# Supplementary material for: Autistic traits and individual brain differences: functional network efficiency reflects attentional and social impairments, structural nodal efficiencies index systemising and theory-of-mind skills
Source: Mol Autism. 2021 Jan 21;12:3. doi: 10.1186/s13229-020-00377-8 (PMC7818759; doi:10.1186/s13229-020-00377-8)
Supplement: Supplementary file 1 — Additional file 1. Behavioural data. Spreadsheet of behavioural data for all subjects; and log data from each subject’s theory-of-mind test, in raw (ExperimentLog.txt) and tabular (.csv) formats. [file 13229_2020_377_MOESM1_ESM.zip]

Archive with 64 entries (62 files):
- Paul_Arora_et_al_data/Behavioural/
- Paul_Arora_et_al_data/Behavioural/Manesar_data_updated.xlsx
- Paul_Arora_et_al_data/Behavioural/ToM_scores/
- Paul_Arora_et_al_data/Behavioural/ToM_scores/20110915_P06_ToM_ExperimentLog.txt
- Paul_Arora_et_al_data/Behavioural/ToM_scores/P19.csv
- Paul_Arora_et_al_data/Behavioural/ToM_scores/20110921_P021_ToM_ExperimentLog.txt
- Paul_Arora_et_al_data/Behavioural/ToM_scores/20110927_P025_ToM_ExperimentLog.txt
- Paul_Arora_et_al_data/Behavioural/ToM_scores/20110804_P03_ToM_ExperimentLog.txt
- Paul_Arora_et_al_data/Behavioural/ToM_scores/P24.csv
- Paul_Arora_et_al_data/Behavioural/ToM_scores/P30.csv
- Paul_Arora_et_al_data/Behavioural/ToM_scores/P18.csv
- Paul_Arora_et_al_data/Behavioural/ToM_scores/20110818_P04_ToM_ExperimentLog.txt
- Paul_Arora_et_al_data/Behavioural/ToM_scores/P26.csv
- Paul_Arora_et_al_data/Behavioural/ToM_scores/P27.csv
- Paul_Arora_et_al_data/Behavioural/ToM_scores/P23.csv
- Paul_Arora_et_al_data/Behavioural/ToM_scores/20110917_P012_ToM_ExperimentLog.txt
- Paul_Arora_et_al_data/Behavioural/ToM_scores/P22.csv
- Paul_Arora_et_al_data/Behavioural/ToM_scores/20110924_P024_ToM_ExperimentLog.txt
- Paul_Arora_et_al_data/Behavioural/ToM_scores/P20.csv
- Paul_Arora_et_al_data/Behavioural/ToM_scores/P08.csv
- Paul_Arora_et_al_data/Behavioural/ToM_scores/P09.csv
- Paul_Arora_et_al_data/Behavioural/ToM_scores/P21.csv
- Paul_Arora_et_al_data/Behavioural/ToM_scores/20110919_P019_ToM_ExperimentLog.txt
- Paul_Arora_et_al_data/Behavioural/ToM_scores/20110916_P09_ToM_ExperimentLog.txt
- Paul_Arora_et_al_data/Behavioural/ToM_scores/20110926_P027_ToM_ExperimentLog.txt
- Paul_Arora_et_al_data/Behavioural/ToM_scores/20110914_P05_ToM_ExperimentLog.txt
- Paul_Arora_et_al_data/Behavioural/ToM_scores/20110918_P017_ToM_ExperimentLog.txt
- Paul_Arora_et_al_data/Behavioural/ToM_scores/20110917_P014_ToM_ExperimentLog.txt
- Paul_Arora_et_al_data/Behavioural/ToM_scores/P25.csv~
- Paul_Arora_et_al_data/Behavioural/ToM_scores/20110916_P010_ToM_ExperimentLog.txt
- Paul_Arora_et_al_data/Behavioural/ToM_scores/20110923_P022_ToM_ExperimentLog.txt
- Paul_Arora_et_al_data/Behavioural/ToM_scores/20110928_P028_ToM_ExperimentLog.txt
- Paul_Arora_et_al_data/Behavioural/ToM_scores/P29.csv~
- Paul_Arora_et_al_data/Behavioural/ToM_scores/20110929_P030_ToM_ExperimentLog.txt
- Paul_Arora_et_al_data/Behavioural/ToM_scores/20110929_P029_ToM_ExperimentLog.txt
- Paul_Arora_et_al_data/Behavioural/ToM_scores/20110915_P07_ToM_ExperimentLog.txt
- Paul_Arora_et_al_data/Behavioural/ToM_scores/20110804_P02_ToM_ExperimentLog.txt
- Paul_Arora_et_al_data/Behavioural/ToM_scores/20110729_P01_ToM_ExperimentLog.txt
- Paul_Arora_et_al_data/Behavioural/ToM_scores/20110918_P018_ToM_ExperimentLog.txt
- Paul_Arora_et_al_data/Behavioural/ToM_scores/20110927_P026_ToM_ExperimentLog.txt
- Paul_Arora_et_al_data/Behavioural/ToM_scores/20110917_P013_ToM_ExperimentLog.txt
- Paul_Arora_et_al_data/Behavioural/ToM_scores/P10.csv
- Paul_Arora_et_al_data/Behavioural/ToM_scores/P04.csv
- Paul_Arora_et_al_data/Behavioural/ToM_scores/P05.csv
- Paul_Arora_et_al_data/Behavioural/ToM_scores/P11.csv
- Paul_Arora_et_al_data/Behavioural/ToM_scores/20110917_P015_ToM_ExperimentLog.txt
- Paul_Arora_et_al_data/Behavioural/ToM_scores/P07.csv
- Paul_Arora_et_al_data/Behavioural/ToM_scores/P13.csv
- Paul_Arora_et_al_data/Behavioural/ToM_scores/20110916_P08_ToM_ExperimentLog.txt
- Paul_Arora_et_al_data/Behavioural/ToM_scores/P12.csv
- Paul_Arora_et_al_data/Behavioural/ToM_scores/P06.csv
- Paul_Arora_et_al_data/Behavioural/ToM_scores/20110918_P016_ToM_ExperimentLog.txt
- Paul_Arora_et_al_data/Behavioural/ToM_scores/20110923_P023_ToM_ExperimentLog.txt
- Paul_Arora_et_al_data/Behavioural/ToM_scores/P02.csv
- Paul_Arora_et_al_data/Behavioural/ToM_scores/20110927_P025_ToM_ExperimentLog.txt~
- Paul_Arora_et_al_data/Behavioural/ToM_scores/P17.csv
- Paul_Arora_et_al_data/Behavioural/ToM_scores/P03.csv
- Paul_Arora_et_al_data/Behavioural/ToM_scores/20110929_P029_ToM_ExperimentLog.txt~
- Paul_Arora_et_al_data/Behavioural/ToM_scores/P15.csv
- Paul_Arora_et_al_data/Behavioural/ToM_scores/P01.csv
- Paul_Arora_et_al_data/Behavioural/ToM_scores/20110919_P020_ToM_ExperimentLog.txt
- Paul_Arora_et_al_data/Behavioural/ToM_scores/20110916_P011_ToM_ExperimentLog.txt
- Paul_Arora_et_al_data/Behavioural/ToM_scores/P28.csv
- Paul_Arora_et_al_data/Behavioural/ToM_scores/P14.csv
