# Supplementary material for: Autistic traits and individual brain differences: functional network efficiency reflects attentional and social impairments, structural nodal efficiencies index systemising and theory-of-mind skills
Source: Mol Autism. 2021 Jan 21;12:3. doi: 10.1186/s13229-020-00377-8 (PMC7818759; doi:10.1186/s13229-020-00377-8)
Supplement: Supplementary file 1 — Additional file 1. Behavioural data. Spreadsheet of behavioural data for all subjects; and log data from each subject’s theory-of-mind test, in raw (ExperimentLog.txt) and tabular (.csv) formats. [file 13229_2020_377_MOESM1_ESM.zip › Paul_Arora_et_al_data/Behavioural/Manesar_data_updated.xlsx]

## Sheet: Sheet1
S.NO	DOADMIN	NAME	SEX	AGE (yr)	Age (Mnths)		TEST ADMIN	VERBAL IQ	PERFOR IQ	FULL SCALE IQ	CLASSIFICATION	First order
												NoTheft Correct						NoTheft Incorrect						Accuracy - No Theft	Unobserved Theft Correct						Unobserved Theft Incorrect TrueLocation						Unobserved Theft Incorrect OtherLocation						Accuracy - Unobserved Theft	Observed Theft Correct
												Number of trials	Mean RT (s)	SD RT	Mean cueing time (s)	SD cueing time	Mean RT+CT	Number of trials	Mean RT (s)	SD RT	Mean cueing time (s)	SD cueing time	Mean RT+CT		Number of trials	Mean RT (s)	SD RT	Mean cueing time (s)	SD cueing time	Mean RT+CT	Number of trials	Mean RT (s)	SD RT	Mean cueing time (s)	SD cueing time	Mean RT+CT	Number of trials	Mean RT (s)	SD RT	Mean cueing time (s)	SD cueing time	Mean RT+CT		Number of trials	Mean RT (s)	SD RT	Mean cueing time (s)	SD cueing time	Mean RT+CT
4	29/07/2011	P01	M	23	10	NBRC - student	WASI	99	96	98	Average	5	14.9745	12.2807	4.96992	1.83372	19.9444	0						1	2	26.5853	3.07521	21.6907	21.5437	48.276	1	6.9866		4.13977		11.1264	0						0.666667	3	15.7834	8.57453	5.18035	4.15801	20.9638
5	2011-02-08	P02	M	30	2	NBRC - pdf	WASI	110	112	113	High Average	6	3.4405	1.13488	0.973903	0.6731	4.4144	0						1	0						6	3.7218	1.25013	1.24522	0.928632	4.96702	0						0	3	5.8686	2.44417	1.02419	0.498366	6.89279
6	2011-04-08	P03	M	25	10	NBRC - student	WASI	105	115	110	High Average	5	5.79876	2.27067	2.55608	1.98886	8.35484	0						1	3	7.81403	1.15143	3.88495	2.5482	11.699	0						0						1	5	10.4664	6.75213	2.13507	1.00299	12.6014
7	18/8/2011	P04	F	28	8	NBRC - student	WASI	117	94	106	Average	4	15.8373	11.519	6.46129	5.1027	22.2986	0						1	1	12.9822		1.34918		14.3314	0						0						1	3	12.8025	3.25034	4.45057	2.79318	17.2531
18	28/09/2011	P05	M	25	11	NBRC - student	WASI	108	112	112	High Average	3	11.3414	9.29377	4.27608	3.12415	15.6174	0						1	4	14.3122	12.7717	7.21372	3.13866	21.5259	0						0						1	3	12.0896	2.92445	5.10007	2.36038	17.1896
19	29/09/2011	P06	F	31	1	NBRC - student	WASI	98	101	100	Average	3	5.09817	1.97795	1.72408	0.41908	6.82224	0						1	3	4.00083	0.988677	1.14506	0.306589	5.14589	0						0						1	2	5.83215	2.49474	2.18102	1.26894	8.01317
13	26/09/2011	P07	M	30	4	NBRC - pdf	WASI	108	110	111	High Average	4	7.57265	4.29327	3.29905	1.81235	10.8717	0						1	5	14.6785	5.13309	4.0828	2.08113	18.7613	0						0						1	1	14.2707		6.00202		20.2727
11	26/09/2011	P08	M	29	5	NBRC - student	WASI	125	112	121	Superior	3	17.4599	12.8648	8.72371	9.90749	26.1836	0						1	2	8.3193	1.74217	3.55661	3.3315	11.8759	0						0						1	3	11.1713	2.54814	3.86937	1.71505	15.0407
8	23/9/2011	P09	F	28	1	NBRC - student	WASI	129	111	123	Superior	4	10.407	4.09365	3.48914	0.460273	13.8962	0						1	4	9.58858	1.27773	4.43074	1.96947	14.0193	0						0						1	1	15.7263		4.01075		19.737
15	27/09/2011	P10	M	31	3	NBRC - student	WASI	126	121	127	Superior	4	24.3659	11.7981	6.37946	0.622624	30.7454	0						1	2	32.3388	11.2055	8.04323	1.85856	40.382	0						0						1	2	41.0468	19.2803	9.21742	0.354649	50.2643
10	23/9/2011	P11	M	25	3	NBRC - student	WASI	108	106	108	High Average	2	8.21815	0.668569	3.14853	2.14458	11.3667	0						1	2	19.6695	3.92628	3.11773	0.828862	22.7872	0						0						1	5	14.3992	2.81399	2.75528	2.59024	17.1545
1	2011-09-06	P12	F	25	5	NBRC - student	WASI	105	111	109	Average	3	14.8507	10.8892	3.39834	1.94965	18.2491	0						1	1	26.2506		8.22826		34.4789	1	26.352		5.11576		31.4678	0						0.5	4	7.60053	2.89421	1.53024	0.756857	9.13077
12	26/09/2011	P13	F	28	2	NBRC - student	WASI	108	110	111	High Average	5	7.63418	5.47181	2.87258	2.34056	10.5068	0						1	3	4.65027	0.548764	2.78144	2.38356	7.43171	1	11.569		5.80449		17.3735	0						0.75	1	9.0157		3.05827		12.074
3	2011-06-06	P14	M	26	2	NBRC - student	WASI	101	102	102	Average	2	26.6475	2.74456	3.06593	1.14197	29.7134	0						1	0						3	16.2795	7.33132	2.30323	0.612296	18.5828	0						0	3	16.9516	13.1064	3.17559	2.72731	20.1272
20	29/09/2011	P15	M	24	8	NBRC - P. A	WASI	109	100	107	Average	3	8.16663	1.17324	2.49842	1.19712	10.6651	0						1	0						2	12.4022	6.99293	3.4897	3.27923	15.8919	0						0	2	21.3464	7.85186	5.15089	0.75424	26.4973
16	28/09/2011	P16	M	25	1	NBRC - student	WASI	108	112	111	High Average	2	22.2843	15.7396	7.49878	5.23938	29.7831	0						1	0						1	20.8753		6.98474		27.86	0						0	1	30.5108		10.5044		41.0152
26	18/10/2011	P17	F	25	11	NBRC - student	WASI	122	104	115	High Average	7	5.85519	2.56449	3.5296	2.62841	9.38478	0						1	1	34.5769		6.00843		40.5853	0						0						1	2	9.8626	2.58844	2.77088	0.964854	12.6335
30	31/10/2011	P18	M	26	1	NBRC - student	WASI	114	102	109	Average	4	10.0489	3.52564	3.21971	1.73493	13.2686	0						1	1	7.3434		1.52552		8.86892	1	27.602		5.44036		33.0424	0						0.5	3	13.4439	6.14527	4.94275	3.40336	18.3866
9	23/9/2011	P19	M	27	2	NBRC - student	WASI	111	111	113	High Average	3	5.23707	0.369815	1.67424	0.768257	6.91131	0						1	3	10.6109	4.33726	2.94417	3.29755	13.555	0						0						1	2	10.7606	10.302	2.34752	1.75416	13.1081
22	30/10/2011	P20	M	26	7	NBRC - student	WASI	112	112	114	High Average	1	13.6357		6.00769		19.6434	0						1	5	20.1784	11.8715	6.85087	4.28189	27.0293	0						0						1	1	114.888		15.1171		130.005
28	20/10/2011	P21	M	28	10	NBRC - pdf	WASI	103	109	107	Average	3	48.8685	7.82166	9.83234	2.28002	58.7008	0						1	1	28.4078		9.73729		38.1451	0						0						1	3	37.5394	17.9926	10.2709	4.71196	47.8104
17	28/09/2011	P22	M	34	0	NBRC - pdf	WASI	118	117	119	High Average	7	15.8758	14.3062	4.72788	4.15414	20.6037	0						1	1	39.1559		9.36572		48.5216	0						0						1	1	16.876		3.76143		20.6374
25	18/10/2011	P23	F	31	6	NBRC - student	WASI	98	99	99	Average	2	5.4672	0.978494	1.44096	0.298558	6.90816	0						1	2	13.5845	3.07867	3.08246	2.38698	16.6669	0						0						1	4	11.1756	3.79087	2.78679	1.80545	13.9624
23	2011-11-10	P24	F	25	3	NBRC - student	WASI	117	99	109	Average	6	5.97	1.88937	2.08008	1.07229	8.05008	0						1	1	23.7587		9.67459		33.4333	0						0						1	3	7.901	2.23332	1.32129	0.0518623	9.22229
14	27/09/2011	P25	F	31	3	NBRC - student	WASI	110	100	107	Average	3	6.77107	0.545285	4.31183	3.86703	11.0829	0						1	4	6.75434	3.86276	2.78984	1.24638	9.54417	0						0						1	2	17.5525	6.7067	2.90369	0.0849398	20.4561
2	27/05/2011	P26	F	22	4	NBRC - student	WASI	102	103	103	Average	3	5.7218	3.06055	2.27869	1.68182	8.00049	0						1	2	23.8506	4.30317	7.59034	1.18677	31.4409	0						0						1	3	10.7809	7.43356	3.20401	2.76937	13.9849
27	20/10/2011	P27	M	24	10	NBRC - student	WASI	96	98	97	Average	0						2	55.5288	8.38424	12.4323	3.1811	67.9612	0	2	34.0549	9.18284	1.92892	0.659222	35.9838	1	16.8815		1.76339		18.6449	0						0.666667	1	18.9486		1.7312		20.6798
21	2011-03-10	P28	M	28	5	NBRC - P. A	WASI	113	118	117	High Average	2	10.568	9.66947	3.3765	1.50753	13.9445	0						1	5	3.96708	2.45647	0.660497	0.362915	4.62758	1	37.9576		7.06575		45.0233	0						0.833333	2	12.0641	8.34577	2.91787	1.69448	14.982
29	20/10/2011	P29	F	24	4	NBRC - P. A	WASI	101	89	95	Average	2	20.3841	21.1921	5.12793	6.20933	25.512	0						1	1	8.487		5.63382		14.1208	0						0						1	8	4.88486	3.47282	1.15573	1.21889	6.04059
24	18/10/2011	P30	F	23	0	NBRC - student	WASI	106	103	105	Average	2	6.66595	4.55752	0.665068	0.0156836	7.33102	0						1	4	5.52575	2.53795	5.13544	6.87885	10.6612	0						0						1	4	4.5796	0.94049	1.2165	0.341627	5.7961
[truncated: 230 more columns]
