# Supplementary material for: Autistic traits and individual brain differences: functional network efficiency reflects attentional and social impairments, structural nodal efficiencies index systemising and theory-of-mind skills
Source: Mol Autism. 2021 Jan 21;12:3. doi: 10.1186/s13229-020-00377-8 (PMC7818759; doi:10.1186/s13229-020-00377-8)
Supplement: Supplementary file 1 — Additional file 1. Behavioural data. Spreadsheet of behavioural data for all subjects; and log data from each subject’s theory-of-mind test, in raw (ExperimentLog.txt) and tabular (.csv) formats. [file 13229_2020_377_MOESM1_ESM.zip › Paul_Arora_et_al_data/Behavioural/ToM_scores/20110915_P06_ToM_ExperimentLog.txt]

000.000000	1934136378	0	This log was generated by build from 2010/07/08 02:46:14 from SVN Revision 2642 (2010/07/08 02:45:40).
000.000000	1934136378	0	Running on Microsoft Windows NT 5.1.2600 Service Pack 3; Using .NET 2.0.50727.1433. (6455812838644fd836ff7d843050b2f1)
000.000000	1934136378	0	Started on 9/15/2011 6:25:43 PM. Timer Resolution is 3579545 per second.
000.000000	1934136378	0	Writing of Codes to the Parallel Port is Enabled.
006.121006	1956046796	1	SJ_START
011.523883	1975386634	7	SJ_MENU_INPUT_MouseClick
027.594697	2032912839	0	End_of_Log
000.000000	5482470804	0	This log was generated by build from 2010/07/08 02:46:14 from SVN Revision 2642 (2010/07/08 02:45:40).
000.000000	5482470804	0	Running on Microsoft Windows NT 5.1.2600 Service Pack 3; Using .NET 2.0.50727.1433. (6455812838644fd836ff7d843050b2f1)
000.000000	5482470804	0	Started on 9/15/2011 6:25:43 PM. Timer Resolution is 3579545 per second.
000.000000	5482470804	0	Writing of Codes to the Parallel Port is Enabled.
006.969699	5507419154	1	SJ_START
014.013644	5532633273	7	SJ_MENU_INPUT_MouseClick
014.013808	5532633862	52	SJ_SAT_START
020.569909	5556101718	58	IGNORE
024.546385	5570335695	58	SJ_SAT_INPUT_Continue
024.556465	5570371777	59	SJ_SAT_VideoStart_CargoDrop Planet=TOP
053.222778	5672984134	55	SJ_SAT_Video_Stop
054.156248	5676325529	58	IGNORE
055.090491	5679669695	58	SJ_SAT_INPUT_Continue
055.097931	5679696329	61	SJ_SAT_VideoStart_Pirate_Theft Planet=TOP
083.884050	5782737535	55	SJ_SAT_Video_Stop
085.340719	5787951748	58	IGNORE
086.987868	5793847792	58	SJ_SAT_INPUT_Continue
087.058080	5794099118	60	SJ_SAT_VideoStart_Pirate_Drop Planet=RIGHT
111.912668	5883067235	58	SJ_SAT_INPUT_Continue
111.957744	5883228585	85	SJ_SAT_VideoStart_Cruiser_NoScan
133.396300	5959968861	55	SJ_SAT_Video_Stop
140.209544	5984357176	58	IGNORE
141.039694	5987328735	58	SJ_SAT_INPUT_Continue
141.044581	5987346227	84	SJ_SAT_FirstOrder_Question_Presented
147.802270	6011535680	58	IGNORE
153.892412	6033335619	58	IGNORE
155.675384	6039717845	58	IGNORE
156.442095	6042462322	58	IGNORE
157.344751	6045693422	58	IGNORE
172.948012	6101545994	64	SJ_SAT_INPUT_Response_Top
172.959527	6101587214	70	SJ_SAT_FirstOrder_Theft_Correct
172.959532	6101587233	84	SJ_SAT_SecondOrder_Question_Presented
180.254780	6127700901	64	SJ_SAT_INPUT_Response_Top
180.270994	6127758940	78	SJ_SAT_SecondOrder_Theft_Correct
180.271003	6127758973	53	SJ_SAT_END
190.889108	6165766955	58	SJ_SAT_INPUT_Continue
195.571382	6182527367	7	SJ_MENU_INPUT_MouseClick
195.586113	6182580097	52	SJ_SAT_START
202.150591	6206077940	58	IGNORE
202.813111	6208449461	58	SJ_SAT_INPUT_Continue
202.822131	6208481749	59	SJ_SAT_VideoStart_CargoDrop Planet=LEFT
231.724364	6311938594	55	SJ_SAT_Video_Stop
234.662303	6322455079	58	IGNORE
247.604736	6368783098	58	SJ_SAT_INPUT_Continue
247.642725	6368919083	62	SJ_SAT_VideoStart_Pirate_NoTheft Planet=LEFT
276.513269	6472262493	55	SJ_SAT_Video_Stop
281.288983	6489357378	58	IGNORE
284.366486	6500373436	58	SJ_SAT_INPUT_Continue
284.663218	6501435604	87	SJ_SAT_VideoStart_Cruiser_View_NoTheft Planet=LEFT
302.731109	6566110433	58	IGNORE
304.739114	6573298176	55	SJ_SAT_Video_Stop
306.235400	6578654198	58	IGNORE
306.857754	6580881944	58	SJ_SAT_INPUT_Continue
306.866223	6580912258	84	SJ_SAT_FirstOrder_Question_Presented
307.929022	6584716595	58	IGNORE
308.735324	6587602790	58	IGNORE
309.461389	6590201772	58	IGNORE
311.196852	6596413939	58	IGNORE
311.979224	6599214475	58	IGNORE
314.213810	6607213276	66	SJ_SAT_INPUT_Response_Left
314.226893	6607260109	68	SJ_SAT_FirstOrder_NoTheft_Correct
314.226910	6607260169	84	SJ_SAT_SecondOrder_Question_Presented
316.893267	6616804512	66	SJ_SAT_INPUT_Response_Left
316.894714	6616809694	76	SJ_SAT_SecondOrder_NoTheft_Correct
316.894719	6616809711	53	SJ_SAT_END
325.022103	6645902049	58	SJ_SAT_INPUT_Continue
327.192539	6653671221	7	SJ_MENU_INPUT_MouseClick
327.194641	6653678744	52	SJ_SAT_START
329.054653	6660336741	58	IGNORE
332.230815	6671705958	58	SJ_SAT_INPUT_Continue
332.234604	6671719521	59	SJ_SAT_VideoStart_CargoDrop Planet=RIGHT
361.087304	6774999058	55	SJ_SAT_Video_Stop
361.736339	6777322307	58	IGNORE
362.374693	6779607326	58	SJ_SAT_INPUT_Continue
362.387581	6779653458	61	SJ_SAT_VideoStart_Pirate_Theft Planet=RIGHT
391.155706	6882630255	55	SJ_SAT_Video_Stop
391.680928	6884510313	58	IGNORE
392.206584	6886391922	58	SJ_SAT_INPUT_Continue
392.219917	6886439647	60	SJ_SAT_VideoStart_Pirate_Drop Planet=TOP
410.689595	6952552692	55	SJ_SAT_Video_Stop
414.225269	6965208794	58	IGNORE
415.616241	6970187840	58	SJ_SAT_INPUT_Continue
415.705380	6970506917	85	SJ_SAT_VideoStart_Cruiser_View_Theft Planet=RIGHT
435.716174	7042136456	55	SJ_SAT_Video_Stop
437.362609	7048029943	58	IGNORE
438.794469	7053155351	58	SJ_SAT_INPUT_Continue
438.805235	7053193888	84	SJ_SAT_FirstOrder_Question_Presented
439.672789	7056299337	58	IGNORE
440.222567	7058267293	58	IGNORE
440.732903	7060094063	58	IGNORE
441.155198	7061605686	58	IGNORE
441.593581	7063174899	58	IGNORE
446.398017	7080372593	64	SJ_SAT_INPUT_Response_Top
446.401454	7080384896	70	SJ_SAT_FirstOrder_Scan_Correct
446.401459	7080384914	84	SJ_SAT_SecondOrder_Question_Presented
447.313709	7083650353	58	IGNORE
450.779284	7096055537	67	SJ_SAT_INPUT_Response_Right
450.790714	7096096452	78	SJ_SAT_SecondOrder_Scan_Correct
450.790719	7096096470	53	SJ_SAT_END
454.114019	7107992369	58	SJ_SAT_INPUT_Continue
455.351339	7112421413	7	SJ_MENU_INPUT_MouseClick
455.365921	7112473609	52	SJ_SAT_START
458.362826	7123201165	58	IGNORE
472.538478	7173943551	58	SJ_SAT_INPUT_Continue
472.546820	7173973411	59	SJ_SAT_VideoStart_CargoDrop Planet=TOP
501.213544	7276587238	55	SJ_SAT_Video_Stop
501.723660	7278413221	58	IGNORE
502.266229	7280355371	58	SJ_SAT_INPUT_Continue
502.277613	7280396123	61	SJ_SAT_VideoStart_Pirate_Theft Planet=TOP
530.927162	7382948472	55	SJ_SAT_Video_Stop
531.531696	7385112428	58	IGNORE
532.130282	7387255093	58	SJ_SAT_INPUT_Continue
532.143132	7387301092	60	SJ_SAT_VideoStart_Pirate_Drop Planet=BOTTOM
548.379394	7445419521	58	IGNORE
550.528042	7453110704	55	SJ_SAT_Video_Stop
552.115626	7458793533	58	IGNORE
555.171740	7469733031	58	SJ_SAT_INPUT_Continue
555.192570	7469807591	85	SJ_SAT_VideoStart_Cruiser_View_Theft Planet=TOP
575.186268	7541375933	55	SJ_SAT_Video_Stop
575.727501	7543313301	58	IGNORE
576.470009	7545971141	58	SJ_SAT_INPUT_Continue
576.486209	7546029132	84	SJ_SAT_FirstOrder_Question_Presented
577.028158	7547969063	58	IGNORE
577.466535	7549538253	58	IGNORE
577.824963	7550821260	58	IGNORE
578.150828	7551987711	58	IGNORE
578.557224	7553442423	58	IGNORE
580.550612	7560577844	65	SJ_SAT_INPUT_Response_Bottom
580.554328	7560591145	70	SJ_SAT_FirstOrder_Scan_Correct
580.554333	7560591163	84	SJ_SAT_SecondOrder_Question_Presented
581.411149	7563658174	58	IGNORE
583.261083	7570280099	64	SJ_SAT_INPUT_Response_Top
583.272418	7570320670	78	SJ_SAT_SecondOrder_Scan_Correct
583.272422	7570320687	53	SJ_SAT_END
585.874185	7579633813	58	SJ_SAT_INPUT_Continue
588.363932	7588545975	7	SJ_MENU_INPUT_MouseClick
588.371925	7588574585	52	SJ_SAT_START
591.188394	7598656264	58	IGNORE
598.414514	7624522486	58	SJ_SAT_INPUT_Continue
598.428417	7624572253	59	SJ_SAT_VideoStart_CargoDrop Planet=BOTTOM
627.650446	7729173820	55	SJ_SAT_Video_Stop
628.424840	7731945799	58	IGNORE
629.223345	7734804081	58	SJ_SAT_INPUT_Continue
629.238058	7734856749	61	SJ_SAT_VideoStart_Pirate_Theft Planet=BOTTOM
658.072995	7838072704	55	SJ_SAT_Video_Stop
660.464380	7846632773	58	IGNORE
662.959999	7855565953	58	SJ_SAT_INPUT_Continue
662.969052	7855598358	60	SJ_SAT_VideoStart_Pirate_Drop Planet=TOP
681.251956	7921042837	55	SJ_SAT_Video_Stop
681.834717	7923128855	58	IGNORE
682.465243	7925385851	58	SJ_SAT_INPUT_Continue
682.467828	7925395105	85	SJ_SAT_VideoStart_Cruiser_NoScan
703.769117	8001644029	55	SJ_SAT_Video_Stop
704.446025	8004067052	58	IGNORE
705.220683	8006839972	58	SJ_SAT_INPUT_Continue
705.220968	8006840993	84	SJ_SAT_FirstOrder_Question_Presented
705.850882	8009095801	58	IGNORE
706.505380	8011438603	58	IGNORE
707.039707	8013351252	58	IGNORE
707.486036	8014948906	58	IGNORE
707.972336	8016689641	58	IGNORE
710.229486	8024769211	65	SJ_SAT_INPUT_Response_Bottom
710.234888	8024788547	70	SJ_SAT_FirstOrder_Theft_Correct
710.234894	8024788566	84	SJ_SAT_SecondOrder_Question_Presented
712.587580	8033210114	58	IGNORE
715.619637	8044063496	58	IGNORE
716.932153	8048761707	65	SJ_SAT_INPUT_Response_Bottom
716.937720	8048781635	78	SJ_SAT_SecondOrder_Theft_Correct
716.937725	8048781652	53	SJ_SAT_END
718.953834	8055998405	58	SJ_SAT_INPUT_Continue
720.125223	8060191444	7	SJ_MENU_INPUT_MouseClick
720.129103	8060205335	52	SJ_SAT_START
722.874487	8070032560	58	IGNORE
727.035141	8084925807	58	SJ_SAT_INPUT_Continue
727.043539	8084955870	59	SJ_SAT_VideoStart_CargoDrop Planet=BOTTOM
755.914222	8188299778	55	SJ_SAT_Video_Stop
757.237786	8193037536	58	IGNORE
761.798535	8209362941	58	SJ_SAT_INPUT_Continue
762.099753	8210441166	62	SJ_SAT_VideoStart_Pirate_NoTheft Planet=BOTTOM
791.031049	8314002040	55	SJ_SAT_Video_Stop
791.761160	8316615505	58	IGNORE
792.831901	8320448270	58	SJ_SAT_INPUT_Continue
792.841616	8320483047	87	SJ_SAT_VideoStart_Cruiser_View_NoTheft Planet=BOTTOM
812.919035	8392351070	55	SJ_SAT_Video_Stop
814.210145	8396972656	58	IGNORE
814.688459	8398684805	58	SJ_SAT_INPUT_Continue
814.691516	8398695746	84	SJ_SAT_FirstOrder_Question_Presented
815.198816	8400511651	58	IGNORE
815.629012	8402051555	58	IGNORE
816.107460	8403764183	58	IGNORE
816.538081	8405305608	58	IGNORE
817.144195	8407475221	58	IGNORE
818.913293	8413807787	65	SJ_SAT_INPUT_Response_Bottom
818.928620	8413862650	68	SJ_SAT_FirstOrder_NoTheft_Correct
818.928625	8413862668	84	SJ_SAT_SecondOrder_Question_Presented
820.416084	8419187097	65	SJ_SAT_INPUT_Response_Bottom
820.431218	8419241268	76	SJ_SAT_SecondOrder_NoTheft_Correct
820.431223	8419241285	53	SJ_SAT_END
822.333554	8426050767	58	SJ_SAT_INPUT_Continue
826.684011	8441623421	7	SJ_MENU_INPUT_MouseClick
826.696751	8441669025	52	SJ_SAT_START
828.864366	8449428102	58	IGNORE
829.574598	8451970407	58	SJ_SAT_INPUT_Continue
829.575197	8451972553	59	SJ_SAT_VideoStart_CargoDrop Planet=TOP
858.223951	8554522057	55	SJ_SAT_Video_Stop
858.872514	8556843616	58	IGNORE
859.271251	8558270914	58	SJ_SAT_INPUT_Continue
859.287929	8558330614	62	SJ_SAT_VideoStart_Pirate_NoTheft Planet=TOP
889.554195	8666670075	55	SJ_SAT_Video_Stop
894.020646	8682657936	58	IGNORE
895.315412	8687292612	58	SJ_SAT_INPUT_Continue
895.331538	8687350335	87	SJ_SAT_VideoStart_Cruiser_View_NoTheft Planet=TOP
915.226136	8758563942	55	SJ_SAT_Video_Stop
916.031742	8761447647	58	IGNORE
916.510304	8763160680	58	SJ_SAT_INPUT_Continue
916.526022	8763216944	84	SJ_SAT_FirstOrder_Question_Presented
916.900297	8764556677	58	IGNORE
917.258843	8765840109	58	IGNORE
917.640931	8767207811	58	IGNORE
918.207341	8769235300	58	IGNORE
918.677371	8770917795	58	IGNORE
920.215548	8776423769	64	SJ_SAT_INPUT_Response_Top
920.222679	8776449292	68	SJ_SAT_FirstOrder_NoTheft_Correct
920.222684	8776449311	84	SJ_SAT_SecondOrder_Question_Presented
921.110490	8779627252	64	SJ_SAT_INPUT_Response_Top
921.117464	8779652216	76	SJ_SAT_SecondOrder_NoTheft_Correct
921.117469	8779652233	53	SJ_SAT_END
925.516366	8795398285	58	SJ_SAT_INPUT_Continue
926.897201	8800341046	7	SJ_MENU_INPUT_MouseClick
926.908291	8800380744	52	SJ_SAT_START
959.562092	8917266494	58	IGNORE
968.653847	8949810838	58	SJ_SAT_INPUT_Continue
968.655964	8949818416	59	SJ_SAT_VideoStart_CargoDrop Planet=LEFT
997.406212	9052731224	55	SJ_SAT_Video_Stop
998.464094	9056517960	58	IGNORE
998.999302	9058433760	58	SJ_SAT_INPUT_Continue
999.010685	9058474506	61	SJ_SAT_VideoStart_Pirate_Theft Planet=LEFT
1027.745809	9161333175	55	SJ_SAT_Video_Stop
1028.694771	9164730029	58	IGNORE
1035.801851	9190170139	58	SJ_SAT_INPUT_Continue
1035.816328	9190221963	60	SJ_SAT_VideoStart_Pirate_Drop Planet=TOP
1054.099239	9255666464	55	SJ_SAT_Video_Stop
1054.340553	9256530259	58	IGNORE
1054.986739	9258843310	58	SJ_SAT_INPUT_Continue
1054.994496	9258871076	85	SJ_SAT_VideoStart_Cruiser_NoScan
1076.295481	9335118913	55	SJ_SAT_Video_Stop
1076.767865	9336809832	58	IGNORE
1077.133869	9338119958	58	SJ_SAT_INPUT_Continue
1077.139581	9338140407	84	SJ_SAT_FirstOrder_Question_Presented
1077.484334	9339374465	58	IGNORE
1077.794760	9340485649	58	IGNORE
1078.112483	9341622951	58	IGNORE
1078.494818	9342991537	58	IGNORE
1079.061263	9345019151	58	IGNORE
1081.079679	9352244163	66	SJ_SAT_INPUT_Response_Left
1081.089637	9352279808	70	SJ_SAT_FirstOrder_Theft_Correct
1081.089642	9352279826	84	SJ_SAT_SecondOrder_Question_Presented
1082.318147	9356677316	66	SJ_SAT_INPUT_Response_Left
1082.322083	9356691405	78	SJ_SAT_SecondOrder_Theft_Correct
1082.322088	9356691422	53	SJ_SAT_END
1085.331536	9367463876	58	SJ_SAT_INPUT_Continue
1086.453799	9371481069	7	SJ_MENU_INPUT_MouseClick
1086.458595	9371498236	52	SJ_SAT_START
1090.621324	9386398913	58	IGNORE
1091.411802	9389228464	58	SJ_SAT_INPUT_Continue
1091.413210	9389233501	59	SJ_SAT_VideoStart_CargoDrop Planet=TOP
1120.079201	9491844706	55	SJ_SAT_Video_Stop
1120.646160	9493874163	58	IGNORE
1120.924262	9494869641	58	SJ_SAT_INPUT_Continue
1120.940685	9494928428	61	SJ_SAT_VideoStart_Pirate_Theft Planet=TOP
1149.692586	9597847151	55	SJ_SAT_Video_Stop
1150.262317	9599886531	58	IGNORE
1150.692378	9601425952	58	SJ_SAT_INPUT_Continue
1150.706050	9601474890	60	SJ_SAT_VideoStart_Pirate_Drop Planet=BOTTOM
1167.582179	9661883754	58	IGNORE
1169.092113	9667288633	55	SJ_SAT_Video_Stop
1171.591510	9676235337	58	IGNORE
1174.062898	9685081782	58	SJ_SAT_INPUT_Continue
1174.072880	9685117510	85	SJ_SAT_VideoStart_Cruiser_NoScan
1175.797747	9691291751	58	IGNORE
1195.374827	9761368789	55	SJ_SAT_Video_Stop
1196.049816	9763784941	58	IGNORE
1196.520058	9765468194	58	SJ_SAT_INPUT_Continue
1196.522805	9765478027	84	SJ_SAT_FirstOrder_Question_Presented
1196.886365	9766779409	58	IGNORE
1197.204322	9767917549	58	IGNORE
1197.498981	9768972295	58	IGNORE
1197.832902	9770167579	58	IGNORE
1198.143262	9771278528	58	IGNORE
1199.553443	9776326332	64	SJ_SAT_INPUT_Response_Top
1199.561333	9776354575	70	SJ_SAT_FirstOrder_Theft_Correct
1199.561338	9776354593	84	SJ_SAT_SecondOrder_Question_Presented
1200.215560	9778696410	64	SJ_SAT_INPUT_Response_Top
1200.219825	9778711677	78	SJ_SAT_SecondOrder_Theft_Correct
1200.219830	9778711694	53	SJ_SAT_END
1210.121441	9814154959	58	SJ_SAT_INPUT_Continue
1212.335273	9822079469	7	SJ_MENU_INPUT_MouseClick
