# Supplementary material for: Autistic traits and individual brain differences: functional network efficiency reflects attentional and social impairments, structural nodal efficiencies index systemising and theory-of-mind skills
Source: Mol Autism. 2021 Jan 21;12:3. doi: 10.1186/s13229-020-00377-8 (PMC7818759; doi:10.1186/s13229-020-00377-8)
Supplement: Supplementary file 1 — Additional file 1. Behavioural data. Spreadsheet of behavioural data for all subjects; and log data from each subject’s theory-of-mind test, in raw (ExperimentLog.txt) and tabular (.csv) formats. [file 13229_2020_377_MOESM1_ESM.zip › Paul_Arora_et_al_data/Behavioural/ToM_scores/20110921_P021_ToM_ExperimentLog.txt]

000.000000	5921175898	0	This log was generated by build from 2010/07/08 02:46:14 from SVN Revision 2642 (2010/07/08 02:45:40).
000.000000	5921175898	0	Running on Microsoft Windows NT 5.1.2600 Service Pack 3; Using .NET 2.0.50727.1433. (6455812838644fd836ff7d843050b2f1)
000.000000	5921175898	0	Started on 9/21/2011 10:42:45 PM. Timer Resolution is 3579545 per second.
000.000000	5921175898	0	Writing of Codes to the Parallel Port is Enabled.
004.264378	5936440431	1	SJ_START
005.822762	5942018736	7	SJ_MENU_INPUT_MouseClick
005.833609	5942057563	52	SJ_SAT_START
012.153917	5964681391	58	IGNORE
013.040268	5967854125	58	SJ_SAT_INPUT_Continue
013.053097	5967900045	59	SJ_SAT_VideoStart_CargoDrop Planet=RIGHT
041.925932	6071251658	55	SJ_SAT_Video_Stop
046.474164	6087532259	58	IGNORE
053.051434	6111075894	58	SJ_SAT_INPUT_Continue
053.066397	6111129454	62	SJ_SAT_VideoStart_Pirate_NoTheft Planet=RIGHT
083.338445	6219489611	55	SJ_SAT_Video_Stop
087.109549	6232988448	58	IGNORE
090.029202	6243439477	58	SJ_SAT_INPUT_Continue
090.043411	6243490338	87	SJ_SAT_VideoStart_Cruiser_View_NoTheft Planet=RIGHT
111.351055	6319762010	55	SJ_SAT_Video_Stop
118.675844	6345981421	58	IGNORE
120.298839	6351791007	58	SJ_SAT_INPUT_Continue
120.312156	6351838673	84	SJ_SAT_FirstOrder_Question_Presented
133.601240	6399407549	58	IGNORE
140.932358	6425649615	58	IGNORE
146.589344	6445899052	58	IGNORE
149.724458	6457121334	58	IGNORE
158.503773	6488547287	58	IGNORE
170.774640	6532471405	67	SJ_SAT_INPUT_Response_Right
170.787910	6532518908	68	SJ_SAT_FirstOrder_NoTheft_Correct
170.787916	6532518927	84	SJ_SAT_SecondOrder_Question_Presented
182.885711	6575823529	66	SJ_SAT_INPUT_Response_Left
182.888023	6575831805	76	SJ_SAT_SecondOrder_NoTheft_Incorrect
182.888028	6575831823	53	SJ_SAT_END
188.779523	6596920694	58	SJ_SAT_INPUT_Continue
190.973277	6604773338	7	SJ_MENU_INPUT_MouseClick
190.989575	6604831676	52	SJ_SAT_START
207.492340	6663904066	58	IGNORE
212.989807	6683582496	58	SJ_SAT_INPUT_Continue
212.998986	6683615354	59	SJ_SAT_VideoStart_CargoDrop Planet=TOP
241.651037	6786176660	55	SJ_SAT_Video_Stop
246.543479	6803689376	58	IGNORE
250.287670	6817091875	58	SJ_SAT_INPUT_Continue
250.579543	6818136648	61	SJ_SAT_VideoStart_Pirate_Theft Planet=TOP
279.405834	6921321654	55	SJ_SAT_Video_Stop
287.803821	6951382627	58	IGNORE
290.475675	6960946648	58	SJ_SAT_INPUT_Continue
290.479185	6960959214	60	SJ_SAT_VideoStart_Pirate_Drop Planet=LEFT
308.779060	7026464440	55	SJ_SAT_Video_Stop
312.134455	7038475226	58	IGNORE
315.630905	7050990927	58	SJ_SAT_INPUT_Continue
315.637592	7051014864	85	SJ_SAT_VideoStart_Cruiser_View_Theft Planet=TOP
335.630740	7122581234	55	SJ_SAT_Video_Stop
348.905206	7170097785	58	IGNORE
350.879766	7177165811	58	SJ_SAT_INPUT_Continue
350.886480	7177189843	84	SJ_SAT_FirstOrder_Question_Presented
362.356694	7218247991	58	IGNORE
369.591045	7244143675	58	IGNORE
375.513388	7265342969	58	IGNORE
380.137509	7281895217	58	IGNORE
397.393902	7343665254	58	IGNORE
406.872146	7377593053	66	SJ_SAT_INPUT_Response_Left
406.881138	7377625242	70	SJ_SAT_FirstOrder_Scan_Correct
406.881143	7377625260	84	SJ_SAT_SecondOrder_Question_Presented
420.326051	7425751912	66	SJ_SAT_INPUT_Response_Left
420.332747	7425775882	82	SJ_SAT_SecondOrder_Scan_IncorrectTrueLocation
420.332752	7425775899	53	SJ_SAT_END
426.191736	7446748397	66	IGNORE
427.091070	7449967601	58	SJ_SAT_INPUT_Continue
428.603427	7455381151	7	SJ_MENU_INPUT_MouseClick
428.603619	7455381840	52	SJ_SAT_START
429.618112	7459013263	0	IGNORE
429.618112	7459013263	0	IGNORE
429.631749	7459062077	0	IGNORE
429.631749	7459062077	0	IGNORE
429.655197	7459146010	0	IGNORE
429.655197	7459146010	0	IGNORE
431.636539	7466238313	58	IGNORE
437.509254	7487259959	58	SJ_SAT_INPUT_Continue
437.512856	7487272854	59	SJ_SAT_VideoStart_CargoDrop Planet=BOTTOM
466.385537	7590623915	55	SJ_SAT_Video_Stop
471.351926	7608401328	58	IGNORE
475.440087	7623035083	58	SJ_SAT_INPUT_Continue
475.742383	7624117168	62	SJ_SAT_VideoStart_Pirate_NoTheft Planet=BOTTOM
504.584306	7727358126	55	SJ_SAT_Video_Stop
516.935948	7771571386	58	IGNORE
519.190334	7779641062	58	SJ_SAT_INPUT_Continue
519.231446	7779788226	87	SJ_SAT_VideoStart_Cruiser_View_NoTheft Planet=BOTTOM
539.248107	7851438763	55	SJ_SAT_Video_Stop
549.999421	7889923575	58	IGNORE
551.670195	7895904185	58	SJ_SAT_INPUT_Continue
551.684409	7895955066	84	SJ_SAT_FirstOrder_Question_Presented
571.216405	7965870723	58	IGNORE
579.355650	7995005518	58	IGNORE
587.150176	8022906376	58	IGNORE
593.560066	8045850863	58	IGNORE
600.746437	8071574804	58	IGNORE
607.438153	8095528100	65	SJ_SAT_INPUT_Response_Bottom
607.445991	8095556157	68	SJ_SAT_FirstOrder_NoTheft_Correct
607.445995	8095556173	84	SJ_SAT_SecondOrder_Question_Presented
611.196241	8108980346	58	IGNORE
613.221378	8116229416	65	SJ_SAT_INPUT_Response_Bottom
613.235508	8116279995	76	SJ_SAT_SecondOrder_NoTheft_Correct
613.235513	8116280012	53	SJ_SAT_END
620.477936	8142204593	58	SJ_SAT_INPUT_Continue
622.146033	8148175619	7	SJ_MENU_INPUT_MouseClick
622.148833	8148185644	52	SJ_SAT_START
635.381039	8195550920	58	IGNORE
640.486039	8213824497	58	SJ_SAT_INPUT_Continue
640.492154	8213846386	59	SJ_SAT_VideoStart_CargoDrop Planet=BOTTOM
669.349151	8317141304	55	SJ_SAT_Video_Stop
679.948161	8355080938	58	IGNORE
681.082544	8359141514	58	SJ_SAT_INPUT_Continue
681.096991	8359193225	62	SJ_SAT_VideoStart_Pirate_NoTheft Planet=BOTTOM
709.851698	8462121993	55	SJ_SAT_Video_Stop
714.132584	8477445617	58	IGNORE
715.715644	8483112253	58	SJ_SAT_INPUT_Continue
715.729554	8483162044	87	SJ_SAT_VideoStart_Cruiser_View_NoTheft Planet=BOTTOM
735.625919	8554381978	55	SJ_SAT_Video_Stop
741.633481	8575886317	58	IGNORE
743.753057	8583473433	58	SJ_SAT_INPUT_Continue
743.760328	8583499462	84	SJ_SAT_FirstOrder_Question_Presented
751.219251	8610199013	58	IGNORE
755.692458	8626211056	58	IGNORE
765.064196	8659757616	58	IGNORE
768.007795	8670294359	58	IGNORE
774.731142	8694360885	58	IGNORE
782.045490	8720542922	58	IGNORE
784.118089	8727961883	65	SJ_SAT_INPUT_Response_Bottom
784.128333	8727998552	68	SJ_SAT_FirstOrder_NoTheft_Correct
784.128338	8727998570	84	SJ_SAT_SecondOrder_Question_Presented
795.306615	8768011715	67	SJ_SAT_INPUT_Response_Right
795.317431	8768050430	76	SJ_SAT_SecondOrder_NoTheft_Incorrect
795.317435	8768050447	53	SJ_SAT_END
798.728512	8780260549	58	SJ_SAT_INPUT_Continue
802.788438	8794793236	7	SJ_MENU_INPUT_MouseClick
802.796148	8794820836	52	SJ_SAT_START
810.643457	8822910631	58	IGNORE
815.652514	8840840777	58	SJ_SAT_INPUT_Continue
815.654444	8840847683	59	SJ_SAT_VideoStart_CargoDrop Planet=RIGHT
844.527479	8944200012	55	SJ_SAT_Video_Stop
849.655362	8962555502	58	IGNORE
850.710247	8966331508	58	SJ_SAT_INPUT_Continue
850.722274	8966374559	61	SJ_SAT_VideoStart_Pirate_Theft Planet=RIGHT
879.557731	9069592378	55	SJ_SAT_Video_Stop
886.271870	9093625938	58	IGNORE
890.385219	9108349857	58	SJ_SAT_INPUT_Continue
890.394096	9108381634	60	SJ_SAT_VideoStart_Pirate_Drop Planet=LEFT
908.676005	9173822550	55	SJ_SAT_Video_Stop
910.875056	9181694151	58	IGNORE
913.395165	9190714993	58	SJ_SAT_INPUT_Continue
913.407086	9190757666	85	SJ_SAT_VideoStart_Cruiser_View_Theft Planet=RIGHT
933.397583	9262314548	55	SJ_SAT_Video_Stop
940.178066	9286585594	58	IGNORE
943.081206	9296977514	58	SJ_SAT_INPUT_Continue
943.085332	9296992282	84	SJ_SAT_FirstOrder_Question_Presented
948.266140	9315537217	58	IGNORE
952.218645	9329685388	58	IGNORE
954.609966	9338245228	58	IGNORE
956.721242	9345802635	58	IGNORE
971.328633	9398090448	58	IGNORE
976.497601	9416593002	58	IGNORE
978.713047	9424523291	58	IGNORE
979.650490	9427878912	66	SJ_SAT_INPUT_Response_Left
979.660622	9427915179	70	SJ_SAT_FirstOrder_Scan_Correct
979.660627	9427915197	84	SJ_SAT_SecondOrder_Question_Presented
988.860662	9460847136	67	SJ_SAT_INPUT_Response_Right
988.876857	9460905106	78	SJ_SAT_SecondOrder_Scan_Correct
988.876862	9460905124	53	SJ_SAT_END
993.556596	9477656443	58	SJ_SAT_INPUT_Continue
994.873824	9482371519	7	SJ_MENU_INPUT_MouseClick
994.885966	9482414984	52	SJ_SAT_START
998.069233	9493809631	58	IGNORE
1003.574773	9513516959	58	SJ_SAT_INPUT_Continue
1003.590350	9513572719	59	SJ_SAT_VideoStart_CargoDrop Planet=BOTTOM
1032.443647	9616854392	55	SJ_SAT_Video_Stop
1036.568721	9631620279	58	IGNORE
1039.360442	9641613373	58	SJ_SAT_INPUT_Continue
1039.364279	9641627105	61	SJ_SAT_VideoStart_Pirate_Theft Planet=BOTTOM
1068.121978	9744566584	55	SJ_SAT_Video_Stop
1070.233801	9752125950	58	IGNORE
1072.096887	9758794949	58	SJ_SAT_INPUT_Continue
1072.106141	9758828076	60	SJ_SAT_VideoStart_Pirate_Drop Planet=RIGHT
1090.406873	9824336367	55	SJ_SAT_Video_Stop
1093.740901	9836270671	58	IGNORE
1094.739151	9839843953	58	SJ_SAT_INPUT_Continue
1094.745349	9839866140	85	SJ_SAT_VideoStart_Cruiser_NoScan
1111.363523	9899351641	58	IGNORE
1116.063438	9916175196	55	SJ_SAT_Video_Stop
1124.289861	9945622047	58	IGNORE
1125.800729	9951030267	58	SJ_SAT_INPUT_Continue
1125.801433	9951032787	84	SJ_SAT_FirstOrder_Question_Presented
1129.841031	9965492711	58	IGNORE
1135.778654	9986746700	58	IGNORE
1138.930904	9998030319	58	IGNORE
1141.826388	10008394836	58	IGNORE
1145.834932	10022743600	58	IGNORE
1153.309816	10049500284	58	IGNORE
1154.198146	10052680099	65	SJ_SAT_INPUT_Response_Bottom
1154.209189	10052719630	70	SJ_SAT_FirstOrder_Theft_Correct
1154.209194	10052719648	84	SJ_SAT_SecondOrder_Question_Presented
1157.862341	10065796251	65	SJ_SAT_INPUT_Response_Bottom
1157.871949	10065830644	78	SJ_SAT_SecondOrder_Theft_Correct
1157.871954	10065830662	53	SJ_SAT_END
1161.405254	10078478269	58	SJ_SAT_INPUT_Continue
1162.629597	10082860858	7	SJ_MENU_INPUT_MouseClick
1162.632940	10082872824	52	SJ_SAT_START
1164.461046	10089416612	58	IGNORE
1167.756574	10101213105	58	SJ_SAT_INPUT_Continue
1167.757525	10101216509	59	SJ_SAT_VideoStart_CargoDrop Planet=LEFT
1196.530188	10204209550	55	SJ_SAT_Video_Stop
1200.655184	10218975159	58	IGNORE
1201.893838	10223408976	58	SJ_SAT_INPUT_Continue
1201.898144	10223424389	61	SJ_SAT_VideoStart_Pirate_Theft Planet=LEFT
1230.550368	10325986314	55	SJ_SAT_Video_Stop
1232.023083	10331257963	58	IGNORE
1233.806991	10337643545	58	SJ_SAT_INPUT_Continue
1233.808233	10337647989	60	SJ_SAT_VideoStart_Pirate_Drop Planet=TOP
1252.271747	10403738969	55	SJ_SAT_Video_Stop
1258.003224	10424255048	0	IGNORE
1258.003224	10424255048	0	IGNORE
1258.213726	10425008549	0	IGNORE
1258.213726	10425008549	0	IGNORE
1258.594528	10426371648	58	IGNORE
1259.824475	10430774299	58	SJ_SAT_INPUT_Continue
1259.899891	10431044255	85	SJ_SAT_VideoStart_Cruiser_View_Theft Planet=LEFT
1263.896403	10445349949	0	IGNORE
1263.896403	10445349949	0	IGNORE
1279.827006	10502374257	55	SJ_SAT_Video_Stop
1281.753621	10509270663	0	IGNORE
1281.753621	10509270663	0	IGNORE
1282.669493	10512549068	0	IGNORE
1282.669493	10512549068	0	IGNORE
1284.636462	10519589924	58	IGNORE
1285.707171	10523422572	58	SJ_SAT_INPUT_Continue
1285.715635	10523452870	84	SJ_SAT_FirstOrder_Question_Presented
1288.747356	10534305053	58	IGNORE
1290.714440	10541346318	58	IGNORE
1292.601591	10548101460	58	IGNORE
1292.661536	10548316035	0	IGNORE
1292.661536	10548316035	0	IGNORE
1292.820975	10548886754	0	IGNORE
1292.820975	10548886754	0	IGNORE
1295.136920	10557176786	58	IGNORE
1297.600236	10565994335	58	IGNORE
1298.263240	10568367586	0	IGNORE
1298.263240	10568367586	0	IGNORE
1301.320892	10579312590	58	IGNORE
1301.895291	10581368677	0	IGNORE
1301.895291	10581368677	0	IGNORE
1301.932369	10581501400	0	IGNORE
1301.932369	10581501400	0	IGNORE
1305.758130	10595195884	64	SJ_SAT_INPUT_Response_Top
1305.763931	10595216648	70	SJ_SAT_FirstOrder_Scan_Correct
1305.763936	10595216666	84	SJ_SAT_SecondOrder_Question_Presented
1316.072564	10632116863	67	SJ_SAT_INPUT_Response_Right
1316.075118	10632126006	83	SJ_SAT_SecondOrder_Scan_IncorrectOtherLocation
1316.075123	10632126024	53	SJ_SAT_END
1323.857215	10659982374	58	SJ_SAT_INPUT_Continue
1325.999491	10667650746	7	SJ_MENU_INPUT_MouseClick
1330.482612	10683698279	0	End_of_Log
