# Supplementary material for: Autistic traits and individual brain differences: functional network efficiency reflects attentional and social impairments, structural nodal efficiencies index systemising and theory-of-mind skills
Source: Mol Autism. 2021 Jan 21;12:3. doi: 10.1186/s13229-020-00377-8 (PMC7818759; doi:10.1186/s13229-020-00377-8)
Supplement: Supplementary file 1 — Additional file 1. Behavioural data. Spreadsheet of behavioural data for all subjects; and log data from each subject’s theory-of-mind test, in raw (ExperimentLog.txt) and tabular (.csv) formats. [file 13229_2020_377_MOESM1_ESM.zip › Paul_Arora_et_al_data/Behavioural/ToM_scores/20110927_P025_ToM_ExperimentLog.txt]

000.000000	160004337775	0	This log was generated by build from 2010/07/08 02:46:14 from SVN Revision 2642 (2010/07/08 02:45:40).
000.000000	160004337775	0	Running on Microsoft Windows NT 5.1.2600 Service Pack 3; Using .NET 2.0.50727.1433. (6455812838644fd836ff7d843050b2f1)
000.000000	160004337775	0	Started on 9/27/2011 1:20:51 PM. Timer Resolution is 3579545 per second.
000.000000	160004337775	0	Writing of Codes to the Parallel Port is Enabled.
004.180338	160019301482	1	SJ_START
015.518271	160059886124	7	SJ_MENU_INPUT_MouseClick
015.524746	160059909302	52	SJ_SAT_START
021.297939	160080574707	58	IGNORE
023.441152	160088246434	58	SJ_SAT_INPUT_Continue
023.447016	160088267423	59	SJ_SAT_VideoStart_CargoDrop Planet=RIGHT
052.381089	160191838241	55	SJ_SAT_Video_Stop
059.419673	160217033169	58	IGNORE
061.971162	160226166339	58	SJ_SAT_INPUT_Continue
061.984827	160226215253	62	SJ_SAT_VideoStart_Pirate_NoTheft Planet=RIGHT
092.263173	160334597956	55	SJ_SAT_Video_Stop
102.568570	160371486588	58	IGNORE
105.456443	160381823860	58	SJ_SAT_INPUT_Continue
105.464919	160381854198	87	SJ_SAT_VideoStart_Cruiser_View_NoTheft Planet=RIGHT
126.879171	160458507476	55	SJ_SAT_Video_Stop
136.023803	160491241099	58	IGNORE
140.096644	160505820018	58	SJ_SAT_INPUT_Continue
140.109689	160505866713	84	SJ_SAT_FirstOrder_Question_Presented
147.187896	160531203473	67	IGNORE
158.151148	160570446926	58	IGNORE
161.487499	160582389546	58	IGNORE
163.229643	160588625628	58	IGNORE
164.732636	160594005659	58	IGNORE
166.443651	160600130315	58	IGNORE
169.156714	160609841845	67	SJ_SAT_INPUT_Response_Right
169.172524	160609898439	68	SJ_SAT_FirstOrder_NoTheft_Correct
169.172529	160609898457	84	SJ_SAT_SecondOrder_Question_Presented
172.708755	160622556537	67	SJ_SAT_INPUT_Response_Right
172.717082	160622586344	76	SJ_SAT_SecondOrder_NoTheft_Correct
172.717087	160622586361	53	SJ_SAT_END
176.435396	160635896216	58	SJ_SAT_INPUT_Continue
179.972988	160648559185	7	SJ_MENU_INPUT_MouseClick
179.975851	160648569431	52	SJ_SAT_START
182.444968	160657407748	58	IGNORE
183.459535	160661039437	58	SJ_SAT_INPUT_Continue
183.460812	160661044006	59	SJ_SAT_VideoStart_CargoDrop Planet=BOTTOM
212.337426	160764409146	55	SJ_SAT_Video_Stop
215.380373	160775301511	58	IGNORE
217.539607	160783030586	58	SJ_SAT_INPUT_Continue
217.615197	160783301164	62	SJ_SAT_VideoStart_Pirate_NoTheft Planet=BOTTOM
246.499442	160886693619	55	SJ_SAT_Video_Stop
248.970099	160895537447	58	IGNORE
251.625913	160905044055	58	SJ_SAT_INPUT_Continue
251.700907	160905312498	87	SJ_SAT_VideoStart_Cruiser_View_NoTheft Planet=BOTTOM
271.734221	160977022647	55	SJ_SAT_Video_Stop
275.259901	160989642979	58	IGNORE
280.332971	161007802261	58	SJ_SAT_INPUT_Continue
280.341521	161007832863	84	SJ_SAT_FirstOrder_Question_Presented
281.739801	161012838072	58	IGNORE
282.722529	161016355790	58	IGNORE
283.681094	161019787017	58	IGNORE
284.520573	161022791969	58	IGNORE
285.437937	161026075714	58	IGNORE
287.046891	161031835039	65	SJ_SAT_INPUT_Response_Bottom
287.058269	161031875765	68	SJ_SAT_FirstOrder_NoTheft_Correct
287.058274	161031875783	84	SJ_SAT_SecondOrder_Question_Presented
289.358312	161040108874	65	SJ_SAT_INPUT_Response_Bottom
289.370623	161040152941	76	SJ_SAT_SecondOrder_NoTheft_Correct
289.370629	161040152963	53	SJ_SAT_END
291.908127	161049236053	58	SJ_SAT_INPUT_Continue
293.730787	161055760345	7	SJ_MENU_INPUT_MouseClick
293.742470	161055802164	52	SJ_SAT_START
296.148381	161064414230	58	IGNORE
297.603799	161069623965	58	SJ_SAT_INPUT_Continue
297.614458	161069662120	59	SJ_SAT_VideoStart_CargoDrop Planet=BOTTOM
326.493025	161173034249	55	SJ_SAT_Video_Stop
328.051617	161178613302	58	IGNORE
328.489941	161180182302	58	SJ_SAT_INPUT_Continue
328.501978	161180225389	61	SJ_SAT_VideoStart_Pirate_Theft Planet=BOTTOM
357.264710	161283182882	55	SJ_SAT_Video_Stop
358.850250	161288858394	58	IGNORE
359.264577	161290341497	58	SJ_SAT_INPUT_Continue
359.273771	161290374404	60	SJ_SAT_VideoStart_Pirate_Drop Planet=RIGHT
377.579228	161355899611	55	SJ_SAT_Video_Stop
380.059026	161364776162	58	IGNORE
380.441363	161366144754	58	SJ_SAT_INPUT_Continue
380.452350	161366184082	85	SJ_SAT_VideoStart_Cruiser_View_Theft Planet=BOTTOM
400.351435	161437413751	55	SJ_SAT_Video_Stop
402.725058	161445910243	58	IGNORE
403.315191	161448022650	58	SJ_SAT_INPUT_Continue
403.321281	161448044450	84	SJ_SAT_FirstOrder_Question_Presented
405.210442	161454806788	58	IGNORE
407.369986	161462536972	58	IGNORE
408.872549	161467915465	58	IGNORE
413.017064	161482750940	58	IGNORE
422.532909	161516813337	58	IGNORE
425.606060	161527813818	67	SJ_SAT_INPUT_Response_Right
425.616077	161527849674	70	SJ_SAT_FirstOrder_Scan_Correct
425.616082	161527849692	84	SJ_SAT_SecondOrder_Question_Presented
429.678854	161542392570	65	SJ_SAT_INPUT_Response_Bottom
429.683836	161542410400	78	SJ_SAT_SecondOrder_Scan_Correct
429.683840	161542410417	53	SJ_SAT_END
432.661167	161553067892	58	SJ_SAT_INPUT_Continue
434.352260	161559121237	7	SJ_MENU_INPUT_MouseClick
434.359333	161559146552	52	SJ_SAT_START
438.446779	161573777749	58	IGNORE
439.829587	161578727573	58	SJ_SAT_INPUT_Continue
439.834902	161578746600	59	SJ_SAT_VideoStart_CargoDrop Planet=BOTTOM
468.697018	161682059842	55	SJ_SAT_Video_Stop
469.998073	161686717027	58	IGNORE
470.540043	161688657035	58	SJ_SAT_INPUT_Continue
470.553955	161688706833	62	SJ_SAT_VideoStart_Pirate_NoTheft Planet=BOTTOM
499.316585	161791663962	55	SJ_SAT_Video_Stop
500.716624	161796675463	58	IGNORE
501.138985	161798187322	58	SJ_SAT_INPUT_Continue
501.143433	161798203245	87	SJ_SAT_VideoStart_Cruiser_View_NoTheft Planet=BOTTOM
521.042946	161869434446	55	SJ_SAT_Video_Stop
523.774819	161879213308	58	IGNORE
524.293296	161881069221	58	SJ_SAT_INPUT_Continue
524.299736	161881092273	84	SJ_SAT_FirstOrder_Question_Presented
525.587850	161885703137	58	IGNORE
526.394295	161888589842	58	IGNORE
527.217115	161891535164	58	IGNORE
528.023587	161894421966	58	IGNORE
528.861807	161897422413	58	IGNORE
531.631371	161907336191	65	SJ_SAT_INPUT_Response_Bottom
531.641234	161907371495	68	SJ_SAT_FirstOrder_NoTheft_Correct
531.641238	161907371512	84	SJ_SAT_SecondOrder_Question_Presented
532.630133	161910911306	65	SJ_SAT_INPUT_Response_Bottom
532.636989	161910935845	76	SJ_SAT_SecondOrder_NoTheft_Correct
532.636994	161910935863	53	SJ_SAT_END
533.819139	161915167405	58	SJ_SAT_INPUT_Continue
535.606254	161921564465	7	SJ_MENU_INPUT_MouseClick
535.607904	161921570371	52	SJ_SAT_START
537.843532	161929572900	58	IGNORE
538.529929	161932029888	58	SJ_SAT_INPUT_Continue
538.536805	161932054504	59	SJ_SAT_VideoStart_CargoDrop Planet=RIGHT
567.400729	162035374217	55	SJ_SAT_Video_Stop
569.515155	162042942902	58	IGNORE
570.177241	162045312868	58	SJ_SAT_INPUT_Continue
570.186180	162045344866	61	SJ_SAT_VideoStart_Pirate_Theft Planet=RIGHT
599.131613	162148956345	55	SJ_SAT_Video_Stop
601.673098	162158053704	58	IGNORE
606.193637	162174235179	58	SJ_SAT_INPUT_Continue
606.204503	162174274073	60	SJ_SAT_VideoStart_Pirate_Drop Planet=BOTTOM
624.610321	162240158526	55	SJ_SAT_Video_Stop
625.741896	162244209049	58	IGNORE
626.242139	162245999691	58	SJ_SAT_INPUT_Continue
626.251534	162246033324	85	SJ_SAT_VideoStart_Cruiser_View_Theft Planet=RIGHT
646.384749	162318101071	55	SJ_SAT_Video_Stop
648.053581	162324074729	58	IGNORE
649.228382	162328279982	58	SJ_SAT_INPUT_Continue
649.236925	162328310562	84	SJ_SAT_FirstOrder_Question_Presented
651.091643	162334949610	58	IGNORE
652.578339	162340271306	58	IGNORE
653.769183	162344533984	58	IGNORE
654.847694	162348394565	58	IGNORE
655.902567	162352170528	58	IGNORE
662.042391	162374148307	65	SJ_SAT_INPUT_Response_Bottom
662.046988	162374164761	70	SJ_SAT_FirstOrder_Scan_Correct
662.046993	162374164779	84	SJ_SAT_SecondOrder_Question_Presented
663.424676	162379096256	67	SJ_SAT_INPUT_Response_Right
663.431036	162379119023	78	SJ_SAT_SecondOrder_Scan_Correct
663.431041	162379119041	53	SJ_SAT_END
665.902905	162387967190	58	SJ_SAT_INPUT_Continue
667.329853	162393075013	7	SJ_MENU_INPUT_MouseClick
667.330265	162393076487	52	SJ_SAT_START
669.551318	162401026849	58	IGNORE
670.661888	162405002182	58	SJ_SAT_INPUT_Continue
670.664450	162405011353	59	SJ_SAT_VideoStart_CargoDrop Planet=LEFT
699.442892	162508025081	55	SJ_SAT_Video_Stop
700.366434	162511330941	58	IGNORE
700.812424	162512927385	58	SJ_SAT_INPUT_Continue
700.827470	162512981241	61	SJ_SAT_VideoStart_Pirate_Theft Planet=LEFT
729.490309	162615581162	55	SJ_SAT_Video_Stop
730.781136	162620201737	58	IGNORE
731.187564	162621656564	58	SJ_SAT_INPUT_Continue
731.195536	162621685100	60	SJ_SAT_VideoStart_Pirate_Drop Planet=TOP
749.500803	162687209628	55	SJ_SAT_Video_Stop
751.374177	162693915452	58	IGNORE
751.820617	162695513505	58	SJ_SAT_INPUT_Continue
751.830395	162695548505	85	SJ_SAT_VideoStart_Cruiser_NoScan
773.137984	162771819981	55	SJ_SAT_Video_Stop
774.408683	162776368504	58	IGNORE
775.111266	162778883430	58	SJ_SAT_INPUT_Continue
775.112579	162778888133	84	SJ_SAT_FirstOrder_Question_Presented
778.759400	162791942093	58	IGNORE
780.302601	162797466048	58	IGNORE
781.316948	162801096949	58	IGNORE
782.355435	162804814261	58	IGNORE
785.203352	162815008506	58	IGNORE
787.325803	162822605916	66	SJ_SAT_INPUT_Response_Left
787.331633	162822626784	70	SJ_SAT_FirstOrder_Theft_Correct
787.331642	162822626818	84	SJ_SAT_SecondOrder_Question_Presented
788.620855	162827241613	66	SJ_SAT_INPUT_Response_Left
788.631182	162827278581	78	SJ_SAT_SecondOrder_Theft_Correct
788.631187	162827278598	53	SJ_SAT_END
791.809415	162838655208	58	SJ_SAT_INPUT_Continue
793.538078	162844843035	7	SJ_MENU_INPUT_MouseClick
793.543191	162844861338	52	SJ_SAT_START
795.674158	162852489229	58	IGNORE
796.888986	162856837762	58	SJ_SAT_INPUT_Continue
796.893226	162856852936	59	SJ_SAT_VideoStart_CargoDrop Planet=TOP
810.519378	162905628363	58	IGNORE
825.566906	162959491664	55	SJ_SAT_Video_Stop
826.879480	162964190083	58	IGNORE
827.245647	162965500796	58	SJ_SAT_INPUT_Continue
827.255148	162965534804	61	SJ_SAT_VideoStart_Pirate_Theft Planet=TOP
855.916138	163068128108	55	SJ_SAT_Video_Stop
856.582335	163070512791	58	IGNORE
856.932421	163071765938	58	SJ_SAT_INPUT_Continue
856.946223	163071815344	60	SJ_SAT_VideoStart_Pirate_Drop Planet=LEFT
875.247129	163137324258	55	SJ_SAT_Video_Stop
876.839382	163143023799	58	IGNORE
877.253243	163144505235	58	SJ_SAT_INPUT_Continue
877.255941	163144514892	85	SJ_SAT_VideoStart_Cruiser_NoScan
898.563711	163220787014	55	SJ_SAT_Video_Stop
901.066452	163229745688	58	IGNORE
903.159663	163237238430	58	SJ_SAT_INPUT_Continue
903.159664	163237238431	84	SJ_SAT_FirstOrder_Question_Presented
906.900169	163250627740	58	IGNORE
908.026834	163254660687	58	IGNORE
909.820898	163261082620	64	SJ_SAT_INPUT_Response_Top
909.837014	163261140309	70	SJ_SAT_FirstOrder_Theft_Correct
909.837020	163261140330	84	SJ_SAT_SecondOrder_Question_Presented
910.900344	163264946548	78	SJ_SAT_SecondOrder_Theft_Correct
910.900349	163264946565	53	SJ_SAT_END
912.047714	163269053610	58	SJ_SAT_INPUT_Continue
913.629471	163274715580	7	SJ_MENU_INPUT_MouseClick
913.634848	163274734826	52	SJ_SAT_START
916.288227	163284232718	58	IGNORE
917.071015	163287034742	58	SJ_SAT_INPUT_Continue
917.087286	163287092983	59	SJ_SAT_VideoStart_CargoDrop Planet=BOTTOM
945.949423	163390406304	55	SJ_SAT_Video_Stop
947.159873	163394739163	58	IGNORE
947.869928	163397280835	58	SJ_SAT_INPUT_Continue
947.873971	163397295307	61	SJ_SAT_VideoStart_Pirate_Theft Planet=BOTTOM
976.637447	163500255466	55	SJ_SAT_Video_Stop
977.310958	163502666327	58	IGNORE
977.693083	163504034161	58	SJ_SAT_INPUT_Continue
977.701414	163504063984	60	SJ_SAT_VideoStart_Pirate_Drop Planet=TOP
996.007566	163569591677	55	SJ_SAT_Video_Stop
997.559512	163575146938	58	IGNORE
997.909846	163576400974	58	SJ_SAT_INPUT_Continue
997.915235	163576420266	85	SJ_SAT_VideoStart_Cruiser_NoScan
1020.434297	163657028262	58	SJ_SAT_INPUT_Continue
1021.144650	163659571002	58	SJ_SAT_Video_Stop
1021.767893	163661801929	58	IGNORE
1023.091890	163666541234	58	SJ_SAT_INPUT_Continue
1023.091891	163666541235	84	SJ_SAT_FirstOrder_Question_Presented
1023.674466	163668626591	58	IGNORE
1026.716409	163679515365	65	SJ_SAT_INPUT_Response_Bottom
1026.716800	163679516762	70	SJ_SAT_FirstOrder_Theft_Correct
1026.716805	163679516781	84	SJ_SAT_SecondOrder_Question_Presented
1028.339251	163685324398	65	SJ_SAT_INPUT_Response_Bottom
1028.353803	163685376488	78	SJ_SAT_SecondOrder_Theft_Correct
1028.353808	163685376506	53	SJ_SAT_END
1031.497231	163696628532	58	SJ_SAT_INPUT_Continue
1032.703989	163700948174	7	SJ_MENU_INPUT_MouseClick
1032.708710	163700965073	52	SJ_SAT_START
1034.737389	163708226821	58	IGNORE
1035.263666	163710110656	58	SJ_SAT_INPUT_Continue
1035.266389	163710120400	59	SJ_SAT_VideoStart_CargoDrop Planet=LEFT
1064.025847	163813066176	55	SJ_SAT_Video_Stop
1065.104777	163816928254	58	IGNORE
1065.398787	163817980675	58	SJ_SAT_INPUT_Continue
1065.410552	163818022790	62	SJ_SAT_VideoStart_Pirate_NoTheft Planet=LEFT
1094.252197	163921262757	55	SJ_SAT_Video_Stop
1097.199217	163931811748	58	IGNORE
1099.574812	163940315294	58	SJ_SAT_INPUT_Continue
1099.590260	163940370593	87	SJ_SAT_VideoStart_Cruiser_View_NoTheft Planet=LEFT
1119.674189	164012261920	55	SJ_SAT_Video_Stop
1120.145845	164013950234	58	IGNORE
1120.760576	164016150690	58	SJ_SAT_INPUT_Continue
1120.760577	164016150691	84	SJ_SAT_FirstOrder_Question_Presented
1121.558732	164019007726	58	IGNORE
1122.541632	164022526061	58	IGNORE
1123.204102	164024897403	58	IGNORE
1124.002560	164027755518	58	IGNORE
1124.832938	164030727895	58	IGNORE
1127.011137	164038524854	66	SJ_SAT_INPUT_Response_Left
1127.015580	164038540761	68	SJ_SAT_FirstOrder_NoTheft_Correct
1127.015586	164038540780	84	SJ_SAT_SecondOrder_Question_Presented
1128.425930	164043589171	66	SJ_SAT_INPUT_Response_Left
1128.433381	164043615842	76	SJ_SAT_SecondOrder_NoTheft_Correct
1129.846158	164048672940	58	SJ_SAT_INPUT_Continue
1131.287951	164053833902	7	SJ_MENU_INPUT_MouseClick
1131.302847	164053887223	52	SJ_SAT_START
1133.606407	164062132922	58	IGNORE
1134.132776	164064017084	58	SJ_SAT_INPUT_Continue
1134.146487	164064066161	59	SJ_SAT_VideoStart_CargoDrop Planet=LEFT
1162.904184	164167005632	55	SJ_SAT_Video_Stop
1163.861822	164170433542	58	IGNORE
1164.212141	164171687523	58	SJ_SAT_INPUT_Continue
1164.221074	164171719501	61	SJ_SAT_VideoStart_Pirate_Theft Planet=LEFT
1192.881366	164274310306	55	SJ_SAT_Video_Stop
1193.965422	164278190731	58	IGNORE
1194.339591	164279530087	58	SJ_SAT_INPUT_Continue
1194.350263	164279568288	60	SJ_SAT_VideoStart_Pirate_Drop Planet=BOTTOM
1212.756141	164345452954	55	SJ_SAT_Video_Stop
1213.357603	164347605915	58	IGNORE
1213.747857	164349002848	58	SJ_SAT_INPUT_Continue
1213.752391	164349019078	85	SJ_SAT_VideoStart_Cruiser_NoScan
1235.074376	164425342081	55	SJ_SAT_Video_Stop
1235.695862	164427566719	58	IGNORE
1237.717244	164434802346	58	SJ_SAT_INPUT_Continue
1237.717245	164434802347	84	SJ_SAT_FirstOrder_Question_Presented
1239.816890	164442318125	58	IGNORE
1240.446851	164444573100	58	IGNORE
1242.208871	164450880327	66	SJ_SAT_INPUT_Response_Left
1242.213288	164450896140	70	SJ_SAT_FirstOrder_Theft_Correct
1242.213294	164450896159	84	SJ_SAT_SecondOrder_Question_Presented
1243.242870	164454581575	78	SJ_SAT_SecondOrder_Theft_Correct
1243.242875	164454581593	53	SJ_SAT_END
1243.242876	164454581594	58	SJ_SAT_INPUT_Continue
1243.242877	164454581595	7	SJ_MENU_INPUT_MouseClick
1243.242878	164454581595	0	End_of_Log
