# Supplementary material for: Autistic traits and individual brain differences: functional network efficiency reflects attentional and social impairments, structural nodal efficiencies index systemising and theory-of-mind skills
Source: Mol Autism. 2021 Jan 21;12:3. doi: 10.1186/s13229-020-00377-8 (PMC7818759; doi:10.1186/s13229-020-00377-8)
Supplement: Supplementary file 1 — Additional file 1. Behavioural data. Spreadsheet of behavioural data for all subjects; and log data from each subject’s theory-of-mind test, in raw (ExperimentLog.txt) and tabular (.csv) formats. [file 13229_2020_377_MOESM1_ESM.zip › Paul_Arora_et_al_data/Behavioural/ToM_scores/20110804_P03_ToM_ExperimentLog.txt]

000.000000	3006569643	0	This log was generated by build from 2010/07/08 02:46:14 from SVN Revision 2642 (2010/07/08 02:45:40).
000.000000	3006569643	0	Running on Microsoft Windows NT 5.1.2600 Service Pack 3; Using .NET 2.0.50727.1433. (6455812838644fd836ff7d843050b2f1)
000.000000	3006569643	0	Started on 8/4/2011 11:03:04 PM. Timer Resolution is 3579545 per second.
000.000000	3006569643	0	Writing of Codes to the Parallel Port is Enabled.
006.885345	3031216045	1	SJ_START
010.129047	3042827022	7	SJ_MENU_INPUT_MouseClick
010.144826	3042883505	52	SJ_SAT_START
032.429767	3122653453	56	IGNORE
034.636645	3130553073	58	IGNORE
038.524694	3144470520	58	SJ_SAT_INPUT_Continue
038.525905	3144474855	59	SJ_SAT_VideoStart_CargoDrop Planet=LEFT
067.306374	3247495837	55	SJ_SAT_Video_Stop
072.725562	3266894064	58	IGNORE
077.037746	3282329722	58	SJ_SAT_INPUT_Continue
077.349724	3283446461	61	SJ_SAT_VideoStart_Pirate_Theft Planet=LEFT
106.086340	3386310470	55	SJ_SAT_Video_Stop
109.005238	3396758798	58	IGNORE
110.868833	3403429619	58	SJ_SAT_INPUT_Continue
110.883330	3403481514	60	SJ_SAT_VideoStart_Pirate_Drop Planet=TOP
129.291430	3469374135	55	SJ_SAT_Video_Stop
133.821297	3485588998	58	IGNORE
134.835631	3489219852	58	SJ_SAT_INPUT_Continue
134.918974	3489518180	85	SJ_SAT_VideoStart_Cruiser_View_Theft Planet=LEFT
154.917728	3561104623	55	SJ_SAT_Video_Stop
164.888991	3596797208	58	IGNORE
166.239837	3601632622	58	SJ_SAT_INPUT_Continue
166.246944	3601658059	84	SJ_SAT_FirstOrder_Question_Presented
175.707122	3635521194	58	IGNORE
181.572225	3656515592	58	IGNORE
186.573077	3674416368	58	IGNORE
191.774219	3693034091	58	IGNORE
198.407754	3716779127	58	IGNORE
205.909285	3743631196	64	SJ_SAT_INPUT_Response_Top
205.916078	3743655509	70	SJ_SAT_FirstOrder_Scan_Correct
205.916083	3743655527	84	SJ_SAT_SecondOrder_Question_Presented
212.078762	3765715115	66	SJ_SAT_INPUT_Response_Left
212.080081	3765719837	78	SJ_SAT_SecondOrder_Scan_Correct
212.080086	3765719855	53	SJ_SAT_END
218.453450	3788533598	58	SJ_SAT_INPUT_Continue
226.650270	3817874484	7	SJ_MENU_INPUT_MouseClick
226.658418	3817903649	52	SJ_SAT_START
238.687521	3860962365	58	IGNORE
240.157883	3866225591	58	SJ_SAT_INPUT_Continue
240.160995	3866236731	59	SJ_SAT_VideoStart_CargoDrop Planet=TOP
269.023615	3969551780	55	SJ_SAT_Video_Stop
274.150113	3987902311	58	IGNORE
274.660004	3989727487	58	SJ_SAT_INPUT_Continue
274.728122	3989971318	61	SJ_SAT_VideoStart_Pirate_Theft Planet=TOP
303.489878	4092925318	55	SJ_SAT_Video_Stop
305.956724	4101755505	58	IGNORE
307.491764	4107250251	58	SJ_SAT_INPUT_Continue
307.493062	4107254897	60	SJ_SAT_VideoStart_Pirate_Drop Planet=BOTTOM
325.952037	4173329627	55	SJ_SAT_Video_Stop
329.028477	4184341884	58	IGNORE
329.714864	4186798837	58	SJ_SAT_INPUT_Continue
329.754981	4186942437	85	SJ_SAT_VideoStart_Cruiser_View_Theft Planet=TOP
346.875382	4248225681	58	IGNORE
349.858450	4258903707	55	SJ_SAT_Video_Stop
351.011890	4263032500	58	IGNORE
352.418601	4268067883	58	SJ_SAT_INPUT_Continue
352.425368	4268092107	84	SJ_SAT_FirstOrder_Question_Presented
363.070985	4306198571	58	IGNORE
364.373673	4310861602	58	IGNORE
365.244438	4313978544	58	IGNORE
365.842555	4316119532	58	IGNORE
366.497297	4318463210	58	IGNORE
374.573906	4347373796	65	SJ_SAT_INPUT_Response_Bottom
374.580965	4347399065	70	SJ_SAT_FirstOrder_Scan_Correct
374.580970	4347399083	84	SJ_SAT_SecondOrder_Question_Presented
376.205742	4353215026	64	SJ_SAT_INPUT_Response_Top
376.218962	4353262349	78	SJ_SAT_SecondOrder_Scan_Correct
376.218967	4353262367	53	SJ_SAT_END
378.106004	4360017099	58	SJ_SAT_INPUT_Continue
379.416285	4364707308	7	SJ_MENU_INPUT_MouseClick
379.427890	4364748849	52	SJ_SAT_START
381.882564	4373535464	58	IGNORE
383.377642	4378887166	58	SJ_SAT_INPUT_Continue
383.389389	4378929215	59	SJ_SAT_VideoStart_CargoDrop Planet=TOP
412.064079	4481571558	55	SJ_SAT_Video_Stop
414.082573	4488796845	58	IGNORE
415.000934	4492084160	58	SJ_SAT_INPUT_Continue
415.002924	4492091285	61	SJ_SAT_VideoStart_Pirate_Theft Planet=TOP
443.676446	4594729446	55	SJ_SAT_Video_Stop
444.521102	4597752931	58	IGNORE
445.543871	4601413977	58	SJ_SAT_INPUT_Continue
445.550386	4601437301	60	SJ_SAT_VideoStart_Pirate_Drop Planet=RIGHT
463.833835	4666883729	55	SJ_SAT_Video_Stop
464.417339	4668972406	58	IGNORE
465.440023	4672633149	58	SJ_SAT_INPUT_Continue
465.458266	4672698453	85	SJ_SAT_VideoStart_Cruiser_View_Theft Planet=TOP
480.399870	4726182597	58	IGNORE
481.254253	4729240899	58	IGNORE
485.486518	4744390482	55	SJ_SAT_Video_Stop
486.703329	4748746112	58	IGNORE
487.269470	4750772637	58	SJ_SAT_INPUT_Continue
487.275233	4750793267	84	SJ_SAT_FirstOrder_Question_Presented
492.423501	4769221723	58	IGNORE
493.413503	4772765480	58	IGNORE
494.260012	4775795599	58	IGNORE
494.794754	4777709731	58	IGNORE
495.336534	4779649055	58	IGNORE
497.721653	4788186697	67	SJ_SAT_INPUT_Response_Right
497.722301	4788189017	70	SJ_SAT_FirstOrder_Scan_Correct
497.722306	4788189035	84	SJ_SAT_SecondOrder_Question_Presented
500.850925	4799388066	64	SJ_SAT_INPUT_Response_Top
500.861713	4799426682	78	SJ_SAT_SecondOrder_Scan_Correct
500.861718	4799426700	53	SJ_SAT_END
502.543287	4805445954	58	SJ_SAT_INPUT_Continue
504.155257	4811216072	7	SJ_MENU_INPUT_MouseClick
504.170189	4811269522	52	SJ_SAT_START
506.479654	4819536356	58	IGNORE
507.654629	4823742231	58	SJ_SAT_INPUT_Continue
507.658945	4823757681	59	SJ_SAT_VideoStart_CargoDrop Planet=LEFT
514.280483	4847459776	58	IGNORE
536.431417	4926750038	55	SJ_SAT_Video_Stop
537.004818	4928802556	58	IGNORE
537.907344	4932033188	58	SJ_SAT_INPUT_Continue
537.917190	4932068432	61	SJ_SAT_VideoStart_Pirate_Theft Planet=LEFT
566.576195	5034654629	55	SJ_SAT_Video_Stop
569.269613	5044295839	58	IGNORE
570.260248	5047841863	58	SJ_SAT_INPUT_Continue
570.273120	5047887938	60	SJ_SAT_VideoStart_Pirate_Drop Planet=TOP
588.558836	5113342483	55	SJ_SAT_Video_Stop
589.966738	5118382129	58	IGNORE
590.861215	5121583950	58	SJ_SAT_INPUT_Continue
590.875171	5121633908	85	SJ_SAT_VideoStart_Cruiser_View_Theft Planet=LEFT
605.508479	5174014490	58	IGNORE
610.493331	5191857992	58	IGNORE
610.771842	5192854935	55	SJ_SAT_Video_Stop
612.781037	5200046939	58	IGNORE
614.435847	5205970408	58	SJ_SAT_INPUT_Continue
614.451245	5206025524	84	SJ_SAT_FirstOrder_Question_Presented
615.394586	5209402258	58	IGNORE
616.609582	5213751389	58	IGNORE
617.143836	5215663774	58	IGNORE
617.733950	5217776116	58	IGNORE
618.556556	5220720670	58	IGNORE
621.295183	5230523710	64	SJ_SAT_INPUT_Response_Top
621.303640	5230553980	70	SJ_SAT_FirstOrder_Scan_Correct
621.303645	5230553998	84	SJ_SAT_SecondOrder_Question_Presented
623.030180	5236734209	66	SJ_SAT_INPUT_Response_Left
623.042301	5236777596	78	SJ_SAT_SecondOrder_Scan_Correct
623.042334	5236777713	53	SJ_SAT_END
624.427037	5241734321	58	SJ_SAT_INPUT_Continue
625.718205	5246356115	7	SJ_MENU_INPUT_MouseClick
625.726583	5246386103	52	SJ_SAT_START
627.522367	5252814194	58	IGNORE
628.392716	5255929647	58	SJ_SAT_INPUT_Continue
628.403352	5255967721	59	SJ_SAT_VideoStart_CargoDrop Planet=LEFT
657.176762	5358963437	55	SJ_SAT_Video_Stop
658.321387	5363060674	58	IGNORE
659.384308	5366865444	58	SJ_SAT_INPUT_Continue
659.388222	5366879455	62	SJ_SAT_VideoStart_Pirate_NoTheft Planet=LEFT
688.144952	5469815465	55	SJ_SAT_Video_Stop
692.722944	5486202595	58	IGNORE
693.833705	5490178613	58	SJ_SAT_INPUT_Continue
693.852996	5490247666	87	SJ_SAT_VideoStart_Cruiser_View_NoTheft Planet=LEFT
713.849405	5561825713	55	SJ_SAT_Video_Stop
715.717388	5568512239	58	IGNORE
717.324356	5574264455	58	SJ_SAT_INPUT_Continue
717.326135	5574270824	84	SJ_SAT_FirstOrder_Question_Presented
718.499152	5578469691	58	IGNORE
719.001691	5580268552	58	IGNORE
719.495677	5582036797	58	IGNORE
720.326129	5585009436	58	IGNORE
721.020583	5587495264	58	IGNORE
723.495129	5596353015	66	SJ_SAT_INPUT_Response_Left
723.502865	5596380707	68	SJ_SAT_FirstOrder_NoTheft_Correct
723.502871	5596380726	84	SJ_SAT_SecondOrder_Question_Presented
724.253260	5599066778	66	SJ_SAT_INPUT_Response_Left
724.262356	5599099339	76	SJ_SAT_SecondOrder_NoTheft_Correct
724.262361	5599099356	53	SJ_SAT_END
725.529337	5603634554	58	SJ_SAT_INPUT_Continue
726.705141	5607843398	7	SJ_MENU_INPUT_MouseClick
726.709763	5607859940	52	SJ_SAT_START
728.929825	5615806755	58	IGNORE
729.543894	5618004842	58	SJ_SAT_INPUT_Continue
729.556624	5618050409	59	SJ_SAT_VideoStart_CargoDrop Planet=TOP
758.226882	5720676887	55	SJ_SAT_Video_Stop
759.032266	5723559794	58	IGNORE
759.646559	5725758684	58	SJ_SAT_INPUT_Continue
759.661975	5725813867	61	SJ_SAT_VideoStart_Pirate_Theft Planet=TOP
788.418222	5828748146	55	SJ_SAT_Video_Stop
790.704033	5836930311	58	IGNORE
792.383175	5842940876	58	SJ_SAT_INPUT_Continue
792.384990	5842947372	60	SJ_SAT_VideoStart_Pirate_Drop Planet=BOTTOM
810.771507	5908762736	55	SJ_SAT_Video_Stop
814.482931	5922047947	58	IGNORE
815.473321	5925593091	58	SJ_SAT_INPUT_Continue
815.480447	5925618600	85	SJ_SAT_VideoStart_Cruiser_NoScan
816.896390	5930687032	58	IGNORE
830.999507	5981169773	58	IGNORE
832.317979	5985889303	58	IGNORE
836.781545	6001866838	55	SJ_SAT_Video_Stop
842.065831	6020782178	58	IGNORE
842.784130	6023353360	58	SJ_SAT_INPUT_Continue
842.788941	6023370583	84	SJ_SAT_FirstOrder_Question_Presented
844.895477	6030911023	58	IGNORE
845.773898	6034055370	58	IGNORE
846.364536	6036169585	58	IGNORE
846.971487	6038342195	58	IGNORE
847.561324	6040453544	58	IGNORE
850.931824	6052518400	64	SJ_SAT_INPUT_Response_Top
850.940380	6052549027	70	SJ_SAT_FirstOrder_Theft_Correct
850.940386	6052549046	84	SJ_SAT_SecondOrder_Question_Presented
853.275493	6060907668	64	SJ_SAT_INPUT_Response_Top
853.286488	6060947023	78	SJ_SAT_SecondOrder_Theft_Correct
853.286493	6060947041	53	SJ_SAT_END
856.264522	6071607033	58	SJ_SAT_INPUT_Continue
858.968361	6081285544	7	SJ_MENU_INPUT_MouseClick
858.975409	6081310773	52	SJ_SAT_START
860.697470	6087474967	58	IGNORE
862.160178	6092710799	58	SJ_SAT_INPUT_Continue
862.174655	6092762618	59	SJ_SAT_VideoStart_CargoDrop Planet=TOP
882.642694	6166028885	58	IGNORE
888.868517	6188314498	58	IGNORE
890.842206	6195379406	55	SJ_SAT_Video_Stop
893.501323	6204897838	58	IGNORE
894.307979	6207785299	58	SJ_SAT_INPUT_Continue
894.319308	6207825851	61	SJ_SAT_VideoStart_Pirate_Theft Planet=TOP
895.818728	6213193090	58	IGNORE
922.971838	6310388870	55	SJ_SAT_Video_Stop
925.090638	6317973212	58	IGNORE
926.409799	6322695207	58	SJ_SAT_INPUT_Continue
926.415401	6322715259	60	SJ_SAT_VideoStart_Pirate_Drop Planet=RIGHT
944.610726	6387846245	58	IGNORE
944.700399	6388167233	55	SJ_SAT_Video_Stop
945.377126	6390589609	58	IGNORE
945.983787	6392761178	58	SJ_SAT_INPUT_Continue
946.000465	6392820877	85	SJ_SAT_VideoStart_Cruiser_NoScan
967.320151	6469135652	55	SJ_SAT_Video_Stop
967.827533	6470951849	58	IGNORE
968.377092	6472919022	58	SJ_SAT_INPUT_Continue
968.383577	6472942233	84	SJ_SAT_FirstOrder_Question_Presented
968.903777	6474804312	58	IGNORE
969.429774	6476687145	58	IGNORE
970.108130	6479115349	58	IGNORE
970.562579	6480742071	58	IGNORE
971.168978	6482912703	58	IGNORE
974.900744	6496270726	64	SJ_SAT_INPUT_Response_Top
974.915165	6496322349	70	SJ_SAT_FirstOrder_Theft_Correct
974.915171	6496322368	84	SJ_SAT_SecondOrder_Question_Presented
976.170993	6500817639	64	SJ_SAT_INPUT_Response_Top
976.181119	6500853885	78	SJ_SAT_SecondOrder_Theft_Correct
976.181123	6500853902	53	SJ_SAT_END
978.431343	6508908664	58	SJ_SAT_INPUT_Continue
981.777987	6520888128	7	SJ_MENU_INPUT_MouseClick
981.786319	6520917953	52	SJ_SAT_START
984.008401	6528871996	58	IGNORE
984.719177	6531416251	58	SJ_SAT_INPUT_Continue
984.719701	6531418124	59	SJ_SAT_VideoStart_CargoDrop Planet=BOTTOM
1013.607228	6634822328	55	SJ_SAT_Video_Stop
1018.273472	6651525360	58	IGNORE
1020.056527	6657907885	58	SJ_SAT_INPUT_Continue
1020.072149	6657963803	61	SJ_SAT_VideoStart_Pirate_Theft Planet=BOTTOM
1021.143369	6661798282	58	IGNORE
1048.848242	6760969122	55	SJ_SAT_Video_Stop
1050.039016	6765231554	58	IGNORE
1050.845021	6768116685	58	SJ_SAT_INPUT_Continue
1050.857299	6768160634	60	SJ_SAT_VideoStart_Pirate_Drop Planet=RIGHT
1069.160466	6833677643	55	SJ_SAT_Video_Stop
1071.408015	6841722845	58	IGNORE
1071.917847	6843547811	58	SJ_SAT_INPUT_Continue
1071.932511	6843600304	85	SJ_SAT_VideoStart_Cruiser_View_Theft Planet=BOTTOM
1073.012589	6847466492	58	IGNORE
1090.757332	6910984597	58	IGNORE
1091.826568	6914811975	55	SJ_SAT_Video_Stop
1092.660463	6917796940	58	IGNORE
1092.938686	6918792853	58	SJ_SAT_INPUT_Continue
1092.940476	6918799259	84	SJ_SAT_FirstOrder_Question_Presented
1093.169176	6919617901	58	IGNORE
1093.911202	6922274017	58	IGNORE
1094.293294	6923641732	58	IGNORE
1094.731821	6925211458	58	IGNORE
1095.289883	6927209066	58	IGNORE
1099.035611	6940617070	67	SJ_SAT_INPUT_Response_Right
1099.049756	6940667702	70	SJ_SAT_FirstOrder_Scan_Correct
1099.049764	6940667730	84	SJ_SAT_SecondOrder_Question_Presented
1100.394839	6945482488	65	SJ_SAT_INPUT_Response_Bottom
1100.400050	6945501140	78	SJ_SAT_SecondOrder_Scan_Correct
1100.400055	6945501158	53	SJ_SAT_END
1102.240471	6952089011	58	SJ_SAT_INPUT_Continue
1103.423309	6956323032	7	SJ_MENU_INPUT_MouseClick
1103.438606	6956377788	52	SJ_SAT_START
1105.392100	6963370406	58	IGNORE
1105.806747	6964854656	58	SJ_SAT_INPUT_Continue
1105.815737	6964886835	59	SJ_SAT_VideoStart_CargoDrop Planet=RIGHT
1137.509806	7078337181	58	SJ_SAT_INPUT_Continue
1137.520820	7078376607	62	SJ_SAT_VideoStart_Pirate_NoTheft Planet=RIGHT
1167.910210	7187156797	55	SJ_SAT_Video_Stop
1172.520612	7203659936	58	IGNORE
1173.551227	7207349069	58	SJ_SAT_INPUT_Continue
1173.852403	7208427144	87	SJ_SAT_VideoStart_Cruiser_View_NoTheft Planet=RIGHT
1175.919004	7215824633	58	IGNORE
1193.239202	7277823061	58	IGNORE
1194.262140	7281484714	58	IGNORE
1195.349057	7285375385	55	SJ_SAT_Video_Stop
1195.989000	7287666087	58	IGNORE
1196.323325	7288862818	58	SJ_SAT_INPUT_Continue
1196.327929	7288879301	84	SJ_SAT_FirstOrder_Question_Presented
1197.105468	7291662535	58	IGNORE
1197.872033	7294406490	58	IGNORE
1198.382359	7296233225	58	IGNORE
1198.892811	7298060409	58	IGNORE
1199.339007	7299657588	58	IGNORE
1201.395781	7307019904	67	SJ_SAT_INPUT_Response_Right
1201.407635	7307062336	68	SJ_SAT_FirstOrder_NoTheft_Correct
1201.407640	7307062355	84	SJ_SAT_SecondOrder_Question_Presented
1202.089879	7309504459	67	SJ_SAT_INPUT_Response_Right
1202.099716	7309539671	76	SJ_SAT_SecondOrder_NoTheft_Correct
1202.099721	7309539688	53	SJ_SAT_END
1203.599349	7314907675	58	SJ_SAT_INPUT_Continue
1207.783377	7329884593	7	SJ_MENU_INPUT_MouseClick
1207.789193	7329905411	52	SJ_SAT_START
1209.881922	7337396426	58	IGNORE
1210.399757	7339250041	58	SJ_SAT_INPUT_Continue
1210.400348	7339252155	59	SJ_SAT_VideoStart_CargoDrop Planet=TOP
1215.450851	7357330661	58	IGNORE
1239.086522	7441935609	55	SJ_SAT_Video_Stop
1241.230747	7449610958	58	IGNORE
1241.828784	7451751657	58	SJ_SAT_INPUT_Continue
1241.838115	7451785059	62	SJ_SAT_VideoStart_Pirate_NoTheft Planet=TOP
1243.491491	7457703392	58	IGNORE
1272.156875	7560312423	55	SJ_SAT_Video_Stop
1275.908872	7573742867	58	IGNORE
1277.243776	7578521215	58	SJ_SAT_INPUT_Continue
1277.257948	7578571944	87	SJ_SAT_VideoStart_Cruiser_View_NoTheft Planet=TOP
1279.467020	7586479417	58	IGNORE
1297.315622	7650369290	55	SJ_SAT_Video_Stop
1302.383051	7668508381	58	IGNORE
1302.941179	7670506225	58	SJ_SAT_INPUT_Continue
1302.951650	7670543708	84	SJ_SAT_FirstOrder_Question_Presented
1305.860968	7680957742	58	IGNORE
1307.363803	7686337206	58	IGNORE
1309.067117	7692434296	58	IGNORE
1310.161564	7696351919	58	IGNORE
1310.976087	7699267540	58	IGNORE
1312.489819	7704686012	64	SJ_SAT_INPUT_Response_Top
1312.504012	7704736816	68	SJ_SAT_FirstOrder_NoTheft_Correct
1312.504017	7704736835	84	SJ_SAT_SecondOrder_Question_Presented
1314.321045	7711240967	64	SJ_SAT_INPUT_Response_Top
1314.326855	7711261766	76	SJ_SAT_SecondOrder_NoTheft_Correct
1314.326860	7711261783	53	SJ_SAT_END
1315.509000	7715493305	58	SJ_SAT_INPUT_Continue
1319.034893	7728114400	7	SJ_MENU_INPUT_MouseClick
1319.037655	7728124286	52	SJ_SAT_START
1320.845959	7734597192	58	IGNORE
1322.252798	7739633035	58	SJ_SAT_INPUT_Continue
1322.256461	7739646146	59	SJ_SAT_VideoStart_CargoDrop Planet=RIGHT
1351.143942	7843050185	55	SJ_SAT_Video_Stop
1355.294796	7857908353	58	IGNORE
1356.461034	7862082954	58	SJ_SAT_INPUT_Continue
1356.477374	7862141443	62	SJ_SAT_VideoStart_Pirate_NoTheft Planet=RIGHT
1385.156247	7964798762	58	IGNORE
1386.750493	7970505437	55	SJ_SAT_Video_Stop
1388.764352	7977714137	58	IGNORE
1389.386948	7979942745	58	SJ_SAT_INPUT_Continue
1389.404364	7980005086	87	SJ_SAT_VideoStart_Cruiser_View_NoTheft Planet=RIGHT
1391.770172	7988473605	58	IGNORE
1410.139352	8054226908	58	IGNORE
1410.817288	8056653612	55	SJ_SAT_Video_Stop
1411.369907	8058631736	58	IGNORE
1411.888647	8060488590	58	SJ_SAT_INPUT_Continue
1411.897283	8060519503	84	SJ_SAT_FirstOrder_Question_Presented
1412.510482	8062714476	58	IGNORE
1412.924763	8064197413	58	IGNORE
1413.290986	8065508324	58	IGNORE
1413.689570	8066935074	58	IGNORE
1414.127534	8068502787	58	IGNORE
1416.136004	8075692196	67	SJ_SAT_INPUT_Response_Right
1416.150173	8075742913	68	SJ_SAT_FirstOrder_NoTheft_Correct
1416.150178	8075742932	84	SJ_SAT_SecondOrder_Question_Presented
1416.510174	8077031554	67	SJ_SAT_INPUT_Response_Right
1416.521532	8077072211	76	SJ_SAT_SecondOrder_NoTheft_Correct
1416.521541	8077072242	53	SJ_SAT_END
1417.899597	8082005057	58	SJ_SAT_INPUT_Continue
1421.361068	8094395547	7	SJ_MENU_INPUT_MouseClick
1421.366935	8094416549	52	SJ_SAT_START
1422.949289	8100080656	58	IGNORE
1423.410808	8101732685	58	SJ_SAT_INPUT_Continue
1423.421113	8101769570	59	SJ_SAT_VideoStart_CargoDrop Planet=LEFT
1425.347278	8108664366	0	IGNORE
1425.347278	8108664366	0	IGNORE
1425.358865	8108705842	0	IGNORE
1425.358865	8108705842	0	IGNORE
1425.370737	8108748339	0	IGNORE
1425.370737	8108748339	0	IGNORE
1452.191714	8204755232	55	SJ_SAT_Video_Stop
1453.379262	8209006115	58	IGNORE
1453.961194	8211089164	58	SJ_SAT_INPUT_Continue
1453.964462	8211100863	62	SJ_SAT_VideoStart_Pirate_NoTheft Planet=LEFT
1454.432062	8212774659	58	IGNORE
1482.734768	8314085468	55	SJ_SAT_Video_Stop
1484.183267	8319270436	58	IGNORE
1485.590156	8324306457	58	SJ_SAT_INPUT_Continue
1485.608083	8324370628	87	SJ_SAT_VideoStart_Cruiser_View_NoTheft Planet=LEFT
1486.676797	8328196137	58	IGNORE
1499.091495	8372635110	58	IGNORE
1500.128593	8376347446	58	IGNORE
1502.232180	8383877332	58	IGNORE
1503.222949	8387423834	58	IGNORE
1504.133181	8390682051	58	IGNORE
1505.504487	8395590701	55	SJ_SAT_Video_Stop
1506.580795	8399443395	58	IGNORE
1507.138738	8401440578	58	SJ_SAT_INPUT_Continue
1507.141420	8401450179	84	SJ_SAT_FirstOrder_Question_Presented
1507.745357	8403611998	58	IGNORE
1508.255887	8405439461	58	IGNORE
1508.662269	8406894125	58	IGNORE
1509.092011	8408432405	58	IGNORE
1509.522480	8409973288	58	IGNORE
1511.060284	8415477928	66	SJ_SAT_INPUT_Response_Left
1511.073559	8415525444	68	SJ_SAT_FirstOrder_NoTheft_Correct
1511.073572	8415525491	84	SJ_SAT_SecondOrder_Question_Presented
1511.467259	8416934712	66	SJ_SAT_INPUT_Response_Left
1511.478583	8416975248	76	SJ_SAT_SecondOrder_NoTheft_Correct
1511.478588	8416975267	53	SJ_SAT_END
1513.006594	8422444832	58	SJ_SAT_INPUT_Continue
1518.213985	8441084923	7	SJ_MENU_INPUT_MouseClick
1518.214629	8441087228	52	SJ_SAT_START
1519.841548	8446910858	58	IGNORE
1520.662862	8449850788	58	SJ_SAT_INPUT_Continue
1520.670783	8449879141	59	SJ_SAT_VideoStart_CargoDrop Planet=BOTTOM
1549.446073	8552881588	58	IGNORE
1549.543094	8553228879	55	SJ_SAT_Video_Stop
1550.308385	8555968270	58	IGNORE
1550.987392	8558398807	58	SJ_SAT_INPUT_Continue
1550.995026	8558426132	61	SJ_SAT_VideoStart_Pirate_Theft Planet=BOTTOM
1552.177840	8562660071	58	IGNORE
1577.198718	8652223428	58	IGNORE
1579.752939	8661366378	55	SJ_SAT_Video_Stop
1580.654687	8664594226	58	IGNORE
1581.549392	8667796860	58	SJ_SAT_INPUT_Continue
1581.559550	8667833222	60	SJ_SAT_VideoStart_Pirate_Drop Planet=LEFT
1599.990092	8733806176	55	SJ_SAT_Video_Stop
1601.783329	8740225150	58	IGNORE
1602.541509	8742939089	58	SJ_SAT_INPUT_Continue
1602.559563	8743003714	85	SJ_SAT_VideoStart_Cruiser_View_Theft Planet=BOTTOM
1603.996551	8748147476	58	IGNORE
1607.380746	8760261357	58	IGNORE
1611.925204	8776528446	58	IGNORE
1622.604381	8814755043	55	SJ_SAT_Video_Stop
1623.706335	8818699536	58	IGNORE
1624.160487	8820325194	58	SJ_SAT_INPUT_Continue
1624.173898	8820373198	84	SJ_SAT_FirstOrder_Question_Presented
1624.863098	8822840222	58	IGNORE
1625.541486	8825268542	58	IGNORE
1626.059929	8827124331	58	IGNORE
1626.513980	8828749626	58	IGNORE
1626.968184	8830375471	58	IGNORE
1630.939570	8844591226	66	SJ_SAT_INPUT_Response_Left
1630.941417	8844597837	70	SJ_SAT_FirstOrder_Scan_Correct
1630.941422	8844597855	84	SJ_SAT_SecondOrder_Question_Presented
1632.697382	8850883393	65	SJ_SAT_INPUT_Response_Bottom
1632.713600	8850941446	78	SJ_SAT_SecondOrder_Scan_Correct
1632.713605	8850941464	53	SJ_SAT_END
1634.358549	8856829614	58	SJ_SAT_INPUT_Continue
1637.907787	8869534271	7	SJ_MENU_INPUT_MouseClick
1637.913595	8869555063	52	SJ_SAT_START
1640.576356	8879086536	58	IGNORE
1641.742963	8883262456	58	SJ_SAT_INPUT_Continue
1641.756480	8883310843	59	SJ_SAT_VideoStart_CargoDrop Planet=TOP
1670.118193	8984832870	58	IGNORE
1670.440775	8985987566	55	SJ_SAT_Video_Stop
1671.589218	8990098472	58	IGNORE
1672.387486	8992955905	58	SJ_SAT_INPUT_Continue
1672.399062	8992997345	61	SJ_SAT_VideoStart_Pirate_Theft Planet=TOP
1673.665997	8997532395	58	IGNORE
1678.067224	9013286784	58	IGNORE
1697.180967	9081705289	58	IGNORE
1699.507390	9090032822	58	IGNORE
1701.051168	9095558847	55	SJ_SAT_Video_Stop
1703.868153	9105642371	58	IGNORE
1704.874640	9109245135	58	SJ_SAT_INPUT_Continue
1704.882989	9109275021	60	SJ_SAT_VideoStart_Pirate_Drop Planet=LEFT
1721.906736	9170212290	58	IGNORE
1722.857186	9173614470	58	IGNORE
1723.180161	9174770573	55	SJ_SAT_Video_Stop
1724.248177	9178593583	58	IGNORE
1724.758415	9180420005	58	SJ_SAT_INPUT_Continue
1724.767150	9180451271	85	SJ_SAT_VideoStart_Cruiser_NoScan
1739.220957	9232189324	58	IGNORE
1746.068484	9256700355	55	SJ_SAT_Video_Stop
1748.304838	9264705485	58	IGNORE
1750.663810	9273149529	58	SJ_SAT_INPUT_Continue
1750.675744	9273192249	84	SJ_SAT_FirstOrder_Question_Presented
1753.943606	9284889707	58	IGNORE
1755.358537	9289954517	58	IGNORE
1755.932959	9292010685	58	IGNORE
1757.203673	9296559266	58	IGNORE
1757.722850	9298417682	58	IGNORE
1759.420273	9304493683	64	SJ_SAT_INPUT_Response_Top
1759.434884	9304545986	70	SJ_SAT_FirstOrder_Theft_Correct
1759.434890	9304546005	84	SJ_SAT_SecondOrder_Question_Presented
1760.026276	9306662898	64	SJ_SAT_INPUT_Response_Top
1760.042494	9306720953	78	SJ_SAT_SecondOrder_Theft_Correct
1760.042499	9306720971	53	SJ_SAT_END
1762.502907	9315528111	58	SJ_SAT_INPUT_Continue
1770.546507	9344320540	7	SJ_MENU_INPUT_MouseClick
1774.977573	9360181738	0	End_of_Log
