# Supplementary material for: Autistic traits and individual brain differences: functional network efficiency reflects attentional and social impairments, structural nodal efficiencies index systemising and theory-of-mind skills
Source: Mol Autism. 2021 Jan 21;12:3. doi: 10.1186/s13229-020-00377-8 (PMC7818759; doi:10.1186/s13229-020-00377-8)
Supplement: Supplementary file 1 — Additional file 1. Behavioural data. Spreadsheet of behavioural data for all subjects; and log data from each subject’s theory-of-mind test, in raw (ExperimentLog.txt) and tabular (.csv) formats. [file 13229_2020_377_MOESM1_ESM.zip › Paul_Arora_et_al_data/Behavioural/ToM_scores/P30.csv]

BEHAVIOURAL MEASURES RELATED TO EXECUTIVE FUNCTION
Total Time for Level 1 (Seconds):	0
Mean of Time for Successive Level 1 Moves(Seconds):	0
STD of Time for Successive Level 1 Moves(Seconds):	Not Applicable
Total Time for Level 2(Seconds):	0
Mean of Time for Successive Level 2 Moves(Seconds):	0
STD of Time for Successive Level 2 Moves(Seconds):	Not Applicable
Total Time for Level 1 & 2 Pooled(Seconds):	0
Mean of Time for Successive Moves (for both level 1 & 2)(Seconds):	0
STD of Time for Successive Moves(for both level 1 & 2)(Seconds):	Not Applicable
BEHAVIORAL MEASURES RELATED TO PERCEPTUAL DISEMBEDDING
Trial-By-Trial Results for EFT
Result	RT	Key Code	Figure Code
No. of Hits:	1
No. of Rejects:	1
No. of False_Alarms:	1
No. of Misses:	1
Accuracy:	0.5
Mean of EFT reaction time (for correct responses only)(Seconds):	0
STD of EFT reaction time (for correct responses only)(Seconds):	Not Applicable
D-Prime :	0
BEHAVIUORAL MEASURES RELATED TO THEORY OF MIND EVENTS
For Trial No:	1
Trial Duration:	123.1927
Reaction Time for First Order:	10.9508
First Order Correctness:	1
First Order Correctness Condition:	First Order Observed Theft Correct
Reaction Time for Second Order:	4.7648
Second Order Correctness:	1
Second Order Correctness Condition:	Second Order Observed Theft Correct
For Trial No:	2
Trial Duration:	95.8777
Reaction Time for First Order:	9.8886
First Order Correctness:	1
First Order Correctness Condition:	First Order NoTheft Correct
Reaction Time for Second Order:	2.468
Second Order Correctness:	1
Second Order Correctness Condition:	Second Order NoTheft Correct
For Trial No:	3
Trial Duration:	111.4721
Reaction Time for First Order:	4.9356
First Order Correctness:	1
First Order Correctness Condition:	First Order Observed Theft Correct
Reaction Time for Second Order:	2.8107
Second Order Correctness:	1
Second Order Correctness Condition:	Second Order Observed Theft Correct
For Trial No:	4
Trial Duration:	86.4896
Reaction Time for First Order:	3.4433
First Order Correctness:	1
First Order Correctness Condition:	First Order NoTheft Correct
Reaction Time for Second Order:	0.77113
Second Order Correctness:	1
Second Order Correctness Condition:	Second Order NoTheft Correct
For Trial No:	5
Trial Duration:	129.8652
Reaction Time for First Order:	8.8755
First Order Correctness:	1
First Order Correctness Condition:	First Order Unobserved Theft Correct
Reaction Time for Second Order:	3.9411
Second Order Correctness:	1
Second Order Correctness Condition:	Second Order Unobserved Theft Correct
For Trial No:	6
Trial Duration:	119.1174
Reaction Time for First Order:	5.5515
First Order Correctness:	1
First Order Correctness Condition:	First Order Unobserved Theft Correct
Reaction Time for Second Order:	2.0564
Second Order Correctness:	1
Second Order Correctness Condition:	Second Order Unobserved Theft Correct
For Trial No:	7
Trial Duration:	110.452
Reaction Time for First Order:	5.672
First Order Correctness:	1
First Order Correctness Condition:	First Order Observed Theft Correct
Reaction Time for Second Order:	3.3931
Second Order Correctness:	1
Second Order Correctness Condition:	Second Order Observed Theft Correct
For Trial No:	8
Trial Duration:	108.8812
Reaction Time for First Order:	4.9346
First Order Correctness:	1
First Order Correctness Condition:	First Order Unobserved Theft Correct
Reaction Time for Second Order:	1.7649
Second Order Correctness:	1
Second Order Correctness Condition:	Second Order Unobserved Theft Correct
For Trial No:	9
Trial Duration:	105.7726
Reaction Time for First Order:	4.2326
First Order Correctness:	1
First Order Correctness Condition:	First Order Observed Theft Correct
Reaction Time for Second Order:	1.5082
Second Order Correctness:	1
Second Order Correctness Condition:	Second Order Observed Theft Correct
For Trial No:	10
Trial Duration:	107.7793
Reaction Time for First Order:	3.4782
First Order Correctness:	1
First Order Correctness Condition:	First Order Observed Theft Correct
Reaction Time for Second Order:	1.4046
Second Order Correctness:	1
Second Order Correctness Condition:	Second Order Observed Theft Correct
For Trial No:	11
Trial Duration:	108.502
Reaction Time for First Order:	2.7414
First Order Correctness:	1
First Order Correctness Condition:	First Order Unobserved Theft Correct
Reaction Time for Second Order:	1.2337
Second Order Correctness:	1
Second Order Correctness Condition:	Second Order Unobserved Theft Correct
Summary tallies and percentages of Correctness conditions
FIRST ORDER
Question Type	NoTheft Correct	NoTheft InCorrect	Unobserved Theft Correct	Unobserved Theft Incorrect TrueLocation	Unobserved Theft Incorrect OtherLocation	Observed Theft Correct	Observed Theft Incorrect TrueLocation	Observed Theft Incorrect OtherLocation	Total
NoTheft (Control condition)	2	0	0	0	0	0	0	0	2
UnobservedTheft	0	0	4	0	0	0	0	0	4
ObservedTheft	0	0	0	0	0	5	0	0	5
SECOND ORDER
Question Type	NoTheft Correct	NoTheft InCorrect	Unobserved Theft Correct	Unobserved Theft Incorrect TrueLocation	Unobserved Theft Incorrect OtherLocation	Observed Theft Correct	Observed Theft Incorrect TrueLocation	Observed Theft Incorrect OtherLocation	Total
NoTheft (Control condition)	2	0	0	0	0	0	0	0	2
UnobservedTheft	0	0	4	0	0	0	0	0	4
ObservedTheft	0	0	0	0	0	5	0	0	5
Summary tallies of Mean and Std of Reaction Times of Correct Responces
FIRST ORDER
Theft Condition	Mean RT	Std RT
NoTheft (Control condition)	6.666	4.5575
UnobservedTheft	5.5258	2.5379
ObservedTheft	5.8538	2.9634
Mean and Std of Reaction Times differences
First Order Question Type	Mean Difference	STD Difference
Unobserved Theft minus No Theft	-1.1402	-2.0196
Unobserved Theft minus Observed Theft	-0.32808	-0.42548
Unobserved Theft minus (No Theft or Observed Theft - pooled)	-6.994	-4.983
SECOND ORDER
Theft Condition	Mean RT	Std RT
NoTheft (Control condition)	1.6196	1.1999
UnobservedTheft	2.249	1.1783
ObservedTheft	2.7763	1.3987
Mean and Std of Reaction Times differences
Second Order Question Type	Mean Difference	STD Difference
Unobserved Theft minus No Theft	3.9062	1.3381
Unobserved Theft minus Observed Theft	2.7495	1.1392
Unobserved Theft minus (No Theft or Observed Theft - pooled)	1.1299	-0.060626
