# Supplementary material for: Autistic traits and individual brain differences: functional network efficiency reflects attentional and social impairments, structural nodal efficiencies index systemising and theory-of-mind skills
Source: Mol Autism. 2021 Jan 21;12:3. doi: 10.1186/s13229-020-00377-8 (PMC7818759; doi:10.1186/s13229-020-00377-8)
Supplement: Supplementary file 1 — Additional file 1. Behavioural data. Spreadsheet of behavioural data for all subjects; and log data from each subject’s theory-of-mind test, in raw (ExperimentLog.txt) and tabular (.csv) formats. [file 13229_2020_377_MOESM1_ESM.zip › Paul_Arora_et_al_data/Behavioural/ToM_scores/P26.csv]

BEHAVIOURAL MEASURES RELATED TO EXECUTIVE FUNCTION
Total Time for Level 1 (Seconds):	0
Mean of Time for Successive Level 1 Moves(Seconds):	0
STD of Time for Successive Level 1 Moves(Seconds):	Not Applicable
Total Time for Level 2(Seconds):	0
Mean of Time for Successive Level 2 Moves(Seconds):	0
STD of Time for Successive Level 2 Moves(Seconds):	Not Applicable
Total Time for Level 1 & 2 Pooled(Seconds):	0
Mean of Time for Successive Moves (for both level 1 & 2)(Seconds):	0
STD of Time for Successive Moves(for both level 1 & 2)(Seconds):	Not Applicable
BEHAVIORAL MEASURES RELATED TO PERCEPTUAL DISEMBEDDING
Trial-By-Trial Results for EFT
Result	RT	Key Code	Figure Code
No. of Hits:	1
No. of Rejects:	1
No. of False_Alarms:	1
No. of Misses:	1
Accuracy:	0.5
Mean of EFT reaction time (for correct responses only)(Seconds):	0
STD of EFT reaction time (for correct responses only)(Seconds):	Not Applicable
D-Prime :	0
BEHAVIUORAL MEASURES RELATED TO THEORY OF MIND EVENTS
For Trial No:	1
Trial Duration:	133.9374
Reaction Time for First Order:	22.736
First Order Correctness:	1
First Order Correctness Condition:	First Order NoTheft Correct
Reaction Time for Second Order:	3.4441
Second Order Correctness:	1
Second Order Correctness Condition:	Second Order NoTheft Correct
For Trial No:	2
Trial Duration:	105.5653
Reaction Time for First Order:	9.2003
First Order Correctness:	1
First Order Correctness Condition:	First Order NoTheft Correct
Reaction Time for Second Order:	0.89488
Second Order Correctness:	1
Second Order Correctness Condition:	Second Order NoTheft Correct
For Trial No:	3
Trial Duration:	137.7246
Reaction Time for First Order:	19.3643
First Order Correctness:	1
First Order Correctness Condition:	First Order Observed Theft Correct
Reaction Time for Second Order:	5.3025
Second Order Correctness:	0
Second Order Correctness Condition:	Second Order Observed Theft Incorrect TrueLocation
For Trial No:	4
Trial Duration:	164.9673
Reaction Time for First Order:	26.8934
First Order Correctness:	1
First Order Correctness Condition:	First Order Unobserved Theft Correct
Reaction Time for Second Order:	10.3327
Second Order Correctness:	1
Second Order Correctness Condition:	Second Order Unobserved Theft Correct
For Trial No:	5
Trial Duration:	94.0674
Reaction Time for First Order:	4.5229
First Order Correctness:	1
First Order Correctness Condition:	First Order NoTheft Correct
Reaction Time for Second Order:	0.59065
Second Order Correctness:	1
Second Order Correctness Condition:	Second Order NoTheft Correct
For Trial No:	6
Trial Duration:	155.2477
Reaction Time for First Order:	20.8078
First Order Correctness:	1
First Order Correctness Condition:	First Order Unobserved Theft Correct
Reaction Time for Second Order:	15.1577
Second Order Correctness:	0
Second Order Correctness Condition:	Second Order Unobserved Theft Incorrect TrueLocation
For Trial No:	7
Trial Duration:	115.0639
Reaction Time for First Order:	6.5315
First Order Correctness:	1
First Order Correctness Condition:	First Order Observed Theft Correct
Reaction Time for Second Order:	1.8905
Second Order Correctness:	0
Second Order Correctness Condition:	Second Order Observed Theft Incorrect TrueLocation
For Trial No:	8
Trial Duration:	99.9573
Reaction Time for First Order:	3.4422
First Order Correctness:	1
First Order Correctness Condition:	First Order NoTheft Correct
Reaction Time for Second Order:	1.9242
Second Order Correctness:	1
Second Order Correctness Condition:	Second Order NoTheft Correct
For Trial No:	9
Trial Duration:	117.2969
Reaction Time for First Order:	6.4469
First Order Correctness:	1
First Order Correctness Condition:	First Order Observed Theft Correct
Reaction Time for Second Order:	1.8567
Second Order Correctness:	1
Second Order Correctness Condition:	Second Order Observed Theft Correct
Summary tallies and percentages of Correctness conditions
FIRST ORDER
Question Type	NoTheft Correct	NoTheft InCorrect	Unobserved Theft Correct	Unobserved Theft Incorrect TrueLocation	Unobserved Theft Incorrect OtherLocation	Observed Theft Correct	Observed Theft Incorrect TrueLocation	Observed Theft Incorrect OtherLocation	Total
NoTheft (Control condition)	4	0	0	0	0	0	0	0	4
UnobservedTheft	0	0	2	0	0	0	0	0	2
ObservedTheft	0	0	0	0	0	3	0	0	3
SECOND ORDER
Question Type	NoTheft Correct	NoTheft InCorrect	Unobserved Theft Correct	Unobserved Theft Incorrect TrueLocation	Unobserved Theft Incorrect OtherLocation	Observed Theft Correct	Observed Theft Incorrect TrueLocation	Observed Theft Incorrect OtherLocation	Total
NoTheft (Control condition)	4	0	0	0	0	0	0	0	4
UnobservedTheft	0	0	1	1	0	0	0	0	2
ObservedTheft	0	0	0	0	0	1	2	0	3
Summary tallies of Mean and Std of Reaction Times of Correct Responces
FIRST ORDER
Theft Condition	Mean RT	Std RT
NoTheft (Control condition)	9.9754	8.8665
UnobservedTheft	23.8506	4.3031
ObservedTheft	10.7809	7.4336
Mean and Std of Reaction Times differences
First Order Question Type	Mean Difference	STD Difference
Unobserved Theft minus No Theft	13.8752	-4.5634
Unobserved Theft minus Observed Theft	13.0697	-3.1304
Unobserved Theft minus (No Theft or Observed Theft - pooled)	3.0943	-11.997
SECOND ORDER
Theft Condition	Mean RT	Std RT
NoTheft (Control condition)	1.7134	1.2871
UnobservedTheft	10.3327	Not Applicable
ObservedTheft	1.8567	Not Applicable
Mean and Std of Reaction Times differences
Second Order Question Type	Mean Difference	STD Difference
Unobserved Theft minus No Theft	22.1371	3.016
Unobserved Theft minus Observed Theft	21.9939	Not Applicable
Unobserved Theft minus (No Theft or Observed Theft - pooled)	20.2804	Not Applicable
