# Supplementary material for: Autistic traits and individual brain differences: functional network efficiency reflects attentional and social impairments, structural nodal efficiencies index systemising and theory-of-mind skills
Source: Mol Autism. 2021 Jan 21;12:3. doi: 10.1186/s13229-020-00377-8 (PMC7818759; doi:10.1186/s13229-020-00377-8)
Supplement: Supplementary file 1 — Additional file 1. Behavioural data. Spreadsheet of behavioural data for all subjects; and log data from each subject’s theory-of-mind test, in raw (ExperimentLog.txt) and tabular (.csv) formats. [file 13229_2020_377_MOESM1_ESM.zip › Paul_Arora_et_al_data/Behavioural/ToM_scores/P27.csv]

BEHAVIOURAL MEASURES RELATED TO EXECUTIVE FUNCTION
Total Time for Level 1 (Seconds):	0
Mean of Time for Successive Level 1 Moves(Seconds):	0
STD of Time for Successive Level 1 Moves(Seconds):	Not Applicable
Total Time for Level 2(Seconds):	0
Mean of Time for Successive Level 2 Moves(Seconds):	0
STD of Time for Successive Level 2 Moves(Seconds):	Not Applicable
Total Time for Level 1 & 2 Pooled(Seconds):	0
Mean of Time for Successive Moves (for both level 1 & 2)(Seconds):	0
STD of Time for Successive Moves(for both level 1 & 2)(Seconds):	Not Applicable
BEHAVIORAL MEASURES RELATED TO PERCEPTUAL DISEMBEDDING
Trial-By-Trial Results for EFT
Result	RT	Key Code	Figure Code
No. of Hits:	1
No. of Rejects:	1
No. of False_Alarms:	1
No. of Misses:	1
Accuracy:	0.5
Mean of EFT reaction time (for correct responses only)(Seconds):	0
STD of EFT reaction time (for correct responses only)(Seconds):	Not Applicable
D-Prime :	0
BEHAVIUORAL MEASURES RELATED TO THEORY OF MIND EVENTS
For Trial No:	1
Trial Duration:	192.0464
Reaction Time for First Order:	61.4574
First Order Correctness:	0
First Order Correctness Condition:	First Order NoTheft InCorrect
Reaction Time for Second Order:	8.5959
Second Order Correctness:	1
Second Order Correctness Condition:	Second Order NoTheft Correct
For Trial No:	2
Trial Duration:	160.382
Reaction Time for First Order:	49.6003
First Order Correctness:	0
First Order Correctness Condition:	First Order NoTheft InCorrect
Reaction Time for Second Order:	4.2392
Second Order Correctness:	1
Second Order Correctness Condition:	Second Order NoTheft Correct
For Trial No:	3
Trial Duration:	132.6034
Reaction Time for First Order:	18.9486
First Order Correctness:	1
First Order Correctness Condition:	First Order Observed Theft Correct
Reaction Time for Second Order:	3.5637
Second Order Correctness:	1
Second Order Correctness Condition:	Second Order Observed Theft Correct
For Trial No:	4
Trial Duration:	141.3965
Reaction Time for First Order:	27.5616
First Order Correctness:	1
First Order Correctness Condition:	First Order Unobserved Theft Correct
Reaction Time for Second Order:	4.6613
Second Order Correctness:	0
Second Order Correctness Condition:	Second Order Unobserved Theft Incorrect TrueLocation
For Trial No:	5
Trial Duration:	135.1171
Reaction Time for First Order:	15.7325
First Order Correctness:	0
First Order Correctness Condition:	First Order Observed Theft Incorrect TrueLocation
Reaction Time for Second Order:	2.5661
Second Order Correctness:	0
Second Order Correctness Condition:	Second Order Observed Theft Incorrect TrueLocation
For Trial No:	6
Trial Duration:	135.8437
Reaction Time for First Order:	16.8473
First Order Correctness:	0
First Order Correctness Condition:	First Order Observed Theft Incorrect TrueLocation
Reaction Time for Second Order:	4.4906
Second Order Correctness:	0
Second Order Correctness Condition:	Second Order Observed Theft Incorrect TrueLocation
For Trial No:	7
Trial Duration:	158.2663
Reaction Time for First Order:	40.5481
First Order Correctness:	1
First Order Correctness Condition:	First Order Unobserved Theft Correct
Reaction Time for Second Order:	3.3425
Second Order Correctness:	0
Second Order Correctness Condition:	Second Order Unobserved Theft Incorrect TrueLocation
For Trial No:	8
Trial Duration:	127.2215
Reaction Time for First Order:	16.8815
First Order Correctness:	0
First Order Correctness Condition:	First Order Unobserved Theft Incorrect TrueLocation
Reaction Time for Second Order:	1.8739
Second Order Correctness:	0
Second Order Correctness Condition:	Second Order Unobserved Theft Incorrect TrueLocation
Summary tallies and percentages of Correctness conditions
FIRST ORDER
Question Type	NoTheft Correct	NoTheft InCorrect	Unobserved Theft Correct	Unobserved Theft Incorrect TrueLocation	Unobserved Theft Incorrect OtherLocation	Observed Theft Correct	Observed Theft Incorrect TrueLocation	Observed Theft Incorrect OtherLocation	Total
NoTheft (Control condition)	0	2	0	0	0	0	0	0	2
UnobservedTheft	0	0	2	1	0	0	0	0	3
ObservedTheft	0	0	0	0	0	1	2	0	3
SECOND ORDER
Question Type	NoTheft Correct	NoTheft InCorrect	Unobserved Theft Correct	Unobserved Theft Incorrect TrueLocation	Unobserved Theft Incorrect OtherLocation	Observed Theft Correct	Observed Theft Incorrect TrueLocation	Observed Theft Incorrect OtherLocation	Total
NoTheft (Control condition)	2	0	0	0	0	0	0	0	2
UnobservedTheft	0	0	0	3	0	0	0	0	3
ObservedTheft	0	0	0	0	0	1	2	0	3
Summary tallies of Mean and Std of Reaction Times of Correct Responces
FIRST ORDER
Theft Condition	Mean RT	Std RT
NoTheft (Control condition)
UnobservedTheft	34.0548	9.1829
ObservedTheft	18.9486	Not Applicable
Mean and Std of Reaction Times differences
First Order Question Type	Mean Difference	STD Difference
Unobserved Theft minus No Theft
Unobserved Theft minus Observed Theft	15.1063	Not Applicable
Unobserved Theft minus (No Theft or Observed Theft - pooled)
SECOND ORDER
Theft Condition	Mean RT	Std RT
NoTheft (Control condition)	6.4175	3.0806
UnobservedTheft
ObservedTheft	3.5637	Not Applicable
Mean and Std of Reaction Times differences
Second Order Question Type	Mean Difference	STD Difference
Unobserved Theft minus No Theft	27.6373	6.1022
Unobserved Theft minus Observed Theft	30.4911	Not Applicable
Unobserved Theft minus (No Theft or Observed Theft - pooled)	24.0736	Not Applicable
