# Supplementary material for: Autistic traits and individual brain differences: functional network efficiency reflects attentional and social impairments, structural nodal efficiencies index systemising and theory-of-mind skills
Source: Mol Autism. 2021 Jan 21;12:3. doi: 10.1186/s13229-020-00377-8 (PMC7818759; doi:10.1186/s13229-020-00377-8)
Supplement: Supplementary file 1 — Additional file 1. Behavioural data. Spreadsheet of behavioural data for all subjects; and log data from each subject’s theory-of-mind test, in raw (ExperimentLog.txt) and tabular (.csv) formats. [file 13229_2020_377_MOESM1_ESM.zip › Paul_Arora_et_al_data/Behavioural/ToM_scores/P23.csv]

BEHAVIOURAL MEASURES RELATED TO EXECUTIVE FUNCTION
Total Time for Level 1 (Seconds):	0
Mean of Time for Successive Level 1 Moves(Seconds):	0
STD of Time for Successive Level 1 Moves(Seconds):	Not Applicable
Total Time for Level 2(Seconds):	0
Mean of Time for Successive Level 2 Moves(Seconds):	0
STD of Time for Successive Level 2 Moves(Seconds):	Not Applicable
Total Time for Level 1 & 2 Pooled(Seconds):	0
Mean of Time for Successive Moves (for both level 1 & 2)(Seconds):	0
STD of Time for Successive Moves(for both level 1 & 2)(Seconds):	Not Applicable
BEHAVIORAL MEASURES RELATED TO PERCEPTUAL DISEMBEDDING
Trial-By-Trial Results for EFT
Result	RT	Key Code	Figure Code
No. of Hits:	1
No. of Rejects:	1
No. of False_Alarms:	1
No. of Misses:	1
Accuracy:	0.5
Mean of EFT reaction time (for correct responses only)(Seconds):	0
STD of EFT reaction time (for correct responses only)(Seconds):	Not Applicable
D-Prime :	0
BEHAVIUORAL MEASURES RELATED TO THEORY OF MIND EVENTS
For Trial No:	1
Trial Duration:	155.2753
Reaction Time for First Order:	43.0461
First Order Correctness:	1
First Order Correctness Condition:	First Order NoTheft Correct
Reaction Time for Second Order:	1.4851
Second Order Correctness:	1
Second Order Correctness Condition:	Second Order NoTheft Correct
For Trial No:	2
Trial Duration:	131.4953
Reaction Time for First Order:	15.8627
First Order Correctness:	1
First Order Correctness Condition:	First Order Observed Theft Correct
Reaction Time for Second Order:	2.6497
Second Order Correctness:	0
Second Order Correctness Condition:	Second Order Observed Theft Incorrect TrueLocation
For Trial No:	3
Trial Duration:	127.9698
Reaction Time for First Order:	11.7623
First Order Correctness:	1
First Order Correctness Condition:	First Order Observed Theft Correct
Reaction Time for Second Order:	1.6705
Second Order Correctness:	0
Second Order Correctness Condition:	Second Order Observed Theft Incorrect TrueLocation
For Trial No:	4
Trial Duration:	112.6764
Reaction Time for First Order:	6.6823
First Order Correctness:	1
First Order Correctness Condition:	First Order Observed Theft Correct
Reaction Time for Second Order:	1.5694
Second Order Correctness:	0
Second Order Correctness Condition:	Second Order Observed Theft Incorrect TrueLocation
For Trial No:	5
Trial Duration:	142.2607
Reaction Time for First Order:	15.7614
First Order Correctness:	1
First Order Correctness Condition:	First Order Unobserved Theft Correct
Reaction Time for Second Order:	12.9775
Second Order Correctness:	0
Second Order Correctness Condition:	Second Order Unobserved Theft Incorrect TrueLocation
For Trial No:	6
Trial Duration:	97.3391
Reaction Time for First Order:	6.1591
First Order Correctness:	1
First Order Correctness Condition:	First Order NoTheft Correct
Reaction Time for Second Order:	3.5105
Second Order Correctness:	1
Second Order Correctness Condition:	Second Order NoTheft Correct
For Trial No:	7
Trial Duration:	125.5183
Reaction Time for First Order:	11.4075
First Order Correctness:	1
First Order Correctness Condition:	First Order Unobserved Theft Correct
Reaction Time for Second Order:	9.2818
Second Order Correctness:	1
Second Order Correctness Condition:	Second Order Unobserved Theft Correct
For Trial No:	8
Trial Duration:	94.2778
Reaction Time for First Order:	4.7753
First Order Correctness:	1
First Order Correctness Condition:	First Order NoTheft Correct
Reaction Time for Second Order:	0.62439
Second Order Correctness:	1
Second Order Correctness Condition:	Second Order NoTheft Correct
For Trial No:	9
Trial Duration:	120.316
Reaction Time for First Order:	10.3951
First Order Correctness:	1
First Order Correctness Condition:	First Order Observed Theft Correct
Reaction Time for Second Order:	4.3876
Second Order Correctness:	0
Second Order Correctness Condition:	Second Order Observed Theft Incorrect TrueLocation
Summary tallies and percentages of Correctness conditions
FIRST ORDER
Question Type	NoTheft Correct	NoTheft InCorrect	Unobserved Theft Correct	Unobserved Theft Incorrect TrueLocation	Unobserved Theft Incorrect OtherLocation	Observed Theft Correct	Observed Theft Incorrect TrueLocation	Observed Theft Incorrect OtherLocation	Total
NoTheft (Control condition)	3	0	0	0	0	0	0	0	3
UnobservedTheft	0	0	2	0	0	0	0	0	2
ObservedTheft	0	0	0	0	0	4	0	0	4
SECOND ORDER
Question Type	NoTheft Correct	NoTheft InCorrect	Unobserved Theft Correct	Unobserved Theft Incorrect TrueLocation	Unobserved Theft Incorrect OtherLocation	Observed Theft Correct	Observed Theft Incorrect TrueLocation	Observed Theft Incorrect OtherLocation	Total
NoTheft (Control condition)	3	0	0	0	0	0	0	0	3
UnobservedTheft	0	0	1	1	0	0	0	0	2
ObservedTheft	0	0	0	0	0	0	4	0	4
Summary tallies of Mean and Std of Reaction Times of Correct Responces
FIRST ORDER
Theft Condition	Mean RT	Std RT
NoTheft (Control condition)	17.9935	21.7072
UnobservedTheft	13.5845	3.0786
ObservedTheft	11.1756	3.7909
Mean and Std of Reaction Times differences
First Order Question Type	Mean Difference	STD Difference
Unobserved Theft minus No Theft	-4.4091	-18.6286
Unobserved Theft minus Observed Theft	2.4089	-0.71224
Unobserved Theft minus (No Theft or Observed Theft - pooled)	-15.5846	-22.4195
SECOND ORDER
Theft Condition	Mean RT	Std RT
NoTheft (Control condition)	1.8733	1.4817
UnobservedTheft	9.2818	Not Applicable
ObservedTheft
Mean and Std of Reaction Times differences
Second Order Question Type	Mean Difference	STD Difference
Unobserved Theft minus No Theft	11.7111	1.5969
Unobserved Theft minus Observed Theft
Unobserved Theft minus (No Theft or Observed Theft - pooled)
