# Supplementary material for: Autistic traits and individual brain differences: functional network efficiency reflects attentional and social impairments, structural nodal efficiencies index systemising and theory-of-mind skills
Source: Mol Autism. 2021 Jan 21;12:3. doi: 10.1186/s13229-020-00377-8 (PMC7818759; doi:10.1186/s13229-020-00377-8)
Supplement: Supplementary file 1 — Additional file 1. Behavioural data. Spreadsheet of behavioural data for all subjects; and log data from each subject’s theory-of-mind test, in raw (ExperimentLog.txt) and tabular (.csv) formats. [file 13229_2020_377_MOESM1_ESM.zip › Paul_Arora_et_al_data/Behavioural/ToM_scores/20110917_P012_ToM_ExperimentLog.txt]

000.000000	2234850983	0	This log was generated by build from 2010/07/08 02:46:14 from SVN Revision 2642 (2010/07/08 02:45:40).
000.000000	2234850983	0	Running on Microsoft Windows NT 5.1.2600 Service Pack 3; Using .NET 2.0.50727.1433. (6455812838644fd836ff7d843050b2f1)
000.000000	2234850983	0	Started on 9/17/2011 3:40:46 PM. Timer Resolution is 3579545 per second.
000.000000	2234850983	0	Writing of Codes to the Parallel Port is Enabled.
005.232915	2253582436	1	SJ_START
038.133142	2371350281	7	SJ_MENU_INPUT_MouseClick
038.137479	2371365807	52	SJ_SAT_START
052.978550	2424490088	58	IGNORE
054.609222	2430327149	58	SJ_SAT_INPUT_Continue
054.621174	2430369935	59	SJ_SAT_VideoStart_CargoDrop Planet=RIGHT
083.637082	2534233680	55	SJ_SAT_Video_Stop
088.279059	2550849847	58	IGNORE
093.463410	2569407466	58	SJ_SAT_INPUT_Continue
093.770265	2570505867	61	SJ_SAT_VideoStart_Pirate_Theft Planet=RIGHT
122.595039	2673685441	55	SJ_SAT_Video_Stop
125.067076	2682534211	58	IGNORE
126.449755	2687483571	58	SJ_SAT_INPUT_Continue
126.488588	2687622575	60	SJ_SAT_VideoStart_Pirate_Drop Planet=BOTTOM
144.999293	2753882477	55	SJ_SAT_Video_Stop
147.281377	2762051298	58	IGNORE
148.496081	2766399389	58	SJ_SAT_INPUT_Continue
148.537054	2766546052	85	SJ_SAT_VideoStart_Cruiser_NoScan
169.965621	2843250572	55	SJ_SAT_Video_Stop
176.619483	2867068372	58	IGNORE
178.193881	2872703999	58	SJ_SAT_INPUT_Continue
178.202661	2872735428	84	SJ_SAT_FirstOrder_Question_Presented
187.188185	2904899513	58	IGNORE
189.435610	2912944274	58	IGNORE
192.963500	2925572515	58	IGNORE
194.785796	2932095506	58	IGNORE
197.473317	2941715608	58	IGNORE
204.452904	2966699352	67	SJ_SAT_INPUT_Response_Right
204.453294	2966700748	70	SJ_SAT_FirstOrder_Theft_Correct
204.453299	2966700767	84	SJ_SAT_SecondOrder_Question_Presented
209.044353	2983134652	65	SJ_SAT_INPUT_Response_Bottom
209.045113	2983137372	79	SJ_SAT_SecondOrder_Theft_IncorrectTrueLocation
209.045118	2983137390	53	SJ_SAT_END
220.374166	3023690228	58	SJ_SAT_INPUT_Continue
222.394702	3030922826	7	SJ_MENU_INPUT_MouseClick
222.400035	3030941917	52	SJ_SAT_START
232.442071	3066887836	58	IGNORE
233.288468	3069917552	58	SJ_SAT_INPUT_Continue
233.296706	3069947042	59	SJ_SAT_VideoStart_CargoDrop Planet=RIGHT
262.155711	3173249149	55	SJ_SAT_Video_Stop
265.237995	3184282323	58	IGNORE
266.380562	3188372191	58	SJ_SAT_INPUT_Continue
266.393487	3188418458	61	SJ_SAT_VideoStart_Pirate_Theft Planet=RIGHT
295.148217	3291347309	55	SJ_SAT_Video_Stop
297.465920	3299643631	58	IGNORE
298.304353	3302644837	58	SJ_SAT_INPUT_Continue
298.306007	3302650758	60	SJ_SAT_VideoStart_Pirate_Drop Planet=TOP
316.773495	3368755962	55	SJ_SAT_Video_Stop
318.968874	3376614422	58	IGNORE
319.614978	3378927178	58	SJ_SAT_INPUT_Continue
319.626947	3378970023	85	SJ_SAT_VideoStart_Cruiser_NoScan
340.932845	3455235445	55	SJ_SAT_Video_Stop
344.737566	3468854614	58	IGNORE
346.048600	3473547519	58	SJ_SAT_INPUT_Continue
346.064094	3473602981	84	SJ_SAT_FirstOrder_Question_Presented
351.089027	3491589954	58	IGNORE
352.847748	3497885376	58	IGNORE
358.200572	3517046050	58	IGNORE
359.767209	3522653896	58	IGNORE
362.126450	3531098908	58	IGNORE
372.412872	3567919618	64	SJ_SAT_INPUT_Response_Top
372.416089	3567931131	71	SJ_SAT_FirstOrder_Theft_IncorrectTrueLocation
372.416094	3567931149	84	SJ_SAT_SecondOrder_Question_Presented
376.123220	3581200976	67	SJ_SAT_INPUT_Response_Right
376.130148	3581225775	78	SJ_SAT_SecondOrder_Theft_Correct
376.130153	3581225793	53	SJ_SAT_END
384.244081	3610269963	58	SJ_SAT_INPUT_Continue
385.893799	3616175203	7	SJ_MENU_INPUT_MouseClick
385.905728	3616217902	52	SJ_SAT_START
394.271397	3646163190	58	IGNORE
395.549644	3650738732	58	SJ_SAT_INPUT_Continue
395.553153	3650751295	59	SJ_SAT_VideoStart_CargoDrop Planet=LEFT
424.650527	3754906652	55	SJ_SAT_Video_Stop
430.516470	3775904061	58	IGNORE
431.122328	3778072757	58	SJ_SAT_INPUT_Continue
431.133175	3778111585	62	SJ_SAT_VideoStart_Pirate_NoTheft Planet=LEFT
460.024843	3881530608	55	SJ_SAT_Video_Stop
464.314554	3896885822	58	IGNORE
466.192346	3903607464	58	SJ_SAT_INPUT_Continue
466.275816	3903906248	87	SJ_SAT_VideoStart_Cruiser_View_NoTheft Planet=LEFT
486.289690	3975546810	55	SJ_SAT_Video_Stop
491.139621	3992907356	58	IGNORE
491.930379	3995737912	58	SJ_SAT_INPUT_Continue
491.944395	3995788082	84	SJ_SAT_FirstOrder_Question_Presented
495.817859	4009653320	58	IGNORE
499.089574	4021364571	58	IGNORE
502.297517	4032847549	58	IGNORE
508.234501	4054099249	58	IGNORE
511.162384	4064579740	58	IGNORE
519.223466	4093434743	66	SJ_SAT_INPUT_Response_Left
519.227264	4093448341	68	SJ_SAT_FirstOrder_NoTheft_Correct
519.227270	4093448360	84	SJ_SAT_SecondOrder_Question_Presented
524.095919	4110875910	66	SJ_SAT_INPUT_Response_Left
524.106729	4110914605	76	SJ_SAT_SecondOrder_NoTheft_Correct
524.106735	4110914624	53	SJ_SAT_END
530.134911	4132492753	58	SJ_SAT_INPUT_Continue
531.614946	4137790605	7	SJ_MENU_INPUT_MouseClick
531.620398	4137810120	52	SJ_SAT_START
534.326721	4147497525	58	IGNORE
535.181134	4150555934	58	SJ_SAT_INPUT_Continue
535.193731	4150601026	59	SJ_SAT_VideoStart_CargoDrop Planet=TOP
564.014847	4253767509	55	SJ_SAT_Video_Stop
564.914909	4256989320	58	IGNORE
565.729322	4259904549	58	SJ_SAT_INPUT_Continue
565.737649	4259934354	61	SJ_SAT_VideoStart_Pirate_Theft Planet=TOP
594.560434	4363106811	55	SJ_SAT_Video_Stop
598.465305	4377084473	58	IGNORE
599.744111	4381662018	58	SJ_SAT_INPUT_Continue
599.825041	4381951708	60	SJ_SAT_VideoStart_Pirate_Drop Planet=LEFT
618.143643	4447523968	55	SJ_SAT_Video_Stop
619.792655	4453426684	58	IGNORE
620.446893	4455768555	58	SJ_SAT_INPUT_Continue
620.489797	4455922134	85	SJ_SAT_VideoStart_Cruiser_View_Theft Planet=TOP
640.508422	4527579702	55	SJ_SAT_Video_Stop
644.410217	4541546355	58	IGNORE
645.201202	4544377718	58	SJ_SAT_INPUT_Continue
645.217561	4544436279	84	SJ_SAT_FirstOrder_Question_Presented
648.128224	4554855125	58	IGNORE
651.064234	4565364708	58	IGNORE
653.631380	4574553921	58	IGNORE
655.038030	4579589087	58	IGNORE
656.741258	4585685868	58	IGNORE
685.518050	4688693691	64	SJ_SAT_INPUT_Response_Top
685.532351	4688744884	74	SJ_SAT_FirstOrder_Scan_IncorrectFakeLocation
685.532357	4688744904	84	SJ_SAT_SecondOrder_Question_Presented
690.342522	4705963107	64	SJ_SAT_INPUT_Response_Top
690.344048	4705968568	78	SJ_SAT_SecondOrder_Scan_Correct
690.344053	4705968586	53	SJ_SAT_END
697.541818	4731733311	58	SJ_SAT_INPUT_Continue
698.854316	4736431456	7	SJ_MENU_INPUT_MouseClick
698.870331	4736488782	52	SJ_SAT_START
702.926668	4751008622	58	IGNORE
703.437082	4752835671	58	SJ_SAT_INPUT_Continue
703.453336	4752893854	59	SJ_SAT_VideoStart_CargoDrop Planet=LEFT
732.228556	4855896048	55	SJ_SAT_Video_Stop
734.932739	4865575793	58	IGNORE
736.387196	4870782087	58	SJ_SAT_INPUT_Continue
736.398650	4870823088	62	SJ_SAT_VideoStart_Pirate_NoTheft Planet=LEFT
765.154653	4973756495	55	SJ_SAT_Video_Stop
767.770856	4983121311	58	IGNORE
768.257041	4984861634	58	SJ_SAT_INPUT_Continue
768.264855	4984889604	87	SJ_SAT_VideoStart_Cruiser_View_NoTheft Planet=LEFT
788.161891	5056111938	55	SJ_SAT_Video_Stop
789.611436	5061300649	58	IGNORE
790.265768	5063642862	58	SJ_SAT_INPUT_Continue
790.272000	5063665168	84	SJ_SAT_FirstOrder_Question_Presented
791.376111	5067617384	58	IGNORE
792.070914	5070104462	58	IGNORE
792.901057	5073075996	58	IGNORE
793.500631	5075222198	58	IGNORE
794.762161	5079737903	58	IGNORE
800.534253	5100399365	66	SJ_SAT_INPUT_Response_Left
800.535953	5100405451	68	SJ_SAT_FirstOrder_NoTheft_Correct
800.535958	5100405470	84	SJ_SAT_SecondOrder_Question_Presented
802.478132	5107357568	66	SJ_SAT_INPUT_Response_Left
802.494316	5107415500	76	SJ_SAT_SecondOrder_NoTheft_Correct
802.494321	5107415517	53	SJ_SAT_END
804.377645	5114156962	58	SJ_SAT_INPUT_Continue
805.461788	5118037698	7	SJ_MENU_INPUT_MouseClick
805.466094	5118053111	52	SJ_SAT_START
807.257335	5124464942	58	IGNORE
807.847624	5126577908	58	SJ_SAT_INPUT_Continue
807.856006	5126607909	59	SJ_SAT_VideoStart_CargoDrop Planet=BOTTOM
837.078918	5231212640	55	SJ_SAT_Video_Stop
839.151591	5238631864	58	IGNORE
840.366029	5242979002	58	SJ_SAT_INPUT_Continue
840.407212	5243126416	61	SJ_SAT_VideoStart_Pirate_Theft Planet=BOTTOM
869.279275	5346475265	55	SJ_SAT_Video_Stop
870.109092	5349445633	58	IGNORE
870.971582	5352532955	58	SJ_SAT_INPUT_Continue
870.984841	5352580416	60	SJ_SAT_VideoStart_Pirate_Drop Planet=LEFT
889.268215	5418026576	55	SJ_SAT_Video_Stop
890.628990	5422897532	58	IGNORE
891.323497	5425383550	58	SJ_SAT_INPUT_Continue
891.331792	5425413244	85	SJ_SAT_VideoStart_Cruiser_View_Theft Planet=BOTTOM
892.738585	5430448923	58	IGNORE
911.346946	5497058386	55	SJ_SAT_Video_Stop
912.900919	5502620902	58	IGNORE
913.626477	5505218069	58	SJ_SAT_INPUT_Continue
913.642717	5505276203	84	SJ_SAT_FirstOrder_Question_Presented
914.280846	5507560413	58	IGNORE
914.823089	5509501396	58	IGNORE
915.357545	5511414505	58	IGNORE
915.819702	5513068819	58	IGNORE
916.329736	5514894509	58	IGNORE
925.511982	5547762770	66	SJ_SAT_INPUT_Response_Left
925.527044	5547816684	70	SJ_SAT_FirstOrder_Scan_Correct
925.527049	5547816703	84	SJ_SAT_SecondOrder_Question_Presented
929.647588	5562566360	65	SJ_SAT_INPUT_Response_Bottom
929.663101	5562621889	78	SJ_SAT_SecondOrder_Scan_Correct
929.663107	5562621909	53	SJ_SAT_END
931.613218	5569602420	58	SJ_SAT_INPUT_Continue
932.561835	5572998038	7	SJ_MENU_INPUT_MouseClick
932.566876	5573016080	52	SJ_SAT_START
934.340100	5579363415	58	IGNORE
934.914935	5581421064	58	SJ_SAT_INPUT_Continue
934.921677	5581445197	59	SJ_SAT_VideoStart_CargoDrop Planet=TOP
963.574116	5684007892	55	SJ_SAT_Video_Stop
963.993567	5685509335	58	IGNORE
964.696162	5688024306	58	SJ_SAT_INPUT_Continue
964.705866	5688059043	62	SJ_SAT_VideoStart_Pirate_NoTheft Planet=TOP
994.991607	5796468216	55	SJ_SAT_Video_Stop
996.144263	5800594198	58	IGNORE
996.838821	5803080399	58	SJ_SAT_INPUT_Continue
996.852719	5803130149	87	SJ_SAT_VideoStart_Cruiser_View_NoTheft Planet=TOP
1010.124486	5850637037	58	IGNORE
1016.915503	5874945788	55	SJ_SAT_Video_Stop
1018.815702	5881747636	58	IGNORE
1019.365949	5883717269	58	SJ_SAT_INPUT_Continue
1019.379836	5883766977	84	SJ_SAT_FirstOrder_Question_Presented
1020.140444	5886489607	58	IGNORE
1020.675175	5888403701	58	IGNORE
1021.088982	5889884942	58	IGNORE
1021.551471	5891540442	58	IGNORE
1022.013734	5893195136	58	IGNORE
1026.369076	5908785276	64	SJ_SAT_INPUT_Response_Top
1026.385116	5908842693	68	SJ_SAT_FirstOrder_NoTheft_Correct
1026.385122	5908842713	84	SJ_SAT_SecondOrder_Question_Presented
1027.944344	5914424019	64	SJ_SAT_INPUT_Response_Top
1027.954794	5914461425	76	SJ_SAT_SecondOrder_NoTheft_Correct
1027.954799	5914461443	53	SJ_SAT_END
1029.660536	5920567208	58	SJ_SAT_INPUT_Continue
1030.479433	5923498486	7	SJ_MENU_INPUT_MouseClick
1030.487004	5923525587	52	SJ_SAT_START
1032.187818	5929613727	58	IGNORE
1032.681709	5931381632	58	SJ_SAT_INPUT_Continue
1032.690534	5931413219	59	SJ_SAT_VideoStart_CargoDrop Planet=TOP
1061.345295	6033984226	55	SJ_SAT_Video_Stop
1061.689138	6035215030	58	IGNORE
1062.111626	6036727344	58	SJ_SAT_INPUT_Continue
1062.122340	6036765694	61	SJ_SAT_VideoStart_Pirate_Theft Planet=TOP
1090.793932	6139396947	55	SJ_SAT_Video_Stop
1097.386148	6162994081	58	IGNORE
1097.904646	6164850069	58	SJ_SAT_INPUT_Continue
1097.918259	6164898796	60	SJ_SAT_VideoStart_Pirate_Drop Planet=RIGHT
1116.386014	6231004956	55	SJ_SAT_Video_Stop
1117.314230	6234327549	58	IGNORE
1117.896754	6236412721	58	SJ_SAT_INPUT_Continue
1117.984803	6236727896	85	SJ_SAT_VideoStart_Cruiser_View_Theft Planet=TOP
1138.003625	6308386168	55	SJ_SAT_Video_Stop
1138.474898	6310073111	58	IGNORE
1138.849321	6311413376	58	SJ_SAT_INPUT_Continue
1138.864565	6311467942	84	SJ_SAT_FirstOrder_Question_Presented
1139.527515	6313841000	58	IGNORE
1139.861687	6315037184	58	IGNORE
1140.251928	6316434072	58	IGNORE
1140.618207	6317745182	58	IGNORE
1141.056452	6319313900	58	IGNORE
1145.626506	6335672613	67	SJ_SAT_INPUT_Response_Right
1145.633461	6335697509	70	SJ_SAT_FirstOrder_Scan_Correct
1145.633466	6335697527	84	SJ_SAT_SecondOrder_Question_Presented
1147.763172	6343320906	64	SJ_SAT_INPUT_Response_Top
1147.777193	6343371094	78	SJ_SAT_SecondOrder_Scan_Correct
1147.777198	6343371113	53	SJ_SAT_END
1149.343475	6348977674	58	SJ_SAT_INPUT_Continue
1150.010452	6351365147	7	SJ_MENU_INPUT_MouseClick
1150.022425	6351408003	52	SJ_SAT_START
1151.542940	6356850757	58	IGNORE
1151.893094	6358104148	58	SJ_SAT_INPUT_Continue
1151.902604	6358138189	59	SJ_SAT_VideoStart_CargoDrop Planet=TOP
1180.574385	6460770120	55	SJ_SAT_Video_Stop
1181.853213	6465347741	58	IGNORE
1182.363124	6467172991	58	SJ_SAT_INPUT_Continue
1182.364294	6467177179	61	SJ_SAT_VideoStart_Pirate_Theft Planet=TOP
1211.019589	6569750099	55	SJ_SAT_Video_Stop
1211.803359	6572555639	58	IGNORE
1212.305416	6574352773	58	SJ_SAT_INPUT_Continue
1212.319874	6574404525	60	SJ_SAT_VideoStart_Pirate_Drop Planet=RIGHT
1230.605293	6639858006	55	SJ_SAT_Video_Stop
1231.787837	6644090976	58	IGNORE
1232.729889	6647463092	58	SJ_SAT_INPUT_Continue
1232.736317	6647486104	85	SJ_SAT_VideoStart_Cruiser_View_Theft Planet=TOP
1249.313887	6706826261	58	IGNORE
1252.632713	6718706146	55	SJ_SAT_Video_Stop
1253.218459	6720802852	58	IGNORE
1253.544768	6721970888	58	SJ_SAT_INPUT_Continue
1253.561114	6722029401	84	SJ_SAT_FirstOrder_Question_Presented
1253.903202	6723253920	58	IGNORE
1254.405590	6725052242	58	IGNORE
1254.771212	6726361001	58	IGNORE
1255.113435	6727586003	58	IGNORE
1255.583645	6729269143	58	IGNORE
1259.177514	6742133559	67	SJ_SAT_INPUT_Response_Right
1259.182321	6742150766	70	SJ_SAT_FirstOrder_Scan_Correct
1259.182327	6742150784	84	SJ_SAT_SecondOrder_Question_Presented
1260.274216	6746059251	64	SJ_SAT_INPUT_Response_Top
1260.279521	6746078240	78	SJ_SAT_SecondOrder_Scan_Correct
1260.279526	6746078258	53	SJ_SAT_END
1261.605721	6750825435	58	SJ_SAT_INPUT_Continue
1262.791721	6755070774	7	SJ_MENU_INPUT_MouseClick
1262.795175	6755083136	52	SJ_SAT_START
1266.574297	6768610674	58	IGNORE
1266.957010	6769980612	58	SJ_SAT_INPUT_Continue
1266.957548	6769982539	59	SJ_SAT_VideoStart_CargoDrop Planet=BOTTOM
1295.811587	6873266871	55	SJ_SAT_Video_Stop
1296.580668	6876019831	58	IGNORE
1297.067078	6877760958	58	SJ_SAT_INPUT_Continue
1297.078127	6877800507	61	SJ_SAT_VideoStart_Pirate_Theft Planet=BOTTOM
1325.833777	6980732649	55	SJ_SAT_Video_Stop
1326.595197	6983458186	58	IGNORE
1327.105456	6985284683	58	SJ_SAT_INPUT_Continue
1327.117022	6985326084	60	SJ_SAT_VideoStart_Pirate_Drop Planet=TOP
1345.417834	7050834665	55	SJ_SAT_Video_Stop
1346.843917	7055939392	58	IGNORE
1347.666274	7058883054	58	SJ_SAT_INPUT_Continue
1347.684098	7058946856	85	SJ_SAT_VideoStart_Cruiser_View_Theft Planet=BOTTOM
1367.712341	7130638854	55	SJ_SAT_Video_Stop
1369.325609	7136413619	58	IGNORE
1369.796033	7138097524	58	SJ_SAT_INPUT_Continue
1369.805457	7138131259	84	SJ_SAT_FirstOrder_Question_Presented
1370.482659	7140555332	58	IGNORE
1370.864877	7141923498	58	IGNORE
1371.207314	7143149269	58	IGNORE
1371.652985	7144744568	58	IGNORE
1372.083578	7146285896	58	IGNORE
1375.918574	7160013435	64	SJ_SAT_INPUT_Response_Top
1375.933149	7160065606	70	SJ_SAT_FirstOrder_Scan_Correct
1375.933157	7160065635	84	SJ_SAT_SecondOrder_Question_Presented
1378.204711	7168196766	65	SJ_SAT_INPUT_Response_Bottom
1378.212233	7168223691	78	SJ_SAT_SecondOrder_Scan_Correct
1378.212238	7168223709	53	SJ_SAT_END
1379.762417	7173772643	58	SJ_SAT_INPUT_Continue
1388.066506	7203497506	7	SJ_MENU_INPUT_MouseClick
1391.642897	7216299355	0	End_of_Log
