# Supplementary material for: Autistic traits and individual brain differences: functional network efficiency reflects attentional and social impairments, structural nodal efficiencies index systemising and theory-of-mind skills
Source: Mol Autism. 2021 Jan 21;12:3. doi: 10.1186/s13229-020-00377-8 (PMC7818759; doi:10.1186/s13229-020-00377-8)
Supplement: Supplementary file 1 — Additional file 1. Behavioural data. Spreadsheet of behavioural data for all subjects; and log data from each subject’s theory-of-mind test, in raw (ExperimentLog.txt) and tabular (.csv) formats. [file 13229_2020_377_MOESM1_ESM.zip › Paul_Arora_et_al_data/Behavioural/ToM_scores/20110924_P024_ToM_ExperimentLog.txt]

000.000000	16171942278	0	This log was generated by build from 2010/07/08 02:46:14 from SVN Revision 2642 (2010/07/08 02:45:40).
000.000000	16171942278	0	Running on Microsoft Windows NT 5.1.2600 Service Pack 3; Using .NET 2.0.50727.1433. (6455812838644fd836ff7d843050b2f1)
000.000000	16171942278	0	Started on 9/24/2011 3:34:59 PM. Timer Resolution is 3579545 per second.
000.000000	16171942278	0	Writing of Codes to the Parallel Port is Enabled.
013.891672	16221668143	1	SJ_START
042.380630	16323645649	7	SJ_MENU_INPUT_MouseClick
042.381444	16323648564	52	SJ_SAT_START
047.887967	16343359410	58	IGNORE
048.062094	16343982706	58	SJ_SAT_INPUT_Continue
048.066177	16343997322	59	SJ_SAT_VideoStart_CargoDrop Planet=BOTTOM
077.031238	16447679061	55	SJ_SAT_Video_Stop
078.128740	16451607618	58	IGNORE
081.784687	16464694245	58	SJ_SAT_INPUT_Continue
081.860657	16464966185	61	SJ_SAT_VideoStart_Pirate_Theft Planet=BOTTOM
110.640558	16567985134	55	SJ_SAT_Video_Stop
112.579543	16574925818	58	IGNORE
112.889814	16576036447	58	SJ_SAT_INPUT_Continue
112.970311	16576324591	60	SJ_SAT_VideoStart_Pirate_Drop Planet=TOP
131.377654	16642214501	55	SJ_SAT_Video_Stop
131.486829	16642605301	58	IGNORE
134.294744	16652656359	58	SJ_SAT_INPUT_Continue
134.299790	16652674421	85	SJ_SAT_VideoStart_Cruiser_NoScan
155.725598	16729369064	55	SJ_SAT_Video_Stop
164.641548	16761284107	58	IGNORE
165.400184	16763999680	58	SJ_SAT_INPUT_Continue
165.416488	16764058040	84	SJ_SAT_FirstOrder_Question_Presented
169.824865	16779838025	58	IGNORE
171.343149	16785272792	58	IGNORE
176.039314	16802082923	58	IGNORE
182.488969	16825169756	58	IGNORE
184.535602	16832495770	58	IGNORE
189.162664	16849058547	65	SJ_SAT_INPUT_Response_Bottom
189.175214	16849103470	70	SJ_SAT_FirstOrder_Theft_Correct
189.175219	16849103489	84	SJ_SAT_SecondOrder_Question_Presented
192.849384	16862255326	65	SJ_SAT_INPUT_Response_Bottom
192.856737	16862281647	78	SJ_SAT_SecondOrder_Theft_Correct
192.856742	16862281665	53	SJ_SAT_END
196.911932	16876797399	58	SJ_SAT_INPUT_Continue
198.846873	16883723609	7	SJ_MENU_INPUT_MouseClick
198.851828	16883741345	52	SJ_SAT_START
202.150343	16895548528	58	IGNORE
203.845500	16901616417	58	SJ_SAT_INPUT_Continue
203.846245	16901619084	59	SJ_SAT_VideoStart_CargoDrop Planet=LEFT
232.624777	17004633135	55	SJ_SAT_Video_Stop
239.453294	17029076120	58	IGNORE
240.908247	17034284189	58	SJ_SAT_INPUT_Continue
241.209264	17035361693	62	SJ_SAT_VideoStart_Pirate_NoTheft Planet=LEFT
270.049463	17138596483	55	SJ_SAT_Video_Stop
273.067218	17149398674	58	IGNORE
276.491408	17161655714	58	SJ_SAT_INPUT_Continue
276.561924	17161908131	87	SJ_SAT_VideoStart_Cruiser_View_NoTheft Planet=LEFT
296.584159	17233578621	55	SJ_SAT_Video_Stop
299.621211	17244449884	58	IGNORE
300.482996	17247534685	58	SJ_SAT_INPUT_Continue
300.484440	17247539851	84	SJ_SAT_FirstOrder_Question_Presented
301.145943	17249907734	58	IGNORE
301.487945	17251131944	58	IGNORE
301.821839	17252327132	58	IGNORE
302.235810	17253808961	58	IGNORE
302.714480	17255522380	58	IGNORE
309.077968	17278300774	66	SJ_SAT_INPUT_Response_Left
309.078616	17278303091	68	SJ_SAT_FirstOrder_NoTheft_Correct
309.078621	17278303109	84	SJ_SAT_SecondOrder_Question_Presented
314.767558	17298666917	66	SJ_SAT_INPUT_Response_Left
314.769251	17298672975	76	SJ_SAT_SecondOrder_NoTheft_Correct
314.769256	17298672993	53	SJ_SAT_END
317.155792	17307215709	58	SJ_SAT_INPUT_Continue
319.186299	17314483999	7	SJ_MENU_INPUT_MouseClick
319.193616	17314510190	52	SJ_SAT_START
321.139808	17321476671	58	IGNORE
321.649923	17323302651	58	SJ_SAT_INPUT_Continue
321.654138	17323317738	59	SJ_SAT_VideoStart_CargoDrop Planet=RIGHT
350.865635	17427881607	55	SJ_SAT_Video_Stop
352.327873	17433115754	58	IGNORE
352.517919	17433796033	58	SJ_SAT_INPUT_Continue
352.521319	17433808202	61	SJ_SAT_VideoStart_Pirate_Theft Planet=RIGHT
381.452118	17537367299	55	SJ_SAT_Video_Stop
384.181141	17547135959	58	IGNORE
384.347165	17547730251	58	SJ_SAT_INPUT_Continue
384.357270	17547766422	60	SJ_SAT_VideoStart_Pirate_Drop Planet=BOTTOM
402.750861	17613607107	55	SJ_SAT_Video_Stop
403.082839	17614795439	58	IGNORE
403.304909	17615590350	58	SJ_SAT_INPUT_Continue
403.312103	17615616098	85	SJ_SAT_VideoStart_Cruiser_View_Theft Planet=RIGHT
423.315129	17687217830	55	SJ_SAT_Video_Stop
424.410404	17691138417	58	IGNORE
424.696229	17692161542	58	SJ_SAT_INPUT_Continue
424.699755	17692174162	84	SJ_SAT_FirstOrder_Question_Presented
424.990749	17693215790	58	IGNORE
425.324995	17694412238	58	IGNORE
425.835376	17696239169	58	IGNORE
426.585470	17698924164	58	IGNORE
427.248032	17701295834	58	IGNORE
434.747936	17728142079	65	SJ_SAT_INPUT_Response_Bottom
434.764085	17728199885	70	SJ_SAT_FirstOrder_Scan_Correct
434.764090	17728199904	84	SJ_SAT_SecondOrder_Question_Presented
439.307594	17744463579	67	SJ_SAT_INPUT_Response_Right
439.323761	17744521450	78	SJ_SAT_SecondOrder_Scan_Correct
439.323766	17744521468	53	SJ_SAT_END
441.441312	17752101318	58	SJ_SAT_INPUT_Continue
444.916154	17764539672	7	SJ_MENU_INPUT_MouseClick
444.931347	17764594057	52	SJ_SAT_START
447.018645	17772065634	58	IGNORE
447.240262	17772858923	58	SJ_SAT_INPUT_Continue
447.254244	17772908970	59	SJ_SAT_VideoStart_CargoDrop Planet=BOTTOM
476.129723	17876270048	55	SJ_SAT_Video_Stop
480.880549	17893275841	58	IGNORE
481.134875	17894186215	58	SJ_SAT_INPUT_Continue
481.432861	17895252869	62	SJ_SAT_VideoStart_Pirate_NoTheft Planet=BOTTOM
510.370960	17998838095	55	SJ_SAT_Video_Stop
513.726844	18010850634	58	IGNORE
514.244802	18012704686	58	SJ_SAT_INPUT_Continue
514.257422	18012749860	87	SJ_SAT_VideoStart_Cruiser_View_NoTheft Planet=BOTTOM
534.321936	18084571692	55	SJ_SAT_Video_Stop
535.604450	18089162508	58	IGNORE
536.242498	18091446430	58	SJ_SAT_INPUT_Continue
536.246062	18091459187	84	SJ_SAT_FirstOrder_Question_Presented
536.921705	18093877681	58	IGNORE
537.182987	18094812952	58	IGNORE
537.485503	18095895824	58	IGNORE
538.275719	18098724437	58	IGNORE
538.898049	18100952095	58	IGNORE
543.724701	18118229312	65	SJ_SAT_INPUT_Response_Bottom
543.740436	18118285636	68	SJ_SAT_FirstOrder_NoTheft_Correct
543.740441	18118285656	84	SJ_SAT_SecondOrder_Question_Presented
546.580011	18128450023	65	SJ_SAT_INPUT_Response_Bottom
546.593243	18128497389	76	SJ_SAT_SecondOrder_NoTheft_Correct
546.593248	18128497407	53	SJ_SAT_END
548.209090	18134281385	58	SJ_SAT_INPUT_Continue
552.380772	18149214110	7	SJ_MENU_INPUT_MouseClick
552.384744	18149228327	52	SJ_SAT_START
554.426690	18156537564	58	IGNORE
555.192926	18159280341	58	SJ_SAT_INPUT_Continue
555.199815	18159304998	59	SJ_SAT_VideoStart_CargoDrop Planet=BOTTOM
584.076506	18262670415	55	SJ_SAT_Video_Stop
584.486876	18264139353	58	IGNORE
584.725190	18264992407	58	SJ_SAT_INPUT_Continue
584.735308	18265028626	62	SJ_SAT_VideoStart_Pirate_NoTheft Planet=BOTTOM
613.496280	18367979818	55	SJ_SAT_Video_Stop
615.404599	18374810733	58	IGNORE
615.626551	18375605221	58	SJ_SAT_INPUT_Continue
615.644170	18375668287	87	SJ_SAT_VideoStart_Cruiser_View_NoTheft Planet=BOTTOM
635.542277	18446894457	55	SJ_SAT_Video_Stop
637.556306	18454103766	58	IGNORE
637.906429	18455357045	58	SJ_SAT_INPUT_Continue
637.922068	18455413027	84	SJ_SAT_FirstOrder_Question_Presented
639.289933	18460309361	58	IGNORE
639.895373	18462476562	58	IGNORE
640.285981	18463874760	58	IGNORE
640.764082	18465586143	58	IGNORE
641.418274	18467927854	58	IGNORE
643.988013	18477126349	65	SJ_SAT_INPUT_Response_Bottom
643.998932	18477165434	68	SJ_SAT_FirstOrder_NoTheft_Correct
643.998937	18477165452	84	SJ_SAT_SecondOrder_Question_Presented
647.499985	18489697611	65	SJ_SAT_INPUT_Response_Bottom
647.510285	18489734482	76	SJ_SAT_SecondOrder_NoTheft_Correct
647.510290	18489734500	53	SJ_SAT_END
648.960567	18494925831	58	SJ_SAT_INPUT_Continue
650.349104	18499896161	7	SJ_MENU_INPUT_MouseClick
650.363503	18499947702	52	SJ_SAT_START
652.232359	18506637356	58	IGNORE
652.878859	18508951532	58	SJ_SAT_INPUT_Continue
652.891043	18508995148	59	SJ_SAT_VideoStart_CargoDrop Planet=RIGHT
681.768179	18612362155	55	SJ_SAT_Video_Stop
682.717383	18615759872	58	IGNORE
682.931290	18616525561	58	SJ_SAT_INPUT_Continue
682.933550	18616533651	62	SJ_SAT_VideoStart_Pirate_NoTheft Planet=RIGHT
713.375671	18725502596	55	SJ_SAT_Video_Stop
716.266107	18735849040	58	IGNORE
718.601304	18744207983	58	SJ_SAT_INPUT_Continue
718.764247	18744791243	87	SJ_SAT_VideoStart_Cruiser_View_NoTheft Planet=RIGHT
740.255748	18821721039	55	SJ_SAT_Video_Stop
742.194550	18828661068	58	IGNORE
742.465068	18829629401	58	SJ_SAT_INPUT_Continue
742.466746	18829635406	84	SJ_SAT_FirstOrder_Question_Presented
743.487505	18833289259	58	IGNORE
743.717406	18834112199	58	IGNORE
743.931537	18834878692	58	IGNORE
744.265705	18836074861	58	IGNORE
744.639993	18837414643	58	IGNORE
748.209158	18850190628	67	SJ_SAT_INPUT_Response_Right
748.222319	18850237740	68	SJ_SAT_FirstOrder_NoTheft_Correct
748.222325	18850237761	84	SJ_SAT_SecondOrder_Question_Presented
751.513452	18862018499	67	SJ_SAT_INPUT_Response_Right
751.513783	18862019681	76	SJ_SAT_SecondOrder_NoTheft_Correct
751.513788	18862019700	53	SJ_SAT_END
752.983012	18867278854	58	SJ_SAT_INPUT_Continue
754.496798	18872697519	7	SJ_MENU_INPUT_MouseClick
754.502029	18872716243	52	SJ_SAT_START
756.556772	18880071287	58	IGNORE
757.219247	18882442646	58	SJ_SAT_INPUT_Continue
757.220651	18882447672	59	SJ_SAT_VideoStart_CargoDrop Planet=BOTTOM
786.094306	18985802222	55	SJ_SAT_Video_Stop
787.954565	18992461100	58	IGNORE
788.160846	18993199494	58	SJ_SAT_INPUT_Continue
788.170896	18993235469	61	SJ_SAT_VideoStart_Pirate_Theft Planet=BOTTOM
816.928429	19096174352	55	SJ_SAT_Video_Stop
818.415654	19101497939	58	IGNORE
818.598370	19102151979	58	SJ_SAT_INPUT_Continue
818.599975	19102157724	60	SJ_SAT_VideoStart_Pirate_Drop Planet=TOP
836.902304	19167671734	55	SJ_SAT_Video_Stop
838.511309	19173431241	58	IGNORE
838.693615	19174083814	58	SJ_SAT_INPUT_Continue
838.712528	19174151515	85	SJ_SAT_VideoStart_Cruiser_View_Theft Planet=BOTTOM
839.048038	19175352488	58	IGNORE
858.725264	19245788002	55	SJ_SAT_Video_Stop
859.797138	19249624826	58	IGNORE
860.019320	19250420134	58	SJ_SAT_INPUT_Continue
860.024897	19250440099	84	SJ_SAT_FirstOrder_Question_Presented
860.321783	19251502814	58	IGNORE
860.583631	19252440111	58	IGNORE
860.790624	19253181053	58	IGNORE
861.004383	19253946213	58	IGNORE
861.506227	19255742585	58	IGNORE
865.621068	19270471844	64	SJ_SAT_INPUT_Response_Top
865.628624	19270498890	70	SJ_SAT_FirstOrder_Scan_Correct
865.628629	19270498908	84	SJ_SAT_SecondOrder_Question_Presented
867.051385	19275591729	65	SJ_SAT_INPUT_Response_Bottom
867.063538	19275635230	78	SJ_SAT_SecondOrder_Scan_Correct
867.063544	19275635253	53	SJ_SAT_END
868.656433	19281337069	58	SJ_SAT_INPUT_Continue
873.466088	19298553445	7	SJ_MENU_INPUT_MouseClick
873.480125	19298603692	52	SJ_SAT_START
874.371220	19301793408	0	IGNORE
874.371220	19301793408	0	IGNORE
875.266338	19304997523	58	IGNORE
875.472273	19305734674	58	SJ_SAT_INPUT_Continue
875.484271	19305777624	59	SJ_SAT_VideoStart_CargoDrop Planet=TOP
904.594168	19409977808	55	SJ_SAT_Video_Stop
905.125058	19411878153	58	IGNORE
905.747718	19414106994	58	SJ_SAT_INPUT_Continue
905.759553	19414149357	62	SJ_SAT_VideoStart_Pirate_NoTheft Planet=TOP
906.121687	19415445632	58	IGNORE
936.097320	19522744761	55	SJ_SAT_Video_Stop
937.425555	19527499236	58	IGNORE
937.639771	19528266031	58	SJ_SAT_INPUT_Continue
937.654504	19528318768	87	SJ_SAT_VideoStart_Cruiser_View_NoTheft Planet=TOP
938.150250	19530093316	58	IGNORE
938.924335	19532864187	58	IGNORE
939.098423	19533487343	58	IGNORE
957.618050	19599779180	55	SJ_SAT_Video_Stop
958.740036	19603795381	58	IGNORE
958.953962	19604561137	58	SJ_SAT_INPUT_Continue
958.968347	19604612629	84	SJ_SAT_FirstOrder_Question_Presented
959.176323	19605357090	58	IGNORE
959.430218	19606265919	58	IGNORE
959.708461	19607261900	58	IGNORE
960.002766	19608315379	58	IGNORE
960.392999	19609712235	58	IGNORE
963.363371	19620344817	64	SJ_SAT_INPUT_Response_Top
963.373776	19620382060	68	SJ_SAT_FirstOrder_NoTheft_Correct
963.373781	19620382079	84	SJ_SAT_SecondOrder_Question_Presented
964.258259	19623548107	64	SJ_SAT_INPUT_Response_Top
964.268437	19623584542	76	SJ_SAT_SecondOrder_NoTheft_Correct
964.268442	19623584559	53	SJ_SAT_END
965.653791	19628543477	58	SJ_SAT_INPUT_Continue
966.871958	19632903961	7	SJ_MENU_INPUT_MouseClick
966.885107	19632951027	52	SJ_SAT_START
969.117718	19640942759	58	IGNORE
969.860396	19643601208	58	SJ_SAT_INPUT_Continue
969.867778	19643627632	59	SJ_SAT_VideoStart_CargoDrop Planet=RIGHT
998.742341	19746985430	55	SJ_SAT_Video_Stop
999.035126	19748033468	58	IGNORE
999.209018	19748655924	58	SJ_SAT_INPUT_Continue
999.215496	19748679109	61	SJ_SAT_VideoStart_Pirate_Theft Planet=RIGHT
999.484498	19749642017	58	IGNORE
1027.973142	19851618397	55	SJ_SAT_Video_Stop
1029.534609	19857207740	58	IGNORE
1029.732768	19857917058	58	SJ_SAT_INPUT_Continue
1029.745994	19857964403	60	SJ_SAT_VideoStart_Pirate_Drop Planet=LEFT
1048.111815	19923705686	55	SJ_SAT_Video_Stop
1048.619700	19925523682	58	IGNORE
1048.905849	19926547965	58	SJ_SAT_INPUT_Continue
1048.926380	19926621458	85	SJ_SAT_VideoStart_Cruiser_View_Theft Planet=RIGHT
1069.207845	19999219873	55	SJ_SAT_Video_Stop
1070.298244	20003123005	58	IGNORE
1070.496570	20003832923	58	SJ_SAT_INPUT_Continue
1070.507502	20003872054	84	SJ_SAT_FirstOrder_Question_Presented
1070.702502	20004570067	58	IGNORE
1070.884612	20005221938	58	IGNORE
1071.083023	20005932156	58	IGNORE
1071.433098	20007185267	58	IGNORE
1071.879104	20008781765	58	IGNORE
1078.539619	20032623377	66	SJ_SAT_INPUT_Response_Left
1078.542517	20032633752	70	SJ_SAT_FirstOrder_Scan_Correct
1078.542522	20032633770	84	SJ_SAT_SecondOrder_Question_Presented
1081.618346	20043643822	67	SJ_SAT_INPUT_Response_Right
1081.631748	20043691793	78	SJ_SAT_SecondOrder_Scan_Correct
1081.631753	20043691812	53	SJ_SAT_END
1081.720249	20044008588	67	IGNORE
1083.485795	20050328439	58	SJ_SAT_INPUT_Continue
1084.939446	20055531848	7	SJ_MENU_INPUT_MouseClick
1084.940936	20055537181	52	SJ_SAT_START
1089.063139	20070292793	58	IGNORE
1089.805593	20072950439	58	SJ_SAT_INPUT_Continue
1089.816386	20072989074	59	SJ_SAT_VideoStart_CargoDrop Planet=LEFT
1118.606986	20176046320	55	SJ_SAT_Video_Stop
1120.101197	20181394919	58	IGNORE
1120.668019	20183423881	58	SJ_SAT_INPUT_Continue
1120.683634	20183479776	62	SJ_SAT_VideoStart_Pirate_NoTheft Planet=LEFT
1149.457200	20286476051	55	SJ_SAT_Video_Stop
1150.851330	20291466403	58	IGNORE
1151.081253	20292289421	58	SJ_SAT_INPUT_Continue
1151.098620	20292351589	87	SJ_SAT_VideoStart_Cruiser_View_NoTheft Planet=LEFT
1151.368213	20293316609	58	IGNORE
1151.541568	20293937141	58	IGNORE
1170.997555	20363580720	55	SJ_SAT_Video_Stop
1171.535171	20365505140	58	IGNORE
1171.749265	20366271502	58	SJ_SAT_INPUT_Continue
1171.757145	20366299709	84	SJ_SAT_FirstOrder_Question_Presented
1171.987517	20367124335	58	IGNORE
1172.217600	20367947926	58	IGNORE
1172.471747	20368857656	58	IGNORE
1172.749747	20369852771	58	IGNORE
1173.075920	20371020323	58	IGNORE
1175.246530	20378790117	66	SJ_SAT_INPUT_Response_Left
1175.250629	20378804791	68	SJ_SAT_FirstOrder_NoTheft_Correct
1175.250634	20378804810	84	SJ_SAT_SecondOrder_Question_Presented
1177.781831	20387865344	66	SJ_SAT_INPUT_Response_Left
1177.782650	20387868275	76	SJ_SAT_SecondOrder_NoTheft_Correct
1177.782655	20387868292	53	SJ_SAT_END
1179.433921	20393779074	58	SJ_SAT_INPUT_Continue
1188.894960	20427645286	7	SJ_MENU_INPUT_MouseClick
1193.078995	20442622228	0	End_of_Log
