# Supplementary material for: Autistic traits and individual brain differences: functional network efficiency reflects attentional and social impairments, structural nodal efficiencies index systemising and theory-of-mind skills
Source: Mol Autism. 2021 Jan 21;12:3. doi: 10.1186/s13229-020-00377-8 (PMC7818759; doi:10.1186/s13229-020-00377-8)
Supplement: Supplementary file 1 — Additional file 1. Behavioural data. Spreadsheet of behavioural data for all subjects; and log data from each subject’s theory-of-mind test, in raw (ExperimentLog.txt) and tabular (.csv) formats. [file 13229_2020_377_MOESM1_ESM.zip › Paul_Arora_et_al_data/Behavioural/ToM_scores/P08.csv]

BEHAVIOURAL MEASURES RELATED TO EXECUTIVE FUNCTION
Total Time for Level 1 (Seconds):	0
Mean of Time for Successive Level 1 Moves(Seconds):	0
STD of Time for Successive Level 1 Moves(Seconds):	Not Applicable
Total Time for Level 2(Seconds):	0
Mean of Time for Successive Level 2 Moves(Seconds):	0
STD of Time for Successive Level 2 Moves(Seconds):	Not Applicable
Total Time for Level 1 & 2 Pooled(Seconds):	0
Mean of Time for Successive Moves (for both level 1 & 2)(Seconds):	0
STD of Time for Successive Moves(for both level 1 & 2)(Seconds):	Not Applicable
BEHAVIORAL MEASURES RELATED TO PERCEPTUAL DISEMBEDDING
Trial-By-Trial Results for EFT
Result	RT	Key Code	Figure Code
No. of Hits:	1
No. of Rejects:	1
No. of False_Alarms:	1
No. of Misses:	1
Accuracy:	0.5
Mean of EFT reaction time (for correct responses only)(Seconds):	0
STD of EFT reaction time (for correct responses only)(Seconds):	Not Applicable
D-Prime :	0
BEHAVIUORAL MEASURES RELATED TO THEORY OF MIND EVENTS
For Trial No:	1
Trial Duration:	149.2693
Reaction Time for First Order:	25.9036
First Order Correctness:	1
First Order Correctness Condition:	First Order Observed Theft Correct
Reaction Time for Second Order:	1.7381
Second Order Correctness:	1
Second Order Correctness Condition:	Second Order Observed Theft Correct
For Trial No:	2
Trial Duration:	146.7331
Reaction Time for First Order:	31.6072
First Order Correctness:	1
First Order Correctness Condition:	First Order NoTheft Correct
Reaction Time for Second Order:	1.6201
Second Order Correctness:	1
Second Order Correctness Condition:	Second Order NoTheft Correct
For Trial No:	3
Trial Duration:	113.826
Reaction Time for First Order:	14.3096
First Order Correctness:	1
First Order Correctness Condition:	First Order NoTheft Correct
Reaction Time for Second Order:	0.67496
Second Order Correctness:	1
Second Order Correctness Condition:	Second Order NoTheft Correct
For Trial No:	4
Trial Duration:	125.5531
Reaction Time for First Order:	8.8086
First Order Correctness:	1
First Order Correctness Condition:	First Order Observed Theft Correct
Reaction Time for Second Order:	2.0251
Second Order Correctness:	1
Second Order Correctness Condition:	Second Order Observed Theft Correct
For Trial No:	5
Trial Duration:	128.9972
Reaction Time for First Order:	10.8341
First Order Correctness:	1
First Order Correctness Condition:	First Order Observed Theft Correct
Reaction Time for Second Order:	2.1096
Second Order Correctness:	1
Second Order Correctness Condition:	Second Order Observed Theft Correct
For Trial No:	6
Trial Duration:	130.1861
Reaction Time for First Order:	9.5512
First Order Correctness:	1
First Order Correctness Condition:	First Order Unobserved Theft Correct
Reaction Time for Second Order:	2.3964
Second Order Correctness:	1
Second Order Correctness Condition:	Second Order Unobserved Theft Correct
For Trial No:	7
Trial Duration:	120.317
Reaction Time for First Order:	7.0874
First Order Correctness:	1
First Order Correctness Condition:	First Order Unobserved Theft Correct
Reaction Time for Second Order:	1.2994
Second Order Correctness:	1
Second Order Correctness Condition:	Second Order Unobserved Theft Correct
For Trial No:	8
Trial Duration:	124.2195
Reaction Time for First Order:	13.8713
First Order Correctness:	1
First Order Correctness Condition:	First Order Observed Theft Correct
Reaction Time for Second Order:	1.2151
Second Order Correctness:	1
Second Order Correctness Condition:	Second Order Observed Theft Correct
For Trial No:	9
Trial Duration:	99.8679
Reaction Time for First Order:	6.4628
First Order Correctness:	1
First Order Correctness Condition:	First Order NoTheft Correct
Reaction Time for Second Order:	0.99558
Second Order Correctness:	1
Second Order Correctness Condition:	Second Order NoTheft Correct
Summary tallies and percentages of Correctness conditions
FIRST ORDER
Question Type	NoTheft Correct	NoTheft InCorrect	Unobserved Theft Correct	Unobserved Theft Incorrect TrueLocation	Unobserved Theft Incorrect OtherLocation	Observed Theft Correct	Observed Theft Incorrect TrueLocation	Observed Theft Incorrect OtherLocation	Total
NoTheft (Control condition)	3	0	0	0	0	0	0	0	3
UnobservedTheft	0	0	2	0	0	0	0	0	2
ObservedTheft	0	0	0	0	0	4	0	0	4
SECOND ORDER
Question Type	NoTheft Correct	NoTheft InCorrect	Unobserved Theft Correct	Unobserved Theft Incorrect TrueLocation	Unobserved Theft Incorrect OtherLocation	Observed Theft Correct	Observed Theft Incorrect TrueLocation	Observed Theft Incorrect OtherLocation	Total
NoTheft (Control condition)	3	0	0	0	0	0	0	0	3
UnobservedTheft	0	0	2	0	0	0	0	0	2
ObservedTheft	0	0	0	0	0	4	0	0	4
Summary tallies of Mean and Std of Reaction Times of Correct Responces
FIRST ORDER
Theft Condition	Mean RT	Std RT
NoTheft (Control condition)	17.4599	12.8648
UnobservedTheft	8.3193	1.7422
ObservedTheft	14.8544	7.6543
Mean and Std of Reaction Times differences
First Order Question Type	Mean Difference	STD Difference
Unobserved Theft minus No Theft	-9.1406	-11.1226
Unobserved Theft minus Observed Theft	-6.5351	-5.9122
Unobserved Theft minus (No Theft or Observed Theft - pooled)	-23.995	-18.777
SECOND ORDER
Theft Condition	Mean RT	Std RT
NoTheft (Control condition)	1.0969	0.48065
UnobservedTheft	1.8479	0.77566
ObservedTheft	1.772	0.40384
Mean and Std of Reaction Times differences
Second Order Question Type	Mean Difference	STD Difference
Unobserved Theft minus No Theft	7.2224	1.2615
Unobserved Theft minus Observed Theft	6.5473	1.3383
Unobserved Theft minus (No Theft or Observed Theft - pooled)	5.4504	0.85769
