# Supplementary material for: Autistic traits and individual brain differences: functional network efficiency reflects attentional and social impairments, structural nodal efficiencies index systemising and theory-of-mind skills
Source: Mol Autism. 2021 Jan 21;12:3. doi: 10.1186/s13229-020-00377-8 (PMC7818759; doi:10.1186/s13229-020-00377-8)
Supplement: Supplementary file 1 — Additional file 1. Behavioural data. Spreadsheet of behavioural data for all subjects; and log data from each subject’s theory-of-mind test, in raw (ExperimentLog.txt) and tabular (.csv) formats. [file 13229_2020_377_MOESM1_ESM.zip › Paul_Arora_et_al_data/Behavioural/ToM_scores/P21.csv]

BEHAVIOURAL MEASURES RELATED TO EXECUTIVE FUNCTION
Total Time for Level 1 (Seconds):	0
Mean of Time for Successive Level 1 Moves(Seconds):	0
STD of Time for Successive Level 1 Moves(Seconds):	Not Applicable
Total Time for Level 2(Seconds):	0
Mean of Time for Successive Level 2 Moves(Seconds):	0
STD of Time for Successive Level 2 Moves(Seconds):	Not Applicable
Total Time for Level 1 & 2 Pooled(Seconds):	0
Mean of Time for Successive Moves (for both level 1 & 2)(Seconds):	0
STD of Time for Successive Moves(for both level 1 & 2)(Seconds):	Not Applicable
BEHAVIORAL MEASURES RELATED TO PERCEPTUAL DISEMBEDDING
Trial-By-Trial Results for EFT
Result	RT	Key Code	Figure Code
No. of Hits:	1
No. of Rejects:	1
No. of False_Alarms:	1
No. of Misses:	1
Accuracy:	0.5
Mean of EFT reaction time (for correct responses only)(Seconds):	0
STD of EFT reaction time (for correct responses only)(Seconds):	Not Applicable
D-Prime :	0
BEHAVIUORAL MEASURES RELATED TO THEORY OF MIND EVENTS
For Trial No:	1
Trial Duration:	177.0544
Reaction Time for First Order:	50.4758
First Order Correctness:	1
First Order Correctness Condition:	First Order NoTheft Correct
Reaction Time for Second Order:	12.1001
Second Order Correctness:	0
Second Order Correctness Condition:	Second Order NoTheft InCorrect
For Trial No:	2
Trial Duration:	229.3432
Reaction Time for First Order:	55.9947
First Order Correctness:	1
First Order Correctness Condition:	First Order Observed Theft Correct
Reaction Time for Second Order:	13.4516
Second Order Correctness:	0
Second Order Correctness Condition:	Second Order Observed Theft Incorrect TrueLocation
For Trial No:	3
Trial Duration:	184.6319
Reaction Time for First Order:	55.7616
First Order Correctness:	1
First Order Correctness Condition:	First Order NoTheft Correct
Reaction Time for Second Order:	5.7895
Second Order Correctness:	1
Second Order Correctness Condition:	Second Order NoTheft Correct
For Trial No:	4
Trial Duration:	173.1686
Reaction Time for First Order:	40.368
First Order Correctness:	1
First Order Correctness Condition:	First Order NoTheft Correct
Reaction Time for Second Order:	11.1891
Second Order Correctness:	0
Second Order Correctness Condition:	Second Order NoTheft InCorrect
For Trial No:	5
Trial Duration:	186.0807
Reaction Time for First Order:	36.5753
First Order Correctness:	1
First Order Correctness Condition:	First Order Observed Theft Correct
Reaction Time for Second Order:	9.2162
Second Order Correctness:	1
Second Order Correctness Condition:	Second Order Observed Theft Correct
For Trial No:	6
Trial Duration:	162.986
Reaction Time for First Order:	28.4078
First Order Correctness:	1
First Order Correctness Condition:	First Order Unobserved Theft Correct
Reaction Time for Second Order:	3.6628
Second Order Correctness:	1
Second Order Correctness Condition:	Second Order Unobserved Theft Correct
For Trial No:	7
Trial Duration:	153.4422
Reaction Time for First Order:	20.0483
First Order Correctness:	1
First Order Correctness Condition:	First Order Observed Theft Correct
Reaction Time for Second Order:	10.3112
Second Order Correctness:	0
Second Order Correctness Condition:	Second Order Observed Theft Incorrect TrueLocation
Summary tallies and percentages of Correctness conditions
FIRST ORDER
Question Type	NoTheft Correct	NoTheft InCorrect	Unobserved Theft Correct	Unobserved Theft Incorrect TrueLocation	Unobserved Theft Incorrect OtherLocation	Observed Theft Correct	Observed Theft Incorrect TrueLocation	Observed Theft Incorrect OtherLocation	Total
NoTheft (Control condition)	3	0	0	0	0	0	0	0	3
UnobservedTheft	0	0	1	0	0	0	0	0	1
ObservedTheft	0	0	0	0	0	3	0	0	3
SECOND ORDER
Question Type	NoTheft Correct	NoTheft InCorrect	Unobserved Theft Correct	Unobserved Theft Incorrect TrueLocation	Unobserved Theft Incorrect OtherLocation	Observed Theft Correct	Observed Theft Incorrect TrueLocation	Observed Theft Incorrect OtherLocation	Total
NoTheft (Control condition)	1	2	0	0	0	0	0	0	3
UnobservedTheft	0	0	1	0	0	0	0	0	1
ObservedTheft	0	0	0	0	0	1	2	0	3
Summary tallies of Mean and Std of Reaction Times of Correct Responces
FIRST ORDER
Theft Condition	Mean RT	Std RT
NoTheft (Control condition)	48.8684	7.8216
UnobservedTheft	28.4078	Not Applicable
ObservedTheft	37.5394	17.9926
Mean and Std of Reaction Times differences
First Order Question Type	Mean Difference	STD Difference
Unobserved Theft minus No Theft	-20.4607	Not Applicable
Unobserved Theft minus Observed Theft	-9.1317	Not Applicable
Unobserved Theft minus (No Theft or Observed Theft - pooled)	-58.0001	Not Applicable
SECOND ORDER
Theft Condition	Mean RT	Std RT
NoTheft (Control condition)	5.7895	Not Applicable
UnobservedTheft	3.6628	Not Applicable
ObservedTheft	9.2162	Not Applicable
Mean and Std of Reaction Times differences
Second Order Question Type	Mean Difference	STD Difference
Unobserved Theft minus No Theft	22.6182	Not Applicable
Unobserved Theft minus Observed Theft	19.1915	Not Applicable
Unobserved Theft minus (No Theft or Observed Theft - pooled)	13.402	Not Applicable
