# Supplementary material for: Autistic traits and individual brain differences: functional network efficiency reflects attentional and social impairments, structural nodal efficiencies index systemising and theory-of-mind skills
Source: Mol Autism. 2021 Jan 21;12:3. doi: 10.1186/s13229-020-00377-8 (PMC7818759; doi:10.1186/s13229-020-00377-8)
Supplement: Supplementary file 1 — Additional file 1. Behavioural data. Spreadsheet of behavioural data for all subjects; and log data from each subject’s theory-of-mind test, in raw (ExperimentLog.txt) and tabular (.csv) formats. [file 13229_2020_377_MOESM1_ESM.zip › Paul_Arora_et_al_data/Behavioural/ToM_scores/20110919_P019_ToM_ExperimentLog.txt]

000.000000	4040102134	0	This log was generated by build from 2010/07/08 02:46:14 from SVN Revision 2642 (2010/07/08 02:45:40).
000.000000	4040102134	0	Running on Microsoft Windows NT 5.1.2600 Service Pack 3; Using .NET 2.0.50727.1433. (6455812838644fd836ff7d843050b2f1)
000.000000	4040102134	0	Started on 9/19/2011 1:21:29 PM. Timer Resolution is 3579545 per second.
000.000000	4040102134	0	Writing of Codes to the Parallel Port is Enabled.
004.416711	4055911951	1	SJ_START
020.244072	4112566699	7	SJ_MENU_INPUT_MouseClick
020.254487	4112603983	52	SJ_SAT_START
027.852531	4139801521	58	IGNORE
029.931600	4147243642	58	SJ_SAT_INPUT_Continue
029.944040	4147288171	59	SJ_SAT_VideoStart_CargoDrop Planet=BOTTOM
058.904199	4250952365	55	SJ_SAT_Video_Stop
061.454424	4260081009	58	IGNORE
062.676945	4264457080	58	SJ_SAT_INPUT_Continue
062.715739	4264595945	62	SJ_SAT_VideoStart_Pirate_NoTheft Planet=BOTTOM
091.494764	4367611758	55	SJ_SAT_Video_Stop
092.753688	4372118134	58	IGNORE
093.480339	4374719214	58	SJ_SAT_INPUT_Continue
093.491051	4374757558	87	SJ_SAT_VideoStart_Cruiser_View_NoTheft Planet=BOTTOM
113.571513	4446636477	55	SJ_SAT_Video_Stop
117.425800	4460433071	58	IGNORE
121.073482	4473490111	58	SJ_SAT_INPUT_Continue
121.083433	4473525732	84	SJ_SAT_FirstOrder_Question_Presented
123.728869	4482995187	58	IGNORE
125.479620	4489262080	58	IGNORE
127.783003	4497507142	58	IGNORE
129.173741	4502485354	58	IGNORE
131.749192	4511704296	58	IGNORE
136.959667	4530355425	65	SJ_SAT_INPUT_Response_Bottom
136.968830	4530388225	68	SJ_SAT_FirstOrder_NoTheft_Correct
136.968836	4530388246	84	SJ_SAT_SecondOrder_Question_Presented
140.991422	4544787272	65	SJ_SAT_INPUT_Response_Bottom
141.003771	4544831478	76	SJ_SAT_SecondOrder_NoTheft_Correct
141.003776	4544831496	53	SJ_SAT_END
143.316497	4553109986	58	SJ_SAT_INPUT_Continue
145.788045	4561957000	7	SJ_MENU_INPUT_MouseClick
145.798904	4561995871	52	SJ_SAT_START
147.692674	4568774705	58	IGNORE
148.379841	4571234451	58	SJ_SAT_INPUT_Continue
148.391093	4571274730	59	SJ_SAT_VideoStart_CargoDrop Planet=TOP
150.658003	4579389237	58	IGNORE
177.534463	4675594733	55	SJ_SAT_Video_Stop
178.086043	4677569140	58	IGNORE
179.316772	4681974589	58	SJ_SAT_INPUT_Continue
179.359639	4682128033	62	SJ_SAT_VideoStart_Pirate_NoTheft Planet=TOP
209.665811	4790610341	55	SJ_SAT_Video_Stop
210.706547	4794335702	58	IGNORE
213.178048	4803182549	58	SJ_SAT_INPUT_Continue
213.261840	4803482487	87	SJ_SAT_VideoStart_Cruiser_View_NoTheft Planet=TOP
215.417145	4811197499	58	IGNORE
218.712566	4822993605	58	IGNORE
227.963265	4856106898	58	IGNORE
233.278140	4875131734	55	SJ_SAT_Video_Stop
233.652176	4876470612	58	IGNORE
235.811391	4884199620	58	SJ_SAT_INPUT_Continue
235.827203	4884256218	84	SJ_SAT_FirstOrder_Question_Presented
236.785938	4887688053	58	IGNORE
237.352465	4889715963	58	IGNORE
238.094592	4892372442	58	IGNORE
238.564787	4894055523	58	IGNORE
238.955029	4895452414	58	IGNORE
240.636642	4901471824	64	SJ_SAT_INPUT_Response_Top
240.637738	4901475747	68	SJ_SAT_FirstOrder_NoTheft_Correct
240.637743	4901475765	84	SJ_SAT_SecondOrder_Question_Presented
243.484105	4911664446	64	SJ_SAT_INPUT_Response_Top
243.490648	4911687867	76	SJ_SAT_SecondOrder_NoTheft_Correct
243.490653	4911687885	53	SJ_SAT_END
245.048613	4917264671	58	SJ_SAT_INPUT_Continue
246.538971	4922599476	7	SJ_MENU_INPUT_MouseClick
246.546456	4922626268	52	SJ_SAT_START
247.839603	4927255144	58	IGNORE
248.437975	4929397046	58	SJ_SAT_INPUT_Continue
248.442302	4929412534	59	SJ_SAT_VideoStart_CargoDrop Planet=LEFT
276.562734	5030070886	58	IGNORE
277.201304	5032356675	55	SJ_SAT_Video_Stop
277.473508	5033331043	58	IGNORE
278.287445	5036244567	58	SJ_SAT_INPUT_Continue
278.364801	5036521465	61	SJ_SAT_VideoStart_Pirate_Theft Planet=LEFT
307.143285	5139535343	55	SJ_SAT_Video_Stop
311.957423	5156767768	58	IGNORE
314.076414	5164352791	58	SJ_SAT_INPUT_Continue
314.200758	5164797886	60	SJ_SAT_VideoStart_Pirate_Drop Planet=BOTTOM
332.657939	5230866198	55	SJ_SAT_Video_Stop
336.452119	5244447633	58	IGNORE
339.788576	5256390631	58	SJ_SAT_INPUT_Continue
339.867083	5256671652	85	SJ_SAT_VideoStart_Cruiser_View_Theft Planet=LEFT
359.984826	5328684018	55	SJ_SAT_Video_Stop
362.878377	5339041613	58	IGNORE
363.572727	5341527070	58	SJ_SAT_INPUT_Continue
363.580033	5341553223	84	SJ_SAT_FirstOrder_Question_Presented
366.044213	5350373867	58	IGNORE
368.011343	5357415297	58	IGNORE
370.402601	5365974913	58	IGNORE
371.673053	5370522552	58	IGNORE
373.039717	5375414587	58	IGNORE
381.620658	5406130454	65	SJ_SAT_INPUT_Response_Bottom
381.625226	5406146805	70	SJ_SAT_FirstOrder_Scan_Correct
381.625231	5406146823	84	SJ_SAT_SecondOrder_Question_Presented
384.219668	5415433726	65	SJ_SAT_INPUT_Response_Bottom
384.224974	5415452719	82	SJ_SAT_SecondOrder_Scan_IncorrectTrueLocation
384.224979	5415452736	53	SJ_SAT_END
390.539550	5438056029	58	SJ_SAT_INPUT_Continue
392.059114	5443495377	7	SJ_MENU_INPUT_MouseClick
392.075202	5443552962	52	SJ_SAT_START
394.115508	5450856330	58	IGNORE
394.617398	5452652868	58	SJ_SAT_INPUT_Continue
394.629150	5452694935	59	SJ_SAT_VideoStart_CargoDrop Planet=BOTTOM
423.516857	5556099782	55	SJ_SAT_Video_Stop
424.583994	5559919647	58	IGNORE
425.077943	5561687760	58	SJ_SAT_INPUT_Continue
425.087220	5561720967	61	SJ_SAT_VideoStart_Pirate_Theft Planet=BOTTOM
453.910894	5664896605	55	SJ_SAT_Video_Stop
455.428561	5670329162	58	IGNORE
456.955401	5675794555	58	SJ_SAT_INPUT_Continue
457.027606	5676053016	60	SJ_SAT_VideoStart_Pirate_Drop Planet=LEFT
475.435095	5741943451	55	SJ_SAT_Video_Stop
476.364334	5745269703	58	IGNORE
477.610697	5749731118	58	SJ_SAT_INPUT_Continue
477.642300	5749844241	85	SJ_SAT_VideoStart_Cruiser_NoScan
490.351911	5795338864	58	IGNORE
499.069840	5826545086	55	SJ_SAT_Video_Stop
504.413373	5845672502	58	IGNORE
505.812157	5850679512	58	SJ_SAT_INPUT_Continue
505.821307	5850712265	84	SJ_SAT_FirstOrder_Question_Presented
510.989351	5869211511	58	IGNORE
512.356478	5874105202	58	IGNORE
513.602443	5878565191	58	IGNORE
515.369753	5884891355	58	IGNORE
516.248101	5888035441	58	IGNORE
520.954193	5904881110	65	SJ_SAT_INPUT_Response_Bottom
520.962298	5904910123	70	SJ_SAT_FirstOrder_Theft_Correct
520.962303	5904910142	84	SJ_SAT_SecondOrder_Question_Presented
523.042403	5912355954	66	SJ_SAT_INPUT_Response_Left
523.055327	5912402215	79	SJ_SAT_SecondOrder_Theft_IncorrectTrueLocation
523.055332	5912402234	53	SJ_SAT_END
525.447177	5920963950	58	SJ_SAT_INPUT_Continue
526.933539	5926284450	7	SJ_MENU_INPUT_MouseClick
526.937950	5926300239	52	SJ_SAT_START
528.879075	5933248583	58	IGNORE
529.309417	5934789010	58	SJ_SAT_INPUT_Continue
529.324835	5934844200	59	SJ_SAT_VideoStart_CargoDrop Planet=LEFT
558.100996	6037849763	55	SJ_SAT_Video_Stop
558.643766	6039792634	58	IGNORE
559.498227	6042851215	58	SJ_SAT_INPUT_Continue
559.502438	6042866288	61	SJ_SAT_VideoStart_Pirate_Theft Planet=LEFT
588.161528	6145452791	55	SJ_SAT_Video_Stop
588.969294	6148344224	58	IGNORE
589.471070	6150140356	58	SJ_SAT_INPUT_Continue
589.479006	6150168763	60	SJ_SAT_VideoStart_Pirate_Drop Planet=RIGHT
607.900111	6216107936	55	SJ_SAT_Video_Stop
608.335772	6217667405	58	IGNORE
609.006450	6220068128	58	SJ_SAT_INPUT_Continue
609.014876	6220098290	85	SJ_SAT_VideoStart_Cruiser_NoScan
630.320275	6296361921	55	SJ_SAT_Video_Stop
630.744434	6297880220	58	IGNORE
631.598653	6300937934	58	SJ_SAT_INPUT_Continue
631.603378	6300954848	84	SJ_SAT_FirstOrder_Question_Presented
633.029714	6306060480	58	IGNORE
635.453290	6314735781	58	IGNORE
637.212150	6321031699	58	IGNORE
638.146474	6324376156	58	IGNORE
638.640797	6326145604	58	IGNORE
641.795267	6337437173	66	SJ_SAT_INPUT_Response_Left
641.798553	6337448934	70	SJ_SAT_FirstOrder_Theft_Correct
641.798558	6337448952	84	SJ_SAT_SecondOrder_Question_Presented
643.938795	6345110027	66	SJ_SAT_INPUT_Response_Left
643.942632	6345123763	78	SJ_SAT_SecondOrder_Theft_Correct
643.942637	6345123781	53	SJ_SAT_END
647.143711	6356582169	58	SJ_SAT_INPUT_Continue
648.490313	6361402391	7	SJ_MENU_INPUT_MouseClick
648.500913	6361440336	52	SJ_SAT_START
650.775601	6369582681	58	IGNORE
651.213821	6371151312	58	SJ_SAT_INPUT_Continue
651.224860	6371190824	59	SJ_SAT_VideoStart_CargoDrop Planet=TOP
655.614365	6386903257	58	IGNORE
679.899211	6473831956	55	SJ_SAT_Video_Stop
681.034857	6477897051	58	IGNORE
681.809624	6480670364	58	SJ_SAT_INPUT_Continue
681.824301	6480722902	61	SJ_SAT_VideoStart_Pirate_Theft Planet=TOP
710.645217	6583888668	55	SJ_SAT_Video_Stop
711.928862	6588483532	58	IGNORE
712.414789	6590222929	58	SJ_SAT_INPUT_Continue
712.418119	6590234849	60	SJ_SAT_VideoStart_Pirate_Drop Planet=LEFT
730.717516	6655738364	55	SJ_SAT_Video_Stop
731.167732	6657349933	58	IGNORE
731.878600	6659894516	58	SJ_SAT_INPUT_Continue
731.886374	6659922346	85	SJ_SAT_VideoStart_Cruiser_View_Theft Planet=TOP
751.932266	6731677518	55	SJ_SAT_Video_Stop
752.431992	6733466309	58	IGNORE
753.022592	6735580388	58	SJ_SAT_INPUT_Continue
753.029389	6735604719	84	SJ_SAT_FirstOrder_Question_Presented
753.548656	6737463459	58	IGNORE
754.130905	6739547643	58	IGNORE
754.713202	6741632002	58	IGNORE
755.215708	6743430744	58	IGNORE
755.614012	6744856494	58	IGNORE
759.280775	6757981835	64	SJ_SAT_INPUT_Response_Top
759.291266	6758019388	74	SJ_SAT_FirstOrder_Scan_IncorrectFakeLocation
759.291271	6758019406	84	SJ_SAT_SecondOrder_Question_Presented
761.408069	6765596579	64	SJ_SAT_INPUT_Response_Top
761.418303	6765633212	78	SJ_SAT_SecondOrder_Scan_Correct
761.418308	6765633230	53	SJ_SAT_END
766.022129	6782112817	58	SJ_SAT_INPUT_Continue
767.724203	6788205468	7	SJ_MENU_INPUT_MouseClick
767.730412	6788227693	52	SJ_SAT_START
769.814846	6795689018	58	IGNORE
770.492635	6798115193	58	SJ_SAT_INPUT_Continue
770.493146	6798117023	59	SJ_SAT_VideoStart_CargoDrop Planet=TOP
799.177599	6900794314	55	SJ_SAT_Video_Stop
800.500327	6905529076	58	IGNORE
801.338482	6908529290	58	SJ_SAT_INPUT_Continue
801.354752	6908587531	62	SJ_SAT_VideoStart_Pirate_NoTheft Planet=TOP
831.619042	7016919916	55	SJ_SAT_Video_Stop
832.627065	7020528183	58	IGNORE
834.506394	7027255324	58	SJ_SAT_INPUT_Continue
834.525484	7027323659	87	SJ_SAT_VideoStart_Cruiser_View_NoTheft Planet=TOP
843.269173	7058622086	58	IGNORE
854.435418	7098592162	55	SJ_SAT_Video_Stop
854.906213	7100277394	58	IGNORE
855.488329	7102361103	58	SJ_SAT_INPUT_Continue
855.498361	7102397015	84	SJ_SAT_FirstOrder_Question_Presented
855.998498	7104187277	58	IGNORE
856.348910	7105441594	58	IGNORE
856.738917	7106837640	58	IGNORE
856.945459	7107576968	58	IGNORE
857.351254	7109029529	58	IGNORE
860.962614	7121956554	64	SJ_SAT_INPUT_Response_Top
860.965863	7121968184	68	SJ_SAT_FirstOrder_NoTheft_Correct
860.965868	7121968202	84	SJ_SAT_SecondOrder_Question_Presented
861.736996	7124728490	64	SJ_SAT_INPUT_Response_Top
861.742156	7124746961	76	SJ_SAT_SecondOrder_NoTheft_Correct
861.742161	7124746979	53	SJ_SAT_END
863.093121	7129582799	58	SJ_SAT_INPUT_Continue
864.206843	7133569418	7	SJ_MENU_INPUT_MouseClick
864.223121	7133627686	52	SJ_SAT_START
866.140920	7140492533	58	IGNORE
866.722984	7142576056	58	SJ_SAT_INPUT_Continue
866.727852	7142593484	59	SJ_SAT_VideoStart_CargoDrop Planet=TOP
895.412137	7245270173	55	SJ_SAT_Video_Stop
896.450775	7248988025	58	IGNORE
897.065098	7251187019	58	SJ_SAT_INPUT_Continue
897.066361	7251191542	61	SJ_SAT_VideoStart_Pirate_Theft Planet=TOP
925.718511	7353753201	55	SJ_SAT_Video_Stop
927.121085	7358773778	58	IGNORE
927.527325	7360227932	58	SJ_SAT_INPUT_Continue
927.541714	7360279437	60	SJ_SAT_VideoStart_Pirate_Drop Planet=BOTTOM
945.927251	7426091295	55	SJ_SAT_Video_Stop
946.888818	7429533269	58	IGNORE
947.263463	7430874327	58	SJ_SAT_INPUT_Continue
947.281120	7430937531	85	SJ_SAT_VideoStart_Cruiser_View_Theft Planet=TOP
967.276703	7502512620	55	SJ_SAT_Video_Stop
967.785573	7504334142	58	IGNORE
968.383842	7506475674	58	SJ_SAT_INPUT_Continue
968.390507	7506499531	84	SJ_SAT_FirstOrder_Question_Presented
968.974131	7508588639	58	IGNORE
969.380485	7510043202	58	IGNORE
969.682349	7511123738	58	IGNORE
969.952882	7512092124	58	IGNORE
970.238830	7513115688	58	IGNORE
971.855290	7518901877	65	SJ_SAT_INPUT_Response_Bottom
971.866477	7518941921	70	SJ_SAT_FirstOrder_Scan_Correct
971.866482	7518941941	84	SJ_SAT_SecondOrder_Question_Presented
972.694085	7521904383	65	SJ_SAT_INPUT_Response_Bottom
972.710313	7521962472	82	SJ_SAT_SecondOrder_Scan_IncorrectTrueLocation
972.710322	7521962504	53	SJ_SAT_END
976.068135	7533981946	58	SJ_SAT_INPUT_Continue
977.183569	7537974693	7	SJ_MENU_INPUT_MouseClick
977.199442	7538031512	52	SJ_SAT_START
979.067922	7544719818	58	IGNORE
979.362198	7545773192	58	SJ_SAT_INPUT_Continue
979.366327	7545787972	59	SJ_SAT_VideoStart_CargoDrop Planet=TOP
1008.050560	7648464475	55	SJ_SAT_Video_Stop
1008.385683	7649664065	58	IGNORE
1008.880061	7651433713	58	SJ_SAT_INPUT_Continue
1008.894753	7651486302	61	SJ_SAT_VideoStart_Pirate_Theft Planet=TOP
1037.563385	7754106962	55	SJ_SAT_Video_Stop
1037.943203	7755466537	58	IGNORE
1038.645813	7757981562	58	SJ_SAT_INPUT_Continue
1038.660823	7758035291	60	SJ_SAT_VideoStart_Pirate_Drop Planet=BOTTOM
1057.045979	7823845783	55	SJ_SAT_Video_Stop
1057.278946	7824679698	58	IGNORE
1057.708974	7826219003	58	SJ_SAT_INPUT_Continue
1057.721542	7826263990	85	SJ_SAT_VideoStart_Cruiser_NoScan
1066.976663	7859393112	58	IGNORE
1070.480451	7871935080	58	IGNORE
1079.022433	7902511488	55	SJ_SAT_Video_Stop
1079.379791	7903790668	58	IGNORE
1079.834250	7905417425	58	SJ_SAT_INPUT_Continue
1079.849335	7905471421	84	SJ_SAT_FirstOrder_Question_Presented
1080.304272	7907099889	58	IGNORE
1080.790770	7908841330	58	IGNORE
1081.220726	7910380376	58	IGNORE
1081.763264	7912322417	58	IGNORE
1082.457415	7914807162	58	IGNORE
1086.332982	7928679928	64	SJ_SAT_INPUT_Response_Top
1086.345708	7928725482	70	SJ_SAT_FirstOrder_Theft_Correct
1086.345716	7928725510	84	SJ_SAT_SecondOrder_Question_Presented
1087.427491	7932597774	64	SJ_SAT_INPUT_Response_Top
1087.442607	7932651880	78	SJ_SAT_SecondOrder_Theft_Correct
1087.442612	7932651899	53	SJ_SAT_END
1089.640039	7940517686	58	SJ_SAT_INPUT_Continue
1090.807473	7944696570	7	SJ_MENU_INPUT_MouseClick
1090.817998	7944734246	52	SJ_SAT_START
1092.647615	7951283440	58	IGNORE
1092.901931	7952193775	58	SJ_SAT_INPUT_Continue
1092.916313	7952245257	59	SJ_SAT_VideoStart_CargoDrop Planet=RIGHT
1122.114275	8056760675	55	SJ_SAT_Video_Stop
1122.811351	8059255891	58	IGNORE
1123.834094	8062916847	58	SJ_SAT_INPUT_Continue
1123.836192	8062924355	62	SJ_SAT_VideoStart_Pirate_NoTheft Planet=RIGHT
1154.285199	8171917947	55	SJ_SAT_Video_Stop
1155.200291	8175193561	58	IGNORE
1155.686481	8176933900	58	SJ_SAT_INPUT_Continue
1155.706550	8177005735	87	SJ_SAT_VideoStart_Cruiser_View_NoTheft Planet=RIGHT
1177.179076	8253867610	55	SJ_SAT_Video_Stop
1177.929289	8256553031	58	IGNORE
1178.615642	8259009862	58	SJ_SAT_INPUT_Continue
1178.630212	8259062016	84	SJ_SAT_FirstOrder_Question_Presented
1180.095274	8264306270	58	IGNORE
1180.556729	8265958070	58	IGNORE
1180.770768	8266724234	58	IGNORE
1180.953190	8267377221	58	IGNORE
1181.303464	8268631041	58	IGNORE
1184.048027	8278455330	67	SJ_SAT_INPUT_Response_Right
1184.063382	8278510294	68	SJ_SAT_FirstOrder_NoTheft_Correct
1184.063464	8278510586	84	SJ_SAT_SecondOrder_Question_Presented
1184.526636	8280168533	67	SJ_SAT_INPUT_Response_Right
1184.535640	8280200763	76	SJ_SAT_SecondOrder_NoTheft_Correct
1184.535645	8280200781	53	SJ_SAT_END
1185.724065	8284454781	58	SJ_SAT_INPUT_Continue
1192.379739	8308279067	7	SJ_MENU_INPUT_MouseClick
1387.995337	9008493903	0	End_of_Log
