# Supplementary material for: Autistic traits and individual brain differences: functional network efficiency reflects attentional and social impairments, structural nodal efficiencies index systemising and theory-of-mind skills
Source: Mol Autism. 2021 Jan 21;12:3. doi: 10.1186/s13229-020-00377-8 (PMC7818759; doi:10.1186/s13229-020-00377-8)
Supplement: Supplementary file 1 — Additional file 1. Behavioural data. Spreadsheet of behavioural data for all subjects; and log data from each subject’s theory-of-mind test, in raw (ExperimentLog.txt) and tabular (.csv) formats. [file 13229_2020_377_MOESM1_ESM.zip › Paul_Arora_et_al_data/Behavioural/ToM_scores/20110916_P09_ToM_ExperimentLog.txt]

000.000000	312756861673	0	This log was generated by build from 2010/07/08 02:46:14 from SVN Revision 2642 (2010/07/08 02:45:40).
000.000000	312756861673	0	Running on Microsoft Windows NT 5.1.2600 Service Pack 3; Using .NET 2.0.50727.1433. (6455812838644fd836ff7d843050b2f1)
000.000000	312756861673	0	Started on 9/16/2011 2:58:37 PM. Timer Resolution is 3579545 per second.
000.000000	312756861673	0	Writing of Codes to the Parallel Port is Enabled.
033.728407	312877594023	1	SJ_START
066.204459	312993843513	7	SJ_MENU_INPUT_MouseClick
066.217379	312993889761	52	SJ_SAT_START
067.597604	312998830340	0	IGNORE
067.597604	312998830340	0	IGNORE
067.608592	312998869671	0	IGNORE
067.608592	312998869671	0	IGNORE
067.620862	312998913591	0	IGNORE
067.620862	312998913591	0	IGNORE
067.632488	312998955206	0	IGNORE
067.632488	312998955206	0	IGNORE
067.645428	312999001525	0	IGNORE
067.645428	312999001525	0	IGNORE
067.657813	312999045858	0	IGNORE
067.657813	312999045858	0	IGNORE
067.669921	312999089199	0	IGNORE
067.669921	312999089199	0	IGNORE
067.682037	312999132569	0	IGNORE
067.682037	312999132569	0	IGNORE
067.693814	312999174725	0	IGNORE
067.693814	312999174725	0	IGNORE
067.708388	312999226896	0	IGNORE
067.708388	312999226896	0	IGNORE
067.719903	312999268114	0	IGNORE
067.719903	312999268114	0	IGNORE
067.731413	312999309314	0	IGNORE
067.731413	312999309314	0	IGNORE
067.743356	312999352066	0	IGNORE
067.743356	312999352066	0	IGNORE
067.754901	312999393390	0	IGNORE
067.754901	312999393390	0	IGNORE
067.803435	312999567121	0	IGNORE
067.803435	312999567121	0	IGNORE
067.816419	312999613596	0	IGNORE
067.816419	312999613596	0	IGNORE
067.828693	312999657532	0	IGNORE
067.828693	312999657532	0	IGNORE
067.841701	312999704096	0	IGNORE
067.841701	312999704096	0	IGNORE
067.852421	312999742466	0	IGNORE
067.852421	312999742466	0	IGNORE
067.864886	312999787088	0	IGNORE
067.864886	312999787088	0	IGNORE
067.877890	312999833634	0	IGNORE
067.877890	312999833634	0	IGNORE
067.890782	312999879781	0	IGNORE
067.890782	312999879781	0	IGNORE
067.902198	312999920648	0	IGNORE
067.902198	312999920648	0	IGNORE
067.914261	312999963826	0	IGNORE
067.914261	312999963826	0	IGNORE
067.926889	313000009028	0	IGNORE
067.926889	313000009028	0	IGNORE
067.939146	313000052902	0	IGNORE
067.939146	313000052902	0	IGNORE
067.951438	313000096902	0	IGNORE
067.951438	313000096902	0	IGNORE
067.964043	313000142025	0	IGNORE
067.964043	313000142025	0	IGNORE
067.975930	313000184572	0	IGNORE
067.975930	313000184572	0	IGNORE
067.987719	313000226774	0	IGNORE
067.987719	313000226774	0	IGNORE
098.311255	313108771236	58	IGNORE
099.886212	313114408862	58	SJ_SAT_INPUT_Continue
099.901616	313114464004	59	SJ_SAT_VideoStart_CargoDrop Planet=RIGHT
129.116801	313219041074	55	SJ_SAT_Video_Stop
134.414830	313238005607	58	IGNORE
135.733812	313242726961	58	SJ_SAT_INPUT_Continue
135.748888	313242780928	62	SJ_SAT_VideoStart_Pirate_NoTheft Planet=RIGHT
166.025796	313351158480	55	SJ_SAT_Video_Stop
170.856691	313368450887	58	IGNORE
171.639103	313371251565	58	SJ_SAT_INPUT_Continue
171.649038	313371287128	87	SJ_SAT_VideoStart_Cruiser_View_NoTheft Planet=RIGHT
193.066730	313447952720	55	SJ_SAT_Video_Stop
197.453246	313463654454	58	IGNORE
197.963664	313465481515	58	SJ_SAT_INPUT_Continue
197.976511	313465527503	84	SJ_SAT_FirstOrder_Question_Presented
204.693623	313489571709	58	IGNORE
209.734613	313507616157	58	IGNORE
211.917971	313515431588	58	IGNORE
215.558241	313528462095	58	IGNORE
220.511198	313546191431	58	IGNORE
225.617748	313564470553	67	SJ_SAT_INPUT_Response_Right
225.633636	313564527425	68	SJ_SAT_FirstOrder_NoTheft_Correct
225.633644	313564527455	84	SJ_SAT_SecondOrder_Question_Presented
229.946268	313579964686	67	SJ_SAT_INPUT_Response_Right
229.953582	313579990867	76	SJ_SAT_SecondOrder_NoTheft_Correct
229.953587	313579990885	53	SJ_SAT_END
233.089292	313591215284	58	SJ_SAT_INPUT_Continue
235.820040	313600990119	7	SJ_MENU_INPUT_MouseClick
240.722588	313618539010	7	SJ_MENU_INPUT_MouseClick
240.723411	313618541956	52	SJ_SAT_START
244.718439	313632842337	58	IGNORE
245.717308	313636417836	58	SJ_SAT_INPUT_Continue
245.727747	313636455201	59	SJ_SAT_VideoStart_CargoDrop Planet=LEFT
274.488348	313739405066	55	SJ_SAT_Video_Stop
276.718480	313747387926	58	IGNORE
277.076833	313748670664	58	SJ_SAT_INPUT_Continue
277.087237	313748707908	62	SJ_SAT_VideoStart_Pirate_NoTheft Planet=LEFT
305.865002	313851719212	55	SJ_SAT_Video_Stop
307.815171	313858699929	58	IGNORE
308.301099	313860439330	58	SJ_SAT_INPUT_Continue
308.316095	313860493008	87	SJ_SAT_VideoStart_Cruiser_View_NoTheft Planet=LEFT
328.220958	313931743363	55	SJ_SAT_Video_Stop
331.354339	313942959442	58	IGNORE
331.800104	313944555075	58	SJ_SAT_INPUT_Continue
331.814640	313944607110	84	SJ_SAT_FirstOrder_Question_Presented
334.592030	313954548901	58	IGNORE
337.023327	313963251837	58	IGNORE
339.727367	313972931071	58	IGNORE
343.047644	313984816153	58	IGNORE
344.974609	313991713810	58	IGNORE
347.569572	314001002595	66	SJ_SAT_INPUT_Response_Left
347.574993	314001022002	68	SJ_SAT_FirstOrder_NoTheft_Correct
347.574998	314001022019	84	SJ_SAT_SecondOrder_Question_Presented
349.704481	314008644601	66	SJ_SAT_INPUT_Response_Left
349.718083	314008693289	76	SJ_SAT_SecondOrder_NoTheft_Correct
349.718088	314008693307	53	SJ_SAT_END
351.717303	314015849585	58	SJ_SAT_INPUT_Continue
353.122214	314020878528	7	SJ_MENU_INPUT_MouseClick
353.127903	314020898892	52	SJ_SAT_START
357.110786	314035155802	58	IGNORE
357.596821	314036895585	58	SJ_SAT_INPUT_Continue
357.610252	314036943661	59	SJ_SAT_VideoStart_CargoDrop Planet=BOTTOM
386.471447	314140253609	55	SJ_SAT_Video_Stop
389.007679	314149332167	58	IGNORE
389.438084	314150872819	58	SJ_SAT_INPUT_Continue
389.441765	314150885994	62	SJ_SAT_VideoStart_Pirate_NoTheft Planet=BOTTOM
418.218576	314253893884	55	SJ_SAT_Video_Stop
420.721223	314262852223	58	IGNORE
422.256228	314268346841	58	SJ_SAT_INPUT_Continue
422.272756	314268406004	87	SJ_SAT_VideoStart_Cruiser_View_NoTheft Planet=BOTTOM
442.277291	314340013138	55	SJ_SAT_Video_Stop
445.301445	314350838235	58	IGNORE
445.723640	314352349501	58	SJ_SAT_INPUT_Continue
445.735953	314352393574	84	SJ_SAT_FirstOrder_Question_Presented
449.108184	314364464627	58	IGNORE
450.418830	314369156143	58	IGNORE
453.051072	314378578373	58	IGNORE
453.729215	314381005815	58	IGNORE
454.872030	314385096575	58	IGNORE
456.825446	314392088915	65	SJ_SAT_INPUT_Response_Bottom
456.839330	314392138611	68	SJ_SAT_FirstOrder_NoTheft_Correct
456.839338	314392138640	84	SJ_SAT_SecondOrder_Question_Presented
457.895602	314395919586	65	SJ_SAT_INPUT_Response_Bottom
457.902569	314395944526	76	SJ_SAT_SecondOrder_NoTheft_Correct
457.902574	314395944543	53	SJ_SAT_END
462.711278	314413157516	58	SJ_SAT_INPUT_Continue
464.193020	314418461476	7	SJ_MENU_INPUT_MouseClick
464.198073	314418479564	52	SJ_SAT_START
465.887629	314424527406	58	IGNORE
466.693899	314427413487	58	SJ_SAT_INPUT_Continue
466.708256	314427464879	59	SJ_SAT_VideoStart_CargoDrop Planet=BOTTOM
495.569469	314530774887	55	SJ_SAT_Video_Stop
498.521855	314541343086	58	IGNORE
499.216410	314543829278	58	SJ_SAT_INPUT_Continue
499.231838	314543884504	61	SJ_SAT_VideoStart_Pirate_Theft Planet=BOTTOM
527.993566	314646838401	55	SJ_SAT_Video_Stop
530.227952	314654836488	58	IGNORE
530.970291	314657493725	58	SJ_SAT_INPUT_Continue
530.980988	314657532015	60	SJ_SAT_VideoStart_Pirate_Drop Planet=RIGHT
549.274336	314723013877	55	SJ_SAT_Video_Stop
550.838174	314728611703	58	IGNORE
551.196526	314729894443	58	SJ_SAT_INPUT_Continue
551.202276	314729915023	85	SJ_SAT_VideoStart_Cruiser_View_Theft Planet=BOTTOM
571.238484	314801635531	55	SJ_SAT_Video_Stop
574.666993	314813908036	58	IGNORE
575.249230	314815992179	58	SJ_SAT_INPUT_Continue
575.254154	314816009803	84	SJ_SAT_FirstOrder_Question_Presented
577.640845	314824553071	58	IGNORE
579.616441	314831624808	58	IGNORE
581.703738	314839096381	58	IGNORE
584.335807	314848517990	58	IGNORE
587.856161	314861119256	58	IGNORE
590.969832	314872264779	67	SJ_SAT_INPUT_Response_Right
590.980437	314872302743	70	SJ_SAT_FirstOrder_Scan_Correct
590.980442	314872302761	84	SJ_SAT_SecondOrder_Question_Presented
592.129446	314876415672	65	SJ_SAT_INPUT_Response_Bottom
592.144868	314876470875	78	SJ_SAT_SecondOrder_Scan_Correct
592.144876	314876470903	53	SJ_SAT_END
593.662443	314881903101	58	SJ_SAT_INPUT_Continue
594.663106	314885485021	7	SJ_MENU_INPUT_MouseClick
594.676555	314885533161	52	SJ_SAT_START
596.070088	314890521377	58	IGNORE
597.701402	314896360738	58	SJ_SAT_INPUT_Continue
597.706737	314896379834	59	SJ_SAT_VideoStart_CargoDrop Planet=RIGHT
626.568208	314999690770	55	SJ_SAT_Video_Stop
628.665397	315007197750	58	IGNORE
629.248038	315009283340	58	SJ_SAT_INPUT_Continue
629.251552	315009295921	62	SJ_SAT_VideoStart_Pirate_NoTheft Planet=RIGHT
659.526559	315117666671	55	SJ_SAT_Video_Stop
660.739968	315122010122	58	IGNORE
661.226237	315123750742	58	SJ_SAT_INPUT_Continue
661.234821	315123781472	87	SJ_SAT_VideoStart_Cruiser_View_NoTheft Planet=RIGHT
682.653268	315200449764	55	SJ_SAT_Video_Stop
685.145816	315209371952	58	IGNORE
685.560006	315210854566	58	SJ_SAT_INPUT_Continue
685.572075	315210897767	84	SJ_SAT_FirstOrder_Question_Presented
687.287297	315217037482	58	IGNORE
688.934439	315222933500	58	IGNORE
690.525502	315228628780	58	IGNORE
691.412298	315231803108	58	IGNORE
692.707237	315236438400	58	IGNORE
694.139937	315241566814	67	SJ_SAT_INPUT_Response_Right
694.143830	315241580749	68	SJ_SAT_FirstOrder_NoTheft_Correct
694.143835	315241580768	84	SJ_SAT_SecondOrder_Question_Presented
694.690260	315243536720	67	SJ_SAT_INPUT_Response_Right
694.700751	315243574271	76	SJ_SAT_SecondOrder_NoTheft_Correct
694.700755	315243574288	53	SJ_SAT_END
695.999828	315248224376	58	SJ_SAT_INPUT_Continue
696.971794	315251703573	7	SJ_MENU_INPUT_MouseClick
696.979313	315251730489	52	SJ_SAT_START
699.872190	315262085673	58	IGNORE
700.334719	315263741315	58	SJ_SAT_INPUT_Continue
700.346781	315263784492	59	SJ_SAT_VideoStart_CargoDrop Planet=BOTTOM
729.222648	315367146957	55	SJ_SAT_Video_Stop
730.682901	315372373999	58	IGNORE
731.601687	315375662832	58	SJ_SAT_INPUT_Continue
731.602529	315375665847	61	SJ_SAT_VideoStart_Pirate_Theft Planet=BOTTOM
760.380710	315478678641	55	SJ_SAT_Video_Stop
761.853329	315483949946	58	IGNORE
762.235630	315485318412	58	SJ_SAT_INPUT_Continue
762.237524	315485325191	60	SJ_SAT_VideoStart_Pirate_Drop Planet=RIGHT
780.530977	315550807430	55	SJ_SAT_Video_Stop
781.663945	315554862940	58	IGNORE
782.158212	315556632189	58	SJ_SAT_INPUT_Continue
782.168396	315556668644	85	SJ_SAT_VideoStart_Cruiser_NoScan
803.479755	315632953614	55	SJ_SAT_Video_Stop
809.921064	315656010569	58	IGNORE
810.407223	315657750796	58	SJ_SAT_INPUT_Continue
810.413960	315657774912	84	SJ_SAT_FirstOrder_Question_Presented
813.391418	315668432856	58	IGNORE
815.246810	315675074315	58	IGNORE
816.373523	315679107434	58	IGNORE
818.245011	315685806510	58	IGNORE
819.700135	315691015192	58	IGNORE
821.861421	315698751614	65	SJ_SAT_INPUT_Response_Bottom
821.871470	315698787585	70	SJ_SAT_FirstOrder_Theft_Correct
821.871475	315698787603	84	SJ_SAT_SecondOrder_Question_Presented
826.383045	315714936970	65	SJ_SAT_INPUT_Response_Bottom
826.394143	315714976697	78	SJ_SAT_SecondOrder_Theft_Correct
826.394148	315714976714	53	SJ_SAT_END
827.852164	315720195748	58	SJ_SAT_INPUT_Continue
828.849933	315723767306	7	SJ_MENU_INPUT_MouseClick
828.858521	315723798049	52	SJ_SAT_START
830.852265	315730934745	58	IGNORE
831.314597	315732589682	58	SJ_SAT_INPUT_Continue
831.315340	315732592343	59	SJ_SAT_VideoStart_CargoDrop Planet=RIGHT
860.192081	315835957935	55	SJ_SAT_Video_Stop
861.623083	315841080270	58	IGNORE
862.069952	315842679858	58	SJ_SAT_INPUT_Continue
862.082600	315842725133	61	SJ_SAT_VideoStart_Pirate_Theft Planet=RIGHT
890.842514	315945672539	55	SJ_SAT_Video_Stop
891.937679	315949592731	58	IGNORE
892.295976	315950875272	58	SJ_SAT_INPUT_Continue
892.311352	315950930310	60	SJ_SAT_VideoStart_Pirate_Drop Planet=TOP
910.622022	316016474180	55	SJ_SAT_Video_Stop
911.948976	316021224070	58	IGNORE
912.331229	316022592363	58	SJ_SAT_INPUT_Continue
912.343620	316022636715	85	SJ_SAT_VideoStart_Cruiser_NoScan
933.655309	316098922866	55	SJ_SAT_Video_Stop
937.724633	316113489194	58	IGNORE
938.323011	316115631117	58	SJ_SAT_INPUT_Continue
938.328825	316115651928	84	SJ_SAT_FirstOrder_Question_Presented
939.970026	316121526679	58	IGNORE
941.465020	316126878079	58	IGNORE
943.384656	316133749500	58	IGNORE
944.295322	316137009272	58	IGNORE
946.022441	316143191572	58	IGNORE
947.623335	316148922045	67	SJ_SAT_INPUT_Response_Right
947.626541	316148933518	70	SJ_SAT_FirstOrder_Theft_Correct
947.626545	316148933535	84	SJ_SAT_SecondOrder_Question_Presented
948.093894	316150606432	67	SJ_SAT_INPUT_Response_Right
948.098987	316150624662	78	SJ_SAT_SecondOrder_Theft_Correct
948.098992	316150624679	53	SJ_SAT_END
949.331521	316155036574	58	SJ_SAT_INPUT_Continue
950.156986	316157991362	7	SJ_MENU_INPUT_MouseClick
950.158259	316157995920	52	SJ_SAT_START
951.883260	316164170637	58	IGNORE
952.521889	316166456639	58	SJ_SAT_INPUT_Continue
952.528981	316166482023	59	SJ_SAT_VideoStart_CargoDrop Planet=TOP
981.203069	316269122213	55	SJ_SAT_Video_Stop
982.710715	316274518900	58	IGNORE
983.084827	316275858051	58	SJ_SAT_INPUT_Continue
983.093392	316275888709	61	SJ_SAT_VideoStart_Pirate_Theft Planet=TOP
1011.768630	316378533013	55	SJ_SAT_Video_Stop
1018.813874	316403751780	58	IGNORE
1019.188173	316405091600	58	SJ_SAT_INPUT_Continue
1019.193777	316405111661	60	SJ_SAT_VideoStart_Pirate_Drop Planet=BOTTOM
1037.589895	316470961392	55	SJ_SAT_Video_Stop
1038.873336	316475555527	58	IGNORE
1039.431533	316477553619	58	SJ_SAT_INPUT_Continue
1039.446655	316477607751	85	SJ_SAT_VideoStart_Cruiser_NoScan
1060.757594	316553891215	55	SJ_SAT_Video_Stop
1064.224468	316566301045	58	IGNORE
1064.718752	316568070357	58	SJ_SAT_INPUT_Continue
1064.722302	316568083065	84	SJ_SAT_FirstOrder_Question_Presented
1066.213948	316573422479	58	IGNORE
1066.708227	316575191772	58	IGNORE
1067.995095	316579798176	58	IGNORE
1069.266311	316584348550	58	IGNORE
1071.041615	316590703329	58	IGNORE
1073.700220	316600219927	64	SJ_SAT_INPUT_Response_Top
1073.715703	316600275350	70	SJ_SAT_FirstOrder_Theft_Correct
1073.715709	316600275370	84	SJ_SAT_SecondOrder_Question_Presented
1075.259797	316605802504	64	SJ_SAT_INPUT_Response_Top
1075.268152	316605832411	78	SJ_SAT_SecondOrder_Theft_Correct
1075.268157	316605832428	53	SJ_SAT_END
1077.208387	316612777569	58	SJ_SAT_INPUT_Continue
1078.108940	316616001139	7	SJ_MENU_INPUT_MouseClick
1078.120241	316616041590	52	SJ_SAT_START
1080.953173	316626182197	58	IGNORE
1081.511626	316628181208	58	SJ_SAT_INPUT_Continue
1081.521467	316628216433	59	SJ_SAT_VideoStart_CargoDrop Planet=LEFT
1110.280226	316731159705	55	SJ_SAT_Video_Stop
1111.476635	316735442304	58	IGNORE
1112.050690	316737497160	58	SJ_SAT_INPUT_Continue
1112.052684	316737504298	62	SJ_SAT_VideoStart_Pirate_NoTheft Planet=LEFT
1140.829071	316840510669	55	SJ_SAT_Video_Stop
1142.617015	316846910696	58	IGNORE
1143.207257	316849023495	58	SJ_SAT_INPUT_Continue
1143.212664	316849042850	87	SJ_SAT_VideoStart_Cruiser_View_NoTheft Planet=LEFT
1163.116825	316920290687	55	SJ_SAT_Video_Stop
1165.629760	316929285852	58	IGNORE
1167.141156	316934695962	58	SJ_SAT_INPUT_Continue
1167.149487	316934725785	84	SJ_SAT_FirstOrder_Question_Presented
1168.452582	316939390271	58	IGNORE
1168.962471	316941215440	58	IGNORE
1170.009280	316944962542	58	IGNORE
1170.727972	316947535133	58	IGNORE
1172.062846	316952313372	58	IGNORE
1173.328423	316956843564	66	SJ_SAT_INPUT_Response_Left
1173.341953	316956891995	68	SJ_SAT_FirstOrder_NoTheft_Correct
1173.341958	316956892013	84	SJ_SAT_SecondOrder_Question_Presented
1173.711163	316958213597	66	SJ_SAT_INPUT_Response_Left
1173.713195	316958220873	76	SJ_SAT_SecondOrder_NoTheft_Correct
1173.713200	316958220890	53	SJ_SAT_END
1175.203343	316963554922	58	SJ_SAT_INPUT_Continue
1176.490537	316968162494	7	SJ_MENU_INPUT_MouseClick
1176.498504	316968191009	52	SJ_SAT_START
1178.243434	316974437066	58	IGNORE
1179.009958	316977180874	58	SJ_SAT_INPUT_Continue
1179.022901	316977227204	59	SJ_SAT_VideoStart_CargoDrop Planet=RIGHT
1207.882919	317080532938	55	SJ_SAT_Video_Stop
1209.968001	317087996581	58	IGNORE
1210.318059	317089249628	58	SJ_SAT_INPUT_Continue
1210.330260	317089293305	61	SJ_SAT_VideoStart_Pirate_Theft Planet=RIGHT
1239.105856	317192296845	55	SJ_SAT_Video_Stop
1239.770609	317194676359	58	IGNORE
1240.537174	317197420313	58	SJ_SAT_INPUT_Continue
1240.540817	317197433353	60	SJ_SAT_VideoStart_Pirate_Drop Planet=LEFT
1258.847925	317262964467	55	SJ_SAT_Video_Stop
1259.757944	317266221924	58	IGNORE
1260.484569	317268822909	58	SJ_SAT_INPUT_Continue
1260.485416	317268825943	85	SJ_SAT_VideoStart_Cruiser_NoScan
1281.795954	317345107970	55	SJ_SAT_Video_Stop
1283.548753	317351382193	58	IGNORE
1283.962595	317352863560	58	SJ_SAT_INPUT_Continue
1283.972453	317352898846	84	SJ_SAT_FirstOrder_Question_Presented
1286.803016	317363030974	58	IGNORE
1287.161050	317364312574	58	IGNORE
1288.584229	317369406908	58	IGNORE
1289.486699	317372637338	58	IGNORE
1291.166116	317378648886	58	IGNORE
1292.574940	317383691836	67	SJ_SAT_INPUT_Response_Right
1292.578111	317383703186	70	SJ_SAT_FirstOrder_Theft_Correct
1292.578116	317383703204	84	SJ_SAT_SecondOrder_Question_Presented
1293.036771	317385344982	67	SJ_SAT_INPUT_Response_Right
1293.050536	317385394253	78	SJ_SAT_SecondOrder_Theft_Correct
1293.050556	317385394325	53	SJ_SAT_END
1294.658956	317391151665	58	SJ_SAT_INPUT_Continue
1307.166077	317435921467	7	SJ_MENU_INPUT_MouseClick
1658.183342	318692403563	0	End_of_Log
