# Supplementary material for: Autistic traits and individual brain differences: functional network efficiency reflects attentional and social impairments, structural nodal efficiencies index systemising and theory-of-mind skills
Source: Mol Autism. 2021 Jan 21;12:3. doi: 10.1186/s13229-020-00377-8 (PMC7818759; doi:10.1186/s13229-020-00377-8)
Supplement: Supplementary file 1 — Additional file 1. Behavioural data. Spreadsheet of behavioural data for all subjects; and log data from each subject’s theory-of-mind test, in raw (ExperimentLog.txt) and tabular (.csv) formats. [file 13229_2020_377_MOESM1_ESM.zip › Paul_Arora_et_al_data/Behavioural/ToM_scores/20110914_P05_ToM_ExperimentLog.txt]

000.000000	5492274301	0	This log was generated by build from 2010/07/08 02:46:14 from SVN Revision 2642 (2010/07/08 02:45:40).
000.000000	5492274301	0	Running on Microsoft Windows NT 5.1.2600 Service Pack 3; Using .NET 2.0.50727.1433. (6455812838644fd836ff7d843050b2f1)
000.000000	5492274301	0	Started on 9/14/2011 8:48:41 PM. Timer Resolution is 3579545 per second.
000.000000	5492274301	0	Writing of Codes to the Parallel Port is Enabled.
006.965417	5517207323	1	SJ_START
009.887377	5527666613	7	SJ_MENU_INPUT_MouseClick
009.902164	5527719544	52	SJ_SAT_START
016.302385	5550629423	58	IGNORE
024.057915	5578390689	58	SJ_SAT_INPUT_Continue
024.061481	5578403454	59	SJ_SAT_VideoStart_CargoDrop Planet=BOTTOM
052.947378	5681801824	55	SJ_SAT_Video_Stop
056.229873	5693551663	58	IGNORE
057.484728	5698043472	58	SJ_SAT_INPUT_Continue
057.487719	5698054177	61	SJ_SAT_VideoStart_Pirate_Theft Planet=BOTTOM
086.272849	5801091848	55	SJ_SAT_Video_Stop
088.136331	5807762265	58	IGNORE
090.144091	5814949132	58	SJ_SAT_INPUT_Continue
090.155200	5814988898	60	SJ_SAT_VideoStart_Pirate_Drop Planet=RIGHT
108.453203	5880487422	55	SJ_SAT_Video_Stop
111.452724	5891224341	58	IGNORE
119.344029	5919471624	58	SJ_SAT_INPUT_Continue
119.419813	5919742894	85	SJ_SAT_VideoStart_Cruiser_View_Theft Planet=BOTTOM
139.452375	5991450353	55	SJ_SAT_Video_Stop
146.343397	6016117076	58	IGNORE
147.277832	6019461927	58	SJ_SAT_INPUT_Continue
147.282022	6019476925	84	SJ_SAT_FirstOrder_Question_Presented
150.838417	6032207201	58	IGNORE
152.621524	6038589913	58	IGNORE
154.981569	6047037800	58	IGNORE
156.188371	6051357603	58	IGNORE
158.579799	6059917829	58	IGNORE
162.381925	6073527707	67	SJ_SAT_INPUT_Response_Right
162.386973	6073545779	70	SJ_SAT_FirstOrder_Scan_Correct
162.386978	6073545797	84	SJ_SAT_SecondOrder_Question_Presented
166.390815	6087877712	65	SJ_SAT_INPUT_Response_Bottom
166.404075	6087925176	78	SJ_SAT_SecondOrder_Scan_Correct
166.404080	6087925194	53	SJ_SAT_END
173.432391	6113083349	58	SJ_SAT_INPUT_Continue
175.567561	6120726285	7	SJ_MENU_INPUT_MouseClick
175.570441	6120736595	52	SJ_SAT_START
177.753536	6128551082	58	IGNORE
182.074185	6144017041	58	SJ_SAT_INPUT_Continue
182.084303	6144053256	59	SJ_SAT_VideoStart_CargoDrop Planet=BOTTOM
210.951380	6247384257	55	SJ_SAT_Video_Stop
212.893925	6254337684	58	IGNORE
213.700535	6257224984	58	SJ_SAT_INPUT_Continue
213.702797	6257233079	61	SJ_SAT_VideoStart_Pirate_Theft Planet=BOTTOM
242.457263	6360160983	55	SJ_SAT_Video_Stop
243.567774	6364136107	58	IGNORE
244.670378	6368082930	58	SJ_SAT_INPUT_Continue
244.685671	6368137670	60	SJ_SAT_VideoStart_Pirate_Drop Planet=TOP
262.986102	6433644886	55	SJ_SAT_Video_Stop
264.394741	6438687174	58	IGNORE
265.169032	6441458782	58	SJ_SAT_INPUT_Continue
265.180986	6441501574	85	SJ_SAT_VideoStart_Cruiser_NoScan
286.482686	6517751967	55	SJ_SAT_Video_Stop
295.180706	6548886923	58	IGNORE
296.387574	6553206958	58	SJ_SAT_INPUT_Continue
296.388429	6553210019	84	SJ_SAT_FirstOrder_Question_Presented
306.360662	6588906076	58	IGNORE
307.903850	6594429989	58	IGNORE
320.959264	6641162428	58	IGNORE
322.037983	6645023752	58	IGNORE
326.767019	6661951550	58	IGNORE
329.769098	6672697627	65	SJ_SAT_INPUT_Response_Bottom
329.772920	6672711307	70	SJ_SAT_FirstOrder_Theft_Correct
329.772925	6672711326	84	SJ_SAT_SecondOrder_Question_Presented
333.290594	6685302979	65	SJ_SAT_INPUT_Response_Bottom
333.300545	6685338599	78	SJ_SAT_SecondOrder_Theft_Correct
333.300550	6685338617	53	SJ_SAT_END
336.536266	6696921010	58	SJ_SAT_INPUT_Continue
338.793918	6705002375	7	SJ_MENU_INPUT_MouseClick
338.804629	6705040716	52	SJ_SAT_START
341.825932	6715855608	58	IGNORE
344.818051	6726566030	58	SJ_SAT_INPUT_Continue
344.821635	6726578862	59	SJ_SAT_VideoStart_CargoDrop Planet=BOTTOM
373.692223	6829922429	55	SJ_SAT_Video_Stop
375.806408	6837490251	58	IGNORE
376.892803	6841379048	58	SJ_SAT_INPUT_Continue
376.899584	6841403324	61	SJ_SAT_VideoStart_Pirate_Theft Planet=BOTTOM
405.654118	6944331472	55	SJ_SAT_Video_Stop
407.024427	6949236552	58	IGNORE
407.766968	6951894512	58	SJ_SAT_INPUT_Continue
407.781368	6951946058	60	SJ_SAT_VideoStart_Pirate_Drop Planet=TOP
426.079389	7017444649	55	SJ_SAT_Video_Stop
428.404103	7025766066	58	IGNORE
429.458951	7029541942	58	SJ_SAT_INPUT_Continue
429.472313	7029589773	85	SJ_SAT_VideoStart_Cruiser_NoScan
443.715705	7080574634	58	IGNORE
450.771525	7105831258	55	SJ_SAT_Video_Stop
457.787029	7130943570	58	IGNORE
460.290702	7139905581	58	SJ_SAT_INPUT_Continue
460.306148	7139960872	84	SJ_SAT_FirstOrder_Question_Presented
463.259297	7150531800	58	IGNORE
464.649830	7155509276	58	IGNORE
466.593608	7162467119	58	IGNORE
467.447902	7165525101	58	IGNORE
468.983016	7171020112	58	IGNORE
469.863615	7174172256	65	SJ_SAT_INPUT_Response_Bottom
469.875300	7174214082	70	SJ_SAT_FirstOrder_Theft_Correct
469.875305	7174214101	84	SJ_SAT_SecondOrder_Question_Presented
470.638378	7176945554	65	SJ_SAT_INPUT_Response_Bottom
470.651687	7176993195	78	SJ_SAT_SecondOrder_Theft_Correct
470.651695	7176993223	53	SJ_SAT_END
472.243947	7182692759	58	SJ_SAT_INPUT_Continue
473.361617	7186693510	7	SJ_MENU_INPUT_MouseClick
473.369502	7186721734	52	SJ_SAT_START
475.916257	7195837958	58	IGNORE
477.219330	7200502366	58	SJ_SAT_INPUT_Continue
477.229297	7200538044	59	SJ_SAT_VideoStart_CargoDrop Planet=BOTTOM
506.080152	7303810979	55	SJ_SAT_Video_Stop
508.319581	7311827117	58	IGNORE
509.118788	7314687914	58	SJ_SAT_INPUT_Continue
509.198864	7314974547	62	SJ_SAT_VideoStart_Pirate_NoTheft Planet=BOTTOM
537.984932	7418015575	55	SJ_SAT_Video_Stop
551.576855	7466668475	58	IGNORE
554.537203	7477265175	58	SJ_SAT_INPUT_Continue
554.830782	7478316054	87	SJ_SAT_VideoStart_Cruiser_View_NoTheft Planet=BOTTOM
574.902719	7550164454	55	SJ_SAT_Video_Stop
581.442723	7573574692	58	IGNORE
582.785677	7578381856	58	SJ_SAT_INPUT_Continue
582.800466	7578434794	84	SJ_SAT_FirstOrder_Question_Presented
586.274423	7590869982	58	IGNORE
590.795921	7607054885	58	IGNORE
592.795222	7614211473	58	IGNORE
599.510083	7638247620	58	IGNORE
601.518236	7645435895	58	IGNORE
604.855515	7657381835	65	SJ_SAT_INPUT_Response_Bottom
604.859011	7657394349	68	SJ_SAT_FirstOrder_NoTheft_Correct
604.859016	7657394367	84	SJ_SAT_SecondOrder_Question_Presented
607.103381	7665428173	65	SJ_SAT_INPUT_Response_Bottom
607.103977	7665430305	76	SJ_SAT_SecondOrder_NoTheft_Correct
607.103981	7665430322	53	SJ_SAT_END
609.221195	7673008985	58	SJ_SAT_INPUT_Continue
610.551927	7677772398	7	SJ_MENU_INPUT_MouseClick
610.564511	7677817444	52	SJ_SAT_START
612.837844	7685954943	58	IGNORE
613.812385	7689443354	58	SJ_SAT_INPUT_Continue
613.815418	7689454210	59	SJ_SAT_VideoStart_CargoDrop Planet=BOTTOM
642.685584	7792796269	55	SJ_SAT_Video_Stop
649.772543	7818164358	58	IGNORE
651.812095	7825465027	58	SJ_SAT_INPUT_Continue
651.816459	7825480648	61	SJ_SAT_VideoStart_Pirate_Theft Planet=BOTTOM
680.584131	7928455824	55	SJ_SAT_Video_Stop
682.400686	7934958264	58	IGNORE
683.527247	7938990841	58	SJ_SAT_INPUT_Continue
683.538246	7939030211	60	SJ_SAT_VideoStart_Pirate_Drop Planet=LEFT
701.836333	8004529036	55	SJ_SAT_Video_Stop
703.283841	8009710456	58	IGNORE
703.930314	8012024536	58	SJ_SAT_INPUT_Continue
703.946631	8012082946	85	SJ_SAT_VideoStart_Cruiser_NoScan
725.265103	8088393375	55	SJ_SAT_Video_Stop
730.307628	8106443320	58	IGNORE
731.482673	8110649446	58	SJ_SAT_INPUT_Continue
731.492339	8110684047	84	SJ_SAT_FirstOrder_Question_Presented
733.545844	8118034658	58	IGNORE
734.336672	8120865462	58	IGNORE
735.511398	8125070447	58	IGNORE
736.862513	8129906826	58	IGNORE
737.853248	8133453205	58	IGNORE
739.102159	8137923740	65	SJ_SAT_INPUT_Response_Bottom
739.104104	8137930700	70	SJ_SAT_FirstOrder_Theft_Correct
739.104108	8137930717	84	SJ_SAT_SecondOrder_Question_Presented
739.436708	8139121271	65	SJ_SAT_INPUT_Response_Bottom
739.441664	8139139012	78	SJ_SAT_SecondOrder_Theft_Correct
739.441669	8139139029	53	SJ_SAT_END
740.609167	8143318142	58	SJ_SAT_INPUT_Continue
741.704707	8147239675	7	SJ_MENU_INPUT_MouseClick
741.720705	8147296943	52	SJ_SAT_START
743.593325	8154000068	58	IGNORE
744.728668	8158064080	58	SJ_SAT_INPUT_Continue
744.744864	8158122056	59	SJ_SAT_VideoStart_CargoDrop Planet=BOTTOM
773.599376	8261408079	55	SJ_SAT_Video_Stop
777.054057	8273774265	58	IGNORE
777.892781	8276776515	58	SJ_SAT_INPUT_Continue
777.903674	8276815508	61	SJ_SAT_VideoStart_Pirate_Theft Planet=BOTTOM
806.673143	8379797118	55	SJ_SAT_Video_Stop
808.433175	8386097230	58	IGNORE
809.239719	8388984291	58	SJ_SAT_INPUT_Continue
809.255916	8389042268	60	SJ_SAT_VideoStart_Pirate_Drop Planet=RIGHT
827.554370	8454542409	55	SJ_SAT_Video_Stop
829.060516	8459933725	58	IGNORE
830.243222	8464167274	58	SJ_SAT_INPUT_Continue
830.258706	8464222700	85	SJ_SAT_VideoStart_Cruiser_View_Theft Planet=BOTTOM
846.509412	8522392834	58	IGNORE
850.149841	8535423913	55	SJ_SAT_Video_Stop
852.559761	8544050330	58	IGNORE
853.911401	8548888587	58	SJ_SAT_INPUT_Continue
853.913469	8548895990	84	SJ_SAT_FirstOrder_Question_Presented
857.559956	8561948754	58	IGNORE
858.454466	8565150692	58	IGNORE
859.541321	8569041140	58	IGNORE
860.499727	8572471798	58	IGNORE
862.243058	8578712129	58	IGNORE
865.796944	8591433423	67	SJ_SAT_INPUT_Response_Right
865.811684	8591486185	70	SJ_SAT_FirstOrder_Scan_Correct
865.811692	8591486213	84	SJ_SAT_SecondOrder_Question_Presented
866.692147	8594637843	65	SJ_SAT_INPUT_Response_Bottom
866.706284	8594688447	78	SJ_SAT_SecondOrder_Scan_Correct
866.706289	8594688465	53	SJ_SAT_END
868.986373	8602850129	58	SJ_SAT_INPUT_Continue
870.658301	8608834868	7	SJ_MENU_INPUT_MouseClick
870.673618	8608889696	52	SJ_SAT_START
872.883061	8616798499	58	IGNORE
873.961724	8620659619	58	SJ_SAT_INPUT_Continue
873.977158	8620714866	59	SJ_SAT_VideoStart_CargoDrop Planet=BOTTOM
902.846488	8724053934	55	SJ_SAT_Video_Stop
905.350982	8733018883	58	IGNORE
906.173782	8735964133	58	SJ_SAT_INPUT_Continue
906.188704	8736017546	62	SJ_SAT_VideoStart_Pirate_NoTheft Planet=BOTTOM
934.958977	8839002032	55	SJ_SAT_Video_Stop
939.268523	8854428247	58	IGNORE
940.355289	8858318373	58	SJ_SAT_INPUT_Continue
940.363626	8858348217	87	SJ_SAT_VideoStart_Cruiser_View_NoTheft Planet=BOTTOM
960.255388	8929551675	55	SJ_SAT_Video_Stop
961.712915	8934768957	58	IGNORE
962.783835	8938602363	58	SJ_SAT_INPUT_Continue
962.786902	8938613342	84	SJ_SAT_FirstOrder_Question_Presented
964.463570	8944615049	58	IGNORE
965.125583	8946984756	58	IGNORE
965.916087	8949814399	58	IGNORE
967.115146	8954106486	58	IGNORE
968.426183	8958799402	58	IGNORE
969.242469	8961721335	65	SJ_SAT_INPUT_Response_Bottom
969.250719	8961750866	68	SJ_SAT_FirstOrder_NoTheft_Correct
969.250724	8961750884	84	SJ_SAT_SecondOrder_Question_Presented
969.745097	8963520516	65	SJ_SAT_INPUT_Response_Bottom
969.757018	8963563186	76	SJ_SAT_SecondOrder_NoTheft_Correct
969.757023	8963563204	53	SJ_SAT_END
971.326256	8969180343	58	SJ_SAT_INPUT_Continue
972.616764	8973799774	7	SJ_MENU_INPUT_MouseClick
972.626972	8973836317	52	SJ_SAT_START
974.758896	8981467632	58	IGNORE
978.575883	8995130710	58	SJ_SAT_INPUT_Continue
978.577976	8995138203	59	SJ_SAT_VideoStart_CargoDrop Planet=BOTTOM
1007.445328	9098470186	55	SJ_SAT_Video_Stop
1009.212535	9104795985	58	IGNORE
1010.139503	9108114107	58	SJ_SAT_INPUT_Continue
1010.146244	9108138239	61	SJ_SAT_VideoStart_Pirate_Theft Planet=BOTTOM
1038.914179	9211114357	55	SJ_SAT_Video_Stop
1039.975592	9214913730	58	IGNORE
1041.142907	9219092188	58	SJ_SAT_INPUT_Continue
1041.159546	9219151747	60	SJ_SAT_VideoStart_Pirate_Drop Planet=LEFT
1059.455110	9284641543	55	SJ_SAT_Video_Stop
1060.370977	9287919930	58	IGNORE
1061.513835	9292010843	58	SJ_SAT_INPUT_Continue
1061.518282	9292026761	85	SJ_SAT_VideoStart_Cruiser_View_Theft Planet=BOTTOM
1081.510601	9363590165	55	SJ_SAT_Video_Stop
1084.473051	9374194389	58	IGNORE
1085.223782	9376881664	58	SJ_SAT_INPUT_Continue
1085.240220	9376940504	84	SJ_SAT_FirstOrder_Question_Presented
1086.406536	9381115384	58	IGNORE
1086.948751	9383056269	58	IGNORE
1087.779459	9386029823	58	IGNORE
1088.690425	9389290668	58	IGNORE
1089.585175	9392493467	58	IGNORE
1094.501634	9410092151	66	SJ_SAT_INPUT_Response_Left
1094.505682	9410106644	70	SJ_SAT_FirstOrder_Scan_Correct
1094.505688	9410106663	84	SJ_SAT_SecondOrder_Question_Presented
1095.988074	9415412933	65	SJ_SAT_INPUT_Response_Bottom
1095.990938	9415423184	78	SJ_SAT_SecondOrder_Scan_Correct
1095.990943	9415423202	53	SJ_SAT_END
1097.177127	9419669200	58	SJ_SAT_INPUT_Continue
1098.259123	9423542255	7	SJ_MENU_INPUT_MouseClick
1098.270007	9423581212	52	SJ_SAT_START
1099.880584	9429346346	58	IGNORE
1100.751259	9432462968	58	SJ_SAT_INPUT_Continue
1100.754707	9432475308	59	SJ_SAT_VideoStart_CargoDrop Planet=BOTTOM
1129.605296	9535747290	55	SJ_SAT_Video_Stop
1133.550184	9549868194	58	IGNORE
1134.364669	9552783680	58	SJ_SAT_INPUT_Continue
1134.365460	9552786512	62	SJ_SAT_VideoStart_Pirate_NoTheft Planet=BOTTOM
1164.265008	9659813290	58	SJ_SAT_INPUT_Continue
1164.271183	9659835393	87	SJ_SAT_VideoStart_Cruiser_View_NoTheft Planet=BOTTOM
1184.165452	9731047823	55	SJ_SAT_Video_Stop
1185.847446	9737068596	58	IGNORE
1186.582280	9739698968	58	SJ_SAT_INPUT_Continue
1186.595737	9739747138	84	SJ_SAT_FirstOrder_Question_Presented
1188.253612	9745681577	58	IGNORE
1189.299945	9749426973	58	IGNORE
1190.010491	9751970405	58	IGNORE
1190.777122	9754714593	58	IGNORE
1191.527629	9757401068	58	IGNORE
1192.088193	9759407633	65	SJ_SAT_INPUT_Response_Bottom
1192.097544	9759441105	68	SJ_SAT_FirstOrder_NoTheft_Correct
1192.097550	9759441124	84	SJ_SAT_SecondOrder_Question_Presented
1192.430634	9760633413	65	SJ_SAT_INPUT_Response_Bottom
1192.435094	9760649378	76	SJ_SAT_SecondOrder_NoTheft_Correct
1192.435098	9760649395	53	SJ_SAT_END
1193.507128	9764486775	58	SJ_SAT_INPUT_Continue
1194.253707	9767159186	7	SJ_MENU_INPUT_MouseClick
1194.258290	9767175591	52	SJ_SAT_START
1196.267358	9774367142	58	IGNORE
1198.627195	9782814285	58	SJ_SAT_INPUT_Continue
1198.632023	9782831566	59	SJ_SAT_VideoStart_CargoDrop Planet=LEFT
1227.382710	9885745943	55	SJ_SAT_Video_Stop
1228.743770	9890617920	58	IGNORE
1229.102031	9891900332	58	SJ_SAT_INPUT_Continue
1229.104814	9891910291	61	SJ_SAT_VideoStart_Pirate_Theft Planet=LEFT
1257.756609	9994470683	55	SJ_SAT_Video_Stop
1258.162507	9995923613	58	IGNORE
1258.816623	9998265051	58	SJ_SAT_INPUT_Continue
1258.820515	9998278983	60	SJ_SAT_VideoStart_Pirate_Drop Planet=TOP
1277.118988	10063779190	55	SJ_SAT_Video_Stop
1278.605915	10069101711	58	IGNORE
1279.099972	10070870210	58	SJ_SAT_INPUT_Continue
1279.111045	10070909846	85	SJ_SAT_VideoStart_Cruiser_NoScan
1297.840525	10137952863	58	IGNORE
1300.427459	10147212910	55	SJ_SAT_Video_Stop
1302.690028	10155311878	58	IGNORE
1303.640719	10158714918	58	SJ_SAT_INPUT_Continue
1303.650894	10158751342	84	SJ_SAT_FirstOrder_Question_Presented
1304.711792	10162548872	58	IGNORE
1305.422129	10165091557	58	IGNORE
1307.053665	10170931714	58	IGNORE
1308.428329	10175852385	58	IGNORE
1309.667265	10180287211	58	IGNORE
1310.332672	10182669064	66	SJ_SAT_INPUT_Response_Left
1310.334128	10182674277	70	SJ_SAT_FirstOrder_Theft_Correct
1310.334133	10182674295	84	SJ_SAT_SecondOrder_Question_Presented
1310.690862	10183951223	66	SJ_SAT_INPUT_Response_Left
1310.705420	10184003332	78	SJ_SAT_SecondOrder_Theft_Correct
1310.705428	10184003364	53	SJ_SAT_END
1312.070916	10188891188	58	SJ_SAT_INPUT_Continue
71839.945127	262646590681	7	SJ_MENU_INPUT_MouseClick
71843.552871	262659504761	0	End_of_Log
