# Supplementary material for: Autistic traits and individual brain differences: functional network efficiency reflects attentional and social impairments, structural nodal efficiencies index systemising and theory-of-mind skills
Source: Mol Autism. 2021 Jan 21;12:3. doi: 10.1186/s13229-020-00377-8 (PMC7818759; doi:10.1186/s13229-020-00377-8)
Supplement: Supplementary file 1 — Additional file 1. Behavioural data. Spreadsheet of behavioural data for all subjects; and log data from each subject’s theory-of-mind test, in raw (ExperimentLog.txt) and tabular (.csv) formats. [file 13229_2020_377_MOESM1_ESM.zip › Paul_Arora_et_al_data/Behavioural/ToM_scores/20110918_P017_ToM_ExperimentLog.txt]

000.000000	394883775702	0	This log was generated by build from 2010/07/08 02:46:14 from SVN Revision 2642 (2010/07/08 02:45:40).
000.000000	394883775702	0	Running on Microsoft Windows NT 5.1.2600 Service Pack 3; Using .NET 2.0.50727.1433. (6455812838644fd836ff7d843050b2f1)
000.000000	394883775702	0	Started on 9/18/2011 10:08:07 PM. Timer Resolution is 3579545 per second.
000.000000	394883775702	0	Writing of Codes to the Parallel Port is Enabled.
004.821902	394901035916	1	SJ_START
019.477729	394953497110	7	SJ_MENU_INPUT_MouseClick
019.492843	394953551211	52	SJ_SAT_START
024.298650	394970753813	58	IGNORE
025.761509	394975990184	58	SJ_SAT_INPUT_Continue
025.761873	394975991484	59	SJ_SAT_VideoStart_CargoDrop Planet=BOTTOM
054.700117	395079577231	55	SJ_SAT_Video_Stop
066.360114	395121314715	58	IGNORE
068.190567	395127866906	58	SJ_SAT_INPUT_Continue
068.200332	395127901860	61	SJ_SAT_VideoStart_Pirate_Theft Planet=BOTTOM
096.965533	395230868192	55	SJ_SAT_Video_Stop
098.833580	395237554948	58	IGNORE
099.799703	395241013229	58	SJ_SAT_INPUT_Continue
099.801275	395241018856	60	SJ_SAT_VideoStart_Pirate_Drop Planet=TOP
118.096405	395306507099	55	SJ_SAT_Video_Stop
120.582997	395315407965	58	IGNORE
121.397009	395318321759	58	SJ_SAT_INPUT_Continue
121.404288	395318347814	85	SJ_SAT_VideoStart_Cruiser_NoScan
142.716862	395394637130	55	SJ_SAT_Video_Stop
147.998515	395413543047	58	IGNORE
148.725296	395416144592	58	SJ_SAT_INPUT_Continue
148.740037	395416197358	84	SJ_SAT_FirstOrder_Question_Presented
160.049702	395456680814	65	IGNORE
163.105128	395467617849	65	IGNORE
163.829771	395470211739	58	IGNORE
166.548602	395479943919	58	IGNORE
169.988138	395492255892	58	IGNORE
171.426592	395497404904	58	IGNORE
175.346424	395511436119	58	IGNORE
183.302213	395539914222	65	SJ_SAT_INPUT_Response_Bottom
183.316922	395539966873	70	SJ_SAT_FirstOrder_Theft_Correct
183.316927	395539966892	84	SJ_SAT_SecondOrder_Question_Presented
190.639395	395566177995	65	SJ_SAT_INPUT_Response_Bottom
190.641335	395566184941	78	SJ_SAT_SecondOrder_Theft_Correct
190.641341	395566184960	53	SJ_SAT_END
194.805183	395581089620	58	SJ_SAT_INPUT_Continue
198.011137	395592565477	7	SJ_MENU_INPUT_MouseClick
198.017458	395592588104	52	SJ_SAT_START
198.951502	395595931558	0	IGNORE
198.951502	395595931558	0	IGNORE
198.964206	395595977029	0	IGNORE
198.964206	395595977029	0	IGNORE
198.974855	395596015150	0	IGNORE
198.974855	395596015150	0	IGNORE
198.988293	395596063253	0	IGNORE
198.988293	395596063253	0	IGNORE
199.000173	395596105777	0	IGNORE
199.000173	395596105777	0	IGNORE
199.012088	395596148428	0	IGNORE
199.012088	395596148428	0	IGNORE
199.023816	395596190407	0	IGNORE
199.023816	395596190407	0	IGNORE
199.036587	395596236123	0	IGNORE
199.036587	395596236123	0	IGNORE
199.048977	395596280474	0	IGNORE
199.048977	395596280474	0	IGNORE
199.061502	395596325305	0	IGNORE
199.061502	395596325305	0	IGNORE
199.073606	395596368634	0	IGNORE
199.073606	395596368634	0	IGNORE
199.329423	395597284342	0	IGNORE
199.329423	395597284342	0	IGNORE
199.340950	395597325603	0	IGNORE
199.340950	395597325603	0	IGNORE
199.353415	395597370222	0	IGNORE
199.353415	395597370222	0	IGNORE
199.365495	395597413464	0	IGNORE
199.365495	395597413464	0	IGNORE
202.254509	395607754817	58	IGNORE
203.036838	395610555201	58	SJ_SAT_INPUT_Continue
203.038964	395610562811	59	SJ_SAT_VideoStart_CargoDrop Planet=BOTTOM
231.900937	395713875542	55	SJ_SAT_Video_Stop
233.240660	395718671141	58	IGNORE
233.982800	395721327663	58	SJ_SAT_INPUT_Continue
233.993937	395721367531	62	SJ_SAT_VideoStart_Pirate_NoTheft Planet=BOTTOM
262.756046	395824322793	55	SJ_SAT_Video_Stop
265.347198	395833597937	58	IGNORE
266.521914	395837802887	58	SJ_SAT_INPUT_Continue
266.539877	395837867185	87	SJ_SAT_VideoStart_Cruiser_View_NoTheft Planet=BOTTOM
286.445384	395909119844	55	SJ_SAT_Video_Stop
293.516296	395934430493	58	IGNORE
294.474571	395937860681	58	SJ_SAT_INPUT_Continue
294.476383	395937867168	84	SJ_SAT_FirstOrder_Question_Presented
296.970146	395946793704	58	IGNORE
298.936712	395953833114	58	IGNORE
300.647689	395959957634	58	IGNORE
302.278814	395965796321	58	IGNORE
304.013178	395972004555	58	IGNORE
305.726019	395978135745	65	SJ_SAT_INPUT_Response_Bottom
305.731853	395978156629	68	SJ_SAT_FirstOrder_NoTheft_Correct
305.731858	395978156647	84	SJ_SAT_SecondOrder_Question_Presented
306.660667	395981481361	65	SJ_SAT_INPUT_Response_Bottom
306.676873	395981539371	76	SJ_SAT_SecondOrder_NoTheft_Correct
306.676879	395981539390	53	SJ_SAT_END
310.338406	395994645991	58	SJ_SAT_INPUT_Continue
312.237167	396001442691	7	SJ_MENU_INPUT_MouseClick
312.246522	396001476178	52	SJ_SAT_START
314.418381	396009250446	58	IGNORE
315.104398	396011706075	58	SJ_SAT_INPUT_Continue
315.109209	396011723294	59	SJ_SAT_VideoStart_CargoDrop Planet=LEFT
343.870824	396114676789	55	SJ_SAT_Video_Stop
347.101908	396126242601	58	IGNORE
347.555699	396127866965	58	SJ_SAT_INPUT_Continue
347.566786	396127906654	62	SJ_SAT_VideoStart_Pirate_NoTheft Planet=LEFT
376.329736	396230864927	55	SJ_SAT_Video_Stop
383.179035	396255382301	58	IGNORE
384.729803	396260933345	58	SJ_SAT_INPUT_Continue
384.737181	396260959754	87	SJ_SAT_VideoStart_Cruiser_View_NoTheft Planet=LEFT
404.642605	396332212116	55	SJ_SAT_Video_Stop
409.779955	396350601492	58	IGNORE
411.171250	396355581694	58	SJ_SAT_INPUT_Continue
411.172583	396355586467	84	SJ_SAT_FirstOrder_Question_Presented
413.242115	396362994450	58	IGNORE
414.328844	396366884444	58	IGNORE
414.838755	396368709692	58	IGNORE
415.412802	396370764519	58	IGNORE
416.131566	396373337367	58	IGNORE
417.588880	396378553888	66	SJ_SAT_INPUT_Response_Left
417.601790	396378600102	68	SJ_SAT_FirstOrder_NoTheft_Correct
417.601795	396378600121	84	SJ_SAT_SecondOrder_Question_Presented
419.099640	396383961724	66	SJ_SAT_INPUT_Response_Left
419.103670	396383976148	76	SJ_SAT_SecondOrder_NoTheft_Correct
419.103675	396383976166	53	SJ_SAT_END
421.872016	396393885566	58	SJ_SAT_INPUT_Continue
423.304288	396399012449	7	SJ_MENU_INPUT_MouseClick
423.306315	396399019705	52	SJ_SAT_START
426.816397	396411584203	58	IGNORE
428.039031	396415960675	58	SJ_SAT_INPUT_Continue
428.039817	396415963487	59	SJ_SAT_VideoStart_CargoDrop Planet=RIGHT
456.920519	396519343260	55	SJ_SAT_Video_Stop
458.732333	396525828732	58	IGNORE
459.754772	396529488597	58	SJ_SAT_INPUT_Continue
459.756181	396529493642	62	SJ_SAT_VideoStart_Pirate_NoTheft Planet=RIGHT
490.035049	396637878211	55	SJ_SAT_Video_Stop
491.176851	396641965343	58	IGNORE
491.982878	396644850554	58	SJ_SAT_INPUT_Continue
491.996758	396644900237	87	SJ_SAT_VideoStart_Cruiser_View_NoTheft Planet=RIGHT
513.315552	396721211819	55	SJ_SAT_Video_Stop
514.816538	396726584667	58	IGNORE
515.454709	396728869030	58	SJ_SAT_INPUT_Continue
515.458523	396728882681	84	SJ_SAT_FirstOrder_Question_Presented
516.541269	396732758419	58	IGNORE
517.227671	396735215424	58	IGNORE
517.689930	396736870102	58	IGNORE
518.104018	396738352350	58	IGNORE
518.983112	396741499105	58	IGNORE
520.670949	396747540793	67	SJ_SAT_INPUT_Response_Right
520.672654	396747546899	68	SJ_SAT_FirstOrder_NoTheft_Correct
520.672660	396747546917	84	SJ_SAT_SecondOrder_Question_Presented
523.031023	396755988784	67	SJ_SAT_INPUT_Response_Right
523.035367	396756004335	76	SJ_SAT_SecondOrder_NoTheft_Correct
523.035373	396756004358	53	SJ_SAT_END
525.539939	396764969563	58	SJ_SAT_INPUT_Continue
526.677169	396769040329	7	SJ_MENU_INPUT_MouseClick
526.680961	396769053903	52	SJ_SAT_START
528.337817	396774984693	0	IGNORE
528.337817	396774984693	0	IGNORE
528.350144	396775028818	0	IGNORE
528.350144	396775028818	0	IGNORE
528.362340	396775072474	0	IGNORE
528.362340	396775072474	0	IGNORE
528.374536	396775116132	0	IGNORE
528.374536	396775116132	0	IGNORE
528.386002	396775157173	0	IGNORE
528.386002	396775157173	0	IGNORE
528.399261	396775204634	0	IGNORE
528.399261	396775204634	0	IGNORE
528.411419	396775248156	0	IGNORE
528.411419	396775248156	0	IGNORE
528.425699	396775299270	0	IGNORE
528.425699	396775299270	0	IGNORE
528.437540	396775341655	0	IGNORE
528.437540	396775341655	0	IGNORE
530.524775	396782813006	58	IGNORE
531.875108	396787646586	58	SJ_SAT_INPUT_Continue
531.888577	396787694797	59	SJ_SAT_VideoStart_CargoDrop Planet=BOTTOM
560.749680	396891004415	55	SJ_SAT_Video_Stop
563.233198	396899894279	58	IGNORE
563.903534	396902293778	58	SJ_SAT_INPUT_Continue
563.905353	396902300288	61	SJ_SAT_VideoStart_Pirate_Theft Planet=BOTTOM
592.669828	397005264022	55	SJ_SAT_Video_Stop
594.661813	397012394421	58	IGNORE
595.268261	397014565228	58	SJ_SAT_INPUT_Continue
595.269373	397014569208	60	SJ_SAT_VideoStart_Pirate_Drop Planet=LEFT
613.577806	397080105068	55	SJ_SAT_Video_Stop
615.132269	397085669341	58	IGNORE
615.938803	397088556365	58	SJ_SAT_INPUT_Continue
615.944420	397088576471	85	SJ_SAT_VideoStart_Cruiser_View_Theft Planet=BOTTOM
635.949964	397160187217	55	SJ_SAT_Video_Stop
638.492966	397169290006	58	IGNORE
639.403103	397172547881	58	SJ_SAT_INPUT_Continue
639.408855	397172568471	84	SJ_SAT_FirstOrder_Question_Presented
640.361678	397175979145	58	IGNORE
641.160123	397178837216	58	IGNORE
642.070611	397182096349	58	IGNORE
643.445176	397187016666	58	IGNORE
645.059968	397192796884	58	IGNORE
647.438156	397201309717	66	SJ_SAT_INPUT_Response_Left
647.441159	397201320466	70	SJ_SAT_FirstOrder_Scan_Correct
647.441164	397201320484	84	SJ_SAT_SecondOrder_Question_Presented
648.469328	397205000841	66	SJ_SAT_INPUT_Response_Left
648.470705	397205005772	82	SJ_SAT_SecondOrder_Scan_IncorrectTrueLocation
648.470710	397205005790	53	SJ_SAT_END
653.506573	397223031888	58	SJ_SAT_INPUT_Continue
655.090223	397228700634	7	SJ_MENU_INPUT_MouseClick
657.191741	397236223114	7	SJ_MENU_INPUT_MouseClick
657.196641	397236240651	52	SJ_SAT_START
664.150239	397261131370	58	IGNORE
664.900598	397263817313	58	SJ_SAT_INPUT_Continue
664.901442	397263820334	59	SJ_SAT_VideoStart_CargoDrop Planet=BOTTOM
693.763371	397367132908	55	SJ_SAT_Video_Stop
695.530975	397373460127	58	IGNORE
696.209308	397375888249	58	SJ_SAT_INPUT_Continue
696.210720	397375893302	62	SJ_SAT_VideoStart_Pirate_NoTheft Planet=BOTTOM
724.974153	397478853308	55	SJ_SAT_Video_Stop
726.599743	397484672179	58	IGNORE
726.966185	397485983875	58	SJ_SAT_INPUT_Continue
726.986136	397486055291	87	SJ_SAT_VideoStart_Cruiser_View_NoTheft Planet=BOTTOM
746.891234	397557306483	55	SJ_SAT_Video_Stop
748.911704	397564538849	58	IGNORE
749.310168	397565965166	58	SJ_SAT_INPUT_Continue
749.320894	397566003561	84	SJ_SAT_FirstOrder_Question_Presented
750.436459	397569996776	58	IGNORE
750.842677	397571450852	58	IGNORE
751.441763	397573595306	58	IGNORE
751.991797	397575564178	58	IGNORE
752.573620	397577646842	58	IGNORE
754.150465	397583291227	65	SJ_SAT_INPUT_Response_Bottom
754.163276	397583337086	68	SJ_SAT_FirstOrder_NoTheft_Correct
754.163309	397583337205	84	SJ_SAT_SecondOrder_Question_Presented
754.749078	397585433989	65	SJ_SAT_INPUT_Response_Bottom
754.753790	397585450856	76	SJ_SAT_SecondOrder_NoTheft_Correct
754.753795	397585450874	53	SJ_SAT_END
757.274395	397594473478	58	SJ_SAT_INPUT_Continue
762.851831	397614438159	7	SJ_MENU_INPUT_MouseClick
762.855464	397614451165	52	SJ_SAT_START
763.749594	397617651743	0	IGNORE
763.749594	397617651743	0	IGNORE
763.760433	397617690540	0	IGNORE
763.760433	397617690540	0	IGNORE
763.769392	397617722612	0	IGNORE
763.769392	397617722612	0	IGNORE
763.781322	397617765315	0	IGNORE
763.781322	397617765315	0	IGNORE
763.793868	397617810223	0	IGNORE
763.793868	397617810223	0	IGNORE
763.805542	397617852012	0	IGNORE
763.805542	397617852012	0	IGNORE
763.817288	397617894055	0	IGNORE
763.817288	397617894055	0	IGNORE
763.830836	397617942552	0	IGNORE
763.830836	397617942552	0	IGNORE
763.843824	397617989044	0	IGNORE
763.843824	397617989044	0	IGNORE
763.855080	397618029335	0	IGNORE
763.855080	397618029335	0	IGNORE
763.867220	397618072790	0	IGNORE
763.867220	397618072790	0	IGNORE
763.879809	397618117854	0	IGNORE
763.879809	397618117854	0	IGNORE
763.893107	397618165453	0	IGNORE
763.893107	397618165453	0	IGNORE
763.906112	397618212005	0	IGNORE
763.906112	397618212005	0	IGNORE
763.918967	397618258021	0	IGNORE
763.918967	397618258021	0	IGNORE
763.931249	397618301985	0	IGNORE
763.931249	397618301985	0	IGNORE
763.944006	397618347648	0	IGNORE
763.944006	397618347648	0	IGNORE
763.956879	397618393727	0	IGNORE
763.956879	397618393727	0	IGNORE
763.969815	397618440034	0	IGNORE
763.969815	397618440034	0	IGNORE
763.981441	397618481649	0	IGNORE
763.981441	397618481649	0	IGNORE
763.992515	397618521289	0	IGNORE
763.992515	397618521289	0	IGNORE
764.173661	397619169710	0	IGNORE
764.173661	397619169710	0	IGNORE
764.184659	397619209078	0	IGNORE
764.184659	397619209078	0	IGNORE
764.196637	397619251954	0	IGNORE
764.196637	397619251954	0	IGNORE
764.208294	397619293681	0	IGNORE
764.208294	397619293681	0	IGNORE
764.221265	397619340109	0	IGNORE
764.221265	397619340109	0	IGNORE
764.233349	397619383366	0	IGNORE
764.233349	397619383366	0	IGNORE
764.246682	397619431091	0	IGNORE
764.246682	397619431091	0	IGNORE
764.257607	397619470197	0	IGNORE
764.257607	397619470197	0	IGNORE
764.269164	397619511566	0	IGNORE
764.269164	397619511566	0	IGNORE
764.282410	397619558981	0	IGNORE
764.282410	397619558981	0	IGNORE
764.294999	397619604044	0	IGNORE
764.294999	397619604044	0	IGNORE
764.307188	397619647675	0	IGNORE
764.307188	397619647675	0	IGNORE
764.318689	397619688844	0	IGNORE
764.318689	397619688844	0	IGNORE
764.330806	397619732216	0	IGNORE
764.330806	397619732216	0	IGNORE
764.344121	397619779877	0	IGNORE
764.344121	397619779877	0	IGNORE
765.597226	397624265426	58	IGNORE
766.363294	397627007599	58	SJ_SAT_INPUT_Continue
766.376395	397627054494	59	SJ_SAT_VideoStart_CargoDrop Planet=BOTTOM
795.237209	397730363079	55	SJ_SAT_Video_Stop
796.810067	397735993192	58	IGNORE
797.208361	397737418903	58	SJ_SAT_INPUT_Continue
797.211870	397737431464	62	SJ_SAT_VideoStart_Pirate_NoTheft Planet=BOTTOM
825.974401	397840388240	55	SJ_SAT_Video_Stop
827.983307	397847579209	58	IGNORE
828.581607	397849720851	58	SJ_SAT_INPUT_Continue
828.593750	397849764317	87	SJ_SAT_VideoStart_Cruiser_View_NoTheft Planet=BOTTOM
848.515097	397921073674	55	SJ_SAT_Video_Stop
849.383236	397924181217	58	IGNORE
849.717091	397925376265	58	SJ_SAT_INPUT_Continue
849.729971	397925422370	84	SJ_SAT_FirstOrder_Question_Presented
850.579491	397928463266	58	IGNORE
850.985911	397929918065	58	IGNORE
851.544122	397931916206	58	IGNORE
852.174504	397934172688	58	IGNORE
853.140925	397937632036	58	IGNORE
855.293877	397945338622	65	SJ_SAT_INPUT_Response_Bottom
855.297908	397945353053	68	SJ_SAT_FirstOrder_NoTheft_Correct
855.297913	397945353071	84	SJ_SAT_SecondOrder_Question_Presented
856.076843	397948141285	65	SJ_SAT_INPUT_Response_Bottom
856.091007	397948191984	76	SJ_SAT_SecondOrder_NoTheft_Correct
856.091012	397948192002	53	SJ_SAT_END
857.914098	397954717821	58	SJ_SAT_INPUT_Continue
860.474318	397963882246	7	SJ_MENU_INPUT_MouseClick
860.479236	397963899849	52	SJ_SAT_START
862.386510	397970727023	58	IGNORE
863.032561	397973039591	58	SJ_SAT_INPUT_Continue
863.037597	397973057617	59	SJ_SAT_VideoStart_CargoDrop Planet=LEFT
891.813350	398076061719	55	SJ_SAT_Video_Stop
895.680878	398089905711	58	IGNORE
897.271858	398095600694	58	SJ_SAT_INPUT_Continue
897.280915	398095633115	62	SJ_SAT_VideoStart_Pirate_NoTheft Planet=LEFT
926.042293	398198585762	55	SJ_SAT_Video_Stop
927.623154	398204244524	58	IGNORE
928.717480	398208161714	58	SJ_SAT_INPUT_Continue
928.729195	398208203647	87	SJ_SAT_VideoStart_Cruiser_View_NoTheft Planet=LEFT
948.635569	398279459409	55	SJ_SAT_Video_Stop
950.087600	398284657020	58	IGNORE
951.006038	398287944609	58	SJ_SAT_INPUT_Continue
951.014673	398287975520	84	SJ_SAT_FirstOrder_Question_Presented
951.756460	398290630781	58	IGNORE
952.259101	398292430007	58	IGNORE
952.713535	398294056673	58	IGNORE
953.223324	398295881485	58	IGNORE
953.661517	398297450016	58	IGNORE
955.247278	398303126318	66	SJ_SAT_INPUT_Response_Left
955.249641	398303134779	68	SJ_SAT_FirstOrder_NoTheft_Correct
955.249646	398303134797	84	SJ_SAT_SecondOrder_Question_Presented
955.965525	398305697318	66	SJ_SAT_INPUT_Response_Left
955.975241	398305732096	76	SJ_SAT_SecondOrder_NoTheft_Correct
955.975246	398305732113	53	SJ_SAT_END
958.074060	398313244912	58	SJ_SAT_INPUT_Continue
959.788528	398319381930	7	SJ_MENU_INPUT_MouseClick
959.789391	398319385017	52	SJ_SAT_START
963.026697	398330973100	58	IGNORE
963.713187	398333430422	58	SJ_SAT_INPUT_Continue
963.717490	398333445824	59	SJ_SAT_VideoStart_CargoDrop Planet=BOTTOM
992.594113	398436810995	55	SJ_SAT_Video_Stop
994.400914	398443278523	58	IGNORE
995.055256	398445620769	58	SJ_SAT_INPUT_Continue
995.058111	398445630987	61	SJ_SAT_VideoStart_Pirate_Theft Planet=BOTTOM
1023.819629	398548584137	55	SJ_SAT_Video_Stop
1026.351719	398557647867	58	IGNORE
1027.429628	398561506290	58	SJ_SAT_INPUT_Continue
1027.431328	398561512375	60	SJ_SAT_VideoStart_Pirate_Drop Planet=TOP
1045.742485	398627057985	55	SJ_SAT_Video_Stop
1047.807574	398634450063	58	IGNORE
1048.421640	398636648141	58	SJ_SAT_INPUT_Continue
1048.429313	398636675607	85	SJ_SAT_VideoStart_Cruiser_View_Theft Planet=BOTTOM
1068.333778	398707924537	55	SJ_SAT_Video_Stop
1069.864363	398713403335	58	IGNORE
1070.422408	398715400879	58	SJ_SAT_INPUT_Continue
1070.425945	398715413543	84	SJ_SAT_FirstOrder_Question_Presented
1071.565180	398719491486	58	IGNORE
1073.556157	398726618276	58	IGNORE
1075.707763	398734320045	58	IGNORE
1076.738051	398738008010	58	IGNORE
1079.521588	398747971804	58	IGNORE
1082.115004	398757255054	65	SJ_SAT_INPUT_Response_Bottom
1082.118871	398757268897	74	SJ_SAT_FirstOrder_Scan_IncorrectFakeLocation
1082.118878	398757268920	84	SJ_SAT_SecondOrder_Question_Presented
1085.604589	398769746179	64	SJ_SAT_INPUT_Response_Top
1085.612058	398769772917	82	SJ_SAT_SecondOrder_Scan_IncorrectTrueLocation
1085.612063	398769772935	53	SJ_SAT_END
1089.345378	398783136504	58	SJ_SAT_INPUT_Continue
1090.553229	398787460061	7	SJ_MENU_INPUT_MouseClick
1090.556816	398787472900	52	SJ_SAT_START
1092.457304	398794275784	58	IGNORE
1092.975513	398796130736	58	SJ_SAT_INPUT_Continue
1092.978398	398796141061	59	SJ_SAT_VideoStart_CargoDrop Planet=BOTTOM
1121.854875	398899505710	55	SJ_SAT_Video_Stop
1122.590645	398902139432	58	IGNORE
1123.613304	398905800087	58	SJ_SAT_INPUT_Continue
1123.627004	398905849125	62	SJ_SAT_VideoStart_Pirate_NoTheft Planet=BOTTOM
1152.386703	399008795764	55	SJ_SAT_Video_Stop
1153.765065	399013729673	58	IGNORE
1154.523453	399016444356	58	SJ_SAT_INPUT_Continue
1154.533699	399016481033	87	SJ_SAT_VideoStart_Cruiser_View_NoTheft Planet=BOTTOM
1174.537652	399088086083	55	SJ_SAT_Video_Stop
1175.718175	399092311816	58	IGNORE
1176.556439	399095312420	58	SJ_SAT_INPUT_Continue
1176.562452	399095333943	84	SJ_SAT_FirstOrder_Question_Presented
1177.323056	399098056560	58	IGNORE
1177.633120	399099166447	58	IGNORE
1177.935026	399100247136	58	IGNORE
1178.277284	399101472261	58	IGNORE
1178.827645	399103442305	58	IGNORE
1180.004076	399107653394	65	SJ_SAT_INPUT_Response_Bottom
1180.004630	399107655376	68	SJ_SAT_FirstOrder_NoTheft_Correct
1180.004636	399107655395	84	SJ_SAT_SecondOrder_Question_Presented
1180.722986	399110226763	65	SJ_SAT_INPUT_Response_Bottom
1180.730104	399110252242	76	SJ_SAT_SecondOrder_NoTheft_Correct
1180.730109	399110252260	53	SJ_SAT_END
1183.488656	399120126604	58	SJ_SAT_INPUT_Continue
1192.171039	399151205585	7	SJ_MENU_INPUT_MouseClick
1195.824104	399164281893	0	End_of_Log
