# Supplementary material for: Autistic traits and individual brain differences: functional network efficiency reflects attentional and social impairments, structural nodal efficiencies index systemising and theory-of-mind skills
Source: Mol Autism. 2021 Jan 21;12:3. doi: 10.1186/s13229-020-00377-8 (PMC7818759; doi:10.1186/s13229-020-00377-8)
Supplement: Supplementary file 1 — Additional file 1. Behavioural data. Spreadsheet of behavioural data for all subjects; and log data from each subject’s theory-of-mind test, in raw (ExperimentLog.txt) and tabular (.csv) formats. [file 13229_2020_377_MOESM1_ESM.zip › Paul_Arora_et_al_data/Behavioural/ToM_scores/20110917_P014_ToM_ExperimentLog.txt]

000.000000	85044131769	0	This log was generated by build from 2010/07/08 02:46:14 from SVN Revision 2642 (2010/07/08 02:45:40).
000.000000	85044131769	0	Running on Microsoft Windows NT 5.1.2600 Service Pack 3; Using .NET 2.0.50727.1433. (6455812838644fd836ff7d843050b2f1)
000.000000	85044131769	0	Started on 9/17/2011 10:08:16 PM. Timer Resolution is 3579545 per second.
000.000000	85044131769	0	Writing of Codes to the Parallel Port is Enabled.
004.957323	85061876730	1	SJ_START
039.577473	85185801114	7	SJ_MENU_INPUT_MouseClick
039.587543	85185837159	52	SJ_SAT_START
055.612334	85243198621	56	IGNORE
058.667447	85254134536	58	IGNORE
062.722930	85268651319	58	SJ_SAT_INPUT_Continue
062.736331	85268699289	59	SJ_SAT_VideoStart_CargoDrop Planet=BOTTOM
091.934871	85373216776	55	SJ_SAT_Video_Stop
104.368532	85417723625	58	IGNORE
108.752276	85433415436	58	SJ_SAT_INPUT_Continue
108.759890	85433442688	61	SJ_SAT_VideoStart_Pirate_Theft Planet=BOTTOM
137.521771	85536397135	55	SJ_SAT_Video_Stop
140.252145	85546170633	58	IGNORE
143.339021	85557220245	58	SJ_SAT_INPUT_Continue
143.344916	85557241348	60	SJ_SAT_VideoStart_Pirate_Drop Planet=LEFT
161.638393	85622723669	55	SJ_SAT_Video_Stop
163.554118	85629581093	58	IGNORE
164.120357	85631607974	58	SJ_SAT_INPUT_Continue
164.136292	85631665012	85	SJ_SAT_VideoStart_Cruiser_NoScan
177.524038	85679587053	58	IGNORE
185.433200	85707898253	55	SJ_SAT_Video_Stop
186.486223	85711667595	58	IGNORE
187.060440	85713723033	58	SJ_SAT_INPUT_Continue
187.070127	85713757705	84	SJ_SAT_FirstOrder_Question_Presented
189.163365	85721250547	58	IGNORE
192.323056	85732560801	58	IGNORE
196.418785	85747221650	58	IGNORE
199.097961	85756811879	58	IGNORE
200.152420	85760586365	58	IGNORE
209.989556	85795798833	66	SJ_SAT_INPUT_Response_Left
210.004753	85795853231	71	SJ_SAT_FirstOrder_Theft_IncorrectTrueLocation
210.004758	85795853250	84	SJ_SAT_SecondOrder_Question_Presented
215.317237	85814869508	65	SJ_SAT_INPUT_Response_Bottom
215.321084	85814883280	78	SJ_SAT_SecondOrder_Theft_Correct
215.321089	85814883298	53	SJ_SAT_END
224.237631	85846800459	56	IGNORE
225.443953	85851118542	58	SJ_SAT_INPUT_Continue
228.297701	85861333662	7	SJ_MENU_INPUT_MouseClick
228.300431	85861343437	52	SJ_SAT_START
231.876868	85874145451	58	IGNORE
241.487466	85908547019	58	SJ_SAT_INPUT_Continue
241.491268	85908560630	59	SJ_SAT_VideoStart_CargoDrop Planet=BOTTOM
247.760407	85931001295	58	IGNORE
248.862860	85934947574	58	IGNORE
260.666716	85977200008	58	IGNORE
270.369810	86011932672	55	SJ_SAT_Video_Stop
271.309628	86015296792	58	IGNORE
272.956210	86021190806	58	SJ_SAT_INPUT_Continue
272.969320	86021237732	61	SJ_SAT_VideoStart_Pirate_Theft Planet=BOTTOM
282.718999	86056137149	58	IGNORE
301.731679	86124193892	55	SJ_SAT_Video_Stop
302.406722	86126610237	58	IGNORE
303.581133	86130814097	58	SJ_SAT_INPUT_Continue
303.588669	86130841071	60	SJ_SAT_VideoStart_Pirate_Drop Planet=RIGHT
321.884283	86196331046	55	SJ_SAT_Video_Stop
324.613427	86206100138	58	IGNORE
325.635733	86209759530	58	SJ_SAT_INPUT_Continue
325.652643	86209820060	85	SJ_SAT_VideoStart_Cruiser_View_Theft Planet=BOTTOM
345.557267	86281069556	55	SJ_SAT_Video_Stop
350.862148	86300058618	58	IGNORE
351.852820	86303604773	58	SJ_SAT_INPUT_Continue
351.868009	86303659141	84	SJ_SAT_FirstOrder_Question_Presented
357.413599	86323509831	58	IGNORE
360.132701	86333242977	58	IGNORE
363.484754	86345241803	58	IGNORE
369.677523	86367409097	58	IGNORE
373.677691	86381727879	58	IGNORE
382.905434	86414759000	67	SJ_SAT_INPUT_Response_Right
382.919332	86414808748	70	SJ_SAT_FirstOrder_Scan_Correct
382.919337	86414808767	84	SJ_SAT_SecondOrder_Question_Presented
393.301211	86451971152	65	SJ_SAT_INPUT_Response_Bottom
393.315530	86452022408	78	SJ_SAT_SecondOrder_Scan_Correct
393.315535	86452022426	53	SJ_SAT_END
397.827942	86468174790	56	IGNORE
398.978307	86472292573	58	SJ_SAT_INPUT_Continue
400.511974	86477782403	7	SJ_MENU_INPUT_MouseClick
400.522529	86477820184	52	SJ_SAT_START
404.595100	86492398137	58	IGNORE
405.578141	86495916977	58	SJ_SAT_INPUT_Continue
405.594016	86495973801	59	SJ_SAT_VideoStart_CargoDrop Planet=RIGHT
411.307189	86516424360	58	IGNORE
432.451429	86592111118	58	IGNORE
435.410932	86602704794	58	SJ_SAT_INPUT_Continue
435.420229	86602738074	61	SJ_SAT_VideoStart_Pirate_Theft Planet=RIGHT
440.907958	86622381645	58	IGNORE
464.200151	86705757100	55	SJ_SAT_Video_Stop
465.494420	86710389994	58	IGNORE
466.476939	86713906962	58	SJ_SAT_INPUT_Continue
466.479099	86713914695	60	SJ_SAT_VideoStart_Pirate_Drop Planet=TOP
484.791416	86779464459	55	SJ_SAT_Video_Stop
485.884799	86783378273	58	IGNORE
487.379742	86788729488	58	SJ_SAT_INPUT_Continue
487.390909	86788769461	85	SJ_SAT_VideoStart_Cruiser_NoScan
494.013068	86812473778	58	IGNORE
502.679924	86843497179	58	IGNORE
503.870241	86847757971	58	IGNORE
508.704379	86865061986	55	SJ_SAT_Video_Stop
509.407308	86867578151	58	IGNORE
511.166217	86873874244	58	SJ_SAT_INPUT_Continue
511.168360	86873881916	84	SJ_SAT_FirstOrder_Question_Presented
515.686453	86890054634	58	IGNORE
517.493519	86896523107	58	IGNORE
520.468973	86907173880	58	IGNORE
521.948219	86912468906	58	IGNORE
524.011173	86919853345	58	IGNORE
528.646184	86936444572	64	SJ_SAT_INPUT_Response_Top
528.651455	86936463440	71	SJ_SAT_FirstOrder_Theft_IncorrectTrueLocation
528.651460	86936463459	84	SJ_SAT_SecondOrder_Question_Presented
539.136617	86973995552	67	SJ_SAT_INPUT_Response_Right
539.148654	86974038637	78	SJ_SAT_SecondOrder_Theft_Correct
539.148659	86974038657	53	SJ_SAT_END
545.416325	86996474049	56	IGNORE
547.103066	87002511815	58	SJ_SAT_INPUT_Continue
549.002701	87009311642	7	SJ_MENU_INPUT_MouseClick
549.005488	87009321618	52	SJ_SAT_START
555.073453	87031042171	58	IGNORE
555.687542	87033240331	58	SJ_SAT_INPUT_Continue
555.696925	87033273918	59	SJ_SAT_VideoStart_CargoDrop Planet=TOP
572.374579	87092972333	58	IGNORE
584.358762	87135870255	55	SJ_SAT_Video_Stop
585.123385	87138607255	58	IGNORE
587.915046	87148600134	58	SJ_SAT_INPUT_Continue
587.920681	87148620304	62	SJ_SAT_VideoStart_Pirate_NoTheft Planet=TOP
618.199649	87257005230	55	SJ_SAT_Video_Stop
618.713520	87258844655	58	IGNORE
621.296809	87268091654	58	SJ_SAT_INPUT_Continue
621.309258	87268136218	87	SJ_SAT_VideoStart_Cruiser_View_NoTheft Planet=TOP
641.216544	87339395242	55	SJ_SAT_Video_Stop
643.706905	87348309601	58	IGNORE
645.089965	87353260326	58	SJ_SAT_INPUT_Continue
645.097722	87353288094	84	SJ_SAT_FirstOrder_Question_Presented
650.675195	87373252910	58	IGNORE
652.858398	87381067784	58	IGNORE
657.514578	87397734788	58	IGNORE
659.393614	87404460884	58	IGNORE
661.872947	87413335766	58	IGNORE
673.672185	87455571672	64	SJ_SAT_INPUT_Response_Top
673.685964	87455620992	68	SJ_SAT_FirstOrder_NoTheft_Correct
673.685969	87455621012	84	SJ_SAT_SecondOrder_Question_Presented
683.322677	87490116042	65	SJ_SAT_INPUT_Response_Bottom
683.323125	87490117646	76	SJ_SAT_SecondOrder_NoTheft_Incorrect
683.323131	87490117665	53	SJ_SAT_END
690.226712	87514829346	56	IGNORE
694.314576	87529462039	58	SJ_SAT_INPUT_Continue
696.014542	87535547144	7	SJ_MENU_INPUT_MouseClick
696.015402	87535550222	52	SJ_SAT_START
697.770502	87541832680	58	IGNORE
698.680980	87545091778	58	SJ_SAT_INPUT_Continue
698.689734	87545123114	59	SJ_SAT_VideoStart_CargoDrop Planet=RIGHT
727.568194	87648494860	55	SJ_SAT_Video_Stop
732.713807	87666913813	58	IGNORE
733.800191	87670802575	58	SJ_SAT_INPUT_Continue
733.812530	87670846743	62	SJ_SAT_VideoStart_Pirate_NoTheft Planet=RIGHT
764.091818	87779232815	55	SJ_SAT_Video_Stop
770.882391	87803539979	58	IGNORE
772.177010	87808174124	58	SJ_SAT_INPUT_Continue
772.196391	87808243498	87	SJ_SAT_VideoStart_Cruiser_View_NoTheft Planet=RIGHT
793.615674	87884914785	55	SJ_SAT_Video_Stop
795.139602	87890369754	58	IGNORE
795.874111	87892998965	58	SJ_SAT_INPUT_Continue
795.876906	87893008967	84	SJ_SAT_FirstOrder_Question_Presented
799.033530	87904308245	58	IGNORE
800.192200	87908455759	58	IGNORE
803.696233	87920998601	58	IGNORE
805.703274	87928182896	58	IGNORE
807.750453	87935510863	58	IGNORE
820.580422	87981436314	67	SJ_SAT_INPUT_Response_Right
820.583731	87981448162	68	SJ_SAT_FirstOrder_NoTheft_Correct
820.583736	87981448180	84	SJ_SAT_SecondOrder_Question_Presented
825.085246	87997561536	67	SJ_SAT_INPUT_Response_Right
825.089692	87997577450	76	SJ_SAT_SecondOrder_NoTheft_Correct
825.089697	87997577468	53	SJ_SAT_END
830.221023	88015945281	56	IGNORE
830.971139	88018630353	58	SJ_SAT_INPUT_Continue
833.529527	88027788218	7	SJ_MENU_INPUT_MouseClick
833.545921	88027846902	52	SJ_SAT_START
840.565954	88052975427	58	IGNORE
843.277710	88062682280	58	SJ_SAT_INPUT_Continue
843.293658	88062739365	59	SJ_SAT_VideoStart_CargoDrop Planet=TOP
871.971533	88165393110	55	SJ_SAT_Video_Stop
872.899298	88168714086	58	IGNORE
875.970939	88179709163	58	SJ_SAT_INPUT_Continue
875.972108	88179713349	61	SJ_SAT_VideoStart_Pirate_Theft Planet=TOP
895.076390	88248097984	58	IGNORE
904.651020	88282370806	55	SJ_SAT_Video_Stop
906.927715	88290520335	58	IGNORE
907.733983	88293406408	58	SJ_SAT_INPUT_Continue
907.739938	88293427725	60	SJ_SAT_VideoStart_Pirate_Drop Planet=BOTTOM
926.138116	88359284832	55	SJ_SAT_Video_Stop
928.735513	88368582331	58	IGNORE
929.269538	88370493897	58	SJ_SAT_INPUT_Continue
929.282177	88370539141	85	SJ_SAT_VideoStart_Cruiser_View_Theft Planet=TOP
930.524531	88374986203	58	IGNORE
949.286216	88442144498	55	SJ_SAT_Video_Stop
949.844836	88444144102	58	IGNORE
950.530907	88446599924	58	SJ_SAT_INPUT_Continue
950.535106	88446614955	84	SJ_SAT_FirstOrder_Question_Presented
951.753712	88450977010	58	IGNORE
952.231975	88452688975	58	IGNORE
952.718184	88454429381	58	IGNORE
953.356361	88456713764	58	IGNORE
953.954689	88458855507	58	IGNORE
955.674285	88465010879	65	SJ_SAT_INPUT_Response_Bottom
955.675004	88465013451	70	SJ_SAT_FirstOrder_Scan_Correct
955.675009	88465013470	84	SJ_SAT_SecondOrder_Question_Presented
956.546261	88468132154	65	SJ_SAT_INPUT_Response_Bottom
956.559068	88468177999	82	SJ_SAT_SecondOrder_Scan_IncorrectTrueLocation
956.559074	88468178018	53	SJ_SAT_END
965.099210	88498747819	58	SJ_SAT_INPUT_Continue
966.900093	88505194161	7	SJ_MENU_INPUT_MouseClick
966.904823	88505211094	52	SJ_SAT_START
968.722749	88511718440	58	IGNORE
971.738817	88522514592	58	SJ_SAT_INPUT_Continue
971.740199	88522519539	59	SJ_SAT_VideoStart_CargoDrop Planet=RIGHT
1000.615361	88625879480	55	SJ_SAT_Video_Stop
1001.272755	88628232652	58	IGNORE
1004.015677	88638051065	58	SJ_SAT_INPUT_Continue
1004.024288	88638081890	61	SJ_SAT_VideoStart_Pirate_Theft Planet=RIGHT
1032.800130	88741086309	55	SJ_SAT_Video_Stop
1033.709763	88744342382	58	IGNORE
1034.524627	88747259224	58	SJ_SAT_INPUT_Continue
1034.538513	88747308930	60	SJ_SAT_VideoStart_Pirate_Drop Planet=BOTTOM
1052.934633	88813158670	55	SJ_SAT_Video_Stop
1054.684885	88819423774	58	IGNORE
1055.875234	88823684685	58	SJ_SAT_INPUT_Continue
1055.891685	88823743569	85	SJ_SAT_VideoStart_Cruiser_View_Theft Planet=RIGHT
1057.442167	88829293592	58	IGNORE
1075.895615	88895348538	55	SJ_SAT_Video_Stop
1076.579171	88897795358	58	IGNORE
1077.882126	88902459344	58	SJ_SAT_INPUT_Continue
1077.886871	88902476329	84	SJ_SAT_FirstOrder_Question_Presented
1081.026002	88913712988	58	IGNORE
1083.240297	88921639158	58	IGNORE
1085.278889	88928936388	58	IGNORE
1086.894134	88934718233	58	IGNORE
1088.572595	88940726358	58	IGNORE
1091.401901	88950853985	0	IGNORE
1091.401901	88950853985	0	IGNORE
1092.542408	88954936484	65	SJ_SAT_INPUT_Response_Bottom
1092.550384	88954965035	70	SJ_SAT_FirstOrder_Scan_Correct
1092.550390	88954965054	84	SJ_SAT_SecondOrder_Question_Presented
1099.103740	88978423067	67	SJ_SAT_INPUT_Response_Right
1099.115293	88978464421	78	SJ_SAT_SecondOrder_Scan_Correct
1099.115298	88978464440	53	SJ_SAT_END
1103.214360	88993137214	56	IGNORE
1104.260956	88996883553	58	SJ_SAT_INPUT_Continue
1105.664340	89001907029	7	SJ_MENU_INPUT_MouseClick
1105.680683	89001965528	52	SJ_SAT_START
1107.212352	89007448209	58	IGNORE
1109.571620	89015893315	58	SJ_SAT_INPUT_Continue
1109.586387	89015946172	59	SJ_SAT_VideoStart_CargoDrop Planet=RIGHT
1136.552213	89112471561	58	IGNORE
1138.464965	89119318342	55	SJ_SAT_Video_Stop
1139.007635	89121260855	58	IGNORE
1139.941990	89124605418	58	SJ_SAT_INPUT_Continue
1139.950626	89124636332	61	SJ_SAT_VideoStart_Pirate_Theft Planet=RIGHT
1142.445193	89133565748	58	IGNORE
1168.728655	89227648584	55	SJ_SAT_Video_Stop
1170.130102	89232665124	58	IGNORE
1171.808788	89238674056	58	SJ_SAT_INPUT_Continue
1171.817540	89238705387	60	SJ_SAT_VideoStart_Pirate_Drop Planet=BOTTOM
1190.214543	89304558284	55	SJ_SAT_Video_Stop
1190.817009	89306714840	58	IGNORE
1191.655740	89309717115	58	SJ_SAT_INPUT_Continue
1191.666380	89309755201	85	SJ_SAT_VideoStart_Cruiser_NoScan
1193.446351	89316126689	58	IGNORE
1212.977693	89386040004	55	SJ_SAT_Video_Stop
1215.151985	89393822982	58	IGNORE
1215.798314	89396136545	58	SJ_SAT_INPUT_Continue
1215.812361	89396186825	84	SJ_SAT_FirstOrder_Question_Presented
1217.157135	89401000505	58	IGNORE
1218.844148	89407039245	58	IGNORE
1219.898393	89410812963	58	IGNORE
1221.673666	89417167633	58	IGNORE
1222.255780	89419251334	58	IGNORE
1224.217050	89426271789	65	SJ_SAT_INPUT_Response_Bottom
1224.233214	89426329648	71	SJ_SAT_FirstOrder_Theft_IncorrectTrueLocation
1224.233219	89426329667	84	SJ_SAT_SecondOrder_Question_Presented
1226.791468	89435487033	67	SJ_SAT_INPUT_Response_Right
1226.798441	89435511995	78	SJ_SAT_SecondOrder_Theft_Correct
1226.798446	89435512012	53	SJ_SAT_END
1233.511754	89459542600	0	IGNORE
1233.511754	89459542600	0	IGNORE
1233.522692	89459581753	0	IGNORE
1233.522692	89459581753	0	IGNORE
1233.534798	89459625088	0	IGNORE
1233.534798	89459625088	0	IGNORE
1233.548063	89459672569	0	IGNORE
1233.548063	89459672569	0	IGNORE
1233.560384	89459716674	58	SJ_SAT_INPUT_Continue
1235.198233	89465579427	7	SJ_MENU_INPUT_MouseClick
1239.449422	89480796750	0	End_of_Log
