# Supplementary material for: Autistic traits and individual brain differences: functional network efficiency reflects attentional and social impairments, structural nodal efficiencies index systemising and theory-of-mind skills
Source: Mol Autism. 2021 Jan 21;12:3. doi: 10.1186/s13229-020-00377-8 (PMC7818759; doi:10.1186/s13229-020-00377-8)
Supplement: Supplementary file 1 — Additional file 1. Behavioural data. Spreadsheet of behavioural data for all subjects; and log data from each subject’s theory-of-mind test, in raw (ExperimentLog.txt) and tabular (.csv) formats. [file 13229_2020_377_MOESM1_ESM.zip › Paul_Arora_et_al_data/Behavioural/ToM_scores/P25.csv~]

BEHAVIOURAL MEASURES RELATED TO EXECUTIVE FUNCTION


Total Time for Level 1 (Seconds): ,0
Mean of Time for Successive Level 1 Moves(Seconds): ,0
 STD of  Time for Successive Level 1  Moves(Seconds): ,Not Applicable

Total Time for Level 2(Seconds): ,0
Mean of Time for Successive  Level 2  Moves(Seconds): ,0
 STD of  Time for Successive Level 2  Moves(Seconds): ,Not Applicable

Total Time for Level 1 & 2 Pooled(Seconds): ,0
Mean of Time for Successive  Moves (for both level 1 & 2)(Seconds): ,0
 STD of  Time for Successive  Moves(for both level 1 & 2)(Seconds): ,Not Applicable

BEHAVIORAL MEASURES RELATED TO PERCEPTUAL DISEMBEDDING


 Trial-By-Trial Results for EFT


Result , RT, Key Code, Figure Code

No. of Hits:,1
No. of Rejects:,1
No. of False_Alarms:,1
No. of Misses:,1
Accuracy:,0.5
Mean of EFT reaction time (for correct responses only)(Seconds): ,0
STD of EFT reaction time (for correct responses only)(Seconds): ,Not Applicable
D-Prime :,0

BEHAVIUORAL MEASURES RELATED TO THEORY OF MIND EVENTS

For Trial No:,1
Trial Duration:,157.1923
Reaction Time for First Order:,29.0628
First Order Correctness:,1
First Order Correctness Condition:,First Order NoTheft Correct
Reaction Time for Second Order:,3.5446
Second Order Correctness:,1
Second Order Correctness Condition:,Second Order NoTheft Correct

For Trial No:,2
Trial Duration:,109.3948
Reaction Time for First Order:,6.7167
First Order Correctness:,1
First Order Correctness Condition:,First Order NoTheft Correct
Reaction Time for Second Order:,2.3123
Second Order Correctness:,1
Second Order Correctness Condition:,Second Order NoTheft Correct

For Trial No:,3
Trial Duration:,135.9414
Reaction Time for First Order:,22.2948
First Order Correctness:,1
First Order Correctness Condition:,First Order Observed Theft Correct
Reaction Time for Second Order:,4.0678
Second Order Correctness:,1
Second Order Correctness Condition:,Second Order Observed Theft Correct

For Trial No:,4
Trial Duration:,98.2777
Reaction Time for First Order:,7.3415
First Order Correctness:,1
First Order Correctness Condition:,First Order NoTheft Correct
Reaction Time for Second Order:,0.99575
Second Order Correctness:,1
Second Order Correctness Condition:,Second Order NoTheft Correct

For Trial No:,5
Trial Duration:,127.8231
Reaction Time for First Order:,12.8101
First Order Correctness:,1
First Order Correctness Condition:,First Order Observed Theft Correct
Reaction Time for Second Order:,1.384
Second Order Correctness:,1
Second Order Correctness Condition:,Second Order Observed Theft Correct

For Trial No:,6
Trial Duration:,121.3009
Reaction Time for First Order:,12.2191
First Order Correctness:,1
First Order Correctness Condition:,First Order Unobserved Theft Correct
Reaction Time for Second Order:,1.2995
Second Order Correctness:,1
Second Order Correctness Condition:,Second Order Unobserved Theft Correct

For Trial No:,7
Trial Duration:,117.3572
Reaction Time for First Order:,
