# Supplementary material for: Autistic traits and individual brain differences: functional network efficiency reflects attentional and social impairments, structural nodal efficiencies index systemising and theory-of-mind skills
Source: Mol Autism. 2021 Jan 21;12:3. doi: 10.1186/s13229-020-00377-8 (PMC7818759; doi:10.1186/s13229-020-00377-8)
Supplement: Supplementary file 1 — Additional file 1. Behavioural data. Spreadsheet of behavioural data for all subjects; and log data from each subject’s theory-of-mind test, in raw (ExperimentLog.txt) and tabular (.csv) formats. [file 13229_2020_377_MOESM1_ESM.zip › Paul_Arora_et_al_data/Behavioural/ToM_scores/20110916_P010_ToM_ExperimentLog.txt]

000.000000	354922884599	0	This log was generated by build from 2010/07/08 02:46:14 from SVN Revision 2642 (2010/07/08 02:45:40).
000.000000	354922884599	0	Running on Microsoft Windows NT 5.1.2600 Service Pack 3; Using .NET 2.0.50727.1433. (6455812838644fd836ff7d843050b2f1)
000.000000	354922884599	0	Started on 9/16/2011 9:42:24 PM. Timer Resolution is 3579545 per second.
000.000000	354922884599	0	Writing of Codes to the Parallel Port is Enabled.
006.460889	354946011643	1	SJ_START
008.363319	354952821476	7	SJ_MENU_INPUT_MouseClick
008.385061	354952899301	52	SJ_SAT_START
019.902259	354994125630	58	IGNORE
023.142031	355005722540	58	SJ_SAT_INPUT_Continue
023.154039	355005765523	59	SJ_SAT_VideoStart_CargoDrop Planet=LEFT
029.879707	355029840356	58	IGNORE
051.766849	355108186366	55	SJ_SAT_Video_Stop
060.389661	355139052107	58	IGNORE
070.841171	355176463759	58	SJ_SAT_INPUT_Continue
070.845307	355176478563	61	SJ_SAT_VideoStart_Pirate_Theft Planet=LEFT
099.299755	355278332542	55	SJ_SAT_Video_Stop
105.553699	355300718814	58	IGNORE
109.330143	355314236764	58	SJ_SAT_INPUT_Continue
109.344798	355314289223	60	SJ_SAT_VideoStart_Pirate_Drop Planet=TOP
127.449633	355379096296	55	SJ_SAT_Video_Stop
132.396417	355396803531	58	IGNORE
133.226713	355399775612	58	SJ_SAT_INPUT_Continue
133.243812	355399836820	85	SJ_SAT_VideoStart_Cruiser_NoScan
154.362577	355475432389	55	SJ_SAT_Video_Stop
161.560685	355501198342	58	IGNORE
163.720010	355508927741	58	SJ_SAT_INPUT_Continue
163.721893	355508934484	84	SJ_SAT_FirstOrder_Question_Presented
180.718830	355569775783	58	IGNORE
186.768395	355591430472	58	IGNORE
191.961264	355610018580	58	IGNORE
195.121055	355621329197	58	IGNORE
203.967007	355652993680	66	SJ_SAT_INPUT_Response_Left
203.984197	355653055210	70	SJ_SAT_FirstOrder_Theft_Correct
203.984353	355653055769	84	SJ_SAT_SecondOrder_Question_Presented
240.457806	355783614137	66	SJ_SAT_INPUT_Response_Left
240.459730	355783621022	78	SJ_SAT_SecondOrder_Theft_Correct
240.459732	355783621031	53	SJ_SAT_END
252.235667	355825773520	58	SJ_SAT_INPUT_Continue
261.900000	355860367435	7	SJ_MENU_INPUT_MouseClick
261.909910	355860402908	52	SJ_SAT_START
264.656046	355870232824	58	IGNORE
268.664384	355884580853	58	SJ_SAT_INPUT_Continue
268.676237	355884623281	59	SJ_SAT_VideoStart_CargoDrop Planet=BOTTOM
297.329827	355987190096	55	SJ_SAT_Video_Stop
302.193449	356004599650	58	IGNORE
303.400269	356008919514	58	SJ_SAT_INPUT_Continue
303.414875	356008971796	61	SJ_SAT_VideoStart_Pirate_Theft Planet=BOTTOM
331.953921	356111128596	55	SJ_SAT_Video_Stop
333.871766	356117993610	58	IGNORE
334.910464	356121711676	58	SJ_SAT_INPUT_Continue
334.919654	356121744571	60	SJ_SAT_VideoStart_Pirate_Drop Planet=RIGHT
353.007472	356186490729	55	SJ_SAT_Video_Stop
355.000399	356193624503	58	IGNORE
355.718508	356196195006	58	SJ_SAT_INPUT_Continue
355.733859	356196249955	85	SJ_SAT_VideoStart_Cruiser_View_Theft Planet=BOTTOM
375.420922	356266720682	55	SJ_SAT_Video_Stop
383.348861	356295099099	58	IGNORE
384.387569	356298817199	58	SJ_SAT_INPUT_Continue
384.401610	356298867459	84	SJ_SAT_FirstOrder_Question_Presented
405.590036	356374712384	58	IGNORE
411.415619	356395565321	58	IGNORE
415.552033	356410371801	58	IGNORE
418.215993	356419907567	58	IGNORE
422.960275	356436889936	58	IGNORE
439.065982	356494541039	67	SJ_SAT_INPUT_Response_Right
439.081684	356494597244	70	SJ_SAT_FirstOrder_Scan_Correct
439.081686	356494597254	84	SJ_SAT_SecondOrder_Question_Presented
446.532313	356521267106	65	SJ_SAT_INPUT_Response_Bottom
446.538620	356521289684	78	SJ_SAT_SecondOrder_Scan_Correct
446.538623	356521289693	53	SJ_SAT_END
460.104705	356569850096	58	SJ_SAT_INPUT_Continue
462.205606	356577370366	7	SJ_MENU_INPUT_MouseClick
462.207840	356577378363	52	SJ_SAT_START
463.688932	356582679996	58	IGNORE
470.283274	356606284741	58	SJ_SAT_INPUT_Continue
470.294486	356606324876	59	SJ_SAT_VideoStart_CargoDrop Planet=TOP
498.743762	356708160337	55	SJ_SAT_Video_Stop
501.827964	356719200377	58	IGNORE
502.850584	356722860892	58	SJ_SAT_INPUT_Continue
502.857838	356722886857	62	SJ_SAT_VideoStart_Pirate_NoTheft Planet=TOP
532.933089	356830542572	55	SJ_SAT_Video_Stop
542.336886	356864203889	58	IGNORE
543.487421	356868322280	58	SJ_SAT_INPUT_Continue
543.492902	356868341900	87	SJ_SAT_VideoStart_Cruiser_View_NoTheft Planet=TOP
545.510723	356875564781	58	IGNORE
563.200822	356938887284	55	SJ_SAT_Video_Stop
569.587357	356961748174	58	IGNORE
570.329807	356964405809	58	SJ_SAT_INPUT_Continue
570.330881	356964409652	84	SJ_SAT_FirstOrder_Question_Presented
581.567598	357004631986	58	IGNORE
584.695323	357015827819	58	IGNORE
589.696171	357033728580	58	IGNORE
592.599852	357044122438	58	IGNORE
596.712567	357058844084	58	IGNORE
610.905799	357109649397	64	SJ_SAT_INPUT_Response_Top
610.920897	357109703442	68	SJ_SAT_FirstOrder_NoTheft_Correct
610.920900	357109703452	84	SJ_SAT_SecondOrder_Question_Presented
615.963206	357127752614	64	SJ_SAT_INPUT_Response_Top
615.977829	357127804956	76	SJ_SAT_SecondOrder_NoTheft_Correct
615.977832	357127804968	53	SJ_SAT_END
617.975599	357134956063	58	SJ_SAT_INPUT_Continue
619.978179	357142124389	7	SJ_MENU_INPUT_MouseClick
619.990084	357142167004	52	SJ_SAT_START
621.407683	357147241365	58	IGNORE
622.254222	357150271589	58	SJ_SAT_INPUT_Continue
622.262861	357150302513	59	SJ_SAT_VideoStart_CargoDrop Planet=LEFT
650.816239	357252510614	55	SJ_SAT_Video_Stop
653.671822	357262732300	58	IGNORE
654.638506	357266192589	58	SJ_SAT_INPUT_Continue
654.639067	357266194597	62	SJ_SAT_VideoStart_Pirate_NoTheft Planet=LEFT
683.192673	357368403515	55	SJ_SAT_Video_Stop
687.416930	357383524432	58	IGNORE
688.391923	357387014466	58	SJ_SAT_INPUT_Continue
688.404837	357387060693	87	SJ_SAT_VideoStart_Cruiser_View_NoTheft Planet=LEFT
708.113437	357457608511	55	SJ_SAT_Video_Stop
713.149427	357475635066	58	IGNORE
714.676383	357481100874	58	SJ_SAT_INPUT_Continue
714.678259	357481107589	84	SJ_SAT_FirstOrder_Question_Presented
719.549556	357498544613	58	IGNORE
721.076316	357504009720	58	IGNORE
722.843542	357510335585	58	IGNORE
724.434594	357516030828	58	IGNORE
726.041644	357521783336	58	IGNORE
735.864852	357556945951	66	SJ_SAT_INPUT_Response_Left
735.865663	357556948854	68	SJ_SAT_FirstOrder_NoTheft_Correct
735.865666	357556948864	84	SJ_SAT_SecondOrder_Question_Presented
741.466475	357576997213	66	SJ_SAT_INPUT_Response_Left
741.470865	357577012928	76	SJ_SAT_SecondOrder_NoTheft_Correct
741.470868	357577012936	53	SJ_SAT_END
743.125304	357582935067	0	IGNORE
743.125304	357582935067	0	IGNORE
743.137295	357582977988	0	IGNORE
743.137295	357582977988	0	IGNORE
743.149458	357583021525	0	IGNORE
743.149458	357583021525	0	IGNORE
743.162028	357583066521	0	IGNORE
743.162028	357583066521	0	IGNORE
743.173918	357583109083	0	IGNORE
743.173918	357583109083	0	IGNORE
743.951972	357585894160	58	SJ_SAT_INPUT_Continue
747.242310	357597672073	7	SJ_MENU_INPUT_MouseClick
747.248938	357597695798	52	SJ_SAT_START
747.625734	357599044557	0	IGNORE
747.625734	357599044557	0	IGNORE
747.636557	357599083299	0	IGNORE
747.636557	357599083299	0	IGNORE
747.647373	357599122014	0	IGNORE
747.647373	357599122014	0	IGNORE
747.659527	357599165519	0	IGNORE
747.659527	357599165519	0	IGNORE
747.671020	357599206660	0	IGNORE
747.671020	357599206660	0	IGNORE
747.683060	357599249758	0	IGNORE
747.683060	357599249758	0	IGNORE
747.695412	357599293973	0	IGNORE
747.695412	357599293973	0	IGNORE
747.706999	357599335448	0	IGNORE
747.706999	357599335448	0	IGNORE
747.719117	357599378824	0	IGNORE
747.719117	357599378824	0	IGNORE
747.732103	357599425310	0	IGNORE
747.732103	357599425310	0	IGNORE
747.744321	357599469046	0	IGNORE
747.744321	357599469046	0	IGNORE
747.756298	357599511918	0	IGNORE
747.756298	357599511918	0	IGNORE
747.768287	357599554831	0	IGNORE
747.768287	357599554831	0	IGNORE
747.781342	357599601562	0	IGNORE
747.781342	357599601562	0	IGNORE
747.793682	357599645736	0	IGNORE
747.793682	357599645736	0	IGNORE
747.805627	357599688492	0	IGNORE
747.805627	357599688492	0	IGNORE
747.818460	357599734428	0	IGNORE
747.818460	357599734428	0	IGNORE
748.000643	357600386559	0	IGNORE
748.000643	357600386559	0	IGNORE
748.012635	357600429488	0	IGNORE
748.012635	357600429488	0	IGNORE
748.025418	357600475244	0	IGNORE
748.025418	357600475244	0	IGNORE
748.037273	357600517679	0	IGNORE
748.037273	357600517679	0	IGNORE
748.050602	357600565391	0	IGNORE
748.050602	357600565391	0	IGNORE
748.061544	357600604559	0	IGNORE
748.061544	357600604559	0	IGNORE
748.075793	357600655562	0	IGNORE
748.075793	357600655562	0	IGNORE
748.086871	357600695219	0	IGNORE
748.086871	357600695219	0	IGNORE
748.099990	357600742178	0	IGNORE
748.099990	357600742178	0	IGNORE
748.112008	357600785195	0	IGNORE
748.112008	357600785195	0	IGNORE
748.123432	357600826089	0	IGNORE
748.123432	357600826089	0	IGNORE
748.135229	357600868319	0	IGNORE
748.135229	357600868319	0	IGNORE
748.147519	357600912309	0	IGNORE
748.147519	357600912309	0	IGNORE
748.159683	357600955851	0	IGNORE
748.159683	357600955851	0	IGNORE
748.183220	357601040102	0	IGNORE
748.183220	357601040102	0	IGNORE
748.197071	357601089684	0	IGNORE
748.197071	357601089684	0	IGNORE
748.208104	357601129178	0	IGNORE
748.208104	357601129178	0	IGNORE
748.575890	357602445683	58	IGNORE
749.167067	357604561827	58	SJ_SAT_INPUT_Continue
749.178443	357604602548	59	SJ_SAT_VideoStart_CargoDrop Planet=TOP
777.623908	357706424372	55	SJ_SAT_Video_Stop
781.416892	357720001528	58	IGNORE
781.911066	357721770446	58	SJ_SAT_INPUT_Continue
781.924288	357721817775	61	SJ_SAT_VideoStart_Pirate_Theft Planet=TOP
810.385586	357823696273	55	SJ_SAT_Video_Stop
813.193675	357833747953	58	IGNORE
813.615991	357835259651	58	SJ_SAT_INPUT_Continue
813.623791	357835287571	60	SJ_SAT_VideoStart_Pirate_Drop Planet=RIGHT
831.702980	357900002842	55	SJ_SAT_Video_Stop
833.586502	357906744996	58	IGNORE
834.649060	357910548469	58	SJ_SAT_INPUT_Continue
834.650758	357910554547	85	SJ_SAT_VideoStart_Cruiser_View_Theft Planet=TOP
854.363731	357981118021	55	SJ_SAT_Video_Stop
862.945500	358011836849	58	IGNORE
863.831928	358015009858	58	SJ_SAT_INPUT_Continue
863.836715	358015026994	84	SJ_SAT_FirstOrder_Question_Presented
868.208740	358030676855	58	IGNORE
870.480224	358038807734	58	IGNORE
873.904709	358051065829	58	IGNORE
876.408573	358060028523	58	IGNORE
883.234813	358084463357	58	IGNORE
891.246865	358113142858	67	SJ_SAT_INPUT_Response_Right
891.250320	358113155226	70	SJ_SAT_FirstOrder_Scan_Correct
891.250323	358113155235	84	SJ_SAT_SecondOrder_Question_Presented
895.136695	358127066680	64	SJ_SAT_INPUT_Response_Top
895.139429	358127076468	78	SJ_SAT_SecondOrder_Scan_Correct
895.139432	358127076477	53	SJ_SAT_END
896.620683	358132378683	0	IGNORE
896.620683	358132378683	0	IGNORE
896.632439	358132420762	0	IGNORE
896.632439	358132420762	0	IGNORE
896.645091	358132466051	0	IGNORE
896.645091	358132466051	0	IGNORE
896.729816	358132769330	0	IGNORE
896.729816	358132769330	0	IGNORE
896.742057	358132813145	0	IGNORE
896.742057	358132813145	0	IGNORE
897.502251	358135534294	58	SJ_SAT_INPUT_Continue
898.893885	358140515710	7	SJ_MENU_INPUT_MouseClick
900.688680	358146940260	7	SJ_MENU_INPUT_MouseClick
900.691188	358146949239	52	SJ_SAT_START
902.054392	358151828888	58	IGNORE
903.037213	358155346938	58	SJ_SAT_INPUT_Continue
903.049059	358155389342	59	SJ_SAT_VideoStart_CargoDrop Planet=RIGHT
931.707699	358257974236	55	SJ_SAT_Video_Stop
936.560687	358275345724	58	IGNORE
937.239162	358277774354	58	SJ_SAT_INPUT_Continue
937.241198	358277781643	62	SJ_SAT_VideoStart_Pirate_NoTheft Planet=RIGHT
967.302701	358385388146	55	SJ_SAT_Video_Stop
970.890790	358398231873	58	IGNORE
971.873461	358401749386	58	SJ_SAT_INPUT_Continue
971.878868	358401768741	87	SJ_SAT_VideoStart_Cruiser_View_NoTheft Planet=RIGHT
992.998729	358477368234	55	SJ_SAT_Video_Stop
997.992155	358495242428	58	IGNORE
998.654515	358497613375	58	SJ_SAT_INPUT_Continue
998.668891	358497664836	84	SJ_SAT_FirstOrder_Question_Presented
1004.040075	358516891231	58	IGNORE
1005.366894	358521640637	58	IGNORE
1011.240640	358542665974	58	IGNORE
1013.127976	358549421781	58	IGNORE
1016.712270	358562251922	58	IGNORE
1021.947055	358580990070	67	SJ_SAT_INPUT_Response_Right
1021.951145	358581004710	68	SJ_SAT_FirstOrder_NoTheft_Correct
1021.951147	358581004719	84	SJ_SAT_SecondOrder_Question_Presented
1025.267174	358592874585	67	SJ_SAT_INPUT_Response_Right
1025.274702	358592901531	76	SJ_SAT_SecondOrder_NoTheft_Correct
1025.274704	358592901539	53	SJ_SAT_END
1026.473448	358597192496	0	IGNORE
1026.473448	358597192496	0	IGNORE
1026.485553	358597235828	0	IGNORE
1026.485553	358597235828	0	IGNORE
1026.498043	358597280536	0	IGNORE
1026.498043	358597280536	0	IGNORE
1026.510308	358597324441	0	IGNORE
1026.510308	358597324441	0	IGNORE
1026.522455	358597367920	0	IGNORE
1026.522455	358597367920	0	IGNORE
1026.534934	358597412589	0	IGNORE
1026.534934	358597412589	0	IGNORE
1026.546682	358597454643	0	IGNORE
1026.546682	358597454643	0	IGNORE
1026.558320	358597496299	0	IGNORE
1026.558320	358597496299	0	IGNORE
1026.571059	358597541901	0	IGNORE
1026.571059	358597541901	0	IGNORE
1026.583345	358597585878	0	IGNORE
1026.583345	358597585878	0	IGNORE
1026.595722	358597630183	0	IGNORE
1026.595722	358597630183	0	IGNORE
1026.608018	358597674197	0	IGNORE
1026.608018	358597674197	0	IGNORE
1026.619671	358597715911	0	IGNORE
1026.619671	358597715911	0	IGNORE
1026.632399	358597761470	0	IGNORE
1026.632399	358597761470	0	IGNORE
1026.644380	358597804355	0	IGNORE
1026.644380	358597804355	0	IGNORE
1026.656873	358597849077	0	IGNORE
1026.656873	358597849077	0	IGNORE
1026.668954	358597892319	0	IGNORE
1026.668954	358597892319	0	IGNORE
1026.681367	358597936753	0	IGNORE
1026.681367	358597936753	0	IGNORE
1026.693354	358597979662	0	IGNORE
1026.693354	358597979662	0	IGNORE
1026.827689	358598460519	0	IGNORE
1026.827689	358598460519	0	IGNORE
1026.839487	358598502749	0	IGNORE
1026.839487	358598502749	0	IGNORE
1026.851143	358598544472	0	IGNORE
1026.851143	358598544472	0	IGNORE
1026.864082	358598590789	0	IGNORE
1026.864082	358598590789	0	IGNORE
1026.875967	358598633331	0	IGNORE
1026.875967	358598633331	0	IGNORE
1026.889277	358598680975	0	IGNORE
1026.889277	358598680975	0	IGNORE
1026.901834	358598725923	0	IGNORE
1026.901834	358598725923	0	IGNORE
1026.913684	358598768342	0	IGNORE
1026.913684	358598768342	0	IGNORE
1026.925299	358598809919	0	IGNORE
1026.925299	358598809919	0	IGNORE
1026.937661	358598854170	0	IGNORE
1026.937661	358598854170	0	IGNORE
1026.949251	358598895656	0	IGNORE
1026.949251	358598895656	0	IGNORE
1026.961763	358598940444	0	IGNORE
1026.961763	358598940444	0	IGNORE
1026.973782	358598983466	0	IGNORE
1026.973782	358598983466	0	IGNORE
1026.986825	358599030155	0	IGNORE
1026.986825	358599030155	0	IGNORE
1027.385813	358600458348	58	SJ_SAT_INPUT_Continue
1028.868675	358605766319	7	SJ_MENU_INPUT_MouseClick
1028.872996	358605781786	52	SJ_SAT_START
1030.240909	358610678292	58	IGNORE
1030.951557	358613222090	58	SJ_SAT_INPUT_Continue
1030.956500	358613239783	59	SJ_SAT_VideoStart_CargoDrop Planet=BOTTOM
1059.605560	358715790385	55	SJ_SAT_Video_Stop
1061.232984	358721615819	58	IGNORE
1061.943258	358724158278	58	SJ_SAT_INPUT_Continue
1061.952589	358724191679	61	SJ_SAT_VideoStart_Pirate_Theft Planet=BOTTOM
1090.519796	358826449283	55	SJ_SAT_Video_Stop
1091.977061	358831665629	58	IGNORE
1092.847181	358834780262	58	SJ_SAT_INPUT_Continue
1092.850007	358834790378	60	SJ_SAT_VideoStart_Pirate_Drop Planet=TOP
1110.951786	358899586510	55	SJ_SAT_Video_Stop
1111.881355	358902913945	58	IGNORE
1112.439661	358904912427	58	SJ_SAT_INPUT_Continue
1112.442394	358904922210	85	SJ_SAT_VideoStart_Cruiser_NoScan
1133.556588	358980501417	55	SJ_SAT_Video_Stop
1139.527044	359001872930	58	IGNORE
1140.285620	359004588290	58	SJ_SAT_INPUT_Continue
1140.289328	359004601561	84	SJ_SAT_FirstOrder_Question_Presented
1142.004834	359010742294	58	IGNORE
1145.324692	359022625872	58	IGNORE
1146.595655	359027175343	58	IGNORE
1147.906450	359031867392	58	IGNORE
1148.537071	359034124729	58	IGNORE
1164.691010	359091948482	65	SJ_SAT_INPUT_Response_Bottom
1164.704595	359091997110	70	SJ_SAT_FirstOrder_Theft_Correct
1164.704598	359091997120	84	SJ_SAT_SecondOrder_Question_Presented
1166.708010	359099168421	64	SJ_SAT_INPUT_Response_Top
1166.708985	359099171912	79	SJ_SAT_SecondOrder_Theft_IncorrectTrueLocation
1166.708987	359099171921	53	SJ_SAT_END
1167.890356	359103400683	0	IGNORE
1167.890356	359103400683	0	IGNORE
1167.902649	359103444685	0	IGNORE
1167.902649	359103444685	0	IGNORE
1167.939548	359103576768	0	IGNORE
1167.939548	359103576768	0	IGNORE
1167.951590	359103619874	0	IGNORE
1167.951590	359103619874	0	IGNORE
1167.964530	359103666191	0	IGNORE
1167.964530	359103666191	0	IGNORE
1167.976208	359103707993	0	IGNORE
1167.976208	359103707993	0	IGNORE
1167.988112	359103750607	0	IGNORE
1167.988112	359103750607	0	IGNORE
1168.000460	359103794806	0	IGNORE
1168.000460	359103794806	0	IGNORE
1168.012683	359103838558	0	IGNORE
1168.012683	359103838558	0	IGNORE
1168.025767	359103885392	0	IGNORE
1168.025767	359103885392	0	IGNORE
1168.037980	359103929110	0	IGNORE
1168.037980	359103929110	0	IGNORE
1168.050040	359103972278	0	IGNORE
1168.050040	359103972278	0	IGNORE
1168.062181	359104015739	0	IGNORE
1168.062181	359104015739	0	IGNORE
1168.074170	359104058654	0	IGNORE
1168.074170	359104058654	0	IGNORE
1168.086110	359104101393	0	IGNORE
1168.086110	359104101393	0	IGNORE
1168.098708	359104146489	0	IGNORE
1168.098708	359104146489	0	IGNORE
1168.110213	359104187672	0	IGNORE
1168.110213	359104187672	0	IGNORE
1168.185177	359104456010	0	IGNORE
1168.185177	359104456010	0	IGNORE
1168.245007	359104670174	0	IGNORE
1168.245007	359104670174	0	IGNORE
1168.680289	359106228283	58	SJ_SAT_INPUT_Continue
1172.156143	359118670259	7	SJ_MENU_INPUT_MouseClick
1172.158181	359118677554	52	SJ_SAT_START
1172.853826	359121167646	0	IGNORE
1172.853826	359121167646	0	IGNORE
1172.866080	359121211510	0	IGNORE
1172.866080	359121211510	0	IGNORE
1172.878277	359121255171	0	IGNORE
1172.878277	359121255171	0	IGNORE
1172.928189	359121433834	0	IGNORE
1172.928189	359121433834	0	IGNORE
1172.979963	359121619161	0	IGNORE
1172.979963	359121619161	0	IGNORE
1172.992965	359121665702	0	IGNORE
1172.992965	359121665702	0	IGNORE
1173.005301	359121709860	0	IGNORE
1173.005301	359121709860	0	IGNORE
1173.017019	359121751806	0	IGNORE
1173.017019	359121751806	0	IGNORE
1173.027930	359121790859	0	IGNORE
1173.027930	359121790859	0	IGNORE
1173.039770	359121833243	0	IGNORE
1173.039770	359121833243	0	IGNORE
1173.051251	359121874338	0	IGNORE
1173.051251	359121874338	0	IGNORE
1173.062325	359121913980	0	IGNORE
1173.062325	359121913980	0	IGNORE
1173.073451	359121953806	0	IGNORE
1173.073451	359121953806	0	IGNORE
1173.086513	359122000562	0	IGNORE
1173.086513	359122000562	0	IGNORE
1173.098450	359122043289	0	IGNORE
1173.098450	359122043289	0	IGNORE
1173.110487	359122086378	0	IGNORE
1173.110487	359122086378	0	IGNORE
1173.122612	359122129778	0	IGNORE
1173.122612	359122129778	0	IGNORE
1173.134478	359122172255	0	IGNORE
1173.134478	359122172255	0	IGNORE
1173.600871	359123841730	58	IGNORE
1174.127167	359125725629	58	SJ_SAT_INPUT_Continue
1174.138401	359125765841	59	SJ_SAT_VideoStart_CargoDrop Planet=TOP
1202.591168	359227613800	55	SJ_SAT_Video_Stop
1204.112626	359233059928	58	IGNORE
1204.550861	359234628609	58	SJ_SAT_INPUT_Continue
1204.562117	359234668903	62	SJ_SAT_VideoStart_Pirate_NoTheft Planet=TOP
1234.620469	359342264126	55	SJ_SAT_Video_Stop
1236.481435	359348925537	58	IGNORE
1237.536362	359352701696	58	SJ_SAT_INPUT_Continue
1237.551613	359352756289	87	SJ_SAT_VideoStart_Cruiser_View_NoTheft Planet=TOP
1257.250453	359423269173	55	SJ_SAT_Video_Stop
1262.102092	359440635831	58	IGNORE
1263.420570	359445355383	58	SJ_SAT_INPUT_Continue
1263.435479	359445408750	84	SJ_SAT_FirstOrder_Question_Presented
1265.171710	359451623666	58	IGNORE
1266.546522	359456544869	58	IGNORE
1268.978071	359465248708	58	IGNORE
1272.050571	359476246859	58	IGNORE
1273.497352	359481425677	58	IGNORE
1275.835496	359489795170	64	SJ_SAT_INPUT_Response_Top
1275.839355	359489808982	68	SJ_SAT_FirstOrder_NoTheft_Correct
1275.839357	359489808991	84	SJ_SAT_SecondOrder_Question_Presented
1277.098029	359494314464	64	SJ_SAT_INPUT_Response_Top
1277.106829	359494345965	76	SJ_SAT_SecondOrder_NoTheft_Correct
1277.106832	359494345974	53	SJ_SAT_END
1278.205685	359498279369	0	IGNORE
1278.205685	359498279369	0	IGNORE
1278.218043	359498323605	0	IGNORE
1278.218043	359498323605	0	IGNORE
1278.230190	359498367084	0	IGNORE
1278.230190	359498367084	0	IGNORE
1278.242650	359498411686	0	IGNORE
1278.242650	359498411686	0	IGNORE
1278.254298	359498453381	0	IGNORE
1278.254298	359498453381	0	IGNORE
1278.268128	359498502884	0	IGNORE
1278.268128	359498502884	0	IGNORE
1278.279069	359498542048	0	IGNORE
1278.279069	359498542048	0	IGNORE
1278.292308	359498589440	0	IGNORE
1278.292308	359498589440	0	IGNORE
1278.304114	359498631700	0	IGNORE
1278.304114	359498631700	0	IGNORE
1278.317136	359498678311	0	IGNORE
1278.317136	359498678311	0	IGNORE
1278.328229	359498718018	0	IGNORE
1278.328229	359498718018	0	IGNORE
1278.339820	359498759510	0	IGNORE
1278.339820	359498759510	0	IGNORE
1278.352636	359498805385	0	IGNORE
1278.352636	359498805385	0	IGNORE
1278.364811	359498848968	0	IGNORE
1278.364811	359498848968	0	IGNORE
1278.377010	359498892634	0	IGNORE
1278.377010	359498892634	0	IGNORE
1279.640357	359503414842	58	SJ_SAT_INPUT_Continue
1287.728400	359532366355	7	SJ_MENU_INPUT_MouseClick
1300.176113	359576923505	0	End_of_Log
