# Supplementary material for: Autistic traits and individual brain differences: functional network efficiency reflects attentional and social impairments, structural nodal efficiencies index systemising and theory-of-mind skills
Source: Mol Autism. 2021 Jan 21;12:3. doi: 10.1186/s13229-020-00377-8 (PMC7818759; doi:10.1186/s13229-020-00377-8)
Supplement: Supplementary file 1 — Additional file 1. Behavioural data. Spreadsheet of behavioural data for all subjects; and log data from each subject’s theory-of-mind test, in raw (ExperimentLog.txt) and tabular (.csv) formats. [file 13229_2020_377_MOESM1_ESM.zip › Paul_Arora_et_al_data/Behavioural/ToM_scores/20110923_P022_ToM_ExperimentLog.txt]

000.000000	2913409942	0	This log was generated by build from 2010/07/08 02:46:14 from SVN Revision 2642 (2010/07/08 02:45:40).
000.000000	2913409942	0	Running on Microsoft Windows NT 5.1.2600 Service Pack 3; Using .NET 2.0.50727.1433. (6455812838644fd836ff7d843050b2f1)
000.000000	2913409942	0	Started on 9/23/2011 8:18:43 PM. Timer Resolution is 3579545 per second.
000.000000	2913409942	0	Writing of Codes to the Parallel Port is Enabled.
004.974021	2931214673	1	SJ_START
065.566937	3148109742	7	SJ_MENU_INPUT_MouseClick
065.579927	3148156243	52	SJ_SAT_START
073.804780	3177597473	58	IGNORE
076.611831	3187645439	58	SJ_SAT_INPUT_Continue
076.615117	3187657201	59	SJ_SAT_VideoStart_CargoDrop Planet=LEFT
105.434201	3290816408	55	SJ_SAT_Video_Stop
107.429935	3297960228	58	IGNORE
109.860946	3306662141	58	SJ_SAT_INPUT_Continue
109.943452	3306957476	61	SJ_SAT_VideoStart_Pirate_Theft Planet=LEFT
138.616491	3409593909	55	SJ_SAT_Video_Stop
141.695438	3420615139	58	IGNORE
145.518899	3434301391	58	SJ_SAT_INPUT_Continue
145.821353	3435384037	60	SJ_SAT_VideoStart_Pirate_Drop Planet=RIGHT
164.262812	3501396071	55	SJ_SAT_Video_Stop
166.797269	3510468274	58	IGNORE
167.827688	3514156705	58	SJ_SAT_INPUT_Continue
167.842824	3514210885	85	SJ_SAT_VideoStart_Cruiser_NoScan
189.150503	3590482679	55	SJ_SAT_Video_Stop
196.013138	3615047789	58	IGNORE
198.516220	3624007683	58	SJ_SAT_INPUT_Continue
198.520392	3624022618	84	SJ_SAT_FirstOrder_Question_Presented
202.771852	3639240912	58	IGNORE
205.491165	3648974814	58	IGNORE
216.221750	3687385425	58	IGNORE
223.822453	3714592485	58	IGNORE
228.190366	3730227626	58	IGNORE
237.667334	3764150858	66	SJ_SAT_INPUT_Response_Left
237.676307	3764182979	70	SJ_SAT_FirstOrder_Theft_Correct
237.676313	3764183001	84	SJ_SAT_SecondOrder_Question_Presented
242.537486	3781583787	67	SJ_SAT_INPUT_Response_Right
242.539494	3781590976	79	SJ_SAT_SecondOrder_Theft_IncorrectTrueLocation
242.539499	3781590994	53	SJ_SAT_END
259.997036	3844081032	58	SJ_SAT_INPUT_Continue
262.121561	3851685866	7	SJ_MENU_INPUT_MouseClick
262.127713	3851707888	52	SJ_SAT_START
267.598157	3871289587	58	IGNORE
270.765303	3882626530	58	SJ_SAT_INPUT_Continue
270.772802	3882653372	59	SJ_SAT_VideoStart_CargoDrop Planet=TOP
299.444951	3985286620	55	SJ_SAT_Video_Stop
302.952317	3997841393	58	IGNORE
306.672089	4011156485	58	SJ_SAT_INPUT_Continue
306.754413	4011451168	62	SJ_SAT_VideoStart_Pirate_NoTheft Planet=TOP
337.048234	4119889263	55	SJ_SAT_Video_Stop
346.174111	4152555749	58	IGNORE
353.150951	4177529664	58	SJ_SAT_INPUT_Continue
353.452458	4178608922	87	SJ_SAT_VideoStart_Cruiser_View_NoTheft Planet=TOP
373.430671	4250121835	55	SJ_SAT_Video_Stop
379.656203	4272406404	58	IGNORE
382.591001	4282911647	58	SJ_SAT_INPUT_Continue
382.598105	4282937075	84	SJ_SAT_FirstOrder_Question_Presented
393.561895	4322182454	58	IGNORE
400.658685	4347585734	58	IGNORE
408.235848	4374708532	58	IGNORE
414.676330	4397762525	58	IGNORE
418.428193	4411192487	58	IGNORE
427.889022	4445057952	64	SJ_SAT_INPUT_Response_Top
427.897898	4445089724	68	SJ_SAT_FirstOrder_NoTheft_Correct
427.897903	4445089742	84	SJ_SAT_SecondOrder_Question_Presented
433.401286	4464789350	64	SJ_SAT_INPUT_Response_Top
433.402584	4464793995	76	SJ_SAT_SecondOrder_NoTheft_Correct
433.402589	4464794013	53	SJ_SAT_END
438.678412	4483679059	58	SJ_SAT_INPUT_Continue
456.885455	4548851989	7	SJ_MENU_INPUT_MouseClick
456.901277	4548908622	52	SJ_SAT_START
462.356173	4568434668	58	IGNORE
463.866627	4573841407	58	SJ_SAT_INPUT_Continue
463.867242	4573843610	59	SJ_SAT_VideoStart_CargoDrop Planet=RIGHT
493.067169	4678366063	55	SJ_SAT_Video_Stop
498.333115	4697215753	58	IGNORE
500.716073	4705745657	58	SJ_SAT_INPUT_Continue
500.747884	4705859526	62	SJ_SAT_VideoStart_Pirate_NoTheft Planet=RIGHT
531.133566	4814626441	55	SJ_SAT_Video_Stop
538.073784	4839469266	58	IGNORE
541.465084	4851608576	58	SJ_SAT_INPUT_Continue
541.482389	4851670520	87	SJ_SAT_VideoStart_Cruiser_View_NoTheft Planet=RIGHT
563.209023	4929441983	55	SJ_SAT_Video_Stop
572.442234	4962492678	58	IGNORE
575.017297	4971710232	58	SJ_SAT_INPUT_Continue
575.020945	4971723289	84	SJ_SAT_FirstOrder_Question_Presented
579.537142	4987889221	58	IGNORE
583.648879	5002607370	58	IGNORE
587.112341	5015004988	58	IGNORE
589.287382	5022790645	58	IGNORE
595.247641	5044125658	58	IGNORE
597.752548	5053092086	67	SJ_SAT_INPUT_Response_Right
597.753236	5053094548	68	SJ_SAT_FirstOrder_NoTheft_Correct
597.753241	5053094566	84	SJ_SAT_SecondOrder_Question_Presented
604.049196	5075631223	67	SJ_SAT_INPUT_Response_Right
604.065096	5075688137	76	SJ_SAT_SecondOrder_NoTheft_Correct
604.065102	5075688156	53	SJ_SAT_END
612.064905	5104323814	58	SJ_SAT_INPUT_Continue
614.397587	5112673751	7	SJ_MENU_INPUT_MouseClick
614.412223	5112726142	52	SJ_SAT_START
619.017900	5129212371	58	IGNORE
620.328326	5133903099	58	SJ_SAT_INPUT_Continue
620.331649	5133914996	59	SJ_SAT_VideoStart_CargoDrop Planet=BOTTOM
649.551354	5238508243	55	SJ_SAT_Video_Stop
652.387812	5248661473	58	IGNORE
654.979359	5257938031	58	SJ_SAT_INPUT_Continue
655.062402	5258235286	62	SJ_SAT_VideoStart_Pirate_NoTheft Planet=BOTTOM
683.953398	5361651908	55	SJ_SAT_Video_Stop
687.300755	5373633924	58	IGNORE
688.787290	5378955041	58	SJ_SAT_INPUT_Continue
688.864853	5379232681	87	SJ_SAT_VideoStart_Cruiser_View_NoTheft Planet=BOTTOM
708.878041	5450870790	55	SJ_SAT_Video_Stop
709.962393	5454752276	58	IGNORE
711.209054	5459214755	58	SJ_SAT_INPUT_Continue
711.223830	5459267646	84	SJ_SAT_FirstOrder_Question_Presented
714.072088	5469463114	58	IGNORE
716.335223	5477564107	58	IGNORE
718.262019	5484461161	58	IGNORE
719.500748	5488895246	58	IGNORE
721.131481	5494732528	58	IGNORE
723.179880	5502064866	65	SJ_SAT_INPUT_Response_Bottom
723.188127	5502094385	68	SJ_SAT_FirstOrder_NoTheft_Correct
723.188133	5502094407	84	SJ_SAT_SecondOrder_Question_Presented
724.202360	5505724879	65	SJ_SAT_INPUT_Response_Bottom
724.217544	5505779232	76	SJ_SAT_SecondOrder_NoTheft_Correct
724.217549	5505779250	53	SJ_SAT_END
728.128566	5519778908	58	SJ_SAT_INPUT_Continue
729.653906	5525238932	7	SJ_MENU_INPUT_MouseClick
729.669240	5525293820	52	SJ_SAT_START
732.087966	5533951760	58	IGNORE
734.823026	5543742031	58	SJ_SAT_INPUT_Continue
734.830150	5543767530	59	SJ_SAT_VideoStart_CargoDrop Planet=LEFT
763.609529	5646784612	55	SJ_SAT_Video_Stop
764.970240	5651655338	58	IGNORE
765.872538	5654885157	58	SJ_SAT_INPUT_Continue
765.888414	5654941986	62	SJ_SAT_VideoStart_Pirate_NoTheft Planet=LEFT
794.720630	5758148201	55	SJ_SAT_Video_Stop
798.650628	5772215803	58	IGNORE
801.009831	5780660676	58	SJ_SAT_INPUT_Continue
801.019487	5780695240	87	SJ_SAT_VideoStart_Cruiser_View_NoTheft Planet=LEFT
821.098842	5852570195	55	SJ_SAT_Video_Stop
824.417977	5864451189	58	IGNORE
825.856273	5869599636	58	SJ_SAT_INPUT_Continue
825.857522	5869604107	84	SJ_SAT_FirstOrder_Question_Presented
828.455364	5878903199	58	IGNORE
830.126218	5884884094	58	IGNORE
833.493728	5896938249	58	IGNORE
834.764119	5901485671	58	IGNORE
837.243661	5910361303	58	IGNORE
838.876835	5916207323	66	SJ_SAT_INPUT_Response_Left
838.884826	5916235927	68	SJ_SAT_FirstOrder_NoTheft_Correct
838.884831	5916235946	84	SJ_SAT_SecondOrder_Question_Presented
839.298829	5917717869	66	SJ_SAT_INPUT_Response_Left
839.306747	5917746211	76	SJ_SAT_SecondOrder_NoTheft_Correct
839.306752	5917746229	53	SJ_SAT_END
841.663096	5926180868	58	SJ_SAT_INPUT_Continue
846.703792	5944224266	7	SJ_MENU_INPUT_MouseClick
846.717233	5944272379	52	SJ_SAT_START
848.116625	5949281566	0	IGNORE
848.116625	5949281566	0	IGNORE
848.129322	5949327016	0	IGNORE
848.129322	5949327016	0	IGNORE
848.140441	5949366816	0	IGNORE
848.140441	5949366816	0	IGNORE
848.152306	5949409288	0	IGNORE
848.152306	5949409288	0	IGNORE
849.024792	5952532390	58	IGNORE
853.072169	5967020160	58	SJ_SAT_INPUT_Continue
853.074715	5967029273	59	SJ_SAT_VideoStart_CargoDrop Planet=RIGHT
881.963466	6070437856	55	SJ_SAT_Video_Stop
887.669216	6090861847	58	IGNORE
889.316142	6096757093	58	SJ_SAT_INPUT_Continue
889.321767	6096777228	62	SJ_SAT_VideoStart_Pirate_NoTheft Planet=RIGHT
919.591280	6205128311	55	SJ_SAT_Video_Stop
923.641337	6219625670	58	IGNORE
924.399582	6222339842	58	SJ_SAT_INPUT_Continue
924.405215	6222360007	87	SJ_SAT_VideoStart_Cruiser_View_NoTheft Planet=RIGHT
945.710877	6298624582	55	SJ_SAT_Video_Stop
946.286867	6300686364	58	IGNORE
947.373413	6304575704	58	SJ_SAT_INPUT_Continue
947.381732	6304605484	84	SJ_SAT_FirstOrder_Question_Presented
948.276631	6307808816	58	IGNORE
948.978166	6310319991	58	IGNORE
950.040502	6314122670	58	IGNORE
951.094968	6317897181	58	IGNORE
952.037475	6321270925	58	IGNORE
953.629481	6326969582	67	SJ_SAT_INPUT_Response_Right
953.642256	6327015312	68	SJ_SAT_FirstOrder_NoTheft_Correct
953.642262	6327015331	84	SJ_SAT_SecondOrder_Question_Presented
954.099726	6328652846	67	SJ_SAT_INPUT_Response_Right
954.114801	6328706807	76	SJ_SAT_SecondOrder_NoTheft_Correct
954.114806	6328706825	53	SJ_SAT_END
956.401219	6336891145	58	SJ_SAT_INPUT_Continue
958.046152	6342779255	7	SJ_MENU_INPUT_MouseClick
958.047371	6342783618	52	SJ_SAT_START
960.209279	6350522265	58	IGNORE
961.335741	6354554488	58	SJ_SAT_INPUT_Continue
961.350942	6354608901	59	SJ_SAT_VideoStart_CargoDrop Planet=TOP
990.037155	6457292491	55	SJ_SAT_Video_Stop
991.554894	6462725306	58	IGNORE
992.529458	6466213802	58	SJ_SAT_INPUT_Continue
992.535408	6466235100	62	SJ_SAT_VideoStart_Pirate_NoTheft Planet=TOP
1022.805641	6574588761	55	SJ_SAT_Video_Stop
1023.644798	6577592562	58	IGNORE
1024.299168	6579934909	58	SJ_SAT_INPUT_Continue
1024.311152	6579977805	87	SJ_SAT_VideoStart_Cruiser_View_NoTheft Planet=TOP
1044.205625	6651190967	55	SJ_SAT_Video_Stop
1044.810669	6653356748	58	IGNORE
1045.632796	6656299589	58	SJ_SAT_INPUT_Continue
1045.640245	6656326251	84	SJ_SAT_FirstOrder_Question_Presented
1048.383896	6666147275	58	IGNORE
1049.038451	6668490283	58	IGNORE
1049.532515	6670258809	58	IGNORE
1050.042522	6672084400	58	IGNORE
1051.032982	6675629796	58	IGNORE
1052.346530	6680331700	64	SJ_SAT_INPUT_Response_Top
1052.356985	6680369125	68	SJ_SAT_FirstOrder_NoTheft_Correct
1052.356990	6680369144	84	SJ_SAT_SecondOrder_Question_Presented
1052.922444	6682393212	64	SJ_SAT_INPUT_Response_Top
1052.931778	6682426622	76	SJ_SAT_SecondOrder_NoTheft_Correct
1052.931783	6682426640	53	SJ_SAT_END
1054.732572	6688872648	58	SJ_SAT_INPUT_Continue
1057.293986	6698041343	7	SJ_MENU_INPUT_MouseClick
1057.302743	6698072689	52	SJ_SAT_START
1059.596811	6706284408	58	IGNORE
1061.907979	6714557340	58	SJ_SAT_INPUT_Continue
1061.923539	6714613035	59	SJ_SAT_VideoStart_CargoDrop Planet=RIGHT
1062.595840	6717019567	58	IGNORE
1090.795616	6817961934	55	SJ_SAT_Video_Stop
1091.389320	6820087127	58	IGNORE
1091.875206	6821826376	58	SJ_SAT_INPUT_Continue
1091.876243	6821830088	62	SJ_SAT_VideoStart_Pirate_NoTheft Planet=RIGHT
1122.146647	6930184363	55	SJ_SAT_Video_Stop
1123.023183	6933321963	58	IGNORE
1123.573599	6935292201	58	SJ_SAT_INPUT_Continue
1123.584942	6935332805	87	SJ_SAT_VideoStart_Cruiser_View_NoTheft Planet=RIGHT
1144.991545	7011958701	55	SJ_SAT_Video_Stop
1145.925372	7015301378	58	IGNORE
1146.939923	7018933009	58	SJ_SAT_INPUT_Continue
1146.949111	7018965899	84	SJ_SAT_FirstOrder_Question_Presented
1148.138566	7023223607	58	IGNORE
1148.736502	7025363943	58	IGNORE
1149.182901	7026961851	58	IGNORE
1149.829131	7029275060	58	IGNORE
1150.587344	7031989118	58	IGNORE
1152.075447	7037315847	67	SJ_SAT_INPUT_Response_Right
1152.079141	7037329072	68	SJ_SAT_FirstOrder_NoTheft_Correct
1152.079147	7037329091	84	SJ_SAT_SecondOrder_Question_Presented
1152.441279	7038625361	67	SJ_SAT_INPUT_Response_Right
1152.450378	7038657930	76	SJ_SAT_SecondOrder_NoTheft_Correct
1152.450383	7038657947	53	SJ_SAT_END
1154.231076	7045032019	58	SJ_SAT_INPUT_Continue
1155.458364	7049425153	7	SJ_MENU_INPUT_MouseClick
1155.471803	7049473256	52	SJ_SAT_START
1157.670618	7057344014	58	IGNORE
1158.140894	7059027390	58	SJ_SAT_INPUT_Continue
1158.148535	7059054741	59	SJ_SAT_VideoStart_CargoDrop Planet=BOTTOM
1187.036858	7162461792	55	SJ_SAT_Video_Stop
1187.856253	7165394854	58	IGNORE
1188.398676	7167336482	58	SJ_SAT_INPUT_Continue
1188.404429	7167357075	61	SJ_SAT_VideoStart_Pirate_Theft Planet=BOTTOM
1189.612862	7171682714	58	IGNORE
1217.326002	7270883146	55	SJ_SAT_Video_Stop
1219.720702	7279455081	58	IGNORE
1222.663890	7289990357	58	SJ_SAT_INPUT_Continue
1222.676614	7290035904	60	SJ_SAT_VideoStart_Pirate_Drop Planet=TOP
1241.143999	7356140738	55	SJ_SAT_Video_Stop
1244.325425	7367528797	58	IGNORE
1246.740930	7376175206	58	SJ_SAT_INPUT_Continue
1246.813760	7376435904	85	SJ_SAT_VideoStart_Cruiser_View_Theft Planet=BOTTOM
1266.826061	7448070835	55	SJ_SAT_Video_Stop
1267.908225	7451944489	58	IGNORE
1270.587488	7461535030	58	SJ_SAT_INPUT_Continue
1270.589599	7461542588	84	SJ_SAT_FirstOrder_Question_Presented
1274.523301	7475623452	58	IGNORE
1276.786348	7483724131	58	IGNORE
1280.786165	7498041654	58	IGNORE
1284.146068	7510068578	58	IGNORE
1285.808599	7516019685	58	IGNORE
1287.458164	7521924374	64	SJ_SAT_INPUT_Response_Top
1287.465605	7521951012	70	SJ_SAT_FirstOrder_Scan_Correct
1287.465611	7521951031	84	SJ_SAT_SecondOrder_Question_Presented
1287.880552	7523436333	64	SJ_SAT_INPUT_Response_Top
1287.887601	7523461563	82	SJ_SAT_SecondOrder_Scan_IncorrectTrueLocation
1287.887605	7523461580	53	SJ_SAT_END
1566.530251	8520875470	0	IGNORE
1566.530251	8520875470	0	IGNORE
1566.542368	8520918844	0	IGNORE
1566.542368	8520918844	0	IGNORE
1566.554263	8520961423	0	IGNORE
1566.554263	8520961423	0	IGNORE
1566.566297	8521004496	0	IGNORE
1566.566297	8521004496	0	IGNORE
1566.580117	8521053968	0	IGNORE
1566.580117	8521053968	0	IGNORE
1566.591024	8521093008	0	IGNORE
1566.591024	8521093008	0	IGNORE
1567.078425	8522837682	58	SJ_SAT_INPUT_Continue
1571.105992	8537254541	7	SJ_MENU_INPUT_MouseClick
1576.518927	8556630384	0	End_of_Log
