# Supplementary material for: Autistic traits and individual brain differences: functional network efficiency reflects attentional and social impairments, structural nodal efficiencies index systemising and theory-of-mind skills
Source: Mol Autism. 2021 Jan 21;12:3. doi: 10.1186/s13229-020-00377-8 (PMC7818759; doi:10.1186/s13229-020-00377-8)
Supplement: Supplementary file 1 — Additional file 1. Behavioural data. Spreadsheet of behavioural data for all subjects; and log data from each subject’s theory-of-mind test, in raw (ExperimentLog.txt) and tabular (.csv) formats. [file 13229_2020_377_MOESM1_ESM.zip › Paul_Arora_et_al_data/Behavioural/ToM_scores/20110928_P028_ToM_ExperimentLog.txt]

000.000000	493419768538	0	This log was generated by build from 2010/07/08 02:46:14 from SVN Revision 2642 (2010/07/08 02:45:40).
000.000000	493419768538	0	Running on Microsoft Windows NT 5.1.2600 Service Pack 3; Using .NET 2.0.50727.1433. (6455812838644fd836ff7d843050b2f1)
000.000000	493419768538	0	Started on 9/28/2011 3:29:00 PM. Timer Resolution is 3579545 per second.
000.000000	493419768538	0	Writing of Codes to the Parallel Port is Enabled.
004.837038	493437082934	1	SJ_START
032.375823	493535659255	7	SJ_MENU_INPUT_MouseClick
032.381038	493535677922	52	SJ_SAT_START
037.769705	493554966898	58	IGNORE
038.744455	493558456057	58	SJ_SAT_INPUT_Continue
038.749991	493558475876	59	SJ_SAT_VideoStart_CargoDrop Planet=TOP
067.736398	493662234021	55	SJ_SAT_Video_Stop
074.992265	493688206726	58	IGNORE
079.360449	493703842835	58	SJ_SAT_INPUT_Continue
079.371452	493703882221	61	SJ_SAT_VideoStart_Pirate_Theft Planet=TOP
108.040800	493806505443	55	SJ_SAT_Video_Stop
109.823762	493812887637	58	IGNORE
110.037920	493813654224	58	SJ_SAT_INPUT_Continue
110.051026	493813701137	60	SJ_SAT_VideoStart_Pirate_Drop Planet=BOTTOM
128.438401	493879519573	55	SJ_SAT_Video_Stop
130.030857	493885219841	58	IGNORE
130.181143	493885757798	58	SJ_SAT_INPUT_Continue
130.199790	493885824544	85	SJ_SAT_VideoStart_Cruiser_View_Theft Planet=TOP
150.210617	493957454202	55	SJ_SAT_Video_Stop
153.832663	493970419478	58	IGNORE
154.326662	493972187768	58	SJ_SAT_INPUT_Continue
154.330257	493972200637	84	SJ_SAT_FirstOrder_Question_Presented
159.023404	493988999968	58	IGNORE
163.584031	494005324938	58	IGNORE
166.535650	494015890391	58	IGNORE
168.030206	494021240223	58	IGNORE
169.516967	494026562151	58	IGNORE
172.294254	494036503573	65	SJ_SAT_INPUT_Response_Bottom
172.295776	494036509023	70	SJ_SAT_FirstOrder_Scan_Correct
172.295788	494036509064	84	SJ_SAT_SecondOrder_Question_Presented
174.390947	494044008781	64	SJ_SAT_INPUT_Response_Top
174.406283	494044063677	78	SJ_SAT_SecondOrder_Scan_Correct
174.406288	494044063695	53	SJ_SAT_END
180.181333	494064735727	58	SJ_SAT_INPUT_Continue
181.872748	494070790223	7	SJ_MENU_INPUT_MouseClick
181.887378	494070842592	52	SJ_SAT_START
183.398920	494076253224	0	IGNORE
183.398920	494076253224	0	IGNORE
183.533537	494076735091	0	IGNORE
183.533537	494076735091	0	IGNORE
184.021655	494078482332	58	IGNORE
184.211703	494079162617	58	SJ_SAT_INPUT_Continue
184.226202	494079214520	59	SJ_SAT_VideoStart_CargoDrop Planet=LEFT
195.119933	494118209118	58	IGNORE
212.980484	494182141765	55	SJ_SAT_Video_Stop
213.359762	494183499408	58	IGNORE
213.533889	494184122704	58	SJ_SAT_INPUT_Continue
213.538297	494184138482	61	SJ_SAT_VideoStart_Pirate_Theft Planet=LEFT
217.398277	494197955455	58	IGNORE
217.612322	494198721638	58	IGNORE
242.211054	494286773905	55	SJ_SAT_Video_Stop
243.225007	494290403397	58	IGNORE
244.087731	494293491555	58	SJ_SAT_INPUT_Continue
244.102714	494293545188	60	SJ_SAT_VideoStart_Pirate_Drop Planet=BOTTOM
262.507584	494359426247	55	SJ_SAT_Video_Stop
265.881910	494371504801	58	IGNORE
266.392427	494373332219	58	SJ_SAT_INPUT_Continue
266.411730	494373401315	85	SJ_SAT_VideoStart_Cruiser_View_Theft Planet=LEFT
286.425232	494445040544	55	SJ_SAT_Video_Stop
287.962580	494450543552	58	IGNORE
288.144921	494451196250	58	SJ_SAT_INPUT_Continue
288.147278	494451204686	84	SJ_SAT_FirstOrder_Question_Presented
288.879388	494453825307	58	IGNORE
289.477339	494455965698	58	IGNORE
290.043758	494457993220	58	IGNORE
290.498444	494459620790	58	IGNORE
290.984572	494461360907	58	IGNORE
294.305913	494473249799	65	SJ_SAT_INPUT_Response_Bottom
294.310081	494473264718	70	SJ_SAT_FirstOrder_Scan_Correct
294.310086	494473264736	84	SJ_SAT_SecondOrder_Question_Presented
295.466077	494477402657	66	SJ_SAT_INPUT_Response_Left
295.475385	494477435976	78	SJ_SAT_SecondOrder_Scan_Correct
295.475390	494477435993	53	SJ_SAT_END
296.950194	494482715120	58	SJ_SAT_INPUT_Continue
298.185631	494487137421	7	SJ_MENU_INPUT_MouseClick
298.194477	494487169088	52	SJ_SAT_START
299.965543	494493508698	58	IGNORE
300.716071	494496195247	58	SJ_SAT_INPUT_Continue
300.719289	494496206765	59	SJ_SAT_VideoStart_CargoDrop Planet=BOTTOM
329.590589	494599552882	55	SJ_SAT_Video_Stop
330.883559	494604181128	58	IGNORE
331.065659	494604832961	58	SJ_SAT_INPUT_Continue
331.077084	494604873858	61	SJ_SAT_VideoStart_Pirate_Theft Planet=BOTTOM
359.849864	494707867320	55	SJ_SAT_Video_Stop
361.209281	494712733413	58	IGNORE
361.399256	494713413439	58	SJ_SAT_INPUT_Continue
361.403944	494713430218	60	SJ_SAT_VideoStart_Pirate_Drop Planet=TOP
379.704906	494778939335	55	SJ_SAT_Video_Stop
381.312863	494784695089	58	IGNORE
381.711009	494786120270	58	SJ_SAT_INPUT_Continue
381.714785	494786133787	85	SJ_SAT_VideoStart_Cruiser_NoScan
403.017958	494862389455	55	SJ_SAT_Video_Stop
408.837066	494883219215	58	IGNORE
410.083706	494887681619	58	SJ_SAT_INPUT_Continue
410.091851	494887710774	84	SJ_SAT_FirstOrder_Question_Presented
417.798276	494915296267	58	IGNORE
421.974999	494930247037	58	IGNORE
431.506478	494964365393	58	IGNORE
433.153373	494970260528	58	IGNORE
437.866083	494987129887	58	IGNORE
448.041628	495023553706	64	SJ_SAT_INPUT_Response_Top
448.049469	495023581774	71	SJ_SAT_FirstOrder_Theft_IncorrectTrueLocation
448.049474	495023581792	84	SJ_SAT_SecondOrder_Question_Presented
450.191516	495031249327	65	SJ_SAT_INPUT_Response_Bottom
450.194059	495031258431	78	SJ_SAT_SecondOrder_Theft_Correct
450.194064	495031258448	53	SJ_SAT_END
456.807099	495054930106	58	SJ_SAT_INPUT_Continue
458.299535	495060272346	7	SJ_MENU_INPUT_MouseClick
458.299975	495060273921	52	SJ_SAT_START
463.105365	495077475033	58	IGNORE
463.487390	495078842507	58	SJ_SAT_INPUT_Continue
463.492048	495078859180	59	SJ_SAT_VideoStart_CargoDrop Planet=LEFT
492.263182	495181846749	55	SJ_SAT_Video_Stop
493.462793	495186140810	58	IGNORE
493.629119	495186736182	58	SJ_SAT_INPUT_Continue
493.631395	495186744330	61	SJ_SAT_VideoStart_Pirate_Theft Planet=LEFT
522.287568	495289320389	55	SJ_SAT_Video_Stop
523.845085	495294895591	58	IGNORE
524.011738	495295492135	58	SJ_SAT_INPUT_Continue
524.027069	495295547012	60	SJ_SAT_VideoStart_Pirate_Drop Planet=BOTTOM
542.430261	495361422065	55	SJ_SAT_Video_Stop
542.916517	495363162642	58	IGNORE
543.082428	495363756526	58	SJ_SAT_INPUT_Continue
543.089142	495363780560	85	SJ_SAT_VideoStart_Cruiser_NoScan
564.390159	495440028511	55	SJ_SAT_Video_Stop
565.149573	495442746866	58	IGNORE
565.683923	495444659595	58	SJ_SAT_INPUT_Continue
565.690115	495444681761	84	SJ_SAT_FirstOrder_Question_Presented
566.322133	495446944099	58	IGNORE
566.920600	495449086338	58	IGNORE
567.527190	495451257654	58	IGNORE
568.005301	495452969073	58	IGNORE
568.635737	495455225746	58	IGNORE
573.951363	495474253269	66	SJ_SAT_INPUT_Response_Left
573.962074	495474291611	70	SJ_SAT_FirstOrder_Theft_Correct
573.962079	495474291629	84	SJ_SAT_SecondOrder_Question_Presented
576.871058	495484704451	66	SJ_SAT_INPUT_Response_Left
576.882634	495484745886	78	SJ_SAT_SecondOrder_Theft_Correct
576.882639	495484745904	53	SJ_SAT_END
579.796300	495495175484	58	SJ_SAT_INPUT_Continue
581.036962	495499616491	7	SJ_MENU_INPUT_MouseClick
581.053363	495499675197	52	SJ_SAT_START
583.204411	495507374970	58	IGNORE
583.370284	495507968720	58	SJ_SAT_INPUT_Continue
583.381865	495508010176	59	SJ_SAT_VideoStart_CargoDrop Planet=LEFT
612.150569	495610989045	55	SJ_SAT_Video_Stop
613.378421	495615384197	58	IGNORE
613.544986	495615980425	58	SJ_SAT_INPUT_Continue
613.552158	495616006099	61	SJ_SAT_VideoStart_Pirate_Theft Planet=LEFT
642.223748	495718637344	55	SJ_SAT_Video_Stop
642.864196	495720929857	58	IGNORE
643.022255	495721495634	58	SJ_SAT_INPUT_Continue
643.034663	495721540050	60	SJ_SAT_VideoStart_Pirate_Drop Planet=BOTTOM
661.437480	495787413764	55	SJ_SAT_Video_Stop
661.671564	495788251676	58	IGNORE
661.845771	495788875257	58	SJ_SAT_INPUT_Continue
661.860016	495788926250	85	SJ_SAT_VideoStart_Cruiser_NoScan
677.997569	495846691347	58	IGNORE
679.107960	495850666042	58	IGNORE
683.178311	495865236045	55	SJ_SAT_Video_Stop
683.420822	495866104125	58	IGNORE
683.595187	495866728270	58	SJ_SAT_INPUT_Continue
683.600467	495866747173	84	SJ_SAT_FirstOrder_Question_Presented
683.769898	495867353659	58	IGNORE
683.951028	495868002020	58	IGNORE
684.189917	495868857133	58	IGNORE
684.531962	495870081499	58	IGNORE
684.889639	495871361820	58	IGNORE
686.563704	495877354211	66	SJ_SAT_INPUT_Response_Left
686.571676	495877382747	70	SJ_SAT_FirstOrder_Theft_Correct
686.571680	495877382764	84	SJ_SAT_SecondOrder_Question_Presented
687.129669	495879380108	66	SJ_SAT_INPUT_Response_Left
687.145663	495879437360	78	SJ_SAT_SecondOrder_Theft_Correct
687.145668	495879437377	53	SJ_SAT_END
688.765976	495885237345	58	SJ_SAT_INPUT_Continue
689.891717	495889266983	7	SJ_MENU_INPUT_MouseClick
689.898005	495889289494	52	SJ_SAT_START
691.870395	495896349751	58	IGNORE
692.052002	495896999820	58	SJ_SAT_INPUT_Continue
692.067331	495897054693	59	SJ_SAT_VideoStart_CargoDrop Planet=LEFT
720.835154	496000030411	55	SJ_SAT_Video_Stop
722.140565	496004703186	58	IGNORE
722.306208	496005296115	58	SJ_SAT_INPUT_Continue
722.321303	496005350146	61	SJ_SAT_VideoStart_Pirate_Theft Planet=LEFT
751.007937	496108035244	55	SJ_SAT_Video_Stop
752.202840	496112312453	58	IGNORE
752.392999	496112993134	58	SJ_SAT_INPUT_Continue
752.409852	496113053461	60	SJ_SAT_VideoStart_Pirate_Drop Planet=RIGHT
770.709773	496178558851	55	SJ_SAT_Video_Stop
771.747396	496182273072	58	IGNORE
771.912792	496182865112	58	SJ_SAT_INPUT_Continue
771.925783	496182911614	85	SJ_SAT_VideoStart_Cruiser_NoScan
793.226471	496259158387	55	SJ_SAT_Video_Stop
793.668138	496260739353	58	IGNORE
793.858183	496261419629	58	SJ_SAT_INPUT_Continue
793.867994	496261454745	84	SJ_SAT_FirstOrder_Question_Presented
794.016297	496261985603	58	IGNORE
794.190497	496262609160	58	IGNORE
794.380551	496263289467	58	IGNORE
794.786765	496264743530	58	IGNORE
795.201226	496266227111	58	IGNORE
796.274485	496270068890	66	SJ_SAT_INPUT_Response_Left
796.281994	496270095767	70	SJ_SAT_FirstOrder_Theft_Correct
796.281999	496270095785	84	SJ_SAT_SecondOrder_Question_Presented
796.456986	496270722160	66	SJ_SAT_INPUT_Response_Left
796.467660	496270760369	78	SJ_SAT_SecondOrder_Theft_Correct
796.467665	496270760386	53	SJ_SAT_END
798.421378	496277753788	58	SJ_SAT_INPUT_Continue
799.505208	496281633409	7	SJ_MENU_INPUT_MouseClick
799.507132	496281640294	52	SJ_SAT_START
801.605002	496289149715	58	IGNORE
801.787361	496289802477	58	SJ_SAT_INPUT_Continue
801.795732	496289832441	59	SJ_SAT_VideoStart_CargoDrop Planet=BOTTOM
830.663637	496393166408	55	SJ_SAT_Video_Stop
830.891639	496393982549	58	IGNORE
831.081894	496394663577	58	SJ_SAT_INPUT_Continue
831.086177	496394678908	61	SJ_SAT_VideoStart_Pirate_Theft Planet=BOTTOM
835.050766	496408870332	58	IGNORE
859.856223	496497662581	55	SJ_SAT_Video_Stop
860.423636	496499693661	58	IGNORE
860.581390	496500258351	58	SJ_SAT_INPUT_Continue
860.582695	496500263022	60	SJ_SAT_VideoStart_Pirate_Drop Planet=TOP
878.881762	496565765356	55	SJ_SAT_Video_Stop
879.463463	496567847578	58	IGNORE
879.653545	496568527985	58	SJ_SAT_INPUT_Continue
879.658839	496568546938	85	SJ_SAT_VideoStart_Cruiser_NoScan
900.959114	496644792229	55	SJ_SAT_Video_Stop
901.240742	496645800329	58	IGNORE
901.423188	496646453405	58	SJ_SAT_INPUT_Continue
901.431858	496646484438	84	SJ_SAT_FirstOrder_Question_Presented
901.605049	496647104382	58	IGNORE
901.795226	496647785131	58	IGNORE
902.177330	496649152890	58	IGNORE
902.647854	496650837149	58	IGNORE
903.150277	496652635597	58	IGNORE
905.078917	496659539250	65	SJ_SAT_INPUT_Response_Bottom
905.095043	496659596973	70	SJ_SAT_FirstOrder_Theft_Correct
905.095048	496659596991	84	SJ_SAT_SecondOrder_Question_Presented
905.558282	496661255158	65	SJ_SAT_INPUT_Response_Bottom
905.567726	496661288965	78	SJ_SAT_SecondOrder_Theft_Correct
905.567731	496661288982	53	SJ_SAT_END
906.746105	496665507023	58	SJ_SAT_INPUT_Continue
907.934339	496669760360	7	SJ_MENU_INPUT_MouseClick
907.948762	496669811989	52	SJ_SAT_START
909.978179	496677076377	58	IGNORE
910.136461	496677642958	58	SJ_SAT_INPUT_Continue
910.152605	496677700745	59	SJ_SAT_VideoStart_CargoDrop Planet=LEFT
938.128170	496777840537	58	IGNORE
938.309856	496778490892	58	IGNORE
938.919910	496780674606	55	SJ_SAT_Video_Stop
939.180359	496781606897	58	IGNORE
939.330514	496782144383	58	SJ_SAT_INPUT_Continue
939.342598	496782187637	62	SJ_SAT_VideoStart_Pirate_NoTheft Planet=LEFT
968.110962	496885165293	55	SJ_SAT_Video_Stop
968.915049	496888043556	58	IGNORE
969.049280	496888524044	58	SJ_SAT_INPUT_Continue
969.060413	496888563893	87	SJ_SAT_VideoStart_Cruiser_View_NoTheft Planet=LEFT
988.953888	496959773483	55	SJ_SAT_Video_Stop
992.638356	496972962203	58	IGNORE
993.396370	496975675549	58	SJ_SAT_INPUT_Continue
993.410049	496975724512	84	SJ_SAT_FirstOrder_Question_Presented
996.148343	496985526360	58	IGNORE
997.675591	496990993212	58	IGNORE
1002.412021	497007947476	58	IGNORE
1003.218870	497010835628	58	IGNORE
1004.593666	497015756772	58	IGNORE
1010.806429	497037995637	66	SJ_SAT_INPUT_Response_Left
1010.815487	497038028060	68	SJ_SAT_FirstOrder_NoTheft_Correct
1010.815492	497038028078	84	SJ_SAT_SecondOrder_Question_Presented
1012.164515	497042856966	65	SJ_SAT_INPUT_Response_Bottom
1012.166147	497042862807	76	SJ_SAT_SecondOrder_NoTheft_Incorrect
1012.166152	497042862825	53	SJ_SAT_END
1014.417983	497050923356	58	SJ_SAT_INPUT_Continue
1015.723021	497055594798	7	SJ_MENU_INPUT_MouseClick
1015.728949	497055616018	52	SJ_SAT_START
1018.018338	497063810991	58	IGNORE
1018.176189	497064376025	58	SJ_SAT_INPUT_Continue
1018.186370	497064412467	59	SJ_SAT_VideoStart_CargoDrop Planet=BOTTOM
1047.054742	497167748104	55	SJ_SAT_Video_Stop
1048.401784	497172569902	58	IGNORE
1048.542921	497173075108	58	SJ_SAT_INPUT_Continue
1048.557871	497173128621	62	SJ_SAT_VideoStart_Pirate_NoTheft Planet=BOTTOM
1077.327581	497276111095	55	SJ_SAT_Video_Stop
1080.713274	497288230334	58	IGNORE
1081.351951	497290516507	58	SJ_SAT_INPUT_Continue
1081.366868	497290569903	87	SJ_SAT_VideoStart_Cruiser_View_NoTheft Planet=BOTTOM
1101.259282	497361775696	55	SJ_SAT_Video_Stop
1103.267710	497368964953	58	IGNORE
1103.569793	497370046272	58	SJ_SAT_INPUT_Continue
1103.571672	497370053000	84	SJ_SAT_FirstOrder_Question_Presented
1104.016369	497371644811	58	IGNORE
1104.510482	497373413511	58	IGNORE
1104.956764	497375010999	58	IGNORE
1105.435093	497376723198	58	IGNORE
1105.921507	497378464338	58	IGNORE
1107.298050	497383391736	65	SJ_SAT_INPUT_Response_Bottom
1107.302354	497383407144	68	SJ_SAT_FirstOrder_NoTheft_Correct
1107.302359	497383407162	84	SJ_SAT_SecondOrder_Question_Presented
1107.880250	497385475749	65	SJ_SAT_INPUT_Response_Bottom
1107.893267	497385522343	76	SJ_SAT_SecondOrder_NoTheft_Correct
1107.893272	497385522361	53	SJ_SAT_END
1109.525682	497391365645	58	SJ_SAT_INPUT_Continue
1110.910597	497396323012	7	SJ_MENU_INPUT_MouseClick
1110.915919	497396342063	52	SJ_SAT_START
1113.054066	497403995656	58	IGNORE
1113.179842	497404445877	58	SJ_SAT_INPUT_Continue
1113.187630	497404473752	59	SJ_SAT_VideoStart_CargoDrop Planet=TOP
1141.856019	497507093540	55	SJ_SAT_Video_Stop
1142.220187	497508397096	58	IGNORE
1142.402623	497509050134	58	SJ_SAT_INPUT_Continue
1142.413678	497509089707	61	SJ_SAT_VideoStart_Pirate_Theft Planet=TOP
1171.080873	497611705220	55	SJ_SAT_Video_Stop
1175.477564	497627443374	58	IGNORE
1176.091914	497629642470	58	SJ_SAT_INPUT_Continue
1176.095459	497629655159	60	SJ_SAT_VideoStart_Pirate_Drop Planet=LEFT
1193.517016	497692016404	58	IGNORE
1193.691622	497692641415	58	IGNORE
1194.393156	497695152589	55	SJ_SAT_Video_Stop
1194.730175	497696358962	58	IGNORE
1194.879903	497696894922	58	SJ_SAT_INPUT_Continue
1194.883196	497696906708	85	SJ_SAT_VideoStart_Cruiser_NoScan
1216.201988	497773218282	55	SJ_SAT_Video_Stop
1216.540609	497774430393	58	IGNORE
1216.698049	497774993956	58	SJ_SAT_INPUT_Continue
1216.708501	497775031370	84	SJ_SAT_FirstOrder_Question_Presented
1216.856285	497775560368	58	IGNORE
1217.054163	497776268683	58	IGNORE
1217.260402	497777006922	58	IGNORE
1217.618525	497778288840	58	IGNORE
1217.992730	497779628326	58	IGNORE
1219.210319	497783986740	64	SJ_SAT_INPUT_Response_Top
1219.223548	497784034094	70	SJ_SAT_FirstOrder_Theft_Correct
1219.223554	497784034113	84	SJ_SAT_SecondOrder_Question_Presented
1219.528673	497785126301	64	SJ_SAT_INPUT_Response_Top
1219.544294	497785182217	78	SJ_SAT_SecondOrder_Theft_Correct
1219.544299	497785182235	53	SJ_SAT_END
1222.894415	497797174128	58	SJ_SAT_INPUT_Continue
1236.401445	497845523147	7	SJ_MENU_INPUT_MouseClick
1239.908734	497858077649	0	End_of_Log
