# Supplementary material for: Autistic traits and individual brain differences: functional network efficiency reflects attentional and social impairments, structural nodal efficiencies index systemising and theory-of-mind skills
Source: Mol Autism. 2021 Jan 21;12:3. doi: 10.1186/s13229-020-00377-8 (PMC7818759; doi:10.1186/s13229-020-00377-8)
Supplement: Supplementary file 1 — Additional file 1. Behavioural data. Spreadsheet of behavioural data for all subjects; and log data from each subject’s theory-of-mind test, in raw (ExperimentLog.txt) and tabular (.csv) formats. [file 13229_2020_377_MOESM1_ESM.zip › Paul_Arora_et_al_data/Behavioural/ToM_scores/20110929_P030_ToM_ExperimentLog.txt]

000.000000	938324854040	0	This log was generated by build from 2010/07/08 02:46:14 from SVN Revision 2642 (2010/07/08 02:45:40).
000.000000	938324854040	0	Running on Microsoft Windows NT 5.1.2600 Service Pack 3; Using .NET 2.0.50727.1433. (6455812838644fd836ff7d843050b2f1)
000.000000	938324854040	0	Started on 9/30/2011 1:58:12 AM. Timer Resolution is 3579545 per second.
000.000000	938324854040	0	Writing of Codes to the Parallel Port is Enabled.
006.444593	938347922750	1	SJ_START
014.891798	938378159900	7	SJ_MENU_INPUT_MouseClick
014.899900	938378188904	52	SJ_SAT_START
019.306117	938393961156	58	IGNORE
020.336462	938397649322	58	SJ_SAT_INPUT_Continue
020.345284	938397680899	59	SJ_SAT_VideoStart_CargoDrop Planet=TOP
048.809700	938499570559	55	SJ_SAT_Video_Stop
049.420129	938501755617	58	IGNORE
049.914300	938503524522	58	SJ_SAT_INPUT_Continue
049.923836	938503558658	61	SJ_SAT_VideoStart_Pirate_Theft Planet=TOP
078.375303	938605401963	55	SJ_SAT_Video_Stop
080.839362	938614222175	58	IGNORE
081.469402	938616477429	58	SJ_SAT_INPUT_Continue
081.477839	938616507630	60	SJ_SAT_VideoStart_Pirate_Drop Planet=RIGHT
099.584047	938681319616	55	SJ_SAT_Video_Stop
100.860871	938685890066	58	IGNORE
101.651102	938688718735	58	SJ_SAT_INPUT_Continue
101.658788	938688746245	85	SJ_SAT_VideoStart_Cruiser_View_Theft Planet=TOP
121.365822	938759288461	55	SJ_SAT_Video_Stop
121.858974	938761053722	58	IGNORE
122.369109	938762879774	58	SJ_SAT_INPUT_Continue
122.377105	938762908396	84	SJ_SAT_FirstOrder_Question_Presented
123.695809	938767628755	58	IGNORE
124.406062	938770171138	58	IGNORE
125.204442	938773028976	58	IGNORE
125.874684	938775428134	58	IGNORE
127.321501	938780607081	58	IGNORE
133.323544	938802091666	67	SJ_SAT_INPUT_Response_Right
133.327858	938802107108	70	SJ_SAT_FirstOrder_Scan_Correct
133.327861	938802107117	84	SJ_SAT_SecondOrder_Question_Presented
138.086272	938819140063	64	SJ_SAT_INPUT_Response_Top
138.092647	938819162884	78	SJ_SAT_SecondOrder_Scan_Correct
138.092649	938819162893	53	SJ_SAT_END
142.386633	938834533401	58	SJ_SAT_INPUT_Continue
144.332491	938841498686	7	SJ_MENU_INPUT_MouseClick
144.332736	938841499562	52	SJ_SAT_START
145.802390	938846760256	58	IGNORE
146.392726	938848873390	58	SJ_SAT_INPUT_Continue
146.399211	938848896605	59	SJ_SAT_VideoStart_CargoDrop Planet=TOP
174.864948	938950790989	55	SJ_SAT_Video_Stop
175.229002	938952094138	58	IGNORE
175.674929	938953690353	58	SJ_SAT_INPUT_Continue
175.687672	938953735969	62	SJ_SAT_VideoStart_Pirate_NoTheft Planet=TOP
205.744148	939061324478	55	SJ_SAT_Video_Stop
206.680418	939064675897	58	IGNORE
207.454408	939067446428	58	SJ_SAT_INPUT_Continue
207.459312	939067463983	87	SJ_SAT_VideoStart_Cruiser_View_NoTheft Planet=TOP
227.168299	939138013190	55	SJ_SAT_Video_Stop
227.526437	939139295160	58	IGNORE
227.844457	939140433527	58	SJ_SAT_INPUT_Continue
227.853848	939140467141	84	SJ_SAT_FirstOrder_Question_Presented
228.522728	939142861428	58	IGNORE
229.161122	939145146588	58	IGNORE
229.879358	939147717545	58	IGNORE
231.126038	939152180092	58	IGNORE
232.052677	939155497041	58	IGNORE
237.736138	939175841244	64	SJ_SAT_INPUT_Response_Top
237.742462	939175863880	68	SJ_SAT_FirstOrder_NoTheft_Correct
237.742464	939175863890	84	SJ_SAT_SecondOrder_Question_Presented
240.199396	939184658588	64	SJ_SAT_INPUT_Response_Top
240.210456	939184698175	76	SJ_SAT_SecondOrder_NoTheft_Correct
240.210458	939184698184	53	SJ_SAT_END
241.971621	939191002345	58	SJ_SAT_INPUT_Continue
244.919017	939201552684	7	SJ_MENU_INPUT_MouseClick
244.925497	939201575878	52	SJ_SAT_START
246.203650	939206151083	58	IGNORE
246.745928	939208092194	58	SJ_SAT_INPUT_Continue
246.752376	939208115275	59	SJ_SAT_VideoStart_CargoDrop Planet=LEFT
275.322111	939310381927	55	SJ_SAT_Video_Stop
276.710790	939315352764	58	IGNORE
277.612725	939318581281	58	SJ_SAT_INPUT_Continue
277.618791	939318602997	61	SJ_SAT_VideoStart_Pirate_Theft Planet=LEFT
306.074164	939420460282	55	SJ_SAT_Video_Stop
307.545702	939425727720	58	IGNORE
308.128188	939427812756	58	SJ_SAT_INPUT_Continue
308.130828	939427822203	60	SJ_SAT_VideoStart_Pirate_Drop Planet=RIGHT
326.219257	939492570549	55	SJ_SAT_Video_Stop
327.359516	939496652159	58	IGNORE
327.846018	939498393616	58	SJ_SAT_INPUT_Continue
327.848333	939498401901	85	SJ_SAT_VideoStart_Cruiser_View_Theft Planet=LEFT
347.554473	939568940915	55	SJ_SAT_Video_Stop
348.302153	939571617271	58	IGNORE
348.644117	939572841346	58	SJ_SAT_INPUT_Continue
348.651265	939572866934	84	SJ_SAT_FirstOrder_Question_Presented
349.010576	939574153102	58	IGNORE
349.344323	939575347765	58	IGNORE
349.775194	939576890087	58	IGNORE
350.125220	939578143022	58	IGNORE
350.699334	939580198087	58	IGNORE
353.572199	939590481638	67	SJ_SAT_INPUT_Response_Right
353.586886	939590534211	70	SJ_SAT_FirstOrder_Scan_Correct
353.586889	939590534221	84	SJ_SAT_SecondOrder_Question_Presented
356.388894	939600564124	66	SJ_SAT_INPUT_Response_Left
356.397552	939600595114	78	SJ_SAT_SecondOrder_Scan_Correct
356.397554	939600595123	53	SJ_SAT_END
357.953023	939606162995	58	SJ_SAT_INPUT_Continue
359.982207	939613426549	7	SJ_MENU_INPUT_MouseClick
359.998080	939613483369	52	SJ_SAT_START
361.368776	939618389836	58	IGNORE
362.166843	939621246552	58	SJ_SAT_INPUT_Continue
362.167939	939621250475	59	SJ_SAT_VideoStart_CargoDrop Planet=LEFT
390.738732	939723520913	55	SJ_SAT_Video_Stop
391.083215	939724754007	58	IGNORE
391.593877	939726581946	58	SJ_SAT_INPUT_Continue
391.595857	939726589033	62	SJ_SAT_VideoStart_Pirate_NoTheft Planet=LEFT
420.148582	939828794796	55	SJ_SAT_Video_Stop
421.534401	939833755398	58	IGNORE
421.884755	939835009506	58	SJ_SAT_INPUT_Continue
421.897682	939835055779	87	SJ_SAT_VideoStart_Cruiser_View_NoTheft Planet=LEFT
441.604930	939905598758	55	SJ_SAT_Video_Stop
441.924742	939906743541	58	IGNORE
442.258908	939907939703	58	SJ_SAT_INPUT_Continue
442.273201	939907990865	84	SJ_SAT_FirstOrder_Question_Presented
442.641134	939909307897	58	IGNORE
442.991074	939910560523	58	IGNORE
443.325504	939911757632	58	IGNORE
443.667848	939912983068	58	IGNORE
444.017774	939914235643	58	IGNORE
445.707313	939920283425	66	SJ_SAT_INPUT_Response_Left
445.716497	939920316299	68	SJ_SAT_FirstOrder_NoTheft_Correct
445.716500	939920316308	84	SJ_SAT_SecondOrder_Question_Presented
446.481695	939923055358	66	SJ_SAT_INPUT_Response_Left
446.487628	939923076598	76	SJ_SAT_SecondOrder_NoTheft_Correct
446.487631	939923076606	53	SJ_SAT_END
449.022370	939932149818	58	SJ_SAT_INPUT_Continue
450.161981	939936229107	7	SJ_MENU_INPUT_MouseClick
450.172616	939936267178	52	SJ_SAT_START
451.733654	939941854981	58	IGNORE
451.939798	939942592883	58	SJ_SAT_INPUT_Continue
451.947565	939942620688	59	SJ_SAT_VideoStart_CargoDrop Planet=RIGHT
480.601471	940045188633	55	SJ_SAT_Video_Stop
481.208546	940047361684	58	IGNORE
481.510764	940048443487	58	SJ_SAT_INPUT_Continue
481.527053	940048501794	61	SJ_SAT_VideoStart_Pirate_Theft Planet=RIGHT
510.078521	940150703058	55	SJ_SAT_Video_Stop
511.331846	940155189394	58	IGNORE
511.546033	940155956083	58	SJ_SAT_INPUT_Continue
511.552478	940155979154	60	SJ_SAT_VideoStart_Pirate_Drop Planet=TOP
529.639813	940220723583	55	SJ_SAT_Video_Stop
530.281540	940223020676	58	IGNORE
530.687828	940224475003	58	SJ_SAT_INPUT_Continue
530.702360	940224527021	85	SJ_SAT_VideoStart_Cruiser_NoScan
551.801498	940300052332	55	SJ_SAT_Video_Stop
566.031581	940350989557	58	IGNORE
567.206040	940355193584	58	SJ_SAT_INPUT_Continue
567.221272	940355248109	84	SJ_SAT_FirstOrder_Question_Presented
569.965537	940365071327	58	IGNORE
570.755904	940367900483	58	IGNORE
571.178081	940369411684	58	IGNORE
572.024612	940372441879	58	IGNORE
572.599127	940374498382	58	IGNORE
576.088495	940386988733	67	SJ_SAT_INPUT_Response_Right
576.096747	940387018271	70	SJ_SAT_FirstOrder_Theft_Correct
576.096750	940387018281	84	SJ_SAT_SecondOrder_Question_Presented
580.033107	940401108649	67	SJ_SAT_INPUT_Response_Right
580.037826	940401125540	78	SJ_SAT_SecondOrder_Theft_Correct
580.037829	940401125549	53	SJ_SAT_END
582.302124	940409230696	58	SJ_SAT_INPUT_Continue
583.780750	940414523503	7	SJ_MENU_INPUT_MouseClick
583.791089	940414560515	52	SJ_SAT_START
591.184612	940441025963	58	IGNORE
592.615366	940446147409	58	SJ_SAT_INPUT_Continue
592.630287	940446200821	59	SJ_SAT_VideoStart_CargoDrop Planet=LEFT
621.198771	940548462993	55	SJ_SAT_Video_Stop
622.212285	940552090914	58	IGNORE
622.378608	940552686276	58	SJ_SAT_INPUT_Continue
622.381252	940552695740	61	SJ_SAT_VideoStart_Pirate_Theft Planet=LEFT
650.833929	940654543378	55	SJ_SAT_Video_Stop
652.119764	940659146080	58	IGNORE
652.325568	940659882765	58	SJ_SAT_INPUT_Continue
652.342182	940659942236	60	SJ_SAT_VideoStart_Pirate_Drop Planet=RIGHT
670.430143	940724688905	55	SJ_SAT_Video_Stop
671.245212	940727606481	58	IGNORE
671.651545	940729060968	58	SJ_SAT_INPUT_Continue
671.664311	940729106666	85	SJ_SAT_VideoStart_Cruiser_NoScan
692.781567	940804696833	55	SJ_SAT_Video_Stop
694.597391	940811196657	58	IGNORE
695.283622	940813653052	58	SJ_SAT_INPUT_Continue
695.300516	940813713527	84	SJ_SAT_FirstOrder_Question_Presented
696.290211	940817256182	58	IGNORE
696.704634	940818739629	58	IGNORE
697.038738	940819935569	58	IGNORE
697.364752	940821102552	58	IGNORE
697.779000	940822585370	58	IGNORE
700.837614	940833533818	66	SJ_SAT_INPUT_Response_Left
700.851988	940833585269	70	SJ_SAT_FirstOrder_Theft_Correct
700.852000	940833585314	84	SJ_SAT_SecondOrder_Question_Presented
702.900372	940840917553	66	SJ_SAT_INPUT_Response_Left
702.908445	940840946448	78	SJ_SAT_SecondOrder_Theft_Correct
702.908447	940840946456	53	SJ_SAT_END
704.632501	940847117787	58	SJ_SAT_INPUT_Continue
705.997274	940852003053	7	SJ_MENU_INPUT_MouseClick
706.011129	940852052646	52	SJ_SAT_START
707.071726	940855849101	58	IGNORE
707.277931	940856587220	58	SJ_SAT_INPUT_Continue
707.289115	940856627254	59	SJ_SAT_VideoStart_CargoDrop Planet=LEFT
735.839795	940958825699	55	SJ_SAT_Video_Stop
736.386832	940960783843	58	IGNORE
736.849073	940962438456	58	SJ_SAT_INPUT_Continue
736.850820	940962444709	61	SJ_SAT_VideoStart_Pirate_Theft Planet=LEFT
765.303087	941064290879	55	SJ_SAT_Video_Stop
766.534478	941068698699	58	IGNORE
766.700833	941069294174	58	SJ_SAT_INPUT_Continue
766.708488	941069321574	60	SJ_SAT_VideoStart_Pirate_Drop Planet=RIGHT
784.814007	941134131095	55	SJ_SAT_Video_Stop
785.948429	941138191810	58	IGNORE
786.154442	941138929242	58	SJ_SAT_INPUT_Continue
786.168978	941138981274	85	SJ_SAT_VideoStart_Cruiser_View_Theft Planet=LEFT
805.873084	941209513008	55	SJ_SAT_Video_Stop
807.035316	941213673271	58	IGNORE
807.385650	941214927307	58	SJ_SAT_INPUT_Continue
807.398025	941214971604	84	SJ_SAT_FirstOrder_Question_Presented
807.719854	941216123603	58	IGNORE
808.037974	941217262328	58	IGNORE
808.356142	941218401227	58	IGNORE
808.682312	941219568766	58	IGNORE
809.032594	941220822615	58	IGNORE
813.066110	941235260767	67	SJ_SAT_INPUT_Response_Right
813.070043	941235274848	70	SJ_SAT_FirstOrder_Scan_Correct
813.070046	941235274857	84	SJ_SAT_SecondOrder_Question_Presented
816.451508	941247378954	66	SJ_SAT_INPUT_Response_Left
816.463121	941247420524	78	SJ_SAT_SecondOrder_Scan_Correct
816.463124	941247420533	53	SJ_SAT_END
818.215043	941253691606	58	SJ_SAT_INPUT_Continue
822.061972	941267461861	7	SJ_MENU_INPUT_MouseClick
822.068541	941267485376	52	SJ_SAT_START
822.984137	941270762793	58	IGNORE
823.293800	941271871246	58	SJ_SAT_INPUT_Continue
823.295154	941271876092	59	SJ_SAT_VideoStart_CargoDrop Planet=BOTTOM
851.965311	941374502208	55	SJ_SAT_Video_Stop
852.250967	941375524727	58	IGNORE
852.481139	941376348637	58	SJ_SAT_INPUT_Continue
852.496709	941376404371	61	SJ_SAT_VideoStart_Pirate_Theft Planet=BOTTOM
881.050735	941478614792	55	SJ_SAT_Video_Stop
882.366826	941483325799	58	IGNORE
882.540767	941483948431	58	SJ_SAT_INPUT_Continue
882.541932	941483952599	60	SJ_SAT_VideoStart_Pirate_Drop Planet=RIGHT
900.630599	941548701799	55	SJ_SAT_Video_Stop
901.092471	941550355090	58	IGNORE
901.346445	941551264202	58	SJ_SAT_INPUT_Continue
901.350478	941551278637	85	SJ_SAT_VideoStart_Cruiser_NoScan
916.928858	941607042148	58	IGNORE
922.468059	941626869967	55	SJ_SAT_Video_Stop
923.458594	941630415633	58	IGNORE
924.240807	941633215598	58	SJ_SAT_INPUT_Continue
924.250206	941633249242	84	SJ_SAT_FirstOrder_Question_Presented
925.279108	941636932246	58	IGNORE
925.565439	941637957178	58	IGNORE
925.963483	941639381994	58	IGNORE
926.881900	941642669509	58	IGNORE
927.336161	941644295560	58	IGNORE
929.169256	941650857203	65	SJ_SAT_INPUT_Response_Bottom
929.184846	941650913009	70	SJ_SAT_FirstOrder_Theft_Correct
929.184849	941650913020	84	SJ_SAT_SecondOrder_Question_Presented
930.935818	941657180693	65	SJ_SAT_INPUT_Response_Bottom
930.949732	941657230499	78	SJ_SAT_SecondOrder_Theft_Correct
930.949735	941657230508	53	SJ_SAT_END
932.733275	941663614771	58	SJ_SAT_INPUT_Continue
934.163950	941668735937	7	SJ_MENU_INPUT_MouseClick
934.172665	941668767133	52	SJ_SAT_START
935.308575	941672833174	58	IGNORE
935.474640	941673427610	58	SJ_SAT_INPUT_Continue
935.485013	941673464740	59	SJ_SAT_VideoStart_CargoDrop Planet=RIGHT
964.139150	941776033512	55	SJ_SAT_Video_Stop
964.551701	941777510258	58	IGNORE
964.757923	941778248441	58	SJ_SAT_INPUT_Continue
964.773361	941778303699	61	SJ_SAT_VideoStart_Pirate_Theft Planet=RIGHT
993.324280	941880503000	55	SJ_SAT_Video_Stop
994.539617	941884853354	58	IGNORE
994.705572	941885447397	58	SJ_SAT_INPUT_Continue
994.712536	941885472326	60	SJ_SAT_VideoStart_Pirate_Drop Planet=BOTTOM
1012.904945	941950592873	55	SJ_SAT_Video_Stop
1013.321306	941952083255	58	IGNORE
1013.575620	941952993583	58	SJ_SAT_INPUT_Continue
1013.591653	941953050975	85	SJ_SAT_VideoStart_Cruiser_View_Theft Planet=RIGHT
1033.399090	942023952586	55	SJ_SAT_Video_Stop
1033.920605	942025819371	58	IGNORE
1034.190344	942026784915	58	SJ_SAT_INPUT_Continue
1034.204454	942026835422	84	SJ_SAT_FirstOrder_Question_Presented
1034.428643	942027637917	58	IGNORE
1034.690952	942028576862	58	IGNORE
1035.073030	942029944528	58	IGNORE
1035.407111	942031140387	58	IGNORE
1035.741382	942032336926	58	IGNORE
1038.430683	942041963400	65	SJ_SAT_INPUT_Response_Bottom
1038.437040	942041986153	70	SJ_SAT_FirstOrder_Scan_Correct
1038.437042	942041986162	84	SJ_SAT_SecondOrder_Question_Presented
1039.940587	942047368170	67	SJ_SAT_INPUT_Response_Right
1039.945250	942047384860	78	SJ_SAT_SecondOrder_Scan_Correct
1039.945253	942047384869	53	SJ_SAT_END
1042.299060	942055810429	58	SJ_SAT_INPUT_Continue
1043.506380	942060132084	7	SJ_MENU_INPUT_MouseClick
1043.510598	942060147184	52	SJ_SAT_START
1046.106903	942069440775	58	IGNORE
1046.313171	942070179120	58	SJ_SAT_INPUT_Continue
1046.313994	942070182065	59	SJ_SAT_VideoStart_CargoDrop Planet=LEFT
1074.881102	942172439313	55	SJ_SAT_Video_Stop
1075.230119	942173688638	58	IGNORE
1075.452229	942174483688	58	SJ_SAT_INPUT_Continue
1075.463839	942174525246	61	SJ_SAT_VideoStart_Pirate_Theft Planet=LEFT
1103.917063	942276374842	55	SJ_SAT_Video_Stop
1106.082782	942284127131	58	IGNORE
1106.248698	942284721036	58	SJ_SAT_INPUT_Continue
1106.264246	942284776691	60	SJ_SAT_VideoStart_Pirate_Drop Planet=BOTTOM
1124.455910	942349894569	55	SJ_SAT_Video_Stop
1124.840534	942351271351	58	IGNORE
1125.118777	942352267331	58	SJ_SAT_INPUT_Continue
1125.125519	942352291465	85	SJ_SAT_VideoStart_Cruiser_View_Theft Planet=LEFT
1144.933608	942423195412	55	SJ_SAT_Video_Stop
1146.103962	942427384748	58	IGNORE
1146.406125	942428466354	58	SJ_SAT_INPUT_Continue
1146.407167	942428470082	84	SJ_SAT_FirstOrder_Question_Presented
1146.756248	942429719633	58	IGNORE
1147.026476	942430686928	58	IGNORE
1147.272485	942431567527	58	IGNORE
1147.710962	942433137076	58	IGNORE
1148.140928	942434676159	58	IGNORE
1149.878453	942440895707	65	SJ_SAT_INPUT_Response_Bottom
1149.885342	942440920367	70	SJ_SAT_FirstOrder_Scan_Correct
1149.885345	942440920376	84	SJ_SAT_SecondOrder_Question_Presented
1151.277617	942445904079	66	SJ_SAT_INPUT_Response_Left
1151.289942	942445948195	78	SJ_SAT_SecondOrder_Scan_Correct
1151.289946	942445948209	53	SJ_SAT_END
1153.025676	942452161334	58	SJ_SAT_INPUT_Continue
1154.296292	942456709561	7	SJ_MENU_INPUT_MouseClick
1154.307004	942456747905	52	SJ_SAT_START
1156.817753	942465735244	58	IGNORE
1158.312450	942471085579	58	SJ_SAT_INPUT_Continue
1158.328591	942471143357	59	SJ_SAT_VideoStart_CargoDrop Planet=RIGHT
1186.998289	942573767830	55	SJ_SAT_Video_Stop
1188.070346	942577605305	58	IGNORE
1188.236310	942578199384	58	SJ_SAT_INPUT_Continue
1188.249445	942578246401	61	SJ_SAT_VideoStart_Pirate_Theft Planet=RIGHT
1216.818089	942680509145	55	SJ_SAT_Video_Stop
1217.722214	942683745501	58	IGNORE
1217.896620	942684369798	58	SJ_SAT_INPUT_Continue
1217.897822	942684374100	60	SJ_SAT_VideoStart_Pirate_Drop Planet=BOTTOM
1236.106409	942749552557	55	SJ_SAT_Video_Stop
1236.600617	942751321596	58	IGNORE
1236.838588	942752173424	58	SJ_SAT_INPUT_Continue
1236.843482	942752190942	85	SJ_SAT_VideoStart_Cruiser_NoScan
1257.959932	942827778224	55	SJ_SAT_Video_Stop
1258.592255	942830041655	58	IGNORE
1258.822348	942830865281	58	SJ_SAT_INPUT_Continue
1258.833786	942830906223	84	SJ_SAT_FirstOrder_Question_Presented
1259.156553	942832061583	58	IGNORE
1259.418627	942832999690	58	IGNORE
1259.624689	942833737298	58	IGNORE
1259.951146	942834905864	58	IGNORE
1260.333261	942836273663	58	IGNORE
1261.573397	942840712785	67	SJ_SAT_INPUT_Response_Right
1261.575214	942840719289	70	SJ_SAT_FirstOrder_Theft_Correct
1261.575216	942840719298	84	SJ_SAT_SecondOrder_Question_Presented
1262.795758	942845088280	67	SJ_SAT_INPUT_Response_Right
1262.808955	942845135522	78	SJ_SAT_SecondOrder_Theft_Correct
1262.808958	942845135531	53	SJ_SAT_END
1264.865712	942852497776	58	SJ_SAT_INPUT_Continue
1267.413420	942861617411	7	SJ_MENU_INPUT_MouseClick
1270.954658	942874293431	0	End_of_Log
