# Supplementary material for: Autistic traits and individual brain differences: functional network efficiency reflects attentional and social impairments, structural nodal efficiencies index systemising and theory-of-mind skills
Source: Mol Autism. 2021 Jan 21;12:3. doi: 10.1186/s13229-020-00377-8 (PMC7818759; doi:10.1186/s13229-020-00377-8)
Supplement: Supplementary file 1 — Additional file 1. Behavioural data. Spreadsheet of behavioural data for all subjects; and log data from each subject’s theory-of-mind test, in raw (ExperimentLog.txt) and tabular (.csv) formats. [file 13229_2020_377_MOESM1_ESM.zip › Paul_Arora_et_al_data/Behavioural/ToM_scores/20110915_P07_ToM_ExperimentLog.txt]

000.000000	46150841581	0	This log was generated by build from 2010/07/08 02:46:14 from SVN Revision 2642 (2010/07/08 02:45:40).
000.000000	46150841581	0	Running on Microsoft Windows NT 5.1.2600 Service Pack 3; Using .NET 2.0.50727.1433. (6455812838644fd836ff7d843050b2f1)
000.000000	46150841581	0	Started on 9/15/2011 9:29:40 PM. Timer Resolution is 3579545 per second.
000.000000	46150841581	0	Writing of Codes to the Parallel Port is Enabled.
018.389054	46216666028	1	SJ_START
020.952252	46225841110	7	SJ_MENU_INPUT_MouseClick
020.959723	46225867851	52	SJ_SAT_START
024.141231	46237256203	58	IGNORE
024.723814	46239341585	58	SJ_SAT_INPUT_Continue
024.740371	46239400854	59	SJ_SAT_VideoStart_CargoDrop Planet=RIGHT
053.408482	46342019646	55	SJ_SAT_Video_Stop
057.000362	46354876943	58	IGNORE
060.849192	46368654003	58	SJ_SAT_INPUT_Continue
060.861234	46368697107	61	SJ_SAT_VideoStart_Pirate_Theft Planet=RIGHT
089.428422	46470954641	55	SJ_SAT_Video_Stop
091.396434	46477999231	58	IGNORE
093.668150	46486130938	58	SJ_SAT_INPUT_Continue
093.677535	46486164533	60	SJ_SAT_VideoStart_Pirate_Drop Planet=TOP
111.780501	46550964914	55	SJ_SAT_Video_Stop
115.361528	46563783363	58	IGNORE
116.880825	46569221753	58	SJ_SAT_INPUT_Continue
116.886269	46569241239	85	SJ_SAT_VideoStart_Cruiser_NoScan
138.000257	46644819711	55	SJ_SAT_Video_Stop
141.183925	46656215794	58	IGNORE
143.879928	46665866259	58	SJ_SAT_INPUT_Continue
143.894009	46665916660	84	SJ_SAT_FirstOrder_Question_Presented
150.146515	46688297788	58	IGNORE
152.257571	46695854407	58	IGNORE
154.321446	46703242142	58	IGNORE
155.944294	46709051200	58	IGNORE
158.560281	46718415241	58	IGNORE
164.195649	46738587296	67	SJ_SAT_INPUT_Response_Right
164.212723	46738648411	70	SJ_SAT_FirstOrder_Theft_Correct
164.212725	46738648420	84	SJ_SAT_SecondOrder_Question_Presented
168.998416	46755779016	64	SJ_SAT_INPUT_Response_Top
169.010086	46755820790	79	SJ_SAT_SecondOrder_Theft_IncorrectTrueLocation
169.010089	46755820799	53	SJ_SAT_END
174.741867	46776337959	58	SJ_SAT_INPUT_Continue
176.452951	46782462861	15	SJ_MENU_INPUT_Enter
176.464410	46782503878	52	SJ_SAT_START
178.932871	46791339843	58	IGNORE
180.387914	46796548238	58	SJ_SAT_INPUT_Continue
180.399704	46796590438	59	SJ_SAT_VideoStart_CargoDrop Planet=RIGHT
209.049589	46899143992	55	SJ_SAT_Video_Stop
210.479536	46904262550	58	IGNORE
212.175075	46910331809	58	SJ_SAT_INPUT_Continue
212.184973	46910367241	61	SJ_SAT_VideoStart_Pirate_Theft Planet=RIGHT
240.734360	47012561054	55	SJ_SAT_Video_Stop
242.226412	47017901922	58	IGNORE
243.057070	47020875301	58	SJ_SAT_INPUT_Continue
243.064643	47020902409	60	SJ_SAT_VideoStart_Pirate_Drop Planet=TOP
261.150049	47085639934	55	SJ_SAT_Video_Stop
262.613279	47090877631	58	IGNORE
263.235544	47093105055	58	SJ_SAT_INPUT_Continue
263.240101	47093121368	85	SJ_SAT_VideoStart_Cruiser_NoScan
284.354277	47168700511	55	SJ_SAT_Video_Stop
288.772618	47184516163	58	IGNORE
290.923930	47192216880	58	SJ_SAT_INPUT_Continue
290.932027	47192245865	84	SJ_SAT_FirstOrder_Question_Presented
295.837697	47209805931	58	IGNORE
297.580675	47216044998	58	IGNORE
301.165549	47228877216	58	IGNORE
304.621826	47241249116	58	IGNORE
308.246480	47254223729	58	IGNORE
310.327830	47261674013	67	SJ_SAT_INPUT_Response_Right
310.341622	47261723382	70	SJ_SAT_FirstOrder_Theft_Correct
310.341624	47261723391	84	SJ_SAT_SecondOrder_Question_Presented
320.638395	47298581146	64	SJ_SAT_INPUT_Response_Top
320.638542	47298581672	79	SJ_SAT_SecondOrder_Theft_IncorrectTrueLocation
320.638553	47298581710	53	SJ_SAT_END
324.268299	47311574549	56	IGNORE
326.548151	47319735382	58	SJ_SAT_INPUT_Continue
328.203273	47325659965	15	SJ_MENU_INPUT_Enter
328.212392	47325692606	52	SJ_SAT_START
330.546882	47334049021	58	IGNORE
332.530460	47341149328	58	SJ_SAT_INPUT_Continue
332.541741	47341189709	59	SJ_SAT_VideoStart_CargoDrop Planet=RIGHT
361.209622	47443807677	55	SJ_SAT_Video_Stop
362.046241	47446802392	58	IGNORE
362.708747	47449173864	58	SJ_SAT_INPUT_Continue
362.717283	47449204417	61	SJ_SAT_VideoStart_Pirate_Theft Planet=RIGHT
391.284687	47551462726	55	SJ_SAT_Video_Stop
392.232495	47554855449	58	IGNORE
392.631470	47556283595	58	SJ_SAT_INPUT_Continue
392.638588	47556309077	60	SJ_SAT_VideoStart_Pirate_Drop Planet=LEFT
410.803382	47621330772	55	SJ_SAT_Video_Stop
412.107301	47625998211	58	IGNORE
412.513583	47627452516	58	SJ_SAT_INPUT_Continue
412.516871	47627464283	85	SJ_SAT_VideoStart_Cruiser_NoScan
433.631477	47703044966	55	SJ_SAT_Video_Stop
434.944180	47707743846	58	IGNORE
436.647446	47713840764	58	SJ_SAT_INPUT_Continue
436.663889	47713899622	84	SJ_SAT_FirstOrder_Question_Presented
438.911088	47721943572	58	IGNORE
441.606996	47731593694	58	IGNORE
444.198867	47740871416	58	IGNORE
445.189716	47744418203	58	IGNORE
447.589452	47753008167	58	IGNORE
450.999581	47765214876	67	SJ_SAT_INPUT_Response_Right
451.003172	47765227732	70	SJ_SAT_FirstOrder_Theft_Correct
451.003175	47765227741	84	SJ_SAT_SecondOrder_Question_Presented
452.863021	47771885143	67	SJ_SAT_INPUT_Response_Right
452.870694	47771912611	78	SJ_SAT_SecondOrder_Theft_Correct
452.870697	47771912620	53	SJ_SAT_END
456.421955	47784624508	58	SJ_SAT_INPUT_Continue
457.812995	47789603797	15	SJ_MENU_INPUT_Enter
457.822886	47789639202	52	SJ_SAT_START
459.276122	47794841128	58	IGNORE
459.898643	47797069469	58	SJ_SAT_INPUT_Continue
459.906593	47797097928	59	SJ_SAT_VideoStart_CargoDrop Planet=LEFT
488.453655	47899283419	55	SJ_SAT_Video_Stop
489.526798	47903124783	58	IGNORE
489.837228	47904235983	58	SJ_SAT_INPUT_Continue
489.841659	47904251842	61	SJ_SAT_VideoStart_Pirate_Theft Planet=LEFT
518.290866	48006087058	55	SJ_SAT_Video_Stop
520.282023	48013214495	58	IGNORE
520.664038	48014581936	58	SJ_SAT_INPUT_Continue
520.672462	48014612089	60	SJ_SAT_VideoStart_Pirate_Drop Planet=TOP
538.758219	48079350870	55	SJ_SAT_Video_Stop
539.988708	48083755462	58	IGNORE
540.379301	48085153605	58	SJ_SAT_INPUT_Continue
540.387033	48085181283	85	SJ_SAT_VideoStart_Cruiser_View_Theft Planet=LEFT
560.088582	48155703865	55	SJ_SAT_Video_Stop
564.619505	48171922506	58	IGNORE
566.090604	48177188372	58	SJ_SAT_INPUT_Continue
566.101834	48177228570	84	SJ_SAT_FirstOrder_Question_Presented
569.282828	48188615080	58	IGNORE
571.466466	48196431513	58	IGNORE
574.907387	48208748442	58	IGNORE
576.698409	48215159488	58	IGNORE
578.073248	48220080784	58	IGNORE
580.356106	48228252380	64	SJ_SAT_INPUT_Response_Top
580.372560	48228311275	70	SJ_SAT_FirstOrder_Scan_Correct
580.372563	48228311287	84	SJ_SAT_SecondOrder_Question_Presented
582.491781	48235897124	64	SJ_SAT_INPUT_Response_Top
582.496803	48235915098	82	SJ_SAT_SecondOrder_Scan_IncorrectTrueLocation
582.496805	48235915107	53	SJ_SAT_END
585.673970	48247287912	58	SJ_SAT_INPUT_Continue
586.311723	48249570776	15	SJ_MENU_INPUT_Enter
586.317909	48249592919	52	SJ_SAT_START
588.623363	48257845396	58	IGNORE
589.005733	48259214109	58	SJ_SAT_INPUT_Continue
589.018701	48259260528	59	SJ_SAT_VideoStart_CargoDrop Planet=LEFT
617.581755	48361503265	55	SJ_SAT_Video_Stop
619.306900	48367678499	58	IGNORE
619.664852	48368959804	58	SJ_SAT_INPUT_Continue
619.672085	48368985694	61	SJ_SAT_VideoStart_Pirate_Theft Planet=LEFT
648.121299	48470820937	55	SJ_SAT_Video_Stop
649.582058	48476049788	58	IGNORE
650.004135	48477560631	58	SJ_SAT_INPUT_Continue
650.005995	48477567291	60	SJ_SAT_VideoStart_Pirate_Drop Planet=BOTTOM
668.195609	48542677832	55	SJ_SAT_Video_Stop
669.568741	48547593019	58	IGNORE
670.359415	48550423273	58	SJ_SAT_INPUT_Continue
670.371662	48550467113	85	SJ_SAT_VideoStart_Cruiser_NoScan
691.485517	48626045106	55	SJ_SAT_Video_Stop
693.118587	48631890755	58	IGNORE
694.853991	48638102709	58	SJ_SAT_INPUT_Continue
694.860697	48638126714	84	SJ_SAT_FirstOrder_Question_Presented
696.997750	48645776392	58	IGNORE
698.428743	48650898696	58	IGNORE
701.501471	48661897665	58	IGNORE
702.795968	48666531374	58	IGNORE
703.778806	48670049486	58	IGNORE
705.132879	48674896452	66	SJ_SAT_INPUT_Response_Left
705.139694	48674920846	70	SJ_SAT_FirstOrder_Theft_Correct
705.139696	48674920855	84	SJ_SAT_SecondOrder_Question_Presented
709.326015	48689905971	66	SJ_SAT_INPUT_Response_Left
709.337292	48689946337	78	SJ_SAT_SecondOrder_Theft_Correct
709.337294	48689946346	53	SJ_SAT_END
711.386838	48697282780	58	SJ_SAT_INPUT_Continue
711.952955	48699309220	15	SJ_MENU_INPUT_Enter
711.959007	48699330883	52	SJ_SAT_START
713.136156	48703544544	58	IGNORE
713.494236	48704826305	58	SJ_SAT_INPUT_Continue
713.511392	48704887716	59	SJ_SAT_VideoStart_CargoDrop Planet=BOTTOM
742.162408	48807445319	55	SJ_SAT_Video_Stop
743.163372	48811028313	58	IGNORE
743.336984	48811649765	58	SJ_SAT_INPUT_Continue
743.344698	48811677377	62	SJ_SAT_VideoStart_Pirate_NoTheft Planet=BOTTOM
771.895889	48913877652	55	SJ_SAT_Video_Stop
780.075070	48943155398	58	IGNORE
781.121829	48946902318	58	SJ_SAT_INPUT_Continue
781.131885	48946938315	87	SJ_SAT_VideoStart_Cruiser_View_NoTheft Planet=BOTTOM
800.834994	49017466478	55	SJ_SAT_Video_Stop
804.425841	49030320077	58	IGNORE
806.826067	49038911795	58	SJ_SAT_INPUT_Continue
806.831438	49038931020	84	SJ_SAT_FirstOrder_Question_Presented
811.931450	49057186743	58	IGNORE
816.012936	49071796607	58	IGNORE
817.251682	49076230752	58	IGNORE
818.346450	49080149526	58	IGNORE
819.385183	49083867716	58	IGNORE
820.769834	49088824136	65	SJ_SAT_INPUT_Response_Bottom
820.778333	49088854559	68	SJ_SAT_FirstOrder_NoTheft_Correct
820.778336	49088854568	84	SJ_SAT_SecondOrder_Question_Presented
821.536602	49091568818	65	SJ_SAT_INPUT_Response_Bottom
821.549174	49091613819	76	SJ_SAT_SecondOrder_NoTheft_Correct
821.549178	49091613832	53	SJ_SAT_END
823.574515	49098863617	58	SJ_SAT_INPUT_Continue
824.445068	49101979802	15	SJ_MENU_INPUT_Enter
824.445321	49101980708	52	SJ_SAT_START
825.964197	49107417594	58	IGNORE
826.394597	49108958229	58	SJ_SAT_INPUT_Continue
826.409142	49109010292	59	SJ_SAT_VideoStart_CargoDrop Planet=BOTTOM
855.057775	49211559364	55	SJ_SAT_Video_Stop
856.855808	49217995503	58	IGNORE
857.054133	49218705419	58	SJ_SAT_INPUT_Continue
857.062459	49218735221	61	SJ_SAT_VideoStart_Pirate_Theft Planet=BOTTOM
885.613748	49320935845	55	SJ_SAT_Video_Stop
888.228005	49330293696	58	IGNORE
889.330704	49334240857	58	SJ_SAT_INPUT_Continue
889.331668	49334244308	60	SJ_SAT_VideoStart_Pirate_Drop Planet=LEFT
907.429369	49399025840	55	SJ_SAT_Video_Stop
908.807826	49403960091	58	IGNORE
909.854644	49407707223	58	SJ_SAT_INPUT_Continue
909.862373	49407734888	85	SJ_SAT_VideoStart_Cruiser_NoScan
930.975974	49483311975	55	SJ_SAT_Video_Stop
932.030043	49487085062	58	IGNORE
932.556218	49488968527	58	SJ_SAT_INPUT_Continue
932.569531	49489016182	84	SJ_SAT_FirstOrder_Question_Presented
936.293548	49502346468	58	IGNORE
937.163639	49505460999	58	IGNORE
938.258559	49509380316	58	IGNORE
939.537653	49513958889	58	IGNORE
940.432451	49517161858	58	IGNORE
941.608760	49521372510	65	SJ_SAT_INPUT_Response_Bottom
941.615198	49521395556	70	SJ_SAT_FirstOrder_Theft_Correct
941.615201	49521395565	84	SJ_SAT_SecondOrder_Question_Presented
942.440051	49524348155	65	SJ_SAT_INPUT_Response_Bottom
942.454581	49524400163	78	SJ_SAT_SecondOrder_Theft_Correct
942.454584	49524400175	53	SJ_SAT_END
944.205290	49530666907	58	SJ_SAT_INPUT_Continue
944.787620	49532751383	15	SJ_MENU_INPUT_Enter
944.802158	49532803423	52	SJ_SAT_START
946.818828	49540022183	58	IGNORE
947.073461	49540933653	58	SJ_SAT_INPUT_Continue
947.074875	49540938714	59	SJ_SAT_VideoStart_CargoDrop Planet=TOP
975.535854	49642816071	55	SJ_SAT_Video_Stop
976.934272	49647821768	58	IGNORE
977.220308	49648845649	58	SJ_SAT_INPUT_Continue
977.232124	49648887945	62	SJ_SAT_VideoStart_Pirate_NoTheft Planet=TOP
1007.283083	49756456706	55	SJ_SAT_Video_Stop
1008.954607	49762440001	58	IGNORE
1010.546103	49768136830	58	SJ_SAT_INPUT_Continue
1010.556717	49768174825	87	SJ_SAT_VideoStart_Cruiser_View_NoTheft Planet=TOP
1030.245829	49838652888	55	SJ_SAT_Video_Stop
1031.728417	49843959878	58	IGNORE
1032.887394	49848108487	58	SJ_SAT_INPUT_Continue
1032.901102	49848157555	84	SJ_SAT_FirstOrder_Question_Presented
1034.414379	49853574399	58	IGNORE
1035.613356	49857866191	58	IGNORE
1036.475984	49860954007	58	IGNORE
1037.394938	49864243446	58	IGNORE
1038.049116	49866585104	58	IGNORE
1039.122854	49870428597	64	SJ_SAT_INPUT_Response_Top
1039.137036	49870479361	68	SJ_SAT_FirstOrder_NoTheft_Correct
1039.137038	49870479370	84	SJ_SAT_SecondOrder_Question_Presented
1039.633237	49872255536	64	SJ_SAT_INPUT_Response_Top
1039.633838	49872257689	76	SJ_SAT_SecondOrder_NoTheft_Correct
1039.633847	49872257719	53	SJ_SAT_END
1041.421800	49878657777	58	SJ_SAT_INPUT_Continue
1042.084257	49881029071	15	SJ_MENU_INPUT_Enter
1042.101225	49881089809	52	SJ_SAT_START
1043.499320	49886094355	58	IGNORE
1043.777587	49887090425	58	SJ_SAT_INPUT_Continue
1043.790801	49887137723	59	SJ_SAT_VideoStart_CargoDrop Planet=RIGHT
1072.459603	49989758989	55	SJ_SAT_Video_Stop
1074.423205	49996787793	58	IGNORE
1074.685459	49997726541	58	SJ_SAT_INPUT_Continue
1074.687190	49997732739	62	SJ_SAT_VideoStart_Pirate_NoTheft Planet=RIGHT
1104.841324	50105670817	55	SJ_SAT_Video_Stop
1106.740240	50112468073	58	IGNORE
1107.154921	50113952442	58	SJ_SAT_INPUT_Continue
1107.172610	50114015761	87	SJ_SAT_VideoStart_Cruiser_View_NoTheft Planet=RIGHT
1128.459980	50190214861	55	SJ_SAT_Video_Stop
1129.505722	50193958142	58	IGNORE
1130.512749	50197562840	58	SJ_SAT_INPUT_Continue
1130.515716	50197573458	84	SJ_SAT_FirstOrder_Question_Presented
1131.359482	50200593758	58	IGNORE
1131.749399	50201989483	58	IGNORE
1132.284191	50203903796	58	IGNORE
1133.074720	50206733531	58	IGNORE
1134.153401	50210594716	58	IGNORE
1135.257561	50214547108	67	SJ_SAT_INPUT_Response_Right
1135.261249	50214560309	68	SJ_SAT_FirstOrder_NoTheft_Correct
1135.261251	50214560317	84	SJ_SAT_SecondOrder_Question_Presented
1135.799971	50216488689	67	SJ_SAT_INPUT_Response_Right
1135.809494	50216522776	76	SJ_SAT_SecondOrder_NoTheft_Correct
1135.809496	50216522784	53	SJ_SAT_END
1137.326146	50221951702	58	SJ_SAT_INPUT_Continue
1137.820274	50223720455	15	SJ_MENU_INPUT_Enter
1137.831411	50223760318	52	SJ_SAT_START
1138.987231	50227897630	58	IGNORE
1139.145664	50228464747	58	SJ_SAT_INPUT_Continue
1139.160828	50228519026	59	SJ_SAT_VideoStart_CargoDrop Planet=LEFT
1167.707438	50330702901	55	SJ_SAT_Video_Stop
1169.086525	50335639405	58	IGNORE
1169.300598	50336405691	58	SJ_SAT_INPUT_Continue
1169.300980	50336407056	62	SJ_SAT_VideoStart_Pirate_NoTheft Planet=LEFT
1197.849856	50438599043	55	SJ_SAT_Video_Stop
1199.282076	50443725739	58	IGNORE
1199.584398	50444807914	58	SJ_SAT_INPUT_Continue
1199.598688	50444859065	87	SJ_SAT_VideoStart_Cruiser_View_NoTheft Planet=LEFT
1219.302943	50515391334	55	SJ_SAT_Video_Stop
1220.950968	50521290515	58	IGNORE
1221.813729	50524378807	58	SJ_SAT_INPUT_Continue
1221.821627	50524407076	84	SJ_SAT_FirstOrder_Question_Presented
1223.140467	50529127923	58	IGNORE
1223.875097	50531757565	58	IGNORE
1224.817730	50535131764	58	IGNORE
1225.600773	50537934699	58	IGNORE
1226.158912	50539932584	58	IGNORE
1227.176380	50543574655	66	SJ_SAT_INPUT_Response_Left
1227.183969	50543601822	68	SJ_SAT_FirstOrder_NoTheft_Correct
1227.183972	50543601831	84	SJ_SAT_SecondOrder_Question_Presented
1228.095236	50546863742	66	SJ_SAT_INPUT_Response_Left
1228.109134	50546913490	76	SJ_SAT_SecondOrder_NoTheft_Correct
1228.109136	50546913499	53	SJ_SAT_END
1235.472854	50573272257	58	SJ_SAT_INPUT_Continue
1237.618371	50580952234	7	SJ_MENU_INPUT_MouseClick
1242.270509	50597604770	0	End_of_Log
