# Supplementary material for: Autistic traits and individual brain differences: functional network efficiency reflects attentional and social impairments, structural nodal efficiencies index systemising and theory-of-mind skills
Source: Mol Autism. 2021 Jan 21;12:3. doi: 10.1186/s13229-020-00377-8 (PMC7818759; doi:10.1186/s13229-020-00377-8)
Supplement: Supplementary file 1 — Additional file 1. Behavioural data. Spreadsheet of behavioural data for all subjects; and log data from each subject’s theory-of-mind test, in raw (ExperimentLog.txt) and tabular (.csv) formats. [file 13229_2020_377_MOESM1_ESM.zip › Paul_Arora_et_al_data/Behavioural/ToM_scores/20110804_P02_ToM_ExperimentLog.txt]

000.000000	4075515570	0	This log was generated by build from 2010/07/08 02:46:14 from SVN Revision 2642 (2010/07/08 02:45:40).
000.000000	4075515570	0	Running on Microsoft Windows NT 5.1.2600 Service Pack 3; Using .NET 2.0.50727.1433. (6455812838644fd836ff7d843050b2f1)
000.000000	4075515570	0	Started on 8/4/2011 8:37:30 PM. Timer Resolution is 3579545 per second.
000.000000	4075515570	0	Writing of Codes to the Parallel Port is Enabled.
007.153106	4101120434	1	SJ_START
010.381282	4112675837	7	SJ_MENU_INPUT_MouseClick
010.395163	4112725525	52	SJ_SAT_START
044.672960	4235424442	58	IGNORE
046.248253	4241063272	58	SJ_SAT_INPUT_Continue
046.253003	4241080274	59	SJ_SAT_VideoStart_CargoDrop Planet=RIGHT
075.472647	4345673305	55	SJ_SAT_Video_Stop
081.148226	4365989298	58	IGNORE
084.796199	4379047380	58	SJ_SAT_INPUT_Continue
084.849832	4379239362	61	SJ_SAT_VideoStart_Pirate_Theft Planet=RIGHT
091.877493	4404395189	58	IGNORE
094.672215	4414399023	58	IGNORE
113.741148	4482657127	55	SJ_SAT_Video_Stop
115.364327	4488467371	58	IGNORE
116.755142	4493445855	58	SJ_SAT_INPUT_Continue
116.834877	4493731270	60	SJ_SAT_VideoStart_Pirate_Drop Planet=TOP
135.245204	4559631864	55	SJ_SAT_Video_Stop
137.234579	4566752922	58	IGNORE
138.089014	4569811409	58	SJ_SAT_INPUT_Continue
138.133299	4569969928	85	SJ_SAT_VideoStart_Cruiser_View_Theft Planet=RIGHT
158.144330	4641600317	55	SJ_SAT_Video_Stop
163.251091	4659880197	58	IGNORE
163.977955	4662482039	58	SJ_SAT_INPUT_Continue
163.984556	4662505669	84	SJ_SAT_FirstOrder_Question_Presented
172.707498	4693729831	58	IGNORE
174.418506	4699854462	58	IGNORE
177.073739	4709358988	58	IGNORE
178.656278	4715023757	58	IGNORE
182.048675	4727166995	58	IGNORE
185.554610	4739716647	64	SJ_SAT_INPUT_Response_Top
185.559349	4739733610	70	SJ_SAT_FirstOrder_Scan_Correct
185.559354	4739733628	84	SJ_SAT_SecondOrder_Question_Presented
188.224062	4749272069	67	SJ_SAT_INPUT_Response_Right
188.226509	4749280830	78	SJ_SAT_SecondOrder_Scan_Correct
188.226515	4749280852	53	SJ_SAT_END
190.109669	4756021685	58	SJ_SAT_INPUT_Continue
195.938636	4776886736	7	SJ_MENU_INPUT_MouseClick
195.945239	4776910372	52	SJ_SAT_START
198.912024	4787530112	58	IGNORE
199.799771	4790707841	58	SJ_SAT_INPUT_Continue
199.816007	4790765959	59	SJ_SAT_VideoStart_CargoDrop Planet=LEFT
208.894669	4823263437	58	IGNORE
228.914757	4894926244	55	SJ_SAT_Video_Stop
231.567324	4904421226	58	IGNORE
232.125900	4906420675	58	SJ_SAT_INPUT_Continue
232.139588	4906469670	61	SJ_SAT_VideoStart_Pirate_Theft Planet=LEFT
239.471253	4932713695	58	IGNORE
242.262997	4942706871	58	IGNORE
260.959828	5009633017	55	SJ_SAT_Video_Stop
262.630179	5015612113	58	IGNORE
263.212408	5017696228	58	SJ_SAT_INPUT_Continue
263.222618	5017732776	60	SJ_SAT_VideoStart_Pirate_Drop Planet=RIGHT
271.494648	5047342881	58	IGNORE
273.749818	5055415363	58	IGNORE
274.604487	5058474690	58	IGNORE
281.654351	5083709995	55	SJ_SAT_Video_Stop
281.717702	5083936763	58	IGNORE
283.028171	5088627644	58	SJ_SAT_INPUT_Continue
283.042880	5088680297	85	SJ_SAT_VideoStart_Cruiser_View_Theft Planet=LEFT
286.980007	5102773420	58	IGNORE
295.513093	5133317984	58	IGNORE
303.084955	5160421806	55	SJ_SAT_Video_Stop
304.048515	5163870912	58	IGNORE
304.662768	5166069659	58	SJ_SAT_INPUT_Continue
304.671810	5166102025	84	SJ_SAT_FirstOrder_Question_Presented
305.637460	5169558612	58	IGNORE
306.139124	5171354341	58	IGNORE
306.649865	5173182560	58	IGNORE
307.111683	5174835658	58	IGNORE
307.958126	5177865539	58	IGNORE
312.816013	5195254566	67	SJ_SAT_INPUT_Response_Right
312.825091	5195287062	70	SJ_SAT_FirstOrder_Scan_Correct
312.825096	5195287080	84	SJ_SAT_SecondOrder_Question_Presented
314.344062	5200724285	66	SJ_SAT_INPUT_Response_Left
314.344616	5200726267	78	SJ_SAT_SecondOrder_Scan_Correct
314.344621	5200726285	53	SJ_SAT_END
315.571970	5205119637	58	SJ_SAT_INPUT_Continue
317.588575	5212338164	7	SJ_MENU_INPUT_MouseClick
317.603446	5212391398	52	SJ_SAT_START
319.259517	5218319377	58	IGNORE
319.769822	5220146038	58	SJ_SAT_INPUT_Continue
319.771644	5220152561	59	SJ_SAT_VideoStart_CargoDrop Planet=RIGHT
348.641839	5323494721	55	SJ_SAT_Video_Stop
349.046630	5324943689	58	IGNORE
349.308297	5325880337	58	SJ_SAT_INPUT_Continue
349.317562	5325913502	61	SJ_SAT_VideoStart_Pirate_Theft Planet=RIGHT
349.715120	5327336581	58	IGNORE
378.086670	5428893820	55	SJ_SAT_Video_Stop
380.063325	5435969344	58	IGNORE
380.405372	5437193717	58	SJ_SAT_INPUT_Continue
380.416840	5437234769	60	SJ_SAT_VideoStart_Pirate_Drop Planet=LEFT
380.851933	5438792201	58	IGNORE
398.713415	5502728181	55	SJ_SAT_Video_Stop
399.082728	5504050153	58	IGNORE
399.336855	5504959812	58	SJ_SAT_INPUT_Continue
399.342010	5504978266	85	SJ_SAT_VideoStart_Cruiser_View_Theft Planet=RIGHT
399.935010	5507100935	58	IGNORE
413.901632	5557095086	58	IGNORE
419.336002	5576547659	55	SJ_SAT_Video_Stop
419.652707	5577681320	58	IGNORE
419.947387	5578736139	58	SJ_SAT_INPUT_Continue
419.960652	5578783622	84	SJ_SAT_FirstOrder_Question_Presented
420.273621	5579903909	58	IGNORE
420.807531	5581815063	58	IGNORE
421.189605	5583182714	58	IGNORE
421.564698	5584525376	58	IGNORE
422.058127	5586291630	58	IGNORE
426.108771	5600791091	66	SJ_SAT_INPUT_Response_Left
426.121853	5600837918	70	SJ_SAT_FirstOrder_Scan_Correct
426.121858	5600837936	84	SJ_SAT_SecondOrder_Question_Presented
427.282371	5604992045	67	SJ_SAT_INPUT_Response_Right
427.286369	5605006356	78	SJ_SAT_SecondOrder_Scan_Correct
427.286374	5605006373	53	SJ_SAT_END
428.278952	5608559350	58	SJ_SAT_INPUT_Continue
430.806723	5617607622	7	SJ_MENU_INPUT_MouseClick
430.815463	5617638905	52	SJ_SAT_START
432.711667	5624426455	58	IGNORE
433.198496	5626169081	58	SJ_SAT_INPUT_Continue
433.203135	5626185685	59	SJ_SAT_VideoStart_CargoDrop Planet=LEFT
440.463131	5652173169	58	IGNORE
461.969293	5729155444	55	SJ_SAT_Video_Stop
462.272068	5730239239	58	IGNORE
463.470575	5734529351	58	SJ_SAT_INPUT_Continue
463.542704	5734787539	62	SJ_SAT_VideoStart_Pirate_NoTheft Planet=LEFT
492.422556	5838164270	55	SJ_SAT_Video_Stop
493.675527	5842649333	58	IGNORE
494.610109	5845994711	58	SJ_SAT_INPUT_Continue
494.652540	5846146595	87	SJ_SAT_VideoStart_Cruiser_View_NoTheft Planet=LEFT
509.575737	5899564852	58	IGNORE
511.318363	5905802661	58	IGNORE
514.663770	5917777696	55	SJ_SAT_Video_Stop
516.070820	5922814293	58	IGNORE
516.941383	5925930512	58	SJ_SAT_INPUT_Continue
516.942217	5925933497	84	SJ_SAT_FirstOrder_Question_Presented
518.219888	5930506980	58	IGNORE
518.858331	5932792316	58	IGNORE
519.489257	5935050744	58	IGNORE
520.078963	5937161620	58	IGNORE
520.692835	5939359003	58	IGNORE
522.614998	5946239472	66	SJ_SAT_INPUT_Response_Left
522.630737	5946295812	68	SJ_SAT_FirstOrder_NoTheft_Correct
522.630742	5946295831	84	SJ_SAT_SecondOrder_Question_Presented
523.797299	5950471571	66	SJ_SAT_INPUT_Response_Left
523.812450	5950525808	76	SJ_SAT_SecondOrder_NoTheft_Correct
523.812455	5950525826	53	SJ_SAT_END
525.617811	5956988178	58	SJ_SAT_INPUT_Continue
527.271510	5962907668	7	SJ_MENU_INPUT_MouseClick
527.273657	5962915354	52	SJ_SAT_START
529.985961	5972624168	58	IGNORE
530.552321	5974651479	58	SJ_SAT_INPUT_Continue
530.555804	5974663947	59	SJ_SAT_VideoStart_CargoDrop Planet=LEFT
559.324184	6077641655	55	SJ_SAT_Video_Stop
559.612374	6078673247	58	IGNORE
560.298782	6081130273	58	SJ_SAT_INPUT_Continue
560.303897	6081148583	61	SJ_SAT_VideoStart_Pirate_Theft Planet=LEFT
588.957201	6183714375	55	SJ_SAT_Video_Stop
590.592159	6189566781	58	IGNORE
591.142593	6191537084	58	SJ_SAT_INPUT_Continue
591.152305	6191571847	60	SJ_SAT_VideoStart_Pirate_Drop Planet=RIGHT
609.451958	6257076279	55	SJ_SAT_Video_Stop
609.877973	6258601220	58	IGNORE
610.332121	6260226863	58	SJ_SAT_INPUT_Continue
610.347388	6260281511	85	SJ_SAT_VideoStart_Cruiser_NoScan
616.747356	6283190484	58	IGNORE
622.420440	6303497545	58	IGNORE
631.831821	6337186007	55	SJ_SAT_Video_Stop
633.368841	6342687838	58	IGNORE
634.582216	6347031169	58	SJ_SAT_INPUT_Continue
634.583343	6347035201	84	SJ_SAT_FirstOrder_Question_Presented
635.909406	6351781903	58	IGNORE
636.531970	6354010399	58	IGNORE
637.089920	6356007608	58	IGNORE
637.623988	6357919329	58	IGNORE
638.302380	6360347662	58	IGNORE
640.535233	6368340259	67	SJ_SAT_INPUT_Response_Right
640.541709	6368363442	71	SJ_SAT_FirstOrder_Theft_IncorrectTrueLocation
640.541714	6368363460	84	SJ_SAT_SecondOrder_Question_Presented
641.366914	6371317301	66	SJ_SAT_INPUT_Response_Left
641.368931	6371324519	78	SJ_SAT_SecondOrder_Theft_Correct
641.368935	6371324536	53	SJ_SAT_END
642.826894	6376543363	58	SJ_SAT_INPUT_Continue
644.430377	6382283105	7	SJ_MENU_INPUT_MouseClick
644.441706	6382323657	52	SJ_SAT_START
646.490725	6389658211	58	IGNORE
647.136746	6391970674	58	SJ_SAT_INPUT_Continue
647.150067	6392018358	59	SJ_SAT_VideoStart_CargoDrop Planet=RIGHT
676.017932	6495352177	55	SJ_SAT_Video_Stop
676.830049	6498259188	58	IGNORE
677.236134	6499712787	58	SJ_SAT_INPUT_Continue
677.250682	6499764863	61	SJ_SAT_VideoStart_Pirate_Theft Planet=RIGHT
706.000310	6602675451	55	SJ_SAT_Video_Stop
706.841210	6605685490	58	IGNORE
707.791606	6609087473	58	SJ_SAT_INPUT_Continue
707.807163	6609143160	60	SJ_SAT_VideoStart_Pirate_Drop Planet=TOP
715.185690	6635554931	58	IGNORE
725.629120	6672937659	58	IGNORE
726.107638	6674650534	55	SJ_SAT_Video_Stop
726.491973	6676026281	58	IGNORE
726.849474	6677305972	58	SJ_SAT_INPUT_Continue
726.850509	6677309677	85	SJ_SAT_VideoStart_Cruiser_NoScan
728.047984	6681596090	58	IGNORE
729.784154	6687810791	58	IGNORE
737.929303	6716966718	58	IGNORE
742.873895	6734666105	58	IGNORE
748.150870	6753555276	55	SJ_SAT_Video_Stop
748.514840	6754858124	58	IGNORE
749.041117	6756741956	58	SJ_SAT_INPUT_Continue
749.045641	6756758148	84	SJ_SAT_FirstOrder_Question_Presented
749.503038	6758395422	58	IGNORE
750.045534	6760337312	58	IGNORE
750.475689	6761877070	58	IGNORE
750.881810	6763330799	58	IGNORE
751.280017	6764756197	58	IGNORE
753.297955	6771979499	64	SJ_SAT_INPUT_Response_Top
753.299010	6771983275	71	SJ_SAT_FirstOrder_Theft_IncorrectTrueLocation
753.299015	6771983293	84	SJ_SAT_SecondOrder_Question_Presented
754.591076	6776608283	67	SJ_SAT_INPUT_Response_Right
754.598988	6776636606	78	SJ_SAT_SecondOrder_Theft_Correct
754.598993	6776636623	53	SJ_SAT_END
755.973152	6781555485	58	SJ_SAT_INPUT_Continue
757.465814	6786898536	7	SJ_MENU_INPUT_MouseClick
757.469086	6786910249	52	SJ_SAT_START
759.300271	6793465059	58	IGNORE
759.810535	6795291572	58	SJ_SAT_INPUT_Continue
759.822600	6795334758	59	SJ_SAT_VideoStart_CargoDrop Planet=LEFT
788.575224	6898256070	55	SJ_SAT_Video_Stop
788.927405	6899516719	58	IGNORE
789.317579	6900913364	58	SJ_SAT_INPUT_Continue
789.318622	6900917097	62	SJ_SAT_VideoStart_Pirate_NoTheft Planet=LEFT
818.071133	7003838004	55	SJ_SAT_Video_Stop
818.754699	7006284860	58	IGNORE
819.248860	7008053731	58	SJ_SAT_INPUT_Continue
819.256839	7008082293	87	SJ_SAT_VideoStart_Cruiser_View_NoTheft Planet=LEFT
820.047391	7010912107	58	IGNORE
839.151771	7079297096	55	SJ_SAT_Video_Stop
839.455369	7080383838	58	IGNORE
839.821868	7081695738	58	SJ_SAT_INPUT_Continue
839.827106	7081714489	84	SJ_SAT_FirstOrder_Question_Presented
840.276035	7083321449	58	IGNORE
840.634168	7084603404	58	IGNORE
840.992431	7085885820	58	IGNORE
841.358784	7087197198	58	IGNORE
841.717070	7088479701	58	IGNORE
843.214222	7093838824	66	SJ_SAT_INPUT_Response_Left
843.219906	7093859169	68	SJ_SAT_FirstOrder_NoTheft_Correct
843.219911	7093859187	84	SJ_SAT_SecondOrder_Question_Presented
843.612631	7095264944	66	SJ_SAT_INPUT_Response_Left
843.624999	7095309218	76	SJ_SAT_SecondOrder_NoTheft_Correct
843.625004	7095309236	53	SJ_SAT_END
844.952555	7100061263	58	SJ_SAT_INPUT_Continue
846.843842	7106831212	7	SJ_MENU_INPUT_MouseClick
846.849589	7106851781	52	SJ_SAT_START
848.744195	7113633608	58	IGNORE
849.102429	7114915926	58	SJ_SAT_INPUT_Continue
849.118289	7114972697	59	SJ_SAT_VideoStart_CargoDrop Planet=RIGHT
877.987460	7218311191	55	SJ_SAT_Video_Stop
878.444128	7219945856	58	IGNORE
878.833764	7221340576	58	SJ_SAT_INPUT_Continue
878.848933	7221394874	61	SJ_SAT_VideoStart_Pirate_Theft Planet=RIGHT
879.539878	7223868142	58	IGNORE
907.618676	7324377464	55	SJ_SAT_Video_Stop
909.086019	7329629884	58	IGNORE
909.363624	7330623583	58	SJ_SAT_INPUT_Continue
909.375011	7330664344	60	SJ_SAT_VideoStart_Pirate_Drop Planet=BOTTOM
909.809902	7332221055	58	IGNORE
927.826128	7396710947	55	SJ_SAT_Video_Stop
928.073631	7397596897	58	IGNORE
928.264045	7398278492	58	SJ_SAT_INPUT_Continue
928.265486	7398283650	85	SJ_SAT_VideoStart_Cruiser_NoScan
928.535862	7399251472	58	IGNORE
929.644232	7403218932	58	IGNORE
936.469960	7427651934	58	IGNORE
937.100222	7429907984	58	IGNORE
940.379737	7441647154	58	IGNORE
943.475396	7452728205	58	IGNORE
949.565351	7474527473	55	SJ_SAT_Video_Stop
951.221226	7480454752	58	IGNORE
951.604313	7481826029	58	SJ_SAT_INPUT_Continue
951.607779	7481838439	84	SJ_SAT_FirstOrder_Question_Presented
952.073911	7483506978	58	IGNORE
952.479988	7484960549	58	IGNORE
952.838130	7486242535	58	IGNORE
953.244665	7487697744	58	IGNORE
953.634715	7489093945	58	IGNORE
955.219171	7494765577	65	SJ_SAT_INPUT_Response_Bottom
955.219902	7494768195	71	SJ_SAT_FirstOrder_Theft_IncorrectTrueLocation
955.219907	7494768212	84	SJ_SAT_SecondOrder_Question_Presented
955.801038	7496848398	67	SJ_SAT_INPUT_Response_Right
955.810770	7496883233	78	SJ_SAT_SecondOrder_Theft_Correct
955.810775	7496883251	53	SJ_SAT_END
957.038768	7501278907	58	SJ_SAT_INPUT_Continue
960.646011	7514191195	7	SJ_MENU_INPUT_MouseClick
960.657253	7514231435	52	SJ_SAT_START
962.128595	7519498172	0	IGNORE
962.128595	7519498172	0	IGNORE
962.712165	7521587085	58	IGNORE
963.230016	7523440757	58	SJ_SAT_INPUT_Continue
963.245817	7523497317	59	SJ_SAT_VideoStart_CargoDrop Planet=LEFT
964.980348	7529706149	58	IGNORE
992.011959	7626467018	55	SJ_SAT_Video_Stop
992.313004	7627544621	58	IGNORE
992.486670	7628166267	58	SJ_SAT_INPUT_Continue
992.502044	7628221300	61	SJ_SAT_VideoStart_Pirate_Theft Planet=LEFT
1021.172595	7730848826	55	SJ_SAT_Video_Stop
1022.564404	7735830869	58	IGNORE
1022.938585	7737170269	58	SJ_SAT_INPUT_Continue
1022.945631	7737195487	60	SJ_SAT_VideoStart_Pirate_Drop Planet=BOTTOM
1023.368603	7738709536	58	IGNORE
1041.346375	7803061781	55	SJ_SAT_Video_Stop
1041.856472	7804887694	58	IGNORE
1042.078586	7805682762	58	SJ_SAT_INPUT_Continue
1042.093556	7805736347	85	SJ_SAT_VideoStart_Cruiser_View_Theft Planet=LEFT
1042.476593	7807107445	58	IGNORE
1051.415370	7839104199	58	IGNORE
1062.270214	7877959603	55	SJ_SAT_Video_Stop
1062.779552	7879782801	58	IGNORE
1063.153583	7881121662	58	SJ_SAT_INPUT_Continue
1063.165010	7881162564	84	SJ_SAT_FirstOrder_Question_Presented
1063.519945	7882433071	58	IGNORE
1063.926292	7883887610	58	IGNORE
1064.292347	7885197920	58	IGNORE
1064.674422	7886565574	58	IGNORE
1065.048901	7887906038	58	IGNORE
1066.449203	7892918483	65	SJ_SAT_INPUT_Response_Bottom
1066.456358	7892944094	70	SJ_SAT_FirstOrder_Scan_Correct
1066.456363	7892944113	84	SJ_SAT_SecondOrder_Question_Presented
1066.936408	7894662455	66	SJ_SAT_INPUT_Response_Left
1066.945934	7894696552	78	SJ_SAT_SecondOrder_Scan_Correct
1066.945938	7894696569	53	SJ_SAT_END
1068.004803	7898486821	58	SJ_SAT_INPUT_Continue
1070.107733	7906014354	7	SJ_MENU_INPUT_MouseClick
1070.120196	7906058968	52	SJ_SAT_START
1071.980334	7912717415	58	IGNORE
1072.378180	7914141523	58	SJ_SAT_INPUT_Continue
1072.386718	7914172086	59	SJ_SAT_VideoStart_CargoDrop Planet=RIGHT
1101.256858	8017514051	55	SJ_SAT_Video_Stop
1101.479453	8018310837	58	IGNORE
1101.661544	8018962643	58	SJ_SAT_INPUT_Continue
1101.662537	8018966195	61	SJ_SAT_VideoStart_Pirate_Theft Planet=RIGHT
1101.928191	8019917116	58	IGNORE
1130.414115	8121883763	55	SJ_SAT_Video_Stop
1131.721120	8126562245	58	IGNORE
1132.087318	8127873068	58	SJ_SAT_INPUT_Continue
1132.102786	8127928437	60	SJ_SAT_VideoStart_Pirate_Drop Planet=LEFT
1132.942069	8130932687	58	IGNORE
1150.399772	8193423321	55	SJ_SAT_Video_Stop
1150.628926	8194243588	58	IGNORE
1150.787013	8194809468	58	SJ_SAT_INPUT_Continue
1150.788526	8194814884	85	SJ_SAT_VideoStart_Cruiser_NoScan
1151.056870	8195775433	58	IGNORE
1151.199408	8196285655	58	IGNORE
1151.998555	8199146238	58	IGNORE
1165.858804	8248759621	58	IGNORE
1172.090072	8271064727	55	SJ_SAT_Video_Stop
1172.516301	8272590434	58	IGNORE
1172.778627	8273529439	58	SJ_SAT_INPUT_Continue
1172.782210	8273542265	84	SJ_SAT_FirstOrder_Question_Presented
1173.137250	8274813147	58	IGNORE
1173.495191	8276094414	58	IGNORE
1173.797210	8277175503	58	IGNORE
1174.147134	8278428073	58	IGNORE
1174.497531	8279682333	58	IGNORE
1175.715337	8284041527	66	SJ_SAT_INPUT_Response_Left
1175.719313	8284055759	71	SJ_SAT_FirstOrder_Theft_IncorrectTrueLocation
1175.719318	8284055777	84	SJ_SAT_SecondOrder_Question_Presented
1176.631764	8287321918	67	SJ_SAT_INPUT_Response_Right
1176.647567	8287378485	78	SJ_SAT_SecondOrder_Theft_Correct
1176.647572	8287378503	53	SJ_SAT_END
1177.597130	8290777489	58	SJ_SAT_INPUT_Continue
1179.005790	8295819849	7	SJ_MENU_INPUT_MouseClick
1179.011242	8295839365	52	SJ_SAT_START
1180.692898	8301858928	58	IGNORE
1181.002722	8302967960	58	SJ_SAT_INPUT_Continue
1181.011248	8302998476	59	SJ_SAT_VideoStart_CargoDrop Planet=LEFT
1209.781126	8405981551	55	SJ_SAT_Video_Stop
1210.008187	8406794325	58	IGNORE
1210.206164	8407502995	58	SJ_SAT_INPUT_Continue
1210.220573	8407554570	62	SJ_SAT_VideoStart_Pirate_NoTheft Planet=LEFT
1238.973706	8510477706	55	SJ_SAT_Video_Stop
1239.619655	8512789907	58	IGNORE
1239.833550	8513555554	58	SJ_SAT_INPUT_Continue
1239.838744	8513574147	87	SJ_SAT_VideoStart_Cruiser_View_NoTheft Planet=LEFT
1240.103515	8514521906	58	IGNORE
1259.733878	8584789674	55	SJ_SAT_Video_Stop
1260.128398	8586201875	58	IGNORE
1260.822485	8588686391	58	SJ_SAT_INPUT_Continue
1260.831286	8588717895	84	SJ_SAT_FirstOrder_Question_Presented
1261.300902	8590398906	58	IGNORE
1261.651083	8591652397	58	IGNORE
1262.009182	8592934226	58	IGNORE
1262.367261	8594215986	58	IGNORE
1262.757866	8595614176	58	IGNORE
1263.791003	8599312337	66	SJ_SAT_INPUT_Response_Left
1263.802087	8599352011	68	SJ_SAT_FirstOrder_NoTheft_Correct
1263.802092	8599352029	84	SJ_SAT_SecondOrder_Question_Presented
1264.052910	8600249843	66	SJ_SAT_INPUT_Response_Left
1264.055283	8600258339	76	SJ_SAT_SecondOrder_NoTheft_Correct
1264.055288	8600258357	53	SJ_SAT_END
1264.944529	8603441434	58	SJ_SAT_INPUT_Continue
1266.337374	8608427186	7	SJ_MENU_INPUT_MouseClick
1266.351470	8608477641	52	SJ_SAT_START
1268.129006	8614840411	58	IGNORE
1268.374795	8615720227	58	SJ_SAT_INPUT_Continue
1268.382225	8615746821	59	SJ_SAT_VideoStart_CargoDrop Planet=LEFT
1268.653120	8616716502	58	IGNORE
1296.145137	8715125416	58	IGNORE
1296.391202	8716006215	58	IGNORE
1297.149917	8718722071	55	SJ_SAT_Video_Stop
1297.838178	8721185731	58	IGNORE
1298.196294	8722467622	58	SJ_SAT_INPUT_Continue
1298.197093	8722470482	61	SJ_SAT_VideoStart_Pirate_Theft Planet=LEFT
1326.867887	8825098879	55	SJ_SAT_Video_Stop
1327.465508	8827238092	58	IGNORE
1327.847691	8828606132	58	SJ_SAT_INPUT_Continue
1327.864333	8828665705	60	SJ_SAT_VideoStart_Pirate_Drop Planet=BOTTOM
1328.269744	8830116891	58	IGNORE
1335.271604	8855180365	58	IGNORE
1335.486045	8855947964	58	IGNORE
1343.480193	8884563377	58	IGNORE
1346.250010	8894478062	55	SJ_SAT_Video_Stop
1346.647540	8895901039	58	IGNORE
1346.837614	8896581417	58	SJ_SAT_INPUT_Continue
1346.841375	8896594881	85	SJ_SAT_VideoStart_Cruiser_NoScan
1347.111652	8897562348	58	IGNORE
1347.210051	8897914571	58	IGNORE
1348.000114	8900742639	58	IGNORE
1361.701598	8949787717	58	IGNORE
1368.140782	8972837067	55	SJ_SAT_Video_Stop
1368.399159	8973761939	58	IGNORE
1368.597274	8974471099	58	SJ_SAT_INPUT_Continue
1368.613498	8974529173	84	SJ_SAT_FirstOrder_Question_Presented
1368.803381	8975208868	58	IGNORE
1369.002186	8975920500	58	IGNORE
1369.159432	8976483370	58	IGNORE
1369.509333	8977735856	58	IGNORE
1369.867783	8979018943	58	IGNORE
1371.124548	8983517590	65	SJ_SAT_INPUT_Response_Bottom
1371.128405	8983531395	71	SJ_SAT_FirstOrder_Theft_IncorrectTrueLocation
1371.128410	8983531413	84	SJ_SAT_SecondOrder_Question_Presented
1371.619477	8985289210	66	SJ_SAT_INPUT_Response_Left
1371.634859	8985344271	78	SJ_SAT_SecondOrder_Theft_Correct
1371.634869	8985344306	53	SJ_SAT_END
1372.631700	8988912509	58	SJ_SAT_INPUT_Continue
1373.832971	8993212511	7	SJ_MENU_INPUT_MouseClick
1373.846497	8993260928	52	SJ_SAT_START
1375.326405	8998558328	58	IGNORE
1375.620879	8999612409	58	SJ_SAT_INPUT_Continue
1375.627350	8999635574	59	SJ_SAT_VideoStart_CargoDrop Planet=LEFT
1404.377215	9102547009	55	SJ_SAT_Video_Stop
1404.633868	9103465710	58	IGNORE
1404.824404	9104147742	58	SJ_SAT_INPUT_Continue
1404.833461	9104180160	62	SJ_SAT_VideoStart_Pirate_NoTheft Planet=LEFT
1405.100553	9105136229	58	IGNORE
1433.599995	9207151265	55	SJ_SAT_Video_Stop
1434.276186	9209571722	58	IGNORE
1434.481467	9210306534	58	SJ_SAT_INPUT_Continue
1434.498714	9210368269	87	SJ_SAT_VideoStart_Cruiser_View_NoTheft Planet=LEFT
1449.095516	9262618180	58	IGNORE
1452.431366	9274559003	58	IGNORE
1454.391572	9281575649	55	SJ_SAT_Video_Stop
1454.678279	9282601929	58	IGNORE
1454.860376	9283253755	58	SJ_SAT_INPUT_Continue
1454.864341	9283267949	84	SJ_SAT_FirstOrder_Question_Presented
1455.042335	9283905086	58	IGNORE
1455.256514	9284671747	58	IGNORE
1455.646740	9286068581	58	IGNORE
1455.964983	9287207744	58	IGNORE
1456.330940	9288517704	58	IGNORE
1457.500734	9292705036	66	SJ_SAT_INPUT_Response_Left
1457.514096	9292752865	68	SJ_SAT_FirstOrder_NoTheft_Correct
1457.514101	9292752883	84	SJ_SAT_SecondOrder_Question_Presented
1457.778890	9293700708	66	SJ_SAT_INPUT_Response_Left
1457.784198	9293719707	76	SJ_SAT_SecondOrder_NoTheft_Correct
1457.784203	9293719724	53	SJ_SAT_END
1458.702190	9297005701	58	SJ_SAT_INPUT_Continue
1459.961641	9301513961	7	SJ_MENU_INPUT_MouseClick
1459.962214	9301516013	52	SJ_SAT_START
1461.758038	9307944245	58	IGNORE
1462.011962	9308853177	58	SJ_SAT_INPUT_Continue
1462.012314	9308854437	59	SJ_SAT_VideoStart_CargoDrop Planet=TOP
1462.306313	9309906822	58	IGNORE
1490.679151	9411468671	55	SJ_SAT_Video_Stop
1491.879623	9415765815	58	IGNORE
1492.150062	9416733862	58	SJ_SAT_INPUT_Continue
1492.229862	9417019512	62	SJ_SAT_VideoStart_Pirate_NoTheft Planet=TOP
1499.255743	9442168970	58	IGNORE
1522.532570	9525489418	55	SJ_SAT_Video_Stop
1523.034104	9527284682	58	IGNORE
1523.344402	9528395406	58	SJ_SAT_INPUT_Continue
1523.398125	9528587713	87	SJ_SAT_VideoStart_Cruiser_View_NoTheft Planet=TOP
1525.010557	9534359486	58	IGNORE
1543.322625	9599908357	55	SJ_SAT_Video_Stop
1543.663234	9601127580	58	IGNORE
1543.893464	9601951700	58	SJ_SAT_INPUT_Continue
1543.896644	9601963082	84	SJ_SAT_FirstOrder_Question_Presented
1544.147230	9602860065	58	IGNORE
1544.513554	9604171341	58	IGNORE
1544.879671	9605481871	58	IGNORE
1545.382523	9607281854	58	IGNORE
1545.788255	9608734189	58	IGNORE
1547.086423	9613381040	64	SJ_SAT_INPUT_Response_Top
1547.086778	9613382312	68	SJ_SAT_FirstOrder_NoTheft_Correct
1547.086783	9613382329	84	SJ_SAT_SecondOrder_Question_Presented
1547.307914	9614173876	64	SJ_SAT_INPUT_Response_Top
1547.323056	9614228077	76	SJ_SAT_SecondOrder_NoTheft_Correct
1547.323060	9614228094	53	SJ_SAT_END
1548.295794	9617710038	58	SJ_SAT_INPUT_Continue
1552.151962	9631513364	7	SJ_MENU_INPUT_MouseClick
1552.152533	9631515410	52	SJ_SAT_START
1554.264828	9639076462	58	IGNORE
1554.502840	9639928437	58	SJ_SAT_INPUT_Continue
1554.504478	9639934300	59	SJ_SAT_VideoStart_CargoDrop Planet=RIGHT
1554.779538	9640918891	58	IGNORE
1583.389737	9743330385	55	SJ_SAT_Video_Stop
1584.194407	9746210740	58	IGNORE
1584.384781	9746892192	58	SJ_SAT_INPUT_Continue
1584.386239	9746897409	61	SJ_SAT_VideoStart_Pirate_Theft Planet=RIGHT
1584.654101	9747856234	58	IGNORE
1613.136653	9849810812	55	SJ_SAT_Video_Stop
1614.236428	9853747505	58	IGNORE
1614.434847	9854457756	58	SJ_SAT_INPUT_Continue
1614.437056	9854465660	60	SJ_SAT_VideoStart_Pirate_Drop Planet=TOP
1614.714938	9855460353	58	IGNORE
1632.736152	9919968099	55	SJ_SAT_Video_Stop
1632.992321	9920885068	58	IGNORE
1633.182626	9921566272	58	SJ_SAT_INPUT_Continue
1633.192497	9921601607	85	SJ_SAT_VideoStart_Cruiser_NoScan
1648.348960	9975854847	58	IGNORE
1654.509149	9997905523	55	SJ_SAT_Video_Stop
1654.958126	9999512654	58	IGNORE
1655.155840	10000220383	58	SJ_SAT_INPUT_Continue
1655.167593	10000262453	84	SJ_SAT_FirstOrder_Question_Presented
1655.514192	10001503120	58	IGNORE
1655.928226	10002985173	58	IGNORE
1656.310482	10004353476	58	IGNORE
1656.676794	10005664705	58	IGNORE
1657.034823	10006946286	58	IGNORE
1658.212137	10011160533	64	SJ_SAT_INPUT_Response_Top
1658.222496	10011197616	71	SJ_SAT_FirstOrder_Theft_IncorrectTrueLocation
1658.222501	10011197634	84	SJ_SAT_SecondOrder_Question_Presented
1658.577714	10012469134	67	SJ_SAT_INPUT_Response_Right
1658.593910	10012527109	78	SJ_SAT_SecondOrder_Theft_Correct
1658.593915	10012527126	53	SJ_SAT_END
1660.110524	10017955895	58	SJ_SAT_INPUT_Continue
1661.533922	10023051013	7	SJ_MENU_INPUT_MouseClick
1661.548643	10023103708	52	SJ_SAT_START
1663.374429	10029639191	58	IGNORE
1663.892448	10031493461	58	SJ_SAT_INPUT_Continue
1663.902988	10031531192	59	SJ_SAT_VideoStart_CargoDrop Planet=BOTTOM
1692.853746	10135161731	55	SJ_SAT_Video_Stop
1693.122444	10136123549	58	IGNORE
1693.303762	10136772585	58	SJ_SAT_INPUT_Continue
1693.317437	10136821535	62	SJ_SAT_VideoStart_Pirate_NoTheft Planet=BOTTOM
1722.092590	10239823490	55	SJ_SAT_Video_Stop
1722.437389	10241057712	58	IGNORE
1722.603520	10241652387	58	SJ_SAT_INPUT_Continue
1722.620321	10241712528	87	SJ_SAT_VideoStart_Cruiser_View_NoTheft Planet=BOTTOM
1723.752419	10245764922	58	IGNORE
1742.694906	10313570409	55	SJ_SAT_Video_Stop
1743.000357	10314663782	58	IGNORE
1743.462366	10316317565	58	SJ_SAT_INPUT_Continue
1743.471506	10316350282	84	SJ_SAT_FirstOrder_Question_Presented
1743.996852	10318230783	58	IGNORE
1744.282774	10319254251	58	IGNORE
1744.521304	10320108082	58	IGNORE
1744.847093	10321274259	58	IGNORE
1745.181627	10322471736	58	IGNORE
1746.214455	10326168793	65	SJ_SAT_INPUT_Response_Bottom
1746.222471	10326197484	68	SJ_SAT_FirstOrder_NoTheft_Correct
1746.222476	10326197502	84	SJ_SAT_SecondOrder_Question_Presented
1746.403835	10326846685	65	SJ_SAT_INPUT_Response_Bottom
1746.408142	10326862103	76	SJ_SAT_SecondOrder_NoTheft_Correct
1746.408147	10326862120	53	SJ_SAT_END
1747.464700	10330644100	58	SJ_SAT_INPUT_Continue
1751.702822	10345814649	7	SJ_MENU_INPUT_MouseClick
1756.298016	10362263351	0	End_of_Log
