# Supplementary material for: Autistic traits and individual brain differences: functional network efficiency reflects attentional and social impairments, structural nodal efficiencies index systemising and theory-of-mind skills
Source: Mol Autism. 2021 Jan 21;12:3. doi: 10.1186/s13229-020-00377-8 (PMC7818759; doi:10.1186/s13229-020-00377-8)
Supplement: Supplementary file 1 — Additional file 1. Behavioural data. Spreadsheet of behavioural data for all subjects; and log data from each subject’s theory-of-mind test, in raw (ExperimentLog.txt) and tabular (.csv) formats. [file 13229_2020_377_MOESM1_ESM.zip › Paul_Arora_et_al_data/Behavioural/ToM_scores/20110729_P01_ToM_ExperimentLog.txt]

000.000000	35422056214	0	This log was generated by build from 2010/07/08 02:46:14 from SVN Revision 2642 (2010/07/08 02:45:40).
000.000000	35422056214	0	Running on Microsoft Windows NT 5.1.2600 Service Pack 3; Using .NET 2.0.50727.1433. (6455812838644fd836ff7d843050b2f1)
000.000000	35422056214	0	Started on 7/30/2011 12:47:18 AM. Timer Resolution is 3579545 per second.
000.000000	35422056214	0	Writing of Codes to the Parallel Port is Enabled.
009.733240	35456896783	1	SJ_START
011.943635	35464808993	7	SJ_MENU_INPUT_MouseClick
011.977583	35464930513	52	SJ_SAT_START
028.576470	35524346974	58	IGNORE
031.839777	35536028129	58	SJ_SAT_INPUT_Continue
031.858175	35536093986	59	SJ_SAT_VideoStart_CargoDrop Planet=BOTTOM
060.972283	35640309245	55	SJ_SAT_Video_Stop
076.043069	35694255803	58	IGNORE
086.572934	35731947926	58	SJ_SAT_INPUT_Continue
086.862039	35732982793	62	SJ_SAT_VideoStart_Pirate_NoTheft Planet=BOTTOM
115.800910	35836570781	55	SJ_SAT_Video_Stop
124.856946	35868987269	58	IGNORE
127.128004	35877116624	58	SJ_SAT_INPUT_Continue
127.147508	35877186441	87	SJ_SAT_VideoStart_Cruiser_View_NoTheft Planet=BOTTOM
147.489835	35950002714	55	SJ_SAT_Video_Stop
159.084333	35991505741	58	IGNORE
161.427706	35999893952	58	SJ_SAT_INPUT_Continue
161.433122	35999913339	84	SJ_SAT_FirstOrder_Question_Presented
171.743057	36036818214	58	IGNORE
175.327005	36049647117	58	IGNORE
184.017270	36080754312	58	IGNORE
187.056932	36091634918	58	IGNORE
193.794496	36115752332	58	IGNORE
200.830070	36140936486	65	SJ_SAT_INPUT_Response_Bottom
200.844475	36140988050	68	SJ_SAT_FirstOrder_NoTheft_Correct
200.844984	36140989871	84	SJ_SAT_SecondOrder_Question_Presented
304.483597	36511968951	65	SJ_SAT_INPUT_Response_Bottom
304.497741	36512019580	76	SJ_SAT_SecondOrder_NoTheft_Correct
304.497747	36512019600	53	SJ_SAT_END
313.348516	36543701326	58	SJ_SAT_INPUT_Continue
321.439430	36572663118	7	SJ_MENU_INPUT_MouseClick
321.444039	36572679615	52	SJ_SAT_START
329.923676	36603032860	58	IGNORE
338.814581	36634858254	58	SJ_SAT_INPUT_Continue
338.820643	36634879951	59	SJ_SAT_VideoStart_CargoDrop Planet=LEFT
367.911949	36739013591	55	SJ_SAT_Video_Stop
372.470055	36755329537	58	IGNORE
374.228191	36761622865	58	SJ_SAT_INPUT_Continue
374.242332	36761673484	62	SJ_SAT_VideoStart_Pirate_NoTheft Planet=LEFT
403.016362	36864671419	55	SJ_SAT_Video_Stop
405.748208	36874450184	58	IGNORE
406.882586	36878510739	58	SJ_SAT_INPUT_Continue
406.902833	36878583214	87	SJ_SAT_VideoStart_Cruiser_View_NoTheft Planet=LEFT
426.815504	36949861517	55	SJ_SAT_Video_Stop
431.206649	36965579818	58	IGNORE
432.565269	36970443059	58	SJ_SAT_INPUT_Continue
432.570619	36970462209	84	SJ_SAT_FirstOrder_Question_Presented
435.973182	36982641837	58	IGNORE
438.389021	36991289442	58	IGNORE
440.484097	36998788861	58	IGNORE
442.323171	37005371908	58	IGNORE
444.378105	37012727639	58	IGNORE
448.493815	37027460007	66	SJ_SAT_INPUT_Response_Left
448.505052	37027500229	68	SJ_SAT_FirstOrder_NoTheft_Correct
448.505057	37027500247	84	SJ_SAT_SecondOrder_Question_Presented
450.572257	37034899884	66	SJ_SAT_INPUT_Response_Left
450.581327	37034932350	76	SJ_SAT_SecondOrder_NoTheft_Correct
450.581332	37034932368	53	SJ_SAT_END
452.817834	37042938027	58	SJ_SAT_INPUT_Continue
456.744228	37056992730	7	SJ_MENU_INPUT_MouseClick
456.760572	37057051234	52	SJ_SAT_START
457.652815	37060245059	0	IGNORE
457.652815	37060245059	0	IGNORE
457.652884	37060245306	0	IGNORE
457.652884	37060245306	0	IGNORE
457.652936	37060245493	0	IGNORE
457.652936	37060245493	0	IGNORE
457.663837	37060284513	0	IGNORE
457.663837	37060284513	0	IGNORE
457.671659	37060312514	0	IGNORE
457.671659	37060312514	0	IGNORE
457.684635	37060358960	0	IGNORE
457.684635	37060358960	0	IGNORE
457.695208	37060396806	0	IGNORE
457.695208	37060396806	0	IGNORE
457.707206	37060439753	0	IGNORE
457.707206	37060439753	0	IGNORE
464.165453	37083557340	58	IGNORE
465.628309	37088793701	58	SJ_SAT_INPUT_Continue
465.630719	37088802325	59	SJ_SAT_VideoStart_CargoDrop Planet=TOP
467.467523	37095377250	58	IGNORE
494.776534	37193131084	55	SJ_SAT_Video_Stop
500.340834	37213048743	58	IGNORE
501.235365	37216250757	58	SJ_SAT_INPUT_Continue
501.319064	37216550362	61	SJ_SAT_VideoStart_Pirate_Theft Planet=TOP
530.149046	37319748580	55	SJ_SAT_Video_Stop
537.316328	37345404188	58	IGNORE
538.491070	37349609231	58	SJ_SAT_INPUT_Continue
538.506200	37349663389	60	SJ_SAT_VideoStart_Pirate_Drop Planet=BOTTOM
557.246474	37416745045	55	SJ_SAT_Video_Stop
562.117021	37434179387	58	IGNORE
563.476273	37439044891	58	SJ_SAT_INPUT_Continue
563.578974	37439412511	85	SJ_SAT_VideoStart_Cruiser_View_Theft Planet=TOP
583.712758	37511482297	55	SJ_SAT_Video_Stop
592.065231	37541380350	58	IGNORE
593.680168	37547161092	58	SJ_SAT_INPUT_Continue
593.688064	37547189355	84	SJ_SAT_FirstOrder_Question_Presented
597.808654	37561939191	58	IGNORE
599.759697	37568923037	58	IGNORE
600.990739	37573329608	58	IGNORE
603.438153	37582090237	58	IGNORE
605.765313	37590420412	58	IGNORE
619.341457	37639016831	65	SJ_SAT_INPUT_Response_Bottom
619.348150	37639040789	70	SJ_SAT_FirstOrder_Scan_Correct
619.348156	37639040808	84	SJ_SAT_SecondOrder_Question_Presented
622.429098	37650069181	65	SJ_SAT_INPUT_Response_Bottom
622.437584	37650099557	82	SJ_SAT_SecondOrder_Scan_IncorrectTrueLocation
622.437589	37650099575	53	SJ_SAT_END
638.811649	37708711259	58	SJ_SAT_INPUT_Continue
644.335551	37728484315	7	SJ_MENU_INPUT_MouseClick
644.351369	37728540934	52	SJ_SAT_START
647.855770	37741085097	58	IGNORE
648.509389	37743424756	58	SJ_SAT_INPUT_Continue
648.511467	37743432194	59	SJ_SAT_VideoStart_CargoDrop Planet=RIGHT
677.416934	37846900612	55	SJ_SAT_Video_Stop
679.638362	37854852313	58	IGNORE
680.692862	37858626946	58	SJ_SAT_INPUT_Continue
680.776201	37858925259	61	SJ_SAT_VideoStart_Pirate_Theft Planet=RIGHT
709.665009	37962334050	55	SJ_SAT_Video_Stop
712.862654	37973780164	58	IGNORE
713.693458	37976754062	58	SJ_SAT_INPUT_Continue
713.761934	37976999177	60	SJ_SAT_VideoStart_Pirate_Drop Planet=LEFT
732.084664	38042586211	55	SJ_SAT_Video_Stop
733.917786	38049147957	58	IGNORE
735.965234	38056476887	58	SJ_SAT_INPUT_Continue
735.994018	38056579921	85	SJ_SAT_VideoStart_Cruiser_NoScan
757.441463	38133352015	55	SJ_SAT_Video_Stop
762.948127	38153063367	58	IGNORE
763.898491	38156465238	58	SJ_SAT_INPUT_Continue
763.905925	38156491847	84	SJ_SAT_FirstOrder_Question_Presented
768.739506	38173793869	58	IGNORE
769.818078	38177654666	58	IGNORE
770.609060	38180486021	58	IGNORE
771.727238	38184488589	58	IGNORE
772.814153	38188379252	58	IGNORE
788.311379	38243852269	67	SJ_SAT_INPUT_Response_Right
788.316759	38243871526	70	SJ_SAT_FirstOrder_Theft_Correct
788.316764	38243871544	84	SJ_SAT_SecondOrder_Question_Presented
790.720292	38252475083	66	SJ_SAT_INPUT_Response_Left
790.731016	38252513467	79	SJ_SAT_SecondOrder_Theft_IncorrectTrueLocation
790.731020	38252513484	53	SJ_SAT_END
796.126796	38271827907	58	SJ_SAT_INPUT_Continue
814.905080	38339045618	7	SJ_MENU_INPUT_MouseClick
814.910420	38339064733	52	SJ_SAT_START
816.324815	38344127624	0	IGNORE
816.324815	38344127624	0	IGNORE
816.335395	38344165495	0	IGNORE
816.335395	38344165495	0	IGNORE
816.348591	38344212731	0	IGNORE
816.348591	38344212731	0	IGNORE
816.360562	38344255581	0	IGNORE
816.360562	38344255581	0	IGNORE
816.371004	38344292959	0	IGNORE
816.371004	38344292959	0	IGNORE
816.383639	38344338186	0	IGNORE
816.383639	38344338186	0	IGNORE
816.396069	38344382682	0	IGNORE
816.396069	38344382682	0	IGNORE
816.408076	38344425659	0	IGNORE
816.408076	38344425659	0	IGNORE
816.419459	38344466408	0	IGNORE
816.419459	38344466408	0	IGNORE
816.432467	38344512970	0	IGNORE
816.432467	38344512970	0	IGNORE
816.444596	38344556387	0	IGNORE
816.444596	38344556387	0	IGNORE
816.457671	38344603187	0	IGNORE
816.457671	38344603187	0	IGNORE
816.469337	38344644948	0	IGNORE
816.469337	38344644948	0	IGNORE
816.481339	38344687908	0	IGNORE
816.481339	38344687908	0	IGNORE
816.493549	38344731616	0	IGNORE
816.493549	38344731616	0	IGNORE
816.505476	38344774309	0	IGNORE
816.505476	38344774309	0	IGNORE
816.518253	38344820045	0	IGNORE
816.518253	38344820045	0	IGNORE
816.530041	38344862240	0	IGNORE
816.530041	38344862240	0	IGNORE
816.543038	38344908763	0	IGNORE
816.543038	38344908763	0	IGNORE
816.555264	38344952527	0	IGNORE
816.555264	38344952527	0	IGNORE
816.568199	38344998827	0	IGNORE
816.568199	38344998827	0	IGNORE
817.009956	38346580116	58	IGNORE
818.072951	38350385154	58	SJ_SAT_INPUT_Continue
818.079358	38350408089	59	SJ_SAT_VideoStart_CargoDrop Planet=LEFT
846.851861	38453400559	55	SJ_SAT_Video_Stop
850.138994	38465167000	58	IGNORE
851.529883	38470145748	58	SJ_SAT_INPUT_Continue
851.544920	38470199575	62	SJ_SAT_VideoStart_Pirate_NoTheft Planet=LEFT
880.318470	38573195790	55	SJ_SAT_Video_Stop
883.620484	38585015500	58	IGNORE
884.915120	38589649709	58	SJ_SAT_INPUT_Continue
884.931205	38589707284	87	SJ_SAT_VideoStart_Cruiser_View_NoTheft Planet=LEFT
904.831102	38660939861	55	SJ_SAT_Video_Stop
906.455041	38666752822	58	IGNORE
907.174170	38669326977	58	SJ_SAT_INPUT_Continue
907.177255	38669338023	84	SJ_SAT_FirstOrder_Question_Presented
907.755852	38671409136	58	IGNORE
908.546566	38674239532	58	IGNORE
909.497225	38677642459	58	IGNORE
910.888290	38682621839	58	IGNORE
911.879473	38686169823	58	IGNORE
914.929703	38697088258	66	SJ_SAT_INPUT_Response_Left
914.942436	38697133837	68	SJ_SAT_FirstOrder_NoTheft_Correct
914.942442	38697133856	84	SJ_SAT_SecondOrder_Question_Presented
916.208712	38701666529	66	SJ_SAT_INPUT_Response_Left
916.225576	38701726893	76	SJ_SAT_SecondOrder_NoTheft_Correct
916.225581	38701726912	53	SJ_SAT_END
919.189353	38712335867	58	SJ_SAT_INPUT_Continue
921.561821	38720828222	7	SJ_MENU_INPUT_MouseClick
924.409710	38731022371	7	SJ_MENU_INPUT_MouseClick
924.413867	38731037248	52	SJ_SAT_START
925.305905	38734230339	0	IGNORE
925.305905	38734230339	0	IGNORE
925.310930	38734248326	0	IGNORE
925.310930	38734248326	0	IGNORE
925.316672	38734268881	0	IGNORE
925.316672	38734268881	0	IGNORE
925.316822	38734269418	0	IGNORE
925.316822	38734269418	0	IGNORE
925.338929	38734348552	0	IGNORE
925.338929	38734348552	0	IGNORE
925.351815	38734394677	0	IGNORE
925.351815	38734394677	0	IGNORE
925.363749	38734437395	0	IGNORE
925.363749	38734437395	0	IGNORE
925.375516	38734479515	0	IGNORE
925.375516	38734479515	0	IGNORE
925.388369	38734525522	0	IGNORE
925.388369	38734525522	0	IGNORE
925.400877	38734570297	0	IGNORE
925.400877	38734570297	0	IGNORE
925.413554	38734615673	0	IGNORE
925.413554	38734615673	0	IGNORE
925.436276	38734697010	0	IGNORE
925.436276	38734697010	0	IGNORE
925.742514	38735793200	0	IGNORE
925.742514	38735793200	0	IGNORE
925.754784	38735837124	0	IGNORE
925.754784	38735837124	0	IGNORE
925.766552	38735879246	0	IGNORE
925.766552	38735879246	0	IGNORE
925.778696	38735922716	0	IGNORE
925.778696	38735922716	0	IGNORE
925.791022	38735966837	0	IGNORE
925.791022	38735966837	0	IGNORE
925.803048	38736009884	0	IGNORE
925.803048	38736009884	0	IGNORE
925.814922	38736052389	0	IGNORE
925.814922	38736052389	0	IGNORE
925.827836	38736098614	0	IGNORE
925.827836	38736098614	0	IGNORE
925.841150	38736146273	0	IGNORE
925.841150	38736146273	0	IGNORE
925.851836	38736184523	0	IGNORE
925.851836	38736184523	0	IGNORE
925.864783	38736230869	0	IGNORE
925.864783	38736230869	0	IGNORE
925.876804	38736273899	0	IGNORE
925.876804	38736273899	0	IGNORE
925.889950	38736320954	0	IGNORE
925.889950	38736320954	0	IGNORE
925.902566	38736366115	0	IGNORE
925.902566	38736366115	0	IGNORE
925.915631	38736412883	0	IGNORE
925.915631	38736412883	0	IGNORE
925.928848	38736460193	0	IGNORE
925.928848	38736460193	0	IGNORE
925.940957	38736503538	0	IGNORE
925.940957	38736503538	0	IGNORE
926.424898	38738235826	58	IGNORE
927.103051	38740663305	58	SJ_SAT_INPUT_Continue
927.106063	38740674085	59	SJ_SAT_VideoStart_CargoDrop Planet=RIGHT
955.979647	38844028380	55	SJ_SAT_Video_Stop
968.159804	38887627799	58	IGNORE
969.814751	38893551758	58	SJ_SAT_INPUT_Continue
969.822316	38893578836	61	SJ_SAT_VideoStart_Pirate_Theft Planet=RIGHT
998.594281	38996569378	55	SJ_SAT_Video_Stop
1001.433139	39006731199	58	IGNORE
1004.385384	39017298894	58	SJ_SAT_INPUT_Continue
1004.401834	39017357777	60	SJ_SAT_VideoStart_Pirate_Drop Planet=LEFT
1022.703949	39082871021	55	SJ_SAT_Video_Stop
1026.494047	39096437847	58	IGNORE
1027.372226	39099581328	58	SJ_SAT_INPUT_Continue
1027.385381	39099628418	85	SJ_SAT_VideoStart_Cruiser_View_Theft Planet=RIGHT
1047.429710	39171377997	55	SJ_SAT_Video_Stop
1049.553218	39178979188	58	IGNORE
1050.536071	39182497353	58	SJ_SAT_INPUT_Continue
1050.552336	39182555574	84	SJ_SAT_FirstOrder_Question_Presented
1052.278931	39188735999	58	IGNORE
1052.749195	39190419333	58	IGNORE
1053.268015	39192276471	58	IGNORE
1054.440644	39196473949	58	IGNORE
1056.222049	39202850570	58	IGNORE
1061.986192	39223483579	66	SJ_SAT_INPUT_Response_Left
1061.997895	39223525469	70	SJ_SAT_FirstOrder_Scan_Correct
1061.997904	39223525501	84	SJ_SAT_SecondOrder_Question_Presented
1062.713519	39226087077	66	SJ_SAT_INPUT_Response_Left
1062.723770	39226123770	82	SJ_SAT_SecondOrder_Scan_IncorrectTrueLocation
1062.723774	39226123787	53	SJ_SAT_END
1068.095339	39245351543	58	SJ_SAT_INPUT_Continue
1071.752365	39258442033	7	SJ_MENU_INPUT_MouseClick
1071.755209	39258452212	52	SJ_SAT_START
1094.247302	39338963673	58	IGNORE
1095.197914	39342366431	58	SJ_SAT_INPUT_Continue
1095.208093	39342402866	59	SJ_SAT_VideoStart_CargoDrop Planet=BOTTOM
1124.084999	39445769053	55	SJ_SAT_Video_Stop
1126.000307	39452624982	58	IGNORE
1127.030873	39456313942	58	SJ_SAT_INPUT_Continue
1127.039977	39456346530	62	SJ_SAT_VideoStart_Pirate_NoTheft Planet=BOTTOM
1155.813691	39559343332	55	SJ_SAT_Video_Stop
1161.844421	39580930602	58	IGNORE
1162.882903	39584647894	58	SJ_SAT_INPUT_Continue
1162.889224	39584670520	87	SJ_SAT_VideoStart_Cruiser_View_NoTheft Planet=BOTTOM
1182.800946	39655945428	55	SJ_SAT_Video_Stop
1188.810599	39677457250	58	IGNORE
1189.657145	39680487498	58	SJ_SAT_INPUT_Continue
1189.669023	39680530017	84	SJ_SAT_FirstOrder_Question_Presented
1191.024104	39685380592	58	IGNORE
1192.214864	39689642971	58	IGNORE
1193.317511	39693589943	58	IGNORE
1194.140187	39696534751	58	IGNORE
1194.930458	39699363559	58	IGNORE
1197.092007	39707100922	65	SJ_SAT_INPUT_Response_Bottom
1197.094860	39707111135	68	SJ_SAT_FirstOrder_NoTheft_Correct
1197.094865	39707111153	84	SJ_SAT_SecondOrder_Question_Presented
1200.605244	39719676713	66	SJ_SAT_INPUT_Response_Left
1200.605613	39719678032	76	SJ_SAT_SecondOrder_NoTheft_Incorrect
1200.605618	39719678050	53	SJ_SAT_END
1205.211398	39736164648	58	SJ_SAT_INPUT_Continue
1206.684392	39741437297	7	SJ_MENU_INPUT_MouseClick
1206.699000	39741489586	52	SJ_SAT_START
1210.629210	39755557949	58	IGNORE
1211.179368	39757527266	58	SJ_SAT_INPUT_Continue
1211.182197	39757537392	59	SJ_SAT_VideoStart_CargoDrop Planet=BOTTOM
1212.130244	39760930970	58	IGNORE
1240.051861	39860877651	55	SJ_SAT_Video_Stop
1243.189614	39872109380	58	IGNORE
1244.123714	39875453035	58	SJ_SAT_INPUT_Continue
1244.205987	39875747533	61	SJ_SAT_VideoStart_Pirate_Theft Planet=BOTTOM
1273.095574	39979159112	55	SJ_SAT_Video_Stop
1276.512426	39991389886	58	IGNORE
1277.326458	39994303750	58	SJ_SAT_INPUT_Continue
1277.332849	39994326628	60	SJ_SAT_VideoStart_Pirate_Drop Planet=RIGHT
1295.817422	40060492989	55	SJ_SAT_Video_Stop
1295.968865	40061035086	58	IGNORE
1298.424517	40069825202	58	SJ_SAT_INPUT_Continue
1298.434275	40069860131	85	SJ_SAT_VideoStart_Cruiser_NoScan
1319.752454	40146169513	55	SJ_SAT_Video_Stop
1353.692413	40267659122	58	IGNORE
1356.676868	40278342113	58	SJ_SAT_INPUT_Continue
1356.691935	40278396048	84	SJ_SAT_FirstOrder_Question_Presented
1358.411707	40284552047	58	IGNORE
1377.158063	40351655473	58	IGNORE
1379.253597	40359156530	58	IGNORE
1380.196172	40362530522	58	IGNORE
1381.155088	40365963005	58	IGNORE
1385.445693	40381321418	65	SJ_SAT_INPUT_Response_Bottom
1385.451767	40381343160	70	SJ_SAT_FirstOrder_Theft_Correct
1385.451773	40381343179	84	SJ_SAT_SecondOrder_Question_Presented
1436.527762	40564171983	0	IGNORE
1436.527762	40564171983	0	IGNORE
1436.540192	40564216474	0	IGNORE
1436.540192	40564216474	0	IGNORE
1436.552487	40564260486	0	IGNORE
1436.552487	40564260486	0	IGNORE
1436.564576	40564303760	0	IGNORE
1436.564576	40564303760	0	IGNORE
1436.576633	40564346917	0	IGNORE
1436.576633	40564346917	0	IGNORE
1436.589391	40564392586	0	IGNORE
1436.589391	40564392586	0	IGNORE
1436.601465	40564435805	0	IGNORE
1436.601465	40564435805	0	IGNORE
1436.612981	40564477026	0	IGNORE
1436.612981	40564477026	0	IGNORE
1436.625742	40564522705	0	IGNORE
1436.625742	40564522705	0	IGNORE
1436.637796	40564565854	0	IGNORE
1436.637796	40564565854	0	IGNORE
1436.650266	40564610491	0	IGNORE
1436.650266	40564610491	0	IGNORE
1436.661993	40564652468	0	IGNORE
1436.661993	40564652468	0	IGNORE
1436.674083	40564695746	0	IGNORE
1436.674083	40564695746	0	IGNORE
1436.686793	40564741241	0	IGNORE
1436.686793	40564741241	0	IGNORE
1436.698904	40564784594	0	IGNORE
1436.698904	40564784594	0	IGNORE
1436.711527	40564829776	0	IGNORE
1436.711527	40564829776	0	IGNORE
1436.722642	40564869564	0	IGNORE
1436.722642	40564869564	0	IGNORE
1436.735725	40564916395	0	IGNORE
1436.735725	40564916395	0	IGNORE
1436.747773	40564959520	0	IGNORE
1436.747773	40564959520	0	IGNORE
1436.760290	40565004326	0	IGNORE
1436.760290	40565004326	0	IGNORE
1436.845398	40565308973	0	IGNORE
1436.845398	40565308973	0	IGNORE
1436.857408	40565351963	0	IGNORE
1436.857408	40565351963	0	IGNORE
1436.870771	40565399799	0	IGNORE
1436.870771	40565399799	0	IGNORE
1436.882306	40565441088	0	IGNORE
1436.882306	40565441088	0	IGNORE
1436.895426	40565488053	0	IGNORE
1436.895426	40565488053	0	IGNORE
1438.823689	40572390357	67	SJ_SAT_INPUT_Response_Right
1438.837317	40572439137	79	SJ_SAT_SecondOrder_Theft_IncorrectTrueLocation
1438.837322	40572439155	53	SJ_SAT_END
1450.171772	40613011329	58	SJ_SAT_INPUT_Continue
1451.878886	40619122021	7	SJ_MENU_INPUT_MouseClick
1470.715041	40686546884	0	End_of_Log
000.000000	40686550996	0	This log was generated by build from 2010/07/08 02:46:14 from SVN Revision 2642 (2010/07/08 02:45:40).
000.000000	40686550996	0	Running on Microsoft Windows NT 5.1.2600 Service Pack 3; Using .NET 2.0.50727.1433. (6455812838644fd836ff7d843050b2f1)
000.000000	40686550996	0	Started on 7/30/2011 12:47:18 AM. Timer Resolution is 3579545 per second.
000.000000	40686550996	0	Writing of Codes to the Parallel Port is Enabled.
007.203238	40712335310	1	SJ_START
008.663648	40717562915	7	SJ_MENU_INPUT_MouseClick
008.670884	40717588816	52	SJ_SAT_START
013.029009	40733188920	58	IGNORE
014.811763	40739570367	58	SJ_SAT_INPUT_Continue
014.813829	40739577763	59	SJ_SAT_VideoStart_CargoDrop Planet=RIGHT
043.686696	40842929492	55	SJ_SAT_Video_Stop
056.750162	40889690756	58	IGNORE
058.517374	40896016568	58	SJ_SAT_INPUT_Continue
058.521827	40896032511	62	SJ_SAT_VideoStart_Pirate_NoTheft Planet=RIGHT
089.237477	41005980560	55	SJ_SAT_Video_Stop
095.194590	41027304316	58	IGNORE
096.617012	41032395937	58	SJ_SAT_INPUT_Continue
096.926512	41033503806	87	SJ_SAT_VideoStart_Cruiser_View_NoTheft Planet=RIGHT
118.430601	41110478661	55	SJ_SAT_Video_Stop
123.465578	41128501588	58	IGNORE
124.472378	41132105474	58	SJ_SAT_INPUT_Continue
124.488780	41132164185	84	SJ_SAT_FirstOrder_Question_Presented
125.575015	41136052413	58	IGNORE
126.861864	41140658746	58	IGNORE
128.044760	41144892975	58	IGNORE
129.812102	41151219256	58	IGNORE
130.930684	41155223273	58	IGNORE
160.470013	41260960630	67	SJ_SAT_INPUT_Response_Right
160.472379	41260969097	68	SJ_SAT_FirstOrder_NoTheft_Correct
160.472384	41260969115	84	SJ_SAT_SecondOrder_Question_Presented
175.511789	41314803342	67	SJ_SAT_INPUT_Response_Right
175.527925	41314861103	76	SJ_SAT_SecondOrder_NoTheft_Correct
175.527930	41314861121	53	SJ_SAT_END
181.247330	41335333970	58	SJ_SAT_INPUT_Continue
183.219806	41342394535	7	SJ_MENU_INPUT_MouseClick
183.225235	41342413969	52	SJ_SAT_START
184.295354	41346244510	0	IGNORE
184.295354	41346244510	0	IGNORE
184.308714	41346292332	0	IGNORE
184.308714	41346292332	0	IGNORE
184.333528	41346381154	0	IGNORE
184.333528	41346381154	0	IGNORE
184.430716	41346729043	0	IGNORE
184.430716	41346729043	0	IGNORE
184.454647	41346814705	0	IGNORE
184.454647	41346814705	0	IGNORE
184.479420	41346903382	0	IGNORE
184.479420	41346903382	0	IGNORE
184.505004	41346994961	0	IGNORE
184.505004	41346994961	0	IGNORE
184.518171	41347042092	0	IGNORE
184.518171	41347042092	0	IGNORE
184.564919	41347209430	0	IGNORE
184.564919	41347209430	0	IGNORE
184.577779	41347255463	0	IGNORE
184.577779	41347255463	0	IGNORE
184.615220	41347389485	0	IGNORE
184.615220	41347389485	0	IGNORE
184.639241	41347475467	0	IGNORE
184.639241	41347475467	0	IGNORE
184.663472	41347562205	0	IGNORE
184.663472	41347562205	0	IGNORE
184.675028	41347603570	0	IGNORE
184.675028	41347603570	0	IGNORE
184.688919	41347653294	0	IGNORE
184.688919	41347653294	0	IGNORE
184.699824	41347692328	0	IGNORE
184.699824	41347692328	0	IGNORE
184.711967	41347735793	0	IGNORE
184.711967	41347735793	0	IGNORE
184.723570	41347777328	0	IGNORE
184.723570	41347777328	0	IGNORE
184.736598	41347823961	0	IGNORE
184.736598	41347823961	0	IGNORE
184.748810	41347867676	0	IGNORE
184.748810	41347867676	0	IGNORE
184.761372	41347912643	0	IGNORE
184.761372	41347912643	0	IGNORE
184.773097	41347954613	0	IGNORE
184.773097	41347954613	0	IGNORE
184.784757	41347996349	0	IGNORE
184.784757	41347996349	0	IGNORE
184.796772	41348039359	0	IGNORE
184.796772	41348039359	0	IGNORE
184.810570	41348088747	0	IGNORE
184.810570	41348088747	0	IGNORE
184.822514	41348131503	0	IGNORE
184.822514	41348131503	0	IGNORE
184.834208	41348173362	0	IGNORE
184.834208	41348173362	0	IGNORE
184.846591	41348217688	0	IGNORE
184.846591	41348217688	0	IGNORE
184.859229	41348262924	0	IGNORE
184.859229	41348262924	0	IGNORE
184.871555	41348307045	0	IGNORE
184.871555	41348307045	0	IGNORE
184.883798	41348350869	0	IGNORE
184.883798	41348350869	0	IGNORE
184.894698	41348389886	0	IGNORE
184.894698	41348389886	0	IGNORE
185.440380	41350343181	58	IGNORE
186.599133	41354490990	58	SJ_SAT_INPUT_Continue
186.610268	41354530847	59	SJ_SAT_VideoStart_CargoDrop Planet=BOTTOM
215.480600	41457873500	55	SJ_SAT_Video_Stop
221.621179	41479853978	58	IGNORE
224.981285	41491881629	58	SJ_SAT_INPUT_Continue
224.983651	41491890099	62	SJ_SAT_VideoStart_Pirate_NoTheft Planet=BOTTOM
253.757424	41594887114	55	SJ_SAT_Video_Stop
259.091521	41613980753	58	IGNORE
260.281728	41618241153	58	SJ_SAT_INPUT_Continue
260.293321	41618282650	87	SJ_SAT_VideoStart_Cruiser_View_NoTheft Planet=BOTTOM
280.203383	41689551614	55	SJ_SAT_Video_Stop
282.904437	41699220159	58	IGNORE
284.062167	41703364304	58	SJ_SAT_INPUT_Continue
284.068249	41703386078	84	SJ_SAT_FirstOrder_Question_Presented
285.509266	41708544261	58	IGNORE
286.460139	41711947956	58	IGNORE
287.786724	41716696526	58	IGNORE
288.921464	41720758378	58	IGNORE
289.416097	41722528938	58	IGNORE
291.817297	41731124141	65	SJ_SAT_INPUT_Response_Bottom
291.831885	41731176360	68	SJ_SAT_FirstOrder_NoTheft_Correct
291.831890	41731176379	84	SJ_SAT_SecondOrder_Question_Presented
292.568097	41733811663	65	SJ_SAT_INPUT_Response_Bottom
292.574556	41733834784	76	SJ_SAT_SecondOrder_NoTheft_Correct
292.574560	41733834801	53	SJ_SAT_END
295.293922	41743568877	58	SJ_SAT_INPUT_Continue
296.714235	41748652954	7	SJ_MENU_INPUT_MouseClick
299.048193	41757007460	7	SJ_MENU_INPUT_MouseClick
299.056546	41757037360	52	SJ_SAT_START
301.007818	41764022027	58	IGNORE
301.710651	41766537849	58	SJ_SAT_INPUT_Continue
301.717971	41766564050	59	SJ_SAT_VideoStart_CargoDrop Planet=LEFT
330.490658	41869557179	55	SJ_SAT_Video_Stop
336.100458	41889637709	58	IGNORE
337.739334	41895504141	58	SJ_SAT_INPUT_Continue
337.748615	41895537362	61	SJ_SAT_VideoStart_Pirate_Theft Planet=LEFT
366.818177	41999593169	55	SJ_SAT_Video_Stop
383.023052	42057599246	58	IGNORE
384.926345	42064412168	58	SJ_SAT_INPUT_Continue
384.928453	42064419717	60	SJ_SAT_VideoStart_Pirate_Drop Planet=BOTTOM
403.332547	42130297998	55	SJ_SAT_Video_Stop
406.763725	42142580053	58	IGNORE
412.309288	42162430648	58	SJ_SAT_INPUT_Continue
412.311975	42162440265	85	SJ_SAT_VideoStart_Cruiser_NoScan
433.631461	42238754324	55	SJ_SAT_Video_Stop
437.060541	42251028869	58	IGNORE
437.771228	42253572805	58	SJ_SAT_INPUT_Continue
437.782786	42253614178	84	SJ_SAT_FirstOrder_Question_Presented
438.801869	42257262033	58	IGNORE
439.776472	42260750669	58	IGNORE
440.647057	42263866965	58	IGNORE
441.357928	42266411562	58	IGNORE
441.924207	42268438581	58	IGNORE
444.758243	42278583140	65	SJ_SAT_INPUT_Response_Bottom
444.769354	42278622915	71	SJ_SAT_FirstOrder_Theft_IncorrectTrueLocation
444.769360	42278622933	84	SJ_SAT_SecondOrder_Question_Presented
457.877214	42325543087	65	SJ_SAT_INPUT_Response_Bottom
457.883703	42325566317	79	SJ_SAT_SecondOrder_Theft_IncorrectTrueLocation
457.883709	42325566338	53	SJ_SAT_END
460.299140	42334212482	58	SJ_SAT_INPUT_Continue
461.640857	42339015218	7	SJ_MENU_INPUT_MouseClick
461.647580	42339039284	52	SJ_SAT_START
464.139450	42347959044	58	IGNORE
464.705935	42349986802	58	SJ_SAT_INPUT_Continue
464.718227	42350030803	59	SJ_SAT_VideoStart_CargoDrop Planet=LEFT
466.329641	42355798930	58	IGNORE
493.473111	42452960204	55	SJ_SAT_Video_Stop
496.756650	42464713779	58	IGNORE
499.660409	42475107915	58	SJ_SAT_INPUT_Continue
499.668025	42475135176	61	SJ_SAT_VideoStart_Pirate_Theft Planet=LEFT
528.320964	42577699660	55	SJ_SAT_Video_Stop
530.736604	42586346552	58	IGNORE
533.079979	42594734770	58	SJ_SAT_INPUT_Continue
533.081388	42594739814	60	SJ_SAT_VideoStart_Pirate_Drop Planet=TOP
551.549630	42660847717	55	SJ_SAT_Video_Stop
553.740276	42668689231	58	IGNORE
554.370829	42670946326	58	SJ_SAT_INPUT_Continue
554.422707	42671132024	85	SJ_SAT_VideoStart_Cruiser_View_Theft Planet=LEFT
574.451540	42742826135	55	SJ_SAT_Video_Stop
576.168213	42748971041	58	IGNORE
576.918832	42751657918	58	SJ_SAT_INPUT_Continue
576.932236	42751705896	84	SJ_SAT_FirstOrder_Question_Presented
577.989694	42755491116	58	IGNORE
578.483811	42757259828	58	IGNORE
578.874041	42758656676	58	IGNORE
579.256633	42760026181	58	IGNORE
579.766921	42761852780	58	IGNORE
587.164701	42788333464	64	SJ_SAT_INPUT_Response_Top
587.176689	42788376377	70	SJ_SAT_FirstOrder_Scan_Correct
587.176694	42788376395	84	SJ_SAT_SecondOrder_Question_Presented
589.916573	42798183916	64	SJ_SAT_INPUT_Response_Top
589.927919	42798224530	82	SJ_SAT_SecondOrder_Scan_IncorrectTrueLocation
589.927924	42798224548	53	SJ_SAT_END
592.809896	42808540696	58	SJ_SAT_INPUT_Continue
594.243147	42813671082	7	SJ_MENU_INPUT_MouseClick
594.248944	42813691833	52	SJ_SAT_START
598.123562	42827561201	58	IGNORE
599.458638	42832340167	58	SJ_SAT_INPUT_Continue
599.458926	42832341199	59	SJ_SAT_VideoStart_CargoDrop Planet=TOP
611.546958	42875610852	58	IGNORE
628.126386	42934957659	55	SJ_SAT_Video_Stop
631.477161	42946951911	58	IGNORE
633.836953	42955398893	58	SJ_SAT_INPUT_Continue
633.848378	42955439789	61	SJ_SAT_VideoStart_Pirate_Theft Planet=TOP
662.520546	43058073105	55	SJ_SAT_Video_Stop
665.353294	43068213052	58	IGNORE
667.416806	43075599487	58	SJ_SAT_INPUT_Continue
667.432844	43075656895	60	SJ_SAT_VideoStart_Pirate_Drop Planet=RIGHT
685.733091	43141163452	55	SJ_SAT_Video_Stop
687.621173	43147921927	58	IGNORE
688.468102	43150953547	58	SJ_SAT_INPUT_Continue
688.488603	43151026931	85	SJ_SAT_VideoStart_Cruiser_View_Theft Planet=TOP
693.350167	43168429121	58	IGNORE
708.533044	43222776910	55	SJ_SAT_Video_Stop
709.278740	43225446165	58	IGNORE
710.157448	43228591537	58	SJ_SAT_INPUT_Continue
710.170207	43228637211	84	SJ_SAT_FirstOrder_Question_Presented
710.851523	43231076011	58	IGNORE
711.378187	43232961227	58	IGNORE
711.768187	43234357251	58	IGNORE
712.134536	43235668613	58	IGNORE
712.476789	43236893724	58	IGNORE
717.193536	43253777531	64	SJ_SAT_INPUT_Response_Top
717.208126	43253829756	74	SJ_SAT_FirstOrder_Scan_IncorrectFakeLocation
717.208131	43253829775	84	SJ_SAT_SecondOrder_Question_Presented
717.934442	43256429637	67	SJ_SAT_INPUT_Response_Right
717.950593	43256487453	82	SJ_SAT_SecondOrder_Scan_IncorrectTrueLocation
717.950598	43256487471	53	SJ_SAT_END
720.068558	43264068804	58	SJ_SAT_INPUT_Continue
725.136434	43282209493	7	SJ_MENU_INPUT_MouseClick
730.123734	43300061757	0	End_of_Log
