# Supplementary material for: Autistic traits and individual brain differences: functional network efficiency reflects attentional and social impairments, structural nodal efficiencies index systemising and theory-of-mind skills
Source: Mol Autism. 2021 Jan 21;12:3. doi: 10.1186/s13229-020-00377-8 (PMC7818759; doi:10.1186/s13229-020-00377-8)
Supplement: Supplementary file 1 — Additional file 1. Behavioural data. Spreadsheet of behavioural data for all subjects; and log data from each subject’s theory-of-mind test, in raw (ExperimentLog.txt) and tabular (.csv) formats. [file 13229_2020_377_MOESM1_ESM.zip › Paul_Arora_et_al_data/Behavioural/ToM_scores/20110918_P018_ToM_ExperimentLog.txt]

000.000000	2005381988	0	This log was generated by build from 2010/07/08 02:46:14 from SVN Revision 2642 (2010/07/08 02:45:40).
000.000000	2005381988	0	Running on Microsoft Windows NT 5.1.2600 Service Pack 3; Using .NET 2.0.50727.1433. (6455812838644fd836ff7d843050b2f1)
000.000000	2005381988	0	Started on 9/19/2011 1:17:34 AM. Timer Resolution is 3579545 per second.
000.000000	2005381988	0	Writing of Codes to the Parallel Port is Enabled.
005.249410	2024172488	1	SJ_START
020.477221	2078681123	7	SJ_MENU_INPUT_MouseClick
020.482312	2078699345	52	SJ_SAT_START
027.136969	2102519990	58	IGNORE
028.464138	2107270651	58	SJ_SAT_INPUT_Continue
028.480210	2107328181	59	SJ_SAT_VideoStart_CargoDrop Planet=BOTTOM
057.456778	2211051111	55	SJ_SAT_Video_Stop
065.397884	2239476657	58	IGNORE
081.468143	2297000873	58	SJ_SAT_INPUT_Continue
081.549893	2297293498	62	SJ_SAT_VideoStart_Pirate_NoTheft Planet=BOTTOM
110.316508	2400264891	55	SJ_SAT_Video_Stop
111.617638	2404922346	58	IGNORE
114.233066	2414284387	58	SJ_SAT_INPUT_Continue
114.301829	2414530530	87	SJ_SAT_VideoStart_Cruiser_View_NoTheft Planet=BOTTOM
134.313184	2486162074	55	SJ_SAT_Video_Stop
138.369599	2500682193	58	IGNORE
140.128596	2506978604	58	SJ_SAT_INPUT_Continue
140.136610	2507007291	84	SJ_SAT_FirstOrder_Question_Presented
143.992604	2520809995	58	IGNORE
146.287657	2529025238	58	IGNORE
147.886670	2534748977	58	IGNORE
149.021057	2538809566	58	IGNORE
150.451979	2543931618	58	IGNORE
152.877001	2552612091	65	SJ_SAT_INPUT_Response_Bottom
152.882418	2552631484	68	SJ_SAT_FirstOrder_NoTheft_Correct
152.882423	2552631502	84	SJ_SAT_SecondOrder_Question_Presented
158.285888	2571973447	65	SJ_SAT_INPUT_Response_Bottom
158.302026	2572031213	76	SJ_SAT_SecondOrder_NoTheft_Correct
158.302031	2572031231	53	SJ_SAT_END
170.664496	2616283232	58	SJ_SAT_INPUT_Continue
172.569894	2623103691	7	SJ_MENU_INPUT_MouseClick
172.585748	2623160441	52	SJ_SAT_START
173.585227	2626738121	0	IGNORE
173.585227	2626738121	0	IGNORE
173.597087	2626780573	0	IGNORE
173.597087	2626780573	0	IGNORE
173.608856	2626822701	0	IGNORE
173.608856	2626822701	0	IGNORE
173.634615	2626914906	0	IGNORE
173.634615	2626914906	0	IGNORE
173.646540	2626957593	0	IGNORE
173.646540	2626957593	0	IGNORE
173.658481	2627000337	0	IGNORE
173.658481	2627000337	0	IGNORE
173.671566	2627047174	0	IGNORE
173.671566	2627047174	0	IGNORE
173.682389	2627085916	0	IGNORE
173.682389	2627085916	0	IGNORE
173.705757	2627169562	0	IGNORE
173.705757	2627169562	0	IGNORE
174.050237	2628402643	0	IGNORE
174.050237	2628402643	0	IGNORE
174.111977	2628623645	0	IGNORE
174.111977	2628623645	0	IGNORE
174.135858	2628709129	0	IGNORE
174.135858	2628709129	0	IGNORE
174.147456	2628750644	0	IGNORE
174.147456	2628750644	0	IGNORE
174.159250	2628792862	0	IGNORE
174.159250	2628792862	0	IGNORE
174.172758	2628841214	0	IGNORE
174.172758	2628841214	0	IGNORE
174.195711	2628923376	0	IGNORE
174.195711	2628923376	0	IGNORE
174.208525	2628969241	0	IGNORE
174.208525	2628969241	0	IGNORE
174.221124	2629014340	0	IGNORE
174.221124	2629014340	0	IGNORE
174.306614	2629320357	0	IGNORE
174.306614	2629320357	0	IGNORE
175.520859	2633666801	58	IGNORE
176.399210	2636810898	58	SJ_SAT_INPUT_Continue
176.412534	2636858593	59	SJ_SAT_VideoStart_CargoDrop Planet=LEFT
205.244803	2740064996	55	SJ_SAT_Video_Stop
205.868686	2742298214	58	IGNORE
206.883265	2745929945	58	SJ_SAT_INPUT_Continue
206.913464	2746038042	61	SJ_SAT_VideoStart_Pirate_Theft Planet=LEFT
235.704262	2849095999	55	SJ_SAT_Video_Stop
240.627124	2866717608	58	IGNORE
241.841773	2871065496	58	SJ_SAT_INPUT_Continue
241.882626	2871211733	60	SJ_SAT_VideoStart_Pirate_Drop Planet=RIGHT
260.282896	2937076327	55	SJ_SAT_Video_Stop
261.874445	2942773350	58	IGNORE
263.513111	2948639026	58	SJ_SAT_INPUT_Continue
263.556133	2948793026	85	SJ_SAT_VideoStart_Cruiser_View_Theft Planet=LEFT
283.571515	3020438988	55	SJ_SAT_Video_Stop
288.044144	3036448965	58	IGNORE
289.242902	3040739970	58	SJ_SAT_INPUT_Continue
289.243299	3040741393	84	SJ_SAT_FirstOrder_Question_Presented
291.538157	3048955940	58	IGNORE
292.792985	3053447654	58	IGNORE
295.456645	3062982345	58	IGNORE
298.367684	3073402540	58	IGNORE
300.791729	3082079519	58	IGNORE
302.727203	3089007634	67	SJ_SAT_INPUT_Response_Right
302.732401	3089026241	70	SJ_SAT_FirstOrder_Scan_Correct
302.732406	3089026260	84	SJ_SAT_SecondOrder_Question_Presented
307.199852	3105017682	67	SJ_SAT_INPUT_Response_Right
307.206588	3105041795	82	SJ_SAT_SecondOrder_Scan_IncorrectTrueLocation
307.206593	3105041813	53	SJ_SAT_END
318.738423	3146320516	58	SJ_SAT_INPUT_Continue
321.433706	3155968402	7	SJ_MENU_INPUT_MouseClick
321.438828	3155986739	52	SJ_SAT_START
323.594829	3163704240	58	IGNORE
325.162366	3169315310	58	SJ_SAT_INPUT_Continue
325.178671	3169373673	59	SJ_SAT_VideoStart_CargoDrop Planet=BOTTOM
354.030082	3272648599	55	SJ_SAT_Video_Stop
358.025444	3286950175	58	IGNORE
359.792249	3293274535	58	SJ_SAT_INPUT_Continue
359.804751	3293319284	62	SJ_SAT_VideoStart_Pirate_NoTheft Planet=BOTTOM
388.557873	3396242379	55	SJ_SAT_Video_Stop
389.629818	3400079454	58	IGNORE
390.548338	3403367337	58	SJ_SAT_INPUT_Continue
390.553948	3403387420	87	SJ_SAT_VideoStart_Cruiser_View_NoTheft Planet=BOTTOM
410.447175	3474596120	55	SJ_SAT_Video_Stop
412.046270	3480320152	58	IGNORE
412.908213	3483405518	58	SJ_SAT_INPUT_Continue
412.911796	3483418343	84	SJ_SAT_FirstOrder_Question_Presented
416.020504	3494546103	58	IGNORE
416.906289	3497716810	58	IGNORE
418.361811	3502926916	58	IGNORE
422.185483	3516613922	58	IGNORE
423.695779	3522020096	58	IGNORE
426.256994	3531188080	65	SJ_SAT_INPUT_Response_Bottom
426.265978	3531220240	68	SJ_SAT_FirstOrder_NoTheft_Correct
426.265984	3531220258	84	SJ_SAT_SecondOrder_Question_Presented
428.744572	3540092476	65	SJ_SAT_INPUT_Response_Bottom
428.747824	3540104117	76	SJ_SAT_SecondOrder_NoTheft_Correct
428.747829	3540104134	53	SJ_SAT_END
431.766189	3550908490	58	SJ_SAT_INPUT_Continue
433.480162	3557043736	7	SJ_MENU_INPUT_MouseClick
433.492293	3557087159	52	SJ_SAT_START
435.446081	3564080831	58	IGNORE
436.548805	3568028079	58	SJ_SAT_INPUT_Continue
436.558836	3568063985	59	SJ_SAT_VideoStart_CargoDrop Planet=BOTTOM
465.427638	3671401164	55	SJ_SAT_Video_Stop
468.227638	3681423889	58	IGNORE
469.898421	3687404531	58	SJ_SAT_INPUT_Continue
469.901708	3687416297	62	SJ_SAT_VideoStart_Pirate_NoTheft Planet=BOTTOM
498.655325	3790341164	55	SJ_SAT_Video_Stop
499.712331	3794124765	58	IGNORE
500.366572	3796466648	58	SJ_SAT_INPUT_Continue
500.381517	3796520147	87	SJ_SAT_VideoStart_Cruiser_View_NoTheft Planet=BOTTOM
505.287669	3814081936	0	IGNORE
505.287669	3814081936	0	IGNORE
505.298216	3814119691	0	IGNORE
505.298216	3814119691	0	IGNORE
520.274114	3867726592	55	SJ_SAT_Video_Stop
521.631547	3872585585	58	IGNORE
522.454073	3875529854	58	SJ_SAT_INPUT_Continue
522.468655	3875582050	84	SJ_SAT_FirstOrder_Question_Presented
523.572614	3879533719	58	IGNORE
524.218993	3881847464	58	IGNORE
524.905230	3884303879	58	IGNORE
526.152288	3888767780	58	IGNORE
527.190546	3892484271	58	IGNORE
528.767135	3898127744	65	SJ_SAT_INPUT_Response_Bottom
528.781972	3898180852	68	SJ_SAT_FirstOrder_NoTheft_Correct
528.781977	3898180871	84	SJ_SAT_SecondOrder_Question_Presented
530.758297	3905255198	65	SJ_SAT_INPUT_Response_Bottom
530.774065	3905311640	76	SJ_SAT_SecondOrder_NoTheft_Correct
530.774070	3905311658	53	SJ_SAT_END
533.980068	3916787672	58	SJ_SAT_INPUT_Continue
535.347302	3921681746	7	SJ_MENU_INPUT_MouseClick
535.349528	3921689714	52	SJ_SAT_START
537.668194	3929989483	58	IGNORE
538.418450	3932675058	58	SJ_SAT_INPUT_Continue
538.429907	3932716071	59	SJ_SAT_VideoStart_CargoDrop Planet=BOTTOM
567.297579	4036049201	55	SJ_SAT_Video_Stop
568.648934	4040886438	58	IGNORE
570.151504	4046264954	58	SJ_SAT_INPUT_Continue
570.191872	4046409453	61	SJ_SAT_VideoStart_Pirate_Theft Planet=BOTTOM
598.970982	4149425573	55	SJ_SAT_Video_Stop
600.021208	4153184903	58	IGNORE
600.899520	4156328862	58	SJ_SAT_INPUT_Continue
600.976577	4156604689	60	SJ_SAT_VideoStart_Pirate_Drop Planet=TOP
619.396230	4222538667	55	SJ_SAT_Video_Stop
620.940251	4228065560	58	IGNORE
622.066967	4232098689	58	SJ_SAT_INPUT_Continue
622.081190	4232149603	85	SJ_SAT_VideoStart_Cruiser_NoScan
643.532944	4308937120	55	SJ_SAT_Video_Stop
647.670852	4323748948	58	IGNORE
648.973309	4328411150	58	SJ_SAT_INPUT_Continue
648.984949	4328452816	84	SJ_SAT_FirstOrder_Question_Presented
652.453133	4340867339	58	IGNORE
654.628589	4348654482	58	IGNORE
658.460451	4362370803	58	IGNORE
660.995849	4371446376	58	IGNORE
665.740126	4388428728	58	IGNORE
676.579471	4427228649	64	SJ_SAT_INPUT_Response_Top
676.586992	4427255574	71	SJ_SAT_FirstOrder_Theft_IncorrectTrueLocation
676.587000	4427255602	84	SJ_SAT_SecondOrder_Question_Presented
682.107014	4447014740	65	SJ_SAT_INPUT_Response_Bottom
682.107642	4447016989	78	SJ_SAT_SecondOrder_Theft_Correct
682.107648	4447017008	53	SJ_SAT_END
691.276189	4479836214	58	SJ_SAT_INPUT_Continue
692.749913	4485111477	7	SJ_MENU_INPUT_MouseClick
692.761048	4485151335	52	SJ_SAT_START
698.341719	4505127598	58	IGNORE
699.108049	4507870709	58	SJ_SAT_INPUT_Continue
699.119879	4507913057	59	SJ_SAT_VideoStart_CargoDrop Planet=RIGHT
727.992031	4611262224	55	SJ_SAT_Video_Stop
728.890274	4614477525	58	IGNORE
729.784494	4617678424	58	SJ_SAT_INPUT_Continue
729.799109	4617730739	62	SJ_SAT_VideoStart_Pirate_NoTheft Planet=RIGHT
760.070062	4726086977	55	SJ_SAT_Video_Stop
761.415432	4730902789	58	IGNORE
762.453990	4734620354	58	SJ_SAT_INPUT_Continue
762.471342	4734682469	87	SJ_SAT_VideoStart_Cruiser_View_NoTheft Planet=RIGHT
783.880915	4811318999	55	SJ_SAT_Video_Stop
784.991913	4815295867	58	IGNORE
786.303346	4819990198	58	SJ_SAT_INPUT_Continue
786.311819	4820020527	84	SJ_SAT_FirstOrder_Question_Presented
787.805625	4825367673	58	IGNORE
789.252303	4830546122	58	IGNORE
790.306963	4834321325	58	IGNORE
791.497355	4838582388	58	IGNORE
792.487945	4842128250	58	IGNORE
794.088328	4847856892	67	SJ_SAT_INPUT_Response_Right
794.094168	4847877797	68	SJ_SAT_FirstOrder_NoTheft_Correct
794.094173	4847877815	84	SJ_SAT_SecondOrder_Question_Presented
798.656993	4864210635	67	SJ_SAT_INPUT_Response_Right
798.669394	4864255024	76	SJ_SAT_SecondOrder_NoTheft_Correct
798.669400	4864255044	53	SJ_SAT_END
801.358823	4873881956	58	SJ_SAT_INPUT_Continue
802.768170	4878926776	7	SJ_MENU_INPUT_MouseClick
802.772295	4878941541	52	SJ_SAT_START
804.750673	4886023234	58	IGNORE
805.941922	4890287364	58	SJ_SAT_INPUT_Continue
805.955894	4890337380	59	SJ_SAT_VideoStart_CargoDrop Planet=LEFT
834.708958	4993260264	55	SJ_SAT_Video_Stop
835.611644	4996491469	58	IGNORE
836.626095	5000122745	58	SJ_SAT_INPUT_Continue
836.634196	5000151740	61	SJ_SAT_VideoStart_Pirate_Theft Planet=LEFT
865.288986	5102722850	55	SJ_SAT_Video_Stop
866.128470	5105727821	58	IGNORE
866.790486	5108097537	58	SJ_SAT_INPUT_Continue
866.858530	5108341106	60	SJ_SAT_VideoStart_Pirate_Drop Planet=BOTTOM
885.261859	5174216648	55	SJ_SAT_Video_Stop
888.206112	5184755734	58	IGNORE
889.533287	5189506418	58	SJ_SAT_INPUT_Continue
889.582445	5189682382	85	SJ_SAT_VideoStart_Cruiser_View_Theft Planet=LEFT
909.699006	5261690516	55	SJ_SAT_Video_Stop
913.021349	5273582992	58	IGNORE
917.621781	5290050447	58	SJ_SAT_INPUT_Continue
917.632985	5290090551	84	SJ_SAT_FirstOrder_Question_Presented
921.182162	5302794990	58	IGNORE
923.605010	5311467682	58	IGNORE
926.853258	5323094935	58	IGNORE
929.196492	5331482645	58	IGNORE
930.194690	5335055739	58	IGNORE
937.198509	5360126226	65	SJ_SAT_INPUT_Response_Bottom
937.199389	5360129376	70	SJ_SAT_FirstOrder_Scan_Correct
937.199395	5360129395	84	SJ_SAT_SecondOrder_Question_Presented
938.693567	5365477853	65	SJ_SAT_INPUT_Response_Bottom
938.702232	5365508870	82	SJ_SAT_SecondOrder_Scan_IncorrectTrueLocation
938.702237	5365508888	53	SJ_SAT_END
945.957297	5391478702	58	SJ_SAT_INPUT_Continue
947.400805	5396645801	7	SJ_MENU_INPUT_MouseClick
947.414154	5396693587	52	SJ_SAT_START
949.997453	5405940621	58	IGNORE
950.867839	5409056207	58	SJ_SAT_INPUT_Continue
950.882732	5409109518	59	SJ_SAT_VideoStart_CargoDrop Planet=RIGHT
979.754256	5512456437	55	SJ_SAT_Video_Stop
980.234224	5514174503	58	IGNORE
980.944330	5516716358	58	SJ_SAT_INPUT_Continue
980.953382	5516748760	61	SJ_SAT_VideoStart_Pirate_Theft Planet=RIGHT
1009.789788	5619969973	55	SJ_SAT_Video_Stop
1011.030831	5624412343	58	IGNORE
1011.717059	5626868729	58	SJ_SAT_INPUT_Continue
1011.732011	5626922250	60	SJ_SAT_VideoStart_Pirate_Drop Planet=LEFT
1030.196222	5693015724	55	SJ_SAT_Video_Stop
1033.485239	5704788907	58	IGNORE
1034.539605	5708563059	58	SJ_SAT_INPUT_Continue
1034.551956	5708607271	85	SJ_SAT_VideoStart_Cruiser_NoScan
1055.854722	5784861480	55	SJ_SAT_Video_Stop
1056.638084	5787665559	58	IGNORE
1057.380239	5790322134	58	SJ_SAT_INPUT_Continue
1057.390692	5790359554	84	SJ_SAT_FirstOrder_Question_Presented
1060.283789	5800715525	58	IGNORE
1060.914935	5802974739	58	IGNORE
1061.808916	5806174784	58	IGNORE
1062.855217	5809920067	58	IGNORE
1063.637893	5812721689	58	IGNORE
1064.725473	5816614731	67	SJ_SAT_INPUT_Response_Right
1064.734133	5816645729	70	SJ_SAT_FirstOrder_Theft_Correct
1064.734138	5816645747	84	SJ_SAT_SecondOrder_Question_Presented
1071.118818	5839499997	67	SJ_SAT_INPUT_Response_Right
1071.132242	5839548049	78	SJ_SAT_SecondOrder_Theft_Correct
1071.132247	5839548068	53	SJ_SAT_END
1075.141959	5853901010	58	SJ_SAT_INPUT_Continue
1076.389298	5858365918	7	SJ_MENU_INPUT_MouseClick
1076.399861	5858403727	52	SJ_SAT_START
1079.454464	5869337819	58	IGNORE
1080.044990	5871451633	58	SJ_SAT_INPUT_Continue
1080.054566	5871485911	59	SJ_SAT_VideoStart_CargoDrop Planet=LEFT
1108.808459	5974411762	55	SJ_SAT_Video_Stop
1109.338841	5976310288	58	IGNORE
1110.001064	5978680747	58	SJ_SAT_INPUT_Continue
1110.007512	5978703826	61	SJ_SAT_VideoStart_Pirate_Theft Planet=LEFT
1138.663309	6081278543	55	SJ_SAT_Video_Stop
1139.687454	6084944516	58	IGNORE
1140.517906	6087917155	58	SJ_SAT_INPUT_Continue
1140.521003	6087928243	60	SJ_SAT_VideoStart_Pirate_Drop Planet=TOP
1150.393358	6123266779	58	IGNORE
1158.804273	6153374029	55	SJ_SAT_Video_Stop
1159.628322	6156323750	58	IGNORE
1160.546963	6159612065	58	SJ_SAT_INPUT_Continue
1160.564455	6159674681	85	SJ_SAT_VideoStart_Cruiser_View_Theft Planet=LEFT
1180.592578	6231366247	55	SJ_SAT_Video_Stop
1181.300452	6233900116	58	IGNORE
1181.826659	6235783696	58	SJ_SAT_INPUT_Continue
1181.841837	6235838025	84	SJ_SAT_FirstOrder_Question_Presented
1182.721174	6238985652	58	IGNORE
1183.183468	6240640454	58	IGNORE
1184.189876	6244242939	58	IGNORE
1185.949085	6250540107	58	IGNORE
1186.539553	6252653711	58	IGNORE
1189.117539	6261881729	64	SJ_SAT_INPUT_Response_Top
1189.117910	6261883057	70	SJ_SAT_FirstOrder_Scan_Correct
1189.117915	6261883076	84	SJ_SAT_SecondOrder_Question_Presented
1190.716390	6267604889	66	SJ_SAT_INPUT_Response_Left
1190.721633	6267623657	78	SJ_SAT_SecondOrder_Scan_Correct
1190.721638	6267623674	53	SJ_SAT_END
1196.186780	6287186394	58	SJ_SAT_INPUT_Continue
1199.547011	6299214492	7	SJ_MENU_INPUT_MouseClick
1203.431566	6313119432	0	End_of_Log
