# Supplementary material for: Autistic traits and individual brain differences: functional network efficiency reflects attentional and social impairments, structural nodal efficiencies index systemising and theory-of-mind skills
Source: Mol Autism. 2021 Jan 21;12:3. doi: 10.1186/s13229-020-00377-8 (PMC7818759; doi:10.1186/s13229-020-00377-8)
Supplement: Supplementary file 1 — Additional file 1. Behavioural data. Spreadsheet of behavioural data for all subjects; and log data from each subject’s theory-of-mind test, in raw (ExperimentLog.txt) and tabular (.csv) formats. [file 13229_2020_377_MOESM1_ESM.zip › Paul_Arora_et_al_data/Behavioural/ToM_scores/20110917_P013_ToM_ExperimentLog.txt]

000.000000	57445248204	0	This log was generated by build from 2010/07/08 02:46:14 from SVN Revision 2642 (2010/07/08 02:45:40).
000.000000	57445248204	0	Running on Microsoft Windows NT 5.1.2600 Service Pack 3; Using .NET 2.0.50727.1433. (6455812838644fd836ff7d843050b2f1)
000.000000	57445248204	0	Started on 9/17/2011 7:54:36 PM. Timer Resolution is 3579545 per second.
000.000000	57445248204	0	Writing of Codes to the Parallel Port is Enabled.
006.238193	57467578095	1	SJ_START
021.926545	57523735260	7	SJ_MENU_INPUT_MouseClick
021.931897	57523754418	52	SJ_SAT_START
025.696892	57537231387	58	IGNORE
026.487991	57540063158	0	IGNORE
026.487991	57540063158	0	IGNORE
026.500852	57540109195	0	IGNORE
026.500852	57540109195	0	IGNORE
026.511884	57540148685	0	IGNORE
026.511884	57540148685	0	IGNORE
026.524104	57540192427	0	IGNORE
026.524104	57540192427	0	IGNORE
026.536823	57540237956	0	IGNORE
026.536823	57540237956	0	IGNORE
026.548997	57540281533	0	IGNORE
026.548997	57540281533	0	IGNORE
027.307621	57542997064	0	IGNORE
027.307621	57542997064	0	IGNORE
027.318817	57543037139	0	IGNORE
027.318817	57543037139	0	IGNORE
027.329922	57543076890	0	IGNORE
027.329922	57543076890	0	IGNORE
027.340944	57543116343	0	IGNORE
027.340944	57543116343	0	IGNORE
027.403178	57543339114	0	IGNORE
027.403178	57543339114	0	IGNORE
027.414438	57543379417	0	IGNORE
027.414438	57543379417	0	IGNORE
027.536836	57543817549	0	IGNORE
027.536836	57543817549	0	IGNORE
029.600512	57551204567	58	SJ_SAT_INPUT_Continue
029.605679	57551223063	59	SJ_SAT_VideoStart_CargoDrop Planet=RIGHT
058.260390	57653793890	55	SJ_SAT_Video_Stop
061.740959	57666252746	58	IGNORE
064.172239	57674955621	58	SJ_SAT_INPUT_Continue
064.174444	57674963515	61	SJ_SAT_VideoStart_Pirate_Theft Planet=RIGHT
092.731171	57777183605	55	SJ_SAT_Video_Stop
093.807465	57781036245	58	IGNORE
096.102669	57789252032	58	SJ_SAT_INPUT_Continue
096.107555	57789269522	60	SJ_SAT_VideoStart_Pirate_Drop Planet=BOTTOM
114.300258	57854391122	55	SJ_SAT_Video_Stop
114.741529	57855970672	58	IGNORE
115.555615	57858884727	58	SJ_SAT_INPUT_Continue
115.569008	57858932669	85	SJ_SAT_VideoStart_Cruiser_NoScan
136.672855	57934474837	55	SJ_SAT_Video_Stop
139.468973	57944483670	58	IGNORE
140.555319	57948372293	58	SJ_SAT_INPUT_Continue
140.563216	57948400562	84	SJ_SAT_FirstOrder_Question_Presented
143.122826	57957562801	58	IGNORE
145.057745	57964488929	58	IGNORE
148.649222	57977344784	58	IGNORE
150.592171	57984299658	58	IGNORE
152.959098	57992772179	58	IGNORE
157.216445	58008011545	67	SJ_SAT_INPUT_Response_Right
157.224281	58008039594	70	SJ_SAT_FirstOrder_Theft_Correct
157.224284	58008039602	84	SJ_SAT_SecondOrder_Question_Presented
158.935272	58014164164	67	SJ_SAT_INPUT_Response_Right
158.938430	58014175465	78	SJ_SAT_SecondOrder_Theft_Correct
158.938432	58014175474	53	SJ_SAT_END
161.164942	58022145366	58	SJ_SAT_INPUT_Continue
162.700196	58027640876	7	SJ_MENU_INPUT_MouseClick
163.127848	58029171677	7	SJ_MENU_INPUT_MouseClick
165.884715	58039040005	7	SJ_MENU_INPUT_MouseClick
165.900238	58039095573	52	SJ_SAT_START
167.149842	58043568584	58	IGNORE
167.972313	58046512656	58	SJ_SAT_INPUT_Continue
167.984543	58046556434	59	SJ_SAT_VideoStart_CargoDrop Planet=BOTTOM
196.638600	58149124922	55	SJ_SAT_Video_Stop
197.288112	58151449878	58	IGNORE
197.950519	58153820993	58	SJ_SAT_INPUT_Continue
197.983184	58153937919	62	SJ_SAT_VideoStart_Pirate_NoTheft Planet=BOTTOM
226.545894	58256179426	55	SJ_SAT_Video_Stop
232.429122	58277238706	58	IGNORE
233.643231	58281584663	58	SJ_SAT_INPUT_Continue
233.660245	58281645564	87	SJ_SAT_VideoStart_Cruiser_View_NoTheft Planet=BOTTOM
253.486521	58352614613	55	SJ_SAT_Video_Stop
259.221632	58373143699	58	IGNORE
260.444236	58377520067	58	SJ_SAT_INPUT_Continue
260.445498	58377524583	84	SJ_SAT_FirstOrder_Question_Presented
265.412485	58395304139	58	IGNORE
267.083646	58401286135	58	IGNORE
269.146264	58408669368	58	IGNORE
270.977544	58415224517	58	IGNORE
273.552954	58424443312	58	IGNORE
277.410367	58438251097	65	SJ_SAT_INPUT_Response_Bottom
277.415846	58438270708	68	SJ_SAT_FirstOrder_NoTheft_Correct
277.415848	58438270717	84	SJ_SAT_SecondOrder_Question_Presented
279.161616	58444519772	65	SJ_SAT_INPUT_Response_Bottom
279.164354	58444529571	76	SJ_SAT_SecondOrder_NoTheft_Correct
279.164356	58444529580	53	SJ_SAT_END
281.238440	58451953857	58	SJ_SAT_INPUT_Continue
282.722785	58457267137	7	SJ_MENU_INPUT_MouseClick
282.730667	58457295350	52	SJ_SAT_START
283.909849	58461516283	58	IGNORE
285.860515	58468498781	58	SJ_SAT_INPUT_Continue
285.861180	58468501163	59	SJ_SAT_VideoStart_CargoDrop Planet=RIGHT
308.789966	58550575782	0	IGNORE
308.789966	58550575782	0	IGNORE
308.802134	58550619340	0	IGNORE
308.802134	58550619340	0	IGNORE
308.813956	58550661657	0	IGNORE
308.813956	58550661657	0	IGNORE
309.997886	58554899586	0	IGNORE
309.997886	58554899586	0	IGNORE
310.009997	58554942937	0	IGNORE
310.009997	58554942937	0	IGNORE
310.021917	58554985606	0	IGNORE
310.021917	58554985606	0	IGNORE
310.033920	58555028572	0	IGNORE
310.033920	58555028572	0	IGNORE
310.048073	58555079234	0	IGNORE
310.048073	58555079234	0	IGNORE
314.515734	58571071426	55	SJ_SAT_Video_Stop
316.297121	58577447982	58	IGNORE
318.336216	58584747015	58	SJ_SAT_INPUT_Continue
318.338354	58584754666	61	SJ_SAT_VideoStart_Pirate_Theft Planet=RIGHT
346.890638	58686958854	55	SJ_SAT_Video_Stop
348.380815	58692293010	58	IGNORE
348.931623	58694264652	58	SJ_SAT_INPUT_Continue
348.947938	58694323050	60	SJ_SAT_VideoStart_Pirate_Drop Planet=BOTTOM
367.140572	58759444403	55	SJ_SAT_Video_Stop
368.562866	58764535568	58	IGNORE
369.657553	58768454049	58	SJ_SAT_INPUT_Continue
369.661664	58768468765	85	SJ_SAT_VideoStart_Cruiser_View_Theft Planet=RIGHT
389.502374	58839489480	55	SJ_SAT_Video_Stop
391.802120	58847721523	58	IGNORE
392.560642	58850436686	58	SJ_SAT_INPUT_Continue
392.570360	58850471473	84	SJ_SAT_FirstOrder_Question_Presented
395.095833	58859511516	58	IGNORE
396.510789	58864576416	58	IGNORE
397.485288	58868064681	58	IGNORE
398.275345	58870892723	58	IGNORE
400.138291	58877561222	58	IGNORE
401.578564	58882716746	65	SJ_SAT_INPUT_Response_Bottom
401.586055	58882743558	70	SJ_SAT_FirstOrder_Scan_Correct
401.586057	58882743567	84	SJ_SAT_SecondOrder_Question_Presented
402.841620	58887237910	65	SJ_SAT_INPUT_Response_Bottom
402.854597	58887284361	82	SJ_SAT_SecondOrder_Scan_IncorrectTrueLocation
402.854599	58887284370	53	SJ_SAT_END
406.895998	58901750738	58	SJ_SAT_INPUT_Continue
408.471515	58907390372	7	SJ_MENU_INPUT_MouseClick
408.478139	58907414083	52	SJ_SAT_START
413.177171	58924234479	58	IGNORE
413.839407	58926604984	58	SJ_SAT_INPUT_Continue
413.854220	58926658007	59	SJ_SAT_VideoStart_CargoDrop Planet=TOP
442.323793	59028566124	55	SJ_SAT_Video_Stop
443.131869	59031458670	58	IGNORE
445.146569	59038670380	58	SJ_SAT_INPUT_Continue
445.152464	59038691480	62	SJ_SAT_VideoStart_Pirate_NoTheft Planet=TOP
475.211973	59146290846	55	SJ_SAT_Video_Stop
476.344167	59150343585	58	IGNORE
477.294790	59153746382	58	SJ_SAT_INPUT_Continue
477.304605	59153781517	87	SJ_SAT_VideoStart_Cruiser_View_NoTheft Planet=TOP
496.996215	59224268522	55	SJ_SAT_Video_Stop
498.359174	59229147292	58	IGNORE
499.221686	59232234693	58	SJ_SAT_INPUT_Continue
499.224552	59232244954	84	SJ_SAT_FirstOrder_Question_Presented
500.596728	59237156719	58	IGNORE
501.483154	59240329722	58	IGNORE
502.281380	59243187007	58	IGNORE
503.119767	59246188049	58	IGNORE
504.326311	59250506930	58	IGNORE
505.543998	59254865695	64	SJ_SAT_INPUT_Response_Top
505.549106	59254883978	68	SJ_SAT_FirstOrder_NoTheft_Correct
505.549108	59254883986	84	SJ_SAT_SecondOrder_Question_Presented
506.198271	59257207695	64	SJ_SAT_INPUT_Response_Top
506.200498	59257215665	76	SJ_SAT_SecondOrder_NoTheft_Correct
506.200500	59257215674	53	SJ_SAT_END
508.066190	59263893993	58	SJ_SAT_INPUT_Continue
509.419814	59268739351	7	SJ_MENU_INPUT_MouseClick
509.424153	59268754883	52	SJ_SAT_START
511.058378	59274604664	58	IGNORE
511.784116	59277202478	58	SJ_SAT_INPUT_Continue
511.799883	59277258917	59	SJ_SAT_VideoStart_CargoDrop Planet=RIGHT
540.457357	59379839633	55	SJ_SAT_Video_Stop
541.397264	59383204073	58	IGNORE
541.947335	59385173078	58	SJ_SAT_INPUT_Continue
541.948880	59385178607	62	SJ_SAT_VideoStart_Pirate_NoTheft Planet=RIGHT
572.009640	59492782452	55	SJ_SAT_Video_Stop
573.185233	59496990538	58	IGNORE
574.047484	59500077005	58	SJ_SAT_INPUT_Continue
574.050139	59500086510	87	SJ_SAT_VideoStart_Cruiser_View_NoTheft Planet=RIGHT
595.158578	59575645115	55	SJ_SAT_Video_Stop
596.113051	59579061694	58	IGNORE
596.919318	59581947763	58	SJ_SAT_INPUT_Continue
596.924115	59581964936	84	SJ_SAT_FirstOrder_Question_Presented
597.861908	59585321806	58	IGNORE
598.323901	59586975533	58	IGNORE
598.874204	59588945368	58	IGNORE
599.536765	59591317034	58	IGNORE
600.159332	59593545541	58	IGNORE
600.814772	59595891717	67	SJ_SAT_INPUT_Response_Right
600.815005	59595892552	68	SJ_SAT_FirstOrder_NoTheft_Correct
600.815007	59595892560	84	SJ_SAT_SecondOrder_Question_Presented
601.453101	59598176644	67	SJ_SAT_INPUT_Response_Right
601.466389	59598224211	76	SJ_SAT_SecondOrder_NoTheft_Correct
601.466392	59598224219	53	SJ_SAT_END
602.970313	59603607573	58	SJ_SAT_INPUT_Continue
604.100995	59607654899	7	SJ_MENU_INPUT_MouseClick
604.106769	59607675570	52	SJ_SAT_START
605.129523	59611336562	58	IGNORE
605.719799	59613449481	58	SJ_SAT_INPUT_Continue
605.728003	59613478847	59	SJ_SAT_VideoStart_CargoDrop Planet=BOTTOM
634.296309	59715740384	55	SJ_SAT_Video_Stop
635.477244	59719967594	58	IGNORE
635.987324	59721793449	58	SJ_SAT_INPUT_Continue
635.993221	59721814559	61	SJ_SAT_VideoStart_Pirate_Theft Planet=BOTTOM
664.544495	59824015128	55	SJ_SAT_Video_Stop
665.320748	59826793761	58	IGNORE
665.838615	59828647490	58	SJ_SAT_INPUT_Continue
665.847227	59828678317	60	SJ_SAT_VideoStart_Pirate_Drop Planet=TOP
683.935367	59893425627	55	SJ_SAT_Video_Stop
685.310931	59898349522	58	IGNORE
686.477249	59902524410	58	SJ_SAT_INPUT_Continue
686.489349	59902567722	85	SJ_SAT_VideoStart_Cruiser_NoScan
707.603135	59978145468	55	SJ_SAT_Video_Stop
712.224721	59994688643	58	IGNORE
713.407623	59998922895	58	SJ_SAT_INPUT_Continue
713.412487	59998940305	84	SJ_SAT_FirstOrder_Question_Presented
716.919027	60011492121	58	IGNORE
719.070211	60019192382	58	IGNORE
720.444815	60024112839	58	IGNORE
721.395526	60027515952	58	IGNORE
722.794478	60032523565	58	IGNORE
724.980446	60040348335	64	SJ_SAT_INPUT_Response_Top
724.981519	60040352174	71	SJ_SAT_FirstOrder_Theft_IncorrectTrueLocation
724.981521	60040352182	84	SJ_SAT_SecondOrder_Question_Presented
726.265855	60044949513	65	SJ_SAT_INPUT_Response_Bottom
726.267027	60044953710	78	SJ_SAT_SecondOrder_Theft_Correct
726.267030	60044953719	53	SJ_SAT_END
730.608196	60060493119	58	SJ_SAT_INPUT_Continue
732.008543	60065505723	7	SJ_MENU_INPUT_MouseClick
732.009671	60065509762	52	SJ_SAT_START
733.679934	60071488545	58	IGNORE
734.766481	60075377887	58	SJ_SAT_INPUT_Continue
734.779616	60075424903	59	SJ_SAT_VideoStart_CargoDrop Planet=LEFT
763.332100	60177629807	55	SJ_SAT_Video_Stop
764.379784	60181380038	58	IGNORE
764.922178	60183321560	58	SJ_SAT_INPUT_Continue
764.926226	60183336053	61	SJ_SAT_VideoStart_Pirate_Theft Planet=LEFT
793.381007	60285191220	55	SJ_SAT_Video_Stop
794.319595	60288550940	58	IGNORE
794.838316	60290407723	58	SJ_SAT_INPUT_Continue
794.855149	60290467980	60	SJ_SAT_VideoStart_Pirate_Drop Planet=BOTTOM
813.048252	60355591008	55	SJ_SAT_Video_Stop
814.878397	60362142096	58	IGNORE
815.492755	60364341217	58	SJ_SAT_INPUT_Continue
815.498756	60364362697	85	SJ_SAT_VideoStart_Cruiser_NoScan
836.616266	60439953777	55	SJ_SAT_Video_Stop
837.654375	60443669733	58	IGNORE
838.180717	60445553799	58	SJ_SAT_INPUT_Continue
838.193013	60445597812	84	SJ_SAT_FirstOrder_Question_Presented
839.163208	60449070668	58	IGNORE
839.809550	60451384280	58	IGNORE
840.464211	60453727669	58	IGNORE
841.038512	60455783405	58	IGNORE
841.828665	60458611793	58	IGNORE
843.390418	60464202158	66	SJ_SAT_INPUT_Response_Left
843.403257	60464248117	70	SJ_SAT_FirstOrder_Theft_Correct
843.403260	60464248126	84	SJ_SAT_SecondOrder_Question_Presented
844.492587	60468147420	66	SJ_SAT_INPUT_Response_Left
844.500271	60468174925	78	SJ_SAT_SecondOrder_Theft_Correct
844.500273	60468174933	53	SJ_SAT_END
847.273669	60478102430	58	SJ_SAT_INPUT_Continue
848.358174	60481984463	7	SJ_MENU_INPUT_MouseClick
848.374426	60482042639	52	SJ_SAT_START
849.680619	60486718217	58	IGNORE
850.479032	60489576172	58	SJ_SAT_INPUT_Continue
850.492595	60489624719	59	SJ_SAT_VideoStart_CargoDrop Planet=LEFT
879.056778	60591871497	55	SJ_SAT_Video_Stop
879.556500	60593660275	58	IGNORE
879.994755	60595229030	58	SJ_SAT_INPUT_Continue
879.999604	60595246385	62	SJ_SAT_VideoStart_Pirate_NoTheft Planet=LEFT
908.550566	60697445841	55	SJ_SAT_Video_Stop
910.192904	60703324664	58	IGNORE
910.647274	60704951102	58	SJ_SAT_INPUT_Continue
910.659998	60704996647	87	SJ_SAT_VideoStart_Cruiser_View_NoTheft Planet=LEFT
927.454115	60765111943	58	IGNORE
930.365893	60775534783	55	SJ_SAT_Video_Stop
931.870625	60780921041	58	IGNORE
932.732677	60784006794	58	SJ_SAT_INPUT_Continue
932.748014	60784061693	84	SJ_SAT_FirstOrder_Question_Presented
934.291732	60789587503	58	IGNORE
936.282941	60796715125	58	IGNORE
937.025005	60799371375	58	IGNORE
938.039876	60803004152	58	IGNORE
939.310732	60807553238	58	IGNORE
940.191510	60810706021	66	SJ_SAT_INPUT_Response_Left
940.202578	60810745641	68	SJ_SAT_FirstOrder_NoTheft_Correct
940.202581	60810745651	84	SJ_SAT_SecondOrder_Question_Presented
941.214275	60814367055	66	SJ_SAT_INPUT_Response_Left
941.231004	60814426939	76	SJ_SAT_SecondOrder_NoTheft_Correct
941.231007	60814426948	53	SJ_SAT_END
942.730282	60819793672	58	SJ_SAT_INPUT_Continue
943.829125	60823727031	7	SJ_MENU_INPUT_MouseClick
943.836254	60823752547	52	SJ_SAT_START
945.529670	60829814205	58	IGNORE
946.016141	60831555553	58	SJ_SAT_INPUT_Continue
946.023106	60831580482	59	SJ_SAT_VideoStart_CargoDrop Planet=BOTTOM
974.674070	60934137899	55	SJ_SAT_Video_Stop
975.701835	60937816829	58	IGNORE
976.564232	60940903819	58	SJ_SAT_INPUT_Continue
976.576702	60940948455	62	SJ_SAT_VideoStart_Pirate_NoTheft Planet=BOTTOM
1005.127686	61043147988	55	SJ_SAT_Video_Stop
1005.553980	61044673927	58	IGNORE
1006.048217	61046443070	58	SJ_SAT_INPUT_Continue
1006.054454	61046465394	87	SJ_SAT_VideoStart_Cruiser_View_NoTheft Planet=BOTTOM
1015.899513	61081706228	58	IGNORE
1019.499313	61094591871	58	IGNORE
1023.579887	61109198472	58	IGNORE
1025.757421	61116993052	55	SJ_SAT_Video_Stop
1026.251084	61118760141	58	IGNORE
1026.809617	61120759435	58	SJ_SAT_INPUT_Continue
1026.820011	61120796640	84	SJ_SAT_FirstOrder_Question_Presented
1027.567875	61123473652	58	IGNORE
1027.926043	61124755733	58	IGNORE
1028.572203	61127068690	58	IGNORE
1029.130600	61129067499	58	IGNORE
1029.712979	61131152151	58	IGNORE
1030.345234	61133415335	65	SJ_SAT_INPUT_Response_Bottom
1030.350494	61133434164	68	SJ_SAT_FirstOrder_NoTheft_Correct
1030.350497	61133434173	84	SJ_SAT_SecondOrder_Question_Presented
1030.583346	61134267667	65	SJ_SAT_INPUT_Response_Bottom
1030.590420	61134292988	76	SJ_SAT_SecondOrder_NoTheft_Correct
1030.590422	61134292996	53	SJ_SAT_END
1031.668008	61138150262	58	SJ_SAT_INPUT_Continue
1032.674968	61141754721	7	SJ_MENU_INPUT_MouseClick
1032.681819	61141779247	52	SJ_SAT_START
1035.299991	61151151109	58	IGNORE
1035.762250	61152805786	58	SJ_SAT_INPUT_Continue
1035.777173	61152859205	59	SJ_SAT_VideoStart_CargoDrop Planet=TOP
1043.733047	61181337613	58	IGNORE
1064.226419	61254694561	55	SJ_SAT_Video_Stop
1064.630086	61256139506	58	IGNORE
1065.204216	61258194630	58	SJ_SAT_INPUT_Continue
1065.220670	61258253528	61	SJ_SAT_VideoStart_Pirate_Theft Planet=TOP
1093.672303	61360097428	55	SJ_SAT_Video_Stop
1094.529983	61363167532	58	IGNORE
1095.112721	61365253468	58	SJ_SAT_INPUT_Continue
1095.129403	61365313184	60	SJ_SAT_VideoStart_Pirate_Drop Planet=RIGHT
1113.218411	61430063600	55	SJ_SAT_Video_Stop
1114.032863	61432978967	58	IGNORE
1114.911407	61436123757	58	SJ_SAT_INPUT_Continue
1114.914786	61436135851	85	SJ_SAT_VideoStart_Cruiser_NoScan
1131.574589	61495770366	58	IGNORE
1136.015871	61511668136	55	SJ_SAT_Video_Stop
1138.560506	61520776770	58	IGNORE
1141.543689	61531455210	58	SJ_SAT_INPUT_Continue
1141.551780	61531484170	84	SJ_SAT_FirstOrder_Question_Presented
1142.702652	61535603770	58	IGNORE
1143.444832	61538260434	58	IGNORE
1144.179312	61540889540	58	IGNORE
1144.953625	61543661227	58	IGNORE
1145.607921	61546003308	58	IGNORE
1146.169625	61548013953	64	SJ_SAT_INPUT_Response_Top
1146.179007	61548047538	70	SJ_SAT_FirstOrder_Theft_Correct
1146.179010	61548047547	84	SJ_SAT_SecondOrder_Question_Presented
1146.580667	61549485297	58	IGNORE
1147.261695	61551923067	64	SJ_SAT_INPUT_Response_Top
1147.275937	61551974048	78	SJ_SAT_SecondOrder_Theft_Correct
1147.275940	61551974057	53	SJ_SAT_END
1150.610901	61563911701	58	SJ_SAT_INPUT_Continue
1154.000036	61576043262	7	SJ_MENU_INPUT_MouseClick
1154.013791	61576092498	52	SJ_SAT_START
1154.891896	61579235715	58	IGNORE
1155.553445	61581603762	58	SJ_SAT_INPUT_Continue
1155.566266	61581649654	59	SJ_SAT_VideoStart_CargoDrop Planet=TOP
1184.032431	61683545572	55	SJ_SAT_Video_Stop
1185.063523	61687236413	58	IGNORE
1185.541781	61688948360	58	SJ_SAT_INPUT_Continue
1185.557985	61689006361	61	SJ_SAT_VideoStart_Pirate_Theft Planet=TOP
1214.009725	61790850646	55	SJ_SAT_Video_Stop
1214.868155	61793923434	58	IGNORE
1215.290252	61795434350	58	SJ_SAT_INPUT_Continue
1215.295435	61795452901	60	SJ_SAT_VideoStart_Pirate_Drop Planet=RIGHT
1233.384133	61860202211	55	SJ_SAT_Video_Stop
1234.330702	61863590496	58	IGNORE
1235.177271	61866620829	58	SJ_SAT_INPUT_Continue
1235.184124	61866645360	85	SJ_SAT_VideoStart_Cruiser_NoScan
1256.285592	61942179012	55	SJ_SAT_Video_Stop
1256.931624	61944491513	58	IGNORE
1257.537640	61946660774	58	SJ_SAT_INPUT_Continue
1257.553853	61946718810	84	SJ_SAT_FirstOrder_Question_Presented
1258.697128	61950811216	58	IGNORE
1259.182360	61952548125	58	IGNORE
1259.676846	61954318158	58	IGNORE
1260.195206	61956173654	58	IGNORE
1260.761394	61958200347	58	IGNORE
1261.658497	61961411569	64	SJ_SAT_INPUT_Response_Top
1261.667221	61961442797	70	SJ_SAT_FirstOrder_Theft_Correct
1261.667224	61961442806	84	SJ_SAT_SecondOrder_Question_Presented
1262.265093	61963582908	64	SJ_SAT_INPUT_Response_Top
1262.267150	61963590269	78	SJ_SAT_SecondOrder_Theft_Correct
1262.267152	61963590278	53	SJ_SAT_END
1270.528688	61993162817	58	SJ_SAT_INPUT_Continue
1271.818038	61997778102	7	SJ_MENU_INPUT_MouseClick
1275.528167	62011058677	0	End_of_Log
