# Supplementary material for: Autistic traits and individual brain differences: functional network efficiency reflects attentional and social impairments, structural nodal efficiencies index systemising and theory-of-mind skills
Source: Mol Autism. 2021 Jan 21;12:3. doi: 10.1186/s13229-020-00377-8 (PMC7818759; doi:10.1186/s13229-020-00377-8)
Supplement: Supplementary file 1 — Additional file 1. Behavioural data. Spreadsheet of behavioural data for all subjects; and log data from each subject’s theory-of-mind test, in raw (ExperimentLog.txt) and tabular (.csv) formats. [file 13229_2020_377_MOESM1_ESM.zip › Paul_Arora_et_al_data/Behavioural/ToM_scores/P04.csv]

BEHAVIOURAL MEASURES RELATED TO EXECUTIVE FUNCTION
Total Time for Level 1 (Seconds):	0
Mean of Time for Successive Level 1 Moves(Seconds):	0
STD of Time for Successive Level 1 Moves(Seconds):	Not Applicable
Total Time for Level 2(Seconds):	0
Mean of Time for Successive Level 2 Moves(Seconds):	0
STD of Time for Successive Level 2 Moves(Seconds):	Not Applicable
Total Time for Level 1 & 2 Pooled(Seconds):	0
Mean of Time for Successive Moves (for both level 1 & 2)(Seconds):	0
STD of Time for Successive Moves(for both level 1 & 2)(Seconds):	Not Applicable
BEHAVIORAL MEASURES RELATED TO PERCEPTUAL DISEMBEDDING
Trial-By-Trial Results for EFT
Result	RT	Key Code	Figure Code
No. of Hits:	1
No. of Rejects:	1
No. of False_Alarms:	1
No. of Misses:	1
Accuracy:	0.5
Mean of EFT reaction time (for correct responses only)(Seconds):	0
STD of EFT reaction time (for correct responses only)(Seconds):	Not Applicable
D-Prime :	0
BEHAVIUORAL MEASURES RELATED TO THEORY OF MIND EVENTS
For Trial No:	1
Trial Duration:	198.9169
Reaction Time for First Order:	51.2457
First Order Correctness:	1
First Order Correctness Condition:	First Order Observed Theft Correct
Reaction Time for Second Order:	10.3377
Second Order Correctness:	0
Second Order Correctness Condition:	Second Order Observed Theft Incorrect TrueLocation
For Trial No:	2
Trial Duration:	138.3424
Reaction Time for First Order:	31.1466
First Order Correctness:	1
First Order Correctness Condition:	First Order NoTheft Correct
Reaction Time for Second Order:	4.6791
Second Order Correctness:	0
Second Order Correctness Condition:	Second Order NoTheft InCorrect
For Trial No:	3
Trial Duration:	137.1337
Reaction Time for First Order:	18.0385
First Order Correctness:	1
First Order Correctness Condition:	First Order NoTheft Correct
Reaction Time for Second Order:	5.6418
Second Order Correctness:	1
Second Order Correctness Condition:	Second Order NoTheft Correct
For Trial No:	4
Trial Duration:	140.1441
Reaction Time for First Order:	16.545
First Order Correctness:	1
First Order Correctness Condition:	First Order Observed Theft Correct
Reaction Time for Second Order:	3.5963
Second Order Correctness:	0
Second Order Correctness Condition:	Second Order Observed Theft Incorrect TrueLocation
For Trial No:	5
Trial Duration:	130.0759
Reaction Time for First Order:	10.6864
First Order Correctness:	1
First Order Correctness Condition:	First Order Observed Theft Correct
Reaction Time for Second Order:	3.2415
Second Order Correctness:	1
Second Order Correctness Condition:	Second Order Observed Theft Correct
For Trial No:	6
Trial Duration:	118.8088
Reaction Time for First Order:	11.1761
First Order Correctness:	1
First Order Correctness Condition:	First Order Observed Theft Correct
Reaction Time for Second Order:	1.7896
Second Order Correctness:	1
Second Order Correctness Condition:	Second Order Observed Theft Correct
For Trial No:	7
Trial Duration:	100.3906
Reaction Time for First Order:	8.745
First Order Correctness:	1
First Order Correctness Condition:	First Order NoTheft Correct
Reaction Time for Second Order:	1.6041
Second Order Correctness:	1
Second Order Correctness Condition:	Second Order NoTheft Correct
For Trial No:	8
Trial Duration:	94.7351
Reaction Time for First Order:	5.4191
First Order Correctness:	1
First Order Correctness Condition:	First Order NoTheft Correct
Reaction Time for Second Order:	0.97927
Second Order Correctness:	1
Second Order Correctness Condition:	Second Order NoTheft Correct
For Trial No:	9
Trial Duration:	126.3543
Reaction Time for First Order:	12.9822
First Order Correctness:	1
First Order Correctness Condition:	First Order Unobserved Theft Correct
Reaction Time for Second Order:	7.5637
Second Order Correctness:	1
Second Order Correctness Condition:	Second Order Unobserved Theft Correct
Summary tallies and percentages of Correctness conditions
FIRST ORDER
Question Type	NoTheft Correct	NoTheft InCorrect	Unobserved Theft Correct	Unobserved Theft Incorrect TrueLocation	Unobserved Theft Incorrect OtherLocation	Observed Theft Correct	Observed Theft Incorrect TrueLocation	Observed Theft Incorrect OtherLocation	Total
NoTheft (Control condition)	4	0	0	0	0	0	0	0	4
UnobservedTheft	0	0	1	0	0	0	0	0	1
ObservedTheft	0	0	0	0	0	4	0	0	4
SECOND ORDER
Question Type	NoTheft Correct	NoTheft InCorrect	Unobserved Theft Correct	Unobserved Theft Incorrect TrueLocation	Unobserved Theft Incorrect OtherLocation	Observed Theft Correct	Observed Theft Incorrect TrueLocation	Observed Theft Incorrect OtherLocation	Total
NoTheft (Control condition)	3	1	0	0	0	0	0	0	4
UnobservedTheft	0	0	1	0	0	0	0	0	1
ObservedTheft	0	0	0	0	0	2	2	0	4
Summary tallies of Mean and Std of Reaction Times of Correct Responces
FIRST ORDER
Theft Condition	Mean RT	Std RT
NoTheft (Control condition)	15.8373	11.519
UnobservedTheft	12.9822	Not Applicable
ObservedTheft	22.4133	19.4039
Mean and Std of Reaction Times differences
First Order Question Type	Mean Difference	STD Difference
Unobserved Theft minus No Theft	-2.855	Not Applicable
Unobserved Theft minus Observed Theft	-9.4311	Not Applicable
Unobserved Theft minus (No Theft or Observed Theft - pooled)	-25.2684	Not Applicable
SECOND ORDER
Theft Condition	Mean RT	Std RT
NoTheft (Control condition)	2.7417	2.5309
UnobservedTheft	7.5637	Not Applicable
ObservedTheft	2.5155	1.0267
Mean and Std of Reaction Times differences
Second Order Question Type	Mean Difference	STD Difference
Unobserved Theft minus No Theft	10.2405	Not Applicable
Unobserved Theft minus Observed Theft	10.4667	Not Applicable
Unobserved Theft minus (No Theft or Observed Theft - pooled)	7.725	Not Applicable
