# Supplementary material for: Autistic traits and individual brain differences: functional network efficiency reflects attentional and social impairments, structural nodal efficiencies index systemising and theory-of-mind skills
Source: Mol Autism. 2021 Jan 21;12:3. doi: 10.1186/s13229-020-00377-8 (PMC7818759; doi:10.1186/s13229-020-00377-8)
Supplement: Supplementary file 1 — Additional file 1. Behavioural data. Spreadsheet of behavioural data for all subjects; and log data from each subject’s theory-of-mind test, in raw (ExperimentLog.txt) and tabular (.csv) formats. [file 13229_2020_377_MOESM1_ESM.zip › Paul_Arora_et_al_data/Behavioural/ToM_scores/20110917_P015_ToM_ExperimentLog.txt]

000.000000	124913479937	0	This log was generated by build from 2010/07/08 02:46:14 from SVN Revision 2642 (2010/07/08 02:45:40).
000.000000	124913479937	0	Running on Microsoft Windows NT 5.1.2600 Service Pack 3; Using .NET 2.0.50727.1433. (6455812838644fd836ff7d843050b2f1)
000.000000	124913479937	0	Started on 9/18/2011 1:12:56 AM. Timer Resolution is 3579545 per second.
000.000000	124913479937	0	Writing of Codes to the Parallel Port is Enabled.
005.039362	124931518559	1	SJ_START
019.929493	124984818453	7	SJ_MENU_INPUT_MouseClick
019.929997	124984820257	52	SJ_SAT_START
026.011512	125006589314	58	IGNORE
029.106580	125017668249	58	SJ_SAT_INPUT_Continue
029.122409	125017724911	59	SJ_SAT_VideoStart_CargoDrop Planet=BOTTOM
047.119037	125082144650	58	IGNORE
048.461959	125086951700	58	IGNORE
058.077384	125121370547	55	SJ_SAT_Video_Stop
060.744078	125130916099	58	IGNORE
063.710765	125141535489	58	SJ_SAT_INPUT_Continue
063.714251	125141547964	62	SJ_SAT_VideoStart_Pirate_NoTheft Planet=BOTTOM
069.583034	125162555537	58	IGNORE
076.807748	125188416728	58	IGNORE
092.475326	125244499527	55	SJ_SAT_Video_Stop
094.323963	125251116806	58	IGNORE
095.819215	125256469130	58	SJ_SAT_INPUT_Continue
095.837853	125256535844	87	SJ_SAT_VideoStart_Cruiser_View_NoTheft Planet=BOTTOM
100.498294	125273218102	58	IGNORE
106.666936	125295299034	58	IGNORE
115.220063	125325915339	58	IGNORE
115.742937	125327786989	55	SJ_SAT_Video_Stop
119.918935	125342735161	0	IGNORE
119.918935	125342735161	0	IGNORE
120.102038	125343390586	0	IGNORE
120.102038	125343390586	0	IGNORE
120.291787	125344069801	58	IGNORE
122.170546	125350794904	58	SJ_SAT_INPUT_Continue
122.171388	125350797917	84	SJ_SAT_FirstOrder_Question_Presented
124.865738	125360442466	58	IGNORE
126.472100	125366192511	58	IGNORE
128.550686	125373632901	58	IGNORE
130.389620	125380215451	58	IGNORE
133.380670	125390922046	58	IGNORE
137.982155	125407393269	65	SJ_SAT_INPUT_Response_Bottom
137.983182	125407396948	68	SJ_SAT_FirstOrder_NoTheft_Correct
137.983188	125407396966	84	SJ_SAT_SecondOrder_Question_Presented
141.894324	125421397054	65	SJ_SAT_INPUT_Response_Bottom
141.898172	125421410828	76	SJ_SAT_SecondOrder_NoTheft_Correct
141.898177	125421410846	53	SJ_SAT_END
145.311751	125433629888	0	IGNORE
145.311751	125433629888	0	IGNORE
145.324305	125433674828	0	IGNORE
145.324305	125433674828	0	IGNORE
145.336040	125433716831	0	IGNORE
145.336040	125433716831	0	IGNORE
145.346865	125433755581	0	IGNORE
145.346865	125433755581	0	IGNORE
145.359875	125433802150	0	IGNORE
145.359875	125433802150	0	IGNORE
145.372049	125433845728	0	IGNORE
145.372049	125433845728	0	IGNORE
145.384285	125433889528	0	IGNORE
145.384285	125433889528	0	IGNORE
145.395924	125433931188	0	IGNORE
145.395924	125433931188	0	IGNORE
146.268249	125437053716	58	SJ_SAT_INPUT_Continue
150.289462	125451447829	7	SJ_MENU_INPUT_MouseClick
150.302277	125451493702	52	SJ_SAT_START
151.339229	125455205519	0	IGNORE
151.339229	125455205519	0	IGNORE
151.352289	125455252265	0	IGNORE
151.352289	125455252265	0	IGNORE
154.500693	125466522121	58	IGNORE
155.795113	125471155553	58	SJ_SAT_INPUT_Continue
155.805886	125471194117	59	SJ_SAT_VideoStart_CargoDrop Planet=RIGHT
184.052028	125572302454	58	IGNORE
184.685094	125574568542	55	SJ_SAT_Video_Stop
185.410816	125577166297	58	IGNORE
186.384799	125580652712	58	SJ_SAT_INPUT_Continue
186.390131	125580671798	62	SJ_SAT_VideoStart_Pirate_NoTheft Planet=RIGHT
188.071938	125586691901	58	IGNORE
196.873588	125618197803	58	IGNORE
199.744415	125628474058	58	IGNORE
200.847532	125632422716	58	IGNORE
201.293160	125634017861	58	IGNORE
215.240584	125683943293	58	IGNORE
216.664252	125689039376	55	SJ_SAT_Video_Stop
218.415686	125695308712	58	IGNORE
219.606156	125699570053	58	SJ_SAT_INPUT_Continue
219.621204	125699623919	87	SJ_SAT_VideoStart_Cruiser_View_NoTheft Planet=RIGHT
222.463097	125709796605	58	IGNORE
230.798311	125739632878	58	IGNORE
231.276684	125741345235	58	IGNORE
232.098964	125744288622	58	IGNORE
233.017198	125747575484	58	IGNORE
240.939612	125775934121	55	SJ_SAT_Video_Stop
243.179451	125783951725	58	IGNORE
244.458182	125788529001	58	SJ_SAT_INPUT_Continue
244.466042	125788557137	84	SJ_SAT_FirstOrder_Question_Presented
246.120568	125794479586	58	IGNORE
247.278882	125798625821	58	IGNORE
248.653756	125803547246	58	IGNORE
249.787955	125807607162	58	IGNORE
251.578803	125814017583	58	IGNORE
253.787028	125821922024	67	SJ_SAT_INPUT_Response_Right
253.797513	125821959557	68	SJ_SAT_FirstOrder_NoTheft_Correct
253.797518	125821959575	84	SJ_SAT_SecondOrder_Question_Presented
255.306820	125827362189	67	SJ_SAT_INPUT_Response_Right
255.316130	125827395512	76	SJ_SAT_SecondOrder_NoTheft_Correct
255.316134	125827395529	53	SJ_SAT_END
257.327827	125834596474	58	SJ_SAT_INPUT_Continue
258.652962	125839339855	7	SJ_MENU_INPUT_MouseClick
258.657372	125839355640	52	SJ_SAT_START
259.549835	125842550251	0	IGNORE
259.549835	125842550251	0	IGNORE
261.214512	125848509037	58	IGNORE
262.052732	125851509484	58	SJ_SAT_INPUT_Continue
262.058833	125851531321	59	SJ_SAT_VideoStart_CargoDrop Planet=LEFT
290.819457	125954481271	55	SJ_SAT_Video_Stop
291.470849	125956812957	58	IGNORE
292.181284	125959355990	58	SJ_SAT_INPUT_Continue
292.186905	125959376112	61	SJ_SAT_VideoStart_Pirate_Theft Planet=LEFT
298.573845	125982238450	58	IGNORE
299.428095	125985296278	58	IGNORE
313.535876	126035795716	58	IGNORE
319.840499	126058363396	58	IGNORE
320.848802	126061972662	55	SJ_SAT_Video_Stop
323.031982	126069787452	58	IGNORE
324.270284	126074220009	58	SJ_SAT_INPUT_Continue
324.275525	126074238771	60	SJ_SAT_VideoStart_Pirate_Drop Planet=BOTTOM
330.582898	126096816297	58	IGNORE
340.249189	126131417221	58	IGNORE
342.439865	126139258844	58	IGNORE
342.672746	126140092452	55	SJ_SAT_Video_Stop
343.710138	126143805844	58	IGNORE
344.468563	126146520661	58	SJ_SAT_INPUT_Continue
344.482565	126146570781	85	SJ_SAT_VideoStart_Cruiser_View_Theft Planet=LEFT
345.426976	126149951343	58	IGNORE
346.609596	126154184582	58	IGNORE
346.935600	126155351528	58	IGNORE
353.392812	126178465412	58	IGNORE
356.513598	126189636405	58	IGNORE
359.599111	126200681137	58	IGNORE
362.430078	126210814709	58	IGNORE
364.487439	126218179127	55	SJ_SAT_Video_Stop
364.613249	126218629471	58	IGNORE
365.947496	126223405467	58	SJ_SAT_INPUT_Continue
365.955670	126223434724	84	SJ_SAT_FirstOrder_Question_Presented
367.642862	126229474105	58	IGNORE
368.448787	126232358949	58	IGNORE
369.367075	126235646003	58	IGNORE
370.077522	126238189082	58	IGNORE
371.028165	126241591949	58	IGNORE
374.501849	126254026159	66	SJ_SAT_INPUT_Response_Left
374.510149	126254055867	74	SJ_SAT_FirstOrder_Scan_IncorrectFakeLocation
374.510154	126254055885	84	SJ_SAT_SecondOrder_Question_Presented
375.883718	126258972622	65	SJ_SAT_INPUT_Response_Bottom
375.893892	126259009039	82	SJ_SAT_SecondOrder_Scan_IncorrectTrueLocation
375.893897	126259009057	53	SJ_SAT_END
381.327741	126278459746	0	IGNORE
381.327741	126278459746	0	IGNORE
381.339480	126278501767	0	IGNORE
381.339480	126278501767	0	IGNORE
381.353251	126278551060	0	IGNORE
381.353251	126278551060	0	IGNORE
381.366463	126278598352	0	IGNORE
381.366463	126278598352	0	IGNORE
381.379745	126278645895	0	IGNORE
381.379745	126278645895	0	IGNORE
381.391473	126278687878	0	IGNORE
381.391473	126278687878	0	IGNORE
381.403642	126278731435	0	IGNORE
381.403642	126278731435	0	IGNORE
381.415976	126278775586	0	IGNORE
381.415976	126278775586	0	IGNORE
381.429108	126278822595	0	IGNORE
381.429108	126278822595	0	IGNORE
381.441618	126278867373	0	IGNORE
381.441618	126278867373	0	IGNORE
381.452604	126278906700	0	IGNORE
381.452604	126278906700	0	IGNORE
381.463711	126278946458	0	IGNORE
381.463711	126278946458	0	IGNORE
381.474492	126278985047	0	IGNORE
381.474492	126278985047	0	IGNORE
381.487294	126279030874	0	IGNORE
381.487294	126279030874	0	IGNORE
381.498161	126279069770	0	IGNORE
381.498161	126279069770	0	IGNORE
381.511552	126279117704	0	IGNORE
381.511552	126279117704	0	IGNORE
381.524135	126279162747	0	IGNORE
381.524135	126279162747	0	IGNORE
381.632966	126279552311	0	IGNORE
381.632966	126279552311	0	IGNORE
381.645517	126279597238	0	IGNORE
381.645517	126279597238	0	IGNORE
381.657589	126279640453	0	IGNORE
381.657589	126279640453	0	IGNORE
381.669698	126279683796	0	IGNORE
381.669698	126279683796	0	IGNORE
381.681917	126279727535	0	IGNORE
381.681917	126279727535	0	IGNORE
381.695191	126279775049	0	IGNORE
381.695191	126279775049	0	IGNORE
381.706282	126279814750	0	IGNORE
381.706282	126279814750	0	IGNORE
381.717691	126279855591	0	IGNORE
381.717691	126279855591	0	IGNORE
381.731266	126279904180	0	IGNORE
381.731266	126279904180	0	IGNORE
381.743683	126279948629	0	IGNORE
381.743683	126279948629	0	IGNORE
381.755478	126279990848	0	IGNORE
381.755478	126279990848	0	IGNORE
381.767323	126280033248	0	IGNORE
381.767323	126280033248	0	IGNORE
381.780118	126280079049	0	IGNORE
381.780118	126280079049	0	IGNORE
381.792661	126280123949	0	IGNORE
381.792661	126280123949	0	IGNORE
381.804478	126280166247	0	IGNORE
381.804478	126280166247	0	IGNORE
381.816047	126280207659	0	IGNORE
381.816047	126280207659	0	IGNORE
381.828444	126280252033	0	IGNORE
381.828444	126280252033	0	IGNORE
381.840961	126280296839	0	IGNORE
381.840961	126280296839	0	IGNORE
381.854043	126280343666	0	IGNORE
381.854043	126280343666	0	IGNORE
381.865108	126280383276	0	IGNORE
381.865108	126280383276	0	IGNORE
381.876603	126280424421	0	IGNORE
381.876603	126280424421	0	IGNORE
381.890021	126280472452	0	IGNORE
381.890021	126280472452	0	IGNORE
381.902311	126280516445	0	IGNORE
381.902311	126280516445	0	IGNORE
381.913856	126280557770	0	IGNORE
381.913856	126280557770	0	IGNORE
381.925272	126280598634	0	IGNORE
381.925272	126280598634	0	IGNORE
381.938645	126280646505	0	IGNORE
381.938645	126280646505	0	IGNORE
381.950817	126280690074	0	IGNORE
381.950817	126280690074	0	IGNORE
381.963709	126280736221	0	IGNORE
381.963709	126280736221	0	IGNORE
381.973995	126280773040	0	IGNORE
381.973995	126280773040	0	IGNORE
381.986799	126280818875	0	IGNORE
381.986799	126280818875	0	IGNORE
381.998863	126280862056	0	IGNORE
381.998863	126280862056	0	IGNORE
382.012342	126280910304	0	IGNORE
382.012342	126280910304	0	IGNORE
382.024298	126280953104	0	IGNORE
382.024298	126280953104	0	IGNORE
382.035689	126280993879	0	IGNORE
382.035689	126280993879	0	IGNORE
382.048180	126281038591	0	IGNORE
382.048180	126281038591	0	IGNORE
382.060122	126281081336	0	IGNORE
382.060122	126281081336	0	IGNORE
382.073334	126281128628	0	IGNORE
382.073334	126281128628	0	IGNORE
382.219600	126281652195	0	IGNORE
382.219600	126281652195	0	IGNORE
382.232371	126281697909	0	IGNORE
382.232371	126281697909	0	IGNORE
382.696441	126283359070	0	IGNORE
382.696441	126283359070	0	IGNORE
382.707750	126283399550	0	IGNORE
382.707750	126283399550	0	IGNORE
382.720002	126283443405	0	IGNORE
382.720002	126283443405	0	IGNORE
382.732082	126283486649	0	IGNORE
382.732082	126283486649	0	IGNORE
382.744679	126283531738	0	IGNORE
382.744679	126283531738	0	IGNORE
382.757002	126283575851	0	IGNORE
382.757002	126283575851	0	IGNORE
382.989293	126284407346	0	IGNORE
382.989293	126284407346	0	IGNORE
383.014250	126284496679	0	IGNORE
383.014250	126284496679	0	IGNORE
383.025396	126284536578	0	IGNORE
383.025396	126284536578	0	IGNORE
383.037919	126284581403	0	IGNORE
383.037919	126284581403	0	IGNORE
383.691750	126286921821	58	SJ_SAT_INPUT_Continue
385.541744	126293543960	7	SJ_MENU_INPUT_MouseClick
385.546564	126293561211	52	SJ_SAT_START
387.251884	126299665481	0	IGNORE
387.251884	126299665481	0	IGNORE
387.263810	126299708170	0	IGNORE
387.263810	126299708170	0	IGNORE
387.276729	126299754416	0	IGNORE
387.276729	126299754416	0	IGNORE
387.288784	126299797566	0	IGNORE
387.288784	126299797566	0	IGNORE
387.300975	126299841207	0	IGNORE
387.300975	126299841207	0	IGNORE
387.312976	126299884164	0	IGNORE
387.312976	126299884164	0	IGNORE
387.325264	126299928150	0	IGNORE
387.325264	126299928150	0	IGNORE
387.337233	126299970992	0	IGNORE
387.337233	126299970992	0	IGNORE
387.349366	126300014424	0	IGNORE
387.349366	126300014424	0	IGNORE
387.361710	126300058608	0	IGNORE
387.361710	126300058608	0	IGNORE
387.374543	126300104545	0	IGNORE
387.374543	126300104545	0	IGNORE
387.385488	126300143725	0	IGNORE
387.385488	126300143725	0	IGNORE
387.409583	126300229973	0	IGNORE
387.409583	126300229973	0	IGNORE
388.491235	126304101793	58	IGNORE
389.713379	126308476514	58	SJ_SAT_INPUT_Continue
389.725039	126308518253	59	SJ_SAT_VideoStart_CargoDrop Planet=RIGHT
418.586615	126411829563	55	SJ_SAT_Video_Stop
422.117552	126424468709	58	IGNORE
423.299779	126428700546	58	SJ_SAT_INPUT_Continue
423.312081	126428744580	61	SJ_SAT_VideoStart_Pirate_Theft Planet=RIGHT
428.956740	126448949891	58	IGNORE
451.788181	126530676063	58	IGNORE
452.089931	126531756190	55	SJ_SAT_Video_Stop
453.298636	126536082803	58	IGNORE
454.192791	126539283471	58	SJ_SAT_INPUT_Continue
454.199904	126539308932	60	SJ_SAT_VideoStart_Pirate_Drop Planet=TOP
457.504564	126551138113	58	IGNORE
469.323624	126593444969	58	IGNORE
471.818797	126602376553	58	IGNORE
474.633807	126612453009	58	SJ_SAT_INPUT_Continue
474.641897	126612481967	85	SJ_SAT_VideoStart_Cruiser_View_Theft Planet=RIGHT
476.304749	126618434221	58	IGNORE
489.572420	126665926446	58	IGNORE
494.544906	126683725682	55	SJ_SAT_Video_Stop
498.918457	126699381004	58	IGNORE
500.229125	126704072599	58	SJ_SAT_INPUT_Continue
500.231223	126704080109	84	SJ_SAT_FirstOrder_Question_Presented
509.727047	126738070840	58	IGNORE
511.910001	126745884820	58	IGNORE
514.869158	126756477256	58	IGNORE
516.819980	126763460311	58	IGNORE
520.259526	126775772323	58	IGNORE
527.119250	126800327012	64	SJ_SAT_INPUT_Response_Top
527.129748	126800364592	70	SJ_SAT_FirstOrder_Scan_Correct
527.129753	126800364610	84	SJ_SAT_SecondOrder_Question_Presented
535.503338	126830338234	67	SJ_SAT_INPUT_Response_Right
535.517345	126830388372	78	SJ_SAT_SecondOrder_Scan_Correct
535.517350	126830388389	53	SJ_SAT_END
538.734062	126841902755	58	SJ_SAT_INPUT_Continue
540.108189	126846821503	7	SJ_MENU_INPUT_MouseClick
541.464891	126851677879	7	SJ_MENU_INPUT_MouseClick
541.474805	126851713369	52	SJ_SAT_START
542.381321	126854958281	0	IGNORE
542.381321	126854958281	0	IGNORE
542.394648	126855005989	0	IGNORE
542.394648	126855005989	0	IGNORE
542.406190	126855047301	0	IGNORE
542.406190	126855047301	0	IGNORE
542.418211	126855090333	0	IGNORE
542.418211	126855090333	0	IGNORE
542.431468	126855137787	0	IGNORE
542.431468	126855137787	0	IGNORE
542.442313	126855176608	0	IGNORE
542.442313	126855176608	0	IGNORE
543.974350	126860660603	58	IGNORE
546.540876	126869847597	58	SJ_SAT_INPUT_Continue
546.546113	126869866342	59	SJ_SAT_VideoStart_CargoDrop Planet=TOP
575.222711	126972515515	55	SJ_SAT_Video_Stop
576.592350	126977418202	58	IGNORE
577.782832	126981679583	58	SJ_SAT_INPUT_Continue
577.788288	126981699114	61	SJ_SAT_VideoStart_Pirate_Theft Planet=TOP
583.664053	127002731680	58	IGNORE
598.315738	127055178044	58	IGNORE
606.551716	127084659099	55	SJ_SAT_Video_Stop
607.525797	127088145867	58	IGNORE
608.828655	127092809505	58	SJ_SAT_INPUT_Continue
608.830450	127092815929	60	SJ_SAT_VideoStart_Pirate_Drop Planet=RIGHT
610.531021	127098903202	58	IGNORE
616.163557	127119065118	58	IGNORE
619.947156	127132608679	58	IGNORE
624.931616	127150450779	58	IGNORE
627.125391	127158303493	55	SJ_SAT_Video_Stop
627.402407	127159295085	58	IGNORE
628.305147	127162526483	58	SJ_SAT_INPUT_Continue
628.310740	127162546506	85	SJ_SAT_VideoStart_Cruiser_View_Theft Planet=TOP
629.631746	127167275107	58	IGNORE
640.965393	127207844405	58	IGNORE
645.650627	127224615411	58	IGNORE
648.216280	127233799281	55	SJ_SAT_Video_Stop
651.699591	127246267950	58	IGNORE
652.833842	127250328053	58	SJ_SAT_INPUT_Continue
652.839597	127250348652	84	SJ_SAT_FirstOrder_Question_Presented
655.697293	127260577902	58	IGNORE
657.384263	127266616488	58	IGNORE
659.398942	127273828124	58	IGNORE
660.797483	127278834264	58	IGNORE
663.308567	127287822802	58	IGNORE
668.630464	127306872773	67	SJ_SAT_INPUT_Response_Right
668.633881	127306885002	70	SJ_SAT_FirstOrder_Scan_Correct
668.633886	127306885020	84	SJ_SAT_SecondOrder_Question_Presented
670.110715	127312171398	64	SJ_SAT_INPUT_Response_Top
670.118898	127312200689	78	SJ_SAT_SecondOrder_Scan_Correct
670.118903	127312200707	53	SJ_SAT_END
672.641983	127321232184	0	IGNORE
672.641983	127321232184	0	IGNORE
672.654126	127321275651	0	IGNORE
672.654126	127321275651	0	IGNORE
672.666282	127321319163	0	IGNORE
672.666282	127321319163	0	IGNORE
672.678461	127321362759	0	IGNORE
672.678461	127321362759	0	IGNORE
672.690137	127321404553	0	IGNORE
672.690137	127321404553	0	IGNORE
672.703337	127321451804	0	IGNORE
672.703337	127321451804	0	IGNORE
672.715365	127321494858	0	IGNORE
672.715365	127321494858	0	IGNORE
672.728269	127321541047	0	IGNORE
672.728269	127321541047	0	IGNORE
672.739192	127321580147	0	IGNORE
672.739192	127321580147	0	IGNORE
672.750878	127321621978	0	IGNORE
672.750878	127321621978	0	IGNORE
673.008661	127322544724	0	IGNORE
673.008661	127322544724	0	IGNORE
673.021115	127322589303	0	IGNORE
673.021115	127322589303	0	IGNORE
673.032840	127322631276	0	IGNORE
673.032840	127322631276	0	IGNORE
673.045134	127322675282	0	IGNORE
673.045134	127322675282	0	IGNORE
673.056755	127322716878	0	IGNORE
673.056755	127322716878	0	IGNORE
673.755350	127325217532	58	SJ_SAT_INPUT_Continue
675.256383	127330590545	7	SJ_MENU_INPUT_MouseClick
675.265818	127330624320	52	SJ_SAT_START
676.283799	127334268229	0	IGNORE
676.283799	127334268229	0	IGNORE
676.296227	127334312714	0	IGNORE
676.296227	127334312714	0	IGNORE
676.309230	127334359259	0	IGNORE
676.309230	127334359259	0	IGNORE
676.320434	127334399365	0	IGNORE
676.320434	127334399365	0	IGNORE
676.332324	127334441924	0	IGNORE
676.332324	127334441924	0	IGNORE
676.344125	127334484168	0	IGNORE
676.344125	127334484168	0	IGNORE
678.131059	127340880577	58	IGNORE
684.196286	127362591332	58	SJ_SAT_INPUT_Continue
684.204798	127362621800	59	SJ_SAT_VideoStart_CargoDrop Planet=LEFT
691.757490	127389657001	58	IGNORE
692.651669	127392857754	58	IGNORE
703.374519	127431240680	58	IGNORE
709.791550	127454210731	58	IGNORE
711.758293	127461250775	58	IGNORE
712.982040	127465631233	55	SJ_SAT_Video_Stop
713.301296	127466774024	58	IGNORE
713.923198	127469000151	58	SJ_SAT_INPUT_Continue
713.927599	127469015904	61	SJ_SAT_VideoStart_Pirate_Theft Planet=LEFT
727.543520	127517754706	58	IGNORE
728.406031	127520842102	58	IGNORE
734.774853	127543639588	58	IGNORE
740.839473	127565348170	58	IGNORE
742.589446	127571612274	55	SJ_SAT_Video_Stop
743.494888	127574853345	58	IGNORE
744.172967	127577280559	58	SJ_SAT_INPUT_Continue
744.176389	127577292809	60	SJ_SAT_VideoStart_Pirate_Drop Planet=RIGHT
746.331732	127585007956	58	IGNORE
751.660425	127604082254	58	IGNORE
759.349896	127631607062	58	IGNORE
760.572561	127635983645	58	IGNORE
762.471456	127642780825	55	SJ_SAT_Video_Stop
763.019402	127644742221	58	IGNORE
763.977914	127648173259	58	SJ_SAT_INPUT_Continue
763.990986	127648220052	85	SJ_SAT_VideoStart_Cruiser_NoScan
781.367979	127710421780	58	IGNORE
785.303991	127724510913	55	SJ_SAT_Video_Stop
790.057630	127741526776	58	IGNORE
791.112461	127745302592	58	SJ_SAT_INPUT_Continue
791.124573	127745345946	84	SJ_SAT_FirstOrder_Question_Presented
794.551839	127757614000	58	IGNORE
796.278483	127763794601	58	IGNORE
798.253496	127770864246	58	IGNORE
800.084403	127777418063	58	IGNORE
803.595983	127789987919	58	IGNORE
808.461716	127807405030	67	SJ_SAT_INPUT_Response_Right
808.471488	127807440011	71	SJ_SAT_FirstOrder_Theft_IncorrectTrueLocation
808.471493	127807440029	84	SJ_SAT_SecondOrder_Question_Presented
809.965500	127812787894	66	SJ_SAT_INPUT_Response_Left
809.973482	127812816464	78	SJ_SAT_SecondOrder_Theft_Correct
809.973487	127812816482	53	SJ_SAT_END
812.869249	127823181993	0	IGNORE
812.869249	127823181993	0	IGNORE
812.882469	127823229316	0	IGNORE
812.882469	127823229316	0	IGNORE
812.893866	127823270109	0	IGNORE
812.893866	127823270109	0	IGNORE
812.905503	127823311764	0	IGNORE
812.905503	127823311764	0	IGNORE
812.918044	127823356658	0	IGNORE
812.918044	127823356658	0	IGNORE
812.930113	127823399859	0	IGNORE
812.930113	127823399859	0	IGNORE
812.941496	127823440603	0	IGNORE
812.941496	127823440603	0	IGNORE
812.954781	127823488160	0	IGNORE
812.954781	127823488160	0	IGNORE
812.967183	127823532551	0	IGNORE
812.967183	127823532551	0	IGNORE
812.980482	127823580157	0	IGNORE
812.980482	127823580157	0	IGNORE
812.992926	127823624700	0	IGNORE
812.992926	127823624700	0	IGNORE
813.064802	127823881985	0	IGNORE
813.064802	127823881985	0	IGNORE
813.076653	127823924404	0	IGNORE
813.076653	127823924404	0	IGNORE
813.089246	127823969483	0	IGNORE
813.089246	127823969483	0	IGNORE
813.101034	127824011679	0	IGNORE
813.101034	127824011679	0	IGNORE
813.112465	127824052597	0	IGNORE
813.112465	127824052597	0	IGNORE
813.125915	127824100740	0	IGNORE
813.125915	127824100740	0	IGNORE
813.137443	127824142007	0	IGNORE
813.137443	127824142007	0	IGNORE
813.150108	127824187339	0	IGNORE
813.150108	127824187339	0	IGNORE
813.162199	127824230622	0	IGNORE
813.162199	127824230622	0	IGNORE
813.174150	127824273400	0	IGNORE
813.174150	127824273400	0	IGNORE
813.187323	127824320553	0	IGNORE
813.187323	127824320553	0	IGNORE
813.200318	127824367070	0	IGNORE
813.200318	127824367070	0	IGNORE
813.223899	127824451477	0	IGNORE
813.223899	127824451477	0	IGNORE
813.248256	127824538665	0	IGNORE
813.248256	127824538665	0	IGNORE
813.260141	127824581208	0	IGNORE
813.260141	127824581208	0	IGNORE
813.455594	127825280843	0	IGNORE
813.455594	127825280843	0	IGNORE
813.467809	127825324565	0	IGNORE
813.467809	127825324565	0	IGNORE
813.480731	127825370821	0	IGNORE
813.480731	127825370821	0	IGNORE
813.492843	127825414176	0	IGNORE
813.492843	127825414176	0	IGNORE
813.505062	127825457914	0	IGNORE
813.505062	127825457914	0	IGNORE
813.517424	127825502166	0	IGNORE
813.517424	127825502166	0	IGNORE
813.529050	127825543782	0	IGNORE
813.529050	127825543782	0	IGNORE
813.541845	127825589582	0	IGNORE
813.541845	127825589582	0	IGNORE
813.553904	127825632746	0	IGNORE
813.553904	127825632746	0	IGNORE
814.030111	127827337350	0	IGNORE
814.030111	127827337350	0	IGNORE
814.177049	127827863322	0	IGNORE
814.177049	127827863322	0	IGNORE
814.214475	127827997289	0	IGNORE
814.214475	127827997289	0	IGNORE
814.446641	127828828339	0	IGNORE
814.446641	127828828339	0	IGNORE
814.471949	127828918928	0	IGNORE
814.471949	127828918928	0	IGNORE
814.483316	127828959619	0	IGNORE
814.483316	127828959619	0	IGNORE
816.536601	127836309445	0	IGNORE
816.536601	127836309445	0	IGNORE
816.646002	127836701050	0	IGNORE
816.646002	127836701050	0	IGNORE
816.659108	127836747965	0	IGNORE
816.659108	127836747965	0	IGNORE
816.670852	127836790001	0	IGNORE
816.670852	127836790001	0	IGNORE
816.683069	127836833732	0	IGNORE
816.683069	127836833732	0	IGNORE
817.940422	127841334484	58	SJ_SAT_INPUT_Continue
820.376208	127850053492	7	SJ_MENU_INPUT_MouseClick
820.386104	127850088913	52	SJ_SAT_START
823.181178	127860094008	58	IGNORE
824.539462	127864956046	58	SJ_SAT_INPUT_Continue
824.546766	127864982192	59	SJ_SAT_VideoStart_CargoDrop Planet=TOP
851.408075	127961133454	58	IGNORE
853.124995	127967279248	58	IGNORE
853.222425	127967628004	55	SJ_SAT_Video_Stop
855.347741	127975235667	58	IGNORE
855.873793	127977118695	58	SJ_SAT_INPUT_Continue
855.889164	127977173716	62	SJ_SAT_VideoStart_Pirate_NoTheft Planet=TOP
861.554345	127997452484	58	IGNORE
863.000904	128002630508	58	IGNORE
865.888796	128012967846	58	IGNORE
869.152227	128024649444	58	IGNORE
872.119104	128035269516	58	IGNORE
885.099203	128081732364	58	IGNORE
886.163044	128085540429	55	SJ_SAT_Video_Stop
887.194180	128089231429	58	IGNORE
888.008408	128092145995	58	SJ_SAT_INPUT_Continue
888.023147	128092198754	87	SJ_SAT_VideoStart_Cruiser_View_NoTheft Planet=TOP
889.174986	128096321813	58	IGNORE
897.905323	128127572446	58	IGNORE
899.560626	128133497678	58	IGNORE
903.111810	128146209301	58	IGNORE
907.215624	128160899089	58	IGNORE
907.929011	128163452689	55	SJ_SAT_Video_Stop
909.974565	128170774843	58	IGNORE
910.725166	128173461652	58	SJ_SAT_INPUT_Continue
910.729297	128173476437	84	SJ_SAT_FirstOrder_Question_Presented
912.988066	128181561803	58	IGNORE
913.874530	128184734942	58	IGNORE
914.857128	128188252194	58	IGNORE
915.855459	128191825766	58	IGNORE
916.782266	128195143313	58	IGNORE
918.903644	128202736882	64	SJ_SAT_INPUT_Response_Top
918.912495	128202768564	68	SJ_SAT_FirstOrder_NoTheft_Correct
918.912500	128202768582	84	SJ_SAT_SecondOrder_Question_Presented
919.686177	128205537993	64	SJ_SAT_INPUT_Response_Top
919.688731	128205547134	76	SJ_SAT_SecondOrder_NoTheft_Correct
919.688735	128205547151	53	SJ_SAT_END
922.466922	128215491794	58	SJ_SAT_INPUT_Continue
923.693428	128219882127	7	SJ_MENU_INPUT_MouseClick
923.704922	128219923273	52	SJ_SAT_START
925.114810	128224970028	0	IGNORE
925.114810	128224970028	0	IGNORE
925.128375	128225018587	0	IGNORE
925.128375	128225018587	0	IGNORE
925.247430	128225444750	0	IGNORE
925.247430	128225444750	0	IGNORE
925.259008	128225486193	0	IGNORE
925.259008	128225486193	0	IGNORE
925.270708	128225528072	0	IGNORE
925.270708	128225528072	0	IGNORE
925.284178	128225576291	0	IGNORE
925.284178	128225576291	0	IGNORE
925.369275	128225880898	0	IGNORE
925.369275	128225880898	0	IGNORE
925.381397	128225924288	0	IGNORE
925.381397	128225924288	0	IGNORE
925.393977	128225969319	0	IGNORE
925.393977	128225969319	0	IGNORE
925.405995	128226012340	0	IGNORE
925.405995	128226012340	0	IGNORE
925.417722	128226054316	0	IGNORE
925.417722	128226054316	0	IGNORE
925.430728	128226100872	0	IGNORE
925.430728	128226100872	0	IGNORE
925.938944	128227920054	58	IGNORE
926.528414	128230030090	58	SJ_SAT_INPUT_Continue
926.533392	128230047909	59	SJ_SAT_VideoStart_CargoDrop Planet=LEFT
952.170196	128321816002	58	IGNORE
955.311714	128333061205	55	SJ_SAT_Video_Stop
956.146096	128336047915	58	IGNORE
956.840417	128338533268	58	SJ_SAT_INPUT_Continue
956.847359	128338558116	61	SJ_SAT_VideoStart_Pirate_Theft Planet=LEFT
959.479856	128347981259	58	IGNORE
962.847093	128360034433	58	IGNORE
964.157762	128364726034	58	IGNORE
968.830115	128381450931	58	IGNORE
972.557563	128394793500	58	IGNORE
977.854347	128413753575	58	IGNORE
982.983061	128432112038	58	IGNORE
985.510130	128441157796	55	SJ_SAT_Video_Stop
986.294236	128443964538	58	IGNORE
987.324838	128447653625	58	SJ_SAT_INPUT_Continue
987.332810	128447682160	60	SJ_SAT_VideoStart_Pirate_Drop Planet=BOTTOM
991.660573	128463173584	58	IGNORE
994.852015	128474597494	58	IGNORE
997.811616	128485191518	58	IGNORE
1000.138662	128493521285	58	IGNORE
1002.026747	128500279769	58	IGNORE
1003.327875	128504937215	58	IGNORE
1003.750676	128506450649	58	IGNORE
1004.068817	128507589452	58	IGNORE
1004.322638	128508498013	58	IGNORE
1004.656547	128509693256	58	IGNORE
1005.134997	128511405890	58	IGNORE
1005.349301	128512172999	58	IGNORE
1005.691324	128513397288	58	IGNORE
1005.730044	128513535888	55	SJ_SAT_Video_Stop
1006.009820	128514537358	58	IGNORE
1006.503464	128516304379	58	SJ_SAT_INPUT_Continue
1006.506826	128516316414	85	SJ_SAT_VideoStart_Cruiser_NoScan
1015.521591	128548585172	58	IGNORE
1017.721201	128556458775	58	IGNORE
1021.536572	128570116065	58	IGNORE
1024.760016	128581654527	58	IGNORE
1027.819155	128592604853	55	SJ_SAT_Video_Stop
1028.263915	128594196893	58	IGNORE
1028.990091	128596796274	58	SJ_SAT_INPUT_Continue
1029.000362	128596833039	84	SJ_SAT_FirstOrder_Question_Presented
1030.124760	128600857871	58	IGNORE
1030.650715	128602740552	58	IGNORE
1031.737303	128606630041	58	IGNORE
1032.639604	128609859869	58	IGNORE
1033.766643	128613894156	58	IGNORE
1036.447304	128623489702	65	SJ_SAT_INPUT_Response_Bottom
1036.457748	128623527088	71	SJ_SAT_FirstOrder_Theft_IncorrectTrueLocation
1036.457753	128623527106	84	SJ_SAT_SecondOrder_Question_Presented
1037.150527	128626006919	66	SJ_SAT_INPUT_Response_Left
1037.166478	128626064019	78	SJ_SAT_SecondOrder_Theft_Correct
1037.166483	128626064037	53	SJ_SAT_END
1038.754777	128631749405	58	SJ_SAT_INPUT_Continue
1039.944723	128636008870	7	SJ_MENU_INPUT_MouseClick
1039.950931	128636031091	52	SJ_SAT_START
1042.082492	128643661110	58	IGNORE
1042.704655	128645888171	58	SJ_SAT_INPUT_Continue
1042.711108	128645911270	59	SJ_SAT_VideoStart_CargoDrop Planet=RIGHT
1050.874553	128675132688	58	IGNORE
1068.136646	128736923126	58	IGNORE
1069.206916	128740754207	58	IGNORE
1069.613339	128742209016	58	IGNORE
1070.067245	128743833795	58	IGNORE
1070.498136	128745376188	58	IGNORE
1070.823738	128746541694	58	IGNORE
1071.214110	128747939050	58	IGNORE
1071.570644	128749215278	55	SJ_SAT_Video_Stop
1071.604259	128749335606	58	IGNORE
1071.994252	128750731600	58	SJ_SAT_INPUT_Continue
1072.009885	128750787560	62	SJ_SAT_VideoStart_Pirate_NoTheft Planet=RIGHT
1072.432628	128752300788	58	IGNORE
1073.662977	128756704879	58	IGNORE
1073.901358	128757558174	58	IGNORE
1074.595789	128760043919	58	IGNORE
1077.834811	128771638145	58	IGNORE
1079.714120	128778365216	58	IGNORE
1083.545735	128792080655	58	IGNORE
1086.457343	128802502888	58	IGNORE
1087.615534	128806648684	58	IGNORE
1091.767790	128821511871	58	IGNORE
1094.166628	128830098619	58	IGNORE
1096.541703	128838600308	58	IGNORE
1098.132586	128844294943	58	IGNORE
1099.563234	128849416013	58	IGNORE
1100.954016	128854394380	58	IGNORE
1101.840234	128857566637	58	IGNORE
1102.283865	128859154636	55	SJ_SAT_Video_Stop
1102.815168	128861056457	58	IGNORE
1103.773463	128864486717	58	SJ_SAT_INPUT_Continue
1103.789621	128864544557	87	SJ_SAT_VideoStart_Cruiser_View_NoTheft Planet=RIGHT
1104.539880	128867230142	58	IGNORE
1105.882511	128872036150	58	IGNORE
1106.456683	128874091425	58	IGNORE
1106.886928	128875631504	58	IGNORE
1107.244808	128876912555	58	IGNORE
1107.611562	128878225366	58	IGNORE
1107.962130	128879480238	58	IGNORE
1108.303484	128880702132	58	IGNORE
1108.629349	128881868580	58	IGNORE
1108.995622	128883179669	58	IGNORE
1109.394081	128884605973	58	IGNORE
1113.337949	128898723226	58	IGNORE
1115.313078	128905793289	58	IGNORE
1116.975343	128911743440	58	IGNORE
1118.662263	128917781846	58	IGNORE
1122.390096	128931125794	58	IGNORE
1125.207847	128941212061	55	SJ_SAT_Video_Stop
1125.645485	128942778605	58	IGNORE
1126.388381	128945437833	58	SJ_SAT_INPUT_Continue
1126.389025	128945440141	84	SJ_SAT_FirstOrder_Question_Presented
1127.626548	128949869908	58	IGNORE
1128.552873	128953185729	58	IGNORE
1129.415236	128956272599	58	IGNORE
1130.446581	128959964344	58	IGNORE
1131.364534	128963250199	58	IGNORE
1133.364781	128970410172	67	SJ_SAT_INPUT_Response_Right
1133.374201	128970443890	68	SJ_SAT_FirstOrder_NoTheft_Correct
1133.374206	128970443908	84	SJ_SAT_SecondOrder_Question_Presented
1133.938629	128972464287	67	SJ_SAT_INPUT_Response_Right
1133.947897	128972497461	76	SJ_SAT_SecondOrder_NoTheft_Correct
1133.947901	128972497478	53	SJ_SAT_END
1135.904754	128979502121	58	SJ_SAT_INPUT_Continue
1147.206747	129019958113	7	SJ_MENU_INPUT_MouseClick
1384.123392	129868011905	0	End_of_Log
