# Supplementary material for: Autistic traits and individual brain differences: functional network efficiency reflects attentional and social impairments, structural nodal efficiencies index systemising and theory-of-mind skills
Source: Mol Autism. 2021 Jan 21;12:3. doi: 10.1186/s13229-020-00377-8 (PMC7818759; doi:10.1186/s13229-020-00377-8)
Supplement: Supplementary file 1 — Additional file 1. Behavioural data. Spreadsheet of behavioural data for all subjects; and log data from each subject’s theory-of-mind test, in raw (ExperimentLog.txt) and tabular (.csv) formats. [file 13229_2020_377_MOESM1_ESM.zip › Paul_Arora_et_al_data/Behavioural/ToM_scores/P07.csv]

BEHAVIOURAL MEASURES RELATED TO EXECUTIVE FUNCTION
Total Time for Level 1 (Seconds):	0
Mean of Time for Successive Level 1 Moves(Seconds):	0
STD of Time for Successive Level 1 Moves(Seconds):	Not Applicable
Total Time for Level 2(Seconds):	0
Mean of Time for Successive Level 2 Moves(Seconds):	0
STD of Time for Successive Level 2 Moves(Seconds):	Not Applicable
Total Time for Level 1 & 2 Pooled(Seconds):	0
Mean of Time for Successive Moves (for both level 1 & 2)(Seconds):	0
STD of Time for Successive Moves(for both level 1 & 2)(Seconds):	Not Applicable
BEHAVIORAL MEASURES RELATED TO PERCEPTUAL DISEMBEDDING
Trial-By-Trial Results for EFT
Result	RT	Key Code	Figure Code
No. of Hits:	1
No. of Rejects:	1
No. of False_Alarms:	1
No. of Misses:	1
Accuracy:	0.5
Mean of EFT reaction time (for correct responses only)(Seconds):	0
STD of EFT reaction time (for correct responses only)(Seconds):	Not Applicable
D-Prime :	0
BEHAVIUORAL MEASURES RELATED TO THEORY OF MIND EVENTS
For Trial No:	1
Trial Duration:	148.0504
Reaction Time for First Order:	20.3187
First Order Correctness:	1
First Order Correctness Condition:	First Order Unobserved Theft Correct
Reaction Time for Second Order:	4.7974
Second Order Correctness:	0
Second Order Correctness Condition:	Second Order Unobserved Theft Incorrect TrueLocation
For Trial No:	2
Trial Duration:	144.1741
Reaction Time for First Order:	19.4096
First Order Correctness:	1
First Order Correctness Condition:	First Order Unobserved Theft Correct
Reaction Time for Second Order:	10.2969
Second Order Correctness:	0
Second Order Correctness Condition:	Second Order Unobserved Theft Incorrect TrueLocation
For Trial No:	3
Trial Duration:	124.6583
Reaction Time for First Order:	14.3393
First Order Correctness:	1
First Order Correctness Condition:	First Order Unobserved Theft Correct
Reaction Time for Second Order:	1.8675
Second Order Correctness:	1
Second Order Correctness Condition:	Second Order Unobserved Theft Correct
For Trial No:	4
Trial Duration:	124.6739
Reaction Time for First Order:	14.2707
First Order Correctness:	1
First Order Correctness Condition:	First Order Observed Theft Correct
Reaction Time for Second Order:	2.1242
Second Order Correctness:	0
Second Order Correctness Condition:	Second Order Observed Theft Incorrect TrueLocation
For Trial No:	5
Trial Duration:	123.0194
Reaction Time for First Order:	10.279
First Order Correctness:	1
First Order Correctness Condition:	First Order Unobserved Theft Correct
Reaction Time for Second Order:	4.1976
Second Order Correctness:	1
Second Order Correctness Condition:	Second Order Unobserved Theft Correct
For Trial No:	6
Trial Duration:	109.5902
Reaction Time for First Order:	13.9469
First Order Correctness:	1
First Order Correctness Condition:	First Order NoTheft Correct
Reaction Time for Second Order:	0.77084
Second Order Correctness:	1
Second Order Correctness Condition:	Second Order NoTheft Correct
For Trial No:	7
Trial Duration:	118.0093
Reaction Time for First Order:	9.0457
First Order Correctness:	1
First Order Correctness Condition:	First Order Unobserved Theft Correct
Reaction Time for Second Order:	0.83938
Second Order Correctness:	1
Second Order Correctness Condition:	Second Order Unobserved Theft Correct
For Trial No:	8
Trial Duration:	94.8317
Reaction Time for First Order:	6.2359
First Order Correctness:	1
First Order Correctness Condition:	First Order NoTheft Correct
Reaction Time for Second Order:	0.4968
Second Order Correctness:	1
Second Order Correctness Condition:	Second Order NoTheft Correct
For Trial No:	9
Trial Duration:	93.7083
Reaction Time for First Order:	4.7455
First Order Correctness:	1
First Order Correctness Condition:	First Order NoTheft Correct
Reaction Time for Second Order:	0.54824
Second Order Correctness:	1
Second Order Correctness Condition:	Second Order NoTheft Correct
For Trial No:	10
Trial Duration:	90.2777
Reaction Time for First Order:	5.3623
First Order Correctness:	1
First Order Correctness Condition:	First Order NoTheft Correct
Reaction Time for Second Order:	0.92516
Second Order Correctness:	1
Second Order Correctness Condition:	Second Order NoTheft Correct
Summary tallies and percentages of Correctness conditions
FIRST ORDER
Question Type	NoTheft Correct	NoTheft InCorrect	Unobserved Theft Correct	Unobserved Theft Incorrect TrueLocation	Unobserved Theft Incorrect OtherLocation	Observed Theft Correct	Observed Theft Incorrect TrueLocation	Observed Theft Incorrect OtherLocation	Total
NoTheft (Control condition)	4	0	0	0	0	0	0	0	4
UnobservedTheft	0	0	5	0	0	0	0	0	5
ObservedTheft	0	0	0	0	0	1	0	0	1
SECOND ORDER
Question Type	NoTheft Correct	NoTheft InCorrect	Unobserved Theft Correct	Unobserved Theft Incorrect TrueLocation	Unobserved Theft Incorrect OtherLocation	Observed Theft Correct	Observed Theft Incorrect TrueLocation	Observed Theft Incorrect OtherLocation	Total
NoTheft (Control condition)	4	0	0	0	0	0	0	0	4
UnobservedTheft	0	0	3	2	0	0	0	0	5
ObservedTheft	0	0	0	0	0	0	1	0	1
Summary tallies of Mean and Std of Reaction Times of Correct Responces
FIRST ORDER
Theft Condition	Mean RT	Std RT
NoTheft (Control condition)	7.5727	4.2932
UnobservedTheft	14.6785	5.1331
ObservedTheft	14.2707	Not Applicable
Mean and Std of Reaction Times differences
First Order Question Type	Mean Difference	STD Difference
Unobserved Theft minus No Theft	7.1058	0.83985
Unobserved Theft minus Observed Theft	0.40773	Not Applicable
Unobserved Theft minus (No Theft or Observed Theft - pooled)	-7.165	Not Applicable
SECOND ORDER
Theft Condition	Mean RT	Std RT
NoTheft (Control condition)	0.68526	0.1993
UnobservedTheft	2.3015	1.7207
ObservedTheft
Mean and Std of Reaction Times differences
Second Order Question Type	Mean Difference	STD Difference
Unobserved Theft minus No Theft	13.9932	4.9338
Unobserved Theft minus Observed Theft
Unobserved Theft minus (No Theft or Observed Theft - pooled)
