# Supplementary material for: Autistic traits and individual brain differences: functional network efficiency reflects attentional and social impairments, structural nodal efficiencies index systemising and theory-of-mind skills
Source: Mol Autism. 2021 Jan 21;12:3. doi: 10.1186/s13229-020-00377-8 (PMC7818759; doi:10.1186/s13229-020-00377-8)
Supplement: Supplementary file 1 — Additional file 1. Behavioural data. Spreadsheet of behavioural data for all subjects; and log data from each subject’s theory-of-mind test, in raw (ExperimentLog.txt) and tabular (.csv) formats. [file 13229_2020_377_MOESM1_ESM.zip › Paul_Arora_et_al_data/Behavioural/ToM_scores/20110916_P08_ToM_ExperimentLog.txt]

000.000000	270613554367	0	This log was generated by build from 2010/07/08 02:46:14 from SVN Revision 2642 (2010/07/08 02:45:40).
000.000000	270613554367	0	Running on Microsoft Windows NT 5.1.2600 Service Pack 3; Using .NET 2.0.50727.1433. (6455812838644fd836ff7d843050b2f1)
000.000000	270613554367	0	Started on 9/16/2011 2:58:37 PM. Timer Resolution is 3579545 per second.
000.000000	270613554367	0	Writing of Codes to the Parallel Port is Enabled.
007.671506	270641014869	1	SJ_START
015.735036	270669878638	7	SJ_MENU_INPUT_MouseClick
015.740942	270669899779	52	SJ_SAT_START
023.023034	270695966354	58	IGNORE
024.942362	270702836675	58	SJ_SAT_INPUT_Continue
024.945735	270702848748	59	SJ_SAT_VideoStart_CargoDrop Planet=LEFT
053.708368	270805805886	55	SJ_SAT_Video_Stop
056.817104	270816933748	58	IGNORE
058.384208	270822543267	58	SJ_SAT_INPUT_Continue
058.400456	270822601428	61	SJ_SAT_VideoStart_Pirate_Theft Planet=LEFT
087.064816	270925206794	55	SJ_SAT_Video_Stop
092.676317	270945293413	58	IGNORE
093.426867	270947980041	58	SJ_SAT_INPUT_Continue
093.444146	270948041894	60	SJ_SAT_VideoStart_Pirate_Drop Planet=TOP
111.739068	271013529388	55	SJ_SAT_Video_Stop
112.109181	271014854224	58	IGNORE
113.316022	271019174167	58	SJ_SAT_INPUT_Continue
113.329524	271019222499	85	SJ_SAT_VideoStart_Cruiser_View_Theft Planet=LEFT
133.234309	271090472573	55	SJ_SAT_Video_Stop
136.145014	271100891571	58	IGNORE
137.367792	271105268559	58	SJ_SAT_INPUT_Continue
137.368543	271105271250	84	SJ_SAT_FirstOrder_Question_Presented
142.833248	271124832405	58	IGNORE
148.418851	271144826322	58	IGNORE
154.556881	271166797677	58	IGNORE
157.901204	271178768833	58	IGNORE
159.732415	271185323734	58	IGNORE
163.256283	271197937578	64	SJ_SAT_INPUT_Response_Top
163.272154	271197994390	70	SJ_SAT_FirstOrder_Scan_Correct
163.272159	271197994409	84	SJ_SAT_SecondOrder_Question_Presented
165.006825	271204203723	66	SJ_SAT_INPUT_Response_Left
165.010255	271204216001	78	SJ_SAT_SecondOrder_Scan_Correct
165.010260	271204216018	53	SJ_SAT_END
168.748513	271217597264	58	SJ_SAT_INPUT_Continue
170.561965	271224088597	7	SJ_MENU_INPUT_MouseClick
170.563620	271224094521	52	SJ_SAT_START
173.229717	271233637934	58	IGNORE
175.108622	271240363560	58	SJ_SAT_INPUT_Continue
175.115163	271240386972	59	SJ_SAT_VideoStart_CargoDrop Planet=TOP
203.792744	271343039666	55	SJ_SAT_Video_Stop
206.559196	271352942303	58	IGNORE
207.662530	271356891739	58	SJ_SAT_INPUT_Continue
207.674832	271356935775	62	SJ_SAT_VideoStart_Pirate_NoTheft Planet=TOP
237.953003	271465317848	55	SJ_SAT_Video_Stop
239.297088	271470129061	58	IGNORE
244.026728	271487059020	58	SJ_SAT_INPUT_Continue
244.032788	271487080713	87	SJ_SAT_VideoStart_Cruiser_View_NoTheft Planet=TOP
263.956324	271558397906	55	SJ_SAT_Video_Stop
279.968990	271615715965	58	IGNORE
284.057151	271630349723	58	SJ_SAT_INPUT_Continue
284.069387	271630393521	84	SJ_SAT_FirstOrder_Question_Presented
289.243015	271648912756	58	IGNORE
295.340720	271670739764	58	IGNORE
303.768595	271700907724	58	IGNORE
306.216082	271709668612	58	IGNORE
312.066310	271730609767	58	IGNORE
315.661713	271743479672	64	SJ_SAT_INPUT_Response_Top
315.676594	271743532941	68	SJ_SAT_FirstOrder_NoTheft_Correct
315.676599	271743532959	84	SJ_SAT_SecondOrder_Question_Presented
317.292588	271749317464	64	SJ_SAT_INPUT_Response_Top
317.296703	271749332192	76	SJ_SAT_SecondOrder_NoTheft_Correct
317.296708	271749332210	53	SJ_SAT_END
323.883957	271772911565	58	SJ_SAT_INPUT_Continue
325.901775	271780134435	7	SJ_MENU_INPUT_MouseClick
325.905172	271780146596	52	SJ_SAT_START
330.574468	271796860551	58	IGNORE
332.333767	271803158040	58	SJ_SAT_INPUT_Continue
332.345261	271803199185	59	SJ_SAT_VideoStart_CargoDrop Planet=LEFT
361.105672	271906148371	55	SJ_SAT_Video_Stop
364.497571	271918289824	58	IGNORE
365.152129	271920632845	58	SJ_SAT_INPUT_Continue
365.156262	271920647639	62	SJ_SAT_VideoStart_Pirate_NoTheft Planet=LEFT
393.935791	272023665258	55	SJ_SAT_Video_Stop
397.940022	272037998582	58	IGNORE
400.731961	272047992456	58	SJ_SAT_INPUT_Continue
400.740798	272048024085	87	SJ_SAT_VideoStart_Cruiser_View_NoTheft Planet=LEFT
420.662681	272119335364	55	SJ_SAT_Video_Stop
422.384747	272125499577	58	IGNORE
424.736719	272133918565	58	SJ_SAT_INPUT_Continue
424.746535	272133953703	84	SJ_SAT_FirstOrder_Question_Presented
429.249431	272150072021	58	IGNORE
430.760479	272155480885	58	IGNORE
432.879883	272163067388	58	IGNORE
435.079437	272170940790	58	IGNORE
436.758505	272176951091	58	IGNORE
439.040670	272185120203	66	SJ_SAT_INPUT_Response_Left
439.056158	272185175642	68	SJ_SAT_FirstOrder_NoTheft_Correct
439.056163	272185175661	84	SJ_SAT_SecondOrder_Question_Presented
439.727960	272187580388	66	SJ_SAT_INPUT_Response_Left
439.731125	272187591716	76	SJ_SAT_SecondOrder_NoTheft_Correct
439.731130	272187591733	53	SJ_SAT_END
441.643917	272194438643	58	SJ_SAT_INPUT_Continue
442.956187	272199135970	7	SJ_MENU_INPUT_MouseClick
442.972022	272199192652	52	SJ_SAT_START
445.420518	272207957156	58	IGNORE
446.058930	272210242380	58	SJ_SAT_INPUT_Continue
446.072520	272210291024	59	SJ_SAT_VideoStart_CargoDrop Planet=RIGHT
474.951249	272313663737	55	SJ_SAT_Video_Stop
476.357767	272318698430	58	IGNORE
477.212201	272321756916	58	SJ_SAT_INPUT_Continue
477.213031	272321759885	61	SJ_SAT_VideoStart_Pirate_Theft Planet=RIGHT
505.974793	272424713907	55	SJ_SAT_Video_Stop
509.712701	272438093916	58	IGNORE
510.631024	272441381095	58	SJ_SAT_INPUT_Continue
510.633049	272441388344	60	SJ_SAT_VideoStart_Pirate_Drop Planet=LEFT
528.941366	272506923788	55	SJ_SAT_Video_Stop
530.899719	272513933800	58	IGNORE
532.017817	272517936083	58	SJ_SAT_INPUT_Continue
532.033794	272517993275	85	SJ_SAT_VideoStart_Cruiser_View_Theft Planet=RIGHT
552.038598	272589601369	55	SJ_SAT_Video_Stop
555.760299	272602923365	58	IGNORE
557.679745	272609794110	58	SJ_SAT_INPUT_Continue
557.691450	272609836010	84	SJ_SAT_FirstOrder_Question_Presented
558.638552	272613226203	58	IGNORE
560.133448	272618577249	58	IGNORE
561.236374	272622525224	58	IGNORE
562.354800	272626528678	58	IGNORE
563.682533	272631281358	58	IGNORE
566.492473	272641339665	66	SJ_SAT_INPUT_Response_Left
566.500006	272641366632	70	SJ_SAT_FirstOrder_Scan_Correct
566.500011	272641366650	84	SJ_SAT_SecondOrder_Question_Presented
568.522499	272648606235	67	SJ_SAT_INPUT_Response_Right
568.525078	272648615468	78	SJ_SAT_SecondOrder_Scan_Correct
568.525083	272648615485	53	SJ_SAT_END
570.960927	272657334697	58	SJ_SAT_INPUT_Continue
572.235516	272661897148	7	SJ_MENU_INPUT_MouseClick
572.238698	272661908537	52	SJ_SAT_START
574.753799	272670911453	58	IGNORE
575.400257	272673225481	58	SJ_SAT_INPUT_Continue
575.405534	272673244370	59	SJ_SAT_VideoStart_CargoDrop Planet=RIGHT
604.267757	272776557996	55	SJ_SAT_Video_Stop
606.819745	272785692952	58	IGNORE
608.883168	272793079068	58	SJ_SAT_INPUT_Continue
608.892242	272793111548	61	SJ_SAT_VideoStart_Pirate_Theft Planet=RIGHT
637.670075	272896123095	55	SJ_SAT_Video_Stop
638.830394	272900276509	58	IGNORE
640.373293	272905799386	58	SJ_SAT_INPUT_Continue
640.387681	272905850887	60	SJ_SAT_VideoStart_Pirate_Drop Planet=LEFT
658.679547	272971327445	55	SJ_SAT_Video_Stop
662.450559	272984825952	58	IGNORE
664.498116	272992155276	58	SJ_SAT_INPUT_Continue
664.505845	272992182942	85	SJ_SAT_VideoStart_Cruiser_View_Theft Planet=RIGHT
684.529153	273063857275	55	SJ_SAT_Video_Stop
686.976708	273072618409	58	IGNORE
688.278807	273077279330	58	SJ_SAT_INPUT_Continue
688.292272	273077327527	84	SJ_SAT_FirstOrder_Question_Presented
689.541527	273081799294	58	IGNORE
690.876745	273086578766	58	IGNORE
692.251625	273091500209	58	IGNORE
693.298419	273095247257	58	IGNORE
695.289922	273102375930	58	IGNORE
699.117462	273116076782	66	SJ_SAT_INPUT_Response_Left
699.126323	273116108502	70	SJ_SAT_FirstOrder_Scan_Correct
699.126329	273116108521	84	SJ_SAT_SecondOrder_Question_Presented
701.234934	273123656370	67	SJ_SAT_INPUT_Response_Right
701.235888	273123659782	78	SJ_SAT_SecondOrder_Scan_Correct
701.235892	273123659799	53	SJ_SAT_END
703.425276	273131496796	58	SJ_SAT_INPUT_Continue
704.793682	273136395066	7	SJ_MENU_INPUT_MouseClick
704.797941	273136410313	52	SJ_SAT_START
707.514241	273146133432	58	IGNORE
708.320902	273149020910	58	SJ_SAT_INPUT_Continue
708.337187	273149079202	59	SJ_SAT_VideoStart_CargoDrop Planet=LEFT
737.113526	273252085405	55	SJ_SAT_Video_Stop
738.628602	273257508685	58	IGNORE
740.707675	273264950820	58	SJ_SAT_INPUT_Continue
740.708727	273264954587	61	SJ_SAT_VideoStart_Pirate_Theft Planet=LEFT
769.388084	273367613636	55	SJ_SAT_Video_Stop
771.223101	273374182161	58	IGNORE
772.886584	273380136674	58	SJ_SAT_INPUT_Continue
772.898728	273380180145	60	SJ_SAT_VideoStart_Pirate_Drop Planet=RIGHT
791.193629	273445667565	55	SJ_SAT_Video_Stop
793.026787	273452229436	58	IGNORE
795.786630	273462108421	58	SJ_SAT_INPUT_Continue
795.801090	273462160181	85	SJ_SAT_VideoStart_Cruiser_NoScan
817.113617	273538449330	55	SJ_SAT_Video_Stop
820.562251	273550793871	58	IGNORE
823.025956	273559612811	58	SJ_SAT_INPUT_Continue
823.036535	273559650680	84	SJ_SAT_FirstOrder_Question_Presented
826.402632	273571699778	58	IGNORE
827.217033	273574614962	58	IGNORE
827.935896	273577188165	58	IGNORE
828.846163	273580446506	58	IGNORE
829.540605	273582932291	58	IGNORE
832.575760	273593796765	66	SJ_SAT_INPUT_Response_Left
832.587694	273593839483	70	SJ_SAT_FirstOrder_Theft_Correct
832.587699	273593839503	84	SJ_SAT_SecondOrder_Question_Presented
834.983178	273602414227	66	SJ_SAT_INPUT_Response_Left
834.984063	273602417395	78	SJ_SAT_SecondOrder_Theft_Correct
834.984068	273602417413	53	SJ_SAT_END
836.995800	273609618497	58	SJ_SAT_INPUT_Continue
839.216271	273617566774	7	SJ_MENU_INPUT_MouseClick
839.221400	273617585135	52	SJ_SAT_START
841.453088	273625573560	58	IGNORE
842.347701	273628775867	58	SJ_SAT_INPUT_Continue
842.356421	273628807082	59	SJ_SAT_VideoStart_CargoDrop Planet=LEFT
871.133542	273731816083	55	SJ_SAT_Video_Stop
872.319377	273736060832	58	IGNORE
873.517942	273740351148	58	SJ_SAT_INPUT_Continue
873.530316	273740395441	61	SJ_SAT_VideoStart_Pirate_Theft Planet=LEFT
902.210271	273843056633	55	SJ_SAT_Video_Stop
906.339241	273857836464	58	IGNORE
907.425985	273861726514	58	SJ_SAT_INPUT_Continue
907.442154	273861784391	60	SJ_SAT_VideoStart_Pirate_Drop Planet=BOTTOM
925.839218	273927637509	55	SJ_SAT_Video_Stop
927.158175	273932358776	58	IGNORE
928.613267	273937567343	58	SJ_SAT_INPUT_Continue
928.624236	273937606607	85	SJ_SAT_VideoStart_Cruiser_NoScan
949.936440	274013894600	55	SJ_SAT_Video_Stop
950.411089	274015593628	58	IGNORE
951.137326	274018193225	58	SJ_SAT_INPUT_Continue
951.151644	274018244480	84	SJ_SAT_FirstOrder_Question_Presented
952.296301	274022341828	58	IGNORE
952.726427	274023881485	58	IGNORE
953.397367	274026283144	58	IGNORE
955.604770	274034184643	58	IGNORE
956.242993	274036469191	58	IGNORE
958.237424	274043608348	66	SJ_SAT_INPUT_Response_Left
958.238995	274043613971	70	SJ_SAT_FirstOrder_Theft_Correct
958.239001	274043613993	84	SJ_SAT_SecondOrder_Question_Presented
959.524083	274048214001	66	SJ_SAT_INPUT_Response_Left
959.538413	274048265296	78	SJ_SAT_SecondOrder_Theft_Correct
959.538418	274048265313	53	SJ_SAT_END
961.320566	274054644591	58	SJ_SAT_INPUT_Continue
962.581309	274059157479	7	SJ_MENU_INPUT_MouseClick
962.593663	274059201699	52	SJ_SAT_START
964.409003	274065699792	58	IGNORE
964.983646	274067756753	58	SJ_SAT_INPUT_Continue
964.999906	274067814954	59	SJ_SAT_VideoStart_CargoDrop Planet=RIGHT
993.862609	274171130300	55	SJ_SAT_Video_Stop
995.235037	274176042967	58	IGNORE
996.513960	274180620929	58	SJ_SAT_INPUT_Continue
996.529524	274180676643	61	SJ_SAT_VideoStart_Pirate_Theft Planet=RIGHT
1025.291263	274283630582	55	SJ_SAT_Video_Stop
1027.350736	274291002557	58	IGNORE
1028.741124	274295979514	58	SJ_SAT_INPUT_Continue
1028.751285	274296015885	60	SJ_SAT_VideoStart_Pirate_Drop Planet=LEFT
1047.059731	274361551793	55	SJ_SAT_Video_Stop
1048.209000	274365665652	58	IGNORE
1049.480105	274370215628	58	SJ_SAT_INPUT_Continue
1049.493905	274370265028	85	SJ_SAT_VideoStart_Cruiser_View_Theft Planet=RIGHT
1069.499142	274441874673	55	SJ_SAT_Video_Stop
1070.629519	274445920907	58	IGNORE
1071.716462	274449811670	58	SJ_SAT_INPUT_Continue
1071.726715	274449848370	84	SJ_SAT_FirstOrder_Question_Presented
1072.659147	274453186054	58	IGNORE
1077.388638	274470115478	58	IGNORE
1078.467051	274473975707	58	IGNORE
1081.171020	274483654684	58	IGNORE
1082.282199	274487632201	58	IGNORE
1085.596929	274499497426	66	SJ_SAT_INPUT_Response_Left
1085.598023	274499501343	70	SJ_SAT_FirstOrder_Scan_Correct
1085.598028	274499501361	84	SJ_SAT_SecondOrder_Question_Presented
1086.810794	274503842510	67	SJ_SAT_INPUT_Response_Right
1086.813135	274503850890	78	SJ_SAT_SecondOrder_Scan_Correct
1086.813140	274503850907	53	SJ_SAT_END
1088.504265	274509904367	58	SJ_SAT_INPUT_Continue
1089.589522	274513789093	7	SJ_MENU_INPUT_MouseClick
1089.598564	274513821460	52	SJ_SAT_START
1091.808762	274521732961	58	IGNORE
1092.519206	274524276029	58	SJ_SAT_INPUT_Continue
1092.527597	274524306064	59	SJ_SAT_VideoStart_CargoDrop Planet=BOTTOM
1121.406270	274627678575	55	SJ_SAT_Video_Stop
1122.795380	274632650954	58	IGNORE
1123.649755	274635709230	58	SJ_SAT_INPUT_Continue
1123.651441	274635715264	62	SJ_SAT_VideoStart_Pirate_NoTheft Planet=BOTTOM
1152.430852	274738732460	55	SJ_SAT_Video_Stop
1157.384535	274756464392	58	IGNORE
1160.088551	274766143540	58	SJ_SAT_INPUT_Continue
1160.096699	274766172706	87	SJ_SAT_VideoStart_Cruiser_View_NoTheft Planet=BOTTOM
1179.999970	274837417358	55	SJ_SAT_Video_Stop
1181.205637	274841733100	58	IGNORE
1181.996234	274844563078	58	SJ_SAT_INPUT_Continue
1182.008111	274844605591	84	SJ_SAT_FirstOrder_Question_Presented
1183.051385	274848340037	58	IGNORE
1183.529263	274850050622	58	IGNORE
1184.063907	274851964406	58	IGNORE
1184.886235	274854907966	58	IGNORE
1186.005333	274858913825	58	IGNORE
1188.454752	274867681634	65	SJ_SAT_INPUT_Response_Bottom
1188.470911	274867739473	68	SJ_SAT_FirstOrder_NoTheft_Correct
1188.470916	274867739493	84	SJ_SAT_SecondOrder_Question_Presented
1189.453581	274871256986	65	SJ_SAT_INPUT_Response_Bottom
1189.466493	274871303203	76	SJ_SAT_SecondOrder_NoTheft_Correct
1189.466498	274871303221	53	SJ_SAT_END
1192.668256	274882764058	58	SJ_SAT_INPUT_Continue
10882.291605	309567206869	7	SJ_MENU_INPUT_MouseClick
11414.795026	311473326830	0	End_of_Log
