# Supplementary material for: Autistic traits and individual brain differences: functional network efficiency reflects attentional and social impairments, structural nodal efficiencies index systemising and theory-of-mind skills
Source: Mol Autism. 2021 Jan 21;12:3. doi: 10.1186/s13229-020-00377-8 (PMC7818759; doi:10.1186/s13229-020-00377-8)
Supplement: Supplementary file 1 — Additional file 1. Behavioural data. Spreadsheet of behavioural data for all subjects; and log data from each subject’s theory-of-mind test, in raw (ExperimentLog.txt) and tabular (.csv) formats. [file 13229_2020_377_MOESM1_ESM.zip › Paul_Arora_et_al_data/Behavioural/ToM_scores/P12.csv]

BEHAVIOURAL MEASURES RELATED TO EXECUTIVE FUNCTION
Total Time for Level 1 (Seconds):	0
Mean of Time for Successive Level 1 Moves(Seconds):	0
STD of Time for Successive Level 1 Moves(Seconds):	Not Applicable
Total Time for Level 2(Seconds):	0
Mean of Time for Successive Level 2 Moves(Seconds):	0
STD of Time for Successive Level 2 Moves(Seconds):	Not Applicable
Total Time for Level 1 & 2 Pooled(Seconds):	0
Mean of Time for Successive Moves (for both level 1 & 2)(Seconds):	0
STD of Time for Successive Moves(for both level 1 & 2)(Seconds):	Not Applicable
BEHAVIORAL MEASURES RELATED TO PERCEPTUAL DISEMBEDDING
Trial-By-Trial Results for EFT
Result	RT	Key Code	Figure Code
No. of Hits:	1
No. of Rejects:	1
No. of False_Alarms:	1
No. of Misses:	1
Accuracy:	0.5
Mean of EFT reaction time (for correct responses only)(Seconds):	0
STD of EFT reaction time (for correct responses only)(Seconds):	Not Applicable
D-Prime :	0
BEHAVIUORAL MEASURES RELATED TO THEORY OF MIND EVENTS
For Trial No:	1
Trial Duration:	170.9076
Reaction Time for First Order:	26.2506
First Order Correctness:	1
First Order Correctness Condition:	First Order Unobserved Theft Correct
Reaction Time for Second Order:	4.5918
Second Order Correctness:	0
Second Order Correctness Condition:	Second Order Unobserved Theft Incorrect TrueLocation
For Trial No:	2
Trial Duration:	153.7301
Reaction Time for First Order:	26.352
First Order Correctness:	0
First Order Correctness Condition:	First Order Unobserved Theft Incorrect TrueLocation
Reaction Time for Second Order:	3.7141
Second Order Correctness:	1
Second Order Correctness Condition:	Second Order Unobserved Theft Correct
For Trial No:	3
Trial Duration:	138.201
Reaction Time for First Order:	27.2829
First Order Correctness:	1
First Order Correctness Condition:	First Order NoTheft Correct
Reaction Time for Second Order:	4.8795
Second Order Correctness:	1
Second Order Correctness Condition:	Second Order NoTheft Correct
For Trial No:	4
Trial Duration:	158.7237
Reaction Time for First Order:	40.3148
First Order Correctness:	0
First Order Correctness Condition:	First Order Observed Theft Incorrect TrueLocation
Reaction Time for Second Order:	4.8117
Second Order Correctness:	1
Second Order Correctness Condition:	Second Order Observed Theft Correct
For Trial No:	5
Trial Duration:	103.624
Reaction Time for First Order:	10.264
First Order Correctness:	1
First Order Correctness Condition:	First Order NoTheft Correct
Reaction Time for Second Order:	1.9584
Second Order Correctness:	1
Second Order Correctness Condition:	Second Order NoTheft Correct
For Trial No:	6
Trial Duration:	124.197
Reaction Time for First Order:	11.8843
First Order Correctness:	1
First Order Correctness Condition:	First Order Observed Theft Correct
Reaction Time for Second Order:	4.1361
Second Order Correctness:	1
Second Order Correctness Condition:	Second Order Observed Theft Correct
For Trial No:	7
Trial Duration:	95.3879
Reaction Time for First Order:	7.0053
First Order Correctness:	1
First Order Correctness Condition:	First Order NoTheft Correct
Reaction Time for Second Order:	1.5697
Second Order Correctness:	1
Second Order Correctness Condition:	Second Order NoTheft Correct
For Trial No:	8
Trial Duration:	117.2902
Reaction Time for First Order:	6.7689
First Order Correctness:	1
First Order Correctness Condition:	First Order Observed Theft Correct
Reaction Time for Second Order:	2.1437
Second Order Correctness:	1
Second Order Correctness Condition:	Second Order Observed Theft Correct
For Trial No:	9
Trial Duration:	110.2571
Reaction Time for First Order:	5.6212
First Order Correctness:	1
First Order Correctness Condition:	First Order Observed Theft Correct
Reaction Time for Second Order:	1.0972
Second Order Correctness:	1
Second Order Correctness Condition:	Second Order Observed Theft Correct
For Trial No:	10
Trial Duration:	115.4171
Reaction Time for First Order:	6.1277
First Order Correctness:	1
First Order Correctness Condition:	First Order Observed Theft Correct
Reaction Time for Second Order:	2.2791
Second Order Correctness:	1
Second Order Correctness Condition:	Second Order Observed Theft Correct
Summary tallies and percentages of Correctness conditions
FIRST ORDER
Question Type	NoTheft Correct	NoTheft InCorrect	Unobserved Theft Correct	Unobserved Theft Incorrect TrueLocation	Unobserved Theft Incorrect OtherLocation	Observed Theft Correct	Observed Theft Incorrect TrueLocation	Observed Theft Incorrect OtherLocation	Total
NoTheft (Control condition)	3	0	0	0	0	0	0	0	3
UnobservedTheft	0	0	1	1	0	0	0	0	2
ObservedTheft	0	0	0	0	0	4	1	0	5
SECOND ORDER
Question Type	NoTheft Correct	NoTheft InCorrect	Unobserved Theft Correct	Unobserved Theft Incorrect TrueLocation	Unobserved Theft Incorrect OtherLocation	Observed Theft Correct	Observed Theft Incorrect TrueLocation	Observed Theft Incorrect OtherLocation	Total
NoTheft (Control condition)	3	0	0	0	0	0	0	0	3
UnobservedTheft	0	0	1	1	0	0	0	0	2
ObservedTheft	0	0	0	0	0	5	0	0	5
Summary tallies of Mean and Std of Reaction Times of Correct Responces
FIRST ORDER
Theft Condition	Mean RT	Std RT
NoTheft (Control condition)	14.8507	10.8892
UnobservedTheft	26.2506	Not Applicable
ObservedTheft	7.6005	2.8942
Mean and Std of Reaction Times differences
First Order Question Type	Mean Difference	STD Difference
Unobserved Theft minus No Theft	11.3999	Not Applicable
Unobserved Theft minus Observed Theft	18.6501	Not Applicable
Unobserved Theft minus (No Theft or Observed Theft - pooled)	3.7994	Not Applicable
SECOND ORDER
Theft Condition	Mean RT	Std RT
NoTheft (Control condition)	2.8025	1.8092
UnobservedTheft	3.7141	Not Applicable
ObservedTheft	2.8935	1.5321
Mean and Std of Reaction Times differences
Second Order Question Type	Mean Difference	STD Difference
Unobserved Theft minus No Theft	23.4481	Not Applicable
Unobserved Theft minus Observed Theft	23.3571	Not Applicable
Unobserved Theft minus (No Theft or Observed Theft - pooled)	20.5546	Not Applicable
