# Supplementary material for: Autistic traits and individual brain differences: functional network efficiency reflects attentional and social impairments, structural nodal efficiencies index systemising and theory-of-mind skills
Source: Mol Autism. 2021 Jan 21;12:3. doi: 10.1186/s13229-020-00377-8 (PMC7818759; doi:10.1186/s13229-020-00377-8)
Supplement: Supplementary file 1 — Additional file 1. Behavioural data. Spreadsheet of behavioural data for all subjects; and log data from each subject’s theory-of-mind test, in raw (ExperimentLog.txt) and tabular (.csv) formats. [file 13229_2020_377_MOESM1_ESM.zip › Paul_Arora_et_al_data/Behavioural/ToM_scores/20110923_P023_ToM_ExperimentLog.txt]

000.000000	29261077284	0	This log was generated by build from 2010/07/08 02:46:14 from SVN Revision 2642 (2010/07/08 02:45:40).
000.000000	29261077284	0	Running on Microsoft Windows NT 5.1.2600 Service Pack 3; Using .NET 2.0.50727.1433. (6455812838644fd836ff7d843050b2f1)
000.000000	29261077284	0	Started on 9/23/2011 10:18:00 PM. Timer Resolution is 3579545 per second.
000.000000	29261077284	0	Writing of Codes to the Parallel Port is Enabled.
005.731980	29281595164	1	SJ_START
028.295221	29362361301	7	SJ_MENU_INPUT_MouseClick
028.303108	29362389533	52	SJ_SAT_START
036.185103	29390603489	58	IGNORE
037.295757	29394579124	58	SJ_SAT_INPUT_Continue
037.303674	29394607463	59	SJ_SAT_VideoStart_CargoDrop Planet=BOTTOM
066.164424	29497915817	55	SJ_SAT_Video_Stop
068.141167	29504991656	58	IGNORE
069.099724	29508422854	58	SJ_SAT_INPUT_Continue
069.101141	29508427928	62	SJ_SAT_VideoStart_Pirate_NoTheft Planet=BOTTOM
097.863400	29611383727	55	SJ_SAT_Video_Stop
112.496176	29663762410	58	IGNORE
113.278475	29666562682	58	SJ_SAT_INPUT_Continue
113.290142	29666604445	87	SJ_SAT_VideoStart_Cruiser_View_NoTheft Planet=BOTTOM
133.192908	29737847293	55	SJ_SAT_Video_Stop
138.281499	29756062132	58	IGNORE
139.039802	29758776512	58	SJ_SAT_INPUT_Continue
139.047187	29758802946	84	SJ_SAT_FirstOrder_Question_Presented
155.134227	29816387229	58	IGNORE
160.463143	29835462324	58	IGNORE
164.831577	29851099332	58	IGNORE
167.310613	29859973154	58	IGNORE
169.309574	29867128523	58	IGNORE
182.084510	29912856981	65	SJ_SAT_INPUT_Response_Bottom
182.093336	29912888576	68	SJ_SAT_FirstOrder_NoTheft_Correct
182.093342	29912888595	84	SJ_SAT_SecondOrder_Question_Presented
183.570796	29918177209	65	SJ_SAT_INPUT_Response_Bottom
183.578436	29918204558	76	SJ_SAT_SecondOrder_NoTheft_Correct
183.578441	29918204575	53	SJ_SAT_END
193.796846	29954781816	58	SJ_SAT_INPUT_Continue
195.581522	29961170142	7	SJ_MENU_INPUT_MouseClick
195.594196	29961215511	52	SJ_SAT_START
197.724610	29968841423	58	IGNORE
202.261033	29985079753	58	SJ_SAT_INPUT_Continue
202.277282	29985137918	59	SJ_SAT_VideoStart_CargoDrop Planet=TOP
230.951591	30087778898	55	SJ_SAT_Video_Stop
231.818850	30090883288	58	IGNORE
232.272820	30092508295	58	SJ_SAT_INPUT_Continue
232.285183	30092552548	61	SJ_SAT_VideoStart_Pirate_Theft Planet=TOP
260.960018	30195195413	55	SJ_SAT_Video_Stop
263.335602	30203698920	58	IGNORE
264.014280	30206128279	58	SJ_SAT_INPUT_Continue
264.015087	30206131167	60	SJ_SAT_VideoStart_Pirate_Drop Planet=RIGHT
282.309404	30271616500	55	SJ_SAT_Video_Stop
284.863310	30280758321	58	IGNORE
285.421450	30282756209	58	SJ_SAT_INPUT_Continue
285.435325	30282805874	85	SJ_SAT_VideoStart_Cruiser_View_Theft Planet=TOP
305.472226	30354528863	55	SJ_SAT_Video_Stop
307.983484	30363518024	58	IGNORE
308.566050	30365603347	58	SJ_SAT_INPUT_Continue
308.577109	30365642930	84	SJ_SAT_FirstOrder_Question_Presented
309.964508	30370609188	58	IGNORE
311.339581	30375531325	58	IGNORE
311.993836	30377873258	58	IGNORE
314.328969	30386231973	58	IGNORE
316.240608	30393074770	58	IGNORE
324.427776	30422381107	67	SJ_SAT_INPUT_Response_Right
324.439792	30422424119	70	SJ_SAT_FirstOrder_Scan_Correct
324.439798	30422424140	84	SJ_SAT_SecondOrder_Question_Presented
327.083239	30431886458	67	SJ_SAT_INPUT_Response_Right
327.089466	30431908747	82	SJ_SAT_SecondOrder_Scan_IncorrectTrueLocation
327.089471	30431908765	53	SJ_SAT_END
329.505108	30440555647	58	SJ_SAT_INPUT_Continue
330.766495	30445070839	7	SJ_MENU_INPUT_MouseClick
330.768939	30445079586	52	SJ_SAT_START
333.777816	30455849997	58	IGNORE
334.432143	30458192191	58	SJ_SAT_INPUT_Continue
334.439975	30458220226	59	SJ_SAT_VideoStart_CargoDrop Planet=LEFT
363.200310	30561169137	55	SJ_SAT_Video_Stop
364.910769	30567291803	58	IGNORE
365.396725	30569031304	58	SJ_SAT_INPUT_Continue
365.411625	30569084639	61	SJ_SAT_VideoStart_Pirate_Theft Planet=LEFT
394.073607	30671681493	55	SJ_SAT_Video_Stop
395.819278	30677930201	58	IGNORE
396.153571	30679126818	58	SJ_SAT_INPUT_Continue
396.166778	30679174095	60	SJ_SAT_VideoStart_Pirate_Drop Planet=TOP
414.462200	30744663380	55	SJ_SAT_Video_Stop
419.492347	30762669018	58	IGNORE
420.154906	30765040676	58	SJ_SAT_INPUT_Continue
420.169976	30765094621	85	SJ_SAT_VideoStart_Cruiser_View_Theft Planet=LEFT
440.075129	30836346010	55	SJ_SAT_Video_Stop
444.285639	30851417720	58	IGNORE
445.292592	30855022155	58	SJ_SAT_INPUT_Continue
445.305970	30855070041	84	SJ_SAT_FirstOrder_Question_Presented
446.186864	30858223241	58	IGNORE
446.777090	30860335981	58	IGNORE
447.399393	30862563543	58	IGNORE
447.861955	30864219305	58	IGNORE
448.396397	30866132364	58	IGNORE
457.065536	30897163939	64	SJ_SAT_INPUT_Response_Top
457.068253	30897173665	70	SJ_SAT_FirstOrder_Scan_Correct
457.068258	30897173683	84	SJ_SAT_SecondOrder_Question_Presented
458.728481	30903116523	64	SJ_SAT_INPUT_Response_Top
458.738770	30903153355	82	SJ_SAT_SecondOrder_Scan_IncorrectTrueLocation
458.738775	30903153373	53	SJ_SAT_END
460.821012	30910606832	58	SJ_SAT_INPUT_Continue
462.188583	30915502116	7	SJ_MENU_INPUT_MouseClick
462.199170	30915540012	52	SJ_SAT_START
464.204404	30922717836	58	IGNORE
464.754815	30924688057	58	SJ_SAT_INPUT_Continue
464.755946	30924692107	59	SJ_SAT_VideoStart_CargoDrop Planet=LEFT
493.515540	31027638366	55	SJ_SAT_Video_Stop
493.864536	31028887616	58	IGNORE
494.614819	31031573287	58	SJ_SAT_INPUT_Continue
494.629630	31031626303	61	SJ_SAT_VideoStart_Pirate_Theft Planet=LEFT
523.291702	31134223479	55	SJ_SAT_Video_Stop
524.132577	31137233431	58	IGNORE
524.755169	31139462024	58	SJ_SAT_INPUT_Continue
524.760198	31139480026	60	SJ_SAT_VideoStart_Pirate_Drop Planet=RIGHT
543.054632	31204965776	55	SJ_SAT_Video_Stop
543.995196	31208332567	58	IGNORE
545.162003	31212509205	58	SJ_SAT_INPUT_Continue
545.167962	31212530537	85	SJ_SAT_VideoStart_Cruiser_View_Theft Planet=LEFT
565.071084	31283774658	55	SJ_SAT_Video_Stop
565.611029	31285707415	58	IGNORE
566.609323	31289280852	58	SJ_SAT_INPUT_Continue
566.623787	31289332628	84	SJ_SAT_FirstOrder_Question_Presented
567.384175	31292054469	58	IGNORE
567.822394	31293623094	58	IGNORE
568.204404	31294990516	58	IGNORE
568.666452	31296644438	58	IGNORE
569.256700	31298757258	58	IGNORE
573.290808	31313197531	67	SJ_SAT_INPUT_Response_Right
573.306074	31313252176	70	SJ_SAT_FirstOrder_Scan_Correct
573.306080	31313252196	84	SJ_SAT_SecondOrder_Question_Presented
574.864959	31318832273	67	SJ_SAT_INPUT_Response_Right
574.875516	31318870064	82	SJ_SAT_SecondOrder_Scan_IncorrectTrueLocation
574.875521	31318870082	53	SJ_SAT_END
576.326859	31324065211	58	SJ_SAT_INPUT_Continue
581.966090	31344251092	7	SJ_MENU_INPUT_MouseClick
581.966416	31344252259	52	SJ_SAT_START
584.113223	31351936852	58	IGNORE
584.855550	31354594044	58	SJ_SAT_INPUT_Continue
584.860405	31354611422	59	SJ_SAT_VideoStart_CargoDrop Planet=BOTTOM
618.686944	31475695040	58	SJ_SAT_INPUT_Continue
618.699503	31475739995	61	SJ_SAT_VideoStart_Pirate_Theft Planet=BOTTOM
647.462698	31578699149	55	SJ_SAT_Video_Stop
648.460693	31582271516	58	IGNORE
649.451253	31585817271	58	SJ_SAT_INPUT_Continue
649.454709	31585829642	60	SJ_SAT_VideoStart_Pirate_Drop Planet=LEFT
667.763889	31651368173	55	SJ_SAT_Video_Stop
668.531311	31654115196	58	IGNORE
669.385823	31657173959	58	SJ_SAT_INPUT_Continue
669.401360	31657229574	85	SJ_SAT_VideoStart_Cruiser_NoScan
690.713135	31733516032	55	SJ_SAT_Video_Stop
694.220619	31746071228	58	IGNORE
695.483442	31750591563	58	SJ_SAT_INPUT_Continue
695.488226	31750608686	84	SJ_SAT_FirstOrder_Question_Presented
697.314287	31757145154	58	IGNORE
700.330100	31767940393	58	IGNORE
702.088848	31774235910	58	IGNORE
702.607987	31776094191	58	IGNORE
703.069134	31777744886	58	IGNORE
711.233448	31806969416	65	SJ_SAT_INPUT_Response_Bottom
711.249593	31807027207	70	SJ_SAT_FirstOrder_Theft_Correct
711.249598	31807027227	84	SJ_SAT_SecondOrder_Question_Presented
724.223339	31853467317	66	SJ_SAT_INPUT_Response_Left
724.227084	31853480723	79	SJ_SAT_SecondOrder_Theft_IncorrectTrueLocation
724.227089	31853480741	53	SJ_SAT_END
730.997956	31877717361	58	SJ_SAT_INPUT_Continue
732.326869	31882474265	7	SJ_MENU_INPUT_MouseClick
732.328149	31882478848	52	SJ_SAT_START
735.078022	31892322141	58	IGNORE
736.356921	31896900018	58	SJ_SAT_INPUT_Continue
736.371739	31896953059	59	SJ_SAT_VideoStart_CargoDrop Planet=TOP
765.032621	31999545978	55	SJ_SAT_Video_Stop
765.954427	32002845623	58	IGNORE
766.360370	32004298715	58	SJ_SAT_INPUT_Continue
766.366174	32004319489	62	SJ_SAT_VideoStart_Pirate_NoTheft Planet=TOP
796.644034	32112700454	55	SJ_SAT_Video_Stop
797.879021	32117121146	58	IGNORE
798.436862	32119117960	58	SJ_SAT_INPUT_Continue
798.453577	32119177794	87	SJ_SAT_VideoStart_Cruiser_View_NoTheft Planet=TOP
818.343931	32190376211	55	SJ_SAT_Video_Stop
819.349874	32193977028	58	IGNORE
819.996004	32196289879	58	SJ_SAT_INPUT_Continue
819.997649	32196295768	84	SJ_SAT_FirstOrder_Question_Presented
820.602520	32198460932	58	IGNORE
820.984709	32199828994	58	IGNORE
821.351081	32201140440	58	IGNORE
821.981357	32203396540	58	IGNORE
822.451379	32205079007	58	IGNORE
826.141981	32218289683	64	SJ_SAT_INPUT_Response_Top
826.156784	32218342671	68	SJ_SAT_FirstOrder_NoTheft_Correct
826.156790	32218342691	84	SJ_SAT_SecondOrder_Question_Presented
829.661713	32230888719	64	SJ_SAT_INPUT_Response_Top
829.667277	32230908638	76	SJ_SAT_SecondOrder_NoTheft_Correct
829.667283	32230908657	53	SJ_SAT_END
831.418368	32237176746	58	SJ_SAT_INPUT_Continue
832.775738	32242035513	7	SJ_MENU_INPUT_MouseClick
832.790055	32242086763	52	SJ_SAT_START
834.609748	32248600434	58	IGNORE
835.200414	32250714749	58	SJ_SAT_INPUT_Continue
835.211409	32250754106	59	SJ_SAT_VideoStart_CargoDrop Planet=TOP
863.870562	32353340835	55	SJ_SAT_Video_Stop
864.421245	32355312030	58	IGNORE
865.091555	32357711434	58	SJ_SAT_INPUT_Continue
865.102968	32357752287	61	SJ_SAT_VideoStart_Pirate_Theft Planet=TOP
893.779916	32460402715	55	SJ_SAT_Video_Stop
894.865148	32464287349	58	IGNORE
895.455116	32466399167	58	SJ_SAT_INPUT_Continue
895.468006	32466445309	60	SJ_SAT_VideoStart_Pirate_Drop Planet=LEFT
913.759107	32531919127	55	SJ_SAT_Video_Stop
914.279383	32533781478	58	IGNORE
914.901214	32536007351	58	SJ_SAT_INPUT_Continue
914.906962	32536027925	85	SJ_SAT_VideoStart_Cruiser_NoScan
936.218246	32612312624	55	SJ_SAT_Video_Stop
936.750426	32614217589	58	IGNORE
937.612859	32617304705	58	SJ_SAT_INPUT_Continue
937.618992	32617326657	84	SJ_SAT_FirstOrder_Question_Presented
938.267373	32619647569	58	IGNORE
938.713895	32621245912	58	IGNORE
939.728899	32624879165	58	IGNORE
940.262395	32626788837	58	IGNORE
940.700558	32628357263	58	IGNORE
949.015707	32658121713	64	SJ_SAT_INPUT_Response_Top
949.026526	32658160439	70	SJ_SAT_FirstOrder_Theft_Correct
949.026531	32658160458	84	SJ_SAT_SecondOrder_Question_Presented
958.298892	32691351292	64	SJ_SAT_INPUT_Response_Top
958.308379	32691385249	78	SJ_SAT_SecondOrder_Theft_Correct
958.308384	32691385267	53	SJ_SAT_END
960.190868	32698123704	58	SJ_SAT_INPUT_Continue
961.467905	32702694915	7	SJ_MENU_INPUT_MouseClick
961.481235	32702742631	52	SJ_SAT_START
965.439620	32716911849	58	IGNORE
966.253753	32719826073	58	SJ_SAT_INPUT_Continue
966.256381	32719835482	59	SJ_SAT_VideoStart_CargoDrop Planet=RIGHT
995.119376	32823151869	55	SJ_SAT_Video_Stop
995.482937	32824453255	58	IGNORE
995.953024	32826135951	58	SJ_SAT_INPUT_Continue
995.963829	32826174629	62	SJ_SAT_VideoStart_Pirate_NoTheft Planet=RIGHT
1026.238307	32934543485	55	SJ_SAT_Video_Stop
1027.279966	32938272150	58	IGNORE
1027.693539	32939752553	58	SJ_SAT_INPUT_Continue
1027.710315	32939812605	87	SJ_SAT_VideoStart_Cruiser_View_NoTheft Planet=RIGHT
1049.127599	33016476735	55	SJ_SAT_Video_Stop
1049.783917	33018826055	58	IGNORE
1050.357447	33020879030	58	SJ_SAT_INPUT_Continue
1050.359332	33020885780	84	SJ_SAT_FirstOrder_Question_Presented
1050.883682	33022762712	58	IGNORE
1051.249570	33024072427	58	IGNORE
1051.591915	33025297867	58	IGNORE
1051.989941	33026722616	58	IGNORE
1052.660314	33029122249	58	IGNORE
1055.124783	33037943926	67	SJ_SAT_INPUT_Response_Right
1055.134589	33037979025	68	SJ_SAT_FirstOrder_NoTheft_Correct
1055.134594	33037979045	84	SJ_SAT_SecondOrder_Question_Presented
1055.747051	33040171361	67	SJ_SAT_INPUT_Response_Right
1055.758981	33040214065	76	SJ_SAT_SecondOrder_NoTheft_Correct
1055.758986	33040214083	53	SJ_SAT_END
1059.649886	33054141734	58	SJ_SAT_INPUT_Continue
1061.751593	33061664891	7	SJ_MENU_INPUT_MouseClick
1061.767734	33061722667	52	SJ_SAT_START
1063.529918	33068030485	58	IGNORE
1064.112429	33070115610	58	SJ_SAT_INPUT_Continue
1064.122043	33070150023	59	SJ_SAT_VideoStart_CargoDrop Planet=RIGHT
1092.999934	33173519734	55	SJ_SAT_Video_Stop
1093.413854	33175001378	58	IGNORE
1093.915527	33176797140	58	SJ_SAT_INPUT_Continue
1093.928776	33176844565	61	SJ_SAT_VideoStart_Pirate_Theft Planet=RIGHT
1122.770478	33280084736	55	SJ_SAT_Video_Stop
1125.687873	33290527682	58	IGNORE
1126.390457	33293042613	58	SJ_SAT_INPUT_Continue
1126.399059	33293073403	60	SJ_SAT_VideoStart_Pirate_Drop Planet=TOP
1144.692606	33358555977	55	SJ_SAT_Video_Stop
1145.558469	33361655375	58	IGNORE
1146.076861	33363510980	58	SJ_SAT_INPUT_Continue
1146.097055	33363583268	85	SJ_SAT_VideoStart_Cruiser_View_Theft Planet=RIGHT
1166.001689	33434832800	55	SJ_SAT_Video_Stop
1166.677595	33437252237	58	IGNORE
1167.299306	33439477679	58	SJ_SAT_INPUT_Continue
1167.301078	33439484022	84	SJ_SAT_FirstOrder_Question_Presented
1168.001819	33441992355	58	IGNORE
1168.392096	33443389370	58	IGNORE
1169.142333	33446074875	58	IGNORE
1169.860870	33448646913	58	IGNORE
1171.155639	33453281596	58	IGNORE
1177.695735	33476692162	64	SJ_SAT_INPUT_Response_Top
1177.696156	33476693671	70	SJ_SAT_FirstOrder_Scan_Correct
1177.696161	33476693690	84	SJ_SAT_SecondOrder_Question_Presented
1182.079953	33492385671	64	SJ_SAT_INPUT_Response_Top
1182.083757	33492399285	82	SJ_SAT_SecondOrder_Scan_IncorrectTrueLocation
1182.083762	33492399303	53	SJ_SAT_END
1184.980560	33502768524	58	SJ_SAT_INPUT_Continue
1201.310552	33561222465	7	SJ_MENU_INPUT_MouseClick
5400.129154	48591082595	0	End_of_Log
