# Supplementary material for: Autistic traits and individual brain differences: functional network efficiency reflects attentional and social impairments, structural nodal efficiencies index systemising and theory-of-mind skills
Source: Mol Autism. 2021 Jan 21;12:3. doi: 10.1186/s13229-020-00377-8 (PMC7818759; doi:10.1186/s13229-020-00377-8)
Supplement: Supplementary file 1 — Additional file 1. Behavioural data. Spreadsheet of behavioural data for all subjects; and log data from each subject’s theory-of-mind test, in raw (ExperimentLog.txt) and tabular (.csv) formats. [file 13229_2020_377_MOESM1_ESM.zip › Paul_Arora_et_al_data/Behavioural/ToM_scores/P02.csv]

BEHAVIOURAL MEASURES RELATED TO EXECUTIVE FUNCTION
Total Time for Level 1 (Seconds):	0
Mean of Time for Successive Level 1 Moves(Seconds):	0
STD of Time for Successive Level 1 Moves(Seconds):	Not Applicable
Total Time for Level 2(Seconds):	0
Mean of Time for Successive Level 2 Moves(Seconds):	0
STD of Time for Successive Level 2 Moves(Seconds):	Not Applicable
Total Time for Level 1 & 2 Pooled(Seconds):	0
Mean of Time for Successive Moves (for both level 1 & 2)(Seconds):	0
STD of Time for Successive Moves(for both level 1 & 2)(Seconds):	Not Applicable
BEHAVIORAL MEASURES RELATED TO PERCEPTUAL DISEMBEDDING
Trial-By-Trial Results for EFT
Result	RT	Key Code	Figure Code
No. of Hits:	1
No. of Rejects:	1
No. of False_Alarms:	1
No. of Misses:	1
Accuracy:	0.5
Mean of EFT reaction time (for correct responses only)(Seconds):	0
STD of EFT reaction time (for correct responses only)(Seconds):	Not Applicable
D-Prime :	0
BEHAVIUORAL MEASURES RELATED TO THEORY OF MIND EVENTS
For Trial No:	1
Trial Duration:	177.8314
Reaction Time for First Order:	21.5748
First Order Correctness:	1
First Order Correctness Condition:	First Order Observed Theft Correct
Reaction Time for Second Order:	2.6672
Second Order Correctness:	1
Second Order Correctness Condition:	Second Order Observed Theft Correct
For Trial No:	2
Trial Duration:	118.3994
Reaction Time for First Order:	8.1533
First Order Correctness:	1
First Order Correctness Condition:	First Order Observed Theft Correct
Reaction Time for Second Order:	1.5195
Second Order Correctness:	1
Second Order Correctness Condition:	Second Order Observed Theft Correct
For Trial No:	3
Trial Duration:	109.6829
Reaction Time for First Order:	6.1612
First Order Correctness:	1
First Order Correctness Condition:	First Order Observed Theft Correct
Reaction Time for Second Order:	1.1645
Second Order Correctness:	1
Second Order Correctness Condition:	Second Order Observed Theft Correct
For Trial No:	4
Trial Duration:	92.997
Reaction Time for First Order:	5.6885
First Order Correctness:	1
First Order Correctness Condition:	First Order NoTheft Correct
Reaction Time for Second Order:	1.1817
Second Order Correctness:	1
Second Order Correctness Condition:	Second Order NoTheft Correct
For Trial No:	5
Trial Duration:	114.0953
Reaction Time for First Order:	5.9584
First Order Correctness:	0
First Order Correctness Condition:	First Order Unobserved Theft Incorrect TrueLocation
Reaction Time for Second Order:	0.82722
Second Order Correctness:	1
Second Order Correctness Condition:	Second Order Unobserved Theft Correct
For Trial No:	6
Trial Duration:	110.1573
Reaction Time for First Order:	4.2534
First Order Correctness:	0
First Order Correctness Condition:	First Order Unobserved Theft Incorrect TrueLocation
Reaction Time for Second Order:	1.3
Second Order Correctness:	1
Second Order Correctness Condition:	Second Order Unobserved Theft Correct
For Trial No:	7
Trial Duration:	86.1559
Reaction Time for First Order:	3.3928
First Order Correctness:	1
First Order Correctness Condition:	First Order NoTheft Correct
Reaction Time for Second Order:	0.40509
Second Order Correctness:	1
Second Order Correctness Condition:	Second Order NoTheft Correct
For Trial No:	8
Trial Duration:	108.9612
Reaction Time for First Order:	3.6121
First Order Correctness:	0
First Order Correctness Condition:	First Order Unobserved Theft Incorrect TrueLocation
Reaction Time for Second Order:	0.59086
Second Order Correctness:	1
Second Order Correctness Condition:	Second Order Unobserved Theft Correct
For Trial No:	9
Trial Duration:	106.2887
Reaction Time for First Order:	3.2913
First Order Correctness:	1
First Order Correctness Condition:	First Order Observed Theft Correct
Reaction Time for Second Order:	0.48957
Second Order Correctness:	1
Second Order Correctness Condition:	Second Order Observed Theft Correct
For Trial No:	10
Trial Duration:	106.5274
Reaction Time for First Order:	2.9371
First Order Correctness:	0
First Order Correctness Condition:	First Order Unobserved Theft Incorrect TrueLocation
Reaction Time for Second Order:	0.92825
Second Order Correctness:	1
Second Order Correctness Condition:	Second Order Unobserved Theft Correct
For Trial No:	11
Trial Duration:	85.044
Reaction Time for First Order:	2.9708
First Order Correctness:	1
First Order Correctness Condition:	First Order NoTheft Correct
Reaction Time for Second Order:	0.25319
Second Order Correctness:	1
Second Order Correctness Condition:	Second Order NoTheft Correct
For Trial No:	12
Trial Duration:	105.2834
Reaction Time for First Order:	2.5149
First Order Correctness:	0
First Order Correctness Condition:	First Order Unobserved Theft Incorrect TrueLocation
Reaction Time for Second Order:	0.50645
Second Order Correctness:	1
Second Order Correctness Condition:	Second Order Unobserved Theft Correct
For Trial No:	13
Trial Duration:	83.9377
Reaction Time for First Order:	2.6498
First Order Correctness:	1
First Order Correctness Condition:	First Order NoTheft Correct
Reaction Time for Second Order:	0.2701
Second Order Correctness:	1
Second Order Correctness Condition:	Second Order NoTheft Correct
For Trial No:	14
Trial Duration:	87.3608
Reaction Time for First Order:	3.1901
First Order Correctness:	1
First Order Correctness Condition:	First Order NoTheft Correct
Reaction Time for Second Order:	0.23627
Second Order Correctness:	1
Second Order Correctness Condition:	Second Order NoTheft Correct
For Trial No:	15
Trial Duration:	106.4414
Reaction Time for First Order:	3.0549
First Order Correctness:	0
First Order Correctness Condition:	First Order Unobserved Theft Incorrect TrueLocation
Reaction Time for Second Order:	0.37141
Second Order Correctness:	1
Second Order Correctness Condition:	Second Order Unobserved Theft Correct
For Trial No:	16
Trial Duration:	84.8595
Reaction Time for First Order:	2.751
First Order Correctness:	1
First Order Correctness Condition:	First Order NoTheft Correct
Reaction Time for Second Order:	0.18567
Second Order Correctness:	1
Second Order Correctness Condition:	Second Order NoTheft Correct
Summary tallies and percentages of Correctness conditions
FIRST ORDER
Question Type	NoTheft Correct	NoTheft InCorrect	Unobserved Theft Correct	Unobserved Theft Incorrect TrueLocation	Unobserved Theft Incorrect OtherLocation	Observed Theft Correct	Observed Theft Incorrect TrueLocation	Observed Theft Incorrect OtherLocation	Total
NoTheft (Control condition)	6	0	0	0	0	0	0	0	6
UnobservedTheft	0	0	0	6	0	0	0	0	6
ObservedTheft	0	0	0	0	0	4	0	0	4
SECOND ORDER
Question Type	NoTheft Correct	NoTheft InCorrect	Unobserved Theft Correct	Unobserved Theft Incorrect TrueLocation	Unobserved Theft Incorrect OtherLocation	Observed Theft Correct	Observed Theft Incorrect TrueLocation	Observed Theft Incorrect OtherLocation	Total
NoTheft (Control condition)	6	0	0	0	0	0	0	0	6
UnobservedTheft	0	0	6	0	0	0	0	0	6
ObservedTheft	0	0	0	0	0	4	0	0	4
Summary tallies of Mean and Std of Reaction Times of Correct Responces
FIRST ORDER
Theft Condition	Mean RT	Std RT
NoTheft (Control condition)	3.4405	1.1349
UnobservedTheft
ObservedTheft	9.7952	8.1027
Mean and Std of Reaction Times differences
First Order Question Type	Mean Difference	STD Difference
Unobserved Theft minus No Theft
Unobserved Theft minus Observed Theft
Unobserved Theft minus (No Theft or Observed Theft - pooled)
SECOND ORDER
Theft Condition	Mean RT	Std RT
NoTheft (Control condition)	0.422	0.37931
UnobservedTheft	0.75403	0.33707
ObservedTheft	1.4602	0.91101
Mean and Std of Reaction Times differences
Second Order Question Type	Mean Difference	STD Difference
Unobserved Theft minus No Theft
Unobserved Theft minus Observed Theft
Unobserved Theft minus (No Theft or Observed Theft - pooled)
