# Supplementary material for: Autistic traits and individual brain differences: functional network efficiency reflects attentional and social impairments, structural nodal efficiencies index systemising and theory-of-mind skills
Source: Mol Autism. 2021 Jan 21;12:3. doi: 10.1186/s13229-020-00377-8 (PMC7818759; doi:10.1186/s13229-020-00377-8)
Supplement: Supplementary file 1 — Additional file 1. Behavioural data. Spreadsheet of behavioural data for all subjects; and log data from each subject’s theory-of-mind test, in raw (ExperimentLog.txt) and tabular (.csv) formats. [file 13229_2020_377_MOESM1_ESM.zip › Paul_Arora_et_al_data/Behavioural/ToM_scores/P17.csv]

BEHAVIOURAL MEASURES RELATED TO EXECUTIVE FUNCTION
Start level:	2	Room:	1
No. of moves UP:	0
No. of moves DOWN:	0
No. of moves RIGHT:	0
No. of moves LEFT:	0
No. of total moves:	0
No. of times player interacted with an object:	0
No. of times player was caught:	0
No. of times cloak was activated:	0
No. of times cloak was deactivated:	0
No. of times trap was set up:	0
No. of times guard was trapped:	0
No. of times player paused the game (input esc):	1
No. of times player has pressed enter to select a sub portion of the game:	0
No. of times player clicked the left button of the mouse at the display coordinates:	0
End level
Total Time for Level 1 (Seconds):	0
Mean of Time for Successive Level 1 Moves(Seconds):	0
STD of Time for Successive Level 1 Moves(Seconds):	Not Applicable
Total Time for Level 2(Seconds):	0
Mean of Time for Successive Level 2 Moves(Seconds):	0
STD of Time for Successive Level 2 Moves(Seconds):	Not Applicable
Total Time for Level 1 & 2 Pooled(Seconds):	0
Mean of Time for Successive Moves (for both level 1 & 2)(Seconds):	0
STD of Time for Successive Moves(for both level 1 & 2)(Seconds):	Not Applicable
BEHAVIORAL MEASURES RELATED TO PERCEPTUAL DISEMBEDDING
Trial-By-Trial Results for EFT
Result	RT	Key Code	Figure Code
No. of Hits:	1
No. of Rejects:	1
No. of False_Alarms:	1
No. of Misses:	1
Accuracy:	0.5
Mean of EFT reaction time (for correct responses only)(Seconds):	0
STD of EFT reaction time (for correct responses only)(Seconds):	Not Applicable
D-Prime :	0
BEHAVIUORAL MEASURES RELATED TO THEORY OF MIND EVENTS
For Trial No:	1
Trial Duration:	185.4178
Reaction Time for First Order:	30.5108
First Order Correctness:	1
First Order Correctness Condition:	First Order Observed Theft Correct
Reaction Time for Second Order:	9.1134
Second Order Correctness:	0
Second Order Correctness Condition:	Second Order Observed Theft Incorrect TrueLocation
For Trial No:	2
Trial Duration:	161.5372
Reaction Time for First Order:	33.4139
First Order Correctness:	1
First Order Correctness Condition:	First Order NoTheft Correct
Reaction Time for Second Order:	10.4468
Second Order Correctness:	1
Second Order Correctness Condition:	Second Order NoTheft Correct
For Trial No:	3
Trial Duration:	148.1932
Reaction Time for First Order:	27.2539
First Order Correctness:	0
First Order Correctness Condition:	First Order Observed Theft Incorrect TrueLocation
Reaction Time for Second Order:	6.0588
Second Order Correctness:	0
Second Order Correctness Condition:	Second Order Observed Theft Incorrect TrueLocation
For Trial No:	4
Trial Duration:	147.4193
Reaction Time for First Order:	18.0069
First Order Correctness:	0
First Order Correctness Condition:	First Order Observed Theft Incorrect TrueLocation
Reaction Time for Second Order:	5.9571
Second Order Correctness:	0
Second Order Correctness Condition:	Second Order Observed Theft Incorrect TrueLocation
For Trial No:	5
Trial Duration:	158.5267
Reaction Time for First Order:	21.568
First Order Correctness:	0
First Order Correctness Condition:	First Order Observed Theft Incorrect TrueLocation
Reaction Time for Second Order:	4.0843
Second Order Correctness:	1
Second Order Correctness Condition:	Second Order Observed Theft Correct
For Trial No:	6
Trial Duration:	148.4255
Reaction Time for First Order:	20.8753
First Order Correctness:	0
First Order Correctness Condition:	First Order Unobserved Theft Incorrect TrueLocation
Reaction Time for Second Order:	4.4723
Second Order Correctness:	1
Second Order Correctness Condition:	Second Order Unobserved Theft Correct
For Trial No:	7
Trial Duration:	111.259
Reaction Time for First Order:	11.1547
First Order Correctness:	1
First Order Correctness Condition:	First Order NoTheft Correct
Reaction Time for Second Order:	2.8017
Second Order Correctness:	1
Second Order Correctness Condition:	Second Order NoTheft Correct
For Trial No:	8
Trial Duration:	121.5615
Reaction Time for First Order:	8.0666
First Order Correctness:	0
First Order Correctness Condition:	First Order Observed Theft Incorrect TrueLocation
Reaction Time for Second Order:	3.9158
Second Order Correctness:	0
Second Order Correctness Condition:	Second Order Observed Theft Incorrect TrueLocation
Summary tallies and percentages of Correctness conditions
FIRST ORDER
Question Type	NoTheft Correct	NoTheft InCorrect	Unobserved Theft Correct	Unobserved Theft Incorrect TrueLocation	Unobserved Theft Incorrect OtherLocation	Observed Theft Correct	Observed Theft Incorrect TrueLocation	Observed Theft Incorrect OtherLocation	Total
NoTheft (Control condition)	2	0	0	0	0	0	0	0	2
UnobservedTheft	0	0	0	1	0	0	0	0	1
ObservedTheft	0	0	0	0	0	1	4	0	5
SECOND ORDER
Question Type	NoTheft Correct	NoTheft InCorrect	Unobserved Theft Correct	Unobserved Theft Incorrect TrueLocation	Unobserved Theft Incorrect OtherLocation	Observed Theft Correct	Observed Theft Incorrect TrueLocation	Observed Theft Incorrect OtherLocation	Total
NoTheft (Control condition)	2	0	0	0	0	0	0	0	2
UnobservedTheft	0	0	1	0	0	0	0	0	1
ObservedTheft	0	0	0	0	0	1	4	0	5
Summary tallies of Mean and Std of Reaction Times of Correct Responces
FIRST ORDER
Theft Condition	Mean RT	Std RT
NoTheft (Control condition)	22.2843	15.7396
UnobservedTheft
ObservedTheft	30.5108	Not Applicable
Mean and Std of Reaction Times differences
First Order Question Type	Mean Difference	STD Difference
Unobserved Theft minus No Theft
Unobserved Theft minus Observed Theft
Unobserved Theft minus (No Theft or Observed Theft - pooled)
SECOND ORDER
Theft Condition	Mean RT	Std RT
NoTheft (Control condition)	6.6242	5.4059
UnobservedTheft	4.4723	Not Applicable
ObservedTheft	4.0843	Not Applicable
Mean and Std of Reaction Times differences
Second Order Question Type	Mean Difference	STD Difference
Unobserved Theft minus No Theft
Unobserved Theft minus Observed Theft
Unobserved Theft minus (No Theft or Observed Theft - pooled)
