# Supplementary material for: Autistic traits and individual brain differences: functional network efficiency reflects attentional and social impairments, structural nodal efficiencies index systemising and theory-of-mind skills
Source: Mol Autism. 2021 Jan 21;12:3. doi: 10.1186/s13229-020-00377-8 (PMC7818759; doi:10.1186/s13229-020-00377-8)
Supplement: Supplementary file 1 — Additional file 1. Behavioural data. Spreadsheet of behavioural data for all subjects; and log data from each subject’s theory-of-mind test, in raw (ExperimentLog.txt) and tabular (.csv) formats. [file 13229_2020_377_MOESM1_ESM.zip › Paul_Arora_et_al_data/Behavioural/ToM_scores/20110929_P029_ToM_ExperimentLog.txt~]

000.000000	907845766237	0	This log was generated by build from 2010/07/08 02:46:14 from SVN Revision 2642 (2010/07/08 02:45:40).
000.000000	907845766237	0	Running on Microsoft Windows NT 5.1.2600 Service Pack 3; Using .NET 2.0.50727.1433. (6455812838644fd836ff7d843050b2f1)
000.000000	907845766237	0	Started on 9/29/2011 11:35:50 PM. Timer Resolution is 3579545 per second.
000.000000	907845766237	0	Writing of Codes to the Parallel Port is Enabled.
003.691087	907858978649	1	SJ_START
021.553607	907922918344	7	SJ_MENU_INPUT_MouseClick
021.566188	907922963376	52	SJ_SAT_START
026.760311	907941555974	58	IGNORE
041.918229	907995814424	58	SJ_SAT_INPUT_Continue
041.926921	907995845539	59	SJ_SAT_VideoStart_CargoDrop Planet=LEFT
070.696856	908098828814	55	SJ_SAT_Video_Stop
073.620920	908109295633	58	IGNORE
077.853031	908124444664	58	SJ_SAT_INPUT_Continue
077.869304	908124502914	62	SJ_SAT_VideoStart_Pirate_NoTheft Planet=LEFT
106.625643	908227437524	55	SJ_SAT_Video_Stop
111.861123	908246178161	58	IGNORE
115.132934	908257889755	58	SJ_SAT_INPUT_Continue
115.151758	908257957138	87	SJ_SAT_VideoStart_Cruiser_View_NoTheft Planet=LEFT
135.065970	908329240956	55	SJ_SAT_Video_Stop
143.425957	908359165906	58	IGNORE
144.584563	908363313188	58	SJ_SAT_INPUT_Continue
144.598864	908363364377	84	SJ_SAT_FirstOrder_Question_Presented
158.277736	908412328517	58	IGNORE
163.054238	908429426221	58	IGNORE
166.109974	908440364363	58	IGNORE
167.820882	908446488636	58	IGNORE
171.669049	908460263324	58	IGNORE
179.962208	908489949058	66	SJ_SAT_INPUT_Response_Left
179.967933	908489969553	68	SJ_SAT_FirstOrder_NoTheft_Correct
179.967939	908489969572	84	SJ_SAT_SecondOrder_Question_Presented
183.754115	908503522362	66	SJ_SAT_INPUT_Response_Left
183.764966	908503561203	76	SJ_SAT_SecondOrder_NoTheft_Correct
183.764971	908503561220	53	SJ_SAT_END
188.816078	908521641885	58	SJ_SAT_INPUT_Continue
191.672690	908531867257	7	SJ_MENU_INPUT_MouseClick
191.679808	908531892734	52	SJ_SAT_START
194.225300	908541004438	58	IGNORE
195.255419	908544691796	58	SJ_SAT_INPUT_Continue
195.268708	908544739365	59	SJ_SAT_VideoStart_CargoDrop Planet=RIGHT
224.141596	908648091167	55	SJ_SAT_Video_Stop
227.086447	908658632392	58	IGNORE
228.164970	908662493015	58	SJ_SAT_INPUT_Continue
228.174993	908662528894	61	SJ_SAT_VideoStart_Pirate_Theft Planet=RIGHT
256.944251	908765509747	55	SJ_SAT_Video_Stop
258.467195	908770961193	58	IGNORE
258.985457	908772816333	58	SJ_SAT_INPUT_Continue
258.986509	908772820099	60	SJ_SAT_VideoStart_Pirate_Drop Planet=TOP
277.286359	908838325237	55	SJ_SAT_Video_Stop
280.994971	908851600381	58	IGNORE
281.473431	908853313048	58	SJ_SAT_INPUT_Continue
281.491978	908853379439	85	SJ_SAT_VideoStart_Cruiser_View_Theft Planet=RIGHT
301.402959	908924651691	55	SJ_SAT_Video_Stop
304.779641	908936738678	58	IGNORE
305.106037	908937907025	58	SJ_SAT_INPUT_Continue
305.114709	908937938067	84	SJ_SAT_FirstOrder_Question_Presented
307.505154	908946494772	58	IGNORE
309.312216	908952963235	58	IGNORE
310.158940	908955994121	58	IGNORE
310.893248	908958622609	58	IGNORE
313.060258	908966379517	58	IGNORE
316.279096	908977901494	64	SJ_SAT_INPUT_Response_Top
316.284805	908977921930	70	SJ_SAT_FirstOrder_Scan_Correct
316.284810	908977921948	84	SJ_SAT_SecondOrder_Question_Presented
316.989089	908980442945	64	SJ_SAT_INPUT_Response_Top
316.993534	908980458855	82	SJ_SAT_SecondOrder_Scan_IncorrectTrueLocation
316.993538	908980458872	53	SJ_SAT_END
319.209561	908988391226	58	SJ_SAT_INPUT_Continue
321.504350	908996605527	7	SJ_MENU_INPUT_MouseClick
321.516413	908996648706	52	SJ_SAT_START
323.671843	909004364166	58	IGNORE
324.238327	909006391921	58	SJ_SAT_INPUT_Continue
324.242890	909006408251	59	SJ_SAT_VideoStart_CargoDrop Planet=BOTTOM
353.115179	909109757912	55	SJ_SAT_Video_Stop
354.060085	909113140244	58	IGNORE
354.274510	909113907789	58	SJ_SAT_INPUT_Continue
354.280029	909113927544	61	SJ_SAT_VideoStart_Pirate_Theft Planet=BOTTOM
383.053303	909216922772	55	SJ_SAT_Video_Stop
388.883199	909237791147	58	IGNORE
389.072696	909238469461	58	SJ_SAT_INPUT_Continue
389.077490	909238486621	60	SJ_SAT_VideoStart_Pirate_Drop Planet=RIGHT
407.376683	909303989406	55	SJ_SAT_Video_Stop
408.545126	909308171901	58	IGNORE
408.751561	909308910845	58	SJ_SAT_INPUT_Continue
408.764249	909308956259	85	SJ_SAT_VideoStart_Cruiser_View_Theft Planet=BOTTOM
428.673481	909380222253	55	SJ_SAT_Video_Stop
429.720430	909383969852	58	IGNORE
429.902489	909384621543	58	SJ_SAT_INPUT_Continue
429.905118	909384630952	84	SJ_SAT_FirstOrder_Question_Presented
431.685704	909391004641	58	IGNORE
431.907602	909391798935	58	IGNORE
433.674602	909398123991	58	IGNORE
434.081085	909399579013	58	IGNORE
435.335338	909404068670	58	IGNORE
439.609033	909419366552	67	SJ_SAT_INPUT_Response_Right
439.623396	909419417965	70	SJ_SAT_FirstOrder_Scan_Correct
439.623401	909419417984	84	SJ_SAT_SecondOrder_Question_Presented
441.215711	909425117729	67	SJ_SAT_INPUT_Response_Right
441.226410	909425156026	82	SJ_SAT_SecondOrder_Scan_IncorrectTrueLocation
441.226415	909425156043	53	SJ_SAT_END
443.237682	909432355464	58	SJ_SAT_INPUT_Continue
445.132737	909439138901	7	SJ_MENU_INPUT_MouseClick
445.141513	909439170313	52	SJ_SAT_START
447.141796	909446330417	58	IGNORE
447.956118	909449245321	58	SJ_SAT_INPUT_Continue
447.968692	909449290328	59	SJ_SAT_VideoStart_CargoDrop Planet=LEFT
476.738246	909552272243	55	SJ_SAT_Video_Stop
479.947362	909563759416	58	IGNORE
480.345232	909565183610	58	SJ_SAT_INPUT_Continue
480.349538	909565199025	61	SJ_SAT_VideoStart_Pirate_Theft Planet=LEFT
509.016990	909667815460	55	SJ_SAT_Video_Stop
509.454721	909669382337	58	IGNORE
509.652863	909670091596	58	SJ_SAT_INPUT_Continue
509.658681	909670112421	60	SJ_SAT_VideoStart_Pirate_Drop Planet=TOP
527.958506	909735617467	55	SJ_SAT_Video_Stop
528.373163	909737101750	58	IGNORE
528.570853	909737809392	58	SJ_SAT_INPUT_Continue
528.583418	909737854369	85	SJ_SAT_VideoStart_Cruiser_NoScan
549.883654	909814099521	55	SJ_SAT_Video_Stop
554.974860	909832323724	58	IGNORE
555.517478	909834266049	58	SJ_SAT_INPUT_Continue
555.518365	909834269222	84	SJ_SAT_FirstOrder_Question_Presented
558.324921	909844315415	58	IGNORE
558.978938	909846656500	58	IGNORE
559.513783	909848571003	58	IGNORE
560.047572	909850481723	58	IGNORE
561.302412	909854973481	58	IGNORE
563.992286	909864602005	66	SJ_SAT_INPUT_Response_Left
564.005362	909864648809	70	SJ_SAT_FirstOrder_Theft_Correct
564.005367	909864648828	84	SJ_SAT_SecondOrder_Question_Presented
564.511189	909866459442	66	SJ_SAT_INPUT_Response_Left
564.511695	909866461253	78	SJ_SAT_SecondOrder_Theft_Correct
564.511700	909866461270	53	SJ_SAT_END
566.019065	909871856951	58	SJ_SAT_INPUT_Continue
567.491097	909877126155	7	SJ_MENU_INPUT_MouseClick
567.498592	909877152985	52	SJ_SAT_START
568.396169	909880365903	0	IGNORE
568.396169	909880365903	0	IGNORE
568.401345	909880384430	0	IGNORE
568.401345	909880384430	0	IGNORE
568.407136	909880405157	0	IGNORE
568.407136	909880405157	0	IGNORE
568.409927	909880415149	0	IGNORE
568.409927	909880415149	0	IGNORE
568.422098	909880458714	0	IGNORE
568.422098	909880458714	0	IGNORE
568.433635	909880500014	0	IGNORE
568.433635	909880500014	0	IGNORE
568.446579	909880546345	0	IGNORE
568.446579	909880546345	0	IGNORE
568.471074	909880634029	0	IGNORE
568.471074	909880634029	0	IGNORE
568.483520	909880678579	0	IGNORE
568.483520	909880678579	0	IGNORE
568.495969	909880723139	0	IGNORE
568.495969	909880723139	0	IGNORE
568.506949	909880762443	0	IGNORE
568.506949	909880762443	0	IGNORE
568.520121	909880809593	0	IGNORE
568.520121	909880809593	0	IGNORE
568.532186	909880852780	0	IGNORE
568.532186	909880852780	0	IGNORE
568.544855	909880898131	0	IGNORE
568.544855	909880898131	0	IGNORE
568.555787	909880937262	0	IGNORE
568.555787	909880937262	0	IGNORE
568.567998	909880980972	0	IGNORE
568.567998	909880980972	0	IGNORE
568.580219	909881024718	0	IGNORE
568.580219	909881024718	0	IGNORE
568.617804	909881159253	0	IGNORE
568.617804	909881159253	0	IGNORE
569.115218	909882939770	58	IGNORE
569.337311	909883734762	58	SJ_SAT_INPUT_Continue
569.352343	909883788571	59	SJ_SAT_VideoStart_CargoDrop Planet=BOTTOM
602.056461	910000854430	58	SJ_SAT_INPUT_Continue
602.069543	910000901259	62	SJ_SAT_VideoStart_Pirate_NoTheft Planet=BOTTOM
630.838190	910103879927	55	SJ_SAT_Video_Stop
632.998743	910111613723	58	IGNORE
633.237356	910112467850	58	SJ_SAT_INPUT_Continue
633.255023	910112531090	87	SJ_SAT_VideoStart_Cruiser_View_NoTheft Planet=BOTTOM
653.251004	910184107603	55	SJ_SAT_Video_Stop
653.775149	910185983804	58	IGNORE
653.988273	910186746691	58	SJ_SAT_INPUT_Continue
653.993431	910186765153	84	SJ_SAT_FirstOrder_Question_Presented
654.242168	910187655519	58	IGNORE
654.536297	910188708368	58	IGNORE
654.814671	910189704817	58	IGNORE
655.141177	910190873561	58	IGNORE
655.522629	910192238986	58	IGNORE
657.265861	910198478964	58	IGNORE
659.378964	910206042911	65	SJ_SAT_INPUT_Response_Bottom
659.392407	910206091031	68	SJ_SAT_FirstOrder_NoTheft_Correct
659.392412	910206091050	84	SJ_SAT_SecondOrder_Question_Presented
663.090375	910219328074	65	SJ_SAT_INPUT_Response_Bottom
663.104654	910219379186	76	SJ_SAT_SecondOrder_NoTheft_Correct
663.104659	910219379204	53	SJ_SAT_END
665.952348	910229572635	58	SJ_SAT_INPUT_Continue
667.305632	910234416776	7	SJ_MENU_INPUT_MouseClick
667.306151	910234418633	52	SJ_SAT_START
669.448516	910242087324	58	IGNORE
669.694491	910242967804	58	SJ_SAT_INPUT_Continue
669.695260	910242970556	59	SJ_SAT_VideoStart_CargoDrop Planet=RIGHT
698.564988	910346311047	55	SJ_SAT_Video_Stop
698.980325	910347797765	58	IGNORE
699.162331	910348449262	58	SJ_SAT_INPUT_Continue
699.173008	910348487481	61	SJ_SAT_VideoStart_Pirate_Theft Planet=RIGHT
727.941499	910451465591	55	SJ_SAT_Video_Stop
729.032606	910455371256	58	IGNORE
729.286625	910456280529	58	SJ_SAT_INPUT_Continue
729.291878	910456299334	60	SJ_SAT_VideoStart_Pirate_Drop Planet=LEFT
747.605433	910521853525	55	SJ_SAT_Video_Stop
747.902850	910522918144	58	IGNORE
748.365470	910524574112	58	SJ_SAT_INPUT_Continue
748.385804	910524646900	85	SJ_SAT_VideoStart_Cruiser_View_Theft Planet=RIGHT
768.396315	910596275425	55	SJ_SAT_Video_Stop
768.918339	910598144034	58	IGNORE
769.204230	910599167394	58	SJ_SAT_INPUT_Continue
769.206315	910599174856	84	SJ_SAT_FirstOrder_Question_Presented
769.514140	910600276731	58	IGNORE
769.792282	910601272350	58	IGNORE
770.070590	910602268566	58	IGNORE
770.348625	910603263805	58	IGNORE
770.642893	910604317153	58	IGNORE
770.961338	910605457038	58	IGNORE
771.391094	910606995372	58	IGNORE
772.544979	910611125755	66	SJ_SAT_INPUT_Response_Left
772.546769	910611132162	70	SJ_SAT_FirstOrder_Scan_Correct
772.546774	910611132180	84	SJ_SAT_SecondOrder_Question_Presented
773.575680	910614815194	66	SJ_SAT_INPUT_Response_Left
773.576200	910614817056	82	SJ_SAT_SecondOrder_Scan_IncorrectTrueLocation
773.576205	910614817074	53	SJ_SAT_END
NULL EVENT LOGGED
NULL EVENT LOGGED
NULL EVENT LOGGED
NULL EVENT LOGGED
NULL EVENT LOGGED
778.767271	910633398727	59	SJ_SAT_VideoStart_CargoDrop Planet=TOP
NULL EVENT LOGGED
NULL EVENT LOGGED
774.618986	910618549756	58	SJ_SAT_INPUT_Continue
776.592976	910625615740	7	SJ_MENU_INPUT_MouseClick
776.596787	910625629382	52	SJ_SAT_START
778.226839	910631464228	58	IGNORE
778.753146	910633348168	58	SJ_SAT_INPUT_Continue
NULL EVENT LOGGED
779.111405	910634630570	58	IGNORE
807.433668	910736011385	55	SJ_SAT_Video_Stop
813.872285	910759058704	58	IGNORE
814.638874	910761802745	58	SJ_SAT_INPUT_Continue
814.655684	910761862918	61	SJ_SAT_VideoStart_Pirate_Theft Planet=TOP
843.325806	910864488908	55	SJ_SAT_Video_Stop
844.805048	910869783923	58	IGNORE
846.227484	910874875596	58	SJ_SAT_INPUT_Continue
846.228637	910874879722	60	SJ_SAT_VideoStart_Pirate_Drop Planet=RIGHT
864.529397	910940388118	55	SJ_SAT_Video_Stop
864.811846	910941399156	58	IGNORE
865.201776	910942794927	58	SJ_SAT_INPUT_Continue
865.208433	910942818759	85	SJ_SAT_VideoStart_Cruiser_View_Theft Planet=TOP
885.102826	911014031631	55	SJ_SAT_Video_Stop
885.666776	911016050317	58	IGNORE
885.929198	911016989668	58	SJ_SAT_INPUT_Continue
889.422149	911029492843	70	SJ_SAT_FirstOrder_Scan_Correct
889.422154	911029492861	84	SJ_SAT_SecondOrder_Question_Presented
886.477300	911018951624	58	IGNORE
889.860834	911031063137	82	SJ_SAT_SecondOrder_Scan_IncorrectTrueLocation
889.860842	911031063163	53	SJ_SAT_END
887.295519	911021880476	58	IGNORE
887.870491	911023938613	58	IGNORE
889.414441	911029465251	67	SJ_SAT_INPUT_Response_Right
NULL EVENT LOGGED
893.681099	911044737948	0	IGNORE
889.844639	911031005166	67	SJ_SAT_INPUT_Response_Right
893.692113	911044777370	0	IGNORE
NULL EVENT LOGGED
893.705441	911044825081	0	IGNORE
892.628913	911040971598	7	SJ_MENU_INPUT_MouseClick
893.718961	911044873474	0	IGNORE
893.681099	911044737948	0	IGNORE
893.960729	911045738895	0	IGNORE
893.692113	911044777370	0	IGNORE
893.974365	911045787704	0	IGNORE
893.986737	911045831992	0	IGNORE
893.986737	911045831992	0	IGNORE
893.718961	911044873474	0	IGNORE
893.998752	911045875000	0	IGNORE
893.960729	911045738895	0	IGNORE
894.011091	911045919166	0	IGNORE
893.974365	911045787704	0	IGNORE
894.022782	911045961015	0	IGNORE
894.034750	911046003855	0	IGNORE
894.034750	911046003855	0	IGNORE
893.998752	911045875000	0	IGNORE
NULL EVENT LOGGED
895.067816	911049701764	59	SJ_SAT_VideoStart_CargoDrop Planet=BOTTOM
NULL EVENT LOGGED
894.022782	911045961015	0	IGNORE
NULL EVENT LOGGED
NULL EVENT LOGGED
NULL EVENT LOGGED
894.425893	911047403969	58	IGNORE
895.056187	911049660136	58	SJ_SAT_INPUT_Continue
NULL EVENT LOGGED
923.939522	911153049335	55	SJ_SAT_Video_Stop
924.357952	911154547122	58	IGNORE
924.508033	911155084345	58	SJ_SAT_INPUT_Continue
924.513672	911155104529	61	SJ_SAT_VideoStart_Pirate_Theft Planet=BOTTOM
953.286997	911258099939	55	SJ_SAT_Video_Stop
953.681562	911259512304	58	IGNORE
953.903661	911260307319	58	SJ_SAT_INPUT_Continue
953.911843	911260336604	60	SJ_SAT_VideoStart_Pirate_Drop Planet=TOP
972.213415	911325847906	55	SJ_SAT_Video_Stop
973.632457	911330927432	58	IGNORE
973.894731	911331866251	58	SJ_SAT_INPUT_Continue
973.904544	911331901379	85	SJ_SAT_VideoStart_Cruiser_View_Theft Planet=BOTTOM
993.816425	911403176852	55	SJ_SAT_Video_Stop
995.840572	911410422377	58	IGNORE
998.590899	911420267296	70	SJ_SAT_FirstOrder_Scan_Correct
998.590904	911420267314	84	SJ_SAT_SecondOrder_Question_Presented
996.300895	911412070123	58	IGNORE
999.181410	911422381059	82	SJ_SAT_SecondOrder_Scan_IncorrectTrueLocation
999.181415	911422381076	53	SJ_SAT_END
996.990922	911414540107	58	IGNORE
997.221044	911415363838	58	IGNORE
998.582887	911420238618	64	SJ_SAT_INPUT_Response_Top
NULL EVENT LOGGED
1002.568150	911434504047	0	IGNORE
999.173059	911422351165	64	SJ_SAT_INPUT_Response_Top
NULL EVENT LOGGED
1003.041615	911436198836	59	SJ_SAT_VideoStart_CargoDrop Planet=LEFT
999.696454	911424224679	58	SJ_SAT_INPUT_Continue
1000.989815	911428854323	7	SJ_MENU_INPUT_MouseClick
1001.003952	911428904928	52	SJ_SAT_START
1002.568150	911434504047	0	IGNORE
NULL EVENT LOGGED
1002.784951	911435280095	58	IGNORE
1003.030516	911436159107	58	SJ_SAT_INPUT_Continue
NULL EVENT LOGGED
1031.811983	911539183662	55	SJ_SAT_Video_Stop
1032.692140	911542334225	58	IGNORE
1033.042517	911543588414	58	SJ_SAT_INPUT_Continue
1033.044184	911543594380	61	SJ_SAT_VideoStart_Pirate_Theft Planet=LEFT
1061.699356	911646166857	55	SJ_SAT_Video_Stop
1062.048076	911647415117	58	IGNORE
1062.414412	911648726435	58	SJ_SAT_INPUT_Continue
1062.425576	911648766395	60	SJ_SAT_VideoStart_Pirate_Drop Planet=BOTTOM
1080.809883	911714573850	55	SJ_SAT_Video_Stop
1081.158166	911715820543	58	IGNORE
1081.373007	911716589576	58	SJ_SAT_INPUT_Continue
1081.387880	911716642815	85	SJ_SAT_VideoStart_Cruiser_View_Theft Planet=LEFT
1101.380806	911788208395	55	SJ_SAT_Video_Stop
1102.045976	911790589399	58	IGNORE
1104.417565	911799078611	70	SJ_SAT_FirstOrder_Scan_Correct
1104.417573	911799078639	84	SJ_SAT_SecondOrder_Question_Presented
1102.577725	911792492820	58	IGNORE
1104.788787	911800407415	82	SJ_SAT_SecondOrder_Scan_IncorrectTrueLocation
1104.788791	911800407431	53	SJ_SAT_END
1103.484241	911795737734	58	IGNORE
1103.810929	911796907130	58	IGNORE
1104.402344	911799024127	65	SJ_SAT_INPUT_Response_Bottom
NULL EVENT LOGGED
1108.449460	911813510959	0	IGNORE
1104.777121	911800365655	65	SJ_SAT_INPUT_Response_Bottom
NULL EVENT LOGGED
1109.742994	911818141221	59	SJ_SAT_VideoStart_CargoDrop Planet=RIGHT
1105.725833	911803761613	58	SJ_SAT_INPUT_Continue
1107.541968	911810262551	7	SJ_MENU_INPUT_MouseClick
1107.556319	911810313920	52	SJ_SAT_START
1108.449460	911813510959	0	IGNORE
NULL EVENT LOGGED
1109.373483	911816818541	58	IGNORE
1109.739662	911818129295	58	SJ_SAT_INPUT_Continue
NULL EVENT LOGGED
1135.951713	911911956512	58	IGNORE
1136.189967	911912809354	58	IGNORE
1138.612826	911921482084	55	SJ_SAT_Video_Stop
1139.389808	911924263327	58	IGNORE
1139.956814	911926292952	58	SJ_SAT_INPUT_Continue
1139.963196	911926315795	61	SJ_SAT_VideoStart_Pirate_Theft Planet=RIGHT
1168.731881	912029294598	55	SJ_SAT_Video_Stop
1169.217860	912031034183	58	IGNORE
1169.480015	912031972576	58	SJ_SAT_INPUT_Continue
1169.491683	912032014342	60	SJ_SAT_VideoStart_Pirate_Drop Planet=TOP
1187.790734	912097516620	55	SJ_SAT_Video_Stop
1188.672261	912100672084	58	IGNORE
1189.854895	912104905378	58	SJ_SAT_INPUT_Continue
1189.870104	912104959817	85	SJ_SAT_VideoStart_Cruiser_View_Theft Planet=RIGHT
1206.854112	912165754838	58	IGNORE
1209.779840	912176227614	55	SJ_SAT_Video_Stop
1210.278211	912178011557	58	IGNORE
1210.548245	912178978154	58	SJ_SAT_INPUT_Continue
1213.035971	912187883082	70	SJ_SAT_FirstOrder_Scan_Correct
1213.035976	912187883101	84	SJ_SAT_SecondOrder_Question_Presented
1211.128723	912181056003	58	IGNORE
1213.406973	912189211100	82	SJ_SAT_SecondOrder_Scan_IncorrectTrueLocation
1213.406986	912189211147	53	SJ_SAT_END
1212.018936	912184242559	58	IGNORE
1215.278320	912195909670	0	IGNORE
1213.034088	912187876342	64	SJ_SAT_INPUT_Response_Top
1215.289798	912195950758	0	IGNORE
NULL EVENT LOGGED
1215.302354	912195995703	0	IGNORE
NULL EVENT LOGGED
1215.314690	912196039860	0	IGNORE
1215.326606	912196082513	0	IGNORE
1215.326606	912196082513	0	IGNORE
1215.289798	912195950758	0	IGNORE
1215.339231	912196127704	0	IGNORE
1215.302354	912195995703	0	IGNORE
1215.362841	912196212218	0	IGNORE
1215.314690	912196039860	0	IGNORE
1215.438083	912196481551	0	IGNORE
NULL EVENT LOGGED
1215.448715	912196519609	0	IGNORE
1215.460171	912196560615	0	IGNORE
1215.460171	912196560615	0	IGNORE
1215.362841	912196212218	0	IGNORE
1215.473083	912196606833	0	IGNORE
1215.438083	912196481551	0	IGNORE
1215.484902	912196649140	0	IGNORE
1215.497976	912196695938	0	IGNORE
1215.497976	912196695938	0	IGNORE
NULL EVENT LOGGED
1215.509718	912196737971	0	IGNORE
1215.473083	912196606833	0	IGNORE
1215.521639	912196780642	0	IGNORE
1215.484902	912196649140	0	IGNORE
1215.535385	912196829845	0	IGNORE
1215.546408	912196869305	0	IGNORE
1215.546408	912196869305	0	IGNORE
1215.509718	912196737971	0	IGNORE
1215.558138	912196911292	0	IGNORE
1215.521639	912196780642	0	IGNORE
1215.571490	912196959085	0	IGNORE
1215.535385	912196829845	0	IGNORE
1215.584296	912197004925	0	IGNORE
1215.596510	912197048647	0	IGNORE
1215.596510	912197048647	0	IGNORE
1215.558138	912196911292	0	IGNORE
1215.608055	912197089972	0	IGNORE
1215.571490	912196959085	0	IGNORE
1215.620614	912197134929	0	IGNORE
1215.631857	912197175172	0	IGNORE
1215.631857	912197175172	0	IGNORE
NULL EVENT LOGGED
1215.644042	912197218788	0	IGNORE
1215.608055	912197089972	0	IGNORE
NULL EVENT LOGGED
1215.620614	912197134929	0	IGNORE
NULL EVENT LOGGED
1222.112670	912220373535	0	IGNORE
1222.125214	912220418435	0	IGNORE
1222.125214	912220418435	0	IGNORE
NULL EVENT LOGGED
1222.137686	912220463082	0	IGNORE
1221.157919	912216955960	7	SJ_MENU_INPUT_MouseClick
1222.149766	912220506321	0	IGNORE
1222.112670	912220373535	0	IGNORE
1222.161901	912220549759	0	IGNORE
1222.174066	912220593305	0	IGNORE
1222.174066	912220593305	0	IGNORE
1222.137686	912220463082	0	IGNORE
1222.186061	912220636239	0	IGNORE
1222.149766	912220506321	0	IGNORE
1222.198762	912220681703	0	IGNORE
1222.209752	912220721044	0	IGNORE
1222.209752	912220721044	0	IGNORE
NULL EVENT LOGGED
1222.234868	912220810948	0	IGNORE
1222.186061	912220636239	0	IGNORE
1222.345138	912221205665	0	IGNORE
1222.198762	912220681703	0	IGNORE
1222.446321	912221567852	0	IGNORE
NULL EVENT LOGGED
1222.459455	912221614868	0	IGNORE
1222.234868	912220810948	0	IGNORE
1222.472478	912221661485	0	IGNORE
1222.345138	912221205665	0	IGNORE
1222.485329	912221707485	0	IGNORE
1222.446321	912221567852	0	IGNORE
1222.498492	912221754601	0	IGNORE
1222.509703	912221794733	0	IGNORE
1222.509703	912221794733	0	IGNORE
1222.472478	912221661485	0	IGNORE
1222.520674	912221834004	0	IGNORE
1222.485329	912221707485	0	IGNORE
1222.532871	912221877664	0	IGNORE
1222.545572	912221923128	0	IGNORE
1222.545572	912221923128	0	IGNORE
NULL EVENT LOGGED
1222.556647	912221962769	0	IGNORE
1222.520674	912221834004	0	IGNORE
1222.567569	912222001864	0	IGNORE
1222.578188	912222039876	0	IGNORE
1222.578188	912222039876	0	IGNORE
NULL EVENT LOGGED
1222.589267	912222079533	0	IGNORE
1222.556647	912221962769	0	IGNORE
1222.601329	912222122713	0	IGNORE
1222.612885	912222164078	0	IGNORE
1222.612885	912222164078	0	IGNORE
NULL EVENT LOGGED
1222.625515	912222209285	0	IGNORE
1222.589267	912222079533	0	IGNORE
1222.639019	912222257623	0	IGNORE
1222.601329	912222122713	0	IGNORE
1222.650170	912222297541	0	IGNORE
NULL EVENT LOGGED
NULL EVENT LOGGED
1225.871898	912233829860	59	SJ_SAT_VideoStart_CargoDrop Planet=BOTTOM
NULL EVENT LOGGED
1222.639019	912222257623	0	IGNORE
NULL EVENT LOGGED
1222.650170	912222297541	0	IGNORE
NULL EVENT LOGGED
1225.456368	912232342453	58	IGNORE
1225.870845	912233826090	58	SJ_SAT_INPUT_Continue
NULL EVENT LOGGED
1254.743346	912337176508	55	SJ_SAT_Video_Stop
1255.997068	912341664262	58	IGNORE
1256.451821	912343292069	58	SJ_SAT_INPUT_Continue
1256.464876	912343338800	61	SJ_SAT_VideoStart_Pirate_Theft Planet=BOTTOM
1285.237867	912446333018	55	SJ_SAT_Video_Stop
1286.089549	912449381652	58	IGNORE
1286.327730	912450234230	58	SJ_SAT_INPUT_Continue
1286.335102	912450260619	60	SJ_SAT_VideoStart_Pirate_Drop Planet=LEFT
1304.633608	912515760945	55	SJ_SAT_Video_Stop
1305.032143	912517187519	58	IGNORE
1305.269936	912518038710	58	SJ_SAT_INPUT_Continue
1305.279107	912518071537	85	SJ_SAT_VideoStart_Cruiser_View_Theft Planet=BOTTOM
1319.716179	912569749687	58	IGNORE
1325.292386	912589709970	55	SJ_SAT_Video_Stop
1325.653151	912591001345	58	IGNORE
1325.947677	912592055613	58	SJ_SAT_INPUT_Continue
1328.261599	912600338404	70	SJ_SAT_FirstOrder_Scan_Correct
1328.261604	912600338422	84	SJ_SAT_SecondOrder_Question_Presented
1326.912591	912595509567	58	IGNORE
1328.615956	912601606838	82	SJ_SAT_SecondOrder_Scan_IncorrectTrueLocation
1328.615960	912601606855	53	SJ_SAT_END
1327.618258	912598035536	58	IGNORE
1327.848498	912598859688	58	IGNORE
1328.249835	912600296294	66	SJ_SAT_INPUT_Response_Left
NULL EVENT LOGGED
