# Supplementary material for: Autistic traits and individual brain differences: functional network efficiency reflects attentional and social impairments, structural nodal efficiencies index systemising and theory-of-mind skills
Source: Mol Autism. 2021 Jan 21;12:3. doi: 10.1186/s13229-020-00377-8 (PMC7818759; doi:10.1186/s13229-020-00377-8)
Supplement: Supplementary file 1 — Additional file 1. Behavioural data. Spreadsheet of behavioural data for all subjects; and log data from each subject’s theory-of-mind test, in raw (ExperimentLog.txt) and tabular (.csv) formats. [file 13229_2020_377_MOESM1_ESM.zip › Paul_Arora_et_al_data/Behavioural/ToM_scores/20110916_P011_ToM_ExperimentLog.txt]

000.000000	399642022152	0	This log was generated by build from 2010/07/08 02:46:14 from SVN Revision 2642 (2010/07/08 02:45:40).
000.000000	399642022152	0	Running on Microsoft Windows NT 5.1.2600 Service Pack 3; Using .NET 2.0.50727.1433. (6455812838644fd836ff7d843050b2f1)
000.000000	399642022152	0	Started on 9/17/2011 1:01:58 AM. Timer Resolution is 3579545 per second.
000.000000	399642022152	0	Writing of Codes to the Parallel Port is Enabled.
010.510955	399679646590	1	SJ_START
027.549699	399740637541	7	SJ_MENU_INPUT_MouseClick
027.557054	399740663868	52	SJ_SAT_START
029.987055	399749362164	58	IGNORE
031.562100	399755000111	58	SJ_SAT_INPUT_Continue
031.565128	399755010947	59	SJ_SAT_VideoStart_CargoDrop Planet=TOP
060.232735	399857627937	55	SJ_SAT_Video_Stop
062.820826	399866892125	58	IGNORE
064.611536	399873302054	58	SJ_SAT_INPUT_Continue
064.623134	399873343569	62	SJ_SAT_VideoStart_Pirate_NoTheft Planet=TOP
096.503291	399987460026	58	SJ_SAT_INPUT_Continue
096.519449	399987517862	87	SJ_SAT_VideoStart_Cruiser_View_NoTheft Planet=TOP
117.999070	400064405132	58	SJ_SAT_INPUT_Continue
118.004151	400064423322	84	SJ_SAT_FirstOrder_Question_Presented
120.894209	400074768415	58	IGNORE
125.053584	400089657082	58	IGNORE
129.525526	400105664601	58	IGNORE
132.949926	400117922395	58	IGNORE
139.037770	400139714107	58	IGNORE
144.993331	400161032306	64	SJ_SAT_INPUT_Response_Top
144.999793	400161055435	68	SJ_SAT_FirstOrder_NoTheft_Correct
144.999798	400161055453	84	SJ_SAT_SecondOrder_Question_Presented
147.824553	400171166791	64	SJ_SAT_INPUT_Response_Top
147.835992	400171207739	76	SJ_SAT_SecondOrder_NoTheft_Correct
147.835997	400171207757	53	SJ_SAT_END
151.261375	400183469050	58	SJ_SAT_INPUT_Continue
153.493105	400191457629	7	SJ_MENU_INPUT_MouseClick
153.509450	400191516137	52	SJ_SAT_START
156.317804	400201568764	58	IGNORE
157.500613	400205802682	58	SJ_SAT_INPUT_Continue
157.504891	400205817996	59	SJ_SAT_VideoStart_CargoDrop Planet=RIGHT
186.381847	400309184359	55	SJ_SAT_Video_Stop
186.862697	400310905583	58	IGNORE
189.109687	400318948786	58	SJ_SAT_INPUT_Continue
189.117872	400318978086	61	SJ_SAT_VideoStart_Pirate_Theft Planet=RIGHT
217.894430	400421985071	55	SJ_SAT_Video_Stop
219.505450	400427751789	58	IGNORE
220.519798	400431382693	58	SJ_SAT_INPUT_Continue
220.529164	400431416218	60	SJ_SAT_VideoStart_Pirate_Drop Planet=TOP
238.833658	400496937980	55	SJ_SAT_Video_Stop
239.942048	400500905510	58	IGNORE
240.700409	400503620096	58	SJ_SAT_INPUT_Continue
240.707961	400503647132	85	SJ_SAT_VideoStart_Cruiser_NoScan
262.027853	400579962644	55	SJ_SAT_Video_Stop
264.605250	400589188550	58	IGNORE
265.731674	400593220637	58	SJ_SAT_INPUT_Continue
265.740326	400593251606	84	SJ_SAT_FirstOrder_Question_Presented
268.171593	400601954437	58	IGNORE
271.090031	400612401117	58	IGNORE
274.769866	400625573251	58	IGNORE
277.681037	400635993918	58	IGNORE
281.104632	400648248833	58	IGNORE
288.171692	400673545692	67	SJ_SAT_INPUT_Response_Right
288.186101	400673597270	70	SJ_SAT_FirstOrder_Theft_Correct
288.186107	400673597289	84	SJ_SAT_SecondOrder_Question_Presented
296.108681	400701956500	67	SJ_SAT_INPUT_Response_Right
296.118027	400701989956	78	SJ_SAT_SecondOrder_Theft_Correct
296.118032	400701989974	53	SJ_SAT_END
298.818399	400711656058	58	SJ_SAT_INPUT_Continue
300.354025	400717152902	7	SJ_MENU_INPUT_MouseClick
300.354846	400717155838	52	SJ_SAT_START
302.538415	400724972023	58	IGNORE
303.256486	400727542389	58	SJ_SAT_INPUT_Continue
303.267758	400727582739	59	SJ_SAT_VideoStart_CargoDrop Planet=LEFT
332.053345	400830622042	55	SJ_SAT_Video_Stop
332.948759	400833827218	58	IGNORE
333.850311	400837054363	58	SJ_SAT_INPUT_Continue
333.859697	400837087960	61	SJ_SAT_VideoStart_Pirate_Theft Planet=LEFT
362.530953	400939718013	55	SJ_SAT_Video_Stop
363.669726	400943794300	58	IGNORE
364.556229	400946967580	58	SJ_SAT_INPUT_Continue
364.556948	400946970153	60	SJ_SAT_VideoStart_Pirate_Drop Planet=TOP
382.856466	401012474101	55	SJ_SAT_Video_Stop
384.202918	401017293787	58	IGNORE
385.745773	401022816506	58	SJ_SAT_INPUT_Continue
385.763666	401022880553	85	SJ_SAT_VideoStart_Cruiser_View_Theft Planet=LEFT
405.674239	401094151347	55	SJ_SAT_Video_Stop
411.412255	401114690831	58	IGNORE
412.978320	401120296633	58	SJ_SAT_INPUT_Continue
412.981118	401120306649	84	SJ_SAT_FirstOrder_Question_Presented
415.417509	401129027819	58	IGNORE
417.568385	401136726975	58	IGNORE
419.927492	401145171508	58	IGNORE
422.206318	401153328666	58	IGNORE
424.694455	401162235065	58	IGNORE
431.513438	401186643922	64	SJ_SAT_INPUT_Response_Top
431.529185	401186700288	70	SJ_SAT_FirstOrder_Scan_Correct
431.529190	401186700307	84	SJ_SAT_SecondOrder_Question_Presented
442.052266	401224368132	64	SJ_SAT_INPUT_Response_Top
442.060892	401224399006	82	SJ_SAT_SecondOrder_Scan_IncorrectTrueLocation
442.060898	401224399029	53	SJ_SAT_END
445.753277	401237616067	58	SJ_SAT_INPUT_Continue
447.193241	401242770481	7	SJ_MENU_INPUT_MouseClick
447.209551	401242828863	52	SJ_SAT_START
452.482234	401261702671	58	IGNORE
454.073132	401267397362	58	SJ_SAT_INPUT_Continue
454.088974	401267454070	59	SJ_SAT_VideoStart_CargoDrop Planet=RIGHT
482.975511	401370854729	55	SJ_SAT_Video_Stop
483.756680	401373650957	58	IGNORE
486.291854	401382725725	58	SJ_SAT_INPUT_Continue
486.300875	401382758018	61	SJ_SAT_VideoStart_Pirate_Theft Planet=RIGHT
515.069844	401485737837	55	SJ_SAT_Video_Stop
516.663836	401491443604	58	IGNORE
517.406046	401494100378	58	SJ_SAT_INPUT_Continue
517.416183	401494136663	60	SJ_SAT_VideoStart_Pirate_Drop Planet=BOTTOM
535.819512	401560012207	55	SJ_SAT_Video_Stop
536.260855	401561592015	58	IGNORE
537.067273	401564478624	58	SJ_SAT_INPUT_Continue
537.072394	401564496953	85	SJ_SAT_VideoStart_Cruiser_View_Theft Planet=RIGHT
557.085439	401636134551	55	SJ_SAT_Video_Stop
558.755493	401642112582	58	IGNORE
559.417926	401644483793	58	SJ_SAT_INPUT_Continue
559.431103	401644530959	84	SJ_SAT_FirstOrder_Question_Presented
561.344640	401651380553	58	IGNORE
562.528075	401655616710	58	IGNORE
563.637898	401659589372	58	IGNORE
565.180415	401665110880	58	IGNORE
567.291655	401672668158	58	IGNORE
574.966743	401700141481	65	SJ_SAT_INPUT_Response_Bottom
574.973966	401700167338	70	SJ_SAT_FirstOrder_Scan_Correct
574.973971	401700167356	84	SJ_SAT_SecondOrder_Question_Presented
577.542107	401709360114	67	SJ_SAT_INPUT_Response_Right
577.556218	401709410623	78	SJ_SAT_SecondOrder_Scan_Correct
577.556224	401709410647	53	SJ_SAT_END
579.371210	401715907469	58	SJ_SAT_INPUT_Continue
580.550900	401720130223	7	SJ_MENU_INPUT_MouseClick
580.560973	401720166281	52	SJ_SAT_START
582.634407	401727588232	58	IGNORE
583.617150	401731106004	58	SJ_SAT_INPUT_Continue
583.625550	401731136070	59	SJ_SAT_VideoStart_CargoDrop Planet=TOP
612.292085	401833749223	55	SJ_SAT_Video_Stop
612.604744	401834868402	58	IGNORE
613.403108	401837726179	58	SJ_SAT_INPUT_Continue
613.406500	401837738323	61	SJ_SAT_VideoStart_Pirate_Theft Planet=TOP
642.074944	401940358307	55	SJ_SAT_Video_Stop
643.038801	401943808477	58	IGNORE
643.781243	401946466081	58	SJ_SAT_INPUT_Continue
643.797049	401946522661	60	SJ_SAT_VideoStart_Pirate_Drop Planet=RIGHT
662.095791	402012023831	55	SJ_SAT_Video_Stop
662.491979	402013442003	58	IGNORE
663.178365	402015898951	58	SJ_SAT_INPUT_Continue
663.193337	402015952547	85	SJ_SAT_VideoStart_Cruiser_NoScan
684.510051	402092256684	55	SJ_SAT_Video_Stop
686.283544	402098604981	58	IGNORE
687.041684	402101318776	58	SJ_SAT_INPUT_Continue
687.058016	402101377239	84	SJ_SAT_FirstOrder_Question_Presented
689.673111	402110738088	58	IGNORE
692.296252	402120127740	58	IGNORE
695.415481	402131293159	58	IGNORE
697.638934	402139252109	58	IGNORE
699.757935	402146837171	58	IGNORE
703.944206	402161822114	64	SJ_SAT_INPUT_Response_Top
703.951260	402161847364	70	SJ_SAT_FirstOrder_Theft_Correct
703.951265	402161847383	84	SJ_SAT_SecondOrder_Question_Presented
710.144106	402184014937	67	SJ_SAT_INPUT_Response_Right
710.145186	402184018803	79	SJ_SAT_SecondOrder_Theft_IncorrectTrueLocation
710.145191	402184018820	53	SJ_SAT_END
712.406275	402192112473	58	SJ_SAT_INPUT_Continue
714.129802	402198281914	7	SJ_MENU_INPUT_MouseClick
714.145624	402198338550	52	SJ_SAT_START
716.397615	402206399651	58	IGNORE
716.963671	402208425875	58	SJ_SAT_INPUT_Continue
716.973321	402208460419	59	SJ_SAT_VideoStart_CargoDrop Planet=LEFT
745.761892	402311510404	55	SJ_SAT_Video_Stop
746.560073	402314367527	58	IGNORE
747.318099	402317080917	58	SJ_SAT_INPUT_Continue
747.331926	402317130410	61	SJ_SAT_VideoStart_Pirate_Theft Planet=LEFT
776.005460	402419768618	55	SJ_SAT_Video_Stop
776.786749	402422565274	58	IGNORE
777.264545	402424275566	58	SJ_SAT_INPUT_Continue
777.271833	402424301654	60	SJ_SAT_VideoStart_Pirate_Drop Planet=TOP
795.573994	402489815066	55	SJ_SAT_Video_Stop
795.887618	402490937696	58	IGNORE
796.381805	402492706660	58	SJ_SAT_INPUT_Continue
796.388031	402492728945	85	SJ_SAT_VideoStart_Cruiser_View_Theft Planet=LEFT
816.298862	402564000663	55	SJ_SAT_Video_Stop
817.165784	402567103847	58	IGNORE
817.675910	402568929867	58	SJ_SAT_INPUT_Continue
817.682867	402568954769	84	SJ_SAT_FirstOrder_Question_Presented
819.018573	402573735991	58	IGNORE
820.361023	402578541351	58	IGNORE
823.456600	402589622109	58	IGNORE
825.255370	402596060884	58	IGNORE
827.302386	402603388272	58	IGNORE
831.865343	402619721582	64	SJ_SAT_INPUT_Response_Top
831.876126	402619760178	70	SJ_SAT_FirstOrder_Scan_Correct
831.876131	402619760196	84	SJ_SAT_SecondOrder_Question_Presented
846.446869	402671916811	64	SJ_SAT_INPUT_Response_Top
846.458742	402671959308	82	SJ_SAT_SecondOrder_Scan_IncorrectTrueLocation
846.458747	402671959327	53	SJ_SAT_END
849.307125	402682155223	58	SJ_SAT_INPUT_Continue
850.710355	402687178151	7	SJ_MENU_INPUT_MouseClick
850.712577	402687186104	52	SJ_SAT_START
854.777721	402701737468	58	IGNORE
855.648156	402704853231	58	SJ_SAT_INPUT_Continue
855.649940	402704859617	59	SJ_SAT_VideoStart_CargoDrop Planet=RIGHT
884.520537	402808203219	55	SJ_SAT_Video_Stop
885.644606	402812226872	58	IGNORE
886.122711	402813938270	58	SJ_SAT_INPUT_Continue
886.124551	402813944857	62	SJ_SAT_VideoStart_Pirate_NoTheft Planet=RIGHT
916.392527	402922290440	55	SJ_SAT_Video_Stop
920.555380	402937191558	58	IGNORE
921.671847	402941188003	58	SJ_SAT_INPUT_Continue
921.678707	402941212558	87	SJ_SAT_VideoStart_Cruiser_View_NoTheft Planet=RIGHT
943.103998	403017905351	55	SJ_SAT_Video_Stop
946.946281	403031658976	58	IGNORE
947.768978	403034603860	58	SJ_SAT_INPUT_Continue
947.778404	403034637598	84	SJ_SAT_FirstOrder_Question_Presented
950.199696	403043304722	58	IGNORE
951.094508	403046507743	58	IGNORE
951.948702	403049565367	58	IGNORE
953.067066	403053568603	58	IGNORE
954.329669	403058088148	58	IGNORE
955.521964	403062356021	67	SJ_SAT_INPUT_Response_Right
955.523756	403062362435	68	SJ_SAT_FirstOrder_NoTheft_Correct
955.523762	403062362455	84	SJ_SAT_SecondOrder_Question_Presented
955.999665	403064065972	67	SJ_SAT_INPUT_Response_Right
956.013179	403064114348	76	SJ_SAT_SecondOrder_NoTheft_Correct
956.013184	403064114366	53	SJ_SAT_END
957.653414	403069985643	58	SJ_SAT_INPUT_Continue
958.959180	403074659691	7	SJ_MENU_INPUT_MouseClick
958.967228	403074688497	52	SJ_SAT_START
960.925229	403081697252	58	IGNORE
961.659528	403084325708	58	SJ_SAT_INPUT_Continue
961.661011	403084331016	59	SJ_SAT_VideoStart_CargoDrop Planet=RIGHT
990.531212	403187673200	55	SJ_SAT_Video_Stop
991.472023	403191040875	58	IGNORE
993.335038	403197709621	58	SJ_SAT_INPUT_Continue
993.350246	403197764060	62	SJ_SAT_VideoStart_Pirate_NoTheft Planet=RIGHT
1023.635026	403306169791	55	SJ_SAT_Video_Stop
1024.668253	403309868274	58	IGNORE
1025.674451	403313470005	58	SJ_SAT_INPUT_Continue
1025.681377	403313494796	87	SJ_SAT_VideoStart_Cruiser_View_NoTheft Planet=RIGHT
1047.089680	403390126780	55	SJ_SAT_Video_Stop
1048.635686	403395660777	58	IGNORE
1048.721769	403395968917	58	SJ_SAT_INPUT_Continue
1048.726492	403395985822	84	SJ_SAT_FirstOrder_Question_Presented
1050.048409	403400717683	58	IGNORE
1051.063163	403404350043	58	IGNORE
1054.078385	403415143163	58	IGNORE
1054.988694	403418401657	58	IGNORE
1055.907479	403421690490	58	IGNORE
1057.411223	403427073210	67	SJ_SAT_INPUT_Response_Right
1057.417403	403427095330	68	SJ_SAT_FirstOrder_NoTheft_Correct
1057.417408	403427095348	84	SJ_SAT_SecondOrder_Question_Presented
1060.194980	403437037793	67	SJ_SAT_INPUT_Response_Right
1060.202089	403437063238	76	SJ_SAT_SecondOrder_NoTheft_Correct
1060.202094	403437063255	53	SJ_SAT_END
1061.640124	403442210748	58	SJ_SAT_INPUT_Continue
1062.754622	403446200146	7	SJ_MENU_INPUT_MouseClick
1062.767812	403446247359	52	SJ_SAT_START
1064.583635	403452747181	58	IGNORE
1064.981609	403454171747	58	SJ_SAT_INPUT_Continue
1064.991201	403454206081	59	SJ_SAT_VideoStart_CargoDrop Planet=TOP
1093.658776	403556822955	55	SJ_SAT_Video_Stop
1094.314195	403559169056	58	IGNORE
1095.064462	403561854670	58	SJ_SAT_INPUT_Continue
1095.077005	403561899570	61	SJ_SAT_VideoStart_Pirate_Theft Planet=TOP
1123.744930	403664517697	55	SJ_SAT_Video_Stop
1124.837986	403668430340	58	IGNORE
1125.475368	403670711878	58	SJ_SAT_INPUT_Continue
1125.483729	403670741807	60	SJ_SAT_VideoStart_Pirate_Drop Planet=BOTTOM
1143.884834	403736609389	55	SJ_SAT_Video_Stop
1144.874903	403740153387	58	IGNORE
1145.569569	403742639974	58	SJ_SAT_INPUT_Continue
1145.576498	403742664778	85	SJ_SAT_VideoStart_Cruiser_View_Theft Planet=TOP
1146.527908	403746070394	58	IGNORE
1165.570550	403814234385	55	SJ_SAT_Video_Stop
1166.607747	403817947080	58	IGNORE
1167.334360	403820548022	58	SJ_SAT_INPUT_Continue
1167.342707	403820577901	84	SJ_SAT_FirstOrder_Question_Presented
1168.516544	403824779705	58	IGNORE
1169.474916	403828210241	58	IGNORE
1170.585760	403832186555	58	IGNORE
1172.464697	403838912297	58	IGNORE
1174.831985	403847386110	58	IGNORE
1179.481719	403864030043	65	SJ_SAT_INPUT_Response_Bottom
1179.493353	403864071688	70	SJ_SAT_FirstOrder_Scan_Correct
1179.493359	403864071707	84	SJ_SAT_SecondOrder_Question_Presented
1181.314010	403870588809	64	SJ_SAT_INPUT_Response_Top
1181.316209	403870596680	78	SJ_SAT_SecondOrder_Scan_Correct
1181.316214	403870596698	53	SJ_SAT_END
1182.957812	403876472872	58	SJ_SAT_INPUT_Continue
1184.114407	403880612956	7	SJ_MENU_INPUT_MouseClick
1184.118374	403880627156	52	SJ_SAT_START
1185.717260	403886350441	58	IGNORE
1186.451428	403888978429	58	SJ_SAT_INPUT_Continue
1186.456294	403888995847	59	SJ_SAT_VideoStart_CargoDrop Planet=BOTTOM
1215.329596	403992349130	55	SJ_SAT_Video_Stop
1216.440173	403996324492	58	IGNORE
1217.014422	403998380040	58	SJ_SAT_INPUT_Continue
1217.018070	403998393101	61	SJ_SAT_VideoStart_Pirate_Theft Planet=BOTTOM
1245.792783	404101393481	55	SJ_SAT_Video_Stop
1247.019687	404105785239	58	IGNORE
1247.481583	404107438615	58	SJ_SAT_INPUT_Continue
1247.497999	404107497378	60	SJ_SAT_VideoStart_Pirate_Drop Planet=TOP
1265.799686	404173009088	55	SJ_SAT_Video_Stop
1266.465489	404175392361	58	IGNORE
1267.543818	404179252289	58	SJ_SAT_INPUT_Continue
1267.559233	404179307465	85	SJ_SAT_VideoStart_Cruiser_View_Theft Planet=BOTTOM
1287.471356	404250583808	55	SJ_SAT_Video_Stop
1288.048232	404252648760	58	IGNORE
1288.470349	404254159749	58	SJ_SAT_INPUT_Continue
1288.484056	404254208811	84	SJ_SAT_FirstOrder_Question_Presented
1289.292537	404257102806	58	IGNORE
1289.979649	404259562353	58	IGNORE
1291.265549	404264165290	58	IGNORE
1294.569157	404275990705	58	IGNORE
1296.007891	404281140719	58	IGNORE
1300.042879	404295584140	64	SJ_SAT_INPUT_Response_Top
1300.045244	404295592604	70	SJ_SAT_FirstOrder_Scan_Correct
1300.045249	404295592622	84	SJ_SAT_SecondOrder_Question_Presented
1306.202511	404317632820	65	SJ_SAT_INPUT_Response_Bottom
1306.205611	404317643915	78	SJ_SAT_SecondOrder_Scan_Correct
1306.205616	404317643932	53	SJ_SAT_END
1628.678587	405471950443	58	SJ_SAT_INPUT_Continue
1630.250458	405477577029	7	SJ_MENU_INPUT_MouseClick
1636.113014	405498562311	0	End_of_Log
