# Supplementary material for: Autistic traits and individual brain differences: functional network efficiency reflects attentional and social impairments, structural nodal efficiencies index systemising and theory-of-mind skills
Source: Mol Autism. 2021 Jan 21;12:3. doi: 10.1186/s13229-020-00377-8 (PMC7818759; doi:10.1186/s13229-020-00377-8)
Supplement: Supplementary file 1 — Additional file 1. Behavioural data. Spreadsheet of behavioural data for all subjects; and log data from each subject’s theory-of-mind test, in raw (ExperimentLog.txt) and tabular (.csv) formats. [file 13229_2020_377_MOESM1_ESM.zip › Paul_Arora_et_al_data/Behavioural/ToM_scores/P14.csv]

BEHAVIOURAL MEASURES RELATED TO EXECUTIVE FUNCTION
Total Time for Level 1 (Seconds):	0
Mean of Time for Successive Level 1 Moves(Seconds):	0
STD of Time for Successive Level 1 Moves(Seconds):	Not Applicable
Total Time for Level 2(Seconds):	0
Mean of Time for Successive Level 2 Moves(Seconds):	0
STD of Time for Successive Level 2 Moves(Seconds):	Not Applicable
Total Time for Level 1 & 2 Pooled(Seconds):	0
Mean of Time for Successive Moves (for both level 1 & 2)(Seconds):	0
STD of Time for Successive Moves(for both level 1 & 2)(Seconds):	Not Applicable
BEHAVIORAL MEASURES RELATED TO PERCEPTUAL DISEMBEDDING
Trial-By-Trial Results for EFT
Result	RT	Key Code	Figure Code
No. of Hits:	1
No. of Rejects:	1
No. of False_Alarms:	1
No. of Misses:	1
Accuracy:	0.5
Mean of EFT reaction time (for correct responses only)(Seconds):	0
STD of EFT reaction time (for correct responses only)(Seconds):	Not Applicable
D-Prime :	0
BEHAVIUORAL MEASURES RELATED TO THEORY OF MIND EVENTS
For Trial No:	1
Trial Duration:	175.7335
Reaction Time for First Order:	22.9346
First Order Correctness:	0
First Order Correctness Condition:	First Order Unobserved Theft Incorrect TrueLocation
Reaction Time for Second Order:	5.3163
Second Order Correctness:	1
Second Order Correctness Condition:	Second Order Unobserved Theft Correct
For Trial No:	2
Trial Duration:	165.0151
Reaction Time for First Order:	31.0513
First Order Correctness:	1
First Order Correctness Condition:	First Order Observed Theft Correct
Reaction Time for Second Order:	10.3962
Second Order Correctness:	1
Second Order Correctness Condition:	Second Order Observed Theft Correct
For Trial No:	3
Trial Duration:	138.6261
Reaction Time for First Order:	17.4831
First Order Correctness:	0
First Order Correctness Condition:	First Order Unobserved Theft Incorrect TrueLocation
Reaction Time for Second Order:	10.4972
Second Order Correctness:	1
Second Order Correctness Condition:	Second Order Unobserved Theft Correct
For Trial No:	4
Trial Duration:	134.3176
Reaction Time for First Order:	28.5882
First Order Correctness:	1
First Order Correctness Condition:	First Order NoTheft Correct
Reaction Time for Second Order:	9.6372
Second Order Correctness:	0
Second Order Correctness Condition:	Second Order NoTheft InCorrect
For Trial No:	5
Trial Duration:	129.0743
Reaction Time for First Order:	24.7068
First Order Correctness:	1
First Order Correctness Condition:	First Order NoTheft Correct
Reaction Time for Second Order:	4.506
Second Order Correctness:	1
Second Order Correctness Condition:	Second Order NoTheft Correct
For Trial No:	6
Trial Duration:	123.0132
Reaction Time for First Order:	5.1399
First Order Correctness:	1
First Order Correctness Condition:	First Order Observed Theft Correct
Reaction Time for Second Order:	0.88406
Second Order Correctness:	0
Second Order Correctness Condition:	Second Order Observed Theft Incorrect TrueLocation
For Trial No:	7
Trial Duration:	132.2105
Reaction Time for First Order:	14.6635
First Order Correctness:	1
First Order Correctness Condition:	First Order Observed Theft Correct
Reaction Time for Second Order:	6.5649
Second Order Correctness:	1
Second Order Correctness Condition:	Second Order Observed Theft Correct
For Trial No:	8
Trial Duration:	121.1178
Reaction Time for First Order:	8.4209
First Order Correctness:	0
First Order Correctness Condition:	First Order Unobserved Theft Incorrect TrueLocation
Reaction Time for Second Order:	2.5652
Second Order Correctness:	1
Second Order Correctness Condition:	Second Order Unobserved Theft Correct
Summary tallies and percentages of Correctness conditions
FIRST ORDER
Question Type	NoTheft Correct	NoTheft InCorrect	Unobserved Theft Correct	Unobserved Theft Incorrect TrueLocation	Unobserved Theft Incorrect OtherLocation	Observed Theft Correct	Observed Theft Incorrect TrueLocation	Observed Theft Incorrect OtherLocation	Total
NoTheft (Control condition)	2	0	0	0	0	0	0	0	2
UnobservedTheft	0	0	0	3	0	0	0	0	3
ObservedTheft	0	0	0	0	0	3	0	0	3
SECOND ORDER
Question Type	NoTheft Correct	NoTheft InCorrect	Unobserved Theft Correct	Unobserved Theft Incorrect TrueLocation	Unobserved Theft Incorrect OtherLocation	Observed Theft Correct	Observed Theft Incorrect TrueLocation	Observed Theft Incorrect OtherLocation	Total
NoTheft (Control condition)	1	1	0	0	0	0	0	0	2
UnobservedTheft	0	0	3	0	0	0	0	0	3
ObservedTheft	0	0	0	0	0	2	1	0	3
Summary tallies of Mean and Std of Reaction Times of Correct Responces
FIRST ORDER
Theft Condition	Mean RT	Std RT
NoTheft (Control condition)	26.6475	2.7446
UnobservedTheft
ObservedTheft	16.9516	13.1064
Mean and Std of Reaction Times differences
First Order Question Type	Mean Difference	STD Difference
Unobserved Theft minus No Theft
Unobserved Theft minus Observed Theft
Unobserved Theft minus (No Theft or Observed Theft - pooled)
SECOND ORDER
Theft Condition	Mean RT	Std RT
NoTheft (Control condition)	4.506	Not Applicable
UnobservedTheft	6.1262	4.0275
ObservedTheft	8.4805	2.7091
Mean and Std of Reaction Times differences
Second Order Question Type	Mean Difference	STD Difference
Unobserved Theft minus No Theft
Unobserved Theft minus Observed Theft
Unobserved Theft minus (No Theft or Observed Theft - pooled)
