# Supplementary material for: Autistic traits and individual brain differences: functional network efficiency reflects attentional and social impairments, structural nodal efficiencies index systemising and theory-of-mind skills
Source: Mol Autism. 2021 Jan 21;12:3. doi: 10.1186/s13229-020-00377-8 (PMC7818759; doi:10.1186/s13229-020-00377-8)
Supplement: Supplementary file 2 — Additional file 2. Structural images 1-7. Anonymised T1 structural images for subjects 1 to 7, in gzipped NIfTI format. [file 13229_2020_377_MOESM2_ESM.zip]

Archive with 8 entries (8 files):
- Paul_Arora_et_al_data/Physiological/BBC/Skull_Stripped_T1/BrainVolm_NotNormalizedByHeadSize.txt
- Paul_Arora_et_al_data/Physiological/BBC/Skull_Stripped_T1/HU0003_T1.nii.gz
- Paul_Arora_et_al_data/Physiological/BBC/Skull_Stripped_T1/HU0008_T1-.nii.gz
- Paul_Arora_et_al_data/Physiological/BBC/Skull_Stripped_T1/HU0036_T1.nii.gz
- Paul_Arora_et_al_data/Physiological/BBC/Skull_Stripped_T1/HU0040_T1.nii.gz
- Paul_Arora_et_al_data/Physiological/BBC/Skull_Stripped_T1/HU0042_T1.nii.gz
- Paul_Arora_et_al_data/Physiological/BBC/Skull_Stripped_T1/HU0067_T1.nii.gz
- Paul_Arora_et_al_data/Physiological/BBC/Skull_Stripped_T1/HU0125_T1.nii.gz
