# Supplementary material for: Autistic traits and individual brain differences: functional network efficiency reflects attentional and social impairments, structural nodal efficiencies index systemising and theory-of-mind skills
Source: Mol Autism. 2021 Jan 21;12:3. doi: 10.1186/s13229-020-00377-8 (PMC7818759; doi:10.1186/s13229-020-00377-8)
Supplement: Supplementary file 2 — Additional file 2. Structural images 1-7. Anonymised T1 structural images for subjects 1 to 7, in gzipped NIfTI format. [file 13229_2020_377_MOESM2_ESM.zip › Paul_Arora_et_al_data/Physiological/BBC/Skull_Stripped_T1/BrainVolm_NotNormalizedByHeadSize.txt]

   8.7516712e+05
   1.0514188e+06
   1.0388132e+06
   1.1068447e+06
   1.1901816e+06
   1.1736524e+06
   1.1554716e+06
   1.0717748e+06
   9.6638053e+05
   1.1492987e+06
   1.0870733e+06
   1.0238240e+06
   1.1365724e+06
   9.3032458e+05
   9.8663250e+05
   9.5565341e+05
   1.2451746e+06
   9.7654483e+05
   1.1092009e+06
   1.0429970e+06
   1.1826325e+06
   8.1547776e+05
   1.1885783e+06
   1.2225427e+06
   9.4850176e+05
   1.1999000e+06
   1.1370582e+06
   1.0386208e+06
   1.1491717e+06
   1.0617809e+06
