# Supplementary material for: Autistic traits and individual brain differences: functional network efficiency reflects attentional and social impairments, structural nodal efficiencies index systemising and theory-of-mind skills
Source: Mol Autism. 2021 Jan 21;12:3. doi: 10.1186/s13229-020-00377-8 (PMC7818759; doi:10.1186/s13229-020-00377-8)
Supplement: Supplementary file 3 — Additional file 3. Structural images 8-14. Anonymised T1 structural images for subjects 8 to 14, in gzipped NIfTI format. [file 13229_2020_377_MOESM3_ESM.zip]

Archive with 7 entries (7 files):
- Paul_Arora_et_al_data/Physiological/BBC/Skull_Stripped_T1/HU0182_T1.nii.gz
- Paul_Arora_et_al_data/Physiological/BBC/Skull_Stripped_T1/HU0183_T1.nii.gz
- Paul_Arora_et_al_data/Physiological/BBC/Skull_Stripped_T1/HU0193_T1.nii.gz
- Paul_Arora_et_al_data/Physiological/BBC/Skull_Stripped_T1/HU0207_T1.nii.gz
- Paul_Arora_et_al_data/Physiological/BBC/Skull_Stripped_T1/HU0237_T1.nii.gz
- Paul_Arora_et_al_data/Physiological/BBC/Skull_Stripped_T1/HU0244_T1.nii.gz
- Paul_Arora_et_al_data/Physiological/BBC/Skull_Stripped_T1/HU0247_T1.nii.gz
