# Supplementary material for: Autistic traits and individual brain differences: functional network efficiency reflects attentional and social impairments, structural nodal efficiencies index systemising and theory-of-mind skills
Source: Mol Autism. 2021 Jan 21;12:3. doi: 10.1186/s13229-020-00377-8 (PMC7818759; doi:10.1186/s13229-020-00377-8)
Supplement: Supplementary file 4 — Additional file 4. Structural images 15-21. Anonymised T1 structural images for subjects 15 to 21, in gzipped NIfTI format. [file 13229_2020_377_MOESM4_ESM.zip]

Archive with 7 entries (7 files):
- Paul_Arora_et_al_data/Physiological/BBC/Skull_Stripped_T1/HU0248_T1.nii.gz
- Paul_Arora_et_al_data/Physiological/BBC/Skull_Stripped_T1/HU0250_T1.nii.gz
- Paul_Arora_et_al_data/Physiological/BBC/Skull_Stripped_T1/HU0291_T1.nii.gz
- Paul_Arora_et_al_data/Physiological/BBC/Skull_Stripped_T1/HU0338_T1.nii.gz
- Paul_Arora_et_al_data/Physiological/BBC/Skull_Stripped_T1/HU0386_T1.nii.gz
- Paul_Arora_et_al_data/Physiological/BBC/Skull_Stripped_T1/HU0399_T1.nii.gz
- Paul_Arora_et_al_data/Physiological/BBC/Skull_Stripped_T1/HU0404_T1.nii.gz
