# Supplementary material for: Autistic traits and individual brain differences: functional network efficiency reflects attentional and social impairments, structural nodal efficiencies index systemising and theory-of-mind skills
Source: Mol Autism. 2021 Jan 21;12:3. doi: 10.1186/s13229-020-00377-8 (PMC7818759; doi:10.1186/s13229-020-00377-8)
Supplement: Supplementary file 5 — Additional file 5. Structural images 22-27. Anonymised T1 structural images for subjects 22 to 27, in gzipped NIfTI format. [file 13229_2020_377_MOESM5_ESM.zip]

Archive with 6 entries (6 files):
- Paul_Arora_et_al_data/Physiological/BBC/Skull_Stripped_T1/HU0426_T1.nii.gz
- Paul_Arora_et_al_data/Physiological/BBC/Skull_Stripped_T1/HU0427_T1.nii.gz
- Paul_Arora_et_al_data/Physiological/BBC/Skull_Stripped_T1/HU0446c_T1.nii.gz
- Paul_Arora_et_al_data/Physiological/BBC/Skull_Stripped_T1/HU0609_T1.nii.gz
- Paul_Arora_et_al_data/Physiological/BBC/Skull_Stripped_T1/HU0642_T1.nii.gz
- Paul_Arora_et_al_data/Physiological/BBC/Skull_Stripped_T1/HU0660_T1.nii.gz
