# Supplementary material for: Autistic traits and individual brain differences: functional network efficiency reflects attentional and social impairments, structural nodal efficiencies index systemising and theory-of-mind skills
Source: Mol Autism. 2021 Jan 21;12:3. doi: 10.1186/s13229-020-00377-8 (PMC7818759; doi:10.1186/s13229-020-00377-8)
Supplement: Supplementary file 7 — Additional file 7. Nuisance regressors. Nuisance regressor time series for each subject, as floating-point values in ASCII text format. [file 13229_2020_377_MOESM7_ESM.zip › Paul_Arora_et_al_data/Physiological/BBC/NuisancesRegdour_rsfMRI_aal90_TimeSeries/NuisancesRegdOut_aal90_subj09.txt]

  -5.0206640e-01  -1.2408102e+00  -9.5754953e-01  -8.1087212e-01   2.3764756e-01   1.5305996e+00   5.1721516e-01   3.8176332e-01   6.2866351e-02   5.5425567e-01   8.6318241e-01  -5.6277318e-01   1.3823337e+00   1.0936896e+00   1.5774428e+00  -5.0866273e-02   7.7826352e-01  -1.6493670e-01  -1.3910766e+00  -1.0566104e+00   3.2636694e+00   1.1948695e+00  -1.7489953e+00  -1.4317501e+00   1.6230460e+00   1.5227491e+00  -5.8824755e-02   4.1429261e+00   1.8549121e-01  -9.6264703e-01   8.8861789e-01   4.7164328e-01   3.3553892e-01   4.2643937e-01   1.3860773e+00   1.1015583e+00  -2.3851657e-01  -8.8082800e-01   1.3557222e+00   5.3112887e-01   4.0562293e+00   1.3891886e+00  -3.6243153e-01  -4.3758419e-01  -1.6947984e+00  -4.6589405e-01  -2.2801047e+00  -1.2294738e-01  -1.0380333e+00   1.6173456e-01  -2.3803468e+00   3.1949692e-01  -1.6999074e+00  -3.2434559e+00  -1.0002634e+00  -1.2045408e+00  -6.9506127e-01  -9.0126040e-01   3.1672960e-03   6.7274314e-01   2.7614501e+00  -2.3583311e-01   1.2882774e+00  -4.0402984e-01   3.7373827e+00   2.4099697e+00  -4.5505494e-01   3.6741150e-01  -1.4491365e+00  -9.8573762e-01   4.7407257e-01   2.9343015e-01  -1.2360555e+00   1.4833559e+00   1.5873932e+00   4.1121494e+00   2.2436111e-01   6.6145240e-01   2.6820446e+00   1.2666686e+00   1.8007340e+00   1.6328770e+00   4.2911553e-01   1.4782408e+00   2.3472506e-01   2.1717117e-01   2.3595238e+00  -7.3834808e-01   1.2869799e+00  -6.6698181e-01
  -4.4544773e-01  -1.1165048e+00  -6.2136745e-01  -8.0108726e-01  -4.5763573e-01   7.3563712e-01   7.3728337e-01   6.3406436e-01  -3.8389302e-01   3.4296075e-01   4.5799809e-01  -6.1309590e-01   1.1627038e+00   8.8101651e-01   9.0242572e-01  -5.6741463e-01   5.1295009e-01  -1.2714383e-01  -1.9098972e+00  -1.7859499e+00   9.0780613e-01  -3.7483856e-01  -1.6454273e+00  -1.2564869e+00   3.6499671e-01   7.6914230e-01  -6.3771348e-01   2.5060396e+00  -1.6691681e-01  -1.4491400e+00   2.3460991e-02  -3.2349269e-01   1.4787932e-01   1.0072701e-01   1.9835167e+00   1.0119925e+00  -1.1392231e-01  -8.3063858e-01   8.9728764e-01   2.3471145e-01   2.6285269e+00   2.1548164e-01   5.7992956e-01  -2.3049805e-01  -1.7017420e+00  -8.0991227e-01  -1.5166356e+00  -2.9351609e-01  -1.0364401e+00   1.7918517e-01  -1.8678022e+00   7.3331219e-01  -1.7471810e+00  -2.8847002e+00  -6.3767869e-01  -9.0057368e-01  -1.4124156e-01  -4.2364719e-01  -2.4766262e-02   4.5601191e-01   2.5474611e+00   1.3803163e-01   6.0978210e-01  -4.8224889e-01   3.9266182e+00   1.8100504e+00  -3.1911502e-01   2.7887798e-01  -1.0311697e+00  -1.0752030e+00  -5.3287397e-01   2.8088541e-02  -1.3965892e+00   7.0051597e-01   1.1921329e+00   3.2463600e+00   4.8381376e-02  -1.9551069e-01   2.5838807e+00   1.6937999e+00   1.5288210e+00   1.1059653e+00   2.7523262e-01   7.8054042e-01   5.9736676e-01   2.4712536e-01   2.4057587e+00  -4.2104107e-01   1.4921765e+00  -6.5582716e-01
  -6.2885273e-01  -1.4461104e+00  -1.6911772e-01  -9.3400213e-01  -3.0926285e-01   5.9918366e-01   1.1594122e+00   8.0571443e-01  -1.5769134e-01   1.9608251e-01  -3.1118789e-01  -1.3374444e+00   9.1833412e-01   5.4222355e-01   6.3767988e-01  -1.0881498e+00  -4.9798857e-01  -8.8553023e-01  -2.3120367e+00  -2.7680310e+00   2.9484988e-01  -6.6166140e-01  -1.5349051e+00  -1.0787344e+00  -5.9196777e-02   6.4871243e-01  -4.7235319e-01   2.2054073e+00  -4.7441404e-01  -2.1428158e+00  -4.4294783e-01  -7.5696483e-01  -1.4635061e-01  -2.3033785e-01   2.9375623e+00   1.9561045e+00   3.0244477e-01  -6.2159443e-01   8.1388911e-01   1.4011160e-01   1.1002523e+00  -1.1995787e+00   6.1420745e-01  -1.0213794e-01  -1.8270607e+00  -8.2471784e-01  -1.2845271e+00  -9.1875642e-01  -1.4903493e+00  -4.5841548e-02  -1.0760539e+00   1.2951801e+00  -2.0096818e+00  -2.2793298e+00  -7.3912992e-01  -8.3203472e-01  -5.1194041e-01  -7.7154345e-01   5.3474156e-01   6.3618109e-01   2.3227556e+00   2.6196836e-02  -1.1311169e-01  -1.4415758e+00   4.2967212e+00   1.6690467e+00   9.1993793e-01   1.1207122e+00  -4.7902736e-01  -6.3822857e-01  -8.4859809e-01   1.0619363e-01  -1.7451871e+00  -6.9686147e-01   5.8311578e-01   1.8449725e+00   3.3832148e-02  -6.9535239e-01   1.1001936e+00   5.7038508e-01   5.2286703e-01  -6.7354348e-01   9.8463793e-02  -4.1228205e-01   6.0656050e-01  -1.0401383e-01   2.1856985e+00  -2.2319944e-01   1.8573291e+00  -7.4104799e-01
  -9.8090852e-01  -1.6592150e+00   2.9459492e-01  -9.7733676e-01  -5.5482479e-01  -1.6557396e-01   1.5114166e+00   1.1010099e+00  -2.1259438e-01  -2.5184942e-01  -9.1213780e-01  -1.4132162e+00   7.0740468e-01   3.4356445e-01   2.5194198e-01  -1.6772695e+00  -9.7568341e-01  -1.0366916e+00  -2.5091655e+00  -3.6688647e+00  -1.0195387e+00  -1.1424822e+00  -1.2273857e+00  -7.4092006e-01  -7.7957315e-01   5.3166059e-01  -4.9843015e-01   1.0394102e+00  -5.5518582e-01  -2.5296469e+00  -7.7601251e-01  -1.0766154e+00  -6.0529714e-01  -5.5156549e-01   3.7716359e+00   2.2112284e+00   5.2012819e-01  -2.3169579e-01   4.2758306e-01  -2.9538735e-02  -2.6862160e-01  -1.8098866e+00   1.5473094e+00   8.7958230e-02  -1.2532332e+00  -7.7039318e-01  -5.3347596e-01  -1.4131827e+00  -1.5111969e+00  -2.3909063e-01  -4.8366957e-01   1.4753683e+00  -1.2593537e+00  -1.0934541e+00  -4.9442199e-01  -5.4080061e-01  -5.3771890e-01  -9.2591388e-01   4.6484237e-01   3.6990735e-01   1.7988517e+00  -2.3459572e-01  -6.5883592e-01  -1.9068265e+00   4.7751226e+00   1.2486041e+00   1.6817451e+00   1.7539632e+00  -4.3479958e-01  -8.0682974e-01  -9.9476341e-01   1.3198558e-01  -1.6879421e+00  -1.7254466e+00   2.8765592e-01   6.7841031e-01   5.9793272e-02  -1.1519404e+00   4.7884460e-01   5.8192718e-01   1.8008096e-01  -1.5098804e+00   1.2470471e-01  -1.3906302e+00   9.6730768e-01  -1.1802417e-01   1.9511374e+00   1.4893822e-02   1.8905801e+00  -7.6512210e-01
  -1.2465619e+00  -1.5589036e+00   3.8310381e-01  -9.2079322e-01  -9.8624360e-01  -7.1476467e-01   1.5096502e+00   1.3103314e+00  -5.4187988e-01  -1.6944975e-02  -8.7665860e-01  -7.7635873e-01   8.8670113e-01   7.6051077e-01   4.1382485e-01  -1.3564414e+00  -8.8200625e-01  -8.1159691e-01  -2.1142737e+00  -3.7237190e+00  -2.7563676e+00  -1.7893227e+00  -1.0770708e+00  -1.2097374e-01  -1.4722662e+00   4.1400085e-01  -7.9512445e-01   2.6040895e-01  -2.0307665e-01  -1.9457341e+00  -8.4510936e-01  -7.1807782e-01  -1.0758007e-01  -7.6127704e-02   3.8558502e+00   2.3264234e+00   4.1499376e-01  -1.0525179e-02   1.7176217e-01   3.7530248e-02  -9.8882661e-01  -2.2426549e+00   1.6004016e+00  -3.8538520e-02  -1.6391490e+00  -1.1086132e+00  -7.6506443e-01  -1.4622814e+00  -1.8874613e+00  -5.2218586e-01  -6.9958866e-01   1.5929608e+00  -2.0266365e+00  -1.5884352e+00  -4.3868846e-01  -2.5745193e-01  -4.1886491e-01  -7.6140615e-01  -1.9850862e-01   1.5273538e-01   1.3139724e+00  -2.4797443e-01  -4.9808851e-01  -1.7372596e+00   4.8450735e+00   1.4185417e+00   1.5359384e+00   1.7980287e+00  -1.3279774e-01  -1.0406010e+00  -1.6262120e+00   2.0696285e-01  -1.6638765e+00  -2.2654854e+00   1.2876160e-01   1.0722127e-01  -1.8384358e-01  -1.5882240e+00   9.5551496e-01   1.3995571e+00   6.8186754e-01  -1.0925824e+00   4.9539068e-01  -9.9442012e-01   1.1331425e+00   7.8117713e-02   2.0999344e+00   1.7199793e-01   1.8415467e+00  -7.8203858e-01
  -1.2449952e+00  -1.2700730e+00   4.8002438e-01  -1.0659281e+00  -1.2109915e+00  -7.5543321e-01   1.6137143e+00   1.3072816e+00  -7.3257528e-01   6.7434145e-01  -1.3212694e+00  -5.0979831e-01   7.7264915e-01   9.8142782e-01   4.3743469e-01  -6.0449322e-01  -1.4322871e+00  -1.0979794e+00  -2.2505353e+00  -4.0051399e+00  -4.4443227e+00  -2.2659123e+00  -1.3675450e+00   4.2069970e-01  -2.4794908e+00   2.5513773e-01  -1.3381132e+00  -4.6242513e-01  -4.4844761e-02  -1.6193723e+00  -1.5964165e+00  -8.5382693e-01   5.8742754e-01   3.6665174e-01   3.3211304e+00   2.0711283e+00   1.7291525e-01  -1.2514962e-01  -1.6528770e-01  -1.2171486e-01  -1.5252216e+00  -3.5559217e+00   2.2564017e+00   3.5529543e-01  -1.3020206e+00  -1.5187920e+00   2.2660778e-01  -3.5430378e-01  -1.8313714e+00  -6.4968545e-01  -5.9819017e-01   1.9653354e+00  -3.8643038e+00  -2.6191239e+00  -2.5026668e-01   3.0681020e-01   2.1338665e-01  -4.0346837e-01  -1.7754660e-01   1.5516360e-02   8.7057986e-01   2.6077583e-01  -5.7348307e-01  -1.7498778e+00   3.9552917e+00   1.1868370e+00   1.5754730e+00   1.5188126e+00   7.9168248e-01  -1.0291701e+00  -2.7535342e+00   9.8458807e-02  -1.2355598e+00  -3.1413093e+00   1.6571121e-02  -1.1593368e+00  -8.0030508e-01  -2.0922315e+00   1.0543049e+00   1.2489592e+00   9.2884225e-01  -1.1130298e+00   5.7691904e-01  -8.1654278e-01   1.3520839e+00   1.2732786e-01   2.3133655e+00   3.3135802e-01   2.1430489e+00  -7.8800918e-01
  -1.9032777e+00  -2.0013841e+00   7.4808377e-01  -1.1829627e+00  -1.4126851e+00  -1.0464766e+00   1.9518669e+00   1.5709406e+00  -9.6710946e-01   9.9108824e-01  -1.3527499e+00   1.4768816e-01   8.4616925e-01   9.4049958e-01   4.3581430e-01  -4.4905629e-01  -1.8485084e+00  -1.4211444e+00  -2.9519309e+00  -5.1857477e+00  -5.6049649e+00  -3.1692314e+00  -8.6814701e-01   9.1743962e-01  -2.9724210e+00  -2.3245020e-01  -1.4353636e+00  -1.3037278e+00  -1.0629934e-01  -1.3693186e+00  -1.6381152e+00  -8.6463865e-01  -1.3281210e-01  -5.5480162e-02   4.8222771e+00   2.9994428e+00   7.7332646e-01   1.7318020e-01  -4.1244555e-01  -4.8999769e-01  -3.1137735e+00  -4.9506571e+00   3.8081596e+00   1.1432819e+00  -3.5293754e-01  -1.2907900e+00   2.3214424e+00   4.2977786e-01  -1.1249384e+00  -8.4918699e-01   7.6192505e-01   2.3067907e+00  -2.6934169e+00  -1.9378544e+00   1.5161181e-01   7.7803869e-01  -4.4915625e-01  -1.4962831e+00   4.1399194e-02  -6.5411484e-01   5.8708958e-01  -2.9272998e-01  -1.4683776e+00  -2.2554253e+00   4.9011252e+00   1.2346630e+00   2.2611472e+00   2.0288617e+00  -1.4183814e-01  -1.6268318e+00  -2.5878363e+00  -2.0185926e-01  -1.6853720e+00  -4.4942295e+00  -8.6645906e-01  -2.7756205e+00  -9.4725364e-01  -3.4226860e+00  -9.7050022e-02   8.3676639e-01   3.9622555e-01  -1.8612080e+00   8.0836895e-01  -9.8598361e-01   1.4817279e+00   2.2505983e-01   2.5321510e+00   9.8662137e-01   1.7318701e+00  -1.0076618e+00
  -2.1384653e+00  -2.0325532e+00   6.1359467e-01  -1.2235961e+00  -1.6282052e+00  -1.3767912e+00   1.8211792e+00   1.5414785e+00  -1.3676761e+00   1.2379492e+00  -1.1442915e+00   7.4895218e-01   1.1464098e+00   1.2921015e+00   9.8106937e-01   2.4852996e-01  -1.6982420e+00  -1.6625490e+00  -1.8740593e+00  -4.7158152e+00  -5.3634716e+00  -2.8364355e+00  -5.2599044e-01   1.5796366e+00  -2.5349260e+00   3.6345186e-01  -1.3085648e+00  -1.7351169e+00   3.9106149e-01  -3.8936142e-01  -6.2904705e-01   3.6638084e-01   6.3695957e-01   7.2009710e-01   4.5646269e+00   3.4186487e+00   3.8839252e-01   2.7548133e-01  -5.0800342e-01  -4.7020235e-01  -2.6801074e+00  -4.0704674e+00   3.7155360e+00   1.0436261e+00  -2.2412351e-01  -9.7476372e-01   1.7125506e+00   7.6902501e-01  -1.3555508e+00  -8.6336572e-01   6.9490159e-02   2.1020477e+00  -2.8252709e+00  -2.1690549e+00   2.1910563e-01   9.5499772e-01  -5.0022314e-01  -1.7463081e+00  -6.6652691e-01  -8.7628087e-01  -8.0631687e-02  -9.9389161e-01  -7.7211343e-01  -2.3713509e+00   5.1133917e+00   1.7493148e+00   2.2020178e+00   2.6101918e+00  -5.4505866e-01  -1.9814027e+00  -1.8900830e+00   1.5633998e-01  -1.3998137e+00  -4.1491184e+00  -2.3965668e-01  -2.6410382e+00  -9.1000834e-01  -2.7993031e+00   1.9344833e-01   1.0522390e+00   9.7576480e-01  -1.4768984e+00   1.2665178e+00  -5.3501791e-01   1.8464838e+00   5.2267791e-01   2.7506739e+00   9.2016734e-01   1.4310184e+00  -9.3625050e-01
  -2.2361892e+00  -1.6797649e+00   5.3026239e-01  -1.0976707e+00  -1.8320194e+00  -2.1924043e+00   1.4871969e+00   1.5805921e+00  -1.4086996e+00   1.3884481e+00  -6.8265708e-01   1.7594931e+00   1.4371666e+00   2.0677244e+00   1.2611001e+00   6.2211447e-01  -8.9841324e-01  -7.4643635e-01  -9.9115431e-01  -4.0521417e+00  -6.8607467e+00  -3.1011652e+00  -2.9202545e-01   2.0925173e+00  -2.8086718e+00   2.9770505e-01  -1.4755404e+00  -2.3275488e+00   9.8291187e-01   6.9611164e-01  -2.5795105e-01   1.0233067e+00   1.2518771e+00   1.5460643e+00   3.8212540e+00   3.2055795e+00   2.4629098e-01   7.0973566e-01  -4.7324178e-01   5.1525263e-02  -2.3557897e+00  -3.3635046e+00   2.5255529e+00   3.9938281e-01  -1.6971189e+00  -1.5408405e+00   3.1257903e-02   4.0274720e-01  -2.2387247e+00  -1.1351457e+00  -7.8525708e-01   2.0985989e+00  -3.9791828e+00  -3.0419212e+00  -1.4194405e-02   1.1203205e+00  -4.3756750e-01  -1.2725349e+00  -1.8811924e+00  -1.0192999e+00  -5.4438188e-01  -7.1836519e-01  -2.9833944e-01  -1.5033965e+00   4.9347558e+00   2.1374532e+00   1.0088184e+00   2.0114042e+00  -2.4547406e-01  -2.3239852e+00  -2.5137226e+00   2.0055730e-01  -1.0393961e+00  -3.7676420e+00  -8.5795888e-03  -2.7793307e+00  -1.1082575e+00  -2.5766286e+00   1.5921697e+00   2.8200529e+00   1.9660413e+00   4.3265619e-02   1.5908981e+00   4.6182971e-01   1.8524059e+00   7.7158892e-01   2.4132858e+00   8.2885738e-01   1.0810584e+00  -8.0167347e-01
  -2.4853731e+00  -1.8645968e+00   5.4143097e-01  -1.2261866e+00  -1.9820053e+00  -2.5643873e+00   1.6369712e+00   1.5922865e+00  -1.3417886e+00   1.8919955e+00  -6.2064967e-01   2.4603253e+00   1.5998908e+00   2.2735591e+00   1.2634531e+00   9.1600976e-01  -1.0315136e+00  -7.0548213e-01  -1.4687719e+00  -4.3683940e+00  -7.8671095e+00  -3.5982254e+00  -1.9249977e-01   2.2405696e+00  -3.3635633e+00  -2.1049552e-01  -1.9327682e+00  -3.2392555e+00   1.1182527e+00   1.0763869e+00  -4.9568267e-01   8.3095270e-01   6.6035608e-01   1.3890641e+00   3.6907442e+00   3.1439783e+00   5.0667177e-01   9.1940983e-01  -7.0431035e-01  -3.3192705e-02  -2.8557889e+00  -3.9472026e+00   3.2747602e+00   7.4182486e-01  -1.1980922e+00  -1.6431978e+00   9.8728712e-01   1.0476507e+00  -1.7223427e+00  -1.0774608e+00  -5.5275819e-01   2.4068799e+00  -4.3094066e+00  -3.0385970e+00   1.8047441e-01   1.4426697e+00  -5.7452313e-01  -1.6191979e+00  -2.1010811e+00  -1.4251475e+00  -5.7792857e-01  -6.0605285e-01  -8.0277057e-01  -1.3688456e+00   5.2277838e+00   2.3623512e+00   6.0888221e-01   1.5928335e+00  -7.5394332e-01  -2.8376618e+00  -2.6246819e+00   1.4690097e-01  -8.8802327e-01  -4.1158863e+00  -1.3274000e-01  -3.5932106e+00  -1.3401758e+00  -2.6825124e+00   1.4790439e+00   2.9406174e+00   1.7398004e+00  -2.5192358e-02   1.6131694e+00   5.3294712e-01   1.9156245e+00   9.1895894e-01   2.3516312e+00   1.0963559e+00   7.5433849e-01  -8.2792447e-01
  -2.7456293e+00  -2.3450102e+00   7.0584949e-01  -1.4341461e+00  -1.6231287e+00  -2.1958496e+00   1.7954228e+00   1.5858780e+00  -1.1178825e+00   2.4443497e+00  -1.4246442e+00   2.4132681e+00   9.9589309e-01   2.1381758e+00   1.0694378e+00   1.3177254e+00  -1.9996275e+00  -1.3261505e+00  -2.2855313e+00  -5.1856183e+00  -7.6267363e+00  -2.9551209e+00  -8.5543992e-02   2.4717583e+00  -3.4753594e+00   6.2417700e-03  -1.7292998e+00  -3.2603519e+00   9.1510562e-01   7.8686313e-01  -9.8918845e-01   5.6443616e-01   3.2499116e-01   1.0665612e+00   4.0632527e+00   3.6606082e+00   5.3899988e-01   9.0286936e-01  -9.9422281e-01  -4.7394562e-01  -3.6976806e+00  -4.9475619e+00   4.7917076e+00   1.5816935e+00   3.7107127e-01  -1.2909252e+00   3.0737643e+00   2.1521153e+00  -7.7987820e-01  -1.1058436e+00   2.4623839e-01   2.3334932e+00  -3.8465973e+00  -2.7549856e+00   3.6727919e-01   1.7110662e+00  -5.9468853e-01  -2.2374560e+00  -1.3588711e+00  -1.6941440e+00  -9.3639657e-01  -8.0561311e-01  -1.5320382e+00  -1.8948537e+00   4.6363945e+00   1.9226457e+00   1.4460693e+00   1.9560157e+00  -8.9052321e-01  -2.8481524e+00  -2.2173435e+00   2.3830071e-01  -7.6697135e-01  -5.1592484e+00  -3.7917092e-01  -4.8860321e+00  -1.4853937e+00  -3.0537683e+00   9.9516770e-02   1.5651002e+00   1.0394900e+00  -9.6285865e-01   1.3391272e+00  -1.3734634e-01   1.9987587e+00   7.5894447e-01   2.0768417e+00   1.1176323e+00   7.3749831e-01  -9.7848809e-01
  -2.9589446e+00  -2.4121700e+00   7.2389966e-01  -1.4043498e+00  -1.3751108e+00  -2.4759810e+00   1.6900720e+00   1.5029414e+00  -9.0311750e-01   2.2092156e+00  -1.6836271e+00   2.4470939e+00   7.8321790e-01   2.2202621e+00   1.3001300e+00   1.5253622e+00  -2.0802962e+00  -1.6754428e+00  -1.4931201e+00  -4.7086582e+00  -6.8630986e+00  -1.4471643e+00   2.0570833e-01   2.9150643e+00  -2.7697941e+00   9.9517630e-01  -1.3331371e+00  -3.3056097e+00   1.2065076e+00   1.0354423e+00   2.5534353e-02   1.5227449e+00   9.5173192e-01   1.6687606e+00   3.7682318e+00   4.0771081e+00   5.4947311e-02   1.0052838e+00  -1.1334032e+00  -2.6060822e-01  -2.8372130e+00  -3.6864453e+00   4.0716536e+00   1.3486306e+00   5.5743273e-01  -7.8707770e-01   2.2031306e+00   2.1289817e+00  -1.2553166e+00  -9.9815287e-01  -3.5837912e-01   2.2376396e+00  -3.8572226e+00  -2.2090489e+00   2.5507078e-01   1.9267593e+00  -6.2732421e-01  -2.3904112e+00  -2.0100676e+00  -1.8215896e+00  -1.7179958e+00  -1.8745775e+00  -1.1106636e+00  -2.3906355e+00   4.4425181e+00   1.6455533e+00   1.8367958e+00   2.6608651e+00  -7.7260569e-01  -2.7243952e+00  -1.2629758e+00   6.7527115e-01  -1.3505245e-01  -4.8717159e+00   3.6279313e-01  -4.7876462e+00  -1.0467647e+00  -2.0002607e+00   1.0177653e-01   1.2348707e+00   1.2090247e+00  -8.2071336e-01   1.2736791e+00  -2.9344911e-01   2.1632474e+00   8.9201592e-01   1.7521578e+00   7.6991862e-01   6.3038857e-01  -7.6306807e-01
  -3.0486317e+00  -2.3983083e+00   3.5902393e-01  -1.3193455e+00  -1.5421090e+00  -2.6564600e+00   1.2544300e+00   1.5870304e+00  -1.1932650e+00   2.5893327e+00  -1.8483055e+00   3.1379576e+00   3.1463388e-01   2.6379180e+00   8.9947180e-01   1.7258117e+00  -2.1343623e+00  -1.1962702e+00  -1.8224014e+00  -4.3856006e+00  -7.2783409e+00  -1.8473689e+00   1.6959142e-02   2.6514155e+00  -3.3614891e+00   2.0285581e-01  -1.2933823e+00  -3.8261512e+00   1.1598527e+00   1.3223857e+00  -3.1390593e-01   1.2311554e+00   5.9814679e-01   1.5751837e+00   3.5853228e+00   4.2025508e+00  -1.1729699e-01   8.9660740e-01  -1.2753753e+00  -4.3422320e-01  -3.9826652e+00  -3.8821183e+00   4.9143378e+00   1.7291547e+00   1.1346403e+00  -4.5964980e-01   2.4758168e+00   2.7138695e+00  -5.8140415e-01  -7.6241555e-01  -2.4088391e-01   1.9030669e+00  -3.3668919e+00  -2.2459614e+00   3.8771758e-01   1.9214186e+00  -9.1319377e-01  -2.4450691e+00  -1.6616625e+00  -1.5202997e+00  -1.5916857e+00  -1.0896662e+00  -1.4271401e+00  -1.7168933e+00   3.9443502e+00   2.1221980e+00   1.5296424e+00   2.3169350e+00  -1.3005693e+00  -2.8798532e+00  -1.2606383e+00   6.0683658e-01  -7.4570884e-01  -4.9632160e+00   1.1807658e-01  -4.6911749e+00  -1.0364851e+00  -2.1851504e+00  -4.0121070e-01   1.2443244e+00   7.9793284e-01  -7.8963435e-01   1.2620307e+00  -7.8201496e-02   1.7565708e+00   9.2805063e-01   1.7458740e+00   8.9781029e-01   3.6021940e-01  -6.7431488e-01
  -3.0800845e+00  -2.2007885e+00   1.6515164e-01  -1.1504972e+00  -1.3984652e+00  -2.4508366e+00   8.1958709e-01   1.3926129e+00  -1.3504840e+00   2.8612548e+00  -1.9545523e+00   3.4891276e+00  -1.0943661e-01   2.8855221e+00   1.0377230e+00   2.5205584e+00  -1.9983193e+00  -1.1495929e+00  -1.2639038e+00  -3.5517804e+00  -7.0691739e+00  -9.9898251e-01   5.5743273e-02   3.0252479e+00  -2.9726751e+00   7.7995211e-01  -1.2204221e+00  -3.7032855e+00   1.1511297e+00   1.8581769e+00   1.6604684e-01   1.9657394e+00   1.5754132e+00   2.2740826e+00   2.7631196e+00   3.9511976e+00  -7.0862819e-01   6.4564196e-01  -1.3666401e+00  -3.7175623e-01  -2.8415566e+00  -3.0669398e+00   4.1696766e+00   1.6491827e+00   1.0462678e+00  -4.3972918e-01   1.8477059e+00   3.2689529e+00  -6.0838777e-01  -7.4251081e-01  -5.7339699e-01   1.6552290e+00  -3.8136182e+00  -2.9226934e+00   3.2159613e-01   2.2326941e+00  -6.8617106e-01  -2.2486385e+00  -1.9257421e+00  -1.6200144e+00  -2.3761233e+00  -1.5875726e+00  -1.1258415e+00  -1.5566815e+00   2.9087619e+00   1.4127976e+00   1.2154686e+00   2.1803256e+00  -9.4328762e-01  -2.8041825e+00  -8.3359041e-01   8.6519154e-01  -3.1739432e-01  -4.2385525e+00   6.1623179e-01  -4.2666539e+00  -8.7100924e-01  -1.5563875e+00   1.6711423e-01   1.1864832e+00   1.1316117e+00   1.0027060e-01   1.0525270e+00   5.5508423e-01   1.5488749e+00   1.0101940e+00   1.7203542e+00   6.2062177e-01   2.4149337e-01  -4.8425952e-01
  -2.7553973e+00  -2.2764407e+00  -3.6635642e-02  -1.1367045e+00  -1.4341984e+00  -2.3976303e+00   7.9487002e-01   1.3745943e+00  -1.4411094e+00   3.1825227e+00  -1.8963277e+00   3.8840255e+00  -2.9331655e-01   3.0094949e+00   6.2359701e-01   2.5043017e+00  -1.8034908e+00  -6.6704092e-01  -2.1632053e+00  -3.4896046e+00  -6.6555891e+00  -1.4449383e+00   3.7840117e-01   2.5630584e+00  -2.7433834e+00   2.7565164e-01  -1.1796378e+00  -4.1734844e+00   6.7907793e-01   1.8224609e+00  -1.0264158e-01   1.3644598e+00   5.1851180e-01   1.5694879e+00   2.4928766e+00   4.1090072e+00  -7.3698301e-01   5.9136828e-01  -1.5232676e+00  -7.2842774e-01  -3.2805792e+00  -2.8543044e+00   4.8999147e+00   1.8987253e+00   1.1418680e+00  -3.8524417e-01   2.4876646e+00   3.5602701e+00   1.9572250e-01  -3.9154232e-01  -5.5315307e-01   1.3003242e+00  -2.6550658e+00  -2.8408672e+00   4.7960098e-01   1.9580763e+00  -5.3831679e-01  -2.1139919e+00  -1.6312438e+00  -1.7234553e+00  -1.9407505e+00  -9.5706810e-01  -1.9158041e+00  -9.3535502e-01   2.8000698e+00   1.5455792e+00   3.0701588e-01   1.4017497e+00  -1.8900135e+00  -2.8609502e+00  -3.6525830e-01   6.2319699e-01  -8.0898622e-01  -3.5698324e+00   5.6896846e-01  -3.7309210e+00  -8.7015360e-01  -1.2490109e+00  -7.8968186e-02   1.3288067e+00   4.1839212e-01   2.4039691e-02   6.6205161e-01   4.1744344e-01   1.3987014e+00   9.3866684e-01   1.5683696e+00   4.8904676e-01  -1.2923494e-01  -4.5197576e-01
  -2.5842012e+00  -2.2412405e+00  -9.6548254e-02  -9.5247466e-01  -1.2105198e+00  -2.4373632e+00   7.0086761e-01   1.3241290e+00  -1.2392762e+00   2.8347607e+00  -2.0090068e+00   3.6909754e+00  -5.7015246e-01   2.9261961e+00   3.5578331e-01   2.1397985e+00  -1.7066800e+00  -5.2752156e-01  -2.1068134e+00  -2.9281834e+00  -5.6528623e+00  -7.4930616e-01   6.8749710e-01   2.2545042e+00  -2.0266193e+00   5.3812227e-01  -8.1315590e-01  -4.1963876e+00   3.6727359e-01   1.5585290e+00   3.2805988e-01   1.3613132e+00   7.2581682e-02   1.3291661e+00   2.1230852e+00   4.3055577e+00  -9.7985886e-01   5.9882106e-01  -1.5906678e+00  -6.2797636e-01  -2.8526875e+00  -1.6827546e+00   4.0385967e+00   1.5814077e+00   7.7822119e-01  -1.0082129e-01   1.4267003e+00   2.8655388e+00   4.0845790e-02  -1.0337157e-01  -9.4861337e-01   1.1019999e+00  -1.8036428e+00  -2.0737669e+00   3.7600387e-01   1.7550062e+00  -6.8974771e-01  -1.9880451e+00  -1.8051542e+00  -1.5793091e+00  -2.0347125e+00  -1.2360748e+00  -2.2004967e+00  -9.3110621e-01   2.7383142e+00   1.2618828e+00   1.4590342e-02   1.3886371e+00  -2.2017567e+00  -2.5837367e+00   5.5583242e-01   8.6516275e-01  -8.8898052e-01  -2.7161979e+00   9.1327156e-01  -2.8845090e+00  -3.7994053e-01  -1.3534834e-01  -3.3083478e-01   1.1341477e+00  -2.3774712e-01  -2.1324049e-01   1.8159935e-01  -4.9373180e-02   1.1681082e+00   8.4320826e-01   1.2083642e+00   1.4132189e-01  -2.5504968e-01  -2.0428631e-01
  -2.3446791e+00  -2.1933516e+00  -1.7194490e-01  -7.1367827e-01  -9.7572467e-01  -2.2564707e+00   4.2959173e-01   1.3064062e+00  -1.0189659e+00   2.7349235e+00  -2.3111705e+00   3.3876093e+00  -1.1373684e+00   2.8647719e+00  -1.2297914e-01   1.7649905e+00  -1.7893720e+00  -2.2675323e-01  -2.2938376e+00  -2.3874130e+00  -4.9600687e+00  -3.5549373e-01   8.5469277e-01   1.7977483e+00  -1.7045789e+00   4.4683915e-01  -4.8705657e-01  -4.0113223e+00  -7.8378988e-02   1.0839162e+00   8.3796729e-02   9.2192541e-01  -3.8858357e-01   9.2094761e-01   1.7224449e+00   4.2819180e+00  -1.0208350e+00   5.6378767e-01  -1.6245755e+00  -6.2860338e-01  -3.0920333e+00  -1.0935382e+00   3.3957605e+00   1.2514346e+00   3.3383448e-01  -1.2452032e-01   5.0040847e-01   1.8587602e+00   1.0172644e-01   8.5736318e-03  -1.0467721e+00   7.5054960e-01  -1.0581962e+00  -1.5869835e+00   1.4933183e-01   1.3188502e+00  -8.5547244e-01  -1.7808494e+00  -1.5549563e+00  -1.2230632e+00  -2.1285563e+00  -1.1391846e+00  -2.7017435e+00  -7.5189626e-01   2.1621295e+00   9.3283043e-01  -2.8766020e-01   1.1189236e+00  -2.1700471e+00  -2.1000591e+00   1.1205015e+00   1.2718533e+00  -1.2619655e+00  -2.1448927e+00   9.0736214e-01  -2.0694888e+00   1.2543981e-01   5.4736791e-01  -8.3834777e-01   7.6407439e-01  -1.1437746e+00  -6.9290743e-01  -3.9298088e-01  -6.0930971e-01   6.3820431e-01   5.4941893e-01   6.1741267e-01  -1.8355103e-01  -3.5625476e-01  -6.9727056e-02
  -2.2886745e+00  -2.3344925e+00  -2.2100406e-01  -6.2162538e-01  -4.2833624e-01  -1.5809102e+00   4.6930310e-01   1.2332499e+00  -5.0290879e-01   3.1286110e+00  -2.2261310e+00   3.3942664e+00  -1.1493005e+00   3.1414099e+00   2.8949071e-01   2.2570527e+00  -1.7645860e+00  -1.8558379e-01  -2.2935151e+00  -1.9223352e+00  -3.8694201e+00   6.9657608e-01   1.0124668e+00   1.7828967e+00  -9.5460925e-01   9.9219129e-01  -2.4762034e-01  -3.0536854e+00  -1.2208959e-01   1.2026832e+00   3.1957652e-01   1.1890239e+00  -3.0011671e-01   7.7596547e-01   9.7156503e-01   4.1215686e+00  -9.7962342e-01   5.2307101e-01  -1.4401663e+00  -4.8911617e-01  -2.1865046e+00  -5.1729571e-01   2.6488199e+00   9.1338703e-01  -9.2915747e-02  -4.0032084e-01   1.4652733e-01   1.6169370e+00   4.9109574e-02  -1.3989259e-01  -1.1530757e+00   5.3985936e-01  -1.1287390e+00  -1.8656885e+00  -9.8232216e-02   1.1963691e+00  -1.0598148e+00  -2.0015132e+00  -1.5988679e+00  -1.2423187e+00  -2.4539809e+00  -1.6120097e+00  -2.6475441e+00  -8.3938682e-01   1.4681122e+00   7.0049017e-01  -6.8825782e-01   7.3091526e-01  -2.0385490e+00  -1.7243966e+00   1.7876727e+00   1.6745529e+00  -1.1880184e+00  -1.6208825e+00   1.0409057e+00  -1.2995233e+00   4.0985528e-01   1.1836440e+00  -6.7037016e-01   3.0068804e-01  -1.3954296e+00  -6.0057169e-01  -6.2819150e-01  -2.6199186e-01   1.7870343e-01   3.5270467e-01   3.0016111e-01  -4.9136018e-01  -5.5178991e-01  -3.3276675e-02
  -2.1027093e+00  -2.2681575e+00  -3.0991520e-01  -4.7990845e-01  -4.6827900e-01  -1.4555412e+00   4.8645564e-01   1.3048232e+00  -4.3524000e-01   3.2242575e+00  -2.2437316e+00   3.5386681e+00  -1.4251112e+00   3.1593676e+00  -1.3398633e-01   2.1652150e+00  -1.6199372e+00   2.6736641e-01  -3.0668411e+00  -1.7699617e+00  -4.0187463e+00   3.0819014e-01   9.2815420e-01   1.3062972e+00  -1.2663699e+00   4.0360162e-01  -4.2779266e-01  -3.4079984e+00  -4.9083999e-01   8.9370441e-01  -2.2597513e-01   4.1443298e-01  -1.0113818e+00   5.6831462e-02   5.5531070e-01   3.4370047e+00  -8.9053461e-01   3.5290807e-01  -1.5837738e+00  -6.9515597e-01  -2.4750067e+00  -5.0816504e-01   3.4359496e+00   1.1147743e+00   4.4636675e-01  -4.5766382e-01   1.0982330e+00   1.8838671e+00   8.2735218e-01   8.0259505e-02  -7.8939426e-01   2.8783402e-01  -2.7899940e-01  -1.4318486e+00   1.9339952e-01   1.2184537e+00  -8.7567001e-01  -1.8461699e+00  -1.3286364e+00  -1.2948920e+00  -2.2741761e+00  -1.2264487e+00  -3.1341035e+00  -4.3692264e-01   9.7440922e-01   2.4897830e-01  -1.2992768e+00  -1.2871977e-01  -2.3696617e+00  -1.7535653e+00   1.8607645e+00   1.5417131e+00  -1.5039521e+00  -1.3143427e+00   7.9064313e-01  -6.9208341e-01   6.0506029e-01   1.1536569e+00  -5.7675321e-01   3.5049189e-01  -1.8728697e+00  -5.8408196e-01  -9.8263943e-01  -3.2099423e-01  -1.1779073e-01   3.3075898e-01   1.8332578e-01  -4.0349014e-01  -7.4612645e-01   1.1372179e-01
  -1.8505178e+00  -2.1964674e+00  -4.9187424e-01  -3.4968658e-01  -1.6420296e-01  -6.2528964e-01   4.4565144e-01   1.3051631e+00  -3.3940928e-01   3.4824145e+00  -2.3938923e+00   3.1682196e+00  -1.7402639e+00   3.0756950e+00  -3.7348581e-01   2.3025221e+00  -1.8510790e+00   2.1434226e-01  -3.6565235e+00  -1.5291068e+00  -3.1649352e+00   4.3000216e-01   6.0108398e-01   7.9623917e-01  -1.1228683e+00   1.8231034e-01  -2.1268347e-01  -2.7286425e+00  -8.9197711e-01   4.9040410e-01  -6.9054221e-01  -1.4371822e-01  -1.3302063e+00  -4.3192909e-01   2.7483244e-01   3.3290944e+00  -1.0046679e+00  -3.4552339e-02  -1.5132701e+00  -8.0502231e-01  -2.7161570e+00  -8.2881047e-01   3.7161490e+00   1.4417941e+00   1.0303940e+00  -1.9340805e-01   1.7862564e+00   2.4398446e+00   1.4385509e+00   2.6353677e-01  -5.4319314e-01   2.6671953e-03   1.3305016e-01  -1.4858867e+00   3.5496859e-01   1.1478903e+00  -8.8071837e-01  -1.8182903e+00  -6.1480250e-01  -9.6952066e-01  -1.8676698e+00  -7.6082702e-01  -3.3841987e+00  -3.2923099e-01   2.4376816e-01  -9.4627088e-04  -1.3411634e+00  -5.2528523e-01  -2.4368072e+00  -1.4957559e+00   1.9782833e+00   1.4398345e+00  -2.1184957e+00  -1.3053377e+00   3.6182418e-01  -1.8160661e-01   6.2968090e-01   1.1158151e+00  -1.1531085e+00  -4.0187149e-01  -2.5137362e+00  -9.9782977e-01  -1.3480293e+00  -3.9389107e-01  -5.4372842e-01   1.7876405e-01   3.0863540e-01  -3.9499996e-01  -5.6517291e-01   2.5631414e-01
  -1.8747015e+00  -2.4065767e+00  -3.0676762e-01  -2.8023102e-01   6.0192782e-01  -3.8991690e-01   7.6212875e-01   1.3715886e+00   6.6764915e-01   2.7940080e+00  -2.5565368e+00   2.2016173e+00  -1.7435343e+00   2.8106806e+00  -2.9352303e-01   1.5652124e+00  -2.0149115e+00  -1.2328390e-01  -3.5063391e+00  -1.3338240e+00  -1.4511692e+00   1.8899242e+00   5.4982281e-01   3.5372877e-01  -3.2263711e-01   7.5861830e-01   4.4841170e-01  -1.7451142e+00  -8.5161345e-01  -2.9605372e-01  -2.2464657e-01  -2.0055157e-01  -1.7603826e+00  -9.0687567e-01   2.1235765e-01   3.4403625e+00  -6.6569367e-01   2.0637860e-01  -1.1864158e+00  -2.9759184e-01  -2.3514103e+00   3.0493539e-02   2.7970602e+00   9.5271942e-01   1.0994895e+00   2.5953417e-01   1.1105321e+00   1.3176519e+00   8.7265586e-01   2.2916781e-01  -6.3299221e-01  -2.9263420e-02   7.3513483e-01   7.6354800e-02   1.5295243e-01   9.2861655e-01  -1.3922166e+00  -2.1893318e+00  -7.0696387e-01  -6.5787086e-01  -1.8156221e+00  -1.5487437e+00  -3.2083978e+00  -1.1347701e+00   4.0699078e-01  -1.2854109e-01  -6.7281937e-01  -5.3244482e-02  -2.1829689e+00  -9.2773610e-01   2.8016504e+00   1.8324703e+00  -2.1376019e+00  -1.4269618e+00   3.6106109e-01   3.0613572e-01   1.3227730e+00   1.9293635e+00  -1.6365290e+00  -1.2101796e+00  -3.1180304e+00  -1.9012811e+00  -1.6307066e+00  -1.2365196e+00  -8.3793042e-01  -2.1505991e-02  -3.9547609e-01  -5.8066742e-01  -4.7950259e-01   4.9960599e-01
  -1.7391879e+00  -2.1232097e+00  -2.6919704e-01   8.9828934e-02   1.9960663e-01  -3.4956672e-01   5.7670407e-01   1.3475422e+00   1.9446024e-01   2.4778617e+00  -2.0660759e+00   2.4177613e+00  -1.6248288e+00   2.7371321e+00  -2.2936655e-01   1.6003259e+00  -1.4057871e+00   3.9434427e-01  -2.8910807e+00  -5.6072181e-01  -1.7775578e+00   1.5712646e+00   1.0339596e+00   4.8435721e-01  -5.3035941e-02   1.0198699e+00   1.9315589e-01  -2.0186353e+00  -9.2214119e-01   3.1742459e-02   2.0169687e-02   8.2204466e-02  -1.4956074e+00  -9.9270616e-01  -2.7811606e-01   2.6191742e+00  -9.1280498e-01   1.9618055e-01  -1.4358717e+00  -2.6529389e-01  -1.3639058e+00   1.1897153e+00   2.4235735e+00   5.4585369e-01   6.2092801e-01  -1.8964094e-01   8.4453081e-01   7.3168725e-01   1.0433983e+00   1.3054025e-01  -7.9249331e-01  -4.1281152e-01   1.6349552e+00   1.4629140e-01   2.9634355e-01   9.0613873e-01  -9.8495128e-01  -1.6957470e+00  -1.2649918e+00  -1.0108277e+00  -2.5076830e+00  -2.1253020e+00  -3.0306668e+00  -7.4527929e-01  -4.9280570e-02  -1.0261227e+00  -1.5033416e+00  -5.2600689e-01  -2.2190315e+00  -9.5707499e-01   3.1251351e+00   1.9409107e+00  -1.7959156e+00  -1.8653766e-01   5.8410197e-01   1.6305941e+00   1.5985407e+00   2.3729697e+00  -6.5580706e-01  -3.9233524e-01  -2.7633172e+00  -1.0809129e+00  -1.6876113e+00  -7.3884208e-01  -9.2612007e-01   3.5960455e-02  -3.5741004e-01  -6.4182505e-01  -8.9179680e-01   5.3739279e-01
  -1.3817786e+00  -1.5242517e+00  -3.9672023e-01   5.0616827e-01  -2.6183569e-01  -4.2685467e-01   1.5821816e-01   1.3776807e+00  -2.2500218e-01   2.2282139e+00  -1.6081295e+00   2.4704904e+00  -1.6938571e+00   2.6783757e+00  -6.9730608e-01   1.3096944e+00  -6.7291801e-01   1.2921144e+00  -2.7247934e+00   2.4922260e-01  -2.9163782e+00   2.9867521e-01   9.3514579e-01   1.3164958e-01  -5.8067584e-01   2.5662058e-01  -1.6491427e-01  -2.3663500e+00  -1.1048982e+00   4.9282395e-02  -5.7934359e-01  -4.7590533e-01  -1.4575962e+00  -1.1104297e+00  -7.5599577e-01   1.6305982e+00  -9.6383023e-01   1.0885419e-01  -1.5088594e+00  -8.8477293e-02  -1.5075829e+00   1.4140570e+00   1.9616026e+00   2.2490791e-01  -9.6009939e-02  -6.5479539e-01   3.3065923e-01   2.5104372e-01   1.1513691e+00   9.6434646e-02  -9.6049197e-01  -7.2536895e-01   1.7532672e+00  -1.8168992e-01   4.0082514e-01   7.4233622e-01  -5.0209564e-01  -7.6328701e-01  -1.5200383e+00  -9.0319807e-01  -2.3737869e+00  -1.4711995e+00  -3.0151774e+00   1.9289857e-01  -6.2142884e-01  -1.5391120e+00  -2.5940331e+00  -1.5625482e+00  -1.9051620e+00  -1.0127717e+00   2.3152668e+00   1.7323325e+00  -2.1239940e+00   4.9761805e-01   1.4317378e-01   2.5255935e+00   1.6596901e+00   2.1554300e+00   2.9881653e-01   8.4660099e-01  -2.4827743e+00  -1.9797987e-01  -1.8485742e+00  -2.9395315e-01  -1.2420106e+00   1.0193089e-01  -4.1875382e-01  -4.9457220e-01  -1.0047070e+00   7.0196075e-01
  -1.0312791e+00  -1.0942734e+00  -5.6981015e-01   5.9932622e-01  -5.2375304e-01   1.9764261e-01   1.3572588e-01   1.3501517e+00  -5.2006247e-01   2.5766830e+00  -1.4382125e+00   2.2898190e+00  -1.6571750e+00   2.5070882e+00  -9.4607142e-01   1.5567223e+00  -7.5540339e-01   1.3363055e+00  -3.3382032e+00   4.2287197e-01  -3.6751375e+00  -8.9617943e-01   3.3209368e-01  -2.8973294e-01  -1.3857141e+00  -6.2792079e-01  -6.6260345e-01  -2.3422794e+00  -1.2645518e+00  -8.6781398e-02  -1.6487170e+00  -1.3795756e+00  -1.5196313e+00  -1.4490615e+00  -1.1943553e+00   9.6728555e-01  -9.6787985e-01  -2.9819134e-01  -1.5966761e+00  -1.8973259e-01  -2.1191156e+00   1.7024024e-01   2.7784580e+00   7.5737099e-01   4.8219207e-01  -7.8610922e-01   1.8176333e+00   1.4037983e+00   1.8563858e+00   2.1895113e-01  -6.2353196e-01  -6.7351828e-01   1.0269222e+00  -8.6853135e-01   7.4254412e-01   8.7401031e-01   4.9359579e-02  -2.2982970e-01  -9.8316430e-01  -7.3116172e-01  -1.7959955e+00  -4.6048414e-01  -3.1570701e+00   5.7715639e-01  -1.4690886e+00  -1.6957012e+00  -2.9315071e+00  -2.4661390e+00  -1.4816919e+00  -8.8128182e-01   1.1430238e+00   1.1490401e+00  -2.4800925e+00   1.5497624e-01  -6.1895862e-01   2.4935092e+00   1.2454416e+00   1.4026446e+00   3.1805728e-01   7.3643540e-01  -2.5852100e+00  -2.4616424e-01  -1.9060081e+00   4.8655812e-02  -1.4866677e+00   1.0483824e-01   6.0417409e-02  -8.6821019e-02  -7.6440688e-01   7.5165849e-01
  -1.3146689e+00  -1.4727592e+00  -2.6114883e-01   5.8537469e-01  -8.2502196e-02   5.7757526e-01   5.8989555e-01   1.4100688e+00  -4.1216812e-02   2.0930756e+00  -1.0341769e+00   1.8221723e+00  -1.0550531e+00   2.2813033e+00  -2.3526846e-01   1.4277583e+00  -8.0540999e-01   8.2452813e-01  -2.7177308e+00   3.0417446e-01  -2.4124217e+00  -1.5414433e-01   6.7645765e-01  -1.1898004e-01  -5.0911698e-01   7.8709975e-02  -1.9146238e-01  -1.3997887e+00  -9.2704602e-01  -4.2045261e-02  -8.4886108e-01  -7.9935757e-01  -1.5905532e+00  -1.7449979e+00  -9.0263802e-01   1.2398495e+00  -4.4301668e-01   6.3304894e-02  -1.2584388e+00   1.8212321e-01  -1.5217232e+00   6.6991421e-01   2.4175863e+00   5.5695119e-01   4.9197616e-01  -5.7155368e-01   2.0804274e+00   9.9908899e-01   1.3768638e+00  -1.5462857e-01  -2.4348924e-01  -5.9769478e-01   1.7739263e+00   1.6192213e-01   6.8509688e-01   9.0420805e-01  -5.3842007e-01  -9.5505157e-01  -1.2235717e+00  -9.1418321e-01  -2.1709201e+00  -1.6121307e+00  -2.7181229e+00  -3.2236326e-01  -1.0861461e+00  -1.5746131e+00  -2.2970875e+00  -1.7972484e+00  -1.5328518e+00  -6.8284780e-01   1.8477283e+00   1.2185286e+00  -2.2135095e+00  -8.7512259e-02  -8.6909940e-01   2.4868074e+00   1.5673075e+00   1.5935441e+00  -1.2417950e-02   1.1268351e-01  -2.5433172e+00  -8.0413287e-01  -1.5628367e+00  -1.0220733e-03  -1.4736392e+00   1.6691495e-02  -9.8649825e-02   9.3480942e-02  -1.0204239e+00   7.0380908e-01
  -9.8587114e-01  -7.3404070e-01  -1.5411424e-01   9.4517102e-01  -6.7528917e-01   4.4501186e-03   2.4344751e-01   1.2783975e+00  -5.5149496e-01   1.1955147e+00  -2.2162357e-01   1.8367690e+00  -5.9012718e-01   2.0409743e+00  -2.9114263e-01   9.5947465e-01   3.3506816e-01   1.7023144e+00  -1.4934642e+00   1.2269061e+00  -3.3451580e+00  -1.1471320e+00   1.0762641e+00  -4.1759524e-02  -4.2115166e-01   9.7767086e-02  -5.1462307e-01  -1.9874521e+00  -6.9947038e-01   4.3898311e-01  -6.5084425e-01  -6.0945423e-01  -1.2443832e+00  -1.4492650e+00  -1.5528504e+00   9.4652033e-02  -6.3291436e-01   3.7847249e-01  -1.3291980e+00   6.4584001e-01  -3.6955909e-01   2.0971387e+00   1.2971418e+00  -1.5982433e-01  -6.4433132e-01  -1.1198789e+00   7.8219623e-01   2.2663620e-02   9.4549914e-01  -3.3263921e-01  -1.0268089e+00  -9.2801293e-01   1.9516825e+00   7.9174961e-03   6.9749157e-01   7.6020327e-01   2.5223876e-01   2.1245983e-01  -2.3004150e+00  -1.1955548e+00  -2.5157787e+00  -1.5443227e+00  -2.1203361e+00   5.6722921e-01  -1.2194423e+00  -2.2308492e+00  -3.6063087e+00  -2.4718059e+00  -1.2798951e+00  -1.0457698e+00   1.3064775e+00   9.7962237e-01  -1.5116800e+00   1.3414987e+00  -6.2107999e-01   3.3472923e+00   1.5529427e+00   2.1721863e+00   1.7138136e+00   2.1990485e+00  -1.3972202e+00   6.9917341e-01  -1.4288968e+00   5.1526604e-01  -1.1522277e+00   2.2802460e-01  -3.2594837e-01   8.9278780e-02  -1.3448055e+00   8.1765425e-01
  -6.8138574e-01   5.9391104e-02  -1.4380605e-01   1.2792016e+00  -1.5035563e+00  -6.2041153e-01  -1.0435945e-01   1.3174542e+00  -1.0522540e+00   6.7765712e-01   3.6464491e-01   1.9091046e+00  -3.8018230e-01   1.8347208e+00  -8.3217098e-01   3.6866371e-01   1.0094181e+00   2.5493021e+00  -1.1158158e+00   1.8629638e+00  -5.6827767e+00  -3.2600915e+00   8.7589630e-01  -3.1880464e-01  -1.6531123e+00  -1.2194961e+00  -1.2439723e+00  -3.0335945e+00  -6.3137206e-01   5.1914433e-01  -1.5244574e+00  -1.4224094e+00  -1.2460238e+00  -1.4351657e+00  -2.0321364e+00  -9.8986936e-01  -3.9436463e-01   5.1507390e-01  -1.4534707e+00   9.8681157e-01  -1.0753576e+00   1.7131708e+00   8.0972374e-01  -4.6525621e-01  -1.7334278e+00  -1.7291002e+00   1.2316069e-01  -5.3026850e-01   5.3404308e-01  -4.1797728e-01  -1.1474830e+00  -7.0164561e-01   1.1494187e+00  -1.5584907e-01   7.6936979e-01   7.2772793e-01   7.7956164e-01   1.3725802e+00  -2.8769259e+00  -1.0572760e+00  -2.3324782e+00  -5.6246909e-01  -2.1321254e+00   1.4222759e+00  -1.5139405e+00  -2.3218547e+00  -4.6391764e+00  -3.4881121e+00  -5.1198142e-01  -1.0771770e+00  -3.8585581e-01   5.0400285e-01  -1.4961474e+00   1.5150985e+00  -1.2933859e+00   3.3166901e+00   1.4273827e+00   1.6577430e+00   2.6441585e+00   3.7246860e+00  -9.5274219e-01   1.3719108e+00  -1.3202748e+00   8.0585828e-01  -1.2675716e+00   3.6188064e-01  -3.7284450e-01   5.3314770e-01  -1.4033183e+00   9.4509400e-01
  -6.2268602e-01   1.5876129e-01  -3.3832259e-02   1.2014521e+00  -1.6089799e+00  -1.3479048e-01  -4.5301135e-03   1.2099638e+00  -1.2720362e+00   6.5180965e-01   5.7698045e-01   1.5243663e+00  -1.0217975e-01   1.3415659e+00  -7.9076786e-01   4.6754277e-01   7.7662498e-01   2.1589347e+00  -1.2894934e+00   1.4674016e+00  -5.9165464e+00  -4.1299623e+00   6.7509387e-01  -3.5867548e-01  -1.9519677e+00  -1.5786079e+00  -1.4229488e+00  -2.7696186e+00  -5.8852206e-01   5.0886082e-01  -2.1170662e+00  -1.8468148e+00  -1.3404964e+00  -1.6449832e+00  -1.7607276e+00  -1.1235276e+00  -1.4916425e-01   4.8347484e-01  -1.4131984e+00   9.5840781e-01  -1.4994871e+00   5.0792891e-01   1.6929452e+00   1.9012637e-01  -8.9652267e-01  -1.5963186e+00   1.8436721e+00   5.5892682e-01   1.0775801e+00  -5.5691072e-01  -5.7379074e-01  -5.9326029e-01   9.0670210e-01  -4.8654396e-01   1.0060537e+00   8.6480784e-01   1.1167613e+00   1.4514405e+00  -2.4164766e+00  -1.1992981e+00  -2.0092304e+00  -1.4834298e-01  -2.1664246e+00   1.3318789e+00  -1.7854817e+00  -2.4126368e+00  -4.3265418e+00  -3.5759483e+00  -3.2192854e-01  -1.1913788e+00  -1.1996550e+00  -1.5730295e-01  -1.3710626e+00   8.6001065e-01  -2.0534352e+00   2.3198204e+00   9.1129438e-01   8.6294027e-01   2.1979154e+00   3.4439965e+00  -7.7392479e-01   1.1103239e+00  -1.1194326e+00   8.7507855e-01  -1.0554822e+00   3.5528116e-01  -9.3422697e-02   9.9977025e-01  -1.3122865e+00   7.7613451e-01
  -5.2264803e-01   3.6123908e-01   5.6550906e-01   1.1273091e+00  -7.3359741e-01   1.0115792e-01   1.3687184e-01   1.0583705e+00  -2.5708296e-01  -3.7567339e-01  -5.6341926e-02  -2.2355958e-01  -2.7173027e-01   7.2138627e-01  -4.7484634e-01  -2.8279706e-02   1.3662726e-01   1.2294376e+00   1.7165355e-01   1.5601015e+00  -4.3782954e+00  -2.2062242e+00   7.1262318e-01   1.4582807e-03  -1.0559838e+00  -1.7777602e-01  -4.3872743e-01  -1.3717427e+00  -1.9487334e-01  -1.7127243e-01  -1.7728469e+00  -1.3903279e+00  -2.4116674e-01  -1.1159425e+00  -2.1842206e+00  -9.7355771e-01   4.5880503e-02   8.9972726e-01  -9.5583027e-01   1.6351516e+00  -7.7619362e-01   1.0913401e+00  -6.2078048e-02  -4.6848529e-01  -1.5674694e+00  -1.4254528e+00   3.0610721e-01  -6.5147999e-01  -7.8240114e-01  -1.1175316e+00  -8.5862462e-01  -4.7938519e-01  -1.4715076e-01   4.3558731e-01   3.5520795e-01   6.9957791e-01   1.2447942e+00   1.6792670e+00  -2.6242474e+00  -7.4037421e-01  -2.9214771e+00  -9.7151065e-01  -1.2969353e+00  -7.4445864e-03  -2.7993390e+00  -2.7908045e+00  -2.9319780e+00  -2.3291051e+00   1.7402095e+00  -6.8175753e-02  -1.2483788e+00   3.1028262e-01  -1.8467978e-01   1.2790545e-01  -1.9042878e+00   1.2347624e+00   1.3478987e+00   1.6466407e+00   1.5540264e+00   2.2696162e+00  -4.5909818e-01   1.5234032e-01  -1.0995407e+00  -2.6120176e-01  -7.4617269e-01  -3.6799002e-02  -1.2269824e+00   5.9705072e-01  -7.9962328e-01   8.7490489e-01
  -9.3138138e-01   5.4895580e-02   8.2161090e-01   9.5408172e-01  -9.9144069e-01  -6.0447600e-02   3.0762169e-01   1.0878350e+00  -4.5449677e-01  -7.3877862e-01   1.0080362e-01  -1.4973950e-01   4.6645838e-02   2.6989687e-01  -4.8123761e-01  -3.5225826e-01  -1.2339140e-01   1.0992017e+00  -5.4692462e-02   6.2353903e-01  -4.8346985e+00  -3.1692301e+00   7.6752085e-01  -2.7307548e-02  -1.6883749e+00  -7.4953908e-01  -5.9833206e-01  -1.7290762e+00   6.1381641e-02  -1.0741216e-01  -2.2907327e+00  -1.8647215e+00  -1.1770577e+00  -1.7585214e+00  -1.3771124e+00  -1.2579833e+00   6.3044564e-01   1.2806024e+00  -1.0274226e+00   1.4688207e+00  -1.7758350e+00   1.0976837e-01   2.0839035e+00   3.7958317e-01   2.8269758e-01  -1.0595224e+00   2.7459419e+00   1.2375146e-01   3.6181233e-01  -1.3179477e+00   1.3868786e-01  -5.8513646e-01   1.0571573e+00   1.1589679e+00   7.4189451e-01   8.2868171e-01   1.1131679e+00   1.1693222e+00  -2.1768760e+00  -1.1171757e+00  -2.7778838e+00  -7.2479414e-01  -1.4942877e+00  -2.3524187e-03  -2.4249452e+00  -2.6477293e+00  -2.3830037e+00  -2.0864840e+00   9.9863872e-01  -7.6223790e-01  -1.5429526e+00  -2.7820113e-01   1.3321777e-01  -6.9841339e-01  -2.6009082e+00  -6.7501025e-02   9.2963104e-01   7.5112902e-01   7.6095753e-01   2.2768534e+00  -2.8936671e-01  -2.7548961e-01  -5.9570827e-01  -4.9007279e-01  -3.2500047e-01   1.8362494e-02  -1.2002334e+00   1.2541457e+00  -1.1834409e+00   5.2080294e-01
  -7.8654924e-01   6.4008075e-01   9.5875443e-01   1.0342850e+00  -1.3878805e+00  -2.7533243e-01   4.8875320e-02   8.8730275e-01  -7.3411308e-01  -9.6845405e-01   5.1248286e-01  -1.0827346e-01   3.8827554e-01   1.1610264e-01  -2.7891649e-01  -1.3796951e-01   2.1465475e-01   1.2964431e+00   8.7570015e-01   1.0438266e+00  -6.0371977e+00  -3.9478730e+00   7.7540642e-01   3.6529961e-01  -2.0776206e+00  -8.9525414e-01  -1.0299774e+00  -1.9496461e+00   4.0849040e-01   4.3286767e-01  -2.5477351e+00  -1.7172711e+00  -3.8109835e-01  -1.1409470e+00  -2.0941501e+00  -2.0271691e+00   6.3730060e-01   1.4329425e+00  -1.0103308e+00   1.7581580e+00  -1.2824680e+00  -8.8162757e-02   1.3643740e+00   1.5743601e-01  -5.4111282e-01  -1.5937726e+00   2.1200387e+00   1.6171375e-01  -2.7032621e-01  -1.6221474e+00  -1.9872177e-01  -3.8221499e-01  -4.7880872e-01   2.0057814e-01   5.6663071e-01   9.3227930e-01   1.7461665e+00   1.9752409e+00  -2.7970082e+00  -1.2321450e+00  -3.1649255e+00  -4.1453748e-01  -9.9540047e-01   3.4709633e-01  -3.0820432e+00  -2.7985439e+00  -2.9130342e+00  -2.4670611e+00   2.0259334e+00  -7.0458278e-01  -2.7188322e+00  -5.6183015e-01   1.0591691e+00  -4.8340006e-01  -2.6884920e+00  -7.3333967e-01   5.5531440e-01   6.6631016e-01   1.6090680e+00   3.1697972e+00   7.1228189e-01   5.7171654e-01  -2.7038798e-01   6.5587231e-02  -3.3270619e-02   1.0252572e-01  -1.2408213e+00   1.3626942e+00  -1.1911821e+00   4.3433068e-01
  -6.7974974e-01   7.7524006e-01   1.1671231e+00   9.7920116e-01  -1.8470140e+00  -6.1970889e-01  -2.0370461e-02   7.2641973e-01  -1.2140661e+00  -1.4657774e+00   7.3773127e-01  -1.9317101e-01   5.2106794e-01  -4.9858113e-01  -5.6944633e-01  -4.7528305e-01   3.6318427e-01   1.2909503e+00   8.9682754e-01   6.5509787e-01  -6.7271751e+00  -5.2468356e+00   1.0484764e+00   4.2367106e-01  -2.3378805e+00  -1.4230435e+00  -1.2664992e+00  -2.6676390e+00   2.5045558e-01   4.8359630e-01  -2.8581454e+00  -2.0820458e+00  -6.8990809e-01  -1.2969226e+00  -1.6771154e+00  -2.1743237e+00   9.0911933e-01   1.6108323e+00  -1.1090437e+00   1.5692044e+00  -1.7079741e+00  -6.9327721e-01   2.0923690e+00   5.8485490e-01  -2.5329547e-01  -1.5218332e+00   3.0455976e+00   5.4101607e-01   4.4951111e-02  -1.6555650e+00   2.4938621e-01  -3.0167425e-01  -9.2103836e-02   1.9793651e-01   7.3951878e-01   9.2955657e-01   2.2383873e+00   2.3306959e+00  -2.7003397e+00  -1.5551214e+00  -3.0791560e+00  -1.1202706e-01  -1.3069922e+00   4.9962223e-01  -2.8814307e+00  -3.0448465e+00  -2.8893116e+00  -2.4614309e+00   1.9554217e+00  -8.7043028e-01  -3.3101014e+00  -1.2822175e+00   1.4951386e+00  -4.8257019e-01  -3.0487820e+00  -1.7906882e+00   1.8241579e-01   1.1962247e-01   1.4349924e+00   3.6400154e+00   9.7039595e-01   6.1719453e-01  -1.4344623e-01  -1.6713617e-01   4.6879956e-01   1.4116059e-01  -1.2191748e+00   1.6743004e+00  -1.3810192e+00   2.2151662e-01
  -2.1515656e-01   1.2934954e+00   1.2180527e+00   8.1773240e-01  -1.7206678e+00  -5.8096230e-01  -2.2840716e-01   4.1860248e-01  -1.1459888e+00  -1.8820739e+00   2.8338622e-01  -1.1248995e+00   2.7265474e-01  -9.7250924e-01  -8.1088624e-01  -7.2010670e-01  -1.2068862e-01   7.8702377e-01   1.4271620e+00   8.6679336e-01  -6.1836011e+00  -5.2921783e+00   6.4495336e-01   2.4512992e-01  -2.3925762e+00  -1.5818644e+00  -9.9870149e-01  -2.4861109e+00   1.9172569e-01   1.8927016e-01  -3.2074240e+00  -2.3788036e+00  -1.8038148e-01  -9.1586313e-01  -2.2811771e+00  -2.1066159e+00   8.3409322e-01   1.5272700e+00  -8.7342106e-01   1.6464185e+00  -2.0151065e+00  -1.2008179e+00   1.5482350e+00   6.3536427e-01  -5.2611771e-01  -1.2433535e+00   2.2176975e+00   5.9413255e-01  -7.0150159e-01  -1.5708069e+00  -1.6359408e-02  -1.2322294e-01  -1.5447532e+00  -2.1293227e-01   4.2421361e-01   6.8914783e-01   2.6848095e+00   3.0356213e+00  -2.1894244e+00  -8.2044790e-01  -2.9171958e+00   7.7271487e-01  -1.0398546e+00   2.9210887e-01  -3.7007322e+00  -2.7127352e+00  -2.2864183e+00  -2.0748108e+00   3.1754514e+00  -1.4449521e-02  -4.1227395e+00  -1.5892194e+00   1.9812655e+00  -6.7790626e-01  -3.0105969e+00  -2.7660233e+00  -8.5087199e-02   4.1053791e-01   6.9802038e-01   2.9373250e+00   9.3605336e-01  -1.1820914e-01  -1.4987646e-01  -8.3226450e-01   6.8423050e-01  -1.3258299e-01  -1.4680864e+00   1.5360817e+00  -9.0571260e-01   2.3960110e-01
  -3.9129626e-01   1.1009061e+00   1.4804182e+00   7.4271293e-01  -1.7648613e+00  -8.0156653e-01  -3.2046180e-01   2.2767636e-01  -1.4466428e+00  -2.6795453e+00   1.4589881e-01  -1.4959395e+00   1.7926498e-01  -1.6972158e+00  -8.3929792e-01  -1.0438088e+00  -3.2500105e-01   2.4997704e-01   2.1607017e+00   5.9532578e-01  -5.0504539e+00  -5.1090860e+00   1.1120956e+00   4.8232899e-01  -1.7331066e+00  -1.1563965e+00  -5.7585988e-01  -2.6737053e+00   3.3642306e-02   1.6219487e-01  -2.5853733e+00  -1.9267728e+00  -2.8579008e-01  -9.1364733e-01  -1.7048004e+00  -1.9586517e+00   9.4943693e-01   1.7007384e+00  -8.3550024e-01   1.3799943e+00  -1.7788265e+00  -7.1295798e-01   2.0467119e+00   9.3938619e-01   4.4830994e-01  -5.3102757e-01   2.4432929e+00   4.4145418e-01  -4.8076646e-01  -1.5955894e+00   3.7348868e-01  -3.6259436e-01  -6.1790022e-02   6.8710119e-01   5.1595207e-01   6.3020172e-01   2.5858692e+00   2.6726352e+00  -1.9669187e+00  -1.0038810e+00  -3.4158387e+00   2.5076972e-02  -9.6764149e-01  -2.3402521e-01  -3.2774982e+00  -3.0271706e+00  -1.3707233e+00  -9.1102277e-01   2.7068192e+00  -1.2536011e-01  -3.1935870e+00  -1.6356854e+00   2.6201569e+00  -3.5630604e-01  -2.7234873e+00  -3.4307003e+00   2.1018186e-02   6.8872518e-01  -1.8114168e-01   2.4270792e+00   9.7644336e-01  -6.3569057e-01  -5.5578409e-04  -1.5528317e+00   1.2774459e+00  -1.6073984e-01  -1.5699636e+00   1.5526433e+00  -1.1362108e+00   6.7116214e-02
  -1.4931275e-01   1.4803546e+00   1.4468881e+00   8.1342497e-01  -1.8330030e+00  -1.1098618e+00  -7.4201010e-01   1.7079624e-02  -1.5219193e+00  -2.8993852e+00   5.9356729e-01  -1.2866181e+00   4.3460504e-01  -1.5299791e+00  -5.2013656e-01  -9.0438132e-01   3.0966693e-01   6.9193601e-01   3.3432231e+00   1.3309268e+00  -4.9178600e+00  -5.2000807e+00   1.3634926e+00   7.5304381e-01  -1.2675213e+00  -1.0319619e+00  -4.2770745e-01  -2.4258855e+00   2.3380244e-01   8.1490849e-01  -2.0946191e+00  -1.2733317e+00   4.5501576e-01  -1.9929982e-01  -2.3705170e+00  -2.1338020e+00   9.7311947e-01   1.9138522e+00  -4.7427919e-01   1.6482719e+00  -1.1013669e+00  -3.5624590e-02   5.1059999e-01   2.2314882e-01  -1.1762469e+00  -8.7116014e-01   2.2034221e-01  -4.7607076e-01  -1.5653341e+00  -1.8374979e+00  -4.2335999e-01  -4.8326353e-01  -1.0355156e+00  -3.8183122e-01   1.3895388e-02   2.4394172e-01   2.7109512e+00   3.2126558e+00  -2.5959400e+00  -7.7651767e-01  -3.6432663e+00   1.9597304e-01  -3.3403219e-01   2.3856830e-01  -3.4649542e+00  -2.5558329e+00  -1.9483578e+00  -9.3922839e-01   3.2879080e+00   2.5144930e-01  -3.4718292e+00  -1.5870398e+00   3.1361864e+00   5.3719688e-01  -2.3477206e+00  -3.3778206e+00  -1.2343512e-01   1.0763851e+00   5.6400208e-01   3.3811884e+00   1.7717719e+00   2.4262991e-01   2.8246760e-01  -1.0308590e+00   1.4129280e+00  -1.9721858e-01  -1.8542437e+00   1.2052016e+00  -1.2930119e+00  -3.3824631e-02
  -1.1001264e-01   1.6075816e+00   1.4926929e+00   7.6317518e-01  -2.0860871e+00  -1.3572193e+00  -8.3017279e-01  -9.6440219e-02  -1.6961527e+00  -2.9164788e+00   5.4072025e-01  -1.0377162e+00   3.6433285e-01  -1.6986866e+00  -6.0370024e-01  -7.5362963e-01   2.7059494e-01   6.6874574e-01   3.4592153e+00   1.3156640e+00  -5.1351111e+00  -5.5819925e+00   1.3625261e+00   8.6919308e-01  -1.5294384e+00  -1.3658756e+00  -6.7881074e-01  -2.9742010e+00   7.7658559e-02   9.2502203e-01  -2.2137451e+00  -1.3317159e+00   4.3933451e-01  -1.5157285e-01  -2.6464877e+00  -2.6527480e+00   1.0622923e+00   1.8176273e+00  -5.4118963e-01   1.2925609e+00  -1.2024171e+00  -3.3452334e-01   1.0017161e+00   4.0739923e-01  -7.4965464e-01  -8.1123679e-01   3.6684878e-01  -3.0565865e-01  -1.3898985e+00  -1.7419551e+00  -3.0943404e-01  -4.4360456e-01  -1.2476102e+00  -5.9647568e-01   9.0479394e-02   2.8305810e-01   2.9021943e+00   3.2764879e+00  -2.5720423e+00  -8.1981352e-01  -3.7641627e+00   3.1055596e-01  -3.6607347e-01   3.0301061e-01  -3.5200036e+00  -2.5731014e+00  -1.8987053e+00  -8.8839098e-01   3.3148252e+00   3.2003031e-01  -3.5278036e+00  -1.6291599e+00   3.5934765e+00   7.6276858e-01  -2.1514301e+00  -3.8443410e+00  -2.8503566e-01   9.8139966e-01   4.4837632e-01   3.3379615e+00   1.8886556e+00   2.5264545e-01   3.7121713e-01  -1.1393259e+00   1.7087556e+00  -1.4406005e-01  -1.7418457e+00   1.1873834e+00  -1.3477793e+00  -1.4945090e-01
   9.7166388e-02   1.6834639e+00   1.1884885e+00   5.1996089e-01  -1.8765968e+00  -8.7757305e-01  -1.0883858e+00  -3.5137106e-01  -1.9403011e+00  -2.5851172e+00   1.0293122e-01  -1.1701293e+00  -9.2071129e-02  -1.8302828e+00  -7.0679024e-01  -1.9252188e-01  -1.5975524e-01   1.3647392e-01   3.2578170e+00   1.2684849e+00  -4.0045898e+00  -5.4215376e+00   6.9008430e-01   6.9689949e-01  -1.5367692e+00  -1.5902137e+00  -4.3247352e-01  -2.5806934e+00  -2.1901235e-01   9.4195375e-01  -2.2874491e+00  -1.2868822e+00   9.0936047e-01   1.1145411e-01  -2.7072971e+00  -2.5283261e+00   7.9651106e-01   1.2535823e+00  -3.0340993e-01   7.8507035e-01  -1.5158648e+00  -1.2289459e+00   2.1015711e+00   1.1954081e+00   7.1108873e-01   1.9089754e-03   1.3142095e+00   1.2066030e+00  -7.0717493e-01  -1.4360940e+00  -6.6917385e-02  -7.0107595e-01  -1.6776090e+00  -1.6021413e+00   2.6943349e-01   3.1616818e-01   3.1124228e+00   3.1660098e+00  -1.4170131e+00  -3.0642769e-01  -3.2736625e+00   9.9235416e-01  -9.7781518e-02   2.9987213e-01  -4.0618975e+00  -2.2988279e+00  -9.7030107e-01  -4.2122256e-01   3.3894214e+00   6.9377379e-01  -3.5979028e+00  -2.0444831e+00   3.4745959e+00   5.8387643e-01  -2.0106758e+00  -4.4183923e+00  -8.1949803e-01   4.6859489e-01  -3.3207276e-01   2.3144857e+00   1.8987786e+00   2.8847469e-03   4.3404158e-01  -1.1193087e+00   1.8511743e+00  -1.9411496e-01  -1.2595369e+00   1.1317511e+00  -1.0170691e+00  -2.4459022e-01
  -8.3776170e-02   1.1860469e+00   1.2141496e+00   3.2242458e-01  -1.2761741e+00  -5.3004374e-01  -9.0657900e-01  -4.3365608e-01  -1.4670481e+00  -2.5006285e+00  -7.8086590e-02  -1.3014438e+00  -9.1314627e-02  -1.8684289e+00  -2.5357115e-01   1.7355844e-02  -5.8222830e-01  -5.4141892e-01   3.3724139e+00   1.0448070e+00  -2.1709293e+00  -4.2705430e+00   7.1183786e-01   7.7706803e-01  -7.0446341e-01  -1.1501491e+00   1.3196748e-01  -1.6936652e+00  -3.3881313e-01   8.9312498e-01  -1.4946066e+00  -6.6071688e-01   9.1097075e-01   9.6664984e-02  -2.3191798e+00  -1.8128765e+00   1.1002702e+00   1.1946437e+00   9.7028383e-02   5.7807816e-01  -1.4231187e+00  -1.3742287e+00   1.9538131e+00   1.2361650e+00   1.1069868e+00   5.8370219e-01   1.0838280e+00   1.0406524e+00  -9.1187833e-01  -1.4410675e+00   2.1083123e-01  -6.4381767e-01  -1.5355809e+00  -1.5329595e+00   5.9527681e-02   1.4738970e-01   2.3277785e+00   2.1934072e+00  -9.6387953e-01  -3.0817401e-02  -3.2145685e+00   2.9373081e-01   6.2014116e-02  -4.9889545e-01  -3.5385703e+00  -1.7639204e+00   2.1289322e-01   6.3370917e-01   3.1755566e+00   1.2957083e+00  -2.5987909e+00  -1.8093407e+00   3.4497974e+00   4.0042087e-01  -1.7706198e+00  -4.7414477e+00  -7.6267665e-01   4.7413222e-01  -1.4050828e+00   9.8603223e-01   1.4625634e+00  -8.4501826e-01   5.5203468e-01  -1.4068516e+00   1.8213049e+00  -3.7728049e-01  -1.2140494e+00   9.0009555e-01  -9.8892415e-01  -4.2942658e-01
  -1.0366872e-01   1.0179055e+00   1.2330765e+00   3.9190530e-01  -1.2669530e+00  -7.6075810e-01  -9.7066380e-01  -5.5802928e-01  -1.6454116e+00  -2.8742081e+00   1.2535164e-01  -1.0435328e+00   2.5736665e-03  -2.0447758e+00  -7.1329255e-04   4.5333883e-02  -1.5988774e-01  -6.0271910e-01   4.2177336e+00   1.4232461e+00  -4.8487057e-01  -3.3153864e+00   1.3187371e+00   1.0343523e+00   5.4325597e-01  -2.2646377e-01   4.2606509e-01  -1.7761814e+00  -5.5502844e-01   1.1201091e+00  -1.7709028e-01   4.0368162e-01   9.5618048e-01   2.2739063e-01  -2.2395194e+00  -2.0192223e+00   8.3335322e-01   1.1582373e+00   9.9871882e-02   2.1550379e-01  -1.9927389e-02   3.7667422e-01   1.7715267e+00   8.9305962e-01   1.5976417e+00   1.0522889e+00   2.2317056e-01   2.1330574e-01  -7.0199448e-01  -1.2657773e+00  -3.4519545e-01  -1.2013537e+00   5.7542779e-02  -1.1178307e+00   1.8091847e-01  -6.7101866e-02   2.2292714e+00   1.7807739e+00  -1.4368161e+00  -3.3289545e-01  -3.6223738e+00  -9.6288284e-01   5.1449384e-01  -6.3734042e-01  -2.6560269e+00  -2.0834649e+00   3.4888408e-01   1.4571004e+00   2.1670050e+00   1.1137434e+00  -7.7291927e-01  -1.2342739e+00   3.9560015e+00   1.9135085e+00  -5.6274550e-01  -3.6840582e+00  -5.2109596e-01   1.4049571e+00  -1.1428160e+00   1.1353069e+00   1.7456758e+00  -4.3334516e-01   5.4217663e-01  -1.6008203e+00   2.3690791e+00  -1.9260377e-01  -1.1424283e+00   3.5313738e-01  -1.2907768e+00  -4.9996904e-01
   2.1642469e-01   1.7488252e+00   8.7600104e-01   8.6540233e-01  -1.9879461e+00  -1.3142282e+00  -1.6104853e+00  -5.0654650e-01  -2.2746371e+00  -2.7943256e+00   4.0549292e-01  -2.4567686e-01  -3.0656110e-01  -1.7598181e+00  -4.6518642e-01   1.7166324e-01   6.4795517e-01   3.0803226e-01   4.7334666e+00   2.6936739e+00  -1.7923388e+00  -4.0083733e+00   1.1346353e+00   1.0293407e+00  -2.2788420e-02  -8.4215529e-01  -1.5917951e-01  -2.6843337e+00  -8.8881731e-01   1.3540556e+00  -1.7043976e-01   5.6055004e-01   1.6192209e+00   8.4531512e-01  -2.8940329e+00  -2.9677304e+00   2.5811470e-01   6.7264256e-01  -1.7356542e-01  -1.0156071e-02   1.0008929e-01   9.3505096e-01   7.2549436e-01   2.7561936e-01   6.6678549e-01   7.4526960e-01  -1.8533276e+00  -6.5606921e-01  -1.0180216e+00  -9.5948906e-01  -1.2957637e+00  -1.3832864e+00  -6.6121929e-01  -2.0405396e+00   2.2248608e-01  -1.7528729e-01   2.5977042e+00   2.6485262e+00  -2.2497576e+00  -6.4037603e-02  -3.5978763e+00  -7.3475389e-01   7.8854606e-01   2.9182735e-01  -2.7109856e+00  -2.3421878e+00  -5.2526997e-01   9.4401713e-01   2.4930075e+00   1.3381432e+00  -1.0908682e+00  -8.4110778e-01   3.7507158e+00   3.0872036e+00  -3.2905065e-02  -2.3981304e+00  -4.5141541e-01   1.3916251e+00   5.1967978e-02   2.3825665e+00   2.1455890e+00   8.6118144e-01   3.5875569e-01  -1.0512844e+00   2.2218091e+00   1.3668869e-01  -7.1414968e-01  -2.5125023e-02  -1.1186338e+00  -3.0666909e-01
   2.4720871e-01   1.7303022e+00   3.0089382e-01   8.1197953e-01  -2.1019729e+00  -1.0035208e+00  -1.6874480e+00  -5.0561365e-01  -2.6245492e+00  -2.0036395e+00   6.9463743e-01   5.9274633e-01  -2.5247879e-01  -1.4122572e+00  -4.0987392e-01   9.2483199e-01   8.5303372e-01   2.9306531e-01   4.1015483e+00   2.9177123e+00  -1.4682066e+00  -4.2711814e+00   3.6307977e-01   7.2386374e-01  -3.5979727e-01  -1.4928956e+00  -5.3300598e-01  -2.7291285e+00  -1.1080134e+00   1.6634230e+00   3.1906778e-02   7.2653969e-01   1.6321788e+00   8.9672280e-01  -2.7977002e+00  -3.2192785e+00  -1.8640391e-02  -6.7047084e-02  -1.0459181e-01  -5.4833364e-01   6.2091533e-03   2.7182605e-01   1.9617613e+00   9.1072184e-01   2.2247542e+00   1.3907143e+00  -7.0152057e-01   8.8747606e-01   1.5084562e-01  -4.3192285e-01  -1.3401208e+00  -1.5517021e+00  -8.4857072e-01  -3.0870688e+00   7.8282298e-01   6.2279333e-02   2.4477486e+00   2.1525076e+00  -1.8010331e+00   1.0899573e-01  -2.5825171e+00  -3.5621334e-01   1.1003578e+00   7.1802102e-01  -2.1608407e+00  -1.8376580e+00  -3.6083155e-01   7.9791785e-01   1.5745087e+00   1.0859888e+00  -9.1244651e-01  -1.0776764e+00   3.0344799e+00   3.2581522e+00   1.9523644e-01  -1.7774575e+00  -9.8993690e-01   5.9051453e-01   2.3107476e-01   2.1911944e+00   2.2577008e+00   1.4209508e+00   4.8376108e-01  -2.4712176e-01   2.1706140e+00   5.2646438e-01   4.0553235e-01   5.0530219e-02  -9.4295194e-01  -2.9143441e-01
   4.3493702e-01   1.4859092e+00   4.2637525e-01   9.5609916e-01  -1.5622475e+00  -7.4255236e-01  -1.5799295e+00  -5.8093133e-01  -2.2444680e+00  -2.1466361e+00   6.9512562e-01   3.0066323e-01  -2.5341875e-01  -1.4134435e+00   1.4852665e-01   1.0442983e+00   9.5422630e-01  -1.4277736e-01   5.2138312e+00   3.6075750e+00   9.8335452e-01  -2.1353260e+00   1.1729748e+00   1.1639470e+00   1.5931624e+00   2.0485080e-01   1.8460351e-01  -1.8141909e+00  -1.3782910e+00   1.5844289e+00   1.6960235e+00   2.2253348e+00   2.3684919e+00   1.2440992e+00  -2.8340486e+00  -2.6314556e+00  -3.3012516e-01  -1.8066693e-01   6.6604906e-02  -7.3936060e-01   1.7575241e+00   2.2843391e+00   1.6706664e-03  -2.0486835e-01   1.0257652e+00   1.3876272e+00  -3.0701645e+00  -1.0706755e+00  -8.5836878e-01  -4.7782298e-01  -2.1775995e+00  -1.9111132e+00  -1.7746560e-01  -2.8874261e+00   3.5430488e-01  -4.6972965e-01   2.0483251e+00   1.6670237e+00  -2.3581871e+00   1.6578097e-01  -3.3245790e+00  -2.2306119e+00   1.7052697e+00  -1.1305967e-01  -1.6378809e+00  -2.1033737e+00   1.4680660e-01   1.9671300e+00   1.5506104e+00   1.9746646e+00   1.1786378e+00   1.0734609e-01   3.3188475e+00   4.6203435e+00   1.5459327e+00  -1.4374289e-01  -3.5426630e-01   1.8537776e+00   2.1515920e-01   1.3678617e+00   2.0981467e+00   1.2335639e+00   2.3393467e-01  -6.1399024e-01   2.3070847e+00   3.7438789e-01   1.6021776e-01  -9.8936857e-01  -9.2326389e-01  -3.2851038e-01
   4.3865870e-01   1.2449123e+00   2.1408333e-01   1.1232279e+00  -1.6298500e+00  -7.8546944e-01  -1.5758114e+00  -3.3354037e-01  -2.3092321e+00  -1.8464351e+00   8.2711224e-01   9.2350799e-01  -3.2631278e-01  -1.1214180e+00  -7.9349979e-02   8.3269183e-01   1.0703158e+00   3.2954910e-01   4.7132805e+00   3.6910687e+00   1.3066911e+00  -2.1957211e+00   1.2676575e+00   7.9553112e-01   1.5347527e+00  -2.3161312e-01   1.7430602e-01  -1.9528676e+00  -1.7622258e+00   1.4060306e+00   1.7438864e+00   2.1103188e+00   1.5086999e+00   6.5947650e-01  -2.2879144e+00  -2.5383739e+00  -2.8168135e-01  -3.7373496e-01  -2.4284460e-02  -1.2471667e+00   1.0133928e+00   2.4061680e+00   4.9377583e-01  -3.6412319e-01   1.2910251e+00   1.4243415e+00  -3.1592996e+00  -1.9839950e+00  -1.6798864e-01  -2.8844552e-01  -2.1451555e+00  -2.3215190e+00   1.1567534e+00  -2.6644829e+00   5.0061280e-01  -8.9458324e-01   1.3655984e+00   1.1091231e+00  -2.1396274e+00   3.6829878e-01  -2.7804764e+00  -2.1829685e+00   1.4183413e+00   2.8901782e-01  -7.8216588e-01  -1.6657299e+00   1.3972755e-01   2.0150166e+00   4.5939629e-01   2.0238785e+00   1.9823411e+00   5.3434698e-01   2.3944902e+00   4.9800515e+00   1.7000495e+00   1.0366402e+00  -3.2188552e-01   1.4793798e+00  -2.0427021e-01   1.2843250e+00   1.4477502e+00   1.0382705e+00   1.3661422e-01  -6.9604584e-01   2.0263950e+00   3.9399669e-01   4.1026367e-01  -1.2361113e+00  -1.0280717e+00  -4.6222828e-01
   4.0828227e-01   1.3690263e+00   1.1583372e-01   1.3272114e+00  -1.5773977e+00  -8.5683638e-01  -1.4255905e+00  -1.1298206e-01  -2.0940234e+00  -1.5302712e+00   9.5136479e-01   1.5594165e+00  -2.9592758e-01  -6.6710797e-01  -2.0903311e-02   1.0794363e+00   1.3131875e+00   7.4376541e-01   4.6749333e+00   4.0789853e+00   1.0307621e+00  -1.5677820e+00   1.0918908e+00   8.3148805e-01   1.3204541e+00  -1.0446055e-01  -1.1829615e-01  -2.0758289e+00  -1.8440283e+00   1.3728991e+00   1.9200294e+00   2.3497075e+00   1.5292828e+00   6.5549400e-01  -2.6407826e+00  -3.2800405e+00  -5.4780130e-01  -6.6801094e-01  -1.7184450e-01  -1.4553385e+00   1.5506087e+00   2.9180162e+00   2.6795751e-01  -7.5147668e-01   1.3502016e+00   1.1272017e+00  -3.5483537e+00  -2.4533568e+00  -9.9751258e-02  -2.2308485e-01  -2.5324581e+00  -2.4747582e+00   1.0841978e+00  -2.7149855e+00   6.8700038e-01  -7.3289878e-01   1.1482102e+00   8.9863646e-01  -2.6500974e+00   3.3833809e-01  -2.7397689e+00  -2.4821156e+00   1.7372347e+00   5.5333703e-01  -5.4741344e-01  -1.8504048e+00  -1.3816929e-01   1.7633091e+00   2.9296673e-01   1.9952458e+00   2.3770973e+00   1.1292144e+00   2.3067643e+00   5.3533406e+00   2.2536861e+00   2.1328020e+00  -3.3287960e-01   1.4608075e+00   5.5539230e-01   1.4744040e+00   1.6269794e+00   1.7347188e+00   4.3495254e-02  -3.2718452e-01   1.9393950e+00   6.4453549e-01   7.1395509e-01  -1.6046951e+00  -8.3178265e-01  -3.4473771e-01
   5.5644462e-01   1.2152863e+00  -1.5473796e-02   1.5164065e+00  -1.7364728e+00  -8.5484459e-01  -1.3526913e+00   5.4840658e-02  -2.2670286e+00  -1.2291723e+00   1.2193145e+00   1.9457075e+00  -3.0857717e-01  -6.2015604e-01  -2.5886613e-01   9.9800795e-01   1.5648589e+00   9.4406835e-01   4.2156240e+00   4.1720853e+00   1.1288063e+00  -1.5958118e+00   1.3382856e+00   7.0035139e-01   1.4528465e+00  -1.8214715e-01  -3.0465039e-01  -2.3331511e+00  -2.2553007e+00   1.1021768e+00   2.0919665e+00   2.3988568e+00   1.1558520e+00   3.1514763e-01  -1.9896260e+00  -3.1886834e+00  -7.0030425e-01  -1.0075283e+00  -3.9409365e-01  -1.9722032e+00   1.4983825e+00   3.1921785e+00   5.0466379e-01  -9.2741377e-01   1.4721087e+00   1.0075890e+00  -3.3074319e+00  -2.9575281e+00   5.3888114e-01  -1.0665901e-02  -2.6252095e+00  -2.8014345e+00   2.1385334e+00  -2.6344065e+00   9.3266400e-01  -9.8457525e-01   1.0047382e+00   5.7002835e-01  -2.7283177e+00   1.3485127e-01  -2.3358939e+00  -2.9010666e+00   1.5853860e+00   7.3843548e-01   2.4647253e-01  -2.0369725e+00  -2.7069286e-01   1.6998638e+00  -5.5209803e-01   1.8989267e+00   3.0903003e+00   1.5196392e+00   1.6213165e+00   5.8025293e+00   2.5604955e+00   3.3961200e+00  -2.4897716e-01   1.0946592e+00   6.6356491e-01   1.4483785e+00   1.3389582e+00   1.9417511e+00  -2.2477930e-01  -3.2684840e-01   1.9522841e+00   8.2490419e-01   1.0065647e+00  -1.8919529e+00  -8.1241384e-01  -3.9752228e-01
   8.5089233e-01   1.3695555e+00  -2.4246939e-01   1.4621709e+00  -1.2922634e+00  -4.5049684e-01  -1.1709775e+00   1.4985630e-01  -1.7924940e+00  -7.6706264e-01   7.3376027e-01   1.5787265e+00  -6.0843407e-01  -3.9317801e-01  -4.9336388e-01   9.8524379e-01   8.5074213e-01   5.8994207e-01   3.6995919e+00   4.3329692e+00   1.6292527e+00  -8.0816543e-01   5.4092188e-01   1.9570372e-01   9.8028242e-01  -3.9776350e-01  -2.5993516e-01  -1.9062767e+00  -2.4039771e+00   4.3998154e-01   1.6597420e+00   1.9895475e+00   1.1824815e+00   1.8630701e-01  -2.2512813e+00  -3.0757679e+00  -9.6329110e-01  -1.5478400e+00  -3.2858681e-01  -2.1752596e+00   1.0121312e+00   2.6245919e+00   4.3842885e-01  -9.6521802e-01   1.7330668e+00   1.0436005e+00  -3.3300718e+00  -2.9042128e+00   5.4339623e-01   2.5995588e-01  -2.7426958e+00  -2.7312949e+00   1.1277321e+00  -2.7421268e+00   9.1274563e-01  -1.0864727e+00   6.6676611e-01   3.8547783e-01  -1.9983944e+00   9.4521113e-01  -1.6456158e+00  -2.1982956e+00   1.7791952e+00   5.8628392e-01  -1.2629377e-01  -1.5466072e+00   3.6054497e-01   1.7306713e+00  -8.7434424e-02   2.5786666e+00   2.9013737e+00   1.8750792e+00   9.9745353e-01   5.2169264e+00   2.7590721e+00   3.9805414e+00  -3.8183650e-01   9.5951588e-01  -2.4104793e-02   1.5217310e-02   6.7649157e-01   1.1425156e+00  -4.6886315e-01  -6.4254930e-01   1.5677077e+00   6.8475574e-01   1.1885045e+00  -2.1853286e+00  -9.5175790e-02  -2.5008864e-01
   4.8976938e-01   6.8323058e-01   8.4471808e-03   1.4793894e+00  -7.5999060e-01  -6.7075246e-02  -6.5648790e-01   3.9323069e-01  -1.3196402e+00  -6.5669406e-01   6.0347042e-01   1.4649262e+00  -6.0204786e-01  -5.1067022e-01  -4.0631588e-01   7.7700117e-01   2.2133537e-01   1.1079892e-01   3.1509638e+00   3.6066250e+00   2.4468856e+00   1.8243049e-01   8.9248957e-01   2.3394460e-01   1.3322829e+00   5.7066449e-02   4.2240968e-02  -1.3709637e+00  -2.6472279e+00  -1.2388167e-01   1.8720971e+00   2.0753683e+00   4.1102614e-01  -4.8020483e-01  -1.0926020e+00  -2.4589578e+00  -6.6571719e-01  -1.5705724e+00  -3.5918712e-01  -2.5064909e+00   8.5693521e-01   2.4791998e+00   7.2335999e-01  -9.0086158e-01   2.2671836e+00   1.0087814e+00  -2.3294154e+00  -3.4144217e+00   1.0129965e+00   6.3929731e-02  -1.8477405e+00  -2.7579947e+00   2.6400568e+00  -1.5680382e+00   9.8535691e-01  -1.0819754e+00  -3.7111639e-01  -8.9904188e-01  -1.5564810e+00   6.9544539e-01  -1.6787966e+00  -3.1338903e+00   1.3959171e+00  -1.4002163e-01   6.2230951e-01  -1.7559048e+00   1.2655946e+00   2.3779934e+00  -8.4580113e-01   2.5149058e+00   4.0236765e+00   2.3971004e+00   5.2657265e-01   4.5743878e+00   2.6343962e+00   4.1886459e+00  -1.6084638e-01   5.4822201e-01  -1.1544284e+00  -1.4392075e+00  -1.4247472e-01   2.2358961e-01  -6.4469405e-01  -1.1130348e+00   1.4049166e+00   5.6421644e-01   1.1780852e+00  -2.2684693e+00  -3.4394482e-02  -4.0081515e-01
   5.6718865e-01   8.3718821e-01   1.1476518e-02   1.7136009e+00  -8.9024118e-01  -2.3930550e-01  -5.2684905e-01   5.6125881e-01  -1.3542352e+00  -5.5421526e-01   1.0006274e+00   1.8404180e+00  -3.2132274e-01  -2.3936650e-01  -3.4329005e-01   7.8502145e-01   4.7215990e-01   4.5274847e-01   3.4327052e+00   4.0174545e+00   2.0094952e+00   3.8308035e-01   1.2412714e+00   3.8629446e-01   1.3375526e+00   2.8206955e-01  -1.8046471e-01  -1.6358077e+00  -2.6033312e+00  -4.2512617e-02   2.0770812e+00   2.3494827e+00   4.3845023e-01  -4.0852625e-01  -1.2487959e+00  -2.6581125e+00  -9.3170815e-01  -1.6722998e+00  -5.5309091e-01  -2.5854905e+00   1.4540510e+00   3.3261951e+00  -1.5312893e-01  -1.5227057e+00   1.1893219e+00   2.8636178e-01  -3.1611074e+00  -4.2453629e+00   6.9809186e-01  -3.5742472e-02  -2.2324985e+00  -2.8647129e+00   2.7985258e+00  -1.3749395e+00   9.1829398e-01  -1.1474062e+00  -5.7641952e-01  -8.8590738e-01  -2.1894688e+00   4.8972016e-01  -1.8421985e+00  -3.4114902e+00   1.6366250e+00   1.2881772e-01   8.0989485e-01  -1.7626010e+00   5.7197993e-01   2.0290992e+00  -1.0200792e+00   2.3807491e+00   4.3217667e+00   2.9381997e+00   4.0204225e-01   5.0937795e+00   3.0271241e+00   5.4297345e+00   2.4514603e-02   8.6065510e-01  -4.7576163e-01  -1.2299603e+00   2.2023692e-02   7.8939445e-01  -6.7778914e-01  -7.2928013e-01   1.3425611e+00   7.1463446e-01   1.2860848e+00  -2.5663247e+00   1.0482682e-02  -3.1395424e-01
   9.5077519e-01   1.3786232e+00  -1.1746876e-01   1.9190012e+00  -1.2621795e+00  -6.3489774e-01  -7.0891289e-01   6.5901676e-01  -1.6511100e+00  -4.4394510e-01   1.3320921e+00   2.1099378e+00  -3.2928921e-01  -1.8816876e-02  -8.0657695e-01   7.0530028e-01   8.3117757e-01   1.0467266e+00   3.4473398e+00   4.4482720e+00   5.5433901e-01  -3.7725210e-01   1.1409027e+00   2.8518003e-01   5.3291546e-01  -3.0647703e-01  -6.2554827e-01  -2.3662444e+00  -2.6200476e+00  -7.2587370e-02   1.5750297e+00   1.9679387e+00   7.1032064e-01  -1.9877326e-01  -1.5681347e+00  -3.1912220e+00  -1.2598552e+00  -1.9694467e+00  -6.8510721e-01  -2.6318028e+00   1.5479645e+00   3.5006659e+00  -6.1832462e-01  -1.8261488e+00   1.5251893e-01  -4.7516314e-01  -3.5902327e+00  -4.2096796e+00   5.4530951e-01   3.8790318e-02  -2.4521164e+00  -2.9080780e+00   2.3615790e+00  -1.6200958e+00   1.0152985e+00  -1.0623469e+00  -2.7786395e-01  -2.6784919e-01  -2.4518822e+00   5.0402484e-01  -1.6384046e+00  -2.5502274e+00   1.8475870e+00   9.4845844e-01   3.4140394e-01  -1.8526750e+00  -4.7977912e-01   1.0511137e+00  -7.6302986e-01   2.0743613e+00   3.4646289e+00   2.9296876e+00   1.0254254e-01   5.3162999e+00   3.0961284e+00   6.1857496e+00  -7.2067312e-02   5.4264023e-01   4.1203752e-01  -6.2285525e-01   4.4056244e-01   1.7161160e+00  -7.9623681e-01  -2.0249009e-01   1.3216676e+00   9.2279402e-01   1.3522806e+00  -2.6049128e+00   2.4111091e-01  -8.7232653e-02
   1.0046714e+00   1.1747313e+00   1.3510415e-01   2.0016821e+00  -1.1985530e+00  -5.0956574e-01  -5.4886199e-01   6.9238514e-01  -1.6418913e+00  -5.3602328e-01   1.1787476e+00   1.4323275e+00  -5.1112326e-01  -5.9317878e-01  -1.3466427e+00   1.0148213e-01   1.2689522e-01   5.4908450e-01   2.9891819e+00   3.9348253e+00   3.5927821e-01  -5.9452430e-01   1.4949017e+00   1.4298880e-01   3.6447347e-01  -5.0413479e-01  -6.2611985e-01  -2.5042329e+00  -3.0213721e+00  -8.8252993e-01   1.0565510e+00   1.3669042e+00   1.1384162e-01  -6.3155902e-01  -6.3924706e-01  -2.6221703e+00  -1.1043854e+00  -2.0913360e+00  -8.3699933e-01  -2.8561606e+00   1.0785204e+00   2.9973487e+00  -9.8099140e-01  -1.7578862e+00  -2.8914916e-01  -8.4936217e-01  -3.2263679e+00  -4.6203036e+00   7.4169865e-01   2.4922732e-03  -1.6661491e+00  -2.6682179e+00   3.0993063e+00  -6.8327792e-01   9.5203359e-01  -1.1711966e+00  -7.6575848e-01  -6.4219685e-01  -1.8615673e+00   4.0068615e-01  -1.5434367e+00  -2.5588994e+00   1.1646974e+00   5.7424790e-01   5.3767590e-01  -2.2268243e+00  -2.1479228e-01   1.1411829e+00  -9.5798887e-01   1.8856198e+00   3.6001916e+00   3.1901071e+00  -3.6829714e-01   4.7996921e+00   2.6914433e+00   6.0795607e+00   1.3262290e-01   3.2627952e-01  -8.1339692e-01  -1.8904439e+00  -4.7462064e-01   6.8662128e-01  -1.2395415e+00  -9.5136108e-01   1.2241770e+00   7.2624910e-01   1.1632417e+00  -2.5153680e+00   4.9841904e-01  -1.1085128e-01
   8.8939290e-01   9.8344015e-01   3.8728482e-01   1.9479638e+00  -9.6788349e-01  -3.1903791e-01  -1.9703336e-01   7.3200455e-01  -1.2998950e+00  -5.1068797e-01   9.3369068e-01   8.8279192e-01  -4.7269938e-01  -8.4363711e-01  -1.4646108e+00  -2.4131345e-01  -7.6420515e-01  -2.0165272e-02   2.5416298e+00   3.3734167e+00  -1.1232691e-03  -2.5371023e-01   1.6337063e+00   1.5598116e-01  -1.0240651e-02  -4.6271080e-01  -6.7398029e-01  -2.3007308e+00  -2.9555296e+00  -1.4490874e+00   4.8352654e-01   8.9497192e-01  -2.5463677e-01  -8.3579731e-01  -1.7570627e-01  -1.9805171e+00  -1.0315495e+00  -2.0614772e+00  -9.9103590e-01  -2.8149486e+00   6.4213606e-01   2.2411516e+00  -1.4602592e+00  -1.7445970e+00  -8.7240603e-01  -1.3884326e+00  -2.7907990e+00  -4.7565663e+00   5.5310331e-01  -1.9951686e-01  -1.0791039e+00  -2.2092701e+00   2.6739680e+00  -4.4772013e-02   6.4727118e-01  -1.1467013e+00  -1.2293634e+00  -9.2777004e-01  -1.4682598e+00   3.4850292e-01  -1.5026200e+00  -2.4463156e+00   7.4336823e-01   9.0228695e-02   3.2913619e-01  -2.1644222e+00   2.0009488e-01   1.1691190e+00  -5.7102778e-01   2.0227758e+00   3.2899626e+00   3.3470315e+00  -4.5540215e-01   3.8104685e+00   2.2645892e+00   5.6269685e+00   1.9717192e-01   2.7287595e-01  -1.7872516e+00  -3.2142800e+00  -1.1341920e+00  -2.6318323e-01  -1.3948769e+00  -1.3434090e+00   9.6771453e-01   4.7967521e-01   9.8879915e-01  -2.4428525e+00   8.3652324e-01  -1.8480460e-01
   5.9533036e-01   6.6884156e-01   6.4590920e-01   1.6780178e+00  -3.9937894e-01  -2.6278483e-01   3.0936581e-01   7.6158818e-01  -5.2898005e-01  -5.2725467e-01   8.9740258e-01   5.5718165e-01  -6.3726784e-02  -7.4982551e-01  -1.0912787e+00  -3.3567614e-01  -1.3127319e+00  -4.2264322e-01   2.3258672e+00   2.6181403e+00   1.9562556e-01   7.5811742e-01   1.6713063e+00   3.0549979e-01  -1.3026542e-01  -1.8117467e-02  -4.8443558e-01  -1.6658292e+00  -2.3264722e+00  -1.6162240e+00   3.1498192e-01   8.0275592e-01  -5.3749301e-01  -8.7204111e-01  -9.8631247e-03  -1.6194909e+00  -8.7495136e-01  -1.7536292e+00  -8.2893984e-01  -2.4649016e+00   9.0261375e-01   2.0089731e+00  -1.5468359e+00  -1.7028882e+00  -9.5212492e-01  -1.7539337e+00  -1.9482263e+00  -4.2539424e+00   3.4284474e-01  -5.3764369e-01  -7.2742727e-01  -1.9634522e+00   2.2509208e+00   6.2151394e-01   3.7229656e-01  -9.3010111e-01  -1.6530343e+00  -1.4315527e+00  -1.3807252e+00   6.8661661e-02  -1.3945023e+00  -2.2828985e+00   9.9148573e-01  -2.1442371e-01   1.0349445e-01  -1.7203103e+00   3.9257044e-01   1.0647105e+00  -4.3633676e-01   1.6339526e+00   3.0641576e+00   3.3395843e+00  -1.1022434e-01   2.7371085e+00   2.0505710e+00   4.9441878e+00   1.1802252e-01   3.9374386e-01  -2.0249604e+00  -3.9540263e+00  -9.0670023e-01  -4.3269722e-01  -1.1577127e+00  -1.2251933e+00   1.0121032e+00   4.1372941e-01   5.8839183e-01  -2.3503790e+00   9.8773987e-01  -2.2075957e-01
   5.3927319e-01   7.9308481e-01   7.3974966e-01   1.3957555e+00  -2.3716115e-01  -9.0265043e-02   5.8084786e-01   6.8120434e-01  -1.3737416e-01  -4.3268265e-02   6.5978003e-01   3.6798423e-01   7.6348121e-02  -5.9198000e-01  -9.9202180e-01   2.8913428e-02  -2.0969001e+00  -7.7117124e-01   1.7336630e+00   2.0042929e+00  -9.4952784e-01   8.1854117e-01   1.2148684e+00   4.2655011e-01  -1.2839421e+00  -3.4757778e-01  -8.8855934e-01  -1.5388436e+00  -1.7676018e+00  -1.6789108e+00  -8.0708886e-01   1.0537559e-01  -3.7284975e-01  -6.8137776e-01  -5.1154028e-01  -1.7909475e+00  -9.3819119e-01  -1.8348402e+00  -8.6323415e-01  -2.2888045e+00   6.5718570e-01   6.3334951e-01  -1.2055262e+00  -1.2753920e+00  -1.0087325e+00  -2.4664462e+00  -5.5609275e-01  -2.6879316e+00   3.8138729e-01  -7.0516138e-01  -1.9402692e-01  -1.4260013e+00   3.4009014e-01   2.7988761e-01   1.8209340e-01  -4.6067109e-01  -1.4953328e+00  -1.2889332e+00  -9.1023308e-01  -3.0031590e-02  -1.2141005e+00  -1.0973327e+00   1.0626496e+00  -1.1767307e-01  -1.1887341e+00  -1.3779708e+00   1.9077669e-01   1.9495541e-01   4.4014674e-01   1.3712439e+00   1.6109007e+00   2.9936467e+00   2.6484608e-01   1.3727277e+00   1.5344590e+00   3.8258776e+00  -2.8905752e-01   4.2959595e-02  -2.1490913e+00  -4.7443622e+00  -6.4700745e-01  -4.8228685e-01  -9.6641746e-01  -7.3431937e-01   8.8888008e-01   3.2900968e-01   5.2742070e-01  -2.0198920e+00   1.3822004e+00  -2.2055951e-01
   1.8278852e-01   5.2913474e-01   9.8891101e-01   1.3318276e+00  -4.8132651e-01  -3.5076836e-01   6.2994866e-01   6.3192671e-01  -4.4596912e-01  -3.9033618e-01   7.0444279e-01   1.4131443e-01   5.1911832e-02  -1.1416526e+00  -1.2959432e+00  -2.1337913e-01  -2.4223041e+00  -1.1849536e+00   1.3717621e+00   1.1169033e+00  -1.8577160e+00   3.6836797e-01   1.5361276e+00   7.3245531e-01  -1.7885225e+00  -5.2921634e-01  -1.0289158e+00  -1.9842470e+00  -1.6037353e+00  -1.8797818e+00  -1.1190950e+00  -2.1834314e-01  -5.4278097e-01  -6.3384359e-01   5.6719544e-01  -1.4646983e+00  -9.4110069e-01  -1.7994526e+00  -1.0524994e+00  -2.2823241e+00   4.6668776e-01  -1.1029793e-02  -5.3312792e-01  -5.6020458e-01  -4.5041832e-01  -2.4453888e+00   1.2017073e+00  -1.2967111e+00   9.6222761e-01  -7.4165982e-01   9.1563431e-01  -1.1194281e+00   1.1985569e+00   1.2938242e+00   3.8849210e-01   1.1213059e-01  -1.5130605e+00  -1.5451003e+00  -6.2609323e-01  -7.9517365e-01  -1.3193175e+00  -1.1345574e+00   7.3373852e-01  -2.8255540e-01  -1.2660705e+00  -1.9269753e+00   3.6386294e-01   1.2833161e-01   9.9506903e-02   3.3379428e-01   1.2595071e+00   2.4757263e+00   3.8814537e-01   4.2840472e-01   8.6724352e-01   2.7217302e+00  -2.3879881e-01  -6.0129216e-01  -2.6116570e+00  -5.0938303e+00  -4.4908685e-01  -3.8376268e-01  -9.1892546e-01  -6.5496966e-01   1.1402927e+00   4.9577018e-01   5.7017310e-01  -1.4141838e+00   1.3550277e+00  -2.1145640e-01
   2.9737998e-01   7.9588184e-01   9.8572106e-01   1.2290483e+00  -7.2211263e-01  -6.2247138e-01   5.0800919e-01   3.7754928e-01  -5.9430721e-01  -5.6120146e-01   8.9190031e-01  -2.3251264e-01   3.3895723e-01  -1.2994804e+00  -1.3036613e+00  -3.5585335e-01  -2.5860220e+00  -1.4041330e+00   1.6956886e+00   1.1547244e+00  -2.4322302e+00   7.6811175e-02   1.5970732e+00   8.4165182e-01  -2.1343872e+00  -7.0416823e-01  -1.2241833e+00  -2.1439877e+00  -1.1028863e+00  -1.7190419e+00  -1.3316360e+00  -3.7868928e-01  -1.9636134e-01  -8.2092110e-02   2.5758412e-01  -1.2375568e+00  -1.2345290e+00  -1.7569105e+00  -1.0214154e+00  -1.8442651e+00   7.9038447e-01  -9.7772071e-02  -1.4580700e+00  -5.8095507e-01  -1.5329169e+00  -2.7960665e+00   7.0098055e-01  -5.8433878e-01   4.6098840e-01  -6.3390692e-01   7.8120268e-01  -6.2674200e-01   6.8965736e-02   1.2907323e+00   8.4717253e-02   2.8219258e-01  -1.3435121e+00  -1.0182732e+00  -6.9102617e-01  -8.7181524e-01  -1.1727176e+00  -3.2623985e-01   9.6846301e-01  -2.7099426e-02  -1.8349253e+00  -1.4830932e+00  -2.4600189e-01  -3.8633310e-01   5.2234154e-01  -9.9552987e-02   4.1486968e-01   2.1430367e+00   6.9728563e-01   2.3676881e-01   7.0008912e-01   2.3463533e+00  -2.9707102e-01  -1.1098976e-01  -2.5230358e+00  -5.0799825e+00  -1.0159907e-01  -1.7914276e-01  -7.5989106e-01  -2.6111670e-01   1.1553100e+00   4.9568002e-01   5.1017904e-01  -1.1655061e+00   1.5017722e+00  -8.8268932e-02
   8.8040413e-02   6.4220463e-01   1.2103603e+00   1.0779916e+00  -8.8208199e-01  -7.9439219e-01   5.5471753e-01   1.5960885e-01  -6.7503656e-01  -8.3995514e-01   8.3355910e-01  -6.2129442e-01   4.8616157e-01  -1.6795493e+00  -1.2056234e+00  -4.8314270e-01  -2.9926931e+00  -1.8885593e+00   1.8509315e+00   6.7921404e-01  -2.6053481e+00   2.4259854e-01   2.0174457e+00   1.2222885e+00  -2.1984527e+00  -4.3453476e-01  -1.2748428e+00  -2.2252025e+00  -6.7184545e-01  -1.6897411e+00  -1.4099132e+00  -4.0252615e-01  -8.3537918e-02   1.9762378e-01   4.1925286e-01  -9.4683711e-01  -1.3413101e+00  -1.5533441e+00  -1.1285639e+00  -1.6030117e+00   1.0581085e+00  -2.0994024e-01  -1.6280093e+00  -3.5117609e-01  -1.7877985e+00  -2.9707773e+00   1.1888390e+00   9.7370054e-02   3.9672643e-01  -6.7524337e-01   1.2263805e+00  -2.1563924e-01   2.4365815e-02   2.0178315e+00  -1.2700810e-01   5.6306648e-01  -1.2694015e+00  -9.6781504e-01  -6.4464247e-01  -1.3783670e+00  -1.5110880e+00  -3.7622247e-01   9.0072745e-01  -2.7912642e-01  -2.2647133e+00  -1.5270204e+00  -2.8471390e-01  -4.2114424e-01   6.7083167e-01  -6.0316641e-01   2.5404847e-01   1.9578303e+00   1.2702680e+00  -2.1989749e-01   4.8309061e-01   1.5864938e+00  -1.4107307e-01   2.4774324e-01  -2.8585769e+00  -5.4575796e+00   3.5900143e-02  -3.6065267e-01  -6.0708057e-01  -2.2328596e-01   1.2636298e+00   4.3277146e-01   3.2948487e-01  -8.6411485e-01   1.4219015e+00  -1.3131015e-01
  -4.5412976e-02   8.9067802e-01   1.1535894e+00   9.6122630e-01  -1.0295792e+00  -1.1465374e+00   3.5234378e-01  -1.0946883e-01  -6.3671864e-01  -8.5826137e-01   1.3671724e+00  -3.7764082e-01   1.0333544e+00  -1.3896567e+00  -6.8902411e-01  -8.5978275e-02  -2.5041175e+00  -1.6377971e+00   2.4850358e+00   8.3357659e-01  -3.3558560e+00   2.2538647e-01   1.9981457e+00   1.6818220e+00  -2.4412480e+00  -3.9302944e-01  -1.5193659e+00  -2.0314135e+00   2.5142021e-01  -8.5028565e-01  -1.2189101e+00  -3.2956292e-02   7.0706681e-01   1.1341697e+00  -3.0162213e-01  -1.3475333e+00  -1.5332646e+00  -1.3291134e+00  -8.4322400e-01  -8.3243870e-01   2.1240620e+00   1.9321748e-03  -2.6695232e+00  -4.6767062e-01  -2.8310956e+00  -3.3867076e+00   6.1757244e-01   1.2513567e+00  -2.1604174e-01  -7.5370708e-01   9.7689153e-01   2.4395703e-01  -1.4513529e+00   1.5331889e+00  -4.1023990e-01   1.0759721e+00  -1.0382253e+00  -5.0284874e-01  -1.2605695e+00  -1.7845642e+00  -1.5530073e+00   2.1498741e-01   1.6504895e+00   3.2151093e-01  -2.9193946e+00  -1.0989002e+00  -1.3797243e+00  -1.2996251e+00   1.1025810e+00  -1.4697414e+00  -7.0822887e-01   1.5040441e+00   1.9228368e+00  -2.9427350e-01   3.3534546e-01   1.0577084e+00  -3.0108063e-01   5.3733043e-01  -1.5986689e+00  -4.3545513e+00   1.3123812e+00   1.0773301e+00  -1.1437300e-01   1.1322421e+00   1.2647435e+00   6.4763798e-01   2.7800760e-01  -5.1011247e-01   1.2934694e+00   2.1898437e-02
  -1.3646635e-01   7.7852962e-01   1.1805075e+00   6.7050300e-01  -1.3089346e+00  -1.3793100e+00   3.8472123e-01  -3.7621225e-01  -6.2274017e-01  -7.5678751e-01   1.3942848e+00  -4.7601478e-01   1.1962367e+00  -1.6914429e+00  -8.8463728e-01  -2.2187932e-01  -2.5827612e+00  -1.6981692e+00   1.5685894e+00  -3.2925594e-02  -4.2167218e+00  -6.1539881e-01   1.8291384e+00   1.6059552e+00  -3.2542109e+00  -1.1671195e+00  -2.0124152e+00  -2.3843167e+00   5.9755540e-01  -8.8187213e-01  -2.0314941e+00  -9.2194042e-01   1.6271709e-01   1.0261422e+00  -1.7680265e-01  -1.6701308e+00  -1.3339212e+00  -1.1915973e+00  -8.4799396e-01  -6.0935555e-01   1.6683123e+00  -1.2503947e+00  -1.7143469e+00   3.0920659e-01  -2.1492981e+00  -3.3794255e+00   2.4166119e+00   2.9731946e+00   6.2099559e-01  -4.8853512e-01   1.6835516e+00   8.0659616e-01  -1.8869662e+00   1.7349974e+00  -2.8408902e-01   1.5124263e+00  -6.3288420e-01  -2.9892106e-01  -8.4017528e-01  -2.3258357e+00  -8.5555505e-01   1.2384472e+00   1.2327624e+00   7.3733204e-01  -3.1110345e+00  -9.9165974e-01  -1.8825002e+00  -2.2380271e+00   8.7561670e-01  -2.4703013e+00  -1.7205154e+00   6.7688467e-01   2.0898930e+00  -1.1248492e+00  -3.9897561e-01  -2.7387391e-01  -6.4147914e-01   6.0403791e-02  -1.5784330e+00  -3.9298097e+00   1.4865308e+00   1.2623953e+00  -3.0650039e-02   1.4034242e+00   1.3116830e+00   7.2006131e-01   2.4300004e-01   1.7458687e-01   1.2029409e+00  -1.2070309e-02
  -9.2276738e-02   6.9928677e-01   1.3922364e+00   5.1796753e-01  -1.5006977e+00  -1.3627561e+00   2.5944624e-01  -7.0196362e-01  -7.2173726e-01  -8.6252974e-01   9.9041581e-01  -1.0346907e+00   8.9274456e-01  -2.1602764e+00  -1.0091232e+00  -2.8419565e-01  -2.8842046e+00  -2.0576675e+00   1.3746402e+00  -5.8900504e-01  -4.4189214e+00  -5.5838128e-01   2.1227055e+00   1.9897017e+00  -3.3146923e+00  -9.7947867e-01  -2.0576427e+00  -2.3277635e+00   7.6039264e-01  -1.0416843e+00  -2.3567494e+00  -1.1677463e+00   5.6932813e-01   1.2700353e+00  -6.5077397e-02  -1.5637480e+00  -1.4937046e+00  -1.1287344e+00  -9.6279722e-01  -4.6692886e-01   1.6576952e+00  -1.8535199e+00  -1.6572544e+00   7.0899505e-01  -2.2424584e+00  -3.3989160e+00   3.1674099e+00   3.8944992e+00   7.1704604e-01  -3.2648546e-01   2.2706607e+00   1.2700421e+00  -2.1048835e+00   2.0173631e+00  -4.0355582e-01   1.8159678e+00  -3.0482468e-02   1.3591500e-01  -4.7142742e-01  -2.7399141e+00  -1.1021428e+00   1.4036606e+00   9.2608371e-01   5.8105792e-01  -3.9489072e+00  -1.5324514e+00  -1.8070273e+00  -2.4078584e+00   1.4528488e+00  -2.6485894e+00  -2.1627651e+00   2.7028911e-01   2.5693960e+00  -1.6680893e+00  -7.7414404e-01  -1.3233859e+00  -6.0354495e-01  -6.3620082e-02  -1.8975267e+00  -4.0619977e+00   1.5303668e+00   1.1063247e+00  -1.2116514e-01   1.3040504e+00   1.3358392e+00   5.2561932e-01   1.1748506e-02   4.2765576e-01   1.2126874e+00  -8.3556450e-02
  -2.8961068e-02   6.6126854e-01   1.2979601e+00   4.0223774e-01  -1.9904838e+00  -1.5308340e+00  -3.4322348e-02  -1.0764579e+00  -1.2196547e+00  -1.0144067e+00   1.0359763e+00  -1.1397543e+00   9.0235902e-01  -2.5098080e+00  -1.0545093e+00  -3.9271259e-01  -2.6439875e+00  -2.0828713e+00   1.3458220e+00  -7.7848685e-01  -4.2588621e+00  -1.0274961e+00   2.3647869e+00   2.1195053e+00  -3.1997958e+00  -1.0845402e+00  -2.2124116e+00  -2.5663496e+00   9.7627224e-01  -7.4614447e-01  -2.2221755e+00  -1.1857002e+00   6.2247821e-01   1.4513940e+00   3.5159576e-02  -1.6025822e+00  -1.7359988e+00  -1.0749409e+00  -1.0301251e+00  -3.2541266e-01   1.7744388e+00  -1.8970648e+00  -1.3362094e+00   1.1355941e+00  -1.9546786e+00  -3.0420301e+00   3.6812402e+00   4.8104876e+00   1.3002642e+00   1.2265950e-01   2.4923118e+00   1.5213596e+00  -1.6497395e+00   2.2360167e+00  -3.0415449e-01   1.9913550e+00   4.5387790e-01   5.3011413e-01  -2.2562150e-01  -3.1109818e+00  -8.9496597e-01   1.7102158e+00   8.1068668e-01   9.3125562e-01  -4.0073810e+00  -1.6001333e+00  -2.1440711e+00  -2.6495602e+00   1.0478953e+00  -3.2518299e+00  -2.2088317e+00  -2.9054261e-01   2.7110484e+00  -1.4433573e+00  -9.1910163e-01  -1.6060353e+00  -6.5681528e-01   4.1174879e-02  -1.8367262e+00  -3.4271426e+00   1.6801752e+00   1.3295544e+00  -2.1074494e-02   1.5577226e+00   1.3504316e+00   5.2462470e-01   1.7681681e-01   7.9664320e-01   9.2826437e-01  -1.3141170e-01
   2.8972672e-01   8.4496518e-01   1.2641607e+00   2.9164961e-01  -1.9889317e+00  -1.9647161e+00  -3.4794265e-01  -1.3237198e+00  -8.8260035e-01  -1.3820385e+00   8.4834756e-01  -1.5333801e+00   7.1293857e-01  -2.4697988e+00  -1.2094390e+00  -9.3648434e-01  -2.1247953e+00  -1.5408412e+00   1.5143982e+00  -7.0252797e-01  -3.9350419e+00  -9.5315825e-01   2.3369532e+00   1.9866081e+00  -3.0935255e+00  -1.2612379e+00  -1.9208557e+00  -2.3296591e+00   1.3071315e+00  -7.7726632e-01  -2.2189144e+00  -1.4612250e+00   7.7933551e-01   1.6343790e+00  -5.1045282e-01  -1.8794398e+00  -1.6101127e+00  -7.0828700e-01  -6.5633973e-01   2.8199914e-01   1.5520497e+00  -1.6176728e+00  -2.0851202e+00   8.2496519e-01  -2.9133438e+00  -2.9284529e+00   2.5395802e+00   4.4458309e+00   6.4918651e-01   3.7226659e-01   2.3156347e+00   1.7835955e+00  -1.9116397e+00   2.6948433e+00  -6.0710506e-01   1.8752882e+00   8.2970246e-01   1.2933506e+00  -2.2572145e-01  -2.8663240e+00  -5.7199925e-01   2.5285537e+00   9.3555250e-01   1.4221581e+00  -4.4343557e+00  -1.2235783e+00  -2.6485284e+00  -3.1153757e+00   1.6284679e+00  -3.1579694e+00  -2.7192566e+00  -6.2927902e-01   2.7174153e+00  -1.4898250e+00  -1.1125552e+00  -1.9343442e+00  -4.9128823e-01   2.2107865e-01  -1.3784487e+00  -2.3326119e+00   1.8548644e+00   1.5568193e+00  -1.6108944e-03   1.5066113e+00   1.0605110e+00   3.0466314e-01  -5.0352921e-01   8.5732394e-01   8.0328517e-01   8.5619759e-03
   5.3248240e-01   1.0082659e+00   1.1712698e+00   1.4526906e-01  -2.1679124e+00  -1.8456702e+00  -6.2568259e-01  -1.6441921e+00  -9.9007376e-01  -1.2403424e+00   3.2956212e-01  -1.7746231e+00   1.9390351e-01  -2.6289417e+00  -1.4535385e+00  -8.4335596e-01  -2.0876716e+00  -1.4449438e+00   1.0911831e+00  -9.4346071e-01  -3.9895409e+00  -1.2093102e+00   1.9791188e+00   1.9974856e+00  -3.4445710e+00  -1.5838639e+00  -2.0528077e+00  -2.3468238e+00   1.2905800e+00  -7.9347820e-01  -2.6374113e+00  -1.9053599e+00   1.1093230e+00   1.6748547e+00  -9.6266025e-01  -2.5122572e+00  -1.7055272e+00  -8.3849029e-01  -6.1107341e-01   3.5094461e-01   1.1873061e+00  -2.3994501e+00  -1.4780293e+00   1.3668134e+00  -2.3544056e+00  -2.6215316e+00   3.3712114e+00   5.4988183e+00   1.0862999e+00   8.0452474e-01   2.9317926e+00   2.1791251e+00  -2.1861882e+00   2.7219186e+00  -4.1993908e-01   2.2704827e+00   1.5189314e+00   1.8759597e+00   4.8757492e-01  -2.8133253e+00  -4.0260570e-01   3.2781289e+00   7.2193241e-01   1.7124614e+00  -5.2910053e+00  -1.6023134e+00  -2.6442700e+00  -3.5558571e+00   2.1576482e+00  -3.1408955e+00  -3.3261502e+00  -1.2086136e+00   2.7268879e+00  -1.8778035e+00  -1.4889431e+00  -2.6751107e+00  -6.5121504e-01  -2.8693128e-01  -1.3245634e+00  -2.0371535e+00   1.7781223e+00   1.5356398e+00  -1.0450589e-01   1.5863273e+00   7.4993359e-01   1.1756982e-01  -4.6506772e-01   1.1937928e+00   8.2386608e-01   6.6920272e-02
   8.2749020e-01   7.2563198e-01   1.1081389e+00  -1.7431621e-02  -1.9907327e+00  -1.6164356e+00  -9.8415350e-01  -1.9852941e+00  -1.0092106e+00  -1.4568922e+00  -1.5185898e-01  -2.4785167e+00  -4.9561017e-01  -3.1614847e+00  -1.8840660e+00  -1.2780968e+00  -1.7727566e+00  -1.4616513e+00   6.1963373e-01  -1.4642180e+00  -2.4540608e+00  -1.2133898e+00   1.9497669e+00   1.7654211e+00  -2.7689427e+00  -1.6083640e+00  -1.4575951e+00  -1.8171630e+00   9.2364405e-01  -1.1761999e+00  -2.4591764e+00  -2.1488508e+00   1.0057451e+00   1.3413369e+00  -3.1633532e-01  -2.4568861e+00  -1.4472032e+00  -8.1302069e-01  -2.3342252e-01   3.3597074e-01   6.8704867e-01  -2.6735948e+00  -7.3140484e-01   1.9311216e+00  -1.3761829e+00  -1.6472166e+00   4.2253461e+00   5.9425537e+00   1.8405753e+00   1.2477631e+00   3.7700589e+00   2.0950236e+00  -5.0608128e-01   3.4550072e+00  -1.5956665e-01   2.2325326e+00   1.8987222e+00   1.9275926e+00   1.5893607e+00  -2.7646624e+00   8.9079373e-02   3.4454787e+00   3.8017176e-01   1.7499920e+00  -5.1955779e+00  -2.1073698e+00  -2.0776358e+00  -3.2748846e+00   1.8319928e+00  -3.2524816e+00  -2.8909673e+00  -1.7556860e+00   2.1144191e+00  -2.0996987e+00  -1.9159636e+00  -3.2472904e+00  -5.6661275e-01  -1.0006872e+00  -1.8254123e+00  -1.8229231e+00   1.3915172e+00   1.1562692e+00  -4.0776071e-01   1.0231959e+00   5.7639738e-01  -1.4546997e-01  -7.9514542e-01   1.4325011e+00   6.4245152e-01   6.0926599e-02
   1.2911427e+00   7.4497169e-01   9.8054355e-01  -1.8336654e-01  -1.8418853e+00  -1.4491359e+00  -1.2070365e+00  -2.3133886e+00  -6.8630453e-01  -1.4642850e+00  -7.6447982e-01  -3.1945733e+00  -1.0768522e+00  -3.4114996e+00  -2.2288921e+00  -1.7834433e+00  -1.6489031e+00  -1.4163245e+00   1.4715698e-01  -1.5830029e+00  -1.5457085e+00  -1.1642687e+00   1.5084287e+00   1.3436413e+00  -2.6217075e+00  -1.8924688e+00  -1.2485794e+00  -1.4418327e+00   7.2133480e-01  -1.6251020e+00  -2.5937397e+00  -2.6303464e+00   9.7588246e-01   1.0177702e+00  -5.2369785e-01  -2.6679913e+00  -1.1678228e+00  -7.9379176e-01   4.6192932e-02   5.1077545e-01  -4.2423615e-02  -3.2253661e+00  -7.1429931e-01   2.0521327e+00  -1.1946455e+00  -1.0875706e+00   4.1129610e+00   5.6678365e+00   1.9017328e+00   1.7587533e+00   4.1184896e+00   2.4854291e+00  -5.6403322e-01   3.8645075e+00  -1.4169427e-01   2.0966946e+00   2.2698959e+00   2.3456263e+00   2.4414657e+00  -2.2092519e+00   6.8923566e-01   3.9805597e+00   8.1949616e-02   1.7359235e+00  -5.2942519e+00  -2.1521650e+00  -1.5988729e+00  -3.2625840e+00   2.3703679e+00  -2.6104436e+00  -3.0674050e+00  -2.0710781e+00   1.6228075e+00  -2.4342432e+00  -2.1922496e+00  -3.5867528e+00  -5.1178008e-01  -1.3512090e+00  -2.1418491e+00  -1.7401755e+00   6.8177530e-01   3.5257665e-01  -7.2521142e-01   3.7264139e-01   3.1909995e-02  -5.6064106e-01  -1.1347261e+00   1.5280607e+00   7.0175746e-01   1.0189962e-01
   1.3138702e+00   3.0115944e-01   1.0637557e+00  -2.8839101e-01  -1.6176801e+00  -1.3039855e+00  -1.1745223e+00  -2.4757249e+00  -4.2921023e-01  -1.7176595e+00  -1.0967391e+00  -3.4512898e+00  -1.4024866e+00  -3.6635243e+00  -2.1870661e+00  -2.1734200e+00  -1.1327123e+00  -1.2710098e+00  -3.9200067e-02  -2.0546651e+00   7.3888647e-02  -4.6361939e-01   1.7155294e+00   1.3583223e+00  -1.6507417e+00  -1.2520226e+00  -7.7093707e-01  -9.8963751e-01   5.6565743e-01  -1.8026997e+00  -1.8706048e+00  -2.3395953e+00   6.0182403e-01   4.0927192e-01  -1.0667356e-01  -2.9508009e+00  -8.4714472e-01  -5.0632575e-01   1.9029595e-01   5.0218802e-01   1.1618082e-02  -2.7019843e+00   5.7194678e-02   2.2493969e+00  -4.9681721e-02  -2.4860303e-01   4.8292742e+00   5.1913719e+00   2.4733066e+00   2.0329436e+00   4.6142227e+00   2.3791099e+00   1.5365328e+00   5.1522254e+00   2.2875897e-01   2.1436300e+00   2.4462849e+00   2.0538331e+00   2.7505651e+00  -2.4107988e+00   7.3226513e-01   3.1664210e+00  -6.0684801e-02   1.4962789e+00  -4.5537120e+00  -2.7500324e+00  -9.6377622e-01  -2.6605670e+00   1.7864579e+00  -2.6360674e+00  -1.8766786e+00  -2.1309462e+00   1.4132472e+00  -2.4038884e+00  -2.1468480e+00  -3.5949539e+00  -3.0547912e-01  -1.6180180e+00  -2.0923475e+00  -1.2371608e+00   4.0396857e-01   7.6575478e-02  -8.5741944e-01  -2.0272406e-01  -6.7490702e-02  -7.2470005e-01  -1.3941776e+00   1.5410970e+00   3.1402028e-01   2.5441930e-02
   1.7663099e+00   5.7116573e-01   7.6546482e-01  -9.9221130e-02  -2.0092516e+00  -1.4440218e+00  -1.5677151e+00  -2.6372973e+00  -6.4399823e-01  -1.6001131e+00  -7.3951588e-01  -2.9931993e+00  -1.4102115e+00  -3.3528158e+00  -2.1200196e+00  -2.2744575e+00   3.1427531e-01  -1.9082494e-01   2.3855737e-01  -1.3589187e+00   2.3707097e-01  -8.8047316e-01   1.8067095e+00   1.3429804e+00  -1.0992896e+00  -1.1928743e+00  -8.9465814e-01  -1.0271507e+00   5.3383453e-01  -1.2921638e+00  -1.2719089e+00  -1.9245302e+00   8.2327016e-01   3.5897447e-01  -6.2659585e-01  -3.6510815e+00  -8.6212323e-01  -3.6878234e-01   2.2293060e-01   6.7279768e-01   2.0485748e-01  -1.8389094e+00  -5.9053881e-01   1.6842714e+00  -8.4611336e-01  -2.1013394e-01   3.5180271e+00   4.0126089e+00   2.3045513e+00   2.3459571e+00   3.9295797e+00   2.2831305e+00   1.9879410e+00   4.8641128e+00   3.6313757e-01   1.8873924e+00   3.0885605e+00   2.8313286e+00   2.1398480e+00  -2.3476694e+00   1.0203199e+00   3.0626107e+00   1.6762255e-01   2.3047384e+00  -3.9565595e+00  -2.8683875e+00  -1.8051752e+00  -3.0732631e+00   1.6889397e+00  -2.4208975e+00  -1.6625916e+00  -2.1626208e+00   9.0349566e-01  -1.4342169e+00  -1.9592701e+00  -2.4534971e+00  -2.3168958e-01  -1.7090095e+00  -4.9205730e-01   8.4391446e-01   7.1385771e-01   1.0808127e+00  -8.8912914e-01   2.5642197e-01  -4.4873878e-01  -7.0182356e-01  -1.3560262e+00   1.3613275e+00  -7.9316898e-02   5.4899349e-02
   2.4557502e+00   1.2203062e+00   2.9675174e-01   1.1722108e-01  -2.4951550e+00  -1.2512661e+00  -2.2818329e+00  -2.8219084e+00  -1.2266300e+00  -1.2830989e+00  -1.1287836e+00  -2.9797463e+00  -2.3127973e+00  -3.3362506e+00  -2.8155851e+00  -2.2268270e+00   1.1540287e+00   5.4750463e-01   2.2602688e-02  -6.6943230e-01  -1.6895634e-01  -1.7405357e+00   1.0634667e+00   1.0495022e+00  -1.5006057e+00  -1.7227090e+00  -1.1451941e+00  -1.3642284e+00   4.2427760e-02  -1.3576805e+00  -1.6685705e+00  -2.2408145e+00   1.5114948e+00   3.6540336e-01  -1.1891664e+00  -4.6719191e+00  -1.1974767e+00  -8.6066773e-01   5.4959135e-02   4.0896721e-01  -5.8019841e-01  -2.1720786e+00  -1.8000902e-01   1.8459112e+00  -3.6534063e-01   1.8946040e-01   3.3240572e+00   3.9226902e+00   2.7457445e+00   2.8812305e+00   3.7711912e+00   2.1077905e+00   1.9848892e+00   4.3264913e+00   8.4483728e-01   1.8917942e+00   4.2410705e+00   3.9940437e+00   2.5335890e+00  -1.7825229e+00   1.4196823e+00   3.7178994e+00   2.0858745e-01   3.0745789e+00  -4.4281756e+00  -3.5988983e+00  -1.9019332e+00  -3.4371625e+00   2.3552844e+00  -1.8827124e+00  -2.2395528e+00  -2.3941093e+00   1.5054073e-02  -1.2333240e+00  -2.1044323e+00  -1.8574270e+00  -3.1402930e-01  -2.5923612e+00   4.5356331e-01   1.9493109e+00   6.9290680e-01   1.6082794e+00  -1.2461054e+00   2.9323978e-01  -9.3621539e-01  -7.1710123e-01  -1.0429432e+00   1.3442518e+00   1.0630573e-01   2.4040593e-01
   2.5144687e+00   8.2741036e-01  -2.1981128e-01  -6.9221971e-02  -2.1389372e+00  -4.8833789e-01  -2.4039567e+00  -2.8867646e+00  -1.2042135e+00  -5.6324286e-01  -9.8882679e-01  -2.6018055e+00  -2.4047496e+00  -2.8919873e+00  -2.4522982e+00  -1.7458107e+00   1.8072866e+00   7.2756872e-01  -4.2557928e-01  -8.1717924e-01   1.3482930e+00  -1.8433244e+00   3.3121905e-01   7.2562239e-01  -1.0236044e+00  -1.9596931e+00  -7.1757002e-01  -4.1821736e-01  -1.6080343e-02  -8.7045210e-01  -9.9042180e-01  -1.7696746e+00   1.4405521e+00  -1.4389351e-01  -7.7007436e-01  -4.5121485e+00  -7.1076574e-01  -1.0599892e+00   5.7787678e-01   2.0756552e-01  -1.3146413e+00  -2.7421344e+00   1.1172551e+00   2.4683876e+00   1.0518604e+00   1.2531981e+00   4.4569506e+00   4.6586888e+00   3.5188142e+00   3.1583697e+00   4.3943438e+00   1.9264676e+00   3.1030534e+00   4.1515989e+00   1.4162456e+00   1.9620588e+00   3.8364006e+00   3.2168576e+00   3.4671069e+00  -1.2575794e+00   2.2837237e+00   3.8262478e+00   5.7117381e-01   3.2031942e+00  -3.5761474e+00  -2.9181825e+00  -1.1667989e+00  -3.0025490e+00   1.4949034e+00  -1.8007238e+00  -1.6782212e+00  -2.8220585e+00  -1.4492505e+00  -1.7827528e+00  -2.5968481e+00  -1.6613845e+00  -5.6607580e-01  -3.9083380e+00   4.5202348e-01   1.9940180e+00   5.2928030e-01   1.5056383e+00  -9.1466443e-01   8.5149925e-01  -1.4997701e+00  -7.5274123e-01  -4.4356525e-01   1.6946145e+00  -1.5437500e-01   1.8571439e-01
   2.7804567e+00   8.1822341e-01  -3.4476891e-01   1.5081024e-01  -2.2645990e+00  -3.4886227e-01  -2.6309348e+00  -3.0308689e+00  -1.4740770e+00  -7.5722271e-01  -7.4473366e-01  -2.5984093e+00  -2.5066295e+00  -3.1105368e+00  -2.4395352e+00  -2.0042378e+00   2.9611592e+00   1.1178282e+00   9.2891566e-02  -3.4932505e-01   2.5452063e+00  -1.6521396e+00   6.1971822e-01   7.5027607e-01   2.1854529e-01  -1.1420567e+00  -5.3225022e-01  -3.8338475e-01  -3.6532944e-01  -7.4835141e-01   7.5994835e-02  -9.7252572e-01   1.4040758e+00  -4.7660719e-01  -5.8214459e-01  -4.9291956e+00  -6.7780612e-01  -9.9582774e-01   4.5337333e-01   8.6452831e-03  -5.8651327e-01  -1.2785471e+00   8.1908215e-01   2.0997954e+00   1.4318004e+00   1.7647294e+00   3.6252659e+00   3.1077438e+00   3.7363868e+00   3.3383404e+00   3.8648112e+00   1.4676671e+00   5.0378879e+00   4.8013346e+00   1.8409842e+00   1.6903228e+00   4.2219983e+00   3.3021178e+00   2.9398023e+00  -1.3732532e+00   2.1660598e+00   2.5142610e+00   8.0731213e-01   3.2166727e+00  -2.2454532e+00  -3.7613281e+00  -1.1127866e+00  -2.3565767e+00   7.7461695e-01  -1.8113691e+00  -2.3442494e-01  -2.3827385e+00  -1.8699254e+00  -7.2094430e-01  -2.0507221e+00  -4.1397112e-01  -2.0255041e-01  -3.6074310e+00   1.4406718e+00   3.0532998e+00   5.8021209e-01   1.9099668e+00  -1.1426871e+00   5.0849408e-01  -1.4474660e+00  -6.4287216e-01  -3.8354384e-01   1.3787041e+00  -4.7709257e-01   2.0939272e-01
   3.2762102e+00   1.0264728e+00  -5.6683314e-01   2.6290249e-01  -1.8763726e+00  -1.9034073e-01  -2.8389828e+00  -3.0555785e+00  -9.9620410e-01  -8.2591137e-01  -8.4092977e-01  -2.8440992e+00  -2.7648920e+00  -2.7673357e+00  -2.5491187e+00  -2.6108169e+00   3.9031128e+00   1.9237106e+00   1.6639984e-01   1.5724676e-01   3.2240804e+00  -1.2137949e+00   3.2135378e-01   3.2854232e-01   8.4465851e-01  -7.6166135e-01  -6.5458633e-02   3.6585220e-01  -4.8591872e-01  -9.2409070e-01   3.5685706e-01  -7.9851094e-01   1.3658164e+00  -7.6356230e-01  -7.4475077e-01  -4.6968980e+00  -4.8975844e-01  -6.9721386e-01   5.8518492e-01   2.1594765e-01  -1.1233317e+00  -6.9165369e-01  -3.6886927e-01   1.2532588e+00   3.4422866e-01   1.7835741e+00   1.7277539e+00   8.2611289e-01   2.8545071e+00   3.1982422e+00   2.9472461e+00   1.1183644e+00   5.0368692e+00   4.5803696e+00   1.5842961e+00   9.2305033e-01   4.4859532e+00   3.9566053e+00   2.6726066e+00  -5.7037610e-01   2.7112958e+00   2.5760757e+00   1.0309176e+00   3.5578321e+00  -1.6032886e+00  -3.5763572e+00  -9.0207039e-01  -2.0729244e+00   1.3942412e+00  -6.7356086e-01  -2.0282132e-01  -2.1752620e+00  -2.7272884e+00  -6.1562485e-01  -2.0202617e+00   4.0471170e-01  -7.7989542e-02  -3.5652955e+00   2.3567799e+00   4.0949035e+00   4.5832505e-01   2.0826838e+00  -1.3344152e+00   1.7043709e-01  -2.0079500e+00  -9.2290920e-01  -9.1479770e-01   7.9791463e-01  -3.9545244e-01   1.9083979e-01
   3.3093980e+00   1.1506297e+00  -8.6243579e-01   3.4353398e-01  -2.1706853e+00  -2.0885616e-01  -2.9416847e+00  -2.9456464e+00  -1.2297623e+00  -5.5805448e-01  -7.3607464e-01  -2.1811745e+00  -2.9218581e+00  -2.4537680e+00  -2.7380176e+00  -2.6072511e+00   4.7269650e+00   2.6085309e+00  -4.0244015e-01   1.4436465e-01   2.1861813e+00  -1.8501325e+00  -2.6410479e-01   1.3025657e-01   2.4428631e-01  -1.0607958e+00  -4.7210518e-01  -1.2814566e-01  -5.1258306e-01  -7.5534346e-01   1.8551493e-01  -8.6839337e-01   1.1116377e+00  -1.2242483e+00  -5.0307301e-01  -5.1478813e+00  -4.2789926e-01  -7.6950042e-01   1.7079562e-01  -1.4239929e-01  -1.9392218e+00  -1.0430599e+00   8.8061093e-01   1.5259695e+00   1.5301411e+00   2.0158707e+00   2.7077099e+00   6.7182962e-01   3.5102618e+00   3.2518006e+00   2.8397137e+00   8.3549161e-01   5.5371729e+00   4.4593157e+00   2.1802983e+00   9.9792737e-01   4.9763011e+00   4.1892559e+00   2.4640325e+00  -4.6266991e-01   3.1181637e+00   2.5726510e+00   1.1110849e+00   4.0178704e+00  -8.8139846e-01  -3.9110239e+00  -6.6836535e-01  -2.0918909e+00   1.1699137e+00  -6.0556699e-01  -5.1321423e-01  -2.4291692e+00  -3.3810354e+00  -1.0380659e+00  -2.2159097e+00   6.8907073e-01  -2.4642277e-01  -4.4843599e+00   3.4378639e+00   5.1309004e+00   7.5911652e-01   2.7557677e+00  -1.2170338e+00   4.4178987e-01  -2.1689247e+00  -6.7741155e-01  -5.1736504e-01   9.0396051e-01  -4.6094531e-01   1.4267228e-01
   3.5408152e+00   1.3314208e+00  -1.2888933e+00   4.6049334e-01  -2.3824200e+00   2.6446842e-02  -3.3316865e+00  -3.0012398e+00  -1.7077492e+00  -2.3147888e-01  -3.2131318e-01  -1.9228130e+00  -2.9971576e+00  -2.3558986e+00  -2.8916775e+00  -2.4723193e+00   5.5499844e+00   2.8752092e+00  -3.1555148e-01   5.9906920e-01   1.9759971e+00  -2.5872918e+00  -7.8118846e-01  -1.3950831e-01   2.4997249e-01  -1.2605121e+00  -6.4606519e-01  -2.6628604e-01  -6.7975331e-01  -5.2139233e-01   4.1562793e-01  -5.5673288e-01   1.3217741e+00  -1.3227672e+00  -2.1883562e-01  -5.1925710e+00  -3.3718149e-01  -1.0442208e+00   6.9549017e-02  -4.7047221e-01  -2.1443715e+00  -9.6290850e-01   1.1901738e+00   1.6168053e+00   2.0887917e+00   2.3603098e+00   2.5473050e+00   3.7091716e-01   3.8101702e+00   3.3087194e+00   2.4477647e+00   4.5875275e-01   5.9834392e+00   3.9976894e+00   2.6579293e+00   8.2671212e-01   5.1930942e+00   4.2605889e+00   2.3556199e+00  -1.0800702e-01   3.4907491e+00   2.4036690e+00   1.4822868e+00   4.3034737e+00  -4.1077691e-02  -4.0213208e+00  -5.5397557e-01  -1.8364390e+00   8.1981860e-01  -6.4967913e-01  -4.3451203e-01  -2.3884496e+00  -4.2511997e+00  -9.1669950e-01  -2.2079088e+00   1.3381676e+00  -2.4359771e-01  -4.9562554e+00   4.2001538e+00   5.6246200e+00   1.0235845e+00   3.2551049e+00  -1.1789336e+00   6.9982375e-01  -2.2259226e+00  -4.3121719e-01  -1.2895868e-01   9.4747400e-01  -4.6460075e-01   1.8511397e-01
   3.7615362e+00   1.2727569e+00  -1.3457530e+00   2.5689157e-01  -1.3419928e+00   3.5481201e-01  -3.1974675e+00  -3.1477918e+00  -7.3769681e-01  -6.0799196e-01  -6.6600780e-01  -2.9812552e+00  -3.1053129e+00  -2.3346567e+00  -2.6625549e+00  -3.0207568e+00   5.5297334e+00   2.3221592e+00   1.1911904e-01   8.2935468e-01   3.7262573e+00  -1.0055991e+00  -1.3281889e+00  -5.4781670e-01   1.2184331e+00  -2.8602514e-01   2.1728953e-01   9.0234551e-01  -5.6015321e-01  -1.0075613e+00   1.1737730e+00  -3.5279795e-03   1.5757614e+00  -1.3133500e+00  -1.8235328e-01  -4.0686265e+00  -3.5689425e-03  -8.1045594e-01   4.2611728e-01  -2.1677014e-01  -1.9630813e+00  -3.0716623e-01  -3.4739331e-01   9.2812974e-01   1.5063021e+00   2.7608904e+00   6.4382421e-01  -1.3884243e+00   2.3401622e+00   3.0008727e+00   1.6643259e+00   3.4772987e-01   5.2467232e+00   4.3025432e+00   2.1980398e+00   2.0180502e-01   4.8421465e+00   4.1166994e+00   2.4137006e+00   9.5116345e-01   3.6824021e+00   1.8349907e+00   2.1134246e+00   3.3580973e+00   6.1741846e-01  -3.5858227e+00   8.7191903e-01  -5.2704948e-01   1.7271320e+00   6.7587718e-01   2.9081169e-03  -1.9938393e+00  -4.5093958e+00  -1.3745481e+00  -1.8036114e+00   1.4189242e+00   2.0473390e-01  -4.0478032e+00   4.0661865e+00   4.5860248e+00   7.5608382e-01   2.3453499e+00  -1.2484069e+00  -1.6692559e-01  -2.4420250e+00  -7.5924663e-01  -8.3167037e-01   4.0045666e-01  -4.8360258e-02   2.7515628e-01
   3.7132695e+00   1.2419613e+00  -1.4055138e+00   3.4958849e-01  -1.4455366e+00   4.6467711e-01  -3.3281204e+00  -3.1403291e+00  -1.1711953e+00  -6.7196075e-01  -5.3034299e-01  -2.7676386e+00  -3.1945429e+00  -2.3888395e+00  -2.8297765e+00  -3.1394013e+00   5.8094163e+00   2.4981962e+00   8.4982172e-02   7.9096806e-01   3.3463442e+00  -1.4695059e+00  -1.1983853e+00  -6.3389756e-01   1.3169234e+00  -8.1721455e-02   2.1189735e-01   5.1994652e-01  -8.1391243e-01  -9.1635606e-01   1.1633329e+00   1.5567237e-01   1.1499193e+00  -1.6733130e+00   3.6697421e-01  -3.6260340e+00   8.4831497e-02  -7.5087081e-01  -9.4000208e-03  -7.8463550e-01  -2.2061248e+00   2.3861688e-02  -1.6645421e-02   9.5216789e-01   1.7650039e+00   2.6147757e+00   5.8487487e-01  -2.3266928e+00   2.5835399e+00   2.6411336e+00   1.5482984e+00  -2.3997765e-01   6.3905292e+00   4.2767425e+00   2.3598137e+00  -1.6828866e-01   4.8174347e+00   4.0729771e+00   2.3711117e+00   1.0392370e+00   3.3928480e+00   1.4601178e+00   1.9178850e+00   3.4214724e+00   1.2706645e+00  -3.9819214e+00   1.0985438e+00  -2.7851339e-02   1.2220651e+00   7.0664887e-01   4.0681039e-01  -1.8467981e+00  -4.7902922e+00  -1.1550327e+00  -1.7278624e+00   1.7180615e+00   3.8569176e-01  -3.8234969e+00   4.2119475e+00   4.5742197e+00   7.2583629e-01   2.3960231e+00  -1.2137039e+00  -3.4609487e-01  -2.3380389e+00  -7.4426987e-01  -7.9170199e-01   2.8637869e-01  -1.9297933e-01   1.0385106e-01
   3.8301840e+00   1.3152749e+00  -1.7290556e+00   1.5990033e-01  -1.0713823e+00   5.5256307e-01  -3.2883015e+00  -3.1515826e+00  -9.8498384e-01  -4.7205020e-01  -4.8103353e-02  -2.4894855e+00  -2.7362159e+00  -1.7721151e+00  -2.5173905e+00  -3.0647506e+00   6.1885850e+00   2.7389973e+00   1.0394283e-01   1.0456091e+00   3.3477041e+00  -1.7315046e+00  -1.6035558e+00  -1.0714709e+00   1.3813547e+00  -2.4332208e-01   4.1402010e-01   7.9095790e-01  -5.7081494e-01  -4.7922489e-01   1.3445658e+00   3.7238162e-01   9.1430014e-01  -1.7019239e+00   1.9419918e-01  -2.6298611e+00   4.3388417e-01  -5.6028163e-01   1.8055008e-01  -8.3328406e-01  -2.4397143e+00   1.9176284e-01  -6.2156100e-01   5.9058635e-01   6.8411844e-01   2.3021087e+00  -5.9969914e-01  -3.0146034e+00   1.6937707e+00   2.2009294e+00   8.5370315e-01  -5.3028401e-01   5.5890893e+00   3.3617062e+00   2.0552692e+00  -7.3616572e-01   4.3698630e+00   4.0683840e+00   2.2806985e+00   1.7833624e+00   3.8352714e+00   2.0957859e+00   2.2786589e+00   3.6579039e+00   1.8092440e+00  -2.7042160e+00   9.7359553e-01   4.5463379e-02   1.2229468e+00   1.2296034e+00   3.1658978e-02  -2.0157535e+00  -5.2727568e+00  -1.1576478e+00  -1.6888150e+00   1.9636135e+00   3.5108033e-01  -3.2870610e+00   4.7014581e+00   4.5276951e+00   9.5356443e-01   2.5515419e+00  -7.8950317e-01   1.3015883e-01  -2.5225191e+00  -8.1037354e-01  -8.9093083e-01   1.4876370e-01  -2.1198589e-01   5.1368381e-02
   3.6100389e+00   1.1647933e+00  -1.6546777e+00  -2.8400783e-02  -5.5312006e-01   7.8377591e-01  -3.1697086e+00  -3.2291324e+00  -6.7076743e-01  -5.8650699e-01  -1.8122307e-01  -3.0101056e+00  -2.7867868e+00  -2.0175461e+00  -2.5498643e+00  -3.0968977e+00   5.7326152e+00   1.9751533e+00  -5.5415327e-02   6.7762985e-01   3.3001258e+00  -1.2991330e+00  -2.0058630e+00  -1.2327973e+00   1.3343711e+00   9.1084222e-02   5.3863786e-01   9.9735547e-01  -5.6797979e-01  -8.9860297e-01   1.2101162e+00   3.7164366e-01   8.6437738e-01  -1.6628927e+00   7.1243037e-01  -1.8619605e+00   7.5767143e-01  -5.5960434e-01   9.5301427e-02  -1.0649824e+00  -2.2598750e+00  -8.4552698e-02  -6.9161792e-01   7.6881738e-01   1.2763817e+00   2.3622782e+00  -4.9307489e-01  -3.0735206e+00   1.4051012e+00   1.7433666e+00   8.2622911e-01  -6.6971425e-01   5.1373670e+00   3.3682345e+00   2.0028943e+00  -8.2543429e-01   4.0842349e+00   3.6204841e+00   2.4336490e+00   2.0250415e+00   3.6467860e+00   1.6557856e+00   2.3177051e+00   2.8699381e+00   2.1065467e+00  -2.9591698e+00   1.9093445e+00   7.6332583e-01   1.4820649e+00   1.3146469e+00   1.9602183e-03  -1.8430233e+00  -5.0208646e+00  -1.8238061e+00  -1.6152904e+00   1.1610004e+00   6.2496605e-01  -2.8025625e+00   4.3155831e+00   3.2341865e+00   9.7894516e-01   2.0757968e+00  -8.0973150e-01  -3.4240763e-01  -2.2303436e+00  -7.7556678e-01  -1.2117088e+00   1.5711088e-01   1.1806537e-01   5.6594096e-02
   3.3018228e+00   6.4642699e-01  -1.5047069e+00  -4.6097718e-01   5.3258504e-01   1.3532651e+00  -2.6973291e+00  -3.3232884e+00   1.2292620e-01  -6.6662446e-01  -5.8721610e-01  -3.8443629e+00  -2.6809131e+00  -2.0745042e+00  -2.1855586e+00  -3.1997960e+00   4.6289421e+00   8.0263322e-01  -4.3307345e-01  -1.5848097e-02   4.3697443e+00  -6.9389132e-02  -2.2477399e+00  -1.4906411e+00   1.7990673e+00   7.7481194e-01   1.2184807e+00   2.0501130e+00  -4.5732422e-01  -1.3794450e+00   1.2749166e+00   4.8472364e-01   5.2026315e-01  -1.7456252e+00   1.3777135e+00   1.7126689e-01   1.1867467e+00  -3.2245857e-01   2.2699889e-01  -1.2001365e+00  -2.4179504e+00  -5.7645339e-01  -1.2500592e+00   8.0568923e-01   1.0901910e+00   2.3800891e+00  -7.5017742e-01  -3.4161933e+00   5.4482257e-01   1.0949136e+00   8.5409940e-01  -7.1264205e-01   4.2448536e+00   3.1522390e+00   1.3898357e+00  -1.3079403e+00   3.1826437e+00   2.8243773e+00   3.1244339e+00   2.6643358e+00   3.6150471e+00   1.4302320e+00   2.1682579e+00   1.6443030e+00   2.3323303e+00  -2.2864876e+00   3.4327026e+00   1.9244208e+00   1.8821444e+00   2.1716266e+00   1.8424475e-01  -1.7609263e+00  -4.8291131e+00  -2.7834318e+00  -1.6259403e+00   1.4797775e-01   8.5974812e-01  -1.8147619e+00   2.9313203e+00   9.0464873e-01   4.3088665e-01   6.3452628e-01  -6.7149190e-01  -1.0004622e+00  -2.2306626e+00  -1.1758887e+00  -1.7198772e+00  -2.9858271e-02   4.8480110e-01  -1.4166695e-01
   2.6713787e+00   3.3019475e-01  -1.5969856e+00  -7.6225836e-01   7.0456895e-01   1.4675706e+00  -2.2686390e+00  -3.2760019e+00  -7.8594544e-02  -7.7847199e-01  -5.8339206e-01  -3.5206342e+00  -2.2726821e+00  -1.9014562e+00  -1.7825479e+00  -2.8831969e+00   3.8469983e+00   4.2161451e-03  -8.7023576e-01  -4.7864230e-01   4.0543105e+00   2.5608669e-01  -2.4399801e+00  -1.5279369e+00   1.5375714e+00   1.0737339e+00   1.1861944e+00   1.8447977e+00  -1.5339387e-01  -1.1535579e+00   1.4595601e+00   7.8486807e-01   1.3287542e-01  -1.5964848e+00   2.0208004e+00   1.8416312e+00   9.6226041e-01  -2.8991857e-01  -2.5077673e-01  -1.6106678e+00  -2.5475949e+00  -8.7313796e-01  -5.5090719e-01   1.3327700e+00   1.8248850e+00   2.5408634e+00   8.4975518e-02  -2.5268979e+00   5.1207036e-01   7.2442124e-01   7.3736415e-01  -8.4462898e-01   3.7839505e+00   2.7814639e+00   1.2811754e+00  -1.2897169e+00   2.6059361e+00   2.2867902e+00   3.2739616e+00   2.7641944e+00   3.4766565e+00   1.2253475e+00   2.0413005e+00   9.8529548e-01   2.7133660e+00  -1.6129269e+00   4.4364418e+00   2.7531925e+00   1.4861960e+00   2.3818247e+00   2.2285806e-01  -2.1414083e+00  -4.3884215e+00  -3.2207156e+00  -1.4515766e+00  -3.5953334e-01   8.9344430e-01  -8.7659274e-01   2.3086520e+00  -4.9429580e-01   4.4489675e-01   2.0300859e-01  -1.1880968e-01  -7.4075183e-01  -2.0279954e+00  -1.0704849e+00  -1.1958756e+00   1.2570930e-01   5.9634868e-01  -3.1361900e-01
   2.2042999e+00   3.8053878e-01  -1.8267910e+00  -9.5884439e-01   1.2884039e+00   1.3154984e+00  -2.3010504e+00  -3.3114427e+00   1.8302636e-01  -9.1060449e-01   2.0898865e-01  -3.0180243e+00  -1.3913626e+00  -1.0993839e+00  -8.4498846e-01  -2.2397381e+00   4.1690001e+00  -2.1154828e-03   6.6434192e-02   6.8224414e-03   4.1733400e+00   1.1231012e+00  -2.6676572e+00  -1.4074060e+00   1.9517578e+00   1.7299400e+00   1.5311588e+00   2.6295504e+00   7.6144947e-01  -2.2423686e-01   2.3650313e+00   1.9052336e+00   7.7265020e-01  -4.3530275e-01   1.7527051e+00   2.8784843e+00   7.9426738e-01   9.9925020e-03   1.3518260e-01  -1.1224054e+00  -9.2516719e-01   3.5562191e-01  -2.0109768e+00   8.3287475e-01   8.3542497e-01   2.3208079e+00  -1.8146697e+00  -2.1557739e+00  -7.3031802e-01   4.6417115e-02  -6.1165556e-01  -1.3362357e+00   2.2646845e+00   1.3304164e+00   7.3450019e-01  -1.4325973e+00   1.8917372e+00   2.0152956e+00   2.4138658e+00   2.9990707e+00   3.3267766e+00   1.3247011e+00   3.2073500e+00   1.1777721e+00   2.7999448e+00  -4.4743541e-01   3.9835902e+00   2.8723413e+00   1.3566438e+00   1.9199839e+00   2.7157396e-02  -2.1759616e+00  -3.6453653e+00  -2.6578137e+00  -7.9943776e-01  -2.2977491e-01   9.4112084e-01   6.6999296e-01   3.3951592e+00  -2.1901414e-01   1.9815062e+00   1.6902829e+00   6.9043499e-01   6.6434208e-01  -1.6729276e+00  -7.1858518e-01  -1.3435757e+00  -1.7960371e-04   5.9186012e-01  -2.0309404e-01
   1.6826808e+00   1.1135146e-01  -1.6857320e+00  -1.1621006e+00   1.2617992e+00   8.7868863e-01  -1.8751187e+00  -3.2833278e+00   2.5620834e-01  -1.0772286e+00   6.3485928e-01  -2.6457496e+00  -6.3998492e-01  -9.7146826e-01  -5.0354217e-01  -2.2535105e+00   3.7345730e+00  -3.7237657e-01  -2.7443261e-01  -3.0650866e-01   3.0408468e+00   9.5110024e-01  -2.3197411e+00  -1.4190626e+00   1.6806214e+00   1.7160592e+00   1.0928064e+00   2.0516953e+00   1.0871706e+00  -1.1928131e-01   2.3602745e+00   1.9019494e+00   1.3222526e-01  -2.1552132e-01   2.1382192e+00   4.0700305e+00   9.5942245e-01   3.8474183e-01  -2.2873777e-01  -1.1873938e+00  -4.6886731e-01   4.8490580e-01  -2.4855478e+00   6.3468762e-01   7.9272916e-02   1.6871031e+00  -2.2707597e+00  -2.2612264e+00  -1.2128730e+00  -3.8885154e-01  -1.1515144e+00  -1.2252214e+00   1.2195857e+00   7.5659532e-01   2.8496828e-01  -1.6888251e+00   1.3198273e+00   1.7118298e+00   1.8126933e+00   2.7069924e+00   3.1180320e+00   1.0909605e+00   2.7606537e+00   8.2436624e-01   3.4070342e+00   1.2394361e-01   3.7066410e+00   2.8055222e+00   9.6139985e-01   1.7075671e+00  -1.5963212e-01  -2.1953489e+00  -2.7267154e+00  -2.2982456e+00  -4.3277857e-01  -4.9741904e-01   1.1738363e+00   2.1137483e+00   3.3737596e+00  -6.2479340e-01   2.1088076e+00   1.6769506e+00   1.0156290e+00   8.8372691e-01  -1.3119029e+00  -5.8227730e-01  -1.5002996e+00   8.8150042e-02   4.5523483e-01  -3.7134473e-01
   1.3354172e+00  -2.9256035e-03  -1.7183171e+00  -1.4148126e+00   1.4330270e+00   9.0172265e-01  -1.6974594e+00  -3.3181295e+00   2.4628665e-01  -1.0147470e+00   7.5871168e-01  -2.7006633e+00  -2.2277021e-01  -9.0458590e-01  -2.2704139e-01  -1.8729821e+00   2.9030519e+00  -1.1947515e+00  -4.2197519e-01  -4.2214575e-01   2.7040013e+00   1.2379374e+00  -2.4081539e+00  -1.4760092e+00   1.5140952e+00   1.8170667e+00   9.3727246e-01   2.1040060e+00   1.3805687e+00  -1.8116276e-01   2.3003608e+00   1.9699418e+00   2.7103213e-01   4.3890281e-01   2.4089621e+00   5.3388442e+00   7.8154598e-01   3.5080623e-01  -3.4207763e-01  -1.2285987e+00   9.8578901e-02   3.6141276e-01  -2.7572910e+00   7.7196374e-01  -1.2169168e-02   1.5849939e+00  -2.5382847e+00  -1.3352653e+00  -1.5579081e+00  -6.0209467e-01  -1.7288686e+00  -1.2217388e+00  -2.3357550e-01  -2.0910167e-01  -6.2296868e-02  -1.8141377e+00   8.7605870e-01   1.4097693e+00   1.7694992e+00   2.7599264e+00   3.0177161e+00   1.1759811e+00   2.6798879e+00   3.2694014e-01   3.1977677e+00   7.4173107e-01   3.8415914e+00   2.9405476e+00   9.2044363e-01   1.5503654e+00  -4.4987228e-01  -2.2027815e+00  -1.9260538e+00  -2.1540971e+00  -8.3349562e-03  -8.7172738e-01   1.2932786e+00   3.3597971e+00   2.8110963e+00  -1.7660466e+00   2.2953897e+00   1.4766118e+00   1.2726910e+00   1.1124087e+00  -8.9861301e-01  -4.3596571e-01  -1.5242295e+00   1.7777986e-01   6.9314603e-01  -3.8974032e-01
   8.1944998e-01  -5.1147245e-01  -1.4083341e+00  -1.8026348e+00   2.2948393e+00   1.0855595e+00  -1.1496998e+00  -3.2897202e+00   1.0668548e+00  -1.2068206e+00   3.6564828e-01  -3.4176705e+00   4.7672796e-02  -1.0030646e+00   1.4786399e-01  -1.8857092e+00   1.3828062e+00  -2.4832817e+00  -7.0174549e-01  -1.0414778e+00   3.4722675e+00   2.5088432e+00  -2.3660028e+00  -1.6023229e+00   1.7877381e+00   2.2245939e+00   1.3534802e+00   2.8417400e+00   1.5777984e+00  -8.2488621e-01   2.3628636e+00   1.8899436e+00  -9.5476396e-03   7.5130387e-01   2.9107277e+00   7.0144149e+00   1.1030394e+00   5.9524341e-01  -1.0115983e-01  -1.0542471e+00   4.7986565e-01   1.1719105e-01  -3.5060645e+00   7.6955946e-01  -2.6077033e-01   1.6415817e+00  -3.0831202e+00  -1.0514734e+00  -2.4017125e+00  -9.3444770e-01  -1.7192203e+00  -9.0779555e-01  -1.4716326e+00  -1.7732257e-01  -7.2286478e-01  -2.0046928e+00  -3.2323209e-01   4.4678787e-01   2.2028608e+00   3.0362586e+00   2.7460454e+00   9.3337052e-01   2.2576323e+00  -9.8576235e-01   3.0243079e+00   1.4664719e+00   4.7520696e+00   3.6058552e+00   1.1024698e+00   1.8109778e+00  -2.4755335e-01  -1.9410994e+00  -1.0414177e+00  -2.5555548e+00   2.6107950e-01  -1.8504799e+00   1.7043894e+00   4.7983835e+00   1.0598822e+00  -4.0389416e+00   1.6758721e+00  -5.0942663e-03   1.3626056e+00   4.9132592e-01  -6.8580001e-01  -6.6800629e-01  -2.1202131e+00   2.2760066e-01   1.0176477e+00  -4.0537851e-01
  -9.6797938e-04  -1.2115649e+00  -9.7935216e-01  -1.9737522e+00   2.6976503e+00   1.0624425e+00  -5.7432205e-01  -3.1528977e+00   1.3387528e+00  -1.5674061e+00   2.9817937e-01  -3.4951251e+00   5.0479833e-01  -1.1645673e+00   6.5541658e-01  -1.8217788e+00   2.1952352e-01  -3.4660446e+00  -7.3700024e-01  -1.6282140e+00   4.0028641e+00   3.5162315e+00  -1.5818693e+00  -1.3265543e+00   2.4080611e+00   2.9357265e+00   1.5611958e+00   3.0537549e+00   1.6405640e+00  -1.0900635e+00   2.9365680e+00   2.2814834e+00  -5.3183035e-01   9.6625537e-01   3.7809193e+00   8.4386238e+00   1.2709194e+00   9.8102655e-01  -1.7776168e-01  -1.0375884e+00   1.3414695e+00   6.3444036e-01  -3.9703570e+00   7.3800318e-01  -3.6322790e-01   1.6374331e+00  -3.3542926e+00  -1.0595197e+00  -2.7268275e+00  -1.2845424e+00  -1.5602957e+00  -7.6889105e-01  -1.2065451e+00   2.5154863e-01  -1.1635361e+00  -2.0529548e+00  -1.5803252e+00  -7.1320960e-01   2.1205123e+00   2.5901231e+00   1.9318786e+00  -2.3974571e-01   1.5729693e+00  -2.1649891e+00   3.4100867e+00   1.6440739e+00   5.2768773e+00   4.3445609e+00   3.9041578e-01   1.5468098e+00   8.0465456e-01  -1.5281234e+00   6.0802453e-02  -2.1164903e+00   7.4149353e-01  -2.1978979e+00   2.2150522e+00   6.3280202e+00  -3.0897955e-01  -5.5618269e+00   1.1679599e+00  -9.6662139e-01   1.5080713e+00   1.2846377e-01  -3.3556858e-01  -7.1839960e-01  -2.3895257e+00   3.2322325e-01   8.5730591e-01  -5.4277550e-01
  -3.7003648e-01  -1.2574609e+00  -9.5409040e-01  -2.0585642e+00   2.8853792e+00   5.8619279e-01  -3.0986125e-01  -2.9270842e+00   1.6980274e+00  -1.6881905e+00   6.6007062e-01  -3.0618483e+00   1.2109536e+00  -5.6303830e-01   1.1889331e+00  -1.6189991e+00  -6.1322751e-02  -3.4335259e+00  -3.7903640e-01  -1.2492619e+00   3.9650768e+00   4.0230482e+00  -1.2819314e+00  -1.3296099e+00   2.5982016e+00   2.9799330e+00   1.5934456e+00   3.1561542e+00   2.0930335e+00  -8.8571110e-01   3.4386561e+00   2.6004932e+00  -5.4896855e-01   1.6875860e+00   3.4717293e+00   9.1569826e+00   1.2445861e+00   1.3459342e+00   9.0148684e-02  -5.4260454e-01   2.1662963e+00   1.6448343e+00  -5.2056816e+00   7.6993724e-02  -1.6834466e+00   1.3776860e+00  -5.2718510e+00  -1.2045392e+00  -3.7737756e+00  -1.4110207e+00  -2.5410047e+00  -7.2168121e-01  -2.4252815e+00  -2.9092197e-01  -1.7733353e+00  -2.3019978e+00  -2.4650525e+00  -9.8879884e-01   1.4011518e+00   2.6302343e+00   1.7629341e+00  -1.6026936e-01   1.6307220e+00  -2.2335282e+00   3.3801026e+00   2.8749317e+00   4.4684984e+00   3.9932422e+00   1.2616083e-01   1.3509624e+00   8.6556600e-01  -1.2125716e+00   8.4468322e-01  -1.1236388e+00   1.4046367e+00  -1.6374618e+00   2.5467054e+00   7.9110108e+00  -2.2302145e-01  -5.4571716e+00   1.4282258e+00  -7.2234567e-01   1.8819096e+00   6.2517933e-01  -1.7915099e-01  -5.6400792e-01  -2.7348862e+00   2.8050041e-01   7.3872682e-01  -3.9757839e-01
  -8.2609026e-01  -1.3211761e+00  -9.2847589e-01  -2.1553688e+00   3.1012350e+00   7.9247824e-01  -2.1861493e-02  -2.7189184e+00   1.8041237e+00  -1.3110134e+00   6.2260508e-01  -2.6636012e+00   1.5582627e+00  -1.0127340e-01   1.7460066e+00  -7.0916586e-01  -9.1039122e-01  -3.9103383e+00  -3.1933930e-01  -1.1117050e+00   3.9341777e+00   4.6942886e+00  -1.2912192e+00  -1.0662054e+00   2.5717915e+00   3.1568227e+00   1.4575560e+00   3.5205016e+00   2.3039915e+00  -7.2649005e-01   3.6435755e+00   2.9219730e+00  -4.2643731e-02   2.4935013e+00   3.1798776e+00   9.5481234e+00   9.4546341e-01   1.2535821e+00   2.5278727e-01  -3.1078947e-01   3.0590295e+00   1.7254656e+00  -5.4972613e+00   1.5145510e-01  -1.7349432e+00   1.3913597e+00  -5.5612977e+00   1.0107936e-01  -4.0529220e+00  -1.4086186e+00  -2.8067232e+00  -5.0981879e-01  -3.8360066e+00  -1.2216601e+00  -2.0120686e+00  -1.9809389e+00  -3.1418813e+00  -1.5027568e+00   1.3388127e+00   2.5195566e+00   1.3522867e+00  -2.2680537e-01   1.5580689e+00  -2.6140328e+00   2.6104808e+00   3.4153169e+00   4.2369900e+00   3.7508713e+00   1.1059537e-01   1.1230825e+00   8.4178891e-01  -1.0009580e+00   1.6933580e+00  -6.0777005e-01   1.8760694e+00  -1.5462111e+00   2.5181860e+00   8.7235453e+00  -6.2236111e-01  -6.2123960e+00   1.5414164e+00  -6.9515738e-01   2.1220238e+00   1.2644578e+00  -6.9146863e-02  -4.0763528e-01  -2.5052097e+00   4.2985425e-01   8.7772713e-01  -2.7756278e-01
  -1.4716735e+00  -1.8196185e+00  -7.7577068e-01  -2.1135738e+00   3.0554144e+00   9.0317272e-01   3.5971948e-01  -2.3731121e+00   1.6440052e+00  -1.1260018e+00   6.8792893e-01  -2.2422194e+00   1.8359254e+00  -1.3690262e-01   1.9299377e+00  -3.2066653e-01  -1.6686230e+00  -4.4121207e+00  -7.6922058e-01  -1.4402366e+00   4.0464795e+00   4.7484383e+00  -8.2761250e-01  -9.0632446e-01   2.7640931e+00   3.0552090e+00   1.2717136e+00   3.4738523e+00   2.0353754e+00  -9.4512174e-01   3.9560121e+00   3.0057170e+00  -4.6356135e-01   2.6482103e+00   4.0869616e+00   1.0101686e+01   9.7890074e-01   1.2509081e+00   2.5754869e-01  -3.2286004e-01   3.3040641e+00   1.6498408e+00  -5.0459379e+00   5.2625751e-01  -1.0174955e+00   1.8287068e+00  -4.8967291e+00   1.0765419e+00  -3.4419979e+00  -1.2116892e+00  -2.3889546e+00  -2.9510192e-01  -3.2824975e+00  -1.0963152e+00  -1.9176210e+00  -1.7189787e+00  -4.1049262e+00  -2.5562949e+00   1.4247825e+00   1.9212389e+00   1.1706868e+00  -1.0032078e+00   7.1922363e-01  -3.1972036e+00   3.0263049e+00   3.5209431e+00   4.2640852e+00   3.8078066e+00  -1.0286935e+00   4.1830727e-01   1.6144494e+00  -7.6089277e-01   1.9726601e+00  -6.3158394e-02   1.9657191e+00  -1.3651359e+00   2.6629443e+00   8.9499704e+00  -1.6528065e+00  -6.8824655e+00   9.6135345e-01  -1.1763704e+00   2.0831993e+00   1.2914098e+00   7.5934542e-02  -1.8184424e-01  -2.1599710e+00   8.1877302e-01   7.1625023e-01  -2.6655017e-01
  -1.8502965e+00  -1.9838670e+00  -8.1645863e-01  -2.1169827e+00   2.9433195e+00   9.4885282e-01   8.2165262e-01  -1.9505786e+00   1.6378276e+00  -5.1126183e-01   1.0542604e+00  -1.2716682e+00   2.5258549e+00   5.5029263e-01   2.5325606e+00   4.7709306e-01  -1.9881147e+00  -4.3248699e+00  -9.3294900e-01  -1.2830368e+00   3.9748964e+00   4.7714830e+00  -5.8281572e-01  -7.3696888e-01   2.8102055e+00   2.8376333e+00   9.0366562e-01   3.4933986e+00   2.1679033e+00  -5.7412095e-01   4.3440436e+00   3.2664663e+00  -5.8706911e-01   2.9478183e+00   3.8729718e+00   1.0109759e+01   8.5801867e-01   1.2861553e+00   4.4353502e-01  -6.4381470e-02   3.8236697e+00   1.8793242e+00  -4.7851431e+00   5.3963672e-01  -1.0448056e+00   1.9339678e+00  -4.8139234e+00   2.1427502e+00  -3.2687534e+00  -9.1062591e-01  -2.6576588e+00  -1.3387783e-02  -3.8347007e+00  -1.7391222e+00  -1.8825228e+00  -1.4525063e+00  -4.8441708e+00  -3.2118089e+00   1.0764099e+00   1.5532609e+00   1.2234951e+00  -1.0448913e+00   4.6275851e-01  -3.1489941e+00   3.0617414e+00   4.4796945e+00   3.4034642e+00   3.1551268e+00  -1.9038081e+00  -1.0421405e-01   1.8885647e+00  -5.7706203e-01   2.2907525e+00   8.2377442e-01   2.3280255e+00  -5.4765245e-01   2.4125912e+00   9.2456607e+00  -1.6952989e+00  -6.6745245e+00   8.8380820e-01  -1.0007614e+00   2.3531221e+00   2.0718575e+00   1.1207882e-01   9.3088980e-02  -1.6622356e+00   1.0447892e+00   4.9654134e-01  -1.9882395e-01
  -2.2595438e+00  -2.5401047e+00  -5.0992856e-01  -2.0974530e+00   3.5404311e+00   1.2973515e+00   1.4227315e+00  -1.6018858e+00   2.3042419e+00  -3.9087546e-01   1.0675970e+00  -1.2654986e+00   3.1088727e+00   8.3763515e-01   3.5256694e+00   9.1533115e-01  -2.4478913e+00  -4.8444868e+00  -1.8375912e-01  -1.0587363e+00   6.3887499e+00   6.8612053e+00   3.3763822e-01  -2.2700797e-01   4.6209357e+00   4.3414529e+00   1.4603834e+00   4.7301748e+00   2.2863605e+00  -6.2250986e-01   5.7851297e+00   4.4574902e+00  -3.8743055e-01   3.3282021e+00   3.9140149e+00   1.0571655e+01   7.7583138e-01   1.6780132e+00   8.8273907e-01   4.5803021e-01   5.3883572e+00   3.5670166e+00  -5.8000971e+00  -1.8427805e-01  -1.3004624e+00   2.3594101e+00  -6.0218385e+00   1.4624928e+00  -3.7293438e+00  -8.5788687e-01  -3.3418424e+00  -5.4237068e-02  -3.4310684e+00  -1.3835434e+00  -2.3076810e+00  -1.6659386e+00  -5.7398467e+00  -4.2998629e+00   4.4060398e-01   1.0675064e+00   6.1838124e-01  -2.8309513e+00   5.9799187e-01  -4.1275910e+00   3.4669203e+00   4.9516273e+00   3.4453804e+00   3.7538260e+00  -2.5987179e+00  -1.2992657e-01   3.8165353e+00   5.6123700e-01   2.9897126e+00   2.0852483e+00   3.3426092e+00   7.5809349e-01   2.7589317e+00   1.0521175e+01  -2.1074774e+00  -7.1163383e+00   5.8989474e-01  -1.5036322e+00   2.3358826e+00   1.8495554e+00   3.1735590e-01   1.0414454e-01  -1.9747758e+00   5.9375821e-01   2.4129186e-01  -2.0144351e-01
  -2.5336134e+00  -2.5462903e+00  -2.9424771e-01  -1.9561965e+00   3.5697293e+00   9.4905288e-01   1.8738759e+00  -9.4605752e-01   2.8995810e+00  -8.2583891e-02   9.4532565e-01  -5.2897881e-01   3.3350806e+00   1.5194617e+00   3.5752178e+00   9.1385988e-01  -2.5479287e+00  -4.0038119e+00  -5.4441458e-01  -1.1156019e+00   5.7533616e+00   7.1097318e+00   4.3249217e-01  -2.4816536e-01   4.1522196e+00   3.9916209e+00   1.1179162e+00   4.6421728e+00   2.3610365e+00  -8.8168771e-01   5.4531803e+00   4.0110241e+00  -9.6980420e-01   3.1280680e+00   3.5656514e+00   9.4829652e+00   8.8276481e-01   2.0842954e+00   1.0570190e+00   1.0142608e+00   5.1759808e+00   3.7773374e+00  -5.2670228e+00  -4.8424387e-01  -9.9587402e-01   2.3414890e+00  -5.8674993e+00   1.3472893e+00  -3.4306351e+00  -6.1356928e-01  -3.5201908e+00   1.2001044e-01  -3.5474937e+00  -1.1460091e+00  -2.2484022e+00  -1.4759360e+00  -6.1256701e+00  -4.5805050e+00  -5.2923181e-02   7.4588699e-01   7.7778103e-01  -2.5764143e+00   1.8738400e-01  -3.6829350e+00   3.3458291e+00   5.3288615e+00   2.5593390e+00   2.7895989e+00  -2.9695809e+00  -6.1579240e-01   3.6890566e+00   1.0143109e+00   3.2529337e+00   2.4749234e+00   3.4810551e+00   1.4081473e+00   2.4190084e+00   1.0180773e+01  -1.7586576e+00  -5.9653101e+00   4.4162083e-01  -1.2431043e+00   2.2246290e+00   1.8615357e+00   2.4713641e-01   2.6320162e-01  -2.2896185e+00   6.0735598e-01   8.4971301e-02  -1.0279016e-01
  -2.7421288e+00  -2.6414877e+00  -2.2287032e-01  -1.7375496e+00   3.2440420e+00   7.7843017e-01   2.3396086e+00  -4.1751114e-01   2.8430770e+00   3.3599104e-01   1.4746090e+00   5.8116021e-01   4.0270937e+00   2.0962903e+00   4.1254204e+00   1.4194505e+00  -2.0710082e+00  -3.4236899e+00  -3.4870596e-01  -7.5973080e-01   5.8459390e+00   7.1490128e+00   1.0555325e+00   1.4553828e-01   4.6769701e+00   4.1772969e+00   6.7865821e-01   4.4004553e+00   2.3578946e+00  -3.9767760e-01   6.2894215e+00   4.6135020e+00  -1.0815168e+00   3.1781458e+00   3.3806266e+00   8.7062313e+00   7.2368062e-01   2.2952174e+00   1.1703052e+00   1.4000504e+00   6.0170557e+00   4.7652528e+00  -5.0472339e+00  -8.2259182e-01  -9.1360219e-01   2.5284942e+00  -5.7770858e+00   1.5090742e+00  -3.0140380e+00  -1.7033972e-01  -3.8959867e+00   3.2309109e-01  -3.0665186e+00  -1.1982209e+00  -2.0036946e+00  -1.2095801e+00  -6.3235684e+00  -5.0193097e+00  -9.9150261e-01  -7.5089930e-02   7.2559806e-01  -3.4321525e+00   1.0825019e-01  -3.4472504e+00   4.0198812e+00   5.6106564e+00   1.4843235e+00   2.1729225e+00  -4.0476594e+00  -1.2079373e+00   4.4501957e+00   1.3814165e+00   3.4302056e+00   3.8291711e+00   4.0151263e+00   2.9386192e+00   2.1067984e+00   9.9968835e+00  -8.2163936e-01  -4.5528265e+00   5.4959882e-01  -5.3351262e-01   2.2396172e+00   2.4600182e+00   3.6603044e-01   6.4179103e-01  -1.8525447e+00   5.8123294e-01  -4.0874497e-01  -5.1151696e-02
  -2.3522570e+00  -2.0181149e+00  -1.8110856e-01  -1.3094839e+00   2.8287007e+00   8.4921492e-01   2.3052382e+00   1.0152803e-01   2.5396611e+00   7.1492524e-01   1.0036061e+00   8.1931873e-01   3.4942049e+00   2.2660741e+00   3.4245197e+00   1.4750171e+00  -2.1334506e+00  -2.7020136e+00  -5.0682337e-01  -1.9323536e-01   5.0490138e+00   6.5554690e+00   9.8317024e-01   8.0720449e-02   4.1879043e+00   3.6455708e+00   2.2335599e-01   3.8851260e+00   1.6215897e+00  -8.7474321e-01   5.5760319e+00   3.9565289e+00  -8.6477052e-01   3.1466491e+00   2.7637958e+00   7.3417547e+00   2.4021824e-01   2.0575258e+00   1.0928132e+00   1.5968189e+00   5.4918290e+00   4.6268548e+00  -4.8159030e+00  -9.2355288e-01  -8.7802101e-01   2.6350497e+00  -5.8543391e+00   1.4719339e+00  -2.6017083e+00   4.1720433e-01  -3.9415943e+00   5.3117288e-01  -3.1933291e+00  -1.3859808e+00  -1.7161056e+00  -9.8676669e-01  -5.7933909e+00  -4.3439146e+00  -9.7079827e-01  -8.1257578e-02   7.9855753e-01  -2.9343541e+00  -5.1075206e-01  -2.8656982e+00   3.2226004e+00   5.0825673e+00   7.2989686e-01   1.2946922e+00  -3.6319480e+00  -1.0383923e+00   3.9759501e+00   1.7097274e+00   3.1066568e+00   4.5473477e+00   4.0078225e+00   3.9349399e+00   1.5759611e+00   9.1008564e+00  -5.5117311e-01  -3.6556390e+00  -4.7894736e-02  -4.6903884e-01   1.5178912e+00   2.0869885e+00   1.2367463e-01   6.7327062e-01  -1.6452948e+00   4.0790741e-01  -1.5639277e-01   1.8422530e-01
  -2.4078997e+00  -2.2332992e+00   3.0998755e-02  -1.1008327e+00   2.6924078e+00   1.0623350e+00   2.8519987e+00   7.1827336e-01   2.5866236e+00   1.2761193e+00   1.1012438e+00   1.4783418e+00   3.6513251e+00   2.4619001e+00   3.3121686e+00   1.5710950e+00  -2.0140371e+00  -2.1936304e+00  -1.2547399e+00  -5.8867732e-01   4.8113151e+00   5.8512686e+00   1.3219689e+00   1.2909082e-01   4.2048754e+00   3.1240954e+00  -1.4765119e-01   3.6493843e+00   1.0057658e+00  -1.0071008e+00   5.4530784e+00   3.5685193e+00  -1.6700558e+00   2.3603582e+00   3.1703751e+00   6.5539324e+00   5.7629683e-01   2.1746707e+00   1.2539526e+00   1.7476686e+00   4.8915435e+00   4.0312259e+00  -3.7698131e+00  -6.6947014e-01  -2.8465540e-01   2.9159190e+00  -4.3171226e+00   1.7835455e+00  -1.6517482e+00   8.5191031e-01  -3.0387745e+00   1.0349886e+00  -2.0772158e+00  -9.4988226e-01  -1.2393118e+00  -6.0949223e-01  -6.0417713e+00  -4.9398174e+00  -8.8050783e-01  -7.0761900e-01   1.1910297e+00  -3.2024489e+00  -1.4131200e+00  -2.7244032e+00   3.9146389e+00   4.9679738e+00   2.6790023e-01   6.8209327e-01  -4.5097701e+00  -1.3812322e+00   4.1994645e+00   1.6853153e+00   2.4315091e+00   4.7050481e+00   3.4865499e+00   4.3665004e+00   8.9876608e-01   7.4524842e+00  -6.1402578e-01  -2.9283105e+00  -8.8077135e-01  -7.3244105e-01   1.0721516e+00   1.9355687e+00  -7.4682280e-02   7.3900744e-01  -1.2336392e+00   6.0446351e-01  -4.4091364e-01   1.4437343e-01
  -2.1320181e+00  -2.2472043e+00   4.3356017e-01  -9.3954678e-01   3.3369042e+00   1.4709034e+00   3.3454847e+00   1.2605703e+00   3.5206681e+00   1.4187755e+00   2.8844930e-01   8.1745994e-01   3.2340624e+00   2.5200205e+00   3.1226103e+00   1.1852309e+00  -2.4101529e+00  -2.1141117e+00  -1.2039408e+00  -6.2264560e-01   6.2504051e+00   6.9898334e+00   1.4836358e+00   9.2042562e-02   4.8898417e+00   3.6199179e+00   3.9693999e-01   4.4334388e+00   4.6980076e-01  -1.8689125e+00   5.3342983e+00   3.2904479e+00  -1.8445108e+00   1.8074357e+00   2.7968198e+00   5.9375324e+00   7.9376206e-01   2.4358983e+00   1.6798185e+00   2.2024762e+00   4.3540396e+00   4.1886778e+00  -4.1613908e+00  -1.2076378e+00  -4.2749152e-01   3.2482336e+00  -4.7858584e+00   4.1767843e-01  -2.0384861e+00   1.0480095e+00  -2.8235580e+00   1.3031584e+00  -1.7276234e+00   9.8190102e-02  -1.4465243e+00  -7.8312177e-01  -6.1487146e+00  -5.1533667e+00  -6.7255869e-01  -4.9495460e-01   1.1625529e+00  -3.6322967e+00  -1.7273713e+00  -3.2626880e+00   3.7154024e+00   4.9101596e+00   6.8294133e-01   8.9932108e-01  -3.8775786e+00  -5.1702276e-01   4.7261858e+00   2.5004086e+00   2.0051041e+00   4.5209045e+00   3.4027457e+00   4.8365661e+00   7.1671816e-01   6.8354628e+00  -1.1712014e+00  -3.2468610e+00  -2.0055957e+00  -1.9945023e+00   3.2476775e-01   5.7015099e-01  -3.7632200e-01   3.3679945e-01  -1.8497474e+00   2.6955848e-02  -2.1004906e-01   2.4374607e-01
  -2.2695463e+00  -2.3866204e+00   6.9117830e-01  -7.6615203e-01   3.2399085e+00   1.3713977e+00   3.8533968e+00   1.9560309e+00   3.7172180e+00   1.6334044e+00   5.6004307e-02   1.3836132e+00   3.1523677e+00   2.7430283e+00   2.8498951e+00   9.5346709e-01  -2.1714235e+00  -1.3984075e+00  -1.6627971e+00  -1.1185373e+00   6.1300465e+00   6.7867755e+00   1.5863925e+00   9.9289650e-02   4.6020680e+00   3.3717092e+00   2.2007008e-01   3.9517962e+00   1.5160273e-01  -2.0491736e+00   5.0214522e+00   2.8523585e+00  -2.7657661e+00   8.1022788e-01   2.9232014e+00   4.5474810e+00   9.8637348e-01   2.7063828e+00   1.6644919e+00   2.3003100e+00   3.4556082e+00   4.0353354e+00  -2.2050222e+00  -9.2975911e-01   1.2599859e+00   3.7527421e+00  -2.7989302e+00   3.9619471e-01  -8.2500686e-01   1.3758620e+00  -2.0542393e+00   1.3549145e+00   8.1790714e-02   1.3875447e+00  -8.3998585e-01  -4.0047985e-01  -6.0381841e+00  -5.6065256e+00  -6.9416617e-01  -1.0263599e+00   1.3798023e+00  -3.8516582e+00  -2.0795932e+00  -2.9671925e+00   4.2686014e+00   4.6917559e+00   5.9722149e-01   6.3443601e-01  -4.6771934e+00  -9.6422133e-01   5.0662910e+00   2.6496676e+00   1.4861048e+00   4.2391532e+00   3.0398652e+00   5.1903651e+00   6.9356885e-02   5.2384118e+00  -8.9719499e-01  -2.2882827e+00  -2.4425321e+00  -2.1179887e+00  -1.8750932e-03   2.4744325e-02  -3.4689181e-01   4.5198042e-01  -1.7105584e+00   1.7411407e-02  -5.0487075e-01   2.1594188e-01
  -1.9581256e+00  -2.0744958e+00   7.1679517e-01  -5.4570461e-01   3.2721008e+00   1.6680903e+00   4.0489129e+00   2.4244184e+00   4.0010814e+00   2.3952453e+00   2.0334141e-01   1.8825663e+00   3.2865230e+00   3.3352046e+00   2.9534318e+00   1.2922949e+00  -1.5508695e+00  -5.4272114e-01  -1.5835892e+00  -8.1312920e-01   5.7969404e+00   6.4881661e+00   1.4585524e+00   2.1809457e-01   4.4954677e+00   3.1675990e+00  -3.6580137e-02   4.1944390e+00   2.7372849e-02  -1.6758872e+00   4.6265692e+00   2.7370880e+00  -2.6089657e+00   5.2732677e-01   2.0583641e+00   3.2596979e+00   1.0825883e+00   2.8183405e+00   1.9554967e+00   2.7277764e+00   3.1253413e+00   3.6945776e+00  -2.2252225e+00  -1.3305764e+00   8.4066108e-01   3.4592108e+00  -2.7058847e+00  -1.0702879e-02  -7.6006157e-01   1.4429056e+00  -2.0541224e+00   1.6164523e+00  -4.8103490e-01   8.4539607e-01  -8.2524541e-01  -3.1221647e-01  -5.6255165e+00  -5.3671329e+00  -1.0353932e+00  -1.1292084e+00   1.6848808e+00  -3.5780699e+00  -1.8700870e+00  -2.3335703e+00   4.1454682e+00   4.9427474e+00  -2.0838836e-01  -1.8368487e-01  -4.2651122e+00  -7.2509803e-01   4.4721121e+00   2.8535726e+00   8.5938295e-01   4.1900118e+00   2.6347661e+00   5.7492315e+00  -7.7093297e-01   3.7987769e+00   2.5135614e-01  -1.0370551e+00  -2.4393330e+00  -1.6067177e+00  -3.1197134e-01   3.1540064e-01  -6.8144351e-01   4.1230729e-01  -1.5901167e+00  -3.1371550e-01  -5.6884599e-01   1.9943931e-01
  -1.8581123e+00  -1.8522002e+00   8.6692814e-01  -2.1420727e-01   2.8088731e+00   1.5514308e+00   4.2210719e+00   2.9373151e+00   3.7317561e+00   2.6449960e+00   2.2209225e-01   2.3721899e+00   3.1012107e+00   3.3064379e+00   2.4513378e+00   1.1847021e+00  -9.4507587e-01   1.6564598e-01  -1.7940442e+00  -8.9346759e-01   4.8290223e+00   5.4628949e+00   1.5085272e+00   3.1923974e-01   3.9747003e+00   2.6448482e+00  -5.2103928e-01   3.2402838e+00  -4.4923943e-01  -1.6058668e+00   4.0761964e+00   2.2792668e+00  -3.0085325e+00  -1.5017079e-01   1.9312086e+00   1.7406584e+00   1.1562342e+00   2.8024932e+00   1.7397575e+00   2.6558323e+00   2.3208061e+00   3.3098019e+00  -1.0820108e+00  -1.1915869e+00   1.7087107e+00   3.5417241e+00  -1.3965533e+00  -1.7997619e-01   1.2295790e-01   1.6818665e+00  -1.3673587e+00   1.8041468e+00   6.4014246e-01   1.6051263e+00  -3.0665579e-01   6.6397150e-02  -5.0309605e+00  -5.2369960e+00  -1.3050325e+00  -1.6669447e+00   1.7486826e+00  -3.7983572e+00  -2.1179909e+00  -1.9000352e+00   4.5948692e+00   4.3397270e+00  -6.2959485e-01  -6.2455615e-01  -4.5289085e+00  -1.0286202e+00   4.2777319e+00   2.9124778e+00   1.8621803e-01   3.9914449e+00   2.0446002e+00   5.9816325e+00  -1.2854267e+00   2.1226769e+00   1.0597813e+00   7.4637458e-02  -2.6775580e+00  -1.3268459e+00  -7.8878421e-01   8.5959405e-04  -6.9190958e-01   5.8382153e-01  -1.1970201e+00  -3.5714828e-01  -7.4752184e-01   2.4078561e-01
  -1.4627178e+00  -1.2800405e+00   5.2268115e-01  -1.6172087e-01   2.7893623e+00   2.0783880e+00   4.0775847e+00   3.2344539e+00   3.5655056e+00   3.4414149e+00  -3.5081477e-02   2.4825465e+00   2.6669293e+00   3.5511451e+00   1.9439943e+00   1.6636695e+00  -6.0586879e-01   5.6801046e-01  -2.1970573e+00  -7.9418758e-01   4.4398120e+00   4.6870501e+00   2.5238109e-01  -3.1609703e-02   2.9634883e+00   1.7966378e+00  -7.6074633e-01   3.2227144e+00  -6.3323531e-01  -1.4312120e+00   2.9327267e+00   1.5651658e+00  -2.6400519e+00  -3.3899415e-01   1.1610321e+00   2.6579582e-01   8.8461310e-01   2.2782905e+00   1.9220912e+00   2.6661574e+00   1.2282405e+00   1.9007743e+00   5.9769683e-01  -4.7174661e-01   3.5083900e+00   4.0955601e+00   4.7503169e-01   1.4187833e+00   1.2231068e+00   2.0200925e+00  -9.9196462e-01   1.7662738e+00   3.4110039e-02   9.6804081e-01   2.4428065e-01   5.3078158e-01  -4.0980794e+00  -4.8109675e+00  -6.4344134e-01  -1.3429530e+00   2.7033632e+00  -2.4924217e+00  -1.5515620e+00  -1.0841180e+00   3.9692313e+00   4.4821855e+00  -6.4528776e-01  -1.2299991e+00  -4.0817199e+00  -1.1563938e+00   2.9894492e+00   2.4749480e+00  -8.6851295e-01   2.9426191e+00   1.2519344e+00   5.6236988e+00  -2.4232822e+00   3.7448580e-02   1.7971378e+00   5.8009478e-01  -2.4309458e+00  -8.2459622e-01  -1.0839253e+00   1.8443572e-01  -8.1853199e-01   7.4980549e-01  -5.0665713e-01  -3.7336759e-01  -3.0502977e-01   4.1503651e-01
  -1.3019615e+00  -1.3961873e+00   8.6757277e-01  -6.4484937e-02   2.8199100e+00   2.0580201e+00   4.4207602e+00   3.3533175e+00   3.6179578e+00   3.1854080e+00   2.9264073e-01   2.3075791e+00   3.0134113e+00   3.2023400e+00   2.2303918e+00   1.5042983e+00   2.3659862e-01   5.6255172e-01  -1.2963762e+00  -8.0041783e-01   5.7795565e+00   5.2854760e+00   1.0654108e+00   4.3212390e-01   4.2900047e+00   3.0245291e+00  -5.3205004e-01   3.0456405e+00  -6.8682557e-01  -1.0117679e+00   3.7445481e+00   2.3559193e+00  -2.6463730e+00  -7.2503148e-01   9.3400834e-01  -4.6319745e-01   8.4212793e-01   2.5743737e+00   1.8472187e+00   2.6637405e+00   2.4566946e+00   3.3847021e+00   5.7987388e-01  -9.8073671e-01   3.8131713e+00   4.1781662e+00   6.2501273e-01   2.9452262e-01   1.4060749e+00   1.9402262e+00  -1.1868277e+00   1.5356474e+00   1.7363039e+00   2.0112828e+00   3.3328891e-01   4.3840139e-01  -3.3708477e+00  -4.9316152e+00  -1.5112043e+00  -2.1748446e+00   2.1747012e+00  -4.1014615e+00  -9.0307313e-01  -1.3684466e+00   4.9968953e+00   3.8737897e+00  -8.0680645e-01  -6.4126470e-01  -4.6186890e+00  -1.3720455e+00   4.2786189e+00   2.9526187e+00  -6.1081210e-01   3.6147522e+00   1.7170982e+00   6.2147648e+00  -2.4924925e+00   1.2052793e-01   2.9010101e+00   1.3096129e+00  -2.0767793e+00  -4.9647570e-01  -1.3938072e+00  -3.9021564e-01  -1.5212582e-01   8.2925310e-01  -5.8678071e-01  -1.0678482e+00  -7.2684020e-01   3.1667515e-01
  -9.8718647e-01  -6.2778878e-01   6.4383298e-01   3.3384971e-01   2.1285322e+00   1.2132591e+00   3.9480544e+00   3.7716217e+00   3.3500856e+00   3.2275129e+00   8.7739613e-01   3.1468376e+00   3.0022760e+00   3.8281261e+00   1.6064248e+00   1.0087001e+00   1.7128276e+00   2.3417771e+00  -1.1452290e+00  -1.7707316e-01   2.9435591e+00   3.2885139e+00   6.0068380e-01   1.4951681e-01   2.7191001e+00   1.4808337e+00  -1.0620337e+00   1.9816440e+00  -4.5507298e-01  -3.0188541e-01   2.5969420e+00   1.5758027e+00  -2.6211086e+00  -8.1081642e-01   2.2027097e-01  -1.6008655e+00   9.6940992e-01   2.7659653e+00   1.7746208e+00   3.0846654e+00   8.2124078e-01   2.7581677e+00   9.1329777e-02  -1.6643937e+00   2.2587169e+00   3.3478825e+00  -5.2213146e-01  -8.5095317e-01   8.7840136e-01   1.7318813e+00  -1.4326350e+00   1.6601815e+00   8.5642311e-01   1.4845026e+00   1.3820223e-01   2.9143590e-01  -2.7371703e+00  -3.6956716e+00  -2.3881054e+00  -1.8591360e+00   2.7648943e+00  -2.6864723e+00  -4.9796117e-01   2.4898042e-01   5.0658883e+00   4.4855896e+00  -2.1325516e+00  -1.8189230e+00  -3.7988818e+00  -1.1945606e+00   2.1433514e+00   2.4984491e+00  -1.6533796e+00   3.0116572e+00   6.2680605e-01   6.1610778e+00  -2.9921062e+00  -1.6053294e+00   4.8153914e+00   3.9003106e+00  -1.4595294e+00   9.6978727e-01  -1.3997087e+00   2.7569295e-01  -6.3121135e-01   9.4730891e-01  -5.3288451e-01  -1.1931675e+00  -8.4621342e-01   3.9884800e-01
  -9.5297270e-01  -6.7925465e-01   5.3060019e-01   5.3015318e-02   2.6324851e+00   1.6106885e+00   4.1959701e+00   3.8758101e+00   3.9012607e+00   3.7535634e+00   9.9579413e-01   3.1432874e+00   3.2385471e+00   4.1766192e+00   1.9441448e+00   1.3668454e+00   1.9441216e+00   2.2835131e+00  -1.3810202e+00  -5.9489422e-01   3.2054966e+00   3.3601350e+00  -1.6275619e-01  -6.8388080e-03   2.3275320e+00   1.1975971e+00  -8.6316216e-01   2.5402835e+00  -4.8885017e-03   2.9569246e-01   2.0653549e+00   1.3714867e+00  -2.5404441e+00  -1.0841129e+00  -3.2511764e-01  -1.8201556e+00   1.3374156e+00   2.7535437e+00   2.1254867e+00   3.1998545e+00   1.9198996e-01   1.5937220e+00   7.7958208e-01  -1.4785747e+00   2.7835361e+00   3.3049364e+00   6.1208838e-01  -1.7154573e-01   9.0100770e-01   1.4100104e+00  -9.4488674e-01   1.8491044e+00  -6.0956247e-02   1.1560724e+00  -1.2137413e-03   4.2608375e-01  -2.5695893e+00  -3.9349617e+00  -2.0727911e+00  -1.6097942e+00   3.3387568e+00  -2.0772919e+00   3.0325571e-01   3.0910494e-01   5.0373575e+00   5.4438923e+00  -1.7763887e+00  -1.8337342e+00  -3.3202574e+00  -9.0192913e-01   1.2435462e+00   2.0397570e+00  -2.1800897e+00   1.4686665e+00  -1.8821343e-01   4.9879127e+00  -3.5657307e+00  -2.8216105e+00   5.2084616e+00   3.6701924e+00  -1.1525255e+00   9.8238579e-01  -1.1861802e+00   5.9767427e-01  -7.6162238e-01   8.3558394e-01  -3.1636869e-01  -1.3052518e+00  -7.5767470e-01   3.2004919e-01
  -8.6134625e-01  -6.4668574e-01   6.8841698e-01  -1.1622961e-01   2.9513343e+00   1.5086316e+00   4.1559096e+00   3.8750731e+00   4.1910984e+00   3.4186078e+00   5.8810443e-01   2.4752101e+00   2.7158968e+00   3.6983962e+00   1.3470765e+00   9.0771305e-01   2.0389007e+00   2.1682630e+00  -1.7380226e+00  -1.3579613e+00   3.1242925e+00   3.1487892e+00  -7.2541837e-01  -3.0221788e-01   1.7043205e+00   8.1082688e-01  -5.2019154e-01   2.2670911e+00  -2.2053095e-02   9.7384302e-02   1.1121903e+00   5.5731693e-01  -2.7269169e+00  -1.5583854e+00  -2.3916624e-01  -2.3513742e+00   1.6466019e+00   2.6906171e+00   2.1643933e+00   2.9793682e+00  -5.9782461e-01   7.2383937e-01   1.9573787e+00  -1.0447518e+00   4.1502214e+00   3.4908860e+00   2.0938694e+00   2.0872094e-01   1.4054819e+00   1.1651117e+00   2.1829944e-02   1.7037819e+00   5.6845417e-01   2.0345563e+00   1.0895789e-01   5.9628212e-01  -1.9972770e+00  -3.8815016e+00  -1.4433858e+00  -1.5334699e+00   3.5126153e+00  -1.6081353e+00   6.3352625e-01   2.7193694e-01   4.8619886e+00   5.0198967e+00  -1.0695191e+00  -1.5388678e+00  -2.9236745e+00  -1.0098121e+00   5.4012472e-01   1.5540944e+00  -2.3944354e+00  -1.9734390e-02  -9.4910258e-01   3.2682919e+00  -3.6627008e+00  -3.9306603e+00   5.0983639e+00   3.3666323e+00  -9.9971180e-01   7.8982865e-01  -1.4268043e+00  -1.6465882e-01  -4.5309458e-01   7.3125116e-01  -5.9375932e-01  -1.3659264e+00  -5.8353131e-01   3.7439873e-01
  -5.8144895e-01  -4.6189336e-01   6.4874618e-01  -1.4187615e-01   2.9039608e+00   1.5650266e+00   3.6865658e+00   3.6428899e+00   3.8841575e+00   3.1900829e+00   4.3919822e-01   1.6232899e+00   2.1437696e+00   2.9172747e+00   6.0534183e-01   5.1381027e-01   2.0886113e+00   1.7894599e+00  -1.8011442e+00  -1.5981835e+00   2.8403714e+00   2.2370657e+00  -1.2107905e+00  -6.7229224e-01   1.1487579e+00   1.1656156e-01  -3.6717011e-01   1.8852238e+00  -2.4550039e-01  -7.0048348e-03   1.7983160e-01  -1.6533335e-01  -2.4813152e+00  -1.6711329e+00  -4.0999643e-03  -2.4600687e+00   1.8280693e+00   2.3017737e+00   2.1273187e+00   2.6297965e+00  -1.2677522e+00  -2.4851278e-01   2.2237329e+00  -7.2771545e-01   4.6895329e+00   3.5250780e+00   2.5376827e+00   3.6190950e-01   1.7629491e+00   1.0206540e+00   8.0131681e-01   1.6735665e+00   7.9755159e-01   2.2917357e+00   9.2214061e-02   5.2825862e-01  -1.5228937e+00  -3.6258381e+00  -7.2001497e-01  -1.2464289e+00   3.6527021e+00  -1.1716910e+00   8.2322121e-01   2.2129730e-01   4.7073608e+00   4.5739779e+00  -5.3731281e-01  -1.1804699e+00  -2.4593536e+00  -1.0070299e+00  -2.0529294e-01   1.1741837e+00  -2.8250103e+00  -1.0022509e+00  -1.7012260e+00   1.8539314e+00  -3.5278067e+00  -4.7775745e+00   4.5894381e+00   2.7560051e+00  -1.1310052e+00   3.9826393e-01  -1.7694486e+00  -8.2736010e-01  -3.0658084e-01   5.8123979e-01  -5.8183948e-01  -1.3564770e+00  -3.4821453e-01   4.2789603e-01
  -4.9981192e-01  -5.7150342e-01   7.6890301e-01  -4.4026406e-01   3.5129832e+00   1.5338982e+00   3.6959944e+00   3.4147860e+00   4.5077956e+00   2.6792209e+00   2.9669650e-02   5.3031428e-01   1.8094668e+00   2.4019321e+00   3.2531088e-01  -1.4885180e-01   1.7902919e+00   1.2143472e+00  -2.0329624e+00  -2.1741435e+00   3.3072161e+00   2.5055090e+00  -1.7513696e+00  -1.1407328e+00   8.6715114e-01  -1.5117827e-01   2.4924191e-01   2.1354163e+00  -7.2700285e-02  -2.7042522e-01  -4.5814914e-01  -8.1510827e-01  -2.5526617e+00  -1.8997882e+00   3.9783168e-02  -1.9150788e+00   2.3123491e+00   2.3159860e+00   2.3073776e+00   2.5860773e+00  -1.9379804e+00  -1.0799676e+00   1.9229461e+00  -7.7420842e-01   4.6523033e+00   3.4551752e+00   2.4577907e+00  -8.4080124e-02   1.2110815e+00   6.0174139e-01   1.4457677e+00   1.8446958e+00   3.3185466e-01   2.9699983e+00  -4.0560246e-01   3.0704679e-01  -1.5655140e+00  -3.6524284e+00  -5.1163954e-02  -6.6679105e-01   3.8343480e+00  -8.0457913e-01   1.0957023e+00  -3.7398592e-01   4.6272735e+00   4.8292808e+00   5.5617884e-01  -4.7455515e-01  -1.5507118e+00  -3.0471577e-01  -8.5777138e-01   7.7302950e-01  -2.8595493e+00  -2.5022788e+00  -2.3270984e+00  -1.2979380e-02  -3.1575366e+00  -4.9533679e+00   3.7777117e+00   1.6319758e+00  -1.4460167e+00  -5.8036692e-01  -1.8577391e+00  -1.7370195e+00  -3.5585639e-01   1.6541426e-01  -1.0235008e+00  -1.5112826e+00  -6.2619076e-02   4.4920095e-01
  -4.7992071e-01  -5.0776658e-01   7.9167679e-01  -5.9741451e-01   3.5730017e+00   1.2078146e+00   3.4594917e+00   3.1211072e+00   4.4986118e+00   2.1694310e+00   6.3335535e-02   1.4983712e-01   1.6662184e+00   1.9909851e+00   1.3543664e-01  -4.6766613e-01   2.0550371e+00   1.1490124e+00  -2.0111002e+00  -2.4774110e+00   3.0115143e+00   2.2412490e+00  -1.9688061e+00  -1.3290748e+00   5.0442723e-01  -3.7303510e-01   4.8446936e-01   1.7720350e+00   2.1835174e-01   3.0250311e-02  -9.3461220e-01  -1.1574018e+00  -2.4392874e+00  -1.8551156e+00  -3.4409157e-02  -1.9008458e+00   2.4046961e+00   2.2489238e+00   2.1662260e+00   2.3396934e+00  -1.8459249e+00  -1.2056442e+00   1.9630929e+00  -8.0433772e-01   4.7850546e+00   3.1124454e+00   2.5135541e+00  -1.7429269e-01   1.1849010e+00   1.9245724e-01   1.7130422e+00   1.6108939e+00   3.8960356e-01   3.1511192e+00  -6.5233426e-01   2.1856435e-01  -1.1925706e+00  -3.3620761e+00   4.7225117e-02  -6.1641917e-01   3.6994672e+00  -5.3922131e-01   1.5395124e+00  -3.0741711e-01   4.5024507e+00   4.6177247e+00   7.4473226e-01  -2.2779370e-01  -1.2632853e+00  -3.6121658e-01  -1.3858486e+00   2.9985346e-01  -2.4598822e+00  -3.0833088e+00  -2.5509978e+00  -1.3282401e+00  -2.7828778e+00  -4.8634156e+00   3.9054930e+00   1.6779328e+00  -9.5829383e-01  -2.9453394e-01  -1.7310595e+00  -1.9043989e+00  -6.6406941e-02   8.6401969e-02  -1.1478168e+00  -1.6086318e+00  -8.4605542e-02   4.5711642e-01
  -3.1863243e-01  -1.4716793e-01   3.8211450e-01  -7.4314440e-01   3.5532788e+00   1.4414613e+00   3.0085154e+00   2.7090133e+00   4.1932652e+00   2.2955021e+00   1.1525390e-01  -3.7249623e-02   1.5014695e+00   1.9366828e+00   1.8772110e-01  -5.6186806e-02   2.0058057e+00   8.5145297e-01  -2.1592687e+00  -2.1938665e+00   2.2859474e+00   1.6804394e+00  -2.7755308e+00  -1.5655750e+00  -2.5174689e-01  -1.0236658e+00   5.0945720e-01   1.8814559e+00   5.3872535e-01   6.9058892e-01  -1.5860781e+00  -1.3944562e+00  -1.4455174e+00  -1.1650595e+00  -5.1342363e-01  -1.2240593e+00   2.1384049e+00   1.6816394e+00   2.0537571e+00   2.1090105e+00  -2.1668671e+00  -2.3746385e+00   1.1867511e+00  -7.6823541e-01   3.9617893e+00   2.5808768e+00   1.9566774e+00   5.0068927e-01   6.3367904e-01  -1.5667522e-01   1.7758655e+00   1.7663906e+00  -1.7488113e+00   1.6896148e+00  -1.1866963e+00   1.5604760e-01  -9.0747244e-01  -2.6932192e+00   4.8626787e-01   3.2850280e-02   3.8879503e+00   3.7108346e-01   2.0280296e+00  -2.1494881e-01   3.6352098e+00   5.0966883e+00   1.0725478e+00  -1.9200453e-01  -6.1633049e-02   4.7116721e-01  -2.8369106e+00  -4.8636791e-01  -2.4835346e+00  -3.9184195e+00  -3.0741110e+00  -2.5844992e+00  -2.5665714e+00  -4.9809071e+00   3.8396744e+00   1.1382453e+00  -6.5855934e-01  -7.2400260e-02  -1.4164886e+00  -1.2077405e+00  -4.6388258e-01  -1.0217089e-01  -5.3333293e-01  -1.5866045e+00   2.7356577e-01   4.9840411e-01
  -5.8796047e-01  -2.1822354e-01   8.1882335e-02  -9.6989432e-01   3.7750972e+00   1.1832103e+00   2.6553753e+00   2.3181544e+00   4.1617357e+00   1.8554131e+00   6.7086211e-01   1.3336525e-03   1.7380659e+00   1.7328973e+00   4.8643156e-01   1.4632604e-01   2.6624863e+00   7.2420089e-01  -2.0242235e+00  -2.3266908e+00   2.5616932e+00   1.6847855e+00  -3.3596812e+00  -1.7477098e+00  -3.1490131e-01  -1.2044024e+00   8.6835995e-01   2.0689792e+00   1.1882359e+00   1.4336820e+00  -1.2397348e+00  -1.1001639e+00  -9.6492016e-01  -5.8633250e-01  -2.5757959e-01  -1.0987230e+00   2.1561752e+00   1.4154255e+00   2.2670469e+00   2.0626164e+00  -1.2053387e+00  -2.1611120e+00   1.3012335e+00  -5.0652857e-01   4.8969357e+00   2.8427347e+00   2.2320379e+00   1.7063420e+00   8.7783497e-01  -4.5097414e-01   1.7835998e+00   1.3606714e+00  -1.7391925e+00   1.4454147e+00  -1.1643647e+00   4.2111070e-01  -9.2761215e-01  -2.9097534e+00   3.7640283e-01  -6.9805403e-02   4.1728251e+00   4.2950974e-01   3.0665791e+00  -5.8537910e-02   3.9445167e+00   5.1612328e+00   1.2205968e+00   7.6468296e-02  -5.2725623e-01  -3.8377550e-01  -3.0661280e+00  -1.2427839e+00  -2.0904860e+00  -4.3042829e+00  -3.1084645e+00  -3.7937488e+00  -2.1129240e+00  -4.8812398e+00   4.3827091e+00   1.6074736e+00   6.1917750e-01   1.1914866e+00  -8.3814718e-01  -4.0889983e-01  -6.3870278e-02   2.6887332e-01  -1.7635898e-01  -1.3120452e+00   2.0086865e-01   7.0953585e-01
  -2.8243221e-01  -4.2142941e-02  -9.9664833e-02  -1.0602119e+00   3.3414729e+00   9.8745906e-01   2.2288565e+00   1.8479652e+00   3.6473522e+00   1.6767956e+00   6.3220333e-01  -3.1645582e-01   1.4301643e+00   1.1870284e+00   8.2820440e-02  -1.1547781e-01   2.4912260e+00   5.6678634e-01  -2.5961516e+00  -2.3561952e+00   1.5361893e+00   5.8314997e-01  -3.4757535e+00  -2.1225779e+00  -1.0068465e+00  -2.0170707e+00   6.7069692e-01   1.3775467e+00   1.1268157e+00   1.4722203e+00  -2.0699779e+00  -1.8219870e+00  -7.3849124e-01  -4.5876089e-01  -1.1875610e-01  -4.5549100e-01   2.0321480e+00   9.7181409e-01   1.7835079e+00   1.4699784e+00  -1.6363996e+00  -2.9196858e+00   1.0751256e+00  -5.1704264e-01   4.1387645e+00   2.1214812e+00   1.9942823e+00   1.5871588e+00   9.0762793e-01  -5.8189099e-01   1.8923138e+00   1.3424397e+00  -2.5096782e+00   6.8727427e-01  -1.5177341e+00   2.2790653e-02  -5.0114628e-01  -2.1658059e+00   7.8583348e-01   1.9945634e-01   4.2151260e+00   1.0907085e+00   2.6877436e+00   3.5239967e-02   3.4480523e+00   4.9644568e+00   1.2224597e+00  -2.4249884e-02  -2.1432162e-02   1.4660638e-01  -3.9132262e+00  -1.8105118e+00  -1.7927509e+00  -4.4182782e+00  -3.2447394e+00  -4.6747978e+00  -1.5161137e+00  -4.6084659e+00   3.7665948e+00   1.3524511e+00   4.0485499e-01   9.5290267e-01  -7.8550278e-01  -5.5679063e-01  -1.4201855e-01   2.4969118e-02   4.2742738e-02  -1.2621680e+00   2.7549136e-01   6.2460108e-01
  -3.2047133e-01  -2.1116624e-01  -3.5208253e-01  -1.4259364e+00   3.9007385e+00   1.0190630e+00   1.9812789e+00   1.3790338e+00   4.0350839e+00   1.2697854e+00   4.6199036e-01  -9.4611951e-01   1.3256639e+00   9.8235691e-01   4.4748080e-01  -1.6858709e-01   2.1038401e+00  -9.4232570e-02  -2.5951557e+00  -2.4473667e+00   2.5908018e+00   1.4108673e+00  -4.0767724e+00  -2.4829282e+00  -8.8720419e-01  -1.9884914e+00   1.3991839e+00   2.1848328e+00   1.6927043e+00   1.5946768e+00  -1.7672931e+00  -1.6587701e+00  -4.4226509e-02   6.0919627e-02   1.1346490e-01   6.5447604e-01   2.0333946e+00   6.7086077e-01   2.0650600e+00   1.4450039e+00  -1.2938984e+00  -3.0302481e+00   5.9298456e-01  -5.2668070e-01   4.2296971e+00   2.3258435e+00   1.4867219e+00   2.0200250e+00   4.1958850e-01  -7.7241256e-01   1.8490077e+00   1.2113370e+00  -3.4341951e+00   4.0817084e-01  -1.9732617e+00  -1.6613331e-01  -9.0297681e-01  -2.3493688e+00   1.3580688e+00   8.6818871e-01   4.3774605e+00   1.3411726e+00   3.3273867e+00  -5.1776295e-01   3.0166102e+00   5.4827015e+00   2.2703177e+00   7.5251666e-01   4.2909919e-01   6.5488463e-01  -4.0761870e+00  -2.3040942e+00  -1.3361022e+00  -5.0599791e+00  -3.0316689e+00  -5.7768997e+00  -7.6215686e-01  -4.0431798e+00   2.7946132e+00   4.0374994e-01   6.2903442e-01   5.8811248e-01  -2.6348826e-01  -5.0142727e-01  -2.2571857e-01  -1.6838082e-01   3.2776079e-02  -1.1769670e+00   4.7314321e-01   7.3364100e-01
  -1.1672951e-01  -1.0727698e-01  -5.0897521e-01  -1.4128301e+00   3.5927916e+00   5.6769170e-01   1.4505469e+00   9.3000494e-01   3.5551283e+00   6.1466097e-01   5.0597651e-01  -1.1428590e+00   1.0669218e+00   4.7292584e-01   2.4814783e-01  -5.7666147e-01   2.1607331e+00  -1.4388818e-02  -2.5096882e+00  -2.1717936e+00   2.5928247e+00   8.4822431e-01  -3.8173921e+00  -2.7707582e+00  -8.0644742e-01  -2.3335940e+00   1.6552922e+00   1.6645635e+00   1.6388009e+00   1.6917306e+00  -1.6736663e+00  -1.7930340e+00   1.3668856e-01   2.7609447e-01   3.7322386e-01   1.1598814e+00   1.8931690e+00   3.8626359e-01   1.8385162e+00   1.0104767e+00  -9.6479265e-01  -2.3695466e+00   5.6768014e-04  -8.0294303e-01   3.5243746e+00   1.9573248e+00   3.6053081e-01   1.3154213e+00   3.3356617e-01  -8.2283077e-01   1.7175609e+00   8.0992898e-01  -2.9406537e+00   3.8063608e-01  -2.2574229e+00  -6.2003060e-01  -9.3001591e-01  -1.9055505e+00   1.5140384e+00   1.0787590e+00   4.0568238e+00   1.4717526e+00   3.1340345e+00  -4.3327233e-01   2.7706551e+00   5.1384454e+00   2.1379239e+00   9.6739346e-01   2.4367563e-01   8.1266414e-01  -3.8414794e+00  -2.5568862e+00  -8.4820003e-01  -4.2618756e+00  -2.5598974e+00  -5.8882449e+00   2.5616336e-01  -3.1446113e+00   2.1512289e+00   5.7175724e-01   5.4845719e-01   5.4727788e-01  -4.9868763e-02  -6.9658211e-01  -2.0665796e-01  -3.1377732e-01   4.5249091e-02  -1.1199444e+00   2.6810147e-01   8.0054956e-01
   2.2420978e-01   8.8055130e-02  -8.0496051e-01  -1.4188624e+00   3.7486185e+00   2.9965028e-01   8.6763195e-01   5.2176847e-01   3.5779720e+00   8.7726314e-02   5.5682431e-01  -1.4885888e+00   8.6167655e-01   3.4386374e-01   2.5278323e-01  -9.7922964e-01   2.2597686e+00   2.3685171e-01  -2.2387556e+00  -1.5767674e+00   3.1413345e+00   8.0934423e-01  -3.8858611e+00  -3.2399212e+00  -4.9831624e-01  -2.6415587e+00   2.2693831e+00   2.0641825e+00   1.7354350e+00   1.7278174e+00  -1.3982168e+00  -1.7923312e+00   6.0353292e-01   7.2756668e-01   3.8310261e-01   1.9266330e+00   1.8499492e+00   1.8599171e-01   2.0949986e+00   1.0442346e+00  -6.9863367e-01  -1.6850891e+00  -1.5692639e+00  -1.4450963e+00   1.9420896e+00   1.6306008e+00  -1.8734179e+00   2.7674227e-01  -5.3001845e-01  -9.3295392e-01   1.1661437e+00   4.7057926e-01  -3.3998481e+00  -1.2903844e-01  -2.8464004e+00  -1.2619357e+00  -1.2932441e+00  -1.4046979e+00   1.6709647e+00   1.8139981e+00   4.1404173e+00   2.0546068e+00   3.2191108e+00  -2.4714838e-01   2.3084050e+00   5.4611154e+00   2.0044833e+00   1.0886631e+00   5.7672543e-01   1.3907216e+00  -3.8806017e+00  -2.7311891e+00  -6.9096547e-01  -3.6072940e+00  -2.1521414e+00  -5.8137887e+00   1.1865426e+00  -2.2525029e+00   1.5510404e+00   8.1786526e-01   4.9994984e-01   5.5224368e-01   2.3806681e-01  -6.7344110e-01  -5.5847615e-01  -5.7797132e-01  -2.0574925e-01  -1.1781539e+00   2.5785574e-01   9.6945505e-01
   3.6959614e-01   1.0726610e-01  -7.9622657e-01  -1.3802257e+00   3.5809153e+00   8.3154893e-02   5.1257154e-01   1.6599408e-01   3.3654731e+00  -3.5884560e-01   2.9528831e-01  -1.7870066e+00   3.9282281e-01  -2.5819590e-01   3.1765848e-02  -1.2691030e+00   1.8700234e+00   9.3133772e-02  -2.4661001e+00  -1.5627417e+00   2.8310088e+00   5.7227239e-01  -3.7320386e+00  -3.3697967e+00  -5.8989001e-01  -2.8595243e+00   2.3238780e+00   1.7630237e+00   1.4940191e+00   1.3306928e+00  -1.4553520e+00  -2.0517366e+00   9.0820469e-01   8.0373856e-01   8.5879171e-01   2.1102234e+00   1.8181503e+00  -1.8096989e-01   1.8719918e+00   6.8055206e-01  -3.5986244e-01  -1.5805511e+00  -1.8198638e+00  -1.4620662e+00   1.7243700e+00   1.3324536e+00  -2.0821935e+00  -6.6136796e-02  -4.4904697e-01  -8.8766510e-01   1.4282875e+00   4.0330370e-01  -3.1886892e+00  -1.4413094e-02  -2.8834839e+00  -1.3492688e+00  -1.3240278e+00  -1.1720156e+00   1.9230023e+00   1.8460970e+00   3.6565754e+00   1.8564000e+00   2.6290806e+00  -5.7367433e-01   1.7445939e+00   4.4599172e+00   2.2647305e+00   1.2605827e+00   7.8482775e-01   1.6080029e+00  -3.6796346e+00  -2.8154932e+00  -2.7177456e-02  -3.2158860e+00  -1.7192358e+00  -6.1726080e+00   2.0756308e+00  -1.9244835e+00   5.6997057e-01   5.8949372e-01   1.5238779e-01   1.9067709e-01   2.6132286e-01  -1.0985225e+00  -6.1972100e-01  -7.2809572e-01  -2.4940185e-01  -9.5562652e-01   2.3072463e-01   1.0443722e+00
   5.7305312e-01  -1.3290908e-01  -9.3307243e-01  -1.5355440e+00   3.7943392e+00   4.0382397e-01   3.7092129e-01  -1.6832786e-01   3.4364873e+00  -3.5780398e-01  -1.6770369e-01  -2.2699424e+00  -1.1245232e-02  -7.1691497e-01   3.9895229e-03  -1.4263949e+00   9.3129206e-01  -4.2372656e-01  -3.1417916e+00  -1.7706478e+00   3.6282527e+00   5.2262507e-01  -3.8468736e+00  -3.8127914e+00  -4.7824375e-01  -3.2556491e+00   2.6594435e+00   2.1514949e+00   1.1561425e+00   7.6830717e-01  -1.5605205e+00  -2.4646867e+00   7.7335933e-01   5.1390742e-01   1.4351639e+00   2.8817667e+00   2.0010789e+00  -6.2138611e-01   1.9568450e+00   2.6997288e-01  -7.3930961e-01  -2.1558550e+00  -1.6698091e+00  -1.1812675e+00   1.8066632e+00   1.3868487e+00  -1.8145725e+00  -6.3088698e-02  -1.7134617e-01  -6.8880398e-01   1.9062185e+00   4.1722167e-01  -3.1934314e+00  -9.4830532e-02  -2.9896709e+00  -1.6621468e+00  -1.8636784e+00  -1.4274612e+00   2.9744035e+00   2.3305157e+00   3.7716149e+00   2.1489094e+00   1.8355226e+00  -1.1310383e+00   1.2567078e+00   4.3404320e+00   2.9874759e+00   1.5976105e+00   7.2570045e-01   2.1600507e+00  -3.2659389e+00  -2.9228717e+00  -3.2776072e-03  -3.2284250e+00  -1.5219671e+00  -6.4992634e+00   2.7194818e+00  -1.7543095e+00  -1.4433760e+00  -6.3465913e-01  -9.1747433e-01  -1.2103066e+00   3.5905253e-01  -1.7097627e+00  -1.0031157e+00  -1.1154443e+00  -1.5666463e-01  -6.4790834e-01   3.0106773e-01   1.0202674e+00
   4.0088446e-01  -6.9261079e-01  -9.0077742e-01  -1.5812301e+00   4.1473778e+00   5.9305556e-01   5.1737160e-01  -3.5040494e-01   3.6920987e+00  -6.8309702e-01  -1.6035123e-01  -2.2978078e+00   1.9000779e-01  -9.2363395e-01   7.7014557e-01  -1.4755012e+00   4.8744352e-01  -8.1539708e-01  -2.9905646e+00  -1.8063275e+00   5.3189982e+00   1.5475043e+00  -3.1960925e+00  -3.6866724e+00   8.0554145e-01  -2.4520091e+00   3.3050132e+00   2.9822231e+00   1.1599950e+00   7.0000338e-01  -3.1975309e-01  -1.6700570e+00   6.4620619e-01   3.5198136e-01   2.1890243e+00   3.8902734e+00   2.1105598e+00  -6.1856255e-01   2.0970983e+00   1.8470742e-01   2.2457370e-02  -1.2254377e+00  -2.2700396e+00  -1.4233879e+00   1.4558063e+00   1.5321513e+00  -2.2927823e+00  -9.0890102e-01  -3.9972526e-01  -7.0332470e-01   1.8453791e+00   2.7027956e-01  -2.2793845e+00   3.7581909e-01  -3.1984289e+00  -1.9640023e+00  -2.7471467e+00  -2.1295366e+00   2.9226594e+00   2.2410403e+00   3.3384910e+00   9.8678840e-01   1.4626633e+00  -1.9997757e+00   1.6157040e+00   4.2360565e+00   3.6368950e+00   2.4791186e+00   7.2624142e-02   2.5285843e+00  -1.6075075e+00  -2.6231495e+00   3.9755887e-01  -2.5721156e+00  -7.9821204e-01  -6.0170281e+00   3.5598575e+00  -9.4411467e-01  -2.7584598e+00  -1.2000724e+00  -1.5076902e+00  -2.0403832e+00   7.6957355e-01  -1.9582288e+00  -1.2063809e+00  -1.3142248e+00  -6.7304961e-02  -5.8620904e-01  -3.3043337e-02   9.2734597e-01
   6.3720720e-01  -3.5858192e-01  -1.0559779e+00  -1.3738816e+00   4.0998829e+00   5.1762674e-01   2.4204477e-01  -4.2423678e-01   3.7741234e+00  -6.6382700e-01  -2.2212397e-01  -1.8769230e+00   9.5459078e-02  -5.7663569e-01   1.1083646e+00  -1.3379954e+00   3.8367094e-01  -1.6203202e-01  -2.7317663e+00  -1.0905002e+00   4.8862902e+00   1.6394371e+00  -3.1124777e+00  -3.6490136e+00   8.0345321e-01  -2.4782704e+00   3.3272530e+00   3.2966130e+00   1.1814905e+00   7.8077946e-01  -1.6263542e-01  -1.5052406e+00   1.0681691e+00   5.5862210e-01   1.6689781e+00   3.6808200e+00   1.8782483e+00  -7.6271586e-01   2.1408664e+00   3.5273024e-01   3.0568981e-01  -7.5228087e-01  -3.4268649e+00  -1.9839462e+00  -5.7241039e-02   8.7490784e-01  -3.7311468e+00  -1.8516292e+00  -1.1118429e+00  -7.0014072e-01   1.2389749e+00   2.1825361e-01  -3.2679914e+00  -4.0707455e-01  -3.4829065e+00  -2.1635318e+00  -2.9352472e+00  -1.5403641e+00   2.5440420e+00   2.5844620e+00   2.9859953e+00   1.3624302e+00   1.1627071e+00  -1.6808438e+00   6.5262896e-01   4.0796909e+00   3.0913100e+00   2.0274612e+00   6.8297711e-01   3.1234740e+00  -1.6533600e+00  -2.3797972e+00   7.1503691e-01  -1.8050159e+00  -2.6588645e-01  -5.2496300e+00   3.9144001e+00  -5.6304610e-01  -2.8795727e+00  -5.1932618e-01  -1.6185991e+00  -1.8279835e+00   1.0837981e+00  -1.5589178e+00  -1.7777238e+00  -1.4821082e+00  -3.9816039e-02  -5.8864159e-01  -6.7643853e-02   1.0036651e+00
   4.4906349e-01  -4.5632932e-01  -1.2497461e+00  -1.2090405e+00   3.9199211e+00   4.4811304e-01   2.2242710e-01  -4.5196073e-01   3.5754903e+00  -6.5043988e-01   3.0743400e-01  -9.4861871e-01   5.7651444e-01  -3.8588144e-01   1.8905347e+00  -8.5176757e-01   7.1923546e-01   2.0888600e-01  -2.3573597e+00  -6.5845724e-01   5.2884365e+00   1.8481756e+00  -2.7726607e+00  -3.3459390e+00   1.4563250e+00  -2.0314419e+00   3.2304423e+00   3.4621583e+00   1.3327655e+00   1.2790752e+00   9.6741923e-01  -6.0148783e-01   1.0560759e+00   6.0116585e-01   1.7864514e+00   3.2142137e+00   1.6270104e+00  -9.0076536e-01   2.1750951e+00   4.0191942e-01   1.5253707e+00   3.8293569e-01  -3.3527366e+00  -1.9682696e+00   3.0969739e-01   1.0263967e+00  -3.5515859e+00  -1.6682221e+00  -6.8643443e-01  -4.5993626e-01   6.9410178e-01  -6.9792700e-02  -2.6355646e+00  -5.8565886e-01  -3.1059336e+00  -1.9377276e+00  -3.2074108e+00  -1.8229128e+00   1.7433102e+00   2.0428665e+00   2.7656588e+00   6.2510281e-01   1.1829198e+00  -1.5322515e+00   1.0067056e+00   3.6950728e+00   2.5639354e+00   1.9128360e+00  -3.9755840e-01   2.4120032e+00  -4.4890964e-01  -2.1608472e+00   1.0583062e+00  -6.2556252e-01   5.5658899e-01  -4.0811808e+00   4.1052674e+00  -2.1722374e-01  -2.5325375e+00   5.1436737e-01  -1.1914022e+00  -1.0122820e+00   1.6422134e+00  -7.8382316e-01  -1.7459535e+00  -1.0946280e+00   5.8652791e-01  -3.0859972e-01  -4.8695946e-01   1.0674082e+00
   7.7413094e-01  -2.8839028e-01  -1.4972574e+00  -1.0030329e+00   3.4200567e+00   5.0619914e-01   3.7684344e-02  -3.9626575e-01   3.1657329e+00  -1.9673302e-01   4.3685395e-01  -2.3485860e-01   6.0352628e-01  -1.6916546e-01   2.0421690e+00  -5.9951158e-01   6.0946721e-01   7.8241331e-01  -2.5528716e+00  -2.0574861e-01   4.7639268e+00   1.0871390e+00  -2.5373471e+00  -3.3733447e+00   1.3124243e+00  -2.4079561e+00   2.8544611e+00   3.2676609e+00   1.0931371e+00   1.3050608e+00   8.5631707e-01  -6.9542841e-01   8.3658283e-01   2.2593644e-01   1.6557084e+00   2.8442722e+00   1.4062825e+00  -1.1657995e+00   2.0155327e+00   1.8896789e-01   1.1156745e+00   3.4834021e-01  -2.8856115e+00  -1.9161063e+00  -9.9432426e-02   6.9844380e-01  -3.2351818e+00  -1.8969387e+00  -2.5031757e-01  -9.2280597e-02   2.9052363e-01  -2.3740903e-01  -2.6485272e+00  -1.2950590e+00  -2.8677613e+00  -2.1698829e+00  -3.0609668e+00  -1.4115115e+00   1.5624932e+00   2.0158877e+00   2.8272475e+00   1.0831481e+00   4.9321924e-01  -1.0320372e+00   5.3100632e-01   3.6193379e+00   1.8393338e+00   1.2574491e+00  -7.0430177e-01   2.5048107e+00  -1.9844313e-01  -1.9416957e+00   7.6678318e-01   1.5262037e-01   8.9486881e-01  -2.8873760e+00   3.9805749e+00  -4.8297060e-01  -2.8476254e+00   1.1660467e+00  -1.5905428e+00  -1.0849893e+00   1.8849936e+00  -5.0557206e-01  -2.0668698e+00  -1.0882308e+00   9.9063721e-01  -1.2631314e-01  -7.0656437e-01   9.5415164e-01
   8.3556297e-01  -3.8541821e-01  -1.3918496e+00  -8.4508383e-01   3.6545144e+00   7.1477614e-01   3.1958022e-03  -3.2741579e-01   3.3719626e+00  -3.9794472e-01   3.6973314e-02  -3.9161003e-01   3.2279919e-01  -3.0263068e-01   2.3687652e+00  -5.8738427e-01   9.5323557e-02   6.1589642e-01  -2.0775681e+00  -2.3259364e-02   5.6731773e+00   2.1344155e+00  -2.2240648e+00  -3.0665915e+00   2.0271578e+00  -1.5351861e+00   3.2643672e+00   3.9682070e+00   9.5604565e-01   8.7364551e-01   1.4708685e+00  -1.5530146e-01   1.0877634e+00   6.1372887e-02   1.9315204e+00   2.7816453e+00   1.1638542e+00  -1.2432332e+00   2.1290777e+00   3.0109584e-01   1.4167694e+00   9.3527221e-01  -2.9455958e+00  -1.9090820e+00   1.2130014e-01   1.0281459e+00  -3.0719224e+00  -2.3554542e+00  -3.6470518e-01   1.1069546e-01   9.9596310e-02  -4.2533763e-01  -2.1051063e+00  -8.6447891e-01  -2.7183402e+00  -2.1691591e+00  -3.1189862e+00  -1.5033106e+00   1.4184445e+00   1.9764103e+00   2.2711413e+00   3.8937600e-01   2.3368558e-01  -1.5671373e+00  -6.6394675e-03   2.8542372e+00   2.4443532e+00   1.7985959e+00  -5.2193531e-01   2.7816504e+00   8.4478984e-01  -1.3888706e+00   8.8887026e-01   3.7484810e-01   1.4367092e+00  -2.2274541e+00   4.1094355e+00  -5.1720483e-01  -3.6670256e+00   8.3029076e-01  -1.9094554e+00  -1.6479084e+00   1.9778948e+00  -9.2983000e-01  -2.1405168e+00  -1.1671088e+00   8.7497312e-01  -1.6541198e-01  -6.7681532e-01   9.4190301e-01
   8.9652627e-01  -4.6606567e-01  -1.3827441e+00  -7.2217847e-01   3.5502251e+00   8.5181998e-01   8.5057224e-02  -1.1019166e-01   3.3619603e+00  -2.1858776e-01  -2.3088619e-01  -4.1027095e-02   2.0916052e-01  -1.9934585e-01   2.4956898e+00  -5.7970078e-01  -5.1782664e-01   7.9479019e-01  -2.2175852e+00  -5.7952778e-02   5.6490453e+00   1.9958860e+00  -2.0665248e+00  -3.0663133e+00   1.8870053e+00  -1.6602822e+00   3.2101226e+00   4.0165224e+00   7.2057247e-01   5.8635188e-01   1.2937284e+00  -3.6090764e-01   4.1747594e-01  -7.1379058e-01   1.9519578e+00   2.4093761e+00   1.2109923e+00  -1.2726236e+00   2.1288030e+00   2.1707009e-01   5.7116679e-01   6.0936866e-01  -2.0194524e+00  -1.5681222e+00   4.3740574e-01   1.0901578e+00  -2.0555862e+00  -2.5721953e+00   3.1499115e-02   3.9656233e-01   3.2345284e-01  -4.3057337e-01  -1.5310828e+00  -5.0566677e-01  -2.3983582e+00  -2.1818628e+00  -3.3269415e+00  -1.6057203e+00   1.5975045e+00   2.0372686e+00   2.1390984e+00   6.6198908e-01  -5.5861259e-01  -1.5944351e+00  -4.2847582e-01   2.7421427e+00   2.5331324e+00   1.6844578e+00  -7.3651183e-01   2.9147580e+00   1.3473150e+00  -1.0710255e+00   4.7362801e-01   3.1471229e-01   1.4432503e+00  -1.6634388e+00   3.7887907e+00  -1.0507552e+00  -4.6831241e+00   5.5900078e-01  -2.7112755e+00  -2.5890438e+00   2.1556285e+00  -1.2320271e+00  -2.4477266e+00  -1.3015860e+00   1.0230550e+00   8.7569308e-02  -8.0114038e-01   7.9492157e-01
   9.7952315e-01  -4.7343088e-01  -1.2117480e+00  -5.4872014e-01   3.5902846e+00   7.9798616e-01   1.6465001e-01   6.0033828e-02   3.4631101e+00  -3.8084527e-01  -2.5690083e-01   2.4976253e-01   2.8669304e-01  -1.0006860e-01   2.8541916e+00  -5.2627955e-01  -6.0297248e-01   1.1018544e+00  -1.5645251e+00   1.4040950e-01   6.1869285e+00   2.4558500e+00  -1.5188782e+00  -2.7347051e+00   2.4825361e+00  -9.8979704e-01   3.3791993e+00   4.1827898e+00   6.2373020e-01   5.6768065e-01   1.7201481e+00   3.4674018e-02   4.9865700e-02  -1.2203432e+00   1.5973422e+00   1.6468066e+00   1.1540343e+00  -1.0630135e+00   2.2666263e+00   3.4505447e-01   9.4136783e-01   1.5048989e+00  -1.7888897e+00  -1.6433334e+00   3.5038948e-01   1.0594391e+00  -1.7873377e+00  -3.2184006e+00  -5.8118348e-03   5.0835753e-01   8.6688196e-02  -7.0372954e-01  -5.3214657e-01   3.2116305e-02  -2.1371340e+00  -2.1725600e+00  -3.2238233e+00  -1.5740514e+00   1.1197271e+00   1.7464138e+00   1.5490143e+00   3.3081082e-01  -8.2307691e-01  -1.5709937e+00  -7.3073561e-01   2.2404833e+00   2.1917547e+00   1.6316892e+00  -9.8415356e-01   2.7175758e+00   2.3581140e+00  -5.0273539e-01   5.1137832e-01   9.1652218e-01   1.8996436e+00  -7.5727012e-01   3.5101134e+00  -9.7097038e-01  -4.7246417e+00   8.9551336e-01  -2.7932678e+00  -2.7411505e+00   2.3057194e+00  -1.3924132e+00  -2.3354907e+00  -1.2975294e+00   8.2659023e-01   3.0889604e-02  -1.0734923e+00   7.1854340e-01
   1.2357491e+00  -8.3937255e-02  -1.1934223e+00  -1.9951508e-01   3.1388696e+00   5.5314086e-01  -8.1004709e-02   2.2867308e-01   3.0540319e+00  -5.0887542e-01  -1.6909590e-01   6.7943279e-01   2.2464158e-01  -4.8348446e-03   2.8455569e+00  -4.5943061e-01  -4.3784416e-01   1.6653443e+00  -7.8499090e-01   7.7784754e-01   5.6729839e+00   2.0888950e+00  -1.1256272e+00  -2.4450414e+00   2.5103017e+00  -8.0562345e-01   3.1600490e+00   3.7615787e+00   4.4002003e-01   6.8379511e-01   1.7107804e+00   1.8789644e-01  -4.9342323e-02  -1.4776253e+00   9.4353526e-01   5.8853743e-01   8.1376692e-01  -1.0280506e+00   2.1857830e+00   4.3256640e-01   9.4642766e-01   2.1646972e+00  -1.7704955e+00  -1.7581473e+00  -1.5780652e-01   8.3364757e-01  -1.9307115e+00  -3.8124332e+00  -9.0755248e-02   7.2773707e-01  -3.9764010e-01  -9.4534744e-01  -6.3760303e-02   7.5233690e-02  -1.8382468e+00  -2.1709845e+00  -2.6600995e+00  -8.9319216e-01   4.7726874e-01   1.5599809e+00   1.0375315e+00   4.5381553e-01  -1.0843834e+00  -1.0832185e+00  -1.2699918e+00   1.6537183e+00   1.4084007e+00   1.1875949e+00  -8.8010803e-01   2.5383767e+00   2.6849472e+00  -3.2420320e-02   2.8847762e-01   1.6569382e+00   2.1633651e+00   3.6502188e-01   3.0676044e+00  -1.0681237e+00  -4.2746701e+00   1.6876981e+00  -2.7210350e+00  -2.4824871e+00   2.3417890e+00  -1.3071621e+00  -2.2773020e+00  -1.1848609e+00   8.3821689e-01  -1.2764439e-02  -1.2270159e+00   6.9750868e-01
   1.6821908e+00   3.9028659e-01  -1.1268210e+00   1.3593245e-01   2.6528977e+00   6.4082295e-01  -4.7158998e-01   2.9405240e-01   2.3819511e+00  -6.4406190e-01  -4.8059954e-01   4.7236831e-01  -3.4302743e-01  -4.6911057e-01   2.2534895e+00  -4.7748036e-01  -6.6058026e-01   1.7410277e+00  -4.2370624e-01   1.1037802e+00   5.1136373e+00   1.5330351e+00  -9.4889618e-01  -2.2794980e+00   2.3266177e+00  -6.9443272e-01   2.8953941e+00   3.3011821e+00  -1.4126874e-01   2.5727197e-01   1.0183946e+00  -2.0879136e-01  -5.3026048e-02  -1.8023240e+00   6.1971484e-01  -4.4928279e-01   3.0211358e-01  -1.2763970e+00   1.9331421e+00   2.5448822e-01   5.7634912e-01   2.0054095e+00  -1.1013856e+00  -1.3215087e+00   2.0370735e-01   8.7964181e-01  -9.5770763e-01  -3.6956847e+00   4.0559953e-01   1.0640434e+00  -4.7769883e-01  -1.2043548e+00   6.0505987e-01   1.0537125e-01  -1.3003683e+00  -2.0698359e+00  -1.5185508e+00   2.6999842e-02   4.7186691e-01   1.3490274e+00   6.7178844e-01   7.4401375e-01  -1.6916815e+00  -7.8527237e-01  -2.1910582e+00   3.2903534e-01   1.1441615e+00   8.7865882e-01  -4.3389674e-01   2.3805565e+00   2.6673765e+00   2.3965550e-01  -7.5974117e-02   1.8951700e+00   2.0996188e+00   8.2574150e-01   2.3757632e+00  -1.6610322e+00  -4.3554634e+00   1.7837391e+00  -2.9205967e+00  -2.6269700e+00   1.9198278e+00  -1.7822988e+00  -2.0125598e+00  -1.1198268e+00   8.5637262e-01  -4.2320426e-02  -1.0052903e+00   6.5447916e-01
   1.6743662e+00   3.0951019e-01  -9.1386347e-01   1.6842555e-01   2.6430506e+00   9.3486108e-01  -2.1428744e-01   4.7208145e-01   2.4681898e+00  -3.9199391e-01  -5.9295493e-01   5.4300331e-01  -2.3989592e-01  -4.9444421e-01   2.3765133e+00  -2.6961545e-01  -1.2641918e+00   1.5356761e+00  -4.9566477e-01   7.5557879e-01   4.8245603e+00   1.3496370e+00  -8.3822761e-01  -2.1176637e+00   2.0458480e+00  -7.1062479e-01   2.6542119e+00   3.3447169e+00  -2.6902025e-01   1.5877185e-01   3.3904608e-01  -6.3900104e-01  -8.7742057e-01  -2.6061760e+00   1.9095328e-01  -1.1013783e+00   4.8863998e-01  -1.1483558e+00   1.9485372e+00   2.4199593e-01  -1.0748826e-01   1.1032341e+00  -2.5020900e-01  -8.2980697e-01   4.4628078e-01   6.9660429e-01   6.0693635e-01  -3.4053402e+00   6.5460572e-01   1.1178980e+00  -1.6347357e-02  -9.4827185e-01   7.3735184e-01   3.3055521e-01  -9.7537257e-01  -1.8567494e+00  -1.3346689e+00  -4.2439805e-02   6.1823426e-01   1.1581877e+00   5.3352283e-01   1.0883012e+00  -2.3593782e+00  -8.9812787e-01  -2.5463813e+00   1.3818396e-01   1.0652011e+00   5.4923685e-01  -3.1467312e-01   2.2373462e+00   2.6510712e+00   4.4569698e-01  -5.1339772e-01   1.2355159e+00   1.5478760e+00   5.7265537e-01   1.4737027e+00  -2.3025492e+00  -4.9217028e+00   1.1040858e+00  -3.4583966e+00  -3.5037683e+00   1.8939269e+00  -1.9662186e+00  -1.9850914e+00  -1.2241607e+00   8.9311513e-01   1.5047583e-01  -9.6362379e-01   4.1277724e-01
   1.3874885e+00   1.0978269e-01  -7.5788845e-01   1.6264557e-01   2.6631119e+00   1.1347843e+00  -5.2518260e-02   5.3612877e-01   2.3448504e+00  -4.6479143e-01  -5.0257615e-01   7.3574911e-01   2.6998384e-02  -4.5956000e-01   3.0019930e+00   3.1493481e-01  -1.4984132e+00   1.0276837e+00   3.2328944e-01   7.5112551e-01   5.3440107e+00   2.1406295e+00  -5.6564715e-01  -1.4990147e+00   2.4480582e+00   2.7110712e-01   2.6625071e+00   3.6205971e+00   2.3041646e-02   6.4861772e-01   6.9049284e-01   6.4717964e-02  -8.0132758e-01  -2.7313982e+00  -2.9348839e-01  -1.6081115e+00   3.0650025e-01  -9.5227113e-01   1.9637383e+00   3.2961392e-01   3.6424346e-01   1.3138022e+00   4.4248745e-01  -5.1468468e-01   1.0463136e+00   8.2877728e-01   1.9573372e+00  -2.9058430e+00   7.2731475e-01   9.8902591e-01   6.3943553e-02  -1.0321464e+00   1.1959619e+00   5.6818337e-01  -6.7934708e-01  -1.5025931e+00  -9.3656516e-01  -2.4379939e-01   2.8236179e-01   6.6698832e-01  -1.8491749e-01   2.6058152e-01  -2.1276231e+00  -1.3336305e+00  -2.7528437e+00  -2.0942064e-01   1.4156929e+00   9.2203909e-01  -2.0364845e-01   2.0579715e+00   3.3031899e+00   7.4886240e-01  -4.3363163e-01   9.7802825e-01   1.5816272e+00   7.0469840e-01   7.6572498e-01  -2.4266805e+00  -4.6291037e+00   5.7317272e-01  -3.1127881e+00  -3.5988585e+00   2.1620491e+00  -1.6328034e+00  -1.6671560e+00  -1.1060982e+00   1.0402727e+00   1.4912972e-01  -1.1150540e+00   1.6125541e-01
   1.3934129e+00   6.0542022e-01  -9.9078839e-01   2.1350568e-01   2.3837311e+00   4.4512388e-01  -2.6280023e-01   5.7376179e-01   2.2163280e+00  -5.8072170e-01   6.6477605e-01   1.8649465e+00   1.0199572e+00   4.5744472e-01   3.7537793e+00   9.5113039e-01  -8.2545211e-02   2.0599671e+00   1.6852911e+00   1.6064684e+00   4.6609920e+00   1.9660562e+00  -6.8472868e-01  -1.1662379e+00   2.3438581e+00   4.8133828e-01   2.3112641e+00   3.4604924e+00   1.0191259e+00   2.1748514e+00   1.0897324e+00   7.8176828e-01  -5.8011197e-01  -2.2701014e+00  -1.9849828e+00  -3.1846127e+00   3.0503751e-02  -4.7996629e-01   2.3540014e+00   1.0620525e+00   1.6175786e+00   2.5424156e+00   2.2775359e-01  -9.1771532e-01   3.0487971e-01   4.0948397e-01   1.5806066e+00  -2.3843353e+00   2.3315137e-01   8.5163620e-01  -1.2076092e+00  -1.4108250e+00   5.2308880e-01  -4.4961146e-01  -4.4974946e-01  -1.2256182e+00  -1.0227304e-01   5.0104553e-01  -1.1661167e+00   2.9325736e-01  -8.4241514e-02   9.3726469e-01  -8.4377710e-01   5.8134612e-02  -2.7649164e+00   4.1112526e-01  -4.2312809e-01  -2.7965857e-01  -3.1597274e-01   9.8839249e-01   2.6901279e+00   5.4903997e-01  -3.4854590e-01   1.7022491e+00   1.8233528e+00   1.5450069e+00  -3.8479727e-01  -2.2606222e+00  -1.7559582e+00   2.9214149e+00  -1.0743256e+00  -1.1885649e+00   2.8468021e+00   2.5213647e-01  -1.1674162e+00  -5.1267327e-01   1.0374074e+00   1.1325705e-01  -1.5000440e+00   1.8145934e-01
   1.3873237e+00   6.7330203e-01  -9.3533283e-01   2.1562517e-02   2.5411454e+00   6.4502186e-01  -2.6439896e-01   5.6569198e-01   2.4085068e+00  -3.7363587e-01   4.4244554e-01   1.6648205e+00   9.9140413e-01   6.7214356e-01   3.9341393e+00   1.4491863e+00  -5.5131222e-01   1.6596589e+00   2.0265458e+00   1.4852387e+00   4.6436454e+00   2.4629545e+00  -1.1160668e+00  -1.0192420e+00   1.7963547e+00   6.7071326e-01   2.2595285e+00   3.8068194e+00   1.4632955e+00   2.4079516e+00   2.5017954e-01   5.1495627e-01  -4.4078948e-01  -2.3489495e+00  -3.0663274e+00  -3.9271655e+00   9.4756725e-03  -3.3824258e-01   2.4976700e+00   1.1615009e+00   1.1830155e+00   1.7690088e+00   1.2013280e+00  -5.9963654e-01   7.5180970e-01   2.2149483e-01   2.9539575e+00  -1.5681706e+00   1.7850973e-01   6.3638982e-01  -1.0641714e+00  -1.4725319e+00  -2.0638664e-01  -7.6925105e-01  -3.3312445e-01  -1.0516196e+00   5.7315988e-01   7.2943316e-01  -8.4035391e-01   4.2765259e-01  -2.4981190e-01   1.5329971e+00  -5.0000345e-01   4.7283962e-02  -3.7914793e+00   6.4371195e-01  -2.4108398e-01  -5.3276319e-01   6.0719508e-01   1.0668871e+00   2.0132428e+00   6.3883698e-01  -4.8434822e-01   6.2944137e-01   1.3826319e+00   9.5005528e-01  -1.2936091e+00  -2.6667335e+00  -1.5727721e+00   2.1183166e+00  -7.0979758e-01  -1.4635704e+00   2.9895219e+00   5.1723696e-01  -9.5512987e-01  -5.7786765e-01   7.0741471e-01   9.5502477e-02  -1.3000529e+00  -3.0389308e-02
   1.0897537e+00   4.9383849e-01  -8.2749730e-01  -1.6120676e-01   2.5491619e+00   8.9588232e-01  -2.0628779e-01   6.2154996e-01   2.1859792e+00  -4.7567297e-01   2.7330023e-01   1.5833328e+00   8.0811032e-01   4.4653178e-01   3.7100124e+00   1.8481246e+00  -8.5715649e-01   1.1573734e+00   1.4507190e+00   5.2344879e-01   4.2148785e+00   2.5097511e+00  -1.5576755e+00  -8.7146713e-01   1.0899864e+00   6.8391481e-01   2.2094779e+00   3.9247742e+00   1.6533809e+00   2.4449449e+00  -7.4306443e-01  -9.1198839e-02  -7.5445290e-01  -2.6366132e+00  -2.8006945e+00  -4.3299657e+00  -1.1305833e-01  -3.2967132e-01   2.3783974e+00   9.8505131e-01   3.9418570e-01   2.5846192e-01   3.5991660e+00   6.7249752e-01   2.9105616e+00   6.9556528e-01   6.5604476e+00   7.3104669e-01   1.2790560e+00   5.1321476e-01  -1.0362856e-01  -1.6360972e+00   6.2203542e-01  -6.2375455e-01   4.0084713e-01  -3.6145769e-01   1.4727388e+00   6.8461570e-01  -1.8938315e-01  -6.9163019e-02   1.8140069e-02   1.8827973e+00  -6.1330408e-01   1.6802299e-02  -4.2054408e+00   9.9091921e-03   4.8559126e-01  -5.8051519e-01   7.1536271e-01   4.2534738e-01   1.1847889e+00  -1.6587535e-01  -8.3515853e-01  -1.1300853e+00   3.1748935e-01  -6.5263951e-01  -2.4447503e+00  -4.2083615e+00  -1.6048673e+00   1.5808808e+00  -1.8355058e-01  -1.2908840e+00   2.9960289e+00   8.2291452e-01  -3.8025621e-01  -3.1235488e-01   8.7538458e-01   4.8796073e-01  -1.0188878e+00  -2.4903668e-01
   1.2604874e+00   8.7486111e-01  -4.9365739e-01  -1.4388927e-01   2.5137384e+00   5.8426195e-01  -2.1293290e-01   5.7774773e-01   2.2877717e+00  -1.2380000e+00   5.5825346e-02   8.2712825e-01   6.4832073e-01   8.6691340e-02   3.2035380e+00   1.4459167e+00  -9.6035585e-01   9.5255655e-01   1.8705345e+00   4.1612918e-01   3.9164607e+00   2.8430519e+00  -1.6180096e+00  -8.8975961e-01   7.9613943e-01   9.4750914e-01   2.2825707e+00   3.6547344e+00   1.7693884e+00   2.1174077e+00  -1.5792713e+00  -7.9703024e-01  -9.7186674e-01  -2.6915152e+00  -3.6595312e+00  -5.0829360e+00  -2.8798054e-01  -5.4675051e-02   2.2503162e+00   1.1835487e+00   4.0427904e-01   3.2800253e-01   3.4900507e+00   6.2171012e-01   2.6709741e+00   5.1106209e-01   6.6932827e+00   6.2587179e-01   6.6147880e-01   3.6620399e-01  -2.5168247e-01  -1.6051571e+00   8.3624614e-01   1.5738976e-01   5.9137514e-01  -1.5242776e-01   2.3868525e+00   1.4569665e+00  -3.6100578e-01  -7.8712570e-02  -1.4066799e-01   2.2543543e+00  -5.9220458e-01   4.2733896e-04  -4.6580322e+00  -5.7432516e-01   3.4600525e-01  -7.5945386e-01   1.6202525e+00   3.3351383e-01   4.7327928e-01  -2.2963001e-01  -6.2444154e-01  -1.7578494e+00  -5.0124020e-02  -1.4859575e+00  -2.9539900e+00  -3.9758889e+00  -1.2883846e+00   1.4313456e+00   9.8918655e-02  -1.3940056e+00   2.6216635e+00   3.1793183e-01   2.4226447e-01  -2.6160961e-01   2.7267692e-01   2.9783998e-01  -5.5293765e-01  -1.6706347e-01
   1.0295691e+00   7.0648942e-01  -3.4972493e-01  -2.6457202e-01   2.2026414e+00   5.5219914e-01  -1.9786044e-01   4.4819135e-01   1.9127605e+00  -1.3882280e+00   2.9208154e-01   8.8768926e-01   8.6515291e-01  -3.1312852e-02   3.1783421e+00   1.6171684e+00  -1.0747822e+00   6.5752969e-01   1.7701936e+00  -2.5683164e-02   3.3270607e+00   2.4831657e+00  -1.4925360e+00  -7.6684932e-01   3.4971992e-01   8.4094261e-01   2.0051817e+00   3.3921056e+00   2.0173674e+00   2.5456239e+00  -2.2851511e+00  -1.1974515e+00  -1.3740496e+00  -2.8689975e+00  -3.8512112e+00  -5.2533980e+00  -1.7091089e-01   2.3151709e-01   2.0187816e+00   1.0519669e+00   5.9763188e-02  -4.0083329e-01   4.3694192e+00   9.3566260e-01   2.7994502e+00   1.0558078e-01   8.1539761e+00   1.1555919e+00   1.0020557e+00   1.7588013e-02   3.4157817e-01  -1.5511898e+00   1.3842049e+00   1.0183905e-01   8.0242057e-01   1.1817916e-02   2.7996881e+00   1.4969117e+00  -4.6627406e-02  -4.1024817e-01  -2.1288270e-01   2.2948390e+00  -8.2471467e-01   5.2326302e-02  -4.5768514e+00  -6.7234456e-01   3.3563498e-01  -9.5117093e-01   1.6612692e+00   1.0928822e-01  -1.3686416e-01  -6.4582916e-01  -6.7380836e-01  -2.4444683e+00  -7.3266740e-01  -2.3265148e+00  -3.6226065e+00  -4.4018097e+00  -1.1808062e+00   1.1535032e+00   2.5344464e-01  -1.4609027e+00   2.6466763e+00   7.1202645e-01   5.2719121e-01  -2.4973927e-01   2.3272435e-01   5.0169595e-01  -6.4525955e-01  -5.1486048e-01
   1.0586215e+00   8.6687409e-01  -3.4471236e-01  -5.2473444e-01   2.3614170e+00  -8.7613575e-02  -1.7871415e-01   3.3002279e-01   2.3480962e+00  -1.8816652e+00   8.9968423e-01   1.0147811e+00   1.4921132e+00   5.1311685e-01   3.4493626e+00   1.5931122e+00  -2.2285972e-01   1.1426904e+00   2.3150752e+00   7.0079625e-02   3.5199804e+00   2.8842739e+00  -1.6641058e+00  -8.9832974e-01   3.1193398e-01   9.1275310e-01   2.2311109e+00   3.5567159e+00   2.8979237e+00   3.2462562e+00  -2.3494649e+00  -1.2873870e+00  -1.4588624e+00  -2.5845757e+00  -5.0063748e+00  -5.8502850e+00   7.6835570e-02   8.8749351e-01   2.4209685e+00   1.5798563e+00   6.1095574e-01   3.9233419e-01   4.2159566e+00   3.7355624e-01   1.9590752e+00  -3.2359006e-01   7.6992360e+00   1.1008282e+00   1.7145267e-01  -4.2692430e-01  -2.3813686e-01  -1.8288963e+00   1.3187774e+00   8.4354006e-02   7.3570702e-01  -3.6671994e-02   3.2425065e+00   1.8859071e+00  -5.1698204e-01  -3.7303016e-01   1.5872815e-01   2.8952773e+00   1.0415163e-01   6.9509545e-01  -4.4293037e+00   2.1214800e-01  -5.6192536e-01  -1.6168233e+00   1.8910129e+00  -2.1825163e-01  -9.7669604e-01  -1.0695694e+00  -4.3930958e-01  -2.6304436e+00  -8.1774971e-01  -2.6677782e+00  -4.0479841e+00  -4.0397836e+00   4.1704302e-01   2.3067413e+00   1.5261511e+00  -3.0843606e-01   2.9765284e+00   1.5507460e+00   1.0152915e+00  -3.7122315e-02  -5.3379533e-01   3.8255297e-01  -7.7302235e-01  -4.9220592e-01
   1.1575473e+00   1.5570318e+00  -3.3104042e-01  -4.1631554e-01   1.8295874e+00  -5.2718527e-01  -5.8145539e-01   9.9714019e-02   1.8265683e+00  -2.2403358e+00   1.3384398e+00   1.2901471e+00   1.5806262e+00   7.4225906e-01   3.3203375e+00   2.0734071e+00   5.3900391e-01   1.5866569e+00   3.0366191e+00   6.3393799e-01   2.0196745e+00   2.6252859e+00  -1.7926747e+00  -5.2773910e-01  -2.6181147e-01   9.8669861e-01   1.8088772e+00   3.0578264e+00   3.3324873e+00   3.9987164e+00  -2.7873380e+00  -1.3053871e+00  -3.8863246e-01  -1.6283916e+00  -6.2448032e+00  -6.9041504e+00  -3.8665262e-01   9.6545592e-01   2.1855478e+00   1.7975045e+00   1.6290862e+00   8.2124030e-01   3.5872198e+00  -2.6273049e-02   8.7007421e-01  -1.1768817e+00   7.1387392e+00   1.5270306e+00  -5.3063994e-01  -8.5163729e-01  -6.3902796e-01  -1.8851545e+00   6.1929802e-01  -7.5262792e-01   8.8930848e-01   4.3742611e-01   4.3429911e+00   2.9978080e+00  -1.1241102e+00  -6.0607108e-01  -2.6863362e-01   3.0967013e+00   7.6486362e-01   1.4024977e+00  -5.1783064e+00  -4.3218869e-01  -1.5850391e+00  -2.4438425e+00   2.9447035e+00  -4.2216656e-01  -2.4336687e+00  -1.5213097e+00   2.4136678e-01  -2.4586254e+00  -8.7384868e-01  -3.0178157e+00  -4.4170457e+00  -4.0095930e+00   2.3368884e+00   3.5713736e+00   2.9622950e+00   1.4977366e+00   2.9498911e+00   2.7536330e+00   1.4398669e+00   3.1258466e-01  -6.4290795e-01   3.2438625e-01  -5.8451909e-01  -3.7478303e-01
   1.2160412e+00   1.6680662e+00  -5.4898914e-01  -4.2173609e-01   1.0150397e+00  -7.6981536e-01  -8.6170364e-01  -3.4925752e-02   8.9414353e-01  -2.2391236e+00   2.0123458e+00   1.7424970e+00   1.7576369e+00   6.5846588e-01   2.7313756e+00   2.1760944e+00   1.1333212e+00   1.9074162e+00   2.3866475e+00   4.6251055e-01   1.0185116e+00   9.2113955e-01  -1.8255833e+00  -8.3490322e-01  -9.4083628e-01  -1.3442226e-01   1.3590665e+00   2.2059518e+00   3.2142071e+00   4.3757550e+00  -3.5358269e+00  -2.1181179e+00  -8.5459542e-01  -1.6705855e+00  -6.0166232e+00  -7.0580854e+00  -2.5919996e-01   9.1038686e-01   1.9172724e+00   1.4090143e+00   9.0558369e-01   1.8249124e-01   4.7503745e+00   3.6491834e-01   9.5448666e-01  -1.4134193e+00   8.2957172e+00   2.4229968e+00   2.3051912e-01  -9.3025922e-01  -1.4529266e-01  -2.0395826e+00   1.8858288e+00  -9.9836358e-01   1.4481867e+00   5.3426437e-01   4.7551052e+00   3.2588751e+00  -7.1343833e-01  -8.8114222e-01   4.8153524e-01   3.6714367e+00   4.1850431e-01   2.1617675e+00  -4.5459808e+00  -2.7790379e-01  -2.3932269e+00  -3.2087753e+00   2.1594598e+00  -1.0898493e+00  -3.3865309e+00  -2.3749354e+00  -3.8962565e-01  -2.5973843e+00  -1.6646586e+00  -3.3873229e+00  -4.7039313e+00  -4.8298390e+00   2.7449576e+00   4.3332380e+00   3.2054712e+00   2.1691666e+00   2.8592620e+00   3.4653931e+00   1.7137118e+00   6.6807230e-01  -3.1904875e-01   7.9674157e-01  -7.0182540e-01  -4.3710654e-01
   1.1435702e+00   1.6807150e+00  -6.0488215e-01  -5.2435174e-01   8.4098496e-01  -5.6442089e-01  -1.0069705e+00  -2.1585455e-01   5.5906108e-01  -2.2426630e+00   2.1352799e+00   1.6570573e+00   1.6876014e+00   5.9596491e-01   2.4516294e+00   2.4457240e+00   1.2071407e+00   1.7648583e+00   2.0298439e+00   1.7670553e-01   1.0264064e+00   8.5754126e-01  -2.0353644e+00  -9.0354107e-01  -1.1435503e+00  -2.4740180e-01   1.3879781e+00   2.4134484e+00   3.2871579e+00   4.4224281e+00  -3.9937154e+00  -2.4805645e+00  -6.4755491e-01  -1.3822547e+00  -5.8482028e+00  -7.0370332e+00  -3.1224392e-01   8.5670702e-01   1.7718852e+00   1.2245824e+00   8.3899650e-01  -1.9543666e-01   5.5258698e+00   6.4752236e-01   1.4476308e+00  -1.4468920e+00   9.2367592e+00   3.2540203e+00   6.2351058e-01  -1.2273217e+00   2.0464745e-01  -2.2668435e+00   2.6853035e+00  -1.1541013e+00   1.8142915e+00   7.4734834e-01   5.0118850e+00   3.2400964e+00  -1.6242177e-01  -9.7008825e-01   8.3786939e-01   3.6981776e+00   5.1821250e-01   2.3061427e+00  -4.4999079e+00  -4.4756616e-01  -2.3207321e+00  -3.3086000e+00   2.0461236e+00  -1.3739056e+00  -4.0201351e+00  -2.8496114e+00  -4.1548949e-01  -3.1337600e+00  -2.0763769e+00  -4.0279733e+00  -4.8193403e+00  -5.3118817e+00   2.7786992e+00   4.3243026e+00   3.5831837e+00   2.6061341e+00   2.7314740e+00   3.8823129e+00   1.9912189e+00   8.7872120e-01  -3.0314216e-01   9.7224249e-01  -4.8408655e-01  -4.6409784e-01
   8.4531759e-01   1.2925284e+00  -5.7529785e-01  -9.1076008e-01   1.2563680e+00  -4.4982610e-01  -7.2545678e-01  -3.7321452e-01   1.1809137e+00  -2.2162816e+00   2.2512689e+00   1.5984560e+00   2.0125035e+00   9.8853788e-01   2.9005952e+00   2.6813756e+00   1.2230282e+00   1.4706306e+00   1.6973964e+00  -3.0228730e-01   1.7429256e+00   2.0308665e+00  -2.2848674e+00  -8.7132750e-01  -9.5158904e-01   1.7897410e-01   1.7065286e+00   3.3977939e+00   3.9263127e+00   4.5278961e+00  -3.7559537e+00  -2.3012108e+00  -2.6470157e-01  -1.0142450e+00  -5.6847314e+00  -6.4468010e+00   7.3238723e-02   1.2227146e+00   1.9740165e+00   1.4864660e+00   1.0552610e+00  -3.4292855e-01   5.8271032e+00   4.3041284e-01   1.4769880e+00  -1.5662983e+00   9.7514921e+00   3.5022103e+00   2.4227392e-01  -1.8004966e+00   3.4879365e-01  -2.2466773e+00   2.5430413e+00  -1.2104948e+00   1.7241701e+00   8.1128657e-01   4.7466809e+00   2.6928040e+00   1.0822267e-01  -9.3511650e-01   1.2024363e+00   3.1261419e+00   1.0704403e+00   1.8668259e+00  -4.1547217e+00   1.4736511e-01  -1.6710865e+00  -3.0424541e+00   2.3308185e+00  -9.9568271e-01  -4.5123687e+00  -3.2109308e+00  -1.7323648e-02  -4.0959496e+00  -2.1521505e+00  -4.7376778e+00  -4.6760301e+00  -5.5628068e+00   2.9881132e+00   4.1556558e+00   4.0834987e+00   2.8312376e+00   2.9441064e+00   4.3981050e+00   2.0304700e+00   9.3977674e-01  -7.6766155e-01   1.0060616e+00  -4.2224963e-01  -5.9229630e-01
   5.7967402e-01   7.6783568e-01  -8.2547171e-01  -1.4010120e+00   1.5460977e+00  -3.9834682e-01  -5.0095500e-01  -5.3974071e-01   1.5399602e+00  -2.0327075e+00   2.7414637e+00   1.9409295e+00   2.5744127e+00   1.6051765e+00   3.6692987e+00   3.2439012e+00   1.6543703e+00   1.1595857e+00   1.6155409e+00  -5.1639683e-01   3.2404017e+00   3.2278515e+00  -2.4745493e+00  -7.7891741e-01  -2.6009971e-01   7.5431095e-01   2.1591802e+00   4.3925816e+00   4.7195034e+00   5.0135794e+00  -2.6310207e+00  -1.4237987e+00   5.4613086e-01  -4.1275061e-01  -5.2781626e+00  -5.5068403e+00   4.2955784e-01   1.4674816e+00   2.3524275e+00   1.6604424e+00   1.6059847e+00   1.5724747e-01   6.6922247e+00   2.7313230e-01   1.8947579e+00  -1.2433075e+00   1.0436987e+01   4.2180455e+00   5.5166642e-02  -2.2159686e+00   2.2589263e-01  -2.5132078e+00   2.9173074e+00  -1.3514409e+00   1.8038018e+00   8.0007604e-01   4.4347786e+00   1.8554980e+00   2.3961393e-01  -9.8859973e-01   1.6742866e+00   2.1052351e+00   2.1601181e+00   1.3941605e+00  -3.4146394e+00   1.2815387e+00  -9.9504910e-01  -2.5073758e+00   1.9880915e+00  -7.0564339e-01  -4.4281391e+00  -3.6501589e+00   2.6405526e-01  -4.5883873e+00  -1.7466676e+00  -4.7060880e+00  -4.3054664e+00  -5.8537664e+00   3.5532491e+00   4.2506900e+00   4.9699310e+00   3.4495758e+00   3.4848150e+00   5.3333345e+00   2.1949657e+00   1.2342625e+00  -9.7358798e-01   1.0862717e+00  -6.7002760e-01  -6.8929589e-01
   9.3339222e-01   1.7291414e+00  -1.0908370e+00  -1.0462126e+00   6.7606409e-01  -1.4170761e+00  -1.0848964e+00  -5.3392736e-01   1.0507915e+00  -2.2084124e+00   3.6363251e+00   3.1141551e+00   2.8674980e+00   2.3999002e+00   3.1640857e+00   3.1216117e+00   3.3714511e+00   3.2462364e+00   1.8542654e+00   3.7509789e-01   1.3693301e+00   1.7975493e+00  -2.3497240e+00  -9.0763063e-01  -8.6145071e-01  -1.6158143e-01   1.7092194e+00   3.4582760e+00   4.8560878e+00   5.5958132e+00  -2.8616045e+00  -1.7810149e+00   6.7167702e-01   2.2597137e-01  -6.0419749e+00  -6.6660414e+00   1.8812992e-01   1.6674595e+00   2.1929506e+00   1.9364651e+00   2.0311265e+00   1.5676446e+00   5.7112418e+00  -7.0622803e-01   8.8089513e-02  -2.2698057e+00   8.0708663e+00   3.2511298e+00  -3.9976495e-01  -2.4517163e+00  -8.8458951e-01  -3.0571266e+00   3.2196879e+00  -2.1399186e+00   1.9173532e+00   6.8206135e-01   4.8241345e+00   3.0669033e+00  -7.7821717e-01  -1.0207862e+00   2.1841509e+00   3.2209577e+00   2.6578706e+00   3.4893634e+00  -3.2444312e+00   1.3822161e+00  -3.5768750e+00  -4.2094358e+00   1.4860959e+00  -1.5621554e+00  -5.7956289e+00  -4.0236513e+00   3.7535581e-01  -3.1869423e+00  -1.5134275e+00  -3.5830942e+00  -4.0134233e+00  -5.6389203e+00   5.8155045e+00   7.6535923e+00   6.3329934e+00   6.1566496e+00   3.4742929e+00   6.6874167e+00   2.3019180e+00   1.8261835e+00  -1.2627756e+00   1.0752619e+00  -8.5190429e-01  -3.1122961e-01
   1.4462570e+00   2.0526005e+00  -1.0034944e+00  -9.3119146e-01   3.9375675e-01  -8.4362060e-01  -1.2861356e+00  -6.3810777e-01   5.5953964e-01  -2.1420157e+00   2.8892685e+00   2.2174607e+00   1.9118316e+00   1.5996911e+00   1.8434259e+00   2.7883965e+00   2.7573032e+00   2.9603302e+00   1.0708140e+00   5.7184372e-02   2.1159275e+00   1.6065515e+00  -2.3026082e+00  -1.2750270e+00  -7.0544585e-01  -2.0860792e-01   1.8595790e+00   3.3202167e+00   3.7223765e+00   4.0511635e+00  -3.7378534e+00  -2.8504783e+00   5.1847850e-01  -5.4878969e-02  -5.4635622e+00  -6.8284449e+00  -2.9653613e-02   1.1403459e+00   1.7250460e+00   1.2216781e+00   1.5769101e+00   1.5067881e+00   6.8636168e+00  -2.0713939e-01   1.3171339e+00  -1.9342908e+00   8.7213153e+00   3.1459262e+00   5.4404375e-01  -2.3358924e+00  -5.7149126e-01  -3.5309831e+00   5.3522622e+00  -1.1545200e+00   2.5820280e+00   6.2261071e-01   5.2020298e+00   3.2543218e+00   2.5046826e-01  -9.2510687e-01   2.4048597e+00   3.1684428e+00   1.9156742e+00   3.3477745e+00  -3.5760531e+00   1.6332649e-01  -3.3447219e+00  -3.9786475e+00   1.1474766e+00  -1.6693125e+00  -5.5624639e+00  -3.7261267e+00   3.6486569e-01  -3.0765653e+00  -1.3452617e+00  -3.5611145e+00  -3.4469989e+00  -5.7057081e+00   4.3784355e+00   6.8366492e+00   5.4214872e+00   5.3270989e+00   2.4528565e+00   5.2014358e+00   2.6825448e+00   1.9018326e+00  -1.4979005e+00   9.6831412e-01  -2.2389482e-01  -7.4484241e-02
   8.5018123e-01   1.4635376e+00  -7.8644077e-01  -1.0409119e+00   6.4044947e-01  -1.2648133e+00  -6.9366601e-01  -4.4086213e-01   1.5380116e+00  -2.3178681e+00   3.2071218e+00   2.4985110e+00   2.3837810e+00   1.8203342e+00   1.9824442e+00   2.1113238e+00   2.8817197e+00   3.0353053e+00   2.4032726e-01  -6.7407241e-01   1.7908665e+00   2.0588588e+00  -2.2432595e+00  -1.3469062e+00  -7.0234819e-01  -4.3677570e-01   1.8102000e+00   3.6428455e+00   3.8869639e+00   3.3643311e+00  -2.9930620e+00  -2.8265767e+00  -1.1340003e-01  -2.6661677e-01  -3.9786930e+00  -5.9736006e+00   1.0353500e+00   1.6585826e+00   1.8786201e+00   1.7527586e+00   1.2047572e+00   1.3116957e+00   6.4482237e+00  -5.6714485e-01   1.0392198e+00  -1.8618427e+00   8.4076508e+00   2.1473537e+00  -5.8478764e-02  -2.6828807e+00  -9.8680970e-02  -2.7833782e+00   5.7140162e+00   2.1249097e-01   2.5825607e+00   8.3458752e-01   3.7539104e+00   2.0345019e+00  -1.8571843e-01  -1.1165023e+00   2.9862678e+00   1.8907546e+00   1.6753614e+00   2.5913254e+00  -1.6898137e+00   5.6252018e-01  -2.6911317e+00  -3.5506849e+00   6.1427765e-01  -1.6260683e+00  -5.6424203e+00  -3.8068432e+00   4.7677610e-01  -4.0196778e+00  -1.5780724e+00  -3.9998414e+00  -2.5642617e+00  -6.2536200e+00   4.0117181e+00   7.0657486e+00   5.0137506e+00   5.0606475e+00   2.4211439e+00   5.0130587e+00   2.3171767e+00   2.1530326e+00  -1.9439028e+00   1.3956897e+00  -3.2177259e-01   2.6274246e-02
   8.9543247e-01   1.5662109e+00  -8.4020149e-01  -8.0965813e-01  -1.2833564e-02  -1.2651173e+00  -9.6267081e-01  -4.5238850e-01   8.4813150e-01  -1.8689346e+00   3.5796865e+00   3.3619388e+00   2.3025744e+00   2.0732380e+00   1.8635139e+00   2.4939454e+00   3.4351844e+00   3.7004832e+00   2.3368749e-01  -4.2887973e-01   1.0414910e+00   1.4596609e+00  -1.5390554e+00  -8.3453548e-01  -3.9923096e-01  -2.7812814e-01   1.4571718e+00   3.3302809e+00   3.4609310e+00   3.4225937e+00  -2.4797562e+00  -2.2616080e+00   5.5031661e-01   9.3235749e-02  -3.2887584e+00  -5.8400117e+00   9.8599398e-01   1.5361034e+00   1.5407037e+00   1.4746743e+00   1.6892882e+00   2.0007028e+00   6.4820744e+00  -8.1073857e-01   3.8134966e-01  -2.4217152e+00   7.8853188e+00   1.5650512e+00   1.9188024e-01  -2.9898942e+00  -1.6368582e-01  -3.1101355e+00   6.7472379e+00  -3.1314043e-01   2.7750491e+00   8.0034706e-01   3.6734903e+00   2.0275492e+00  -5.4092105e-01  -1.6032294e+00   2.5008995e+00   9.7558666e-01   1.6208035e+00   3.0200204e+00  -1.5209692e+00  -1.2144606e-01  -3.4037980e+00  -3.7073584e+00   3.7659778e-02  -1.7799199e+00  -5.4916493e+00  -3.6339124e+00   8.1101823e-01  -2.9886754e+00  -1.0495125e+00  -2.9114559e+00  -1.9474389e+00  -6.5578424e+00   4.5642060e+00   8.1117817e+00   5.3368538e+00   6.1690834e+00   2.2557368e+00   5.5890333e+00   2.2553026e+00   2.4418801e+00  -1.8861717e+00   1.3781506e+00  -6.6901825e-01  -2.5995702e-02
   9.4553987e-01   1.5268121e+00  -1.0711729e+00  -6.6909752e-01  -4.5689555e-01  -1.2604446e+00  -1.1151410e+00  -4.4118237e-01   4.1864726e-01  -1.2817211e+00   4.1881353e+00   4.2587836e+00   2.5169688e+00   2.4281821e+00   1.8343499e+00   2.6854678e+00   4.0817729e+00   4.3590354e+00  -3.7454657e-02  -1.9528126e-01   7.7016320e-01   5.8618868e-01  -1.0306736e+00  -6.7853628e-01   2.7905045e-02  -5.3711401e-01   1.1638766e+00   3.2097923e+00   2.9994512e+00   3.4602874e+00  -1.7538584e+00  -1.7575390e+00   6.3307844e-01   2.2708652e-01  -2.4047103e+00  -5.2926246e+00   1.2589200e+00   1.4745183e+00   1.5299724e+00   1.3707945e+00   1.8030360e+00   2.4708799e+00   6.2362214e+00  -1.0377405e+00  -4.4270481e-01  -2.7257969e+00   7.0219900e+00   9.3049652e-01   3.8200282e-01  -3.1526616e+00  -3.4730031e-01  -3.2904906e+00   7.4421458e+00  -9.3333244e-01   2.8249215e+00   5.4279631e-01   3.1073849e+00   1.7326496e+00  -8.0730987e-01  -1.8564780e+00   2.7293179e+00   4.4884538e-01   1.5295807e+00   3.5355392e+00  -6.4394746e-01   3.1373580e-02  -4.1975624e+00  -3.9273812e+00  -1.0388591e+00  -2.0157883e+00  -5.2399219e+00  -3.5545420e+00   5.6388303e-01  -1.9489027e+00  -7.1007362e-01  -1.6401776e+00  -1.3840996e+00  -6.7431825e+00   4.9492117e+00   9.0756087e+00   5.3531311e+00   7.0007420e+00   2.1575429e+00   6.1705103e+00   1.9586344e+00   2.7256338e+00  -1.7658995e+00   1.4701308e+00  -1.0830108e+00  -4.1655089e-02
   1.1432193e+00   1.9698305e+00  -1.3285609e+00  -3.3165247e-01  -1.2881179e+00  -1.5199764e+00  -1.5207464e+00  -3.9049382e-01  -2.7197697e-01  -8.2047935e-01   4.6111825e+00   4.9952722e+00   2.3736984e+00   2.4700162e+00   1.3230200e+00   2.8605891e+00   4.7747329e+00   4.9386469e+00  -1.5521949e-01   3.6614047e-01  -5.3456449e-01  -6.0844638e-01  -8.5052181e-01  -4.3211539e-01  -1.6003861e-01  -1.0011462e+00   4.2325678e-01   2.3762391e+00   2.3910559e+00   3.1287972e+00  -1.3903450e+00  -1.4970448e+00   1.2215072e+00   6.7255594e-01  -1.7686090e+00  -5.4860301e+00   1.1490865e+00   1.0348160e+00   1.2601907e+00   1.2526302e+00   2.0093453e+00   2.8095842e+00   6.0265539e+00  -1.0572018e+00  -6.3146380e-01  -2.8250461e+00   6.1584858e+00   7.8771296e-01   6.5422165e-01  -2.9942306e+00  -8.2337299e-01  -3.3376292e+00   7.4468912e+00  -1.3950126e+00   3.1533627e+00   6.5706940e-01   3.2370700e+00   2.0210771e+00  -1.5315369e+00  -2.2214482e+00   2.7594660e+00  -6.9694230e-02   1.5905801e+00   4.0662194e+00  -2.5120592e-01  -6.4613724e-01  -5.0838396e+00  -4.3245830e+00  -1.5543983e+00  -2.4931279e+00  -5.4603818e+00  -3.3429633e+00   5.2110572e-01  -9.6611162e-01  -2.4844605e-01  -4.2183758e-01  -7.2777146e-01  -7.0095597e+00   5.7735026e+00   1.0191669e+01   5.6536452e+00   8.1804569e+00   1.7937871e+00   6.5157062e+00   1.9217067e+00   3.3260409e+00  -1.4941122e+00   1.6134256e+00  -1.1304242e+00   2.3800448e-01
   1.0141344e+00   1.5194263e+00  -1.3410495e+00  -1.4707611e-01  -1.8014161e+00  -1.2433134e+00  -1.5885420e+00  -2.5411462e-01  -8.6265387e-01  -7.5447673e-02   4.9073864e+00   5.4923909e+00   2.2465474e+00   2.1131779e+00   8.5497937e-01   2.8351952e+00   4.7346103e+00   4.9124810e+00  -9.4263267e-01  -1.4115401e-01  -7.9506766e-01  -1.9011192e+00  -1.3836825e-01  -2.6580426e-01   1.2844662e-01  -1.4646499e+00   4.1046457e-03   1.9437400e+00   1.3942435e+00   2.4207115e+00  -1.1058483e+00  -1.4286727e+00   5.3665083e-01   8.5775245e-02   1.4756750e-01  -4.8032317e+00   1.6938946e+00   7.4678586e-01   1.0890786e+00   7.0769735e-01   1.4219948e+00   2.3849540e+00   6.9992978e+00  -4.1504351e-01   1.4673137e-01  -2.5849129e+00   6.8859530e+00   7.0489865e-01   1.9146772e+00  -2.8968596e+00  -1.8795965e-01  -3.4498427e+00   9.2909211e+00  -1.1021778e+00   3.5817286e+00   5.3006298e-01   2.4629016e+00   1.0358589e+00  -1.3641859e+00  -2.8277704e+00   2.8361941e+00  -9.2897663e-01   8.0706653e-01   4.0299372e+00   8.9800124e-01  -1.1722210e+00  -5.2871577e+00  -4.0879320e+00  -3.3682412e+00  -3.3882987e+00  -4.5190224e+00  -2.9361927e+00  -8.0155984e-02  -4.7137814e-01  -3.2092088e-01   3.1359321e-01  -1.3922056e-01  -7.6338062e+00   4.7609501e+00   9.8822552e+00   4.8712289e+00   7.8561854e+00   1.3670288e+00   6.0838909e+00   1.9046045e+00   3.6201425e+00  -1.2687826e+00   1.9596898e+00  -1.5111598e+00   1.2792408e-01
   1.2105667e+00   1.3426202e+00  -1.2710976e+00  -2.0467709e-01  -1.6182209e+00  -1.0517773e+00  -1.3844519e+00  -3.7014460e-01  -6.2486550e-01   5.0152342e-02   4.5921551e+00   5.0439292e+00   2.1527331e+00   1.9011151e+00   1.0885676e+00   2.7105837e+00   4.4409502e+00   4.1516098e+00  -5.6000871e-01   1.4497430e-01   6.5466878e-01  -6.8270187e-01   5.3972798e-01   1.9314664e-01   1.5823866e+00  -1.0716675e-01   2.1652164e-01   2.3272125e+00   9.5400208e-01   1.6554981e+00   3.1272652e-01  -2.3259935e-01   1.2397168e+00   4.0222189e-01   7.5692979e-01  -3.3383436e+00   1.5780952e+00   6.7737352e-01   1.0717948e+00   7.5980319e-01   2.2725583e+00   3.4497378e+00   5.7832448e+00  -8.3741385e-01  -5.7967477e-01  -2.3494467e+00   5.2136839e+00  -5.1458997e-01   1.0881809e+00  -2.8730518e+00  -1.1705825e+00  -3.4445594e+00   8.6561423e+00  -1.1117237e+00   3.0597735e+00   2.1239995e-03   2.3596903e+00   8.9615815e-01  -1.9194477e+00  -2.8567264e+00   2.2631924e+00  -2.5582104e+00   1.1361488e+00   3.0014649e+00   1.2395306e+00  -1.3687131e+00  -4.5696415e+00  -2.8851490e+00  -3.1722266e+00  -2.3939230e+00  -3.2937967e+00  -2.1460116e+00   5.0356250e-01   4.8583765e-01   9.6358485e-01   1.6484201e+00   7.4453358e-01  -6.2377817e+00   4.5202503e+00   8.8914581e+00   4.4789458e+00   7.2254375e+00   1.0064271e+00   5.2008901e+00   1.9175130e+00   3.5646742e+00  -1.6420513e+00   1.2945064e+00  -1.4891348e+00   1.0754853e-01
   9.4932899e-01   1.4096138e+00  -1.4241724e+00  -1.2190520e-01  -1.7509087e+00  -1.6321686e+00  -1.4697799e+00  -6.4503060e-02  -5.0630295e-01   2.4075320e-01   4.4945736e+00   5.8337269e+00   1.9789712e+00   2.3920779e+00   6.9375884e-01   2.2980360e+00   4.6306457e+00   4.9569663e+00  -1.0419563e+00   1.9365726e-03  -6.4123794e-01  -1.3361991e+00   3.4498409e-01   1.0916714e-01   7.8853759e-01  -7.9544352e-01  -9.7201307e-02   1.7487020e+00   7.5570033e-01   1.2605611e+00   3.3606299e-01  -3.0101674e-01   6.0631294e-01   1.8751664e-01   1.4631818e+00  -3.0665584e+00   1.7398280e+00   7.7835118e-01   1.1157744e+00   9.8114294e-01   1.2823169e+00   3.2299440e+00   6.1507739e+00  -5.4846530e-01  -2.4042005e-01  -2.1672493e+00   4.7355450e+00  -5.9714487e-01   1.2909481e+00  -2.8207344e+00  -1.4326581e+00  -3.5908873e+00   8.2502840e+00  -1.2703012e+00   2.9804542e+00  -2.2974480e-02   1.7930343e+00   8.3871662e-01  -2.2471108e+00  -2.6829626e+00   2.5786290e+00  -1.7505566e+00   1.2126357e+00   3.8312105e+00   1.4919251e+00  -1.0158113e+00  -4.9140003e+00  -3.0897800e+00  -3.8319031e+00  -2.8895422e+00  -3.6946592e+00  -2.1689958e+00   2.0130501e-01   5.4517549e-01   9.6722015e-01   2.1907402e+00   8.6621244e-01  -6.2573987e+00   4.8086816e+00   9.5713566e+00   4.6222047e+00   7.8393264e+00   1.0509190e+00   5.2863407e+00   1.6064910e+00   3.8259699e+00  -1.7951704e+00   1.4184614e+00  -1.6463289e+00   2.1072880e-01
   8.8620670e-01   1.4398084e+00  -1.4844304e+00   1.6395257e-02  -2.0294562e+00  -1.7578943e+00  -1.7030902e+00  -2.3147802e-02  -8.4576808e-01   7.6681955e-01   4.7443602e+00   6.3727941e+00   1.9800373e+00   2.4538044e+00   6.9903221e-01   2.6435583e+00   4.7821653e+00   4.9789482e+00  -6.9824784e-01   2.0321899e-01  -1.2038256e+00  -1.9489298e+00   7.5551857e-01   6.0385392e-01   9.1402235e-01  -8.0064996e-01  -5.5156982e-01   1.2094494e+00   3.5376244e-01   1.2712478e+00   8.9835142e-01   4.0253554e-01   7.8688687e-01   3.1606959e-01   1.8468505e+00  -2.8965167e+00   1.7833863e+00   5.4893427e-01   1.2134753e+00   9.1448481e-01   1.8267840e+00   3.5104506e+00   5.8552714e+00  -3.0174335e-01  -2.4310269e-01  -2.1855992e+00   3.9638076e+00  -3.5865499e-01   1.4838788e+00  -2.7015040e+00  -1.7025485e+00  -3.6628012e+00   7.7970991e+00  -1.8975531e+00   2.9137191e+00   1.7825773e-02   1.5525776e+00   6.0950103e-01  -2.8130218e+00  -3.0058666e+00   1.9764177e+00  -1.9664691e+00   1.5400226e+00   4.1326935e+00   1.4676356e+00  -1.3085578e+00  -5.6225748e+00  -3.1219385e+00  -4.5597682e+00  -3.6371281e+00  -3.2283527e+00  -1.6873078e+00   2.7761298e-01   1.5294617e+00   1.4200190e+00   3.0818115e+00   1.1387075e+00  -5.6627135e+00   5.1550865e+00   9.4430372e+00   4.9106087e+00   8.3723466e+00   9.6348540e-01   5.5466593e+00   1.7243519e+00   4.1117039e+00  -1.7356861e+00   1.4142384e+00  -1.9617021e+00   2.7322670e-01
   9.3127386e-01   1.0499770e+00  -1.1451384e+00   1.4997677e-01  -2.1713403e+00  -1.4811971e+00  -1.9291785e+00  -9.7523263e-02  -1.2557445e+00   9.0741615e-01   3.9008943e+00   5.3131893e+00   9.1624701e-01   1.1329591e+00  -3.0788533e-01   2.1480125e+00   3.6111443e+00   3.6520006e+00  -1.0820766e+00  -3.5702389e-01  -1.1546561e+00  -2.5722486e+00   1.3832087e+00   8.2916734e-01   1.1017670e+00  -8.4422411e-01  -7.5643316e-01   4.6482842e-01  -1.0373595e+00  -2.5663729e-01   6.3007869e-01   1.6372380e-01   4.7747889e-01  -2.4550919e-01   3.3608254e+00  -1.9838027e+00   2.1620057e+00   9.2575487e-02   1.0362119e+00   2.5743464e-01   1.1446279e+00   2.5762348e+00   6.0528883e+00   5.2081424e-01   6.2686280e-01  -1.7459118e+00   4.2477482e+00  -5.8055763e-01   2.1862865e+00  -2.4189665e+00  -7.5794884e-01  -3.4909666e+00   8.3798220e+00  -1.1570554e+00   2.8411827e+00  -2.0319752e-01   1.3847259e+00   1.0796007e-01  -2.1362355e+00  -3.2241278e+00   1.0218245e+00  -2.8699158e+00   5.4407840e-01   3.0357967e+00   1.3287612e+00  -2.8115371e+00  -4.6397826e+00  -2.0809406e+00  -4.7782882e+00  -3.6849341e+00  -2.1725902e+00  -8.4693528e-01   3.8612187e-02   1.6596465e+00   1.3679385e+00   2.9214490e+00   1.8397772e+00  -5.2846193e+00   3.1668079e+00   6.8724163e+00   3.4197881e+00   6.4037792e+00  -1.4362952e-02   3.6024728e+00   1.8548324e+00   3.8707723e+00  -2.1182805e+00   1.4052474e+00  -1.9022116e+00   1.8506527e-01
   4.1067528e-01   5.8721938e-01  -9.4975760e-01   2.9849856e-02  -1.5762020e+00  -1.8255147e+00  -1.6510476e+00  -4.1533202e-02  -4.7237131e-01   5.3738920e-01   3.5413527e+00   4.6342327e+00   8.5558503e-01   6.6375623e-01  -3.5615719e-01   1.4562584e+00   2.9540639e+00   2.5671246e+00  -1.0414267e+00  -7.6724331e-01  -8.2558690e-01  -1.9296490e+00   1.1773006e+00   8.2683309e-01   1.1685121e+00  -7.5447574e-01  -7.1626764e-01   3.7041235e-01  -1.1635526e+00  -1.0854521e+00   1.3578083e+00   5.3970392e-01  -1.1476106e-01  -4.0911599e-01   4.2412332e+00  -9.6764436e-01   2.6768227e+00   2.0486275e-01   1.4684158e+00   7.3915271e-01   1.1625837e+00   2.2491045e+00   5.0663575e+00   8.9432459e-01   1.2733992e+00  -8.3669387e-01   3.3556390e+00  -4.7656821e-01   1.6403961e+00  -2.1357148e+00  -7.3069487e-01  -2.8368875e+00   7.0931466e+00  -2.4424213e-01   2.4543504e+00  -3.5168736e-02   3.8492173e-01  -7.8102781e-01  -2.4411944e+00  -3.0394068e+00   8.7790197e-01  -3.3560971e+00   7.6717325e-01   2.0261058e+00   2.1509518e+00  -2.6965139e+00  -3.5714737e+00  -1.0237401e+00  -4.9793554e+00  -3.9677792e+00  -1.5325910e+00  -4.4109459e-01   5.1314378e-02   1.2362267e+00   1.3897659e+00   2.4725918e+00   2.2443326e+00  -4.1374943e+00   2.3691560e+00   5.1311163e+00   2.9258304e+00   5.2711472e+00  -1.9102552e-01   2.6092605e+00   1.8457123e+00   3.9095404e+00  -2.4421667e+00   1.4998599e+00  -1.7680981e+00   3.8329337e-01
   1.1223978e-01   6.9472898e-02  -6.1867950e-01   1.1668181e-01  -1.7469565e+00  -1.3920536e+00  -1.5832501e+00  -6.5916786e-02  -9.7438428e-01   1.0484826e+00   3.2049244e+00   4.5288631e+00   5.3755665e-01   1.1108683e-01  -3.0388740e-01   1.8439199e+00   2.0122627e+00   1.4827555e+00  -1.1500735e+00  -1.1956320e+00  -1.4896967e+00  -2.2881274e+00   2.1223223e+00   1.6287187e+00   1.3914269e+00  -3.1158421e-01  -1.1561449e+00  -1.4424674e-01  -1.8470153e+00  -1.2497010e+00   1.3615060e+00   1.0486814e+00  -1.9678118e-01  -6.7051574e-01   4.9562226e+00   2.8539001e-01   2.7386326e+00   1.9385492e-02   1.1499909e+00   2.1968505e-01   1.1240657e+00   1.2966558e+00   4.6820138e+00   1.4685778e+00   9.0368687e-01  -1.1732862e+00   3.5217795e+00  -2.1682633e-01   1.7740717e+00  -2.1798118e+00  -1.5789098e-01  -2.4863729e+00   6.3115869e+00  -9.2135115e-01   1.9923618e+00  -1.0141331e-01   2.4388779e-01  -1.1488148e+00  -2.4824140e+00  -3.5483187e+00  -5.5009557e-01  -4.1742436e+00   8.6465458e-02   1.2182358e+00   1.6825410e+00  -3.4995684e+00  -3.2023393e+00  -3.7738776e-01  -4.9443141e+00  -3.7420324e+00  -7.5775881e-01   9.9877808e-02   2.2667999e-01   1.5422036e+00   1.2441800e+00   2.3350142e+00   2.3150645e+00  -3.3538947e+00   1.4161815e+00   3.0461547e+00   2.1531288e+00   4.1458309e+00  -4.8423665e-01   2.1391155e+00   1.8320977e+00   3.5799941e+00  -2.2392606e+00   1.3254968e+00  -2.0172985e+00  -3.1095238e-02
  -2.0098714e-01  -3.9820664e-01  -4.0664150e-01   1.1042131e-01  -1.5439541e+00  -9.3348389e-01  -1.3334568e+00  -1.2496994e-01  -1.1360450e+00   1.4260924e+00   3.0848857e+00   4.3494353e+00   6.3049048e-01  -3.0501840e-01  -1.9760681e-02   2.2244547e+00   1.2842346e+00   4.4136787e-01  -1.2018325e+00  -1.5328939e+00  -1.1727116e+00  -2.3645740e+00   2.8007470e+00   2.1122403e+00   1.9561265e+00   1.1759324e-01  -1.3245290e+00  -3.5429012e-01  -2.3310119e+00  -1.1378712e+00   1.6014833e+00   1.5441967e+00  -8.5563345e-01  -9.6485654e-01   5.1585541e+00   1.4227547e+00   2.7667326e+00  -6.7937347e-02   1.1374292e+00  -9.1865772e-02   1.5202723e+00   8.0126719e-01   3.8296593e+00   1.9724318e+00   6.2826343e-01  -1.2132336e+00   3.1747769e+00   3.4517070e-01   1.7671479e+00  -2.0758673e+00  -4.6706593e-03  -2.2058085e+00   5.3726077e+00  -1.5655938e+00   1.4799780e+00  -1.7519025e-01  -1.2600913e-01  -1.6166067e+00  -2.5878082e+00  -3.8838940e+00  -1.3619445e+00  -4.4151893e+00  -2.7196665e-01   6.7476936e-01   1.6837326e+00  -3.5927194e+00  -3.2523596e+00   5.2588466e-02  -5.4903057e+00  -3.9704261e+00   2.7458423e-01   5.1044514e-01   1.9651606e-01   2.1234064e+00   1.0787460e+00   2.2617095e+00   2.2049286e+00  -1.7718539e+00   7.1363800e-01   1.1287827e+00   1.5672292e+00   3.1986946e+00  -6.3514405e-01   1.8747077e+00   1.9321306e+00   3.3375715e+00  -1.9115298e+00   1.1224019e+00  -2.1925192e+00  -2.5077966e-01
  -4.3788595e-01  -3.2898083e-01  -2.0942609e-01   1.3972302e-01  -1.2959742e+00  -7.2763834e-01  -1.3912640e+00  -2.5221191e-01  -1.0849149e+00   1.6421272e+00   2.4853812e+00   3.7946564e+00   2.5000091e-01  -7.1778108e-01  -3.8972847e-02   2.7223783e+00   4.5612308e-01  -5.9778389e-01  -9.4250788e-01  -1.5232226e+00  -1.7052311e+00  -2.1270145e+00   2.6208316e+00   2.5494756e+00   1.5461829e+00   3.3003561e-01  -1.6880793e+00  -7.8178410e-01  -2.5131104e+00  -1.1804987e+00   1.1255334e+00   1.6402170e+00  -6.9494242e-01  -7.2099695e-01   4.3160895e+00   1.3103625e+00   2.4657816e+00  -3.7692104e-01   1.1358288e+00  -1.8555348e-01   2.1665539e+00   9.7117199e-02   2.9090253e+00   2.4741491e+00   1.0207999e+00  -1.2369644e+00   2.6438499e+00   1.5643787e+00   1.6020858e+00  -1.8704955e+00  -7.4796130e-02  -1.8839664e+00   2.9434203e+00  -2.3720486e+00   1.0528272e+00   2.0132785e-01   1.4158311e-01  -1.4808833e+00  -2.7315445e+00  -3.8837154e+00  -2.3765552e+00  -4.0368613e+00  -1.8953904e-02   3.0746117e-01   4.7989488e-01  -4.2371984e+00  -3.2728944e+00   8.3385928e-02  -4.8219490e+00  -4.2874478e+00   3.1857384e-01   1.0091020e+00   6.3998066e-01   2.2346983e+00   1.0036904e+00   1.6265177e+00   1.9912295e+00  -1.6688908e-01   6.6141907e-01  -6.7808633e-01   1.6476213e+00   2.7451447e+00  -8.5274418e-01   1.6503866e+00   2.1722790e+00   3.2192478e+00  -1.7970888e+00   9.4450102e-01  -1.8762790e+00  -1.5022718e-01
  -9.8211850e-01  -1.1020747e+00   8.0810731e-02   1.7682006e-01  -1.1784425e+00  -3.9108581e-01  -1.2180639e+00  -2.1695933e-01  -1.2005528e+00   1.9012906e+00   2.2070039e+00   3.3480314e+00   1.0263466e-01  -1.3729845e+00  -4.4465707e-02   2.8025817e+00  -4.5491216e-01  -1.8139711e+00  -1.4971391e+00  -2.2375437e+00  -1.9922398e+00  -2.5657695e+00   3.1180749e+00   2.8442987e+00   1.4738155e+00   1.3731576e-01  -1.8434979e+00  -1.1192401e+00  -2.8765758e+00  -1.2884293e+00   7.2863378e-01   1.5395541e+00  -1.6665524e+00  -1.2393226e+00   5.0638272e+00   2.5776353e+00   2.7697552e+00  -4.1618261e-01   1.0394475e+00  -6.0420902e-01   1.4623262e+00  -1.3404073e+00   2.5330788e+00   3.1624328e+00   1.2700951e+00  -1.0958890e+00   2.9887108e+00   2.3399656e+00   1.9410226e+00  -1.6939060e+00   6.5855202e-01  -1.4779648e+00   2.2158287e+00  -2.5665336e+00   5.9432043e-01   1.3109661e-01  -3.7462598e-01  -2.2237371e+00  -2.5143582e+00  -4.1633330e+00  -2.9499795e+00  -4.2152080e+00  -7.2595579e-01  -4.8457263e-01   6.6267724e-01  -4.3320617e+00  -2.8096451e+00   5.5617379e-01  -5.2983806e+00  -4.5697057e+00   1.0319962e+00   1.3220438e+00   1.0935665e-01   1.8164067e+00   7.0773176e-02   7.4229645e-01   1.9344585e+00   6.6971501e-01  -6.5981720e-01  -2.8578289e+00   7.5950438e-01   1.2445933e+00  -9.8489736e-01   1.1022239e+00   2.2099184e+00   2.9069360e+00  -1.5231859e+00   1.0365423e+00  -1.9839226e+00  -4.4241946e-01
  -1.0151670e+00  -6.6543703e-01  -4.5647687e-02   2.7765887e-01  -1.3378311e+00  -9.1004119e-01  -1.4204960e+00  -3.3980498e-01  -1.3516609e+00   1.4527680e+00   1.8383411e+00   2.7152469e+00  -4.3523453e-02  -1.6664520e+00  -2.7631080e-01   2.5853542e+00  -7.9943549e-01  -2.5095696e+00  -9.5341981e-01  -1.4688692e+00  -2.7683688e+00  -2.6782033e+00   2.5239890e+00   2.6747608e+00   7.0275252e-01  -2.2449712e-01  -2.2285008e+00  -2.1871499e+00  -2.5683591e+00  -1.1064396e+00   4.8384628e-01   1.4594133e+00  -1.5990518e+00  -7.1313826e-01   3.8431979e+00   2.6556797e+00   2.0670008e+00  -6.3608386e-01   9.1290308e-01  -3.9093927e-01   1.6944777e+00  -1.3577833e+00   9.7289665e-01   3.1671670e+00   1.0756432e+00  -7.1058574e-01   1.0682065e+00   3.1445896e+00   1.1998677e+00  -9.4235049e-01  -4.2116208e-01  -1.0293048e+00  -6.8245141e-01  -3.0283951e+00   1.3506550e-01   2.4778443e-01   1.1651929e-02  -1.4164957e+00  -3.0711934e+00  -3.5352681e+00  -3.1423839e+00  -3.1748844e+00  -1.3649307e-01  -4.9753555e-01   1.0997605e-01  -3.9212011e+00  -2.9749855e+00   5.2253412e-01  -4.5752517e+00  -4.5392911e+00   6.7439150e-01   1.4554057e+00   2.4465901e-01   2.2364883e+00   1.7273020e-01   7.1894237e-01   1.7776260e+00   2.8496685e+00  -3.0411922e-01  -3.7180751e+00   9.2505137e-01   8.5628558e-01  -9.4724073e-01   8.8044977e-01   2.3875892e+00   2.8847900e+00  -1.1525279e+00   8.3638490e-01  -1.5283463e+00  -1.1584747e-01
  -1.2002126e+00  -8.8797275e-01   5.9473066e-02   4.0969825e-01  -1.2542514e+00  -6.2869374e-01  -1.6370830e+00  -4.4631467e-01  -1.6755987e+00   1.4689342e+00   1.4591504e+00   2.1048909e+00  -3.6622668e-01  -2.0745427e+00  -3.8809719e-01   2.6446249e+00  -1.4515172e+00  -3.2145134e+00  -8.7623474e-01  -1.3973064e+00  -2.9590851e+00  -2.9976184e+00   2.6925642e+00   2.7160056e+00   5.4286176e-01  -4.0833587e-01  -2.1879369e+00  -2.4263010e+00  -2.6735590e+00  -8.0790833e-01  -9.4795440e-02   1.3056755e+00  -1.9724169e+00  -7.4115676e-01   3.5191504e+00   3.3496227e+00   1.8594429e+00  -6.7465639e-01   8.5206051e-01  -6.3092200e-01   1.4171071e+00  -2.0317373e+00  -1.2205523e-01   3.3391655e+00   5.8381003e-01  -7.8443028e-01   1.4678863e-01   3.5856729e+00   1.1497464e+00  -6.9497095e-01  -3.1161232e-01  -9.0175270e-01  -1.8457597e+00  -3.7611519e+00  -4.4103107e-01   2.0831678e-02  -1.3064760e-01  -1.3494610e+00  -2.7193221e+00  -3.2225553e+00  -3.6689299e+00  -2.4912229e+00  -4.3591636e-01  -6.2169044e-01  -4.9237525e-01  -3.7937725e+00  -2.9896746e+00   6.0857226e-01  -4.4197984e+00  -4.4906218e+00   9.5126033e-01   1.6841308e+00  -1.0480333e-01   2.4433547e+00  -4.2701162e-01   2.4642954e-01   1.5113163e+00   4.1418320e+00  -1.0846653e+00  -5.1180304e+00   4.3109181e-01  -1.1945554e-01  -1.0059091e+00   6.3216407e-01   2.3153536e+00   2.3989981e+00  -9.5813745e-01   6.7813538e-01  -1.4710723e+00  -2.8399883e-01
  -1.3242326e+00  -1.0397507e+00   4.6704855e-01   5.3795423e-01  -1.1240865e+00  -4.5316644e-01  -1.4731358e+00  -6.0153034e-01  -1.6336701e+00   1.4000227e+00   1.1265749e+00   1.4243528e+00  -4.2729596e-01  -2.4715846e+00  -2.3829060e-01   2.6915556e+00  -2.1655194e+00  -3.9697112e+00  -6.8639957e-01  -1.3021312e+00  -3.5993207e+00  -3.0512282e+00   3.1319061e+00   2.9863149e+00   4.6248329e-01  -3.2305569e-01  -2.4335584e+00  -2.8979210e+00  -2.7164473e+00  -4.4338457e-01  -5.5849229e-01   1.1780279e+00  -2.2320178e+00  -7.7914153e-01   2.5857157e+00   3.6655432e+00   1.8222562e+00  -5.1090755e-01   6.5848478e-01  -7.3940993e-01   1.9104574e+00  -2.4641017e+00  -2.1651184e+00   2.9571119e+00  -1.0709542e+00  -1.5544497e+00  -1.2764959e+00   3.3521396e+00   3.2786790e-01  -5.5838345e-01  -8.5438087e-02  -1.2876940e-01  -3.7396263e+00  -4.2600563e+00  -1.1649769e+00   7.3576612e-03  -2.3303938e-01  -1.1677854e+00  -2.7974886e+00  -3.1219631e+00  -4.6538021e+00  -2.3138080e+00  -9.7842989e-01  -1.1552124e+00  -1.1014298e+00  -3.9558049e+00  -3.2631862e+00   4.1866719e-01  -3.6010929e+00  -3.9847654e+00   1.1332316e+00   2.0352404e+00   2.4330261e-01   2.8408085e+00  -8.1555223e-01  -3.9395545e-01   1.3802392e+00   5.8092802e+00  -1.5205598e+00  -6.4966038e+00  -2.1128931e-01  -1.2629100e+00  -1.1748045e+00   3.4207938e-01   2.1877217e+00   1.7465403e+00  -9.2815078e-01   4.3900916e-01  -1.4327710e+00  -4.3006516e-01
  -1.5376529e+00  -1.4472750e+00   7.6065635e-01   5.6172219e-01  -5.8628123e-01  -1.1002190e-01  -1.3710743e+00  -7.2887250e-01  -1.3704765e+00   1.1623043e+00   6.0892970e-01   4.1716142e-01  -6.7481877e-01  -2.9215801e+00  -1.4688760e-01   2.5992111e+00  -2.8631218e+00  -4.8310623e+00  -5.9705863e-01  -1.4307793e+00  -2.7993876e+00  -2.6079101e+00   3.2585991e+00   2.9468686e+00   7.5952368e-01  -1.9419935e-01  -1.9801696e+00  -2.7257722e+00  -2.6933323e+00  -2.6149532e-01  -7.7416134e-01   1.0529734e+00  -2.6625876e+00  -9.1258781e-01   2.1396835e+00   4.1211019e+00   1.9053447e+00  -3.5514249e-01   8.0000281e-01  -8.7960620e-01   2.0769736e+00  -2.6961265e+00  -3.4459039e+00   2.8373305e+00  -1.4465346e+00  -1.4906117e+00  -2.1419725e+00   3.5218176e+00   3.1991031e-02  -3.3107954e-01   3.9300719e-01   1.7710794e-01  -4.3861672e+00  -4.0870455e+00  -1.6848208e+00  -8.0992569e-02  -6.7933510e-01  -1.5570498e+00  -2.2217025e+00  -2.7815909e+00  -5.1085697e+00  -2.1071913e+00  -1.2430448e+00  -1.7973963e+00  -1.3817529e+00  -3.8099883e+00  -2.8897951e+00   6.7874798e-01  -3.4177184e+00  -3.7894606e+00   1.8617784e+00   2.3037428e+00   9.6871549e-02   2.8256620e+00  -1.3116077e+00  -1.1877069e+00   1.3775965e+00   7.1030105e+00  -2.5271641e+00  -8.0506811e+00  -8.4374973e-01  -2.6129298e+00  -1.2390618e+00  -2.0965175e-01   2.1410758e+00   1.1365178e+00  -1.0058338e+00   3.2565199e-01  -1.3480252e+00  -4.7218370e-01
  -1.4687735e+00  -1.4182138e+00   1.0931513e+00   8.7927310e-01  -7.3559043e-01   1.4683338e-01  -1.6056501e+00  -9.1147540e-01  -1.7842407e+00   8.3636428e-01  -1.5985235e-01  -7.8859175e-01  -1.4557357e+00  -3.7772237e+00  -7.1859509e-01   2.2843586e+00  -3.6830276e+00  -5.6144238e+00  -4.8255706e-01  -1.1613835e+00  -3.4317666e+00  -2.9226266e+00   3.4044310e+00   2.9548871e+00   4.2916801e-01  -3.6286847e-01  -2.0928180e+00  -3.3683691e+00  -3.0637779e+00  -4.3879308e-01  -1.5621245e+00   5.2679469e-01  -2.4929529e+00  -8.4541375e-01   1.6923235e+00   4.0947339e+00   1.6018989e+00  -5.0308949e-01   3.4643903e-01  -1.2513269e+00   1.9980489e+00  -3.2080040e+00  -4.8706757e+00   2.6185279e+00  -2.1729276e+00  -1.7639695e+00  -3.1037367e+00   3.2698906e+00  -1.4769152e-01   7.0406977e-02   9.8643582e-01   7.5181834e-01  -5.1767631e+00  -3.9409350e+00  -1.9941864e+00  -5.6488155e-02  -5.0555113e-01  -1.1964064e+00  -1.6364213e+00  -2.4505607e+00  -5.9034876e+00  -2.0845715e+00  -2.0425679e+00  -2.4258173e+00  -2.1308594e+00  -4.6919471e+00  -2.4778212e+00   7.8176006e-01  -2.4112681e+00  -3.1631735e+00   2.0441010e+00   2.6562043e+00   1.4235659e-01   2.9906916e+00  -1.7556518e+00  -1.8396801e+00   1.4764285e+00   7.9422007e+00  -3.5774685e+00  -9.3870816e+00  -1.8064944e+00  -4.0367901e+00  -1.7375453e+00  -1.1246378e+00   1.9742267e+00   4.7508988e-01  -9.0933770e-01   2.3026196e-01  -1.0236624e+00  -4.8962771e-01
  -1.6229692e+00  -1.7328647e+00   1.2813435e+00   8.7761295e-01  -3.7538211e-01   4.5717267e-01  -1.3686272e+00  -1.0157333e+00  -1.5082487e+00   7.3535045e-01  -5.6212774e-01  -1.5832061e+00  -1.5405578e+00  -3.9838982e+00  -6.1018529e-01   2.0571657e+00  -4.3574214e+00  -6.2121049e+00  -6.4309224e-01  -1.1937015e+00  -3.2619168e+00  -2.8678464e+00   3.1415897e+00   2.6542917e+00   2.1613988e-01  -7.4443973e-01  -1.9551668e+00  -3.3514797e+00  -2.8708545e+00  -1.6975566e-01  -1.7975411e+00   1.8975664e-01  -2.8539630e+00  -1.0295308e+00   1.1991334e+00   4.2742316e+00   1.7941311e+00  -3.4615298e-01   3.8238777e-01  -1.2745151e+00   1.8913388e+00  -3.7651587e+00  -5.9093194e+00   2.3911376e+00  -2.7044274e+00  -1.7865536e+00  -3.6140681e+00   3.4283324e+00  -4.0631476e-01   4.5796930e-01   1.7357771e+00   1.5685067e+00  -6.0909205e+00  -3.6511878e+00  -2.2676691e+00   6.5694366e-02  -1.2233674e+00  -1.6617823e+00  -8.1702337e-01  -1.8603868e+00  -5.8543958e+00  -1.6703346e+00  -2.5030800e+00  -2.9999321e+00  -2.0818272e+00  -4.1535891e+00  -1.9659376e+00   7.7472219e-01  -2.0550700e+00  -2.6523058e+00   2.2663276e+00   2.5983581e+00  -2.8200896e-02   2.7032684e+00  -2.2790753e+00  -2.6291820e+00   1.3176518e+00   8.4727553e+00  -4.6509459e+00  -1.0515460e+01  -2.6819056e+00  -5.4906623e+00  -1.6901766e+00  -1.4690967e+00   1.5533077e+00  -1.9368188e-01  -6.8667272e-01   4.1638777e-01  -8.9865032e-01  -5.1830597e-01
  -1.6241183e+00  -1.9267406e+00   1.6056202e+00   1.0709385e+00   4.6952856e-02   1.1347702e+00  -1.1449387e+00  -1.0770955e+00  -1.3018670e+00   5.0009396e-01  -1.3161477e+00  -2.6274581e+00  -1.9272244e+00  -4.2931002e+00  -5.6373604e-01   1.7927567e+00  -5.0416731e+00  -6.6480683e+00  -6.1572894e-01  -1.0535796e+00  -2.4364359e+00  -2.0656473e+00   3.3378314e+00   2.6043268e+00   7.4947205e-01  -1.9644875e-01  -1.4200705e+00  -2.8313914e+00  -2.9370282e+00  -1.6932246e-01  -1.9471725e+00   6.7679252e-02  -2.9272713e+00  -1.0915476e+00   7.1909327e-01   4.5979792e+00   1.5347265e+00  -1.6169889e-01   9.2504313e-02  -1.4369670e+00   1.9645456e+00  -3.6492245e+00  -7.4426208e+00   1.7974970e+00  -3.6408304e+00  -1.9732248e+00  -4.6787795e+00   2.5805048e+00  -8.5028799e-01   6.2416523e-01   2.0905537e+00   1.9719756e+00  -6.3013091e+00  -3.2473894e+00  -2.7070729e+00  -1.0320845e-01  -1.5688380e+00  -1.7241511e+00  -1.4252659e-01  -1.3877504e+00  -6.1432984e+00  -1.8710002e+00  -3.1544792e+00  -3.6963454e+00  -2.3399402e+00  -4.2427761e+00  -1.2711219e+00   1.0974999e+00  -1.3380876e+00  -1.5891619e+00   2.9904764e+00   2.8905317e+00   8.4877904e-03   2.7296924e+00  -2.5111807e+00  -2.9789034e+00   1.3658124e+00   9.2115920e+00  -5.7687592e+00  -1.1402139e+01  -3.6755818e+00  -6.8743105e+00  -1.9126175e+00  -2.2306425e+00   1.1181463e+00  -1.0072668e+00  -6.0446076e-01   1.0889913e-01  -5.9646568e-01  -6.1182111e-01
  -1.6162171e+00  -1.7615635e+00   1.7123011e+00   1.3012932e+00   3.2004306e-01   1.7447407e+00  -9.5172692e-01  -1.0174624e+00  -1.1119447e+00   5.9669973e-01  -1.8342410e+00  -2.9813226e+00  -2.1306398e+00  -3.9419533e+00  -3.4586895e-01   1.8887696e+00  -5.3583895e+00  -6.4098938e+00  -5.6034991e-01  -5.9026570e-01  -2.6512230e+00  -1.5016522e+00   3.0384863e+00   2.5775730e+00   6.1910269e-01   2.0474144e-02  -1.2237821e+00  -2.3175724e+00  -2.6736584e+00   2.7218147e-01  -2.1902682e+00   9.3341242e-04  -2.5341985e+00  -8.3425041e-01  -2.8127867e-01   4.3387662e+00   1.0761255e+00  -3.8200703e-02  -2.3003927e-01  -1.3649067e+00   2.0127739e+00  -3.7023980e+00  -8.8347166e+00   1.1176579e+00  -4.8327411e+00  -2.4247496e+00  -5.6595562e+00   2.1735270e+00  -1.4604592e+00   7.4000966e-01   2.2558092e+00   2.5383630e+00  -7.4084706e+00  -3.5020367e+00  -2.9951503e+00   6.9565783e-02  -1.8341655e+00  -1.4686893e+00   2.7441026e-01  -7.7734054e-01  -6.1402402e+00  -1.4663219e+00  -3.4645293e+00  -3.7556422e+00  -2.9352673e+00  -3.9410823e+00  -1.0117857e+00   7.9358269e-01  -2.1940947e-01  -4.9349677e-01   2.8269011e+00   2.8694068e+00   9.2311651e-02   2.5757846e+00  -2.7727297e+00  -3.1760459e+00   1.0714645e+00   9.2928430e+00  -5.9921575e+00  -1.1306739e+01  -4.0732597e+00  -7.2489510e+00  -1.8539031e+00  -2.0575051e+00   3.9589447e-01  -1.6484427e+00  -1.9229853e-01  -5.6367784e-02  -2.2299153e-01  -6.0827468e-01
  -1.8288630e+00  -2.0879849e+00   1.7670698e+00   1.2539967e+00   1.0267980e+00   2.4133551e+00  -5.3645348e-01  -9.4732436e-01  -4.8110570e-01   7.6517788e-01  -2.1231120e+00  -3.1910122e+00  -1.9735471e+00  -3.4180042e+00   3.0291069e-01   2.0450057e+00  -5.3456755e+00  -6.1454046e+00  -5.7545969e-01  -6.2204918e-01  -1.3099474e+00  -2.3404016e-01   2.6827195e+00   2.4674451e+00   1.1500584e+00   6.6005630e-01  -5.7339457e-01  -1.1330304e+00  -2.0528536e+00   8.2142899e-01  -1.7339662e+00   3.6199377e-01  -2.5109991e+00  -8.1791835e-01  -7.4554593e-01   3.9681503e+00   9.3255828e-01   2.9283083e-01  -1.8438598e-01  -1.2531528e+00   2.5041267e+00  -3.1498774e+00  -8.8845920e+00   7.1018940e-01  -4.3582913e+00  -2.2026289e+00  -5.3589778e+00   2.3062705e+00  -1.1831941e+00   8.3440253e-01   2.4772296e+00   2.5688670e+00  -7.0811581e+00  -3.2070797e+00  -2.9674668e+00   2.1385902e-01  -2.4124656e+00  -2.1423051e+00   8.9763769e-01  -4.6124225e-01  -5.6127550e+00  -1.4442568e+00  -3.2148221e+00  -3.8017452e+00  -2.7046442e+00  -3.2460067e+00  -4.8114796e-01   7.6674679e-01  -3.6275257e-01  -2.5148415e-01   3.5572571e+00   2.8060040e+00   1.8726738e-01   2.3198820e+00  -2.6880463e+00  -3.2615011e+00   7.4154219e-01   9.0710597e+00  -6.1086941e+00  -1.0837813e+01  -3.9330105e+00  -7.2293159e+00  -1.4785207e+00  -1.7856251e+00   5.8777729e-02  -2.0554547e+00   2.5971545e-02  -1.1015425e-01  -1.6801526e-01  -6.6144130e-01
  -1.4309153e+00  -1.6214487e+00   1.7514516e+00   1.5947240e+00   5.9479901e-01   2.3412916e+00  -6.6074521e-01  -8.5589863e-01  -6.1949121e-01   7.0303209e-01  -2.5318548e+00  -3.4413508e+00  -2.3983483e+00  -3.1887593e+00  -1.5549683e-01   1.4545299e+00  -5.0798463e+00  -5.2636184e+00  -6.5320418e-01   8.8386746e-02  -2.5793461e+00  -6.8053457e-01   2.3443430e+00   2.1783350e+00   4.5974979e-01   2.3537590e-01  -8.2471948e-01  -1.5318265e+00  -1.9276704e+00   7.8668505e-01  -2.1673369e+00  -1.3076424e-01  -1.9602155e+00  -6.1346478e-01  -1.3024985e+00   3.1511587e+00   5.0587763e-01   3.5443665e-01  -8.1485910e-01  -1.2503610e+00   1.8875274e+00  -3.0252608e+00  -9.5424060e+00  -1.7292001e-01  -5.3683586e+00  -2.6761373e+00  -6.1859855e+00   1.1488116e+00  -1.3326508e+00   1.2114397e+00   2.4306378e+00   3.0470884e+00  -7.6065569e+00  -3.0227611e+00  -2.9511583e+00   1.2203516e-01  -2.0876913e+00  -1.3355092e+00   1.1477533e+00   8.7964173e-02  -5.1483282e+00  -1.0156934e+00  -3.6572252e+00  -3.3958886e+00  -2.9214804e+00  -3.2617119e+00  -4.3203817e-01   1.1518239e-01   7.7647762e-01   8.3639674e-01   2.9009655e+00   2.6978931e+00   1.7571488e-01   2.3442682e+00  -2.6200600e+00  -2.8550185e+00   6.9491934e-01   8.2147338e+00  -5.8468930e+00  -9.4301472e+00  -4.2514384e+00  -7.1631551e+00  -1.6557778e+00  -2.0038691e+00  -6.0301493e-01  -2.4883721e+00   1.4075322e-01  -1.6322202e-01   1.0588944e-01  -6.1297036e-01
  -1.2047058e+00  -1.3649937e+00   1.6332016e+00   1.6373337e+00   8.6339695e-01   2.2044326e+00  -5.1965046e-01  -7.2874951e-01  -1.0684174e-01   4.1456758e-01  -2.6603979e+00  -3.6718243e+00  -2.3484710e+00  -2.5499348e+00  -1.0146489e-01   7.8760985e-01  -4.5684698e+00  -4.3654227e+00  -2.4104098e-01   6.6798908e-01  -2.2152099e+00  -2.5847162e-01   1.5904534e+00   1.6430467e+00   3.7417585e-01   7.2268780e-02  -4.0798016e-01  -1.1318512e+00  -1.3450434e+00   9.6227033e-01  -1.5141468e+00  -3.8036687e-02  -1.5568459e+00  -4.1934481e-01  -1.8391254e+00   2.3685119e+00   4.2564748e-01   6.1889118e-01  -6.9873080e-01  -7.6024945e-01   1.9811711e+00  -2.0596065e+00  -9.9783417e+00  -9.6775914e-01  -5.7182204e+00  -2.3603966e+00  -7.0792563e+00   4.5491331e-01  -1.7519874e+00   1.6151738e+00   2.3625750e+00   3.4644741e+00  -7.4790638e+00  -2.0697905e+00  -2.7330042e+00   2.7205381e-01  -2.6451782e+00  -1.4063542e+00   1.5569350e+00   9.6459366e-01  -4.1700408e+00  -4.2794972e-01  -3.2332443e+00  -3.0288522e+00  -2.4639084e+00  -2.2879227e+00  -9.0282341e-02  -1.2111113e-01   1.1584048e+00   1.3836577e+00   2.8105873e+00   2.3656356e+00   1.5781148e-01   2.2418648e+00  -2.2089514e+00  -2.4712729e+00   5.5013627e-01   7.3990223e+00  -5.5956104e+00  -7.9813949e+00  -4.1185700e+00  -6.8910337e+00  -1.4004488e+00  -1.9838041e+00  -1.1393221e+00  -2.7666706e+00   1.6338169e-01  -4.1340343e-02   2.8376841e-01  -3.3753477e-01
  -1.0084769e+00  -1.4047469e+00   1.9935246e+00   1.9404077e+00   8.8202124e-01   2.8915695e+00  -3.7349665e-01  -6.0137469e-01  -5.2671526e-02   3.8912625e-01  -3.6933796e+00  -4.5294578e+00  -3.2042639e+00  -2.7931899e+00  -6.8362738e-01  -8.3457060e-02  -5.2710823e+00  -4.0863074e+00  -5.2462549e-01   6.1979184e-01  -2.3404703e+00  -8.6036316e-03   1.7162891e+00   1.5050174e+00   3.7435377e-01   3.4920498e-01  -1.7462425e-01  -7.2128779e-01  -1.8681949e+00   9.0215490e-02  -1.8816334e+00  -5.1337011e-01  -1.3949641e+00  -7.9501701e-01  -1.3341668e+00   2.1671306e+00   3.4814660e-01   6.9962807e-01  -1.4189348e+00  -1.0485047e+00   9.6738664e-01  -2.3458877e+00  -1.0258915e+01  -1.5210519e+00  -6.2754173e+00  -2.7284147e+00  -7.1014411e+00  -1.5802916e+00  -1.5785615e+00   1.6129228e+00   3.4361794e+00   3.9989204e+00  -6.3716794e+00  -8.5596108e-01  -2.7358252e+00   7.4331601e-02  -3.0672950e+00  -1.4621761e+00   2.7741763e+00   1.4584752e+00  -4.1731506e+00  -9.0893186e-01  -4.5231270e+00  -3.5188677e+00  -2.5608520e+00  -2.9999540e+00   1.2432101e+00   2.8124592e-01   2.1784477e+00   2.8441909e+00   3.1593861e+00   2.6664508e+00   1.6278225e-01   1.7264840e+00  -2.2794838e+00  -2.5240513e+00   7.0638086e-01   6.0316817e+00  -7.2012650e+00  -8.1578019e+00  -5.6522069e+00  -8.2816639e+00  -2.0087599e+00  -3.3467696e+00  -2.0666481e+00  -3.6360868e+00   3.6310315e-02  -1.4026189e-01   6.2146362e-01  -5.5605099e-01
  -7.8162436e-01  -1.3118178e+00   1.9263720e+00   1.9500722e+00   1.1242443e+00   2.9963510e+00  -1.3281641e-01  -4.3046823e-01   4.0754994e-01   4.3336053e-01  -3.6635975e+00  -4.3866184e+00  -2.9954064e+00  -1.9965299e+00  -3.3822637e-01  -4.3191771e-01  -4.4893177e+00  -2.9514411e+00   4.3097329e-02   1.0856556e+00  -1.3268610e+00   7.6804606e-01   1.5434748e+00   1.3557678e+00   9.9916168e-01   9.5117246e-01   3.3173795e-01   3.7659640e-02  -1.3824903e+00   3.2534180e-01  -8.6872560e-01   8.3947748e-02  -9.1916785e-01  -6.6992652e-01  -1.6858486e+00   1.3361004e+00   2.5886283e-01   1.0230063e+00  -1.4392984e+00  -7.9883739e-01   1.4130016e+00  -7.9972781e-01  -1.0126460e+01  -2.3853310e+00  -6.4948321e+00  -2.6874653e+00  -7.5692020e+00  -2.8184186e+00  -1.6551507e+00   1.6505298e+00   3.1659132e+00   3.8838325e+00  -5.2621511e+00   1.9118840e-03  -2.5462746e+00  -7.0825064e-02  -3.3916957e+00  -1.6537218e+00   2.9173970e+00   1.7979119e+00  -3.5089562e+00  -1.0240821e+00  -4.0080838e+00  -3.0443348e+00  -2.0339809e+00  -2.2401635e+00   1.3604741e+00   1.4619037e-01   2.1504043e+00   3.2603625e+00   3.7845823e+00   2.6832861e+00   4.0364854e-01   2.0456213e+00  -1.4299709e+00  -1.5199966e+00   6.6991355e-01   5.1153046e+00  -6.5448110e+00  -6.3380814e+00  -5.2293469e+00  -7.4801972e+00  -1.7504041e+00  -3.2489133e+00  -2.4331224e+00  -3.8303938e+00  -1.0387004e-01  -3.1130806e-01   5.0159605e-01  -5.0502811e-01
  -3.6138544e-01  -5.0311423e-01   1.8474904e+00   2.3380250e+00   5.8943984e-01   2.9026653e+00  -3.9670811e-01  -2.4125058e-01   5.5322986e-02   5.5521769e-01  -3.7141136e+00  -3.9380988e+00  -3.2758991e+00  -1.2092618e+00  -5.0610508e-01  -5.6598597e-01  -3.6420545e+00  -1.4189690e+00   1.0442748e+00   2.2100545e+00  -2.6364682e+00   5.4135646e-01   1.3659760e+00   1.5996637e+00   6.6125083e-01   1.1689245e+00   1.2039205e-01  -8.0860697e-02  -1.2340848e+00   5.8586119e-01  -4.5604685e-01   5.4921711e-01   6.0915579e-01   3.1623573e-02  -2.4623064e+00  -8.9703297e-02  -3.6813497e-01   9.2775045e-01  -1.9663709e+00  -6.2869881e-01   1.7383366e+00   3.3231455e-01  -1.0737849e+01  -3.3698230e+00  -7.8639940e+00  -3.3912637e+00  -8.8873952e+00  -4.2691828e+00  -2.2142984e+00   1.6082066e+00   2.8674770e+00   4.0684961e+00  -5.2590796e+00   5.5326407e-02  -2.3432855e+00   1.0271135e-01  -3.0872205e+00  -7.7827098e-01   2.6707108e+00   2.1639781e+00  -3.6214062e+00  -8.9622061e-01  -3.6784425e+00  -2.1261271e+00  -2.6330811e+00  -2.4967719e+00   9.8036730e-01  -4.4085798e-01   3.3778838e+00   4.0143268e+00   3.2712164e+00   2.7292414e+00   8.8723508e-01   2.5897334e+00  -6.6627944e-01  -3.8203628e-01   5.9071981e-01   3.7324114e+00  -5.3048714e+00  -4.0810437e+00  -4.6184606e+00  -5.9701710e+00  -1.7730443e+00  -2.7679137e+00  -3.0368096e+00  -3.9502429e+00   7.3259408e-02  -4.7330906e-01   6.3799495e-01  -3.5329944e-01
   1.1089021e-01  -1.1560821e-01   1.5163076e+00   2.5171658e+00   2.0399658e-02   3.2991315e+00  -5.9751275e-01  -1.1445998e-01  -5.6704462e-01   1.0674765e+00  -3.7534990e+00  -3.7371319e+00  -3.5499959e+00  -8.6277016e-01  -9.1857447e-01  -7.2701168e-01  -3.2156744e+00  -5.9817432e-01   1.0723442e+00   2.7802613e+00  -2.8873960e+00  -3.7011955e-01   1.0724960e+00   1.3966809e+00   4.8219436e-01   7.9975457e-01  -2.7116997e-02  -4.0518434e-02  -1.5600496e+00   4.2647211e-01  -2.6256218e-01   5.4987735e-01   1.3244332e+00   1.8294581e-01  -2.1903915e+00  -5.4725143e-01  -7.0500425e-01   4.8396510e-01  -2.4269096e+00  -9.4793272e-01   8.3060425e-01   2.5381984e-01  -1.0024783e+01  -3.4951196e+00  -7.9443044e+00  -3.3906723e+00  -8.6419558e+00  -4.9107256e+00  -1.6597534e+00   1.8410714e+00   3.1582072e+00   4.1955543e+00  -4.4476751e+00   2.0626321e-01  -1.9551022e+00  -5.4908170e-02  -3.0071735e+00  -4.8904808e-01   3.4292627e+00   2.5553027e+00  -2.8167730e+00  -5.9798746e-01  -3.9014710e+00  -1.5307455e+00  -2.4961587e+00  -2.2264715e+00   1.2650726e+00  -6.5742484e-01   3.6039797e+00   4.6652993e+00   3.1164001e+00   2.4672051e+00   3.4084425e-01   2.6313664e+00  -4.3683436e-01   5.4176643e-01   4.6402615e-01   1.7770390e+00  -5.4138972e+00  -3.0502771e+00  -4.9607346e+00  -5.6158603e+00  -1.9483506e+00  -2.7659990e+00  -3.7034602e+00  -4.0728407e+00   6.6164801e-01  -3.2232295e-01   7.8883112e-01  -3.5338664e-01
   3.3613314e-01  -5.8645476e-02   1.4903877e+00   2.4033777e+00   3.0878055e-01   3.7409043e+00  -4.5693267e-01   1.1654896e-01  -2.9954359e-01   1.1821112e+00  -4.3700204e+00  -4.0931810e+00  -4.0409839e+00  -5.2352358e-01  -1.2918778e+00  -1.2364748e+00  -3.2215880e+00  -1.7745797e-02   1.0689407e+00   2.5502596e+00  -1.9417056e+00   2.2289486e-01   6.0616080e-01   1.1362542e+00   5.8408669e-01   1.1553562e+00   5.8275386e-01   8.3827084e-01  -1.6740734e+00  -3.4979959e-01  -2.3719779e-02   4.9345962e-01   1.7094685e+00   2.2376033e-02  -1.6819396e+00  -9.3222978e-01  -8.1463295e-01   3.3619662e-01  -2.5460057e+00  -1.0542149e+00  -1.1513110e-02   3.6214206e-01  -8.5120514e+00  -3.3159560e+00  -6.8602071e+00  -2.8822626e+00  -7.5880874e+00  -5.4021959e+00  -1.1902007e+00   1.7936804e+00   3.6773327e+00   3.9840357e+00  -2.8418556e+00   1.4029842e+00  -1.5419636e+00  -8.6928706e-02  -3.1742734e+00  -7.1512923e-01   4.5099180e+00   3.0516050e+00  -2.1311201e+00  -2.4449714e-01  -3.7977893e+00  -1.3109569e+00  -2.6528102e+00  -2.0499466e+00   2.4196651e+00  -2.3198232e-01   3.9120153e+00   5.1293107e+00   3.3361605e+00   2.2763795e+00   2.1330054e-01   1.8064540e+00  -1.3068524e-01   6.1346948e-01   2.6156941e-01  -9.9044028e-02  -6.0284402e+00  -2.6967893e+00  -5.1067547e+00  -5.5823749e+00  -2.0971836e+00  -3.4720552e+00  -4.0266143e+00  -4.2857047e+00   5.3971373e-01  -3.5297216e-01   1.1149834e+00  -3.3299301e-01
   4.4138444e-01   2.1600136e-01   1.4185400e+00   2.3931574e+00  -9.6544734e-02   3.3116689e+00  -3.8018893e-01   2.7360486e-01  -3.3186296e-01   8.9663789e-01  -4.4572325e+00  -4.0292317e+00  -4.0293038e+00  -2.5275779e-01  -1.4859370e+00  -1.9205279e+00  -2.6209691e+00   6.5866551e-01   1.7997379e+00   2.9485949e+00  -1.8014572e+00   6.7976514e-01   4.4314235e-01   1.1278595e+00   5.9926703e-01   1.7320356e+00   5.0791487e-01   6.5862089e-01  -1.3881592e+00  -8.0306974e-01   8.1280852e-01   9.7155500e-01   2.3146865e+00   2.9588647e-01  -1.5257808e+00  -1.7632157e+00  -1.2107829e+00   2.7327960e-01  -3.0460905e+00  -9.8028957e-01   5.6944994e-02   1.5914575e+00  -7.5781541e+00  -3.6378729e+00  -6.0332739e+00  -2.5618990e+00  -7.5984689e+00  -6.5929590e+00  -1.0104227e+00   1.8860971e+00   3.1013098e+00   3.8335755e+00  -1.7880692e+00   2.7594169e+00  -1.1744437e+00  -1.6372748e-01  -2.8698028e+00  -4.9510870e-01   4.1866211e+00   3.0821541e+00  -1.8385569e+00  -7.3634398e-01  -3.1609510e+00  -1.0200119e+00  -2.1351642e+00  -2.0506497e+00   2.9722318e+00   1.6721014e-01   4.0669332e+00   5.2322527e+00   3.7630180e+00   2.4332920e+00   8.1530504e-01   1.9504059e+00   9.8379820e-01   1.6232080e+00   4.1922050e-01  -8.9194951e-01  -5.3025610e+00  -1.3745096e+00  -4.5978495e+00  -4.7451232e+00  -2.1124914e+00  -3.9690305e+00  -3.9636260e+00  -4.0512116e+00   4.9770077e-01  -5.1457127e-01   1.1838525e+00  -2.4136983e-01
   5.6042641e-01   6.4098824e-01   1.0154386e+00   2.3945406e+00  -5.4056668e-01   2.7221722e+00  -5.5268792e-01   6.3486311e-01  -3.6650532e-01   1.0762504e+00  -3.7278299e+00  -3.0179621e+00  -3.5262321e+00   9.6217284e-01  -1.3260418e+00  -2.1145591e+00  -1.2260826e+00   2.2461834e+00   2.7111826e+00   3.6929957e+00  -2.4640976e+00   4.1414093e-01   1.2259399e-01   1.1020427e+00   2.4956923e-01   1.5945148e+00   4.7034590e-01   8.9242628e-01  -6.7211981e-01  -4.4651261e-01   1.5785800e+00   1.5669162e+00   3.1309107e+00   8.6868818e-01  -1.7072095e+00  -2.3497349e+00  -1.3568791e+00   3.0796531e-01  -3.0190908e+00  -5.1667375e-01  -3.7505467e-01   2.4963725e+00  -7.1394139e+00  -4.2059743e+00  -6.6956069e+00  -2.7018201e+00  -8.5818187e+00  -7.5541942e+00  -1.6061604e+00   1.6603988e+00   2.1323687e+00   3.5604703e+00  -1.6243220e+00   2.8621128e+00  -1.0571546e+00  -3.7044156e-01  -2.8720964e+00  -7.9973380e-02   3.3585457e+00   3.3800234e+00  -1.1512556e+00  -8.5028421e-02  -1.9839716e+00   2.7370150e-01  -1.8718565e+00  -7.3439001e-01   2.3741243e+00  -2.5707432e-01   4.2764873e+00   5.1758609e+00   3.1682011e+00   2.2267261e+00   7.0627794e-01   1.9152923e+00   1.4967983e+00   2.7425431e+00   2.3202075e-01  -2.3178802e+00  -3.6243167e+00   1.0466885e+00  -3.3231038e+00  -2.7117479e+00  -1.6029065e+00  -3.0456966e+00  -4.1977587e+00  -3.6402226e+00   5.2094928e-01  -5.6579305e-01   1.0447165e+00  -1.2992864e-01
   6.0100612e-01   8.0411245e-01   1.0208365e+00   2.3097229e+00  -7.6267153e-01   2.6671822e+00  -4.8393974e-01   7.3935857e-01  -4.0197060e-01   1.2129800e+00  -3.4899710e+00  -2.7633289e+00  -3.2684427e+00   1.3305471e+00  -1.2219412e+00  -2.1734937e+00  -7.1884656e-01   2.7554792e+00   3.4342791e+00   3.8420747e+00  -2.3381048e+00   7.0334105e-01   3.0511533e-01   1.3901391e+00   4.6336026e-01   2.2063556e+00   4.0030167e-01   1.2049621e+00  -5.1108500e-01  -5.9432443e-01   2.1266446e+00   2.0681250e+00   3.7102228e+00   1.1776335e+00  -1.6869687e+00  -2.8120165e+00  -1.5228998e+00   1.7144650e-01  -3.2286477e+00  -4.8189771e-01  -9.1024240e-02   3.0773050e+00  -6.7297797e+00  -4.3940213e+00  -6.7393681e+00  -2.9703504e+00  -8.7725384e+00  -8.4326615e+00  -1.7821883e+00   1.3191457e+00   1.7784083e+00   3.4047143e+00  -1.1017685e+00   3.2157983e+00  -9.8717155e-01  -4.8116186e-01  -2.6630795e+00   5.7557098e-02   2.9973004e+00   3.2010109e+00  -1.2596636e+00  -2.7659566e-01  -1.3981291e+00   6.8755893e-01  -1.8708367e+00  -7.1019991e-01   2.3097053e+00  -1.5474199e-01   4.4924928e+00   5.0486641e+00   3.3436084e+00   2.3788892e+00   1.2002348e+00   2.0250965e+00   2.0945110e+00   3.2598884e+00   1.5769108e-01  -2.9792580e+00  -2.9078675e+00   1.7930610e+00  -2.7173747e+00  -1.7102187e+00  -1.6208388e+00  -2.9731572e+00  -4.0903229e+00  -3.4482881e+00   4.5793730e-01  -7.6321758e-01   1.0360927e+00  -1.6842899e-01
   9.9206607e-01   1.0493846e+00   1.1308006e+00   2.1461765e+00  -1.0584879e+00   2.6499454e+00  -4.7515332e-01   7.0089671e-01  -6.6993378e-01   9.9012629e-01  -3.8945966e+00  -3.3298168e+00  -3.6585478e+00   9.3691786e-01  -1.9328525e+00  -2.7030089e+00  -6.9546997e-01   2.7448417e+00   3.4036390e+00   3.5745141e+00  -2.0951000e+00   7.3287919e-01   5.2084504e-01   1.3885884e+00   5.3816880e-01   2.6630191e+00   3.9254470e-01   1.1020456e+00  -9.9489569e-01  -1.6285077e+00   1.8810688e+00   1.6957796e+00   4.0147765e+00   1.1827291e+00  -1.3097256e+00  -2.8379559e+00  -1.8598792e+00  -1.9726293e-01  -3.6821997e+00  -8.4867139e-01  -5.8033707e-01   2.8933029e+00  -5.7402974e+00  -4.1161613e+00  -6.2898293e+00  -3.0304669e+00  -8.1199610e+00  -9.1075322e+00  -1.6109401e+00   1.1468853e+00   1.7107675e+00   3.1372826e+00  -3.0266890e-01   3.7773151e+00  -8.9474577e-01  -7.9791512e-01  -1.6248231e+00   8.1832971e-01   3.2821009e+00   3.0587547e+00  -1.2882931e+00  -1.6973603e-01  -1.5051972e+00   8.0006326e-01  -2.3466196e+00  -1.4867011e+00   2.8172553e+00   1.6423803e-01   5.1941653e+00   5.4386704e+00   3.2137002e+00   2.2166840e+00   1.5698404e+00   1.8683204e+00   2.4483120e+00   3.1756320e+00   7.3625073e-02  -3.6011127e+00  -2.8732237e+00   1.6770697e+00  -2.7733653e+00  -1.5535930e+00  -2.2166900e+00  -3.9621002e+00  -3.7685288e+00  -3.4369862e+00   1.9263785e-01  -1.1020371e+00   1.3665968e+00  -2.3239882e-01
   9.0165086e-01   1.1078960e+00   1.1334606e+00   1.7718667e+00  -1.2452442e+00   2.2855146e+00  -1.0313920e-01   8.5573133e-01  -5.5654347e-01   8.5601578e-01  -3.9592154e+00  -3.2872996e+00  -3.4936282e+00   1.0256349e+00  -2.3080719e+00  -3.1048070e+00  -7.1246180e-01   2.7978777e+00   3.0114848e+00   2.9499050e+00  -2.4694235e+00   4.9547057e-01   1.5633351e-01   1.1327829e+00  -2.5633553e-01   2.2900170e+00   1.7063257e-01   7.6345365e-01  -9.2342640e-01  -2.2988503e+00   1.5721797e+00   1.0767996e+00   3.6098271e+00   9.5254847e-01  -1.0865739e+00  -2.9474422e+00  -1.7766754e+00  -4.5894185e-01  -3.8402880e+00  -9.4371157e-01  -1.5523266e+00   2.0451583e+00  -4.0971741e+00  -3.4328712e+00  -5.2574215e+00  -2.8219124e+00  -6.8560796e+00  -8.7017142e+00  -1.5478697e+00   1.0579497e+00   1.8885040e+00   3.2731876e+00  -1.0421575e-01   4.6362502e+00  -5.9188677e-01  -6.1899804e-01  -1.3711153e+00   9.4705003e-01   3.4213841e+00   3.0947625e+00  -8.5756109e-01   6.7706155e-01  -1.3426320e+00   1.0242578e+00  -2.3459838e+00  -1.1505389e+00   3.1896801e+00   2.1735496e-01   5.3592535e+00   5.2215837e+00   2.5880239e+00   1.6640494e+00   1.7144773e+00   9.0624408e-01   2.2893959e+00   2.4712260e+00  -2.6155794e-01  -4.3552810e+00  -2.8234797e+00   1.4519716e+00  -2.6604469e+00  -1.4176192e+00  -2.2471491e+00  -4.3503368e+00  -3.5071394e+00  -3.1703343e+00   3.2654945e-01  -9.2642557e-01   1.6346140e+00  -1.5845344e-01
   3.6718692e-01   4.8572655e-01   1.2647730e+00   1.3281585e+00  -1.0145954e+00   2.5408768e+00   3.1708834e-01   8.7155421e-01  -3.3938398e-01   8.6493630e-01  -3.9116626e+00  -3.4880032e+00  -3.1369048e+00   8.2908062e-01  -2.0471097e+00  -3.0806563e+00  -1.0876968e+00   2.0007333e+00   2.8663163e+00   2.0245781e+00  -1.3991102e+00   1.3017879e+00   3.1642295e-01   1.2822840e+00   9.0746909e-03   2.8881123e+00   3.5049761e-01   1.5257512e+00  -7.6360125e-01  -2.7701163e+00   1.8206327e+00   1.2349677e+00   3.3288356e+00   8.4143545e-01  -1.4548355e-01  -2.1615024e+00  -1.5149693e+00  -6.1149876e-01  -3.8035368e+00  -1.0733100e+00  -1.9011106e+00   1.2251992e+00  -2.8575297e+00  -2.7265831e+00  -3.9294339e+00  -2.4765829e+00  -5.4565963e+00  -8.4323935e+00  -1.3114927e+00   5.8714447e-01   2.2575877e+00   3.1798261e+00   5.9530153e-01   5.2608534e+00  -5.8716312e-01  -6.5010107e-01  -1.5915470e+00   1.9550813e-01   3.6285039e+00   2.7540591e+00  -9.6028966e-01   1.7419714e-01  -1.0899487e+00   4.3510098e-01  -1.9764823e+00  -1.0238152e+00   4.2563582e+00   1.1596714e+00   5.0954438e+00   4.8965908e+00   3.0674868e+00   1.5936423e+00   1.9126730e+00  -9.4021504e-02   2.0496991e+00   1.6233296e+00  -3.9510377e-01  -4.6732172e+00  -3.4034622e+00   1.5194932e-01  -2.6848991e+00  -1.7525543e+00  -2.2042195e+00  -4.6936999e+00  -3.1842399e+00  -3.0081720e+00   4.0380025e-01  -8.7990774e-01   1.6877057e+00  -3.9124271e-01
   1.8935677e-01   5.7350614e-01   1.2232023e+00   1.0877866e+00  -1.4291118e+00   2.0275958e+00   2.9830683e-01   7.3822363e-01  -6.3687566e-01   6.8007695e-01  -3.2932932e+00  -3.1597236e+00  -2.5460599e+00   8.7937217e-01  -1.6943197e+00  -2.6797661e+00  -3.9825273e-01   1.8847164e+00   3.8176343e+00   2.2971171e+00  -1.1187086e+00   1.6561749e+00   7.3329582e-01   1.7165514e+00   2.6995210e-01   3.5612870e+00   8.9829856e-02   1.2784647e+00  -3.0958887e-01  -2.4556269e+00   2.3872805e+00   1.8855241e+00   3.9921229e+00   1.5477391e+00  -6.1881957e-01  -2.4509674e+00  -1.7465725e+00  -8.2596851e-01  -3.8390711e+00  -1.0998711e+00  -8.7009464e-01   2.0164583e+00  -2.7001664e+00  -2.8260772e+00  -3.8648144e+00  -2.7524538e+00  -5.9890639e+00  -8.5682118e+00  -1.7882607e+00   1.9142226e-01   1.2902473e+00   2.6962664e+00   4.6669492e-01   5.0857924e+00  -6.7670707e-01  -7.5759929e-01  -8.1498643e-01   5.8812024e-01   2.5089755e+00   2.1960295e+00  -1.7292412e+00  -3.2682797e-01   3.2432903e-02   6.2337653e-01  -2.1124899e+00  -1.1150344e+00   3.6487808e+00   1.2928405e+00   5.1596503e+00   4.2752379e+00   3.3264313e+00   1.8255806e+00   2.7314615e+00   5.5007851e-01   2.6512673e+00   2.0094151e+00  -2.4553217e-01  -3.7566659e+00  -1.8164551e+00   4.7843791e-01  -1.4534462e+00  -4.3058506e-01  -1.9995113e+00  -4.2084619e+00  -2.4308673e+00  -2.4635081e+00   4.1143065e-01  -1.1671821e+00   1.4930199e+00  -3.6306431e-01
  -1.1262378e-01   6.2120235e-01   7.9536044e-01   7.2879742e-01  -1.6324014e+00   1.6284249e+00   1.7678623e-01   6.4648501e-01  -9.5178219e-01   7.5490768e-01  -2.2457281e+00  -2.3536933e+00  -1.6178834e+00   1.4322544e+00  -1.0549893e+00  -1.8625259e+00   6.2569792e-01   2.0210044e+00   4.5613898e+00   2.6173496e+00  -5.1470601e-01   1.7503954e+00   6.2136260e-01   1.8446337e+00   3.6958102e-01   3.6787708e+00   6.4545156e-02   1.5329925e+00   4.8062497e-01  -1.5270268e+00   3.0148585e+00   2.5751344e+00   4.5082102e+00   2.3936274e+00  -1.1332693e+00  -2.4197606e+00  -1.9612305e+00  -1.0920349e+00  -3.3746436e+00  -9.1272943e-01  -1.4648192e-01   2.4284434e+00  -2.2706097e+00  -2.6245932e+00  -3.5235895e+00  -2.6183530e+00  -6.3409896e+00  -7.4886916e+00  -2.1400062e+00  -1.4851971e-01   1.7803005e-01   1.9832356e+00   2.9865698e-02   4.0594331e+00  -6.8197147e-01  -7.7263896e-01  -4.0374185e-01   7.6318548e-01   1.5980700e+00   1.9735117e+00  -1.7042572e+00   1.6397980e-01   1.6363664e+00   1.4023767e+00  -2.0927703e+00  -1.2071954e-01   2.7187125e+00   1.1186693e+00   4.6224147e+00   3.2012971e+00   3.1561341e+00   1.5213107e+00   2.8006092e+00   9.4122429e-01   2.7542259e+00   2.3026276e+00  -5.3176189e-01  -3.0918306e+00   3.4689753e-02   1.1639172e+00   2.4344865e-01   1.4766406e+00  -1.3251662e+00  -2.7227584e+00  -1.7974384e+00  -1.7250749e+00   8.5027063e-01  -1.1970869e+00   1.2686307e+00  -2.4669403e-01
  -3.9417695e-01   5.2864556e-01   6.9237876e-01   3.9493828e-01  -1.8555839e+00   1.2533963e+00   1.0860740e-01   4.9719512e-01  -1.1662319e+00   4.8201353e-01  -2.1310036e+00  -2.5115350e+00  -1.4730990e+00   1.1129849e+00  -1.1794631e+00  -1.6949985e+00   7.0739552e-01   1.4395825e+00   4.4725482e+00   2.3502067e+00  -2.4567520e-01   1.9705332e+00   5.4794525e-01   1.7990808e+00   1.6186033e-02   3.6918277e+00  -4.3805810e-02   1.3839150e+00   7.5533438e-01  -1.7289330e+00   2.6479588e+00   2.3041246e+00   4.6421226e+00   2.8104293e+00  -1.0557600e+00  -2.1476929e+00  -2.1313494e+00  -1.4230079e+00  -3.3293618e+00  -1.0583958e+00  -4.3958035e-01   1.8262652e+00  -1.4511295e+00  -2.1702630e+00  -2.4424741e+00  -2.3953083e+00  -5.8442203e+00  -6.7926745e+00  -2.1125751e+00  -3.9126437e-01  -3.3112503e-01   1.4438007e+00  -2.8874531e-01   3.7729422e+00  -7.2986230e-01  -8.9607457e-01   4.0240766e-01   1.1246407e+00   1.2822076e+00   1.7598866e+00  -1.9184317e+00   3.0353361e-01   2.2788433e+00   1.3545116e+00  -2.3720379e+00  -2.2711768e-01   2.8480418e+00   1.3966028e+00   4.7493732e+00   2.7010430e+00   2.8452139e+00   1.4257385e+00   2.9224144e+00   5.6221683e-01   2.4827921e+00   1.7749429e+00  -5.0499525e-01  -2.4276445e+00   6.4871935e-01   6.0460207e-01   8.7358867e-01   1.8935504e+00  -1.2675618e+00  -2.6764088e+00  -1.1523617e+00  -1.2851019e+00   8.8285209e-01  -1.2713048e+00   1.3988452e+00  -2.2092324e-01
  -4.4748665e-01   6.2955783e-01   4.4772333e-01  -5.0731257e-02  -2.2024243e+00   1.0539621e+00   1.4613769e-01   1.8345022e-01  -1.7629178e+00   2.7467010e-01  -1.9507685e+00  -2.5290030e+00  -1.2241752e+00   7.4322104e-01  -1.3517204e+00  -1.3202317e+00   7.5653784e-01   8.0342387e-01   3.7632862e+00   1.9485797e+00  -3.7987906e-01   1.6436034e+00   2.5187281e-01   1.5686295e+00  -5.5283119e-01   3.4134796e+00  -4.2707977e-01   9.4337701e-01   9.1006913e-01  -1.6511432e+00   2.0601597e+00   1.7548975e+00   4.7089517e+00   3.1958312e+00  -1.0831123e+00  -1.6348060e+00  -2.6522455e+00  -1.9297552e+00  -3.3789909e+00  -1.2950074e+00  -5.8028763e-01   6.2499130e-01  -2.4860600e-01  -1.2655681e+00  -1.2563926e+00  -2.1168735e+00  -4.3265198e+00  -4.8294287e+00  -1.7324913e+00  -3.4905069e-01  -7.4644447e-01   1.1261477e+00  -1.1176978e+00   2.5886057e+00  -5.2768934e-01  -7.3708956e-01   1.6766420e+00   1.9285249e+00   1.3379347e+00   1.5510810e+00  -1.6826217e+00   1.1466391e+00   2.6161306e+00   1.5755122e+00  -2.7915341e+00  -4.0801715e-01   2.8356971e+00   1.3007144e+00   4.8626852e+00   2.3538841e+00   1.8519339e+00   4.4568131e-01   3.0548113e+00   3.3011663e-01   2.0748644e+00   9.6343764e-01  -1.1178396e+00  -1.8973288e+00   1.4317242e+00   1.9424746e-01   1.4986580e+00   2.4870859e+00  -1.2062882e+00  -2.1890751e+00  -4.8327782e-01  -8.6832951e-01   1.5281532e+00  -1.2146726e+00   1.6567623e+00  -2.3034840e-01
  -8.6121192e-01   3.0521145e-01   5.2738292e-01  -5.6042084e-01  -1.6278221e+00   5.6262699e-01   5.7544162e-01  -3.8119979e-02  -1.0032872e+00  -5.6018693e-01  -1.8174926e+00  -3.2011150e+00  -6.1615687e-01   4.1215763e-01  -9.7172212e-01  -1.5835050e+00   6.7415301e-01  -1.5203366e-01   3.8327569e+00   1.6020183e+00   1.2379165e+00   3.0479176e+00   1.1139245e-01   1.2305886e+00  -1.6895840e-01   3.8404515e+00   9.8198455e-03   1.3969937e+00   1.5386605e+00  -1.8699175e+00   2.3931773e+00   1.6828489e+00   4.3509845e+00   3.4858758e+00  -1.3095297e+00  -9.4722208e-01  -2.4098635e+00  -1.7557237e+00  -2.7481657e+00  -8.0534777e-01  -7.5649426e-02   7.3130719e-01  -8.4719157e-01  -1.3764016e+00  -8.2217033e-01  -1.6014173e+00  -5.0230819e+00  -4.7445240e+00  -2.7761068e+00  -5.6774223e-01  -1.5454788e+00   9.8263753e-01  -1.8445502e+00   3.0315821e+00  -8.5408320e-01  -8.2931249e-01   1.7027493e+00   1.7926712e+00   7.7722835e-01   1.6861926e+00  -1.7109445e+00   9.2888748e-01   3.4230420e+00   7.9445208e-01  -2.2698838e+00   1.1723933e-01   3.2613714e+00   1.9890890e+00   4.9467964e+00   2.1281336e+00   2.0100613e+00   4.5182924e-01   3.4008506e+00  -4.5774875e-02   1.9533733e+00   2.0820114e-01  -8.8430580e-01  -2.9540364e-02   1.8008146e+00  -7.4360705e-01   1.8093387e+00   2.1106629e+00  -1.0042328e+00  -2.4860981e+00   1.0414268e-01  -6.1876041e-01   1.1954085e+00  -1.3859067e+00   1.8307530e+00  -2.9517432e-02
  -9.8598595e-01   2.8130995e-01   5.8034964e-01  -7.4280393e-01  -1.8734980e+00   1.9624477e-01   4.6165860e-01  -3.8260290e-01  -1.4188670e+00  -9.0760912e-01  -1.4883724e+00  -3.1288921e+00  -3.4453787e-01   8.9090676e-02  -8.5581435e-01  -1.2704407e+00   9.8282124e-01  -3.3833670e-01   3.8058256e+00   1.5658894e+00   1.2056579e+00   2.9679186e+00   6.6072808e-01   1.3194102e+00  -9.0064336e-02   3.9967811e+00  -1.5275900e-01   1.0446300e+00   1.7051991e+00  -1.4283926e+00   2.0344653e+00   1.5309956e+00   4.4484254e+00   3.8779807e+00  -1.6764549e+00  -7.9027263e-01  -2.5647682e+00  -1.7390428e+00  -2.6235846e+00  -8.8901471e-01   5.2056251e-01   7.0485607e-01  -1.1895080e+00  -1.5424363e+00  -1.2402986e+00  -2.1398533e+00  -5.3445156e+00  -4.6810297e+00  -3.0143861e+00  -9.4990274e-01  -2.0947474e+00   3.8906463e-01  -2.0957569e+00   1.8772257e+00  -1.0977242e+00  -1.0610100e+00   2.5784705e+00   2.4837417e+00   2.9022266e-01   1.3135829e+00  -2.4531360e+00   8.9708076e-01   3.5981981e+00   9.6485381e-01  -2.6157044e+00  -4.3013007e-01   2.4784798e+00   1.7652644e+00   4.9966933e+00   1.7944233e+00   1.7383928e+00   3.7254527e-01   3.7913811e+00   6.6099110e-01   1.7583063e+00   4.7751029e-02  -9.1376343e-01   1.3594707e+00   2.8856466e+00  -5.4822917e-01   2.3750081e+00   2.7292574e+00  -9.4107480e-01  -1.9995004e+00   6.1903848e-01  -4.8238725e-01   1.1144083e+00  -1.6222666e+00   1.5796933e+00  -1.6087273e-01
  -1.2615942e+00  -8.7487609e-02   4.7683961e-01  -1.1411726e+00  -1.7077456e+00  -2.3527511e-02   7.9033656e-01  -5.6699815e-01  -1.2609962e+00  -9.2040437e-01  -8.4299084e-01  -2.8367995e+00   4.7980061e-01   1.5697887e-01  -2.7205533e-01  -8.2639910e-01   1.2335751e+00  -6.7311099e-01   3.4056456e+00   1.2995971e+00   2.0919632e+00   3.0496614e+00   8.5161683e-01   1.0548215e+00   1.3493734e-01   3.7629206e+00  -8.5232599e-02   1.1196467e+00   2.1578742e+00  -8.1123592e-01   2.0397359e+00   1.3832684e+00   3.9001407e+00   3.8783321e+00  -2.0583696e+00  -3.3911477e-01  -2.1622600e+00  -1.5717125e+00  -2.0037974e+00  -7.8234853e-01   7.6318550e-01   4.6581433e-01  -1.1429880e+00  -1.6248496e+00  -1.3273727e+00  -2.2076642e+00  -5.2622725e+00  -4.1191412e+00  -3.3498607e+00  -1.1822295e+00  -2.4904600e+00   6.9524316e-02  -2.3319828e+00   1.1743075e+00  -1.2050254e+00  -1.1963456e+00   2.5792340e+00   2.2905967e+00  -8.3110210e-02   1.1908587e+00  -2.4279598e+00   1.0225767e+00   3.9076431e+00   8.2885565e-01  -2.0997178e+00   4.3154065e-01   1.7800482e+00   1.5355256e+00   4.3067840e+00   1.3257677e+00   1.7660364e+00   2.4766222e-01   3.5815625e+00   8.2736235e-01   1.2999293e+00  -1.5571743e-01  -9.3396924e-01   2.6484136e+00   3.5428430e+00  -7.3076251e-01   2.6291496e+00   2.7241862e+00  -4.8486518e-01  -1.3240474e+00   9.5469662e-01  -2.9379761e-01   1.2206505e+00  -1.5654092e+00   1.2237954e+00  -1.9035415e-01
  -1.1317595e+00  -1.6962404e-01   5.6682594e-01  -1.5391960e+00  -1.3731569e+00   2.8666144e-01   9.2446127e-01  -1.0134763e+00  -1.2821412e+00  -1.1619858e+00  -1.6465172e+00  -3.8302968e+00  -4.6552324e-02  -7.2536473e-01  -6.8328689e-01  -6.9534618e-01   4.0835621e-01  -1.7537565e+00   2.1971579e+00   5.9419473e-01   2.9951799e+00   3.5283676e+00   6.1133913e-01   6.4363438e-01   1.9422391e-02   3.8305112e+00   6.3811536e-02   1.1193473e+00   1.8178453e+00  -1.3831156e+00   9.3907954e-01   3.7551176e-01   3.8271696e+00   3.8206443e+00  -2.1569398e+00  -2.1221253e-02  -2.3797761e+00  -1.8480205e+00  -1.8471460e+00  -1.1378782e+00   5.6046367e-01  -8.0159246e-01  -2.5969520e-01  -1.0328165e+00   1.0707388e-01  -1.9084632e+00  -3.5383905e+00  -2.8425906e+00  -2.7703210e+00  -1.1685495e+00  -2.2383966e+00  -3.5242458e-01  -2.6942285e+00   3.9467130e-01  -1.1114155e+00  -1.1719879e+00   3.7093330e+00   2.8255119e+00   9.0511869e-01   1.2712178e+00  -2.5444115e+00   1.2884796e+00   3.4465542e+00   1.5372285e-01  -2.8925571e+00  -5.6430999e-01   2.4775330e+00   1.7215080e+00   4.8156667e+00   1.6205291e+00   1.3009186e+00  -8.2742168e-02   3.6930521e+00   3.8901143e-01   8.5547224e-01  -1.2320587e+00  -1.1167886e+00   3.5417294e+00   3.1266228e+00  -2.1311434e+00   2.1896438e+00   1.7542450e+00  -8.7045262e-01  -1.9782334e+00   1.3505737e+00  -4.8901270e-01   1.1227973e+00  -1.6902034e+00   1.6014818e+00  -2.3879762e-01
  -1.4411731e+00  -4.8419804e-01   5.0535536e-01  -1.6205474e+00  -1.5112231e+00  -5.4732698e-02   1.0259125e+00  -1.2040360e+00  -1.6502343e+00  -1.4807765e+00  -1.0482454e+00  -3.4340166e+00   3.8896022e-01  -9.9475589e-01  -5.2243472e-01  -6.4484125e-01   8.0088364e-01  -1.8237983e+00   1.5348422e+00   3.3911163e-01   2.8236669e+00   2.7455747e+00   9.1843418e-01   3.9989457e-01   6.7616840e-02   3.2288594e+00  -3.2033105e-02   6.2966813e-01   1.8277967e+00  -7.8055086e-01   1.0655615e+00   2.2811097e-01   3.3130604e+00   3.7719617e+00  -1.6078639e+00   5.1910545e-01  -2.0861497e+00  -1.6802110e+00  -1.4484625e+00  -1.0532895e+00   5.9461693e-01  -1.2047778e+00  -4.5952662e-01  -1.0223218e+00  -3.5740028e-02  -1.7895847e+00  -3.1500847e+00  -2.2731349e+00  -2.6656746e+00  -1.1911654e+00  -1.9624720e+00  -4.2949584e-01  -2.1347860e+00  -2.2475158e-01  -9.3011623e-01  -1.0143421e+00   3.5606704e+00   2.6810370e+00   7.8404440e-01   1.0216987e+00  -2.4626508e+00   1.0022686e+00   3.0352016e+00   2.7880893e-02  -1.8114895e+00  -5.9279076e-01   2.0716044e+00   1.5854786e+00   3.8765074e+00   1.1193889e+00   1.1712652e+00  -5.8531776e-01   3.1499043e+00   6.6718573e-01   1.1850578e-01  -1.4162459e+00  -1.0979554e+00   4.0082609e+00   3.5412048e+00  -1.7019624e+00   2.1066358e+00   1.8355806e+00  -6.1978830e-01  -1.2828189e+00   1.3620227e+00  -3.5721735e-01   1.5530704e+00  -1.3112231e+00   1.1655916e+00  -2.7137952e-01
  -1.3363246e+00  -4.0861243e-01   3.5059652e-01  -1.5457271e+00  -1.5449841e+00  -1.4523228e-02   8.6860408e-01  -1.4711954e+00  -2.0147503e+00  -1.6617788e+00  -8.7032110e-01  -3.5689061e+00   4.7312030e-01  -1.2615979e+00  -3.1548743e-01  -4.1817886e-01   1.0179757e+00  -2.0450841e+00   1.7614400e+00   9.7716648e-01   3.8095690e+00   2.9617834e+00   1.2384407e+00   2.6614871e-01   8.2798957e-01   3.5348601e+00   2.1410659e-01   6.4492454e-01   1.7847381e+00  -3.6510365e-01   1.3830858e+00   5.6399679e-01   3.7269627e+00   4.1942573e+00  -1.9908191e+00   7.9125798e-01  -2.3313995e+00  -1.6562984e+00  -1.1143068e+00  -9.6454850e-01   1.2229822e+00  -4.7120309e-01  -1.5398683e+00  -1.6473188e+00  -6.3182753e-01  -1.6738544e+00  -4.3135958e+00  -2.7145080e+00  -3.0680336e+00  -1.2038392e+00  -2.7508310e+00  -9.4651328e-01  -2.0062555e+00  -1.0265464e+00  -1.0207701e+00  -1.2855287e+00   3.8305713e+00   3.0525636e+00   4.3728305e-01   1.1745817e+00  -2.8044079e+00   2.6858859e-01   3.1072804e+00  -3.3368266e-01  -1.4712433e+00  -6.5151375e-01   1.7081336e+00   1.7917260e+00   3.6945807e+00   1.3127959e+00   1.6415981e+00  -1.2219043e-01   2.8709491e+00   1.6142875e+00   2.5533237e-01  -4.8690906e-01  -7.0207818e-01   5.4618565e+00   4.0213806e+00  -1.5252267e+00   2.0123703e+00   1.6718842e+00  -5.4512252e-01  -1.0733656e+00   1.3488137e+00  -3.8865807e-01   1.6837858e+00  -1.5813492e+00   1.0111524e+00  -2.1096204e-01
  -1.3283871e+00  -2.9530627e-01   1.5450933e-01  -1.5587863e+00  -1.2658815e+00  -4.1689732e-01   8.6577968e-01  -1.5635783e+00  -1.6738702e+00  -1.7352307e+00  -3.2996442e-01  -3.0379333e+00   9.9560708e-01  -7.6802522e-01   2.1113938e-01  -2.9098024e-01   1.9388584e+00  -1.2479773e+00   1.8733735e+00   1.4644221e+00   4.2795341e+00   3.2651613e+00   1.2271225e+00   6.4469809e-03   1.2555154e+00   3.5967746e+00   4.4824925e-01   8.4726510e-01   2.3291514e+00   4.5069945e-01   1.7643209e+00   9.0047635e-01   3.7415660e+00   4.4860059e+00  -2.6999272e+00   3.1591845e-01  -2.2818733e+00  -1.1507973e+00  -4.4080951e-01  -3.7139715e-01   2.0487194e+00   6.4725235e-01  -2.3295056e+00  -2.5398439e+00  -1.1435809e+00  -1.7129006e+00  -5.3136491e+00  -3.0410955e+00  -3.4234211e+00  -1.3324947e+00  -3.8414384e+00  -1.5935544e+00  -2.1342800e+00  -2.0094868e+00  -1.0624961e+00  -1.4320687e+00   3.9075832e+00   3.3180771e+00  -3.6861784e-01   1.2695579e+00  -2.5101968e+00   2.5558654e-01   3.6560235e+00   1.5710512e-01  -8.0271702e-01  -4.1998385e-02   5.5439276e-01   1.1709832e+00   3.1103067e+00   8.4110249e-01   1.5847640e+00   1.0265755e-01   2.6839675e+00   2.3907230e+00   4.5565864e-01   4.8402943e-01  -6.3147922e-01   6.5308452e+00   5.6434974e+00   2.8720624e-01   2.8376690e+00   2.7247531e+00  -7.5565431e-02  -1.2139508e-01   1.3340306e+00  -2.4155250e-01   1.3998982e+00  -1.7604153e+00   6.0869603e-01  -9.9186441e-02
  -1.5653496e+00  -3.3034791e-01  -2.8616546e-02  -1.5690320e+00  -1.2020870e+00  -2.9847065e-01   1.0380137e+00  -1.5188934e+00  -1.6226754e+00  -1.2681592e+00  -3.2526780e-01  -2.4723811e+00   1.0857862e+00  -4.7061824e-01   5.4426058e-01   1.9101788e-01   1.8530365e+00  -1.1584693e+00   1.2969589e+00   1.4784005e+00   3.8702266e+00   3.2992359e+00   7.5599362e-01  -1.1154413e-01   8.0716890e-01   3.3159725e+00   2.0816951e-01   7.3609708e-01   2.5905339e+00   8.9443930e-01   1.6130197e+00   9.5154676e-01   3.9032678e+00   4.5125084e+00  -2.9143236e+00  -1.6314660e-01  -2.3038146e+00  -1.0935221e+00  -2.2288796e-01  -2.1313881e-01   1.9377253e+00   2.1989157e-01  -1.5757261e+00  -2.5131524e+00  -1.1600813e-01  -1.4028240e+00  -4.0690468e+00  -2.0679058e+00  -2.9076461e+00  -1.2526131e+00  -3.7949403e+00  -1.6588633e+00  -2.4298799e+00  -2.6720481e+00  -6.1242731e-01  -9.3388548e-01   3.8063006e+00   3.0734806e+00  -4.2999577e-01   1.3250244e+00  -2.3384995e+00  -6.7794402e-02   3.6003935e+00  -8.5376907e-02  -4.5348650e-01   1.9073847e-01   5.6662324e-01   9.1865709e-01   2.7941773e+00   6.2386717e-01   1.2892078e+00   2.7179576e-01   2.3625277e+00   1.9511956e+00   2.6569415e-01   7.8540675e-01  -6.7972970e-01   6.4251948e+00   6.0080106e+00   6.4457031e-01   2.8987967e+00   2.7074563e+00   3.1523464e-01   5.6929000e-01   1.0256993e+00  -1.4602035e-01   1.8099761e+00  -1.4796256e+00   4.9153948e-01  -7.2026535e-02
  -1.3293539e+00  -3.9136871e-01  -1.5671503e-01  -1.5822026e+00  -8.5424221e-01  -1.4982685e-01   1.1432263e+00  -1.5948664e+00  -1.4851634e+00  -1.1748996e+00  -2.9229858e-01  -2.3716772e+00   1.0743226e+00  -4.2372553e-01   6.6153474e-01   9.7869966e-02   2.2141033e+00  -8.4860699e-01   6.2357915e-01   1.3779900e+00   4.4728635e+00   3.3699656e+00   7.3235360e-01  -3.7075547e-01   1.4240589e+00   3.4418977e+00   5.4183246e-01   1.0285208e+00   2.4649782e+00   1.0682898e+00   1.9186243e+00   1.1216772e+00   3.8852161e+00   4.3829276e+00  -2.5237246e+00   6.4257551e-02  -2.3358002e+00  -8.2903075e-01   1.8944887e-01   1.5515581e-02   2.0725261e+00   4.1506411e-01  -1.3902336e+00  -2.7130755e+00   2.1792605e-01  -9.2951171e-01  -3.2219284e+00  -1.6976247e+00  -2.4533985e+00  -1.1215506e+00  -3.9307437e+00  -2.0059227e+00  -1.8206711e+00  -3.3844246e+00  -3.4914918e-01  -9.3548817e-01   3.9980300e+00   3.1370117e+00  -2.8397589e-01   1.3233781e+00  -1.6691106e+00  -4.0829543e-01   3.3015962e+00  -1.7634746e-01   3.5101180e-01   2.2364998e-01   5.5873197e-01   7.8738403e-01   2.2331832e+00   6.8018144e-01   1.2661202e+00   5.1177413e-02   1.8060162e+00   2.0277821e+00   2.9187912e-01   1.3289495e+00  -7.6054492e-01   6.2244698e+00   6.3766988e+00   1.5998023e+00   2.8995462e+00   2.8449348e+00   3.8240340e-01   8.6109470e-01   8.2768781e-01  -2.4808069e-01   1.7475837e+00  -1.5047574e+00   3.1046291e-01  -1.1524112e-01
  -8.4349539e-01   7.1192125e-02  -9.9848675e-02  -1.2417406e+00  -1.2485145e+00  -3.3784828e-01   1.0723453e+00  -1.5603640e+00  -1.8524670e+00  -1.1471291e+00  -7.2093298e-01  -2.3887626e+00   4.6197163e-01  -7.3639117e-01  -1.9121078e-01  -6.2785248e-01   2.0651881e+00  -2.4573473e-01  -1.2771975e-01   1.5393823e+00   3.0035898e+00   2.0405761e+00   7.2494111e-01  -7.8750848e-01   8.4637265e-01   2.6369624e+00   9.8876892e-02  -1.9349387e-01   1.6771031e+00   5.8361601e-01   1.1752516e+00   3.4103676e-01   3.4894287e+00   3.8314217e+00  -2.5172646e+00  -6.1380236e-01  -2.4023756e+00  -7.5843622e-01  -6.3409290e-02  -6.1294494e-02   1.3225641e+00   1.7806813e-01  -1.3135563e+00  -2.9480512e+00  -7.8366470e-02  -1.0387092e+00  -2.8778998e+00  -2.3285345e+00  -1.9829483e+00  -7.5671972e-01  -3.6344755e+00  -1.7989678e+00  -1.2973502e+00  -3.3755606e+00   7.6900040e-02  -8.2306452e-01   4.2236860e+00   3.8077333e+00  -2.6628036e-02   1.5572109e+00  -1.4319472e+00  -2.5837523e-01   1.9675921e+00  -9.7876212e-02   7.3380018e-01  -4.3255101e-01   1.7291132e-01   2.2327361e-01   2.2353317e+00   9.6689565e-01   7.0387878e-01   2.2058428e-01   1.3292225e+00   2.2666277e+00   2.6439123e-01   2.0040878e+00  -6.5474147e-01   5.9169972e+00   6.0525027e+00   2.3341367e+00   1.8763142e+00   2.1165938e+00  -7.9281037e-02   2.3488626e-01   3.1282101e-01  -5.6842740e-01   1.6968759e+00  -1.3977402e+00   3.2426689e-01  -7.3311249e-02
  -7.0573770e-01  -1.3927151e-01  -6.3348362e-02  -1.1187143e+00  -6.8590741e-01   9.7419218e-02   1.2863713e+00  -1.4905984e+00  -1.4345690e+00  -9.1520145e-01  -9.2527629e-01  -2.5551826e+00   3.3543582e-01  -7.1154075e-01   6.7256372e-03  -9.5999352e-01   1.9344144e+00  -1.9053899e-01  -2.5614683e-01   1.5452864e+00   4.1108089e+00   2.5784423e+00   8.5953013e-01  -8.9464565e-01   1.8543319e+00   3.1637671e+00   6.1098498e-01   4.2385741e-01   1.3621759e+00   3.8727935e-01   1.8404222e+00   9.0531004e-01   3.3552618e+00   3.4731330e+00  -2.0734568e+00  -3.7596959e-01  -2.1987842e+00  -4.1388601e-01   2.9293845e-01   2.0481451e-01   1.4671789e+00   7.8914153e-01  -1.6237844e+00  -3.3483892e+00  -2.2988538e-02  -5.1928959e-01  -2.7570345e+00  -3.0235451e+00  -1.8171443e+00  -7.1958678e-01  -3.5815870e+00  -1.8730388e+00  -3.2194920e-01  -3.1439189e+00   1.8886887e-01  -9.1628292e-01   3.5766694e+00   3.2629798e+00   1.2720353e-01   1.7197889e+00  -1.1008928e+00  -1.2810498e+00   1.4972807e+00  -7.6019737e-01   1.8130769e+00  -1.9659371e-01   6.1488258e-01   6.6923407e-01   1.6829082e+00   1.2294330e+00   1.5177025e+00   8.0770424e-01   8.0490632e-01   2.2464690e+00   6.1487492e-01   2.9114096e+00  -3.4945145e-01   5.8489364e+00   5.4356063e+00   2.4001247e+00   1.2019964e+00   1.3009412e+00  -1.4103851e-01  -1.4838366e-01  -1.9227938e-01  -9.0869663e-01   1.4083402e+00  -1.5265752e+00   1.7277773e-01  -1.4827254e-01
  -3.6773139e-01   9.3264596e-02  -8.9459246e-02  -8.7648462e-01  -5.6785169e-01   4.8340629e-02   1.3460228e+00  -1.3171530e+00  -1.1819374e+00  -5.1954750e-01  -8.7194536e-01  -2.0773082e+00   3.0209762e-01  -2.2771518e-01   1.1523471e-01  -1.2137312e+00   2.3235859e+00   6.7753966e-01  -1.5142384e-01   1.9302764e+00   3.6952122e+00   2.3902059e+00   9.6235223e-01  -8.5729081e-01   2.1899310e+00   3.2917670e+00   5.9421936e-01   3.0061459e-01   1.2099936e+00   5.2406898e-01   2.2432964e+00   1.4017283e+00   3.4471833e+00   3.2572828e+00  -2.3345058e+00  -9.5189042e-01  -2.1258683e+00  -3.6953481e-02   4.3009787e-01   5.2875116e-01   1.6904427e+00   1.6609051e+00  -1.9153978e+00  -3.9959390e+00  -6.9494226e-01  -6.2206545e-01  -3.0113783e+00  -3.8441159e+00  -1.8354523e+00  -6.8470121e-01  -3.8796649e+00  -1.8826311e+00  -3.7069190e-02  -3.3424019e+00   3.1026443e-01  -9.2979655e-01   3.3527296e+00   3.3672365e+00  -3.2431882e-01   1.7719094e+00  -8.8053995e-01  -1.6989772e+00   1.2075271e+00  -6.2350519e-01   2.4462537e+00   1.3241481e-01   3.0739607e-02   2.4789827e-01   1.4702099e+00   1.3678643e+00   1.5666404e+00   1.3106539e+00   5.7521559e-01   2.5881961e+00   1.2166312e+00   4.2144342e+00  -1.7406783e-01   5.5700755e+00   5.9047329e+00   3.6316977e+00   1.1450494e+00   1.4900423e+00  -9.1517028e-02   3.8337659e-02  -7.0275023e-01  -1.1101973e+00   1.0399536e+00  -1.6777644e+00  -1.1271667e-01  -1.7826850e-01
   3.6725858e-02   5.5439712e-01  -1.2055244e-01  -5.3276324e-01  -5.9490307e-01   1.0807188e-01   1.2007340e+00  -1.1352865e+00  -1.2860354e+00  -9.2836721e-02  -1.0660654e+00  -1.6239557e+00  -1.2826502e-01   1.4643992e-01  -1.0306492e-01  -1.3174877e+00   2.6085281e+00   1.5463917e+00   2.7273123e-02   2.3258025e+00   2.8456693e+00   1.9491496e+00   9.1737614e-01  -6.6741315e-01   2.2544443e+00   3.3949604e+00   4.9403657e-01  -5.0284835e-02   7.8036781e-01   5.3365584e-01   2.4031528e+00   1.8462143e+00   3.8288314e+00   3.1549010e+00  -2.6345298e+00  -1.8655942e+00  -2.3930053e+00   3.7747683e-02   3.4997036e-01   6.3488914e-01   1.9319298e+00   2.3642047e+00  -1.7840915e+00  -4.2194839e+00  -8.5776534e-01  -6.2615475e-01  -2.7892588e+00  -4.0107423e+00  -1.4908537e+00  -5.8434983e-01  -3.9285428e+00  -1.9764341e+00   3.6976908e-01  -3.6433587e+00   6.3441398e-01  -6.6680075e-01   3.4331612e+00   3.7101373e+00  -5.3494466e-01   1.7655116e+00  -8.4387859e-01  -1.8526976e+00   9.0693330e-01  -2.7508236e-01   2.5008827e+00  -1.2682909e-01  -5.0384371e-01  -2.1476186e-01   1.4304298e+00   1.3063330e+00   1.4134716e+00   1.6830654e+00   4.1873954e-01   2.8973182e+00   1.8467555e+00   5.3585307e+00  -1.5213841e-01   4.9421697e+00   6.3208882e+00   4.7163776e+00   1.2660306e+00   1.9853663e+00  -2.0885417e-01   2.4058903e-01  -1.1108852e+00  -1.2387632e+00   8.7086084e-01  -1.7832557e+00  -2.0213203e-01  -1.3246146e-01
   6.2518589e-01   8.4080909e-01  -1.9775293e-01  -1.8817300e-01  -8.9788013e-01   3.9298302e-01   1.0687749e+00  -9.5789175e-01  -1.7007953e+00   5.6139764e-01  -1.1697284e+00  -1.4103855e+00  -5.6688001e-01   1.1304543e-01  -6.5635308e-01  -1.6375520e+00   2.6195840e+00   1.9833927e+00  -3.0205057e-01   2.4726486e+00   2.0297319e+00   7.0622065e-01   1.0416750e+00  -6.6984820e-01   2.3468937e+00   3.0425705e+00   1.8733903e-01  -6.3103049e-01  -9.2921359e-02   1.2339251e-01   2.3050240e+00   1.8965889e+00   3.6839757e+00   2.6356692e+00  -2.2821367e+00  -2.1701227e+00  -2.4686592e+00  -1.1630564e-01   7.4573110e-02   3.9349740e-01   1.4275456e+00   2.3184038e+00  -1.2449908e+00  -4.0452008e+00  -9.3249519e-01  -4.8802856e-01  -1.9906410e+00  -4.0871460e+00  -6.8647678e-01  -2.3881272e-01  -3.6442743e+00  -1.7981431e+00   1.1296583e+00  -3.7427391e+00   1.0322154e+00  -6.5544453e-01   3.4435508e+00   3.8862449e+00  -3.8980794e-01   1.6704771e+00  -3.7569219e-01  -1.9876506e+00  -2.7528852e-02  -1.6906236e-01   3.0338951e+00  -2.3283480e-01  -8.7183684e-01  -5.8038091e-01   1.0083221e+00   1.3259744e+00   1.3739316e+00   1.9578026e+00  -2.5798071e-01   3.0482510e+00   2.1922329e+00   6.4151139e+00  -1.0989734e-01   3.9211605e+00   5.7750729e+00   5.0454657e+00   5.8417864e-01   1.5951690e+00  -6.1241565e-01  -7.7985477e-02  -1.5329139e+00  -1.4266456e+00   9.0601449e-01  -1.7433686e+00  -2.4461155e-01  -2.0871792e-01
   9.0194813e-01   1.0215346e+00  -1.5380987e-01   7.7673679e-02  -9.1638195e-01   5.2673362e-01   1.1173138e+00  -6.3241452e-01  -1.7134079e+00   9.7931136e-01  -1.5984633e+00  -1.2659137e+00  -1.1061563e+00   2.5809746e-01  -1.1380605e+00  -2.1005939e+00   2.2485669e+00   2.2573391e+00  -4.5954824e-01   2.4049406e+00   1.2061361e+00   4.9957220e-02   8.9407907e-01  -6.2445401e-01   2.1169840e+00   2.7453037e+00   8.3502554e-02  -1.1093632e+00  -7.4838114e-01  -4.5208978e-01   2.2884770e+00   1.9966963e+00   3.4244770e+00   2.0636927e+00  -2.0258428e+00  -2.4562179e+00  -2.4357520e+00  -1.9102824e-01  -1.6620530e-01   2.8480056e-01   6.7102083e-01   2.2103074e+00  -5.8030736e-01  -3.7144096e+00  -7.1675495e-01  -1.5641399e-01  -1.2269740e+00  -4.0747167e+00  -2.7162549e-01   1.6620106e-02  -3.0591244e+00  -1.4085483e+00   1.6859296e+00  -3.0818810e+00   1.3455547e+00  -3.8684297e-01   2.9407126e+00   3.7102330e+00  -1.6703225e-01   1.8142998e+00  -1.3334053e-01  -2.0095122e+00  -7.4864750e-01  -3.4497787e-01   3.3474510e+00  -6.6665737e-02  -6.7027285e-01  -5.6864383e-01   8.7864607e-01   1.4466704e+00   1.3271742e+00   2.2555812e+00  -7.3430659e-01   2.5613115e+00   2.4909058e+00   6.9847485e+00   2.8777593e-02   2.9393560e+00   4.7995131e+00   4.7022281e+00  -1.3788519e-01   8.4576054e-01  -8.5022828e-01  -5.7669407e-01  -2.0479628e+00  -1.6601984e+00   8.3395650e-01  -1.6204087e+00  -1.5754102e-01  -1.9393347e-01
   1.0162540e+00   9.7195301e-01  -2.0740199e-01   1.7943645e-01  -5.0266358e-01   9.5327667e-01   1.1386710e+00  -3.9161757e-01  -1.5116040e+00   1.3665861e+00  -2.0414090e+00  -1.3057860e+00  -1.5238687e+00   5.0505984e-01  -1.1463891e+00  -2.2377240e+00   1.8837218e+00   2.1049048e+00  -1.4017367e-01   2.3617725e+00   1.8691198e+00   6.4244982e-01   6.6238367e-01  -3.8891160e-01   2.6355461e+00   3.3610043e+00   4.7007257e-01  -6.2388728e-01  -1.0426570e+00  -8.5430262e-01   2.9117832e+00   2.8497756e+00   3.5918561e+00   1.8693057e+00  -1.7334780e+00  -2.3483690e+00  -2.6444487e+00  -2.7126242e-01  -2.2071696e-01   2.8386755e-01   6.2429578e-01   2.6699063e+00   1.8022964e-01  -3.2691049e+00   2.2056910e-01   6.4216006e-01  -4.1171862e-01  -3.6335268e+00   2.0740082e-01   1.4039646e-01  -2.9281756e+00  -1.4501834e+00   2.2353520e+00  -2.6101796e+00   1.4905362e+00  -2.3569498e-01   2.4619774e+00   3.2274116e+00   1.6508313e-02   1.9065573e+00   8.3135957e-02  -2.4502436e+00  -6.5765798e-01  -7.2399532e-01   3.5618903e+00   3.3536475e-01   6.0932897e-02   5.1488816e-02   6.5319227e-01   1.4891739e+00   1.8910097e+00   2.6531152e+00  -9.5090625e-01   2.0962945e+00   3.2121652e+00   7.6544429e+00   1.2848608e-01   2.3763641e+00   3.9671198e+00   3.9764718e+00  -2.6012554e-01   4.3393664e-01  -8.7873937e-01  -8.7179753e-01  -2.3083417e+00  -1.7930929e+00   6.8271006e-01  -1.7509566e+00  -3.1590875e-02  -2.3283860e-01
   1.0641645e+00   7.9483754e-01  -1.6551416e-01   2.1719155e-01  -1.3903488e-01   1.1981877e+00   1.3583958e+00  -1.2444944e-01  -1.0740788e+00   1.9666497e+00  -1.7847606e+00  -8.4004914e-01  -1.2569806e+00   1.1387419e+00  -5.3191231e-01  -1.9834794e+00   2.0528054e+00   2.1163069e+00   5.0832887e-01   2.3875983e+00   2.0831582e+00   1.3648503e+00   8.3005955e-01   2.6666048e-01   3.4194870e+00   4.2881858e+00   5.7409326e-01  -3.1244818e-03  -8.9847199e-01  -7.3383452e-01   3.9479435e+00   4.2013267e+00   4.0061869e+00   1.8856742e+00  -1.7908307e+00  -2.2433071e+00  -2.5882733e+00  -1.1865643e-01  -1.9871167e-01   5.2693608e-01   1.4703332e+00   3.4597923e+00   2.9432107e-01  -3.2279999e+00  -2.8768852e-02   7.7271349e-01  -8.1140137e-02  -3.3625432e+00   6.0490199e-03  -1.0909761e-02  -3.2204453e+00  -1.2350634e+00   1.9386647e+00  -2.6375573e+00   1.4027051e+00  -7.1298036e-02   2.0566972e+00   2.7063260e+00  -8.0753360e-01   1.4948276e+00   1.4425770e-02  -3.3208800e+00  -1.8014124e-01  -1.0492615e+00   3.9292475e+00   1.0194160e+00   1.7412857e-02   2.5198013e-01   6.2124500e-01   1.4626189e+00   2.3221903e+00   3.0707483e+00  -6.3571349e-01   1.9093941e+00   4.1348971e+00   8.3673379e+00   1.5973912e-01   1.9444839e+00   4.2027413e+00   3.8734563e+00   3.1599620e-01   8.4706136e-01  -6.6348367e-01  -4.3289607e-01  -2.3562127e+00  -1.7583668e+00   3.9561946e-01  -1.9924200e+00  -1.8515837e-01  -3.7935942e-01
   8.4545419e-01   6.9256002e-01  -7.4728204e-02   2.3365346e-01  -1.3120314e-01   1.0484921e+00   1.6784242e+00   2.6049725e-01  -7.0736472e-01   2.6095178e+00  -1.7657583e+00  -7.7658197e-02  -1.0795651e+00   1.7296495e+00  -4.0379846e-01  -1.9312825e+00   1.7366678e+00   2.2559996e+00   4.4444564e-01   1.9457831e+00   9.2388062e-01   1.0454885e+00   5.8580039e-01   5.9588807e-01   2.7227518e+00   3.9759975e+00   3.8771789e-02  -4.9749512e-01  -8.4587426e-01  -8.1970798e-01   3.8793341e+00   4.4342902e+00   3.2426469e+00   1.2964797e+00  -2.0763224e+00  -2.9711052e+00  -2.3518300e+00  -9.1864253e-02  -5.2552662e-01   4.5019766e-01   1.2583702e+00   3.2399643e+00   1.5851413e+00  -2.5661720e+00   7.8481064e-01   7.6532528e-01   1.2447201e+00  -2.4722480e+00   6.0642337e-01   6.5298416e-02  -2.7929648e+00  -7.2978748e-01   1.5452592e+00  -2.1170293e+00   1.5792092e+00   4.2103613e-01   1.3868874e+00   2.0566176e+00  -1.1907726e+00   1.1389398e+00   1.4400146e-01  -3.0132673e+00  -2.0014120e-01  -9.0751953e-01   4.1628871e+00   1.7481690e+00  -3.6641760e-01  -1.6976323e-01   9.7679317e-02   7.1197368e-01   2.1793864e+00   3.3036805e+00  -4.1981272e-01   1.2867448e+00   4.5192788e+00   8.4408310e+00   3.5309192e-02   1.4499968e+00   3.8622109e+00   3.3698456e+00   4.4768185e-01   7.9618826e-01  -4.6448725e-01  -1.7738508e-01  -2.4161929e+00  -1.6306804e+00   3.4566303e-01  -1.7301530e+00  -3.0259517e-01  -4.4036645e-01
   1.1080432e+00   5.9176983e-01  -9.7917930e-02   1.9125903e-01   2.7059309e-01   1.7054973e+00   1.6155984e+00   3.7822379e-01  -5.8286946e-01   3.0471036e+00  -2.2678717e+00  -5.2113750e-01  -1.5482336e+00   1.6625097e+00  -5.9099902e-01  -1.7796112e+00   1.0721769e+00   1.4721244e+00   3.0692390e-01   1.5145126e+00   1.7054236e+00   1.5571589e+00   3.8150763e-01   8.7645265e-01   3.1067147e+00   4.4264675e+00   3.7080559e-01   2.1819263e-01  -1.2679510e+00  -1.4933411e+00   3.8031373e+00   4.7222137e+00   3.2833647e+00   1.1266917e+00  -1.7732820e+00  -2.3471352e+00  -2.6383423e+00  -5.0924169e-01  -7.1813563e-01   1.2901542e-01   9.4323392e-01   2.6962720e+00   2.4719204e+00  -1.5694059e+00   1.7578619e+00   1.3880558e+00   2.5004799e+00  -1.1340248e+00   1.1698315e+00   2.0320342e-01  -2.5446072e+00  -7.0355877e-01   1.2410111e+00  -2.1755581e+00   1.4616738e+00   4.2213772e-01   1.4642979e+00   1.8587240e+00  -7.4668668e-01   1.0471413e+00   4.4528564e-01  -2.8208367e+00  -1.4074601e-01  -1.2831922e+00   3.5765357e+00   1.9307442e+00   3.3493495e-01   2.6415360e-01   3.2710683e-01   8.8324985e-01   2.1901051e+00   3.2344038e+00  -5.9562320e-01   5.0508388e-01   4.7816101e+00   8.1265263e+00  -9.0154179e-02   9.1711496e-01   2.6536132e+00   1.6393375e+00   3.2448272e-01   2.1106512e-01  -7.3617749e-01  -5.3090064e-01  -2.2958626e+00  -1.7166788e+00   2.0388012e-01  -1.8977432e+00   1.4113877e-01  -5.2755573e-01
   1.3270026e+00   7.6527433e-01   8.4166322e-02   4.5981320e-01  -1.8815235e-01   1.2658336e+00   1.4282770e+00   5.8269479e-01  -8.8861957e-01   2.8615789e+00  -2.3066464e+00  -5.5417839e-01  -1.8823382e+00   1.3651235e+00  -1.3963421e+00  -2.4228216e+00   8.5703476e-01   1.3822976e+00   2.3265866e-01   1.3227757e+00   9.0753709e-02   3.0590259e-01   5.8890669e-01   1.0024208e+00   2.4552697e+00   3.6490753e+00  -1.2261704e-01  -8.5191738e-01  -1.8705796e+00  -2.1833373e+00   3.3082256e+00   4.2833409e+00   2.5653224e+00   6.7244421e-01  -1.5121426e+00  -2.3820448e+00  -2.5194140e+00  -7.2332993e-01  -1.2731778e+00  -1.4732919e-01   2.8699797e-01   2.2763613e+00   2.5044431e+00  -9.6012157e-01   1.2066359e+00   1.2453991e+00   2.4790935e+00  -9.9382729e-01   1.2183804e+00   4.6876941e-01  -2.0602941e+00  -7.1481750e-02   1.1083703e+00  -1.4210335e+00   1.3858622e+00   5.1589319e-01   1.3176355e+00   2.0993837e+00  -1.0458679e+00   7.7022730e-01   3.9701714e-01  -2.3376505e+00  -8.0238052e-01  -1.1656991e+00   3.5443194e+00   1.7197091e+00  -8.7538832e-02  -1.8023433e-02   4.8007479e-01   7.0763506e-01   1.6300799e+00   3.0597166e+00  -6.3510575e-01   3.7783469e-01   4.7232348e+00   7.7901636e+00   7.8990103e-02   5.4805312e-01   1.8441518e+00   8.9317226e-01  -1.2681475e-01  -2.3608744e-01  -1.1735670e+00  -1.0423359e+00  -2.2331111e+00  -1.6979754e+00   2.1233082e-02  -1.7249165e+00   2.9077390e-01  -4.8480855e-01
   1.5983914e+00   1.1466294e+00   4.7375294e-02   6.2949141e-01  -5.5212069e-01   8.9334646e-01   1.0667773e+00   6.4217209e-01  -1.3186123e+00   2.6091156e+00  -2.4351644e+00  -6.3062249e-01  -2.1922288e+00   1.2595557e+00  -1.9433206e+00  -2.6154057e+00   6.6644641e-01   1.1594318e+00   7.8207618e-01   1.6585554e+00  -4.6457914e-01  -2.7748936e-01   5.3980929e-01   1.0944164e+00   2.0469571e+00   3.2570979e+00  -3.4824939e-01  -1.6787391e+00  -2.1621605e+00  -2.4930769e+00   3.0537825e+00   4.1950982e+00   2.3203983e+00   6.7345802e-01  -2.1621765e+00  -2.6843853e+00  -2.8422804e+00  -1.1001256e+00  -1.7127839e+00  -4.5551609e-01   2.8394437e-01   2.6644163e+00   2.5017766e+00  -3.9892592e-01   9.8100266e-01   1.3068726e+00   1.7809873e+00  -4.9658338e-01   1.1439208e+00   7.8742375e-01  -2.2855746e+00   4.5727342e-02   6.1690241e-01  -1.0348834e+00   1.2158373e+00   5.1172556e-01   1.4137199e+00   2.5597288e+00  -1.3239224e+00   8.0475702e-01   1.4915803e-01  -1.5389422e+00  -6.2263583e-01  -8.2416578e-01   2.8623245e+00   1.8392556e+00  -6.5064666e-01  -1.7251673e-01   7.0820497e-01   5.3207886e-01   1.3975380e+00   3.0377489e+00  -3.7297596e-01   8.8103426e-01   5.1934826e+00   7.9252881e+00   2.2542771e-01   1.1904275e+00   1.4563820e+00   1.8679434e-03  -5.1165814e-02  -3.3652926e-01  -1.3575335e+00  -1.2818330e+00  -1.9447034e+00  -1.5817198e+00  -2.6107801e-02  -1.8002254e+00   5.1754444e-01  -3.1142810e-01
   1.4630789e+00   8.5565217e-01   3.8980555e-02   5.0120906e-01  -1.1935283e-01   1.1109395e+00   1.0912142e+00   7.6523817e-01  -8.7592386e-01   2.7907505e+00  -2.2840148e+00  -6.9982128e-01  -1.9454687e+00   1.5522851e+00  -1.5673360e+00  -2.2476038e+00   1.7956908e-01   3.6864922e-01   1.0705680e+00   1.4792109e+00   5.7075901e-02   3.1686152e-01   3.8862303e-01   1.3166783e+00   2.1037937e+00   3.2348980e+00  -1.4402220e-01  -9.0669015e-01  -1.8954671e+00  -2.5330479e+00   3.1188601e+00   4.4612327e+00   2.1313599e+00   7.0774254e-01  -2.4453958e+00  -2.0016488e+00  -2.5343220e+00  -1.2247154e+00  -1.5683584e+00  -4.0642232e-01   2.4120020e-01   2.2396215e+00   2.1627387e+00   1.2613970e-01   4.9352058e-01   1.3623504e+00   1.4207803e+00   3.4693365e-01   5.0955790e-01   6.8347574e-01  -2.1780950e+00   4.7018526e-01  -7.2066653e-01  -1.0056823e+00   6.5848282e-01   4.8861711e-01   7.0179355e-01   2.0061504e+00  -1.5203843e+00   8.5669078e-01   9.1951295e-02  -1.1574615e+00  -1.2583941e-01  -1.1725261e+00   2.3435662e+00   2.8969611e+00  -5.5237879e-01   1.4144998e-02   1.1570425e+00   7.3550400e-01   1.2227653e+00   2.9651857e+00  -3.0223371e-01   3.0261013e-01   5.0483003e+00   7.1892241e+00   2.8029486e-01   1.4470238e+00   6.3030508e-01  -1.8227525e+00   1.3468473e-03  -8.6109940e-01  -1.1525282e+00  -9.8724329e-01  -1.9110774e+00  -1.5806447e+00  -2.0213748e-01  -1.7832790e+00   7.0484184e-01  -3.2224828e-01
   1.0178534e+00   3.3861355e-01   2.0135673e-01   1.9417068e-01   3.6057585e-01   9.4473968e-01   1.4111846e+00   9.2019873e-01  -2.3724332e-01   2.6342525e+00  -2.2511583e+00  -5.8248595e-01  -1.6233928e+00   1.7481616e+00  -1.1724655e+00  -1.8674426e+00  -2.9701491e-01  -4.3854832e-01   9.1928761e-01   6.8878176e-01   6.3159054e-01   1.0642369e+00   2.2103810e-01   1.5174241e+00   1.8616275e+00   3.1192429e+00   4.4770644e-02  -6.5718041e-01  -1.4450817e+00  -2.5628845e+00   3.0806713e+00   4.3933975e+00   1.3184332e+00   3.9564144e-01  -2.6863252e+00  -1.8788890e+00  -2.0490826e+00  -1.2194599e+00  -1.4758820e+00  -5.5867981e-01   3.0759718e-01   1.9012025e+00   3.1189275e+00   1.0768986e+00   1.4520261e+00   1.6572505e+00   2.4448106e+00   1.9682898e+00   5.1803992e-01   6.4941968e-01  -1.6252904e+00   6.9475825e-01  -1.1936274e+00  -1.4578100e-01   4.4786914e-01   8.2539038e-01   9.9917420e-02   1.0901205e+00  -1.6389215e+00   5.0411037e-01  -9.0233877e-02  -8.0799168e-01   4.1603363e-01  -1.5524052e+00   1.9506938e+00   3.5664202e+00  -4.0340549e-01   1.1922567e-01   9.7209186e-01   2.8550006e-01   1.3073926e+00   2.6150922e+00   1.7588112e-01  -4.3368395e-01   4.8687685e+00   5.8629845e+00   3.5731652e-01   1.7994465e+00  -1.8033563e-03  -3.5279299e+00   3.4435558e-01  -1.2320182e+00  -7.7707699e-01  -8.0338313e-01  -1.3998087e+00  -1.3542252e+00  -3.9008563e-01  -1.5259791e+00   7.1036224e-01  -2.5964386e-01
   1.1967026e+00   5.2143121e-01   2.2394231e-01   3.1644406e-01   7.7607716e-02   7.1405957e-01   8.1271557e-01   7.5395144e-01  -8.4131205e-01   2.0201435e+00  -2.3078910e+00  -1.0064805e+00  -2.0802817e+00   1.2009909e+00  -1.7228341e+00  -1.7196235e+00  -4.6777489e-01  -1.1518322e+00   1.1326741e+00   8.0419162e-01   1.8116658e-01   7.0590249e-01   2.9261305e-01   1.6961030e+00   1.5407662e+00   2.7637628e+00  -2.0435413e-02  -1.0337017e+00  -1.7141609e+00  -2.8018943e+00   2.6082487e+00   4.0536212e+00   1.6449595e+00   8.0538907e-01  -2.7281731e+00  -1.6132205e+00  -2.3152404e+00  -1.6856929e+00  -1.7531894e+00  -8.9035848e-01   4.6602748e-01   1.5824145e+00   2.6686381e+00   1.7657013e+00   1.0603315e+00   1.6549535e+00   2.0215443e+00   3.0508634e+00   3.0075414e-01   8.1502286e-01  -1.4285205e+00   7.6042378e-01  -1.9358163e+00  -3.6807817e-01   1.5341540e-01   8.8837752e-01   6.2755390e-01   1.6511177e+00  -1.6605810e+00   3.1220199e-01  -6.1275849e-01  -3.5676524e-01   5.6456208e-01  -1.5125311e+00   7.7573091e-01   2.7347281e+00  -5.0970428e-01   1.2836416e-01   1.8272709e+00   4.4636111e-01   6.8942250e-01   2.0328069e+00   5.0147824e-01  -1.2076762e-01   4.6258864e+00   4.9078556e+00   4.6842229e-01   2.1006534e+00  -2.9360656e-01  -4.6533446e+00   6.0154224e-01  -1.0980599e+00  -1.0751105e+00  -7.8671291e-01  -9.2514543e-01  -1.1896020e+00  -4.0710234e-01  -1.4871235e+00   1.0252274e+00  -1.1574405e-01
   1.0706800e+00   2.3380678e-01   2.5938517e-01   1.6820125e-01   3.8257237e-02   6.2289839e-01   8.1466935e-01   6.8639117e-01  -8.7969567e-01   1.7140109e+00  -2.3481229e+00  -1.3284189e+00  -2.0240872e+00   8.0028735e-01  -1.9679611e+00  -1.6702257e+00  -1.2921016e+00  -2.1816205e+00   4.7903383e-01   3.3448939e-01   1.4587970e-01   1.9885927e-01   1.3459373e-01   1.3574020e+00   8.0661049e-01   1.6578770e+00  -1.8448876e-01  -1.3734475e+00  -1.8005900e+00  -3.1056368e+00   1.7781881e+00   3.0189834e+00   5.9245440e-01   3.9332704e-01  -2.7604260e+00  -1.0629035e+00  -1.8622373e+00  -1.9413870e+00  -1.8590393e+00  -1.2773379e+00  -3.8325359e-01   3.3824929e-01   2.8079186e+00   2.6475598e+00   1.0248680e+00   1.7011075e+00   2.2379414e+00   4.1109675e+00   2.5554314e-01   1.0826584e+00  -7.0134232e-01   1.2925403e+00  -2.8094594e+00   4.0503982e-02  -1.6658853e-01   8.7506873e-01   1.1891945e-01   1.2822300e+00  -1.1501563e+00   4.3090687e-01  -5.3386363e-01   5.5534793e-01   2.0190808e-01  -1.8379182e+00   3.4967227e-01   3.1146534e+00  -3.9797561e-01   7.4568374e-02   1.9721343e+00   6.4966907e-01   2.7389482e-01   1.4618512e+00   4.0423053e-01  -4.6201865e-01   3.8115298e+00   3.4907261e+00   5.4064868e-01   2.5877001e+00  -1.7419047e+00  -6.7586369e+00  -2.1124115e-01  -2.4491158e+00  -1.1082685e+00  -1.0959323e+00  -7.7463449e-01  -1.2152804e+00  -2.1721738e-01  -1.0856295e+00   1.2306609e+00  -6.5117328e-02
   4.2273491e-01  -5.1642937e-01   1.8735220e-01  -4.1654591e-02   4.5222951e-01   1.1923476e+00   8.5689605e-01   6.8597012e-01  -7.6705653e-01   1.7437299e+00  -2.1782422e+00  -1.2940287e+00  -1.7000051e+00   7.5733299e-01  -1.2774079e+00  -6.3173563e-01  -2.0950775e+00  -3.5511837e+00   1.6939836e-01  -1.7903516e-01   1.3831832e+00   9.9963954e-01   8.0871304e-03   1.4974430e+00   8.2044781e-01   1.4778214e+00   2.0066356e-01  -3.4573393e-01  -1.3701530e+00  -2.7462753e+00   1.6967645e+00   2.9888891e+00   2.8158235e-01   4.5796358e-01  -2.4287571e+00  -2.2479082e-02  -1.4537982e+00  -2.1782354e+00  -1.6380023e+00  -1.5650734e+00  -7.1500962e-01  -7.6522847e-01   3.1219061e+00   3.6248127e+00   1.7414383e+00   2.1379392e+00   2.9614160e+00   5.8595487e+00   2.7385110e-01   9.7566790e-01   7.6069514e-02   1.4137926e+00  -3.3550344e+00   8.3436094e-02  -5.1150985e-01   1.0446977e+00  -8.1830002e-01   4.4992503e-02  -7.2992790e-01   3.2230403e-01  -8.1107511e-01   4.0046247e-01   5.5238075e-01  -2.6436518e+00  -1.3540852e-01   3.6985221e+00   4.0193821e-01   7.0112269e-01   1.8917898e+00   7.9057872e-01   6.0329255e-01   1.0856411e+00   2.5895281e-01  -1.2455297e+00   2.8438591e+00   1.9608532e+00   6.7241249e-01   2.7661847e+00  -3.1156683e+00  -9.1563416e+00  -4.5299750e-01  -3.3781175e+00  -6.1197041e-01  -5.7124737e-01  -6.6438428e-01  -1.0873097e+00   3.1797735e-01  -6.8043312e-01   1.3118431e+00  -1.2407066e-01
   6.9156287e-02  -7.8370145e-01   1.3116810e-01  -2.3167219e-01   7.7472553e-01   8.4848449e-01   8.1830276e-01   5.5217955e-01  -4.1445667e-01   1.2810821e+00  -1.3454853e+00  -7.8670409e-01  -8.1361361e-01   1.0928245e+00  -4.2181835e-01   1.5703460e-01  -1.5399660e+00  -3.6633370e+00   4.6497685e-01  -1.4772525e-01   2.1967400e+00   1.6809055e+00   8.1276615e-02   1.5362392e+00   1.0202083e+00   1.4338356e+00   4.0640480e-01   1.5676917e-01  -4.7345500e-01  -1.7778014e+00   1.9687710e+00   3.0752737e+00  -4.4575695e-02   7.8420312e-01  -3.1444769e+00  -2.9287631e-01  -1.1069343e+00  -1.8924581e+00  -1.1708099e+00  -1.3236618e+00   5.5273808e-01  -7.0313342e-02   2.5737546e+00   3.6798461e+00   1.4735774e+00   1.9891833e+00   2.2952147e+00   6.8081428e+00  -1.4341967e-01   8.1681164e-01  -3.6799374e-01   1.0856562e+00  -4.0021956e+00  -2.8101697e-01  -8.6659394e-01   1.1125328e+00  -1.0640745e+00  -3.7210079e-01  -1.4568119e+00  -7.0830438e-02  -9.8718926e-01   6.8750284e-01   1.5925001e+00  -2.2461879e+00  -3.7209475e-01   4.1054034e+00  -5.6383421e-01   2.2930633e-01   1.5624670e+00   1.9713774e-01   7.0443639e-01   6.1246434e-01   9.1197434e-01  -5.1735701e-01   2.6502904e+00   1.1985678e+00   6.1481534e-01   3.8766776e+00  -2.0870461e+00  -8.8641344e+00   6.8975689e-01  -2.2911022e+00   3.1643911e-02   5.8013672e-01  -5.0722435e-02  -6.6343713e-01   2.8603514e-01  -5.7784574e-01   1.0138376e+00   1.6501851e-03
  -6.6827366e-02  -1.0576743e+00  -1.9750775e-02  -2.3880404e-01   5.9016341e-01   5.6282195e-01   6.7270088e-01   4.4863865e-01  -3.8366086e-01   1.1152227e+00  -3.1455513e-01  -2.6727561e-01   1.3677885e-01   1.2450999e+00   1.9699824e-01   7.1076296e-01  -1.0435211e+00  -3.6897325e+00   3.3519305e-01   1.2901774e-01   2.4226502e+00   1.3385742e+00   4.9797725e-01   1.3340523e+00   1.0577619e+00   7.3000392e-01   2.8054720e-01   3.1123694e-01   1.2064174e-01  -9.7294520e-01   1.7872267e+00   2.6523420e+00  -7.0775253e-01   8.6475542e-01  -3.4802227e+00  -1.9989377e-02  -5.5196599e-01  -1.6340071e+00  -9.1482810e-01  -1.2665187e+00   7.0430149e-01   1.5040288e-02   1.4258342e+00   3.3349595e+00   6.1000208e-02   1.4323981e+00   8.6906276e-01   6.6021757e+00  -6.7700741e-01   7.6129440e-01  -9.3409123e-01   9.6667754e-01  -4.8155390e+00  -9.0475931e-01  -1.4389599e+00   5.9804295e-01  -1.4095639e+00  -5.9581128e-01  -2.2016412e+00  -3.1625294e-01  -8.6867501e-01   9.0586716e-01   1.8558016e+00  -1.9078084e+00  -1.1692945e-01   4.8225963e+00  -1.7894218e+00  -4.3862414e-01   1.2019370e+00   1.5136781e-01   6.9340883e-01   4.1587919e-01   8.4899344e-01   3.1852747e-01   2.0011455e+00   8.8679396e-01   8.3101513e-01   4.8195947e+00  -1.6209779e+00  -8.5269871e+00   8.6158169e-01  -2.0184655e+00   4.7814732e-01   1.3807928e+00   1.6089809e-01  -4.1593149e-01   3.7325591e-01  -4.6787630e-01   6.5003676e-01  -3.0266866e-02
  -2.7941340e-01  -1.0452575e+00  -1.4260388e-01  -2.2512567e-01   2.2726600e-01   3.4034936e-01   4.0312115e-01   3.9478853e-01  -6.8225493e-01   7.1915616e-01  -2.8969883e-01  -1.4724188e-01   1.0832195e-01   9.4328637e-01  -1.4270207e-02   1.1170316e+00  -1.4112537e+00  -4.0692446e+00  -4.4115154e-01   3.0845035e-02   1.5811317e+00   8.8455134e-01   1.1116880e-01   9.3865607e-01  -2.0972101e-01  -4.1377537e-01  -9.1520565e-02  -1.9165905e-01   3.6555443e-01  -8.9021836e-01   6.3344984e-01   1.3740646e+00  -1.0296466e+00   8.7753296e-01  -3.5011666e+00  -2.8260802e-01  -4.3612308e-01  -1.8043209e+00  -1.0711767e+00  -1.5113975e+00  -1.6465493e-01  -1.1436368e+00   1.9207094e+00   3.8732766e+00   6.8632880e-01   1.4722567e+00   1.4872403e+00   7.6248397e+00  -3.6994991e-01   9.7660381e-01  -5.2487212e-01   9.9506938e-01  -5.4629971e+00  -9.1465556e-01  -1.3912362e+00   8.1009063e-01  -1.2589016e+00  -5.5122824e-01  -1.9708117e+00  -2.9913052e-01  -8.9508860e-01   1.4735488e+00   1.6575847e+00  -1.8674524e+00  -8.3644903e-01   4.3931381e+00  -1.7028966e+00  -7.7726472e-01   1.6289375e+00   3.5035856e-01  -4.9846219e-02  -1.3164317e-01   8.5043010e-01   8.0591929e-03   9.5550436e-01  -4.2652590e-01   8.7107665e-01   4.7700732e+00  -1.9584901e+00  -9.0152117e+00   6.0778423e-01  -2.3381576e+00   6.2966346e-01   1.5201188e+00   2.8248839e-01  -1.8800000e-01   8.0835587e-01  -1.1582597e-02   8.3204820e-01   9.4194375e-02
  -6.2865014e-01  -1.4397820e+00  -4.2061749e-01  -3.4236827e-01   2.0464153e-01   1.9672479e-01   6.4947107e-02   1.9624707e-01  -1.0650522e+00   1.5646362e-01   3.1030488e-01   2.4847939e-01   4.0910326e-01   7.7991804e-01   2.1399659e-01   1.5419158e+00  -1.1232403e+00  -4.2309536e+00  -1.1799902e+00  -2.3461938e-01   1.4943808e+00   3.1124483e-01  -1.2195415e-01   5.0117372e-01  -6.6939981e-01  -1.4275653e+00   3.7859063e-02  -2.0486275e-02   7.2804062e-01  -1.4401267e-01   5.6905872e-01   8.4850638e-01  -1.1624326e+00   1.0540188e+00  -2.4255950e+00   4.0452887e-01  -5.1858532e-02  -1.7250343e+00  -6.3411112e-01  -1.4634236e+00  -5.8191279e-01  -2.0788892e+00   2.1744875e+00   4.4370706e+00   1.0262652e+00   1.9206465e+00   2.3590978e+00   9.0504828e+00   3.4591045e-02   1.0704140e+00   2.7682631e-01   8.5812892e-01  -5.1954855e+00  -1.4877617e+00  -1.3180425e+00   9.9516931e-01  -1.6200500e+00  -1.0711292e+00  -1.3540400e+00  -3.4235307e-01  -4.5473783e-01   1.7410889e+00   1.6209201e+00  -1.6822019e+00  -5.9450701e-01   4.2399927e+00  -1.2922851e+00  -7.7327012e-01   1.2621015e+00   3.6139132e-01  -5.0187864e-01  -1.4470482e+00   3.9562443e-01  -1.0695143e-01  -2.9070668e-01  -1.7778030e+00   6.4900567e-01   3.9633996e+00  -2.0096709e+00  -8.7325285e+00   7.4682471e-01  -1.9375110e+00   1.1018385e+00   2.4467135e+00   2.2677546e-01   7.8542320e-03   1.4218274e+00   6.6210788e-01   5.8543704e-01   6.0216504e-02
  -3.9489381e-01  -9.7157689e-01  -6.7026326e-01  -2.1106473e-01  -3.6615665e-02  -5.0228389e-01  -3.8435123e-01   7.0217950e-02  -1.0849188e+00  -7.5890917e-01   5.6842770e-01   1.2938323e-01   5.6274286e-01   6.9456385e-01   5.6445558e-02   1.3049898e+00  -7.8364247e-01  -3.8753224e+00  -1.0048851e+00   6.6626981e-01   1.2533631e+00  -2.3391928e-02  -4.2133046e-01  -2.6741600e-01  -1.2777045e+00  -2.4341935e+00   1.1975500e-01  -4.7367499e-01   1.1019676e+00   9.9578880e-02   2.0223932e-01  -8.3073020e-02  -1.1048043e+00   1.4263958e+00  -2.9969071e+00   1.6921880e-01   7.2889111e-02  -1.5387238e+00  -3.0569250e-01  -1.0961440e+00  -9.6871582e-01  -1.6555686e+00   6.1729012e-01   3.7033264e+00  -3.1250105e-01   1.8825923e+00   1.8521792e-02   8.0789974e+00  -1.0670294e+00   1.3204790e+00  -4.2198595e-01   7.3859756e-01  -5.9992993e+00  -1.3327412e+00  -1.6430788e+00   6.6661966e-01  -1.6649142e+00  -4.9499407e-01  -1.6194459e+00   3.8238772e-01  -2.7781061e-01   2.3726614e+00   1.8040259e+00  -1.3698208e+00  -8.1696776e-01   4.4394316e+00  -1.7064583e+00  -1.0885115e+00   1.9651137e+00   1.1021543e+00  -1.0169890e+00  -1.6525425e+00   2.5185396e-01   5.5498632e-01  -7.6870786e-01  -1.9607091e+00   1.0940544e+00   4.7430604e+00  -1.6440384e+00  -7.9324259e+00   5.2605630e-01  -2.0082415e+00   1.2849871e+00   2.3577112e+00   5.9918230e-02   6.0001566e-02   1.3864323e+00   7.1590277e-01   7.1392457e-01   4.2153950e-01
  -4.2851632e-01  -9.4245048e-01  -9.3546928e-01  -1.5574862e-01  -9.1167468e-02  -6.7899481e-01  -9.1838477e-01  -1.9818762e-02  -1.3595153e+00  -1.2076712e+00   9.1175656e-01   5.2211933e-01   6.2009617e-01   7.8103871e-01   6.3985661e-02   1.4906181e+00  -3.4073423e-01  -3.1442218e+00  -1.2974557e+00   8.7504442e-01   1.1365214e+00  -5.5136148e-01  -5.4898785e-01  -8.7277340e-01  -1.7279907e+00  -3.2762949e+00   4.2317640e-01  -3.2330976e-01   1.3702244e+00   7.2369684e-01  -2.8426613e-01  -8.4805440e-01  -1.2085715e+00   1.5030228e+00  -2.6329874e+00   5.9288037e-02   3.0161648e-01  -1.2441098e+00   1.4876632e-01  -9.6759642e-01  -1.5628056e+00  -1.7677817e+00   6.1152442e-01   3.5568426e+00  -4.8998134e-01   1.9279388e+00  -2.4824688e-01   7.9504904e+00  -8.3779392e-01   1.2093506e+00  -2.7879627e-01  -4.6076961e-03  -5.2067271e+00  -1.8284279e+00  -1.6496407e+00   4.2842167e-01  -1.8365572e+00  -5.1211901e-01  -1.1323722e+00   7.0430127e-01  -1.5878602e-02   3.0282474e+00   1.7294797e+00  -5.9201119e-01  -1.0339656e+00   4.3056058e+00  -1.9369246e+00  -1.4205726e+00   1.7496644e+00   1.1744127e+00  -1.2817005e+00  -2.1765982e+00  -2.1036212e-01   8.8986088e-01  -1.6466880e+00  -2.4663880e+00   9.9586084e-01   4.2590717e+00  -1.4052569e+00  -6.6825101e+00   6.1616159e-01  -1.4378886e+00   1.6371318e+00   2.8345529e+00  -1.4112578e-01   4.9110363e-02   1.4717484e+00   9.4470505e-01   4.6921894e-01   3.9709444e-01
  -7.6559508e-01  -1.5204251e+00  -9.5326394e-01  -3.6555259e-01   1.2061354e-01  -2.4893975e-01  -4.6072000e-01   5.5958983e-02  -8.6286902e-01  -7.8926931e-01   1.4868901e+00   1.0543426e+00   1.4971720e+00   1.0115252e+00   9.3879513e-01   2.1108206e+00  -6.7447740e-01  -3.2655240e+00  -2.1688414e+00   4.2247600e-01   1.1755089e+00  -5.5068004e-01  -4.9134553e-01  -1.2296413e+00  -1.9853417e+00  -3.8264988e+00   2.8125512e-01   2.3057016e-01   1.8075886e+00   1.2638350e+00  -5.7949233e-01  -1.4780590e+00  -1.7975581e+00   9.9575514e-01  -2.1986128e+00   4.6111998e-01   1.2334059e+00  -8.0449573e-01   5.7564042e-01  -8.2380481e-01  -2.1837302e+00  -2.9085881e+00   7.8280917e-01   3.3870298e+00  -8.2861279e-01   1.6454673e+00   6.2452263e-01   7.7522185e+00  -9.4265581e-01   9.4781998e-01   3.5832453e-01   3.3182901e-01  -5.3092540e+00  -1.8648638e+00  -1.6638299e+00   4.5146606e-01  -2.7640252e+00  -1.6651232e+00  -9.2986631e-01   6.5666145e-01   2.2288324e-01   2.5483743e+00   1.1262310e+00  -1.1464733e+00  -4.1751294e-01   4.9478314e+00  -1.6557661e+00  -1.5411921e+00   1.5265698e+00   1.6992716e+00  -1.0916293e+00  -2.2173229e+00  -4.9266904e-01   2.0496070e-01  -2.7054248e+00  -3.4075062e+00   9.6139221e-01   3.5953296e+00  -2.0084862e+00  -6.8578824e+00  -2.3957404e-01  -2.3362098e+00   2.1132877e+00   3.1068292e+00  -5.8811608e-01  -1.2170611e-01   1.8352082e+00   1.3243737e+00   1.8679315e-01   1.2888418e-01
  -9.7312554e-01  -1.8886471e+00  -9.0968630e-01  -4.9407248e-01   3.1417069e-01  -6.5499044e-01  -4.9874904e-01   4.8921770e-02  -5.8114448e-01  -1.4450750e+00   1.6482032e+00   1.2436137e+00   1.5767842e+00   8.1344419e-01   8.8977815e-01   1.7065250e+00  -3.0755707e-01  -2.6433043e+00  -3.0047881e+00  -2.1999939e-01   9.7026613e-01  -8.3641362e-01  -4.8061285e-01  -1.8172355e+00  -2.3074760e+00  -4.4007403e+00   5.8497165e-01   1.6212159e-01   1.9358403e+00   1.3771156e+00  -7.7322302e-01  -2.2893488e+00  -2.3625243e+00   5.6107613e-01  -8.6089072e-01   5.3785733e-01   1.8672359e+00  -2.0094072e-01   1.0285416e+00  -6.2745926e-01  -2.8973828e+00  -3.2548624e+00   1.5782671e+00   3.3414280e+00  -1.0830371e-01   1.9754952e+00   1.8622625e+00   7.4578346e+00  -3.5665867e-01   7.7355316e-01   1.1641098e+00  -1.4110406e-01  -3.6208678e+00  -1.3049341e+00  -1.4102638e+00   4.3751436e-01  -2.9892812e+00  -2.2260677e+00  -3.5073902e-01   5.3400109e-01   6.5831832e-01   2.3445200e+00   5.6915213e-01  -1.0058236e+00   3.3101960e-01   4.3620756e+00  -1.0618644e+00  -1.4862107e+00   9.6149007e-01   1.6058045e+00  -1.0163914e+00  -2.8252354e+00  -7.9983643e-01  -2.3490116e-01  -3.5508030e+00  -4.4290420e+00   1.0000321e+00   2.4169254e+00  -1.9721929e+00  -5.5507982e+00  -3.8980326e-01  -2.1039113e+00   2.2785925e+00   2.8971174e+00  -6.7762390e-01  -1.8126381e-01   1.5568541e+00   1.6688666e+00  -1.7448007e-01  -6.3641547e-03
  -6.5409393e-01  -1.0586842e+00  -1.2813627e+00  -9.2862840e-02  -6.8116618e-01  -9.8141385e-01  -1.3414153e+00  -1.4799069e-01  -1.7851968e+00  -1.7070310e+00   2.0635651e+00   1.7264552e+00   1.3681722e+00   5.3551590e-01   3.2818199e-01   1.7398261e+00   2.9470788e-01  -1.6708135e+00  -2.8114320e+00   7.7009692e-01  -1.4432197e+00  -2.6998231e+00  -8.1015895e-01  -2.2479638e+00  -3.4572981e+00  -5.4704809e+00  -2.2427708e-01  -1.0346532e+00   1.6583490e+00   1.9303229e+00  -1.3193608e+00  -2.8895127e+00  -1.4334299e+00   1.1405752e+00  -6.0607724e-01  -2.4193697e-01   1.3590647e+00  -4.0179601e-01   8.6869351e-01  -4.8104570e-01  -2.9867535e+00  -3.5090409e+00   9.5923647e-01   3.0415407e+00  -7.3444763e-01   1.7575129e+00   1.2980992e+00   7.1547223e+00  -8.5787294e-02   9.5071219e-01   1.0467695e+00  -2.5866830e-01  -3.7055211e+00  -2.3707028e+00  -9.5389567e-01   7.0229894e-01  -2.4148458e+00  -1.3134999e+00  -2.7750161e-01   7.6359664e-01   7.1191658e-01   2.6402242e+00   8.2071726e-02  -6.1800674e-02   2.1195862e-01   3.1373104e+00  -1.4936633e+00  -2.0487794e+00   1.3759421e+00   1.6439314e+00  -1.9347649e+00  -3.1797055e+00  -1.0275812e+00   5.6108748e-01  -3.9368471e+00  -4.2056962e+00   7.7305865e-01   1.4692240e+00  -1.0533974e+00  -3.5248067e+00  -3.2777168e-01  -9.3840196e-01   2.1241244e+00   3.3741653e+00  -1.0826647e+00  -7.2668227e-02   2.3218134e+00   1.9301090e+00  -9.0572000e-02   7.1939523e-02
  -4.3344778e-01  -1.1957845e+00  -1.4328386e+00  -3.6851725e-01   2.2882443e-02  -6.6228238e-01  -1.1161200e+00  -1.2882134e-01  -8.4546097e-01  -1.6236769e+00   2.1127101e+00   1.3703983e+00   1.7646026e+00   8.0145159e-01   8.2004692e-01   1.5350662e+00   1.2628525e-01  -1.4575302e+00  -2.9039053e+00   8.1713711e-01  -2.5512532e-01  -2.0117501e+00  -1.1602653e+00  -2.9899552e+00  -3.0920986e+00  -5.4783378e+00   4.0789948e-01   3.2482679e-02   1.9286879e+00   1.9221907e+00  -1.1383758e+00  -3.1802950e+00  -1.4206680e+00   9.4844674e-01  -3.4406390e-01   5.2331887e-01   1.8993330e+00   7.1460067e-02   1.6965127e+00   8.7055240e-02  -3.5808070e+00  -3.6557060e+00   3.0066771e-01   2.2886060e+00  -1.4760942e+00   2.0017317e+00   6.0725322e-01   5.8709597e+00  -9.3044986e-01   7.1402195e-01   8.2206921e-01  -3.3688647e-01  -3.8445173e+00  -2.2137387e+00  -1.2140278e+00   2.3579560e-01  -3.1214638e+00  -1.8952858e+00   2.3186290e-01   1.5889894e+00   1.4400021e+00   2.6357367e+00  -1.2379472e-02  -4.7142597e-01   7.2685350e-01   4.2375622e+00  -7.0309593e-01  -1.6413041e+00   1.6674160e+00   2.6131253e+00  -1.6566638e+00  -2.9255867e+00  -1.5980131e+00  -1.1806889e-01  -4.2485744e+00  -4.4027160e+00   9.1339168e-01   1.0932082e+00  -1.6445658e+00  -3.3897007e+00  -1.0616478e+00  -1.8131759e+00   2.3117517e+00   2.8557358e+00  -1.6669482e+00  -5.2375952e-01   1.9533237e+00   1.7208478e+00   3.3573767e-02  -1.8513339e-02
  -7.0394583e-01  -1.3380459e+00  -1.3985454e+00  -3.0308479e-01  -2.5326772e-01  -5.8883840e-01  -1.1218293e+00   4.3686407e-03  -1.1647839e+00  -1.5259260e+00   2.4201622e+00   2.1064151e+00   1.9941144e+00   7.8482638e-01   1.0214279e+00   1.7100062e+00   4.6384214e-01  -6.1504482e-01  -2.9175263e+00   4.9834359e-01  -8.8175216e-01  -2.3333616e+00  -8.4714058e-01  -2.9742524e+00  -3.1549287e+00  -5.1941559e+00   2.4445285e-01  -2.4770373e-01   1.9091403e+00   2.3809992e+00  -1.1076641e+00  -3.1412418e+00  -1.5730150e+00   6.3400690e-01   5.9721496e-01   5.0776609e-02   1.8167612e+00   3.8099986e-01   1.5990268e+00   1.0749421e-02  -3.4312117e+00  -3.3671482e+00   1.6975290e+00   2.3283439e+00  -1.5693373e-01   2.1266366e+00   2.2734734e+00   5.5746131e+00   2.5480771e-01   3.8021989e-01   1.1205765e+00  -1.0487480e+00  -1.5478753e+00  -1.9067084e+00  -5.4647421e-01   4.8317790e-01  -3.1122503e+00  -2.4771970e+00   2.3154176e-01   9.8483121e-01   1.2474468e+00   1.7898106e+00  -4.3589440e-01  -1.2356188e-01   1.3949268e+00   3.4015839e+00  -5.7246990e-01  -1.4926233e+00   5.3181389e-01   1.7600423e+00  -8.3195403e-01  -2.6716527e+00  -1.5247275e+00  -1.1211581e-01  -4.2876730e+00  -4.3229363e+00   7.7590487e-01   5.5647339e-02  -1.3123579e+00  -1.8431273e+00  -8.4207941e-01  -9.7465503e-01   2.4584106e+00   2.9011677e+00  -1.5575807e+00  -4.1711418e-01   2.2476796e+00   1.7582022e+00  -3.1651586e-01  -3.2169520e-01
  -2.2601245e-01  -9.7035292e-01  -1.9781995e+00  -2.2385931e-01  -9.7346302e-01  -9.4832258e-01  -1.3370771e+00   2.0736271e-01  -1.5355727e+00  -7.6170834e-01   3.8798688e+00   3.5587038e+00   3.0981563e+00   1.7613103e+00   1.4983047e+00   1.9371841e+00   2.0878281e+00   1.3209902e+00  -2.5298307e+00   1.4175234e+00  -1.9169564e+00  -3.9863719e+00  -6.1506999e-01  -3.3940349e+00  -3.1104084e+00  -5.8374403e+00  -1.6216677e-01  -6.3359946e-01   2.2388656e+00   3.5784967e+00  -8.0749652e-01  -2.9331716e+00  -1.5528710e+00   6.7977974e-01   4.3958522e-01   7.8384557e-02   1.8481878e+00   7.4170019e-01   1.9125727e+00   3.6195822e-01  -3.6889759e+00  -2.5590300e+00   1.4931806e+00   1.2652441e+00  -1.8874655e+00   1.5513167e+00   1.1136395e+00   4.2629001e+00   3.4168651e-02   1.7307984e-01  -3.8827068e-01  -1.7105749e+00  -1.2148119e+00  -3.2281910e+00  -4.3327983e-01  -2.0411043e-01  -2.9693652e+00  -2.1206744e+00  -8.1039626e-01   1.0069964e+00   2.2524011e+00   2.2817515e+00  -2.4659682e-01   1.3881541e+00   2.5699251e+00   4.9780091e+00  -2.4048629e+00  -2.5716698e+00  -5.2689860e-01   1.3834764e+00  -9.3981635e-01  -2.4621236e+00  -2.4186757e+00   7.8076892e-01  -4.0968758e+00  -2.5889056e+00   5.6276709e-01  -6.4440756e-01   5.2243823e-01   1.4537614e+00  -1.5971395e-01   8.1242817e-01   2.9523417e+00   3.9888381e+00  -1.7955975e+00  -1.9657274e-01   2.5261688e+00   1.4732485e+00  -8.4195579e-01  -5.4770202e-01
  -2.2726374e-01  -3.3363076e-01  -2.2631178e+00   7.3494018e-02  -1.7765055e+00  -1.6219023e+00  -1.6469066e+00   5.5526231e-01  -1.8481942e+00  -4.0023115e-01   4.6300042e+00   4.8695905e+00   3.5477486e+00   2.5393007e+00   1.4024365e+00   1.7494686e+00   3.0327052e+00   3.2508364e+00  -2.1449935e+00   2.0167236e+00  -4.9765324e+00  -5.6118728e+00  -9.0737231e-01  -3.5955456e+00  -4.4471901e+00  -6.7765029e+00  -1.0210192e+00  -1.5868520e+00   2.4429537e+00   4.2972533e+00  -1.2423613e+00  -3.1428960e+00  -1.4647547e+00   8.1884961e-01   4.8512525e-01  -5.2916680e-01   1.5533923e+00   9.7716225e-01   1.7629317e+00   8.8197146e-01  -4.3700777e+00  -2.6429807e+00   1.2317894e+00   5.5354923e-01  -2.8508654e+00   9.0722584e-01   3.4925927e-01   3.2083997e+00  -1.2106019e-01  -1.1851623e-01  -1.0446283e+00  -1.7740899e+00  -1.5261515e+00  -3.9895278e+00  -1.6439107e-01  -6.4738695e-02  -2.9955834e+00  -1.6213692e+00  -1.6939716e+00   1.1022596e+00   2.7234458e+00   3.0282386e+00  -3.6772909e-01   2.8603729e+00   3.1007197e+00   5.4068889e+00  -3.5231215e+00  -3.5158567e+00  -7.8423042e-01   7.1142098e-01  -1.9942417e+00  -2.3046650e+00  -2.9328559e+00   6.3757531e-01  -4.3360756e+00  -1.8733903e+00   2.7393162e-01  -1.8307585e+00   1.9092492e+00   4.2980835e+00   4.4341566e-01   2.5788417e+00   3.1575307e+00   4.8898577e+00  -2.2808845e+00   3.0762338e-02   2.8406898e+00   1.5110933e+00  -9.1387848e-01  -6.1645327e-01
   1.2089489e-01  -4.2380190e-01  -2.3537817e+00  -2.1707494e-01  -1.7027364e+00  -6.8683308e-01  -1.6757033e+00   3.9148726e-01  -2.3236360e+00  -1.7972378e-01   3.7838633e+00   3.7367063e+00   2.8207738e+00   1.5575926e+00   8.4924315e-01   1.5758794e+00   1.9728431e+00   2.2416590e+00  -2.2895995e+00   1.4271415e+00  -3.7556069e+00  -5.0484731e+00  -1.3146528e+00  -3.8544432e+00  -4.0096545e+00  -5.8338184e+00  -8.4430145e-01  -1.3123353e+00   1.6472081e+00   3.3700059e+00  -1.2996782e+00  -3.0901386e+00  -7.8996141e-01   6.2848660e-01   1.9423768e+00   4.7406592e-01   7.2302027e-01   3.9897287e-01   1.4792853e+00   4.0092947e-01  -4.5579152e+00  -3.3495801e+00   3.5051246e+00   1.5261355e+00   3.5754214e-02   2.2064379e+00   3.3888405e+00   4.1826710e+00   1.4358142e+00   4.5011560e-02  -5.4828195e-01  -2.1714387e+00   1.6213677e-01  -3.5564359e+00   6.5927104e-01   9.7942183e-02  -2.1848671e+00  -1.9433140e+00  -2.0859762e-01   1.1093056e+00   2.9724376e+00   2.2105636e+00  -8.2457218e-01   1.9533220e+00   3.0408855e+00   4.4130954e+00  -1.2013976e+00  -1.9449673e+00  -9.5767567e-01   8.4535565e-01  -1.1265254e+00  -2.1608306e+00  -3.1050060e+00  -3.1108626e-01  -3.8462348e+00  -2.1160402e+00   3.5603590e-02  -2.9015078e+00   3.0537612e-01   2.8345802e+00  -2.4175521e-01   1.5539464e+00   2.4784935e+00   3.4213091e+00  -1.9574584e+00  -1.8441814e-01   3.1627456e+00   1.2118198e+00  -2.7229886e-01  -9.0919237e-01
  -4.4858603e-01  -6.3785919e-01  -2.2057702e+00  -5.0862215e-01  -1.1913184e+00  -1.3838667e+00  -1.0227769e+00   8.7857472e-01  -1.0886319e+00  -3.2356299e-01   4.1509107e+00   4.3090107e+00   3.5290400e+00   2.3809553e+00   1.3567894e+00   9.4744539e-01   2.2480365e+00   3.1050339e+00  -1.9159428e+00   8.0885230e-01  -5.0581536e+00  -4.5694419e+00  -2.0008805e+00  -3.9879632e+00  -4.7054771e+00  -5.9094469e+00  -8.5850974e-01  -1.1663239e+00   2.3608814e+00   3.5351502e+00  -6.6343304e-01  -2.7100253e+00  -1.0636173e+00   3.9901465e-01   2.5665295e+00   8.6587103e-01   1.2001348e+00   1.0237983e+00   1.9750903e+00   1.4563726e+00  -4.7355463e+00  -3.5016142e+00   3.7474165e+00   1.2362003e+00   1.7788477e-01   2.4706723e+00   3.8229056e+00   3.9117899e+00   4.9037861e-01  -4.3595635e-01  -3.3260741e-01  -1.5063126e+00  -3.2625774e-02  -2.3841797e+00   9.4990066e-01   8.3843339e-01  -3.3002864e+00  -2.9453397e+00  -8.3712154e-01   1.2571453e+00   3.4614287e+00   2.1836099e+00  -4.2054700e-01   1.8781759e+00   4.1953860e+00   5.5657463e+00  -4.8388740e-01  -1.5965701e+00  -1.1080283e+00   2.8153383e-01  -1.6595473e+00  -2.3065600e+00  -3.1080193e+00  -2.1742451e+00  -3.9474359e+00  -2.8758749e+00  -1.2524174e-01  -4.2207892e+00   7.2214196e-01   3.8772173e+00   3.4878674e-01   2.2234460e+00   2.9313126e+00   3.7074069e+00  -2.2034043e+00  -5.5577603e-02   2.8980624e+00   1.4053078e+00  -1.7716064e-01  -8.9059109e-01
  -6.1762873e-02  -4.0635921e-01  -2.1780165e+00  -4.8695767e-01  -1.6383686e+00  -1.2526914e+00  -1.1943556e+00   9.2412116e-01  -1.6613607e+00   1.7635104e-02   4.0299069e+00   4.2449886e+00   3.2725704e+00   2.2157219e+00   9.8008673e-01   7.5420469e-01   2.2465527e+00   3.5997020e+00  -1.2915056e+00   8.5667450e-01  -5.4729829e+00  -5.0607981e+00  -1.6441249e+00  -3.8494950e+00  -4.4183712e+00  -5.3367188e+00  -1.0325304e+00  -1.5949879e+00   1.7796651e+00   3.4047847e+00  -8.1367366e-01  -2.4242302e+00  -7.5806772e-01   2.7782887e-01   2.9160865e+00   1.3607681e+00   5.2785276e-01   8.3814816e-01   1.5582781e+00   1.1713477e+00  -4.6330322e+00  -3.1048406e+00   4.4112772e+00   1.1456658e+00   2.5754392e-01   2.2247008e+00   4.1571605e+00   3.1833385e+00   9.4474649e-01  -7.1951938e-01  -7.0415377e-01  -2.0183651e+00   1.0913078e+00  -2.6228727e+00   1.2168744e+00   5.6222874e-01  -2.6244566e+00  -2.5900572e+00  -7.3530783e-01   1.0659623e+00   3.1610195e+00   2.0225363e+00  -6.9219335e-01   2.2422938e+00   4.0280599e+00   5.1726828e+00  -4.8890224e-01  -1.2582000e+00  -1.4405641e+00  -1.1194689e-02  -1.3075725e+00  -1.8119266e+00  -3.1419513e+00  -1.9754384e+00  -3.2280211e+00  -2.0734766e+00  -2.0599526e-01  -4.6096828e+00   6.3951418e-01   4.3650402e+00   4.1145558e-01   2.6062978e+00   2.4728694e+00   3.1754641e+00  -1.9258527e+00  -1.8041732e-01   2.7980018e+00   8.1371864e-01  -4.3297365e-02  -1.2264840e+00
  -3.3002687e-01  -9.4376074e-01  -1.8458542e+00  -8.2509930e-01  -1.2278026e+00  -1.3624477e+00  -4.2306624e-01   1.2654348e+00  -8.5547703e-01   2.2348611e-01   4.3480306e+00   4.3554754e+00   3.9407730e+00   2.5051109e+00   1.2759116e+00   1.1423238e-01   2.0692284e+00   3.8983215e+00  -1.0935550e+00  -1.2924858e-01  -5.4619730e+00  -4.6658648e+00  -1.4608740e+00  -3.8708175e+00  -4.0826712e+00  -4.8539517e+00  -1.0280585e+00  -1.3101814e+00   1.7866854e+00   3.2010614e+00  -4.2042973e-01  -2.1092979e+00  -1.7750864e+00  -5.6736194e-01   3.7232552e+00   2.3957296e+00   9.1359220e-01   1.3387536e+00   1.6908038e+00   1.5844391e+00  -4.5220730e+00  -3.0815106e+00   5.0543380e+00   1.0519788e+00   3.0520006e-01   2.1303918e+00   5.0749251e+00   2.5036904e+00   7.1740291e-01  -1.2375547e+00  -4.4239255e-01  -1.6109583e+00   2.1089880e+00  -1.5994748e+00   1.4519623e+00   7.0854308e-01  -3.3935715e+00  -3.6065914e+00  -9.9752047e-01   7.5507559e-01   3.4488628e+00   1.7504529e+00  -9.1416826e-01   2.0358640e+00   5.2179829e+00   6.0719459e+00  -1.2679007e-01  -7.5721299e-01  -2.3647813e+00  -6.9501983e-01  -8.8372179e-01  -1.5823160e+00  -3.1660591e+00  -2.9899660e+00  -3.0063745e+00  -2.3084869e+00  -4.5549116e-01  -5.1436395e+00   1.6568139e-01   4.3771741e+00   3.1449245e-01   2.4298089e+00   2.3841187e+00   2.7709188e+00  -1.7255405e+00  -2.6194599e-01   2.3410214e+00   6.1065498e-01  -1.0551188e-01  -1.5496438e+00
  -4.8581957e-01  -1.0328979e+00  -1.5704726e+00  -1.0619907e+00  -1.2386925e+00  -1.7085601e+00   9.7900723e-02   1.5352668e+00  -4.1547654e-01   3.6742926e-01   4.0642309e+00   4.3776035e+00   3.9954838e+00   2.6099711e+00   1.1196385e+00  -2.8348509e-01   1.7295538e+00   4.0853033e+00  -1.0799599e+00  -8.8953731e-01  -6.2548245e+00  -4.5308102e+00  -1.6231173e+00  -3.7244013e+00  -4.4827621e+00  -4.6189699e+00  -1.3473942e+00  -1.8245524e+00   1.6677739e+00   2.8178023e+00  -6.8826736e-01  -2.1503099e+00  -2.3213523e+00  -1.0526270e+00   3.9549418e+00   2.8854361e+00   6.9993346e-01   1.3606978e+00   1.3268283e+00   1.6019337e+00  -4.7223168e+00  -3.3626139e+00   6.1138914e+00   1.2675092e+00   1.1533418e+00   2.0012161e+00   6.2055599e+00   2.5968582e+00   8.4227628e-01  -1.4917949e+00  -3.2388504e-01  -1.3449895e+00   2.1638935e+00  -8.8588643e-01   1.7282751e+00   1.0186167e+00  -3.2320038e+00  -3.8365306e+00  -1.1566709e+00   4.4933900e-01   3.4436002e+00   1.8326716e+00  -9.6862691e-01   1.9550198e+00   5.3646635e+00   6.2059983e+00   2.4993109e-01  -5.0612987e-01  -2.6627494e+00  -1.2643996e+00  -1.1558026e+00  -1.4826443e+00  -2.9553692e+00  -4.0571306e+00  -2.6366642e+00  -2.5913737e+00  -5.2606392e-01  -5.5291616e+00   9.5812678e-03   4.2702443e+00   4.9930701e-01   2.4990501e+00   2.1314238e+00   2.3132381e+00  -1.3243880e+00  -1.4848978e-01   2.0867303e+00   4.0134679e-01   1.7931021e-01  -1.6793466e+00
  -6.2532722e-03  -4.8340258e-01  -1.5796906e+00  -8.2153515e-01  -1.6786391e+00  -1.4142474e+00  -4.5750308e-01   1.4883124e+00  -1.2803231e+00   4.5545644e-01   3.7703446e+00   3.5940177e+00   3.2677993e+00   2.0572575e+00   4.3319552e-01  -2.5629313e-01   1.5122977e+00   3.7361431e+00   2.5589815e-01  -2.9833666e-01  -6.2920724e+00  -4.5311284e+00  -1.5771077e+00  -3.2612489e+00  -3.9536288e+00  -3.8101901e+00  -1.4052078e+00  -1.8954754e+00   8.6630244e-01   2.3775416e+00  -6.6086524e-01  -1.4769692e+00  -9.4335434e-01  -3.8426935e-01   4.1275933e+00   3.7884000e+00  -4.9106663e-01   5.7071195e-01   8.7497252e-01   1.4260781e+00  -4.0066467e+00  -2.9282179e+00   5.4180027e+00   1.2959055e+00   9.3864737e-01   2.0572924e+00   5.2767446e+00   2.5554206e+00   5.3854366e-01  -1.5581458e+00  -8.6377920e-01  -1.4446492e+00   2.1482533e+00  -1.2715946e+00   1.9285245e+00   1.0655415e+00  -2.2805254e+00  -3.0780053e+00  -1.2619718e+00   4.2713400e-01   2.7797391e+00   1.4207701e+00  -6.0250779e-01   1.8529811e+00   4.4157704e+00   5.2607278e+00   6.0638248e-01   3.0073994e-01  -2.0589332e+00  -1.3628654e+00  -1.2495551e+00  -1.0071466e+00  -3.0714286e+00  -3.9008573e+00  -1.9254967e+00  -1.9147224e+00  -3.4876267e-01  -5.5795440e+00  -2.3561205e-01   3.6840637e+00   8.2787201e-01   2.9129397e+00   1.3037302e+00   1.9081997e+00  -8.2782614e-01   1.8147141e-02   2.1562094e+00  -2.0333669e-01   9.1524499e-01  -1.5945992e+00
  -2.7190719e-01  -7.0828387e-01  -1.4427101e+00  -1.0705896e+00  -1.7540262e+00  -1.4354120e+00   1.8861281e-01   1.7800675e+00  -1.1886998e+00   8.6040516e-01   3.6332796e+00   3.7992315e+00   3.4406907e+00   2.2471375e+00   3.1880981e-01  -3.6365512e-01   7.8730335e-01   3.5419922e+00  -2.7549264e-02  -1.0931375e+00  -6.8770650e+00  -4.9311537e+00  -1.9032612e+00  -3.2457955e+00  -4.5032565e+00  -4.1947110e+00  -1.8172291e+00  -2.3962147e+00   5.8904401e-01   2.2084931e+00  -9.9836553e-01  -1.6409151e+00  -1.9086676e+00  -1.1014356e+00   4.3234194e+00   4.8468345e+00  -5.8067417e-01   3.4702890e-01   5.2184543e-01   1.2569567e+00  -4.6413033e+00  -3.8445635e+00   6.5640587e+00   1.9813489e+00   1.5347963e+00   1.9964396e+00   6.5681452e+00   3.4479666e+00   6.6613925e-01  -1.5988208e+00  -2.0787487e-01  -7.0646835e-01   2.0269657e+00  -6.9886606e-01   2.3024641e+00   1.5408988e+00  -2.7431399e+00  -3.6321315e+00  -9.4579981e-01   3.7793515e-01   2.9920564e+00   2.0306531e+00  -8.6806810e-01   1.7114763e+00   4.5804081e+00   6.0897006e+00   9.7102374e-01   5.5841910e-01  -2.6898689e+00  -1.7842670e+00  -1.7044898e+00  -1.3339786e+00  -3.3989023e+00  -5.0023706e+00  -2.0305460e+00  -2.2924134e+00  -6.4130319e-01  -5.9949291e+00  -1.1718706e+00   2.6147893e+00   4.4860555e-01   2.2971725e+00   1.1865102e+00   1.8327743e+00  -6.6919727e-01   1.2854252e-01   2.5667004e+00  -5.3984038e-02   1.2034956e+00  -1.6797143e+00
  -6.3460973e-02  -4.4382291e-01  -1.5002891e+00  -1.1667111e+00  -1.5707434e+00  -1.1362409e+00   7.4032912e-02   1.6223785e+00  -1.4448892e+00   9.2066422e-01   3.4616249e+00   3.3352477e+00   3.2862028e+00   2.1721817e+00   4.3441211e-01   1.2785175e-01   8.4305847e-01   3.1902105e+00   1.2549780e+00  -7.4147196e-01  -5.0665368e+00  -3.6767133e+00  -2.0019201e+00  -2.7698039e+00  -3.2563039e+00  -2.7270839e+00  -1.4700159e+00  -1.8000854e+00   4.7483485e-01   2.3675432e+00  -3.8931072e-01  -5.0366597e-01  -1.1060133e+00  -4.9460174e-01   3.7350851e+00   5.4748272e+00  -1.7641884e+00  -1.3771963e-01   3.6477808e-01   1.1990113e+00  -2.7527427e+00  -2.3362149e+00   6.4602066e+00   2.1326638e+00   2.4087361e+00   2.2907788e+00   6.0746481e+00   4.3044088e+00   7.6098272e-01  -1.6397112e+00  -1.3454570e+00  -1.3242463e+00   1.9958962e+00  -1.2726877e+00   2.4556451e+00   1.5636372e+00  -1.8348440e+00  -3.2723753e+00  -1.1826391e+00   1.4929826e-01   2.6492560e+00   1.8532319e+00   4.6243078e-01   1.9055015e+00   3.7907640e+00   5.8027804e+00   9.2174960e-01   1.2020810e+00  -3.0450574e+00  -2.4899796e+00  -1.2404169e+00  -1.1344242e+00  -2.9402599e+00  -4.2690323e+00  -7.2196957e-01  -1.3537403e+00  -7.4410026e-01  -4.8961640e+00  -5.5071468e-01   2.4356095e+00   1.7150588e+00   3.4220084e+00   8.9280033e-01   2.0612807e+00   3.4572733e-01   5.6580731e-01   2.5586397e+00  -7.7998420e-01   1.6577027e+00  -1.5511591e+00
  -2.8348759e-01  -6.8935188e-01  -1.0510252e+00  -1.3782018e+00  -1.2784594e+00  -1.6243928e+00   8.4109517e-01   1.8966496e+00  -6.4327673e-01   7.0619793e-01   3.3215339e+00   3.1807652e+00   3.5550936e+00   2.3880219e+00   4.0979748e-01  -5.0086586e-01   4.3311393e-01   3.1721038e+00   1.2236497e+00  -1.4905763e+00  -5.2399475e+00  -2.9577210e+00  -1.9723515e+00  -2.6428182e+00  -3.2894351e+00  -2.4687968e+00  -1.6291855e+00  -1.8838298e+00   5.3424069e-01   1.9219991e+00  -5.6674162e-01  -6.4347495e-01  -2.1266828e+00  -1.1556580e+00   3.6329068e+00   6.4358358e+00  -1.6664696e+00   2.1739273e-01   1.1994360e-01   1.5434421e+00  -2.6387581e+00  -2.2331624e+00   6.3553371e+00   1.9900322e+00   1.9496822e+00   1.7883021e+00   6.0148854e+00   3.8960654e+00  -1.4324300e-02  -1.8565457e+00  -1.3691423e+00  -5.8288198e-01   1.4737361e+00  -3.9282897e-01   2.3948593e+00   1.7290803e+00  -2.0129784e+00  -3.4043854e+00  -1.7162380e+00  -5.4641573e-02   2.6515023e+00   2.0767653e+00   5.4246342e-01   1.7155451e+00   3.8999602e+00   6.3020905e+00   9.7242539e-01   1.3611461e+00  -3.0434259e+00  -2.5494295e+00  -1.8148777e+00  -1.3051409e+00  -2.5906555e+00  -4.9773318e+00  -5.1193566e-01  -1.6647111e+00  -8.5553639e-01  -4.4896520e+00  -6.5406709e-01   2.1207966e+00   1.7756611e+00   3.1702969e+00   6.4639446e-01   1.7447197e+00   7.9636065e-01   7.0353148e-01   1.9573774e+00  -1.0156087e+00   1.8535567e+00  -1.5590489e+00
  -7.1825267e-01  -1.0863029e+00  -7.6365170e-01  -1.5197768e+00  -1.2291166e+00  -1.6655498e+00   1.4180293e+00   2.0812191e+00  -3.8580523e-01   8.7302176e-01   3.1228617e+00   3.2316745e+00   3.6200172e+00   2.3651269e+00   5.1879057e-01  -2.9912666e-01  -1.6449896e-01   2.5619503e+00   7.7742137e-01  -2.3444508e+00  -5.2496396e+00  -2.4905263e+00  -2.0150403e+00  -2.1806682e+00  -3.3540873e+00  -2.3169868e+00  -1.9062543e+00  -1.9270413e+00   4.9798645e-01   1.7408877e+00  -8.0057830e-01  -6.3118731e-01  -2.7377346e+00  -1.5640992e+00   4.0141641e+00   7.5358873e+00  -1.7682912e+00   7.8288291e-02  -3.0036322e-01   1.3987338e+00  -2.7086135e+00  -2.8717412e+00   7.0435242e+00   2.5518506e+00   2.8723954e+00   1.6657772e+00   7.2161418e+00   4.9714543e+00   2.1415587e-01  -1.8509833e+00  -8.6429665e-01   3.4027890e-02   9.9007929e-01  -2.6306617e-02   2.5646965e+00   2.1369110e+00  -1.9939292e+00  -3.8562908e+00  -1.8073459e+00  -6.0264493e-01   2.5499343e+00   1.7949654e+00   6.7380954e-01   1.2168463e+00   3.7851384e+00   6.2318458e+00   1.4476938e+00   1.6897434e+00  -3.4281942e+00  -2.8403087e+00  -2.3032442e+00  -1.7204927e+00  -2.5393671e+00  -5.9237536e+00  -6.5045288e-01  -2.1984395e+00  -8.7085358e-01  -4.6750944e+00  -1.0975560e+00   1.2170890e+00   1.8828765e+00   2.9078605e+00   5.0676212e-01   1.8976796e+00   1.3336117e+00   1.1083131e+00   2.0738771e+00  -8.7469298e-01   2.0568792e+00  -1.5637940e+00
  -4.3337709e-01  -7.9918915e-01  -6.4404200e-01  -1.1723448e+00  -1.5531771e+00  -1.6304620e+00   1.0753620e+00   2.0742797e+00  -1.0865167e+00   5.1561411e-01   2.8482932e+00   2.4677856e+00   2.9266936e+00   1.6737959e+00  -2.4082432e-01  -4.1050230e-01  -4.2772273e-01   2.0024603e+00   1.4172032e+00  -1.9770749e+00  -4.3123358e+00  -2.5101457e+00  -1.7097876e+00  -1.8892485e+00  -2.6123222e+00  -2.0929596e+00  -1.7042840e+00  -2.1287915e+00  -2.8744518e-01   1.1928618e+00  -9.0096455e-01  -5.8570554e-01  -2.5240256e+00  -1.4607178e+00   4.1891395e+00   8.4418922e+00  -2.3771902e+00  -4.7000818e-01  -6.5184636e-01   1.0830409e+00  -2.3624436e+00  -2.1225976e+00   6.2263804e+00   2.6666361e+00   2.7209888e+00   1.7980944e+00   5.9224815e+00   4.9331055e+00   1.3777761e-02  -1.5103648e+00  -1.0052484e+00   5.6227564e-02   1.6688260e+00   4.9925779e-01   2.7337205e+00   2.0330832e+00  -1.5045454e+00  -3.3621857e+00  -1.8401416e+00  -6.8837946e-01   2.0719296e+00   1.5059527e+00   8.9967397e-01   1.0150049e+00   3.1140167e+00   5.3525801e+00   1.3918715e+00   2.2667398e+00  -3.5726306e+00  -2.9422874e+00  -2.2415098e+00  -1.6407080e+00  -2.9471537e+00  -5.3263844e+00  -4.6013547e-01  -1.6005672e+00  -3.6742492e-01  -4.1334342e+00  -1.7300626e+00   4.7443531e-01   1.7536316e+00   2.6262971e+00  -2.0406908e-01   1.3865932e+00   2.0292088e+00   1.5121203e+00   2.0264913e+00  -1.0762048e+00   2.4644997e+00  -1.1894429e+00
  -5.0647021e-01  -7.5214527e-01  -2.8684727e-01  -1.1584114e+00  -1.2160613e+00  -1.9067576e+00   1.5016114e+00   2.1374351e+00  -6.2503538e-01  -5.5142935e-03   2.4009290e+00   1.8985870e+00   2.7337664e+00   1.4685067e+00  -5.0894201e-01  -7.9720183e-01  -9.7306892e-01   1.6063628e+00   1.4779539e+00  -2.2314499e+00  -3.2853581e+00  -1.7934771e+00  -1.7760292e+00  -1.8844774e+00  -2.2992600e+00  -2.0170512e+00  -1.4976349e+00  -2.2224411e+00  -4.9872173e-01   6.7137598e-01  -1.0975160e+00  -9.7616331e-01  -3.4025241e+00  -1.9604758e+00   3.6783224e+00   8.8122733e+00  -2.3513814e+00  -3.9029861e-01  -7.2157253e-01   1.1985814e+00  -1.9380888e+00  -1.4465690e+00   5.6399692e+00   2.6721522e+00   2.7542340e+00   1.7296182e+00   5.0261837e+00   4.8028490e+00  -4.9015347e-01  -1.2500550e+00  -9.3976132e-01   5.2225841e-01   1.5878509e+00   1.6471760e+00   2.7675827e+00   2.1776636e+00  -1.6885273e+00  -3.3570583e+00  -1.8541116e+00  -5.8413174e-01   1.9299186e+00   1.7881745e+00   1.1463541e+00   7.5768109e-01   2.7503724e+00   5.1813674e+00   1.3249023e+00   2.4748523e+00  -3.7689433e+00  -2.9993705e+00  -2.4273812e+00  -1.8069180e+00  -2.7570299e+00  -5.2016144e+00  -2.8403203e-01  -1.6582031e+00  -1.6680776e-01  -3.0954314e+00  -2.1971681e+00  -2.0096279e-01   1.5339189e+00   1.9621230e+00  -5.3829485e-01   8.3199996e-01   2.5885875e+00   1.7766629e+00   1.6277257e+00  -1.1081322e+00   2.7276234e+00  -7.8352104e-01
  -5.5653185e-01  -9.2394401e-01   1.5856336e-01  -1.0599428e+00  -8.3974696e-01  -1.7813725e+00   1.8493824e+00   2.0811214e+00  -2.4190290e-01  -2.8491638e-01   2.0251768e+00   1.3195414e+00   2.5263246e+00   1.1346256e+00  -5.1173029e-01  -8.8917222e-01  -1.5197757e+00   1.0409626e+00   1.3689107e+00  -2.5236926e+00  -1.9937518e+00  -8.9544014e-01  -1.2771653e+00  -1.5423562e+00  -1.4139034e+00  -1.4886379e+00  -1.2373905e+00  -1.8054921e+00  -8.1372439e-01   2.7629678e-01  -1.2516549e+00  -1.1433321e+00  -3.9880716e+00  -2.3830414e+00   3.5454875e+00   9.5729652e+00  -2.2038513e+00  -1.9031403e-01  -8.3525377e-01   1.1919051e+00  -1.3618201e+00  -9.1402973e-01   4.5388414e+00   2.4273308e+00   2.1473282e+00   1.2277984e+00   4.0732216e+00   4.1343933e+00  -9.0731815e-01  -1.2096934e+00  -7.6212824e-01   8.8348680e-01   1.4991522e+00   2.1057103e+00   2.4691502e+00   1.9610705e+00  -1.7058748e+00  -3.3403498e+00  -1.8572421e+00  -8.0876180e-01   1.4827920e+00   1.3221011e+00   1.0999560e+00   2.6480181e-01   2.2967053e+00   4.5190895e+00   1.3024355e+00   2.7276906e+00  -3.7647136e+00  -2.5846996e+00  -2.3904716e+00  -1.8410754e+00  -2.5205611e+00  -4.8357604e+00  -2.4567776e-01  -1.6272481e+00   1.2248233e-01  -2.2089996e+00  -2.6686500e+00  -8.8582838e-01   1.1529227e+00   1.2403529e+00  -9.5704237e-01   4.0657492e-01   3.0026063e+00   1.8646993e+00   1.0692346e+00  -1.2801816e+00   2.7590014e+00  -6.4137247e-01
  -5.8218942e-01  -9.6591876e-01   5.6286877e-01  -9.4738416e-01  -4.3379512e-01  -1.7964033e+00   2.2254228e+00   2.0348711e+00   2.0650766e-01  -5.7238771e-01   1.8291192e+00   1.0622578e+00   2.4681713e+00   1.0534459e+00  -3.3575616e-01  -7.8463183e-01  -1.7315038e+00   7.8212680e-01   1.3243826e+00  -2.6441654e+00  -7.3813724e-01  -6.8164799e-02  -7.7872473e-01  -1.1653921e+00  -5.3054857e-01  -1.0382783e+00  -9.5087181e-01  -1.5005694e+00  -9.7442206e-01   1.8394901e-01  -1.2363452e+00  -1.2553790e+00  -4.4913045e+00  -2.7454805e+00   3.0031103e+00   9.8468385e+00  -1.9472138e+00   1.2562639e-01  -7.7630064e-01   1.2669950e+00  -4.8595703e-01   8.4926872e-03   3.3705274e+00   2.0403711e+00   1.3128604e+00   6.3320316e-01   2.9092303e+00   3.5464225e+00  -1.4770559e+00  -1.1389138e+00  -6.7550643e-01   1.1645590e+00   1.3930374e+00   2.4962101e+00   2.2081339e+00   1.8406695e+00  -1.7064897e+00  -3.2340327e+00  -2.0658045e+00  -1.0503832e+00   1.0146948e+00   9.8918968e-01   1.2701858e+00   2.5988688e-02   1.7755921e+00   3.9418636e+00   8.1198013e-01   2.6273572e+00  -3.8173478e+00  -2.2372288e+00  -2.3846744e+00  -1.9743643e+00  -2.1729300e+00  -4.1551842e+00  -1.4633125e-01  -1.4358387e+00   3.8134466e-01  -1.2534501e+00  -2.5223851e+00  -9.8549460e-01   1.0998639e+00   9.8084348e-01  -1.1620556e+00   3.4877709e-01   3.4288657e+00   2.0466865e+00   5.2483797e-01  -1.3818290e+00   2.6105845e+00  -3.7360622e-01
  -5.4664315e-01  -9.2669256e-01   8.7607976e-01  -7.5920779e-01  -2.7677498e-01  -1.6982258e+00   2.4455936e+00   1.9674196e+00   2.9317387e-01  -8.3397735e-01   1.3574082e+00   6.2430742e-01   2.0281917e+00   6.0169610e-01  -6.2699470e-01  -7.9000567e-01  -2.2944889e+00   2.5033017e-01   7.7638454e-01  -2.8545476e+00   2.4176740e-01   1.5428785e-01  -4.8486205e-01  -1.0120061e+00  -1.3019177e-01  -1.1355173e+00  -8.2584587e-01  -1.6261275e+00  -1.4673440e+00  -2.7341569e-01  -1.6848698e+00  -1.9262594e+00  -5.1304450e+00  -3.3030792e+00   2.8395821e+00   9.9620779e+00  -1.6972550e+00   1.8925158e-01  -8.7528509e-01   1.0338718e+00  -4.0605461e-01   2.4123737e-01   2.9349253e+00   2.1076709e+00   1.3243541e+00   3.9565725e-01   2.5580180e+00   3.3686490e+00  -1.3765953e+00  -7.4876796e-01  -8.2800748e-02   1.4993159e+00   1.6865856e+00   3.1674766e+00   2.2092044e+00   1.7892709e+00  -1.6227533e+00  -3.0905217e+00  -1.6860867e+00  -1.1656415e+00   7.5610065e-01   8.2840199e-01   9.7760336e-01  -3.2162742e-01   1.1950738e+00   3.0078087e+00   7.1221046e-01   2.5802502e+00  -3.9572423e+00  -1.8341237e+00  -2.4692142e+00  -2.2201857e+00  -2.1940591e+00  -3.7332998e+00  -3.9883055e-01  -1.4487791e+00   6.6839151e-01  -7.5390073e-01  -3.0696983e+00  -1.5754929e+00   4.6481947e-01   8.9054289e-02  -1.5309017e+00  -1.2597841e-01   3.7383005e+00   2.2165719e+00   2.5093845e-01  -1.1894940e+00   2.5631285e+00  -3.9543273e-02
  -7.6945147e-01  -9.1244674e-01   9.7783895e-01  -4.2360088e-01  -1.1265739e-01  -1.2218988e+00   2.3757251e+00   1.8978759e+00  -2.6604675e-03  -1.0214512e+00   8.7977739e-01   3.2502548e-01   1.3506387e+00   9.6302699e-02  -8.6579113e-01  -4.2492756e-01  -2.8590944e+00  -4.7265558e-01   2.4197891e-01  -2.9090996e+00   1.2534070e+00   3.3315080e-01  -4.4647107e-01  -7.3734866e-01   2.3656988e-01  -1.2488958e+00  -5.2517169e-01  -1.3643287e+00  -1.9920936e+00  -5.2947815e-01  -1.8825413e+00  -2.2629192e+00  -5.2054878e+00  -3.4644564e+00   3.2722411e+00   1.0259563e+01  -1.6134705e+00   6.3043939e-03  -8.8603695e-01   7.6982237e-01  -5.4862296e-01   7.7957027e-02   2.5773236e+00   2.5671560e+00   1.9754961e+00   7.0353964e-01   2.5544492e+00   3.9278493e+00  -9.3847624e-01  -3.2113255e-01   8.5971889e-01   1.7083707e+00   2.2211918e+00   3.5530746e+00   2.3466415e+00   1.9868472e+00  -1.8002060e+00  -3.1938475e+00  -9.8068921e-01  -1.2002329e+00   5.4532962e-01   3.5674028e-01   7.7729080e-01  -7.7629154e-01   6.2351443e-01   1.8075101e+00   1.2321870e+00   2.9329712e+00  -4.1562276e+00  -1.4785442e+00  -2.4669623e+00  -2.6387127e+00  -2.6406706e+00  -3.6365353e+00  -1.0569202e+00  -1.6158501e+00   9.2792657e-01  -9.4279872e-01  -3.8297145e+00  -2.3348059e+00  -9.2954829e-02  -5.7428999e-01  -1.7379709e+00  -1.7936781e-01   3.7550641e+00   2.4914767e+00   5.4589231e-01  -7.2091785e-01   2.5918720e+00   3.5430011e-01
  -8.0954051e-01  -9.2235737e-01   1.0231402e+00  -3.2447104e-01   5.7528742e-01  -9.0374318e-01   2.4962278e+00   1.7792839e+00   4.2646273e-01  -1.2491767e+00   6.6303370e-01   9.6991580e-02   1.1900693e+00   1.3600677e-01  -5.1338223e-01  -1.3063501e-01  -2.9402604e+00  -7.8940452e-01   7.1798228e-02  -2.7876206e+00   3.4258024e+00   1.3180695e+00  -3.3817664e-01  -6.1570184e-01   1.2493548e+00  -8.9662540e-01   2.6833653e-01  -4.6396197e-01  -1.9508943e+00  -4.4467416e-01  -1.4947917e+00  -2.2387655e+00  -5.3271712e+00  -3.6076177e+00   3.0203829e+00   1.0420053e+01  -1.2674575e+00   3.2111195e-01  -3.4564115e-01   9.2061059e-01  -5.1057267e-02   9.7916216e-01   1.7928368e+00   2.3909804e+00   1.9142069e+00   9.2679480e-01   1.6264845e+00   3.7970528e+00  -1.1157943e+00  -1.7570470e-02   9.9105362e-01   1.5613941e+00   2.5514054e+00   3.8012883e+00   2.1284645e+00   1.7481395e+00  -2.0869724e+00  -3.2915104e+00  -6.0594922e-01  -9.8287828e-01   6.4275012e-01   1.9780172e-01   1.2453162e+00  -9.2395779e-01   2.0589120e-01   1.6003367e+00   1.2451275e+00   3.0586956e+00  -4.4386840e+00  -9.6479345e-01  -2.1426814e+00  -2.9404978e+00  -2.8066143e+00  -3.0890135e+00  -1.1846392e+00  -1.2978536e+00   1.1053114e+00  -4.2976366e-01  -3.8086533e+00  -2.3427112e+00  -1.1987131e-01  -8.3746683e-01  -1.5455617e+00  -2.4237728e-02   3.8312314e+00   2.6417245e+00   2.4822880e-01  -5.8626348e-01   2.3387156e+00   7.4160416e-01
  -4.3083974e-01  -3.6351330e-01   9.8507966e-01  -6.8331934e-02   9.1128365e-01  -7.5879329e-01   2.2390376e+00   1.4730708e+00   5.6190388e-01  -1.7215783e+00  -8.3022708e-02  -5.2769485e-01   4.8583450e-01  -1.8209051e-01  -7.7337144e-01  -2.1752900e-01  -2.9264889e+00  -8.4118539e-01  -2.0448705e-01  -2.2039260e+00   5.1233081e+00   2.1436205e+00  -2.9392007e-01  -6.6665271e-01   1.9742841e+00  -4.1611377e-01   8.5777938e-01  -9.9929836e-02  -2.1351369e+00  -8.0625435e-01  -1.7626582e+00  -2.6978727e+00  -5.1918541e+00  -3.4994788e+00   2.3096858e+00   9.9389559e+00  -1.5416675e+00   5.2487589e-01  -2.6104456e-01   8.9565059e-01   2.8169141e-01   2.1550885e+00   8.5633669e-01   1.9801545e+00   1.9884578e+00   1.0073457e+00   1.7734929e-01   2.9587725e+00  -9.4996036e-01   4.5424562e-01   2.5761077e-01   8.9379104e-01   2.4178407e+00   3.5885045e+00   1.7247408e+00   1.0559108e+00  -1.2246550e+00  -2.1557058e+00  -2.7136505e-01  -6.4205006e-01   8.1382674e-01   3.8207142e-01   1.5423750e+00  -6.1134024e-01  -7.8845923e-01   5.5378243e-01   1.0606811e+00   2.8947772e+00  -4.0750804e+00  -9.5132468e-02  -2.1185917e+00  -3.0266098e+00  -2.6380867e+00  -1.9536262e+00  -8.6130476e-01  -4.7076373e-01   1.3090344e+00   6.5495584e-01  -3.2221106e+00  -1.6601966e+00  -8.7850444e-02  -7.9604651e-01  -1.7415780e+00  -4.9608691e-01   3.9685619e+00   2.7066890e+00  -2.9902976e-01  -8.7869112e-01   2.3478425e+00   1.1399286e+00
  -7.0942590e-01  -3.3719313e-01   9.9490921e-01   6.1046308e-04   1.3524364e+00  -8.4202423e-01   2.5400046e+00   1.5225201e+00   1.2462908e+00  -1.5950486e+00   4.4116960e-01   2.8637145e-01   1.0588688e+00   5.2279697e-01   6.4846694e-02   2.2121021e-01  -2.4476260e+00  -4.4353617e-01  -5.2991523e-01  -2.1412296e+00   5.2872351e+00   2.4715279e+00  -2.4258074e-01  -4.0444426e-01   2.0690460e+00  -5.7301755e-01   9.5703700e-01   4.1459667e-01  -1.4621344e+00  -1.1944999e-01  -1.3943887e+00  -2.6687461e+00  -5.3336812e+00  -3.6603781e+00   1.8522876e+00   9.3243204e+00  -7.2334786e-01   1.2387362e+00   3.8155976e-01   1.4669551e+00   7.8469351e-01   2.5801137e+00   2.5894978e-01   1.5625503e+00   1.2752093e+00   6.5971338e-01  -3.2459116e-01   2.8048286e+00  -1.3402727e+00   5.7691232e-01   4.0752439e-01   1.2199432e+00   1.9079098e+00   3.4595186e+00   1.5567745e+00   1.1553011e+00  -1.7526569e+00  -2.3171313e+00  -7.2340356e-01  -7.0074514e-01   1.0725779e+00   4.3673104e-01   2.0079243e+00  -2.5769089e-01  -8.0328357e-01   8.6668337e-01   2.9848314e-01   2.1332417e+00  -4.2353449e+00   1.4266099e-01  -2.5382562e+00  -3.4853704e+00  -2.4860418e+00  -1.7777302e+00  -1.2282628e+00  -3.8792834e-01   1.0695375e+00   3.9441254e-01  -2.0687843e+00  -3.9303671e-01   4.2804589e-01  -1.5622668e-01  -1.0291484e+00   6.2057998e-01   3.7489686e+00   2.9569413e+00  -4.9808998e-01  -3.9779942e-01   1.6944534e+00   1.4160028e+00
  -1.1364741e+00  -1.0100521e+00   1.5823255e+00  -5.5748240e-02   2.2413350e+00  -2.0112341e-01   3.1723064e+00   1.3967030e+00   2.2653758e+00  -1.6405639e+00  -2.7833165e-01  -3.6812845e-01   7.5060572e-01  -1.8363472e-01   2.5148927e-01   2.1617568e-02  -3.4793979e+00  -1.4655479e+00  -2.0438565e+00  -3.4485786e+00   6.5653196e+00   3.2563167e+00   2.8329267e-01  -1.9996179e-01   2.5480956e+00  -2.9885965e-01   1.3859950e+00   1.0845408e+00  -1.8042469e+00  -9.7682262e-01  -1.7829974e+00  -3.5138448e+00  -6.4778493e+00  -4.7769665e+00   2.7709829e+00   9.1989658e+00   5.7797109e-01   1.8592392e+00   6.9419070e-01   1.2627178e+00   3.7304122e-01   1.6779830e+00   6.0252287e-01   1.8765571e+00   2.2816239e+00   6.8297380e-01   1.1613163e+00   2.2053399e+00  -5.3078978e-01   6.4489506e-01   2.1483613e+00   1.6081290e+00   2.9635173e+00   4.7790034e+00   1.3309314e+00   1.0259459e+00  -2.4155287e+00  -3.2809663e+00   3.4806117e-01  -1.0809165e+00   9.6708051e-01  -5.8862331e-01   8.8067051e-01  -1.4272662e+00  -6.1641651e-01  -4.1619229e-01   1.3319144e+00   2.4299904e+00  -4.5412324e+00   6.5719992e-01  -1.7852386e+00  -3.4513227e+00  -2.3076882e+00  -2.5538657e+00  -2.0424749e+00  -1.6161862e+00   1.2935933e+00   5.8138685e-03  -3.4893708e+00  -1.7179461e+00  -9.2921469e-01  -2.0584322e+00  -1.1953588e+00  -5.1537025e-01   3.5517102e+00   2.5970427e+00  -1.1801681e+00   1.0810881e-01   1.2774755e+00   1.3871973e+00
  -1.1123679e+00  -8.9564167e-01   1.6461804e+00   4.5054693e-01   2.1515162e+00  -2.6545499e-01   2.5662046e+00   1.2433700e+00   1.9334978e+00  -2.1879402e+00  -2.1859879e-01  -6.1381292e-01   1.7009575e-01  -8.8720393e-01  -1.3592047e-01  -3.3819518e-01  -2.9019282e+00  -1.4321850e+00  -2.0797533e+00  -3.1257201e+00   7.0191402e+00   2.6798884e+00   1.0581393e+00   6.7043156e-02   3.2079381e+00  -3.4743942e-01   1.9039895e+00   1.0037509e+00  -2.2528662e+00  -1.2630161e+00  -1.4426222e+00  -3.6028666e+00  -6.2403112e+00  -4.7500015e+00   3.7769432e+00   8.7593792e+00   1.1749798e+00   2.1483433e+00   1.0443127e+00   1.1598892e+00   2.8009752e-01   2.3910049e+00  -3.0570277e-01   1.5825535e+00   1.9864080e+00   9.6770683e-01   5.5187855e-02   8.9409972e-01  -1.8204470e-01   9.1872376e-01   2.6643444e+00   1.1453560e+00   4.8978746e+00   5.5420240e+00   1.1716558e+00   5.2859373e-01  -2.4459499e+00  -3.0704347e+00   4.6137646e-01  -1.3093267e+00   7.4940750e-01  -1.5674515e+00   5.0716927e-01  -1.4179039e+00  -3.5296138e-01  -1.9120252e+00   1.2165529e+00   2.5489064e+00  -4.9547457e+00   7.1616982e-01  -1.0367049e+00  -3.2965845e+00  -2.7661470e+00  -1.8111203e+00  -2.4846450e+00  -1.2447518e+00   1.9354670e+00  -4.5535925e-01  -3.3664945e+00  -8.8457183e-01  -1.1586831e+00  -1.9806820e+00  -1.3015914e+00  -9.2207605e-01   3.4356006e+00   2.6728533e+00  -1.6274696e+00   4.5605755e-01   6.9229442e-01   1.6803527e+00
  -6.4279466e-01  -4.8528578e-02   1.4028878e+00   7.3171135e-01   2.1100419e+00  -6.8283576e-01   1.9937603e+00   1.0020665e+00   1.9702937e+00  -2.6791825e+00  -2.9411201e-01  -8.7270930e-01  -1.7601935e-01  -9.8261992e-01  -4.9317160e-01  -8.3448015e-01  -2.3017451e+00  -9.8628659e-01  -1.7562952e+00  -2.1108821e+00   7.0445113e+00   2.1377837e+00   9.2780529e-01  -2.0233774e-01   3.0479063e+00  -8.2073351e-01   2.1820850e+00   5.9644759e-01  -2.2100655e+00  -1.3902485e+00  -1.3946723e+00  -3.9933933e+00  -5.7775840e+00  -4.4281590e+00   2.9849217e+00   7.5446007e+00   1.4232683e+00   2.3994253e+00   1.5574230e+00   1.4616277e+00   3.1167402e-01   3.3418912e+00  -1.6166937e+00   9.1558423e-01   9.8713937e-01   1.0781666e+00  -2.2555469e+00  -4.1943752e-01  -6.7929126e-01   1.4304215e+00   2.0691224e+00   8.6823461e-01   4.6515498e+00   5.7222030e+00   8.0838158e-01  -3.1207769e-03  -2.1892314e+00  -1.9644415e+00   4.5886975e-01  -5.8311387e-01   1.0771420e+00  -8.0129157e-01   7.7569011e-01  -7.0276108e-01  -8.0735640e-01  -2.1612214e+00   4.6344523e-01   1.9605085e+00  -4.4542778e+00   1.2134441e+00  -1.2642905e+00  -3.2099247e+00  -2.8378156e+00  -8.4422030e-01  -2.3127546e+00  -4.8175938e-01   2.1323762e+00   3.4188391e-02  -2.4818005e+00   2.8437724e-01  -1.0671152e+00  -1.7055361e+00  -1.1594980e+00  -1.1484787e+00   3.1163526e+00   2.6082124e+00  -2.0982448e+00   5.7039606e-01   4.6753360e-01   2.2088063e+00
  -6.6088549e-01   3.1914225e-02   1.5392644e+00   9.2572670e-01   2.3640988e+00  -3.4057669e-01   1.6950878e+00   7.6434245e-01   2.1226458e+00  -2.7709753e+00  -5.4659743e-01  -1.1636253e+00  -5.5824268e-01  -1.3890843e+00  -4.5112767e-01  -9.0829830e-01  -2.2238136e+00  -1.1199404e+00  -1.8637353e+00  -2.0989244e+00   7.3256012e+00   2.2328185e+00   1.4715142e+00   1.5600607e-01   3.4132418e+00  -3.7051807e-01   2.5773396e+00   9.5587975e-01  -2.3458217e+00  -1.6166615e+00  -1.3839053e+00  -4.0144679e+00  -5.4543324e+00  -4.4046571e+00   3.2078076e+00   6.7881277e+00   1.9252684e+00   2.7490563e+00   1.8664298e+00   1.3868690e+00   4.9287894e-01   3.4728661e+00  -2.1619332e+00   6.8878492e-01   7.7939715e-01   9.8008636e-01  -2.6983437e+00  -1.5488974e+00  -3.8521815e-01   1.3674811e+00   2.4428482e+00   4.6632226e-01   5.4063160e+00   5.8635310e+00   3.8782570e-01  -4.3881139e-01  -2.1284113e+00  -1.7509833e+00   7.8672922e-01  -6.8009639e-01   7.1786584e-01  -1.3009274e+00   4.1028944e-01  -7.2233485e-01  -1.1791369e+00  -3.3140049e+00   4.9809558e-01   1.9255725e+00  -4.2206015e+00   1.5116173e+00  -6.6243488e-01  -2.8078474e+00  -2.5835067e+00  -5.6008088e-01  -2.4503040e+00  -5.5756937e-01   2.2408726e+00  -8.7289661e-02  -2.3753084e+00   4.7116063e-01  -1.2383350e+00  -1.8211633e+00  -1.1172363e+00  -1.5381130e+00   2.8346455e+00   2.2904735e+00  -2.5990627e+00   6.5399877e-01   5.1451431e-02   2.2228504e+00
  -6.1386785e-01   1.2393423e-01   1.3973391e+00   9.2213069e-01   2.4250506e+00  -2.1347269e-01   1.6341301e+00   5.9160212e-01   2.3863983e+00  -2.4611694e+00  -2.1981686e-01  -8.1872694e-01  -2.3113846e-01  -1.2681285e+00  -5.3766590e-02  -8.1930157e-01  -1.7382866e+00  -9.3416954e-01  -2.2482553e+00  -2.0012741e+00   7.0958211e+00   1.6801490e+00   1.7999673e+00   2.9174374e-01   3.4045159e+00  -5.1081299e-01   2.6007048e+00   1.0211556e+00  -2.1251387e+00  -1.3506374e+00  -1.2661212e+00  -4.0358408e+00  -5.4926231e+00  -4.4403663e+00   3.0085131e+00   6.1369686e+00   2.5846827e+00   3.1260926e+00   2.2623409e+00   1.3965573e+00   3.6024367e-01   3.2581835e+00  -2.5017662e+00   3.8992427e-01   3.7312627e-02   7.1010160e-01  -3.0675645e+00  -2.3264877e+00  -2.9812504e-01   1.3859569e+00   2.4213103e+00   3.2331213e-01   5.2317002e+00   5.4943453e+00  -9.8648395e-02  -9.4500582e-01  -2.1697748e+00  -1.5113259e+00   7.6282118e-01  -7.1598152e-01   1.0611165e+00  -1.1134855e+00   1.6534523e-01  -3.4291617e-01  -1.0079840e+00  -3.1214364e+00  -1.2908924e-01   1.2771346e+00  -4.2844892e+00   1.7591371e+00  -4.7462637e-01  -2.6925014e+00  -2.5972175e+00  -3.2411315e-01  -2.6295369e+00  -3.9126092e-01   2.0958194e+00  -1.9678015e-01  -1.6852159e+00   1.1104038e+00  -1.2447858e+00  -1.6459675e+00  -6.9042033e-01  -1.2618924e+00   2.3806782e+00   2.0510204e+00  -2.7388026e+00   8.5598798e-01  -5.1426169e-01   2.1886952e+00
  -6.1485341e-01   5.5824467e-01   1.1707533e+00   1.0745282e+00   2.2966045e+00  -3.7179832e-01   1.0332905e+00   3.6200465e-01   2.2802162e+00  -2.5859166e+00   3.5999694e-02  -6.6637797e-01  -3.1369725e-01  -1.4252757e+00  -2.7894456e-02  -7.2867985e-01  -8.4314578e-01  -6.8615355e-01  -1.8586359e+00  -1.5346626e+00   6.5062532e+00   1.2897062e+00   1.7871631e+00   5.9726258e-01   3.1999104e+00  -3.8575392e-01   2.6585239e+00   8.6423857e-01  -1.8467615e+00  -1.1543579e+00  -9.4724196e-01  -3.6709236e+00  -4.6262770e+00  -3.7637202e+00   2.8444152e+00   4.7060245e+00   2.6924711e+00   3.1673099e+00   2.6085152e+00   1.4882061e+00   9.7189537e-01   3.6179491e+00  -2.7241721e+00   2.9870618e-01   3.9431120e-01   1.0001445e+00  -3.5170760e+00  -2.4287082e+00   5.2531683e-02   1.4697080e+00   2.0952585e+00  -2.4801056e-01   5.4161984e+00   5.3101722e+00  -2.3403199e-01  -1.0188065e+00  -1.6764073e+00  -9.6834851e-01   4.3899954e-01  -8.8992013e-01   1.0869134e+00  -1.1253623e+00   5.9541603e-01   2.7675074e-01  -1.1781967e+00  -3.8737327e+00  -6.4807583e-01   8.4709209e-01  -4.1897128e+00   1.1689353e+00  -2.7624476e-01  -2.4396382e+00  -2.3001870e+00   4.2572054e-02  -2.4535334e+00  -2.5793730e-01   2.0309696e+00  -3.7465156e-01  -3.1225546e-01   2.2394156e+00  -2.8040577e-01  -3.5251667e-01  -3.7132433e-01  -8.8586378e-01   2.3488531e+00   2.1825429e+00  -2.8215814e+00   1.0610851e+00  -8.1653059e-01   2.4259090e+00
  -3.7570154e-01   6.0171025e-01   1.2058811e+00   8.3589501e-01   2.7271053e+00  -9.0848023e-02   8.2757279e-01   1.0912032e-02   2.7920579e+00  -2.6861637e+00  -5.0823954e-01  -1.6590862e+00  -6.8064816e-01  -1.9985907e+00  -1.6051248e-01  -1.1410794e+00  -1.0563941e+00  -1.3345991e+00  -1.8881900e+00  -1.7809293e+00   7.1981142e+00   1.8092681e+00   1.7764799e+00   5.8558935e-01   3.3103631e+00   1.7730296e-01   3.1204882e+00   1.2502588e+00  -1.7891493e+00  -1.8879260e+00  -9.9835571e-01  -3.7206550e+00  -4.1874647e+00  -3.6560175e+00   2.7935858e+00   4.0312407e+00   3.0127605e+00   3.2466313e+00   2.9721485e+00   1.3681242e+00   1.0970053e+00   3.3641809e+00  -2.4534062e+00   3.5961889e-01   1.0063450e+00   1.4195094e+00  -3.2585709e+00  -2.9125748e+00   3.2578117e-01   1.5102319e+00   2.0868795e+00  -6.7232618e-01   5.5867180e+00   5.7023590e+00  -6.1698654e-01  -1.4802073e+00  -1.2477954e+00  -7.2437504e-01   1.0835467e+00  -6.5992399e-01   1.1615386e+00  -9.8872209e-01   5.3128746e-01   1.6884013e-02  -1.6378505e+00  -4.3601181e+00  -6.6650009e-02   1.0871177e+00  -3.5892704e+00   1.3685234e+00   3.2171684e-01  -1.8999506e+00  -1.7988445e+00  -2.5674953e-01  -2.1042977e+00  -7.2714675e-01   1.9277102e+00  -1.2350145e-01  -5.6301051e-01   1.4291412e+00  -3.8139752e-01  -9.5981114e-01  -4.0205388e-01  -1.9206990e+00   2.3422181e+00   1.6920842e+00  -3.4853282e+00   9.2837368e-01  -8.1671010e-01   2.4008874e+00
  -6.4833214e-01   4.8738966e-01   1.0396265e+00   7.1806524e-01   2.2866214e+00  -8.1012867e-02   6.8913899e-01  -1.1504268e-01   2.6036863e+00  -2.4441536e+00  -5.7466327e-01  -1.4143988e+00  -6.4608739e-01  -2.3124954e+00  -2.0912051e-01  -1.2434997e+00  -1.0306090e+00  -1.5950910e+00  -2.5921938e+00  -2.2285041e+00   5.8356456e+00   9.5065216e-01   1.7570265e+00   7.2334947e-01   2.3357999e+00  -1.3779550e-01   2.6957135e+00   6.1860379e-01  -1.5858866e+00  -2.0217835e+00  -1.3557022e+00  -3.8644340e+00  -4.3519880e+00  -3.6783465e+00   3.2496568e+00   3.4336412e+00   3.1934701e+00   3.1545904e+00   2.6904747e+00   9.2733925e-01   1.9816346e-01   2.0379745e+00  -1.1151808e+00   9.3997624e-01   2.2088051e+00   1.6829946e+00  -1.6915748e+00  -2.5620133e+00   1.4446716e+00   1.5895972e+00   2.4017610e+00  -8.3764230e-01   5.6944137e+00   5.7625626e+00  -7.1750791e-01  -1.5962051e+00  -9.6361530e-01  -6.4709218e-01   1.3487340e+00  -9.5065556e-01   1.4639251e+00  -8.0878178e-01  -2.4983409e-02   1.4935414e-01  -1.3776120e+00  -4.5531585e+00   2.3215984e-01   9.3137636e-01  -3.7680933e+00   1.0388579e+00   4.3121446e-01  -1.7829254e+00  -1.6669366e+00  -9.4028983e-01  -2.3146031e+00  -1.2420311e+00   1.6141526e+00  -6.5232216e-01  -5.6796682e-01   1.2234940e+00  -4.8615932e-01  -1.0975891e+00  -7.3685247e-02  -2.0802460e+00   2.0814395e+00   1.5214106e+00  -3.0733970e+00   1.3040391e+00  -1.0502550e+00   2.1617032e+00
  -5.6653782e-01   6.6613206e-01   5.9889074e-01   5.1867845e-01   2.5044479e+00  -1.8892449e-01   1.3573838e-01  -3.3328296e-01   2.9534502e+00  -2.2423992e+00   1.1585406e-01  -1.0900278e+00  -8.7968720e-02  -1.7397977e+00   4.8809820e-01  -9.6564849e-01   1.9980939e-01  -1.0983296e+00  -1.6218840e+00  -1.6515736e+00   5.8630459e+00   1.1413652e+00   1.5978856e+00   9.3234573e-01   2.4978547e+00   2.8391257e-01   3.1090869e+00   1.4208144e+00  -6.4584451e-01  -1.2665150e+00  -5.5583201e-01  -2.7452274e+00  -3.2578242e+00  -2.6677392e+00   2.5927195e+00   2.7887101e+00   3.3035649e+00   3.3036338e+00   3.4289759e+00   1.3605767e+00   1.0069196e+00   2.5368251e+00  -1.8186662e+00   4.2684032e-01   1.4366940e+00   1.7728469e+00  -2.9930682e+00  -2.7460305e+00   9.2046304e-01   1.2567780e+00   1.2541557e+00  -1.5728078e+00   4.8923744e+00   4.6939829e+00  -1.3325234e+00  -2.0446881e+00  -7.7506896e-01  -2.9341924e-01   7.7598821e-01  -7.5430680e-01   1.8262665e+00  -1.4907949e-01   1.1223139e+00   1.0556878e+00  -1.4993290e+00  -3.5573622e+00  -5.6421316e-01   4.9782630e-01  -3.4956242e+00   5.5149046e-01   5.1034091e-01  -1.4416657e+00  -1.4355857e+00  -7.0525057e-01  -1.8262235e+00  -9.2174580e-01   1.2123426e+00  -4.4677205e-01   1.1190622e+00   2.3735307e+00   1.0195271e+00   5.4214555e-01   6.8720940e-01  -1.0404195e+00   1.9308969e+00   1.4356756e+00  -3.3171773e+00   1.1343988e+00  -1.3686733e+00   2.1352668e+00
  -4.8214683e-01   5.8836147e-01   5.7877258e-01   2.2116123e-01   2.4266347e+00  -4.2025451e-01   1.0940892e-01  -5.4445335e-01   3.3886448e+00  -2.0875741e+00   4.1274449e-01  -1.1066884e+00   4.0435606e-01  -1.7376769e+00   8.5030116e-01  -1.1214112e+00   5.9840041e-01  -1.1896170e+00  -1.4103990e+00  -1.7691602e+00   5.0205339e+00   8.8415769e-01   1.8091436e+00   1.1321211e+00   2.2074152e+00   4.1875675e-01   2.9000062e+00   1.2191241e+00  -1.6801972e-01  -1.1867538e+00  -3.6786682e-01  -2.3449332e+00  -3.0065821e+00  -2.3943960e+00   2.1043771e+00   2.2672632e+00   3.7467038e+00   3.4329585e+00   3.5792536e+00   1.3636591e+00   1.2737179e+00   2.1204870e+00  -2.1224849e+00   7.4979219e-02   5.6630594e-01   1.3687770e+00  -3.3003878e+00  -3.3594125e+00   4.8826885e-01   9.9034083e-01   9.2824652e-01  -1.4903704e+00   4.0138584e+00   4.5552752e+00  -1.8964089e+00  -2.3641229e+00  -5.4406777e-01  -9.3657997e-02   4.0101891e-01  -9.0136466e-01   1.7813705e+00   5.9220575e-02   1.0694152e+00   1.0971674e+00  -1.3682455e+00  -3.0809349e+00  -9.8706413e-01   1.2725902e-01  -2.9640291e+00   4.9640014e-01   5.9542568e-01  -9.7593431e-01  -7.9568237e-01  -8.2446319e-01  -1.4519493e+00  -1.2359307e+00   1.0185308e+00  -9.2152301e-02   1.7557074e+00   2.2960405e+00   1.2694229e+00   5.9911385e-01   9.8632368e-01  -1.0785046e+00   1.7856128e+00   1.0595932e+00  -3.6000335e+00   1.0709393e+00  -1.6407647e+00   1.9162087e+00
  -3.5055017e-01   5.8313279e-01   6.4707418e-01   6.1142307e-02   2.3797551e+00  -3.4762569e-01  -3.5013642e-01  -8.3921262e-01   3.3725457e+00  -2.3226618e+00  -1.0965412e-01  -1.9936933e+00  -1.1023566e-01  -2.5257269e+00   4.1128549e-01  -1.4502555e+00   4.4797957e-01  -1.8013847e+00  -1.1084010e+00  -2.0631224e+00   4.7941682e+00   9.7064142e-01   1.8294434e+00   1.3043574e+00   1.9840985e+00   8.5865262e-01   3.0485678e+00   1.0761969e+00  -3.0273089e-01  -1.8662097e+00  -5.9764254e-01  -2.1616328e+00  -2.4350623e+00  -2.0114600e+00   2.1683359e+00   1.6166233e+00   3.6493680e+00   3.0775459e+00   3.4692971e+00   9.5359151e-01   1.3797987e+00   1.5856378e+00  -1.7477690e+00   3.4870220e-01   1.3799986e+00   1.6742991e+00  -2.8300648e+00  -3.3934828e+00   8.9202708e-01   8.2495673e-01   1.0900850e+00  -1.8953506e+00   4.3893284e+00   4.9993145e+00  -2.1098074e+00  -2.4836686e+00   1.3159930e-01   1.8094709e-01   8.5009932e-01  -1.0246807e+00   1.3670024e+00   6.0509135e-02   8.4579603e-01   8.4013040e-01  -1.8990146e+00  -3.9712265e+00  -4.4796281e-01   4.9608621e-01  -2.3257420e+00   1.3038091e-01   1.0556963e+00  -3.3145647e-01  -2.4040534e-01  -1.1325336e+00  -1.1049329e+00  -1.9563913e+00   9.7764787e-01   1.2727274e-01   1.4187238e+00   1.2631407e+00   1.2726545e+00   2.4636257e-01   7.2044141e-01  -2.0154168e+00   1.9435672e+00   6.8850899e-01  -3.9005172e+00   9.5206396e-01  -1.4554581e+00   1.8112781e+00
  -4.1869066e-01   4.4687039e-01   5.0656487e-01  -2.1265670e-01   2.1860834e+00  -4.2218606e-01  -5.9875481e-01  -9.8562872e-01   3.3354606e+00  -2.2865702e+00  -2.1806336e-01  -2.2394889e+00  -1.4455048e-01  -2.8463672e+00   2.4079653e-01  -1.5883921e+00   4.2233628e-01  -2.1974960e+00  -1.0585833e+00  -2.4316085e+00   4.0235447e+00   5.5365674e-01   1.4351666e+00   1.2572094e+00   1.2304074e+00   6.1687139e-01   2.8928867e+00   7.3483353e-01  -8.7216016e-02  -2.1007396e+00  -7.4048961e-01  -1.9692947e+00  -2.2352786e+00  -1.7504705e+00   2.2027333e+00   1.1267103e+00   3.6901101e+00   2.6817935e+00   3.4031638e+00   6.5221469e-01   1.0739374e+00   5.9939738e-01  -8.2892574e-01   8.8082212e-01   2.3582153e+00   2.1153902e+00  -1.8363615e+00  -2.5777252e+00   1.3462223e+00   7.9104478e-01   1.3108145e+00  -1.9517138e+00   4.3456773e+00   5.3126383e+00  -2.0799881e+00  -2.3057977e+00   3.1584171e-01   6.0284656e-02   1.2091916e+00  -1.0344910e+00   1.4877066e+00   5.7598629e-01   7.4587346e-01   7.9488909e-01  -1.9028766e+00  -3.8234899e+00  -8.2294572e-02   6.1998038e-01  -2.1588646e+00  -5.1970135e-01   1.0920199e+00  -9.8683805e-02  -1.2228546e-02  -1.7703654e+00  -1.0094326e+00  -2.7237115e+00   6.3951896e-01  -3.0541753e-02   1.1535738e+00   4.5391789e-01   1.3427136e+00   2.0851361e-03   8.6152494e-01  -2.2968479e+00   1.9495114e+00   5.0958362e-01  -3.6285977e+00   1.1862220e+00  -1.3471150e+00   1.7060258e+00
  -4.0799026e-01   2.9303917e-01   3.8083415e-01  -5.7495455e-01   2.1207942e+00  -6.1854523e-01  -7.3586573e-01  -1.1336120e+00   3.6025082e+00  -2.2519753e+00  -2.7512545e-01  -2.4894899e+00   2.2842403e-02  -2.9542383e+00   2.7957745e-01  -1.7537499e+00   4.0024656e-01  -2.5218432e+00  -8.8078079e-01  -2.7185791e+00   3.4316974e+00   4.4065681e-01   9.7018431e-01   1.1288254e+00   5.7230058e-01   4.1455649e-01   2.7372740e+00   5.4760842e-01   3.4842979e-01  -2.2371231e+00  -8.0451566e-01  -1.7111603e+00  -2.0460305e+00  -1.4664889e+00   1.8847107e+00   7.4211358e-01   3.8155580e+00   2.4084466e+00   3.4256588e+00   5.4795893e-01   9.1774333e-01  -1.9317985e-01  -3.1506771e-01   1.0996371e+00   2.8496329e+00   2.3513219e+00  -1.3413741e+00  -2.0478451e+00   1.3719808e+00   7.0405684e-01   1.2581019e+00  -1.8474154e+00   3.6898007e+00   5.5364667e+00  -2.2172272e+00  -2.2199443e+00   4.3471100e-01  -5.8220098e-02   1.3932458e+00  -9.1270483e-01   1.6465133e+00   1.1663177e+00   8.2038319e-01   6.8199800e-01  -1.8980411e+00  -3.2463305e+00   1.7688366e-01   6.7024739e-01  -1.7533079e+00  -9.3266385e-01   9.3870344e-01   1.5892930e-01   3.7166362e-01  -2.3416191e+00  -7.3714305e-01  -3.4054221e+00   3.1960782e-01   1.0097770e-01   1.0158456e+00  -2.7108793e-01   1.4104671e+00  -3.6028625e-01   1.0584396e+00  -2.5266098e+00   1.9193156e+00   2.8168075e-01  -3.5625687e+00   1.3127363e+00  -1.2458790e+00   1.5814937e+00
  -2.8074098e-01   1.2790017e-01   3.8272928e-01  -7.7552662e-01   2.2055461e+00  -3.0289822e-01  -9.6083505e-01  -1.3646851e+00   3.6876944e+00  -2.2456868e+00  -6.7433952e-01  -3.0979682e+00  -1.3951303e-01  -3.2885750e+00   3.5956057e-01  -1.7018895e+00   1.5437551e-01  -3.0457153e+00  -4.3860670e-01  -2.8187555e+00   3.7185027e+00   1.0379452e+00   9.5260734e-01   1.2915505e+00   8.1072383e-01   1.1038995e+00   2.9256374e+00   9.4994182e-01   4.1819236e-01  -2.4659587e+00  -7.6135433e-01  -1.0807202e+00  -1.4673150e+00  -9.6638992e-01   1.5676123e+00   8.3698141e-01   3.5162628e+00   2.0461063e+00   3.2193027e+00   2.6002909e-01   1.1638071e+00  -5.2922478e-01  -6.8520987e-01   1.0541322e+00   2.7745205e+00   2.3646391e+00  -1.5359016e+00  -2.1535976e+00   1.1789820e+00   3.7178973e-01   9.7432136e-01  -2.0433103e+00   3.2461832e+00   5.3624799e+00  -2.6427873e+00  -2.4018401e+00   8.4271245e-01   7.0298343e-02   1.6261257e+00  -9.0229348e-01   1.2559992e+00   1.0567243e+00   7.1140171e-01   2.4248502e-01  -2.2971157e+00  -3.3401863e+00   6.9737294e-01   1.1791288e+00  -9.6051636e-01  -8.0433892e-01   1.2926892e+00   7.4807044e-01   8.8469819e-01  -2.4076519e+00  -2.7653058e-01  -3.7494324e+00   1.7842698e-01   7.4871810e-01   6.4489916e-01  -1.3319233e+00   1.2302457e+00  -8.8902977e-01   9.2456380e-01  -3.0234468e+00   1.8553686e+00  -1.3593925e-01  -3.5512356e+00   9.6687205e-01  -9.9913299e-01   1.3295262e+00
  -1.8915183e-01   2.6680974e-01   1.0061619e-01  -9.6505245e-01   2.0927619e+00  -3.1941941e-01  -1.2026073e+00  -1.4532539e+00   3.7213821e+00  -1.9567672e+00  -5.9295389e-01  -2.7695281e+00   1.0179442e-01  -2.8410292e+00   7.0910719e-01  -1.2165454e+00   4.6922303e-01  -2.7841403e+00   3.5708260e-02  -2.5570371e+00   2.9814245e+00   1.1602158e+00   3.9339407e-01   1.3570734e+00   3.5724097e-01   1.1666670e+00   2.6965921e+00   1.0844472e+00   9.5851201e-01  -1.9497256e+00  -7.5852215e-01  -4.0471182e-01  -7.3621912e-01  -2.1448752e-01   5.7687283e-01   4.0156457e-01   3.0793426e+00   1.6795809e+00   3.0836862e+00   2.5923087e-01   1.4461717e+00  -8.3594958e-01  -8.9852005e-01   9.5277178e-01   2.4840069e+00   2.1718545e+00  -1.7734601e+00  -1.4473242e+00   8.3703656e-01   1.0049861e-01   3.2134894e-01  -2.1065210e+00   1.8014078e+00   4.4164990e+00  -2.8736214e+00  -2.2172109e+00   1.2779974e+00   4.4143656e-01   1.3795280e+00  -7.9880761e-01   1.2685077e+00   1.7753155e+00   1.1249633e+00   6.1248327e-01  -2.7827683e+00  -2.6720994e+00   3.9363751e-01   8.8330168e-01  -1.9441001e-01  -9.9081108e-01   6.9756693e-01   8.6761869e-01   1.3074836e+00  -2.3858157e+00   1.0352091e-01  -3.8295727e+00  -3.4110807e-01   1.0810547e+00   1.4465974e+00  -1.1391994e+00   1.8188263e+00  -2.4532863e-01   1.2221498e+00  -2.3125752e+00   1.6649469e+00  -2.1101649e-01  -3.1419948e+00   8.3690169e-01  -8.3782919e-01   1.2173824e+00
  -1.4236463e-01   3.0131656e-01  -1.6890707e-01  -1.1011755e+00   1.8586396e+00  -4.4579070e-01  -1.4409863e+00  -1.5334528e+00   3.6287932e+00  -1.6786110e+00  -1.9038673e-01  -2.2631706e+00   5.3578851e-01  -2.5002260e+00   1.0992626e+00  -6.6430507e-01   1.0422121e+00  -2.4768563e+00   5.1695585e-01  -2.3622862e+00   2.3806004e+00   1.0710065e+00  -7.2792104e-02   1.4222201e+00   1.1933813e-01   1.1510675e+00   2.3158166e+00   1.0492990e+00   1.4843672e+00  -1.3122091e+00  -5.4590378e-01   3.4410128e-01  -1.9525161e-01   4.3750371e-01  -1.2658465e-01  -2.5385716e-01   2.7307592e+00   1.3048505e+00   2.9543251e+00   2.4741974e-01   2.1312429e+00  -8.2113838e-01  -8.3302308e-01   9.6156968e-01   2.7675236e+00   2.1555688e+00  -1.6058240e+00  -4.0331021e-01   9.6044936e-01  -3.1084225e-02  -2.8368541e-01  -2.1830107e+00   9.9543461e-01   3.6837641e+00  -2.7807028e+00  -1.8690678e+00   1.7062171e+00   5.1423051e-01   9.1288562e-01  -1.0655721e+00   1.3782097e+00   2.0947930e+00   1.6002791e+00   9.9493662e-01  -2.7088030e+00  -2.2359727e+00  -1.5475198e-01   5.1913279e-01  -1.1991343e-01  -1.8180617e+00   3.5087581e-01   9.2962618e-01   1.7089239e+00  -2.0540970e+00   5.3646588e-01  -3.7710259e+00  -8.1436554e-01   1.2934258e+00   2.4370214e+00  -4.9584622e-01   2.5710443e+00   6.7958365e-01   1.4916375e+00  -1.4777707e+00   1.7673559e+00   3.2452958e-03  -2.6375826e+00   8.7752611e-01  -8.4579726e-01   1.1543310e+00
   9.3394810e-02   2.7458581e-01  -1.6603224e-01  -1.1331921e+00   1.4852634e+00  -4.7179753e-01  -1.5921771e+00  -1.5471910e+00   3.3758311e+00  -1.6478238e+00  -6.5092437e-01  -2.5028107e+00   1.8388228e-01  -2.8053112e+00   6.3942354e-01  -8.2928982e-01   6.5363659e-01  -2.5658071e+00   2.8760759e-01  -2.5920953e+00   1.5673344e+00   7.3236107e-01  -4.0160113e-01   1.1833193e+00  -4.2912620e-01   8.4215852e-01   1.9070335e+00   5.1831875e-01   1.2804124e+00  -1.7421995e+00  -1.1909789e+00   1.2625994e-01  -1.9522850e-01   4.3160739e-01  -2.2337053e-01  -4.6479990e-01   2.4065564e+00   8.4227790e-01   2.3403967e+00  -1.8050763e-01   1.4851037e+00  -1.5334629e+00  -3.1222111e-01   1.2066532e+00   3.2506074e+00   2.1708146e+00  -8.6656422e-01  -3.4067136e-02   1.3335324e+00   9.3134417e-03  -1.8608795e-01  -2.0081915e+00   8.9230734e-01   3.8638425e+00  -2.6119775e+00  -1.7030956e+00   2.2303364e+00   7.5757036e-01   1.2168286e+00  -1.1046632e+00   1.3301987e+00   2.3336155e+00   9.2108552e-01   7.5067005e-01  -2.8470647e+00  -2.4889377e+00   2.0934468e-01   6.2927625e-01   4.0392637e-01  -1.8525941e+00  -3.6692849e-02   1.0720542e+00   1.8857435e+00  -2.1728905e+00   6.2224031e-01  -4.0855432e+00  -1.0368370e+00   1.2702045e+00   1.8427555e+00  -9.6366169e-01   1.8862977e+00  -9.5515956e-02   1.1394187e+00  -2.1147656e+00   1.7037334e+00  -1.4471831e-01  -2.3667994e+00   8.7331800e-01  -5.8527684e-01   9.9255005e-01
   2.7282635e-01   3.3664457e-01  -4.1502652e-01  -1.2227658e+00   1.5175540e+00  -5.1338161e-01  -1.7235912e+00  -1.5637459e+00   3.5268153e+00  -1.5388615e+00  -6.0576590e-01  -2.3915714e+00   4.2907750e-01  -2.4335390e+00   9.8519659e-01  -5.7151316e-01   7.0377811e-01  -2.4602136e+00   8.0781032e-01  -2.2249132e+00   1.7204540e+00   1.1394628e+00  -1.0712202e+00   9.3176857e-01  -4.1502161e-01   7.9387030e-01   1.8070112e+00   7.9324699e-01   1.7336628e+00  -1.3922062e+00  -8.9183876e-01   7.0911428e-01   3.1052593e-01   9.5784475e-01  -8.7042091e-01  -5.3451239e-01   2.0696336e+00   5.2294272e-01   2.2901874e+00  -6.5651504e-03   1.7162643e+00  -1.3289100e+00  -8.6698514e-01   9.8586656e-01   3.1777796e+00   2.3859474e+00  -1.4933153e+00   4.7547066e-01   9.2369074e-01   6.4860994e-02  -8.2308098e-01  -1.7780940e+00  -1.5521941e-01   3.5483027e+00  -2.6305656e+00  -1.4964863e+00   2.2319225e+00   7.2901898e-01   1.0405858e+00  -8.0078469e-01   1.5620412e+00   2.5777289e+00   1.2949086e+00   6.2583422e-01  -2.7030040e+00  -1.6508231e+00   3.0864198e-01   7.6189824e-01   8.1056892e-01  -1.9307579e+00  -4.0725001e-01   1.1289179e+00   2.0294644e+00  -1.9614484e+00   1.0067058e+00  -3.8639762e+00  -1.2441239e+00   1.6799048e+00   1.9378919e+00  -8.5264819e-01   1.8616221e+00  -2.2408014e-01   1.2946904e+00  -1.8060858e+00   1.5156165e+00  -8.7621071e-02  -2.0087750e+00   8.4344896e-01  -4.0891960e-01   1.0227897e+00
   4.7339931e-01   3.1194746e-01  -3.7339882e-01  -1.2027733e+00   1.6629629e+00  -2.1329673e-01  -1.8123623e+00  -1.4889414e+00   3.5893269e+00  -1.4128159e+00  -1.2798024e+00  -2.5757061e+00  -4.5366543e-02  -2.3451482e+00   7.9335643e-01  -5.2590650e-01   4.7145822e-03  -2.3679577e+00   7.0612643e-01  -2.3612378e+00   1.6154635e+00   1.3921886e+00  -1.5512135e+00   6.1872186e-01  -6.4013318e-01   6.1671002e-01   1.8016159e+00   1.0098588e+00   1.5401392e+00  -1.6326783e+00  -1.4750820e+00   5.2760616e-01   4.0861855e-01   9.0343432e-01  -1.1601387e+00  -5.6870435e-01   1.8847332e+00   2.4190661e-01   1.9863444e+00  -1.9431978e-01   1.0039144e+00  -1.8279225e+00  -8.7469172e-01   1.0452786e+00   3.2314094e+00   2.3086685e+00  -1.2981878e+00   5.7457727e-01   8.9294891e-01  -7.4569384e-02  -4.5766936e-01  -1.5483165e+00  -3.4526236e-01   3.6061484e+00  -2.6140543e+00  -1.3121156e+00   2.1806027e+00   7.1485752e-01   1.6882581e+00  -4.4299988e-01   1.3639954e+00   2.8825696e+00   6.5890707e-01   2.7337123e-01  -3.1880121e+00  -1.6052825e+00   9.1962104e-01   1.0224503e+00   1.5840633e+00  -1.5171171e+00  -8.6395671e-01   1.1998553e+00   2.0467348e+00  -2.1583700e+00   8.8452466e-01  -4.2019986e+00  -1.4261362e+00   1.5469290e+00   9.3918964e-01  -1.4475584e+00   8.7761630e-01  -1.3018589e+00   1.0192603e+00  -2.2777627e+00   1.0475377e+00  -4.1035306e-01  -1.9337366e+00   8.0523015e-01  -1.6878964e-01   8.8639304e-01
   5.7102523e-01   6.7786356e-03  -3.7896927e-01  -1.3099624e+00   2.1329675e+00   1.2022520e-01  -1.5737319e+00  -1.4148729e+00   4.0286060e+00  -1.0593087e+00  -1.2000863e+00  -2.2686426e+00   3.2031479e-01  -1.8354538e+00   1.4378236e+00  -8.5305903e-02  -1.3471390e-01  -2.1467498e+00   8.5002699e-01  -2.4745824e+00   2.6249126e+00   2.0496580e+00  -1.7694793e+00   4.1118366e-01   6.0957766e-02   8.1868852e-01   1.9451239e+00   1.7526920e+00   1.7465169e+00  -1.1818296e+00  -1.0977508e+00   1.0107042e+00   3.1087099e-01   8.2112348e-01  -1.5186469e+00  -5.0593208e-01   2.0382329e+00   2.6842883e-01   2.1210023e+00  -1.0934679e-01   1.3462481e+00  -1.4218149e+00  -1.1748931e+00   8.2967098e-01   3.0741792e+00   2.2660692e+00  -1.2902586e+00   7.9686648e-01   7.4016278e-01  -2.4942516e-01  -4.3605192e-01  -1.3439084e+00  -3.0456686e-01   3.4967613e+00  -2.5914220e+00  -1.1585842e+00   1.7158289e+00   7.7555991e-02   1.7786321e+00  -4.3997802e-01   1.4231917e+00   2.6580005e+00   5.6131408e-01  -7.0012282e-02  -2.7450334e+00  -8.2247984e-01   9.5729444e-01   1.1398699e+00   1.4009287e+00  -1.6106875e+00  -6.6963196e-01   1.2128824e+00   2.1132327e+00  -1.8021963e+00   1.0256087e+00  -4.0595454e+00  -1.5833610e+00   1.7481148e+00   6.3297063e-01  -1.3748424e+00   4.0804152e-01  -1.7876430e+00   1.1278213e+00  -2.0269366e+00   7.8030224e-01  -4.9393586e-01  -1.8629918e+00   7.7965885e-01  -3.7110668e-01   7.4829305e-01
   1.0485528e+00   3.9796212e-01  -2.1868310e-01  -8.7330276e-01   1.7599458e+00  -3.7149430e-01  -1.9408967e+00  -1.2516694e+00   3.7075446e+00  -1.4786180e+00  -1.5122734e+00  -2.2309209e+00  -2.5589625e-01  -1.9233944e+00   7.1202563e-01  -6.2123048e-01   4.2941226e-02  -1.1788278e+00   1.0773693e+00  -2.1070437e+00   1.7635520e+00   1.4759457e+00  -1.7074137e+00   6.2923673e-02   6.5253797e-03   4.1352871e-01   1.7081967e+00   9.6867337e-01   1.2527482e+00  -1.4998564e+00  -1.5760033e+00   5.6859268e-01   2.8301217e-01   7.2500220e-01  -1.6560017e+00  -1.2433762e+00   1.7995516e+00   2.1863800e-01   1.6337232e+00  -2.0340212e-01   9.7636724e-01  -5.6351611e-01  -1.8362366e+00   3.3250433e-01   2.4358002e+00   1.9578086e+00  -2.2775561e+00  -2.4795214e-01   6.2842616e-01  -1.9166096e-01  -5.7088189e-01  -1.3534069e+00   5.9865741e-01   4.0466419e+00  -2.3729321e+00  -1.1381573e+00   2.1379539e+00   7.4445004e-01   1.4846913e+00  -4.7350887e-01   1.0715847e+00   2.5614301e+00  -2.0824354e-01   1.3271281e-01  -2.6646849e+00  -1.5957998e+00   5.1822804e-01   9.2957760e-01   1.7595399e+00  -1.6917124e+00  -1.0527231e+00   1.3349338e+00   2.1486366e+00  -8.6511327e-01   1.1134786e+00  -3.5594386e+00  -1.2934772e+00   1.7718601e+00   6.5085273e-01  -8.4710271e-02  -2.5264836e-01  -1.9069615e+00   5.4071802e-01  -2.6892896e+00   6.4501584e-01  -4.6532261e-01  -2.2173727e+00   6.3686424e-01  -4.2400786e-01   8.3635026e-01
   1.6439227e+00   8.4887604e-01  -2.8978373e-01  -6.2173197e-01   1.3975631e+00  -9.1245170e-02  -2.1397991e+00  -1.2396327e+00   3.1470102e+00  -1.1047232e+00  -1.9716180e+00  -2.2963667e+00  -7.5172539e-01  -2.0258334e+00   1.2751238e-01  -5.8137179e-01  -6.6501178e-01  -9.6862986e-01   8.3165219e-01  -1.7955262e+00   1.1596317e+00   6.3562759e-01  -2.2519665e+00  -5.4346080e-01  -4.2927677e-01  -3.6892947e-01   1.0424329e+00   3.4387906e-01   6.4378970e-01  -1.7619994e+00  -2.4650893e+00  -1.9519204e-01   3.0221770e-01   4.7880687e-01  -2.0724161e+00  -1.8878875e+00   1.4182089e+00  -2.8220035e-01   1.1053289e+00  -5.3148892e-01   4.3366783e-01  -8.4123050e-01  -1.6823960e+00   5.3502656e-01   2.6562504e+00   1.8650019e+00  -2.0095036e+00   6.7655522e-02   1.1786735e+00   2.3275887e-01  -3.6662635e-01  -8.8293199e-01   4.5900832e-01   3.8198053e+00  -1.8760593e+00  -8.7274802e-01   2.4048386e+00   1.1477540e+00   2.0777006e+00  -1.3837095e-01   1.1462932e+00   3.0291309e+00  -1.1513428e+00   9.2755892e-02  -2.8856111e+00  -1.8918292e+00   4.7452510e-01   6.7365885e-01   2.0893609e+00  -1.5948735e+00  -1.7024102e+00   1.2376957e+00   2.0159228e+00  -2.3506859e-01   1.0797710e+00  -3.2238096e+00  -1.4936802e+00   1.6397988e+00  -2.9838479e-01  -1.3991897e-01  -1.5576994e+00  -2.9637904e+00  -3.6426931e-02  -3.2366638e+00   2.9510027e-01  -5.4627178e-01  -1.8488324e+00   7.4783158e-01  -2.0436519e-01   8.5705256e-01
   1.5400987e+00   5.2546625e-01  -1.7438406e-01  -5.1126268e-01   2.0533683e+00   4.5532958e-01  -1.7620825e+00  -9.7832155e-01   3.6513870e+00  -9.6462762e-01  -2.4314345e+00  -2.3488463e+00  -8.6649009e-01  -1.6861210e+00   5.0544463e-01  -5.3686954e-01  -1.5469801e+00  -1.1439527e+00   6.3161645e-01  -1.9487409e+00   2.1191603e+00   1.5882491e+00  -2.5767439e+00  -8.5458552e-01   1.6448528e-01  -2.1315655e-01   1.3715961e+00   1.2925680e+00   5.1709836e-01  -1.8736183e+00  -2.1778624e+00  -9.4668504e-02   2.1929658e-01   2.3882497e-01  -1.6204110e+00  -1.0561896e+00   1.5882035e+00  -2.0644755e-01   1.1142557e+00  -3.3873742e-01  -2.9577998e-01  -9.5546564e-01  -2.4396849e+00   4.1041655e-01   2.4097269e+00   2.1695854e+00  -2.2242855e+00  -2.6030981e-01   6.3436418e-01   1.4651144e-01   1.6901250e-01  -2.1486434e-01   4.5106402e-01   4.3247408e+00  -1.9425601e+00  -6.7329753e-01   1.3739656e+00   3.8771934e-01   2.4473195e+00   2.6041018e-01   1.1445733e+00   2.2184029e+00  -1.8073863e+00  -1.0487220e+00  -2.2681983e+00  -1.2978465e+00   1.7721333e+00   1.5557721e+00   2.4424842e+00  -7.8130857e-01  -1.5652055e+00   1.1436336e+00   1.6173208e+00  -7.1838745e-01   6.0840218e-01  -3.3981199e+00  -1.2206795e+00   1.3682995e+00  -1.8035392e+00  -8.9577430e-01  -3.0242985e+00  -4.5368742e+00  -1.4220324e-01  -3.6230999e+00  -5.3131595e-01  -7.9442993e-01  -1.7570991e+00   8.0188369e-01  -1.2628100e-01   7.8413054e-01
   1.9152743e+00   1.1328545e+00  -3.3926510e-01  -1.5637582e-01   2.1464167e+00   5.5433934e-01  -2.1172884e+00  -8.5304717e-01   3.3206220e+00  -8.2644515e-01  -2.5507421e+00  -1.7512912e+00  -1.1293997e+00  -9.6859088e-01   5.9727002e-01  -8.3155497e-02  -1.2497239e+00  -1.2335234e-02   1.3849582e+00  -1.0867206e+00   2.4698557e+00   1.8987500e+00  -2.8928458e+00  -1.0547359e+00   6.0209354e-01   5.2881876e-02   1.4555125e+00   1.5291628e+00   5.1689483e-01  -1.2354068e+00  -2.0648757e+00   1.7008025e-01   9.0050467e-01   6.2242066e-01  -2.4573080e+00  -2.0306425e+00   8.6454579e-01  -2.6651127e-01   1.0101997e+00  -2.1793775e-01   3.1628487e-01   6.7240462e-01  -2.8421114e+00   6.6002058e-02   2.3262163e+00   2.1262934e+00  -3.1636206e+00  -2.8435061e-01   6.8954682e-01   1.6461181e-01  -5.5956004e-01  -7.3660054e-01   8.7933599e-01   3.6263069e+00  -1.6772260e+00  -5.3062654e-01   1.6419308e+00   9.6061245e-01   2.1756291e+00   4.8331143e-01   8.7356144e-01   2.4271153e+00  -1.4974487e+00  -3.3900512e-01  -2.6935731e+00  -1.3286130e+00   1.1264092e+00   1.2771820e+00   2.4606867e+00  -1.0901798e+00  -1.6802658e+00   1.0732661e+00   1.7562445e+00   5.9975693e-01   1.0462220e+00  -2.2603483e+00  -1.2791630e+00   1.6943963e+00  -1.1000168e+00   7.6503318e-01  -2.7186707e+00  -3.5566855e+00  -1.4981643e-01  -3.0594981e+00  -7.2300603e-01  -6.1013019e-01  -1.7642797e+00   4.8378119e-01  -2.4754753e-01   9.1321418e-01
   1.9876774e+00   1.3466836e+00  -3.9379313e-01   1.5138954e-01   2.1097968e+00   7.1195360e-01  -1.9855837e+00  -5.9518300e-01   3.2395566e+00  -2.0535299e-01  -2.0391691e+00  -7.2265253e-01  -6.7999059e-01  -1.1797449e-01   1.0426829e+00   3.3495751e-01  -1.1387718e+00   8.8821021e-01   1.4761993e+00  -6.5025381e-01   1.6054811e+00   1.4698552e+00  -3.0336578e+00  -1.2258200e+00   5.7908021e-01  -3.2686225e-01   8.5224867e-01   1.6576453e+00   6.0216140e-01  -4.9109873e-01  -2.0350764e+00   1.6692519e-01   9.4476940e-01   5.5336545e-01  -2.7169987e+00  -2.4853679e+00   8.8215991e-01  -1.0076432e-01   9.0289528e-01   1.0651186e-01   4.2771868e-01   1.0220813e+00  -3.5699704e+00  -3.0059122e-01   1.2759307e+00   1.5731118e+00  -3.6355338e+00  -5.0914006e-01   4.4159287e-01   1.0546328e-01  -6.7175721e-01  -1.6164265e-01   4.1624030e-01   2.8385300e+00  -1.4802918e+00  -2.2727864e-01   1.1083054e+00   9.1379388e-01   1.5494507e+00   4.3845597e-01   9.1906604e-01   2.2957736e+00  -1.8752576e+00  -4.7360555e-02  -2.0988374e+00  -7.2686926e-01   4.0364440e-01   6.8941096e-01   2.3614759e+00  -1.2555923e+00  -2.2078144e+00   8.3053428e-01   1.6201798e+00   1.1912134e+00   7.4979930e-01  -1.6528217e+00  -1.4378300e+00   1.3407395e+00  -7.8519125e-01   2.0729553e+00  -3.0679372e+00  -3.1720732e+00  -6.1702690e-02  -2.1590129e+00  -1.3508483e+00  -4.8690858e-01  -1.5151673e+00   5.9115054e-01  -5.6546566e-01   8.3239808e-01
   1.8794921e+00   1.2008595e+00  -1.2590219e-01   3.6772965e-01   2.0780798e+00   8.2585527e-01  -1.6655683e+00  -2.7539436e-01   3.1684190e+00   6.6551029e-02  -2.3422665e+00  -3.2817182e-01  -9.6067353e-01  -2.9351199e-02   7.6647256e-01   2.0846855e-01  -1.7079587e+00   1.1749174e+00   6.0413079e-01  -1.2123716e+00   7.0769471e-01   1.0702989e+00  -3.0622978e+00  -1.4419829e+00   1.8817691e-01  -7.4019473e-01   3.6634212e-01   1.2979371e+00   1.9873362e-01  -7.8529984e-01  -2.6236008e+00  -6.3222199e-01   4.0927496e-01  -1.4883319e-01  -1.8713230e+00  -2.8057522e+00   1.0468887e+00  -9.7629167e-03   4.3436242e-01  -1.1292977e-01  -5.0835991e-01   5.0102448e-01  -2.5114904e+00   1.3626599e-01   2.1216148e+00   1.5508598e+00  -1.9159065e+00  -3.0944692e-01   1.2152221e+00   1.6467408e-01   2.6961988e-01   2.8260202e-01   1.3614077e+00   3.3346865e+00  -9.4481001e-01   1.8888949e-01   8.6715521e-01   5.9500357e-01   1.6734201e+00   7.6521897e-02   8.1322295e-01   1.7154018e+00  -3.0060115e+00  -4.5056801e-01  -1.5228329e+00  -1.2096891e+00   8.9089393e-01   6.7346041e-01   2.1132035e+00  -1.4573315e+00  -2.4188122e+00   4.6201799e-01   1.4677301e+00   7.6199691e-01   9.5890683e-02  -2.0316810e+00  -1.3090641e+00   3.2033774e-01  -1.6401531e+00   2.3190792e+00  -4.0348649e+00  -3.7777721e+00  -3.6930265e-01  -2.5275655e+00  -1.6723341e+00  -4.4776772e-01  -1.5437703e+00   8.5521729e-01  -7.3406573e-01   6.6784701e-01
   2.0971867e+00   1.6841884e+00  -3.0004153e-01   7.1879866e-01   1.6963941e+00   8.2394671e-01  -1.8297237e+00  -1.2642653e-01   2.4489166e+00   3.4775394e-01  -2.0034527e+00   3.2567611e-01  -9.1107513e-01   3.7390803e-01   6.5779277e-01   4.0006052e-01  -1.5913542e+00   1.7508733e+00   8.4779627e-01  -5.7647587e-01  -1.4404309e-01   2.0345333e-01  -3.2728965e+00  -1.6745073e+00  -1.5770793e-02  -1.2344571e+00  -1.8021720e-01   8.5840722e-01   3.4101850e-02  -2.9358779e-01  -2.5261790e+00  -7.7189226e-01   7.9037423e-01  -1.6729523e-02  -1.7771759e+00  -3.2520945e+00   5.9437836e-01  -2.1329281e-01   1.9032429e-01  -5.0754520e-02  -4.5235894e-01   9.5459153e-01  -2.6582369e+00   2.3822079e-01   1.8770818e+00   1.6111309e+00  -2.0917960e+00   9.5575076e-02   1.3492779e+00   5.1270971e-01   1.3753384e-01   6.1133378e-01   1.4622236e+00   2.7651381e+00  -4.3245015e-01   5.5425191e-01   7.3916377e-01   9.2275390e-01   1.3196838e+00   1.6193824e-01   8.6207577e-01   1.7654816e+00  -3.2016920e+00  -7.8929071e-02  -1.1020487e+00  -1.0549126e+00   4.4744469e-01   3.7140345e-01   1.8245301e+00  -1.8589218e+00  -2.8071823e+00  -3.5575873e-02   1.1830490e+00   1.4630252e+00  -7.0493886e-02  -1.3460024e+00  -1.3154215e+00  -3.9831875e-02  -1.5856949e+00   3.3257021e+00  -4.1926151e+00  -3.2686573e+00  -4.0660624e-01  -1.9088406e+00  -1.9695472e+00  -1.9193028e-01  -1.0583780e+00   1.0102129e+00  -8.2978513e-01   7.6346286e-01
   2.3807500e+00   2.0725876e+00  -3.2937982e-01   1.0083958e+00   1.6991239e+00   9.1692591e-01  -1.9757405e+00  -3.6674959e-02   2.1099503e+00   2.8505758e-01  -2.2181660e+00   1.5447360e-01  -1.2279347e+00   4.6193143e-01   2.9683711e-01   4.7722409e-02  -1.8978026e+00   1.9701251e+00   1.1823428e+00   2.6428937e-02   6.5943556e-02   5.4254538e-02  -3.3446035e+00  -2.0806739e+00   1.5434168e-01  -1.3344264e+00  -1.7824302e-01   8.3871365e-01  -3.1899827e-01  -4.3971952e-01  -2.5337040e+00  -1.1262191e+00   9.5561254e-01  -3.2066667e-02  -1.6740687e+00  -3.3492218e+00   2.5896076e-01  -2.6484443e-01   5.0917481e-02   9.2104528e-03  -7.3938701e-01   1.6088331e+00  -3.2866429e+00   6.8592633e-02   1.3660164e+00   1.7504783e+00  -3.0881598e+00  -6.7794275e-01   1.0655553e+00   7.1675761e-01  -8.3441512e-02   7.1822649e-01   1.7759278e+00   2.8099659e+00  -3.3619086e-01   4.0561844e-01   4.5220694e-01   1.2940849e+00   1.3087791e+00   6.3977584e-01   7.5730740e-01   1.7056259e+00  -3.5270996e+00  -1.2721665e-01  -8.7273790e-01  -8.7794253e-01   5.8530888e-01   5.9646468e-01   1.9361097e+00  -1.6654659e+00  -2.6890022e+00  -8.2284243e-02   8.6603653e-01   2.0063517e+00  -1.3793251e-01  -7.1799408e-01  -9.1351795e-01   2.4665802e-01  -2.2970894e+00   3.4398647e+00  -4.8940554e+00  -3.6754741e+00  -6.9857097e-01  -2.2844802e+00  -2.3742834e+00  -3.0856908e-01  -1.2119048e+00   8.0841456e-01  -7.3619471e-01   8.3399307e-01
   2.4312884e+00   2.3396773e+00  -2.7475740e-01   1.1700728e+00   1.8158484e+00   8.9992620e-01  -1.9555859e+00   1.2638939e-01   2.0231541e+00   4.6785140e-01  -2.0136849e+00   5.8011554e-01  -1.1349300e+00   1.0421031e+00   3.7988802e-01   9.3763995e-02  -1.7753531e+00   2.5884331e+00   1.5652788e+00   3.8274793e-01  -3.7455128e-01   7.8561205e-03  -3.3022308e+00  -2.1322936e+00   1.0012862e-01  -1.2967748e+00  -3.0536853e-01   1.0135867e+00  -2.3262290e-01  -6.1168099e-02  -2.4609097e+00  -1.2271117e+00   1.2309144e+00   1.5630507e-02  -1.7942039e+00  -3.8483582e+00   1.2509887e-01  -7.2374966e-02   8.4059041e-02   2.5577723e-01  -4.7913402e-01   2.1999927e+00  -3.5815602e+00  -1.3389426e-01   6.1751990e-01   1.4231259e+00  -3.5079018e+00  -1.0276734e+00   6.6269586e-01   5.8189537e-01  -2.0007906e-01   8.0396037e-01   1.7998614e+00   2.3679622e+00  -2.1656034e-01   5.2705751e-01   1.4300727e-01   1.5135161e+00   8.4968234e-01   7.4428420e-01   4.4524859e-01   1.7896158e+00  -3.4658350e+00   2.3663757e-01  -8.6295130e-01  -5.5702376e-01   1.3209852e-01   2.7909911e-01   2.0292645e+00  -1.8928406e+00  -2.8755040e+00  -2.9979017e-01   9.2036154e-01   2.3326791e+00  -2.7243564e-01  -4.1993237e-01  -8.0777097e-01   1.6586939e-01  -2.0841949e+00   4.2033784e+00  -4.6768378e+00  -3.0024505e+00  -6.2965121e-01  -1.7576493e+00  -2.6403118e+00  -3.2483920e-01  -1.4848425e+00   6.6127765e-01  -8.8058926e-01   8.0203277e-01
   2.3672580e+00   2.4181333e+00  -1.6824043e-01   1.2193165e+00   1.6974512e+00   9.4354616e-01  -1.7241343e+00   2.2485674e-01   1.7384711e+00   7.7791186e-01  -1.7768150e+00   9.7335526e-01  -9.3564139e-01   1.3128124e+00   4.2052917e-01   2.3700700e-01  -1.8733028e+00   2.7032943e+00   1.5465227e+00   4.1401413e-01  -1.0408941e+00  -3.8535824e-01  -3.1288258e+00  -2.0688145e+00  -1.5814679e-01  -1.3784021e+00  -7.5300377e-01   7.5636193e-01  -2.8354908e-01   2.1381678e-01  -2.4641404e+00  -1.4583973e+00   1.2432684e+00  -1.3800302e-01  -1.6587168e+00  -4.2662179e+00   4.2052590e-02  -5.4519425e-02  -1.1005761e-01   1.8716152e-01  -2.7251762e-01   2.2042841e+00  -3.2201470e+00   5.2109564e-02   4.0531406e-01   1.1276869e+00  -2.8769590e+00  -8.3918073e-01   6.8294180e-01   5.7974685e-01   8.1219700e-02   1.1335563e+00   1.8459176e+00   2.0630138e+00   8.6076260e-02   8.0784134e-01  -8.3908479e-02   1.5161515e+00   5.2407664e-01   5.3942914e-01   9.4690185e-02   1.6111494e+00  -3.6698607e+00   2.7618561e-01  -6.2407892e-01  -4.4152778e-01  -1.5136208e-01  -7.2137573e-03   1.8441231e+00  -2.2432867e+00  -2.8864153e+00  -5.9647475e-01   1.0325009e+00   2.4576687e+00  -4.8365374e-01  -3.9707228e-01  -6.8379265e-01   2.4951323e-02  -2.1843302e+00   4.2911490e+00  -4.6615940e+00  -2.6821568e+00  -6.0968892e-01  -1.3460841e+00  -2.7387627e+00  -3.0690394e-01  -1.4264132e+00   6.9175606e-01  -1.0136212e+00   6.9646305e-01
   2.5144742e+00   2.4061195e+00   4.0543655e-02   1.1155571e+00   1.7582525e+00   1.3541817e+00  -1.5634267e+00   1.5884906e-01   1.3348115e+00   8.4077302e-01  -2.2339441e+00   2.9023321e-01  -1.4183980e+00   7.8547541e-01  -2.2358722e-01   2.8703617e-02  -2.5757806e+00   2.0218907e+00   1.0994888e+00  -4.6031122e-02  -8.4385988e-01  -4.6244245e-01  -3.0759948e+00  -2.1943903e+00  -3.0422805e-01  -1.2074324e+00  -8.4942902e-01   6.7721489e-01  -8.3434917e-01  -4.5780156e-01  -2.9133699e+00  -2.1822927e+00   1.2320904e+00  -5.0010381e-01  -9.5963782e-01  -4.4063393e+00  -2.3119734e-01  -3.4950044e-01  -3.8937050e-01  -2.4288726e-01  -3.5712745e-01   1.6226596e+00  -1.8964126e+00   8.8185083e-01   1.4860960e+00   1.4354704e+00  -9.7206373e-01  -7.7034427e-02   1.3382495e+00   7.5906513e-01   7.9243319e-01   1.2210136e+00   2.6385460e+00   2.2245645e+00   6.3217693e-01   1.0472316e+00   1.7978323e-01   1.5889818e+00   1.1380042e+00   4.3405874e-01  -1.5728213e-01   1.5173131e+00  -4.1641402e+00  -1.3878714e-01  -8.5058073e-01  -1.1471401e+00   5.3322886e-01   2.6484945e-01   1.8647578e+00  -2.4507438e+00  -2.6593951e+00  -9.5712355e-01   1.1060684e+00   2.0879767e+00  -7.1781540e-01  -1.0342071e+00  -6.1664619e-01  -2.9301120e-01  -3.3520301e+00   3.1053509e+00  -5.0473957e+00  -3.1807536e+00  -1.0865030e+00  -2.0319923e+00  -2.4709925e+00  -4.6390756e-01  -1.5436697e+00   6.2279663e-01  -6.8897305e-01   5.8723261e-01
   2.0431427e+00   2.1033367e+00   2.1316636e-01   1.0728518e+00   1.6247784e+00   1.2610108e+00  -1.1434685e+00   2.4926111e-01   1.1446585e+00   8.3123160e-01  -1.8531396e+00   4.4679572e-01  -9.9278426e-01   7.6683594e-01  -1.3874266e-01  -1.6235098e-01  -2.7317680e+00   1.6057269e+00   1.0274821e+00  -2.5640023e-01  -1.4941310e+00  -7.2997294e-01  -2.7757292e+00  -2.0292710e+00  -6.2085439e-01  -1.2691006e+00  -1.2257498e+00   4.6998209e-01  -7.6179628e-01  -3.6261660e-01  -2.5378897e+00  -2.2141884e+00   8.9974735e-01  -6.7977493e-01  -1.7523138e-01  -4.1944494e+00  -1.3339771e-01  -2.8799979e-01  -5.8585439e-01  -2.0576231e-01  -2.9959052e-01   1.2172691e+00  -1.8407233e+00   1.1254147e+00   1.2314756e+00   1.3839789e+00  -3.8889734e-01  -5.5780730e-02   1.0553791e+00   7.3818389e-01   1.2850474e+00   1.8732283e+00   2.6141819e+00   2.4472407e+00   8.5029607e-01   1.3827968e+00  -5.9567487e-01   1.1089047e+00   6.9429389e-01   1.8676878e-01  -4.2768407e-01   8.9199401e-01  -4.3445256e+00  -5.7766546e-01   8.5607833e-02  -8.7945931e-01   8.0172219e-01   4.7376179e-01   1.4839555e+00  -2.7916595e+00  -2.3690153e+00  -1.2161115e+00   1.0657341e+00   1.6814085e+00  -1.1611950e+00  -1.3950419e+00  -3.0732333e-01  -3.5273992e-01  -3.9107362e+00   2.4792847e+00  -5.1476783e+00  -3.2298544e+00  -9.7528373e-01  -1.7593130e+00  -2.5661854e+00  -4.4774531e-01  -1.2778535e+00   8.1418101e-01  -7.0522906e-01   4.6047316e-01
   2.0931938e+00   2.3824122e+00   9.3100333e-02   1.1125367e+00   1.4280345e+00   1.3425458e+00  -1.4177247e+00   3.7964344e-02   4.4698505e-01   8.7093701e-01  -1.2951058e+00   5.3296482e-01  -7.3779111e-01   9.6710399e-01   1.0160576e-01   3.0171550e-01  -2.0617708e+00   1.5934199e+00   2.2165930e+00   6.5006794e-01  -1.3054413e+00  -4.8709305e-01  -2.3340616e+00  -1.5001025e+00  -1.4753151e-01  -4.0830566e-01  -1.2196179e+00   8.2525904e-01  -5.2878121e-01   3.6175907e-01  -1.7371231e+00  -1.3272366e+00   2.1084509e+00   2.0895042e-01  -4.9667894e-01  -4.4253971e+00  -8.7862271e-01  -4.6369840e-01  -5.9949577e-01  -1.0823441e-01   1.2886229e+00   2.2597943e+00  -2.7456779e+00   7.9658941e-01   6.8956365e-02   1.0348369e+00  -1.4183112e+00  -1.5501588e-01   3.4598811e-01   5.4899280e-01   4.5847827e-01   1.5385184e+00   2.0750233e+00   1.0735921e+00   8.0762190e-01   1.3359872e+00  -3.0975512e-01   1.6861586e+00  -1.1346562e-01   6.8554078e-02  -1.1666976e+00   5.2115864e-01  -3.3252446e+00  -1.6337225e-01  -2.7310277e-01  -9.2404025e-01   1.4530413e-01   4.0067685e-01   1.7239602e+00  -3.0197903e+00  -2.0138895e+00  -1.1872301e+00   1.4260342e+00   2.6736980e+00  -6.7836443e-01  -6.3028001e-01  -1.1933000e-01   3.9008221e-01  -2.9153853e+00   2.8338815e+00  -3.8281541e+00  -1.5758011e+00  -8.0187736e-01  -6.8321532e-01  -2.3116309e+00  -3.6410537e-01  -1.1701374e+00   3.3843797e-01  -6.4282888e-01   4.0857085e-01
   2.0192231e+00   2.2227042e+00   8.8327733e-02   7.8498921e-01   1.3693620e+00   7.8795530e-01  -1.0194320e+00   3.1013132e-02   6.1130972e-01   9.4448189e-01  -3.9404539e-01   1.0161312e+00   2.1255532e-01   1.5776435e+00   4.7533868e-01   2.1318539e-01  -1.0875101e+00   2.0751969e+00   2.4558093e+00   7.8093294e-01  -1.4392556e+00  -6.2820461e-01  -1.8626706e+00  -1.3955882e+00  -1.8106255e-01  -3.0591076e-01  -1.3464244e+00   7.9329528e-01   9.6525233e-02   9.5435731e-01  -1.2438443e+00  -1.1546817e+00   1.7090018e+00   1.4747855e-01  -9.1436693e-01  -4.7266623e+00  -7.1987619e-01  -5.0948539e-02  -4.0455162e-01   1.4641974e-01   2.0400730e+00   2.9036301e+00  -2.7245828e+00   3.1948055e-01  -1.2536479e+00   3.7191243e-01  -1.6900519e+00  -6.2053470e-01  -4.1994373e-01   3.1700661e-01  -2.8800749e-01   1.4228439e+00   1.5604127e+00   3.9570577e-01   7.3803223e-01   1.0731670e+00  -4.3178578e-01   1.8288829e+00  -1.1553676e+00  -1.4181229e-01  -1.0605270e+00   9.1217580e-01  -2.5333253e+00   5.2934979e-01   2.7510985e-01   2.6054932e-01  -1.1296508e+00  -4.0332684e-01   1.2792797e+00  -3.4480107e+00  -1.9321813e+00  -1.3721490e+00   1.6425650e+00   3.1071337e+00  -4.3814931e-01  -2.1359871e-01  -9.6070221e-02   1.0352939e+00  -1.6716563e+00   3.7462823e+00  -2.6055830e+00  -1.8310335e-01  -3.2070254e-01   2.4033620e-01  -1.9457736e+00  -2.9231694e-01  -1.5146096e+00   4.3366708e-02  -9.1241891e-01   2.4895930e-01
   1.7555208e+00   2.2581630e+00  -1.1539133e-02   5.9464633e-01   8.7112834e-01   4.7518523e-01  -8.9934076e-01  -5.6801311e-02   1.4331318e-01   1.0454089e+00  -6.6197624e-03   1.2392233e+00   5.5772824e-01   1.6945333e+00   4.1753386e-01   3.8440277e-01  -7.9982696e-01   1.8342875e+00   2.5427656e+00   1.0010437e+00  -2.5806969e+00  -9.9570424e-01  -1.8715666e+00  -1.0762436e+00  -1.1112778e+00  -4.4999532e-01  -1.9303067e+00   3.1934905e-01   4.6678233e-01   1.2621841e+00  -1.2170807e+00  -1.0896508e+00   1.9819240e+00   4.8484066e-01  -1.0305259e+00  -5.0684152e+00  -1.1331829e+00  -2.7175098e-01  -7.2187892e-01   1.0606089e-01   2.3353385e+00   2.3858270e+00  -2.3528137e+00   4.4356857e-01  -1.5102361e+00   1.3801449e-02  -1.0892896e+00  -6.8324044e-02  -7.1008822e-01   3.3813541e-01  -4.5047172e-01   1.6908552e+00   2.6124249e-01  -4.5510655e-01   9.4143221e-01   1.3552852e+00  -2.8531211e-01   2.1258043e+00  -1.6791988e+00  -2.6147661e-01  -1.2630946e+00   1.1192425e+00  -1.9108233e+00   7.9356421e-01   1.4304716e-01   4.9310336e-01  -1.4288771e+00  -7.9974032e-01   1.5228343e+00  -3.6156279e+00  -2.3564781e+00  -1.5920289e+00   1.8339098e+00   2.8961337e+00  -4.8373489e-01  -2.6458570e-01  -8.3092301e-02   1.1839674e+00  -1.1163180e+00   3.5060109e+00  -1.6794302e+00   7.7314550e-01  -5.4420432e-02   1.0920072e+00  -1.7359618e+00  -1.4761994e-01  -1.0958277e+00   6.7179370e-02  -6.6791791e-01   1.8082843e-01
   1.5746062e+00   2.0754864e+00  -1.5144417e-01   2.6876237e-01   7.1219952e-01   6.4552352e-01  -8.4021258e-01  -2.0713788e-01  -5.2186019e-01   9.3370686e-01   4.8208573e-02   8.9574748e-01   4.7195496e-01   1.3863111e+00   1.5932399e-01   7.1269605e-01  -6.8516861e-01   1.0256248e+00   2.5844901e+00   8.8344604e-01  -2.0175640e+00  -7.6832291e-01  -1.9187001e+00  -7.5588751e-01  -1.3035629e+00  -8.4050156e-02  -1.7408955e+00   4.1355216e-01   5.0963600e-01   1.2334493e+00  -8.4779940e-01  -7.8117436e-01   2.4622419e+00   7.8615573e-01  -5.8777107e-01  -4.9570805e+00  -1.7233685e+00  -7.8727086e-01  -8.2035206e-01  -2.4261367e-01   2.7549342e+00   1.9795577e+00  -9.7480405e-01   1.2112705e+00  -4.0413806e-01   5.7814799e-01   7.1422139e-01   1.5333768e+00  -4.6963314e-01   4.8057933e-01  -1.4454410e-01   1.4570510e+00   5.0984597e-01  -7.5771642e-01   1.5354269e+00   1.7820887e+00   9.5537177e-03   2.0493462e+00  -1.3911707e+00  -3.7933878e-01  -1.4274543e+00   1.0918523e+00  -1.1048012e+00   6.4945493e-01  -2.6035365e-01   3.0111318e-01  -8.6407141e-01  -4.3718338e-01   1.4204752e+00  -3.8186513e+00  -2.0533601e+00  -1.9899292e+00   1.7566220e+00   2.4608527e+00  -4.9518226e-01  -6.2680191e-01  -1.1594485e-01   9.8588981e-01  -1.2730702e+00   2.3769811e+00  -7.4306443e-01   1.4114967e+00   1.1232071e-01   1.5182794e+00  -1.1329818e+00   2.2814096e-02  -4.9666776e-01   9.3151817e-02  -2.1603594e-01   2.0761555e-01
   1.2768171e+00   1.7210649e+00  -4.3758659e-02  -1.5786573e-01   7.9453803e-01   5.4212605e-01  -3.9461947e-01  -2.9048448e-01  -4.5936283e-01   6.0718082e-01  -1.4124299e-01   2.5353410e-01   4.7567099e-01   1.0126581e+00  -1.8332454e-01   4.4732935e-01  -8.8868625e-01   2.0605971e-01   2.2482647e+00   3.9946749e-01  -1.6667914e+00  -3.3171540e-01  -2.0380035e+00  -6.7659583e-01  -1.8326419e+00   1.1819051e-02  -1.5959711e+00   3.8486923e-01   6.1837463e-01   6.9456203e-01  -8.2526537e-01  -9.8634046e-01   2.0897586e+00   5.8424281e-01  -3.2065869e-01  -4.9712656e+00  -1.7878779e+00  -9.6441696e-01  -8.8010795e-01  -3.6530212e-01   2.7381322e+00   1.2879993e+00   2.9158918e-02   1.6650775e+00   3.4347120e-01   8.8061202e-01   2.1764746e+00   2.2167636e+00  -6.5563051e-01   5.6845612e-01   3.1714050e-01   1.6553276e+00   2.9702981e-01  -2.7082925e-01   1.9307648e+00   2.1345171e+00  -1.5135924e-01   1.7224801e+00  -1.0966832e+00  -3.0229701e-01  -1.4148994e+00   1.2221782e+00  -6.5644454e-01   2.0762111e-01  -3.5064877e-01   3.0130175e-01  -1.7704549e-01  -1.6062919e-01   1.5506086e+00  -3.7346378e+00  -1.9015819e+00  -2.1156960e+00   1.8323805e+00   1.5732882e+00  -6.2578513e-01  -1.3859566e+00  -6.2577029e-02   1.0664138e+00  -1.8329180e+00   9.5224762e-01  -3.9104373e-01   1.1839516e+00   1.7727242e-01   1.2398087e+00  -6.6688922e-01  -6.9143654e-03  -3.1242009e-01   1.5718213e-01   3.2477742e-01   2.4701853e-01
   8.0932810e-01   9.8545716e-01   6.3932184e-02  -6.0268090e-01   9.5569748e-01   5.7986842e-01   1.0632362e-01  -4.3171081e-01  -3.1848105e-01   4.6322413e-01   9.7528887e-02  -3.8590026e-02   9.0072885e-01   7.9842704e-01   6.2166100e-02   4.7158591e-01  -7.0462752e-01  -5.0668703e-01   2.0427141e+00  -1.0355260e-01  -7.5396513e-01   4.2385160e-01  -1.6543665e+00  -2.8561898e-01  -1.6267710e+00   6.1085684e-01  -1.3290393e+00   8.7706592e-01   9.3959737e-01   6.3169813e-01  -2.6505562e-01  -5.1245796e-01   1.6764467e+00   4.3291415e-01   1.8139168e-01  -4.5965192e+00  -1.6729468e+00  -8.7481863e-01  -8.4129395e-01  -4.1205527e-01   3.2179611e+00   1.0051081e+00   6.1811036e-01   1.7449403e+00   6.4308801e-01   9.0241749e-01   3.4181127e+00   2.4023542e+00  -7.7093733e-01   3.8710002e-01   5.6865673e-01   1.6287147e+00   2.9898051e-01  -2.9288547e-01   2.0705291e+00   2.1813152e+00  -4.7396395e-01   1.0240230e+00  -1.1080409e+00  -6.1263896e-01  -1.4672359e+00   6.2120700e-01  -4.4868188e-02  -2.4629215e-01   4.3888084e-02   4.1316356e-01   3.0323239e-01   1.8328947e-01   1.2270789e+00  -3.6414599e+00  -1.2326062e+00  -2.0251278e+00   1.9572753e+00   1.0989034e+00  -5.9960190e-01  -1.7053898e+00  -2.2149820e-02   1.2469936e+00  -1.9439782e+00   1.3715119e-02   2.2467367e-01   1.3287280e+00   4.5818945e-01   1.4243194e+00  -1.9882815e-01  -3.0009798e-02  -1.4915159e-01   1.0597826e-01   4.7922309e-01   3.2596463e-02
   6.5088024e-01   7.1943082e-01   5.0581229e-02  -1.0220882e+00   9.5395992e-01   1.6976282e-01   5.3302057e-01  -5.2243334e-01  -1.1558031e-02   2.9152028e-01   2.8545237e-01  -1.4603002e-01   1.2670728e+00   9.3623125e-01   1.2613511e-01   3.9925785e-01  -2.3482447e-01  -6.3123020e-01   1.8765088e+00  -1.6067022e-01  -6.4171304e-01   8.7643941e-01  -1.6314879e+00  -9.0010270e-02  -2.0303579e+00   7.0654621e-01  -1.2844847e+00   8.6183986e-01   1.4009980e+00   5.8420502e-01  -7.8875814e-02  -3.6251057e-01   1.4308773e+00   4.0791031e-01  -2.7625119e-01  -4.8176701e+00  -1.5951046e+00  -7.4651136e-01  -7.8467964e-01  -2.6427933e-01   3.4311759e+00   8.8017062e-01   8.4882606e-01   1.3782203e+00   1.6632531e-01   5.4150415e-01   3.8175567e+00   2.2364627e+00  -1.4643425e+00   3.0121244e-01   3.4704303e-01   1.7014383e+00  -8.0371766e-01  -5.3841133e-01   2.1056074e+00   2.1877482e+00  -4.1854322e-01   1.0212938e+00  -1.3910767e+00  -5.5854607e-01  -1.3343939e+00   8.1636667e-01   7.7881575e-01  -2.2080322e-01  -1.0725745e-01   8.4457472e-01   1.7511382e-01  -1.3627856e-01   1.6410666e+00  -3.0887094e+00  -1.4185213e+00  -1.9280140e+00   2.1629970e+00   7.6768145e-01  -4.1143988e-01  -1.7124679e+00  -3.7983048e-02   1.5378629e+00  -1.2420599e+00  -1.7368787e-01   1.0531154e+00   1.7967432e+00   7.8655541e-01   1.7296158e+00   1.4125740e-01  -2.5901844e-02  -1.5209757e-01  -1.5158089e-02   7.3675714e-01   1.4947145e-02
   3.7903941e-01   3.4523316e-01   3.4421575e-02  -1.3238877e+00   9.5515781e-01   2.0561302e-01   7.9275062e-01  -6.7380996e-01  -1.2575313e-01   2.7955838e-01   5.0883800e-01  -9.4284038e-02   1.4700605e+00   9.3904856e-01   3.9288286e-01   9.4268548e-01   2.9165775e-01  -9.0518285e-01   1.9569356e+00  -2.3004912e-01  -5.9962210e-03   1.5338292e+00  -1.3646295e+00   5.3332684e-01  -1.8529335e+00   1.3320977e+00  -1.0478479e+00   1.1580274e+00   1.6649003e+00   8.3997212e-01   4.7108440e-01   4.0575476e-01   1.6685217e+00   6.0819608e-01  -4.5088149e-01  -5.0464780e+00  -1.7695153e+00  -8.3401420e-01  -7.5232062e-01  -3.5513495e-01   4.2897933e+00   1.0322902e+00   1.2967408e+00   1.2818399e+00   3.3144706e-01   3.7370747e-01   4.7807252e+00   2.7387985e+00  -1.5932617e+00   1.4754152e-01   4.3076485e-01   1.4284669e+00  -1.0457711e+00  -1.1036201e+00   2.3679471e+00   2.4356709e+00  -2.6031538e-01   7.1974290e-01  -1.4657160e+00  -8.7911043e-01  -1.6164666e+00   3.5584955e-01   1.7328277e+00  -2.8582827e-01  -4.7205630e-01   5.0034453e-01   1.9254602e-01  -1.5558379e-01   1.6673908e+00  -2.8504322e+00  -1.0375005e+00  -1.7343888e+00   2.4159205e+00   7.6345482e-01  -1.3889834e-01  -1.5719514e+00  -1.4753724e-01   1.5510476e+00  -5.0404738e-01  -4.0956100e-01   2.1635652e+00   2.6630730e+00   1.1304086e+00   2.3818212e+00   6.6889638e-01   1.1140782e-01   2.5309537e-01  -8.9526076e-02   8.9848522e-01  -3.4912562e-02
   5.1798906e-01   5.7966704e-01  -1.5338496e-01  -1.2263631e+00   1.0611209e-01  -1.9676542e-01   5.8465200e-01  -8.1573243e-01  -1.0242593e+00   1.1228180e-01   8.2450355e-01   8.4175200e-02   1.3037752e+00   6.7332713e-01  -9.5368853e-02   1.1688147e+00   1.1578435e+00  -7.0427812e-01   2.0800608e+00   4.4863739e-01  -8.8395121e-01   6.8978158e-01  -1.0973874e+00   9.6889924e-01  -2.2835135e+00   1.0494928e+00  -1.3836535e+00   1.9946083e-01   1.4125805e+00   9.1828686e-01   5.6133515e-01   7.1220833e-01   2.1095114e+00   9.6611815e-01  -8.3279793e-01  -5.6526384e+00  -2.1736316e+00  -1.2106165e+00  -1.0991070e+00  -5.8635067e-01   4.5380900e+00   1.1916438e+00   1.0405246e+00   9.0137538e-01  -4.5563856e-01  -6.9142558e-02   4.5979729e+00   2.5979912e+00  -1.8668874e+00   3.3536085e-01   2.6528918e-01   1.3481265e+00  -1.5477686e+00  -1.7847326e+00   2.7245485e+00   2.5827774e+00   3.9611795e-01   1.3485742e+00  -1.8085775e+00  -1.0514069e+00  -1.8350279e+00   1.6711849e-01   2.1977826e+00   6.8337276e-02  -8.9882584e-01  -3.3130133e-01  -4.2746944e-01  -6.4953114e-01   2.0870696e+00  -2.2983831e+00  -1.2985291e+00  -1.4886333e+00   2.2924567e+00   1.4101698e+00   5.5952123e-02  -7.6704268e-01  -7.3560610e-02   1.3954323e+00   6.0790710e-01   1.4567144e-01   2.8878770e+00   3.6199584e+00   1.1177894e+00   2.8333129e+00   9.9373556e-01   3.7161186e-01   9.5858572e-01  -6.4714825e-02   1.1457859e+00   1.2154379e-01
   4.5739781e-01   1.0460868e-01  -3.2437083e-01  -1.3819547e+00   1.1519199e-02  -1.1019790e-01   7.3330721e-01  -8.8874742e-01  -1.2903262e+00   1.3827576e-01   1.1449025e+00   1.0101070e-01   1.4175368e+00   4.9359902e-01  -1.4422733e-01   1.3111351e+00   1.7386410e+00  -7.4740448e-01   1.7976009e+00   4.0056807e-01   3.7855641e-01   6.4297031e-01  -7.4803900e-01   1.0984909e+00  -1.7691080e+00   1.0777996e+00  -9.5347440e-01   3.5465045e-01   1.2371348e+00   8.8259524e-01   1.0357459e+00   1.1585144e+00   1.5564122e+00   6.4497595e-01  -5.3701962e-01  -5.5289399e+00  -2.0160622e+00  -1.2561979e+00  -9.4379203e-01  -8.0586099e-01   4.4788001e+00   1.4612771e+00   1.5857356e+00   7.5746238e-01  -1.9189784e-01   1.2353733e-01   5.2684487e+00   2.5067155e+00  -1.4883523e+00   4.5353470e-01   4.2348033e-01   8.8886554e-01  -5.7242448e-01  -1.8806808e+00   3.0733394e+00   2.3814696e+00   1.9933945e-01   7.9081049e-01  -1.4523405e+00  -1.1581712e+00  -1.3836248e+00  -1.3761730e-01   2.6160016e+00   1.2196883e-01  -4.8496254e-01  -3.2260030e-01  -4.8298670e-01  -5.9904882e-01   1.2428298e+00  -2.0473058e+00  -4.7823332e-01  -1.1078118e+00   1.6700889e+00   1.7054912e+00   1.0216386e-01  -3.4515441e-02  -1.3598432e-01   1.1821100e+00   6.9326772e-01   1.2345938e-01   3.1321626e+00   3.7007521e+00   1.3089244e+00   2.8949919e+00   1.3545895e+00   4.9250934e-01   1.4383621e+00   1.1644119e-03   1.1203222e+00   9.4452689e-02
   6.1553672e-01  -2.7507596e-02  -4.7958869e-01  -1.4647978e+00  -1.2632679e-01  -2.6811175e-01   8.5332284e-01  -1.0553663e+00  -1.3075607e+00   4.2702249e-02   1.2278469e+00   5.6147868e-02   1.4553767e+00   4.5657684e-01  -5.9514811e-02   1.3452575e+00   2.3614450e+00  -5.9875278e-01   1.7457205e+00   8.4980449e-01   1.1853696e+00   1.0390927e+00  -4.5622130e-01   1.3013301e+00  -1.2807238e+00   1.4271200e+00  -7.3943845e-01   3.5707268e-01   1.2428298e+00   8.4960439e-01   1.4796183e+00   1.7383632e+00   1.5595289e+00   6.9629186e-01  -9.8618956e-01  -5.5569133e+00  -2.0849147e+00  -1.1434582e+00  -9.6834902e-01  -7.6648590e-01   4.6844182e+00   2.1612066e+00   1.0666121e+00  -7.8563648e-02  -8.5826198e-01  -1.6497633e-01   4.7296361e+00   1.4630804e+00  -1.7538563e+00   5.2341257e-01  -1.7683567e-01   5.6076761e-01  -1.0800294e+00  -2.4569301e+00   2.9585939e+00   1.9270586e+00   5.4628514e-01   9.7482565e-01  -1.5652743e+00  -1.1080154e+00  -1.1282647e+00  -6.5457824e-01   3.1550695e+00   1.1656090e-01  -4.7777656e-01  -4.8927029e-01  -5.6499207e-01  -6.7509503e-01   1.4870532e+00  -8.9090249e-01  -1.1906448e-01  -5.0443489e-01   1.6354258e+00   2.3404482e+00   6.5943663e-01   1.1509771e+00  -1.1229158e-01   1.5229501e+00   1.5750429e+00   6.4715175e-01   3.4497266e+00   3.9013135e+00   1.4281836e+00   2.8552646e+00   1.5005893e+00   4.9022312e-01   1.6200572e+00  -2.9128532e-01   1.1607272e+00   5.3149480e-02
[truncated: 1,027,434 more chars]
