# Supplementary material for: Autistic traits and individual brain differences: functional network efficiency reflects attentional and social impairments, structural nodal efficiencies index systemising and theory-of-mind skills
Source: Mol Autism. 2021 Jan 21;12:3. doi: 10.1186/s13229-020-00377-8 (PMC7818759; doi:10.1186/s13229-020-00377-8)
Supplement: Supplementary file 7 — Additional file 7. Nuisance regressors. Nuisance regressor time series for each subject, as floating-point values in ASCII text format. [file 13229_2020_377_MOESM7_ESM.zip › Paul_Arora_et_al_data/Physiological/BBC/NuisancesRegdour_rsfMRI_aal90_TimeSeries/NuisancesRegdOut_aal90_subj21.txt]

  -9.0479582e-01   1.2640668e-01  -5.2728738e-01  -4.1480859e-01   2.3314436e-01   3.2594245e-01  -8.2874497e-01  -8.8223394e-01   5.3620455e-01  -1.3072479e-01  -2.0173255e+00  -1.1037188e+00  -2.2708638e+00  -6.0031465e-01  -7.0451693e-01  -1.5092963e+00  -1.9744171e+00   3.1862807e-01  -1.6726962e+00  -1.0080690e+00   2.6174509e-01  -1.2766114e-02  -8.4631806e-01  -3.5924233e-01  -7.0212022e-02   1.5123744e+00   5.4816120e-02   9.7674938e-01  -7.2062797e-01  -8.8346552e-01  -3.8277176e-01  -8.3149760e-02   2.7657226e-02  -1.4360087e+00  -8.3023226e-01  -2.0333056e+00   5.1908915e-01   2.8308291e+00   8.4016952e-01   3.1536391e+00   9.5566777e-01   1.8641277e+00   7.1886813e-01  -1.5450960e-01  -6.2473966e-01  -7.2613917e-01   1.8990381e+00   3.5294473e-01  -1.6435834e+00  -3.8897722e-01  -1.1207407e+00  -7.7720190e-01   6.7753621e-01   1.2967583e-01   7.7364870e-02   3.5145221e+00  -3.2702719e-01   2.1073255e+00   5.1113721e-01   1.9852117e+00  -1.1895365e+00   2.4725107e+00  -2.0709151e+00   3.0395583e-01  -8.7735119e-01   1.7881570e+00   1.9852809e+00   1.6909669e+00   2.9609892e+00   2.8094029e+00  -3.1405600e+00   4.6064922e-01  -1.2878896e+00  -9.0024162e-01  -1.9614118e+00   2.8041165e+00  -4.4399406e+00  -3.3209297e+00  -3.3606083e+00  -9.1592482e-01  -2.8235427e+00  -1.2884971e+00  -9.5481505e-01  -8.6881197e-01  -2.5111804e-02  -5.0294956e-01  -2.6810043e+00   1.0055138e-01  -3.1115306e-01  -3.9035795e-01
  -4.7644006e-01  -3.9338768e-01  -5.3078326e-01  -4.3933359e-01  -4.2724492e-01  -5.0427378e-01  -1.7048784e-02  -7.0534232e-01  -4.5140483e-01  -6.1184352e-01  -8.7449863e-01  -1.6042231e+00  -1.2987964e+00  -1.1864710e+00  -6.3521696e-01  -2.0242802e+00  -2.2751402e+00  -1.6229121e+00  -1.3593401e+00  -9.1507925e-01   4.6634746e-01  -9.7040501e-01  -8.5190173e-01  -2.6956129e-01   9.7149398e-02   9.6552427e-01  -5.3181830e-01   8.1680491e-02  -1.3699703e+00  -1.2207698e+00   6.4188779e-02   2.0216485e-01  -1.0624995e-02  -1.7479443e+00   7.8708092e-01  -1.6798818e-01   9.0135826e-01   2.3194201e+00   8.4287807e-01   3.6127948e+00   7.4242676e-01   2.3156814e-01   9.3019034e-01  -1.5350222e-01   1.3813453e-01  -3.3643233e-01   1.6461338e+00  -6.5551107e-01  -1.0636739e+00  -3.1860910e-01  -6.5703003e-01  -1.2145374e+00   5.0545122e-01  -4.9733839e-01  -4.7915524e-01   2.5401332e+00  -1.3483653e+00   7.5510769e-01  -2.8031693e-01   1.4445711e+00  -1.1546096e+00   1.9309227e+00  -1.7048451e+00  -4.6420829e-01  -2.5824107e-01   1.2901702e+00   2.3078422e+00   2.3602558e+00   2.9474321e+00   3.0564000e+00  -3.2212679e+00  -1.6805925e-01  -2.0093119e+00  -9.4961289e-01  -2.2082933e+00   2.9575536e+00  -5.2840863e+00  -3.7591816e+00  -3.6643013e+00  -4.0958799e+00  -3.0300567e+00  -2.4289809e+00  -7.7757906e-01  -1.7568352e+00  -2.2006772e-01  -1.0628879e+00  -1.2648245e+00   3.6021663e-02  -5.0799809e-01  -5.9314341e-01
  -3.3493682e-01  -5.5159293e-01  -5.8202536e-01  -2.6087937e-01  -1.4680798e+00  -1.2025417e+00   3.9536634e-01  -4.7517166e-01  -1.3284198e+00  -9.7586452e-01  -4.1789926e-01  -1.7111846e+00  -1.4565452e+00  -1.3050567e+00  -9.2631015e-01  -2.2893980e+00  -2.5268564e+00  -2.5506085e+00  -1.3441085e+00  -1.2139089e+00  -1.7939642e-01  -1.6217656e+00  -1.0835879e+00   2.4510609e-02  -9.8996190e-01   1.0692125e-01  -1.5599462e+00  -9.0611066e-01  -1.9441212e+00  -1.4826701e+00   4.9924098e-02   3.0052731e-01  -3.3132069e-01  -2.3994312e+00  -2.2095153e-01  -6.4377911e-01   1.1138455e+00   1.6488349e+00   1.1471926e+00   4.1514891e+00   5.2250190e-01  -6.7361142e-02   1.7773048e+00   2.7530478e-01   1.3383239e-01  -1.9480539e-01   2.1444230e+00  -3.4905081e-01  -8.5585993e-01  -6.2207571e-01   7.4970915e-02  -1.3326355e+00   1.0212708e+00  -1.7901165e-01  -2.2067847e-01   2.7280701e+00  -1.5103496e+00   2.6626934e-01  -2.4437895e-01   1.4895133e+00  -8.1183104e-01   1.7380059e+00  -1.0336444e+00  -7.2931720e-01  -4.9759699e-01   5.5687910e-01   2.1043902e+00   2.0048900e+00   3.1629358e+00   2.8634321e+00  -3.3029079e+00   7.1162529e-02  -2.2173865e+00  -7.2322021e-01  -1.7792044e+00   4.1430151e+00  -6.7650451e+00  -4.7556284e+00  -4.8640500e+00  -6.5748017e+00  -3.8827308e+00  -3.7105056e+00  -7.2150165e-01  -1.7572132e+00  -1.1726312e-01  -1.4651043e+00   4.8933506e-01   6.7815940e-01  -6.3685195e-01  -5.5305924e-01
  -1.6742127e-01  -8.0733765e-01  -8.3080612e-01  -4.3123240e-01  -2.0081789e+00  -1.3419480e+00   1.6325620e-01  -3.4024616e-01  -1.7311633e+00  -9.3902266e-01  -4.2599343e-01  -1.8230645e+00  -1.5197909e+00  -1.6402767e+00  -1.5475045e+00  -2.2448700e+00  -1.8403766e+00  -3.1644027e+00  -1.0033876e+00  -9.2221008e-01  -5.9810653e-01  -1.8088568e+00  -1.5347965e+00  -4.7208753e-02  -1.2814700e+00  -6.1266952e-01  -2.1695171e+00  -1.4060387e+00  -2.3084291e+00  -1.6419453e+00  -1.7277307e-01   1.8108655e-01  -5.4028343e-01  -2.3588647e+00   5.3747313e-01  -2.6373657e-01   1.8021974e+00   7.3711931e-01   1.8057745e+00   3.4708917e+00   5.5243557e-01  -3.8129823e-02   2.0635073e+00   2.6913952e-01   5.0849012e-01   1.3022375e-01   2.0108157e+00  -8.2813958e-01  -3.9516155e-01  -4.8205424e-01   4.5688526e-01  -1.4428376e+00   5.1009177e-01  -5.7780679e-01  -4.9757793e-01   1.5405618e+00  -1.3384932e+00  -5.4443755e-01  -3.7957167e-01   1.0339570e+00  -7.3508806e-01   1.1297494e+00  -2.2837824e-01  -8.1127214e-01   2.0121094e-01  -1.4010528e-01   2.3404385e+00   2.5268595e+00   2.5760111e+00   2.7320674e+00  -3.1281556e+00  -7.8120912e-01  -2.6780156e+00  -1.1953010e+00  -1.7387388e+00   3.3340278e+00  -5.8557547e+00  -4.4828678e+00  -3.5264245e+00  -7.8316528e+00  -3.1431878e+00  -3.7161865e+00  -8.9538769e-01  -1.4969113e+00  -2.7859062e-01  -1.5184843e+00   8.6829459e-01   9.0151799e-01  -4.1235499e-01  -5.3724210e-01
   8.0458998e-02  -1.0264810e+00  -6.3242731e-01  -2.9537885e-01  -2.4082901e+00  -1.7739636e+00   6.3609090e-01  -2.4758366e-01  -1.9525724e+00  -9.2930938e-01   1.8798404e-02  -1.9734107e+00  -1.3621111e+00  -1.7190490e+00  -1.3418891e+00  -2.2403603e+00  -1.7226496e+00  -3.7698898e+00  -9.3457270e-01  -1.0855607e+00  -8.4686555e-01  -2.1065247e+00  -1.3689975e+00   2.5162130e-01  -1.6636161e+00  -9.8682289e-01  -2.5725541e+00  -1.8391319e+00  -2.4816955e+00  -1.6227103e+00  -9.1867740e-02   1.7577678e-01  -5.8678438e-01  -2.5220098e+00   5.0401120e-01  -1.0344690e-01   1.9908665e+00   3.9280313e-01   2.0334483e+00   3.9652670e+00   2.0307804e-01  -1.6215999e-01   2.2162761e+00   5.3247240e-01   6.3133875e-01   2.6523690e-01   2.0246547e+00  -8.8369779e-01  -1.5197963e-01  -7.1294434e-01   8.9343432e-01  -1.4840464e+00   4.6630116e-01  -4.2502955e-01  -3.0975578e-01   1.7583529e+00  -1.7388948e+00  -1.0530420e+00  -5.4714102e-01   8.4154298e-01  -4.5100405e-01   9.4323900e-01   6.8511356e-02  -9.5771270e-01   5.3836370e-01  -5.6080144e-01   2.2109052e+00   2.3126839e+00   2.5593546e+00   2.4729839e+00  -3.0105561e+00  -8.2887516e-01  -2.8168247e+00  -8.3360272e-01  -1.5030177e+00   3.9940760e+00  -6.9404337e+00  -5.3535319e+00  -3.7873248e+00  -9.2869299e+00  -3.5814996e+00  -4.1746634e+00  -5.9558856e-01  -1.3545120e+00  -1.0291080e-01  -1.5939965e+00   1.7088246e+00   1.3156920e+00  -4.4724783e-01  -5.4024456e-01
   4.2626515e-01  -1.0731844e+00  -8.8933150e-01  -4.6940721e-01  -3.0952092e+00  -1.9242752e+00   6.3390139e-01  -4.4052811e-01  -2.2684155e+00  -8.5037435e-01   1.6817197e-01  -2.1579871e+00  -1.7192052e+00  -1.5462957e+00  -1.7279019e+00  -2.0690514e+00  -8.8819046e-01  -3.8976424e+00  -6.2167550e-01  -1.2549651e+00  -1.4221026e+00  -2.3776891e+00  -1.9810588e+00   2.2502086e-01  -2.9632423e+00  -2.0038388e+00  -3.3892698e+00  -2.9700418e+00  -2.6324785e+00  -1.2897985e+00  -2.8023376e-01   2.4049705e-01  -1.4261366e+00  -3.3253512e+00  -2.7154555e+00  -2.2323835e+00   1.5134375e+00  -8.9861245e-01   2.2252956e+00   3.0487872e+00   1.1414885e-02  -1.1503187e-01   3.5205199e+00   1.6944338e+00   7.0490802e-01   1.3156166e+00   3.1550848e+00   6.6206389e-01   8.6303126e-01   3.1670282e-01   2.5134468e+00  -8.7815849e-01   1.6196939e+00   8.2894519e-01   9.5006983e-01   2.4889001e+00  -3.8648196e-01  -8.3139828e-01   6.4394252e-01   1.0819776e+00   1.9398381e-01   3.5268698e-01   1.6065256e+00  -9.1250813e-01  -2.1459120e-01  -2.5188614e+00   1.2600185e+00   1.5679892e+00   2.4551297e+00   2.0742381e+00  -2.3039599e+00  -9.4577103e-01  -2.4083976e+00  -9.4959372e-01  -6.4621675e-01   3.8481124e+00  -8.3027263e+00  -6.0410082e+00  -3.3568684e+00  -9.5291221e+00  -3.5662346e+00  -5.2183176e+00  -6.3866059e-01  -7.8043824e-01  -2.0352415e-01  -1.8443192e+00   3.0699780e+00   2.2401286e+00  -1.1158636e-01  -2.1350268e-01
   7.9411851e-01  -1.2429508e+00  -1.0071509e+00  -5.9449831e-01  -3.2821954e+00  -1.9790716e+00   7.2262866e-01  -3.9451346e-01  -2.2354308e+00  -6.5142964e-01   6.3755902e-01  -1.8849080e+00  -1.4009439e+00  -1.5597359e+00  -1.5806544e+00  -1.8709818e+00  -4.6082390e-01  -4.3818210e+00  -4.6240395e-01  -1.3777706e+00  -1.8005532e+00  -2.4500992e+00  -2.3161068e+00   3.1481080e-02  -3.3121348e+00  -2.5570874e+00  -3.5533735e+00  -3.3337055e+00  -2.4509755e+00  -1.1842448e+00  -2.8048075e-01   1.2539886e-01  -1.7056813e+00  -3.4258362e+00  -3.2863205e+00  -2.3641031e+00   2.0401401e+00  -1.5871232e+00   2.6609555e+00   2.8904212e+00   1.5146138e-01   3.7619187e-01   3.4015080e+00   1.7674492e+00   8.6432810e-01   1.6599818e+00   2.8302545e+00   5.1619363e-01   1.1991686e+00   3.9009336e-01   2.7352995e+00  -8.6374395e-01   1.1257734e+00   7.4623249e-01   1.0594771e+00   2.1082283e+00  -4.9813423e-01  -1.5636596e+00   7.7481126e-01   1.1557220e+00   6.3080643e-01   1.2357605e-01   2.2643224e+00  -1.0547153e+00   2.0032095e-01  -3.2211725e+00   1.3160087e+00   1.7334622e+00   2.0204711e+00   1.7357140e+00  -1.9874118e+00  -1.3230626e+00  -2.5231115e+00  -8.4945737e-01  -2.4332415e-01   3.6263633e+00  -8.2279035e+00  -6.1872186e+00  -2.6623624e+00  -1.0475053e+01  -3.0147348e+00  -5.2753382e+00  -4.6887356e-01  -3.3583280e-01  -1.1298848e-01  -1.9052149e+00   2.9964900e+00   2.4823631e+00  -2.3001736e-02  -1.7609286e-01
   7.6211988e-01  -1.4051222e+00  -9.6396521e-01  -4.7358324e-01  -3.3010921e+00  -1.9787041e+00   5.3503317e-01  -1.1461022e-01  -2.3408037e+00  -6.5343606e-01   8.4801474e-02  -1.7588827e+00  -1.5681691e+00  -1.7303938e+00  -1.8198353e+00  -1.8936231e+00  -4.9114412e-02  -4.2850731e+00  -4.4947525e-01  -9.8239558e-01  -2.0574475e+00  -2.1730736e+00  -2.1674418e+00   1.0350789e-01  -2.9638083e+00  -2.3876887e+00  -3.5865221e+00  -3.1171246e+00  -2.7692721e+00  -1.7741587e+00  -4.2276029e-01  -3.8655415e-02  -1.6146991e+00  -2.9526687e+00  -7.4751295e-01  -7.6901591e-01   2.9197565e+00  -1.6923301e+00   2.7419876e+00   2.4273162e+00   2.7321851e-01   6.8770103e-01   2.8272370e+00   1.0264221e+00   8.9027645e-01   9.7345854e-01   2.0156290e+00  -8.5982522e-01   9.4939428e-01  -3.8888455e-01   2.1294616e+00  -1.3027508e+00  -5.1638832e-02  -2.5588385e-01   2.7706031e-02   2.9794785e-01  -9.0216841e-01  -2.3317592e+00  -4.0303208e-02   4.1558895e-01   4.5537776e-01  -2.1009820e-01   2.2037657e+00  -7.2953492e-01   1.6286854e+00  -2.8794621e+00   1.8042925e+00   2.1765536e+00   1.3233392e+00   1.4728226e+00  -1.5421035e+00  -1.8723585e+00  -2.8224570e+00  -1.0830118e+00  -4.6754465e-01   3.0925628e+00  -5.8925777e+00  -5.7622304e+00  -1.3324812e+00  -1.1081614e+01  -2.4795678e+00  -4.2811764e+00  -7.5104415e-01  -5.3378432e-01  -3.1110308e-01  -1.7599546e+00   2.5176320e+00   1.8891624e+00   9.9470614e-02  -2.6405101e-01
   9.3486929e-01  -1.5276427e+00  -8.5360573e-01  -5.7662707e-01  -2.9021677e+00  -1.9412755e+00   6.9124144e-01  -2.6365223e-01  -2.1557228e+00  -6.1436955e-01   1.2991742e-01  -1.8517464e+00  -1.2500923e+00  -1.7557760e+00  -1.3492761e+00  -1.7960812e+00   1.7749079e-01  -4.2407306e+00  -3.8048870e-01  -9.5737124e-01  -1.8135103e+00  -1.9681693e+00  -1.8780895e+00   7.7821494e-02  -2.4696728e+00  -1.9861309e+00  -3.1948842e+00  -3.0001171e+00  -2.5314867e+00  -1.7044247e+00  -2.1090612e-01   8.3178040e-02  -1.8659712e+00  -2.9409289e+00  -4.4036296e-01  -7.4544291e-02   2.8149718e+00  -1.7497119e+00   2.3582014e+00   2.0360217e+00   2.7975237e-01   6.4027811e-01   2.4719100e+00   9.2260210e-01   1.1111416e+00   1.0639294e+00   1.6030845e+00  -1.2266393e+00   1.2970328e+00  -2.5907845e-01   2.1927508e+00  -1.1606923e+00  -2.6189959e-01  -3.1600933e-01  -3.8686894e-02   2.3132253e-02  -9.5755757e-01  -2.5877064e+00  -9.0072996e-02   1.1379117e-01   7.1640348e-01  -5.3395184e-01   2.4446416e+00  -7.9634035e-01   2.2946846e+00  -3.0969619e+00   1.8770823e+00   2.2063219e+00   9.9017236e-01   1.1683092e+00  -9.6921406e-01  -2.2018555e+00  -2.5747949e+00  -1.0075092e+00  -5.0275948e-01   2.7054176e+00  -5.5819750e+00  -5.8873544e+00  -5.9548224e-01  -1.0821542e+01  -2.1004700e+00  -4.0449960e+00  -5.2687400e-01  -7.0730622e-01  -3.6978027e-01  -1.7035889e+00   2.3611863e+00   1.4479250e+00   2.3891393e-01  -3.4352689e-01
   1.3057834e+00  -1.6071681e+00  -1.0747710e+00  -5.6822396e-01  -3.3733496e+00  -2.0358950e+00   6.7202301e-01  -8.1623153e-02  -2.6468851e+00  -6.9227571e-01   9.1397122e-01  -1.6576279e+00  -9.8808618e-01  -1.4701240e+00  -1.4645612e+00  -1.3962235e+00   6.3889116e-01  -4.9305571e+00  -9.1277978e-02  -1.3315893e+00  -2.2727713e+00  -1.9765337e+00  -2.1562010e+00   2.9279248e-01  -3.2069325e+00  -2.6889863e+00  -3.5469030e+00  -3.7199038e+00  -2.0900265e+00  -1.4742011e+00  -7.8267776e-02   3.5284310e-01  -2.0482154e+00  -3.0036686e+00  -1.9743410e+00  -1.3679380e-01   3.1128352e+00  -3.2805238e+00   2.8197773e+00   1.3482360e+00   1.4866046e-01   2.0425429e-01   2.8194868e+00   1.6359772e+00   1.0737874e+00   1.7476306e+00   1.6671293e+00  -2.5477407e-01   1.8222576e+00   1.8514463e-01   3.0101500e+00  -7.2587630e-01   2.1768669e-01   1.4108023e-01   4.8748195e-01  -1.6577815e-01  -4.5007277e-01  -3.0051400e+00   5.1308881e-01   3.2852690e-03   1.0588771e+00  -1.4363423e+00   3.4203430e+00  -1.4120879e+00   1.7256604e+00  -4.2056943e+00   1.1948000e+00   1.8844275e+00   5.3495496e-01   4.3240667e-01  -1.6083875e-01  -2.1099293e+00  -2.1792710e+00  -9.3900293e-01   4.1687388e-01   1.7065268e+00  -5.8722097e+00  -5.8697551e+00  -1.2128768e-01  -1.1573955e+01  -1.4052152e+00  -4.9173498e+00  -4.7356285e-02  -4.0237790e-01  -2.6242307e-01  -1.7982838e+00   3.7026337e+00   1.9345615e+00   3.3296213e-01  -1.6673795e-01
   1.4266018e+00  -1.6912392e+00  -1.0785583e+00  -2.5395817e-01  -3.5708516e+00  -2.0149475e+00   6.6021596e-01   2.8442436e-01  -2.7472999e+00  -6.4407409e-01   8.6334630e-01  -1.1908227e+00  -1.1097084e+00  -1.3795172e+00  -1.6431423e+00  -1.4077378e+00   9.9160841e-01  -4.8751335e+00  -2.1909641e-01  -1.2963287e+00  -2.7555240e+00  -1.9654101e+00  -2.2415488e+00   3.3403864e-01  -3.6722341e+00  -3.0909233e+00  -3.6175675e+00  -3.8682168e+00  -2.3825567e+00  -2.0662912e+00  -3.8848409e-01   2.6149159e-01  -2.2115374e+00  -2.8608878e+00  -1.4039367e+00   1.0470676e-01   3.8418955e+00  -3.5781154e+00   2.7998831e+00   8.1525153e-01   1.9570787e-01   5.8752547e-01   2.5886118e+00   1.1849603e+00   7.4966874e-01   1.2080168e+00   1.2191519e+00  -7.1087235e-01   1.5101374e+00  -2.5982299e-01   2.6683876e+00  -7.7753009e-01  -2.6801446e-01  -3.1327046e-01   9.1198431e-02  -1.4845437e+00  -5.3164753e-01  -3.6241550e+00   2.2582708e-01  -1.5751357e-01   1.1783350e+00  -1.5629696e+00   3.4553856e+00  -1.3556742e+00   2.2068048e+00  -4.1905930e+00   1.0769931e+00   1.7085191e+00  -5.9243889e-02  -9.3379132e-02   3.8496561e-01  -1.9592609e+00  -2.1838870e+00  -8.7496275e-01   8.3670920e-01   1.3173625e+00  -3.9402853e+00  -5.1249282e+00   4.1048518e-01  -1.1902341e+01  -9.1535742e-01  -4.6054958e+00  -4.5960128e-01  -5.2298668e-01  -2.3635619e-01  -1.7627000e+00   3.3836030e+00   1.6347252e+00   3.8148492e-01  -4.8411265e-02
   1.4536868e+00  -1.5915575e+00  -9.1536908e-01  -1.6528932e-01  -3.2451423e+00  -1.8892905e+00   8.5112922e-01   3.4898961e-01  -2.6538241e+00  -7.4583508e-01   9.9742445e-01  -8.6124690e-01  -9.2811508e-01  -9.7836445e-01  -1.1271973e+00  -1.1845183e+00   9.1924897e-01  -4.3568771e+00  -2.9497919e-01  -1.5389943e+00  -2.6268700e+00  -1.5127761e+00  -1.8624110e+00   4.2052140e-01  -3.5185316e+00  -2.7357110e+00  -3.1963947e+00  -3.6329142e+00  -1.7744433e+00  -1.9410573e+00  -1.1288512e-01   4.2103917e-01  -2.3607732e+00  -2.8579852e+00  -2.0770956e+00   1.8741340e-01   3.7205848e+00  -3.6581402e+00   2.4588079e+00   4.4775229e-01   2.5273134e-01   7.1467629e-01   2.1915858e+00   1.0943662e+00   4.8989483e-01   1.0079480e+00   8.7958640e-01  -5.1156822e-01   1.3400521e+00  -5.1404294e-01   2.4029913e+00  -5.5095218e-01  -2.7977420e-01  -1.7507017e-01   9.2301161e-02  -1.4543569e+00  -5.1434178e-01  -3.5925095e+00   2.7158175e-01  -1.7034581e-01   1.3952772e+00  -1.7782003e+00   3.4486553e+00  -1.4101868e+00   2.1413130e+00  -4.1499319e+00   9.9230540e-01   1.3356963e+00  -2.5295430e-01  -6.7786670e-01   9.8530354e-01  -1.5641940e+00  -1.4334748e+00  -5.4871889e-01   1.2010141e+00   1.0087626e+00  -3.4779055e+00  -5.0611979e+00   2.5487861e-01  -1.1268502e+01  -7.6885324e-01  -4.4411646e+00   5.8984445e-03  -5.0940233e-01  -1.5195230e-01  -1.6875834e+00   3.5781576e+00   1.3054981e+00   3.5802230e-01  -9.4796666e-02
   1.6291134e+00  -1.5114376e+00  -7.8168542e-01  -2.2200633e-01  -3.0944193e+00  -1.8196457e+00   1.1228541e+00   2.4666815e-01  -2.6821083e+00  -8.4399608e-01   1.2528064e+00  -9.3155866e-01  -6.2111316e-01  -5.4493398e-01  -8.1886542e-01  -9.4139708e-01   1.0887337e+00  -4.0055464e+00   6.0901245e-02  -1.6236923e+00  -2.1957820e+00  -1.1618998e+00  -1.6496708e+00   4.8055383e-01  -3.4101384e+00  -2.6584058e+00  -3.0017921e+00  -3.8046444e+00  -1.3749987e+00  -1.5058341e+00   1.7965752e-01   5.7658363e-01  -2.6542266e+00  -3.0375015e+00  -3.1261510e+00   1.1240808e-01   3.1149594e+00  -4.1496469e+00   2.0944318e+00  -3.1201330e-01   1.2607854e-01   2.9729952e-01   2.2927571e+00   1.6995660e+00   4.1309433e-01   1.5178768e+00   1.0435076e+00   3.8444428e-01   1.7021996e+00   6.1847024e-02   2.9284194e+00   7.4239920e-02   2.5923859e-01   4.2714587e-01   5.7703425e-01  -1.1759852e+00  -2.6542106e-02  -3.2942103e+00   5.9205446e-01  -3.4056140e-01   1.3257998e+00  -2.5053334e+00   3.5553233e+00  -1.3000476e+00   1.6875254e+00  -5.0485390e+00   5.5944518e-01   8.9391135e-01  -4.3793171e-01  -1.0804492e+00   1.8793958e+00  -1.4440532e+00  -6.0574358e-01  -4.2190809e-01   1.7545494e+00  -3.6476819e-02  -3.4124352e+00  -5.0618381e+00   1.9867779e-01  -1.0489231e+01  -7.0422975e-01  -4.3695280e+00   5.3802128e-01  -4.4228884e-01  -3.9041693e-01  -1.7871477e+00   4.4065532e+00   1.5898872e+00   3.7352652e-01   2.7652673e-02
   1.6848709e+00  -1.3966132e+00  -6.3196378e-01  -1.7601119e-01  -2.5768582e+00  -1.6539847e+00   1.5096196e+00   2.3512404e-01  -2.4063120e+00  -9.4012053e-01   1.6873393e+00  -4.0212042e-01  -1.6524082e-01  -1.8644570e-01  -3.1882968e-02  -8.8213491e-01   7.5184551e-01  -3.4475619e+00  -1.4065253e-01  -1.9371594e+00  -1.8773410e+00  -9.5539940e-01  -1.3584226e+00   2.4393272e-01  -3.2668587e+00  -2.4525227e+00  -2.2997639e+00  -3.5458639e+00  -7.7535864e-01  -1.3443219e+00   4.3703721e-01   7.2821404e-01  -3.0948083e+00  -3.2974872e+00  -4.5988830e+00  -5.0639574e-01   2.7794543e+00  -3.8110735e+00   1.4340610e+00  -6.4164973e-01   3.5908831e-01   5.2594168e-01   1.8407510e+00   1.3452813e+00   1.5211358e-01   1.3018109e+00   6.5660908e-01   5.2850368e-01   1.4757103e+00   8.1523199e-03   2.4576855e+00   3.8321630e-01   3.5031265e-01   5.5528888e-01   6.8677694e-01  -1.0037234e+00  -1.2468303e-01  -3.3138261e+00   7.3988197e-01   1.4655420e-01   1.8011049e+00  -2.3042234e+00   3.4500772e+00  -1.5398799e+00   1.4278628e+00  -4.8850815e+00   6.0950104e-01   4.9873843e-01  -5.2778045e-01  -1.5844677e+00   2.2327074e+00  -9.2585377e-01   1.7718014e-01   1.8545272e-02   2.1424242e+00  -1.1960067e-01  -2.9474908e+00  -4.5398863e+00  -4.6801913e-01  -9.4575236e+00  -5.0588237e-01  -4.4182574e+00   8.2901330e-01  -5.9664041e-01  -2.1093589e-01  -1.8271773e+00   4.1272208e+00   1.0529348e+00   2.6721608e-01  -5.5619652e-02
   1.3956694e+00  -1.2260369e+00  -1.3003167e+00  -4.9534531e-01  -1.9433714e+00  -1.0736918e+00   1.0744434e-01  -8.9781859e-02  -2.3150531e+00  -1.0143161e+00   2.5150314e-01  -4.9009887e-01  -9.2656674e-01  -7.9431932e-01  -5.0123111e-01  -1.2442602e+00   9.6807680e-02  -3.2369073e+00  -6.7221629e-01  -2.0591011e+00  -1.7959568e+00  -4.6054341e-01  -1.8474048e+00  -4.5285370e-03  -2.6199246e+00  -1.2014253e+00  -1.6295136e+00  -3.0558546e+00  -1.3734413e+00  -2.3249852e+00  -9.4159753e-02   1.0909498e+00  -3.0358537e+00  -2.9815438e+00  -2.3301889e+00   1.1327361e+00   3.0012980e+00  -3.3901770e+00   9.7116063e-01  -1.1530981e+00   9.9609787e-01   9.8486308e-01   1.3943223e+00   6.3825122e-01  -4.9645801e-02   6.7558323e-01   2.4193439e-01  -8.6213806e-02   1.2012273e+00   1.8793758e-01   1.8584096e+00   4.8355513e-01   3.0270898e-01  -1.7123852e-01   3.0822401e-01  -2.2923245e+00   2.9362335e-01  -2.8700172e+00   9.9439865e-01  -3.2303012e-01   1.1837896e+00  -2.3242705e+00   2.8902328e+00  -1.2455472e+00   2.0744513e+00  -4.1248364e+00   1.0106104e+00   1.0642535e+00  -8.6965910e-01  -1.1844494e+00   2.4455468e+00  -1.2159713e+00  -2.5754782e-01  -1.0270119e+00   1.1765428e+00  -1.0341426e+00  -4.4075514e-01  -4.2315028e+00   2.9171340e-02  -8.2469891e+00   2.1316068e-01  -3.6524764e+00  -2.1998446e-01  -1.7671258e+00  -5.6473433e-01  -1.6929920e+00   2.1976296e+00  -3.0467682e-01   5.1523021e-01   5.9237440e-02
   1.3384087e+00  -1.0932900e+00  -6.9579106e-01  -2.6500953e-01  -1.4351126e+00  -9.2777329e-01   5.2907680e-01  -2.3797774e-01  -1.5285040e+00  -5.4236361e-01   7.0792696e-01  -1.9292080e-01  -5.1967459e-01  -3.6719273e-01   2.6742306e-01  -7.2587381e-01   1.6166323e-01  -2.4359158e+00  -6.0638531e-01  -2.1235707e+00  -1.0986089e+00  -1.3449510e-01  -9.4397667e-01   3.5959098e-01  -2.2464941e+00  -1.0165990e+00  -9.1835494e-01  -2.4857397e+00  -7.6809368e-01  -1.5685684e+00  -6.1472964e-02   9.4187185e-01  -3.0857772e+00  -2.4425546e+00  -3.1310008e+00   1.0171968e+00   2.0331199e+00  -2.8126117e+00   6.1523203e-01  -1.0635270e+00   4.2867654e-01   1.3716611e+00   5.9304113e-01   7.7990909e-01  -3.1534029e-01   9.7200506e-01  -2.1797783e-01   4.2457211e-01   1.0597780e+00   4.7100933e-01   1.7402593e+00   1.4824011e+00   4.7972031e-01   4.9366476e-01   9.8025561e-01  -9.1160178e-01   5.7103051e-02  -2.5976368e+00   1.2272307e+00  -1.2446652e-01   1.4352995e+00  -2.3192195e+00   1.9488931e+00  -1.4624020e+00   1.6215718e+00  -3.8243973e+00   8.9877289e-01   3.0397404e-01  -8.7956118e-01  -1.7321588e+00   2.4285137e+00  -7.0701485e-01   4.1435431e-01  -3.2977549e-01   1.5128603e+00  -1.5522787e+00  -6.3230323e-01  -3.3507709e+00  -5.5298659e-01  -6.2273044e+00   1.6252104e-01  -3.1126334e+00   4.0330926e-01  -1.2664863e+00  -1.0532382e-01  -1.1639025e+00   1.9412375e+00   1.6309926e-01   4.8128132e-01   5.2941416e-02
   1.3023378e+00  -9.6982900e-01  -4.3861029e-01  -1.9981673e-01  -1.2432500e+00  -7.5932993e-01   8.7532115e-01   1.5005086e-02  -1.5222250e+00  -6.6571620e-01   1.0232711e+00   2.5859072e-01   3.7764900e-02   6.2889844e-02   4.8484674e-01  -5.0941734e-01   1.4760024e-02  -1.9519790e+00  -2.5515098e-01  -1.9084958e+00  -6.1064870e-01   2.4757010e-01  -6.1195320e-01   1.5032691e-01  -1.6996893e+00  -9.9244231e-01  -6.0099314e-01  -2.1351548e+00  -3.5306411e-01  -1.5524563e+00   1.7703526e-01   7.9040769e-01  -3.1590047e+00  -2.3306809e+00  -2.6645210e+00   1.5204396e+00   1.9345621e+00  -2.7500770e+00   2.1938069e-01  -1.7646834e+00   5.6226267e-01   1.2664785e+00   9.6569212e-02   4.2506369e-01  -4.0678121e-01   8.3686130e-01  -8.2183380e-01   1.7026657e-01   7.7384364e-01   3.8380995e-01   1.2512448e+00   1.7789330e+00   1.8031292e-01   2.5935461e-01   4.5675835e-01  -1.5447569e+00  -1.1487561e-01  -2.7921522e+00   7.8524684e-01  -2.5484582e-01   1.2396062e+00  -2.6686095e+00   1.4459451e+00  -1.4058367e+00   1.5302530e+00  -3.7076553e+00   1.3142111e+00   3.5090662e-01  -1.1974442e+00  -2.0364639e+00   2.6084180e+00  -4.8272872e-01   9.9780153e-01  -3.0379413e-01   1.8322026e+00  -2.5385634e+00   1.2202462e+00  -2.1114403e+00  -7.7344169e-01  -5.6462798e+00   5.4729450e-01  -2.3524570e+00   7.9122390e-01  -1.0769892e+00  -2.6000442e-01  -1.1426701e+00   1.9881909e+00   1.3125556e-01   3.0463889e-01  -4.8573336e-02
   1.3458757e+00  -8.0965727e-01  -1.7904222e-01  -1.1350777e-01  -9.5952298e-01  -6.0400541e-01   1.1773696e+00   3.2073047e-02  -1.2970460e+00  -5.9140506e-01   1.3569495e+00   4.8365655e-01   4.0380847e-01   4.0163759e-01   9.1135030e-01  -3.3566551e-01  -2.6346983e-01  -1.5458818e+00  -1.8984018e-01  -2.0272355e+00  -8.1880738e-02   4.9063641e-01  -2.3673340e-01   1.7941067e-01  -1.4408642e+00  -8.2155567e-01  -2.0483516e-01  -1.8939221e+00  -8.9809614e-03  -1.3980818e+00   3.1880329e-01   7.9668122e-01  -2.9814929e+00  -2.1909206e+00  -2.9194601e+00   1.4833507e+00   1.3294783e+00  -2.4790789e+00  -2.4574300e-01  -1.9099677e+00   3.4895304e-01   9.8677767e-01  -2.4854625e-01   4.6484765e-01  -6.2915261e-01   8.6957879e-01  -9.3316610e-01   5.9569716e-01   5.7037912e-01   6.0066632e-01   1.1033559e+00   2.2232728e+00   4.9548406e-01   5.8519978e-01   6.7284297e-01  -1.0427286e+00  -1.5078173e-01  -2.4786776e+00   8.3722091e-01  -2.0113252e-01   1.1142010e+00  -2.6943761e+00   7.8347048e-01  -1.4010016e+00   8.7677117e-01  -3.4859390e+00   1.1156095e+00  -5.7574789e-02  -1.1062250e+00  -2.1824937e+00   2.6615489e+00   4.2435545e-02   1.5450806e+00  -1.2928323e-01   1.9989812e+00  -2.9407604e+00   1.5009929e+00  -1.6710617e+00  -1.5341700e+00  -4.5848957e+00   3.7489398e-01  -2.1141211e+00   1.1193750e+00  -1.0887200e+00  -1.9819958e-01  -1.0221280e+00   1.9241197e+00   2.0577035e-01   1.8720758e-01  -1.2115681e-02
   1.2138486e+00  -6.0222191e-01  -6.4708325e-01  -2.6282562e-01  -6.9904785e-01  -2.6046540e-01   4.6345150e-01  -1.9283157e-01  -1.1548753e+00  -5.4062788e-01   1.1811139e+00   7.0114071e-01   5.2449103e-02   9.7168860e-02   7.6157050e-01  -4.7203376e-01  -8.8951365e-01  -1.6013879e+00  -6.6082026e-01  -2.5158300e+00  -1.5247896e-01   3.3074736e-01  -7.1275124e-01  -8.2030036e-02  -1.7823502e+00  -7.4217452e-01   2.0906824e-01  -1.8683728e+00  -2.1437568e-01  -1.7098028e+00  -1.8313241e-01   1.0874546e+00  -3.2063113e+00  -2.3687431e+00  -4.0728686e+00   5.3470757e-01   1.0000643e+00  -2.2742456e+00  -5.9041447e-01  -2.1411242e+00   5.9640814e-01   1.2356397e+00  -3.3836288e-02   2.6086664e-01  -8.9627905e-01   8.0627792e-01  -7.3187838e-01   1.2025461e+00   5.4003044e-01   1.2233023e+00   1.1437307e+00   2.7692825e+00   1.4405241e+00   8.5534206e-01   1.3428710e+00  -7.6949774e-01   4.7000453e-01  -1.9832917e+00   1.7591924e+00   3.1503761e-01   1.3407026e+00  -2.2876779e+00   7.5141457e-01  -1.8812617e+00   1.6522794e-01  -3.1315702e+00   9.2503660e-01  -3.4258046e-01  -1.0852419e+00  -2.1719899e+00   2.3079721e+00   4.6098314e-01   1.5068522e+00  -4.9878898e-01   1.9095413e+00  -2.9417211e+00   1.8519846e+00  -1.1105902e+00  -2.3263697e+00  -3.3131037e+00   7.9268615e-01  -2.7681701e+00   4.5554717e-01  -1.5433911e+00   8.2388286e-02  -9.4899350e-01   1.0229054e+00  -2.4848298e-01   2.7774339e-01   1.4158144e-01
   1.2039626e+00  -5.3147324e-01  -1.9972047e-01  -1.1383619e-01  -5.6035000e-01  -5.0430137e-01   1.1006578e+00  -1.3923582e-01  -1.1876217e+00  -7.0233013e-01   1.7725177e+00   7.3981035e-01   8.5421593e-01   2.0277607e-01   1.2069853e+00  -5.7833504e-01  -1.3413377e+00  -1.4531917e+00  -3.5859040e-01  -2.2214179e+00   8.5167633e-01   2.6690228e-01  -3.3757758e-02   4.9299720e-02  -1.0213681e+00  -5.9612030e-01   4.9189623e-01  -1.5948349e+00  -1.2760276e-01  -1.4872197e+00   7.7923290e-02   9.8162660e-01  -2.8389734e+00  -1.9668960e+00  -2.8646241e+00   1.7276463e+00   4.0656250e-01  -1.5723566e+00  -9.6200240e-01  -1.5637087e+00   2.1344753e-01   1.9627751e-01  -7.5473689e-01   2.9001854e-02  -8.0619183e-01   8.0273739e-01  -1.2281690e+00   6.7450322e-01   3.8672919e-01   1.1860046e+00   9.1458388e-01   2.9576597e+00   1.4186045e+00   7.0520828e-01   1.1053801e+00  -4.6148403e-01  -3.1341669e-01  -2.0411373e+00   1.2012002e+00   7.5348846e-02   9.8346725e-01  -2.3901015e+00  -2.9302653e-01  -1.8924667e+00   2.2995026e-02  -2.6646300e+00   1.2099783e+00  -4.5023003e-01  -8.3371040e-01  -2.0577630e+00   1.9493783e+00   7.6270808e-01   1.6334755e+00  -9.8105245e-02   1.6223887e+00  -3.0621429e+00   1.9308315e+00  -4.6137986e-01  -3.2582864e+00  -2.9968729e+00   4.7491753e-01  -2.3023816e+00   1.0029607e+00  -1.8933841e+00   1.1469617e-01  -8.6936048e-01   1.4888802e+00  -1.6553148e-01  -1.7492042e-02   3.9337413e-03
   1.1116782e+00  -3.4868632e-01  -4.6095703e-01  -1.5795099e-01  -3.9764004e-01  -1.9688889e-01   6.1077693e-01  -8.4265663e-02  -1.1249429e+00  -6.7553683e-01   1.8243361e+00   1.0006814e+00   6.9812159e-01   7.0765762e-02   1.0360903e+00  -5.4783551e-01  -1.7212753e+00  -1.5106014e+00  -6.2059133e-01  -2.5672621e+00   7.2909562e-01   2.2940130e-01  -3.1093458e-01  -1.2552850e-01  -1.2662094e+00  -6.9411515e-01   7.5206565e-01  -1.4139207e+00  -2.1619559e-02  -1.7383229e+00  -2.8951735e-01   1.0953036e+00  -2.5653474e+00  -1.8990084e+00  -3.2816721e+00   9.6839240e-01   4.9432505e-01  -1.4853461e+00  -9.2533840e-01  -1.6686744e+00   2.5495122e-01   7.3965540e-02  -6.5134366e-01  -2.6301153e-01  -1.0178716e+00   5.6375482e-01  -1.1689522e+00   1.0762785e+00   2.1636951e-01   1.4255328e+00   7.9885412e-01   3.1899784e+00   2.0009574e+00   7.8182961e-01   1.3662595e+00  -4.0553813e-01   7.4740477e-02  -1.6929453e+00   1.6647825e+00   3.4334069e-01   1.0284250e+00  -2.0446913e+00  -3.4649967e-01  -2.2996077e+00  -5.9752290e-01  -2.0145579e+00   1.0196197e+00  -6.0218128e-01  -8.5443909e-01  -2.1177699e+00   1.4487061e+00   1.2279798e+00   1.6267748e+00  -3.3930125e-01   1.5834082e+00  -3.0427694e+00   2.3394736e+00   1.1241709e-01  -3.7172227e+00  -2.1236393e+00   9.4921130e-01  -2.7125890e+00   7.4939875e-01  -1.9897060e+00   4.7863568e-01  -6.7966170e-01   9.8428653e-01  -4.6442052e-01  -1.3526610e-02   8.7461569e-02
   8.4912790e-01  -2.0640376e-01  -4.5480283e-01  -6.2101954e-02  -5.5331272e-01  -2.6312426e-01   3.8760186e-01  -5.8127734e-02  -1.1604704e+00  -6.4252908e-01   1.5856973e+00   1.1648130e+00   6.0106319e-01  -1.5863662e-01   6.7745837e-01  -6.9229315e-01  -1.9636635e+00  -1.3459038e+00  -6.0403810e-01  -2.1691987e+00   9.9641039e-01   4.8518366e-02  -2.3714448e-01  -1.4848610e-01  -1.0809074e+00  -8.1761374e-01   6.6468075e-01  -1.2427975e+00  -5.1561913e-01  -1.9642987e+00  -6.4054600e-01   8.6756202e-01  -2.4211680e+00  -1.4742855e+00  -2.1668979e+00   1.4644422e+00   2.4450473e-01  -9.6757305e-01  -1.0763277e+00  -1.4312789e+00   1.4312332e-01  -9.1161957e-02  -9.4230473e-01  -6.7112790e-01  -1.0294652e+00   3.7452255e-01  -1.3907325e+00   4.8971019e-01   4.8883929e-02   1.3984496e+00   6.4354989e-01   3.3238453e+00   2.0166159e+00   5.3546464e-01   1.1863963e+00  -5.7028530e-01  -1.0883124e-01  -1.6458766e+00   1.5303383e+00   2.8836166e-01   8.2133358e-01  -1.8667367e+00  -9.6858454e-01  -2.2279627e+00  -5.7113010e-01  -1.5009488e+00   1.3528480e+00  -6.3192367e-01  -8.4052722e-01  -1.8936471e+00   8.1772534e-01   1.2893739e+00   1.2340137e+00  -4.9758074e-01   1.2100416e+00  -2.9406734e+00   3.2547303e+00   1.0516602e+00  -4.1094333e+00  -1.6627766e+00   9.3381885e-01  -2.2804394e+00   3.3658923e-01  -2.2094786e+00   5.1461111e-01  -4.8799056e-01   6.9341891e-01  -4.6656144e-01  -6.6662420e-02   8.0565556e-02
   7.6898971e-01  -6.4954067e-02  -3.2999061e-01   3.7364348e-02  -5.1961860e-01  -1.5494785e-01   1.7869169e-01   2.9357145e-01  -1.0706414e+00  -5.4141482e-01   1.7696091e+00   1.3860743e+00   7.9063674e-01  -1.9709146e-01   4.9781938e-01  -4.7004040e-01  -2.0030130e+00  -1.3300789e+00  -4.0856955e-01  -2.0428068e+00   1.1156668e+00   2.4105073e-01  -9.8259278e-02  -2.9286116e-02  -8.4861796e-01  -1.0669376e+00   7.3693393e-01  -7.6491882e-01  -2.1874005e-01  -1.8868427e+00  -9.1385107e-01   5.0688359e-01  -1.3513146e+00  -6.0981659e-01  -4.9241247e-01   2.0194639e+00   8.0141988e-01  -7.7579180e-01  -2.8903857e-01  -8.8542451e-01  -2.0437407e-01  -5.3114377e-01  -1.5645705e+00  -1.1344356e+00  -1.1492861e+00  -2.3634967e-02  -1.9466986e+00   7.2470317e-02  -3.8333070e-01   9.3341816e-01   1.4635636e-01   3.0918284e+00   1.5050200e+00   5.9725023e-02   7.6663813e-01  -8.9052643e-01  -5.8287721e-01  -1.6957613e+00   1.0342737e+00  -2.6619029e-02   2.7215786e-01  -1.7393219e+00  -1.6258559e+00  -2.1738446e+00  -6.0635933e-01  -4.2202141e-01   1.4106708e+00  -4.1951641e-01  -9.9372227e-01  -1.9235087e+00   1.2339182e-01   1.4499294e+00   9.5963363e-01  -3.6065061e-01   9.4572788e-01  -3.1469509e+00   3.9224190e+00   1.7572250e+00  -4.0394044e+00  -1.5110375e+00   1.2972981e+00  -1.6420407e+00   7.4368853e-01  -1.8206192e+00   8.7619732e-01  -5.1248363e-02   5.0184359e-01  -3.1347327e-01  -2.2928772e-01   5.3832010e-02
   6.3761307e-01   7.8398897e-02   3.0531824e-01   9.3815353e-02  -7.1261169e-01  -5.2764134e-01   1.0475507e+00   1.4332959e-01  -1.3823874e+00  -8.1871518e-01   1.4740116e+00   5.9928190e-01   9.9186010e-01   1.9666076e-01   5.5692759e-01  -5.3424472e-01  -2.0049579e+00  -7.3396728e-01   2.9545490e-01  -1.2394635e+00   2.1346466e+00   4.0052678e-01   7.8150518e-01   1.5736856e-01  -1.8301446e-02  -6.2110549e-01   2.7590434e-01  -8.6612015e-01  -5.3215769e-01  -1.5872637e+00  -2.4840629e-01   3.5394343e-01  -1.1535890e+00  -7.4670371e-01   4.7068516e-01   2.6753655e+00  -8.8664387e-01  -4.5103316e-01  -1.5443088e+00  -1.1611803e+00  -8.5124266e-01  -2.1751660e+00  -1.0170041e+00  -3.2678228e-01  -8.1781681e-01   3.9802108e-01  -1.0914143e+00   4.3961358e-01   1.1963785e-01   1.3647195e+00   1.0588466e+00   3.2283014e+00   2.3804000e+00   8.3078972e-01   6.9344336e-01  -6.5480755e-02  -3.2003008e-01  -7.6321692e-01   5.8182245e-01  -7.1647224e-01  -3.7424108e-01  -2.3111495e+00  -2.1451534e+00  -1.2912576e+00  -1.0271451e+00  -1.0560912e+00   1.0566580e+00  -9.2028833e-01  -4.8478235e-01  -1.4138033e+00   4.0232049e-01   1.3615172e+00   1.5667725e+00  -4.9039629e-01   7.9767048e-01  -2.9525545e+00   3.0950200e+00   1.0750569e+00  -4.7192246e+00  -9.9065753e-01  -3.7415341e-01  -1.1667340e+00   1.1032038e+00  -2.0816897e+00   5.4337916e-02  -2.6373939e-01   2.2432740e+00   2.6209511e-01  -3.4472289e-01   2.2971979e-02
   7.2277577e-01   2.4513377e-01   7.8436749e-01  -1.8651907e-01  -2.0375897e-02  -4.0325230e-01   1.9369190e+00  -8.7578293e-02  -5.6512550e-01  -5.9627381e-01   2.2007678e+00   9.3189367e-01   2.0225856e+00   6.2455743e-01   1.6963600e+00  -2.3302387e-01  -2.0216691e+00   6.1128768e-03   6.3581061e-01  -9.6661127e-01   2.9268312e+00   5.2348145e-01   1.2449756e+00  -5.9733831e-01   7.6744675e-01  -6.6387405e-01   8.7403876e-01  -3.2153666e-01   5.1026365e-01  -5.2638285e-01   3.7523396e-01  -1.2108823e-01  -1.3305461e+00  -1.0016683e+00  -1.2891257e+00   1.1281635e+00  -1.8360402e+00   4.0716922e-01  -2.1528890e+00  -9.7549593e-01  -7.6260806e-01  -2.1379248e+00  -1.4442906e+00  -4.8793694e-01  -4.3663629e-01   7.6878498e-01  -1.2473678e+00   3.8034891e-01   3.9383640e-01   1.6344561e+00   8.7797367e-01   3.2134234e+00   2.1650421e+00   1.2601461e+00   7.9077210e-01   1.1828965e+00  -6.3375183e-01  -5.0947406e-01   5.2881243e-01   1.2168412e-01   1.8960461e-01  -1.6012691e+00  -2.1347738e+00  -1.1118803e+00  -1.2542167e+00  -9.7085067e-01   1.3860857e+00  -9.6430302e-01  -2.4629805e-01  -1.3130167e+00  -8.1027297e-02   1.2235856e+00   2.2122289e+00   9.2693849e-02   9.5526520e-01  -2.2074047e+00   1.9540572e+00   1.2918600e+00  -5.0803011e+00   3.6498506e-01  -6.5000874e-01  -7.2424069e-01   1.8700903e+00  -1.3251217e+00   1.5813051e-01  -2.4312094e-01   1.8219778e+00   3.6473015e-01  -5.3188427e-01  -2.5143878e-01
   4.4877920e-01   4.5476373e-01  -1.5746179e-01  -3.6208920e-01  -2.2672731e-01  -1.9417946e-01   1.9474515e-01  -2.5391386e-02  -8.8862882e-01  -6.6963387e-01   6.9051858e-01   8.2969230e-01   8.5234878e-01  -3.7468884e-01   4.6780411e-01  -7.6638271e-01  -2.5990481e+00  -6.0918454e-01   8.4876574e-02  -9.5210999e-01   2.1605367e+00   4.2070192e-01   1.0693692e-01  -7.6862938e-01   5.0826039e-01  -3.8636541e-01   5.1796102e-01  -2.7189436e-01  -6.3662032e-01  -1.7576105e+00  -6.5949994e-01  -2.1403633e-01  -2.8214907e-01  -3.6921263e-01   1.7660089e+00   2.2769604e+00  -6.5344716e-01   6.3516966e-01  -1.3951776e+00  -6.5908900e-02  -3.7628288e-01  -2.1124330e+00  -1.5138185e+00  -1.2276796e+00  -6.1065257e-01  -1.9787322e-01  -1.2548816e+00  -5.7248295e-01  -1.6145570e-02   1.1129443e+00   4.8153820e-01   2.2753258e+00   1.8349558e+00   2.3246020e-01   2.1833883e-01  -2.9283217e-01  -5.6397960e-01  -1.8198731e-01   4.6635017e-01  -2.9294956e-01  -7.7329864e-01  -9.7327138e-01  -2.4027688e+00  -4.8637553e-01  -6.8636040e-01   2.8050693e-01   1.3503427e+00  -2.2430048e-01  -3.7012041e-01  -4.3701607e-01  -8.0648083e-01   9.2000788e-01   6.7051667e-01  -8.4411378e-01  -2.6635095e-01  -1.4636532e+00   3.1846221e+00   8.2639371e-01  -4.7082142e+00  -4.0750913e-01  -4.6233874e-01  -3.3003324e-01   5.1235156e-01  -2.1499448e+00   5.0456832e-02  -8.5082770e-02   1.7727936e-01  -5.0682731e-01  -4.3445569e-01   4.1397940e-03
   2.6714502e-01   5.8810042e-01   4.9537280e-01  -4.5509981e-02  -3.5797252e-01  -4.7617394e-01   7.7002730e-01  -1.0757043e-01  -4.6471286e-01  -3.3340532e-01   7.7030591e-01   7.7661252e-01   8.7888718e-01  -3.1345588e-02   7.0699837e-01  -4.4234310e-01  -2.0789687e+00   1.1883128e-01   3.2336735e-01  -4.2007012e-01   2.4006531e+00   3.0330161e-01   9.2137319e-01  -4.3330219e-01   4.9590728e-01  -6.8456197e-01   2.7313903e-01  -8.0298188e-02  -4.9338175e-01  -9.8388708e-01  -6.0817137e-01  -7.0179433e-01  -1.4922416e-01   4.4260577e-03   9.7901710e-01   1.4566769e+00  -1.6568439e+00   1.2700637e+00  -1.6359307e+00   5.8026431e-01  -1.2022015e+00  -2.3646285e+00  -1.5049670e+00  -7.9893144e-01  -5.3419958e-01   1.0262469e-01  -9.1364180e-01  -2.4561548e-01   2.4728218e-01   1.1553379e+00   1.0545814e+00   2.5330189e+00   2.2353248e+00   1.1273596e+00   6.6815545e-01   1.3519033e+00  -6.1078023e-01   3.7651795e-01   5.0055590e-01  -7.2548967e-02  -4.7251506e-01  -5.9509817e-01  -2.6380873e+00  -1.8445926e-01  -1.0207128e+00   3.9233331e-01   9.1165452e-01  -1.0552310e+00  -2.5050222e-02  -5.0780734e-01  -1.2285883e+00   1.1287074e+00   8.9504776e-01  -1.3237025e-01  -7.1660111e-02  -3.7357999e-01   1.4652588e+00   8.9441213e-01  -4.9290589e+00   6.9929530e-01  -1.3817119e+00  -6.4121741e-02   8.4874098e-01  -1.4604158e+00   3.1563727e-01   3.1710859e-01   8.9125321e-01   2.7025093e-01  -4.4947091e-01  -4.4371333e-03
   2.0262456e-01   6.5428132e-01   4.5107004e-01  -1.2898945e-01  -6.0561620e-01  -4.9771134e-01   6.7398548e-01   1.3926868e-01  -4.8059471e-01  -2.7908019e-01   7.7161169e-01   9.3316871e-01   1.0380149e+00  -1.0450026e-02   2.9701635e-01  -1.9753502e-01  -1.5848473e+00   6.4021715e-02   8.3823800e-01   1.6384955e-01   2.1514737e+00   2.7345367e-01   6.5635050e-01  -7.9889156e-01   5.3014692e-01  -1.4189256e+00  -1.1026226e-01  -6.8461551e-02  -3.9345092e-01  -5.9839753e-01  -6.8868759e-01  -1.2735523e+00   5.5083216e-02   2.8472700e-01   1.3546852e+00   1.1590331e+00  -1.1786776e+00   9.8838657e-01  -1.0866133e+00   4.4766154e-01  -1.1254331e+00  -2.4113605e+00  -1.4313625e+00  -9.1119368e-01  -2.7164042e-01   1.9541078e-01  -1.0875375e+00  -6.0924495e-01   4.6300349e-01   1.0083287e+00   1.1291890e+00   2.1171817e+00   1.6313304e+00   8.1817674e-01   1.7089494e-01   5.7444813e-01  -6.3482724e-01   1.4129714e-01   9.5789231e-02  -4.3428535e-02  -6.4681369e-01  -5.6609870e-01  -2.2298929e+00   1.4828262e-01  -6.9995192e-01   2.9282209e-01   1.0145718e+00  -6.2484871e-01  -4.8510399e-01  -4.6059148e-01  -1.4430975e+00   4.8531750e-01   6.1552794e-01  -1.3449992e-01   1.7244857e-01  -4.7267894e-01   2.0382741e+00   1.5994542e+00  -4.0704774e+00   3.4901768e-01  -1.0391896e+00   4.9506400e-01   9.0342696e-01  -7.0266406e-01   1.7675172e-01   3.5014930e-01   1.0109381e+00   6.4672943e-01  -5.2067535e-01  -2.6510478e-02
   9.6996908e-02   8.3521538e-01   6.5768965e-01   3.9090075e-02  -8.2831578e-01  -5.3891234e-01   7.3073048e-01   8.7810081e-02  -2.5244903e-01  -3.6230427e-02   1.4364141e-01   9.0122765e-01   5.4635531e-01   3.1186962e-01   1.1557072e-01  -6.2710299e-02  -1.0426559e+00   7.8455931e-01   8.8002483e-01   5.9931553e-01   1.8185031e+00   3.7723025e-01   7.7530025e-01  -7.5848772e-01   1.8144102e-01  -1.5383310e+00  -5.9254649e-01  -1.0328620e-01  -5.1591624e-01  -3.9858489e-01  -7.3770724e-01  -1.6875975e+00   2.7461491e-01   4.0354054e-01   8.7072190e-01   2.5543186e-01  -1.6391290e+00   1.2960961e+00  -1.2700230e+00   7.6274058e-01  -1.4817490e+00  -2.3407911e+00  -1.0780547e+00  -4.5839063e-01  -3.6253359e-01   2.0750226e-01  -4.0387118e-01  -1.5779693e-01   5.8835853e-01   9.4723920e-01   1.5978555e+00   1.8698327e+00   1.8698148e+00   1.4946656e+00   3.0488788e-01   1.3820281e+00  -2.3771752e-01   9.1699992e-01   1.8962351e-01   1.1907013e-01  -6.8778248e-01  -8.9811882e-02  -2.1299739e+00   1.0638783e+00  -9.9985666e-01   2.2314962e-01   3.0955118e-01  -1.1313999e+00  -2.0817380e-01  -1.8024489e-01  -1.4093495e+00   5.4683073e-01   6.7666611e-01   2.6449861e-02   2.7945028e-01   5.7882647e-01   1.0169213e+00   1.0136658e+00  -3.7802011e+00   1.0255486e+00  -2.0022887e+00   9.3378964e-01   6.6549243e-01  -2.7068924e-01  -4.1045110e-03   5.0296547e-01   1.1165652e+00   1.0084651e+00  -4.2987353e-01   1.5170131e-01
  -2.9300160e-02   9.6504960e-01   3.8318459e-01  -2.1496599e-01  -6.9779987e-01  -3.6413630e-01   1.9379272e-01  -2.8399635e-01   7.6441493e-02   1.7450011e-01  -4.6011720e-01   6.2659864e-01   7.3509603e-02   1.7930862e-01  -1.5645597e-01   5.4353443e-02  -5.9009142e-01   1.0560744e+00   8.9484196e-01   7.9558558e-01   1.5117454e+00   3.6617337e-01   3.8687972e-01  -1.0241753e+00  -4.9653947e-02  -1.6200641e+00  -6.7753880e-01  -1.6461071e-01  -5.2652989e-01   1.6567917e-01  -9.3643767e-01  -1.8190546e+00   1.2482257e-01   3.5477372e-01  -4.2309578e-01  -9.9701902e-01  -1.9801866e+00   1.3072971e+00  -1.1651737e+00   7.0391026e-01  -1.4454224e+00  -2.1021108e+00  -4.9060831e-01   2.4817198e-02  -1.9647714e-01   6.3822894e-01   2.4670837e-01   5.7824218e-01   1.1942489e+00   1.5642792e+00   2.2900435e+00   1.8768875e+00   2.3438185e+00   2.0809302e+00   8.5033506e-01   1.9800760e+00   5.7064516e-01   1.6826716e+00   8.4428429e-01   4.9180599e-01  -5.6655283e-01   2.6327437e-01  -1.4194728e+00   1.4275903e+00  -1.1501489e+00  -1.3171068e-01  -2.4010824e-01  -1.1843492e+00  -2.3438595e-01   9.6561553e-02  -1.3473594e+00   3.9051734e-03   5.4980526e-01  -1.0475826e-01   2.9988865e-01   9.1651186e-01  -1.2923842e-01   6.8409228e-01  -3.0150392e+00   2.1475421e+00  -2.0398735e+00   8.6415694e-01   3.0023903e-01   4.7782332e-02  -1.1100608e-01   5.8235962e-01   8.3996811e-01   1.0803173e+00  -2.0458432e-01   3.2164742e-01
  -1.3095655e-01   9.9261047e-01   2.4429633e-01  -8.6149627e-02  -8.1628618e-01  -5.2079609e-01  -6.5099766e-02  -2.1441886e-01   3.5007264e-02   1.3362321e-01  -6.9564322e-01   6.4044531e-01  -1.1984497e-01  -8.6479903e-03  -3.6291473e-01  -5.7118116e-02  -4.6813983e-01   9.2534748e-01   7.4357508e-01   9.6902767e-01   1.0782256e+00   1.5765582e-01   2.2069906e-01  -9.5322592e-01  -3.0056356e-01  -1.7823227e+00  -8.5931578e-01  -1.7883400e-01  -6.7068228e-01   3.3031513e-01  -1.1042863e+00  -1.9555463e+00   5.0790904e-01   7.3165502e-01  -4.2810710e-02  -8.4981088e-01  -1.4702581e+00   1.5560360e+00  -6.5957763e-01   1.5973248e+00  -1.4992190e+00  -2.2185819e+00  -5.6815792e-01  -7.3893889e-02  -2.1054402e-01   3.5888706e-01   2.0201216e-01   3.2579054e-01   1.1478205e+00   1.1299016e+00   2.2360260e+00   1.2858026e+00   2.0497497e+00   1.8389754e+00   6.2248809e-01   1.7992116e+00   2.8084393e-01   1.7372106e+00   6.2052876e-01   6.1172560e-01  -7.0389044e-01   7.6561876e-01  -1.2649760e+00   1.6755413e+00  -8.9166102e-01   3.4534556e-01  -5.6188062e-01  -1.0557326e+00  -2.2450921e-01   2.9785387e-01  -1.4703059e+00  -1.7801930e-01   2.7427957e-02   2.1607437e-01   1.4796693e-01   1.7215809e+00  -8.7088636e-01   5.0024528e-01  -2.6886373e+00   1.8324393e+00  -2.1911869e+00   9.1009264e-01   9.0401435e-02  -2.2944689e-02  -4.8460576e-03   6.6465963e-01   7.6607650e-01   8.5795370e-01  -2.5965900e-01   3.8931283e-01
  -2.9510787e-01   1.1616887e+00   2.2176603e-01   1.3004702e-01  -1.2608470e+00  -4.4784883e-01  -3.4422435e-01   1.8796558e-04  -2.2940601e-03   2.7955749e-01  -1.3286567e+00   8.9350720e-01  -7.5833901e-01   4.4847746e-01  -9.1980504e-01   3.0477210e-01   2.2036614e-01   1.5111162e+00   8.3723198e-01   1.2913971e+00   2.1409941e-01   4.4924182e-01   3.5396707e-02  -8.2570604e-01  -9.6444260e-01  -2.1180653e+00  -1.5023914e+00  -2.7680743e-01  -5.6988627e-01   5.3339367e-01  -1.1999721e+00  -2.2960341e+00   6.8954660e-01   9.7310644e-01  -6.4199814e-01  -1.5035269e+00  -1.1833184e+00   1.2107051e+00  -2.2772406e-01   1.5444040e+00  -1.5602347e+00  -1.6372373e+00  -2.0064176e-01   3.7508154e-01  -4.7556283e-01   3.0119411e-01   5.9736991e-01   9.2508030e-01   1.0439848e+00   7.6349729e-01   2.4574187e+00   9.7718209e-01   1.9056931e+00   2.2276387e+00   4.6784939e-01   1.8355775e+00   7.7414587e-01   2.1775983e+00   6.3570135e-01   7.0766458e-01  -8.3885496e-01   9.2596008e-01  -8.3675781e-01   2.4374340e+00  -1.2052369e+00   1.8430035e-01  -1.2012453e+00  -1.3017049e+00  -3.0634558e-01   2.7555219e-01  -1.1293987e+00  -1.5270557e-01   1.1889227e-01   2.8975728e-01   6.3672177e-01   2.0412112e+00  -1.0344930e+00   3.8259113e-01  -1.9624042e+00   1.9864514e+00  -2.5494757e+00   1.3942761e+00  -7.8914957e-02   7.7572883e-01  -1.7947303e-01   8.1274559e-01   1.0473671e+00   1.2980148e+00  -1.6917512e-01   5.9999700e-01
  -3.4329821e-01   1.0066225e+00   4.6078850e-01   1.8436513e-01  -1.0494770e+00  -4.5332756e-01  -3.4317766e-02   1.4599729e-01   8.6284013e-02   3.1097284e-01  -1.3849727e+00   7.6208871e-01  -2.9792160e-01   5.8038111e-01  -8.3878500e-01   5.3793105e-01   7.9909834e-01   1.5781279e+00   1.2171216e+00   2.0013260e+00   3.3400443e-01   6.6606319e-01   4.3213744e-01  -8.4587121e-01  -1.2770973e-01  -1.8767805e+00  -1.4097813e+00   2.4034889e-02  -3.2331769e-01   9.9567632e-01  -6.7346947e-01  -2.4565162e+00   9.4046564e-01   1.5287789e+00   1.0293212e+00  -9.5651014e-02  -9.6988211e-01   1.2319242e+00  -3.3773762e-01   1.1800029e+00  -1.5341513e+00  -1.8876519e+00  -5.7642721e-01   2.7042407e-01  -1.0748722e-01   2.8401279e-01   7.6172902e-02   2.2872290e-01   1.1291423e+00   4.6936737e-01   2.0951579e+00   4.0705756e-01   8.7969984e-01   1.6345865e+00  -5.3787931e-01   7.8039223e-01   3.1914028e-01   1.8015262e+00  -3.4042615e-01   2.6923515e-01  -1.1640210e+00   7.4028276e-01  -8.2056030e-01   2.7311353e+00  -4.5121679e-01   3.5449914e-01  -1.1288192e+00  -6.7913387e-01  -7.3019077e-01   4.0633716e-01  -5.8039531e-01  -1.0401082e+00   9.4835389e-02   3.3065356e-01   6.2536787e-01   1.3064283e+00  -2.9658445e-01   9.5979850e-01  -5.4937710e-01   1.9959541e+00  -2.4131057e+00   2.2679932e+00   5.8387710e-02   8.8034716e-01  -6.3587692e-01   8.2645015e-01   1.0028804e+00   9.7907717e-01  -1.8449205e-01   4.4366535e-01
  -2.3948842e-01   1.0556672e+00   4.2002508e-01   4.2541599e-01  -1.2604030e+00  -6.1390360e-01   1.5344584e-01   3.6134920e-01  -2.0907297e-01   7.1596468e-02  -1.0191759e+00   8.1058184e-01  -2.9938197e-01   9.4249531e-01  -6.9631158e-01   6.6088596e-01   7.1986644e-01   1.3530960e+00   1.0919928e+00   1.5624903e+00  -2.9480569e-01   6.0481508e-01   3.3599254e-01  -5.1525164e-01  -8.6517866e-01  -2.0371836e+00  -1.6447929e+00  -3.0049131e-01   1.2196632e-01   1.4342525e+00  -3.9633081e-01  -2.2241438e+00   1.3478898e+00   1.4350330e+00  -4.1852773e-01  -6.5829084e-01  -6.5101948e-01   8.9573650e-01   1.4104058e-01   1.9308027e+00  -1.6504302e+00  -2.1779549e+00  -1.9717962e-01   8.6147664e-01  -4.2364432e-01   2.1850078e-01   4.5477686e-01   1.3069383e+00   9.8053195e-01   8.5976448e-02   2.2870419e+00   3.3469436e-03   1.2296353e+00   2.0662729e+00  -3.1961919e-01   1.3167328e+00   2.9126372e-01   2.1197482e+00  -3.1170441e-01   5.3608571e-01  -1.2316705e+00   9.8661882e-01  -3.8085270e-01   2.7641921e+00  -1.2632123e+00   3.8919559e-01  -2.1500982e+00  -1.0552590e+00  -4.3237915e-01   2.8078173e-01  -1.4121002e-01  -5.3342712e-01   3.5994356e-01   9.5562762e-01   1.1687171e+00   2.0629412e+00  -2.2684850e+00   4.9201077e-02  -1.1013470e+00   1.3697094e+00  -2.9951472e+00   1.5176974e+00   4.7225433e-01   1.0544917e+00  -4.7573174e-01   6.8244800e-01   1.9900384e+00   1.1163160e+00  -3.6777998e-01   6.0025517e-01
  -6.2873756e-01   9.2655809e-01   4.0619208e-01   3.5110157e-01  -1.0959538e+00  -5.7651871e-01   7.6941792e-02   3.2464720e-02  -1.9342863e-01  -6.1591256e-03  -1.6041689e+00   2.9058978e-01  -5.3105582e-01   8.3157659e-01  -1.1202305e+00   6.7044948e-01   1.3878986e+00   1.8800571e+00   1.3504586e+00   2.2908589e+00  -1.6567233e-01   5.1234449e-01   5.2794779e-01  -5.3779591e-01  -4.5358788e-01  -1.8219575e+00  -1.5585358e+00  -3.0986622e-01  -2.0393894e-01   2.1007691e+00  -2.3210877e-01  -2.0018991e+00   3.7038812e-01   1.3424440e+00  -9.0534100e-01  -6.9513355e-01  -1.3834957e+00   9.0912798e-01  -5.0823448e-01   5.7493967e-01  -1.4669653e+00  -1.9506467e+00   4.5825546e-01   1.1482240e+00  -6.6179592e-02   6.7942385e-01   6.8656422e-01   1.5256977e+00   1.6015873e+00   7.7539027e-01   2.7134188e+00   3.5046912e-01   1.5018332e+00   2.1663808e+00  -3.8112706e-01   8.1481011e-01   1.0421957e+00   2.3203167e+00  -2.5998340e-01   4.3054016e-01  -1.0575984e+00   5.7527834e-01   2.7597064e-01   2.6942324e+00  -8.4356965e-01  -3.0342789e-01  -2.1316786e+00  -9.4280367e-01  -8.0332077e-01   2.8295094e-01   5.9826937e-01  -1.5502193e+00   5.9322614e-01   6.5048109e-01   1.3142319e+00   9.6076292e-01  -1.6406791e+00   1.2194207e+00   1.5301025e-01   2.8633858e+00  -2.6149413e+00   1.6275612e+00  -8.9705576e-02   8.9201334e-01  -1.0034540e+00   5.6749889e-01   2.4013567e+00   8.4880710e-01  -8.0597692e-02   5.3291132e-01
  -1.0527858e+00   9.4445334e-01   3.7810873e-01   3.4366186e-01  -2.2411370e-01  -2.8272961e-01  -4.5813011e-01  -1.0816215e-02   3.1347001e-01   3.1744724e-02  -2.0760199e+00   2.1271711e-01  -6.7966559e-01   5.2006656e-01  -7.4296020e-01   8.7140811e-01   8.5422492e-01   2.0899284e+00   9.2878573e-01   2.0039905e+00  -1.9918156e-01   9.8737252e-01   8.3512077e-01  -2.2313796e-01   3.0091988e-01  -7.4711100e-01  -6.2849835e-01   7.0091844e-01   2.9445017e-01   2.6966232e+00  -1.8943322e-01  -1.7744045e+00   9.3992732e-01   2.1041102e+00   4.4151630e-01   4.6557931e-01  -7.9443191e-01   1.6287259e+00   7.6342609e-02   1.3754655e+00  -1.1304915e+00  -8.8142369e-01  -4.5411068e-01   5.6083102e-01  -2.9505954e-01  -5.4851635e-02  -2.6798962e-01   1.1176743e+00   8.5017890e-01  -1.5772399e-01   1.4188981e+00  -3.6227351e-02   4.2832242e-01   1.3557946e+00  -8.3258875e-01   5.3119943e-01   2.2126876e-01   2.3590041e+00  -9.0073824e-01   3.0369529e-01  -1.4835531e+00   1.0267471e+00  -3.5750679e-01   2.5742594e+00  -9.1607237e-02   1.2049896e+00  -1.7453962e+00  -3.6561807e-01  -1.0036727e+00   2.3975181e-01   5.8789438e-01  -1.8782778e+00   3.9956550e-01   1.0112900e+00   8.1060641e-01   8.0332538e-01  -1.5184311e+00   1.2096342e+00   1.4767087e-01   3.5517812e+00  -2.3763442e+00   2.2888560e+00   1.5449677e-01   9.3098627e-01  -6.8977165e-01   9.3110891e-01   1.2460438e+00   6.7386974e-02  -1.9442271e-01   3.4692523e-01
  -6.4510091e-01   6.6478798e-01   3.6342466e-01   6.9950449e-01  -5.1752345e-01  -2.0429616e-01   4.5211244e-02   6.3398528e-01  -1.8535129e-01  -6.7693249e-02  -1.4104452e+00   9.8550913e-01   1.6650133e-01   1.0349019e+00  -7.6340903e-01   1.0178717e+00   1.2294146e+00   1.5058786e+00   1.0208598e+00   2.3024558e+00  -7.7464842e-01   9.6573605e-01   6.9599282e-01  -3.4081933e-01   4.7835516e-01  -7.0175315e-01  -8.8595984e-01   5.5261371e-01   5.7936448e-01   1.8911316e+00   4.4748964e-01  -1.6197104e+00   1.2524026e+00   2.2840568e+00   2.2877502e+00   2.5325209e+00   3.9523007e-01   1.1068092e+00  -5.2020174e-02   9.6533749e-01  -6.2792747e-01  -9.8155374e-01  -9.8176529e-01   2.1284210e-01  -1.2098473e-01  -3.7777591e-01  -1.0732293e+00   1.2967066e-01   3.7335251e-01  -7.4778627e-01   6.0389246e-01  -8.1137976e-01  -7.5387875e-01   4.4142739e-01  -2.3633360e+00  -1.3193092e+00  -3.9084130e-01   1.2491328e+00  -1.9534748e+00  -5.6179602e-02  -1.5953193e+00   8.7273434e-01  -1.8577708e-01   2.5220149e+00   8.8702761e-02   1.3790926e+00  -1.6859466e+00   2.9895553e-01  -1.1804401e+00   4.1670146e-01   1.2422927e+00  -1.7086595e+00   2.6463141e-01   7.5885532e-01   1.0904094e+00   1.8919844e-01   2.9014552e-01   1.9205140e+00   1.4344857e+00   1.8976318e+00  -1.6524296e+00   2.7901151e+00  -2.0373909e-02   7.9633552e-01  -1.0868697e+00   7.0828630e-01   8.2415823e-01  -5.4966871e-01  -2.8991893e-01   3.1067730e-01
  -7.3447832e-01   6.1844354e-01   3.9914585e-01   1.0059111e+00  -1.9288040e-01   1.3802749e-02   1.3082814e-01   6.6239906e-01  -2.3823537e-02  -4.5440074e-02  -1.4728585e+00   1.1242162e+00  -8.6807766e-02   1.2177589e+00  -4.7514121e-01   1.0423872e+00   9.7863473e-01   1.7780510e+00   4.0428398e-01   1.8053820e+00  -1.2233391e+00   9.6437026e-01   8.3034677e-01  -4.9436869e-02   1.6298886e-01  -7.1231033e-02  -5.0841835e-01   7.5457532e-01   7.3071213e-01   1.7904164e+00   5.7527618e-01  -1.0912746e+00   1.1879359e+00   2.0451005e+00   1.4313854e+00   2.0264656e+00   4.0577120e-01   1.4469831e+00  -4.0484731e-01   1.0387850e+00  -4.0560260e-01  -1.4665405e-01  -8.1033522e-01   2.3085118e-01  -5.1645665e-01  -8.7526731e-01  -9.3111397e-01   7.5427286e-01  -1.9005352e-01  -1.0595910e+00   9.5044785e-02  -8.0665096e-01  -5.1648515e-01   6.0786882e-01  -2.1972484e+00  -9.5027346e-01  -2.8216209e-01   1.5549387e+00  -1.9020007e+00   2.0396444e-01  -1.3595251e+00   1.3785732e+00  -1.9629120e-01   2.2675210e+00  -3.1760157e-01   1.9127501e+00  -2.1310058e+00  -1.3130062e-01  -8.6327905e-01   3.2344070e-01   1.6202131e+00  -1.0415458e+00   5.9572883e-01   9.5390666e-01   1.2613862e+00   6.9209655e-01  -1.3186340e-01   1.5890254e+00   9.3349386e-01   2.5309549e+00  -1.8460983e+00   2.3725102e+00  -3.3780220e-01   6.0550796e-01  -8.7609017e-01   7.2006845e-01   3.3339892e-01  -1.1123302e+00  -2.7152017e-01   3.6854228e-01
  -9.1840616e-01   5.0177534e-01  -2.7040580e-01   6.1048499e-01   3.3824094e-01   4.7559408e-01  -8.4230885e-01   1.3085536e-01   1.0284428e-02  -1.0110338e-01  -1.8540654e+00   7.0789124e-01  -3.7741045e-01   6.3955051e-01  -9.3795149e-01   9.0392588e-01   1.0393174e+00   1.6941950e+00   1.6975678e-01   1.6305976e+00  -1.2117956e+00   8.4734057e-01   2.4592675e-01  -1.2292786e-01   3.7562753e-01   5.7402619e-01   8.5457197e-02   8.1148064e-01   6.1965113e-01   2.0552856e+00   3.3094798e-01  -3.0650086e-01   6.0512672e-01   1.9296677e+00   8.5788239e-01   2.1006227e+00   2.9090524e-01   1.2792317e+00  -2.8021029e-01   1.2968125e-01   2.1666091e-01   4.1863316e-01  -4.0961194e-01   3.3572690e-01  -2.9894236e-01  -4.2983176e-01  -8.7252565e-01   1.2535131e+00   1.9570929e-01  -1.2332433e-02   2.0307611e-01  -2.4844085e-01  -1.2459791e-02   4.6468878e-01  -1.6699739e+00  -1.2534197e+00   6.6776295e-01   1.8360121e+00  -1.0912951e+00   1.6599835e-01  -1.2713211e+00   1.0749659e+00   4.7487518e-01   1.5551347e+00  -2.9714758e-01   1.6523470e+00  -2.0454433e+00   2.9265692e-01  -9.7924775e-01   5.2028858e-01   1.9719271e+00  -1.6235211e+00   4.0314167e-01   2.3506139e-01   8.1780380e-01  -7.7080200e-01   3.1789755e-01   2.2765809e+00   2.0277737e+00   4.0631369e+00  -3.4051348e-01   1.9191356e+00  -9.7765209e-01   6.5339995e-02  -9.1745596e-01   7.1905925e-01  -3.6228220e-01  -1.8583875e+00   1.1852708e-01   4.2527516e-01
  -5.8204503e-01   4.0314103e-01   1.4383855e-01   1.0272906e+00   3.5953190e-01   5.7547287e-01  -9.5931964e-02   3.5904261e-01   2.5574292e-01   2.5505377e-01  -9.1749210e-01   9.4479527e-01   3.1442215e-02   1.3079436e+00  -2.7831507e-01   1.4389590e+00   9.5827313e-01   1.5065567e+00   5.3578584e-02   9.4945363e-01  -1.4824880e+00   8.9665494e-01   5.9183582e-01   4.4766657e-01  -5.5391502e-02   7.5816443e-01   1.8796234e-01   7.5185387e-01   1.1925492e+00   2.3776624e+00   7.7828222e-01  -1.0411530e-02   1.0111719e+00   1.8209172e+00  -1.8020240e-01   1.7548750e+00   9.4061215e-02   9.5935321e-01  -2.6452209e-01   4.7407085e-01   2.4756835e-02   1.1279381e+00  -3.8153403e-01   1.1229553e+00  -6.9934547e-01  -2.8097524e-01  -6.9976039e-01   2.5331619e+00  -3.5106920e-01  -1.5555052e-01   2.8399109e-02   5.8583668e-02   1.0189886e-01   1.1009471e+00  -1.0518180e+00  -8.7456761e-02   4.3202135e-01   1.8900745e+00  -1.1316933e+00   2.7480660e-01  -1.2116680e+00   1.1090696e+00   9.0718474e-02   1.2766042e+00  -1.3571967e+00   1.5282231e+00  -2.8155741e+00  -4.2401642e-01  -5.3585825e-01   2.8935286e-01   2.4254737e+00  -6.8786570e-01   9.6309004e-01   7.4214756e-01   1.5716592e+00  -6.0908761e-01  -9.7142591e-01   1.4174658e+00   1.0724152e+00   3.8276947e+00  -9.1133582e-01   1.5969103e+00  -4.6535582e-01   7.2712089e-01  -6.3401598e-01   7.3885402e-01  -2.3542444e-01  -1.1082921e+00  -4.8279420e-02   5.8070048e-01
  -4.9886654e-01   3.1040127e-01   3.2098502e-01   1.0077196e+00   6.2391905e-01   8.7770985e-01   3.9987945e-01   4.2753996e-01   3.7309587e-01   2.8673007e-01  -1.6355860e-01   1.1582758e+00   5.9938398e-01   1.7846871e+00   7.5425367e-03   1.8617448e+00   1.2239748e+00   1.8566849e+00   3.4507542e-01   8.2374835e-01  -1.3390752e+00   1.0054930e+00   6.9648449e-01   3.6722098e-01   9.0789365e-02   7.9572260e-01   5.0739843e-01   8.7625084e-01   1.9265879e+00   2.9563067e+00   1.2176423e+00   2.7318633e-01   4.9521297e-01   1.3381818e+00  -1.7443692e+00   8.2841415e-01  -1.4957153e-01   5.1703035e-01  -3.5593274e-01  -6.4671731e-01   4.4949902e-01   1.9117052e+00  -1.2104782e-01   1.3966680e+00  -6.2617880e-01   1.1058720e-01  -7.6174184e-01   3.2240290e+00  -4.2905482e-01   1.9350914e-01  -2.0099099e-01   5.9409441e-01   6.9677362e-02   1.2899391e+00  -8.0182120e-01   4.8643561e-02   8.5100068e-01   1.7197574e+00  -1.0691544e+00   4.1688751e-01  -8.6212875e-01   6.7083426e-01   5.3462796e-01   7.5485064e-01  -1.8183434e+00   8.8991446e-01  -2.6216578e+00  -5.5045282e-01  -5.7226505e-01  -8.9497397e-02   2.8763731e+00  -5.2730278e-01   1.7623779e+00   7.4333230e-01   2.2057214e+00  -1.6693583e+00  -4.5159000e-01   2.0593419e+00   1.2754167e+00   4.5269115e+00  -7.7733189e-02   1.5529463e+00  -2.5012217e-02   1.4731996e+00  -6.1288006e-01   6.1987865e-01   4.0943460e-02  -8.0265895e-01  -3.6119446e-02   4.8056312e-01
  -2.9912159e-01   8.3900165e-02   6.2964361e-01   8.3039904e-01   1.3845639e+00   1.2537361e+00   1.0184901e+00   1.7361932e-01   8.3285987e-01   5.1019521e-01   7.4095999e-01   9.5400261e-01   1.4813564e+00   2.0517963e+00   6.8684161e-01   2.2179728e+00   1.5927616e+00   2.0979899e+00   5.9090721e-01   7.4368855e-01  -6.2889805e-01   1.0889176e+00   1.1738383e+00   3.2985818e-01   9.2485722e-01   1.3523769e+00   1.3266135e+00   1.2066055e+00   2.7234497e+00   3.7304995e+00   1.8773772e+00   7.3219151e-01   1.4617921e-01   1.0825650e+00  -2.5382473e+00   5.1582882e-01  -9.2662376e-01   3.9480560e-01  -8.7399939e-01  -1.8581748e+00   6.4003858e-01   2.1336427e+00  -8.2951658e-02   1.6887106e+00  -2.6042713e-01   7.3829742e-01  -8.5942447e-01   3.7375432e+00  -2.0507719e-01   1.0302269e+00  -3.7688264e-01   1.2037223e+00   1.0264441e-01   1.4279096e+00  -4.0060031e-01   4.9218880e-01   1.1792621e+00   1.6259573e+00  -9.1889930e-01   3.4860257e-01  -4.5632618e-01   1.9089078e-01   7.6202050e-01  -2.0924508e-02  -2.0272672e+00   4.0893312e-01  -2.4575515e+00  -5.5914384e-01  -5.0432039e-01  -2.6123008e-01   3.3565891e+00  -7.8432623e-01   2.5047715e+00   6.0069131e-01   2.3790568e+00  -3.0672647e+00  -3.5406916e-01   2.5323744e+00   2.0586012e+00   6.0627022e+00   8.6389414e-01   1.4713226e+00   4.5073499e-01   1.7031551e+00  -6.1220463e-01   5.9126541e-01  -8.2646709e-02  -8.4139039e-01   1.1017818e-01   2.8382721e-01
  -5.2270024e-01   6.4902310e-02   1.3938305e-01   7.1934763e-01   1.9202838e+00   1.7442416e+00  -2.1322491e-02   1.8905611e-01   9.8629791e-01   6.2930936e-01   5.3005312e-01   1.0160379e+00   1.1059603e+00   1.3651444e+00   5.1304376e-01   2.2583019e+00   7.7886626e-01   1.5657327e+00  -5.3864476e-02  -3.2403240e-02  -8.8868785e-01   1.1862310e+00   7.5566034e-01   5.7713213e-01   1.1578928e+00   2.2379780e+00   1.9848426e+00   1.8330234e+00   2.7396686e+00   3.2810209e+00   1.4103124e+00   1.2755823e+00   6.4880535e-01   1.3670528e+00  -1.1833477e+00   1.1767557e+00  -8.5694305e-02   3.5679742e-01  -1.4141310e-01  -1.6246670e+00   1.3125895e+00   3.5584307e+00  -5.2126821e-01   1.0443829e+00  -4.8810937e-01   6.9216235e-02  -1.4867566e+00   3.3881558e+00  -1.0496678e+00   5.3263348e-01  -1.5577070e+00   1.2658542e+00  -4.8289852e-01   5.0492457e-01  -2.7765617e-01  -5.4881752e-02   9.9064605e-01   1.3958875e+00  -8.7780319e-01   7.0049307e-02  -6.8400794e-01   2.9855498e-01   3.9134105e-01  -8.7789975e-01  -1.6774968e+00   1.5167568e+00  -1.8182749e+00  -1.1870738e-01  -6.0978177e-01  -3.0995520e-01   2.8967693e+00  -5.6674867e-01   1.9456167e+00   1.2859411e-01   1.6819959e+00  -3.4193520e+00   8.2279879e-01   2.3406870e+00   1.7730639e+00   5.9825002e+00   2.0051366e+00   1.4059654e+00   1.1059526e-01   1.6123843e+00  -8.5090861e-02   8.6786826e-01  -1.6782695e+00  -1.4741771e+00   1.6033801e-01   2.1057313e-01
  -9.0669897e-02  -2.5435829e-01   4.0862327e-01   1.1488241e+00   1.7022473e+00   1.6960395e+00   7.9054276e-01   7.8113592e-01   6.0759208e-01   6.5722897e-01   1.9041588e+00   1.4444243e+00   2.0162152e+00   1.6462885e+00   7.8197424e-01   2.4332982e+00   8.4911875e-01   6.7650675e-01  -4.9756543e-02  -2.3676075e-01  -9.9806826e-01   7.4694429e-01   1.0124669e+00   8.2484223e-01   1.2094789e+00   2.1269565e+00   1.9089063e+00   1.6835150e+00   2.9280372e+00   2.5629999e+00   1.8397897e+00   1.5891759e+00   9.5534035e-01   1.1858120e+00  -1.0981757e-01   1.9400912e+00   4.6863080e-01  -3.0227076e-01  -3.5354773e-01  -2.0882498e+00   1.4228425e+00   3.2952337e+00  -6.1203306e-01   8.6446716e-01  -3.1510978e-01  -1.5542557e-01  -1.8401746e+00   2.8811155e+00  -1.5112084e+00   1.9224965e-01  -2.1253542e+00   1.1742678e+00  -9.2935002e-01  -4.5614216e-02  -6.7830200e-01  -8.6799558e-01   5.4616786e-01   3.1361247e-01  -1.4909298e+00  -3.1139045e-01  -3.8872463e-01  -8.7144942e-02   4.1740200e-01  -1.8700053e+00  -1.7892910e+00   1.5408864e+00  -1.6706373e+00  -2.3612932e-01  -5.6470377e-01  -6.0393893e-01   3.0075047e+00   9.9950796e-02   1.9972226e+00   6.8982977e-03   2.0375545e+00  -3.6334643e+00   1.9045559e+00   2.5282607e+00   1.9153006e+00   4.5250011e+00   2.7405209e+00   9.6110966e-01   2.1439711e-01   1.6221624e+00   1.1773956e-01   7.2765706e-01  -1.4945471e+00  -1.4717107e+00   2.6281168e-02   9.0850148e-02
   1.6716575e-01  -3.9873998e-01   8.2747113e-01   1.1026320e+00   2.0914891e+00   1.6808571e+00   1.7823397e+00   8.3702993e-01   5.2049299e-01   4.0883543e-01   3.0727131e+00   1.3310480e+00   3.0575687e+00   1.9396386e+00   1.4958367e+00   2.4174034e+00   6.8749661e-01   6.7067585e-01   2.4335710e-01  -3.7948080e-01  -2.6137584e-01   6.1763578e-01   1.5122651e+00   7.3577775e-01   1.9218087e+00   2.4960359e+00   2.3179149e+00   1.8416562e+00   3.5668373e+00   2.7448336e+00   2.5441873e+00   1.8762429e+00   8.2862783e-01   5.0458859e-01  -4.2900671e-01   1.6199367e+00   4.6372122e-02  -3.5442926e-01  -8.3747152e-01  -2.5946088e+00   1.6304661e+00   2.8441126e+00  -4.9539636e-01   8.5325525e-01   4.3940652e-02  -2.8935248e-02  -1.8818657e+00   2.7658069e+00  -1.5322619e+00   3.1191986e-01  -2.4205428e+00   1.3164537e+00  -9.2332987e-01  -1.7989395e-01  -6.4460768e-01  -6.1639094e-01   4.3355326e-01   1.9379823e-02  -1.7633895e+00  -4.7535802e-01  -6.7776029e-02  -5.1726416e-01   5.8505500e-01  -2.5125778e+00  -1.8641381e+00   1.1871316e+00  -1.1989901e+00  -3.5935041e-01  -1.9934288e-01  -7.9343674e-01   3.0684591e+00   4.0321736e-01   2.6492565e+00   1.0969307e-01   2.0908725e+00  -3.7358371e+00   1.8037022e+00   2.2267926e+00   1.6994892e+00   4.4276945e+00   3.2085384e+00   6.6591059e-01   9.8303462e-01   1.6850225e+00   1.7024475e-01   4.3941929e-01  -7.7624576e-01  -1.4534921e+00  -1.2153075e-01  -2.1809075e-01
   3.2092621e-01  -4.4416801e-01   7.1057023e-01   8.7576258e-01   2.3696525e+00   2.0731547e+00   1.5485893e+00   6.6754696e-01   8.3596139e-01   7.9830262e-01   3.5608703e+00   1.2917443e+00   3.1786625e+00   1.8322781e+00   1.4523005e+00   2.7080713e+00   1.1914915e+00   6.8443157e-01   2.9079110e-01  -5.8746523e-01  -8.0402133e-02   5.1378469e-01   1.3146265e+00   6.9389833e-01   1.9223483e+00   2.4198912e+00   2.5698417e+00   1.8902231e+00   3.9145627e+00   2.9415464e+00   2.3686039e+00   2.0356968e+00   6.5673762e-01   2.8856422e-01  -1.5423846e+00   2.2728689e-01  -2.8657136e-01  -9.9379545e-01  -6.2039186e-01  -3.6659205e+00   1.7818825e+00   3.3623119e+00  -1.5107978e-01   1.0659982e+00   2.7554415e-01   4.9273225e-01  -1.5622729e+00   3.2243085e+00  -1.3045900e+00   1.0542156e+00  -2.3350562e+00   1.9025408e+00  -7.6793555e-01  -9.0719643e-03   2.5188947e-01  -2.2527106e-01   1.2814763e+00  -1.9178520e-02  -9.8906239e-01  -4.5494179e-01   4.4617466e-01  -9.0264683e-01   1.1733157e+00  -3.2880028e+00  -2.1672028e+00   6.3349696e-01  -1.1253602e+00  -6.0274043e-01  -2.6582780e-01  -1.1072591e+00   2.9642686e+00   3.6822741e-01   2.8315055e+00  -3.3003410e-01   2.0855776e+00  -4.5554640e+00   2.1710104e+00   2.3583566e+00   2.6192759e+00   5.4226089e+00   4.5127157e+00   3.0941483e-01   9.8664475e-01   2.2155426e+00   4.7213199e-01   5.9653252e-01  -1.1803231e+00  -1.1648796e+00   1.8845418e-01  -2.3796626e-01
   4.8262477e-01  -5.4933285e-01   9.1896514e-01   1.0016659e+00   2.4354227e+00   1.8706143e+00   1.9821862e+00   9.1515386e-01   6.7557282e-01   7.2260855e-01   4.5268921e+00   1.1764594e+00   3.7152594e+00   1.6399259e+00   1.8974044e+00   2.6984215e+00   5.9121631e-01  -2.0750702e-01   2.2530909e-01  -1.0679838e+00   1.8706626e-01   1.5570825e-01   1.5945529e+00   9.5950720e-01   2.1958432e+00   2.5790424e+00   2.6926361e+00   1.9729608e+00   4.0193646e+00   2.6992549e+00   2.5556278e+00   2.1829023e+00   1.0790856e+00   1.0035843e-02  -8.1910463e-01   3.3385402e-01  -7.7837338e-02  -1.3060942e+00  -4.9898828e-01  -3.2302996e+00   1.8191520e+00   3.1717209e+00  -1.5262540e-01   9.5475528e-01   4.3578972e-01   2.3337288e-01  -1.6563970e+00   2.8526507e+00  -1.6337365e+00   5.5107752e-01  -2.7569851e+00   1.8097762e+00  -1.0341080e+00  -4.5003032e-01   4.6995711e-01  -1.7931227e-01   6.8631864e-01  -5.7666012e-01  -1.3413529e+00  -7.1564443e-01   5.4904551e-01  -1.1199081e+00   9.6875923e-01  -4.1433616e+00  -1.9691507e+00   7.8401342e-01  -7.0848231e-01  -7.5973083e-01  -1.1494705e-01  -1.3988213e+00   2.5743460e+00   7.8724651e-01   2.7059922e+00  -1.6202232e-01   2.0271108e+00  -3.8719946e+00   1.8895448e+00   1.3648664e+00   1.6890422e+00   3.9965686e+00   4.6310419e+00  -2.7489639e-01   1.4343567e+00   2.2823704e+00   8.5776867e-01   4.6572282e-01  -8.3134732e-01  -9.0686610e-01  -7.2532863e-02  -4.4175680e-01
   6.5207479e-01  -4.5871572e-01   6.5720409e-01   8.0715794e-01   2.2927968e+00   2.0612336e+00   1.6694377e+00   6.3125507e-01   6.0562517e-01   8.2373785e-01   4.5908197e+00   1.0561610e+00   3.3461467e+00   1.5921483e+00   1.3890727e+00   2.4869704e+00   1.4605974e+00   3.5794871e-01   2.0855318e-01  -1.0247678e+00   2.0826622e-01  -2.2548220e-01   1.1160919e+00   7.9028877e-01   1.4805493e+00   2.0867810e+00   2.3971624e+00   1.4774135e+00   3.9145572e+00   2.4731118e+00   2.0598131e+00   2.2567560e+00   5.1522037e-01  -7.0213728e-01  -3.2348146e+00  -2.3500494e+00  -7.5150703e-01  -1.8326006e+00  -5.3254231e-01  -4.4249086e+00   1.7725032e+00   2.8898386e+00   9.0283719e-01   1.3111932e+00   6.2254735e-01   7.7958080e-01  -4.6752520e-01   3.5197034e+00  -1.0206926e+00   1.6139261e+00  -1.9423768e+00   2.3016604e+00   1.9448130e-02   2.3173708e-01   1.6331451e+00   5.3024101e-01   2.3516454e+00  -6.7686281e-02   3.9330767e-02  -4.7183722e-01   1.3315225e+00  -1.3520457e+00   2.1916188e+00  -4.4464804e+00  -2.6680138e+00  -2.5268134e-01  -1.1530483e+00  -1.5495671e+00   1.9633458e-01  -1.6078489e+00   2.4725628e+00   1.0985356e+00   2.9606471e+00  -6.4949445e-01   1.8952781e+00  -3.8667803e+00   1.6679510e+00   1.2894187e+00   2.8746490e+00   5.3155100e+00   5.7100245e+00  -1.0835979e+00   1.0208035e+00   2.3607472e+00   1.0273324e+00   4.6563913e-01  -4.7959636e-01  -7.5136785e-01   4.1993116e-01  -3.0710020e-01
   1.2099831e+00  -3.3300676e-01   1.0274636e+00   6.0441280e-01   2.4403737e+00   2.0466728e+00   2.5036014e+00   6.4177077e-01   8.9068753e-01   1.0201078e+00   5.6095152e+00   1.1430944e+00   4.1602179e+00   2.1940558e+00   2.2994294e+00   2.7355121e+00   1.5162309e+00   3.8045371e-01   5.7064654e-01  -1.3116830e+00   6.6954060e-01  -6.9465313e-02   1.2598495e+00   5.1071885e-01   1.6669630e+00   1.9931727e+00   2.3517035e+00   1.3501997e+00   4.7601477e+00   2.8248353e+00   2.6764006e+00   1.8532458e+00   8.7613543e-01  -1.3263522e+00  -4.5014692e+00  -3.7803999e+00  -1.2415654e+00  -2.2861926e+00  -5.6303397e-01  -4.2346378e+00   1.7463097e+00   2.5622034e+00   1.0079095e+00   1.9215446e+00   8.2379098e-01   1.2385329e+00   1.1406030e-01   3.9637205e+00  -9.1384911e-01   1.6450036e+00  -1.8491797e+00   2.0512101e+00  -2.4403329e-01   6.7641661e-01   2.2017946e+00   1.6861237e+00   2.2913831e+00   3.1694637e-02   2.0977790e-01  -2.2738572e-01   1.5413947e+00  -1.4511798e+00   2.3380265e+00  -4.1502871e+00  -3.1802611e+00  -1.1219934e+00  -1.2841933e+00  -1.9303549e+00   6.6140986e-01  -1.6639039e+00   2.4991447e+00   1.4072255e+00   3.5139917e+00  -3.6558166e-01   2.2096152e+00  -3.0625740e+00   2.1751016e-01  -5.8892479e-01   2.6079467e+00   4.6985919e+00   5.2602024e+00  -1.0453395e+00   2.0412738e+00   3.1526887e+00   9.8264070e-01   1.8361381e-01  -1.2502031e-01   1.5509441e-01   2.3303148e-01  -3.6890168e-01
   1.2852286e+00  -3.4825065e-01   1.0427350e+00   3.6825388e-01   2.8023830e+00   2.1814168e+00   2.2710431e+00   8.0767306e-01   8.1084039e-01   8.5770886e-01   5.3941545e+00   9.7502829e-01   4.4517092e+00   1.8651740e+00   2.0471292e+00   2.3411983e+00   2.0820057e+00   7.7792979e-01   8.2275651e-01  -6.4392946e-01   1.2878235e+00   1.4614457e-01   1.3227052e+00   2.2588760e-01   2.6712863e+00   2.2488274e+00   2.5205960e+00   1.8332740e+00   4.8436847e+00   2.2261509e+00   2.5273618e+00   1.4710593e+00   1.5337182e+00  -9.2195232e-01  -1.5757853e+00  -2.9707133e+00  -5.6004639e-01  -2.1112718e+00  -1.7189325e-01  -4.7309364e+00   1.8359262e+00   1.5293369e+00   4.2855198e-01   8.6338369e-01   1.2918717e+00   6.3847283e-01  -3.3755171e-01   2.0059954e+00  -1.0297846e+00   1.1700102e+00  -2.6983411e+00   1.1509279e+00  -1.5556735e+00  -7.3202071e-01   1.1173847e+00   4.9247706e-02   2.1310576e+00  -4.3013005e-01  -4.8097717e-01  -1.0471103e+00   1.1922023e+00  -1.7358851e+00   2.3483757e+00  -3.8296487e+00  -1.9044477e+00  -5.0790995e-01  -5.1304336e-01  -1.1746949e+00   4.1833871e-01  -1.5761202e+00   2.1664147e+00   8.2969671e-01   3.1262929e+00  -8.2993177e-01   1.0295805e+00  -3.5633727e+00   2.3542728e+00  -2.9738051e-01   4.8317681e+00   4.7231389e+00   6.5896124e+00   3.2385328e-02   2.1650469e+00   2.7649706e+00   8.0967938e-01   3.1912401e-01  -6.3433260e-01  -6.6472316e-01   3.9154267e-01  -6.5964721e-01
   1.3215164e+00  -4.2722428e-01   1.3861753e+00   4.7769091e-01   2.7381371e+00   1.8695358e+00   2.4916470e+00   8.7180056e-01   1.1810714e+00   1.3007038e+00   5.8869679e+00   8.5306845e-01   4.7135942e+00   1.5518031e+00   2.3214329e+00   2.5019552e+00   2.0911857e+00  -1.3168416e-02   9.3625571e-01  -5.1937314e-01   1.4483797e+00  -2.7768035e-01   1.7093671e+00   3.1608387e-01   2.9625948e+00   1.8887134e+00   2.4375532e+00   1.9484746e+00   4.5276100e+00   2.1501955e+00   2.3310149e+00   8.8098446e-01   1.5386827e+00  -8.5115484e-01  -7.1709089e-01  -3.0435948e+00  -5.4326964e-01  -2.2244637e+00  -1.4699374e-01  -4.2747617e+00   1.5339692e+00   1.6851376e+00   3.4572789e-01   7.9330831e-01   1.6860847e+00   7.5625156e-01  -4.6186561e-01   1.2087335e+00  -8.4187434e-01   9.4068183e-01  -2.6824769e+00   1.1965596e+00  -2.1550538e+00  -9.9806836e-01   1.3665604e+00   1.6008646e-01   1.4942785e+00  -1.1038131e+00  -6.7420249e-01  -1.0264619e+00   1.5684289e+00  -1.7294016e+00   2.0623709e+00  -4.3161548e+00  -1.0286897e+00  -6.2582073e-01   5.2470798e-02  -1.2629793e+00   1.0486688e-01  -1.9112974e+00   1.5276587e+00   5.0424521e-01   2.5235782e+00  -6.0820169e-01   1.1103576e+00  -2.6945382e+00   2.2388258e+00  -6.8327942e-01   4.8276327e+00   3.7392314e+00   6.5624586e+00   5.7546455e-02   2.1902999e+00   3.2832023e+00   1.1187333e+00   4.3322429e-01  -9.1136385e-01   1.1243789e-01   2.7665910e-01  -8.1492879e-01
   1.3157706e+00  -2.4040324e-01   1.1567709e+00   5.3683674e-01   2.1425779e+00   1.6451667e+00   2.0436115e+00   9.7514286e-01   6.8164130e-01   1.1292311e+00   5.3154202e+00   8.0951117e-01   4.0587184e+00   1.3546271e+00   1.5676583e+00   2.0295313e+00   2.4999219e+00   1.7820623e-01   8.5967614e-01  -1.6832397e-01   1.2121015e+00  -5.0115269e-01   1.3042549e+00   2.9873283e-01   2.3333438e+00   1.4359527e+00   1.6043895e+00   1.5022672e+00   3.9029933e+00   1.1752093e+00   1.7374280e+00   5.3599533e-01   1.5689009e+00  -1.0862206e+00  -6.5976868e-01  -3.9149175e+00  -3.3983479e-01  -2.5297206e+00   5.0379593e-02  -4.3291482e+00   1.3439629e+00   9.1870770e-01   8.7486087e-01   6.8484803e-01   1.7636166e+00   5.3065656e-01   3.2119620e-01   6.5262905e-01  -6.5991995e-01   7.5453628e-01  -2.2984642e+00   7.6514994e-01  -1.9810861e+00  -1.0466239e+00   1.3763037e+00  -1.5346399e-01   2.1192957e+00  -9.3740667e-01  -3.1492536e-01  -1.1882728e+00   1.6562136e+00  -1.7537033e+00   2.5722006e+00  -3.8700353e+00  -9.6030376e-01  -9.2482269e-01  -1.3215310e-01  -1.6092117e+00   2.3134138e-01  -1.9432051e+00   1.2192747e+00   8.5739330e-01   2.1439212e+00  -8.9610468e-01   6.2595662e-01  -1.7457435e+00   2.5276668e+00  -1.2453258e+00   5.5380653e+00   3.1017017e+00   6.6875378e+00  -7.7207386e-02   1.6867099e+00   3.0302671e+00   1.0161025e+00   4.0617059e-01  -4.6942672e-01   6.9149381e-02   4.8208024e-01  -7.0459877e-01
   1.4696113e+00  -1.3223842e-01   1.1516270e+00   5.7476254e-01   1.8389576e+00   1.3880042e+00   2.0342220e+00   1.0334983e+00   6.1290200e-01   1.1322054e+00   5.2460681e+00   8.0794578e-01   3.8627412e+00   1.3109766e+00   1.3595713e+00   1.6195233e+00   3.0969463e+00   4.5177153e-01   8.5075130e-01   1.8012092e-01   1.1649779e+00  -8.2543808e-01   1.1440623e+00   1.2844524e-01   1.7972448e+00   6.7718111e-01   1.1639249e+00   1.1022456e+00   3.5637799e+00   8.3778006e-01   1.3478675e+00  -3.7923160e-03   1.5729624e+00  -1.2051831e+00  -1.1764646e+00  -5.2771795e+00  -2.6651985e-01  -2.5271043e+00   2.1220187e-01  -4.2339490e+00   9.9129932e-01  -7.0555515e-02   1.1835998e+00   5.2250660e-01   1.8375279e+00   4.0700972e-01   9.5071227e-01   1.8400640e-01  -3.9923238e-01   6.5449975e-01  -2.0505868e+00   1.6524140e-01  -2.0862380e+00  -1.1456456e+00   1.4469425e+00  -3.1923509e-01   2.3447731e+00  -9.5570572e-01  -4.9592428e-02  -9.3730105e-01   1.9454485e+00  -1.4581001e+00   2.9757601e+00  -3.4202324e+00  -8.1260464e-01  -1.1615038e+00  -4.9007096e-01  -1.9350220e+00   2.7794992e-01  -2.0571324e+00   1.0105851e+00   8.4675628e-01   1.8820847e+00  -7.4697687e-01   4.4284694e-01  -8.5570014e-01   2.2702195e+00  -1.4908822e+00   6.4552806e+00   3.0207342e+00   6.7045835e+00  -2.0990126e-01   1.4308229e+00   2.8114292e+00   1.0211462e+00   3.3271734e-01  -2.0426892e-01   1.1031924e-01   5.8576841e-01  -6.3956359e-01
   1.6971216e+00   2.6075471e-01   1.2737254e+00   3.7663730e-01   1.7084875e+00   1.1320267e+00   2.4149995e+00   7.5056211e-01   6.0168660e-01   9.7427744e-01   5.0661714e+00   6.4597688e-01   3.7219014e+00   1.8551319e+00   1.8740326e+00   1.4004841e+00   3.0777977e+00   1.1673681e+00   9.2381406e-01   1.2684409e-01   1.4305847e+00  -6.1972293e-01   1.1416098e+00  -1.1336530e-01   1.3805888e+00   6.2779296e-01   7.0238180e-01   6.1100726e-01   3.8772997e+00   9.8961310e-01   1.6798632e+00  -3.8312986e-01   1.4849011e+00  -1.9777532e+00  -3.8162653e+00  -7.2902316e+00  -1.3429506e+00  -2.5040101e+00  -2.7978965e-01  -3.7417807e+00   6.9442624e-01  -1.1289667e+00   1.7794933e+00   1.3197515e+00   1.8104636e+00   7.9634561e-01   2.3356902e+00   1.0215039e+00   7.9801241e-02   7.9488848e-01  -1.2490990e+00  -2.8724254e-01  -1.3568318e+00  -3.1921509e-02   2.1219402e+00   1.3772872e+00   2.8682176e+00   7.9835775e-02   6.9658014e-01  -3.7055808e-01   2.1689308e+00  -1.1263636e+00   3.3876210e+00  -2.3273668e+00  -1.7489594e+00  -2.0482336e+00  -1.3250138e+00  -2.7346501e+00   1.0233004e+00  -1.9265119e+00   1.1959633e+00   1.3668904e+00   2.5342219e+00  -3.6259221e-01   4.8412683e-01   8.5472453e-01  -3.7422578e-01  -3.6017450e+00   5.8717299e+00   3.1169373e+00   5.2126016e+00  -5.4713738e-01   1.9183517e+00   2.8475665e+00   6.7218284e-01  -1.7718059e-02   7.6031877e-01   5.3844293e-01   5.5330402e-01  -5.2343816e-01
   1.6562989e+00   3.7043140e-01   1.4935205e+00   2.2087976e-01   1.6715907e+00   7.8845340e-01   2.6690376e+00   7.7048313e-01   7.5483804e-01   8.5240101e-01   5.1270903e+00   5.3265139e-01   4.0216205e+00   1.8199055e+00   1.9015542e+00   1.1609768e+00   3.6505447e+00   1.7358400e+00   1.5042595e+00   8.7781127e-01   1.9572072e+00  -7.2815164e-01   1.2333792e+00  -5.0311196e-01   1.5014037e+00  -3.3891905e-01   5.8370245e-01   5.5251704e-01   3.8710992e+00   1.6134992e+00   1.4585474e+00  -1.2308800e+00   1.1675372e+00  -1.8925285e+00  -4.2813335e+00  -8.3190572e+00  -1.2924423e+00  -2.2110126e+00   1.8802160e-01  -3.6515532e+00   4.2247317e-01  -2.0141827e+00   1.6595783e+00   9.5631804e-01   2.0869024e+00   9.2340791e-01   2.3042046e+00   2.0626707e-01   5.1040581e-01   6.5400529e-01  -1.1790507e+00  -7.8051977e-01  -2.0756038e+00  -4.3333884e-01   1.8281697e+00   9.0322164e-01   2.5485049e+00  -2.2279154e-01   4.0005725e-01  -8.7953595e-02   2.2010228e+00  -1.0514433e+00   3.5286386e+00  -1.6873065e+00  -1.0424401e+00  -2.3872004e+00  -1.0285089e+00  -2.5153412e+00   6.4319059e-01  -2.1906904e+00   9.5850495e-01   6.6520672e-01   2.4483720e+00   2.1950917e-01   4.6518357e-01   8.9350368e-01  -2.7188360e-01  -2.7735904e+00   6.7565134e+00   3.3313287e+00   5.4064237e+00   6.7273035e-02   2.3151000e+00   3.1351422e+00   5.5749734e-01  -1.0217786e-01   1.3461210e+00   9.0272379e-01   4.4695609e-01  -6.5244147e-01
   1.2627236e+00   6.5874688e-01   1.4549794e+00   2.2382988e-01   1.6615815e+00   6.1690408e-01   2.1501063e+00   6.9934972e-01   9.3476749e-01   8.4678544e-01   3.9506076e+00   3.9651513e-01   3.1609450e+00   1.5887846e+00   1.7941050e+00   9.1015706e-01   3.2753777e+00   2.1682638e+00   1.2110191e+00   1.0677081e+00   1.8014279e+00  -5.2353018e-01   1.2814980e+00  -5.1446007e-01   1.3853578e+00  -2.0782717e-01   4.2549724e-01   7.2179826e-01   3.3391070e+00   1.3055848e+00   1.0409083e+00  -1.7205064e+00   1.1744303e+00  -1.7081966e+00  -3.9867816e+00  -8.5735969e+00  -1.3766168e+00  -1.5865386e+00   3.1165493e-02  -2.9693613e+00   2.7939086e-01  -2.0020292e+00   1.5773953e+00   5.9001538e-01   1.8469223e+00   3.4000432e-01   2.5451753e+00  -3.1495012e-01   3.4533031e-01  -5.5356929e-02  -1.3943535e+00  -1.3923714e+00  -2.3622566e+00  -5.8186575e-01   1.5560666e+00   8.6472229e-01   2.2790412e+00   1.6090306e-01   3.3544056e-01   1.3382138e-01   2.0278127e+00  -4.0015653e-01   3.0747795e+00  -8.3032574e-01  -5.8272193e-01  -1.7784552e+00  -1.0328802e+00  -2.5775599e+00   5.6277179e-01  -2.1504711e+00   6.4238755e-01   5.7277533e-01   2.1304902e+00   3.7147803e-01   6.1977966e-02   2.1195555e+00  -4.5433364e-01  -3.2235562e+00   6.3862768e+00   3.4170297e+00   4.3618766e+00   4.7062361e-01   1.8761322e+00   2.9035739e+00   4.1141795e-01  -2.9027627e-02   8.8142957e-01   7.1899263e-01   4.0417124e-01  -6.3922495e-01
   1.0942881e+00   8.1048828e-01   1.1303427e+00  -6.2267900e-02   1.7561769e+00   6.5983208e-01   1.2924338e+00   5.3028015e-01   9.1105478e-01   7.0814994e-01   2.9115020e+00   2.6397106e-01   2.7762583e+00   1.2610694e+00   1.1566699e+00   4.5229446e-01   4.0149868e+00   3.0121197e+00   1.3551005e+00   1.9491443e+00   2.0627409e+00  -2.3767825e-01   1.0328491e+00  -7.4383081e-01   1.6432863e+00  -3.7315627e-01   4.1035556e-01   8.2055438e-01   3.1234592e+00   1.1831483e+00   5.3077317e-01  -2.1219869e+00   1.3477658e+00  -8.1949671e-01  -2.7482137e+00  -7.8077816e+00  -1.0583896e+00  -1.0792107e+00   5.4438252e-01  -3.0726402e+00   4.1546914e-02  -3.2651984e+00   9.8680614e-01  -1.5020896e-01   1.9889582e+00   1.9492983e-01   2.2971703e+00  -1.5324168e+00   6.6428921e-01  -2.3630021e-02  -1.5438940e+00  -2.1762796e+00  -2.9984567e+00  -1.3294176e+00   6.9010978e-01  -2.2348559e-01   2.3796447e+00   2.5585255e-01   3.5989527e-01  -9.7413977e-02   1.6597085e+00  -2.5370235e-01   3.0964962e+00   8.0119112e-02   4.3142165e-02  -1.2051680e+00  -1.0653065e+00  -1.8995275e+00   2.9660361e-01  -1.8776063e+00   5.0595524e-01  -1.6336919e-01   1.6349544e+00   1.4303680e-01  -9.9168029e-01   1.3122541e+00   5.5469951e-01  -1.8867478e+00   8.6962269e+00   4.6429624e+00   5.1431917e+00   1.4133049e+00   1.5549677e+00   2.1593986e+00   1.0659837e-01   2.4093460e-01   4.6298441e-01  -1.3941007e-01   7.1442818e-01  -6.3936024e-01
   1.0056601e+00   9.4114026e-01   1.2586330e+00   1.3050674e-01   1.4597862e+00   3.4753391e-01   1.2299317e+00   5.1124439e-01   1.2130963e+00   1.0051402e+00   2.2353752e+00   7.4317708e-02   2.1788139e+00   1.1984022e+00   1.2882194e+00   4.3287131e-01   3.4075569e+00   2.5958924e+00   1.1890845e+00   1.8432236e+00   1.6482603e+00  -2.7148509e-01   1.0338548e+00  -6.0937406e-01   1.1237755e+00  -5.4799791e-01   6.4064588e-02   5.8845687e-01   2.3072627e+00   9.2888501e-01   2.3033122e-01  -2.5862403e+00   1.4217021e+00  -7.1631915e-01  -2.5719162e+00  -7.6528999e+00  -1.2064915e+00  -6.6853430e-01   2.4574446e-01  -1.8445709e+00  -3.7169164e-01  -3.0466807e+00   1.0723259e+00   1.6932908e-01   1.6314753e+00   3.9465066e-02   2.6444563e+00  -1.2664166e+00   5.8859620e-01  -3.8291914e-01  -1.2363120e+00  -2.4600790e+00  -2.9344540e+00  -9.5307602e-01   7.8408955e-01   2.5523048e-01   1.7135423e+00   5.0959052e-01   2.2647278e-01   2.2855204e-01   1.2973520e+00   4.3972167e-01   2.1510990e+00   9.3942552e-01   3.1164764e-02  -1.0607376e+00  -1.5883841e+00  -2.1185586e+00   2.9700932e-01  -1.6340084e+00   3.5676505e-01  -4.4016020e-02   1.1652752e+00   5.0238060e-01  -7.3991921e-01   2.6384685e+00  -6.0561783e-01  -2.6736121e+00   7.3129655e+00   3.8246419e+00   3.2449730e+00   1.5664953e+00   1.0798388e+00   2.1664418e+00  -8.7757681e-02   1.6717496e-01  -1.2343084e-02   5.2978627e-01   4.6734026e-01  -3.8096762e-01
   6.4438553e-01   1.1349861e+00   9.7469895e-01   1.4424527e-01   1.0000010e+00   3.6812790e-02   7.0411473e-01   4.8709227e-01   8.4635492e-01   6.9114551e-01   1.1635751e+00   2.4313788e-03   1.4640055e+00   9.0431721e-01   7.1081150e-01   1.8856315e-02   3.0289688e+00   2.7964105e+00   1.1612330e+00   2.2535355e+00   1.4732792e+00  -2.8321434e-01   6.8565787e-01  -6.2737669e-01   6.9114750e-01  -8.2266839e-01  -4.1995456e-01   2.8678166e-01   1.4695491e+00   5.6649195e-01  -2.3694610e-01  -2.7560829e+00   1.1271173e+00  -4.7652124e-01  -2.4183556e+00  -7.0791388e+00  -1.1663437e+00  -2.6262399e-01   2.5778023e-01  -1.3031125e+00  -4.3568560e-01  -3.3917976e+00   1.0068124e+00  -1.1240227e-01   1.4032837e+00  -1.9406428e-01   2.6985979e+00  -1.7179934e+00   5.9917490e-01  -6.9912870e-01  -1.0880583e+00  -2.8482423e+00  -2.8723189e+00  -1.0972289e+00   3.0265680e-01  -2.4075835e-01   1.4729073e+00   6.4999700e-01   1.0842673e-01   3.0705328e-01   8.6875307e-01   7.5068538e-01   1.7657011e+00   1.7639825e+00   7.8794302e-02  -8.4977643e-01  -1.6767351e+00  -1.9376271e+00   2.2196862e-01  -1.3600208e+00   1.9842479e-01  -1.7405459e-02   7.5763762e-01   5.5366439e-01  -1.0834256e+00   2.9355247e+00  -4.2488150e-01  -2.0052793e+00   6.7477126e+00   3.4871078e+00   2.4595987e+00   1.8213640e+00   4.8735092e-01   1.6117711e+00  -4.5405144e-01   8.0884055e-02   1.5528811e-01   3.4369441e-01   4.0226678e-01  -2.4798454e-01
   4.8644062e-01   1.1483364e+00   8.7313173e-01   2.3241930e-01   6.8496880e-01  -1.8539047e-01   5.4384377e-01   6.2698225e-01   6.5276361e-01   5.4477234e-01   7.6601716e-01   3.0407648e-03   1.1956356e+00   8.4190105e-01   4.5536585e-01  -1.0653384e-01   2.8707756e+00   2.6608496e+00   1.2056590e+00   2.4931423e+00   1.1826195e+00  -3.2480163e-01   5.8863350e-01  -5.9762380e-01   2.9706732e-01  -1.3154350e+00  -6.1442771e-01   5.5467910e-03   1.0173014e+00   5.3006275e-01  -3.8659072e-01  -2.8307343e+00   1.0664388e+00  -9.4247848e-03  -2.2108980e+00  -6.3501454e+00  -9.6997790e-01  -7.4834654e-02   2.5126528e-01  -1.0619999e+00  -6.7557903e-01  -4.0118706e+00   8.5887082e-01  -3.4755860e-01   1.1369932e+00  -3.5334603e-01   2.5061361e+00  -1.8480045e+00   5.7495459e-01  -9.0359868e-01  -1.0654404e+00  -3.2711070e+00  -2.9207204e+00  -1.3198490e+00  -2.8940101e-01  -9.5086910e-01   9.9846926e-01   4.4899846e-01  -1.6587184e-01   4.3625866e-01   5.6705502e-01   1.0303161e+00   1.3678972e+00   2.1552172e+00  -1.9584038e-02  -4.7523014e-01  -2.0593858e+00  -1.6786394e+00  -2.3439895e-02  -1.2472699e+00   2.5866440e-01  -1.6262323e-01   5.3143429e-01   6.8984257e-01  -9.5401455e-01   2.6269182e+00  -2.5422781e-01  -8.6629478e-01   6.5515704e+00   3.3542222e+00   1.8631251e+00   1.8094439e+00   1.2938590e-01   1.1262174e+00  -6.7762762e-01   1.2111904e-02   3.7146967e-01   2.2832639e-01   2.7704224e-01  -1.4316338e-01
   2.2857362e-01   1.2715344e+00   8.7697823e-01   2.9640239e-01   5.2335248e-01  -3.2976102e-01   3.8398473e-01   5.8015870e-01   7.0492195e-01   4.9032451e-01  -2.7853497e-02  -1.3909690e-01   6.6823581e-01   8.2644708e-01   4.3226195e-01  -1.4302018e-01   2.1301198e+00   2.6862959e+00   1.1554507e+00   2.4559777e+00   9.6285751e-01  -9.4524976e-02   5.5363809e-01  -4.8264874e-01   3.6400081e-02  -1.2000840e+00  -7.2249135e-01  -4.3953725e-02   5.1277785e-01   5.0229548e-01  -4.9388948e-01  -2.8378982e+00   1.0660717e+00   2.6162996e-01  -2.0137754e+00  -5.5224061e+00  -1.1234698e+00   4.6447089e-01   4.1852101e-02  -2.1092468e-01  -8.3612302e-01  -3.8176838e+00   6.7945295e-01  -2.7516592e-01   6.8832747e-01  -5.4096120e-01   2.4496970e+00  -1.5471837e+00   3.4775308e-01  -1.1954992e+00  -9.8970027e-01  -3.4131902e+00  -2.7172599e+00  -1.0986333e+00  -5.5417164e-01  -7.3911796e-01   4.2497704e-01   7.8322456e-01  -4.2246120e-01   5.3400458e-01  -2.6220421e-02   1.4674475e+00   4.0340688e-01   2.9381863e+00  -2.7007181e-01  -9.1499557e-02  -2.3490599e+00  -1.5866209e+00   6.4173265e-02  -8.6556255e-01   2.2250726e-01   6.4154672e-02   4.1589077e-01   9.1211298e-01  -8.8581028e-01   2.9174584e+00  -7.8023180e-01  -6.9078937e-01   5.1168857e+00   3.1852769e+00   4.0519488e-01   2.1292365e+00  -1.2452150e-01   9.0578937e-01  -9.5205698e-01  -3.8289445e-02   2.5172527e-01   4.4290895e-01   3.6007463e-02   2.8520722e-02
   2.1893845e-01   1.2270043e+00   1.0739417e+00   3.5701926e-01   4.4462175e-01  -4.2298401e-01   9.3432417e-01   1.0252582e+00   6.6753447e-01   2.9808193e-01   3.6601816e-01   9.8836874e-02   1.0894302e+00   1.2801574e+00   8.5731542e-01   2.4676107e-01   1.5904462e+00   2.3348218e+00   1.5211498e+00   2.3336770e+00   6.8312205e-01   1.3404207e-01   6.8993724e-01  -6.5475764e-01  -4.3571835e-02  -1.7216183e+00  -5.8612187e-01  -1.0279594e-01   8.4711288e-01   1.0325969e+00   4.4050346e-02  -2.8803898e+00   1.1280356e+00   4.5958246e-01  -2.2465724e+00  -4.9495700e+00  -7.5583668e-01   3.3774095e-01  -3.5258370e-02  -1.8801555e-01  -7.8134996e-01  -4.0103441e+00   4.3545354e-01  -4.0651373e-01   3.3172713e-01  -7.3310144e-01   1.8810705e+00  -1.1896050e+00   1.4885261e-02  -1.7279013e+00  -1.3592034e+00  -3.8641531e+00  -3.1012613e+00  -1.3307461e+00  -1.3733130e+00  -1.5651602e+00  -5.2011028e-01   2.7283476e-01  -1.2659862e+00   7.7961827e-01  -4.1249121e-01   1.6107285e+00  -1.1916822e-01   3.1631927e+00  -5.5908324e-01   1.8325107e-01  -2.5332081e+00  -1.1579075e+00  -3.3771012e-01  -9.5321831e-01   5.5078593e-01  -1.8599004e-02   8.4195853e-01   1.3268865e+00   1.1497217e-01   2.2850713e+00  -5.0651521e-01   3.8647855e-01   4.0279041e+00   2.5039929e+00  -4.6324508e-01   2.2059282e+00   3.1546923e-01   1.1659920e+00  -1.1799871e+00  -3.3794746e-01   7.5086437e-01   7.7703685e-01  -4.6924086e-01  -2.3312310e-03
  -3.2562543e-01   1.2694876e+00   1.0395311e+00   3.2661411e-01   4.8081538e-01  -7.7086876e-01   9.4292435e-01   8.3811032e-01   5.2978877e-01  -6.7911611e-02  -3.7821799e-01  -2.9597948e-01   7.7451333e-01   7.9105624e-01   1.1617486e+00   1.0767529e-01  -2.5933382e-01   1.7291894e+00   1.3817844e+00   2.1399948e+00   8.9316680e-01   1.0229727e-01   8.5026452e-01  -5.1902374e-01   3.7295565e-01  -9.9690420e-01  -3.9375989e-01  -1.0588478e-02   2.6789210e-02   1.0514712e+00   2.3904267e-01  -2.4154997e+00   7.0072243e-01   4.3778136e-01  -1.6905478e+00  -3.1091040e+00  -1.4559169e+00   1.1200794e+00  -9.7436169e-01   7.9347246e-01  -5.1688290e-01  -3.3968490e+00   1.3194775e-01  -5.5817688e-01   9.2615521e-02  -9.7037588e-01   1.4162771e+00  -1.2971187e+00  -2.6464444e-01  -2.1536607e+00  -1.4936625e+00  -3.7194272e+00  -2.7224506e+00  -1.2977218e+00  -1.6610697e+00  -1.4175820e+00  -1.6386617e+00   3.2259669e-01  -1.9061472e+00   7.5736089e-01  -9.9085510e-01   1.9093114e+00  -1.3897960e+00   3.2953066e+00  -5.0297277e-01   6.8801222e-01  -2.0927992e+00  -8.8133025e-01  -2.5658941e-01  -4.4988508e-01   3.6168440e-01   1.2581495e-01   7.0883196e-01   1.5262899e+00  -1.4482888e-03   2.7786429e+00  -9.8162760e-01   5.4071017e-01   8.5235643e-01   1.5776888e+00  -2.3950143e+00   2.0940076e+00  -1.8515881e-02   5.3930436e-01  -1.5346392e+00  -6.3630359e-01   7.1326938e-01   6.7173344e-01  -9.3999493e-01  -7.9678330e-02
  -6.4835144e-01   1.3238444e+00   5.7752132e-01   1.5638697e-01   6.6849120e-01  -4.0016173e-01  -3.6946817e-02   5.2249134e-01   6.9307867e-01  -1.3150081e-01  -1.1271486e+00  -3.8924885e-01  -6.8783973e-02   4.9771626e-01   4.3052658e-01  -3.3601131e-02   2.6355981e-01   2.8149034e+00   1.1868836e+00   2.1946722e+00   6.7644732e-01   1.3183177e-01   4.2618078e-01  -3.5500101e-01  -4.0161817e-01  -1.4302716e+00   4.3265496e-02  -4.1095653e-02  -3.1826914e-02   1.6540096e+00  -5.5064672e-01  -1.8737786e+00   5.0557345e-01   1.2418483e+00  -3.3210407e+00  -3.8880487e+00  -1.6922990e+00   1.6555591e+00  -3.4438785e-01   3.2550101e-01  -8.5260593e-01  -3.5982696e+00   4.1619879e-02  -9.3278128e-01  -4.6835544e-01  -9.0077188e-01   1.3543559e+00  -4.8937293e-01  -1.5616486e-01  -1.3837587e+00  -1.2271163e+00  -3.3347321e+00  -1.7122622e+00  -1.0028107e+00  -1.2446517e+00  -1.2517107e+00  -7.9837592e-01   9.6456221e-01  -9.6070006e-01   9.6147644e-01  -9.7073064e-01   2.2314737e+00  -1.2237547e+00   3.2756348e+00  -1.3342053e+00   1.4052691e+00  -2.9315239e+00  -1.0089117e+00  -2.1380770e-01  -3.6605993e-01   2.3910159e-01   2.4270484e-01   8.5993440e-01   1.5213778e+00  -3.2751048e-01   1.2268872e+00  -8.7485326e-01   3.0715869e+00   1.6879662e+00   4.5816763e+00  -1.4755797e+00   1.7799190e+00  -4.8747238e-01  -2.8734067e-02  -1.1234647e+00  -1.5898537e-01   6.4051965e-01   3.6012233e-02  -5.6836091e-01   1.4226009e-01
  -1.2453267e+00   1.3211680e+00   3.3315839e-01   3.7676191e-02   1.0302562e+00  -3.3045560e-01  -7.2566494e-01  -3.6614173e-02   1.2919349e+00   2.0484619e-01  -2.2604296e+00  -6.8009990e-01  -9.0334671e-01  -3.3033329e-01   7.5894386e-01   1.0834169e-01  -1.6578185e+00   1.9927326e+00   5.0437967e-01   1.6003245e+00   5.0019928e-01   9.1862501e-02   3.6155965e-01  -1.8332466e-01  -5.9458028e-02  -2.6654267e-01   6.2300305e-01   3.8390465e-01  -1.0454784e+00   1.5296685e+00  -7.7337350e-01  -1.2727761e+00   1.0350372e-01   1.4808129e+00  -2.6356068e+00  -2.1135052e+00  -2.4950825e+00   2.6428703e+00  -1.2827918e+00   1.5670759e+00  -4.5452559e-01  -1.3939072e+00  -4.7924810e-01  -9.8598335e-01  -8.1408612e-01  -9.9450089e-01   8.1511336e-01  -2.7620881e-01  -5.3520611e-01  -1.3922328e+00  -1.3902978e+00  -2.5899913e+00  -1.2120785e+00  -6.4809845e-01  -7.7326907e-01  -3.0103991e-01  -1.7093373e+00   1.2463615e+00  -9.2274511e-01   1.1678710e+00  -1.2703015e+00   2.9559730e+00  -2.8019652e+00   3.0554332e+00  -1.1783748e+00   2.2046708e+00  -2.3884338e+00  -7.9457122e-01  -9.1641321e-02   4.0591480e-01  -3.2386239e-01   3.6961522e-01   2.2934613e-01   1.3578828e+00  -6.0591815e-01   1.8721878e+00  -1.4177504e+00   2.9118976e+00  -1.4667534e+00   4.5062418e+00  -3.1903129e+00   1.7594485e+00  -1.4757089e+00  -4.1560764e-01  -1.0935659e+00  -5.3694375e-02  -1.1852972e+00   1.2269730e-04  -8.1548318e-01   2.1578519e-01
  -1.3099544e+00   1.1232170e+00   1.8688945e-01   1.5991656e-01   7.8407883e-01  -3.4743913e-01  -6.5434247e-01   4.0510988e-01   7.7487589e-01  -1.9460645e-01  -2.2732453e+00  -2.0990597e-01  -6.5401587e-01  -3.7110589e-01   6.2361538e-01   8.5302181e-02  -2.4248852e+00   1.3554295e+00   4.9720698e-01   1.6689267e+00   9.7341007e-02   7.4230795e-02   1.8797817e-01  -3.2495535e-01   2.0275811e-01  -1.4372349e-01   6.4190573e-01   4.4135036e-01  -1.3026249e+00   7.7666459e-01  -4.8127475e-01  -8.2377348e-01   3.1998298e-01   1.8705367e+00  -4.2258244e-01   5.1513634e-01  -1.6780391e+00   2.7982447e+00  -1.5453071e+00   1.7324491e+00   8.8195870e-03  -1.2495751e+00  -1.2604138e+00  -1.8055718e+00  -9.8733153e-01  -1.5996106e+00  -3.5012481e-01  -1.2567081e+00  -1.1938706e+00  -2.0529060e+00  -2.1265382e+00  -2.9654969e+00  -1.6722503e+00  -1.4616874e+00  -2.1819151e+00  -1.8925493e+00  -2.7283168e+00   3.9823054e-01  -1.9856915e+00   7.4381006e-01  -1.7530698e+00   2.9877953e+00  -3.4997986e+00   2.9652596e+00  -9.5227340e-01   3.0667720e+00  -1.8442212e+00   2.3738620e-02  -1.9081869e-01   9.5063525e-01  -4.3172629e-01   7.0971210e-01  -4.0998606e-02   1.0883757e+00  -5.9194320e-01   1.2780982e+00   4.9258635e-01   4.3115364e+00  -2.3038332e+00   3.0827718e+00  -3.2943777e+00   2.1271273e+00  -1.7725390e+00  -9.7125778e-01  -1.3004532e+00  -2.0081735e-01  -1.4669423e+00  -6.2647098e-01  -1.1703707e+00   1.3590009e-01
  -1.4476409e+00   1.0612684e+00   2.3883266e-01   2.6680476e-01   8.0924121e-01  -1.9062795e-01  -7.3138477e-01   2.5460744e-01   1.0898703e+00   4.3861362e-02  -2.6269898e+00  -2.7803093e-01  -1.1527368e+00  -4.2898095e-01   6.8104705e-01   3.2398643e-01  -2.9606772e+00   1.3173648e+00   2.3385693e-01   1.2704307e+00  -2.2343172e-01   1.0027828e-01   2.2373488e-01  -7.0855156e-03  -6.5038501e-02   1.6447641e-01   8.4092837e-01   5.1177886e-01  -1.6082634e+00   8.0304682e-01  -5.7411214e-01  -3.1784443e-01   3.9684557e-01   2.1288551e+00  -6.2239617e-01   9.4459970e-01  -2.2480942e+00   3.1472694e+00  -1.9328798e+00   2.0807005e+00  -1.7813360e-01  -1.6771770e-01  -1.3855284e+00  -1.5676894e+00  -1.4833322e+00  -1.5875169e+00  -4.3824646e-01  -4.0698358e-01  -1.5237048e+00  -1.8790399e+00  -1.9301577e+00  -2.3570952e+00  -8.6485086e-01  -7.5425709e-01  -1.7007128e+00  -9.9347142e-01  -2.8370604e+00   7.8482595e-01  -1.8283523e+00   6.6122097e-01  -1.9149475e+00   3.2471665e+00  -4.2887670e+00   2.9129393e+00  -1.6022796e+00   3.4341361e+00  -2.2301348e+00  -3.3700501e-01   1.3357147e-01   1.3598991e+00  -5.6430083e-01   1.3692615e+00   8.4262946e-02   1.1595393e+00  -3.8439832e-01   1.2595100e+00   9.3171726e-02   4.6312922e+00  -3.9006532e+00   3.5399273e+00  -4.2340022e+00   2.0177812e+00  -2.0837465e+00  -9.4398296e-01  -1.1096329e+00  -1.5225900e-02  -1.8994272e+00  -3.6026062e-01  -1.2614295e+00   3.0883107e-01
  -1.7651407e+00   1.0471479e+00  -8.1456437e-02  -2.1308463e-03   1.0602989e+00   1.5559247e-02  -1.3916386e+00  -3.3662133e-01   1.3982557e+00   9.3525596e-02  -3.2024150e+00  -5.1059191e-01  -1.7359456e+00  -9.8659241e-01   4.2777535e-01   2.3529149e-01  -3.2364767e+00   1.7132536e+00  -6.4369929e-03   1.1284719e+00  -8.7249053e-02  -6.0735065e-02  -8.1503864e-02   8.3686973e-02  -1.4743837e-01   4.0595464e-01   1.2780093e+00   6.2974398e-01  -1.9272272e+00   1.2401096e+00  -1.0558983e+00   3.0099065e-01  -1.4300636e-02   2.3922515e+00  -1.5958346e+00   8.5285283e-01  -3.0398953e+00   3.7322152e+00  -1.8797616e+00   2.2580858e+00  -1.4908333e-01   8.3959017e-01  -1.5765172e+00  -1.5704386e+00  -1.6722359e+00  -1.1930684e+00  -5.6750154e-01   1.3060542e-01  -1.3880675e+00  -1.0997375e+00  -1.5242359e+00  -1.4111213e+00   1.4025614e-01  -1.3364684e-01  -7.8422229e-01   5.1668219e-02  -2.4383065e+00   1.3316732e+00  -1.0648176e+00   7.1298533e-01  -1.8400724e+00   3.3746389e+00  -4.5263337e+00   2.6265582e+00  -1.9710747e+00   3.5830382e+00  -2.1636259e+00  -4.8289550e-01   4.5763128e-01   1.8416858e+00  -9.9322546e-01   1.5949271e+00   2.6476754e-03   1.1325638e+00  -8.0884235e-01   7.1459389e-01  -2.8007013e-01   5.6063628e+00  -4.7436493e+00   5.0914580e+00  -4.0503325e+00   1.8600305e+00  -2.4557445e+00  -1.1770336e+00  -7.6174377e-01   2.8403478e-01  -2.3278363e+00  -5.0137102e-01  -1.1150932e+00   4.1151520e-01
  -1.8492902e+00   9.1074177e-01  -2.0668785e-02   5.3019748e-02   9.3957101e-01  -7.5394104e-02  -1.2203327e+00  -3.7014128e-01   1.4108333e+00   1.1664545e-01  -3.0239241e+00  -5.7139913e-01  -1.8044976e+00  -1.1048073e+00   6.8631939e-01   5.0471022e-01  -4.1310397e+00   9.2834213e-01  -1.4235113e-01   6.3051991e-01  -3.2195181e-01  -2.2412547e-01   9.8372518e-03   3.2812892e-01  -7.0122564e-02   6.9087048e-01   1.3534075e+00   6.1052320e-01  -2.1417015e+00   1.2833008e+00  -7.8509541e-01   7.9181459e-01   6.5035033e-02   2.3874150e+00  -1.3172680e+00   1.8213589e+00  -3.4337335e+00   3.6235515e+00  -2.2642608e+00   2.7712373e+00  -8.9432407e-02   1.8386755e+00  -1.6661772e+00  -1.2269237e+00  -1.8734988e+00  -1.0675644e+00  -8.1709541e-01   6.7038402e-01  -1.6638418e+00  -1.1791725e+00  -1.3589144e+00  -8.6920705e-01   6.7273291e-01   3.4957700e-01  -3.9616655e-01   6.6777153e-01  -2.9452235e+00   1.2411034e+00  -1.2290038e+00   5.3759472e-01  -1.9584171e+00   3.2697210e+00  -5.1363535e+00   2.1550532e+00  -2.2564881e+00   3.6015152e+00  -2.0196981e+00  -6.1849023e-01   6.7095293e-01   2.1978020e+00  -1.1545985e+00   2.0480001e+00   1.0676411e-02   1.2386671e+00  -3.9492502e-01   9.8091696e-01  -7.1208135e-01   5.2644615e+00  -6.8738909e+00   4.0532304e+00  -5.0449010e+00   1.5041945e+00  -2.4169508e+00  -1.0333647e+00  -6.1078480e-01   2.0865199e-01  -2.1949714e+00  -1.3160658e-02  -1.4436216e+00   4.2649783e-01
  -1.9219705e+00   7.8288760e-01   9.2759548e-02  -3.3990807e-02   1.0351905e+00  -5.2724557e-02  -1.0136729e+00  -4.5586084e-01   1.3945165e+00  -9.1244366e-02  -2.8876836e+00  -5.4686525e-01  -1.6178294e+00  -1.1340959e+00   7.5169677e-01   5.0121960e-01  -4.2174024e+00   1.1376313e+00  -2.4086239e-02   7.2050443e-01  -1.1976477e-01  -2.4948385e-01   1.5167340e-01   2.7681533e-01   3.9978385e-01   8.7248930e-01   1.5704668e+00   8.3023074e-01  -1.9828185e+00   1.4296964e+00  -5.7624581e-01   1.1015814e+00   5.8183410e-03   2.4406700e+00  -8.6133602e-01   2.4388990e+00  -3.6588159e+00   3.8474168e+00  -2.3782538e+00   2.7326507e+00  -5.7063273e-03   2.2746084e+00  -1.9833092e+00  -1.3858296e+00  -1.8052954e+00  -9.8709070e-01  -1.2617670e+00   4.6085126e-01  -1.7553456e+00  -1.1242923e+00  -1.3666906e+00  -4.7837172e-01   8.7399993e-01   4.7997705e-01  -4.5558840e-01   8.1222652e-01  -3.0818206e+00   1.1611069e+00  -1.4531515e+00   2.0778454e-01  -1.9555487e+00   3.0047260e+00  -5.2707038e+00   1.9540025e+00  -2.1019715e+00   3.6466927e+00  -1.5032911e+00  -5.1156045e-01   8.7802066e-01   2.5173252e+00  -1.3582911e+00   2.2808938e+00   2.0911241e-01   1.3545145e+00  -4.4976929e-01   6.7882789e-01  -1.9816545e-01   5.8275408e+00  -7.3576426e+00   4.0489694e+00  -4.8804019e+00   1.7937774e+00  -2.1071235e+00  -9.6099162e-01  -4.7913295e-01   2.6179169e-01  -1.8750613e+00  -6.8143925e-02  -1.5739082e+00   2.9187422e-01
  -1.8108926e+00   6.3846592e-01   7.3579193e-02  -2.8338091e-01   1.1896169e+00  -2.3137481e-02  -9.3925131e-01  -8.5206942e-01   1.4894735e+00  -1.4091433e-01  -2.5158221e+00  -8.3514052e-01  -1.4431668e+00  -1.2461811e+00   8.8619128e-01   5.0435952e-01  -4.0348256e+00   1.1077538e+00   3.6994688e-02   5.7973118e-01   1.7314030e-01  -4.3215397e-01   1.8738344e-01   3.1417015e-01   6.7801856e-01   9.8127690e-01   1.8115429e+00   7.4343057e-01  -1.7368514e+00   1.9277637e+00  -3.7160912e-01   1.5409331e+00  -5.9711625e-02   2.3909281e+00  -1.5006049e+00   2.3502488e+00  -4.3758703e+00   3.7162510e+00  -2.4452106e+00   2.6083275e+00  -1.8311839e-01   2.2983693e+00  -1.8813870e+00  -9.1136390e-01  -1.6083017e+00  -3.0022528e-01  -1.1139453e+00   1.0585529e+00  -1.3315448e+00  -3.4340986e-01  -7.0839408e-01   1.8715034e-01   1.7049692e+00   1.1792012e+00   3.3955753e-01   1.7677760e+00  -2.6922714e+00   1.4337148e+00  -9.2418861e-01   2.2971982e-02  -1.7242877e+00   2.5997406e+00  -4.9603724e+00   1.4933103e+00  -2.3910095e+00   3.1465777e+00  -1.5546364e+00  -6.9823344e-01   1.2194949e+00   2.8342976e+00  -1.3917470e+00   2.3423018e+00   4.3702605e-01   1.4337242e+00  -4.7184378e-01   3.0583378e-01  -1.0128076e+00   5.7269691e+00  -7.5338248e+00   4.5007743e+00  -4.6568472e+00   1.4145062e+00  -1.7334361e+00  -9.8950611e-01  -2.6023792e-01   3.0195789e-01  -1.3071846e+00   7.9902343e-02  -1.5322454e+00   2.7523762e-01
  -2.1754061e+00   7.9056661e-01  -3.4786717e-01  -3.2675071e-01   1.1034664e+00   9.4126311e-02  -1.9381652e+00  -1.6863069e+00   1.7561614e+00   3.6805967e-02  -3.8044041e+00  -8.1783555e-01  -2.8672625e+00  -1.8510381e+00   2.6121712e-01  -1.0237003e-01  -3.7995857e+00   2.2798395e+00  -9.2909169e-01   5.5773212e-01   3.1558506e-02  -7.8532915e-01  -2.3049642e-01   5.4041145e-01   3.2271526e-02   1.4536088e+00   1.6724901e+00   7.0611386e-01  -2.5222874e+00   1.3718689e+00  -1.3445849e+00   1.9708079e+00  -6.5011655e-01   2.2953204e+00  -3.0689914e+00   9.9101316e-01  -5.5445535e+00   4.6075271e+00  -2.7175843e+00   3.0820296e+00  -3.2017059e-01   3.7259145e+00  -1.7426838e+00  -8.2806662e-01  -1.8291787e+00  -1.3441410e-01  -3.3790939e-01   1.2848024e+00  -1.2285555e+00   3.0913643e-01  -3.7679248e-02   1.1650384e+00   3.1223673e+00   2.3757850e+00   1.8176505e+00   3.8013484e+00  -1.4799028e+00   2.5977905e+00   6.3102416e-01   2.6789672e-01  -1.0024171e+00   3.1462697e+00  -4.6984499e+00   1.5689943e+00  -2.8031024e+00   3.1633584e+00  -1.6351653e+00  -1.7251925e+00   2.1261252e+00   3.3921631e+00  -2.0985034e+00   3.2983301e+00   1.3597725e-01   1.3607805e+00  -1.5275193e+00   1.6265428e+00  -1.8059120e+00   5.3634692e+00  -7.9863151e+00   6.1912283e+00  -4.6516433e+00   1.1728025e+00  -2.7973440e+00  -1.4812244e+00   2.5986032e-01   7.9725146e-01  -2.1193088e+00  -4.6212097e-01  -1.0066667e+00   4.9097439e-01
  -2.0057455e+00   4.8486225e-01  -4.7981626e-01  -3.7584812e-01   9.6327827e-01   5.2385909e-02  -2.0855583e+00  -1.4755425e+00   1.5147150e+00  -8.9191742e-02  -3.2046014e+00  -5.5391083e-01  -2.4417376e+00  -2.0363640e+00   5.5327274e-02  -1.5930010e-01  -3.4531676e+00   1.4819902e+00  -9.5816381e-01   6.1367795e-01  -2.5420280e-01  -1.0379898e+00  -3.2436332e-01   4.0144111e-01   5.3425137e-01   1.2610055e+00   1.6866420e+00   8.1086895e-01  -2.3624669e+00   9.9035230e-01  -1.2089183e+00   1.9758226e+00  -2.4029095e-01   2.6241584e+00  -7.9158034e-01   2.4217084e+00  -4.5018224e+00   4.1117470e+00  -2.1902713e+00   3.0759610e+00  -1.5397084e-01   3.6715453e+00  -2.1143857e+00  -1.1998014e+00  -1.4504789e+00  -2.1077327e-01  -1.0457897e+00   2.7821383e-01  -1.2882005e+00   6.4611432e-02  -3.1168478e-01   1.0013906e+00   2.4481000e+00   1.6526291e+00   1.2555233e+00   2.6075245e+00  -1.8737803e+00   1.6913659e+00   2.3993421e-01  -1.8660188e-01  -8.9354534e-01   2.6984603e+00  -4.3387160e+00   9.1784682e-01  -1.8085302e+00   3.3203557e+00  -8.3817159e-01  -1.0348581e+00   1.8219349e+00   3.5477351e+00  -2.3586927e+00   2.9119851e+00  -4.6201904e-01   1.1787717e+00  -1.5554138e+00   1.3004977e+00  -3.7924836e-01   5.6230164e+00  -6.9220285e+00   4.7576585e+00  -3.4820611e+00   1.3622450e+00  -2.6171374e+00  -1.5164568e+00   5.2699704e-01   8.4346243e-01  -2.1013953e+00  -6.9557224e-01  -1.1144783e+00   3.2499798e-01
  -1.9935979e+00   1.9403229e-01  -2.5233949e-01  -4.2168813e-01   1.3482492e+00  -2.1191482e-02  -2.0646390e+00  -1.6386016e+00   1.5633870e+00  -3.1263656e-01  -3.1986845e+00  -1.0233325e+00  -2.2394699e+00  -2.3725747e+00   3.1720273e-02  -6.3662479e-01  -3.0242603e+00   1.4775243e+00  -1.0656375e+00   8.8453915e-01   1.1873734e-01  -1.1409025e+00   1.8460742e-01   4.4119195e-01   1.6459919e+00   1.8652843e+00   2.0683530e+00   1.3165749e+00  -2.4163184e+00   6.2001797e-01  -1.1439296e+00   1.9816424e+00   1.7273603e-01   2.8268491e+00   2.1900909e+00   3.7446670e+00  -4.1373327e+00   4.6003459e+00  -2.2233573e+00   3.2374457e+00  -4.3728819e-01   3.0449735e+00  -2.3078371e+00  -1.5936295e+00  -9.6110937e-01  -5.0663945e-01  -1.3856863e+00  -8.4535106e-01  -1.1419421e+00   1.6544627e-02  -4.0076887e-01   9.3812367e-01   2.2395811e+00   1.1556404e+00   8.0824827e-01   2.0677878e+00  -2.0417371e+00   1.5772712e+00  -1.8709340e-01  -9.7577402e-01  -9.5106171e-01   2.3602369e+00  -4.3001789e+00   7.0311446e-01  -3.7265071e-01   3.7865379e+00  -1.2156529e-01  -6.1934174e-01   1.8571231e+00   3.8419630e+00  -2.6221311e+00   2.4763510e+00  -8.8849799e-01   1.1631092e+00  -2.2737280e+00   1.4899578e+00   4.1088213e-01   5.3369630e+00  -5.6491232e+00   4.6116700e+00  -2.7193247e+00   1.8704508e+00  -2.3822033e+00  -2.0700374e+00   7.2912173e-01   1.0188432e+00  -2.0244514e+00  -1.3561410e+00  -1.0809059e+00   8.7293967e-02
  -1.7642604e+00  -4.2684435e-04  -1.2951003e-01  -6.0999743e-01   1.3471211e+00  -1.1196028e-01  -1.8631945e+00  -1.6790283e+00   1.4361106e+00  -4.9584351e-01  -2.5789186e+00  -9.8961470e-01  -1.6257803e+00  -2.1633822e+00   6.5452686e-02  -7.2789075e-01  -2.2125770e+00   1.4119997e+00  -8.1450365e-01   1.1709735e+00   3.1303823e-01  -1.1266373e+00   4.0953848e-01   1.9813352e-01   2.4086879e+00   1.7850774e+00   2.0273042e+00   1.4048646e+00  -1.8361644e+00   6.8526785e-01  -7.2085968e-01   1.7148674e+00   2.8495161e-01   2.7750228e+00   3.3358114e+00   4.2419317e+00  -3.8123708e+00   4.1699196e+00  -1.9973529e+00   2.8847492e+00  -5.0098938e-01   2.4232595e+00  -2.3100562e+00  -1.4734440e+00  -3.4709286e-01  -1.1371362e-01  -1.5271250e+00  -1.4343579e+00  -7.0468640e-01   1.9888382e-01  -1.9491455e-01   9.0144620e-01   1.8656858e+00   1.0200918e+00   5.1382072e-01   1.6961506e+00  -1.9114952e+00   1.2182330e+00  -2.2859317e-01  -1.2917790e+00  -6.4445818e-01   1.7063916e+00  -3.5060255e+00   4.9321116e-01   4.3252643e-01   3.2823644e+00   5.1434755e-01  -2.1931436e-01   1.7294379e+00   3.8451868e+00  -2.6054596e+00   1.9177187e+00  -9.3103616e-01   1.1571204e+00  -2.2791357e+00   1.2963604e+00   9.0023444e-01   5.0564313e+00  -4.0389307e+00   3.9756913e+00  -1.7161060e+00   2.2077934e+00  -1.6786975e+00  -1.8607434e+00   7.7893527e-01   9.9644915e-01  -1.3210320e+00  -1.3740616e+00  -1.0604761e+00  -1.2638252e-01
  -1.8019112e+00  -1.0340407e-02  -4.3117534e-02  -5.0478554e-01   1.2354405e+00  -1.3671803e-01  -2.1083804e+00  -1.7498923e+00   1.5032941e+00  -4.3143551e-01  -2.8406927e+00  -9.5535131e-01  -2.0561688e+00  -2.0682578e+00  -1.5147708e-01  -9.0527107e-01  -1.5704614e+00   1.7878792e+00  -1.2024092e+00   1.1586696e+00   9.3351255e-02  -9.9044086e-01   6.3481456e-01   3.8373636e-01   2.5293802e+00   2.0191666e+00   1.7701378e+00   1.5942525e+00  -1.7304929e+00   2.5809443e-01  -8.3020619e-01   1.4307780e+00   5.2781959e-01   2.7527191e+00   4.1244293e+00   3.8359746e+00  -3.6469282e+00   4.0139580e+00  -1.8650145e+00   2.9140977e+00  -7.8968985e-01   2.6161145e+00  -2.0462822e+00  -1.2782926e+00  -2.2878521e-01  -2.6739020e-01  -1.0804503e+00  -1.6269585e+00  -7.1153063e-01  -8.4495755e-02  -7.6343831e-02   9.0064629e-01   1.8110314e+00   1.2643727e+00   6.9811710e-01   2.0000001e+00  -1.4563070e+00   1.4858504e+00   6.8574267e-02  -1.5021390e+00  -3.2269553e-01   1.5563191e+00  -3.0010202e+00   6.0752128e-01   9.6139775e-01   3.2297511e+00   7.0301120e-01  -5.3595621e-01   1.7678964e+00   3.6846591e+00  -2.7114278e+00   2.0059231e+00  -1.0384218e+00   1.2290117e+00  -2.4604041e+00   2.2114464e+00   1.0512818e+00   3.9540471e+00  -3.1886998e+00   3.6855752e+00  -1.4870358e+00   2.4466322e+00  -1.5604135e+00  -1.6357975e+00   1.0345472e+00   1.2206742e+00  -1.2059822e+00  -1.4587060e+00  -8.9156541e-01  -1.6365941e-01
  -1.4490617e+00  -3.6739752e-02  -7.4646760e-02  -6.8148998e-01   1.1099836e+00  -1.5865580e-01  -2.0534386e+00  -1.8835480e+00   1.4599135e+00  -5.8025910e-01  -2.3724818e+00  -8.6648174e-01  -1.8563976e+00  -1.6066646e+00  -2.2230543e-01  -1.1771719e+00  -5.4201036e-01   2.1674065e+00  -1.1638589e+00   1.1030707e+00  -3.4611885e-02  -9.7871392e-01   4.5579626e-01   1.2000271e-02   2.3990343e+00   1.5965343e+00   1.4974899e+00   1.3492469e+00  -1.1465404e+00   3.1849479e-01  -7.2440455e-01   9.8187237e-01   4.2038941e-01   2.1120404e+00   3.2723052e+00   2.2270265e+00  -3.2825987e+00   3.5161252e+00  -1.4143650e+00   2.6754273e+00  -8.9513939e-01   1.9706327e+00  -1.2849827e+00  -7.2443789e-01   1.2496164e-01   1.5139074e-01  -2.7965915e-01  -1.2407906e+00  -1.3520911e-01   3.3356373e-01   5.7166893e-01   8.4228108e-01   2.0294024e+00   1.7135110e+00   1.0874255e+00   2.3160228e+00  -5.8143484e-01   1.7764712e+00   7.9578809e-01  -1.2127159e+00   1.8837512e-01   1.2769644e+00  -1.6569136e+00   8.7855850e-01   1.1840123e+00   2.2318868e+00   6.9968634e-01  -6.7451631e-01   1.8332209e+00   3.4994547e+00  -2.5550496e+00   1.7875860e+00  -8.9851718e-01   1.3869934e+00  -2.1524873e+00   2.8025019e+00   4.6851899e-01   2.8591812e+00  -1.6249128e+00   3.5088778e+00  -6.4976910e-01   2.3849240e+00  -9.7531071e-01  -1.2272539e+00   1.1754559e+00   1.0717427e+00  -4.2495347e-01  -1.2285285e+00  -7.6618299e-01  -1.2311449e-01
  -1.0486283e+00  -3.7770845e-02   6.3333056e-02  -1.0549151e+00   1.3120225e+00  -1.1245139e-01  -1.7384791e+00  -2.1565388e+00   1.6670323e+00  -6.2654798e-01  -1.6908123e+00  -9.0575763e-01  -1.2442529e+00  -9.4099342e-01   1.9566524e-01  -1.2114419e+00   4.0341117e-01   2.5948643e+00  -9.1530907e-01   1.0196015e+00   2.6060959e-01  -5.9897474e-01   5.8405356e-01  -4.3282152e-01   2.8499625e+00   1.5261599e+00   1.4955656e+00   1.3031599e+00  -5.0679989e-02   9.2479079e-01  -1.2620165e-01   4.6140446e-01   3.5533460e-01   1.5219646e+00   2.2686784e+00   8.7814463e-01  -3.3406404e+00   2.9641002e+00  -1.1910008e+00   2.2707991e+00  -9.8944236e-01   1.2077450e+00  -7.1004904e-01   6.8997183e-02   6.3741223e-01   8.9735121e-01   4.3367964e-01  -6.6895683e-01   5.9328077e-01   8.7328933e-01   1.1259600e+00   7.5289464e-01   1.9693972e+00   2.2305783e+00   1.4292718e+00   2.9689080e+00   9.7273726e-02   2.1208181e+00   1.4562824e+00  -8.8333235e-01   6.5287180e-01   8.4466512e-01  -4.2061224e-01   1.2190608e+00   1.3513072e+00   1.0749667e+00   7.8176978e-01  -6.1819113e-01   1.8254176e+00   3.2499333e+00  -2.1684914e+00   1.1767281e+00  -4.2224379e-01   1.5900383e+00  -1.7933377e+00   3.0042569e+00  -5.9889787e-01   1.4620114e+00  -2.8918725e-02   3.6261325e+00  -5.3425263e-02   2.5259758e+00   1.2719173e-01  -6.0671932e-01   1.1172670e+00   8.6598658e-01   3.4159796e-01  -8.8289723e-01  -6.7033968e-01  -2.1005463e-01
  -1.1030433e+00   4.1627096e-02  -6.6093328e-01  -1.1945738e+00   1.2380146e+00   2.0235600e-01  -3.3548999e+00  -2.1658230e+00   1.3552333e+00  -7.5712211e-01  -3.0303004e+00  -9.0991307e-01  -2.3225412e+00  -1.3210636e+00  -8.5588786e-01  -1.9141880e+00   8.6910064e-01   2.7488357e+00  -1.7197885e+00   8.4996300e-01  -3.9292382e-01  -7.8931788e-02  -1.1778004e-01  -4.3206871e-01   2.8294418e+00   2.2210059e+00   1.1594420e+00   1.5260561e+00  -3.8028194e-01  -5.6982928e-01  -8.5464997e-01   2.0258087e-01   1.3037602e+00   1.8982571e+00   5.4671192e+00   1.7470105e+00  -1.7889236e+00   2.8128122e+00  -2.8748686e-01   2.4875646e+00  -8.2019306e-01   8.3305478e-01  -6.1613721e-01  -3.7830453e-01   6.1198516e-01   7.3552168e-04   7.7265857e-01  -1.5986410e+00   2.7468494e-01   3.1430050e-01   6.2928602e-01  -1.6228706e-01   1.2822622e+00   1.3340788e+00   7.4859015e-01   1.6082463e+00   7.2781692e-01   2.5045203e+00   1.8052333e+00  -1.4120193e+00   1.6059437e-01   9.2857424e-01   1.1271414e-01   1.9902364e+00   2.3484375e+00   1.9008997e+00   9.4762590e-01   2.7217719e-02   1.6021457e+00   3.4622991e+00  -2.3109423e+00   8.3779933e-01  -1.4582717e+00   7.5035019e-01  -3.0538518e+00   3.4812511e+00   8.8157654e-01   8.4378684e-02   2.1963267e+00   3.0844155e+00   1.0150506e+00   3.1836331e+00  -4.9870571e-01  -1.3132578e+00   1.0982948e+00   1.1283638e+00  -8.7445661e-01  -2.1017424e+00  -2.5170034e-01  -5.1929900e-02
  -8.2156956e-01  -1.3460756e-01  -2.7536171e-01  -1.0883239e+00   9.7808096e-01   1.5011917e-01  -2.9077108e+00  -2.1794956e+00   1.7842872e+00  -2.2713344e-01  -1.9303309e+00  -5.2203432e-01  -1.7949165e+00  -4.7793288e-01  -6.5170053e-01  -1.4455652e+00   2.3076517e+00   2.7522797e+00  -1.5279387e+00   8.4938632e-01  -7.2002224e-01  -6.9060049e-02   3.3843162e-01  -5.6091418e-01   2.6261744e+00   1.3409189e+00   8.9573449e-01   1.3547295e+00   4.1388034e-01   3.2533911e-02  -5.4710300e-01  -5.7720105e-01   6.5022172e-01   1.5731419e+00   3.9001352e+00   1.3485139e-01  -1.7069051e+00   1.9578771e+00  -2.1894316e-01   1.6236907e+00  -1.2293773e+00   6.9131519e-01   1.8239798e-01   4.8751875e-01   1.0688309e+00   9.4400334e-01   1.2885659e+00  -8.5081026e-01   1.0834953e+00   9.9537491e-01   1.3716934e+00   3.2661210e-01   1.2375852e+00   2.0213313e+00   1.2271950e+00   2.1973834e+00   1.3515618e+00   2.1674108e+00   2.6872875e+00  -6.1495126e-01   1.3881459e+00   5.9857357e-01   1.4209180e+00   1.5474444e+00   2.5119051e+00   6.7583390e-01   1.0053275e+00  -3.0281581e-01   1.0312381e+00   2.4862725e+00  -2.0942125e+00   1.5291000e-01  -1.2155189e+00   1.0091892e+00  -1.7817968e+00   3.4912301e+00   3.0744164e-01   1.8102581e-01   4.1225526e+00   3.4395572e+00   1.9308389e+00   2.9166992e+00   6.5339065e-02  -7.7384311e-02   1.4359102e+00   1.2099670e+00  -2.7476795e-01  -1.0664138e+00  -2.8977246e-02  -8.5763538e-02
  -9.1254972e-01  -1.4176255e-01  -2.7737569e-02  -1.0182535e+00   8.4304363e-01   9.0372141e-02  -2.7832743e+00  -1.8506970e+00   1.7747164e+00  -2.7730246e-01  -1.7432266e+00  -1.8596000e-01  -1.5226579e+00  -1.2681106e-02  -7.0622304e-01  -1.3842982e+00   2.8085794e+00   3.0445267e+00  -1.3498742e+00   9.7719511e-01  -7.5464476e-01   4.6688327e-01   6.3357000e-01  -7.2406534e-01   2.9905614e+00   1.1289566e+00   6.3672536e-01   1.7061997e+00   9.4375039e-01   3.6679958e-02  -3.9577799e-01  -1.3966295e+00   5.7238218e-01   1.4651009e+00   4.8677674e+00  -5.6646161e-02  -7.7726462e-01   1.6097905e+00   2.3813541e-01   1.2529242e+00  -1.1244281e+00   7.1068348e-01   2.9673847e-01   3.1916807e-01   1.2992434e+00   6.8551008e-01   1.1019577e+00  -1.4705935e+00   9.7485663e-01   2.8963580e-01   8.5479676e-01  -3.3035180e-02   4.5560634e-02   1.4468249e+00   4.3322213e-01   1.3009763e+00   1.1593210e+00   1.6786258e+00   2.2923621e+00  -4.8189240e-01   1.5178589e+00   3.1270350e-01   1.9147359e+00   1.8785589e+00   3.4446064e+00   5.3252130e-01   1.8789891e+00   1.1045859e-01   2.7904296e-01   1.6701028e+00  -2.0798849e+00  -4.3584641e-01  -1.1894173e+00   1.1965895e+00  -1.4240817e+00   3.5570118e+00   1.4931603e+00   1.5988739e-01   5.1317170e+00   2.6483662e+00   2.5701840e+00   3.7019697e+00   7.1989689e-01   8.2889297e-01   1.4417552e+00   1.2039615e+00  -5.7298352e-02  -8.3338021e-01  -6.5763089e-02  -2.9850644e-01
  -7.4127445e-01  -2.5387853e-01  -1.3979741e-01  -9.5921148e-01   6.5528242e-01   1.2770317e-01  -2.8596569e+00  -1.6325059e+00   1.4520111e+00  -4.3200281e-01  -1.4934848e+00  -1.5045893e-02  -1.3850361e+00   3.9337192e-01  -9.6085006e-01  -1.6265797e+00   3.4879939e+00   3.0170576e+00  -1.4983800e+00   8.4749495e-01  -1.0407111e+00   6.8293266e-01   5.9471919e-01  -8.8896101e-01   2.8312824e+00   9.4398889e-01   3.5926248e-01   1.5276656e+00   1.2220707e+00  -4.2249133e-01  -2.7113012e-01  -1.6759198e+00   4.8061384e-01   1.1389589e+00   5.2583441e+00  -4.4001020e-01   7.2336472e-02   1.0514371e+00   3.0043416e-01   4.4204677e-01  -1.0849232e+00  -4.2639482e-01   9.8609009e-01   3.3229689e-01   1.5214416e+00   5.0567403e-01   1.5385702e+00  -1.5406307e+00   1.2186765e+00   2.9150524e-01   8.3858502e-01  -5.0892080e-01  -1.8254260e-01   1.0734179e+00  -1.1302898e-01   2.9165553e-01   1.6730722e+00   1.4569869e+00   2.5907400e+00  -2.5917443e-01   1.8727437e+00   1.3439626e-01   3.0039024e+00   1.9323718e+00   3.7519237e+00   2.8418576e-01   1.8732606e+00   3.1659262e-01  -2.2317342e-01   1.0376647e+00  -1.7140082e+00  -8.6863378e-01  -1.2100021e+00   8.9227490e-01  -1.1750215e+00   3.4769726e+00   2.0990060e+00   4.7331698e-02   6.8012027e+00   2.4342148e+00   3.4982131e+00   3.4169198e+00   7.6326939e-01   7.1079349e-01   1.3830887e+00   1.0336591e+00   2.2727710e-01  -1.2652151e+00   1.6162150e-01  -3.1364802e-01
  -5.4546499e-01  -2.0922378e-01   1.8615671e-02  -1.0502491e+00   7.2110863e-01   1.5746800e-01  -2.5355893e+00  -1.5877134e+00   1.5374620e+00  -4.4390831e-01  -1.0647080e+00   1.8289767e-01  -8.9722148e-01   1.0770973e+00  -5.1852629e-01  -1.6146261e+00   3.4909122e+00   3.1749956e+00  -1.4134851e+00   4.5192374e-01  -9.2766882e-01   1.2969655e+00   7.5830087e-01  -1.1127220e+00   3.0138848e+00   1.1425635e+00   3.1119018e-01   1.6080630e+00   1.9532929e+00  -2.0563382e-01   2.2450062e-01  -2.1403328e+00   4.6943470e-01   7.2498017e-01   4.9885875e+00  -7.6889887e-01   4.2437183e-01   8.6318168e-01   3.7262955e-01   5.1071974e-01  -9.3247907e-01  -8.6812459e-01   1.2251947e+00   6.6230428e-01   1.6084480e+00   5.7275256e-01   1.7600600e+00  -1.2434850e+00   1.2863142e+00   1.1521985e-01   6.6812479e-01  -8.6768580e-01  -6.5446526e-01   1.0302398e+00  -4.0369873e-01   4.9094328e-01   1.5613666e+00   1.4909259e+00   2.7787028e+00   2.3982280e-01   1.9907175e+00   1.3297779e-01   3.3834039e+00   2.4339101e+00   3.7698350e+00  -9.2833264e-02   2.1197501e+00   5.1387776e-01  -4.0720546e-01   5.2757225e-01  -1.4881144e+00  -1.1665180e+00  -9.4369288e-01   1.0522519e+00  -8.0262902e-01   3.8339417e+00   1.4180071e+00  -8.5337815e-01   7.0554612e+00   2.1105587e+00   3.4733221e+00   3.6310549e+00   1.5434834e+00   1.2266506e+00   1.2817875e+00   7.9232356e-01   3.2909587e-01  -9.8994569e-01   1.2326459e-01  -3.8971740e-01
  -5.4287952e-01  -1.8229303e-01  -1.2292846e-01  -9.7023475e-01   5.8285542e-01   3.8183394e-01  -2.8358639e+00  -1.3865845e+00   1.5497776e+00  -2.6163594e-01  -1.1569904e+00   4.6954127e-01  -1.1053031e+00   1.3989089e+00  -7.3443952e-01  -1.5217845e+00   3.7249686e+00   3.2890962e+00  -1.6028307e+00   5.2110747e-02  -1.2631587e+00   1.7557987e+00   5.5626251e-01  -1.1253541e+00   2.5318892e+00   1.0192834e+00   8.7156868e-02   1.5923070e+00   2.1456989e+00  -4.2444540e-01   4.2199012e-02  -2.4126285e+00   3.7188023e-01   5.7362859e-01   4.6484465e+00  -1.5137008e+00   1.0527131e+00   4.0704443e-01   6.3288719e-01  -5.6534060e-02  -7.8383596e-01  -8.6051952e-01   1.6578008e+00   7.0945688e-01   1.4694122e+00   3.5890904e-01   2.0626682e+00  -8.8489431e-01   1.1904292e+00  -1.7485454e-02   4.5209799e-01  -1.0141426e+00  -9.4697140e-01   8.8806608e-01  -5.2670814e-01   8.0617283e-02   1.9527711e+00   1.4412227e+00   3.1880309e+00   6.5558754e-01   2.1665796e+00   2.0547417e-01   3.9058450e+00   2.6390361e+00   3.6385350e+00  -1.6715277e-01   2.0673112e+00   5.0971435e-01  -9.7438543e-01  -2.3874248e-01  -1.3175966e+00  -1.2908094e+00  -9.2091563e-01   8.2745180e-01  -4.7250274e-01   3.6611574e+00   1.8592612e+00  -8.1007896e-01   7.5600080e+00   2.2796491e+00   3.9651515e+00   3.5495206e+00   1.4879792e+00   1.6961554e+00   1.3589327e+00   8.1017826e-01  -1.2022574e-01  -9.7212246e-01   3.4551247e-01  -2.9824455e-01
  -4.7954293e-01  -1.7596874e-01   7.3364907e-03  -9.8853042e-01   7.7433085e-01   3.7212410e-01  -2.3258628e+00  -1.3210247e+00   1.4191534e+00  -5.2966501e-01  -7.3367841e-01   5.9900041e-01  -5.8349458e-01   1.9119228e+00  -1.8011490e-01  -1.7025313e+00   3.2643083e+00   3.4861461e+00  -1.6525448e+00  -4.0723108e-01  -9.4085268e-01   2.1908321e+00   8.2798388e-01  -1.3024992e+00   2.7053362e+00   1.4331902e+00   2.6496601e-01   1.6579425e+00   2.6783432e+00  -2.8465050e-01   6.2385756e-01  -2.4077304e+00   1.1194576e-01   4.2213678e-02   4.0185924e+00  -1.6761122e+00   1.1227530e+00   5.6057652e-01   2.0455486e-01  -1.7118275e-01  -4.7333846e-01  -1.6460928e+00   1.8539411e+00   6.3213401e-01   1.4673714e+00   1.0896122e-01   2.1478380e+00  -7.5217525e-01   1.1357183e+00  -2.5662903e-01   7.4524826e-02  -1.4002208e+00  -1.0602928e+00   6.5917182e-01  -9.4924353e-01   1.0864731e-01   1.7354151e+00   1.4079203e+00   3.2662955e+00   1.2014815e+00   2.3953990e+00   3.5951432e-01   4.1822681e+00   2.8040341e+00   3.4632575e+00  -1.9083992e-01   2.3175519e+00   5.8525794e-01  -1.0352836e+00  -7.9704814e-01  -1.0760868e+00  -1.3246742e+00  -4.7692396e-01   9.4784833e-01  -2.4913329e-01   3.9626957e+00   1.2323557e+00  -1.0930310e+00   7.0933941e+00   2.3954435e+00   3.8334055e+00   3.2341311e+00   2.0139171e+00   1.5824114e+00   1.2679674e+00   4.4765529e-01   1.1898902e-01  -1.2747999e+00   2.9934786e-01  -4.7064332e-01
  -5.4307433e-01  -2.1932939e-01  -1.3410314e-01  -1.1906974e+00   1.0751345e+00   6.8740590e-01  -2.6483988e+00  -1.3933927e+00   1.4926165e+00  -4.1387027e-01  -9.0846576e-01   4.0694262e-01  -4.7426218e-01   1.9016449e+00  -2.7124845e-01  -1.6422442e+00   3.2348186e+00   3.6023317e+00  -1.5228926e+00  -6.1655226e-01  -5.4895773e-01   2.7811585e+00   7.9815768e-01  -1.2816596e+00   2.9904251e+00   1.8437365e+00   5.2670892e-01   1.8651282e+00   2.8809238e+00  -4.7327593e-02   6.0692894e-01  -2.3298296e+00   1.0101301e-01   2.9110467e-01   4.5235140e+00  -1.0669077e+00   1.2114224e+00   4.6861713e-01   3.1482897e-01  -8.7422110e-01  -2.9786516e-01  -2.1065713e+00   1.7822004e+00   4.8079627e-01   1.5239665e+00   1.4390455e-01   1.9347160e+00  -7.0470397e-01   1.2536010e+00   5.1169970e-02  -1.9237827e-01  -1.3923935e+00  -1.3296086e+00   2.2986888e-01  -1.2025428e+00  -3.2109966e-01   1.8941023e+00   1.3769100e+00   3.5271089e+00   1.2034953e+00   2.2156170e+00   1.4701612e-01   4.2488499e+00   2.8715388e+00   3.4546035e+00  -3.6341445e-02   2.4831428e+00   1.0021460e+00  -1.5459576e+00  -1.2795913e+00  -9.2413114e-01  -1.9202823e+00  -4.6678714e-01   4.9910194e-01  -5.2888682e-01   2.6874046e+00   1.6588394e+00  -3.4711735e-01   7.7083623e+00   3.4692714e+00   4.5314787e+00   3.3500944e+00   2.1287156e+00   1.5818122e+00   1.1687724e+00   5.1825901e-01  -4.4072870e-01  -1.5335202e+00   5.9518416e-01  -5.1821788e-01
  -6.7507440e-01  -2.1716794e-01   3.8756717e-02  -1.0742237e+00   1.3149713e+00   8.3886161e-01  -2.4542375e+00  -1.4001976e+00   1.7892166e+00  -1.4419124e-01  -8.4043149e-01   4.4517816e-01  -4.4476908e-01   2.0724307e+00   1.7816655e-01  -1.4354531e+00   2.5552017e+00   3.6228747e+00  -1.6960815e+00  -1.2372414e+00  -3.7602897e-01   3.2000738e+00   1.1086658e+00  -1.0589313e+00   2.8972761e+00   2.3186396e+00   8.2943882e-01   2.1151786e+00   3.0161096e+00   2.2065931e-01   7.3045599e-01  -2.1859759e+00  -6.5681545e-02   2.6293067e-01   3.8905675e+00  -1.0500926e+00   9.3903460e-01   7.1976794e-01  -2.5855903e-02  -8.2022307e-01  -1.9119801e-01  -1.7667244e+00   1.6869204e+00   4.5183138e-01   1.2323743e+00  -6.3076608e-02   1.7781784e+00  -2.4392293e-01   9.7958374e-01  -1.0144769e-01  -5.6212417e-01  -1.1902075e+00  -1.2963717e+00   2.7763701e-01  -1.0388598e+00   3.1340404e-01   1.5723853e+00   1.4030842e+00   3.7492894e+00   1.6745886e+00   2.3769370e+00   4.4861332e-01   3.8042152e+00   2.7344967e+00   3.0644784e+00   2.8842380e-01   2.5729839e+00   7.6520026e-01  -1.7041402e+00  -1.9003554e+00  -9.6631154e-01  -1.7526819e+00  -2.6071686e-01   5.7953917e-01  -2.9896660e-01   2.7119493e+00   9.8912978e-01  -1.6502509e-01   6.4590421e+00   4.2047345e+00   4.0913002e+00   3.0464376e+00   2.2461661e+00   1.8386306e+00   1.3736212e+00   5.4636306e-01  -1.0287457e+00  -1.3796646e+00   6.4900382e-01  -5.7260161e-01
  -6.6588129e-01  -3.2755691e-01  -2.1092106e-02  -1.0919278e+00   1.3132954e+00   9.2848143e-01  -2.2508584e+00  -1.0713515e+00   1.3688695e+00  -3.5333536e-01  -6.1647483e-01   5.7940724e-01   1.1699573e-01   2.0675348e+00   1.5975722e-01  -1.4685955e+00   2.0153684e+00   3.3325943e+00  -1.3583322e+00  -1.3032554e+00   3.1669906e-02   3.5756822e+00   1.0345873e+00  -1.1258948e+00   3.1985236e+00   2.5300420e+00   8.9023728e-01   2.1895239e+00   3.0625880e+00   6.9808614e-02   9.5005176e-01  -1.9654877e+00  -7.7235333e-03   4.5501028e-01   5.0839916e+00   6.0130937e-01   1.4228781e+00   6.1742454e-01   1.5080517e-02  -1.2333290e+00   2.6280343e-01  -2.3349739e+00   1.1398468e+00  -1.8738318e-01   1.2605309e+00  -3.8994291e-01   9.2719149e-01  -1.0057234e+00   6.9702574e-01  -4.1202660e-01  -1.2575392e+00  -1.4833454e+00  -1.9706671e+00  -6.7128255e-01  -1.9921567e+00  -8.5188514e-01   9.6267062e-01   6.7935182e-01   3.1789248e+00   1.4812226e+00   2.0093529e+00   1.7561343e-01   3.4792044e+00   2.6843665e+00   3.1158885e+00   6.1178990e-01   3.1440980e+00   1.3883115e+00  -2.1196077e+00  -2.2561039e+00  -9.2005152e-01  -1.8882736e+00  -3.2126594e-01   2.5031566e-01  -5.0081408e-01   1.5416089e+00   2.1398684e+00   1.0756209e+00   6.1106301e+00   3.8669545e+00   4.5747894e+00   3.2172873e+00   2.4352579e+00   1.6815154e+00   1.1655751e+00   3.7607502e-01  -1.2513347e+00  -1.7134925e+00   6.4806112e-01  -7.3791175e-01
  -7.9449051e-01  -3.5273087e-01  -7.3230109e-02  -7.9578577e-01   1.1552382e+00   9.4419871e-01  -2.2882308e+00  -8.3404459e-01   1.1624179e+00  -2.5822335e-01  -7.4420400e-01   4.1543370e-01  -2.5230963e-01   1.7971294e+00   9.7235251e-02  -1.4574324e+00   9.2752388e-01   2.7346316e+00  -1.5902568e+00  -2.0768918e+00  -7.7832592e-02   3.6876811e+00   9.6303285e-01  -5.5852695e-01   2.5554630e+00   2.8127754e+00   8.4700554e-01   2.0879582e+00   2.5117608e+00  -1.7680333e-01   6.8033589e-01  -1.4688816e+00   2.9289189e-01   6.1434791e-01   5.2205706e+00   1.2554539e+00   1.4916305e+00   5.7753219e-01   6.6789246e-02  -7.9856522e-01   2.6000374e-01  -2.1403170e+00   1.0759615e+00  -2.9656145e-01   6.7772268e-01  -9.3825957e-01   7.5083126e-01  -5.6593713e-01   1.1600117e-01  -8.5650941e-01  -1.5456444e+00  -1.3777214e+00  -1.6512971e+00  -8.1959294e-01  -1.7561629e+00  -6.6211572e-01   5.0881463e-01   5.9890439e-01   3.1338283e+00   1.4517187e+00   1.6494230e+00   3.3582073e-01   2.6583277e+00   2.4119843e+00   2.4709733e+00   1.1617111e+00   2.8565670e+00   1.0239563e+00  -2.1627832e+00  -2.6877109e+00  -1.0396762e+00  -1.2207785e+00  -5.0611507e-01   2.2861539e-01  -4.6047160e-01   1.5680303e+00   1.6488491e+00   1.1903865e+00   3.9600938e+00   3.5582317e+00   3.8256995e+00   2.4893302e+00   2.1851373e+00   1.5341966e+00   1.4111041e+00   3.5520646e-01  -1.5493791e+00  -1.5153187e+00   6.1885910e-01  -6.3585650e-01
  -9.1763792e-01  -4.3698095e-01  -2.1985766e-01  -9.2160340e-01   1.3227760e+00   1.0499400e+00  -2.2098135e+00  -9.8979182e-01   8.7375235e-01  -4.7108679e-01  -7.4653607e-01   4.0264858e-02  -1.5659044e-01   1.4469403e+00  -6.0743791e-02  -1.6993227e+00   5.4423761e-01   2.8830892e+00  -1.3481551e+00  -2.1606932e+00   5.5435987e-01   3.6683227e+00   8.4456654e-01  -5.0588467e-01   2.4541751e+00   2.9519307e+00   1.1249522e+00   1.9398877e+00   2.2523535e+00   1.5554082e-01   5.8947338e-01  -7.8274679e-01  -1.7817558e-01   5.6637682e-01   4.2809217e+00   1.4903163e+00   9.2461929e-01   7.2961347e-01  -1.1449323e-01  -1.4641803e+00   4.3972284e-01  -2.7621570e+00   1.0551188e+00  -6.0215113e-01   6.3733257e-01  -8.3096300e-01   5.1663824e-01  -4.4320018e-01   3.3492126e-01  -2.7874724e-01  -1.4126930e+00  -9.7543196e-01  -9.7669822e-01  -9.5490602e-01  -1.5363598e+00  -6.2860962e-01   7.5943750e-01   5.8659823e-01   3.4537345e+00   1.4470302e+00   1.6731063e+00   8.7812635e-02   2.6208805e+00   1.9714621e+00   1.9780576e+00   1.0739263e+00   2.9092349e+00   9.5502608e-01  -2.1570623e+00  -2.9552752e+00  -1.0064916e+00  -1.1639136e+00  -3.2244409e-01  -2.4045657e-02  -7.6214330e-01   3.5813717e-01   1.5480787e+00   2.6915603e+00   3.3244653e+00   4.9193483e+00   4.2754282e+00   1.8024067e+00   2.0643515e+00   9.9541003e-01   1.4135318e+00   2.4134225e-01  -1.2726042e+00  -1.8253646e+00   8.5596973e-01  -7.1224275e-01
  -8.3427407e-01  -4.2356340e-01  -2.3413986e-01  -8.7939687e-01   1.4430916e+00   1.3309027e+00  -2.0678364e+00  -1.0015331e+00   1.2449433e+00   4.5619314e-02  -7.6434804e-01   1.9548857e-01  -2.3653625e-01   1.3075059e+00   2.3091345e-01  -1.4586714e+00  -1.8318624e-01   2.7089955e+00  -1.3862346e+00  -2.6691531e+00   5.9987750e-01   3.8172117e+00   5.7778494e-01  -4.3325200e-01   1.9625527e+00   3.0749584e+00   1.3367638e+00   1.9070687e+00   2.0102708e+00   2.8496726e-01   4.2873378e-01  -4.7518295e-01  -1.3588065e-01   7.2403618e-01   3.2963290e+00   1.5218879e+00   4.6951443e-01   8.6292540e-01  -2.0142602e-01  -1.2321957e+00   6.4087514e-01  -1.7075901e+00   4.9427362e-01  -7.0124565e-01   1.6182657e-01  -8.7535592e-01   1.1793420e-01  -6.4045311e-02  -8.4480866e-02  -2.6217474e-01  -1.6945227e+00  -6.7204818e-01  -9.3959323e-01  -7.9466847e-01  -1.0129383e+00   1.3893385e-01   3.8857370e-01   5.0058361e-01   3.6443586e+00   1.7795659e+00   1.6414263e+00   4.7709200e-01   1.7356546e+00   1.9118680e+00   1.1975984e+00   1.2316108e+00   2.7288568e+00   6.3053583e-01  -2.0249136e+00  -3.0291880e+00  -1.1572418e+00  -6.3152088e-01  -3.6498859e-01  -3.8718647e-02  -6.6849576e-01   1.3281491e-01   1.0689539e+00   3.1527416e+00   1.6306735e+00   5.4279363e+00   3.6487459e+00   1.6115423e+00   1.7979556e+00   1.2970227e+00   1.5694690e+00   2.7528696e-01  -2.5204426e+00  -1.3902047e+00   9.1438856e-01  -6.1016030e-01
  -1.0463177e+00  -3.0477944e-01  -6.5334074e-01  -9.6321394e-01   1.3716076e+00   1.7615032e+00  -2.8113452e+00  -1.1895800e+00   1.3167361e+00   4.4890391e-01  -1.4766261e+00   7.8823590e-02  -1.1463974e+00   8.4190310e-01  -3.6033308e-01  -1.2174048e+00  -4.8598570e-01   2.8200503e+00  -1.4551509e+00  -3.0368371e+00   4.1672806e-01   3.9822278e+00  -4.1912024e-02  -1.5131626e-01   1.0914597e+00   3.1092132e+00   1.3100172e+00   1.7539986e+00   1.5684861e+00   3.8934135e-01  -2.3157660e-01   1.3448527e-01  -2.7828674e-01   1.0220458e+00   1.6560630e+00   1.1046084e+00  -8.6393670e-02   4.9786983e-01   1.6988895e-01  -1.6699596e+00   7.5990920e-01  -6.3028339e-01   4.2471943e-01  -5.7443905e-01  -3.3285758e-01  -6.5614894e-01   1.3399522e-01   8.1741814e-01  -1.6987637e-01   2.3301598e-01  -1.3782931e+00   1.0182930e-01  -1.4228465e-01  -2.9783737e-01   1.3710096e-02   9.6266960e-01   1.1160863e+00   9.1243511e-01   4.5398062e+00   1.8141998e+00   1.6171833e+00   4.0167145e-01   1.4418589e+00   1.5860189e+00   1.7523134e-01   1.1347636e+00   2.3350993e+00   1.3692349e-01  -1.9627192e+00  -3.1720438e+00  -1.2893250e+00  -9.2196053e-02  -4.2105353e-01  -5.0117498e-01  -7.9178886e-01  -8.2824883e-01   8.8100394e-01   4.0327338e+00   6.7047156e-01   6.8081112e+00   3.7322668e+00   1.0730665e+00   1.2037313e+00   1.5415737e+00   1.7895703e+00   5.5077631e-01  -3.2105959e+00  -1.0227856e+00   1.3065129e+00  -3.9345825e-01
  -9.9832691e-01  -4.5192154e-01  -7.0993351e-01  -8.5005868e-01   1.4666292e+00   1.8822655e+00  -2.6608970e+00  -1.0448314e+00   1.2418557e+00   5.9597206e-01  -1.4791417e+00   1.9252017e-04  -1.1516317e+00   3.5016522e-01  -3.4973022e-01  -1.2867014e+00  -9.7412431e-01   2.3640661e+00  -1.4652705e+00  -3.1356858e+00   5.4630002e-01   3.7930423e+00  -1.9599117e-01  -3.5877922e-02   9.0863612e-01   3.1696628e+00   1.5620943e+00   1.7065858e+00   1.0673769e+00   1.6403853e-01  -3.5822952e-01   6.9525661e-01  -3.5405965e-02   1.3952921e+00   2.1319519e+00   2.1188199e+00  -1.2882749e-01   5.5960373e-01   1.5809813e-01  -1.6666160e+00   8.5757308e-01  -4.8605050e-01  -2.5109633e-01  -1.1009827e+00  -5.7093538e-01  -9.8914420e-01  -5.3391292e-01   3.8169111e-01  -5.3957363e-01   7.3457720e-02  -1.7493466e+00   1.1061683e-01  -2.1731660e-01  -7.3969642e-01  -1.0341922e-03   6.3122660e-01   6.3472230e-01   4.5539404e-01   4.1677858e+00   1.5646510e+00   1.4382915e+00   4.5903620e-01   6.3843553e-01   1.1253547e+00   3.6008845e-02   1.5925898e+00   2.3109065e+00   1.2024713e-01  -1.8925984e+00  -3.0579974e+00  -1.3481426e+00   2.6620879e-01  -7.0924158e-01  -6.5965254e-01  -1.0257531e+00  -1.4648460e+00   1.3344329e+00   4.9531746e+00  -2.1494219e-01   6.9162804e+00   3.6001785e+00   7.4808118e-01   7.7783066e-01   1.0705095e+00   1.8683776e+00   5.5161389e-01  -3.8687798e+00  -1.2224413e+00   1.3439137e+00  -4.1037202e-01
  -1.0993067e+00  -4.4372352e-01  -7.0474029e-01  -8.1657132e-01   1.5406127e+00   1.8930185e+00  -2.4177662e+00  -1.0116683e+00   1.0735144e+00   5.5497137e-01  -1.5335275e+00  -2.1723158e-01  -1.2812348e+00  -2.0623090e-02  -2.0623676e-01  -1.2545304e+00  -1.7705283e+00   2.0334359e+00  -1.3835567e+00  -3.3425996e+00   7.4541931e-01   3.7025372e+00  -2.0581507e-01   1.4138238e-01   8.0222138e-01   3.4165399e+00   1.7415326e+00   1.6638132e+00   8.1576216e-01   2.5201142e-01  -2.4106405e-01   1.3186601e+00   2.4069060e-02   1.4391255e+00   1.4771169e+00   2.6541996e+00  -6.7354759e-01   4.5614447e-01   3.2381038e-02  -1.5329663e+00   9.5906984e-01  -1.3961123e-01  -6.5161028e-01  -1.2165748e+00  -8.1979436e-01  -1.0977069e+00  -9.2056151e-01   4.6452709e-01  -7.8447180e-01  -1.4636609e-01  -1.7968933e+00   3.2633768e-01   1.6846270e-01  -6.6653175e-01   3.5130557e-01   1.0790533e+00   3.4583643e-01   3.9016073e-01   3.9669348e+00   1.3619208e+00   1.3367947e+00   3.1480075e-01  -2.9916888e-02   6.1277727e-01  -3.9301416e-01   1.6955788e+00   2.3179762e+00  -1.8253415e-01  -1.5845273e+00  -2.9996517e+00  -1.3663298e+00   8.4385123e-01  -5.8747110e-01  -5.9381343e-01  -1.0441059e+00  -1.6218702e+00   8.8776383e-01   5.1856010e+00  -1.9038022e+00   6.8167471e+00   2.9145787e+00   1.6887875e-01   7.6712958e-01   8.8546769e-01   1.9138443e+00   4.4921804e-01  -3.7232511e+00  -1.0658579e+00   1.2670640e+00  -5.0481447e-01
  -9.4842233e-01  -6.0487003e-01  -4.9811883e-01  -8.3208081e-01   1.5792719e+00   1.7859797e+00  -1.6651547e+00  -6.7266641e-01   7.4404471e-01   3.5889071e-01  -1.0269769e+00  -3.3951162e-01  -5.8935624e-01  -2.2493382e-01   3.8905809e-03  -1.1897979e+00  -1.9646572e+00   1.5508025e+00  -7.0628679e-01  -2.9143241e+00   1.2406686e+00   3.5374596e+00  -1.1594793e-01  -2.2790379e-02   1.2503130e+00   3.1217095e+00   1.8922655e+00   1.5983478e+00   7.9039929e-01   4.7212450e-01   2.0131361e-01   1.5784348e+00   2.2559482e-01   1.6345410e+00   2.2015092e+00   3.9726403e+00  -6.5011974e-01   1.0173746e-01   1.7271310e-01  -1.8288177e+00   1.0810748e+00  -5.5246566e-01  -1.4044539e+00  -1.6040882e+00  -6.5760323e-01  -1.1030644e+00  -1.8303903e+00  -3.3645627e-01  -8.9599007e-01  -4.6219258e-01  -2.0794437e+00   1.3027027e-01  -4.0163274e-01  -1.2808952e+00  -1.5545542e-01   1.8824136e-01  -3.8765339e-01  -4.2786301e-01   2.8609111e+00   8.0530259e-01   9.7441485e-01  -2.7078052e-01  -6.2843328e-01   2.6413044e-01  -1.0459296e-01   1.5485587e+00   2.6979228e+00   1.7213633e-01  -1.6509096e+00  -2.8462455e+00  -1.1255467e+00   7.8632203e-01  -5.1706800e-01  -4.9784332e-01  -9.1865586e-01  -2.7099539e+00   1.7441250e+00   6.1344659e+00  -2.3145969e+00   5.9912674e+00   2.8388080e+00   3.0732279e-01   1.1568918e+00   8.0049400e-01   1.6317948e+00   1.9242986e-01  -3.1934639e+00  -8.6760118e-01   1.0275288e+00  -7.2120604e-01
  -9.0991791e-01  -6.3525545e-01  -4.2315318e-01  -8.3908030e-01   1.8566871e+00   1.7855014e+00  -1.2995034e+00  -7.7156021e-01   7.6104165e-01   3.6074123e-01  -1.1314740e+00  -6.7294828e-01  -6.4234358e-01  -6.5457911e-01   3.0575290e-01  -1.3459358e+00  -2.3992046e+00   1.3088388e+00  -7.1959534e-01  -2.8710318e+00   1.5250325e+00   3.2824343e+00  -5.0323283e-02  -2.5630729e-02   1.3988643e+00   3.4437795e+00   2.2101606e+00   1.5977414e+00   5.2401633e-01   3.7914279e-01   3.8599353e-01   2.1028845e+00   3.2978027e-01   1.5706257e+00   1.8248766e+00   4.3213777e+00  -1.2579707e+00   2.1657204e-01  -1.3838428e-01  -1.6180405e+00   1.0217879e+00  -4.1693228e-01  -1.8099095e+00  -1.7023713e+00  -6.9688368e-01  -1.1695020e+00  -2.0430327e+00  -5.1787727e-01  -9.5415661e-01  -5.4804719e-01  -2.0238158e+00   1.7728823e-01  -5.7869935e-02  -1.1641925e+00   1.7457531e-01   6.4858880e-01  -5.9417648e-01  -3.6820593e-01   2.5506374e+00   5.2012998e-01   9.5977801e-01  -2.9293571e-01  -1.2412852e+00  -1.2366157e-01  -1.7708354e-01   1.6262504e+00   2.5927628e+00  -9.2715321e-02  -1.1677212e+00  -2.4593642e+00  -1.0430737e+00   1.2548905e+00  -4.5265805e-01  -3.5960569e-01  -1.1441768e+00  -2.5158284e+00   1.2106623e+00   5.9076005e+00  -3.2463567e+00   5.9347394e+00   2.1234100e+00  -1.0189244e-01   1.0416872e+00   3.2254823e-01   1.5653371e+00   8.2042747e-02  -3.2811580e+00  -9.9821619e-01   9.7803190e-01  -8.1930279e-01
  -7.8724426e-01  -5.7256569e-01  -5.5462649e-01  -1.0344569e+00   1.7824992e+00   1.7385272e+00  -1.2216806e+00  -9.1080617e-01   7.0420649e-01   3.6268094e-01  -1.1333100e+00  -1.0093372e+00  -8.0131947e-01  -9.6726701e-01   1.7260597e-01  -1.3686662e+00  -2.2553954e+00   1.1463136e+00  -3.2026954e-01  -2.6749370e+00   1.6170412e+00   2.9141706e+00  -4.9011189e-01  -2.0382461e-01   1.0081647e+00   2.8422702e+00   2.1613192e+00   1.1805720e+00   3.1499513e-01   8.5555946e-01   2.8076325e-01   2.2668542e+00   2.0576471e-01   1.3550571e+00   1.8782622e-01   3.4876029e+00  -1.6611992e+00  -3.0713695e-01   4.5638240e-01  -1.5598835e+00   9.2954698e-01  -2.4810467e-01  -1.7275941e+00  -1.2125149e+00  -7.0021724e-01  -5.9735016e-01  -1.8314817e+00   3.2085823e-02  -5.9524359e-01  -1.5460181e-01  -1.3129474e+00   4.6335270e-01   4.1630042e-01  -7.0630648e-01   1.0682233e+00   1.1839563e+00  -2.3706860e-01  -1.6844071e-01   2.6664990e+00   4.4718445e-01   8.3636295e-01  -6.8434835e-01  -1.3103608e+00  -2.3161010e-01  -4.3992947e-01   7.1683273e-01   2.2828632e+00  -3.5036827e-01  -8.5796792e-01  -2.1082361e+00  -8.1539806e-01   1.3456963e+00  -4.3061215e-01  -1.5596756e-01  -8.6988806e-01  -2.8707191e+00   4.3431221e-01   5.7170104e+00  -3.5580768e+00   5.8229015e+00   1.8162903e+00  -4.2003267e-01   1.1467474e+00   4.8355326e-01   1.4412986e+00  -1.0513931e-01  -2.6626907e+00  -2.2567291e-01   9.2073678e-01  -7.0493252e-01
  -8.2841054e-01  -5.3684940e-01  -5.7575705e-01  -1.0307769e+00   1.8052737e+00   1.6091191e+00  -1.0614721e+00  -8.5710188e-01   6.3529915e-01   3.1668761e-01  -1.1807198e+00  -1.1415774e+00  -9.6812140e-01  -1.3676023e+00   2.7894169e-01  -1.3928808e+00  -2.4324897e+00   7.4654057e-01  -3.0383106e-01  -2.5160966e+00   1.5603945e+00   2.5278940e+00  -5.8535131e-01  -2.7496519e-01   9.1265010e-01   2.5919115e+00   2.2373782e+00   1.0985418e+00   1.4602625e-01   8.6789789e-01   3.3737882e-01   2.4685044e+00   2.2683568e-01   1.2443604e+00  -5.4240894e-01   3.2426696e+00  -1.7866487e+00  -6.1205815e-01   7.1897888e-01  -1.2680161e+00   8.8456361e-01   1.6013441e-01  -1.9545335e+00  -1.1806866e+00  -6.9776426e-01  -5.8071844e-01  -1.9615483e+00  -1.0001493e-01  -6.4025819e-01  -4.8917098e-01  -1.2270572e+00   4.3629259e-01   4.4396207e-01  -6.4345428e-01   1.4206205e+00   1.3246171e+00  -4.1168355e-01  -2.9041226e-01   2.2482759e+00   3.0440719e-01   8.6753218e-01  -8.0869739e-01  -1.6182620e+00  -6.7530187e-01  -2.7118244e-01   5.8558283e-01   2.2868696e+00  -5.0773182e-01  -6.3049250e-01  -1.8597106e+00  -7.4569712e-01   1.6220322e+00  -4.7087697e-01   1.6261258e-01  -7.4154679e-01  -2.5692304e+00   1.5334362e-01   5.3347233e+00  -4.1554601e+00   5.0242644e+00   1.2652298e+00  -7.7160771e-01   1.1361929e+00   4.2712791e-01   1.4209913e+00  -2.0795103e-01  -2.3794100e+00  -2.4035565e-02   7.5014817e-01  -7.7199949e-01
  -7.3829193e-01  -5.5482125e-01  -7.9661505e-01  -1.0298255e+00   1.7069151e+00   1.5911755e+00  -1.2840716e+00  -7.6420819e-01   3.7278770e-01   1.8153322e-01  -1.7514734e+00  -1.2898366e+00  -1.3878450e+00  -1.7568759e+00  -1.7930518e-01  -1.7706710e+00  -2.0155344e+00   5.5142652e-01  -3.5612742e-01  -1.9653573e+00   1.2244901e+00   2.1287882e+00  -9.7577900e-01  -5.3772231e-01   8.1487933e-01   2.3810988e+00   2.1134346e+00   9.2451112e-01  -3.9946457e-01   9.5149230e-02   1.5520981e-01   2.5372048e+00   4.5519338e-01   1.2005647e+00   4.2416502e-01   3.5959187e+00  -1.2577231e+00  -7.9361834e-01   1.0681806e+00  -1.1810173e+00   8.5459897e-01  -3.5383300e-02  -2.0307865e+00  -1.3487792e+00  -5.9370133e-01  -8.3243863e-01  -1.9166784e+00  -7.6536967e-01  -6.1784960e-01  -6.9088331e-01  -1.1014715e+00  -1.5729845e-02   3.2592639e-01  -1.0046111e+00   1.1557993e+00   4.5384297e-01  -2.0439022e-01  -3.0134187e-01   1.7345600e+00  -1.9736166e-01   5.8944321e-01  -9.3337879e-01  -1.7584257e+00  -5.3718009e-01   3.9817057e-01   5.6140940e-01   2.1882813e+00  -2.8479203e-01  -3.6818568e-01  -1.1437460e+00  -5.2549666e-01   1.6446585e+00  -9.3175119e-01  -5.0434778e-02  -1.0300130e+00  -2.4391686e+00   1.0070237e+00   4.9620587e+00  -3.0334032e+00   4.2772019e+00   1.2484794e+00  -5.5442554e-01   5.6685823e-01  -2.1592418e-01   1.0786081e+00  -3.0415932e-01  -2.4814105e+00  -3.2305158e-01   7.5584443e-01  -6.8771841e-01
  -6.1707051e-01  -6.1337891e-01  -8.2466153e-01  -1.2129698e+00   1.8854841e+00   1.5382413e+00  -1.3238125e+00  -1.0136842e+00   6.8426567e-01   4.6834729e-01  -1.7530891e+00  -1.4560606e+00  -1.2823466e+00  -2.1239679e+00  -8.9137424e-02  -1.7039683e+00  -1.4137068e+00   1.1876634e-01  -2.2275775e-01  -1.3757403e+00   1.2742326e+00   1.6839962e+00  -1.0238951e+00  -8.1356744e-01   1.1766182e+00   2.1017817e+00   2.3173463e+00   9.1786220e-01  -4.6100139e-01   2.0140129e-01   2.1250310e-01   2.4166567e+00   3.2095375e-01   1.2957210e+00   3.9330109e-01   3.7760745e+00  -1.3584869e+00  -1.0083931e+00   1.3680594e+00  -9.9814800e-01   6.3753553e-01   1.9662901e-01  -2.3362368e+00  -1.0714875e+00  -1.2033212e-01  -1.8982834e-01  -2.0558045e+00  -1.1328881e+00  -8.7307260e-02  -2.9197176e-01  -6.7860692e-01   1.1166753e-01   1.2039285e-01  -9.1932721e-01   1.4636058e+00   6.0631648e-01  -1.9419303e-01  -4.4771559e-01   1.5500819e+00  -3.4710456e-01   7.6710083e-01  -1.1443886e+00  -1.8805958e+00  -8.9624594e-01   1.0792568e+00   1.4399027e-01   2.2922681e+00  -1.6016261e-02  -2.4829472e-01  -5.8402055e-01  -4.3883088e-01   1.1715534e+00  -1.3079123e+00   4.2705078e-02  -1.0922551e+00  -2.6090873e+00   8.2864481e-01   4.7001677e+00  -1.7422127e+00   3.9973600e+00   1.3605377e+00  -3.5175280e-01   4.4827125e-01  -2.6903519e-01   9.1267576e-01  -2.1520530e-01  -2.7672204e+00  -8.3121247e-02   7.8169850e-01  -7.0537054e-01
  -6.1786729e-01  -5.2442554e-01  -1.0449728e+00  -1.0327911e+00   1.3650799e+00   1.3999130e+00  -1.7437631e+00  -7.8901747e-01   4.5494230e-01   5.3793445e-01  -2.1578818e+00  -1.3796962e+00  -2.0174891e+00  -2.2917449e+00  -7.2946960e-01  -1.6830172e+00  -7.7784933e-01  -2.8177133e-01  -3.8385443e-01  -1.0631665e+00   3.9440873e-01   1.2404755e+00  -1.4291644e+00  -7.5158247e-01   3.9988430e-01   1.3362215e+00   1.7906946e+00   5.7742377e-01  -8.3647167e-01  -3.6554081e-01  -1.6540690e-01   2.2396886e+00   4.8655492e-01   1.2358179e+00   1.5784762e-01   3.0609210e+00  -6.3191724e-01  -1.7612355e+00   2.2244224e+00  -7.2555075e-01   3.1773376e-01   5.3780112e-01  -1.9357607e+00  -6.5653103e-01  -2.0248010e-01  -1.8274440e-01  -1.5861336e+00  -9.2303377e-01  -6.9107081e-02  -5.9391957e-01  -2.4007302e-01  -6.0018767e-02   1.8803904e-01  -7.7707841e-01   1.7120666e+00   2.9867384e-01   2.3898606e-01  -3.6758120e-01   1.3663983e+00  -5.6431919e-01   6.8816341e-01  -1.3020189e+00  -1.7483399e+00  -9.7172120e-01   1.3073682e+00  -1.3369958e-01   1.8231233e+00  -1.7633693e-01  -1.5678208e-01  -3.0353842e-01  -2.6817306e-01   1.4004246e+00  -1.6778991e+00   1.2007630e-01  -7.5640774e-01  -2.1473203e+00   1.0332627e+00   3.9068107e+00  -8.3718290e-01   2.7300468e+00   1.1502197e+00  -4.7961943e-01   2.6180629e-02  -1.5703684e-01   8.3795547e-01  -1.4111813e-01  -2.3782161e+00   3.5446479e-01   7.4981780e-01  -4.7568121e-01
  -4.7225684e-01  -5.6472982e-01  -1.0851172e+00  -9.4099591e-01   9.2076181e-01   1.0444114e+00  -1.4963122e+00  -4.6988549e-01   2.1928688e-02   2.9777560e-01  -1.9257834e+00  -1.2534789e+00  -1.8701729e+00  -2.2462903e+00  -9.7221959e-01  -1.7525949e+00  -7.5019965e-02  -8.3587187e-01  -2.0586596e-01  -4.0213577e-01  -2.8052168e-02   6.4800473e-01  -1.5579282e+00  -1.0199555e+00   2.4082857e-01   4.5337147e-01   1.3705575e+00   1.6660868e-01  -9.5135413e-01  -7.4422149e-01   4.7294433e-02   1.9736324e+00   3.5255773e-01   9.0553966e-01   2.6990687e-01   2.8143491e+00   6.1095496e-02  -2.4559525e+00   2.6068380e+00  -8.2844646e-01   1.7555171e-01   8.0210308e-03  -1.5935258e+00  -4.3853440e-01   1.4279292e-01  -3.8547258e-02  -1.3691499e+00  -1.3138202e+00   1.9676229e-01  -8.4161830e-01   3.4519896e-02  -5.4660283e-01  -1.3665243e-01  -1.0623297e+00   1.2855551e+00  -7.4088385e-01   2.7265831e-01  -8.1347029e-01   6.2948485e-01  -7.6091271e-01   7.1587464e-01  -1.6575837e+00  -1.3631723e+00  -1.1230948e+00   1.9016819e+00  -6.5879865e-01   1.7228657e+00   9.3087862e-02  -2.0942494e-01  -1.1533553e-02   1.3587848e-01   1.1259124e+00  -1.8193968e+00   2.6102766e-01  -3.1027652e-01  -1.9903398e+00   1.6258664e+00   3.4888937e+00   5.0307004e-01   9.8230316e-01   1.1151245e+00  -5.3450118e-01  -6.7252795e-02  -3.1581165e-01   4.2948682e-01  -3.9649348e-01  -1.4633730e+00   5.0511101e-01   5.5722473e-01  -4.6018600e-01
  -1.6599527e-01  -4.3103273e-01  -8.0079840e-01  -9.6925104e-01   9.4999082e-01   8.4402668e-01  -7.8670631e-01  -4.3989100e-01   7.1210772e-03   1.2154120e-01  -1.6677909e+00  -1.2441217e+00  -1.5038537e+00  -1.6022570e+00  -4.0097819e-01  -1.6590869e+00   4.3962135e-01  -6.8349316e-01  -8.6089733e-02  -6.5933971e-02  -2.7695918e-02   6.3029101e-01  -1.2507120e+00  -1.2795747e+00   4.8963185e-01   4.4916634e-01   1.2568448e+00   5.9499355e-02  -2.7875691e-01  -7.4708314e-01   8.7854898e-01   1.7555396e+00   4.5437674e-01   2.2604466e-01  -5.1184580e-01   2.0001525e+00   3.8287394e-02  -2.7211194e+00   2.4869357e+00  -5.0245594e-01  -8.9772908e-02  -6.3290820e-01  -1.2158828e+00   3.5910658e-01   4.1931331e-01   2.6257116e-01  -6.1076721e-01  -8.7532397e-01   4.7771124e-01  -9.8718624e-01   4.1406287e-01  -1.0617733e+00  -9.5467362e-02  -6.0791016e-01   1.1773704e+00  -2.2610822e-01   4.3511277e-01  -3.4061338e-01   1.2399540e-01  -8.2973215e-01   6.7394076e-01  -1.7803493e+00  -1.1659684e+00  -6.4887939e-01   1.9107768e+00  -1.2731253e+00   1.2535175e+00   2.3076855e-02   3.6692041e-01   4.6225902e-01   7.8876799e-01   1.2702555e+00  -1.1803481e+00   6.8060513e-01   9.0841149e-02  -1.1054745e+00   4.6543123e-01   1.4222210e+00   1.3630162e+00  -2.7346783e-02   1.6323636e-01  -3.1939329e-01   5.6800588e-01  -2.7909526e-01  -1.1560218e-01  -6.7396058e-01  -5.1107410e-01   7.1727656e-01   3.1995500e-01  -4.4638750e-01
  -1.4343113e-01  -3.6170801e-01  -8.0514831e-01  -1.1870377e+00   8.4320341e-01   6.3042281e-01  -6.6930121e-01  -6.2375637e-01   2.2077850e-01   1.8160247e-01  -1.3741616e+00  -1.3219822e+00  -1.3346185e+00  -1.4811285e+00  -4.2374943e-01  -1.3961954e+00   1.4052907e+00  -6.8307415e-01   2.7588400e-01   4.9727094e-01  -5.2968121e-02   1.2478330e-01  -1.3547466e+00  -1.6512752e+00   3.3825016e-01  -5.6193159e-01   1.1471959e+00  -2.1306078e-01  -2.5662671e-02  -4.7572853e-03   9.2862706e-01   1.3247760e+00  -4.0571666e-01  -4.1310496e-01  -2.6299009e+00  -1.0781938e-01  -7.7379718e-03  -3.2207684e+00   2.9595697e+00  -8.4813411e-01  -2.5903677e-01  -5.3012288e-01  -3.8906418e-01   1.1360651e+00   9.0130009e-01   1.2000644e+00   8.4919200e-02  -2.0598453e-01   1.3314801e+00  -2.9700750e-01   1.2491751e+00  -7.5033009e-01   1.0092012e-01  -1.6132293e-01   1.7819613e+00   1.6128186e-02   1.0902514e+00  -2.1094527e-01   2.2191177e-01  -4.5870626e-01   1.0341586e+00  -2.0857671e+00  -3.8251976e-01  -8.0295715e-01   2.2182946e+00  -2.4711100e+00   1.1341267e+00   8.2651652e-02   1.9306276e-01   4.7692826e-01   1.0937281e+00   5.2584721e-01  -9.1990813e-01   1.0299868e+00   7.9378219e-01  -1.2766249e+00  -6.5860381e-02   1.0670156e+00   2.7745748e+00  -1.6477750e-01   4.0035965e-01  -3.7513913e-01   7.6076130e-01   3.2194106e-01  -3.6319374e-01  -7.7981664e-01   3.3977572e-01   1.4691640e+00   2.7737625e-01  -3.7282711e-01
  -1.1820570e-01  -2.4985089e-01  -5.8315742e-01  -1.1264188e+00   8.8801597e-01   4.5884060e-01  -2.9722566e-01  -5.4204456e-01   4.1205041e-01   1.5742647e-01  -1.3171014e+00  -1.0487552e+00  -1.1409391e+00  -1.0454137e+00  -1.4304852e-02  -1.2038200e+00   1.8264624e+00  -4.8536247e-01   1.6474348e-01   8.6018711e-01  -2.1805309e-01  -4.3371332e-03  -1.0296242e+00  -1.8671578e+00   5.2476297e-01  -6.6633579e-01   1.1477972e+00  -4.1431937e-02   3.8983737e-01  -8.7949336e-02   1.3427572e+00   9.6420005e-01  -6.3476218e-01  -9.1456879e-01  -2.9879849e+00  -1.0422396e+00   3.1516549e-01  -3.0530977e+00   2.8440605e+00  -5.5081550e-01  -3.2548816e-01  -4.7561955e-01  -1.2055385e-01   1.3670522e+00   1.1219469e+00   1.1547571e+00   4.7834964e-01  -2.5053192e-01   1.3827853e+00  -6.2027846e-01   1.1413215e+00  -1.1496390e+00  -2.2633189e-01  -1.6345127e-01   1.4321929e+00   4.4481250e-02   1.0396432e+00  -6.1155112e-02  -3.6136391e-01  -2.8246836e-01   1.1776434e+00  -1.8339566e+00  -2.5871473e-01  -5.4655517e-01   2.6613474e+00  -2.4941521e+00   1.1026311e+00   2.0430113e-01   3.5845471e-01   6.7250082e-01   1.3196305e+00   3.9006549e-01  -5.7939618e-01   1.3753594e+00   1.0907128e+00  -3.8927837e-01  -2.7224013e-01  -1.3606397e-01   3.7168409e+00  -8.4312804e-01  -9.9470784e-02   2.5895893e-02   9.2376172e-01   4.7867368e-01  -6.6454792e-01  -8.2072642e-01   4.9939657e-01   1.4218315e+00   1.0177319e-01  -4.0123544e-01
  -2.0001874e-02  -2.7642588e-01  -5.4263526e-01  -1.2382269e+00   8.7889836e-01   3.4365708e-01  -2.3581474e-01  -4.0922893e-01   3.2212880e-01   6.3526110e-02  -1.2139936e+00  -9.7956142e-01  -6.2979132e-01  -8.0891988e-01  -6.1316269e-03  -9.2357227e-01   2.4971183e+00  -7.4927615e-01   4.3076651e-01   1.5171174e+00  -1.4846460e-01  -3.9149008e-02  -8.3078515e-01  -2.0471829e+00   1.2236997e+00  -6.9122174e-01   1.0878263e+00   1.2361347e-01   7.4280472e-01  -2.4675725e-01   1.7560520e+00   6.8177655e-01  -6.2219373e-01  -9.8324430e-01  -1.4301347e+00  -3.5472715e-01   1.0621190e+00  -3.2467583e+00   3.0019140e+00  -7.2220073e-01  -3.2508773e-01  -1.1263815e+00  -2.5282695e-02   1.4860503e+00   1.7044754e+00   1.3462762e+00   4.7274544e-01  -8.2144080e-01   1.7106587e+00  -5.8558086e-01   1.0712522e+00  -1.5812203e+00  -8.9944398e-01  -7.5695576e-01   5.3210856e-01  -9.9240124e-01   9.6737946e-01  -2.9767856e-01  -1.1991788e+00  -7.4514753e-01   8.6243076e-01  -2.1800579e+00  -4.5432818e-02  -3.8984985e-01   3.4934734e+00  -2.5460587e+00   1.3098682e+00   1.0487377e+00   1.2305813e-01   9.7929718e-01   1.6188586e+00  -4.1606359e-01  -5.7706539e-01   1.1596483e+00   1.0162353e+00  -8.5565465e-01   5.8390012e-01  -6.9419855e-01   5.8342355e+00  -1.7647617e+00   2.9921919e-01   7.8862916e-01   1.1050163e+00   4.3466136e-01  -1.2161929e+00  -7.9314071e-01   6.7931174e-01   1.1971933e+00   4.8128290e-02  -4.4862785e-01
  -1.9331952e-01  -1.4250962e-01  -4.8358217e-01  -9.8695207e-01   7.3709435e-01   1.7566189e-01  -3.6693652e-01  -3.5831978e-01   5.3738289e-01   2.4641767e-01  -1.3522038e+00  -7.9663393e-01  -1.0074980e+00  -6.6682190e-01   9.8419836e-02  -5.5170452e-01   2.6007029e+00  -8.5476043e-01  -5.8648067e-02   1.3834512e+00  -6.2239051e-01  -3.2318511e-01  -5.6662006e-01  -1.6834648e+00   7.7713678e-01  -7.5637275e-01   9.7508095e-01   2.2829969e-01   7.4966211e-01  -3.9768217e-01   1.6171442e+00   6.0730270e-01  -8.3490843e-01  -1.2935888e+00  -2.1626787e+00  -1.6657229e+00   1.3243786e+00  -3.0814845e+00   2.9599705e+00  -2.2534645e-01  -5.8181222e-01  -6.8032065e-01   5.8598187e-01   1.8137605e+00   1.6082337e+00   1.1669992e+00   1.1170174e+00  -2.4377826e-01   1.6392646e+00  -7.8228006e-01   1.1328422e+00  -1.5285200e+00  -5.7353287e-01  -4.9385330e-01   8.0849679e-01  -4.6958199e-01   1.1488474e+00   6.3693553e-02  -1.2524255e+00  -5.1319079e-01   1.0721522e+00  -1.7257677e+00   4.6193009e-02  -5.8120483e-01   3.4362019e+00  -2.1841737e+00   8.4480348e-01   7.1684455e-01   1.8190763e-01   8.0968044e-01   1.5376903e+00  -2.4064155e-01  -4.2158413e-01   1.4188496e+00   1.2828022e+00   2.2491249e-01  -1.4014292e-01  -1.8852895e+00   5.9566861e+00  -2.1097785e+00  -2.5459156e-01   4.8930341e-01   8.2112627e-01   6.1413663e-01  -1.0748543e+00  -5.4422518e-01   6.2597824e-01   1.2170453e+00   3.1164150e-02  -3.1288615e-01
   4.2362603e-02  -1.1356208e-01  -4.8732667e-01  -9.5767216e-01   3.3384735e-01  -1.5395514e-01  -7.2134477e-03  -1.2475080e-01   1.1608289e-01  -9.5878881e-02  -8.8396196e-01  -5.0852692e-01  -3.6217062e-01  -2.9959667e-01   9.8061588e-02  -4.6039119e-01   2.8306025e+00  -1.1231372e+00   2.1274621e-01   1.7154147e+00  -5.9603273e-01  -6.2036529e-01  -6.5862219e-01  -1.8176236e+00   7.6076157e-01  -1.1050435e+00   5.5768248e-01  -1.1235716e-02   8.9891982e-01  -6.7111255e-01   1.8529757e+00   4.3555443e-01  -1.0295366e+00  -1.8580176e+00  -1.7237384e+00  -1.7850121e+00   2.1566324e+00  -3.0729475e+00   3.1240566e+00   1.5022567e-01  -4.4689348e-01  -1.4640857e+00   9.8041104e-01   1.9384410e+00   1.9561008e+00   1.2342629e+00   1.3694613e+00  -5.0713058e-01   1.8442643e+00  -7.4483681e-01   1.2406443e+00  -1.8796303e+00  -7.2253729e-01  -8.6302204e-01   1.5428092e-01  -1.0761854e+00   1.0356438e+00  -1.1299080e-01  -1.8923615e+00  -6.5098305e-01   7.7489987e-01  -1.7940713e+00   3.9652311e-01  -2.5386988e-01   3.5944523e+00  -2.4612351e+00   8.4558382e-01   1.1944935e+00   2.5929846e-01   1.0172138e+00   1.6048731e+00  -3.7143696e-01  -3.2903847e-01   1.4597784e+00   1.3503285e+00   4.9741168e-01  -6.6594240e-02  -2.6554946e+00   6.7467614e+00  -3.5806178e+00  -1.2025652e-01   7.9553306e-01   1.0202879e+00   5.8957577e-01  -1.4602090e+00  -7.2160984e-01   1.2591487e+00   1.1678694e+00  -1.3608481e-01  -2.2960603e-01
   7.5656887e-02   1.3123482e-02  -3.9808727e-01  -6.9289108e-01   8.8914053e-03  -2.0375832e-01   5.9569651e-03   1.5509033e-01   2.2052226e-01   1.2134099e-01  -8.3919428e-01  -4.8417624e-02  -4.3892510e-01   8.4561313e-02   1.0053184e-01   7.1438776e-02   2.9364418e+00  -1.1263784e+00   1.7484696e-02   1.5753799e+00  -1.0364621e+00  -6.1752694e-01  -5.8910330e-01  -1.4882463e+00   2.5095215e-01  -1.2307888e+00   2.2859959e-01   7.9473407e-02   1.0192434e+00  -9.2888415e-01   1.7200823e+00   2.8382768e-01  -9.1886500e-01  -2.0066349e+00  -1.6578531e+00  -2.6167118e+00   2.8583398e+00  -2.9543742e+00   3.2873430e+00   5.9450964e-01  -5.0830332e-01  -9.8932088e-01   1.2980408e+00   2.0562941e+00   1.7349118e+00   9.0647425e-01   1.7007310e+00  -1.5353474e-01   1.4928676e+00  -1.0518766e+00   1.0063982e+00  -1.9792268e+00  -8.3237659e-01  -9.1126666e-01  -3.0378272e-02  -9.8645953e-01   1.0103203e+00   2.0790684e-02  -2.2211190e+00  -6.2970579e-01   5.8848879e-01  -1.3963565e+00   3.2580827e-01  -3.4497292e-03   3.3193060e+00  -2.0697322e+00   4.4469857e-01   1.1260498e+00   2.4069138e-01   8.6326204e-01   1.4822082e+00  -9.2453301e-02  -1.4639382e-01   1.5236408e+00   1.5758261e+00   1.0833348e+00  -8.7509713e-02  -3.5873280e+00   6.8501653e+00  -4.2242245e+00  -4.4052141e-01   1.0625994e+00   8.9729657e-01   1.0842416e+00  -1.4206980e+00  -4.6696238e-01   9.5285036e-01   1.3010047e+00  -1.5868799e-01  -3.5034195e-02
  -5.2954947e-05   2.2526485e-01  -6.6071420e-01  -6.9669964e-01  -2.6851092e-01   7.9501696e-03  -5.3201979e-01  -3.9970324e-02   3.9722142e-01   4.3378045e-01  -1.1749842e+00   2.1781132e-01  -1.0214195e+00   3.3376752e-01  -3.1255112e-01   6.2204924e-01   3.4248735e+00  -5.8214936e-01  -2.2850735e-01   1.3905163e+00  -1.4419147e+00  -6.4863069e-01  -8.7818067e-01  -1.2152711e+00  -6.9219136e-01  -1.3812936e+00  -9.6097669e-02  -7.5769352e-02   1.0654542e+00  -8.4148215e-01   1.2516116e+00   4.7873155e-01  -1.4847639e+00  -2.3875097e+00  -3.7650428e+00  -4.8512725e+00   2.7428143e+00  -2.9830181e+00   3.2248050e+00   1.0891682e-01  -4.9251900e-01  -3.9384616e-01   2.2546642e+00   2.5184326e+00   1.5319821e+00   1.1845037e+00   2.6842627e+00   1.1289440e+00   1.7547602e+00  -2.2719781e-01   1.5557766e+00  -1.3659940e+00   2.0072142e-01  -1.9814483e-01   7.2189830e-01  -9.8976239e-02   2.2894011e+00   8.2467538e-01  -1.2642553e+00  -3.0136507e-01   8.7831559e-01  -1.0996977e+00   1.0925094e+00   3.1848942e-02   2.3288919e+00  -2.3167068e+00  -3.4635907e-01   6.5090118e-01   3.0009608e-01   6.2038375e-01   1.4343452e+00   9.0102576e-02   3.1713547e-01   1.1304527e+00   1.7332339e+00   1.0640258e+00  -6.0683651e-01  -4.0157461e+00   7.4258131e+00  -2.9666585e+00  -1.4665569e-01   6.9568996e-01   3.4102170e-01   1.5193298e+00  -1.3163836e+00  -1.1021630e-01   7.1273963e-01   1.3351336e+00   2.7480382e-01   2.9303827e-01
   3.4523088e-01   2.6707243e-01  -4.2390142e-01  -6.9569744e-01  -2.4321710e-01  -8.1021830e-02   1.5223981e-01  -4.1583506e-02   5.6169974e-01   5.5198538e-01  -3.1449375e-01   4.7920555e-01  -1.7431001e-01   8.0577641e-01   4.2632491e-01   1.1833138e+00   3.2200459e+00  -6.6733821e-01  -8.3926554e-02   1.0963866e+00  -1.0326374e+00  -6.4070079e-01  -5.9102633e-01  -1.0192493e+00  -6.7177593e-01  -1.1892080e+00  -5.0895254e-02  -8.6568648e-02   1.6337807e+00  -3.6641848e-01   1.7151361e+00   6.6470966e-01  -1.4672027e+00  -2.6943541e+00  -4.5097499e+00  -5.4470777e+00   2.6285844e+00  -2.6758225e+00   2.8277237e+00   4.8859597e-01  -4.4655789e-01  -6.8284193e-01   2.3057033e+00   2.7552582e+00   1.5704914e+00   1.3811314e+00   2.8692116e+00   1.6424213e+00   1.7888284e+00   1.0285887e-01   1.5109012e+00  -1.2989906e+00   3.8826576e-01  -2.5258097e-02   7.9470107e-01   6.9107898e-01   2.0419421e+00   9.2508227e-01  -1.4055599e+00  -1.7018227e-01   8.1858981e-01  -8.2761200e-01   1.1278546e+00   8.2683921e-02   1.5636799e+00  -2.3348415e+00  -7.8127778e-01   6.1908124e-01   5.4519656e-01   5.4441366e-01   1.4505159e+00   2.0735839e-01   9.2827806e-01   1.2888633e+00   1.8618165e+00   1.2302698e+00  -1.8439785e+00  -5.0271157e+00   6.9309751e+00  -3.0797686e+00  -5.1256416e-01   5.8691738e-01   8.0807774e-01   1.7765024e+00  -1.3370129e+00  -8.9432134e-02   7.3481328e-01   1.3503253e+00   2.3433170e-01   3.4635220e-01
   2.5161214e-01   3.3440958e-01  -3.7337660e-01  -5.7123698e-01  -2.5343154e-01   3.7979833e-02   9.2149994e-02   1.9648273e-01   5.2378541e-01   5.4269557e-01  -4.2119538e-01   8.5010225e-01  -6.4112408e-02   8.6288592e-01   3.6930739e-01   1.5807214e+00   2.9406295e+00  -3.5235505e-01  -1.4901041e-01   1.0482283e+00  -9.4272566e-01  -3.8644105e-01  -4.1332884e-01  -6.9568647e-01  -5.6778544e-01  -7.0115189e-01  -3.7149430e-02   3.7804823e-01   1.7201162e+00  -6.0562725e-01   1.5798582e+00   8.8256104e-01  -1.2505747e+00  -2.4659468e+00  -3.2063502e+00  -5.1213161e+00   3.2757968e+00  -2.0389961e+00   2.6683071e+00   5.1738105e-01  -1.3602239e-01  -4.0434435e-01   1.9913251e+00   1.9452863e+00   1.3634695e+00   6.1423611e-01   2.4020635e+00   1.0534583e+00   1.2225517e+00  -2.6919480e-01   6.8533119e-01  -1.4386920e+00   3.4127839e-02  -7.4734329e-01   5.5961439e-03   1.1452904e-01   1.7918074e+00   8.2572409e-01  -1.9584566e+00  -5.3397229e-01   4.5475290e-01  -4.9819347e-01   9.2646627e-01   1.9644596e-01   1.5281072e+00  -1.2984409e+00  -6.0656571e-01   9.6311798e-01   4.1451318e-01   3.6757019e-01   1.0935399e+00   2.8137273e-01   1.1234567e+00   9.6531471e-01   1.3873415e+00   1.0241094e+00  -7.5381212e-01  -4.9015403e+00   6.8973773e+00  -2.8929884e+00  -1.7861432e-01   1.0923859e+00   6.4451714e-01   1.8180717e+00  -1.2533395e+00   2.5091376e-01   6.3615337e-02   6.2142392e-01   3.5982673e-01   2.9951529e-01
   4.1305860e-01   2.7775332e-01  -1.7708801e-01  -3.9855302e-01  -3.2102783e-01   1.1485378e-01   3.7637944e-01   3.4250537e-01   6.8308360e-01   8.9421665e-01   2.0430808e-01   1.2021014e+00   4.3671282e-01   1.0021273e+00   6.3895046e-01   2.3548407e+00   2.8819032e+00  -5.2843364e-01  -5.9417416e-02   8.4666460e-01  -7.4666672e-01  -3.4284876e-01  -5.8424485e-02  -1.9259578e-01  -5.9897837e-01  -5.1280153e-01  -1.1648186e-02   5.7377086e-01   1.9716051e+00  -3.5052067e-01   1.6292112e+00   1.2007933e+00  -1.1097502e+00  -2.1147056e+00  -2.9273714e+00  -4.9440253e+00   3.3888874e+00  -1.8526553e+00   2.3198293e+00   3.5071800e-01  -1.2334455e-01  -2.4437898e-01   1.6867456e+00   1.6493286e+00   1.2862057e+00   5.3411460e-01   1.9991564e+00   1.0648102e+00   1.0446922e+00  -3.7587776e-02   3.8629614e-01  -1.0873769e+00   3.7516429e-02  -8.8456580e-01  -1.0514110e-01   2.8858180e-01   1.5825714e+00   5.3085640e-01  -2.0911525e+00  -7.2396924e-01   4.8474524e-01  -3.6125167e-01   8.8641236e-01  -2.4946774e-01   9.6056191e-01  -8.0877633e-01  -8.3944188e-01   9.5274196e-01   2.3537330e-01  -1.6235216e-02   8.8452405e-01   3.3572071e-01   1.4322853e+00   7.5074307e-01   1.3987628e+00   4.4119815e-01  -6.4237540e-01  -4.6574607e+00   6.6838613e+00  -2.4964356e+00   1.4773326e-01   1.0078865e+00   6.5639311e-01   2.1538120e+00  -9.6723833e-01   6.4078671e-01  -4.0249200e-01   4.2477400e-01   5.5414670e-01   3.0463244e-01
   4.1825728e-01   1.5985479e-01   2.2340778e-02  -7.9147986e-02  -5.9335835e-01  -3.3655997e-01   9.9552565e-01   8.1997841e-01  -4.0066366e-02   3.6375311e-01   9.5254059e-01   1.1590012e+00   1.1010196e+00   6.6659484e-01   8.7869953e-01   2.4686418e+00   1.5556063e+00  -1.4733746e+00   5.2917083e-02   4.5472083e-01  -3.2797315e-01  -5.9422682e-01   3.8081833e-01   4.6977153e-01  -3.7720859e-01  -7.7253623e-02  -1.1507385e-01   6.5846538e-01   1.6514001e+00  -5.4927217e-01   1.8138813e+00   1.8163185e+00  -6.5120807e-01  -2.0114915e+00  -9.8080099e-01  -3.3826643e+00   4.0105902e+00  -1.4404907e+00   1.9208318e+00   1.0186192e+00   8.9652726e-02  -9.3880478e-01   1.3337736e+00   7.5488334e-01   1.1247178e+00  -4.0698451e-01   1.1689831e+00   1.9482884e-01   4.1367935e-01  -8.0602533e-01  -3.5073430e-01  -1.3222479e+00  -5.1833200e-02  -1.8619575e+00  -9.5229625e-01  -5.7899113e-01   3.9656639e-01  -1.9648204e-01  -3.2449137e+00  -1.3953802e+00  -1.0354805e-01  -3.8098314e-01   4.2561280e-01  -8.6445273e-01   8.8746087e-01   1.9631553e-01  -5.8219850e-01   1.2376957e+00   1.5123772e-01  -3.3585663e-01   5.0990978e-01   6.2370313e-01   1.4564825e+00   8.0093663e-01   1.0900307e+00   6.1740692e-01  -3.8851016e-01  -4.8495296e+00   4.5346762e+00  -4.2066731e+00  -2.0697023e-01   4.2963672e-01   8.6888426e-01   1.6188778e+00  -7.5633964e-01   5.4553510e-01   2.5332449e-01  -2.2799197e-01   2.8125320e-01   8.9509345e-02
   6.0912229e-01   1.5203111e-01   6.7793620e-02   4.9013703e-02  -9.0135971e-01  -3.0791247e-01   1.3211937e+00   1.0352917e+00  -4.1985267e-01   2.5687272e-01   1.4816938e+00   1.4142530e+00   1.4199049e+00   7.6365703e-01   7.1649784e-01   2.8178416e+00   1.5304677e+00  -1.2627961e+00   3.2198558e-01   3.5540718e-01  -1.3359310e-01  -5.8877405e-01   4.4813351e-01   8.3979326e-01  -7.5532774e-01  -1.5778941e-01  -3.6395838e-01   4.8115934e-01   1.7115740e+00  -3.8855756e-01   1.7787741e+00   2.2842886e+00  -6.0702803e-01  -1.8756139e+00  -1.4072166e+00  -3.6753058e+00   4.0260954e+00  -1.4248144e+00   1.5466412e+00   3.1579249e-01   2.1318970e-01  -1.3391617e+00   1.2911634e+00   2.3261640e-01   8.7060796e-01  -6.5537170e-01   8.9773131e-01   1.9732618e-01   2.5582114e-01  -5.5814577e-01  -4.7397766e-01  -1.1347699e+00   3.5400466e-01  -1.9966832e+00  -1.1664263e+00  -8.3650952e-01   6.4965355e-01  -3.8298219e-01  -3.1903887e+00  -1.6497400e+00  -9.2507122e-02  -4.6716884e-01   8.9512352e-01  -1.1480321e+00  -5.0856985e-02   3.7210807e-01  -9.8853823e-01   1.0615445e+00   1.1508898e-01  -7.3554314e-01   4.9969896e-01   8.4977935e-01   1.9800691e+00   4.6578564e-01   1.0738050e+00  -1.8213804e-01   5.3510273e-02  -4.1273182e+00   4.1528500e+00  -3.6745495e+00   2.8978602e-01  -4.5529915e-02   8.2866698e-01   1.5771554e+00  -5.7922828e-01   6.5708033e-01   6.4283671e-01  -6.8758649e-01   5.4470672e-01   7.1414139e-02
   8.2475402e-01   2.7521786e-01   2.3622618e-01   1.1202691e-01  -7.9735838e-01  -2.3640648e-01   1.8981837e+00   1.1575788e+00  -4.3070312e-01   2.8121217e-01   2.0698697e+00   1.6706990e+00   1.8048070e+00   8.8515388e-01   1.5116670e+00   3.3554871e+00   3.1698801e-01  -1.4719892e+00   2.4107912e-01  -4.7314932e-01   1.5139302e-01  -2.2913835e-01   7.1838340e-01   1.2112367e+00  -7.6982027e-01   5.9938549e-01  -2.5067804e-01   6.2036468e-01   2.1191339e+00  -7.0468211e-02   2.2616034e+00   2.8455681e+00  -1.3521667e-01  -1.9152704e+00  -2.1303165e+00  -3.7637972e+00   3.6894213e+00  -1.2855491e+00   7.6970395e-01   5.7269095e-01   5.8562541e-01  -8.7390232e-01   8.2556342e-01  -8.5339129e-02   3.8321639e-01  -1.1338891e+00   5.4758399e-01   5.3576462e-01  -3.8377516e-01  -9.7893559e-01  -1.0667360e+00  -1.1502704e+00   4.9539762e-01  -1.8610885e+00  -1.0834127e+00  -1.1454172e-01   1.4276237e-01  -3.5483606e-01  -3.3274833e+00  -1.6381851e+00  -2.1043597e-01  -1.4592396e-01   6.9252528e-01  -1.3667255e+00  -1.2036122e+00   8.2844320e-01  -1.2968888e+00   7.7100412e-01   3.6232378e-01  -9.9455770e-01   5.1879614e-01   1.4501974e+00   2.6935359e+00   4.5715277e-01   1.1869575e+00   1.7709393e-01  -8.5163179e-01  -5.2714258e+00   1.6163842e+00  -4.0053033e+00  -6.4847671e-01  -6.4980840e-01   1.2093994e+00   1.7359096e+00  -3.6276390e-01   5.8881016e-01   4.0387733e-01  -1.0376648e+00   4.7246887e-01  -3.9749084e-02
   1.0492455e+00   2.9695509e-01   1.6870591e-02   1.9873329e-01  -1.1831863e+00  -2.5838019e-01   1.8543294e+00   1.1346722e+00  -7.2546684e-01   2.3212552e-01   2.2839658e+00   1.7905670e+00   1.6848963e+00   4.1773391e-01   1.0780169e+00   3.2137125e+00   7.7904855e-02  -1.3630970e+00   3.1907280e-01  -6.7246064e-01   2.5605729e-01  -5.8413656e-01   2.2100613e-01   1.4291607e+00  -1.6514276e+00   2.1737832e-01  -5.7850034e-01   1.8568978e-01   1.4911415e+00  -8.9432374e-02   1.5449826e+00   3.2105603e+00  -2.1441820e-01  -1.8727821e+00  -3.1207430e+00  -4.6259994e+00   3.7063729e+00  -1.0149725e+00   7.5086284e-01   5.1743940e-01   7.3986082e-01  -7.2763180e-01   7.2180677e-01  -7.0983758e-01  -1.7656707e-02  -1.3646090e+00   3.3785013e-01   4.4250680e-01  -5.0247341e-01  -5.6645280e-01  -9.1045410e-01  -7.6348344e-01   1.1234950e+00  -1.7935749e+00  -6.5034673e-01  -4.1206132e-02   4.6795607e-01  -4.0888071e-01  -2.8366451e+00  -1.6045060e+00  -1.8343570e-01   8.0643876e-02   1.0837404e+00  -1.5033615e+00  -2.0818725e+00   7.9250943e-01  -1.7098219e+00   4.1433973e-01   4.9932852e-01  -1.1204353e+00   2.1001549e-01   1.8437180e+00   2.6066665e+00   2.7562588e-01   9.2477979e-01  -5.8844859e-02  -8.2242626e-01  -4.6420441e+00   5.1366288e-01  -3.5838800e+00  -1.9385163e-01  -1.3130142e+00   6.9529875e-01   1.5103391e+00   4.1226454e-02   6.4675588e-01   2.6412180e-01  -1.3750450e+00   7.6075497e-01   1.0266223e-01
   1.2174229e+00   4.0002995e-01  -1.4485507e-01   2.2847690e-01  -1.1831990e+00   1.2235305e-01   1.4299603e+00   8.5498315e-01  -2.8896579e-01   8.1026055e-01   2.0238196e+00   2.0115699e+00   1.0911087e+00   6.8774244e-02   8.7120693e-01   3.4111397e+00   2.8355154e-02  -8.9629722e-01   3.4221789e-02  -1.0519711e+00   8.5144224e-02  -4.6508456e-01  -8.5957420e-02   1.6942147e+00  -2.3942765e+00   3.3786927e-01  -5.6826752e-01   1.5484388e-01   1.1396216e+00   1.5357232e-02   8.4864827e-01   3.4292032e+00  -3.8973331e-02  -1.3786713e+00  -4.2518998e+00  -5.5632986e+00   3.3348128e+00  -6.5196787e-01   5.4563497e-01   3.8540865e-01   7.7099498e-01   4.5354370e-01   2.7179228e-01  -1.1419998e+00  -6.4582305e-01  -1.5159382e+00   1.2131337e-01   7.5504412e-01  -7.8935255e-01  -1.2083937e-01  -9.4053972e-01  -2.4736673e-01   1.5443261e+00  -1.3250560e+00   1.0986360e-01   8.1876354e-01   9.6137787e-01  -6.0217992e-02  -1.8666943e+00  -1.3431154e+00   6.8424750e-02   6.2861352e-01   1.1675080e+00  -1.5228712e+00  -3.0625054e+00   1.0689971e+00  -2.3124703e+00  -1.0220861e-01   6.8372659e-01  -1.1502011e+00  -2.3167487e-02   2.1264427e+00   2.5377747e+00  -8.1226052e-02   6.8252308e-01  -2.7218511e-01  -1.0143522e+00  -4.3988866e+00  -1.7245343e-01  -1.9856115e+00  -3.5658501e-02  -1.6253745e+00  -2.6771472e-03   1.5859751e+00   5.5508518e-01   1.0389794e+00  -1.1010550e+00  -1.6445183e+00   1.2507757e+00   2.8400725e-01
   1.3847556e+00   2.9073236e-01  -2.4171970e-01   2.4561118e-01  -1.1167212e+00   2.5430057e-01   1.2358138e+00   1.0263114e+00  -4.8413538e-01   8.3113935e-01   2.0370597e+00   2.0356795e+00   1.2247436e+00  -5.5477554e-01   7.4856670e-01   3.4011713e+00  -5.5990929e-01  -1.4656667e+00   7.5598559e-02  -1.1103867e+00   2.5608533e-01  -2.1646547e-01  -1.0535217e-01   1.8717448e+00  -1.8964059e+00   8.5689115e-01  -4.5441994e-01   4.0566832e-01   7.8997948e-01  -3.3708000e-01   7.2967163e-01   3.6345754e+00   8.2539938e-01  -4.7007268e-01  -1.6012893e+00  -3.3246672e+00   3.9970299e+00  -5.5941902e-01   4.6702869e-01   4.0293024e-01   1.0605624e+00   6.1122622e-01  -9.2749894e-01  -2.2413355e+00  -8.5036005e-01  -2.1935051e+00  -1.1995229e+00  -5.7692562e-01  -1.3766920e+00  -6.2144578e-01  -1.7950655e+00  -5.6604612e-01   6.4304575e-01  -2.2822310e+00  -7.3395740e-01  -4.4970450e-01   1.9079167e-01  -7.5436252e-01  -2.4660670e+00  -1.9935302e+00  -4.7387335e-01   5.3690111e-01   7.5627436e-01  -1.7258848e+00  -2.7637447e+00   1.9222726e+00  -1.9610374e+00   5.8097960e-01   4.1041486e-01  -9.6413018e-01  -9.0838761e-02   1.7861429e+00   1.9950513e+00  -6.3870570e-01   9.0900968e-02  -1.1741177e+00   4.7677126e-01  -4.0466551e+00  -6.7243810e-01  -2.5779359e+00   3.2638976e-01  -1.3852134e+00  -2.4958086e-01   1.0557639e+00   6.5417637e-01   1.1502194e+00  -2.0557742e+00  -2.4873198e+00   1.3424345e+00   1.3054249e-01
   1.6659243e+00   2.2381890e-01  -8.2876338e-02   4.0830597e-01  -1.3043847e+00   1.9024244e-01   1.5367774e+00   1.0889575e+00  -7.1521416e-01   7.9660869e-01   2.3125341e+00   1.7759148e+00   1.1833449e+00  -7.7411741e-01   6.2853998e-01   3.2708060e+00  -7.1441410e-01  -1.6386490e+00   2.6497503e-01  -1.2192058e+00   3.3917138e-01  -1.8141107e-01   4.4358832e-02   2.1558062e+00  -2.0767184e+00   8.0226339e-01  -6.2616986e-01   1.3502577e-01   4.3186092e-01  -2.7159729e-01   6.6558348e-01   3.7305833e+00   1.3179378e+00  -1.0425264e-01  -1.2809551e+00  -2.8631647e+00   3.8965318e+00  -7.0204276e-01   1.8939527e-01   1.8905868e-01   8.0218967e-01   3.2228788e-01  -1.1996252e+00  -2.4823871e+00  -1.2227548e+00  -2.3912502e+00  -1.5605073e+00  -5.8362937e-01  -1.5417287e+00  -6.2661128e-01  -1.6692594e+00  -5.2589190e-01   8.3569548e-01  -2.1526081e+00  -7.1540451e-01  -6.0813806e-01   1.3384272e-01  -8.4555458e-01  -2.4466813e+00  -2.2777210e+00  -6.6819603e-01   3.1193187e-01   8.0351668e-01  -1.8024524e+00  -3.2553562e+00   1.8379730e+00  -2.4524587e+00   3.5257207e-01   4.9919384e-01  -9.6101296e-01   2.3534085e-01   1.7908954e+00   1.9981767e+00  -7.6417164e-01   2.2528813e-01  -1.6413083e+00   4.2223158e-01  -4.0339278e+00  -1.5015052e+00  -2.6465616e+00   4.2773759e-02  -1.8663902e+00  -2.7630251e-01   6.9627401e-01   7.7449435e-01   1.0508551e+00  -1.6543373e+00  -2.5668609e+00   1.4340173e+00   1.3084498e-01
   1.8055501e+00   1.2692551e-01  -3.8766597e-02   3.8987312e-01  -1.3756831e+00   5.0463931e-03   1.8229529e+00   1.1811290e+00  -1.0255829e+00   5.5096629e-01   2.6120493e+00   1.6462247e+00   1.4915308e+00  -1.2870683e+00   6.5815174e-01   2.9534961e+00  -1.3422567e+00  -2.2170183e+00   5.4515958e-01  -1.1016518e+00   6.4088316e-01  -1.9549957e-01   5.6236872e-02   1.9900453e+00  -1.6459325e+00   7.5120871e-01  -6.5422113e-01   4.3232535e-02   1.8404665e-02  -2.6302871e-01   7.4642271e-01   3.5986541e+00   1.5426904e+00   1.7929723e-01  -1.6062459e-01  -1.5190801e+00   4.1409538e+00  -7.6947496e-01  -3.2113917e-02   1.6525374e-01   1.0564837e+00   4.5561433e-01  -1.9492306e+00  -3.1855995e+00  -1.2926764e+00  -2.6505346e+00  -2.5872792e+00  -1.6010838e+00  -1.7944749e+00  -1.0471367e+00  -2.0653555e+00  -7.2471550e-01   1.2464259e-01  -2.6887344e+00  -1.2873667e+00  -1.6200513e+00  -6.3518662e-01  -1.5677308e+00  -3.0224263e+00  -2.4497012e+00  -9.3943726e-01   4.6103671e-02   6.8368236e-01  -1.9613614e+00  -2.9122449e+00   1.7840777e+00  -1.9396470e+00   8.4683041e-01   2.7963992e-01  -7.9814258e-01   4.0305263e-01   1.3122261e+00   1.6389744e+00  -8.6485934e-01   2.1399640e-01  -2.1622157e+00   1.2747689e+00  -3.7269283e+00  -2.6648619e+00  -3.8068546e+00  -9.3969927e-02  -1.9394333e+00  -2.4922693e-01   2.9942655e-01   6.8732268e-01   7.2236753e-01  -1.6070445e+00  -2.8408078e+00   1.2720240e+00  -8.5304446e-02
   1.9932635e+00   5.4988374e-03  -2.0755901e-02   4.2707703e-01  -1.4144809e+00  -1.2307557e-01   1.9635928e+00   1.1534113e+00  -1.3936745e+00   2.2711015e-01   2.6913224e+00   1.2806627e+00   1.4848372e+00  -1.6773380e+00   4.0332248e-01   2.3177863e+00  -1.3030785e+00  -2.3202881e+00   6.7301824e-01  -8.3725684e-01   8.3165230e-01  -2.5729279e-01   1.2977642e-01   1.8888164e+00  -1.4587078e+00   6.0801685e-01  -6.7200284e-01  -2.1603720e-01  -4.3064835e-01  -3.8175974e-01   7.1251180e-01   3.5049216e+00   1.8145886e+00   4.9116829e-01   6.8350532e-01  -6.1615867e-01   4.2668325e+00  -7.8885263e-01  -2.4784428e-01  -2.0119176e-01   9.0085304e-01  -2.4181263e-01  -2.2864924e+00  -3.6753564e+00  -1.4121957e+00  -2.8609002e+00  -3.0805690e+00  -2.2119756e+00  -1.7959464e+00  -1.1027265e+00  -2.0548484e+00  -9.9456177e-01  -3.6773568e-02  -2.9509907e+00  -1.7146365e+00  -2.5310982e+00  -7.3993452e-01  -1.8190415e+00  -3.1597875e+00  -2.6422975e+00  -1.0912827e+00  -2.5397571e-01   9.2524887e-01  -1.9856448e+00  -2.7347985e+00   1.6804466e+00  -2.0338284e+00   1.0548052e+00   2.9220238e-01  -5.3962817e-01   8.7063848e-01   8.6446590e-01   1.3599723e+00  -1.0483008e+00   1.0764871e-01  -2.8366303e+00   1.8331423e+00  -3.3068586e+00  -2.6493375e+00  -3.9459284e+00   2.5872501e-02  -2.2583959e+00  -3.9719650e-01  -6.4179452e-01   5.8334955e-01   4.4391173e-01  -1.1328401e+00  -3.3865010e+00   1.3156244e+00  -1.8638470e-01
   2.2734793e+00   2.0558504e-01  -1.8118269e-01   1.7769208e-01  -1.1821832e+00   1.4146179e-01   1.7882712e+00   5.6145244e-01  -9.3856266e-01   4.8058265e-01   2.3270677e+00   1.1553488e+00   9.5661035e-01  -1.6877581e+00   5.2514843e-01   1.8821293e+00  -1.1870494e+00  -1.6432056e+00   4.4660046e-01  -1.0020551e+00   8.1185248e-01   2.8824877e-02  -2.2224136e-01   1.4517836e+00  -1.7947841e+00   6.3297207e-01  -5.9130936e-01  -5.5342070e-01  -4.6297795e-01  -9.4979813e-02   6.0765957e-01   3.1706820e+00   1.6971210e+00   3.1457005e-01  -1.6931175e+00  -1.9956401e+00   3.3740222e+00  -7.4947698e-01  -6.3030586e-01  -3.7224584e-01   8.5020204e-01   5.2484277e-01  -2.3195626e+00  -3.2714316e+00  -1.8070692e+00  -2.3925745e+00  -2.6369063e+00  -1.3490375e+00  -1.6056546e+00  -5.6785076e-01  -1.5574775e+00  -8.6582216e-01   3.6636247e-01  -1.8761220e+00  -8.2731952e-01  -1.3284886e+00  -1.2418118e-02  -9.8230264e-01  -1.9804611e+00  -1.8614107e+00  -7.6064650e-01   4.4238262e-02   1.3726922e+00  -1.3694577e+00  -3.5827686e+00   8.4322809e-01  -2.7087546e+00   5.8403649e-01   8.1924485e-01  -4.7246615e-02   1.4516529e+00   7.9480239e-01   1.5007477e+00  -1.1046616e+00   2.6309709e-01  -2.6467536e+00   5.7032358e-01  -4.1638237e+00  -3.0784117e+00  -2.8426863e+00  -5.9554959e-01  -2.5478433e+00  -6.2096685e-01  -8.8048214e-01   4.6958617e-01   1.9546131e-01  -1.7200120e+00  -3.3394593e+00   1.5300224e+00  -3.2478027e-02
   2.3259604e+00   1.2361013e-01  -3.4668913e-01   2.0656368e-02  -1.2141725e+00  -1.7166125e-01   1.7336399e+00   3.5031873e-01  -1.1014781e+00   2.0881278e-01   2.4479346e+00   7.3045420e-01   9.8855215e-01  -2.2910845e+00   4.7860241e-01   1.1883901e+00  -1.7078898e+00  -2.4451389e+00   5.4769497e-01  -9.1354202e-01   9.5311313e-01  -2.7093616e-01  -4.8702299e-01   1.0037134e+00  -1.5906533e+00   1.5753961e-01  -5.6734405e-01  -9.3643151e-01  -1.0870066e+00   7.7872011e-02   4.8467818e-01   2.6882480e+00   1.4992110e+00   2.2502545e-01  -1.5733784e+00  -1.3255429e+00   3.4846779e+00  -9.0941033e-01  -5.4002876e-01  -4.3765044e-02   9.6696242e-01   7.1020121e-01  -2.4958410e+00  -3.3136649e+00  -1.7568678e+00  -2.1227486e+00  -3.0677771e+00  -1.6828232e+00  -1.4195629e+00  -5.9626783e-01  -1.3580638e+00  -9.2467249e-01  -3.4485400e-02  -1.9750295e+00  -7.8077613e-01  -1.9232140e+00  -5.3254352e-01  -1.3766708e+00  -2.0500029e+00  -1.4571504e+00  -9.0830251e-01  -1.7076094e-01   1.4445333e+00  -1.4464286e+00  -3.0514831e+00   1.8778405e-01  -2.3174065e+00   1.0396397e+00   6.6286179e-01   3.6922595e-01   1.7596459e+00  -4.4159735e-02   7.8556769e-01  -1.0122484e+00   4.9460387e-01  -2.8465208e+00   4.2074180e-01  -4.2954345e+00  -4.0712244e+00  -4.0984372e+00  -9.3414884e-01  -2.9131341e+00  -7.2161108e-01  -1.4480739e+00   2.8417348e-01  -3.4663581e-01  -1.4697940e+00  -3.1332819e+00   1.2354374e+00  -8.6508046e-02
   1.9975748e+00   2.1335426e-01  -6.6407083e-01   1.6672860e-01  -1.3910465e+00  -1.4910458e-01   8.5683522e-01   3.0154182e-01  -1.2361846e+00   8.4954284e-02   1.3058291e+00   6.0629032e-01  -2.5808182e-01  -2.6864715e+00  -3.1882664e-01   4.2526719e-01  -1.8635800e+00  -2.3730516e+00  -2.6337359e-02  -8.0244206e-01   1.8845125e-01  -1.7450080e-01  -7.7371635e-01   8.2429754e-01  -1.9049739e+00   5.3662165e-02  -7.6818212e-01  -1.0319719e+00  -1.9614239e+00  -7.3764426e-01  -1.1984054e-01   2.1369888e+00   1.5150629e+00   4.2911343e-01  -7.8844205e-01  -8.5607363e-01   3.9467679e+00  -8.8569266e-01  -5.1364699e-01  -7.5975256e-02   9.8090884e-01   1.5968901e+00  -2.4260728e+00  -3.6174102e+00  -2.2447796e+00  -2.6842157e+00  -3.1492647e+00  -1.9622565e+00  -1.8298836e+00  -1.2373772e+00  -1.5377280e+00  -1.2498033e+00  -3.3668574e-01  -2.0937513e+00  -1.1178300e+00  -2.8149604e+00  -3.6833442e-01  -1.1937219e+00  -1.8432558e+00  -1.1539189e+00  -1.0079822e+00  -4.0634527e-03   1.4719570e+00  -1.1044830e+00  -2.5542625e+00   4.1420365e-01  -2.2363063e+00   1.1241855e+00   5.8926983e-01   7.4381812e-01   2.0487311e+00  -3.6203575e-01   2.6337612e-02  -1.3632942e+00   4.9938761e-01  -2.5562350e+00   1.4846138e+00  -4.3009202e+00  -4.1612529e+00  -4.4956667e+00  -1.2908297e+00  -2.9183705e+00  -1.6493620e+00  -2.1854585e+00   1.4200687e-01  -5.0781252e-01  -1.9302730e+00  -3.4327872e+00   1.2256892e+00  -1.0488425e-02
   1.9613674e+00   1.9217494e-01  -7.1778986e-01  -1.7012633e-01  -1.0934212e+00  -9.0941657e-02   5.3883620e-01  -1.5493781e-01  -9.8462039e-01   6.6881021e-02   1.0685074e+00   1.5909428e-01  -3.1015075e-01  -2.6738723e+00  -4.9297943e-01   1.7151456e-02  -1.1739282e+00  -2.0745274e+00   2.5312301e-01  -2.2925157e-01   4.6251261e-01   6.5207632e-02  -7.3710771e-01   2.7784427e-01  -1.3279503e+00  -3.3137829e-01  -5.2278049e-01  -1.1360088e+00  -1.8469723e+00  -1.3016777e-01  -7.0202116e-02   1.3687704e+00   1.1595971e+00   6.1465495e-01  -1.0697500e+00  -4.5788482e-01   3.5916890e+00  -1.0971323e+00  -3.7829798e-01  -7.4024100e-01   7.7019861e-01   1.5061118e+00  -2.4331076e+00  -3.1516081e+00  -1.9942075e+00  -1.7960026e+00  -3.2055412e+00  -1.7013338e+00  -1.1852635e+00  -5.9205320e-01  -1.0160772e+00  -1.0891114e+00  -6.6351358e-01  -1.7415904e+00  -1.0709349e+00  -2.9874234e+00  -1.0792126e-02  -9.8609903e-01  -1.3880563e+00  -7.3665639e-01  -9.8275056e-01  -5.2234167e-01   1.8948485e+00  -8.0955929e-01  -2.1181192e+00  -4.8034576e-01  -2.1003059e+00   1.5699200e+00   4.1816567e-01   1.1659255e+00   2.7339160e+00  -1.6372740e+00  -2.1051825e-01  -1.5469802e+00   7.1875958e-01  -3.8889703e+00   1.5121102e+00  -3.8038771e+00  -2.7972622e+00  -3.6729492e+00  -9.3108901e-01  -2.5581334e+00  -1.4739998e+00  -2.4610957e+00  -2.8169952e-01  -7.1248242e-01  -1.6193237e+00  -3.1078213e+00   1.2466612e+00  -2.2850949e-02
   1.8926219e+00   2.2126857e-01  -7.8471486e-01  -1.9293117e-01  -9.7862520e-01  -2.2275371e-01   2.9692575e-01  -3.6433661e-01  -7.8342410e-01  -1.1092106e-02   5.4875558e-01  -1.6077299e-01  -7.2628261e-01  -2.7446452e+00  -4.9280953e-01  -7.2717651e-01  -1.6123162e+00  -2.4066969e+00  -5.6952635e-02  -2.6068057e-01   1.7930419e-01   1.1566612e-01  -9.1374020e-01  -2.0090418e-01  -1.2032593e+00  -4.2061936e-01  -4.6592435e-01  -1.2698746e+00  -2.3561364e+00  -5.0908775e-01  -2.1492985e-01   5.3383172e-01   1.1177150e+00   3.3326853e-01  -4.7428362e-01   9.3592911e-02   3.7883533e+00  -8.4481765e-01  -4.2216204e-01   7.3750004e-03   7.2789590e-01   2.1999738e+00  -2.2843496e+00  -2.7885423e+00  -2.1690995e+00  -1.7797683e+00  -3.0832659e+00  -1.5379015e+00  -1.2955224e+00  -9.2177938e-01  -9.4705367e-01  -1.3865518e+00  -1.0732172e+00  -1.5765343e+00  -1.1872773e+00  -3.1082123e+00  -4.3551209e-01  -7.3521105e-01  -1.4328912e+00  -1.5453527e-01  -1.3081584e+00  -2.8818385e-01   1.4927369e+00  -1.6161307e-01  -1.5624497e+00  -7.6259455e-01  -1.9650168e+00   1.8428671e+00   5.6983274e-01   1.8554622e+00   3.0687017e+00  -2.1054477e+00  -9.0432659e-01  -1.4584001e+00   9.1288454e-01  -3.2193203e+00   1.1126727e+00  -4.7944026e+00  -3.4434281e+00  -4.7796549e+00  -1.9356142e+00  -2.2905695e+00  -1.7249798e+00  -2.9445976e+00  -6.6795037e-01  -1.1581324e+00  -2.0274130e+00  -2.7278881e+00   8.6692092e-01   9.3591850e-02
   1.7171811e+00   2.4509484e-01  -8.7662182e-01  -3.2695857e-01  -1.0687542e+00  -3.6619144e-01   7.8981121e-02  -4.1879102e-01  -8.8510536e-01  -3.4703698e-01   2.6188828e-01  -2.2668714e-01  -8.0642887e-01  -2.4301342e+00  -8.8957220e-01  -1.3291162e+00  -1.1793722e+00  -2.1193549e+00   1.6240628e-01   3.2921713e-01   5.1067699e-02   1.9634008e-01  -1.1130463e+00  -8.9342152e-01  -1.0450585e+00  -1.2405385e+00  -5.7719443e-01  -1.5146840e+00  -2.4284689e+00  -4.0725085e-01  -2.8459119e-01  -5.0877873e-01   5.9504843e-01   1.1794315e-01  -4.5023074e-01   3.4937924e-01   4.0859867e+00  -9.3167769e-01  -7.6069863e-02  -2.8374799e-01   7.7168347e-01   2.2866779e+00  -1.9932967e+00  -2.4969272e+00  -2.0843844e+00  -1.3746003e+00  -3.0656635e+00  -1.5088365e+00  -1.0660203e+00  -9.4954275e-01  -7.7092204e-01  -1.6203460e+00  -1.6868390e+00  -1.6313143e+00  -1.7052597e+00  -3.9505165e+00  -4.2610577e-01  -7.7453544e-01  -1.4760128e+00   4.5690895e-01  -1.4634301e+00  -5.7535417e-01   1.7716382e+00   4.7521201e-01  -9.4866234e-01  -1.4886850e+00  -1.5645351e+00   2.3532093e+00   3.8354107e-01   2.2424308e+00   3.5483128e+00  -3.0420711e+00  -1.2610785e+00  -1.4841295e+00   1.3310583e+00  -3.8508064e+00   1.7735631e+00  -4.1978138e+00  -2.5340795e+00  -5.1750812e+00  -1.8081232e+00  -1.6930157e+00  -1.6527600e+00  -3.1264696e+00  -1.2236972e+00  -1.5813906e+00  -1.4473617e+00  -2.2171750e+00   5.7535473e-01   1.2787140e-01
   1.6652707e+00   2.2726342e-01  -6.1214944e-01  -4.7787561e-01  -4.5157164e-01  -4.3625944e-01   3.6005415e-01  -6.2808535e-01  -4.8289840e-01  -5.6169842e-01   6.6154732e-02  -5.6171534e-01  -4.3131818e-01  -1.9926508e+00  -3.0500138e-01  -1.9275853e+00  -1.3754528e+00  -1.9172192e+00   1.4570770e-01   5.7444791e-01   4.5026336e-01   5.4253370e-01  -7.7675792e-01  -1.5311879e+00  -4.7341242e-02  -9.6368881e-01  -5.2255632e-02  -1.2262674e+00  -2.1636386e+00  -3.5410537e-01   1.5205396e-01  -1.4127746e+00   5.8494613e-01  -1.7540588e-01   7.6827993e-01   1.4274951e+00   4.0672785e+00  -2.1230272e-01  -3.4737552e-01   3.0048918e-01   7.2559705e-01   2.2649407e+00  -2.0971089e+00  -2.1613090e+00  -1.9215758e+00  -1.2518037e+00  -3.0980329e+00  -1.5785470e+00  -1.0679387e+00  -1.2230750e+00  -1.0164480e+00  -2.1120085e+00  -2.4668086e+00  -1.7157934e+00  -2.3538706e+00  -4.0529534e+00  -1.1575454e+00  -5.0023181e-01  -2.0088723e+00   8.9600376e-01  -1.9262552e+00  -4.3494552e-01   1.1641795e+00   1.3489923e+00  -1.0620576e-01  -1.5519948e+00  -1.1472027e+00   2.9307639e+00   5.9566250e-01   2.9579665e+00   3.9695711e+00  -3.7487963e+00  -1.4655547e+00  -1.2541650e+00   1.3039298e+00  -3.6473903e+00   1.3791106e+00  -4.9698156e+00  -2.3564745e+00  -5.5943616e+00  -2.5726210e+00  -7.2654708e-01  -1.1791384e+00  -3.5873873e+00  -1.8429142e+00  -1.9983710e+00  -1.6429632e+00  -2.0289443e+00   7.7415646e-02   6.7526692e-02
   1.4117811e+00   3.3739295e-01  -1.0081250e+00  -7.5661918e-01  -3.2709517e-01  -5.4068867e-01  -2.1222516e-01  -1.2414264e+00  -2.4184191e-01  -7.2346928e-01  -3.9232617e-01  -9.1320505e-01  -8.9897027e-01  -1.8944119e+00  -5.3079685e-01  -2.6543887e+00  -1.3480853e+00  -1.6692599e+00  -1.4309852e-01   5.3021882e-01   3.5988588e-01   1.5953188e-01  -1.3518888e+00  -2.1244912e+00  -5.5194438e-01  -1.5871284e+00   4.6291487e-02  -1.7329864e+00  -2.4937157e+00  -9.1871746e-02  -3.6475665e-01  -2.0231452e+00  -5.2759934e-01  -1.0477092e+00  -1.6405513e+00  -3.7713253e-02   3.4049077e+00   1.8197686e-01  -3.1460597e-01   5.7871904e-01   7.2126659e-01   2.7165616e+00  -9.8989224e-01  -1.2198532e+00  -1.8903130e+00  -3.7206053e-01  -2.0476227e+00  -2.5748266e-01  -3.7412110e-01  -2.8200867e-01  -3.2581543e-02  -1.6370202e+00  -1.5501127e+00  -7.7631683e-01  -1.3628195e+00  -3.0249871e+00  -4.6635175e-01   3.5620057e-01  -8.0242554e-01   2.1368691e+00  -1.6430983e+00  -1.3056825e-01   1.6207961e+00   1.6839955e+00  -3.0117966e-01  -2.5154035e+00  -1.3620838e+00   2.6853437e+00   9.2268509e-01   3.4231070e+00   4.0397648e+00  -4.1748922e+00  -1.8045901e+00  -1.1735717e+00   1.4704348e+00  -3.2264888e+00  -2.6551410e-01  -5.1819937e+00  -2.4674365e+00  -4.9473337e+00  -2.7849955e+00  -1.1698845e+00  -1.5412448e+00  -3.9805719e+00  -2.0821652e+00  -2.3728526e+00  -1.4489537e+00  -1.3987536e+00  -6.7952330e-02   3.5380438e-01
   1.1054810e+00   4.1123367e-01  -1.1764007e+00  -8.4360393e-01  -1.2765644e-01  -6.1208548e-01  -5.6916371e-01  -1.5182405e+00   7.3225994e-02  -8.0798814e-01  -7.0686573e-01  -8.9369845e-01  -1.1077641e+00  -1.5123694e+00  -4.1012906e-01  -3.0667739e+00  -1.6110846e+00  -1.5498350e+00  -5.4834492e-01   3.6793395e-01   1.4097096e-01   1.8270570e-02  -1.5864004e+00  -2.5713036e+00  -7.6651824e-01  -1.8734400e+00   2.7031887e-01  -1.8093928e+00  -2.4935387e+00  -6.3930892e-02  -6.0226809e-01  -2.6645215e+00  -1.1647488e+00  -1.6003412e+00  -2.5829094e+00  -4.4351518e-01   3.2224247e+00   7.9935563e-01  -3.0379486e-01   1.2823579e+00   8.2816064e-01   3.4128188e+00  -4.3245754e-01  -6.2562831e-01  -1.9611012e+00  -1.9314566e-02  -1.5213159e+00   5.5140776e-01  -2.6519611e-01  -1.0132033e-01   1.8128771e-01  -1.4984527e+00  -1.3499085e+00  -3.3276468e-01  -1.0493835e+00  -2.2990628e+00  -5.5972219e-01   8.3997330e-01  -2.9217352e-01   3.2078791e+00  -1.5413469e+00   3.9406457e-01   1.4577647e+00   1.9959379e+00  -2.0084853e-01  -2.6592076e+00  -1.2300098e+00   2.6666139e+00   1.1864992e+00   3.8057701e+00   3.8798292e+00  -4.3856866e+00  -2.1536721e+00  -1.0286980e+00   1.6059674e+00  -2.5405730e+00  -1.3798830e+00  -5.5261277e+00  -2.8017388e+00  -4.8670746e+00  -3.2115449e+00  -1.1122426e+00  -1.6683525e+00  -4.1697093e+00  -2.2374792e+00  -2.5852883e+00  -1.6587880e+00  -8.7183499e-01  -4.1000746e-01   5.2891944e-01
   7.9241116e-01   3.0863214e-01  -1.3979655e+00  -8.9117892e-01   4.0282400e-02  -6.7189884e-01  -1.1056399e+00  -1.4403936e+00  -1.3961601e-01  -1.1559713e+00  -1.1404242e+00  -9.7305613e-01  -9.9262311e-01  -1.2634526e+00  -6.3872491e-01  -3.4615019e+00  -1.8112831e+00  -1.8903147e+00  -7.5860914e-01   5.6332665e-01   8.7346808e-02   4.8543069e-02  -1.6735328e+00  -2.7929045e+00  -2.2202100e-01  -1.6678192e+00   4.5047576e-01  -1.6383406e+00  -2.5607272e+00  -6.9417693e-01  -6.7828107e-01  -3.0647337e+00  -1.0792491e+00  -1.4922051e+00   3.8382563e-02   1.8873186e+00   3.8001394e+00   1.3156960e+00  -1.9390953e-01   1.7464820e+00   9.8599908e-01   3.0309031e+00  -3.9838046e-01  -5.9545268e-01  -1.7379037e+00  -1.0947947e-01  -1.6834248e+00   1.2107992e-01  -3.4721628e-01  -2.7307480e-01  -1.3370289e-01  -1.8629411e+00  -1.8301543e+00  -9.8982252e-01  -2.0106357e+00  -3.2070930e+00  -1.1288352e+00   7.5547018e-01  -7.0764036e-01   3.1852336e+00  -2.1301522e+00   4.2014586e-01   9.4492994e-01   2.2259930e+00   6.1867315e-01  -2.0037207e+00  -7.2325043e-01   3.4567652e+00   1.1536471e+00   4.3600011e+00   3.6903585e+00  -4.9074672e+00  -2.8802412e+00  -1.4888696e+00   1.0011711e+00  -2.8475243e+00  -7.7561664e-01  -5.3392177e+00  -1.9468049e+00  -5.5246775e+00  -2.9387985e+00  -4.5072538e-01  -1.7920590e+00  -4.9549366e+00  -2.6749136e+00  -2.6499231e+00  -1.8606985e+00  -1.0642512e+00  -7.2667736e-01   5.7753826e-01
   2.5602783e-01   3.5280519e-01  -1.2883782e+00  -7.1490868e-01   2.2324625e-01  -6.9159187e-01  -1.4565744e+00  -1.5462742e+00   3.4164503e-01  -1.0078554e+00  -1.5899510e+00  -9.1212559e-01  -1.3621395e+00  -7.6866748e-01  -6.5936402e-01  -3.4445752e+00  -1.8290263e+00  -1.4080784e+00  -1.1312539e+00   4.7129480e-01  -1.2139152e-01  -6.9263816e-02  -1.5068724e+00  -2.6976415e+00  -5.0506964e-01  -1.8437052e+00   6.8544769e-01  -1.3662577e+00  -2.5848225e+00  -5.9298285e-01  -1.1940615e+00  -3.5878858e+00  -1.5847834e+00  -1.6307043e+00  -2.0438864e-01   1.5997330e+00   3.5046903e+00   2.2488087e+00  -1.5382906e-01   2.3804923e+00   7.9063812e-01   3.9388311e+00   1.0646579e-01  -1.4505554e-01  -1.9257469e+00  -1.0521642e-02  -1.2604527e+00   8.9424315e-01  -4.3475354e-01  -1.9161834e-01  -4.1481563e-02  -1.3692942e+00  -1.4853473e+00  -5.6977332e-01  -1.6482610e+00  -2.2320562e+00  -1.2326888e+00   1.2615450e+00  -3.5067591e-01   3.8583423e+00  -2.0648415e+00   9.6802165e-01   3.6431382e-01   2.3317942e+00   7.6495406e-01  -1.5618380e+00  -6.0889982e-01   3.0788828e+00   1.2874523e+00   4.3331110e+00   3.1237824e+00  -4.8259477e+00  -3.1191029e+00  -1.3047591e+00   1.0000946e+00  -2.2826735e+00  -1.4854804e+00  -5.0121341e+00  -2.1262417e+00  -4.6333944e+00  -3.1613179e+00  -8.3751604e-02  -1.9359803e+00  -4.7283083e+00  -2.5051775e+00  -2.3809742e+00  -2.0986941e+00  -3.5400682e-01  -9.5080917e-01   7.5138276e-01
  -1.1238150e-01   4.1092918e-01  -1.2404585e+00  -8.1107868e-01   3.5024171e-01  -6.5347827e-01  -1.6164458e+00  -1.4612992e+00   4.7799594e-01  -1.1459662e+00  -1.7599777e+00  -7.0445460e-01  -1.0816688e+00  -3.5281493e-02  -7.0590094e-01  -3.2349895e+00  -1.7475929e+00  -8.6845406e-01  -8.7020013e-01   6.5947194e-01   3.7485578e-02   7.5395013e-02  -1.5984054e+00  -2.9147319e+00  -3.5639418e-01  -2.0832281e+00   7.7463620e-01  -1.1017094e+00  -2.1570434e+00  -3.1054953e-01  -1.3807042e+00  -4.1280807e+00  -1.9606575e+00  -1.8222551e+00   2.0448925e-01   1.9595741e+00   3.5149049e+00   2.8464821e+00   1.9343305e-01   2.6411002e+00   1.0071387e+00   4.3576663e+00   3.5562745e-01   1.8352952e-01  -1.8179068e+00   2.7604860e-01  -1.1691195e+00   1.2173764e+00  -4.1959452e-01  -5.8236585e-02  -9.2826696e-02  -1.0925442e+00  -1.6496085e+00  -5.7990656e-01  -1.8805456e+00  -1.9938826e+00  -1.4323281e+00   1.4534768e+00  -4.5476198e-01   4.1290800e+00  -2.4320988e+00   1.0300089e+00  -4.5898300e-02   2.7655421e+00   1.0112583e+00  -1.4711045e+00  -6.1163411e-02   3.3080890e+00   1.2489545e+00   4.3854197e+00   2.6236988e+00  -4.9996116e+00  -3.1369025e+00  -1.3599185e+00   8.7046422e-01  -2.6024188e+00  -1.3667346e+00  -4.4209557e+00  -1.8069703e+00  -4.2797376e+00  -2.8182986e+00   9.3308452e-01  -1.5045574e+00  -4.1583514e+00  -2.6988574e+00  -2.2662011e+00  -1.9309708e+00   4.1080851e-01  -1.2562945e+00   8.3908393e-01
  -5.5828372e-01   4.8960046e-01  -1.0243080e+00  -5.8131031e-01   4.8346884e-01  -6.5269911e-01  -1.6422430e+00  -1.1093578e+00   6.3692831e-01  -1.1981700e+00  -1.8300016e+00  -3.6488851e-01  -9.9904560e-01   7.1126970e-01  -4.9239259e-01  -2.8084575e+00  -2.0187815e+00  -4.1217702e-01  -1.0052147e+00   3.9963286e-01  -6.8688745e-03   2.1023097e-01  -1.3539038e+00  -2.5787004e+00  -5.1095873e-01  -2.0724535e+00   9.2921467e-01  -6.4488830e-01  -1.6492454e+00  -1.3551983e-01  -1.5780331e+00  -4.3692681e+00  -1.7858315e+00  -1.7079142e+00   7.5620690e-01   2.2191621e+00   3.5562073e+00   3.5695690e+00   5.0200833e-01   3.3522302e+00   9.8899964e-01   4.8509158e+00   4.0542876e-01   3.0107320e-01  -2.0997713e+00  -7.0112308e-02  -1.1085767e+00   1.6431259e+00  -9.7935179e-01  -6.1262510e-01  -5.9794747e-01  -9.8639607e-01  -1.7541728e+00  -6.2925759e-01  -1.9992241e+00  -1.4242454e+00  -2.0017132e+00   1.6272337e+00  -7.7066792e-01   4.2647932e+00  -2.7692283e+00   1.4343369e+00  -8.6036698e-01   2.8518678e+00   9.4316510e-01  -5.2051581e-01   1.2036623e-01   3.0389665e+00   1.3030201e+00   4.0683888e+00   1.9299241e+00  -4.5093984e+00  -2.9909089e+00  -1.1084296e+00   7.2901742e-01  -2.2236702e+00  -1.6606893e+00  -4.2449267e+00  -2.4260819e+00  -4.0450568e+00  -2.9998010e+00   1.5276356e+00  -1.0160671e+00  -3.5963723e+00  -2.4613087e+00  -1.9263805e+00  -1.7842604e+00   9.6828134e-01  -1.6198219e+00   8.9795217e-01
  -1.0130665e+00   5.1051787e-01  -1.1738702e+00  -7.9131588e-01   6.7090051e-01  -5.1261709e-01  -2.0800708e+00  -1.3449297e+00   7.0157212e-01  -1.2652017e+00  -2.1537406e+00  -5.3568035e-01  -1.0592260e+00   1.1148023e+00  -7.1427560e-01  -2.4334007e+00  -1.9482996e+00   2.9874861e-02  -8.8731609e-01   3.3518774e-01   2.2585311e-01   6.6439921e-02  -1.5190875e+00  -2.4830339e+00  -6.0783286e-01  -1.9342481e+00   1.0671236e+00  -5.2749823e-01  -1.4723341e+00   2.6558240e-01  -1.9349348e+00  -4.1524337e+00  -2.4769453e+00  -2.0410419e+00   1.2867864e-01   1.9576683e+00   2.7324251e+00   4.0795374e+00   3.3676415e-01   3.0694084e+00   1.1662406e+00   5.0164530e+00   1.2254732e+00   8.6332546e-01  -1.8921469e+00   5.1634756e-01  -4.7176892e-01   2.5851961e+00  -4.6162407e-01   4.1723542e-01   4.1966331e-02  -5.0981078e-02  -6.1862222e-01  -9.1644174e-02  -1.3505499e+00  -4.2784133e-01  -1.3457040e+00   2.2428592e+00  -1.7423626e-02   4.3461019e+00  -2.7532178e+00   1.4060383e+00  -8.2094491e-01   2.5671043e+00   7.0428876e-01  -6.1396765e-01   2.9751271e-01   2.7925092e+00   1.3606331e+00   3.9453302e+00   1.2733772e+00  -4.5616350e+00  -2.8228116e+00  -1.5843208e+00   3.4568324e-01  -2.6322732e+00  -2.2744837e+00  -3.6529836e+00  -2.2179112e+00  -2.4826641e+00  -2.4038148e+00   1.5603409e+00  -1.0146376e+00  -3.3078033e+00  -2.4379095e+00  -1.6592410e+00  -1.4093379e+00   1.4545355e+00  -1.5490854e+00   1.0308886e+00
  -9.3905476e-01   5.1610455e-01  -1.2837655e+00  -6.5655500e-01   7.1814723e-01  -2.9280815e-01  -2.2960440e+00  -1.2334816e+00   1.1106835e+00  -8.0687197e-01  -1.9734912e+00   1.1177167e-01  -9.1637848e-01   1.6303314e+00  -4.3911879e-01  -1.9341277e+00  -2.0482968e+00   6.1703204e-02  -1.2903730e+00  -2.7561013e-01  -1.1183476e-01  -2.4060086e-01  -1.9986231e+00  -2.2729401e+00  -1.4727079e+00  -1.9971623e+00   1.1179002e+00  -4.5477417e-01  -1.2406987e+00   1.2733506e-02  -2.5314238e+00  -4.0489437e+00  -2.2124238e+00  -1.9901678e+00  -1.1187727e-01   1.5993178e+00   2.6832724e+00   4.8723626e+00   6.0328510e-01   4.2114955e+00   1.2512354e+00   5.7396645e+00   1.1330077e+00   1.0418116e+00  -2.1418926e+00   5.0348913e-01  -1.7945763e-01   3.1275517e+00  -7.5880646e-01   7.3779928e-01  -2.7388444e-02   3.4313199e-01  -1.7821036e-01   2.9218298e-01  -6.7496782e-01   9.4602618e-01  -1.5712156e+00   2.4428441e+00   5.3196417e-01   4.7072834e+00  -2.6912644e+00   2.3889980e+00  -1.4678595e+00   2.4899813e+00   6.3723276e-02   1.5455875e-01  -2.9855123e-02   2.2944130e+00   1.7526168e+00   3.9564217e+00   1.6672194e-01  -3.6131669e+00  -3.1215203e+00  -1.6182849e+00  -1.3018600e-01  -1.7173393e+00  -3.3946974e+00  -3.8770144e+00  -2.6458293e+00  -1.9656213e+00  -2.2129154e+00   1.7245633e+00  -1.1760066e+00  -2.8167639e+00  -1.8744862e+00  -1.1610615e+00  -2.5994348e+00   1.8610276e+00  -1.5798688e+00   1.3743066e+00
  -1.1553676e+00   6.1662847e-01  -1.5578713e+00  -4.3529275e-01   3.8698047e-01  -1.9812471e-01  -2.6785122e+00  -1.0104907e+00   8.8011690e-01  -7.8564743e-01  -2.0381110e+00   6.2848805e-01  -1.3324546e+00   2.0692989e+00  -6.6832032e-01  -1.4593190e+00  -2.2967717e+00   2.1172122e-01  -1.7411625e+00  -9.8828360e-01  -7.1646308e-01  -6.7952771e-01  -2.5035520e+00  -1.7910607e+00  -2.7873488e+00  -2.0840323e+00   7.9059089e-01  -6.3483329e-01  -1.2088329e+00  -3.1545980e-01  -3.1533033e+00  -3.4798600e+00  -2.3048902e+00  -2.2702576e+00  -1.4935024e+00   4.7643414e-01   2.3858907e+00   5.1624608e+00   6.5904574e-01   4.6635624e+00   1.4275670e+00   6.1514348e+00   1.7887132e+00   1.2675606e+00  -2.5321949e+00   3.0213714e-01   5.8329029e-01   4.0889533e+00  -9.6998427e-01   9.7431304e-01   2.6887718e-01   9.0889073e-01   1.1590619e+00   9.1292254e-01   2.1721731e-01   2.1873017e+00  -1.0645097e+00   2.8552237e+00   1.4139800e+00   4.9087311e+00  -2.3834830e+00   3.0162959e+00  -1.4222233e+00   1.9562003e+00  -9.6469515e-01   6.6655148e-01  -4.7514122e-01   1.3376780e+00   2.1069225e+00   3.5349027e+00  -8.1727048e-01  -2.3522051e+00  -3.0053444e+00  -1.8318814e+00  -3.5023236e-01  -6.5883121e-01  -4.3971765e+00  -3.9707248e+00  -3.6041388e+00  -1.4107084e+00  -2.0341646e+00   9.6659276e-01  -1.5065187e+00  -2.4678939e+00  -1.2528129e+00  -7.9121845e-01  -2.4751842e+00   2.0990448e+00  -1.5019518e+00   1.6538761e+00
  -1.2369496e+00   5.0899767e-01  -1.3751407e+00  -3.2682702e-01   2.7445717e-01  -3.4999224e-01  -2.2143388e+00  -5.2334257e-01   4.4422362e-01  -1.0321016e+00  -1.3084765e+00   1.0933563e+00  -4.3825142e-01   2.5109396e+00  -3.5232501e-01  -7.9535939e-01  -2.4966119e+00   6.2186629e-02  -1.4018025e+00  -1.0320015e+00  -3.6521577e-01  -9.6280177e-01  -2.3425277e+00  -1.4183363e+00  -2.6531991e+00  -2.0240655e+00   7.1937163e-01  -4.3017653e-01  -6.9293217e-01  -1.2515743e-01  -2.9758564e+00  -3.0393156e+00  -2.0524348e+00  -2.0110391e+00  -4.6164935e-01   1.6109941e+00   2.2812882e+00   5.4551225e+00   7.0407570e-01   4.9371111e+00   1.6852263e+00   5.5393827e+00   1.3421475e+00   8.9261315e-01  -2.3177820e+00   1.5235185e-01   1.0977646e-01   3.4554081e+00  -1.1550276e+00   8.0429032e-01  -1.0030140e-01   1.0677001e+00   1.1150419e+00   4.9868030e-01  -1.1027310e-01   2.1843372e+00  -1.7632884e+00   2.1765049e+00   8.8918213e-01   4.3794790e+00  -2.4600812e+00   2.9755085e+00  -1.7949971e+00   1.2764255e+00  -9.7091741e-01   1.3345144e+00   8.0970962e-02   1.3344336e+00   2.0334454e+00   3.0823652e+00  -1.7050278e+00  -1.9140834e+00  -2.8154118e+00  -1.8795448e+00  -7.9826576e-01  -7.6106001e-01  -4.1848021e+00  -3.2481257e+00  -3.9848001e+00  -1.7121612e+00  -1.4526165e+00   1.1113386e+00  -8.8946205e-01  -2.0893702e+00  -9.2475102e-01  -5.1071445e-01  -1.7752641e+00   2.1327091e+00  -1.6686567e+00   1.4974203e+00
  -1.4764890e+00   4.2699091e-01  -1.1139726e+00  -1.7844176e-01   4.6383935e-01  -1.2591095e-01  -2.3300034e+00  -3.2894259e-01   5.7856868e-01  -7.7778329e-01  -1.8344568e+00   1.0102512e+00  -6.0160912e-01   2.5793006e+00  -4.5406402e-01  -1.4762591e-01  -2.4625814e+00   4.0320946e-01  -1.3372156e+00  -1.0337174e+00  -2.2270994e-01  -9.4820012e-01  -2.0956548e+00  -8.0043593e-01  -2.4110706e+00  -1.1887304e+00   7.8019287e-01   1.9341237e-01  -8.9316941e-01  -3.9912247e-01  -3.3637579e+00  -2.5979172e+00  -1.5388835e+00  -1.4985534e+00   1.9507729e+00   2.6465083e+00   1.9397380e+00   6.2052597e+00   4.4914140e-01   5.0222840e+00   1.6548219e+00   5.7149361e+00   1.1053521e+00   5.2306770e-01  -2.3207251e+00  -3.6758168e-01  -1.6870032e-02   2.9395672e+00  -1.4070790e+00   8.5041127e-01  -3.0106904e-01   1.5040631e+00   1.3821236e+00   3.2227547e-01  -1.3745899e-01   2.4021683e+00  -1.8416307e+00   2.2649921e+00   5.9728305e-01   3.3290574e+00  -2.8460065e+00   3.1278337e+00  -2.6628733e+00   1.1117362e+00  -5.1226065e-01   2.3415271e+00   4.1383219e-01   1.1246287e+00   1.9477860e+00   2.8848950e+00  -2.6130875e+00  -1.5939516e+00  -2.8961926e+00  -2.3920381e+00  -1.6879800e+00  -6.6410346e-01  -3.3705256e+00  -2.9898308e+00  -3.8400601e+00  -7.1928878e-01  -1.1863363e+00   1.8803687e+00  -1.0732072e+00  -1.7422080e+00  -6.1722365e-01   1.3775201e-01  -2.3341410e+00   2.0575306e+00  -1.4692118e+00   1.5062138e+00
  -1.3664722e+00   3.9093201e-01  -8.8339536e-01  -2.3571182e-02   3.6578817e-01  -1.2524248e-01  -1.9833210e+00   7.7298929e-02   3.6382690e-01  -7.2735361e-01  -1.3535890e+00   1.3892594e+00  -1.2552526e-01   2.8488417e+00  -1.5700962e-01   6.1691482e-01  -2.3464214e+00   5.1170439e-01  -1.0975441e+00  -1.1873774e+00  -2.1831914e-02  -1.1415048e+00  -1.9823409e+00  -2.2342687e-01  -2.5984272e+00  -1.0443951e+00   6.2272213e-01   3.9315339e-01  -4.7296049e-01  -2.4867387e-01  -3.4278856e+00  -2.1022506e+00  -8.7623043e-01  -1.0215088e+00   2.5235512e+00   2.9619348e+00   1.6507766e+00   6.3764633e+00   6.6823028e-01   5.3461772e+00   1.5934752e+00   5.1612170e+00   5.2466553e-01   2.1420115e-01  -2.3025682e+00  -5.8151674e-01  -2.5109028e-01   2.5384154e+00  -1.6094152e+00   7.6898536e-01  -4.5580735e-01   1.7405193e+00   1.5509193e+00   3.7182560e-01   7.2530662e-02   2.9266701e+00  -2.1257749e+00   1.9271905e+00   3.9973161e-01   2.6297537e+00  -2.8650153e+00   3.2083712e+00  -2.9978822e+00   6.2108910e-01  -7.9447880e-01   3.0036212e+00   4.3705975e-01   7.1138583e-01   1.9860470e+00   2.3947718e+00  -3.4192971e+00  -8.6073886e-01  -2.6383767e+00  -2.3504038e+00  -2.1918608e+00  -4.7267396e-01  -3.5302754e+00  -2.7797434e+00  -4.0881621e+00  -4.8299437e-01  -7.8818722e-01   1.9711061e+00  -5.5798718e-01  -1.1633997e+00  -3.1657498e-02   6.4730876e-01  -1.9746181e+00   2.0712888e+00  -1.3865931e+00   1.4776507e+00
  -1.3375484e+00   2.7991178e-01  -4.1112238e-01   3.4122265e-01   2.0068565e-01  -3.1976184e-01  -1.1602836e+00   8.1812861e-01  -3.1883778e-01  -1.1182700e+00  -8.6479731e-01   1.6207681e+00   4.4471662e-01   3.0712926e+00   1.3954197e-01   1.1265898e+00  -2.5577015e+00   4.6488132e-01  -8.1979839e-01  -1.1803820e+00   2.3783241e-01  -1.2629549e+00  -1.4019541e+00   4.4486473e-01  -2.2176184e+00  -4.4438173e-01   3.9095148e-01   7.6909245e-01  -1.9515398e-01  -5.7520620e-01  -3.0083246e+00  -1.4432310e+00  -1.4306365e-02  -6.3829823e-01   4.6814410e+00   4.2501521e+00   1.7032919e+00   6.4662534e+00   4.2879300e-01   5.4207935e+00   1.6090395e+00   4.0433784e+00  -7.2079221e-02  -5.8098171e-01  -2.2347841e+00  -1.5246416e+00  -7.7086499e-01   1.2695387e+00  -2.1316143e+00  -1.7890497e-01  -1.0657387e+00   1.4026167e+00   1.3710809e+00  -2.4990359e-01  -6.8434525e-01   2.2974679e+00  -2.8176995e+00   1.1993871e+00  -7.0996808e-01   1.3461597e+00  -3.0560918e+00   2.9941990e+00  -3.4055425e+00   3.5202185e-02  -4.4485509e-01   3.9583872e+00   9.1176090e-01   5.1477969e-01   1.9148257e+00   1.7948075e+00  -3.9620971e+00  -9.4027743e-02  -2.2002395e+00  -2.2910279e+00  -2.6557514e+00   5.2168902e-02  -2.5960635e+00  -2.6701017e+00  -4.6002654e+00  -1.3470364e+00  -7.1266399e-01   2.0772164e+00   5.2355595e-02  -1.0333390e+00   3.3308846e-01   8.7663732e-01  -9.3434545e-01   1.5433551e+00  -1.4706471e+00   1.1568348e+00
  -1.3409208e+00   2.3950140e-01  -4.1777868e-01   1.0629811e-01   3.5961485e-01  -1.7933525e-02  -1.3109090e+00   6.6408819e-01  -2.0433960e-01  -7.3473027e-01  -8.8465419e-01   1.2830228e+00   2.1853927e-01   2.8688987e+00   2.5044401e-01   2.1398894e+00  -2.4019684e+00   1.5049972e-01  -6.1481013e-01  -1.5517379e+00   2.4570207e-01  -1.3788291e+00  -1.3819605e+00   8.5051568e-01  -2.1499514e+00   1.5597857e-01   3.9051332e-01   8.8745077e-01  -7.0899496e-02  -5.4122093e-02  -2.9298291e+00  -6.3241624e-01  -6.5160505e-02  -6.4475371e-01   3.7972720e+00   3.4437971e+00   5.4439199e-01   5.7449132e+00  -3.3566830e-02   4.3770609e+00   1.7126063e+00   4.1490551e+00   3.6320608e-01  -1.6383320e-01  -1.9564676e+00  -1.0240519e+00  -2.7161026e-01   1.9545499e+00  -1.4984621e+00   7.6193163e-01  -2.6148154e-01   2.3506746e+00   2.4601121e+00   5.6971807e-01   5.0577445e-01   3.1339020e+00  -1.8396915e+00   1.3598772e+00   9.4200457e-02   7.0530686e-01  -2.5777025e+00   2.5880772e+00  -2.8763571e+00  -1.0083661e+00  -6.4421724e-01   3.4669748e+00   8.9169942e-01   4.0789880e-02   1.5376064e+00   1.2258226e+00  -4.1793077e+00  -2.3215020e-01  -1.7119746e+00  -2.9253447e+00  -2.5836407e+00  -2.0175678e-01  -2.9549975e+00  -3.0107399e+00  -4.6330537e+00  -2.1621670e-01  -4.0293917e-01   1.3389007e+00   6.3544587e-03  -2.9142557e-01   7.0167382e-01   1.1949306e+00  -7.3771065e-01   1.7519693e+00  -1.0268254e+00   1.1189847e+00
  -8.8663084e-01   2.5094569e-01  -1.2645650e-01   2.2857112e-01   4.2199377e-01   2.0815608e-01  -8.2031534e-01   8.6790858e-01   2.5344016e-02  -2.8141059e-01  -4.8865776e-01   1.7379604e+00   4.1254739e-01   3.0217135e+00   8.6062618e-01   2.8051508e+00  -2.0782718e+00   3.3912325e-01  -6.7772470e-01  -1.8635540e+00   1.4539775e-01  -1.3695044e+00  -1.2587751e+00   1.1755480e+00  -2.2922663e+00   6.2962629e-01   2.9902653e-01   1.1151813e+00   4.0493175e-01  -1.2277385e-01  -2.7065242e+00  -2.1384341e-01   7.2742354e-01  -3.1096884e-01   3.5147204e+00   2.7470454e+00   1.2908139e-01   5.5948936e+00  -8.9054032e-02   4.5540644e+00   1.6200183e+00   4.1045078e+00  -3.5410382e-01  -4.0357160e-01  -2.0173987e+00  -1.2724611e+00  -2.8244147e-01   1.5918220e+00  -1.7042042e+00   5.7550841e-01  -3.9460623e-01   2.3241100e+00   2.4263461e+00   9.7988310e-01   9.7045564e-01   3.9613381e+00  -1.8150358e+00   1.1543983e+00   2.2542879e-01   2.3008265e-01  -2.1189177e+00   2.9161461e+00  -2.9147866e+00  -1.3016271e+00  -9.1212028e-01   3.7393375e+00   7.3123019e-01  -5.1179945e-01   1.6975188e+00   8.7960081e-01  -4.5223691e+00   5.5166860e-01  -1.2997575e+00  -2.7771393e+00  -2.7579689e+00   7.5222759e-01  -3.3056458e+00  -3.7474301e+00  -4.6287333e+00   1.9703016e-02  -4.4971158e-01   1.3345701e+00   2.9536078e-01   3.5957083e-01   1.3111041e+00   1.5812359e+00  -1.2414030e+00   1.5347102e+00  -7.4838266e-01   1.0669330e+00
  -4.2100447e-01   3.6207462e-01  -1.6492090e-01   2.3145118e-01   4.7938447e-02   4.0726236e-01  -7.2379207e-01   1.0561482e+00  -7.3052906e-02   5.8943811e-02  -3.7677573e-01   1.9049909e+00   2.8261114e-02   3.0507094e+00   8.8815796e-01   3.4512315e+00  -1.7640092e+00   1.3749491e-01  -5.7928658e-01  -2.3419032e+00  -4.2476259e-01  -1.4363522e+00  -1.6866088e+00   1.4009059e+00  -3.0246297e+00   6.3323764e-01  -3.1022599e-01   7.7171089e-01   4.6292796e-01  -2.0795856e-01  -2.6868692e+00   1.4767856e-01   1.1934342e+00  -5.2847676e-01   2.0223185e+00   9.6365124e-01  -2.4108469e-01   4.4575858e+00   1.1246838e-01   4.1901434e+00   1.6324690e+00   4.1771692e+00  -7.1537368e-02   2.9749007e-02  -2.1456055e+00  -1.1637530e+00   4.6120068e-01   2.2088251e+00  -1.5494925e+00   7.2741411e-01   2.6713676e-01   2.4980858e+00   3.0022623e+00   1.8734314e+00   1.9945832e+00   4.5683900e+00  -9.3405096e-01   1.2496005e+00   8.5517567e-01  -1.7158548e-01  -1.7648403e+00   2.7874246e+00  -2.2568875e+00  -1.4372567e+00  -1.5060365e+00   2.9300380e+00   2.1378053e-01  -1.2147576e+00   1.6344579e+00   4.8579976e-01  -4.4032664e+00   1.1573982e+00  -8.5929255e-01  -2.9032119e+00  -2.2792229e+00   1.5978770e+00  -3.7678829e+00  -5.0172021e+00  -4.9195373e+00  -4.1054440e-01  -7.1604220e-01   7.7748020e-01   3.2181907e-01   1.2848555e+00   1.6718048e+00   1.6280881e+00  -1.0661891e+00   1.9487462e+00  -4.4676033e-01   1.2329628e+00
  -1.2960539e-01   2.4955945e-01   1.8397884e-01   3.1594007e-01   6.7477148e-02   1.6292303e-01   1.6019920e-02   1.3746517e+00  -4.9044498e-01  -2.4367054e-01   3.2407367e-01   1.8081645e+00   5.4436007e-01   2.6431941e+00   1.3621238e+00   3.5422232e+00  -1.6380045e+00  -1.3427885e-01  -3.1132571e-01  -2.2726920e+00  -4.1618036e-02  -1.6739367e+00  -1.2213480e+00   1.6796651e+00  -2.5007593e+00   8.5302333e-01  -3.4289991e-01   9.3558194e-01   7.4236952e-01  -4.6470279e-02  -2.2006001e+00   5.7385469e-01   1.8007568e+00  -2.8978769e-01   2.5143062e+00   9.4765875e-01  -2.5158423e-01   4.0133755e+00   3.7110082e-01   4.1489823e+00   1.4757993e+00   2.8225326e+00  -7.4825703e-01  -6.1877304e-01  -1.8245111e+00  -1.5522200e+00   3.8861042e-02   1.0208186e+00  -1.5210249e+00   1.3797711e-01   7.2759397e-02   2.1381488e+00   2.6142317e+00   1.5526966e+00   1.8318157e+00   4.0215005e+00  -1.2909025e+00   4.5709478e-01   2.2554204e-01  -9.8480473e-01  -1.4631570e+00   2.4110123e+00  -1.9160411e+00  -2.1435894e+00  -8.6692011e-01   3.0494990e+00   6.7599134e-01  -1.2002298e+00   1.4114184e+00  -4.0971894e-02  -4.4201413e+00   1.2847557e+00  -5.0669492e-01  -2.4044963e+00  -2.4222928e+00   2.0657067e+00  -3.5186711e+00  -5.1411655e+00  -4.8978680e+00  -1.2271007e+00  -4.4549660e-01   3.7180907e-01   1.0311322e+00   1.2849546e+00   2.1609294e+00   1.6398410e+00  -2.5478271e-02   1.3156361e+00  -3.9400686e-01   8.6913300e-01
   1.3600360e-01   4.2357793e-02   2.1639135e-01   1.9834240e-01   1.3030330e-01   3.9257389e-01   1.8228705e-02   1.4996683e+00  -6.9735718e-01  -7.4582461e-02   1.9019628e-01   1.3748819e+00   3.1100417e-01   2.1547596e+00   1.3149445e+00   3.9143787e+00  -1.3502288e+00  -1.1179066e+00  -2.2691734e-01  -2.2827913e+00  -4.5395958e-01  -1.5810632e+00  -9.7969966e-01   1.7023260e+00  -1.6854063e+00   1.6585187e+00  -4.4842326e-01   1.0450103e+00   5.4928668e-01  -5.9395587e-01  -1.5572747e+00   1.0511493e+00   2.1570030e+00  -2.5918159e-01   4.0825926e+00   1.5840683e+00  -2.7829539e-01   2.6676384e+00  -2.2876904e-01   2.6538179e+00   1.6119201e+00   2.1759426e+00  -5.5662030e-01  -7.1340971e-01  -1.3356085e+00  -1.6613813e+00   9.3052943e-02   4.3031268e-01  -1.0989421e+00   1.9441103e-01   3.4095206e-01   1.9390442e+00   2.4917918e+00   1.3931527e+00   1.5183802e+00   2.6237925e+00  -6.9221387e-01  -1.0425181e-01   8.5997396e-02  -1.9960326e+00  -1.1078959e+00   1.6642744e+00  -1.1489873e+00  -2.8923751e+00   1.0303584e-01   2.6054678e+00   1.0380674e+00  -7.6983745e-01   6.9584201e-01  -2.3915569e-01  -3.7581841e+00   5.2701377e-01  -3.7582173e-01  -3.2283993e+00  -2.1203657e+00   1.8825723e+00  -2.0024258e+00  -5.6977184e+00  -3.6457145e+00  -1.9327451e+00  -2.2932500e-01  -1.0003254e-01   6.6069285e-01   1.1775406e+00   2.0191875e+00   1.5028668e+00  -7.7016620e-02   6.9796147e-01  -2.4648158e-02   6.3835701e-01
   4.9848410e-01   8.5246066e-02   5.8705209e-01   2.9445604e-01   1.4367021e-01   3.6279636e-01   2.9895367e-01   1.4885604e+00  -4.6075883e-01   2.6890607e-01   3.8230872e-01   1.2014416e+00   1.4908178e-01   1.7871957e+00   1.6443616e+00   4.1007964e+00  -6.8025307e-01  -9.6634831e-01  -1.3645909e-01  -2.2580180e+00  -3.5788500e-01  -1.4364339e+00  -5.2497843e-01   2.1442834e+00  -1.4996016e+00   1.7670360e+00  -5.7063386e-01   1.1807554e+00   8.2623695e-01  -2.4910658e-01  -1.3897769e+00   1.0022311e+00   2.9252009e+00   2.8820941e-01   3.6204944e+00   6.9730174e-01  -6.1455612e-01   2.0007968e+00   4.8806670e-01   2.7881630e+00   9.2242345e-01   1.6043689e+00  -1.2226587e+00  -6.3890972e-01  -1.2708779e+00  -1.5533208e+00   1.4278208e-01   1.6687341e-01  -9.7969714e-01  -1.1287571e-01   5.7346411e-01   1.8563659e+00   2.1132688e+00   1.8913756e+00   2.1244624e+00   3.1895975e+00  -5.2506282e-01  -2.3239965e-01   1.8381386e-01  -2.4922754e+00  -7.6195989e-01   1.3652735e+00  -9.2495423e-01  -2.9788778e+00   2.9934897e-01   2.3575465e+00   8.3934667e-01  -1.1489434e+00   6.1620041e-01  -6.1662791e-01  -3.4780744e+00   6.6951576e-01  -7.4148133e-02  -2.5382316e+00  -2.0616219e+00   2.3988317e+00  -2.6097943e+00  -6.3406252e+00  -3.0900347e+00  -1.9398332e+00  -3.8901880e-01  -1.4778051e-01   1.2555901e+00   1.6667617e+00   2.5727195e+00   1.8132294e+00   2.4287316e-01   7.5231963e-01   2.5731167e-01   5.5365152e-01
   1.0522140e+00  -7.8823912e-02   6.3617822e-01   5.2184330e-01  -4.1313570e-01   1.9400182e-01   8.3472056e-01   2.0856866e+00  -1.1849331e+00  -4.5534953e-03   7.7133600e-01   1.4947761e+00   3.1017054e-01   1.4977173e+00   1.4664167e+00   3.7424123e+00  -2.4606719e-01  -1.7631742e+00  -4.6188559e-02  -1.9614776e+00  -9.8238469e-01  -1.6322418e+00  -6.0332545e-01   1.8283920e+00  -1.3303443e+00   1.4950781e+00  -1.2358178e+00   8.0682162e-01   5.6440253e-01  -1.4778116e+00  -8.6828564e-01   9.2805889e-01   3.2412492e+00  -1.3298866e-02   4.6970986e+00   8.0834687e-01   3.9204241e-01   7.1428839e-01   5.5928457e-01   2.0039095e+00   1.0603683e+00   5.0704232e-01  -1.3671149e+00  -1.2436071e+00  -9.1918996e-01  -2.0918943e+00  -4.2642043e-02  -1.3022455e+00  -1.0130883e+00  -9.5301676e-01   4.0551350e-01   8.7947737e-01   1.2042776e+00   1.2767986e+00   1.0360050e+00   9.9592603e-01  -4.9531727e-01  -1.4067445e+00  -5.5743041e-01  -3.0339799e+00  -3.4693785e-01   9.0467444e-01   2.7962340e-02  -3.0861160e+00   1.1789059e+00   1.8562162e+00   1.2494113e+00  -6.9378496e-01   1.5723341e-01  -7.4331510e-01  -2.7967350e+00   6.9210231e-01  -8.8731113e-02  -2.5654798e+00  -1.5996373e+00   3.0930383e+00  -6.5226792e-01  -6.4164403e+00  -2.0127026e+00  -4.4470621e+00  -1.1172819e-01  -4.1993989e-01   1.0345602e+00   1.3896222e+00   2.4376407e+00   1.3578161e+00   6.2477506e-01   3.6567146e-03   3.2645349e-01   3.6953731e-01
   1.5145521e+00  -1.0850682e-01   7.8323878e-01   6.3481087e-01  -4.8591113e-01   2.7211118e-01   1.0585119e+00   2.0172360e+00  -9.0958329e-01   4.0979945e-01   8.0305238e-01   1.3492379e+00  -1.2944379e-01   1.1656961e+00   1.6295816e+00   3.5685674e+00   3.1015393e-01  -2.0585492e+00  -3.1229990e-01  -2.1024561e+00  -1.4905549e+00  -1.6050502e+00  -4.3214936e-01   1.8040934e+00  -1.3583700e+00   1.5479754e+00  -1.4399074e+00   5.8699346e-01   4.4122122e-01  -1.8774032e+00  -5.6270132e-01   8.0147893e-01   3.4328256e+00  -2.2788247e-01   3.7312539e+00  -6.3537683e-01   2.3505142e-01  -2.8322522e-01   5.5694606e-01   1.4971241e+00   6.6553277e-01   3.1284300e-01  -1.1967941e+00  -9.4812000e-01  -8.3185302e-01  -2.0008101e+00   5.3042192e-01  -1.1937789e+00  -7.5851438e-01  -1.0712842e+00   8.2724692e-01   5.8985146e-01   1.0681139e+00   1.8140982e+00   1.4492567e+00   9.6844202e-01   1.1800702e-01  -1.5056649e+00  -1.5801774e-01  -3.0154933e+00   3.6244143e-01   7.8423286e-01   7.6125081e-01  -3.0863251e+00   1.3774850e+00   1.1143188e+00   8.8812207e-01  -9.9297735e-01   3.0462765e-02  -8.6415319e-01  -2.0263972e+00   6.9960877e-01   1.4558256e-01  -2.2673332e+00  -1.0280911e+00   4.0896283e+00  -8.5068190e-01  -7.2963873e+00  -1.2562642e+00  -4.9874985e+00  -5.3567741e-01  -9.6424805e-01   7.9186960e-01   1.4346575e+00   2.5835010e+00   1.2111997e+00   3.2988542e-01  -1.1947044e-01   6.1970329e-01   3.8124380e-01
   1.7623067e+00  -1.7737141e-01   8.4598863e-01   4.7931825e-01  -3.4902840e-01   3.0205458e-01   1.1036513e+00   1.8028955e+00  -7.2065958e-01   5.3966145e-01   8.1318279e-01   8.8126871e-01  -3.1869201e-01   5.9451982e-01   1.6607200e+00   3.2612865e+00   7.7051267e-01  -2.4180439e+00  -2.3271014e-01  -1.9780388e+00  -1.5549367e+00  -1.4923341e+00  -2.2695051e-01   1.5657830e+00  -7.5738089e-01   1.5937372e+00  -1.3938603e+00   5.3866803e-01   4.2169348e-01  -1.8646657e+00  -2.0840089e-01   5.9979626e-01   3.2868630e+00  -4.8174264e-01   3.2375910e+00  -1.4908912e+00   2.0637985e-01  -1.2687123e+00   8.2807813e-01   7.4164542e-01   4.6955265e-01  -1.1109192e-01  -1.0187515e+00  -7.4548009e-01  -3.9158491e-01  -1.6305468e+00   7.7305958e-01  -1.3566602e+00  -1.8814057e-01  -9.6599747e-01   1.2684499e+00   4.4505965e-01   7.0288589e-01   1.9570987e+00   1.5916455e+00   4.2118879e-01   6.5837406e-01  -1.7326759e+00   5.3880151e-02  -3.0806933e+00   8.5348233e-01   2.1838222e-01   1.6194889e+00  -3.1793990e+00   2.1395296e+00   1.9806766e-01   1.1637932e+00  -6.8359871e-01  -3.7987145e-01  -9.5117267e-01  -1.2664203e+00   2.5212449e-02   3.0336246e-01  -2.0306301e+00  -6.1812018e-01   4.2343855e+00  -6.1945920e-01  -7.5192972e+00  -1.2434638e-01  -5.4121172e+00  -3.6275138e-01  -1.2576561e+00   8.4431095e-01   1.4193935e+00   2.5463977e+00   9.8155616e-01   4.2373199e-01  -2.3712672e-01   8.2860486e-01   2.4903862e-01
   2.0217102e+00  -2.4321774e-01   1.0295847e+00   5.4458389e-01  -3.1302819e-01   3.2665983e-01   1.2253439e+00   1.7064735e+00  -3.9812031e-01   8.4426902e-01   7.6927476e-01   6.0631313e-01  -5.9795245e-01   2.1098037e-01   1.6810828e+00   2.9292310e+00   1.3301998e+00  -2.6367207e+00  -3.0748264e-01  -1.8358946e+00  -1.7983327e+00  -1.3022030e+00   1.1339997e-01   1.4664981e+00  -3.4849634e-01   1.5366549e+00  -1.4288887e+00   4.9167099e-01   3.5571451e-01  -2.0987756e+00   7.1532358e-02   2.0494008e-01   3.3004813e+00  -5.6865525e-01   3.0339340e+00  -2.2112393e+00   2.8344980e-01  -2.1038038e+00   1.0770875e+00   1.7855049e-01   6.6919034e-02  -3.2920734e-01  -9.5928004e-01  -5.2884920e-01  -1.4064632e-01  -1.4270142e+00   1.0078894e+00  -1.5067924e+00   1.0098166e-01  -1.1271951e+00   1.5072561e+00   1.6700961e-01   1.2072652e-01   2.0873533e+00   1.5688358e+00  -4.2945121e-02   1.0043151e+00  -1.9535287e+00   1.4683372e-01  -3.0429896e+00   1.3043542e+00  -1.4642018e-01   2.1609702e+00  -3.0107693e+00   2.7399276e+00  -4.4133145e-01   1.1909897e+00  -5.5608968e-01  -6.8864314e-01  -1.0120365e+00  -4.9019114e-01  -3.6952154e-01   4.1652804e-01  -1.6495862e+00  -1.7610339e-01   4.6101974e+00  -3.3310621e-01  -7.6632728e+00   1.0349616e+00  -5.8907807e+00  -4.7277029e-01  -1.3302778e+00   7.7279883e-01   1.4092674e+00   2.5130051e+00   8.5633640e-01   1.9868857e-01  -2.5086617e-01   1.0075653e+00   1.9612557e-01
   2.0428162e+00  -2.2068786e-01   8.2392670e-01   6.5172222e-01  -5.2131750e-01   3.4491079e-01   6.9378120e-01   1.5942597e+00  -3.2386327e-01   1.0087802e+00   2.7652879e-01   3.8296207e-01  -1.4450320e+00  -4.5358430e-01   1.0888246e+00   2.3240257e+00   1.7393601e+00  -2.8195674e+00  -6.5839627e-01  -1.8015499e+00  -2.3517916e+00  -1.2482812e+00   1.8723637e-02   1.4875236e+00  -5.2301096e-01   1.2548896e+00  -1.6718087e+00   2.6049119e-01  -7.3017124e-02  -2.6851036e+00  -2.3490381e-01  -8.9323985e-02   3.1509965e+00  -6.6114118e-01   2.4291736e+00  -3.2095068e+00   6.0538603e-01  -2.9258532e+00   1.6987297e+00  -2.6147827e-01  -2.6977048e-01  -2.9091827e-01  -6.4184610e-01  -4.1995060e-01  -8.6783386e-02  -1.3642958e+00   1.4029783e+00  -1.5248243e+00   2.9169809e-01  -1.2974322e+00   1.8109429e+00  -4.5202576e-03  -1.1249652e-01   2.1682151e+00   1.7186410e+00  -5.7547036e-01   1.6807695e+00  -1.9781251e+00   6.3600596e-01  -2.8615621e+00   1.7212056e+00  -4.0141476e-01   2.8647112e+00  -2.8875380e+00   3.0715388e+00  -8.5556802e-01   1.0813039e+00  -5.5390290e-01  -9.5428705e-01  -1.0961824e+00   2.0113513e-02  -4.5600489e-01   2.4388709e-01  -1.3712837e+00  -2.7637738e-02   5.0949921e+00   5.6271409e-02  -7.4268548e+00   2.0092487e+00  -6.3311872e+00  -2.7854793e-01  -1.7369623e+00   2.5094916e-01   1.1533117e+00   2.6133367e+00   8.2900722e-01  -7.9597839e-02  -4.1922154e-01   1.2723306e+00   2.7483618e-01
   2.1505335e+00  -3.5069353e-01   1.0392382e+00   7.9532869e-01  -4.3479229e-01   2.6909977e-01   9.9349592e-01   1.4807605e+00  -3.3302671e-02   1.1726302e+00   3.1497803e-01  -2.7724638e-02  -1.6104413e+00  -7.4199962e-01   1.1300757e+00   1.8093224e+00   1.9809566e+00  -3.1525621e+00  -7.8255998e-01  -1.7169233e+00  -2.5052816e+00  -1.1824039e+00   5.1009637e-01   1.3747786e+00  -6.7074574e-02   1.1928019e+00  -1.5816762e+00   1.2286715e-01  -2.6543356e-01  -2.9623949e+00   1.2489074e-01  -4.1893785e-01   2.7680232e+00  -1.0860581e+00   2.1184171e+00  -3.7962314e+00   5.0894246e-01  -3.5294162e+00   1.4597145e+00  -9.5568800e-01  -6.2657397e-01  -5.6306753e-01  -1.4519824e-01  -8.6341977e-02   2.0268553e-01  -1.1522605e+00   1.7827328e+00  -1.4234823e+00   6.3711988e-01  -1.3404092e+00   2.0991730e+00  -1.9814511e-01  -3.7806480e-01   2.2182291e+00   1.5882284e+00  -1.0590821e+00   1.9448313e+00  -2.1278876e+00   6.9261250e-01  -2.6000967e+00   2.1811559e+00  -7.4180330e-01   3.3318822e+00  -2.7945291e+00   3.5714172e+00  -1.4893915e+00   1.0776704e+00  -5.0261953e-01  -1.2029323e+00  -1.1516191e+00   8.2961006e-01  -8.2498740e-01   4.4773793e-01  -9.6810704e-01   5.0380895e-01   5.5637614e+00   1.5181981e-01  -7.2876274e+00   2.7470684e+00  -6.7673990e+00  -5.9359061e-01  -2.0990699e+00   3.2360837e-02   8.1940690e-01   2.4013136e+00   5.2489267e-01  -1.0694644e-01  -3.8991648e-01   1.3101913e+00   2.0789863e-01
   2.1286795e+00  -3.1776239e-01   1.2052954e+00   7.5374228e-01  -1.2260111e-01   2.2296026e-01   1.2162615e+00   1.1462984e+00   4.2723960e-01   1.2489286e+00   3.0897365e-01  -3.6903587e-01  -1.6295937e+00  -9.8216848e-01   1.3555714e+00   1.2479897e+00   1.9605253e+00  -2.9342847e+00  -8.2231898e-01  -1.6773620e+00  -2.2194487e+00  -9.2642441e-01   9.1967640e-01   1.2003786e+00   4.7301521e-01   1.2307798e+00  -1.2847673e+00   1.5083328e-01  -6.6974729e-02  -2.7671961e+00   3.8410360e-01  -7.8755913e-01   2.2597200e+00  -1.5288109e+00   8.3052904e-01  -4.7210042e+00   5.6798728e-02  -3.6563822e+00   1.4771205e+00  -1.1618467e+00  -8.8562824e-01  -5.2092240e-01   5.2920195e-02   2.5149524e-01   4.5988951e-01  -7.2367786e-01   2.0496024e+00  -1.1908605e+00   9.7182303e-01  -1.2868555e+00   2.2970165e+00  -1.9926465e-01  -5.9773475e-01   2.4379163e+00   1.7370921e+00  -6.5130339e-01   2.1119652e+00  -1.9198195e+00   9.7965255e-01  -2.0658308e+00   2.5589881e+00  -9.2607848e-01   3.6148106e+00  -2.4513533e+00   3.7096119e+00  -2.0178483e+00   1.2104239e+00  -5.0812244e-01  -1.1593696e+00  -1.1673286e+00   1.2970862e+00  -9.5240947e-01   8.4047347e-01  -2.2634324e-01   6.3975729e-01   6.1048115e+00  -5.6987547e-01  -7.0817607e+00   2.9489459e+00  -6.6064271e+00  -8.6910731e-01  -2.2082783e+00   2.6658110e-01   7.0887342e-01   2.2829723e+00   3.3264261e-01  -1.7561291e-01  -2.5767809e-01   1.2923796e+00   1.0950948e-01
   2.0836796e+00  -3.9903257e-01   1.3092359e+00   9.3989502e-01  -1.6262449e-01  -1.3704325e-01   1.6128556e+00   1.2134495e+00   2.9308965e-01   9.0363098e-01   5.6573544e-01  -6.7306828e-01  -1.4131692e+00  -1.2975298e+00   1.3324553e+00   4.2099402e-01   1.6093937e+00  -3.2539362e+00  -7.9582609e-01  -1.5892516e+00  -2.0044329e+00  -1.0345610e+00   1.2266820e+00   1.1423784e+00   7.9522589e-01   8.7640581e-01  -1.2395073e+00  -1.0556381e-01  -2.6397736e-01  -2.9822844e+00   5.3970117e-01  -1.0772428e+00   1.8917293e+00  -1.9972259e+00   7.2421568e-01  -4.7550226e+00   2.3472206e-01  -3.7939775e+00   1.5968849e+00  -1.1113624e+00  -1.0898396e+00  -1.1680273e+00   3.2828834e-01   2.7240196e-01   6.9719016e-01  -7.2095347e-01   2.0925344e+00  -1.4596750e+00   1.0602181e+00  -1.6559239e+00   2.2602911e+00  -5.4745024e-01  -9.6612023e-01   2.0042477e+00   1.3138865e+00  -1.2691988e+00   1.7461228e+00  -2.2057808e+00   6.2361323e-01  -1.7510682e+00   2.5577204e+00  -1.2008703e+00   3.7125986e+00  -2.2032285e+00   4.0060626e+00  -2.2499289e+00   1.3767860e+00  -3.5466074e-01  -1.2165859e+00  -1.2085119e+00   1.6691211e+00  -9.1833066e-01   9.1806284e-01   5.5074534e-01   7.2279683e-01   6.6674591e+00  -7.2194222e-01  -6.5105581e+00   2.6832263e+00  -7.6699376e+00  -1.1248789e+00  -2.5411886e+00   3.9346177e-01   1.2728186e-01   2.0790377e+00  -6.4526916e-02   3.6253969e-01  -2.5585842e-01   1.0149266e+00   2.2358298e-02
   1.8699095e+00  -5.8077198e-01   1.6367262e+00   1.1495710e+00   1.1514552e-01  -5.2128883e-01   2.3434379e+00   1.2304985e+00   2.4296125e-01   4.4408669e-01   8.3851311e-01  -1.0828133e+00  -8.6951177e-01  -1.5725177e+00   1.5571199e+00  -4.8905942e-01   9.6000419e-01  -3.4524121e+00  -7.4196538e-01  -1.3420974e+00  -1.4350747e+00  -1.1431107e+00   1.9562234e+00   1.0345258e+00   1.7346048e+00   1.0179723e+00  -8.4003993e-01  -2.3112993e-02  -4.4302269e-01  -3.2683192e+00   9.2607635e-01  -1.2302375e+00   1.3052002e+00  -2.5154017e+00   1.5347655e+00  -3.9120670e+00   1.4889521e-01  -3.2513822e+00   9.7211995e-01  -1.1268585e+00  -1.1892502e+00  -1.8597176e+00   4.5840269e-01  -6.9681354e-02   1.1131877e+00  -9.2169641e-01   1.7566539e+00  -2.2824559e+00   1.1249928e+00  -2.0330119e+00   1.9308619e+00  -8.5251698e-01  -1.3403519e+00   1.2407116e+00   3.9490131e-01  -1.9888487e+00   9.9719339e-01  -2.5770586e+00  -9.7691003e-02  -1.5477523e+00   2.5932841e+00  -1.3669167e+00   3.4520783e+00  -2.1235622e+00   4.6879280e+00  -2.0202254e+00   1.9897186e+00  -3.1117762e-02  -1.2054696e+00  -1.1928075e+00   1.8075033e+00  -9.7613470e-01   1.0671966e+00   1.2732517e+00   4.8887821e-01   7.3085923e+00  -5.5641835e-01  -5.4809074e+00   2.2948211e+00  -8.3469032e+00  -1.4060432e+00  -2.6923349e+00   5.0665364e-01  -7.7886367e-01   1.7654881e+00  -4.6451352e-01   7.5064004e-01  -6.2442593e-01   6.6764941e-01  -2.7973328e-01
   1.5246113e+00  -6.3749502e-01   1.5880987e+00   1.1404665e+00   5.4385448e-01  -3.1742493e-01   2.0062912e+00   7.8768151e-01   9.3667149e-01   8.4603192e-01   2.9114707e-01  -1.5924376e+00  -1.2901509e+00  -1.8823362e+00   1.3446806e+00  -7.7842247e-01   7.4841251e-01  -3.4004938e+00  -9.4481198e-01  -1.4206744e+00  -1.3629047e+00  -1.0123522e+00   2.1918687e+00   1.0817469e+00   2.0207412e+00   1.2389711e+00  -3.7936887e-01   4.0573298e-02  -7.5644580e-01  -3.2597151e+00   6.4288713e-01  -1.3160242e+00   5.5215381e-01  -2.7617932e+00   9.8329127e-01  -4.1885386e+00  -6.3427311e-01  -2.9960659e+00   3.4373545e-01  -1.7542077e+00  -1.3742601e+00  -1.1481062e+00   1.0937047e+00   3.7505192e-01   1.2885788e+00  -4.3698521e-01   2.1099432e+00  -1.6023670e+00   1.5319471e+00  -1.2753124e+00   2.2808716e+00  -2.5755863e-01  -9.0559954e-01   1.4444893e+00   7.9104359e-01  -1.4706481e+00   1.4430264e+00  -2.0518685e+00   5.8559112e-01  -1.0485519e+00   2.7822814e+00  -1.3587610e+00   3.2958479e+00  -2.0153982e+00   4.5942331e+00  -2.0982408e+00   1.8339060e+00  -1.7463972e-01  -1.3188525e+00  -1.1598155e+00   1.8840798e+00  -1.2187092e+00   1.1124297e+00   1.3087216e+00   3.2240631e-01   7.3089768e+00  -9.0075829e-01  -4.5702069e+00   2.4848834e+00  -6.9803261e+00  -1.5181174e+00  -2.9250438e+00  -1.2170588e-01  -1.0447342e+00   1.5565453e+00  -3.8567119e-01  -1.8880067e-01  -3.7631292e-01   7.9673795e-01  -1.9843489e-01
   8.3751418e-01  -6.1842774e-01   1.5646089e+00   1.2962731e+00   9.3378276e-01  -3.7496713e-01   1.5469109e+00   5.3804875e-01   1.4102559e+00   9.2636915e-01  -1.9647655e-01  -1.9226488e+00  -1.6534486e+00  -2.4295033e+00   1.1151336e+00  -1.1658268e+00  -1.4238084e-02  -3.2231007e+00  -1.2181594e+00  -1.5440239e+00  -1.0713723e+00  -9.8180790e-01   2.5572833e+00   1.4984075e+00   2.2417313e+00   1.3784858e+00   1.8505005e-01   4.1989378e-01  -1.0185995e+00  -3.0341159e+00   8.4592190e-03  -1.3594230e+00   1.0745073e-01  -2.4940193e+00   1.0476116e+00  -3.7780529e+00  -9.8310843e-01  -2.1318143e+00   4.2149376e-01  -1.2487980e+00  -1.5993624e+00  -3.7145034e-01   1.0193700e+00   1.9684325e-01   1.2521801e+00  -4.6815145e-01   1.7385910e+00  -1.6146113e+00   1.4038091e+00  -1.2989904e+00   1.9862984e+00   2.6657399e-01  -8.6319364e-01   1.0945872e+00   9.9057587e-01  -8.7285978e-01   1.0059167e+00  -1.7762447e+00   7.8757268e-01  -6.2529318e-01   2.6686110e+00  -1.1417412e+00   2.4921624e+00  -2.1337182e+00   4.6879206e+00  -1.1914192e+00   2.1305541e+00  -2.7905117e-01  -1.3659847e+00  -1.3749064e+00   1.2298042e+00  -1.0463310e+00   8.5843890e-01   1.9134454e+00  -3.3817432e-01   7.5981965e+00  -1.3548189e+00  -3.1830617e+00   1.6460707e+00  -5.9274632e+00  -1.5002074e+00  -3.0141911e+00  -3.2804212e-01  -1.3088827e+00   1.8273390e+00  -3.5655186e-02  -7.5664182e-01  -2.4222214e-01   6.7746564e-01  -2.5132305e-01
   6.3850802e-01  -6.7046856e-01   1.6897773e+00   1.6350221e+00   6.6601459e-01  -5.0217386e-01   2.0108969e+00   9.1280234e-01   1.1519633e+00   7.2883895e-01  -4.3453784e-02  -1.6185279e+00  -1.2598610e+00  -1.9623038e+00   8.6875186e-01  -1.3278955e+00  -4.1834929e-01  -3.1849007e+00  -9.7247955e-01  -1.3429123e+00  -1.1112114e+00  -8.7349466e-01   2.7477215e+00   1.5467135e+00   2.2167175e+00   1.0720827e+00  -2.5162373e-02   1.9948600e-01  -9.9392147e-01  -3.4995019e+00   1.2293215e-01  -1.4863077e+00  -2.7173778e-01  -2.7099633e+00   1.4744954e+00  -2.7523756e+00  -9.9235862e-01  -2.0075747e+00  -2.0442004e-01  -1.5910918e+00  -1.5416726e+00  -4.2791609e-01   1.2082088e+00   2.2367108e-01   1.3295133e+00  -4.7004340e-01   1.4964547e+00  -1.7749360e+00   1.2164222e+00  -1.4307408e+00   1.7458444e+00   2.5608587e-01  -1.0135196e+00   6.8119792e-01   1.4599193e-01  -1.2785356e+00   5.9006685e-01  -1.9761636e+00   3.8802004e-01  -4.1824287e-01   2.4299458e+00  -1.2737949e+00   2.0553065e+00  -1.7439664e+00   4.2071478e+00  -1.0040968e+00   2.1502773e+00  -3.0161013e-01  -1.3424843e+00  -1.4658015e+00   1.1466353e+00  -4.6243123e-01   1.0877316e+00   2.0767383e+00  -3.4184081e-01   7.6526338e+00  -7.8029117e-01  -1.8618597e+00   1.2089274e+00  -6.3614830e+00  -1.7156723e+00  -2.8852687e+00  -3.8288794e-01  -1.4055953e+00   1.3744318e+00  -1.7856749e-01  -4.9038169e-01   6.9514048e-02   3.9453285e-01  -2.5327079e-01
   2.8748360e-01  -7.3936335e-01   2.1031001e+00   1.9352560e+00   1.0742207e+00  -4.6982378e-01   2.5928200e+00   1.0561577e+00   1.6681306e+00   8.6935391e-01  -5.7796200e-02  -1.5442799e+00  -8.2548152e-01  -1.7026446e+00   1.1177882e+00  -1.4018992e+00  -1.0515536e+00  -2.7258650e+00  -8.4808089e-01  -1.2295725e+00  -7.0131746e-01  -6.8194728e-01   3.2804750e+00   1.6618328e+00   2.6167426e+00   1.2273085e+00   4.5728910e-01   6.1042016e-01  -9.4428768e-01  -3.4584053e+00   3.7720865e-02  -1.6641506e+00  -4.9991723e-01  -2.6091550e+00   2.3540487e+00  -1.9197853e+00  -1.3426274e+00  -8.8191679e-01  -9.8501629e-01  -1.3964522e+00  -1.6129896e+00   2.6124655e-01   9.2480763e-01  -9.0135734e-02   1.2996547e+00  -7.4114093e-01   9.0057785e-01  -2.1459952e+00   8.0320354e-01  -1.6140221e+00   1.0438288e+00   4.2382627e-01  -1.4218219e+00   1.2925619e-01  -4.3160528e-01  -1.0520467e+00  -3.3189449e-01  -1.9666805e+00  -2.2009458e-01  -1.7616339e-01   2.0703709e+00  -8.7300408e-01   7.8136118e-01  -1.3223324e+00   4.1573354e+00  -1.1025262e-01   2.3853756e+00  -3.6111017e-01  -1.3123883e+00  -1.5738186e+00   6.2738209e-01  -3.4476999e-02   1.2341373e+00   2.5733607e+00  -7.2906374e-01   7.9174581e+00  -4.6996469e-01  -5.2657734e-01   3.0244736e-01  -5.6127359e+00  -2.1562892e+00  -2.2551334e+00  -3.5661078e-01  -1.3234328e+00   1.2001512e+00  -4.0967172e-02  -1.2404678e+00   3.2451749e-01   7.2752876e-02  -3.5777550e-01
  -3.4169325e-01  -7.0560991e-01   1.8883846e+00   1.8005523e+00   1.4874705e+00  -2.3365440e-01   2.0828507e+00   5.7176629e-01   2.0927043e+00   1.0750633e+00  -5.7420393e-01  -1.9586312e+00  -1.1163301e+00  -1.8474553e+00   7.5873577e-01  -1.2475527e+00  -1.4937219e+00  -2.3149921e+00  -7.9642727e-01  -1.3176473e+00  -3.4937544e-01  -6.5859130e-01   3.2910087e+00   1.9304579e+00   2.5413638e+00   1.4093157e+00   9.3244168e-01   6.8195591e-01  -1.0445936e+00  -2.7924319e+00  -4.9656726e-01  -1.2655324e+00  -1.3395140e+00  -2.5167815e+00   1.0660113e+00  -1.9570841e+00  -2.6229451e+00  -2.9044283e-01  -1.7161496e+00  -1.9369080e+00  -1.6663133e+00   9.5074321e-01   1.4484325e+00   3.5010384e-01   1.4034047e+00  -4.2708056e-03   1.0503701e+00  -1.1612945e+00   1.3061559e+00  -3.1661946e-01   1.5212098e+00   1.6187726e+00  -2.9851431e-01   5.0977851e-01   4.0755849e-01   2.4393336e-01   1.7340175e-01  -1.1499997e+00   7.8486600e-01   2.3019196e-01   2.0512191e+00  -8.4502829e-01   3.6875505e-01  -1.6144356e+00   3.3533020e+00   6.7845477e-02   2.1528979e+00  -7.1875594e-01  -1.3243305e+00  -1.7633768e+00   7.4900987e-02  -5.1650067e-03   1.3529014e+00   2.3818983e+00  -1.2518071e+00   7.2088902e+00  -1.3019699e+00   9.2854745e-01  -2.4784847e-01  -3.0644873e+00  -1.9377671e+00  -2.7386475e+00  -7.4500462e-01  -1.3417511e+00   1.1416861e+00   2.8375931e-01  -1.5294046e+00   7.0595622e-01   2.1175127e-01  -2.7917804e-01
  -5.5822245e-01  -6.4638199e-01   2.1592916e+00   2.0856289e+00   1.4951289e+00  -4.3769643e-01   2.7573656e+00   9.5989358e-01   1.9948824e+00   8.5487058e-01  -2.6138810e-01  -1.8155337e+00  -5.0240767e-01  -1.3513305e+00   1.0646884e+00  -1.1303062e+00  -2.6029092e+00  -2.2183999e+00  -4.6448431e-01  -1.5050382e+00   4.0197171e-03  -5.1198543e-01   3.5263581e+00   2.2958780e+00   2.4298468e+00   1.3610375e+00   1.0086859e+00   6.8452633e-01  -8.4686610e-01  -2.4728715e+00  -4.2893250e-01  -1.2375457e+00  -9.2284859e-01  -2.2385729e+00   1.7064716e+00  -6.9203783e-01  -2.9000811e+00   4.3943698e-01  -2.0993095e+00  -9.8324981e-01  -1.7649635e+00   9.1969830e-01   1.0553312e+00   3.7637151e-01   1.1147333e+00  -2.5013291e-01   5.2869620e-01  -1.0925297e+00   6.9483253e-01  -7.4857971e-01   9.1043562e-01   1.5349525e+00  -5.0489731e-01   9.1294484e-02   2.7984613e-02   7.7674780e-01  -1.1027946e+00  -1.0627173e+00   3.5526327e-02   2.7391419e-01   1.1198746e+00  -5.8056659e-01  -1.1479879e+00  -1.0957163e+00   2.5290146e+00   8.9299466e-01   1.8959116e+00  -9.1333500e-01  -1.0494984e+00  -1.8582009e+00  -4.5445422e-01   8.0616902e-01   1.5012824e+00   2.9796567e+00  -1.5412313e+00   7.5202506e+00  -2.0326700e+00   1.2603408e+00  -2.3597240e+00  -3.3485697e+00  -3.0298062e+00  -2.5038285e+00  -1.4865738e-01  -1.1845973e+00   9.3644089e-01   2.4303234e-01  -1.1505446e+00   1.3420572e+00  -3.7418046e-01  -2.7938240e-01
  -8.5573059e-01  -6.1828522e-01   2.2324761e+00   2.3391138e+00   1.4800100e+00  -2.8222411e-01   3.1869218e+00   1.2511357e+00   2.1159639e+00   9.3266242e-01  -2.8385100e-01  -1.1959291e+00  -2.0715829e-01  -8.3237070e-01   9.9334253e-01  -8.6204359e-01  -3.0785918e+00  -1.6576498e+00  -2.9997756e-01  -1.3677052e+00  -9.0526999e-02  -6.0113709e-01   3.3669224e+00   2.1465102e+00   1.9433228e+00   1.0552075e+00   1.0164012e+00   6.9428196e-01  -8.7693654e-01  -2.6133671e+00  -7.1918888e-01  -1.1866518e+00  -1.5078665e+00  -2.3478147e+00   1.0221794e+00  -7.5562583e-01  -3.3113053e+00   1.2115602e+00  -3.1850677e+00  -1.2804891e+00  -1.4494328e+00   1.8830332e+00   1.0348931e+00   3.0277554e-02   9.9229273e-01  -3.9562200e-01   1.0923093e-01  -1.2524608e+00   3.8788573e-01  -5.3669306e-01   4.7279708e-01   1.9398927e+00  -3.5914653e-01  -7.6949409e-02  -2.7596203e-01   1.0106546e+00  -1.4355882e+00  -1.0630191e+00  -9.7969138e-02   7.4214342e-01   1.0939255e+00   2.0017245e-02  -1.8833254e+00  -9.2050068e-01   1.7996562e+00   1.4158403e+00   1.9157217e+00  -1.2251260e+00  -1.0694038e+00  -2.1127259e+00  -1.1517859e+00   1.6002808e+00   1.6811041e+00   2.9833108e+00  -1.6092714e+00   7.6895133e+00  -1.3109565e+00   2.8242519e+00  -3.4716634e+00  -2.4495000e+00  -3.1668781e+00  -2.3560176e+00  -5.3614667e-01  -7.3066902e-01   7.6159001e-01   3.1530504e-01  -1.7537906e+00   1.5706343e+00  -5.6785351e-01  -2.7722200e-01
  -1.1842393e+00  -6.1019805e-01   1.9602345e+00   2.3820897e+00   1.5000028e+00  -1.5001580e-01   2.9268722e+00   1.2250686e+00   2.1313182e+00   1.0799269e+00  -4.5126843e-01  -9.4155722e-01  -1.5335532e-01  -7.5848112e-01   7.9771543e-01  -5.3048057e-01  -3.6406256e+00  -1.6534377e+00  -3.2661847e-01  -1.4215970e+00  -1.4821002e-01  -8.0860871e-01   3.0541941e+00   2.3213389e+00   1.4226835e+00   9.7742749e-01   1.1280430e+00   5.8607288e-01  -1.0694988e+00  -2.4436388e+00  -1.1546985e+00  -7.8541982e-01  -1.6811796e+00  -1.8215819e+00   7.4553037e-01   1.2392158e-01  -3.9014334e+00   1.7812018e+00  -3.8855097e+00  -1.1292013e+00  -1.3434951e+00   2.2866580e+00   7.9738292e-01  -1.9743853e-02   9.0918623e-01  -1.5053547e-01  -2.9410482e-01  -1.1076137e+00   3.4513943e-01   1.5172389e-01   3.4453240e-01   2.5157797e+00   9.6995517e-02  -1.3238565e-01  -1.9835199e-02   1.6529393e+00  -1.7317288e+00  -8.8907250e-01   2.7066377e-01   1.0220942e+00   8.7847567e-01   4.8426970e-01  -2.7260512e+00  -1.1998681e+00   9.3587682e-01   2.1030887e+00   1.6182409e+00  -1.3685471e+00  -1.0467760e+00  -2.1501006e+00  -1.9041736e+00   1.9681239e+00   1.3361126e+00   2.6685232e+00  -2.1017623e+00   7.2550882e+00  -1.5429258e+00   3.9064859e+00  -4.3776532e+00  -1.1577577e+00  -3.1983275e+00  -2.7250183e+00  -1.0175630e+00  -7.9242722e-01   7.3501684e-01   5.7674198e-01  -2.2889656e+00   1.6604378e+00  -6.0812798e-01  -1.7287587e-01
  -1.4785512e+00  -4.8619178e-01   1.9282700e+00   2.5348048e+00   1.4995879e+00   1.2268662e-01   2.7531224e+00   1.1844107e+00   2.4030586e+00   1.4527973e+00  -9.6422403e-01  -7.6082356e-01  -4.9654231e-01  -3.9790685e-01   5.3598869e-01  -3.9290025e-02  -3.8278464e+00  -9.7566613e-01  -3.1286377e-01  -1.4324725e+00  -3.2774285e-01  -7.3677754e-01   2.8734281e+00   2.6453031e+00   6.7415385e-01   1.0014394e+00   1.0985852e+00   6.0028801e-01  -1.2498650e+00  -2.1881435e+00  -1.6836658e+00  -5.6628374e-01  -1.6299200e+00  -1.2286768e+00   1.6863722e-01   1.9620879e-01  -4.6865036e+00   2.4160176e+00  -4.5465322e+00  -9.7176728e-01  -1.5696171e+00   3.0174220e+00   7.2280158e-01   2.2260963e-01   5.4226110e-01  -3.3134378e-04  -3.1898661e-01  -4.6770590e-01   1.7757648e-01   7.7002751e-01   3.8784567e-01   3.1666036e+00   7.3246372e-01   2.9205413e-01   5.1872009e-01   2.8688219e+00  -1.6648083e+00  -1.8583979e-01   7.2731351e-01   1.1414863e+00   5.2311526e-01   1.0203995e+00  -3.7614085e+00  -9.6999653e-01  -1.4001199e-01   2.6500887e+00   9.3987847e-01  -1.9349691e+00  -8.7344794e-01  -2.2306797e+00  -2.5043834e+00   2.6064128e+00   1.2449686e+00   2.4525400e+00  -2.3758985e+00   7.0210670e+00  -1.9255596e+00   4.4809917e+00  -5.2254388e+00   7.2833576e-01  -3.6760288e+00  -2.6733759e+00  -1.4082483e+00  -3.7232291e-01   7.2105665e-01   9.7204795e-01  -2.8119773e+00   2.1343926e+00  -5.6131243e-01   3.5882175e-02
  -1.6025571e+00  -5.7249489e-01   1.9488128e+00   2.6334949e+00   1.4031966e+00  -6.3770178e-02   3.3054692e+00   1.6293311e+00   1.8238126e+00   1.0151150e+00  -5.3716894e-01  -4.6472155e-01   3.5940756e-01  -1.6317637e-01   6.9796455e-01   1.8603393e-01  -4.4670024e+00  -1.2016442e+00   1.0130522e-01  -1.1058413e+00  -4.3001279e-02  -9.9800616e-01   2.8180190e+00   2.5866908e+00   6.6825363e-01   7.5519309e-01   1.0912751e+00   5.2170828e-01  -1.2739194e+00  -2.0209847e+00  -1.5026176e+00  -2.8301553e-01  -1.4003309e+00  -6.9403609e-01   1.2680418e+00   1.9559194e+00  -4.6358159e+00   2.8515258e+00  -5.1935580e+00  -7.1816163e-01  -1.3825663e+00   2.1926417e+00   4.8289375e-02  -3.3649041e-01   6.5056027e-01  -2.2565682e-01  -1.2802162e+00  -1.3504234e+00  -1.1495915e-01   6.7099930e-01  -2.8991889e-01   2.9694871e+00   3.2911275e-01  -4.9149044e-01  -2.8740665e-01   2.1422667e+00  -2.8004370e+00  -7.5243753e-01  -2.4387857e-01   9.2985564e-01  -1.0023798e-01   1.2015820e+00  -4.7174716e+00  -1.1743805e+00  -3.6160894e-01   3.4109325e+00   1.0803835e+00  -1.5183252e+00  -1.0569944e+00  -2.2894762e+00  -2.9503712e+00   2.7498175e+00   9.9585137e-01   2.3533953e+00  -2.6465325e+00   6.3147614e+00  -1.2091968e+00   5.4394120e+00  -6.2762473e+00   5.0951105e-01  -3.8463364e+00  -2.7331973e+00  -1.2237550e+00  -5.7334393e-01   4.3247678e-01   8.4316501e-01  -2.2884552e+00   1.8806087e+00  -9.7162879e-01  -1.1306247e-01
  -1.8013177e+00  -4.6718276e-01   1.9781056e+00   2.8229327e+00   1.1496849e+00  -6.3254360e-02   3.6007167e+00   1.9915008e+00   1.3881537e+00   8.2123277e-01  -6.0671545e-01  -8.9052281e-02   4.7191851e-01   3.4014991e-01   6.4904467e-01   5.9984536e-01  -4.8958033e+00  -8.9593148e-01   2.4982312e-01  -9.5380964e-01  -2.3610915e-01  -9.4799858e-01   2.8057671e+00   2.7393743e+00   2.5261760e-01   7.8168384e-01   8.4034108e-01   4.7069792e-01  -1.2557457e+00  -1.9420360e+00  -1.3350442e+00  -6.4086848e-03  -1.1074742e+00  -1.4386358e-01   1.3640710e+00   2.7945447e+00  -4.9160319e+00   3.0282908e+00  -5.9449415e+00  -6.3363494e-01  -1.3796773e+00   1.9791190e+00  -2.7669306e-01  -4.9423417e-01   3.7511863e-01  -5.1352966e-01  -1.6918311e+00  -1.4741116e+00  -5.4894156e-01   4.3432437e-01  -7.4581180e-01   2.8441269e+00   3.7228601e-01  -6.3767691e-01  -6.8570733e-01   2.1476111e+00  -3.2807859e+00  -7.1626529e-01  -6.6997139e-01   7.5809888e-01  -5.1165697e-01   1.4726116e+00  -5.5161328e+00  -1.1812628e+00  -1.0938823e+00   4.0124370e+00   7.8699887e-01  -1.6554706e+00  -1.0309913e+00  -2.4569449e+00  -3.1850244e+00   3.2627012e+00   1.0513133e+00   2.1544975e+00  -2.5843035e+00   6.0545294e+00  -8.0984112e-01   5.7411340e+00  -7.3578505e+00   8.1096651e-01  -4.5086084e+00  -2.8695794e+00  -1.2009388e+00  -4.2303522e-01   2.0143859e-01   8.2349918e-01  -1.7880916e+00   1.8552757e+00  -1.1932397e+00  -1.8168486e-01
  -2.1250907e+00  -2.8377123e-01   1.6932172e+00   2.5122204e+00   1.1853899e+00   3.3534367e-01   2.9221575e+00   1.6573272e+00   1.5733811e+00   1.1479612e+00  -1.2192626e+00  -2.2089663e-01  -3.1884146e-02   4.4754463e-01   1.4420893e-01   1.3500026e+00  -4.2587851e+00   1.3333642e-02   5.9893075e-01  -5.8330755e-01  -2.0600445e-01  -7.9817731e-01   2.4055325e+00   2.8012862e+00  -3.7216470e-01   4.2192623e-01   8.0985497e-01   4.3285681e-01  -1.2140329e+00  -7.4472424e-01  -1.8116952e+00   1.8049542e-01  -1.3325446e+00   6.7957198e-01  -5.1389085e-01   1.8631991e+00  -5.8784895e+00   2.8296738e+00  -5.9490404e+00  -1.4363466e+00  -1.6175662e+00   2.2170620e+00  -1.8966741e-01   1.7100756e-02   2.8393530e-01   3.3208604e-01  -1.5204083e+00  -4.1370063e-01  -8.0425097e-02   1.6845021e+00  -2.2217402e-01   3.7466823e+00   1.0201216e+00   1.0141614e-01   3.6097197e-01   3.0618859e+00  -2.3533363e+00   3.6392699e-02   2.0785112e-01   7.9260844e-01  -6.8003592e-01   1.4065974e+00  -5.6179405e+00  -1.2966874e+00  -1.9659937e+00   3.7008253e+00   1.8187760e-01  -1.8688782e+00  -1.3716647e+00  -2.7033972e+00  -3.2710366e+00   2.8414313e+00   1.0863914e+00   1.5990787e+00  -2.4890658e+00   4.1510424e+00  -8.4936671e-01   6.6124404e+00  -6.9334339e+00   3.6772590e+00  -4.1164774e+00  -2.9674163e+00  -1.3525361e+00   3.3874435e-01   1.3774473e-01   1.2182210e+00  -1.5707497e+00   2.3357364e+00  -8.8137576e-01  -1.5637627e-02
  -2.0832452e+00  -2.2571087e-01   1.5375131e+00   2.5595162e+00   8.4948406e-01   2.9758711e-01   2.9396408e+00   1.9565883e+00   1.1829046e+00   1.0611960e+00  -1.1092286e+00   1.1077349e-01   8.6853585e-02   6.1497411e-01   1.7273169e-01   1.7057429e+00  -4.5990759e+00  -2.9149886e-01   6.6350900e-01  -5.5055680e-01  -5.9564799e-01  -9.0964609e-01   2.0319721e+00   2.7354107e+00  -9.7609306e-01   9.6953124e-02   5.3112695e-01   2.7605434e-01  -1.3531307e+00  -6.0591117e-01  -1.7675632e+00   2.6601845e-01  -7.7004812e-01   1.3408430e+00  -2.9337628e-01   2.4882189e+00  -5.4848817e+00   2.6634507e+00  -5.8948628e+00  -7.6072795e-01  -1.6161804e+00   1.9119771e+00  -6.9247180e-01  -6.9648431e-02   3.8442327e-02   1.4971521e-01  -1.9850510e+00  -5.1245184e-01  -4.8673712e-01   1.4126791e+00  -6.4578369e-01   3.4483218e+00   6.5308887e-01  -9.2817483e-02   1.9009200e-01   2.7907806e+00  -3.0294098e+00  -1.9951586e-01  -2.8206445e-01   7.3448854e-01  -1.1883976e+00   1.7599180e+00  -6.3420580e+00  -1.3839237e+00  -2.3299452e+00   4.0937095e+00  -8.0474763e-02  -1.6010873e+00  -1.5104919e+00  -2.6554715e+00  -3.4077802e+00   2.9702349e+00   6.0190156e-01   1.4388771e+00  -2.1928325e+00   3.7336100e+00  -6.3313891e-01   6.2935866e+00  -7.8670089e+00   3.2129949e+00  -4.6230548e+00  -3.1409538e+00  -1.3302541e+00   5.6559312e-01   6.4173341e-02   1.1263524e+00  -1.3685427e+00   2.4143913e+00  -1.1723020e+00   3.6050046e-02
  -1.7692152e+00  -1.7958658e-01   1.2561596e+00   2.6102685e+00   2.3680845e-01   2.3331519e-01   3.1152625e+00   2.2863033e+00   3.5764273e-01   7.0537756e-01  -1.0437638e+00   5.5134828e-01   2.4505443e-01   9.4823216e-01  -7.1781235e-02   1.6599980e+00  -4.3495150e+00  -2.5047602e-01   7.4872649e-01  -1.3232155e-01  -1.0126039e+00  -1.1686456e+00   1.4218871e+00   2.3579843e+00  -1.7483432e+00  -4.0793637e-01  -1.2436555e-01  -3.0783041e-01  -1.6702148e+00  -1.0516445e+00  -1.5869895e+00   3.9096510e-01  -4.7374074e-01   1.5725992e+00  -4.4068445e-01   2.6744798e+00  -5.0653399e+00   2.2873809e+00  -6.1590110e+00  -7.4812300e-01  -1.5530511e+00   6.7961944e-01  -8.3680626e-01  -2.0244871e-01  -4.4333968e-02  -2.9604049e-02  -1.9777260e+00  -8.4564962e-01  -6.3829350e-01   1.3619261e+00  -7.6736431e-01   2.8087939e+00   5.5504931e-01  -2.0312759e-01  -3.1095976e-01   1.9111608e+00  -3.0379339e+00  -3.9635538e-01  -6.6291253e-01   5.8946324e-01  -1.4664340e+00   1.9949265e+00  -6.3016445e+00  -1.1247728e+00  -2.8283672e+00   3.9520846e+00  -6.1682632e-01  -1.4001045e+00  -1.4502877e+00  -2.3699820e+00  -3.0656894e+00   3.2419099e+00   3.0210032e-01   9.7897795e-01  -1.9154807e+00   3.2724225e+00   1.3554158e-01   6.0638309e+00  -7.7830714e+00   2.6689240e+00  -4.7970757e+00  -3.4060674e+00  -1.6499660e+00   2.4913140e-01  -3.6026236e-01   7.5860721e-01  -8.1354974e-01   1.9306030e+00  -1.2755108e+00   1.4770582e-01
  -1.5389382e+00  -1.1600190e-01   9.6647564e-01   2.4736814e+00  -8.5855010e-02   1.3323886e-01   3.2006386e+00   2.3260612e+00  -1.3905293e-01   4.7172503e-01  -7.2840359e-01   7.8821509e-01   4.4538850e-01   1.0195503e+00   1.3534025e-01   1.7018558e+00  -4.5028023e+00  -5.6467710e-01   6.6522471e-01  -8.7006521e-02  -1.2814991e+00  -1.4302695e+00   9.8699284e-01   1.9847741e+00  -2.2756207e+00  -7.1558823e-01  -3.8826680e-01  -7.0077413e-01  -1.7451966e+00  -8.7412056e-01  -1.2134732e+00   5.7892022e-01  -3.0297705e-01   1.7681515e+00  -1.5268486e+00   2.4221547e+00  -4.9185251e+00   1.8598814e+00  -6.2536374e+00  -3.4480744e-01  -1.4612831e+00  -1.5874336e-01  -1.0172918e+00  -1.3781891e-01  -1.0613297e-01   3.4315517e-02  -2.0063493e+00  -7.4973538e-01  -6.9455063e-01   1.3114129e+00  -8.8549507e-01   2.3478736e+00   4.9780392e-01  -1.1125393e-01  -2.7431451e-01   1.7041347e+00  -3.2551699e+00  -5.7885812e-01  -7.9398428e-01   7.8716827e-01  -1.4589397e+00   2.3021613e+00  -6.2326589e+00  -1.3863405e+00  -3.2516359e+00   3.7566850e+00  -9.5364060e-01  -1.1607397e+00  -1.4146456e+00  -2.1909251e+00  -2.7691509e+00   3.2008160e+00   3.6237416e-02   8.1396967e-01  -1.4208756e+00   2.9825315e+00  -1.5137442e-01   5.3608900e+00  -8.3666532e+00   2.1816136e+00  -5.1705050e+00  -4.1104409e+00  -1.6777011e+00   7.2707384e-02  -5.1371208e-01   3.6369993e-01  -3.3108896e-01   1.6006648e+00  -1.4637924e+00   1.3936882e-01
  -1.4334373e+00  -1.5047100e-02   6.6314284e-01   2.2242078e+00  -3.9378372e-01   3.2215200e-01   2.7186770e+00   2.3007738e+00  -5.0662734e-01   3.8004859e-01  -1.1913281e+00   9.2105921e-01   1.8869726e-01   1.1164798e+00  -3.4726573e-01   1.7594936e+00  -3.5964767e+00   7.0661569e-02   8.3845808e-01   6.4196406e-01  -1.5146737e+00  -1.2338139e+00   5.6148645e-01   1.5471576e+00  -2.5139672e+00  -1.0625143e+00  -7.3520683e-01  -8.0730352e-01  -1.8635413e+00  -7.0654389e-01  -1.1447654e+00   4.1848464e-01  -8.3672751e-02   2.4325135e+00  -1.4535309e+00   2.3172938e+00  -4.4879942e+00   1.3765620e+00  -5.8180669e+00  -8.1530669e-01  -1.4804370e+00  -1.0359659e+00  -1.2682854e+00  -2.3863735e-01  -1.1267913e-01   9.1365826e-02  -2.0650812e+00  -9.6567442e-01  -6.6533822e-01   1.3969588e+00  -1.0201012e+00   1.8667107e+00  -1.2575004e-02  -2.5416782e-01  -6.6418796e-01   7.0756034e-01  -2.7803446e+00  -5.5954003e-01  -9.4894929e-01   5.1503577e-01  -1.7097847e+00   2.2034897e+00  -5.9517671e+00  -1.0126356e+00  -3.1092144e+00   3.5010394e+00  -1.1198991e+00  -5.9809768e-01  -1.6683474e+00  -1.9041941e+00  -2.2138529e+00   2.5497587e+00  -2.6073083e-01   1.8986603e-01  -1.1788491e+00   1.4201176e+00   1.2384549e+00   5.5833164e+00  -6.7968804e+00   2.9567816e+00  -4.6099754e+00  -3.6458736e+00  -1.8886363e+00   7.5470415e-02  -8.9371346e-01   2.8571663e-01  -1.0422619e-01   1.1841724e+00  -1.3127566e+00   1.8359732e-01
  -1.4590034e+00   3.3921314e-02   7.1807150e-01   2.1249262e+00  -7.0143777e-01   1.7452148e-01   2.6313293e+00   2.5952577e+00  -8.4245539e-01   2.9546647e-01  -9.0257957e-01   8.1401073e-01   3.1321227e-01   1.0948433e+00  -2.0350815e-01   2.3162123e+00  -3.6043052e+00  -5.0577587e-01   1.1609724e+00   8.2376460e-01  -1.6612406e+00  -9.3436856e-01   7.6884291e-01   1.5807343e+00  -2.2933546e+00  -1.3644057e+00  -9.3582324e-01  -6.3300888e-01  -1.6416324e+00   1.0722726e-01  -5.8626164e-01   1.7983378e-01   5.8950608e-01   3.2540419e+00  -8.0533009e-01   2.9317508e+00  -3.7848578e+00   2.5914336e-01  -4.9443870e+00  -5.8993927e-01  -1.6534661e+00  -1.5865801e+00  -1.6679431e+00  -4.1527386e-02  -1.7711698e-01   4.7930822e-02  -2.5767607e+00  -8.5840648e-01  -1.0017334e+00   5.1593285e-01  -1.4949415e+00   1.3661294e+00  -1.0736234e+00  -5.6610299e-01  -1.0073823e+00  -2.6384537e-01  -3.4337399e+00  -1.1389873e+00  -1.9558783e+00   5.5332310e-02  -2.2261635e+00   1.6937772e+00  -6.2053363e+00  -1.3631403e+00  -2.6930685e+00   3.4206282e+00  -9.5052709e-01   4.9699734e-02  -2.3429547e+00  -2.1484163e+00  -1.6196577e+00   1.7601347e+00  -4.4190326e-01   2.2790612e-01  -1.6583955e-01   4.3932785e-02   1.9175138e+00   5.0288908e+00  -7.0730374e+00   1.8028405e+00  -4.8896586e+00  -3.5171290e+00  -1.1645896e+00   7.8672217e-01  -9.8649339e-01   1.2002036e-01   8.8616196e-01   1.6067920e+00  -1.6878953e+00   1.1409503e-02
  -1.0295391e+00   1.0740835e-02   1.9206994e-01   1.9001263e+00  -1.2641675e+00   1.6072459e-01   2.3539470e+00   2.6729569e+00  -1.8500385e+00  -2.8666696e-01  -1.0017968e+00   1.0126815e+00   3.7607920e-01   1.0583329e+00  -7.0773744e-01   1.7191287e+00  -2.8170872e+00  -4.4223493e-01   1.1248287e+00   1.5233437e+00  -1.9640242e+00  -1.0554318e+00   9.7116269e-02   7.9842574e-01  -2.5226307e+00  -1.6947964e+00  -1.5267017e+00  -1.1480751e+00  -1.9333040e+00  -7.1433648e-01  -2.1514758e-01   2.7998082e-01   6.2031659e-01   3.1579976e+00  -5.3496251e-01   3.0064600e+00  -2.7880816e+00  -4.9122469e-01  -4.7475815e+00  -1.1558700e+00  -1.3724530e+00  -3.5027738e+00  -1.5353050e+00  -3.6291656e-01   8.5015008e-02  -1.5122226e-01  -2.3688767e+00  -1.5333832e+00  -8.6383758e-01   4.3749134e-01  -1.5364618e+00   3.5904296e-01  -1.3507619e+00  -9.5376631e-01  -1.9686706e+00  -2.1450814e+00  -2.8106703e+00  -1.4576142e+00  -2.2956692e+00  -2.6635044e-01  -2.2112659e+00   1.5119545e+00  -5.1524493e+00  -1.1335414e+00  -2.4568679e+00   2.9074263e+00  -1.0874701e+00   7.9319818e-01  -2.3246681e+00  -1.5595241e+00  -7.5513051e-01   1.4646191e+00  -7.4984476e-01  -5.4479289e-01   2.4079805e-03  -9.6794990e-01   3.5050596e+00   4.9002123e+00  -5.2734318e+00   1.1228761e+00  -3.9802187e+00  -3.6190098e+00  -1.6370812e+00  -1.2516111e-01  -1.5581403e+00  -4.1150348e-01   1.4308473e+00   3.3703763e-01  -1.5726871e+00   2.5479101e-02
  -3.4463222e-01   7.3726089e-02   1.0672580e-01   1.7277365e+00  -1.6830117e+00   1.7236993e-01   2.5485502e+00   2.5388593e+00  -1.7307349e+00   3.3686766e-02  -4.4847142e-01   1.4009019e+00   6.1757749e-01   1.4213319e+00  -3.2800459e-01   1.6988352e+00  -2.1109235e+00  -4.1395268e-01   1.0853574e+00   1.6352561e+00  -2.3417485e+00  -1.0481091e+00  -3.0095603e-01   1.4274530e-01  -3.0774798e+00  -2.3541519e+00  -1.8988788e+00  -1.5998782e+00  -1.7771815e+00  -4.6241601e-01   2.7539868e-01  -1.7119371e-01   7.1769082e-01   3.0296667e+00  -2.2426331e+00   1.4773388e+00  -2.4032655e+00  -1.2185139e+00  -4.2342885e+00  -7.6683768e-01  -1.4121457e+00  -3.8657315e+00  -1.4987417e+00   1.9501462e-01  -2.2576598e-02   2.0768333e-01  -1.9045577e+00  -8.9318082e-01  -8.6698141e-01   3.5248630e-01  -1.4057142e+00  -2.5553746e-01  -1.8021767e+00  -4.3209235e-01  -1.7181525e+00  -2.0432435e+00  -2.6312417e+00  -1.5784497e+00  -2.2087444e+00   2.3333316e-01  -1.8722878e+00   1.7963471e+00  -4.6529522e+00  -6.6554860e-01  -2.7957150e+00   1.8800742e+00  -1.6300058e+00   8.5670384e-01  -2.1041008e+00  -1.1351674e+00   4.6635981e-02   1.2678204e+00  -8.0503449e-01  -4.2868900e-01   1.1040196e+00  -1.1223148e+00   2.9899503e+00   3.7655750e+00  -4.6592888e+00   5.8783565e-01  -4.1746742e+00  -3.5052566e+00  -1.5687966e+00   2.7140775e-01  -1.7302587e+00  -8.4050668e-01   1.2230454e+00   6.6065677e-01  -1.6633189e+00   1.8368060e-01
  -1.0445587e-01   1.8421696e-01  -1.5408742e-01   1.2024904e+00  -1.6913520e+00   4.2158815e-01   2.0697670e+00   1.9955501e+00  -1.4471850e+00   2.9366659e-01  -4.1962464e-01   1.2708718e+00   4.8439910e-01   1.3607763e+00  -3.7675644e-01   1.7473589e+00  -1.0063426e+00   2.2360141e-01   1.2324348e+00   2.0003011e+00  -2.2158229e+00  -8.0256976e-01  -6.0516203e-01  -4.8230440e-01  -3.1188418e+00  -2.7747452e+00  -1.8993527e+00  -1.6771942e+00  -1.4122369e+00   4.3621445e-01   4.8829855e-01  -4.0088034e-01   1.9813437e-01   2.9136037e+00  -4.6991361e+00  -6.9323951e-01  -2.5282724e+00  -2.0401231e+00  -3.5228464e+00  -1.5373680e+00  -1.3739007e+00  -4.0448842e+00  -1.0737392e+00   7.3670956e-01   1.6946097e-01   9.7215201e-01  -1.3183989e+00   2.8954332e-02  -3.0989712e-01   9.2406738e-01  -9.1395519e-01  -1.7852457e-01  -1.7638627e+00   2.3553428e-01  -1.0554795e+00  -1.8755712e+00  -1.4631237e+00  -1.2905941e+00  -1.5599032e+00   5.2775215e-01  -1.3203414e+00   1.5037531e+00  -3.4694699e+00  -6.1901723e-01  -2.8774657e+00   6.3314077e-01  -1.8034355e+00   9.8736507e-01  -2.2432223e+00  -1.0371285e+00   8.3585026e-01   4.7459276e-01  -4.9233396e-01  -5.8318230e-01   1.8751339e+00  -2.5117633e+00   2.9524504e+00   3.7240894e+00  -3.0655236e+00   1.8798671e+00  -3.1924172e+00  -3.3789442e+00  -1.4483183e+00   8.1506348e-01  -1.8225945e+00  -9.8061194e-01   1.2912827e+00   7.5351129e-01  -1.4001171e+00   1.9744186e-01
   3.7508893e-01   2.5606659e-01  -5.1695881e-01   9.1649274e-01  -2.1607287e+00   2.2445320e-01   1.9098459e+00   1.8690999e+00  -1.7681190e+00   1.5732221e-01   1.7447400e-01   1.3806433e+00   6.8819089e-01   1.2613695e+00  -2.1432166e-01   1.4353306e+00  -8.3430309e-01  -1.9509411e-01   1.1810184e+00   1.8901999e+00  -2.3584825e+00  -8.8712077e-01  -1.1199068e+00  -9.9986828e-01  -3.4907078e+00  -3.3577344e+00  -2.2541944e+00  -2.1808782e+00  -1.2905325e+00   6.9963260e-01   8.9277331e-01  -5.5112300e-01   1.8243865e-01   2.5069788e+00  -6.2697113e+00  -1.9576391e+00  -1.8832638e+00  -3.0317448e+00  -2.5826308e+00  -1.1083110e+00  -1.1247527e+00  -4.6910292e+00  -7.4701836e-01   1.1570112e+00   1.6828894e-01   1.1782517e+00  -8.4475002e-01   6.0174363e-01  -2.8890245e-01   5.4885982e-01  -7.7866078e-01  -8.2052100e-01  -2.0011878e+00   4.1347420e-01  -8.2182264e-01  -2.2196774e+00  -1.2664254e+00  -1.5367226e+00  -1.5485458e+00   8.2826704e-01  -1.1046389e+00   1.3687190e+00  -2.5836756e+00  -5.2372837e-01  -3.0781517e+00  -3.6956498e-01  -2.0409077e+00   1.1468424e+00  -2.0924771e+00  -7.5876908e-01   1.5497151e+00   2.7792821e-01  -5.0955955e-01  -3.7811751e-01   2.7220661e+00  -2.6883840e+00   2.3590697e+00   2.6385096e+00  -2.9846711e+00   5.7088695e-01  -2.9577044e+00  -3.6810845e+00  -1.2109522e+00   8.6974145e-01  -1.9050078e+00  -1.5361346e+00   1.7425583e+00   8.4118918e-01  -1.5934917e+00   2.5092580e-01
   6.8024743e-01   2.0151846e-01  -6.8518469e-01   7.7084334e-01  -2.4021349e+00   1.1652203e-01   1.8811052e+00   1.7441477e+00  -2.0191517e+00  -4.1842586e-02   5.2870302e-01   1.4473684e+00   8.6665688e-01   1.1114332e+00  -2.4690435e-01   8.7811387e-01  -2.6653459e-01  -2.0571761e-02   1.0682140e+00   2.1832232e+00  -2.3000250e+00  -9.9947427e-01  -1.2463092e+00  -1.5456552e+00  -3.4194124e+00  -3.6236404e+00  -2.3828327e+00  -2.3373967e+00  -1.2651021e+00   5.3445849e-01   1.2174954e+00  -5.7864814e-01  -2.2627164e-01   1.9913134e+00  -7.0079876e+00  -3.0501006e+00  -1.2991583e+00  -3.4516142e+00  -2.2470423e+00  -1.4563715e+00  -8.4392444e-01  -5.4014535e+00  -3.1480990e-01   9.6206533e-01   3.5717635e-01   9.7938584e-01  -5.3195232e-01   4.1831957e-01  -2.2533057e-01   1.8725173e-01  -8.2044773e-01  -1.3864457e+00  -2.1141232e+00   2.5001044e-01  -1.1572894e+00  -3.1278974e+00  -7.7322543e-01  -1.8488317e+00  -1.7063272e+00   8.7343628e-01  -5.3373672e-01   1.2371160e+00  -1.4851467e+00  -5.6482592e-01  -2.7245688e+00  -9.6056864e-01  -1.9014358e+00   1.2470085e+00  -1.9792321e+00  -5.9893005e-01   2.1273636e+00   1.0171500e-01  -3.1858522e-01  -3.1978517e-01   3.1897504e+00  -2.8988157e+00   2.9898450e+00   2.7128506e+00  -1.8768297e+00   2.3070437e-01  -1.9913546e+00  -3.6843758e+00  -1.3508485e+00   5.4254093e-01  -1.9771719e+00  -1.9264563e+00   1.9574979e+00   2.2558598e-01  -1.5691431e+00   1.1351901e-01
   9.8952640e-01   1.0282467e-01  -8.5300320e-01   3.7692139e-01  -2.3458051e+00   7.8746493e-02   1.6750013e+00   1.3780317e+00  -1.8700492e+00   6.0717650e-02   1.1494931e+00   1.4141079e+00   1.3890819e+00   8.6501846e-01  -1.1027400e-02   6.5780935e-01   3.0202058e-01  -1.1461074e-01   1.1710023e+00   2.4162881e+00  -1.9071423e+00  -9.8900654e-01  -1.2592201e+00  -2.0578209e+00  -2.8518350e+00  -3.7905392e+00  -2.1547608e+00  -2.3074988e+00  -8.7441276e-01   1.0570001e+00   1.6235407e+00  -6.6280333e-01  -6.1903846e-01   1.7886793e+00  -7.5732366e+00  -3.5323769e+00  -9.9131552e-01  -3.9182284e+00  -1.6834474e+00  -1.7444203e+00  -5.1449920e-01  -5.8119578e+00  -2.1626894e-01   9.8114987e-01   7.7309175e-01   1.3349786e+00  -5.4827048e-01   3.5805559e-01   1.1427191e-01   2.2987390e-01  -7.8241194e-01  -1.6103823e+00  -2.4470285e+00   1.0218931e-01  -1.1942007e+00  -3.6089677e+00  -4.9088013e-01  -2.2723266e+00  -1.6513095e+00   9.7276400e-01   5.1081225e-02   8.9111400e-01  -5.2103164e-01  -8.2224612e-01  -2.2576355e+00  -1.6511554e+00  -1.5396858e+00   1.5733269e+00  -2.0159312e+00  -4.3444363e-01   2.5585987e+00  -6.3995225e-01  -2.0049061e-01  -2.4871639e-01   3.5632409e+00  -3.7249987e+00   3.1386543e+00   2.9912403e+00  -4.3355720e-01   3.5992460e-01  -6.7243932e-01  -3.4192987e+00  -1.1565825e+00   5.2658325e-01  -1.9618318e+00  -2.1272387e+00   1.8028311e+00   2.3547950e-03  -1.5203692e+00  -7.2119548e-02
   1.0902042e+00   7.5465095e-02  -8.4688585e-01   2.8050415e-01  -2.4515128e+00  -8.6174465e-02   1.4201565e+00   1.2394164e+00  -1.8370523e+00   5.2997266e-02   1.3307458e+00   1.2057110e+00   1.4544147e+00   5.3346598e-01  -1.0438945e-01   2.9622590e-01   6.0088698e-01   3.3247990e-02   1.2502928e+00   2.5698105e+00  -1.5722623e+00  -8.7592822e-01  -1.1324426e+00  -2.1062852e+00  -2.4709695e+00  -3.8155361e+00  -2.1433125e+00  -2.1291262e+00  -8.2290166e-01   1.2323987e+00   1.6092917e+00  -7.9352280e-01  -6.4054355e-01   1.6440884e+00  -7.1046141e+00  -3.8302211e+00  -4.5665958e-01  -4.0804972e+00  -8.7875717e-01  -1.5651140e+00  -4.1161904e-01  -5.9172495e+00  -6.3485331e-03   8.6702109e-01   8.5839783e-01   1.0755799e+00  -5.0678795e-01   2.0413314e-01   5.2235116e-03  -3.6601362e-01  -8.6911649e-01  -1.8505925e+00  -2.6709778e+00  -1.4677783e-01  -1.3239289e+00  -4.0749931e+00  -3.5951921e-01  -2.4400528e+00  -1.9886250e+00   6.2040268e-01   1.3945849e-01   5.2277221e-01  -8.8979918e-02  -6.8757229e-01  -1.7316298e+00  -1.8796242e+00  -1.2644703e+00   1.5031481e+00  -1.9355149e+00  -4.1144650e-01   2.7163157e+00  -7.9978428e-01  -8.8238686e-02   1.1867403e-01   3.6821437e+00  -3.8966891e+00   3.4695268e+00   3.0703232e+00   2.4240369e-01   6.1949064e-02   2.1653669e-01  -2.7843881e+00  -9.3802221e-01   6.3363866e-01  -1.8116117e+00  -2.1610775e+00   1.8851911e+00   6.4123017e-03  -1.5681183e+00  -2.0573033e-01
   1.3834751e+00   3.7123537e-02  -1.0173284e+00   1.8901445e-01  -2.7998771e+00  -3.4126577e-01   1.4220761e+00   1.2542537e+00  -2.1647975e+00  -1.7816987e-01   1.9663461e+00   1.3749590e+00   1.8616328e+00   4.0724265e-01  -1.9078407e-01  -1.6796325e-01   8.6960327e-01   2.8450017e-02   1.3723862e+00   2.6482513e+00  -1.3405106e+00  -1.0372958e+00  -1.3532835e+00  -2.3921929e+00  -2.4459951e+00  -4.2062364e+00  -2.3740204e+00  -2.4008285e+00  -6.3804042e-01   1.1636185e+00   1.7141138e+00  -7.6441294e-01  -9.8977771e-01   9.8313396e-01  -7.6871210e+00  -4.5703591e+00   6.7686795e-02  -4.4904448e+00  -3.7084233e-01  -1.7342165e+00   3.0950183e-02  -6.2603609e+00   4.6414777e-01   7.0298744e-01   1.0322879e+00   9.0507034e-01  -2.9197196e-01   2.5277925e-02   2.3039934e-02  -8.1826177e-01  -8.1191529e-01  -2.1869669e+00  -2.5984566e+00  -3.5230821e-01  -1.5166773e+00  -4.7333427e+00  -2.9925484e-02  -2.8307158e+00  -2.1204796e+00   5.5237905e-01   5.7556379e-01   1.7430375e-01   9.3534046e-01  -6.4807632e-01  -1.6991518e+00  -2.4848003e+00  -1.1242171e+00   1.2411235e+00  -1.7325002e+00  -4.5568898e-01   2.8979429e+00  -6.0475714e-01   2.7159995e-01   4.5977926e-01   3.9370487e+00  -3.7537962e+00   3.7387304e+00   3.3553831e+00   7.9704968e-01  -7.5466521e-01   1.3434665e+00  -2.6219785e+00  -8.0634181e-01   5.9697041e-01  -1.7490582e+00  -2.4554742e+00   2.2784113e+00  -1.5184964e-01  -1.6309502e+00  -3.2975894e-01
   1.7811223e+00   9.8043260e-02  -1.1808906e+00  -1.3181714e-01  -2.5242048e+00  -3.8714982e-01   1.5137815e+00   7.8020793e-01  -1.9633774e+00  -2.4577979e-01   2.5414051e+00   1.3023122e+00   2.2894035e+00   3.4385540e-01   3.1042189e-01  -7.2669609e-01   7.8047518e-01   4.0813991e-01   1.2285265e+00   2.2502125e+00  -7.2707084e-01  -1.0231242e+00  -1.5151688e+00  -2.7260939e+00  -2.1644538e+00  -3.7705224e+00  -2.0714288e+00  -2.5155345e+00  -8.0160172e-02   1.4156523e+00   2.0161570e+00  -4.2468818e-01  -1.3373790e+00  -2.3686968e-02  -9.4050440e+00  -5.9857807e+00  -2.9319247e-01  -4.3330725e+00  -4.4593051e-01  -1.5815755e+00   5.2216974e-01  -6.3090707e+00   1.0429813e+00   8.6135493e-01   1.1562054e+00   9.2013052e-01   3.9211794e-01   4.9534381e-01   2.2831209e-01  -8.0746426e-01  -5.4367384e-01  -2.3671443e+00  -1.8340078e+00  -3.1371822e-03  -9.9196717e-01  -3.9215033e+00   5.6008759e-01  -2.4025953e+00  -1.5610872e+00   7.5878138e-01   1.1822361e+00   2.1737698e-01   1.8673990e+00  -4.2376842e-01  -2.1796548e+00  -3.1167157e+00  -1.3336062e+00   5.6227456e-01  -9.4891182e-01  -2.7952100e-01   3.0307152e+00  -1.3723016e-01   1.0350751e+00   9.5260326e-01   3.8149028e+00  -2.8055628e+00   2.2989466e+00   2.5511322e+00   8.4190245e-01  -4.4919319e-01   1.9822871e+00  -2.6595023e+00  -5.2201345e-01   3.3361145e-01  -1.6405666e+00  -2.7700587e+00   2.0858478e+00  -5.0284084e-01  -1.5943614e+00  -4.5704399e-01
   1.7983561e+00  -5.8264190e-02  -1.2536553e+00  -5.3533542e-01  -2.0966557e+00  -6.0241361e-01   1.4553047e+00   3.6304187e-02  -1.4790868e+00  -6.1627140e-02   3.5476703e+00   7.1661551e-01   2.8515543e+00  -2.7148440e-01   6.4578942e-01  -8.8329929e-01   9.4067483e-01   2.6793917e-01   1.4391757e+00   1.9863475e+00   2.8131500e-01  -1.5563351e+00  -1.3510208e+00  -2.7176361e+00  -1.6958408e+00  -3.8775676e+00  -1.4264683e+00  -2.5836105e+00   3.1198589e-01   2.8089121e+00   1.9154524e+00   5.8898656e-02  -2.4641329e+00  -7.4461650e-01  -1.1886313e+01  -7.5588450e+00  -1.3567544e+00  -4.3064410e+00  -4.4561323e-01  -2.0898804e+00   7.3632772e-01  -6.0373169e+00   1.9256350e+00   1.2035635e+00   1.6895731e+00   1.7853700e+00   7.9671329e-01   1.2679769e+00   1.2203950e+00   2.0544114e-01   4.1196612e-01  -1.3274907e+00  -5.0398507e-01   5.4769018e-01   4.3104907e-01  -2.7442402e+00   1.3126366e+00  -2.3354635e+00  -5.1904484e-01   1.0510587e+00   2.2992901e+00  -2.4247595e-01   3.0418559e+00  -1.5036678e+00  -2.3229150e+00  -4.0798791e+00  -1.1980188e+00  -2.4070215e-01  -8.3358292e-01  -7.6325632e-01   2.7280108e+00  -5.6926753e-01   1.6684210e+00   1.5791600e+00   3.9090336e+00  -2.9578461e+00   5.6445292e-01   3.4271678e+00   1.0398598e+00   1.0341654e+00   3.4780847e+00  -3.3847529e+00  -2.3459019e-01   4.7112054e-01  -1.0809757e+00  -2.7592523e+00   2.4959330e+00  -1.9156251e-01  -1.4087013e+00  -7.2095605e-01
   1.5892019e+00  -1.9378431e-02  -1.6410086e+00  -5.4808482e-01  -2.0368744e+00  -6.1523998e-01   3.9613991e-01  -1.1446502e-01  -1.4484870e+00  -7.8018573e-02   2.8565143e+00   6.3150825e-01   2.1909787e+00  -9.8043686e-01   8.5878543e-03  -1.5050465e+00   6.9793571e-01   5.9739132e-01   1.0368127e+00   1.7674483e+00   2.9583298e-01  -1.5863670e+00  -1.7377703e+00  -2.4774698e+00  -1.6882462e+00  -3.3711608e+00  -1.3030906e+00  -2.3011039e+00  -1.0432823e-01   2.1834026e+00   9.6002184e-01   3.1667104e-01  -2.2603175e+00  -7.9478694e-01  -1.0243458e+01  -7.1624399e+00  -7.7347174e-01  -3.5740384e+00   6.9368139e-02  -1.5952864e+00   1.2026853e+00  -5.1932504e+00   2.0756828e+00   4.2671704e-01   1.4631244e+00   8.0972233e-01   7.4376830e-01   5.8210656e-01   7.8314368e-01  -4.0662866e-01   1.1184191e-01  -1.4070822e+00  -1.5847200e-01  -2.7894504e-02   3.7734695e-01  -3.1235376e+00   1.5915620e+00  -2.0661225e+00  -3.7241019e-01   5.8803425e-01   2.2024370e+00  -7.0531570e-02   3.0629814e+00  -1.1685875e+00  -1.9084790e+00  -3.2363074e+00  -9.9802767e-01  -7.1878076e-01  -5.0323474e-01  -6.7029308e-01   1.9492380e+00  -1.6957043e-01   1.3915691e+00   1.6698539e+00   2.8613551e+00  -2.0322957e+00   1.1994935e+00   3.7340627e+00   1.4386875e+00   1.3915292e+00   4.5801885e+00  -2.6357715e+00  -8.6340278e-01   3.3303309e-02  -6.6293466e-01  -2.4100632e+00   1.4545850e+00  -7.6648908e-01  -1.2297548e+00  -7.4540299e-01
   1.8953890e+00  -2.1675374e-02  -1.4913589e+00  -4.2140753e-01  -2.1272180e+00  -6.2612552e-01   6.5313363e-01  -6.8588861e-02  -1.1370566e+00   3.0632880e-01   3.5061133e+00   1.3582809e+00   2.7154476e+00  -5.7863051e-01   2.0363489e-01  -1.3335281e+00   1.1544285e+00   1.0853077e+00   1.1884751e+00   1.7397571e+00   4.5161551e-01  -1.6107725e+00  -1.7903803e+00  -2.5263705e+00  -1.6788105e+00  -3.4367725e+00  -1.4078465e+00  -2.3069585e+00   5.1415252e-01   2.0396332e+00   8.2486596e-01   2.8375993e-01  -2.5820128e+00  -1.3002142e+00  -1.0861987e+01  -7.5736090e+00  -9.1615070e-01  -3.3691338e+00  -2.1319100e-01  -1.8314271e+00   1.6151640e+00  -4.1196252e+00   2.1333357e+00   2.8415293e-01   1.5943127e+00   8.0961903e-01   7.4638740e-01   3.1187073e-01   7.9764761e-01  -4.7036553e-01   2.6706568e-01  -1.0575332e+00   1.8711910e-01   3.1853583e-01   5.0880306e-01  -2.5001656e+00   1.9247494e+00  -2.1820691e+00  -3.7990077e-02   6.6165466e-01   2.9758856e+00  -3.5830798e-02   3.5678539e+00  -9.1017358e-01  -2.3698213e+00  -3.5369525e+00  -9.8832931e-01  -1.7275779e+00  -1.1370295e-01  -9.6195418e-01   1.4684339e+00   6.8002816e-01   2.0471072e+00   2.1211261e+00   2.8818850e+00  -1.0496669e+00   1.1615135e+00   4.3021169e+00   2.0225820e+00   1.6492548e+00   5.5707939e+00  -1.8201739e+00  -7.7161573e-01   7.8685212e-01  -3.5280345e-01  -2.1519836e+00   8.0629482e-01  -4.7017939e-01  -1.0836298e+00  -8.2578350e-01
   1.9785668e+00  -6.7193099e-02  -1.3387081e+00  -2.8153130e-01  -1.9504209e+00  -8.4258126e-01   1.0774339e+00   2.2422261e-02  -1.0638954e+00   2.2333983e-01   4.1952460e+00   1.6395330e+00   3.2370351e+00  -5.7852715e-01   4.9782581e-01  -1.5714771e+00   9.1896416e-01   1.3453326e+00   1.1939188e+00   1.4496181e+00   8.8583014e-01  -1.8613515e+00  -1.7035393e+00  -2.4207661e+00  -1.4715628e+00  -3.2206174e+00  -1.1879812e+00  -2.2190040e+00   9.3542551e-01   2.0119902e+00   6.9422291e-01   5.9347070e-01  -2.7670186e+00  -1.9015259e+00  -1.1063455e+01  -7.8562770e+00  -1.0678071e+00  -2.7788994e+00  -6.4185037e-01  -1.8036633e+00   2.0362153e+00  -3.4203750e+00   2.3127918e+00  -2.7427769e-01   1.6269834e+00   2.7362101e-01   6.4807511e-01  -2.2934382e-01   6.3735615e-01  -9.0671979e-01   1.1520052e-01  -9.6851984e-01   7.0823436e-01   1.5398370e-01   5.3357975e-01  -2.2280734e+00   1.8289072e+00  -2.3206940e+00  -6.8713754e-02   5.7972549e-01   3.5132557e+00   7.8776531e-02   3.8308165e+00  -1.0170511e+00  -2.5635746e+00  -3.3112533e+00  -8.5243678e-01  -2.6969108e+00   2.5451147e-01  -1.4256542e+00   8.2483754e-01   1.4747249e+00   2.7130883e+00   2.8612619e+00   2.5840244e+00   3.4936629e-01   9.1497113e-01   4.7531034e+00   1.5858090e+00   1.6150872e+00   6.2183053e+00  -1.5973235e+00  -5.6768497e-01   8.9807208e-01   6.1573083e-02  -2.0984777e+00   7.2212439e-01  -6.7726016e-01  -1.1174336e+00  -1.1033897e+00
   1.9435274e+00  -5.4192327e-02  -1.2735185e+00  -4.2941098e-01  -1.6909077e+00  -9.7700245e-01   1.2290013e+00  -1.0457696e-01  -9.3012210e-01   1.4949960e-01   4.6585985e+00   1.7239604e+00   3.7113729e+00  -5.2670691e-01   6.2102501e-01  -1.5564852e+00   8.5935901e-01   1.7434858e+00   1.5756329e+00   1.3398293e+00   1.4593178e+00  -1.9763666e+00  -1.7655629e+00  -2.4573483e+00  -1.0657349e+00  -3.0678919e+00  -9.5062002e-01  -2.1504570e+00   1.4408936e+00   2.5284189e+00   5.1375031e-01   7.6708175e-01  -3.2141485e+00  -2.4708171e+00  -1.1510902e+01  -8.0157874e+00  -1.5319862e+00  -2.3353277e+00  -9.4940918e-01  -2.1174506e+00   2.5514374e+00  -2.5849137e+00   2.6033136e+00  -4.8071361e-01   1.8514977e+00   3.3644574e-01   5.9666029e-01  -4.4929659e-01   9.3608062e-01  -6.9179522e-01   4.0803075e-01  -4.5556684e-01   1.3682788e+00   2.4135733e-01   8.4336375e-01  -1.7472646e+00   2.0781480e+00  -2.2011965e+00   2.5229711e-01   5.2425007e-01   3.8912271e+00  -1.4706017e-01   4.2048085e+00  -9.4699672e-01  -2.6732748e+00  -3.6243569e+00  -5.2316386e-01  -3.4315036e+00   4.2691467e-01  -1.8302905e+00   2.1700917e-01   1.6461997e+00   3.3653304e+00   3.3174208e+00   2.3498366e+00   1.0350092e+00   6.0137443e-01   5.3397005e+00   1.5680573e+00   2.2291291e+00   7.0199459e+00  -1.0940593e+00  -2.0411601e-01   1.3625092e+00   2.7339211e-01  -2.0133284e+00   9.0944221e-01  -4.0837436e-01  -1.0707701e+00  -1.3338581e+00
   1.8460978e+00  -1.0868808e-02  -1.1352482e+00  -3.1117346e-01  -1.3909482e+00  -1.0323674e+00   1.2630990e+00   2.8489436e-02  -7.5746355e-01   2.0048863e-01   4.8530571e+00   1.9088457e+00   3.8567532e+00  -5.1394751e-01   7.4675134e-01  -1.4309668e+00   6.4347219e-01   2.0455930e+00   1.6103993e+00   1.0059981e+00   1.7394324e+00  -1.9266239e+00  -1.7017744e+00  -2.1023072e+00  -8.1499220e-01  -2.6345135e+00  -7.1380325e-01  -1.8583403e+00   1.9067749e+00   2.5946525e+00   1.6440937e-01   9.7427427e-01  -2.9149101e+00  -2.5203412e+00  -1.0888047e+01  -7.5997371e+00  -1.6816897e+00  -1.7980483e+00  -1.1543460e+00  -2.0459106e+00   2.7701316e+00  -1.5329624e+00   2.4805429e+00  -9.2815686e-01   1.7535641e+00  -1.5944495e-01   3.6096786e-01  -8.7615413e-01   6.9602201e-01  -1.0796926e+00   2.1968899e-01  -2.1578430e-01   1.7237284e+00   1.6493161e-01   9.5709324e-01  -1.3389104e+00   1.9574527e+00  -2.0589437e+00   2.5369121e-01   1.9701974e-01   3.9770967e+00  -1.0754689e-01   3.9870986e+00  -8.6794783e-01  -2.8599114e+00  -3.0594597e+00  -5.1524917e-01  -4.2986925e+00   5.6465890e-01  -2.3552142e+00  -5.0984835e-01   2.2559086e+00   3.8645839e+00   3.8534722e+00   1.8847593e+00   2.0913153e+00   5.1118843e-01   5.5507315e+00   1.2124456e+00   2.5151411e+00   7.3544432e+00  -5.4103963e-01   9.2525279e-02   1.7881342e+00   6.9050933e-01  -1.6519293e+00   6.6394257e-01  -4.0630381e-01  -1.0214053e+00  -1.5267670e+00
   1.9188735e+00   1.2409589e-01  -1.2696370e+00  -3.7478254e-01  -1.2269903e+00  -9.8941422e-01   1.2080425e+00  -1.1805559e-01  -6.6236485e-01   2.1583306e-01   4.8184987e+00   2.1153550e+00   3.7604539e+00  -3.0710501e-01   6.9741070e-01  -1.4743400e+00   5.7398102e-01   2.5186227e+00   1.5911478e+00   6.2315154e-01   1.7726330e+00  -2.0444587e+00  -2.1947913e+00  -2.1503945e+00  -1.0504156e+00  -2.3102639e+00  -7.3595411e-01  -2.0801747e+00   2.1294406e+00   2.4604216e+00  -2.3025883e-01   1.2039941e+00  -3.1564773e+00  -3.2316719e+00  -1.1845914e+01  -8.2131154e+00  -2.2508580e+00  -1.3711343e+00  -1.7846576e+00  -2.2522604e+00   3.1773540e+00  -4.3715174e-01   2.9967912e+00  -8.7265913e-01   1.6983556e+00  -1.7018105e-01   9.0202922e-01  -6.4527781e-01   9.4417200e-01  -6.4282131e-01   7.7005445e-01   2.1721995e-01   2.8663667e+00   7.5396484e-01   1.5962219e+00  -4.0759655e-01   2.6569508e+00  -1.3720375e+00   1.0964355e+00   3.1744906e-01   4.3025075e+00   8.5089534e-02   4.3126929e+00  -4.0674126e-01  -3.5410561e+00  -3.4032362e+00  -8.6048181e-01  -5.3634494e+00   9.8770830e-01  -2.5499129e+00  -9.9698914e-01   2.9211627e+00   4.4043090e+00   4.0160073e+00   1.6132657e+00   3.5248909e+00  -2.0611422e-01   5.1787961e+00   9.4545546e-01   3.1238644e+00   7.4217930e+00  -3.5984868e-01  -5.0507350e-02   2.0715010e+00   8.0082035e-01  -1.5872896e+00   4.0410968e-01  -2.9242670e-01  -8.0732388e-01  -1.4999489e+00
   2.0132541e+00   2.1518035e-01  -1.2758079e+00  -4.3152867e-01  -8.4159914e-01  -8.4835671e-01   1.2483150e+00  -2.7699672e-01  -1.7437270e-01   5.6520225e-01   4.9752211e+00   2.5049446e+00   3.8469703e+00  -9.1920926e-02   1.0347355e+00  -1.2225018e+00   5.2791365e-01   2.7917976e+00   1.4542980e+00   1.7000945e-01   1.7740027e+00  -2.1083206e+00  -2.5375923e+00  -2.2163315e+00  -1.1637698e+00  -1.9985749e+00  -5.0470834e-01  -2.0791739e+00   2.5684784e+00   2.5229391e+00  -5.5118818e-01   1.2711866e+00  -3.2247262e+00  -3.5474211e+00  -1.2747548e+01  -8.6045895e+00  -2.8608320e+00  -8.3445645e-01  -2.3921583e+00  -2.2546485e+00   3.4548606e+00   1.1347104e+00   2.9550113e+00  -8.9855670e-01   1.6447312e+00  -4.4814773e-02   1.0607879e+00  -5.3888672e-01   1.0822723e+00  -2.0583235e-01   1.0063880e+00   7.1239420e-01   3.4976984e+00   1.3491977e+00   2.2840771e+00   7.9153024e-01   2.8919263e+00  -9.3408832e-01   1.8595803e+00   6.8345319e-01   4.7648327e+00   5.5551657e-01   4.2542498e+00  -1.8592588e-01  -4.1304958e+00  -3.4138713e+00  -1.1309428e+00  -6.2500110e+00   1.2273109e+00  -2.8082217e+00  -1.6107816e+00   3.3931543e+00   4.7921240e+00   4.2872991e+00   1.4150868e+00   4.8329571e+00  -1.0189693e+00   4.8871850e+00   6.3092207e-01   3.8578508e+00   7.2961946e+00  -1.0441049e-01  -1.0320313e-01   2.6325207e+00   1.0809262e+00  -1.3247448e+00  -5.1334052e-01  -1.2626820e-01  -5.9544186e-01  -1.5075704e+00
   1.8207004e+00   2.5830180e-01  -1.4019791e+00  -3.8106335e-01  -5.8545860e-01  -7.3975077e-01   7.8033583e-01  -1.6512951e-01  -3.0672710e-01   4.7295998e-01   4.3356229e+00   2.6849823e+00   3.5279804e+00  -1.2347116e-01   6.9281722e-01  -1.2535201e+00   4.9198845e-01   2.9943024e+00   1.2424814e+00   1.4884117e-01   1.6324109e+00  -1.9487781e+00  -2.7617843e+00  -2.0689626e+00  -8.0460946e-01  -1.2310482e+00  -4.3274370e-01  -1.8302182e+00   2.5373115e+00   1.7732471e+00  -9.5868016e-01   1.3794123e+00  -2.7126446e+00  -3.2065274e+00  -1.0353610e+01  -6.6740533e+00  -2.6228847e+00  -2.2628457e-01  -2.7715538e+00  -2.3361999e+00   3.6809900e+00   1.8749400e+00   2.5310221e+00  -1.5331578e+00   1.6143196e+00  -6.1272655e-01   7.4346401e-01  -1.5686264e+00   8.8025745e-01  -3.6975348e-01   7.1446303e-01   6.2816068e-01   3.5027803e+00   9.5626189e-01   1.7495585e+00   3.4377471e-01   2.8486933e+00  -6.9957542e-01   1.8421659e+00   1.8663556e-01   4.4776652e+00   6.8743520e-01   3.8053718e+00   2.4498793e-01  -3.8014785e+00  -2.5696688e+00  -9.9182190e-01  -6.3807973e+00   1.2077373e+00  -2.8143820e+00  -2.1287537e+00   3.4957756e+00   4.6100973e+00   3.9427432e+00   5.6486442e-01   5.4828307e+00   1.1913136e-02   4.9063816e+00   1.2520036e+00   4.0542344e+00   7.3752094e+00   6.9792281e-01  -4.5160108e-01   2.3791404e+00   1.0519170e+00  -9.5446256e-01  -1.2072738e+00  -7.5624090e-01  -3.4289217e-01  -1.5815461e+00
   1.7266631e+00   3.5478364e-01  -1.3482324e+00  -1.8362321e-01  -7.4291004e-01  -8.0418684e-01   6.6460883e-01   1.1154294e-01  -4.5523800e-01   5.1871644e-01   4.2002374e+00   2.9330928e+00   3.2363333e+00   1.6424386e-01   4.5216391e-01  -8.8723799e-01   5.4811920e-01   2.8355891e+00   1.2542482e+00  -9.2162927e-02   1.1769479e+00  -1.9029298e+00  -2.9859621e+00  -1.7646075e+00  -1.1409228e+00  -1.2713915e+00  -7.5721173e-01  -1.9884640e+00   2.5980289e+00   1.4948295e+00  -1.3177351e+00   1.1881983e+00  -2.2788002e+00  -3.0028630e+00  -9.6838625e+00  -5.8431239e+00  -2.5426300e+00  -3.0993084e-01  -2.7785081e+00  -2.2994725e+00   3.5125231e+00   2.8206215e+00   2.4679191e+00  -1.4118638e+00   1.3969964e+00  -6.5290429e-01   7.9473331e-01  -1.5106072e+00   7.9041593e-01  -4.1799226e-01   9.2956656e-01   8.6730750e-01   3.7311077e+00   1.3057886e+00   1.8831251e+00   6.0508212e-01   2.8235210e+00  -4.8884903e-01   2.0021983e+00   6.7802958e-02   4.2752301e+00   6.5970363e-01   3.4288664e+00   5.3976361e-01  -4.1334623e+00  -2.4426422e+00  -1.3531468e+00  -6.9166145e+00   1.0545971e+00  -3.1778469e+00  -2.4283069e+00   3.7832804e+00   4.6190377e+00   3.9867153e+00   7.0694049e-01   6.1590366e+00   4.8082311e-02   4.5976246e+00   9.4387475e-01   3.5382124e+00   6.7301377e+00   9.6026300e-01  -3.9047958e-01   2.9717598e+00   1.1556808e+00  -6.7204691e-01  -1.0255912e+00  -2.6808878e-01  -2.4856861e-01  -1.4893953e+00
   1.5453735e+00   4.5735553e-01  -1.2341164e+00  -1.6024202e-02  -6.7008592e-01  -6.7647307e-01   6.8357558e-01   3.5848075e-01  -5.5943690e-01   4.3519202e-01   3.7096310e+00   3.2573071e+00   2.8781512e+00   5.7016459e-01   1.8417147e-01  -7.4970039e-01   8.8589090e-01   3.3279322e+00   1.1315666e+00   5.3742202e-03   8.1965461e-01  -1.6571142e+00  -3.0775433e+00  -1.7876320e+00  -1.1211353e+00  -1.0018735e+00  -9.2339831e-01  -1.8996213e+00   2.6820780e+00   9.0594730e-01  -1.4570000e+00   9.5688222e-01  -2.1092818e+00  -2.9139243e+00  -8.7661521e+00  -5.1733158e+00  -2.4455174e+00  -8.6478324e-02  -3.2033014e+00  -2.8846810e+00   3.4924383e+00   3.7285768e+00   2.3360757e+00  -1.7086554e+00   1.2487892e+00  -9.8535288e-01   8.4038108e-01  -1.9661365e+00   6.1758392e-01  -5.8099776e-01   7.6044032e-01   7.8718824e-01   3.6357155e+00   1.3431484e+00   1.4248623e+00   2.8736460e-01   2.9957152e+00  -2.4295292e-01   1.9649941e+00  -4.1193559e-02   4.2138429e+00   7.7019888e-01   3.2140113e+00   1.0567864e+00  -4.0507649e+00  -2.1790299e+00  -1.3858301e+00  -7.1657251e+00   8.5665631e-01  -3.4332443e+00  -2.4739704e+00   3.9185194e+00   4.8114549e+00   3.7614772e+00   7.0872113e-01   6.6475956e+00   1.1997859e+00   4.6720726e+00   1.3503724e+00   3.5920609e+00   6.2227090e+00   1.5457518e+00  -5.6726755e-01   3.2440154e+00   9.8686974e-01  -4.7749355e-01  -1.1637863e+00  -4.8961716e-01  -2.7010556e-02  -1.5290873e+00
   1.4721798e+00   5.7406510e-01  -1.0789070e+00  -9.7454768e-02  -3.5879117e-01  -5.7620121e-01   7.7160397e-01   2.7567761e-01  -3.6460554e-01   4.7277298e-01   3.4047125e+00   3.3251280e+00   2.7983638e+00   9.3148080e-01   3.5298846e-01  -5.5089064e-01   1.2009195e+00   3.7041811e+00   1.1199004e+00   7.3542309e-02   8.6148905e-01  -1.3747920e+00  -3.0983296e+00  -1.9110550e+00  -8.7485639e-01  -7.6992991e-01  -8.3862109e-01  -1.8467668e+00   2.9125698e+00   9.8700633e-01  -1.4057562e+00   5.5837183e-01  -1.9118823e+00  -2.6780439e+00  -8.3993936e+00  -4.5360403e+00  -2.7876465e+00   2.1988830e-01  -3.3718565e+00  -3.0187589e+00   3.2775145e+00   4.3725193e+00   1.9193947e+00  -1.5832924e+00   1.2246717e+00  -7.0535067e-01   9.4221233e-01  -2.0052715e+00   7.3249468e-01  -2.8967108e-01   7.9103878e-01   8.1954057e-01   3.3993455e+00   1.6861733e+00   1.4485572e+00   7.0474932e-01   2.9407587e+00   1.5363315e-01   2.1130607e+00   1.3102388e-01   4.0388462e+00   8.9119799e-01   2.7879763e+00   1.6743605e+00  -4.0201923e+00  -2.2272122e+00  -1.5188916e+00  -7.1916853e+00   7.4195736e-01  -3.4347694e+00  -2.3615009e+00   3.5765183e+00   4.8922812e+00   3.6778735e+00   7.2766214e-01   6.7388656e+00   1.2026605e+00   4.2839690e+00   1.6016111e+00   3.9512136e+00   5.3211737e+00   2.1141206e+00  -3.7054802e-01   3.5449885e+00   7.6457925e-01  -3.1627886e-01  -1.3323714e+00  -3.8585443e-01   1.4653418e-01  -1.5039270e+00
   1.1083330e+00   5.7079404e-01  -9.1854344e-01  -2.7019556e-03  -2.5482032e-01  -7.9463860e-01   8.8289271e-01   6.5380120e-01  -9.7414340e-01  -1.8084708e-01   3.1252953e+00   3.0577345e+00   2.7540706e+00   9.5783296e-01   3.0411845e-01  -5.7572402e-01   7.4386552e-01   3.1006531e+00   1.0954673e+00   8.2354781e-02   7.9706441e-01  -1.1317135e+00  -2.8094772e+00  -1.7876360e+00  -2.1078195e-01  -3.3670465e-01  -8.5160623e-01  -1.6549007e+00   2.8349277e+00   5.5408220e-01  -1.0762297e+00   3.5684278e-01  -1.3363529e+00  -2.3141785e+00  -5.7544831e+00  -2.1182722e+00  -2.1980804e+00   1.8709673e-01  -3.3057349e+00  -2.9526537e+00   3.1016270e+00   4.1389668e+00   1.4912733e+00  -1.9064749e+00   1.2425004e+00  -1.1350854e+00   5.3405529e-01  -2.7372887e+00   4.4809310e-01  -9.7519017e-01   2.8187002e-01   3.1013675e-01   2.7105513e+00   1.0713732e+00   4.3528723e-01  -4.4540693e-01   2.1019316e+00  -8.4336697e-02   1.1375082e+00  -3.1848837e-01   3.2932655e+00   5.4734953e-01   2.1188228e+00   1.7227918e+00  -3.1994523e+00  -1.6136075e+00  -1.0936416e+00  -6.5334748e+00   2.4311417e-01  -3.5753410e+00  -2.1576370e+00   3.0673023e+00   4.6524586e+00   3.4741520e+00   7.7669722e-01   6.6131261e+00   2.2406609e+00   3.8940018e+00   1.0798551e+00   2.3375385e+00   4.1992385e+00   2.2639326e+00   2.5486094e-02   3.2772477e+00   4.4852203e-01  -3.9309469e-01  -4.4047932e-01  -7.2027206e-01  -3.1381827e-02  -1.6982564e+00
   1.0668485e+00   7.2533010e-01  -1.1011505e+00   7.5588101e-02  -4.5301807e-01  -6.7827169e-01   5.5545615e-01   6.5119637e-01  -1.2819507e+00  -3.6980509e-01   2.2481980e+00   3.1143849e+00   1.9795828e+00   1.2149773e+00  -1.8174281e-01  -8.4947721e-01   1.1435571e+00   3.3071796e+00   6.3829892e-01   1.2486930e-01   2.0942258e-01  -9.7972128e-01  -3.2540035e+00  -1.9283370e+00  -7.2807042e-01  -2.9075743e-01  -1.3092292e+00  -2.0453553e+00   2.3390612e+00  -4.4165883e-01  -1.2921978e+00  -2.8382731e-03  -1.1498862e+00  -2.2747477e+00  -5.3098884e+00  -1.6984637e+00  -2.0372411e+00   2.0377985e-01  -3.2530632e+00  -3.0389770e+00   2.7584174e+00   4.2782112e+00   1.5168485e+00  -1.6893062e+00   9.8520502e-01  -1.1091711e+00   1.2332106e+00  -2.5500849e+00   4.2508501e-01  -7.6341068e-01   4.8851184e-01  -1.2439587e-02   2.7691600e+00   1.4732539e+00   3.1263460e-01  -5.1542105e-01   2.5376501e+00   5.0177664e-01   1.4890828e+00  -1.1910424e-01   3.0047123e+00   7.8907434e-01   2.0117013e+00   2.5478894e+00  -3.3393120e+00  -1.7075619e+00  -1.6676639e+00  -6.4995067e+00   3.0755810e-01  -3.2335642e+00  -1.7214383e+00   3.1306647e+00   4.3045105e+00   2.8963046e+00   7.9711914e-01   6.8743641e+00   2.6253391e+00   3.1678797e+00   1.4149360e+00   1.9374996e+00   3.0336690e+00   2.2956024e+00  -5.1794022e-01   2.9147720e+00   5.3001389e-02  -3.9035458e-01  -5.8123512e-01  -1.0170576e+00   2.7026890e-01  -1.3983337e+00
   9.8963719e-01   9.0532059e-01  -9.7222401e-01  -8.1592836e-02  -2.3685720e-02  -3.4892191e-01   5.2722016e-01   2.7238681e-01  -8.2433579e-01  -2.4200532e-01   1.5330796e+00   3.1227535e+00   1.5762696e+00   1.6427832e+00   1.0174863e-01  -8.9693219e-01   1.5952193e+00   4.0341105e+00   1.9791536e-01   1.8806500e-01   1.6168702e-01  -4.2766383e-01  -3.1800396e+00  -2.2812029e+00  -5.6060886e-01   1.4492008e-01  -1.1112833e+00  -1.8866802e+00   2.4866991e+00  -6.0722026e-01  -1.0415866e+00  -5.4266211e-01  -1.1374368e+00  -2.0951744e+00  -5.6013679e+00  -1.6770948e+00  -2.4708927e+00   6.8034478e-01  -3.2986525e+00  -3.0296733e+00   2.3805191e+00   4.8633339e+00   1.0321253e+00  -1.3815872e+00   8.2899763e-01  -7.2576657e-01   1.7096647e+00  -2.1574180e+00   4.4908217e-01  -3.9853761e-01   3.7852713e-01  -2.0039009e-01   2.3620687e+00   2.0599901e+00   3.8488179e-01   3.4571868e-01   2.6864200e+00   1.2316487e+00   1.8931860e+00   4.8574474e-01   2.9697106e+00   1.2363782e+00   1.6401051e+00   3.3719087e+00  -3.2930714e+00  -1.7542071e+00  -1.8861420e+00  -6.2502140e+00   4.5100307e-01  -2.8304479e+00  -1.2251546e+00   2.7886750e+00   4.2851739e+00   2.5675892e+00   8.6833988e-01   6.7912595e+00   2.3765021e+00   2.4174595e+00   1.8120816e+00   2.7086196e+00   1.6931648e+00   2.7427102e+00  -5.3504103e-01   2.9015418e+00  -2.9253203e-01  -2.6532624e-01  -1.3091695e+00  -1.2305335e+00   5.6385133e-01  -1.2636643e+00
   8.5448597e-01   8.2534175e-01  -9.1921142e-01  -2.0376266e-01   1.3661374e-01  -3.3786789e-01   4.6725470e-01   4.4741373e-01  -1.3308112e+00  -7.8168655e-01   1.0961874e+00   2.8862986e+00   1.7883810e+00   1.7074573e+00   1.0098297e-01  -1.1012608e+00   1.6134808e+00   3.4487846e+00   9.9841617e-02   5.8690016e-01   2.8102237e-01   1.4349751e-01  -2.8845838e+00  -2.5036368e+00   4.8922824e-01   6.4871724e-01  -1.0547062e+00  -1.6386659e+00   2.4293482e+00  -1.3295177e+00  -3.7004447e-01  -9.6766986e-01  -4.2516078e-01  -1.3287665e+00  -1.8899827e+00   1.7291842e+00  -1.5954903e+00   6.2083568e-01  -2.8181763e+00  -2.9604329e+00   2.1523032e+00   3.8522369e+00  -4.3732944e-02  -1.7013155e+00   1.0573481e+00  -8.1749419e-01   1.1338227e+00  -3.2060975e+00   1.8558407e-01  -8.5860741e-01  -4.5717429e-01  -1.1737092e+00   7.6951188e-01   1.1041222e+00  -1.2038003e+00  -1.2427377e+00   1.6999225e+00   7.7156973e-01   7.6129453e-01   6.9931869e-02   2.0339714e+00   8.5487462e-01   9.6363026e-01   3.7654955e+00  -2.0975755e+00  -1.1128390e+00  -1.3235430e+00  -4.6573674e+00   2.9426932e-02  -2.2613240e+00  -5.6907558e-01   1.7651968e+00   3.6074134e+00   1.7771563e+00   5.8898888e-01   5.3950975e+00   3.9797026e+00   2.2099702e+00   2.6186488e+00   1.1511628e+00   8.4826860e-01   3.3899737e+00  -2.4110921e-01   2.1125885e+00  -9.9865397e-01  -3.2987742e-01  -1.2097074e+00  -2.0195121e+00   5.2479547e-01  -1.3523898e+00
   4.3436786e-01   7.7636286e-01  -8.3357600e-01   1.6099806e-02  -1.5860868e-01  -4.8807563e-01   8.4100082e-02   5.5094873e-01  -1.6940538e+00  -1.0642980e+00   2.6040245e-01   2.0535198e+00   8.6263370e-01   1.4274061e+00  -4.8049568e-01  -1.3316788e+00   1.3795780e+00   2.4791732e+00  -2.8029077e-01   4.5279057e-01  -2.5093776e-01   3.1145412e-01  -2.6015724e+00  -2.1040388e+00   3.6583184e-01   6.5012708e-01  -1.3652856e+00  -1.7336221e+00   1.3771421e+00  -2.0066160e+00  -4.5956995e-01  -1.3798129e+00  -4.1374062e-02  -8.9492459e-01   4.2880774e-01   3.3045384e+00  -9.8283912e-01   2.6592104e-01  -2.0599733e+00  -2.6073386e+00   1.3474636e+00   3.6138361e+00   1.6500208e-01  -1.2486430e+00   7.4174547e-01  -9.2647204e-01   1.5205975e+00  -2.6574045e+00  -6.4549918e-02  -1.2032195e+00  -4.4485045e-01  -1.4515645e+00   4.0551330e-01   9.7349010e-01  -1.4850096e+00  -1.9212031e+00   1.2989546e+00   8.5896415e-01   2.4075436e-01  -1.5752542e-01   1.1442785e+00   5.0384272e-01   2.4811317e-01   3.8141199e+00  -1.3052399e+00  -8.7005170e-01  -1.4846642e+00  -4.0226439e+00  -4.2330224e-01  -2.0715454e+00   1.8258234e-02   1.1395433e+00   2.7289784e+00   1.2306529e+00   1.0613407e+00   4.7163071e+00   4.5214907e+00   1.6205335e+00   1.8850089e+00  -5.0156997e-01  -8.5060216e-01   2.9974782e+00  -5.1846714e-01   1.6947913e+00  -1.2846894e+00  -3.5737856e-01  -6.1153036e-01  -1.7023739e+00   4.7517206e-01  -1.1317484e+00
   1.5606851e-01   7.6869338e-01  -7.5972302e-01  -1.0228533e-01  -2.0658525e-01  -4.8621584e-01   9.4877463e-04   4.0615929e-01  -1.9644333e+00  -1.5253694e+00  -3.2556229e-01   1.5688417e+00   6.2384127e-01   1.4241230e+00  -8.2703351e-01  -1.7575909e+00   1.7768075e+00   2.5776791e+00  -3.3213309e-01   9.1983852e-01  -8.3924160e-02   6.3992219e-01  -2.3694715e+00  -2.3466273e+00   6.5455104e-01   4.5812873e-01  -1.4577084e+00  -1.7455055e+00   9.6462933e-01  -2.2585288e+00  -2.3138785e-01  -1.8967067e+00  -2.9374909e-01  -6.8390611e-01   1.4658931e+00   4.1887027e+00  -7.1930205e-01   2.7907871e-01  -1.3238100e+00  -2.8590621e+00   8.9985613e-01   2.8880669e+00  -5.2079844e-02  -1.1427284e+00   8.0132491e-01  -6.0483721e-01   1.7108093e+00  -2.6260925e+00   1.2764466e-02  -1.0909743e+00  -5.9386139e-01  -1.8052938e+00  -3.2071990e-01   7.4716552e-01  -2.0758389e+00  -2.5640166e+00   1.1974590e+00   8.6197297e-01  -1.1876239e-01  -1.6014260e-02   6.8278473e-01   1.4110234e-01   1.8717821e-01   4.1806673e+00  -5.1249629e-01  -1.0278064e+00  -1.1814805e+00  -3.0452209e+00  -6.7331450e-01  -1.6915585e+00   6.8808655e-01   3.2119675e-01   2.2990528e+00   6.7854859e-01   1.1965703e+00   3.2235051e+00   5.4501066e+00   2.1265311e+00   2.3636210e+00  -9.3824285e-01  -1.5328286e+00   3.1467963e+00  -4.5021000e-01   1.2234990e+00  -1.7874885e+00  -4.4847382e-01  -6.8233701e-02  -1.8979425e+00   5.8001963e-01  -1.0615609e+00
   1.2279716e-01   7.6515705e-01  -6.8838112e-01  -1.6644047e-01  -7.8645443e-02  -2.5274630e-01  -1.3241505e-01   9.7330549e-02  -1.6130250e+00  -1.3856664e+00  -9.1574653e-01   1.1179642e+00   1.8395002e-01   1.4522031e+00  -6.8934449e-01  -2.0032546e+00   1.7423379e+00   2.2073396e+00  -8.8370255e-01   7.0236275e-01  -2.6766822e-01   1.0801121e+00  -2.1752315e+00  -2.4831506e+00   6.6240917e-01   6.8963609e-01  -1.3638959e+00  -1.7034404e+00   5.1665595e-01  -2.7267621e+00   6.1226882e-02  -2.3282908e+00  -1.7669146e-01  -5.3116228e-01   2.2248198e+00   4.7051007e+00  -6.2662584e-01   3.2082024e-01  -8.1741400e-01  -2.4229805e+00   4.0178258e-01   2.9500185e+00  -2.6323959e-01  -5.9039255e-01   5.5746562e-01  -3.2195481e-01   2.2338162e+00  -1.8191800e+00  -1.9079365e-01  -1.0208529e+00  -8.0284286e-01  -2.1862987e+00  -9.2905030e-01   9.4143764e-01  -2.0665782e+00  -2.1988478e+00   9.2419559e-01   1.1474728e+00  -1.3920256e-01   4.3446618e-01   2.8496732e-01   3.2995314e-01  -3.0027925e-01   4.5895355e+00  -1.4718073e-01  -1.0205364e+00  -1.4054489e+00  -2.3681951e+00  -6.0116843e-01  -1.0470215e+00   1.3638880e+00  -9.2643657e-02   1.7216055e+00   1.2452098e-01   1.4843904e+00   2.5557546e+00   5.2141459e+00   1.3046621e+00   1.9908289e+00  -1.5747924e+00  -3.0384935e+00   3.0661176e+00  -6.5771259e-01   8.5963573e-01  -2.1399718e+00  -4.9920037e-01  -8.5884959e-01  -1.8319958e+00   6.5439289e-01  -7.9788609e-01
  -2.2814989e-01   7.0737165e-01  -8.4738177e-01  -3.5100729e-01  -1.0261433e-01  -2.1779838e-01  -6.8922408e-01  -2.8894290e-01  -1.7473957e+00  -1.6922073e+00  -1.6541162e+00   2.9678542e-01  -3.4295710e-01   9.8486984e-01  -1.1033262e+00  -2.5200891e+00   1.6351141e+00   1.7324261e+00  -1.2290207e+00   7.5180107e-01  -1.5558358e-01   1.2866337e+00  -2.0065869e+00  -2.4696759e+00   7.8962402e-01   7.2389620e-01  -1.3071592e+00  -1.7022935e+00  -2.2324887e-01  -2.9870369e+00   7.6096354e-02  -2.4930413e+00  -4.0056817e-01  -2.7119375e-01   3.3440584e+00   5.7197186e+00  -4.5941281e-01   3.2525272e-01   9.6908999e-02  -2.2052883e+00  -1.1923553e-02   2.2867238e+00  -3.1977215e-01  -3.0098497e-01   5.2310418e-01   3.1694656e-02   2.5317284e+00  -1.3385777e+00  -1.3144928e-01  -7.8068997e-01  -8.4282276e-01  -2.3389891e+00  -1.2757782e+00   7.3347565e-01  -2.1381371e+00  -2.4016274e+00   8.1087139e-01   1.2485467e+00  -1.5080478e-01   6.0303104e-01  -2.0618173e-01   2.2170407e-02  -4.1991045e-01   4.5229908e+00   5.8337915e-01  -9.6210089e-01  -1.1991442e+00  -1.4047701e+00  -6.9684708e-01  -5.0112294e-01   1.8081598e+00  -8.6288139e-01   9.1287797e-01  -5.8448783e-01   1.3618084e+00   1.0609887e+00   5.3933171e+00   1.5417952e+00   1.8404423e+00  -2.0307042e+00  -3.6796171e+00   2.6721802e+00  -8.8788624e-01   5.4089247e-02  -2.4239641e+00  -5.1667438e-01  -7.5757045e-01  -1.9939679e+00   7.6777180e-01  -6.3637315e-01
  -5.1615852e-01   6.7093428e-01  -9.9871713e-01  -3.5803306e-01  -4.7444665e-01  -1.8577434e-01  -1.2194886e+00  -3.6302427e-01  -1.8848507e+00  -1.7892374e+00  -2.2458598e+00  -4.2624303e-01  -1.0904938e+00   6.9165887e-01  -1.4642943e+00  -2.6420411e+00   9.0353464e-01   4.0919157e-01  -1.6353342e+00   1.8892643e-01  -7.1348542e-01   1.5944527e+00  -1.9383969e+00  -2.2614165e+00   4.3157027e-01   6.5414522e-01  -1.5601936e+00  -1.8360078e+00  -1.0421544e+00  -3.4402006e+00   2.0433542e-01  -2.6623952e+00  -3.4290185e-01  -2.6225329e-01   4.4278889e+00   6.5489439e+00   7.7959305e-02  -3.9476885e-01   1.0673191e+00  -1.7140975e+00  -2.9145140e-01   2.3540195e+00   6.8063513e-02   4.8113413e-01   1.4583320e-01   1.9187801e-01   3.0287632e+00  -3.9864936e-02  -4.6167976e-01  -1.0626307e+00  -8.8965291e-01  -2.5259680e+00  -1.5899748e+00   7.0329439e-01  -2.0144611e+00  -2.5440099e+00   4.6478631e-01   1.2314149e+00  -3.2945239e-01   8.1743241e-01  -9.1183018e-01  -3.3599704e-01  -7.3764793e-01   4.3564864e+00   9.6766330e-01  -1.0835988e+00  -1.2276908e+00  -6.5172325e-01  -9.0226880e-01  -1.0589796e-01   2.3409639e+00  -1.2650294e+00   9.7097393e-02  -1.3047641e+00   2.0216432e+00   9.4098765e-02   5.3077972e+00   8.0130853e-01   3.2483911e-01  -3.9853330e+00  -5.1021767e+00   1.9718463e+00  -1.1128364e+00  -1.3211090e-01  -2.6806712e+00  -7.0604727e-01  -7.0209768e-01  -1.3344065e+00   5.9571805e-01  -3.4226154e-01
  -1.0749224e+00   5.2576262e-01  -7.1381225e-01  -4.4078903e-01  -1.8359154e-01  -5.1172278e-02  -1.5044789e+00  -7.8183827e-01  -1.6398608e+00  -1.9521311e+00  -2.9979661e+00  -1.4647735e+00  -1.4554626e+00   2.7373889e-01  -1.9181488e+00  -3.0502873e+00   1.4712925e+00   9.8378205e-01  -1.6465568e+00   7.6910901e-01   3.6619270e-02   1.9959478e+00  -9.7500180e-01  -1.9238073e+00   1.0964508e+00   7.5496568e-01  -1.1207212e+00  -1.2835054e+00  -1.4760987e+00  -3.0366478e+00   2.0674440e-01  -2.7577342e+00  -7.1944472e-01   4.3273771e-01   5.9136175e+00   7.3358432e+00  -2.4814840e-01   7.9173442e-02   1.8464812e+00  -2.2883879e+00  -1.0048741e+00   1.3606388e+00  -1.6240925e-01   3.8096111e-01   1.8163608e-01   3.9712229e-01   2.9719187e+00   9.1473706e-02  -3.9166991e-01  -8.3764000e-01  -1.1714426e+00  -2.4406428e+00  -2.0484633e+00   2.1619192e-01  -2.2718737e+00  -2.7851611e+00   5.0835599e-01   1.2908998e+00  -5.8281396e-01   5.8804916e-01  -1.2307307e+00  -9.3907111e-01  -8.2583359e-01   4.1520964e+00   2.0312815e+00  -6.3878854e-01  -8.1066251e-01   8.1550855e-02  -1.0946632e+00   4.9045886e-02   2.6698223e+00  -2.2074220e+00  -2.2449785e-01  -1.7899145e+00   1.5964857e+00  -2.3671156e+00   6.2662408e+00   2.6671233e+00   1.2432118e+00  -2.5632859e+00  -4.8338563e+00   2.1635640e+00  -1.0650664e+00  -8.0700673e-01  -2.7859904e+00  -3.4188103e-01  -3.7703879e-01  -1.6176579e+00   8.7761348e-01  -4.1793192e-01
  -1.1666415e+00   4.0294533e-01  -4.5995935e-01  -6.3137550e-01   1.6251382e-01   3.0881100e-01  -1.5777326e+00  -1.2611677e+00  -6.4527332e-01  -1.3626124e+00  -3.3918100e+00  -1.9432447e+00  -1.5015660e+00   1.5661544e-01  -1.4943507e+00  -2.9367912e+00   1.1369404e+00   5.3013433e-01  -1.8297443e+00   5.7626802e-01   1.8505923e-01   2.4913346e+00  -4.8244930e-01  -2.0839906e+00   1.5266032e+00   1.0508541e+00  -6.4862210e-01  -7.6078738e-01  -1.7698469e+00  -2.9146077e+00   4.7997941e-01  -3.1188802e+00  -9.9816554e-01   5.5287758e-01   6.8564474e+00   7.8731146e+00  -4.6259823e-01   4.0835068e-01   2.1607485e+00  -1.8454488e+00  -1.1086149e+00   2.1475250e+00  -5.5581388e-01   8.3177692e-01   1.0353404e-01   8.4500826e-01   2.8709417e+00   7.9382214e-01  -5.7051203e-01  -6.3227314e-01  -1.5380941e+00  -2.2718340e+00  -2.8376701e+00   2.4423789e-01  -2.0737142e+00  -2.0292341e+00  -9.4548468e-02   1.2265426e+00  -6.9889904e-01   1.1101513e+00  -1.4562204e+00  -8.3193111e-01  -1.4761083e+00   4.2589560e+00   2.7552369e+00  -6.0712062e-01  -3.3512934e-01   8.6016900e-01  -1.0700821e+00   6.7424244e-01   2.7681545e+00  -2.8202650e+00  -8.3984545e-01  -2.2887330e+00   1.8173716e+00  -3.4534509e+00   6.1751749e+00   2.7370558e+00   5.8717789e-01  -2.6245000e+00  -5.6236933e+00   2.6307462e+00  -1.1728768e+00  -5.5074019e-01  -2.9398482e+00  -2.0693962e-01  -2.0067373e+00  -9.6771958e-01   8.3582914e-01  -2.7944926e-01
  -1.3354710e+00   1.8552670e-01  -3.4923773e-01  -5.4195582e-01  -1.9170465e-01   1.1454375e-01  -1.3748752e+00  -9.9727402e-01  -1.1488373e+00  -1.8759718e+00  -3.4194503e+00  -2.4458713e+00  -1.2404500e+00  -5.5469942e-02  -1.5785751e+00  -3.2248586e+00   1.9830471e-01  -6.9340836e-01  -1.7398688e+00   4.9303415e-01   2.4856495e-01   2.6450416e+00  -1.9581913e-02  -1.9827990e+00   1.8807044e+00   1.0803962e+00  -8.0265819e-01  -6.5129054e-01  -2.3155553e+00  -3.5133108e+00   9.9948241e-01  -3.0113345e+00  -9.8270161e-01   4.2042831e-01   9.4169626e+00   9.8998715e+00   2.6927429e-01   1.3311969e-01   2.5278876e+00  -1.5129637e+00  -9.4952380e-01   1.1644775e+00  -6.5042400e-01   7.5461357e-01   1.0642908e-01   5.0302374e-01   2.4658012e+00   6.0331222e-01  -1.0496048e+00  -1.3894779e+00  -2.1460429e+00  -2.7806312e+00  -3.5809937e+00  -6.7886019e-01  -3.0456762e+00  -3.1787316e+00  -1.1249880e+00   4.3244055e-01  -1.8774863e+00   8.5359866e-01  -2.1842707e+00  -1.4135440e+00  -1.7488126e+00   4.0054158e+00   3.6285375e+00  -2.9771705e-01   3.8334371e-01   1.8854215e+00  -1.1545687e+00   1.0707716e+00   2.9421186e+00  -2.9942095e+00  -1.4419887e+00  -2.8360344e+00   1.9466764e+00  -4.5275209e+00   7.1328989e+00   3.0711285e+00  -7.5289541e-01  -5.0503128e+00  -6.1610891e+00   2.4590547e+00  -1.0418994e+00  -1.0963937e+00  -3.3053735e+00  -5.2402338e-01  -1.5615961e+00  -8.8890249e-01   4.2323201e-01  -3.1971183e-01
  -1.4912591e+00  -5.1635749e-02  -3.0580478e-01  -3.8996258e-01  -2.5750486e-01   5.0925317e-02  -1.3802572e+00  -1.1642008e+00  -1.1547631e+00  -1.9802849e+00  -3.5670263e+00  -3.2331932e+00  -1.4176716e+00  -5.9078578e-01  -1.6661937e+00  -3.6734202e+00  -5.6841959e-01  -1.6076724e+00  -2.1068261e+00   1.0154168e-01   3.7830649e-01   2.4719202e+00   5.0557801e-01  -1.5122706e+00   1.8827367e+00   1.4192846e+00  -6.3140131e-01  -5.5382961e-01  -3.0639075e+00  -3.9248168e+00   1.1159505e+00  -2.4393870e+00  -1.1014960e+00   3.3223245e-01   1.0640270e+01   1.0720110e+01   1.5717211e-01   2.7608702e-01   2.4509519e+00  -1.1519886e+00  -1.1463797e+00   3.8397397e-01  -3.8347666e-01   8.4299836e-01  -4.3172814e-02   2.5718673e-01   2.5707004e+00   9.8455123e-01  -1.2649346e+00  -1.5333466e+00  -2.2842577e+00  -2.8321116e+00  -3.2438578e+00  -1.0584695e+00  -2.9410768e+00  -3.0859554e+00  -1.5325582e+00   2.2341047e-01  -2.0606655e+00   7.5776348e-01  -2.3602292e+00  -1.5909463e+00  -1.8604591e+00   3.3218094e+00   3.9675761e+00   1.5211242e-01   4.3250147e-01   2.0798929e+00  -8.5874484e-01   1.3601902e+00   2.8636139e+00  -2.8056573e+00  -1.9837014e+00  -3.2014239e+00   1.7013219e+00  -5.0189887e+00   6.8147793e+00   3.3826585e+00  -2.0287096e+00  -5.8190085e+00  -6.5101800e+00   1.5599792e+00  -1.4101483e+00  -2.0356624e+00  -3.2200466e+00  -5.9146628e-01  -1.6637437e+00  -1.0537761e+00   3.4572734e-01  -2.9672379e-01
  -1.8193377e+00  -1.6436822e-01  -2.9268516e-01  -7.0201957e-01   4.2600373e-03   6.3289446e-03  -1.5988699e+00  -1.9155102e+00  -7.1720746e-01  -1.9688872e+00  -3.6416633e+00  -4.2718254e+00  -1.4615944e+00  -1.2005916e+00  -1.6133306e+00  -3.8733999e+00  -1.0515371e+00  -1.7875026e+00  -1.9742206e+00  -1.0332829e-01   1.1591639e+00   2.2916696e+00   9.9686302e-01  -1.1782937e+00   2.0444804e+00   1.4710465e+00  -1.0880597e-01  -3.7041820e-01  -3.3615712e+00  -2.7806746e+00   1.0546884e+00  -1.9355064e+00  -1.8977779e+00   2.0953757e-01   9.5639195e+00   1.0238214e+01  -9.5535259e-01   6.4579773e-01   2.6668455e+00  -9.2877713e-01  -1.2903620e+00  -1.4469159e-01  -5.0485757e-02   1.3489244e+00   3.4374890e-02   1.0031321e+00   2.7327028e+00   2.0377434e+00  -7.4557010e-01  -6.4761403e-01  -1.7520662e+00  -1.9940115e+00  -2.3909014e+00  -7.7963183e-01  -1.7387868e+00  -1.6488035e+00  -1.4227216e+00   5.0556357e-01  -1.3586321e+00   1.1284706e+00  -2.2454141e+00  -1.9723815e+00  -1.6167521e+00   2.6104172e+00   4.0634237e+00  -1.5037097e-01   7.0942927e-01   2.1146845e+00  -5.2961134e-01   1.5148529e+00   2.5121691e+00  -3.2425527e+00  -2.2194963e+00  -3.2582155e+00   1.4120656e+00  -6.2072340e+00   5.1953219e+00   4.2476266e+00  -3.0788844e+00  -4.5844824e+00  -6.2552945e+00   7.9806838e-01  -1.2394728e+00  -2.3622894e+00  -2.9540641e+00  -5.0004936e-01  -1.2781027e+00  -5.3241219e-01   3.8411371e-01  -3.0646888e-01
  -1.9262136e+00  -3.0212986e-01   1.1532872e-02  -7.2323572e-01   1.5978336e-01   9.7399912e-02  -1.4137019e+00  -1.9959449e+00  -2.4159018e-01  -1.7555887e+00  -3.6240312e+00  -4.7297561e+00  -1.2370587e+00  -1.3318953e+00  -1.3602929e+00  -3.6780866e+00  -1.6187609e+00  -2.1136179e+00  -1.7012028e+00  -2.8134807e-01   1.5013073e+00   2.5385150e+00   1.6039131e+00  -8.6527461e-01   2.4194637e+00   1.6818491e+00   2.2673471e-01   1.4850499e-01  -3.3532888e+00  -2.2895227e+00   1.2843399e+00  -1.7331329e+00  -1.8131937e+00   3.7047987e-01   1.0615978e+01   1.0799969e+01  -1.1520194e+00   8.1758061e-01   2.7310918e+00  -6.5063555e-01  -1.2528479e+00  -2.0775364e-01  -2.8291294e-01   1.4282008e+00  -9.5121465e-02   9.4655544e-01   2.2462780e+00   2.2920604e+00  -1.0276441e+00  -8.6333220e-01  -2.1170101e+00  -1.8421326e+00  -2.6883883e+00  -1.1292364e+00  -1.6640536e+00  -1.2853728e+00  -2.0862388e+00   2.4720663e-01  -1.7840944e+00   1.0506423e+00  -2.6126654e+00  -2.2419100e+00  -2.0264291e+00   2.4302302e+00   4.4008353e+00   1.5967104e-01   1.1385929e+00   2.4039764e+00  -4.2021860e-01   1.6416617e+00   2.1889117e+00  -3.3383675e+00  -2.4064796e+00  -3.3045008e+00   1.3373643e+00  -7.0686250e+00   5.1056434e+00   4.7747994e+00  -4.0616001e+00  -4.7120758e+00  -6.2892686e+00   1.0976017e+00  -8.8683031e-01  -2.1101446e+00  -2.8616746e+00  -3.8548571e-01  -1.6003816e+00   5.6309602e-02   1.6812960e-01  -3.7275992e-01
  -2.0472296e+00  -3.5994268e-01   3.0452521e-02  -6.2663297e-01   2.6849051e-02   2.3874012e-01  -1.5866044e+00  -1.9969149e+00   7.0548701e-02  -1.4865686e+00  -3.8009113e+00  -4.8682080e+00  -1.4862277e+00  -1.4942990e+00  -1.5337557e+00  -3.4752754e+00  -2.0049494e+00  -2.2773380e+00  -1.6492087e+00  -5.5619210e-01   1.3497473e+00   2.5161550e+00   1.7730358e+00  -4.8326549e-01   2.0565938e+00   1.6021108e+00   2.5516720e-01   3.9385580e-01  -3.5292225e+00  -2.1143777e+00   1.0746684e+00  -1.3603431e+00  -1.9061193e+00   3.8337941e-01   1.0510284e+01   1.0364641e+01  -1.3087557e+00   7.8043841e-01   2.7055964e+00  -6.2724326e-01  -1.1118015e+00   2.1915793e-02  -1.4832984e-01   1.4530470e+00  -3.9718914e-01   7.7478878e-01   2.0570653e+00   2.7073209e+00  -1.2856320e+00  -9.5663488e-01  -2.2116286e+00  -1.5253396e+00  -2.4123138e+00  -1.2081916e+00  -1.2206905e+00  -8.5327478e-01  -2.1231350e+00   1.4593416e-01  -1.6255804e+00   1.1576122e+00  -2.6175333e+00  -2.3001570e+00  -1.9449673e+00   2.1405387e+00   4.2268463e+00   3.9862540e-01   1.2234439e+00   2.2059364e+00  -2.6456399e-01   1.5813932e+00   1.6960019e+00  -2.9625387e+00  -2.5924762e+00  -3.4235269e+00   1.2992012e+00  -7.4449547e+00   5.0757754e+00   5.4711509e+00  -4.9271338e+00  -4.5594109e+00  -5.9444731e+00   9.6995650e-01  -1.0470261e+00  -1.8171566e+00  -2.5645840e+00  -2.0051267e-01  -1.9833180e+00   5.2973397e-01   1.2655101e-01  -3.1393777e-01
  -2.1943932e+00  -4.4316396e-01  -5.9009244e-02  -7.3149841e-01   3.6580719e-01   4.9760060e-01  -2.1377125e+00  -2.5401180e+00   7.4385698e-01  -9.9666526e-01  -4.3456707e+00  -5.4735716e+00  -1.9810445e+00  -2.0168974e+00  -1.6292576e+00  -3.3846930e+00  -2.2636423e+00  -2.2180825e+00  -1.7935595e+00  -8.4353277e-01   1.5421224e+00   2.3755713e+00   1.9953554e+00   3.8253115e-02   1.9937300e+00   2.1335531e+00   7.1460248e-01   7.7534763e-01  -3.8388307e+00  -1.6732180e+00   6.5950748e-01  -6.5739060e-01  -1.9827228e+00   5.9615106e-01   1.0321460e+01   9.9797211e+00  -2.1941836e+00   1.2546595e+00   2.2548080e+00  -5.0954805e-01  -1.1771865e+00   2.1150095e-02   9.4537590e-03   1.6325726e+00  -5.3764991e-01   9.1120730e-01   2.0925043e+00   3.2753007e+00  -1.0679809e+00  -2.1971273e-01  -1.8359906e+00  -8.0180217e-01  -1.4237576e+00  -9.2134389e-01  -1.1036385e-01   4.3083242e-01  -1.7261606e+00   6.6774035e-01  -7.6947333e-01   1.1837451e+00  -2.5094356e+00  -2.1898052e+00  -1.9321719e+00   1.7521692e+00   4.0109155e+00   7.5333943e-01   1.0379067e+00   1.8389915e+00   1.5261682e-01   1.7935838e+00   1.0648111e+00  -2.8652403e+00  -2.9229182e+00  -3.6806431e+00   5.8586892e-01  -7.7801307e+00   4.0260061e+00   5.8223787e+00  -5.2032264e+00  -2.7732910e+00  -5.4089170e+00   6.9275553e-01  -1.4988718e+00  -2.0761679e+00  -2.1669931e+00   2.0190854e-01  -2.8258813e+00   6.2583476e-01   3.7557215e-01  -2.1140961e-01
  -2.2454873e+00  -5.8831481e-01   4.8055528e-03  -8.9857607e-01   7.1112863e-01   5.0140612e-01  -2.1630955e+00  -2.8733387e+00   1.1254542e+00  -8.3890075e-01  -4.1715621e+00  -5.6465484e+00  -1.5677099e+00  -2.3204667e+00  -1.2970248e+00  -3.2217191e+00  -2.6014563e+00  -2.2854344e+00  -1.5452314e+00  -7.8688081e-01   2.0285094e+00   2.1357430e+00   2.3761427e+00   2.3885343e-01   2.4774141e+00   2.4597947e+00   1.2482875e+00   1.2486127e+00  -3.6214527e+00  -9.8648212e-01   7.2215603e-01  -1.0008326e-01  -2.1128946e+00   8.2922591e-01   1.0470687e+01   1.0471304e+01  -2.7304353e+00   1.8249124e+00   1.7333662e+00  -1.9755405e-01  -9.5593324e-01  -4.9750104e-01  -4.6472484e-01   1.3647074e+00  -3.2141532e-01   1.1036254e+00   1.3115185e+00   2.8382192e+00  -8.0978925e-01   2.6840668e-01  -1.8206161e+00  -3.0472628e-01  -1.1030206e+00  -1.0996389e+00   2.4872757e-01   1.1665535e+00  -2.0780267e+00   5.0354009e-01  -5.2238263e-01   1.2977513e+00  -2.2965824e+00  -2.1710283e+00  -1.9188250e+00   1.2268516e+00   4.1362852e+00   1.1519639e+00   1.5658062e+00   1.9872967e+00   4.8272536e-01   1.9817213e+00   2.7966582e-01  -2.9781564e+00  -3.2035486e+00  -3.6430924e+00  -9.4315495e-02  -8.1772256e+00   3.2758996e+00   6.6105137e+00  -5.2870948e+00  -1.6634411e+00  -4.4675947e+00   7.5701712e-01  -1.3371311e+00  -2.2636126e+00  -1.8199429e+00   4.5048277e-01  -3.1051895e+00   5.4717066e-01   3.6806661e-01  -3.6099244e-01
  -2.3429326e+00  -6.7422246e-01   1.8400715e-01  -5.4039326e-01   4.3772275e-01   4.2393882e-01  -2.1820360e+00  -2.4825742e+00   1.0553114e+00  -6.9632539e-01  -4.0853436e+00  -5.6991145e+00  -1.8042066e+00  -2.3453511e+00  -1.5891151e+00  -2.7656021e+00  -2.6745798e+00  -2.4349675e+00  -1.2954978e+00  -9.1451239e-01   1.7098740e+00   1.9653194e+00   2.7717013e+00   1.0934587e+00   2.1258265e+00   2.3226606e+00   1.1186495e+00   1.4982607e+00  -3.5562970e+00  -6.8590841e-01   5.4003779e-01   4.1207010e-01  -1.4706215e+00   1.3514378e+00   1.1006023e+01   1.0468783e+01  -2.6046600e+00   1.5049958e+00   1.5979370e+00  -2.4276815e-01  -1.1923285e+00  -1.0163517e+00  -3.9581797e-01   1.2459741e+00  -6.8195172e-01   6.0868599e-01   8.5322136e-01   2.8672813e+00  -1.1186235e+00  -1.1625560e-01  -1.8296132e+00  -1.1604985e-01  -6.8524739e-01  -1.3021208e+00   4.4861419e-01   1.1602057e+00  -2.2047410e+00   3.1674035e-01  -6.7228750e-01   8.5828354e-01  -2.4716172e+00  -2.4239530e+00  -1.9460995e+00   7.6533487e-01   3.7370875e+00   1.7572693e+00   1.2965289e+00   1.5310437e+00   5.0300472e-01   1.5586366e+00  -2.1656489e-01  -2.4789484e+00  -3.2292605e+00  -3.4269841e+00  -1.2656491e-01  -8.3481391e+00   3.2552051e+00   7.1613716e+00  -5.5846989e+00  -1.5119491e+00  -3.9206437e+00   5.8486183e-01  -1.1763734e+00  -1.9682172e+00  -1.3390059e+00   7.5865373e-01  -2.4074874e+00   9.3159246e-01   2.8729534e-01  -3.7839420e-01
  -2.3308810e+00  -6.7599467e-01   2.4919110e-01  -6.1098715e-01   4.0084974e-01   3.2944659e-01  -2.0668681e+00  -2.4866844e+00   1.0561521e+00  -7.0916968e-01  -3.8378978e+00  -5.6521395e+00  -1.5840105e+00  -2.2721780e+00  -1.5800322e+00  -2.3960083e+00  -2.6336544e+00  -2.1402747e+00  -7.1388625e-01  -7.4455074e-01   1.8820004e+00   1.7124074e+00   2.8564144e+00   1.3140857e+00   2.1264109e+00   2.1362442e+00   1.1393898e+00   1.6379779e+00  -3.1803291e+00   1.4521558e-01   5.4881605e-01   7.9734518e-01  -1.4747663e+00   1.3743595e+00   1.0032547e+01   9.7986439e+00  -2.9564525e+00   1.4610528e+00   1.2282348e+00  -3.4452647e-01  -1.0331524e+00  -1.5786391e+00  -3.7077756e-01   1.2332356e+00  -6.3014609e-01   7.9084611e-01   4.3985402e-01   2.7753806e+00  -8.1769328e-01   2.7168389e-01  -1.4318793e+00   3.3682972e-01  -1.0536398e-01  -1.1710341e+00   8.9532062e-01   1.6527515e+00  -2.0507865e+00   3.5098804e-01  -3.9644014e-01   8.7193260e-01  -2.3807941e+00  -2.6188762e+00  -1.5622349e+00   6.2591494e-01   3.3022081e+00   1.5694198e+00   1.4433861e+00   1.3335952e+00   7.0071600e-01   1.4442226e+00  -7.2197425e-01  -2.3639204e+00  -3.0733612e+00  -3.1702831e+00  -2.7923298e-01  -8.5114275e+00   2.5924018e+00   7.5963758e+00  -5.5591492e+00  -6.9208017e-01  -3.0616902e+00   6.6890428e-01  -7.6702896e-01  -1.5797536e+00  -1.1011101e+00   8.3104962e-01  -1.5987471e+00   1.3073773e+00   2.3063602e-01  -4.3840173e-01
  -2.1508847e+00  -7.2612534e-01   5.5602124e-01  -4.9242693e-01   6.4405160e-01   4.5652112e-01  -1.8323056e+00  -2.4049847e+00   1.5721223e+00  -2.1595688e-01  -3.7757668e+00  -5.4082873e+00  -1.4509223e+00  -2.0642622e+00  -1.3033282e+00  -1.8700149e+00  -2.2519676e+00  -1.6229655e+00  -4.0048915e-01  -5.1402536e-01   1.9043981e+00   1.6594901e+00   3.1574168e+00   1.6115344e+00   2.3530809e+00   2.3466180e+00   1.3614936e+00   2.1149545e+00  -2.7890630e+00   5.9339080e-01   5.6143366e-01   9.7322346e-01  -8.5857311e-01   1.8610631e+00   1.0294354e+01   9.4628986e+00  -3.1353044e+00   1.7617949e+00   5.7077321e-01  -2.9369681e-01  -1.1357963e+00  -1.6868850e+00  -8.2878787e-01   1.0059006e+00  -7.1715781e-01   5.8392415e-01  -1.4050645e-01   2.2597133e+00  -8.7522998e-01   3.8471833e-01  -1.4705011e+00   4.9236223e-01  -8.7120977e-02  -1.1711529e+00   1.0499148e+00   2.0682612e+00  -2.1765033e+00   4.1010207e-01  -4.3390968e-01   6.9669287e-01  -2.3871743e+00  -2.3565966e+00  -1.8169268e+00   8.4933476e-01   3.0561681e+00   1.9692030e+00   1.3401063e+00   1.1133454e+00   8.9094103e-01   1.4914207e+00  -1.1481079e+00  -2.1775952e+00  -3.0329994e+00  -2.8930111e+00  -5.9939088e-01  -8.3044526e+00   2.3820482e+00   7.6012480e+00  -4.8523713e+00   4.8873895e-01  -2.4962118e+00   1.4312171e+00  -6.1396433e-01  -1.1556227e+00  -8.4818706e-01   1.1430762e+00  -2.0080248e+00   1.4287899e+00   2.7107869e-01  -4.5055468e-01
  -1.9837916e+00  -6.8097896e-01   6.0637809e-01  -5.9545631e-01   7.8460109e-01   4.2141841e-01  -1.7495445e+00  -2.4925545e+00   1.7395134e+00  -2.5842095e-02  -3.4847466e+00  -5.2734849e+00  -1.2905523e+00  -1.9157497e+00  -1.0487100e+00  -1.3613216e+00  -2.0138727e+00  -1.3048269e+00   2.2893234e-02  -4.2753948e-01   2.0043954e+00   1.4139803e+00   3.1669141e+00   1.8356581e+00   2.4103776e+00   2.3695027e+00   1.4723196e+00   2.2288805e+00  -2.2450235e+00   1.4476211e+00   6.4479219e-01   1.2975428e+00  -5.0117610e-01   2.0332002e+00   8.9342464e+00   8.5123787e+00  -3.5690764e+00   1.6742897e+00   9.1821232e-02  -1.9240201e-01  -1.1676927e+00  -2.1841831e+00  -9.0719422e-01   1.1800622e+00  -6.7236423e-01   8.8959813e-01  -3.7403534e-01   2.2942648e+00  -4.7851155e-01   9.5758514e-01  -9.1149801e-01   8.8232078e-01   5.6667847e-01  -7.3110035e-01   1.7384675e+00   2.9350273e+00  -1.9132828e+00   7.1767724e-01   6.1101146e-02   7.4429134e-01  -2.2564556e+00  -2.3028006e+00  -1.5463547e+00   8.2333936e-01   2.3250052e+00   1.7694362e+00   1.0891189e+00   8.2953446e-01   1.1629793e+00   1.4978373e+00  -1.4586173e+00  -2.0608517e+00  -2.8384698e+00  -2.5351490e+00  -7.6106899e-01  -8.0342732e+00   1.0320159e+00   7.1390398e+00  -4.4680183e+00   1.5839612e+00  -1.9016909e+00   1.4807301e+00  -1.8744319e-01  -7.7104474e-01  -5.8603032e-01   1.2462376e+00  -1.4463044e+00   1.6925368e+00   2.9464172e-01  -4.2816417e-01
  -1.9393169e+00  -5.3514743e-01   7.7127236e-01  -5.4547417e-01   6.8720099e-01   1.5561321e-01  -1.4596030e+00  -2.0139935e+00   1.2571175e+00  -4.5254631e-01  -3.1552941e+00  -4.8548732e+00  -9.6536422e-01  -1.5607932e+00  -1.0021739e+00  -1.0333420e+00  -1.6990546e+00  -5.1440416e-01   7.0934720e-01   4.5791699e-02   2.2091357e+00   1.4318285e+00   3.2981100e+00   2.1298071e+00   2.6625172e+00   2.1415888e+00   1.3323011e+00   2.4608111e+00  -1.4318910e+00   2.2145106e+00   8.9110131e-01   1.3476977e+00   4.6698998e-01   2.5838172e+00   8.8043538e+00   8.1914855e+00  -3.1091161e+00   1.5128646e+00   3.3449074e-01   4.0863028e-02  -1.2015543e+00  -3.3814432e+00  -1.4874777e+00   6.9541505e-01  -8.0649949e-01   4.4892458e-01  -1.1187143e+00   1.3773690e+00  -6.9921975e-01   3.5019658e-01  -1.1544092e+00   4.1171853e-01   2.2529670e-01  -1.1824414e+00   1.2778108e+00   2.4524712e+00  -2.2304052e+00   6.2677298e-01  -5.3429727e-01   3.1795098e-01  -2.7335111e+00  -2.4998122e+00  -1.4934237e+00   1.2572420e+00   1.8930236e+00   2.0956089e+00   1.1329563e+00   9.2585501e-01   1.2621205e+00   1.3239247e+00  -1.5956626e+00  -1.8573240e+00  -2.4719668e+00  -1.8329659e+00  -1.0360766e+00  -7.9785628e+00   9.3649303e-01   6.9775298e+00  -3.8562560e+00   1.7247661e+00  -1.2278962e+00   2.1707689e+00   8.6434018e-01  -4.3960235e-01  -4.5497204e-01   1.2480841e+00   1.7951844e-01   1.6120954e+00   6.4447663e-02  -5.7085977e-01
  -1.6733096e+00  -5.1357540e-01   6.6383270e-01  -3.7028921e-01   5.1519826e-01   4.5697854e-01  -1.7066358e+00  -1.6464290e+00   1.3524152e+00   1.0474767e-01  -3.2723583e+00  -4.1927888e+00  -1.4702980e+00  -1.1596932e+00  -1.1725327e+00  -1.8416222e-01  -1.0872417e+00  -5.7627405e-01   6.9657323e-01  -6.6735674e-03   1.1430767e+00   1.3291146e+00   2.8983272e+00   2.2286359e+00   2.2090475e+00   2.1555930e+00   1.0022086e+00   2.4779641e+00  -1.1719936e+00   1.7923732e+00   8.4350511e-01   1.4935835e+00   1.1504037e+00   2.6918020e+00   8.1477960e+00   6.9966991e+00  -2.5991300e+00   7.1061067e-01  -3.6072230e-01  -5.4523534e-01  -1.0997566e+00  -2.9118850e+00  -1.1564204e+00   8.3060811e-01  -9.9588032e-01   2.4149692e-01  -1.0381199e+00   1.4636020e+00  -6.9472898e-01   5.8918415e-01  -7.4550637e-01   5.0964285e-01   6.4537329e-01  -7.6192302e-01   1.4575520e+00   2.2425439e+00  -1.4869425e+00   8.2086370e-01  -1.5253331e-01   2.2529066e-01  -2.5372833e+00  -2.1753864e+00  -1.0917408e+00   1.3209238e+00   1.1082564e+00   2.0285386e+00   5.2459970e-01   7.0740105e-01   1.1178089e+00   1.3274994e+00  -1.5045324e+00  -1.4688203e+00  -2.4042810e+00  -2.1358008e+00  -6.3381413e-01  -7.2801573e+00   1.1357627e+00   5.9103447e+00  -2.7181886e+00   2.0116757e+00  -7.7838960e-01   2.2539584e+00   4.0015272e-01   2.3450285e-01  -3.6513151e-01   1.3559731e+00  -2.1567317e-01   1.6883920e+00   2.4157993e-01  -3.2454870e-01
  -1.6002759e+00  -5.0239762e-01   4.7013696e-01  -5.5865372e-01   8.1439003e-01   4.9674835e-01  -2.1110113e+00  -2.0972711e+00   1.6911714e+00   5.5547646e-01  -3.3245845e+00  -3.8461750e+00  -1.6796656e+00  -1.3072234e+00  -9.4764412e-01   2.1925130e-01  -4.3058700e-01  -2.5353801e-01   5.6720582e-01   3.2165589e-01   1.0802445e+00   8.1352758e-01   2.7222798e+00   2.2095736e+00   2.3729706e+00   2.3821642e+00   1.2571392e+00   2.5448183e+00  -1.0149993e+00   2.2151726e+00   7.4176223e-01   1.7288599e+00   1.1392713e+00   2.9916143e+00   6.4384194e+00   5.9336443e+00  -3.0998391e+00   8.9945591e-01  -1.1050976e+00  -4.8436808e-01  -1.1201903e+00  -2.9135249e+00  -1.3532151e+00   8.7044752e-01  -7.1815194e-01   7.9979272e-01  -1.0972508e+00   1.1214071e+00   1.0149153e-02   1.7211131e+00  -2.0427769e-04   1.0810595e+00   1.3501466e+00  -1.4211463e-01   2.2847821e+00   3.1715333e+00  -8.7166112e-01   1.2199171e+00   8.6082782e-01   5.8571953e-01  -1.8676866e+00  -1.6506769e+00  -7.2020887e-01   1.0323800e+00   6.2963105e-01   1.8414581e+00   3.4783275e-01   6.3243819e-01   1.3219689e+00   1.6852210e+00  -1.6818151e+00  -1.7129504e+00  -2.6370326e+00  -2.1506887e+00  -1.0486319e+00  -6.6842227e+00  -1.8376618e-01   5.2251478e+00  -1.2735741e+00   3.9340921e+00  -7.7905553e-03   2.1164978e+00  -2.6866145e-02   7.0959297e-02  -1.0736841e-01   1.5699298e+00  -5.6676084e-01   1.2672393e+00   5.9387508e-01  -1.9998570e-01
  -1.4061628e+00  -3.6467645e-01   4.9786614e-01  -4.1394347e-01   4.9702882e-01   3.9260053e-01  -2.2951372e+00  -1.7753777e+00   1.4147757e+00   6.3378705e-01  -3.2178401e+00  -3.3110161e+00  -1.9610650e+00  -9.6592388e-01  -1.2380761e+00   6.7095682e-01   5.6600009e-01   3.4519195e-01   8.8693288e-01   7.0951942e-01   6.6734617e-01   7.1969297e-01   2.4649493e+00   2.5338827e+00   1.9877783e+00   1.9236615e+00   8.2164908e-01   2.4652600e+00  -6.0354803e-01   2.4076981e+00   5.1061257e-01   1.4956724e+00   2.1890523e+00   3.6084175e+00   5.7593630e+00   4.8683828e+00  -2.3520789e+00   4.9074386e-01  -4.2191535e-01  -4.1003412e-02  -1.5611329e+00  -3.4183913e+00  -1.5693060e+00   9.2537019e-01  -9.3782080e-01   7.5510828e-01  -1.1788618e+00   8.9165576e-01   1.9968982e-02   1.7517283e+00   4.5518760e-01   9.8767650e-01   1.4263381e+00   1.2828155e-01   2.3990731e+00   3.2421491e+00  -5.0195943e-01   1.5304294e+00   9.4829284e-01   2.6788448e-01  -2.1590789e+00  -1.5601512e+00  -6.3091675e-01   1.5113557e+00  -1.2685468e-01   1.8275353e+00  -2.6877608e-01   5.5436901e-01   1.4414248e+00   1.7626028e+00  -1.6144111e+00  -1.3328985e+00  -2.6445300e+00  -1.7202062e+00  -1.0934142e+00  -6.2521268e+00  -8.1504036e-01   4.3008840e+00   1.8569665e-01   4.3350778e+00   5.6527491e-01   2.6015114e+00   3.9981874e-01   5.7710659e-01   1.5260462e-01   1.7867512e+00   4.2009793e-01   1.4908329e+00   6.7125305e-01   6.3447314e-02
  -1.3109394e+00  -3.6817031e-01   5.8187533e-01  -2.0846396e-01   2.3695088e-01   2.8246450e-01  -2.1389174e+00  -1.2303999e+00   9.3742591e-01   5.5522220e-01  -3.1215661e+00  -2.6116791e+00  -2.0230762e+00  -6.2966328e-01  -1.3655280e+00   1.0862286e+00   1.3708685e+00   5.8864166e-01   1.0786522e+00   1.3433167e+00   2.3859672e-01   5.6470372e-01   2.3917865e+00   2.4931241e+00   2.1531365e+00   1.7213351e+00   4.2923701e-01   2.4567314e+00  -4.3990287e-01   1.9664963e+00   7.4082749e-01   1.3002431e+00   2.7956269e+00   3.8425449e+00   6.0209467e+00   4.3934217e+00  -1.4456491e+00  -1.4825988e-02  -6.5013670e-01  -4.7469180e-01  -1.5159194e+00  -3.7548620e+00  -1.6786935e+00   5.0510762e-01  -8.7476080e-01   3.2389739e-01  -1.4208315e+00  -1.3635553e-01  -9.5921033e-02   1.4267547e+00   4.1910325e-01   5.4973053e-01   9.9681747e-01  -1.8059199e-01   1.5971463e+00   1.9451698e+00  -3.4245046e-01   1.2350813e+00   3.2665779e-01  -1.5300671e-01  -2.2275772e+00  -1.4955627e+00  -3.9504742e-01   1.7203931e+00  -2.0943723e-01   1.8447539e+00  -3.1316949e-01   8.8832866e-01   1.1467601e+00   1.8528489e+00  -1.1650983e+00  -1.2701731e+00  -2.5424717e+00  -1.7562844e+00  -9.2881089e-01  -5.8248794e+00   2.0359527e-01   3.6266977e+00   1.7129460e+00   3.9838994e+00   1.0112286e+00   3.0610465e+00   3.1406296e-01   7.0032659e-01  -3.6591870e-02   1.6690968e+00   1.0662886e+00   1.0320743e+00   6.7972524e-01   1.2942462e-01
  -1.0790718e+00  -3.2624311e-01   6.6198298e-01  -1.7189703e-01   2.1084302e-01   9.5483243e-02  -1.9189759e+00  -1.0164519e+00   5.7997652e-01   4.1206592e-01  -2.6452314e+00  -2.1730651e+00  -1.8111889e+00  -3.9812594e-01  -1.1382359e+00   1.3013812e+00   2.0031684e+00   8.1174873e-01   1.2363359e+00   1.6946528e+00   2.7338204e-01   4.0964065e-01   2.3730620e+00   2.5620915e+00   2.4358673e+00   1.7351261e+00   3.0635210e-01   2.4026059e+00   3.0420754e-02   1.9793877e+00   1.0606717e+00   1.2179864e+00   3.6053504e+00   4.1077561e+00   5.5233716e+00   3.7725301e+00  -8.5328083e-01  -2.6834892e-01  -3.9580624e-01  -4.1455810e-02  -1.7211049e+00  -4.4679182e+00  -1.9468430e+00   4.0536545e-01  -7.7830721e-01   2.7186159e-01  -1.4931480e+00  -7.3093760e-01  -1.3927413e-04   1.3855938e+00   6.6477033e-01   1.9174103e-01   9.1289953e-01  -1.8135637e-01   1.3497711e+00   1.7619334e+00  -2.9563757e-01   1.2891847e+00   6.8543023e-02  -5.1000551e-01  -2.3283582e+00  -1.3952974e+00  -2.5943557e-01   1.8176452e+00  -6.3624307e-01   1.7854771e+00  -6.0684924e-01   1.1259808e+00   1.3049802e+00   2.0948098e+00  -7.9439442e-01  -1.0276155e+00  -2.3847234e+00  -1.3769595e+00  -1.0612863e+00  -5.1252638e+00  -5.3997436e-01   2.2888290e+00   2.9017358e+00   3.8532957e+00   1.3327335e+00   3.1784991e+00   7.9444038e-01   6.2365747e-01   6.2138753e-03   1.5649548e+00   1.9991427e+00   6.6077207e-01   6.6677374e-01   2.0795954e-01
  -1.0376903e+00  -2.5464506e-01   8.6078966e-01  -3.1489315e-01   2.9429676e-01   3.7930343e-02  -1.6629373e+00  -9.6366991e-01   4.6991178e-01   4.4135015e-01  -2.4962772e+00  -1.9795963e+00  -1.7408194e+00  -5.5539561e-02  -8.6097972e-01   1.8411021e+00   2.6237186e+00   1.1183238e+00   1.6230729e+00   2.1840220e+00   4.5824934e-01   5.4800128e-01   2.5090535e+00   2.4369966e+00   3.1191424e+00   1.9355281e+00   1.9754355e-01   2.4254085e+00   3.9771621e-01   2.3004067e+00   1.6221833e+00   9.5608597e-01   3.8525159e+00   4.0216111e+00   4.7708206e+00   2.8637224e+00  -8.1502968e-01  -7.8911146e-01  -5.6839464e-01  -4.2173582e-01  -1.6858458e+00  -4.3906107e+00  -1.7592489e+00   7.3858957e-01  -5.2668723e-01   5.8900176e-01  -1.2346173e+00  -8.2731860e-01   3.2952340e-01   1.6239010e+00   1.1350993e+00   1.8519875e-01   8.0515166e-01   9.5985009e-02   1.2239492e+00   1.5767248e+00   1.0238267e-01   1.5098508e+00  -2.0986114e-01  -8.9866771e-01  -2.4452710e+00  -1.6396852e+00  -6.4332462e-02   2.0701986e+00  -8.1202085e-01   1.0114372e+00  -6.1625166e-01   1.4416294e+00   1.1267171e+00   2.3243157e+00  -5.9336701e-03  -1.3493804e+00  -1.8978786e+00  -1.3901344e+00  -7.4655924e-01  -4.8981851e+00  -8.0969965e-01   7.8050093e-01   3.9387874e+00   4.0076547e+00   1.2091011e+00   3.5934411e+00   1.1634573e+00   1.0175772e+00  -3.9993132e-01   1.3041169e+00   2.8323676e+00   7.8584955e-01   6.7060253e-01   2.7315079e-01
  -1.0000759e+00  -1.9279818e-01   9.2887224e-01  -2.5804958e-01   2.8667366e-01   7.6447281e-03  -1.4715066e+00  -5.6717096e-01   2.0674536e-01   4.0025636e-01  -1.7216974e+00  -1.2892983e+00  -1.5564154e+00   2.1388233e-01  -5.6653764e-01   2.3875585e+00   3.3342361e+00   1.2902504e+00   1.6491577e+00   2.3177060e+00   3.5763726e-01   5.6382581e-01   2.6184027e+00   2.5446711e+00   3.2052461e+00   1.6263979e+00   1.8638549e-01   2.4326219e+00   1.2585695e+00   2.5831308e+00   2.0255975e+00   8.8120649e-01   4.4007668e+00   4.3140270e+00   3.0034641e+00   1.2680379e+00  -2.5909172e-01  -1.5667454e+00  -1.4233871e-03  -7.7064739e-01  -1.7674135e+00  -4.3753183e+00  -1.8959366e+00   5.3329963e-01  -5.6145714e-01   5.1049211e-01  -1.2956365e+00  -9.7409238e-01   2.1537444e-01   1.2714285e+00   1.0178562e+00  -1.1821752e-01   4.8620341e-01   5.1418897e-02   1.0268266e+00   1.1821747e+00   3.0852569e-01   1.2186099e+00  -4.5452348e-01  -1.0687330e+00  -2.0892036e+00  -1.6648362e+00   4.8358594e-01   1.4223344e+00  -1.4755608e+00   1.0304846e+00  -9.5346828e-01   1.5228149e+00   8.3759160e-01   1.9327554e+00   5.5273056e-01  -1.0774544e+00  -1.2400083e+00  -9.7920652e-01  -3.6761981e-01  -4.6857808e+00  -1.0013775e+00   1.8109971e-01   4.9789395e+00   4.0102124e+00   1.7822229e+00   3.1410310e+00   1.7468680e+00   1.3942624e+00  -1.3681538e-01   1.2740302e+00   3.7890663e+00   4.1305201e-01   7.0538256e-01   2.3217144e-01
  -7.2287996e-01  -1.3580322e-01   4.5288731e-01  -3.1256112e-01  -6.3972229e-02   7.6397238e-02  -2.0627081e+00  -6.0834225e-01  -6.3560653e-02   5.5312280e-01  -2.0311197e+00  -1.0161096e+00  -2.2635461e+00   1.3621711e-02  -9.6479454e-01   2.2945695e+00   3.6363237e+00   8.3299371e-01   1.2910949e+00   2.1928557e+00  -3.1563570e-01   1.9287668e-01   1.6348359e+00   2.3082288e+00   2.5543733e+00   1.5677794e+00  -3.2808074e-01   1.7922836e+00   5.2145359e-01   1.4859389e+00   1.5738470e+00   7.8747004e-01   4.6268155e+00   3.7432731e+00   2.1960255e+00  -2.5328469e-01   5.0272011e-01  -2.0115889e+00   3.6963812e-01  -2.9876829e-01  -1.5179219e+00  -3.7409837e+00  -1.1155892e+00   9.0322493e-01  -6.2183820e-01   5.3262447e-01  -3.0770365e-01  -6.6341480e-01   4.2329475e-01   1.7730950e+00   1.8784902e+00  -1.5893268e-01   1.1202075e+00   4.7031228e-01   1.4490542e+00   1.0202958e+00   1.2275066e+00   1.6879077e+00   1.5320655e-02  -1.2538037e+00  -2.2009057e+00  -1.2833765e+00   8.6778896e-01   1.7263251e+00  -1.9290092e+00   2.9946950e-01  -1.6191714e+00   1.5800676e+00   1.0241173e+00   2.6507352e+00   1.0213493e+00  -6.0643629e-01  -1.6672929e+00  -1.4509307e+00  -4.0096100e-01  -3.2950263e+00  -1.5754021e+00  -2.0242234e+00   5.6057627e+00   3.2650277e+00   1.7211259e+00   2.7745143e+00   8.2125285e-01   1.1191796e+00  -3.1603560e-01   9.5422122e-01   3.2968072e+00   3.1807229e-01   8.8222468e-01   7.8805560e-01
  -4.7706441e-01  -1.4147266e-01   4.2490506e-01  -3.7265832e-01   1.3453883e-01   1.3970580e-01  -2.0906979e+00  -7.3343402e-01   1.1602771e-01   7.8501627e-01  -1.6459870e+00  -6.3115496e-01  -2.1711725e+00  -1.0420350e-01  -5.9200495e-01   2.2972898e+00   4.1009143e+00   8.7498061e-01   1.0081933e+00   2.2010135e+00  -1.8852194e-01   5.2628125e-02   1.4549758e+00   2.2058684e+00   2.6161551e+00   1.6906954e+00  -1.5714757e-01   1.7220381e+00   6.5550036e-01   1.1960174e+00   1.5115481e+00   6.7823217e-01   4.9930568e+00   3.7329486e+00   1.3221051e+00  -1.4394682e+00   8.9912577e-01  -1.8414069e+00   9.3500544e-01   4.0824706e-01  -1.5318383e+00  -3.3075719e+00  -1.3055423e+00   8.2515310e-01  -5.5061688e-01   5.9443460e-01  -5.5173606e-02  -8.5366231e-01   4.8197729e-01   1.9896889e+00   2.0614314e+00  -2.3972894e-01   1.0899929e+00   6.0856793e-01   1.6539982e+00   1.4176113e+00   1.3998610e+00   1.8047301e+00   1.1778558e-01  -1.3986787e+00  -1.9901947e+00  -8.4067687e-01   9.1635753e-01   1.5503039e+00  -2.1930641e+00   2.4968245e-01  -1.9621163e+00   1.6720246e+00   1.2798293e+00   3.0306938e+00   1.2644794e+00  -1.6162241e-01  -1.6824143e+00  -1.2578965e+00  -7.4724995e-01  -2.3348556e+00  -2.5148744e+00  -3.3287859e+00   6.4781672e+00   3.4888802e+00   2.0460162e+00   2.6553738e+00   7.6996631e-01   9.1279799e-01  -9.7365645e-02   9.6092473e-01   2.7827535e+00  -1.0193923e-01   1.0261728e+00   1.0000826e+00
  -2.3626699e-01  -1.8345643e-01   5.0087492e-01  -3.1548438e-01  -1.7821006e-01  -7.6401159e-02  -1.6644852e+00  -3.8503910e-01  -5.0018614e-01   4.4832859e-01  -8.8493825e-01  -2.9157441e-01  -1.7281586e+00   7.1908741e-02  -4.5264898e-01   2.3009029e+00   4.3586349e+00   5.3219626e-01   1.1973749e+00   2.3222370e+00  -6.3588579e-02  -1.8528808e-02   1.3937799e+00   2.1599337e+00   2.6890848e+00   1.4901984e+00  -4.8415444e-01   1.3242043e+00   8.3765303e-01   7.8874318e-01   1.8714203e+00   6.1580707e-01   5.3267800e+00   3.4022536e+00   1.1022655e+00  -1.8971841e+00   1.6226340e+00  -2.3755128e+00   1.5716734e+00   6.3380011e-01  -1.3774742e+00  -3.6365080e+00  -1.0976746e+00   8.6177767e-01  -4.0778925e-01   5.3118068e-01   2.0563444e-01  -1.0560575e+00   4.5824717e-01   1.7144909e+00   2.2516824e+00  -6.0959690e-01   9.5288053e-01   4.1053757e-01   1.1648389e+00   7.9612716e-01   1.4192487e+00   1.4814858e+00  -4.7767803e-01  -2.0084926e+00  -2.1172745e+00  -1.1535245e+00   1.2440980e+00   1.3333807e+00  -2.4284810e+00  -2.3364972e-01  -2.1453292e+00   1.8803402e+00   1.3378226e+00   3.1557170e+00   1.8639801e+00   3.4367844e-01  -1.3449687e+00  -1.1580902e+00  -6.2562767e-01  -1.7982053e+00  -2.6964033e+00  -4.4544300e+00   6.8998255e+00   2.1723845e+00   2.2060762e+00   2.3715545e+00   1.1554403e+00   7.4963683e-01  -2.4914552e-01   5.8285973e-01   3.8051720e+00  -2.2375992e-01   8.9803259e-01   1.1040729e+00
  -1.0272549e-01  -1.9416303e-01   6.9985291e-01  -2.0680162e-01  -2.3811343e-01  -3.0534065e-03  -1.2940212e+00  -4.5029567e-02  -5.3638100e-01   5.1919215e-01  -3.1113931e-01   1.8675741e-01  -1.4952882e+00   2.5631287e-01  -2.1835482e-01   2.4943340e+00   4.6801387e+00   5.6007772e-01   1.2128001e+00   2.3037337e+00  -5.1524714e-02   1.4831757e-01   1.4609565e+00   2.1224838e+00   2.6826304e+00   1.3606284e+00  -5.4149052e-01   1.2717632e+00   1.1451167e+00   4.9764575e-01   2.0328319e+00   4.4360942e-01   5.5686361e+00   3.1945901e+00   5.9947262e-01  -3.0592362e+00   2.1812305e+00  -2.6968141e+00   2.1625987e+00   5.6212696e-01  -1.1820303e+00  -2.8772102e+00  -9.9653050e-01   6.9224088e-01  -4.8451222e-01   2.3952418e-01   3.5568636e-01  -1.1249144e+00   1.4276813e-01   1.2181404e+00   2.0245912e+00  -8.7152886e-01   5.4578459e-01   2.0058905e-01   7.9325546e-01   3.7132122e-01   1.4700525e+00   1.1670622e+00  -1.0135093e+00  -2.4670497e+00  -2.0072830e+00  -1.1993534e+00   1.4037108e+00   1.0447612e+00  -2.5921982e+00  -3.8456980e-01  -2.2988914e+00   1.8442152e+00   1.2220291e+00   2.9826783e+00   2.2973617e+00   9.1854337e-01  -8.2420286e-01  -9.8246461e-01  -4.1380921e-01  -1.2544665e+00  -2.3215348e+00  -5.0716097e+00   7.2767777e+00   1.5922644e+00   2.4197071e+00   2.3403201e+00   1.3756110e+00   1.0451769e+00  -1.8913918e-01   4.4263092e-01   3.8494323e+00  -2.7858938e-01   8.6423907e-01   1.1503148e+00
   5.4884039e-02  -1.8126420e-01   7.5177274e-01  -3.5093735e-01  -2.0385965e-01   7.9586769e-02  -1.1235280e+00  -9.2932206e-03  -5.3158165e-01   5.2622362e-01   2.7914389e-01   2.7572881e-01  -1.2039338e+00   2.7226184e-01  -1.2811885e-02   2.6334020e+00   4.8492610e+00   4.5632318e-01   1.4191284e+00   2.1313723e+00   2.4370087e-01   2.9395674e-01   1.3510610e+00   2.0509222e+00   2.6621597e+00   1.2370258e+00  -5.0052236e-01   1.0756077e+00   1.4618991e+00   6.6341311e-01   2.0794029e+00   4.1453483e-01   5.5806153e+00   2.7807750e+00  -4.4297217e-01  -4.3403351e+00   2.3782012e+00  -3.0814409e+00   2.9776989e+00   5.9135755e-01  -9.3290003e-01  -2.3114667e+00  -6.2211571e-01   9.4863890e-01  -4.1003467e-01   4.5310600e-01   7.6044262e-01  -6.0532759e-01   2.6102780e-01   1.3058867e+00   2.3086962e+00  -7.4728223e-01   6.4044321e-01   3.1508174e-01   1.0125266e+00   5.1851265e-01   1.8163326e+00   1.1657792e+00  -1.0893921e+00  -2.9096797e+00  -1.9953085e+00  -1.5215605e+00   1.7530126e+00   7.0857229e-01  -2.8578279e+00  -1.0287345e+00  -2.5049543e+00   1.7642469e+00   1.2018775e+00   2.8719005e+00   2.6733191e+00   1.2936905e+00  -3.1282374e-01  -8.6184176e-01  -2.9344132e-01  -1.0469027e+00  -2.7768562e+00  -5.8518441e+00   7.4408207e+00   1.3598918e+00   2.7831456e+00   2.0958166e+00   1.7870381e+00   1.3476349e+00  -1.3203116e-01   2.6186627e-01   4.1638020e+00   8.0949924e-03   8.5246154e-01   1.2612028e+00
   1.7468858e-01  -9.8757368e-02   6.5789622e-01  -3.3570687e-01  -3.2550475e-01   3.0159056e-01  -1.2193452e+00   2.7935662e-02  -3.3648330e-01   8.1359407e-01   6.1071166e-01   6.6143825e-01  -1.3842421e+00   2.3062097e-01  -6.8698472e-03   2.7380411e+00   4.9989324e+00   5.1361526e-01   1.2072554e+00   1.7090984e+00   7.5796207e-02   3.5590340e-01   1.0167514e+00   2.0869645e+00   1.9062818e+00   9.5902042e-01  -5.8596537e-01   7.7267038e-01   1.5730309e+00   4.9685028e-01   1.6997816e+00   4.6379744e-01   5.4366166e+00   2.3704117e+00  -2.3606771e+00  -6.4051020e+00   2.3957482e+00  -3.3881638e+00   3.6708316e+00   5.7042500e-01  -6.7617583e-01  -9.8519283e-01  -1.6349624e-01   1.1065820e+00  -6.6006693e-01   4.7125965e-01   1.3393018e+00   1.6906326e-01   1.3777292e-01   1.2929044e+00   2.4828550e+00  -5.1131310e-01   9.8237079e-01   6.7917786e-01   1.5820703e+00   1.0627018e+00   2.4283078e+00   1.2606201e+00  -6.7390150e-01  -3.0228922e+00  -1.5797223e+00  -1.4334101e+00   2.1816911e+00   2.4993328e-01  -3.5515936e+00  -1.4260072e+00  -3.0554928e+00   1.1364388e+00   1.2822562e+00   2.5658519e+00   2.7834410e+00   2.1759248e+00   1.5833548e-01  -7.4515077e-01  -1.8887945e-01  -3.4850415e-01  -3.1671317e+00  -6.3154194e+00   7.2783511e+00   1.4661559e+00   3.0899156e+00   1.5253607e+00   1.6402107e+00   1.7062134e+00   1.9824429e-01   2.6635505e-01   3.7347887e+00   2.1550536e-01   1.0075971e+00   1.4615565e+00
   2.2608142e-01  -1.7792952e-01   4.4752816e-01  -4.5719073e-01  -1.1514751e-01   5.6641786e-01  -1.6127490e+00  -2.2003103e-02  -2.7902599e-01   8.7751965e-01   6.7651858e-01   4.7480910e-01  -1.4797022e+00  -2.5380614e-01  -1.4680233e-01   2.5681644e+00   4.8703854e+00   1.1643776e-01   9.9462473e-01   1.3281075e+00   1.8046498e-01   4.3615652e-01   8.1578538e-01   2.1871855e+00   1.8312454e+00   1.2880497e+00  -2.9957917e-01   7.1028522e-01   1.4321258e+00   1.3024369e-01   1.3281717e+00   8.4982736e-01   5.5618948e+00   2.2229377e+00  -1.8632990e+00  -6.6584012e+00   2.6353977e+00  -3.4727691e+00   4.1972744e+00   4.4364217e-01  -3.4595826e-01  -4.9990528e-01   1.8434307e-01   9.3853914e-01  -6.4176597e-01   2.3731233e-01   1.5647627e+00   3.5553321e-01   1.3706043e-01   1.3556426e+00   2.4698788e+00  -4.6213007e-01   1.2428353e+00   3.4803076e-01   1.6448805e+00   7.0175493e-01   2.8274026e+00   1.2440019e+00  -5.8459009e-01  -3.7472749e+00  -1.5895278e+00  -1.6411138e+00   2.4137188e+00  -4.2584017e-01  -3.4338287e+00  -1.3015765e+00  -3.3044924e+00   1.0566656e+00   1.2037177e+00   2.4644157e+00   2.8371202e+00   2.4617588e+00   2.3151770e-01  -1.0743292e+00  -7.2133354e-01  -2.9226234e-01  -2.8664886e+00  -6.5650823e+00   7.6972762e+00   1.6486138e+00   3.8281738e+00   1.0369229e+00   1.3322922e+00   1.2216337e+00   3.8076871e-01   2.8663123e-01   3.1289633e+00  -2.1382433e-01   1.1881575e+00   1.5343481e+00
   4.6524242e-01  -3.5391881e-01   7.3779566e-01  -3.6459343e-01  -1.9268122e-01   1.2823888e-01  -7.7565457e-01   1.0322077e-01  -6.1572113e-01   4.6708891e-01   1.8302928e+00   4.2921200e-01  -3.7321618e-01  -5.4458213e-01   3.6028818e-01   2.1026740e+00   4.3299895e+00  -5.1061466e-01   1.2777024e+00   1.2746951e+00   9.9990062e-01   6.4250885e-02   1.1201949e+00   2.2926589e+00   1.9921619e+00   1.1309905e+00  -1.7512653e-01   4.1731493e-01   1.4233580e+00   1.1530335e-01   1.3918945e+00   1.0762758e+00   5.4479189e+00   1.8735526e+00  -1.3430194e+00  -5.9849915e+00   2.5980157e+00  -3.0646027e+00   4.5172724e+00   1.3028903e+00  -2.0670053e-01  -1.0502164e+00  -5.8190372e-02   6.2460869e-01  -3.1667117e-01   2.0431497e-01   1.1754901e+00  -2.7590098e-01   2.0141094e-01   1.0761396e+00   2.3925541e+00  -4.7062676e-01   1.2164571e+00  -6.7889716e-02   1.3440296e+00   6.8627868e-01   1.9971017e+00   5.3241486e-01  -1.2761914e+00  -4.3329216e+00  -1.5234270e+00  -1.9694633e+00   2.2435644e+00  -1.1673073e+00  -3.2083113e+00  -1.3736128e+00  -3.0839271e+00   8.7154730e-01   1.4765132e+00   2.2839486e+00   2.5530788e+00   3.0756637e+00   3.6909414e-01  -4.5484485e-01  -1.2165829e+00   3.2055349e-01  -3.4565981e+00  -6.4131684e+00   6.8374812e+00   4.6160278e-01   4.0748713e+00   5.6725748e-01   1.8879931e+00   6.3704878e-01   6.2093397e-01   5.8738011e-02   3.8321509e+00  -3.1144009e-01   9.1915027e-01   1.3715526e+00
   4.7104097e-01  -3.8102797e-01   8.1196598e-01  -1.2258216e-01  -5.3781285e-01   9.0539859e-02  -5.8633701e-01   5.1416246e-01  -1.0123897e+00   1.9378864e-01   2.1298732e+00   4.4907236e-01  -3.3623257e-01  -6.6082278e-01  -4.8500286e-02   1.8492855e+00   4.1149471e+00  -6.5827449e-01   1.3916612e+00   1.0593748e+00   9.3100969e-01   9.9030973e-02   1.1154406e+00   2.5769212e+00   1.4477917e+00   9.0347212e-01  -4.1599902e-01   1.5993739e-01   1.2760502e+00  -3.0302004e-01   1.0323414e+00   1.3557618e+00   5.3878934e+00   1.5449840e+00  -9.0731465e-01  -6.2042782e+00   2.8962068e+00  -3.3341764e+00   4.9004616e+00   9.7988660e-01  -1.3613907e-02  -8.4219196e-01   4.5819153e-01   3.6881491e-01  -4.7835740e-01  -3.2419565e-01   1.2360490e+00  -2.3584934e-01  -6.1596903e-02   4.7384357e-01   2.2491552e+00  -5.1670795e-01   1.4396568e+00  -4.4501036e-01   9.8373618e-01  -1.0207685e-02   2.1601644e+00   2.0804112e-01  -1.6233562e+00  -5.1283492e+00  -1.5345666e+00  -2.4745126e+00   2.4886048e+00  -1.6998625e+00  -3.2434172e+00  -1.3920011e+00  -3.2362742e+00   3.2321434e-01   1.3783440e+00   1.6531751e+00   2.4655050e+00   3.8641459e+00   7.6960493e-01  -3.5034056e-01  -1.3145222e+00   5.5793865e-01  -2.5139471e+00  -5.8791691e+00   6.4652929e+00  -2.5861985e-01   4.5373721e+00   1.4695305e-01   1.8942533e+00   5.0346774e-01   8.1083629e-01  -2.6149374e-02   4.3924815e+00  -3.0718178e-01   8.8649451e-01   1.3117312e+00
   7.0967210e-01  -4.4797505e-01   1.1645772e+00  -1.4448490e-01  -3.2097468e-01   1.7527286e-01   1.9238561e-01   7.0144102e-01  -6.5822801e-01   2.7501466e-01   3.0531719e+00   6.4140068e-01   5.6326863e-01  -4.8048398e-01   5.0077724e-01   1.9312487e+00   3.9133943e+00  -6.7470144e-01   1.7749638e+00   8.6947509e-01   1.3241648e+00   2.3505705e-01   1.3519205e+00   2.3701176e+00   1.4563399e+00   6.1869426e-01  -5.8702707e-02   1.6932625e-01   1.8098824e+00   2.2147975e-01   1.1585660e+00   1.3530209e+00   5.0334736e+00   1.1484454e+00  -1.3166749e+00  -6.7303207e+00   2.6260169e+00  -3.2986174e+00   4.8383288e+00   5.8353825e-01   3.4535917e-01  -3.3151050e-01   4.5136445e-01   1.8057477e-01  -3.6687292e-01  -3.2648865e-01   8.7631789e-01  -1.8559898e-01  -8.9104624e-02   2.2246807e-01   1.8567263e+00  -4.5662369e-01   1.0860323e+00  -6.7347479e-01   7.8756162e-01  -1.4094477e-01   1.8256527e+00  -3.4537183e-01  -1.9715735e+00  -5.2770444e+00  -1.1876824e+00  -2.7281879e+00   2.5730327e+00  -2.1715351e+00  -3.1255082e+00  -1.6831045e+00  -3.0575665e+00  -3.2426243e-02   1.1824200e+00   1.0096605e+00   2.3591085e+00   4.0297907e+00   1.4350081e+00   8.5315579e-02  -1.0841152e+00   5.0159576e-01  -2.0589975e+00  -5.1479684e+00   6.1255855e+00  -2.6775182e-01   4.9200011e+00   1.6472338e-01   2.4027503e+00   8.8862424e-01   9.7416158e-01  -1.6195473e-01   4.2473360e+00   2.8055963e-04   7.2537309e-01   1.0904498e+00
   6.7418853e-01  -4.0095163e-01   1.1593746e+00  -1.0176683e-01  -3.0270770e-01   9.1548930e-02   2.3440271e-01   6.5221517e-01  -7.2639587e-01   5.7370127e-02   3.0622035e+00   4.0641830e-01   6.5698717e-01  -9.0452378e-01   3.9633523e-01   1.4579629e+00   3.2839533e+00  -6.5259987e-01   1.7839524e+00   6.4760789e-01   1.6996363e+00   1.7091005e-01   1.3284258e+00   2.5889840e+00   1.1470420e+00   7.6472733e-01   4.7140088e-02   6.3653384e-02   1.5807613e+00   1.6865172e-01   6.4197087e-01   1.7344559e+00   4.7812468e+00   9.2254211e-01  -1.0633730e+00  -6.5048086e+00   2.1491048e+00  -2.9012792e+00   4.7701137e+00   7.9689469e-01   4.7170453e-01  -2.5330507e-01   5.2636232e-01  -7.2308364e-02  -3.6468649e-01  -5.4585730e-01   7.3732338e-01  -3.2439027e-01  -8.6200067e-02   4.2790426e-03   1.7602061e+00  -2.4276601e-01   1.4805563e+00  -7.6223094e-01   9.0019890e-01   6.8093234e-02   1.7653889e+00  -3.3780003e-01  -1.9117958e+00  -5.7358991e+00  -1.1408253e+00  -2.9534349e+00   2.4479644e+00  -2.5556751e+00  -3.0979982e+00  -1.5587726e+00  -3.0384025e+00  -6.5805720e-01   1.3525121e+00   5.8990526e-01   1.8495843e+00   4.5887895e+00   1.5816790e+00   4.0294916e-01  -1.7764999e+00   9.1734219e-01  -2.0319494e+00  -4.6927899e+00   5.2194241e+00  -2.3968625e-01   5.1157612e+00  -1.3316245e-01   2.3910245e+00   4.4807306e-01   1.2482952e+00  -1.0961207e-01   4.2782068e+00  -1.7885242e-01   7.3292700e-01   9.7100352e-01
   7.4511985e-01  -2.3790622e-01   9.2368554e-01  -1.0181228e-02  -6.8025330e-01   1.5616084e-01   5.3137767e-02   7.9372799e-01  -7.4933371e-01   8.1366616e-02   3.0667766e+00   6.4583157e-01   3.7056435e-01  -9.3573704e-01  -2.0029881e-02   1.2885964e+00   2.8986730e+00  -6.3713356e-01   1.7262545e+00   1.9668408e-01   1.1885306e+00   5.8341077e-02   7.8008573e-01   2.5972699e+00  -1.0784125e-01   1.6711469e-01  -2.3734060e-01  -4.4098001e-01   1.3675103e+00   1.3882680e-01  -4.3069129e-02   1.8784721e+00   4.2567667e+00   4.5208463e-01  -2.3950993e+00  -7.6078785e+00   1.8634417e+00  -3.2087801e+00   4.7296724e+00   4.5526690e-01   7.4595808e-01   4.3471880e-01   1.1260341e+00   1.6396713e-02  -6.7467071e-01  -6.3036612e-01   9.6894864e-01   3.4309101e-01  -1.2350974e-01  -1.4769974e-01   1.8330030e+00  -3.3453860e-02   1.9878456e+00  -4.7839242e-01   1.3343335e+00   1.6467356e-01   2.2327059e+00  -3.0889733e-01  -1.2596348e+00  -5.5349573e+00  -7.5752820e-01  -3.0049797e+00   2.8383839e+00  -2.7642004e+00  -3.6348101e+00  -1.9625773e+00  -3.4166805e+00  -1.5850272e+00   1.3009218e+00  -7.4672316e-02   1.5139759e+00   5.1370823e+00   1.7921329e+00   5.6666091e-01  -1.5737734e+00   1.3628775e+00  -1.7452634e+00  -4.1338339e+00   4.3753726e+00  -3.0658600e-01   5.2374624e+00  -6.8792723e-01   2.0155662e+00   6.2281465e-01   1.5218249e+00  -1.7067989e-01   4.1538137e+00   2.1332763e-01   7.7130517e-01   1.0424516e+00
   9.4277866e-01  -2.8722976e-01   1.3513300e+00   4.3776247e-02  -2.1577090e-01   2.0808580e-01   8.6854848e-01   8.8134310e-01  -3.5448181e-01   7.6330716e-02   3.4913550e+00   5.9962384e-01   1.1841074e+00  -7.8644512e-01   5.8021835e-01   1.1190518e+00   2.4581942e+00  -4.3541672e-01   1.9405239e+00   1.8364237e-01   1.6709538e+00   2.3301930e-01   1.2569735e+00   2.4338878e+00   3.1106120e-01   5.0607187e-01   2.8831426e-01  -1.5540390e-01   1.7330025e+00   3.7504957e-01   1.7309505e-01   1.9937117e+00   4.0447525e+00   2.8922397e-01  -1.4271047e+00  -6.7972555e+00   1.2550972e+00  -2.6720327e+00   3.6861772e+00   7.0137170e-02   8.3000343e-01   2.2242020e-01   7.9288177e-01  -3.9489164e-01  -4.5654217e-01  -8.7694695e-01   3.1964718e-01  -2.1770606e-01  -1.4429919e-01  -4.9543802e-01   1.2001267e+00  -1.8670115e-01   1.6122551e+00  -7.7679122e-01   7.4821604e-01  -6.6400916e-02   1.6575956e+00  -6.2634826e-01  -1.6901922e+00  -5.7164100e+00  -5.2134747e-01  -3.0712502e+00   2.4683319e+00  -2.9071083e+00  -3.1970459e+00  -1.7091586e+00  -3.0991849e+00  -1.8940775e+00   1.2451156e+00  -5.4853436e-01   1.2517626e+00   5.0900103e+00   2.2512556e+00   9.8333306e-01  -1.8046880e+00   1.4433971e+00  -1.0577261e+00  -3.4092522e+00   4.0777303e+00   1.0486428e-02   5.1889636e+00  -3.3502829e-01   2.3267666e+00   4.2885275e-01   1.5423988e+00  -2.0465057e-01   3.7273781e+00  -6.2416330e-02   6.4907632e-01   6.7965237e-01
   8.2417881e-01  -1.0121598e-01   9.0997248e-01  -2.2203684e-01   4.9193080e-02   4.3077062e-01   4.4756872e-03   3.8880832e-01  -6.2507616e-02   1.7197072e-01   2.7855308e+00   2.9549134e-01   6.8843196e-01  -1.2407232e+00   1.8707275e-01   8.2642522e-01   2.0686616e+00  -1.6915325e-01   1.6956668e+00  -6.3935357e-02   1.6147156e+00   2.4647691e-01   8.1740204e-01   2.4339199e+00  -1.5178546e-01   7.6130343e-01   5.7955270e-01  -2.1591219e-01   1.5045918e+00   6.2213516e-01  -6.0118934e-01   2.3601384e+00   3.5189479e+00   3.4095087e-01  -1.8558913e+00  -6.5864590e+00   3.6135672e-01  -2.3811274e+00   3.1967695e+00  -2.2986778e-01   8.7117045e-01   2.8635417e-01   9.3020030e-01  -3.3810062e-01  -4.0215939e-01  -5.5220605e-01   3.0185018e-01   1.4912236e-01   3.2404476e-01   1.2655012e-01   1.4080614e+00   3.1284911e-01   2.3249564e+00  -3.6746378e-01   1.3888823e+00   5.3184126e-01   2.3111070e+00  -1.8566035e-02  -4.5371703e-01  -5.4952947e+00  -1.9188617e-01  -3.0405008e+00   2.6171090e+00  -3.0847543e+00  -3.3181648e+00  -1.6483160e+00  -3.2217666e+00  -2.3801229e+00   1.2890337e+00  -7.8723532e-01   6.9665093e-01   4.8220374e+00   2.0366472e+00   8.0184672e-01  -2.5302167e+00   1.2052515e+00  -1.2747181e+00  -2.8287077e+00   4.1156525e+00   1.6194947e+00   5.5916492e+00  -6.2131062e-01   1.7822520e+00  -7.4896136e-02   1.7819783e+00   9.2364851e-02   2.9861861e+00  -3.6545338e-01   9.8223309e-01   6.8027000e-01
   6.6709501e-01   3.1774206e-02   9.6430067e-01  -1.8753553e-02  -9.8043418e-02   3.3588646e-01  -1.3911812e-01   3.5581051e-01   1.8404830e-01   3.3871732e-01   2.4067973e+00   1.0814932e-01   2.4656955e-01  -1.3413073e+00  -1.3172148e-01   7.5884987e-01   1.6793913e+00  -8.0843541e-02   1.6374377e+00  -2.0332273e-01   1.2652341e+00   1.3708705e-01   8.0972532e-01   2.6778674e+00  -8.7320861e-01   4.8116406e-01   4.9872761e-01  -3.1299679e-01   1.0719806e+00   8.7902244e-01  -1.2179923e+00   2.3375434e+00   3.0609168e+00   3.9611017e-01  -1.9879815e+00  -6.5023496e+00  -2.9590110e-01  -2.3421174e+00   2.5448758e+00  -4.4719547e-01   4.9666219e-01   5.5649706e-01   1.2215553e+00  -1.2066560e-01  -5.5650985e-01  -4.9013082e-01   2.0647806e-01   5.7034186e-01   4.3698627e-01   5.5344091e-02   1.4893035e+00   7.3707624e-01   2.6738580e+00   8.3716357e-02   1.7981494e+00   8.7980813e-01   2.3839698e+00   1.9791361e-01   5.1776030e-02  -5.2141311e+00   3.1325455e-02  -3.0684930e+00   2.2685728e+00  -3.1716135e+00  -3.3337964e+00  -1.7270433e+00  -3.3235264e+00  -3.1582392e+00   1.0850712e+00  -1.3943664e+00   2.5703232e-01   4.7021753e+00   1.9075794e+00   1.1484711e+00  -2.3531987e+00   1.3392661e+00  -1.1323719e+00  -2.2081070e+00   3.2501361e+00   2.0906745e+00   5.0908003e+00  -7.3648853e-01   1.4331587e+00   5.6802490e-02   2.0426625e+00   2.9835935e-01   2.9603575e+00   1.4203462e-01   1.0022427e+00   6.5812519e-01
   7.8380304e-01   1.7410722e-01   1.0776147e+00  -1.1397130e-01   2.1124931e-02   2.7947656e-01   2.3970878e-01   4.2337642e-01   2.2373871e-01   6.0918434e-02   2.4865308e+00   2.2936744e-01   7.6584091e-01  -9.5584659e-01  -8.3951160e-02   5.7769899e-01   1.5313897e+00   4.6904702e-01   2.0595168e+00   1.1399340e-01   1.3774378e+00   2.6619342e-01   7.2649420e-01   2.1701797e+00  -8.2147450e-01   1.7619518e-01   5.9354394e-01  -2.8193990e-01   1.3723654e+00   1.2903733e+00  -1.1743229e+00   2.0707985e+00   2.5014428e+00   1.6403024e-01  -1.8176561e+00  -5.9509764e+00  -5.4922392e-01  -2.1591205e+00   1.7880955e+00  -9.8838917e-01   5.1889408e-01  -1.2611892e-01   1.0648006e+00  -3.0258733e-01  -2.9053225e-01  -3.4037254e-01  -3.5298449e-01   1.5477357e-01   6.9544978e-01  -1.3151490e-02   1.1778280e+00   5.7729418e-01   2.2579212e+00   1.6089212e-02   1.2055932e+00   3.7723035e-01   2.2192870e+00   1.4116480e-01   6.9688038e-02  -4.7943623e+00   1.7032981e-01  -3.1714181e+00   2.2640428e+00  -2.6682092e+00  -2.9685912e+00  -2.0002022e+00  -2.7911770e+00  -3.0999741e+00   9.0084413e-01  -1.6990549e+00   5.3290152e-02   4.1554933e+00   2.0668923e+00   1.4691652e+00  -2.2397432e+00   9.2212663e-01  -3.3279275e-01  -1.3126473e+00   3.3736174e+00   2.4013885e+00   5.1508094e+00  -7.7486734e-02   1.7458226e+00   1.4341409e-01   1.8592794e+00   1.9079911e-01   3.2101522e+00   1.7772729e-01   8.7098778e-01   4.3621691e-01
   1.0914832e+00   3.4616373e-01   1.2603368e+00  -1.3941228e-01   2.0189096e-01   2.7808799e-01   6.7101318e-01   4.3351861e-01   6.3071358e-01   1.8364597e-01   2.4333860e+00   3.5425696e-01   1.1380179e+00  -4.6576951e-01   2.8216664e-01   5.1474355e-01   1.1968438e+00   7.6780594e-01   2.2244814e+00   1.7227992e-01   1.2863863e+00   5.1150845e-01   6.0051191e-01   1.7230735e+00  -8.5824300e-01   1.0893508e-01   6.7410828e-01  -2.4166748e-01   1.5269135e+00   1.4984117e+00  -1.0472249e+00   1.6203325e+00   2.4410081e+00   9.4890371e-02  -1.2680432e+00  -5.2297350e+00  -8.5032066e-01  -1.9204978e+00   8.6672997e-01  -9.0054727e-01   2.8409461e-01  -4.3238669e-01   7.0765550e-01  -1.3307860e-01  -2.3591364e-01  -2.0359810e-01  -7.2880346e-01   5.3524114e-02   7.0103869e-01  -2.0259265e-01   7.7889380e-01   2.2077848e-01   1.6058972e+00   2.1828634e-01   8.3814936e-01   4.1655319e-01   1.7139512e+00   3.1636018e-01   6.0021170e-02  -4.1989439e+00   4.7466319e-02  -2.8627341e+00   1.5990839e+00  -1.7068142e+00  -2.8254413e+00  -2.1624626e+00  -2.6559191e+00  -3.0887329e+00   9.0289026e-01  -1.6410742e+00  -3.4795329e-02   3.6915572e+00   1.9789486e+00   1.8633371e+00  -2.0432794e+00   1.0333396e+00  -2.5219535e-01  -1.6092940e+00   2.9602006e+00   2.2906545e+00   4.1951569e+00   8.1793799e-01   1.9288697e+00   3.3690291e-01   1.5959789e+00   1.0366678e-01   2.6363106e+00   4.8777702e-01   6.7133352e-01   3.9404358e-01
   1.0751023e+00   4.4840024e-01   1.2209208e+00  -2.1700561e-01   3.3429360e-01   2.8088754e-02   8.4226453e-01   3.8600281e-01   4.1065769e-01  -2.8949751e-01   2.2791690e+00   2.7757814e-01   1.4820848e+00  -3.4122838e-01   2.7334234e-01   9.6174950e-02   8.4658776e-01   1.0101552e+00   2.3334059e+00   5.7425862e-01   1.4198442e+00   4.0518342e-01   5.2620105e-01   1.2661317e+00  -6.1663492e-01   2.6507901e-02   7.7643980e-01  -2.2248753e-01   1.4408773e+00   1.5734355e+00  -9.5055908e-01   1.4778502e+00   1.9277784e+00   8.9279589e-03  -4.6920237e-01  -3.8752648e+00  -1.0092117e+00  -1.5624464e+00  -1.3666426e-01  -1.1319469e+00   1.0006460e-01  -1.7569388e+00   4.5652226e-01  -4.1272215e-01   1.4777460e-01  -1.1732703e-01  -1.2836781e+00  -6.9740931e-01   9.9763157e-01  -2.3818279e-01   4.5817331e-01  -9.3259661e-02   1.2440075e+00   2.8557926e-02   1.1316675e-01  -2.6542618e-01   1.3684028e+00   3.1721658e-01   4.8885340e-02  -3.6592053e+00   1.1259294e-01  -2.7712465e+00   1.4125233e+00  -1.2938061e+00  -2.2404560e+00  -2.0912359e+00  -2.0195946e+00  -2.6945468e+00   7.8786255e-01  -1.5945090e+00  -2.2086209e-01   2.9066476e+00   1.6917046e+00   2.0588193e+00  -2.2259151e+00   7.0743751e-01   2.3332005e-01  -1.0690006e+00   2.9497461e+00   2.3636726e+00   3.9257394e+00   1.1863392e+00   1.9392288e+00  -2.6420592e-01   1.3399306e+00  -1.7654326e-02   3.0063048e+00   3.6702635e-03   5.4175214e-01   1.8969115e-01
   1.0749473e+00   6.9809459e-01   8.7584816e-01  -1.9256837e-01   5.5873056e-02  -1.5026065e-01   4.1996554e-01   2.1444745e-01   3.8774793e-01  -2.9010812e-01   1.7045276e+00   2.7782706e-01   9.1062337e-01  -2.5580308e-01  -1.3418216e-01  -1.6651099e-01   5.0871232e-01   1.0245804e+00   2.0319606e+00   5.2323246e-01   7.8343958e-01   1.6371234e-01  -1.0781334e-01   1.0347425e+00  -1.4599631e+00  -4.1117239e-01   4.2654733e-01  -6.3308883e-01   8.2457308e-01   1.4394485e+00  -1.3837087e+00   1.2041076e+00   1.4733288e+00  -1.0084706e-01  -1.0944393e+00  -3.7872322e+00  -1.2497258e+00  -1.6413679e+00  -8.0790581e-01  -9.6113555e-01  -3.4267909e-01  -2.1103761e+00   7.4546758e-01   2.3093094e-02   5.6148989e-02   1.9865330e-01  -1.0440809e+00  -2.6053529e-01   1.2173800e+00  -4.8419729e-02   6.8298050e-01  -1.4035385e-01   1.4504216e+00   6.1358633e-01   4.3583885e-01  -1.9930229e-02   1.5604039e+00   8.4976793e-01   9.0293259e-01  -2.6484133e+00   2.1877813e-01  -2.3161896e+00   1.1842653e+00  -6.6049065e-01  -2.4510786e+00  -2.4058213e+00  -2.1747281e+00  -2.8471669e+00   8.1058491e-01  -1.4281427e+00  -3.7463793e-01   2.4658265e+00   1.0630431e+00   2.1873107e+00  -1.9848639e+00   1.0106900e+00  -2.9938589e-01  -1.4590760e+00   2.2621165e+00   2.2904775e+00   2.9219343e+00   1.0990004e+00   1.3374530e+00  -4.6899026e-01   1.2451661e+00  -5.5360033e-02   2.8725023e+00   2.6377467e-01   5.3448343e-01   3.9517962e-01
   1.0006365e+00   9.9735452e-01   6.2106008e-01  -1.4792173e-01  -3.4848809e-02   3.9002794e-02  -6.1176958e-02   1.5491329e-01   7.7353054e-01   5.0633950e-02   9.8052713e-01   7.9961328e-01   2.5792587e-01   1.9532706e-01  -5.4118648e-01  -5.4992674e-02   7.8111148e-01   1.7707168e+00   1.6637416e+00   7.0350775e-01  -3.7478390e-02   3.0128517e-01  -6.6745446e-01   5.7770174e-01  -2.1356152e+00  -8.5070338e-01   2.1085219e-01  -6.1107060e-01   6.6875668e-01   1.2782899e+00  -1.7395473e+00   6.5151994e-01   9.3636706e-01   1.1098184e-02  -1.9616220e+00  -4.2789099e+00  -1.2356425e+00  -1.6951222e+00  -1.4297918e+00  -1.4418024e+00  -6.5141247e-01  -1.6145069e+00   7.3643570e-01   1.2283551e-01  -9.8769157e-02   3.5043740e-01  -1.0212379e+00  -8.2781012e-02   1.1701266e+00  -6.3462128e-02   4.1554146e-01  -2.7963669e-01   1.0184391e+00   1.0362673e+00   3.9457982e-01  -3.8296746e-02   1.9765833e+00   1.2972290e+00   1.7306478e+00  -1.4258273e+00   6.4299811e-01  -1.6167661e+00   1.0966395e+00   1.4609786e-01  -2.5049617e+00  -2.4612840e+00  -2.0379926e+00  -2.8209919e+00   5.8993775e-01  -1.3932893e+00  -4.7991280e-01   1.9554180e+00   6.9161793e-01   2.1830764e+00  -1.5431088e+00   9.5791167e-01   3.0877583e-01  -1.1909703e+00   2.6080588e+00   3.0689318e+00   2.4275545e+00   1.6967640e+00   6.7763018e-01  -4.9466177e-02   1.1796063e+00   1.6350707e-01   1.9252248e+00   3.8966930e-01   6.8744718e-01   5.3441029e-01
   8.7709910e-01   1.1949333e+00   3.9795048e-01  -5.0146331e-01   2.9798944e-01   7.5138649e-02  -4.2705409e-01  -2.2671202e-01   1.0441447e+00   6.8334871e-02   6.9537840e-01   9.1565435e-01   3.1819148e-01   5.5861084e-01  -4.1713628e-01   1.4968775e-01   9.2164813e-01   2.2041972e+00   1.6194266e+00   1.0454935e+00  -8.0670003e-02   4.7218983e-01  -8.8683168e-01  -5.6732083e-02  -1.8455706e+00  -1.0230638e+00   4.6567186e-01  -4.3085753e-01   9.7762504e-01   1.8776918e+00  -1.5059275e+00   2.3945555e-01   2.6876447e-01   1.7605488e-01  -2.6401725e+00  -3.7413508e+00  -1.4958807e+00  -1.6456902e+00  -2.0136772e+00  -1.8268648e+00  -9.0447738e-01  -2.1853541e+00   4.4461365e-01   3.7832273e-01   2.9128904e-01   1.1286024e+00  -1.2664240e+00   3.4801804e-02   1.6602675e+00   4.9615983e-01   3.4041040e-01  -2.5320960e-01   5.4431740e-01   1.3890898e+00   3.1034085e-01   1.2355902e-01   2.1067327e+00   1.6919550e+00   2.4548148e+00  -1.9361349e-01   9.7966867e-01  -1.2851429e+00   1.1031405e+00   6.0340036e-01  -2.1936776e+00  -2.6570312e+00  -1.4493248e+00  -2.0954905e+00   3.5476660e-01  -1.0810821e+00  -4.3116046e-01   6.4460889e-01   3.5558467e-01   2.0941072e+00  -1.3071598e+00   1.4352963e-02  -2.4514547e-02  -1.0579126e+00   3.2379076e+00   4.2405589e+00   2.1739578e+00   2.1661285e+00   7.0860501e-01   2.6414902e-02   9.5329628e-01   2.9723037e-01   1.7443712e+00   3.3734233e-01   7.3625697e-01   5.2319987e-01
   6.5641124e-01   1.4472257e+00   2.6095123e-01  -4.4945338e-01   1.4663305e-01   1.9123428e-01  -1.1212241e+00  -2.9897343e-01   1.3854138e+00   4.6341665e-01  -2.6900158e-01   9.9884324e-01  -5.4770466e-01   9.1615091e-01  -1.0377269e+00   4.4375971e-01   1.2813332e+00   2.7135681e+00   1.4403702e+00   1.3223834e+00  -7.6942924e-01   8.2921902e-01  -1.2511792e+00  -1.9196140e-01  -2.1895924e+00  -1.3144920e+00   1.4038168e-01  -2.3858398e-01   5.9548946e-01   1.7544535e+00  -1.8923054e+00  -4.8119848e-01   1.9906436e-01   6.7566187e-01  -2.0876809e+00  -3.3676789e+00  -1.1381113e+00  -1.7830428e+00  -1.9744869e+00  -1.8633141e+00  -1.5729783e+00  -1.7275641e+00   4.3487634e-01   8.0724675e-01   1.2307301e-01   1.3589024e+00  -1.1846843e+00   4.1277509e-01   1.5500842e+00   4.5784883e-01   2.7730552e-01  -2.7807283e-01  -4.6085504e-02   1.7338149e+00   2.5778462e-01   1.3101178e-01   2.3612997e+00   2.3196865e+00   2.9089934e+00   5.3398329e-01   7.2025033e-01  -9.0124640e-01   4.8831931e-01   1.6298027e+00  -1.9043884e+00  -2.6319666e+00  -1.2667837e+00  -1.6839664e+00   5.6783433e-02  -7.5288095e-01  -4.3645584e-01  -1.2644586e-01  -3.3048662e-01   1.9686070e+00  -9.2731841e-01  -4.9626130e-01   3.6618243e-01  -1.3140949e+00   3.6230930e+00   4.6994942e+00   1.3710901e+00   3.1938228e+00   2.9672919e-01   6.7003156e-01   7.8917213e-01   6.7949272e-01   1.1388134e+00   9.8983687e-01   8.2302645e-01   7.9339175e-01
   5.7140373e-01   1.5644377e+00   8.2345715e-02  -5.2516922e-01   5.2466504e-02   6.9049590e-03  -1.1675612e+00  -2.1550777e-01   1.0962385e+00   1.5216131e-01  -3.5506130e-01   1.2821076e+00  -4.2046499e-01   1.3674194e+00  -1.1091349e+00   4.8860733e-01   1.4064981e+00   2.8870043e+00   1.4051797e+00   1.7392427e+00  -9.4478567e-01   8.3795409e-01  -1.5542942e+00  -7.8045588e-01  -2.1281368e+00  -1.8245295e+00  -5.1069350e-02  -2.6953768e-01   5.9463704e-01   1.6571284e+00  -1.6068439e+00  -9.4695651e-01  -2.3469978e-01   6.2643314e-01  -2.0534441e+00  -2.7839895e+00  -5.6723009e-01  -1.8803526e+00  -2.1736011e+00  -2.0165788e+00  -1.7751366e+00  -2.5563743e+00   3.0446775e-01   8.0277747e-01   3.9606768e-01   1.5709241e+00  -1.3046891e+00   1.5044096e-01   1.6027525e+00   3.7627288e-01   2.4839068e-03  -7.0429565e-01  -7.8051638e-01   1.6098404e+00  -3.8679492e-01  -5.8662073e-01   2.2298576e+00   2.3470058e+00   2.8561561e+00   1.4810509e+00   7.3679418e-01  -5.7106034e-01   4.8688723e-01   2.2384848e+00  -1.4528033e+00  -2.6966240e+00  -6.7186667e-01  -8.0413643e-01  -1.8127979e-01  -3.3467727e-01  -2.3599245e-01  -9.3392028e-01  -7.3821201e-01   1.9156046e+00  -5.3838240e-01  -1.0693415e+00   6.1939589e-01  -1.3758611e+00   3.8368309e+00   4.4053804e+00   9.2916034e-01   3.6118872e+00   2.9671978e-01   6.6429355e-01   4.4269009e-01   6.0398563e-01   1.5076164e+00   8.7596496e-01   6.6360212e-01   8.5755568e-01
   6.6300668e-01   1.4697131e+00   3.1868407e-01  -5.8545712e-01   3.5886570e-01  -2.9973259e-01  -5.4558866e-01  -1.9064211e-01   1.0100881e+00  -1.6458666e-01   9.7064535e-02   1.1038681e+00   3.9798095e-01   1.7529920e+00  -6.5021471e-01   3.6141728e-01   1.3002140e+00   2.6913772e+00   1.5583349e+00   2.1428687e+00  -4.8247603e-01   8.7302008e-01  -1.2462403e+00  -1.2367792e+00  -1.0902324e+00  -1.7036126e+00   2.0292885e-01   1.6642319e-02   6.8900940e-01   1.6679510e+00  -8.2330991e-01  -1.3481758e+00  -2.0068850e-01   7.2922097e-01  -2.0958461e-01  -9.2934803e-01   1.3528597e-02  -1.4635168e+00  -2.4922508e+00  -1.5333873e+00  -2.2090360e+00  -3.8573579e+00  -1.3617893e-01   6.9851083e-01   8.6831995e-01   1.6364655e+00  -1.7718606e+00  -6.1804987e-01   1.6271430e+00   1.4368583e-01  -4.4137897e-01  -1.3992840e+00  -1.7848344e+00   9.7014217e-01  -1.4390698e+00  -1.3075485e+00   1.2907425e+00   2.1562560e+00   2.0871200e+00   1.8795419e+00   4.1474052e-01  -3.3796705e-01  -1.4199865e-01   2.7402690e+00  -4.0001758e-01  -2.4430369e+00   1.6235098e-01   4.3199004e-01  -2.1708516e-01   3.4642355e-01  -4.2863935e-02  -1.9260022e+00  -1.2063396e+00   2.1358438e+00  -4.3774971e-01  -1.4488911e+00   4.1028425e-01  -1.8131100e+00   4.0049164e+00   3.6571515e+00   2.3717549e-01   4.2913097e+00   8.1119967e-01   3.2228076e-01   4.1687730e-02   4.1914349e-01   1.8778695e+00   7.3312357e-01   3.1244428e-01   7.1616566e-01
   5.4138484e-01   1.6208739e+00   8.1124912e-02  -8.1472417e-01   3.4572587e-01  -4.1686558e-01  -7.1908421e-01  -3.8381019e-01   9.7897948e-01  -2.4802386e-01   7.4140385e-02   1.1668786e+00   4.0379818e-01   2.0459996e+00  -6.1438072e-01   5.5751276e-01   1.3172676e+00   2.7983072e+00   1.5308335e+00   2.2532556e+00  -3.9352047e-01   9.3447686e-01  -1.6217276e+00  -1.6647360e+00  -1.0621743e+00  -2.0750998e+00   7.3649479e-02  -4.2925151e-02   7.2348704e-01   1.9549283e+00  -6.1345694e-01  -1.7118825e+00  -6.7086672e-01   5.7968193e-01  -1.2625356e+00  -1.1524511e+00   1.8937129e-01  -1.5638112e+00  -2.2091308e+00  -1.2807117e+00  -2.3777157e+00  -3.9020817e+00  -6.4338791e-02   1.1210211e+00   1.0531322e+00   2.1911660e+00  -1.4838704e+00  -1.7223127e-01   1.7808224e+00   3.7796551e-01  -3.0830215e-01  -1.4290988e+00  -2.1003629e+00   1.2022911e+00  -1.2611286e+00  -9.8005928e-01   1.3826055e+00   2.5090274e+00   2.4043282e+00   2.7980032e+00   4.1580937e-01  -2.6613561e-02  -1.2416304e-01   3.2145452e+00  -2.7463017e-01  -2.8267623e+00   5.7553526e-01   1.1124989e+00  -2.5976768e-01   8.5182294e-01   8.9512850e-02  -2.5290292e+00  -1.4990573e+00   2.1695770e+00  -7.8748890e-02  -1.8173793e+00  -5.1043252e-01  -2.4125877e+00   3.6049136e+00   3.5829911e+00  -3.6196692e-01   4.4543787e+00   9.9659681e-01   7.0587471e-01  -1.7356777e-01   3.8788198e-01   2.1306925e+00   1.1516801e+00   1.9076711e-01   8.7038771e-01
   4.4516361e-01   1.5395534e+00  -5.6972226e-02  -7.3033580e-01   2.7973308e-01  -6.6415229e-01  -5.5721040e-01  -3.7620099e-01   7.4852371e-01  -3.9249536e-01   3.4265369e-01   1.2951598e+00   5.8433108e-01   2.1083047e+00  -5.2103086e-01   4.6081900e-01   1.2187802e+00   2.4601123e+00   1.1569553e+00   2.3461115e+00  -3.1211373e-01   6.3215384e-01  -1.6845022e+00  -1.8790800e+00  -9.0425657e-01  -2.1936746e+00   6.7364946e-03  -8.2285704e-02   4.2948284e-01   1.5156835e+00  -3.0344234e-01  -1.7266577e+00  -1.0324136e+00   5.0244084e-01  -1.1737108e+00  -6.3030260e-01   5.9685843e-01  -1.3598820e+00  -2.3350487e+00  -9.3806369e-01  -2.5452022e+00  -4.1607147e+00  -1.0388386e-01   9.7123277e-01   1.2690670e+00   2.1546360e+00  -1.4194407e+00  -5.4177864e-01   1.6653892e+00   2.1716318e-01  -5.1272927e-01  -1.7426163e+00  -2.4222386e+00   8.4035459e-01  -1.5887370e+00  -1.2538135e+00   1.0615263e+00   2.3088073e+00   2.2511328e+00   3.3809249e+00   6.7801869e-01   4.6829592e-01  -1.8583324e-01   3.0544271e+00   1.8298253e-01  -2.5677958e+00   1.0503598e+00   1.7410704e+00  -2.2799933e-01   1.3229864e+00   8.8216150e-02  -2.7480105e+00  -1.9540003e+00   2.1808010e+00   2.1075275e-03  -1.6328551e+00  -8.8737589e-01  -2.6034430e+00   3.1987113e+00   2.9305052e+00  -8.0941893e-01   4.1320362e+00   7.6035912e-01   3.6058338e-01  -2.4814577e-01   3.2596671e-01   2.1666247e+00   8.5767982e-01   7.6543892e-02   8.7086382e-01
   2.7941352e-01   1.5041473e+00  -5.0270536e-01  -8.6754259e-01   2.2993653e-01  -7.9261769e-01  -1.0581115e+00  -5.1077465e-01   3.1476613e-01  -7.3161717e-01   1.4101322e-01   1.2232505e+00   4.4598824e-01   1.9611862e+00  -7.7905179e-01   2.3133639e-01   1.1134001e+00   2.2301222e+00   7.9891008e-01   2.3670321e+00  -2.3341943e-01   4.8303050e-01  -2.0876948e+00  -2.0844156e+00  -8.3688007e-01  -2.1602470e+00  -6.5314095e-02  -1.1715854e-01   7.0431817e-02   9.9082570e-01  -3.3725039e-01  -1.6170594e+00  -1.1398910e+00   5.1945187e-01  -5.4341317e-01   2.0520050e-01   1.3420317e+00  -9.9199390e-01  -1.7486048e+00  -2.2701921e-01  -2.5024281e+00  -4.6331359e+00  -1.3633197e-01   7.9963790e-01   1.4348125e+00   2.0746536e+00  -1.2479258e+00  -7.8462160e-01   1.5976226e+00   2.9968223e-01  -5.2532644e-01  -1.9927237e+00  -2.4946988e+00   3.8441824e-01  -1.8189298e+00  -1.5224777e+00   1.0747274e+00   2.4889367e+00   2.3235851e+00   3.6790174e+00   5.2156274e-01   8.7191076e-01  -1.3973673e-01   3.1576504e+00   7.3255502e-01  -2.1166803e+00   1.4739528e+00   2.6241690e+00  -3.1597501e-02   2.1111960e+00  -6.2602923e-02  -2.9893040e+00  -2.6589142e+00   1.8253960e+00  -4.4382805e-01  -1.7060499e+00  -1.4336076e+00  -3.0316461e+00   3.2459436e+00   2.6918905e+00  -7.9022751e-01   3.9533031e+00   5.1139167e-01  -2.2477666e-01  -3.1920369e-01   3.8408600e-01   2.2170292e+00   4.3986706e-01   5.0686578e-02   1.0245253e+00
   5.7447059e-02   1.3774340e+00  -5.6563756e-01  -7.8424857e-01   2.5755477e-01  -7.9683778e-01  -1.2792327e+00  -7.3382758e-01   5.5616059e-01  -3.6164399e-01   1.2945480e-01   1.1269400e+00   2.1538481e-01   1.8275461e+00  -8.0395529e-01   5.1054435e-01   1.3017858e+00   1.9788864e+00   4.2068362e-01   2.2871258e+00  -1.1487747e-01   3.5526948e-01  -1.9845714e+00  -1.8962809e+00  -7.6992043e-01  -2.0679393e+00  -2.5037359e-02   6.5375827e-02  -2.5225593e-01   8.1528114e-01  -4.2535761e-01  -1.5375446e+00  -1.4274523e+00   7.2025870e-01  -5.8273839e-01   3.6730715e-01   1.4465643e+00  -6.8985149e-01  -1.3862305e+00   2.4745966e-01  -2.7560630e+00  -3.8246809e+00  -8.3755291e-02   9.8609295e-01   1.5366305e+00   2.2734154e+00  -9.7621022e-01  -5.3011524e-01   1.5785852e+00   5.5846439e-01  -2.9064021e-01  -1.5537528e+00  -2.3716267e+00   4.2961544e-01  -1.3649401e+00  -8.2730442e-01   1.1554629e+00   2.6033375e+00   2.5544011e+00   3.8943948e+00   7.9549129e-01   1.2345431e+00  -3.1239920e-01   2.7429352e+00   1.1496889e+00  -1.8599074e+00   1.7264725e+00   2.8770651e+00   1.3786043e-03   2.4639869e+00  -2.9087970e-01  -3.0091556e+00  -3.0975635e+00   1.6864980e+00  -4.5858132e-01  -1.6690732e+00  -2.2189081e+00  -3.1504274e+00   3.0365299e+00   3.0496443e+00  -9.3037194e-01   3.7211618e+00   2.0882864e-01  -1.2673204e-02  -8.8413095e-02   7.4931634e-01   1.7442260e+00   7.2643103e-01   1.5450186e-01   1.1482995e+00
  -2.2235974e-01   1.3033679e+00  -9.2316823e-01  -9.2156204e-01   3.5965020e-01  -7.4237195e-01  -1.8102286e+00  -1.1021705e+00   5.6931982e-01  -3.1874512e-01   7.0744162e-02   9.2876283e-01  -9.8518792e-02   1.4678442e+00  -1.0432531e+00   5.1207995e-01   1.5464548e+00   2.0836336e+00   4.9653782e-02   2.1133389e+00   2.1618194e-01   1.5689369e-01  -2.1847706e+00  -1.7796036e+00  -9.1621781e-01  -2.0775557e+00   1.1847545e-01   1.2292652e-01  -4.1677384e-01   9.1994081e-01  -7.5035496e-01  -1.1632069e+00  -1.8865889e+00   7.4371593e-01  -1.6748354e+00  -2.9088186e-01   1.5078892e+00  -2.7047756e-01  -5.3634507e-01   6.3299213e-01  -2.7304504e+00  -3.2980237e+00   1.5121728e-01   9.8274685e-01   1.6099386e+00   2.4721800e+00  -5.1823983e-01  -1.2479883e-01   1.7230411e+00   1.0857128e+00   1.0273601e-01  -1.0472658e+00  -1.7892114e+00   3.9427486e-01  -6.2132917e-01  -5.9755268e-02   1.7240112e+00   2.9332625e+00   3.1923946e+00   4.0888662e+00   1.1548438e+00   1.5330543e+00   1.2456409e-01   2.1917968e+00   1.3699069e+00  -1.6308403e+00   1.8917868e+00   3.0625108e+00   1.7326360e-01   2.7318855e+00  -6.3223093e-01  -2.9176833e+00  -3.3434910e+00   1.5125854e+00  -8.4154842e-01  -1.8208919e+00  -3.2800775e+00  -2.9045733e+00   3.0657357e+00   4.1209803e+00  -3.2792224e-01   3.0704934e+00   2.4526495e-03  -9.6130901e-02   2.7723284e-01   1.0731339e+00   1.6771928e+00   6.4393683e-01   3.7241902e-01   1.2517154e+00
  -2.6708685e-01   1.1679235e+00  -9.8663399e-01  -8.2062953e-01   9.4375161e-02  -7.9544883e-01  -1.6391211e+00  -1.0218126e+00   5.0497211e-01  -1.2210316e-01   4.9028432e-01   1.0747377e+00  -3.9743944e-02   1.5221651e+00  -8.6127959e-01   8.6423143e-01   1.3356810e+00   1.4870876e+00  -1.5241117e-01   1.6761258e+00   2.2158903e-01   9.7703631e-02  -2.2125988e+00  -1.6235674e+00  -1.1463292e+00  -2.1293120e+00  -9.3869618e-02   3.3857607e-02  -4.5814213e-01   7.4212507e-01  -5.5717555e-01  -9.3997503e-01  -1.9960657e+00   5.7160762e-01  -2.2457044e+00  -4.6414908e-01   1.7434789e+00  -3.3167359e-01   2.5655734e-02   1.2441854e+00  -2.4716468e+00  -2.1380028e+00   3.1765325e-01   1.2182510e+00   1.5079657e+00   2.4633090e+00  -1.9895753e-01   3.5141540e-01   1.4165256e+00   9.1963637e-01   2.4071678e-01  -8.0864076e-01  -1.6741961e+00   3.2006431e-01  -2.5609784e-01   5.3191101e-01   1.5718124e+00   2.7187058e+00   3.0746771e+00   4.1139539e+00   1.3280572e+00   1.7268569e+00   1.5257408e-01   1.7117159e+00   1.3907663e+00  -1.6279426e+00   2.0049893e+00   3.1173821e+00   2.9487187e-01   2.8958022e+00  -7.8816827e-01  -2.4313446e+00  -3.3569067e+00   1.4480666e+00  -5.1951398e-01  -1.3503811e+00  -4.1125723e+00  -3.3721296e+00   1.9610997e+00   3.2978770e+00  -6.9567579e-01   2.5249877e+00   4.7862985e-02   3.9920010e-01   4.2539259e-01   1.1033163e+00   1.6107028e+00   1.2366682e+00   2.4518994e-01   1.3206006e+00
  -2.4717045e-01   1.0212819e+00  -8.9326493e-01  -7.9545817e-01   1.0907198e-01  -6.7753715e-01  -1.3003059e+00  -9.0036720e-01   5.5329250e-01  -3.6870154e-02   9.5252646e-01   1.2501420e+00   3.2536827e-01   1.6572616e+00  -6.6898607e-01   1.1261308e+00   1.5866562e+00   1.6445584e+00  -5.3528927e-02   1.5333970e+00   6.4922427e-01   2.5740787e-01  -2.1004726e+00  -1.5925513e+00  -1.0105986e+00  -2.1300862e+00  -5.7821598e-02   2.4610253e-01  -7.1091672e-02   8.0945620e-01  -4.1634763e-01  -7.7765460e-01  -2.0444366e+00   4.7146668e-01  -2.5073587e+00  -8.3831240e-01   2.1269881e+00  -1.0962905e-02   8.9902453e-01   1.5939430e+00  -2.1032077e+00  -1.1759425e+00   1.9246696e-01   1.0159052e+00   1.5051107e+00   2.2795947e+00  -1.7337566e-01   3.2825465e-01   1.1282997e+00   7.4476308e-01   1.6801540e-01  -6.3247984e-01  -1.8107651e+00  -8.7313832e-02  -2.3328744e-01   8.2721798e-01   1.5352084e+00   2.4806814e+00   2.7097318e+00   3.7843475e+00   1.4333646e+00   1.7883447e+00   3.6777028e-01   1.4786487e+00   1.7246816e+00  -1.4505891e+00   2.3259052e+00   3.2605453e+00   4.0012187e-01   2.9118098e+00  -1.0183779e+00  -1.9116710e+00  -3.0412963e+00   1.4970799e+00  -5.2009510e-01  -1.3005055e+00  -4.2259421e+00  -3.0537320e+00   1.8366330e+00   3.3039628e+00  -1.7604643e-01   2.6018525e+00   4.8493212e-01   1.0204243e+00   6.1926644e-01   1.2528861e+00   1.5268593e+00   1.5457496e+00   1.9613101e-01   1.2489240e+00
  -2.4413724e-01   8.7712989e-01  -9.7980762e-01  -8.3818811e-01   1.0269217e-01  -6.0479361e-01  -1.0938046e+00  -9.6022928e-01   5.5701146e-01   6.8014317e-02   1.2836301e+00   1.2447910e+00   4.8949875e-01   1.4850604e+00  -3.3043425e-01   1.2932066e+00   1.2375125e+00   1.2785050e+00  -2.0978393e-01   1.0007863e+00   1.0222432e+00   2.8698264e-01  -2.1016058e+00  -1.4589807e+00  -1.0211832e+00  -1.7960379e+00  -1.9464733e-02   2.7184737e-01   8.3053535e-02   7.9619426e-01  -2.5663046e-01  -2.8260191e-01  -2.1452093e+00   1.5786141e-01  -3.2415116e+00  -1.2015677e+00   2.0607268e+00   2.2762636e-01   1.4162294e+00   2.1912440e+00  -1.5266643e+00   1.0249944e-01   2.4360317e-01   1.0464537e+00   1.4383177e+00   2.1708558e+00   8.6142959e-02   6.5209986e-01   8.9912087e-01   6.8621568e-01   2.9306769e-01  -2.9071670e-01  -1.4708073e+00  -2.2871845e-01   2.4788162e-01   1.6137478e+00   1.4795476e+00   2.3490167e+00   2.6029415e+00   3.4688183e+00   1.5952733e+00   1.8919220e+00   5.5099215e-01   9.3470031e-01   1.7514773e+00  -1.3962095e+00   2.4431598e+00   3.1461182e+00   6.5340797e-01   2.9738998e+00  -1.2722877e+00  -1.2259706e+00  -2.7520458e+00   1.4313663e+00  -6.0428378e-01  -7.3988905e-01  -5.0444627e+00  -3.4134680e+00   7.1959831e-01   2.9262596e+00  -1.6501357e-01   2.0310744e+00   6.6713785e-01   1.3382445e+00   7.9885679e-01   1.2466404e+00   1.2626292e+00   1.7867807e+00   1.3533967e-01   1.1875962e+00
  -3.4324722e-01   5.9660653e-01  -1.0967122e+00  -7.4752726e-01   3.1143029e-01  -3.8350309e-01  -1.3950710e+00  -8.3107995e-01   2.0775585e-01  -1.3745323e-01   1.0846508e+00   8.5559168e-01   3.7369464e-01   9.7234367e-01  -5.9767908e-01   1.0660431e+00   1.4028969e+00   1.3119096e+00  -4.9014361e-01   7.5132549e-01   1.5075946e+00   5.2186012e-01  -1.7726919e+00  -8.2260679e-01  -6.3481778e-01  -9.3500300e-01   2.7550888e-01   7.0199824e-01   2.1244360e-01   3.2251951e-01  -4.2462756e-01   5.6980450e-01  -1.2873528e+00   7.8760902e-01  -9.4837248e-01   1.8491988e-01   2.6813031e+00   8.8158952e-01   2.4016244e+00   2.5946049e+00  -1.2923044e+00  -4.4304572e-02  -1.5767008e-01   2.5906613e-01   1.3086209e+00   1.2369792e+00  -1.3789975e-01   8.9819639e-03   4.2074766e-01   3.1657185e-01  -4.5325652e-02  -4.2596353e-01  -1.2881347e+00  -1.3238841e+00  -1.8632807e-01   1.1540475e+00   1.4868622e+00   2.2243249e+00   2.0578869e+00   2.0175100e+00   1.2191125e+00   1.7178363e+00   6.1362945e-01   3.3322304e-01   2.3869447e+00   3.0808053e-02   2.3723537e+00   3.3277683e+00   8.6136874e-01   2.9969235e+00  -1.6119816e+00  -6.3984469e-01  -2.6866035e+00   1.0155204e+00  -1.7750693e+00  -1.0641954e+00  -4.5133582e+00  -2.8527375e+00   1.5448882e+00   3.5108248e+00   9.9449557e-01   1.7768400e+00   7.7102883e-01   5.7826443e-01   1.1298508e+00   1.6654150e+00   1.1489118e+00   8.2273900e-01   3.4539542e-01   1.0105940e+00
  -4.0006152e-01   3.4129896e-01  -1.0037088e+00  -6.6827890e-01   2.7294222e-02  -4.4683124e-01  -1.0792884e+00  -9.0799834e-01   2.4856268e-01   1.4421282e-01   1.4539304e+00   6.0412034e-01   3.8139962e-01   6.8176672e-01  -3.4007641e-01   1.4470321e+00   9.2112869e-01   3.8239154e-01  -4.3545246e-01   1.2167233e-01   1.6010254e+00   3.1681381e-01  -1.5535532e+00  -4.7008421e-01  -8.9000567e-01  -8.2113952e-01   1.3874666e-01   5.4679474e-01   6.1413457e-02   5.5126651e-01  -3.9406518e-01   1.0549142e+00  -1.7244660e+00   3.0024531e-01  -1.9373495e+00  -1.9469126e-01   2.2372170e+00   8.2455672e-01   2.6047654e+00   3.0299196e+00  -7.5947946e-01   1.6651971e+00   3.3833695e-01   7.4808625e-01   1.2620837e+00   1.4742736e+00   1.6063893e-01   8.5776948e-01   5.2751217e-01   6.2067890e-01   7.0450652e-01   6.2352984e-01  -3.6484452e-01  -9.5314560e-01   7.5272049e-01   2.2844117e+00   1.4811405e+00   1.9383287e+00   2.0789527e+00   1.5915571e+00   1.5303232e+00   1.4501576e+00   7.9112784e-01  -6.7304956e-01   2.3960787e+00  -4.4663865e-01   2.4161221e+00   2.7868017e+00   8.8853214e-01   2.6920818e+00  -1.9268407e+00  -9.0475251e-02  -2.3794745e+00   9.1608666e-01  -1.2500616e+00  -4.4456238e-01  -5.4512381e+00  -2.9756418e+00  -6.7745848e-02   2.8937059e+00   7.8452871e-01   8.0204944e-01   8.1490045e-01   1.2635600e+00   1.3943075e+00   1.6164946e+00   1.2895199e+00   1.8344648e+00   2.4500490e-01   9.4872406e-01
  -4.7469763e-01   2.0265792e-03  -7.5100263e-01  -3.9430388e-01   4.4664591e-02  -4.5773589e-01  -4.9888038e-01  -7.0899959e-01  -2.6962736e-02  -6.4682846e-02   1.7571753e+00   5.2563763e-01   7.1931058e-01   2.7542815e-01  -2.9198905e-01   1.1893394e+00   1.0678407e+00   5.4530414e-01  -4.5176603e-01   1.4649466e-01   2.2350420e+00   1.7105601e-01  -9.3612109e-01  -7.6678791e-02  -5.5051855e-01  -4.1730346e-01   3.0853787e-01   8.4107724e-01   1.9981356e-01   3.4534503e-01  -4.0066713e-01   1.7415536e+00  -1.8583198e+00   2.8117261e-01  -1.2643015e+00   1.6458569e-01   2.2841933e+00   1.5448692e+00   2.7785165e+00   2.9696286e+00  -3.0746064e-01   2.1265504e+00   6.8999391e-02  -1.3884739e-01   1.3323828e+00   7.7473792e-01  -2.6130512e-01  -9.8204753e-02   3.0290439e-01   2.9295330e-01   5.1926529e-01   9.5535478e-01  -6.7164330e-02  -1.7114386e+00   3.8005715e-01   2.0230746e+00   1.3078465e+00   1.2565765e+00   1.3687510e+00   4.8455184e-01   1.8807702e+00   1.2068835e+00   1.1436802e+00  -1.6298892e+00   3.0272762e+00   2.3194313e-01   2.7902470e+00   2.4478826e+00   9.4322937e-01   2.1554178e+00  -2.3452833e+00   7.1964040e-01  -1.8264971e+00   9.6494838e-01  -1.7546237e+00  -2.6166492e-01  -4.4880158e+00  -1.4742461e+00   1.5297626e-02   3.1208323e+00   1.9219562e+00   3.7452544e-01   9.4250893e-01   9.7730629e-01   1.7540208e+00   1.7671601e+00   1.5025267e+00   1.1573763e+00   3.4331561e-01   5.2180435e-01
  -1.3322105e-01  -2.6636269e-01  -7.3931834e-01  -2.5304864e-01  -2.0701761e-01  -4.7255032e-01   1.2905460e-01  -5.0685897e-01  -2.4224092e-01  -1.0330297e-01   2.2534590e+00   6.3750068e-01   1.0425039e+00   8.2110724e-02   7.9657814e-02   9.6299559e-01   5.3458686e-01  -1.6922397e-01  -5.7860438e-01  -4.9614459e-01   2.1710277e+00  -6.5019984e-02  -9.6420236e-01  -5.5812105e-02  -8.9602018e-01  -2.5942818e-01   2.1652611e-01   5.6222777e-01   2.0979089e-01   1.3188029e-02  -2.3417482e-01   2.2399072e+00  -1.8096136e+00  -2.9847194e-01  -1.5165718e+00  -9.8684087e-03   2.4444615e+00   1.7665399e+00   2.8103705e+00   3.5494235e+00   4.8978046e-01   3.0443578e+00   1.3625981e-01  -3.5129952e-01   1.1145243e+00   2.9821002e-01  -2.7360081e-01  -1.1880848e-01   1.5804309e-02   4.1193258e-02   5.7389325e-01   1.0404391e+00   3.5060863e-01  -1.9945323e+00   4.3431454e-01   2.1566944e+00   9.0902070e-01   6.4994602e-01   9.6052327e-01  -1.1457912e-02   2.0595214e+00   1.2924186e+00   1.3705142e+00  -2.1686871e+00   2.9986475e+00   2.3026335e-01   2.6455920e+00   2.0354887e+00   1.2015606e+00   1.9651711e+00  -2.5332890e+00   1.5579411e+00  -1.4645535e+00   9.4200617e-01  -1.5477655e+00   8.0067407e-01  -4.5946087e+00  -1.5894738e+00  -1.0902205e+00   1.8939460e+00   1.9321297e+00  -4.4309786e-01   9.0857092e-01   8.7563000e-01   1.8855799e+00   1.4056836e+00   1.2203797e+00   1.1643774e+00   1.7178321e-01   3.5664094e-01
   6.7678222e-03  -2.9014712e-01  -6.9033606e-01  -1.6244338e-01  -1.3079770e-01   9.5837802e-02   2.3804450e-01  -4.1159874e-01   1.5413172e-01   3.7177709e-01   1.9314496e+00   1.0099511e+00   7.3462004e-01   1.1892019e-01   1.8818441e-01   1.1628911e+00   6.6839042e-01   3.9316576e-01  -8.1069070e-01  -9.4613560e-01   2.0185372e+00   4.9005439e-01  -8.3633174e-01   1.1573049e-01  -1.0049378e+00   4.1929347e-01   2.9039225e-01   8.8837368e-01   8.0495881e-01  -9.2969427e-02  -2.1832739e-01   2.5739738e+00  -1.6015001e+00  -3.0001428e-01  -2.1540535e+00  -7.7267723e-01   2.2126800e+00   1.8842670e+00   2.8391122e+00   3.2019599e+00   1.1859120e+00   5.0372374e+00  -1.5411430e-01  -6.3401130e-01   6.6618598e-01  -2.0912942e-01  -3.5160581e-01  -2.4997658e-02  -4.6463812e-01  -3.3489755e-01   2.7288116e-01   1.2635924e+00   4.3537896e-01  -2.0181443e+00   5.2223289e-01   2.6555122e+00   1.2040065e+00   5.4140348e-01   9.8352970e-01  -6.8934625e-01   2.3759794e+00   1.3268630e+00   1.6351647e+00  -2.3386111e+00   2.6887661e+00   5.0095133e-01   2.4279578e+00   1.3417061e+00   1.2783675e+00   1.4157044e+00  -2.6075500e+00   2.4453334e+00  -5.6697961e-01   7.3299923e-01  -1.5047940e+00   1.2245264e+00  -3.6403117e+00  -1.1755542e+00  -9.9728408e-01   2.3975795e+00   2.4146808e+00  -3.6352225e-01   8.7726260e-01   1.4881068e+00   2.0683297e+00   1.5598137e+00  -4.7903971e-02   1.0058520e+00   4.1417765e-01   1.0741718e-01
   2.4341535e-02  -3.9047163e-01  -8.6527280e-01   5.1126122e-02  -5.9414212e-01   2.7700534e-01  -1.7391826e-01  -2.7315860e-01  -4.0879860e-02   5.5825454e-01   1.3035833e+00   7.5827720e-01  -1.5641261e-01  -3.5263143e-01  -3.4478645e-01   1.1348857e+00   5.5401441e-01   7.9094439e-02  -1.0276268e+00  -1.5398903e+00   1.4867008e+00   5.2312307e-01  -1.0131299e+00   7.0377785e-01  -1.8934559e+00   4.9945289e-01  -9.5420602e-02   6.7345556e-01   4.8746440e-01  -3.0961717e-01  -8.5121314e-01   2.9917355e+00  -1.2131936e+00  -2.5151149e-01  -2.1912179e+00  -1.1272877e+00   2.3025274e+00   1.6470783e+00   3.3944722e+00   3.3651658e+00   1.4733445e+00   6.1007313e+00   1.4516935e-01  -4.5001120e-01   1.1680789e-01  -5.7210900e-01  -6.1659778e-02   6.9402249e-01  -6.9678519e-01  -3.6141435e-01   7.3372282e-01   1.8602059e+00   1.2684477e+00  -1.7290032e+00   1.1477567e+00   3.0000591e+00   1.6058408e+00   5.8358699e-01   1.1493278e+00  -1.5477752e+00   2.1370345e+00   1.0491349e+00   1.7616591e+00  -2.6586890e+00   2.3058824e+00   6.0908177e-01   1.7287237e+00   5.3664229e-01   1.2328937e+00   9.1061891e-01  -2.7463353e+00   3.1283787e+00  -3.3409741e-01   4.1292166e-01  -1.3883064e+00   1.4454998e+00  -3.3577000e+00  -1.1477347e+00  -1.5395085e+00   2.1669905e+00   2.5607223e+00  -1.0329508e+00   5.0683864e-01   1.6568789e+00   2.3542043e+00   1.6900761e+00  -2.1492241e-01   1.3036413e+00   5.6944770e-01   1.7790180e-01
   1.1020944e-01  -7.8399901e-01  -4.9698215e-01   2.8504634e-01  -3.0766204e-01   3.3397980e-01   3.4819088e-01  -1.7332170e-01  -5.9525128e-02   4.4678556e-01   1.2406749e+00   3.4735456e-01   5.6408496e-02  -8.4215563e-01  -1.9311186e-01   6.5125861e-01   5.6033491e-01  -4.1553779e-02  -1.0953320e+00  -1.4781560e+00   1.7620122e+00   4.2095759e-01  -2.1177649e-01   9.3395988e-01  -1.1740083e+00   1.2052913e+00   3.8146942e-01   1.0883358e+00   4.5036943e-01  -5.2181622e-01  -7.3725879e-01   3.3776953e+00  -1.0191639e+00  -9.7828471e-02  -8.4364390e-02   1.6994772e-01   2.4317445e+00   2.3936172e+00   2.8729853e+00   3.1784098e+00   1.6744310e+00   5.8760012e+00  -2.5122349e-01  -1.2589154e+00   1.8105372e-01  -1.2969529e+00  -7.9152036e-01  -3.5137625e-01  -7.5459136e-01  -5.4556904e-01   4.5141216e-01   1.9467727e+00   1.3581128e+00  -2.4310464e+00   3.8699523e-01   2.2289990e+00   1.0824732e+00  -8.3217632e-02   3.3410148e-01  -2.6271942e+00   2.1724658e+00   7.9867545e-01   1.6094174e+00  -3.3319579e+00   3.2201390e+00   1.3900552e+00   1.9644950e+00   4.3385925e-01   1.0985332e+00   4.7868977e-01  -2.8182837e+00   3.0802055e+00  -5.1853682e-02   2.8073581e-01  -1.6654227e+00   1.3846283e+00  -1.9257672e+00   3.8198006e-02  -8.1096301e-01   2.3992057e+00   3.3171531e+00  -1.1944095e+00   3.9257639e-01   8.4651719e-01   2.4993116e+00   1.6784978e+00  -5.3628974e-01   3.6093579e-01   6.3674875e-01  -2.8977226e-01
   2.7211502e-01  -8.9127557e-01  -4.8428598e-01   2.8644048e-01  -4.8008882e-01   3.4366427e-01   6.2814806e-01  -1.5507268e-01  -3.6829503e-01   2.7310536e-01   1.0212090e+00   1.3106780e-01  -2.4030233e-02  -1.0567850e+00  -1.1428704e-01   3.9569356e-01   9.7242407e-02  -4.2932195e-01  -1.0825900e+00  -1.7476749e+00   1.6156174e+00   4.4351014e-01  -7.2301262e-02   9.3958379e-01  -1.1057895e+00   1.5973642e+00   2.5641683e-01   8.8785045e-01   4.7005645e-01  -5.9760393e-01  -4.8637305e-01   3.6356240e+00  -1.1078687e+00  -5.3112324e-01  -1.9360524e-01   5.4455595e-01   2.1060514e+00   2.2449774e+00   2.2561945e+00   2.9258742e+00   2.1396447e+00   6.0201008e+00  -1.5112329e-01  -1.1720470e+00   8.8969926e-02  -1.3538107e+00  -8.6240597e-01  -2.2418910e-01  -6.2886137e-01  -4.6123467e-01   7.1560422e-01   2.1954775e+00   1.8825073e+00  -2.1840913e+00   2.6834708e-01   2.2097714e+00   1.0154768e+00  -3.2807848e-01   1.9466007e-01  -3.1339930e+00   2.1607158e+00   4.2189666e-01   1.8124341e+00  -3.5825180e+00   2.9952009e+00   1.1147595e+00   1.8076295e+00   9.2539934e-02   1.0958847e+00   1.5709983e-01  -2.5540271e+00   3.1838931e+00   4.7886898e-01  -2.4958032e-02  -1.3704156e+00   1.5594374e+00  -1.5787269e+00  -2.2219337e-02  -1.3530555e+00   1.6622711e+00   3.1159827e+00  -1.7955209e+00   3.3256445e-01   5.3423943e-01   2.2879086e+00   1.3060300e+00  -4.3243724e-01   1.1363885e-01   6.1542001e-01  -5.2498504e-01
   4.0591587e-01  -1.0840715e+00  -2.0976196e-01   5.1091234e-01  -6.5875184e-01   3.1878629e-01   1.1259684e+00   3.3594550e-01  -8.1235720e-01  -4.4077616e-02   8.1454197e-01  -1.6708916e-01  -2.1445412e-02  -1.1704674e+00  -1.8961855e-01   1.1799950e-01  -3.7078272e-01  -9.9128626e-01  -9.1764443e-01  -1.8584579e+00   1.2919807e+00   6.9726699e-01   3.5447126e-01   1.0365390e+00  -6.4142303e-01   2.0055808e+00   1.3893427e-01   1.0068301e+00   4.5779873e-01  -9.3466165e-01  -6.3549693e-02   3.6239021e+00  -5.6026325e-01  -6.1955045e-01   2.0785270e+00   1.9852634e+00   2.7803357e+00   1.9109144e+00   1.8834314e+00   2.5887563e+00   2.4108108e+00   5.7650847e+00  -2.2759518e-01  -1.4450144e+00  -1.1375944e-01  -2.0855579e+00  -1.4021827e+00  -6.9186434e-01  -1.0024053e+00  -1.2489273e+00   3.0265667e-01   1.8152029e+00   1.4866950e+00  -2.7579386e+00  -8.7188280e-01   7.8105545e-01   2.9544068e-01  -1.0092877e+00  -1.0029010e+00  -4.1345768e+00   1.4950040e+00  -1.8371746e-01   1.4591721e+00  -3.6072471e+00   3.4536034e+00   1.3361823e+00   1.9515970e+00   2.5622555e-01   6.9132408e-01  -2.7297890e-01  -2.0700483e+00   2.9791892e+00   8.5639380e-01  -2.7970024e-01  -8.6605508e-01   1.3221771e+00   2.2541471e-01  -4.3301442e-03  -1.5809702e+00  -7.6717475e-02   2.8379934e+00  -1.7385850e+00   4.9427317e-01   2.3691629e-01   1.9364307e+00   8.7249515e-01  -1.4340053e-01  -1.9870870e-01   3.5519801e-01  -8.6506666e-01
   6.6712755e-01  -9.2637192e-01  -2.4738458e-01   3.9780442e-01  -4.8741628e-01   7.7789770e-01   9.6842274e-01   1.9743346e-01  -3.5770376e-01   3.0261843e-01   2.4007077e-01  -2.2942460e-01  -5.8364991e-01  -1.1141179e+00  -2.7036663e-01   8.8074019e-03  -1.0090541e-01  -2.7599880e-01  -1.0307187e+00  -2.1578199e+00   9.3934634e-01   1.1756583e+00   2.3067700e-01   9.8290963e-01  -8.5413406e-01   2.1669472e+00   2.3800684e-01   1.0180321e+00   8.9797107e-01  -4.2427769e-01  -1.3853005e-01   3.3686269e+00  -2.7387952e-01  -6.0481633e-01   8.2310879e-01   6.9472861e-01   2.4880035e+00   1.6413422e+00   1.8961084e+00   2.0756411e+00   2.4001045e+00   6.3226025e+00  -2.5580105e-01  -1.1299349e+00  -6.3276054e-01  -2.0138464e+00  -1.1592293e+00   1.6051927e-01  -1.0380129e+00  -1.1057662e+00   3.3924971e-01   1.8359235e+00   1.5990205e+00  -2.1677394e+00  -5.0638712e-01   1.2638680e+00   7.3401072e-01  -6.0901325e-01  -4.9273617e-01  -4.1798683e+00   1.3640472e+00  -2.2528291e-01   1.5549938e+00  -3.0740978e+00   2.6644238e+00   1.0486929e+00   1.2096264e+00  -2.7377300e-01   6.4059195e-01  -6.8316269e-01  -1.5154591e+00   2.8643879e+00   1.5541902e+00  -3.4410963e-01  -4.3590163e-01   9.6828176e-01   4.5643006e-01  -1.9919236e-01  -1.1097637e+00   6.5382497e-01   2.7821909e+00  -1.6506937e+00   5.4561803e-01   4.9112332e-01   1.8741697e+00   7.8014137e-01  -9.5198292e-01  -2.5004220e-01   5.6471246e-01  -9.0900385e-01
   8.5353279e-01  -9.6609480e-01  -1.5177347e-01   3.3886927e-01  -3.7315626e-01   8.4321656e-01   1.3203961e+00  -3.4407195e-02  -5.5557890e-02   5.1459602e-01   9.2217864e-02  -4.0986521e-01  -6.8456048e-01  -1.2742156e+00   8.3512124e-02  -2.0944551e-01  -4.9277595e-01  -5.4879590e-01  -1.1926179e+00  -2.3810749e+00   7.1456575e-01   1.0799426e+00   3.2353454e-01   6.8806532e-01  -7.3120304e-01   2.3114115e+00   3.6635571e-01   8.8426641e-01   8.5749085e-01  -1.4547417e-01   1.4467882e-01   3.1782367e+00  -6.7996179e-01  -1.1074843e+00  -2.9798644e-01   1.3179945e-01   1.9256537e+00   1.4944864e+00   9.2999730e-01   1.7198789e+00   2.5040133e+00   6.6943050e+00  -1.4416360e-01  -7.6966804e-01  -7.1096274e-01  -1.6574820e+00  -1.0799441e+00   6.4991740e-01  -7.7422958e-01  -7.3248487e-01   5.4289421e-01   2.1408782e+00   1.8388986e+00  -1.4698497e+00  -2.3267701e-01   1.7037284e+00   5.4943364e-01  -7.2617356e-01  -2.8189992e-01  -3.8094348e+00   1.5684412e+00  -1.8310432e-01   1.4391567e+00  -3.1748221e+00   2.2649413e+00   4.6623253e-01   1.0819746e+00  -5.4550736e-01   5.0710056e-01  -9.1795165e-01  -1.0579919e+00   2.4333644e+00   1.9350162e+00  -4.0261536e-01   2.5052536e-01   1.0687063e+00   3.2461922e-01  -5.7196594e-01  -1.7992748e+00   2.6786823e-01   2.0985822e+00  -2.1474846e+00   2.9816572e-01   3.5966579e-01   1.6650502e+00   3.6683218e-01  -1.5636496e+00  -3.4072734e-01   5.3597934e-01  -1.0573028e+00
   1.0810672e+00  -1.0666204e+00   3.2879278e-02   4.3315752e-01  -4.7603721e-01   6.8741077e-01   1.8519832e+00   3.1472413e-01  -6.5837533e-01  -4.7858609e-02   1.4293244e-01  -2.9020924e-01  -2.6481877e-01  -1.0312303e+00   1.6867636e-01  -7.2566522e-01  -5.7712217e-01  -5.9945945e-01  -1.1051859e+00  -2.0017155e+00   4.7686265e-01   1.1618754e+00   6.7337758e-01   3.3720442e-01  -1.3295338e-01   2.3180094e+00   3.0708833e-01   8.2944644e-01   1.1114843e+00  -4.5152806e-01   8.3759472e-01   2.8401008e+00  -4.2338151e-01  -1.1367965e+00   1.2783372e+00   1.7178648e+00   2.5767680e+00   1.4024944e+00   3.0973795e-01   1.2962774e+00   2.5221836e+00   4.9858337e+00  -6.4479361e-01  -1.2133208e+00  -6.7697586e-01  -1.9948886e+00  -1.7187493e+00  -2.1070477e-01  -9.1642668e-01  -1.1821129e+00  -3.9507904e-02   1.3766833e+00   1.1322135e+00  -1.8931064e+00  -1.7651346e+00   2.4928052e-01  -2.3063879e-01  -1.3931671e+00  -1.1353284e+00  -3.9391906e+00   1.2299709e+00  -4.3166437e-01   1.2712306e+00  -2.8842768e+00   2.4069904e+00   7.5510093e-01   1.3005765e+00   1.4506395e-02   3.6156149e-01  -9.4848413e-01  -3.8223267e-01   1.8384654e+00   2.1651408e+00  -6.4135479e-01   5.3270089e-01   4.3843477e-01   1.6656089e+00  -3.0105383e-01  -1.0571218e+00  -9.0702266e-01   2.0017772e+00  -2.0171560e+00   4.8352790e-01  -6.0406546e-01   1.1726407e+00  -1.0173786e-01  -1.0956960e+00  -1.3515865e+00   3.3758460e-01  -1.3423564e+00
   1.0831193e+00  -1.1305399e+00   2.3987881e-01   4.6316045e-01  -3.7554381e-01   7.6467310e-01   1.8235052e+00   3.6796240e-01  -4.5621762e-01   1.5251531e-01  -4.6896878e-01  -8.6928295e-01  -6.7312318e-01  -1.1940348e+00  -1.1115508e-02  -8.0454320e-01  -8.7695498e-01  -1.1557769e+00  -1.0358054e+00  -1.9417391e+00  -1.7224190e-02   1.3667222e+00   9.2575809e-01   2.5651724e-01   4.5346659e-01   2.5107222e+00   3.3792504e-01   9.5201857e-01   6.5832690e-01  -4.9599937e-01   1.0132522e+00   2.2360820e+00  -1.8778183e-01  -1.0952919e+00   3.0956242e+00   2.6923351e+00   2.8607693e+00   9.5448556e-01  -2.8395273e-01   7.5514386e-01   2.1607053e+00   4.7989938e+00  -4.6013486e-01  -8.5299347e-01  -8.0528306e-01  -1.9740260e+00  -1.8467194e+00   5.6108597e-02  -9.0167436e-01  -1.2183277e+00  -1.1337549e-01   1.2918549e+00   6.9957000e-01  -1.7471190e+00  -2.2622237e+00  -6.0207199e-01  -6.9138572e-01  -1.5334403e+00  -1.6427993e+00  -4.1340465e+00   4.7889915e-01  -7.7552913e-01   4.6029787e-01  -2.5405464e+00   2.6850116e+00   6.0330731e-01   1.2993537e+00   4.1294939e-01  -2.4562588e-01  -9.8771245e-01   3.5129283e-01   6.9860919e-01   2.0026076e+00  -1.0661639e+00   1.2093727e+00  -3.4879773e-01   2.7441025e+00  -8.0968632e-01  -1.0670894e+00  -1.9093845e+00   1.1216068e+00  -1.6963287e+00   1.9624836e-01  -7.3740839e-01   6.7624779e-01  -3.9433421e-01  -1.6383565e+00  -1.2334543e+00   2.0360153e-01  -1.3735079e+00
   9.8976508e-01  -1.0281719e+00   9.1030809e-02   3.4345429e-01  -2.7921786e-01   7.0471801e-01   1.5075528e+00   5.6882342e-02  -6.4545785e-01  -1.0935414e-01  -1.1069560e+00  -1.2386607e+00  -1.1076419e+00  -1.4301659e+00  -3.0237022e-01  -1.3906573e+00  -9.6097288e-01  -8.4728434e-01  -1.2674435e+00  -1.6903953e+00  -1.0956730e-01   1.2770833e+00   8.8817523e-01   8.3870627e-02   6.8193995e-01   2.5668253e+00   3.4522400e-01   7.9966663e-01   3.6340041e-01  -4.7773994e-01   9.9514693e-01   1.9685217e+00  -4.4812486e-01  -1.2154163e+00   2.8733458e+00   2.8430422e+00   2.6774189e+00   1.0160787e+00  -7.3250760e-01   4.5734803e-01   1.7737253e+00   3.5992637e+00  -3.8552917e-01  -6.8852244e-01  -8.2133193e-01  -1.6739192e+00  -1.5995725e+00   2.3320612e-01  -5.8660237e-01  -7.7453260e-01   6.4949211e-02   1.2851202e+00   9.5395919e-01  -1.2357367e+00  -2.3257143e+00  -5.8741952e-01  -5.6419811e-01  -1.1821126e+00  -1.2592150e+00  -3.7783918e+00   2.4732309e-01  -7.9662882e-01   3.1869611e-01  -2.2215123e+00   2.3118491e+00   5.0559129e-01   1.1780071e+00   5.6024432e-01  -2.0906116e-01  -8.2610478e-01   8.6321244e-01   5.1369031e-02   1.9370328e+00  -1.3418516e+00   1.0681691e+00  -9.3476519e-01   2.5543348e+00  -1.0733266e+00  -8.3599628e-01  -1.6996939e+00   8.1029670e-01  -1.9661092e+00  -1.1786960e-01  -1.7010707e+00   3.7661102e-01  -5.9087993e-01  -1.5510798e+00  -2.0023859e+00   3.1346707e-01  -1.3500577e+00
   1.2583647e+00  -8.7877793e-01  -1.2207521e-01   3.1399845e-01  -4.5217527e-01   8.8299030e-01   1.3578617e+00   1.6983318e-01  -4.4486613e-01   2.6136934e-01  -1.3154140e+00  -9.6602845e-01  -1.5020156e+00  -1.1165818e+00  -2.9608554e-01  -1.3676922e+00  -1.4830271e+00  -1.5245113e+00  -1.6296260e+00  -2.1079956e+00  -1.2427857e+00   1.4153267e+00   3.7780282e-01  -3.7199810e-01   4.1869193e-01   2.3436054e+00   5.6264135e-02   4.1715592e-01   1.6270425e-01  -8.4599410e-01   1.3437327e+00   1.2750555e+00  -2.7282354e-01  -1.5490653e+00   2.5806275e+00   2.5912076e+00   3.1589065e+00   1.0158996e-01  -1.1961518e+00   2.7052397e-01   1.7151928e+00   3.8836196e+00  -9.1786257e-02  -3.5522069e-02  -1.2545640e+00  -1.5110326e+00  -1.1948678e+00   1.1139289e+00  -8.7405149e-01  -9.7453051e-01  -1.7637314e-01   7.1662724e-01   4.1623169e-01  -7.5801274e-01  -2.4675403e+00  -9.0752434e-01  -9.0991455e-01  -1.2377203e+00  -1.0821136e+00  -2.9223245e+00  -1.1832404e-01  -4.6892641e-01  -1.7575023e-01  -1.6233810e+00   1.5197094e+00   3.2392199e-02   7.8332401e-01   8.3140918e-01  -4.4121265e-01  -5.8233455e-01   1.7062753e+00  -5.2604998e-01   1.7186366e+00  -1.7577585e+00   2.0768268e+00  -8.6724478e-01   2.6130630e+00  -2.6400304e+00  -1.5147464e+00  -3.5019605e+00  -5.5884277e-01  -2.0974560e+00  -6.1379457e-01  -1.6809982e+00  -1.3711972e-01  -1.1293135e+00  -2.6903700e+00  -1.7934063e+00   1.1016546e-01  -1.1206511e+00
   1.1729277e+00  -6.9278347e-01  -1.4743577e-01   2.5947835e-01  -4.2625897e-01   9.4753575e-01   1.0573772e+00  -8.7487225e-02   6.1148855e-02   6.4485852e-01  -1.7606454e+00  -9.6511687e-01  -1.9883610e+00  -1.1182422e+00  -5.8959200e-01  -1.4996431e+00  -1.2464469e+00  -9.9557684e-01  -1.6967142e+00  -1.8370460e+00  -1.5708951e+00   1.2672639e+00   4.8710632e-02  -6.8777057e-01   1.6367705e-01   1.6125967e+00  -5.4636309e-02   2.7098132e-01  -2.5485270e-01  -5.0522064e-01   8.8769251e-01   3.7277521e-01  -7.7577143e-01  -1.6639859e+00   1.3515350e+00   1.2682995e+00   3.0749804e+00   1.2666262e-01  -1.0838741e+00   1.4830183e-01   1.1855812e+00   4.0778871e+00   7.2885143e-02   3.7394413e-01  -1.4549198e+00  -9.4785601e-01  -7.8857070e-01   1.7245233e+00  -7.1417300e-01  -4.9412952e-01   1.4553920e-02   9.8546687e-01   2.2007649e-01   3.2817727e-02  -1.9202256e+00  -4.0684595e-01  -8.0561290e-01  -9.1908557e-01  -5.3702953e-01  -1.9434528e+00  -2.7015483e-01  -1.0652251e-01  -6.3683270e-01  -9.3775645e-01   1.0533953e+00  -4.4519547e-01   7.0840319e-01   8.2530904e-01  -6.3670743e-01  -4.9232581e-01   1.9698739e+00  -1.1967411e+00   1.4186792e+00  -1.6832991e+00   2.4316664e+00  -1.2972880e+00   2.3523657e+00  -2.7335125e+00  -1.5900417e+00  -3.2030981e+00  -1.0352146e+00  -1.7543090e+00  -1.0024788e+00  -1.4192055e+00  -2.4210968e-01  -1.1386026e+00  -3.4448000e+00  -1.4139202e+00   1.5181715e-01  -8.5006466e-01
   1.1390385e+00  -5.9052517e-01  -1.5924814e-02   1.2993835e-01  -8.4354991e-02   1.0665417e+00   9.7235965e-01  -3.0119253e-01   6.2851636e-01   9.9704550e-01  -1.8122441e+00  -8.6251696e-01  -1.9314294e+00  -8.2840333e-01  -4.5366654e-01  -1.4508557e+00  -9.2079220e-01  -4.7630405e-01  -1.7030003e+00  -1.4774442e+00  -1.6839628e+00   1.3458667e+00   1.3010780e-01  -1.0540707e+00   5.3982122e-01   1.1979278e+00   1.9268497e-01   4.0325135e-01  -1.3966395e-01  -1.6547930e-02   9.8132522e-01  -4.7746030e-01  -9.7198476e-01  -1.4403998e+00   1.1147120e+00   1.0330685e+00   3.0940322e+00   2.9585315e-01  -1.0826845e+00  -1.8082152e-02   6.4491679e-01   3.6330678e+00  -1.9798942e-01   5.9888236e-01  -1.4846915e+00  -4.2593226e-01  -7.5040854e-01   1.9871931e+00  -6.2581823e-01  -1.3318212e-01  -2.0359785e-01   9.0253645e-01  -4.5092564e-01   4.2850882e-01  -1.9271335e+00  -1.5634367e-01  -1.1045469e+00  -8.0371598e-01  -3.0413916e-01  -1.0188239e+00  -4.2441103e-01   2.3618050e-01  -1.2448760e+00  -3.8382091e-01   8.3950085e-01  -4.6797227e-01   8.2697263e-01   1.2543419e+00  -7.9829223e-01  -2.6129521e-01   2.3354405e+00  -2.1789515e+00   1.1782053e+00  -1.7028800e+00   2.6151719e+00  -2.1354892e+00   2.0891745e+00  -2.7737298e+00  -9.4219341e-01  -2.5999140e+00  -1.3461020e+00  -1.1771231e+00  -9.9404438e-01  -1.4122012e+00  -4.2154737e-01  -1.0848790e+00  -4.1641592e+00  -1.3704221e+00   1.3829925e-01  -7.1395657e-01
   9.1376837e-01  -4.9491027e-01  -2.5892862e-01  -3.7410592e-02   1.0269233e-01   1.0934349e+00   3.9875004e-01  -5.3086262e-01   6.2930835e-01   1.0344983e+00  -2.4057735e+00  -1.0077583e+00  -2.2436670e+00  -9.3324212e-01  -5.9073471e-01  -1.5846069e+00  -1.3287780e+00  -7.0072933e-01  -2.0106250e+00  -1.2846393e+00  -1.9375143e+00   1.3094994e+00  -6.7190051e-02  -1.3203155e+00   9.5737485e-01   1.3537856e+00   1.8977863e-01   3.6278894e-01  -6.4750101e-01  -4.6696936e-01   1.0040011e+00  -8.5642084e-01  -1.1472830e+00  -1.4542817e+00   2.0184135e+00   2.0127335e+00   3.1569788e+00   3.5969605e-01  -1.5083838e+00  -6.5621454e-02   3.8974774e-01   2.9308103e+00  -1.7221341e-01   8.0030378e-01  -1.3842763e+00  -1.3770041e-01  -4.6403623e-01   2.0374627e+00  -5.5435628e-01   1.9465501e-01  -3.0009617e-01   7.7394293e-01  -6.8123483e-01   7.1312534e-01  -2.0897366e+00  -3.1009715e-01  -1.2929940e+00  -5.4802348e-01  -1.3574631e-01  -4.3882127e-01  -8.6717048e-01   5.0590558e-01  -1.8821064e+00  -1.9029265e-04   7.1266399e-01  -2.4687336e-01   1.0176547e+00   1.8911529e+00  -8.7179944e-01   3.5118558e-01   2.6387412e+00  -2.9382361e+00   5.2895693e-01  -2.3515897e+00   2.2153678e+00  -2.5806856e+00   1.8809605e+00  -3.6199964e+00  -1.0697835e+00  -2.9672144e+00  -2.0571029e+00  -1.0831371e+00  -1.5639298e+00  -2.1496409e+00  -8.7902000e-01  -1.1478142e+00  -4.8906622e+00  -1.8796027e+00   1.2765446e-01  -4.8515456e-01
   7.6438826e-01  -5.6221000e-01  -3.6092462e-01   9.3556658e-02  -3.1811640e-01   5.4457581e-01   5.6045455e-01  -2.3126410e-01  -6.5001967e-02   5.9888332e-01  -1.9616016e+00  -1.2792445e+00  -2.0769419e+00  -9.6582851e-01  -7.5413542e-01  -1.8033723e+00  -2.2369014e+00  -2.0474439e+00  -1.9735338e+00  -1.3438043e+00  -2.3878028e+00   6.3951312e-01  -2.1380912e-01  -1.3965460e+00   9.0245380e-01   6.6665392e-01  -2.5386274e-01  -2.9214565e-01  -1.5064749e+00  -8.7073807e-01   1.2508713e+00  -1.1572236e+00  -1.4071870e+00  -1.9579601e+00   2.8105529e+00   2.8796513e+00   3.6736015e+00  -2.0951950e-01  -1.7374491e+00   1.2639142e-01   7.9856050e-02   1.5556482e+00   6.1928443e-01   1.2018074e+00  -1.3219864e+00  -2.7389477e-02  -2.8505452e-02   2.3213873e+00  -5.2890606e-01   4.5857585e-02  -1.3137503e-01   4.1841960e-01  -6.5925444e-01   6.6368005e-01  -2.3283029e+00  -1.2278028e+00  -2.0176561e+00  -9.8756645e-01  -6.0540432e-01   9.0186996e-02  -1.4271141e+00   3.9156433e-01  -2.3549816e+00  -1.8122213e-01   5.8448500e-01  -5.2234180e-01   1.1414326e+00   2.3774123e+00  -1.1406017e+00   5.8025521e-01   3.0268062e+00  -3.5408928e+00  -1.6037532e-01  -2.5371758e+00   2.6787757e+00  -2.5299610e+00   1.3543263e+00  -4.4930944e+00  -2.5954000e+00  -5.5145445e+00  -3.2500620e+00  -1.9665437e+00  -1.8085425e+00  -2.8449327e+00  -1.3031274e+00  -1.7579816e+00  -3.8477235e+00  -1.6299026e+00  -3.7235706e-01  -2.9034453e-01
   4.3569428e-01  -4.8066083e-01  -9.0356117e-02  -4.2831744e-02   3.1522867e-01   4.8959989e-01   6.3056094e-01  -5.6186878e-01   5.2384444e-01   7.8291348e-01  -1.6565957e+00  -1.4587351e+00  -1.6507327e+00  -9.3643321e-01  -4.9151531e-01  -1.7720499e+00  -1.9597641e+00  -1.1833204e+00  -1.7870471e+00  -8.4087651e-01  -1.5899766e+00   5.1812746e-01   2.4380567e-01  -1.3697699e+00   1.6947772e+00   4.2342586e-01   2.8622683e-01   7.5121539e-02  -1.3193562e+00   1.0572563e-01   1.1906757e+00  -1.6423889e+00  -1.8018021e+00  -1.5491236e+00   2.5086073e+00   2.6684686e+00   3.1412742e+00   5.6085680e-01  -1.4000331e+00   2.5072037e-01  -6.1433590e-01   9.1056753e-01   2.7168469e-01   1.1307635e+00  -1.1056521e+00   4.9140650e-01  -4.3223072e-02   2.1456911e+00  -3.0907740e-01   4.1690161e-01  -3.0218824e-01   6.0237538e-01  -1.0758661e+00   7.3661212e-01  -1.9631048e+00  -5.3315322e-01  -2.3842411e+00  -8.2718112e-01  -4.7266030e-01   6.9366545e-01  -1.4821565e+00   6.0812517e-01  -2.9662404e+00  -7.7319053e-02   6.7553044e-01  -2.0897629e-01   1.6035381e+00   2.6294583e+00  -1.1924402e+00   5.7755269e-01   2.8566984e+00  -4.2644010e+00  -3.4088673e-01  -2.0910716e+00   2.0675892e+00  -3.2654627e+00   4.4377231e-01  -3.8431078e+00  -2.2865437e+00  -4.1693573e+00  -3.0876944e+00  -1.4831559e+00  -1.3346824e+00  -2.8874572e+00  -1.1766061e+00  -1.4527508e+00  -3.8787374e+00  -1.6135548e+00  -3.8268201e-01  -3.1853815e-01
[truncated: 1,027,434 more chars]
