# Supplementary material for: Autistic traits and individual brain differences: functional network efficiency reflects attentional and social impairments, structural nodal efficiencies index systemising and theory-of-mind skills
Source: Mol Autism. 2021 Jan 21;12:3. doi: 10.1186/s13229-020-00377-8 (PMC7818759; doi:10.1186/s13229-020-00377-8)
Supplement: Supplementary file 7 — Additional file 7. Nuisance regressors. Nuisance regressor time series for each subject, as floating-point values in ASCII text format. [file 13229_2020_377_MOESM7_ESM.zip › Paul_Arora_et_al_data/Physiological/BBC/NuisancesRegdour_rsfMRI_aal90_TimeSeries/NuisancesRegdOut_aal90_subj20.txt]

  -1.7129528e-01   3.0243610e+00   2.4894416e+00   1.5396944e+00   3.2504974e-01   1.5137863e+00   5.2236018e+00   2.7698478e+00   3.3254587e+00   2.2980672e+00   3.7102981e+00   7.6353849e+00   6.3201927e+00   1.4792066e+00   3.3342808e+00   3.3978543e+00   1.0165224e+00   4.7562290e+00   1.4816488e+00   2.2259349e-01   1.9164875e+00   2.8393379e+00   1.4475484e+00   4.8651831e-01   2.2966078e-01   2.2538055e+00   2.1107756e+00   4.7269981e-01   1.9832338e+00   3.3463530e+00   2.9859410e+00  -4.7972942e-01   7.9911684e+00   4.6371179e+00  -1.0834199e+01  -6.6828482e+00  -1.2304517e+00  -6.3413391e-01   1.8353363e+00  -6.4287964e+00   5.9510434e+00   4.0328745e+00  -3.1525944e+00  -4.4093106e+00  -3.0221149e+00  -5.7905427e+00  -3.3844145e+00  -4.5005194e+00  -3.7378591e-01  -1.5560918e+00   2.1054587e+00  -5.3936598e-02  -8.8648141e-01  -2.8076566e-01  -1.4931186e+00  -8.0642344e+00   5.2365127e-01   5.1264466e+00   2.3326723e+00  -2.2822600e-01   3.1791248e+00   4.1461769e+00   8.0711096e+00   4.3178164e+00   3.2903703e+00   8.0677179e-01  -3.6548933e+00  -7.5041181e+00  -4.0893698e+00  -6.3302098e+00   1.8562563e+00  -2.2515172e+00   1.3325789e+00   1.1799307e+00   3.3195835e-01   4.1170517e+00  -2.5720787e+00  -3.4737881e-01   2.2587395e+00   4.5394977e+00   8.0349722e+00   5.4381066e+00   5.4417140e-01   6.2322884e+00   3.4770173e+00  -4.6912855e-01  -4.5447380e+00  -4.2220980e+00  -2.7311901e+00  -3.8124272e+00
  -3.4045929e-01   6.8433233e-03   2.2470263e+00   1.7668294e+00   3.1720904e-01   3.2360632e-01   4.1923504e+00   2.3940722e+00   9.6741821e-01   1.4481444e+00   1.5344395e-01   9.3765433e+00   1.5637100e+00   5.6959079e+00   1.8624992e+00   1.6506904e+00  -1.1165742e+00   3.5508578e+00   1.4909022e+00  -4.2326990e-01   1.1624584e+00   2.3592760e+00   1.6537028e+00   1.2847254e+00   1.5292716e-01   1.0131789e+00   4.4956446e-01  -3.1950624e-01  -4.7820217e-01   1.1514843e+00   2.4376660e+00  -7.1737248e-01   7.3885108e+00   4.9042683e+00  -4.3141151e+00   5.0031191e-01  -2.8972147e-01   1.2515802e+00   1.7428011e+00  -1.3486801e+00   6.6141902e+00   4.9983195e+00  -1.4832923e+00  -2.8058442e+00  -2.0227194e+00  -4.5039313e+00  -1.5795825e+00  -3.3982623e+00  -4.2479170e-02  -1.2887411e+00   4.8213533e-01  -1.5179609e+00   9.9035489e-02  -1.0963890e-01  -1.4101638e+00  -5.6689707e+00  -6.2909596e-01   1.8317976e+00   1.6224039e+00  -1.3511926e+00   3.6774494e+00   4.4675756e+00   6.3037794e+00   2.7749311e+00   1.5286604e+00   2.5961607e+00  -2.0026535e+00  -3.7890684e+00  -3.4902904e+00  -4.9504660e+00   1.2002351e+00  -3.2143120e+00  -7.9793750e-01   5.2409929e-01  -4.1184854e-01   4.0910911e+00  -2.4181400e+00  -8.4937031e-01   6.2106812e-01   3.8372569e+00   6.9343328e+00   3.7105401e+00   2.5493849e+00   4.8255149e+00   4.2799093e+00   9.5579993e-01  -1.5883050e+00  -1.8838951e+00  -1.1453297e+00  -1.4071861e+00
   3.8009645e-01  -2.9619771e+00   1.6556088e+00   1.7939359e+00  -5.9856060e-01  -1.0196461e+00   2.8464430e+00   2.1513366e+00  -1.3591116e+00   1.0003989e+00  -2.2391123e+00   1.0948093e+01  -2.4265077e+00   8.4893064e+00   2.7958062e-01   3.4385002e-01  -1.9453296e+00   2.4496607e+00   2.1485854e+00  -4.9853059e-01   6.3614412e-01   2.6068598e+00   1.3856208e+00   1.3794290e+00  -8.0505222e-01   7.2753182e-02  -1.0861309e+00  -1.1310511e+00  -1.7728814e+00   2.5079717e-01   1.9248434e+00  -1.4435712e+00   8.6515050e+00   6.5999664e+00   1.3610962e+00   5.6340251e+00  -8.7175956e-01   3.5101197e+00   8.6705318e-01   2.4498357e+00   7.3778054e+00   7.1741999e+00  -1.6436707e+00  -2.7993354e+00  -1.3523189e+00  -3.3171437e+00  -2.2571999e+00  -3.3512831e+00   2.2842964e-01  -1.5399954e+00  -8.0916664e-01  -2.3852344e+00   5.3976298e-01  -7.3444013e-01  -1.6227656e+00  -3.5656393e+00  -9.1877456e-01  -1.2652057e+00   8.6721745e-01  -1.1492509e+00   3.8666272e+00   4.0824757e+00   4.6423949e+00   1.8297806e+00  -1.0925755e+00   2.8878600e+00  -2.0934079e+00  -1.9557051e+00  -2.7273983e+00  -4.3888653e+00   7.7132819e-01  -2.8112192e+00  -1.9398529e+00   6.2057680e-01  -6.9910084e-01   3.6527465e+00  -2.7492072e+00   7.9494638e-01   4.6777489e-01   3.7931239e+00   5.7608808e+00   2.9466030e+00   3.4658156e+00   4.0169590e+00   3.9484995e+00   1.7581365e+00  -1.9898044e-01  -4.8775468e-01   5.4132167e-02   2.9893807e-01
   1.0627349e+00  -2.3174813e+00   1.7938748e+00   1.6243318e+00  -8.1878512e-01  -1.4368455e+00   3.2687525e+00   2.2017437e+00  -9.8880839e-01   9.4068272e-01  -1.7999635e+00   1.1884477e+01  -2.8204995e+00   8.9503209e+00  -2.3287432e-01   2.6458293e-01  -2.0141704e+00   2.3998920e+00   3.3796709e+00  -5.4641561e-01   9.5795311e-01   4.4720985e+00   1.1606380e+00   3.6165305e-01  -1.9345202e+00  -5.6223965e-01  -1.7094913e+00  -1.4761807e+00  -1.9611287e+00   4.7038398e-01   1.9875467e+00  -1.2774840e+00   9.7657063e+00   6.8039608e+00   1.6340018e+00   4.0067103e+00  -1.2317774e+00   2.8691809e+00  -1.9341662e-01   2.2424191e+00   7.2751032e+00   6.0390930e+00  -2.2699170e+00  -3.0858649e+00  -1.9798012e+00  -4.3484231e+00  -2.0340871e+00  -3.7743926e+00  -3.3795549e-01  -2.1980122e+00  -9.4775688e-01  -2.1701773e+00   6.2860343e-01  -1.1613474e+00  -2.0137853e+00  -4.1619871e+00  -5.8381095e-01  -6.5626415e-01   1.2626487e+00   1.4736938e-01   4.5363204e+00   4.7344895e+00   6.6132559e+00   2.0335447e+00  -1.1213008e+00   2.4036841e+00  -2.6397330e+00  -2.8283418e+00  -2.5424520e+00  -5.0202446e+00   8.1295952e-01  -2.7137567e+00  -1.5985532e+00   8.2467871e-01  -7.7066249e-01   3.2050193e+00  -2.6577711e+00   3.5633471e-01   5.4794695e-01   9.6553542e-01   6.5729317e+00   3.0685156e+00   3.5904067e+00   3.5739530e+00   3.8194634e+00   9.0597887e-01   1.1617711e+00  -1.1432169e+00   3.7863890e-02  -4.9176756e-01
   1.5046751e+00  -1.6911319e+00   2.0320085e+00   1.9937072e+00  -1.0284786e+00  -2.1590484e+00   3.3228268e+00   2.7425297e+00  -1.8636013e+00   3.4388011e-01  -2.5832818e+00   1.2444659e+01  -4.1257231e+00   1.0487393e+01  -8.6987065e-01  -5.8394990e-01  -1.4405010e+00   2.3508208e+00   3.7921047e+00  -1.1723531e+00   2.5670370e-01   3.9169772e+00   1.4389303e+00   8.9085054e-01  -1.8925846e+00  -1.2661570e+00  -2.4908128e+00  -2.2274937e+00  -2.5616345e+00  -5.1920697e-01   1.3335039e+00  -1.7417670e+00   1.0238342e+01   6.8658443e+00   3.3114334e+00   5.9238126e+00  -2.4611596e-01   1.8938644e+00  -2.1275158e-01   2.1730607e+00   6.6949102e+00   6.6961123e+00  -2.2795456e+00  -3.0749634e+00  -1.8746191e+00  -4.2819678e+00  -1.4914975e+00  -3.4416228e+00  -2.7475626e-01  -2.2135108e+00  -1.3675268e+00  -2.4596223e+00   9.4339364e-01  -1.3437973e+00  -1.9064825e+00  -3.6790628e+00  -2.8939034e-01  -2.1115861e-01   1.9345915e+00   1.0649515e+00   4.8872171e+00   5.4302539e+00   7.1417332e+00   1.9507492e+00  -9.1022239e-01   2.7676682e+00  -1.7496521e+00  -2.1398358e+00  -1.1597273e+00  -4.6353322e+00   9.6399834e-01  -3.3284927e+00  -2.1479979e+00   5.2915735e-01  -1.8726393e+00   3.4237686e+00  -3.1677739e+00  -2.0632970e-01   1.0030716e+00   7.0989308e-01   7.0548008e+00   1.8943946e+00   3.8536917e+00   3.0547788e+00   4.2960540e+00   8.9851670e-01   1.4341014e+00  -1.2255866e+00   5.8493921e-01  -4.6017947e-01
   1.3721396e+00  -3.1571123e+00   1.6712117e+00   1.8541809e+00  -1.2808894e+00  -3.2240854e+00   2.4207655e+00   2.4722889e+00  -2.2564086e+00   3.5677087e-02  -3.3823544e+00   1.3065908e+01  -5.8645590e+00   1.2946748e+01  -1.1847357e+00  -1.2150894e+00  -2.3837035e+00   9.1775874e-01   3.4144830e+00  -1.1910937e+00  -2.2074735e-01   4.1144783e+00   1.2633072e+00   3.6588394e-01  -2.8060758e+00  -2.9262814e+00  -3.5285574e+00  -2.9995649e+00  -3.3982574e+00  -1.9294997e+00   3.2076374e-01  -1.7587133e+00   1.0430059e+01   7.1642417e+00   7.9789137e+00   9.3112022e+00  -5.4161733e-01   2.6304267e+00  -1.1940224e+00   4.0579068e+00   5.2232311e+00   6.1497666e+00  -2.8827110e+00  -2.4037352e+00  -1.4846611e+00  -3.3841580e+00  -1.8164957e+00  -3.1065091e+00  -2.8436625e-01  -2.1808808e+00  -2.2129209e+00  -2.7112183e+00   8.7603208e-01  -1.5693395e+00  -1.8355500e+00  -2.1106952e+00  -4.7273344e-01  -2.1267338e+00   2.0298674e+00   7.8190746e-01   5.7205186e+00   5.7868152e+00   6.5829436e+00   8.7160527e-01  -1.6970105e+00   2.7880545e+00  -9.3971654e-01  -1.3501436e+00  -6.8017933e-02  -4.1115944e+00   4.9543913e-01  -2.3055910e+00  -3.1894916e+00  -1.2991780e-01  -2.7599570e+00   1.9012681e+00  -3.7041083e+00  -1.5065716e+00  -1.3678496e-01  -6.4173351e-01   5.5697518e+00   1.2525696e-01   4.2232352e+00   7.7763018e-01   4.2354259e+00   1.0365683e+00   3.4625602e+00  -8.5890738e-01   1.4654994e+00   4.7213545e-01
   2.0195334e+00  -3.2966626e+00   1.3962758e+00   1.6963391e+00  -1.5687585e+00  -3.3819289e+00   1.8583619e+00   2.4061849e+00  -2.9098972e+00  -3.3781490e-01  -3.6074143e+00   1.2300616e+01  -6.6487759e+00   1.2560902e+01  -1.8647255e+00  -1.7590790e+00  -1.6271403e+00   4.0524655e-01   3.8512352e+00  -1.2834475e+00  -5.0486438e-01   3.9279387e+00   8.8663461e-01   3.9628726e-01  -2.8366369e+00  -2.9203398e+00  -3.9333269e+00  -3.1252279e+00  -3.3582313e+00  -1.7978162e+00  -4.2820849e-02  -1.7645479e+00   1.0738301e+01   7.7513675e+00   9.6715406e+00   1.1134921e+01  -2.1019613e-02   2.5135371e+00  -1.4308693e+00   4.3897022e+00   4.8527011e+00   7.4698890e+00  -2.7251023e+00  -2.6281391e+00  -1.4131665e+00  -3.1985644e+00  -1.9195842e+00  -3.1041263e+00  -3.6958913e-01  -2.4638382e+00  -2.4789469e+00  -2.9715938e+00   1.0984217e+00  -1.8411001e+00  -1.9504071e+00  -1.6481870e+00  -3.0730738e-01  -2.1258490e+00   1.4459292e+00   8.5131997e-01   5.1325410e+00   5.5158124e+00   6.0989637e+00   4.5583374e-01  -1.9378021e+00   2.6991891e+00  -1.1061224e+00  -7.3372511e-01   2.3230074e-01  -3.8997187e+00   5.2065598e-01  -2.4630801e+00  -2.8953865e+00   1.7188302e-02  -2.9163761e+00   2.4089661e+00  -3.5340976e+00  -5.3561104e-01   9.5988646e-01  -1.2554074e+00   5.1437379e+00  -3.9647594e-01   4.0682469e+00   8.5072032e-01   3.6411456e+00   9.1567305e-01   3.5741917e+00  -6.3530838e-01   1.8011415e+00   5.5997083e-01
   2.2259457e+00  -8.2026253e-01   1.9846263e+00   1.8177133e+00  -1.4452965e+00  -2.8220920e+00   3.4079593e+00   2.7587890e+00  -1.6559040e+00   6.2386302e-01  -1.4207344e+00   1.2171746e+01  -4.3357913e+00   1.1076103e+01  -1.3321691e+00  -7.7950844e-01   3.7245856e-01   1.3370219e+00   4.5314809e+00  -1.4897901e+00  -7.9698837e-02   5.0808603e+00   7.4790450e-01  -8.4359566e-02  -3.1057954e+00  -2.4908024e+00  -3.4707632e+00  -2.7769504e+00  -2.3016062e+00  -5.5857576e-01  -2.0878140e-01  -1.8519909e+00   1.0674518e+01   6.6953746e+00   6.0203642e+00   7.3961902e+00  -2.0028077e-02   4.3384945e-01  -1.6489892e+00   1.1908875e+00   4.0324890e+00   7.0742947e+00  -3.1244550e+00  -3.3761295e+00  -2.8451922e+00  -5.2870805e+00  -1.3842799e+00  -3.5515924e+00  -1.1037622e+00  -2.5833288e+00  -2.0931396e+00  -2.4947485e+00   8.3472720e-01  -2.1928880e+00  -3.1390489e+00  -4.0497998e+00   3.1856470e-01   1.1774928e+00   2.5977471e+00   3.0007331e+00   5.3058119e+00   6.8007552e+00   8.2472418e+00   1.9995372e+00  -2.7121356e-03   3.4522918e+00  -1.0006085e+00  -1.9121592e+00  -6.7920475e-01  -3.4102434e+00   1.5629274e+00  -2.8703396e+00  -1.8461702e+00   4.8998944e-01  -2.7101545e+00   3.1077524e+00  -3.3070073e+00   5.9463664e-01   2.4278161e+00  -2.6162066e+00   6.8887330e+00   5.5245446e-01   3.7428358e+00   2.2434591e+00   3.5566980e+00  -3.5841060e-01   3.0950689e+00  -2.3098125e+00   8.5242017e-01  -1.0848217e+00
   2.4292630e+00   3.5238165e-01   2.2847652e+00   1.8606191e+00  -1.3146738e+00  -2.9526570e+00   3.9919323e+00   2.8202752e+00  -1.3563626e+00   7.5198497e-01  -6.7522956e-01   1.1244479e+01  -3.7631755e+00   1.0453393e+01  -1.3866994e+00  -9.9547896e-01   1.4854904e+00   1.1191026e+00   5.0319475e+00  -1.2485841e+00  -2.2923727e-01   5.8177047e+00   4.6969188e-01  -8.9933030e-01  -3.5595457e+00  -3.1103862e+00  -3.8782181e+00  -2.8767311e+00  -1.9042530e+00  -8.7101848e-01  -3.2883943e-01  -1.4673057e+00   1.0689205e+01   5.8979697e+00   5.5440270e+00   6.5156846e+00   2.1913456e-01  -9.8551244e-01  -1.6179455e+00   7.6757983e-01   3.3016221e+00   6.3693127e+00  -3.5170085e+00  -3.6290181e+00  -3.6263779e+00  -5.9411405e+00  -9.6488077e-01  -3.6223611e+00  -1.8772098e+00  -2.6682954e+00  -2.2286837e+00  -2.2802033e+00   7.0960496e-01  -2.3617966e+00  -3.7352488e+00  -4.5698899e+00   5.0746041e-01   2.8449806e+00   3.5048435e+00   4.2880512e+00   5.9322880e+00   7.5968563e+00   9.2990831e+00   2.4689521e+00   1.1019259e+00   3.8918121e+00  -2.4776006e-01  -1.2000039e+00  -4.5611033e-01  -2.0548325e+00   2.1247871e+00  -2.7118377e+00  -1.5645207e+00  -2.8645264e-02  -2.7031408e+00   2.6180081e+00  -3.2525642e+00   7.4693957e-01   3.4265079e+00  -4.9596105e+00   7.3324435e+00   3.0953170e-01   3.9540491e+00   1.7592696e+00   3.4002007e+00  -1.1442378e+00   3.6186852e+00  -2.7279042e+00   6.0215410e-01  -1.8554053e+00
   2.8073538e+00  -9.1791475e-01   2.2347462e+00   2.1987689e+00  -1.5874793e+00  -3.7171779e+00   3.3986603e+00   2.3474422e+00  -2.6914624e+00   7.1128534e-01  -1.3581446e+00   1.0656688e+01  -5.5646722e+00   1.1148698e+01  -2.0992791e+00  -1.8802718e+00   1.7996180e+00  -2.5811279e-01   5.2811067e+00  -1.2271247e+00  -9.7910892e-01   5.8226977e+00   3.4969941e-01  -9.2144130e-01  -3.9365356e+00  -3.9474242e+00  -4.8224607e+00  -3.1069951e+00  -2.4086314e+00  -2.4754061e+00  -1.0498957e+00  -1.7802863e+00   1.0246417e+01   5.0995316e+00   8.9139799e+00   9.5509687e+00  -5.5149365e-01  -3.8661635e-01  -1.7358002e+00   2.8829027e+00   1.6409848e+00   7.3152646e+00  -3.3779283e+00  -3.0685271e+00  -3.0053100e+00  -4.7818579e+00  -1.1891733e+00  -3.0728847e+00  -1.9016094e+00  -2.1269364e+00  -3.2900428e+00  -2.7505219e+00   5.7740548e-01  -2.4831957e+00  -4.3616784e+00  -3.0736177e+00   4.6360561e-01   1.8712248e+00   3.9637931e+00   5.1893714e+00   6.6504624e+00   7.5739183e+00   7.9954139e+00   2.2025141e+00   5.6091498e-01   5.2655567e+00   1.6349372e+00   1.7184788e+00   1.1289768e-01   3.3088310e-01   2.4691525e+00  -2.3242782e+00  -2.4313307e+00  -9.1350863e-01  -3.0219130e+00   1.2833184e+00  -3.5229507e+00   2.5691146e+00   3.4634458e+00  -5.6629053e+00   5.8662197e+00  -1.0678145e+00   4.8378315e+00   8.0504939e-01   3.0781117e+00  -7.6836764e-01   5.6609385e+00  -1.5971277e+00   1.2054645e+00  -1.0014522e+00
   2.8168562e+00  -1.1045785e+00   1.8827262e+00   2.0804031e+00  -2.1375109e+00  -4.6526272e+00   2.9376474e+00   2.6839116e+00  -4.2131410e+00  -3.7618213e-01  -2.3105899e+00   1.0764115e+01  -7.3359589e+00   1.2452828e+01  -3.2301287e+00  -3.3063435e+00   1.9909236e+00  -1.1286553e-01   6.0573730e+00  -1.3169735e+00  -1.7802324e+00   4.7443004e+00   1.8625500e-01  -5.4134142e-01  -4.0932268e+00  -4.5717584e+00  -5.5496233e+00  -4.2322336e+00  -2.6155941e+00  -3.0133556e+00  -1.9082038e+00  -2.3557842e+00   1.0695419e+01   6.8202736e+00   1.1110371e+01   1.3419316e+01  -9.0014951e-01  -5.0051595e-01  -2.6055712e+00   3.2028664e+00   8.5807556e-02   9.4129500e+00  -3.3178882e+00  -2.7146933e+00  -2.6688048e+00  -4.5243698e+00  -1.1966820e+00  -2.3804902e+00  -1.4131861e+00  -1.6826242e+00  -3.5154474e+00  -2.4810197e+00   1.1635192e+00  -2.0408362e+00  -3.6601419e+00  -1.7478980e+00   1.7509098e-01   9.9123600e-01   3.2915352e+00   5.5345858e+00   5.2369366e+00   6.8293112e+00   6.6031573e+00   2.2839505e+00  -1.3056604e+00   3.8970601e+00   1.5711857e+00   1.0805211e+00   1.6390429e+00  -2.4118612e-02   2.5315074e+00  -2.7718999e+00  -2.4580906e+00  -4.2090241e-01  -3.3870432e+00   1.2023639e+00  -3.8727360e+00   2.4225703e+00   3.8047996e+00  -4.9947758e+00   5.5386619e+00  -2.0489424e+00   4.3686581e+00   3.0724453e-01   2.3058887e+00  -1.0014545e+00   4.1027191e+00  -1.8285144e+00   1.7240394e+00  -5.6516741e-01
   2.8826552e+00  -2.7151634e+00   9.0333112e-01   1.6059170e+00  -2.7455129e+00  -5.4195363e+00   1.5678696e+00   2.2802016e+00  -5.2930677e+00  -8.0157636e-01  -2.0114571e+00   9.5674642e+00  -7.7647196e+00   1.2152199e+01  -3.8551864e+00  -4.2441947e+00   2.6558106e+00  -1.0054511e+00   5.9327846e+00  -4.3180161e-01  -2.4122339e+00   3.7269333e+00  -6.6145025e-01  -1.0008181e+00  -4.6810557e+00  -5.5154593e+00  -6.0737687e+00  -4.8793202e+00  -1.9173771e+00  -2.9116412e+00  -2.4697889e+00  -2.2893489e+00   1.0969261e+01   8.7028276e+00   1.4213998e+01   1.7381383e+01  -1.1569250e+00   4.3253505e-01  -3.4224789e+00   3.8362267e+00  -4.5676761e-01   1.0957172e+01  -3.9820098e+00  -2.9860529e+00  -2.9254395e+00  -3.9392955e+00  -2.2822788e+00  -2.3366672e+00  -1.6156508e+00  -1.8557710e+00  -4.0463549e+00  -2.4877026e+00   1.2545310e+00  -2.0663366e+00  -3.1044333e+00  -6.9841781e-01  -2.0385438e-01  -1.9249712e-01   2.2573820e+00   4.9539714e+00   3.9567629e+00   5.6832352e+00   5.1638943e+00   1.7506941e+00  -3.0150657e+00   3.0457765e+00   8.0787320e-01   1.2269408e+00   2.2972262e+00  -3.9663643e-01   2.2385782e+00  -1.9049661e+00  -2.0722240e+00  -4.8089439e-01  -3.3505213e+00   6.7183603e-01  -4.4340992e+00   3.4662787e+00   4.5555345e+00  -4.6367305e+00   3.9043697e+00  -2.5444724e+00   3.4386681e+00  -1.2477707e-01   7.2702052e-01  -1.3183861e+00   2.7989599e+00  -1.9823612e+00   2.1772664e+00   5.5019910e-03
   3.1005009e+00  -2.2734117e+00   9.6095279e-01   1.6535117e+00  -2.9288329e+00  -5.6464472e+00   1.6141043e+00   2.1391815e+00  -5.8309549e+00  -9.7650552e-01  -1.5909290e+00   8.6546632e+00  -7.7993818e+00   1.1714500e+01  -4.0213069e+00  -4.7200497e+00   3.5035103e+00  -1.0527865e+00   6.4060553e+00  -3.1199959e-01  -2.8128878e+00   3.4198349e+00  -7.7234207e-01  -9.9679457e-01  -4.6320629e+00  -5.6794400e+00  -6.2758580e+00  -5.0222686e+00  -1.4648404e+00  -3.5242720e+00  -2.8777673e+00  -2.6034900e+00   1.0661786e+01   8.1783837e+00   1.4173726e+01   1.7865516e+01  -1.6051765e+00   2.1853005e-01  -3.5590536e+00   3.8701740e+00  -1.3417283e+00   1.2123194e+01  -4.1360826e+00  -2.9363348e+00  -2.9726174e+00  -3.7146861e+00  -2.5528506e+00  -2.0127899e+00  -1.6352916e+00  -1.2112727e+00  -4.1573344e+00  -2.2513803e+00   1.1851955e+00  -1.8786792e+00  -3.2255454e+00  -2.3216362e-01   6.7657542e-02   4.6463829e-01   2.8603819e+00   5.9713035e+00   3.8670364e+00   5.4235433e+00   5.0380965e+00   2.2333948e+00  -3.0478103e+00   3.0579266e+00   1.5876446e+00   1.5635287e+00   2.9725594e+00   5.3851825e-01   2.4567085e+00  -1.7991948e+00  -2.1755970e+00  -7.2389192e-01  -3.4198645e+00  -1.5077347e-01  -4.7243855e+00   4.4275344e+00   5.1133113e+00  -4.5480264e+00   3.6986243e+00  -3.1006094e+00   3.4812006e+00  -9.9382755e-02   2.7179059e-01  -1.5743112e+00   2.3087658e+00  -2.1145987e+00   2.2422221e+00  -1.0314554e-01
   2.9673018e+00   6.0784834e-02   1.5713930e+00   1.7768769e+00  -2.4772241e+00  -5.0799652e+00   2.3235573e+00   2.0424138e+00  -5.3576474e+00  -1.0025695e+00  -6.8235235e-01   6.5190641e+00  -6.3826468e+00   9.2089833e+00  -3.5794218e+00  -4.7282759e+00   4.4213268e+00  -8.4988659e-01   6.1945150e+00  -5.7207004e-01  -3.2442826e+00   2.8838073e+00  -5.6826359e-01  -8.4960120e-01  -3.7033040e+00  -5.0753463e+00  -6.0458696e+00  -4.5445131e+00  -7.8294350e-01  -3.5913151e+00  -2.8117208e+00  -2.2097500e+00   9.1659122e+00   5.9392948e+00   1.2245943e+01   1.5860270e+01  -1.5137761e+00  -1.0743911e+00  -3.0572715e+00   2.8484323e+00  -2.8562718e+00   1.2042661e+01  -3.7963742e+00  -2.9126494e+00  -3.6109631e+00  -3.8437248e+00  -1.8903093e+00  -1.5182898e+00  -2.1477233e+00  -8.1460337e-01  -4.0278464e+00  -2.2116000e+00   7.4275750e-01  -1.8269387e+00  -3.9115219e+00  -8.6912087e-01   4.6752101e-01   2.5450373e+00   3.8408431e+00   6.6736574e+00   4.1045791e+00   5.4154502e+00   5.2738849e+00   2.5295545e+00  -9.4468332e-01   3.6039453e+00   3.3284212e+00   3.0490606e+00   2.7283008e+00   2.3290595e+00   2.7905510e+00  -2.0228180e+00  -2.3660465e+00  -1.4824424e+00  -3.3296366e+00  -3.7205914e-01  -4.3326035e+00   4.8900710e+00   5.5918141e+00  -4.2012894e+00   3.7305439e+00  -3.2796478e+00   3.6022051e+00   2.7619637e-01   3.2714489e-01  -2.0232635e+00   2.1148305e+00  -2.1344920e+00   1.6893957e+00  -1.1266520e+00
   2.4960098e+00   3.4369433e+00   2.3091615e+00   1.4667396e+00  -1.0008441e+00  -2.1863959e+00   3.7381197e+00   6.7458467e-01  -2.0763806e+00   2.7965072e-01   2.0991352e+00   3.0411804e+00  -1.8383811e+00   3.6566525e+00  -1.3568076e+00  -2.4656864e+00   4.9311836e+00  -1.6320565e-01   5.5852324e+00   5.0687093e-02  -1.7319678e+00   4.3236069e+00  -7.5744555e-01  -1.6346078e+00  -2.0213703e+00  -2.1637651e+00  -3.8275333e+00  -1.8949338e+00   7.7607122e-01  -2.3219354e+00  -1.6325844e+00  -9.3624515e-01   5.4959604e+00   1.1204783e+00   5.3848902e+00   8.1758673e+00  -9.3081287e-01  -1.8607896e+00  -1.3155359e+00   1.4888998e+00  -1.6370700e+00   1.0482279e+01  -2.7512941e+00  -2.9338437e+00  -4.6307235e+00  -5.2094559e+00  -5.1705127e-01  -1.8341594e+00  -3.2640030e+00  -7.4679155e-01  -2.8316582e+00  -1.8964886e+00   8.1007687e-02  -1.5308854e+00  -5.3099348e+00  -3.3885519e+00   1.3164904e+00   6.5471176e+00   4.8013479e+00   6.2489791e+00   4.6820325e+00   5.9163428e+00   6.6628097e+00   3.0845681e+00   3.4181372e+00   5.0111475e+00   4.2240709e+00   3.0778151e+00  -9.4137651e-02   5.2587185e+00   2.7230669e+00  -2.2637979e+00  -1.8420429e+00  -2.1507415e+00  -1.7411681e+00  -6.6934302e-01  -1.9956624e+00   4.7408511e+00   6.4505383e+00  -6.5585734e+00   4.0139399e+00  -1.6571024e+00   4.0768156e+00   2.1223684e+00   6.9113869e-01  -2.5683264e+00   3.5013655e+00  -2.1526225e+00   2.1485951e-01  -2.6858780e+00
   2.1354766e+00   3.7233047e+00   2.1838173e+00   1.1780457e+00  -8.5188215e-01  -2.1446420e+00   3.8379333e+00   7.5707365e-01  -1.6772704e+00   3.9539246e-01   3.1042918e+00   1.5218639e+00  -2.4438087e-01   2.6752015e+00  -9.7891222e-01  -2.6733258e+00   5.4107043e+00  -3.0832680e-01   5.6891952e+00   1.3850918e+00  -1.6523313e+00   4.4665388e+00  -1.4271770e+00  -2.7365342e+00  -2.6300877e+00  -2.8813105e+00  -3.7619372e+00  -1.8569990e+00   2.0264013e+00  -2.2482053e+00  -1.1533500e+00   1.0007943e-03   5.5948349e+00   8.8303419e-01   2.7153607e+00   6.7403672e+00  -7.9182640e-01  -2.2689913e+00  -7.9231126e-01   1.1800901e+00  -1.3465094e+00   1.0018937e+01  -3.4518408e+00  -3.2504801e+00  -5.6985453e+00  -5.2621914e+00  -8.6469689e-01  -2.1364229e+00  -3.9287674e+00  -6.9282635e-01  -2.3014106e+00  -1.2814897e+00   1.6624377e-01  -9.7963686e-01  -4.9570830e+00  -3.6555365e+00   8.1360216e-01   7.4605104e+00   5.1175405e+00   6.3471269e+00   4.7046394e+00   5.7080419e+00   6.9745371e+00   3.6874302e+00   3.6589432e+00   3.9879585e+00   3.5094068e+00   2.4168363e+00  -5.4175943e-02   5.6805844e+00   3.0999009e+00  -1.1151616e+00  -1.1143424e+00  -2.7359263e+00  -9.2175982e-01  -1.4928540e+00  -1.8206152e+00   5.1295897e+00   7.1522278e+00  -7.5031614e+00   3.8844027e+00  -1.2738655e+00   3.6141956e+00   1.9703395e+00  -5.2777721e-02  -3.0507372e+00   2.2942575e+00  -2.3460437e+00  -8.8741501e-02  -2.9558753e+00
   1.5663598e+00   9.3310014e-01   1.1980699e+00   9.3012355e-01  -1.6210181e+00  -2.8825879e+00   2.6431940e+00   6.4106043e-01  -3.0562612e+00   1.2970708e-01   2.5883578e+00   2.3370650e+00  -1.3206594e+00   4.6720944e+00  -1.4779085e+00  -3.1179805e+00   4.6957182e+00  -6.8317241e-02   5.7533911e+00   2.2754640e+00  -1.8380057e+00   3.2714766e+00  -1.7544815e+00  -2.2227469e+00  -3.1474753e+00  -3.3527170e+00  -3.7200680e+00  -2.6798491e+00   2.3901212e+00  -2.2524119e+00  -1.6735259e+00  -6.9639675e-01   5.7670877e+00   3.1920981e+00   3.9130474e+00   1.0799897e+01  -1.8572801e+00  -2.2507578e-01  -1.5159909e+00   1.8383016e+00  -1.3764075e+00   1.2239616e+01  -3.5132106e+00  -2.7195752e+00  -5.2516741e+00  -4.5419442e+00  -1.9473460e+00  -1.7620843e+00  -2.9663568e+00  -8.1440536e-02  -2.3476868e+00  -9.4216558e-01   7.3814168e-01  -1.8821979e-01  -3.4664305e+00  -2.0891682e+00  -2.7999228e-02   4.6593261e+00   3.6349951e+00   5.3153932e+00   2.6933415e+00   4.0998408e+00   4.6803615e+00   3.9003646e+00   2.4177211e-01   2.5782990e+00   1.8845055e+00   5.0940918e-01   6.7971693e-01   4.1830116e+00   2.6932042e+00  -4.0031995e-01  -7.3448634e-01  -1.8917575e+00  -3.9220735e-01  -2.2499046e+00  -2.1932523e+00   6.0182393e+00   6.4683488e+00  -5.5143375e+00   2.4480708e+00  -1.4545242e+00   2.6544691e+00   2.1160620e+00  -1.3997606e+00  -2.5463818e+00   1.1857411e-02  -2.4528895e+00   5.3568237e-01  -1.2600297e+00
   2.0382537e+00  -6.7754326e-01   5.3589817e-01   1.0888677e+00  -2.1262156e+00  -2.8242593e+00   9.9814115e-01   3.1723668e-01  -5.0634751e+00  -9.6019168e-01   1.4776982e-01   1.7961344e+00  -4.0396424e+00   5.5511302e+00  -2.0234168e+00  -4.0584655e+00   3.7393703e+00  -2.1389673e-01   6.1251862e+00   2.4834064e+00  -1.9788699e+00   1.1001255e+00  -1.4957466e+00  -3.2395266e-01  -1.4324962e+00  -1.8728990e+00  -3.4667979e+00  -2.4364134e+00   1.7592522e+00  -3.7334970e+00  -2.0021987e+00  -1.9539619e+00   4.7508034e+00   3.4502601e+00   5.3524763e+00   1.4349969e+01  -1.7828281e+00   2.6796148e+00  -6.0306328e-01   5.3755506e+00   7.4674650e-01   1.6644825e+01  -2.6211651e+00  -1.9961496e+00  -2.7980812e+00  -1.6836802e+00  -3.0929195e+00  -9.5986086e-01  -1.2490724e+00   1.1749964e+00  -2.1454610e+00  -8.1935824e-01   1.4205052e+00   6.0228193e-01  -1.9382233e+00   1.1754616e+00   3.8004381e-01   2.2276907e+00   2.5670129e+00   4.5527916e+00   1.1560210e+00   2.1968436e+00   1.3690829e+00   3.1906352e+00  -2.2129800e+00   1.3615678e+00   1.4287746e+00   3.9107360e-02   2.2600576e+00   4.7046827e+00   1.6241723e+00  -3.9965216e-01  -1.7889749e+00  -1.6275192e+00  -4.6586318e-01  -3.2677569e+00  -1.9693146e+00   7.6970428e+00   6.2991342e+00  -2.5522411e+00   6.7252928e-01  -2.6829005e+00   2.7730069e+00   2.5493516e+00  -1.6711042e+00  -7.2319642e-01  -1.3850939e+00  -5.3656528e-01   1.9228837e+00   1.1604036e+00
   2.3718263e+00  -7.9772991e-01   1.3077294e-01   6.8073654e-01  -2.4973408e+00  -3.3473281e+00  -1.0319694e-01  -5.9846697e-02  -5.8569023e+00  -1.9767743e+00  -2.6597534e-01  -1.0441661e-02  -4.4655977e+00   3.6066378e+00  -2.8809983e+00  -5.0796164e+00   3.1954269e+00  -6.0301857e-01   6.1505911e+00   2.5414556e+00  -2.7030702e+00   1.0748583e-01  -1.6746915e+00  -6.0291106e-01  -1.6571999e+00  -2.3758470e+00  -4.0355684e+00  -2.7822276e+00   2.1515746e+00  -3.3413983e+00  -1.4888245e+00  -1.3979790e+00   4.8221959e+00   3.6442292e+00   6.0747080e+00   1.4219058e+01  -2.2873107e+00   2.8458782e+00  -1.0022678e+00   5.4602112e+00   9.2133808e-02   1.5577311e+01  -2.7932089e+00  -2.2680673e+00  -3.2973406e+00  -7.5429953e-01  -3.4025189e+00  -6.1195531e-01  -1.6621097e+00   8.7893560e-01  -2.3422677e+00  -8.9106793e-01   1.2218534e+00   4.2764210e-01  -1.0526273e+00   1.9504873e+00   4.2891409e-01   1.4855411e+00   2.0887416e+00   4.1937981e+00   4.3966229e-01   1.7343183e-01   8.9705849e-01   2.1881295e+00  -2.7929498e+00  -3.1766268e-01   1.2186867e+00   1.1697413e+00   3.4091644e+00   3.8663770e+00   1.0889890e+00   3.0064054e-01  -1.5266842e+00  -1.8718441e+00  -2.0508501e-01  -3.8330704e+00  -2.1489999e+00   8.5360684e+00   5.4930714e+00  -1.4733032e+00  -6.4858054e-01  -2.8373098e+00   1.9545320e+00   1.7574464e+00  -2.8399682e+00  -1.1322282e+00  -1.9544520e+00  -2.3708263e-01   2.0568388e+00   7.8851480e-01
   2.4861949e+00  -8.2956296e-01   9.7219665e-02   7.1503944e-01  -2.6002505e+00  -3.1517028e+00  -3.3849037e-01  -3.8147674e-01  -5.9333581e+00  -2.2309672e+00  -7.3126090e-01  -2.7416958e-01  -4.7057572e+00   3.4536903e+00  -2.8803654e+00  -4.9124981e+00   2.2706115e+00  -1.5738096e-02   6.6530477e+00   2.9337058e+00  -2.2626921e+00   2.9715376e-01  -1.4405177e+00  -4.7976769e-01  -1.5286723e+00  -1.8266087e+00  -3.5985654e+00  -2.5278917e+00   2.2798247e+00  -3.7301604e+00  -9.5038958e-01  -1.6484241e+00   4.2690829e+00   2.5518157e+00   3.5933319e+00   1.1937183e+01  -2.8269236e+00   3.5624221e+00  -4.6730282e-01   5.9822733e+00   1.3373550e+00   1.5162626e+01  -2.6513983e+00  -2.0370893e+00  -2.8570899e+00  -1.2522769e-01  -3.5376658e+00  -4.3764001e-01  -1.2508330e+00   1.3009393e+00  -1.8001396e+00  -4.0291623e-01   1.3955401e+00   9.1096150e-01  -1.0143644e-01   2.7203053e+00   8.1396622e-01   1.1074555e+00   2.3685358e+00   4.4575417e+00   3.1351131e-01  -8.0397941e-01   8.6467077e-01   2.4323445e+00  -3.4097238e+00  -1.3893455e+00   7.3723024e-01   9.0812417e-02   4.3177011e+00   3.8775435e+00   6.6839248e-01   7.1312468e-01  -1.4977807e+00  -1.7485325e+00   3.9315304e-01  -5.1914152e+00  -1.7489444e+00   8.6167615e+00   4.7454002e+00  -1.3623966e+00  -9.5373845e-01  -2.6416968e+00   1.9195151e+00   1.6872916e+00  -2.9851169e+00  -7.9004846e-01  -2.0699982e+00   9.9745430e-02   2.1918728e+00   1.1633977e+00
   2.0509533e+00   1.2242837e+00   7.7910419e-01   9.4723915e-01  -1.9310906e+00  -2.1430626e+00   4.6938031e-01  -3.9397209e-01  -5.0956110e+00  -1.8019932e+00  -6.2426682e-01  -1.0044730e+00  -3.5422106e+00   1.9668995e+00  -2.0362379e+00  -3.9100518e+00   1.8350159e+00   1.0704413e+00   6.0419233e+00   2.2800398e+00  -1.7883473e+00   9.2497401e-02  -6.1213296e-01   3.3212084e-01  -1.6470388e-01  -4.5693607e-01  -2.7145375e+00  -1.5315656e+00   2.3072972e+00  -3.5272438e+00  -2.0692588e-01  -1.5907880e+00   1.6489472e+00  -1.1811401e+00  -6.0542349e-01   7.1939001e+00  -2.2954823e+00   3.2982714e+00   4.5269324e-01   5.3848041e+00   2.5064361e+00   1.3774276e+01  -1.5465773e+00  -1.6088616e+00  -3.1662142e+00  -1.0112210e-01  -1.9128464e+00   1.6243389e-01  -1.2950013e+00   1.6751822e+00  -1.3333768e+00  -3.9202459e-01   1.2820275e+00   1.0533102e+00  -4.4855940e-01   1.8491454e+00   1.2176874e+00   2.6525247e+00   3.5157875e+00   5.2108093e+00   8.0729643e-01  -6.8262801e-01   1.6030440e+00   2.7145399e+00  -1.4563447e+00  -5.3431702e-01   1.9104280e+00   8.8150029e-01   3.5246962e+00   5.1223886e+00   5.1095065e-01   2.7257465e-01  -2.1958934e+00  -2.1386639e+00   8.0232042e-01  -5.4129496e+00  -4.8655163e-01   8.6975280e+00   3.8549234e+00  -2.4525554e-01  -3.2419263e-01  -1.7839252e+00   2.3392485e+00   2.9466843e+00  -2.0030907e+00  -3.4932418e-01  -2.2101141e+00   4.0972009e-01   1.6678746e+00   9.3679003e-01
   1.0084683e+00   1.7296323e+00   1.1126592e+00   8.8907331e-01  -1.0379890e+00  -6.8665021e-01   8.0922392e-01  -1.0992416e+00  -3.2784184e+00  -8.9295211e-01  -6.8619634e-01  -1.9882786e+00  -1.9350674e+00   6.3395122e-01  -7.5544660e-01  -2.2612447e+00   2.4008316e-01   1.4210996e+00   4.8961659e+00   2.5535268e+00  -6.1466458e-01   9.6713652e-01  -3.3546571e-01   1.1790361e-01   3.9006627e-01   8.0540705e-01  -1.4336958e+00  -1.0197627e-01   2.5381382e+00  -2.9955507e+00   7.6922855e-01  -7.9527228e-01  -9.5086366e-01  -4.7841383e+00  -5.0819255e+00   2.5384575e+00  -2.1322167e+00   3.8709551e+00   1.9550356e+00   5.6023258e+00   3.5536519e+00   1.1042454e+01  -6.2071080e-01  -9.9838057e-01  -3.4591178e+00   6.7929653e-02  -6.7898124e-01   2.9344281e-01  -1.4998526e+00   1.7575054e+00  -5.9512341e-01  -3.5306988e-01   1.0706811e+00   1.3889573e+00  -5.8475439e-01   1.1985489e+00   1.1695230e+00   2.8048635e+00   3.8319734e+00   4.0702767e+00   1.4739563e+00  -7.9197370e-01   1.3737668e+00   2.5031026e+00   4.5982150e-01  -2.2184157e-02   2.3610862e+00   1.2038716e+00   2.1946324e+00   6.7851867e+00   2.5987125e-01   9.3078076e-01  -2.3237032e+00  -2.4582643e+00   2.0578288e+00  -6.0930183e+00   1.1362577e+00   8.0694398e+00   2.4690865e+00  -7.1325281e-01  -8.8896072e-01  -7.5571603e-01   2.9380513e+00   3.0553939e+00  -1.4063282e+00   2.2699409e-01  -4.1895022e-01   1.3156636e+00   1.1227042e+00   1.1769824e+00
   1.3447427e+00   2.4382059e+00   6.6962006e-01   3.2097887e-01  -1.0251874e+00   8.5971824e-02   5.4053691e-01  -9.8531905e-01  -1.9646210e+00  -9.7041621e-01   6.9065695e-02  -2.8266852e+00  -1.2799503e-01  -7.6694539e-01  -3.4610239e-01  -1.4826111e+00  -1.2479348e-01   1.8774293e+00   5.6427416e+00   3.6929901e+00   8.5913127e-01   2.0066252e+00  -8.7541483e-01  -8.4407809e-01  -8.2937564e-02   1.3884863e+00  -3.9382814e-01   5.3111352e-01   3.7383146e+00  -1.7802619e+00   1.9322068e+00  -1.7021413e-01  -6.6643943e-01  -5.3612422e+00  -1.0736036e+01  -2.7123164e+00  -1.5149680e+00   4.1791635e+00   2.6622410e+00   4.5133092e+00   6.1110370e+00   9.5577411e+00  -1.1890389e+00  -1.5036593e+00  -3.5264310e+00   2.1858457e-01  -1.2160868e+00  -5.1995119e-01  -1.4290776e+00   1.2585852e+00   1.0767369e+00   9.2723277e-01   1.5198932e+00   1.9482304e+00   8.5895461e-01   7.9669256e-01   1.5223573e+00   3.5092729e+00   3.3810741e+00   3.8431882e+00   8.1604315e-01  -1.7538629e+00   2.6969897e+00   2.7617442e+00   3.4988887e-01  -2.9488099e+00  -6.0717154e-01  -2.6104623e+00   2.4998406e+00   4.6458763e+00  -5.7905490e-02   2.0116295e+00  -5.7915365e-01  -1.7631372e+00   3.1156789e+00  -6.6870644e+00   1.8873547e+00   7.7339667e+00   2.8764848e+00  -1.8997341e+00  -3.7593558e-01   5.4087385e-01   1.8352815e+00   3.6464557e+00  -2.1376158e+00   2.1264837e-02  -1.4133117e+00   9.5200518e-01   9.2557291e-01   8.4329789e-01
   4.5370679e-01  -4.5414728e-01   1.0403468e-03   3.6866260e-01  -1.7189799e+00  -6.5104683e-01  -6.2670014e-01  -4.4538001e-01  -2.6641613e+00  -8.5781159e-01  -1.8899125e+00  -4.6514004e-01  -1.8910723e+00   3.2886869e+00  -5.2258203e-01  -9.9569931e-01  -1.9646077e+00   1.9505171e+00   4.9077982e+00   3.7245138e+00   1.2066378e+00   1.3800312e+00  -4.3998709e-01   1.4615272e-01  -7.6344247e-01   7.4598049e-01  -2.4915985e-01  -2.7517716e-01   3.2946250e+00  -1.9347200e+00   1.3779665e+00  -1.1479273e+00  -2.8910551e-01  -4.3221594e+00  -1.0128521e+01  -2.0684021e-01  -2.2036225e+00   6.2904300e+00   2.4455902e+00   5.1674442e+00   5.8881052e+00   9.7455217e+00  -1.4799186e+00  -7.5192235e-01  -2.4164781e+00   1.9060494e+00  -2.2383695e+00  -1.6739263e-01   1.6489167e-01   1.7451899e+00   1.3408234e+00   1.2935790e+00   1.9291678e+00   2.3927324e+00   2.5282073e+00   2.7190609e+00   9.8967035e-01  -4.1129262e-01   2.3423012e+00   2.7195639e+00  -8.9461391e-02  -2.8649158e+00   5.8007741e-01   2.4741045e+00  -2.3360014e+00  -4.6479320e+00  -1.9335353e+00  -4.7745479e+00   3.8664825e+00   2.9277101e+00  -4.0346602e-01   3.5235506e+00  -5.7823328e-01  -7.6118876e-01   3.1151131e+00  -7.7197683e+00   1.2001311e+00   7.4252650e+00   9.7439857e-01   7.0938326e-01  -1.6006239e+00   8.5042156e-02   1.2671031e+00   2.7339912e+00  -2.4152933e+00   1.3224026e+00  -2.2649502e+00   1.2481327e+00   1.8081488e+00   3.0322363e+00
   1.3825769e+00  -1.3415970e+00  -7.6532080e-01   8.1076949e-02  -1.9405856e+00  -6.4763364e-01  -2.3116929e+00  -1.0199794e+00  -3.5671841e+00  -1.6191538e+00  -3.4499949e+00  -1.2246623e+00  -3.7826914e+00   2.7303188e+00  -1.2633258e+00  -1.2968299e+00  -3.1316368e+00   1.5158982e+00   5.0627342e+00   3.7369163e+00   1.8088542e+00   1.1516045e+00  -3.5092063e-01   4.3283738e-01  -2.2625472e-01   1.4794405e+00  -8.6851496e-02   2.5141238e-01   2.4410626e+00  -2.4385855e+00   2.1123787e+00  -1.4874240e+00  -1.8665031e+00  -5.7902172e+00  -9.5624572e+00  -1.5132544e+00  -1.5732992e+00   8.4664360e+00   2.6492570e+00   7.8418190e+00   9.2712158e+00   9.1068073e+00  -6.9942406e-01  -3.2416180e-01  -6.1871132e-01   3.9490972e+00  -1.9248650e+00   2.1973188e-01   7.6073305e-01   1.4187372e+00   1.4023480e+00   1.3581588e+00   2.4851755e+00   2.3947234e+00   3.6335888e+00   4.6175550e+00   1.5219993e+00  -1.9022562e+00   1.7468470e+00   2.8871930e+00  -4.5362553e-01  -4.3185289e+00  -1.0749665e-01   1.1207470e+00  -3.8245420e+00  -5.5850346e+00  -2.7746481e+00  -4.2889401e+00   4.7037604e+00   2.5574077e+00  -1.6698210e+00   3.5629838e+00  -1.1646732e+00  -8.1674619e-01   3.2026810e+00  -8.7985872e+00   2.2448648e+00   7.6040546e+00   4.4708000e-01   8.0415618e-01  -2.6136972e+00   3.4275522e-01   1.1977747e+00   2.9486144e+00  -2.5179250e+00   2.4516067e+00  -1.7124476e+00   2.7198505e+00   2.5647474e+00   4.3462577e+00
   1.6932863e-01  -3.2822102e+00  -8.5161527e-01   4.9200880e-03  -1.2530023e+00  -4.3399429e-01  -2.9850794e+00  -1.6613402e+00  -3.4666912e+00  -1.2469654e+00  -5.7422580e+00  -7.0843880e-01  -5.5318847e+00   4.6428454e+00  -1.2507369e+00  -7.2257511e-01  -5.8440000e+00   5.6504581e-01   3.4803063e+00   3.0542995e+00   2.3604056e+00   1.6368414e+00   1.6985633e-01   7.8390616e-01  -1.7896387e-01   1.2045618e+00  -5.6738926e-02   7.5650458e-01   9.2885239e-01  -3.0522275e+00   2.3597133e+00  -1.0608334e+00  -4.6826162e+00  -8.8886613e+00  -8.1939932e+00  -5.4128995e-01  -9.8789046e-01   1.0199473e+01   3.1903222e+00   1.0623309e+01   9.2785131e+00   6.1481392e+00   1.1867626e+00   1.5660679e+00   1.2345501e-01   5.3460363e+00   4.1237547e-01   1.2543262e+00   1.0716786e+00   1.5257169e+00   8.8208754e-01   4.6989960e-01   2.7949501e+00   2.6328666e+00   3.5172477e+00   5.6772426e+00   5.6623191e-01  -4.6231093e+00   1.2831643e+00   1.1734212e+00   3.0245621e-01  -4.4943357e+00  -1.5436698e+00  -4.2916798e-01  -3.5461584e+00  -4.1459141e+00  -1.0672254e+00  -1.2748391e+00   3.9379571e+00   3.9589025e+00  -2.1432967e+00   3.7713801e+00  -2.4217910e+00  -1.3184050e+00   3.4502575e+00  -9.4260577e+00   3.3254839e+00   6.3443579e+00  -2.2937084e+00   5.5694982e-01  -3.9767282e+00   1.0972044e-01   2.6566930e+00   1.8703312e+00  -1.6688082e+00   3.8985356e+00   1.8962837e+00   4.6905108e+00   3.0292113e+00   6.1251536e+00
   8.1342933e-02  -4.2888740e+00  -1.3668855e+00  -8.7474611e-02  -1.4368656e+00  -7.4115192e-01  -4.0129899e+00  -1.5479643e+00  -4.2606680e+00  -1.6592344e+00  -7.5977869e+00  -3.9320047e-01  -7.1452573e+00   5.7213938e+00  -2.0086066e+00  -9.3825820e-01  -6.7501668e+00   4.1144336e-01   3.1269455e+00   2.7465250e+00   2.7099726e+00   1.3083250e+00   3.1189839e-01   1.1230021e+00  -3.6264769e-01   1.0917553e+00  -2.1059633e-02   5.8515093e-01   2.2050263e-01  -3.0779845e+00   2.5371140e+00  -1.4317326e+00  -5.6249529e+00  -9.6383371e+00  -8.1372117e+00  -2.3936019e-01  -3.1020546e-01   1.1233792e+01   3.5193312e+00   1.1607071e+01   1.0208759e+01   5.0725974e+00   1.8387865e+00   2.1040419e+00   1.2758042e+00   6.6683878e+00   1.1983557e+00   1.7437851e+00   1.7697722e+00   1.3296118e+00   9.9304221e-01   5.2080136e-01   3.4431443e+00   2.8151287e+00   4.4762724e+00   6.9568972e+00   3.5668098e-01  -6.3590252e+00   5.8840162e-01   9.0344752e-01  -2.6239085e-01  -5.3780619e+00  -2.6962770e+00  -1.1599817e+00  -4.7186469e+00  -4.9636508e+00  -1.4531371e+00  -1.0488633e+00   4.7972200e+00   3.4785329e+00  -2.4380237e+00   3.6767622e+00  -2.5036870e+00  -8.4554257e-01   3.3771670e+00  -9.4064836e+00   3.6521713e+00   5.7265852e+00  -2.7694953e+00   1.5478629e+00  -4.3466264e+00   3.7511314e-01   2.5665255e+00   1.6197991e+00  -1.6508522e+00   4.7613464e+00   2.1881190e+00   5.6134443e+00   3.5155446e+00   7.2491103e+00
  -5.8466336e-01  -3.7513931e+00  -1.5068013e+00  -1.5451717e-01  -1.3292897e+00  -1.4416459e+00  -4.3162483e+00  -9.8451447e-01  -4.2271021e+00  -2.1111239e+00  -8.0640516e+00   8.4579282e-01  -7.7113790e+00   7.5297821e+00  -2.2091813e+00  -6.6392289e-01  -7.6803985e+00   1.1356213e+00   1.8591209e+00   1.4970246e+00   2.5545454e+00   4.2110291e-01   1.2849785e+00   1.8295542e+00  -3.2022247e-01   2.5219829e-01   1.2411958e-01  -2.6959566e-01  -8.4991194e-01  -3.3123523e+00   2.1839913e+00  -1.9400139e+00  -7.4899452e+00  -1.0793054e+01  -7.2983091e+00  -8.8072677e-01   4.2754587e-01   1.0621625e+01   2.3661039e+00   1.0016937e+01   9.3322870e+00   1.6169831e+00   2.5639339e+00   3.2993068e+00   2.0375683e+00   6.8124918e+00   3.1902870e+00   2.9226710e+00   2.3949763e+00   1.0411305e+00   8.3629396e-01   5.8696507e-01   3.7494720e+00   2.9089037e+00   5.4736518e+00   7.2670786e+00   1.8598716e-01  -7.1474884e+00   8.0992234e-01   1.1993116e+00  -5.4511757e-01  -5.3764072e+00  -2.1119702e+00  -1.7899839e+00  -5.2014573e+00  -5.1504065e+00  -7.8638619e-01  -1.1713586e+00   5.8076457e+00   1.7268625e+00  -3.0308926e+00   2.8424723e+00  -3.1153140e+00  -7.3655400e-01   2.2225936e+00  -9.5168322e+00   3.7033250e+00   1.8679783e+00  -4.6341572e+00   2.6616915e+00  -3.9668873e+00   2.2099417e-01   1.7321268e+00   1.0261421e+00  -9.0325208e-01   4.9706822e+00   1.6480475e+00   4.7157020e+00   3.5130022e+00   7.4696253e+00
  -4.0161602e-01  -1.3523408e+00  -1.1060301e+00   1.4660699e-01  -1.5362942e+00  -1.5705970e+00  -3.8062337e+00   1.5387720e-02  -3.8352526e+00  -2.1482731e+00  -8.0431879e+00   1.2279288e+00  -7.1829946e+00   6.8874094e+00  -2.3616470e+00  -1.3508942e-02  -6.8010218e+00   2.2829052e+00   1.4644293e+00   4.2009434e-01   2.5956654e+00   2.8392408e-01   2.1745597e+00   2.2825135e+00  -2.2200056e-01   5.9348239e-01   5.3480922e-01  -6.1875133e-01  -9.0533622e-01  -2.5023691e+00   2.2540081e+00  -2.7017214e+00  -7.8456225e+00  -1.1993249e+01  -9.5227447e+00  -4.9011749e+00   5.3054644e-01   8.9484193e+00   2.1409762e+00   7.0627718e+00   8.3465499e+00  -6.2814213e-01   2.0827175e+00   2.7873876e+00   2.4265852e+00   6.6688632e+00   3.6294127e+00   3.1304834e+00   2.7578129e+00   4.7029220e-01   1.3030196e+00   1.1146919e+00   3.4509206e+00   2.2835426e+00   5.5959609e+00   6.6329251e+00   1.1558719e+00  -6.0276823e+00   1.7106690e+00   3.0837399e+00  -5.1467505e-01  -5.3280314e+00  -1.2264476e+00  -1.4050614e+00  -4.3791097e+00  -5.9340739e+00  -4.4148513e-01  -1.7523062e+00   6.7963302e+00   1.0812808e+00  -2.6948066e+00   2.4707045e+00  -2.7962798e+00  -2.0267168e-01   1.5410446e+00  -9.1658250e+00   3.4308004e+00   3.3261835e-01  -4.1655932e+00   4.1485088e+00  -2.6166806e+00   1.0455557e+00   7.7819199e-01   1.2117891e+00  -3.5649483e-01   4.6265225e+00   4.0065892e-01   3.5880424e+00   2.8169945e+00   6.3141190e+00
   5.5891515e-01  -1.7596447e+00  -1.7121009e+00  -3.7133362e-01  -1.5328648e+00  -1.0222925e+00  -4.5432533e+00  -1.0433843e-01  -2.6944763e+00  -1.8081626e+00  -7.2725971e+00   7.6318518e-01  -6.4528477e+00   5.8248731e+00  -2.2635604e+00   8.7942414e-01  -6.6870258e+00   1.0508582e+00   1.7395613e+00   8.9074930e-01   3.9370161e+00   1.9375101e+00   1.6777400e+00   1.2899015e+00  -9.2054204e-01   7.9754382e-01   1.2166898e+00   2.4570943e-01  -7.2141986e-01  -1.7641461e+00   2.7264985e+00  -2.3707725e+00  -7.7076540e+00  -1.2565219e+01  -1.0600936e+01  -7.9739556e+00   1.0972022e+00   9.5939024e+00   2.0815949e+00   7.0608613e+00   9.3953737e+00  -2.5220306e+00   1.7327291e+00   2.7668845e+00   3.6521123e+00   7.5490361e+00   2.9631127e+00   2.3500181e+00   2.9449874e+00  -2.9089908e-01   2.0766091e+00   1.7273444e+00   3.5361358e+00   2.1985359e+00   5.8892014e+00   6.6937785e+00   1.6859497e+00  -6.0420821e+00   1.1228709e+00   3.2945092e+00  -3.6948170e-01  -5.6192209e+00  -1.8777339e-01  -1.9813783e+00  -4.4437826e+00  -7.1680359e+00  -2.1635232e+00  -3.2560406e+00   6.5053870e+00  -3.9330661e-01  -2.7603640e+00   3.3929377e+00  -1.5228510e+00   8.3590792e-02   1.5568781e+00  -9.6606856e+00   3.6154965e+00   4.4069997e-01  -3.5573279e+00   1.9328531e+00  -2.7199753e+00   1.5324051e+00   8.0327138e-02   1.3607264e+00  -8.9187805e-01   4.6728278e+00   1.8754454e+00   3.6072057e+00   2.8383741e+00   6.2662949e+00
  -7.8951715e-01   3.8470790e-01  -7.4897456e-01  -1.5496156e-01  -4.1786462e-01   8.6292293e-01  -2.9749059e+00  -1.0057067e-01   6.1923138e-01   3.5982585e-01  -5.8241698e+00   6.2159774e-01  -3.1558814e+00   3.9633269e+00  -3.8239716e-01   4.0128464e+00  -6.4486034e+00   1.2397092e+00  -4.3196096e-01  -1.2745434e-01   5.2780965e+00   3.6967795e+00   2.4248340e+00   1.2656356e+00  -3.9096300e-01   2.3804152e+00   3.0192841e+00   1.7943953e+00  -3.6732215e-01  -3.5496267e-02   2.8431976e+00  -1.9897645e+00  -1.0483991e+01  -1.6752815e+01  -1.4712631e+01  -1.4012816e+01   1.0981448e+00   8.1329106e+00   2.9661316e+00   3.9475011e+00   6.5183563e+00  -6.4402958e+00   2.2568056e+00   3.2782672e+00   3.5980010e+00   6.8015329e+00   4.2098410e+00   2.3041916e+00   2.8563573e+00  -5.3493192e-01   2.7363088e+00   1.8814341e+00   2.5013395e+00   1.7911097e+00   4.0474421e+00   4.2758724e+00   2.0528956e+00  -4.4856996e+00   1.9586789e+00   3.2311837e+00   8.7060775e-01  -4.1569573e+00   3.4010871e-01  -1.4903607e+00  -5.0438149e-01  -5.2423482e+00  -2.7354804e-01  -2.6401180e+00   3.8926749e+00   1.6072907e+00  -1.7878078e+00   3.5855924e+00  -1.0465993e+00   1.8850843e-01   1.7938191e+00  -9.1564747e+00   4.4180254e+00  -1.1017723e+00  -3.7943056e+00   1.6769420e+00  -2.1078061e+00   2.9174950e+00   3.2072631e-01   1.9299897e+00   3.2046589e-01   4.6744745e+00   4.3199898e+00   3.2106648e+00   1.3735207e+00   5.2474742e+00
  -3.8854342e-01  -1.7424059e+00  -1.4141747e+00   9.9528056e-02  -9.6357891e-01  -8.5893681e-01  -4.2534455e+00   4.4816274e-01  -1.9338701e+00  -8.5208317e-01  -8.0338893e+00   1.8403434e+00  -6.6479553e+00   7.3599045e+00  -2.0896392e+00   2.2061541e+00  -6.3274983e+00   4.4094762e-01  -4.8274802e-01  -8.4177609e-01   4.2842509e+00   2.1159797e+00   2.7360747e+00   2.1658695e+00  -8.2006438e-01   5.8883180e-01   1.9320025e+00   3.0748630e-01  -2.0483027e+00  -1.8773637e+00   1.8264841e+00  -3.1208178e+00  -1.0202246e+01  -1.5073476e+01  -9.4466852e+00  -8.1183466e+00   2.1341242e+00   8.3526178e+00   2.4193852e+00   5.5065381e+00   5.9091989e+00  -6.2963700e+00   2.8464816e+00   4.3501433e+00   5.7352220e+00   8.4164177e+00   4.8208694e+00   3.3290822e+00   3.9830687e+00  -2.0611026e-01   1.8310481e+00   1.5688152e+00   3.3635941e+00   2.0759115e+00   5.3256711e+00   6.8120656e+00   1.5739990e+00  -6.6969118e+00   1.4483833e+00   3.6262009e+00   2.1982172e-01  -4.4622149e+00  -8.2629441e-01  -2.2027740e+00  -3.1307605e+00  -5.1404236e+00   4.4201453e-01  -1.1944720e+00   6.2895637e+00   5.8328154e-01  -1.9013902e+00   2.4828027e+00  -1.7023117e+00   2.8767259e-01  -4.6113623e-03  -8.8882710e+00   2.9529607e+00  -2.4733570e+00  -3.9275125e+00   2.6219629e+00  -2.2463226e+00   1.2995928e+00   2.0881875e-01   6.0829030e-01   4.4536320e-01   5.3962280e+00   4.0932792e+00   3.6617803e+00   2.5186508e+00   6.6775475e+00
   3.0231804e-01  -2.9124715e+00  -2.1996752e+00  -3.0082510e-01  -1.5115028e+00  -1.8131392e+00  -5.4174951e+00   4.3210140e-01  -2.8988658e+00  -1.2422770e+00  -8.0204972e+00   1.8873656e+00  -7.9002636e+00   7.3136512e+00  -3.1596223e+00   1.5463427e+00  -5.6979746e+00  -6.9537899e-01  -8.2081796e-01  -1.1389250e+00   3.8828625e+00   2.0210538e+00   2.5072299e+00   1.7589670e+00  -1.6036338e+00  -3.8709413e-01   1.3442058e+00  -3.2335880e-01  -2.6187233e+00  -1.7464509e+00   1.4178196e+00  -3.4787983e+00  -9.9483972e+00  -1.3672535e+01  -4.9413280e+00  -6.1281433e+00   1.9701926e+00   8.8045542e+00   8.1427993e-01   5.9396271e+00   4.9912027e+00  -7.0428266e+00   2.4403738e+00   4.4247462e+00   6.8697737e+00   9.2605462e+00   4.3523069e+00   3.4361834e+00   4.1689821e+00  -9.1789043e-01   1.0849829e+00   1.4473266e+00   3.3296190e+00   1.4768373e+00   5.3004272e+00   7.7969088e+00   1.5593028e+00  -7.9973081e+00   7.1033727e-01   4.2449398e+00  -2.0446162e-01  -5.0380713e+00  -1.1474384e+00  -3.0643689e+00  -4.8541417e+00  -5.4995354e+00   2.5501465e-01  -1.5996213e-01   6.7146205e+00  -6.5995383e-01  -2.2121975e+00   2.5000142e+00  -1.6820255e+00   3.7482375e-01  -9.7980299e-01  -8.9051864e+00   2.1451082e+00  -3.0913638e+00  -3.4532241e+00   2.6511131e+00  -2.7524547e+00   1.2045832e+00  -6.2119048e-01   1.0347639e-01  -2.2129974e-01   5.2051856e+00   3.9885247e+00   3.3958347e+00   2.7000566e+00   6.7926061e+00
   7.2894880e-01  -2.8631293e+00  -2.4197800e+00  -4.4986727e-01  -1.5138751e+00  -2.0615569e+00  -5.7769618e+00   3.4739853e-01  -2.8034669e+00  -1.6410491e+00  -7.7789992e+00   1.3801205e+00  -8.0917529e+00   6.6713667e+00  -3.6974834e+00   1.1597665e+00  -5.1507889e+00  -1.7508964e+00  -1.0023846e+00  -1.3890038e+00   3.6880341e+00   2.3115637e+00   2.3864122e+00   1.2810776e+00  -2.0219870e+00  -9.0782981e-01   1.2052888e+00  -5.6688026e-01  -2.9719301e+00  -1.8845169e+00   1.0805044e+00  -3.4009998e+00  -9.7210179e+00  -1.3085665e+01  -2.6425422e+00  -5.4464397e+00   2.1443564e+00   7.9697441e+00   3.7773764e-01   5.4913354e+00   2.9218630e+00  -8.4260941e+00   2.2250389e+00   4.7064285e+00   7.9944213e+00   9.7406379e+00   4.1844415e+00   3.4655847e+00   4.3075654e+00  -1.2975520e+00   9.2776917e-01   1.5741673e+00   3.1734204e+00   1.3438763e+00   5.3571101e+00   8.2856547e+00   1.7569032e+00  -8.1556059e+00   3.6324051e-01   4.2371349e+00  -2.3059357e-01  -5.1627836e+00  -9.6809046e-01  -3.5627567e+00  -4.9309287e+00  -5.8889009e+00   6.9612146e-01   3.3699075e-01   7.2757836e+00  -1.2114212e+00  -2.1399487e+00   2.2378289e+00  -1.2249755e+00   3.0738382e-01  -1.9551243e+00  -8.8000985e+00   1.2579182e+00  -4.7890135e+00  -2.9212041e+00   1.6546728e+00  -2.8841064e+00   6.3984242e-01  -1.0792353e+00  -9.6962147e-01  -4.5040147e-01   4.7699466e+00   5.1346220e+00   3.2106193e+00   2.6774294e+00   6.2166505e+00
   9.9635773e-01  -2.8327675e+00  -2.7946539e+00  -6.7955348e-01  -1.3056245e+00  -2.3102045e+00  -6.2444359e+00   2.8167291e-01  -2.8939420e+00  -2.2431843e+00  -7.2469291e+00   7.0903609e-01  -8.0355823e+00   6.1154075e+00  -4.1124598e+00   4.7151130e-01  -4.4268100e+00  -2.6711702e+00  -1.5647975e+00  -1.7371285e+00   3.1801147e+00   1.5482258e+00   2.2231337e+00   1.1831502e+00  -1.9306596e+00  -1.5534726e+00   1.1297745e+00  -8.6754800e-01  -3.4774128e+00  -2.1685436e+00   5.4277404e-01  -3.2237448e+00  -9.9951433e+00  -1.1992565e+01   3.1114118e-01  -3.4864205e+00   3.2098836e+00   6.8725228e+00  -1.2380693e-01   4.7656257e+00   1.3425113e+00  -9.4560578e+00   2.5443181e+00   5.2591457e+00   8.9949775e+00   9.9568647e+00   4.6385724e+00   3.7523024e+00   4.3829773e+00  -1.5523717e+00   6.3273085e-01   1.4582290e+00   3.2803911e+00   1.4771930e+00   5.6603530e+00   8.5951364e+00   1.6150862e+00  -7.8721286e+00  -1.5381802e-01   3.8191933e+00  -7.1731052e-01  -5.0524816e+00  -6.8655678e-01  -4.2012930e+00  -5.0467854e+00  -5.7778976e+00   1.1236493e+00   9.1960979e-01   7.6513752e+00  -2.1821666e+00  -2.2678183e+00   1.2556364e+00  -1.0137559e+00   6.7740582e-02  -3.3235634e+00  -7.9053453e+00   4.4626073e-01  -6.8809933e+00  -2.4972076e+00   1.1324980e+00  -2.9060690e+00  -1.6832947e-01  -1.8468747e+00  -1.6212198e+00  -5.3392559e-01   4.3292581e+00   5.3390830e+00   2.7709984e+00   2.7555582e+00   5.8056632e+00
   7.4746062e-01  -3.1853717e+00  -2.9395045e+00  -7.7486590e-01  -1.2934770e+00  -2.5973724e+00  -6.3332465e+00   4.8946696e-01  -3.2636508e+00  -2.1774439e+00  -6.9145783e+00   5.6147113e-01  -8.1501542e+00   5.8117123e+00  -4.4496551e+00   1.3726426e-01  -3.4986549e+00  -3.3343803e+00  -2.6513637e+00  -2.1494575e+00   2.3714196e+00   8.6895043e-01   2.2352703e+00   1.3356721e+00  -1.9029622e+00  -1.9561287e+00   8.5568434e-01  -1.2739703e+00  -3.8545437e+00  -1.9017587e+00  -2.8036905e-02  -3.1944518e+00  -1.0101073e+01  -1.0537060e+01   3.9316550e+00  -7.3753289e-01   3.2263323e+00   6.2209454e+00  -9.6518902e-01   4.3480123e+00  -1.0523539e+00  -9.3731284e+00   2.6128229e+00   5.4724930e+00   9.5024294e+00   1.0030147e+01   4.5806625e+00   3.9736365e+00   4.4275782e+00  -1.8599751e+00  -4.8691221e-02   1.0318332e+00   2.9742640e+00   1.0763953e+00   4.8802685e+00   8.6868638e+00   1.1102713e+00  -8.3897877e+00  -8.0538708e-01   3.5043391e+00  -1.1538554e+00  -4.8462064e+00  -1.6892820e+00  -4.5251923e+00  -5.4042311e+00  -4.9831028e+00   1.9885478e+00   2.6927111e+00   6.9329756e+00  -2.0335409e+00  -2.1232708e+00   8.6607559e-01  -1.1703337e+00  -1.4414344e-01  -4.1126028e+00  -6.8637038e+00  -1.8074737e-01  -7.9483174e+00  -1.8806507e+00   1.7890856e+00  -3.1475473e+00  -3.5153660e-01  -2.2988072e+00  -1.8914358e+00  -6.2597634e-01   4.1165115e+00   4.7504378e+00   2.5055248e+00   2.4182645e+00   5.6008079e+00
   1.0560171e+00  -2.7452072e+00  -3.1791946e+00  -1.1002964e+00  -1.1755216e+00  -2.6200207e+00  -6.1653736e+00   3.2663786e-01  -3.1155236e+00  -2.4789999e+00  -5.6529359e+00  -1.3540822e-01  -7.3983139e+00   4.4500140e+00  -4.8216994e+00  -4.6729411e-01  -2.3114436e+00  -3.7313215e+00  -2.4927747e+00  -1.9359646e+00   2.1160411e+00   1.0283061e+00   1.6735825e+00   5.9663094e-01  -2.2012028e+00  -2.2492588e+00   8.1261529e-01  -1.4808440e+00  -3.7138694e+00  -1.5730702e+00  -2.2846365e-01  -2.8445580e+00  -9.6481481e+00  -8.8432298e+00   5.2355614e+00  -1.5377604e-01   3.4512249e+00   5.0039070e+00  -1.6004614e+00   3.4127606e+00  -2.2483933e+00  -9.5610449e+00   2.4284254e+00   5.4279585e+00   9.8176828e+00   9.3360973e+00   4.5029588e+00   3.7413431e+00   4.1769480e+00  -2.1628001e+00  -1.1613103e-01   1.2947976e+00   3.0061593e+00   1.1551038e+00   4.6772245e+00   8.3202456e+00   9.1722436e-01  -7.4771253e+00  -1.3522787e+00   3.4833450e+00  -1.7467448e+00  -4.6494600e+00  -1.0868575e+00  -4.2778235e+00  -5.7183816e+00  -5.1977211e+00   1.6846666e+00   2.3317250e+00   6.5696389e+00  -2.8602900e+00  -2.0891602e+00   5.9000562e-02  -4.5894094e-01  -2.3547473e-02  -4.6632724e+00  -5.8951082e+00  -7.4402033e-01  -9.4595661e+00  -6.7189331e-01   6.0731495e-01  -2.5595533e+00  -2.3401210e-01  -2.9379901e+00  -2.0108949e+00  -1.0487179e+00   3.1732794e+00   4.3182489e+00   1.8234844e+00   2.0437910e+00   4.6249271e+00
  -3.3975335e-01   1.9787842e+00  -1.3637513e+00  -4.9991744e-01   8.3108253e-02   3.5112676e-01  -2.6577532e+00   2.9588133e-01   1.5027885e+00   5.1600822e-01  -1.8671387e+00  -6.6749073e-01  -1.2233255e+00  -2.9250986e-01  -1.7437689e+00   3.4805809e+00  -1.8532471e-01  -1.7798257e+00  -4.4048573e+00  -2.7323767e+00   3.1721314e+00   2.6262804e+00   2.4918502e+00   7.2224657e-01  -6.3807009e-01   1.0988277e+00   3.4049599e+00   5.9340283e-01  -2.2176252e+00   1.3806919e+00  -2.1639826e-01  -2.6734567e+00  -1.1294106e+01  -1.1287639e+01  -1.5445180e+00  -8.9702456e+00   2.2383280e+00   1.3654452e+00  -4.6025908e-01  -2.6101197e+00  -5.5467804e+00  -1.1472511e+01   1.8717610e+00   4.3386640e+00   8.2120299e+00   6.0857408e+00   4.3463802e+00   2.7874264e+00   3.4493463e+00  -2.0780048e+00   9.0218639e-01   1.7898482e+00   9.1751954e-01   2.2054627e-01   1.5539345e+00   3.5319163e+00   2.1967863e+00  -2.6315350e+00   3.4875622e-01   4.3368419e+00  -7.5813183e-01  -2.1347547e+00   3.6248836e-01  -1.9017944e+00  -1.5091510e-01  -2.5753009e+00   3.4150205e+00   1.1391716e+00   2.7115618e+00   1.8749774e-01  -6.5787959e-01  -2.7298975e-01   4.3576862e-01   5.6368982e-01  -4.0894001e+00  -4.1226025e+00  -2.9025264e-01  -1.0042565e+01   5.5796603e-01   9.8379030e-01  -5.7544132e-01   2.1117104e+00  -3.2757366e+00  -3.1098508e-01   3.7287530e-01   1.7054902e+00   4.1022459e+00  -4.2664718e-01  -7.1199774e-01   1.5319037e+00
   1.5293804e+00   2.6208329e+00  -1.4981386e+00  -4.2899589e-01  -5.0038617e-02  -5.9347942e-01  -3.0446959e+00   7.0777814e-01   8.0585241e-01  -6.6421260e-01  -8.2143562e-02  -2.7556319e+00  -5.0247052e-01  -1.9438929e+00  -2.3574887e+00   1.4302361e+00   2.1669916e+00  -3.4066074e+00  -3.4914101e+00  -2.0132545e+00   1.7123507e+00   1.6871221e+00   1.8118849e+00  -2.3546878e-01  -1.1379952e+00  -7.7964952e-01   2.3297158e+00  -7.9418720e-03  -1.9517606e+00  -3.6050506e-01  -3.9621187e-01  -1.8810687e+00  -8.6446971e+00  -8.8446435e+00   6.5531715e-01  -8.3619817e+00   3.2488368e+00  -1.1561849e+00  -4.8772315e-01  -3.3428688e+00  -6.4724514e+00  -1.1720072e+01   5.6383064e-01   3.6642493e+00   8.8506924e+00   6.7594468e+00   2.6542061e+00   2.2006151e+00   2.8540115e+00  -2.1987747e+00   7.3692773e-01   2.1022026e+00   6.5645346e-01   2.4228834e-01   2.1877297e+00   4.2099679e+00   2.5582646e+00  -5.1459815e-01   1.1523762e+00   5.5186978e+00   5.5068667e-03  -1.7727917e+00   2.4336392e+00  -1.9199649e+00  -2.0961009e-01  -3.1628660e+00   3.2180796e+00   1.8560993e+00   4.4613223e+00  -9.3927862e-01  -4.4034652e-01  -1.7239768e-01   1.0499333e+00  -9.9885854e-01  -5.7169036e+00  -4.1008441e+00  -2.0610536e+00  -1.0276504e+01   2.2330683e+00  -1.0405700e+00  -3.4389957e-01   2.4216452e-01  -4.3450760e+00  -1.7227424e+00  -1.2543658e-01   6.5644877e-01   3.4047377e+00  -9.1733454e-01  -4.6131677e-01   1.5944669e-01
   1.3867238e+00   8.0569257e-01  -2.1419618e+00  -6.9838914e-01  -6.5527769e-01  -1.6449185e+00  -3.7645186e+00   9.4951874e-01  -6.4157489e-01  -1.4857070e+00  -3.5275986e-01  -1.8956093e+00  -1.8992006e+00  -2.6432595e-01  -3.1733320e+00   4.3556882e-02   2.3876334e+00  -3.5392191e+00  -3.7867746e+00  -1.9238375e+00   3.3312465e-01  -2.9408164e-02   1.5237685e+00   2.0947447e-01  -1.3826762e+00  -1.7623797e+00   1.5169555e+00  -1.3913212e+00  -2.4232403e+00  -6.9562158e-01  -1.4664723e+00  -2.2301920e+00  -6.6887816e+00  -3.9028453e+00   5.8713062e+00  -2.3256585e+00   2.6366535e+00  -1.2707482e+00  -1.9808688e+00  -3.1351961e+00  -8.1585252e+00  -9.3224723e+00   6.6942240e-02   3.6929208e+00   9.3319185e+00   6.7857985e+00   1.2554361e+00   2.3160914e+00   3.4336787e+00  -1.9871763e+00   8.7760569e-02   1.9266528e+00   7.4153170e-01   2.7870542e-01   2.8060334e+00   5.5698896e+00   1.7753698e+00  -2.4872886e+00  -3.5098080e-01   4.3065432e+00  -1.5452666e+00  -2.3096253e+00   7.8606479e-01  -2.1154838e+00  -3.1059695e+00  -4.0520167e+00   2.3309937e+00   1.1449440e+00   5.2273821e+00  -2.6728964e+00  -9.7321175e-01  -3.2867862e-01   9.0171229e-01  -5.6485714e-01  -6.5405354e+00  -3.1091858e+00  -3.3794008e+00  -1.1593279e+01   2.1677661e+00   4.5108771e-01  -1.0136216e+00  -8.6493460e-01  -5.3683593e+00  -2.8109776e+00  -8.0576612e-01   3.6805482e-01   7.1526906e-01  -1.5605743e+00  -6.3708365e-02   6.1668120e-01
   1.3354065e+00  -2.2771419e-01  -2.8707303e+00  -1.0960262e+00  -1.3553791e+00  -2.1532264e+00  -4.0519412e+00   1.1830126e+00  -1.9280863e+00  -2.0674167e+00  -2.1427855e-01  -1.0150037e+00  -2.5041305e+00  -2.2365953e-01  -4.2324822e+00  -1.1518680e+00   3.2911359e+00  -2.8696720e+00  -3.4394590e+00  -1.9907623e+00  -7.0206914e-01  -1.8580158e+00   9.1023166e-01   8.6891958e-01  -1.2960125e+00  -1.7037074e+00   1.0169424e+00  -2.4477264e+00  -2.3065108e+00   7.8530711e-01  -2.1975883e+00  -2.6786177e+00  -4.7657746e+00   1.6955739e+00   9.1304502e+00   2.8617129e+00   2.1584209e+00  -1.6282392e+00  -3.4318442e+00  -4.2910307e+00  -8.9380990e+00  -6.1118471e+00  -1.0242121e-01   3.0305331e+00   8.9332623e+00   5.6534529e+00   2.6655355e-01   2.1407585e+00   3.6642126e+00  -2.0272333e+00  -3.4270082e-01   1.9347286e+00   9.9710253e-01   1.4069720e-01   3.2103436e+00   5.4258427e+00   1.0858373e+00  -3.2871576e+00  -2.5525423e+00   3.3793537e+00  -4.4552096e+00  -3.1135290e+00  -6.0105967e-01  -1.8301739e+00  -5.8256901e+00  -5.1679083e+00   3.6179855e-01  -5.5571921e-01   5.0681733e+00  -5.1470633e+00  -1.2400918e+00  -1.2378485e+00   1.8042668e+00   9.4272449e-01  -6.7367313e+00  -5.9338467e-01  -4.4330212e+00  -1.0882718e+01   2.8015619e+00   2.5312448e+00  -8.8046783e-01  -6.1434890e-01  -6.8395932e+00  -2.1569022e+00  -2.0446144e+00  -5.0009174e-01  -3.1631510e+00  -2.7092710e+00  -1.1704067e-02   4.9001625e-01
   1.1137266e+00  -1.8854899e-01  -2.1930250e+00  -1.0261436e+00  -8.8620725e-01  -1.2056580e+00  -2.7552699e+00   7.6122625e-01  -8.6396026e-01  -5.5253957e-01   1.1401624e+00  -1.1664171e+00  -1.0893826e+00  -1.7083105e+00  -3.3344726e+00  -3.1370202e-01   3.9247575e+00  -3.2662259e+00  -3.7761832e+00  -1.9795597e+00  -8.0752480e-01  -6.9341182e-01   6.4467948e-01   5.2621790e-01  -1.1559334e+00  -1.0503850e+00   9.4089570e-01  -1.4515627e+00  -2.0180372e+00   1.5114094e+00  -2.1603946e+00  -1.9698763e+00  -4.0943312e+00   1.9725090e+00   9.1380707e+00   1.9000748e+00   9.9616949e-01  -2.1245419e+00  -3.4523738e+00  -4.0320119e+00  -9.9132343e+00  -5.2652346e+00  -2.7494400e-01   2.5001590e+00   7.6494789e+00   4.5715968e+00  -4.8639985e-01   1.3656138e+00   2.8157178e+00  -1.7500100e+00  -7.5055962e-01   1.3785273e+00  -5.6886568e-02  -6.1487800e-01   7.6810752e-01   3.8461778e+00   8.7226715e-01  -2.2629939e+00  -2.2570071e+00   3.3133043e+00  -3.3879373e+00  -1.9410008e+00  -3.7774499e-01  -1.1985476e+00  -4.2739168e+00  -2.9723305e+00   1.1855334e+00   1.1428234e+00   2.2857663e+00  -3.2355214e+00  -7.3203141e-01  -5.2971949e-01   1.6057220e+00   5.5613609e-01  -5.9842308e+00   2.5600774e-01  -4.3356999e+00  -8.5390835e+00   2.7727190e+00   1.8164902e+00  -7.8655363e-01  -1.3586149e-01  -5.8406630e+00  -1.7568112e+00  -1.7857509e+00  -9.2308373e-01  -2.2203982e+00  -2.4828413e+00  -8.0753983e-01  -2.5997772e-01
   1.3830019e+00   1.5706662e+00  -1.4942209e+00  -4.6999674e-01  -5.4468477e-01  -9.0492633e-01  -1.8114728e+00   5.6741079e-01  -5.8937981e-01  -8.2044178e-01   1.5749756e+00  -2.4192468e+00  -6.1637390e-02  -3.9071229e+00  -3.2686348e+00  -1.0695426e+00   4.7934762e+00  -2.4680725e+00  -3.2934529e+00  -1.8192099e+00  -1.7408095e+00  -1.4133239e+00   5.2690194e-01   3.2443527e-01  -6.0619537e-01  -6.6909404e-01   7.4494984e-01  -1.3809674e+00  -1.9473359e+00   1.0947488e+00  -2.0379932e+00  -1.4674571e+00  -2.8917700e+00   3.3079196e+00   7.4955449e+00   8.7138149e-03   7.2764305e-01  -5.1586372e+00  -2.1806729e+00  -5.5697807e+00  -1.0499755e+01  -5.7585180e+00  -6.1922094e-01   1.5779047e+00   6.8369505e+00   3.3166738e+00  -7.6968000e-01   1.0491578e+00   2.0434393e+00  -1.4437537e+00  -7.0315815e-01   1.5299736e+00  -5.8401748e-01  -6.3893195e-01   7.5454243e-01   3.0683120e+00   1.2615354e+00   1.6038812e-01  -1.4288037e+00   3.7892654e+00  -3.0389521e+00  -1.2730950e+00   7.8286046e-02  -2.3027339e-01  -3.0976258e+00  -2.5043342e+00   1.6208146e+00   1.4109362e+00   2.8746334e+00  -1.6888836e+00  -1.6183664e-01  -1.4023201e+00   1.8487139e+00   2.5524765e-01  -5.9466492e+00   1.4462316e+00  -4.5732644e+00  -8.3989646e+00   3.2670407e+00   1.2527253e+00  -2.4519386e-01  -3.8946808e-01  -6.0547647e+00  -2.7596232e+00  -1.3784021e+00  -1.9922217e+00  -2.8276326e+00  -2.6899321e+00  -1.3086608e+00  -1.7662484e+00
   1.0483489e+00   5.2748266e+00  -3.6220654e-01  -5.4368002e-01   6.9616784e-01   6.6318118e-01   2.0404692e-01   6.0340842e-01   1.6260096e+00  -3.7395602e-01   3.9057908e+00  -3.6418294e+00   3.1918256e+00  -6.8119673e+00  -1.7267334e+00  -2.7068513e-01   5.4689926e+00  -1.2238782e+00  -3.7882761e+00  -2.4797594e+00  -2.0989401e+00  -1.7659913e+00   8.0993089e-01   5.3668753e-01   1.0579603e+00   5.8133968e-01   1.3508010e+00  -3.6513780e-01  -1.5726700e+00   1.7622794e+00  -1.6732966e+00  -2.8007766e-01  -3.6766392e+00   2.3208392e+00   4.3000329e+00  -4.0500593e+00   1.6879605e+00  -8.0910274e+00  -1.9357193e+00  -8.1494982e+00  -1.0664847e+01  -6.8109484e+00   1.6830407e-01   1.2799510e+00   5.1000898e+00   9.9259831e-01   6.9641023e-01   9.1184983e-01   9.0621731e-01  -1.3744778e+00  -2.3613932e-01   1.2742987e+00  -1.3341488e+00  -8.8268677e-01  -5.8126568e-01   2.9790250e-01   1.5349774e+00   4.1367652e+00  -4.4185402e-01   3.4732973e+00  -2.4739092e+00   2.4836041e-01   2.4305694e+00   1.8892298e-01   4.3419188e-01  -9.4223058e-01   2.5640743e+00   1.7663174e+00   9.0224125e-01  -1.1594776e+00  -2.8944459e-01  -2.4191648e+00   1.6963589e+00  -4.9780096e-01  -5.7597411e+00   3.2400653e+00  -3.5979335e+00  -9.7263975e+00   2.8050139e+00   3.0581683e-01   1.2387700e+00  -1.6762809e-01  -5.9034458e+00  -1.9272472e+00  -2.4413405e-01  -3.0370730e+00  -3.6049063e+00  -3.6851933e+00  -2.5187992e+00  -3.9371029e+00
   5.2441195e-01   3.7035023e+00  -1.8930201e-01  -3.6033336e-01   5.3458924e-01   4.8374964e-01   4.6692043e-01   1.1718665e+00   1.1207255e+00   2.3471650e-01   3.3447247e+00  -2.4505895e+00   2.6678222e+00  -5.0720247e+00  -1.5597893e+00  -5.5718689e-01   5.2582421e+00  -1.3730925e+00  -4.0248381e+00  -2.4067674e+00  -3.0660331e+00  -2.6805990e+00   5.9186363e-01   1.1693955e+00   9.6628568e-01   1.4622312e-01   5.9144048e-01  -6.4449756e-01  -1.7217352e+00   1.7783486e+00  -2.2422519e+00  -6.5266784e-02  -1.5799637e+00   5.1360018e+00   5.7485638e+00  -5.8794935e-01   9.0125511e-01  -8.1671689e+00  -1.9725525e+00  -7.6260962e+00  -1.1712064e+01  -4.5462958e+00  -5.2052053e-02   9.1222569e-01   4.2094463e+00   8.6431496e-01  -5.0921002e-01   5.7182372e-01   9.0872796e-01  -8.0393164e-01  -5.8176304e-01   7.5637190e-01  -1.6843393e+00  -1.0844483e+00  -1.2249789e+00   3.4069810e-01   5.9375577e-01   2.9662074e+00  -1.0715613e+00   2.5296497e+00  -2.5696723e+00   6.7326281e-01   7.1202210e-01   4.6266874e-01  -3.4212626e-01  -3.5110603e-01   2.1755234e+00   2.3114559e+00   1.3675616e-01  -7.2191236e-01   2.9649333e-01  -1.3822649e+00   1.4986167e+00  -4.9167504e-01  -5.2201900e+00   4.4279085e+00  -4.0107469e+00  -7.2312707e+00   1.9666969e+00   1.7662217e+00   5.7163540e-01  -8.6357344e-01  -5.6468713e+00  -2.3264135e+00  -3.0877213e-01  -2.7218207e+00  -4.8068548e+00  -3.2177517e+00  -2.3430989e+00  -3.2372612e+00
   1.9716580e+00   4.2699195e+00  -3.9748177e-01  -5.3604383e-01   5.8526135e-01   1.0742750e+00  -3.7806706e-01   5.6014216e-01   6.4468476e-01  -5.6521511e-01   3.3803238e+00  -4.4508272e+00   2.3765246e+00  -7.5768494e+00  -1.5749195e+00  -1.4730464e+00   5.5893703e+00  -1.4803128e+00  -3.3372588e+00  -2.2162305e+00  -3.6705799e+00  -4.1393557e+00   1.3253980e-01   1.5774652e+00   2.5211987e+00   1.4237949e+00   4.3023849e-01   1.8310929e-01  -1.8799720e+00   1.0553993e+00  -1.9689016e+00   2.1199604e-01  -1.1372643e+00   6.0559415e+00   6.3700657e+00  -1.0254689e+00   1.6035596e+00  -8.0979707e+00  -1.3928990e+00  -6.0805923e+00  -8.7967538e+00  -2.4486050e+00   2.9763826e-01   1.3136108e-01   4.6992303e+00   1.5136631e+00  -1.4067882e+00   2.9434003e-01   6.7610695e-01  -6.5594088e-01  -4.8593756e-01   5.3538143e-01  -1.8386316e+00  -1.3096853e+00  -8.8861391e-01   1.1732761e+00   1.4248049e+00   4.0449335e+00  -1.3282996e+00   2.2063643e+00  -2.7684132e+00   1.2190076e-01   4.1121225e-01  -3.1380626e-01  -3.9010360e-01  -4.1439787e-01   1.3123688e+00   2.7672930e+00   5.2830535e-01  -3.6274384e-01  -6.3226808e-01  -1.6846588e+00   1.0236215e+00  -1.0472320e+00  -5.0262061e+00   5.0528237e+00  -3.2891749e+00  -5.5296843e+00   2.3852224e+00   1.8303163e+00  -2.1634588e-01  -1.6263355e+00  -5.7415227e+00  -2.0297465e+00  -3.2652451e-01  -2.4648124e+00  -5.7468360e+00  -2.1017736e+00  -1.8314002e+00  -3.2456618e+00
   1.0384379e+00   8.3289503e+00   1.1624616e+00   1.9600923e-02   7.3830848e-01   1.5418579e+00   2.1988040e+00   1.5085902e+00   2.7942419e+00   1.9438772e-01   4.7105794e+00  -3.3337560e+00   5.1840919e+00  -8.6753069e+00  -3.1840468e-01  -1.6167669e-01   6.0136889e+00   1.6627756e+00  -3.3758884e+00  -3.1478455e+00  -4.3039689e+00  -4.2193779e+00   9.9608471e-01   1.7435676e+00   2.7210571e+00   2.0688650e+00   7.4428459e-01  -2.6164499e-01  -1.0411947e+00   2.6279061e+00  -2.1474167e+00   1.4501380e-01   8.0014309e-01   6.8979021e+00   1.2361746e+00  -6.8796046e+00  -2.2230059e-01  -1.2430822e+01  -1.5420210e+00  -1.1707739e+01  -1.1362198e+01  -4.6510904e+00  -1.1658633e+00  -1.5788840e+00   1.7736103e+00  -1.8283501e+00  -1.6558607e+00  -1.5667593e-01  -1.2060611e-01  -5.7092896e-01   2.6447929e-01   1.1650053e+00  -3.2915657e+00  -2.1436159e+00  -1.5019075e+00  -1.8840216e+00   2.3682234e+00   7.1718086e+00   4.7463581e-01   3.4470409e+00  -2.2139879e+00   1.3390303e+00   2.0875789e+00   1.6240817e+00   2.2466888e+00  -8.0631855e-01   1.5585536e+00   2.8786479e-01   9.2613072e-01  -1.7499043e-01   4.2084424e-01  -1.5823544e+00   1.6478968e+00  -1.1704668e-01  -4.3902728e+00   6.2847921e+00  -3.6700151e+00  -6.3868724e+00   1.3719677e+00   3.1761957e+00   1.7278865e+00  -8.2877937e-01  -6.5724952e+00  -2.8423958e+00   5.5586126e-01  -4.3707812e+00  -8.2562413e+00  -4.6873231e+00  -3.4336700e+00  -6.1784725e+00
   1.8992729e+00   8.3716185e+00   1.1561885e+00  -2.9247749e-01   1.1042373e+00   2.4145553e+00   2.1748057e+00   1.7270448e+00   3.1217256e+00   3.5625325e-01   5.1835048e+00  -3.5888768e+00   5.5969434e+00  -9.0779323e+00   2.6054076e-01  -1.5764751e-01   6.0323871e+00   1.4338250e+00  -2.5743880e+00  -3.0426927e+00  -4.2982845e+00  -4.8271925e+00   5.3236051e-01   2.2769442e+00   3.7391804e+00   2.7500551e+00   7.1794276e-01   7.6674928e-01  -1.0249062e+00   2.5619350e+00  -1.8851600e+00   7.3748691e-01   1.6296380e+00   7.4669908e+00   2.2375577e-01  -6.8713378e+00   1.2326931e+00  -1.2234792e+01  -1.1797042e+00  -1.0760545e+01  -8.5339855e+00  -2.9115400e+00  -2.7741419e-01  -1.8580314e+00   1.3720134e+00  -1.8621427e+00  -1.6027872e+00  -6.5173234e-01  -4.1649500e-01  -3.4436281e-01   7.4564372e-01   7.8780842e-01  -3.1075759e+00  -2.0438237e+00  -1.6833790e+00  -2.3962202e+00   2.3594423e+00   8.4205115e+00   1.4014642e-01   2.9169377e+00  -2.1854750e+00   1.7416326e+00   2.7573814e+00   1.2118242e+00   2.8358843e+00  -3.1593457e-01   2.3485291e-01   5.8890916e-02   1.5443056e-02  -8.1353008e-01   3.5368609e-01  -1.3924771e+00   1.8132038e+00  -4.8895806e-01  -3.7547166e+00   7.4651757e+00  -2.8592603e+00  -3.5436180e+00   1.0792498e+00   2.4105953e+00   1.8395694e+00  -1.4301357e+00  -6.2548466e+00  -1.5511312e+00   6.9255649e-01  -3.9009388e+00  -8.7828420e+00  -4.0146828e+00  -2.9999750e+00  -5.8428766e+00
   1.3055396e+00   5.7095602e+00   6.6860649e-01  -9.3589516e-01   1.4081970e+00   2.4536256e+00   1.1803652e+00   1.2060114e+00   2.5984891e+00   5.2031330e-01   3.7653127e+00  -3.0563526e+00   3.8419036e+00  -7.3007541e+00   3.4217498e-01  -5.3759668e-01   3.9200614e+00   5.4269808e-01  -3.0956927e+00  -2.9745783e+00  -4.6366542e+00  -5.3854786e+00  -3.0040989e-02   2.4106102e+00   3.8940343e+00   2.2841192e+00  -4.9846169e-02   1.0776489e+00  -1.9120827e+00   2.1808231e+00  -1.9959964e+00   1.5216237e+00   1.3929200e+00   8.1450532e+00   3.6410883e+00  -2.5564910e+00   1.6695235e+00  -1.0166480e+01  -1.6784979e+00  -7.1789274e+00  -6.9787785e+00  -2.1242358e+00   1.0499866e+00  -1.1478258e+00   7.5301407e-01  -1.3929572e+00  -7.1989466e-01  -3.7344984e-01  -7.3776419e-01  -2.4212521e-01   9.8486225e-02  -3.9300025e-01  -2.8400376e+00  -2.0024006e+00  -2.0683313e+00  -1.5778569e+00   1.0159999e+00   6.0574152e+00  -1.1856862e+00   5.3940552e-01  -2.1306339e+00   1.5620258e+00   8.4901783e-01  -3.3107009e-01   1.9262362e+00   7.8429823e-01  -6.1652409e-03   2.1004991e+00  -1.2208198e+00  -3.4290229e-01  -1.6591722e-01  -7.1390391e-01   7.3460305e-01  -9.4154422e-01  -2.6752850e+00   7.9417141e+00  -1.7133899e+00  -2.1397768e+00  -1.0513960e+00   2.2034146e+00   1.3784438e-01  -2.1507848e+00  -5.0901764e+00  -1.9423057e+00   6.9842742e-01  -2.8471693e+00  -7.7455210e+00  -2.2349244e+00  -2.1918217e+00  -4.0354732e+00
   1.9384336e+00   6.8597860e+00   1.0978950e+00  -7.3284202e-01   1.4792321e+00   2.7133473e+00   1.0236781e+00   1.0207117e+00   2.8410192e+00   4.3044743e-01   3.3092961e+00  -4.0505239e+00   3.7354526e+00  -8.8304389e+00   7.3517374e-01  -6.1476928e-01   3.6153613e+00   8.3255049e-01  -2.7639623e+00  -3.0389217e+00  -5.0881014e+00  -5.7948315e+00   1.6603037e-02   2.3223932e+00   4.5202307e+00   2.8746839e+00  -2.9069515e-01   1.6007066e+00  -1.9733245e+00   1.5509606e+00  -1.7392041e+00   1.6672253e+00   1.8826755e+00   7.1763611e+00   2.7076186e+00  -5.2118819e+00   1.3315601e+00  -1.0782695e+01  -9.6463886e-01  -6.6126399e+00  -5.9045244e+00  -2.7510845e+00   6.9463713e-01  -2.0709185e+00   3.4271452e-01  -1.1254509e+00  -1.1748704e+00  -5.3754069e-01  -1.2498120e+00  -2.8465257e-01   2.4794822e-01  -5.2859607e-01  -3.5246302e+00  -2.5341710e+00  -2.1957282e+00  -1.3765483e+00   1.9441980e+00   6.9704513e+00  -1.5623841e-01   1.0878810e+00  -8.8331078e-01   1.5486122e+00   5.1284029e-01  -6.1563515e-01   3.1394508e+00   1.0020200e+00   3.7484682e-01   3.0638411e+00  -3.7251130e-01   1.4206902e+00  -1.6294485e-02  -1.4956339e-01   1.3590328e-01  -1.5256928e+00  -1.9990235e+00   7.5475144e+00  -1.1308632e+00  -7.2742618e-01  -1.4064476e+00   2.3044138e+00  -4.5122482e-01  -2.5678660e+00  -4.6717140e+00  -2.7355024e+00   1.2032443e+00  -2.7235682e+00  -7.2126279e+00  -1.3030330e+00  -2.1131170e+00  -4.4556527e+00
   1.6414229e+00   9.7787435e+00   2.3632127e+00  -6.2251974e-01   2.7949313e+00   4.4394913e+00   2.7774622e+00   8.8023587e-01   5.1122648e+00   1.1661836e+00   3.8624556e+00  -4.3071724e+00   5.5302953e+00  -1.0303594e+01   2.3176363e+00   8.0723113e-01   2.8373025e+00   2.1293182e+00  -2.5402350e+00  -3.9732957e+00  -4.4870602e+00  -5.1426141e+00   5.5534024e-01   2.6312732e+00   5.9782435e+00   4.3573902e+00   5.4239156e-01   3.1123842e+00  -2.1411533e+00   1.7556990e+00  -1.2220778e+00   2.3295738e+00   5.4552191e-01   3.7809040e+00  -1.8897427e+00  -1.0257384e+01   2.4618548e+00  -1.2725862e+01   1.3355461e-01  -7.6925202e+00  -4.8098769e+00  -5.1941775e+00   2.2760266e+00  -1.8519314e+00  -1.0705458e+00  -2.9186563e+00   1.3893316e+00  -3.7410673e-01  -2.0553895e+00   5.5758262e-02   1.0311706e+00  -8.8934691e-01  -3.9158061e+00  -2.4547511e+00  -3.1550067e+00  -3.6795712e+00   2.5353546e+00   1.0230856e+01   1.3092077e+00   1.1149551e+00   5.3768302e-01   3.0201490e+00   2.4484617e+00  -3.2404271e-01   7.1507500e+00   2.9588488e+00   1.7085194e+00   3.5211929e+00  -1.5388343e+00   3.0041020e+00   5.9187981e-01  -1.1512878e+00  -8.8007874e-02  -1.7405759e+00  -1.0280223e+00   8.4867571e+00   4.2645397e-01  -5.2594322e-01  -2.7505676e+00   5.7134044e-01   9.6249101e-01  -2.4568325e+00  -3.3621781e+00  -2.1288921e+00   2.7998413e+00  -2.9395910e+00  -5.3605435e+00  -1.2178127e+00  -2.7386697e+00  -5.6628934e+00
   4.5681827e-01   1.0419139e+01   3.0733257e+00  -3.9622149e-01   3.0041448e+00   4.3263291e+00   3.7882716e+00   1.7299996e+00   6.2781216e+00   2.3255045e+00   4.1488066e+00  -2.7346879e+00   6.6605408e+00  -8.8074369e+00   3.5224270e+00   1.9354282e+00   2.2567666e+00   3.2324669e+00  -3.2001881e+00  -4.0301574e+00  -4.6444479e+00  -4.8817548e+00   8.7020399e-01   2.3270358e+00   5.3403013e+00   3.6208930e+00   5.8825882e-01   2.8588214e+00  -1.8056042e+00   2.0091715e+00  -1.4529608e+00   2.4416123e+00   1.2076826e+00   3.0708191e+00  -4.2524261e+00  -1.2472844e+01   1.7116689e+00  -1.3982194e+01   2.6999380e-02  -9.4557768e+00  -5.9384080e+00  -7.3864944e+00   1.5587473e+00  -2.2910580e+00  -2.8654856e+00  -4.1407779e+00   1.7679692e+00  -4.7670894e-01  -2.5253201e+00   1.8298111e-02   1.3483333e+00  -8.7241238e-01  -4.5129443e+00  -2.6342578e+00  -3.6918170e+00  -4.9988418e+00   2.1816645e+00   1.0658935e+01   2.6395949e+00   1.6192103e+00   1.9664168e+00   4.2256664e+00   2.3579408e+00   6.2882344e-01   8.4300462e+00   3.5938671e+00   2.0982886e+00   3.0113402e+00  -1.6888253e+00   4.0836335e+00   1.8716588e+00  -5.6600515e-02  -2.7345953e-01  -1.8100289e+00  -6.0169564e-02   8.3683728e+00   6.5228687e-01  -4.9555009e-01  -3.8865535e+00   1.1724222e+00   1.4189397e+00  -2.1175165e+00  -3.1775555e+00  -2.7944940e+00   3.5939176e+00  -3.0767055e+00  -5.7110623e+00  -1.8054250e+00  -3.3132052e+00  -5.9825676e+00
   1.1138627e-01   7.9888494e+00   1.9922463e+00  -1.2628371e+00   2.7580017e+00   3.8991067e+00   2.7844492e+00   1.6689303e+00   6.0536210e+00   2.1196890e+00   3.6294901e+00  -8.6856584e-01   5.6109080e+00  -6.2200162e+00   3.4867081e+00   1.7931541e+00   6.8149931e-01   3.6412974e+00  -2.4542901e+00  -3.1711818e+00  -4.0319588e+00  -5.0341747e+00   5.3135741e-02   1.8459389e+00   4.5696320e+00   2.7946255e+00   5.8123605e-01   2.3947280e+00  -1.9471522e+00   2.3270585e+00  -1.6678311e+00   2.3106058e+00   2.0047857e+00   5.4658593e+00  -3.0523712e+00  -9.4916118e+00   2.3154196e+00  -1.2360983e+01  -1.1225790e+00  -8.1287868e+00  -3.0634867e+00  -7.4328995e+00   1.8807936e+00  -1.9447879e+00  -3.2771374e+00  -4.8099715e+00   2.3244148e+00  -5.5224944e-01  -2.3366541e+00  -1.6471552e-01   1.6782646e+00  -6.7539552e-01  -3.5303307e+00  -1.9081961e+00  -2.2073813e+00  -4.5805437e+00   1.2667515e+00   8.9609177e+00   1.1785959e+00   2.9889103e-01   6.9652803e-01   3.8157009e+00   1.8048379e+00   3.3123843e-01   5.9352414e+00   2.3874501e+00  -7.0185261e-01  -8.6123284e-02  -1.2721681e+00   1.6113534e+00   1.6192798e+00   9.0526434e-02   3.2653943e-01  -6.2395446e-01   9.5926051e-01   8.4703779e+00   1.0498635e+00  -5.4135859e-01  -4.9136597e+00   7.1394696e-02   1.2525433e+00  -2.0170001e+00  -3.6033140e+00  -2.7690594e+00   2.9052933e+00  -2.9333387e+00  -6.8141782e+00  -2.1404926e+00  -2.4998940e+00  -4.5881739e+00
  -2.3331671e-01   8.1973994e+00   2.3210574e+00  -1.3077317e+00   2.9206662e+00   4.1876056e+00   2.8920996e+00   1.5390381e+00   6.6020165e+00   2.6190196e+00   3.0622540e+00  -7.5551880e-01   5.5641854e+00  -6.4948634e+00   4.0841447e+00   2.4243448e+00   1.0845630e-01   3.8384455e+00  -2.6218556e+00  -3.3042458e+00  -3.8145987e+00  -4.6316999e+00   1.2418182e-01   1.5991685e+00   4.6338997e+00   3.0482041e+00   7.0112035e-01   2.7656503e+00  -1.7542643e+00   2.4758788e+00  -1.5982426e+00   2.2555265e+00   1.8290719e+00   3.8564328e+00  -3.5566137e+00  -1.0563449e+01   2.1698735e+00  -1.2193117e+01  -8.1229102e-01  -7.5393744e+00  -2.9369941e+00  -8.5255648e+00   1.7989240e+00  -2.2873867e+00  -3.9758762e+00  -4.8480786e+00   2.6813238e+00  -5.3229380e-01  -2.6361672e+00  -2.7410553e-01   1.8241457e+00  -9.2300240e-01  -3.9462881e+00  -2.1999187e+00  -2.6862790e+00  -4.8324664e+00   1.5439506e+00   8.9305559e+00   1.8398810e+00   2.3891765e-01   1.7181582e+00   3.9041090e+00   1.1377892e+00   2.7889204e-01   7.2670020e+00   2.9309850e+00   5.2887828e-02   6.0720017e-01  -1.1955088e+00   3.1693747e+00   2.2174025e+00   6.7303432e-01   3.1061037e-02  -5.6207239e-01   1.8703710e+00   8.0205073e+00   1.3073563e+00   1.8470429e-01  -5.1328185e+00   1.6669896e-01   1.0989018e+00  -1.8375050e+00  -2.7296923e+00  -3.1644692e+00   3.3164482e+00  -2.6979199e+00  -5.5496802e+00  -1.4809142e+00  -2.5091609e+00  -4.5764116e+00
   8.2225592e-01   7.6377002e+00   2.1540658e+00  -1.1263265e+00   2.7382245e+00   3.8341703e+00   1.7673030e+00   1.0080750e+00   5.6240487e+00   1.7889323e+00   1.4118333e+00  -9.8134403e-01   3.2940510e+00  -6.3700333e+00   3.8294531e+00   1.7126365e+00  -8.0467944e-01   3.5867845e+00  -1.7582583e+00  -3.1386906e+00  -3.8759912e+00  -5.0866870e+00   3.1019348e-01   1.6858688e+00   5.2010170e+00   3.2890866e+00   5.7502019e-01   2.9984502e+00  -2.7090707e+00   5.2501659e-01  -1.6063274e+00   1.4258490e+00   1.7085166e+00   2.8792852e+00  -1.6404956e+00  -1.0433921e+01   2.4016739e+00  -1.1298724e+01  -2.6595228e-01  -4.7111441e+00  -6.5462685e-01  -8.8797072e+00   1.9689012e+00  -2.2154258e+00  -2.5923162e+00  -3.4566775e+00   2.6251852e+00  -1.6254851e-01  -2.2847232e+00  -6.4582880e-02   1.7584849e+00  -1.0806302e+00  -3.7822580e+00  -2.0182651e+00  -1.7709039e+00  -2.8658198e+00   2.5291125e+00   8.4164905e+00   2.7132135e+00   1.1397361e+00   2.7217488e+00   3.4295767e+00   2.3922804e-01  -2.8664693e-01   6.7254314e+00   2.9411439e+00   5.4368186e-01   1.1433643e+00   9.9160312e-01   4.7268607e+00   2.1335809e+00   3.7912375e-01  -1.1033629e+00  -9.2501474e-01   1.8410572e+00   6.4251649e+00   1.4873164e+00   7.1959313e-01  -5.2188891e+00  -5.1954882e-01   3.5682315e-01  -2.9046653e+00  -2.0631389e+00  -4.1662490e+00   3.8311558e+00  -1.9401373e+00  -4.0414766e+00  -1.9903789e-01  -1.5248931e+00  -3.6660106e+00
   1.3707165e-01   4.3486589e+00   1.2053825e+00  -1.6005920e+00   2.1857798e+00   2.4456501e+00   9.8973267e-02   7.3568516e-01   4.2477987e+00   1.1101416e+00  -6.1271497e-01   4.4072244e-01   6.6493208e-01  -3.7812280e+00   3.0326636e+00   7.4409683e-01  -2.5887942e+00   3.0677654e+00  -2.1522944e+00  -3.0754231e+00  -4.3970134e+00  -6.2481352e+00   2.7519174e-02   1.5330224e+00   4.2299641e+00   1.5615088e+00  -1.7808090e-01   1.7739911e+00  -3.4291373e+00   2.5889198e-01  -2.3536765e+00   1.0010705e+00   2.4724061e+00   5.1881160e+00   3.6855331e+00  -4.6070717e+00   2.2122044e+00  -1.0036867e+01  -1.3942001e+00  -2.9960953e+00  -1.2563901e+00  -9.9220436e+00   1.9762485e+00  -1.6990547e+00  -2.6801457e+00  -2.8326398e+00   2.8444398e+00   4.8664488e-01  -2.0099702e+00  -1.5947953e-01   1.0296621e+00  -1.5924376e+00  -3.3599751e+00  -1.7430140e+00  -3.8412670e-01  -1.2153778e+00   1.5967537e+00   5.0584040e+00   1.5645866e+00  -2.6931135e-01   1.9535290e+00   2.2985599e+00  -2.0695437e+00  -1.2854219e+00   4.3594786e+00   2.1270097e+00   1.2289947e-01   1.1008841e+00   2.7004712e+00   3.7717982e+00   2.2039367e+00   6.4450230e-01  -1.3921208e+00  -1.5299908e-01   1.8820480e+00   6.1092112e+00   5.5649266e-01   4.6499250e-01  -6.6453490e+00   3.4414155e-01  -1.0941229e+00  -3.7877225e+00  -2.3318066e+00  -6.0357822e+00   3.1256059e+00  -1.7470212e+00  -3.7777169e+00   5.6300562e-02  -4.5011614e-01  -2.1511874e+00
  -2.8141395e-01   2.5937398e+00   5.8776495e-01  -2.0623889e+00   2.0265662e+00   2.0239163e+00  -9.1222550e-01   3.2260027e-01   3.4425163e+00   7.4734400e-01  -1.6967224e+00   5.2099408e-01  -5.9989106e-01  -3.3050581e+00   2.7299564e+00   2.1519896e-01  -3.3792137e+00   2.6267390e+00  -2.2938192e+00  -2.6113740e+00  -4.2612413e+00  -6.5439411e+00  -4.3305420e-01   1.0575518e+00   3.8321835e+00   1.0720878e+00  -2.2878103e-01   1.4960971e+00  -3.4215611e+00   2.5459696e-01  -2.4599749e+00   8.6055985e-01   2.1354286e+00   5.3396144e+00   5.9535164e+00  -1.7943540e+00   2.4978853e+00  -8.5731810e+00  -1.6832680e+00  -1.1218142e+00  -8.9137216e-01  -9.9536789e+00   2.2031913e+00  -1.4048198e+00  -2.5571705e+00  -2.2316622e+00   3.2346726e+00   8.3404865e-01  -1.8601537e+00  -3.5697752e-01   8.7772429e-01  -1.8771100e+00  -2.8653584e+00  -1.3538063e+00   1.0102083e-01  -1.9141272e-01   9.6515136e-01   3.2530996e+00   8.3783546e-01  -1.2518551e+00   1.5758211e+00   1.4010756e+00  -3.9402887e+00  -1.7314364e+00   3.3048030e+00   1.7117748e+00  -7.1694667e-03   1.2666751e+00   3.0301306e+00   4.0296641e+00   2.3357436e+00   6.3444602e-01  -1.6173292e+00   2.8084574e-01   2.4457958e+00   5.7629820e+00   6.0945369e-01   2.9758771e-01  -6.3319172e+00   6.9966970e-01  -1.7696629e+00  -3.6696957e+00  -1.9752620e+00  -6.3547414e+00   2.6862283e+00  -1.3581183e+00  -3.1901271e+00   8.8235837e-01   1.0257182e-01  -1.1245486e+00
  -9.9266479e-01   1.8335201e+00   4.4784943e-01  -2.3573134e+00   2.3667268e+00   2.2265057e+00  -1.0080447e+00  -2.8225829e-01   4.1556435e+00   8.6595688e-01  -1.8887820e+00   4.9814325e-01  -3.3350141e-01  -3.4155147e+00   3.2699806e+00   5.7269717e-01  -4.2645227e+00   2.4544642e+00  -2.5218876e+00  -1.9673221e+00  -3.5047880e+00  -5.8236636e+00  -6.9458192e-01   1.1744238e-01   3.4350601e+00   8.2527523e-01   3.3695689e-01   1.6803101e+00  -3.1741693e+00   3.1138965e-01  -2.3506015e+00   1.1008848e+00   1.6269831e+00   4.5767156e+00   5.9742466e+00  -1.8698140e+00   2.7419604e+00  -8.2574700e+00  -1.3740833e+00  -3.6352020e-01  -8.6586505e-01  -1.1822285e+01   2.1653022e+00  -1.0404340e+00  -2.8027366e+00  -2.4204120e+00   3.7885987e+00   8.9455868e-01  -1.9900756e+00  -4.2844142e-01   1.1778896e+00  -1.7813070e+00  -2.6978074e+00  -7.9385313e-01   4.8908942e-01  -1.4851843e-01   6.7271418e-01   2.7556836e+00   8.8450711e-01  -2.1242511e+00   1.9349811e+00   1.2927537e+00  -4.4041232e+00  -1.6082532e+00   3.7670966e+00   1.4900793e+00   1.2364892e-01   3.7403020e-01   3.1006476e+00   4.6808554e+00   2.6788383e+00   7.0823065e-01  -1.4630102e+00   6.3467239e-01   3.0242830e+00   4.9975252e+00   6.0280648e-01  -9.8291698e-01  -6.2431762e+00  -6.4789298e-01  -1.8303084e+00  -3.4302841e+00  -1.5406420e+00  -7.1914957e+00   2.6947754e+00  -1.5164431e+00  -1.5346421e+00   1.0500691e+00   2.0897843e-01  -8.9067911e-01
  -1.3338455e+00   9.9274552e-01   2.6962735e-01  -2.4827800e+00   2.5857026e+00   2.0043228e+00  -1.6778734e+00  -7.8041417e-01   3.5946837e+00   1.9382948e-01  -3.0841654e+00  -6.8497287e-01  -1.1918103e+00  -4.1775716e+00   2.9488502e+00  -3.2543237e-01  -4.7850277e+00   1.4233477e+00  -2.8186307e+00  -1.4603979e+00  -3.5589535e+00  -6.0767290e+00  -9.7113282e-01  -5.2022685e-01   3.3499259e+00   3.2872577e-01   2.3981071e-01   1.6064934e+00  -3.1889731e+00  -2.7622051e-01  -2.1284116e+00   1.5471998e+00   1.0436810e+00   3.7513515e+00   7.7537221e+00  -1.4483658e-02   3.4385313e+00  -7.9063944e+00  -5.8097762e-01   1.4952514e+00  -1.5993795e+00  -1.2771832e+01   2.3825296e+00  -6.4627163e-01  -2.4520616e+00  -1.3251400e+00   4.2823708e+00   1.3171048e+00  -2.0971966e+00  -5.8305905e-01   1.0446046e+00  -2.0697254e+00  -2.3707264e+00  -2.6071562e-01   9.1647468e-01   9.6109391e-01   1.8338207e-01   1.7327244e+00   7.1258097e-01  -3.0725349e+00   2.2320425e+00   5.4538683e-01  -5.9588453e+00  -2.1095321e+00   4.0019909e+00   1.1419059e+00   1.1437639e+00   1.7607376e+00   3.6825028e+00   6.1459527e+00   3.0061735e+00   5.7754166e-01  -1.7549341e+00   2.7007421e-01   3.1607101e+00   4.3552536e+00   4.4726907e-01  -1.8300867e+00  -5.4810157e+00  -1.1474741e+00  -2.5343992e+00  -3.7687240e+00  -8.9025866e-01  -8.2918294e+00   2.5555473e+00  -1.2826732e+00   3.5189000e-01   2.3479113e+00   6.6885391e-01  -3.9622431e-01
  -2.2490599e+00  -3.6762382e+00  -1.0980694e+00  -3.0129368e+00   2.0514903e+00   9.8223596e-01  -3.7898182e+00  -1.9937134e+00   1.9054718e+00  -9.0983719e-01  -6.0272182e+00  -3.0992176e-01  -4.4408312e+00  -2.2704241e+00   1.6837852e+00  -1.8192473e+00  -7.1241694e+00   6.0697699e-02  -2.9112070e+00  -1.0711442e-02  -3.3090796e+00  -6.2207962e+00  -1.8669598e+00  -1.4865734e+00   2.0953348e+00  -7.5346130e-01  -1.4899018e-01   6.6834146e-01  -3.7478639e+00  -7.3627474e-01  -2.3793104e+00   1.5350279e+00   1.5918209e+00   6.5797319e+00   1.3085941e+01   6.8642813e+00   2.7037821e+00  -5.1662930e+00  -5.5345211e-01   5.5907545e+00  -1.9974384e+00  -1.2382826e+01   2.2348005e+00   1.7055083e-01  -1.3733382e+00   2.3316819e-01   3.5160865e+00   1.6475390e+00  -1.4100050e+00  -6.1581380e-01   5.8186682e-01  -2.1596732e+00  -1.4255819e+00   7.2991964e-01   2.7038666e+00   3.9899590e+00  -1.1922551e+00  -3.3252763e+00  -1.7009193e+00  -5.9439795e+00   8.0832522e-01  -1.5541845e+00  -1.0084435e+01  -3.0599665e+00   3.4009223e-01  -9.9423248e-01   8.9732338e-02   9.4338790e-01   4.9820905e+00   6.2777971e+00   2.5987336e+00   1.0641629e+00  -1.7607506e+00   1.2689302e+00   3.7589691e+00   3.1740112e+00  -1.2738948e-01  -3.0992039e+00  -5.6406892e+00  -1.6122454e+00  -4.8522027e+00  -4.2092384e+00  -6.7450550e-01  -1.0758493e+01   1.2196213e+00  -7.7607382e-01   2.0650597e+00   3.9150360e+00   1.9748329e+00   1.8997362e+00
  -3.2576260e+00  -6.8734504e+00  -1.6960484e+00  -3.4620347e+00   1.8339985e+00   3.6735121e-01  -4.2996123e+00  -2.2065592e+00   1.5154790e+00  -3.0531508e-02  -5.3030697e+00   1.2339747e+00  -4.7088865e+00  -7.4396851e-02   2.1403296e+00  -1.2468078e+00  -7.4482851e+00  -1.1249190e+00  -4.2144432e+00   5.2776895e-01  -2.8500245e+00  -5.6087824e+00  -1.9990911e+00  -1.7545536e+00   1.1828435e+00  -1.9758709e+00  -3.7929933e-02   2.8871749e-01  -3.4293264e+00  -6.7374657e-01  -2.8861059e+00   1.3570523e+00   9.9839971e-01   6.6963276e+00   1.6770426e+01   1.0458331e+01   2.2222506e+00  -2.5633436e+00  -2.1696663e+00   7.2500251e+00  -2.9721577e+00  -1.1485069e+01   1.8560788e+00   1.0995084e+00  -1.3027263e+00   1.0297283e+00   2.8614911e+00   1.8039130e+00  -8.8658834e-01  -5.4335452e-01  -9.4359600e-02  -2.5953868e+00  -1.2172703e+00   1.0024425e+00   2.0740755e+00   4.6439708e+00  -2.5158561e+00  -6.1833989e+00  -2.2005515e+00  -6.7210653e+00   1.0362457e+00  -1.7055706e+00  -1.1003024e+01  -2.9397826e+00  -1.3226316e+00  -3.9535012e-01   2.5395851e-01   8.6390696e-01   3.2995276e+00   5.6846057e+00   2.3823018e+00   2.2637947e+00  -2.5064329e+00   1.1688193e+00   3.6595932e+00   1.7445105e+00  -7.7435967e-01  -3.5589296e+00  -5.7010080e+00  -9.1032168e-01  -5.5413264e+00  -3.9928610e+00  -2.6272067e-01  -1.0271841e+01   8.0691248e-01  -6.5920521e-02   2.6041568e+00   3.8825404e+00   2.3616166e+00   3.5561900e+00
  -2.5706924e+00  -6.8951933e+00  -1.8413834e+00  -3.6025784e+00   1.7313239e+00   5.7129501e-01  -4.2574557e+00  -2.8189863e+00   8.6936309e-01  -4.6129172e-01  -4.9153758e+00   2.2913789e-01  -4.7310717e+00  -2.0302878e+00   1.7628640e+00  -1.7425302e+00  -6.3622934e+00  -1.3581808e+00  -3.5693053e+00   9.2581579e-01  -2.3502362e+00  -5.2188753e+00  -2.2074357e+00  -2.0550012e+00   1.4470390e+00  -1.4263103e+00   2.7409170e-01   6.0646974e-01  -2.8564143e+00  -3.9798438e-01  -2.3644694e+00   1.1909741e+00   7.7833430e-01   6.3232800e+00   1.6883587e+01   1.0262565e+01   2.7747604e+00  -1.9463726e+00  -1.9827229e+00   8.2602961e+00  -1.6520658e+00  -1.0205872e+01   1.8050345e+00   7.4393718e-01  -1.0943111e+00   1.2450497e+00   2.6378929e+00   1.6319650e+00  -9.0820290e-01  -5.8874042e-01  -8.3092074e-02  -2.6454253e+00  -8.4624267e-01   1.1076599e+00   1.9230568e+00   4.7870743e+00  -2.1859559e+00  -5.5809807e+00  -2.1415157e+00  -6.1916300e+00   6.9998132e-01  -2.4672974e+00  -1.0398643e+01  -2.5486099e+00  -1.3902562e+00  -7.1613780e-01   2.7132737e-01   7.0378582e-01   2.9737103e+00   5.7185994e+00   2.0534987e+00   1.6135547e+00  -2.4071647e+00   1.4358407e+00   3.5639274e+00   1.4574586e+00  -1.1799747e+00  -3.1155165e+00  -3.6366533e+00  -1.4251299e+00  -4.7072493e+00  -3.3037794e+00   1.8353177e-01  -9.2213883e+00   3.6283615e-01  -3.4354084e-01   2.9533425e+00   3.9498187e+00   2.4575879e+00   3.2847351e+00
  -2.8432000e+00  -5.6010796e+00  -1.0426975e+00  -3.4310925e+00   2.5346457e+00   2.3060953e+00  -2.8331306e+00  -3.7773183e+00   2.9744635e+00   6.5689403e-01  -3.3833404e+00  -1.1028570e+00  -2.0838685e+00  -5.3807006e+00   3.0106896e+00  -1.2322570e-01  -5.7640588e+00  -1.6828113e+00  -3.9360596e+00   1.0225700e+00  -8.8960512e-01  -3.2440549e+00  -2.0484839e+00  -2.5892833e+00   2.0326385e+00   2.3843919e-01   1.6940670e+00   2.2533959e+00  -1.8253346e+00   7.2920641e-01  -1.6425848e+00   1.8468929e+00  -4.9045773e-01   3.4258528e+00   1.3190207e+01   5.3942488e+00   2.5972159e+00  -2.5213278e+00  -6.3097944e-01   7.3876717e+00  -2.6211293e+00  -1.1231345e+01   1.8309402e+00   6.8569379e-01  -1.5468333e+00   7.8079983e-01   2.5117782e+00   1.1228220e+00  -1.2746179e+00  -3.0105894e-01   5.0236021e-01  -2.4906402e+00  -1.4033575e+00   1.2194180e+00   5.9401545e-01   3.1329110e+00  -1.6306311e+00  -3.7403398e+00  -1.3405718e+00  -6.1829884e+00   1.6515794e+00  -2.1436061e+00  -9.1225484e+00  -1.6089065e+00   1.6321802e+00   1.0826791e-02   1.4105718e+00   3.6500465e-01   7.8997363e-01   7.4925472e+00   2.4500342e+00   1.6738588e+00  -1.8870597e+00   1.5308563e+00   3.9712774e+00   1.0180627e+00  -1.0380498e+00  -2.6703591e+00  -2.5090671e+00  -2.9183399e+00  -3.9572480e+00  -2.2285065e+00   1.0571403e+00  -8.4142267e+00   6.2832477e-01  -8.3395898e-01   5.8497884e+00   3.9381807e+00   1.6920545e+00   2.2038805e+00
  -2.6984574e+00  -6.7626220e+00  -1.2484906e+00  -3.3575567e+00   2.3013943e+00   1.4977449e+00  -3.1150893e+00  -3.5584304e+00   1.5458291e+00  -3.8413768e-01  -3.6061805e+00  -9.7749345e-01  -3.1209291e+00  -4.1658928e+00   2.1962424e+00  -1.4058922e+00  -5.3879370e+00  -2.4853228e+00  -3.8749287e+00   1.1103139e+00  -1.2877866e+00  -3.9851017e+00  -1.8608050e+00  -2.0749893e+00   1.9384458e+00  -7.8700120e-01   1.2688440e+00   1.3856384e+00  -1.8806169e+00  -1.7590347e-01  -1.8283458e+00   1.8676546e+00  -4.8701523e-02   4.4728012e+00   1.5376882e+01   8.8295423e+00   3.2179221e+00  -2.1444562e+00  -9.8225394e-01   8.0935825e+00  -3.8152750e+00  -9.5346863e+00   1.9113332e+00   1.4181992e+00  -7.5131573e-01   1.8951384e+00   2.1413990e+00   1.5836224e+00  -5.4921335e-01   7.6200265e-02   2.1876338e-01  -2.6590220e+00  -6.5753118e-01   1.9315107e+00   1.3731180e+00   4.4889465e+00  -2.3342988e+00  -5.0600394e+00  -1.7965988e+00  -6.6508683e+00   1.0530156e+00  -2.9685717e+00  -9.0644565e+00  -1.6002560e+00   1.3616406e-01  -1.0048647e+00   1.6352257e+00   1.8370373e-01   1.3112287e+00   5.9747101e+00   1.9141633e+00   1.4041608e+00  -2.1312089e+00   1.2383441e+00   2.8320158e+00   5.4574712e-01  -2.1766017e+00  -3.9184415e+00  -1.8806113e+00  -2.4052503e+00  -3.8262373e+00  -3.2264351e+00   1.1042912e+00  -8.5486330e+00   2.3370205e-01  -5.7510767e-01   5.7860830e+00   3.9893038e+00   2.3986350e+00   2.8169106e+00
  -2.9886207e+00  -8.7070807e+00  -2.0322405e+00  -3.6856734e+00   1.7274833e+00   7.9073570e-01  -3.7108630e+00  -3.9926462e+00   1.9426595e-01  -1.1081968e+00  -4.1674250e+00  -8.3711104e-01  -4.2281744e+00  -3.8284779e+00   1.0334723e+00  -2.5222343e+00  -5.4498563e+00  -2.8841131e+00  -3.6904939e+00   1.9974297e+00  -1.0145900e+00  -3.8257425e+00  -2.4054671e+00  -2.5411031e+00   1.1498253e+00  -1.2905089e+00   9.0052275e-01   5.5283468e-01  -1.5285595e+00   5.1832598e-01  -1.6015249e+00   2.0553504e+00   5.3611975e-01   6.8961996e+00   1.7216170e+01   1.1696260e+01   2.5894821e+00  -5.7189795e-01  -1.6715366e+00   9.4646670e+00  -3.6127011e+00  -7.4362632e+00   1.2940729e+00   1.3518509e+00  -7.7747134e-01   2.2351855e+00   1.1575619e+00   1.4713253e+00  -2.5366721e-01  -1.4470471e-01  -1.2757293e-01  -2.4570218e+00   1.4037090e-01   2.2863445e+00   1.9726631e+00   5.5053225e+00  -3.3201319e+00  -7.3581113e+00  -3.4613018e+00  -7.5585978e+00  -5.7677533e-01  -4.4357813e+00  -1.0104690e+01  -1.4918214e+00  -2.7157246e+00  -3.0751622e+00   1.5557385e-01  -1.2432153e+00   8.9401495e-01   4.5472303e+00   1.0366099e+00   1.6040748e+00  -1.8786522e+00   2.0094580e+00   2.8841238e+00   2.4513909e-01  -2.6390288e+00  -4.5143633e+00  -8.2700113e-01  -2.0042507e+00  -4.0926711e+00  -2.4104528e+00   8.0647604e-01  -8.4996284e+00  -1.0332182e+00  -7.9055037e-01   4.9611336e+00   3.9930901e+00   2.7906175e+00   3.5289133e+00
  -3.2946475e+00  -1.0646426e+01  -2.4504924e+00  -3.6323361e+00   1.6780871e+00   5.8780668e-01  -4.4443551e+00  -4.5596129e+00  -9.6683964e-01  -1.7650789e+00  -5.1762671e+00  -1.5240787e+00  -5.3645365e+00  -3.4196895e+00   2.7517549e-01  -3.5032465e+00  -5.6999182e+00  -4.2175301e+00  -4.3638189e+00   2.2214208e+00  -1.0809459e+00  -4.4858847e+00  -2.5062660e+00  -1.9984339e+00   1.4172155e+00  -1.4987816e+00   5.8983362e-01   3.2613438e-01  -1.6447168e+00   1.8753792e-01  -1.5962005e+00   2.5438723e+00   3.1236355e-02   7.6292451e+00   1.9583693e+01   1.5579216e+01   2.9988920e+00   8.6523321e-01  -1.1913504e+00   1.1377036e+01  -4.2518000e+00  -5.2473666e+00   1.6858322e+00   2.0214749e+00  -1.0521346e-01   3.7401413e+00   6.3659736e-01   1.8106954e+00   2.4815235e-01   1.6620738e-01  -6.7020784e-01  -2.9170987e+00   7.3091549e-01   2.7564459e+00   2.4072220e+00   6.9954703e+00  -4.2119418e+00  -9.6158412e+00  -4.8428916e+00  -9.4510079e+00  -1.5038934e+00  -5.6209274e+00  -1.1446376e+01  -2.2362209e+00  -4.0018061e+00  -3.7236001e+00   3.4810547e-01  -3.9491644e-01   4.0351416e-01   4.2470059e+00   5.7294749e-02   1.7497422e+00  -2.2549277e+00   1.7463377e+00   2.2619788e+00   7.6109006e-02  -3.1632274e+00  -4.8357500e+00  -5.0083769e-01  -1.1564980e+00  -5.2342523e+00  -3.0131800e+00   1.2263268e+00  -8.7713315e+00  -1.6129503e+00  -1.4114527e-01   5.9558503e+00   5.1064521e+00   3.5907218e+00   4.7203401e+00
  -3.7474013e+00  -1.2226863e+01  -3.0793245e+00  -3.8797950e+00   1.4136944e+00   3.2312934e-01  -5.0428852e+00  -5.0974962e+00  -1.5574078e+00  -2.4115568e+00  -5.6501088e+00  -1.8192671e+00  -5.8701133e+00  -2.8981495e+00  -4.1556884e-01  -4.2511302e+00  -6.1432114e+00  -4.9185270e+00  -4.6818025e+00   2.8471888e+00  -7.2737497e-01  -4.4828828e+00  -2.9477105e+00  -2.1886465e+00   9.7172425e-01  -1.7961395e+00   4.0681970e-01  -1.5655157e-01  -1.3168047e+00   5.9789993e-01  -1.5348119e+00   3.1070817e+00   2.1308963e-01   9.3376300e+00   2.0398990e+01   1.7834031e+01   2.6307893e+00   2.2745089e+00  -1.3030997e+00   1.2343105e+01  -4.5497795e+00  -3.3417411e+00   1.2681510e+00   2.2544855e+00   6.0034363e-02   4.4181460e+00  -4.0252760e-01   1.7352310e+00   6.4506376e-01   2.6435213e-01  -7.5802507e-01  -2.7019756e+00   1.3494648e+00   3.2210642e+00   3.1769471e+00   8.0776249e+00  -5.0469324e+00  -1.1823967e+01  -6.5146365e+00  -1.1301268e+01  -2.8805363e+00  -6.9397570e+00  -1.2305603e+01  -2.6267762e+00  -5.9596832e+00  -5.8100092e+00  -9.0351937e-01  -1.9065737e+00   8.7391125e-03   2.7443433e+00  -1.1620285e+00   2.3233340e+00  -2.0239211e+00   2.1803156e+00   2.0414164e+00  -1.8755682e-01  -3.5521855e+00  -5.9692497e+00  -2.4821798e-01  -6.4735424e-01  -6.0333748e+00  -2.9263579e+00   1.0108564e+00  -9.2117245e+00  -2.6230606e+00  -1.0146805e-01   5.9617185e+00   5.3626749e+00   4.0925519e+00   5.4398002e+00
  -3.6723639e+00  -1.3012916e+01  -3.5912534e+00  -4.1256210e+00   1.4588933e+00   9.1557418e-01  -5.1413104e+00  -5.4784715e+00  -1.0172411e+00  -2.0837336e+00  -3.8077910e+00  -1.9588334e+00  -4.3880180e+00  -2.9014935e+00   6.7612057e-02  -3.4429279e+00  -5.5965944e+00  -5.1212646e+00  -5.2275652e+00   3.5459224e+00   2.9503269e-01  -4.0529723e+00  -3.0736137e+00  -1.8749066e+00   1.3297140e+00  -1.2011719e+00   1.1769813e+00   2.5642970e-01  -5.5547175e-01   1.2076790e+00  -1.2050865e+00   3.5932449e+00  -6.0250664e-01   9.8378812e+00   1.9221287e+01   1.7247535e+01   3.1343679e+00   3.8547872e+00  -1.7090353e+00   1.2152740e+01  -2.5181450e+00  -1.1416506e+00   1.1834446e+00   2.4630733e+00   2.3145099e-01   4.4023651e+00  -1.2950914e+00   1.2699941e+00   1.0302558e+00   1.4047717e-01  -5.4589693e-01  -2.5337381e+00   1.8149108e+00   3.5017195e+00   3.4471726e+00   7.8659150e+00  -5.3650831e+00  -1.2244955e+01  -7.5862694e+00  -1.2472548e+01  -3.9055949e+00  -7.2951944e+00  -1.0990548e+01  -2.6598390e+00  -7.0913832e+00  -6.4301655e+00  -2.8002553e+00  -4.1259813e+00  -1.8888975e+00   3.7937871e-01  -2.8056001e+00   2.8565080e+00  -1.6771557e+00   2.1074048e+00   1.7801176e+00  -5.7486610e-01  -3.2100715e+00  -6.8191240e+00   3.4010513e-01  -9.9109740e-01  -6.0937424e+00  -2.3362119e+00   4.6449294e-01  -7.5518312e+00  -3.1615156e+00   2.1270236e-01   5.0452751e+00   4.6400113e+00   4.1852708e+00   5.9620550e+00
  -3.5600430e+00  -1.0942573e+01  -3.0796782e+00  -3.5597661e+00   1.4573288e+00   8.0106329e-01  -4.0878510e+00  -4.8755189e+00  -1.7406111e+00  -2.6824641e+00  -3.6435708e+00  -2.2651221e+00  -4.0099021e+00  -3.3673343e+00  -7.6420221e-01  -4.1902208e+00  -4.2153945e+00  -4.1815131e+00  -5.0347068e+00   2.6786954e+00  -4.6852588e-02  -4.8762893e+00  -2.5366177e+00  -7.6950964e-01   2.0243569e+00  -8.6670291e-01   8.3508368e-01  -2.3342294e-01  -3.4920794e-01   1.6473841e+00  -9.1835572e-01   3.7276412e+00  -1.1369177e+00   9.6865170e+00   1.6519131e+01   1.6041393e+01   3.6619694e+00   2.5458075e+00  -1.3978067e+00   1.0166332e+01  -2.7151386e+00   4.8453882e-01   1.5812740e+00   2.2702551e+00  -3.1230790e-01   3.7913073e+00  -4.9692306e-01   1.6838939e+00   1.0328211e+00   3.6450255e-01  -6.5348080e-01  -2.4224224e+00   2.3245687e+00   3.5358826e+00   3.4685363e+00   7.0803151e+00  -5.4765587e+00  -1.0846515e+01  -7.5244102e+00  -1.1637889e+01  -4.9033620e+00  -7.4090229e+00  -9.6560048e+00  -2.0772917e+00  -6.9645513e+00  -6.9002112e+00  -2.5517083e+00  -4.0352736e+00  -2.2463441e+00  -6.8565142e-01  -3.3050933e+00   1.6420591e+00  -1.5592461e+00   2.1630117e+00   9.6043702e-01   6.7724588e-01  -3.2942614e+00  -7.0111674e+00   1.1168937e+00   5.9749931e-01  -4.6365197e+00  -1.8411706e+00   2.9482473e-01  -6.2061155e+00  -3.0704088e+00  -1.2461863e-01   3.4614073e+00   4.0221146e+00   3.9337544e+00   5.1193417e+00
  -3.5547264e+00  -8.7800462e+00  -2.4448719e+00  -3.1821879e+00   2.0912399e+00   1.5959350e+00  -2.9659845e+00  -5.3345160e+00  -8.9296425e-01  -2.8258337e+00  -3.0115932e+00  -3.3564095e+00  -2.8403781e+00  -4.7629408e+00  -7.5963746e-01  -3.9369287e+00  -4.0085798e+00  -3.6385116e+00  -5.0725343e+00   2.1674441e+00   4.5579444e-01  -4.1873107e+00  -2.0962656e+00  -4.7572469e-01   2.8027258e+00   7.2547933e-02   1.0269267e+00   2.8814774e-01  -2.9009192e-01   1.8563125e+00  -2.0676659e-01   4.5904101e+00  -2.7907493e+00   7.7210416e+00   1.3005584e+01   1.2423752e+01   3.9736462e+00   1.7080353e+00  -6.4393646e-01   9.1932659e+00  -2.0630798e+00   1.6886299e-01   2.3141784e+00   2.4991007e+00  -8.5598125e-01   2.8882724e+00   7.5633802e-01   1.8729832e+00   5.8037994e-01   4.2527838e-01  -5.9287408e-01  -2.4009771e+00   2.4301335e+00   3.5190346e+00   3.1637469e+00   6.0012369e+00  -5.2270627e+00  -9.2446487e+00  -7.3130916e+00  -1.1842707e+01  -4.9150254e+00  -7.1899968e+00  -7.6425244e+00  -2.1535572e+00  -5.5226288e+00  -6.6225176e+00  -1.9883962e+00  -3.5968719e+00  -3.3997287e+00  -8.1763915e-01  -4.3598565e+00   8.4683281e-01  -1.5614680e+00   1.7538139e+00   7.3582314e-01   9.6345389e-01  -2.4377099e+00  -8.2423840e+00   8.6804298e-01  -4.2252589e-01  -3.8885637e+00  -1.3668668e+00   8.4767906e-01  -5.6495724e+00  -2.6380958e+00  -4.6431376e-01   4.6276640e+00   3.8737992e+00   3.4831770e+00   4.0527164e+00
  -3.5306077e+00  -8.0277595e+00  -2.0723200e+00  -2.4566921e+00   2.2659929e+00   1.8109270e+00  -2.4964574e+00  -5.2695013e+00  -8.6894649e-01  -2.6643371e+00  -3.0019437e+00  -3.6306642e+00  -2.4587674e+00  -4.6874768e+00  -9.9810804e-01  -3.7916337e+00  -3.7031845e+00  -3.4770833e+00  -5.4275649e+00   1.7065297e+00   4.7644912e-01  -4.3718042e+00  -1.6150438e+00   3.9763078e-01   3.2967942e+00   5.4264285e-01   9.2759794e-01   4.6277564e-01  -4.7573044e-01   1.7529418e+00   3.6137995e-02   4.9652286e+00  -3.7851329e+00   6.8933594e+00   1.0675744e+01   1.0803622e+01   3.8748615e+00   1.3364668e+00   2.1169901e-01   8.1838244e+00  -1.9240475e+00   6.8218811e-01   2.7975049e+00   2.6703042e+00  -9.2187520e-01   2.7937068e+00   1.1321812e+00   2.0762785e+00   5.3692911e-01   6.2500538e-01  -8.3498120e-01  -2.5131166e+00   2.5246162e+00   3.4668267e+00   3.1404183e+00   5.5861826e+00  -5.2707774e+00  -8.8547958e+00  -7.3490277e+00  -1.1773693e+01  -5.0577358e+00  -6.9824801e+00  -7.1269775e+00  -2.2303245e+00  -5.2844053e+00  -6.1164242e+00  -1.7603395e+00  -2.7420555e+00  -4.1031140e+00  -7.8140635e-01  -4.8503183e+00   6.1929550e-01  -1.5903889e+00   1.2903639e+00   3.4680697e-01   1.3659877e+00  -1.9231441e+00  -7.6563195e+00   4.3568463e-01   1.1239422e-01  -4.0538846e+00  -1.3144378e+00   8.7793923e-01  -5.1232774e+00  -2.3942609e+00  -1.6973635e-01   5.0384594e+00   3.9972793e+00   3.3790795e+00   3.9689861e+00
  -3.7999401e+00  -8.7689028e+00  -2.5232374e+00  -2.4580058e+00   2.0168369e+00   1.8533362e+00  -2.5044767e+00  -5.3973627e+00  -6.1712541e-01  -2.2883026e+00  -2.7135186e+00  -2.9107984e+00  -2.1016309e+00  -3.1005499e+00  -1.1420852e+00  -3.2897537e+00  -3.7866409e+00  -2.9774222e+00  -5.3368040e+00   2.2111676e+00   1.3863251e+00  -3.5589277e+00  -1.9375558e+00   3.3856100e-01   2.7148897e+00   6.6814940e-01   9.5363070e-01   2.8463319e-01  -6.5577075e-02   2.3864190e+00   1.8175030e-01   5.1578856e+00  -3.9124818e+00   7.8122276e+00   8.3120315e+00   1.0168798e+01   3.3715829e+00   2.6589579e+00   1.1600332e-01   7.9681895e+00   2.3679039e-01   2.1364607e+00   2.4607139e+00   2.5661331e+00  -1.2562689e+00   2.1404275e+00   6.5658789e-01   1.6660255e+00   6.8447851e-01   6.4220638e-01  -6.7767900e-01  -1.9430996e+00   2.9975897e+00   3.5243640e+00   3.6953139e+00   5.4088061e+00  -5.6363182e+00  -9.7192093e+00  -8.4764820e+00  -1.2553767e+01  -6.1095389e+00  -7.0711069e+00  -6.6501404e+00  -2.1710993e+00  -6.9041009e+00  -7.0150618e+00  -3.9190259e+00  -4.8784116e+00  -4.8691547e+00  -2.6140878e+00  -5.9541689e+00   1.2708518e+00  -8.5565421e-01   1.9601329e+00   7.5653400e-01   1.3466801e+00  -1.4161471e+00  -7.7696924e+00   2.2056968e-01  -1.7197157e-01  -4.1036802e+00  -4.7667858e-01   6.0211377e-01  -4.5399360e+00  -2.9568075e+00  -2.0654670e-02   4.0992319e+00   3.5211963e+00   3.4431413e+00   4.4696528e+00
  -4.6506774e+00  -7.3888628e+00  -1.8027814e+00  -1.6192602e+00   2.4791423e+00   2.3027198e+00  -1.4303371e+00  -5.0970730e+00  -1.7121357e-01  -1.2288851e+00  -2.6344363e+00  -2.5232594e+00  -1.3183591e+00  -2.6531458e+00  -9.1305546e-01  -2.2897819e+00  -3.5993858e+00  -2.1644496e+00  -6.5053881e+00   1.0760226e+00   1.4091127e+00  -3.6482631e+00  -1.1305062e+00   1.5601226e+00   3.4774384e+00   1.5097553e+00   9.9413615e-01   6.2643610e-01  -4.2323301e-01   2.7805263e+00   2.9312034e-01   5.3412153e+00  -6.5278049e+00   5.3253491e+00   5.3996918e+00   7.9564357e+00   3.0103361e+00   2.3813317e+00   7.0807805e-01   6.4081399e+00  -8.2647141e-02   2.0459799e+00   3.6387221e+00   3.0890695e+00  -1.8633873e+00   1.3022893e+00   2.3941746e+00   2.3144681e+00   4.3600078e-01   8.0122266e-01  -1.2327550e+00  -2.3398049e+00   2.8486160e+00   3.1657943e+00   2.5949010e+00   3.9663854e+00  -6.0207454e+00  -9.1017359e+00  -8.2105142e+00  -1.2182260e+01  -5.9360284e+00  -6.0060318e+00  -6.6767774e+00  -2.0936945e+00  -5.7965829e+00  -4.7306379e+00  -2.5696918e+00  -2.4954741e+00  -6.8846996e+00  -1.4119762e+00  -6.0207307e+00   6.6873075e-01  -1.3775975e+00   1.4855162e+00   8.2916474e-01   2.2785715e+00   1.2279606e-02  -7.0214029e+00  -8.3591014e-01   1.3128158e+00  -4.0551609e+00   3.7256880e-01   1.0934888e+00  -3.1251162e+00  -2.0687601e+00   5.7935878e-01   4.3819904e+00   3.7096152e+00   2.7935568e+00   4.4681403e+00
  -3.9266111e+00  -6.0457581e+00  -1.7893518e+00  -1.2877721e+00   1.9683648e+00   2.0735111e+00  -1.3074918e+00  -4.6555225e+00  -3.3588411e-01  -1.6149451e+00  -2.6942253e+00  -2.3769935e+00  -1.4385042e+00  -1.7823325e+00  -1.4081368e+00  -2.3712124e+00  -2.9968563e+00  -1.4289089e+00  -5.5409938e+00   9.1716102e-01   1.6556232e+00  -3.2704538e+00  -1.0520328e+00   1.8213451e+00   3.2752595e+00   1.8555649e+00   6.3535314e-01   2.3265397e-01  -8.5279186e-02   2.6432268e+00   3.3737495e-01   4.9312960e+00  -6.0068566e+00   5.3031598e+00   2.5368442e+00   6.0965633e+00   2.4986158e+00   2.7915282e+00   8.1915105e-01   5.5703165e+00   1.5158277e+00   3.7259283e+00   2.9536350e+00   2.4711307e+00  -1.6141057e+00   1.1142802e+00   1.7111148e+00   2.0526846e+00   6.9237745e-01   8.3069719e-01  -8.4008769e-01  -1.5914482e+00   2.9728135e+00   2.8203496e+00   3.2118892e+00   4.1323675e+00  -5.1871403e+00  -8.7291567e+00  -8.2771026e+00  -1.1584960e+01  -6.3683004e+00  -6.1693139e+00  -5.7700020e+00  -2.1990757e+00  -6.4646105e+00  -6.0219797e+00  -3.8016206e+00  -3.8778787e+00  -5.8860770e+00  -2.9650829e+00  -6.8400350e+00   1.0130780e+00  -8.0146190e-01   1.8500265e+00   7.0517480e-01   2.0324347e+00   1.5998288e-01  -6.9778431e+00  -5.6837540e-01   1.7124492e+00  -3.6485780e+00   4.4401716e-01   9.1583849e-01  -2.7926013e+00  -2.2585170e+00   6.4723935e-01   3.3213118e+00   3.3181539e+00   2.8476018e+00   3.9793050e+00
  -3.4845360e+00  -4.3077076e+00  -1.4345739e+00  -8.2814041e-01   1.4783333e+00   2.5335415e+00  -2.1234900e-01  -3.9023195e+00   1.5351767e+00  -1.4568356e-01  -6.0743419e-01  -1.3978373e+00   1.3870131e+00  -1.6636667e+00  -5.6263181e-01  -3.6367003e-01  -1.3392836e+00  -3.3428101e-01  -4.8905051e+00   6.6564091e-01   2.7073178e+00  -1.8013224e+00  -1.0449366e+00   1.7566138e+00   2.4702508e+00   2.4236716e+00   1.1653899e+00   4.5671073e-01   1.4931969e+00   4.2998937e+00   1.6435843e-01   4.4292828e+00  -4.5231887e+00   5.1469038e+00  -3.5350976e+00   7.4621571e-01   1.3279118e+00   1.9953026e+00   1.0434706e+00   1.1456460e+00   1.9627594e+00   3.9355409e+00   1.2140895e+00   1.0220993e+00  -2.7425866e+00  -4.3618250e-01  -9.0899871e-03   8.1886266e-01   5.5613531e-01   8.9185932e-01   7.5890576e-02  -3.5891762e-01   2.2014311e+00   2.0567447e+00   3.1355379e+00   1.8237895e+00  -3.8818117e+00  -6.5960781e+00  -7.5912577e+00  -1.0109329e+01  -6.2605063e+00  -5.2287777e+00  -3.2662920e+00  -1.0216640e+00  -5.3057285e+00  -6.6067495e+00  -5.7332002e+00  -7.2167767e+00  -5.9241986e+00  -5.0778353e+00  -6.3089559e+00   2.3242705e+00   1.3224724e+00   3.0509507e+00   9.2353280e-01   2.3313185e+00  -4.4788512e-01  -4.5284308e+00  -2.2683512e-01   2.2136337e+00  -2.4930188e+00   1.4234552e+00  -1.0142229e-01  -1.6511618e+00  -2.6033890e+00  -9.9706269e-02   2.0360389e+00   1.2704600e+00   2.1419480e+00   2.5040114e+00
  -3.6662655e+00  -2.7598593e+00  -9.9339105e-01  -1.7797030e-01   1.4289448e+00   2.0654330e+00   1.8898119e-01  -3.2320235e+00   1.2303861e+00  -9.2216731e-02  -1.1182333e+00  -1.0237727e+00   1.0928096e+00  -3.6114112e-01  -8.6489666e-01  -3.3097362e-01  -1.0802788e+00   5.0927946e-01  -5.1050114e+00  -3.4301026e-01   2.2150788e+00  -2.2004272e+00  -4.6859763e-01   2.4363865e+00   2.5639938e+00   2.2946039e+00   5.9127785e-01  -5.4731455e-02   1.1042922e+00   3.7443735e+00  -3.8267297e-02   4.0419430e+00  -5.6356387e+00   3.4621498e+00  -5.1437350e+00  -1.8424897e-01   1.0883332e+00   1.5704450e+00   1.2653877e+00  -1.4599324e-01   1.9355454e+00   3.6203387e+00   1.6310482e+00   1.1972307e+00  -2.8199844e+00  -8.9767096e-01   1.2692375e+00   1.4543719e+00   4.5009840e-01   9.5405279e-01  -2.7616167e-01  -3.5136129e-01   2.1016807e+00   1.6585178e+00   3.0386313e+00   1.4213166e+00  -3.7075543e+00  -6.0707605e+00  -6.9580662e+00  -9.2581321e+00  -5.8927137e+00  -4.4395765e+00  -3.2460490e+00  -1.2793714e+00  -4.8214355e+00  -5.4515661e+00  -4.7045585e+00  -5.3566751e+00  -5.4212037e+00  -4.7526118e+00  -6.2709267e+00   1.7751158e+00   1.0174335e+00   2.7168799e+00   6.9053607e-01   2.7335364e+00   2.9228603e-01  -4.6817019e+00  -1.0061700e+00   3.4549550e+00  -2.2999507e+00   1.3937594e+00   1.5293947e-01  -1.4017417e+00  -1.8829060e+00   2.8700346e-01   1.6282194e+00   1.2813591e+00   1.8732364e+00   2.2015536e+00
  -3.6610659e+00  -2.4689407e+00  -1.3747687e+00  -1.8304110e-01   1.1643015e+00   1.7813027e+00  -3.8426906e-02  -3.1025348e+00   1.2949903e+00   4.5439355e-02  -1.0317735e+00  -5.7635959e-01   1.1772502e+00   5.6121709e-01  -1.0999911e+00  -8.0807682e-02  -1.1041886e+00   1.1904751e+00  -4.7106293e+00  -3.4674293e-01   2.5280547e+00  -1.8716258e+00  -7.8386715e-01   2.1324700e+00   1.9805512e+00   2.2393991e+00   3.8703366e-01  -3.4569293e-01   1.2102426e+00   4.1104616e+00  -6.4196709e-02   3.7462938e+00  -6.1270530e+00   3.2693458e+00  -6.5588542e+00  -6.1465549e-01   7.7408060e-01   2.3968874e+00   9.9957384e-01  -9.3448916e-01   3.7490838e+00   3.5032177e+00   1.6748857e+00   1.0765731e+00  -3.0159544e+00  -1.8671000e+00   1.9468360e+00   1.4070439e+00   1.9621740e-01   5.9216656e-01  -2.7819434e-01   3.8158424e-02   2.2589627e+00   1.3815649e+00   3.4451843e+00   8.0374409e-01  -3.6183589e+00  -5.9932991e+00  -7.4250554e+00  -9.1838519e+00  -6.4235380e+00  -4.0815220e+00  -3.2000470e+00  -1.6928896e+00  -5.4498752e+00  -5.2210048e+00  -5.7997025e+00  -5.6524646e+00  -5.2824181e+00  -5.8912450e+00  -6.5333714e+00   1.5650368e+00   1.7063745e+00   3.2474823e+00   1.1769810e+00   3.1626106e+00   1.2308101e+00  -4.3730430e+00  -1.4624753e+00   3.3444957e+00  -2.3174563e+00   2.0854269e+00  -1.4038267e-01  -7.9447576e-01  -2.0815655e+00   2.8446463e-01   9.1999804e-01   8.9127577e-01   1.6914038e+00   2.0869863e+00
  -3.5855984e+00  -1.5396231e+00  -1.1518137e+00   4.8687751e-01   1.1064810e+00   1.1307078e+00  -3.6294912e-01  -2.6651998e+00   7.2157911e-01  -2.2164807e-01  -1.8500394e+00  -7.7831429e-01   4.3459762e-01   1.2009541e+00  -1.5029403e+00  -4.0039659e-01  -1.2056397e+00   1.2814379e+00  -5.0020569e+00  -1.3176995e+00   1.6227487e+00  -2.9153198e+00  -2.6992521e-01   2.7551385e+00   2.2143515e+00   1.9414899e+00  -2.4095548e-01  -7.7728035e-01   4.4071351e-01   3.0459471e+00  -3.9658913e-01   3.2999906e+00  -7.3666176e+00   1.5722833e+00  -5.9964060e+00  -9.5006233e-02   6.3354462e-01   2.0456786e+00   1.4057275e+00  -1.8107133e+00   2.9858441e+00   2.2593090e+00   2.3776496e+00   1.5790422e+00  -2.3638082e+00  -1.6569200e+00   3.2066766e+00   2.2600630e+00   8.4454931e-02   5.3172580e-01  -8.9152245e-01  -2.0510992e-01   1.9543465e+00   1.0264043e+00   3.6899093e+00   9.0999306e-01  -3.3418059e+00  -5.8749734e+00  -6.8927087e+00  -8.5849163e+00  -5.9028647e+00  -3.4961147e+00  -4.1143038e+00  -2.6242190e+00  -4.8992424e+00  -3.5782216e+00  -4.2165143e+00  -2.5496869e+00  -4.2201813e+00  -5.1076679e+00  -6.1804232e+00   7.8990143e-01   1.3468354e+00   2.5736452e+00   7.5342972e-01   3.3933199e+00   1.9945017e+00  -4.0267549e+00  -2.6402640e+00   4.3497175e+00  -3.1392652e+00   1.3433509e+00  -1.2969438e-01  -1.1136496e+00  -1.4407243e+00   7.9802894e-01   1.4684197e+00   1.3839365e+00   1.6702533e+00   2.0098267e+00
  -3.8904382e+00  -3.1122226e+00  -1.9487003e+00   1.1086452e-01   8.1357946e-01   6.6107065e-01  -1.4301044e+00  -3.1396173e+00   1.3653401e+00  -6.7125359e-02  -1.7578020e+00  -2.2714932e-01   3.8709205e-01   3.1489874e+00  -1.1254704e+00   8.2253054e-02  -2.4132203e+00   6.8520380e-01  -5.0069419e+00  -8.1937825e-01   2.1010289e+00  -2.1709536e+00  -9.2390537e-01   1.6490755e+00   8.8636512e-01   1.0018667e+00  -3.3962704e-01  -1.0903734e+00   5.2432981e-01   2.5990055e+00  -9.8333726e-01   3.0261926e+00  -7.2785379e+00   1.5718757e+00  -4.8907454e+00   1.5889520e+00  -9.0335098e-02   3.8892959e+00   9.6331638e-01  -1.5147584e+00   3.5352316e+00   1.0328880e+00   1.8350256e+00   2.0589184e+00  -1.8515161e+00  -1.7155986e+00   2.8268858e+00   2.0641576e+00   1.1556373e-01   4.7809769e-01  -8.4029093e-01   2.5881439e-01   1.7257857e+00   1.0037233e+00   4.6151938e+00   1.3660707e+00  -3.2584735e+00  -7.4299313e+00  -7.4503790e+00  -9.9426291e+00  -5.7274128e+00  -3.2994459e+00  -4.6963055e+00  -3.7670544e+00  -5.6326187e+00  -3.6223530e+00  -5.1171560e+00  -3.4302732e+00  -3.2592252e+00  -6.4505234e+00  -6.5504082e+00   1.7262771e+00   1.9852880e+00   2.9583754e+00   1.0540725e+00   2.3998542e+00   2.2004905e+00  -4.8009901e+00  -4.2419816e+00   3.2446632e+00  -4.5499146e+00   7.3152282e-01  -2.8127381e-01  -2.3565962e+00  -1.8565222e+00   9.3593441e-01   2.7135404e+00   1.2210493e+00   2.0062650e+00   2.5069241e+00
  -3.3343053e+00  -2.7989140e+00  -2.2406519e+00  -6.7484111e-03   3.4164597e-01   8.2409461e-01  -1.8237342e+00  -2.8454575e+00   1.7022353e+00   5.2507751e-01  -1.0824434e+00  -8.0634543e-01   1.2710246e+00   2.4214227e+00  -6.5443413e-01   9.2803574e-01  -1.3583004e+00   8.2375888e-01  -4.5618159e+00  -3.1765923e-01   2.6374169e+00  -1.3872319e+00  -1.4465039e+00   9.3799782e-01   4.4920965e-01   1.5653078e+00  -6.8288622e-02  -7.7131296e-01   1.5251680e+00   3.0815735e+00  -8.2753912e-01   2.4668902e+00  -6.7533236e+00   7.4674220e-01  -6.3170288e+00   3.5488239e-01  -3.5940717e-01   5.0823468e+00   1.2966650e+00  -1.9306652e+00   5.4291932e+00   1.9290338e+00   9.1967537e-01   1.0728654e+00  -1.5550337e+00  -1.7399595e+00   1.6837051e+00   1.2627741e+00   1.5920523e-02  -2.5875173e-02  -3.7585969e-01   8.2077994e-01   1.2486253e+00   3.3555738e-01   4.3942473e+00   9.1577792e-01  -2.4551422e+00  -6.8773978e+00  -7.3226753e+00  -9.4047212e+00  -5.3582841e+00  -2.9084528e+00  -5.1645759e+00  -3.8460932e+00  -5.2284427e+00  -3.2698499e+00  -6.1279353e+00  -3.5116969e+00  -3.1469010e+00  -6.4264528e+00  -6.1207325e+00   2.4718479e+00   2.9566667e+00   3.3219005e+00   1.9315973e+00   2.2734916e+00   2.9988821e+00  -3.1165519e+00  -2.8573126e+00   3.3172667e+00  -4.6154707e+00   1.5768172e+00  -4.6502153e-01  -1.3040195e+00  -2.0611750e+00   1.2172823e+00   1.6936729e+00   1.2404556e+00   1.6461668e+00   2.2482370e+00
  -3.3236139e+00  -2.7846008e+00  -2.3761411e+00  -8.6406361e-02  -2.5438007e-01   5.3945422e-01  -1.4674558e+00  -2.2424088e+00   1.7227544e+00   1.1833347e+00  -5.6906087e-01   5.6130730e-02   1.8745055e+00   2.7221520e+00  -6.7696371e-01   1.4141454e+00  -5.0184153e-01   1.3026925e+00  -3.4726832e+00  -1.4475048e-01   3.0054345e+00  -2.9953687e-01  -2.0541245e+00   8.1876709e-02  -8.7329438e-01   1.3829174e+00  -1.3999450e-01  -1.0569211e+00   2.4633803e+00   4.2277058e+00  -9.3930615e-01   1.6853844e+00  -5.4617739e+00   7.7228474e-01  -7.8804936e+00   6.2186319e-01  -1.2411999e+00   5.6580870e+00   1.0738899e+00  -3.4838070e+00   5.3669187e+00   2.4121023e+00   2.3827415e-01   3.6795509e-01  -2.0042339e+00  -2.8478271e+00   1.3449524e+00   6.2205706e-01  -1.6673903e-01  -3.0039427e-01  -4.8271861e-02   1.3913133e+00   1.0131105e+00  -8.1954537e-02   3.9328596e+00  -4.3145510e-01  -2.3203462e+00  -6.4321378e+00  -7.3315737e+00  -8.5230758e+00  -5.4605653e+00  -2.3465531e+00  -5.5193473e+00  -3.1803786e+00  -5.1566148e+00  -2.8878144e+00  -6.8893798e+00  -4.0389356e+00  -3.2399512e+00  -7.0946110e+00  -4.7933440e+00   2.5767459e+00   4.4717242e+00   4.5128775e+00   2.9387501e+00   2.9865788e+00   3.2668104e+00  -8.3572810e-01  -2.0785890e+00   3.5728276e+00  -3.8261540e+00   2.7173807e+00  -5.0934671e-01  -9.6524008e-02  -2.5354262e+00   8.4194211e-01   9.6894275e-01   6.3347997e-01   1.0884988e+00   1.6413275e+00
  -3.3832439e+00  -4.1612748e+00  -2.7160345e+00  -1.1482423e-01  -1.6070597e-01   8.6378189e-01  -1.9419907e+00  -3.1782032e+00   2.3189427e+00   1.8341353e+00  -6.2895700e-01  -4.2952261e-01   2.0811209e+00   2.1978067e+00  -3.5776529e-02   2.1455342e+00  -1.1376254e+00   8.2122398e-01  -3.0887847e+00   6.9825822e-01   3.8470835e+00   1.0154689e+00  -2.6941375e+00  -1.2113778e+00  -1.5062710e+00   1.6362915e+00   3.2155317e-01  -3.2816990e-01   2.4945487e+00   3.8408761e+00  -7.8910906e-01   1.3910020e+00  -5.8443131e+00  -6.1993171e-01  -7.6246374e+00   8.6694844e-01  -1.6863101e+00   7.0040830e+00   2.1073239e+00  -2.2732289e+00   6.8854959e+00   9.7867179e-01   2.9989505e-01   5.5783101e-01  -1.3646652e+00  -3.0708584e+00   1.3560362e+00   1.8135679e-01  -4.7722417e-01  -3.4712989e-01  -3.4705538e-02   1.5722871e+00   6.2040154e-01  -1.2398632e-01   3.9015938e+00  -6.3384495e-01  -2.0043838e+00  -6.6097370e+00  -7.1558704e+00  -8.9279406e+00  -4.5438356e+00  -1.6095167e+00  -6.5443880e+00  -3.4481250e+00  -4.5312223e+00  -1.0773470e+00  -6.7414487e+00  -3.2102119e+00  -3.3166325e+00  -5.5383599e+00  -4.1458100e+00   2.5205232e+00   5.0152248e+00   4.7595904e+00   4.0031584e+00   2.4015194e+00   4.3389817e+00   3.5348856e-01  -2.2775453e+00   1.4135484e+00  -4.6583179e+00   3.0457779e+00   1.6712118e-01  -4.1967645e-01  -2.3944801e+00   1.0247125e+00   3.2428318e+00   1.3514185e+00   1.0012583e+00   1.9869720e+00
  -3.1419553e+00  -8.5032307e-01  -1.7661375e+00  -5.0490030e-03  -5.6339938e-02   1.1294778e+00  -4.6247124e-01  -2.0319067e+00   3.3407367e+00   2.2986714e+00   1.5090068e+00  -1.2227100e+00   4.6688139e+00  -1.1288484e-01   9.0444174e-01   2.9418793e+00   7.0910185e-01   1.4510631e+00  -2.7034399e+00   6.0610729e-02   3.6015172e+00   1.6520684e+00  -2.4506020e+00  -1.8177012e+00  -1.6255163e+00   1.8149637e+00   6.3698260e-01  -1.3891772e-01   3.6650807e+00   4.4704042e+00  -5.6080916e-01   1.1451818e+00  -5.4973390e+00  -3.4572429e+00  -1.0491648e+01  -2.5362839e+00  -1.7033813e+00   5.2809463e+00   2.0402653e+00  -5.7587643e+00   4.7947186e+00  -1.2372513e-01  -2.0899338e-01  -9.1127928e-02  -1.8535557e+00  -4.1079731e+00   1.7016264e+00  -1.0976421e-01  -1.0071363e+00  -7.4916463e-01   5.7709513e-01   1.9368361e+00  -3.4847238e-01  -7.7214824e-01   2.4514941e+00  -2.9762429e+00  -1.2057305e+00  -3.4627053e+00  -5.2192880e+00  -6.9570269e+00  -3.0592310e+00  -2.8623629e-01  -5.1509769e+00  -2.6185255e+00  -1.2980417e+00   2.2067857e-01  -5.1341564e+00  -1.9750687e+00  -3.8122793e+00  -5.1510911e+00  -2.5721374e+00   2.1049542e+00   5.7349529e+00   4.4042590e+00   4.2232354e+00   2.9585437e+00   4.9832326e+00   7.8895931e-01  -1.1072553e+00   1.7575132e+00  -2.9172377e+00   3.7192552e+00   2.0679418e-01   1.1422794e+00  -1.7027973e+00   3.4097828e-01   2.6926936e+00   3.6727002e-01  -3.6426962e-01  -2.4277618e-01
  -2.5063572e+00  -1.6995962e+00  -2.2212235e+00  -2.4226688e-01  -9.1738379e-01   3.8655509e-01  -8.5370928e-01  -1.6768898e+00   2.8859658e+00   2.0527433e+00   2.1304931e+00  -6.8846289e-01   4.6098983e+00   3.4786496e-02   9.6478833e-01   2.8484269e+00   1.2895338e+00   1.5367324e+00  -1.5349409e+00   6.1862559e-01   3.6038416e+00   1.9362556e+00  -2.8538210e+00  -2.6793088e+00  -2.6680609e+00   1.1921183e+00   5.8875072e-01  -7.2000536e-01   4.1920552e+00   4.4732134e+00  -8.4177767e-01   4.2838374e-02  -3.1980943e+00  -2.0668998e+00  -8.8517817e+00  -7.4731780e-01  -2.4558311e+00   5.8993568e+00   1.3520273e+00  -6.4015645e+00   4.9858136e+00   2.7198535e-01  -1.5303946e+00  -7.5564848e-01  -1.2113116e+00  -4.2581460e+00   3.0517018e-02  -7.7722020e-01  -7.2614349e-01  -9.0283094e-01   8.2855878e-01   2.5684611e+00  -7.5883662e-01  -1.1141408e+00   2.9336410e+00  -2.9482668e+00  -5.4784327e-01  -3.6095767e+00  -4.8992695e+00  -6.0661141e+00  -3.0044817e+00  -2.2125709e-01  -5.2873177e+00  -2.2948087e+00  -2.1075281e+00  -1.8529011e-01  -6.0452347e+00  -3.4161452e+00  -2.4785214e+00  -6.5145355e+00  -1.9285348e+00   2.3253491e+00   6.6648700e+00   5.1953051e+00   4.3689998e+00   2.4925838e+00   4.5257114e+00   1.7371065e+00  -4.7751483e-01   1.4536300e+00  -2.6232303e+00   3.6434448e+00  -4.3640788e-01   1.1976934e+00  -2.1869869e+00  -1.5943084e-01   1.5391836e+00  -6.5258373e-01  -4.1315060e-01  -5.9875449e-01
  -2.7408795e+00  -2.0576857e+00  -1.7787538e+00  -2.0883101e-01  -1.0124134e+00   6.4456410e-01  -9.6723198e-02  -1.6581568e+00   3.5840097e+00   3.4675905e+00   3.5096182e+00  -3.2533292e-01   5.7816010e+00  -9.9464731e-01   2.1419975e+00   4.3165005e+00   1.8141956e+00   1.3197843e+00  -1.7631896e+00   4.8993939e-01   3.9649224e+00   3.3604314e+00  -2.6974423e+00  -3.3198840e+00  -3.1000076e+00   1.4347938e+00   1.0316385e+00  -1.1437703e-01   4.6555686e+00   4.8877442e+00  -8.3999337e-01  -5.9724246e-01  -3.0698146e+00  -4.1351898e+00  -8.0652206e+00  -1.4236925e+00  -3.7573823e+00   6.5410569e+00   9.6804809e-01  -6.8559969e+00   3.6290300e+00  -3.3293747e-01  -2.0338587e+00  -8.8449992e-01  -1.1557994e+00  -4.5557203e+00  -7.0540537e-01  -1.2154107e+00  -8.6375763e-01  -8.7127455e-01   5.8916830e-01   2.4693111e+00  -1.9306152e+00  -1.8894471e+00   1.0221394e+00  -4.2399875e+00  -1.9966240e-01  -3.2149145e+00  -3.5598341e+00  -4.7905184e+00  -1.2933229e+00   9.3760381e-01  -5.4485626e+00  -1.5799187e+00  -5.2499268e-01   2.3379366e+00  -4.4527440e+00  -1.8091774e+00  -4.0692749e+00  -4.8892240e+00  -7.0433790e-01   2.7452242e+00   6.5522786e+00   5.0914199e+00   5.0255627e+00   1.8447225e+00   5.0971064e+00   3.6701352e+00  -3.6825793e-01   1.2938343e+00  -2.4044480e+00   4.3770112e+00   2.6531717e-01   2.2489439e+00  -1.6746715e+00  -1.6326237e-01   2.5677932e+00  -9.0512157e-01  -1.2406233e+00  -9.5406130e-01
  -2.0795623e+00  -4.6301040e+00  -2.3832374e+00  -3.5581898e-01  -1.6087691e+00  -1.5463675e-01  -1.2121088e+00  -2.2616612e+00   1.6211379e+00   2.4672032e+00   1.9912887e+00  -6.9222216e-01   3.2676939e+00  -7.7743183e-01   1.3855148e+00   2.9158673e+00   1.3421864e+00   3.9828045e-01  -5.5375906e-01   1.1799034e+00   3.7391721e+00   3.2673690e+00  -3.1798388e+00  -3.9184457e+00  -3.5419992e+00   9.1450890e-01   4.7958108e-01  -4.2394475e-01   4.0237484e+00   3.4988041e+00  -8.5471848e-01  -1.4452919e+00  -1.7669081e+00  -3.3382317e+00  -3.4854404e+00   3.7156905e+00  -3.9118530e+00   8.3368803e+00   1.2566494e+00  -3.5500700e+00   4.6448783e+00   1.0762901e+00  -2.0615199e+00  -7.0747088e-01   4.8815968e-01  -3.2857617e+00  -1.6069337e+00  -1.2695853e+00  -4.0058176e-01  -6.0772890e-01   1.0458262e-01   2.2949124e+00  -1.7569661e+00  -1.8034264e+00   1.4681809e+00  -2.3739322e+00  -1.1239935e-01  -4.9183546e+00  -3.6869213e+00  -4.8727687e+00  -1.0907885e+00   3.8165786e-01  -7.2049124e+00  -2.0075696e+00  -2.0200741e+00   2.8076899e+00  -3.9995586e+00  -5.5577795e-01  -2.7685526e+00  -4.0851311e+00  -5.2768092e-01   2.1465367e+00   6.1510557e+00   5.2075726e+00   5.1522244e+00   1.0995742e+00   5.1157675e+00   4.7673088e+00   1.3132575e-01   4.4887830e-01  -3.0961242e+00   3.6093133e+00   1.0922695e+00   1.6541132e+00  -1.8826081e+00   2.1715217e-01   3.5691475e+00   2.5467519e-01  -4.6389960e-01   7.8549082e-02
  -1.7743344e+00  -6.0064365e+00  -2.5412004e+00  -4.1450210e-01  -1.9833783e+00  -1.1111567e+00  -1.8161195e+00  -2.6297711e+00   1.1238412e-01   1.5553568e+00   1.2340567e+00  -1.3107715e+00   1.6921337e+00  -1.5418191e+00   7.8868004e-01   1.6694196e+00   1.0837311e+00  -2.2648061e-01  -2.0887633e-01   1.0975046e+00   2.9301944e+00   2.6762344e+00  -3.1789451e+00  -4.3662357e+00  -3.8435251e+00  -3.1602553e-02  -2.0549670e-01  -9.6924946e-01   3.3678167e+00   2.5936715e+00  -8.7772326e-01  -1.8548260e+00  -8.3495886e-01  -2.9907535e+00   1.2289713e+00   7.3996291e+00  -4.2186805e+00   8.4307969e+00   9.7194085e-01  -2.2786360e+00   3.5844778e+00   5.7529252e-01  -2.1308023e+00  -5.8010729e-01   1.1918006e+00  -2.6070928e+00  -1.8970869e+00  -9.8207192e-01  -4.3325483e-01  -5.9564440e-01  -7.3216481e-01   1.8481083e+00  -2.0591168e+00  -2.0600772e+00   1.4720015e+00  -1.5134515e+00  -1.1062317e-01  -5.7316627e+00  -3.1423194e+00  -4.4520959e+00  -5.1378710e-01   7.4756667e-02  -8.0350786e+00  -2.3572722e+00  -2.3784540e+00   3.7036031e+00  -2.4791252e+00   1.6739971e+00  -1.7986437e+00  -3.3182105e+00  -1.4005857e-01   1.2896489e+00   5.4844280e+00   4.8782321e+00   4.7726463e+00   7.9198986e-01   4.9502196e+00   5.1542484e+00  -3.7609423e-02   3.6314828e-01  -3.5422535e+00   2.9108168e+00   1.3803680e+00   8.3566851e-01  -1.8189180e+00  -4.7299106e-02   4.3019648e+00   6.0645713e-01  -2.1094810e-01   1.5717250e-01
  -1.8107156e+00  -7.5258267e+00  -2.7122349e+00  -7.5886990e-01  -2.1386934e+00  -1.5900408e+00  -2.1985416e+00  -2.8301534e+00  -1.1195922e+00   8.5088312e-01   6.2248163e-01  -1.8784141e+00   4.2513203e-01  -1.9714974e+00   5.5376863e-01   7.1243220e-01   6.7369409e-01  -9.9870213e-01  -1.7608541e-01   1.2241462e+00   2.4253486e+00   2.2811880e+00  -3.2621039e+00  -4.6764659e+00  -3.8952113e+00  -6.7059719e-01  -6.6313425e-01  -1.2013208e+00   2.8896758e+00   2.0305552e+00  -7.3419036e-01  -1.8824788e+00  -1.9117091e-01  -2.7504802e+00   5.5181931e+00   1.1670542e+01  -4.0297853e+00   9.2712343e+00   5.9834335e-01  -2.3780498e-01   2.9323608e+00   1.3141531e+00  -1.9030495e+00  -2.8564756e-01   1.7965866e+00  -1.7921885e+00  -2.1068655e+00  -8.1407098e-01  -3.2919552e-01  -6.1023526e-01  -1.3019420e+00   1.2283725e+00  -2.1275748e+00  -2.1933377e+00   9.8615446e-01  -7.1882261e-01  -5.5778670e-01  -6.8932298e+00  -3.0916309e+00  -4.9067581e+00  -1.7864208e-01  -2.6144768e-01  -9.0296904e+00  -2.8425257e+00  -2.6713609e+00   4.4085480e+00  -1.2635615e+00   3.6403198e+00  -2.0100688e+00  -2.6883426e+00  -7.6459834e-02   8.0121749e-01   4.6301031e+00   4.3809406e+00   4.6832867e+00   6.7329078e-01   5.1985131e+00   5.1478284e+00   2.5326407e-02   3.2516051e-01  -3.8675299e+00   2.4205762e+00   2.0310494e+00   7.1642897e-01  -1.7346097e+00   6.2219961e-02   4.7138713e+00   1.1919032e+00  -1.9455321e-02   6.0092060e-01
  -1.5355855e+00  -7.9501276e+00  -2.8070465e+00  -1.2647354e+00  -2.1886679e+00  -1.3313501e+00  -2.0445777e+00  -3.1601437e+00  -9.1014579e-01   4.8124779e-01   1.2012111e+00  -3.2368058e+00   1.0849032e+00  -4.3559559e+00   7.1459887e-01   3.8331961e-01   7.3552521e-01  -1.5544913e+00   6.8277791e-01   2.3157791e+00   2.9606440e+00   3.4197598e+00  -3.9127402e+00  -6.1549217e+00  -4.4558501e+00  -7.3553611e-01  -4.8821268e-01  -8.5665762e-01   3.4920401e+00   2.5638208e+00   1.2096110e-01  -1.1877841e+00   1.4046136e+00  -2.3228252e+00   5.7739832e+00   1.1518437e+01  -4.1596978e+00   9.2358689e+00   8.6371067e-01   4.9920727e-01   2.8545873e+00   1.3096384e+00  -2.7065470e+00  -8.8495024e-01   1.8005320e+00  -1.6868355e+00  -3.3262180e+00  -1.6582715e+00  -6.4143969e-01  -1.0074041e+00  -8.6442942e-01   1.6088336e+00  -2.2629611e+00  -2.1531095e+00   6.7653330e-01  -9.4877834e-01  -5.8153385e-01  -6.5849831e+00  -3.0209106e+00  -5.0374486e+00   1.5131540e-01  -6.3995226e-01  -8.6453916e+00  -2.4281134e+00  -2.3245028e+00   3.4350887e+00  -1.7693785e+00   2.8292529e+00  -2.5955120e+00  -2.4708683e+00   3.0972804e-01   9.8010103e-01   5.2218180e+00   4.3411199e+00   5.3434754e+00   3.1733209e-01   5.6120200e+00   5.3592867e+00   1.2585070e+00  -1.5553606e+00  -3.5237246e+00   3.0032788e+00   2.0775271e+00   7.4042616e-01  -2.1807318e+00  -6.6937368e-01   5.1382102e+00   1.2332387e+00  -3.0512457e-01   2.3622966e-02
  -1.2447658e+00  -8.1152784e+00  -2.4305992e+00  -1.3175565e+00  -2.0289814e+00  -1.1214077e+00  -1.7558372e+00  -2.9563164e+00  -1.3369858e+00   5.0933482e-02   1.3037571e+00  -4.2670203e+00   1.0369943e+00  -5.6985076e+00   9.3431844e-01  -5.6703344e-02   9.6945134e-01  -2.3562715e+00   6.5639961e-01   2.1374256e+00   2.6142196e+00   3.0209828e+00  -3.6165865e+00  -5.8456074e+00  -3.8104098e+00  -7.6537798e-01  -5.4774347e-01  -5.0846082e-01   3.3008262e+00   2.2058731e+00   4.8063862e-01  -7.9781231e-01   2.1053508e+00  -2.8148337e+00   7.6588827e+00   1.3311765e+01  -3.4295254e+00   8.8802231e+00   1.1569773e+00   1.2662407e+00   1.5608650e+00   2.2709287e+00  -2.4409161e+00  -7.9160321e-01   2.2993916e+00  -6.8978579e-01  -3.8298636e+00  -1.6849702e+00  -4.7925049e-01  -8.6248283e-01  -9.5589632e-01   1.0711864e+00  -2.4620153e+00  -2.2102367e+00  -9.0358299e-02  -7.8362647e-01  -6.3162294e-01  -6.3234225e+00  -2.4340086e+00  -5.1014609e+00   7.9640965e-01  -7.5843565e-01  -8.3531069e+00  -2.5050639e+00  -1.2392871e+00   3.9318515e+00  -3.9270685e-01   4.3237898e+00  -3.2490487e+00  -1.7863053e+00   6.1499509e-01   6.4522021e-01   4.5884540e+00   3.3967451e+00   4.8596964e+00   4.3259143e-01   5.6140540e+00   5.8962576e+00   1.7157765e+00  -1.4333228e+00  -3.3510698e+00   2.2918401e+00   2.5396977e+00   1.2107582e+00  -1.8135565e+00  -5.6050728e-01   5.5990386e+00   1.6283938e+00  -2.6963801e-01  -5.3233862e-02
  -8.8548163e-01  -8.6543785e+00  -2.2436770e+00  -1.4545574e+00  -2.2535327e+00  -1.1247376e+00  -1.4772050e+00  -2.9265089e+00  -1.8478864e+00  -2.2416505e-01   1.2658685e+00  -4.4987196e+00   5.6294995e-01  -6.4834907e+00   9.4133654e-01  -3.5442659e-01   1.0903927e+00  -2.5552938e+00   9.8977398e-01   2.0527604e+00   2.6041603e+00   3.1100906e+00  -3.3967355e+00  -5.7196028e+00  -3.6136850e+00  -7.2734216e-01  -6.6067825e-01  -3.8371566e-01   3.1254104e+00   2.2519842e+00   7.5061592e-01  -8.4101742e-01   3.3421302e+00  -2.2519408e+00   9.3073041e+00   1.4384538e+01  -3.6634321e+00   8.8858642e+00   8.5180347e-01   2.2021244e+00   1.0864649e+00   3.5705303e+00  -2.8087769e+00  -1.1223310e+00   2.5841158e+00  -7.8297327e-02  -4.9934434e+00  -1.9151442e+00  -1.9830269e-01  -5.8010635e-01  -1.0610484e+00   9.3571861e-01  -2.6380109e+00  -2.4597746e+00  -7.1760830e-01  -4.4970289e-01  -4.3504338e-01  -6.4614668e+00  -1.9436955e+00  -4.5675389e+00   1.0553146e+00  -1.1300746e+00  -7.8525706e+00  -2.1209420e+00  -1.2669387e+00   3.6367585e+00   5.3102203e-02   4.2249987e+00  -3.5978333e+00  -1.5675069e+00   6.1901610e-01   5.7867431e-01   4.0232609e+00   3.2190730e+00   4.5452517e+00   2.3101114e-01   5.2432301e+00   6.6637070e+00   2.1399651e+00  -1.1584624e+00  -2.9281193e+00   2.1180426e+00   2.7642250e+00   1.5367058e+00  -1.7751498e+00  -7.5931158e-01   5.2303553e+00   1.4907732e+00  -2.1990327e-01  -5.9836589e-02
  -1.1140803e+00  -1.0094752e+01  -2.2404535e+00  -1.7106049e+00  -2.1644131e+00  -6.5344220e-01  -1.1891484e+00  -3.0519008e+00  -1.4445601e+00   3.0527262e-01   1.7859477e+00  -4.4383822e+00   1.0401398e+00  -6.7785417e+00   1.5758115e+00   2.1996196e-01   7.2714309e-01  -2.9901870e+00   7.0940362e-01   2.6069659e+00   3.2145924e+00   3.7903658e+00  -3.4162299e+00  -5.8394750e+00  -3.6549176e+00  -6.5691629e-01  -2.8480997e-01   1.6891566e-01   3.1648540e+00   2.7863581e+00   1.1543910e+00  -2.6369233e-01   4.1270795e+00  -1.5422880e+00   9.9799781e+00   1.4971002e+01  -3.8454309e+00   9.3754616e+00   7.0891554e-01   3.1708337e+00   9.9237240e-01   4.4587954e+00  -3.0815655e+00  -1.1869752e+00   2.4715886e+00   2.4272784e-01  -6.1736310e+00  -2.4465864e+00  -2.2856116e-02  -4.6824926e-01  -9.8517416e-01   7.8501560e-01  -2.6962716e+00  -2.4254846e+00  -1.4371702e+00  -5.8469960e-01  -8.5124873e-01  -7.0509252e+00  -2.0221039e+00  -5.0399149e+00   1.2171455e+00  -1.2120347e+00  -7.4119334e+00  -1.6588822e+00  -1.3908681e+00   3.5477313e+00  -3.4599593e-01   3.3451319e+00  -5.2513362e+00  -1.4050719e+00   6.3326251e-01   1.1659318e+00   3.7666595e+00   2.9619373e+00   4.7284195e+00  -5.3379152e-03   5.2909785e+00   7.4028188e+00   2.2321694e+00  -1.6127441e+00  -2.9638763e+00   2.3833481e+00   2.8109042e+00   2.0731887e+00  -1.8709907e+00  -7.4738012e-01   5.1697266e+00   1.3301522e+00  -2.8880098e-01   4.5324439e-01
  -8.0849542e-01  -1.0021725e+01  -2.0508327e+00  -1.9048742e+00  -2.2237310e+00  -6.8881862e-01  -6.1179533e-01  -2.3120137e+00  -1.6365126e+00  -1.0503414e-02   2.5393885e+00  -3.9361164e+00   1.2229419e+00  -6.4017610e+00   1.5532740e+00   1.4827192e-02   9.9864354e-01  -2.8489391e+00   1.0283722e+00   2.4211004e+00   3.1691042e+00   3.5923363e+00  -3.0391395e+00  -5.2104936e+00  -3.4434664e+00  -1.0097647e+00  -3.2788058e-01   7.8497229e-04   3.0461748e+00   3.0014411e+00   1.4056985e+00   7.7521806e-02   5.1660437e+00  -3.9864081e-01   1.0249222e+01   1.5626433e+01  -3.3402347e+00   8.7046372e+00  -1.7951543e-01   2.7462283e+00   3.3763315e-01   5.7563977e+00  -3.0426854e+00  -1.1194130e+00   2.4976246e+00   4.0488743e-01  -6.6141124e+00  -2.4928895e+00   3.9091891e-01  -3.2837904e-01  -7.9446995e-01   7.7448411e-01  -2.3037835e+00  -2.1955520e+00  -1.6290749e+00  -7.1787789e-01  -1.1264552e+00  -6.7053873e+00  -1.8443070e+00  -4.5976228e+00   8.2872496e-01  -1.4402567e+00  -5.6091419e+00  -1.0720566e+00  -1.8393742e+00   2.5983642e+00  -7.5142683e-01   1.9700475e+00  -5.8599763e+00  -2.9807356e+00   4.7987622e-01   9.2266127e-01   3.5749712e+00   2.5684547e+00   4.0077301e+00   2.1095758e-01   4.7546975e+00   7.1009826e+00   2.4072874e+00  -1.3897047e+00  -1.9542171e+00   2.0970061e+00   2.3538193e+00   3.1064882e+00  -1.9270309e+00  -9.5293062e-01   3.6387737e+00   4.2862561e-01  -2.5560729e-01   3.8978715e-01
  -8.8521235e-01  -8.3916581e+00  -1.1004485e+00  -1.5009334e+00  -1.9325898e+00  -3.8571820e-01   4.8245599e-01  -1.9126953e+00  -1.8099228e+00  -9.7981794e-02   1.6134559e+00  -4.8696588e+00   9.9203736e-01  -7.9041832e+00   1.3681593e+00  -3.9007019e-01   1.2749865e+00  -2.4691398e+00   8.1055733e-01   1.8225306e+00   2.8395253e+00   3.4920468e+00  -2.3895223e+00  -4.7082685e+00  -2.6911207e+00  -5.8097569e-01  -7.0987115e-01   2.8012353e-01   2.6338292e+00   3.2587884e+00   2.0899366e+00   7.5836602e-01   5.2737314e+00  -1.1390271e+00   9.2836317e+00   1.3770023e+01  -3.3773071e+00   7.0347254e+00   5.2925310e-01   3.2531252e+00  -6.3490247e-01   6.0872571e+00  -3.1008587e+00  -1.7737228e+00   1.7291404e+00   6.9036886e-01  -6.5311987e+00  -2.3348960e+00   3.3542304e-02  -1.8348364e-01  -9.7658279e-01   4.8571989e-01  -2.4677191e+00  -2.6120794e+00  -2.8908105e+00  -9.9159086e-01  -9.9426942e-01  -5.5465695e+00  -7.6992669e-01  -3.4875519e+00   1.4449940e+00  -1.4399916e+00  -4.9684102e+00  -4.5382713e-01  -3.5750861e-01   2.5050048e+00   8.1255110e-01   3.5270619e+00  -6.4860013e+00  -6.4046854e-01   8.7646246e-01   5.6523532e-01   2.4856297e+00   1.7989314e+00   3.7141116e+00   6.7762378e-01   4.5962311e+00   7.7175173e+00   3.0620140e+00  -3.8968641e-01  -1.1012150e+00   2.4880226e+00   2.9187970e+00   3.1781241e+00  -1.2892106e+00  -1.2252992e+00   3.2070839e+00   8.4130448e-01  -6.6392004e-01  -2.3927989e-01
  -2.5852364e-01  -8.4150280e+00  -9.0887902e-01  -1.5088719e+00  -1.2444489e+00   5.4529989e-01   3.3848998e-01  -2.1492177e+00  -1.3576138e+00  -2.9261969e-01   1.8218322e+00  -6.1216827e+00   1.1963383e+00  -8.9793971e+00   1.5903107e+00  -3.7350573e-01   6.3195598e-01  -3.4049114e+00   4.7309472e-01   1.6613134e+00   2.9507133e+00   3.1214544e+00  -2.0527008e+00  -3.8551009e+00  -1.5445866e+00   1.4107670e-02  -3.5187486e-01   1.4337283e+00   1.8658784e+00   2.8336536e+00   2.6717971e+00   1.9822402e+00   4.3596512e+00  -1.7049773e+00   9.2525755e+00   1.3127316e+01  -2.2436940e+00   6.6445674e+00   1.0426146e+00   4.3340891e+00  -6.8348915e-01   6.2584792e+00  -1.7230892e+00  -1.0472554e+00   2.4021614e+00   1.7811316e+00  -6.1412270e+00  -2.0946054e+00   1.4400610e-01  -1.0773211e-02  -8.8356056e-01  -1.8792463e-01  -2.0873179e+00  -2.1425486e+00  -3.1153915e+00  -6.1107255e-01  -1.0954836e+00  -5.0719967e+00  -9.3275898e-01  -4.2937995e+00   1.4876479e+00  -1.8747097e+00  -3.8595407e+00  -1.1078794e+00   3.9813583e-01   2.6561306e+00   1.1554175e+00   4.3604939e+00  -7.6537184e+00  -3.3388785e-01   4.1869488e-01   1.5835885e-01   1.8213549e+00   4.1768194e-01   3.0421172e+00   9.4625099e-01   4.8927070e+00   8.1068106e+00   2.5189888e+00  -1.0894735e+00  -1.7507573e+00   1.5576700e+00   2.8992797e+00   3.7593594e+00  -1.1092273e+00  -7.1886841e-01   4.4250868e+00   1.5927815e+00  -3.8270035e-01   1.6081839e-01
   7.8518427e-02  -8.6588414e+00  -9.4796864e-01  -1.3896836e+00  -1.4550726e+00   5.1804927e-01   3.2000915e-01  -1.8283998e+00  -1.0832705e+00  -3.9872739e-01   1.5451169e+00  -5.6522794e+00   1.0675272e+00  -8.1861566e+00   1.3863854e+00  -3.7799805e-01   3.4409774e-01  -3.0426298e+00   7.4235190e-01   1.9063995e+00   3.1426246e+00   3.0249090e+00  -1.8580047e+00  -3.4490190e+00  -1.7143247e+00  -1.4267740e-01  -3.2976711e-01   1.2940214e+00   1.6461303e+00   3.0649395e+00   2.7867447e+00   2.3073578e+00   5.6945996e+00   6.0982499e-01   8.3196324e+00   1.2129361e+01  -2.6073422e+00   5.6776550e+00   9.9634275e-01   4.0363617e+00  -6.4285179e-01   6.4583418e+00  -2.4005598e+00  -1.5061953e+00   2.3157737e+00   2.0200880e+00  -7.3845941e+00  -2.3615136e+00   4.6853560e-01   2.4732561e-01  -5.2952573e-01   2.9859146e-01  -1.7853371e+00  -1.9132255e+00  -2.3261142e+00  -9.6444668e-02  -8.6337358e-01  -5.1279554e+00  -1.0800863e+00  -4.0856955e+00   7.6444097e-01  -2.4526919e+00  -2.7336760e+00  -5.6450125e-01  -5.7987830e-01   6.4997323e-01  -3.1233287e-01   1.7397135e+00  -6.8409134e+00  -1.2269182e+00   2.4109899e-01   6.2978054e-01   2.0818431e+00   5.7966691e-01   2.4740735e+00   8.1282490e-01   3.5987774e+00   8.1933574e+00   2.4190029e+00  -1.0023194e+00  -1.6706643e+00   1.2641594e+00   1.8529938e+00   3.1431505e+00  -1.5707031e+00  -1.0617393e+00   3.0133171e+00   8.5570770e-01  -1.3643988e-01   2.8074545e-01
  -3.0993780e-01  -8.8438211e+00  -5.6260796e-01  -1.3340417e+00  -6.6953727e-01   1.8064247e+00   1.0755383e+00  -2.0571020e+00   7.5127460e-01   1.3344787e+00   2.7508246e+00  -4.6293373e+00   2.3424227e+00  -7.3736995e+00   2.6353877e+00   1.6995253e+00  -5.1503386e-01  -2.9561686e+00  -3.4453400e-01   1.6586330e+00   4.1721214e+00   4.2371978e+00  -1.2455104e+00  -2.6206209e+00  -1.0604019e+00   8.0602550e-01   6.4274214e-01   2.6850798e+00   1.1115468e+00   3.4999372e+00   3.0643768e+00   2.9892236e+00   3.6467840e+00  -7.0134725e-01   6.5826355e+00   9.0606004e+00  -2.8000317e+00   6.0387920e+00   5.9164116e-01   4.4251411e+00  -1.2116641e-01   5.9253449e+00  -1.3506913e+00  -6.5054710e-01   2.0394625e+00   1.7202995e+00  -6.7179625e+00  -2.2955333e+00   5.3909086e-01   5.7133817e-01  -5.2890942e-01  -1.0147762e-01  -1.7190721e+00  -1.7380344e+00  -3.6245939e+00  -1.0176485e+00  -1.0816503e+00  -4.7156585e+00  -8.2247344e-01  -4.1625550e+00   1.2073849e+00  -1.6722438e+00  -9.7205271e-01  -1.8863086e-01   1.7127117e-01   2.0789474e+00  -2.1841759e-01   1.3249322e+00  -9.5622103e+00  -4.9760366e-01  -9.9687242e-02   9.8248266e-01   1.2428027e+00  -1.9315142e-01   2.3986155e+00   4.2023657e-01   3.9214799e+00   8.4896772e+00   1.0987134e+00  -1.7404679e+00  -1.7837620e+00   1.7238788e+00   2.0725310e+00   4.5066860e+00  -1.0282002e+00  -4.4766894e-01   3.8184238e+00   6.3227628e-01  -4.6900703e-01   9.9753078e-01
  -2.6341509e-01  -8.8776098e+00  -3.2319900e-01  -7.4609212e-01  -7.1323599e-01   1.0213080e+00   1.0180249e+00  -1.2834108e+00  -6.5502730e-01   8.0214074e-01   6.8991131e-01  -3.5190156e+00   6.4045716e-02  -4.6139836e+00   1.4117404e+00   5.0526675e-01  -1.0262698e+00  -2.5144323e+00  -3.1439091e-01   8.9777902e-01   3.2455955e+00   2.9722639e+00  -5.8374745e-01  -1.1366177e+00  -8.2431084e-01   9.1593922e-02  -2.8163601e-01   1.9144016e+00  -2.7198938e-01   2.5010524e+00   2.8062160e+00   2.9565713e+00   3.4719642e+00   6.0744208e-01   7.2875938e+00   1.0700334e+01  -2.6132278e+00   5.0655059e+00   5.5715062e-01   5.4071914e+00  -6.3075479e-01   6.6417215e+00  -5.1317567e-01  -1.5295038e-01   2.1303094e+00   2.3600815e+00  -5.7141594e+00  -1.3063019e+00   9.5401855e-01   1.1658396e+00  -1.0609342e+00  -4.4836965e-01  -7.7429282e-01  -1.2772608e+00  -3.1850064e+00   2.3651639e-01  -1.5907016e+00  -5.2443656e+00  -8.0283751e-01  -3.4861491e+00   5.5162166e-01  -1.9221836e+00  -9.5144231e-01   1.1088340e-02  -1.1371561e+00   1.6501524e+00   3.1786720e-01   2.1187928e+00  -8.3543463e+00  -8.6278872e-03  -1.2914182e-02   1.5030062e-01   1.2725222e-01  -6.3574784e-01   1.2778140e+00   9.9350818e-01   2.6953484e+00   8.4917244e+00   4.3541219e-01  -6.1790008e-02  -1.6218489e+00   9.0876583e-01   2.0550282e+00   4.0495996e+00  -7.8709185e-01   7.1008184e-02   2.6070654e+00   1.1193597e+00   1.1182516e-01   1.8658305e+00
  -2.3483342e-01  -7.9731209e+00  -1.5429414e-01  -4.5366854e-01  -4.8875264e-01   7.2234730e-01   6.2383995e-01  -1.4973004e+00  -1.0541811e+00   9.7351897e-02  -1.3557868e+00  -4.0071567e+00  -1.6763138e+00  -4.2409764e+00   2.6151144e-01  -4.6044218e-01  -2.2670696e+00  -2.2280636e+00  -4.4093134e-01   6.3050927e-01   2.6607971e+00   2.6899981e+00  -2.4917138e-01  -8.6055366e-01  -6.6531888e-01   4.4775662e-02  -9.8090695e-01   1.6178925e+00  -1.4455799e+00   1.9091085e+00   3.1641962e+00   3.6325032e+00   2.4482199e+00   9.8428107e-01   7.6261924e+00   9.5374519e+00  -3.1311422e+00   4.1188467e+00   7.5561090e-01   6.9257399e+00  -9.0027037e-01   5.2786334e+00  -2.6515812e-03   2.0917345e-02   1.9927039e+00   2.7905227e+00  -4.6236150e+00  -5.1421190e-01   6.4284886e-01   1.0179533e+00  -1.4862798e+00  -5.8235104e-01  -2.8488237e-01  -1.1407934e+00  -2.8010866e+00   1.4290822e+00  -1.6081433e+00  -5.6311138e+00  -1.0167193e+00  -3.4993333e+00   1.8268749e-01  -2.6813724e+00  -1.2125116e+00  -5.2648095e-01  -1.6451032e+00   6.0954037e-01   8.6815531e-01   3.3931302e+00  -7.1525439e+00   1.5909567e+00  -4.6566578e-01  -3.0309537e-01  -8.6356517e-01  -1.2467221e+00   8.6858788e-01   7.3956906e-01   2.2117854e+00   7.0416984e+00  -2.6203309e-01  -8.1337683e-02  -2.3364437e+00   7.4974697e-01   2.0671521e+00   2.4541566e+00  -7.9061461e-01   1.1307494e-01   2.9016431e+00   2.0955699e+00   2.7848706e-01   1.9515750e+00
  -3.2194494e-01  -1.0081599e+01  -6.4813439e-01  -2.3629324e-01  -4.1816161e-01   3.4975381e-01  -5.5020185e-01  -1.5845301e+00  -1.7594730e+00   2.5409818e-01  -3.0651920e+00  -2.5167517e+00  -3.8064575e+00  -5.5386826e-01  -3.7990034e-01  -7.3291678e-01  -3.8262792e+00  -2.7489973e+00  -9.6863931e-01   5.5079329e-01   2.3601434e+00   1.9973173e+00  -1.0074909e-01   2.8694354e-01  -7.2754683e-01  -4.7351547e-01  -1.3015123e+00   1.4847381e+00  -2.8454448e+00   8.3298459e-01   2.5989274e+00   3.6269148e+00   1.5240814e+00   2.4498327e+00   9.6316168e+00   1.2225667e+01  -3.1380915e+00   5.1868456e+00   5.6859975e-01   9.0900932e+00  -4.5655198e-01   5.8243044e+00   1.1442413e+00   1.1687869e+00   2.6139322e+00   3.8329396e+00  -3.9707261e+00   1.8910919e-01   1.2334860e+00   1.5330482e+00  -2.0054725e+00  -1.1632116e+00   7.0174326e-01  -3.9532484e-01  -2.1010303e+00   3.1374533e+00  -2.3173736e+00  -7.6263343e+00  -2.0072610e+00  -4.4677648e+00  -5.5684029e-01  -3.0073941e+00  -2.0368168e+00  -1.1780196e+00  -3.6327554e+00   7.0493043e-01   4.6982686e-01   3.6847289e+00  -6.5256935e+00   1.7770019e+00  -8.3228895e-01  -2.6915734e-01  -1.8624417e+00  -1.6051469e+00   8.7261517e-02   6.4316618e-01   1.1895372e+00   7.2059965e+00  -1.8459293e+00   6.6721872e-01  -3.7826707e+00  -2.8901031e-01   2.0099110e+00   1.8525459e+00  -9.4907562e-01   1.3154274e+00   3.2102128e+00   3.0716201e+00   1.2382482e+00   3.9673192e+00
  -6.5099785e-01  -9.4547822e+00  -8.7133887e-01  -1.0444364e-02  -5.8511074e-01  -1.9118983e-01  -1.2273458e+00  -1.4731591e+00  -1.9064726e+00  -1.4691055e-01  -4.8386612e+00  -2.3014976e+00  -4.8332182e+00   6.4065709e-01  -1.3908955e+00  -1.3929526e+00  -4.6957418e+00  -1.9665118e+00  -1.0542754e+00   8.5394880e-01   1.9153565e+00   1.6053725e+00  -2.6358917e-01   1.4985475e-01  -1.3551349e+00  -7.1830541e-01  -1.6731811e+00   7.1690908e-01  -3.1959946e+00   9.2641274e-01   2.4912931e+00   3.8389415e+00   1.4446369e+00   4.3731883e+00   8.6283493e+00   1.0938346e+01  -4.2292315e+00   4.2675222e+00   7.5734407e-01   9.0432084e+00  -9.6613188e-01   4.7201762e+00   6.7327323e-01   8.2516625e-01   2.1765478e+00   3.8057316e+00  -3.8306400e+00   5.4005202e-01   1.1504192e+00   1.3505795e+00  -1.8907966e+00  -5.7679259e-01   1.2580944e+00  -2.2567071e-02  -9.7644192e-01   4.1345723e+00  -2.4027412e+00  -8.2741641e+00  -2.7336309e+00  -4.6935305e+00  -1.6741736e+00  -3.7649935e+00  -3.1196002e+00  -1.0863488e+00  -4.9151567e+00  -1.4577718e+00  -5.0027352e-01   2.5522862e+00  -4.5649794e+00   2.4553205e+00  -8.0694055e-01  -1.4175185e-01  -1.8290234e+00  -1.1244302e+00  -1.1738849e-02   7.0122954e-01   1.1006156e-01   5.7502680e+00  -1.9977348e+00   1.6142461e+00  -4.4579137e+00   7.0818619e-02   1.0985957e+00   1.1053229e-01  -1.5142340e+00   1.1394035e+00   1.9373932e+00   3.4284227e+00   1.2923008e+00   4.0680650e+00
  -1.8763213e-01  -7.9320543e+00  -9.1627159e-01  -1.9416773e-02  -1.6220270e-01   3.9111345e-02  -1.6884026e+00  -1.0153125e+00  -1.2651944e+00  -3.3253923e-01  -4.4120623e+00  -2.1771727e+00  -4.3648802e+00   1.7328232e+00  -1.4416850e+00  -1.2612277e+00  -4.8561353e+00  -1.8802171e+00  -1.3320851e+00   3.6260359e-01   1.4658687e+00   7.6769141e-01  -4.4167028e-02   1.0582948e+00  -8.1754402e-01  -6.2591318e-01  -1.4142569e+00   8.1825690e-01  -3.4737123e+00   5.3631378e-01   2.1601867e+00   4.1373732e+00   2.1567379e-01   4.4441411e+00   7.5878669e+00   9.4947575e+00  -3.3515643e+00   3.4771918e+00   3.4094584e-01   7.9433235e+00  -1.2685872e+00   4.1469568e+00   1.6449165e+00   1.5136264e+00   2.3481302e+00   3.9728041e+00  -2.6486763e+00   1.0886458e+00   1.3213506e+00   1.3352568e+00  -1.5014175e+00  -6.4724158e-01   1.8772052e+00   5.9736524e-01  -3.3377370e-01   4.2411053e+00  -2.2210998e+00  -7.2396359e+00  -3.0650436e+00  -5.1254469e+00  -2.3609497e+00  -3.7769507e+00  -1.9082886e+00  -1.6666984e+00  -4.5299723e+00  -1.9625467e+00  -8.4225653e-01   2.0882655e+00  -3.7597771e+00   1.2687568e+00  -1.1599785e+00  -5.4116045e-01  -1.9381195e+00  -1.6280552e+00  -1.0883773e+00   1.1496428e+00  -7.7512725e-01   4.3117162e+00  -2.6794535e+00   2.1054426e+00  -4.6256838e+00  -7.2374992e-01   3.0039405e-01   3.9348679e-01  -1.5383940e+00   1.5419560e+00   1.2922551e+00   3.3494529e+00   1.4425564e+00   3.9896972e+00
  -6.0783481e-02  -6.3215719e+00  -6.7664088e-01   4.5703857e-01  -1.0047161e-01  -4.4275193e-01  -1.9069370e+00  -6.4080362e-01  -1.1985249e+00  -4.8665903e-01  -5.0938345e+00  -1.4451008e+00  -4.8884505e+00   3.3309452e+00  -1.9005282e+00  -1.4386687e+00  -5.1302403e+00  -1.0957148e+00  -1.4397238e+00  -2.1489796e-01   6.3053605e-01   1.0807018e-01   3.9525995e-01   1.6245929e+00  -8.6157343e-01  -8.4656412e-01  -1.6118263e+00   2.5802389e-01  -4.0240788e+00  -2.5211234e-01   1.5907737e+00   3.7010955e+00  -4.8673858e-01   4.7092625e+00   6.8753043e+00   7.5531397e+00  -4.0169747e+00   2.1365859e+00   1.2257570e-01   6.8658615e+00  -2.2896488e+00   2.6635796e+00   1.7740489e+00   1.7508977e+00   2.2806067e+00   3.8235274e+00  -1.7954488e+00   1.7625666e+00   1.4068816e+00   1.5570745e+00  -1.5104396e+00  -4.2673121e-01   2.0930189e+00   8.7565458e-01   2.7635297e-01   4.6768802e+00  -1.7546445e+00  -6.5823676e+00  -2.6137834e+00  -4.3623009e+00  -2.5163209e+00  -3.5611316e+00  -1.6752078e+00  -1.5671449e+00  -4.4853882e+00  -2.3037399e+00  -3.4428590e-01   2.0858854e+00  -1.7191065e+00   1.7175720e+00  -1.0296925e+00  -9.2156331e-01  -2.4381976e+00  -1.6571381e+00  -1.9805991e+00   1.0256374e+00  -2.0821948e+00   2.8628790e+00  -3.5064783e+00   3.0805317e+00  -4.7014537e+00  -1.1965372e+00  -2.0255640e-01  -6.7761636e-01  -1.3054406e+00   1.6162308e+00   6.9654534e-01   3.2988549e+00   1.4091532e+00   3.7139629e+00
   1.7128973e-01  -6.8529172e+00  -1.1622346e+00   4.5185485e-01  -1.3508176e-01  -6.7598294e-01  -2.8655003e+00  -6.6936604e-01  -1.1759553e+00  -6.6599635e-02  -5.0278233e+00  -1.8739635e-01  -5.3197414e+00   5.4532388e+00  -2.0849646e+00  -1.0334108e+00  -5.6250988e+00  -9.2695720e-01  -1.6224389e+00  -1.6474326e-01   3.4854496e-01  -1.8371171e-01   2.8629019e-01   2.0432700e+00  -1.1518976e+00  -9.1703444e-01  -1.3958733e+00   1.5800171e-01  -4.4024026e+00  -5.8961530e-01   9.7322107e-01   3.2189711e+00  -1.3099044e+00   5.7531832e+00   7.4452362e+00   7.3351150e+00  -4.5583509e+00   2.7489029e+00  -7.2176326e-01   6.7408427e+00  -1.8299602e+00   2.3076728e+00   2.3469859e+00   2.3510745e+00   2.4996567e+00   3.7413295e+00  -1.2867675e+00   2.0422524e+00   1.7041398e+00   1.5944424e+00  -1.5817123e+00  -5.1302748e-01   2.5810949e+00   1.3187416e+00   7.7828580e-01   5.1012394e+00  -1.8371255e+00  -7.0538755e+00  -3.3078816e+00  -4.5378438e+00  -3.2177833e+00  -3.4505879e+00  -1.9699457e+00  -1.7926979e+00  -5.6675985e+00  -2.0341429e+00  -1.1982809e+00   1.5852412e+00  -1.0683721e+00   1.0914803e+00  -1.2074439e+00  -9.1179970e-01  -2.6165800e+00  -1.3742193e+00  -2.3201984e+00   1.0139619e+00  -2.7842658e+00   2.6601481e+00  -4.4447563e+00   3.4921063e+00  -5.4386136e+00  -1.3111306e+00  -8.2960678e-01  -5.7314321e-01  -1.6204730e+00   2.2171590e+00   1.6879450e-01   3.3851691e+00   1.5881225e+00   4.4795131e+00
  -3.0919872e-02  -5.8776472e+00  -1.3437834e+00   2.6547681e-01  -2.8668528e-01  -1.3145027e+00  -2.9732876e+00   3.7572272e-01  -1.1769601e+00   2.4188023e-01  -4.0861441e+00   1.7918772e+00  -4.9069905e+00   8.2989901e+00  -2.1551862e+00  -7.2677543e-01  -5.1388667e+00  -3.0799546e-02  -1.7653165e+00  -5.3728452e-01  -2.7553223e-01  -6.9241594e-01   2.9158474e-01   2.4997949e+00  -1.6941415e+00  -1.5994693e+00  -1.3847353e+00  -7.4654008e-01  -4.0773127e+00  -4.8349188e-01   8.7750145e-02   2.5206349e+00  -1.6392298e+00   6.7067658e+00   6.9144167e+00   7.0062697e+00  -4.8043676e+00   2.5869506e+00  -2.4815635e+00   4.7179362e+00  -2.5864372e+00   2.6013988e+00   2.4429644e+00   2.7727437e+00   2.0112374e+00   2.9776456e+00  -4.6957267e-01   2.4031038e+00   2.0901588e+00   1.5832457e+00  -1.3348846e+00  -2.2523421e-01   3.1493738e+00   1.7611664e+00   9.5268706e-01   4.6853322e+00  -2.2225706e+00  -6.7190073e+00  -3.5710515e+00  -4.0604576e+00  -4.0269457e+00  -2.8597584e+00  -1.4141690e+00  -1.3157955e+00  -6.4905651e+00  -2.3412150e+00  -1.9159312e+00   1.9838062e-01  -4.5659738e-01  -8.7110929e-01  -1.1402002e+00  -9.5640718e-01  -2.6190109e+00  -8.6195122e-01  -2.8892425e+00   1.4393534e+00  -3.7727039e+00   1.0725132e+00  -4.8265050e+00   5.0771168e+00  -4.6568061e+00  -1.0864158e+00  -1.5975594e+00   3.0548533e-01  -1.7557449e+00   2.4742674e+00  -2.3348249e+00   2.4963075e+00   1.3626207e+00   4.5156426e+00
  -1.9559709e-01  -4.5261300e+00  -1.3834644e+00   5.4915776e-01  -3.3814722e-01  -1.7949868e+00  -3.6303526e+00   3.1777463e-02  -1.4095214e+00  -1.8173821e-01  -5.3502568e+00   8.7503405e-01  -5.2601404e+00   7.7041159e+00  -2.8533920e+00  -1.4587173e+00  -5.1461487e+00   5.1661624e-01  -1.5887530e+00   1.1175333e-01  -9.8669479e-01  -8.7564803e-01  -2.4701170e-01   1.4575280e+00  -2.3363983e+00  -1.6358914e+00  -1.6318059e+00  -1.3123230e+00  -3.7634361e+00  -7.6180563e-01   6.0035963e-03   2.4042870e+00  -1.6915115e+00   7.0653589e+00   5.8706351e+00   4.8434576e+00  -5.8976522e+00   1.5942532e+00  -1.5491572e+00   4.3872990e+00  -2.9712938e+00   9.9187621e-01   1.6630176e+00   2.0208041e+00   1.4065486e+00   2.6860203e+00  -3.0576482e-01   2.3781057e+00   1.5523963e+00   1.1694789e+00  -1.1900041e+00   2.8122257e-01   3.1581317e+00   1.8893500e+00   1.5804768e+00   5.1316735e+00  -1.8957435e+00  -6.3298321e+00  -3.6005098e+00  -4.0238944e+00  -4.1206391e+00  -2.9849249e+00  -3.0660090e+00  -1.1741184e+00  -6.2162188e+00  -3.1792951e+00  -1.7698592e+00   6.9855467e-01   1.7204093e+00   1.1685365e+00  -7.3767352e-01  -9.2550055e-01  -2.5370589e+00  -3.9819142e-01  -2.4630706e+00   1.3242940e+00  -4.2904885e+00  -2.4778451e-01  -4.1717898e+00   5.2864409e+00  -5.1428450e+00  -3.9666793e-01  -1.7200592e+00  -1.5678727e+00  -1.9577076e+00   2.1772588e+00  -2.3249992e+00   3.4612747e+00   1.0565296e+00   3.9030656e+00
   1.0366611e+00  -3.7471500e+00  -1.5014958e+00   1.7556721e-02   3.0407797e-01  -5.0599816e-01  -3.8183176e+00  -3.3241146e-01   3.0140632e-01   6.2835198e-01  -2.4183334e+00   7.1934938e-01  -2.9370603e+00   7.0606291e+00  -1.7858791e+00   6.5522726e-02  -4.5633822e+00  -3.7225933e-01  -8.1239193e-01   3.3123259e-01  -2.9019330e-01   4.0698956e-01  -7.9586522e-01   1.2197736e+00  -2.1340841e+00  -7.3740908e-01  -4.4175910e-01   1.6726130e-01  -2.9028676e+00  -6.6219968e-01  -7.6196636e-02   2.5931770e+00  -2.3729434e+00   5.4669125e+00   3.7481891e+00   1.6946146e+00  -5.0971296e+00   2.2859603e+00  -2.0396590e+00   3.1651804e+00  -2.1564563e+00   9.5185675e-01   2.8157458e+00   2.7852206e+00   1.7169761e+00   2.2745937e+00   2.1262797e-01   1.7067549e+00   1.5784970e+00   1.0846383e+00  -2.3350077e-01   1.4824171e-01   3.2975899e+00   2.4834324e+00   1.0517645e+00   3.7646813e+00  -1.3880558e+00  -4.3206214e+00  -3.9021289e+00  -4.6148462e+00  -3.7820911e+00  -2.2209026e+00  -8.0978694e-01  -1.5125712e+00  -4.4920597e+00  -2.0127400e+00  -2.5656628e+00  -7.6843569e-02   4.5174783e-01  -6.9725293e-01  -8.9371891e-01  -7.4103943e-01  -1.5876513e+00  -4.9523521e-01  -2.3499255e+00   1.3677350e+00  -3.9973770e+00   4.2962998e-01  -4.4250891e+00   2.8417748e+00  -4.8941963e+00  -6.2585089e-01  -1.5313199e+00   4.3117238e-01  -2.1420439e+00   2.6389917e+00  -3.0893489e-01   3.5297709e+00   8.5548414e-01   3.4616416e+00
   1.3672229e+00  -1.8248855e+00  -7.6443865e-01   4.0384632e-01   5.1948785e-01  -6.5244482e-03  -2.7824384e+00  -1.7242925e-01   1.3841109e+00   2.0569779e+00  -6.5518484e-01   1.3398685e+00  -9.7758019e-01   6.4534711e+00  -8.6973123e-01   1.5566362e+00  -3.1000046e+00   4.5041976e-01  -2.9722785e-01   3.0952377e-01  -8.4193104e-02   1.7374882e+00  -8.0511261e-01   7.2287736e-01  -2.4300992e+00  -3.9569190e-02   2.5610388e-01   7.8513910e-01  -1.9663507e+00  -3.9773386e-01  -2.3455150e-01   1.8690523e+00  -2.2664414e+00   3.7021638e+00   4.6455876e-02  -3.7593609e+00  -6.1088213e+00   1.2165498e+00  -1.7859313e+00   7.8826214e-01  -2.1544606e+00   9.4840358e-02   2.3580144e+00   2.1589813e+00   7.5192392e-01   8.8671817e-01   2.3892394e-01   9.8778118e-01   1.2158952e+00   1.2152977e+00   2.6441209e-01   4.7528293e-01   2.7223449e+00   2.3087176e+00  -2.5240633e-01   1.8030257e+00  -6.1279136e-01  -1.6563072e+00  -2.3790962e+00  -2.5591684e+00  -2.4113259e+00  -4.9399652e-01   4.2347505e-01   5.2870279e-02  -2.3767892e+00  -2.5841364e-01  -1.9994570e+00  -1.8483446e-01   3.7500626e-02   5.9942939e-01   2.0066453e-01  -5.3622496e-01  -1.2695429e+00  -3.2188028e-02  -1.7854774e+00   1.3319323e+00  -3.9818098e+00   1.7183559e+00  -3.8231541e+00   2.2565106e+00  -3.4743898e+00   5.6475806e-01  -1.0433690e+00   1.4898091e+00  -1.5084595e+00   2.4679711e+00   1.0692232e-01   3.1550892e+00  -1.2771563e-01   2.3595866e+00
   7.4267852e-01   3.9281926e-02  -3.4055802e-01  -2.0979945e-01   1.0801784e+00   3.2065174e-01  -1.5674943e+00   6.7276293e-01   3.1776800e+00   3.6585440e+00   3.5703157e+00   2.7179486e+00   2.6615949e+00   7.4330415e+00   1.0729992e+00   3.6243142e+00  -1.6555914e+00   9.4915193e-01  -1.0932085e+00   2.5979326e-01   1.0390193e-01   2.8986796e+00  -8.9117698e-01   6.7857118e-02  -2.9427790e+00  -6.0165185e-01   1.0888710e+00   9.4198538e-01  -4.4480643e-01   1.5711526e-01  -7.1375531e-01   1.8393843e+00  -3.1733108e+00   1.3506889e+00  -2.4365126e+00  -7.4888712e+00  -5.9567717e+00   1.2068315e+00  -3.9047295e+00  -2.4743163e+00  -2.8709713e+00  -3.6581926e-01   2.1711204e+00   2.5776261e+00  -7.3867544e-01  -9.1089377e-01   1.1565803e+00   5.1878494e-01   9.4909044e-01   8.7316755e-01   8.4792511e-01   5.2365190e-01   2.4097654e+00   2.3896292e+00  -2.1080705e+00  -9.3073486e-01  -1.1514796e+00   4.5049179e-01  -1.2579652e+00  -1.8796453e+00  -1.0879124e+00   1.7474634e+00   2.9708816e+00   1.0432166e+00  -4.1153243e-01   1.6112033e+00  -1.6930197e+00  -9.7661810e-01  -2.4476114e+00  -1.0990992e+00   2.5799515e-01   2.7645513e-01  -1.4398626e+00  -4.2552879e-01  -1.5338501e+00   1.1275197e+00  -3.2624691e+00  -4.1064791e-01  -4.0413229e+00   1.9093289e+00  -1.6408366e+00   1.6576129e+00  -7.9451354e-01   3.8946882e+00  -7.5572516e-01   2.5481857e+00  -8.3066128e-01   1.6769533e+00  -1.3555977e+00   1.4611609e+00
   2.3462296e+00   2.2357634e+00  -2.8613148e-01  -4.9201444e-02   4.6679848e-01  -3.0591332e-02  -1.8393657e+00   1.1019730e+00   1.9634380e+00   2.7664513e+00   4.3125414e+00   1.5583471e+00   3.0256551e+00   5.1290791e+00   5.1724911e-01   2.7912191e+00   9.2061750e-01   1.6750013e+00   5.4696972e-01   5.4550670e-01  -6.4559134e-01   1.9338776e+00  -1.2726765e+00  -9.5929012e-02  -2.5753515e+00   8.2271038e-02   1.0540221e+00   6.2145718e-01   7.0045999e-01   1.1006365e-01  -7.2316129e-01   7.5428891e-01  -1.4352604e+00   1.8641675e+00  -3.9237031e+00  -9.7281224e+00  -5.8064163e+00   2.7622656e-01  -3.5337043e+00  -4.2721118e+00  -1.4926871e+00   1.7257585e+00   1.1648266e+00   8.9859124e-01  -7.3814942e-01  -1.1259897e+00  -1.9196443e-02  -2.4429658e-01   9.8677609e-01   4.7659568e-01   1.4303274e+00   1.0188447e+00   2.3229891e+00   2.0989499e+00  -1.8239556e+00  -1.2513670e+00   1.0359279e-01   2.7287181e+00  -7.1606825e-01  -2.6278049e-02  -1.3524383e+00   1.6917678e+00   3.1145062e+00   1.7647928e+00  -1.2971197e-02   8.9491261e-01  -2.3393822e+00  -1.5116046e+00  -7.2587432e-01  -1.5698328e+00   4.3150274e-01  -1.9727509e-01  -8.2322394e-01   2.6002595e-01  -1.4373924e+00   1.6923114e+00  -3.3390964e+00   7.7718652e-01  -1.5337716e+00   2.7611154e+00  -3.3804911e-01   2.2388135e+00  -1.2044630e+00   4.9733664e+00  -9.1120974e-01   2.2306286e+00  -2.8622550e+00   1.6052537e+00  -1.5884834e+00   1.9785949e-01
   2.0853675e+00   3.7353388e+00   4.1897759e-01   1.2419843e-01   6.6362304e-01  -3.1583846e-01  -1.3561584e+00   1.0778707e+00   1.1706459e+00   1.7449517e+00   3.3246696e+00   1.0700953e+00   2.3717167e+00   4.6588753e+00  -7.0532951e-02   1.8180642e+00   1.2984546e+00   1.9739960e+00   1.3233915e+00  -3.3933544e-01  -1.5463203e+00   1.3097808e+00  -1.2132097e+00  -6.1791512e-02  -2.3353921e+00  -3.9990374e-02   5.4143690e-01  -2.2146920e-02   8.6268419e-01  -2.9990921e-01  -1.1476743e+00   4.2848334e-01  -6.9921906e-01   9.3115239e-01  -4.0907470e+00  -8.9876281e+00  -5.6410445e+00  -1.3642373e+00  -2.7892729e+00  -5.5032276e+00  -3.9260430e+00   1.7506784e+00   1.6994251e+00   9.7123589e-01  -1.3166718e+00  -1.6620708e+00   1.0913094e+00   6.4927560e-02   1.0142785e+00   8.4468917e-01   1.5262283e+00   8.1223782e-01   2.2756894e+00   2.3874556e+00  -1.8830774e+00  -1.5807517e+00   8.0454477e-02   3.4223497e+00  -4.8557909e-01  -4.4997380e-01  -1.1415809e+00   1.9138174e+00   2.4395502e+00   1.8974233e+00   1.7237639e+00   1.1639723e+00  -3.4759932e-01  -4.7280434e-02   5.5478694e-01  -1.0710438e+00   8.8082662e-01  -1.3095045e+00  -7.5453958e-01   9.8700781e-01  -1.2979175e+00   2.6778612e+00  -3.2683177e+00  -2.2781927e-01  -1.6903384e+00   3.1328599e+00   6.1952132e-01   1.7074411e+00   3.1364232e-02   4.0715531e+00  -3.2119286e-01   1.9605529e+00  -1.3679903e+00   2.3734000e+00  -1.6243476e+00  -7.7651306e-01
   2.8623685e+00   3.3575331e+00  -3.5260387e-02  -5.2272885e-01   2.0053500e-01  -6.0820608e-01  -1.7495737e+00   8.8929981e-01   7.9631026e-01   1.6764979e+00   5.5492791e+00   1.0420404e+00   3.4734936e+00   3.6509631e+00   1.4854189e-01   1.9842869e+00   2.7098459e+00   1.8649040e+00   2.2955068e+00   5.1837870e-01  -1.4427164e+00   1.7513097e+00  -2.0435933e+00  -1.1665064e+00  -3.0938958e+00  -4.0868352e-01   6.8320023e-01  -1.8326671e-01   2.1800672e+00   3.3734257e-01  -1.1843295e+00   1.0274409e-01   1.1463138e+00   1.7416382e+00  -4.1050963e+00  -9.6627864e+00  -5.7470511e+00  -6.4920822e-01  -3.8767964e+00  -6.8687723e+00  -2.5690278e+00   3.2421633e+00   7.1634293e-01  -2.1814859e-02  -2.1400629e+00  -2.6198239e+00  -5.9255631e-02  -1.1612014e+00   8.0804508e-01   9.8756763e-02   1.8484367e+00   8.1843415e-01   2.1942596e+00   2.2057171e+00  -2.1352367e+00  -2.6100556e+00   1.5128099e-01   4.0055669e+00  -6.5999454e-01  -1.6338374e-01  -1.0781782e+00   2.0396930e+00   3.3614631e+00   2.2355412e+00   1.3017583e+00   9.0511208e-01  -1.8827564e+00  -1.5326407e+00   3.5424155e-02  -3.2776095e+00   4.8881790e-01  -7.1559335e-01  -3.6392282e-02   1.5633001e+00  -5.4576884e-01   2.6804090e+00  -2.5622582e+00   2.8992046e-01  -7.2928890e-01   2.3373924e+00   1.3560860e+00   2.5411787e+00  -2.0340722e-01   5.3698782e+00  -8.4798753e-01   1.5511482e+00  -1.9595745e+00   1.5641659e+00  -1.8601721e+00  -1.3939382e+00
   2.8747609e+00   3.8595678e+00   2.6530162e-02  -7.7223776e-01  -1.8934830e-02  -5.1754484e-01  -1.1419162e+00   1.0788009e+00   1.2667564e+00   1.9087866e+00   7.3931768e+00   1.2305932e+00   5.3719689e+00   2.7845303e+00   8.4711491e-01   2.5894200e+00   4.2286541e+00   2.4835179e+00   3.3121314e+00   1.4918838e+00  -8.1504191e-01   2.4648991e+00  -2.6797443e+00  -2.2513089e+00  -3.6905850e+00  -4.6298032e-01   1.1719420e+00  -3.5942124e-01   3.7858588e+00   1.1771556e+00  -1.1507215e+00  -1.3459552e-01   3.2733748e+00   2.2908854e+00  -7.0650380e+00  -1.1835165e+01  -5.7608042e+00  -1.2445070e+00  -3.6851184e+00  -9.2415355e+00  -1.6755699e+00   4.2125706e+00  -7.1304124e-01  -1.2353572e+00  -3.2313370e+00  -4.0513418e+00  -1.3153311e+00  -2.5221051e+00   7.2028862e-01  -2.3897812e-01   2.7557599e+00   1.5930344e+00   2.0507746e+00   2.3533900e+00  -2.0552524e+00  -4.1571425e+00   2.4531750e-01   5.2699378e+00  -4.1863778e-01   2.4145077e-01  -9.2189702e-01   2.7821583e+00   4.2584755e+00   3.5946532e+00   1.7654503e+00   9.3477015e-02  -3.4434404e+00  -4.6247506e+00  -2.3300906e-01  -4.7144915e+00   7.1737880e-01  -9.8296273e-02   1.3080656e+00   2.6049594e+00   5.3535639e-01   2.7883088e+00  -1.8911797e+00   2.4394687e-01   6.1760293e-01   1.2712438e+00   2.9092052e+00   3.6256400e+00  -3.6385827e-01   6.1052013e+00  -9.0567346e-01   8.7382511e-01  -2.8035615e+00   5.2055597e-01  -2.2772786e+00  -2.2617248e+00
   3.0990809e+00   4.6455146e+00   2.3721373e-01  -7.8988175e-01  -1.8028278e-01  -6.9772726e-01  -8.5614967e-01   8.6105726e-01   8.3336671e-01   1.5041099e+00   8.5235094e+00   4.2428856e-01   6.2766847e+00   8.6662979e-01   1.0425209e+00   2.4151944e+00   5.6754326e+00   2.8895274e+00   3.9023398e+00   1.7528201e+00  -9.3727798e-01   2.1324332e+00  -2.8953138e+00  -2.8097909e+00  -3.5911146e+00  -5.1071535e-01   1.1922362e+00  -5.9852611e-01   4.7175940e+00   1.4022169e+00  -1.0803411e+00  -3.6888422e-01   4.3936516e+00   1.8646264e+00  -8.1187447e+00  -1.3002033e+01  -5.4577055e+00  -2.0745673e+00  -3.3689712e+00  -1.0947853e+01  -1.1308687e+00   4.9098698e+00  -1.4828370e+00  -2.3114684e+00  -4.1359864e+00  -5.0369905e+00  -1.7442295e+00  -3.2014291e+00   3.9925619e-01  -6.4639140e-01   2.8727406e+00   1.5844661e+00   1.7450295e+00   2.1374394e+00  -2.1675118e+00  -5.1945289e+00   5.2184250e-01   6.4711387e+00   1.9721563e-01   7.6069438e-01  -5.1492327e-01   3.0768011e+00   4.7477379e+00   4.1629482e+00   2.5943574e+00   2.4813760e-01  -3.3638996e+00  -5.0166874e+00  -2.1305511e-01  -5.1216368e+00   5.6609366e-01  -3.4714313e-01   1.6454603e+00   2.9002478e+00   1.1231838e+00   3.0550498e+00  -9.5866457e-01   1.4300729e-01   1.6037778e+00   1.1412306e+00   3.8958942e+00   4.1780580e+00  -1.6516811e-01   6.5461112e+00  -6.2837596e-01   2.9296418e-01  -2.8660516e+00   1.7807925e-02  -2.5356184e+00  -3.2539465e+00
   3.4370031e+00   7.5276379e+00   9.8796812e-01  -5.5784626e-01  -1.9043025e-01  -8.7559686e-01   2.8451938e-01   1.1729405e+00   8.2669392e-01   6.1602201e-01   9.9993812e+00  -3.9958021e-01   7.8053124e+00  -1.3564126e+00   1.4519903e+00   2.1698729e+00   7.5742298e+00   4.3592122e+00   4.6820601e+00   1.3185923e+00  -1.2560175e+00   1.1928949e+00  -2.4735952e+00  -2.9129548e+00  -2.8962221e+00  -5.2447502e-01   1.3017808e+00  -1.1142657e+00   5.5370757e+00   1.3954411e+00  -1.0427315e+00  -7.6727710e-01   5.5950201e+00   1.1058153e+00  -1.0869280e+01  -1.6070362e+01  -4.5276604e+00  -4.8387215e+00  -2.9497806e+00  -1.4473632e+01  -7.5153353e-01   4.6696787e+00  -2.3717013e+00  -3.5843903e+00  -5.2664268e+00  -6.7434220e+00  -1.5962989e+00  -3.5998944e+00   4.0270636e-02  -8.3345664e-01   3.3090707e+00   1.9198369e+00   1.3380483e+00   1.9214460e+00  -1.8272944e+00  -6.8040030e+00   1.4366796e+00   9.4634846e+00   1.8840815e+00   2.3038755e+00   1.1713021e-02   3.7839389e+00   6.8805769e+00   5.1602563e+00   4.4263400e+00  -3.7126205e-02  -2.8594440e+00  -6.4149135e+00   8.1010484e-01  -6.1040922e+00   4.0378678e-01  -1.4288374e+00   1.9878208e+00   3.1458296e+00   1.0235126e+00   3.5778480e+00  -2.8581070e-01  -1.3960298e+00   2.5230299e+00   1.1489083e+00   6.1546862e+00   4.3500014e+00  -4.0999183e-01   6.7798528e+00   2.6716460e-01  -9.3990743e-01  -4.0701626e+00  -1.6879756e+00  -3.0233557e+00  -5.3065551e+00
   2.9311644e+00   8.8584419e+00   1.7954274e+00  -3.2236332e-01   3.5473130e-01  -4.9089810e-01   1.2755058e+00   1.0645942e+00   7.8216465e-01   4.5073016e-01   1.0377126e+01  -1.5946282e+00   8.5607362e+00  -3.4795365e+00   2.0225284e+00   2.2438656e+00   8.4014277e+00   4.6573738e+00   4.2971012e+00   7.8923939e-01  -1.4123151e+00   4.8265418e-01  -1.9952264e+00  -2.6724807e+00  -1.7021202e+00  -1.8148330e-01   1.2688473e+00  -8.3425238e-01   5.6536440e+00   1.4020799e+00  -6.7712615e-01  -3.4928614e-01   4.9491932e+00  -1.1569164e+00  -1.1875422e+01  -1.6929481e+01  -3.3015175e+00  -6.1282140e+00  -1.9661421e+00  -1.5259287e+01  -6.2379546e-01   4.6023275e+00  -1.8599032e+00  -3.9294398e+00  -6.2766337e+00  -7.6188530e+00  -4.0437698e-01  -3.5605800e+00  -5.4598774e-01  -1.0618057e+00   3.0231080e+00   1.2301335e+00   9.2665494e-01   1.6208457e+00  -2.7196170e+00  -8.1435345e+00   1.2601250e+00   1.0801766e+01   2.7820239e+00   2.4311261e+00   9.1301571e-01   4.5583357e+00   7.0711600e+00   5.1784521e+00   6.6449284e+00   1.5546178e+00  -1.0390742e+00  -4.3374322e+00  -4.8571221e-01  -4.8174613e+00   2.8604701e-01  -2.2238677e+00   1.4846142e+00   2.4949270e+00   1.6526148e+00   4.2239039e+00   1.6579300e+00  -1.7251166e+00   2.7221402e+00   9.3107221e-01   7.0242171e+00   4.5936904e+00   5.8559410e-01   7.2743481e+00   1.4365756e+00  -1.1076501e+00  -3.1986228e+00  -1.6047046e+00  -3.4024722e+00  -6.0431700e+00
   2.3066649e+00   7.6602686e+00   2.0598379e+00   1.9139239e-01   6.0941442e-01  -1.3909720e-01   1.5282891e+00  -6.2548533e-01   6.8950461e-01   6.3799138e-01   9.4155274e+00  -2.8473521e+00   8.3204759e+00  -5.3227108e+00   2.3642786e+00   2.3310210e+00   8.1894323e+00   4.8605076e+00   4.4847635e+00   1.6730571e+00  -5.5656714e-01   1.1458704e+00  -2.2413067e+00  -3.7079740e+00  -1.6670755e+00   2.0063053e-01   1.4531325e+00  -2.8771324e-01   5.6615215e+00   9.5138973e-01  -1.6335763e-01  -1.8096365e-01   4.8386985e+00  -2.5655574e+00  -1.3531999e+01  -1.7985114e+01  -3.3853673e+00  -6.3968934e+00   5.6218521e-01  -1.3966577e+01   1.4970931e+00   3.7022159e+00  -2.2117564e+00  -4.7387956e+00  -7.0284184e+00  -8.5182623e+00  -3.5267671e-01  -4.1124518e+00  -1.2595684e+00  -9.4415568e-01   2.6414444e+00   1.0181863e+00   5.8965875e-01   1.5906665e+00  -2.6188359e+00  -8.3482127e+00   1.3673995e+00   1.0794387e+01   3.5322703e+00   2.1423007e+00   2.0068395e+00   4.8687747e+00   6.0830215e+00   5.7054176e+00   7.4753574e+00   2.8459566e+00  -2.5984936e-01  -3.7318385e+00  -6.4543437e-01  -1.6931116e+00   2.5660859e-01  -2.5613275e+00   1.4617780e+00   2.6522752e+00   3.2130921e+00   3.7140870e+00   3.2905553e+00  -1.2113576e+00   3.0814981e+00  -9.8038981e-01   6.7804461e+00   5.2651524e+00   1.9700146e+00   5.8715523e+00   2.0873775e+00  -1.4544336e+00  -2.8192671e-01  -8.2215151e-01  -3.3130072e+00  -5.9578437e+00
   2.4735858e+00   8.5347272e+00   2.3548165e+00   1.1358071e-01   5.7469182e-01   2.0053599e-01   2.5372289e+00  -5.1872527e-01   1.4731993e+00   5.6074444e-01   1.0676719e+01  -3.2621508e+00   9.8156744e+00  -6.9042959e+00   2.9464101e+00   2.7065737e+00   9.2267532e+00   5.2910899e+00   5.5686116e+00   2.3139432e+00   4.6752021e-01   2.0269612e+00  -2.4054838e+00  -4.5212496e+00  -1.7788651e+00   1.6946680e-01   1.6397911e+00  -1.4507349e-01   6.6747267e+00   1.6777502e+00   4.7392779e-01   2.7583827e-01   6.5155854e+00  -2.6324342e+00  -1.7023690e+01  -2.0500286e+01  -2.5099226e+00  -7.4606670e+00   1.2519024e+00  -1.5259214e+01   3.2638363e+00   3.9309207e+00  -3.4060446e+00  -6.0273546e+00  -8.1960080e+00  -9.8815165e+00  -1.0286208e+00  -5.2024625e+00  -1.8240343e+00  -1.3975201e+00   3.2807141e+00   1.5673647e+00   4.3921090e-01   1.4681676e+00  -2.4086179e+00  -9.7754567e+00   1.6971067e+00   1.2348643e+01   4.1299310e+00   2.8247168e+00   2.3728867e+00   5.1987366e+00   8.0292968e+00   6.4679179e+00   8.2518834e+00   1.6336012e+00  -1.6055672e+00  -6.3772246e+00  -1.0783713e+00  -2.8413502e+00   1.8272981e-01  -2.1730150e+00   2.7681894e+00   2.8508818e+00   4.1840703e+00   3.4826050e+00   4.3138747e+00  -1.1477066e+00   4.2570682e+00  -3.0025614e+00   8.2763411e+00   5.8575021e+00   1.8794562e+00   6.1630885e+00   2.1408718e+00  -2.4708284e+00  -5.2009416e-01  -2.1698309e+00  -3.5098731e+00  -7.0978812e+00
   2.1010667e+00   7.3147642e+00   2.6808568e+00   5.1619990e-01   9.4502125e-01  -1.5774845e-01   2.2230656e+00  -2.6120961e-01  -1.8862301e-01   4.1986501e-02   9.0574171e+00  -4.1675691e+00   7.8919930e+00  -6.4826475e+00   2.7197413e+00   1.5326795e+00   9.1297132e+00   3.4290169e+00   4.5540072e+00   1.3671633e+00  -3.1300696e-01   1.4743037e-01  -1.8133792e+00  -3.1417544e+00  -4.2404689e-01  -6.0843877e-01   5.1557583e-01  -2.6189119e-02   5.5605030e+00   1.2439376e-01   3.7938681e-01   8.8004737e-01   5.2679107e+00  -4.8341976e+00  -1.3879076e+01  -1.5597136e+01  -3.2449796e-01  -6.7165160e+00   2.2892980e+00  -1.2379912e+01   2.8087312e+00   5.7534809e+00  -2.0071702e+00  -5.1872202e+00  -7.7507367e+00  -8.0247041e+00   1.6619601e-01  -4.2690391e+00  -1.8832653e+00  -1.1232436e+00   2.0533108e+00  -6.6601794e-03   5.9706253e-01   1.4251280e+00  -3.1486326e+00  -8.7065419e+00   5.9980571e-01   1.0947047e+01   4.3240055e+00   2.2706641e+00   3.3897607e+00   5.2778943e+00   6.3795059e+00   4.9437368e+00   8.8740527e+00   3.5544994e+00   1.0086610e+00  -1.5729910e+00  -2.2342442e+00  -1.0881861e+00   4.7365915e-02  -2.4336600e+00   1.1557892e+00   7.9835138e-01   3.8700479e+00   3.6873295e+00   5.6984654e+00   3.0963133e-01   3.7670018e+00  -1.6221349e+00   7.1967924e+00   4.1130836e+00   3.3952378e+00   6.2784828e+00   3.1095974e+00  -1.0881950e+00   1.3273757e+00  -2.7147435e-01  -2.5007340e+00  -5.6401751e+00
   9.8618789e-01   5.4520126e+00   2.3555549e+00  -2.3517265e-01   1.3037727e+00   3.4012922e-01   2.0247910e+00  -1.0800125e+00   4.2164625e-01  -3.7085724e-02   8.2678053e+00  -4.2730840e+00   7.1784710e+00  -5.9745425e+00   3.1127557e+00   1.7182793e+00   7.4315824e+00   2.0003572e+00   3.8859463e+00   1.1895256e+00   6.5245697e-01   7.6891575e-01  -2.0054060e+00  -3.3632382e+00  -2.6103907e-01  -9.3760358e-01   1.9800772e-01   3.8767365e-01   5.3161014e+00   6.0828782e-01   5.0624645e-01   1.9208664e+00   4.4975395e+00  -5.6121981e+00  -1.1938980e+01  -1.1812187e+01   8.7090536e-01  -4.6998330e+00   2.1407428e+00  -9.4879044e+00   3.1905921e+00   6.2758202e+00  -1.4036113e+00  -4.5193063e+00  -8.2256619e+00  -7.7531677e+00   8.8363185e-01  -4.1494071e+00  -2.2337956e+00  -1.2183132e+00   1.6393867e+00  -7.2620219e-01   6.6060272e-01   1.3474555e+00  -3.4887489e+00  -8.4076213e+00  -3.3132011e-01   8.6434921e+00   3.0469265e+00  -3.8797068e-01   3.2622508e+00   4.5870705e+00   5.7857328e+00   3.1205594e+00   8.9933360e+00   3.1405010e+00   1.1081333e+00  -1.2091302e+00  -3.9444370e+00  -1.6940025e+00  -1.0950381e+00  -1.6108079e+00   1.0903608e+00   4.2175708e-01   4.6699218e+00   3.1820575e+00   6.8196241e+00  -5.1141976e-01   2.4915899e+00  -2.8451302e+00   6.1118726e+00   3.3988313e+00   4.5791315e+00   5.5741030e+00   2.8881920e+00  -8.7429908e-01   3.7378113e+00   1.9422132e-01  -1.8008410e+00  -4.7811082e+00
   1.1326492e+00   2.4874981e+00   1.6375372e+00   2.8985792e-01   5.2001242e-01  -2.4043237e-01   8.8965761e-01  -2.1976327e+00  -1.0730122e+00  -2.1259772e-01   5.9539388e+00  -4.4921654e+00   4.7446059e+00  -5.8577302e+00   2.3736783e+00   1.0166184e+00   7.0936871e+00   1.9367895e+00   4.3278373e+00   2.3452676e+00   1.3865679e+00   8.0647652e-01  -2.2497324e+00  -3.6687696e+00  -5.3595452e-01  -9.5217589e-01  -2.0669258e-01   2.6636618e-01   4.8889071e+00  -5.5443599e-02   8.6437387e-01   1.3436751e+00   5.1659022e+00  -4.2235105e+00  -1.0849869e+01  -9.6210596e+00   8.2051475e-01  -3.1553770e+00   3.8230286e+00  -6.0042528e+00   7.2481445e+00   7.4707870e+00  -2.5274398e+00  -5.7425980e+00  -7.9530581e+00  -7.2114558e+00  -5.1216251e-01  -4.5536707e+00  -2.4522354e+00  -1.3298319e+00   8.0574557e-01  -7.5101714e-01   8.4540236e-01   1.0263741e+00  -2.2748778e+00  -6.5908416e+00  -4.2787555e-02   6.6683777e+00   2.8723224e+00   6.1803099e-02   3.1084981e+00   3.6089531e+00   3.8990136e+00   3.0821216e+00   6.4971583e+00   2.6876429e+00  -1.7547956e-01  -1.7149129e+00  -2.6593302e+00   2.3218147e-01  -1.4014383e+00  -1.3221635e+00   1.1587579e+00   6.1354309e-01   5.5823433e+00   1.9693431e+00   7.1515721e+00   1.3919793e+00   3.7908418e+00  -3.1549734e+00   4.8874087e+00   3.6667165e+00   4.7043487e+00   4.2219757e+00   2.4448349e+00  -7.0655432e-01   3.7422195e+00   7.4779878e-01  -8.0934356e-01  -3.3797486e+00
   2.5042960e-01   3.3291333e+00   2.1487482e+00   7.1736243e-01   7.9574601e-01  -3.5749610e-01   2.0770843e+00  -1.5850137e+00   2.9017911e-03   1.8892387e-01   6.4276631e+00  -3.3043235e+00   5.4784971e+00  -4.6739953e+00   3.1444313e+00   1.5343968e+00   6.7982272e+00   2.0499504e+00   3.6930576e+00   1.5138424e+00   1.6550496e+00   7.3256726e-01  -1.3266353e+00  -3.0748775e+00  -3.0088403e-01  -1.8294338e+00  -3.4046831e-01   5.8241238e-02   4.6004067e+00  -2.8198125e-01   6.3691836e-01   1.4825801e+00   4.3362819e+00  -5.4349122e+00  -1.1845395e+01  -9.5796582e+00   1.8386804e+00  -4.1076933e+00   3.6969165e+00  -6.9029673e+00   6.4121845e+00   5.7969942e+00  -2.7179608e+00  -5.3575051e+00  -8.6799726e+00  -7.9494002e+00   5.8377745e-01  -3.9993268e+00  -2.9275121e+00  -1.1327360e+00   4.2853043e-01  -8.2124500e-01   5.4604451e-01   8.7023336e-01  -2.2992240e+00  -7.5437923e+00  -1.2078052e-01   7.3060953e+00   4.0509005e+00   9.1717422e-01   3.7772882e+00   4.3974039e+00   5.5608282e+00   2.9993240e+00   7.5040562e+00   3.0718801e+00   7.2421604e-01  -2.2257171e+00  -2.9377314e+00  -2.4096055e-01  -1.1788184e+00  -1.3278656e+00   1.1616400e+00  -2.9473639e-01   4.9753005e+00   1.2895151e+00   6.8982384e+00   4.3484881e-01   2.7194308e+00  -3.2236952e+00   5.4121937e+00   2.7976058e+00   4.5623039e+00   3.7686323e+00   3.0317702e+00  -1.2210933e+00   3.8597269e+00  -8.6241289e-01  -7.6291068e-01  -3.8029690e+00
   7.0981660e-01   6.4854284e+00   2.5237771e+00   8.5406282e-01   1.0454171e+00   2.8792341e-01   2.8055483e+00  -9.4937740e-01   3.6171703e-01  -7.6158626e-01   6.1145256e+00  -4.8039897e+00   5.9403233e+00  -6.9932682e+00   2.9655694e+00   9.5519340e-01   7.5369340e+00   2.8664737e+00   4.0955651e+00   7.7316886e-01   1.8687279e+00   2.2882960e-02  -7.7050481e-01  -2.3728801e+00   1.1655718e+00  -8.5222117e-01  -2.1244918e-01   4.2627886e-01   4.7399883e+00   1.5913700e-01   1.4718260e+00   1.8921158e+00   3.4169611e+00  -6.5391712e+00  -1.4833918e+01  -1.1422553e+01   4.3432109e+00  -5.5578494e+00   4.6101617e+00  -7.2634877e+00   8.1258054e+00   5.9715912e+00  -2.3079873e+00  -6.0452049e+00  -8.9590551e+00  -8.3079996e+00   1.9820672e+00  -3.5789979e+00  -3.6098231e+00  -1.6108014e+00   8.1500001e-01  -7.5253727e-01   8.3355149e-01   6.5446501e-01  -1.8898115e+00  -8.0980829e+00   6.2258929e-01   9.7386845e+00   4.5183403e+00   1.8979218e+00   3.2105691e+00   3.8841073e+00   6.9229598e+00   2.5233170e+00   8.8658649e+00   1.8326050e+00   5.4761649e-01  -2.5071064e+00  -2.5136938e+00  -4.1336723e-01  -1.2332781e+00  -2.6786962e+00   1.7450799e+00  -9.5602360e-01   4.7336852e+00   2.0929769e+00   7.5556174e+00  -2.7347750e-01   4.5073162e+00  -2.9368498e+00   6.6530898e+00   2.7825004e+00   4.0168425e+00   4.6108263e+00   3.1966809e+00  -1.8159148e+00   1.8862326e+00  -1.6512111e+00  -9.1299347e-01  -5.1170367e+00
  -4.8863814e-01   5.2549196e+00   2.0577612e+00   1.7346221e+00   4.9007765e-01  -2.3808909e-01   2.6440451e+00  -9.8754842e-01   8.3164605e-02  -8.3801870e-01   3.7470601e+00  -3.2727610e+00   4.5948635e+00  -5.2835753e+00   2.4548291e+00   7.1080319e-01   6.3416893e+00   4.3247254e+00   3.8215862e+00   1.2107517e+00   2.1543407e+00  -8.2732277e-01  -2.9252871e-01  -1.7730070e+00   9.6463055e-01  -8.1404471e-01   1.0688621e-02  -4.1538036e-01   4.1607794e+00   3.4980382e-01   1.2692369e+00   9.6961429e-01   3.2180035e+00  -3.9224290e+00  -1.5255065e+01  -8.9603151e+00   4.0960307e+00  -5.7912386e+00   5.7981973e+00  -7.0717043e+00   9.0274280e+00   4.8935315e+00  -2.9666549e+00  -6.4164428e+00  -8.9463137e+00  -9.0598662e+00   2.0389153e+00  -3.0545052e+00  -3.6164837e+00  -1.5574291e+00   4.0898689e-01  -2.5889800e-01   1.0816006e+00   7.8612164e-01   1.5843750e-01  -7.3509260e+00   6.1289739e-01   8.2397782e+00   3.9477938e+00   1.9459920e+00   1.5321022e+00   3.1882162e+00   4.7925630e+00   2.8934826e+00   6.6282094e+00   7.1668807e-01  -7.6494207e-01  -4.9049784e+00  -5.7193823e-01   3.3637976e-01  -6.8082158e-01  -3.3594095e+00   2.6405099e+00  -2.6919910e-02   4.9086981e+00   1.9110453e+00   6.7780890e+00  -7.6481549e-01   4.6118331e+00  -1.8646090e+00   5.8892062e+00   2.9295435e+00   2.6433657e+00   2.8617064e+00   2.6783869e+00  -2.3338798e+00  -1.6590651e-01  -2.8386460e+00  -5.9681885e-01  -4.4388206e+00
  -2.4791469e-01   6.6283425e+00   2.3059159e+00   1.7966795e+00   4.6268036e-01   6.0615438e-01   3.9262110e+00   1.5828880e-01   2.0900195e+00   5.3003645e-01   5.3247619e+00  -2.1733094e+00   6.6016809e+00  -5.1810868e+00   3.4478296e+00   2.1389354e+00   6.9965012e+00   4.0893886e+00   4.1579594e+00   9.9223630e-01   3.3339400e+00   9.3529737e-01  -2.3952978e-02  -1.6460164e+00   7.4075743e-01  -4.5631864e-01   5.5786215e-01   4.7423576e-01   5.1166573e+00   1.5420526e+00   1.5974748e+00   1.0508240e+00   3.3877410e+00  -4.7022396e+00  -1.8833510e+01  -1.1631538e+01   4.8434511e+00  -5.5670259e+00   5.4296990e+00  -7.7223511e+00   9.3610072e+00   4.8413639e+00  -3.7643896e+00  -6.8029720e+00  -9.4116902e+00  -9.3172979e+00   1.5302015e+00  -3.5258374e+00  -4.1233438e+00  -1.6140248e+00   1.0174508e+00   3.2136728e-01   7.1139080e-01   2.9904017e-01  -6.9687106e-01  -8.8482723e+00   1.1619738e+00   9.9124025e+00   4.5834702e+00   3.6977905e+00   1.8883943e+00   3.7185783e+00   7.0870762e+00   3.2678197e+00   7.7475387e+00   1.0447265e-01  -2.0029605e+00  -6.9762883e+00  -1.8437548e+00  -7.5384228e-01   3.3204335e-01  -2.1672163e+00   4.1130757e+00  -4.0558981e-01   4.8505822e+00   1.3233353e+00   5.9950264e+00   1.3311199e+00   5.6730291e+00  -2.4456496e+00   6.8690409e+00   3.1351757e+00   2.0170908e+00   4.3247615e+00   2.1253137e+00  -2.7608155e+00  -1.3935446e+00  -4.4474224e+00  -1.0112229e+00  -5.2062903e+00
  -1.9352851e+00   7.2805287e+00   2.7517570e+00   2.9397014e+00   7.6515938e-01   8.0667540e-01   4.7447240e+00   1.0901735e-02   3.3475355e+00   1.4774329e+00   3.8041954e+00  -9.7076479e-01   6.5152816e+00  -3.7590158e+00   4.1687339e+00   3.1309504e+00   5.3885890e+00   5.4267518e+00   2.6851464e+00   8.3003717e-01   3.6963746e+00   1.4144629e+00   1.1748734e+00  -1.1813862e+00   1.0363976e+00   7.8684837e-02   1.3015517e+00   5.1532655e-01   4.3521221e+00   7.0178189e-01   1.5229798e+00   3.4119792e-01   7.5233095e-01  -6.1727411e+00  -2.0224135e+01  -1.3009304e+01   4.2781809e+00  -6.0751082e+00   6.6771634e+00  -7.1620387e+00   8.9348631e+00   1.4676172e+00  -3.9654898e+00  -6.1987392e+00  -9.1464205e+00  -9.7270278e+00   2.6484703e+00  -2.4542223e+00  -4.4203706e+00  -1.2288540e+00   5.3344003e-01   6.6114721e-01   2.0036202e-01   2.3044867e-01  -2.7893619e-01  -8.5368763e+00   1.4998285e+00   9.6547702e+00   5.8430948e+00   4.5619416e+00   2.5185469e+00   4.4013080e+00   5.9229309e+00   3.7454620e+00   8.1475238e+00   1.2709384e+00  -5.8739681e-01  -6.9109796e+00  -9.4487550e-01   2.7397572e+00   1.1558360e+00  -2.6174757e+00   3.5925296e+00  -9.2568856e-01   4.6507824e+00  -3.1340676e-01   5.5927354e+00  -9.5915970e-01   5.1274770e+00  -2.2282100e+00   6.1864692e+00   3.2001571e+00   1.8154906e+00   2.4200019e+00   2.8943355e+00  -2.7682174e+00  -1.5975488e+00  -5.0508657e+00  -1.4259274e+00  -4.9034837e+00
  -1.4023040e+00   8.9517151e+00   2.9911824e+00   3.2958374e+00   6.8616258e-01   8.1733905e-01   5.2766780e+00   1.5106322e+00   3.4845663e+00   1.6019813e+00   3.6316068e+00   8.1685679e-02   6.0674317e+00  -2.3205442e+00   4.2268637e+00   3.0015704e+00   5.5330832e+00   4.8580629e+00   2.5483449e+00  -3.6783039e-01   3.2458351e+00   1.1908035e+00   2.1736633e+00   3.0209629e-01   1.8452227e+00   1.5401603e-01   1.0652225e+00   7.4824148e-01   3.9469410e+00  -6.4411763e-02   1.3642913e+00  -3.2438358e-01  -3.7017727e-01  -7.3889779e+00  -1.9267567e+01  -1.1823685e+01   5.6758369e+00  -5.3180943e+00   5.8144020e+00  -5.8350135e+00   8.5394530e+00   2.1278681e+00  -3.5984566e+00  -5.4860211e+00  -8.1172300e+00  -8.3012599e+00   3.2319601e+00  -1.5373876e+00  -4.4049939e+00  -9.5587732e-01   2.8136247e-01   4.5670906e-01   4.7371542e-02  -3.1663561e-01  -9.8413855e-01  -8.1338889e+00   2.0526522e+00   1.0432355e+01   6.6533071e+00   6.4538283e+00   2.8508421e+00   4.6435933e+00   6.9235985e+00   2.8811199e+00   8.7230003e+00   1.6587567e+00   3.5024945e-01  -5.5399358e+00  -7.6929754e-01   2.5228785e+00   1.6800174e+00  -2.5148302e+00   3.1324093e+00  -2.3643196e+00   3.0686208e+00  -1.1412148e+00   4.2676942e+00  -1.4119938e-01   5.5302028e+00  -1.1601024e+00   6.4499670e+00   1.8498083e+00   1.6615450e+00   3.4028420e+00   2.9036451e+00  -2.2173070e+00  -3.2229178e+00  -5.5312612e+00  -1.2786880e+00  -4.8781414e+00
  -1.0948084e+00   9.4282501e+00   2.9093598e+00   3.0618813e+00   8.8472018e-01   1.2021659e+00   5.3390184e+00   2.2646753e+00   3.3327527e+00   1.5866033e+00   2.6912523e+00   6.9083742e-01   4.8322409e+00  -1.5077626e+00   3.5205089e+00   2.5288604e+00   4.7070182e+00   3.6753390e+00   2.4014571e+00  -2.1171305e+00   2.8288418e+00   1.2682923e+00   2.6660589e+00   1.6779440e+00   2.5135884e+00   4.4654145e-01   6.6533293e-01   1.3433531e+00   3.2602437e+00   1.9651283e-01   1.3990324e+00  -3.5209744e-01  -2.0907208e+00  -8.4054358e+00  -1.6722238e+01  -8.5176098e+00   7.3276466e+00  -4.0475353e+00   4.6516938e+00  -3.6587295e+00   7.2436049e+00   2.3839012e+00  -1.5491454e+00  -3.9760002e+00  -7.4413271e+00  -6.9866362e+00   5.2334520e+00  -2.5395736e-01  -4.6518710e+00  -7.1673147e-01  -3.2428173e-01  -4.6687659e-01   2.7678143e-01  -6.6835988e-01  -2.0383178e+00  -7.9095482e+00   1.7148805e+00   1.0334084e+01   5.8533232e+00   6.6702803e+00   2.2380358e+00   4.1344495e+00   7.1864881e+00   1.1991697e+00   9.2835102e+00   2.5828267e+00   1.4558143e+00  -2.4494585e+00  -1.6818378e+00   1.9459189e+00   2.3088890e+00  -3.2657463e+00   3.1270898e+00  -3.1226066e+00   1.9527036e+00  -4.4943341e-01   3.3586188e+00   1.6966984e+00   5.2038361e+00  -5.0224019e-01   6.1993957e+00   7.4574977e-01   1.9874731e+00   4.6959803e+00   2.2354068e+00  -1.6753579e+00  -3.3641910e+00  -5.0725981e+00  -1.0447626e+00  -4.5860053e+00
  -1.9351417e+00   8.2054825e+00   2.1512399e+00   3.2013581e+00   4.3714271e-01   5.5852190e-01   4.6053677e+00   2.5877208e+00   2.6456485e+00   1.4715197e+00   5.8917721e-01   2.1273510e+00   3.0001895e+00   1.0000256e+00   2.6736939e+00   1.7740320e+00   2.9881625e+00   3.6626360e+00   1.7940659e+00  -1.9468919e+00   2.3543016e+00   1.1658776e+00   2.7489332e+00   1.9027725e+00   1.8227481e+00   7.6820816e-02   5.0967658e-01   7.1112460e-01   2.7157594e+00  -1.0575961e-01   1.1282733e+00  -1.1095311e+00  -3.0007640e+00  -6.8287313e+00  -1.3998862e+01  -4.5931858e+00   7.0377324e+00  -2.3683518e+00   4.0577714e+00  -1.3752583e+00   6.5845462e+00   1.7726478e+00  -1.4579183e+00  -3.1163093e+00  -6.6264254e+00  -6.0024696e+00   5.6279741e+00   7.0891831e-01  -4.5906924e+00  -7.0243110e-01  -8.8236739e-01  -4.3016758e-01   5.6473542e-01  -6.7109388e-01  -1.4164140e+00  -6.3449509e+00   1.1052128e+00   8.1524581e+00   4.8287124e+00   6.4388800e+00   1.1340907e+00   3.3918850e+00   4.8713117e+00   5.3948202e-01   7.1365879e+00   2.1303184e+00   1.0994188e+00  -2.0528681e+00  -6.0081466e-01   2.5966004e+00   2.9379787e+00  -3.3164915e+00   3.0464636e+00  -3.0571395e+00   1.3931577e+00  -1.0831996e+00   2.0694700e+00   9.7098672e-01   5.1944001e+00   5.3419134e-01   4.9202309e+00   5.1350443e-01   1.3277819e+00   3.6485544e+00   1.2461494e+00  -1.3468411e+00  -5.1184191e+00  -4.9294308e+00  -8.6894366e-01  -3.4715943e+00
  -1.4328496e+00   9.6332705e+00   1.8147002e+00   2.9175695e+00   3.3216594e-01   1.0176797e+00   4.8708403e+00   3.7130949e+00   4.5813106e+00   2.0740993e+00   2.5991357e+00   2.9129228e+00   5.1699097e+00   1.1819908e+00   3.3577206e+00   2.6417076e+00   2.7432736e+00   3.0324892e+00   1.9137892e+00  -1.5784904e+00   2.6549056e+00   2.5538794e+00   2.7218557e+00   1.4978306e+00   1.1555797e+00   1.4434336e-01   1.3350212e+00   1.2174884e+00   3.6660033e+00   4.4169573e-01   1.2569629e+00  -1.1286214e+00  -2.8419825e+00  -6.4861803e+00  -1.5105778e+01  -6.8621183e+00   7.1223568e+00  -1.8360816e+00   2.5928208e+00  -2.3900805e+00   5.2621534e+00   2.0047077e-01  -2.2826156e+00  -2.6206362e+00  -5.8911593e+00  -5.3215861e+00   4.6380134e+00   5.0505002e-01  -4.7529702e+00  -1.0632823e+00  -2.5916955e-02   4.8566822e-01   1.0651213e-01  -8.4287436e-01  -1.4705972e+00  -6.9260407e+00   1.5779220e+00   9.2317012e+00   4.7421856e+00   7.3976022e+00   1.0518042e+00   3.5384872e+00   6.6034846e+00   3.2806023e-01   7.4145193e+00   8.8956235e-01  -5.0681164e-01  -4.2267459e+00  -8.1159199e-01   5.0393797e-01   3.7917261e+00  -2.0447295e+00   4.4171105e+00  -3.5631478e+00   4.4671041e-01  -2.3066634e+00   6.3476748e-01   8.8521385e-01   5.6631020e+00  -7.0698285e-01   4.8391499e+00   2.0393158e-01  -3.7902689e-01   4.2216349e+00   4.7840982e-02  -1.7400423e+00  -6.8257324e+00  -6.3652810e+00  -1.4597312e+00  -4.2317224e+00
  -1.6692096e+00   1.1038854e+01   2.1842411e+00   3.4813283e+00   7.2133830e-01   1.7420469e+00   5.2658425e+00   4.1908189e+00   5.2351198e+00   2.3606035e+00   1.6231140e+00   3.0592270e+00   5.1849062e+00   1.3058106e+00   3.4607997e+00   2.9067493e+00   1.7435930e+00   2.9531001e+00   1.1896161e+00  -2.4264284e+00   2.1249729e+00   2.5306496e+00   3.5360782e+00   2.5542075e+00   2.0057243e+00   1.3124057e+00   2.0137096e+00   1.9209700e+00   3.2155310e+00  -9.4310623e-02   1.2184450e+00  -1.6654655e+00  -4.5996545e+00  -7.8495949e+00  -1.4862458e+01  -7.0889528e+00   7.4558038e+00  -2.0409482e+00   3.0626366e+00  -1.9166241e+00   3.0776844e+00  -1.4511629e+00  -1.1243943e+00  -1.3431898e+00  -4.5759765e+00  -4.0665982e+00   5.5417433e+00   1.5551420e+00  -4.5981306e+00  -5.4563948e-01  -3.9409582e-04   3.6040637e-01  -3.5647847e-01  -9.2992863e-01  -1.8702464e+00  -6.5831743e+00   1.9292727e+00   9.8217743e+00   4.9344640e+00   7.7231287e+00   1.1734911e+00   3.7947272e+00   5.7750230e+00  -7.1328378e-02   8.8195044e+00   2.2089933e+00   1.1277824e+00  -2.1627310e+00  -4.9231481e-01   2.3570123e+00   4.9931725e+00  -2.7272493e+00   4.2385100e+00  -4.0846677e+00  -6.4974605e-01  -2.4007515e+00  -3.1894761e-01   9.4102221e-01   5.5223846e+00  -3.3508683e-01   4.2932186e+00  -5.7824697e-01  -4.8040283e-01   3.9878984e+00   1.2328713e-01  -1.2438569e+00  -6.8742861e+00  -5.8257034e+00  -1.8703158e+00  -4.2398443e+00
  -1.9869597e+00   1.0024213e+01   1.7324579e+00   3.3532569e+00   8.0966262e-01   1.7364731e+00   4.7778009e+00   4.2345900e+00   4.5680497e+00   2.3935332e+00   1.3490802e-01   3.6198527e+00   3.7206906e+00   3.0410843e+00   2.9445251e+00   2.2730948e+00   3.7622993e-01   2.1351267e+00   5.9324181e-01  -2.7322837e+00   1.4984000e+00   2.5483887e+00   3.5398392e+00   2.9645701e+00   1.9675875e+00   1.3266331e+00   1.9134256e+00   2.1509473e+00   2.5940183e+00  -8.5745912e-01   1.0168337e+00  -2.1858965e+00  -5.9959591e+00  -8.0163987e+00  -1.1468310e+01  -3.4486045e+00   7.9565238e+00  -1.4129091e-01   2.4738687e+00   1.2224880e+00   2.6064352e+00  -1.7316614e+00   1.3580299e-01   1.8593260e-01  -3.4238069e+00  -2.4389530e+00   6.4571897e+00   2.5408424e+00  -4.4741327e+00   1.3345518e-03  -5.5426842e-01  -1.4796026e-01  -2.8422630e-01  -1.0433683e+00  -2.3785750e+00  -5.3149177e+00   1.3466810e+00   8.6575600e+00   4.1867884e+00   7.1943528e+00   8.7153042e-01   3.7297652e+00   4.4518123e+00  -1.0471460e+00   8.3815710e+00   3.6866116e+00   2.1432448e+00   5.4383726e-01  -5.4485176e-01   3.3565269e+00   5.4171396e+00  -3.0310772e+00   3.4988494e+00  -4.3953368e+00  -1.5479474e+00  -2.5393531e+00  -1.3909282e+00   1.2987629e+00   5.1613942e+00  -3.4940251e-01   3.4466936e+00  -1.2530888e+00   1.1493267e-01   3.7632383e+00  -3.9351289e-01  -4.5344929e-01  -7.0427629e+00  -4.6855271e+00  -1.7192804e+00  -3.1000594e+00
  -2.1943490e+00   9.6268258e+00   1.3949287e+00   3.3068790e+00   2.8732438e-01   1.5397589e+00   4.7722246e+00   4.7961760e+00   4.8342164e+00   2.9864963e+00   3.5829784e-01   5.1385871e+00   3.9747629e+00   4.5600391e+00   2.9031307e+00   2.7450242e+00  -3.1816762e-01   2.3202655e+00   4.3364061e-01  -2.3204926e+00   1.2735703e+00   3.5802394e+00   3.5463954e+00   2.6773787e+00   8.8620478e-01   1.3931317e+00   2.4001463e+00   1.9298411e+00   3.0547164e+00  -6.7517821e-01   7.4897209e-01  -3.1333837e+00  -5.3815576e+00  -6.7937132e+00  -1.0692879e+01  -3.7199111e+00   6.4028212e+00   8.2825233e-01   1.1577713e+00   1.1273893e+00   8.4782649e-01  -2.4707285e+00  -6.2168042e-01   6.9464837e-01  -2.5677018e+00  -1.6579153e+00   5.0694114e+00   2.5536285e+00  -3.9854690e+00   1.9071848e-01  -2.9648811e-01   5.3602307e-01  -8.0146399e-01  -1.3172426e+00  -2.5524386e+00  -4.8558572e+00   1.3386911e+00   7.8220754e+00   3.8563394e+00   7.8329412e+00   6.5409130e-01   3.7752801e+00   3.9227045e+00  -4.3813446e-01   7.2202819e+00   3.4387113e+00   1.4283812e+00  -4.6754381e-01  -2.2188872e-01   2.9972494e+00   6.2886239e+00  -2.1121051e+00   3.8813970e+00  -3.7933529e+00  -2.0678372e+00  -3.5265695e+00  -2.8299731e+00   1.2730757e+00   5.2834731e+00  -3.6800189e-01   3.1395781e+00  -9.6412581e-01  -7.3161594e-01   3.4770946e+00  -1.3307621e+00  -4.2873375e-01  -8.7594567e+00  -5.2150061e+00  -2.2679959e+00  -2.8618226e+00
  -1.9374847e+00   1.0347347e+01   1.3766106e+00   3.6336651e+00  -2.7636978e-03   1.0220118e+00   4.6576603e+00   5.2793299e+00   4.0058760e+00   2.4946239e+00  -2.1480932e-01   5.8630902e+00   3.1573732e+00   5.2528303e+00   2.2093650e+00   2.1192930e+00  -9.0761276e-01   2.7589421e+00   2.4452830e-01  -2.9007011e+00  -3.7291351e-04   2.7563820e+00   4.1763766e+00   3.4011298e+00   1.0435510e+00   1.5665981e+00   2.4596239e+00   1.4910194e+00   2.4335002e+00  -1.5310748e+00   3.9793494e-01  -4.3080142e+00  -5.7160747e+00  -6.2329125e+00  -8.3337242e+00  -3.3335568e+00   5.7135150e+00   5.0948926e-01   1.3650808e-01   8.5795830e-01  -9.6473471e-01  -3.7735622e+00  -2.0666789e-01   1.6061863e+00  -1.2170707e+00  -6.4330396e-01   5.1258880e+00   3.4532632e+00  -3.4817951e+00   5.6706315e-01  -6.0555674e-01   6.2919787e-01  -1.2153026e+00  -1.5981105e+00  -2.3906083e+00  -4.0792648e+00   1.6482187e+00   7.9117030e+00   4.0838402e+00   9.0151084e+00   4.1053818e-01   3.8607668e+00   3.5587490e+00  -3.3856683e-01   6.6200341e+00   4.2311444e+00   2.4211079e+00   8.1347806e-01   1.0811616e+00   3.1982246e+00   6.8173577e+00  -2.9616681e+00   3.1855418e+00  -3.7311439e+00  -3.5857308e+00  -3.7536105e+00  -4.0784846e+00   8.2249422e-01   4.7473084e+00   2.6868583e-01   2.9968712e+00  -1.5134910e+00  -1.4396263e+00   3.0307750e+00  -1.4914907e+00  -3.7022226e-01  -1.0196567e+01  -5.3919525e+00  -2.5742451e+00  -2.8782797e+00
  -1.9011242e+00   9.2147065e+00   8.5660892e-01   3.2879271e+00   4.3495908e-01   9.7592608e-01   3.5264739e+00   4.3892519e+00   3.5061716e+00   1.5546753e+00  -1.4507871e+00   4.8932729e+00   1.8033805e+00   5.5890666e+00   1.6544161e+00   1.0695845e+00  -3.1818781e+00   1.3946617e+00  -2.2721921e-01  -2.4482492e+00  -7.2809707e-01   2.6319508e+00   3.9643391e+00   2.9134082e+00   1.0826565e+00   1.3591578e+00   2.3997016e+00   1.7793861e+00   1.3262416e+00  -3.3215918e+00   5.4235366e-01  -4.0000081e+00  -6.9549263e+00  -6.5967417e+00  -4.2167483e+00  -1.4568882e+00   5.9467346e+00   1.6436198e+00  -1.0183369e-01   4.0235752e+00  -1.4030771e+00  -6.0493101e+00   1.1075472e+00   3.5034966e+00   5.8528338e-01   1.3169171e+00   5.7974660e+00   4.2497620e+00  -3.3254352e+00   8.0386100e-01  -9.6995395e-01   2.7465732e-01  -1.2647965e+00  -1.2835894e+00  -1.9669617e+00  -2.1919695e+00   1.1664205e+00   6.6170641e+00   3.3219327e+00   7.4906346e+00   7.1913645e-01   3.6645321e+00   2.6532266e+00  -1.7706321e+00   6.1771225e+00   5.2145259e+00   3.5259616e+00   3.5044932e+00   1.6560649e+00   4.1944970e+00   6.3431933e+00  -3.3215152e+00   1.9979553e+00  -4.5248420e+00  -4.5116252e+00  -4.7609214e+00  -4.1584103e+00  -9.5801089e-01   3.2550410e+00  -2.3161504e+00   1.3204721e+00  -2.7284752e+00  -9.7525007e-01   1.1962606e+00  -1.6877127e+00   2.1805891e-01  -8.1708164e+00  -3.7104288e+00  -2.2463030e+00  -1.8840376e+00
  -1.9805493e+00   6.7089598e+00   2.7198007e-01   3.1551862e+00   2.7893642e-01   4.1631033e-01   1.9572828e+00   3.7907812e+00   1.6429668e+00   6.6376263e-01  -3.8135256e+00   4.2953787e+00  -7.5181811e-01   6.4372452e+00   3.5458150e-01  -3.5317083e-01  -5.0932579e+00  -8.5904819e-04  -8.8387874e-01  -2.2110569e+00  -2.0252284e+00   1.6293360e+00   3.7332313e+00   3.0309041e+00   8.5315078e-01   1.0708542e+00   1.8679815e+00   1.5551226e+00   1.8912294e-01  -4.6004089e+00   3.6324917e-01  -4.1007684e+00  -7.0215127e+00  -5.5182798e+00   9.5753149e-01   2.6567953e+00   5.2462447e+00   2.9753952e+00  -2.2336393e-01   7.0001365e+00  -3.1839961e+00  -6.5017634e+00   2.2491801e+00   4.8995535e+00   2.3868450e+00   3.8378216e+00   5.4625813e+00   4.9962118e+00  -2.6621925e+00   1.1526466e+00  -1.6707741e+00  -4.0314612e-01  -1.3539582e+00  -1.2071761e+00  -1.6504279e+00   2.8293584e-01   2.7669644e-01   3.7383622e+00   1.8626501e+00   5.7864628e+00   4.3088103e-01   2.8012440e+00  -3.6148988e-01  -2.9023118e+00   4.5517639e+00   6.0212483e+00   4.5835167e+00   6.9829913e+00   2.3640193e+00   5.5317319e+00   6.3298905e+00  -3.3674497e+00   8.4805132e-01  -4.6487802e+00  -5.1276439e+00  -4.8206163e+00  -4.5077606e+00  -6.4060115e-01   2.0664518e+00  -2.4280033e+00  -9.0833392e-01  -3.7776141e+00  -6.0159664e-01  -5.5572332e-01  -2.2378600e+00   1.2040096e+00  -6.8079660e+00  -1.4338993e+00  -1.7441508e+00  -2.6442305e-01
  -3.0636061e+00   2.7411283e+00  -5.7379492e-01   2.6391703e+00   2.7679951e-01  -2.2692225e-01   5.7878289e-01   2.2191455e+00   1.5059354e+00   7.5851925e-01  -4.9509953e+00   4.8527949e+00  -2.2042128e+00   8.5452790e+00   1.3554172e-01  -4.4425139e-01  -8.3902896e+00  -1.5641633e+00  -1.9066887e+00  -7.6061524e-01  -2.1235914e+00   2.7416351e+00   3.1061630e+00   1.3788702e+00  -8.2496786e-01  -1.3670711e-01   1.6658111e+00   1.2831904e+00  -7.9950711e-01  -5.9234153e+00   1.0990737e-01  -3.8032153e+00  -7.1552736e+00  -4.5097850e+00   5.9081497e+00   4.7953558e+00   2.8709866e+00   5.1583714e+00  -1.1415179e+00   1.0305618e+01  -4.5100913e+00  -9.6276655e+00   2.0999368e+00   6.6029572e+00   3.6277792e+00   5.3443537e+00   4.4244197e+00   5.1225358e+00  -2.2650258e+00   1.4269252e+00  -2.3380927e+00  -3.2852305e-01  -1.8690252e+00  -1.0029578e+00  -1.2283302e+00   2.3772432e+00  -8.7103919e-01  -2.5854850e-01   6.9603367e-01   3.5171401e+00   1.1075624e+00   2.6866832e+00  -2.3707075e+00  -3.6214982e+00   2.3040234e+00   6.6086348e+00   4.8442044e+00   7.9665300e+00   2.4146823e+00   6.6050240e+00   5.6450539e+00  -1.8567139e+00  -3.2818189e-01  -4.5870707e+00  -5.0266446e+00  -7.1734063e+00  -4.6684134e+00  -2.5476732e+00  -8.5756918e-01  -5.5537929e+00  -3.6500634e+00  -4.2757776e+00  -1.0477265e-01  -3.9318299e+00  -2.7731972e+00   1.6334915e+00  -3.5305678e+00  -3.1646014e-02  -1.3939703e+00   1.6104089e+00
  -1.7422884e+00   4.3129175e+00  -1.3505748e-01   2.6260146e+00   3.3587348e-01   3.8784559e-01   6.6193503e-01   2.3435347e+00   6.8398184e-01   2.6414964e-01  -4.4780265e+00   2.8673555e+00  -1.7399608e+00   6.0075577e+00  -6.7965673e-02  -6.3325431e-01  -7.2454573e+00  -1.3883361e+00  -1.6301861e+00  -7.2566057e-01  -2.6890191e+00   2.1340732e+00   3.2592943e+00   1.7745568e+00   2.7837723e-01   1.3399256e+00   2.1038605e+00   2.0336706e+00  -6.4515094e-01  -6.4140561e+00   6.7637296e-01  -4.0098266e+00  -6.8620595e+00  -5.6837354e+00   4.5957496e+00   1.0959428e+00   3.0639424e+00   4.4968268e+00  -7.2403016e-01   1.0123741e+01  -3.7812385e+00  -8.3547976e+00   2.6378977e+00   6.3338009e+00   4.8495390e+00   6.6548952e+00   3.5088688e+00   4.8566391e+00  -1.6195358e+00   1.5720152e+00  -1.7550175e+00  -3.6804680e-01  -2.2668163e+00  -1.3485710e+00  -1.8970616e+00   2.7175881e+00  -1.2801068e-01   1.4627521e+00   1.2228607e+00   4.4182473e+00   1.6793642e+00   2.8014942e+00  -1.8462341e+00  -2.9575408e+00   3.1499291e+00   7.4334984e+00   5.4901126e+00   9.6022718e+00   2.1589643e+00   7.5430303e+00   5.5300816e+00  -2.3857411e+00  -1.2100286e+00  -4.7330397e+00  -5.4289044e+00  -6.5578768e+00  -3.9976503e+00  -1.5082216e+00   4.8998613e-01  -5.4604332e+00  -2.8929558e+00  -3.9077817e+00   1.1390184e-01  -2.6960088e+00  -2.2802418e+00   2.1490199e+00  -4.2463904e+00   9.6490823e-01  -1.8598096e+00   1.2172694e+00
  -1.3818528e+00   6.6903892e+00   5.0126398e-01   2.5785775e+00   6.6347388e-02   4.8370073e-01   2.2624542e+00   3.3587630e+00   1.0867527e+00   3.8921748e-01  -2.2411572e+00   3.3425653e+00   8.4008391e-01   4.6232278e+00  -7.3139952e-04   9.8360558e-03  -5.5282172e+00   5.6214886e-01  -9.0873133e-01  -8.3569222e-01  -3.0244711e+00   1.7339538e+00   3.4359345e+00   1.7538878e+00  -4.0443853e-02   1.6892939e+00   2.6787131e+00   1.5904508e+00   3.2064344e-01  -4.7663579e+00   7.7330194e-01  -4.4380634e+00  -4.7025420e+00  -4.2104799e+00   2.2686711e-01  -4.1161216e+00   2.1288621e+00   1.4115671e+00  -1.6044599e+00   4.7086766e+00  -5.0348211e+00  -9.1332441e+00   1.9810830e+00   5.3817005e+00   3.9536020e+00   4.8747876e+00   2.6819474e+00   4.1108120e+00  -1.2597716e+00   1.5999516e+00  -7.0618934e-01   5.6342669e-01  -2.8131036e+00  -1.6659714e+00  -1.9870945e+00   3.5474870e-01   3.2078519e-01   4.3658322e+00   1.8522111e+00   6.1360082e+00   1.0568333e+00   3.6000292e+00   7.5095980e-01  -5.5402033e-01   3.6866332e+00   6.9171169e+00   4.4956169e+00   6.9126294e+00   2.0059764e+00   5.2379944e+00   6.1779688e+00  -2.9549583e+00  -2.1668037e-01  -3.0836016e+00  -5.6659900e+00  -4.7927466e+00  -4.4870209e+00  -9.7996230e-01   8.4905420e-01  -5.2209540e+00  -2.2468942e-01  -2.4636222e+00  -1.3165883e+00  -1.4081254e+00  -2.2960812e+00   6.9443705e-01  -7.0582636e+00  -1.3802567e+00  -3.1496849e+00  -7.4880050e-01
  -1.2631730e+00   5.3834022e+00   5.8746484e-01   2.4918096e+00   1.9912438e-01   4.3611551e-01   1.9933559e+00   2.5479190e+00   8.1510133e-01   2.3639765e-01  -2.5488061e+00   2.3823381e+00   7.3849911e-01   3.9792424e+00  -2.4297199e-01  -6.7863150e-02  -6.1609497e+00   1.0524581e-02  -9.3345822e-01   7.0244477e-03  -3.1303800e+00   1.7187856e+00   3.1256578e+00   9.6951403e-01  -4.7215153e-01   1.4404703e+00   2.5808039e+00   1.7086136e+00  -1.8425658e-01  -5.3836956e+00   1.0363305e+00  -3.9298350e+00  -3.7590835e+00  -3.7754001e+00   2.2653430e-01  -5.9901266e+00   1.0661320e+00   6.3456577e-01  -9.8014077e-01   5.0315770e+00  -5.1470523e+00  -1.0861839e+01   2.0276817e+00   5.5868891e+00   4.5293542e+00   5.4689107e+00   1.7210616e+00   3.6766820e+00  -8.9627601e-01   1.9281495e+00  -6.1718007e-01   7.6457111e-01  -3.2407118e+00  -1.5662730e+00  -1.6056143e+00   9.3945582e-01   1.2405271e-01   3.8348621e+00   1.7715289e+00   5.5086140e+00   1.6945471e+00   3.8205071e+00   6.5553897e-01  -7.7568816e-03   3.3034430e+00   7.3408794e+00   4.6936899e+00   7.5357568e+00   2.1857375e+00   6.0686031e+00   5.9022715e+00  -2.5406376e+00  -6.8475986e-01  -2.7465381e+00  -5.4095626e+00  -5.0348720e+00  -4.1981777e+00  -6.3611004e-01  -2.7718134e-01  -7.3309154e+00  -7.5116443e-01  -2.4728863e+00  -1.0548735e+00  -3.0103426e+00  -2.0800654e+00   6.2932636e-01  -5.0241431e+00  -5.3881016e-01  -3.1088633e+00  -3.8706182e-01
  -7.0340508e-01   6.2754465e+00   1.0687081e+00   2.2460097e+00  -4.6037785e-02   1.3365611e-01   2.5122155e+00   3.0761698e+00   1.8802718e-01   8.7397317e-02  -1.1789377e+00   2.0121422e+00   1.5921391e+00   3.2251864e+00  -3.4254824e-01   1.3865710e-01  -4.8968988e+00   6.1633899e-01  -9.1061235e-01   5.3625250e-02  -3.6216440e+00   1.1054962e+00   3.3289251e+00   9.7906762e-01  -4.8625505e-01   1.3413566e+00   2.4544874e+00   1.3116005e+00  -2.9851964e-02  -5.2619323e+00   1.1914183e+00  -3.9619051e+00  -2.5638295e+00  -3.6896904e+00  -1.3945801e+00  -9.5927190e+00   2.1050385e-01  -6.7165839e-01  -1.8849424e+00   2.9512315e+00  -5.4017606e+00  -1.0283343e+01   1.6578091e+00   5.0568216e+00   4.6122775e+00   5.4166959e+00   6.6965265e-01   3.2118619e+00  -2.1076911e-01   1.9060244e+00  -2.3177762e-01   1.0269198e+00  -3.6113065e+00  -1.8996103e+00  -2.0446997e+00   5.6818052e-01   2.4291254e-01   4.6917288e+00   2.4866175e+00   6.6544658e+00   2.1802174e+00   4.1929059e+00   2.0342150e+00   1.3501373e+00   2.9138676e+00   7.2548409e+00   4.7294540e+00   7.3159429e+00   1.7738236e+00   5.1676362e+00   5.4162720e+00  -2.3148538e+00  -1.4971258e+00  -2.4841884e+00  -5.5026086e+00  -4.6675848e+00  -3.7338885e+00  -7.4390775e-01  -2.1630877e-01  -6.7860526e+00   5.0757414e-01  -1.7523968e+00  -1.3659403e+00  -2.1920813e+00  -1.5192600e+00   5.0356297e-01  -6.2708625e+00  -1.1005017e+00  -3.6311082e+00  -9.2545904e-01
  -3.3556552e-01   5.7799711e+00   8.3734288e-01   1.7996297e+00  -4.4821881e-01  -5.2555282e-01   2.3345266e+00   2.9575520e+00  -6.0870058e-01  -7.1732497e-01  -8.4136501e-01   2.0468734e+00   1.4376496e+00   2.7395954e+00  -1.2344351e+00  -3.2260494e-01  -4.8555069e+00   1.3126564e+00  -1.6748687e-01   8.5156898e-01  -3.7392588e+00   3.4382807e-01   2.9910443e+00   4.0394039e-01  -1.0420112e+00   9.0148351e-01   2.1368060e+00   4.6008693e-01  -4.5551760e-01  -4.6844420e+00   1.4851938e+00  -3.7377997e+00  -8.9804675e-01  -1.0559339e+00  -2.1315265e+00  -1.1496629e+01  -9.5847578e-01  -1.8881309e+00  -2.7025275e+00   1.3522373e+00  -4.5366960e+00  -1.0848265e+01   1.3405200e+00   4.5611799e+00   4.6377933e+00   4.6023845e+00  -5.4041356e-02   2.6625960e+00   3.0199900e-01   1.5352333e+00   7.4761172e-02   1.6691161e+00  -3.3815546e+00  -1.7448115e+00  -9.0880099e-01   4.9143520e-01  -3.5543017e-03   4.3761151e+00   1.7880722e+00   6.8095846e+00   1.1653879e+00   3.8281370e+00   2.6468682e+00   2.3521935e+00   6.0826965e-01   5.6237653e+00   2.9685428e+00   5.1550105e+00   2.2155171e+00   3.1541605e+00   4.5394416e+00  -2.5583386e+00  -1.4412973e+00  -1.2687604e+00  -5.0835677e+00  -4.0641544e+00  -3.1926828e+00  -1.2279851e+00  -9.8705859e-01  -7.7008484e+00   1.1247210e+00  -8.2545884e-01  -2.4622732e+00  -2.5313093e+00  -1.6889831e+00  -2.8280203e-01  -7.1374991e+00  -1.9317064e+00  -3.6975091e+00  -1.1335403e+00
  -3.2813062e-01   5.8677308e+00   1.3786653e+00   1.6248970e+00   5.4647693e-02  -8.9640631e-03   2.7232151e+00   2.3893896e+00  -3.2082638e-01  -5.6111256e-01  -3.5302045e-01   4.6961182e-01   2.4956523e+00   1.1883369e+00  -8.9414340e-01   1.5361665e-01  -4.2803505e+00   9.6289890e-01  -5.4389029e-01   1.1969055e+00  -3.4637156e+00  -1.6158257e-02   2.8358163e+00   9.9318249e-02  -6.3945685e-01   1.0538838e+00   2.1835586e+00   9.0154095e-01  -5.8223980e-01  -4.6205993e+00   1.8649102e+00  -2.8014485e+00  -8.0160300e-01  -2.1412032e+00  -4.6247849e+00  -1.4573220e+01  -8.4915162e-01  -3.1768783e+00  -1.5967228e+00   6.5463907e-01  -3.9190662e+00  -1.1287982e+01   1.6852335e+00   4.2647533e+00   4.3886056e+00   4.4849881e+00  -2.0238285e-01   2.1046208e+00   5.0619365e-01   1.7330689e+00   4.2143348e-01   1.6116317e+00  -3.6073870e+00  -1.6715783e+00  -1.1170431e+00   2.6307635e-02  -2.2699211e-02   5.1517352e+00   2.2167271e+00   6.1130745e+00   1.9147927e+00   4.2652622e+00   3.5287133e+00   3.0487233e+00   1.6844685e+00   6.1870210e+00   3.6005949e+00   5.7473755e+00   1.4433465e+00   3.8427254e+00   3.8972884e+00  -2.3690565e+00  -2.0905455e+00  -1.2139043e+00  -4.5849759e+00  -3.4536346e+00  -2.4665507e+00  -1.0150924e+00  -1.4433459e+00  -8.3532332e+00   1.5781058e+00  -4.4696133e-01  -1.7919151e+00  -2.7133371e+00  -7.6821031e-01  -2.9094803e-01  -5.2582834e+00  -1.3575304e+00  -3.7454424e+00  -1.3223881e+00
  -5.6960748e-01   3.3176570e+00   1.2918658e+00   1.4966514e+00   1.5844882e-01  -7.0058701e-01   1.8099679e+00   1.4463882e+00  -2.0688529e+00  -1.2025689e+00  -2.5293690e+00  -4.2649503e-01   1.3167903e-01   1.8018356e+00  -1.9161231e+00  -9.3077303e-01  -5.0879174e+00  -6.8631400e-02  -9.8740800e-01   1.5643186e+00  -3.9181754e+00  -1.3971958e+00   2.5822158e+00   1.6144739e-02  -6.1841620e-01   1.4850391e-01   1.0399458e+00   4.5895400e-01  -2.2085822e+00  -5.6749861e+00   1.9379181e+00  -2.1379754e+00  -8.6076361e-01  -1.5524743e+00  -2.4974083e+00  -1.2337566e+01  -1.1501172e+00  -3.0801743e+00  -7.0680595e-01   3.1775319e+00  -2.8787415e+00  -1.1343208e+01   2.6158865e+00   4.5906897e+00   4.8680977e+00   5.3266950e+00   1.7282804e-01   2.3085067e+00   9.0848264e-01   2.0889473e+00  -3.7147611e-01   9.6256996e-01  -3.2234479e+00  -1.4260809e+00  -5.9531209e-01   1.6974558e+00  -8.9255899e-01   2.9361524e+00   1.6814688e+00   4.8345091e+00   2.0585776e+00   3.8647999e+00   1.7982410e+00   2.6996090e+00   1.1512111e-01   6.6815470e+00   4.5403444e+00   8.2536050e+00   1.7986813e+00   5.3288411e+00   2.8180004e+00  -2.4505928e+00  -3.7673503e+00  -1.2830624e+00  -4.0930996e+00  -3.1451854e+00  -1.7938525e+00  -6.2340263e-01  -2.9961148e+00  -8.4567630e+00   5.0835187e-01  -8.3866786e-01  -7.2469102e-01  -4.3603909e+00  -8.3988865e-02   3.3119091e-01  -2.8566809e+00   4.4552007e-01  -2.8399551e+00   1.5718832e-01
  -2.3818859e-01   1.9788727e+00   1.1744094e+00   1.0447160e+00  -1.2850517e-01  -1.1506592e+00   1.3999346e+00   1.2202923e+00  -2.6905612e+00  -1.1347376e+00  -2.0250502e+00  -8.8860754e-01   1.3649099e-01   1.4295905e+00  -2.2847916e+00  -8.7141070e-01  -4.2909057e+00  -5.9851499e-01  -1.0332352e+00   1.9941379e+00  -3.8173238e+00  -2.0272654e+00   2.1644969e+00  -3.2060524e-01  -1.0624151e+00  -5.5232263e-01   4.7206028e-01   9.0860106e-02  -2.4082358e+00  -5.1277229e+00   2.0063328e+00  -1.6087345e+00   1.1255912e-01  -4.5507750e-01  -3.1362838e+00  -1.3239577e+01  -1.8976680e+00  -3.3267745e+00  -1.0435981e+00   2.6244158e+00  -2.1566668e+00  -1.0663812e+01   2.3484284e+00   3.9676528e+00   4.6814668e+00   5.2219075e+00  -7.5440880e-01   1.6958881e+00   1.3113476e+00   1.9971861e+00  -4.2410415e-01   1.0155979e+00  -3.1102931e+00  -1.4911265e+00  -3.7378219e-01   1.8551304e+00  -1.1868049e+00   2.1095358e+00   1.3612511e+00   4.7061162e+00   1.8719087e+00   3.4351538e+00   1.9546794e+00   3.2348538e+00  -1.3099230e+00   5.9550739e+00   3.7112260e+00   7.7970783e+00   1.4138278e+00   4.2307130e+00   1.9060537e+00  -1.6997444e+00  -4.1212289e+00  -8.1481572e-01  -3.4496674e+00  -2.7182671e+00  -1.5123055e+00   5.0667142e-01  -3.4793675e+00  -7.7285473e+00   4.8877245e-01  -3.3000902e-01  -9.6705660e-01  -4.2308482e+00  -2.7656539e-02   2.7351163e-01  -2.5246635e+00   4.2443112e-01  -2.5380117e+00   4.6860043e-01
  -9.4434084e-02   2.9298635e+00   1.8582426e+00   1.0910744e+00   1.8673525e-01  -1.0545914e+00   2.0802090e+00   1.2110895e+00  -2.4200947e+00  -9.5034347e-01  -1.2858010e+00  -1.6323182e+00   1.0429248e+00   2.2897858e-01  -2.0891006e+00  -4.0735036e-01  -3.2000947e+00  -4.5136600e-01  -1.2662682e+00   1.7075158e+00  -3.7728247e+00  -2.8175264e+00   2.4619645e+00  -1.1800513e-01  -5.2524976e-01  -6.4941529e-01   2.4969503e-01   8.0272745e-02  -2.8477085e+00  -4.8500308e+00   2.1971046e+00  -1.0528731e+00  -1.5090199e-01  -1.2180262e+00  -5.7698936e+00  -1.6296246e+01  -1.9899064e+00  -5.1547279e+00  -5.8488043e-01   8.7037503e-01  -1.8211273e+00  -1.1301350e+01   2.6212157e+00   3.4912980e+00   4.2393393e+00   4.3609629e+00  -2.8642224e-01   1.4906133e+00   1.3955815e+00   2.0832295e+00  -3.4553650e-01   1.0099047e+00  -3.1985667e+00  -1.5455355e+00  -4.9201116e-01   1.0138238e+00  -9.1949706e-01   3.2484636e+00   2.2343907e+00   5.2928758e+00   2.2688304e+00   3.7888573e+00   3.0722598e+00   3.9946129e+00  -6.0061547e-01   6.1715014e+00   4.3695483e+00   8.0361453e+00   1.0803932e+00   4.2540355e+00   1.2538685e+00  -1.8880700e+00  -4.7713625e+00  -8.7155354e-01  -3.1315127e+00  -2.0693540e+00  -1.0654478e+00   6.5850446e-01  -4.1300534e+00  -7.0335601e+00   1.3374711e+00   2.3159533e-02  -8.8395563e-01  -3.9702506e+00   1.0391657e+00  -2.3260140e-02  -1.7312830e+00   4.6642738e-02  -2.6601398e+00  -1.7094376e-01
  -1.9819924e-01   4.1149902e+00   2.5370775e+00   8.6361868e-01   1.1370974e+00   2.2773949e-01   3.0795231e+00   5.4828809e-01  -5.8811630e-01  -7.6664956e-02  -8.6796122e-02  -3.4678958e+00   3.4384129e+00  -2.3893264e+00  -1.0945669e+00   8.1930402e-01  -2.2685658e+00  -6.9111109e-01  -1.3596560e+00   2.3389762e+00  -2.4850870e+00  -1.9396363e+00   2.0299735e+00  -1.1013467e+00  -1.4518369e-01  -4.9253525e-02   7.5104056e-01   1.2256641e+00  -2.5864590e+00  -3.9463149e+00   3.0876808e+00   4.6176856e-01  -9.8334943e-01  -3.2026353e+00  -1.1449172e+01  -2.1652522e+01  -1.4296741e+00  -6.6994657e+00   1.2318246e+00  -1.4159517e-01   5.7586338e-02  -1.2659756e+01   2.9339459e+00   2.7994435e+00   3.2502341e+00   3.0012287e+00   4.9592008e-01   5.8470389e-01   7.9352834e-01   1.9825971e+00   4.3145832e-01   1.2884709e+00  -3.1344548e+00  -1.2553728e+00  -9.5229445e-01  -6.2585693e-01  -6.8852818e-01   5.3648078e+00   2.9795826e+00   4.9997377e+00   3.0921711e+00   4.4620510e+00   4.5522522e+00   4.8337747e+00   1.5724985e+00   6.3025546e+00   4.3190564e+00   7.4959297e+00  -3.5490880e-01   5.3807384e+00   8.2291808e-01  -1.6388569e+00  -4.6043713e+00  -9.8565624e-01  -1.7307408e+00  -1.4519551e+00   1.3032770e-01   8.6583012e-01  -3.9141980e+00  -8.4538618e+00   2.3124121e+00   1.2032425e+00  -2.1361960e-01  -3.5453779e+00   2.0444332e+00  -4.6375397e-01   5.6177436e-01   2.3197938e-01  -3.0572590e+00  -1.0620214e+00
  -4.4060893e-01   4.4997308e+00   2.7373226e+00   5.7462875e-01   1.2726052e+00   3.5303907e-01   3.5772789e+00   9.5032464e-01   4.9032228e-01   7.3462007e-01   1.6596354e+00  -3.5419514e+00   5.5224664e+00  -2.9151941e+00  -4.2383099e-01   1.8815601e+00  -8.5228227e-01  -7.0021240e-01  -1.8721774e+00   2.7183025e+00  -2.0026652e+00  -2.1454755e+00   1.8420009e+00  -1.4486094e+00  -3.9763066e-01  -5.9191046e-01   8.6157939e-01   1.0796590e+00  -2.1079775e+00  -2.6970253e+00   3.2288555e+00   1.2111702e+00  -7.8837231e-01  -2.7765053e+00  -1.4748160e+01  -2.4007654e+01  -1.4068624e+00  -7.9143769e+00   1.2343202e+00  -2.7900826e+00   3.7313634e-01  -1.3130884e+01   2.3892392e+00   1.9809726e+00   2.2818027e+00   1.6983647e+00   3.6021930e-01  -1.3654883e-01   6.6145871e-01   1.6112982e+00   8.6974584e-01   1.6493218e+00  -3.0290281e+00  -1.1649135e+00  -8.7636603e-01  -1.9742072e+00  -8.0576493e-01   6.1172366e+00   3.2914748e+00   5.1350524e+00   2.9447079e+00   4.6803961e+00   5.5406869e+00   5.6569240e+00   1.7484897e+00   5.4412241e+00   3.3083587e+00   5.7683180e+00  -1.0445094e+00   4.1115426e+00   3.8401788e-01  -7.7167664e-01  -4.1849896e+00  -9.2797572e-01  -1.0173237e+00  -9.4669859e-01   1.9550485e-01   6.7179441e-01  -3.9014285e+00  -7.4866021e+00   3.0085711e+00   2.0409567e+00  -1.0080351e+00  -2.8226479e+00   2.3923857e+00  -9.1121940e-01  -1.6687499e-02  -9.7455859e-01  -3.3429061e+00  -1.6461891e+00
  -8.3817361e-01   1.0069737e+00   2.0322891e+00   6.6888229e-01   1.0682872e+00  -1.2029025e-01   2.0517669e+00   3.7315334e-01  -1.2724477e+00   2.6026955e-01  -1.5570867e+00  -2.9893667e+00   2.2347598e+00  -1.4495020e-01  -1.2435314e+00   9.3951796e-01  -1.5383357e+00  -1.7948432e+00  -2.0322751e+00   2.9739905e+00  -1.8232252e+00  -3.9953005e+00   1.5668876e+00  -2.8473282e-01   3.0977843e-01  -7.5843961e-01   2.1714035e-01   6.2130231e-01  -3.6677929e+00  -3.7409014e+00   2.5117110e+00   7.0010334e-01  -1.4314901e+00  -1.0005565e+00  -1.2228193e+01  -1.7385836e+01  -8.8018554e-01  -5.8535261e+00   2.6825111e+00   8.0600061e-01   2.4133444e+00  -1.0031656e+01   3.4111528e+00   2.5913314e+00   3.9280533e+00   3.0907491e+00   3.8411045e-01   3.1852551e-01   1.9531756e+00   2.6104407e+00   3.8224472e-01   1.4048202e+00  -1.7558996e+00  -2.4389825e-01   6.7170625e-01   8.0158948e-01  -1.3697136e+00   2.5955086e+00   1.7713369e+00   3.2219763e+00   1.4647888e+00   3.5951280e+00   1.8337405e+00   4.9431277e+00  -1.0232471e+00   4.7428285e+00   2.9321550e+00   5.6208388e+00   3.2976652e-01   4.6677585e+00  -8.0114844e-01  -8.9872545e-01  -5.2236946e+00  -3.1111709e-01  -7.2283505e-01  -7.2614464e-01  -1.7668367e-01   1.4185890e+00  -4.6065314e+00  -4.9676399e+00   1.4914151e+00   8.9183950e-01  -2.4116288e-01  -3.6624184e+00   2.7763748e+00   6.0432313e-01   9.0644164e-01   9.3587363e-01  -1.4775452e+00   1.1282171e+00
  -6.4667936e-01  -9.4832566e-01   1.0621187e+00  -1.2788955e-01   5.0336961e-01  -1.4555954e+00   4.1100863e-01   1.6843656e-01  -2.5020752e+00  -5.3971551e-01  -2.0778623e+00  -3.6298995e+00   9.7189591e-01  -3.3932415e-02  -2.5342439e+00  -4.7992053e-01  -1.0873559e+00  -3.2708105e+00  -2.1964846e+00   3.2763052e+00  -2.4341839e+00  -5.0266694e+00   6.3628303e-01  -1.0775264e+00  -7.9667211e-01  -2.7857613e+00  -1.2474463e+00  -6.1280727e-01  -3.7971602e+00  -2.9531084e+00   2.3820617e+00   1.4906901e+00  -5.5450916e-01   1.6832393e+00  -9.1052793e+00  -1.3110615e+01  -7.9725340e-01  -5.2569314e+00   1.6744635e+00   1.3166357e+00   2.3634561e+00  -9.7803344e+00   2.8996157e+00   1.9415936e+00   3.2308429e+00   3.1617373e+00   2.4549393e-01   1.9073498e-01   1.4814412e+00   1.8324041e+00  -3.6377211e-01   1.0646892e+00  -1.0754829e+00  -3.4369312e-01   1.5869420e+00   1.7530798e+00  -2.0816697e+00   4.8396134e-01   4.4682954e-01   2.1466024e+00   2.0661513e-01   1.8096972e+00   6.7841771e-01   3.6719915e+00  -3.1826325e+00   2.5843743e+00   1.6951812e+00   6.0356023e+00   1.4126483e+00   2.5285057e+00  -1.8802292e+00  -6.5902755e-02  -5.0636875e+00  -3.4159541e-01  -4.5484359e-01  -2.8456539e-01  -1.0239012e+00   1.4167124e+00  -4.7957094e+00  -3.0258445e+00   3.3811531e-01   6.8088384e-01  -1.0470539e+00  -4.5270613e+00   1.7326373e+00   2.0210099e-01   5.4757375e-01   9.6998825e-01  -6.8201243e-01   1.3391065e+00
  -3.9577662e-01  -1.2281986e-01   1.2197225e+00   3.3840896e-02   5.0977789e-01  -1.7990348e+00   3.6310123e-01   5.8735987e-01  -2.4700851e+00  -8.0295939e-01  -2.0700270e+00  -3.7280114e+00   9.7374241e-01   5.3636356e-02  -2.6495264e+00  -8.0692884e-01   2.8651299e-02  -3.6924988e+00  -2.2072966e+00   2.7308037e+00  -2.7707133e+00  -5.9532518e+00   8.4474307e-01  -5.8198880e-01  -3.7938203e-01  -3.3445068e+00  -1.6973778e+00  -1.0985713e+00  -4.0040585e+00  -3.0763729e+00   2.0574454e+00   1.4255629e+00  -8.0396438e-01   1.8125345e+00  -9.3958206e+00  -1.1970742e+01  -1.3393845e-01  -6.1675623e+00   1.9753788e+00   1.8341388e-01   1.8516618e+00  -9.7084505e+00   2.8007970e+00   1.6652532e+00   3.3285501e+00   2.9976655e+00   6.9252175e-01   3.8214631e-01   1.4793823e+00   1.9439655e+00  -4.4085217e-01   1.1476391e+00  -7.2516520e-01  -1.9322366e-01   2.1439707e+00   1.8728218e+00  -1.6001822e+00   9.1013650e-01   9.7701071e-01   2.5981067e+00  -5.5142069e-02   1.4431569e+00   7.2541311e-01   3.4118535e+00  -2.8031676e+00   1.6941547e+00   2.0543946e+00   5.8372433e+00   2.8350492e+00   1.8201993e+00  -2.3167929e+00  -9.5638349e-02  -5.1416641e+00  -7.6836963e-01  -9.1531468e-01  -1.9278274e-01  -2.0094075e+00   7.9957073e-01  -4.7549899e+00  -9.8467668e-01   5.3604765e-01  -1.1361907e-01  -1.3529137e+00  -4.6835088e+00   2.1599154e+00   1.0228802e-01   4.2710080e-01   6.1560501e-01  -2.4489505e-01   9.1668690e-01
  -6.0850418e-01  -1.8255448e-01   1.1434663e+00  -1.0688703e-02   5.3464716e-01  -1.9333986e+00   2.1824343e-01   4.9364036e-01  -2.4267840e+00  -7.1914488e-01  -2.6870272e+00  -3.6163084e+00   4.9956958e-01   1.5145615e-01  -2.8381843e+00  -9.9093989e-01   5.0629769e-01  -4.0503215e+00  -2.2958130e+00   2.3798695e+00  -2.7548839e+00  -6.0151119e+00   7.3178196e-01  -5.5446961e-01  -3.0803039e-01  -3.6278635e+00  -2.1048834e+00  -1.3561165e+00  -4.1655300e+00  -2.5437856e+00   1.8990713e+00   1.4213448e+00  -1.2589429e+00   2.1433090e+00  -8.9312820e+00  -9.9375912e+00   1.2617009e-01  -6.1061551e+00   2.1963904e+00   2.5718233e-01   1.8425926e+00  -9.5875480e+00   2.8307883e+00   1.3614715e+00   2.8654291e+00   2.4469794e+00   1.3798441e+00   4.5836272e-01   1.1222345e+00   1.9198776e+00  -7.5283592e-01   9.8600865e-01  -3.2709691e-01  -2.1591920e-01   2.1601525e+00   1.8583732e+00  -1.4903034e+00   5.8739070e-01   8.9928569e-01   2.4608297e+00  -5.3756085e-01   9.0416519e-01  -1.0832033e-01   2.9554941e+00  -2.6269958e+00   1.1325475e+00   2.2045574e+00   6.0546249e+00   3.4772948e+00   1.8635762e+00  -2.6667650e+00  -6.0059966e-02  -5.1764725e+00  -7.5550393e-01  -6.8670516e-01   6.9974970e-02  -2.5659522e+00   6.1173848e-01  -4.6805446e+00   7.1714177e-01   4.6643726e-01  -1.5759449e-01  -1.1893845e+00  -4.8461132e+00   2.2768890e+00  -3.0413696e-02   5.8971138e-01   6.2529752e-01   3.2485769e-02   7.8354973e-01
  -9.9051804e-01  -1.5336744e+00   6.9172873e-01  -7.5347652e-02   6.5273835e-01  -2.0623375e+00  -6.9181701e-01   2.0518514e-01  -2.9061443e+00  -7.8132345e-01  -4.0875592e+00  -3.7840767e+00  -8.0504257e-01   9.3436187e-01  -3.1532855e+00  -1.6234695e+00   4.6640283e-01  -5.3650062e+00  -2.7506520e+00   2.2913850e+00  -2.8807434e+00  -6.3437810e+00   3.6572498e-01  -3.6137810e-01  -1.0536186e-01  -4.0222671e+00  -2.5972823e+00  -1.4516663e+00  -4.4885538e+00  -2.6793629e+00   1.6214868e+00   1.5502293e+00  -2.2508163e+00   2.3058295e+00  -6.5978699e+00  -4.9968583e+00   1.0048051e+00  -4.7955077e+00   2.8371623e+00   2.1196288e+00   1.7828135e+00  -8.6267234e+00   3.3666766e+00   1.6784129e+00   3.1366127e+00   3.0829072e+00   2.1084119e+00   7.8731686e-01   9.4965683e-01   2.0048067e+00  -1.2930095e+00   4.5819228e-01   3.7872424e-01   8.2804813e-02   2.2742870e+00   2.8868354e+00  -1.9269289e+00  -1.0088246e+00   1.3155695e-01   1.1641535e+00  -1.0894456e+00   8.7956267e-02  -2.4060461e+00   1.7219211e+00  -2.8278353e+00   9.4798082e-01   2.5777839e+00   7.4551371e+00   3.9986757e+00   2.5260860e+00  -3.0691482e+00   1.5960576e-01  -5.4650295e+00  -1.2822536e+00  -5.5632325e-01   1.5640056e-01  -2.9706808e+00   4.8546048e-01  -4.5201553e+00   2.5224330e+00  -6.9366723e-01  -8.4142706e-01  -5.6989299e-01  -5.1771101e+00   2.2282354e+00   6.7231904e-01   1.5006744e+00   1.8963820e+00   8.0807102e-01   1.7301762e+00
  -9.5963471e-01  -2.6759143e+00  -1.2153372e-02  -3.5373092e-01   4.9392654e-01  -2.1988699e+00  -1.4853744e+00  -1.7776517e-01  -1.9431050e+00  -5.3520065e-01  -3.4372698e+00  -3.2651125e+00  -4.4079572e-01   1.5954597e+00  -2.7611999e+00  -1.3893535e+00   3.6932270e-01  -6.4957476e+00  -2.5790278e+00   2.9093395e+00  -2.3651703e+00  -5.2431428e+00  -2.4889468e-01  -1.2396338e+00  -9.6657809e-01  -4.7645263e+00  -2.5166679e+00  -1.5608538e+00  -3.9600161e+00  -2.4456168e+00   1.2335385e+00   1.5702153e+00  -1.8604818e+00   3.3713177e+00  -5.3841107e+00  -2.7877687e+00   7.9289224e-01  -3.6800030e+00   2.4526944e+00   2.0858092e+00   1.3546988e+00  -9.1787277e+00   2.3427936e+00   1.6367010e+00   3.2449176e+00   2.9792703e+00   1.2687386e+00   3.1531633e-01   6.7156470e-01   1.8429777e+00  -1.1987631e+00   8.5143472e-01   6.1139734e-01   3.3328013e-01   2.9165455e+00   3.2378791e+00  -1.6710825e+00  -2.0146230e+00  -2.9887638e-01   3.8762366e-01  -1.3598771e+00  -5.8846602e-01  -2.8123883e+00   9.4686084e-01  -3.2251261e+00  -5.5254451e-01   1.2576735e+00   5.3697900e+00   4.9625728e+00   1.0910092e+00  -3.5296416e+00   1.4471362e+00  -4.6008164e+00  -1.4416270e+00  -5.3894966e-01  -1.0548502e+00  -3.9750103e+00  -5.0324946e-01  -4.6687011e+00   2.5246430e+00  -1.7150032e+00  -1.4900384e+00  -1.0724429e+00  -6.0372058e+00   1.5327747e+00   4.3622759e-01   2.2982265e+00   1.5119614e+00   1.2607804e+00   1.7763971e+00
  -1.1317592e+00  -1.6972546e+00   2.1057468e-01  -9.2897162e-02   1.2063877e+00  -3.3962417e-01  -1.0701619e+00  -6.1069425e-01  -1.4816243e-01   8.0375061e-01  -2.8255613e+00  -3.7680495e+00   1.1202787e+00  -8.1865534e-02  -1.2252582e+00   3.1143658e-01   1.1232258e+00  -6.5918151e+00  -3.1767104e+00   2.6735539e+00  -1.2761339e+00  -4.1625554e+00  -1.1856077e-01  -6.7321295e-01   5.9347010e-01  -2.5205073e+00  -1.0957202e+00   1.8069507e-01  -3.3279462e+00  -1.6443059e+00   1.3999188e+00   1.3522963e+00  -3.9830111e+00   1.0752118e+00  -7.2262334e+00  -3.4938430e+00   1.8803289e+00  -2.8761233e+00   3.9228298e+00   2.0728393e+00   2.4609647e+00  -8.3741255e+00   2.9587096e+00   1.5528676e+00   3.4161482e+00   2.6727331e+00   1.7276142e+00   2.0729317e-02   3.6665683e-01   2.0001130e+00  -8.0004727e-01   6.2827504e-01   5.7672712e-01   3.1450490e-01   1.7791263e+00   2.2334239e+00  -8.5262987e-01  -6.7123257e-01  -3.5280705e-02  -1.3737776e-02  -1.1590347e+00  -2.2430777e-01  -3.6354195e+00   6.3943229e-01  -5.6850306e-01   7.7086897e-01   1.6043293e+00   5.4826149e+00   3.6427942e+00   3.0037863e+00  -3.4581629e+00   1.4108449e+00  -4.3620323e+00  -1.8699722e+00  -3.2776759e-02  -8.8838365e-01  -3.2241195e+00   6.0498353e-03  -3.4230899e+00   3.3810811e+00  -1.8049955e+00  -1.0339743e+00  -4.1650489e-01  -4.3535844e+00   2.1990337e+00   1.1118467e+00   2.9214022e+00   2.0809742e+00   9.5019361e-01   1.7639485e+00
  -5.9154569e-01  -2.6315923e+00  -7.4568943e-01  -4.8716447e-01   5.4868002e-01  -3.7938263e-01  -1.4763132e+00  -4.8813076e-01   3.0191305e-01   1.1426514e+00  -1.4785998e+00  -2.6114361e+00   1.9421470e+00   3.7307392e-01  -1.1493826e+00   5.0367942e-01   2.3555382e+00  -6.5357021e+00  -1.8635794e+00   3.5419849e+00  -5.0285022e-01  -2.6491901e+00  -1.1227716e+00  -1.5540847e+00  -6.3282259e-01  -2.8088400e+00  -7.4045374e-01  -3.7587818e-02  -1.7260643e+00  -1.8987373e-01   1.2141831e+00   7.7236857e-01  -2.0582984e+00   3.6754077e+00  -7.5094153e+00  -1.2788045e+00   2.0870327e+00  -1.8711313e+00   3.1865773e+00   7.3910715e-01   3.5077334e+00  -7.0849359e+00   1.5366427e+00   5.5586795e-01   2.8071728e+00   1.5763528e+00   3.7056781e-01  -1.0894285e+00   8.7764421e-03   1.6239044e+00  -2.6980766e-01   1.3165444e+00   1.1534995e+00   4.0808591e-01   2.3300117e+00   1.5920001e+00  -5.3773377e-01  -4.6917580e-01  -8.5556766e-01   4.8459207e-02  -2.4667674e+00  -9.2278432e-01  -3.1491265e+00   8.5703035e-01  -1.5175325e+00  -1.1428817e+00  -1.4964533e+00   1.6195620e+00   4.3638452e+00   1.6609337e-01  -3.3476091e+00   2.2148373e+00  -2.1373982e+00  -9.4406702e-01   3.0928454e-01  -8.7405180e-01  -4.3023188e+00   5.0319438e-01  -1.6589954e+00   3.3312131e+00  -1.2627506e+00  -4.9216621e-01  -1.3993470e+00  -3.4095401e+00   7.3658349e-01   3.9041080e-01   9.8210999e-01   7.1007455e-01   1.0189613e+00   1.3502180e+00
  -7.3509961e-01  -2.6561204e+00  -7.2813188e-01   2.3267595e-02   4.4406675e-01  -4.0851111e-01  -1.4593302e+00  -3.3616241e-01  -3.8969800e-05   1.2483914e+00  -2.3495782e+00  -1.4863702e+00   8.4714599e-01   1.6394068e+00  -1.0462660e+00   3.7409426e-01   2.6903715e+00  -6.4492012e+00  -1.7018937e+00   2.7851437e+00  -6.3359760e-01  -2.2825248e+00  -7.5342430e-01  -7.1091630e-01  -9.4858782e-02  -2.4616834e+00  -7.6093877e-01  -1.5157966e-01  -1.6702750e+00  -6.5012915e-01   5.7700528e-01  -3.2923761e-01  -2.3676491e+00   3.2712262e+00  -5.3753256e+00   2.2808396e+00   2.5151724e+00  -1.2543593e+00   3.3716696e+00   1.1703373e+00   2.7950821e+00  -5.9347396e+00   1.4648169e+00   7.8109892e-01   3.1730759e+00   1.8250349e+00   4.6533046e-01  -7.1956733e-01   1.1202897e-01   2.1436345e+00  -6.4565695e-01   1.1645162e+00   1.3522390e+00   3.7490321e-01   2.0207458e+00   2.0420699e+00  -1.2782564e-01  -7.1845737e-01  -5.3653183e-01   3.7611665e-01  -2.4513767e+00  -8.7467654e-01  -4.1842002e+00   5.2124301e-01  -8.8302387e-01  -6.0356093e-01  -6.8091454e-01   1.9666748e+00   5.3393371e+00   8.8975326e-01  -3.1155461e+00   1.9209371e+00  -2.2417403e+00  -1.1412014e+00  -3.1258153e-01  -1.2363811e+00  -4.9232679e+00   1.3798260e-01  -1.1115695e+00   4.7743798e+00  -1.2283202e+00  -1.2507305e+00  -7.2179033e-01  -3.3398594e+00   1.0463936e+00   8.6480379e-01   7.0449350e-01   1.0549553e+00   1.3807604e+00   1.7266009e+00
  -8.4878234e-01  -5.5184335e+00  -1.6732294e+00   2.1148105e-02  -7.2397019e-03  -1.0334946e+00  -3.0891194e+00  -1.0179696e+00  -1.6205282e+00   8.1038181e-01  -4.2875635e+00  -6.0730334e-01  -2.1875410e+00   3.5038309e+00  -1.7324914e+00  -6.9406600e-01   1.6932959e+00  -7.4606477e+00  -1.8655333e+00   2.5827414e+00  -1.1144667e+00  -2.2354605e+00  -1.0155067e+00  -3.3768647e-01  -2.1007239e-01  -2.7679751e+00  -1.3717191e+00  -4.6351229e-01  -2.1556651e+00  -1.3739780e+00  -1.2746516e-01  -1.1535432e+00  -2.5432889e+00   4.2601092e+00   1.1126667e+00   9.8242879e+00   2.5342842e+00   1.5258919e+00   2.7712110e+00   4.3197195e+00   2.5885507e+00  -4.1300263e+00   1.6849272e+00   1.3668646e+00   3.8977217e+00   3.0598212e+00   2.2235746e-01  -2.3979444e-01   1.6715767e-01   2.2574527e+00  -1.7779809e+00   2.1889034e-01   1.8080979e+00   2.5752330e-01   1.9090985e+00   4.0004500e+00  -5.5410250e-01  -3.6948434e+00  -1.7157930e+00  -9.2395043e-01  -2.9187797e+00  -1.9171684e+00  -7.1558776e+00  -1.2293081e+00  -2.3527758e+00  -1.5214094e-01  -4.2779228e-01   3.7701597e+00   6.0588392e+00   1.4976040e+00  -3.5693171e+00   2.0441609e+00  -2.8929206e+00  -1.5160608e+00  -6.7051986e-01  -1.7324522e+00  -5.0247908e+00   1.6741066e-01  -1.2749451e+00   6.0360373e+00  -3.1215675e+00  -2.3058607e+00   8.5643271e-02  -3.9861045e+00   4.9611366e-01   1.8163122e+00   1.2615048e+00   2.5065157e+00   2.3110189e+00   3.3780615e+00
  -7.6262098e-01  -6.1882316e+00  -2.1820312e+00  -2.9269285e-02  -2.4271462e-01  -1.0936606e+00  -3.7890443e+00  -1.3068659e+00  -1.3440209e+00   5.2125784e-01  -4.2147216e+00  -3.0249159e-01  -2.6040410e+00   3.7851444e+00  -1.5736555e+00  -8.8542657e-01   1.2149918e+00  -8.0077325e+00  -1.4853045e+00   2.8614521e+00  -9.4694108e-01  -1.0005402e+00  -1.3436651e+00  -8.5106911e-01  -6.6373913e-01  -2.8375118e+00  -1.2944706e+00  -5.2202281e-01  -1.4991983e+00  -1.5440815e+00  -4.5322561e-01  -1.3447450e+00  -1.8200536e+00   4.6234900e+00   3.6917729e+00   1.2332203e+01   2.2734384e+00   2.5652891e+00   2.2816485e+00   4.6823736e+00   1.3221284e+00  -4.0246056e+00   7.4895378e-01   1.4721160e+00   4.2547060e+00   3.5611950e+00  -9.1624336e-01  -4.5262446e-01   1.4861748e-02   2.0397688e+00  -1.7570128e+00   4.1738885e-01   1.7855844e+00   2.9935144e-01   2.0654116e+00   4.6675705e+00  -3.7677812e-01  -4.6925259e+00  -2.2545610e+00  -1.7504164e+00  -2.8429131e+00  -2.4698711e+00  -7.9653156e+00  -2.1303100e+00  -2.3792949e+00  -1.1319068e+00  -1.0953099e+00   2.8356046e+00   6.7308851e+00   1.0312234e+00  -3.6362185e+00   2.8110132e+00  -2.1561784e+00  -1.8508612e+00  -8.6647644e-01  -2.8264629e+00  -4.9824995e+00  -1.1545344e+00  -9.1206659e-01   5.2936571e+00  -4.1115023e+00  -3.0187344e+00   7.4155916e-02  -4.8202183e+00  -1.5011359e-01   1.8516495e+00   1.7459446e+00   2.8331996e+00   2.5491860e+00   3.4939747e+00
  -4.9995282e-01  -6.5194917e+00  -2.4471884e+00   1.5963473e-01  -5.6318847e-01  -1.0632872e+00  -4.3435334e+00  -1.2758553e+00  -2.0065788e+00   2.1589675e-01  -4.6168931e+00   2.0294125e-01  -3.6690020e+00   4.1397947e+00  -1.5267155e+00  -1.1204778e+00   1.3853778e+00  -7.8541079e+00  -1.4839959e+00   2.1831059e+00  -1.2640368e+00  -1.0582420e+00  -1.0982379e+00   1.1666775e-02  -3.7338607e-02  -2.2298873e+00  -1.2229569e+00  -4.9807936e-01  -1.1876009e+00  -1.6969810e+00  -9.8877762e-01  -2.1912580e+00  -1.4808025e+00   4.7161887e+00   6.9699830e+00   1.5809101e+01   2.7841909e+00   3.4090980e+00   1.8443391e+00   4.9077861e+00   8.0498202e-01  -2.2677519e+00   5.6896853e-01   1.3955494e+00   4.5402248e+00   4.1386661e+00  -1.5383929e+00  -2.9421645e-01   1.3125412e-01   2.0515033e+00  -2.0912531e+00  -1.1179529e-01   1.7756893e+00  -1.6900615e-02   1.7078614e+00   5.2096053e+00  -2.9744287e-02  -5.1276907e+00  -2.5098841e+00  -2.0532358e+00  -2.9654557e+00  -2.8113870e+00  -8.8728611e+00  -2.9788035e+00  -2.1280830e+00  -8.1527377e-01  -9.3656872e-01   3.3175359e+00   7.1570423e+00   1.0890316e+00  -3.6466566e+00   2.5898795e+00  -2.1714131e+00  -2.1286075e+00  -1.5280330e+00  -2.7038686e+00  -4.7677842e+00  -1.3500146e+00  -1.9284339e-01   6.4169723e+00  -4.5233778e+00  -3.7214474e+00   2.9604649e-01  -4.4154278e+00  -2.5894710e-01   2.3152106e+00   8.4575963e-01   3.1049791e+00   2.8031362e+00   3.8409129e+00
  -7.5278645e-01  -6.4392196e+00  -2.7897597e+00   6.4285689e-02  -8.9388201e-01  -1.1992418e+00  -4.6106991e+00  -1.1540539e+00  -2.7024093e+00  -3.4849848e-01  -4.8212778e+00   9.5763647e-01  -4.5021305e+00   4.8101726e+00  -1.5307218e+00  -1.5202808e+00   1.4952170e+00  -6.9138490e+00  -1.4991346e+00   1.4113070e+00  -1.5056938e+00  -1.3714551e+00  -9.7861465e-01   7.2305382e-01   4.3116934e-01  -1.8215745e+00  -1.1766510e+00  -9.1974084e-01  -6.8374361e-01  -1.4362999e+00  -1.6425754e+00  -3.0178974e+00  -1.3695793e+00   5.0375854e+00   9.6749795e+00   1.9275806e+01   3.3540976e+00   4.0670938e+00   8.3250729e-01   4.5654290e+00   3.9101783e-01  -4.4910771e-01   3.9039749e-01   1.3824686e+00   4.3530207e+00   4.0114997e+00  -1.6364193e+00   7.3855649e-02   2.9257068e-01   2.0937267e+00  -2.2924473e+00  -3.4014287e-01   1.9842933e+00  -1.8043704e-01   1.5464966e+00   5.4256532e+00  -4.9954295e-02  -5.4583848e+00  -3.0317593e+00  -2.6222130e+00  -3.6961003e+00  -3.1004991e+00  -9.4496039e+00  -3.5332190e+00  -2.2539097e+00  -9.5585411e-01  -1.0777050e+00   2.7823338e+00   7.3614613e+00   3.1203951e-01  -3.9086656e+00   1.8806584e+00  -2.0859161e+00  -1.8327932e+00  -2.0800600e+00  -2.1024602e+00  -4.2942370e+00  -2.8258365e+00   4.4945859e-01   7.6934354e+00  -4.2430099e+00  -3.9263733e+00   4.0113860e-01  -3.8205956e+00  -4.3131981e-01   2.4127459e+00  -1.1401582e+00   2.8488775e+00   2.8915609e+00   4.0155190e+00
  -8.2466656e-01  -5.0972364e+00  -2.5330544e+00   1.4821792e-01  -6.0353285e-01  -8.7321244e-02  -3.9796534e+00  -1.3344980e+00  -1.4565473e+00   1.3227595e-02  -3.2994997e+00   9.0438664e-01  -3.0011648e+00   3.5481174e+00  -2.3136411e-01  -3.2050505e-01   1.7156246e+00  -5.7662969e+00  -1.5765091e+00   1.0986614e+00  -7.8298635e-01  -3.4831720e-01  -6.9023491e-01   1.0038932e+00   1.2616198e+00  -3.0161083e-01  -5.1739873e-02  -7.5929668e-02   3.0266854e-01  -9.0973711e-01  -1.7045277e+00  -3.1655125e+00  -1.7483607e+00   3.3731800e+00   8.7002902e+00   1.7504303e+01   3.7371390e+00   3.8954650e+00   6.6115935e-01   3.0576263e+00   3.8158736e-01  -5.0659270e-02   1.5374055e-01   1.2221385e+00   3.9698640e+00   3.2403913e+00  -1.9448283e+00  -1.8430971e-01   1.7527270e-01   1.9249235e+00  -1.7632794e+00  -3.4369313e-01   1.6000892e+00  -3.3579049e-01   7.7411013e-01   4.2696168e+00   5.1359282e-01  -3.9891011e+00  -2.7502909e+00  -3.0266232e+00  -3.2465297e+00  -2.5045723e+00  -8.5031382e+00  -3.4781921e+00  -4.2747726e-01  -2.8302372e-01  -1.2248998e+00   1.5874768e+00   6.0878403e+00   4.4124387e-01  -3.8740093e+00   1.5207727e+00  -1.5367769e+00  -1.9444792e+00  -2.0054691e+00  -1.8947748e+00  -2.7642971e+00  -4.1620194e+00   1.2006264e+00   6.8084388e+00  -3.6501861e+00  -3.5721910e+00   6.1015334e-01  -2.7469219e+00  -6.9479559e-02   2.3286263e+00  -1.5794343e+00   2.3496447e+00   2.2573685e+00   3.3597593e+00
  -5.1555791e-01  -2.9159683e+00  -2.0069653e+00   5.4233853e-01  -5.8854363e-01  -2.8637032e-01  -3.4732711e+00  -6.0226076e-01  -1.9496119e+00  -8.4975338e-01  -2.8720962e+00   3.3924680e-01  -2.8835253e+00   2.2747519e+00  -3.3616273e-01  -1.0588072e+00   2.4224649e+00  -4.7403242e+00  -1.3786983e+00   1.0742612e-01  -1.6190415e+00  -1.0683556e+00  -1.5802479e-01   1.5879404e+00   1.8967974e+00  -1.9728220e-01  -3.3619638e-01  -3.9580793e-01   6.4025189e-01  -1.1248311e+00  -1.7605673e+00  -3.0412479e+00  -1.3041223e+00   2.3889607e+00   9.1467601e+00   1.6959702e+01   4.4829594e+00   1.8250129e+00   3.8366145e-01   9.9703287e-01  -1.2369528e+00  -3.5237645e-01   1.9806308e-02   8.8524739e-01   3.3565261e+00   2.9446962e+00  -1.5054010e+00   2.4365750e-01  -2.5007767e-01   1.5488064e+00  -1.8404746e+00  -6.3106407e-01   1.4015745e+00  -5.6479962e-01   4.0760436e-01   3.6025006e+00   6.4288848e-01  -2.1870227e+00  -2.0252204e+00  -2.2014580e+00  -2.7283206e+00  -2.0940093e+00  -7.6349783e+00  -3.5979010e+00   9.5556753e-01  -2.0601714e-02  -2.9792104e-01   2.7895539e+00   6.2348380e+00   7.1542943e-01  -3.2140687e+00   3.8109220e-01  -1.3363013e+00  -2.7229389e+00  -2.6815939e+00  -8.8732219e-01  -1.6168100e+00  -5.1484337e+00   1.9596189e+00   6.8141749e+00  -2.8028996e+00  -3.8969141e+00   4.4094712e-01  -2.4410377e+00   3.1426809e-01   1.9084217e+00  -2.8743929e+00   2.0374648e+00   1.7824611e+00   2.2489504e+00
  -1.4678310e+00  -3.9300471e+00  -2.2437027e+00   5.6022078e-02  -1.2795771e-01   5.0150781e-01  -3.6275303e+00  -1.4412503e+00  -1.2060813e+00  -5.9405050e-01  -2.5065883e+00  -6.7405542e-02  -2.5178286e+00   2.2119947e+00   7.0502902e-01  -3.6606315e-01   1.2680257e+00  -4.4979776e+00  -2.2196286e+00   3.4893998e-01  -7.5463874e-01  -1.9439770e-01  -4.9495317e-01   1.1751591e+00   2.0800445e+00   3.0995243e-01   1.6839086e-01   2.4939171e-01   1.1161466e+00  -9.4328319e-01  -1.7779838e+00  -2.2473839e+00  -2.1690651e+00   9.5878000e-01   1.0246621e+01   1.7897973e+01   5.0802405e+00   2.9799577e+00   2.5773617e-01   2.3309191e+00  -4.3749675e-01  -1.7154116e-01   2.2738224e-01   1.2985207e+00   2.6940740e+00   2.7330772e+00  -1.2916668e+00   1.8999605e-01  -5.0979787e-01   1.3455829e+00  -1.7903781e+00  -1.0674413e+00   1.3428104e+00  -4.4195801e-01  -2.0521625e-01   3.4615525e+00  -1.0034810e-01  -2.8851499e+00  -2.7876040e+00  -4.6002636e+00  -2.2751422e+00  -1.6971960e+00  -7.8479610e+00  -4.3786709e+00   1.6364429e+00   8.1578275e-01  -4.0411627e-01   2.8928117e+00   4.2121818e+00   1.4781394e+00  -3.6826904e+00   5.2912414e-01  -1.3283366e+00  -2.9801372e+00  -1.9473977e+00  -7.4896640e-01   4.7780894e-01  -7.0445258e+00   1.8083227e+00   4.8138846e+00  -3.3112095e+00  -3.6091618e+00   1.4432572e+00  -2.5170148e+00   4.5932019e-01   2.2437025e+00  -2.0482919e+00   2.6745062e+00   1.6605588e+00   2.9074155e+00
  -1.2293811e+00  -3.8286864e+00  -2.1484559e+00   3.1255631e-01  -4.8349235e-01   1.1126156e-01  -3.7718386e+00  -1.1635795e+00  -2.4868064e+00  -1.4943954e+00  -2.9173897e+00  -4.1449686e-02  -3.6782025e+00   2.2738913e+00   2.4284248e-01  -1.1311483e+00   1.3331312e+00  -3.5221341e+00  -1.8160890e+00  -2.9041729e-01  -1.1576360e+00  -1.1487562e+00  -1.8273617e-01   2.0704278e+00   2.5237181e+00   5.4358593e-01  -1.5323980e-01  -2.3553935e-01   1.0780597e+00  -1.4010589e+00  -2.1070562e+00  -2.4824346e+00  -1.5852141e+00   8.5211267e-01   1.1466904e+01   1.9211959e+01   5.2588000e+00   2.4623619e+00   9.1874130e-03   1.9674850e+00  -9.1701129e-01   1.3607385e+00   3.0546108e-01   1.2064808e+00   2.7853035e+00   2.9522556e+00  -1.4729363e+00   6.3431989e-01  -9.2016091e-02   1.3112359e+00  -1.9425469e+00  -1.3148712e+00   1.4857948e+00  -3.4703216e-01   5.8270496e-02   3.9546106e+00  -2.5547456e-01  -3.0197092e+00  -3.0145910e+00  -4.6987362e+00  -2.4387056e+00  -1.8307284e+00  -8.0268524e+00  -4.4067336e+00   9.8808428e-01   8.1312578e-01  -2.1988448e-01   3.1975670e+00   4.2863495e+00   1.4315578e+00  -3.4596582e+00  -5.3397472e-01  -1.1962944e+00  -2.9215087e+00  -2.1590663e+00   1.0134643e-01   1.6361557e+00  -7.3413028e+00   2.2953875e+00   5.0315799e+00  -3.0712350e+00  -3.9548243e+00   1.5502334e+00  -2.2288303e+00   5.5731400e-01   2.4181052e+00  -3.0173587e+00   2.9014287e+00   1.8256230e+00   3.0799871e+00
  -4.1963081e-01  -2.8330454e+00  -1.7402220e+00   5.6984209e-01  -7.5379926e-01  -2.1413797e-01  -3.8237700e+00  -1.1439123e+00  -3.2875865e+00  -2.5879821e+00  -3.1269422e+00  -3.9401139e-01  -4.9847888e+00   1.6271133e+00   2.0297104e-02  -1.6936324e+00   9.3804068e-01  -2.7418227e+00  -1.2921639e+00  -1.1727019e+00  -1.5174442e+00  -1.7846319e+00   5.4204313e-01   2.8390141e+00   3.3004977e+00   9.9597589e-01  -5.7873752e-01  -4.3315277e-01   4.7567253e-01  -2.5578394e+00  -2.2928261e+00  -2.6681213e+00  -1.2236400e+00  -2.5831648e-01   1.3118547e+01   1.8231876e+01   4.8527303e+00   1.8697266e+00  -5.5556395e-01   2.3544249e+00  -1.0142107e+00   1.9571385e+00   1.0675741e-01   1.0937550e+00   3.2788902e+00   3.4834533e+00  -1.8992272e+00   1.1006908e+00   2.6412830e-01   1.2277481e+00  -2.1422138e+00  -1.5277517e+00   1.0938711e+00  -6.4656771e-01   1.2513287e-01   4.7379128e+00   4.5818528e-01  -2.7800570e+00  -2.3951235e+00  -4.0494106e+00  -1.6031285e+00  -1.8353235e+00  -7.2222988e+00  -4.8600000e+00   8.2642235e-01   7.4537229e-01   6.4069241e-01   3.8671103e+00   4.6819500e+00   1.8078423e+00  -3.8022270e+00  -1.2714973e+00  -1.8402272e+00  -3.4054554e+00  -2.6278649e+00  -2.3491561e-01   2.8649027e+00  -8.1406585e+00   1.9925408e+00   4.2003099e+00  -3.0242015e+00  -4.7823319e+00   1.8645179e+00  -2.6752329e+00   1.1162528e+00   2.4589121e+00  -2.8284458e+00   3.0403248e+00   1.9830805e+00   2.7922654e+00
  -3.3242758e-01  -3.1852784e+00  -1.3310099e+00   6.2739764e-01  -7.4235710e-01   5.2015229e-01  -3.3306853e+00  -1.7485552e+00  -2.4632792e+00  -1.9511925e+00  -2.4729568e+00  -6.1959789e-01  -4.3370993e+00   3.3910020e-01   6.9003033e-01  -6.0256787e-01   5.1751366e-01  -2.2461960e+00  -1.0105809e+00  -1.3570479e+00  -5.3273564e-01  -7.5595249e-01   5.3166747e-01   2.7102583e+00   3.1867200e+00   1.8583540e+00  -2.0233840e-01   3.6687946e-01   8.2563525e-01  -1.9224835e+00  -2.2165771e+00  -2.1734506e+00  -5.0011487e-01  -1.4458499e+00   1.1549079e+01   1.5462487e+01   3.9217546e+00   1.5374685e+00  -1.1100727e-01   2.0083718e+00  -9.5238535e-01   1.9387786e+00  -2.7633541e-01   5.4798984e-01   2.4338050e+00   2.9239830e+00  -2.7594594e+00   5.5221050e-01   1.8029322e-01   1.1987947e+00  -1.8848355e+00  -1.6255841e+00   4.2461843e-01  -8.6863983e-01  -4.7410617e-01   3.8551820e+00   7.5933200e-01  -2.3534371e+00  -2.2777695e+00  -4.4416263e+00  -7.1511470e-01  -1.4169920e+00  -6.1967950e+00  -4.4684634e+00   1.6129802e+00   1.3068654e+00   5.2420312e-01   3.3382252e+00   3.0915625e+00   2.6634487e+00  -3.2125021e+00  -1.0756374e+00  -1.0247253e+00  -2.8529543e+00  -1.6841972e+00   1.5290584e-01   4.0742860e+00  -6.4395761e+00   1.8163004e+00   2.3216168e+00  -2.9692939e+00  -4.2953263e+00   2.4041810e+00  -2.6142450e+00   1.1674995e+00   2.1357210e+00  -1.1166947e+00   2.9908626e+00   1.7007753e+00   2.4586871e+00
   3.4430341e-03  -4.5757822e+00  -1.5718007e+00   5.5940100e-01  -1.3525541e+00   1.0772775e-01  -3.8068273e+00  -1.5309007e+00  -3.1381389e+00  -2.3733052e+00  -2.5964737e+00  -1.1951530e-01  -5.1075661e+00   1.2123042e+00   4.9596790e-01  -8.0665697e-01   6.6052961e-02  -1.7691187e+00  -3.7396980e-01  -1.1417521e+00  -1.7520925e-01  -1.3664420e+00   3.4651145e-01   2.9958031e+00   2.7400480e+00   1.6634101e+00  -3.6442694e-01  -2.9197509e-02   7.7172991e-01  -2.1489734e+00  -2.5883693e+00  -2.1152021e+00   1.2274120e+00  -1.1942979e-01   1.1419499e+01   1.5801301e+01   3.2992733e+00   1.6710162e+00  -1.9007616e-01   2.1079277e+00  -4.3473245e-01   3.5854043e+00  -9.3726200e-01   1.7800309e-01   2.6171208e+00   3.2645078e+00  -4.2051182e+00   2.9735203e-01   9.6758490e-01   1.2510338e+00  -1.5117442e+00  -1.3139748e+00   5.7326527e-01  -4.4783049e-01   5.7032264e-01   4.6312159e+00   5.7143992e-01  -3.4163927e+00  -2.9164256e+00  -4.8653161e+00  -9.9139646e-01  -1.6598041e+00  -6.1627539e+00  -4.1258306e+00  -4.2362441e-01  -1.2227957e-02  -1.0050790e+00   1.1597528e+00   3.1715924e+00   1.6365684e+00  -2.9209207e+00  -9.1268418e-01  -2.3283720e-01  -2.0771201e+00  -1.2742522e+00   5.1938477e-01   4.6411025e+00  -5.5177581e+00   1.8287266e+00   1.7577202e+00  -3.1520236e+00  -4.5872725e+00   1.8957063e+00  -2.8337021e+00   7.8051549e-01   2.2087938e+00  -1.7407393e+00   2.7669086e+00   2.1763106e+00   3.1067097e+00
   1.3363455e-01  -4.8685298e+00  -1.7076293e+00   2.4917605e-01  -1.9540149e+00  -4.5884911e-01  -3.9283976e+00  -1.1302855e+00  -3.1186037e+00  -2.4877109e+00  -1.3645156e+00   1.4930258e-01  -4.4951078e+00   9.3276918e-01   5.8198661e-01  -5.6523574e-01   1.0707307e-01  -9.9021033e-01  -3.3538878e-01  -1.1957923e+00  -8.3908330e-03  -2.0864820e+00   2.6322237e-01   2.9324362e+00   2.0966221e+00   1.1206922e+00  -5.6092788e-01  -6.5021892e-01   1.0854992e+00  -1.4515138e+00  -2.8755720e+00  -1.7484081e+00   2.5416342e+00   1.0242467e+00   1.1002044e+01   1.4219152e+01   2.2215031e+00   1.1392506e+00  -1.3093404e+00   5.6787493e-01  -6.3398045e-01   3.8322524e+00  -2.0844972e+00  -5.5459877e-01   1.8421531e+00   2.7666755e+00  -5.4305438e+00   4.8007465e-02   1.2328574e+00   7.6882859e-01  -1.3141946e+00  -9.0329548e-01   2.0311698e-01  -5.7272960e-01   1.1981567e+00   4.2536566e+00   4.8438964e-01  -3.7329324e+00  -3.1975908e+00  -4.7264990e+00  -1.2562396e+00  -1.7862264e+00  -5.0884216e+00  -3.7423985e+00  -1.9378969e+00  -1.3097699e+00  -2.3959447e+00  -9.1718114e-01   2.6087104e+00  -2.0011613e-01  -2.7802265e+00  -4.9926708e-01   6.2596123e-01  -1.3545317e+00  -8.7933835e-01   9.0858660e-01   5.0070572e+00  -5.0451517e+00   1.5375680e+00   1.6551115e+00  -3.0424997e+00  -4.2006843e+00   6.4539894e-01  -2.7795903e+00   2.5911544e-01   1.5373782e+00  -3.2211959e+00   1.4048479e+00   2.0376738e+00   2.7467291e+00
   2.1942777e-01  -2.9795674e+00  -6.8993964e-01   4.4230358e-01  -1.5835319e+00   6.8464743e-01  -2.5896735e+00  -1.1278492e+00  -1.7685766e+00  -1.5541702e+00  -6.1289003e-02  -8.0022583e-01  -2.6329302e+00  -1.6866864e+00   1.6374581e+00   9.4031379e-01   4.3544765e-01   2.0166345e-01  -4.6811810e-01  -1.6404751e+00   8.9262513e-01  -1.6686574e+00   6.8043314e-01   3.1152713e+00   2.7805726e+00   2.6757918e+00   1.8087405e-01   4.6949571e-01   1.2578681e+00  -7.5029621e-01  -2.3607525e+00  -1.0928228e+00   1.7767435e+00  -1.6598241e+00   6.3775711e+00   7.9034697e+00   1.3957953e+00  -4.3813719e-02  -4.3050196e-01  -4.9214535e-01  -2.2632428e-04   3.6259090e+00  -2.0313709e+00  -1.2534179e+00   1.0558173e+00   1.8812143e+00  -5.2850833e+00  -2.2396015e-01   1.1424878e+00   6.1681698e-01  -7.0814850e-01  -7.8956378e-01  -5.7943874e-01  -8.1656264e-01   1.7110774e-01   2.6667116e+00   1.1075468e+00  -1.7900181e+00  -2.1480603e+00  -3.8411550e+00  -1.1125306e-01  -8.9768978e-01  -3.6838338e+00  -2.7293820e+00  -3.4063195e-01  -3.9986288e-01  -1.7780292e+00  -9.1702364e-01   3.4597902e-01   1.5617242e+00  -2.0678574e+00  -7.5937857e-01   9.1027299e-01  -1.1525945e+00   3.5795169e-01   1.5403846e+00   6.6277100e+00  -3.5388499e+00   1.8525532e+00   7.4118918e-01  -2.1300295e+00  -2.9543190e+00   9.6282575e-01  -1.6035907e+00   1.0505174e+00   1.2725721e+00  -2.4992697e+00   1.0959514e+00   1.1032021e+00   1.7317298e+00
   5.1634514e-01   2.9793114e-01   1.8968638e-01   4.2697068e-01  -1.2761081e+00   1.2269003e+00  -9.6427789e-01  -5.7785537e-01  -2.5735701e-01  -1.4158560e+00   2.1894905e+00  -1.8607900e+00   2.9000658e-01  -4.4986698e+00   2.2940223e+00   1.6186241e+00   1.4725663e+00   1.9898426e+00   1.5883708e-01  -1.8935780e+00   1.5184493e+00  -1.7643290e+00   7.5966254e-01   2.6433732e+00   2.8079123e+00   3.0840207e+00   7.2954233e-01   7.2310927e-01   1.8712865e+00   1.8418631e-01  -1.8062013e+00  -1.9117891e-01   1.8764583e+00  -3.0443940e+00  -6.3553674e-02   5.6033971e-01   1.2909056e+00  -3.0295224e+00   1.1445994e-01  -3.9504761e+00   5.7048049e-01   2.0288682e+00  -2.4837024e+00  -2.2625133e+00  -4.1729628e-01  -1.0832138e-01  -4.5266852e+00  -5.4730373e-01   6.8923688e-01   2.1997430e-01   3.7529111e-01   8.7167110e-02  -9.1774997e-01  -6.0142026e-01   4.1030589e-01   3.1258575e-01   1.7401553e+00   1.7769207e+00  -8.0150886e-01  -2.2591344e+00   3.2548128e-01   3.5230448e-03  -3.2585435e-01  -1.1665128e+00   1.0785955e+00  -1.0971306e+00  -2.2123216e+00  -3.1432753e+00  -5.0100532e-01   9.5186714e-01  -1.1970002e+00  -1.6773693e+00   2.2193274e+00  -5.6953230e-01   1.0869205e+00   2.6886840e+00   7.3088728e+00  -3.5034452e+00   2.4695147e+00  -6.0765662e-01   8.7665941e-02  -1.6643650e+00   4.1101215e-02  -6.4508782e-01   1.4382652e+00  -2.0429307e-01  -3.3714990e+00  -7.5828105e-01   3.9773110e-02  -5.1665184e-01
   4.1346243e-01  -8.0816348e-01   2.0709343e-01   5.6363631e-01  -1.7149803e+00   4.2647659e-02  -1.4168962e+00   1.9018265e-01  -2.0635226e+00  -2.2691985e+00   6.5300795e-01  -1.1914452e+00  -1.9291538e+00  -2.7647192e+00   1.2618401e+00   4.4586335e-01   6.4019504e-01   2.2796726e+00  -6.9282422e-02  -2.7000491e+00   5.1689649e-01  -4.2971190e+00   1.2855423e+00   3.9679051e+00   3.0044679e+00   2.1859164e+00  -2.8841957e-01  -4.0863843e-01   2.8185734e-01  -7.6110681e-01  -2.3104030e+00  -2.5691160e-01   1.9128367e+00  -1.7886718e+00   2.3306847e+00   3.6481103e+00   7.9678604e-01  -3.0079561e+00  -2.4579411e-01  -2.7746828e+00   1.1170264e-01   3.2066140e+00  -1.7618256e+00  -1.7530716e+00   5.6260137e-02   6.1384194e-01  -3.8631420e+00   4.9230896e-01   1.5586542e+00   3.4492692e-01  -2.3757243e-01  -3.4474790e-01  -6.7340580e-01  -3.2173970e-01   1.3864200e+00   1.6185404e+00   1.0726368e+00  -1.9912767e-01  -1.2806097e+00  -2.2814161e+00  -3.4967123e-01  -4.1888770e-01  -1.4683553e+00  -1.5371188e+00  -1.4258988e+00  -1.3293274e+00  -1.6088599e+00  -1.9128251e+00  -9.9345878e-02   5.1201039e-01  -1.0499012e+00  -2.3711104e+00   1.5499845e+00  -3.3226306e-01   9.9445488e-01   3.3461900e+00   7.1231479e+00  -2.7095384e+00   1.1390922e+00   9.0461318e-01  -4.3123406e-01  -2.5281140e+00  -3.7996927e-01  -1.0666667e+00   1.5759897e+00   2.4609088e-01  -4.2470870e+00  -6.8963792e-01   6.2303735e-01   4.0430176e-01
   3.8320356e-01  -5.1309983e+00  -8.8317498e-01   2.5230283e-02  -2.5114756e+00  -9.9746357e-01  -3.0832573e+00  -3.3533046e-01  -3.4138476e+00  -2.3016211e+00  -5.5649955e-01  -2.6605732e-01  -4.2176089e+00  -6.3100156e-01   3.7878821e-01  -1.9527835e-01  -1.1288399e+00   1.1735315e+00   6.8874689e-02  -1.9983861e+00   7.9930767e-01  -4.8634645e+00   4.6732071e-01   3.6487312e+00   1.6247417e+00   1.0686434e+00  -9.7780711e-01  -9.5038963e-01  -7.9991375e-01  -1.1871686e+00  -2.8347266e+00  -2.2846224e-01   2.5167999e+00   5.3255676e-01   5.3387608e+00   7.3335501e+00  -1.1256729e+00   3.0180542e-02  -9.0368448e-01   6.8687553e-01   9.9779218e-01   4.9723503e+00  -1.8888824e+00  -1.2473887e+00   8.9334270e-01   1.8931760e+00  -4.9774903e+00   5.6973765e-01   2.5069563e+00   5.2474544e-01  -7.1241985e-01  -3.1480518e-01  -3.2440525e-01   1.6472959e-01   2.5157840e+00   3.7136199e+00   1.6214458e-01  -4.3998937e+00  -2.9611752e+00  -3.3641942e+00  -1.1933845e+00  -1.6015406e+00  -3.5592449e+00  -2.0569174e+00  -5.7857540e+00  -2.4177627e+00  -3.1064017e+00  -2.8085319e+00  -3.9453578e-01  -5.2659224e-01  -1.2592735e+00  -1.3230266e+00   1.5471975e+00   7.3704317e-01   1.9195662e+00   2.6938337e+00   6.6600069e+00  -2.3967878e-01  -3.4943413e-01   1.2082399e+00  -2.4659020e+00  -2.8087238e+00  -7.3910398e-01  -1.8225767e+00   4.1327874e-01   8.7276758e-01  -3.3090629e+00   2.8204541e-02   1.6865065e+00   2.4785680e+00
   4.8480633e-01  -4.0946883e+00  -6.4157800e-01  -8.5129603e-02  -2.6183467e+00  -1.3479027e+00  -2.8098700e+00   2.1436379e-01  -3.4969058e+00  -2.4820954e+00  -1.8307131e-01  -6.8101294e-01  -3.7841488e+00  -1.5087941e+00   1.4466892e-01  -3.8938447e-01  -9.3785782e-01   1.8297997e+00  -1.6163856e-01  -2.5758067e+00   4.1845679e-01  -6.1697801e+00   7.0298493e-01   3.9502043e+00   1.7552416e+00   8.2938010e-01  -1.1702544e+00  -1.3464010e+00  -1.2923315e+00  -9.8077430e-01  -2.8057046e+00  -4.0998407e-03   2.0948618e+00   5.5300449e-01   4.2811557e+00   5.6253856e+00  -1.6652514e+00  -7.0666067e-01  -1.0873750e+00  -5.8266298e-02   9.4701170e-01   4.7963166e+00  -1.8383083e+00  -1.5047011e+00   5.2151047e-01   1.6146256e+00  -4.3251803e+00   9.6085394e-01   2.6630352e+00   2.8214251e-01  -6.7377591e-01  -1.3921180e-01  -5.6826515e-01   1.1036120e-01   2.9268486e+00   3.3472642e+00   3.6212938e-01  -4.0271383e+00  -2.5362413e+00  -2.4683939e+00  -1.4539406e+00  -1.7663175e+00  -2.8728586e+00  -1.7968231e+00  -6.3209681e+00  -2.8682389e+00  -2.8149611e+00  -2.8201417e+00  -4.8722707e-01  -1.1873642e+00  -1.0098105e+00  -1.6828542e+00   1.5436594e+00   1.1296847e+00   2.0884794e+00   3.1471270e+00   6.1815476e+00   3.5619361e-01  -7.5530000e-01   2.3553382e+00  -2.0453394e+00  -2.4827965e+00  -1.6430724e+00  -1.4592694e+00   4.5254291e-01   4.4129910e-01  -4.3747774e+00  -8.5784305e-01   1.4120263e+00   1.7829156e+00
   2.9059352e-01  -4.6262535e+00  -7.5656486e-01  -2.1937321e-01  -2.6288519e+00  -1.9962493e+00  -3.0301984e+00   3.2257365e-01  -4.3073234e+00  -3.0154280e+00  -1.2313382e+00  -8.1041031e-01  -4.8511197e+00  -9.5973948e-01  -6.3624397e-01  -1.4412483e+00  -1.7819447e+00   1.7014275e+00  -1.6308787e-01  -2.8089577e+00  -9.8877927e-02  -7.4031105e+00   5.8992134e-01   4.0068362e+00   1.4947845e+00  -2.7806232e-03  -1.7634147e+00  -1.8950899e+00  -2.4444819e+00  -1.5762789e+00  -2.9069541e+00   2.1370879e-01   1.4575401e+00   9.9365934e-01   5.0004318e+00   7.1751684e+00  -2.0734780e+00  -3.0563341e-01  -8.7976931e-01   1.3638452e+00   1.0090507e+00   4.7979798e+00  -1.1545178e+00  -9.8745860e-01   6.4791412e-01   1.8838822e+00  -3.0568023e+00   1.6386108e+00   2.9023419e+00   4.0019937e-01  -9.6274927e-01  -2.3467395e-01  -3.2671500e-01   4.9317017e-01   3.6518186e+00   3.9950468e+00  -3.6033989e-02  -5.1144740e+00  -2.6876060e+00  -2.5069627e+00  -1.9270668e+00  -2.2314273e+00  -3.4077565e+00  -2.0986673e+00  -7.6595635e+00  -3.1211118e+00  -2.1850829e+00  -1.9981507e+00  -1.4835073e-01  -1.3899959e+00  -8.7135336e-01  -2.1435959e+00   1.1511215e+00   1.4724558e+00   2.2678615e+00   3.3006466e+00   5.4457444e+00   9.2244379e-01  -1.8794909e+00   2.9825267e+00  -2.3557495e+00  -2.7671697e+00  -1.8043730e+00  -1.9312950e+00   3.1667436e-01   4.0932125e-01  -3.9446095e+00  -7.3130458e-01   1.7044266e+00   2.0202081e+00
   2.3480961e-01  -4.3059416e+00  -3.9056791e-01  -2.0617843e-01  -2.3346848e+00  -1.9152944e+00  -2.5786224e+00   2.6958067e-01  -4.2805928e+00  -2.8969043e+00  -1.9520340e+00  -1.2087808e+00  -5.2381040e+00  -1.5895523e+00  -1.0541904e+00  -1.7013290e+00  -2.4399906e+00   1.5379446e+00  -8.1995856e-02  -3.3715586e+00  -2.7693894e-01  -7.5024525e+00   7.0430880e-01   4.0208011e+00   1.5370927e+00   2.5101311e-03  -2.0019303e+00  -1.6906286e+00  -3.4388616e+00  -1.7277679e+00  -2.6660046e+00   4.9429219e-01   4.8395946e-01   1.0510053e-01   4.5445853e+00   6.5485234e+00  -2.8161474e+00  -1.9968445e-01  -3.1464444e-01   2.5265081e+00   5.4552749e-01   4.2028439e+00  -2.4291468e-01  -5.1936392e-01   6.1233537e-01   1.9555083e+00  -1.6642069e+00   2.1202084e+00   2.9019531e+00   5.8920104e-01  -1.1530980e+00  -3.8321595e-01  -5.5545934e-01   5.2611947e-01   3.4123932e+00   3.8509090e+00   3.7949090e-02  -5.3364860e+00  -2.3515002e+00  -2.0139935e+00  -1.7669036e+00  -2.4185649e+00  -3.4381809e+00  -2.1685810e+00  -7.4573073e+00  -2.5585846e+00  -8.2002057e-01  -3.7800875e-01  -5.5828219e-01  -6.6030978e-01  -3.8171623e-01  -2.4384699e+00   8.7615639e-01   1.7675343e+00   2.7103810e+00   3.2677930e+00   4.8402851e+00   2.4558532e+00  -2.9373007e+00   3.0553703e+00  -2.3918033e+00  -2.6862825e+00  -1.4760685e+00  -2.0031697e+00   4.0934979e-01   3.2230100e-01  -2.3933455e+00  -4.2484193e-01   1.5640876e+00   1.6890773e+00
   2.4726599e-02  -3.9266169e+00  -3.2205850e-01  -2.1083763e-01  -2.0829558e+00  -2.0332454e+00  -2.3611263e+00   6.0839438e-01  -4.6522376e+00  -2.8377043e+00  -2.4062673e+00  -1.5259546e+00  -5.3068745e+00  -1.8444250e+00  -1.4177542e+00  -2.2274624e+00  -2.6707466e+00   1.6346514e+00  -3.3672411e-01  -3.5304939e+00  -7.2961084e-01  -8.2218822e+00   6.4745155e-01   4.0312353e+00   1.5828494e+00  -1.9633479e-01  -2.0336619e+00  -1.6892371e+00  -4.2266880e+00  -1.9093050e+00  -2.4856035e+00   5.9092874e-01  -6.9173656e-01  -2.6061562e-01   3.8306944e+00   6.4204561e+00  -3.0414493e+00   1.0120054e-01   1.7509129e-01   3.1494579e+00   5.7890007e-01   4.2933054e+00   5.9454189e-01  -1.0765064e-01   6.1218203e-01   2.0278333e+00  -1.8244247e-01   2.5918761e+00   2.9578593e+00   6.1253010e-01  -1.2242756e+00  -5.0750294e-01  -4.1023804e-01   7.9651064e-01   3.3385586e+00   3.7077075e+00  -2.4662432e-01  -5.4136454e+00  -2.0225688e+00  -1.3029543e+00  -1.9531711e+00  -2.5341145e+00  -3.9467248e+00  -1.9973011e+00  -7.7909895e+00  -2.1085339e+00   5.0505179e-03   7.5470891e-01  -9.5604160e-01  -1.8949449e-01   1.8828776e-01  -2.8778591e+00   3.5112115e-01   1.8600340e+00   2.9315469e+00   3.5416819e+00   4.4529934e+00   3.5206319e+00  -3.3802017e+00   4.3184098e+00  -2.2983361e+00  -2.2611454e+00  -1.7483240e+00  -1.3203726e+00   4.8346636e-01   4.4885114e-01  -2.5450034e+00  -3.3986855e-01   1.3214187e+00   1.6362631e+00
   1.1114777e-01  -2.7382683e+00  -5.3594749e-01  -7.2617044e-01  -1.8266051e+00  -1.7121103e+00  -2.0107979e+00   8.9069017e-01  -3.4434968e+00  -2.9921672e+00  -1.4863257e+00  -2.3438704e+00  -3.5739048e+00  -3.1589328e+00  -1.3873290e+00  -2.3375986e+00  -2.7076420e+00   1.6498475e+00   1.5140992e-01  -2.8655905e+00  -5.1102341e-01  -7.7719570e+00   1.8447543e-02   2.8953077e+00   9.8976430e-01  -4.5636709e-01  -1.6120572e+00  -1.6288014e+00  -3.8332506e+00  -1.1105045e+00  -2.0096801e+00   1.2202179e+00  -4.0194776e-01   5.7297539e-01   1.4582460e+00   4.5795889e+00  -3.1680456e+00  -1.2196602e-01   3.9677486e-01   2.2178751e+00   4.6464307e-01   3.2765655e+00   2.7016054e-01  -2.5209624e-01   2.7941283e-01   1.5111400e+00   1.6636196e-01   2.1756006e+00   2.7396488e+00   2.0510341e-01  -3.0878414e-01   3.6543490e-01  -5.0115239e-01   1.0657470e+00   4.0631324e+00   2.8532393e+00   3.3047144e-02  -4.6997116e+00  -2.2056279e+00  -1.4167234e+00  -2.6948667e+00  -3.0773349e+00  -2.8875334e+00  -1.8942078e+00  -7.5015672e+00  -3.8640025e+00  -1.0787816e+00  -1.3057255e+00  -7.2940242e-01  -2.1503467e+00   3.7775275e-01  -2.2632747e+00   1.5762750e+00   2.4952649e+00   3.2858280e+00   3.2794651e+00   3.3271070e+00   3.2684938e+00  -3.4411415e+00   3.4968122e+00  -1.8870000e+00  -1.7940363e+00  -2.9185736e+00  -1.3118776e+00  -3.5897421e-01  -4.5943073e-01  -2.8286119e+00  -1.3464560e+00   8.6267473e-01   3.8419856e-01
   1.8836881e-02  -3.6177007e+00  -8.0749028e-01  -7.4869723e-01  -1.7359947e+00  -1.4108787e+00  -2.0581566e+00   9.0288117e-01  -3.0315483e+00  -2.2667763e+00  -1.7176268e+00  -2.1344390e+00  -3.2085949e+00  -2.9693965e+00  -1.3183891e+00  -2.0494239e+00  -3.0456175e+00   1.1771259e+00   1.0592973e-01  -2.3358792e+00  -3.4102052e-01  -7.2137657e+00  -3.6430778e-01   2.4940043e+00   5.4056163e-01  -4.0635737e-01  -1.1560263e+00  -1.2028892e+00  -4.0043933e+00  -8.5974924e-01  -1.9378735e+00   1.0190661e+00  -3.5887898e-01   1.2032988e+00   9.6432456e-01   4.8386303e+00  -3.8821813e+00   1.0349730e+00   1.1196303e+00   2.8310295e+00   3.2745591e-01   3.5267796e+00   2.8299248e-01  -7.3599328e-02   5.7103440e-01   1.9374900e+00  -5.7419216e-02   1.8221096e+00   2.9838270e+00   4.0135707e-01  -4.6402071e-02   6.0958676e-01  -7.1012052e-01   1.1817456e+00   4.0812012e+00   2.7759956e+00   1.4137895e-01  -5.4546336e+00  -2.2728518e+00  -1.2793032e+00  -2.8977107e+00  -3.3968961e+00  -3.5809394e+00  -1.6543748e+00  -7.7387064e+00  -3.8443552e+00  -1.3474314e+00  -1.7949964e+00  -8.6214410e-01  -2.1958149e+00   1.0277236e+00  -1.2870328e+00   1.8944431e+00   3.0335133e+00   3.5579058e+00   2.6786642e+00   2.1205138e+00   5.3199584e+00  -3.8301635e+00   3.9710150e+00  -2.4420515e+00  -1.5261750e+00  -3.3728048e+00  -1.0612925e+00  -9.0545316e-01  -2.7272535e-01  -2.2671771e+00  -1.3352585e+00   7.9328887e-01   6.4294882e-01
  -3.4720542e-01  -6.6467382e+00  -1.7297092e+00  -9.8086218e-01  -1.8990332e+00  -1.8483540e+00  -3.0055692e+00   7.0743486e-01  -3.0157516e+00  -1.9008836e+00  -2.4846357e+00  -9.3665118e-01  -4.0706146e+00  -1.7293182e-01  -1.3586102e+00  -2.1792580e+00  -4.4911104e+00  -2.0148205e-01   3.1900756e-03  -1.1889390e+00  -2.3029095e-01  -6.4722126e+00  -9.6694123e-01   1.7977417e+00  -6.4536480e-01  -1.5434388e+00  -1.0993008e+00  -1.4370089e+00  -4.4896382e+00  -1.6839360e+00  -2.4440141e+00   6.0697236e-01   2.6505721e-01   3.0677757e+00   3.6989110e+00   8.6142105e+00  -4.9313008e+00   3.7697328e+00   1.0356041e+00   5.1275902e+00  -2.3147663e-01   3.9929335e+00  -1.7873437e-01   9.2516999e-01   1.7417545e+00   3.3309328e+00  -1.2000528e+00   1.5663564e+00   3.7785316e+00   8.9104402e-01  -2.6639860e-02   1.0231831e+00  -7.4053943e-01   1.6053232e+00   4.9079529e+00   4.2831252e+00  -2.0440000e-01  -8.5933412e+00  -3.0024796e+00  -2.3225545e+00  -3.1907777e+00  -4.0675638e+00  -5.0005416e+00  -2.1098175e+00  -9.6450177e+00  -4.5278001e+00  -2.1060196e+00  -3.1604893e+00  -1.0377976e-01  -3.4056229e+00   9.4766214e-01   7.4316728e-01   1.8686577e+00   3.3993266e+00   3.3462210e+00   5.1737340e-01   2.6896335e-01   5.9102477e+00  -5.3701233e+00   3.7472074e+00  -4.1816935e+00  -2.4525261e+00  -3.7593316e+00  -2.2755812e+00  -1.8472105e+00   3.6584010e-01  -1.0663777e+00  -1.0510921e+00   1.5248087e+00   2.1277622e+00
   1.6681903e-02  -6.1094276e+00  -1.7403656e+00  -9.7908776e-01  -1.7828248e+00  -2.0506290e+00  -3.1472558e+00   8.8181730e-01  -4.2078261e+00  -2.4989557e+00  -4.1304444e+00  -1.6583102e+00  -5.6072672e+00  -6.4200416e-01  -2.5380541e+00  -3.5007071e+00  -4.4821559e+00  -5.6203196e-01   2.1733437e-01  -1.7402901e+00  -1.2352714e+00  -6.5937274e+00  -9.6538248e-01   1.9139435e+00  -3.6578363e-01  -1.5746084e+00  -1.6721440e+00  -1.5342514e+00  -5.1519163e+00  -1.9306174e+00  -2.1901402e+00   2.9109080e-01  -2.2721930e-02   2.9122141e+00   5.7793083e+00   1.0551091e+01  -4.7928901e+00   4.3521900e+00   1.2825027e+00   6.5932366e+00  -1.1738112e+00   4.7901012e+00   6.4071696e-01   1.1963057e+00   2.1031346e+00   4.3213486e+00  -2.0565315e-01   2.0205815e+00   3.7717296e+00   9.6585400e-01  -4.3643015e-01   5.8572736e-01  -7.6704090e-01   1.2369686e+00   4.3673671e+00   4.8825713e+00  -3.7681502e-02  -9.0267073e+00  -2.8890146e+00  -1.7290245e+00  -3.4009381e+00  -5.0160884e+00  -5.8924937e+00  -2.6853017e+00  -9.2389809e+00  -4.2397227e+00  -5.8709767e-01  -4.2505620e-01   6.5472000e-01  -2.8867696e+00   1.1840763e+00   6.0390215e-01   1.1074219e+00   3.2746288e+00   2.7986027e+00   4.2379484e-01  -7.0689187e-01   7.0801048e+00  -5.3681325e+00   5.2195162e+00  -4.3267084e+00  -2.6038966e+00  -3.4177186e+00  -2.0601607e+00  -2.1309914e+00   6.5807884e-01  -7.9700103e-01  -9.7800154e-02   1.5764057e+00   1.9430670e+00
  -4.5617110e-01  -7.1147578e+00  -2.1616446e+00  -1.0523843e+00  -1.5093591e+00  -2.3426186e+00  -3.4033414e+00   6.6567266e-01  -4.6643186e+00  -2.6539434e+00  -5.3131746e+00  -1.0712397e+00  -6.7743602e+00   7.9722530e-01  -3.1065120e+00  -4.2264386e+00  -5.5650214e+00  -1.0300820e+00   2.9398299e-02  -1.5145798e+00  -1.7795410e+00  -6.1488575e+00  -1.1288607e+00   1.5839046e+00  -7.5191111e-01  -2.2718731e+00  -1.8968294e+00  -1.8004696e+00  -5.8781567e+00  -2.3515420e+00  -2.3047748e+00  -4.6318449e-04  -4.7735126e-01   3.5021342e+00   8.6535523e+00   1.3802686e+01  -4.9625174e+00   5.6614368e+00   1.0689883e+00   7.9995801e+00  -2.2393549e+00   4.4180548e+00   1.2731622e+00   2.1890543e+00   2.4506100e+00   4.7635178e+00   7.3848634e-01   2.3651464e+00   3.8571507e+00   1.1218380e+00  -8.7450964e-01   2.9309401e-01  -7.0041162e-01   1.2785453e+00   4.3059369e+00   5.3808946e+00  -4.4861348e-01  -1.0567832e+01  -3.1976822e+00  -2.3129949e+00  -3.7216212e+00  -5.5507286e+00  -6.8265121e+00  -3.2901879e+00  -9.5579578e+00  -3.7423026e+00   2.5560481e-01   7.0306685e-01   1.1181725e+00  -3.1195916e+00   1.1085612e+00   9.9379202e-01   4.4564993e-01   3.2062559e+00   2.2357162e+00  -4.6842559e-01  -1.6845856e+00   6.7312910e+00  -6.7204395e+00   5.3712018e+00  -5.1000709e+00  -2.9510189e+00  -3.2452658e+00  -2.5972502e+00  -2.5218318e+00   9.2112369e-01   2.8249902e-01   3.2058944e-01   1.7689617e+00   2.4546380e+00
  -2.1857464e-01  -4.7546250e+00  -1.7836889e+00  -1.0298721e+00  -6.5820269e-01  -1.1013078e+00  -2.3724087e+00   7.0435262e-01  -3.5017770e+00  -2.2805415e+00  -4.6703994e+00  -2.0897688e+00  -5.2326274e+00  -9.2454843e-01  -2.5393916e+00  -3.7164448e+00  -4.9694998e+00  -5.0313152e-01   2.5687431e-01  -1.1984763e+00  -1.4532580e+00  -4.5899430e+00  -1.1387056e+00   1.0605851e+00  -6.6767952e-02  -1.1245335e+00  -9.7683002e-01  -7.4013138e-01  -5.4013675e+00  -1.9738021e+00  -1.5374886e+00   9.5068146e-02  -1.2377680e+00   1.6649254e+00   6.0937987e+00   1.0455903e+01  -4.1074966e+00   5.3880334e+00   1.9262262e+00   7.4058398e+00  -1.8330064e+00   4.1462309e+00   1.7197113e+00   2.1790896e+00   2.3264151e+00   4.3825276e+00   1.5775356e+00   1.9354891e+00   3.5279153e+00   1.0149846e+00  -1.2449052e-01   4.7199362e-01  -9.3606819e-01   1.1299096e+00   3.2916455e+00   4.1108587e+00   2.4178188e-01  -8.3851619e+00  -2.2559622e+00  -1.6906989e+00  -3.1719306e+00  -5.2823655e+00  -5.5572140e+00  -2.8625331e+00  -6.9552799e+00  -3.0533116e+00   9.1836864e-01   9.0238802e-01   5.3382474e-01  -2.4555601e+00   1.3708929e+00   1.0952195e+00   3.4384356e-01   2.8261141e+00   2.0524021e+00  -9.0629010e-01  -1.4413289e+00   6.4058890e+00  -5.9325062e+00   4.5716518e+00  -4.0728337e+00  -2.0888472e+00  -2.9996123e+00  -1.2971680e+00  -2.2196286e+00   8.8024329e-01   5.8987810e-01   3.4782846e-01   9.9220329e-01   1.4047143e+00
  -3.7098102e-01  -4.9756751e+00  -2.2764680e+00  -9.2364667e-01  -7.0386432e-01  -1.5551639e+00  -2.4287294e+00   1.2003411e+00  -3.6324729e+00  -2.3094655e+00  -4.4107941e+00  -8.7786314e-01  -5.0990334e+00   6.0216238e-01  -2.7085223e+00  -3.8836201e+00  -4.9219436e+00   2.5030636e-01   1.8525125e-01  -4.7390037e-01  -1.9595790e+00  -4.3980297e+00  -1.1147333e+00   8.2780003e-01  -5.6924329e-01  -1.8314472e+00  -7.0609626e-01  -1.4014754e+00  -5.3328960e+00  -1.8769842e+00  -1.6823987e+00  -5.5870768e-01  -4.5104994e-01   3.6965652e+00   7.2868560e+00   1.1531522e+01  -4.1056079e+00   5.3071353e+00   1.2249834e+00   5.8304612e+00  -2.4661348e+00   3.5113173e+00   1.3021993e+00   2.3281467e+00   2.3956610e+00   3.9287692e+00   1.4238837e+00   1.7373291e+00   3.7227903e+00   7.7768748e-01  -4.4616519e-02   7.3483178e-01  -8.8239714e-01   1.1450926e+00   3.8783366e+00   3.8532746e+00   1.4008007e-01  -8.6425034e+00  -2.2128172e+00  -1.3320551e+00  -3.8323554e+00  -5.4710103e+00  -5.3776907e+00  -2.4462872e+00  -7.7010008e+00  -3.3529513e+00   9.7066452e-02  -5.6860346e-01   1.5785665e+00  -4.0532718e+00   1.4815865e+00   1.5898068e+00   4.5276326e-01   2.8912138e+00   1.1410422e+00  -1.5909165e+00  -2.2860403e+00   5.2810337e+00  -6.3513102e+00   4.8664206e+00  -4.0354287e+00  -1.8961823e+00  -4.3544214e+00  -1.2115006e+00  -2.7063677e+00   6.8145575e-01  -1.1333111e+00  -8.5341149e-01   7.8681248e-01   1.4096043e+00
   3.9632590e-01  -4.4891236e+00  -2.6195507e+00  -9.8804456e-01  -8.0797111e-01  -1.2310402e+00  -2.3099599e+00   1.3992623e+00  -3.0804277e+00  -2.1098748e+00  -3.6370142e+00  -5.3933565e-01  -4.4476933e+00   4.8194724e-01  -2.5827687e+00  -3.5140954e+00  -4.2578467e+00   5.3271309e-01   1.0732369e+00   5.2552414e-01  -1.5890745e+00  -2.7537781e+00  -1.3791101e+00   1.6282489e-01  -8.9059320e-01  -1.4616734e+00  -2.0719605e-01  -1.1798738e+00  -4.5200873e+00  -1.3475164e+00  -1.4062421e+00  -1.0954387e+00   1.0092852e+00   4.6914267e+00   6.9324148e+00   9.9373552e+00  -4.2947069e+00   5.7957860e+00   8.2965742e-01   5.0159401e+00  -2.1741802e+00   4.0038026e+00   2.7220652e-01   1.8080185e+00   2.7805896e+00   3.9604983e+00  -1.5270361e-01   7.6511019e-01   3.9162129e+00   5.6743031e-01   6.2253975e-01   1.4583115e+00  -1.1507207e+00   8.0776152e-01   3.8233436e+00   3.5311663e+00   9.3955630e-01  -8.0837924e+00  -2.0742004e+00  -6.1434380e-01  -3.9782254e+00  -5.8565493e+00  -4.3782404e+00  -1.9671856e+00  -7.5310315e+00  -4.3201726e+00  -1.2504964e+00  -2.7351162e+00   2.1467757e+00  -5.3581770e+00   1.4375610e+00   2.9188915e+00   1.0867205e+00   3.0663569e+00   6.6031822e-01  -2.9538556e+00  -2.8429708e+00   5.5542651e+00  -5.6219257e+00   3.8693935e+00  -3.7538524e+00  -1.3903986e+00  -5.1288457e+00  -5.9535314e-01  -3.4296186e+00   5.0116546e-01  -1.9175938e+00  -1.5077350e+00   5.8934998e-01   1.0354199e+00
  -4.1275196e-02  -4.6172128e+00  -2.1884759e+00  -6.7327361e-01   1.5327309e-01   4.2974277e-01  -1.4256988e+00   5.4694400e-01  -1.3996648e+00  -4.1597865e-01  -3.6075744e+00  -4.7030887e-01  -3.4610608e+00   1.0094901e-01  -1.3867850e+00  -1.7170932e+00  -4.5903018e+00   4.1589686e-01   5.5772008e-01   9.3982128e-01  -5.4116055e-01  -1.1898880e-01  -1.2867088e+00  -1.6346719e-01  -4.6582260e-01  -6.0934976e-02   8.4269987e-01   4.8444500e-01  -4.1772132e+00  -7.5231443e-01  -1.0159358e+00  -1.0352111e+00   2.6065140e-01   2.3974175e+00   5.7113338e+00   7.6173485e+00  -4.2180304e+00   6.3635681e+00   2.0741136e+00   5.4386920e+00  -2.4282668e+00   3.2456869e+00   8.0235854e-01   2.0820662e+00   2.5225421e+00   3.7211683e+00  -1.3202621e-01   7.2068380e-02   3.6707521e+00   9.4087527e-01   8.4578503e-01   1.0533112e+00  -1.8011087e+00   4.6646828e-01   2.0456263e+00   2.3439083e+00   1.2570297e+00  -7.4000000e+00  -1.4741295e+00  -1.2167426e+00  -2.6529651e+00  -5.1242123e+00  -4.1707951e+00  -1.5912052e+00  -4.6481945e+00  -1.9463756e+00  -6.3535855e-02  -1.6760305e+00   4.8399986e-01  -2.8037405e+00   1.9804504e+00   3.9251834e+00   8.1162026e-01   2.7258734e+00   8.5560037e-01  -3.7124394e+00  -2.2584625e+00   6.7542842e+00  -5.9087006e+00   2.3270426e+00  -4.0004029e+00  -6.2857615e-01  -3.8293761e+00  -2.0082665e-02  -2.9401028e+00   1.0535323e+00   1.0316465e+00  -6.2232932e-01   1.3350048e-01   1.2722003e+00
   2.7664108e-01  -4.3913254e+00  -2.4200504e+00  -5.2761421e-01   4.7187578e-01   7.1666021e-02  -1.8982131e+00   7.1625460e-01  -2.3305680e+00  -1.5815993e+00  -4.7149553e+00  -8.0185849e-01  -4.7629449e+00   1.4352969e+00  -1.9743696e+00  -3.0099549e+00  -4.5778662e+00   3.1833751e-01   8.0153588e-01   1.2747031e+00  -1.2229512e+00  -4.9371874e-01  -1.2211055e+00   5.8370299e-02  -4.6837466e-02  -6.7547171e-01   4.2724399e-01  -3.6090870e-02  -4.3977541e+00  -1.9547174e+00  -1.1278224e+00  -1.1412715e+00   6.4043486e-01   2.6431196e+00   7.8146172e+00   9.8680546e+00  -2.5071335e+00   6.0460413e+00   2.3082468e+00   5.9247313e+00  -2.8053633e+00   3.5462624e+00   1.2294332e+00   2.6313174e+00   3.3513925e+00   4.5727942e+00   1.7401647e-01   3.7801906e-01   4.0046423e+00   1.1262388e+00   8.8260344e-01   8.8483227e-01  -1.2621955e+00   8.4819491e-01   2.7642647e+00   3.4901595e+00   1.1149784e+00  -7.4298246e+00  -1.4632094e+00  -1.9619026e+00  -2.7391215e+00  -5.5385781e+00  -4.1101510e+00  -2.1285505e+00  -4.4103485e+00  -2.1965042e+00   4.9592211e-01  -1.0620852e+00   2.2256532e+00  -3.0762225e+00   1.6039685e+00   3.7377890e+00   1.7891902e-01   1.8202040e+00  -5.9738437e-01  -4.2040683e+00  -2.4327240e+00   4.6988192e+00  -5.8050245e+00   2.0137598e+00  -4.1383375e+00  -1.6893925e+00  -3.7019578e+00  -5.8391639e-01  -2.8281127e+00   1.5577662e+00   1.0449089e+00   1.0326337e-01   7.7286188e-01   1.7714029e+00
   5.1233599e-01  -3.3980287e+00  -2.2334320e+00  -4.1902456e-01   7.2416987e-01  -2.9853935e-01  -1.9184446e+00   8.7874444e-01  -2.8658091e+00  -2.3320142e+00  -5.3059869e+00  -8.5789628e-01  -5.8146377e+00   1.7474465e+00  -2.5194322e+00  -3.6567431e+00  -4.5366622e+00   6.1386450e-01   5.1737950e-01   6.8475942e-01  -2.1763614e+00  -7.1488745e-01  -6.0621877e-01   5.2272927e-01   4.7308602e-01  -1.0698071e+00  -2.3838564e-01  -5.8766849e-01  -4.7215741e+00  -2.0945347e+00  -1.1678006e+00  -1.1498328e+00   8.3988629e-01   2.5342676e+00   1.0877091e+01   1.0703218e+01  -1.7514788e+00   4.9835969e+00   1.3787417e+00   5.2651460e+00  -4.5039617e+00   2.5320675e+00   1.6146233e+00   2.8133245e+00   3.2336750e+00   4.5994671e+00   7.3032681e-01   8.2216274e-01   3.8354578e+00   8.5332351e-01   3.6594973e-01   2.2477512e-01  -1.4456697e+00   3.1293263e-01   2.4476790e+00   3.5822585e+00   1.1901010e+00  -7.1455703e+00  -1.2128424e+00  -2.1492580e+00  -2.5538661e+00  -5.8925673e+00  -3.5365702e+00  -2.8861895e+00  -3.4539756e+00  -1.7708090e+00   1.8826260e+00   9.7587753e-01   3.0969566e+00  -3.1367832e+00   1.2058305e+00   3.5704908e+00  -6.8236868e-01   8.8775390e-01  -1.9447185e+00  -4.3393455e+00  -2.3864815e+00   3.0468752e+00  -6.4369989e+00   2.1023103e+00  -4.2298998e+00  -2.2069995e+00  -3.6794224e+00  -1.0374111e+00  -2.6136848e+00   1.5137728e+00   1.1385511e+00   1.4380035e-01   8.0621067e-01   1.4259431e+00
   5.4109764e-01  -4.2945267e+00  -2.4451892e+00  -2.8644660e-01   7.4607387e-01  -3.7401251e-01  -2.1508661e+00   5.7132525e-01  -3.1454261e+00  -2.0231867e+00  -5.6375585e+00  -1.3478287e-01  -6.5545287e+00   2.9629087e+00  -2.5123057e+00  -3.3796544e+00  -4.5241653e+00   1.0491910e+00   4.7929745e-01   1.4851882e+00  -1.9118734e+00   2.6854112e-01  -5.9188801e-01   3.3314164e-01   2.6432584e-01  -1.0566550e+00  -2.6406542e-01  -6.9336884e-01  -4.5441875e+00  -2.0380538e+00  -1.1090179e+00  -1.4094410e+00   1.3622266e+00   2.8870527e+00   1.2040200e+01   1.0584262e+01  -1.6934549e+00   5.3741775e+00   1.0822023e+00   5.6348137e+00  -3.8289796e+00   2.6536952e+00   1.3217046e+00   2.5956376e+00   3.2327719e+00   4.3778851e+00   3.7547368e-02   4.3885423e-01   3.9245754e+00   6.9384068e-01   2.2307713e-01   1.9486227e-02  -1.2933036e+00   1.8494860e-01   2.2114804e+00   3.8507592e+00   9.9839383e-01  -7.5675316e+00  -1.2364884e+00  -2.4007089e+00  -2.2619104e+00  -5.8835590e+00  -3.6571013e+00  -2.5938275e+00  -3.9004654e+00  -1.3144523e+00   1.5772793e+00   8.6664001e-01   3.1428086e+00  -2.2800712e+00   1.0628343e+00   4.1194078e+00  -1.1493867e+00   5.4082034e-01  -2.1733463e+00  -5.0248024e+00  -1.7449649e+00   2.4822809e+00  -6.1192260e+00   1.3981412e+00  -4.4838510e+00  -1.5787982e+00  -3.4871679e+00  -9.3682767e-01  -2.5760086e+00   1.9032577e+00   1.1703028e+00   4.1142126e-01   9.1658039e-01   2.2149787e+00
   9.0623180e-01  -3.4380553e+00  -2.2925480e+00  -2.9281998e-01   1.0117585e+00   1.2465986e-01  -1.6933488e+00   6.3233519e-01  -2.0252983e+00  -1.5682941e+00  -4.4008371e+00   7.8839709e-03  -5.3162685e+00   2.6160938e+00  -1.9334091e+00  -2.4917404e+00  -3.8384682e+00   1.4937866e+00   8.1047364e-01   2.2466084e+00  -1.2183444e+00   1.6585520e+00  -6.2265747e-01  -1.1380366e-01   1.5234150e-01  -7.4638729e-01   6.2997967e-02  -4.2556164e-01  -3.5933833e+00  -1.1486449e+00  -7.6470983e-01  -1.0081404e+00   2.3056800e+00   2.7591403e+00   1.0488516e+01   7.3844107e+00  -1.2841189e+00   4.4451540e+00   7.8295939e-01   4.0228944e+00  -3.6739395e+00   1.8488699e+00   6.7221807e-01   1.9724945e+00   2.7504311e+00   3.5112000e+00  -8.4617598e-01  -3.6504513e-01   3.6850722e+00   2.4590296e-01   8.2097798e-01   3.0064258e-01  -1.3662614e+00   7.3612486e-02   1.9417670e+00   2.8204958e+00   1.2058839e+00  -6.1708227e+00  -1.0605424e+00  -2.5002437e+00  -1.8766728e+00  -5.5552263e+00  -2.0636850e+00  -2.0715962e+00  -2.9214231e+00  -1.6727496e+00   6.8677339e-01  -5.9705457e-01   2.7162053e+00  -2.4762080e+00   1.1394194e+00   4.8590440e+00  -5.2779428e-01   1.7803805e-01  -2.2913552e+00  -5.3008164e+00  -1.1053285e+00   1.8500939e+00  -5.3780573e+00  -2.8686872e-01  -3.9585491e+00  -7.8284993e-01  -3.7787397e+00  -4.2021587e-01  -2.6083975e+00   1.6043177e+00   1.2611841e+00  -7.5298637e-02   6.0080242e-01   1.7696790e+00
   7.4143675e-01  -1.5453646e+00  -1.2397053e+00   3.4183723e-01   1.9232182e+00   1.1802215e+00  -5.3395781e-01   5.6870066e-01  -5.7605546e-01  -5.8198035e-01  -3.6481693e+00  -3.1920550e-01  -3.9002642e+00   1.6092506e+00  -7.9893616e-01  -1.0719967e+00  -3.2862650e+00   2.0766778e+00   1.2070422e-01   2.0229119e+00  -7.7748521e-01   2.4565398e+00   1.8221231e-01   3.8634330e-01   1.2261558e+00   3.6622493e-01   6.1287907e-01   4.6689489e-01  -3.3167525e+00  -8.5817133e-01  -4.3803841e-01  -5.1663245e-01   1.2194784e+00  -6.0554620e-02   8.1477248e+00   2.8387841e+00  -6.4129093e-01   2.5107895e+00   1.6062345e+00   2.3951287e+00  -4.4693563e+00   1.7631514e-02   1.2123559e+00   1.9189402e+00   2.3334588e+00   2.6891810e+00  -3.0537198e-01  -4.0909074e-01   3.3308047e+00   2.4102873e-01   1.0251007e+00  -1.0420961e-01  -1.7594709e+00  -3.8282166e-02   7.4874960e-01   1.4205060e+00   1.4363120e+00  -3.9133902e+00   1.4810864e-01  -2.3136751e+00  -4.0762969e-01  -4.3288154e+00  -9.9767855e-01  -1.5054196e+00  -3.1713437e-02   2.7307026e-01   2.3741275e+00   8.4691118e-01   1.4720887e+00   2.7963394e-01   1.7218732e+00   4.6308292e+00  -1.0290531e+00  -9.7383804e-01  -2.4763322e+00  -5.1288050e+00   2.9460080e-01   1.3652729e+00  -5.1701054e+00  -1.2166527e+00  -3.5004564e+00  -1.8175965e-01  -3.1021057e+00   1.8257698e-01  -1.3222992e+00   1.8211879e+00   2.8283454e+00   2.3873104e-01  -7.5285457e-03   1.3659960e+00
   9.1015834e-01  -7.9251642e-01  -7.8399268e-01   5.9351821e-01   2.2553287e+00   1.0533555e+00  -4.1558843e-01   5.5073173e-01  -6.9528254e-01  -9.3158689e-01  -3.9273139e+00  -6.7888651e-01  -4.2880576e+00   2.1156108e+00  -7.0712609e-01  -1.2865360e+00  -2.7563959e+00   2.2718681e+00  -1.0108207e-01   1.8121842e+00  -1.0003015e+00   2.0430901e+00   6.3872899e-01   8.6992607e-01   1.7884238e+00   1.4072123e-01   1.1707359e-01   1.5345244e-01  -3.2484954e+00  -1.3892605e+00  -5.3428578e-01  -2.3474318e-01   1.1782497e+00  -1.0543552e+00   8.6294880e+00   2.3281944e+00   5.4917780e-01   1.1777584e+00   1.7686997e+00   2.2479631e+00  -4.5337040e+00  -6.5118824e-01   1.4289491e+00   1.8041231e+00   2.2483112e+00   2.5590873e+00  -5.9914538e-02  -1.2564321e-01   3.2428843e+00   3.6425795e-01   9.2569326e-01  -5.0679737e-01  -1.5696924e+00   6.5824305e-03   8.1176480e-01   1.7135633e+00   1.4276238e+00  -2.9677476e+00   7.2228244e-01  -2.8127944e+00   2.5484667e-01  -3.9990304e+00  -2.1477366e-01  -1.7139378e+00   1.0222026e+00   7.9076207e-01   3.5634186e+00   2.0774294e+00   2.1461729e+00   1.4658026e+00   1.4820095e+00   4.2859521e+00  -1.6712777e+00  -1.9174669e+00  -3.1781732e+00  -4.9684911e+00   5.8236437e-01  -2.3074950e-01  -4.7959839e+00  -1.6015234e+00  -3.1992895e+00  -5.9882774e-01  -2.4386380e+00  -3.4385312e-01  -5.7160331e-01   1.9953112e+00   3.3916372e+00   6.7073047e-01   2.5799056e-01   1.4465254e+00
   8.7516086e-01  -1.1411425e+00  -5.1392180e-01   6.0847042e-01   2.4004472e+00   1.0486148e+00  -2.6932400e-01   3.6603888e-01  -4.4848188e-01  -2.7278259e-01  -3.5394216e+00  -1.6100471e-02  -4.4046604e+00   2.8495445e+00  -3.3343185e-01  -5.7540149e-01  -2.5203675e+00   2.3794370e+00  -4.3189570e-01   1.8718321e+00  -5.6472337e-01   2.6302432e+00   9.0928035e-01   1.0393704e+00   1.8289291e+00   1.6416285e-01  -1.6167760e-01   1.5455848e-01  -3.1101063e+00  -1.0322233e+00  -4.9887273e-01   3.5791764e-02   9.6292761e-01  -1.7751911e+00   9.1078957e+00   1.0607153e+00   6.3323506e-01   1.0173561e+00   1.0991284e+00   2.5384561e+00  -3.8502887e+00  -1.1318816e+00   1.4803378e+00   1.6141801e+00   1.7815913e+00   1.9195253e+00  -1.5170357e-01  -2.0174626e-01   3.0443752e+00   1.8661223e-01   6.5028338e-01  -9.4321075e-01  -1.4126562e+00  -1.1744372e-01   1.3367048e-01   1.4336330e+00   1.0358872e+00  -2.7402741e+00   8.9968067e-01  -2.9333890e+00   9.4073867e-01  -3.4137474e+00   3.8397962e-01  -1.5902831e+00   1.0852705e+00   1.6643184e+00   3.8837646e+00   2.7697923e+00   1.1525943e+00   2.6958841e+00   1.3784739e+00   4.4486482e+00  -2.2457862e+00  -2.4730989e+00  -3.0155600e+00  -4.9769808e+00   1.4532360e+00  -4.8321879e-01  -4.5706009e+00  -2.2334091e+00  -3.0639798e+00   9.9646705e-02  -1.8432598e+00   4.9119175e-02  -4.9507206e-02   2.2396897e+00   3.9110697e+00   8.3931744e-01   2.4874679e-01   1.9860654e+00
   1.0179246e+00  -1.7576060e+00  -6.1547771e-01   4.7973877e-01   2.2377899e+00   1.0205407e+00  -6.8708669e-01   3.3150002e-01  -1.9467799e-01  -9.3935046e-02  -3.2383940e+00   1.3766278e-01  -4.1685934e+00   3.1397318e+00  -1.9996066e-01  -2.7866331e-01  -2.0902428e+00   2.1020669e+00  -3.7222626e-01   2.4272737e+00  -7.2062451e-02   2.5890384e+00   6.7346776e-01   1.0647814e+00   1.6178567e+00   2.0683065e-01  -3.1916757e-01  -4.5343899e-02  -2.4160627e+00  -2.4430924e-01  -5.4185710e-01   4.6565799e-01   1.7618863e+00  -9.7719234e-01   8.7807600e+00   6.6573517e-01   8.2663563e-01   8.2616645e-01   9.4365666e-01   2.2269050e+00  -3.4519513e+00  -8.3750810e-01   1.0149391e+00   1.0134922e+00   1.6364647e+00   1.6795810e+00  -1.2402653e+00  -6.0877470e-01   3.0832522e+00  -1.1480205e-01   9.7089916e-01  -8.7501464e-01  -9.9622604e-01   1.4750067e-01   5.4156760e-01   1.5593467e+00   6.6708863e-01  -2.8812550e+00   1.6304519e-01  -3.9327089e+00   6.3721689e-01  -3.5635318e+00   2.3413883e-01  -1.6068731e+00   4.8931051e-01   6.8274346e-01   2.8224904e+00   1.6615088e+00   9.6093455e-01   2.8157079e+00   1.3817798e+00   4.9116421e+00  -1.7101213e+00  -2.4476762e+00  -2.6726888e+00  -4.5070430e+00   1.7349631e+00  -4.7042780e-01  -3.5945544e+00  -2.3677410e+00  -3.3216150e+00   5.5751125e-01  -2.0452665e+00   1.0826895e-01  -2.5846273e-01   2.2945847e+00   3.8726471e+00   1.0042132e+00   5.1187740e-01   2.4872616e+00
   1.3306204e+00  -3.2917056e-01  -7.4186103e-03   5.6604657e-01   2.3533226e+00   9.7282016e-01  -1.8649430e-01   4.1618122e-01   5.5405749e-01  -2.4177712e-02  -2.1326653e+00   1.5726863e-01  -3.2385086e+00   2.4961127e+00   7.8830422e-02   1.5224777e-01  -1.3605244e+00   2.4974971e+00  -1.8808605e-01   2.1101246e+00   1.5163607e-01   2.6355427e+00   1.0768092e+00   1.2031585e+00   1.7530672e+00   2.7720848e-01  -5.1162192e-01  -3.0188571e-01  -1.9865558e+00   2.5659252e-01  -4.2834799e-01   9.0442094e-01   1.8245710e+00  -1.6371598e+00   7.3912095e+00  -2.4346280e+00   8.9988379e-01  -9.7087369e-01   4.4345881e-01   5.6918072e-01  -3.5756574e+00  -2.3906218e+00   8.1416207e-01   5.2602344e-01   1.0686944e+00   5.2235526e-01  -1.1139456e+00  -5.8773908e-01   2.7015154e+00  -4.3891626e-01   1.1660226e+00  -8.1355463e-01  -8.7385463e-01   2.2406085e-01   6.0268401e-01   7.6708192e-01   8.1471288e-01  -1.2429689e+00   7.2158688e-01  -3.5472168e+00   1.0923490e+00  -3.0576013e+00   1.9061402e+00  -1.3134184e+00   1.1952070e+00   4.2884260e-01   3.0770346e+00   1.2878451e+00   9.0878934e-01   3.1174721e+00   1.4319001e+00   4.4080157e+00  -1.5318603e+00  -2.7590685e+00  -2.6502087e+00  -4.0765131e+00   2.0200320e+00  -1.5518531e+00  -3.0327403e+00  -2.9839865e+00  -2.4982736e+00   1.0197344e+00  -2.1280962e+00   1.3215605e-01   2.6233424e-01   1.7089803e+00   4.1018185e+00   3.6882231e-01   2.4692675e-01   1.7319692e+00
   1.2553199e+00   1.1015584e+00   8.6298734e-01   9.7150115e-01   2.4839727e+00   1.0538297e+00   6.3627023e-01   7.7862632e-01   1.2008510e+00   5.3294018e-01  -1.3620938e+00   4.0916815e-01  -2.1273403e+00   2.0397722e+00   6.1349146e-01   7.8079126e-01  -3.5137889e-01   2.9540449e+00  -3.9400012e-01   1.5888563e+00   2.5600212e-01   2.2484539e+00   1.6273203e+00   1.7599134e+00   2.1066411e+00   6.2043788e-01  -5.7538892e-01  -4.0433471e-01  -1.5654288e+00   8.4116606e-01  -4.6943108e-01   1.1015116e+00   1.6493053e+00  -2.5791824e+00   5.2389003e+00  -5.2067326e+00   8.5814593e-01  -2.7612719e+00   5.8753127e-01  -1.1558459e+00  -3.8573289e+00  -3.2427301e+00   6.7416805e-01  -9.3445264e-02   3.0814582e-01  -5.9448829e-01  -9.2936878e-01  -5.2356714e-01   2.3554247e+00  -5.1006966e-01   1.3238134e+00  -9.3235298e-01  -8.1814555e-01   2.6932516e-01   1.9932002e-01  -2.7012336e-01   8.3391656e-01   4.8990407e-01   1.5713780e+00  -2.8667544e+00   1.7120375e+00  -2.1183071e+00   2.7588996e+00  -6.7184773e-01   2.2965514e+00   8.6746261e-01   3.8664059e+00   1.4866235e+00   4.2170645e-01   4.5362376e+00   2.0491472e+00   3.8355554e+00  -1.6297616e+00  -2.9658039e+00  -2.4432073e+00  -3.0852145e+00   2.1955315e+00  -1.4850143e+00  -2.1661360e+00  -2.2314864e+00  -1.5408712e+00   1.6692593e+00  -1.9591370e+00   5.2469846e-01   1.1319501e+00   1.3746156e+00   4.0104825e+00  -8.7337053e-02  -1.7164499e-01   1.1758022e+00
   1.3332700e+00   2.7421746e-01   5.1634326e-01   4.0861069e-01   2.8303795e+00   1.1707805e+00  -2.9171638e-01   9.0426193e-02   1.4669598e+00  -4.1725038e-02  -1.2235535e+00  -5.0078995e-01  -2.0759854e+00   1.6931706e+00   5.8048806e-01   3.0804398e-01  -8.5647422e-01   1.8827834e+00  -4.1816354e-01   1.9358375e+00   6.7511847e-01   1.5015972e+00   1.1465283e+00   1.6049999e+00   2.3717751e+00   5.3518971e-01  -7.4277737e-01  -3.3399391e-01  -1.6260682e+00   8.3533927e-01  -2.4294236e-01   2.2145020e+00   6.6883688e-01  -2.3454403e+00   5.9984760e+00  -4.0359957e+00   2.1414666e+00  -2.5368085e+00   6.2653928e-01   2.1140749e-01  -2.0427090e+00  -4.0445978e+00   1.6566077e+00   3.9498958e-01   6.1172562e-01  -7.0274896e-01  -3.1952088e-02  -2.4234280e-01   2.0113591e+00  -8.4656798e-01   1.4615085e+00  -1.1928970e+00   2.1565677e-01   1.1818759e+00   1.2470926e+00   3.0826493e-01   8.9144298e-03   3.1370330e-01   3.3961493e-01  -4.8718692e+00   1.0972697e+00  -2.3072216e+00   2.7741253e+00  -1.8882368e+00   1.6804716e+00   2.0935919e-01   3.1959488e+00   1.4458863e+00   6.1426560e-02   4.3392719e+00   1.3062069e+00   3.0259073e+00  -1.4670844e+00  -3.2869514e+00  -1.9686817e+00  -2.2571964e+00   2.8915215e+00  -2.8546719e+00  -1.8500650e+00  -3.6821174e+00  -2.0950601e+00   1.4899929e+00  -1.8276359e+00   1.7558402e-01   1.1139562e+00   1.4331404e+00   5.0981279e+00   5.8790893e-01   3.8396605e-01   1.8718251e+00
   1.2008121e+00  -2.6985318e-01   9.8779119e-01   5.9647554e-01   2.9530135e+00   9.8226424e-01  -5.0919576e-01  -3.3125026e-01   1.4486531e+00   2.4081509e-01  -1.4873162e+00  -9.3335986e-01  -2.3144369e+00   1.2898066e+00   5.6365098e-01   1.8165074e-01  -9.4483363e-01   5.9110292e-01  -8.5172148e-01   1.4520352e+00   5.0219301e-01   1.1433803e+00   1.3176128e+00   1.8165968e+00   2.4169483e+00   4.1274817e-01  -1.3428475e+00  -2.9183632e-01  -1.8377109e+00   6.1786272e-01  -2.6692768e-01   2.7963624e+00  -1.8812921e-01  -3.4746141e+00   7.0478982e+00  -3.5693196e+00   1.6879551e+00  -2.6294708e+00   8.4769008e-01   1.3522397e+00  -2.6861419e+00  -4.9631249e+00   2.1144626e+00   6.1040546e-01   5.9070613e-01  -4.4187433e-01   3.5744158e-01   1.9678501e-01   1.5519983e+00  -8.6807258e-01   9.2522331e-01  -1.8268432e+00   3.1313872e-01   1.2924998e+00   8.0121901e-01   6.4844190e-01  -4.9318144e-01  -8.3292464e-02   4.0317236e-01  -5.2952307e+00   1.9118500e+00  -2.0014678e+00   2.0884279e+00  -2.5679373e+00   2.0894612e+00   1.0848088e+00   4.7262969e+00   3.9755977e+00  -6.1122882e-01   6.3731658e+00   1.5297003e+00   2.8054991e+00  -2.0679205e+00  -3.8895198e+00  -1.4817127e+00  -1.8980107e+00   2.9267955e+00  -2.1316619e+00  -1.7605847e+00  -3.4282378e+00  -2.8125641e+00   1.2926873e+00  -8.8330716e-01  -5.3174877e-01   1.5946153e+00   1.6336431e+00   7.3185379e+00   1.6543123e+00   5.3247112e-01   2.2346372e+00
   1.1377924e+00   2.5185564e-01   1.3191877e+00   4.9943408e-01   2.9691548e+00   8.9599862e-01  -5.0913521e-01  -6.4771707e-01   1.8663113e+00  -1.6812835e-02  -1.1656924e+00  -9.2318585e-01  -1.8985427e+00   9.3921727e-01   6.4092669e-01   4.6925492e-02  -9.7357697e-01   3.5755067e-01  -8.3006551e-01   6.1377551e-01   4.7883000e-01   3.7071226e-01   1.5072376e+00   2.1117601e+00   2.6059726e+00   5.5119987e-01  -1.4224036e+00  -5.0831214e-01  -1.8683036e+00   7.5934572e-01  -5.3278688e-01   2.8584465e+00  -7.8354268e-01  -3.5768917e+00   6.7676375e+00  -3.7116508e+00   1.5159026e+00  -3.4053209e+00   6.1957715e-01   7.1442739e-01  -2.8201583e+00  -5.9757213e+00   2.4791330e+00   7.5198852e-01   5.6011866e-01  -1.0614316e+00   1.0645376e+00   6.6266366e-01   1.3219432e+00  -6.8327908e-01   1.0108488e+00  -1.8627890e+00   6.6676463e-01   1.7115031e+00   1.3112403e+00   5.9642782e-01  -4.7523479e-01   4.6891613e-01   4.8171723e-01  -5.5181643e+00   1.7891861e+00  -1.8173141e+00   2.5735706e+00  -2.9310261e+00   2.3359023e+00   6.5845346e-01   5.2323683e+00   3.5631275e+00  -2.1626271e-01   6.2980623e+00   1.3527564e+00   1.7518949e+00  -2.1209083e+00  -3.4826674e+00  -1.3912637e+00  -9.9747528e-01   2.4376522e+00  -3.0146989e+00  -1.7612918e+00  -2.8592951e+00  -2.4812554e+00   1.0292097e+00  -8.0358818e-01  -1.1044528e+00   1.9746805e+00   1.1160584e+00   7.9291009e+00   1.2642325e+00   5.8947166e-01   1.8726067e+00
   1.1715374e+00  -3.0519776e-01   1.2752213e+00   3.0677401e-01   2.5787848e+00   6.4233326e-01  -7.5740649e-01  -5.4673834e-01   1.7386429e+00   2.5445936e-01  -5.6847186e-01  -7.1463011e-01  -1.4145212e+00   6.7294451e-01   6.6095294e-01   3.7109539e-02  -2.9578334e-01  -1.1013461e-01  -7.8028635e-01   5.3614509e-01   5.5594627e-01  -1.1823107e-01   1.3287157e+00   2.1910513e+00   2.4097668e+00   6.5984672e-01  -1.5643711e+00  -7.2888683e-01  -1.4080605e+00   1.4517505e+00  -5.3062317e-01   2.8596237e+00  -6.8205074e-01  -2.5618113e+00   6.9342389e+00  -2.9546388e+00   1.0307397e+00  -2.8864595e+00   7.7735762e-02   9.2296237e-01  -1.6403152e+00  -5.1796955e+00   2.1878650e+00   3.1965834e-01   3.0896087e-01  -1.3951763e+00   6.9197019e-01   5.5714440e-01   1.0584356e+00  -9.7670516e-01   9.9068357e-01  -1.8741786e+00   1.0329767e+00   1.7559362e+00   1.3185884e+00   5.3358262e-01  -8.4809815e-01   2.4998356e-01   1.4304629e-02  -5.3647630e+00   1.3767009e+00  -1.6770986e+00   2.2995725e+00  -3.0294376e+00   1.4675529e+00   2.3532581e-01   4.5112311e+00   3.1629519e+00  -8.9101203e-01   5.9683708e+00   1.3148445e+00   1.6224525e+00  -1.9641454e+00  -2.9432541e+00  -6.3843526e-01  -1.4505490e-01   2.1558263e+00  -2.0710367e+00  -5.7628770e-01  -1.8331059e+00  -2.2471664e+00   1.6338182e+00  -9.8917440e-01  -6.6972363e-01   1.8326790e+00   9.2017757e-01   6.8327515e+00   9.5473438e-01   5.0883534e-01   2.0386790e+00
   1.1499189e+00  -4.3391471e-01   1.4080852e+00   8.1661900e-02   2.1088435e+00   6.3693723e-01  -3.9572758e-01  -2.6052098e-01   2.2670691e+00   8.6768455e-01   5.6325070e-01  -4.4749742e-01   1.6160121e-01  -1.2335725e-02   7.4457530e-01   2.0615749e-01   7.5028548e-01  -7.3114350e-01  -1.0433409e-02   7.4278990e-01   9.9825511e-01   5.9741701e-01   6.6174422e-01   1.4121488e+00   1.2420409e+00   6.2701751e-01  -1.5230062e+00  -7.9884697e-01  -8.9099716e-02   2.8532284e+00  -4.0416634e-01   3.0434016e+00   6.5311450e-01  -1.4415264e+00   4.3624534e+00  -3.6244623e+00  -5.2120012e-02  -2.8680801e+00  -2.0397289e-02  -2.2505148e-01  -1.7930081e+00  -4.4708836e+00   1.1963899e+00  -5.2719621e-01  -4.8644422e-01  -2.1052644e+00  -2.5221560e-01  -1.8831677e-01   5.8066897e-01  -1.1753509e+00   1.6168332e+00  -1.3187852e+00   1.2845799e+00   1.9478054e+00   1.0791758e+00  -3.2730567e-01  -1.1755225e+00   6.4011990e-01  -2.8446476e-01  -4.8850876e+00   1.1665127e+00  -1.4876090e+00   2.5698683e+00  -2.3367152e+00   1.2984054e+00  -1.1129914e+00   3.2349149e+00   1.3204262e+00  -1.6133270e+00   5.2018071e+00   2.1325967e+00   2.0988919e+00  -6.4447017e-01  -1.8030359e+00   5.5776098e-01   8.6311421e-01   1.3572896e+00  -2.3285749e-01   1.1530642e+00  -1.2362871e+00  -1.4211117e+00   2.5879438e+00  -1.1813509e+00  -2.6327370e-01   1.1885558e+00   1.4972794e-01   6.3077129e+00   3.4748764e-01   9.1805644e-02   1.4187989e+00
   1.1486341e+00   3.8100871e-01   1.9768764e+00   1.9461039e-01   2.2638713e+00   1.3945223e+00   4.5433200e-01  -4.7223239e-01   3.5423151e+00   1.6644831e+00   1.8868896e+00  -5.0572490e-01   2.1173576e+00  -1.4078215e+00   1.5009919e+00   1.0301549e+00   1.4203426e+00  -9.7409944e-01   4.2954411e-01   3.4680965e-01   1.6523391e+00   1.3384800e+00   6.5636127e-01   1.2469069e+00   1.3166589e+00   1.6005938e+00  -8.1395405e-01  -4.6266889e-02   5.6661672e-01   3.4831283e+00  -2.0591565e-01   3.0121648e+00   2.7319877e-01  -2.1730501e+00   1.4167164e+00  -5.8324556e+00  -6.7750849e-01  -3.2503242e+00   4.5975598e-01  -1.2592024e+00  -1.2661992e+00  -4.8093290e+00   1.1986137e+00  -6.4171219e-01  -7.3407322e-01  -2.9438609e+00  -7.2335255e-02  -4.9333387e-01   1.3896786e-01  -9.5921075e-01   2.1538879e+00  -9.7801175e-01   1.2347209e+00   2.1488849e+00   6.1271890e-01  -1.4964242e+00  -8.4725881e-01   2.0954528e+00   2.3163433e-01  -4.1294187e+00   1.5959372e+00  -5.9088788e-01   3.6129018e+00  -1.7574863e+00   2.6551344e+00  -7.6104402e-01   3.2343082e+00   2.6635756e-01  -2.6034925e+00   5.3245371e+00   2.5865696e+00   1.6345983e+00  -3.6814173e-02  -1.0118784e+00   1.3573855e+00   1.6168473e+00   1.0615647e+00   9.3587232e-01   2.0380045e+00  -1.4621092e+00  -4.3041227e-01   3.0670038e+00  -8.8196948e-01   1.9395567e-01   1.5121290e+00  -4.2586488e-01   6.9384427e+00  -1.9690362e-01  -4.2718586e-01   6.3659608e-01
   1.1133109e+00   2.3842587e+00   2.5626850e+00   4.3056109e-01   1.9796785e+00   7.8381321e-01   1.1307368e+00   4.0559808e-01   3.1433123e+00   1.1150499e+00   2.5670325e+00  -5.4274542e-01   3.0563696e+00  -2.3322325e+00   1.0719535e+00   1.1629706e-01   2.5891469e+00  -6.3056303e-01   7.0837563e-01  -7.6610575e-01   5.7404283e-01   1.5597894e-01   1.0012712e+00   1.4838044e+00   1.2319591e+00   1.3080442e+00  -1.0867000e+00  -7.9462092e-01   8.8808500e-01   3.7199883e+00  -2.7356388e-01   2.7218824e+00   4.6634864e-01  -1.6099186e+00   2.1532677e-01  -6.0285022e+00  -1.1349316e+00  -5.0408193e+00  -2.8537533e-03  -3.8872263e+00  -2.8002107e+00  -5.1412295e+00   1.0307262e+00  -8.7987969e-01  -1.2074581e+00  -3.6492399e+00   7.9407924e-01  -3.4073283e-02  -3.5720830e-01  -1.1131294e+00   2.2292002e+00  -8.1489047e-01   1.3817023e+00   2.2072819e+00   6.2808577e-01  -2.2290111e+00  -9.0395955e-01   3.4703265e+00   9.9119749e-01  -2.4062587e+00   1.4747455e+00  -1.7762794e-01   4.2136902e+00  -1.3197886e+00   3.1748603e+00  -1.3329488e+00   3.8576765e+00   3.3629921e-01  -2.0260767e+00   4.4149146e+00   3.1847537e+00   3.8768108e-01   5.1627851e-02  -5.6274820e-01   1.1645923e+00   3.1130634e+00   3.3272070e-01   6.5317064e-01   2.9475123e+00   6.3655760e-01   9.1742041e-01   3.0512844e+00  -1.5382884e+00   2.5620730e-01   1.7342043e+00  -1.3860412e+00   5.0186659e+00  -1.3521999e+00  -1.0438426e+00  -7.5453700e-01
   1.0090990e+00   9.7227482e-01   1.8022509e+00  -2.7764640e-01   1.5974686e+00   6.9868866e-01   3.6509223e-01  -7.3169203e-02   2.9981102e+00   7.0001027e-01   2.7943696e+00  -6.0355200e-01   3.2147405e+00  -2.5758296e+00   7.3963380e-01  -4.9673668e-01   2.2933906e+00  -1.4398583e+00   1.1734041e+00  -4.8479508e-01   7.4574330e-01   1.3389881e-01   1.8697668e-01   7.5526073e-01   6.2306450e-01   1.2733712e+00  -9.6912361e-01  -8.6930816e-01   1.2849446e+00   4.3635107e+00  -1.7647377e-01   2.7294410e+00   8.0713848e-01   6.9508702e-01   1.4231770e+00  -2.9825900e+00  -1.4545429e+00  -3.5001047e+00  -6.8158753e-01  -3.0848787e+00  -1.3895565e+00  -4.2115560e+00   9.1657960e-01  -7.4486612e-01  -1.0776836e+00  -3.6904990e+00   6.6508726e-01  -2.9035531e-01  -6.6691211e-01  -1.3824640e+00   2.3917063e+00  -5.7712794e-01   1.8987028e+00   2.4671757e+00   1.2563991e+00  -1.8295725e+00  -1.3660043e+00   2.2674298e+00  -4.2916817e-01  -3.2785365e+00   2.7120749e-01  -7.0588884e-01   3.7460635e+00  -2.0347740e+00   1.8563461e+00  -2.6996576e+00   2.0552667e+00  -1.3451233e+00  -2.2137401e+00   2.1792575e+00   2.5010769e+00   2.9671523e-01   7.2055151e-01   6.8129389e-01   1.8373656e+00   3.8439328e+00  -5.8558456e-02   7.4123547e-01   3.4526316e+00   4.4254680e-01   6.9176587e-01   3.0865763e+00  -1.9690344e+00  -5.3167917e-02   7.6805922e-01  -1.9010723e+00   4.1411708e+00  -1.7457037e+00  -8.5253868e-01  -5.4883715e-01
  -8.6198569e-02  -7.9121131e-01   1.7152209e+00  -3.9481128e-01   1.6141953e+00   7.5905787e-01   4.0884014e-01  -3.9900462e-01   3.0845171e+00   1.5950869e+00   2.9433142e+00   1.6305304e-01   3.5638571e+00  -1.5049296e+00   1.1402985e+00  -1.8353338e-01   1.8463759e+00  -2.3831834e+00   4.8765176e-01  -5.6764526e-01   8.8301287e-01   8.7271657e-01  -9.6145299e-02   3.2141823e-01  -3.1802685e-02   1.0785694e+00  -7.2856562e-01  -5.9692947e-01   1.4292253e+00   4.3228186e+00  -3.2325127e-01   2.6078649e+00  -2.6312267e-02   5.9019853e-01   2.1249074e+00  -4.8294279e-01  -2.3694767e+00  -1.8025753e+00  -8.6640798e-01  -2.1226794e+00  -1.7421695e+00  -3.5050753e+00   1.0983780e+00   8.7358768e-02  -1.1203949e+00  -3.4320395e+00   1.0287870e+00  -2.5336259e-01  -8.8757828e-01  -1.1363282e+00   2.0745026e+00  -8.1429950e-01   1.9834073e+00   2.6779285e+00   3.6626735e-01  -1.7548310e+00  -2.3641247e+00   6.8275567e-01  -6.5548771e-01  -3.5542447e+00   7.9966683e-01  -4.9001607e-03   2.6865944e+00  -1.9717345e+00   1.7024294e+00  -1.6048081e+00   2.3739743e+00  -8.4531256e-01  -3.7609484e+00   2.4319255e+00   2.6641389e+00   6.5057082e-01   2.6624513e-01   1.1415924e+00   2.5288757e+00   4.0047132e+00  -2.5198512e-02   1.2701630e+00   3.3135990e+00   1.0303478e+00   3.1840812e-01   3.1685404e+00  -1.2186062e+00  -1.6600382e-01   8.1513737e-01  -1.5722445e+00   4.6835890e+00  -1.3930012e+00  -9.4628704e-01   3.0602649e-01
   3.5604798e-01  -1.5263409e+00   1.0964224e+00  -6.6511813e-01   1.3457865e+00   5.8150963e-01  -7.7621104e-01  -1.1937920e+00   2.2581308e+00   4.9541566e-01   2.3023408e+00  -1.1640900e+00   2.7386625e+00  -2.3360481e+00   6.7643583e-01  -1.5081518e+00   1.5311127e+00  -3.5385897e+00   8.0071052e-01  -2.8382563e-01   5.0890143e-01   4.4421848e-01  -6.1201930e-01  -3.0704245e-01   6.2077813e-02   1.2142167e+00  -7.6198168e-01  -4.1217972e-01   1.2861113e+00   3.1450005e+00  -1.8168548e-01   2.3329079e+00  -3.2965824e-01   1.3186895e+00   4.2504756e+00   2.1864351e+00  -2.3513747e+00  -1.5547463e-01  -6.2013107e-01   1.9853683e-03  -1.8152320e-01  -2.2345034e+00   8.9578004e-01   3.5443053e-01   1.6725617e-01  -1.9544430e+00   6.7511855e-01  -2.2821952e-01  -1.0427764e+00  -1.1759222e+00   1.9859380e+00  -7.3432003e-01   2.1900058e+00   2.7822067e+00   1.0072047e+00   2.0113047e-02  -2.0501879e+00  -3.9939689e-01  -1.0068030e+00  -3.8073147e+00   7.9326215e-01  -5.9113360e-01   1.7703138e+00  -3.0725206e+00   1.0873085e+00  -2.4178889e+00   1.9842772e+00  -7.7895728e-01  -2.7059088e+00   1.9002621e+00   1.5871859e+00   5.4131453e-01  -3.1093978e-01   1.2478402e+00   2.3454626e+00   3.5797779e+00  -1.9960561e-01   6.3311050e-01   3.9122551e+00   8.8511009e-01  -6.2155129e-01   2.1159611e+00  -1.0709133e+00  -1.3506820e+00   4.5092211e-01  -1.4848220e+00   4.7824392e+00  -6.1257272e-01  -3.5054253e-01   6.9158111e-01
   3.4189013e-01  -1.8789218e+00   8.3057563e-01  -9.4056583e-01   8.5808230e-01   4.7131985e-01  -7.9993414e-01  -1.3312702e+00   1.9660592e+00  -1.8641536e-01   1.9283853e+00  -1.0675711e+00   2.6694705e+00  -2.9842079e+00  -2.2137191e-01  -2.3139812e+00   1.5006084e+00  -3.6384621e+00   1.7502761e+00  -8.5032350e-01   1.7342429e-01   5.8492636e-01  -1.0649975e+00  -7.6248599e-01  -7.1980392e-01   1.1194426e+00  -8.2260719e-01  -7.1123024e-01   1.7494395e+00   4.2893125e+00  -1.9793862e-01   2.0849676e+00   1.4106973e+00   3.9988773e+00   4.3756353e+00   4.6072004e+00  -3.0176075e+00  -5.8502592e-01  -8.8734596e-01  -1.6828477e+00  -1.7815069e+00  -1.7401714e+00   6.7302051e-01   1.9644354e-01  -2.8017621e-01  -2.3566531e+00   5.4998475e-01  -5.1531438e-01  -1.3484020e+00  -1.1862549e+00   2.1783048e+00  -4.9757611e-01   2.2013710e+00   2.7382271e+00   1.5094853e+00  -2.7257304e-01  -2.0557580e+00  -8.6383185e-01  -2.0322528e+00  -4.0311374e+00  -3.9167826e-01  -1.3175770e+00   1.7591188e+00  -3.0737170e+00   9.8312319e-01  -3.9528143e+00   8.0548133e-01  -2.3453801e+00  -1.9133394e+00  -7.8626629e-01   1.8411631e+00   9.6650477e-02   1.1585153e+00   3.1651082e+00   2.4289240e+00   5.1936455e+00  -1.2208906e+00   1.6495736e+00   3.9515686e+00   1.2615564e+00  -2.9134462e-01   1.6733353e+00  -1.7159291e+00  -2.1883751e+00  -7.0441591e-01  -2.6819047e+00   4.0726263e+00  -1.4709618e+00  -3.3223205e-01  -2.2989983e-01
   1.7501433e-01  -1.7578521e+00   7.7459562e-01  -1.0817629e+00   8.3127395e-01   4.6271511e-01  -7.5967251e-01  -1.3751631e+00   1.1415318e+00  -6.2680740e-01   1.4996513e+00  -1.5530793e+00   2.1742336e+00  -3.2203203e+00  -6.5068616e-01  -3.1355920e+00   1.6785026e+00  -3.8939834e+00   1.7735399e+00  -1.1859311e+00  -3.0500793e-01   7.0072170e-01  -1.2375938e+00  -1.0488423e+00  -7.0981583e-01   1.1577834e+00  -9.3049238e-01  -5.6994155e-01   1.7739763e+00   3.9072925e+00   7.0226277e-02   1.9251710e+00   9.9680293e-01   3.8797271e+00   4.8768847e+00   6.5078958e+00  -2.7831609e+00   1.4664680e-01  -9.3521004e-01  -1.0152257e+00  -1.7549643e+00  -1.4143349e-01   1.0253057e+00   5.6494682e-01  -6.3494754e-02  -1.7450839e+00   1.3058102e+00  -3.6515181e-01  -1.6198265e+00  -1.2159473e+00   1.9735140e+00  -7.7107529e-01   2.3644739e+00   2.6687850e+00   8.5835332e-01   1.5623277e-01  -2.3773940e+00  -1.2448331e+00  -2.0414915e+00  -3.6514202e+00  -1.3378108e-01  -1.2193584e+00   1.2831982e+00  -3.1641590e+00   1.2873219e+00  -3.6261420e+00   1.1480532e+00  -1.2646205e+00  -2.2443746e+00  -1.0701225e+00   1.5915313e+00  -3.3815115e-01   6.4344107e-01   3.3227678e+00   2.3714738e+00   5.8421579e+00  -7.9829436e-01   1.4377663e+00   4.5239835e+00   1.7622444e+00  -3.6611155e-02   1.3569543e+00  -1.1066347e+00  -2.0809069e+00  -7.2415160e-01  -2.5737477e+00   3.4230877e+00  -9.3659243e-01  -3.1220664e-01  -2.1437342e-01
  -2.5909852e-01  -1.8221731e-01   8.0982308e-01  -1.2791130e+00   7.6133717e-01   2.7741805e-01  -9.9743147e-02  -8.8538458e-01   6.8134194e-01  -1.3052864e+00   1.8265121e+00  -1.4322887e+00   2.4811795e+00  -3.3803076e+00  -9.4538821e-01  -3.7661475e+00   2.2292454e+00  -2.7599501e+00   1.7171590e+00  -1.8360527e+00  -9.7042676e-01   2.3256948e-01  -1.0825454e+00  -1.1118020e+00  -5.7214087e-01   1.0381288e+00  -8.6638346e-01  -1.0120613e+00   2.0043661e+00   4.2162111e+00   1.8428479e-01   1.5370040e+00   7.3815291e-01   4.5358351e+00   4.3872589e+00   7.3168360e+00  -2.3269759e+00  -4.3665570e-01  -1.7805003e+00  -2.7696535e+00  -2.1569119e+00   7.9687986e-01   1.0964540e+00   6.6496863e-01  -5.6168534e-01  -2.4051616e+00   2.5151631e+00  -9.5219937e-02  -1.9179225e+00  -1.4429095e+00   1.9660499e+00  -7.1660448e-01   2.4670133e+00   2.4909448e+00   5.8822620e-01  -4.2276279e-01  -2.5229152e+00  -5.4401333e-01  -1.8529066e+00  -2.8206556e+00  -5.9030656e-01  -9.1715322e-01   1.9040745e+00  -2.7205731e+00   1.6840893e+00  -3.8667308e+00   1.0115562e+00  -1.8084870e+00  -2.2233254e+00  -2.8897384e+00   1.2136732e+00  -1.3613625e+00   4.7615694e-01   3.9495721e+00   1.8700007e+00   7.0685152e+00  -5.0663263e-01  -3.4334226e-01   4.8093625e+00   2.7592428e+00   1.2605472e+00   1.3912217e+00  -1.4518724e+00  -1.6463253e+00  -6.9514714e-01  -3.2403995e+00   6.5772134e-01  -2.0010030e+00  -6.9392692e-01  -1.0886462e+00
  -4.9817995e-02   8.9841618e-01   9.3353429e-01  -1.3374903e+00   6.7341401e-01   7.2245013e-01   6.0853785e-01  -6.4810813e-01   1.1181272e+00  -1.1349550e+00   2.9457981e+00  -1.5016544e+00   3.5603677e+00  -4.1703215e+00  -6.1445035e-01  -3.3405570e+00   2.9952318e+00  -2.3140991e+00   1.9626591e+00  -1.9258132e+00  -9.2481821e-01   1.0347667e+00  -1.0764993e+00  -1.4941652e+00  -6.8568172e-01   1.3992970e+00  -3.6481227e-01  -5.4949825e-01   2.6962777e+00   4.6230564e+00   4.6377236e-01   1.2744811e+00   1.2530519e+00   4.5942366e+00   2.5451741e+00   5.9708708e+00  -2.4277166e+00  -5.7155899e-01  -2.0771248e+00  -4.4282524e+00  -2.6282687e+00   1.9338175e+00   5.9315178e-01   4.1570774e-01  -6.8958140e-01  -2.5500259e+00   2.1646826e+00  -6.3077684e-01  -2.0957718e+00  -1.5714500e+00   2.3164909e+00  -5.0382265e-01   2.0200585e+00   2.1136583e+00  -1.3224041e-01  -1.1659390e+00  -2.0550995e+00   3.4560428e-01  -1.4151581e+00  -1.8349961e+00  -1.9008881e-01  -4.9095138e-01   2.8712799e+00  -1.9847881e+00   2.6928928e+00  -3.8783557e+00   3.9722087e-01  -2.8334829e+00  -2.7582282e+00  -4.2300490e+00   1.1776351e+00  -1.1115267e+00   9.4087899e-01   4.3733943e+00   1.6703986e+00   7.4627233e+00  -2.6975860e-01  -1.5597698e-01   5.2554129e+00   2.5456364e+00   2.0022196e+00   1.2985036e+00  -1.6165180e+00  -1.0475677e+00  -8.9455283e-01  -3.6707443e+00  -5.0956063e-01  -2.7190959e+00  -1.0579465e+00  -1.9433611e+00
  -5.3001682e-01   2.4942057e-01   4.3990678e-01  -1.5656489e+00   5.8686979e-01   8.2801025e-01   2.4963483e-01  -1.0921225e+00   1.2322835e+00  -1.5096222e+00   2.2367908e+00  -1.6731782e+00   3.1618735e+00  -3.9257566e+00  -7.1872774e-01  -3.5105396e+00   2.1063723e+00  -2.2068337e+00   1.7609475e+00  -1.3370366e+00  -8.0881542e-01   1.4173138e+00  -1.4746390e+00  -2.3467824e+00  -1.1471847e+00   1.2690594e+00  -8.2646676e-02  -4.5552334e-01   2.7358704e+00   4.5578933e+00   6.2035082e-01   1.3199707e+00   1.6216233e+00   5.8772294e+00   2.5344567e+00   6.8795436e+00  -2.6010373e+00  -1.3056915e-01  -1.7569886e+00  -4.4135877e+00  -3.0288054e+00   2.1853184e+00   1.1852176e-01   5.6392147e-01  -3.5104761e-01  -2.0872317e+00   1.7553779e+00  -9.4032819e-01  -2.1116759e+00  -1.6462109e+00   2.4697434e+00  -1.6308383e-01   1.9206919e+00   2.2673428e+00   3.9582317e-01  -4.7042766e-01  -2.1695484e+00  -7.9121675e-01  -2.0376955e+00  -2.5273493e+00  -3.6002183e-01  -6.8591934e-01   1.8016645e+00  -1.8822003e+00   2.2807869e+00  -4.8810308e+00  -7.5074492e-01  -4.2496728e+00  -2.2183405e+00  -4.8207779e+00   8.1952482e-01  -6.9621169e-01   1.3227469e+00   4.9707441e+00   1.6268836e+00   7.4138353e+00   1.3422119e-01  -1.3820127e+00   4.7893413e+00   1.6648905e+00   1.2380031e+00   7.9950654e-01  -1.9186775e+00  -2.3445191e+00  -1.3926343e+00  -3.8627707e+00  -9.1540583e-01  -2.5400256e+00  -7.5694616e-01  -1.6429542e+00
  -8.1996172e-01  -5.9646430e-01   1.0467393e-01  -1.8404048e+00   4.5667743e-01   6.8554838e-01   1.8868933e-01  -6.5836184e-01   1.2275419e+00  -8.4613530e-01   3.5573569e+00  -7.1966698e-01   3.4092655e+00  -2.3189125e+00   1.3761813e-02  -2.5971967e+00   2.1283160e+00  -2.2392194e+00   5.4128089e-01  -1.1279305e+00  -9.4602451e-01   1.7187791e+00  -1.2366577e+00  -2.3112155e+00  -1.3658852e+00   6.5461386e-01   1.7544903e-01  -3.2625068e-01   2.8547678e+00   4.2091801e+00   4.5436847e-01   1.1308724e+00   1.1964754e+00   5.8580547e+00   3.7217805e+00   7.5777906e+00  -2.6473907e+00   1.3915380e+00  -3.3380380e+00  -4.5866289e+00  -3.6110160e+00   3.8529250e+00  -1.8118906e-01   1.1580665e+00   2.0337960e-02  -1.3552602e+00   1.1879998e+00  -1.0574871e+00  -1.7325762e+00  -1.8602051e+00   2.0967326e+00  -5.4249458e-01   1.5324571e+00   1.9246843e+00  -5.7030024e-01  -2.2040054e-01  -2.6418253e+00  -2.0278628e+00  -1.9822160e+00  -2.2618213e+00   3.7056767e-01  -4.6148321e-02   1.6392121e+00  -1.6006647e+00   1.6055855e+00  -3.8808497e+00  -1.2727032e+00  -4.2093702e+00  -3.7580998e+00  -6.1438212e+00   1.7823282e-01   4.3756839e-01   5.7865836e-01   4.3291695e+00   1.0992674e+00   6.8113569e+00   9.6905758e-01  -2.1600046e+00   4.0045294e+00   2.1134728e+00   6.8468342e-01   2.9165187e-01  -2.0955684e+00  -1.4742918e+00  -1.3774811e+00  -3.1224853e+00  -2.5580014e+00  -2.8313144e+00  -7.0693341e-01  -8.2809705e-01
   7.2503111e-02   2.3592536e+00   4.8951981e-01  -1.7484338e+00   3.6194294e-01   8.3522696e-01   1.2671060e+00  -2.0209415e-01   1.1931192e+00  -1.3003616e+00   4.4503942e+00  -1.8075117e+00   4.2636133e+00  -4.2710966e+00  -1.7428298e-01  -2.8322204e+00   3.9995973e+00  -8.2684401e-01   1.3013123e+00  -1.2860819e+00  -1.1910999e+00   1.8445642e+00  -1.1655218e+00  -2.7486313e+00  -1.2109110e+00   7.2750722e-01   1.5732081e-01  -2.1673439e-01   3.6537012e+00   4.5033540e+00   1.0636077e+00   9.8066804e-01   1.9232851e+00   5.3905714e+00   2.5323137e-01   3.9462883e+00  -1.6427021e+00  -5.2645186e-01  -3.0668206e+00  -6.8606348e+00  -3.1924430e+00   4.4579924e+00  -8.6806759e-01  -2.5857453e-02  -6.2622576e-01  -1.9760258e+00   1.3000546e+00  -1.4932860e+00  -2.2649200e+00  -2.0561014e+00   2.3981847e+00  -1.4543088e-01   1.1596666e+00   1.3429906e+00  -9.4301927e-01  -1.2273389e+00  -1.5811252e+00   9.6762954e-01  -7.1019619e-01  -1.1084770e-01   7.7140416e-01   4.2899769e-01   3.6244917e+00  -2.9598153e-01   3.1762672e+00  -4.0687021e+00  -1.5542405e+00  -4.5996174e+00  -3.0649778e+00  -6.7260790e+00   2.4194725e-01  -1.6575414e-01   1.2825576e+00   4.4171926e+00   5.0343302e-01   7.6087930e+00   1.0230528e+00  -2.2337053e+00   5.3319345e+00   1.5439525e+00   2.5238406e+00   4.8605995e-01  -2.2353082e+00  -7.3340802e-01  -1.4019528e+00  -4.0790763e+00  -4.6996018e+00  -3.6013204e+00  -1.0733315e+00  -2.5842252e+00
  -1.7159985e-01   3.0154748e+00   1.0795466e+00  -1.3189053e+00   7.8790802e-01   1.0485296e+00   2.0685085e+00  -3.7022487e-01   1.0726574e+00  -1.1452152e+00   3.5315609e+00  -1.7100678e+00   3.2299193e+00  -3.8974828e+00  -1.8688375e-01  -2.5548232e+00   3.4871303e+00  -1.9871961e-01   7.2216047e-01  -2.0360775e+00  -1.5315569e+00   1.8694722e+00  -4.5566690e-01  -2.2922283e+00  -7.2057466e-01   6.7637827e-01  -6.5410654e-03   1.6134017e-01   2.7734377e+00   3.7812426e+00   1.1812207e+00   9.6343862e-01   9.5191241e-01   3.8188202e+00  -1.3096725e-01   3.2676378e+00  -1.2456330e+00  -1.4278899e+00  -2.4961810e+00  -6.8374550e+00  -4.6420074e+00   3.9884681e+00   1.1124879e-01   5.4663051e-01  -5.8911172e-01  -1.8660827e+00   2.6231120e+00  -9.5390008e-01  -2.3218204e+00  -1.6031389e+00   1.7511798e+00  -8.5167602e-01   7.3823423e-01   1.1233533e+00  -1.7684946e+00  -1.2885904e+00  -1.4953298e+00   1.3650763e+00   9.0709307e-02   4.2939249e-01   1.8070628e+00   1.2481523e+00   3.2805906e+00   2.0857517e-01   4.4568111e+00  -2.0642396e+00   2.1775040e-01  -2.1627418e+00  -3.2853782e+00  -4.9942502e+00   4.2031045e-01  -9.0078086e-01   6.2212438e-01   3.9120564e+00  -3.4748770e-02   8.0062634e+00   1.6580150e+00  -2.3768707e+00   3.9088183e+00   9.8410338e-01   2.5349887e+00  -3.3952482e-01  -1.1130437e+00  -1.1156439e+00  -6.1290774e-01  -3.8169647e+00  -3.5653129e+00  -2.7976159e+00  -9.5874126e-01  -2.5754398e+00
   2.8961480e-01   4.1314050e+00   1.0942067e+00  -1.5325458e+00   8.8301923e-01   1.0530007e+00   2.3602946e+00  -3.9656653e-01   1.4796933e+00  -1.3212041e+00   4.3684678e+00  -2.2244601e+00   3.4252393e+00  -4.2504017e+00   2.3860442e-02  -2.2546847e+00   3.5554704e+00   1.0439809e-01   6.6013634e-01  -1.5658865e+00  -1.4388126e+00   2.4632155e+00  -4.2686359e-01  -2.9839329e+00  -9.6449693e-01   1.1963913e-01  -5.4077601e-02   3.2378172e-01   2.9330313e+00   3.3079514e+00   1.5846642e+00   1.3658900e+00   8.2293769e-01   2.8541707e+00  -1.3979069e+00   7.4258577e-01  -7.4252510e-01  -1.6628654e+00  -2.8467902e+00  -7.1224252e+00  -4.9131825e+00   3.8337716e+00  -2.8522824e-01   4.2527258e-01  -4.5802345e-01  -1.6728261e+00   2.5220213e+00  -1.1556432e+00  -2.4513275e+00  -1.9046860e+00   1.7519387e+00  -7.6819037e-01   4.3428950e-01   9.5292481e-01  -1.9998043e+00  -1.2537293e+00  -1.1160755e+00   2.1180138e+00   6.7334218e-01   9.8283007e-01   2.6401533e+00   1.5892732e+00   4.1048714e+00   6.4359054e-01   4.7853484e+00  -2.1262820e+00   1.6701696e-02  -2.1599953e+00  -3.2914676e+00  -5.1471667e+00  -1.1255695e-01  -5.1291498e-01   6.8682765e-01   3.0561995e+00  -4.4507894e-01   7.1802872e+00   2.2030303e+00  -3.9016118e+00   3.5062611e+00  -7.0729415e-01   2.5853453e+00  -7.6242773e-01  -9.0029383e-01  -1.1258787e+00  -6.0191539e-01  -3.9073608e+00  -3.5097317e+00  -2.6548826e+00  -8.8265484e-01  -3.0308718e+00
   7.3709830e-01   4.7005442e+00   1.1917368e+00  -1.4542212e+00   6.9636504e-01   1.0546774e+00   2.8752702e+00  -2.1961370e-01   1.8599073e+00  -9.4830069e-01   4.7954054e+00  -1.6020388e+00   3.3417409e+00  -3.8871654e+00   2.3121753e-01  -1.3985510e+00   3.7188118e+00   1.0981400e+00   7.6701270e-01  -1.1812999e+00  -1.0993103e+00   2.9824832e+00  -1.9030064e-01  -3.1491812e+00  -1.2649169e+00  -1.1636066e-01   6.3713275e-02   4.1121432e-01   2.9866680e+00   3.4012174e+00   1.7936187e+00   1.2046437e+00   1.5295571e+00   3.0190645e+00  -3.2705999e+00  -1.9407672e+00  -7.5166009e-01  -2.1994184e+00  -2.9329027e+00  -7.9967071e+00  -4.8195895e+00   3.9954696e+00  -9.0540925e-01  -1.9769981e-01  -5.8202840e-01  -2.0060053e+00   1.8661938e+00  -1.5967738e+00  -2.3125066e+00  -1.9766825e+00   1.7753199e+00  -5.8745388e-01   9.1224222e-02   6.8032852e-01  -2.0536683e+00  -1.5872936e+00  -5.3917502e-01   2.8611530e+00   1.1967546e+00   2.0376156e+00   3.0515221e+00   2.1283574e+00   4.5458892e+00   1.8057047e+00   4.5588467e+00  -2.1139112e+00  -7.9343567e-01  -3.1683894e+00  -3.0518141e+00  -5.0538151e+00  -1.1226897e-01  -1.7837265e-01   1.2156620e+00   2.9875794e+00  -6.1628639e-01   6.8267765e+00   2.2216475e+00  -3.8818659e+00   3.1306408e+00  -1.7503049e+00   2.9687482e+00  -7.5204616e-01  -9.6494646e-01  -8.6912618e-01  -5.7429557e-01  -4.0479370e+00  -4.1390629e+00  -2.9453119e+00  -8.3563943e-01  -3.2831499e+00
   6.6063829e-01   4.4214307e+00   8.9291271e-01  -1.4446529e+00   3.6425761e-01   5.2151130e-01   2.7482677e+00   1.6629061e-01   1.2968724e+00  -8.1927693e-01   4.4923738e+00  -7.6635275e-01   2.4993942e+00  -2.6943821e+00   3.6081457e-02  -1.1786982e+00   3.7559153e+00   1.8823738e+00   1.4407736e-01  -9.8965367e-01  -1.3161733e+00   1.9185307e+00  -4.5461381e-02  -2.7116588e+00  -1.3814378e+00  -8.2716707e-01  -1.5705575e-01  -6.5337695e-02   2.7591094e+00   3.5336565e+00   1.5619450e+00   9.1669125e-01   1.5070901e+00   3.8557423e+00  -3.3228662e+00  -1.5958156e+00  -2.7588389e-01  -2.1969817e+00  -3.2427074e+00  -8.4565166e+00  -5.0949974e+00   4.8827567e+00  -1.0303199e+00  -4.9759653e-01  -6.0300011e-01  -1.9256111e+00   1.6918478e+00  -1.4248340e+00  -1.9338146e+00  -1.9825341e+00   1.3153458e+00  -7.3179325e-01   1.8027579e-01   6.2420321e-01  -1.7637265e+00  -1.3916214e+00  -7.3190274e-01   2.5505753e+00   9.6092879e-01   2.4204262e+00   2.4889107e+00   2.3418025e+00   3.3757053e+00   2.5270399e+00   3.2162104e+00  -1.9824949e+00  -1.4088853e+00  -3.3257697e+00  -2.8012830e+00  -4.9630810e+00  -1.7839314e-01  -2.8864890e-01   1.3441388e+00   2.8743381e+00  -1.0302755e+00   7.1142025e+00   2.0584728e+00  -3.8294372e+00   2.5494103e+00  -8.0539895e-01   2.7767701e+00  -8.1852617e-01  -1.2912944e+00  -2.8885631e-01  -6.9700708e-01  -3.7629218e+00  -5.7284569e+00  -2.8544855e+00  -4.5257962e-01  -2.6727381e+00
   5.6075974e-01   3.4246074e+00   9.5864435e-02  -1.9393979e+00   2.2284009e-01   6.1487311e-02   1.7539204e+00  -3.2498272e-01   1.1491576e+00  -1.2877788e+00   3.9224417e+00  -1.0750560e+00   1.5128825e+00  -2.2032777e+00  -2.3010958e-01  -1.3019685e+00   2.6294303e+00   2.0243746e+00  -5.2478501e-01   2.4750323e-02  -1.2440941e+00   1.1131329e+00  -4.6593333e-01  -3.2747169e+00  -1.8257213e+00  -1.7679182e+00  -3.6808964e-01  -4.5941618e-01   2.4262977e+00   3.4333752e+00   1.6342329e+00   1.4406110e+00   1.2221627e+00   4.9925415e+00  -2.3755434e+00  -9.5315176e-01   2.6496237e-01  -1.5544970e+00  -3.4054168e+00  -7.4219402e+00  -4.5824962e+00   4.4267984e+00  -1.1639938e+00  -6.1762196e-01  -3.7750378e-01  -1.6345865e+00   1.4879205e+00  -1.3249726e+00  -1.8378623e+00  -2.3699964e+00   9.7494196e-01  -7.6582613e-01   4.1698393e-01   8.3212154e-01  -6.2783118e-01  -4.5162677e-01  -1.0547526e+00   1.3971705e+00  -1.0256159e-01   1.1336436e+00   1.6538441e+00   1.8643072e+00   1.6960027e+00   2.1985898e+00   1.4027423e+00  -2.8463502e+00  -2.6459563e+00  -3.7335913e+00  -2.1542609e+00  -4.9164363e+00  -1.0695430e+00  -9.0053725e-02   1.6687047e+00   2.5099847e+00  -9.6601601e-01   6.6634625e+00   2.1931941e+00  -5.4862534e+00   1.5344663e+00  -1.7023286e+00   1.5096601e+00  -1.0539198e+00  -1.6399179e+00  -1.0371081e+00  -1.2407833e+00  -3.6247477e+00  -5.9142791e+00  -2.1579509e+00   1.2649645e-01  -1.9390897e+00
   3.1717672e-01   4.8004025e+00   7.0960207e-01  -1.7373293e+00   9.4149290e-01   1.0246057e+00   2.7033493e+00  -3.2300579e-01   2.6502460e+00  -1.9502201e-01   4.7663868e+00  -1.3621396e+00   2.7362010e+00  -2.6933679e+00   1.0715515e+00   4.4174588e-01   2.4985940e+00   2.3881178e+00  -1.6063394e+00   7.8426591e-02  -5.9240693e-01   1.2208805e+00   4.8185537e-02  -2.7981228e+00  -9.7164372e-01  -1.2469596e+00   3.6447828e-01   5.1498448e-01   2.4178102e+00   3.3248700e+00   1.8010159e+00   1.9412677e+00  -6.4062474e-01   2.0332497e+00  -5.4628436e+00  -4.5834776e+00   1.2350972e+00  -1.9022593e+00  -2.4897218e+00  -7.6456858e+00  -4.9518416e+00   3.9514774e+00  -4.5946211e-01  -4.0660803e-01  -3.6093024e-01  -1.7471354e+00   2.1042549e+00  -1.1451793e+00  -1.6779188e+00  -2.0999330e+00   1.0397710e+00  -1.0486008e+00   6.2273524e-02   9.1470910e-01  -1.4621792e+00  -1.3854997e+00  -7.9548003e-01   2.8735274e+00   6.0756980e-01   1.0317227e+00   2.4585321e+00   3.0879630e+00   1.4747865e+00   2.8699029e+00   3.0659100e+00  -1.0373097e+00  -1.5628498e+00  -2.6810802e+00  -3.6016874e+00  -2.7236694e+00  -1.0238033e+00  -1.8533952e-01   1.5752954e+00   1.3712505e+00  -8.2614958e-01   6.2825144e+00   2.7428532e+00  -5.8243810e+00   7.9409397e-01  -2.2721122e+00   1.6172257e+00  -1.0185934e+00  -6.6343117e-01   1.2707513e-01  -2.6224221e-01  -2.9436439e+00  -4.5223068e+00  -1.2778609e+00  -9.2828701e-02  -1.9315657e+00
   8.8336414e-01   7.2239132e+00   1.3682145e+00  -1.3700100e+00   9.0688970e-01   2.8797365e-01   3.5612249e+00   4.2233150e-01   2.3752691e+00  -4.6748495e-01   5.0287229e+00  -1.4872471e+00   2.6475045e+00  -2.8865557e+00   8.6690360e-01   2.2670159e-01   3.3545802e+00   3.4308254e+00  -1.6460722e+00  -3.6059643e-01  -1.3332780e+00   1.2836030e-01   6.8294268e-01  -2.4885739e+00  -8.9231133e-01  -2.3372212e+00  -2.8142281e-01  -1.6006001e-01   2.1775064e+00   2.6558919e+00   1.8268337e+00   1.9097854e+00  -7.1786118e-01   8.1119124e-01  -7.1393207e+00  -7.4099802e+00   2.0625132e+00  -4.0127187e+00  -2.4152544e+00  -8.8945667e+00  -5.5063469e+00   2.7542871e+00  -6.5901226e-01  -1.1338957e+00  -9.2632467e-01  -2.2946811e+00   2.8289909e+00  -6.4632079e-01  -1.9411241e+00  -2.0416201e+00   6.0562124e-01  -1.1361095e+00  -1.1426115e-01   5.9158725e-01  -1.4728762e+00  -1.9831813e+00  -1.9202622e-01   5.2444274e+00   2.2365664e+00   3.0739421e+00   3.0142771e+00   3.9474105e+00   2.3157837e+00   3.7470781e+00   3.6703299e+00  -4.1578215e-01  -2.6135303e-01  -1.1596004e+00  -2.3450570e+00  -1.5081241e+00  -8.3379008e-01  -1.0381362e+00   1.4295660e+00   2.1575617e-01  -1.5009311e+00   6.0499853e+00   1.8399677e+00  -6.5235048e+00   5.8251471e-01  -2.0629525e+00   2.8800806e+00  -1.2299861e+00  -3.5600915e-01   4.0467958e-01   4.5016963e-01  -3.3001507e+00  -5.1047000e+00  -1.4088506e+00  -2.9524996e-01  -3.0282821e+00
   9.4414815e-01   8.0757798e+00   1.7620283e+00  -1.0440873e+00   1.1374586e+00  -2.4621215e-02   3.8589853e+00   2.2806566e-01   2.2838510e+00  -4.1113246e-01   4.4458432e+00  -1.4432097e+00   1.8073252e+00  -2.7624909e+00   8.7543475e-01   4.1992290e-01   2.7912263e+00   3.9233934e+00  -2.1949288e+00  -7.3038990e-01  -1.5972730e+00  -7.4545508e-01   1.3004538e+00  -1.9696939e+00  -3.9052869e-01  -2.7426600e+00  -5.6403537e-01  -2.8465165e-01   1.2300578e+00   1.7200952e+00   1.7362722e+00   1.8462326e+00  -2.2322368e+00  -9.3903744e-01  -7.0557924e+00  -8.7577112e+00   2.5205967e+00  -4.5914608e+00  -2.0503978e+00  -8.0735190e+00  -5.4083465e+00   1.3266378e+00   1.6731928e-02  -1.0105193e+00  -8.4206867e-01  -2.4436206e+00   3.9456780e+00   1.8454346e-01  -1.9746865e+00  -1.7345915e+00  -1.9245746e-01  -1.5573781e+00  -2.0872690e-01   4.7131653e-01  -1.5118686e+00  -1.9672337e+00   1.4864296e-01   6.0972724e+00   3.1083076e+00   3.8633276e+00   3.3693191e+00   4.6611089e+00   1.7217791e+00   3.8897638e+00   3.8194277e+00   1.1147614e+00   1.4302442e+00   1.0456487e+00  -1.8253391e+00   7.9152867e-01  -1.1177346e+00  -2.0420132e+00   6.8914513e-01  -8.7534463e-01  -1.7389198e+00   5.2845286e+00   1.4678052e+00  -7.1401348e+00  -6.6082185e-01  -2.2580083e+00   2.9313064e+00  -1.4899463e+00   5.6345333e-01   3.8085632e-01   1.3389530e+00  -3.0014606e+00  -3.7944629e+00  -5.5420227e-01  -2.0148660e-01  -2.9947302e+00
   1.0901980e+00   6.1332632e+00   1.2291750e+00  -1.1501394e+00   8.6354337e-01  -5.0772931e-01   2.7945867e+00  -2.4230538e-01   2.1320833e+00  -1.4875714e-01   3.6590988e+00  -1.3490745e+00   7.7032592e-01  -1.8839112e+00   8.7604109e-01   5.4588689e-01   1.6111227e+00   2.7517827e+00  -2.6382998e+00   2.1219261e-01  -1.4364750e+00  -1.1099274e+00   9.0446886e-01  -2.3186242e+00  -1.0457914e+00  -3.6885664e+00  -8.5768687e-01  -3.4716615e-01   8.2369737e-01   1.0424029e+00   1.4569732e+00   2.0795401e+00  -2.1048835e+00  -6.5861100e-01  -5.4370650e+00  -7.5850021e+00   2.3308856e+00  -3.0902670e+00  -1.6442599e+00  -5.7043751e+00  -5.0443076e+00   1.0627746e+00  -3.9175026e-01  -1.1747832e+00  -3.5938985e-01  -1.4071259e+00   2.7995479e+00   1.4556228e-01  -1.7793918e+00  -1.6313421e+00  -7.2513471e-01  -1.7522731e+00  -2.0541750e-01   5.1047811e-01  -9.9439120e-01  -8.7537575e-01   6.1228876e-02   4.6480816e+00   2.5905513e+00   3.1371870e+00   3.2832667e+00   4.5026851e+00  -3.8425821e-01   3.3386191e+00   2.2966499e+00   1.0487865e+00   1.1501247e+00   1.7539235e+00  -1.2638011e+00   2.2162258e+00  -1.4512828e+00  -1.0881912e+00   6.9490297e-01  -1.7270114e+00  -1.3970957e+00   3.6929228e+00   5.1747990e-01  -6.2612845e+00  -1.6450978e+00  -2.6720823e+00   1.3155403e+00  -1.9964511e+00   1.0331626e+00  -3.3529469e-01   1.0297423e+00  -2.3241635e+00  -1.8259786e+00   8.9339973e-01   4.3731381e-01  -1.8748854e+00
   1.2199773e+00   5.3209449e+00   8.2550029e-01  -1.3881417e+00   7.8505427e-01  -4.9836145e-01   2.2556341e+00  -7.3291063e-01   2.9734433e+00  -1.6105362e-03   3.7191876e+00  -1.5779027e+00   1.2029897e+00  -2.2285799e+00   9.9128612e-01   9.4967817e-01   6.4941023e-01   2.1431512e+00  -2.4120782e+00   1.1636299e+00  -7.8158914e-01  -9.1199594e-01   3.0032783e-01  -3.0556110e+00  -1.8005803e+00  -4.1976647e+00  -6.0211720e-01  -2.9598715e-01   1.0413404e+00   1.2535467e+00   1.4153057e+00   2.6335459e+00  -1.6546445e+00  -1.7284068e-01  -6.3309375e+00  -8.4617518e+00   2.2750976e+00  -2.8784381e+00  -1.0179006e+00  -5.3630169e+00  -4.9805901e+00  -3.9304650e-01  -7.7957411e-01  -1.4660473e+00  -3.4542512e-01  -1.4766592e+00   1.9844958e+00  -1.1828206e-01  -1.7853200e+00  -1.6377129e+00  -5.5227506e-01  -1.2915697e+00  -8.9546593e-02   8.7801963e-01   6.1205631e-02  -9.0871325e-01   1.6984135e-01   4.5212203e+00   1.8562717e+00   2.2537300e+00   2.5393425e+00   4.2792623e+00  -1.2152707e+00   3.2396596e+00   1.5211737e+00   5.0409603e-02   5.3090025e-02   4.8862027e-01  -6.0027962e-01   2.3279407e+00  -1.5548580e+00  -6.8892959e-01   2.0199080e+00  -1.8215069e+00  -7.1472093e-01   2.6183906e+00  -4.8296935e-01  -5.9997600e+00  -2.2704308e+00  -4.0825994e+00   6.2551049e-01  -1.9838067e+00   9.0986597e-01  -8.7456258e-01   4.4547033e-01  -2.4775306e+00   9.0693675e-02   1.4957676e+00   6.4219120e-01  -1.8217888e+00
   1.3279860e+00   5.2935140e+00   7.5359942e-01  -1.3274944e+00   4.9689893e-01  -8.1396191e-01   1.9279689e+00  -3.6359887e-01   2.4768991e+00   1.4797236e-01   3.2076547e+00  -1.4996343e+00   8.5311746e-01  -2.0320827e+00   9.6953646e-01   9.5612736e-01   6.9319841e-01   2.0072701e+00  -2.7576943e+00   1.3481728e+00  -9.6347944e-01  -1.8503800e+00   2.9595761e-01  -2.6528373e+00  -1.6572960e+00  -4.3603744e+00  -6.8148880e-01  -5.1580580e-01   1.0078534e+00   1.0415585e+00   1.1881816e+00   2.4137132e+00  -1.7927898e+00  -4.1747419e-01  -6.0116609e+00  -8.0083194e+00   2.6384329e+00  -2.2420786e+00  -7.0137014e-01  -4.3723787e+00  -4.1502791e+00   4.7159177e-01  -1.0024908e+00  -2.0775919e+00  -3.3049827e-01  -1.0465857e+00   1.4885017e+00   5.2655714e-02  -1.6055304e+00  -1.6336000e+00  -8.4865007e-01  -1.4396043e+00   5.1351699e-02   6.5512381e-01   2.5308855e-02  -7.0421421e-01   2.9157513e-01   4.5707701e+00   1.8835661e+00   2.6384148e+00   2.0747097e+00   4.3785942e+00  -2.6747927e+00   3.1527740e+00   8.2881526e-01   1.3638876e-01   2.2787231e-01   1.3447266e+00  -2.2108421e-01   3.5499288e+00  -1.7081787e+00  -6.4057069e-01   1.7780419e+00  -2.5279111e+00  -4.1604967e-01   1.9011437e+00  -1.3012425e+00  -5.2647593e+00  -1.8522718e+00  -2.6552912e+00   6.1764387e-01  -1.6855653e+00   1.2751157e+00  -5.9872715e-02   6.4739627e-01  -1.8628000e+00  -7.4160855e-02   2.3383127e+00   6.5326982e-01  -1.4519615e+00
   1.0162915e+00   3.3345325e+00  -1.0882382e-01  -1.6734618e+00   6.1159168e-02  -1.1821390e+00   8.8003440e-01  -8.8703745e-01   2.4083864e+00   2.7500428e-01   2.6731051e+00  -7.3759257e-01   4.0965268e-01  -1.3734009e+00   7.8804489e-01   1.0293025e+00  -5.8519997e-01   1.5484646e+00  -2.8023311e+00   2.0915965e+00  -5.4271984e-01  -2.1926028e+00  -3.4581167e-01  -3.0072546e+00  -2.3303549e+00  -4.7037570e+00  -4.8599864e-01  -8.2167335e-01   8.8299141e-01   1.3950678e+00   7.4730174e-01   2.2305284e+00  -1.7933622e+00   1.0848035e+00  -4.3647836e+00  -5.9871871e+00   2.1174649e+00  -6.4822011e-01  -9.5558236e-01  -3.1440792e+00  -3.1044363e+00   1.2257323e-01  -1.2951994e+00  -2.2040893e+00  -2.2898582e-01  -1.1320723e+00   7.8217951e-01   7.6033874e-02  -1.4377037e+00  -1.6607068e+00  -1.1631243e+00  -1.1740160e+00   3.7947014e-01   7.7323470e-01   9.4368175e-01  -3.7589042e-01   6.5268210e-02   3.1100583e+00   5.8798497e-01   1.7620939e+00   5.0298106e-01   3.8638146e+00  -4.4768229e+00   2.6295178e+00  -1.3068962e+00  -6.6684078e-01  -1.0923556e+00   7.9824465e-02   2.2822864e-01   3.1609349e+00  -2.2930001e+00  -4.4372860e-01   2.3417533e+00  -2.1959931e+00   3.0749541e-01   8.2108629e-01  -2.2528356e+00  -4.8068129e+00  -2.5826483e+00  -2.5526606e+00  -3.0451877e-01  -1.2391328e+00   9.9888933e-01  -1.2881274e-01  -6.0874636e-02  -1.7377867e+00   7.4236819e-01   2.7328092e+00   9.0880454e-01  -6.3113656e-01
   5.7094319e-01   2.0979939e+00   4.5144344e-02  -1.3507932e+00   3.6369707e-01  -5.6666571e-01   7.2595667e-01  -1.3850880e+00   2.4505129e+00   1.1907751e+00   1.5312747e+00  -7.9854231e-01   3.8277306e-02  -1.2906936e+00   1.2886659e+00   1.6563081e+00  -1.5229137e+00   6.2381885e-01  -3.2956193e+00   2.2049584e+00  -3.6388695e-02  -1.9077710e+00  -3.7230362e-01  -2.5813419e+00  -1.7867622e+00  -3.8782965e+00  -5.0884157e-02   6.0881654e-02   4.4648771e-01   8.1026809e-01   5.7549913e-01   2.2160359e+00  -3.1816565e+00  -8.7654421e-01  -3.8249307e+00  -5.0538490e+00   2.1604267e+00   9.7230367e-01   3.6011842e-01  -3.0443975e-01  -2.0090011e+00   6.4123547e-01  -4.8459811e-01  -1.8412851e+00   8.7441427e-02  -4.6935869e-01   8.8928320e-01   3.5981149e-01  -1.2902796e+00  -1.1322603e+00  -1.6184900e+00  -1.7026983e+00   3.7880123e-01   6.9660663e-01   4.8507220e-02  -1.9693542e-01  -6.7958379e-02   2.4573337e+00   4.4250472e-01   1.1990332e+00   6.8169792e-01   4.3138136e+00  -6.5054584e+00   2.1839119e+00  -8.8276151e-01   1.2520646e+00   1.9000138e-01   2.3606134e+00  -8.4461353e-01   5.9743900e+00  -2.2878166e+00  -4.3997537e-01   1.6349222e+00  -2.9220525e+00   1.2715939e+00  -2.5332039e-01  -2.2337736e+00  -2.8849869e+00  -2.7645523e+00  -2.2086285e+00  -9.4095432e-01  -9.7755681e-01   2.6793375e+00   5.2623673e-01   5.9816278e-01  -4.9759091e-01   3.5953308e+00   4.7836855e+00   9.1019554e-01   4.4394844e-01
   6.6114828e-01   3.8514242e+00   4.2361677e-01  -1.1777068e+00   7.2538653e-01  -3.9043944e-01   1.0827098e+00  -1.3858882e+00   2.5379265e+00   7.3433372e-01   1.3853054e+00  -2.3386861e+00   1.0854415e+00  -3.2903243e+00   1.1805095e+00   8.7349708e-01  -1.1687514e+00   3.8822889e-01  -2.8418536e+00   2.0257640e+00  -2.6906782e-01  -2.2189384e+00  -6.9165146e-01  -3.0454021e+00  -1.5935526e+00  -3.8956996e+00  -3.5511646e-04   2.1602755e-01   7.4837126e-01   4.6620290e-01   7.2464578e-01   2.7369078e+00  -3.6851350e+00  -2.5822660e+00  -5.5226216e+00  -6.4233153e+00   3.2573521e+00  -4.1137131e-01   1.6117815e+00  -5.9414984e-01  -1.5350692e+00  -8.7240104e-01  -2.2431571e-01  -2.2260326e+00  -6.8116309e-01  -9.8922919e-01   1.9641020e+00   6.5586600e-01  -2.0925716e+00  -1.0719153e+00  -1.5604883e+00  -1.6272644e+00   5.2999697e-01   6.8481527e-01  -2.9555765e-02  -1.1084482e+00   2.3112328e-01   4.7460677e+00   1.1965601e+00   1.7295647e+00   6.3275470e-01   4.5847623e+00  -5.8376723e+00   1.9571153e+00   9.1065626e-01   1.5488182e+00   1.3567816e+00   3.7750097e+00  -1.7087858e-01   6.9462364e+00  -2.0727093e+00  -1.5173486e+00   1.8297732e+00  -3.6999991e+00   1.5396583e+00  -4.1147375e-01  -2.7338125e+00  -2.8170423e+00  -1.9550029e+00  -2.4077968e+00   1.1703526e-01  -6.8545085e-01   3.3266217e+00   7.2715371e-01   9.7762162e-01  -9.2802042e-01   5.1063061e+00   5.3851246e+00   4.0982725e-01  -7.9715564e-01
   6.1147580e-01   4.9655776e+00   5.7779078e-01  -1.1228926e+00   4.8315800e-01  -5.5779625e-01   1.3395620e+00  -6.4200722e-01   2.3998621e+00   1.9747311e-01   1.2679478e+00  -1.8907427e+00   1.6124049e+00  -3.0423508e+00   1.1370728e+00   5.1952368e-01  -9.8456645e-01   8.8678967e-01  -2.3360252e+00   1.5336188e+00  -5.4217785e-01  -2.7529541e+00  -5.4383000e-01  -2.6595588e+00  -1.3710428e+00  -3.7744375e+00   2.1253611e-01  -3.3747641e-01   1.0120133e+00   3.5105468e-01   2.6655059e-01   2.2880634e+00  -3.0158482e+00  -2.1979702e+00  -5.6466807e+00  -5.8405563e+00   3.6791396e+00  -1.1790787e+00   1.4424749e+00  -1.6315959e+00  -1.3244582e+00  -7.5655448e-01  -5.7284690e-01  -2.5555959e+00  -1.0057234e+00  -1.5310433e+00   1.8936065e+00   8.8215051e-01  -1.9465881e+00  -9.4501247e-01  -1.2842055e+00  -1.2358370e+00   6.4406084e-01   5.1598299e-01   3.6667195e-01  -1.5347386e+00   6.8478281e-01   5.6176602e+00   1.4166111e+00   2.1916765e+00  -2.4811596e-01   4.5285302e+00  -5.1270412e+00   1.8399622e+00   1.1377084e+00   6.2747699e-01   1.3140551e+00   2.6966243e+00   1.0691692e+00   5.5298198e+00  -2.3294972e+00  -2.0172800e+00   2.0390203e+00  -3.6353270e+00   1.4198790e+00  -9.4153201e-01  -3.7331483e+00  -3.6889809e+00  -1.4764944e+00  -1.4279574e+00   1.3647673e+00  -7.3310802e-01   3.1157996e+00   1.0572633e+00   1.1836258e+00  -1.1761873e+00   4.3232234e+00   4.6804787e+00   6.2657678e-02  -1.5886589e+00
   3.8420042e-01   3.3322546e+00   1.3233493e-01  -1.1020946e+00  -2.5253449e-01  -7.9542491e-01   8.7594471e-01  -4.8899759e-01   1.5072616e+00   5.7393252e-01   4.5408396e-01  -7.2673625e-01   1.1892482e+00  -2.3417113e+00   7.5875500e-01   3.5362039e-01  -9.8478634e-01   6.4051745e-01  -1.7974326e+00   1.5312906e+00  -3.5944212e-01  -2.4441148e+00  -1.0462874e+00  -2.6029884e+00  -1.9036099e+00  -3.4059567e+00   3.1091815e-01  -5.5045965e-01   1.3688055e+00   9.7014753e-01  -3.1297043e-01   1.4580507e+00  -1.9972328e+00  -8.9058932e-01  -4.2198806e+00  -3.2905360e+00   2.7951316e+00   1.7928102e-01   1.1634983e+00  -9.1821456e-01  -4.3339765e-01   9.3377182e-01  -1.2294472e+00  -3.1146032e+00  -1.4009325e+00  -1.6196174e+00   7.0821061e-01   6.2966788e-01  -1.7682356e+00  -7.7758855e-01  -1.5374790e+00  -1.0646854e+00   7.1690547e-01   1.9069355e-02   2.7313181e-02  -1.5736514e+00   6.5557259e-01   4.4860069e+00   7.1382976e-01   2.5378500e+00  -1.3589476e+00   4.0052179e+00  -6.0939479e+00   1.8162064e+00  -8.5522801e-02   2.7377603e-01   4.8153798e-01   1.9697383e+00   1.1147216e+00   4.7627984e+00  -2.2309787e+00  -1.6300180e+00   2.2568017e+00  -2.8100079e+00   2.0942175e+00  -1.4625730e+00  -4.5210732e+00  -1.2367979e+00  -7.0506618e-01   2.9846901e-01   1.5277400e+00   9.4487666e-02   3.1919044e+00   1.8677384e+00   6.1323988e-01  -9.7136585e-01   4.1067741e+00   4.7539084e+00  -2.3737572e-02  -1.1277442e+00
   5.5467363e-01   2.4736859e+00  -4.8920503e-01  -1.3449531e+00  -4.8561487e-01  -7.6860432e-01  -9.5023476e-02  -8.5622703e-01   1.1269033e+00  -2.3067359e-01  -1.8734498e-01  -1.0405944e+00   1.0232355e+00  -2.7545789e+00   3.2780541e-01  -4.7372020e-01  -1.7818331e+00   1.7618573e-02  -9.4408756e-01   1.8534205e+00  -1.5243694e-01  -2.1642636e+00  -1.7134818e+00  -3.1501705e+00  -2.0546787e+00  -3.0225710e+00   6.0201011e-01  -5.3743954e-01   1.3846550e+00   6.3840277e-01  -4.8742025e-01   1.4649644e+00  -1.5591917e+00   1.4847471e-02  -2.7023781e+00  -1.6787471e+00   2.8766110e+00   7.6014817e-01   1.2132570e+00  -2.3593738e-02   9.1985129e-01   7.5483284e-01  -1.3775468e+00  -3.0075501e+00  -1.0922274e+00  -1.4934158e+00   3.2138512e-01   5.7515423e-01  -1.8195178e+00  -9.2791496e-01  -1.3785715e+00  -6.8913820e-01   1.0472637e+00   1.1863436e-01   8.3032527e-01  -1.0224014e+00   8.2274336e-01   3.8671951e+00  -1.2337852e-01   1.9091272e+00  -2.3301838e+00   3.0669160e+00  -5.9884106e+00   8.5911691e-01  -8.2885551e-01  -1.0214935e+00  -5.8052565e-01   7.9156604e-01   2.0645249e+00   3.1531388e+00  -2.8497659e+00  -1.7961686e+00   2.5232401e+00  -2.6375012e+00   2.3707769e+00  -2.4436756e+00  -4.5074002e+00  -1.5322751e+00  -3.6179142e-01  -3.6454277e-01   1.2296049e+00   1.5291907e-02   2.8631903e+00   1.4869169e+00   9.9045078e-02  -1.0438095e+00   5.0379530e+00   4.9463166e+00   1.1962750e-01  -1.0929054e+00
   2.0433727e-01   1.6331514e+00  -5.7462463e-01  -1.1841326e+00  -4.5396433e-01  -4.0672593e-01  -5.0393357e-01  -9.8922401e-01   1.1241082e+00  -2.3050165e-01  -8.9596573e-01  -1.1302086e+00   1.3161590e+00  -2.6962311e+00   5.8580649e-01  -6.3245924e-01  -2.2672385e+00  -8.9565505e-01  -9.5306300e-01   1.5613021e+00  -8.4097398e-02  -1.8697206e+00  -1.9252434e+00  -3.1116311e+00  -1.7927235e+00  -2.4920169e+00   9.4471753e-01  -1.6879754e-01   1.4272735e+00   1.5967163e-01  -9.7645556e-01   1.4175829e+00  -1.4614224e+00  -3.4444077e-01  -1.1867630e+00   1.4438626e-01   3.0453657e+00   1.0084552e+00   1.7831584e+00   6.4087198e-01   1.0269008e+00   6.5904838e-01  -1.4570755e+00  -2.7168040e+00  -1.1287907e+00  -1.0924064e+00  -8.0204709e-02   5.9813264e-01  -1.8644403e+00  -6.5617513e-01  -1.4389799e+00  -7.6283214e-01   8.0037034e-01  -1.1115426e-01   6.3623813e-01  -8.2322099e-01   9.8853699e-01   3.3532191e+00  -2.2454775e-01   1.2281902e+00  -2.2769399e+00   2.7874011e+00  -5.8066700e+00  -1.7675877e-03   4.5979046e-02  -7.9881350e-01  -1.5036204e-01   1.1316143e+00   2.3071211e+00   2.6871884e+00  -2.9169501e+00  -1.4530178e+00   2.2092135e+00  -2.8175048e+00   2.3201966e+00  -3.2768809e+00  -4.6588553e+00  -9.4290540e-01  -3.0769596e-01  -1.0125276e-01   8.3248547e-01  -5.0482684e-01   3.1598260e+00   1.0176059e+00   1.9791699e-01  -7.5255053e-01   6.6155630e+00   5.2748028e+00   1.8362079e-01  -9.3511542e-01
   8.1599383e-02   1.2178569e+00  -8.3242894e-01  -1.3881700e+00  -8.0099490e-01  -7.6254313e-02  -9.3179616e-01  -8.5608838e-01   3.8786667e-01  -6.1144260e-01  -1.8043753e+00  -1.0212136e+00   1.0137159e+00  -2.5523335e+00   3.8100290e-01  -1.0713889e+00  -2.1611753e+00  -8.3844850e-01  -5.5218580e-01   1.0570119e+00   1.7506460e-02  -1.5821727e+00  -2.2269128e+00  -2.9244462e+00  -1.3908963e+00  -1.3686671e+00   1.2425681e+00  -5.7771657e-02   1.7222660e+00   2.2626855e-01  -1.3290654e+00   8.8337495e-01  -1.1201637e+00  -3.8111515e-02   4.2341629e-02   2.1165712e+00   3.2184166e+00   1.6741160e+00   1.6425931e+00   1.4586325e+00   2.2804372e+00   2.4997172e+00  -1.5624449e+00  -2.8677381e+00  -1.1171381e+00  -9.0106956e-01  -5.3535952e-01   5.7213998e-01  -1.6158746e+00  -5.0931081e-01  -1.2606078e+00  -6.6059046e-01   8.7290111e-01  -5.0775005e-01   3.3938076e-01  -2.9073371e-01   1.2520125e+00   2.7077581e+00  -6.8916527e-01   8.9635091e-01  -2.9247775e+00   1.8893924e+00  -5.6157224e+00  -5.6326414e-01   1.0378481e-02  -1.4906885e+00  -5.4761782e-01   5.8134830e-01   2.6139948e+00   1.3766007e+00  -3.3895295e+00  -1.4167485e+00   1.8254735e+00  -2.2747534e+00   2.4767566e+00  -3.5072894e+00  -4.3211021e+00  -8.8730030e-01   8.8159676e-01   1.1017158e+00   1.2221579e+00  -2.9293058e-01   3.3368208e+00   1.4962981e+00   5.5214512e-02  -4.2336496e-01   5.9368503e+00   5.3035295e+00   1.5855260e-01  -7.8874890e-01
  -1.2277178e-01   2.5340136e-01  -1.1834954e+00  -1.4010561e+00  -1.2613618e+00   4.6250753e-02  -1.0837697e+00  -6.2224257e-01  -1.6136124e-01  -4.0807281e-01  -1.9660446e+00  -4.7309548e-02   1.2644261e+00  -2.0332663e+00   2.9034183e-01  -1.1508204e+00  -1.7194064e+00  -5.6501454e-01   4.7875485e-02   8.4664528e-01   3.5355275e-01  -8.7471170e-01  -2.6238455e+00  -2.9546899e+00  -1.5078278e+00  -5.9952149e-01   1.5696305e+00  -4.3248994e-02   2.1645012e+00   7.2056813e-01  -1.7305542e+00   2.6476675e-01  -4.0733985e-01   9.5580648e-01   7.6152109e-01   3.4435240e+00   2.8983986e+00   2.0230656e+00   1.1754847e+00   1.3004211e+00   3.5917677e+00   3.7398807e+00  -2.0436998e+00  -3.0905315e+00  -1.6340058e+00  -1.4759567e+00  -1.1669787e+00   2.5947659e-01  -1.5478869e+00  -4.7372565e-01  -1.2181767e+00  -3.6550810e-01   8.6328588e-01  -9.1270263e-01   1.1492245e-02  -5.2485612e-01   1.3080881e+00   2.2669100e+00  -1.0398632e+00   1.2282625e+00  -3.5178651e+00   1.4046195e+00  -4.6577659e+00  -4.0876620e-01  -4.4335248e-01  -1.7409658e+00  -1.6168398e+00  -8.2830068e-01   2.3577108e+00  -5.7314756e-01  -3.3375927e+00  -1.2461348e+00   1.8738457e+00  -1.3555618e+00   2.6544579e+00  -3.5693874e+00  -3.9956178e+00   2.5134385e-01   1.8967500e+00   1.8711168e+00   1.8185175e+00   3.9405710e-01   2.9728521e+00   2.2670600e+00  -3.1305072e-01  -4.9824673e-01   4.8614849e+00   4.5092383e+00   2.7350915e-02  -6.7493710e-01
  -2.4441564e-01  -4.4715255e-01  -1.2148614e+00  -1.4851428e+00  -1.4698534e+00   6.0985280e-01  -1.0839377e+00  -3.9384141e-01   1.4817580e-01  -5.7384354e-02  -1.9811304e+00   3.7764871e-01   1.9646505e+00  -1.7536477e+00   6.3697752e-01  -8.6188763e-01  -1.6051432e+00  -1.1053014e+00   4.9279819e-01   6.7839184e-01   8.2307980e-01   6.3657110e-01  -3.0165198e+00  -3.3781143e+00  -1.7724922e+00   1.8672810e-01   1.9113565e+00   4.3604805e-01   2.7659359e+00   9.5667005e-01  -1.9680242e+00   2.5828305e-01   7.1888652e-01   1.0586002e+00   8.4990615e-01   3.7005323e+00   2.4351348e+00   2.1191976e+00   1.1485458e+00   1.3679065e+00   3.4926376e+00   4.3723443e+00  -2.7454926e+00  -3.1928086e+00  -1.9585708e+00  -1.4055860e+00  -2.3130595e+00  -3.5338863e-01  -1.5367479e+00  -4.1030225e-01  -7.8600102e-01  -1.0469429e-01   4.2361610e-01  -1.3153675e+00  -6.7110376e-01  -5.1787836e-01   1.5394423e+00   1.7093682e+00  -1.1145912e+00   9.2095365e-01  -3.0245272e+00   8.7226603e-01  -3.4108204e+00  -6.0181993e-01   2.8976360e-01  -2.3642068e+00  -2.2265880e+00  -1.8585942e+00   1.9996605e+00  -2.0155631e+00  -3.0604106e+00   3.6308462e-03   1.9992908e+00  -9.8213344e-01   2.8326117e+00  -4.1414214e+00  -3.5849609e+00   1.0406915e+00   2.6351086e+00   1.6060641e+00   1.8372997e+00   3.5642345e-01   2.9923483e+00   2.1313690e+00  -6.2148053e-01  -4.5436264e-01   5.3865152e+00   4.1436632e+00  -9.4768468e-02  -8.0230531e-01
  -1.6263076e-01  -2.9818040e-01  -1.2315223e+00  -1.4923634e+00  -1.4227131e+00   1.7933121e+00  -8.0362332e-01  -2.9626019e-01   8.5796036e-01   5.0585345e-01  -1.2167789e+00   3.0903290e-01   3.6426186e+00  -2.3512435e+00   1.4927957e+00  -5.3265475e-02  -7.2265290e-01  -6.6351220e-01   1.0468582e+00   8.1265234e-01   1.9303743e+00   2.1199499e+00  -3.4288088e+00  -3.6477337e+00  -1.2994917e+00   1.9701773e+00   3.0417624e+00   1.4483923e+00   3.6744509e+00   1.2858055e+00  -1.9186909e+00   1.0075143e-01   9.4232074e-01   4.9058342e-01  -1.7675910e+00   1.3803795e+00   2.7178297e+00   1.8492528e+00   1.7622392e+00   8.8138201e-01   5.4921675e+00   5.5027635e+00  -3.1457752e+00  -3.4248858e+00  -2.1023792e+00  -1.8780763e+00  -3.1333122e+00  -1.1033918e+00  -1.3573160e+00  -2.5330405e-01   1.6401275e-01   5.3442855e-01   2.8474802e-01  -1.3300182e+00  -1.0689954e+00  -8.9177250e-01   2.0760976e+00   2.5648508e+00  -8.9694889e-01   1.0063197e+00  -2.6609800e+00   6.9065692e-01  -1.4382109e+00   6.3327823e-02   1.2707979e+00  -2.6268978e+00  -3.5476523e+00  -4.2705424e+00   1.2030617e+00  -3.3118216e+00  -2.8186096e+00   4.2551869e-01   2.2542985e+00  -2.7559293e-01   3.1324306e+00  -4.1502083e+00  -2.3039382e+00   1.4626539e+00   4.4323827e+00   1.2071153e+00   2.6591834e+00   1.0589211e+00   2.7216027e+00   3.1607352e+00  -5.6537803e-01  -3.4257062e-01   4.5651437e+00   3.4821849e+00  -3.5645496e-01  -9.6100050e-01
  -3.8162674e-01   1.8523492e+00  -4.6259872e-01  -9.2758978e-01  -1.2888512e+00   1.2753234e+00  -1.7488653e-01   9.9592040e-01  -5.3462013e-01  -4.8869686e-01  -2.0231791e+00   4.4695467e-01   2.9106639e+00  -2.5762841e+00   5.6986247e-01  -1.3836281e+00  -1.9094193e-01   2.4897596e-01   7.2639894e-01  -1.2303182e+00   2.2289349e-01   7.7336102e-01  -2.3711776e+00  -2.4402978e+00  -8.6168587e-02   2.2965721e+00   2.2736443e+00   7.6315337e-01   2.5936087e+00   6.2936433e-01  -1.9616713e+00   8.9476962e-02  -2.1157398e-01  -3.3268784e-01   8.2000598e-02   1.8076368e+00   3.0423783e+00  -1.1142313e+00   9.3178113e-01  -6.5320185e-01   3.2457786e+00   4.0995595e+00  -1.8719675e+00  -2.6288068e+00  -2.4158222e+00  -2.3481767e+00  -7.4372543e-01   2.8283977e-01  -1.6483509e+00  -6.0161724e-01  -5.8358362e-01  -1.2889276e-01   7.2772335e-02  -1.7875847e+00  -1.7987084e+00  -1.0162581e+00   1.7420140e+00   3.2161433e+00  -6.5579533e-02   2.4104340e+00  -2.2224047e+00   3.7074071e-01  -2.6903187e-01  -2.9441976e-01   2.1765796e+00  -1.6420544e+00  -1.3224224e+00  -8.4286149e-01   1.2841315e+00  -3.7892672e+00  -2.2492341e+00  -1.1945779e+00   6.9973860e-01  -1.0853011e+00   1.9995529e+00  -2.9578663e+00  -7.1906351e-01   6.6834116e-02   4.2511577e+00   2.7460412e+00   3.2988533e+00   6.6258982e-01   2.1949768e+00   3.2824494e+00   2.6316679e-01  -4.7207189e-01   2.9577310e+00   2.8199356e+00  -8.7649736e-01  -1.8317707e+00
  -5.3117625e-01   1.8454760e+00  -5.0927570e-01  -1.2767188e+00  -1.3522021e+00   1.8864085e+00   1.8569141e-01   9.2816581e-01  -3.9058189e-01  -3.4486331e-01  -1.8841003e+00   8.0653349e-01   3.3227755e+00  -2.1005543e+00   8.6836491e-01  -1.1341907e+00   3.8992161e-01   9.9028226e-01   1.2007336e+00  -1.5072971e+00   9.7936175e-01   2.2012085e+00  -2.7129872e+00  -2.8568106e+00   5.2569346e-02   3.3553245e+00   2.5704116e+00   1.1051031e+00   3.1072535e+00   8.8796876e-01  -1.9214815e+00  -1.2520000e-01  -1.2583022e-01  -6.8174446e-01  -9.5637556e-01   1.0539761e+00   3.2143154e+00  -1.1888780e+00   7.0072340e-01  -4.4228862e-02   5.0593597e+00   5.0913333e+00  -2.0648844e+00  -2.7040428e+00  -2.9482378e+00  -3.0903507e+00  -7.2201562e-01  -1.0047261e-01  -1.6020454e+00  -4.3822225e-01  -9.2655143e-02   2.1331858e-01   2.3019836e-02  -1.9835533e+00  -2.3082787e+00  -8.8276041e-01   1.9947440e+00   3.3276519e+00   1.2002942e-01   2.1514847e+00  -1.7739384e+00  -1.4048207e-01   1.8681946e+00   8.2949721e-02   2.5980890e+00  -1.9753258e+00  -2.0201859e+00  -2.3461781e+00   8.0906480e-01  -5.1071758e+00  -2.4358381e+00  -9.1569585e-01   3.6609243e-01  -1.9746154e-01   2.1001004e+00  -2.7799059e+00   3.0849561e-01  -9.7319934e-01   5.4406732e+00   2.1498623e+00   4.2521269e+00   1.2422690e+00   2.5192268e+00   3.6059522e+00   2.4566925e-01  -6.0631990e-01   1.8595960e+00   2.0264601e+00  -9.2692444e-01  -1.9683161e+00
  -5.8752753e-01   1.4676006e+00  -2.7814389e-01  -1.0681179e+00  -1.2457200e+00   2.5518712e+00   4.9049341e-01   1.0336587e+00  -1.2969973e-01   3.1447517e-01  -1.9014219e+00   1.3360094e+00   3.6048114e+00  -1.5203598e+00   1.3947443e+00  -4.8704125e-01   8.8930956e-01   1.1282859e+00   1.0320454e+00  -2.1014314e+00   1.4247189e+00   2.9559370e+00  -2.5401669e+00  -2.4439138e+00   7.4394521e-01   4.4910225e+00   2.8723701e+00   1.7847760e+00   3.0219635e+00   6.6632941e-01  -1.9933702e+00  -3.5671547e-01  -4.8705719e-01  -1.5049676e+00  -1.3807797e+00   3.0472583e-01   3.3440706e+00  -1.7131844e+00   1.1464420e+00   4.1459682e-01   5.7362826e+00   5.4012611e+00  -1.8320093e+00  -2.4106681e+00  -2.9520270e+00  -3.0969171e+00  -7.6154252e-01  -2.7599859e-01  -1.3997104e+00  -1.0301039e-01   4.3007218e-02   1.5478425e-01  -3.3914426e-01  -2.1347307e+00  -2.9235477e+00  -6.7136218e-01   2.2519355e+00   3.3316720e+00   6.6700172e-01   2.2111475e+00  -6.6003342e-01  -1.9631574e-01   3.3632803e+00   4.0917410e-01   3.4312213e+00  -1.0861088e+00  -1.8273032e+00  -2.3629680e+00   1.0750980e-01  -5.0999022e+00  -1.9382253e+00  -5.3308261e-01  -2.8462715e-01   4.8195020e-02   1.7399993e+00  -2.5275938e+00   1.2168844e+00  -5.2207645e-01   5.9034622e+00   1.9427477e+00   4.2990842e+00   1.1398912e+00   2.6942960e+00   3.7989747e+00   6.3845568e-01  -2.3295507e-01   1.6301184e+00   1.6684651e+00  -7.6434845e-01  -1.5829047e+00
  -6.3212638e-01  -2.6497425e-01  -5.6492616e-01  -1.3269602e+00  -1.0680613e+00   2.8651582e+00  -2.5524639e-01   4.1498635e-01  -1.3919525e-01   2.9917297e-01  -2.5956931e+00   1.2739844e+00   2.6152199e+00  -5.0679621e-01   1.4785148e+00  -5.4638463e-01  -3.6504230e-02   1.0206799e-01   6.8493010e-01  -2.2596506e+00   1.7556328e+00   3.7362800e+00  -2.7486496e+00  -2.6477271e+00   1.0150733e+00   4.9328081e+00   2.6868807e+00   2.3306113e+00   2.3308915e+00  -3.3369226e-01  -1.9833150e+00  -1.1966320e-02  -1.3101123e+00  -2.1729198e+00   6.4684474e-01   1.4576432e+00   3.2427097e+00  -9.6607316e-01   1.2362583e+00   3.1990522e+00   6.0307090e+00   5.0545302e+00  -1.1947756e+00  -1.3164255e+00  -2.1245663e+00  -2.0653974e+00  -6.4784138e-01  -1.3978312e-01  -1.1320153e+00   1.1998258e-01  -9.0544324e-02  -1.1472866e-01  -4.5310350e-01  -1.9157689e+00  -2.9728804e+00   1.0557319e+00   2.0028440e+00   1.4224779e+00   3.3530148e-01   7.5779312e-01   5.0001845e-01  -1.0481827e+00   3.6840140e+00  -4.8132339e-01   3.1000548e+00  -8.5047982e-01  -1.6058088e+00  -1.5661133e+00  -3.0994879e-01  -4.9813399e+00  -2.1780949e+00   2.5337252e-01  -1.3661334e+00  -1.9588525e-01   1.4347947e+00  -3.0710917e+00   2.3617919e+00  -1.4678688e+00   5.2637407e+00   5.4618692e-01   2.7595650e+00   2.2126466e-01   3.1935910e+00   2.6150057e+00   6.0999751e-01   4.7326069e-01   3.1083126e+00   2.4050526e+00  -2.3522881e-02  -4.2740146e-01
  -2.4795363e-01  -8.5930583e-01  -6.6030141e-01  -1.5012024e+00  -1.5440233e+00   2.9547130e+00  -1.5701148e-01   8.2865246e-01   1.6158489e-01   1.0063900e+00  -1.6513938e+00   2.1019533e+00   3.1488123e+00   1.5951967e-02   1.6934405e+00   1.9631084e-01   8.8668610e-01   4.5084472e-01   8.7602808e-01  -2.2301248e+00   2.2503912e+00   4.8214745e+00  -2.9176796e+00  -2.9097206e+00   6.2116006e-01   5.4141034e+00   2.7123308e+00   2.4363131e+00   2.8522974e+00   3.5094479e-01  -1.8316501e+00  -2.0681358e-01  -1.4322031e-01  -1.2567446e+00  -4.2793180e-01  -4.3606506e-01   2.2697274e+00  -1.3234358e+00   6.6312914e-01   2.8624857e+00   6.3027834e+00   5.5339564e+00  -2.0551053e+00  -1.8137659e+00  -2.4320752e+00  -2.3031164e+00  -1.9789719e+00  -9.0770776e-01  -8.8969300e-01  -7.5164861e-02   3.3490010e-01   3.0793504e-01  -8.3207306e-01  -2.1751992e+00  -3.2228956e+00   1.2336905e+00   2.1915510e+00   9.9735297e-01   4.6542470e-01   1.1950544e+00   1.2657241e+00  -1.6308231e+00   5.1061268e+00   3.5727994e-01   2.3617944e+00  -1.6029465e+00  -3.0912804e+00  -3.3052035e+00  -8.7921203e-01  -6.0895804e+00  -1.5482859e+00   1.5318679e+00  -1.1680334e+00   5.9452510e-01   1.4660522e+00  -2.8108331e+00   2.7769232e+00  -8.6188744e-01   6.1545119e+00   4.2115007e-01   2.7957634e+00   7.9172365e-01   2.4173333e+00   2.8718547e+00   9.3543649e-02   3.3066096e-01   1.2390596e+00   1.2863671e+00  -6.0164704e-02  -4.0326870e-01
  -4.0521935e-01  -8.5650589e-01  -7.4477549e-01  -1.5163075e+00  -1.8882134e+00   2.6076267e+00   4.5007481e-02   1.5110356e+00   3.4363992e-02   1.1168229e+00  -1.2302000e+00   3.4940870e+00   3.1587662e+00   1.3543669e+00   1.5173177e+00   3.6710694e-01   1.4853466e+00   1.5629223e+00   6.5509400e-01  -2.8421270e+00   2.1115942e+00   4.1823461e+00  -2.6442613e+00  -2.2790432e+00   7.9111234e-01   5.5872507e+00   2.6108957e+00   1.8329241e+00   2.6978645e+00   8.5361904e-01  -2.0117593e+00  -7.5674938e-01   1.6011899e-02   1.9166425e-01  -9.6166007e-01  -6.4852280e-01   1.9034398e+00  -2.5579360e+00  -3.0294576e-02   1.5076046e+00   5.8130276e+00   5.3353455e+00  -1.9892127e+00  -1.6898846e+00  -2.5692663e+00  -2.9529206e+00  -1.7504961e+00  -7.7090640e-01  -4.1537519e-01  -5.9010698e-02   5.1423029e-01   6.5344615e-01  -7.3566865e-01  -1.9504537e+00  -2.6130655e+00   1.3754641e+00   1.9847452e+00   6.8217404e-01   4.1662246e-01   1.4690080e+00   1.0554277e+00  -2.0992283e+00   5.9526308e+00   1.1686091e+00   1.1157298e+00  -2.2538675e+00  -4.0198627e+00  -5.0385441e+00  -6.9873928e-01  -7.4508824e+00  -9.7525924e-01   1.3216064e+00  -1.2361175e+00   1.5816808e+00   8.4069934e-01  -1.5956324e+00   2.8841089e+00  -1.8288065e+00   6.1633401e+00   1.4355241e+00   3.0895926e+00   1.0388571e+00   1.1795559e+00   3.0701647e+00  -1.0662919e-01   6.1644626e-02  -1.6969114e+00  -2.8078807e-01   3.0166949e-02  -2.6793056e-01
  -1.6037398e-01   1.4486852e-01  -5.0618403e-01  -1.6830126e+00  -1.6212315e+00   2.8231228e+00   6.3070038e-01   1.7715152e+00   9.3023618e-01   1.3327900e+00   2.0580661e-01   3.4742679e+00   4.1709671e+00   1.0027138e+00   1.8322471e+00   8.4266914e-01   1.9357413e+00   2.0428330e+00   6.0333447e-01  -3.0238851e+00   2.3502236e+00   4.5722656e+00  -2.4885520e+00  -2.4363904e+00   1.0310626e+00   5.8526086e+00   2.6467542e+00   1.9937857e+00   2.6624983e+00   1.0691287e+00  -1.4831017e+00  -3.4579061e-01  -4.6461398e-01  -2.7593595e-01  -2.8846380e+00  -3.6384879e+00   1.7909851e+00  -3.8345596e+00  -3.6826791e-01   8.9293809e-01   5.6820679e+00   3.8603927e+00  -1.6374351e+00  -1.3888134e+00  -2.7951243e+00  -3.6128778e+00  -1.0530569e+00  -8.6114011e-01  -5.0734603e-01  -3.4505350e-01   9.4638646e-01   9.0467107e-01  -8.1470398e-01  -1.6949956e+00  -2.5730916e+00   9.9691790e-01   1.9285295e+00   1.5029894e+00   8.3774731e-01   1.6070770e+00   1.9035069e+00  -2.1508872e+00   7.7691538e+00   1.6688165e+00   1.2828808e+00  -2.3740485e+00  -4.3996377e+00  -5.7180595e+00  -1.5144955e+00  -7.8911635e+00  -5.7147031e-01   1.2993469e+00  -1.3573292e+00   1.6439857e+00   6.2604688e-01  -9.4194161e-01   3.6508294e+00  -3.2078628e+00   6.0959594e+00   2.2116658e-01   3.4142386e+00   1.3578624e+00   6.2919673e-01   3.2416899e+00  -4.9744375e-02  -3.2841642e-01  -2.7376515e+00  -1.2664273e+00  -2.2643959e-01  -8.0589147e-01
  -1.4711784e-01   1.3211227e+00   2.9189034e-01  -1.2984021e+00  -7.1991552e-01   2.9798323e+00   1.0025315e+00   1.7507524e+00   1.1151380e+00   1.1355298e+00  -3.4933016e-01   2.0495813e+00   3.6309082e+00   7.2114174e-02   1.5936959e+00   3.6222294e-01   1.5904423e+00   1.2584088e+00  -2.7048770e-01  -3.9338934e+00   1.6280890e+00   3.9066943e+00  -1.8323721e+00  -1.9341740e+00   2.1657777e+00   5.9393225e+00   1.9342757e+00   2.4259519e+00   1.3917347e+00  -1.0825376e-01  -7.3485190e-01   6.5127286e-01  -2.5155607e+00  -2.8678542e+00  -2.8587161e+00  -4.9463433e+00   2.3703028e+00  -5.5980891e+00   8.0739994e-01   2.2820513e+00   3.8908990e+00   1.1633355e+00   2.2293347e-01  -2.0631668e-01  -2.3738612e+00  -2.7349876e+00   1.2325538e+00   5.5751154e-02  -9.0230583e-01  -3.6547301e-01   5.3293728e-01   1.6156483e-01  -9.3167765e-01  -1.3270642e+00  -3.0038623e+00   1.5087114e+00   1.4266185e+00   1.9359789e+00   1.6423483e+00   1.3060679e+00   3.7694342e+00  -2.0088589e+00   7.6753954e+00   1.0541567e+00   2.7958922e+00  -7.5291913e-01  -1.7473006e+00  -1.3714651e+00  -2.1241404e+00  -4.7827242e+00   2.3871824e-01   5.6975468e-01  -2.7423491e+00   1.8514438e-01   7.4112431e-02  -1.7433225e-01   4.6412766e+00  -4.2043168e+00   5.1812291e+00  -8.9076425e-01   2.5343851e+00   5.4937671e-01   1.4189558e+00   2.2717452e+00   8.4305601e-01   1.0654533e-01  -9.5097224e-01   1.2396881e-02  -1.5467664e-01  -8.1257062e-01
  -2.5454960e-01  -8.5507120e-01  -2.2289631e-01  -1.6515802e+00  -7.0670436e-01   2.8378267e+00   2.3692984e-01   9.7005697e-01   1.2169235e+00   1.4029580e+00  -5.5903920e-01   2.0835838e+00   2.7867441e+00   1.3134952e+00   1.6029892e+00   4.9525091e-01   9.1950208e-01   6.3680575e-01  -8.6811638e-01  -3.5943550e+00   1.9497426e+00   3.7102440e+00  -2.1501330e+00  -2.0548411e+00   1.9649281e+00   5.6275530e+00   1.6760432e+00   2.4874179e+00   9.3806795e-01  -4.0108588e-01  -6.5223817e-01   6.6079557e-01  -2.7666943e+00  -2.1498197e+00  -1.8874805e+00  -3.3410871e+00   2.0746200e+00  -4.4664172e+00   1.0865910e+00   4.6360565e+00   4.5993362e+00   8.7388258e-01   7.0716964e-01   3.0533978e-01  -1.9666946e+00  -2.0483077e+00   1.1381302e+00  -2.9241200e-02  -5.7678005e-01  -4.0548117e-02   4.7493794e-01  -7.9922322e-03  -7.1499451e-01  -8.8398142e-01  -2.3258809e+00   2.8032043e+00   9.3089012e-01   1.7668273e-01   1.0107746e+00  -3.9381441e-01   4.1069920e+00  -2.5944730e+00   6.7830609e+00   6.8920170e-01   1.4168339e+00  -6.8732843e-01  -2.2390711e+00  -1.5200355e+00  -2.2037872e+00  -4.0203838e+00   1.2180948e-01   1.1111230e+00  -3.2055519e+00   6.4964902e-01   8.7032490e-02   1.7540656e-01   4.2359143e+00  -4.6427000e+00   4.4218501e+00  -1.4504208e+00   1.2427619e+00   2.1528778e-01   1.6543168e+00   1.2379971e+00   4.3077186e-01   4.7161956e-01  -7.6086517e-01   3.7456564e-01   5.0103296e-01   3.7150182e-01
  -1.7949823e-01  -3.7397032e-02   3.6471999e-01  -1.3817001e+00  -3.4890700e-01   3.1857822e+00   1.0397817e+00   9.6581510e-01   2.6177149e+00   2.4259227e+00   8.0953630e-01   2.0806910e+00   3.8699365e+00   6.2279312e-01   2.1890328e+00   1.7339430e+00   1.2369316e+00   6.6976676e-01  -1.4374072e+00  -4.0166696e+00   2.2219176e+00   3.9477125e+00  -1.5504317e+00  -1.6526860e+00   2.4001991e+00   6.0588159e+00   1.8396492e+00   2.9494067e+00   7.6708870e-01  -1.1289430e-01  -1.8693943e-01   6.7172798e-01  -3.5302690e+00  -3.3859319e+00  -3.9100265e+00  -6.5945262e+00   1.1919605e+00  -5.3585327e+00   1.3983624e+00   3.9996114e+00   3.3096826e+00  -1.0632919e+00   1.1484706e+00   5.9352369e-01  -1.8824170e+00  -2.0666894e+00   1.4027166e+00  -6.3901736e-02  -5.3533053e-01   1.0045594e-01   6.3734523e-01   1.7206881e-01  -1.2110132e+00  -8.3796207e-01  -2.6821668e+00   2.0929645e+00   1.0909020e+00   8.9768851e-01   1.7602994e+00   8.1167548e-02   5.2510451e+00  -2.0569751e+00   7.2252892e+00   1.3069013e+00   2.1486044e+00   2.5878769e-01  -1.5148039e+00  -1.0927782e+00  -3.1737898e+00  -2.3647999e+00   8.8300799e-01   1.3149748e+00  -3.3130656e+00   6.2061065e-01   4.1484019e-02   4.2408423e-01   3.9469175e+00  -4.3926485e+00   3.7244091e+00  -2.0998554e+00   1.0982100e+00   5.1089509e-01   1.5963536e+00   1.2749379e+00   7.2237213e-01   3.8202791e-01  -5.0308737e-01  -2.3070886e-02   1.1521688e-01   4.5271110e-02
   7.5313012e-02  -1.4187237e+00   1.7289764e-01  -1.1986304e+00  -5.6316135e-01   2.4165497e+00   5.2455133e-01   6.6280495e-01   2.2707761e+00   2.3809190e+00   4.9941456e-01   2.7424946e+00   2.4324468e+00   2.0033073e+00   1.6484462e+00   1.5231982e+00   5.3574990e-01   2.9808543e-01  -1.5362651e+00  -3.9976283e+00   1.9605856e+00   3.2201573e+00  -1.2473974e+00  -1.1761002e+00   2.1875841e+00   5.4372551e+00   1.3201097e+00   2.4728163e+00  -1.8232272e-01  -8.0679575e-01  -1.7144526e-01   8.8940128e-02  -3.2294695e+00  -2.2859328e+00  -2.7024897e+00  -5.2822736e+00   1.1461961e-01  -4.8391829e+00   1.3927334e+00   5.1832326e+00   2.6931852e+00  -1.7405959e+00   1.5513454e+00   1.1024205e+00  -1.0302913e+00  -1.2365712e+00   1.2589846e+00   1.2929518e-01  -3.7911635e-03   4.0515134e-01   3.8704259e-01   1.3785301e-01  -9.7814100e-01  -4.2128842e-01  -1.7610757e+00   3.1872298e+00   8.4368838e-01  -5.6200080e-01   1.6105657e+00  -1.1760763e-01   5.4816101e+00  -2.3182191e+00   5.9750295e+00   1.2676388e+00   2.4600013e-01   1.7255672e-01  -1.5279677e+00  -1.1163042e+00  -2.3405412e+00  -1.3462511e+00   1.0869307e+00   1.2941311e+00  -3.8115392e+00   8.9493073e-01  -3.1848103e-01   4.0824152e-01   2.8466130e+00  -4.3884129e+00   2.4726893e+00  -2.1177294e+00   9.7648301e-02  -4.1583376e-02   1.4640396e+00   2.1699280e-01   5.1020928e-01   6.1674578e-01  -3.5446252e-01   8.8156656e-02   6.1170466e-01   8.6395140e-01
   4.8154582e-01  -3.5811044e-01   4.1377444e-01  -1.1819002e+00  -5.2271726e-01   2.0326907e+00   9.1851095e-01   8.0173882e-01   3.3281331e+00   2.6404437e+00   2.2268360e+00   2.4568647e+00   3.4309950e+00   9.9684951e-01   1.6607857e+00   1.9768247e+00   8.9397497e-01   1.7424546e-01  -1.5979810e+00  -4.0452578e+00   1.8652709e+00   3.1067697e+00  -9.0664520e-01  -1.2641358e+00   1.9215699e+00   4.8671658e+00   1.0672113e+00   2.2023655e+00  -7.7597791e-02  -2.9166406e-01   3.2892732e-01   1.6613060e-01  -2.7025078e+00  -2.0693172e+00  -3.9010199e+00  -7.8200748e+00  -8.7517421e-01  -5.6445430e+00   8.6311215e-01   3.8036889e+00   1.2547468e+00  -3.7781704e+00   1.2333052e+00   9.0187555e-01  -1.2812615e+00  -1.2871708e+00   1.0265340e+00  -1.1017374e-01  -2.1310733e-01   6.0128180e-02   5.8304754e-01   5.6772823e-01  -1.2715191e+00  -5.0986263e-01  -1.5088537e+00   2.3166802e+00   9.8718264e-01   2.0637472e-01   2.0340525e+00   5.4540155e-01   5.9229944e+00  -2.0594895e+00   6.5774616e+00   1.5406245e+00   1.9607172e-01  -3.2190479e-01  -1.6834049e+00  -1.6380916e+00  -2.3365198e+00  -1.1441275e+00   1.4171319e+00   1.5819022e+00  -3.4374515e+00   9.0933589e-01  -5.1812494e-01   4.5547217e-01   1.6846113e+00  -4.5824061e+00   1.8234131e+00  -2.7197053e+00   1.9754429e-01   2.5429293e-01   7.4604693e-01  -1.1186707e-01   2.0282648e-01  -1.0241804e-01  -8.0701476e-01  -8.3705664e-01   1.7312322e-01  -9.2495712e-02
   5.1669499e-01  -1.8079513e+00   4.1828235e-01  -8.5238921e-01  -1.5265592e-01   1.8728378e+00   4.9612445e-01  -4.0110779e-02   3.8051100e+00   3.0167992e+00   1.9857184e+00   1.8272297e+00   2.7793449e+00   9.8833357e-01   1.5308119e+00   2.0719827e+00  -1.6762838e-01  -1.2754166e+00  -1.9039884e+00  -3.5182106e+00   1.9555351e+00   3.0587581e+00  -8.2942690e-01  -1.2928883e+00   1.6798167e+00   4.2886786e+00   7.6930213e-01   2.5202359e+00  -8.1200139e-01  -9.8771536e-01   7.5884731e-01   3.9645804e-01  -2.6918560e+00  -2.2796361e+00  -3.3774656e+00  -7.0795448e+00  -1.6101644e+00  -4.8349979e+00   1.9599110e+00   5.5281194e+00   4.5117015e-01  -5.3616143e+00   1.8391132e+00   1.4884154e+00  -6.9217787e-01  -5.5332529e-02   9.9209405e-01  -2.0559230e-01  -2.6638671e-01   2.5885933e-01   3.5591242e-01   3.0804236e-01  -1.2266789e+00  -1.3457471e-01  -1.1646582e+00   2.7331577e+00   5.6390692e-01  -8.1872116e-01   1.8693389e+00  -3.5265353e-01   6.6822330e+00  -1.7600840e+00   4.8794525e+00   1.0310211e+00  -9.2255143e-02   4.3738298e-01  -1.0268087e+00  -2.4190672e-01  -2.3173444e+00   1.4170216e+00   1.7747504e+00   1.9236277e+00  -3.6536330e+00   4.8627664e-01  -3.3799678e-01   1.0003879e-01   6.7597611e-01  -3.5299818e+00   4.8833652e-01  -4.0594530e+00  -1.2371993e+00  -2.7048066e-01   1.3835633e+00  -1.5014599e+00   1.0508708e-01   2.3496043e-01   1.8482887e+00   3.4026672e-01   4.6026905e-01   5.5940563e-01
   5.2064780e-01  -7.1399704e-02   4.5854416e-01  -1.0145931e+00  -6.2597971e-02   1.4832020e+00   7.1849379e-01   5.2265821e-01   4.6187803e+00   2.5466777e+00   3.5648409e+00   1.4580566e+00   3.9025000e+00   2.6919543e-01   1.4110997e+00   2.1051325e+00   7.9545410e-02  -9.0398318e-01  -2.0511867e+00  -3.6085427e+00   1.6589682e+00   1.8745202e+00  -4.6658291e-01  -8.8397263e-01   1.7703857e+00   3.7845419e+00   8.5067025e-01   1.8461189e+00  -5.1453668e-01  -2.4611524e-01   1.0477932e+00   3.2422684e-01  -2.1715882e+00  -1.3219174e+00  -4.8992442e+00  -8.0496660e+00  -1.7159067e+00  -5.4961899e+00   1.2032953e+00   2.9494386e+00  -1.1822318e+00  -6.1267337e+00   1.8314347e+00   1.4489680e+00  -7.4292310e-01  -6.9993149e-02   1.1396067e+00  -1.8361831e-01  -9.2212923e-02  -1.4541949e-01   9.9932338e-01   9.0179323e-01  -9.0087835e-01   1.9239020e-01  -3.0052081e-01   1.7432245e+00   3.6167617e-01  -3.1909960e-02   1.5778662e+00  -4.0083332e-01   5.7574870e+00  -1.6165541e+00   4.7588642e+00   1.0848908e+00  -4.6994801e-01  -1.1739467e+00  -1.7623014e+00  -2.1176100e+00  -1.8457839e+00   3.6504317e-01   1.6368222e+00   1.4609199e+00  -3.0587018e+00   7.3305702e-01  -7.1897976e-01   7.6153216e-01  -4.6029629e-01  -5.2154009e+00   1.2047238e-01  -3.2969059e+00  -6.1338394e-01  -7.3906543e-03   1.5295648e-01  -1.2249920e+00  -2.1353171e-01  -3.6398382e-01  -7.4515598e-02  -8.0365537e-01  -3.1288024e-02  -4.0190669e-01
   5.2924937e-01   1.1585554e-01   5.8159252e-01  -5.4101796e-01   1.5595406e-01   1.0542804e+00   6.9072601e-01   1.6064583e-01   5.3761238e+00   2.5808740e+00   4.4409805e+00   1.1005008e+00   4.2472093e+00  -2.2305902e-01   1.4838480e+00   2.3919545e+00  -3.4584079e-01  -1.3663909e+00  -2.3266498e+00  -3.4009253e+00   1.4512984e+00   1.1871179e+00   1.4614840e-01  -4.5763524e-01   1.8078097e+00   3.1256838e+00   8.1800889e-01   1.5770196e+00  -8.3881779e-01  -5.6286252e-01   1.1886042e+00   5.1774483e-02  -1.8706137e+00  -1.0286530e+00  -4.4404164e+00  -8.0272737e+00  -2.4202605e+00  -5.4115922e+00   1.1714517e+00   2.0286301e+00  -2.3944206e+00  -7.8354251e+00   1.7515384e+00   1.6659211e+00  -5.2594639e-01   3.9248805e-01   8.9879728e-01  -1.6863634e-01  -1.2005594e-01  -2.4474171e-01   8.3328478e-01   1.0014939e+00  -1.1114370e+00   1.2078491e-01   2.7470313e-01   1.1204542e+00   4.9530301e-01   2.7371160e-02   1.7621138e+00  -5.0007856e-01   5.7354644e+00  -9.9724933e-01   4.1714167e+00   7.3067060e-01  -4.1921325e-01  -8.7321275e-01  -1.3010533e+00  -2.1231183e+00  -1.2247622e+00   1.0480756e+00   1.3892005e+00   1.3613808e+00  -3.0254871e+00   4.4346292e-01  -1.1454101e+00   1.4795436e-01  -2.0415382e+00  -5.3862142e+00  -1.2394594e+00  -3.7003009e+00  -1.0651708e+00  -4.2276863e-01  -1.5900290e-01  -2.2059307e+00  -2.0798443e-01  -6.8502521e-01   8.6640895e-01  -1.1686847e+00  -1.9699075e-01  -8.4100602e-01
   4.3936070e-01   1.2116835e+00   1.1605869e+00  -5.1855962e-02   4.9832274e-01   6.0360456e-01   1.1719380e+00   3.6871681e-01   5.8986201e+00   2.4290185e+00   4.8688873e+00   5.7880586e-01   4.4959040e+00  -6.1814516e-01   1.2912095e+00   2.2211854e+00  -4.4943440e-01  -1.9764663e+00  -2.3695036e+00  -3.8872023e+00   9.0879399e-01   5.5817294e-01   7.9439025e-01   4.0983038e-02   1.6586187e+00   2.1043290e+00   3.9958175e-01   1.2156238e+00  -1.0186054e+00  -7.8984385e-01   1.2479793e+00   1.1900718e-02  -9.4632986e-01  -1.3664009e+00  -4.8604130e+00  -7.9602729e+00  -2.7086472e+00  -6.1552978e+00   1.2578343e+00   3.6666705e-01  -5.1683992e+00  -9.1653323e+00   1.8713845e+00   1.8708344e+00  -7.5931511e-01   1.0110286e+00   1.1016930e+00  -1.4920268e-02  -2.8618290e-01  -3.2057410e-02   8.2304226e-01   9.8446298e-01  -1.2285804e+00   5.8664102e-02   2.1514014e-01   1.1987171e-01   3.7695022e-01   7.4866689e-01   2.3134633e+00  -1.5916298e-01   6.0017037e+00  -1.3789307e-01   3.8504070e+00   5.0613336e-01   7.3896694e-01  -7.7164656e-01   7.7552779e-03  -1.2785282e+00  -4.6479153e-01   1.8210920e+00   1.7313587e+00   1.1047153e+00  -2.9049184e+00   3.9762086e-02  -1.7238757e+00   1.9864046e-01  -3.7831746e+00  -4.9764948e+00  -2.3651083e+00  -3.3812301e+00  -6.8636112e-01  -1.0978117e+00   2.5539874e-02  -3.0561145e+00  -2.2006083e-02  -1.0642038e+00   2.0484107e+00  -1.2378259e+00  -4.9575412e-01  -1.7555943e+00
  -4.3896432e-02   2.4404155e+00   1.7942175e+00   5.8389753e-01   1.3721060e+00   1.0789354e+00   1.4955415e+00  -4.7151717e-02   6.0682897e+00   2.6137672e+00   4.6224936e+00  -1.0215025e+00   4.2745517e+00  -2.5851230e+00   1.4068229e+00   2.5322853e+00  -8.2450240e-01  -2.2179887e+00  -3.3955191e+00  -4.3814075e+00   5.7526849e-01  -3.8946590e-01   1.8212478e+00   1.3143928e+00   3.1870809e+00   2.9553964e+00   5.8916181e-01   1.8708232e+00  -1.7774835e+00  -1.0756411e+00   1.8461518e+00   2.1963966e-02  -2.9973094e+00  -3.7377981e+00  -4.3362490e+00  -7.8893016e+00  -2.4733285e+00  -5.3646462e+00   1.7563565e+00   8.9977434e-01  -5.7141362e+00  -9.2624164e+00   3.4699687e+00   2.5153994e+00  -4.3765787e-01   1.9240707e+00   2.5310098e+00   6.9441278e-01  -4.8276066e-01  -1.6474999e-01   2.4962294e-01   1.4600302e-01  -1.3033560e+00  -3.5920408e-01  -1.0294254e+00  -7.8613516e-01   6.5272864e-02   1.1284548e+00   2.3828852e+00  -3.1625872e-01   6.0105470e+00   8.4292262e-01   1.7019273e+00  -3.3774176e-01   2.2956037e+00   1.5616503e+00   2.3907217e+00   2.5025521e+00  -1.8346651e+00   5.0141350e+00   1.2526802e+00  -9.4472847e-02  -4.1600438e+00  -1.0484068e+00  -1.5570873e+00   3.5296673e-01  -3.2451559e+00  -4.4515506e+00  -2.9818831e+00  -2.5801713e+00  -8.9326162e-01  -7.3772648e-01   1.1021005e+00  -2.3746783e+00   9.3692330e-01  -3.0777752e-01   3.3386228e+00   1.8483897e-01  -1.1092624e+00  -1.7918863e+00
  -1.3814508e-01   8.2230969e-01   1.1965161e+00   8.5726119e-01   1.4407879e+00   6.0257865e-01   9.2473820e-01  -1.1555261e+00   5.8642790e+00   2.4957174e+00   4.8298297e+00  -1.1999313e+00   3.8139308e+00  -2.6307389e+00   8.7851029e-01   2.3138365e+00  -1.4080081e+00  -2.2171090e+00  -2.6655931e+00  -3.0303204e+00   1.0643563e+00  -1.2978240e-01   1.5821327e+00   8.4847728e-01   2.2952610e+00   2.1467194e+00   7.3102094e-01   1.6116854e+00  -1.8914792e+00  -1.2384976e+00   2.2413343e+00  -2.9675812e-01  -2.2126345e+00  -2.1807586e+00  -3.9456012e+00  -6.3446768e+00  -2.6912313e+00  -4.0673024e+00   1.7420178e+00   8.2444116e-01  -3.8690582e+00  -9.9063591e+00   3.4825889e+00   2.5165866e+00  -5.9822638e-01   1.5799972e+00   2.5534756e+00   3.0398359e-01  -8.1206019e-01  -4.4089140e-01  -3.1268040e-02   2.7718638e-01  -6.4839617e-01  -1.7552839e-01  -1.5981172e-01  -1.4777296e+00  -3.9089371e-01   7.7352569e-01   1.6984727e+00  -6.0079543e-01   4.8777134e+00   1.3873670e+00   1.0379732e+00  -3.4164603e-01   9.2049163e-01   1.8590336e+00   1.2246584e+00   1.4547826e+00  -1.2076666e+00   4.9396363e+00   5.9500643e-01  -8.4797459e-01  -3.4547222e+00  -6.8312850e-01  -1.1106359e+00  -2.4580176e-01  -3.9953180e+00  -3.9513674e+00  -3.3709085e+00  -4.4346612e+00  -7.9305827e-01  -1.0430259e-01   1.0151169e+00  -2.8324936e+00   3.8628004e-01  -7.0497307e-01   4.2313877e+00   2.6416663e-02  -1.1146305e+00  -1.6208506e+00
  -3.4099514e-01   1.8553782e+00   1.6531879e+00   1.3759863e+00   1.6334582e+00   6.3938404e-01   1.6528071e+00  -7.7909335e-01   6.1706164e+00   2.6841102e+00   4.9768875e+00  -1.4138396e+00   4.0780536e+00  -3.2794417e+00   7.6525346e-01   2.5267258e+00  -9.7566766e-01  -2.3081469e+00  -2.0232991e+00  -2.8005350e+00   1.3061802e+00   3.6285501e-01   1.9861394e+00   1.2131370e+00   2.1539650e+00   2.0318726e+00   6.6905015e-01   1.5824412e+00  -1.4600980e+00  -7.3971694e-01   2.5769541e+00  -4.4419333e-01  -8.6511928e-01  -2.2352832e+00  -5.1225278e+00  -6.4225440e+00  -2.8025230e+00  -3.6326671e+00   1.6445388e+00  -3.9686205e-01  -4.6035759e+00  -8.8516450e+00   3.0363795e+00   2.0966568e+00  -1.1215721e+00   1.8413419e+00   2.0160119e+00  -1.1627016e-01  -9.8046731e-01  -6.0905137e-01   1.4180815e-01   5.1180365e-01  -6.2562663e-01  -6.4190857e-01  -9.9472640e-01  -3.0131080e+00  -4.9943156e-01   1.4488257e+00   1.6603229e+00   4.8942979e-02   4.4149419e+00   2.4085368e+00   6.4317501e-01  -1.2261693e-01   1.8943474e+00   1.7279162e+00   1.3543471e+00   1.3720622e+00  -1.4431772e+00   5.1881524e+00   6.4930603e-01  -7.4929564e-01  -2.8666567e+00  -6.9995958e-01  -9.1022140e-01  -5.5725523e-01  -4.7448055e+00  -2.3412471e+00  -2.9414451e+00  -4.4216005e+00   3.4117073e-01   3.8725234e-01   1.4695417e+00  -2.3842526e+00   4.2642058e-01  -8.4204988e-01   4.5541705e+00   1.3625815e-01  -1.5652286e+00  -2.3379940e+00
  -4.0232824e-01  -6.4810161e-01   9.4171960e-01   1.5922851e+00   1.6679692e+00   2.9452205e-01   2.0601882e-01  -1.9049977e+00   5.6890237e+00   2.2670281e+00   4.1153435e+00  -2.1678950e+00   2.7124979e+00  -3.0488088e+00   2.9324559e-01   2.0831365e+00  -2.1675464e+00  -3.9289792e+00  -1.7097008e+00  -1.5514006e+00   1.6264892e+00   6.3432645e-01   1.7010151e+00   9.9196422e-01   1.4729512e+00   1.2308958e+00   5.3077250e-01   1.6053755e+00  -1.6681459e+00  -1.5314540e+00   2.5808977e+00  -3.3292962e-01   2.0072789e-01  -1.1668165e+00  -2.1675964e+00  -2.6797870e+00  -2.8379895e+00  -1.0846351e+00   1.6400381e+00   1.0605414e+00  -4.2857506e+00  -8.0262699e+00   2.7800936e+00   2.4647893e+00  -4.5692716e-01   3.3977420e+00   7.9656513e-01  -4.5185633e-01  -9.1248287e-01  -8.1027634e-01  -2.8615750e-01   2.5160075e-01  -3.0034252e-01  -6.4509661e-01  -5.0059836e-01  -2.3569661e+00  -9.6358687e-01  -6.7975573e-01   3.6502784e-01  -1.5400719e+00   3.6452048e+00   2.3054544e+00  -1.1704019e+00  -1.3977341e+00   9.1971058e-01   1.5096569e+00   7.8355051e-01   1.5934989e+00  -7.4706642e-01   4.9745489e+00  -3.3695891e-01  -1.8986017e-01  -2.5888929e+00  -1.0897401e+00  -9.0023122e-01  -2.0995316e+00  -5.3762372e+00  -1.2676091e+00  -3.5793861e+00  -5.5536484e+00  -1.1328369e+00  -3.8970762e-01   1.8317184e+00  -3.6595738e+00  -2.2475203e-01  -3.3356253e-01   7.1713307e+00   1.3947986e+00  -8.3766455e-01  -1.4063403e+00
  -3.9444478e-01  -4.3842582e-01   6.1159215e-01   1.8454243e+00   1.2916654e+00  -6.4730338e-02  -1.1827670e-01  -1.4927728e+00   5.4044054e+00   1.7380499e+00   4.4309368e+00  -1.5836341e+00   2.5665290e+00  -2.9508853e+00  -6.4933429e-02   2.1919400e+00  -1.9536924e+00  -3.1774850e+00  -1.0491962e+00  -1.0493040e+00   1.7440137e+00   2.2748489e-01   2.0932801e+00   1.6742776e+00   1.2925722e+00   1.1873810e+00   8.7807234e-01   9.6274038e-01  -1.2953304e+00  -9.1115804e-01   2.4662307e+00  -9.7384097e-01   1.9564759e+00   1.1903571e+00  -1.6977658e+00  -1.5093533e+00  -2.9451055e+00  -3.4448283e-01   2.6693378e-01  -1.4922648e+00  -4.3570025e+00  -6.2997319e+00   1.9546742e+00   2.0142657e+00  -3.5729363e-01   3.3382193e+00  -4.9254457e-01  -7.9943800e-01  -4.7511218e-01  -1.3727535e+00  -4.8025324e-02   6.8592513e-01  -3.6116058e-03  -9.2811386e-01   5.9812966e-02  -3.1820492e+00  -9.2431164e-01  -1.0431068e+00  -6.3158262e-01  -1.3226909e+00   1.6562746e+00   2.3862017e+00  -1.5871237e+00  -1.3598275e+00  -2.4644779e-01  -5.6240430e-02  -1.0018221e+00  -1.0338622e+00   9.3048177e-02   2.2922753e+00  -1.1093100e+00  -3.5587692e-01  -1.5970747e+00  -5.3252446e-01  -1.2013378e+00  -2.5519972e+00  -5.7761562e+00  -1.1274578e+00  -3.2552098e+00  -4.7719784e+00  -5.1508890e-01  -1.2569420e-01   5.3403870e-01  -3.1092619e+00  -7.4450202e-01  -5.3907396e-01   5.3085937e+00   3.2178721e-01  -9.2333306e-01  -1.7316030e+00
  -7.2327701e-01  -1.3055405e+00  -4.3078811e-02   2.0789557e+00   7.5542129e-01  -4.4978596e-01  -4.4817532e-01  -1.2659644e+00   5.0338796e+00   1.9060259e+00   5.1820830e+00  -2.2127717e-01   2.8748485e+00  -2.0555215e+00  -2.2446868e-02   2.7796242e+00  -1.1849319e+00  -2.1029540e+00  -6.1761887e-01  -2.1717262e-01   2.2723245e+00  -2.7114096e-02   2.1887990e+00   2.2670313e+00   7.8397773e-01   9.5594634e-01   1.4523581e+00   3.1815620e-01  -4.7923572e-01   1.2097918e-01   2.0155551e+00  -1.9191212e+00   3.6463626e+00   4.0164746e+00  -1.3691965e+00   3.1369393e-01  -2.7923771e+00   9.9162611e-01  -1.2963246e+00  -4.1938888e+00  -3.0166399e+00  -3.8565150e+00   7.3865437e-01   1.2989418e+00  -9.2412128e-01   2.5713786e+00  -2.0250254e+00  -1.4012080e+00  -8.6294698e-02  -1.7930802e+00  -3.0652278e-02   1.0702253e+00   3.4569026e-01  -1.2846807e+00   4.7512247e-01  -4.4397255e+00  -1.0652698e+00  -1.4170076e+00  -1.6369672e+00  -1.1217185e+00  -5.9556869e-01   2.7791785e+00  -1.5297207e+00  -7.5989391e-01  -1.7954581e+00  -8.2226770e-01  -3.4153474e+00  -4.4924488e+00   3.8526410e-01  -1.0003204e+00  -1.8304923e+00  -3.9501504e-01  -4.5252472e-01   5.3179491e-01  -1.4839277e+00  -2.7807936e+00  -6.3619779e+00  -1.1089472e-01  -2.5596439e+00  -3.4429188e+00   4.0137154e-01   6.7216985e-01  -8.3233237e-01  -1.8686406e+00  -1.3926294e+00  -7.9494977e-01   2.6059926e+00  -1.3512931e+00  -8.7587986e-01  -1.6518940e+00
  -4.8469225e-01   2.6013765e+00   6.6470956e-01   2.5715207e+00   9.2359491e-01  -4.3039592e-01   4.7091830e-01   1.8318311e-04   5.0983178e+00   9.9799940e-01   6.0995067e+00  -1.1710525e+00   4.2141154e+00  -3.8456979e+00   8.2513635e-02   2.5717023e+00   8.0799729e-01  -8.8794904e-01  -2.3861381e-01  -8.7532680e-01   1.6809712e+00  -1.1304029e+00   3.0669080e+00   3.2635873e+00   1.6307591e+00   1.0079030e+00   1.5609910e+00  -1.6029345e-01   4.0022240e-01   4.6939322e-01   2.0029772e+00  -1.9219037e+00   4.5893111e+00   3.7073850e+00  -3.1669131e+00  -1.5149054e+00  -1.0761060e+00  -9.4650824e-01  -2.1725884e+00  -8.5761687e+00  -4.0610748e+00  -2.8226786e+00  -1.5643098e-02   4.4616635e-01  -1.6717932e+00   2.1006163e+00  -2.1053306e+00  -1.2850578e+00  -2.8857498e-01  -2.2719300e+00   3.6378970e-01   1.3139954e+00   1.6045419e-01  -1.9425245e+00   1.2210716e-01  -6.2618862e+00  -3.8869264e-01   1.4371108e+00  -8.7149109e-01   2.2179821e-01  -1.5062085e+00   3.4960419e+00   3.9502006e-01  -5.4275556e-01   4.5032703e-01  -1.6546824e+00  -3.0457228e+00  -4.9883748e+00   1.3803279e+00  -3.4025609e+00  -2.1862456e+00  -1.1984009e+00   1.9502926e-01   2.0441494e-02  -2.7801353e+00  -2.4364160e+00  -6.5791174e+00  -7.7514643e-01  -1.1870846e+00  -1.8844803e+00   2.5735864e+00   4.4568172e-01  -1.7380030e+00  -8.7500718e-01  -9.3744324e-01  -1.4538041e+00   1.3231090e-01  -2.7060290e+00  -1.3514474e+00  -3.7153165e+00
  -8.6984785e-01   3.5745498e+00   9.1993793e-01   2.8171676e+00   1.5022514e+00   2.1058431e-01   6.2798115e-01  -3.9160678e-01   5.3227570e+00   5.5544899e-01   5.6253236e+00  -2.2515313e+00   4.2889232e+00  -5.0398505e+00   3.0342265e-01   2.7676490e+00   8.2767396e-01  -6.9388885e-01  -2.1353843e-01  -7.4935820e-01   1.9731846e+00  -8.5526627e-01   3.4192054e+00   3.5824622e+00   2.2381226e+00   1.4867338e+00   1.8787044e+00   2.0622082e-01   5.7597633e-01   3.6220081e-01   2.2280206e+00  -1.3005683e+00   4.1236973e+00   2.6871474e+00  -3.0438942e+00  -1.3854769e+00   2.9673010e-01  -7.4948627e-01  -2.2575870e+00  -9.2341531e+00  -3.9344434e+00  -2.3717035e+00   2.5819317e-01   6.1748966e-01  -1.9103198e+00   1.9714710e+00  -1.6837256e+00  -1.1135130e+00  -5.4165299e-01  -2.5944865e+00   2.7488285e-01   9.5241693e-01   1.1018431e-01  -2.2155662e+00  -3.5999260e-01  -6.9735033e+00  -3.7929330e-01   1.9012777e+00  -1.2651525e+00  -7.9657305e-01  -2.1703069e+00   3.7615494e+00   7.4650217e-01  -1.1766215e+00   2.1108115e+00  -1.2355583e+00  -2.4072489e+00  -4.0462802e+00   1.1951448e+00  -4.1406910e+00  -2.9952489e+00  -1.6526065e+00   4.9691422e-01  -5.0375150e-01  -3.0498807e+00  -2.9254054e+00  -5.6677592e+00  -1.3961078e+00  -9.0774890e-01  -2.7035194e+00   2.8730389e+00   1.6372338e-01  -1.2591789e+00  -9.1755325e-01  -5.9791515e-01  -1.3336869e+00   1.2050669e+00  -2.2763239e+00  -1.2547587e+00  -4.2002434e+00
  -8.7435633e-01   1.2409000e+00   6.0765176e-01   3.2914832e+00   1.4109943e+00   3.5182013e-01  -1.5929419e-02  -1.2874174e+00   4.4197358e+00   7.6767426e-01   4.0872345e+00  -1.5273087e+00   2.3977947e+00  -3.9427720e+00   1.0807069e-01   3.0878501e+00   3.0164201e-01  -9.0430720e-01   3.7903972e-01   1.1266714e-01   2.6815812e+00   2.1777635e-01   3.4784986e+00   3.8344077e+00   1.9830153e+00   1.7713652e+00   2.0068468e+00   5.7877499e-01   1.2735155e-01  -4.4846251e-01   2.1834591e+00  -1.5216627e+00   4.4440047e+00   3.1131046e+00  -1.0194695e+00   7.2262219e-01   4.3748127e-01   1.3167670e+00  -2.2883295e+00  -7.4884898e+00  -2.1253068e+00  -7.6327321e-01   2.1130823e-01   8.3767592e-01  -1.2956925e+00   2.3544243e+00  -2.5235030e+00  -1.2971638e+00  -2.5972786e-01  -2.5208773e+00  -3.5118760e-01   4.8636834e-01   2.5922912e-01  -2.3453508e+00  -5.7824909e-01  -6.3022916e+00  -4.9595238e-01   2.2905165e-01  -1.9506493e+00  -1.2705461e+00  -2.6242950e+00   3.8130370e+00   7.6863652e-03  -1.3146978e+00   1.1786656e+00  -2.3926163e-01  -2.7323701e+00  -3.5160600e+00   1.2544769e+00  -4.2975578e+00  -3.5017541e+00  -1.4045386e+00   6.4219390e-01  -5.5242120e-01  -2.9712191e+00  -4.3936164e+00  -4.9485583e+00   4.2784948e-01  -8.3838093e-01  -4.0773986e+00   2.1432983e+00  -1.3381359e-01  -4.8682412e-01  -1.1394290e+00  -6.2044767e-01  -4.7933607e-01   3.0039756e+00  -1.2822696e+00  -3.8105061e-01  -2.9018068e+00
  -9.6070650e-01   1.3164042e+00   5.7309858e-01   3.4770273e+00   1.0393349e+00   3.1213877e-01   2.9383076e-01  -7.8334445e-01   3.8619854e+00   1.1918345e+00   4.2943064e+00  -1.6938360e-01   2.3611759e+00  -3.0596953e+00   3.8409222e-01   3.8162739e+00   1.5266566e+00   2.6040387e-01   6.8608267e-01   4.0699317e-01   3.1295744e+00   7.4738131e-01   3.6863081e+00   4.2686077e+00   1.7631565e+00   1.9433281e+00   2.2834410e+00   3.7913534e-01   7.2912185e-01   6.3646984e-03   1.9463705e+00  -1.9389383e+00   5.1407484e+00   3.7658578e+00  -1.4426964e+00   2.3983926e-01   8.4700227e-01   2.0506509e+00  -3.5807619e+00  -8.8404443e+00  -8.3811500e-01   1.6052266e+00  -7.8325898e-01   1.7464565e-01  -1.7747018e+00   1.5896634e+00  -3.5309691e+00  -1.6104562e+00   5.6986466e-03  -2.7333065e+00  -4.2614047e-01   5.5313553e-01   2.8918188e-01  -2.7366593e+00  -1.2248263e+00  -6.9813410e+00  -4.7606066e-01   3.8948587e-01  -1.9150481e+00  -2.6032405e-01  -3.3437610e+00   4.2109782e+00   9.0318424e-01  -3.3620947e-01   6.5176645e-01  -2.0378487e-01  -3.7400058e+00  -4.8659582e+00   8.7430508e-01  -6.3524674e+00  -3.6318043e+00  -1.0885532e+00   1.0816781e+00  -2.1228529e-01  -3.2963358e+00  -4.8483111e+00  -4.3692235e+00   1.4858528e+00   3.9701545e-01  -3.1182545e+00   3.2214838e+00   5.3892574e-01  -8.5265989e-01   3.7071615e-01  -5.5035893e-01  -2.4767812e-01   8.5016378e-01  -2.1287771e+00  -2.0665936e-01  -2.7586885e+00
  -1.0753155e+00   2.7382940e+00   6.6255973e-01   3.5017660e+00   1.0569043e+00   4.4867011e-01   4.2751979e-01  -2.7100855e-01   3.4499674e+00   5.5453394e-01   3.9880563e+00  -3.8615126e-01   2.4790106e+00  -3.6057934e+00   4.3834210e-01   3.7451560e+00   2.4941728e+00   1.0504773e+00   5.6212821e-01   2.8402071e-01   2.8751160e+00   3.8318964e-02   3.9587195e+00   4.8532284e+00   2.3487781e+00   2.1590001e+00   2.3410768e+00   9.2442848e-02   1.1435291e+00   2.9109982e-01   1.8957100e+00  -1.4943899e+00   5.0105097e+00   3.9998627e+00  -1.2668493e+00   3.1664083e-01   2.3944712e+00   1.5423144e+00  -4.2954421e+00  -1.0307925e+01  -7.6165030e-01   2.6391239e+00  -1.1215635e+00  -2.0715631e-01  -2.0961950e+00   1.1156167e+00  -3.5217888e+00  -1.3336344e+00  -4.3819490e-03  -3.2115695e+00  -4.3735664e-01   3.8131690e-01   2.5642368e-01  -2.9461833e+00  -1.2336786e+00  -7.2968639e+00  -4.2486043e-01   9.6988739e-01  -2.2437942e+00  -5.8893936e-01  -4.4033031e+00   3.9158729e+00   1.6063632e+00  -4.7277515e-01   1.2506098e+00  -7.4664997e-01  -3.8675395e+00  -4.7862088e+00   1.1114623e+00  -8.4987258e+00  -3.9928173e+00  -1.2962535e+00   1.5771306e+00  -4.4570236e-01  -4.0882266e+00  -4.6745194e+00  -3.6765537e+00   7.9436207e-01   1.3437448e+00  -2.2894856e+00   3.7074581e+00   3.0972350e-01  -1.4118251e+00   9.6116705e-01  -4.4516752e-01  -2.4408142e-01  -8.8259843e-01  -2.5627103e+00   9.1314209e-02  -3.2380269e+00
  -1.6673812e+00   3.7170381e+00   1.0333413e+00   3.4156086e+00   1.5507730e+00   1.0142228e+00   8.6154657e-01  -2.1696995e-01   3.5772685e+00   2.6549780e-01   3.0908736e+00  -1.1405849e+00   2.6806302e+00  -4.0868006e+00   7.4243804e-01   3.8030168e+00   2.7218736e+00   1.1440244e+00   2.7930785e-01   4.6791766e-01   2.9874128e+00   4.9462314e-01   3.8441210e+00   4.5891621e+00   2.4967055e+00   2.2343518e+00   2.3413353e+00   2.9721928e-01   1.5282023e+00   2.7959147e-01   2.1642645e+00  -1.6774657e-01   4.4431624e+00   2.7722154e+00  -2.1965334e+00  -3.3296559e-01   3.8195553e+00   1.0618160e+00  -3.8931570e+00  -1.0294991e+01  -1.3334034e+00   2.6133654e+00  -1.1008936e+00  -1.6951709e-01  -2.5937861e+00   7.7297174e-01  -3.0227296e+00  -1.1264557e+00  -3.1360110e-01  -3.4297733e+00  -2.6854138e-01   1.0624903e-01   2.0213704e-01  -2.7228452e+00  -1.6690294e+00  -7.3797154e+00  -8.8098850e-01   1.2207049e+00  -2.4432382e+00  -1.8581285e+00  -4.3916495e+00   3.7504175e+00   1.9145895e+00  -5.9934692e-01   2.7854729e+00  -8.4253393e-01  -3.1456570e+00  -3.5398101e+00   6.3906627e-01  -8.8669280e+00  -3.7891631e+00  -1.0147965e+00   2.0419375e+00  -9.8274257e-01  -4.1781485e+00  -4.7021508e+00  -2.4648194e+00  -8.8138220e-02   2.0378163e+00  -2.9339560e+00   3.7610011e+00   6.0764722e-02  -8.0685885e-01   7.2165232e-01  -1.1556120e-01   4.2456648e-03  -2.8160379e-01  -1.7842885e+00   3.7984420e-01  -3.4612468e+00
  -2.0030112e+00   3.9785906e+00   1.6267400e+00   3.6796694e+00   2.5728983e+00   2.7112387e+00   1.4632311e+00  -1.1130577e+00   4.0250169e+00   1.1580753e+00   2.3790100e+00  -1.4807261e+00   2.5741886e+00  -4.9325804e+00   1.9026280e+00   5.3086901e+00   2.3375911e+00   1.3227717e+00  -6.4009485e-01   3.4651996e-01   3.7440297e+00   1.3775727e+00   4.3994306e+00   5.3785241e+00   4.2415232e+00   4.2689241e+00   3.3160645e+00   2.0835292e+00   7.8213798e-01  -4.6867181e-01   2.7157713e+00   6.1977913e-01   8.2556318e-01  -9.6093955e-01  -2.6698655e+00  -2.3402310e+00   5.1357257e+00   2.0537655e+00  -2.9540983e+00  -7.9440336e+00   5.9954633e-01   2.6229645e+00   7.7534592e-01   8.6184403e-01  -1.8510004e+00   5.2956907e-01  -1.3529603e+00  -4.7691188e-01  -3.0852919e-01  -3.2677569e+00  -6.5127174e-01  -1.0296323e+00  -1.4655938e-02  -2.5067245e+00  -3.1615692e+00  -7.3626540e+00  -9.5674981e-01   1.5171978e+00  -2.1753576e+00  -2.6920812e+00  -3.5329188e+00   4.2502563e+00   1.7764693e+00  -7.9698275e-01   4.5556734e+00   2.4842969e+00  -1.1681175e+00  -1.1092465e-01  -1.9622465e+00  -6.6675118e+00  -3.8962853e+00  -1.6029832e+00   1.0647494e+00  -2.1291180e+00  -3.9078255e+00  -5.1899377e+00   3.6700348e-01   3.1735224e-01   1.9357020e+00  -4.3975718e+00   3.0942829e+00   1.5635112e-01   8.8359124e-01   2.1284436e+00   1.3080975e+00   1.5026473e+00   2.0373305e+00  -9.4066428e-02   6.2033561e-01  -2.4607377e+00
  -2.0670073e+00   3.9420231e+00   1.7226136e+00   3.6810428e+00   2.0826490e+00   1.7708188e+00   2.0481428e+00  -2.4254280e-01   2.3923684e+00   9.3315663e-01   1.8867636e+00   5.4476184e-01   1.5998139e+00  -2.2963927e+00   1.5675574e+00   4.8935787e+00   3.6635315e+00   2.6733558e+00  -5.0277644e-01  -1.2908072e-01   3.0362882e+00   6.6505987e-01   4.6120147e+00   5.9687570e+00   3.8492310e+00   3.1157792e+00   2.6729412e+00   9.1156100e-01   7.4643913e-01  -9.2072370e-01   2.2086592e+00   2.8935305e-01   1.0656474e+00  -8.8794165e-02  -2.0322106e+00  -9.5264881e-01   6.0749516e+00   1.3813672e+00  -4.0612923e+00  -8.5119634e+00   1.2324302e+00   3.4134838e+00   5.1224484e-01   6.8143913e-01  -2.3560777e+00  -6.9032749e-01  -7.9285268e-01   1.1798960e-01  -5.3510279e-02  -2.9038895e+00  -1.1125887e+00  -1.2831626e+00   2.7419513e-01  -2.3089950e+00  -2.9326712e+00  -7.0274173e+00  -1.3842214e+00   1.7187738e+00  -1.5314484e+00  -1.6371699e+00  -3.8901125e+00   4.2646825e+00   3.1742712e+00   2.9724334e-01   3.4379902e+00   3.0214365e+00  -9.2222918e-01   1.2252849e-01  -1.2912425e+00  -8.7648846e+00  -3.4138905e+00  -1.9917378e+00   1.1190144e+00  -1.8629371e+00  -4.8658256e+00  -4.7469901e+00   7.7984001e-02   1.6932887e-01   2.4016080e+00  -3.2199295e+00   4.3340847e+00  -1.0664810e-01   8.5341106e-01   2.8747765e+00   1.6072970e+00   1.5865759e+00  -7.4859101e-01  -1.1100681e+00   1.1957178e+00  -2.1757229e+00
  -1.2398827e+00   4.7616274e+00   1.7677575e+00   3.3994457e+00   1.6325030e+00   1.9686488e+00   2.3492215e+00  -2.4299605e-01   2.1117679e+00   1.0388008e+00   2.1660063e+00   7.4958210e-01   1.8190352e+00  -3.3656567e+00   1.7097740e+00   5.3704201e+00   4.8392617e+00   3.3439520e+00  -1.4757411e-01  -2.0479944e-02   3.0890726e+00   1.1539549e+00   4.4557219e+00   5.7177839e+00   3.9112102e+00   3.7322115e+00   2.7543904e+00   1.1107985e+00   1.2242211e+00  -4.0958165e-01   2.5403005e+00   4.6991045e-01   1.0203931e+00  -1.4770167e-01  -2.6559088e+00  -3.7392915e+00   5.8918207e+00   1.3157917e+00  -4.5452680e+00  -8.3436737e+00   2.6102465e+00   3.5202332e+00  -3.3189564e-01  -3.3751231e-01  -2.3976769e+00  -1.4711130e+00  -1.6495609e+00  -1.0380845e-01  -1.7894446e-01  -3.1710951e+00  -1.0344822e+00  -1.1795515e+00  -2.4161330e-01  -2.6480849e+00  -3.1461010e+00  -6.8595642e+00  -6.4043072e-01   2.4382843e+00  -1.1335994e+00  -6.6137257e-01  -3.8301946e+00   3.4947695e+00   4.2611852e+00   8.5714781e-01   3.2169598e+00   2.8004441e+00  -1.3870068e+00   1.2164164e-01  -1.5652962e+00  -9.6634129e+00  -3.1467803e+00  -1.3623382e+00   1.6676771e+00  -1.6276134e+00  -4.8943360e+00  -5.0511119e+00   5.7690018e-01   1.3350951e+00   3.4549545e+00  -3.4030029e+00   4.4235465e+00   4.2262073e-01   5.8848385e-01   3.7517140e+00   1.4272877e+00   1.4648225e+00  -2.1123405e+00  -1.5383341e+00   1.3206520e+00  -2.5866112e+00
  -1.0077533e+00   3.2866009e+00   1.7563128e+00   3.2504646e+00   1.3671725e+00   2.3330162e+00   2.3874947e+00  -5.6048166e-01   2.2994694e+00   1.6803019e+00   1.6223805e+00   1.7677048e+00   1.7081799e+00  -2.2090408e+00   2.2536472e+00   6.2371926e+00   4.7837860e+00   2.7556487e+00  -1.6935171e-01   2.4933052e-01   3.4338198e+00   1.9558921e+00   4.1117050e+00   5.5731324e+00   3.5082406e+00   3.8041461e+00   2.9754879e+00   1.5373931e+00   1.4182594e+00  -5.8188653e-01   2.3210358e+00   7.6647811e-01   1.4587809e+00  -6.0069713e-02  -2.8409961e+00  -4.0406886e+00   5.4916930e+00   1.7725561e+00  -3.7913819e+00  -7.2008687e+00   2.4239529e+00   3.2119047e+00  -8.6346946e-01  -4.5197766e-01  -1.8321366e+00  -1.3604456e+00  -2.9849258e+00  -3.9173379e-01   2.4386864e-01  -2.5150050e+00  -7.6595918e-01  -1.1501332e+00  -7.2206494e-01  -2.2125213e+00  -2.7957816e+00  -5.8534398e+00  -4.1067000e-01   1.5294549e+00  -1.0777868e+00  -1.3603902e+00  -3.2281619e+00   2.8600527e+00   4.2787066e+00   1.2620605e+00   3.0163947e+00   2.9045017e+00  -1.5258966e+00  -2.2759737e-01  -1.5902120e+00  -9.8985093e+00  -2.2098732e+00   1.3162558e-01   2.5023581e+00  -1.2231259e+00  -4.9039315e+00  -5.6179297e+00   1.5037978e-01   3.1436214e+00   3.1634821e+00  -4.0747321e+00   3.3131940e+00  -3.5444562e-01   9.6225234e-01   3.2813941e+00   1.2692055e+00   1.9937367e+00  -9.5854847e-01  -1.1454179e+00   2.0919115e+00  -1.7741263e+00
  -9.7127025e-01   1.8503185e+00   1.3045503e+00   2.6041347e+00   9.5798859e-01   2.0760096e+00   1.8972672e+00  -8.1935137e-01   1.2639260e+00   1.4712540e+00   3.9706944e-01   2.3243140e+00   5.3575664e-01  -1.4061921e+00   1.8102249e+00   5.9043841e+00   4.3943636e+00   2.5357820e+00  -4.2596730e-01   5.1689973e-01   3.1110186e+00   1.8342552e+00   3.4746112e+00   5.1942682e+00   3.1194155e+00   3.5673052e+00   2.6336522e+00   1.3216775e+00   1.2138018e+00  -3.9539905e-01   2.4792084e+00   1.2985707e+00   1.1467524e+00   8.2419760e-01  -1.3529812e+00  -2.8016205e+00   5.1687114e+00   2.5810727e+00  -3.7692450e+00  -5.0408670e+00   3.0323035e+00   2.9946538e+00  -8.1100858e-01  -5.7038853e-01  -1.5023761e+00  -1.4229876e+00  -3.1069233e+00  -1.7285755e-01   3.4925567e-01  -2.5011833e+00  -8.9130415e-01  -1.3808982e+00  -6.1565831e-01  -1.7646187e+00  -2.2664553e+00  -4.4093139e+00  -9.7924718e-01  -6.3758526e-02  -1.8360551e+00  -2.2068740e+00  -3.5188238e+00   1.5233499e+00   3.0834784e+00   1.1412536e+00   1.3367464e+00   2.5009725e+00  -1.9432132e+00   5.4937472e-01  -1.8790002e+00  -1.0040192e+01  -1.7017249e+00   7.8199381e-01   2.7379587e+00  -8.1948044e-01  -4.5081915e+00  -5.3001455e+00   5.8028780e-01   3.8198339e+00   3.0889242e+00  -3.9629053e+00   2.1114258e+00  -2.5109864e-01   1.0696398e+00   3.2098243e+00   8.3380562e-01   2.4753577e+00  -1.5380364e+00  -4.4513977e-01   2.6509690e+00  -7.6628637e-01
  -9.8878163e-01   1.3606928e+00   1.1448333e+00   2.0547679e+00   7.3669342e-01   2.1191166e+00   2.0498715e+00  -7.7461241e-01   8.7339340e-01   1.6328313e+00   2.7396556e-01   2.8562322e+00   7.5125825e-01  -8.9789947e-01   1.9471831e+00   6.0446191e+00   4.6802247e+00   2.3867819e+00  -8.7877812e-01   4.8154296e-01   2.7925335e+00   1.5233153e+00   3.0061181e+00   5.1389286e+00   3.0761941e+00   3.4405510e+00   2.6262740e+00   1.2929008e+00   1.4920180e+00   6.0397985e-02   2.5019146e+00   1.7179966e+00   6.1115074e-01   8.9554005e-01  -1.3189216e+00  -2.3970681e+00   5.2112809e+00   2.7970989e+00  -3.5223013e+00  -4.1767502e+00   3.2152582e+00   2.6946687e+00  -7.2505536e-01  -7.2583599e-01  -1.4767079e+00  -1.8088137e+00  -3.0283886e+00  -8.8814033e-03   4.3335722e-01  -2.2772047e+00  -7.2930835e-01  -1.5318138e+00  -7.0083422e-01  -1.3367309e+00  -2.0002665e+00  -3.8619412e+00  -1.3133202e+00  -4.3038942e-01  -2.0218813e+00  -2.8304335e+00  -3.5696802e+00   6.8772986e-01   2.8104227e+00   1.3315454e+00   8.3745365e-01   2.6819075e+00  -1.9405565e+00   1.0201754e+00  -2.6253265e+00  -1.0364344e+01  -9.3844196e-01   1.3409441e+00   3.1231115e+00  -4.5492259e-01  -4.3346082e+00  -4.5649650e+00   5.0902607e-01   4.6526727e+00   3.0741339e+00  -3.3172161e+00   1.5564440e+00  -1.6414243e-01   1.1933463e+00   3.8592902e+00   6.5731372e-01   2.7925137e+00  -2.3435117e+00  -3.5291649e-01   2.8771982e+00  -3.0976069e-01
  -8.9717625e-01   2.1833695e+00   1.5044456e+00   1.7016531e+00   8.1467943e-01   1.9301623e+00   2.5422205e+00  -8.5874771e-01   3.3648538e-01   1.1464087e+00  -3.8019486e-01   2.7258569e+00   4.4794786e-01  -7.2692536e-01   1.8413212e+00   5.5203122e+00   4.6164770e+00   2.3596727e+00  -1.4030034e+00  -3.9413723e-01   1.8000461e+00   7.5248705e-01   3.0295148e+00   5.2111092e+00   3.4671161e+00   3.0437608e+00   2.1988281e+00   1.1021956e+00   1.0814644e+00  -4.8884566e-01   2.5346558e+00   2.0877215e+00  -5.2000894e-01  -3.8740196e-01  -8.1549639e-01  -2.5791219e+00   5.2943206e+00   1.8070307e+00  -2.9488645e+00  -3.1265051e+00   2.6846907e+00   7.5142470e-01  -1.5083902e-01  -5.6997455e-01  -1.3130990e+00  -2.0638125e+00  -1.8012091e+00   7.8713573e-01   2.5102957e-01  -1.6937332e+00  -7.9969649e-01  -1.8587693e+00  -9.8723066e-01  -1.0193539e+00  -1.7340383e+00  -3.0552399e+00  -1.2319293e+00   5.7886866e-02  -1.1047924e+00  -2.8321764e+00  -2.7388412e+00   1.0286435e-01   3.0197013e+00   1.1531860e+00   1.5034812e+00   3.4427059e+00  -7.9338659e-02   3.1935140e+00  -2.3495320e+00  -9.4122722e+00  -3.1120431e-01   1.1014387e+00   2.6021638e+00  -6.6523404e-01  -4.6485604e+00  -3.9164003e+00   1.9740625e-01   4.1813833e+00   2.2429601e+00  -2.9073226e+00   1.2936147e+00  -7.9456225e-01   1.9427707e+00   3.4273555e+00   1.2100700e+00   2.8822307e+00  -2.1499375e+00  -4.6744112e-02   2.9464051e+00  -4.9143720e-01
  -8.8803710e-01   2.7492431e+00   1.8930187e+00   1.3307364e+00   1.1493239e+00   2.9167569e+00   3.5360838e+00  -1.3214340e+00   1.4347738e+00   1.9807320e+00   4.8103617e-01   2.7068068e+00   2.1344722e+00  -1.5303515e+00   2.8699635e+00   6.6987317e+00   4.5196397e+00   2.3357569e+00  -1.8686774e+00  -5.8531832e-01   2.0480626e+00   1.4246969e+00   2.8103222e+00   4.9478482e+00   3.8663058e+00   3.8642049e+00   3.0031796e+00   2.1085732e+00   1.3874228e+00   2.7164190e-02   2.8479073e+00   2.5012395e+00  -1.7983334e+00  -2.2979468e+00  -3.2449070e+00  -5.5596342e+00   4.6442448e+00   1.4544720e+00  -1.8173383e+00  -2.8101811e+00   2.9011541e+00  -1.1445998e+00   3.1082094e-01  -5.6676312e-01  -1.2617034e+00  -2.8969405e+00  -1.3209586e+00   7.2431592e-01   9.8699406e-02  -1.0956142e+00  -1.3929630e-01  -1.8175636e+00  -1.5554656e+00  -6.5000383e-01  -2.0376295e+00  -3.5210040e+00  -8.8421643e-01   1.1609376e+00  -3.3843477e-01  -3.0302132e+00  -1.7370618e+00   2.7154154e-02   3.4839338e+00   1.6415385e+00   2.8810462e+00   4.7224949e+00   6.9788413e-01   3.4909700e+00  -3.9367214e+00  -8.0796225e+00   6.4864851e-01   1.4628790e+00   2.8722108e+00  -3.4315454e-01  -3.9193635e+00  -3.2964762e+00   4.7606389e-01   5.2045460e+00   1.5722799e+00  -3.4428236e+00   1.0689364e+00  -3.8074989e-01   2.6154871e+00   4.1619463e+00   1.6599971e+00   2.9846197e+00  -1.1718887e+00  -6.3310170e-02   2.3924658e+00  -7.5146535e-01
  -2.9003398e-01   3.0892115e+00   2.0893682e+00   1.0466917e+00   5.7045263e-01   2.4701933e+00   4.2241374e+00  -8.7180150e-01   1.4945438e+00   2.3527539e+00   1.4843208e+00   3.3092024e+00   3.2741734e+00  -1.5107099e+00   2.9396707e+00   6.9007903e+00   5.2133624e+00   2.2861360e+00  -1.6648310e+00  -6.2529647e-01   1.4180137e+00   1.7530517e+00   2.4949528e+00   4.2756970e+00   2.9523589e+00   3.1058932e+00   2.8201506e+00   1.8190151e+00   2.0166868e+00   5.5347988e-01   2.9759461e+00   2.4602869e+00  -4.6667169e-01  -1.8947760e+00  -4.6145613e+00  -7.8299870e+00   2.9440674e+00   2.3205280e-01  -1.6113087e+00  -3.8126381e+00   2.0591868e+00  -3.1990964e+00  -8.3016521e-01  -1.5463830e+00  -1.5573961e+00  -3.4965932e+00  -2.2856662e+00   2.9401664e-01  -1.6780619e-01  -8.0424897e-01   3.6188563e-01  -1.2867341e+00  -2.2628877e+00  -7.4811665e-01  -1.7837738e+00  -3.6885850e+00  -4.3103117e-01   2.0002546e+00   8.1274070e-01  -1.5524854e+00  -7.4400707e-01  -3.5352953e-01   4.2612117e+00   2.5451949e+00   2.8041610e+00   4.4378074e+00   5.6736711e-01   3.0154564e+00  -3.7757774e+00  -7.9001663e+00   2.0507054e+00   2.6441472e+00   3.6538724e+00   1.0630711e-01  -3.4978283e+00  -2.9709985e+00  -6.6198945e-01   6.9468502e+00   1.3308737e+00  -3.2675416e+00   1.1420541e+00  -7.6635872e-02   2.2153292e+00   4.0931605e+00   1.3670692e+00   2.4136106e+00  -2.0506505e+00  -1.0915111e+00   1.7419830e+00  -1.5459730e+00
  -6.3372385e-02   7.9875144e-01   1.4243603e+00   4.3351437e-01  -8.0929832e-03   1.9373429e+00   3.8346202e+00  -1.2163896e+00   7.6591893e-01   2.4102191e+00   1.1678644e+00   4.3451402e+00   2.6638489e+00  -5.3580715e-02   2.4378326e+00   6.5171791e+00   4.3179010e+00   1.5741379e+00  -1.1928510e+00  -3.4269398e-02   1.2781427e+00   2.1435367e+00   1.6020088e+00   3.5458270e+00   1.8960372e+00   2.3757089e+00   2.6023902e+00   1.5923660e+00   1.9214359e+00   7.8322127e-01   2.9921883e+00   2.3051887e+00   2.8840662e-01  -5.0042949e-01  -3.7084932e+00  -6.2329211e+00   1.1990472e+00   1.2889490e+00  -1.3877405e+00  -2.0542868e+00   2.7061281e+00  -3.9847468e+00  -9.9492602e-01  -1.5384342e+00  -1.0047483e+00  -3.4503951e+00  -2.8358349e+00   5.7168488e-02   6.7553680e-03  -3.0214172e-01   6.3515881e-01  -8.8025526e-01  -2.0896720e+00  -2.2162772e-01  -9.0285803e-01  -2.6658927e+00  -8.5390124e-01   5.0580565e-01   2.8652922e-01  -1.6687674e+00  -8.0040290e-01  -1.2489951e+00   3.1825070e+00   2.7329935e+00   6.5724498e-01   4.0326576e+00  -5.2512054e-01   2.0596065e+00  -4.0430298e+00  -7.7725532e+00   2.8022086e+00   3.4313206e+00   4.1691333e+00   1.1002824e+00  -2.4864335e+00  -2.6427425e+00  -1.1789579e+00   8.8361351e+00   3.4333011e-01  -3.6873504e+00   1.7203298e-01   2.0782092e-01   2.2616769e+00   3.9257858e+00   6.4675282e-01   2.5409970e+00  -1.9175297e+00  -9.8065054e-01   1.7655407e+00  -6.2189754e-01
   5.0905791e-03  -8.4747761e-01   8.5602239e-01  -9.9086683e-02  -6.0474767e-01   1.3006692e+00   3.2112309e+00  -1.5541691e+00   7.4893456e-02   2.1584924e+00   7.8382924e-01   4.5868124e+00   2.3615208e+00   9.4352687e-01   2.0494532e+00   5.9338867e+00   3.7261731e+00   7.2019762e-01  -1.3804794e+00   1.0503726e-01   6.5968197e-01   1.6941184e+00   9.2453782e-01   3.1168688e+00   1.1670502e+00   1.4794673e+00   2.2836272e+00   1.1477168e+00   2.1213426e+00   9.6524320e-01   2.6566726e+00   1.9765809e+00   1.2060723e+00   5.5907923e-01  -2.1328824e+00  -3.9042613e+00  -2.0966186e-01   1.8513953e+00  -9.5853202e-01  -1.1733698e+00   2.4291667e+00  -4.6495221e+00  -1.5921986e+00  -1.8930928e+00  -7.2029683e-01  -2.9261385e+00  -3.6779596e+00  -1.0085002e-01   1.0593519e-01   2.3197424e-01   8.4400197e-01  -6.2775814e-01  -2.2772665e+00  -1.1959868e-01   1.4523874e-02  -1.5927264e+00  -8.2348660e-01  -7.2441212e-01   1.5224746e-01  -2.1896273e+00  -6.9037609e-01  -2.2778001e+00   2.0798910e+00   2.4188135e+00  -3.8488611e-01   3.4948908e+00  -8.1832394e-01   1.5578308e+00  -3.4108085e+00  -7.4148470e+00   3.2514366e+00   4.3456908e+00   4.3442103e+00   1.8652336e+00  -2.0435988e+00  -2.1484451e+00  -2.5191615e+00   9.9501531e+00  -5.7327489e-01  -2.5651678e+00  -9.4083909e-01  -4.7027872e-02   2.2243041e+00   3.0996576e+00   7.9818004e-02   2.5243828e+00  -1.9072587e+00  -1.0503044e+00   1.7518961e+00  -1.9160293e-01
  -2.1346442e-01  -1.0013741e+00   7.9025910e-01  -4.8277862e-01  -5.7654955e-01   6.0757437e-01   2.9922983e+00  -1.8383703e+00  -6.0585216e-02   1.6518474e+00   8.1464095e-01   4.4579637e+00   2.3151458e+00   1.7445592e+00   2.0415573e+00   5.2801710e+00   2.4664806e+00  -2.4762768e-01  -2.2264848e+00  -6.0411924e-01  -4.2177320e-01   9.0520962e-01   9.5888686e-01   2.9199119e+00   1.0647230e+00   2.4076931e-01   1.8026672e+00   7.6948510e-01   1.5287897e+00   1.7541360e-01   2.1936387e+00   1.8876104e+00   5.6091851e-01  -4.4842014e-01   3.1289680e-01  -2.6719520e+00  -1.4032317e+00   1.5270702e+00  -1.0923441e+00  -6.8949108e-01   9.4812048e-01  -7.3568075e+00  -1.4890345e+00  -1.2686650e+00  -3.2232038e-01  -2.3261291e+00  -3.0067257e+00   5.4015151e-01  -9.4577752e-02   8.9823329e-01   6.8266830e-01  -6.4546605e-01  -2.7454289e+00  -1.4274911e-01   4.1552199e-01  -8.5462479e-01  -7.1437282e-01  -1.1407247e+00   1.0588576e+00  -2.1790059e+00   4.4177312e-01  -2.4758450e+00   1.9099459e+00   1.4742880e+00   2.1873023e-02   4.0506679e+00   8.2298111e-01   2.7306935e+00  -2.9324368e+00  -6.3634171e+00   3.2653986e+00   4.6018099e+00   3.2401062e+00   1.4594668e+00  -2.3009848e+00  -2.1792716e+00  -3.3228243e+00   9.0780675e+00  -3.0473648e+00  -1.8621441e+00  -1.9642691e+00  -1.0449069e+00   2.4771281e+00   1.6863394e+00   4.7874165e-01   2.4302012e+00  -7.4330128e-01  -1.2500152e+00   1.4293464e+00  -2.6150274e-01
   8.1091616e-02  -1.7217734e+00   4.9689004e-01  -8.0707375e-01  -7.4403325e-01   1.2546011e-01   2.3138799e+00  -2.3180986e+00  -1.3633512e+00   7.8322556e-01  -2.5829163e-01   3.4480739e+00   1.0570159e+00   1.4887047e+00   1.1303428e+00   4.0095130e+00   1.5126826e+00  -9.4096799e-01  -2.2977216e+00  -9.0398443e-01  -1.3925724e+00   1.5386621e-01   7.4632249e-01   2.9027364e+00   1.2506665e+00  -7.1286115e-02   1.2093460e+00   6.3383044e-01   9.1346253e-01  -1.9718981e-01   2.3152764e+00   1.6934590e+00   2.6815894e-01  -7.8552535e-01   2.8091116e+00  -4.1728361e-01  -2.3858616e+00   1.8603321e+00  -6.6001588e-01   1.1188624e+00   1.3054775e+00  -7.9800772e+00  -8.0042007e-01  -1.1375471e+00   2.4030399e-01  -1.4838683e+00  -2.3111790e+00   9.6500356e-01  -2.9185120e-01   1.1863358e+00   4.4211901e-01  -9.6871921e-01  -2.7392622e+00  -3.8866109e-01   6.5448782e-01   2.6009881e-01  -6.7066922e-01  -1.9177091e+00   9.8526864e-01  -2.3271709e+00   6.8571753e-01  -3.3555685e+00   4.7704319e-01   4.6089915e-01  -3.6826292e-01   4.5782590e+00   1.7238233e+00   4.8315677e+00  -2.7324979e+00  -4.5089137e+00   3.1456956e+00   4.1877907e+00   2.3694351e+00   1.4446608e+00  -1.6285889e+00  -1.3281757e+00  -3.2279440e+00   9.7486476e+00  -4.0342296e+00  -1.0797045e+00  -2.8989688e+00  -1.1913593e+00   3.0289667e+00   1.1065748e+00   4.8738925e-01   2.6527440e+00  -1.3413791e-01  -4.9282636e-01   1.0585852e+00  -4.3480814e-02
  -1.2664511e-01  -3.4406864e+00  -1.1934953e-01  -1.1495721e+00  -1.2247007e+00  -4.9223366e-01   1.8066542e+00  -2.5610455e+00  -2.1193228e+00   6.9561632e-01  -6.6378596e-01   3.9127686e+00   5.9890017e-01   2.4371403e+00   4.4643814e-01   3.2774542e+00   6.4792150e-01  -1.5150882e+00  -2.0189823e+00  -8.0452961e-01  -1.7323742e+00   3.2543263e-02   9.4053534e-02   2.4977675e+00   3.1271330e-01  -8.8392765e-01   8.3927966e-01   2.8503572e-01   9.3135513e-01   4.7997233e-01   1.9277977e+00   1.0991777e+00   1.1655946e+00   3.2681582e-01   3.9993456e+00   2.1555890e+00  -4.0916673e+00   2.3936874e+00  -6.8588379e-01   1.2143980e+00   1.0334190e+00  -8.2491165e+00  -9.5716307e-01  -1.2228462e+00   1.4304407e-01  -1.3223038e+00  -2.4494490e+00   8.0193647e-01  -3.9211132e-01   1.7113457e+00   4.8381597e-01  -6.7028961e-01  -2.6191109e+00  -5.1068525e-01   9.8298932e-01   4.3546256e-01  -9.1311015e-01  -2.9396598e+00   5.3034147e-01  -2.2505089e+00   3.0934838e-01  -3.8648406e+00  -6.8069741e-01   3.3139584e-01  -1.4216343e+00   4.3704913e+00   1.1345514e+00   4.0663944e+00  -2.7364590e+00  -3.9760029e+00   3.5739431e+00   4.3354505e+00   2.5565342e+00   2.5092112e+00  -7.2376701e-01  -2.1705240e-01  -3.8524071e+00   1.1630871e+01  -5.1858106e+00   1.1559010e-01  -3.4234194e+00  -7.9770081e-01   2.8897794e+00   7.8646474e-01  -1.5133358e-01   2.3522523e+00   1.4690234e-02  -8.1493917e-01   6.2043979e-01   2.5767114e-01
[truncated: 1,027,434 more chars]
