# Supplementary material for: Autistic traits and individual brain differences: functional network efficiency reflects attentional and social impairments, structural nodal efficiencies index systemising and theory-of-mind skills
Source: Mol Autism. 2021 Jan 21;12:3. doi: 10.1186/s13229-020-00377-8 (PMC7818759; doi:10.1186/s13229-020-00377-8)
Supplement: Supplementary file 7 — Additional file 7. Nuisance regressors. Nuisance regressor time series for each subject, as floating-point values in ASCII text format. [file 13229_2020_377_MOESM7_ESM.zip › Paul_Arora_et_al_data/Physiological/BBC/NuisancesRegdour_rsfMRI_aal90_TimeSeries/NuisancesRegdOut_aal90_subj08.txt]

   7.2042681e-01   8.8933416e-01   7.2106585e-01  -2.1532022e+00   1.6295767e+00  -1.8598494e+00   1.3435871e+00  -1.4267576e+00   1.8106495e+00  -3.0916924e+00   4.5336995e+00   2.1998301e+00   3.0490933e+00   2.4897595e-01   3.2788763e+00  -3.9844198e-01   2.8657209e-01   1.4062148e+00   1.0353717e+00   6.0468476e-02   5.5880772e+00   2.3333223e+00  -2.4185629e+00  -3.2637472e+00   6.4182482e-01  -1.6634846e+00   3.1679361e+00   8.8313522e-01   4.6647242e+00   2.5747292e+00  -1.4726060e-01  -1.1917379e+00  -6.4477103e-02   4.0713708e-01  -2.0983901e-01  -1.5443603e+00   1.9636636e+00   3.8032428e+00   2.6114302e-01   1.9677045e+00   3.7425760e+00   7.1678665e+00  -6.1980682e+00  -5.0537398e+00  -5.3583150e+00  -7.1271156e+00  -5.6072138e+00   8.2110136e-01  -6.9836250e-01  -1.6353710e+00  -3.8042386e+00  -1.4059439e+00  -3.4437851e+00  -4.6721157e+00  -2.2866165e+00  -1.6482513e+00  -1.7782262e+00  -9.6632962e-02   3.2429157e+00  -2.2584466e-01   1.1301119e+00   1.3413386e+00   3.3544817e+00   2.1640618e+00  -1.9574483e+00  -1.0083850e+00  -4.2956702e-01  -1.9972954e+00  -1.0865319e+00  -6.7316296e-01  -8.8492345e-01  -9.3170329e-01   4.5087685e-01  -3.2544217e-01  -2.7891969e+00  -8.0361533e-01  -3.4600613e-02   2.6253464e+00  -3.7334751e-01   2.7986275e+00   2.8850403e+00   2.8129248e+00   6.6771228e+00   2.5052364e+00   1.6973319e+00  -6.4173640e-02   4.9428076e+00  -7.6311300e-01   8.1336133e-01   2.1321729e-01
   1.1604498e+00   1.4633698e+00   3.3182281e-01  -2.1697884e+00   2.3821814e+00  -1.0111973e+00   1.2921656e+00  -1.4046125e+00   1.8068305e+00  -2.9832779e+00   4.0782002e+00   1.5212015e+00   2.8060396e+00  -2.6042259e-01   3.3655891e+00  -7.7455371e-01   6.1385218e-01   1.0883763e+00   6.3797951e-01  -9.1538318e-02   7.3260345e+00   3.6565403e+00  -3.5041869e+00  -4.2564378e+00   1.1949382e+00  -1.1756811e+00   4.9971649e+00   1.9585006e+00   5.0018823e+00   1.9564167e+00  -3.2080874e-01  -1.2862404e+00   2.5925815e-01   6.1121211e-01  -8.6369583e-02  -2.0458745e+00   1.4456186e+00   2.8871833e+00  -7.7851432e-02   2.2339614e+00   3.9296447e+00   6.8996407e+00  -4.1582750e+00  -3.4039173e+00  -3.3216804e+00  -4.8988624e+00  -3.4447432e+00   8.1449571e-01   7.2117621e-01  -6.4420775e-01  -3.0397010e+00  -1.1587444e+00  -2.0468091e+00  -3.7191077e+00  -1.5158658e+00  -2.2444419e-01  -9.4320210e-01   2.8971083e-01   4.3303118e+00   2.1461829e-01   1.7367151e+00   1.9588492e+00   3.0855721e+00   1.6343044e+00  -2.6892851e+00  -1.3307125e+00   3.8847174e-01  -1.9203493e+00  -5.3887700e-01  -3.7139064e-01  -2.3567752e+00  -1.4004926e+00   1.1903203e+00   2.1354907e-01  -2.6093507e+00  -4.6862104e-01   5.9406083e-01   9.4476413e-01  -1.0986374e+00   1.9415063e+00   6.8199964e-01   1.6951457e+00   6.0349746e+00   1.5039186e+00   8.7272167e-01  -8.8861133e-01   5.4683681e+00  -1.5020303e+00   1.2672678e+00   3.6225916e-01
   1.0366233e+00   1.7431486e+00   9.8704241e-01  -1.9542336e+00   2.6861728e+00  -1.3140329e+00   2.2717663e+00  -7.1241934e-01   3.0142047e+00  -3.1629497e+00   5.1807986e+00   2.5819146e+00   3.7688938e+00   5.9967868e-01   4.3343427e+00  -3.3352356e-01  -2.5854557e-01   2.0039528e+00   1.3287365e+00  -3.7960189e-01   7.8223846e+00   2.8704732e+00  -2.7717728e+00  -4.2805126e+00   1.9462648e+00  -1.5187810e+00   6.0572342e+00   1.6985666e+00   5.3237918e+00   2.8260854e+00  -3.5868378e-01  -2.1010634e+00  -2.4007252e-01  -1.4865482e-01  -5.0037879e-02  -1.9055518e+00   1.2372576e+00   4.3186732e+00   1.2599574e-01   2.9918652e+00   3.2103407e+00   8.6772548e+00  -5.8707125e+00  -6.1072227e+00  -4.2354715e+00  -7.0618707e+00  -5.6686612e+00  -2.6168451e-01  -2.0880981e-01  -1.3919542e+00  -3.8192075e+00  -1.1416378e+00  -2.0235095e+00  -5.1315611e+00  -2.5898050e+00  -9.4178534e-01  -3.2450310e+00  -6.0010944e-01   3.4636885e+00   1.5222162e-01   1.8613220e+00   2.7118808e+00   3.2691393e+00   2.9362220e+00  -1.9826172e+00  -1.0860477e+00   3.1592350e-02  -2.6428581e+00  -1.1558731e+00  -8.1409625e-01  -2.2666171e+00  -1.9406779e+00   1.7486234e+00   9.7098205e-01  -2.3980186e+00  -9.9559984e-01   1.3256814e+00   1.9175314e+00  -3.9705933e+00   9.8865546e-01   2.4892878e-01   9.0745080e-01   6.9373000e+00   2.2924325e+00   1.7581886e+00  -8.9676475e-01   5.8235145e+00  -1.3449333e+00   1.5630843e+00   5.1978000e-01
   6.2754933e-01   1.3026193e+00   1.1060317e+00  -1.7601164e+00   2.8724681e+00  -1.2261831e+00   2.4479911e+00  -1.3991681e-01   2.5327790e+00  -2.7533438e+00   4.9449193e+00   2.5377237e+00   3.5945311e+00   5.8941573e-01   3.7602003e+00  -9.8629128e-01  -4.7749095e-01   1.4993513e+00   1.6967026e+00  -1.5580542e-01   7.5016513e+00   2.3417630e+00  -3.3936824e+00  -4.8330686e+00   4.6099747e-01  -2.4042014e+00   5.7692456e+00   1.3517022e+00   5.1519285e+00   1.8940808e+00  -9.3988944e-01  -2.4161497e+00  -4.1698468e-01  -1.8837223e-01   2.1782601e-01  -1.3489032e+00   1.4317475e+00   4.7510516e+00  -9.3929063e-02   3.0112761e+00   3.2618731e+00   7.5420776e+00  -6.4704823e+00  -5.7962365e+00  -4.8437892e+00  -6.7727972e+00  -6.4373678e+00   2.5263743e-01  -7.3572192e-01  -1.6227556e+00  -4.2679107e+00  -2.0261836e+00  -3.6112410e+00  -6.1461388e+00  -2.7228768e+00  -1.4184983e+00  -3.2246033e+00  -1.2163555e+00   3.5751211e+00  -2.1040771e-01   1.8952958e+00   2.2892602e+00   3.4909447e+00   2.4210850e+00  -2.6444250e+00  -1.1181335e+00  -3.2553945e-01  -2.7153889e+00  -1.0131933e+00  -4.6986244e-02  -2.2238229e+00  -1.6467053e+00   1.9111556e+00   9.0011788e-01  -2.2574724e+00  -1.2290350e-01   2.6042990e+00   2.6786514e+00  -4.8052562e+00   7.0552310e-01   4.4605660e-01   1.3196093e+00   6.5828147e+00   1.5364407e+00   1.4301340e+00  -8.0247235e-01   6.6464005e+00  -1.9848545e+00   1.5745726e+00   2.8644961e-01
   4.2137263e-01   1.2816495e+00   1.2409195e+00  -1.8994289e+00   3.3354564e+00  -1.0892623e+00   2.6851059e+00   1.6644012e-01   3.1658599e+00  -2.5515961e+00   5.2305506e+00   2.8937037e+00   3.8487029e+00   9.0223365e-01   4.4451993e+00  -9.6420224e-01  -4.3361431e-01   1.5774841e+00   1.9582446e+00  -7.2287619e-02   8.4544020e+00   2.5339600e+00  -3.6390149e+00  -5.9212646e+00   6.2146598e-01  -2.8099580e+00   6.8915728e+00   1.4166061e+00   5.2783509e+00   1.9066088e+00  -1.1901910e+00  -3.6119776e+00  -7.2174659e-01  -7.4690620e-01   4.4641019e-01  -1.8116307e+00   1.1382064e+00   5.0598237e+00  -3.6368916e-01   2.7274874e+00   2.8821602e+00   8.2015803e+00  -7.9872699e+00  -8.3499961e+00  -5.7592738e+00  -8.3380362e+00  -8.4393983e+00  -1.7154487e+00  -1.0474707e+00  -2.6009017e+00  -4.5033030e+00  -2.7768593e+00  -3.9168197e+00  -7.4320502e+00  -3.2933670e+00  -2.9243785e+00  -3.0927128e+00  -1.1777773e+00   3.8817674e+00   1.3484875e-01   2.4839617e+00   2.6846559e+00   4.2786406e+00   2.6429943e+00  -2.3829833e+00  -1.0502188e+00  -4.2168963e-01  -3.1492069e+00  -7.3825690e-01   5.3706392e-01  -2.1838237e+00  -2.2104666e+00   2.0548068e+00   1.0026789e+00  -2.0186549e+00   6.0959220e-03   3.2270655e+00   2.8112142e+00  -5.1140457e+00   1.5342651e-01   7.0467610e-01   1.5750340e+00   7.2081712e+00   2.0687091e+00   2.0575323e+00  -6.7971748e-01   7.3770666e+00  -1.9399170e+00   1.8139310e+00   2.5344742e-01
   4.9541530e-01   1.7766470e+00   1.2473353e+00  -1.6242699e+00   3.1929909e+00  -1.3283848e+00   2.9195138e+00   6.6702934e-01   3.0987814e+00  -2.6294742e+00   5.3630797e+00   3.1255514e+00   3.9888107e+00   9.6811918e-01   4.1403027e+00  -1.3214109e+00  -8.6002921e-01   1.5033057e+00   1.8750683e+00  -3.7059159e-01   8.9288909e+00   2.3427710e+00  -3.8872027e+00  -6.8511448e+00   8.4123877e-01  -3.7640911e+00   7.1811213e+00   8.2130272e-01   4.9029878e+00   2.3060337e+00  -1.4965962e+00  -4.7591408e+00  -7.6465724e-01  -1.0819169e+00   6.1373851e-01  -1.3457634e+00   3.1507991e-01   4.6397368e+00  -7.2849485e-01   2.7866667e+00   1.2839230e+00   7.1133230e+00  -6.1845920e+00  -6.5050341e+00  -4.2455686e+00  -7.3235481e+00  -6.2695373e+00  -4.8101634e-01  -3.5953524e-01  -1.5411227e+00  -3.7769815e+00  -2.4206779e+00  -2.6771968e+00  -7.6858083e+00  -3.3292415e+00  -2.0187612e+00  -3.9889520e+00  -1.6595335e+00   4.2826907e+00   1.0605494e+00   3.1127065e+00   4.0081647e+00   4.3912457e+00   2.7808491e+00  -2.5479972e+00  -9.9155375e-01  -2.6341210e-01  -3.7620591e+00  -1.2205442e+00   9.3890352e-02  -2.7992347e+00  -3.6399604e+00   1.7059315e+00   1.2670635e+00  -1.9451071e+00  -2.2706829e-01   4.3243129e+00   2.8984453e+00  -6.9780569e+00  -1.2721243e+00  -1.3810738e+00  -5.1621695e-02   6.7941485e+00   8.9025769e-01   1.3060838e+00  -1.3598769e+00   7.0035100e+00  -2.7310937e+00   1.9779143e+00   4.9527099e-01
   7.0844059e-01   1.6931304e+00   1.1469880e+00  -1.5431533e+00   3.9867861e+00  -2.2293417e-01   3.0263454e+00   1.1728133e+00   3.6482515e+00  -1.7464685e+00   4.6582284e+00   2.4922432e+00   3.3814093e+00   5.8037203e-01   4.4513676e+00  -1.2697768e+00  -4.2063254e-02   1.6709772e+00   1.3268215e+00  -6.5547927e-01   9.9357006e+00   3.7654223e+00  -3.6359231e+00  -7.5440651e+00   1.9877033e+00  -2.3560347e+00   9.1115027e+00   2.2304206e+00   4.7112727e+00   1.8461551e+00  -1.2782995e+00  -5.0446335e+00  -1.0564838e+00  -1.4882859e+00   8.7096958e-01  -2.0904473e+00   1.3526288e-02   3.8953269e+00  -1.1275822e+00   2.4308906e+00   1.6447973e+00   7.0506750e+00  -5.5114491e+00  -7.0291049e+00  -3.5097178e+00  -6.5309683e+00  -6.4462235e+00  -2.1443994e+00   4.1320376e-01  -1.9021885e+00  -2.5795741e+00  -2.4251545e+00  -1.9363630e+00  -8.0375158e+00  -2.9438556e+00  -2.3503829e+00  -2.8688270e+00  -7.5790430e-01   4.2731693e+00   8.3574523e-01   3.3305691e+00   3.7074943e+00   4.0321719e+00   1.9893823e+00  -1.5708560e+00  -6.8964539e-01   1.9421300e-01  -3.3436808e+00  -9.5134156e-01  -1.4684575e-01  -2.7358745e+00  -3.6170589e+00   2.6994835e+00   1.8538979e+00  -9.7762066e-01   3.2438826e-02   4.3986557e+00   1.5104831e+00  -6.6597531e+00  -2.0753092e+00  -2.4955200e+00  -8.8108372e-01   5.8827876e+00   3.5850477e-01   1.5210373e+00  -1.5968870e+00   6.9773086e+00  -2.6998355e+00   2.3820664e+00   1.9101156e-01
   2.9979795e-01   1.4166003e+00   1.4138589e+00  -1.0324722e+00   3.5994616e+00  -4.3788876e-01   3.2488832e+00   1.8072455e+00   3.7940535e+00  -1.2513600e+00   4.3647357e+00   2.6154393e+00   3.3110311e+00   1.0052447e+00   4.3059884e+00  -1.3205959e+00  -1.0253345e+00   1.1953367e+00   1.5730080e+00  -1.1561733e+00   8.8871713e+00   2.6415652e+00  -3.3614343e+00  -7.0772637e+00   1.1493039e+00  -3.2372169e+00   8.4994134e+00   1.2917256e+00   3.6785064e+00   1.2397386e+00  -1.9091894e+00  -5.5194183e+00  -1.3749783e+00  -2.1911062e+00   1.0253251e+00  -1.2459378e+00  -3.8230738e-01   4.0727369e+00  -1.0367733e+00   2.5715454e+00   1.0527716e-01   5.8035114e+00  -5.2267157e+00  -7.0012430e+00  -2.9307188e+00  -6.0483269e+00  -6.9006531e+00  -2.2840949e+00   2.2951025e-02  -1.5981949e+00  -2.4683822e+00  -2.2866121e+00  -1.5871195e+00  -8.9334682e+00  -3.1739534e+00  -2.2647582e+00  -4.3831958e+00  -1.9712357e+00   3.3420827e+00   7.1643460e-01   3.0433666e+00   3.8579852e+00   3.5008651e+00   2.0871667e+00  -1.1928792e+00  -2.4614266e-01   5.6349838e-02  -3.1453917e+00  -1.2050184e+00  -3.7776770e-01  -2.5756130e+00  -3.5806960e+00   2.4474954e+00   1.8671147e+00  -1.0386622e+00   2.1834688e-01   4.9905916e+00   1.9635747e+00  -9.2142754e+00  -4.0757611e+00  -3.2595912e+00  -1.9460015e+00   5.2389696e+00  -2.8284227e-01   1.7884910e+00  -1.3130913e+00   6.5513702e+00  -2.7360728e+00   2.4042881e+00   3.5633213e-01
  -1.3024398e-01   1.2054232e+00   1.5031056e+00  -9.5404839e-01   3.6048668e+00  -4.8592904e-01   3.4057869e+00   2.2839274e+00   3.7817525e+00  -6.9549696e-01   4.2929713e+00   2.8604968e+00   3.3487665e+00   1.3636712e+00   4.0308566e+00  -1.4354925e+00  -9.1450367e-01   1.0179456e+00   1.6975619e+00  -7.4785819e-01   8.3470913e+00   1.9621951e+00  -3.5684379e+00  -7.4061422e+00   1.4397071e-01  -4.2233822e+00   7.6928881e+00   5.4387636e-01   3.2670480e+00   1.2098434e+00  -2.0651449e+00  -6.1741496e+00  -1.5940511e+00  -2.5114962e+00   1.0138645e+00  -8.9863547e-01  -5.5518489e-01   4.1115566e+00  -1.3136397e+00   1.9766305e+00  -5.5190272e-01   4.9098725e+00  -6.3843701e+00  -8.0387615e+00  -3.8964411e+00  -6.6712581e+00  -7.9699622e+00  -3.1314228e+00  -1.4909570e-01  -1.9135930e+00  -2.6573464e+00  -2.7291654e+00  -2.7602458e+00  -9.1941290e+00  -3.6164752e+00  -3.0773694e+00  -4.2251420e+00  -2.1986751e+00   3.5646915e+00   1.2214240e+00   3.3015296e+00   4.1830398e+00   3.8413773e+00   2.0041317e+00  -1.2535893e+00   3.1782445e-01  -3.8015562e-01  -3.6429602e+00  -1.1236070e+00   2.3680728e-01  -1.7594826e+00  -3.9711156e+00   1.7716426e+00   1.5704040e+00  -1.0684495e+00   3.5982406e-01   5.2805234e+00   2.5153678e+00  -9.2060719e+00  -4.1719577e+00  -2.8477701e+00  -1.5554562e+00   4.8817131e+00  -3.9382481e-01   1.3218256e+00  -1.0498042e+00   6.2630489e+00  -2.8312885e+00   2.1618855e+00   4.8024913e-01
  -2.0610522e-01   1.0557565e+00   1.4682746e+00  -1.0050289e+00   3.5944073e+00  -4.8010148e-01   3.1363702e+00   2.4181049e+00   4.0273161e+00  -3.9906868e-01   4.3117394e+00   3.1026958e+00   3.1023679e+00   1.5699391e+00   4.2076764e+00  -1.1788794e+00  -4.8708961e-02   1.3225941e+00   1.7047175e+00  -5.3435484e-01   8.4275491e+00   2.0592244e+00  -3.0759064e+00  -7.7706952e+00   5.4923960e-01  -4.1491624e+00   8.0192208e+00   4.0548739e-01   3.1283074e+00   1.7884429e+00  -1.8720489e+00  -6.8175139e+00  -1.6507174e+00  -2.7301806e+00   1.1961681e+00  -8.8356460e-01  -7.5998965e-01   3.9354725e+00  -1.6494325e+00   1.1484054e+00  -1.0700746e+00   4.8749355e+00  -6.8396464e+00  -8.8495215e+00  -4.3498442e+00  -7.6572214e+00  -8.6571023e+00  -4.0718006e+00  -4.8883685e-01  -2.6765990e+00  -2.2478402e+00  -3.3976750e+00  -2.6421344e+00  -1.0022040e+01  -3.8879082e+00  -4.5001171e+00  -3.3294624e+00  -1.4572968e+00   3.3899390e+00   1.3700160e+00   3.5223265e+00   4.0387579e+00   4.4017841e+00   1.8397397e+00  -5.1427525e-01   4.0635136e-01  -6.6677885e-01  -4.1693715e+00  -7.1176049e-01   5.5019655e-01  -1.0997163e+00  -4.6774074e+00   1.5940325e+00   1.5836762e+00  -6.9985996e-01   1.8460396e-01   5.3774860e+00   2.7093499e+00  -7.8784036e+00  -3.6108572e+00  -2.3530239e+00  -1.3988134e+00   5.0576620e+00  -2.1242663e-01   1.3960729e+00  -1.1147961e+00   5.7983525e+00  -2.6579490e+00   2.1018672e+00   2.4423094e-01
   1.5700550e-02   1.4488567e+00   1.3797987e+00  -7.5950515e-01   3.3423137e+00  -5.9931877e-01   3.1882395e+00   2.7868206e+00   3.9009680e+00   1.4073863e-01   4.2600430e+00   3.1409220e+00   2.8387398e+00   1.6366277e+00   3.7727882e+00  -9.3608429e-01   4.9607564e-01   1.2104193e+00   1.4336557e+00  -2.3987041e-01   8.0345942e+00   1.6670618e+00  -3.1021603e+00  -7.5696642e+00   4.9983793e-01  -4.4939920e+00   7.3769714e+00  -2.6521624e-02   2.6373513e+00   2.2215073e+00  -1.6293155e+00  -6.9566523e+00  -1.6641481e+00  -2.9195197e+00   7.7740042e-01  -5.4835658e-01  -1.2808751e+00   3.0698405e+00  -1.6940386e+00   7.7223050e-01  -1.6056169e+00   3.6103788e+00  -5.2941341e+00  -7.1738727e+00  -3.1810157e+00  -6.4450969e+00  -6.5636454e+00  -3.6336418e+00   1.0939376e-01  -1.8524143e+00  -1.5795204e+00  -2.9619701e+00  -1.9331266e+00  -8.9419001e+00  -3.5866988e+00  -3.1369192e+00  -2.9514964e+00  -1.2547639e+00   3.5155477e+00   1.8304044e+00   3.7493552e+00   4.7046865e+00   4.2311915e+00   1.6790354e+00  -6.0618305e-01   8.2745895e-01  -8.9073790e-01  -4.8624979e+00  -7.7162467e-01   3.7895361e-01  -7.3308584e-01  -5.5330754e+00   1.2268067e+00   1.9371168e+00  -2.2223959e-01  -2.3420552e-01   5.1926589e+00   2.1557633e+00  -8.3458147e+00  -3.9320588e+00  -3.4784710e+00  -2.2278900e+00   4.2659615e+00  -1.0307371e+00   3.5538389e-01  -1.2302065e+00   4.8704252e+00  -2.8327345e+00   1.8867942e+00   5.6329831e-01
  -1.7242828e-01   8.5963008e-01   1.8352719e+00  -6.4391498e-01   3.4929058e+00  -3.7546763e-01   3.4815634e+00   3.3137813e+00   4.4528054e+00   7.8726964e-01   4.0997583e+00   2.9541790e+00   2.4537382e+00   1.4916660e+00   3.8211550e+00  -7.6265615e-01   8.4790238e-01   1.7551998e+00   1.3808141e+00  -3.1944827e-01   7.5545551e+00   1.5851977e+00  -1.6118685e+00  -7.2271228e+00   1.7329036e+00  -3.5889333e+00   7.7801889e+00   3.5866022e-01   2.0149737e+00   2.5318076e+00  -1.0471498e+00  -7.1322397e+00  -2.4205911e+00  -3.8387483e+00   6.8383906e-01  -7.2962951e-01  -9.4432946e-01   3.2688044e+00  -1.6787405e+00   2.0724859e-01  -1.3049761e+00   3.6829977e+00  -5.9921610e+00  -8.4058630e+00  -3.9605606e+00  -7.4247250e+00  -8.2253759e+00  -4.4909670e+00  -6.8300504e-01  -3.0563433e+00  -1.0300178e+00  -3.2899919e+00  -2.0970680e+00  -1.0403324e+01  -4.0168232e+00  -4.4131921e+00  -3.1000813e+00  -7.9932295e-01   2.0160430e+00   1.0471413e+00   3.0921187e+00   3.6623462e+00   3.9701755e+00   1.4344644e+00   8.6371303e-01   1.1184223e+00  -1.3857140e+00  -4.6897417e+00  -1.1923639e+00  -1.9131357e-01   1.0198492e+00  -5.1130971e+00   1.4130658e+00   2.0351662e+00   5.3454340e-01  -6.0902928e-01   4.7946009e+00   2.5745332e+00  -8.3620256e+00  -4.3724905e+00  -3.0277907e+00  -2.5132451e+00   3.9604917e+00  -1.0977576e+00   1.2148084e+00  -7.4660641e-01   4.4621182e+00  -2.1435229e+00   1.8604011e+00   2.3279550e-01
  -2.2213895e-01   8.1692405e-01   1.8130828e+00  -4.5831656e-01   3.1846583e+00  -4.2310426e-01   3.3114444e+00   3.4266061e+00   4.4922403e+00   1.5212955e+00   4.0622810e+00   3.1426653e+00   2.3158961e+00   2.0141198e+00   3.7497050e+00   4.4257047e-02   1.4146487e+00   1.5546988e+00   1.4506634e+00   2.7403705e-01   6.3306125e+00   6.6507456e-01  -1.2555591e+00  -6.0601938e+00   1.1544304e+00  -3.7681270e+00   6.6002072e+00  -1.6977347e-01   1.6291960e+00   2.7192237e+00  -6.9994419e-01  -6.6194569e+00  -2.3429383e+00  -3.8208337e+00   2.3410792e-01  -3.5996117e-01  -9.8951751e-01   2.9785801e+00  -1.3995659e+00  -1.7976413e-01  -1.4618186e+00   3.1119134e+00  -6.0999429e+00  -8.4920207e+00  -3.8758013e+00  -7.2075577e+00  -8.1555766e+00  -5.2307552e+00  -8.9074143e-01  -3.0828165e+00  -1.0764281e+00  -3.3316613e+00  -2.4575604e+00  -9.4761087e+00  -3.9296667e+00  -4.0510150e+00  -2.5789409e+00  -7.0200849e-01   1.5347102e+00   7.8971553e-01   2.8531315e+00   3.3745170e+00   3.8024848e+00   1.2998973e+00   1.0936549e+00   1.6279608e+00  -1.9583087e+00  -5.3670979e+00  -7.4304008e-01   2.0965058e-01   1.9866509e+00  -5.0612479e+00   9.5882851e-01   2.0334474e+00   7.4309101e-01  -9.4257425e-01   3.9186931e+00   2.3090190e+00  -7.9407960e+00  -3.9372409e+00  -2.5951110e+00  -2.2440750e+00   3.4630876e+00  -7.9368962e-01   5.9513277e-01  -3.9464113e-01   3.4180979e+00  -1.6645781e+00   1.4524697e+00   4.5572212e-01
  -4.2476223e-01   5.6454518e-01   1.8231662e+00  -4.1340323e-01   3.2070868e+00  -1.3060836e-01   3.1508054e+00   3.4618226e+00   4.2659438e+00   2.0213679e+00   3.4371128e+00   2.5674679e+00   1.9474636e+00   1.6962800e+00   3.1749228e+00  -2.4159915e-01   1.5083919e+00   1.2435772e+00   1.3173184e+00   6.6415346e-01   5.6737193e+00   3.4065312e-01  -1.2494316e+00  -5.6617936e+00   1.1460730e+00  -3.6576184e+00   5.8331071e+00  -2.5892937e-01   9.0881030e-01   2.4105457e+00  -5.4871657e-01  -6.4245206e+00  -2.5973008e+00  -4.2135892e+00  -2.8486790e-01  -6.0773466e-01  -8.5749595e-01   2.4013448e+00  -1.4145031e+00  -1.0419999e+00  -1.2233201e+00   2.2214128e+00  -6.1086196e+00  -8.3594841e+00  -4.2237997e+00  -6.9849444e+00  -8.2046818e+00  -5.5065398e+00  -7.8396930e-01  -3.0288782e+00  -8.1865764e-01  -3.2888678e+00  -2.7319276e+00  -8.8336343e+00  -3.7885661e+00  -4.1413257e+00  -1.8055920e+00  -3.9073114e-01   1.3175830e+00   1.1800159e+00   2.4760812e+00   3.0057913e+00   3.4703372e+00   1.0016296e+00   7.8188790e-01   1.6783511e+00  -2.2194833e+00  -5.2636409e+00  -5.3066909e-01   6.6520637e-01   3.0571846e+00  -4.5937400e+00   1.8066009e-01   1.5807411e+00   5.6936971e-01  -9.5073573e-01   3.3371107e+00   2.0784035e+00  -7.7140286e+00  -4.4269625e+00  -2.4018840e+00  -2.1630314e+00   2.6625411e+00  -1.2463259e+00   1.3370291e-01  -1.1415247e-01   2.9847400e+00  -1.5002727e+00   1.1390004e+00   6.5424602e-01
  -3.0526936e-01   5.1213007e-01   1.6152795e+00  -3.4292047e-01   3.3035837e+00   6.7537479e-01   2.6710718e+00   3.3167875e+00   3.8313531e+00   2.5806692e+00   2.6099822e+00   1.6827143e+00   1.3724597e+00   1.0423770e+00   2.6061504e+00  -3.5744462e-01   1.5679582e+00   6.3524615e-01   8.6922386e-01   8.1294273e-01   5.7568114e+00   8.8265836e-01  -1.0943977e+00  -5.6159324e+00   2.5333402e+00  -2.8204210e+00   6.0806254e+00   4.2468182e-01   9.3544668e-02   2.0501424e+00  -2.9637484e-01  -6.3103215e+00  -2.7823260e+00  -4.5208112e+00  -6.1763758e-01  -1.2764592e+00  -7.8084044e-01   1.2817790e+00  -1.4765293e+00  -2.0379060e+00  -8.6008537e-01   1.4181450e+00  -4.6669803e+00  -7.1634284e+00  -3.4884793e+00  -5.8702712e+00  -6.9484286e+00  -5.2681604e+00  -9.8481269e-02  -2.6417422e+00   3.4944201e-01  -2.9724261e+00  -1.7356527e+00  -8.2140128e+00  -3.1365186e+00  -4.0555656e+00  -5.5721432e-01   2.7551885e-01   1.1759027e+00   1.5167599e+00   2.3254367e+00   2.4398996e+00   3.1634224e+00   3.9342497e-01   8.4541468e-01   1.3600201e+00  -2.1308746e+00  -4.9923825e+00  -3.1287344e-01   6.0832665e-01   3.7481962e+00  -3.9974116e+00  -3.9874105e-01   1.2999072e+00   6.4434687e-01  -1.0105066e+00   2.7121394e+00   1.0810886e+00  -6.9933030e+00  -5.6068996e+00  -3.1533608e+00  -2.8323397e+00   1.6204100e+00  -2.0423259e+00  -3.2182146e-01  -2.4168615e-01   2.3616310e+00  -1.6162163e+00   1.0699846e+00   6.7438865e-01
  -4.0184125e-01   4.6010080e-01   1.3493339e+00  -3.0956277e-01   2.8349143e+00   8.8341991e-01   2.2675042e+00   2.9310861e+00   3.3348375e+00   2.4185930e+00   1.6874274e+00   4.3689786e-01   1.2027967e+00   1.9940124e-01   1.9278866e+00  -9.4295215e-01   9.2176370e-01  -3.6987126e-02   9.4581269e-02   5.6386745e-02   5.4614118e+00   9.0213569e-01  -9.2326562e-01  -5.4254640e+00   3.5869194e+00  -2.9558439e+00   5.5240459e+00   1.3531295e-01  -1.0012239e+00   1.6192238e+00  -4.7568795e-01  -6.2764680e+00  -2.7124357e+00  -4.7210635e+00  -3.0639973e-01  -7.0971567e-01  -1.2890223e+00   1.8927605e-01  -1.6686043e+00  -2.6024311e+00  -2.5870985e+00  -8.5000009e-01  -2.3984311e+00  -5.0159136e+00  -1.5471144e+00  -3.5565830e+00  -4.6839541e+00  -4.3171902e+00   1.0479371e+00  -1.2830526e+00   1.5150442e+00  -1.7167845e+00  -7.3396559e-02  -7.1291783e+00  -2.7494733e+00  -2.9026524e+00  -8.6977218e-01   1.6509866e-01   1.2333992e+00   2.4205787e+00   2.0423481e+00   2.6315212e+00   2.0170125e+00   5.7282212e-02   1.2926499e+00   1.6752531e+00  -1.2190841e+00  -3.7220095e+00  -3.0316629e-01   2.2643046e-01   3.4659511e+00  -3.9311962e+00  -1.6566265e+00   5.2788802e-01  -4.4571207e-01  -1.2556943e+00   2.1345005e+00   5.1388375e-01  -7.1931724e+00  -7.1979019e+00  -4.6810937e+00  -4.3659211e+00   2.4572117e-01  -3.3349419e+00  -8.1930856e-01  -5.7157826e-01   8.6542171e-01  -1.6943656e+00   9.6531453e-01   9.6961091e-01
  -2.0912305e-02   4.6940056e-01   1.1165555e+00  -6.1254441e-01   3.7763941e+00   1.6759671e+00   1.7591735e+00   2.2239790e+00   3.5633881e+00   2.6009617e+00   1.0588405e+00  -6.2021458e-01   1.9473880e-01  -5.5795698e-01   2.0001483e+00  -5.2440073e-01   2.9289358e+00   4.7432596e-01  -2.5038120e-01   8.4487693e-01   6.1607984e+00   2.0605021e+00  -5.3835649e-01  -4.4352037e+00   5.4814010e+00  -4.5742152e-01   6.8511290e+00   1.8840563e+00  -5.6383403e-01   1.8297126e+00   7.6613407e-01  -4.4219718e+00  -2.5181544e+00  -4.4027501e+00  -1.0355421e+00  -1.6301845e+00  -7.1898362e-01  -5.1744774e-01  -1.3547131e+00  -3.0950563e+00  -6.3299231e-01   3.5794392e-02  -2.4200910e+00  -5.2831091e+00  -1.1431614e+00  -2.8554174e+00  -4.7502409e+00  -5.9526601e+00   9.1085650e-01  -2.0871951e+00   1.7702008e+00  -2.1562656e+00   4.8910855e-01  -5.6941964e+00  -2.0878273e+00  -2.8092985e+00   1.4567326e+00   2.2579868e+00   5.2518842e-01   1.5744881e+00   1.3761511e+00   1.1518887e+00   1.7113032e+00  -6.7280885e-01   1.5980294e+00   1.2089953e+00  -1.2509960e+00  -3.4769265e+00   1.0477411e+00   1.4151679e+00   4.3080200e+00  -3.0746532e+00  -9.6672136e-01   9.4518371e-01   2.0558654e-03  -1.7015193e+00   5.2514342e-01  -1.2230729e+00  -4.6261317e+00  -5.2120359e+00  -4.0024469e+00  -3.6615050e+00   7.2515921e-02  -2.9820119e+00  -9.9804720e-01  -3.0791051e-01   8.2045204e-01  -5.8146110e-01   8.1349255e-01   8.9064046e-01
   3.3054004e-01   7.9216235e-01   9.9229093e-01  -3.4280230e-01   2.9962393e+00   1.5232316e+00   1.1632863e+00   1.9399189e+00   2.9771111e+00   2.3946570e+00   1.8443257e+00   3.6502323e-01   5.4465105e-01   8.4780268e-02   1.8412748e+00   8.1793557e-01   3.5311905e+00   8.9800326e-01   1.2484202e-01   1.3147262e+00   5.2282858e+00   1.0462036e+00   4.5848725e-01  -2.8338536e+00   6.3090878e+00  -4.6198978e-02   6.1650141e+00   1.5113085e+00  -1.5863168e-01   3.2108931e+00   1.2743548e+00  -3.2106068e+00  -2.0048131e+00  -3.2916323e+00  -7.5322887e-01  -1.9972187e-01  -3.6547285e-01   1.5006231e-01  -9.4189004e-01  -3.3411270e+00  -7.7692667e-01   5.6238334e-01  -2.7123992e+00  -4.5773506e+00  -1.9509083e+00  -3.6147008e+00  -4.5248969e+00  -4.6415379e+00  -2.5662427e-01  -2.1903211e+00   1.1622270e+00  -1.9249437e+00   4.3143437e-01  -4.9540601e+00  -2.0427263e+00  -3.1842250e+00   2.1159351e+00   2.6608396e+00  -3.0532762e-01   9.7634350e-01   1.0781504e+00   3.9677824e-01   1.6383337e+00   6.7748224e-02   2.0673989e+00   1.1813569e+00  -1.7728587e+00  -3.9845428e+00   1.7779323e+00   1.4544272e+00   4.4293423e+00  -2.7197322e+00  -1.0492085e+00   1.4079669e+00  -2.0956029e-01  -2.2487256e+00   6.5363444e-02  -5.6795081e-01  -2.4779601e+00  -2.8518040e+00  -2.7782259e+00  -3.4433460e+00   4.8494729e-01  -2.3060501e+00  -1.5266177e+00  -7.7735230e-01  -4.7311546e-01  -9.7015609e-01   4.3518638e-01   4.1375324e-01
  -1.5532961e-01   1.4937704e-01   1.5668122e+00  -4.5486251e-01   3.7864962e+00   2.1613584e+00   1.7743683e+00   2.1373566e+00   3.0614647e+00   3.2528089e+00   1.1388427e+00  -8.4213286e-01   3.9600658e-01  -6.9700490e-01   1.2663847e+00   9.0520799e-02   2.4538317e+00   2.5658609e-01   2.2522091e-01   2.3086517e+00   4.4899491e+00   4.6076692e-01   3.8094471e-01  -2.5067665e+00   6.7504153e+00   4.3497306e-01   5.4687079e+00   2.2338922e+00  -1.0873078e+00   1.9408807e+00   1.9017201e+00  -2.8866022e+00  -3.2793588e+00  -4.6459506e+00  -2.3311523e+00  -2.2430459e+00   5.9654029e-01  -1.3578801e-01  -2.9488134e-01  -3.8848457e+00   1.6478345e+00   5.3791000e-01  -4.0424823e+00  -6.3992778e+00  -3.4805115e+00  -4.3825843e+00  -6.0284787e+00  -5.7084381e+00  -5.0287411e-01  -3.0313508e+00   8.1866518e-01  -2.2079040e+00  -1.1765618e+00  -4.4485249e+00  -2.0281956e+00  -3.2049752e+00   2.2726230e+00   2.4898526e+00  -9.5658436e-01   9.5031382e-01   2.9232998e-01  -5.7762304e-01   1.3884505e+00  -3.2142477e-01   1.1246034e+00   8.0881702e-01  -2.6998843e+00  -4.0380309e+00   1.0380964e+00   1.9470967e+00   6.8400085e+00  -8.0420051e-01  -1.9056905e+00   4.4568046e-01   1.3357257e-01  -2.2005764e+00  -1.1994646e+00  -9.5446658e-01  -3.8914985e+00  -4.8816967e+00  -1.9441513e+00  -2.2877595e+00  -3.0395335e-01  -2.1445571e+00  -1.1526052e+00   5.3992052e-01   7.0226439e-01  -1.9211134e-02   1.2237222e-01   9.2972815e-01
   1.3957719e-01   1.8291780e-01   1.3478811e+00  -5.2092458e-01   3.6947660e+00   2.3115382e+00   1.2892091e+00   1.3929643e+00   2.6713869e+00   2.8431444e+00   7.8343628e-01  -1.5580068e+00   4.8338420e-02  -1.2987830e+00   1.0423466e+00   3.7103960e-01   2.9322918e+00   2.6913619e-01  -2.6514064e-02   2.2532587e+00   4.3007435e+00   5.4767520e-01   7.4161592e-01  -1.3021957e+00   7.8841578e+00   1.5341699e+00   5.6390669e+00   2.7271822e+00  -1.0018796e+00   1.8757965e+00   2.4293505e+00  -1.2422761e+00  -2.8753245e+00  -4.0398819e+00  -2.2461697e+00  -1.6368728e+00   7.7122004e-01  -4.2507770e-01   5.2158619e-02  -3.8102542e+00   1.8660603e+00   1.8723597e-01  -3.1414708e+00  -5.2515874e+00  -2.4238178e+00  -2.9445052e+00  -5.0159017e+00  -5.3787623e+00  -7.6904327e-01  -2.7969547e+00   7.0823163e-01  -1.7412791e+00  -2.9310831e-01  -3.0300723e+00  -1.5148062e+00  -2.2285979e+00   2.9804405e+00   3.0637719e+00  -1.5834032e+00   2.9776944e-01  -3.9433654e-01  -1.5635641e+00   4.8343568e-01  -4.2556052e-01   1.2959815e+00   5.5552184e-01  -2.2750120e+00  -3.0648822e+00   1.7981420e+00   2.2454897e+00   6.3882214e+00   3.0550780e-02  -1.6768382e+00   5.2749811e-01  -1.1246262e-01  -2.4555382e+00  -2.0777278e+00  -1.6071791e+00  -2.7440392e+00  -3.8636385e+00  -1.6998391e+00  -2.4120049e+00  -5.3797181e-01  -2.1858609e+00  -1.1424025e+00   5.0999023e-01   2.4843375e-01   3.8115325e-01  -1.7694467e-02   8.0461356e-01
   5.3398514e-02  -3.7340328e-01   1.6552288e+00  -1.9559451e-01   3.7990956e+00   2.8172698e+00   1.5295789e+00   1.6183914e+00   2.6741677e+00   3.2055683e+00  -3.5386813e-01  -3.1661127e+00  -3.3622064e-01  -2.3373558e+00   4.4540490e-01  -2.6170600e-01   1.7556230e+00  -1.0895999e-01  -5.1057973e-01   1.8348951e+00   3.1804667e+00   3.3325057e-01   1.6810527e+00  -4.6278789e-01   9.0497554e+00   2.8130096e+00   5.4652976e+00   3.5800938e+00  -2.0839384e+00   6.5269784e-01   2.8434616e+00  -4.6985810e-01  -3.6555347e+00  -4.7553748e+00  -2.7669964e+00  -2.4826983e+00   1.0907719e+00  -1.1637614e+00   6.6929082e-01  -3.5350933e+00   2.3611660e+00  -1.1121124e+00  -9.2882089e-01  -3.5746555e+00  -8.8577788e-01  -1.2837092e+00  -3.2569269e+00  -4.2434557e+00  -2.8717169e-01  -2.3546819e+00   1.6723074e+00  -8.9519866e-01   3.3605436e-01  -2.7268293e+00  -8.4825097e-01  -6.9404405e-01   2.0692419e+00   2.7969936e+00  -2.8651285e+00  -2.8954967e-01  -1.4228955e+00  -2.5587447e+00  -9.9172186e-01  -1.2403491e+00   1.8391758e+00   3.5394994e-01  -2.1657268e+00  -2.0952976e+00   8.7020809e-01   1.3192545e+00   7.1577005e+00   1.4698329e+00  -1.8777920e+00  -9.4419663e-02   1.3693127e-01  -2.4947145e+00  -3.0037120e+00  -2.5026857e+00  -4.4711732e+00  -6.2103668e+00  -2.8242576e+00  -3.2561100e+00  -2.1884639e+00  -3.0466237e+00  -7.2723449e-01   7.3606191e-01   3.0791435e-02   1.0525574e+00   1.9560433e-02   8.2824124e-01
  -1.2948126e-01  -3.8975514e-01   9.6997734e-01  -2.0611540e-01   3.3310623e+00   2.9151824e+00   4.7235996e-01   7.4252638e-01   1.6411035e+00   2.1573766e+00  -1.0573195e+00  -3.7109299e+00  -2.5398126e-01  -2.6739605e+00  -1.7048897e-01  -4.7867818e-01   1.9201609e+00  -3.2112947e-01  -8.9353709e-01   1.4734824e+00   2.7506179e+00   2.9143700e-01   1.3805193e+00   2.4897312e-02   8.8800403e+00   2.9102928e+00   4.8494091e+00   3.2648361e+00  -1.8011382e+00   5.7099083e-01   2.4931336e+00   7.7341908e-01  -2.5877965e+00  -3.0487573e+00  -1.5392883e+00  -7.7338221e-01   8.7263909e-01  -1.2852910e+00   4.6662955e-01  -3.6624317e+00   3.1563584e-01  -2.6926450e+00  -5.6428271e-01  -2.2694814e+00  -4.2804363e-01  -4.8328780e-02  -2.2606255e+00  -3.1822857e+00   4.7198408e-02  -1.5145375e+00   1.3391050e+00  -2.6742705e-01   9.0289400e-02  -1.5307570e+00  -5.7040906e-01  -8.0788946e-01   2.7116920e+00   3.1080870e+00  -2.2487644e+00   3.1762942e-01  -1.4563763e+00  -2.7461448e+00  -1.6719543e+00  -1.3907999e+00   2.0450534e+00   5.3381402e-01  -1.0826169e+00  -6.0765419e-01   2.2127471e+00   2.5070078e+00   5.6327401e+00   1.8012990e+00  -2.7485079e+00  -9.4186793e-01  -1.8184479e+00  -2.1691454e+00  -3.2003550e+00  -2.5050073e+00  -1.4161205e+00  -4.1818277e+00  -2.2757653e+00  -2.9470451e+00  -2.7409498e+00  -3.1563261e+00  -1.6226014e+00  -1.5580314e-01  -1.2843565e+00   5.6498391e-01  -2.3098928e-01   4.1702786e-01
   2.0125098e-01   3.1066254e-01   6.9517541e-01  -2.5240629e-01   3.0833290e+00   2.6839335e+00   2.0818436e-01   4.8687739e-01   9.7789271e-01   1.5577476e+00  -7.5624872e-01  -3.4590462e+00   2.3443634e-01  -2.8658206e+00  -5.4659601e-01  -4.6791026e-01   1.8953810e+00  -4.0843237e-01  -1.0206948e+00   2.1548308e+00   2.9871845e+00   7.4487132e-02   5.9212476e-01  -5.8686305e-01   9.1988630e+00   2.6044318e+00   4.4374594e+00   3.1548209e+00  -1.4363598e+00   1.2673417e+00   2.8006446e+00   6.9644040e-01  -2.3975032e+00  -2.3443263e+00  -1.7820427e+00  -1.0574083e+00   5.0882784e-01  -1.9296865e+00   5.6601622e-01  -3.7922638e+00   9.0700127e-02  -3.1917893e+00   3.7590713e-01  -9.4948704e-01  -4.3377481e-01  -2.7347139e-01   1.4441795e-01  -1.6782138e+00   7.0457892e-01  -7.3421593e-01   1.0934468e+00   1.1226666e-01  -9.7511138e-02  -4.1737655e-01  -2.9405920e-01   1.5107045e-01   3.7024696e+00   3.6183029e+00  -9.9675372e-01   1.5393512e+00  -7.8978835e-01  -1.7057465e+00  -1.2587141e+00  -1.1065212e+00   9.0128369e-01   1.3955604e-01  -1.1053967e+00  -1.3103403e+00   2.2716077e+00   2.9898217e+00   4.9941503e+00   1.1030399e+00  -3.6629924e+00  -1.3529370e+00  -2.1822453e+00  -2.4939470e+00  -3.4503965e+00  -2.9017565e+00  -8.0021724e-02  -3.3105639e+00  -2.2111588e+00  -2.3843578e+00  -2.5464390e+00  -3.0062394e+00  -2.5828118e+00  -7.6313490e-01  -1.1488991e+00  -6.6725145e-02  -4.4434694e-01   4.5196456e-01
   3.9352223e-01   4.4631149e-01   7.1069765e-01  -4.4354764e-01   4.5280769e+00   3.7280206e+00   2.6214779e-01  -2.4965383e-01   1.6257427e+00   1.0002060e+00  -1.3548138e+00  -4.6127462e+00  -2.6980619e-01  -3.6305562e+00  -3.2154970e-01  -4.2670481e-01   2.1109724e+00   6.7565353e-01  -1.3232510e+00   2.1747774e+00   4.1901043e+00   1.3809461e+00   1.6297209e+00   2.9984490e-01   1.2448749e+01   5.6086616e+00   6.8680866e+00   5.3041463e+00  -8.0536593e-01   1.4524073e+00   4.1900355e+00   2.6609306e+00  -2.2797753e+00  -2.1961963e+00  -2.0839674e+00  -2.0700558e+00   1.1573846e+00  -1.7753964e+00   1.0027324e+00  -3.3064857e+00   1.5956895e+00  -9.5995935e-01   8.5923398e-02  -2.4081134e+00   3.1977480e-01   7.1522395e-02  -2.2781806e-01  -3.3199041e+00   5.0113440e-01  -1.5300407e+00   1.2598974e+00   3.8270603e-01   1.5620975e+00   1.2449059e+00   4.9790540e-02  -1.0413705e-01   3.4885424e+00   4.6130739e+00  -2.2756597e+00   1.0405313e+00  -1.3310003e+00  -2.5884210e+00  -1.9207928e+00  -9.9707601e-01   1.7957952e+00  -6.3819676e-01  -6.5267885e-01  -5.6286026e-01   2.4337935e+00   3.0871040e+00   5.1867309e+00   2.2358292e+00  -2.5057547e+00  -7.7150925e-01  -1.6721799e+00  -2.9222777e+00  -4.3944775e+00  -4.1237674e+00   7.0526609e-01  -2.4067694e+00  -2.5778615e+00  -2.4985371e+00  -2.7258432e+00  -2.1930605e+00  -2.0226923e+00  -7.4587100e-01  -1.0717836e+00   1.1732718e+00  -2.1762574e-01   5.0873146e-01
  -1.9949426e-01  -5.3682415e-01   5.9750466e-01   3.4271743e-01   3.8433964e+00   3.8583338e+00  -2.4896965e-02   1.3064891e-01   3.3989686e-01   1.1730108e+00  -3.1847643e+00  -5.7821149e+00  -7.7239939e-01  -4.1981809e+00  -1.7589837e+00  -1.5528277e+00   4.3251622e-01  -6.4407153e-01  -1.4271540e+00   1.4502591e+00   1.3136715e+00   2.0663764e-02   9.5953135e-01   1.7031557e+00   9.3324875e+00   5.4005297e+00   4.5877695e+00   4.7335406e+00  -1.9491521e+00  -1.2812599e+00   3.0088608e+00   4.3328450e+00  -2.2389169e+00  -1.5154277e+00  -1.5771814e+00  -6.7774173e-01   1.3416827e+00  -1.9220516e+00   1.4074805e+00  -2.5916678e+00   6.6694216e-01  -4.4686021e+00   1.1771509e+00  -7.0530828e-02   7.1810658e-01   2.4645985e+00   3.9921045e-01  -1.2446322e+00   4.7729998e-01  -2.6012414e-01   6.6128196e-01   1.1991283e+00  -3.1506198e-01   1.5519341e+00   8.2696940e-01   1.3387657e+00   2.8332637e+00   3.0830864e+00  -2.8379265e+00   3.9776321e-01  -2.5245491e+00  -3.6474960e+00  -4.0186066e+00  -1.9267062e+00   8.5324999e-01  -4.0811469e-01  -1.0278479e-01   1.8662527e+00   2.5331923e+00   3.5491127e+00   4.2261979e+00   4.5532422e+00  -2.7679955e+00  -1.8107567e+00  -2.7042770e+00  -1.2466949e+00  -4.0449483e+00  -3.9795559e+00  -5.6566336e-01  -3.5868226e+00  -2.2477110e+00  -2.2725825e+00  -4.8217926e+00  -3.5507358e+00  -2.1570823e+00  -5.5645067e-01  -9.7940363e-01   6.4423156e-01  -4.4508356e-01   8.8204331e-02
  -6.5456516e-02  -2.0622208e-01   3.6995335e-01   5.0244445e-02   4.1601039e+00   3.9905761e+00  -2.7665678e-01  -1.8458100e-01   1.4398733e-01   7.8795502e-01  -2.5627166e+00  -5.1006315e+00  -3.1538613e-01  -3.9141008e+00  -1.3934214e+00  -8.7437191e-01   1.1208915e+00  -2.2317477e-01  -1.3591749e+00   2.4056120e+00   2.0465074e+00   3.5941286e-01   7.8210218e-01   9.5086384e-01   9.9511867e+00   5.8027690e+00   5.2196829e+00   5.2646100e+00  -8.7225915e-01  -3.3902009e-01   3.8567951e+00   4.4433838e+00  -1.9471389e+00  -5.2776804e-01  -1.3100067e+00  -1.2079329e+00   1.5073972e+00  -1.6561180e+00   1.4867315e+00  -2.5318679e+00   1.2924357e+00  -3.3399614e+00  -2.3155435e-01  -1.6138623e+00  -6.7520588e-01   7.0504723e-01   2.0383590e-02  -1.8794067e+00   2.7523472e-01  -1.2031181e+00   8.2568060e-02   4.1839265e-01  -1.3464938e+00   1.6954450e+00   6.7326580e-01   8.3952690e-02   4.1314247e+00   3.9698473e+00  -1.9750656e+00   6.8905036e-01  -1.7148584e+00  -3.3825221e+00  -2.9045734e+00  -1.8381571e+00   8.3452219e-01  -6.5495697e-01  -3.7332840e-01   9.3892097e-01   2.8725092e+00   4.3163163e+00   4.1409074e+00   4.0938843e+00  -2.7843336e+00  -1.9283446e+00  -2.4143362e+00  -1.3799428e+00  -4.3611412e+00  -4.0836841e+00   2.8613820e+00  -8.4524245e-01  -5.7457930e-01  -2.7619807e-01  -3.8283500e+00  -1.9484353e+00  -2.2963643e+00  -7.5040243e-01  -4.8441170e-01   6.7523584e-01  -5.2516945e-01  -3.0446587e-01
  -1.1000288e-01  -4.5758154e-01   1.6369230e-01   1.9040426e-01   3.9592219e+00   3.8638203e+00  -6.8404135e-01  -4.8745295e-01  -2.8499757e-01   2.0060052e-01  -3.0055477e+00  -5.2495403e+00  -5.6227561e-01  -4.0768886e+00  -1.5946277e+00  -9.3136808e-01   8.7142958e-01  -1.7419256e-01  -1.3813994e+00   2.0986067e+00   1.4606545e+00   3.0876924e-01   9.6575773e-01   1.2937147e+00   9.5620629e+00   6.3555256e+00   5.2177142e+00   5.3325424e+00  -6.6500055e-01  -7.2445094e-01   3.9219551e+00   5.3263544e+00  -1.4362293e+00   2.9683954e-01  -6.8016693e-01  -6.3660522e-01   1.4915227e+00  -1.5144581e+00   1.5085252e+00  -1.9649008e+00   7.6027915e-01  -3.7962633e+00   1.9532821e-01  -1.0462074e+00  -2.0881101e-01   1.0677357e+00   5.6698656e-01  -1.2539478e+00  -8.5531002e-02  -1.2769742e+00  -1.6627302e-01   3.0654775e-01  -1.4523292e+00   1.5972052e+00   8.4998195e-01  -7.1535418e-02   4.0940501e+00   3.8748333e+00  -2.2598262e+00   2.3611901e-01  -1.9092574e+00  -3.8349233e+00  -3.2598333e+00  -2.0806419e+00   1.0191387e+00  -1.0610875e+00   9.7349849e-03   1.7115173e+00   3.0209012e+00   4.4852424e+00   3.2147090e+00   4.4439904e+00  -2.3165696e+00  -2.0795728e+00  -2.2878518e+00  -8.9264719e-01  -4.0863707e+00  -3.8328845e+00   3.9942050e+00   2.6288917e-01   4.9908940e-02   2.9829769e-01  -3.8168173e+00  -1.5783188e+00  -1.9401173e+00  -9.3362807e-01  -4.0119969e-01   8.3963770e-01  -4.9351784e-01  -7.8996864e-01
   6.8522808e-02   5.0054104e-02   2.3366550e-01   4.5219636e-01   3.4770250e+00   3.3050454e+00  -2.2350607e-01  -6.7906394e-02  -4.0002425e-01  -2.2861278e-01  -2.7833305e+00  -5.0724027e+00  -1.0545770e-01  -4.1530399e+00  -1.7790878e+00  -1.0887443e+00  -1.2500295e-01  -6.3813281e-02  -1.7730655e+00   1.8104564e+00   1.1969329e+00  -1.6077454e-01   9.9924384e-01   7.2275969e-01   9.5388267e+00   5.7993827e+00   4.7876943e+00   4.8942240e+00  -8.5212788e-01  -2.9475642e-01   4.3025019e+00   4.7683018e+00  -1.5259830e+00   3.4112337e-01  -6.0466408e-01  -6.5441063e-01   7.5522791e-01  -2.0486450e+00   1.6735410e+00  -9.2013670e-01  -3.3508008e-01  -5.0464224e+00   2.6616787e+00   1.2078390e+00   1.5119561e+00   2.0505465e+00   4.0422388e+00   6.8759480e-01   9.6931685e-01  -7.7706873e-02   4.6098409e-01   1.1297175e+00  -4.5367058e-01   1.9135132e+00   9.7324343e-01   1.9376464e+00   2.5205263e+00   3.2021357e+00  -1.8108858e+00   1.0040393e+00  -1.4634804e+00  -2.1704175e+00  -3.6842893e+00  -2.0115477e+00   9.2275325e-01  -8.7603775e-01   2.7296394e-01   1.3265728e+00   1.5948742e+00   3.2512180e+00   2.4932915e+00   3.1261158e+00  -2.6434238e+00  -2.2200691e+00  -1.9331687e+00  -1.3163411e+00  -3.9854501e+00  -4.0853714e+00   2.7456624e+00  -2.9194587e-01  -1.3964773e+00  -2.9587338e-01  -4.1846409e+00  -1.8849834e+00  -2.2412460e+00  -1.3158680e+00  -5.3567787e-01   6.4543553e-01  -4.0172638e-01  -5.9476908e-01
   1.1624232e-01  -1.2375844e-01  -3.7732314e-01   4.7366303e-01   4.1396895e+00   4.0823628e+00  -6.1441343e-01  -2.9358120e-01  -9.0159224e-01  -4.6701774e-01  -4.1503222e+00  -6.3360697e+00  -1.0497844e+00  -5.1219092e+00  -2.3801049e+00  -1.7822613e+00   4.3846500e-01  -9.9490641e-02  -2.6642224e+00   1.3210359e+00   1.7133327e+00   1.3923461e+00   6.3704853e-01   2.3639640e-01   9.7094690e+00   7.3792209e+00   5.7885250e+00   6.2032121e+00  -5.9671363e-01  -1.2011600e+00   4.4675031e+00   5.9054488e+00  -8.9585447e-01   1.3475790e+00   1.3957847e-01  -6.6366823e-01   6.5501993e-01  -2.7825008e+00   1.2381178e+00  -5.4951538e-01  -5.2060047e-01  -6.3696251e+00   3.9064637e+00   2.3715993e+00   2.9255261e+00   4.2251006e+00   5.5173207e+00   6.6236754e-01   2.0937701e+00   2.7624901e-01   1.2926296e+00   1.3806939e+00  -4.1244310e-01   2.7269219e+00   1.6969922e+00   2.2525273e+00   3.4222643e+00   3.9754756e+00  -1.2576133e+00   9.3764250e-01  -1.2673555e+00  -2.4351741e+00  -4.2733410e+00  -3.2900548e+00   1.3945645e+00  -9.5643746e-01   1.4074232e+00   2.8483564e+00   1.9511184e+00   3.6691344e+00   1.4084524e+00   3.4918858e+00  -1.7730427e+00  -2.1099718e+00  -1.6393574e+00  -4.4517370e-01  -3.7888398e+00  -5.1013112e+00   4.9997716e+00   9.8820827e-01  -2.0472681e+00  -4.7842600e-02  -5.3620616e+00  -2.4832702e+00  -2.6325695e+00  -1.7249984e+00  -7.1809343e-01   7.4298758e-01  -2.0600753e-01  -1.0474429e+00
   5.6675333e-02   1.8148726e-01  -1.9166144e-01   8.3289208e-01   3.9549161e+00   3.7533005e+00  -4.4502127e-01  -2.2894190e-01  -5.8862819e-01  -1.0115507e+00  -3.6180782e+00  -5.1384713e+00  -6.5084437e-01  -4.1609531e+00  -1.9194617e+00  -1.0908000e+00  -5.7186599e-01   5.8884115e-01  -2.0362089e+00   1.1926524e+00   1.2970873e+00   6.3063527e-01   1.2006569e+00   1.0882519e+00   9.5399470e+00   7.6606304e+00   5.9197027e+00   5.8332411e+00  -2.6508561e-01  -4.6421874e-01   4.6670513e+00   6.3120524e+00  -5.1581643e-01   1.6800556e+00   2.4865488e-01  -3.9878549e-01   6.1130836e-01  -1.6772222e+00   1.5678556e+00   4.9497612e-01  -9.4050792e-01  -4.6921717e+00   2.9411311e+00   1.0290810e+00   2.3588197e+00   2.7089985e+00   4.5657003e+00   4.4174358e-01   1.2254287e+00   2.6538289e-02   5.7404179e-01   1.4341401e+00   9.8236787e-02   2.4711725e+00   1.2623436e+00   1.5112043e+00   1.7490516e+00   3.1389732e+00  -2.1732137e+00   9.0697094e-01  -1.3310539e+00  -1.8594032e+00  -4.3056963e+00  -2.1508575e+00   1.4733226e+00  -1.3432304e+00   1.2370523e+00   2.5113373e+00   1.5034205e+00   3.2659323e+00   1.0024035e+00   3.3440625e+00  -1.1512399e+00  -1.4706501e+00  -1.3300409e+00  -5.3522048e-01  -3.4336361e+00  -4.3226881e+00   4.2053470e+00   1.7205761e+00  -1.5786780e+00   1.3057110e-01  -4.5066535e+00  -1.1440764e+00  -2.0203919e+00  -1.7382339e+00  -6.3860458e-01   9.8343460e-01  -1.3934974e-01  -1.0417455e+00
  -4.6185696e-01  -5.0056124e-01  -4.7244257e-01   1.1638071e+00   3.2998448e+00   3.6797603e+00  -7.5508217e-01   5.8590908e-02  -1.7193831e+00  -8.3979092e-01  -4.3868796e+00  -5.1587254e+00  -9.6408455e-01  -4.0487548e+00  -2.8187262e+00  -1.6171862e+00  -1.3611331e+00  -3.0975151e-01  -2.0420360e+00   9.2308355e-01  -3.5539447e-01  -9.9309220e-02   6.1555286e-01   1.1608954e+00   6.5391829e+00   6.7107358e+00   4.1674855e+00   4.9618424e+00  -6.7203323e-01  -1.8259116e+00   3.9794043e+00   6.6845017e+00  -1.2764708e-03   2.5396756e+00   1.1540744e+00   7.7937281e-01   7.2375914e-01  -1.4610886e+00   1.2740997e+00   9.2934384e-01  -1.6546818e+00  -6.9948189e+00   3.0030874e+00   2.2475997e+00   2.0506270e+00   3.7062028e+00   4.7127628e+00   1.7058856e+00   1.1513737e+00   3.7075342e-01   3.0994590e-01   1.1273008e+00  -1.6587792e+00   2.1169758e+00   1.4013208e+00   1.2122026e+00   1.5752599e+00   2.0018860e+00  -1.8519766e+00   5.6912077e-01  -1.4413244e+00  -2.1580094e+00  -4.7576105e+00  -2.9232245e+00   9.6000542e-01  -1.1156308e+00   1.4566713e+00   3.4599862e+00   1.3703061e+00   3.4879692e+00   4.0189684e-01   3.9264164e+00  -1.1712809e+00  -2.0622783e+00  -1.4360264e+00   8.1837274e-01  -2.5492589e+00  -3.3346897e+00   5.0041344e+00   2.4491268e+00  -6.7389617e-01   1.2177397e+00  -5.3082229e+00  -1.4846116e+00  -2.3004820e+00  -1.5971546e+00  -5.8582282e-01   4.5398344e-01  -3.0949421e-01  -1.4946975e+00
  -5.1256214e-01  -6.2664464e-01  -4.9528669e-01   1.0188908e+00   3.3373660e+00   3.5349445e+00  -7.7072657e-01  -1.1830678e-03  -1.5614328e+00  -1.0306522e+00  -4.2140314e+00  -4.7455174e+00  -1.1271555e+00  -3.8923759e+00  -2.4191862e+00  -1.5161834e+00  -1.4095434e+00  -7.6320911e-02  -1.9142076e+00   9.0758660e-01   3.2684200e-02   2.6177105e-01   7.4061625e-01   5.7673548e-01   6.3189315e+00   6.9450429e+00   4.6870596e+00   5.0888541e+00  -4.2066362e-01  -1.6554550e+00   4.2419955e+00   6.2459573e+00   2.2693086e-01   2.5753936e+00   1.3817519e+00   1.6384096e-01   7.0901589e-01  -1.1827599e+00   1.0217087e+00   1.2589514e+00  -1.3124131e+00  -6.3197356e+00   2.4626339e+00   1.2180218e+00   1.6405794e+00   2.6221876e+00   4.0753781e+00   1.0216873e+00   8.5686022e-01  -4.8799547e-01   4.1406865e-01   3.1467626e-01  -1.5543742e+00   1.1246439e+00   1.1020351e+00   1.9189585e-03   1.5986975e+00   2.0974770e+00  -1.8378298e+00   4.0963192e-01  -1.1925986e+00  -2.0249994e+00  -4.1828746e+00  -2.9826130e+00   1.1604103e+00  -1.5592141e+00   1.4401671e+00   3.2737115e+00   1.0745250e+00   3.3646315e+00   3.6219904e-01   3.4106070e+00  -5.0702134e-01  -1.8196174e+00  -5.4424829e-01   1.0512074e+00  -2.2260981e+00  -2.9128568e+00   5.9080129e+00   3.4169203e+00   1.3122308e-01   2.1950465e+00  -4.4576611e+00  -5.3738066e-01  -1.4846278e+00  -1.3266034e+00   1.1641065e-01   9.3800435e-01  -1.5406144e-01  -1.6985844e+00
  -6.5026056e-01  -3.0096743e-01  -4.1498247e-01   1.1418018e+00   2.5249463e+00   2.5420474e+00  -2.6477876e-01   5.3204426e-01  -1.5565893e+00  -1.4697382e+00  -3.4196365e+00  -3.7390986e+00  -5.4598561e-01  -3.3289270e+00  -2.4455973e+00  -1.5502036e+00  -1.9834023e+00   2.4910177e-01  -1.9403146e+00   5.8680385e-01  -4.0194786e-01  -6.2588754e-01   7.9549796e-01  -7.8993186e-03   5.0017614e+00   5.4339971e+00   3.4971598e+00   3.7413263e+00  -3.9557589e-01  -6.7657488e-01   4.1383207e+00   5.1691933e+00   4.4160954e-01   2.6934018e+00   1.8530094e+00   9.7741498e-01   1.3292487e-01  -7.7217836e-01   7.6646132e-01   1.9495262e+00  -2.9041777e+00  -7.3576203e+00   2.7413710e+00   1.7675044e+00   1.6313346e+00   2.0601011e+00   5.1250647e+00   2.1947598e+00   1.1260295e+00  -6.4777717e-02   4.3240343e-01   6.2281039e-01  -1.7942667e+00   5.9365123e-01   3.9701501e-01   3.6070351e-01  -1.4540033e-01   1.1965393e+00  -1.3289215e+00   1.1141592e+00  -6.1152179e-01  -2.8522631e-01  -3.9503692e+00  -2.4637179e+00   1.3739460e+00  -9.1697596e-01   1.4821494e+00   2.8217427e+00  -2.7961780e-02   2.5550631e+00   6.5913849e-02   1.6952353e+00  -8.3565650e-01  -1.7303042e+00  -4.6129780e-01   7.3549495e-01  -1.6358690e+00  -1.6816406e+00   5.3479534e+00   4.1259979e+00  -9.8028155e-02   2.2489441e+00  -4.0804388e+00  -3.7278294e-01  -1.6297825e+00  -1.3961074e+00  -3.0640182e-01   7.4576052e-01  -2.4786197e-01  -1.5677868e+00
  -4.8765689e-01  -2.7104637e-01  -8.3185460e-01   1.1243329e+00   2.4509328e+00   2.8256792e+00  -5.1174814e-01   4.6504668e-01  -1.7727654e+00  -1.4733337e+00  -3.4887710e+00  -3.3623363e+00  -8.7881903e-01  -3.1182136e+00  -2.4148598e+00  -1.2062301e+00  -1.3079413e+00   5.3182445e-01  -2.1391326e+00   3.2687528e-01  -1.8704793e-01   1.4526682e-01   8.6909390e-01  -1.0827829e-01   4.3883781e+00   6.0161757e+00   3.7185826e+00   4.0183595e+00   9.8356197e-02  -4.1427090e-01   4.1770134e+00   5.4699998e+00   1.3204962e+00   3.6087761e+00   2.5684390e+00   1.3763609e+00   3.7235627e-02  -5.9061921e-01   1.3040234e-01   2.1405391e+00  -2.9582987e+00  -7.2855912e+00   2.6062068e+00   1.8385744e+00   1.6231253e+00   2.3336976e+00   5.0440708e+00   1.9881335e+00   1.4345932e+00  -2.1598153e-01   7.7596542e-01   5.6413373e-01  -2.1170662e+00   7.3600202e-01   3.9739633e-01  -3.2921721e-01   5.7645747e-01   1.5640549e+00  -9.1732864e-01   8.1480761e-01  -3.0245066e-01  -3.5631922e-01  -3.8644295e+00  -2.7167925e+00   1.8748394e+00  -8.2367546e-01   1.9768530e+00   3.2105219e+00   2.4898683e-01   2.4341419e+00  -5.0916465e-01   1.3993496e+00   1.6243010e-01  -1.0288774e+00   1.5770066e-01   1.1745326e+00  -1.2648095e+00  -1.3580025e+00   7.3693147e+00   6.0684189e+00   1.4296016e-01   2.6205939e+00  -4.0631056e+00   2.3752981e-02  -1.8314774e+00  -1.7239313e+00  -8.2824871e-01   6.9362852e-01  -1.9421840e-01  -1.9596240e+00
  -7.0092083e-01  -7.0351282e-01  -5.8421494e-01   1.2415221e+00   2.1299452e+00   2.6256255e+00  -2.1653583e-01   7.2673830e-01  -1.5845468e+00  -1.2378986e+00  -3.6060053e+00  -3.3561262e+00  -1.2809389e+00  -3.0558289e+00  -2.3152079e+00  -1.4464398e+00  -2.0450333e+00   3.7872022e-01  -1.9223669e+00  -1.6889177e-01  -6.9881316e-01  -1.9337192e-01   1.2491320e+00   2.7404517e-01   3.4049174e+00   5.9370314e+00   3.3970924e+00   3.7307444e+00  -4.4929029e-01  -1.0189577e+00   3.9945417e+00   5.2362127e+00   1.2757611e+00   3.0267654e+00   2.5675699e+00   1.2184877e+00   2.1720909e-01  -1.9020452e-01   1.4741678e-01   2.7647054e+00  -2.5016790e+00  -7.5155062e+00   2.8944229e+00   2.0780321e+00   1.9341972e+00   2.5669505e+00   4.5250886e+00   2.0422661e+00   9.7199877e-01  -5.3694608e-01   1.0920558e+00   1.9415354e-01  -1.5223756e+00  -2.1094475e-01   2.6385202e-01  -4.8551510e-01  -6.2901471e-01   7.4441785e-01  -1.8863155e+00  -1.2703304e-02  -9.1011121e-01  -6.7559164e-01  -4.3051784e+00  -2.8400211e+00   2.0040582e+00  -1.0030552e+00   1.9393109e+00   3.6555666e+00  -3.7024794e-01   1.6968622e+00  -2.0000180e-01   1.5634105e+00   9.3277817e-01  -6.6369213e-01   8.6868097e-01   1.4841660e+00  -9.6362441e-01  -8.1445656e-01   5.7246807e+00   5.4939984e+00   2.0168135e-01   2.6243180e+00  -3.9435855e+00   2.9809085e-02  -8.0977624e-01  -1.0471448e+00  -2.7839830e-01   1.2511159e+00  -6.3675383e-02  -1.8813062e+00
  -7.3156207e-01  -6.7061273e-01  -6.8517166e-01   1.2744265e+00   1.5466571e+00   2.5211275e+00  -9.7134218e-02   9.1452172e-01  -1.8453621e+00  -8.5045850e-01  -3.2667168e+00  -2.7784098e+00  -1.1401098e+00  -2.5955864e+00  -2.3122382e+00  -1.1401549e+00  -2.5607887e+00  -2.3066055e-01  -1.8527117e+00  -3.1073305e-01  -9.5941400e-01  -4.3883289e-01   1.0789934e+00   2.0868590e-02   2.2039908e+00   4.9558679e+00   2.5134793e+00   3.0720148e+00  -7.2539937e-01  -1.0948497e+00   3.6992990e+00   4.4591845e+00   1.6503223e+00   3.0769054e+00   2.7857955e+00   1.3535166e+00   2.3522012e-02  -8.5486121e-02  -2.2255373e-01   3.0040932e+00  -2.7513019e+00  -8.1252369e+00   3.2546344e+00   2.6719198e+00   2.2249884e+00   3.0184168e+00   4.9401446e+00   2.4967164e+00   1.3886128e+00  -2.3000425e-01   1.5132168e+00   1.8384737e-01  -1.7062401e+00  -4.3290695e-01   1.0162318e-01  -3.7249687e-01  -1.0440926e+00  -5.5711093e-02  -1.4686826e+00  -1.3209803e-01  -5.9216965e-01  -2.8443020e-01  -4.0465051e+00  -2.9205422e+00   1.9841681e+00  -7.6614271e-01   1.9605316e+00   3.3490009e+00  -8.2725314e-01   1.0824000e+00  -2.0457718e-01   1.1124360e+00   9.9690119e-01  -4.1468166e-01   1.3147932e+00   1.6286348e+00  -6.7352170e-01  -1.9101712e-01   5.3569679e+00   5.2501266e+00  -1.0727366e-01   2.6127672e+00  -3.9251644e+00   1.6466835e-01  -9.6432585e-01  -9.0306709e-01  -5.8983102e-01   1.1421426e+00  -9.0574938e-02  -1.7201522e+00
  -7.6277548e-01  -6.1627115e-01  -8.0449333e-01   9.7336699e-01   9.6362211e-01   2.0456422e+00  -1.1781604e-01   7.0551664e-01  -1.7805719e+00  -1.2996180e+00  -2.6715588e+00  -2.1957910e+00  -1.0168201e+00  -2.3442324e+00  -2.0204926e+00  -1.1379015e+00  -2.2500018e+00   6.6796087e-02  -1.7760564e+00  -7.4169847e-01  -5.5782528e-01  -3.8318255e-01   1.1692727e+00  -2.9685059e-01   1.4694591e+00   4.1903801e+00   2.1932465e+00   2.3032576e+00  -4.7552260e-01  -4.0914388e-01   3.4233337e+00   3.7434877e+00   2.2593998e+00   3.2844227e+00   3.4798077e+00   2.1399338e+00  -1.8282738e-01   4.2639823e-01  -8.2786093e-01   3.0248430e+00  -3.4272403e+00  -8.2225757e+00   2.7950359e+00   2.6283399e+00   1.9587590e+00   2.6198750e+00   4.3983766e+00   2.5760729e+00   1.1996032e+00  -4.6256755e-01   1.5450739e+00   2.8173400e-04  -1.3937672e+00  -8.7765853e-01  -4.8948064e-01  -1.1091259e+00  -1.3441208e+00  -1.6065001e-01  -1.1762802e+00  -1.1252979e-01  -4.6914810e-01   1.2695073e-01  -3.8209724e+00  -2.5083961e+00   2.3301098e+00  -5.2096819e-01   2.3590739e+00   3.6348292e+00  -6.8825274e-01   8.5476568e-01  -5.8880421e-01   1.1082416e-01   1.2339937e+00  -9.7600991e-02   1.1158879e+00   1.4643675e+00  -2.6784052e-01   8.7956930e-01   5.9900167e+00   6.5513802e+00   3.1252834e-01   2.7040693e+00  -3.1069660e+00   4.5514820e-01  -6.3581791e-01  -9.2954233e-01  -8.6357314e-01   1.1794247e+00  -1.0156477e-01  -1.7351316e+00
  -3.9048643e-01  -2.3213489e-01  -8.8949331e-01   8.3667625e-01   7.7979035e-01   2.1131145e+00   2.1410990e-01   9.1947142e-01  -1.8239331e+00  -8.3188403e-01  -2.2350194e+00  -2.0163372e+00  -1.1422372e+00  -2.4268704e+00  -2.0644916e+00  -1.0592588e+00  -1.9327304e+00  -2.0552025e-01  -1.9469942e+00  -6.2495370e-01   8.4074475e-02   5.4643893e-02   8.5724937e-01  -8.7905272e-01   1.2545139e+00   3.8641972e+00   2.0187433e+00   2.3750709e+00  -5.4257857e-01  -1.6249611e-01   3.4385685e+00   2.9282013e+00   2.3768271e+00   3.0490635e+00   3.1680542e+00   1.6267208e+00  -3.3611295e-01  -1.8917843e-05  -1.1607072e+00   2.9883952e+00  -2.6081209e+00  -8.5865417e+00   3.9375746e+00   3.9932573e+00   2.6626900e+00   3.4831716e+00   5.8237803e+00   3.1991324e+00   2.0110896e+00  -5.5843841e-02   2.3625524e+00   1.5799772e-01  -9.7042068e-01  -4.2388796e-01  -3.2514234e-01  -1.3078272e-01  -9.5584148e-01  -5.4151645e-02  -5.3921187e-01  -1.6714717e-01  -7.7872058e-02   6.1259869e-01  -3.4720875e+00  -2.6944628e+00   2.0851673e+00  -4.2916449e-01   2.3503909e+00   3.0894660e+00  -1.0784903e+00   1.9046421e-01  -3.7876783e-01  -6.0547635e-01   1.6309315e+00   6.3252949e-01   1.9671665e+00   1.2301196e+00  -2.2753832e-01   6.8564814e-01   5.4888911e+00   6.3232392e+00  -6.7671697e-01   2.3240125e+00  -3.1570841e+00   3.0222359e-02  -1.0137189e+00  -8.6721001e-01  -8.3792159e-01   1.0512220e+00  -7.0618749e-02  -1.4395546e+00
   4.6907552e-02   5.9493152e-01  -6.9238875e-01   4.4539150e-01   1.1402868e+00   2.3856650e+00   7.4616451e-01   5.5256962e-01  -5.4762632e-01  -7.8884058e-01  -9.1902924e-01  -1.0496287e+00  -5.7677493e-01  -1.6584954e+00  -6.3854357e-01   1.1438359e-01  -1.8965523e+00   4.7892809e-01  -1.5201242e+00  -5.0593012e-01   1.8287595e+00   5.8596885e-01   1.3497047e+00  -5.8533681e-01   3.0102230e+00   4.3507039e+00   3.4158546e+00   2.8163514e+00   2.2375065e-03   1.1550871e+00   3.9108367e+00   2.3245995e+00   2.5482456e+00   2.4032630e+00   2.6286020e+00   6.0900436e-01  -3.6453852e-01   6.8900148e-01  -1.0961643e+00   3.1246958e+00  -1.4981978e+00  -5.2861205e+00   2.5062180e+00   1.1700166e+00   2.2793618e+00   1.9363010e+00   4.0334346e+00   7.6323603e-01   1.8187827e+00  -7.5847423e-01   2.3325023e+00   3.8369533e-01   9.3968383e-01   4.2647106e-01  -8.4112016e-01  -7.0842361e-01  -1.5208003e+00   4.9168130e-02  -8.8256502e-01  -1.4637877e-01   2.0860451e-01   1.2596632e+00  -2.8846216e+00  -1.2163848e+00   2.5456543e+00  -5.3583680e-01   2.3035686e+00   2.1791727e+00  -1.0463321e+00  -4.6257194e-01  -1.6882215e-02  -1.1530061e+00   2.4788717e+00   2.0242756e+00   2.5651786e+00   1.5680269e-01  -8.4386809e-01   4.3657999e-01   4.3779859e+00   6.1797469e+00  -1.0807934e+00   1.7397425e+00  -1.7442335e+00   1.5981449e+00  -1.7809119e-01  -5.4880156e-01  -8.0570335e-01   1.8259158e+00   1.4014916e-01  -7.1184119e-01
  -3.8396565e-01  -2.7941700e-01  -6.2133715e-01   7.9534482e-01  -3.0103201e-01   2.0391386e+00   7.3826921e-01   9.5852202e-01  -1.5723768e+00  -3.3655272e-01  -1.4445354e+00  -1.3807239e+00  -8.1404690e-01  -1.7922327e+00  -1.7548982e+00  -7.9825531e-01  -3.0948788e+00  -7.7665764e-01  -1.3265008e+00  -1.4068937e+00  -3.6983509e-01  -7.7864015e-01   1.2584327e+00   2.3163402e-01  -1.7524944e-01   2.5707431e+00   6.2113113e-01   1.1668451e+00  -1.2232611e+00  -5.0789378e-01   2.4123101e+00   2.1074540e+00   2.7001721e+00   2.3597404e+00   3.3469823e+00   2.5730076e+00  -1.5033526e-01   9.5941323e-01  -1.3732281e+00   3.0991433e+00  -2.2833271e+00  -8.3534525e+00   3.7256037e+00   4.3374275e+00   2.6566933e+00   4.0540963e+00   4.4969967e+00   3.6236367e+00   1.5355141e+00   2.8570001e-01   2.4436908e+00   8.5057053e-01  -1.7229174e-02   5.0015398e-02  -6.9219105e-01   1.7532155e-01  -2.5292333e+00  -1.7594248e+00  -1.3341704e+00  -1.1074980e+00  -7.4978476e-01   3.0698879e-01  -4.0703727e+00  -1.6643808e+00   2.1329326e+00  -1.1691127e-02   2.5324919e+00   3.6569095e+00  -1.3207552e+00  -1.2353053e+00  -2.2593163e-01  -1.5362880e-01   2.1838137e+00   1.5507773e+00   1.8567288e+00   1.0942226e+00   9.1007526e-02   1.9892025e+00   2.2344919e+00   4.6012389e+00  -1.2858508e+00   9.6016568e-01  -2.9750322e+00  -1.4345335e-01  -2.3447274e-01  -3.5535807e-01  -1.3056608e+00   1.0098202e+00  -9.1089994e-02  -8.5246303e-01
  -5.3513199e-01  -4.2073279e-01  -5.4802362e-01   2.8074625e-01  -6.3722157e-01   1.7010021e+00   8.3841923e-01   7.0453784e-01  -1.1735299e+00  -4.0754438e-01  -4.7416032e-01  -6.4092828e-01  -3.5953548e-01  -1.3013810e+00  -1.1076944e+00  -4.3741435e-01  -2.4118288e+00  -6.2832747e-01  -8.5979611e-01  -1.2213438e+00  -2.8925694e-03  -9.4155799e-01   1.3250374e+00   1.2483878e-02  -9.2323173e-01   1.6484924e+00   9.7430955e-02   5.0608077e-01  -7.3978627e-01   4.8753986e-02   1.9622513e+00   1.2373103e+00   2.8906218e+00   2.3528998e+00   3.7549415e+00   3.0910074e+00   7.7853106e-02   1.8752945e+00  -1.6953886e+00   2.4505487e+00  -2.2161233e+00  -7.5315932e+00   1.0448462e+00   1.8228511e+00   6.1571748e-01   2.0365836e+00   1.5138845e+00   2.2909993e+00   6.4333024e-01  -9.6640030e-01   1.6156678e+00   2.7355657e-01  -1.3942815e+00  -5.2786442e-01  -1.5788449e+00  -1.5470592e+00  -2.0334046e+00  -1.6187501e+00  -1.0165940e+00  -1.4655352e+00  -5.5522676e-01  -2.9007806e-03  -3.0848563e+00  -1.0481770e+00   2.6662570e+00   4.8651549e-01   2.3734090e+00   3.5948272e+00  -6.1075720e-01  -6.6892714e-01   2.3394149e-01  -3.4905729e-01   2.1386340e+00   1.6603525e+00   1.4398450e+00   8.6236201e-01   5.6254798e-02   3.1856583e+00   3.3431605e+00   5.7466577e+00   4.0108929e-01   1.9384085e+00  -1.7505094e+00   8.8145134e-01   4.5359543e-01   7.7384855e-02  -1.2714061e+00   1.2939471e+00  -2.6578319e-01  -8.9935803e-01
  -4.0858746e-01  -1.3374594e-01  -4.3687441e-01   1.0709970e-02  -1.2962220e+00   1.0562791e+00   1.1260308e+00   5.1306880e-01  -1.0314174e+00  -7.0217427e-01   3.0144855e-01  -2.9166320e-01   5.4293257e-02  -1.1702123e+00  -9.7191028e-01  -5.3322536e-01  -2.3866596e+00  -6.9656992e-01  -6.0743530e-01  -1.3802308e+00   1.2930259e-01  -1.4428308e+00   1.1483241e+00   6.3249597e-02  -1.6328353e+00   3.0932859e-01  -8.7552787e-01  -5.6024376e-01  -7.4074109e-01   4.4131580e-01   1.4350166e+00   4.7465644e-01   3.0383110e+00   2.1163400e+00   3.8025002e+00   3.9732667e+00  -1.5138599e-01   2.0615780e+00  -1.8162033e+00   2.2692256e+00  -2.6642829e+00  -7.8138367e+00   1.1250219e+00   2.5100190e+00   7.9624521e-01   2.2763740e+00   1.7255630e+00   2.9736149e+00   5.3501525e-01  -5.2004978e-01   1.3323431e+00   6.8640814e-01  -1.0417539e+00   8.2989462e-02  -1.9045174e+00  -7.0956591e-01  -2.5455430e+00  -2.0723058e+00  -7.3570698e-01  -1.4109306e+00  -5.6840326e-01   4.5786980e-01  -2.9686816e+00  -3.5744378e-01   2.4051113e+00   8.6265945e-01   2.4967334e+00   3.5800264e+00  -5.2041979e-01  -9.4933186e-01  -1.9417939e-02  -9.8148013e-01   1.8179561e+00   1.8426215e+00   8.5836900e-01   3.2903158e-01   1.9478231e-01   3.8366484e+00   1.9945044e+00   5.3149887e+00   6.5290422e-02   1.2853836e+00  -1.2769251e+00   5.4142848e-01   4.8971227e-01   1.4005414e-01  -1.4752308e+00   1.1286146e+00  -4.0909284e-01  -4.6899697e-01
  -7.0903229e-02  -1.6781161e-01  -3.4868263e-01  -2.2146395e-01  -1.4069868e+00   1.0340533e+00   1.3829333e+00   5.5443637e-01  -6.2264358e-01  -4.1026915e-01   6.3154434e-01  -4.8505220e-01  -8.3696195e-02  -1.3561083e+00  -7.7643497e-01  -4.0190918e-01  -1.2687973e+00  -4.6292838e-01  -6.5881574e-01  -1.3299577e+00   2.3144135e-01  -1.0998927e+00   1.5599395e+00   2.7683711e-01  -1.7967993e+00   4.7327082e-01  -1.0527037e+00  -3.8630919e-01  -4.7847776e-01   5.3781379e-01   1.4380303e+00   3.9664172e-01   2.9777647e+00   2.0465915e+00   3.7812260e+00   4.3027822e+00   1.7975425e-02   1.9026630e+00  -1.8392006e+00   1.9722783e+00  -1.9312595e+00  -7.8693661e+00   1.4534091e+00   3.1696604e+00   1.0976728e+00   2.8358027e+00   1.8983472e+00   3.1504754e+00   5.1817103e-01  -7.4266542e-01   1.5365746e+00   8.0310382e-01  -1.3048880e+00   5.7074586e-01  -1.7852255e+00   4.8555301e-02  -1.9140360e+00  -1.5421511e+00  -8.4310261e-01  -2.4091930e+00  -7.7809172e-01  -1.8380359e-01  -2.9658119e+00  -6.1705413e-01   3.0000106e+00   1.3368233e+00   2.4785916e+00   3.6275583e+00  -2.3659940e-01  -1.2627981e+00   2.8961478e-01  -9.7000668e-01   2.3544344e+00   2.2527611e+00   1.1502747e+00  -6.0806986e-02  -1.1084077e-01   3.6409533e+00   1.9651451e+00   5.4892070e+00  -1.1693207e-01   9.6973312e-01  -1.3966796e+00   1.7734093e-01   5.9125222e-01   1.8168524e-01  -1.7013746e+00   1.3430348e+00  -4.6154684e-01  -5.2758415e-01
   3.4668975e-01   4.7728396e-01   1.6514469e-01  -3.8500963e-01  -1.1936362e+00   1.1148922e+00   1.9529715e+00   3.8139271e-01   4.6383936e-01  -3.4464703e-01   1.8544773e+00   3.4031333e-01   5.1202979e-01  -7.0715235e-01   1.7916845e-01   4.5840102e-01  -1.4269697e+00   2.2958788e-01   1.4206672e-01  -8.4148154e-01   1.0866495e+00  -1.2591955e+00   2.2803023e+00   1.0338313e+00  -3.2057543e-01   8.0713018e-01  -3.4622545e-01  -2.1102449e-01  -9.6806974e-02   1.5226987e+00   1.7401006e+00   1.4918101e-02   2.6302700e+00   1.2606165e+00   2.9083200e+00   3.6545664e+00   3.2136733e-01   2.5203445e+00  -1.2806035e+00   1.7934461e+00  -3.8597548e-01  -4.6156066e+00   3.5708563e-01   1.3515125e+00   3.7099332e-01   1.1450710e+00   5.4816371e-01   2.1090176e+00  -2.8599149e-01  -1.2898220e+00   1.0625462e+00   1.0067235e+00   9.8335823e-02   1.5589527e+00  -2.0221299e+00  -8.9828130e-02  -2.5070996e+00  -1.5973107e+00  -1.6804004e+00  -2.6440659e+00  -8.5865744e-01  -9.4608705e-02  -2.4401531e+00   9.0422536e-01   3.0135651e+00   1.0322231e+00   1.8502767e+00   2.4622497e+00  -3.3226749e-01  -1.9410037e+00   9.8676109e-01  -8.7384343e-01   2.8395933e+00   3.2429939e+00   1.5400546e+00  -1.0798453e+00  -5.1708598e-01   3.4483657e+00  -1.5243651e-01   4.3996242e+00  -3.9041949e-01   2.3568482e-01  -3.1724377e-01   1.1479270e+00   1.3034978e+00   3.8719078e-01  -1.3793192e+00   1.6643643e+00  -3.8243665e-01   4.9549490e-02
  -5.6745449e-02  -3.0457362e-01   3.6305205e-01  -2.6418101e-01  -1.9443701e+00   8.7969538e-01   2.0071515e+00   4.5470086e-01  -4.3951803e-02  -5.5867087e-02   1.2937267e+00  -3.3899404e-01   4.6894653e-01  -9.8280397e-01  -4.8158175e-01  -3.2636030e-01  -2.3848640e+00  -1.0090802e+00   3.7887680e-01  -1.3923518e+00  -4.4852374e-01  -2.1948239e+00   2.0729018e+00   1.6163243e+00  -2.4265474e+00  -6.8572932e-01  -2.2858123e+00  -1.3711271e+00  -1.0453567e+00  -2.9957858e-01   4.7101748e-01  -6.0253930e-02   2.3365395e+00   9.7085853e-01   3.3434159e+00   5.1952693e+00   5.5419161e-01   2.5403657e+00  -1.1411029e+00   1.4840958e+00  -1.0933353e+00  -6.6938517e+00   5.8069542e-01   2.6206265e+00   5.5922990e-01   2.7470663e+00   2.9346106e-02   3.3698816e+00  -6.7021949e-01  -6.5409330e-01   6.8627188e-01   1.3933897e+00  -9.4869288e-01   1.5475912e+00  -1.8625919e+00   6.9898175e-01  -3.2274234e+00  -3.0380015e+00  -2.0624711e+00  -3.4945000e+00  -1.6119412e+00  -1.1246959e+00  -3.1743489e+00   5.0114178e-01   2.7704199e+00   1.5951892e+00   2.0300039e+00   3.8467826e+00  -2.7748726e-01  -2.1009225e+00   8.1566360e-01   5.1783062e-01   2.2141334e+00   2.3878757e+00   4.9147665e-01  -4.2246467e-01  -2.9988242e-02   4.1757079e+00  -2.2443418e+00   1.9768650e+00  -4.7764155e-01  -4.2488930e-01  -1.3106286e+00  -2.3866480e-01   1.6162145e+00   7.8160576e-01  -1.4580687e+00   1.2210342e+00  -5.5536630e-01   6.8784194e-02
  -1.0429985e-01  -5.8622987e-01   4.4795080e-01  -4.9327031e-01  -2.1972042e+00   6.5450492e-01   1.8640675e+00   1.4448453e-01   3.0270049e-02  -2.6195909e-01   1.2645356e+00  -6.3323792e-01   4.4562859e-01  -1.1591657e+00  -5.2280163e-01  -6.5254438e-01  -1.9660556e+00  -1.0097593e+00   6.0131317e-01  -1.3688413e+00  -7.1279035e-01  -2.2054428e+00   2.2840785e+00   1.7453719e+00  -2.9717693e+00  -1.1192142e+00  -2.8899690e+00  -1.8238501e+00  -9.5388790e-01  -6.3594357e-01   5.9502686e-03  -2.4286560e-01   2.3040872e+00   9.9716008e-01   3.6159152e+00   5.9694974e+00   7.0690658e-01   2.4300737e+00  -1.1313733e+00   7.7166546e-01  -1.1609770e+00  -6.6763514e+00   2.9454755e-01   2.7217969e+00   3.1212426e-01   2.7128652e+00  -4.0108125e-01   3.5936185e+00  -1.0826333e+00  -8.4304805e-01   3.7267586e-01   1.2994078e+00  -1.2976163e+00   1.9377688e+00  -1.8442754e+00   4.7688238e-01  -2.8222729e+00  -2.9252257e+00  -2.0419481e+00  -3.7794902e+00  -1.7573925e+00  -1.7404131e+00  -2.9442160e+00   5.0470494e-01   2.9879790e+00   1.7612816e+00   2.0729817e+00   4.2245594e+00   1.7506150e-01  -1.9245504e+00   7.7036289e-01   8.0048092e-01   1.9742987e+00   1.9726546e+00  -4.2370403e-02  -3.8069825e-01   1.2177346e-01   4.3624530e+00  -2.1301530e+00   1.5478506e+00  -9.8627175e-02  -4.7465424e-01  -1.2995263e+00  -5.3164332e-01   1.8582032e+00   7.2655363e-01  -1.5529569e+00   1.1202280e+00  -6.6121295e-01  -4.2523674e-02
   1.5177080e-01  -8.5126759e-02   4.8350380e-01  -7.2667667e-01  -2.2928310e+00   2.4921338e-01   1.9470415e+00  -2.1809052e-01   1.2565949e-01  -6.9058371e-01   1.4762226e+00  -8.9800880e-01   7.2276876e-01  -1.5040672e+00  -3.9347769e-01  -9.4959833e-01  -2.0411559e+00  -1.4481593e+00   5.7015270e-01  -1.4099827e+00   1.8303710e-01  -1.8886382e+00   1.6691597e+00   1.0249899e+00  -2.4479616e+00  -2.0291832e+00  -2.8324548e+00  -2.2209823e+00  -1.0693408e+00  -7.1071811e-01  -4.5621445e-01  -1.0807507e+00   2.0310560e+00   6.4273752e-01   3.4671436e+00   6.1699420e+00   1.6108249e-01   1.6162651e+00  -9.4455829e-01   3.5970054e-01  -1.9006963e+00  -6.8922959e+00   1.2301973e+00   3.4352193e+00   1.3777682e+00   3.5776752e+00   8.4465805e-01   3.8825783e+00  -4.4475558e-01   8.0586169e-02   4.5870609e-01   1.8619564e+00  -2.2209324e-01   2.6969820e+00  -1.6225165e+00   1.7693832e+00  -2.9027627e+00  -2.9812555e+00  -1.2835451e+00  -3.0496820e+00  -1.2829413e+00  -9.2440031e-01  -2.4993885e+00   7.3707057e-01   2.6044245e+00   1.8883217e+00   2.4255081e+00   4.2698738e+00   2.4612029e-01  -1.9556202e+00   2.7124758e-02   2.9109610e-01   1.2261127e+00   1.7343137e+00  -7.7234364e-01  -8.0286036e-01   2.0639901e-01   3.5852088e+00  -3.3973584e+00  -4.3969242e-01  -1.3318583e+00  -1.5339281e+00  -1.1639525e+00  -1.3561343e+00   1.8428454e+00   5.9351639e-01  -1.3629472e+00   7.4017443e-01  -5.8967376e-01   4.2010306e-01
   2.6306125e-01  -2.2661769e-01   5.0308262e-01  -9.6298966e-01  -1.4707838e+00   8.8498539e-01   1.7972302e+00  -4.6421330e-01   4.2271497e-01  -6.9300677e-01   7.3134724e-01  -1.9626014e+00   1.1027590e-01  -2.2892944e+00  -4.8304285e-01  -1.5989220e+00  -1.2050567e+00  -1.2511399e+00   3.8512881e-01  -1.1902564e+00   1.0565831e+00  -5.2490651e-01   1.7301907e+00   6.2703849e-01  -1.5139882e+00  -9.2200406e-01  -1.7075637e+00  -1.1331502e+00  -8.9549223e-01  -1.3319759e+00  -4.0617570e-01  -8.5538330e-01   1.6241560e+00   4.4403216e-01   3.3621237e+00   5.6949831e+00   5.4587283e-01   7.9974706e-01  -7.9759299e-01  -5.4889162e-01  -8.4558921e-01  -6.1405896e+00   1.2330938e+00   3.0388776e+00   1.3518390e+00   3.8978476e+00   5.2620494e-01   3.1030491e+00  -2.3618277e-01  -2.6680047e-01   7.6832421e-01   1.7325060e+00   1.3690099e-01   3.3581317e+00  -1.0578552e+00   1.3751630e+00  -1.7615701e+00  -1.9812941e+00  -1.2574421e+00  -3.0707301e+00  -1.2828780e+00  -1.5872125e+00  -2.2763186e+00   2.0437117e-01   2.7772641e+00   1.6901627e+00   2.6507025e+00   4.8957412e+00   6.6853088e-01  -1.6378731e+00   1.9876913e-01   1.0204613e+00   1.4186149e+00   1.4632779e+00  -8.8506464e-01  -6.2195403e-01   1.4190998e-01   2.2786981e+00  -2.7798198e+00  -1.3854825e+00  -1.6387157e+00  -1.7611459e+00  -1.6592158e+00  -2.0477775e+00   2.0761786e+00   4.8951446e-01  -8.5560957e-01   6.5209013e-01  -4.3561540e-01   2.5283504e-01
   4.5905019e-01   1.3885170e-01   6.6698778e-01  -7.7375952e-01  -2.0183143e+00   1.9920086e-01   1.5024151e+00  -7.9422818e-01   5.9335385e-01  -1.3632783e+00   1.6293849e+00  -6.3080471e-01   7.9371503e-01  -1.2406212e+00   7.1576893e-02  -6.0116012e-01  -1.1991291e+00  -7.7473284e-01   1.2725604e+00  -1.0914005e+00   6.2158890e-01  -1.2909719e+00   2.2789787e+00   1.6028204e+00  -1.5540651e+00  -1.4588637e+00  -2.0256372e+00  -2.1264241e+00  -3.1889772e-01  -4.7622941e-01  -8.1173603e-01  -5.7290868e-01   1.8330830e+00   1.0395173e+00   3.7394506e+00   7.2467066e+00   4.7532661e-01   1.5822728e+00  -2.8233037e-01  -8.0623229e-01  -1.8184631e+00  -4.1952566e+00  -2.8795255e-01   1.6083839e+00   1.9517023e-01   2.1388270e+00  -9.8738780e-01   2.9865932e+00  -1.5712543e+00  -3.6588489e-01  -5.6653767e-01   1.9279872e+00   2.6257774e-01   3.5703653e+00  -1.3261253e+00   5.2422915e-01  -2.1641046e+00  -2.3627435e+00  -1.7538048e+00  -3.1272415e+00  -1.1280457e+00  -1.5345480e+00  -1.6578233e+00   1.5560024e+00   2.9926851e+00   1.7389424e+00   2.3450617e+00   4.5526128e+00   1.1959812e+00  -1.6263937e+00  -5.9101545e-01   1.1509624e+00   1.3611058e+00   1.7433195e+00  -1.5324051e+00  -8.2785561e-01   6.4771195e-01   2.9260653e+00  -2.7416172e+00  -1.2630259e+00  -7.6440170e-01  -2.0849286e+00  -5.6610696e-01  -1.3049392e+00   2.4802468e+00   1.2898570e-01  -1.2792852e+00   8.2833060e-02  -5.1810964e-01   3.6347184e-02
   7.1443157e-02  -5.2147155e-01   1.0877962e+00  -6.2624435e-01  -2.0223000e+00  -1.7474063e-01   1.6443069e+00  -5.9342662e-01   4.7725802e-01  -9.4727576e-01   1.0630855e+00  -1.0978363e+00   6.1819833e-01  -1.2943303e+00  -3.2923047e-01  -1.0972949e+00  -1.8067582e+00  -1.5114618e+00   1.7051299e+00  -5.8717681e-01  -8.7501500e-01  -2.1047807e+00   2.1251933e+00   1.9615305e+00  -3.2110229e+00  -2.3437084e+00  -3.4632886e+00  -2.7858155e+00  -9.0129266e-01  -1.9584238e+00  -1.1562638e+00  -4.5687526e-01   1.0672727e+00   5.1343888e-01   3.1429448e+00   7.2352023e+00   8.4383443e-01   1.1662705e+00   3.6350232e-01  -1.1858974e+00  -1.2891692e+00  -4.6103797e+00  -7.8799044e-01   1.2042293e+00  -3.1162944e-01   2.1547319e+00  -1.6267005e+00   2.8770299e+00  -2.0723976e+00  -4.5815830e-01  -1.2494607e+00   1.4790818e+00  -1.1583751e+00   3.6013231e+00  -1.0822134e+00   8.4206334e-01  -2.4246526e+00  -3.1780040e+00  -2.0744209e+00  -3.4651386e+00  -1.4606694e+00  -2.1606389e+00  -1.4360554e+00   1.0295472e+00   2.2714208e+00   1.7762907e+00   1.6271443e+00   4.4985638e+00   7.1886741e-01  -1.3933956e+00   8.9699892e-02   2.2590429e+00   7.5365180e-01   7.4815674e-01  -1.4582945e+00  -2.1183380e-01   7.7366633e-01   2.8205284e+00  -4.2450301e+00  -3.4391471e+00  -1.8948836e-01  -1.5234477e+00  -1.1113867e+00  -1.7525676e+00   2.7511110e+00   8.7034523e-01  -5.0790267e-01   1.6075105e-01  -7.1388901e-01   1.4579226e-01
   2.2309565e-01  -4.6111365e-01   1.1177197e+00  -6.8583148e-01  -2.0668722e+00  -8.1280106e-01   1.2752415e+00  -8.7719050e-01   5.8052475e-01  -1.3568974e+00   1.2327321e+00  -7.3989159e-01   6.9581079e-01  -1.0502888e+00   3.9593959e-02  -7.3549348e-01  -1.1197327e+00  -1.3663220e+00   1.9789662e+00  -2.1079200e-01  -9.2664677e-01  -1.9398268e+00   2.1683286e+00   1.7333250e+00  -3.2946539e+00  -2.6162016e+00  -3.4406988e+00  -3.1310302e+00  -4.8420334e-01  -1.7130863e+00  -1.1609760e+00  -5.2429465e-01   9.7668869e-01   8.4363787e-01   3.1167077e+00   7.4124709e+00   6.0028630e-01   7.2981443e-01   6.5215765e-01  -1.6530515e+00  -1.7779687e+00  -3.7815775e+00  -1.2757095e+00   3.8157703e-01  -6.2236280e-01   1.2315390e+00  -1.8368065e+00   2.3178925e+00  -2.3523050e+00  -6.7113202e-01  -1.7531591e+00   1.0477098e+00  -1.4812247e+00   3.3034982e+00  -1.0154043e+00   4.4898952e-01  -1.7350803e+00  -2.7038265e+00  -1.7351236e+00  -3.2692233e+00  -1.0165935e+00  -2.0593289e+00  -4.4899453e-01   9.7257959e-01   2.3264553e+00   1.7005877e+00   1.3765995e+00   4.0385740e+00   9.6825249e-01  -9.7246647e-01  -3.2598187e-01   1.9432752e+00   5.0391065e-01   4.0611023e-01  -1.4572038e+00  -1.7248514e-01   9.2247966e-01   2.4597685e+00  -3.1375726e+00  -3.4692751e+00   4.7202609e-01  -1.1100202e+00  -4.5586156e-01  -1.4525278e+00   2.9362606e+00   7.5682403e-01  -3.3646674e-01   7.8447542e-02  -7.3537894e-01  -9.4332948e-02
   4.7116692e-01  -8.2219726e-02   1.1244035e+00  -5.6913472e-01  -2.2310410e+00  -1.5338449e+00   1.1929615e+00  -8.4783634e-01   4.1333950e-01  -1.5950475e+00   1.1693490e+00  -8.2498214e-01   7.2352169e-01  -1.1496867e+00  -1.4401173e-01  -8.2439086e-01  -9.7171054e-01  -1.5321893e+00   1.7998027e+00   6.5757823e-02  -1.1215523e+00  -1.9263906e+00   1.9098499e+00   1.2189448e+00  -3.3867754e+00  -3.3528115e+00  -3.9336119e+00  -3.6529899e+00  -5.5983752e-01  -1.6242136e+00  -1.0725361e+00  -8.6075239e-01   7.1402076e-01   8.7997807e-01   2.7018431e+00   7.3382902e+00  -1.6965822e-02  -5.3493106e-01   9.8392662e-01  -1.8739701e+00  -2.4999075e+00  -4.2533829e+00   4.1226679e-01   1.7908440e+00   6.6134548e-01   2.0101284e+00   7.7965281e-01   3.0415494e+00  -1.4747921e+00   3.5761929e-01  -1.4603839e+00   1.3469082e+00  -9.0450316e-01   3.9780265e+00  -5.3305467e-01   1.9492004e+00  -1.7705996e+00  -2.6256416e+00  -9.2479750e-01  -2.3271045e+00  -3.2876509e-01  -9.5767338e-01   1.2962158e-01   6.6296005e-01   1.9076922e+00   1.7867713e+00   1.2428724e+00   3.3217292e+00   3.2041027e-01  -1.2767193e+00  -8.3550608e-01   1.0202652e+00  -1.5661124e-01   2.9017690e-03  -1.1975968e+00  -2.7105308e-01   1.0660218e+00   1.4846793e+00  -3.4567286e+00  -4.6809234e+00  -5.6571577e-01  -1.5612901e+00  -7.2437709e-01  -2.1669248e+00   2.2929166e+00   5.0092353e-01  -4.7585011e-01  -2.9956173e-01  -7.5379905e-01   9.8675872e-02
   6.5984253e-01   2.0973838e-01   1.2660495e+00  -6.5331693e-01  -1.4986568e+00  -1.6349153e+00   9.0272314e-01  -1.2186652e+00   1.1785254e+00  -2.0379198e+00   1.4650266e+00  -1.5494432e-01   6.9690435e-01  -5.5153542e-01   7.6312694e-01   2.8058135e-02   4.7217996e-02  -3.3507663e-01   2.2620179e+00   7.5071938e-01  -5.1434075e-01  -1.2612005e+00   2.5236883e+00   1.6150244e+00  -2.2514002e+00  -2.1567725e+00  -2.5709593e+00  -3.0558057e+00   4.0339899e-01  -6.0287304e-01  -3.2581982e-01  -1.7818437e-01   7.0409052e-01   1.1710507e+00   2.2576180e+00   6.6182674e+00   1.5850655e-01  -4.5583216e-01   1.4526518e+00  -2.2515557e+00  -1.7326337e+00  -8.6447614e-01  -1.6479388e+00  -1.4158548e+00  -7.2565038e-01  -4.3240471e-01  -1.2819745e+00   5.4195911e-01  -2.1973157e+00  -7.5432624e-01  -2.2401250e+00   7.2317169e-01  -6.1032787e-01   4.0608636e+00  -6.3559289e-01   2.4978767e-01  -1.1336932e+00  -1.5688176e+00  -1.2583689e+00  -1.9945748e+00  -2.1492952e-02  -8.8895277e-01   1.1475124e+00   1.2900734e+00   2.1375836e+00   1.3555980e+00   8.0660566e-01   2.5830361e+00   6.5743086e-01  -7.5026411e-01  -6.7978471e-01   9.6086429e-01   3.7452253e-01   2.9964865e-01  -7.2840683e-01  -4.7475525e-01   7.6150726e-01   6.8885191e-01  -1.7972030e+00  -3.6330138e+00   6.2531157e-01  -8.1987973e-01   4.3946813e-01  -7.4407691e-01   2.7629336e+00   4.8221604e-01  -1.4294115e-01   8.8350476e-02  -6.6935627e-01  -8.8648353e-02
   2.2097234e-01  -6.1139961e-01   1.2344424e+00  -3.7982935e-02  -1.8607746e+00  -1.8099194e+00   3.9039323e-01  -9.2104666e-01   1.9395798e-01  -1.6483072e+00  -2.7223144e-01  -1.2188719e+00  -5.1590559e-02  -9.8306832e-01  -3.4268470e-01  -1.0079979e+00  -1.1898314e+00  -1.7105487e+00   2.1503669e+00   3.6074798e-01  -2.5968381e+00  -1.7489493e+00   1.9761383e+00   1.9543493e+00  -4.4612629e+00  -2.8440251e+00  -4.1601979e+00  -3.7124166e+00  -8.9537132e-01  -2.9232491e+00  -1.2385320e+00   3.2915490e-01   3.7849781e-01   1.1093519e+00   2.0247773e+00   6.6901509e+00   3.4087724e-02  -1.7113363e+00   1.6897419e+00  -2.4800327e+00  -2.4771768e+00  -3.1012016e+00   9.2260218e-02   6.3090830e-01   3.0106197e-01   1.5632945e+00   7.7042194e-02   1.7044061e+00  -1.5449698e+00   5.3584120e-01  -1.9301937e+00   9.1040210e-01  -1.1962108e+00   3.7559390e+00   2.8563382e-01   1.1917515e+00  -1.4216203e+00  -2.6285133e+00  -1.2564796e+00  -1.7092114e+00  -4.2428500e-01  -1.2769280e+00   4.8931471e-01   2.2280784e-02   1.0779001e+00   1.1623991e+00   8.7305658e-01   3.5937527e+00   4.8669775e-02  -7.7122703e-01  -1.1369802e+00   2.1808845e+00  -3.0260228e-01  -9.4491911e-01  -8.6766016e-01   1.0141521e+00   1.3978043e+00   1.1452659e-01  -3.1568834e+00  -6.5485716e+00   6.3582047e-03  -1.1912059e+00  -1.2652295e+00  -2.4226434e+00   2.3701714e+00   6.1915599e-01  -4.7942895e-02  -5.1776161e-01  -7.0487428e-01  -2.2579869e-01
   7.3776034e-02  -7.3983336e-01   9.9781971e-01  -9.2237033e-03  -2.0778443e+00  -2.2888661e+00  -3.4449539e-01  -1.3524211e+00  -2.3093939e-01  -2.1489779e+00  -7.3651459e-01  -1.2894218e+00  -2.3562160e-01  -9.1033079e-01  -3.7173126e-01  -1.0608622e+00  -1.1073463e+00  -1.7911791e+00   2.0665150e+00   2.2372704e-01  -2.9569963e+00  -1.5495960e+00   1.8907668e+00   1.8156327e+00  -4.8445595e+00  -3.2388225e+00  -4.3894308e+00  -4.2451790e+00  -8.9989379e-01  -3.0364344e+00  -1.3614091e+00   5.1472109e-01   7.4264965e-01   1.6389717e+00   2.2394399e+00   6.7888731e+00  -3.8698995e-01  -2.3847949e+00   1.5762033e+00  -2.8390384e+00  -3.5367630e+00  -3.0706070e+00   3.3935730e-01   6.0263910e-01   6.5721111e-01   1.6387395e+00   5.4402094e-01   1.2605591e+00  -1.1826922e+00   8.8665130e-01  -1.9197628e+00   6.9900198e-01  -7.8314119e-01   3.6348267e+00   4.8013220e-01   6.4299085e-01  -1.1943871e+00  -2.4871520e+00  -6.6066957e-01  -7.7858764e-01  -6.1161282e-02  -8.7814242e-01   8.8795557e-01  -2.1921272e-01   9.0666484e-01   9.9104576e-01   1.1333785e+00   3.7741202e+00   6.1577704e-02  -4.7456608e-01  -1.9338542e+00   1.7654455e+00  -7.3071125e-01  -1.5840136e+00  -1.0324050e+00   1.5247561e+00   1.6438902e+00  -2.6254488e-01  -1.7204619e+00  -6.4302273e+00   3.0165879e-01  -9.3520844e-01  -1.1536191e+00  -2.3864933e+00   2.1144988e+00   3.7462813e-01  -4.3046119e-01  -7.2003313e-01  -6.8205957e-01  -3.9084257e-01
  -3.3046747e-03  -8.6270993e-01   6.9389994e-01  -3.4157228e-02  -1.7681065e+00  -2.3924831e+00  -1.2253956e+00  -1.9637724e+00  -4.2397051e-01  -2.4711835e+00  -1.6661919e+00  -1.8711684e+00  -9.4499605e-01  -1.1320703e+00  -1.9374333e-01  -1.2477458e+00  -9.0338289e-01  -2.0888350e+00   1.9385229e+00   1.6486480e-01  -2.7348453e+00  -7.4692291e-01   1.4311374e+00   1.7017146e+00  -4.8044490e+00  -2.8119006e+00  -3.6781728e+00  -3.9777008e+00  -1.0423934e+00  -3.6516823e+00  -1.3905258e+00   9.7849584e-01   1.0451069e+00   1.8099015e+00   1.8614851e+00   5.6984760e+00  -7.1814016e-01  -3.4756665e+00   1.5797239e+00  -3.1290855e+00  -3.7440744e+00  -2.5875728e+00   8.8510657e-01   3.2181233e-01   1.5604982e+00   2.0918681e+00   8.4777931e-01  -1.7801414e-01  -6.2591297e-01   1.0960631e+00  -1.6289045e+00   1.7981949e-01   4.1323754e-01   3.4212516e+00   1.0467255e+00   2.1482500e-01  -4.7694245e-01  -1.9344664e+00  -3.1127652e-01  -6.6952287e-03   7.1664966e-02  -7.6307725e-01   1.2254593e+00  -7.9009136e-01   2.8546060e-01   2.3393235e-01   1.4568275e+00   4.0501783e+00   4.2391912e-01   3.0261832e-01  -2.6575524e+00   1.7129731e+00  -7.8023962e-01  -2.0619626e+00  -9.2487562e-01   2.1187318e+00   1.5457906e+00  -1.6157282e+00  -7.1024986e-01  -6.8509597e+00   3.3478911e-01  -6.6060135e-01  -1.0094665e+00  -2.3570916e+00   2.1294262e+00   4.1562721e-01  -1.1472859e-01  -4.7052219e-01  -5.0264795e-01  -3.6080978e-01
   3.4155286e-01  -1.6749095e-01   4.2383819e-01   1.1409126e-01  -1.7010636e+00  -2.5517762e+00  -1.4680316e+00  -1.9962865e+00  -1.0012166e+00  -2.4541871e+00  -1.9819167e+00  -2.1098183e+00  -1.0633403e+00  -1.4103140e+00  -5.1515069e-01  -1.4105285e+00  -1.3087527e+00  -2.6236513e+00   1.4299717e+00   3.0189675e-01  -2.2086924e+00  -1.7682896e-01   5.1159839e-01   7.6619154e-01  -4.2585596e+00  -3.2499192e+00  -3.5112984e+00  -3.9229513e+00  -1.4510797e+00  -3.5674593e+00  -1.1495127e+00   5.3378600e-01   1.0734182e+00   1.7217345e+00   8.9203917e-01   4.1079283e+00  -1.5865108e+00  -5.2127995e+00   1.4344235e+00  -3.2085153e+00  -3.9343956e+00  -3.0109837e+00   3.4732405e+00   2.4094504e+00   3.4769905e+00   3.6594957e+00   4.3612431e+00   3.6957115e-01   1.4173286e+00   2.8201835e+00  -5.4089236e-01   7.5264688e-01   2.0637475e+00   4.2454343e+00   1.8213766e+00   2.0339483e+00  -2.4650597e-01  -1.7660265e+00   1.1504296e+00   1.8516669e+00   9.4324326e-01   9.4574654e-01   1.5905815e+00  -1.1407576e+00  -1.0952792e+00  -2.2688062e-01   1.6277481e+00   3.1805196e+00  -5.2135861e-01  -1.3047273e-01  -3.3589275e+00   5.7793555e-01  -1.3775713e+00  -2.1891151e+00  -2.7910952e-01   2.1521581e+00   1.5120019e+00  -3.2142728e+00  -1.2226160e+00  -8.3919526e+00  -1.6588092e+00  -1.5049751e+00  -1.4944353e+00  -3.2223429e+00   8.1375510e-01   1.0433668e-03  -2.3402310e-01  -1.0721296e+00  -3.5090255e-01   1.7516873e-01
   4.2097692e-01  -4.5227347e-01   4.2605763e-01   1.6977695e-02  -1.3409897e+00  -2.7424674e+00  -1.7691674e+00  -1.9891871e+00  -8.9813747e-01  -2.4564095e+00  -1.9202423e+00  -1.9519146e+00  -1.4838871e+00  -1.4649441e+00  -5.6708388e-02  -9.8116817e-01  -1.8198330e-01  -1.9924904e+00   1.2883903e+00   3.6078744e-01  -1.9175689e+00   6.2800774e-01   1.0175921e+00   4.0036848e-01  -3.4595583e+00  -2.3128340e+00  -2.3949018e+00  -3.1611667e+00  -1.0544605e+00  -2.9816586e+00  -5.1205008e-01   8.1885918e-01   1.0139537e+00   1.8816402e+00   6.4578473e-01   2.9138904e+00  -1.5136090e+00  -5.3199601e+00   1.2099553e+00  -3.3724644e+00  -3.3077853e+00  -2.0001647e+00   2.4934838e+00   8.9982683e-01   2.6678867e+00   2.4082796e+00   2.9980362e+00  -1.1012132e+00   1.2476873e+00   1.7134739e+00  -4.2478694e-01  -9.6970600e-02   1.5142892e+00   2.3878186e+00   1.6614826e+00   7.0159274e-01   6.7505246e-01  -5.5532660e-01   1.1075158e+00   1.5770852e+00   1.0013860e+00   4.5463746e-01   2.2901773e+00  -1.6355503e+00  -5.8632094e-01  -4.9154556e-01   1.3914333e+00   3.0304922e+00  -6.5803452e-01   1.2444098e-01  -3.0244667e+00   3.9140163e-01  -6.3086170e-01  -1.9959828e+00   8.4260595e-01   2.2739444e+00   1.2676248e+00  -3.4419373e+00   1.0376724e+00  -6.8930810e+00  -4.9234243e-01  -5.9124712e-01  -7.3931035e-01  -2.6163834e+00   1.2401846e+00   2.2037484e-01   2.8785619e-02  -6.0450234e-01  -1.8687606e-01  -4.0026083e-01
   5.3172079e-01  -2.0276348e-01   4.8876343e-01   3.5991111e-01  -1.8085783e+00  -3.2461585e+00  -1.9946227e+00  -1.8257208e+00  -1.0564669e+00  -2.3021892e+00  -1.2324689e+00  -7.3954052e-01  -1.2518928e+00  -4.0777281e-01   1.9374456e-01   6.6031739e-02  -2.2875865e-01  -1.5111213e+00   1.7638597e+00   7.4690879e-01  -3.0338820e+00  -3.6179294e-01   1.4377636e+00   1.4535465e+00  -4.0770891e+00  -2.5560691e+00  -3.0657826e+00  -3.7266545e+00  -8.3535433e-01  -2.0038088e+00  -1.2343417e-01   1.3334440e+00   1.3883038e+00   2.2462778e+00  -1.1048357e-01   2.3584828e+00  -1.5558556e+00  -5.0111690e+00   1.3464369e+00  -3.1265628e+00  -2.8700395e+00  -6.0505688e-01   2.0722265e+00   5.8495807e-01   2.0332363e+00   1.1712175e+00   2.8608900e+00  -1.2645957e+00   8.6988464e-01   1.7036114e+00  -9.1350589e-01  -2.5882664e-01   1.5113335e+00   2.2820011e+00   1.5991760e+00   5.2190139e-01   3.8877470e-01  -7.1314018e-01   8.7925206e-01   1.8114979e+00   1.0198419e+00   8.1535908e-01   2.6353533e+00  -8.9996163e-01  -1.2445324e+00  -8.1661271e-01   5.9442920e-01   1.6766568e+00  -1.1108574e+00  -1.1478030e-01  -2.8369047e+00  -1.8645363e-02  -3.3250188e-01  -1.5489358e+00   1.8070157e+00   2.1475277e+00   1.1018086e+00  -3.1702108e+00   1.1752451e+00  -5.7570735e+00   2.3793219e-01  -1.4814836e-01  -9.4277381e-02  -1.6144991e+00   6.7320542e-01   1.9530208e-01  -4.3801541e-01  -6.9770155e-01  -3.1241274e-01  -3.9167889e-01
   1.8166294e-01  -6.3682729e-01   3.7966585e-01   4.0875242e-01  -2.3731583e+00  -3.8561233e+00  -2.4193359e+00  -1.9484929e+00  -1.7977669e+00  -2.4452302e+00  -1.2292830e+00  -5.3310026e-01  -1.3066151e+00  -2.3768857e-01  -7.6291771e-02  -7.9287425e-02  -5.1959155e-01  -1.7695222e+00   1.8812578e+00   4.5054689e-01  -4.0574195e+00  -1.1280951e+00   1.1882366e+00   1.6474444e+00  -5.3085933e+00  -3.5323788e+00  -4.0580969e+00  -4.5868132e+00  -1.1066524e+00  -2.1286876e+00  -4.6321465e-01   1.5147908e+00   1.7591977e+00   2.5071267e+00  -1.9262423e-01   2.2966723e+00  -1.6521635e+00  -4.7397297e+00   9.1231604e-01  -3.1174710e+00  -3.3863043e+00  -1.3686144e+00   1.4925908e+00   7.5249497e-01   1.5028437e+00   9.8084163e-01   2.1267395e+00  -1.1293029e+00   6.0637904e-01   1.7431041e+00  -1.3189808e+00  -6.4749283e-01   8.0214546e-01   1.1976457e+00   1.3508095e+00  -5.0042423e-04   2.2391217e-01  -1.0422884e+00   1.0944329e+00   2.0390362e+00   7.6556987e-01   6.6605296e-01   2.6925386e+00  -9.0608339e-01  -1.9571063e+00  -1.0087341e+00   4.8006732e-01   1.8362928e+00  -1.2281346e+00   3.1339527e-01  -3.0907311e+00  -8.5703380e-02  -5.5197297e-01  -1.9104874e+00   1.8404144e+00   2.6365172e+00   1.3846075e+00  -2.2084371e+00   1.7139989e+00  -4.8514314e+00   1.2790269e+00   5.0982304e-01   2.5610177e-01  -1.5599778e+00   4.2427996e-01   4.2964517e-01  -6.1561870e-01  -8.1617329e-01  -4.2688722e-01  -5.2066096e-01
   4.0683944e-01  -5.4919590e-01   3.5161755e-01   2.8178592e-01  -2.5947913e+00  -4.2554026e+00  -2.5741349e+00  -1.9274533e+00  -1.9160831e+00  -2.1510897e+00  -5.5123075e-01  -3.1260946e-02  -1.3495624e+00   2.3293039e-02   2.4156007e-01   5.1047618e-01   1.3019079e-01  -1.4681437e+00   1.8960157e+00   8.6935956e-01  -4.2376122e+00  -1.3171553e+00   1.3195006e+00   1.4921591e+00  -5.2298394e+00  -3.6464441e+00  -4.0752763e+00  -4.5247426e+00  -8.9765844e-01  -1.2609828e+00   1.8207843e-01   1.2647572e+00   1.9337769e+00   2.4378427e+00  -1.1051296e+00   6.7668550e-01  -1.7737016e+00  -4.9881371e+00   6.2355270e-01  -3.0605735e+00  -2.3227167e+00  -8.0591788e-01   1.9251636e+00   1.2657948e+00   1.6158316e+00   3.8119854e-01   2.8491805e+00  -1.2521768e+00   7.7777383e-01   1.3868326e+00  -1.0229880e+00  -1.3237268e+00   9.2298145e-01   4.3736970e-01   1.3522287e+00   1.7434142e-01   9.1157897e-01  -3.3198386e-01   1.4358815e+00   2.0316058e+00   8.9352275e-01   7.4242787e-01   3.3732472e+00  -9.7597467e-01  -2.4843645e+00  -1.5113913e+00  -1.8686531e-01   3.5364604e-01  -1.6444001e+00   2.3809827e-01  -2.6010759e+00  -1.0427822e+00  -2.4090495e-01  -1.6392452e+00   3.2410309e+00   2.2314875e+00   8.9798909e-01  -2.2849819e+00   2.5109201e+00  -3.4831147e+00   1.8192445e+00   1.2809708e+00   1.0429606e+00  -8.5484855e-01   7.3112551e-03   5.7169452e-01  -5.4899078e-01  -4.7362939e-01  -4.3566242e-01  -5.1032484e-01
   2.8538297e-01  -6.3768151e-01   2.9380423e-01   1.9983880e-01  -2.6843959e+00  -4.2610607e+00  -2.5537320e+00  -1.8921955e+00  -2.1697363e+00  -2.0996702e+00  -4.8557449e-01  -2.4546999e-01  -1.4341081e+00  -2.5991455e-01   1.6434278e-01   2.2322562e-01  -4.4456581e-02  -1.3992655e+00   1.6227116e+00   3.8504819e-01  -4.1535488e+00  -1.3379090e+00   1.1042688e+00   1.2660326e+00  -5.0311920e+00  -3.7841075e+00  -3.9108356e+00  -4.3853280e+00  -1.1672426e+00  -1.1223854e+00   8.8361835e-02   1.1181744e+00   2.0264994e+00   2.1325918e+00  -1.4610060e+00  -2.5480653e-01  -1.9260539e+00  -4.9448775e+00   7.5554158e-02  -2.9908853e+00  -2.1957571e+00  -1.2516531e+00   1.8997199e+00   1.4172647e+00   1.5960826e+00   5.7586895e-01   2.4604009e+00  -1.4970697e+00   1.1512179e+00   1.4746125e+00  -7.7979703e-01  -1.1423741e+00   1.1572517e+00  -2.8089841e-01   1.1879446e+00   2.4978844e-01   6.8593223e-01  -1.6874690e-01   1.6899559e+00   2.4069475e+00   6.8860246e-01   8.8058223e-01   3.0983422e+00  -8.0228147e-01  -2.8780689e+00  -1.6135512e+00   2.3305347e-02   6.7234310e-01  -1.9213405e+00   2.7701206e-01  -2.6226245e+00  -1.2322533e+00  -1.2993964e-01  -1.5402079e+00   3.4656565e+00   2.1576411e+00   7.1736042e-01  -2.1256444e+00   2.2287801e+00  -3.1534839e+00   1.7618592e+00   1.1700917e+00   1.1474183e+00  -1.0215497e+00  -1.2816438e-01   7.5339800e-01  -6.2269191e-01  -4.5598359e-01  -3.3153983e-01  -4.1812427e-01
   6.3609279e-01  -2.2824380e-01   2.0947264e-02  -1.0965366e-01  -1.8960533e+00  -3.3333396e+00  -2.7015058e+00  -2.2003174e+00  -1.9151734e+00  -1.6381987e+00  -3.4677695e-01  -4.8034328e-01  -1.7251228e+00  -4.2410275e-01   7.1214924e-01   6.0404213e-01   6.1700028e-01  -1.1411878e+00   1.3549884e+00   6.1542807e-01  -2.7806779e+00  -2.6848783e-01   6.3392952e-01   1.0306596e+00  -3.5680354e+00  -2.5381196e+00  -2.1376459e+00  -2.8548784e+00  -8.5053714e-01  -7.3440911e-01   6.7174242e-01   1.3428291e+00   2.2738680e+00   1.8445359e+00  -2.5050929e+00  -2.7214516e+00  -1.8583906e+00  -5.3071366e+00  -3.3826850e-01  -3.0655825e+00  -2.8113182e-01   2.7825965e-01   1.8027565e+00   7.1106796e-01   1.8035871e+00   5.9763951e-01   2.0340771e+00  -3.3265911e+00   1.8487346e+00   1.1628971e+00  -2.4799473e-01  -1.2859752e+00   2.4189153e+00   1.7827493e-01   1.5670448e+00   2.5035012e-01   1.9800328e+00   1.0345457e+00   2.0756722e+00   2.6302488e+00   7.4214111e-01   8.3179279e-01   3.2355920e+00  -6.3680266e-01  -3.6271579e+00  -2.3280055e+00   7.6631879e-02   4.1652914e-02  -1.4868546e+00   7.3304999e-01  -2.4566103e+00  -1.2913492e+00   6.2700360e-01  -8.4733506e-01   4.3310851e+00   1.7356010e+00  -1.5567666e-01  -3.4540978e+00   2.7545278e+00  -2.3604889e+00   1.4839370e+00   1.2992727e+00   1.5450564e+00  -3.9517571e-01  -4.6305590e-01   8.2279331e-01  -2.3671369e-01  -1.1780222e-01  -7.5712595e-02  -1.0030248e-01
   5.7657198e-01  -3.0115553e-01  -1.6175873e-01   9.6777580e-02  -2.8278598e+00  -3.3349238e+00  -2.9333566e+00  -2.2269621e+00  -2.5279053e+00  -1.5564571e+00  -1.0960890e-03  -1.6165295e-01  -1.4329776e+00  -9.2038228e-02   4.9519467e-01   7.9446740e-01  -1.4812968e-01  -1.2712860e+00   1.3844997e+00  -2.4274484e-01  -3.8003525e+00  -1.3018356e+00   7.6230831e-01   1.8607690e+00  -4.1621356e+00  -3.2186685e+00  -2.9563404e+00  -3.5202103e+00  -1.2089885e+00  -6.3177467e-01   9.2611783e-02   1.5171641e+00   2.8843162e+00   2.0511678e+00  -2.2785230e+00  -2.2257973e+00  -2.0236790e+00  -4.6662705e+00  -8.8392273e-01  -2.7169642e+00  -9.4475556e-01  -5.5361427e-01   2.4627133e+00   2.4006117e+00   2.2521600e+00   1.4240598e+00   2.2715653e+00  -2.0360286e+00   1.7030420e+00   1.8848915e+00  -2.1452678e-01  -6.0021628e-01   3.1123021e+00   1.4986630e-01   1.5443025e+00   7.3839541e-01   1.1915386e+00   3.3257135e-01   1.8317742e+00   2.4544488e+00   2.2504095e-01   6.2315683e-01   2.3108913e+00   8.0710209e-02  -3.9194532e+00  -2.3194736e+00   3.1771725e-01   3.1614125e-01  -1.4360930e+00   2.7058724e-01  -3.1552785e+00  -1.2157925e+00   7.2553314e-01  -6.0585747e-01   4.0749144e+00   1.6654859e+00   2.8395102e-02  -2.4930177e+00   1.8463079e+00  -1.8293242e+00   1.2834980e+00   5.3933261e-01   1.4207057e+00  -5.4535170e-01  -8.9778124e-01   5.1126448e-01  -1.2522204e+00  -6.5544917e-01  -6.2111811e-02  -1.1168629e-01
   2.6804509e-01  -5.7581832e-01   2.6556561e-03  -1.8038762e-01  -2.8961876e+00  -3.3928455e+00  -2.5965423e+00  -2.1391271e+00  -2.3248071e+00  -1.1834854e+00   5.9201687e-01  -2.4463287e-04  -1.1247040e+00   1.2876108e-01   7.3920399e-01   7.6532152e-01  -2.4790297e-01  -1.1807268e+00   1.5899982e+00  -9.5536303e-02  -4.2743378e+00  -2.1966611e+00   5.0434170e-01   1.9314357e+00  -4.9231211e+00  -3.8935832e+00  -3.5002812e+00  -3.7164746e+00  -1.2433549e+00  -4.9943706e-01   8.0960569e-02   1.1491876e+00   2.7941408e+00   1.4307770e+00  -2.9886057e+00  -3.2804082e+00  -1.7752659e+00  -3.9650585e+00  -1.2132812e+00  -2.5416448e+00  -1.6365870e-01  -5.6625063e-01   1.0860239e+00   1.5036655e+00   1.2934180e+00   5.3540359e-01   5.7165656e-01  -2.7380143e+00   1.2041423e+00   1.1989552e+00  -7.4717067e-01  -1.0430170e+00   2.2019830e+00  -4.4580190e-01   1.0225757e+00   6.1161432e-01   9.4871892e-01   2.4403213e-01   1.7421392e+00   2.1113966e+00  -2.2229717e-01   3.3798915e-01   2.3213121e+00   5.1250947e-01  -4.5225515e+00  -2.3350500e+00  -1.9774974e-01  -3.4508183e-01  -1.3956622e+00   8.6012069e-01  -2.3431246e+00  -1.2512607e+00   5.4483020e-01  -8.0324263e-01   4.1390430e+00   1.1706137e+00  -5.2879173e-01  -1.7269026e+00   1.0046951e+00  -1.0187222e+00   2.2806637e+00   1.4085115e+00   1.9856798e+00   1.8933403e-01  -8.6695467e-01   1.1360991e+00  -9.0549660e-01  -1.3931171e-01  -1.8089305e-01   2.0083531e-01
   4.7731337e-01  -4.8113308e-01  -1.1599074e-02  -3.8586753e-01  -3.2315454e+00  -3.3213558e+00  -2.3804832e+00  -2.0586846e+00  -2.3234824e+00  -1.0048677e+00   1.4827700e+00   3.7763559e-01  -8.3097350e-01   2.1183711e-01   8.5628340e-01   1.0290817e+00   2.5247155e-01  -5.7829393e-01   1.5453876e+00  -2.1760093e-01  -4.3480218e+00  -2.6088283e+00   7.4121406e-01   1.9348708e+00  -4.6740702e+00  -3.9715488e+00  -3.5231771e+00  -3.6011397e+00  -9.1104229e-01   3.8443574e-01   2.7212762e-01   8.6029760e-01   2.9990820e+00   1.2996583e+00  -3.1744469e+00  -3.6286054e+00  -1.6950111e+00  -3.3832797e+00  -1.7626985e+00  -2.3732720e+00   5.0082265e-01  -5.5118788e-01   1.1993515e+00   2.5139727e+00   1.1624916e+00   3.4411016e-01   6.6720798e-01  -1.9194603e+00   8.8684546e-01   9.5916969e-01  -6.8744755e-01  -9.7620793e-01   2.3144502e+00  -5.4009849e-01   7.9722928e-01   1.0177069e+00   1.1623023e+00   7.0022628e-01   1.7155286e+00   1.5740508e+00  -4.7573362e-01   5.8760685e-02   2.1293774e+00   1.0726613e+00  -4.5496937e+00  -2.3567984e+00  -4.3319102e-01  -1.0449342e+00  -1.3309663e+00   6.1638034e-01  -2.1598390e+00  -1.7820538e+00   9.0754609e-01  -3.5727136e-01   4.5330154e+00   3.9413407e-01  -7.7356365e-01  -1.0058926e+00   9.5010913e-01   6.2487185e-01   2.5172701e+00   1.4163704e+00   2.4600521e+00   5.0308139e-01  -1.1531820e+00   9.7257893e-01  -1.1984035e+00  -2.1454226e-01  -1.7844769e-01   1.4112976e-01
   6.4244737e-01  -1.7034967e-01  -7.1961531e-02  -6.6459545e-01  -3.1015623e+00  -3.1332636e+00  -1.8821720e+00  -1.9405086e+00  -1.9214798e+00  -7.7637756e-01   2.1043291e+00   2.7171332e-01  -6.2894965e-01   9.7327209e-02   1.0420525e+00   1.0156231e+00   8.9704925e-01  -1.3766776e-01   1.2578245e+00  -2.9069572e-01  -4.0215147e+00  -2.8447645e+00   3.6950046e-01   1.8388541e+00  -4.5490816e+00  -4.0288040e+00  -3.3689534e+00  -3.2382971e+00  -5.8855846e-01   9.0238857e-01   3.6396666e-01   7.1472456e-01   3.0059128e+00   8.8559580e-01  -3.6188987e+00  -4.1028209e+00  -1.7189166e+00  -3.1056251e+00  -2.0452156e+00  -2.0545265e+00   9.7288798e-01  -9.6662675e-01   1.1408025e+00   2.8743535e+00   1.4345229e+00   7.0607137e-01   6.9919891e-01  -2.1106168e+00   9.6450216e-01   9.4268279e-01  -7.5975357e-01  -5.6541514e-01   2.4714990e+00   2.4043040e-01   6.8295926e-01   2.2617368e+00   1.1682557e+00   1.1642619e+00   1.8840697e+00   1.2744541e+00  -6.0210708e-01   3.1549764e-01   1.7662193e+00   1.5512203e+00  -4.6892928e+00  -1.9906912e+00  -4.3815618e-01  -1.4847826e+00  -9.9472025e-01   9.3744060e-01  -2.0534762e+00  -2.2810757e+00   1.0744109e+00   4.7859793e-02   4.4802547e+00  -5.3521996e-01  -1.3666353e+00  -1.0799145e+00   1.4704308e-01   1.7473212e+00   2.2212005e+00   1.3350266e+00   2.5918643e+00   5.8415267e-01  -1.5038332e+00   1.1326826e+00  -1.2653401e+00   1.2947350e-02  -1.8940544e-01   4.9489645e-01
   9.1436549e-01  -8.2668087e-02   6.9556907e-02  -5.8815923e-01  -2.9264257e+00  -2.0205106e+00  -1.3908822e+00  -1.4892408e+00  -1.4543221e+00   8.9803856e-02   2.4719574e+00   3.7657792e-01  -3.0189033e-01   2.0847789e-01   1.3085906e+00   1.3566220e+00   4.8132941e-01   1.8010833e-01   1.2151327e+00  -5.1513587e-01  -3.9523410e+00  -2.8058499e+00   8.0033674e-01   1.9036316e+00  -3.4468106e+00  -3.0803016e+00  -2.6155439e+00  -2.1546675e+00  -6.9035550e-01   1.0212262e+00   4.0428122e-01   2.3306816e-01   2.6097852e+00   1.0371811e-01  -4.0582865e+00  -5.3640869e+00  -1.4232882e+00  -2.6972474e+00  -2.2586238e+00  -1.9536151e+00   2.2875981e+00  -8.0662660e-02   1.4280720e+00   3.0458889e+00   1.2350239e+00   3.7237306e-01   2.7262618e-01  -1.8142999e+00   9.7696836e-01   7.9214544e-01  -1.6500891e-01   5.2892938e-02   3.0412936e+00   3.7752234e-01   8.5558865e-01   2.5232234e+00   1.1998636e+00   1.3368030e+00   1.3361683e+00   6.5387388e-01  -9.0091873e-01  -2.0143103e-01   1.2021497e+00   2.1190959e+00  -4.4211828e+00  -2.1366175e+00  -6.8992599e-01  -2.1158696e+00  -1.1981066e+00   7.6135691e-02  -1.4815978e+00  -1.7140627e+00   1.5479873e+00   5.5783465e-01   4.9591514e+00  -1.1540973e+00  -1.7459595e+00  -1.1809584e+00  -1.3697992e+00   1.0169098e+00   1.4771693e+00   5.2912549e-01   2.2816962e+00   8.4484690e-01  -1.3639152e+00   9.0105359e-01  -1.3686943e+00  -1.8096688e-01   5.5270413e-02   5.0609570e-01
   6.3445829e-01  -3.3590767e-01  -3.9151541e-02  -7.4091618e-01  -3.2963530e+00  -1.8403134e+00  -1.4450347e+00  -1.6368577e+00  -1.6120971e+00   4.1697239e-02   2.7981236e+00   5.6155138e-01  -5.2530510e-02   4.3382812e-01   1.2408296e+00   1.3062511e+00   4.7514576e-01   4.7821325e-02   1.3920384e+00  -8.5151146e-01  -4.3826397e+00  -3.5414887e+00   5.2797710e-01   2.0709496e+00  -4.2698726e+00  -3.7648516e+00  -3.0688660e+00  -2.5403499e+00  -5.7065125e-01   8.9131619e-01  -2.1476199e-01   1.2994388e-01   2.8670892e+00   1.1494742e-01  -3.4412977e+00  -4.2758666e+00  -1.1068876e+00  -1.6944804e+00  -2.5405046e+00  -1.7286976e+00   1.6784113e+00  -8.6554145e-01   5.4308568e-01   3.3900113e+00   8.3756242e-01   5.5174494e-01  -1.0766735e+00  -1.2159990e+00  -4.3276411e-02   5.7938350e-01  -7.5956063e-01  -6.2169704e-02   2.6339016e+00   1.3672723e-01   5.4369370e-01   2.2500510e+00   8.9162058e-01   9.5872969e-01   9.3891601e-01  -2.4796613e-01  -1.3508964e+00  -8.6398140e-01   7.9255922e-01   2.5663434e+00  -4.2973477e+00  -1.8769444e+00  -6.3605866e-01  -1.8685277e+00  -2.8157087e-01   7.3872320e-01  -1.7614068e+00  -1.3695365e+00   1.2264474e+00   2.3771187e-01   3.7469128e+00  -1.5222385e+00  -1.6070329e+00  -9.1203618e-02  -1.6496239e+00   2.0267083e+00   2.1726394e+00   6.7089166e-01   2.5886511e+00   9.6906633e-01  -1.2644741e+00   9.6400941e-01  -1.4754360e+00  -4.3862190e-01  -7.4183082e-03   3.9391016e-01
   7.4968366e-01  -2.8913146e-01   1.1692744e-03  -8.6332975e-01  -3.3313275e+00  -1.3822963e+00  -9.4674288e-01  -1.3259418e+00  -1.0903656e+00   6.0490639e-01   3.3142383e+00   8.3822774e-01   4.8876194e-01   7.7320352e-01   1.4790353e+00   1.6171870e+00   6.3548342e-01   3.1410234e-01   1.3515584e+00  -7.5250073e-01  -4.7803394e+00  -3.9843994e+00   5.6487807e-01   1.9778092e+00  -4.5358767e+00  -3.8550372e+00  -3.4432621e+00  -2.3538630e+00  -2.9383879e-01   1.0557449e+00  -2.7226441e-01  -4.1879945e-01   2.6403004e+00  -3.1047284e-01  -3.5302582e+00  -4.4394647e+00  -9.6775753e-01  -1.2790064e+00  -2.6670063e+00  -1.6271639e+00   2.0346628e+00  -8.0433514e-01   2.3325192e-01   3.2573548e+00   4.9280267e-01   7.7461194e-02  -1.3357999e+00  -1.0603270e+00  -2.5873761e-01   3.7126197e-01  -8.3775524e-01   2.9740847e-01   2.0880050e+00   9.3652154e-01   4.2697890e-01   2.7891178e+00   1.0437045e+00   1.0122395e+00   9.6832176e-01  -7.8924614e-01  -1.3025702e+00  -9.2748969e-01   5.8731749e-01   2.9919267e+00  -3.9360998e+00  -1.4116785e+00  -9.7659754e-01  -2.7836236e+00  -1.1884415e-01   5.6407953e-01  -1.3930182e+00  -1.4227297e+00   1.0796690e+00   2.0625821e-01   3.6375064e+00  -2.1989324e+00  -1.9642637e+00   2.3401770e-01  -2.3155986e+00   2.3219867e+00   2.1367658e+00   7.3436415e-01   2.4918433e+00   1.5145892e+00  -1.3866993e+00   8.9277553e-01  -1.7112895e+00  -4.2180017e-01  -4.7969259e-02   4.8854757e-01
   9.1329058e-01  -1.8906569e-02  -6.4914875e-02  -1.0135421e+00  -2.9273826e+00  -7.6468765e-01  -6.2308492e-01  -1.2734044e+00  -7.6251379e-01   7.9133801e-01   3.2115857e+00   4.2621583e-01   4.3030655e-01   4.3017592e-01   1.3874198e+00   1.2663137e+00   7.9308841e-01   2.7523642e-01   1.0938451e+00  -7.5455977e-01  -4.1148004e+00  -3.5945777e+00   2.1648196e-03   1.3555910e+00  -3.9993678e+00  -3.5166716e+00  -2.8434509e+00  -1.6428228e+00  -2.3061785e-01   8.5334650e-01  -3.9242719e-01  -9.0670899e-01   2.3391174e+00  -9.5048056e-01  -3.7225652e+00  -4.7888628e+00  -8.7862968e-01  -1.5042859e+00  -2.6628708e+00  -1.4276177e+00   2.3478481e+00  -1.1148818e+00   1.1771130e+00   4.4205640e+00   1.4263911e+00   1.0279820e+00  -3.9587624e-01  -4.6890348e-01  -5.7215962e-02   7.6417528e-01  -3.9586782e-01   6.0918194e-01   2.9579984e+00   1.7563722e+00   7.4639452e-01   3.9022736e+00   1.1637088e+00   1.2942103e+00   9.7542460e-01  -1.0407009e+00  -1.2748659e+00  -7.6576214e-01   2.8217424e-01   3.0105182e+00  -4.0352242e+00  -1.4548505e+00  -9.0154744e-01  -3.1619972e+00   2.2809664e-01   7.1206909e-01  -1.4597309e+00  -1.4954360e+00   8.2667439e-01   1.3288839e-01   3.0767247e+00  -2.8611796e+00  -2.1249180e+00  -3.5306453e-01  -3.5743709e+00   1.6988446e+00   9.9565821e-01   1.0876771e-01   2.2377466e+00   1.0606052e+00  -1.5365231e+00   7.8671078e-01  -1.2848957e+00  -5.6419363e-01   9.4953306e-02   7.6571391e-01
   1.1434654e+00   3.7119363e-01  -1.6326077e-01  -1.1063934e+00  -2.0023514e+00   4.6430914e-01  -1.6704086e-03  -1.0737494e+00   1.7858636e-01   1.3547019e+00   2.8812428e+00  -1.0244029e-01   5.5314495e-01   3.2954103e-01   1.6237243e+00   1.2978469e+00   9.9252572e-01   5.4103270e-01   6.0350877e-01  -7.9466681e-01  -3.4071910e+00  -2.8193694e+00  -3.0311798e-01   1.2081740e+00  -3.1127022e+00  -2.3837789e+00  -1.9411824e+00  -3.5160104e-01   5.5371821e-02   5.1073945e-01  -3.1226646e-01  -8.6038788e-01   1.9597296e+00  -1.5575746e+00  -3.9014937e+00  -5.2793136e+00  -7.3164507e-01  -1.6986647e+00  -2.4618978e+00  -1.2382728e+00   2.8900555e+00  -5.2251480e-01   1.2003189e+00   3.5861266e+00   1.9252688e+00   1.6360420e+00  -4.1872909e-01  -1.6172366e+00   5.2665151e-01   1.0131366e+00  -2.6202315e-02   1.6545121e+00   3.5831211e+00   3.9931140e+00   1.1203707e+00   4.9361048e+00   1.2668806e+00   1.5985093e+00   1.0130160e+00  -1.1079203e+00  -1.0425019e+00  -3.7517964e-01  -3.8896943e-01   3.2346931e+00  -3.4743137e+00  -8.7394182e-01  -6.0906462e-01  -3.3129269e+00   5.7855811e-01   6.1866088e-01  -1.4030771e+00  -1.0468730e+00   9.1007653e-01   3.4276937e-01   2.6208376e+00  -3.4238592e+00  -2.7421600e+00  -1.5758488e+00  -4.6459756e+00   8.7246683e-01  -3.8500970e-01  -6.3553470e-01   1.3936166e+00   1.1502839e+00  -1.6689640e+00   7.0768621e-01  -1.3975948e+00  -4.1520190e-01   2.5838689e-01   1.1789669e+00
   9.7925764e-01  -9.8309501e-02  -9.8173433e-02  -7.1207056e-01  -2.3332285e+00   8.6687631e-01  -3.8705636e-02  -7.0472608e-01   1.9449135e-01   1.5746943e+00   2.2122367e+00  -2.4807023e-01   4.1794858e-01   3.9303679e-01   1.2137404e+00   8.8641363e-01   2.2702740e-01   2.2247511e-01   7.3045703e-01  -1.3890671e+00  -4.4740583e+00  -3.2294277e+00  -9.7130028e-02   1.4505540e+00  -3.7779695e+00  -2.1527519e+00  -2.3999407e+00  -3.9215012e-01  -4.1300034e-01  -5.1445570e-01  -1.2123179e+00  -1.1237914e+00   1.5455595e+00  -1.9889619e+00  -3.2815864e+00  -4.3421127e+00  -3.5960915e-01  -1.3755555e+00  -2.1565588e+00  -1.0469536e+00   2.2332886e+00  -1.2660174e+00   2.0814862e+00   4.9515900e+00   2.1722687e+00   1.9860914e+00  -2.9013164e-01   1.3161098e-01  -2.5819177e-01   1.3389127e+00   2.3178522e-01   1.9510696e+00   3.8673039e+00   3.6342330e+00   1.4601529e+00   4.8835673e+00   6.8864928e-01   9.2206756e-01  -4.6149573e-02  -1.9916774e+00  -1.5314509e+00  -1.0800292e+00  -1.1837714e+00   3.1199380e+00  -2.9248933e+00  -8.9805265e-01  -6.7096215e-01  -2.9403781e+00   7.9166739e-01   1.8612946e-01  -1.6480799e+00  -1.1208225e-01   6.2393212e-01  -1.5894841e-01   1.6524736e+00  -3.1542992e+00  -2.0766156e+00  -1.0982473e+00  -6.0996141e+00  -5.6531581e-01  -8.1471977e-01  -1.4016463e+00   7.4971300e-01   5.0231119e-01  -1.0968810e+00   4.6097802e-01  -1.3080521e+00  -9.5271905e-01   3.7801134e-01   7.9881235e-01
   8.6328446e-01  -1.4699425e-01  -8.4125661e-02  -7.8917801e-01  -2.0523220e+00   1.1912042e+00   8.5581260e-02  -7.2280020e-01   7.3961628e-01   1.7853679e+00   2.2655509e+00   2.0972932e-01   6.7523805e-01   1.0396951e+00   1.5439270e+00   1.4964355e+00   4.6173596e-01   1.7986252e-01   9.0369099e-01  -9.8576956e-01  -4.6159871e+00  -3.2369992e+00  -6.9421761e-02   1.3908195e+00  -4.0019701e+00  -2.0946141e+00  -2.4636245e+00  -2.6537437e-01   3.4465441e-02  -5.9533159e-01  -1.1594683e+00  -1.3200665e+00   1.3805855e+00  -2.1128011e+00  -2.9307262e+00  -3.7818570e+00   2.8948710e-02  -9.4532062e-01  -1.7278849e+00  -7.4998962e-01   2.0174204e+00  -4.8866679e-01   1.1608811e+00   3.8048688e+00   1.9261482e+00   1.4504981e+00  -1.1099652e+00  -4.2462640e-01  -9.4640868e-01   8.6716375e-01  -8.8706974e-02   1.6213392e+00   3.3580378e+00   4.0714312e+00   1.3044742e+00   4.4437998e+00   6.1490710e-01   7.1026684e-01  -3.8317110e-01  -2.7500739e+00  -1.2915310e+00  -1.2431111e+00  -8.9261827e-01   3.1024840e+00  -2.0940288e+00  -5.0202893e-01  -1.0668703e+00  -3.7732507e+00   1.2578143e+00   4.7821261e-01  -1.3457287e+00   1.2791095e-01   1.8390798e-01  -6.1838162e-01   9.3378438e-01  -3.5501345e+00  -2.3005031e+00  -1.0026157e+00  -5.8345664e+00  -4.5582617e-01  -4.9468947e-01  -9.5740299e-01   1.0156537e+00   1.4132576e+00  -8.5746776e-01   6.1533389e-01  -1.2131277e+00  -6.6730477e-01   3.3357396e-01   7.8494634e-01
   1.0489101e+00   9.0261030e-02  -3.9663731e-02  -8.3719574e-01  -1.7798822e+00   1.3168719e+00   2.3826016e-01  -6.2594403e-01   1.2206991e+00   1.6397496e+00   2.3023829e+00   6.1324812e-01   8.4264638e-01   1.2525992e+00   1.6737568e+00   1.6210846e+00   7.2369105e-01   5.1708792e-01   8.9373702e-01  -7.1156154e-01  -4.1065196e+00  -2.7246140e+00  -1.1555880e-02   6.1511724e-01  -3.3035744e+00  -1.7109014e+00  -2.0167248e+00   5.9429783e-02   4.5200678e-01  -2.0550293e-01  -1.0040710e+00  -2.0710893e+00   9.7081613e-01  -2.4467671e+00  -2.7193039e+00  -3.6945280e+00   1.7668250e-01  -1.0096413e+00  -1.3846176e+00  -6.3710527e-01   1.9182994e+00   4.0736569e-01   1.5979231e+00   3.9571896e+00   2.0366258e+00   7.7496193e-01  -2.7052066e-01   2.2755488e-01  -1.1781895e+00   8.3976780e-01   2.4230923e-01   1.5134816e+00   3.9150799e+00   4.3118101e+00   1.3438951e+00   4.2750770e+00   7.4769423e-01   9.8374884e-01  -4.2236273e-01  -2.7581025e+00  -8.0818745e-01  -7.6855331e-01  -4.7863421e-01   3.1092371e+00  -1.5313486e+00  -5.5154560e-01  -1.3759758e+00  -4.7900670e+00   1.1919193e+00   1.0712862e-01  -1.2897481e+00  -3.6044055e-01  -2.3851342e-01  -8.9055167e-01   4.8137651e-01  -3.9852721e+00  -2.0812281e+00  -1.1018732e+00  -5.6882016e+00  -7.4444485e-01  -9.5674293e-01  -1.1304818e+00   1.3707878e+00   1.6536526e+00  -6.4502930e-01   2.9529329e-01  -8.3036631e-01  -8.1098452e-01   4.3212973e-01   6.9712719e-01
   9.8223104e-01   1.5617886e-01   4.6980385e-02  -6.9170897e-01  -1.3347821e+00   1.2513901e+00   6.6836804e-01  -1.2557895e-01   1.8367791e+00   1.8045711e+00   2.1634406e+00   1.0819137e+00   8.4811145e-01   1.7568697e+00   1.6171838e+00   1.8627484e+00   1.4757540e+00   8.9549899e-01   9.2949645e-01  -1.6712464e-01  -4.4873597e+00  -2.7640244e+00  -1.8083598e-01   6.7647808e-01  -4.1083785e+00  -1.3910963e+00  -2.5192620e+00   1.9159446e-01   1.0544083e+00  -1.5921690e-01  -1.0343647e+00  -1.8624310e+00   4.9461505e-01  -2.4826431e+00  -2.5982615e+00  -2.8977138e+00   6.3857080e-01  -6.6504424e-01  -6.2995141e-01  -3.8174678e-01   1.8889010e+00   8.8937944e-01   2.6503410e-01   2.3614580e+00   9.2374640e-01  -3.6092709e-01  -1.0831254e+00  -3.3315877e-01  -1.8661773e+00   3.8334105e-01  -4.3434522e-01   1.5178340e+00   2.3839858e+00   5.0830356e+00   1.1963704e+00   4.1261033e+00   8.2107203e-01   1.0409247e+00  -6.0211585e-01  -3.1372636e+00  -4.1113799e-01  -3.8781231e-01  -1.8262744e-01   3.0471033e+00  -8.3865643e-01   2.3651423e-01  -1.9260041e+00  -5.3541042e+00   1.4210287e+00   5.2603082e-01  -8.2891398e-01  -1.6271535e-01  -4.1715934e-01  -9.9298613e-01  -3.7099037e-02  -4.0097069e+00  -2.0938653e+00  -1.1046172e+00  -5.2321822e+00  -1.5312422e-01  -4.1717418e-01  -3.8664461e-01   1.3654753e+00   2.1204589e+00  -5.4332835e-01   6.2014915e-01  -5.1147437e-01  -6.3627988e-01   2.3966339e-01   5.7008554e-01
   8.9756473e-01   4.1903581e-02   1.0567045e-01  -5.2856757e-01  -9.2697230e-01   1.3755364e+00   7.8634442e-01   6.8932051e-02   2.2845248e+00   1.6869405e+00   1.4971565e+00   1.2105707e+00   6.8333637e-01   2.0071650e+00   1.5007924e+00   1.8713338e+00   1.6563642e+00   1.2422570e+00   8.3819043e-01  -1.2049274e-01  -4.6884014e+00  -2.2481417e+00   4.9460418e-02   7.0255140e-01  -4.1636218e+00  -6.4500274e-01  -2.4948310e+00   4.9260822e-01   1.3404070e+00  -3.2123649e-01  -9.6436723e-01  -1.6561750e+00   1.9097097e-01  -2.5162317e+00  -2.2175705e+00  -2.2512805e+00   9.7702924e-01  -5.9937655e-01  -9.8050815e-02   7.2914090e-03   1.5542246e+00   1.5733246e+00   2.1100566e-01   1.9584074e+00   9.2061461e-01  -5.4209681e-01  -9.9818950e-01  -2.0650185e-01  -2.1203820e+00   4.1225567e-01  -3.5828716e-01   1.6281186e+00   2.1428553e+00   5.4005509e+00   1.2199132e+00   3.8583730e+00   5.1968210e-01   9.5246878e-01  -1.0643370e+00  -3.3972006e+00  -3.5634264e-01  -2.7622534e-01  -3.8836070e-01   2.7110718e+00  -6.9488175e-02   5.3053460e-01  -2.0169672e+00  -5.4183313e+00   1.3099107e+00   2.2651124e-01  -7.3232915e-01   1.1647473e-01  -6.2440353e-01  -1.3944234e+00  -7.2844164e-01  -3.9024864e+00  -1.9603372e+00  -1.1747377e+00  -4.9974324e+00  -4.4036522e-01  -6.7734773e-01  -5.4769682e-01   1.1142601e+00   2.2081764e+00  -3.1933090e-01   5.0298476e-01  -4.1618245e-01  -5.0269066e-01   2.3514229e-01   3.8114423e-01
   1.1216350e+00   2.0272261e-01   4.3925948e-02  -2.7470363e-01  -2.3293319e-01   1.9035382e+00   5.2546950e-01   2.3050153e-01   2.8506224e+00   2.0313579e+00   8.8296446e-01   1.6510868e+00   2.6705182e-01   2.6107851e+00   1.7326247e+00   2.5253547e+00   2.2501052e+00   1.5311461e+00   9.7336071e-01   6.5511164e-01  -4.4680370e+00  -1.2890590e+00   2.6220900e-01   8.7970136e-01  -3.7047707e+00   9.6183321e-01  -1.7554284e+00   1.5103674e+00   1.8604882e+00  -3.2155417e-01  -5.3516497e-01  -1.3498010e+00  -7.3976985e-02  -2.4497649e+00  -2.4960854e+00  -2.9861240e+00   1.5306208e+00  -9.4065142e-01   7.6091532e-01   1.5201058e-01   2.7064445e+00   3.8083372e+00   4.6834036e-01   1.2317871e+00   7.7551667e-01  -1.5065149e+00  -4.8101297e-01  -7.2591182e-01  -2.2954841e+00   5.3949449e-02   3.6949226e-02   1.1375236e+00   2.5526491e+00   5.9540067e+00   1.7906533e+00   3.0733841e+00   1.4631975e+00   1.5115043e+00  -1.4999204e+00  -3.6383509e+00   2.9134297e-02  -2.9478755e-01   1.1872052e-01   2.2281975e+00   3.3702530e-01   1.2643741e-01  -2.6590118e+00  -6.6502838e+00   1.4789913e+00   6.5934386e-02  -2.7163462e-01   4.2002704e-01  -3.6550765e-01  -1.3628948e+00  -5.1436169e-01  -3.6744394e+00  -2.1240814e+00  -2.3243230e+00  -3.8747175e+00  -5.3224240e-01  -7.2286767e-01  -1.4907839e-01   1.1891103e+00   3.0083370e+00  -2.2767206e-01   3.1338916e-01   9.4168783e-02  -2.8483292e-01   3.0839643e-01   1.5815933e-01
   7.9987712e-01   6.1911161e-02  -1.5815401e-01  -4.9477445e-02   9.1276782e-02   2.1357427e+00   2.2786814e-01   1.5578664e-01   2.5397059e+00   1.8270908e+00  -4.2852041e-01   1.3559926e+00  -6.7540078e-02   2.5718059e+00   1.1619445e+00   2.0417720e+00   1.5242212e+00   8.1826967e-01   7.3618818e-01   4.2382438e-01  -4.3225581e+00  -5.0334019e-01  -4.0761930e-01   5.5395704e-01  -3.9988866e+00   1.1067223e+00  -1.8986164e+00   1.5658221e+00   1.5631840e+00  -1.3649393e+00  -1.0747106e+00  -1.2382690e+00  -1.7931428e-01  -2.3526467e+00  -1.9924730e+00  -2.4494405e+00   1.6557896e+00  -1.3126118e+00   1.1289122e+00   3.9565450e-01   1.8556781e+00   3.6622141e+00   9.1305739e-01   1.2938140e+00   1.2214872e+00  -6.0381323e-01   8.4672303e-02  -5.0894793e-01  -1.8132580e+00   8.6297322e-01   3.5154761e-01   1.4161609e+00   2.7051496e+00   6.2833628e+00   2.0629047e+00   2.7676417e+00   1.1899487e+00   8.2606599e-01  -1.2505178e+00  -3.0265476e+00   2.8716313e-01   1.5042460e-01  -1.4431469e-01   1.5925712e+00   3.1580970e-01   2.1957227e-01  -2.2368469e+00  -5.9100942e+00   1.4025106e+00   1.2429064e-02  -8.1140855e-01   1.0474411e+00  -1.0539802e+00  -2.1238635e+00  -1.7758679e+00  -2.8059290e+00  -1.6613999e+00  -2.6989554e+00  -3.7485264e+00  -2.0643636e+00  -1.4843952e+00  -5.8433002e-01   5.7069540e-01   2.4813406e+00  -2.8144686e-01   2.3034234e-01   3.1479028e-01  -5.6735555e-01   3.5196642e-01   1.7182914e-01
   7.2541408e-01  -9.6543069e-05  -4.0633037e-01  -2.1823154e-02   6.1726850e-01   2.3090035e+00  -3.3893699e-01  -5.0737371e-02   2.6917389e+00   1.5493431e+00  -1.3180459e+00   1.4588753e+00  -5.6054081e-01   2.7664812e+00   1.2169251e+00   2.1271072e+00   2.0185869e+00   9.3338131e-01   5.8834109e-01   6.0250314e-01  -3.6329957e+00   8.2761670e-01  -4.6483659e-01   2.3641651e-01  -3.5244666e+00   2.1815769e+00  -1.1194688e+00   2.1917759e+00   1.9663118e+00  -1.4636073e+00  -1.0113155e+00  -1.0504567e+00  -1.4518414e-01  -1.9972995e+00  -1.5934062e+00  -2.6226226e+00   1.9683950e+00  -1.5848639e+00   1.5236932e+00   3.9166639e-01   1.9005982e+00   5.0678797e+00   8.0053508e-01   2.8902794e-01   1.0265966e+00  -1.2453596e+00   1.1547840e-01  -1.2179834e+00  -1.7541402e+00   5.5016259e-01   7.1210455e-01   9.4429261e-01   3.0110404e+00   6.0668590e+00   2.2583164e+00   1.2871339e+00   1.9848219e+00   1.2997682e+00  -1.1581471e+00  -2.7088568e+00   6.9998037e-01   2.6611429e-01   3.1948446e-01   9.7091503e-01   8.2708330e-01  -2.6047292e-02  -2.1483285e+00  -5.8715594e+00   1.6742115e+00   9.9883267e-02  -9.6156989e-01   1.1554513e+00  -1.0745716e+00  -2.4854181e+00  -2.2631975e+00  -2.2028081e+00  -1.5235119e+00  -3.3204807e+00  -1.6166730e+00  -1.8116859e+00  -1.2243304e+00  -1.9891761e-01   8.1919365e-01   2.9440185e+00   9.6954195e-03   3.8466167e-02   6.6434628e-01  -3.7618438e-01   4.3661525e-01  -1.6933608e-01
   6.0967637e-01   2.7791884e-01  -3.9609851e-01   2.2061245e-01   7.5440960e-01   1.5629398e+00  -2.0569645e-01   1.5540048e-01   2.7525385e+00   1.1545092e+00  -1.5802715e+00   2.0836766e+00  -5.2388971e-01   3.2652147e+00   9.8775361e-01   2.2537309e+00   2.0353261e+00   1.0825357e+00   5.8428256e-01   8.1325549e-01  -3.6979095e+00   8.8265287e-01  -8.8956652e-01   4.3558613e-01  -4.0956385e+00   2.0110485e+00  -1.7932752e+00   1.7400561e+00   2.2596646e+00  -1.1538909e+00  -1.0846556e+00  -6.9946304e-01  -2.2416195e-01  -1.6789973e+00  -1.6898664e+00  -2.0879989e+00   1.9241945e+00  -1.4360007e+00   2.1216793e+00   1.0451535e+00   1.2903454e+00   5.6176178e+00   3.8570272e-01  -4.4672117e-01   7.3763628e-01  -1.6538369e+00   5.4563072e-01  -1.2702191e+00  -1.6358435e+00   9.9981562e-01   2.4092143e-01   1.2190644e+00   2.2629506e+00   6.3572173e+00   2.0059692e+00   1.5346509e+00   1.4279878e+00   8.6520774e-01  -8.7337678e-01  -2.0753593e+00   1.0661668e+00   1.3565939e+00   5.1809647e-01   9.4674427e-01   6.8639078e-01   4.0168605e-01  -2.3016317e+00  -6.0308214e+00   1.2703498e+00   5.6254117e-02  -1.1323910e+00   8.6012506e-01  -1.3581106e+00  -2.4957581e+00  -2.8259267e+00  -1.8735653e+00  -1.3750224e+00  -3.2139475e+00  -1.4172249e+00  -1.6341887e+00  -1.2650880e+00  -6.4654029e-02   1.0290996e+00   3.1251395e+00  -2.4544901e-01   1.8487352e-01   7.6223239e-01  -1.8756267e-01   2.3356273e-01  -1.3341543e-02
   8.8107692e-01   3.7165219e-01  -6.6409940e-01   2.6068722e-01   1.8980109e+00   2.4154251e+00  -7.2922899e-01   5.5867387e-02   3.0074900e+00   1.3626645e+00  -2.7278397e+00   1.7685551e+00  -1.5088031e+00   3.1049393e+00   1.0741141e+00   2.4451346e+00   3.0642191e+00   1.5391317e+00   1.8651921e-01   1.2676791e+00  -2.3340532e+00   3.1494148e+00  -7.8054656e-01   3.5677786e-01  -2.5942944e+00   4.5323953e+00   1.3724207e-01   3.6577574e+00   2.7746975e+00  -1.2088644e+00  -3.1414355e-01   1.5061122e-01  -2.4102500e-01  -1.3289329e+00  -1.9910476e+00  -3.6735079e+00   2.4631125e+00  -2.1726122e+00   2.4874598e+00   1.1145061e+00   3.2796275e+00   7.9516419e+00   1.0916837e+00  -9.2416322e-01   9.9516952e-01  -1.6191566e+00   1.2657692e+00  -2.3571969e+00  -9.4118982e-01   5.9496590e-01   1.2404625e+00   7.4108454e-01   3.1836244e+00   6.5365121e+00   2.7394636e+00   5.3555594e-01   3.1200987e+00   2.1336858e+00  -9.0873245e-01  -2.0012828e+00   1.2108463e+00   1.0275672e+00   6.7602657e-01  -7.5884820e-02   8.0776357e-01  -2.7699432e-01  -2.2312254e+00  -6.0620514e+00   1.3445455e+00  -2.4418165e-01  -8.5389778e-01   1.3071215e+00  -3.7953963e-01  -2.2014368e+00  -2.1999916e+00  -1.2608046e+00  -1.7484797e+00  -5.0057899e+00   9.3116693e-01  -1.1851434e+00  -1.5202094e+00   1.2052414e-01   8.6441890e-01   3.4411877e+00  -2.3235799e-01  -9.6673998e-02   1.3939065e+00   2.1123977e-01   4.5876373e-01  -3.4823310e-01
   6.7025818e-01   3.6107020e-01  -5.5143925e-01   6.7490923e-01   1.9745543e+00   2.1198664e+00  -7.7439296e-01   2.1388686e-01   2.9815903e+00   1.2061441e+00  -3.1537033e+00   2.3051139e+00  -1.5779643e+00   3.6689996e+00   9.9154622e-01   2.7534109e+00   2.3183029e+00   1.6167500e+00   3.6717437e-01   1.0448171e+00  -2.5165889e+00   3.2179180e+00  -6.0478555e-01   1.3200302e+00  -2.5563810e+00   4.9850949e+00   4.3700841e-02   3.5600221e+00   2.6867545e+00  -1.2568063e+00  -4.3540924e-01   9.2684158e-01  -2.6863231e-01  -1.0895727e+00  -2.0498398e+00  -3.5172805e+00   2.6645062e+00  -1.5743845e+00   3.0193328e+00   1.9103395e+00   3.2730575e+00   9.2712077e+00   6.1221032e-01  -1.9245754e+00   6.2518609e-01  -1.9579233e+00   6.9877864e-01  -2.6252508e+00  -1.1151935e+00   7.7593014e-01   9.4338805e-01   1.0269327e+00   3.1343299e+00   6.0923475e+00   2.5573022e+00   6.4876346e-02   2.1465459e+00   1.3166679e+00  -1.4925693e+00  -1.8655437e+00   9.2388039e-01   1.2107813e+00   3.0504722e-01   7.5195039e-02   7.6475615e-01  -2.4621448e-01  -2.2527896e+00  -5.5490852e+00   8.0479424e-01  -8.6534953e-01  -9.3005078e-01   1.9550985e+00  -1.1388919e-02  -1.9301627e+00  -2.4435069e+00  -6.3920024e-01  -1.6168302e+00  -4.8115212e+00   5.3377970e-01  -1.6303491e+00  -1.4687512e+00  -2.1694496e-01   9.6233989e-01   3.7814944e+00   6.7379201e-02   7.4494911e-02   1.4142175e+00   4.8756194e-01   4.3434980e-01  -3.3732978e-01
   3.5237618e-01   8.7483531e-02  -5.4428592e-01   8.5327016e-01   2.2277427e+00   2.0162879e+00  -9.6628394e-01   2.6038717e-01   2.6808385e+00   1.3149204e+00  -3.9320882e+00   2.1717412e+00  -1.9926618e+00   3.7310625e+00   6.4386534e-01   2.5064842e+00   1.7123930e+00   1.2876536e+00   3.3447440e-01   1.0662688e+00  -2.5285045e+00   3.6016833e+00  -8.0410866e-01   1.7399860e+00  -2.7251592e+00   5.3091257e+00  -7.2961536e-02   3.6972524e+00   2.3805977e+00  -1.8689877e+00  -4.7448622e-01   1.4713291e+00  -3.8638831e-01  -1.0351322e+00  -2.3733557e+00  -4.1873452e+00   2.9847995e+00  -1.5062213e+00   3.3146275e+00   2.3475974e+00   4.0402424e+00   9.9407015e+00   6.3964122e-01  -2.3019806e+00   5.3432267e-01  -1.7162082e+00   7.0149059e-01  -2.8764281e+00  -8.8421599e-01   8.0329675e-01   1.0448873e+00   8.1337856e-01   2.9320097e+00   5.6048800e+00   2.6338118e+00  -3.7163079e-01   1.9456128e+00   7.8537582e-01  -1.6410289e+00  -1.6458760e+00   6.3634087e-01   1.0596886e+00   1.5904270e-01  -4.3736625e-01   1.8544231e-01  -5.3879832e-01  -2.3135780e+00  -5.0583592e+00   2.1994666e-01  -1.2299491e+00  -6.4745439e-01   2.6264516e+00   1.9902652e-01  -2.0717589e+00  -2.3329412e+00   2.2028496e-01  -1.5758689e+00  -4.9323250e+00   5.7284223e-01  -2.2305392e+00  -1.3163507e+00  -4.8520207e-02   7.7014996e-01   3.8036078e+00   1.8063333e-01   4.1942402e-01   1.8504137e+00   8.9291794e-01   3.8793175e-01  -2.5698609e-01
   1.8571245e-01   1.5195920e-01  -8.0480015e-01   8.1107233e-01   2.1802161e+00   1.4800256e+00  -1.5000857e+00  -9.0088397e-02   2.2886835e+00   7.1216475e-01  -3.8706067e+00   2.7918255e+00  -1.9911176e+00   4.1057266e+00   7.3879671e-01   2.8165203e+00   2.0100072e+00   1.5498427e+00   3.4464385e-01   9.2064341e-01  -1.7998424e+00   4.1454800e+00  -9.0673615e-01   1.8921753e+00  -2.3091958e+00   5.4349391e+00   2.6522175e-01   3.5360435e+00   2.8404460e+00  -1.1721470e+00  -5.8147094e-01   1.9198528e+00   1.1898422e-01  -1.0656591e-01  -1.9617595e+00  -4.0003853e+00   2.9204977e+00  -8.0710690e-01   3.1642664e+00   2.6935828e+00   3.6499278e+00   1.1012921e+01  -3.8606755e-01  -3.3972842e+00  -1.6511248e-01  -2.4227317e+00  -7.8606655e-02  -3.3412963e+00  -9.4951048e-01   4.9576719e-01   6.9578426e-01   5.0913132e-01   2.4979324e+00   4.5133559e+00   2.1879171e+00  -1.7303082e+00   2.2155708e+00   9.2368864e-01  -1.2840040e+00  -1.2297342e+00   7.6788030e-01   1.1378620e+00   6.3320044e-01  -3.9945050e-01   2.3350946e-01  -6.0995636e-01  -2.0264130e+00  -4.4918994e+00   4.1374920e-01  -1.0609578e+00  -1.1376953e+00   2.4260610e+00   5.3419740e-01  -1.7801769e+00  -2.6718702e+00   7.3742550e-01  -1.3588042e+00  -4.3636113e+00   2.7869327e+00  -5.1595121e-01  -3.3747034e-01   4.1060519e-01   1.6186445e+00   4.4582007e+00   2.2919410e-01   2.8126193e-01   1.6276929e+00   1.1361525e+00   3.1770645e-01  -5.0300461e-01
   2.4525150e-01   5.7847499e-01  -1.0004045e+00   8.8937177e-01   1.9337174e+00   6.8927108e-01  -1.7488759e+00  -1.3444209e-01   1.7947526e+00   3.6521889e-01  -3.5046263e+00   3.4801238e+00  -1.8779880e+00   4.4585512e+00   6.0977125e-01   3.0809744e+00   2.0487659e+00   1.5588074e+00   3.0403893e-01   1.0280922e+00  -1.2729416e+00   4.2355912e+00  -1.3253174e+00   1.8918799e+00  -2.1568559e+00   4.9662923e+00   1.2126155e-01   3.1131983e+00   3.0408003e+00  -3.3696033e-01  -5.7113027e-01   2.0097799e+00   4.3454258e-01   5.2662772e-01  -2.2330440e+00  -4.2876184e+00   2.5591911e+00  -6.0555225e-01   3.0442468e+00   3.1972147e+00   3.4370349e+00   1.1388722e+01   6.3417286e-03  -2.8812223e+00   5.9799685e-02  -2.3941214e+00   1.0880768e+00  -2.7117118e+00  -4.5076177e-01   8.8428055e-01   6.1713681e-01   4.9124385e-01   2.3038799e+00   3.7941380e+00   1.9670465e+00  -1.4584820e+00   2.2454835e+00   8.1903733e-01  -6.4035370e-01  -5.9311667e-01   1.0507913e+00   1.8206534e+00   1.1756972e+00  -3.6300252e-01  -4.9015627e-01  -7.9173485e-01  -2.0485051e+00  -4.7202027e+00   5.8039623e-03  -1.2728023e+00  -1.4971728e+00   1.6707814e+00   6.4949567e-01  -1.3699034e+00  -2.4509133e+00   8.7001265e-01  -1.1776867e+00  -4.0333505e+00   3.5272137e+00   3.5512168e-01  -3.2131066e-01   4.0616385e-01   2.1732245e+00   4.6015503e+00  -3.3584366e-01   9.4964352e-02   1.4383671e+00   1.2085884e+00   1.8179046e-01  -3.8276357e-01
   2.0042198e-01   4.0484639e-01  -1.1352534e+00   9.0108433e-01   2.4570362e+00   1.0947603e+00  -1.8681362e+00  -1.0551243e-01   1.7724560e+00   4.0583452e-01  -4.0724157e+00   2.9371707e+00  -2.3911270e+00   4.0443060e+00   5.5714191e-01   2.8293948e+00   2.4045134e+00   2.1793017e+00  -1.8322235e-01   5.3053277e-01  -4.5076866e-01   5.4150617e+00  -9.8780680e-01   2.4146088e+00  -1.0863465e+00   6.4882080e+00   1.3642820e+00   4.2041729e+00   3.1496362e+00  -3.3868840e-01  -2.9435888e-01   3.0867622e+00   5.3902389e-01   9.3408901e-01  -2.1877138e+00  -5.0031932e+00   2.7101998e+00  -3.0248453e-01   2.6885639e+00   3.5779774e+00   4.4639001e+00   1.2204220e+01  -1.0725580e-01  -3.3771703e+00  -1.3201474e-02  -1.8453538e+00   4.8955784e-01  -3.4793016e+00   5.8899935e-02   4.9098192e-01   9.7975363e-01   7.0126547e-01   2.3754533e+00   3.2126440e+00   1.9937205e+00  -1.9313573e+00   2.5829375e+00   1.3512609e+00  -8.8168777e-01  -7.1982021e-01   4.4894201e-01   1.1707026e+00   4.1885357e-01  -7.3376839e-01  -3.2940926e-01  -8.1415809e-01  -1.3989223e+00  -3.1851875e+00  -1.6837217e-01  -1.7519039e+00  -1.5010529e+00   2.3088986e+00   1.9446758e+00  -7.3782357e-01  -1.9821247e+00   1.3912745e+00  -1.3900038e+00  -4.4285392e+00   4.5870346e+00   1.2981738e+00  -2.2513149e-01   1.4326373e-01   1.7639327e+00   4.4995430e+00  -1.3440579e-01  -1.6519776e-03   1.2745169e+00   1.7155789e+00   3.1567440e-01  -6.1701809e-01
  -2.1628966e-01   3.2073274e-01  -9.1430786e-01   1.3294852e+00   1.9276997e+00   3.0767229e-01  -1.6082870e+00   3.3770147e-01   1.4610381e+00   3.3224587e-01  -3.5194672e+00   3.8375047e+00  -1.9229877e+00   4.8338799e+00   3.4491336e-01   3.0662633e+00   1.5095243e+00   2.4572802e+00   2.6047257e-01   2.3429543e-01  -1.4941073e+00   4.0087528e+00  -7.7813999e-01   3.8988181e+00  -2.1288460e+00   5.7377264e+00   2.1505111e-01   3.1741883e+00   2.9966164e+00   9.0427692e-02  -7.2275699e-01   3.9317481e+00   6.1219144e-01   1.4013682e+00  -2.3168263e+00  -4.2554645e+00   2.7305995e+00   1.3151919e+00   2.6814945e+00   4.4318267e+00   4.0307055e+00   1.2431085e+01  -1.7849614e+00  -4.3844990e+00  -1.3869364e+00  -2.6211431e+00  -1.3013327e+00  -3.1339778e+00  -6.5949179e-01   3.8232027e-01  -2.7199494e-01   1.0561096e+00   6.5287564e-01   2.0589970e+00   1.2058147e+00  -2.1007571e+00   1.0086541e+00   1.1440547e-01  -1.5599847e+00  -9.0779664e-01  -2.6528054e-01   1.0475154e+00  -1.5755594e-02   7.7365900e-02  -8.3520036e-01  -4.2656250e-01  -1.6170112e+00  -2.4513476e+00  -7.0458874e-01  -1.9917891e+00  -1.3394963e+00   2.8724296e+00   2.3662204e+00  -1.7528929e-01  -2.0858178e+00   1.6981232e+00  -1.0731801e+00  -2.7795778e+00   3.4892271e+00   2.0578469e+00   7.7332909e-01   1.5954992e-01   1.9219102e+00   4.8306463e+00  -1.6526698e-01   2.6602753e-01   7.2744718e-01   1.8909913e+00   1.7643175e-02  -5.4802757e-01
  -3.6034371e-01   4.8042975e-01  -1.1417284e+00   1.1623104e+00   2.1463581e+00   6.1124387e-01  -1.9465241e+00   1.0734657e-01   1.0516777e+00   3.4182210e-01  -3.2180992e+00   4.0698680e+00  -1.8419940e+00   4.9618869e+00   3.8352206e-01   2.9764130e+00   1.4457357e+00   2.7192455e+00   3.7075867e-01   4.6478240e-01  -5.1839102e-01   4.2984426e+00  -1.1985745e+00   4.0579518e+00  -1.6300912e+00   5.9324053e+00   9.2514425e-01   3.4583420e+00   3.2316893e+00   4.5826032e-01  -7.3990009e-01   4.2854273e+00   8.5055465e-01   1.8658701e+00  -2.4750313e+00  -5.1021258e+00   2.8552393e+00   2.0603265e+00   2.1378749e+00   4.2508311e+00   5.2554161e+00   1.3749229e+01  -3.2139136e+00  -5.6776474e+00  -2.8668339e+00  -3.5662006e+00  -2.7726918e+00  -3.9320510e+00  -7.2810276e-01  -2.7994860e-01  -7.6009651e-01   6.3821973e-01   4.3050626e-01   1.7290471e+00   9.9083763e-01  -3.4833314e+00   1.8197117e+00   3.9234452e-01  -1.1579468e+00  -2.9152319e-01  -3.7871414e-01   8.3525963e-01   2.5357714e-01   6.0907915e-01  -1.9353557e+00  -9.2698130e-01  -1.5042559e+00  -1.9823667e+00  -4.3352016e-01  -1.6419204e+00  -1.3032857e+00   3.1474401e+00   2.9602395e+00   3.2911524e-01  -1.8306041e+00   2.1192871e+00  -8.8228598e-01  -2.4903298e+00   4.7481269e+00   3.5208324e+00   1.9219683e+00   8.5808679e-01   2.3848978e+00   5.4287753e+00  -2.8492843e-01   1.9019828e-01   9.7237585e-01   1.8177939e+00  -1.7010160e-02  -4.9672597e-01
  -5.9161169e-01   6.2398768e-01  -1.1083529e+00   1.1868280e+00   1.9232134e+00   1.4150698e-01  -1.7242185e+00   1.9106132e-01   5.9680848e-01   3.2706800e-01  -2.4974583e+00   4.4109539e+00  -1.2893907e+00   5.1140995e+00   3.0560155e-01   2.9207227e+00   4.2478937e-01   2.2948951e+00   4.7301236e-01   2.2576650e-01  -1.6033477e-01   3.6802570e+00  -1.6143102e+00   3.9691958e+00  -1.3179299e+00   4.8122037e+00   7.8596496e-01   2.8637068e+00   2.8438973e+00   7.1421271e-01  -1.0692190e+00   4.0271336e+00   7.0022958e-01   1.8420606e+00  -2.7301148e+00  -5.3981830e+00   2.4367174e+00   2.9469755e+00   1.6281525e+00   4.6774751e+00   4.7145168e+00   1.3386625e+01  -4.0404046e+00  -6.2140608e+00  -3.2146242e+00  -3.5716224e+00  -3.5907733e+00  -3.7144846e+00  -5.9307773e-01  -2.3427119e-01  -1.2306567e+00   7.3736700e-01  -4.3547761e-01   3.0837466e-01   3.6262155e-01  -3.3004114e+00   8.7646187e-01  -4.4195267e-01  -9.5497038e-01  -2.9719026e-02  -4.8021717e-01   9.8940134e-01   5.5627357e-01   1.0109595e+00  -2.6376298e+00  -9.5515707e-01  -1.4501504e+00  -1.5674990e+00  -9.9977101e-01  -1.7002386e+00  -1.3073667e+00   3.1650600e+00   2.9122597e+00   7.0307191e-01  -1.6594058e+00   2.0899102e+00  -4.8749169e-01  -1.3413285e+00   3.6672296e+00   3.1866679e+00   1.9945367e+00   6.2276451e-01   2.6489886e+00   5.3724929e+00  -3.5506171e-01   3.9720072e-01   7.7006493e-01   1.9510013e+00  -9.5582851e-02  -1.2301557e-01
  -6.8501214e-01   4.1417586e-01  -1.1941466e+00   1.2302941e+00   1.4617476e+00   1.6648664e-02  -1.8165205e+00   4.0136098e-01   2.3767422e-01   3.7599198e-01  -1.8780786e+00   4.6682095e+00  -1.0746648e+00   5.1824063e+00   2.7128666e-01   2.9660115e+00   5.8647385e-01   2.8037219e+00   4.1063935e-01  -1.9275304e-01  -3.0802387e-01   3.3298219e+00  -1.0293928e+00   4.3806903e+00  -1.1865038e+00   4.7401155e+00   8.7549268e-01   2.6614452e+00   2.9104543e+00   1.2513954e+00  -1.1754422e+00   4.3328102e+00   7.9908111e-01   2.3982650e+00  -2.1440713e+00  -4.8586962e+00   2.3251748e+00   4.0164793e+00   8.6630471e-01   4.7355226e+00   4.5777611e+00   1.3096207e+01  -4.8240589e+00  -6.3093762e+00  -4.1532896e+00  -4.0071970e+00  -4.7346042e+00  -3.1595526e+00  -1.0476338e+00  -9.5966735e-01  -1.5514834e+00   6.1409271e-01  -1.4262432e+00  -1.1184111e+00  -1.0527013e-01  -4.0679128e+00   8.7102733e-01  -3.5771677e-01  -1.2350451e+00  -5.3469513e-01  -9.2471909e-01   2.0600516e-01   3.4681618e-01   1.2617714e+00  -2.3078200e+00  -7.5122871e-01  -1.2503378e+00  -6.0958749e-01  -1.0408370e+00  -2.0052955e+00  -1.3089456e+00   3.2872736e+00   3.7206020e+00   1.2695387e+00  -1.1517433e+00   2.2046224e+00  -1.6673574e-02  -9.7120741e-02   4.6643176e+00   4.9361265e+00   3.0474725e+00   8.1078352e-01   2.6736559e+00   5.4507249e+00  -1.9260365e-01   1.2746455e-01   5.5162250e-02   1.8893715e+00  -1.3995722e-01  -5.6589979e-01
  -6.7467238e-01   9.2302715e-01  -1.2808619e+00   1.3968208e+00   8.7091317e-01  -4.4405324e-01  -1.4757870e+00   6.8429116e-01  -4.0095034e-01   4.1447467e-01  -1.1422771e+00   4.7408677e+00  -4.9374260e-01   5.0719892e+00  -1.4804841e-01   2.6203714e+00  -5.1979450e-01   2.2220095e+00   2.1572571e-01  -5.6882187e-01  -1.7329652e-01   2.4114954e+00  -1.7150584e+00   4.1499204e+00  -1.2147120e+00   3.1608334e+00   2.9011746e-01   1.7505373e+00   2.2483073e+00   1.4292630e+00  -1.6550825e+00   3.8444616e+00   6.1215977e-01   2.2893430e+00  -2.2995596e+00  -4.5569485e+00   1.4522132e+00   4.2528994e+00   2.6542817e-01   5.1160805e+00   3.4251599e+00   1.1335273e+01  -3.8778276e+00  -4.7032514e+00  -3.3008537e+00  -2.6597780e+00  -3.4034280e+00  -1.6288710e+00  -3.1261131e-01   9.4213794e-02  -1.6162495e+00   1.3639147e+00  -1.4299899e+00  -1.4470296e+00  -3.1159161e-01  -2.2674713e+00  -3.0075692e-01  -1.3098326e+00  -6.9723101e-01   1.1745069e-01  -8.3599001e-01   1.0760441e+00   1.5882001e-01   1.7272655e+00  -3.2757274e+00  -5.3581899e-01  -9.3927432e-01  -1.8453537e-01  -1.7250706e+00  -2.3750554e+00  -1.8195777e+00   2.7457810e+00   3.3947198e+00   1.7011668e+00  -1.0248556e+00   1.9145751e+00   5.9424511e-01   5.9388346e-01   2.5707884e+00   4.0543781e+00   1.9281441e+00  -1.8978259e-01   2.2123847e+00   4.4538995e+00  -8.5091875e-01  -3.0317397e-02  -5.2346092e-01   1.4137188e+00  -2.0583659e-01   7.2461513e-03
  -4.4828234e-01   9.9840727e-01  -1.5224186e+00   1.2157608e+00   1.4109738e+00   5.9490737e-01  -1.3774965e+00   7.4941947e-01  -4.6602073e-01   8.9248285e-01  -1.2065084e+00   3.7311146e+00  -7.7897024e-01   4.1819739e+00  -1.5410349e-01   2.2027628e+00  -1.2757021e-01   2.4272222e+00  -4.9051220e-01  -9.0569771e-01   1.1307213e+00   3.5245793e+00  -1.6357424e+00   3.7508350e+00   4.5180405e-01   4.2500102e+00   2.0214971e+00   3.0561903e+00   2.0925855e+00   1.2236334e+00  -1.3064362e+00   4.1452830e+00   3.2133326e-01   2.1948465e+00  -2.0714928e+00  -5.2265856e+00   1.2602616e+00   4.1390470e+00  -5.7059289e-01   4.9066389e+00   4.3403940e+00   1.0957850e+01  -3.4510890e+00  -4.4185970e+00  -2.8855171e+00  -1.3891885e+00  -3.5594812e+00  -2.0764755e+00   4.0962659e-01  -2.6639059e-01  -8.9879890e-01   1.5289596e+00  -8.8138286e-01  -1.5419946e+00  -1.2229751e-02  -2.0325592e+00   4.4114012e-01  -4.8963647e-01  -6.3812581e-01  -1.1497475e-01  -1.0782193e+00   4.3693293e-01  -4.2499975e-01   1.3751943e+00  -3.0876135e+00  -5.4064666e-01  -1.9283405e-01   1.1349932e+00  -1.6593319e+00  -2.6440774e+00  -1.8080303e+00   3.1527184e+00   4.4190903e+00   2.4229317e+00  -1.4344076e-01   1.8722991e+00   6.5794471e-01  -8.2954218e-02   3.0463886e+00   4.4033249e+00   1.3642870e+00  -6.6885989e-01   1.3488540e+00   3.7468767e+00  -7.7869983e-01  -2.7779818e-01  -7.1213199e-01   1.3977347e+00   7.3012674e-02  -4.7162235e-02
  -5.4423693e-01   9.9789212e-01  -1.0336507e+00   1.5548365e+00   9.2583826e-01   3.0343478e-01  -7.1148709e-01   1.3016475e+00   6.9616643e-02   1.1807690e+00   2.7939421e-02   4.4077791e+00   8.7602497e-03   4.8134843e+00   3.7609583e-01   2.7101019e+00  -1.2791341e+00   2.8393293e+00   2.0187111e-02  -1.2781504e+00   3.5970519e-01   1.9245979e+00  -5.1351720e-01   4.8431420e+00   9.0285402e-01   3.7879654e+00   1.9360638e+00   2.3934716e+00   1.6343039e+00   1.7235159e+00  -1.3404195e+00   4.0902829e+00  -3.7654694e-01   1.5248901e+00  -2.0879064e+00  -4.7155065e+00   1.0977286e+00   5.6800137e+00  -5.8245348e-01   5.3847117e+00   3.8500907e+00   1.1432550e+01  -4.7991899e+00  -5.9021596e+00  -3.8172398e+00  -2.7473964e+00  -5.7534797e+00  -2.1297694e+00  -8.6262279e-01  -1.0504327e+00  -1.6684808e+00   1.6844621e+00  -1.0970767e+00  -2.8806707e+00  -7.3685542e-01  -2.1940653e+00  -1.6981218e+00  -1.5357928e+00  -2.2605729e+00  -9.3789939e-01  -1.7352938e+00   9.3463853e-02  -7.7629525e-01   2.5493906e+00  -2.4777622e+00  -3.1704562e-01  -6.2029142e-01   1.3064075e+00  -2.3190159e+00  -3.3976389e+00  -1.1794203e+00   3.5377957e+00   4.9352040e+00   3.2478756e+00   5.5542619e-01   1.2768714e+00   1.0787040e+00   1.3545963e+00   4.7770627e-01   3.8663497e+00   1.7806917e+00  -1.1644259e+00   1.5591719e+00   4.1952561e+00   2.2586325e-01   2.4773795e-02  -1.2049344e+00   1.7306200e+00   1.0533289e-01   1.3004740e-01
  -1.0087281e+00   6.8737856e-01  -1.0869709e+00   1.7644121e+00   2.0850229e-01   2.7215759e-01  -5.8473467e-01   1.6518235e+00  -6.8256490e-01   1.6155958e+00   3.2629913e-01   4.3669248e+00   4.6669076e-01   4.9690763e+00  -2.5914181e-01   2.2995527e+00  -2.1808420e+00   2.0908742e+00   1.5955086e-01  -1.2660886e+00  -1.0347308e+00   3.0099132e-01  -9.0412625e-01   5.2282055e+00  -1.0377764e+00   2.0344617e+00   1.9741423e-01   1.0704141e+00   9.5133928e-01   9.7139576e-01  -1.9958583e+00   4.1250542e+00  -5.8379196e-01   1.6443678e+00  -1.5257540e+00  -3.1647911e+00   8.9993736e-01   6.3866227e+00  -1.1169254e+00   5.2265644e+00   2.8336330e+00   9.2204077e+00  -5.7563225e+00  -5.5184202e+00  -4.7135481e+00  -2.2189308e+00  -6.7972514e+00  -1.1743424e+00  -1.3056591e+00  -9.2156678e-01  -2.5450909e+00   1.6166756e+00  -2.9563490e+00  -2.9745767e+00  -1.0288515e+00  -1.9611993e+00  -2.4484245e+00  -2.7216697e+00  -2.2461848e+00  -1.0609491e+00  -2.0222990e+00  -1.5733322e-01  -1.2305347e+00   2.7150401e+00  -3.0482981e+00   2.8417822e-01  -6.6043589e-01   2.0732559e+00  -2.2688406e+00  -2.8966868e+00  -1.0477182e+00   4.0910826e+00   4.3354889e+00   2.9276498e+00   2.3307791e-01   1.6228686e+00   1.8784617e+00   2.7451597e+00  -3.9756041e-01   3.9395793e+00   2.4851161e+00  -7.0275967e-01   6.5254052e-01   3.5996999e+00  -2.4652760e-01   1.5739490e-01  -1.7906753e+00   1.1098696e+00  -1.8393230e-01   2.6669005e-01
  -1.0818187e+00   8.1103983e-01  -1.0261356e+00   1.6317100e+00  -5.1081271e-02   1.6014767e-01  -3.0933687e-01   1.8287648e+00  -6.8361382e-01   1.7033427e+00   1.2689941e+00   4.6205039e+00   1.2003295e+00   4.9782117e+00  -6.7393085e-02   2.1543273e+00  -2.7310176e+00   1.7935672e+00   2.5466910e-01  -1.1154444e+00  -7.2572626e-01  -3.3374205e-01  -1.0078826e+00   4.2082721e+00  -6.3585833e-01   8.2348562e-01   1.8093394e-01   4.3757298e-01   5.9887201e-01   1.2756087e+00  -2.1550388e+00   2.8628362e+00  -1.2664900e+00   1.0572117e+00  -1.2176160e+00  -2.9744672e+00   4.2556132e-01   6.8163678e+00  -1.6810517e+00   4.6623834e+00   1.8913972e+00   8.5468178e+00  -6.8832776e+00  -6.6238510e+00  -5.7739208e+00  -3.4776626e+00  -7.9894835e+00  -1.1403738e+00  -1.6166337e+00  -1.4700651e+00  -2.8541372e+00   1.2088846e+00  -3.6750388e+00  -4.0660433e+00  -1.6044578e+00  -2.6140565e+00  -2.8138361e+00  -2.9302743e+00  -1.9724487e+00  -6.2993032e-01  -1.5517658e+00   2.5014593e-01  -4.8324028e-01   3.1467019e+00  -2.9542008e+00   3.5497507e-01  -8.4606673e-01   1.8428837e+00  -2.4708260e+00  -2.6364023e+00  -6.8080415e-01   3.6029831e+00   3.6427406e+00   2.8672583e+00   4.4543695e-01   1.2514599e+00   2.6450475e+00   3.8424445e+00  -7.7678777e-01   3.5334733e+00   2.8461777e+00  -3.9614202e-01   8.9883002e-01   3.5714633e+00   6.3334115e-02   1.5826964e-01  -1.8288968e+00   8.0029165e-01  -1.7491630e-01   4.3921996e-01
  -9.2247109e-01   8.5805589e-01  -1.1880232e+00   1.7536798e+00  -5.1295823e-01   4.2115762e-01  -2.8339083e-01   2.1415434e+00  -9.6795055e-01   2.0822252e+00   1.4105935e+00   4.1485278e+00   1.3208649e+00   4.5531533e+00  -3.3052228e-01   1.8626679e+00  -2.9286356e+00   1.2333123e+00  -1.6012781e-01  -1.2653274e+00  -9.1369413e-01  -5.5788288e-01  -9.1718910e-01   3.5366138e+00  -5.4798874e-01   2.0912005e-01   1.7885986e-02   1.4906982e-01  -4.9926858e-02   9.3503246e-01  -2.2682651e+00   2.1417181e+00  -1.7612434e+00   7.2800822e-01  -5.8621118e-01  -2.2432939e+00  -1.2765210e-01   6.2812153e+00  -2.1575724e+00   4.2032720e+00   8.7417808e-01   6.5293324e+00  -5.4963928e+00  -4.9697133e+00  -4.9558696e+00  -2.4260537e+00  -6.6836901e+00   1.0383193e-01  -1.1780713e+00  -1.1135624e+00  -2.1764154e+00   1.2573984e+00  -3.4318591e+00  -4.2501579e+00  -1.3236540e+00  -1.8846257e+00  -2.8919793e+00  -2.9891283e+00  -1.7983649e+00  -5.8695867e-01  -1.2595445e+00   4.2353314e-01  -6.8168222e-01   2.7198377e+00  -2.4973509e+00   6.2807312e-01  -6.1326401e-01   2.1169397e+00  -2.6240798e+00  -2.9171577e+00  -7.3500896e-01   3.2238474e+00   3.2222879e+00   2.7838640e+00   8.3350245e-01   1.1067654e+00   3.3108174e+00   3.8807671e+00  -1.1011330e+00   2.7662934e+00   1.9989964e+00  -8.6147188e-01  -7.4842174e-02   2.4912628e+00  -1.3980253e-01  -2.3336649e-01  -2.3921332e+00   1.7403362e-01  -7.6923628e-02   4.0470700e-01
  -8.1488679e-01   8.3470056e-01  -1.0754477e+00   1.7022683e+00  -3.5820101e-01   7.0283871e-01   1.1655922e-01   2.3700094e+00  -5.9442098e-01   2.2963498e+00   1.5862614e+00   3.4826932e+00   1.4314985e+00   3.9382473e+00  -1.5958680e-01   1.5678908e+00  -3.0584408e+00   9.7887074e-01  -5.3700449e-01  -1.4317798e+00  -4.0542906e-01  -3.6236221e-01  -5.5411815e-01   2.6686678e+00   6.3541414e-01   1.8296927e-01   7.6842432e-01   3.8154687e-01  -6.0460080e-01   7.0645207e-01  -2.0162676e+00   1.3914743e+00  -2.6644449e+00  -1.9174617e-01  -1.8559729e-01  -2.0167945e+00  -5.1661830e-01   5.9836523e+00  -2.3986170e+00   3.8884181e+00   1.3501572e-01   5.4120338e+00  -5.1848708e+00  -5.1278509e+00  -4.4838989e+00  -2.1167736e+00  -6.8108547e+00  -5.3458326e-02  -1.0521751e+00  -1.4027990e+00  -1.6218257e+00   1.0846511e+00  -3.0559026e+00  -4.8946662e+00  -1.3899475e+00  -1.6393130e+00  -3.4518342e+00  -2.8147847e+00  -2.1065159e+00  -7.3491313e-01  -1.0837853e+00   5.4296351e-01  -7.6996945e-01   2.3388135e+00  -1.4746903e+00   8.9459640e-01  -4.3057222e-01   2.4553924e+00  -2.8728874e+00  -3.0294465e+00  -3.1744219e-01   3.0015950e+00   2.9677609e+00   2.8413818e+00   1.2703035e+00   6.9332075e-01   3.6908720e+00   3.8188333e+00  -1.8513551e+00   1.6756461e+00   1.2106680e+00  -1.2640831e+00  -5.9840215e-01   1.7453378e+00   4.1828146e-01  -1.6252084e-01  -2.4241072e+00   2.4331928e-01   1.5155788e-01   5.1695977e-01
  -5.4396586e-01   1.2359261e+00  -8.0089520e-01   1.9040436e+00  -5.4603898e-01   8.8114338e-01   5.8101575e-01   2.7895889e+00   1.6958809e-01   2.7466049e+00   2.5362949e+00   4.1608318e+00   2.1440559e+00   4.6098649e+00   4.4868360e-01   2.4362247e+00  -3.2566976e+00   1.2710750e+00  -2.5183861e-01  -8.1624052e-01  -8.1846250e-01  -1.2118486e+00   3.3124028e-01   2.9737397e+00   1.1025384e+00   1.0184389e-02   6.4588944e-01   4.3752901e-02  -6.8943316e-01   1.4137662e+00  -1.4105967e+00   8.6988309e-01  -3.3512569e+00  -8.5728933e-01  -1.7639104e-01  -1.6170663e+00  -6.7163487e-01   6.1758877e+00  -2.0505184e+00   3.6093022e+00   3.6995906e-02   6.2394760e+00  -5.7424408e+00  -6.3247554e+00  -5.1601561e+00  -3.6494116e+00  -7.3063785e+00  -5.0786026e-01  -1.5771656e+00  -1.8616073e+00  -1.7861039e+00   9.5918261e-01  -2.7549351e+00  -4.2749951e+00  -1.5362374e+00  -1.7709737e+00  -4.2132139e+00  -2.9914664e+00  -2.7147114e+00  -6.9100012e-01  -6.9616156e-01   1.1652431e+00  -6.0289814e-01   3.0346544e+00  -6.8371405e-01   1.2021208e+00  -1.1136652e+00   1.1693905e+00  -3.1587910e+00  -3.4536221e+00   5.8854333e-01   2.5346546e+00   2.6818253e+00   3.2384764e+00   2.0078995e+00  -4.9991577e-02   3.7542401e+00   3.9113886e+00  -2.6922325e+00   1.3534669e+00   1.1253097e+00  -1.1866186e+00  -6.3110999e-01   2.3623862e+00   5.9450744e-01  -2.4746757e-01  -2.8341632e+00   1.4399165e-01   1.5399922e-01   7.6695791e-01
  -9.1741909e-01   6.4577010e-01  -8.9618065e-01   2.1184655e+00  -1.2655292e+00   7.4897751e-01   3.5044817e-01   2.8778524e+00  -6.2935782e-01   2.7882404e+00   2.0575162e+00   3.6297885e+00   2.1588517e+00   4.2237923e+00  -3.3844401e-01   1.7117450e+00  -3.9967003e+00  -3.9050332e-02  -2.7196328e-01  -1.0094651e+00  -2.0160403e+00  -2.1021941e+00   4.6122815e-02   2.5457793e+00  -3.5769225e-01  -1.4585445e+00  -8.8201646e-01  -1.1892232e+00  -1.6697726e+00   1.3349784e-01  -2.2162837e+00   3.7523255e-01  -3.7601831e+00  -1.0895579e+00   9.2882928e-01   4.0166320e-01  -8.3279053e-01   6.0141354e+00  -2.2078416e+00   2.9547538e+00  -1.7994772e+00   3.3610511e+00  -5.6819908e+00  -5.2853192e+00  -5.3627938e+00  -2.9155631e+00  -7.5018765e+00   8.1766915e-01  -1.9782927e+00  -1.4503561e+00  -1.9161111e+00   5.9086608e-01  -3.8172686e+00  -4.7219301e+00  -1.4890916e+00  -2.0614698e+00  -4.6298291e+00  -3.8481802e+00  -2.6764740e+00  -6.6409728e-01  -6.2542630e-01   9.6034772e-01  -8.7944649e-01   2.3676746e+00  -3.9192067e-01   1.5560560e+00  -9.9849532e-01   1.9927584e+00  -2.8468108e+00  -2.8296181e+00   4.9666263e-01   2.9337482e+00   1.4422262e+00   2.3936845e+00   1.2575636e+00   6.9000570e-01   4.9197635e+00   4.9903510e+00  -2.8235069e+00   3.9390169e-01   1.2892864e+00  -9.4382919e-01  -1.5508304e+00   1.0504967e+00   5.6836191e-01  -2.1999596e-01  -3.0454003e+00  -6.9688279e-01   3.6867431e-02   5.9236427e-01
  -8.8181488e-01   4.9406016e-01  -7.8284733e-01   1.9871210e+00  -1.3101868e+00   8.4719685e-01   3.7704763e-01   2.9793276e+00  -3.0106984e-01   3.0980799e+00   2.2148953e+00   3.5501403e+00   2.3467642e+00   4.1147013e+00  -4.5020918e-02   1.8184232e+00  -3.8544852e+00  -5.8414765e-01  -2.5603799e-01  -3.3183381e-01  -1.9317226e+00  -2.0868745e+00   2.9001308e-01   1.4626656e+00  -9.3073178e-02  -1.8792555e+00  -9.6450582e-01  -1.3589603e+00  -2.0135659e+00   3.1615309e-03  -1.9104557e+00  -9.1631763e-01  -4.5566910e+00  -1.9383981e+00   1.1775702e+00   3.0367160e-01  -8.8309943e-01   5.4032194e+00  -2.0196393e+00   2.0076761e+00  -1.9479379e+00   3.0540845e+00  -5.9893895e+00  -6.2683613e+00  -6.0113974e+00  -4.2658072e+00  -7.8098394e+00   2.6794402e-01  -2.1376240e+00  -2.1429441e+00  -1.5666270e+00  -3.7857701e-01  -4.1233798e+00  -5.1844519e+00  -1.5177646e+00  -3.0769530e+00  -4.1452417e+00  -3.4989426e+00  -2.4318740e+00  -3.5541671e-01   8.2927009e-02   1.2370180e+00  -6.4046313e-02   1.8699600e+00   3.8274895e-01   1.5562967e+00  -1.5256524e+00   1.0116952e+00  -2.8108626e+00  -2.5019121e+00   1.5048116e+00   2.4097356e+00   4.7547448e-01   1.8560821e+00   1.6838885e+00   5.9125770e-01   5.0928889e+00   4.9243352e+00  -2.0692050e+00  -3.2837268e-01   1.6257814e+00  -6.6848689e-02  -1.4763988e+00   1.1803597e+00   9.8071728e-01  -6.8288282e-02  -2.6203845e+00  -7.6103246e-01   7.8435980e-02   5.5708138e-01
  -8.9976034e-01   5.1101168e-01  -7.7222370e-01   1.9994932e+00  -1.7118580e+00   3.8283737e-01   4.3236979e-01   2.9129525e+00  -3.1284805e-01   2.6694340e+00   2.1051834e+00   3.2450730e+00   2.5331403e+00   3.7602992e+00  -2.6069237e-01   1.4729870e+00  -3.9652339e+00  -1.1371643e+00  -4.5925637e-01  -3.8650609e-01  -2.0708740e+00  -2.3678789e+00   2.7290301e-01   7.8174840e-01  -2.4560891e-01  -2.8467496e+00  -1.7086669e+00  -2.2573227e+00  -2.4795701e+00  -9.2870301e-02  -2.0540470e+00  -1.6981675e+00  -4.9045037e+00  -2.4064573e+00   1.8492371e+00   1.7208626e+00  -1.3205901e+00   4.8159063e+00  -1.8541251e+00   1.5246353e+00  -3.7056324e+00   1.4105978e+00  -5.4072365e+00  -5.6729392e+00  -5.5037730e+00  -4.0112466e+00  -6.9062645e+00   8.2066150e-01  -1.9755917e+00  -1.5795872e+00  -1.3575699e+00  -3.7652503e-01  -3.9133169e+00  -4.8739323e+00  -1.5902474e+00  -2.7862330e+00  -4.7683123e+00  -3.7103153e+00  -2.0738523e+00   3.5731777e-01   6.0019601e-01   2.1422186e+00  -1.1358977e-01   1.5777404e+00   1.1084601e+00   1.9964253e+00  -1.3455436e+00   1.0185167e+00  -2.7042734e+00  -2.2106180e+00   1.4515055e+00   1.5798161e+00  -7.5146624e-01   1.3787281e+00   1.0865148e+00   5.2553998e-01   5.5603450e+00   5.2025524e+00  -2.1895205e+00  -1.0257365e+00   9.8863649e-01  -2.6264426e-01  -1.7858640e+00   3.2760655e-01   9.0613154e-01  -1.7986268e-01  -2.8620985e+00  -1.1238495e+00   3.8576308e-02   6.9990363e-01
  -5.1854078e-01   4.3331948e-01  -8.6307576e-01   1.9903263e+00  -1.5693176e+00   8.6551042e-01   2.5402725e-01   2.9285592e+00  -3.5366888e-01   2.9601951e+00   1.3109563e+00   2.2544352e+00   2.0457810e+00   2.8338603e+00  -5.2097035e-01   1.1869921e+00  -3.5547211e+00  -1.8824334e+00  -1.0810145e+00  -1.4495364e-01  -1.5095737e+00  -1.1986866e+00   5.1442582e-01  -4.6513894e-01   8.8753776e-01  -2.2546607e+00  -1.1955527e+00  -1.5820441e+00  -3.0527098e+00  -5.9448295e-01  -1.5713458e+00  -2.5958988e+00  -5.4422810e+00  -3.0623152e+00   2.0595298e+00   1.3615795e+00  -1.4794708e+00   3.0713718e+00  -1.6569412e+00   7.5154332e-01  -3.5691395e+00   2.4932633e-01  -2.7585594e+00  -3.5459519e+00  -3.8480361e+00  -2.7530620e+00  -4.1137356e+00   1.6569850e+00  -8.0493455e-01  -9.9474520e-01   3.8732250e-01  -6.6510769e-01  -2.7631001e+00  -4.6081330e+00  -7.4398181e-01  -2.2785422e+00  -3.8403671e+00  -2.9077216e+00  -1.5745809e+00   7.2398187e-01   1.1903055e+00   2.3254590e+00  -1.1128727e-01   1.2317507e-01   1.9428400e+00   1.7795773e+00  -1.2535273e+00   5.0634602e-01  -2.8367009e+00  -2.6009386e+00   1.9318000e+00   9.9745176e-01  -1.4226553e+00   9.8524479e-01   1.6603445e+00   6.3039121e-01   5.5351576e+00   3.9307010e+00  -1.4428203e+00  -2.4680186e+00  -5.8147493e-01  -7.0083842e-01  -2.7334063e+00  -8.8973238e-01   6.3808443e-01  -5.9947376e-01  -2.7050411e+00  -1.4731869e+00   2.6804167e-01   5.6597281e-01
  -4.2551335e-01   2.9034644e-01  -4.3288536e-01   2.0005011e+00  -1.6454450e+00   5.0244824e-01   4.4584823e-01   2.8493935e+00   2.7610382e-01   2.6793978e+00   1.6074659e+00   2.5722615e+00   2.2251401e+00   2.9276789e+00  -2.3582734e-02   1.7552408e+00  -3.4117918e+00  -1.7370965e+00  -7.6816547e-01   8.3854401e-02  -1.3972144e+00  -1.2799978e+00   1.5949402e+00  -4.2027877e-01   1.9470431e+00  -1.9705626e+00  -9.8803842e-01  -1.7409554e+00  -3.1031331e+00  -3.3054402e-02  -1.0628605e+00  -3.0684974e+00  -5.8994845e+00  -3.7508459e+00   2.2873296e+00   1.9068005e+00  -1.2499085e+00   3.2106951e+00  -9.2563183e-01   4.8285603e-01  -3.6389553e+00   1.1914876e+00  -3.3394427e+00  -4.7794233e+00  -4.3217611e+00  -4.2863717e+00  -4.9257425e+00   1.0679413e+00  -1.6310001e+00  -1.6330014e+00   4.0723901e-01  -1.2183035e+00  -2.3599153e+00  -5.1425421e+00  -1.0491995e+00  -3.3155618e+00  -4.4355108e+00  -2.7772469e+00  -2.3045848e+00   5.2173793e-01   1.3013666e+00   2.3005986e+00   1.0578706e-01   1.7712775e-01   3.3525312e+00   1.7958036e+00  -1.7238590e+00  -1.9000810e-01  -2.8152881e+00  -2.7734708e+00   2.8302767e+00   6.4535113e-01  -1.7288317e+00   1.1187563e+00   1.8891663e+00   3.4789163e-01   5.3761176e+00   4.2412836e+00  -1.3134697e+00  -2.6549625e+00  -2.6827998e-01  -5.1654101e-01  -2.0452665e+00  -4.6416926e-01   1.5060900e+00  -3.6886172e-01  -2.4175788e+00  -1.1417729e+00   3.3920929e-01   4.2747017e-01
  -6.2678230e-01  -3.5677931e-01  -2.6367394e-01   2.1123493e+00  -2.0112321e+00   3.1688937e-01   3.1222899e-01   2.7473061e+00  -1.1156406e-01   2.8255844e+00   6.4288671e-01   1.7392274e+00   1.8526209e+00   2.3342085e+00  -5.9105814e-01   1.2947155e+00  -4.0009690e+00  -3.0345860e+00  -8.4636576e-01   9.7921334e-02  -2.1623034e+00  -1.4579406e+00   1.6666712e+00  -5.7635268e-01   1.3028714e+00  -2.5289293e+00  -2.1366892e+00  -2.2604544e+00  -4.0647971e+00  -1.2844546e+00  -1.2516052e+00  -3.4972712e+00  -6.2051530e+00  -4.3892323e+00   2.4441081e+00   2.4472939e+00  -1.0610359e+00   2.2891765e+00  -3.2111452e-01   8.1910310e-02  -3.7849697e+00  -4.5440977e-01  -1.8355488e+00  -3.1846675e+00  -3.2886968e+00  -3.0860437e+00  -3.5270552e+00   1.8997876e+00  -1.3693689e+00  -9.7548853e-01   1.0763052e+00  -1.5321838e+00  -2.2407394e+00  -5.0153590e+00  -5.7923248e-01  -2.9514378e+00  -4.6326595e+00  -3.3685845e+00  -2.2886049e+00   5.4095572e-01   1.2040441e+00   1.9709150e+00  -3.3330542e-01  -9.6488302e-01   3.6485495e+00   1.7508307e+00  -1.8348917e+00  -1.5985177e-01  -2.8933935e+00  -2.8528574e+00   3.3892782e+00   8.7564883e-01  -2.7189596e+00   3.1404979e-01   1.7438596e+00   1.0104825e+00   5.3299936e+00   4.0891040e+00  -1.8865341e+00  -4.4566358e+00  -8.0615750e-01  -5.4812749e-01  -2.7968547e+00  -1.4767545e+00   1.5532722e+00  -6.8993337e-02  -2.0476408e+00  -1.2443320e+00   2.9463232e-01   4.4073170e-01
  -7.0075068e-01  -6.1906718e-01  -1.5499072e-01   1.7973775e+00  -1.9999934e+00  -1.8543775e-01   5.3722441e-02   2.1291304e+00  -5.5034076e-02   2.2094444e+00   4.3297992e-01   1.6001147e+00   1.6941149e+00   2.0029318e+00  -4.5331010e-01   1.3412083e+00  -3.3544897e+00  -3.2994198e+00  -7.0986161e-01   4.0930295e-01  -1.5683249e+00  -1.0545085e+00   1.7600072e+00  -9.6901473e-01   1.6640354e+00  -2.6085877e+00  -2.1833084e+00  -2.4913642e+00  -3.9208231e+00  -1.0663028e+00  -1.0595619e+00  -3.8341930e+00  -6.0303128e+00  -4.5167346e+00   2.6600634e+00   2.8866924e+00  -8.6101757e-01   2.0117223e+00   1.6392484e-01  -4.0905774e-01  -3.7582282e+00  -2.2717745e-01  -2.2580086e+00  -3.7157484e+00  -3.4309137e+00  -3.7116833e+00  -3.7683642e+00   1.2321335e+00  -1.6532239e+00  -1.2542125e+00   1.0182738e+00  -2.3083123e+00  -2.2300813e+00  -5.1387503e+00  -7.1623116e-01  -3.9136336e+00  -4.0890062e+00  -2.8834670e+00  -1.9374964e+00   8.1628496e-01   1.4129965e+00   1.8480779e+00   7.1990193e-02  -1.3983543e+00   4.2152208e+00   1.5988962e+00  -1.8924350e+00  -4.5672153e-01  -2.1397196e+00  -2.0704982e+00   3.7869326e+00   3.4067974e-01  -3.3304626e+00   1.0287020e-02   1.3401386e+00   1.1630258e+00   4.9487675e+00   4.1404556e+00  -4.3530193e-01  -3.8062066e+00  -1.2619362e-01   1.9642799e-01  -2.0069529e+00  -1.2747199e+00   1.8458374e+00   1.5652368e-01  -1.4607418e+00  -9.5565388e-01   2.3012877e-01   3.2942890e-01
  -5.3566662e-01  -6.2278525e-01  -1.7331462e-01   1.6718171e+00  -2.2116414e+00  -5.3582062e-01  -1.1039555e-01   1.6824836e+00  -3.5076316e-01   1.8357987e+00  -2.7142403e-01   8.0847186e-01   1.4185760e+00   1.2179733e+00  -8.6773015e-01   9.3179701e-01  -3.3598824e+00  -4.0385027e+00  -1.1087044e+00   3.0656629e-01  -1.0923463e+00  -4.9839074e-01   1.6165579e+00  -1.4908040e+00   2.1463094e+00  -2.8653943e+00  -2.5869126e+00  -2.6867271e+00  -4.3472981e+00  -1.2753075e+00  -9.6785713e-01  -4.3709449e+00  -5.7892211e+00  -4.7719825e+00   2.5449014e+00   2.9350565e+00  -1.0854044e+00   6.7339989e-01   6.1986883e-01  -6.8519462e-01  -3.8815601e+00  -1.3204955e+00   4.4078786e-01  -1.0860747e+00  -1.2488410e+00  -1.8890921e+00  -4.5445746e-01   2.2852289e+00  -4.1472276e-01   1.1162919e-01   2.1684516e+00  -1.9878503e+00  -7.7925125e-01  -4.0638593e+00  -9.5734500e-02  -2.6182883e+00  -3.9126695e+00  -2.8077395e+00  -1.0822334e+00   1.6612344e+00   1.6941314e+00   2.3268579e+00  -2.4922733e-01  -2.2387455e+00   4.2742978e+00   1.4326636e+00  -1.5308490e+00  -7.4898690e-01  -2.1284209e+00  -2.4058798e+00   3.7047140e+00  -5.7165111e-01  -4.1759938e+00  -3.6231600e-01   1.1231055e+00   1.2937616e+00   4.4596979e+00   3.3012156e+00  -5.4870207e-01  -4.8907496e+00  -1.6197327e+00  -5.3763988e-01  -2.4355515e+00  -2.3169747e+00   1.2655976e+00  -9.7907924e-02  -1.4180469e+00  -1.0913090e+00   2.4020183e-01   5.6595117e-01
  -4.7490881e-01  -1.0315792e+00   6.0239787e-02   1.2090090e+00  -1.7677393e+00  -1.0401936e+00  -1.7377407e-01   1.0790311e+00  -1.0396756e-01   1.1441051e+00  -6.2553304e-01   2.1641796e-01   7.4850804e-01   3.5529640e-01  -7.8354849e-01   7.5282330e-01  -1.7320393e+00  -3.5213627e+00  -1.1955644e+00   5.1014294e-01  -3.1592053e-02   5.4261454e-01   2.0857271e+00  -1.6504968e+00   3.1347638e+00  -1.8240620e+00  -1.8583865e+00  -2.0636389e+00  -3.7907633e+00  -7.2724381e-01  -2.7635835e-01  -4.0233019e+00  -5.4761238e+00  -4.7197094e+00   2.4135763e+00   2.8988562e+00  -5.9477888e-01   4.3429470e-01   1.1078657e+00  -8.2979978e-01  -2.6509151e+00  -8.1307873e-01   4.9285951e-01  -8.4753791e-01  -8.8657434e-01  -1.8475342e+00  -2.9379282e-01   1.7070302e+00  -6.5796073e-01  -4.6735400e-01   2.3529795e+00  -2.8063904e+00  -7.1312213e-01  -4.3658388e+00  -1.1294515e-01  -3.0427059e+00  -2.9598396e+00  -1.5155620e+00  -1.0818528e+00   1.1961501e+00   1.3294482e+00   1.4351839e+00  -2.0653301e-01  -3.0700812e+00   5.0091720e+00   1.1911931e+00  -1.4742986e+00  -6.8550529e-01  -1.3514838e+00  -1.7759934e+00   4.3658955e+00  -1.0880221e+00  -3.8005307e+00  -2.0266404e-01   1.2339697e+00   1.2519628e+00   3.5387987e+00   2.9766036e+00   1.2439637e+00  -3.0806236e+00  -8.9130394e-01   1.4996003e-01  -1.6338038e+00  -2.3301536e+00   1.6274234e+00   1.9063052e-01  -5.6815717e-01  -2.8504286e-01   2.1535063e-01   2.3287101e-01
  -3.0425530e-01  -1.1282346e+00   4.3318601e-01   1.3518000e+00  -2.2271843e+00  -1.5759362e+00  -9.4792878e-02   9.5325306e-01  -1.4629713e-01   1.0633759e+00  -4.3205680e-01   6.9281695e-01   8.8589164e-01   5.6228059e-01  -7.4909741e-01   1.4359406e+00  -1.8868959e+00  -3.5961736e+00  -8.1203443e-01   5.5268723e-01  -3.2662293e-01   1.5311057e-01   2.8481206e+00  -8.6754986e-01   3.4882475e+00  -1.7453363e+00  -2.4430138e+00  -2.3582014e+00  -3.7899489e+00  -1.5876430e-01  -9.9580171e-02  -4.0371447e+00  -5.0985170e+00  -4.6598736e+00   1.9856223e+00   3.0069159e+00  -3.1696307e-01   5.2483508e-01   1.9247748e+00  -6.9871258e-01  -1.8238332e+00  -1.7260295e-02   1.4342286e+00   1.7119210e-01  -3.2895516e-01  -1.9508265e+00   8.6751452e-01   2.4858865e+00  -7.7957338e-01  -2.4539972e-02   2.5352084e+00  -2.5731252e+00  -3.2102329e-01  -4.1604893e+00   4.5867696e-02  -2.6650373e+00  -3.1785769e+00  -1.8315970e+00  -1.2996059e+00   9.3924026e-01   1.1092647e+00   9.5779410e-01  -3.2816706e-01  -2.9791576e+00   5.3251915e+00   9.8189425e-01  -1.8746736e+00  -1.5346588e+00  -1.4151683e+00  -2.5356600e+00   4.8890935e+00  -1.3130005e+00  -3.7103277e+00   2.0564517e-01   1.6478087e+00   1.2256313e+00   2.7958130e+00   3.1425293e+00   7.6131854e-01  -3.2590792e+00  -9.7008937e-01  -2.2322617e-01  -1.2263851e+00  -2.0657530e+00   1.5956854e+00   1.6368777e-01  -6.0362194e-01  -2.0680912e-01   1.2062340e-01   1.2069806e-01
  -6.1818332e-01  -1.6104237e+00   1.3235345e-01   8.1656129e-01  -2.6185338e+00  -2.2431605e+00  -1.0350894e+00  -3.9523969e-01  -1.1448708e+00  -1.3207966e-01  -8.9547637e-01   3.3898228e-01   4.5660929e-01   6.9971596e-03  -1.1056021e+00   1.0716310e+00  -9.1876109e-01  -3.9084830e+00  -6.9218581e-01   2.3665969e-01   3.9405319e-01   5.4687015e-01   2.3237381e+00  -6.8266973e-01   2.9372459e+00  -2.2203273e+00  -2.8189856e+00  -2.9901556e+00  -3.2574029e+00  -9.0379321e-02  -5.9345919e-01  -3.4021909e+00  -3.5728655e+00  -3.3620700e+00   2.8037669e+00   4.5546182e+00  -5.3565811e-02   7.7773379e-01   1.9596588e+00  -9.6946046e-01  -2.0189478e+00  -5.7477078e-01   1.2065356e+00   1.3602134e+00   6.7016710e-02  -8.3415260e-01   8.7490055e-01   2.6670788e+00  -1.1405121e+00   2.7125466e-01   2.0323428e+00  -3.1243058e+00  -1.8956971e-01  -3.8445859e+00   8.7473958e-02  -3.5299286e+00  -1.9909668e+00  -1.4794659e+00  -4.6381368e-01   9.9910050e-01   7.5089688e-01  -1.0739240e-01  -4.2020210e-01  -3.3318390e+00   5.0754746e+00   7.3671926e-01  -1.0521793e+00  -4.0718023e-01   4.6156829e-01  -1.1855411e+00   3.9348998e+00  -1.5869715e+00  -3.8813020e+00  -9.7964167e-02   1.9680675e-01   1.9088686e+00   2.4038734e+00   3.6274090e+00   3.5145487e+00  -6.3217779e-01   5.1794203e-01   5.5296852e-01  -2.8605040e-01  -2.1304848e+00   1.3932968e+00   9.1329470e-02  -3.8862796e-01  -3.1227807e-01  -8.4877394e-02  -2.6434055e-01
  -5.8157996e-01  -1.8233082e+00   5.5757467e-01   4.9264939e-01  -2.6916257e+00  -3.0558046e+00  -8.4706149e-01  -7.4718310e-01  -1.1204223e+00  -3.6898532e-01  -6.2478491e-01   4.7418904e-01   3.6539311e-01  -2.3640648e-01  -1.0298350e+00   1.1459011e+00  -5.2369297e-01  -3.8254921e+00  -3.1519340e-01   6.0840439e-01   7.6594439e-01   4.4476261e-01   2.4288864e+00  -6.2100299e-01   3.0004014e+00  -2.3785043e+00  -3.1272932e+00  -3.1197817e+00  -2.9854226e+00   5.0317999e-01  -2.6227160e-01  -3.7012275e+00  -3.1681845e+00  -3.4451561e+00   1.7641805e+00   3.6404211e+00   2.4272913e-01   7.0187348e-01   2.4904020e+00  -9.3244445e-01  -3.8465414e-01   1.9426716e-01   1.7226279e+00   2.1071855e+00   4.9696258e-01  -1.0811053e+00   1.7950712e+00   2.9084407e+00  -1.2119696e+00   1.9753633e-01   1.9666278e+00  -3.5488713e+00  -3.3525451e-01  -4.1139156e+00   6.0113382e-02  -3.0270751e+00  -1.4752733e+00  -1.2753583e+00  -1.7439709e-01   7.7580578e-01   4.3011271e-01  -7.8553399e-01   4.6034526e-02  -3.4787354e+00   4.5008105e+00   1.5718139e-01  -1.5080815e+00  -1.3385874e+00   5.2989448e-01  -1.2039331e+00   4.7377604e+00  -2.1972150e+00  -3.7696149e+00  -1.5064343e-02   7.4555369e-01   1.6727221e+00   1.3152100e+00   3.7068024e+00   3.1803711e+00  -3.0481644e-01   1.1284645e+00   9.8693121e-01   6.9178296e-01  -1.7003910e+00   1.4821135e+00   4.7468181e-01   5.1300445e-01   2.9579740e-01  -2.5389512e-01  -2.0167919e-01
  -7.3433433e-01  -2.0936588e+00   7.2058937e-01   2.8291136e-01  -2.4721373e+00  -3.1720808e+00  -5.2854116e-01  -1.0370272e+00  -1.5256113e+00  -7.5436527e-01  -1.4191027e+00  -7.1669623e-01  -8.0555287e-02  -1.4964742e+00  -1.7311866e+00   1.5546924e-02  -7.0288938e-01  -3.9553014e+00  -7.5018274e-01  -2.3773351e-01   1.6291286e+00   1.0874409e+00   2.0346546e+00  -7.4326408e-01   3.4608855e+00  -2.1198906e+00  -2.9933086e+00  -2.7430449e+00  -3.2186903e+00   1.1179420e-01  -6.4750939e-01  -3.4705015e+00  -2.6544030e+00  -3.3711306e+00   1.4074536e+00   3.4887582e+00   2.6709667e-01   3.4337625e-01   2.5410825e+00  -8.3099468e-01   2.1198697e-01  -8.7196045e-01   3.0799378e+00   3.8726015e+00   1.8950591e+00   1.0902240e+00   3.1471170e+00   3.4963698e+00  -1.8336675e-01   1.2622284e+00   2.4562188e+00  -2.5111993e+00   1.1021235e-01  -3.5085875e+00   3.5326561e-01  -1.6150046e+00  -1.5790813e+00  -1.3507561e+00   4.3404798e-01   1.1388518e+00  -1.2566722e-01  -1.2978946e+00  -8.6704158e-01  -3.8290199e+00   4.1025687e+00   1.9577453e-01  -5.4075148e-01   1.5763052e-01   6.5046426e-01  -1.3940379e+00   4.4919464e+00  -2.0546604e+00  -3.5195245e+00   9.6542185e-02   2.7847929e-01   1.9744436e+00   5.4318963e-01   3.2862824e+00   2.0691077e+00  -1.0177024e+00   1.9572113e-01  -3.5701001e-02   1.1986657e-01  -2.9118601e+00   1.3089609e+00   5.7230579e-01   7.8381064e-01   3.4005010e-01  -2.3452271e-01  -9.2006461e-02
  -8.2165015e-01  -2.2348419e+00   1.0031352e+00  -6.9029430e-02  -1.8362231e+00  -3.1424501e+00  -2.5257277e-01  -1.4161646e+00  -1.3829798e+00  -1.0109642e+00  -1.6131766e+00  -1.1732418e+00  -4.1389361e-01  -2.1074030e+00  -1.7079789e+00  -3.9456428e-01  -3.0523854e-01  -3.4853375e+00  -6.6750341e-01  -3.9085910e-01   2.8121196e+00   1.7380696e+00   1.8724053e+00  -5.9480505e-01   4.1797604e+00  -1.2928481e+00  -2.0840154e+00  -1.9418864e+00  -2.8089905e+00   4.1856129e-01  -5.2143885e-01  -3.0539465e+00  -2.1041911e+00  -3.2024152e+00   5.8006566e-01   2.5149819e+00   6.4864270e-01   5.4450056e-01   2.7681048e+00  -7.2325738e-01   1.8776074e+00   1.3604889e-01   2.7640598e+00   3.6168530e+00   2.0733686e+00   1.4242707e+00   2.6424970e+00   2.7001773e+00  -7.7460605e-04   1.1624414e+00   2.3268951e+00  -2.3203182e+00   2.1255055e-01  -3.4284736e+00   4.0421723e-01  -1.3765762e+00  -1.1321253e+00  -9.2621290e-01   5.4561449e-01   9.9001855e-01  -7.3743886e-01  -2.2484472e+00  -9.9064900e-01  -3.7504044e+00   3.5378657e+00  -2.1661633e-01  -1.9170935e-01   7.0693651e-01   1.1680643e+00  -1.0565959e+00   4.8434501e+00  -1.8324478e+00  -2.8332065e+00   4.5169428e-01   2.1385740e-01   1.8568944e+00  -6.0948346e-01   2.8426494e+00   1.6427745e+00  -6.5352779e-01   5.1810674e-01  -1.3759262e-01   5.4937109e-01  -2.7852492e+00   1.5177687e+00   8.6226667e-01   1.5655299e+00   8.4400856e-01  -2.3667349e-01  -3.2420980e-02
  -7.0418065e-01  -2.1891584e+00   9.8466039e-01  -9.6375232e-02  -2.3021289e+00  -3.3593756e+00  -5.1725012e-01  -1.9076777e+00  -2.1481072e+00  -1.3420697e+00  -1.4053793e+00  -9.7077593e-01  -4.5849018e-01  -2.2223946e+00  -2.0580028e+00  -3.9451374e-01  -4.8614859e-01  -3.3772393e+00  -3.8393196e-01  -9.0838547e-01   3.0825542e+00   1.5233233e+00   1.8571345e+00   5.5237695e-02   4.2883003e+00  -1.3393247e+00  -2.1834691e+00  -2.1631099e+00  -2.5209427e+00   8.6338667e-01  -9.3663077e-01  -2.6271427e+00  -8.9551107e-01  -2.1984871e+00   4.1156144e-01   2.8699797e+00   6.8721321e-01   9.2365316e-01   2.7420551e+00  -5.9507506e-01   2.4893991e+00   4.1248090e-01   3.9538939e+00   5.7919627e+00   3.0343300e+00   2.5646383e+00   4.0122971e+00   4.1649481e+00  -5.5127455e-03   1.9747335e+00   2.3138271e+00  -1.7327471e+00   1.1505751e+00  -2.8786738e+00   7.7913989e-01  -7.0267770e-01  -7.9311528e-01  -1.2003477e+00   7.5212482e-01   8.0836789e-01  -1.1685328e+00  -3.1982672e+00  -1.1695120e+00  -3.2559701e+00   2.8051827e+00  -7.8425809e-01   2.2490223e-01   1.0434139e+00   1.7378259e+00  -1.4096249e+00   4.0784606e+00  -1.8580664e+00  -2.1607800e+00   1.0344981e+00   1.4371365e-01   1.9785129e+00  -9.3774574e-01   3.1539333e+00   1.3470959e+00  -9.2723722e-03   5.6638726e-01  -8.3777182e-01   8.6935440e-01  -2.8829447e+00   1.1791021e+00   4.3674785e-01   1.3031302e+00   3.8325124e-01  -2.8509547e-01  -2.0698087e-01
  -9.4992951e-01  -2.4848208e+00   1.3327082e+00  -5.8984461e-01  -2.5035910e+00  -4.0371669e+00  -2.2936832e-01  -2.2697832e+00  -2.0658516e+00  -1.7433150e+00  -7.5515111e-01  -7.4315652e-01  -2.7030861e-01  -2.2560786e+00  -1.7451592e+00  -5.3792710e-01   2.1862269e-02  -2.5655698e+00  -6.4166553e-02  -1.0873703e+00   3.2662386e+00   9.9277601e-01   2.0086479e+00   4.7423518e-01   3.5776778e+00  -1.8270321e+00  -2.4303743e+00  -2.6312760e+00  -1.8632315e+00   1.6208686e+00  -7.8208548e-01  -2.4341733e+00  -9.5393262e-02  -1.6195104e+00   1.4612831e-01   3.0242480e+00   8.6118541e-01   1.7047620e+00   2.7705494e+00  -2.2476476e-01   3.3110223e+00   8.9732908e-01   3.1903020e+00   5.7312647e+00   2.8609141e+00   2.4454123e+00   3.2496663e+00   3.8889081e+00  -5.9918102e-01   1.5058358e+00   1.5467371e+00  -1.9249689e+00   8.4843608e-01  -3.1504723e+00   3.6240286e-01  -4.5368650e-01  -8.8848190e-01  -1.2981092e+00   7.5490071e-01   2.1530624e-01  -1.9235928e+00  -4.1287789e+00  -1.2056877e+00  -2.7649458e+00   2.3369937e+00  -7.0304138e-01   4.2016568e-01   1.4009212e+00   2.1604947e+00  -1.2677810e+00   4.1859431e+00  -2.3164338e+00  -1.6479240e+00   9.7278636e-01  -1.1845524e-01   1.4966951e+00  -1.9819066e+00   3.7162882e+00   1.2186640e+00   1.6689138e+00   2.1420276e+00  -2.3640533e-01   1.8603828e+00  -2.1051572e+00   1.6283876e+00   8.1696694e-01   1.6949953e+00   9.4100927e-01  -4.6881716e-01  -2.4611989e-01
  -8.5845747e-01  -2.6201868e+00   1.3046170e+00  -7.0991760e-01  -2.7382591e+00  -4.3546298e+00  -1.6904247e-01  -2.2943301e+00  -2.7154440e+00  -1.6865858e+00  -4.0135013e-01  -6.0426807e-01  -4.9556607e-01  -2.4669086e+00  -2.2263304e+00  -6.8470471e-01   9.5881187e-01  -2.0696109e+00   1.7627546e-02  -1.1718611e+00   3.0130339e+00   7.2375806e-01   1.8383908e+00   7.6624408e-01   2.5844403e+00  -1.8580064e+00  -2.9871994e+00  -2.7066126e+00  -1.1828629e+00   2.1102744e+00  -9.4291905e-01  -1.8233146e+00   9.1411273e-01  -3.3759565e-01  -1.2036752e-01   3.3739329e+00   9.1255260e-01   2.0115652e+00   2.4562479e+00  -1.5492160e-01   4.0644068e+00   3.2601363e-01   3.5188661e+00   7.3845667e+00   3.0851923e+00   3.3038542e+00   4.0485910e+00   5.0573357e+00  -6.6995704e-01   1.6298231e+00   1.1947752e+00  -1.7304175e+00  -4.0986877e-01  -2.9862177e+00   5.4005352e-01   5.1683181e-01   1.9322594e-01  -9.7144615e-01   1.2159024e+00  -5.5910351e-01  -2.2338800e+00  -5.3367761e+00  -9.2228987e-01  -2.8423160e+00   1.7745927e+00  -7.2398722e-01   5.6216976e-01   1.6783444e+00   2.6956950e+00  -9.9431566e-01   3.9386966e+00  -2.4164679e+00  -7.5347528e-01   1.4249839e+00   3.0084349e-01   1.5026727e+00  -2.4195005e+00   4.1684906e+00   1.9064620e+00   3.5350844e+00   3.0224216e+00   1.2624878e-01   1.9074339e+00  -2.1351497e+00   1.0550431e+00   6.6075950e-01   1.4226833e+00   7.9556345e-01  -7.1121177e-01  -6.4386576e-01
  -9.6828597e-01  -2.5181625e+00   1.4813607e+00  -1.0856604e+00  -2.4107051e+00  -4.4050723e+00   2.6106273e-01  -2.3749152e+00  -2.6793626e+00  -2.0201931e+00  -4.0822176e-02  -7.9577971e-01  -5.8226845e-01  -2.9560130e+00  -2.2786329e+00  -1.4863868e+00   1.3514262e+00  -1.1121145e+00   8.0952890e-03  -1.5153507e+00   3.9152703e+00   8.3332033e-01   1.4879729e+00   5.0754558e-01   2.5948910e+00  -1.7374060e+00  -2.3441364e+00  -2.4625538e+00  -6.2355857e-01   2.7048995e+00  -9.8904842e-01  -1.6862546e+00   1.4168700e+00   9.3321537e-02  -4.1298610e-01   3.1914210e+00   9.2769587e-01   2.4153499e+00   2.1634886e+00  -1.0232052e-01   4.7157231e+00   5.6001600e-01   2.9151760e+00   7.2065506e+00   2.7847339e+00   3.3836324e+00   3.3922227e+00   4.8222437e+00  -8.0403176e-01   1.4056444e+00   7.4839131e-01  -1.4108605e+00  -2.7459945e-01  -2.9329026e+00   3.5763649e-01   8.8130201e-01   2.3215342e-01  -7.1460353e-01   1.3978771e+00  -5.1267126e-01  -2.6191663e+00  -5.7064068e+00  -8.7211362e-01  -2.1859262e+00   1.0232851e+00  -7.8101945e-01   1.1173550e+00   2.6204948e+00   2.9851070e+00  -7.0005241e-01   3.7122614e+00  -2.6449668e+00  -1.2364523e-01   1.6185690e+00  -3.3618759e-03   1.0646421e+00  -2.8942445e+00   4.2104943e+00   1.3308744e+00   4.4030756e+00   3.6381499e+00   1.0506228e-01   2.2857781e+00  -2.1364336e+00   1.3496233e+00   8.0466610e-01   1.8874742e+00   8.1001773e-01  -7.2024949e-01  -6.0856068e-01
  -3.6013993e-01  -1.8116799e+00   1.5356671e+00  -1.2264550e+00  -1.7124200e+00  -3.6677484e+00   5.8438202e-01  -2.5060065e+00  -2.4622503e+00  -1.4931574e+00   8.0482169e-01  -4.5673565e-01  -6.0202414e-01  -2.8590987e+00  -1.8351350e+00  -9.0326148e-01   1.5472704e+00  -4.2449417e-01   2.1469210e-01  -1.2601801e+00   5.2189631e+00   1.3875475e+00   1.5846864e+00   5.4051406e-01   4.4421447e+00  -4.7701125e-01  -6.3215447e-01  -1.1996630e+00   6.4355394e-02   3.5485366e+00  -3.7897730e-01  -1.4307903e+00   1.8897682e+00   4.6862785e-01  -1.5070363e+00   1.4805451e+00   9.2628129e-01   2.4464247e+00   2.1252039e+00  -2.9181073e-02   6.7040839e+00   2.8483683e+00   3.3466804e+00   6.9945097e+00   3.4406324e+00   3.4193284e+00   3.9667304e+00   4.2293019e+00  -6.4925947e-01   1.1896280e+00   1.0787546e+00  -1.0988538e+00   1.2327752e+00  -1.9862818e+00   8.7634814e-01   1.6248517e+00   1.0029743e+00  -1.9127811e-01   1.2550774e+00  -9.2206004e-01  -2.3966305e+00  -6.2889359e+00   3.8895576e-02  -1.4515531e+00   4.5037804e-01  -1.6732309e+00   9.9969352e-01   1.7431803e+00   2.9733334e+00  -1.1791243e+00   3.7202301e+00  -2.5793404e+00   1.2665114e+00   2.8850387e+00   1.4736944e+00   3.5488111e-01  -3.5111745e+00   3.2728579e+00   5.1575906e-01   4.2729493e+00   3.1337138e+00  -3.9695129e-01   2.7042735e+00  -1.3046896e+00   1.3957039e+00   6.9300592e-01   2.0076600e+00   9.7130093e-01  -5.1023535e-01  -3.6533232e-01
  -7.4854358e-01  -2.2394383e+00   1.3394927e+00  -1.2499585e+00  -2.0429433e+00  -3.4542046e+00   3.7754298e-01  -2.5982804e+00  -3.1775542e+00  -1.4421642e+00   3.3168536e-01  -1.0378496e+00  -1.0081859e+00  -3.1722056e+00  -2.3546722e+00  -1.8760391e+00   1.3090673e+00  -5.5890312e-01   1.7097845e-01  -2.0370090e+00   4.3991903e+00   8.2627916e-01   8.9990216e-01   9.6460306e-01   2.3282577e+00  -1.0053654e+00  -1.2966616e+00  -1.6992147e+00  -4.2213250e-02   2.4864741e+00  -1.2315244e+00  -6.5170820e-01   2.6950151e+00   1.4448982e+00  -9.1332156e-01   2.6606894e+00   8.3144452e-01   2.5898466e+00   1.6858480e+00   8.0379857e-02   5.9873135e+00   1.0931445e+00   3.4103659e+00   8.0827239e+00   3.7943080e+00   5.1662681e+00   3.4405650e+00   4.6900239e+00  -9.2677856e-01   1.5356079e+00   6.0355513e-01  -8.1486097e-01   1.0360152e+00  -1.8241806e+00   1.1803909e+00   2.2040160e+00   9.5336626e-01  -8.9108270e-01   1.1232314e+00  -1.4930679e+00  -3.0961037e+00  -7.2731032e+00  -6.2909535e-01  -1.4434667e+00  -3.8776612e-01  -1.4755349e+00   1.9108421e+00   3.7481609e+00   3.7075784e+00  -5.7187738e-01   2.6001554e+00  -1.7670112e+00   1.5835730e+00   2.3346378e+00   4.9814112e-01   8.1399157e-01  -3.3699295e+00   3.4229518e+00  -5.0033970e-02   4.4452121e+00   3.8694380e+00  -3.8345460e-01   1.9906885e+00  -1.8837300e+00   1.5545132e+00   8.0461376e-01   1.8410417e+00   5.5379698e-01  -5.7614722e-01  -5.3359408e-01
  -5.9234833e-01  -2.0509151e+00   1.1920843e+00  -1.2569951e+00  -1.9300345e+00  -3.0650292e+00   5.8668206e-01  -2.4551708e+00  -3.3985704e+00  -8.8848634e-01   4.8974608e-01  -1.2405498e+00  -1.1260253e+00  -3.2113356e+00  -2.5678879e+00  -2.1217883e+00   1.2263567e+00  -4.6782450e-01   5.1756384e-02  -2.1046055e+00   3.9931134e+00   5.8375031e-01   5.3236064e-01   8.7552666e-01   1.6653354e+00  -1.0434102e+00  -1.5109184e+00  -1.6018597e+00   9.3864746e-02   2.1935008e+00  -1.2613972e+00  -4.0737883e-01   3.1318007e+00   2.0246868e+00  -1.2528520e+00   2.3116400e+00   4.7835599e-01   2.1793072e+00   1.2815173e+00   9.2638722e-02   5.9993319e+00   5.5116642e-01   4.1540424e+00   8.8348025e+00   4.6786877e+00   6.2757408e+00   4.4415852e+00   4.9095639e+00  -5.0836047e-01   1.8282916e+00   7.8252520e-01  -4.2107669e-01   1.0933875e+00  -9.1111497e-01   1.6003705e+00   3.5255492e+00   1.2195832e+00  -1.0734647e+00   1.3269730e+00  -1.7636044e+00  -2.9076344e+00  -7.5181084e+00  -2.4379867e-01  -1.3965633e+00  -9.6016768e-01  -1.5605414e+00   2.1084271e+00   3.7683184e+00   3.5576083e+00  -5.8498210e-01   2.1739379e+00  -1.6476929e+00   1.9846747e+00   2.3822395e+00   1.0702252e+00   6.1403111e-01  -3.4425046e+00   3.0612155e+00  -8.8715081e-01   3.9672270e+00   3.4409364e+00  -5.4975860e-01   1.2970186e+00  -1.8795602e+00   1.1852188e+00   7.5086491e-01   1.3285982e+00   5.2498550e-01  -5.9749159e-01  -3.2069689e-01
  -6.2720218e-01  -1.8028408e+00   1.1309277e+00  -1.2966570e+00  -1.7483618e+00  -2.6734580e+00   8.3377785e-01  -2.1651967e+00  -3.4266107e+00  -7.9180666e-01   5.9631851e-01  -1.4159006e+00  -1.2039581e+00  -3.3900719e+00  -2.7143343e+00  -2.9369808e+00   1.0693005e+00   6.3367037e-02  -6.8852434e-02  -2.3589094e+00   4.0042328e+00   4.5433785e-01   4.4913291e-02   3.3066167e-01   1.1101495e+00  -1.0619135e+00  -1.2793073e+00  -1.5466718e+00   1.9464918e-01   2.1124767e+00  -1.4820183e+00  -5.2992538e-01   3.2205516e+00   2.3218027e+00  -1.1580460e+00   2.2384866e+00   1.5340066e-01   1.9566926e+00   8.4974286e-01  -7.6420672e-02   5.4847750e+00   9.2844613e-02   4.0296208e+00   8.6908316e+00   4.4361724e+00   6.3223533e+00   4.1840688e+00   4.9158759e+00  -4.2593259e-01   1.8324665e+00   7.3740179e-01  -1.1468504e-01   1.4433235e+00  -7.6661171e-01   1.6904901e+00   3.8110887e+00   1.0481114e+00  -1.1063275e+00   1.3725309e+00  -1.4142848e+00  -2.7563358e+00  -7.1740372e+00  -1.5161473e-02  -9.0678287e-01  -1.5663279e+00  -1.5564836e+00   2.5435289e+00   4.4582308e+00   3.4443214e+00  -3.5168178e-01   1.6199372e+00  -1.6688316e+00   2.0333112e+00   2.1079679e+00   7.4215975e-01   3.6780434e-01  -3.1319159e+00   2.8155861e+00  -1.6820944e+00   3.5341352e+00   3.3643547e+00  -6.9871174e-01   8.7868960e-01  -2.1106658e+00   1.3326438e+00   6.6286770e-01   1.2975897e+00   1.2680444e-01  -5.1752518e-01  -2.1327383e-01
  -3.8844100e-01  -1.1599429e+00   1.0732654e+00  -1.3424003e+00  -1.5408974e+00  -2.6016232e+00   1.3723020e+00  -1.6289930e+00  -3.3040765e+00  -4.8410478e-01   1.5674243e+00  -8.2318756e-01  -9.6254730e-01  -3.0233376e+00  -2.7693299e+00  -3.0666912e+00   1.6625625e+00   9.7320086e-01  -3.1624960e-02  -1.8249915e+00   3.7153854e+00  -1.9346334e-01  -3.7726494e-01  -9.6982310e-02   3.5992719e-01  -1.3624256e+00  -1.6336597e+00  -1.7343231e+00   8.8213126e-01   2.8419936e+00  -1.2259500e+00  -5.0449635e-01   3.1977809e+00   2.8207998e+00  -1.3217502e+00   2.3742718e+00  -6.0646850e-02   2.0141807e+00   6.1577849e-01  -3.3053459e-01   5.4047522e+00   1.5410963e-01   2.8595525e+00   7.5643633e+00   3.1835936e+00   5.1437639e+00   3.7885090e+00   4.6098184e+00  -8.0548446e-01   1.3386635e+00   7.7030154e-02  -3.7278007e-03   7.1269588e-01   2.3704979e-01   1.5457808e+00   4.1738038e+00   1.2702888e+00  -8.5418637e-01   1.6588370e+00  -1.1455091e+00  -1.9978062e+00  -6.3072196e+00   1.0246201e+00  -5.1163314e-02  -2.0866130e+00  -1.2219077e+00   2.1907422e+00   3.8271140e+00   3.1694125e+00   4.8531819e-02   1.5148314e+00  -2.1463731e+00   2.1860073e+00   2.3632535e+00   1.2028023e+00  -1.7879984e-01  -2.7447694e+00   2.9734217e+00  -1.6088697e+00   4.5527111e+00   3.8924607e+00   2.3440503e-02   8.6675973e-01  -1.6722233e+00   1.0236426e+00   7.5153131e-01   1.0730696e+00  -1.9719870e-01  -6.7230766e-01  -3.7474459e-02
   1.4877251e-01  -6.8383702e-01   8.3828794e-01  -1.4345099e+00  -8.0087554e-01  -1.5345464e+00   1.2345772e+00  -1.6095349e+00  -2.8215498e+00   6.0170765e-02   1.7110745e+00  -1.0060560e+00  -1.4183291e+00  -3.0518616e+00  -2.1791400e+00  -2.9474091e+00   2.1190230e+00   1.5181111e+00  -1.6114236e-01  -1.5815820e+00   4.4263343e+00   7.0415767e-01  -3.0009037e-01  -7.2332936e-01   1.6964127e+00   1.7975408e-01   2.0502017e-01  -4.1112448e-01   1.2023105e+00   2.7823515e+00  -6.4636559e-01  -5.0386815e-01   3.0547284e+00   2.8178849e+00  -1.4972685e+00   8.8609538e-01  -2.2741926e-01   1.2080124e+00   4.2341840e-01  -7.1302323e-01   6.0937022e+00   1.5023427e+00   3.3068649e+00   6.6724164e+00   3.5385736e+00   4.6581901e+00   3.8557567e+00   3.3814998e+00  -8.1920029e-01   5.3420056e-01   8.4044415e-01  -4.4983497e-01   2.5884460e+00   4.6256243e-01   2.1552651e+00   3.7561651e+00   2.2575118e+00   1.3046636e-01   1.1681131e+00  -1.4049740e+00  -1.4462031e+00  -6.3321425e+00   1.9482747e+00   6.3977676e-02  -1.9898382e+00  -2.0251712e+00   2.1595215e+00   3.3248269e+00   3.1643462e+00   4.6058356e-02   1.1965254e+00  -2.0076738e+00   2.9261097e+00   2.6388027e+00   2.2516611e+00  -5.7649143e-01  -2.5655133e+00   1.5852849e+00  -1.2531161e+00   3.9787617e+00   3.4552220e+00   3.8169314e-02   8.1798521e-01  -1.1007441e+00   1.6454254e+00   6.3030888e-01   1.2724663e+00  -1.3150801e-02  -2.8688196e-01  -8.2485050e-03
   1.1959394e-01  -6.2713875e-01   3.8151357e-01  -1.1344781e+00  -1.4732400e+00  -1.3714999e+00   8.7125613e-01  -1.4006723e+00  -3.5156006e+00   3.5488874e-01   1.5944873e+00  -9.3868703e-01  -1.5193943e+00  -2.5979063e+00  -2.6255072e+00  -2.9934302e+00   2.0487460e+00   1.2100651e+00  -3.3223202e-01  -1.7706551e+00   2.5660213e+00  -2.7634332e-01  -6.3030763e-01  -3.9344810e-01  -4.8534673e-01  -6.6900145e-01  -1.2820422e+00  -1.3844315e+00   1.0729772e+00   2.0334923e+00  -9.8557266e-01   1.3465954e-01   3.5745953e+00   3.9180557e+00  -4.1139292e-01   2.6808994e+00  -7.1346048e-01   7.5054032e-01   9.1800279e-02  -5.4209997e-01   3.9813966e+00  -6.5488615e-01   4.0973030e+00   8.2189257e+00   4.3354118e+00   6.2713347e+00   4.8679778e+00   4.4202257e+00  -8.5858112e-01   1.1506224e+00   7.8493040e-01  -3.2275499e-01   2.4094866e+00   1.1602637e+00   2.4892126e+00   4.6033524e+00   1.9005373e+00  -5.8098529e-01   1.0506529e+00  -1.8115170e+00  -1.1716620e+00  -6.0382247e+00   1.7786828e+00  -1.1225657e-01  -1.9760619e+00  -1.4125244e+00   2.4538787e+00   3.7796339e+00   3.2372280e+00   3.2782511e-01  -4.9719456e-02  -1.8297691e+00   2.4591106e+00   1.9193935e+00   1.6488569e+00  -4.2701976e-01  -1.8300780e+00   1.6825713e+00  -9.0255970e-01   4.2072611e+00   3.2702367e+00   9.4474172e-02  -3.0571975e-01  -1.4576703e+00   9.9884793e-01   3.5396786e-01  -2.4349557e-02  -5.9114895e-01  -4.1249400e-01  -8.1883613e-02
   3.1991754e-01  -2.5042513e-01   4.4030355e-01  -1.4126593e+00  -1.4338913e+00  -1.6079888e+00   1.0606443e+00  -9.9662291e-01  -2.7161077e+00   2.8716823e-01   2.8548509e+00   1.4343263e-01  -1.0743018e+00  -1.8172948e+00  -1.8453038e+00  -2.7009858e+00   3.2155832e+00   2.7521668e+00  -8.6998899e-02  -8.5886282e-01   2.1206433e+00  -8.1243581e-01  -1.6444168e-01  -1.2396343e+00  -8.4852600e-01  -7.4673380e-01  -1.3304683e+00  -1.7129666e+00   2.0165199e+00   3.3813652e+00  -1.4731806e-01  -5.8323509e-01   3.1879860e+00   4.0431385e+00  -7.3179331e-02   2.4403079e+00  -8.3722629e-01   8.3601833e-01  -1.1544052e-01  -1.0806926e+00   3.6469082e+00   5.5355856e-01   2.1434079e+00   5.7132327e+00   2.0320013e+00   2.7357638e+00   3.4401373e+00   3.4061304e+00  -1.9384554e+00  -6.5621012e-01   2.2461331e-01  -1.4860876e+00   1.8256923e+00   5.7895383e-01   1.7731710e+00   2.8693061e+00   2.3623165e+00   4.2922601e-01   9.4358121e-01  -1.5647448e+00  -2.8089869e-01  -4.9681022e+00   3.3252138e+00   7.0418591e-01  -1.5309348e+00  -1.2735525e+00   1.5695209e+00   2.1684865e+00   2.8440768e+00   7.0408314e-01   3.4239778e-01  -3.0574953e+00   2.1290494e+00   1.4598210e+00   2.0821939e+00  -1.2896332e+00  -1.4034512e+00   2.1928856e+00   1.0311210e+00   6.2113616e+00   4.9360885e+00   1.8172978e+00   7.2207602e-01   1.1357646e-01   1.4844198e+00   3.4212665e-01   7.7624363e-03  -3.6346554e-01  -4.8832634e-01  -2.6290774e-01
   7.3081600e-01   2.3497687e-01   6.1484943e-02  -1.0597201e+00  -1.4370055e+00  -1.3585912e+00   1.0389378e+00  -3.9863098e-01  -2.9655251e+00   8.4398656e-01   2.9089986e+00   2.8791637e-01  -1.3216330e+00  -1.5511839e+00  -2.2462011e+00  -2.6297299e+00   3.6995568e+00   2.6339375e+00  -3.1802453e-01  -3.5750869e-01   9.5507285e-01  -1.2155189e+00  -6.9602290e-01  -1.5924659e+00  -1.8149872e+00  -7.5297433e-01  -2.1118371e+00  -1.7692669e+00   2.0491226e+00   2.9928423e+00  -1.2103106e-01  -3.0608768e-01   2.9567542e+00   4.4519736e+00   1.1268881e-01   2.7102668e+00  -1.2106765e+00  -8.8495437e-02  -1.9129016e-01  -1.3268714e+00   2.7086564e+00  -7.4711872e-01   2.6757743e+00   6.2033066e+00   2.0540065e+00   2.9020585e+00   4.6443780e+00   3.8771571e+00  -1.7466149e+00  -4.9452354e-01   3.6800825e-01  -1.4630512e+00   1.1602669e+00   1.3147589e+00   2.1662111e+00   3.6380594e+00   2.9585976e+00   7.0929539e-01   1.1195662e+00  -1.5670446e+00   6.6898761e-01  -4.0259322e+00   4.0223468e+00   4.8981721e-01  -1.6071088e+00  -1.0245787e+00   1.1229064e+00   1.3892027e+00   2.4981398e+00   1.1037515e+00  -1.8781867e-01  -3.0501497e+00   1.8268038e+00   1.3768480e+00   2.5992149e+00  -1.2464306e+00  -5.6739170e-01   1.7655451e+00   1.5346941e+00   6.0716615e+00   4.2771567e+00   2.1091541e+00  -2.0131469e-01  -2.2243973e-01   7.3017473e-01   2.0387643e-01  -6.0242281e-01  -7.7312052e-01  -5.6661785e-01  -2.5791094e-01
   8.0059612e-01   6.9767005e-01  -2.9740296e-02  -9.2137917e-01  -1.0889559e+00  -9.0545873e-01   1.2965071e+00  -5.9994456e-02  -2.2990285e+00   9.4645346e-01   2.9302120e+00   3.6035255e-01  -1.0464263e+00  -1.1161435e+00  -1.8767567e+00  -2.6194889e+00   3.2405985e+00   2.9973365e+00  -4.8154422e-01  -3.0701113e-01   4.0555783e-01  -1.4833470e+00  -7.7124210e-01  -1.8385810e+00  -1.6778657e+00  -5.7849910e-01  -2.0714533e+00  -1.7565599e+00   1.9298663e+00   2.7680202e+00   2.7744270e-02  -3.8674710e-01   2.4413651e+00   4.0766991e+00   4.6146927e-01   2.5948005e+00  -1.6131148e+00  -5.1187684e-01  -1.7174740e-01  -1.4150371e+00   1.3117772e+00  -5.9070472e-01   1.8254380e+00   4.1185362e+00   1.4953043e+00   1.8994061e+00   3.7637386e+00   2.4643961e+00  -1.6257256e+00  -7.2355201e-01   3.2686111e-01  -1.1249633e+00   1.5739757e+00   1.8815182e+00   1.8875439e+00   3.2606537e+00   2.0655481e+00   5.8426534e-01   8.1881574e-01  -8.5372934e-01   1.3358216e+00  -2.5065588e+00   4.1276730e+00   1.1649457e+00  -1.1964182e+00  -6.1625765e-01   1.0740173e+00   1.1117720e+00   1.8751670e+00   1.1706311e+00  -5.7754925e-01  -2.9649354e+00   1.1141623e+00   9.0840107e-01   2.2090216e+00  -1.5859136e+00  -1.3726127e-01   1.3683984e+00   9.7656676e-01   4.9384343e+00   3.4939537e+00   1.9018085e+00  -7.2274005e-01   1.9908171e-01   9.0122592e-01   2.3971574e-01  -1.1296350e+00  -6.1957622e-01  -4.5956205e-01   1.4350319e-01
   1.0882730e+00   7.4998579e-01  -4.7020686e-01  -5.9462310e-01  -9.4783905e-01   7.5533134e-02   7.5297985e-01   3.8596268e-01  -2.7210850e+00   1.6782361e+00   1.9688094e+00  -3.3565583e-01  -1.6481267e+00  -1.4206401e+00  -2.3653622e+00  -3.1859157e+00   3.0356308e+00   2.2644831e+00  -8.7315413e-01   4.3891456e-02  -3.6294193e-01  -1.0821071e+00  -1.3765006e+00  -2.7982180e+00  -1.9169867e+00   1.7237769e-02  -2.1209224e+00  -1.1194390e+00   1.2420304e+00   1.2924710e+00  -1.6466675e-01  -7.5115158e-01   1.7988085e+00   3.8128579e+00   7.1533654e-01   1.5295479e+00  -1.7425424e+00  -2.1697824e+00  -2.7207544e-01  -2.1727869e+00   1.2181571e+00  -1.8824646e+00   3.6160794e+00   5.5009965e+00   1.7654755e+00   2.2926053e+00   5.5103548e+00   3.2235149e+00  -8.5062057e-01  -4.7111767e-01   1.5583594e+00  -1.4968085e+00   2.1701410e+00   1.9298768e+00   2.8052660e+00   2.9841298e+00   3.3746217e+00   1.1381330e+00   1.0523012e+00  -3.6979726e-01   2.0654757e+00  -1.9018491e+00   4.3769288e+00   3.0333714e-01  -1.5801018e+00  -1.1326370e+00   7.6485896e-01   5.3247393e-01   1.4407123e+00   1.1785067e+00  -1.0058269e+00  -2.4489272e+00   4.2442264e-01   1.1673198e-01   2.5143513e+00  -8.7861489e-01   8.1716915e-01   1.2113045e-01   1.7064591e+00   3.2242647e+00   2.3564567e+00   1.9707244e+00  -2.0734323e+00  -6.4853269e-01   4.8235919e-01  -1.5390299e-01  -9.9552034e-01  -1.3052247e+00  -2.4902724e-01  -2.2414287e-02
   1.1856387e+00   9.0756077e-01  -7.6613488e-01  -7.8441106e-01  -8.2343394e-01   2.0702587e-01   3.8427600e-01   6.6736603e-02  -2.2964933e+00   1.3953222e+00   2.0176220e+00  -3.3968319e-01  -1.5715222e+00  -1.1510612e+00  -1.6629717e+00  -2.7074755e+00   3.4204639e+00   2.2774850e+00  -1.0909685e+00   7.6251793e-02  -3.9820385e-01  -8.3626007e-01  -1.3324014e+00  -3.2870743e+00  -1.2950870e+00   1.1883773e-01  -1.6398111e+00  -1.0804029e+00   1.3520313e+00   1.0760786e+00   1.0724281e-01  -8.3829810e-01   1.6571246e+00   3.7417002e+00   1.6729653e+00   1.7314715e+00  -2.1041209e+00  -2.6057860e+00  -3.5424140e-01  -2.2444027e+00  -3.1746192e-01  -1.9627602e+00   2.9859807e+00   3.8938855e+00   1.8449524e+00   1.7713184e+00   4.7505035e+00   1.6216637e+00  -9.7366107e-01  -1.1785855e+00   1.6669809e+00  -2.0406934e+00   2.7491156e+00   1.5325021e+00   2.4209953e+00   1.9144603e+00   3.3897179e+00   1.5809052e+00   9.3890677e-01  -3.6151388e-01   2.6933277e+00  -1.0881722e+00   4.7114813e+00   3.3168644e-01  -4.8662592e-01  -8.3252531e-01   8.3786667e-01   2.7131145e-01   1.5130307e+00   1.6016822e+00  -1.7534743e+00  -2.6382744e+00  -1.9224891e-01  -4.9535952e-01   2.0619697e+00  -1.1479710e+00   1.0607391e+00  -2.5093453e-01   3.2761426e+00   3.4160469e+00   2.2604019e+00   2.3274665e+00  -1.7868829e+00   1.2095560e-01   9.4850165e-01  -5.8599578e-02  -1.3617315e+00  -7.3107152e-01  -8.3496342e-02  -1.2950271e-02
   1.5612458e+00   1.3996251e+00  -1.0900148e+00  -4.5188276e-01  -1.0179954e+00   5.0473136e-01   1.8862121e-01   3.8770665e-01  -2.5475938e+00   1.5865531e+00   1.5384527e+00  -6.2194172e-01  -1.6029700e+00  -1.2031918e+00  -2.0416532e+00  -2.8276241e+00   3.0032356e+00   1.7498552e+00  -1.5267620e+00   2.3292907e-01  -1.1504958e+00  -9.2759785e-01  -1.8650007e+00  -3.7985937e+00  -1.3314133e+00  -4.6649146e-02  -2.2340761e+00  -1.1369969e+00   7.6130241e-01   3.7400603e-01   2.1453359e-02  -1.1598319e+00   1.2585723e+00   3.4520462e+00   1.8607151e+00   1.4151833e+00  -2.6579558e+00  -4.0492457e+00  -3.3582054e-01  -2.3862585e+00  -1.3096416e+00  -3.4059104e+00   5.2462545e+00   5.9249977e+00   3.0593785e+00   2.9013739e+00   7.5800219e+00   2.8007099e+00   2.4649162e-01  -4.0867977e-02   2.6261225e+00  -1.5074991e+00   3.6091780e+00   2.3745858e+00   2.9021562e+00   3.0221193e+00   3.5240656e+00   1.6261056e+00   1.4519543e+00   5.2852021e-01   3.4253218e+00   4.7421824e-01   4.4055915e+00   1.0820155e-01  -7.8774173e-01  -7.9079070e-01   7.0880945e-01  -5.4933734e-01   6.9924350e-01   1.0797310e+00  -2.5609820e+00  -2.8934865e+00  -1.2108035e+00  -1.0258767e+00   1.9682640e+00  -1.0793854e+00   1.6468105e+00  -1.2330267e+00   2.9435108e+00   1.7695687e+00   1.9470066e-01   1.4910281e+00  -2.9414715e+00  -7.1335470e-01  -1.3279981e-02  -5.9174291e-01  -1.8599814e+00  -1.2739954e+00  -2.8712062e-03   2.2354803e-01
   1.5116125e+00   1.4843005e+00  -1.0814951e+00  -4.8759985e-01  -8.3247357e-01   3.1096091e-01   3.2299636e-01   5.2459090e-01  -1.9263308e+00   1.1571042e+00   1.6463959e+00  -4.8532172e-01  -1.3542621e+00  -9.9187409e-01  -1.6110883e+00  -2.6482536e+00   3.4251953e+00   2.2933429e+00  -1.6224274e+00   2.4887519e-01  -1.5157704e+00  -1.1902255e+00  -1.7953423e+00  -3.8541766e+00  -1.0929158e+00   4.6914718e-02  -2.2475441e+00  -1.2089727e+00   9.2687635e-01   4.0193161e-01   3.9495358e-02  -1.0146691e+00   7.6289913e-01   3.1142391e+00   2.5232188e+00   1.8634607e+00  -2.7277280e+00  -3.8289401e+00  -1.9264164e-01  -2.3985634e+00  -2.4063991e+00  -3.5383465e+00   3.5039708e+00   3.6515813e+00   1.7623725e+00   1.4444811e+00   5.7576904e+00   1.3478955e+00  -2.0178988e-01  -8.4022607e-01   2.0077051e+00  -1.5325191e+00   2.8056932e+00   1.9768851e+00   2.1027930e+00   1.9362925e+00   3.1867759e+00   2.0499684e+00   1.2181456e+00   7.1065383e-01   3.6805602e+00   1.4256595e+00   4.2220544e+00   6.2751053e-01   9.8915892e-02  -8.7384559e-02   5.3786809e-01  -5.4150426e-01   5.8337926e-01   1.4926710e+00  -2.8636210e+00  -2.8146273e+00  -1.6935541e+00  -1.3022760e+00   1.3130279e+00  -1.2303160e+00   1.8806054e+00  -1.0236230e+00   3.8770702e+00   2.4277310e+00   5.1478063e-01   1.8983070e+00  -2.6994767e+00  -1.9103487e-01   4.0114937e-01  -3.3441713e-01  -1.9449998e+00  -8.1310800e-01  -1.2834703e-02   1.3749127e-01
   1.7316685e+00   1.5172964e+00  -1.1957156e+00  -3.0742145e-01  -9.7713798e-01   3.5049825e-01   3.1806863e-02   7.0310414e-01  -1.7293940e+00   1.2296644e+00   1.4473101e+00  -4.7005108e-01  -1.3353094e+00  -7.8851300e-01  -1.4152239e+00  -2.2695072e+00   3.6798683e+00   2.2916771e+00  -1.7092671e+00   5.1123809e-01  -2.3146347e+00  -1.4228782e+00  -1.6387914e+00  -3.7923764e+00  -9.4757768e-01   3.1179307e-01  -2.4870440e+00  -1.0938106e+00   7.5728890e-01   3.4365821e-02   9.1828899e-02  -1.0597537e+00   3.6102746e-01   2.8298592e+00   2.7580603e+00   1.4911025e+00  -2.7821584e+00  -4.3535657e+00   5.3270151e-02  -2.4794136e+00  -2.6122043e+00  -3.9494110e+00   4.2404935e+00   4.1583264e+00   1.8486690e+00   1.1176057e+00   6.5929919e+00   1.5402069e+00  -2.1093949e-02  -9.4290060e-01   2.3583488e+00  -1.6946759e+00   2.8384366e+00   1.7817623e+00   2.1358107e+00   1.6582092e+00   3.6892968e+00   2.5761610e+00   1.1020358e+00   6.9148206e-01   3.8739281e+00   1.9384855e+00   3.9643836e+00   4.7342951e-01   4.7900871e-01  -4.7255135e-02   2.4951171e-02  -1.4866553e+00   3.0060350e-01   1.2246162e+00  -3.1210402e+00  -2.8055907e+00  -2.1117224e+00  -1.6029914e+00   1.3919603e+00  -1.1430499e+00   2.0426221e+00  -1.5069433e+00   4.7317215e+00   2.3920486e+00   7.5022166e-02   1.9929620e+00  -2.9521728e+00  -4.9103265e-02   1.9943403e-01  -5.5971288e-01  -2.0695669e+00  -6.9204871e-01   2.3716864e-02  -6.6446825e-02
   1.6212073e+00   1.4373000e+00  -1.3916659e+00  -4.1490148e-01  -1.0625187e+00   2.4255677e-01  -2.9973868e-01   2.8906141e-01  -1.6186244e+00   8.4037418e-01   9.6782203e-01  -9.4227713e-01  -1.2492034e+00  -8.5896398e-01  -1.1854176e+00  -2.1434670e+00   3.6972007e+00   1.9832013e+00  -1.9359832e+00   4.1172913e-01  -2.6974802e+00  -1.5679090e+00  -1.9522411e+00  -3.5997227e+00  -9.9196913e-01   4.8850782e-03  -2.8302170e+00  -1.3216221e+00   5.2110815e-01  -7.1874954e-01  -1.0160108e-01  -8.4524523e-01   3.8032102e-01   2.6238466e+00   3.2263746e+00   1.6718554e+00  -3.0511960e+00  -4.7534151e+00   1.2174715e-01  -2.2828251e+00  -3.4985747e+00  -4.8766813e+00   4.6103585e+00   4.3893672e+00   2.6630522e+00   2.0373563e+00   7.0184986e+00   9.0764474e-01   4.7940211e-01  -6.6026421e-01   2.3777149e+00  -1.5985114e+00   3.0498122e+00   2.1884985e+00   1.9066823e+00   1.7734691e+00   3.6776711e+00   2.7037043e+00   1.3730698e+00   9.4161514e-01   3.8187770e+00   2.5058372e+00   3.1751235e+00   3.6454322e-01   7.5684067e-01   3.3017071e-01   2.2442946e-01  -1.4520221e+00   4.5338398e-01   1.4549503e+00  -3.8936247e+00  -2.7533427e+00  -2.7916112e+00  -2.1799208e+00   5.5408174e-01  -1.0311975e+00   1.8127691e+00  -2.0589755e+00   5.3280947e+00   2.3865651e+00  -4.6342480e-01   1.9616942e+00  -3.1525077e+00   1.0042757e-01  -2.6685464e-02  -5.2092037e-01  -2.2915910e+00  -1.8921150e-01   1.7498152e-02   8.4463774e-02
   1.6596973e+00   1.5867867e+00  -1.4400977e+00  -4.7041434e-01  -1.3253969e+00  -2.9128004e-01  -5.4961045e-01   6.0212737e-03  -1.5062816e+00   1.2195857e-01   1.0106604e+00  -8.7092333e-01  -9.1673881e-01  -8.5092737e-01  -9.5425948e-01  -1.9417278e+00   3.6905225e+00   1.9693864e+00  -1.9730396e+00   3.3240761e-01  -2.7091880e+00  -1.7910826e+00  -2.0508270e+00  -3.8192539e+00  -4.1112455e-01  -5.1562546e-01  -2.9151507e+00  -1.7002873e+00   4.1042120e-01  -5.9472194e-01  -2.9218661e-01  -1.2514701e+00   3.0277705e-01   2.3066451e+00   3.4727783e+00   1.6794150e+00  -3.3972626e+00  -4.9353390e+00   1.4294139e-01  -2.1300238e+00  -4.5417844e+00  -5.4549556e+00   5.3291306e+00   5.2074872e+00   3.3699871e+00   2.2215154e+00   8.0184832e+00   1.3830494e+00   8.7769364e-01  -2.9290403e-01   2.4898808e+00  -1.4610438e+00   3.3463551e+00   1.6992655e+00   1.4484649e+00   1.8095193e+00   3.5052612e+00   2.9706190e+00   1.6688611e+00   1.3819824e+00   3.9083574e+00   3.2975859e+00   2.8846430e+00   5.5653421e-01   9.7653088e-01   3.6304004e-01   1.6146339e-01  -2.0321980e+00   2.7928577e-01   1.3051755e+00  -4.5538105e+00  -3.3379406e+00  -3.5457426e+00  -2.5183872e+00  -1.2352983e-01  -1.2995487e+00   1.8457213e+00  -2.0822517e+00   5.6708412e+00   2.3342566e+00  -1.1999047e+00   1.5228206e+00  -2.7811988e+00   1.2838242e-01  -3.0129691e-01  -8.2244840e-01  -2.4179695e+00   6.1405081e-03   2.5883982e-02   9.3678861e-02
   1.5248423e+00   1.5559202e+00  -1.3414545e+00  -4.5248526e-01  -1.4602207e+00  -7.3661216e-01  -3.8869167e-01   1.6997928e-01  -1.3279599e+00  -3.0520745e-01   1.1616887e+00  -5.7593501e-01  -5.1275465e-01  -7.3080752e-01  -8.9234707e-01  -1.7355123e+00   4.2219143e+00   2.4266378e+00  -1.9031781e+00   4.5641018e-01  -3.1801466e+00  -2.4160167e+00  -2.2845233e+00  -3.4265518e+00  -9.7009542e-01  -9.3777525e-01  -3.5650336e+00  -2.0380036e+00   6.5750280e-01  -4.8990474e-01  -6.6647269e-01  -9.7881967e-01   1.3326158e-01   2.2486007e+00   3.7059503e+00   2.3072229e+00  -3.3082683e+00  -4.3606873e+00   2.3752619e-01  -2.0675517e+00  -4.7197931e+00  -5.9953811e+00   3.9677518e+00   4.3811956e+00   2.0314653e+00   1.4427659e+00   6.8874826e+00   1.0536891e+00   6.8754747e-01  -5.1522278e-01   1.4976610e+00  -1.0738899e+00   1.5452024e+00   1.7290676e+00   6.8164249e-01   1.4820926e+00   3.7643804e+00   3.3248783e+00   2.0270822e+00   1.5457669e+00   3.7120351e+00   3.7258323e+00   2.2013576e+00   1.1047584e+00   1.0691120e+00   1.1571039e+00  -3.6224165e-02  -1.9613373e+00   4.5792887e-01   1.6153179e+00  -4.7768330e+00  -3.2086921e+00  -3.7024862e+00  -2.4502886e+00  -8.1530880e-01  -1.2013098e+00   1.6855677e+00  -1.7431382e+00   6.5001147e+00   3.6880719e+00  -5.4225841e-01   1.9820974e+00  -2.5336834e+00   4.0378984e-01  -5.5947340e-01  -7.2990761e-01  -2.3011520e+00   4.0523827e-02  -1.8740778e-01  -1.6716297e-01
   1.3675528e+00   1.5686445e+00  -1.1382851e+00  -5.4966224e-01  -1.1461757e+00  -1.0257695e+00  -1.7038677e-01   7.1418696e-03  -9.8211441e-01  -8.1059149e-01   1.1437355e+00  -6.4567302e-01  -2.5056421e-01  -8.4418585e-01  -7.1843333e-01  -1.6394396e+00   4.2618197e+00   2.6382715e+00  -1.7787838e+00   5.3657081e-01  -2.9629223e+00  -2.6555857e+00  -2.5487261e+00  -3.1221090e+00  -5.6230139e-01  -1.1439437e+00  -3.3864345e+00  -1.9844433e+00   7.0274269e-01  -5.5769839e-01  -8.2529273e-01  -7.3750825e-01  -8.3868958e-02   1.7371372e+00   3.3784023e+00   2.1575115e+00  -3.1647832e+00  -3.9020851e+00   3.9992861e-01  -1.7707244e+00  -4.5352380e+00  -5.9929844e+00   3.1593599e+00   3.7415449e+00   1.8108104e+00   1.4707776e+00   6.0917870e+00   4.7877043e-01   7.2101984e-01  -5.2940572e-01   8.3516539e-01  -7.3318919e-01   7.7308723e-01   1.7065747e+00   1.6181658e-02   1.5759303e+00   3.5244089e+00   3.4907639e+00   2.0429905e+00   1.6020254e+00   3.2693080e+00   3.8944195e+00   1.5637727e+00   1.5176773e+00   8.6468138e-01   1.3462115e+00  -1.6110056e-01  -1.9904394e+00   4.5708768e-01   1.8114110e+00  -4.8260402e+00  -2.9285425e+00  -3.8111118e+00  -2.3446584e+00  -1.3737027e+00  -1.3682122e+00   1.2958334e+00  -1.7418174e+00   6.0708299e+00   3.8234161e+00  -7.0357727e-01   1.8167400e+00  -2.1790485e+00   5.4614572e-01  -6.6879785e-01  -4.9443066e-01  -1.8289019e+00   4.6569269e-01  -2.7233113e-01  -5.8772412e-02
   1.4267840e+00   1.5645556e+00  -1.0233636e+00  -5.2803422e-01  -1.0389663e+00  -7.3778601e-01  -2.5428196e-01  -3.4946034e-02  -8.6410460e-01  -9.0549674e-01   8.8474091e-01  -8.6609696e-01  -1.3781681e-01  -1.1407550e+00  -6.2289424e-01  -1.5975936e+00   4.1469035e+00   2.8032967e+00  -1.7544612e+00   5.9045991e-01  -2.5912119e+00  -2.4614930e+00  -2.5652175e+00  -2.9849038e+00   2.1129432e-01  -7.9302785e-01  -2.8173022e+00  -1.4534924e+00   5.5421554e-01  -8.0772631e-01  -1.0235731e+00  -9.1043358e-01  -3.0005443e-01   1.2229750e+00   2.9904180e+00   1.2680284e+00  -2.9846539e+00  -3.9757685e+00   4.3203720e-01  -1.8746907e+00  -3.3589071e+00  -5.7083379e+00   3.9734623e+00   4.5895007e+00   1.9640027e+00   1.7230408e+00   6.7621763e+00   8.5776493e-01   1.2529546e+00  -2.8078103e-01   1.0788328e+00  -3.1238324e-01   1.1366255e+00   1.9314168e+00  -3.9322462e-03   1.5697669e+00   4.1695242e+00   4.0101005e+00   2.2747762e+00   1.9047225e+00   2.8652927e+00   3.7732059e+00   7.5693223e-01   1.7185553e+00   5.0287818e-01   1.0883311e+00  -2.2362100e-01  -2.1990859e+00   3.7347878e-01   1.2210628e+00  -4.8800384e+00  -2.6662907e+00  -3.5416144e+00  -2.1167124e+00  -1.3732293e+00  -1.2288526e+00   9.2148443e-01  -2.4973813e+00   5.9627809e+00   3.4760941e+00  -1.2209269e+00   1.3963484e+00  -2.1916130e+00   4.8547068e-01  -8.4976425e-01  -7.8479150e-01  -1.2950753e+00   2.9665042e-01  -1.6969855e-01  -2.3227607e-01
   1.1852829e+00   1.4957853e+00  -1.1063224e+00  -1.0428542e+00  -7.7543540e-01  -1.2378653e+00  -7.2265526e-01  -1.2300270e+00  -9.1813530e-01  -2.1427772e+00   1.1250958e+00  -1.0012952e+00   1.8371682e-02  -1.4884401e+00  -1.2503140e-01  -1.2785065e+00   4.5503411e+00   2.7133917e+00  -1.5632654e+00   2.9934865e-01  -1.0001751e+00  -1.9787522e+00  -2.8035489e+00  -3.1558679e+00   1.8024572e+00  -1.2146656e+00  -1.4982174e+00  -1.4441804e+00   9.4873987e-01  -5.3562407e-01  -1.2971664e+00  -7.9279322e-01   2.4658856e-01   1.2937213e+00   3.2832240e+00   1.6729615e+00  -2.9734682e+00  -3.1395754e+00   1.8702401e-01  -1.5723481e+00  -3.9925022e+00  -5.4801408e+00   3.1288644e+00   4.0762403e+00   2.7802764e+00   2.4870363e+00   5.7675402e+00   6.5240337e-02   9.5539721e-01  -5.3809295e-01   5.4038789e-01  -6.3915235e-01   1.4949934e+00   1.1272776e+00  -8.2188245e-01   7.9693907e-01   4.2077800e+00   4.4699748e+00   2.4427237e+00   1.6055239e+00   2.5173510e+00   3.1491229e+00   8.5936753e-01   1.8632507e+00   9.4938925e-01   8.1327826e-01   2.7880799e-01  -1.6977267e+00   1.3601051e+00   2.0388290e+00  -5.6878042e+00  -2.7769293e+00  -3.3659769e+00  -1.8313852e+00  -2.3382021e+00  -1.4576441e+00   6.3630623e-01  -2.2344962e+00   7.1540652e+00   4.6574722e+00  -9.5303146e-01   1.3365906e+00  -7.1400547e-01   9.5200823e-01  -5.3191634e-01  -6.4775468e-01  -9.2568170e-01   9.3674801e-01  -8.9236527e-02  -3.1120705e-01
   9.6213825e-01   1.4667068e+00  -6.6157612e-01  -1.0275934e+00  -9.7731129e-01  -1.9545709e+00  -2.5567854e-01  -1.0011520e+00  -7.1728176e-01  -2.3082473e+00   1.7587849e+00  -2.5501162e-01   6.1312493e-01  -1.1113991e+00  -6.3337414e-02  -8.9025132e-01   4.7368875e+00   3.1785277e+00  -9.7647392e-01   9.6559618e-01  -1.6150940e+00  -3.1636904e+00  -2.9773839e+00  -2.4302113e+00   5.1561551e-01  -2.2534163e+00  -2.5406943e+00  -2.1474474e+00   1.2562172e+00  -8.9118775e-02  -1.4457687e+00  -7.5905805e-01   1.6199166e-01   1.0716910e+00   2.3705786e+00   1.7273566e+00  -2.6966955e+00  -2.2973460e+00   3.3929603e-01  -1.2928675e+00  -3.0192697e+00  -5.2947694e+00   2.0082759e+00   3.7682957e+00   1.6827967e+00   1.7267282e+00   5.1450525e+00   3.6465989e-01   5.9530773e-01  -6.3007843e-01  -7.6519590e-01  -4.4923995e-01  -5.9440576e-01   1.4114761e+00  -1.6218535e+00   1.3414721e+00   4.1954696e+00   4.3640750e+00   2.7116511e+00   1.5144724e+00   1.9685624e+00   3.0740596e+00   5.6380257e-01   2.4879084e+00   1.0559806e-01   1.1556991e+00  -4.1718079e-01  -2.4348896e+00   1.2527024e+00   2.1807014e+00  -5.0541287e+00  -2.8606326e+00  -3.1614684e+00  -1.5274876e+00  -2.3414423e+00  -1.6681481e+00   2.6923093e-02  -1.7458129e+00   6.4414760e+00   5.6063878e+00  -2.0273980e-03   2.0287978e+00  -3.5107576e-02   1.5646022e+00  -1.0031861e+00  -3.4832254e-01  -3.1387554e-01   1.0362576e+00  -4.5383646e-01  -3.0756036e-01
   7.3239081e-01   1.2728187e+00  -4.6156096e-01  -1.1749805e+00  -6.6465211e-01  -2.0238168e+00  -6.3752312e-02  -1.4397438e+00  -5.3610846e-01  -2.9380569e+00   1.4426981e+00  -8.8818779e-01   6.2042898e-01  -1.7714420e+00  -4.0120437e-02  -1.1638171e+00   4.4078331e+00   3.3340630e+00  -1.0494710e+00   2.9085860e-01  -8.7531817e-01  -2.8118933e+00  -2.8560614e+00  -2.0612770e+00   1.3844151e+00  -2.2476266e+00  -1.6903872e+00  -1.9044972e+00   1.1206503e+00  -3.7065779e-01  -1.7370799e+00  -4.2116601e-01   2.9841449e-01   6.6705917e-01   2.1192149e+00   1.9397246e+00  -2.6479664e+00  -1.8355231e+00   8.5925362e-02  -8.6136240e-01  -3.0964178e+00  -5.5702850e+00   2.3170313e+00   4.1165947e+00   2.9107120e+00   3.3864152e+00   5.0091412e+00   3.2925633e-01   9.1784156e-01  -1.6101038e-01  -8.9051928e-01   4.0420578e-01  -2.5256797e-01   1.5954512e+00  -2.0871729e+00   2.0891567e+00   3.4213501e+00   4.2654053e+00   2.4908640e+00   1.2757445e+00   1.0992011e+00   2.4151666e+00  -4.7730814e-01   2.5650192e+00   2.7921121e-01   1.1825874e+00   3.0838219e-01  -1.1753598e+00   1.2948436e+00   1.8945347e+00  -5.3892908e+00  -2.4166794e+00  -2.5031079e+00  -1.1197127e+00  -2.7844258e+00  -1.7559480e+00  -3.9585073e-01  -1.8572094e+00   5.2071844e+00   4.9789891e+00  -8.2040373e-01   9.3068532e-01   4.9399862e-02   1.1159428e+00  -7.9395184e-01  -2.7996661e-01  -1.4191992e-01   1.3768061e+00  -3.5278625e-01  -2.5797515e-01
   3.8724308e-01   1.0488866e+00  -2.5584487e-01  -1.1059238e+00  -6.7650610e-01  -2.0332414e+00  -1.1500424e-01  -1.4653769e+00  -5.4711408e-01  -3.2014083e+00   1.2172963e+00  -9.8116863e-01   6.8606152e-01  -1.9582155e+00  -1.7945107e-01  -1.4523139e+00   4.0991811e+00   3.5209183e+00  -7.6107882e-01   2.6982207e-01  -8.4215891e-01  -2.9931452e+00  -2.8157875e+00  -1.7237307e+00   9.6810757e-01  -2.5113830e+00  -1.6102559e+00  -1.9884002e+00   1.0155012e+00  -4.9313975e-01  -2.1986868e+00  -5.4368101e-01   3.6682781e-01   4.7511070e-01   1.5980865e+00   1.7823579e+00  -2.3811982e+00  -1.4580629e+00  -6.3873637e-02  -8.7259441e-01  -2.6624703e+00  -5.6091596e+00   2.5033475e+00   4.6691522e+00   2.9214148e+00   3.6499238e+00   4.9871713e+00   1.0368859e+00   1.0259835e+00   1.1363517e-01  -1.1198864e+00   7.1360437e-01  -6.1121148e-01   1.5316478e+00  -2.3609012e+00   2.0595357e+00   3.2671096e+00   4.2821717e+00   2.4817298e+00   1.4494407e+00   4.5273794e-01   1.8535276e+00  -9.3869404e-01   2.6272148e+00  -1.3565836e-01   9.6835449e-01   4.0925515e-01  -8.0088193e-01   1.4392774e+00   1.9257005e+00  -5.1474006e+00  -2.1810874e+00  -2.1469360e+00  -1.0202279e+00  -3.1650760e+00  -1.5681825e+00  -6.5986136e-01  -1.9638055e+00   4.5609128e+00   4.7357924e+00  -7.5778093e-01   7.7270574e-01   1.6191084e-01   9.5965439e-01  -9.7262964e-01  -4.5058067e-01   2.3887003e-01   1.1203832e+00  -3.9295816e-01  -4.2779845e-01
  -4.1966881e-02   7.7669228e-01   9.2602759e-02  -1.2878249e+00  -3.4987109e-01  -2.3193450e+00   1.7508304e-01  -1.8421191e+00  -3.7401313e-01  -3.6123641e+00   1.2808490e+00  -1.1348968e+00   8.8330667e-01  -2.2347093e+00  -5.9048766e-02  -1.6089717e+00   3.4367796e+00   3.3431449e+00  -3.6026159e-01   1.5564250e-01  -3.3099960e-01  -3.1058817e+00  -2.9445037e+00  -1.5549247e+00   1.0105420e+00  -3.1703631e+00  -1.2571645e+00  -2.1892473e+00   8.9048434e-01  -7.6460138e-01  -2.4777816e+00  -6.1512034e-01   3.6073154e-01  -4.7381308e-02   8.2292223e-01   1.5980766e+00  -2.2043859e+00  -7.5281397e-01  -2.7862490e-01  -5.5394234e-01  -2.5535728e+00  -5.3958263e+00   1.5957269e+00   3.6492287e+00   3.1655440e+00   4.0685853e+00   3.7668477e+00   5.5207349e-01   8.2224306e-01   1.0024533e-01  -1.8116158e+00   8.7288312e-01  -1.2160208e+00   1.2734101e+00  -3.0902562e+00   2.3036329e+00   2.4100908e+00   3.8231415e+00   2.3194796e+00   1.2300757e+00  -1.9676423e-01   1.1382937e+00  -9.9745310e-01   2.6968984e+00  -4.2000630e-01   7.6317272e-01   5.8958998e-01  -1.9940949e-01   1.4437913e+00   2.3053673e+00  -4.8239377e+00  -1.7280503e+00  -1.6933391e+00  -7.8298662e-01  -3.3668389e+00  -1.5829517e+00  -9.9547486e-01  -1.5826312e+00   2.9691659e+00   3.8271227e+00  -6.7482758e-01   6.3148097e-01   8.3248388e-01   1.1094853e+00  -5.9939131e-01   6.4627313e-02   9.0610487e-01   1.5861409e+00  -4.1285160e-01  -1.9168055e-01
  -2.1960509e-01   6.9203478e-01   2.1998211e-01  -1.3638758e+00   4.9412215e-04  -1.8825761e+00   1.3292689e-01  -1.9294012e+00  -3.2529722e-01  -3.6558345e+00   1.0424754e+00  -1.3805169e+00   7.4273072e-01  -2.6363250e+00  -9.9754342e-02  -1.9180657e+00   3.2492304e+00   3.4377206e+00  -2.1748314e-01   2.8133973e-01   4.4954755e-01  -2.4875159e+00  -2.9408685e+00  -1.7472653e+00   1.1847484e+00  -2.9747172e+00  -3.8697277e-01  -1.7012463e+00   8.6582366e-01  -8.6866594e-01  -2.5685642e+00  -9.1524632e-01   3.4636594e-01  -3.3558484e-01   1.5524300e-01   8.8309123e-01  -1.8828659e+00  -7.7555651e-01  -5.8962231e-01  -8.0988540e-01  -1.6186079e+00  -4.8730450e+00   1.8267012e+00   3.6068611e+00   3.2281338e+00   4.2719919e+00   3.7243019e+00   7.1088351e-01   1.1127197e+00   1.5358895e-01  -1.6759837e+00   1.0084086e+00  -1.0034351e+00   1.4483198e+00  -3.1563705e+00   2.1211177e+00   2.6694952e+00   4.1264637e+00   2.4687501e+00   1.4859058e+00  -5.1464194e-01   5.4832853e-01  -9.8234599e-01   2.5010283e+00  -7.9997124e-01   3.0725313e-01   8.3266685e-01   2.4088428e-01   1.5238564e+00   2.3636564e+00  -4.3801526e+00  -1.4931816e+00  -1.0104383e+00  -5.4080433e-01  -3.2241508e+00  -1.4062438e+00  -1.2441904e+00  -2.1545235e+00   2.5668175e+00   3.1518528e+00  -7.8663095e-01   5.1956653e-01   1.0137600e+00   9.5920956e-01  -5.7066748e-01  -3.9694039e-02   1.5612449e+00   1.2687945e+00  -3.0236573e-01  -3.0207442e-01
  -4.6698967e-01   8.2237870e-01   3.2837872e-01  -1.4368892e+00   2.0629291e-01  -1.9125662e+00   3.4317447e-01  -2.1453301e+00  -3.2881490e-01  -3.9490251e+00   1.0916022e+00  -1.4183330e+00   9.6322056e-01  -2.8197852e+00  -1.4577619e-01  -2.1335489e+00   2.5669999e+00   3.1865622e+00  -3.5416357e-02   1.8869765e-01   1.0870577e+00  -2.3538701e+00  -3.3199332e+00  -1.8124253e+00   9.3966729e-01  -3.6749587e+00  -1.5088905e-01  -1.9512467e+00   7.6640400e-01  -9.3179963e-01  -2.8563027e+00  -1.1261318e+00   4.6175058e-01  -5.4739667e-01  -4.9294810e-01   9.0337331e-01  -1.9373140e+00  -5.6876900e-01  -8.9405694e-01  -6.8144202e-01  -1.9464864e+00  -4.8458145e+00   1.5190398e+00   2.9756553e+00   3.5869992e+00   4.8691672e+00   3.4528384e+00   5.7993421e-01   1.4185677e+00   7.2874077e-01  -2.0629858e+00   1.6062862e+00  -1.0054106e+00   2.1411763e+00  -3.5217488e+00   2.7721814e+00   1.9186707e+00   3.6561664e+00   2.7906259e+00   1.9655261e+00  -6.3569259e-01   5.8594767e-01  -9.0061549e-01   2.6080205e+00  -1.2678889e+00   2.6949694e-01   1.2922336e+00   9.0436221e-01   1.5273202e+00   2.7213218e+00  -4.3827777e+00  -1.4299906e+00  -6.7536234e-01  -2.3303306e-01  -3.5097642e+00  -1.3582726e+00  -1.3454427e+00  -2.2038972e+00   1.1520235e+00   2.0773700e+00  -1.2226621e+00   1.1786681e-01   1.3056058e+00   7.5793039e-01  -6.6143181e-01   1.1188153e-01   1.8349128e+00   1.0718994e+00  -2.9999109e-01   3.6863874e-02
  -6.6588847e-01   8.8060722e-01   4.1978394e-01  -1.4687532e+00   6.4579204e-01  -1.4406369e+00   5.3126314e-01  -1.9638279e+00  -1.9846905e-01  -3.7767370e+00   8.6775747e-01  -1.5126358e+00   8.6789639e-01  -3.0013605e+00  -3.2293996e-01  -2.5487453e+00   2.4316603e+00   3.3433654e+00   8.7772066e-02   6.1755709e-01   1.4511878e+00  -1.9181370e+00  -3.5851364e+00  -1.9178154e+00   1.3281984e-01  -3.6264354e+00   6.5384269e-02  -1.6666010e+00   8.3966001e-01  -9.8940244e-01  -2.8275599e+00  -1.2607918e+00   3.5665403e-01  -7.2691094e-01  -1.3465673e+00   3.1833095e-01  -1.6017262e+00  -7.1276217e-01  -1.1474160e+00  -1.0161539e+00  -1.0819944e+00  -4.3307292e+00   9.6938652e-01   1.9924370e+00   2.8500944e+00   4.5082038e+00   2.9474382e+00   2.9174183e-01   1.7078923e+00   8.1786082e-01  -2.3210749e+00   1.8881154e+00  -1.5238836e+00   3.1433644e+00  -3.5835160e+00   2.8032009e+00   2.0948588e+00   3.8076475e+00   3.1524122e+00   2.5874841e+00  -6.8704712e-01   5.1934754e-01  -7.0095815e-01   2.4887204e+00  -1.9929230e+00   1.3774469e-01   1.4279987e+00   1.3079065e+00   1.5164569e+00   3.2007626e+00  -3.6728948e+00  -1.2182075e+00  -1.4643766e-01  -5.9003032e-02  -3.3505042e+00  -1.0843714e+00  -1.5276860e+00  -2.6947981e+00   6.0404230e-01   1.5339942e+00  -1.0718923e+00   4.3190174e-01   1.2337616e+00   6.2988861e-01  -9.1410100e-01   1.6589666e-01   2.4108245e+00   6.1913177e-01  -3.4424071e-01   1.4764479e-01
  -7.7584698e-01   8.8065397e-01   3.9798618e-01  -1.5750518e+00   1.1146152e+00  -9.1301506e-01   3.5314775e-01  -2.3172254e+00   2.0544455e-01  -3.8507347e+00   4.0273553e-01  -2.0066077e+00   5.4566168e-01  -3.2837390e+00  -2.3094474e-02  -2.8077994e+00   1.8551305e+00   3.1988044e+00   1.4419409e-01   4.7747115e-01   2.2556035e+00  -9.9127677e-01  -3.4127256e+00  -1.9251425e+00   4.9487709e-01  -3.0793723e+00   1.2132102e+00  -1.1531403e+00   6.4755521e-01  -1.3282277e+00  -2.7062223e+00  -1.4079825e+00   3.9716346e-01  -1.1428755e+00  -2.0057496e+00  -5.4489665e-01  -1.5131755e+00  -1.1199973e+00  -1.3693676e+00  -1.1145201e+00  -9.3846856e-01  -3.4032605e+00   1.4007653e+00   1.0638116e+00   3.6798835e+00   4.7551778e+00   2.8789786e+00  -5.1560972e-01   1.9767593e+00   9.2670318e-01  -1.9441756e+00   2.0071597e+00   1.3452748e-02   3.7656318e+00  -3.4424570e+00   2.7412238e+00   1.6678963e+00   3.8564370e+00   2.8735503e+00   2.9151030e+00  -8.3336180e-01   2.3272991e-01  -5.2852805e-01   2.1652944e+00  -2.0121295e+00  -4.9087405e-01   1.9525014e+00   1.9608572e+00   1.6283851e+00   3.4899676e+00  -3.4675507e+00  -1.0434201e+00   5.5630631e-01   1.2326064e-01  -3.1167115e+00  -9.1570554e-01  -1.6883496e+00  -3.5184972e+00  -4.4320134e-01  -4.7737006e-03  -1.6631977e+00   3.5619316e-02   1.4124239e+00   6.3253038e-01  -4.2798417e-01   2.1980781e-01   2.7814584e+00   7.6961237e-01  -9.7763950e-02   4.2287097e-01
  -7.4059630e-01   8.6314169e-01   2.7305032e-01  -1.3445433e+00   8.7759584e-01  -7.9712114e-01   1.1601962e-01  -2.2537967e+00  -3.5626877e-01  -3.5490437e+00   3.8962060e-01  -1.7428813e+00   4.1448156e-01  -3.1238062e+00  -3.9231740e-01  -2.5103421e+00   1.4429384e+00   2.4813073e+00   3.3468931e-01   7.1402459e-01   1.8452761e+00  -8.3840985e-01  -3.2590877e+00  -1.8328310e+00  -3.4375072e-01  -3.3853290e+00   7.9493495e-01  -1.3766268e+00   4.7945850e-01  -1.4310324e+00  -2.5993444e+00  -1.4143952e+00   6.1323007e-01  -7.2242200e-01  -2.4007929e+00  -3.3643155e-01  -1.4112386e+00  -1.3780098e+00  -1.5922454e+00  -9.9255340e-01  -1.2907822e+00  -3.7850453e+00   2.2850971e+00   2.0310359e+00   4.3877700e+00   5.5622417e+00   4.0115463e+00   8.5655415e-01   2.1355701e+00   1.5785978e+00  -1.6841709e+00   2.0022294e+00  -2.5682952e-01   3.9835076e+00  -3.1854180e+00   3.3896535e+00   1.4682375e+00   3.4551938e+00   2.8934646e+00   2.6053188e+00  -6.5403282e-01  -2.6104657e-01   1.2547616e-01   1.2942780e+00  -2.0431475e+00  -7.5241282e-01   1.8991397e+00   1.8627286e+00   1.4471359e+00   3.6718236e+00  -3.1806999e+00  -9.2641326e-01   1.0124061e+00   4.0929025e-01  -2.5060161e+00  -5.1556019e-01  -1.3334352e+00  -3.3472332e+00  -7.3086557e-01  -7.4104019e-01  -2.0573289e+00  -4.6535558e-02   1.2933681e+00   1.9562357e-01  -9.7498557e-01   3.8957505e-02   2.4527395e+00   2.1720694e-01  -1.2794909e-01   3.6349035e-01
  -7.8377173e-01   9.1799634e-01   5.3773216e-01  -1.5784413e+00   1.2270907e+00  -7.4358216e-01   4.1614150e-01  -1.9849075e+00   1.8932323e-01  -3.1309393e+00   1.2543203e+00  -7.5581413e-01   7.0087674e-01  -2.5221386e+00   2.2902296e-01  -1.8331400e+00   1.6797687e+00   2.6910975e+00   8.7085500e-01   1.8420471e+00   2.2033478e+00  -5.5463103e-01  -2.8853421e+00  -2.3193632e+00  -7.3407565e-01  -3.3781233e+00   1.0396454e+00  -1.2017477e+00   9.7401602e-01  -5.4466070e-01  -1.7426993e+00  -2.1647986e+00   1.4620838e-01  -1.0215860e+00  -3.2818291e+00  -1.4739117e+00  -9.0757997e-01  -1.0872804e+00  -1.5978194e+00  -1.3220070e+00  -1.8126073e-01  -1.7665195e+00  -7.5454390e-02  -1.4439474e+00   2.1143111e+00   2.5017620e+00   1.8406427e+00  -5.2687134e-01   1.3483713e+00   1.8133421e-01  -2.3381665e+00   1.0163190e+00  -1.6195517e+00   3.4856567e+00  -3.7736784e+00   1.9785448e+00   1.7670575e+00   3.8019025e+00   2.9531648e+00   2.5827384e+00  -9.1007119e-02  -3.2662529e-01   1.8983467e+00   1.1987062e+00  -1.9392499e+00  -9.1507086e-01   1.0480883e+00   7.7729056e-01   1.1357190e+00   4.3950087e+00  -1.4841623e+00  -1.1989498e+00   1.4952406e+00   6.5307028e-01  -1.3443183e+00  -6.4549653e-01  -1.5334343e+00  -2.9457916e+00  -1.1752658e-01  -4.2266584e-01  -4.3976712e-01   1.6044608e+00   2.6105310e+00   1.5194452e+00  -4.4889108e-01   6.2473333e-01   3.2996245e+00   4.1568516e-01  -1.9842900e-01   3.7769510e-01
  -7.2749733e-01   1.2073611e+00   2.2508887e-01  -1.4731832e+00   1.0458836e+00  -5.4578550e-01   2.6768915e-01  -1.7981951e+00   1.6510475e-01  -3.0033482e+00   9.8057685e-01  -7.4037544e-01   5.9158976e-01  -2.3509447e+00   1.2220299e-02  -2.0390606e+00   1.3923029e+00   2.3762216e+00   7.0063496e-01   1.9351897e+00   1.8851976e+00  -2.7353849e-01  -3.1010069e+00  -2.2351708e+00  -2.1429009e+00  -3.5661529e+00   4.1758714e-01  -1.5104834e+00   8.8777402e-01  -5.6152269e-01  -1.6963750e+00  -2.2159826e+00   2.5324603e-01  -8.1034621e-01  -3.4814712e+00  -1.2653363e+00  -1.0010069e+00  -1.8006806e+00  -1.7252490e+00  -1.5824104e+00  -8.7963451e-01  -2.0715366e+00   3.1479268e-01  -1.7802334e+00   2.0224901e+00   2.3013113e+00   2.6541271e+00  -3.6024992e-01   1.7763409e+00   8.5965810e-01  -2.2996817e+00   1.5878545e+00  -1.2393072e+00   5.1210925e+00  -3.4265780e+00   2.5043039e+00   1.5673174e+00   3.5637556e+00   3.4294718e+00   3.4803579e+00   4.4854902e-01   5.3010994e-01   2.1549948e+00   9.6037034e-01  -2.2631052e+00  -7.1462272e-01   1.3705660e+00   1.1236208e+00   1.0936894e+00   4.8317680e+00  -1.5053425e+00  -1.5632923e+00   1.5549420e+00   6.4649544e-01  -1.2583630e+00  -2.4504686e-01  -1.2153880e+00  -3.2362875e+00  -3.9254429e-01  -1.0108382e+00  -7.8607745e-01   1.5807669e+00   2.2245517e+00   1.0840628e+00  -9.1672495e-01   4.2924445e-01   2.9238870e+00  -2.4150344e-01  -2.6586124e-01   6.3364414e-01
  -6.5034001e-01   1.2473400e+00   2.7436298e-01  -1.4219674e+00   1.5629431e+00   4.4655454e-01   3.9037878e-01  -1.4639640e+00   7.3934678e-01  -2.2855425e+00   4.9380369e-01  -9.0874221e-01   3.1949948e-01  -2.2394907e+00   3.0976824e-01  -1.9370924e+00   7.3607558e-01   2.2206109e+00   6.4997639e-01   2.3187996e+00   2.0523555e+00   7.3406477e-01  -2.6738569e+00  -2.2078855e+00  -2.1104298e+00  -2.3097438e+00   1.0724966e+00  -5.3833501e-01   6.0362640e-01  -7.8693813e-01  -8.9549003e-01  -2.4094963e+00  -2.6889192e-01  -1.4012388e+00  -4.2316076e+00  -2.8607742e+00  -6.6073927e-01  -2.5439970e+00  -1.6331249e+00  -1.7365793e+00   2.1636491e-01  -5.4856919e-01   2.5248987e-01  -3.4739428e+00   1.4636370e+00   1.2485122e+00   2.1939680e+00  -1.3701332e+00   2.1439614e+00   6.6404862e-01  -1.7697920e+00   1.6006079e+00  -5.3872453e-01   5.7121557e+00  -3.0384727e+00   2.1307662e+00   1.4166371e+00   3.6313625e+00   3.1141233e+00   3.8481759e+00   6.1566413e-01   6.8027499e-01   2.3669374e+00   5.1326777e-01  -2.3213647e+00  -1.0319064e+00   1.2801939e+00   1.0819368e+00   4.9508793e-01   4.7661672e+00  -3.4905616e-01  -1.1475746e+00   2.0220429e+00   6.6362651e-01  -3.2607643e-01   2.3681472e-03  -1.4910126e+00  -4.1081388e+00  -1.2962411e+00  -2.7363582e+00  -1.1571727e+00   1.6100963e+00   1.9207569e+00   1.2687726e+00  -5.9049523e-01   5.7551544e-01   3.3246395e+00  -2.4487397e-01  -7.2087522e-02   9.0681448e-01
  -5.7415407e-01   1.0599593e+00  -1.6943806e-01  -1.3654265e+00   1.3932790e+00   7.8251823e-01  -2.1064290e-01  -1.5858914e+00   4.0590345e-01  -1.9458977e+00  -7.5726692e-02  -1.2523874e+00  -1.6298073e-01  -2.1814849e+00   1.6782865e-01  -1.7806522e+00   4.3697648e-01   1.1563735e+00   4.1686804e-01   2.2747317e+00   1.7205383e+00   1.4356593e+00  -2.4772680e+00  -2.1913576e+00  -2.6492930e+00  -1.9480008e+00   8.9403378e-01  -3.8823694e-01   2.6739182e-01  -1.3156139e+00  -5.6273733e-01  -2.2688519e+00  -1.6262482e-01  -1.0995591e+00  -4.0313004e+00  -2.9306347e+00  -5.5489339e-01  -3.3055988e+00  -1.6543487e+00  -1.7470184e+00  -4.4004669e-01  -1.1174500e+00   1.2319940e+00  -3.0148388e+00   2.2481631e+00   1.7996885e+00   3.1896616e+00  -9.7112834e-01   2.3408816e+00   9.9945606e-01  -1.1026705e+00   1.3057206e+00   9.9570285e-02   5.9218840e+00  -2.3785277e+00   2.1267283e+00   1.4685343e+00   3.4475715e+00   3.0226327e+00   3.5913516e+00   9.9486780e-01   4.6551329e-01   2.8522008e+00  -7.1957721e-01  -1.8879701e+00  -1.2131770e+00   1.4153032e+00   1.2528004e+00   5.5356932e-01   5.1953889e+00  -2.6292922e-01  -1.0379338e+00   2.1065073e+00   4.8672849e-01   1.5815719e-01   6.2395462e-01  -1.1074457e+00  -4.2178771e+00  -6.9875253e-01  -3.3599402e+00  -1.4920796e+00   1.6847581e+00   1.5726288e+00   7.8446751e-01  -7.3310146e-01   5.1472237e-01   2.8748329e+00  -3.8977341e-01   9.3658517e-04   9.1263765e-01
  -6.1097466e-01   8.0037151e-01  -3.1383708e-01  -1.3609283e+00   1.4603701e+00   1.4506656e+00  -4.4475569e-01  -1.2060523e+00   6.2931238e-01  -1.2501878e+00  -6.8757234e-01  -1.3898461e+00  -4.8539618e-01  -1.9654318e+00   2.0354714e-01  -1.8019138e+00   8.6063181e-02   6.8434754e-01   3.0671710e-01   2.7853622e+00   1.2295852e+00   2.1247034e+00  -2.2005560e+00  -2.3448490e+00  -3.6249490e+00  -1.1659328e+00   6.0189016e-01   1.0526503e-01  -1.4245164e-02  -1.6360427e+00   1.1178775e-01  -2.6129217e+00  -5.6401071e-01  -1.3639493e+00  -4.3090338e+00  -4.1827190e+00  -1.7958774e-01  -4.1656531e+00  -1.6395101e+00  -2.1686588e+00   3.0243190e-01  -5.4123263e-01   1.1847854e+00  -3.9602608e+00   1.1916526e+00   3.4456602e-01   3.0761200e+00  -1.3009864e+00   2.5754532e+00   6.3922237e-01  -6.5549128e-01   8.0920773e-01  -1.2931775e-01   5.9747837e+00  -1.9322243e+00   1.2397751e+00   1.9637766e+00   3.5713766e+00   3.1216221e+00   3.9464102e+00   1.3339261e+00   6.3671480e-01   3.2440751e+00  -1.5200247e+00  -2.0116978e+00  -1.3823234e+00   1.0630801e+00   8.9458253e-01   1.4045883e-01   5.4580007e+00   8.9037104e-01  -9.1940769e-01   1.9546341e+00  -1.1571515e-01   8.8529552e-01   1.1308071e+00  -1.1539055e+00  -4.5055272e+00  -2.9811530e-01  -4.1489406e+00  -1.1053654e+00   2.4249494e+00   1.2171764e+00   9.1164868e-01  -7.4509420e-01   5.4295727e-01   3.1052499e+00  -5.1461980e-01   1.4638631e-02   9.2467227e-01
  -3.6673830e-01   9.7610398e-01  -5.0776526e-01  -1.2124258e+00   1.1067284e+00   1.5886264e+00  -4.2695420e-01  -9.4253037e-01   6.4604965e-01  -1.0034690e+00  -7.6017724e-01  -1.2509956e+00  -3.0898289e-01  -1.6895916e+00   2.7310480e-01  -1.3759960e+00  -9.6425343e-01  -1.5133966e-01  -2.3323641e-02   2.3564622e+00   1.1037737e+00   2.5560856e+00  -1.8214962e+00  -2.4226222e+00  -3.3323219e+00  -9.7508168e-01   4.1995103e-01   1.2856901e-01  -5.0474463e-01  -1.5190498e+00   5.4454227e-01  -2.9538770e+00  -8.5438492e-01  -1.5647132e+00  -4.0273841e+00  -4.2579232e+00  -4.0555552e-01  -4.6324308e+00  -1.5662267e+00  -1.9015895e+00  -7.2508654e-01  -7.6378339e-01   1.9486078e+00  -3.9489974e+00   1.5359022e+00   2.1143332e-01   3.9151893e+00  -7.7591554e-01   3.0302808e+00   1.3230649e+00  -8.2937852e-02   1.4525311e+00   6.4633689e-01   5.9549619e+00  -1.6376405e+00   1.6730574e+00   1.0233969e+00   2.8461955e+00   3.1077773e+00   4.1807797e+00   1.8539963e+00   1.4348560e+00   3.2601227e+00  -1.8074878e+00  -1.4849725e+00  -1.0862345e+00   1.2100380e+00   9.5884866e-01  -6.7519533e-01   4.8304400e+00   9.2270035e-01  -1.1053237e+00   1.6914813e+00  -8.3622330e-02   1.3253684e+00   1.2203939e+00  -8.1431750e-01  -4.1465217e+00  -1.1746919e+00  -5.6823579e+00  -2.1512596e+00   1.4810372e+00   9.2103391e-01   4.0386599e-01  -7.1455419e-01   4.0659032e-01   2.4457588e+00  -8.1063659e-01   1.4033267e-01   1.1492198e+00
  -1.2150477e-01   1.0949183e+00  -8.1189907e-01  -1.1661880e+00   1.2125309e+00   2.1330630e+00  -4.3918996e-01  -5.0129824e-01   9.8068876e-01  -3.8090943e-01  -1.3715903e+00  -1.6289123e+00  -7.4362331e-01  -1.5349176e+00   1.6728037e-01  -1.3303221e+00  -6.8443371e-01  -2.5880024e-01  -4.9299502e-01   2.7066434e+00   6.0203330e-01   3.0436567e+00  -1.7544444e+00  -1.7234020e+00  -4.2999585e+00   1.6362602e-01  -8.5334400e-02   7.3532835e-01  -4.9779553e-01  -1.6164934e+00   1.3757403e+00  -2.2369369e+00  -1.0795324e+00  -1.5686563e+00  -4.1913914e+00  -4.7695564e+00  -7.7299596e-02  -5.4436977e+00  -1.1674807e+00  -1.9481393e+00   3.2897328e-01  -6.2118049e-01   2.2972897e+00  -3.9799712e+00   9.5756738e-01  -2.1652342e-01   4.6704985e+00  -1.1720522e+00   3.3923675e+00   1.4996408e+00   7.6000141e-02   1.7652399e+00   9.2810339e-01   7.7900015e+00  -7.8697776e-01   2.1725797e+00   1.5311192e+00   3.0666019e+00   3.2061123e+00   4.4783836e+00   2.0441636e+00   2.1301743e+00   2.6979642e+00  -2.1707267e+00  -1.8312052e+00  -6.7318011e-01   1.0381866e+00   8.5326815e-01  -8.2866405e-01   4.9142350e+00   1.5231228e+00  -1.1158315e+00   1.8530536e+00  -4.3433191e-02   2.0051449e+00   1.5311478e+00  -1.1123251e+00  -4.8704554e+00  -9.3929344e-01  -5.2016531e+00  -2.1653165e+00   1.8087845e+00   9.1191437e-02   9.0628496e-02  -1.2256193e+00   4.4545730e-01   2.3138565e+00  -9.0617004e-01   2.7455927e-02   1.3827026e+00
   1.8054504e-02   8.9520484e-01  -9.3363687e-01  -9.2554133e-01   8.5186325e-01   2.3770034e+00  -5.4730078e-01  -8.3753034e-02   9.2559129e-01   1.2603667e-02  -1.6545181e+00  -1.5213593e+00  -6.5165257e-01  -1.2572586e+00   1.8531062e-01  -9.3970029e-01  -1.8684558e+00  -1.1453649e+00  -7.1672283e-01   2.1696082e+00   2.6373302e-01   3.3846075e+00  -1.1473957e+00  -1.7487292e+00  -3.6845718e+00   8.0959945e-01  -1.3411719e-01   1.0660059e+00  -1.1289647e+00  -1.6822882e+00   1.6377992e+00  -2.5971793e+00  -1.5962469e+00  -1.8861891e+00  -3.7193163e+00  -5.1430296e+00  -1.7906681e-02  -5.5108761e+00  -9.8757929e-01  -1.8174627e+00  -1.9494725e-01  -7.2931978e-01   2.6792124e+00  -3.8802960e+00   5.3185488e-01  -1.0253113e+00   4.6965760e+00  -3.5964110e-01   3.4690023e+00   1.7601581e+00   6.6601376e-01   2.1033441e+00   1.1041143e+00   6.5190979e+00  -4.3428415e-01   1.6170352e+00   9.7026691e-01   2.4424060e+00   2.8188799e+00   4.3224189e+00   2.2507661e+00   2.2800657e+00   2.5900743e+00  -2.4919146e+00  -1.2356167e+00  -6.2918242e-01   8.6308892e-01   8.6600335e-01  -1.6184980e+00   4.1027905e+00   1.8442097e+00  -7.7371437e-01   1.5002485e+00  -1.1787625e-01   2.4790187e+00   1.8549510e+00  -6.5582345e-01  -4.0564746e+00  -1.4388038e+00  -6.5883120e+00  -2.6646621e+00   1.0138764e+00  -2.3397864e-01  -4.2666052e-01  -9.0724267e-01   2.6897496e-01   1.8735089e+00  -1.2034742e+00   1.6798260e-01   1.2458748e+00
   1.7924522e-01   7.2863926e-01  -1.1942682e+00  -1.2269481e+00   9.5708928e-01   2.6709968e+00  -8.8857073e-01  -2.2970883e-01   1.1939074e+00   3.8207110e-01  -1.7874669e+00  -1.6561469e+00  -8.7712984e-01  -9.8680727e-01   6.2751963e-01  -2.5549955e-01  -1.5645683e+00  -1.5800417e+00  -9.8185427e-01   2.5180299e+00   5.8877907e-01   4.0986190e+00  -6.6258103e-01  -1.6139372e+00  -3.0282324e+00   1.8289849e+00   2.3680815e-01   1.8024986e+00  -9.7703562e-01  -1.3767049e+00   2.7766678e+00  -2.4092588e+00  -1.7116826e+00  -1.9430868e+00  -3.4830904e+00  -6.0068220e+00   3.7500410e-01  -5.7433582e+00  -6.6421550e-01  -1.7583204e+00   8.7014940e-01   8.9499810e-02   2.6072873e+00  -4.0777960e+00   2.4347177e-01  -1.7816955e+00   4.8032844e+00  -9.9846165e-01   3.3526087e+00   1.1410012e+00   1.0227433e+00   1.3465505e+00   1.5879803e+00   6.3485721e+00   7.5050655e-02   8.2168962e-01   1.6638773e+00   2.7802421e+00   2.7189714e+00   3.8732744e+00   2.4438028e+00   2.1762078e+00   2.7853137e+00  -3.0264829e+00  -8.7994246e-01  -6.9272758e-01   4.0128632e-01   5.5217147e-02  -1.6472440e+00   4.0552398e+00   2.6094509e+00  -9.9129624e-01   1.3767939e+00  -2.5645650e-01   3.2828193e+00   1.7657733e+00  -1.1192743e+00  -4.1175629e+00  -1.2212021e-02  -5.5680379e+00  -2.0763434e+00   1.6655729e+00   3.8183412e-02   5.0363752e-02  -8.4305492e-01   4.3119862e-01   1.9011959e+00  -6.5638459e-01   1.7149144e-01   1.2775883e+00
   3.5750052e-01   7.3749040e-01  -1.1088226e+00  -1.2168269e+00   4.9147795e-01   2.0691222e+00  -5.9088798e-01   2.9770525e-02   1.3831943e+00   4.9838372e-01  -1.1920421e+00  -9.5772479e-01  -3.4549688e-01  -3.1744188e-01   9.5606508e-01   7.1999236e-01  -2.1299891e+00  -2.0339583e+00  -9.5937197e-01   2.4342825e+00   2.3701999e-01   3.6154464e+00  -1.4588278e-01  -1.1827965e+00  -2.6578075e+00   1.7471939e+00  -4.0601626e-01   1.5197934e+00  -1.0310384e+00  -5.6040113e-01   3.4924192e+00  -2.4497185e+00  -2.0155347e+00  -2.1470119e+00  -3.2900427e+00  -5.9231526e+00   3.4984814e-01  -5.1551402e+00  -2.5825628e-01  -1.1203242e+00   7.3946330e-01   3.5268562e-01   2.1313662e+00  -4.0334740e+00  -3.0203891e-01  -2.7389220e+00   4.6871038e+00  -5.2380370e-01   2.9845942e+00   1.1851982e+00   6.8840154e-01   1.4707760e+00   1.0195599e+00   5.4676717e+00  -1.7775880e-02   1.0622626e+00   9.2761579e-01   2.0292714e+00   2.4644927e+00   3.3660201e+00   2.5047745e+00   2.6009013e+00   2.7157303e+00  -2.7353709e+00  -6.2638729e-01  -2.7411653e-01  -2.4539494e-01  -8.2170989e-01  -2.4115495e+00   3.3109699e+00   3.0979726e+00  -1.3397343e+00   9.2242078e-01  -5.0560144e-02   3.8569541e+00   1.3238391e+00  -1.2552365e+00  -2.8215792e+00  -6.0848303e-01  -5.2707546e+00  -1.8450729e+00   1.4436045e+00   5.1641571e-01   2.8374104e-01  -7.9320387e-01   6.3953322e-01   1.5504815e+00  -3.1825412e-01   2.6971802e-02   1.4433782e+00
   5.0209813e-01   6.1646634e-01  -1.4310746e+00  -1.1504108e+00   2.3607708e-01   2.2909961e+00  -7.2141393e-01   3.1407246e-01   1.2821663e+00   7.3693958e-01  -1.8664779e+00  -1.5107052e+00  -7.0537825e-01  -4.2743411e-01   5.8148850e-01   6.0543586e-01  -2.0376883e+00  -2.2824298e+00  -1.5503673e+00   2.0446702e+00  -9.5640596e-02   3.7697660e+00  -6.4016268e-02  -3.7799428e-01  -2.9539843e+00   2.5830670e+00  -8.6223924e-01   1.8997587e+00  -1.1528644e+00  -6.6738544e-01   3.8258864e+00  -1.5739056e+00  -2.0235305e+00  -2.0209462e+00  -2.6624565e+00  -5.4414594e+00   6.1398015e-01  -5.2963817e+00   5.7877982e-02  -1.0656999e+00   1.4545990e+00  -4.1779643e-01   2.9129978e+00  -2.2629052e+00  -4.6797824e-01  -2.1298994e+00   5.6565847e+00   1.8903931e-01   3.1748081e+00   1.6896918e+00   8.2845041e-01   2.1108921e+00   1.4067900e+00   6.4500358e+00   8.5949915e-01   1.5290842e+00   1.3706049e+00   1.8753819e+00   2.4592190e+00   3.3130450e+00   2.2133752e+00   2.8446487e+00   1.3527209e+00  -2.7225852e+00  -9.3887657e-01   2.0921989e-01  -1.5046722e-01  -2.9219194e-01  -2.4290554e+00   2.6590807e+00   3.0032446e+00  -1.1863773e+00   8.1493932e-01   1.4268907e-02   3.9509069e+00   1.5595088e+00  -1.3707505e+00  -2.8369039e+00  -2.7761994e-01  -4.2948445e+00  -1.8710887e+00   1.0499892e+00  -3.9024305e-01  -6.0481014e-01  -1.2356848e+00   4.5485698e-01   1.1965950e+00  -6.3131519e-01  -9.5435343e-02   1.3686052e+00
   1.9300959e-01   1.8287222e-01  -1.1755045e+00  -1.0247197e+00   2.1611310e-01   2.1319845e+00  -8.3984441e-02   7.0283198e-01   1.6384675e+00   8.5236858e-01  -2.3192253e+00  -1.9535836e+00  -3.8716912e-01  -4.2662494e-01   5.6641118e-01   5.4184046e-01  -3.5725131e+00  -2.8880172e+00  -1.8573326e+00   1.0581053e+00  -4.3506416e-01   3.3595185e+00   2.8145893e-01   2.4625318e-01  -2.3508429e+00   2.7755412e+00  -1.2133164e+00   1.9580394e+00  -1.8832508e+00  -9.9639071e-01   3.8942185e+00  -1.2918845e+00  -2.6245152e+00  -2.8276453e+00  -2.3001661e+00  -5.2318108e+00   6.4230743e-01  -4.5107369e+00   4.3079670e-01  -3.4472532e-01   1.0415992e+00  -1.0425017e+00   2.2970007e+00  -2.3750493e+00  -7.0624096e-01  -1.8360126e+00   4.4969581e+00   1.2280279e-01   3.2436232e+00   2.1429913e+00   6.2692021e-01   3.0965607e+00   8.6821184e-01   5.4810088e+00   7.8075847e-01   1.9443665e+00  -3.9224366e-01   4.7209465e-01   1.7745952e+00   3.0238335e+00   1.5051010e+00   2.9897710e+00  -9.6175125e-02  -2.3598499e+00  -7.1989316e-01   8.9108585e-01  -7.5748001e-02   5.6643969e-01  -3.3718242e+00   1.5746499e+00   3.3702143e+00  -4.3915522e-01   1.2208448e-01  -1.5191965e-01   3.5820331e+00   1.4106500e+00  -1.6468318e+00  -1.7664946e+00  -2.6322077e+00  -5.6885531e+00  -2.4136074e+00  -1.5632393e-01  -1.0406261e+00  -1.2657138e+00  -7.9315751e-01   8.7677391e-01   9.0010712e-01  -1.4740312e-01  -1.3606532e-01   1.6955114e+00
   3.3112176e-01  -7.3860519e-02  -1.2496524e+00  -1.0358822e+00   8.5592622e-02   2.1306563e+00  -3.1396626e-01   7.3923643e-01   1.5364460e+00   1.0677057e+00  -2.4173279e+00  -2.0077038e+00  -5.8121735e-01  -3.2536751e-01   6.0712443e-01   9.5957836e-01  -3.4826789e+00  -3.1390894e+00  -1.9226423e+00   9.9572582e-01  -2.4593178e-01   3.3626027e+00   6.9715937e-01   7.6813827e-01  -1.4391526e+00   3.6146977e+00  -9.1908233e-01   2.4848612e+00  -1.8322001e+00  -6.7470448e-01   4.3971586e+00  -8.2797043e-01  -2.6945784e+00  -2.8615954e+00  -1.9528275e+00  -5.3850502e+00   1.0827534e+00  -3.9970406e+00   8.2433416e-01  -2.3488345e-01   2.4948724e+00  -6.6121892e-01   2.6527962e+00  -6.9817234e-01  -9.9771871e-01  -1.9292241e+00   4.8064466e+00   8.9791766e-01   2.7687804e+00   1.9409947e+00   7.5291169e-01   2.7423517e+00   1.2341572e+00   4.7837890e+00   1.4358611e+00   1.4747510e+00   3.1201461e-01   4.6711982e-01   1.3113029e+00   2.3092578e+00   1.0518247e+00   2.3956813e+00  -6.3867390e-01  -2.2786371e+00  -9.5700979e-01   5.8853780e-01  -6.1672881e-01   6.8834543e-02  -3.3686775e+00   7.5370955e-01   3.7086607e+00  -2.8494512e-01   9.5070121e-02   1.3188676e-01   4.1154956e+00   1.3158064e+00  -1.8377160e+00  -1.3791177e+00  -1.9977352e+00  -4.4643314e+00  -1.8080359e+00  -1.3242522e-01  -9.0878804e-01  -1.4209358e+00  -7.5359428e-01   8.1650401e-01   1.1013251e+00  -7.3960990e-02  -1.8107397e-01   1.4458367e+00
   1.8558165e-01  -3.4158438e-01  -1.3321371e+00  -1.4117992e+00   4.2704186e-01   2.1481138e+00  -4.1146855e-01   1.4641149e-01   1.5715318e+00   7.7182128e-01  -2.6195088e+00  -2.5669356e+00  -5.7923790e-01  -6.5126442e-01   9.7995060e-01   1.1295795e+00  -3.9055690e+00  -3.8078091e+00  -2.1792595e+00   3.3476458e-01   1.2463026e+00   3.9378946e+00   6.3994194e-01   6.3158749e-01   6.4378981e-01   4.0282736e+00   3.3368653e-01   3.0776941e+00  -1.9089045e+00  -6.7418905e-01   4.6360818e+00  -5.8585208e-01  -2.6552879e+00  -3.1955461e+00  -1.2828290e+00  -5.3857114e+00   1.1832691e+00  -3.2427670e+00   9.2567062e-01   3.1434092e-02   2.8727985e+00  -3.7310903e-01   2.0516819e+00  -5.5555594e-01  -6.6995962e-01  -1.1830250e+00   3.7310131e+00   5.3442849e-02   2.6249911e+00   1.7858890e+00   7.7518094e-01   2.6101126e+00   2.0603009e+00   3.7482013e+00   1.5963861e+00   8.2431533e-01   2.5588032e-01   6.9140745e-02   1.1308040e+00   1.9164568e+00   6.4131852e-01   1.9474975e+00  -1.2041286e+00  -2.0551348e+00  -8.4173304e-01   4.6045019e-01  -3.0883508e-01   6.8274358e-01  -3.1449048e+00   2.7925675e-01   3.4772324e+00   3.9143904e-02  -2.8298885e-01   2.1669863e-01   3.7368216e+00   1.0287184e+00  -2.2235695e+00  -1.0356659e+00  -1.8232178e+00  -4.2021546e+00  -1.6582140e+00  -6.0037749e-01  -4.2862509e-01  -1.5139006e+00  -1.2495136e-01   1.1443468e+00   1.4070508e+00   5.1414056e-01  -5.5485788e-02   1.5833623e+00
   4.6727737e-02  -7.2537599e-01  -1.2433983e+00  -1.3975331e+00   2.0962920e-01   1.6984923e+00  -4.0443541e-01   5.6506543e-03   1.5214930e+00   4.7319867e-01  -2.7601408e+00  -2.8186668e+00  -5.6665686e-01  -7.4815247e-01   9.9462121e-01   1.2500303e+00  -4.3125188e+00  -4.0753644e+00  -2.2913911e+00  -4.7105480e-01   1.4427838e+00   3.6380306e+00   1.1364328e+00   1.1450105e+00   1.6844739e+00   4.1124632e+00   5.7337693e-01   3.0046900e+00  -2.0609606e+00  -4.4057567e-01   4.7111813e+00  -1.3184340e-01  -2.5181538e+00  -3.3074714e+00  -5.9779087e-01  -4.5123625e+00   1.2437247e+00  -2.3517374e+00   1.0750248e+00   4.9182214e-01   2.7660196e+00  -7.8762503e-01   2.4621377e+00   1.3375681e+00   4.7832032e-02  -8.7100977e-02   3.7816629e+00   8.9256801e-01   2.2724043e+00   2.0386803e+00   8.1096473e-01   2.7745225e+00   2.4697327e+00   2.5492703e+00   1.7741683e+00   9.4116065e-01  -3.9951474e-01  -6.9768656e-01   4.3344677e-01   1.1657459e+00  -1.5630718e-01   1.3773991e+00  -2.2285049e+00  -1.7849017e+00  -6.4707138e-01   4.6487167e-01  -2.3850666e-01   1.1420465e+00  -3.3163819e+00  -8.5558678e-01   3.2752374e+00   1.6084317e-01  -6.2065612e-01   2.7766912e-01   3.4303549e+00   6.1565690e-01  -2.3978671e+00  -2.0057115e-01  -2.3586487e+00  -3.8128031e+00  -1.6819831e+00  -1.4674606e+00  -3.8613422e-01  -2.0114115e+00   1.5712168e-01   1.1194514e+00   1.1479870e+00   8.3634635e-01  -8.0646645e-02   1.4717495e+00
  -1.4717025e-01  -7.7317749e-01  -9.4209656e-01  -1.2654642e+00   7.8610514e-02   9.4479091e-01   3.3857083e-01   3.7300085e-01   1.6619452e+00   2.4022747e-01  -2.4108470e+00  -2.6617192e+00  -8.5754835e-02  -6.7497212e-01   8.9104877e-01   1.1950770e+00  -4.5990393e+00  -3.8391660e+00  -2.3006442e+00  -1.0659916e+00   1.3990661e+00   2.5380079e+00   1.0874002e+00   1.8644819e+00   1.8242814e+00   3.5711622e+00  -4.5092203e-03   2.4636136e+00  -1.9500382e+00   9.4939961e-02   4.4653936e+00   4.7950949e-01  -2.6345761e+00  -3.4476336e+00  -2.3196042e-01  -3.0827764e+00   1.2279314e+00  -9.2385454e-01   1.3820672e+00   9.6137181e-01   2.7684341e+00  -1.3232792e+00   1.2078711e+00   1.7215444e+00  -8.3114789e-01   8.1830854e-02   2.5930759e+00   1.0659891e+00   1.7583585e+00   2.3480429e+00  -2.1784286e-01   3.6349191e+00   1.4680247e+00   2.4518986e+00   1.5427521e+00   1.6076801e+00  -1.3572279e+00  -1.6886921e+00   1.7345888e-01   1.0690685e+00  -8.0195664e-01   1.6908759e+00  -3.4122054e+00  -6.5509507e-01  -9.7318503e-01   1.2772456e+00  -2.8397607e-01   1.7757185e+00  -3.5593488e+00  -1.7195648e+00   3.1407996e+00   2.6344466e-01  -9.2331739e-01   8.1180173e-01   2.8514882e+00   2.0588238e-01  -2.5891351e+00   8.3395071e-01  -3.5932887e+00  -2.8272314e+00  -1.1871652e+00  -1.8795378e+00  -3.7663419e-01  -2.4328861e+00   2.4527877e-01   1.4450648e+00   1.0584832e+00   8.9078090e-01  -3.2933404e-01   1.6001191e+00
  -3.5028105e-01  -1.0207568e+00  -5.3598455e-01  -1.1286677e+00   2.1363386e-01   3.8644346e-01   8.9205698e-01   6.5564546e-01   1.7498169e+00   2.3549383e-01  -1.9817012e+00  -2.2875341e+00   2.7323995e-01  -4.9033013e-01   9.7734752e-01   1.5269069e+00  -4.8522175e+00  -3.8374349e+00  -2.0638276e+00  -1.3623707e+00   1.5600544e+00   1.8052261e+00   1.4226539e+00   2.0999109e+00   2.7331333e+00   3.2667528e+00   1.3471758e-01   2.3347462e+00  -1.8459718e+00   6.8548402e-01   4.4687065e+00   7.3994033e-01  -2.8177898e+00  -3.6401857e+00  -4.1155194e-02  -2.2896121e+00   1.4277536e+00   5.3289915e-01   1.6205284e+00   1.3603401e+00   3.0038472e+00  -1.2199136e+00  -2.4143324e-02   1.9491064e+00  -1.4368823e+00   1.1860387e-01   1.0489995e+00   1.2845746e+00   1.0713437e+00   2.1452457e+00  -7.9987993e-01   3.6835548e+00   1.5906259e-01   7.8073323e-01   1.2294327e+00   1.4856384e+00  -2.0814563e+00  -2.5264947e+00  -5.1438408e-01   2.7863812e-01  -1.4330471e+00   1.1342232e+00  -3.7473471e+00  -1.0353417e-01  -9.2038573e-01   1.4399116e+00  -7.0902187e-01   1.7815371e+00  -3.9561564e+00  -2.6555487e+00   3.5639419e+00   6.2250932e-01  -1.2392673e+00   1.1613425e+00   2.7129300e+00  -3.6326323e-01  -2.7883575e+00   1.9653964e+00  -4.3430739e+00  -2.4206657e+00  -6.5406392e-01  -2.1680738e+00  -3.2536305e-02  -2.5423233e+00   5.5862401e-01   1.7454038e+00   1.1579720e+00   1.1586757e+00  -4.7092933e-01   1.4778577e+00
  -4.8792055e-01  -1.3565783e+00  -3.8575548e-01  -1.3104048e+00   6.6522884e-01   3.2428381e-01   6.8859650e-01   3.2173723e-02   2.1460700e+00  -3.3052839e-01  -2.3634993e+00  -3.1327619e+00  -2.3603644e-01  -1.0477981e+00   1.2988185e+00   1.1000085e+00  -4.4922020e+00  -3.1156701e+00  -2.0765353e+00  -1.9796911e+00   2.6177516e+00   2.1129843e+00   2.2392116e+00   2.6249408e+00   4.7129691e+00   4.2428820e+00   1.7141018e+00   2.8536760e+00  -1.5882515e+00   9.6237954e-01   4.7814294e+00   1.4919813e+00  -2.4098567e+00  -3.8233960e+00   3.4037950e-01  -1.8983515e+00   1.6907993e+00   1.2153113e+00   1.6715884e+00   1.4530216e+00   3.9509250e+00  -2.4799381e-01   7.2670976e-01   3.5511389e+00  -1.6314667e-01   1.3287659e+00   1.1065436e+00   1.0274449e+00   4.8784404e-01   1.7794202e+00  -3.7212970e-01   3.2012910e+00   2.5270057e+00   5.1939321e-01   1.6049805e+00   9.7925675e-01  -2.3221068e+00  -2.3753870e+00  -1.6938164e+00  -1.9430893e-01  -2.5272651e+00   2.2305635e-01  -4.7486673e+00   2.4363915e-01  -6.9981482e-01   6.5782618e-01  -3.7555946e-01   2.3966577e+00  -3.5774637e+00  -3.6101815e+00   3.3270882e+00   5.4315262e-01  -8.6591788e-01   1.4217838e+00   2.4679160e+00  -8.8716474e-01  -3.1676751e+00   1.5669865e+00  -4.2621062e+00  -1.3192302e+00  -5.6508955e-01  -2.6313733e+00   3.1794612e-01  -2.6366882e+00   1.3091220e+00   1.6451198e+00   1.4086013e+00   1.8985725e+00  -2.8978469e-01   1.4132879e+00
  -5.3998336e-01  -1.4712706e+00  -1.7395488e-01  -9.5572553e-01   6.1113637e-01  -1.9290712e-01   9.9814537e-01   4.1756529e-03   1.6752509e+00  -1.6629387e-01  -2.2059365e+00  -3.0868747e+00   5.2760814e-02  -1.0702605e+00   1.2767358e+00   1.5447283e+00  -5.1902662e+00  -4.1128393e+00  -1.9262367e+00  -2.5945417e+00   2.7243626e+00   1.4637973e+00   2.0674081e+00   2.7426554e+00   5.5439270e+00   3.3704692e+00   1.7242436e+00   2.4608055e+00  -1.9273121e+00   6.7737371e-01   4.2760864e+00   1.7877254e+00  -2.1897401e+00  -3.6952426e+00   4.8006234e-01  -8.4541895e-01   1.2809281e+00   1.9739400e+00   1.7900849e+00   2.2063062e+00   3.1142105e+00  -1.2729830e+00   1.3719127e+00   5.4511004e+00   1.5400318e+00   3.9065298e+00   1.3584054e+00   1.7223389e+00   7.1043564e-01   2.7922592e+00  -2.4773876e-01   3.5519607e+00   2.1267314e+00  -7.2008988e-01   1.7575440e+00   2.4725991e+00  -3.2290731e+00  -3.7326253e+00  -2.0671121e+00  -1.0448399e+00  -3.0022577e+00  -3.7022965e-01  -5.1513159e+00   6.9874966e-02  -6.3822340e-01   7.2093596e-01  -2.3291230e-01   2.7302758e+00  -3.7881530e+00  -4.5893713e+00   2.7262539e+00   1.0233645e+00  -1.1904055e+00   1.8486874e+00   2.1419904e+00  -1.1623022e+00  -3.3002919e+00   1.7713816e+00  -5.7561316e+00  -2.4428854e+00  -1.4506984e+00  -3.6521722e+00   1.7281968e-01  -3.2995534e+00   1.2852870e+00   1.8082398e+00   1.0745997e+00   2.0586491e+00  -2.7981940e-01   1.5325871e+00
  -9.1501615e-01  -2.1586742e+00   1.1171349e-01  -1.0080277e+00   9.0809060e-01  -4.6097893e-01   8.3013525e-01  -3.0804464e-01   1.6957098e+00  -6.0523267e-01  -2.3950142e+00  -3.4785726e+00  -4.5725593e-01  -1.5337779e+00   1.3583999e+00   1.0712160e+00  -4.4484832e+00  -3.4551460e+00  -1.6570837e+00  -3.0163537e+00   3.1067865e+00   1.4748252e+00   2.8924165e+00   2.8676473e+00   6.3917805e+00   3.6915932e+00   2.7000733e+00   2.5447102e+00  -1.5733425e+00   8.3323404e-01   4.1824909e+00   2.3574864e+00  -1.7952765e+00  -3.4896713e+00   1.1969280e+00   3.8821050e-01   1.7484257e+00   3.0168574e+00   1.6064612e+00   2.0281780e+00   3.4349373e+00  -9.0685643e-01   7.3571093e-01   5.9320025e+00   1.5256535e+00   4.3822106e+00  -2.7267145e-01   1.5165279e+00  -4.9649234e-01   1.7735654e+00  -2.9693665e-01   2.5184184e+00   2.2840717e+00  -2.3587095e+00   1.5735118e+00   1.0371571e+00  -3.2950734e+00  -3.6773670e+00  -3.2649205e+00  -1.9989741e+00  -3.9941111e+00  -1.8667768e+00  -5.4554384e+00   1.1754746e-02   2.1617503e-02   2.1693641e-01  -6.1849296e-02   3.7658386e+00  -3.3106080e+00  -4.9895610e+00   2.7921744e+00   1.3580108e+00  -8.3630088e-01   1.7992640e+00   1.7073624e+00  -1.3242315e+00  -3.2486259e+00   2.1415712e+00  -4.6706843e+00  -1.0347952e+00  -2.6168614e-01  -3.2581763e+00   7.1691106e-01  -3.3227960e+00   2.2543674e+00   1.9107062e+00   1.4188643e+00   2.4988068e+00  -2.1128740e-01   9.2933229e-01
  -1.1889989e+00  -2.0448782e+00   4.7110747e-01  -6.6973606e-01   1.0933511e+00  -1.0101682e+00   1.4595313e+00  -6.1476659e-02   1.7077506e+00  -7.3369445e-01  -2.1500254e+00  -3.3175189e+00   8.2626976e-03  -1.5363482e+00   1.3713936e+00   7.7247013e-01  -4.9419237e+00  -3.5394645e+00  -1.3981605e+00  -3.4666000e+00   3.1899304e+00   5.9604493e-01   2.4884340e+00   2.7418377e+00   6.4251277e+00   2.5261654e+00   2.4957491e+00   1.8114763e+00  -1.6579260e+00   8.4073614e-01   3.3572411e+00   2.3632993e+00  -1.7167325e+00  -3.4973168e+00   1.2231843e+00   1.6224529e+00   1.3358573e+00   3.8266265e+00   1.6280109e+00   2.2938609e+00   2.2168685e+00  -1.4947606e+00  -1.1422393e-01   5.5716167e+00   1.5930203e+00   5.2075182e+00  -1.4783843e+00   1.0644006e+00  -4.7612426e-01   2.3454762e+00  -7.7189564e-01   3.0419183e+00   1.5306290e+00  -2.8192367e+00   1.1862554e+00   1.7664998e+00  -4.5803913e+00  -4.8025878e+00  -3.3918883e+00  -1.6141758e+00  -4.2095645e+00  -1.4189838e+00  -5.7224941e+00   5.5257844e-01  -1.0140987e-01   6.0793092e-01   2.5142235e-01   4.5089219e+00  -3.4119882e+00  -5.3278913e+00   2.2918595e+00   1.4832246e+00  -1.3359717e+00   1.9823529e+00   6.6697966e-01  -1.5477222e+00  -3.1768467e+00   2.2293083e+00  -6.2081455e+00  -1.8783963e+00  -6.1618204e-01  -3.7091077e+00   6.8764197e-01  -3.7166657e+00   2.4116150e+00   2.1186695e+00   1.3250556e+00   2.4285397e+00  -2.6272880e-01   1.1743949e+00
  -1.2902503e+00  -1.9936005e+00   6.4571072e-01  -6.1122317e-01   2.0004779e+00  -5.6671662e-01   1.5198291e+00  -1.8503747e-01   1.6378427e+00  -7.7084542e-01  -2.4997835e+00  -3.7797839e+00  -5.0138706e-01  -2.0978878e+00   1.1827640e+00  -4.2454208e-03  -4.2155309e+00  -2.9041348e+00  -1.2125495e+00  -3.1932625e+00   4.0540200e+00   1.0558277e+00   2.3309165e+00   2.4135664e+00   7.1309077e+00   2.9743605e+00   3.6239730e+00   2.3685157e+00  -1.2647455e+00   8.3416630e-01   3.2942405e+00   2.8751494e+00  -1.3779762e+00  -3.2761714e+00   1.0767838e+00   1.9071861e+00   1.6711123e+00   3.9363735e+00   1.4666822e+00   1.8576104e+00   3.2414264e+00  -6.8746285e-01  -3.4725894e-01   5.7714312e+00   1.5829576e+00   6.0492837e+00  -2.1912200e+00   4.0759930e-01  -5.8677771e-01   2.1172205e+00  -5.6861797e-01   2.5000745e+00   2.0188241e+00  -2.4686440e+00   1.4076749e+00   1.3035505e+00  -4.1262817e+00  -4.4728603e+00  -3.7174604e+00  -1.2950258e+00  -4.5702721e+00  -1.8037521e+00  -5.7712383e+00   5.4621881e-01  -6.2830075e-01  -6.4016870e-02   5.0416854e-01   5.1030761e+00  -3.0061736e+00  -5.3227333e+00   2.3047515e+00   1.7813323e+00  -1.0954639e+00   2.0890135e+00   2.3917375e-01  -1.5641382e+00  -3.1525996e+00   1.1843076e+00  -5.7065393e+00  -1.4474162e+00  -5.8036438e-01  -3.4424708e+00   6.1386414e-01  -4.0587034e+00   2.4072426e+00   1.9948461e+00   1.9516809e+00   2.2224652e+00  -1.7657572e-01   1.0900200e+00
  -1.3072154e+00  -1.6504357e+00   8.8921908e-01  -3.9243512e-01   2.2144952e+00  -9.4488675e-01   1.6276622e+00  -4.1775829e-01   1.7286512e+00  -9.7112161e-01  -1.7969216e+00  -3.0583890e+00  -8.5620413e-02  -1.6866728e+00   1.7991100e+00   4.0403686e-01  -4.1640568e+00  -2.7318770e+00  -5.7677346e-01  -3.1929788e+00   4.4922541e+00   5.5312928e-01   2.3026337e+00   2.2328535e+00   7.7968627e+00   2.1807186e+00   4.1972517e+00   1.8355521e+00  -9.1810800e-01   1.2979643e+00   2.7772845e+00   2.7584428e+00  -8.9966806e-01  -2.8964308e+00   1.1267304e+00   2.8011638e+00   1.3185349e+00   4.6233007e+00   1.4929628e+00   1.9798216e+00   2.1804694e+00   2.5645261e-01  -1.2929735e+00   4.4554531e+00   1.7522859e+00   5.9955751e+00  -3.6418353e+00  -7.7306234e-01  -1.0642365e+00   2.0031607e+00  -8.8369336e-01   2.1247477e+00   2.2919912e+00  -3.0909852e+00   9.6907684e-01   9.6898654e-01  -4.8493334e+00  -4.9801623e+00  -4.0986933e+00  -1.1519591e+00  -4.4405986e+00  -1.6322594e+00  -5.0769153e+00   1.0737581e+00  -3.2039394e-01  -3.2485499e-01   6.3599637e-01   5.0819313e+00  -2.5765360e+00  -5.2571869e+00   1.6697423e+00   1.6147133e+00  -1.1619027e+00   2.4343721e+00  -4.1302548e-01  -1.8717877e+00  -3.0132485e+00   9.1583471e-01  -5.8672398e+00  -1.6053549e+00  -4.9236644e-01  -3.3475885e+00   1.5309138e+00  -3.4160871e+00   2.8997844e+00   2.0285338e+00   1.9103411e+00   2.3060900e+00  -7.2862452e-02   1.1712996e+00
  -1.1133565e+00  -1.5955731e+00   1.1420941e+00  -1.2168462e-01   2.6130072e+00  -9.7886615e-01   1.7119239e+00  -3.0221783e-01   1.6602572e+00  -4.2823641e-01  -1.4062005e+00  -2.7828178e+00  -9.1242535e-02  -1.6066512e+00   2.0855650e+00   6.2227124e-01  -3.6163639e+00  -2.7593105e+00  -1.1351332e-01  -2.6378163e+00   4.4266904e+00   4.3552237e-01   2.5303027e+00   1.6276567e+00   8.2841681e+00   1.9108817e+00   4.5831493e+00   1.9060212e+00  -7.2570487e-01   1.3008808e+00   2.6898843e+00   2.4428908e+00  -7.6081215e-01  -2.6180089e+00   6.4205406e-01   2.4807526e+00   1.2615664e+00   4.4448324e+00   1.5635195e+00   1.8490523e+00   2.3094553e+00   7.7263528e-01  -8.6115225e-01   4.4055728e+00   2.3960051e+00   6.3066691e+00  -3.5249541e+00  -1.1365169e+00  -1.0545682e+00   1.7102279e+00  -2.3299359e-01   1.1740437e+00   2.0725370e+00  -3.8364988e+00   1.0852698e+00   1.0285909e+00  -4.5589767e+00  -4.8822791e+00  -4.4047007e+00  -1.4915595e+00  -4.1655377e+00  -2.0509332e+00  -3.9200054e+00   3.3689477e-01   7.5887332e-02  -9.2143602e-01   2.1973158e-01   4.1569380e+00  -2.5985407e+00  -5.4262994e+00   1.8838031e+00   1.5080861e+00  -1.0228577e+00   2.5646021e+00   7.5825677e-02  -1.8861664e+00  -2.9100933e+00   6.6830485e-02  -5.4166399e+00  -2.1253190e+00  -7.0825723e-01  -2.7865381e+00   1.7830236e+00  -3.1377551e+00   2.9779683e+00   1.9640981e+00   2.0147107e+00   2.4633251e+00   3.5675150e-02   1.0347444e+00
  -1.3025623e+00  -1.9384182e+00   1.4288502e+00   4.4908687e-02   2.7984299e+00  -1.2014421e+00   1.5762367e+00  -3.8167265e-01   1.6318122e+00  -4.4157334e-01  -1.2424031e+00  -2.4686837e+00  -3.4814741e-01  -1.5166046e+00   2.3711207e+00   5.4892756e-01  -2.5992415e+00  -2.1939332e+00   5.3259550e-01  -2.3260938e+00   3.8518459e+00   1.6691185e-01   2.9450997e+00   1.5863420e+00   7.5700287e+00   1.6807118e+00   4.6670456e+00   1.5862513e+00  -2.9472824e-01   1.2481956e+00   2.3515986e+00   2.7015900e+00  -2.3309612e-01  -1.9293604e+00   8.8804528e-01   3.4156662e+00   1.4224427e+00   4.7789698e+00   1.4258106e+00   1.7231240e+00   1.8125373e+00   1.2404376e+00  -1.9507765e+00   3.0781649e+00   1.9366950e+00   5.9046053e+00  -5.4882786e+00  -2.1597452e+00  -2.0010723e+00   6.7503897e-01  -4.7655913e-01  -1.5143190e-01   1.0790765e+00  -5.1009264e+00   5.9843112e-01  -1.1045423e-01  -4.5102115e+00  -4.6832203e+00  -5.1480213e+00  -2.1519755e+00  -4.4322713e+00  -2.9198601e+00  -3.2567373e+00  -1.4767766e-01   8.1215966e-01  -1.1808552e+00   2.0223253e-01   4.5605575e+00  -1.9219257e+00  -4.7141946e+00   1.8950926e+00   1.7233997e+00  -6.4570795e-01   2.2828108e+00  -3.0829915e-01  -1.6634258e+00  -2.7104187e+00  -1.3510445e-01  -4.1462180e+00  -1.2595573e+00   4.6356924e-01  -1.6023808e+00   2.4005724e+00  -2.5096898e+00   3.6014616e+00   2.0768903e+00   2.1970854e+00   2.7551212e+00   6.0989859e-02   5.1810489e-01
  -1.1719071e+00  -1.3062253e+00   1.5246160e+00   4.2246267e-01   2.9855826e+00  -1.0894966e+00   1.8620277e+00  -1.4638674e-01   1.4163882e+00  -3.6716069e-01  -1.2518697e+00  -2.5610011e+00  -1.7113507e-01  -1.7254929e+00   2.0960639e+00  -2.3899975e-01  -2.8885405e+00  -2.1352860e+00   6.1425404e-01  -2.2957091e+00   3.7952724e+00  -4.7700423e-02   2.3787875e+00   8.7772435e-01   7.3377685e+00   7.6790325e-01   4.4506829e+00   1.1280179e+00  -5.2033943e-01   1.0292267e+00   1.6307737e+00   2.1901414e+00   1.2587727e-02  -1.7303014e+00   6.2798941e-01   3.7434211e+00   8.7716467e-01   3.9462189e+00   1.3453241e+00   1.5449323e+00   5.4759955e-01   6.8110266e-01  -7.5335473e-01   3.3369993e+00   2.8961589e+00   6.9035187e+00  -4.2979404e+00  -2.1112120e+00  -1.0313703e+00   1.7298186e+00   1.9099671e-01   3.3851488e-01   1.9734031e+00  -3.9604390e+00   6.9626316e-01   1.0134434e+00  -5.3715531e+00  -5.1188531e+00  -4.7160487e+00  -7.2838406e-01  -3.8315936e+00  -1.5301886e+00  -3.0170683e+00  -1.5138726e-01   5.0961888e-01  -1.2212854e+00   7.1506985e-01   4.7335167e+00  -2.1316750e+00  -4.7959801e+00   1.1399741e+00   1.2219713e+00  -1.1304602e+00   2.0511703e+00  -1.0698729e+00  -1.5309013e+00  -2.1711324e+00  -1.3803639e+00  -5.3365355e+00  -3.0320824e+00  -1.2563396e+00  -2.2579128e+00   1.7735475e+00  -3.2437523e+00   3.0578958e+00   1.6170647e+00   1.8676431e+00   2.0181687e+00   1.8263374e-01   8.9178999e-01
  -1.0370412e+00  -1.1010644e+00   1.7904778e+00   5.2567730e-01   3.6822978e+00  -5.5313204e-01   1.9510621e+00  -3.4419977e-02   1.6807668e+00  -5.1477558e-02  -8.7165503e-01  -1.9914918e+00  -1.4633871e-01  -1.5132689e+00   2.6404303e+00  -9.1078047e-02  -1.9897363e+00  -1.3398523e+00   1.1769591e+00  -1.5772579e+00   4.0491431e+00   4.0435932e-01   2.5698299e+00   2.7062026e-01   7.6759762e+00   1.2575026e+00   5.4155616e+00   1.7137363e+00   1.3477442e-02   1.3224338e+00   1.5961508e+00   1.9604799e+00   1.8847187e-01  -1.2971555e+00   4.3873896e-01   3.2576070e+00   1.0637645e+00   3.8896363e+00   1.2832866e+00   1.1954009e+00   8.3854473e-01   2.4322745e+00  -2.2751127e+00   4.1412336e-01   1.6001915e+00   5.2744621e+00  -6.6060676e+00  -3.9953117e+00  -1.3721871e+00   5.9928462e-01   2.3520428e-01  -6.5614725e-01   1.2795891e+00  -4.6919220e+00   2.5157551e-01  -5.0546656e-01  -4.8744341e+00  -4.3609635e+00  -4.9782683e+00  -6.4791658e-01  -3.4680179e+00  -1.6732614e+00  -1.9190237e+00  -3.1745627e-01   1.0431137e+00  -1.5833943e+00   6.0077072e-01   4.4932759e+00  -1.6765233e+00  -4.0745825e+00   1.4458889e+00   1.4351996e+00  -6.7792056e-01   1.9968440e+00  -1.1054208e+00  -1.3824115e+00  -2.0450494e+00  -2.2393100e+00  -4.0705994e+00  -2.8418772e+00  -6.7753917e-01  -1.2915139e+00   2.3665829e+00  -2.2993058e+00   3.5013969e+00   1.5000423e+00   2.2689328e+00   1.9710744e+00   3.6335923e-01   5.4619385e-01
  -1.0282193e+00  -1.0537809e+00   1.6821662e+00   7.4958516e-01   3.7593906e+00  -2.3758461e-01   1.5652704e+00  -8.9623650e-02   1.1367392e+00   2.9258898e-01  -1.0452103e+00  -1.9633964e+00  -3.4245974e-01  -1.4308357e+00   2.4598923e+00  -4.1251614e-01  -1.4807234e+00  -1.5577356e+00   1.5289530e+00  -1.0515334e+00   3.3029179e+00   2.7812678e-01   2.1270361e+00  -9.9359706e-02   6.4742752e+00   7.2033235e-01   4.9628731e+00   1.4735835e+00   1.8981857e-02   6.2849464e-01   9.8469161e-01   1.9279708e+00   7.4240371e-01  -4.5023444e-01   5.2886548e-01   3.5046751e+00   1.0472991e+00   3.2080174e+00   1.2308148e+00   9.4816024e-01   1.1001803e-01   1.9380596e+00  -2.0424670e+00  -4.5955880e-02   1.7685954e+00   5.5818513e+00  -6.6953908e+00  -4.3981374e+00  -1.2247307e+00   5.6583787e-01   5.5337975e-01  -1.4938602e+00   8.4341266e-01  -4.5338145e+00   3.6044672e-01  -8.1850499e-01  -4.4728377e+00  -4.2144367e+00  -4.8002229e+00  -4.8956526e-01  -3.0511722e+00  -1.6815922e+00  -1.1761866e+00  -1.1603361e+00   1.0635761e+00  -1.8108615e+00   6.9509439e-01   4.3968329e+00  -9.6313843e-01  -2.9956203e+00   1.0237016e+00   1.5737239e+00  -8.2095003e-01   1.3571877e+00  -1.6284589e+00  -6.7485434e-01  -1.5176839e+00  -3.0888878e+00  -3.0318483e+00  -2.9878531e+00  -7.2540694e-01  -5.0497012e-01   2.0860819e+00  -2.2853719e+00   3.0718707e+00   1.2213844e+00   2.1167921e+00   1.5510507e+00   3.8726415e-01   3.5492448e-01
  -9.0328940e-01  -9.5089506e-01   1.6782921e+00   7.6834481e-01   4.0135330e+00   3.4503931e-01   1.3414365e+00  -1.6387301e-01   1.0280082e+00   5.4552737e-01  -1.2582243e+00  -2.1749710e+00  -4.2331652e-01  -1.6240768e+00   2.5085240e+00  -1.0055775e+00  -1.2272124e+00  -1.3366077e+00   1.6969001e+00  -6.5512726e-01   3.1219855e+00   7.2700414e-01   2.0153307e+00  -9.2857940e-01   6.2770283e+00   7.7632499e-01   5.1608846e+00   1.7321384e+00  -6.1886078e-02   1.6309044e-01   6.6505967e-01   1.2634178e+00   1.0017024e+00  -1.5914710e-01   4.3663003e-01   2.6130476e+00   9.4029538e-01   2.1834308e+00   1.0272679e+00   4.6861663e-01  -1.3800052e-01   2.2440909e+00  -1.4481872e+00  -9.6939543e-01   1.8612650e+00   5.0809589e+00  -6.5303208e+00  -5.0530234e+00  -6.3471517e-01   3.4232634e-01   1.4126737e+00  -2.1246776e+00   1.2749996e+00  -4.3736171e+00   4.1305520e-01  -1.4816134e+00  -4.0447502e+00  -3.6378972e+00  -4.4541451e+00   2.3722835e-01  -2.5156273e+00  -1.3509463e+00  -4.8575152e-01  -1.7834218e+00   1.2397016e+00  -2.2685764e+00   9.0996860e-01   4.1176030e+00  -7.2365060e-01  -2.4628668e+00   8.7832433e-01   1.3732379e+00  -9.4352174e-01   5.9814551e-01  -1.8301634e+00  -1.6269350e-01  -1.1178118e+00  -4.1504182e+00  -2.3371362e+00  -3.8437908e+00  -1.2401340e+00  -1.2424268e-01   1.8396917e+00  -2.1046665e+00   2.9527988e+00   7.2378277e-01   2.0925600e+00   1.2807626e+00   5.7921974e-01   2.5326029e-01
  -6.0419411e-01  -6.5762379e-01   1.6334280e+00   8.4551394e-01   3.8324056e+00   4.3412523e-01   1.1233049e+00  -1.8446228e-01   9.2081491e-01   6.2423162e-01  -8.5669367e-01  -1.6609812e+00  -2.0250510e-01  -1.3403001e+00   2.8539617e+00  -7.6255604e-01  -5.9022938e-01  -1.1140991e+00   1.9273432e+00  -3.8362398e-01   2.7776567e+00   8.6618465e-01   2.0252114e+00  -1.4747283e+00   5.9195439e+00   5.3952240e-01   5.1847011e+00   1.6756765e+00   1.0810538e-01   3.1727819e-01   3.5345164e-01   7.2398080e-01   1.4387134e+00   5.4996942e-01   7.1057106e-01   2.4905352e+00   6.0300208e-01   1.5564829e+00   9.6457687e-01   4.9495702e-01  -1.3034224e+00   2.2649729e+00  -1.1865384e+00  -2.0160301e+00   2.0146969e+00   4.4181247e+00  -6.5943255e+00  -5.5148281e+00  -3.4091132e-01   1.2381550e-01   1.8522679e+00  -2.6136627e+00   1.0960785e+00  -4.9771370e+00   1.7882430e-01  -1.8113406e+00  -3.8542492e+00  -3.1215215e+00  -4.1768391e+00   2.7178043e-01  -1.8752403e+00  -9.8093744e-01   3.3228437e-01  -2.2537076e+00   1.9872122e+00  -2.2025542e+00   1.0839237e+00   3.6813034e+00  -2.5224806e-01  -1.8127098e+00   3.7387728e-01   8.8173636e-01  -9.2330839e-01   1.5074114e-01  -2.0953828e+00   5.3731292e-04  -7.8833836e-01  -4.6935655e+00  -1.3235620e+00  -3.8704754e+00  -1.4954775e+00   1.0177839e-01   2.0713229e+00  -1.6503760e+00   2.8432086e+00   2.1275133e-01   1.6389148e+00   1.0478478e+00   7.1029137e-01  -4.9678278e-02
  -5.0894250e-01  -3.9850051e-01   1.6374145e+00   8.9097821e-01   3.8501134e+00   8.1308316e-01   1.2192219e+00   1.9315590e-02   6.7842437e-01   7.6846998e-01  -8.7741932e-01  -1.7072555e+00  -1.9097402e-01  -1.4253486e+00   2.4356245e+00  -1.4408553e+00  -1.8018943e-01  -5.7842625e-01   2.0080377e+00   7.2003585e-02   2.1286009e+00   7.1747548e-01   1.6839385e+00  -1.6341841e+00   4.8390326e+00   3.9361211e-01   4.5306323e+00   1.6559836e+00   1.4087373e-01   9.9184443e-02   3.2067821e-02   6.3971801e-01   1.6705402e+00   1.0073813e+00   7.1899188e-01   2.3541603e+00   6.9066648e-01   9.3380696e-01   9.6543263e-01   2.7882811e-01  -1.3464697e+00   1.9436312e+00  -1.2388674e+00  -2.8569373e+00   1.3133057e+00   3.7425387e+00  -6.5740394e+00  -5.6808774e+00  -4.3258990e-02   5.2466263e-02   1.9243915e+00  -2.6784217e+00   7.0635333e-01  -3.8953877e+00   1.1243772e-01  -1.8985721e+00  -3.7401761e+00  -2.6883084e+00  -3.7391954e+00   9.0291032e-01  -1.4699068e+00  -3.0532388e-01   4.4504523e-01  -2.3328284e+00   1.7869775e+00  -1.9735737e+00   1.1853405e+00   3.5712206e+00   3.5078796e-03  -1.0568657e+00   2.9252578e-01   7.5052566e-01  -9.2414641e-01  -3.6321404e-01  -2.4316052e+00   4.7689869e-01  -3.2310359e-01  -5.1320213e+00  -1.0549235e+00  -3.6176672e+00  -1.6955382e+00   4.7490184e-01   1.5301297e+00  -1.7482375e+00   2.2176579e+00  -1.4118266e-01   1.4561115e+00   4.9112988e-01   6.5717845e-01  -1.0220777e-01
  -1.9585160e-01   2.8106441e-02   1.3218844e+00   6.9920381e-01   4.4084713e+00   1.8439104e+00   9.6310006e-01  -2.5574323e-01   5.1056789e-01   9.6389986e-01  -1.4105839e+00  -2.2860830e+00  -4.4248280e-01  -1.8384434e+00   2.3422793e+00  -1.9550511e+00   2.5205618e-01  -6.4514721e-01   1.7304774e+00   3.9168399e-01   2.7585011e+00   1.8657817e+00   7.6910810e-01  -2.3523923e+00   4.9492904e+00   1.0556674e+00   5.3262818e+00   2.6964501e+00   6.9028091e-02  -5.6144452e-01  -1.6370142e-01   5.1917191e-01   1.9836688e+00   1.3461871e+00   6.1393919e-01   1.0361576e+00   5.5841574e-01  -3.8027939e-01   8.4762344e-01   7.7450615e-02  -1.1884296e+00   1.9028951e+00  -6.2510765e-01  -3.7191736e+00   1.7637197e+00   4.0557974e+00  -6.2047597e+00  -6.7680252e+00   1.1780961e+00   2.8447717e-01   2.6469467e+00  -2.6725779e+00   1.3055616e+00  -2.9462787e+00   5.1685433e-01  -1.8106310e+00  -2.7413430e+00  -1.7415869e+00  -2.8713338e+00   1.5276404e+00  -8.9748656e-01   2.0532419e-01   5.9331954e-01  -2.9005729e+00   1.3904804e+00  -2.1699822e+00   1.7960734e+00   3.6218949e+00   7.1477019e-01  -5.6367993e-03  -2.4639309e-01   8.6609467e-01  -8.9071142e-01  -9.2702440e-01  -2.7989508e+00   9.1948973e-01  -2.3208450e-01  -6.6105324e+00  -5.2960194e-01  -4.3060280e+00  -2.7792277e+00   2.3401797e-01   8.7787946e-01  -1.9662448e+00   1.5879966e+00  -6.3969627e-01   1.5323441e+00   1.2405543e-01   8.5006037e-01   4.8133314e-03
  -1.8498838e-02   9.5766484e-02   1.3238461e+00   8.1115524e-01   3.6381306e+00   1.8697259e+00   8.5737021e-01  -1.1369869e-01   2.2727739e-01   1.0360059e+00  -1.1356287e+00  -1.9614742e+00  -1.0244063e-01  -1.5215876e+00   2.1423419e+00  -1.9673703e+00   9.0005141e-02  -3.3581757e-01   1.8238484e+00   3.3251815e-01   1.5460929e+00   1.2321309e+00   1.1418559e+00  -2.0269056e+00   4.1276038e+00   7.4538590e-01   4.3694108e+00   2.3047265e+00  -1.8268312e-01  -5.8526965e-01  -4.7606918e-01   1.9605269e-01   2.2454492e+00   1.7816657e+00   1.0535911e+00   1.1151762e+00   4.5402390e-01  -6.6514331e-01   9.3532204e-01   2.8445517e-01  -1.8469292e+00   1.2686858e+00   2.6052635e-01  -3.3952072e+00   1.8510282e+00   3.4334056e+00  -5.3551267e+00  -5.7698716e+00   1.2964998e+00   3.9625036e-01   2.9762271e+00  -2.5324615e+00   1.4572511e+00  -2.8284479e+00   4.8237820e-01  -1.7694647e+00  -3.1678955e+00  -1.7003424e+00  -2.8454020e+00   1.3791634e+00  -7.1981441e-01   4.5914966e-01   4.0488064e-01  -2.8621814e+00   1.8250581e+00  -1.8746268e+00   1.7694955e+00   3.0679094e+00   6.9391603e-01  -1.3809286e-01  -5.2671046e-01   5.6737544e-01  -8.9286380e-01  -1.4318451e+00  -2.8447631e+00   1.1629875e+00   2.5344105e-01  -6.1729788e+00  -6.7955920e-01  -4.2035551e+00  -3.1028237e+00  -9.4440219e-02   4.4917853e-01  -1.8744249e+00   1.1924848e+00  -1.2368358e+00   6.8100709e-01  -3.1657449e-01   8.3323963e-01  -2.5024908e-01
   3.1577536e-01   3.7621176e-01   1.2440485e+00   3.1887543e-01   3.4260766e+00   1.7193341e+00   7.3343121e-01  -4.1134152e-01   3.9696762e-01   1.0266027e+00  -8.4817606e-02  -1.1051898e+00   4.3329673e-01  -9.3163661e-01   2.8153278e+00  -1.1440815e+00   1.2917102e+00   1.4485169e-01   2.0523479e+00   1.1528174e+00   1.6805709e+00   1.1999168e+00   9.9971719e-01  -2.2861935e+00   3.8567057e+00   6.2731331e-01   4.3412764e+00   2.4507727e+00   4.7284560e-01   1.8678882e-01  -1.2264815e-01  -2.2443511e-01   2.5063852e+00   2.3222447e+00   1.1557907e+00   2.1696224e-01   4.6664764e-01  -6.3812509e-01   1.1235351e+00   4.1233946e-01  -1.4301167e+00   2.0505853e+00  -1.0893442e+00  -5.5782075e+00   7.1927075e-01   1.2008432e+00  -6.3860655e+00  -6.9915985e+00   1.0374622e+00  -7.3968709e-01   2.5434694e+00  -3.4205721e+00   5.8822543e-01  -3.1718611e+00   1.1751894e-01  -2.6350804e+00  -2.0276150e+00  -5.7712095e-01  -2.1513172e+00   8.6523015e-01  -8.6743684e-02   5.7532832e-01   1.4639037e+00  -2.8005778e+00   2.1459106e+00  -1.5866289e+00   1.3221999e+00   1.5003575e+00   1.4800324e+00   9.0443411e-01  -3.6977643e-01  -1.7256513e-01  -7.0907851e-01  -1.6586436e+00  -2.5277074e+00   9.2889450e-01   1.0131185e-02  -5.8998739e+00   1.2396173e+00  -2.1099816e+00  -1.7972551e+00   1.1291504e+00   1.4720976e+00  -4.0054765e-01   1.0649718e+00  -1.2964507e+00   6.9240376e-01  -1.0000623e-02   7.2964640e-01  -4.4825743e-01
   4.0229094e-01   4.1061186e-01   1.2306160e+00   1.6761881e-01   2.8547011e+00   1.5092532e+00   7.6527175e-01  -2.8462546e-01   8.3767334e-02   1.0518975e+00   3.0850730e-01  -6.9981610e-01   6.2895901e-01  -6.4237861e-01   2.3524419e+00  -1.1676267e+00   1.7722720e+00   4.9240122e-01   2.1598150e+00   1.7001179e+00   6.7012040e-01   4.9052000e-01   8.0951114e-01  -1.9216574e+00   2.3440592e+00   2.2733863e-01   3.0530120e+00   2.1336059e+00   5.6544346e-01   3.7354428e-01  -1.3691734e-01  -2.0623314e-01   2.6806067e+00   2.7153969e+00   1.1953975e+00   3.2047045e-02   6.8507878e-01  -6.6962130e-01   1.2420771e+00   4.9396320e-01  -9.7787589e-01   1.4181195e+00  -1.4534802e+00  -5.6884591e+00  -1.9227272e-01  -6.2400330e-03  -6.1875094e+00  -6.2836509e+00   8.5283464e-01  -1.0912475e+00   2.0718466e+00  -3.6102941e+00  -6.8278903e-01  -2.8233456e+00   2.1373149e-02  -2.6079390e+00  -1.5489511e+00  -1.6641418e-01  -1.6827099e+00   4.4694703e-01   6.3775787e-02   6.3005212e-01   1.5691831e+00  -2.6640520e+00   1.7576656e+00  -1.2165966e+00   8.4230266e-01   4.7450141e-01   1.6922056e+00   1.4897559e+00  -3.6303376e-02  -4.3041084e-01  -7.2575286e-01  -2.1007620e+00  -2.2971820e+00   1.0039739e+00   2.0899484e-01  -4.9882586e+00   1.5717384e+00  -7.4500498e-01  -1.0828101e+00   1.6535004e+00   1.2988801e+00  -1.1227569e-01   2.7250553e-01  -1.4638948e+00   4.2730781e-01  -2.4967504e-01   4.2636593e-01  -6.2558011e-01
   4.0023657e-01   4.1158056e-01   1.2116809e+00  -1.0070654e-01   2.5834826e+00   1.7475990e+00   9.5672182e-01  -2.4550878e-01   5.5893992e-02   8.3194364e-01   3.3597255e-01  -8.0148820e-01   1.0100172e+00  -8.1243931e-01   2.1476429e+00  -1.4827346e+00   1.4516835e+00   6.7677376e-01   1.7910612e+00   1.2611398e+00   8.1702642e-01   6.7397483e-01   6.5162726e-01  -2.2055695e+00   2.4208346e+00   2.7400321e-01   3.0784123e+00   2.4324688e+00   2.7108245e-01   3.1833824e-01  -3.7259069e-01  -6.3113759e-01   2.5099921e+00   2.5699757e+00   1.7444741e+00  -4.1797943e-01   6.2044942e-01  -6.1554124e-01   1.0872732e+00   5.8827577e-01  -1.3047991e+00   7.1482399e-01  -2.0028808e+00  -6.6922364e+00  -8.6614150e-01  -9.1328429e-01  -6.9102501e+00  -6.2893463e+00   1.2960241e+00  -1.2047913e+00   2.1013275e+00  -2.9641715e+00  -1.0576359e+00  -3.2452375e+00  -2.0542345e-01  -2.9692462e+00  -1.6923388e+00   1.0087102e-01  -1.1528370e+00   4.0316316e-01   1.6026535e-01   8.4239381e-01   1.0883835e+00  -2.3372502e+00   1.9700337e+00  -6.1872166e-01   1.2482180e+00   6.9314278e-01   1.6581625e+00   1.4650334e+00  -1.5615931e-01  -3.3172031e-01  -8.6505174e-01  -2.5927372e+00  -2.6780383e+00   9.9617283e-01   3.8859874e-01  -4.1403453e+00   1.2439807e+00  -9.0187809e-01  -1.2507257e+00   9.2968165e-01   8.6527328e-01  -2.6883167e-01   1.9897658e-01  -1.7272808e+00   8.5709765e-02  -5.4211213e-01   4.4861494e-01  -7.6380935e-01
   5.9175463e-01   4.1748453e-01   1.2166300e+00  -3.0874916e-01   2.3184555e+00   1.9932188e+00   1.0161223e+00  -1.7197074e-01  -4.1610501e-04   1.0358249e+00   4.5410258e-01  -8.3223844e-01   1.0342662e+00  -8.2729387e-01   1.8587696e+00  -1.4064360e+00   1.5397936e+00   8.2424795e-01   1.6022728e+00   1.5090592e+00   6.8916108e-01   6.5379624e-01   7.0463599e-01  -1.9742729e+00   2.3994992e+00   7.3615359e-01   2.9765775e+00   2.9816723e+00   9.0982203e-02   3.0597131e-01  -7.7120598e-02  -6.9588078e-01   2.2880495e+00   2.3470115e+00   1.6101123e+00  -1.5694538e+00   9.1145749e-01  -7.4289858e-01   1.2600317e+00   6.8680557e-01   1.1127807e-02   5.6175539e-01  -1.7172054e+00  -6.4618565e+00  -1.1084869e+00  -1.6826424e+00  -6.3807094e+00  -5.7614176e+00   1.4641259e+00  -1.5371561e+00   2.3033035e+00  -2.9159927e+00  -1.0455616e+00  -3.1534003e+00   1.3686837e-01  -2.9018115e+00  -1.0892359e+00   6.8261894e-01  -9.4497675e-01  -2.7788299e-01   1.2358725e-01   5.1164637e-01   8.8547138e-01  -2.2692258e+00   1.7134185e+00  -5.6737687e-01   8.7408065e-01  -3.3992315e-01   1.5623084e+00   1.2603481e+00   3.8302686e-01  -2.4142263e-01  -5.8199952e-01  -2.7063223e+00  -1.9500099e+00   8.6271072e-01   2.8197132e-01  -3.6626817e+00   9.8018785e-01  -5.1228477e-01  -1.1752980e+00   7.2147326e-01   4.7281065e-01  -1.7337314e-01  -1.8512327e-01  -1.8328192e+00   8.4648714e-02  -5.8592611e-01   3.8215874e-01  -8.5914480e-01
   6.2521924e-01   5.3653328e-01   8.8035116e-01  -7.9433738e-01   1.9255130e+00   2.0127432e+00   6.5984421e-01  -7.2318654e-01  -2.5284146e-01   5.0388543e-01   6.6336575e-01  -7.5627794e-01   1.2846405e+00  -8.2048873e-01   1.7923018e+00  -1.2565808e+00   1.7692485e+00   7.5690941e-01   1.2779895e+00   1.2986198e+00   1.4463620e+00   9.4937220e-01   2.4692815e-01  -2.1051495e+00   2.5894322e+00   6.4692660e-01   3.2424462e+00   3.1330472e+00   1.9855141e-01   5.2487750e-01  -1.7332079e-01  -7.6703309e-01   2.5700440e+00   2.6034405e+00   2.3059178e+00  -1.7447380e+00   8.5294089e-01  -4.8257529e-01   1.0517642e+00   6.6531859e-01  -7.6174967e-02   1.5930231e-01  -2.4768897e+00  -7.0437895e+00  -1.4907146e+00  -2.3830354e+00  -6.8382969e+00  -5.9721608e+00   1.5990359e+00  -1.7725274e+00   2.0596922e+00  -2.7526819e+00  -7.9613448e-01  -3.1569967e+00   1.8693402e-01  -3.5595877e+00  -3.2152775e-01   1.2702296e+00  -9.9528293e-02  -5.2280287e-01   3.5448905e-01   4.5241432e-01   8.1630499e-01  -1.8494507e+00   1.6330851e+00  -2.5199313e-01   1.2374338e+00  -5.6432960e-01   2.2949845e+00   1.7120893e+00  -1.1903070e-01  -4.2772002e-01  -6.5363366e-01  -2.9005271e+00  -2.3483177e+00   7.1929413e-01   3.2116399e-01  -2.7562109e+00   2.0267806e+00   8.0122783e-01  -6.1633092e-01   5.4433262e-01   6.6798806e-01   1.1405406e-01  -4.4741658e-01  -2.0427596e+00  -1.9917038e-01  -7.6490154e-01   3.3032562e-01  -9.5716914e-01
   5.7298338e-01   6.5606991e-01   9.2373180e-01  -1.0065113e+00   1.5587612e+00   1.8547014e+00   9.8232407e-01  -6.1864823e-01  -4.5616097e-01   4.7318594e-01   8.6421148e-01  -6.5238198e-01   1.5363511e+00  -7.8500293e-01   1.1572293e+00  -1.4156119e+00   1.3724096e+00   6.2638956e-01   1.1072985e+00   1.5530256e+00   1.3142443e+00   3.8306409e-01  -3.0420301e-01  -1.8297193e+00   1.8598461e+00   1.7909299e-01   2.3877584e+00   2.9861339e+00  -6.0020219e-02   5.0574508e-01  -1.0633175e-01  -7.7435819e-01   2.2513347e+00   2.1768269e+00   1.9940151e+00  -2.3565935e+00   1.0551182e+00  -2.4005890e-01   1.1439490e+00   7.0331574e-01   9.7813175e-01  -4.3931577e-01  -3.0991690e+00  -7.0632230e+00  -2.2651656e+00  -3.1284665e+00  -6.7064459e+00  -5.4101663e+00   1.7250615e+00  -1.7010052e+00   1.5627718e+00  -2.2531452e+00  -1.3465288e+00  -2.4118550e+00   3.5694963e-01  -3.0521478e+00  -1.2276630e-01   1.2038251e+00   5.4045279e-01  -6.7244961e-01   3.5325850e-01   6.3623937e-01   5.2834742e-01  -1.2305548e+00   5.6303186e-01   6.4604756e-02   8.6290563e-01  -1.4502824e+00   1.9885916e+00   1.6071914e+00   3.8972873e-01  -3.1614719e-01  -8.7158631e-01  -2.9772057e+00  -2.0587455e+00   4.9019519e-01   2.8181469e-01  -1.6206992e+00   9.0007536e-01   9.9374687e-01  -3.5290510e-01   3.4590364e-01   2.5605281e-01  -8.4275357e-03  -1.1100541e+00  -1.8105354e+00  -6.7636509e-02  -9.9290278e-01   5.7177369e-02  -6.5620225e-01
   6.2876564e-01   8.5687035e-01   7.8752476e-01  -1.3800753e+00   1.4091078e+00   1.7083073e+00   1.1722278e+00  -8.7898985e-01  -3.6122830e-01   9.2173716e-03   9.9793238e-01  -7.5792767e-01   1.6362296e+00  -9.5147398e-01   9.1627476e-01  -1.3679463e+00   1.6085329e+00   8.3570182e-01   6.1292428e-01   1.2593306e+00   1.9928912e+00   5.3887227e-01  -6.5212404e-01  -1.4788196e+00   2.0204231e+00   3.1571661e-01   2.5404514e+00   3.2071317e+00   5.1454584e-02   7.5448467e-01   7.5589490e-02  -2.6561979e-01   2.1992961e+00   1.9959202e+00   2.2143594e+00  -2.3467522e+00   1.0651441e+00   1.8860197e-01   1.0547576e+00   8.5932231e-01   1.4163631e+00  -8.1952750e-01  -4.0851119e+00  -7.7105310e+00  -2.5638516e+00  -3.3869076e+00  -7.2057225e+00  -5.8466694e+00   1.8272379e+00  -1.7605873e+00   1.0697019e+00  -1.4541378e+00  -1.1780936e+00  -1.5703299e+00   4.7068868e-01  -2.6564520e+00   1.6645947e-01   1.5749533e+00   1.0560353e+00  -1.0698164e+00   2.5960658e-01   6.5920439e-01  -6.2790998e-02  -5.4270744e-01   2.7257377e-01   6.3576521e-01   1.1847322e+00  -1.3971379e+00   2.1862506e+00   1.5466919e+00   2.1612253e-01  -2.4146865e-01  -6.0281327e-01  -2.6247222e+00  -2.0689992e+00   5.1615342e-02   4.8158575e-02  -6.8553014e-01   6.7414341e-01   2.0058256e+00  -9.8950395e-02  -2.0632957e-01   7.9934366e-02  -7.3285958e-02  -1.3189733e+00  -1.6083065e+00  -2.3333888e-01  -9.0652226e-01  -7.2581829e-02  -4.5682355e-01
   5.6674111e-01   5.4370836e-01   1.0313956e+00  -1.3386979e+00   8.5978734e-01   1.4865324e+00   1.3990054e+00  -5.8107444e-01  -1.7740842e-01   1.9641232e-01   9.4856134e-01  -8.5999395e-01   1.5840525e+00  -9.6778460e-01   6.1383558e-01  -1.2773973e+00   9.2882229e-01   6.7745857e-01   3.9085899e-01   9.9074079e-01   1.5367204e+00   5.4221815e-02  -8.4576462e-02  -9.1815176e-01   2.0515295e+00   5.0363378e-01   2.2375104e+00   3.2948162e+00  -5.8429128e-01   4.8586417e-01   2.9984994e-01  -3.6844852e-01   1.4818148e+00   1.0501741e+00   1.9436604e+00  -3.1870294e+00   1.3119901e+00   4.7351071e-01   1.2648242e+00   1.0270597e+00   2.4531717e+00  -1.2533978e+00  -3.6626375e+00  -7.0724185e+00  -2.4244254e+00  -3.9153244e+00  -6.7421647e+00  -4.9792706e+00   1.6450857e+00  -1.9964248e+00   1.3754858e+00  -1.1296075e+00  -6.1868531e-01  -2.1172379e+00   8.9372969e-01  -2.3198425e+00  -1.4904794e-01   1.4263004e+00   5.5122563e-01  -2.1048729e+00  -2.4467548e-01  -1.3820605e-02  -6.1124181e-01  -3.6828080e-01   2.4671607e-01   6.6234057e-01   7.0750646e-01  -2.1730582e+00   1.3748051e+00   3.6109450e-01   1.0232698e+00   1.3566720e-01  -3.8708339e-01  -2.5063348e+00  -1.1671476e+00  -3.0307889e-01  -1.2662221e-01   3.8101850e-01  -9.7133522e-01   1.2247234e+00  -6.6955770e-02  -8.7777966e-01  -4.3014092e-01  -2.6225456e-01  -9.9880056e-01  -1.2520603e+00  -1.6504633e-01  -6.4114034e-01  -9.8462364e-02  -4.1620136e-01
   4.5277331e-01   4.0160022e-01   5.8197448e-01  -1.6529993e+00   3.7574650e-01   1.4096925e+00   7.2411657e-01  -1.2819169e+00  -4.3394912e-01  -4.0666145e-01   4.6788289e-01  -1.4532201e+00   1.3118660e+00  -1.3711244e+00   4.2016342e-01  -1.4388424e+00   7.6078328e-01   4.5519261e-02  -2.2244765e-01   1.8563979e-01   2.4110586e+00   6.1917038e-01  -3.3905532e-01  -1.0063593e+00   2.5071449e+00   4.8062178e-01   2.7499126e+00   3.3116045e+00  -8.8962157e-01  -3.0175901e-03  -1.8154941e-03  -2.9228071e-01   1.6311958e+00   8.8995585e-01   2.6815735e+00  -3.1104044e+00   1.1173216e+00   4.5542806e-01   8.9182576e-01   7.2257173e-01   1.9726076e+00  -2.1870790e+00  -3.3788513e+00  -6.6082722e+00  -1.5755306e+00  -3.3905335e+00  -6.3582185e+00  -5.0709558e+00   1.9042968e+00  -1.8659135e+00   1.7888329e+00  -7.7595791e-01   1.1608213e+00  -1.9565414e+00   1.4878108e+00  -2.7014020e+00   4.7922165e-01   1.7115750e+00   1.0653792e+00  -2.3155452e+00  -2.4059659e-01  -4.1972561e-01  -9.6060600e-01  -3.3162273e-01   3.8032508e-01   6.4934044e-01   1.4509593e+00  -1.6906566e+00   1.9099781e+00   1.8219574e-01   1.9326337e-01   2.0526956e-01  -4.4362189e-01  -2.5319742e+00  -1.5550359e+00  -2.9774883e-01  -4.3452622e-02   9.9031830e-01  -2.9000915e-01   1.3706563e+00   2.2837578e-03  -1.5203682e+00  -6.2033145e-01  -5.8634263e-01  -7.5178455e-01  -1.2451070e+00  -4.6152982e-01  -6.4427385e-01   1.1617196e-02  -3.8392668e-01
   4.5308168e-01   3.5279831e-01   7.6046408e-01  -1.7019146e+00  -3.2915752e-01   7.3420255e-01   8.5829295e-01  -1.4087771e+00  -1.8525302e-01  -6.7848926e-01   8.8898165e-01  -9.8553681e-01   1.5717206e+00  -1.0084330e+00   5.3180137e-01  -5.8421648e-01   3.9712884e-01  -4.7196632e-02  -4.0575037e-01  -1.1194010e-01   2.2101364e+00   2.2974384e-01   4.6113450e-01  -4.0364974e-01   2.6975003e+00   1.0306444e-01   2.4398536e+00   2.7980905e+00  -1.0535719e+00   4.8615994e-01   6.3681520e-01  -2.0169797e-01   1.4692919e+00   4.2494279e-01   2.6562211e+00  -2.9908923e+00   9.4422656e-01   8.9122302e-01   7.9303086e-01   1.2224461e+00   1.8199382e+00  -2.1710251e+00  -3.1218674e+00  -5.9771427e+00  -5.6881662e-01  -3.1832611e+00  -5.6633841e+00  -4.5157341e+00   1.8353814e+00  -1.7873828e+00   1.9711957e+00  -3.9814830e-01   2.0170085e+00  -2.2672717e+00   1.5465241e+00  -1.8896478e+00  -2.7852174e-01   1.2906542e+00   7.3882483e-01  -3.3635237e+00  -5.7942492e-01  -8.1537161e-01  -1.2817226e+00  -7.0765390e-02   7.9726726e-01   9.1020340e-01   1.2953138e+00  -2.5300912e+00   1.0788792e+00  -1.1528626e+00   5.0279174e-01  -5.9405019e-02  -4.1648955e-01  -2.2932174e+00  -1.0216655e+00  -1.2735296e+00  -5.4196783e-01   2.2560939e+00  -1.3267616e+00   1.1363009e+00  -1.3082118e-01  -2.3717653e+00  -5.4140612e-01  -2.7386716e-01  -6.2775584e-01  -9.8874486e-01  -1.0405219e+00  -9.6521522e-02  -4.6710935e-02  -1.3495578e-01
   1.8134690e-01   9.9182837e-02   8.5493738e-01  -1.6327779e+00  -5.3581951e-01   3.2389843e-01   1.0434118e+00  -1.1057523e+00  -1.5040455e-01  -7.9222555e-01   7.7099361e-01  -9.7227537e-01   1.2876827e+00  -1.1247464e+00   1.0915515e-02  -7.3254527e-01   6.5938522e-01   6.8857640e-03  -6.3138569e-01  -1.7422008e-01   2.0264969e+00  -5.4710530e-02   5.0554342e-01  -6.2296681e-02   1.9775644e+00   4.8975292e-02   1.9656813e+00   2.5944638e+00  -1.0795562e+00   3.7413369e-01   6.5794649e-01   3.0483339e-01   9.4341207e-01   1.2622831e-02   2.5845536e+00  -2.6633268e+00   1.2868037e+00   1.5268666e+00   6.6019798e-01   9.4259485e-01   2.3723764e+00  -2.6742155e+00  -4.7383686e+00  -6.8676062e+00  -1.8773669e+00  -4.1202085e+00  -6.8803155e+00  -4.7093307e+00   1.2005937e+00  -2.3717593e+00   1.4408768e+00  -2.0982708e-01   1.3113964e+00  -2.1906132e+00   1.6495666e+00  -2.1818211e+00   1.5302700e-02   1.4412876e+00   6.5331854e-01  -3.9242055e+00  -8.4204650e-01  -1.2898315e+00  -1.4309591e+00   1.1681078e-01   7.0418656e-01   1.3363866e+00   1.0642791e+00  -2.3936950e+00   8.6118100e-01  -1.2420211e+00   1.0469765e+00   4.5372693e-01  -1.5794791e-01  -1.8508140e+00  -8.1351525e-01  -1.3377621e+00  -5.0493223e-01   3.5009094e+00  -1.2453518e+00   1.8838587e+00   9.5796723e-01  -1.9868257e+00  -7.7732933e-01  -5.0582541e-01  -4.0711935e-01  -3.0904140e-01  -7.8331121e-01  -1.4168403e-02  -2.1676530e-01  -1.6452288e-01
   1.1100738e-02   2.1745764e-01   7.6389815e-01  -1.6072445e+00  -1.8787944e-01   7.0972479e-01   1.1159142e+00  -1.0895874e+00  -9.0023025e-02  -7.3928666e-01  -7.3625531e-03  -1.6507772e+00   8.7994440e-01  -1.6236880e+00  -4.7736545e-01  -1.2440613e+00   4.0827269e-02  -5.9412496e-01  -1.1972409e+00  -3.7140432e-01   2.8116609e+00   6.1226071e-01  -7.5146609e-03  -3.9300645e-01   2.3274235e+00   2.0985976e-01   2.4262998e+00   2.9748119e+00  -1.5589104e+00  -3.7492819e-01   7.1462912e-01   4.2739366e-01   3.6188106e-01  -8.7894176e-01   2.1172306e+00  -3.4125450e+00   1.3355858e+00   1.1168067e+00   3.9789733e-01   4.7807582e-01   2.9019025e+00  -2.8869532e+00  -4.9132826e+00  -7.2983705e+00  -1.6793140e+00  -3.5646182e+00  -6.7768941e+00  -5.3961065e+00   1.8977849e+00  -1.9629447e+00   1.9343015e+00   5.3375523e-01   2.5643706e+00  -1.0275412e+00   2.2790717e+00  -1.7743932e+00   1.7711551e-01   1.3449246e+00   1.0185630e+00  -3.3880684e+00  -7.9647058e-01  -1.0842457e+00  -1.7389679e+00   1.0089302e-01  -2.8971039e-02   1.2283104e+00   1.4174723e+00  -2.0484578e+00   3.0452489e-01  -1.7186562e+00   1.1932276e+00   1.0552437e+00  -4.0356458e-01  -1.6915890e+00  -8.8362161e-01  -1.4103979e+00  -6.2613493e-01   3.3728229e+00  -2.2576231e+00   1.6313421e-01   1.5581800e-01  -2.7029353e+00  -1.6451544e+00  -1.2889519e+00  -4.3821122e-01   1.4520579e-01  -4.0223156e-01  -1.3665194e-01  -1.1594803e-01   4.1804510e-01
  -1.0448514e-01   3.0670367e-01   5.8116590e-01  -1.3901883e+00  -1.0351072e+00   2.4194671e-02   5.6455797e-01  -1.3099510e+00  -2.4514137e-01  -1.2523328e+00   2.5298623e-01  -8.6395624e-01   9.3514015e-01  -1.0221072e+00  -4.7804706e-01  -6.1284936e-01   3.1358246e-02  -6.7862435e-01  -1.1200312e+00  -6.3673853e-01   2.3991796e+00   9.0433610e-02   4.1655212e-01   1.2259024e-01   1.7803720e+00  -4.5809403e-01   1.8328965e+00   1.8916726e+00  -1.3840767e+00   5.7985058e-02   5.6659299e-01   6.6224759e-01   5.8966451e-01  -6.3166005e-01   2.5510981e+00  -2.1962292e+00   1.1595927e+00   1.6703286e+00   1.0029533e-01   2.1546096e-01   1.7730925e+00  -2.7294825e+00  -5.5480986e+00  -7.4589641e+00  -1.9147066e+00  -4.2649202e+00  -6.8955113e+00  -5.1267357e+00   1.1965807e+00  -1.9663597e+00   1.7049689e+00   6.8288613e-01   3.5498489e+00  -7.3119712e-01   2.3582260e+00  -2.3437148e+00   9.8840657e-02   1.1195117e+00   8.9330443e-01  -3.4508168e+00  -7.0396487e-01  -1.1319423e+00  -1.4850025e+00   6.0123513e-01   2.3934725e-01   1.2582134e+00   1.4388556e+00  -2.2659909e+00   3.5338636e-01  -2.1023167e+00   6.3076310e-01   7.9985139e-01  -5.3041681e-01  -1.2747113e+00  -1.2165225e+00  -1.6215091e+00  -3.1543248e-01   4.6359121e+00  -1.3804251e+00   9.5956421e-01   8.8214068e-01  -2.6877935e+00  -1.2223717e+00  -9.5905911e-01  -2.7076887e-01   1.8770155e-01  -1.0208348e+00  -3.3660100e-01  -1.7619535e-01   4.1959601e-01
  -4.1280615e-01  -4.1793460e-02   8.9135195e-01  -1.1243923e+00  -9.0566655e-01  -1.4842177e-01   7.3753026e-01  -8.9292658e-01   1.1925422e-01  -7.1434601e-01  -7.6596027e-02  -8.4844271e-01   6.0615672e-01  -8.8007861e-01  -5.2944785e-01  -5.6690000e-01  -4.1558999e-01  -1.2526090e+00  -9.6941497e-01  -2.1132737e-01   1.7558501e+00  -2.2364515e-01   5.4487806e-01   1.9578067e-01   9.5059436e-01  -6.7884525e-01   1.3549337e+00   1.6702724e+00  -1.7755211e+00  -7.3055990e-01   8.0293735e-01   6.3421016e-01  -3.0461211e-01  -1.6561449e+00   1.5373070e+00  -3.1469516e+00   1.4958681e+00   1.6072064e+00   1.7397333e-01  -8.9271629e-02   2.5700821e+00  -2.3448471e+00  -6.5777447e+00  -8.8668448e+00  -2.6691056e+00  -5.1781035e+00  -7.8749759e+00  -6.0529367e+00   7.7994095e-01  -2.5500469e+00   1.7356192e+00   2.7376490e-01   3.3498387e+00  -8.7286175e-01   2.5598825e+00  -2.4660804e+00   7.2095710e-02   7.6027889e-01   3.9281980e-01  -3.7809118e+00  -9.2016109e-01  -1.5633774e+00  -1.0720181e+00   1.5444800e-01  -1.5966452e-01   1.0001347e+00   7.3146680e-01  -2.8520365e+00  -4.9382677e-01  -2.3477848e+00   1.7141159e+00   1.5057000e+00  -6.8728424e-01  -1.2641193e+00  -6.8247964e-01  -1.6042038e+00  -5.4868706e-01   4.9540862e+00  -2.3887194e+00  -6.2609255e-01   1.3891429e+00  -2.0413688e+00  -1.3840028e+00  -8.3323400e-01   3.1252608e-01   1.2154009e+00  -1.7904172e-01   2.0355057e-01  -1.8944633e-01   8.1576759e-01
  -7.0345283e-01  -1.5220586e-02   7.0703620e-01  -7.9890260e-01  -1.3884304e+00  -5.5297252e-01   4.9319297e-01  -6.7080193e-01  -1.2058082e-02  -1.0273057e+00  -3.6969360e-01  -7.0631924e-01   5.7522951e-01  -7.6076254e-01  -9.4787934e-01  -8.8613241e-01  -5.5397587e-01  -1.3489115e+00  -1.2275403e+00  -5.8199923e-01   1.1263260e+00  -5.1340064e-01   6.1423188e-01   5.4512901e-02  -1.0563414e-01  -1.5313055e+00   3.5412849e-01   5.9682135e-01  -1.7974950e+00  -8.1211332e-01   3.7212792e-01   5.8556158e-01  -3.6885864e-01  -1.5856966e+00   1.8656201e+00  -1.9963509e+00   1.2312229e+00   1.5585234e+00  -3.5600226e-01  -7.0891106e-01   8.9846608e-01  -3.1206545e+00  -7.0875538e+00  -9.2537237e+00  -3.2301918e+00  -5.5488410e+00  -7.7480389e+00  -5.8960879e+00   8.2021196e-01  -2.1910753e+00   1.8210165e+00   9.1322110e-01   3.6712139e+00   1.2706311e-01   2.5451171e+00  -2.6889808e+00  -2.1755441e-01   4.4971349e-01   7.7334961e-01  -2.7978662e+00  -5.6403483e-01  -8.7437383e-01  -1.0131012e+00   2.3278936e-01   7.0198529e-02   1.4594857e+00   1.0794926e+00  -2.2995268e+00  -8.4777476e-01  -2.5539199e+00   1.2088507e+00   1.2304688e+00  -1.2754928e+00  -1.2823763e+00  -1.5143532e+00  -1.4195134e+00  -4.3068695e-02   5.7234898e+00  -1.6960963e+00  -7.5520223e-01   1.4083708e+00  -2.0421232e+00  -1.8290467e+00  -1.2896466e+00   1.5726407e-01   1.2194564e+00  -8.5704165e-01  -2.5790354e-01  -2.4514827e-01   9.5709145e-01
  -8.2364678e-01   5.3566664e-02   4.0298503e-01  -5.9673085e-01  -1.0863105e+00  -3.7419514e-01  -1.0042519e-01  -7.6668868e-01   3.8902489e-03  -1.1421348e+00  -9.8040851e-01  -7.0632251e-01   2.4443425e-02  -7.5952846e-01  -9.2881431e-01  -9.4134693e-01  -2.1490711e-02  -1.5943800e+00  -1.3031084e+00  -4.7945149e-01   1.3663629e+00   2.2306797e-01   2.3875754e-01  -3.4593609e-01  -5.4976845e-01  -1.2972961e+00   7.4267852e-01   6.1000472e-01  -1.5271099e+00  -1.1870563e+00   1.8351009e-01   8.7420740e-01  -3.5302499e-01  -1.4368278e+00   1.7507495e+00  -1.9220046e+00   1.1809483e+00   1.1494934e+00  -8.1505689e-01  -1.3767332e+00   2.0212593e-01  -2.7157626e+00  -8.0355073e+00  -1.0579920e+01  -3.8422631e+00  -5.9550185e+00  -8.6023434e+00  -7.0934075e+00   7.8538873e-01  -2.3569733e+00   1.9330563e+00   7.4364540e-01   4.0394097e+00   5.7792515e-01   2.7374677e+00  -3.4997480e+00   7.3852304e-01   9.4074096e-01   9.8869711e-01  -2.2107362e+00  -2.8196637e-01  -8.2744969e-01  -4.8287283e-01  -2.1393872e-01  -7.7507467e-02   1.1830626e+00   1.3839257e+00  -1.7282629e+00  -4.3600182e-01  -1.7687594e+00   7.3536205e-01   1.4854908e+00  -1.4048779e+00  -1.1714731e+00  -2.1813169e+00  -1.0849094e+00   1.5962986e-01   5.4205161e+00  -1.6068078e-01  -8.4152332e-01   1.6879763e+00  -1.5454849e+00  -1.7823043e+00  -1.3875590e+00   2.9686076e-01   1.3878073e+00  -5.8741244e-01  -3.8840655e-01  -1.2544268e-01   1.0177951e+00
  -8.1486459e-01   1.0063071e-01   5.1602892e-01  -1.8092532e-01  -1.0575784e+00  -3.4231800e-01  -2.0812797e-01  -5.4802273e-01   4.1596901e-01  -7.9234705e-01  -1.1764071e+00  -6.5048469e-01  -2.4835398e-01  -5.2212020e-01  -6.3501078e-01  -6.6187205e-01  -4.3128607e-01  -1.7679360e+00  -1.1931668e+00  -4.8657289e-01   8.3786037e-01   1.4023661e-01   8.3365770e-01  -1.2147563e-01  -4.1117171e-01  -1.1938530e+00   7.7616502e-01   3.6087648e-01  -1.7078492e+00  -1.6060998e+00   3.9411012e-01   8.7017798e-01  -7.6181239e-01  -2.0110788e+00   1.1549454e+00  -2.2327436e+00   1.1297603e+00   7.3445502e-01  -8.0452800e-01  -1.4880786e+00  -6.7754212e-02  -1.9434275e+00  -7.5009876e+00  -1.1055256e+01  -3.3447614e+00  -6.0110847e+00  -8.0663750e+00  -7.6623256e+00   5.7643382e-01  -2.3864765e+00   2.5459456e+00   7.6939728e-01   5.7526946e+00   1.3664402e+00   2.9420812e+00  -3.2453243e+00   1.5629667e-01   6.2496044e-01   2.3347829e-01  -2.0150742e+00  -2.8993587e-01  -6.7105206e-01  -3.5768033e-01  -4.7515922e-01   2.3305872e-01   8.7526410e-01   1.1781778e+00  -1.9105883e+00  -1.1491348e+00  -2.3741061e+00   7.6881210e-01   1.5641001e+00  -1.2875201e+00  -8.2010046e-01  -1.9045078e+00  -1.0948912e+00   1.8425945e-01   4.9751937e+00  -8.7766558e-01  -2.3294811e+00   1.0307696e+00  -1.6770457e+00  -1.8625145e+00  -1.3121507e+00   8.7973152e-01   1.8125286e+00  -4.8322585e-01  -3.3127134e-02   1.1400972e-01   1.4010596e+00
  -8.3972423e-01  -3.5091499e-03   4.8444205e-01   1.2314977e-01  -1.2560060e+00  -7.0133802e-01  -5.9388636e-01  -4.4585091e-01   6.0347982e-01  -6.2997053e-01  -1.0236590e+00  -1.2048692e-01  -3.8242542e-01   3.8741793e-02  -1.7730637e-01  -6.2528462e-02   6.4142071e-02  -1.8157451e+00  -8.8806346e-01  -2.6780812e-01  -7.6856305e-02  -1.8618093e-01   1.3067897e+00   9.7627508e-02  -1.2062482e+00  -1.5173207e+00   3.0961051e-01  -3.3233923e-01  -1.3621282e+00  -1.6515544e+00   5.3219737e-01   1.0472345e+00  -7.6987120e-01  -1.7868938e+00   1.0188138e+00  -1.7232695e+00   1.0954443e+00   6.5210379e-01  -8.3648294e-01  -1.5054437e+00  -9.8512060e-01  -1.5089780e+00  -7.8129278e+00  -1.1687584e+01  -3.5031667e+00  -6.4379677e+00  -8.2455023e+00  -8.1580655e+00  -1.0697774e-01  -2.7530388e+00   2.5764062e+00   2.3123998e-01   6.0436691e+00   1.5161185e+00   2.8129572e+00  -3.4695119e+00   1.6076144e-01   5.6878601e-01  -3.1207290e-01  -2.2256837e+00  -2.3955602e-01  -7.9725981e-01   1.7541205e-01  -1.0192007e+00   7.5428631e-01   8.6979603e-01   8.7761268e-01  -2.1027979e+00  -1.1673834e+00  -2.1478542e+00   5.4471381e-01   1.3380661e+00  -1.2683994e+00  -6.8284491e-01  -2.0977098e+00  -9.9455159e-01   2.8330792e-01   4.9905642e+00   2.1051677e-01  -1.9767852e+00   1.5446519e+00  -8.8668351e-01  -1.3839563e+00  -8.7821330e-01   1.2754755e+00   2.1337929e+00  -5.4308114e-01   2.9676612e-01   1.7627403e-01   1.4072107e+00
  -7.8018155e-01  -2.4737620e-01   2.3770865e-01   4.9141152e-01  -1.1785019e+00  -3.1273713e-01  -1.3436085e+00  -2.0151170e-01   6.5056484e-01  -1.9392285e-01  -1.5697089e+00  -1.3961666e-01  -9.1090011e-01   1.3792160e-01   4.5593648e-02   1.6570271e-02   4.9342603e-01  -2.0464479e+00  -8.2713544e-01  -1.8200027e-01  -6.4195192e-01   4.1974425e-01   1.6703311e+00  -5.0008118e-01  -1.4549358e+00  -1.0265163e+00   5.8878932e-01  -1.8445310e-01  -1.2549334e+00  -2.1699889e+00   3.8460872e-01   6.6764047e-01  -8.6294234e-01  -1.6406014e+00   9.3957902e-01  -2.1845685e+00   1.0643576e+00  -2.2346306e-01  -1.2153050e+00  -2.1811827e+00  -1.7128544e+00  -1.2445472e+00  -7.0360085e+00  -1.1722278e+01  -3.5729002e+00  -6.9157237e+00  -7.6845983e+00  -8.2073996e+00  -1.0202762e-01  -3.1072215e+00   3.5023856e+00  -3.2997394e-01   6.4516162e+00   1.1060021e+00   3.0115013e+00  -4.4138263e+00   1.1747676e+00   1.1194185e+00  -4.8621256e-01  -1.9418496e+00   1.0120164e-01  -1.0769129e+00   8.7801955e-01  -2.1072591e+00   1.3382919e+00   3.5955126e-01   7.7855106e-01  -2.0437940e+00  -1.1208148e+00  -1.9041955e+00   3.0434014e-01   1.2894261e+00  -1.2825235e+00  -8.9744973e-01  -2.1214918e+00  -4.2100138e-01   6.9362584e-01   4.3441762e+00   1.9784436e+00  -2.6028262e+00   1.4142812e+00  -3.9065519e-01  -1.4586332e+00  -9.1128604e-01   1.5666649e+00   1.8972460e+00  -5.1976051e-01   2.0502848e-01   4.4726590e-01   1.0346683e+00
  -8.7481459e-01  -1.3249972e-01   7.2114874e-02   6.4456137e-01  -9.4757068e-01  -5.9885896e-02  -1.6981884e+00  -2.2503963e-01   6.6029196e-01  -3.7277530e-01  -1.6316993e+00   3.6146881e-02  -8.6244210e-01   2.3335527e-01   3.9162205e-01   1.0271425e-02   4.4961686e-01  -2.0737458e+00  -7.4564140e-01  -4.5237538e-01  -3.3944690e-01   8.9797818e-01   1.6106120e+00  -1.2368558e+00  -1.0322780e+00  -1.1680751e+00   1.1585879e+00  -3.7964881e-01  -9.9333659e-01  -2.1815274e+00   1.5258828e-01   2.8797603e-01  -8.0389288e-01  -1.4238911e+00   1.2768402e+00  -1.7176704e+00   8.0964755e-01  -4.2342567e-01  -1.6357618e+00  -2.3380725e+00  -3.3768439e+00  -9.1565222e-01  -7.3462532e+00  -1.2591833e+01  -3.8894241e+00  -7.0350484e+00  -8.1583758e+00  -8.6692944e+00  -1.3464035e-01  -3.0632194e+00   3.7381515e+00  -3.2354379e-01   7.0454346e+00   1.0006426e+00   2.5136263e+00  -5.1668780e+00   8.9815732e-01   1.0850133e+00  -4.5538526e-01  -1.0804520e+00   4.4905619e-01  -5.5068957e-01   1.1878395e+00  -2.3400998e+00   1.8253655e+00   4.0724987e-01   1.2399652e+00  -1.1549357e+00  -1.0080947e+00  -1.4236810e+00  -5.2327690e-01   1.0202347e+00  -1.5984696e+00  -1.0075791e+00  -3.2627815e+00  -1.8685976e-01   1.1680236e+00   4.0780375e+00   2.9928305e+00  -2.9715786e+00   9.9101292e-01  -4.3311950e-01  -1.0704023e+00  -9.8965379e-01   1.8799548e+00   1.7661126e+00  -5.5374403e-01  -3.6376537e-02   7.3165343e-01   1.0162847e+00
  -7.0110553e-01   3.4082372e-01  -3.6952292e-01   9.0696681e-01  -6.4609894e-01   1.8733698e-01  -2.0615054e+00  -1.3055226e-01   6.3216775e-01  -1.4841300e-01  -1.8180686e+00   8.7726973e-02  -1.0067857e+00   5.4348762e-01   4.2180688e-01  -3.6158622e-02   8.7493547e-01  -2.1849605e+00  -6.5327665e-01  -1.4444325e-01  -7.8136504e-01   8.1293558e-01   7.6280623e-01  -1.2172012e+00  -2.0239776e+00  -1.4147424e+00   7.0339632e-01  -7.2357406e-01  -5.2826414e-01  -2.4762252e+00  -2.1126125e-01   6.1396166e-01  -4.7270770e-01  -9.0152372e-01   8.8213766e-01  -1.3975733e+00   5.4649282e-01  -1.1749301e+00  -1.6652477e+00  -2.5606780e+00  -4.3325134e+00  -1.0010036e+00  -6.9293300e+00  -1.2581102e+01  -3.8583500e+00  -6.6108528e+00  -7.1097105e+00  -9.0416663e+00   1.2836544e-01  -2.4250809e+00   3.5452423e+00   7.3848232e-02   7.2475650e+00   3.2426331e+00   2.5969219e+00  -4.4240837e+00   1.4315107e+00   1.1270305e+00   4.0566834e-02   9.3387037e-02   1.0263960e+00   4.9293357e-01   1.4244973e+00  -2.4673282e+00   1.1480046e+00   4.6334484e-01   1.3341056e+00  -9.7779049e-01  -4.4522194e-01  -3.3998472e-01  -1.5170606e+00   6.2221984e-01  -1.8038701e+00  -8.5406124e-01  -3.9800154e+00   2.8586780e-01   1.5354022e+00   3.0434860e+00   3.6440952e+00  -2.7961026e+00   3.4485518e-01  -1.2770296e-01  -1.2559300e+00  -1.1833722e+00   1.1348333e+00   1.6027792e+00  -7.0239277e-01  -3.6842909e-01   7.1986403e-01   1.3470505e+00
  -9.2749746e-01   1.0909990e-02  -2.1157471e-01   1.2774546e+00  -2.1215166e-01   8.5539990e-01  -1.8844951e+00   4.8995837e-01   7.7892478e-01   3.7810526e-01  -2.4655432e+00  -3.0465309e-01  -1.0355992e+00   4.2387250e-01   3.7050620e-01  -6.4639717e-01  -9.9389641e-02  -2.2835221e+00  -5.4346212e-01  -4.6724918e-01  -1.5609793e+00   8.3497431e-01   7.6067081e-01  -1.5744997e+00  -2.2563390e+00  -1.1883876e+00   6.7166173e-01  -5.7264532e-01  -9.3848314e-01  -3.3561467e+00  -5.3014183e-01   1.8251928e-01  -9.7607625e-01  -1.3370245e+00   5.8357555e-01  -1.8162542e+00   5.2681695e-01  -1.6282405e+00  -1.7925531e+00  -2.4189316e+00  -5.0894999e+00  -1.2793471e+00  -6.2328426e+00  -1.2330541e+01  -4.0218664e+00  -6.1580050e+00  -7.0687473e+00  -8.5096032e+00   4.7894092e-01  -1.9984903e+00   3.9681690e+00   4.8842163e-01   6.8025768e+00   2.8478233e+00   2.2007066e+00  -4.2763940e+00   5.5536714e-01   5.2975879e-01  -4.3361290e-01   7.1738194e-01   7.2367242e-01   6.6646702e-01   8.3226076e-01  -2.9756566e+00   1.0327750e+00   4.5367275e-01   1.4387949e+00   1.0358245e-02  -1.1055200e+00  -3.9143085e-01  -1.5131728e+00   1.0951395e+00  -2.1693710e+00  -1.4362879e+00  -4.7242361e+00   8.0651926e-01   1.8954231e+00   2.5844844e+00   2.3173919e+00  -4.9234567e+00  -8.0548115e-01  -7.0916128e-01  -1.9645183e+00  -1.8863822e+00   1.2822596e+00   1.5044763e+00  -4.7335055e-01  -5.4776626e-01   9.4777266e-01   1.3680663e+00
  -7.7355216e-01   9.6094317e-03  -4.8389120e-01   1.3907336e+00  -2.9255720e-01   9.8182344e-01  -2.3769382e+00   5.2737747e-01   8.4547307e-01   6.3029903e-01  -2.1365189e+00   1.4839085e-01  -8.3784863e-01   1.0508649e+00   9.6374178e-01  -4.9876086e-02   2.5978404e-01  -2.1974884e+00  -2.1839255e-01  -4.0253377e-01  -2.1699202e+00   5.6684200e-01   8.5221165e-01  -1.5428744e+00  -2.5520771e+00  -1.2847044e+00   6.0564658e-01  -8.6355380e-01  -4.4308744e-01  -3.1929940e+00  -6.2933633e-01  -1.9887204e-02  -6.1817726e-01  -7.2758394e-01   7.7897611e-01  -1.4730788e+00   3.3491264e-01  -1.8169590e+00  -1.7487422e+00  -2.1905171e+00  -6.1727850e+00  -1.1193848e+00  -5.4002136e+00  -1.1632011e+01  -3.7567056e+00  -6.0894438e+00  -6.2327127e+00  -8.0285155e+00   2.1370769e-01  -1.9862671e+00   3.9589513e+00   2.0849023e-01   6.6907426e+00   2.8031915e+00   1.8408659e+00  -4.3961830e+00   7.6831425e-01   5.4258537e-01  -5.8287183e-01   7.7167707e-01   9.4786078e-01   7.7981571e-01   1.1080226e+00  -3.2715513e+00   1.3908620e+00   4.7199010e-01   1.2619309e+00  -1.6011413e-01  -5.8281302e-01   1.5047029e-01  -2.1934642e+00   4.8230561e-01  -2.1964256e+00  -1.5906441e+00  -5.1654860e+00   9.9923257e-01   2.1380104e+00   2.1460846e+00   3.4869270e+00  -4.1666951e+00  -8.5960195e-01  -3.8675488e-01  -1.4887561e+00  -1.4286258e+00   1.1414008e+00   1.1062427e+00  -8.2703531e-01  -5.3888190e-01   1.0373025e+00   1.1042103e+00
  -6.5249154e-01  -2.1925446e-01  -6.2697960e-01   1.4268887e+00   8.1681691e-02   1.5121346e+00  -2.5770792e+00   6.1182961e-01   1.0223067e+00   1.0032330e+00  -2.4579782e+00  -2.8929341e-01  -9.6079300e-01   9.8545132e-01   1.3012456e+00  -1.7501870e-01   1.7099199e-01  -2.2096055e+00  -1.2315087e-01  -6.0856027e-01  -2.4607872e+00   7.7819258e-01   7.0277763e-01  -1.5880512e+00  -2.5026451e+00  -7.5259735e-01   1.0255688e+00  -4.8808499e-01  -3.7329044e-01  -3.7515948e+00  -6.8018479e-01  -9.3261008e-02  -5.6120778e-01  -6.8907576e-01   6.0181661e-01  -1.9106683e+00   2.0633771e-01  -2.3951958e+00  -1.7138486e+00  -1.7969339e+00  -6.4842677e+00  -1.2890420e+00  -3.7432734e+00  -1.0143984e+01  -2.8181023e+00  -4.9486590e+00  -5.0219959e+00  -7.3812065e+00   4.8473540e-01  -1.6434097e+00   4.2836267e+00   2.1885103e-01   6.7953613e+00   2.7334712e+00   1.6905118e+00  -3.7878612e+00   8.3712691e-01   5.0467319e-01  -8.6509747e-01   7.8906201e-01   6.9209644e-01   6.4600321e-01   6.1147298e-01  -3.8514476e+00   1.2718734e+00   2.7214589e-01   1.3629230e+00   3.2767794e-01  -3.4213375e-01   4.7302774e-01  -2.6715112e+00   3.9066168e-01  -2.0286481e+00  -1.9201199e+00  -5.4845984e+00   1.3269805e+00   2.2163729e+00   1.1421852e+00   3.1519196e+00  -4.7106133e+00  -1.7261893e+00  -7.2128691e-01  -1.6351380e+00  -1.6608157e+00   1.1001701e+00   7.9721920e-01  -6.7206460e-01  -3.4066443e-01   1.2353673e+00   9.9357332e-01
  -5.1851534e-01  -2.2325358e-01  -6.4854674e-01   1.4687822e+00   2.9362949e-01   1.9094197e+00  -2.4042299e+00   9.8569332e-01   1.0011027e+00   1.3070268e+00  -2.1176499e+00  -1.6571384e-01  -5.7547079e-01   1.1133612e+00   1.4638677e+00  -5.8759773e-02  -1.4580428e-01  -2.0503404e+00  -2.2995567e-02  -8.0142815e-01  -2.4661223e+00   7.1587814e-01   6.6942517e-01  -1.9582164e+00  -1.9154907e+00  -6.6090122e-01   1.3483919e+00  -2.7983690e-01  -2.0903415e-01  -3.4892369e+00  -6.4700661e-01  -6.0532806e-01  -6.3140261e-01  -5.8318562e-01   6.8794938e-01  -1.8829557e+00   7.5698845e-02  -2.4422252e+00  -1.6863385e+00  -1.2710212e+00  -7.0258999e+00  -1.5841833e+00  -2.4202229e+00  -8.4360986e+00  -2.4117777e+00  -4.1443363e+00  -3.8155651e+00  -5.7841908e+00   7.5412005e-01  -1.1797876e+00   4.4209672e+00   5.5727609e-01   6.1402439e+00   2.0947173e+00   1.1210087e+00  -3.2470898e+00   3.4112682e-01   1.8167988e-01  -9.1411252e-01   9.1945353e-01   7.4487167e-01   8.9173506e-01   3.4623497e-01  -3.9437464e+00   1.3863845e+00   4.7592108e-01   1.2913676e+00   5.0861011e-01  -5.4783440e-01   3.4674415e-01  -2.8701799e+00  -8.8153555e-03  -2.0828588e+00  -2.0793721e+00  -5.7996369e+00   1.2845447e+00   2.4736777e+00   8.3444382e-01   2.6985590e+00  -4.9642421e+00  -2.7075820e+00  -1.3795769e+00  -1.6313517e+00  -1.9538156e+00   7.3081663e-01   3.0118810e-01  -8.4661564e-01  -6.0890870e-01   1.3572563e+00   7.5387022e-01
  -5.6356547e-01  -1.7164799e-01  -6.1949341e-01   1.0600804e+00   4.3563970e-01   1.4842518e+00  -2.1734704e+00   1.1121089e+00   1.3556657e+00   7.5828138e-01  -7.1383804e-01   9.3283239e-01   2.6859965e-01   1.7901517e+00   2.0648941e+00   2.7573796e-01   7.6768356e-01  -6.4086987e-01   5.1588521e-01  -5.8986870e-01  -2.1845824e+00   5.0132229e-02   6.6621036e-01  -2.1222463e+00  -1.9156460e+00  -1.0142095e+00   1.4597870e+00  -7.3295736e-01   1.0788863e+00  -1.7491224e+00  -4.8194825e-01  -9.1385448e-01  -4.0219959e-01   4.6931768e-02   1.2460982e+00  -7.5818537e-01   2.3381125e-01  -1.0970729e+00  -1.6464548e+00  -9.4773618e-01  -7.6156011e+00  -8.0874277e-01  -4.3157111e+00  -9.2573766e+00  -4.6355288e+00  -6.1799827e+00  -5.4518011e+00  -5.2347974e+00  -5.4771983e-01  -2.1251367e+00   2.7613883e+00   1.9753936e-01   3.8777111e+00   1.0698093e+00  -4.7668984e-01  -4.5498049e+00   1.8624383e-01   4.5253321e-01  -8.5080480e-01   1.0739212e+00   8.8497191e-01   1.3186815e+00   7.7628976e-01  -2.8595046e+00   1.5615148e+00   1.0466583e+00   8.7025026e-01   4.4376964e-01   1.4300804e-01   1.3502985e+00  -2.8960647e+00  -1.1011816e+00  -2.0409219e+00  -2.0926760e+00  -6.6309348e+00   8.7641732e-01   2.8352843e+00   1.9491505e+00   4.2659680e+00  -1.6513330e+00  -1.0591740e+00  -4.3591934e-01  -1.0419079e-02  -9.5752593e-01   7.0120749e-01  -7.6493647e-03  -7.7522434e-01  -6.8259740e-01   1.1483135e+00   2.1201768e-01
  -2.0398994e-01  -9.0820477e-02  -6.5871261e-01   8.1887106e-01   8.3428320e-01   1.6984690e+00  -1.9640343e+00   1.3463062e+00   1.6038422e+00   1.1465234e+00   3.0764582e-01   1.6988529e+00   7.4003137e-01   2.4091607e+00   2.5781132e+00   1.1513877e+00   1.5632657e+00   1.0787574e-01   9.3414916e-01   3.4951287e-02  -2.0168654e+00  -1.9074860e-01   5.9950507e-01  -1.9561247e+00  -1.5621449e+00  -4.8168986e-01   1.8648712e+00  -2.4204879e-01   2.0424690e+00  -6.6309057e-01   1.0984200e-01  -8.9600704e-01  -2.6349841e-01   5.0801615e-01   9.6830367e-01  -1.0152297e+00   4.4616762e-01  -5.7118932e-01  -1.3558629e+00  -4.0690454e-01  -6.5719975e+00   1.2968478e-01  -4.2180643e+00  -8.2481034e+00  -5.2367463e+00  -6.6315900e+00  -5.0949728e+00  -4.1749316e+00  -9.9937395e-01  -2.5381562e+00   1.9317163e+00  -1.4619973e-01   1.8970825e+00   4.7735431e-01  -1.1659389e+00  -4.4478424e+00   9.2534210e-01   8.4114363e-01  -8.2885219e-01   4.7423630e-01   9.6346490e-01   1.0757597e+00   1.0949978e+00  -2.5274504e+00   1.2891050e+00   1.0880650e+00   6.1809533e-02  -5.6625736e-01   5.7845734e-01   1.7753007e+00  -2.4625648e+00  -1.6061731e+00  -1.4774295e+00  -1.7827223e+00  -6.0638997e+00   5.2826527e-01   2.6569831e+00   1.8466001e+00   5.0061655e+00   4.1381997e-01  -4.9383310e-01   8.2072990e-02   8.2753813e-01  -9.7519923e-02   1.1203681e-01  -3.9208662e-01  -6.3233128e-01  -5.6641786e-01   1.0049042e+00  -2.2609253e-01
  -2.6342232e-01  -3.5479580e-01  -5.7947326e-01   5.2126923e-01   9.2004721e-01   1.5884989e+00  -1.6784869e+00   1.3912760e+00   1.5584810e+00   1.0253329e+00   1.0368203e+00   1.9714829e+00   1.1490986e+00   2.6353781e+00   2.6595920e+00   1.2517395e+00   1.5410345e+00   6.6113584e-01   1.3216923e+00   5.3006695e-03  -1.9815377e+00  -8.9630118e-01   4.6665388e-01  -1.5024181e+00  -1.5399389e+00  -5.6076866e-01   1.8416072e+00  -3.6593964e-01   2.5122758e+00  -5.6865566e-02   2.6320305e-01  -7.4680673e-01  -1.3114626e-01   7.1415908e-01   1.1832862e+00  -2.6784610e-01   7.1598927e-01   4.0276773e-01  -1.0663720e+00   3.5150604e-01  -6.1372049e+00   5.1665951e-02  -4.0811161e+00  -6.5047675e+00  -5.5469160e+00  -6.2473367e+00  -5.0546157e+00  -2.4232339e+00  -1.8183989e+00  -2.6375607e+00   8.0377309e-01  -3.0091598e-01   3.4539959e-01  -4.2147537e-01  -2.0505485e+00  -4.3195141e+00   4.1529787e-01   4.1179806e-01  -1.1785036e+00  -1.0566594e-01   5.0128269e-01   7.3082418e-01   6.4130492e-01  -1.9014900e+00   8.9475887e-01   1.2671160e+00  -3.1341101e-01  -4.2694552e-01   9.3622468e-01   2.0756723e+00  -2.2787461e+00  -1.7938444e+00  -1.1612894e+00  -1.8126633e+00  -6.2693622e+00   3.5173461e-01   2.7958764e+00   2.3961597e+00   4.5156774e+00   2.0460590e+00   1.0630710e-01   1.6577946e-01   1.5169567e+00   1.3526808e-01  -1.0729997e-01  -5.3490943e-01  -4.1129174e-01  -5.2773581e-01   8.3734129e-01  -5.7683735e-01
  -2.8801826e-02  -3.6444820e-01  -5.9778438e-01   9.4193314e-02   1.1118404e+00   1.6661797e+00  -1.4437924e+00   1.5136042e+00   1.8424720e+00   1.1002972e+00   2.0304612e+00   2.5177943e+00   1.7824799e+00   3.0211361e+00   3.1559991e+00   1.7936999e+00   1.8471206e+00   1.2584343e+00   1.5198959e+00   2.4834573e-01  -1.2404835e+00  -9.7015430e-01   4.1466966e-01  -1.7677607e+00  -7.6023049e-01  -3.2877135e-01   2.4883711e+00   8.9238086e-03   3.1682083e+00   1.1143235e+00   7.4860471e-01  -1.3284559e+00  -1.3045758e-01   8.0601392e-01   1.2133213e+00  -6.0449936e-01   7.8614845e-01   9.2315348e-01  -8.6524148e-01   7.5870963e-01  -5.3603962e+00   6.4169100e-01  -3.5145960e+00  -4.9665562e+00  -5.7823688e+00  -6.6306420e+00  -4.3772815e+00  -9.0705347e-01  -1.9658226e+00  -2.8918489e+00   2.4601725e-01  -5.3572257e-01  -1.0863808e+00  -1.7586638e+00  -2.7781930e+00  -4.4654664e+00   7.7150955e-01   5.8432797e-01  -9.1150910e-01  -3.8355994e-01   6.6579320e-01   7.3802914e-01   8.7902037e-01  -1.3638070e+00   7.3462487e-01   1.2943818e+00  -8.4024007e-01  -1.3014319e+00   1.1600388e+00   2.0022475e+00  -1.8010738e+00  -2.5565457e+00  -9.6520529e-01  -1.8754440e+00  -5.9050988e+00  -1.9531613e-01   2.6103136e+00   2.4129540e+00   4.8501007e+00   3.4606746e+00   4.9999853e-01   2.5588745e-01   2.3849541e+00   8.2685076e-01  -4.7442527e-01  -1.0660252e+00  -2.9228692e-01  -5.2555996e-01   7.5033031e-01  -1.0223488e+00
   1.4054638e-02  -1.8028765e-01  -9.2727192e-01  -8.2266261e-03   1.0677246e+00   1.6483430e+00  -1.0611952e+00   1.7251376e+00   1.3757282e+00   1.0426172e+00   2.3655167e+00   2.6139237e+00   2.4557154e+00   3.1289063e+00   2.6453701e+00   1.7249335e+00   1.3240210e+00   9.6102346e-01   1.3535961e+00  -1.0421558e-01  -9.8314617e-01  -1.4474223e+00  -8.7010129e-01  -1.7350018e+00  -1.3054178e+00  -9.8430010e-01   1.7933002e+00  -2.7628681e-01   3.3110546e+00   1.3803762e+00   1.1794114e-01  -1.3120775e+00   1.9230010e-01   1.3128981e+00   1.4553649e+00   3.6540955e-01   3.3357278e-01   1.3149253e+00  -8.9995708e-01   1.2449593e+00  -6.1385722e+00  -9.5135587e-01  -2.8244029e+00  -2.6179748e+00  -5.5084647e+00  -5.1470935e+00  -3.1442112e+00   1.2302268e+00  -1.1629668e+00  -1.4923585e+00  -7.8197966e-01   7.2545145e-01  -3.6248114e+00  -1.7041462e+00  -3.3284965e+00  -3.0420432e+00   6.0060401e-01  -1.9021438e-01   3.1744758e-01   1.9729539e-01   1.0659669e+00   1.5172392e+00   3.8044178e-01  -6.4765638e-01  -8.9601184e-02   2.0623126e+00  -5.7636199e-01  -8.7570669e-01   1.5877927e+00   2.4163773e+00  -2.3414556e+00  -2.6765130e+00  -1.2637837e+00  -1.8469830e+00  -6.4968267e+00  -9.2229834e-02   2.8263354e+00   2.6170851e+00   3.9271152e+00   3.8674979e+00  -1.8663342e-01  -5.0322018e-01   1.9707421e+00   3.2289952e-01  -1.9056246e+00  -1.6882813e+00  -1.0025459e+00  -1.2240016e+00   4.4918806e-01  -1.1129528e+00
   1.0664812e-01  -1.9416394e-01  -1.1829966e+00  -4.5856441e-01   1.8323236e+00   2.3326803e+00  -8.8972494e-01   1.4959154e+00   1.3667944e+00   9.0461971e-01   2.0889017e+00   1.8525271e+00   2.3985991e+00   2.5539411e+00   2.4777919e+00   1.3300632e+00   1.1753518e+00   9.3951662e-01   9.6313137e-01  -3.9213453e-01   6.9663942e-01  -4.2760122e-01  -1.7571265e+00  -2.0870567e+00  -1.2150476e-01  -9.6559860e-02   3.1654075e+00   8.4638032e-01   3.4256850e+00   1.4325742e+00   2.6142430e-01  -1.1797007e+00   2.9754305e-01   1.2230843e+00   1.4601985e+00  -8.0268921e-02   2.9918384e-01   1.2292141e+00  -9.5954766e-01   1.5820307e+00  -5.3080938e+00  -1.2072143e+00  -1.5364334e+00  -3.1102684e-01  -4.4343525e+00  -3.2796518e+00  -2.0655606e+00   2.4193986e+00  -2.6381996e-01  -7.8884867e-01  -9.3574726e-01   1.1644163e+00  -4.2803787e+00  -2.2840144e+00  -3.4744633e+00  -2.4083923e+00   9.6492154e-01  -7.6000741e-02   9.1399636e-01   3.6059704e-01   1.0219190e+00   1.5064812e+00  -2.3910633e-01  -4.4946064e-01  -7.9969751e-01   1.9084758e+00  -9.2603605e-02  -2.6062325e-01   2.0829989e+00   2.6298548e+00  -2.3503977e+00  -2.4631610e+00  -1.0276408e+00  -1.9538749e+00  -6.6403628e+00  -2.4787560e-01   2.5420157e+00   1.6914637e+00   3.2963091e+00   3.8393844e+00  -1.0849331e+00  -1.3844995e+00   1.7320382e+00  -1.4398523e-01  -2.5851435e+00  -2.2130026e+00  -7.7033598e-01  -1.3477324e+00   4.8899712e-01  -1.2338278e+00
   1.4895695e-01  -3.5994617e-01  -1.2104853e+00  -3.6736811e-01   7.6918732e-01   1.5882423e+00  -6.0940321e-01   1.6910567e+00   1.0882240e+00   7.6526948e-01   2.8510042e+00   2.4622680e+00   3.2091405e+00   3.1981423e+00   2.3081454e+00   2.0169214e+00   2.8906731e-01   8.1465254e-01   1.0268932e+00  -1.0462446e+00  -1.6836135e-01  -1.7724415e+00  -1.5174229e+00  -1.0300129e+00  -8.0869314e-01  -1.0446269e+00   1.8193695e+00  -2.5329374e-01   3.2855076e+00   2.0525380e+00  -1.8395551e-02  -1.1576776e+00   6.7135233e-01   1.6196209e+00   2.0302817e+00   1.6002666e+00  -1.5383068e-01   2.0484964e+00  -7.5887423e-01   2.5194678e+00  -6.3223333e+00  -2.5505769e+00   3.3077577e-01   3.3564779e+00  -3.0540321e+00  -1.7856063e+00   8.7953147e-02   5.6755813e+00  -2.3326348e-01   3.9578259e-01  -1.6530781e+00   2.0175941e+00  -5.6535180e+00  -3.2349192e+00  -4.0088795e+00  -9.1651200e-01  -3.9189871e-01  -1.4517373e+00   9.4523258e-01  -2.1121664e-01   8.9624750e-01   1.6601335e+00  -1.0425557e+00   3.7659901e-01  -5.6464031e-01   2.5985390e+00  -2.0190982e-01  -5.2097866e-01   1.8950556e+00   1.6156285e+00  -2.5774107e+00  -2.8042333e+00  -1.0435395e+00  -1.9159559e+00  -6.4985898e+00  -5.9119658e-01   2.5491456e+00   2.5930213e+00   1.7609294e+00   4.2799903e+00  -1.4277027e+00  -2.3435181e+00   1.6370712e+00  -6.3830810e-02  -3.3434012e+00  -2.8375514e+00  -2.1065710e+00  -1.5930280e+00   2.0957041e-01  -1.5468970e+00
   3.5922456e-01  -5.8627672e-01  -1.1736900e+00  -8.8133666e-01   8.0929730e-01   1.3437060e+00  -6.2017644e-01   1.6864051e+00   1.9777518e+00   3.0409496e-01   3.4763151e+00   2.6054763e+00   3.3750023e+00   3.1818808e+00   3.0309811e+00   2.0290069e+00   1.1168185e+00   2.0076286e+00   1.0118988e+00  -1.0813200e+00   1.1228558e+00  -1.2390340e+00  -9.6303510e-01  -1.2610079e+00   2.6450070e-01   3.2413219e-02   3.1310884e+00   3.7284466e-01   3.9102802e+00   3.3457007e+00   4.1732427e-01  -1.7858062e+00   4.2740993e-01   1.2963273e+00   2.1802943e+00   8.1495306e-01   1.5373068e-02   2.4830643e+00  -5.8596627e-01   2.2123921e+00  -5.0000681e+00  -1.2132779e+00   7.0434136e-01   4.1111942e+00  -3.7597575e+00  -3.7904248e+00   1.6683906e-01   6.4754130e+00  -7.4078847e-01  -6.7842542e-01  -1.9468388e+00   1.3057138e+00  -5.8159189e+00  -5.2590166e+00  -4.4086572e+00  -2.4165075e+00   4.7242846e-01  -3.7766915e-01   9.4808867e-01  -2.3699294e-01   1.0142284e+00   1.6326544e+00  -7.1407660e-01   1.1074558e+00  -1.0792381e-01   2.2141766e+00  -5.2471283e-01  -1.2462190e+00   2.3804883e+00   1.2937274e+00  -1.8527093e+00  -3.6214758e+00  -4.0310359e-01  -1.8869378e+00  -5.8088151e+00  -1.0690416e+00   2.2378825e+00   2.2742706e+00   2.9009521e+00   6.0738974e+00  -7.7434502e-02  -1.7273605e+00   2.8303559e+00   9.3012538e-01  -2.6972836e+00  -3.4046249e+00  -1.6327125e+00  -1.3171774e+00   2.6690284e-01  -2.2715292e+00
   4.4070071e-01  -1.0520186e+00  -1.0442974e+00  -7.7699089e-01   2.9997916e-01   9.4793024e-01  -1.9758586e-01   1.7967884e+00   1.1170055e+00   5.9913286e-01   3.7976206e+00   2.8276472e+00   3.3412336e+00   3.2324571e+00   2.2058088e+00   2.9528136e+00   8.7862750e-01   1.3593787e+00   9.6979781e-01  -1.0589652e+00   5.2025881e-01  -1.5951529e+00  -6.1061393e-01  -2.9460266e-01  -7.5337250e-02  -1.5110996e-01   2.1337186e+00   1.9360232e-01   3.7364351e+00   3.4645501e+00   9.2852502e-01  -8.3518814e-01   7.8972041e-01   1.8361668e+00   2.2737568e+00   2.1643275e+00   1.1391470e-01   3.0362449e+00  -6.3867701e-01   3.2723905e+00  -4.3600856e+00  -2.4582747e+00   2.4804553e+00   8.3691055e+00  -1.7806490e+00  -6.7446500e-01   2.2975686e+00   9.7891366e+00  -6.1990564e-01   1.8389949e-01  -2.3408383e+00   1.3228905e+00  -8.3873454e+00  -6.7250374e+00  -4.6547313e+00  -4.7432906e-01  -1.0104829e-01  -1.4208584e+00   7.6021082e-01  -2.1920871e+00   6.2796852e-01   3.6827487e-01  -1.1913547e+00   6.7126071e-01   2.1294090e-01   2.5622762e+00  -8.9429244e-01  -1.5228536e+00   1.8249365e+00   3.8686834e-01  -1.0651083e+00  -2.7692395e+00   2.4201254e-01  -1.5472218e+00  -4.4841313e+00  -1.3405263e+00   1.8236878e+00   2.9754032e+00   1.9060740e+00   6.4073599e+00  -4.8581281e-01  -2.2335636e+00   2.3513232e+00   6.9258305e-01  -3.8172037e+00  -3.4998915e+00  -2.4988694e+00  -1.1906559e+00  -2.8973862e-02  -2.7147017e+00
   9.8531218e-02  -1.2354906e+00  -7.3746543e-01  -1.1030148e+00   3.5191151e-01   3.9571968e-01   4.2007181e-01   1.7350715e+00   1.4146271e+00  -7.7943419e-02   4.2932681e+00   3.0392945e+00   3.5941417e+00   3.1901059e+00   2.1049671e+00   2.7848729e+00   5.7477900e-01   1.8624652e+00   1.0608856e+00  -1.1839574e+00   1.3409330e+00  -1.7268919e+00  -5.4074699e-01  -1.7163333e-02   2.1090105e-01  -3.2760901e-01   2.2064629e+00  -5.4947322e-02   3.8933530e+00   4.1997258e+00   9.9179743e-01  -6.8736619e-01   5.8667815e-01   1.4651110e+00   2.4504797e+00   2.9789189e+00   4.0096469e-01   4.2391251e+00  -5.7288881e-01   3.3289682e+00  -3.9018735e+00  -1.7917857e+00   7.8098623e-01   7.5601411e+00  -2.9309034e+00  -1.6408480e+00   5.0085537e-01   9.9684455e+00  -1.4398954e+00  -3.7045277e-01  -3.7293771e+00   1.2503928e+00  -9.8960165e+00  -8.0232502e+00  -5.6571435e+00  -1.3809973e+00  -1.1301175e+00  -1.9050882e+00   6.3335451e-01  -2.1439523e+00   5.7516573e-01   5.5001896e-01  -1.1704967e+00   1.9143157e+00   3.6411890e-01   2.8243813e+00  -9.3857832e-01  -1.0797858e+00   1.7254072e+00   3.7226624e-01  -2.0166029e-01  -2.3257759e+00   3.8223887e-01  -1.4487159e+00  -4.4680346e+00  -1.7065063e+00   1.6160979e+00   3.8293829e+00   1.1961238e+00   7.0642991e+00   6.5085229e-01  -1.8637584e+00   3.1092467e+00   1.2897965e+00  -3.3859712e+00  -3.1527473e+00  -2.2238838e+00  -9.8000598e-01  -2.0694029e-01  -2.8335731e+00
   3.6861008e-01  -1.0067997e+00  -7.8857768e-01  -9.2595619e-01   3.7599458e-01   4.5070468e-01   6.3686637e-01   1.8797543e+00   1.1267320e+00   4.8773484e-01   4.1872134e+00   3.1511321e+00   3.4004693e+00   3.3094631e+00   1.6124944e+00   3.3023393e+00   2.2729625e-01   1.0353199e+00   1.0395465e+00  -4.2496328e-01   1.4794089e+00  -1.5253387e+00  -1.1981957e+00   3.2100380e-01  -1.6713234e-01  -1.5223550e-01   1.6841561e+00   2.6129518e-01   3.6262450e+00   3.9422074e+00   1.0996296e+00  -3.7789034e-01   5.3843865e-01   1.3862929e+00   1.3743417e+00   2.1278119e+00   3.5249886e-01   3.7266086e+00  -4.0759144e-01   3.2512669e+00  -2.3020863e+00  -1.4931718e+00   1.9795128e+00   9.3298422e+00  -2.0654126e+00  -7.3293627e-01   2.3550922e+00   1.1057056e+01  -6.4882903e-01   4.1352051e-01  -3.9227365e+00   1.2780473e+00  -1.1149375e+01  -7.8548548e+00  -5.1911662e+00  -1.1057955e-01  -3.7283720e-01  -2.1631974e+00   1.3455853e+00  -2.0921756e+00   1.1205116e+00   7.3261012e-01  -7.0657737e-01   1.9484092e+00  -5.6812332e-01   2.3828011e+00  -1.5042907e+00  -2.3425962e+00   1.4700792e+00   1.8855186e-01   6.1482209e-01  -1.5619697e+00   5.6946346e-01  -1.0493875e+00  -3.0083226e+00  -1.6206767e+00   1.0434460e+00   2.9000186e+00   1.6845726e-01   5.9608964e+00   1.2088700e-01  -1.6474577e+00   2.6498923e+00   1.5221833e+00  -4.4458575e+00  -3.1898723e+00  -2.1499835e+00  -1.1054847e+00  -3.8316976e-01  -2.6506318e+00
   2.1736272e-01  -1.3716805e+00  -7.8051614e-01  -8.2213490e-01  -7.7212504e-02   2.4043711e-01   5.3314317e-01   1.7304989e+00   8.6327501e-01   9.5012772e-02   3.5259826e+00   2.5977024e+00   2.9244533e+00   2.8294116e+00   1.0290974e+00   2.8102011e+00  -2.5584875e-01   8.0879789e-01   7.6468638e-01  -9.2405018e-01   1.4561322e+00  -1.1472845e+00  -9.4102638e-01   7.9025617e-01  -4.5861393e-01   6.0870033e-02   1.3803505e+00   8.7891455e-02   3.1216701e+00   3.4390183e+00   7.6579890e-01   6.1237025e-02   6.4955111e-01   1.3516229e+00   1.6951630e+00   2.8400124e+00   3.7095521e-01   3.6312111e+00  -6.2238956e-01   3.0220916e+00  -2.2238096e+00  -1.8997211e+00   3.0603421e+00   1.1059192e+01  -1.2617206e+00   1.8778499e-01   3.2081785e+00   1.2337888e+01  -5.6916230e-01   8.4806314e-01  -3.9039870e+00   1.3562835e+00  -1.0943824e+01  -8.4340557e+00  -5.0292396e+00  -1.5374055e-01  -7.5683800e-01  -2.5335915e+00   1.2386059e+00  -2.0153429e+00   9.5700583e-01   5.7389688e-01  -1.3070472e+00   2.0782931e+00  -2.9463855e-01   2.2013403e+00  -1.0459798e+00  -1.4970156e+00   1.3479668e+00  -3.9480853e-01   6.5983342e-01  -7.2987512e-01   7.9844663e-01  -1.1822897e+00  -2.7789624e+00  -1.2488717e+00   1.0044443e+00   2.7333729e+00  -2.9580509e-01   5.2826182e+00   5.6225102e-02  -1.8520523e+00   2.1715484e+00   1.1782150e+00  -4.3240981e+00  -3.3886064e+00  -2.3971679e+00  -1.3066046e+00  -3.4424710e-01  -2.9076070e+00
   4.4908976e-01  -1.2918603e+00  -6.3102301e-01  -5.3636505e-01  -2.8289202e-01   1.5890841e-01   6.9859079e-01   1.8454185e+00   5.4972103e-01   4.8046989e-01   3.3194113e+00   2.6618583e+00   2.4853880e+00   2.7242689e+00   5.0196665e-01   3.2423410e+00  -5.4240085e-01   2.0345363e-01   7.2506718e-01  -3.3382824e-01   1.3696605e+00  -7.0371078e-01  -7.8837468e-01   1.0645137e+00  -4.6952716e-01   3.6904381e-01   9.3670191e-01   3.1725155e-01   2.7219067e+00   3.1839079e+00   1.0038332e+00   3.3155065e-01   5.5668605e-01   1.2289884e+00   8.8038877e-01   2.2465660e+00   4.2467114e-01   3.0572090e+00  -6.4403684e-01   2.8136546e+00  -8.7236733e-01  -1.3153761e+00   4.3193749e+00   1.2522802e+01  -3.3140190e-01   8.6213355e-01   4.9309132e+00   1.3388849e+01  -1.0465950e-01   1.2609310e+00  -3.6352500e+00   1.1137516e+00  -1.1370062e+01  -8.6007119e+00  -4.5937775e+00   6.3428144e-01  -4.2533389e-01  -2.6997819e+00   1.4271436e+00  -2.1677064e+00   1.3461974e+00   4.9376744e-01  -8.6335260e-01   1.8785546e+00  -3.9348664e-01   1.6834236e+00  -1.4842808e+00  -2.4105990e+00   6.4157801e-01  -1.0936099e+00   1.5365285e+00   1.2975738e-01   1.1276519e+00  -8.0016864e-01  -1.1604013e+00  -1.1593066e+00   5.1644044e-01   2.0225104e+00  -9.8588374e-01   3.9261115e+00  -4.6062294e-01  -1.6360222e+00   1.7705575e+00   1.3550989e+00  -4.8012881e+00  -3.3448955e+00  -2.3956128e+00  -1.3500153e+00  -3.5867286e-01  -2.8782048e+00
   5.6065018e-01  -8.9031275e-01  -7.3955932e-01  -5.3339315e-01  -8.4198937e-02   6.3339031e-02   7.2218815e-01   1.4169664e+00   4.7685628e-01   2.8813179e-03   2.7424993e+00   2.1055911e+00   1.8257371e+00   2.1071023e+00   6.2015276e-02   2.8854419e+00  -3.0432645e-01   8.8496226e-02   3.3768398e-01  -1.9098908e-01   2.3252159e+00   3.7909255e-01  -1.2149803e+00   1.1264572e+00  -1.4591908e-01   8.0501728e-01   1.1801802e+00   5.8843884e-01   2.6505064e+00   2.9392473e+00   8.9168784e-01   1.0277944e+00   7.9715750e-01   1.2974705e+00   5.1102001e-01   2.2764045e+00   2.5899924e-01   2.4287878e+00  -8.8877062e-01   2.3494688e+00  -4.6325335e-01  -7.2972971e-01   4.5290609e+00   1.2402469e+01   3.7012986e-01   1.5086258e+00   5.6669381e+00   1.2728229e+01   4.2167285e-01   1.6880658e+00  -3.7244928e+00   1.2819162e+00  -1.0578433e+01  -7.3378953e+00  -4.2614689e+00   1.0767857e+00  -1.6035334e-01  -2.3528152e+00   2.0022361e+00  -1.2563561e+00   1.8496801e+00   1.2496245e+00  -7.7648678e-01   2.1554023e+00  -4.8586571e-01   1.4390788e+00  -9.1848402e-01  -1.9244855e+00   7.7490937e-01  -8.2203798e-01   1.3381515e+00   7.1038229e-01   1.3943740e+00  -3.4651971e-01  -7.7437729e-01  -9.7746125e-01   1.2123805e-01   8.8809236e-01  -9.2512818e-01   3.4718527e+00  -9.6027742e-01  -1.4149108e+00   1.5297485e+00   1.3029501e+00  -5.0080857e+00  -3.2388494e+00  -2.3239290e+00  -1.3418011e+00  -2.8527358e-01  -2.5438545e+00
   3.8731169e-01  -1.0578370e+00  -3.1832249e-01   6.1817463e-02  -5.8356508e-01  -2.2821353e-01   1.0145745e+00   1.9215554e+00   1.9218441e-01   2.7154906e-01   2.2736235e+00   2.3371016e+00   1.4229084e+00   2.1210363e+00  -7.1700081e-01   2.7528861e+00  -1.0509853e+00  -1.6688572e-01   5.3297697e-01   2.2038215e-01   1.0542521e+00   1.1466973e-01  -7.4995256e-01   1.6162554e+00  -1.2715101e+00   6.7156574e-01  -2.1278364e-01   1.5653993e-01   1.9788320e+00   2.3934299e+00   5.2894620e-01   1.2082046e+00   4.6142746e-01   1.0991776e+00  -8.5572293e-02   2.2931430e+00   4.8507306e-01   2.2607272e+00  -9.5914608e-01   1.8593797e+00   7.9679475e-02  -3.0759966e-01   4.3604988e+00   1.2237231e+01  -3.5014056e-01   6.7478607e-01   5.6914574e+00   1.3480338e+01   2.1166866e-01   1.7470830e+00  -3.9110836e+00   1.1660276e+00  -1.1654745e+01  -7.6732527e+00  -4.1899446e+00   9.0025488e-01  -6.5668422e-01  -2.8891927e+00   1.7035908e+00  -9.9176642e-01   1.9346278e+00   1.3167494e+00  -6.1734706e-01   2.2980475e+00  -4.3900583e-01   1.1985732e+00  -1.3963362e+00  -2.1229652e+00  -2.3763191e-01  -1.3934291e+00   2.3008661e+00   1.9988589e+00   1.3045515e+00  -3.5657261e-01   1.4585375e-01  -4.7790773e-01   4.7928955e-02   1.0672202e+00  -1.9450837e+00   1.8109141e+00  -7.9336944e-01  -8.4497205e-01   8.9244843e-01   1.3626959e+00  -4.9938495e+00  -3.0086301e+00  -2.3029657e+00  -1.6693103e+00  -3.5372038e-01  -2.6155602e+00
   4.1789991e-01  -9.4584504e-01  -2.4348671e-01   2.8604715e-01  -8.6246357e-01  -4.6285131e-01   6.7032802e-01   1.5179601e+00  -3.8232706e-02   1.5040239e-01   1.8622560e+00   2.4262536e+00   7.5309852e-01   2.0435592e+00  -9.0458654e-01   2.8893883e+00  -1.0479202e+00  -4.8696973e-01   7.6569581e-01   7.7615085e-01   8.4971012e-01   5.3991340e-01  -6.7547539e-01   1.9218130e+00  -1.6540029e+00   7.8860739e-01  -5.9619591e-01  -2.0323882e-02   1.7583467e+00   1.8502251e+00   2.2724062e-01   1.5885790e+00   6.7886171e-01   1.2370786e+00  -5.5919154e-01   2.0391712e+00   5.5828646e-01   1.8112450e+00  -1.1004798e+00   1.1677160e+00   6.9591617e-01   1.0238990e+00   3.9717210e+00   1.1170378e+01  -5.5536806e-01  -1.7613807e-01   5.5693232e+00   1.2618456e+01  -2.0967786e-01   1.4038757e+00  -4.1134288e+00   4.2682262e-01  -1.1019841e+01  -7.1318384e+00  -3.8643346e+00   2.1071595e-01  -9.6390654e-02  -2.6732535e+00   1.6858916e+00  -5.9538486e-01   2.2710635e+00   1.3545151e+00   2.6303405e-02   2.4587532e+00  -4.5267133e-01   4.6190923e-01  -1.5292000e+00  -2.3289286e+00  -1.7187644e-01  -1.0893215e+00   2.3662780e+00   2.9107261e+00   1.4920816e+00  -1.2673791e-01   9.4369651e-01   4.8188804e-02  -1.7159224e-01   5.0130219e-01  -1.4193091e+00   1.2048345e+00  -2.0876691e-01   2.9668950e-01   1.1580218e+00   2.0835759e+00  -4.5779796e+00  -2.6617384e+00  -1.9005048e+00  -1.6054516e+00  -2.6004468e-01  -2.5186799e+00
   5.3471998e-01  -6.8209793e-01  -3.0826182e-01   3.7709065e-01  -1.0691643e+00  -6.2421884e-01   1.1273914e-01   9.7698143e-01  -3.0643862e-01  -1.0389810e-01   1.6039381e+00   2.7002149e+00   1.1419564e-01   2.0481482e+00  -9.5956915e-01   3.2099562e+00  -1.9898233e-01  -3.8472554e-01   9.0942861e-01   1.6176699e+00   8.5896336e-01   1.2989217e+00  -5.0008780e-01   1.9344591e+00  -1.9345272e+00   1.0278415e+00  -7.8433858e-01  -8.2129698e-02   2.0257039e+00   1.8630453e+00   2.2073472e-01   1.9875217e+00   1.2032890e+00   1.9283788e+00  -7.7872697e-01   1.8860731e+00   6.1901248e-01   1.2569176e+00  -1.4040107e+00   3.8326115e-01   1.1629222e+00   2.5949487e+00   3.4068074e+00   1.0070309e+01  -9.2593872e-01  -1.2119307e+00   5.6524848e+00   1.1600216e+01  -4.8243010e-01   8.8714695e-01  -4.1637093e+00  -5.7381465e-01  -1.0414401e+01  -6.2928526e+00  -3.5298581e+00  -7.8778280e-01   1.0722804e+00  -1.8205322e+00   2.0014449e+00  -8.8569847e-02   2.8048110e+00   1.4661464e+00   9.2134758e-01   2.4028708e+00  -2.1244681e-01  -1.3049706e-01  -1.5988411e+00  -2.7957059e+00   1.9562981e-01  -5.0354874e-01   2.2910144e+00   3.2633124e+00   1.5786015e+00   1.4803850e-02   1.5165102e+00   3.9520954e-01  -5.3369509e-01  -2.0489354e-01   7.8564607e-01   1.9816577e+00   6.5470313e-01   1.8541672e+00   1.5778785e+00   3.0245730e+00  -4.5391583e+00  -2.6352860e+00  -1.7675948e+00  -1.6338916e+00  -1.9240420e-01  -2.5676027e+00
   6.4341254e-01  -5.1645510e-01  -2.2883522e-01   8.6710000e-01  -1.5103717e+00  -7.9207503e-01  -1.4581787e-01   8.2052611e-01  -7.5686171e-01   3.4552853e-02   8.6822825e-01   2.6630206e+00  -6.2720026e-01   1.8899115e+00  -1.5058279e+00   3.1591323e+00  -3.6017137e-01  -7.5461780e-01   1.0545874e+00   2.0948601e+00  -2.6771849e-01   1.4431775e+00  -4.8286234e-01   2.3927867e+00  -3.0276539e+00   9.8392694e-01  -1.9237087e+00  -4.4679121e-01   1.5783690e+00   9.3771695e-01  -3.2655795e-01   2.4788448e+00   1.4975450e+00   2.2430748e+00  -1.3988479e+00   1.7317124e+00   4.8779876e-01   3.7568849e-01  -1.6219816e+00  -2.3087562e-01   1.3225676e+00   3.1715456e+00   3.7886671e+00   9.7584602e+00  -6.9944001e-01  -1.3512787e+00   6.5465199e+00   1.1275696e+01  -4.3063959e-01   1.1788946e+00  -4.0862220e+00  -7.0880399e-01  -9.9653262e+00  -4.8354714e+00  -2.9347982e+00  -4.0898715e-01   1.5587478e+00  -1.7957885e+00   2.0745621e+00   4.3150814e-01   3.0149042e+00   1.6044459e+00   1.0948845e+00   2.3095301e+00  -4.3377389e-01  -6.5972889e-01  -1.6497270e+00  -2.8022938e+00  -6.7404508e-02  -4.2574046e-01   2.0399691e+00   4.1988872e+00   1.5900828e+00   1.5996112e-01   2.3011469e+00   1.1126890e+00  -6.5714576e-01  -8.1349764e-01   7.1585821e-01   7.5457419e-01   4.9341582e-01   2.5425010e+00   1.0358663e+00   3.1771482e+00  -4.5698942e+00  -2.4576057e+00  -1.7588355e+00  -1.8096195e+00  -1.4654434e-01  -2.3792959e+00
   7.2466124e-01  -1.2471207e-01  -3.6844797e-01   1.2211086e+00  -1.0469232e+00  -7.9246255e-02  -4.1529232e-01   4.7505380e-01  -1.0255933e+00   1.3149632e-01  -8.9347066e-01   1.3105029e+00  -1.8340465e+00   8.0737874e-01  -2.1465012e+00   2.1377126e+00  -7.4575873e-01  -1.3749830e+00   5.5782215e-01   2.1121511e+00  -2.1570051e-02   2.8690796e+00  -1.2550644e+00   2.0643000e+00  -2.9314826e+00   1.7533067e+00  -1.5857620e+00   3.0653203e-01   7.6842708e-01  -7.9905907e-01  -1.0679491e+00   2.9207125e+00   1.6049841e+00   2.1199756e+00  -2.1294150e+00   6.1061791e-01   1.4637392e-01  -1.4158674e+00  -1.9334178e+00  -9.3822650e-01   1.3411418e+00   3.2534244e+00   5.0155068e+00   9.4077325e+00   6.2633345e-01   5.4806284e-05   7.9296577e+00   9.8934646e+00   8.9004500e-01   2.1120408e+00  -3.1404394e+00  -2.0090644e-01  -7.9375902e+00  -2.5315750e+00  -1.8225679e+00   5.3007784e-01   2.1004732e+00  -1.3692521e+00   2.5242286e+00   1.8379211e+00   3.2436720e+00   2.2400947e+00   6.2970370e-01   1.8013287e+00  -9.4858105e-01  -1.2660180e+00  -7.5015747e-01  -1.6213224e+00  -9.9491656e-02  -1.0078482e-03   1.2194918e+00   5.3172521e+00   1.4044240e+00   1.0947544e-01   2.3390181e+00   1.9628898e+00  -9.5789533e-01  -2.9703789e+00   4.9510557e-04  -1.9715242e+00  -1.2832288e+00   2.2477430e+00  -3.8420384e-01   2.2933345e+00  -4.6125338e+00  -2.3413416e+00  -1.3841993e+00  -2.0129989e+00   2.0684688e-01  -1.7848387e+00
   6.8440129e-01  -3.5633625e-03  -3.7821670e-01   1.7675067e+00  -1.9292447e+00  -3.0249840e-01  -9.7175685e-01   1.1466870e-01  -1.3046449e+00  -2.0063025e-01  -1.7042865e+00   1.1930161e+00  -2.2229366e+00   7.6450014e-01  -2.3110107e+00   1.9480290e+00  -1.5610615e+00  -1.4568075e+00   5.8364724e-01   1.5262456e+00  -1.3413873e+00   2.7130169e+00  -6.9258264e-01   2.5764809e+00  -3.4620469e+00   1.4741418e+00  -2.4623037e+00  -5.1299432e-01   8.2358714e-02  -1.6241858e+00  -2.1406017e+00   2.9562883e+00   2.1277068e+00   2.5403020e+00  -1.7924777e+00   1.2178400e+00  -4.4744048e-01  -2.0408129e+00  -2.2363130e+00  -1.3256994e+00  -5.4308410e-01   3.3309663e+00   6.0081480e+00   9.2371725e+00   1.5474031e+00  -2.3607491e-02   8.9707147e+00   9.7336988e+00   9.8542436e-01   2.7467342e+00  -2.6363360e+00   2.9630276e-01  -5.8703161e+00  -1.3065019e+00  -1.3717018e+00   5.4139993e-01   1.3967957e+00  -1.6947823e+00   2.1879525e+00   2.6779550e+00   3.2041958e+00   2.6144355e+00   7.5170109e-02   2.0858011e+00  -2.5323622e-01  -1.4870456e+00  -1.0322713e-01  -7.7199546e-01  -2.3725287e-01  -4.1641896e-01  -1.0396998e-01   5.6850748e+00   1.0239899e+00  -6.3774407e-02   2.0377498e+00   2.5837844e+00  -7.6655840e-01  -3.1986506e+00  -2.6852714e-01  -3.4437262e+00  -1.9982136e+00   1.8879040e+00  -1.0166047e+00   2.2918359e+00  -4.0840237e+00  -2.6363326e+00  -2.2369871e+00  -2.2817863e+00   4.5639271e-01  -1.6812909e+00
   4.2862658e-01  -2.9082246e-01  -1.8709429e-01   2.0253838e+00  -1.8900831e+00  -2.5685576e-01  -1.2720801e+00  -1.4676361e-01  -1.5274832e+00   1.3057220e-01  -2.7636280e+00   7.2776829e-01  -3.0976206e+00   4.8451663e-01  -2.5636206e+00   1.5367164e+00  -1.5235248e+00  -1.7438307e+00   8.8688305e-01   2.1604417e+00  -2.6842317e+00   2.6438927e+00  -9.5261912e-01   2.9063523e+00  -5.0367296e+00   1.4913188e+00  -3.3880274e+00  -6.4427845e-01  -3.7571969e-01  -3.1181308e+00  -2.6842926e+00   3.4301471e+00   2.2484861e+00   2.6920381e+00  -2.5003003e+00   4.8157622e-01  -3.3939330e-01  -2.7383786e+00  -2.2346870e+00  -1.6832967e+00  -1.7079384e-01   3.6470076e+00   5.3829905e+00   7.9069219e+00   1.2688362e+00  -3.5731123e-01   8.4109828e+00   8.2506683e+00   7.2389491e-01   2.3756564e+00  -2.8093702e+00  -5.0415718e-01  -6.0300758e+00  -3.1260168e-01  -8.6660476e-01   4.7859273e-01   2.0386138e+00  -1.4837813e+00   1.8988788e+00   2.6884933e+00   2.7494143e+00   2.0012923e+00  -1.1809966e-03   1.4810156e+00  -7.4523463e-01  -1.9521480e+00  -2.9493944e-01  -4.6920553e-01  -3.9193173e-02   5.5872217e-01  -9.6349578e-02   6.7224390e+00   7.7213987e-01  -5.4175619e-01   2.2392228e+00   3.4013138e+00  -1.1851229e+00  -3.8514887e+00  -1.7574272e-01  -4.1925459e+00  -1.3283698e+00   3.2967073e+00  -1.5049555e+00   2.5926758e+00  -3.6658481e+00  -1.9561547e+00  -1.5057741e+00  -1.8490890e+00   4.7340391e-01  -1.4465048e+00
   5.0026270e-01  -1.1903606e-01  -2.1509080e-01   2.3638051e+00  -2.3264138e+00  -3.5068586e-01  -1.5871855e+00  -4.5418579e-01  -1.9473573e+00   9.6832371e-02  -3.4037759e+00   5.8690114e-01  -3.5592490e+00   3.3066207e-01  -2.9308567e+00   1.3600238e+00  -1.5944164e+00  -1.6421049e+00   9.1145628e-01   2.1413571e+00  -3.9562413e+00   2.4157487e+00  -9.0384291e-01   3.3485582e+00  -5.9806868e+00   1.2512852e+00  -4.3882596e+00  -1.1727349e+00  -6.6450354e-01  -3.8066398e+00  -3.3194236e+00   3.8407831e+00   2.8001329e+00   3.2985267e+00  -2.5464654e+00   8.7633265e-01  -7.2404198e-01  -3.3470672e+00  -2.4550169e+00  -1.8998366e+00  -1.0371261e+00   3.4871576e+00   5.9670120e+00   8.0351279e+00   1.9201863e+00   1.1896381e-01   9.5270372e+00   8.0286959e+00   8.8388384e-01   2.9064944e+00  -2.6717486e+00  -1.3811399e-01  -5.1635531e+00   1.6870237e+00  -3.3053099e-01   1.2730231e+00   2.1869259e+00  -1.4896312e+00   1.8955004e+00   3.0742152e+00   2.5611213e+00   2.0114773e+00  -5.2583789e-01   1.5002322e+00  -8.1517424e-01  -2.0170440e+00   1.3158597e-02   3.6842652e-02  -2.5951973e-02   5.8825420e-01  -1.0868082e+00   6.9275200e+00   5.5181755e-01  -5.8293730e-01   2.2780762e+00   3.8702286e+00  -1.1865869e+00  -4.0770010e+00  -9.2364015e-02  -4.5204681e+00  -1.7041535e+00   3.3714793e+00  -2.2371608e+00   2.4679921e+00  -3.7333865e+00  -2.0250039e+00  -1.9835624e+00  -2.0114504e+00   5.0288436e-01  -1.2659703e+00
   3.5746536e-01   9.5769842e-02  -6.0798964e-02   2.6099860e+00  -2.2016301e+00  -3.0268725e-01  -1.5074482e+00  -4.2233359e-01  -2.0802695e+00   7.1138757e-02  -4.0357828e+00   3.9347942e-01  -3.8869980e+00   7.6732069e-04  -3.2824797e+00   6.2498565e-01  -1.8546506e+00  -1.3511220e+00   9.8954973e-01   2.2441984e+00  -4.6078104e+00   2.2207804e+00  -1.4261455e+00   3.1286391e+00  -6.7248637e+00   1.0716256e+00  -4.9026917e+00  -1.3468389e+00  -1.0011292e+00  -4.4088156e+00  -4.1176389e+00   3.7371842e+00   2.7411559e+00   3.3356980e+00  -2.9203546e+00   5.5993941e-01  -9.6708875e-01  -3.6826522e+00  -2.5109968e+00  -2.2488054e+00  -1.6004232e+00   3.4395874e+00   5.1726923e+00   6.6725124e+00   1.1584969e+00  -5.8492387e-01   9.0219060e+00   7.1316814e+00   1.0175669e+00   3.0929654e+00  -2.9197945e+00   2.5316661e-01  -5.2038250e+00   2.9182198e+00  -1.0890848e-01   1.4673100e+00   2.2427120e+00  -1.3551394e+00   2.0322465e+00   3.9720552e+00   2.3768359e+00   2.3508070e+00  -8.3644521e-01   1.7952876e+00  -1.4244506e+00  -2.0297639e+00   1.7376762e-01   7.2438959e-01  -6.6631565e-02   1.1393375e+00  -1.5705006e+00   7.1817433e+00  -1.3592843e-02  -7.6142547e-01   1.8611914e+00   4.2862214e+00  -1.1127405e+00  -4.2219590e+00  -6.1633373e-01  -5.2450140e+00  -1.7643523e+00   3.6125576e+00  -2.8196389e+00   2.1504495e+00  -3.5261628e+00  -1.7943959e+00  -1.6184942e+00  -2.2641285e+00   5.1875563e-01  -9.8576827e-01
   5.4988799e-01   4.0538867e-01  -2.1869092e-01   2.6263439e+00  -2.0499857e+00   1.9749176e-01  -2.0085678e+00  -1.0719672e+00  -2.1515872e+00   4.1747628e-02  -4.6934681e+00  -9.5208877e-02  -4.3622427e+00  -3.6949879e-01  -3.1222579e+00   4.2509859e-01  -2.0662743e+00  -1.1725238e+00   8.7687505e-01   2.0225727e+00  -4.4619896e+00   2.7055162e+00  -1.4861851e+00   3.0031373e+00  -5.8814774e+00   1.6130996e+00  -4.1737603e+00  -9.6125415e-01  -1.2771001e+00  -4.9450725e+00  -4.4883122e+00   3.6352048e+00   3.1175286e+00   3.4516158e+00  -2.9891078e+00  -1.7200955e-01  -1.3863903e+00  -4.4003712e+00  -2.5903327e+00  -2.4978919e+00  -1.9060746e+00   4.0481028e+00   6.2089704e+00   6.6248450e+00   2.3894915e+00  -3.0684387e-02   1.0118340e+01   6.2040183e+00   1.4929266e+00   3.4250197e+00  -2.1901109e+00   5.3449043e-01  -2.7683486e+00   4.5999202e+00   6.6464941e-01   1.7525274e+00   2.7264047e+00  -9.0736302e-01   1.9690822e+00   4.4707532e+00   2.1840861e+00   2.1769579e+00  -1.2524986e+00   1.9140905e+00  -1.5620834e+00  -2.6219277e+00   6.6282570e-01   1.1241432e+00   2.2285778e-01   1.0204986e+00  -2.6271189e+00   7.0329384e+00  -1.2418974e-01  -7.0563543e-01   1.9438724e+00   4.4450152e+00  -1.2263209e+00  -5.1175882e+00  -5.5376364e-01  -5.9435364e+00  -2.5798980e+00   3.1119532e+00  -3.2325906e+00   2.1354765e+00  -3.1126747e+00  -1.9539817e+00  -1.6518668e+00  -2.2035671e+00   7.9476238e-01  -7.0465868e-01
   4.5394689e-01   3.4661840e-01  -1.4875052e-01   2.7495045e+00  -2.4064130e+00  -1.0811528e-01  -2.0783756e+00  -1.3120300e+00  -2.4522964e+00   5.7209686e-02  -4.9405965e+00  -1.1737467e-01  -4.4400173e+00  -3.4641243e-01  -3.2274653e+00   3.3093584e-01  -2.2056867e+00  -1.0066630e+00   9.9609298e-01   1.8192515e+00  -5.7261041e+00   1.7556139e+00  -1.6527486e+00   3.6216634e+00  -7.0831694e+00   1.0103888e+00  -5.1988296e+00  -1.6916297e+00  -1.5286213e+00  -5.4162056e+00  -4.9581283e+00   3.9823874e+00   3.4371722e+00   3.8525337e+00  -2.8875466e+00   4.9770486e-01  -1.7399774e+00  -4.2947242e+00  -2.3706807e+00  -2.0269588e+00  -2.7748078e+00   3.2182779e+00   6.3377232e+00   7.1350428e+00   3.0180152e+00   9.0575839e-01   1.0452524e+01   6.1539635e+00   1.4070379e+00   3.9477235e+00  -2.4988174e+00   8.8963921e-01  -2.6519612e+00   5.7633645e+00   9.9631444e-01   2.9627744e+00   2.4009701e+00  -1.3251553e+00   1.6876649e+00   4.1162869e+00   1.4223727e+00   1.6978816e+00  -2.1486983e+00   1.9718547e+00  -1.9275411e+00  -2.2885685e+00   8.0882915e-01   1.6953477e+00   4.1142483e-01   1.0780051e+00  -3.4131007e+00   6.8933447e+00  -4.6005530e-01  -8.4476890e-01   1.5613358e+00   4.5565811e+00  -1.3643112e+00  -4.8408315e+00  -1.1302562e+00  -5.5924241e+00  -2.3894284e+00   3.0484872e+00  -3.7229663e+00   1.9303286e+00  -2.9926893e+00  -1.7066423e+00  -1.8772512e+00  -2.0730752e+00   6.6226871e-01  -4.9059698e-01
   5.9170603e-01   5.1253988e-01  -1.4231010e-01   2.6715252e+00  -2.4527158e+00  -3.5168664e-01  -2.1598858e+00  -1.3388860e+00  -2.6716182e+00   1.4196463e-01  -4.5228157e+00   4.7250747e-01  -4.4335651e+00  -1.9702157e-01  -3.2494431e+00   4.6169610e-01  -1.4242291e+00  -3.1333870e-01   1.2187766e+00   2.2556222e+00  -6.1365306e+00   1.1707659e+00  -1.8604432e+00   3.3968393e+00  -7.5721219e+00   8.0050849e-01  -5.5429322e+00  -1.9102432e+00  -1.1421132e+00  -4.8113592e+00  -5.0554882e+00   3.7300296e+00   3.5285050e+00   4.2655237e+00  -2.9475616e+00   4.9684376e-01  -1.8194197e+00  -3.9721617e+00  -2.2353823e+00  -2.2121680e+00  -2.5835837e+00   3.3192775e+00   5.4832635e+00   6.7793897e+00   2.0663018e+00  -1.2685990e-01   1.0188717e+01   6.0987259e+00   9.8447118e-01   3.5218006e+00  -2.9653893e+00   6.7542707e-01  -3.5353105e+00   6.2020434e+00   1.1341334e+00   2.8773389e+00   3.4772656e+00  -7.3301033e-01   1.9118355e+00   3.9060825e+00   1.2962489e+00   1.2173211e+00  -1.7719942e+00   2.2573929e+00  -2.3759277e+00  -2.2749012e+00   3.1136784e-01   1.1985995e+00   7.2865775e-01   1.3923184e+00  -3.4998344e+00   6.1520062e+00  -5.9093141e-01  -6.1527333e-01   1.9264583e+00   4.4283148e+00  -1.2387191e+00  -4.2099122e+00   3.9798656e-02  -3.8373597e+00  -1.2428542e+00   3.7618098e+00  -3.4419390e+00   2.2052770e+00  -2.9718434e+00  -1.6186715e+00  -1.6510053e+00  -2.2129133e+00   4.5371718e-01  -6.7274263e-01
   4.0264292e-01   6.3023635e-01  -8.9677521e-02   2.4952675e+00  -2.2580337e+00  -5.5399251e-01  -1.8670175e+00  -1.4366818e+00  -2.4901042e+00  -1.5433080e-01  -4.3818845e+00   5.2528251e-01  -4.1533973e+00  -2.5969177e-01  -3.1621877e+00   6.6709534e-02  -1.4627932e+00   3.9684908e-01   1.1449527e+00   1.7880715e+00  -6.1529724e+00   4.9650678e-01  -2.2511832e+00   3.3910766e+00  -7.7972945e+00   4.0614792e-01  -5.6347326e+00  -2.2840514e+00  -1.0710468e+00  -4.4974055e+00  -5.4427047e+00   3.6291480e+00   3.4545657e+00   4.2137536e+00  -2.6308524e+00   1.1156861e+00  -2.1215500e+00  -3.2528964e+00  -2.0274338e+00  -2.0145974e+00  -3.4848565e+00   2.8578351e+00   3.9946136e+00   5.4468963e+00   1.3880211e+00  -4.6196820e-01   8.7361304e+00   5.1172650e+00   8.3810394e-01   3.5239601e+00  -3.6925000e+00   1.4174878e+00  -3.9816227e+00   6.8763885e+00   9.2669949e-01   3.1002772e+00   3.0112211e+00  -8.9718327e-01   1.9536399e+00   4.1126679e+00   8.4522405e-01   1.2133385e+00  -2.3432493e+00   3.0393797e+00  -2.5953942e+00  -1.6245628e+00   6.1211739e-01   2.0841373e+00   1.0050582e+00   1.6007641e+00  -3.9770555e+00   5.6088202e+00  -9.5336313e-01  -5.2717464e-01   1.2090762e+00   4.1746431e+00  -1.1776955e+00  -3.4801816e+00  -3.5673866e-01  -3.0097006e+00  -6.8556673e-01   3.4825163e+00  -3.5188951e+00   2.0887446e+00  -2.5273713e+00  -1.2896037e+00  -1.6853816e+00  -2.1059606e+00   2.9244212e-01  -4.6285965e-01
   6.1303715e-01   8.7088794e-01  -4.3592708e-01   2.2882721e+00  -2.0611321e+00  -1.7943968e-01  -2.4166768e+00  -1.8982651e+00  -2.6999589e+00  -1.4048719e-01  -4.4162109e+00   4.9183905e-01  -4.2323875e+00  -3.0906777e-01  -2.9957396e+00   8.3761792e-02  -1.2512741e+00   6.1994168e-01   1.0223247e+00   1.6507197e+00  -5.4703423e+00   6.0866158e-01  -2.6031547e+00   3.0318691e+00  -6.9941013e+00   7.8395917e-01  -4.7584203e+00  -1.9400925e+00  -1.0068867e+00  -4.1545894e+00  -5.4498294e+00   3.2201636e+00   3.6464109e+00   4.3588302e+00  -2.4553443e+00   5.9873471e-01  -2.4047732e+00  -3.3491609e+00  -1.8260624e+00  -2.1104539e+00  -3.3393962e+00   2.9445201e+00   4.8687601e+00   6.5689362e+00   2.2421411e+00   1.3320560e-01   9.6843756e+00   5.2363373e+00   1.2820281e+00   3.8287668e+00  -3.1506020e+00   1.4742618e+00  -2.6705057e+00   7.3504552e+00   1.6718531e+00   3.1480341e+00   4.0278952e+00  -3.7900842e-01   2.2046928e+00   4.1553728e+00   7.0143332e-01   6.7163881e-01  -2.3125726e+00   3.1202052e+00  -3.1145464e+00  -2.0948330e+00   6.9683569e-01   1.7776253e+00   1.6315527e+00   1.4770433e+00  -4.5435813e+00   4.6797631e+00  -1.1064648e+00  -3.4545815e-01   1.2532899e+00   3.9595682e+00  -1.0631337e+00  -3.7782910e+00   4.6283633e-01  -2.2332010e+00  -7.3087629e-01   2.9930838e+00  -3.5512247e+00   1.9643233e+00  -2.5570662e+00  -1.6334242e+00  -1.6847092e+00  -2.2793522e+00   3.1191108e-01  -4.5326353e-01
   3.6747241e-01   4.1348169e-01  -3.8951355e-01   2.1175915e+00  -1.9520253e+00  -1.8428759e-01  -2.2335237e+00  -2.0464847e+00  -2.6870889e+00   8.5804887e-02  -4.8303379e+00  -2.4231456e-01  -4.2645059e+00  -6.5792183e-01  -3.0335665e+00  -3.8552562e-01  -1.9552759e+00   3.4590904e-01   7.4071060e-01   8.4850506e-01  -5.8238530e+00  -8.4323032e-02  -2.8484587e+00   3.3917948e+00  -7.3697442e+00   5.0122120e-01  -4.9476074e+00  -2.1605264e+00  -1.6772400e+00  -4.9217850e+00  -5.5307410e+00   3.2456159e+00   3.3260279e+00   3.7324794e+00  -2.3119402e+00   7.7405679e-01  -2.6326464e+00  -3.1158300e+00  -1.3701825e+00  -1.4343976e+00  -3.5468832e+00   1.4455488e+00   5.4933634e+00   7.6277571e+00   3.6859254e+00   2.2302358e+00   9.6824599e+00   5.1018512e+00   1.6383191e+00   4.3633548e+00  -2.9889367e+00   1.9940675e+00  -2.3887085e+00   7.4029009e+00   2.0702497e+00   4.5279555e+00   3.2575838e+00  -1.2209223e+00   1.7575058e+00   3.3232982e+00  -3.4775611e-01  -3.1773407e-01  -3.4837236e+00   2.8436317e+00  -3.4448865e+00  -1.7305057e+00   9.9534028e-01   2.6910544e+00   1.5501980e+00   9.1009926e-01  -4.6530136e+00   4.5543969e+00  -1.2690572e+00  -5.6795433e-01   1.0764874e+00   3.8191689e+00  -1.2553475e+00  -3.5784093e+00  -1.3291113e+00  -2.9795056e+00  -9.3132367e-01   2.0488617e+00  -4.2960390e+00   1.2565840e+00  -2.0016295e+00  -1.0415346e+00  -1.5907553e+00  -1.6816330e+00   2.0938706e-01  -1.1595139e-01
   4.0018047e-01   2.4973582e-01  -4.9315126e-01   1.9240538e+00  -1.9165933e+00  -2.4088854e-01  -2.2441664e+00  -2.1046352e+00  -2.7003173e+00   1.3173478e-01  -4.7431239e+00  -5.0793681e-01  -4.2310905e+00  -8.5653113e-01  -3.0244043e+00  -5.2552721e-01  -1.9399543e+00   5.3914784e-01   3.7534758e-01   2.0386753e-01  -5.5479626e+00  -4.0371896e-01  -2.6950464e+00   3.3797799e+00  -6.8591834e+00   6.2879911e-01  -4.5849937e+00  -2.1329302e+00  -1.8871900e+00  -4.5894253e+00  -5.2468419e+00   2.9691751e+00   3.0696208e+00   3.3774426e+00  -1.9484535e+00   9.8717969e-01  -2.8298439e+00  -2.8403558e+00  -9.8137580e-01  -1.0267951e+00  -3.5790494e+00   4.5786926e-01   6.5139193e+00   9.3058256e+00   4.9905711e+00   3.7091557e+00   1.0379668e+01   5.7374921e+00   1.9983125e+00   4.6997697e+00  -2.4431198e+00   2.3324949e+00  -1.8246955e+00   6.9504744e+00   2.4947809e+00   5.3066052e+00   3.0405927e+00  -1.3567100e+00   1.5091974e+00   2.6031188e+00  -9.0003849e-01  -1.1333008e+00  -3.9432150e+00   2.6432302e+00  -3.2960675e+00  -1.5384532e+00   1.1048105e+00   2.8781825e+00   1.5163845e+00   7.3853586e-02  -4.6114782e+00   3.6682828e+00  -1.2046951e+00  -3.7374689e-01   1.2795563e+00   3.3397927e+00  -1.2224086e+00  -3.3072295e+00  -1.6873461e+00  -2.5696851e+00  -1.0717683e+00   1.0712091e+00  -4.6171690e+00   6.6173612e-01  -1.7368460e+00  -9.7430840e-01  -1.8161316e+00  -1.4203700e+00   1.2316557e-01  -1.2504654e-01
   3.8172815e-01   4.6330761e-01  -5.7584221e-01   1.6175072e+00  -1.6922981e+00  -5.7217894e-01  -1.8821245e+00  -2.0527129e+00  -2.5337500e+00  -3.9284266e-02  -4.1641154e+00  -3.8506998e-01  -3.7716499e+00  -8.1992590e-01  -2.9576539e+00  -6.8432901e-01  -1.8228087e+00   8.7464261e-01   6.4722290e-02  -1.7676514e-01  -4.7950207e+00  -1.0003769e+00  -3.1489105e+00   3.2551470e+00  -6.6416672e+00   2.1149906e-01  -4.4745753e+00  -2.4304986e+00  -1.7942850e+00  -3.7380986e+00  -4.9310716e+00   2.6603923e+00   2.6647703e+00   2.9219981e+00  -1.8067804e+00   1.4130716e+00  -3.0723988e+00  -2.2073865e+00  -4.7628137e-01  -6.2155317e-01  -3.5995209e+00  -2.7079129e-01   6.0818398e+00   9.5974543e+00   5.2289076e+00   4.4089976e+00   1.0004008e+01   5.5873958e+00   2.3079598e+00   5.0423178e+00  -2.6826778e+00   2.8961701e+00  -1.9593889e+00   7.0112780e+00   2.5310828e+00   6.1281762e+00   2.6025097e+00  -1.6183822e+00   1.7914680e+00   2.5539257e+00  -1.0823009e+00  -1.0322589e+00  -4.0741059e+00   3.0650567e+00  -3.6632493e+00  -9.4790536e-01   1.1401550e+00   2.8709732e+00   1.5747367e+00  -2.4464641e-01  -4.4664478e+00   2.4754287e+00  -1.3558262e+00   4.4950366e-02   1.0810834e+00   2.6443880e+00  -1.2061921e+00  -2.8555802e+00  -2.2508985e+00  -1.6451077e+00  -8.2932506e-01   4.3029460e-01  -4.5230865e+00   2.9131740e-01  -1.7137594e+00  -6.4829122e-01  -1.8022571e+00  -1.2490594e+00  -1.3353485e-01   2.1274568e-01
   4.7372023e-01   5.8876261e-01  -5.6839076e-01   1.3733163e+00  -1.3911559e+00  -5.0151177e-01  -1.5414700e+00  -1.5846423e+00  -2.5424533e+00   1.8843019e-01  -3.3541455e+00   1.3470704e-01  -3.2676355e+00  -7.2171428e-01  -3.0066098e+00  -6.8640765e-01  -1.6754198e+00   1.1995977e+00  -1.7824558e-01  -1.8298984e-01  -3.7243678e+00  -1.1526085e+00  -3.2056802e+00   2.4131029e+00  -5.7043192e+00   2.2317925e-01  -3.8917295e+00  -2.1787192e+00  -1.6923561e+00  -2.5190035e+00  -4.2881212e+00   1.6697529e+00   1.8011496e+00   2.2536063e+00  -1.7088022e+00   1.0843214e+00  -2.8999112e+00  -1.5668924e+00  -8.5408474e-02  -7.4266908e-01  -2.5078490e+00  -2.8960712e-01   5.5147317e+00   9.8029143e+00   4.3792723e+00   3.9613998e+00   9.2922691e+00   6.1212437e+00   2.5288751e+00   4.8195276e+00  -2.4257216e+00   2.9503120e+00  -2.6526496e+00   5.7151370e+00   2.5650491e+00   5.6740569e+00   2.8890892e+00  -1.4893284e+00   2.1203740e+00   2.4264451e+00  -9.2717926e-01  -1.2837031e+00  -3.4107340e+00   3.2463643e+00  -3.8847449e+00  -7.8457976e-01   6.4104821e-01   2.1326908e+00   1.1247668e+00  -1.1069564e+00  -3.4307513e+00   1.4521317e+00  -1.4031861e+00   4.8650115e-01   1.6049574e+00   2.0125949e+00  -8.9211046e-01  -2.1553551e+00  -1.9137399e+00  -9.6873759e-01  -2.6707517e-01   3.2731408e-02  -4.2644616e+00  -2.3886118e-02  -1.6398193e+00  -5.5917090e-01  -1.4362989e+00  -1.5945242e+00  -3.0780186e-01   9.3153128e-02
   5.8514834e-01   8.3686810e-01  -6.4070238e-01   8.1724059e-01  -1.1256594e+00  -9.5046235e-01  -1.4188522e+00  -1.8145680e+00  -1.9986898e+00  -1.0059716e-01  -1.9628297e+00   9.4663084e-01  -2.6357559e+00  -1.6226188e-01  -2.1738857e+00   6.9687475e-02  -9.3062018e-01   1.7746108e+00  -2.0947174e-01  -1.9572138e-01  -2.2085047e+00  -1.4169513e+00  -2.9402057e+00   2.2916423e+00  -4.3941703e+00   1.8173373e-01  -2.9291440e+00  -2.2596508e+00  -1.0427922e+00  -8.0077476e-01  -3.2876135e+00   1.2022681e+00   1.3797437e+00   1.7408706e+00  -1.4398226e+00   1.2703541e+00  -2.7925413e+00  -4.3465544e-01   5.3161677e-01  -5.1267192e-01  -1.6842290e+00   8.3634453e-01   3.9394726e+00   8.3809465e+00   3.9117377e+00   3.1254677e+00   7.4684516e+00   4.8090012e+00   1.9216380e+00   3.8881251e+00  -2.7836019e+00   2.4489387e+00  -2.3004426e+00   4.7442632e+00   2.2459550e+00   4.7998305e+00   2.8142785e+00  -1.2420108e+00   2.0174425e+00   1.8361158e+00  -7.7772062e-01  -1.5356046e+00  -2.4145131e+00   3.8442234e+00  -3.4309315e+00  -5.7081595e-01   2.2610065e-01   1.1991285e+00   1.4353892e+00  -1.3909595e+00  -2.7327487e+00   3.6921321e-02  -9.8331504e-01   1.3141317e+00   2.0578454e+00   9.5373184e-01  -1.0162918e+00  -1.5038956e+00  -9.1220903e-01   1.1186269e+00   1.1356396e+00   2.1082153e-01  -2.7836513e+00   9.1963058e-01  -9.0411688e-01  -2.3173948e-02  -1.1608589e+00  -9.2367128e-01  -4.7973589e-01   2.2478745e-01
   4.9232452e-01   5.9420905e-01  -6.7627517e-01   7.3729219e-01  -1.3146448e+00  -1.3096452e+00  -1.1701267e+00  -1.3033443e+00  -1.9172794e+00   2.5179153e-01  -1.5282556e+00   1.0389289e+00  -2.2296830e+00   1.0665292e-01  -2.2717632e+00   1.2451775e-02  -9.5437395e-01   1.5612754e+00  -5.6725923e-01  -4.3447605e-01  -2.3813405e+00  -2.1885615e+00  -2.7564623e+00   2.3735393e+00  -4.9136813e+00  -3.2479555e-01  -3.6573242e+00  -2.7540233e+00  -1.3143294e+00  -3.7052514e-01  -2.7110437e+00   7.0650880e-01   5.9463111e-01   1.0258536e+00  -1.3697073e+00   1.4715440e+00  -2.6952784e+00  -1.4657976e-01   1.1455678e+00  -2.6883585e-01  -1.0620983e+00  -2.3396210e-01   4.3476255e+00   9.4632523e+00   4.3049659e+00   3.9624934e+00   7.5624862e+00   5.3616106e+00   2.2540055e+00   4.0785307e+00  -2.3617866e+00   2.4628969e+00  -2.7267721e+00   3.8707829e+00   2.4923768e+00   5.3391037e+00   2.3186145e+00  -1.7422519e+00   2.0013549e+00   1.3264979e+00  -9.0498736e-01  -1.7843757e+00  -2.2441142e+00   3.3838599e+00  -3.3469625e+00  -5.9059448e-02  -2.0317109e-01   5.4514918e-01   9.4127027e-01  -2.2831610e+00  -1.7354809e+00  -8.5746076e-01  -1.0479435e+00   1.4041166e+00   2.4636621e+00   5.4453913e-01  -9.6910419e-01  -1.0789098e+00  -1.3051618e+00   1.3294462e+00   1.5007222e+00  -9.3417718e-02  -3.0430274e+00   4.9622292e-01  -9.4197942e-01   3.1644305e-01  -1.2842708e+00  -7.1126640e-01  -7.6990991e-01   3.5713874e-01
   3.9175172e-01   4.0823833e-01  -1.0048615e+00   3.5852513e-01  -1.2312092e+00  -1.4216846e+00  -1.4927069e+00  -1.3141222e+00  -1.9835508e+00   7.3908813e-04  -1.0963115e+00   1.1211014e+00  -2.0534202e+00   1.1251740e-01  -2.2157350e+00  -1.4427251e-01  -1.9282310e-01   1.6086378e+00  -9.8745765e-01  -6.9855989e-01  -1.1884632e+00  -1.7858993e+00  -2.5932396e+00   1.6536177e+00  -4.2355275e+00  -2.1901625e-01  -3.1248866e+00  -2.7099757e+00  -1.0633726e+00   5.2491752e-01  -2.1696004e+00   3.9493727e-02   1.5866269e-01   7.2889859e-01  -6.7453646e-01   1.7026562e+00  -2.4772968e+00   2.3674437e-01   1.2420509e+00  -6.8824702e-01  -5.1887670e-01  -3.8559151e-01   3.7089911e+00   9.2567356e+00   3.8512395e+00   3.7987626e+00   6.4122406e+00   5.0781808e+00   2.2838207e+00   3.4684978e+00  -1.8682265e+00   1.8086720e+00  -2.7522217e+00   2.2731667e+00   2.4856610e+00   3.8170536e+00   2.8776308e+00  -1.1805594e+00   2.3814199e+00   1.2270778e+00  -5.5967270e-01  -2.1628700e+00  -1.2389388e+00   2.9282116e+00  -2.7072094e+00   3.3045773e-02  -2.1869439e-01   3.2973591e-01   1.2655601e+00  -2.3457418e+00  -1.0961021e+00  -1.8611805e+00  -8.8140365e-01   1.5897881e+00   2.5052817e+00   3.1040173e-01  -5.9075738e-01  -6.0789415e-01   8.3752668e-01   2.8437906e+00   2.5720535e+00   1.5089514e-01  -2.4539804e+00   4.6555147e-01  -6.6929148e-01   3.6150356e-01  -1.2249507e+00  -6.5785669e-01  -8.8339240e-01   8.3609545e-02
   4.8080893e-01   5.3108195e-01  -1.3884062e+00   1.3154062e-01  -9.7983850e-01  -1.1848145e+00  -1.7543341e+00  -1.3611911e+00  -2.0473841e+00  -9.5324882e-02  -1.1421352e+00   6.1513621e-01  -2.0926496e+00  -2.0634401e-01  -2.2730874e+00  -5.1804419e-01  -1.4107700e-01   9.8088614e-01  -1.6730185e+00  -1.2169052e+00   3.8377754e-01  -9.0973903e-01  -2.7635545e+00   9.0103598e-01  -2.9925206e+00   2.0322464e-02  -2.1686631e+00  -2.3213595e+00  -1.3509682e+00   7.1302489e-01  -1.6664634e+00  -5.8244874e-01  -3.9676675e-01  -2.4499929e-02  -4.0223450e-01   1.3647691e+00  -2.4703870e+00  -2.4939331e-01   1.4305211e+00  -9.1064582e-01   7.0828174e-02  -7.8200504e-01   4.7776301e+00   1.0031431e+01   5.0869345e+00   5.3261694e+00   6.7892682e+00   4.8167260e+00   3.1543162e+00   3.8120763e+00  -6.1421033e-01   1.7271822e+00  -9.9657811e-01   1.5080792e+00   3.0066444e+00   3.6586903e+00   2.9061255e+00  -1.0116288e+00   2.7231801e+00   1.4598114e+00  -1.6472130e-01  -2.0078165e+00  -6.8268387e-01   2.2265230e+00  -2.4670889e+00  -1.5154904e-01   1.5840277e-01   3.4213898e-01   1.2204696e+00  -2.8323229e+00  -8.8400909e-01  -2.5849747e+00  -7.1795120e-01   1.8259838e+00   2.5943565e+00   6.7462870e-02  -3.0886157e-01  -1.2558320e+00   1.1889758e+00   2.1392512e+00   1.8405933e+00  -7.7537337e-01  -2.4820137e+00  -3.0834075e-01  -5.3659841e-01   3.9174317e-01  -1.0423942e+00  -6.8325390e-01  -7.7339263e-01   3.0222602e-01
   1.1669376e-01   3.2092696e-01  -1.2533951e+00   8.2590782e-02  -1.1425257e+00  -1.8020228e+00  -1.1967930e+00  -8.0238816e-01  -1.4962054e+00  -2.8397698e-01  -6.3024040e-01   6.1741618e-01  -1.5201510e+00   7.2291321e-02  -2.2353810e+00  -8.3744800e-01  -2.3132603e-01   1.1886816e+00  -2.0607922e+00  -1.8126125e+00   2.3993165e-01  -1.5944135e+00  -2.0889286e+00   1.2135269e+00  -3.2389848e+00  -5.5517843e-01  -2.9929696e+00  -3.0829096e+00  -1.4947050e+00   1.2549704e+00  -1.2234136e+00  -8.6765328e-01  -1.2334284e+00  -8.8074456e-01  -6.0910928e-02   2.2453481e+00  -2.2881731e+00   4.0058172e-01   1.8289050e+00  -7.1425297e-01  -3.7348038e-02  -1.3068897e+00   3.6358027e+00   8.5957570e+00   4.5959988e+00   5.1721958e+00   5.0476186e+00   3.8917020e+00   2.9473988e+00   3.4478329e+00  -6.0696731e-01   1.9040727e+00  -1.1644407e+00   8.0633178e-01   2.4763520e+00   3.3340382e+00   1.1088806e+00  -1.5553506e+00   2.3465923e+00   1.4492899e+00  -1.6408237e-01  -1.5066404e+00  -5.5084509e-01   2.2018933e+00  -1.3717774e+00   8.4967452e-01   1.1053016e-01   4.9837186e-01   6.0904470e-01  -3.3194531e+00   3.8506163e-02  -3.2074564e+00  -5.7737518e-01   2.0077723e+00   2.4216539e+00  -3.2134677e-01  -1.8993670e-01  -4.7729857e-01   6.3576276e-01   2.3662662e+00   2.2654911e+00  -9.4101472e-01  -2.4263227e+00  -3.7891501e-01  -4.4215779e-02   1.0012082e+00  -1.4044205e+00  -9.6738754e-02  -9.7322184e-01   5.9385432e-01
   1.1110908e-01   1.9583982e-01  -1.2390253e+00   1.2137205e-01  -1.0484722e+00  -1.9035570e+00  -1.1323191e+00  -1.5767753e-01  -1.3137771e+00   2.0301275e-01  -1.8881953e-01   9.6159352e-01  -1.3912000e+00   4.7651711e-01  -2.1603547e+00  -7.0097266e-01   4.0878192e-01   8.9426965e-01  -2.0971659e+00  -1.2813649e+00   3.2504217e-01  -1.6106301e+00  -1.9000014e+00   9.9009093e-01  -3.5614843e+00  -4.6556668e-01  -3.2859451e+00  -2.9700271e+00  -1.4407770e+00   1.5245210e+00  -5.6537379e-01  -1.3180851e+00  -2.1440178e+00  -1.5155754e+00  -4.7865211e-01   1.5144701e+00  -1.7178524e+00   3.4906926e-01   2.2574832e+00  -9.9734953e-01   1.7906248e+00  -8.3805927e-01   2.8040674e+00   7.4556492e+00   3.4919547e+00   4.3083645e+00   3.6452663e+00   3.0545901e+00   2.6721365e+00   2.5946600e+00  -2.7893984e-01   8.4923700e-01  -1.7350228e+00  -5.3808618e-01   2.5597259e+00   2.3841836e+00   1.5755738e+00  -1.0932030e+00   2.2485659e+00   1.0540695e+00   1.5038445e-01  -1.6248418e+00   6.7325899e-01   1.3818666e+00  -1.2188711e+00   7.9624189e-01  -7.3714863e-01  -6.6518429e-01   4.1272407e-01  -3.1224520e+00   1.4010840e+00  -3.4074044e+00  -1.0871830e-01   2.2698607e+00   3.2045354e+00  -3.1937533e-01  -1.0065307e-01  -5.7699125e-01   1.4782340e+00   2.6983438e+00   3.2368077e+00  -1.6159592e-02  -1.9894042e+00  -1.4487479e-01   1.3951515e-01   1.4989552e+00  -6.5218723e-01   1.3544130e-01  -1.0945377e+00   5.5919418e-01
   1.2054705e-01   2.4197643e-01  -1.6036726e+00  -9.7331208e-02  -1.1107321e+00  -1.7581068e+00  -1.6270895e+00  -2.7997269e-01  -1.4209396e+00   2.7910591e-02   9.0837683e-02   8.2527207e-01  -1.2798324e+00   5.3365056e-01  -2.0423110e+00  -7.3250848e-01   9.8626110e-01   5.4661066e-01  -2.5209599e+00  -1.3970992e+00   1.3393292e+00  -7.9849292e-01  -1.4428489e+00   3.0438972e-01  -2.4562178e+00  -4.3125582e-01  -2.7826722e+00  -2.8541085e+00  -1.2979781e+00   1.8855461e+00  -2.4643494e-02  -1.9166071e+00  -2.3702739e+00  -1.6873639e+00   9.9651209e-02   1.4749587e+00  -1.4267372e+00   1.9869669e-02   2.1297435e+00  -1.5152995e+00   2.4181333e+00  -4.6412763e-01   2.9455673e+00   6.8663504e+00   3.6800592e+00   4.5005313e+00   3.3220282e+00   2.2058987e+00   2.7520672e+00   2.0451976e+00   8.0005742e-01  -6.7716005e-03  -9.5167809e-03  -1.0811419e+00   2.6794422e+00   9.0002621e-01   1.8107170e+00  -4.2853957e-01   2.4766814e+00   1.2696314e+00   8.4000669e-01  -1.3961761e+00   1.7944825e+00   6.0644333e-01  -2.0051074e-01   6.6720189e-01  -6.2833426e-01  -1.1034585e+00   5.5708005e-01  -3.0866042e+00   1.6048424e+00  -4.0557757e+00   2.3218676e-01   2.3766185e+00   3.3421700e+00  -3.2325803e-01   2.6991500e-01  -8.4327746e-01   3.6048853e+00   3.3130292e+00   3.3338245e+00   2.4306610e-01  -1.4938766e+00  -3.5359809e-02   3.0284104e-01   1.4229002e+00  -7.3626098e-01   1.7232049e-01  -9.5354530e-01   5.1922039e-01
   1.0069587e-01   2.9582660e-01  -1.6349600e+00  -1.7582978e-01  -1.0532520e+00  -1.6856136e+00  -1.6291569e+00   1.3885905e-03  -1.0814591e+00   1.8793554e-01   3.9844251e-01   8.7144618e-01  -9.2800251e-01   7.7624245e-01  -1.6659991e+00  -7.2405017e-01   1.1928658e+00   1.7724012e-01  -2.6937867e+00  -1.2475220e+00   1.8224200e+00  -3.0679985e-01  -1.1679071e+00  -3.1211025e-01  -1.9655763e+00  -5.1602748e-01  -2.6738508e+00  -2.7364244e+00  -1.3295631e+00   1.9306128e+00   3.8343292e-01  -2.7321244e+00  -3.0132871e+00  -2.3094815e+00  -5.2465420e-02   5.7225840e-01  -1.1846241e+00  -4.1052106e-01   2.1814313e+00  -1.8816581e+00   3.3692983e+00   3.3815464e-01   2.3561232e+00   4.8802765e+00   3.0942089e+00   3.7528224e+00   2.0818819e+00   5.4053590e-01   2.8491557e+00   1.3776328e+00   1.5283940e+00  -7.1644371e-01   8.7744415e-01  -1.7603356e+00   2.5882371e+00  -1.9677572e-01   1.7907553e+00   4.5582746e-02   2.6030935e+00   1.5998869e+00   1.4098458e+00  -8.4307663e-01   2.8623866e+00  -4.7845836e-02   4.0647538e-01   6.4146974e-01  -8.3140591e-01  -1.7775177e+00   3.1415081e-01  -2.9080246e+00   2.1995530e+00  -4.3289511e+00   4.5797615e-01   2.3454008e+00   3.5803549e+00  -3.2168767e-01   2.9498257e-01  -1.2989696e+00   4.3208809e+00   2.7238433e+00   3.4389023e+00   7.0205298e-01  -1.0159302e+00   3.5758305e-01   7.1446235e-01   1.6798329e+00  -3.1358793e-01   4.5909205e-01  -8.2743120e-01   7.2012241e-01
   1.2816484e-01   3.3051105e-01  -1.8395894e+00  -5.5957973e-02  -1.2388197e+00  -1.4307592e+00  -1.9224885e+00   2.9763384e-01  -1.4555258e+00   1.3776777e-01   2.6492539e-01   5.6211250e-01  -1.0273863e+00   5.4415070e-01  -2.0848719e+00  -1.2372014e+00   1.4730053e+00  -2.1703193e-01  -3.0413068e+00  -1.4230888e+00   2.0854741e+00   4.5300704e-01  -8.3755619e-01  -1.0283273e+00  -1.4107451e+00  -4.7051643e-01  -2.6281116e+00  -2.5569697e+00  -1.4723161e+00   1.7284823e+00   4.1479094e-01  -3.2416903e+00  -3.2981174e+00  -2.4118764e+00   3.1883977e-01   5.4334341e-01  -8.4806204e-01  -1.0800818e+00   1.8423869e+00  -2.4526225e+00   3.8980777e+00   1.4210253e-01   2.9392146e+00   4.7571742e+00   2.9955377e+00   4.0790492e+00   2.1519340e+00   5.1410026e-01   2.9337673e+00   1.1825254e+00   2.6422464e+00  -1.1574208e+00   2.2025472e+00  -2.1414365e+00   2.7515787e+00  -1.1587891e+00   1.9139266e+00   6.6709911e-01   2.6732207e+00   1.9224740e+00   1.9055119e+00  -4.9141598e-01   3.5449099e+00  -9.3313042e-01   1.0532505e+00   4.5311098e-01  -6.7872314e-01  -1.6732821e+00   1.1238669e-01  -2.8176136e+00   2.1697828e+00  -4.3421388e+00   8.2988520e-01   2.3250435e+00   3.6424964e+00   5.5713279e-02   9.9577813e-01  -1.5145915e+00   5.4570387e+00   2.3014817e+00   2.8796895e+00   5.8374476e-01  -1.1399445e+00  -2.9002045e-01   6.7217416e-01   1.4191695e+00  -2.6127740e-01  -2.6884203e-02  -6.3477827e-01   5.4027095e-01
  -1.9700753e-01   2.3719870e-01  -1.8318794e+00  -7.2958464e-02  -1.0208755e+00  -1.1592763e+00  -1.7680560e+00   5.0862062e-01  -1.0879330e+00  -6.4182976e-02  -4.5341504e-02  -7.6433640e-02  -8.8211157e-01   3.3381338e-01  -2.0091708e+00  -1.9502848e+00   1.3962149e+00  -3.4315210e-01  -3.3527790e+00  -1.9230133e+00   2.2748712e+00   1.0331830e+00  -6.0568087e-01  -1.4112469e+00  -1.0091928e+00  -4.8916157e-01  -2.4767807e+00  -2.3999473e+00  -1.6278250e+00   1.0848835e+00   1.7352168e-01  -3.4731167e+00  -3.6908120e+00  -2.8333413e+00   6.5916747e-01   5.3186641e-01  -5.7446142e-01  -1.3113760e+00   1.5689896e+00  -2.7402301e+00   3.8138004e+00   2.5431403e-01   1.6569108e+00   1.7857718e+00   2.1708020e+00   3.7144842e+00  -7.5779368e-02  -1.7683910e+00   2.7430077e+00   5.4109946e-01   2.9899251e+00  -1.2199928e+00   3.1916544e+00  -2.0648659e+00   2.3371612e+00  -2.3327654e+00   1.0410158e+00   9.9638100e-01   2.4198880e+00   2.4156835e+00   2.0654097e+00   1.5801997e-01   3.6392025e+00  -1.3351690e+00   1.9978508e+00   8.5760578e-01  -1.4305516e-01  -6.2588987e-01   9.6801712e-02  -2.1175513e+00   2.0273508e+00  -3.8394299e+00   1.1175303e+00   2.0778018e+00   2.9466598e+00   4.1286750e-01   1.2467094e+00  -1.7169569e+00   5.5970274e+00   1.4858043e+00   2.5848686e+00   6.1848314e-01  -1.2396850e+00  -4.1686348e-01   1.3329039e+00   1.7184102e+00  -1.1436210e-01   2.2095143e-01  -4.1603897e-01   7.2410220e-01
  -2.9632302e-01   1.3405523e-01  -1.8523173e+00   3.9007241e-02  -9.0975850e-01  -6.3556889e-01  -2.0634660e+00   5.5993328e-01  -1.0109468e+00   9.6868657e-02  -5.9681604e-01  -8.1562755e-01  -1.1392765e+00   1.2322626e-01  -2.0173766e+00  -2.5301776e+00   1.2291969e+00  -7.5694381e-01  -3.3585659e+00  -1.9108269e+00   2.1191192e+00   1.6200275e+00  -3.2360516e-01  -1.6872835e+00  -5.0557428e-01  -1.4283749e-01  -2.1901886e+00  -1.9412994e+00  -1.9639500e+00   3.8105158e-02   4.9571363e-02  -3.7669013e+00  -3.9122188e+00  -3.2000469e+00   4.1037413e-01  -5.3889229e-01  -1.7463197e-01  -2.1813762e+00   1.3871810e+00  -3.0559258e+00   4.8160705e+00   7.5941650e-01   2.2766733e+00   8.3432688e-01   2.3882300e+00   3.8429371e+00  -2.3662222e-01  -2.9323105e+00   2.5382483e+00   7.3937797e-02   3.9833872e+00  -1.9663577e+00   5.4126623e+00  -1.7651620e+00   2.6244292e+00  -3.1400069e+00   9.6701016e-01   1.6511785e+00   1.8542122e+00   2.5743869e+00   2.0412237e+00   2.9850327e-01   3.8848822e+00  -2.1892965e+00   2.2113803e+00   2.0627179e-01  -1.3314837e-01  -6.3978549e-01   1.1048168e-01  -1.5122124e+00   1.9254967e+00  -3.3016531e+00   1.5469203e+00   1.7527323e+00   2.9996547e+00   9.1809010e-01   1.5093716e+00  -2.5681797e+00   5.5202658e+00   2.5022848e-01   1.8628342e+00   7.6243117e-01  -1.4017718e+00  -5.6154058e-01   1.7061002e+00   1.7356458e+00   4.2649430e-01   3.9179894e-01  -9.7848672e-02   8.7278147e-01
  -4.3890533e-01  -9.9906920e-02  -1.9829711e+00   1.1037706e-01  -1.0774425e+00  -1.5197800e-01  -2.3269757e+00   4.9695062e-01  -1.2565832e+00   3.0756021e-01  -1.1189687e+00  -1.5086952e+00  -1.1053093e+00  -5.1327033e-02  -2.0008054e+00  -2.8175409e+00   1.0361640e+00  -1.5493041e+00  -3.4853168e+00  -2.2510813e+00   1.5722179e+00   2.0642972e+00  -2.8444673e-01  -1.9436265e+00  -5.7231245e-01  -4.1790494e-01  -2.3830562e+00  -1.8166939e+00  -2.2752078e+00  -1.3714697e+00  -4.4055492e-01  -3.8253680e+00  -3.7648617e+00  -2.9881378e+00   7.9418751e-01  -6.5043215e-01  -3.8140058e-02  -2.8504009e+00   9.5994073e-01  -3.0862544e+00   4.7591254e+00   2.2835639e-01   2.4942615e+00  -2.4467334e-01   2.7073277e+00   4.8031252e+00  -7.7823389e-01  -4.2144221e+00   2.4695344e+00  -7.8210587e-02   4.6538160e+00  -2.2609607e+00   6.7076318e+00  -1.2717075e+00   2.7298784e+00  -3.4544071e+00   8.9837159e-01   1.9212061e+00   1.6615794e+00   2.3631671e+00   1.9779688e+00   2.5778622e-01   3.6896163e+00  -3.1817813e+00   2.7399537e+00   2.8360237e-01   3.4898366e-01   1.5308537e-01   3.7603682e-01  -7.9883268e-01   1.1005084e+00  -2.4413823e+00   1.8567585e+00   1.2560479e+00   2.5600540e+00   1.6314293e+00   1.7120701e+00  -3.0611034e+00   5.8719947e+00  -7.4531175e-01   1.2374841e+00   8.2815891e-01  -1.8192679e+00  -7.8281259e-01   1.9735769e+00   1.7405816e+00   4.0736089e-01   4.1568003e-01   1.7108598e-01   8.7984278e-01
  -3.9162778e-01   2.7586867e-01  -1.7976707e+00   1.1994336e-01  -1.2034359e+00  -2.4362285e-01  -2.1215848e+00   7.9698088e-01  -1.0817498e+00   2.9374145e-01  -3.3224195e-01  -7.4411933e-01  -4.0505244e-01   5.2490379e-01  -1.6858794e+00  -2.5227053e+00   1.5037076e+00  -1.1763504e+00  -3.0095849e+00  -1.5523495e+00   1.1183088e+00   1.8526837e+00  -1.4142773e-01  -2.5329220e+00  -6.2853027e-01  -1.0804153e+00  -2.7713459e+00  -2.0188093e+00  -1.7012944e+00  -9.1698591e-01  -4.8182609e-01  -4.4620040e+00  -3.6905406e+00  -2.6195201e+00   5.4866863e-01  -1.1240004e+00   1.7311664e-01  -2.8615467e+00   6.0925306e-01  -3.2430116e+00   5.1377392e+00   1.2890453e+00   1.0723812e+00  -2.6911269e+00   9.7519951e-01   2.8276463e+00  -1.9175089e+00  -5.2989977e+00   1.6952987e+00  -9.4606256e-01   4.3655927e+00  -2.8675261e+00   6.6601299e+00  -9.1847008e-01   2.1083110e+00  -4.3403471e+00   1.0542453e+00   2.7374048e+00   1.7346820e+00   2.6342034e+00   2.4150880e+00   1.0883685e+00   4.6271310e+00  -3.0694912e+00   2.7741540e+00   2.9345943e-01  -1.9342570e-01  -8.4802162e-01   3.5113799e-01   1.9476390e-01   1.0331288e+00  -2.6671285e+00   1.8978405e+00   1.0664052e+00   2.4869292e+00   1.5075722e+00   1.9045073e+00  -2.6844265e+00   6.6586451e+00  -1.1062924e-01   1.5684786e+00   1.7233696e+00  -1.0753607e+00   1.9120644e-02   1.8159342e+00   1.5508575e+00   6.1617435e-01   2.3828037e-01   1.8293873e-01   8.5939305e-01
  -7.2386284e-01   2.4052892e-01  -1.8602049e+00   8.9783255e-02  -1.2948741e+00  -1.5850303e-01  -2.0122269e+00   7.3455729e-01  -1.0893688e+00  -2.1002947e-01  -6.2494528e-01  -1.1648152e+00  -1.4101456e-01   4.1221866e-01  -1.8941762e+00  -3.2429401e+00   1.8056333e+00  -6.7124689e-01  -2.9707635e+00  -1.9967849e+00   1.5364210e-01   1.6304906e+00  -2.7731455e-01  -2.3305736e+00  -1.5383035e+00  -1.6350076e+00  -3.4939471e+00  -2.4225723e+00  -1.3206059e+00  -1.5602236e+00  -1.3467773e+00  -3.8513486e+00  -3.0501230e+00  -1.7935346e+00   1.2638000e+00   1.6248297e-01   2.8832090e-01  -2.6220998e+00  -5.4212207e-02  -3.2589906e+00   4.1238915e+00   6.4619952e-01  -6.1436629e-01  -5.0178453e+00  -2.8754361e-01   2.5537099e+00  -3.7199143e+00  -6.7621550e+00   8.7694074e-01  -1.2863753e+00   3.5835175e+00  -2.4123630e+00   6.6653015e+00   8.8308978e-01   1.4985907e+00  -4.7855602e+00   5.8979623e-01   3.1709730e+00   1.6020940e+00   2.9316092e+00   2.1109854e+00   1.5971433e+00   3.8505694e+00  -2.8020829e+00   2.9976217e+00   9.8823768e-01   5.2924355e-01   7.6409026e-01   1.0505540e+00   1.6510049e+00  -2.4488731e-01  -2.0326197e+00   2.1020952e+00   6.4429680e-01   1.1425260e+00   2.0404542e+00   2.3398964e+00  -2.0619442e+00   7.1676280e+00   9.2724860e-01   1.7218566e+00   1.9826302e+00  -1.4162603e+00  -1.0374155e-01   1.7768923e+00   1.3696481e+00   1.1944350e-01   4.8981041e-02   1.4811570e-01   7.9716052e-01
  -7.7921534e-01  -1.1021535e-01  -1.6247449e+00   2.5679267e-01  -1.1909841e+00   3.4520818e-01  -1.9817552e+00   8.9332203e-01  -7.5453675e-01   1.9490812e-01  -1.3308947e+00  -2.0048676e+00  -3.0051300e-01   8.6033472e-02  -1.6520664e+00  -3.7410477e+00   1.3780455e+00  -8.1821029e-01  -2.7237376e+00  -2.2468897e+00  -8.8151311e-01   1.7067689e+00  -2.2059355e-02  -2.4240473e+00  -1.4216602e+00  -1.2335803e+00  -3.1724887e+00  -1.8195161e+00  -1.7398330e+00  -3.0699915e+00  -1.9530100e+00  -4.0055107e+00  -3.1240844e+00  -1.9958741e+00   9.0058505e-01  -1.0966004e+00   4.4060360e-01  -3.2475656e+00  -2.6020534e-01  -3.0331026e+00   4.5311240e+00   4.6663580e-01   2.0301460e-01  -5.6937232e+00   5.7196317e-02   2.6298851e+00  -3.7394958e+00  -7.5432905e+00   3.9921459e-01  -1.6941581e+00   4.1701586e+00  -2.6560991e+00   8.0850463e+00   1.1062155e+00   1.7216675e+00  -4.6118455e+00   5.1735822e-01   3.7677753e+00   5.6391175e-01   2.3035725e+00   1.3635633e+00   1.1551916e+00   3.1798329e+00  -3.4776252e+00   2.9796590e+00   4.6193077e-01   5.4780151e-01   1.2037420e+00   1.1099726e+00   2.2153819e+00  -7.7449719e-01  -1.0550326e+00   2.5391423e+00   8.1083024e-02   1.1850004e+00   2.5299345e+00   2.3903447e+00  -2.6499374e+00   5.8653668e+00  -6.9999306e-01   8.9655858e-01   1.7708249e+00  -1.9478417e+00  -3.4852988e-01   2.4839324e+00   1.3019233e+00   5.8349205e-01   3.9335699e-01   4.6533808e-01   7.1148418e-01
  -9.4032222e-01  -4.5919469e-01  -1.5801826e+00   3.4716516e-01  -1.5775073e+00   5.9379587e-01  -2.0690912e+00   6.7092570e-01  -1.0772769e+00   2.6069086e-01  -1.7898449e+00  -2.5150559e+00  -1.5156509e-01   2.5143658e-02  -1.7609693e+00  -3.7309883e+00   1.1015078e+00  -1.0020809e+00  -2.5580518e+00  -2.6831327e+00  -2.4944995e+00   1.3110566e+00   3.3093084e-01  -1.9921342e+00  -2.0731506e+00  -1.7455114e+00  -3.7813009e+00  -2.0583243e+00  -1.8380654e+00  -4.1524299e+00  -2.4092710e+00  -3.4183322e+00  -2.2387383e+00  -1.0715532e+00   1.4396653e+00  -3.0510299e-01   3.8318418e-01  -3.3977879e+00  -8.1963359e-01  -2.2173383e+00   3.5336862e+00  -8.4727404e-01   1.2641774e+00  -4.6775048e+00   1.3766063e+00   4.5876125e+00  -2.8280066e+00  -7.0843291e+00   5.4480620e-02  -1.3198301e+00   4.3641503e+00  -2.4689762e+00   8.7359495e+00   2.1041774e+00   1.6777841e+00  -3.5086677e+00  -1.2431966e-01   3.6720492e+00  -1.6286986e-01   1.2063042e+00   4.6213861e-01   5.1982348e-01   1.9021855e+00  -4.1061570e+00   3.2263627e+00   6.9052140e-01   1.0109514e+00   2.0744505e+00   1.3230633e+00   2.6178175e+00  -1.9390189e+00  -3.2959815e-01   2.6511805e+00  -6.9562089e-01   5.5064552e-01   2.7399820e+00   2.3748922e+00  -2.3714850e+00   5.3174378e+00  -8.6333865e-01  -3.6876761e-02   1.1882783e+00  -2.7883395e+00  -6.9961831e-01   2.1729844e+00   8.4795792e-01  -3.1320197e-01   4.7226807e-01   5.1850236e-01   5.4348723e-01
  -8.6591844e-01  -1.3361819e-01  -1.2793092e+00   7.7398677e-02  -1.5420026e+00   3.7228056e-01  -1.6879027e+00   5.9451506e-01  -8.6665884e-01  -8.5506617e-02  -6.7285159e-01  -1.4636130e+00   7.4871892e-01   5.4040847e-01  -1.2453372e+00  -3.1667436e+00   1.8145778e+00   1.2363555e-01  -1.7924177e+00  -2.0612550e+00  -2.8178172e+00   7.8344986e-01   4.2392590e-01  -2.4272436e+00  -1.9351631e+00  -2.3251710e+00  -3.6694091e+00  -2.2214662e+00  -7.5281552e-01  -3.0756099e+00  -2.3818750e+00  -3.5935819e+00  -1.6291365e+00  -1.4710354e-01   1.4854127e+00  -1.7801386e-01   4.8407907e-01  -2.4832725e+00  -1.3193576e+00  -1.8495383e+00   3.4748898e+00   1.8317114e-01  -8.1647518e-01  -6.6635161e+00  -5.7843445e-01   2.4832476e+00  -4.2385664e+00  -7.5370224e+00  -1.2662531e+00  -2.2720462e+00   3.2147811e+00  -2.8357082e+00   7.8300344e+00   2.5124186e+00   7.2242823e-01  -4.0795122e+00   2.1830372e-01   4.5829741e+00  -2.5539951e-01   8.5850945e-01   2.9580608e-01   7.1221200e-01   2.2261333e+00  -3.2805459e+00   2.8956637e+00   7.5907004e-01   5.7286379e-01   1.4262220e+00   1.6880313e+00   3.6598034e+00  -2.3308120e+00  -6.5649535e-01   2.7069605e+00  -8.1565024e-01   2.1128127e-01   2.2103952e+00   2.4362582e+00  -1.1919468e+00   6.2135683e+00   1.3027317e+00   9.1816410e-01   1.9496572e+00  -1.7178859e+00   3.1782572e-01   2.0375244e+00   4.4519307e-01  -3.2567414e-01   3.3593536e-01   3.7766121e-01   2.6059671e-01
  -8.4562722e-01   1.7151727e-01  -1.1461342e+00  -5.4808540e-02  -1.4234890e+00   2.6729434e-01  -1.2461822e+00   6.3505703e-01  -8.8733435e-01  -2.7339954e-01  -9.2590737e-02  -9.4981379e-01   1.2740731e+00   7.3907299e-01  -1.3007549e+00  -3.1425162e+00   2.3605101e+00   9.5688794e-01  -1.2183335e+00  -1.6819016e+00  -3.5219942e+00  -3.7729841e-02  -8.8330086e-02  -2.3935558e+00  -2.6785224e+00  -2.9605866e+00  -4.0396421e+00  -2.4482708e+00   8.5229270e-02  -2.7077438e+00  -2.8566292e+00  -3.0922351e+00  -9.8944227e-01   7.8917439e-01   1.5209575e+00   5.3848318e-01   6.5822290e-01  -1.6306319e+00  -1.6421285e+00  -1.5797888e+00   3.3218091e+00   3.2759429e-02  -2.7318343e+00  -8.1134686e+00  -2.4158274e+00   1.2488997e+00  -5.3756802e+00  -7.7719231e+00  -2.5187688e+00  -2.7091604e+00   1.7213508e+00  -2.4938393e+00   6.5779623e+00   4.1421557e+00   1.5851959e-01  -3.8301907e+00   6.2959077e-01   5.1086694e+00  -2.7870057e-01   6.2014791e-01  -1.2810885e-02   9.0790269e-01   1.9421030e+00  -2.3146597e+00   1.9631902e+00   1.0416245e+00   3.6728898e-01   1.6160119e+00   2.2982278e+00   4.8858463e+00  -3.0100433e+00  -4.2225117e-01   2.8073428e+00  -7.8235646e-01  -2.7977376e-01   2.1283237e+00   2.7435825e+00  -1.6626052e-01   6.3741076e+00   3.1773487e+00   1.6660745e+00   2.4258180e+00  -1.4797893e+00   5.2790732e-01   1.6524844e+00   2.3499530e-01  -4.1367992e-01  -9.9657806e-02   9.0476192e-02   7.7766891e-02
  -9.8149543e-01   1.1027698e-01  -7.3683706e-01  -2.3035926e-01  -8.9459800e-01   5.5024486e-01  -5.5950444e-01   5.2347608e-01  -5.4412609e-01  -2.9779256e-01  -1.6882185e-01  -1.2161259e+00   1.5531886e+00   5.1302034e-01  -1.2113175e+00  -3.3448902e+00   1.9626525e+00   1.6215960e+00  -7.8935221e-01  -1.7305475e+00  -4.0877728e+00  -4.9919227e-01  -1.5936698e-01  -2.1189138e+00  -2.5969541e+00  -2.9169703e+00  -3.6840777e+00  -2.1201417e+00   2.9323478e-01  -2.9721787e+00  -2.9061098e+00  -2.4669482e+00  -6.3478295e-01   9.5302104e-01   1.2277017e+00   4.5556283e-01   8.1863297e-01  -9.8479517e-01  -1.8481679e+00  -7.1961252e-01   3.4311725e+00  -1.7639712e-02  -3.4779439e+00  -8.6955618e+00  -2.6078348e+00   1.5283855e+00  -6.0528947e+00  -7.9871950e+00  -3.2309610e+00  -2.7741357e+00   9.3672192e-01  -1.9667698e+00   6.3028155e+00   5.2426674e+00  -2.4611729e-01  -2.8067588e+00  -5.2608461e-02   5.0925779e+00  -1.1042707e+00  -7.9391003e-02  -1.1163255e+00   4.8180828e-01   7.2494214e-01  -1.7210550e+00   1.1170643e+00   9.9811653e-01   4.4491449e-01   2.2862008e+00   2.2302617e+00   5.2368102e+00  -3.2174629e+00   3.2534443e-01   2.8851911e+00  -1.0847586e+00  -6.5744418e-01   1.7811024e+00   2.5053617e+00   3.4764550e-01   4.4873190e+00   3.0729025e+00   1.2890753e+00   1.8279715e+00  -1.8202930e+00   4.0390451e-01   1.7308370e+00   2.2472874e-01  -3.8533442e-01   1.6430187e-01  -1.5628719e-02   2.0967387e-01
  -9.3446059e-01   6.4997439e-03  -7.0620329e-01  -2.1440592e-01  -1.0518071e+00   6.5999357e-01  -5.6123213e-01   3.8963547e-01  -7.5527315e-01  -2.0807625e-01  -3.4583510e-01  -1.3535043e+00   1.7017124e+00   4.0829457e-01  -1.3190290e+00  -3.3931956e+00   1.6721961e+00   1.7360310e+00  -4.3499783e-01  -1.9111161e+00  -5.0618350e+00  -1.1770227e+00  -3.2715738e-01  -1.9209977e+00  -3.1177690e+00  -3.1744317e+00  -3.8055217e+00  -2.1920684e+00   3.3308697e-01  -3.3192994e+00  -3.3676344e+00  -2.1242257e+00   4.7563183e-03   1.5890495e+00   1.3348733e+00   6.8669767e-01   7.1951705e-01  -7.3130191e-01  -2.0338430e+00  -1.3229847e-01   2.8565633e+00  -1.1717657e+00  -2.4904890e+00  -6.9540735e+00  -1.9792863e+00   2.2842819e+00  -4.7226812e+00  -6.5237874e+00  -3.6448800e+00  -2.2670247e+00   7.1611192e-01  -1.5268603e+00   6.3860015e+00   6.0403538e+00  -2.1460648e-02  -1.6398083e+00   1.1983172e-01   5.0999255e+00  -1.5126332e+00  -7.3469202e-01  -1.8802232e+00  -6.0649272e-02  -2.3103863e-01  -1.5261541e+00   2.8531410e-01   7.3576226e-01   4.8767162e-01   2.5298979e+00   2.5312393e+00   5.3343355e+00  -3.9499443e+00   5.9194672e-01   2.7161641e+00  -1.4666235e+00  -9.5536152e-01   1.7885308e+00   2.6719484e+00   7.0913000e-01   3.6837908e+00   3.2291053e+00   9.0379286e-01   1.1986734e+00  -2.3678778e+00  -8.8463968e-02   1.4164855e+00  -3.3823625e-01  -8.8383609e-01  -1.5950823e-01  -1.5682280e-01  -2.8225686e-02
  -8.5870230e-01   1.9218791e-01  -4.0880284e-01  -6.0096039e-01  -3.6201586e-01   1.0392598e+00  -1.3268759e-01  -5.3520574e-03  -7.3411692e-01  -3.2632542e-01  -3.2489188e-02  -1.2527243e+00   1.9845601e+00   6.3587136e-02  -1.1883191e+00  -3.3466496e+00   1.2790592e+00   2.1175519e+00   6.4862405e-02  -1.6055209e+00  -4.2446396e+00  -1.0541783e+00  -6.5810323e-01  -2.5016838e+00  -1.8886971e+00  -3.0073709e+00  -2.5062549e+00  -1.5342919e+00   6.5321969e-01  -2.8717956e+00  -3.0231721e+00  -2.1173153e+00   2.9157644e-01   1.6070756e+00   9.4847208e-01  -6.6416636e-02   8.9470124e-01  -8.5281284e-02  -2.2560666e+00   4.0380043e-01   3.4921265e+00  -5.6787265e-01  -2.9313539e+00  -6.7375379e+00  -2.1579624e+00   2.1993855e+00  -4.7908915e+00  -5.9531733e+00  -4.1079385e+00  -2.3204045e+00   2.8250860e-01  -1.4561465e+00   6.4340269e+00   6.2779686e+00  -2.6053677e-01  -1.2121855e+00   2.7429000e-01   5.2662246e+00  -1.7554436e+00  -1.0679987e+00  -2.4540606e+00  -5.1483365e-01  -5.0094929e-01  -8.2767471e-01  -9.5168324e-01   9.9225699e-03   3.6012307e-01   2.4169079e+00   2.4030792e+00   5.3353355e+00  -3.7953950e+00   8.3321482e-01   2.5288347e+00  -1.5570981e+00  -9.7016864e-01   1.2046190e+00   2.5873962e+00   1.0959834e+00   2.6360583e+00   3.1034071e+00   6.4976141e-01   6.0095366e-01  -2.0071492e+00  -1.4068310e-01   1.4257038e+00  -5.1929475e-01  -4.4673390e-01  -2.6666605e-01  -2.2112074e-01   3.5173411e-02
  -7.7787112e-01   5.6780027e-01  -4.8841368e-01  -9.4216469e-01  -1.2530199e-01   6.8294036e-01   1.6904044e-01  -3.8373912e-01  -5.3692987e-01  -8.6215939e-01   5.2397848e-01  -8.1486466e-01   2.4658851e+00   1.6468399e-01  -9.3815409e-01  -3.0130767e+00   1.8268298e+00   2.7885502e+00   2.8493183e-01  -1.6787060e+00  -3.9766772e+00  -1.5406471e+00  -1.2093158e+00  -2.3954374e+00  -2.1488629e+00  -3.4670328e+00  -2.2080317e+00  -1.7890178e+00   1.4824853e+00  -1.8852397e+00  -3.0692977e+00  -1.4239037e+00   1.0756722e+00   2.4212145e+00   1.2845269e+00   1.0324741e+00   6.5152627e-01   9.3094547e-01  -2.3826222e+00   1.0335483e+00   2.2089511e+00  -1.1798501e+00  -4.1799143e+00  -7.0063711e+00  -2.5110629e+00   2.0189955e+00  -5.1484652e+00  -5.8415908e+00  -4.6408000e+00  -2.1121706e+00  -1.0071689e+00  -6.9222928e-01   5.4128141e+00   7.3657531e+00  -7.0367256e-01  -2.9984132e-01   3.5970355e-01   5.3415465e+00  -1.5113177e+00  -1.2263635e+00  -2.6930257e+00  -2.8746061e-01  -9.5048424e-01   2.4274337e-01  -1.5700615e+00   4.4447416e-01   6.6405072e-01   2.8342871e+00   3.1093362e+00   5.9139465e+00  -4.4664697e+00   4.1199187e-01   2.2234426e+00  -1.4291244e+00  -1.7661386e+00   5.7854195e-01   2.4921325e+00   1.8144197e+00   2.8787297e+00   4.9805843e+00   1.1146694e+00   2.9124114e-01  -1.6762771e+00  -6.5265982e-02   1.0758635e+00  -7.7936672e-01  -1.1365373e+00  -3.4885399e-01  -5.9315771e-01   1.6039636e-02
  -7.6212439e-01   5.8578162e-01  -2.8764578e-01  -9.6583087e-01  -3.5160894e-02   5.7006179e-01   6.2772854e-01  -3.9047581e-01  -2.8823603e-01  -8.6394640e-01   5.1442555e-01  -7.4414320e-01   2.7967749e+00   1.3810160e-01  -9.0658817e-01  -2.8928117e+00   1.1988905e+00   3.1357120e+00   4.6521663e-01  -1.9173685e+00  -4.4699996e+00  -2.2097780e+00  -1.1671223e+00  -1.9841974e+00  -2.4080047e+00  -3.5319089e+00  -2.2647721e+00  -1.9102937e+00   1.4476676e+00  -1.4987570e+00  -2.9010794e+00  -1.0595681e+00   1.3401406e+00   2.4601470e+00   1.0788311e+00   1.1623462e+00   3.9335259e-01   1.4823522e+00  -2.3403054e+00   1.8782577e+00   1.4483604e+00  -1.9466609e+00  -3.5238515e+00  -5.4319667e+00  -1.7171905e+00   2.6620961e+00  -4.0270501e+00  -4.4075315e+00  -4.4979255e+00  -1.2705377e+00  -1.3210998e+00   2.6164262e-01   4.8852423e+00   7.7891765e+00  -7.5973934e-01   1.3431344e+00  -3.4032100e-01   4.7626745e+00  -1.8091928e+00  -1.4378888e+00  -3.3992430e+00  -3.9983086e-01  -1.9940635e+00   8.7294101e-01  -2.3043138e+00   4.5194493e-01   7.2280375e-01   2.9086714e+00   2.6942874e+00   5.1631124e+00  -4.3434864e+00   3.2301918e-01   1.7254609e+00  -1.6105094e+00  -1.9737395e+00   2.5725608e-02   2.2043770e+00   2.2064743e+00   1.1310816e+00   4.5985016e+00   5.1567368e-01  -8.3596198e-01  -2.1958337e+00  -4.4639424e-01   7.6948234e-01  -1.1181619e+00  -1.8619615e+00  -2.9257154e-01  -8.7303157e-01   1.4628584e-01
  -6.6538451e-01   5.6020910e-01  -4.6027098e-01  -1.3275117e+00  -3.4658912e-03  -3.5251193e-02   2.9448643e-01  -1.0592685e+00  -3.8419522e-01  -1.5854041e+00   9.0009734e-01  -4.3033925e-01   2.6337519e+00   7.7274716e-02  -7.9021720e-01  -2.5900684e+00   2.3012191e+00   3.8364618e+00   7.4899276e-01  -1.8454585e+00  -4.1619603e+00  -2.4842131e+00  -1.0679199e+00  -1.5379973e+00  -2.5523873e+00  -3.3533110e+00  -1.8127123e+00  -2.1168126e+00   2.2919280e+00  -2.8903905e-01  -2.4397129e+00  -6.3291719e-02   2.1714776e+00   3.3417116e+00   1.5499401e+00   2.3034107e+00   5.1315710e-01   2.5186799e+00  -2.2760093e+00   2.4115520e+00   7.5758383e-01  -2.3976240e+00  -3.7424006e+00  -3.7314462e+00  -1.4027733e+00   2.7473800e+00  -3.5232821e+00  -3.0197133e+00  -5.4464036e+00  -1.3503824e+00  -2.0976683e+00  -5.9498730e-02   4.4215239e+00   7.6830620e+00  -8.2419914e-01   1.5395261e+00   2.1520890e-01   5.1428618e+00  -2.0952599e+00  -2.1628211e+00  -3.9096305e+00  -1.1484604e+00  -2.0864552e+00   1.2938099e+00  -2.6123056e+00   1.4079979e-01   7.1704682e-01   2.9025065e+00   3.5526913e+00   5.4457288e+00  -4.4959926e+00  -3.2697570e-01   1.6624252e+00  -1.4180025e+00  -2.3451872e+00  -4.6205364e-01   2.2409806e+00   2.9237266e+00   2.6873824e+00   7.5318331e+00   1.7093458e+00  -6.4205683e-01  -1.4416241e+00  -4.3912016e-01   6.0870766e-01  -1.4358416e+00  -2.3671961e+00  -1.5098002e-01  -1.2537673e+00  -2.1323461e-01
  -5.1169854e-01   7.0627439e-01  -2.1772907e-01  -1.4304305e+00   3.4204680e-01  -1.5304825e-01   7.8172441e-01  -8.1932488e-01  -4.4053287e-02  -1.1509235e+00   1.5018653e+00   4.1478058e-01   3.0533109e+00   4.2984780e-01  -4.6168474e-01  -1.7492597e+00   2.2011020e+00   3.8736990e+00   1.0700205e+00  -1.1540515e+00  -3.9084047e+00  -2.7525855e+00  -1.1021662e+00  -1.7370822e+00  -2.5837026e+00  -3.3067842e+00  -1.6186374e+00  -1.8929379e+00   2.5386456e+00   7.7635835e-01  -1.6388582e+00  -2.5947430e-01   1.9420289e+00   3.0834598e+00   8.5564806e-01   1.4183394e+00   5.4130866e-01   3.0986872e+00  -2.0375311e+00   2.7791917e+00   1.0596494e+00  -2.0178699e+00  -4.3955079e+00  -3.6304308e+00  -1.9669159e+00   1.6566063e+00  -3.5118665e+00  -2.2945065e+00  -5.2837759e+00  -1.3434291e+00  -2.5031148e+00   2.0813487e-02   2.3660642e+00   6.8127297e+00  -1.0646301e+00   2.0775638e+00   5.5367728e-01   4.8268245e+00  -1.7941322e+00  -2.2810174e+00  -3.8039698e+00  -1.2306405e+00  -1.5749381e+00   1.7091038e+00  -3.2325083e+00   1.3704661e-02  -1.3210648e-02   1.6218963e+00   2.9093057e+00   4.7584554e+00  -3.1112814e+00  -6.0974465e-01   1.0404752e+00  -1.3738272e+00  -1.7308845e+00  -1.1689476e+00   1.6678175e+00   3.1563521e+00   2.3266044e+00   7.3613718e+00   2.1565387e+00  -6.1038600e-01  -1.1038135e+00   3.4056526e-02   3.5256157e-01  -1.3711360e+00  -2.4433249e+00   1.1825579e-02  -1.6080770e+00  -1.6012611e-01
  -1.2294548e-01   1.4066559e+00  -3.9627550e-01  -1.4427035e+00   2.0680377e-01  -1.0125843e+00   9.4219059e-01  -1.0194976e+00  -3.7245095e-02  -1.8341979e+00   2.2148275e+00   1.1417568e+00   3.2470509e+00   6.1693511e-01  -5.5637379e-01  -1.3062145e+00   2.7121603e+00   4.3917635e+00   1.0848870e+00  -1.1927285e+00  -3.3569024e+00  -3.2590349e+00  -1.3112277e+00  -1.0571375e+00  -2.7143847e+00  -3.5181658e+00  -1.7453191e+00  -2.4933598e+00   3.1337512e+00   2.4810410e+00  -1.1620196e+00   6.1240452e-01   2.4088497e+00   3.5359608e+00   8.6273086e-01   2.7100462e+00   2.1949730e-01   3.8596671e+00  -1.7433460e+00   3.3525077e+00  -1.3964042e-01  -2.5133720e+00  -4.0993355e+00  -1.7054306e+00  -1.3548418e+00   1.9529283e+00  -1.9330592e+00  -5.7722735e-01  -5.3268108e+00  -2.7734097e-01  -3.2245485e+00   9.7115225e-01   2.2035104e+00   7.8339452e+00  -1.0550864e+00   3.7175306e+00   2.3632952e-01   4.4112123e+00  -1.4920501e+00  -1.8314027e+00  -3.6344299e+00  -3.9332841e-01  -1.7159291e+00   2.8133440e+00  -3.8019637e+00   2.0262365e-01   6.2664999e-02   1.2714462e+00   2.9845287e+00   4.1995572e+00  -3.3675682e+00  -1.7346092e+00   7.2570445e-01  -5.1837192e-01  -2.0028495e+00  -1.9167222e+00   1.7612595e+00   3.5056138e+00   2.2694825e+00   9.0212085e+00   2.0757971e+00  -1.3912265e+00  -6.7277902e-01  -3.8597325e-01  -3.6039795e-01  -1.6964511e+00  -3.3292024e+00  -2.6337308e-01  -2.0400090e+00   7.3920659e-02
  -2.0447363e-01   1.3409148e+00   1.6678395e-01  -1.1434096e+00   6.0716048e-01  -9.7045590e-01   1.9583647e+00   1.1336249e-01   2.0070472e-01  -1.0022426e+00   2.4610386e+00   1.8188539e+00   3.4812874e+00   7.5750781e-01  -9.4164766e-01  -1.1485109e+00   1.8983426e+00   4.3734596e+00   1.1996320e+00  -5.5136588e-01  -3.5613929e+00  -3.6810024e+00  -1.0271299e+00  -1.2035989e+00  -3.0045071e+00  -3.2985767e+00  -2.1810305e+00  -2.1790691e+00   2.7308141e+00   3.2846552e+00  -3.3894158e-01   2.2936673e-01   1.2143570e+00   2.4889576e+00  -8.6888501e-02   1.7252805e+00   6.7492873e-01   4.4785224e+00  -1.2859704e+00   3.4740755e+00   6.7064421e-01  -2.5277323e+00  -4.9602525e+00  -1.5876280e+00  -2.9081222e+00   5.2306510e-01  -2.4635606e+00   9.4870261e-01  -4.9812918e+00  -1.2365010e-01  -3.3710080e+00   1.4335848e+00  -8.1415004e-01   6.2365311e+00  -1.3705940e+00   4.0609610e+00  -3.8112429e-01   3.4453856e+00  -1.5264155e+00  -1.5309217e+00  -3.5951868e+00  -2.7057861e-01  -1.4226357e+00   3.1212450e+00  -4.3539583e+00   3.4008772e-01  -9.5974981e-01   3.0595749e-01   1.1541426e+00   2.6620343e+00  -8.6865841e-01  -1.3997310e+00  -1.2071136e-01  -5.0103944e-01  -1.2421233e+00  -2.3264326e+00   1.4683012e+00   4.0080472e+00   6.7977370e-01   7.4492892e+00   2.2165285e+00  -1.6126494e+00  -1.1090435e+00  -7.8396186e-01  -5.7163123e-01  -1.3207471e+00  -3.0852058e+00  -5.1718603e-01  -2.4106442e+00   1.4150410e-01
   8.8700127e-02   1.7840496e+00   8.5879757e-03  -1.3224603e+00   6.2616796e-01  -1.6417224e+00   1.6909623e+00  -2.5488904e-01   5.9318103e-01  -1.3974969e+00   3.3317509e+00   2.8880663e+00   3.5630889e+00   1.3542773e+00  -2.4043116e-01  -3.5502346e-02   2.6751806e+00   4.6376979e+00   1.3685846e+00  -6.1617689e-02  -2.4757147e+00  -3.5544128e+00  -7.1673907e-01  -8.8629512e-01  -2.4628058e+00  -3.0164089e+00  -1.6287154e+00  -2.3104719e+00   3.3858875e+00   5.0876025e+00   6.0927981e-01   4.1747453e-01   1.3392073e+00   2.5321240e+00  -1.9316847e-01   1.7852886e+00   6.2051636e-01   5.1325007e+00  -8.9673860e-01   3.5524586e+00   1.8183405e-01  -1.3812813e+00  -5.7247508e+00  -1.8117456e+00  -3.0713504e+00  -9.5738717e-01  -2.5686724e+00   9.7162200e-01  -5.2910468e+00  -3.7434573e-01  -3.7896651e+00   1.0247914e+00  -1.1215202e+00   5.4361426e+00  -1.6092445e+00   3.5598945e+00  -4.4646988e-02   3.4560073e+00  -1.3069155e+00  -1.2088190e+00  -3.0108813e+00   1.0754730e-01  -2.9107820e-01   3.7862650e+00  -4.0715782e+00   8.1432885e-02  -1.3768925e+00  -9.6228485e-01   1.2936002e+00   2.2847653e+00  -2.0665547e-01  -2.4977212e+00  -4.7908715e-01   9.8711546e-02  -9.9346003e-01  -3.0582538e+00   1.0953434e+00   4.0308636e+00   2.2467011e+00   9.0568693e+00   3.2786809e+00  -1.1295213e+00   3.6178330e-01   1.8268924e-01  -4.1994011e-01  -1.2203510e+00  -3.3187113e+00  -8.8759853e-02  -2.6566474e+00   2.3678359e-01
   4.8112219e-01   2.1198945e+00  -3.5825502e-01  -1.1615895e+00   8.8109411e-01  -1.3701379e+00   1.2897028e+00  -4.4878809e-02   5.9378923e-01  -1.0145384e+00   2.9866815e+00   2.8419002e+00   3.0668795e+00   1.1597536e+00  -2.9118264e-01   6.7487148e-02   2.9485113e+00   4.0557591e+00   9.2198821e-01   3.2322248e-01  -1.3387739e+00  -2.5194497e+00  -9.4870436e-01  -1.3108785e+00  -1.9750502e+00  -2.0566880e+00  -1.0246493e+00  -1.5376701e+00   3.2038592e+00   5.5296751e+00   1.1137386e+00   1.2944247e-01   8.8398770e-01   2.1100094e+00  -6.8214223e-01   4.4510600e-01   5.6030321e-01   4.3203054e+00  -6.1980095e-01   2.9136207e+00   4.0645889e-01  -1.4005230e+00  -4.4550631e+00  -4.4406167e-01  -2.6992426e+00  -1.3707190e+00  -8.7713213e-01   1.7976530e+00  -4.0365277e+00   2.3518987e-01  -2.7710524e+00   1.1052930e+00  -1.0905760e+00   4.9424288e+00  -8.4639100e-01   3.5605843e+00   1.2333484e+00   3.6856110e+00  -3.5838117e-01   2.8215662e-02  -2.0597333e+00   7.4191095e-01   5.8047571e-01   3.3737844e+00  -4.2025575e+00  -4.0178329e-01  -1.5450910e+00  -1.9100522e+00   9.8622587e-01   1.4903419e+00   5.5924519e-01  -3.0285392e+00  -1.0350197e+00   3.9123616e-01  -4.9231849e-01  -2.8995625e+00   9.2865560e-01   2.6015013e+00   3.4085969e+00   8.3113383e+00   2.8654304e+00  -1.1496826e+00   2.5236412e-01  -2.2992577e-01  -7.9838614e-01  -1.4603402e+00  -3.2540252e+00  -4.0317873e-01  -2.6735417e+00   3.0903076e-01
   5.7310093e-01   2.2415236e+00  -4.3524943e-01  -8.7129807e-01   5.6361245e-01  -1.9118574e+00   1.2017586e+00   1.5587580e-02   4.6319545e-01  -8.8995571e-01   3.1480722e+00   3.4991083e+00   2.8117235e+00   1.6543756e+00  -2.6626913e-01   1.0091275e+00   3.0640737e+00   3.4111525e+00   8.9830749e-01   6.1626744e-01  -1.4180806e+00  -2.6863081e+00  -8.4109901e-01  -1.9424235e-01  -2.8677419e+00  -2.1056459e+00  -1.8036577e+00  -1.9538004e+00   3.0953474e+00   6.0110290e+00   1.7235481e+00   9.2882961e-01   8.6683775e-01   2.0856181e+00  -8.7219434e-01   1.1343605e+00   5.1920199e-01   4.5093863e+00  -2.0865068e-01   3.3019736e+00  -2.2762333e-01  -1.5912776e+00  -4.5500211e+00   3.1430372e-01  -2.1851908e+00  -9.0051540e-01  -6.7740474e-01   2.2254727e+00  -3.8533304e+00   7.9390269e-01  -3.0972643e+00   1.1330063e+00  -2.2271031e+00   4.3774876e+00  -8.8392599e-01   4.3390780e+00   8.6079614e-01   2.6240596e+00  -2.7238814e-01  -2.4718112e-02  -1.8288091e+00   9.2071031e-01   8.0347491e-01   3.3279077e+00  -3.9678248e+00  -4.7529005e-02  -1.7701797e+00  -2.2977129e+00   6.7036007e-01   9.2777235e-01   1.1679500e+00  -3.0859109e+00  -1.3423879e+00   8.1598884e-01  -3.6155481e-01  -3.0457004e+00   4.1761218e-01   2.3543865e+00   3.4858461e+00   8.4195643e+00   3.2139712e+00  -9.6090912e-01   6.3792149e-01  -1.0685556e-02  -1.0105806e+00  -9.2353283e-01  -3.5176494e+00  -5.7390096e-02  -2.9261407e+00   5.7069049e-01
   7.8881639e-01   2.4680685e+00  -3.0871234e-01  -4.8627076e-01   9.7283496e-01  -1.5571869e+00   1.5241809e+00   7.0101370e-01   7.8762844e-01  -2.9444738e-01   2.7679259e+00   3.3413943e+00   2.3470894e+00   1.4617097e+00  -4.3522153e-01   1.0247655e+00   2.5232425e+00   2.9617432e+00   3.7458633e-01   8.3708813e-01  -6.2374133e-01  -1.7705282e+00  -3.8590033e-01  -2.3469564e-01  -1.8451670e+00  -1.0640349e+00  -1.3398546e+00  -1.0596591e+00   2.4233409e+00   6.2394477e+00   2.5731823e+00   6.4376089e-01  -2.0625796e-01   8.8050563e-01  -1.6812311e+00  -2.5478112e-01   6.6653039e-01   3.7862367e+00   1.7405521e-01   3.0318196e+00   2.1718000e-01  -1.2443989e+00  -3.4754842e+00   9.5279655e-01  -1.7045202e+00  -9.8171720e-01   3.4936820e-01   2.7385282e+00  -2.6340467e+00   1.3448304e+00  -1.9320762e+00   1.5522808e+00  -2.1445579e+00   3.5361334e+00  -5.6412328e-01   4.7464422e+00   3.4821325e-01   2.0508508e+00  -2.0445595e-01   9.1350022e-01  -1.2555002e+00   1.6586846e+00   1.1494938e+00   2.9558574e+00  -3.5582910e+00  -1.6933626e-01  -2.0743275e+00  -2.9854363e+00  -8.7066285e-01  -7.0214914e-01   2.6061404e+00  -3.0827740e+00  -1.7978204e+00   1.0948001e+00   3.9147287e-01  -3.2020171e+00   2.5101510e-02   1.2138729e+00   2.4776950e+00   6.0799313e+00   1.9250045e+00  -1.6295360e+00   1.8811190e-01  -5.9545368e-01  -1.0256720e+00  -6.4586593e-01  -3.2470595e+00   2.3706620e-02  -2.7955480e+00   9.5624444e-01
   8.9443147e-01   2.6255991e+00  -5.9345214e-01  -1.4907896e-02   2.4634022e-01  -1.8781043e+00   9.5676948e-01   1.0653252e+00   5.5595555e-01  -2.8366039e-01   2.7779828e+00   4.0215799e+00   2.1416845e+00   1.9798773e+00  -5.0391341e-01   1.5077521e+00   2.6177879e+00   2.6172245e+00   1.0098935e-01   8.8197049e-01  -7.0476434e-01  -1.5711274e+00   1.4134679e-01   1.1402730e-01  -2.2174324e+00  -9.5850217e-01  -2.0484497e+00  -1.4161149e+00   2.2081468e+00   6.9060616e+00   2.6360085e+00   3.3632518e-01  -3.6239155e-01   9.7354984e-01  -1.2997009e+00   1.9384533e-01   4.7942752e-01   3.4786983e+00   2.2568617e-01   2.4473170e+00  -1.1295680e+00  -1.4621831e+00  -2.9191201e+00   1.7561163e+00  -1.9265753e+00  -1.9625664e+00   1.1133383e+00   3.7961831e+00  -2.1327000e+00   1.7520089e+00  -1.4021710e+00   1.5789267e+00  -2.5441297e+00   2.3464826e+00  -5.3963724e-01   3.8938771e+00   4.0232424e-01   1.6355707e+00   3.1193641e-01   1.9767864e+00  -3.4842837e-01   2.4678257e+00   1.8738743e+00   2.8553955e+00  -2.5507784e+00   7.5853814e-02  -2.2080017e+00  -3.5827461e+00  -1.2712291e+00  -1.5161933e+00   2.8221497e+00  -3.7407654e+00  -2.4642591e+00   1.1807263e+00   2.4673027e-01  -2.9555872e+00   1.4308459e-01   1.0614839e+00   4.0218291e+00   6.2026162e+00   2.0967360e+00  -1.3376748e+00   4.7060795e-01  -4.8346544e-01  -1.2513443e+00  -9.0358952e-01  -3.8263541e+00  -3.8470174e-01  -2.7969091e+00   7.5984252e-01
   8.2404743e-01   2.5430765e+00  -4.5992723e-01   2.2280280e-01   3.6193443e-01  -2.0410336e+00   8.8782074e-01   1.3293977e+00   8.2228382e-01  -1.4283438e-02   2.7169947e+00   4.2410799e+00   1.6591259e+00   2.2213548e+00  -3.2141263e-01   1.7936407e+00   2.5391661e+00   2.1831489e+00   9.1117971e-02   1.4375436e+00  -3.4631373e-01  -1.1616782e+00   5.4234575e-01   4.7214450e-01  -1.9984042e+00  -4.6810961e-01  -2.1360877e+00  -1.1301404e+00   1.8703630e+00   6.9506929e+00   3.1444842e+00   1.9011590e-01  -1.0659486e+00   1.7652469e-01  -1.8990505e+00  -6.7691498e-01   7.6339823e-01   3.2313514e+00   5.5330096e-01   2.0282607e+00  -8.7997973e-01  -5.6469188e-01  -3.6323459e+00   5.8191190e-01  -2.5491122e+00  -3.3309479e+00   1.7646208e-01   3.0188035e+00  -2.1551160e+00   1.2110430e+00  -1.2295084e+00   8.2825926e-01  -3.1054420e+00   9.3829489e-01  -7.5488127e-01   2.8842519e+00   1.8126353e-01   1.2180873e+00   1.7001731e-01   2.4415196e+00   1.4527771e-01   2.7554789e+00   2.8481821e+00   2.5310632e+00  -1.8974074e+00  -8.1372360e-02  -2.8306454e+00  -4.4019824e+00  -1.9433600e+00  -1.7855638e+00   3.9695006e+00  -3.6634813e+00  -2.7877856e+00   1.2737205e+00   6.8036256e-01  -2.8234995e+00  -2.2143743e-01   6.6564098e-01   4.1591756e+00   5.4271797e+00   2.5433120e+00  -3.9553991e-01   1.1951269e+00   9.7841950e-02  -7.5144475e-01  -1.1218516e-01  -3.0294539e+00   2.5550825e-01  -2.7010490e+00   1.0148825e+00
   9.0956984e-01   2.8649394e+00  -4.7024643e-01   6.4213880e-01  -2.6962158e-02  -2.3913644e+00   8.6691328e-01   1.9963376e+00   9.5933000e-01   1.8395297e-01   3.1086258e+00   5.0875453e+00   1.6093764e+00   2.8996522e+00  -3.0406625e-01   2.2316567e+00   2.9155560e+00   2.3078652e+00  -9.0875719e-03   2.0851900e+00  -4.9207534e-01  -1.2380993e+00   8.8488821e-01   8.7455478e-01  -2.5080460e+00  -4.9427041e-01  -3.0659256e+00  -1.3736751e+00   1.9207434e+00   7.6987246e+00   3.3500175e+00  -1.2818422e-01  -1.5116808e+00   4.0908151e-02  -2.1249818e+00  -6.6586424e-01   7.8224846e-01   2.9847292e+00   7.1688640e-01   1.3400158e+00  -1.2804057e+00  -3.5026117e-02  -4.3995281e+00  -3.6571250e-01  -4.0035955e+00  -5.4148592e+00  -1.0603974e-01   2.8871526e+00  -2.0339515e+00   9.7668593e-01  -1.3292142e+00   6.7491260e-01  -4.1420325e+00   4.8872976e-01  -1.0644594e+00   2.0132397e+00   2.1646325e-01   1.0211213e+00   6.8176486e-01   3.5559431e+00   1.1372329e+00   3.9802253e+00   3.7949895e+00   2.7313640e+00  -1.1832293e+00   4.4979972e-01  -3.4658444e+00  -5.5257903e+00  -2.5180406e+00  -2.0694588e+00   4.5735032e+00  -4.3141030e+00  -3.2438974e+00   1.5107510e+00   8.3852214e-01  -2.7421774e+00  -3.4022077e-01   5.9019609e-01   5.1535024e+00   5.9675806e+00   3.0977125e+00   6.9888242e-01   1.7499170e+00   7.2082292e-01  -1.0150564e+00   1.0588503e-01  -2.9144489e+00   1.1728243e-01  -2.7279755e+00   1.0657506e+00
   1.0377863e+00   2.9507818e+00  -6.8029209e-01   8.6599200e-01   1.5046964e-01  -1.7505528e+00   3.0032391e-01   2.0222425e+00   8.9651681e-01   4.0085010e-01   2.5894784e+00   5.0022261e+00   8.3746407e-01   2.8759715e+00  -1.6595265e-01   2.4253338e+00   3.1447226e+00   1.9855731e+00  -3.0111060e-01   2.3652990e+00   4.6795830e-01   1.5106273e-01   1.0252303e+00   8.9087705e-01  -1.5535854e+00   6.7601796e-01  -2.1766202e+00  -3.4277716e-01   1.6999356e+00   7.3838513e+00   3.4636871e+00  -2.3345821e-01  -1.7196290e+00  -1.6482025e-01  -2.1127576e+00  -1.3875154e+00   8.9141634e-01   2.1373238e+00   5.3059656e-01   4.7519897e-01  -1.0324091e+00   9.8039434e-01  -4.4104317e+00  -1.1818009e+00  -4.3769111e+00  -6.1257017e+00  -6.5602537e-01   1.9067396e+00  -1.6580421e+00   5.9513268e-01  -6.8690219e-01   1.5288283e-01  -3.5627292e+00  -3.9656431e-01  -9.2546033e-01   4.8828311e-01   1.0732570e+00   1.3628295e+00   9.0176114e-01   4.1932997e+00   1.7455475e+00   4.1536742e+00   4.3667669e+00   2.3207151e+00  -4.8400079e-01   1.4977700e-01  -3.4044645e+00  -5.5429887e+00  -2.5211622e+00  -2.0781805e+00   4.5444481e+00  -4.0133000e+00  -3.1456036e+00   1.6132435e+00   9.8726724e-01  -2.2872812e+00  -5.2244313e-01  -3.7941179e-01   6.3856299e+00   5.4800728e+00   3.0172135e+00   1.2769618e+00   2.1828981e+00   1.0906665e+00  -6.8297844e-01   2.7124751e-01  -2.1210226e+00   9.8282441e-02  -2.3119180e+00   9.4575037e-01
   9.7749126e-01   2.8267920e+00  -9.6896216e-01   1.2191915e+00  -2.7880835e-01  -1.5334953e+00  -3.7566576e-01   1.9904270e+00   4.1535207e-01   4.1637053e-01   2.0308436e+00   4.6989880e+00   2.1303026e-01   2.8947866e+00  -4.1359881e-01   2.4180689e+00   3.0069358e+00   1.4268231e+00  -6.7946062e-01   2.1653383e+00   4.5328428e-01   7.3889128e-01   1.3841179e+00   1.2539815e+00  -1.1879362e+00   9.1754531e-01  -2.3344649e+00  -1.9484749e-01   1.2270557e+00   6.7693989e+00   3.1338188e+00  -2.2627485e-01  -1.5641581e+00   7.5921592e-02  -1.5232794e+00  -8.2564145e-01   7.7794064e-01   1.3849453e+00   2.8316299e-01  -8.8566969e-02  -2.1998545e+00   4.1116487e-01  -3.3977817e+00  -3.6702828e-01  -3.6641878e+00  -5.5334734e+00   1.0222305e-01   2.1803480e+00  -1.3196214e+00   8.2178094e-01   8.7462383e-02  -8.3767713e-02  -2.7014347e+00  -9.3459804e-01  -7.6273378e-01  -3.1299732e-01   9.5119197e-01   1.0881198e+00   9.3989384e-01   4.5378871e+00   2.1982604e+00   4.3149296e+00   4.4909090e+00   1.6674350e+00   6.9186406e-01   2.8993795e-01  -3.1512773e+00  -5.2998704e+00  -2.5696609e+00  -2.2169936e+00   3.8586542e+00  -3.9607978e+00  -3.3691229e+00   1.4169505e+00   6.4746783e-01  -1.7342132e+00  -3.6082067e-01  -6.4419131e-01   7.2636891e+00   5.1873074e+00   2.4445850e+00   1.4849010e+00   2.1051269e+00   9.5201111e-01  -7.6829993e-01   2.1973889e-01  -2.2460415e+00  -3.2054987e-02  -1.9652195e+00   7.9678996e-01
   6.5350059e-01   2.3808379e+00  -9.2206198e-01   1.3955711e+00  -2.5658874e-01  -9.9343081e-01  -7.7322239e-01   2.0319344e+00   4.9287987e-01   5.8654198e-01   1.0676961e+00   3.9782717e+00  -5.9789780e-01   2.6329613e+00  -4.5271408e-01   1.7619681e+00   2.5023970e+00   1.2100395e+00  -7.8906223e-01   2.1874502e+00   4.2355094e-01   1.3621338e+00   1.5050526e+00   1.5437410e+00  -1.1497916e+00   1.5608737e+00  -2.1723531e+00   3.5962067e-01   5.6553505e-01   5.4711435e+00   2.6663058e+00  -4.7818086e-01  -1.8005397e+00  -4.6194023e-01  -1.5419234e+00  -1.4402447e+00   9.1569624e-01   5.1309709e-01   3.6810484e-02  -1.0132714e+00  -2.0430945e+00   7.7540447e-01  -3.4624982e+00  -1.4110701e+00  -4.2031721e+00  -6.2998646e+00  -8.4143164e-01   1.0148012e+00  -1.3704951e+00   1.9261032e-01   4.3295452e-01  -6.8778341e-01  -1.9873128e+00  -1.5560289e+00  -7.8461932e-01  -1.9201456e+00   1.0868101e+00   1.0520875e+00   7.1422339e-01   5.0716348e+00   2.1692085e+00   4.2569301e+00   4.3347647e+00   1.3333392e+00   1.0948312e+00   2.7559416e-02  -3.0683177e+00  -4.7354981e+00  -2.6412594e+00  -1.9074007e+00   3.7373784e+00  -3.3462335e+00  -3.4354435e+00   8.0023549e-01   4.2931676e-01  -1.0030804e+00  -4.7744305e-01  -1.1181545e+00   6.9392003e+00   3.9944765e+00   2.5478062e+00   2.2799070e+00   2.1672551e+00   1.2728620e+00  -5.5112908e-02   6.6290154e-01  -1.1185284e+00   2.4086568e-01  -1.5351888e+00   7.6503722e-01
   3.3003910e-01   2.0166543e+00  -1.0640541e+00   1.6419428e+00  -4.0754829e-01  -3.6748927e-01  -1.2528724e+00   1.7551333e+00   2.4743817e-01   3.1876087e-01  -1.6201554e-01   2.7714269e+00  -1.2693477e+00   2.0452125e+00  -6.6639615e-01   9.9915309e-01   1.2609679e+00   5.8879349e-01  -1.3061693e+00   1.0675549e+00   7.0628835e-01   2.2496749e+00   1.7113290e+00   1.6904275e+00  -2.7796692e-02   1.9261437e+00  -1.4985432e+00   8.0583137e-01  -4.6388380e-01   3.9027072e+00   1.7467085e+00  -6.2969593e-01  -1.5982408e+00  -6.6808499e-01  -6.8978166e-01  -8.7525884e-01   5.0793214e-01  -4.1610257e-01  -5.0406456e-01  -1.4389632e+00  -3.9400648e+00  -2.0126309e-01  -2.1035708e+00  -1.0186057e+00  -2.6890223e+00  -4.7341889e+00  -5.7943098e-01   6.5817094e-01  -7.8547914e-01   6.6481011e-01   1.4114453e+00  -2.8221009e-01   7.7866960e-02  -2.1569617e+00  -7.4565726e-01  -2.5647888e+00  -4.6434572e-02   4.2619193e-01   3.4240955e-01   5.4133381e+00   2.0430600e+00   4.2774795e+00   3.3865491e+00   8.6176700e-01   2.3076267e+00   1.2080453e-01  -1.9625261e+00  -2.9654414e+00  -2.7396683e+00  -2.0722236e+00   2.3068192e+00  -2.7066305e+00  -3.6474802e+00   1.5764304e-01  -5.9108242e-01  -4.1961153e-01  -2.6983820e-01  -1.3641279e+00   5.7260615e+00   1.7302469e+00   8.6653549e-01   1.2708576e+00   1.5754013e+00   6.4422150e-01   5.0430863e-01   6.1588034e-01  -1.0923271e+00   2.6459303e-01  -8.7847601e-01   7.5316718e-01
   2.8446337e-01   1.8199901e+00  -9.5564079e-01   1.9602452e+00  -7.1248541e-01   1.3045951e-02  -1.2818263e+00   1.9599347e+00   2.7558074e-02   6.2119348e-01  -5.9816675e-01   2.4925974e+00  -1.7020878e+00   2.0695837e+00  -9.0018861e-01   9.0979165e-01   9.9319651e-01   7.3633057e-01  -1.3122138e+00   1.0999109e+00  -9.8496015e-02   2.0752692e+00   1.8211512e+00   2.6677277e+00  -4.4158038e-01   2.1765559e+00  -1.9568083e+00   1.0057257e+00  -8.1427856e-01   2.9311331e+00   1.3137540e+00  -1.6628600e-01  -1.3343159e+00  -4.1209528e-01  -5.6282957e-01  -2.4154260e-01   4.2404804e-01  -9.8801287e-01  -7.0530475e-01  -1.6843792e+00  -3.8324892e+00  -4.6726185e-01  -1.5410452e+00  -5.1667291e-01  -2.6457662e+00  -4.1779883e+00  -3.1666166e-01   6.1119388e-01  -9.4059962e-01   6.8835210e-01   1.3244562e+00  -2.1599481e-01   4.9642937e-01  -1.5480468e+00  -6.4558888e-01  -2.4440498e+00  -1.0938237e-01   2.0691303e-01  -5.5152747e-03   5.0307373e+00   1.6857998e+00   4.0888728e+00   2.4342085e+00   8.0091670e-01   2.4505139e+00   4.4029174e-01  -1.9220770e+00  -2.5088618e+00  -2.7701573e+00  -2.0172249e+00   1.5457317e+00  -2.1715846e+00  -3.1882968e+00   7.6991259e-02  -5.6751106e-01  -9.6583807e-03  -4.2443701e-01  -1.3625628e+00   4.6975380e+00   1.6052045e+00   5.6382310e-01   1.5700656e+00   1.2183751e+00   7.4662461e-01   4.0903007e-01   7.4976120e-01  -6.2949059e-01   1.5233257e-01  -5.8628162e-01   6.1327414e-01
   3.1360015e-01   1.9160095e+00  -6.8770604e-01   2.0912956e+00  -5.5545245e-01   2.6832941e-01  -8.0772551e-01   2.2631396e+00   2.9142891e-01   8.8833368e-01  -4.2138955e-01   2.4975224e+00  -1.5904728e+00   2.1786736e+00  -7.0022643e-01   1.0376484e+00   5.2203503e-01   9.7032101e-01  -1.2870723e+00   1.1652711e+00  -1.0708185e-01   1.9775667e+00   1.7858264e+00   2.7623830e+00   3.8432139e-01   2.1916302e+00  -1.6607453e+00   1.4392075e+00  -1.0145625e+00   2.5267497e+00   9.3328773e-01  -4.3423916e-01  -1.4418249e+00  -5.5561746e-01  -7.1711266e-01  -2.4309673e-01   1.2893725e-01  -1.2735585e+00  -8.2735765e-01  -1.9093259e+00  -4.1152183e+00  -2.8823251e-01  -2.0072614e+00  -1.8410724e+00  -3.0705022e+00  -4.6968666e+00  -9.3321825e-01  -3.4472086e-01  -1.0087103e+00   3.6626477e-01   1.1024789e+00   6.0267995e-02   4.9351422e-01  -1.5512828e+00  -9.8724062e-01  -2.4919807e+00  -5.4947752e-01   1.1118346e-01  -1.6219287e-01   4.7902014e+00   1.8103516e+00   4.3784029e+00   2.2644767e+00   1.0762126e+00   2.8802465e+00   8.5578464e-01  -2.0609303e+00  -2.5898534e+00  -3.1043503e+00  -1.8696842e+00   1.0354335e+00  -1.9612138e+00  -2.9832958e+00   1.8279869e-01  -3.7638525e-01  -1.2907010e-01  -6.0135539e-01  -9.7345858e-01   3.1198517e+00   8.0916066e-01  -4.9379880e-02   1.6331155e+00   1.2997697e+00   1.1495252e+00   5.7972704e-01   1.0254029e+00  -9.8389361e-02   2.7679648e-01  -2.3981766e-01   6.5097524e-01
[truncated: 1,027,434 more chars]
