# Supplementary material for: Autistic traits and individual brain differences: functional network efficiency reflects attentional and social impairments, structural nodal efficiencies index systemising and theory-of-mind skills
Source: Mol Autism. 2021 Jan 21;12:3. doi: 10.1186/s13229-020-00377-8 (PMC7818759; doi:10.1186/s13229-020-00377-8)
Supplement: Supplementary file 7 — Additional file 7. Nuisance regressors. Nuisance regressor time series for each subject, as floating-point values in ASCII text format. [file 13229_2020_377_MOESM7_ESM.zip › Paul_Arora_et_al_data/Physiological/BBC/NuisancesRegdour_rsfMRI_aal90_TimeSeries/NuisancesRegdOut_aal90_subj22.txt]

  -3.9044676e-02   4.8705161e-01  -5.6841977e-01  -3.5680617e-01   1.1063448e+00  -3.3396150e-02   6.4891841e-01   7.8613864e-01   6.3679626e-01  -1.5514918e-01  -5.3426012e-01   1.1756642e+00   2.9145241e+00   1.3613682e+00   9.6364605e-01  -1.2704856e+00  -4.6389059e+00  -1.1929652e-01  -6.7224307e-01  -1.0713923e+00  -1.8716499e+00   5.9601038e-01  -1.9630714e+00  -9.4335209e-01  -5.4336237e-01  -1.6059323e-01   8.7939816e-01   4.2659262e-01   1.6441266e+00   4.2943080e-01  -2.9944053e+00  -3.2649506e+00  -3.6766665e+00  -4.0662363e+00  -1.8946753e+00  -3.8583606e+00   8.9734805e-01   3.3109660e+00   3.9850697e-01   1.5063332e+00   2.2277059e-01  -3.1052689e+00   9.7176322e-01  -7.4194445e-01   9.1300898e-01  -5.4872840e-01  -2.2632340e-01  -1.4368283e-01  -1.7258509e-01   3.3929572e-02  -1.9182012e+00   1.1348028e+00  -4.1571372e+00   6.1405026e-01  -5.3982648e-02   3.9972866e-01  -7.2926743e-01   3.8829410e-01   8.4084695e-02  -1.2099927e+00  -2.1906515e+00  -2.3037119e+00  -2.4548179e+00  -3.4686860e-01  -3.2348812e+00  -3.2648516e+00  -2.7084385e+00  -2.2002645e+00  -1.7584208e+00  -1.3178815e+00  -4.8350802e-01  -1.0250586e-02   1.4512848e+00  -3.3751738e+00   2.2594453e-01  -5.5749177e+00   4.0058823e+00   1.0319286e+00  -2.8839073e+00   2.1508240e-01  -8.4690470e-01  -1.4139285e-01   4.2643005e-01  -5.3895212e-01  -1.8791318e+00  -2.3269413e+00  -3.2749707e-01  -5.2097960e-01   3.9864616e-01  -6.6560620e-01
   2.5957258e-02   2.9598047e-01  -3.5327408e-01  -4.5135914e-01   9.4806398e-01   1.6332663e-01   7.6120743e-01   6.8109069e-01   1.1860658e+00  -2.7652978e-01  -3.6270138e-01   1.5272505e+00   2.7055121e+00   1.4759295e+00   7.2663806e-01  -1.6569944e+00  -4.2461062e+00   6.7907628e-02  -3.6042580e-01  -9.0445091e-01  -1.5616812e+00   1.3731876e+00  -1.1817375e+00  -1.0953324e+00  -4.2255022e-01   2.5760997e-02   7.7822211e-01   5.8656077e-01   1.3477485e+00   4.4437293e-01  -2.5589150e+00  -2.8719721e+00  -2.9457672e+00  -3.2969795e+00  -1.5101654e+00  -3.4920770e+00   1.4472410e+00   2.4192641e+00  -7.7706505e-02   3.7110259e-01   1.7249332e+00  -2.4226279e+00   1.0697017e+00  -7.3568538e-01   8.2249984e-01  -1.9499059e-01   4.8933781e-01  -1.8807239e-01   6.1623063e-03   2.4708754e-01  -2.0701166e+00   9.4170197e-01  -4.1649042e+00   6.6154642e-01  -1.0433358e-01   3.6486739e-02  -1.0873626e+00  -2.4462845e-01  -3.5788197e-01  -1.7124094e+00  -1.8628878e+00  -2.7223852e+00  -2.5753445e+00  -8.2005796e-01  -2.9645073e+00  -3.5710135e+00  -2.3179710e+00  -2.3073373e+00  -1.3602958e+00  -1.3663002e+00   5.8999025e-01   1.3857561e+00   2.6026437e+00  -2.2130796e+00   9.2332472e-01  -4.5525976e+00   4.5797279e+00  -3.2670414e-01  -3.0223496e+00  -8.5920128e-01  -7.7380326e-01   7.2099944e-02   7.5710253e-01  -3.9022246e-01  -1.6669624e+00  -2.4256628e+00  -5.2040913e-02  -6.2086190e-01   2.6369199e-01  -7.3072057e-01
  -2.9858347e-01  -1.4609700e-01  -7.1258660e-02  -3.2388977e-01   9.7654208e-01   9.9731573e-02   9.9079104e-01   9.5377113e-01   1.5565019e+00   3.3276576e-01   7.4351165e-02   1.4935666e+00   2.9172045e+00   1.6692212e+00   8.8808932e-01  -7.0823940e-01  -4.3140125e+00   5.0665337e-01  -4.5258137e-01  -1.2110273e+00  -2.2310961e+00   1.5506607e+00  -7.0177989e-01  -3.1832406e-01  -4.5746245e-02   1.1716275e+00   6.9925367e-01   9.3375205e-01   1.3423401e+00   5.4679672e-01  -2.2647352e+00  -2.6222306e+00  -2.9391884e+00  -3.5549937e+00  -1.1244890e+00  -4.1604886e+00   1.2280057e+00   3.1297211e+00   6.6087308e-01   1.5503959e+00   1.5908850e+00  -2.6808940e+00   4.3004796e-01  -1.3326314e+00   1.0303793e+00  -4.4617644e-01  -3.1706228e-01  -7.4387001e-01   3.2400540e-01  -5.2528422e-02  -1.2652882e+00   1.4769469e+00  -3.0274769e+00   9.3322582e-01   5.3618212e-01   3.1355978e-01  -9.3772064e-01  -9.2055705e-02  -6.6860503e-01  -2.0847818e+00  -1.9818204e+00  -2.2824882e+00  -2.3912995e+00  -6.1079444e-01  -1.8157064e+00  -2.2555415e+00  -2.3992672e+00  -2.3740082e+00  -1.4973811e+00  -1.8174566e+00  -5.8172174e-01   7.3439786e-01   1.2645876e+00  -3.2575775e+00   5.3246919e-01  -4.6402249e+00   3.8197629e+00   1.6311820e-02  -1.9178376e+00   9.1257722e-02  -7.9020711e-01   2.5971016e-01   1.2000826e+00   5.0977094e-01  -9.4853392e-01  -1.5620144e+00   5.9936529e-01   4.6129980e-02   4.2808233e-01  -7.8197143e-01
  -4.8782358e-01  -6.7501518e-01   1.5120478e-01  -1.3835238e-01   1.0437441e+00  -3.9144109e-02   1.4843004e+00   1.2664618e+00   1.9531934e+00   7.9377087e-01   7.7283079e-01   1.6925914e+00   3.4159384e+00   1.7155899e+00   1.1172969e+00  -2.8953963e-01  -4.1779273e+00   9.7055757e-02  -3.3425888e-02  -1.0966565e+00  -2.1559520e+00   1.6380330e+00  -9.3153183e-02  -3.0903817e-01   2.1665572e-01   1.3151544e+00   5.2346417e-01   9.7653099e-01   1.3234426e+00   4.1115221e-01  -1.8431803e+00  -2.3808156e+00  -2.4891186e+00  -3.5119235e+00  -9.7317520e-01  -4.6669527e+00   1.0853100e+00   2.9756286e+00   8.0897611e-01   1.2821552e+00   1.2161576e+00  -2.3913241e+00   1.1063047e-02  -1.6841323e+00   1.0683510e+00  -3.0928238e-01  -7.9785833e-01  -1.2316626e+00   3.4871931e-01  -4.6175897e-01  -9.4870473e-01   1.4368756e+00  -2.4821962e+00   4.8314267e-01   6.9903798e-01  -5.9716365e-02  -1.2337384e+00  -7.4387081e-01  -7.9015196e-01  -2.3523611e+00  -1.4986412e+00  -2.0164604e+00  -2.1845954e+00  -6.9737235e-01  -7.0963281e-01  -1.4509623e+00  -2.1231418e+00  -2.3545205e+00  -1.4904972e+00  -2.4145681e+00  -4.1101963e-01   8.0230267e-01   1.0162732e+00  -2.9306527e+00   4.6392090e-01  -4.0652224e+00   3.8040504e+00  -7.7000595e-02  -1.3254038e+00  -9.0814775e-01  -1.1542182e+00  -3.3052674e-01   1.2916477e+00   4.7907850e-01  -8.4550443e-01  -1.6233552e+00   7.3786795e-01   1.0895568e-01   3.8345019e-01  -5.7034292e-01
   1.6958952e-02  -5.1136031e-01   1.1401601e-01  -9.5866672e-02   1.4082953e+00  -1.7280319e-01   1.3381595e+00   1.0598257e+00   1.8426310e+00   7.8440039e-01   1.3386495e+00   1.3903490e+00   3.4240709e+00   1.0281035e+00   1.0258287e+00  -3.2981796e-01  -3.5575478e+00   4.1070296e-01   3.3016594e-01  -9.6094924e-01  -2.2293283e+00   1.7734372e+00  -3.4945121e-01  -5.9679023e-01   5.5030190e-01   1.7644501e+00   6.8212755e-01   9.1414650e-01   1.2777965e+00   4.5556994e-01  -1.4530242e+00  -2.4706828e+00  -2.7725475e+00  -3.7274169e+00  -9.2437019e-01  -5.0000788e+00   5.2661309e-01   3.2510865e+00   8.3376315e-01   1.8808624e+00   9.5426481e-01  -1.9610022e+00  -6.6317441e-01  -2.1988114e+00   6.0579452e-01  -6.7022473e-01  -1.1950771e+00  -1.8960512e+00   5.2022656e-01  -3.9985194e-01  -3.0110051e-01   1.2560973e+00  -1.4069243e+00   9.7531773e-01   7.7876854e-01   1.7499088e-01  -8.2182772e-01  -1.9392009e-01  -2.5253288e-01  -2.0657194e+00  -1.2526118e+00  -1.5319426e+00  -2.0659969e+00  -1.1682007e-01  -1.4509981e+00  -1.7321762e+00  -2.5543520e+00  -2.7666482e+00  -1.4070239e+00  -2.1559169e+00  -6.9098552e-01   7.4646811e-01   5.9964629e-01  -2.7918126e+00   4.3853573e-01  -3.4272619e+00   3.1651836e+00   3.5642046e-01  -9.5275239e-01  -8.6397480e-01  -1.1432717e+00  -2.4436972e-01   1.5293674e+00   4.8451757e-01  -6.7023637e-01  -1.6062159e+00   1.3543609e+00   6.5522755e-01   4.6866383e-01  -8.2635022e-01
  -2.4827118e-01  -9.7938415e-01   5.4323771e-02  -7.0276252e-02   8.5089666e-01  -1.1057709e+00   1.5235690e+00   9.2785914e-01   1.0682555e+00   4.6122115e-01   1.8729807e+00   1.1349775e+00   3.4624188e+00   2.2548087e-01   1.2281423e+00  -5.2300814e-01  -3.0127467e+00  -3.8471881e-01   7.8619627e-01  -6.0617809e-01  -1.9436805e+00   1.4816077e+00  -6.1779582e-02  -1.0088307e+00  -9.5539630e-02  -2.0305632e-01  -2.9290562e-02   1.4468950e-01   8.5363521e-01   1.1135899e-01  -1.0187730e+00  -2.2584648e+00  -2.4413928e+00  -3.6074070e+00  -7.0717830e-01  -4.9724148e+00   3.3856650e-01   2.8485975e+00   1.0418264e+00   1.5734163e+00   2.4999163e-01  -1.4040735e+00  -1.1243325e+00  -2.3840723e+00   3.0433309e-01  -7.0527280e-01  -1.7414587e+00  -2.1735163e+00   7.6617554e-02  -9.2453829e-01  -3.2096547e-01   8.0400708e-01  -1.0969816e+00   1.6181905e-01   8.2982187e-01  -1.2619217e-01  -1.3830815e+00  -9.0923051e-01  -6.4475286e-02  -1.7146662e+00  -4.0273845e-01  -9.6725773e-01  -1.5848664e+00   8.8951213e-02  -8.4385636e-01  -9.5804246e-01  -2.1292174e+00  -2.4313197e+00  -1.4746679e+00  -2.4677522e+00  -3.8169054e-01   7.9338899e-01   5.3303001e-01  -1.3914111e+00   5.3405844e-01  -1.9128138e+00   3.2348106e+00   8.2727214e-01  -6.7956963e-01  -2.6189351e+00  -1.3463086e+00  -1.0625705e+00   1.2783655e+00  -2.5875742e-02  -6.6912837e-01  -1.8608214e+00   1.0271459e+00   3.2756186e-01   1.3619288e-01  -6.2634263e-01
  -6.6112887e-01  -1.5019136e+00   3.7345137e-01   2.5558425e-01   4.3239684e-01  -1.1395897e+00   1.7194863e+00   1.2012445e+00   9.1230025e-01   4.8295410e-01   2.0192499e+00   1.0300339e+00   3.2750142e+00   1.1831023e-01   1.3565818e+00  -7.9660328e-02  -2.7324053e+00  -9.3300208e-01   6.5035920e-01  -3.5535230e-01  -1.9474539e+00   1.0902232e+00   3.5105207e-01  -5.9101268e-01   8.5804508e-03  -6.3743333e-01  -3.6463323e-01  -1.2302914e-01   1.5319762e-01  -4.3259514e-01  -6.9191832e-01  -2.0132324e+00  -2.1509508e+00  -3.0955920e+00   1.4798424e+00  -2.9748168e+00   5.4508066e-01   2.5087240e+00   1.1556957e+00   1.1442023e+00   3.1750235e-01  -8.1490838e-01  -1.3383322e+00  -2.3286519e+00   6.4989107e-01  -2.7907804e-01  -2.1629765e+00  -2.3533912e+00   4.4698493e-02  -1.4794382e+00  -2.1363417e-01   5.8450445e-01  -8.1479981e-01  -5.5526019e-01   9.7195529e-01  -4.7547377e-01  -1.8178943e+00  -1.5794967e+00  -2.9666981e-03  -1.7376713e+00  -2.1669253e-01  -1.0771286e+00  -8.3285986e-01   1.3941509e-01   4.2042099e-01  -7.5951752e-02  -1.2140033e+00  -1.6083255e+00  -1.4776177e+00  -2.9202623e+00  -3.1216311e-01   8.0669080e-01   5.4916881e-01  -5.3219290e-01   4.9840585e-01  -8.7211397e-01   2.7422390e+00   8.3543213e-01  -8.4350536e-01  -4.0732794e+00  -1.5347205e+00  -1.7236717e+00   1.2063978e+00  -4.1282783e-01  -5.6963953e-01  -1.4288745e+00   4.6968459e-01   1.3526595e-01  -1.6692161e-01  -4.7013185e-01
  -7.7120647e-01  -1.6751022e+00   3.0903368e-01   5.1696048e-01  -1.9292830e-02  -1.4257521e+00   1.4819319e+00   1.0422486e+00   6.6895859e-01   8.0292112e-01   2.0444030e+00   4.8917415e-01   2.5789409e+00  -2.3332153e-01   7.3770673e-01   1.4008165e-01  -2.0684119e+00  -1.0561659e+00   8.9728786e-01   9.2656062e-02  -1.9783091e+00   6.9823192e-01   4.2966314e-01  -7.1340345e-02  -4.6403603e-01  -1.1209644e+00  -9.0100087e-01  -4.6392616e-01   7.7901284e-02  -5.9806215e-01  -4.0592453e-01  -1.3721514e+00  -2.2245136e+00  -3.1463198e+00   8.2266601e-01  -3.5827078e+00  -2.3459357e-01   2.9151014e+00   1.1088671e+00   1.9268777e+00  -9.4366752e-02  -4.5702672e-01  -2.0905486e+00  -2.6998334e+00  -4.4979225e-02  -3.6690782e-01  -2.4071288e+00  -2.4422770e+00   1.2389230e-01  -1.1120733e+00   5.2249293e-01   5.8004992e-01   5.8218306e-01  -3.2058096e-01   1.3288687e+00  -1.5771693e-01  -1.3935199e+00  -1.3054267e+00  -1.4942549e-02  -1.4620239e+00   1.9544385e-01  -2.2371653e-01  -7.8101907e-01   2.5346890e-02   2.6469619e-01   9.7721120e-01  -1.2568918e+00  -1.6338996e+00  -9.7454102e-01  -2.8620470e+00  -8.7776732e-01   8.5960864e-01  -1.8259287e-03  -1.6951684e-01   1.0304861e-01  -3.4219657e-01   1.8160543e+00   1.4583457e+00  -1.8479400e-01  -3.8784000e+00  -1.3172870e+00  -1.5919704e+00   1.4120075e+00   6.0394126e-02  -3.4515285e-01  -9.1330037e-01   8.0541543e-01   2.4072427e-01  -1.8503329e-01  -4.8535720e-01
  -3.5058419e-01  -1.5632698e+00   2.8331976e-01   6.2462582e-01   2.6842151e-01  -1.1134777e+00   1.4516575e+00   1.0503533e+00   1.1015849e+00   1.2179494e+00   2.7715443e+00   2.2398346e-01   2.4098340e+00  -7.7374773e-01   2.5496149e-01   9.6436039e-02  -1.0912536e+00  -1.0120246e+00   1.3601380e+00   5.1199673e-01  -1.9009535e+00   4.5592372e-01   2.4535668e-01  -6.7406612e-01  -1.3493775e-01  -5.1550126e-01  -8.5037341e-01  -3.3503724e-01   1.4042944e-01  -5.4289878e-01  -1.5445209e-01  -1.4960389e+00  -2.3490270e+00  -3.2838720e+00   1.3313626e-01  -3.9012564e+00  -3.0501444e-01   2.8514771e+00   1.3564807e+00   2.2006598e+00  -7.1574978e-01   3.3075192e-01  -2.5639390e+00  -2.8096286e+00  -5.2370135e-01  -6.2173553e-01  -2.2121248e+00  -2.6950730e+00   3.0453549e-01  -8.7605669e-01   1.3989307e+00   4.9452569e-01   2.0847463e+00  -1.9340083e-02   1.4950677e+00   1.1695857e-01  -1.0651716e+00  -1.1430326e+00   3.4367867e-01  -1.2421275e+00   7.9548630e-01   3.8781843e-01  -7.3427165e-01   8.2045419e-02   4.7412194e-01   1.1188113e+00  -1.3712836e+00  -1.8606383e+00  -5.2373908e-01  -2.5444906e+00  -9.8873950e-01   2.8236568e-01  -5.7744341e-01   3.2834267e-01  -2.7357448e-01   5.3178729e-01   4.8979872e-01   1.0304355e+00   5.9315200e-01  -4.2672980e+00  -1.4805439e+00  -1.5882846e+00   1.7813422e+00   2.5272721e-01  -3.7537347e-01  -9.9369702e-01   1.2321368e+00   5.8893537e-01  -1.4171713e-01  -5.0628984e-01
  -4.1551963e-01  -1.7402598e+00   3.4520057e-01   8.4804519e-01   4.2152503e-01  -1.3233247e+00   1.4486826e+00   1.0351207e+00   6.1008072e-01   1.0963089e+00   3.1640688e+00  -3.6840720e-01   2.2631881e+00  -1.4641069e+00   4.8230387e-01   4.4849086e-01  -5.9645788e-01  -1.5136037e+00   1.5168432e+00   8.1225724e-01  -1.6975634e+00  -1.5580137e-01   6.0430923e-02  -6.9867427e-01   1.3577481e-01  -8.5705013e-01  -7.7344670e-01  -6.6552131e-01  -3.0008389e-01  -7.8968144e-01   2.7999753e-01  -1.4434134e+00  -2.4198014e+00  -3.1499973e+00   1.6667137e+00  -2.2110508e+00  -7.3776248e-01   2.8923709e+00   1.6571186e+00   2.5870060e+00  -1.8871468e+00   1.0563928e+00  -3.0339468e+00  -2.8953524e+00  -5.4034138e-01  -4.6599703e-01  -2.9950055e+00  -2.9694077e+00   3.6099284e-01  -1.1232807e+00   1.8951751e+00   1.9151522e-02   2.7683085e+00  -3.9019705e-01   1.4116576e+00   1.4946176e-01  -1.1662835e+00  -1.0769776e+00   9.5879630e-01  -7.6499531e-01   9.7838199e-01   6.3854630e-01  -2.1680103e-01   6.0344577e-01   5.0984938e-01   1.4564532e+00  -9.7373626e-01  -1.2495106e+00  -5.9710646e-01  -2.4148568e+00  -1.3633213e+00  -4.3742861e-01  -1.2996267e+00   9.3375619e-01  -4.6445657e-01   1.3881400e+00  -5.4366654e-01   1.9643754e+00   2.9725445e-01  -5.1743651e+00  -1.8144799e+00  -2.1708786e+00   1.3881211e+00  -2.3911651e-01  -4.8075404e-01  -9.3415362e-01   1.1487028e+00   8.2637047e-01  -3.3392610e-01  -4.9098678e-01
  -4.8772115e-01  -1.8823531e+00   3.0143575e-01   8.0942067e-01   2.1809759e-01  -1.6584841e+00   1.4469318e+00   9.6635607e-01   4.9988846e-02   6.8424296e-01   3.7017421e+00  -6.0289818e-01   1.8369842e+00  -2.0768183e+00   5.3967230e-01   4.3745062e-01   3.3011917e-01  -1.8107733e+00   1.8057501e+00   1.1314673e+00  -1.3869232e+00  -5.2908980e-01   2.6850060e-01  -9.6172170e-01  -3.7583448e-02  -1.7932718e+00  -1.0492287e+00  -9.7739231e-01  -6.6390489e-01  -8.8737751e-01   7.7027953e-01  -1.1073719e+00  -2.0447015e+00  -2.5259634e+00   2.6380873e+00  -7.5508249e-01  -6.4271700e-01   2.3574389e+00   2.3282887e+00   2.6237149e+00  -2.2882261e+00   1.8918452e+00  -3.0480479e+00  -2.7132146e+00  -5.4573992e-01  -4.3357623e-01  -3.1898205e+00  -2.8680191e+00   2.1064777e-01  -1.3388424e+00   2.0796703e+00  -2.6234609e-01   3.3087703e+00  -9.6670446e-01   1.4071635e+00   2.1747464e-01  -1.6614104e+00  -1.4849099e+00   1.1172807e+00  -4.3046321e-01   1.4834132e+00   8.8437259e-01   6.1265150e-02   6.6287892e-01   1.3980022e+00   2.2627254e+00  -1.6044079e-01  -3.7961473e-01  -5.6396670e-01  -2.3400527e+00  -1.3467614e+00  -9.1752607e-01  -1.4555801e+00   2.1997092e+00  -2.4475009e-01   2.9591697e+00  -1.2723038e+00   2.2157459e+00   3.6867777e-01  -6.4389921e+00  -2.1039160e+00  -2.6600162e+00   9.0176803e-01  -3.8157838e-01  -4.6081146e-01  -8.8287668e-01   1.3799324e+00   9.2175165e-01  -5.5212633e-01  -3.2166738e-01
  -6.6139216e-01  -2.1064660e+00   5.6233202e-01   9.6538179e-01  -1.0628097e-01  -1.2549861e+00   1.4522901e+00   1.1799848e+00  -6.4171933e-02   3.8903837e-01   3.6005278e+00  -7.9218226e-01   1.1955579e+00  -2.2414280e+00   5.1373283e-01   5.5682151e-01   9.0497349e-01  -2.2398601e+00   1.5034133e+00   1.4410563e+00  -1.1233113e+00  -1.0157426e+00   5.9093383e-01  -9.5828826e-01   2.1597309e-01  -1.9656943e+00  -1.0991916e+00  -1.0262477e+00  -1.4863725e+00  -1.3946133e+00   9.8329950e-01  -9.6299559e-01  -1.6194856e+00  -1.5177348e+00   5.1475042e+00   2.4958722e+00   2.0182444e-01   1.3899915e+00   2.5077498e+00   1.6703252e+00  -2.0683401e+00   2.7753762e+00  -2.6419600e+00  -2.0423391e+00  -4.2117076e-02   4.4016174e-02  -2.7914209e+00  -2.5259240e+00   2.2489150e-01  -1.5918008e+00   2.0224418e+00  -5.7969494e-01   3.3315923e+00  -1.5252522e+00   1.2181191e+00  -4.8509040e-02  -2.1628510e+00  -2.1325963e+00   1.1358353e+00  -3.7125512e-01   1.5567685e+00   4.1242337e-01   6.9345433e-01   4.3319117e-01   2.7861670e+00   2.7025193e+00   1.1620767e+00   8.5763856e-01  -3.7690657e-01  -2.1384113e+00  -9.8195366e-01  -1.2072413e+00  -1.0946860e+00   3.3976701e+00  -8.2203450e-02   4.3099616e+00  -2.0483665e+00   1.3880471e+00  -1.8872323e-01  -8.0960501e+00  -2.3644521e+00  -3.1223690e+00   5.7002138e-01  -8.2170805e-01  -5.2083030e-01  -5.9526167e-01   6.5130854e-01   6.9212282e-01  -9.1510077e-01  -1.4289426e-01
  -1.1699952e+00  -2.3124885e+00   6.9785838e-01   1.0635006e+00  -4.1674837e-01  -1.0923996e+00   1.3565818e+00   1.2090865e+00   1.0059195e-01   7.8672859e-01   3.4968825e+00  -1.1381652e+00   3.7122927e-01  -2.1237510e+00  -7.4139342e-03   1.0472447e+00   1.1727699e+00  -2.0804132e+00   1.4117214e+00   1.6359077e+00  -1.1213879e+00  -1.3731705e+00   9.8317083e-01  -2.4011313e-01   1.5536938e-01  -1.7185116e+00  -1.3115906e+00  -9.5988670e-01  -1.8247614e+00  -1.3431054e+00   1.3578718e+00  -1.7396019e-01  -1.4084892e+00  -1.1073828e+00   5.6287641e+00   3.6633453e+00   9.3989661e-02   1.3471572e+00   2.9871028e+00   2.3475970e+00  -2.1475099e+00   3.2182707e+00  -2.7506856e+00  -1.8562580e+00  -2.0237725e-03   2.7612166e-01  -2.7944747e+00  -2.0605149e+00   5.4048377e-01  -1.2170786e+00   2.6601324e+00  -3.3358061e-01   4.2380665e+00  -1.4543825e+00   1.5114320e+00   3.9024062e-01  -2.1756469e+00  -2.1130241e+00   7.8486578e-01  -4.2831576e-01   1.5620502e+00   6.2529745e-01   7.8178166e-01   1.4575977e-01   3.7133698e+00   3.9890876e+00   1.7451120e+00   1.5521549e+00  -2.6117003e-02  -2.1056929e+00  -1.6751224e+00  -1.6541850e+00  -1.8772850e+00   3.4986924e+00  -3.9189419e-01   4.7496997e+00  -3.3471727e+00   1.3946432e+00  -1.0589496e-01  -7.8021811e+00  -2.3936362e+00  -2.8284942e+00   6.4412677e-01  -8.0909691e-03  -1.6480642e-01   1.7886565e-01   1.0266448e+00   8.9405178e-01  -9.3341708e-01  -5.8280476e-02
  -7.1886063e-01  -1.8549354e+00   5.5542546e-01   1.0216698e+00  -1.0378111e-01  -6.2680618e-01   1.1785303e+00   1.1956989e+00   9.6983066e-02   8.6451372e-01   3.5695552e+00  -1.0191204e+00  -8.8498146e-03  -2.1380858e+00  -3.9787921e-01   8.9229252e-01   1.5562529e+00  -1.5528138e+00   1.5590968e+00   1.8727784e+00  -9.9664469e-01  -1.7342135e+00   7.5834740e-01  -5.3682520e-01   3.0110947e-01  -1.3177079e+00  -1.0850750e+00  -8.1826002e-01  -1.5935837e+00  -1.0508197e+00   1.6178772e+00   1.5365435e-01  -1.3577556e+00  -7.3965047e-01   5.2746992e+00   4.2825241e+00  -2.0399654e-01   9.7982695e-01   3.0451761e+00   2.3993776e+00  -1.6992321e+00   3.4109037e+00  -2.5686734e+00  -1.6984474e+00  -3.4729197e-01   1.8480174e-01  -2.2308526e+00  -1.7286565e+00   8.1423829e-01  -7.5018683e-01   3.0157835e+00  -4.8467030e-01   4.7334378e+00  -1.0434174e+00   1.2923210e+00   7.8292218e-01  -1.7248444e+00  -1.6876787e+00   1.0263999e+00  -2.0888991e-01   1.5741588e+00   6.6572979e-01   8.0940613e-01   2.4208250e-01   3.1989193e+00   3.4881814e+00   1.7070901e+00   1.5521388e+00   3.5519387e-01  -1.6561186e+00  -1.7204842e+00  -1.8502049e+00  -1.5562931e+00   3.5329589e+00  -4.1889804e-01   4.9193726e+00  -3.8909295e+00   1.2798820e+00  -4.9680374e-01  -7.4109256e+00  -2.4923907e+00  -2.4622663e+00   5.0178021e-01   1.7380287e-01  -3.0000861e-01   2.6418913e-02   1.4229357e+00   1.0432306e+00  -8.2029488e-01  -8.9860932e-02
  -6.2031907e-01  -1.5865722e+00   5.3647387e-01   9.7702731e-01   2.1106237e-01  -4.2211548e-01   1.1431558e+00   1.2436363e+00   9.4155810e-02   1.0536354e+00   3.5123177e+00  -1.2398614e+00  -2.6368649e-01  -2.4637073e+00  -7.8074255e-01   7.2765803e-01   1.3315995e+00  -1.2557418e+00   1.3682189e+00   1.8628172e+00  -1.2633095e+00  -2.4998808e+00   2.6929379e-01  -9.7855383e-01   4.7710685e-01  -1.2132037e+00  -8.0883551e-01  -9.7053140e-01  -1.9185310e+00  -1.0497061e+00   1.5893234e+00  -9.9713987e-03  -1.6810169e+00  -8.6282037e-01   5.8335428e+00   5.6579671e+00  -4.0753108e-01   9.2270052e-01   3.0679846e+00   2.6617661e+00  -2.3744287e+00   3.1791865e+00  -2.7975984e+00  -1.6388868e+00  -5.4578154e-01   2.0151228e-02  -2.2358043e+00  -1.6408734e+00   8.7345878e-01  -6.7293548e-01   3.3341257e+00  -5.4682979e-01   4.9100470e+00  -6.5775743e-01   1.0228718e+00   1.2073339e+00  -1.4313508e+00  -1.2527545e+00   1.6166853e+00   3.0437022e-01   1.4804076e+00   7.9134411e-01   1.3209696e+00   7.4797728e-01   2.9008769e+00   3.1234821e+00   1.6593247e+00   1.7756167e+00   2.7329745e-01  -1.3785724e+00  -2.4633057e+00  -2.8388483e+00  -2.2609486e+00   2.9572194e+00  -8.9351392e-01   4.7419674e+00  -4.8805989e+00   1.3466559e+00  -1.3137413e+00  -7.2856601e+00  -2.8074654e+00  -2.4802924e+00   3.8192129e-01  -1.8048788e-02  -4.2670123e-01  -6.7912338e-02   1.0045740e+00   1.0695320e+00  -8.1534026e-01  -1.0634194e-01
  -8.7657456e-01  -1.7639061e+00   6.0766805e-01   1.0216870e+00   1.8339972e-01  -4.6023271e-01   1.2337236e+00   1.3617045e+00  -1.0609057e-01   1.1218665e+00   3.3396953e+00  -1.5630718e+00  -3.9782417e-01  -2.4423705e+00  -5.9532821e-01   1.0819524e+00   1.3440552e+00  -1.6782028e+00   1.2628958e+00   1.9215923e+00  -9.6425999e-01  -3.0783678e+00   4.6544065e-01  -8.1535092e-01   5.0041439e-01  -1.4186466e+00  -6.9827583e-01  -1.0369326e+00  -2.0334815e+00  -1.1531157e+00   1.7597079e+00   4.2396169e-01  -1.3467052e+00  -5.4421372e-01   6.2300326e+00   6.6327516e+00  -5.7382087e-01   5.6841203e-01   3.1656459e+00   2.4637964e+00  -3.4160843e+00   3.1847706e+00  -2.7313323e+00  -1.3579511e+00  -4.7866024e-01   2.4988260e-01  -2.3659239e+00  -1.2906252e+00   8.2012753e-01  -6.6647154e-01   3.4194371e+00  -6.6017850e-01   4.7813362e+00  -8.0420435e-01   7.1090829e-01   1.1074264e+00  -1.4980199e+00  -1.3650583e+00   1.5312744e+00   4.7812529e-01   1.3701055e+00   7.4236472e-01   1.5247731e+00   6.3868609e-01   3.3278849e+00   3.6203131e+00   2.1036748e+00   2.3870548e+00   3.2479077e-01  -1.1649301e+00  -2.6682372e+00  -3.3248792e+00  -2.8026493e+00   2.7917814e+00  -1.0635391e+00   4.7524587e+00  -5.2745905e+00   1.5955609e+00  -1.4394659e+00  -7.4386797e+00  -3.0380728e+00  -2.7925609e+00  -9.2433153e-02  -1.2110762e-01  -5.9132357e-01  -1.6702634e-03   5.5735985e-01   1.0083332e+00  -9.4670553e-01   1.3884615e-01
  -5.6090429e-01  -1.2797472e+00   4.6007697e-01   7.3900994e-01   1.1751442e-01  -3.1434408e-01   1.0569242e+00   1.2464921e+00  -4.6469973e-01   6.7446571e-01   2.9773399e+00  -1.2546187e+00  -9.1178774e-01  -2.3996962e+00  -8.6519524e-01   4.8826202e-01   1.4353583e+00  -1.1376568e+00   1.1061621e+00   1.9145269e+00  -7.4201044e-01  -3.2325638e+00   5.1575281e-01  -1.1825880e+00   2.8394516e-01  -1.8308479e+00  -6.3188476e-01  -1.1183995e+00  -2.1296417e+00  -1.0701882e+00   1.9131348e+00   8.7317333e-01  -1.0202344e+00   2.1803106e-01   6.3662123e+00   7.8054518e+00  -4.5880659e-01  -4.3891267e-01   2.9705171e+00   1.6660133e+00  -2.3689700e+00   3.0297950e+00  -2.0400567e+00  -8.9338777e-01  -5.5801426e-01   2.0549734e-01  -1.5080880e+00  -7.0835171e-01   7.5851129e-01  -4.1259567e-01   2.9884627e+00  -7.6283501e-01   4.1463205e+00  -5.9264577e-01   2.0713274e-01   1.1768411e+00  -1.4472723e+00  -1.3050259e+00   1.5132382e+00   6.8547406e-01   1.2924184e+00   3.8131922e-01   1.6622035e+00   5.8034095e-01   3.1374978e+00   3.1020101e+00   2.5197441e+00   2.8007913e+00   4.9805155e-01  -7.4735302e-01  -2.2030702e+00  -2.9030951e+00  -1.7832539e+00   3.0775300e+00  -5.7817236e-01   5.1328086e+00  -4.9404698e+00   1.0204666e+00  -2.2842581e+00  -7.4936082e+00  -3.0207895e+00  -2.5352305e+00  -4.8986711e-01  -2.0995987e-01  -6.4751590e-01  -1.4755693e-01   4.5989118e-01   7.7361751e-01  -9.5102241e-01   2.1694259e-01
  -8.2056916e-01  -1.1557140e+00   6.3855750e-01   5.9831939e-01  -5.8082631e-02   7.9081966e-02   9.1347944e-01   1.2353929e+00  -2.1047920e-01   6.6235133e-01   2.1983250e+00  -1.3343970e+00  -1.7294139e+00  -2.0374092e+00  -1.2442577e+00   5.0157419e-01   1.1318582e+00  -5.8776151e-01   4.7919312e-01   1.6731431e+00  -7.8705814e-01  -3.2894166e+00   9.0480291e-01  -7.3992046e-01   4.5137810e-01  -1.1527281e+00  -4.2437913e-01  -8.7186199e-01  -2.6616108e+00  -1.1493578e+00   1.9159853e+00   1.3665822e+00  -6.3398637e-01   9.5701499e-01   7.3996844e+00   9.5652580e+00   1.3987795e-02  -1.0619455e+00   2.7490831e+00   1.2400224e+00  -1.7160218e+00   2.7828714e+00  -1.5028117e+00  -3.7908165e-01  -2.1815528e-01   3.9340003e-01  -8.4456111e-01  -1.3640667e-01   9.7051727e-01  -7.9076383e-02   2.8770090e+00  -5.3372849e-01   3.7928115e+00  -1.4155031e-01  -3.5323471e-02   1.2630213e+00  -1.4228261e+00  -1.1737867e+00   1.0841252e+00   5.6142888e-01   8.5105364e-01  -6.5645838e-02   1.8337698e+00   2.7035104e-01   3.7344125e+00   3.4009098e+00   3.2395895e+00   3.5263913e+00   7.2515182e-01  -2.7084181e-01  -2.3923829e+00  -2.9078292e+00  -1.7817809e+00   2.6839623e+00  -4.6606419e-01   5.0385405e+00  -5.3286564e+00   7.1267325e-03  -2.9539423e+00  -6.8731475e+00  -2.8755549e+00  -1.9677422e+00  -5.8159637e-01   2.1517245e-01  -2.5097846e-01   5.2097587e-01   1.9665734e-01   7.7014760e-01  -9.5786712e-01   2.6844324e-01
  -8.3118525e-01  -8.7788717e-01   5.6125434e-01   4.2052918e-01   5.4769132e-02   1.4094058e-01   9.7340595e-01   1.3727446e+00  -5.1591428e-01   5.1786649e-01   1.7766712e+00  -7.4481875e-01  -1.6040116e+00  -1.3885746e+00  -9.0978423e-01   6.3505009e-01   5.0196152e-01   4.5966165e-02   1.2559215e-01   1.3481128e+00  -9.2165175e-01  -3.5516270e+00   9.8522395e-01  -5.7628584e-01   3.6382879e-01  -1.1000823e+00  -2.0415311e-01  -7.2078362e-01  -2.3314909e+00  -7.3736633e-01   1.8861533e+00   1.7429445e+00  -1.6253838e-01   1.4408455e+00   7.2982153e+00   9.8702560e+00  -1.5933721e-01  -1.3828023e+00   2.7954111e+00   1.0572057e+00  -1.0409048e+00   1.8650030e+00  -8.7596096e-01  -1.8424281e-01  -3.7255539e-02   3.0876898e-01  -5.8717529e-01   2.7979288e-01   1.0083942e+00  -1.2232651e-01   2.5101931e+00  -4.5508118e-01   2.9622682e+00   2.3949120e-02  -3.7683049e-01   1.3208761e+00  -1.2433631e+00  -9.5725235e-01   8.7649889e-01   5.0965882e-01   3.4116170e-01  -4.0717134e-01   1.9910411e+00   4.6767667e-01   3.5428610e+00   3.0599631e+00   3.2777745e+00   3.6475079e+00   6.8295367e-01  -9.2558165e-02  -2.4966408e+00  -3.0610272e+00  -1.3919052e+00   1.8378246e+00  -3.6357778e-01   4.1610033e+00  -4.6273486e+00   6.1751302e-02  -3.5821017e+00  -5.5940981e+00  -2.8486222e+00  -1.5867020e+00  -1.0282777e+00   3.6961927e-01  -2.2888815e-01   5.1380014e-01   1.4345657e-01   6.7336781e-01  -8.5451457e-01   3.8774080e-01
  -7.2183684e-01  -4.4295001e-01   3.8107399e-01   1.5468283e-01   3.0669243e-01  -5.5849236e-02   9.9670670e-01   1.1630840e+00  -4.3058243e-01   6.6752498e-01   1.4091263e+00  -5.5585512e-01  -1.5227990e+00  -1.3650904e+00  -1.2901949e+00  -1.1092575e-02  -2.4246598e-01   5.3415728e-01   1.0134826e-01   1.1501260e+00  -9.2983927e-01  -3.7781417e+00   6.8752219e-01  -1.1709022e+00   1.1283516e-01  -1.4561533e+00  -1.5704459e-03  -9.6278353e-01  -2.2589226e+00  -4.6262371e-01   1.7321953e+00   1.7964785e+00  -1.5361791e-01   1.1778302e+00   5.8507917e+00   9.0919379e+00  -7.0239020e-01  -1.6700241e+00   2.0397650e+00   7.4199702e-01  -1.3400257e+00   1.0057485e+00  -8.9202442e-01  -2.3404519e-01  -5.5087037e-01   4.6567043e-02  -2.8410308e-01   4.2957095e-01   8.6948660e-01   1.8993326e-01   2.2832975e+00  -4.4247515e-01   2.2892059e+00   6.4272331e-01  -9.0573479e-01   1.4356138e+00  -8.6320158e-01  -5.3724602e-01   1.1169251e+00   8.7980148e-01   3.4827395e-01  -2.4560697e-01   2.0823239e+00   7.8236903e-01   2.3835294e+00   2.2197089e+00   2.7311174e+00   3.1863611e+00   7.1593418e-01   2.1395584e-01  -2.4878058e+00  -2.9445320e+00  -1.4414439e+00   1.1120012e+00  -5.4662053e-01   3.2586693e+00  -4.2307786e+00  -2.0478876e-01  -4.4008689e+00  -4.7925500e+00  -2.8550746e+00  -1.2942329e+00  -1.0247210e+00   2.6033403e-01  -3.4866830e-01   4.8864777e-02  -1.8519121e-01   3.9058271e-01  -7.2430123e-01   4.1579242e-01
  -5.0467306e-01  -1.8146601e-01   4.3379467e-01   6.4279370e-02   7.0230554e-01   1.8157045e-01   1.1037519e+00   1.3435049e+00  -1.6602165e-01   7.9036617e-01   9.9269015e-01   1.4220895e-01  -1.2163322e+00  -5.4042290e-01  -1.0962274e+00   1.0933177e-01  -8.5497538e-01   1.1273271e+00  -6.3201635e-02   8.0830632e-01  -9.1637244e-01  -3.6712663e+00   8.4736290e-01  -1.0438624e+00   4.0157711e-01  -6.5323923e-01   4.7328781e-01  -6.2793327e-01  -1.9487992e+00  -1.8240856e-01   1.5915697e+00   2.0616205e+00   4.0658919e-01   1.5631502e+00   5.5018253e+00   8.7805336e+00  -9.7604108e-01  -1.9550700e+00   1.4191089e+00   2.2089473e-01  -1.0671746e+00   1.8083139e-02  -4.5162847e-01  -1.8212416e-01  -5.0215927e-01  -7.9445900e-02   4.7503462e-02   4.6950446e-01   8.3178276e-01   2.2225453e-01   1.9038451e+00  -2.2781618e-01   1.4588178e+00   1.1459876e+00  -1.4306136e+00   1.2570527e+00  -5.3565444e-01  -3.2769634e-01   9.3366872e-01   7.6180438e-01  -8.9782411e-02  -4.7168904e-01   2.0808978e+00   7.8200219e-01   2.1197610e+00   1.7594051e+00   2.5799420e+00   2.9906558e+00   7.3012712e-01   4.3311240e-01  -2.4020253e+00  -2.8534693e+00  -1.1208997e+00   3.2294865e-02  -4.9887810e-01   2.1335563e+00  -3.4497811e+00  -7.1177508e-01  -4.7327776e+00  -3.5912251e+00  -2.9045878e+00  -1.1094519e+00  -1.3202021e+00   2.8600668e-01  -3.8845407e-01  -5.8713475e-02  -3.8720087e-01   3.4777058e-01  -5.2511291e-01   5.3860645e-01
  -9.6445398e-01  -2.8324868e-01   5.8294346e-01   4.9757416e-03   9.0292184e-01   1.6338079e-02   1.3787236e+00   1.4296493e+00   7.8727755e-02   1.0622907e+00   4.3346520e-01   4.6951603e-01  -8.7465825e-01   1.6565727e-01  -7.6273756e-01   4.1687299e-01  -2.0324733e+00   1.3105137e+00  -3.3785154e-01   3.7651976e-01  -8.9835015e-01  -3.6938361e+00   1.1466825e+00  -6.4905332e-01   5.2088403e-01  -3.3739225e-01   8.0029583e-01  -5.7129418e-01  -2.0204954e+00   1.2194669e-02   1.5011334e+00   2.3585338e+00   9.9969048e-01   1.6865068e+00   5.5140652e+00   8.6575351e+00  -1.2761531e+00  -2.0153102e+00   7.5368729e-01  -1.1296366e-01  -1.4385269e+00  -9.6846305e-01  -2.8661847e-01  -2.1278107e-01  -3.1278627e-01   3.4164045e-02  -2.1751909e-01   4.6301169e-01   7.8215808e-01   9.8708920e-02   1.5125100e+00  -1.5868061e-01   4.2572001e-01   1.2603815e+00  -1.8563038e+00   9.3020842e-01  -5.4069082e-01  -3.0883935e-01   6.8449714e-01   6.2367910e-01  -4.8786515e-01  -6.4160223e-01   2.2566807e+00   9.0563816e-01   1.9849853e+00   1.7323585e+00   2.5341945e+00   2.9352300e+00   5.7731833e-01   3.9852175e-01  -2.5410031e+00  -2.8026064e+00  -1.3945421e+00  -9.9847650e-01  -6.6355618e-01   8.5402150e-01  -2.7012745e+00  -8.5522578e-01  -5.4579950e+00  -2.5517807e+00  -2.9658697e+00  -1.0280730e+00  -1.5566375e+00   2.2880492e-01  -2.7352668e-01  -4.0398993e-02  -8.5948040e-01   1.4966669e-01  -4.3814796e-01   6.9473634e-01
  -3.8590013e-01   2.1823025e-01   3.6093598e-01  -3.9436388e-01   8.8956732e-01  -5.5601349e-02   1.2787936e+00   1.2962903e+00  -8.8893085e-02   6.2255150e-01   3.3973136e-01   1.4904649e+00  -4.2748366e-01   7.9714740e-01  -4.0781750e-01   4.4539931e-02  -1.7612199e+00   2.1937382e+00  -2.4058049e-01   9.7625361e-02  -7.6162149e-01  -3.1022857e+00   1.3189866e+00  -1.0884491e+00   1.8780539e-01  -3.4814820e-01   8.5171409e-01  -2.6150624e-01  -1.1377577e+00   6.7966744e-01   1.3229285e+00   2.5110155e+00   1.7789525e+00   2.2099574e+00   3.2128931e+00   6.4720074e+00  -1.1747946e+00  -2.6873676e+00   4.6918419e-01  -8.2644968e-01  -2.0051562e-01  -1.7403982e+00   4.7441018e-01  -6.1774487e-02  -5.7102474e-01  -5.4967007e-01   7.4070774e-01   6.5659545e-01   4.7867684e-01   1.6104123e-01   9.0966676e-01   9.6577228e-02  -3.0899007e-01   1.7780255e+00  -2.1987158e+00   7.8746609e-01  -2.5955612e-01  -2.1463382e-01   1.9162625e-01   4.6345501e-01  -5.1778807e-01  -6.4651683e-01   1.8905079e+00   7.9247411e-01   1.5671423e+00   9.7429986e-01   2.0492595e+00   2.2230080e+00   8.1874001e-01   9.3256226e-01  -1.7198446e+00  -2.2552431e+00  -3.3735514e-01  -1.3234219e+00  -1.6870974e-01   4.0703428e-01  -1.2662087e+00  -1.7931784e+00  -4.5735485e+00  -1.0237241e+00  -2.5332649e+00  -4.4573184e-01  -1.5702633e+00   6.1029649e-01  -1.9897475e-01  -3.4345804e-01  -5.6338132e-01   8.1354269e-02  -2.6114141e-01   7.5537801e-01
  -4.4591601e-01   4.0823888e-01   2.0081593e-01  -4.8517892e-01   7.7165761e-01  -7.8635647e-01   1.3425991e+00   1.2571008e+00  -9.3457934e-01   1.2401086e-02  -2.9989078e-01   2.0021196e+00  -7.5796531e-02   1.1766930e+00   2.1349764e-01  -7.8796851e-02  -2.5675821e+00   2.4231765e+00  -7.1217482e-01  -4.1313944e-01  -1.0679924e+00  -3.3677598e+00   1.2147901e+00  -8.7348093e-01  -3.6396275e-01  -1.4682623e+00   7.9943063e-01  -6.7898854e-01  -8.7968734e-01   6.8987435e-01   8.8683652e-01   2.5347897e+00   2.1852957e+00   2.4745802e+00   3.0859670e+00   5.8233881e+00  -1.7631938e+00  -2.6138069e+00  -2.3179399e-01  -1.2057463e+00   1.6716327e-02  -3.2206381e+00   7.0108094e-01  -3.2628369e-01  -5.7468317e-01  -7.6858044e-01   3.2650847e-01   4.4991138e-01  -4.7916126e-03  -3.5244108e-01  -4.8939454e-02   4.0357753e-02  -1.7979019e+00   1.6714504e+00  -2.7103652e+00   3.7053234e-01  -1.7918523e-01  -3.1449504e-02   2.3811962e-01   8.3163670e-01  -8.8275963e-01  -6.7476889e-01   2.1648380e+00   1.1955423e+00   6.5243845e-01   6.8354449e-01   1.9804946e+00   2.2579973e+00   4.2524509e-01   9.2984959e-01  -1.7104926e+00  -1.8963123e+00   2.8398784e-01  -2.0509066e+00   1.0110516e-01  -8.1484777e-01   3.3478704e-01  -1.0393792e+00  -5.2053313e+00  -1.2585996e-02  -2.2903731e+00  -5.8880742e-01  -2.2610340e+00   3.9734569e-02  -1.9867010e-01  -4.1064623e-01  -1.0757526e+00  -2.9845968e-01  -2.3733953e-01   8.8831573e-01
  -5.4575165e-01   4.5407836e-01   1.0720552e-01  -5.6982767e-01   5.3903719e-01  -1.4109062e+00   1.3525612e+00   1.0237867e+00  -1.2079675e+00  -2.6414578e-01  -7.3471161e-01   2.3868046e+00   2.6530487e-01   1.5517556e+00   5.4538881e-01  -2.5258691e-01  -2.9164435e+00   2.4195069e+00  -7.0570905e-01  -6.0692394e-01  -8.2795248e-01  -3.0951429e+00   1.4083709e+00  -7.9390192e-01  -8.7549809e-01  -2.2966437e+00   6.6772603e-01  -9.4543931e-01  -6.6601081e-01   7.8781215e-01   6.4473015e-01   2.6853017e+00   2.7531405e+00   2.6286911e+00   1.7093323e+00   4.1136059e+00  -2.1439704e+00  -2.8198990e+00  -1.1404323e+00  -1.8222121e+00  -6.3120100e-02  -3.8438660e+00   9.1632396e-01  -3.8429479e-01  -7.6167545e-01  -9.0596914e-01   3.4825787e-01   3.3444066e-01  -4.0853013e-01  -4.3476699e-01  -6.9577058e-01   3.8997730e-02  -2.7325195e+00   1.6909981e+00  -3.0871435e+00  -1.5560893e-01  -1.7668806e-01  -1.1077971e-01  -4.1273449e-02   8.9635557e-01  -8.0544426e-01  -4.6392524e-01   2.0392272e+00   1.1517112e+00  -4.5224516e-03   5.7863171e-01   1.7583057e+00   1.9008647e+00   4.8811017e-01   1.1360935e+00  -1.0843379e+00  -1.1574341e+00   7.8440785e-01  -2.0263590e+00   3.1518361e-01  -1.4756858e+00   1.6598212e+00  -1.2221792e+00  -5.0496812e+00   6.6847735e-01  -1.9548724e+00  -5.8711313e-01  -2.3943255e+00  -1.5012601e-01  -1.4084038e-01  -5.5060985e-01  -1.3904722e+00  -6.5773796e-01  -2.3021255e-01   1.0079172e+00
  -7.1174534e-01   4.1349741e-01   7.8032149e-02  -6.8026808e-01   3.6899346e-01  -1.8594609e+00   1.4776882e+00   8.9282914e-01  -1.3133157e+00  -5.0916525e-01  -9.0214090e-01   3.2796537e+00   8.3405746e-01   2.3460148e+00   1.0912507e+00  -2.0891659e-01  -3.2156171e+00   2.6152812e+00  -4.8316738e-01  -7.9203255e-01  -5.2052956e-01  -2.5077502e+00   1.8625809e+00  -5.6689223e-01  -1.2858238e+00  -2.8853970e+00   5.0786290e-01  -9.8686952e-01  -2.0465537e-01   1.2163948e+00   6.1294474e-01   3.0224243e+00   3.7620030e+00   3.1610224e+00   4.1821473e-01   2.4323294e+00  -2.4065709e+00  -3.1178462e+00  -1.8422663e+00  -2.4439370e+00   7.2232798e-01  -4.2955961e+00   1.3295838e+00  -4.5250523e-01  -8.1602430e-01  -9.0800935e-01   4.3052786e-01   2.7949439e-01  -6.8776978e-01  -5.8668011e-01  -1.3960489e+00   2.4404269e-02  -3.6869873e+00   1.4424647e+00  -3.3490652e+00  -6.6395596e-01  -3.9462811e-01  -4.5778969e-01  -5.4332304e-01   6.3987466e-01  -7.4431441e-01  -4.4334016e-01   1.8135083e+00   1.0603948e+00  -3.9775618e-01   3.7364472e-01   1.5624119e+00   1.4494276e+00   5.3356411e-01   1.0588896e+00  -2.4835899e-01  -2.6140310e-01   1.7148955e+00  -1.8300742e+00   7.1327301e-01  -2.0628446e+00   3.3079749e+00  -1.4652123e+00  -4.8514830e+00   1.4632269e+00  -1.6801081e+00  -4.8109598e-01  -2.5378879e+00  -1.1664781e-01  -2.2981853e-02  -7.5799718e-01  -1.2810684e+00  -9.7296242e-01  -1.8431541e-01   1.1269546e+00
  -5.7391285e-01   5.4358850e-01   1.0088433e-01  -7.5598881e-01   3.2379725e-01  -1.8530217e+00   1.3233477e+00   7.6202715e-01  -1.0182949e+00  -5.4569255e-01  -1.1522897e+00   4.0754686e+00   9.5040252e-01   3.2825880e+00   1.2142263e+00   5.8197902e-02  -3.1037624e+00   3.4973937e+00  -4.1333345e-01  -1.0936565e+00  -6.8894699e-01  -1.7114411e+00   2.2334707e+00   2.9815195e-02  -1.4490744e+00  -2.1838571e+00   4.7712502e-01  -5.8685282e-01   4.5483795e-01   1.7701951e+00   3.9408122e-01   3.3102037e+00   4.5834630e+00   3.7027628e+00  -1.1380875e+00   2.9987252e-01  -2.6165137e+00  -2.8925201e+00  -2.4465658e+00  -2.2829075e+00   1.9289703e+00  -4.9521896e+00   1.4749966e+00  -7.5622170e-01  -1.0618876e+00  -1.2640421e+00   7.6751193e-01   5.1361479e-02  -7.2828525e-01  -4.0307974e-01  -1.6224092e+00   4.0836617e-01  -3.7511814e+00   1.9939663e+00  -3.3433983e+00  -7.0652375e-01  -8.3370155e-02  -2.1712591e-01  -1.1842069e+00   3.3524707e-01  -8.8730316e-01  -1.2560736e-01   1.3367898e+00   7.9410474e-01  -8.2899198e-01   3.9345650e-01   1.1002816e+00   7.4486737e-01   7.7330791e-01   1.2971522e+00  -2.1098015e-01   2.6337858e-01   2.2284072e+00  -2.3989222e+00   9.0564004e-01  -2.9380179e+00   4.2280722e+00  -1.9761654e+00  -3.9176655e+00   3.4720865e+00  -1.1813484e+00   2.0471547e-01  -2.3465370e+00   6.4682336e-01   4.5324594e-01  -4.0981984e-01  -5.9802947e-01  -7.8300692e-01   8.7639769e-02   1.0278320e+00
  -3.2238186e-01   5.4147454e-01   1.1001934e-01  -6.1531537e-01   3.5077022e-01  -1.9371875e+00   1.3289586e+00   7.9946313e-01  -8.4449705e-01  -4.4998471e-01  -1.2579232e+00   4.5215630e+00   1.4982762e+00   3.9055417e+00   1.6149739e+00   3.9978259e-01  -2.9634518e+00   3.4487512e+00  -2.6575060e-01  -1.2245831e+00  -5.9635597e-01  -1.3167322e+00   2.4026272e+00   3.4150914e-01  -1.5460280e+00  -1.8335919e+00   4.6664167e-01  -4.0531590e-01   1.1452569e+00   1.8187373e+00   6.8532061e-02   3.2797705e+00   5.0789527e+00   3.8177907e+00  -2.7633541e+00  -2.1223818e+00  -2.9518382e+00  -2.6769004e+00  -3.2391708e+00  -2.6314159e+00   1.9467010e+00  -5.3578406e+00   1.5149284e+00  -9.8150427e-01  -1.2605929e+00  -1.4920960e+00   7.8794481e-01  -3.7171133e-01  -9.6343178e-01  -4.9291357e-01  -1.8886406e+00   5.3112182e-01  -3.9168230e+00   2.0820093e+00  -3.5105643e+00  -1.2318922e+00   2.2731329e-01  -1.8684190e-01  -1.5114712e+00   2.2027129e-01  -8.4012733e-01   2.5402462e-01   1.0009917e+00   5.2066401e-01  -1.2028369e+00   4.2852360e-01   6.7262652e-01   7.3762530e-02   9.1314806e-01   1.3953922e+00   1.8936668e-01   8.1287968e-01   2.7121507e+00  -2.7453863e+00   9.3807640e-01  -3.7178805e+00   5.2019373e+00  -2.1235220e+00  -2.7754965e+00   4.4105316e+00  -8.7518462e-01   1.5913030e-01  -2.3003731e+00   6.3068444e-01   5.0254051e-01  -4.1771848e-01  -5.9038409e-01  -8.3329745e-01   2.6452426e-01   1.1024403e+00
  -1.7380362e-01   3.0700155e-01   2.5940586e-01  -4.8674605e-01   5.3433133e-01  -2.1967955e+00   1.4960120e+00   8.7755832e-01  -6.7673649e-01  -3.9695387e-01  -7.3016585e-01   4.9345018e+00   2.4775432e+00   4.3004063e+00   2.3760555e+00   9.9105239e-01  -2.5183452e+00   3.0741188e+00   1.9594414e-01  -1.3403640e+00  -2.6748244e-01  -7.0186622e-01   2.6850920e+00   5.3559187e-01  -1.3542751e+00  -1.5621019e+00   5.0282289e-01  -2.5936774e-01   1.6893204e+00   1.8608745e+00   7.3267866e-02   3.1709571e+00   5.5660588e+00   3.8902184e+00  -3.7643220e+00  -4.0558146e+00  -3.3334167e+00  -2.5753877e+00  -3.5579582e+00  -2.7911195e+00   1.3187670e+00  -5.1606835e+00   1.3899263e+00  -1.1964849e+00  -1.1821220e+00  -1.6126019e+00   2.1571757e-01  -9.9131303e-01  -1.2950630e+00  -9.2470153e-01  -2.0302777e+00   7.1071307e-01  -3.9895313e+00   1.7459728e+00  -3.6350654e+00  -1.8002542e+00   7.8295290e-02  -5.0974765e-01  -1.6804604e+00   1.1994737e-01  -6.4167005e-01   6.2472304e-01   7.4638241e-01   4.6760794e-01  -9.5007951e-01   7.7486532e-01   3.8882614e-01  -2.9282624e-01   6.7093454e-01   1.1445986e+00   6.2757597e-01   1.0674287e+00   2.6670218e+00  -2.7416763e+00   1.0567840e+00  -3.8476065e+00   5.8108596e+00  -1.8905597e+00  -1.2797104e+00   4.4479770e+00  -9.1407821e-01  -5.0498470e-01  -2.2823479e+00   4.8225835e-01   4.9773303e-01  -5.0825582e-01  -4.0235807e-01  -6.5744563e-01   3.7159029e-01   1.2137746e+00
  -5.7340501e-02   2.6217281e-01   2.8497827e-01  -4.5947573e-01   3.6186229e-01  -2.4497013e+00   1.2514822e+00   6.3665575e-01  -6.9922213e-01  -4.6962870e-01  -7.0103964e-01   4.9499406e+00   2.7119776e+00   4.3267906e+00   2.5169000e+00   1.1738137e+00  -2.1427850e+00   3.1555529e+00   3.2811625e-01  -1.4407318e+00  -5.1415445e-01  -3.9537802e-01   2.4790113e+00   6.5426477e-01  -1.6737863e+00  -1.6712719e+00   3.1772427e-01  -3.6487634e-01   1.8860100e+00   1.9314885e+00  -2.9999467e-01   2.7274629e+00   5.6696296e+00   3.7744929e+00  -4.7997771e+00  -5.6724633e+00  -3.4187844e+00  -1.9953512e+00  -4.0126592e+00  -2.3613480e+00   1.0542154e+00  -5.1857229e+00   9.7327389e-01  -1.4699688e+00  -1.5556774e+00  -2.0311628e+00   3.3184344e-02  -1.4690479e+00  -1.5768483e+00  -1.0139468e+00  -2.0106730e+00   7.9565305e-01  -3.6724159e+00   1.9624608e+00  -3.5238280e+00  -1.8140658e+00   2.7812007e-01  -2.6411839e-01  -1.6812983e+00   2.8705930e-01  -5.2734232e-01   1.2425608e+00   6.6291938e-01   6.5119759e-01  -1.5736149e+00   6.6068107e-01  -3.0011031e-01  -1.0013132e+00   5.8246124e-01   1.3310498e+00   3.0659432e-01   9.0889144e-01   2.3654732e+00  -2.9471400e+00   8.1791012e-01  -4.1487436e+00   5.8914256e+00  -1.8260756e+00  -2.0047145e-01   5.3265161e+00  -5.6301823e-01  -3.9693696e-01  -1.9618710e+00   5.7723796e-01   7.3109670e-01  -3.5914247e-01  -5.0773067e-01  -5.8301312e-01   4.1853898e-01   1.0288118e+00
   5.5687489e-01   2.6354342e-01   2.8249305e-01  -4.0436234e-01   3.0724848e-01  -2.4444111e+00   9.3822593e-01   3.8415444e-01  -5.4874044e-01  -5.8725802e-01  -2.2094662e-01   4.7014715e+00   2.9816829e+00   4.2281571e+00   2.8263982e+00   1.5123148e+00  -5.9580820e-01   2.8001191e+00   8.6706581e-01  -1.2817629e+00  -3.9182753e-02   3.5994745e-01   2.6468034e+00   6.8947027e-01  -1.7074123e+00  -1.1237384e+00   2.4571420e-01  -6.1046924e-02   2.6034431e+00   1.9061503e+00  -3.5068959e-01   2.5927945e+00   5.8882614e+00   3.8648368e+00  -6.9315867e+00  -8.3134886e+00  -3.3876557e+00  -1.9708754e+00  -4.1701648e+00  -2.4084970e+00   5.3854904e-01  -4.2827692e+00   8.7359835e-01  -1.4354741e+00  -1.8742353e+00  -2.3678838e+00   2.4399926e-01  -1.8126579e+00  -1.7864893e+00  -8.1238446e-01  -1.7758159e+00   9.0738742e-01  -2.8016612e+00   2.1010324e+00  -3.4491592e+00  -2.1741054e+00   5.2087440e-01  -2.2065057e-01  -2.0508840e+00   2.2899936e-01  -1.2152360e-01   1.8443484e+00  -6.7772498e-02   1.1242223e-01  -1.6469470e+00   9.9164116e-01  -7.3187854e-01  -1.6251111e+00   8.8158450e-01   1.8040586e+00   8.7269178e-01   1.4289837e+00   2.4550028e+00  -2.3932982e+00   1.0507671e+00  -3.5371896e+00   5.8863457e+00  -2.0629133e+00   2.2923042e+00   5.5504489e+00  -1.5533911e-01  -4.7972243e-01  -1.6183535e+00   8.7843378e-01   8.1756444e-01  -2.4850625e-01   7.9682623e-02  -1.5628245e-01   5.3889177e-01   9.6277400e-01
   3.7197167e-01   1.5991601e-02   4.1729079e-01  -2.4589573e-01  -1.5581217e-01  -2.4949192e+00   9.2494713e-01   4.1401015e-01  -9.2625382e-01  -1.0016493e+00  -1.1058631e-01   5.0779904e+00   3.2792008e+00   4.5821934e+00   3.4343830e+00   1.9439162e+00  -1.6189730e-01   2.5003771e+00   7.9851296e-01  -1.2957087e+00  -1.9952185e-01   3.8993885e-01   2.8173140e+00   1.1477254e+00  -2.1209472e+00  -1.9867942e+00  -2.1624582e-01  -2.4846494e-01   2.8472597e+00   1.8111371e+00  -4.5845747e-01   2.4518957e+00   6.3235536e+00   4.4688672e+00  -6.6060658e+00  -8.2561188e+00  -3.1713768e+00  -2.0582805e+00  -4.1753571e+00  -2.7353260e+00   1.5580225e+00  -3.9414402e+00   1.0432228e+00  -1.3500252e+00  -1.6086862e+00  -2.0603367e+00   8.3357640e-02  -1.8090215e+00  -1.9305376e+00  -1.2878683e+00  -2.1664799e+00   6.0135490e-01  -3.0442853e+00   1.1654701e+00  -3.2726498e+00  -2.5722861e+00   1.6253962e-01  -7.0638290e-01  -2.1940015e+00   1.5108895e-01  -8.1369101e-02   1.6861788e+00   1.9407670e-01   1.4773771e-01  -1.5585261e+00   9.9357595e-01  -5.2376246e-01  -1.4959542e+00   6.7185062e-01   1.3858771e+00   1.2322700e+00   1.8318466e+00   3.3518986e+00  -1.7411712e+00   1.3609859e+00  -3.3344131e+00   6.5127410e+00  -1.5879183e+00   2.6892122e+00   5.3039478e+00   1.1630079e-01  -7.5297115e-01  -1.7632759e+00   6.2246347e-01   9.2244979e-01  -5.8571270e-02  -4.7648064e-02  -3.6818804e-01   3.7008211e-01   9.6121435e-01
   2.8214667e-01  -2.4215413e-01   5.1440423e-01  -1.9140813e-01  -6.1384715e-01  -2.7800838e+00   6.3531592e-01   8.0313632e-02  -1.0302421e+00  -1.1959304e+00   1.7795241e-01   4.5902597e+00   3.0437837e+00   4.3680213e+00   3.4350355e+00   2.2607883e+00   8.5856881e-01   2.0311044e+00   1.1229397e+00  -1.1411491e+00   3.6296624e-02   8.6548250e-01   3.1083789e+00   1.7060138e+00  -2.5670023e+00  -2.4532495e+00  -6.7526425e-01  -4.0775429e-01   2.9195551e+00   1.6236553e+00  -3.3568352e-01   2.6280415e+00   6.3956050e+00   4.7065890e+00  -7.2067353e+00  -9.0224390e+00  -3.2510962e+00  -1.9182980e+00  -4.0345513e+00  -2.3576028e+00   1.3819350e+00  -2.8634074e+00   7.8239448e-01  -1.2728385e+00  -1.6743546e+00  -1.8973108e+00  -2.0107583e-01  -1.8076962e+00  -2.0516312e+00  -1.1363256e+00  -2.0325960e+00   6.8870540e-01  -2.4395886e+00   7.7985610e-01  -2.9785230e+00  -2.6814979e+00  -8.9988640e-02  -9.0922172e-01  -2.5399371e+00   1.5161712e-01   1.9363276e-01   1.9999349e+00  -2.1784661e-01  -2.5647534e-01  -1.4626819e+00   1.8059471e+00  -4.6900078e-01  -1.3909767e+00   6.3418745e-01   1.2041195e+00   1.3396311e+00   2.5052049e+00   3.2780276e+00  -8.5106461e-01   1.6132855e+00  -2.5222935e+00   6.1991549e+00  -1.0385194e+00   3.9867211e+00   4.8334036e+00   4.0382780e-01  -9.3263178e-01  -1.5369878e+00   9.6092236e-01   1.1486807e+00   3.8121201e-01   5.2585200e-01  -1.6026778e-01   3.3845500e-01   8.6129391e-01
   4.3933136e-01  -3.2355277e-01   4.8625253e-01  -2.2698145e-01  -9.7952821e-01  -3.0663055e+00   3.5778336e-01  -2.3336035e-01  -1.5080507e+00  -1.6054792e+00   7.0143126e-01   4.3475046e+00   3.1136382e+00   3.9364515e+00   3.6252221e+00   2.3513114e+00   1.8864754e+00   1.6647901e+00   1.5228877e+00  -9.6256125e-01   1.1188099e-01   1.0532729e+00   3.0164012e+00   1.6956217e+00  -3.1028062e+00  -3.4728317e+00  -1.1534947e+00  -7.4628471e-01   3.0710289e+00   1.5412249e+00  -2.3986379e-01   2.4416469e+00   6.3328855e+00   4.8452374e+00  -7.7477145e+00  -9.5086732e+00  -3.2980329e+00  -1.8813551e+00  -3.6674435e+00  -2.0452439e+00   1.3359036e+00  -1.9065057e+00   6.0586821e-01  -1.1620318e+00  -1.8333877e+00  -1.9108823e+00  -4.0489440e-01  -1.7791269e+00  -2.2624327e+00  -1.2212593e+00  -1.9714252e+00   4.8778321e-01  -1.9351323e+00   2.3199080e-01  -2.7157321e+00  -2.6487175e+00  -3.0771309e-01  -1.0567815e+00  -2.4400520e+00   3.5504213e-01   5.4244244e-01   2.2822116e+00  -2.6470329e-01  -1.4086010e-01  -1.7148661e+00   1.8556431e+00  -6.7536485e-01  -1.4715405e+00   3.9572478e-01   1.0093156e+00   1.4253974e+00   2.6586746e+00   3.3793544e+00   1.7971612e-02   1.8165485e+00  -1.6140218e+00   5.9948191e+00  -2.6834117e-01   4.9511542e+00   4.2566728e+00   5.8891780e-01  -1.1966479e+00  -1.4995660e+00   9.2836875e-01   1.2029633e+00   4.0918490e-01   8.2627300e-01  -4.9655152e-02   2.3633709e-01   7.2980190e-01
   4.7713849e-01  -6.5229230e-01   6.3496587e-01  -2.3298225e-01  -1.1945189e+00  -3.1474455e+00   3.9128278e-01  -2.4527737e-01  -1.5414432e+00  -1.7030308e+00   1.4121399e+00   4.0566876e+00   3.2692903e+00   3.5186788e+00   3.7916408e+00   2.5690100e+00   2.7319167e+00   9.5281891e-01   1.9152663e+00  -8.5119418e-01   2.0745801e-01   1.1651914e+00   3.2060656e+00   1.5421038e+00  -3.2868636e+00  -4.0605461e+00  -1.5510546e+00  -9.3025546e-01   2.9705536e+00   1.1716113e+00  -1.2898590e-01   2.1722340e+00   6.3745070e+00   4.9958476e+00  -7.5841039e+00  -9.3288040e+00  -3.0080581e+00  -2.0942305e+00  -3.1077677e+00  -2.1257113e+00   7.2893342e-01  -9.3376713e-01   4.5246935e-01  -9.0943823e-01  -1.6586916e+00  -1.7862943e+00  -6.7679238e-01  -1.7967475e+00  -2.5020516e+00  -1.5628348e+00  -1.9041321e+00   3.7697610e-01  -1.4617400e+00  -6.0861575e-01  -2.5136892e+00  -2.8037286e+00  -8.1907087e-01  -1.6559749e+00  -2.3841848e+00   4.4600696e-01   1.0148728e+00   2.4676845e+00  -1.4890787e-01  -2.7484691e-01  -7.8761312e-01   2.3965790e+00  -4.0762295e-01  -1.1399371e+00  -3.6672745e-02   4.8155602e-01   1.4357270e+00   2.4257342e+00   3.1305745e+00   7.6281986e-01   1.8833848e+00  -4.9245325e-01   5.4927902e+00   9.1268842e-02   5.8740412e+00   2.7531859e+00   3.3102052e-01  -1.9580955e+00  -1.5889540e+00   7.2340078e-01   1.2147085e+00   3.6189397e-01   8.3738700e-01   1.2186293e-02   1.2946642e-01   7.9765101e-01
   8.4733938e-01  -8.5729345e-01   9.9436687e-01  -2.8258255e-02  -1.1383840e+00  -2.4046355e+00   3.5744129e-01   7.8745484e-02  -1.1831146e+00  -1.5049695e+00   1.8693449e+00   4.1339605e+00   3.2844165e+00   3.8625273e+00   3.9073501e+00   3.3190436e+00   3.5506259e+00   6.3112971e-01   2.1780594e+00  -7.4347247e-01   3.9387425e-01   1.5689942e+00   3.7172893e+00   2.1628712e+00  -2.7832523e+00  -3.0467826e+00  -1.5849901e+00  -5.3271107e-01   2.9938897e+00   6.9658323e-01   1.9429380e-01   2.4060162e+00   6.5084912e+00   5.6182538e+00  -6.4728844e+00  -8.3252170e+00  -2.8427252e+00  -2.4763038e+00  -2.6808342e+00  -2.4447981e+00   1.1500191e+00   1.8556333e-02   7.4564401e-01  -4.8246748e-01  -1.1021131e+00  -1.4293560e+00  -5.9090880e-01  -1.7086708e+00  -2.3470492e+00  -1.7045066e+00  -1.7369001e+00   4.8298546e-01  -8.8860566e-01  -1.1659771e+00  -2.3696507e+00  -3.0352935e+00  -9.6358105e-01  -2.1044080e+00  -2.5621222e+00   8.0828666e-02   9.8506080e-01   2.1652992e+00  -9.6433034e-02  -7.4584908e-01   5.7114849e-01   2.9952516e+00   1.3416932e-01  -6.3019105e-01  -2.8407914e-01  -1.4073112e-01   1.5346768e+00   2.6472097e+00   3.5215823e+00   9.7651610e-01   2.1268257e+00   3.7045320e-01   5.0141783e+00   1.5529886e-01   6.7098142e+00   1.6388305e+00   3.1368517e-02  -2.5696730e+00  -1.7321285e+00   7.7007315e-01   1.2996895e+00   7.1435542e-01   1.1432011e+00   3.3372752e-01   2.4041406e-01   8.5015766e-01
  -9.3994380e-02  -8.6711348e-01   1.7007449e+00  -1.7718799e-01  -1.1825361e+00  -7.3211775e-01   1.2881614e-01   1.0370001e-01   6.9285660e-01   1.6801920e-01   1.0862244e+00   3.4649569e+00   2.6209030e+00   3.5413238e+00   2.1159627e+00   3.1638237e+00   1.2394092e+00   2.1177006e+00   8.2351375e-01  -1.2096188e+00  -2.1717944e+00   4.0883201e-01   2.0924931e+00   1.5408652e+00  -2.3456916e+00  -1.2375747e+00  -1.3446628e+00  -6.0356374e-01   7.2144944e-01   8.1038656e-01  -9.6797271e-01  -2.8116700e-02   4.8387340e+00   3.9832965e+00  -3.5662828e+00  -4.0921200e+00  -7.1376676e-01  -1.0560481e+00  -2.6626559e+00  -9.0186080e-01   1.3686268e+00  -4.8435630e-01  -4.9472182e-01  -2.0217629e-01  -1.1085122e+00  -1.8006064e+00  -3.8394593e-02  -1.6229247e+00  -1.6235511e+00  -1.6748404e+00  -5.4638999e-01   4.8239973e-01   1.1284838e-01   7.2867138e-02  -1.3720416e+00  -1.3114676e+00  -3.6897873e-01  -1.0773005e+00  -1.3519410e+00   7.1862539e-02   2.2796416e-01   1.9574534e+00   2.1168151e+00   1.1424808e+00   2.1833315e-01   6.2333387e-01  -1.4742231e+00  -1.9938374e+00  -8.7419692e-01  -3.6448631e-01  -1.8052299e+00  -6.7536384e-01   5.3085768e-01  -1.6788611e+00  -6.5954271e-01  -1.1989056e+00   1.5333379e+00  -1.9408012e+00   4.1394945e+00   3.3917066e+00   2.8281635e-02  -7.8669557e-01   6.1161670e-01   1.1666778e+00   2.0865291e+00   1.2911177e+00  -1.3709050e+00  -2.1818466e-02   1.1767255e-01  -1.2337922e-01
   1.4465349e+00  -1.0433909e+00   1.8798063e+00   2.8434073e-01  -5.1867866e-01   8.3097482e-03  -6.4391406e-01  -3.1646803e-01   1.4259733e+00   3.6284429e-01   1.9635692e+00   9.1779988e-01   1.9017649e+00   2.9032479e+00   2.3292312e+00   4.7008689e+00   5.4409599e+00   1.1968872e-01   2.1945787e+00  -3.8720913e-01   2.8491439e-01   1.8649738e+00   3.2654615e+00   3.0908442e+00  -1.0212995e+00   2.1441752e+00  -5.2866605e-01   7.6919528e-01   2.2640002e+00   1.0079959e-01   5.9779197e-02   1.6032379e+00   5.0358683e+00   4.5011559e+00  -6.3306892e+00  -7.1671513e+00  -1.9061600e+00  -1.2246782e+00  -2.4241261e+00  -8.1653440e-01  -2.1230192e+00   2.5905072e+00  -8.4831565e-01   2.4445753e-01  -1.5083098e+00  -1.0426958e+00  -2.9304059e-02  -1.4660237e+00  -1.1476183e+00   1.0447340e-01   9.6988041e-01   6.8636129e-01   2.9627172e+00   7.6373211e-01  -1.4467077e+00  -2.1254980e+00   6.0437084e-01  -5.0396802e-01  -2.5194281e+00  -3.3936011e-01   3.8761690e-01   2.2014742e+00  -5.2246068e-01  -1.4521357e+00   3.4045411e-01   2.7918735e+00  -1.1290080e+00  -1.6218891e+00   2.8016805e-01   8.3470495e-01  -6.1643183e-01   1.5115591e+00  -4.9140812e-01  -7.5672019e-01   3.2848907e-01   5.3276715e-01  -1.8182364e-01  -7.1978253e-01   9.3159228e+00   2.7121880e+00   5.2853604e-01  -1.2815578e+00   3.0742513e-01   2.2327019e+00   1.6997053e+00   2.1975828e+00   1.2294400e+00   2.0185762e+00   4.7140671e-01  -6.0863431e-04
   1.1697126e+00  -7.2674377e-01   1.6947205e+00  -2.9516497e-01  -8.9808612e-01  -1.6816139e-01  -3.3232191e-01  -3.3675276e-01  -1.3768231e-01  -1.1098593e+00   2.3514519e+00   1.5592414e+00   2.0648804e+00   2.2423324e+00   3.0938583e+00   3.8142572e+00   4.8151971e+00   5.7856448e-01   1.4577950e+00  -8.7664460e-01  -7.7256841e-01   8.6494723e-01   2.7569123e+00   1.9926654e+00  -1.7982998e+00  -7.5515325e-01  -1.1937444e+00  -4.3924182e-02   1.9978256e+00   3.3806528e-01   8.5576039e-02   7.3304720e-01   5.0362114e+00   5.2438379e+00  -3.6742247e+00  -3.1992332e+00  -1.0277180e+00  -2.2922075e+00  -7.4576027e-01  -1.4990655e+00   6.8803937e-01   2.0906728e+00  -3.1123380e-02   7.3985137e-01  -6.2362202e-01  -6.0451978e-01  -8.4666590e-02  -5.9578195e-01  -1.1495590e+00  -1.1635081e+00  -1.1290069e-01  -4.4791333e-01   1.4099656e+00  -1.1629268e+00  -1.2972825e+00  -1.8573206e+00  -4.0287351e-01  -1.1249873e+00  -1.6213081e+00   8.2545480e-02   2.9003674e-01   8.3196726e-01   1.1318305e+00  -1.1718175e-02   2.8678630e-01   9.0594973e-01  -3.4474550e-01  -5.4682969e-01  -9.6929759e-01  -2.0866620e-01  -5.3874250e-01   9.1584830e-01   9.8887328e-01  -9.2767903e-02   1.0197537e+00   1.1711899e+00   7.0643906e-01   6.5794232e-01   6.5027733e+00   1.3872337e+00   3.6302119e-01  -1.3648820e+00  -6.4308359e-01   1.1904869e+00   1.7548465e+00   1.5614331e+00   9.6128792e-01   1.4290234e+00   6.0620232e-02  -9.4903004e-02
   1.1278991e+00  -7.6868260e-01   1.6569999e+00  -5.4421241e-01  -1.5906822e+00  -5.8074827e-01  -8.6373781e-01  -8.8145706e-01  -7.3897034e-01  -1.5223602e+00   2.1682193e+00   2.7977147e-01   6.6910742e-01   1.3876046e+00   2.3056146e+00   3.6163733e+00   5.6763582e+00   3.7941875e-01   1.4872897e+00  -8.1703772e-01  -6.3905627e-01   1.0420497e+00   3.1373592e+00   2.7571652e+00  -2.4336950e+00  -1.5554406e+00  -1.8113673e+00  -4.1972084e-01   1.4878118e+00  -1.3252183e-01   4.0633862e-01   1.5280735e+00   4.7332482e+00   5.4933902e+00  -3.3375753e+00  -2.2931824e+00  -1.4830023e+00  -2.3457323e+00   3.5519182e-03  -7.6978074e-01   2.0450799e-01   2.6602430e+00  -3.0909263e-01   1.0388356e+00  -7.4188539e-01  -3.9357868e-01  -2.4760768e-01   7.1116367e-02  -1.1810148e+00  -6.1976778e-01   1.1342582e-01  -1.9078901e-01   2.1207523e+00  -1.1073529e+00  -9.3356875e-01  -1.3719999e+00  -4.3354591e-01  -8.9776513e-01  -1.9303297e+00   3.0614768e-01   3.3353977e-01   8.7398639e-01   8.9625240e-01  -5.4878093e-01   6.3406959e-01   2.1583716e+00   1.8982148e-01   3.7746777e-01  -1.1767336e+00  -4.3790394e-01  -1.2350679e+00   1.4172975e+00   1.4465331e-01   1.7058507e-01   1.2621094e+00   2.1835920e+00  -3.4894901e-01   1.8293565e+00   6.9353806e+00   8.4469627e-01   6.3753402e-01  -1.2379291e+00  -8.5641782e-01   1.8803383e+00   2.1998783e+00   2.4096348e+00   1.7439165e+00   1.8096010e+00   7.0457544e-02  -1.9211715e-01
   1.1705103e+00  -6.1234209e-01   1.6819731e+00  -8.6610842e-01  -1.7446294e+00  -4.5994063e-01  -1.0142126e+00  -1.1576862e+00  -1.0640194e+00  -1.8421449e+00   2.0155797e+00  -4.0565909e-01  -4.1524796e-02   6.6715932e-01   1.8650813e+00   3.0853173e+00   5.5360702e+00   3.6353830e-01   1.3238865e+00  -8.8265729e-01  -6.5120214e-01   8.9418255e-01   3.0943422e+00   2.5800535e+00  -2.4984971e+00  -2.0317296e+00  -1.9641216e+00  -7.1529835e-01   7.7839116e-01  -4.0699431e-01   6.0927308e-01   1.5442607e+00   4.4638562e+00   5.6253537e+00  -1.9367599e+00   1.8529354e-02  -1.3759205e+00  -2.8430244e+00   5.2519358e-01  -1.0075507e+00   3.2953100e-01   2.8466928e+00  -2.2606775e-01   1.5222884e+00  -5.4666981e-01  -5.9457356e-02  -1.2843469e-01   6.7290690e-01  -1.0623836e+00  -5.3558540e-01  -4.0352685e-03  -5.2565916e-01   1.9397897e+00  -1.3448346e+00  -9.0300362e-01  -1.0954452e+00  -5.5571960e-01  -8.4406220e-01  -1.6253652e+00   4.4271804e-01   2.3210531e-01   2.3390000e-01   1.4165482e+00  -3.6446343e-01   6.8317488e-01   1.6188294e+00   5.5381334e-01   9.4692842e-01  -1.6166404e+00  -7.7201875e-01  -1.4891667e+00   1.4838701e+00  -1.1835319e-01   1.9174352e-01   1.3020113e+00   2.6744128e+00  -8.8676780e-01   2.3004886e+00   5.7186531e+00  -5.5675254e-02   5.6195620e-01  -1.1211704e+00  -1.0750377e+00   1.6860606e+00   2.3272287e+00   2.4104617e+00   1.6618260e+00   1.7710424e+00   3.6132818e-03  -3.2614926e-01
   1.3056825e+00  -5.7492571e-01   1.7500419e+00  -1.0738717e+00  -1.9396993e+00  -2.8808303e-01  -9.4075717e-01  -1.1358751e+00  -1.0445845e+00  -1.6089557e+00   2.0280524e+00  -7.9086185e-01  -2.7543885e-01   7.5419332e-02   1.2854050e+00   2.5667712e+00   5.2444075e+00   6.4623156e-02   1.3672369e+00  -8.2347572e-01  -5.4959685e-01   6.4488540e-01   3.0960948e+00   2.0320071e+00  -2.4194118e+00  -2.4372529e+00  -2.2131669e+00  -1.0210356e+00  -8.6950785e-02  -9.7841385e-01   6.7558296e-01   1.3640628e+00   4.0671226e+00   5.2375583e+00  -1.2148755e+00   1.3893479e+00  -1.2256546e+00  -3.4924726e+00   8.8851574e-01  -1.6872708e+00  -5.0425566e-01   2.8546241e+00  -9.0933604e-02   2.1342381e+00  -3.3832451e-01  -2.4255694e-03   1.6597112e-01   1.0975345e+00  -1.2129121e+00  -6.9885348e-01  -8.0607969e-03  -5.6701823e-01   1.9319707e+00  -1.5783743e+00  -8.2045712e-01  -1.0232242e+00  -5.9859517e-01  -1.1218425e+00  -1.2392533e+00   4.8226283e-01   5.1910165e-01  -7.4412844e-03   2.2020101e+00  -2.5672527e-01   1.8272670e+00   1.5121194e+00   8.2936390e-01   1.2926216e+00  -2.0111630e+00  -1.3043853e+00  -1.6078167e+00   9.4079778e-01  -8.4498155e-01  -3.9033757e-02   8.3253670e-01   3.1858914e+00  -1.6063053e+00   1.9248189e+00   5.1391602e+00  -1.4045925e+00   2.4010592e-01  -1.5054925e+00  -1.0787122e+00   1.2920900e+00   2.3583751e+00   2.2376096e+00   7.9443510e-01   1.4821745e+00  -4.5267285e-02  -1.9352832e-01
   1.1616653e+00  -5.1283067e-01   1.9671590e+00  -1.1274001e+00  -1.8098261e+00   1.0451597e-01  -9.9087661e-01  -1.2547168e+00  -1.1495918e+00  -1.8237495e+00   1.4581472e+00  -1.5544997e+00  -9.1097183e-01  -3.0074575e-01   1.1998866e+00   2.4837773e+00   4.6015469e+00  -1.5330728e-01   9.0670526e-01  -8.9266520e-01  -2.4874712e-01   4.5608867e-01   3.1877970e+00   2.3748564e+00  -1.7016691e+00  -1.9476670e+00  -1.8192588e+00  -1.0568839e+00  -1.2281058e+00  -1.4479249e+00   8.9162183e-01   1.3875912e+00   3.8835516e+00   5.4157953e+00   1.7292640e+00   4.8394171e+00  -1.0444048e+00  -3.9492248e+00   1.0607057e+00  -2.2999571e+00  -9.1065945e-01   3.0550328e+00   3.3935180e-01   2.8269652e+00   4.5780655e-01   7.3172611e-01   1.0698425e-01   1.5746818e+00  -8.2165718e-01  -6.7782232e-01  -1.2295715e-01  -1.0490560e+00   1.4192249e+00  -1.8373509e+00  -9.0598748e-01  -1.2125974e+00  -6.8879455e-01  -1.0099591e+00  -9.1307357e-01   2.7316434e-01   1.6926536e-02  -1.1467252e+00   2.8822471e+00  -8.7624013e-02   2.1435596e+00   9.9597477e-01   1.6314553e+00   2.1863035e+00  -2.2722662e+00  -1.3783623e+00  -1.5858670e+00   9.3185565e-01  -1.2900364e+00  -1.1929467e-01   7.8696850e-01   3.1525829e+00  -2.1475441e+00   2.0341115e+00   3.2612156e+00  -2.1736057e+00   1.8099704e-01  -1.4070307e+00  -1.4595036e+00   7.5777132e-01   2.4859427e+00   2.5170359e+00   3.2593219e-01   1.5457933e+00  -1.6421583e-01  -2.6325698e-01
   9.2359302e-01  -4.1086195e-01   2.0486952e+00  -1.4992452e+00  -1.8391085e+00   5.2854948e-01  -1.0099824e+00  -1.4598692e+00  -5.9722711e-01  -1.2783751e+00   1.0637175e+00  -1.8731610e+00  -1.6255523e+00  -4.0471051e-01   2.4127627e-01   2.1074420e+00   3.8602597e+00   6.6747732e-01   7.8520715e-01  -1.0967209e+00  -5.4050809e-01   5.4252186e-01   3.3042215e+00   2.4008545e+00  -1.4703938e+00  -1.1476608e+00  -1.8953429e+00  -8.8141056e-01  -1.7700863e+00  -1.0738861e+00   9.7830830e-01   1.5988864e+00   3.9111212e+00   5.1085260e+00   1.6901418e+00   5.5687215e+00  -1.1145829e+00  -3.9286064e+00   1.3427796e+00  -1.9006030e+00  -7.4765059e-01   2.2306195e+00  -1.8910211e-02   2.8709144e+00   2.2209175e-01   6.8444273e-01   4.8145731e-01   2.0462437e+00  -4.7613089e-01  -2.4736207e-01   2.7763928e-01  -8.8902737e-01   1.8220819e+00  -1.1031430e+00  -5.5362131e-01  -4.4438211e-01  -2.8387809e-01  -6.0250953e-01  -9.8694678e-01   3.1304799e-02  -9.1224082e-02  -1.3012222e+00   3.3208055e+00  -4.9720545e-03   2.4540376e+00   5.9996121e-01   1.3164363e+00   1.8860382e+00  -2.3264804e+00  -1.5955193e+00  -2.6184579e+00   2.5547361e-01  -2.6836102e+00  -1.5154577e+00  -3.4159201e-02   2.3747402e+00  -3.0594497e+00   1.5921038e+00   2.4349524e+00  -1.0169726e+00   2.6674426e-01  -4.2688204e-01  -9.9219028e-01   1.5824312e+00   3.0555569e+00   2.7489531e+00   4.3378641e-01   1.6420768e+00   1.4586051e-02  -4.4403904e-01
   1.0767359e+00  -3.6677186e-02   2.0926885e+00  -1.7678899e+00  -1.5019258e+00   1.1709821e+00  -9.3231750e-01  -1.4530512e+00  -5.3119371e-01  -1.4833495e+00   5.7879802e-01  -1.8831838e+00  -2.0771200e+00  -3.7011617e-01   1.2266972e-01   1.7552275e+00   3.1869451e+00   1.3650220e+00   2.8529256e-01  -1.4366226e+00  -5.6884353e-01   6.1624920e-01   3.3907121e+00   2.4575279e+00  -6.6201606e-01  -5.9956682e-02  -1.5230309e+00  -4.8234897e-01  -2.0484772e+00  -8.8247048e-01   1.0981086e+00   1.6937682e+00   4.1213265e+00   5.4716175e+00   3.3141696e+00   7.6657174e+00  -1.0608993e+00  -4.3708277e+00   1.5949951e+00  -2.4490958e+00   3.7545536e-01   1.3799583e+00   3.9357704e-01   3.1084665e+00   6.9505502e-01   1.0357996e+00   8.0530293e-01   2.4538823e+00  -1.0154788e-02  -2.3851155e-01   6.1294528e-02  -1.1103832e+00   1.2685852e+00  -8.9943612e-01  -6.0898200e-01  -2.8430770e-01  -1.0499234e-02  -2.6744102e-01  -8.7879799e-01  -2.4637225e-01  -6.4412019e-01  -2.3737190e+00   3.8229586e+00   1.3814474e-01   2.5912808e+00  -4.7189819e-01   1.7349832e+00   2.2564626e+00  -2.5099726e+00  -1.6814938e+00  -2.6725252e+00   2.3731753e-01  -2.7048494e+00  -2.4998627e+00  -3.5449326e-02   1.5791044e+00  -3.0112713e+00   1.5214820e+00   8.9757840e-01  -3.7489022e-01   3.7800349e-01   2.6240421e-01  -1.2633299e+00   1.5745699e+00   3.3444008e+00   2.8486041e+00   6.2558936e-01   1.7721201e+00   1.4327939e-01  -5.4236747e-01
   9.4646067e-01   2.0736257e-01   1.9756400e+00  -2.0775906e+00  -1.5024359e+00   8.4385748e-01  -8.4724280e-01  -1.6443596e+00  -1.0101368e+00  -1.7565143e+00   3.0468555e-01  -2.1581368e+00  -2.2929218e+00  -9.7090080e-01   2.9699184e-03   1.1815249e+00   2.3793245e+00   1.7187265e+00  -5.4807163e-02  -1.7152139e+00  -5.4892539e-01   5.1536391e-01   3.2487146e+00   2.1579239e+00  -3.1208073e-01  -3.2756772e-01  -1.5113703e+00  -7.1357696e-01  -2.8691588e+00  -9.3971729e-01   1.1563558e+00   1.4933008e+00   3.7756734e+00   4.9993926e+00   4.4554501e+00   8.8719534e+00  -1.2593925e+00  -4.5488542e+00   2.1134096e+00  -2.4498933e+00  -1.3919191e-01   5.9997784e-01   5.6355272e-01   3.2916359e+00   1.1621890e+00   9.1268813e-01   4.8663034e-01   2.5542838e+00  -1.0386974e-02  -5.6802289e-01  -6.4477590e-02  -1.0564241e+00   8.2050562e-01  -8.5271916e-01  -4.8303851e-01  -9.2882088e-02  -9.7317913e-03  -2.5387603e-02  -4.7513555e-01  -1.8115443e-01  -7.0486608e-01  -2.6840810e+00   4.5350358e+00   6.8814319e-01   3.2530006e+00  -6.3976517e-01   2.0647753e+00   2.7282393e+00  -2.9318081e+00  -1.8111839e+00  -2.9808365e+00  -5.4970702e-01  -3.7942657e+00  -3.1053169e+00  -3.9470466e-01   1.2374129e+00  -3.3235104e+00   1.6573171e+00  -2.1139978e-01  -2.7217221e-01   3.9049480e-01   4.1593466e-01  -1.3891960e+00   1.3720602e+00   3.7404692e+00   2.9679470e+00   3.9473772e-01   1.7867062e+00   1.7115899e-01  -5.2686238e-01
   6.2658540e-01   2.0139907e-01   1.8850224e+00  -2.2549001e+00  -1.6012704e+00   6.3327305e-01  -5.2304994e-01  -1.7031951e+00  -1.2585589e+00  -1.9090629e+00  -1.7178406e-01  -1.9248881e+00  -2.2954225e+00  -1.0223960e+00  -4.2911535e-02   5.1743761e-01   1.3183250e+00   1.7041318e+00  -1.2884616e-01  -1.7488324e+00  -1.3402277e-01   4.6617608e-01   3.4231838e+00   1.8373274e+00  -9.1510476e-02  -9.8081036e-01  -1.6397373e+00  -9.4926338e-01  -3.4226317e+00  -8.7601406e-01   1.2261999e+00   1.5840989e+00   4.1933157e+00   4.9692434e+00   5.1459236e+00   9.7164759e+00  -1.5048406e+00  -5.0455955e+00   1.8441303e+00  -3.3786044e+00  -6.9686830e-02  -3.2550140e-01   7.7636992e-01   3.3852379e+00   1.3469226e+00   1.1848210e+00   5.1270344e-01   2.7456114e+00  -7.0805473e-02  -8.3385943e-01  -5.6737840e-01  -1.3500919e+00  -1.5097611e-01  -1.1057802e+00  -6.3029972e-01  -2.8759569e-01  -1.7112441e-01  -3.3000292e-01  -3.4209363e-01  -3.2021707e-01  -5.9239683e-01  -3.1475811e+00   5.1572784e+00   8.3393374e-01   3.6517930e+00  -1.2663406e+00   2.4350942e+00   2.9276051e+00  -3.0603459e+00  -2.0799823e+00  -2.5372418e+00  -7.2444082e-01  -3.9379594e+00  -3.3098401e+00  -6.9582457e-01   5.1987195e-01  -2.6582405e+00   1.4090485e+00  -1.7372627e+00  -5.0957953e-01   3.2881052e-01   4.4052483e-01  -1.6748263e+00   8.9090356e-01   3.8278608e+00   2.5527871e+00  -2.2959806e-01   1.2310442e+00   7.8926176e-02  -3.5589813e-01
   8.1261326e-01   3.5626677e-01   2.0690760e+00  -2.2377173e+00  -1.2855524e+00   1.5594916e+00  -4.1228785e-01  -1.4598804e+00  -5.6742125e-02  -9.8726845e-01  -8.4271505e-01  -1.4340432e+00  -2.5618884e+00  -3.2803291e-01  -9.4535912e-01   2.8753919e-01   4.0101913e-01   2.5778968e+00  -1.8558264e-01  -1.7867093e+00   4.1609781e-02   1.0596992e+00   3.6954100e+00   1.9614417e+00   1.0661753e+00   1.3475705e+00  -1.2753321e+00  -2.1996928e-01  -3.9173286e+00  -7.6602755e-01   1.1016377e+00   1.7002552e+00   4.4091614e+00   4.7415755e+00   5.2913987e+00   9.6110477e+00  -1.5265222e+00  -5.0691113e+00   1.0507316e+00  -3.8657326e+00   3.1755673e-01  -1.3898155e+00   7.8615416e-01   3.3461771e+00   1.3391211e+00   9.6218873e-01   1.2945686e+00   2.5546032e+00   2.2937952e-01  -4.9898546e-01  -3.1050793e-01  -7.5172342e-01   4.4458356e-02   1.0324961e-01  -5.9533729e-01  -8.3233566e-02   5.2417536e-01  -6.7845176e-02  -5.6095390e-01  -9.3697205e-01  -7.3408826e-01  -3.2157144e+00   5.3834779e+00   4.4520186e-01   4.7186136e+00  -1.6041906e+00   2.2913152e+00   2.3819366e+00  -2.6734321e+00  -1.9902964e+00  -2.7594925e+00  -1.2723910e+00  -4.6444580e+00  -4.8334453e+00  -1.6321449e+00  -7.8938898e-01  -3.0487247e+00  -5.3108281e-01  -2.0854156e+00   6.6129247e-01   3.0341603e-01   1.1043625e+00  -1.0031509e+00   1.3844427e+00   4.2641373e+00   2.7301676e+00  -6.3850523e-01   1.1533966e+00   4.2223448e-01  -3.6258359e-01
   3.4030021e-01   1.3285629e-01   2.0650264e+00  -2.0149457e+00  -1.4035407e+00   1.4114167e+00  -1.5615225e-01  -1.4414474e+00  -2.6645616e-01  -1.0669517e+00  -1.5600830e+00  -1.4306788e+00  -2.4445274e+00  -5.4405565e-02  -4.9459201e-01   3.2836758e-01  -4.1155811e-01   2.0251004e+00  -3.4524064e-01  -1.6039590e+00   9.7315327e-01   1.1155996e+00   4.0877552e+00   2.3829248e+00   1.6954107e+00   1.3699091e+00  -1.1355028e+00  -1.9416467e-01  -4.4319496e+00  -9.5302075e-01   1.2286997e+00   1.9710473e+00   4.8388594e+00   4.7303041e+00   6.2519186e+00   1.0004784e+01  -1.6908472e+00  -5.3259073e+00   4.9261990e-01  -4.8794864e+00  -1.4897361e-01  -1.7332706e+00   1.2849895e+00   3.5707799e+00   1.9158476e+00   1.4987771e+00   1.1480739e+00   2.5681341e+00   3.6038049e-01  -6.5183104e-01  -6.1997002e-01  -1.0674515e+00  -7.2565256e-01  -2.6157408e-01  -6.8505783e-01  -8.4134700e-01   4.1500149e-01  -3.5589776e-01  -7.5279010e-01  -1.4308349e+00  -7.8678056e-01  -3.7104398e+00   5.6400442e+00   1.9336528e-01   5.4047522e+00  -1.5364958e+00   2.9932318e+00   2.7466227e+00  -2.3180893e+00  -1.7918057e+00  -1.8037990e+00  -1.1924484e+00  -4.6783130e+00  -4.5762494e+00  -1.8443596e+00  -1.5766462e+00  -2.3503698e+00  -9.4436622e-01  -2.9176765e+00   6.2185734e-01   5.2519926e-01   1.0837793e+00  -1.2651637e+00   8.4685853e-01   4.3573350e+00   2.7741299e+00  -1.3251215e+00   7.6589229e-01   2.7296928e-01  -9.8671327e-02
   2.7151662e-01   4.4454550e-01   1.6629257e+00  -2.1688419e+00  -1.3880387e+00   7.9096088e-01  -6.6919326e-02  -1.7621614e+00  -5.9033587e-01  -1.0875936e+00  -1.7656814e+00  -1.1692770e+00  -2.3182867e+00  -4.3189348e-01  -7.9828185e-01  -5.3841712e-01  -1.1085592e+00   2.5123363e+00  -1.7444239e-01  -1.5516690e+00   1.2259394e+00   1.1606543e+00   3.7210979e+00   1.7326652e+00   1.7456914e+00   7.0675344e-01  -1.2846828e+00  -5.2702599e-01  -4.6950803e+00  -6.3547351e-01   1.1898977e+00   1.7718522e+00   4.5502905e+00   3.8474895e+00   5.0418441e+00   8.4015142e+00  -2.2797162e+00  -5.0944201e+00   1.3932388e-01  -4.7197763e+00  -4.9627539e-01  -2.7072053e+00   1.0819220e+00   3.1393540e+00   1.5650131e+00   9.5215678e-01   1.0037264e+00   2.1903931e+00   2.1620382e-01  -6.7823948e-01  -6.3041897e-01  -9.8407748e-01  -8.6859867e-01   1.5709048e-01  -5.6874883e-01  -6.6996237e-01   6.9862601e-01  -1.2780876e-02  -3.7833062e-01  -1.2695934e+00  -2.8205622e-01  -3.1158165e+00   5.8687534e+00   6.2575208e-01   5.2140309e+00  -1.8465449e+00   2.5978705e+00   2.2124912e+00  -2.1576063e+00  -1.5664568e+00  -1.7137590e+00  -1.8131843e+00  -5.2732267e+00  -4.8165060e+00  -2.3964554e+00  -2.3674972e+00  -2.0980957e+00  -1.2348580e+00  -3.3980601e+00   1.4323354e+00   7.5651174e-01   1.4168385e+00  -9.9535717e-01   7.3209191e-01   4.6347059e+00   2.4517043e+00  -1.4522182e+00   4.9938170e-01   3.8257390e-01  -6.4048067e-02
   4.2306685e-01   6.2510852e-01   1.4833554e+00  -2.1311512e+00  -9.2094467e-01   9.4656094e-01   2.0029316e-01  -1.7143257e+00  -3.8564507e-01  -1.1531602e+00  -1.8907311e+00  -5.5376644e-01  -1.8686995e+00  -1.8803183e-01  -5.4817024e-01  -9.2495592e-01  -1.4592502e+00   2.8802561e+00  -1.0746580e-01  -1.5325477e+00   1.5803703e+00   1.4120847e+00   3.5499275e+00   1.2563606e+00   2.5186193e+00   1.3686638e+00  -9.5103307e-01  -1.4841642e-01  -4.2976582e+00  -1.0887038e-01   1.0908347e+00   1.4790660e+00   4.8854401e+00   3.7128979e+00   4.5015336e+00   7.3821198e+00  -2.4678847e+00  -4.9963102e+00  -4.0364943e-01  -5.1621027e+00  -1.9168958e-02  -3.6127156e+00   9.9001864e-01   2.6456693e+00   1.4409105e+00   8.6321277e-01   1.0863694e+00   1.7332011e+00   3.3690129e-01  -7.7761764e-01  -7.6037962e-01  -1.0760211e+00  -1.2407618e+00   5.1384635e-01  -7.1184421e-01  -7.8574750e-01   9.8877972e-01   1.1495499e-01  -2.6345039e-01  -1.3940292e+00  -2.0513729e-01  -3.1433974e+00   5.8326932e+00   6.7808946e-01   4.9248963e+00  -2.8367677e+00   2.3791424e+00   1.7076522e+00  -1.8683635e+00  -1.2052981e+00  -1.1704101e+00  -2.1838964e+00  -5.1482857e+00  -5.2222245e+00  -2.6546341e+00  -3.5888682e+00  -1.4486061e+00  -1.7321478e+00  -3.6448011e+00   2.3517402e+00   9.0128028e-01   1.7111794e+00  -9.2756008e-01   5.1053692e-01   4.5727584e+00   1.9366328e+00  -1.4467531e+00   3.5384240e-01   4.6012528e-01  -3.2329257e-02
   2.2000557e-01   4.8544917e-01   1.4301292e+00  -2.1159972e+00  -7.4934598e-01   9.0338682e-01   4.4556932e-01  -1.6133508e+00   1.4088031e-03  -1.0782329e+00  -1.7401640e+00   1.7250218e-01  -1.5689472e+00   2.5887821e-01  -2.9647994e-01  -8.2589070e-01  -1.4909429e+00   3.3848744e+00   7.7550054e-02  -1.5475580e+00   1.9372174e+00   2.1257888e+00   3.9126094e+00   1.2786538e+00   3.2734404e+00   2.3206688e+00  -8.2158319e-01   4.3375576e-01  -4.1925574e+00   4.0952803e-01   1.2032576e+00   1.4899471e+00   5.3811641e+00   3.7462403e+00   4.2584529e+00   6.1852793e+00  -2.1905705e+00  -4.7761201e+00  -2.8649569e-01  -4.9389140e+00   3.5694831e-01  -4.0057028e+00   1.1013895e+00   2.2960328e+00   1.7315105e+00   5.7950197e-01   1.0368434e+00   1.2579825e+00   4.3950854e-01  -9.3802695e-01  -6.1983186e-01  -5.6967256e-01  -1.0448702e+00   7.6927508e-01  -4.2305525e-01  -7.4998655e-01   8.2362303e-01  -7.5746392e-02  -6.9910969e-01  -1.8802425e+00   1.1568421e-02  -2.8156173e+00   5.5291467e+00   4.2252986e-01   6.2650985e+00  -2.2712575e+00   2.6012496e+00   1.6251714e+00  -1.5750133e+00  -9.5701241e-01  -9.6845951e-01  -3.0552261e+00  -5.5902685e+00  -5.3105585e+00  -2.8517727e+00  -4.0277781e+00  -1.3548262e+00  -2.7305770e+00  -2.8608308e+00   3.2798597e+00   9.9351976e-01   1.9963463e+00  -6.8590435e-01   1.0223616e+00   5.0024747e+00   2.0903016e+00  -9.9425673e-01   5.2070701e-01   5.7534281e-01   9.7373825e-02
   4.4386063e-01   4.2645141e-01   1.2571130e+00  -1.7297730e+00  -6.0253115e-01   8.6117754e-01   6.1895204e-01  -1.3627784e+00  -6.0312832e-02  -1.0464028e+00  -1.8882689e+00   7.1343137e-01  -9.6799853e-01   5.9716991e-01   2.0924970e-01  -7.3878174e-01  -1.4856704e+00   3.0104542e+00   2.4944688e-01  -1.2278388e+00   2.6632401e+00   2.3604246e+00   3.9365691e+00   1.1706820e+00   3.9193447e+00   2.7387954e+00  -6.3728480e-01   7.0409837e-01  -3.9463017e+00   2.1912566e-01   1.1465757e+00   1.3509213e+00   5.4111013e+00   3.5186058e+00   3.8193064e+00   4.5389335e+00  -2.2133452e+00  -4.6917586e+00  -9.5279409e-01  -5.6008601e+00   1.3333008e-01  -4.2139182e+00   1.3927199e+00   2.0882240e+00   1.9132690e+00   3.8361382e-01   1.0700942e+00   6.3091886e-01   3.4676609e-01  -1.1559692e+00  -7.1736135e-01  -4.8208019e-01  -1.1798965e+00   7.7220740e-01  -5.6284651e-01  -1.3788707e+00   9.9102534e-01  -2.5604051e-01  -7.7445111e-01  -2.1032383e+00   2.8400096e-01  -2.4437270e+00   5.3094788e+00   9.1885789e-02   6.9315299e+00  -2.0440147e+00   2.7896518e+00   1.4406946e+00  -1.0795395e+00  -4.9638830e-01  -1.2820307e-02  -3.3490076e+00  -5.0200444e+00  -4.9702165e+00  -2.9671392e+00  -4.4644037e+00  -6.4297810e-01  -3.4571219e+00  -2.1095132e+00   3.2804123e+00   1.0791891e+00   1.6319660e+00  -7.2286248e-01   4.9457793e-01   4.8426706e+00   1.8379595e+00  -1.4902896e+00   2.4567354e-01   5.9883275e-01   3.6574322e-01
   1.0179673e-01   6.8730021e-03   1.2689800e+00  -1.2995952e+00  -4.1500799e-01   7.2115663e-01   1.0006513e+00  -1.1254284e+00   5.2691382e-01  -3.9503339e-01  -1.7778444e+00   1.1520052e+00  -1.9784858e-01   9.5919204e-01   3.1302132e-01  -5.8431007e-01  -1.8364375e+00   2.4518171e+00   6.6109519e-01  -8.4847848e-01   3.1874837e+00   2.4705518e+00   3.8956214e+00   1.0540569e+00   4.4104405e+00   2.9124672e+00  -5.5174278e-01   7.6164912e-01  -3.8586526e+00   2.1732070e-01   1.1435950e+00   1.1958176e+00   5.3093044e+00   2.8437989e+00   3.0743437e+00   2.8370343e+00  -2.3987958e+00  -4.2009949e+00  -1.8286703e+00  -5.7289185e+00  -6.9954163e-01  -4.2833001e+00   8.2645158e-01   1.5172248e+00   1.7156692e+00   4.2274483e-01   6.0999536e-01  -9.2944582e-02   2.3583818e-01  -1.2649074e+00  -5.3006124e-01  -2.6467412e-01  -1.1791285e+00   7.7988609e-01  -5.7289116e-01  -1.7270494e+00   9.3995779e-01  -6.4392758e-01  -7.6238817e-01  -2.2404159e+00   6.9602999e-01  -1.8370137e+00   5.1178382e+00  -1.0408137e-01   7.2976136e+00  -1.7413538e+00   2.5052411e+00   9.4654355e-01  -7.4327884e-01  -5.8709947e-01   4.3050832e-01  -3.7205687e+00  -5.2615802e+00  -4.8256885e+00  -3.5342616e+00  -5.1915460e+00  -4.8177496e-01  -3.9449299e+00  -1.5385163e+00   3.0293839e+00   9.2433298e-01   1.0956884e+00  -2.6011835e-01   1.4306047e-01   4.5213189e+00   1.4310976e+00  -2.1468672e+00  -1.8788588e-01   5.5589989e-01   5.8082858e-01
   1.4434770e-01  -3.8672944e-02   1.0064149e+00  -1.0403831e+00  -3.8789319e-01   5.7847421e-01   8.4819937e-01  -1.3813824e+00   9.5567202e-01   1.2603137e-01  -1.6767272e+00   9.7398070e-01   1.8815385e-01   7.0424495e-01   1.1569859e-01  -7.3044665e-01  -1.3941100e+00   2.2004535e+00   1.0993363e+00  -3.0919802e-01   3.6131187e+00   2.5995280e+00   3.3341645e+00   4.9145506e-01   4.4906319e+00   3.0954038e+00  -4.7924542e-01   8.3991095e-01  -3.5113663e+00   4.5481904e-01   1.0069650e+00   7.1505657e-01   4.6476144e+00   1.7013255e+00   4.8298412e-01  -3.0030267e-01  -2.2061848e+00  -3.4562337e+00  -2.5131516e+00  -5.2223802e+00  -1.6629749e+00  -3.8328161e+00   1.8101449e-01   1.0633762e+00   9.5298391e-01  -4.8406382e-02   7.7848981e-01  -6.1972442e-01   2.5861147e-01  -7.2849626e-01   1.7831920e-01  -1.5072999e-01  -2.3188240e-01   1.4939130e+00  -3.0644461e-01  -1.6359237e+00   1.4379897e+00  -2.8457507e-01  -7.2504872e-01  -2.1925620e+00   1.2591719e+00  -7.4889103e-01   4.5259792e+00  -1.9083535e-01   6.5650382e+00  -1.9005498e+00   1.4465558e+00  -3.0923749e-01   1.0946593e-01   2.9435089e-01   7.5865297e-01  -4.2424176e+00  -5.7269539e+00  -4.4314033e+00  -4.1706302e+00  -5.5031523e+00  -9.3864551e-01  -4.7568645e+00   4.1524244e-03   3.8512720e+00   1.3855489e+00   1.5019814e+00   7.5649597e-01   3.0397670e-01   4.3232360e+00   1.1204637e+00  -2.5035089e+00  -3.3115731e-01   5.2283238e-01   4.9997890e-01
   4.6118722e-01   1.4797879e-01   6.5856618e-01  -7.4004473e-01   5.3832983e-02   6.2865071e-01   9.0088172e-01  -1.4448282e+00   1.1301963e+00   5.6901272e-02  -1.2621465e+00   1.4114688e+00   7.6261651e-01   7.5398353e-01   4.4291941e-01  -9.1243266e-01  -7.0217317e-01   2.0613389e+00   1.4614817e+00   1.3152783e-01   3.9224496e+00   2.5154357e+00   2.7808076e+00  -1.0288405e-01   4.6254381e+00   2.9525934e+00  -2.0460864e-01   1.0160661e+00  -2.4387626e+00   9.0544585e-01   1.0019515e+00   3.7421219e-01   4.3162249e+00   1.3427748e+00  -1.3937110e+00  -2.5094242e+00  -2.1094755e+00  -3.0799961e+00  -3.0234428e+00  -5.2183387e+00  -1.1695151e+00  -3.4784547e+00  -6.2229237e-02   4.8157223e-01   4.3964533e-01   1.9295141e-03   8.9461627e-01  -1.0106867e+00   4.4903268e-01  -4.0860195e-01   3.5417688e-01  -4.9130575e-01  -6.7230243e-03   1.4992893e+00  -2.9908216e-01  -1.8071145e+00   1.7096675e+00  -1.5010831e-01  -5.2172539e-01  -2.0550440e+00   1.6218503e+00  -3.6443457e-01   3.8249796e+00  -2.6466931e-01   5.1135631e+00  -2.7013290e+00   8.4713173e-01  -1.0866560e+00   8.1383896e-01   8.3606555e-01   1.7577779e+00  -3.8943488e+00  -4.5452250e+00  -3.4965382e+00  -3.8516481e+00  -5.8516780e+00  -4.0077405e-01  -4.6922384e+00   6.9569809e-01   4.1979209e+00   1.7444926e+00   1.6651581e+00   9.6088846e-01  -1.1228510e-02   3.6945894e+00   4.3549091e-01  -2.1476620e+00  -4.4647677e-01   4.7064527e-01   5.0026560e-01
   1.8689789e-01  -2.3304695e-01   7.0094987e-01  -3.4665492e-01   1.9410699e-01   8.3465060e-01   1.0280398e+00  -1.2287362e+00   1.9758395e+00   6.7110534e-01  -8.2645090e-01   1.5800932e+00   1.1116625e+00   1.1773582e+00   5.4803840e-01  -2.4151679e-01  -9.2673981e-02   1.8727911e+00   1.6018866e+00   3.9491983e-01   3.8727165e+00   2.6439244e+00   2.7920672e+00   1.6119960e-01   4.8854078e+00   3.7768925e+00  -6.5392722e-02   1.5372058e+00  -1.7551214e+00   1.1649113e+00   1.0265927e+00   3.0157130e-01   3.9296622e+00   9.0085145e-01  -2.6216331e+00  -4.3810403e+00  -1.5227267e+00  -2.3422571e+00  -2.9130046e+00  -4.4144049e+00  -1.2383381e+00  -2.9023085e+00  -5.4308940e-01   9.7856455e-03   3.7898721e-01   6.0017846e-02   7.0426228e-01  -1.3553811e+00   7.2252861e-01  -1.4096618e-01   1.0117687e+00  -3.3149236e-02   8.5240283e-01   1.6208690e+00   1.6467297e-01  -1.7294731e+00   1.7277887e+00  -2.9787656e-01  -9.6257941e-01  -2.3140315e+00   1.7828285e+00   2.4088108e-01   3.0532799e+00  -7.5781694e-01   5.4684855e+00  -1.7849630e+00   5.5579528e-01  -1.4356758e+00   1.3949912e+00   9.7446000e-01   1.7859640e+00  -4.1697117e+00  -4.6293862e+00  -3.1681872e+00  -3.9428660e+00  -5.9859400e+00  -9.2978835e-01  -5.0303140e+00   2.4331603e+00   4.6807810e+00   1.9294564e+00   1.7670191e+00   1.6474958e+00   5.7794320e-01   3.4941239e+00   6.3658199e-01  -1.7714251e+00  -2.8370006e-01   4.7124088e-01   5.6384433e-01
   3.6004294e-01  -2.7385611e-01   4.4343302e-01  -2.4588757e-02   1.3515869e-01   7.7948843e-01   8.9515840e-01  -1.2340062e+00   2.2041361e+00   9.8597008e-01  -4.7222666e-01   1.7288340e+00   1.4153909e+00   1.1857655e+00   4.8902175e-01  -1.7741050e-01   6.6015775e-01   1.4788515e+00   1.9538656e+00   9.2492524e-01   4.0163690e+00   2.5447678e+00   2.3944995e+00  -1.2339698e-01   4.5142549e+00   3.3735584e+00  -1.2511467e-01   1.5412877e+00  -1.0712131e+00   1.1572082e+00   1.0546228e+00   1.9927163e-01   3.1897901e+00   3.2653064e-01  -4.4790502e+00  -6.5795390e+00  -1.0524992e+00  -1.8734077e+00  -3.1909761e+00  -4.0661491e+00  -1.1491611e+00  -2.0221377e+00  -7.4922414e-01  -2.4676155e-01  -1.1057919e-01  -4.3361033e-02   9.2742485e-01  -1.5057892e+00   7.5969175e-01   3.0387852e-01   1.3829173e+00   2.5435786e-02   1.4784220e+00   1.6256069e+00   4.1426214e-01  -1.7405267e+00   1.9089649e+00  -3.1213820e-01  -1.0261572e+00  -2.2447620e+00   2.1791388e+00   9.3863148e-01   2.3184557e+00  -1.0189900e+00   4.7721855e+00  -1.5812620e+00  -4.5381782e-02  -2.1068263e+00   2.0677646e+00   1.2633366e+00   2.3985700e+00  -3.8287280e+00  -3.6594080e+00  -2.1285001e+00  -3.7268374e+00  -5.5587776e+00  -9.1420509e-01  -5.1941637e+00   3.7927102e+00   4.5644457e+00   2.2487024e+00   1.8315333e+00   2.1386620e+00   5.6516852e-01   2.9531800e+00   3.5656848e-01  -1.8168002e+00  -5.1236221e-01   4.0130685e-01   6.1709770e-01
   4.8810304e-01  -5.3158431e-01   2.8991686e-01   3.1244680e-01   2.9077849e-01   4.2066628e-01   9.3995770e-01  -1.1359224e+00   2.0815150e+00   1.0428611e+00   2.1167591e-01   1.4894888e+00   2.0897577e+00   6.9071971e-01   9.9376634e-01   8.1842917e-02   1.4141533e+00   4.4689787e-01   2.2319712e+00   1.2997719e+00   4.1112829e+00   2.1230779e+00   1.8424899e+00  -6.7902928e-01   4.2961582e+00   2.5325792e+00  -1.9348704e-03   1.2934895e+00  -6.3658705e-01   8.1019395e-01   1.1287741e+00  -2.6311320e-01   2.2566965e+00  -3.6183118e-01  -5.0235061e+00  -7.6171778e+00  -5.4503503e-01  -1.4377521e+00  -3.1577627e+00  -3.7478775e+00  -2.3025283e+00  -9.7240681e-01  -1.1933945e+00  -5.0089645e-01  -3.1990510e-01  -4.0875833e-02   3.7344120e-01  -1.9120429e+00   5.5659905e-01   1.8994563e-01   1.6284540e+00  -1.6839288e-01   1.7554830e+00   1.1199378e+00   4.1499567e-01  -1.9663991e+00   1.7155393e+00  -5.2988197e-01  -6.4083737e-01  -1.8021819e+00   2.5155806e+00   1.5282117e+00   1.9363639e+00  -8.4780370e-01   4.2116950e+00  -1.3165623e+00  -4.2267603e-01  -2.2709039e+00   2.1492901e+00   1.3486315e+00   2.7908326e+00  -3.9683930e+00  -3.1764234e+00  -1.0458111e+00  -3.4089445e+00  -4.7235702e+00  -1.0633297e+00  -4.5591641e+00   4.9512576e+00   3.3493012e+00   2.1521001e+00   1.0557482e+00   2.1604332e+00  -1.6311455e-01   2.1356642e+00  -1.4722848e-01  -2.2980979e+00  -6.5890431e-01   1.6325802e-01   7.4267763e-01
   5.3733917e-01  -6.7582958e-01  -7.0551722e-02   4.4879595e-01   1.9159788e-02  -2.9144092e-01   8.0262093e-01  -1.2809327e+00   1.4187689e+00   8.5988680e-01   6.8667609e-01   1.1345872e+00   2.4320053e+00  -7.5399717e-02   1.2742121e+00  -3.7744653e-02   2.0770671e+00  -4.1859889e-01   2.4054290e+00   1.6458993e+00   3.8874589e+00   1.4160586e+00   1.0970533e+00  -1.4004294e+00   3.2324351e+00   4.9716281e-01  -2.9815951e-01   6.2366850e-01  -1.7776746e-01   5.5509414e-01   1.1307706e+00  -6.3136447e-01   1.2044597e+00  -1.1135264e+00  -6.1941570e+00  -8.8462066e+00  -3.9356589e-02  -9.8325965e-01  -2.9956034e+00  -3.2005349e+00  -3.0043358e+00  -1.6856548e-01  -1.6835004e+00  -7.5820767e-01  -9.1354377e-01  -2.0394246e-01   2.5440269e-03  -1.9775270e+00   2.1968291e-01   1.8499828e-01   1.7118634e+00  -5.5017121e-01   1.9343819e+00   5.7688782e-01   5.1419918e-01  -1.8944416e+00   1.5848287e+00  -6.0482650e-01  -2.2111990e-01  -1.0995663e+00   2.9294208e+00   2.2757260e+00   1.6811618e+00  -4.5805858e-01   2.9571480e+00  -1.2677916e+00  -1.0757431e+00  -2.6212538e+00   2.2009323e+00   1.4122138e+00   2.9470386e+00  -3.9386928e+00  -2.4031935e+00   1.3465225e-01  -3.0190337e+00  -3.7364355e+00  -9.5077078e-01  -3.5267258e+00   5.7832477e+00   2.4357829e+00   2.2919091e+00   6.4015653e-01   2.1224819e+00  -7.9392752e-01   1.3649858e+00  -7.2847443e-01  -2.8604920e+00  -1.0574811e+00  -1.4408740e-01   7.9203720e-01
   9.4360391e-01  -4.5582113e-01  -3.2860577e-01   4.9652686e-01   2.8697103e-01  -1.8909588e-01   5.6561926e-01  -1.4608240e+00   1.6690737e+00   8.3858899e-01   1.2788906e+00   8.5663777e-01   2.3089378e+00  -5.7248638e-01   1.0968849e+00  -2.1379342e-01   3.1197989e+00  -5.4408731e-01   2.5090557e+00   1.8908271e+00   3.4999291e+00   1.0476133e+00   4.3225185e-01  -2.0677565e+00   2.6984751e+00   6.9981908e-02  -6.9816618e-02   6.0132095e-01   5.5556379e-01   6.9828802e-01   1.1919605e+00  -9.0781373e-01   2.2531410e-01  -1.5108081e+00  -7.3841688e+00  -9.5429500e+00   8.2859309e-01  -6.7908489e-01  -2.7537261e+00  -2.6085763e+00  -2.7321863e+00   9.2796859e-01  -2.0054470e+00  -9.3244893e-01  -1.4742711e+00  -1.3147263e-01   2.6043536e-01  -1.8322746e+00   4.1084055e-01   7.5908608e-01   2.0438671e+00  -8.5982043e-01   2.4850849e+00   5.4106361e-01   6.7911769e-01  -1.5895418e+00   1.7249701e+00  -3.7236450e-01   5.4220091e-02  -6.6746993e-01   3.1080243e+00   2.5577477e+00   9.7955219e-01  -3.9896093e-01   1.2695420e+00  -1.6920075e+00  -1.7226845e+00  -3.0853672e+00   2.5927917e+00   1.6798349e+00   3.2356800e+00  -3.2880687e+00  -1.2461439e+00   1.2929112e+00  -2.2606419e+00  -2.8080812e+00  -1.2481368e+00  -3.1771258e+00   6.4059969e+00   2.0780250e+00   2.5625860e+00   9.5175731e-01   2.3261368e+00  -8.4607303e-01   6.3691028e-01  -1.1378812e+00  -2.3832413e+00  -9.4737995e-01  -2.4823331e-01   6.5380111e-01
   5.7502651e-01  -7.9938273e-01  -2.4402341e-01   5.3532950e-01   1.9170445e-01  -9.6968524e-02   7.3042950e-01  -1.1273271e+00   1.7088315e+00   8.2484800e-01   1.9199681e+00   9.3940032e-01   2.5306413e+00  -5.3620540e-01   1.7035237e+00   4.9409770e-01   3.4970432e+00  -7.8918853e-01   2.0530973e+00   1.6909016e+00   2.6774949e+00   5.5932060e-01   3.7612782e-01  -2.0547390e+00   2.2816788e+00  -3.7703817e-01  -6.1788951e-02   7.2048675e-01   9.1678220e-01   7.1838977e-01   1.3885426e+00  -1.0541770e+00  -3.2686019e-01  -1.4483828e+00  -6.3130274e+00  -8.3261424e+00   2.3665845e+00  -5.6241978e-01  -1.4149551e+00  -1.9646758e+00  -1.9791193e+00   1.8135918e+00  -1.8167781e+00  -7.5364250e-01  -8.8519528e-01   2.3728305e-01  -4.2052399e-02  -1.4426968e+00   6.2029969e-01   4.0986210e-01   2.1356907e+00  -9.4816818e-01   2.5124067e+00  -4.7631316e-01   1.1525261e+00  -1.4066372e+00   1.0974463e+00  -8.6752044e-01  -7.5354150e-02  -6.8583793e-01   2.8577140e+00   2.2792991e+00   9.5044159e-01  -1.3164520e-01   1.7036153e+00  -1.0681025e+00  -1.4769513e+00  -2.5556535e+00   2.3432036e+00   1.1317743e+00   3.0523523e+00  -3.4231555e+00  -4.3474594e-01   2.0334852e+00  -1.4837077e+00  -1.6677658e+00  -1.4741795e+00  -2.6167036e+00   6.8541174e+00   1.4595651e+00   2.5383582e+00   9.1446737e-01   2.2113477e+00  -7.6144488e-01   3.1076736e-01  -9.5488224e-01  -2.2354392e+00  -8.6010238e-01  -4.9078988e-01   7.3576252e-01
   9.8242645e-01  -5.1493724e-01  -5.1594431e-01   4.6502392e-01   2.5938355e-01  -2.7610655e-01   3.1107423e-01  -1.4367102e+00   1.7055390e+00   1.0259606e+00   2.2485453e+00   1.7188422e-01   2.1253982e+00  -1.3551072e+00   1.1134457e+00   2.1610753e-01   4.0833148e+00  -9.7915589e-01   2.0985401e+00   1.8288213e+00   2.2545688e+00   1.9733194e-01  -3.5206876e-01  -2.5364121e+00   1.4209119e+00  -1.0551457e+00   2.3039967e-02   3.5627363e-01   1.1972102e+00   5.3749090e-01   1.5755455e+00  -1.0250643e+00  -1.7947915e+00  -2.2701963e+00  -7.3413886e+00  -8.7191682e+00   2.7763842e+00  -1.6423220e-01  -1.1589538e+00  -1.0349888e+00  -2.3127683e+00   2.9361181e+00  -2.2571542e+00  -7.8080588e-01  -1.5422700e+00   1.8555149e-01  -3.9847020e-02  -1.1538119e+00   6.9023399e-01   1.0985226e+00   2.5040567e+00  -1.0638495e+00   3.0309778e+00  -3.3476662e-01   1.2947334e+00  -8.9430169e-01   1.4110051e+00  -3.7614561e-01   3.3058037e-01  -7.2479606e-02   2.9097019e+00   2.6707073e+00   4.0810684e-01   1.4865271e-01  -1.5216493e-01  -1.1899690e+00  -2.3308663e+00  -3.0077534e+00   2.4503652e+00   1.0824001e+00   2.9309283e+00  -2.4116721e+00   2.9556729e-01   2.8275155e+00  -8.5211449e-01  -4.9136326e-01  -1.9989815e+00  -1.7845750e+00   7.1594682e+00   9.1330167e-01   2.7395405e+00   1.1915004e+00   2.5098498e+00  -7.7435538e-01  -3.2089487e-01  -1.1916839e+00  -1.9159078e+00  -7.8055100e-01  -4.8666367e-01   5.3849455e-01
   1.6687614e+00  -3.9790034e-01  -6.7497910e-01   4.8044876e-01   3.3887969e-01  -3.0329468e-01   2.9973957e-02  -1.4143195e+00   1.4365557e+00   1.1029484e+00   2.6551154e+00  -4.1324736e-01   2.2731869e+00  -2.0546670e+00   1.0693156e+00   1.8362506e-01   4.8301431e+00  -1.6821847e+00   2.1390466e+00   1.9304938e+00   1.9378591e+00  -2.9724279e-01  -1.0605876e+00  -3.1661076e+00   7.4901173e-01  -1.7893837e+00   1.4458259e-01   2.8185111e-02   1.6857778e+00   1.0885165e-01   1.6648693e+00  -1.1418206e+00  -2.9534246e+00  -2.8551758e+00  -7.8107794e+00  -8.7232699e+00   3.1466881e+00  -3.1379738e-02  -9.8577349e-01  -7.9000997e-01  -3.0195971e+00   3.8598911e+00  -2.6609577e+00  -7.0791673e-01  -2.1419290e+00   1.8858256e-01  -1.0188121e-01  -9.5589490e-01   4.4867975e-01   1.2805184e+00   2.5974587e+00  -1.3274749e+00   3.1582143e+00  -4.6322908e-01   1.1530634e+00  -6.9275322e-01   1.7263622e+00  -1.8495789e-01   8.6896262e-01   6.2000620e-01   2.8140224e+00   2.8170270e+00   2.1294776e-01   5.2385550e-01  -1.7208139e+00  -1.6913933e+00  -3.1612066e+00  -3.3966226e+00   2.2552638e+00   8.6253886e-01   3.0027846e+00  -1.6391400e+00   1.1528437e+00   3.2453302e+00  -2.4881876e-01   6.7271259e-01  -2.1220959e+00  -7.3679587e-01   7.8205370e+00  -1.2966880e-01   2.7234775e+00   8.3108338e-01   2.4206872e+00  -1.3558294e+00  -1.2837058e+00  -1.7207858e+00  -2.3355514e+00  -8.5102677e-01  -6.0852074e-01   4.8683979e-01
   1.2645904e+00  -6.5416188e-01  -7.4302993e-01   3.4100073e-01   1.2827102e-01  -7.4010584e-01   4.3377873e-02  -1.4248800e+00   1.0043314e+00   1.1592634e+00   2.7706596e+00  -9.3889165e-01   2.1011735e+00  -2.5262798e+00   1.1051831e+00   3.4673315e-01   4.4554919e+00  -2.1121791e+00   1.7811813e+00   1.6516266e+00   1.0843222e+00  -1.1165803e+00  -1.4312108e+00  -3.2741126e+00  -3.3326969e-01  -3.2853668e+00  -4.3714505e-02  -5.6675855e-01   1.7011574e+00   5.4678214e-02   1.8126270e+00  -9.9390360e-01  -3.6156840e+00  -3.2351792e+00  -7.0811404e+00  -7.3766389e+00   3.6102236e+00   3.6134404e-01  -3.0112672e-01   5.6294704e-02  -3.3026762e+00   4.1431340e+00  -3.1461230e+00  -7.8120863e-01  -2.3993231e+00   5.1485844e-01  -7.5689064e-01  -4.8976371e-01   3.5691576e-01   1.1563445e+00   2.4900294e+00  -1.7707433e+00   2.8077115e+00  -1.1976635e+00   1.3127731e+00  -2.5334100e-01   1.4579845e+00  -2.7000213e-01   1.1945757e+00   1.1757495e+00   2.5650355e+00   2.7662710e+00   4.7183159e-01   1.1999857e+00  -2.9031785e+00  -1.6616201e+00  -3.5623722e+00  -3.3075971e+00   1.7028537e+00   6.4196039e-02   2.2525762e+00  -1.2921316e+00   1.4674339e+00   3.4337797e+00   1.8543034e-01   1.3574212e+00  -2.0901173e+00   8.3562047e-01   7.0108337e+00  -6.7046566e-01   2.6254568e+00   8.0548285e-01   2.0572848e+00  -1.5978601e+00  -1.7569063e+00  -1.9420880e+00  -2.5691132e+00  -1.0603463e+00  -8.2593538e-01   4.5443059e-01
   1.6345971e+00  -3.9502827e-01  -8.3286029e-01   3.4546298e-02   1.6361084e-01  -4.6988824e-01  -3.2836649e-01  -1.4509037e+00   9.3277057e-01   1.1194524e+00   2.7814359e+00  -1.1488095e+00   1.3363803e+00  -2.6773871e+00   7.1073054e-01   4.5214682e-01   4.7556013e+00  -1.4304588e+00   1.3713642e+00   1.2082075e+00   1.3441214e-01  -1.2161957e+00  -1.6372720e+00  -3.1710990e+00  -9.1094869e-01  -2.9761137e+00   7.7835248e-02  -4.2106550e-01   1.9718265e+00   2.5689331e-01   1.9589972e+00  -6.0160099e-01  -4.0354837e+00  -3.0387914e+00  -6.4412012e+00  -6.1457660e+00   4.2803944e+00   6.5125543e-01   4.9645799e-01   1.0709085e+00  -2.2802258e+00   4.3450081e+00  -3.1708824e+00  -7.3562397e-01  -2.6796143e+00   4.2502698e-01  -5.0454229e-01   1.9988079e-02   5.2632266e-01   1.4714380e+00   2.5604684e+00  -1.7657192e+00   3.0908447e+00  -1.0062144e+00   1.5759808e+00   5.7407245e-01   1.7354218e+00   1.9870873e-01   1.2092073e+00   1.4528248e+00   2.0595746e+00   2.6291707e+00   3.0826844e-01   1.5084089e+00  -3.8418622e+00  -1.7332710e+00  -3.9427623e+00  -3.3780379e+00   1.4564971e+00  -2.3357099e-01   1.3822596e+00  -7.9242098e-01   2.1355556e+00   3.1487164e+00   9.2360467e-01   2.2134084e+00  -2.3295257e+00   1.4490714e+00   6.8300895e+00   2.2232794e-02   2.8061959e+00   1.6064519e+00   1.7926938e+00  -1.0365044e+00  -1.7810103e+00  -1.6582632e+00  -1.8318773e+00  -6.4328099e-01  -7.0429925e-01   2.4509881e-01
   1.8629539e+00  -2.6442355e-01  -9.2776655e-01  -2.5686019e-01   1.0075138e-01  -5.6614966e-01  -4.6967629e-01  -1.3227230e+00   1.0872860e-01   6.0793700e-01   2.7384591e+00  -1.4712867e+00   1.0487244e+00  -3.1013791e+00   1.1161288e+00   5.9012339e-01   4.6329594e+00  -1.4248878e+00   6.7066586e-01   6.3332909e-01  -5.7693502e-01  -1.6005926e+00  -1.8718261e+00  -3.3106174e+00  -1.4187694e+00  -3.4434626e+00   1.8913222e-01  -5.6208305e-01   1.9372996e+00   1.0450062e-01   2.0666879e+00  -5.5204676e-01  -4.4673890e+00  -2.8772870e+00  -4.5634874e+00  -3.9111738e+00   5.0477820e+00   5.4931588e-01   1.6163956e+00   1.4020959e+00  -1.8448664e+00   4.5248042e+00  -2.7456390e+00  -3.5075853e-01  -2.2808572e+00   4.7956631e-01  -7.1260685e-01   4.7996177e-01   4.4052493e-01   1.0192283e+00   2.1272589e+00  -2.0762783e+00   2.4798613e+00  -1.6396099e+00   1.5954958e+00   8.4389526e-01   1.5800070e+00   2.4614719e-01   1.4717040e+00   1.8224913e+00   1.4881918e+00   2.0849002e+00   6.5954353e-01   2.1430722e+00  -4.1761630e+00  -1.8459637e+00  -3.7625622e+00  -2.8552539e+00   7.7661449e-01  -6.8369122e-01   1.0022385e+00  -4.6922017e-01   2.9135432e+00   3.2326877e+00   1.7722869e+00   3.3133718e+00  -1.9831598e+00   2.4396503e+00   6.1098871e+00  -3.6571628e-01   2.7502663e+00   1.6867121e+00   1.0633246e+00  -1.3409105e+00  -1.9580158e+00  -1.6279333e+00  -1.7597817e+00  -4.8699139e-01  -7.7156590e-01   2.0856004e-01
   1.9544819e+00  -5.7466206e-02  -1.0051839e+00  -3.9164652e-01  -1.1853856e-01  -4.8577193e-01  -8.0907100e-01  -1.4009912e+00  -2.1178831e-02   9.3257280e-01   2.1950130e+00  -2.0109635e+00   3.0357904e-01  -3.3135196e+00   3.2079688e-01   4.6131035e-01   4.1643723e+00  -1.1911263e+00   1.6400460e-01   3.0887478e-01  -1.2472072e+00  -1.9291936e+00  -2.2145875e+00  -3.0883664e+00  -2.1108511e+00  -3.5882407e+00   1.2130744e-01  -8.4248079e-01   1.7566470e+00  -2.5979492e-03   2.0379512e+00  -1.3855242e-01  -5.1891387e+00  -3.3337214e+00  -4.3003806e+00  -2.9778294e+00   4.9525236e+00   8.9348288e-01   1.7281005e+00   2.0714600e+00  -1.7104016e+00   4.5104276e+00  -2.9824047e+00  -2.4600287e-01  -2.6825071e+00   5.6126035e-01  -6.2102648e-01   9.7845880e-01   4.7952690e-01   1.3665943e+00   2.1499208e+00  -2.0675407e+00   2.4612278e+00  -1.3912811e+00   1.7761323e+00   1.4346522e+00   2.0985830e+00   7.2551189e-01   1.6953305e+00   2.1840104e+00   1.0838127e+00   2.0169458e+00   8.2286231e-01   2.4829886e+00  -5.3730728e+00  -1.9555205e+00  -4.2780902e+00  -3.1000393e+00   6.0017473e-01  -1.1640670e+00   3.2942504e-01   4.1760416e-01   3.1068441e+00   2.8101453e+00   1.9053765e+00   3.5788520e+00  -2.1707334e+00   3.0295824e+00   5.3021892e+00   4.8910580e-02   2.9567394e+00   2.2556946e+00   1.1398826e+00  -1.0895880e+00  -2.0244382e+00  -1.3953784e+00  -1.7144068e+00  -4.7917535e-01  -6.7287912e-01   3.9251614e-02
   1.9856353e+00   1.9801156e-01  -1.0722138e+00  -8.1581168e-01  -2.7030197e-01  -3.3770228e-01  -9.9174949e-01  -1.4431041e+00  -3.4228688e-01   6.9761677e-01   1.9096629e+00  -1.8042365e+00  -3.2222960e-01  -3.1545455e+00   1.3942367e-02   2.6328011e-01   3.7225628e+00  -4.3491177e-01  -2.4510225e-01  -2.1418312e-01  -1.6612431e+00  -1.6215436e+00  -2.0575138e+00  -2.9071317e+00  -2.5602736e+00  -3.5649384e+00   7.2566488e-02  -8.0085252e-01   1.6842111e+00   4.2748288e-01   2.3536928e+00   5.2766850e-01  -5.0072634e+00  -2.8586623e+00  -3.1573504e+00  -1.1433258e+00   5.2332317e+00   6.1974686e-01   2.4184335e+00   2.3860255e+00   6.0029459e-02   4.5900070e+00  -2.4841577e+00   5.9745436e-02  -2.5587945e+00   7.4698684e-01  -3.0459808e-01   1.6567732e+00   6.0448530e-01   1.4028360e+00   1.7132426e+00  -2.1075153e+00   1.8810700e+00  -1.5968406e+00   1.9286720e+00   1.9836699e+00   2.0093900e+00   7.4012988e-01   1.5609637e+00   2.1228022e+00   6.1126295e-01   1.3528312e+00   9.1804176e-01   2.7865624e+00  -5.7815244e+00  -2.2937159e+00  -4.2035276e+00  -2.9660653e+00   2.4363966e-01  -1.7994844e+00   2.1745131e-01   1.5144215e+00   4.0902664e+00   2.9048153e+00   2.6557170e+00   4.2963238e+00  -1.5874562e+00   3.2618509e+00   4.0623633e+00   4.0491414e-01   3.0478098e+00   3.0092741e+00   8.9167270e-01  -6.0486678e-01  -1.7896147e+00  -1.2521616e+00  -8.5790109e-01  -3.3736153e-01  -5.4582744e-01  -1.1538714e-01
   2.1137959e+00   3.9815652e-01  -1.2026878e+00  -1.0958941e+00  -2.4749772e-01  -6.0729139e-01  -1.1087287e+00  -1.4383871e+00  -1.0524502e+00   3.8846458e-01   1.7214950e+00  -2.1005542e+00  -5.1643091e-01  -3.5999395e+00  -1.4470748e-02   6.3194037e-02   3.2184057e+00  -2.9689111e-01  -7.0516495e-01  -7.8273926e-01  -2.0539335e+00  -1.7440151e+00  -2.4050589e+00  -3.0925535e+00  -2.7945497e+00  -3.8645825e+00   1.3999075e-01  -1.0667922e+00   1.4275489e+00   4.9140336e-01   2.3295156e+00   5.2977603e-01  -5.2636977e+00  -3.0827770e+00  -1.8552040e+00   3.3968092e-01   5.0089152e+00   8.1466798e-01   3.0320721e+00   2.9004723e+00  -2.0257674e-01   4.4142902e+00  -2.4463395e+00   1.7132258e-01  -2.4627678e+00   6.6433736e-01  -7.2115627e-01   1.7914774e+00   3.7061990e-01   9.8114067e-01   1.3767138e+00  -2.1532850e+00   1.3355414e+00  -1.8012183e+00   1.9488014e+00   2.3817659e+00   2.0473798e+00   9.5881448e-01   2.0216763e+00   2.5539184e+00   2.4454861e-01   1.0915091e+00   1.3047412e+00   3.5026005e+00  -6.2464467e+00  -2.5560241e+00  -4.2808060e+00  -2.7713277e+00  -4.6760590e-01  -2.2818480e+00  -2.7711405e-01   1.6482542e+00   3.8507329e+00   2.5894492e+00   2.8520888e+00   4.6984676e+00  -1.4199868e+00   4.0953069e+00   3.1032127e+00   4.1719321e-01   2.9357844e+00   3.0381167e+00   4.7235461e-01  -7.9132417e-01  -1.7455198e+00  -1.2753970e+00  -6.6186790e-01  -1.3659098e-01  -4.9320947e-01  -1.9588249e-01
   2.0055115e+00   2.5609246e-01  -1.0587565e+00  -1.1410128e+00  -4.1632470e-01  -5.3044311e-01  -9.2838693e-01  -9.1737599e-01  -1.2176431e+00   6.0525975e-01   1.3348709e+00  -1.5797073e+00  -7.3852889e-01  -3.0342743e+00  -2.2689128e-01   2.9843680e-01   2.2896458e+00  -1.5143694e-01  -1.0196320e+00  -1.2847068e+00  -2.0435679e+00  -1.3385433e+00  -1.7635811e+00  -2.5627346e+00  -2.5985704e+00  -3.3141976e+00   2.7770813e-02  -9.8108282e-01   7.4239659e-01   1.7852458e-01   2.5068194e+00   1.1976203e+00  -4.8556554e+00  -2.7653940e+00   2.5591241e-01   2.0242540e+00   4.8641730e+00   4.6525748e-01   3.4211550e+00   2.6390722e+00   1.6121177e-01   4.1704349e+00  -1.7057705e+00   5.8612711e-01  -1.6912820e+00   6.7909243e-01  -7.6784030e-01   1.8677563e+00   1.1590044e-01   3.2572737e-01   8.3411947e-01  -1.6626527e+00   6.8734943e-01  -2.3181629e+00   1.9873571e+00   2.3065561e+00   1.7194780e+00   3.3830703e-01   1.8403827e+00   2.2752704e+00   9.0685457e-02   8.4457559e-01   1.7460204e+00   3.3948999e+00  -4.2492675e+00  -1.3463648e+00  -3.3499655e+00  -2.0075659e+00  -1.0305349e+00  -3.2972717e+00  -3.8646481e-01   1.9093632e+00   4.0888353e+00   2.4310599e+00   3.0062734e+00   5.3665437e+00  -9.0695039e-01   3.5482586e+00   2.2401451e+00  -3.1330839e-01   2.3846325e+00   2.5322873e+00  -1.8156297e-02  -7.4116510e-01  -1.3058964e+00  -9.1963907e-01  -5.7830888e-01  -1.3868831e-01  -2.7152342e-01   8.7706307e-02
   1.6652097e+00   2.8520948e-01  -8.7300979e-01  -1.1268709e+00  -3.6039261e-01   2.5449009e-01  -1.1783942e+00  -8.3380873e-01  -8.8753288e-01   7.7420349e-01   3.1322917e-01  -1.3749111e+00  -1.5380485e+00  -1.9790843e+00  -6.1256436e-01   7.7438364e-01   1.4580820e+00   7.5946395e-01  -1.5752293e+00  -1.7021536e+00  -2.1288557e+00  -7.3027984e-01  -1.3998689e+00  -1.2914610e+00  -2.0935439e+00  -1.3710957e+00   3.9900649e-01  -3.0075945e-01   5.8492810e-01   9.2973621e-01   2.4978019e+00   1.8925037e+00  -3.9848357e+00  -2.0611544e+00   1.8735988e+00   3.7476923e+00   4.6727136e+00   9.3952289e-01   3.3671087e+00   3.2247037e+00   1.7054738e+00   3.9756413e+00  -1.3080750e+00   7.2693311e-01  -1.4104451e+00   1.1477396e+00  -3.3085318e-01   2.2619372e+00   6.7588249e-01   6.9419792e-01   7.9303809e-01  -1.5325895e+00   5.2801155e-01  -1.8314206e+00   2.2657876e+00   2.7661325e+00   2.0370938e+00   6.9172490e-01   1.3026310e+00   1.6197633e+00  -8.1385616e-01   8.4121530e-02   1.5723935e+00   3.1962135e+00  -4.5623863e+00  -1.6640570e+00  -3.1937153e+00  -2.1163796e+00  -8.1202141e-01  -3.3029845e+00  -8.0529891e-01   2.4757207e+00   4.1072555e+00   1.8067752e+00   2.8885319e+00   4.5079612e+00  -6.7604728e-01   3.0152261e+00   9.1437995e-01   1.6686822e+00   2.6658459e+00   3.8113320e+00   5.7024162e-02   2.8871130e-01  -6.9577649e-01  -2.2390673e-01   4.0131288e-01   3.0947937e-01  -5.8334669e-02  -1.9940070e-01
   1.8373281e+00   6.1199619e-01  -1.2277841e+00  -1.3462932e+00  -7.7032510e-01  -7.0667849e-03  -1.5135101e+00  -9.2440430e-01  -1.7563777e+00   3.5106518e-01  -3.7851634e-01  -1.0805081e+00  -2.0139219e+00  -1.8410149e+00  -1.0716134e+00   2.1707217e-01   1.0703024e+00   1.3755029e+00  -1.7826168e+00  -1.9826954e+00  -2.1518245e+00  -4.4189686e-01  -1.5679242e+00  -1.2446678e+00  -2.5849626e+00  -1.7095160e+00   4.3628664e-02  -4.4477494e-01   6.0495893e-01   1.3760825e+00   2.1531425e+00   2.1048515e+00  -3.5642154e+00  -1.9872024e+00   1.5434684e+00   3.2870302e+00   4.0415110e+00   1.2481165e+00   3.4591258e+00   3.6188790e+00   2.4434659e+00   3.2904844e+00  -9.6777632e-01   7.3226032e-01  -1.7040353e+00   6.2526631e-01   1.3912471e-01   2.3763280e+00   3.0078231e-01   5.7111007e-01   3.2199733e-01  -1.2501459e+00   2.0202684e-01  -1.4795874e+00   2.4138335e+00   3.2238016e+00   2.3439044e+00   9.2826586e-01   1.2185408e+00   1.7163245e+00  -8.6797164e-01   2.8316516e-01   1.5201704e+00   3.2361021e+00  -4.7412405e+00  -1.8034325e+00  -3.3104695e+00  -2.4328390e+00  -8.6995961e-01  -3.2526829e+00  -1.0158388e+00   2.5958710e+00   4.2019035e+00   1.6275721e+00   2.6720618e+00   4.3066376e+00   9.1315442e-02   2.7712107e+00   4.4899124e-01   2.7710967e+00   2.8686716e+00   4.3151246e+00  -6.0420384e-02   7.1274613e-01  -2.9037916e-01  -1.9562005e-01   8.6766688e-01   2.8690205e-01   1.1859889e-01  -2.8314451e-01
   1.5543818e+00   7.9526575e-01  -1.3362490e+00  -1.2050995e+00  -6.8535421e-01  -8.2829797e-02  -1.4747518e+00  -7.7756331e-01  -2.5330152e+00  -1.4039731e-01  -1.1234631e+00  -9.7829633e-01  -2.1211542e+00  -1.6803013e+00  -9.1192740e-01   6.0287862e-02   1.6988362e-02   1.4702404e+00  -2.4287006e+00  -2.3857386e+00  -2.0002819e+00  -5.0350126e-01  -1.7808050e+00  -8.7526805e-01  -2.1302523e+00  -1.5752041e+00   2.0359799e-01  -5.8001813e-01   1.8915018e-01   1.4475867e+00   1.9050246e+00   1.9735227e+00  -3.3063354e+00  -1.8928599e+00   3.5281541e+00   4.8235191e+00   3.2574372e+00   1.4553905e+00   3.3949582e+00   3.5352448e+00   2.8482066e+00   2.8122516e+00  -4.4249018e-01   8.0140071e-01  -1.0221262e+00   8.7099787e-01  -1.8906964e-01   2.2091736e+00   2.9757013e-01  -2.7226120e-02  -2.3685228e-01  -1.3914251e+00  -7.1992114e-01  -1.8825988e+00   2.3503800e+00   3.0473510e+00   2.2613649e+00   9.9794793e-01   1.5909334e+00   1.7674034e+00  -1.2094048e+00  -2.2257846e-01   1.9179454e+00   3.5833834e+00  -4.6721794e+00  -2.0361700e+00  -2.5494552e+00  -1.8306712e+00  -1.1884608e+00  -3.3570038e+00  -8.7281031e-01   2.6564836e+00   4.2403112e+00   1.6767693e+00   2.5368114e+00   3.7236607e+00   7.6053934e-01   2.9929327e+00  -1.3823129e+00   2.9572797e+00   2.7843644e+00   4.1966395e+00  -5.1008355e-01   2.7531739e-01   5.2202221e-02  -4.0889384e-02   1.1060497e+00   3.5346766e-01   1.6882139e-01  -2.9232677e-01
   1.1003621e+00   7.6122808e-01  -1.4409412e+00  -1.0839551e+00  -9.9581427e-01  -3.1666157e-01  -1.5649496e+00  -6.6570806e-01  -3.1098309e+00  -3.9760310e-01  -1.7454319e+00  -5.8090784e-01  -2.3720714e+00  -1.0831082e+00  -1.0798652e+00   1.1207027e-01  -6.1512209e-01   1.8123293e+00  -2.6404947e+00  -2.5941305e+00  -1.6273322e+00   3.7490509e-02  -1.5066217e+00  -1.2964791e-02  -1.9425749e+00  -1.2972155e+00  -3.1869894e-02  -5.1071129e-01  -5.5984815e-02   1.7850073e+00   1.7527676e+00   2.3418829e+00  -2.6632177e+00  -1.6343181e+00   4.2832833e+00   4.8399700e+00   2.3407971e+00   1.8574831e+00   3.5638146e+00   4.0429070e+00   3.4385784e+00   2.4985543e+00   8.8752568e-02   8.2669523e-01  -4.9973521e-01   8.1262703e-01  -2.6521310e-01   2.1165889e+00   1.8772896e-01  -3.3824354e-01  -5.4236662e-01  -8.1475900e-01  -1.0136977e+00  -1.9229349e+00   2.6347178e+00   3.1603760e+00   2.0786273e+00   8.7665991e-01   1.2349080e+00   1.4280761e+00  -1.3275985e+00  -1.9565822e-01   1.7261403e+00   3.3182671e+00  -3.6248374e+00  -1.1591907e+00  -1.8400669e+00  -1.3817251e+00  -1.2173980e+00  -3.4605169e+00  -9.1927232e-01   2.5756865e+00   3.8545873e+00   1.7886281e+00   2.2071724e+00   3.3220783e+00   1.2419317e+00   2.7058399e+00  -1.8751562e+00   3.6819018e+00   2.7606294e+00   4.2509900e+00  -5.5636673e-01   8.3995865e-01   7.1498357e-01   4.8309094e-01   1.9105587e+00   5.4232232e-01   3.3328184e-01  -2.5574863e-01
   8.0153406e-01   4.1180847e-01  -1.4323518e+00  -8.8405045e-01  -1.4111535e+00  -3.0526198e-01  -1.2485039e+00  -3.1267986e-02  -3.1561331e+00  -2.8639387e-01  -1.9371517e+00   5.4351365e-01  -2.0937646e+00  -1.0578217e-01  -1.2239970e+00   1.1276947e-01  -1.0248679e+00   1.6436930e+00  -2.3903596e+00  -2.5815205e+00  -8.3095516e-01   8.5573338e-01  -6.5364892e-01   2.9499939e-01  -1.5210037e+00  -8.5459647e-01  -5.0871487e-01  -2.0785717e-01  -3.2342863e-01   1.6845239e+00   1.5436115e+00   2.6009920e+00  -1.4232118e+00  -1.0810274e+00   4.6520521e+00   4.0573755e+00   2.0589973e+00   1.4791996e+00   3.6025411e+00   3.2726135e+00   3.9094042e+00   2.3155429e+00   1.1184969e+00   1.1796411e+00   2.7307293e-01   5.2718949e-01   3.1361650e-01   1.8631419e+00  -3.2087406e-01  -1.0828023e+00  -1.0855037e+00   5.8562086e-02  -1.3062125e+00  -2.3902254e+00   2.7623980e+00   2.7328781e+00   1.4069551e+00  -2.9727230e-01   5.2606613e-01   7.3086179e-01  -7.7509031e-01   1.0228460e-01   1.5364225e+00   2.3456488e+00  -2.9845338e-01   4.5352007e-01  -5.1429825e-01  -7.5851563e-01  -1.1837023e+00  -3.8242427e+00  -2.5532129e-01   2.0154491e+00   3.9040614e+00   2.3119630e+00   1.7731578e+00   3.6495546e+00   2.0336588e+00   7.9631779e-01  -1.3905274e+00   2.8746247e+00   2.1586545e+00   3.4003631e+00  -6.5462861e-01   1.1191181e+00   1.2809300e+00   6.0096117e-01   2.0147829e+00   3.0534801e-01   4.8387061e-01   2.3160790e-01
   3.1389053e-01   2.4858496e-01  -1.2362655e+00  -4.3673755e-01  -8.3120425e-01   1.9149652e-01  -1.2292607e+00   2.8092746e-01  -3.2375404e+00  -7.4431895e-01  -2.4932722e+00   9.5713310e-01  -2.0849635e+00   9.6351032e-01  -5.8641193e-01   9.1258210e-01  -1.5897214e+00   1.9084645e+00  -2.6680449e+00  -2.7566896e+00  -1.5461035e-01   1.5859397e+00  -3.2891066e-01   1.6658597e+00  -7.3052869e-05   1.3135924e+00   2.3925672e-01   5.9464928e-01  -4.2906709e-01   2.2336485e+00   1.4544240e+00   2.6313662e+00  -2.2372712e-01  -6.6187248e-02   7.5244020e+00   5.7372139e+00   1.3971350e+00   2.1117819e+00   3.5616817e+00   3.6824074e+00   4.6498997e+00   2.3700968e+00   1.8318914e+00   1.1465893e+00   1.4395115e+00   1.0232620e+00   5.8747273e-03   1.4038644e+00   1.4190772e-01  -1.3940802e+00  -1.2551376e+00   2.1792724e-01  -1.6866180e+00  -2.4165103e+00   2.7246916e+00   2.4920074e+00   1.0366071e+00  -2.6170847e-01   1.8597842e-01   5.5131056e-03  -1.5229433e+00  -6.0475102e-01   1.0383355e+00   1.9997980e+00   4.6496614e-01   6.1720962e-01   6.5099676e-01   4.7031013e-02  -1.0967365e+00  -3.2909049e+00  -2.0216495e-01   1.5001143e+00   3.5728864e+00   2.3676642e+00   1.5926321e+00   2.5959987e+00   2.4118618e+00   4.9192660e-01  -2.4619619e+00   3.8436825e+00   1.8865771e+00   3.4315577e+00  -1.0604056e+00   1.3959873e+00   1.7723107e+00   1.1255808e+00   3.1637354e+00   1.0179645e+00   5.9677883e-01   1.0800088e-01
   1.0471618e-01   3.0420271e-01  -1.5282607e+00  -9.5041431e-02  -1.1844862e+00  -1.1160683e-01  -1.5127990e+00   2.6794334e-01  -3.7769729e+00  -9.2033008e-01  -3.1722851e+00   7.4549775e-01  -2.1789560e+00   8.7715173e-01  -1.0504052e+00   4.3473392e-01  -1.8713437e+00   1.6237663e+00  -2.7689563e+00  -2.4847067e+00   2.3407063e-01   1.5087830e+00  -8.9153197e-01   1.6634234e+00   1.8924836e-02   1.1316010e+00  -3.4084453e-04   3.5433247e-01  -6.9647370e-01   2.1024595e+00   5.7626910e-01   1.8555715e+00  -2.5761644e-01  -6.1026727e-01   6.8615152e+00   4.1746546e+00   7.3838416e-01   2.8991791e+00   3.0358372e+00   3.9708474e+00   3.7695762e+00   2.0735924e+00   1.9420079e+00   1.1174332e+00   1.4081587e+00   4.2163329e-01   3.6135033e-01   9.2357547e-01  -2.7119971e-01  -1.5261543e+00  -1.2873006e+00   6.6746835e-01  -1.4800272e+00  -1.8944545e+00   2.8359984e+00   2.4589758e+00   1.1792639e+00  -4.5658227e-02   2.4888457e-01   8.6099424e-02  -1.2104382e+00   1.3475072e-01   6.9312597e-01   1.6537918e+00   9.1768095e-01   9.7127671e-01   8.5451984e-01  -8.6344875e-02  -7.1386883e-01  -2.3864408e+00  -3.2308615e-01   4.3633340e-01   2.6251791e+00   2.5559522e+00   4.7482692e-01   1.9036222e+00   2.3181939e+00  -4.7611427e-01  -2.1990870e+00   4.2274645e+00   1.9086463e+00   3.2186010e+00  -6.0328326e-01   1.3570794e+00   1.9871445e+00   1.1760347e+00   2.7558014e+00   8.4452331e-01   5.7811013e-01   8.7063839e-02
  -1.3944806e-01   2.4867155e-01  -1.4982599e+00   5.3783226e-01  -7.4778111e-01   4.3433118e-01  -1.4714737e+00   5.2823226e-01  -3.3722615e+00  -7.3632362e-01  -3.5467417e+00   6.7047390e-01  -2.0382002e+00   1.4800276e+00  -1.1182469e+00   6.9091158e-01  -1.9417024e+00   1.2073282e+00  -2.7085794e+00  -2.1830024e+00   1.1505705e+00   1.8665832e+00  -8.4340476e-01   2.3767522e+00   1.1920243e+00   2.8550599e+00   4.2453862e-01   9.0242200e-01  -3.5321380e-01   2.1031524e+00   2.8057530e-01   1.6743099e+00   2.3575990e-01  -4.5856688e-01   6.7759018e+00   3.1958882e+00  -2.0167862e-01   3.2818924e+00   2.2835435e+00   3.7398496e+00   3.7158696e+00   2.2760284e+00   2.2161650e+00   1.0045338e+00   1.8696475e+00   7.4314933e-01   5.7970594e-01   4.5766766e-01   5.7523316e-02  -1.3440268e+00  -1.0787268e+00   8.9118749e-01  -1.1763703e+00  -1.6248101e+00   2.7077416e+00   1.9582918e+00   1.2482682e+00   3.0313076e-02  -9.8467112e-03  -3.5038462e-01  -1.2046693e+00   1.3852521e-01  -1.5466787e-01   7.5223976e-01   1.4131873e+00   1.2755440e+00   1.6236573e+00   2.0317658e-01  -7.1636382e-02  -1.6148099e+00   2.4900172e-01   3.6826273e-01   2.3504232e+00   2.7514237e+00  -6.1814253e-02   9.2564862e-01   2.3237894e+00  -1.2071092e+00  -2.0913456e+00   4.4450432e+00   1.7361735e+00   2.9194948e+00  -3.3458084e-01   1.4536613e+00   2.0776667e+00   1.3288676e+00   3.3909605e+00   1.1560362e+00   7.0792289e-01   1.1729285e-01
  -1.0882483e+00  -1.8435402e-01  -1.4740523e+00   8.6421113e-01  -9.8572407e-01   2.9342392e-01  -1.1027354e+00   9.8118791e-01  -3.7800699e+00  -1.2121668e+00  -3.4498615e+00   1.5341528e+00  -1.4749136e+00   2.3173398e+00  -4.1865208e-01   1.0043403e+00  -2.3095810e+00   9.1711182e-01  -2.7185822e+00  -2.0644266e+00   1.7129393e+00   2.1894255e+00  -3.5219884e-01   2.9992551e+00   1.6261211e+00   2.6841759e+00   1.5068162e-01   1.1094252e+00  -2.4500426e-01   2.3096679e+00   1.5055307e-01   1.4833594e+00   1.3361890e+00   3.7911133e-01   7.9836022e+00   3.3963458e+00  -2.6615653e-01   3.1889237e+00   2.8246549e+00   3.5096902e+00   4.9262473e+00   2.3575799e+00   3.2378093e+00   1.2061755e+00   3.1404562e+00   1.0064091e+00   5.4896607e-01   3.6009772e-01   2.9214848e-02  -2.1248143e+00  -1.5442705e+00   1.2474068e+00  -1.7247831e+00  -2.5969784e+00   2.8842445e+00   1.5117592e+00   5.5192704e-02  -9.2234633e-01  -6.2798670e-01  -1.0447462e+00  -1.1049286e+00  -1.4598874e-01  -5.3995968e-01   2.1094727e-01   3.6754443e+00   2.2705488e+00   3.1614154e+00   1.3395059e+00  -7.0875419e-02  -1.5871921e+00   8.3937334e-01  -4.4807242e-01   2.5532238e+00   3.6480458e+00  -1.6172678e-01   8.2140835e-01   3.0883982e+00  -1.7735230e+00  -2.2170947e+00   3.8921539e+00   1.2843224e+00   2.2447373e+00  -5.1717006e-01   1.5640707e+00   2.3838014e+00   1.4796231e+00   3.8556355e+00   1.0484432e+00   5.5421969e-01   3.7798449e-01
  -1.6382001e+00  -4.4131665e-01  -1.4583240e+00   1.2597008e+00  -9.8616254e-01   3.0254676e-01  -9.8815038e-01   1.1866216e+00  -3.8235452e+00  -1.5178286e+00  -3.4562925e+00   1.6897000e+00  -1.2723089e+00   2.7012024e+00  -2.0928309e-01   1.0301289e+00  -2.2775487e+00   3.7402847e-01  -2.5346590e+00  -1.6965266e+00   2.5569041e+00   2.6112261e+00  -5.5505138e-02   3.4608853e+00   2.1922767e+00   3.0259256e+00   1.4843783e-01   1.3176157e+00  -1.6777375e-01   2.1642594e+00   1.8949835e-02   1.2718090e+00   1.9825540e+00   9.6602771e-01   8.5140563e+00   3.1290048e+00  -5.2937436e-01   3.0734494e+00   2.6782256e+00   3.1216566e+00   5.3989382e+00   2.8207421e+00   3.8663652e+00   1.3539672e+00   3.9420365e+00   1.2376788e+00   7.2508009e-01   1.2463902e-01   6.7922414e-02  -2.2822972e+00  -1.7423413e+00   1.5397352e+00  -1.8799632e+00  -2.9082360e+00   2.7264261e+00   9.9654132e-01  -7.4798433e-01  -1.4425978e+00  -1.1095364e+00  -1.4902655e+00  -9.3058527e-01  -2.2699414e-01  -1.3610373e+00  -6.3577075e-01   4.9994079e+00   3.0068994e+00   4.4132206e+00   2.2323663e+00   2.4600159e-01  -1.0307258e+00   1.5579283e+00  -6.8001400e-01   2.7319664e+00   4.6257010e+00  -2.1613870e-01   8.5982626e-01   3.4220124e+00  -2.4642497e+00  -2.0921386e+00   2.9609236e+00   8.6296932e-01   1.5661856e+00  -4.4219285e-01   1.5449840e+00   2.4157313e+00   1.4995076e+00   4.2918013e+00   1.0361836e+00   4.6267674e-01   4.9530460e-01
  -1.5737344e+00  -3.5536968e-01  -1.4621584e+00   1.9047197e+00  -8.0402189e-01   1.0077029e+00  -1.1648660e+00   1.4006108e+00  -2.9554894e+00  -8.5763068e-01  -3.7035385e+00   1.4041839e+00  -1.1914876e+00   3.0591966e+00  -9.6137542e-01   8.9138321e-01  -2.0159711e+00  -1.4242030e-01  -2.2860538e+00  -9.7810439e-01   3.1766317e+00   2.7078431e+00  -3.5307821e-01   3.7246211e+00   2.8023842e+00   4.4316963e+00   3.5175428e-01   1.6961683e+00   2.7687033e-01   1.7205108e+00  -5.4476396e-01   7.6571823e-01   1.6830518e+00   6.0375854e-01   6.8176599e+00   9.6668045e-01  -1.0186842e+00   3.3730487e+00   1.6132316e+00   2.7397186e+00   5.1656056e+00   3.1795761e+00   3.9352886e+00   1.3953379e+00   3.8964275e+00   1.1792890e+00   1.6213828e+00  -1.6454473e-01   2.7284710e-01  -1.5943143e+00  -1.2566637e+00   2.0633764e+00  -1.0867407e+00  -2.0237967e+00   2.5659696e+00   6.5161958e-01  -3.8093940e-01  -1.1731466e+00  -1.3922706e+00  -1.8108723e+00  -7.3852459e-01   1.6631276e-01  -2.4716004e+00  -1.7604547e+00   5.1379433e+00   3.1666336e+00   4.5575394e+00   1.9964122e+00   1.2273661e+00  -8.1808540e-03   2.0749610e+00  -6.5628032e-01   2.6494632e+00   4.6896200e+00  -9.6307066e-01   1.2318854e-01   2.9510942e+00  -3.7793125e+00  -1.0763070e+00   2.7773970e+00   7.4221195e-01   1.3165068e+00   5.5789299e-01   1.6959980e+00   2.0474439e+00   1.4638162e+00   4.1804124e+00   9.5024754e-01   5.5710653e-01   4.5969520e-01
  -2.3405061e+00  -8.3239648e-01  -1.2502816e+00   2.3870602e+00  -6.6299824e-01   1.1461016e+00  -8.7817648e-01   1.7962858e+00  -2.3963021e+00  -4.2709653e-01  -3.4813474e+00   1.3096631e+00  -6.7631376e-01   3.3675666e+00  -9.2134825e-01   1.1866405e+00  -2.3643584e+00  -9.2937060e-01  -2.1151062e+00  -5.7835864e-01   3.4024574e+00   2.4945265e+00  -3.8426850e-01   4.0881255e+00   3.2696677e+00   4.8364781e+00   4.3423120e-01   1.7646063e+00   2.7234916e-01   1.3487089e+00  -8.6281908e-01   1.9204588e-01   1.8167657e+00   5.4933321e-01   7.2891725e+00   7.8194075e-01  -1.0840751e+00   3.7363280e+00   1.3657848e+00   2.7233498e+00   4.5576575e+00   3.3160242e+00   3.8602417e+00   1.3355311e+00   4.4203406e+00   1.3738801e+00   1.3965724e+00  -5.0243454e-01   2.8136696e-01  -1.7647973e+00  -1.0968323e+00   2.4062361e+00  -1.0051175e+00  -2.1651300e+00   2.4575891e+00   3.1800542e-01  -1.0569530e+00  -1.5424169e+00  -1.6016754e+00  -2.1078771e+00  -7.1152952e-01   2.6005531e-01  -3.0109900e+00  -2.2595887e+00   6.1695357e+00   3.8053064e+00   5.1633624e+00   2.5245988e+00   1.3209504e+00   2.0565951e-01   1.8951410e+00  -1.5373424e+00   1.9320756e+00   4.6407068e+00  -1.5897454e+00  -3.6136730e-01   2.5728866e+00  -4.1052444e+00  -8.4820905e-01   1.8663636e+00   9.9582374e-02   4.5591310e-01   9.4484220e-01   1.4979329e+00   1.6882030e+00   1.3802809e+00   3.7250058e+00   7.4673494e-01   3.9469159e-01   5.6940574e-01
  -2.3864704e+00  -9.4085719e-01  -1.4362016e+00   2.6285346e+00  -6.2852591e-01   9.0074665e-01  -7.6663892e-01   1.8894724e+00  -2.6822539e+00  -8.5815055e-01  -2.7810240e+00   8.9413336e-01   2.9524089e-02   2.8581428e+00  -2.6394089e-01   1.0038944e+00  -1.4477544e+00  -2.1029762e+00  -1.7685953e+00  -6.4246257e-03   3.9307664e+00   2.1396214e+00  -6.3786292e-01   3.4798032e+00   3.2106397e+00   4.1158090e+00   4.0079240e-01   1.6987970e+00   1.0199583e+00   9.4038915e-01  -1.1631529e+00  -6.7075503e-01   1.7805112e+00   5.1209598e-01   5.9421293e+00  -8.3183820e-01  -7.9229605e-01   3.3918867e+00   1.6891271e+00   2.1041567e+00   3.6946866e+00   3.8480650e+00   4.2284612e+00   1.5715009e+00   4.7498524e+00   1.2461759e+00   1.6101214e+00  -6.0001574e-01   5.4252841e-02  -1.9244630e+00  -1.1185677e+00   2.2684513e+00  -8.6111670e-01  -2.5699837e+00   2.1681177e+00  -3.3523039e-01  -1.6725543e+00  -1.8583047e+00  -1.7395772e+00  -2.0589017e+00  -2.7690235e-01   4.4832608e-01  -3.8929260e+00  -2.8069634e+00   6.6001828e+00   4.0288817e+00   5.6954768e+00   2.9869713e+00   1.6532047e+00   1.1567363e+00   2.7146511e+00  -2.0839735e+00   2.0440728e+00   5.5948822e+00  -1.4536181e+00   1.7519369e-01   2.7529964e+00  -4.1414264e+00   5.2973945e-01   4.7282799e-01  -2.1176701e-01  -4.6712545e-01   9.6067403e-01   9.4850198e-01   9.4239074e-01   7.8101048e-01   3.5296999e+00   6.1313378e-01   8.8341461e-02   7.4998060e-01
  -2.6037316e+00  -9.5673495e-01  -1.4153979e+00   2.9409497e+00  -4.0369741e-01   1.1493992e+00  -7.9044769e-01   1.8326336e+00  -2.1640017e+00  -6.0637312e-01  -2.7986534e+00   6.3917761e-02  -4.7452051e-02   2.4963495e+00  -6.3841070e-01   6.3775782e-01  -1.3429143e+00  -2.8712408e+00  -1.6407699e+00   5.0165175e-01   4.0814722e+00   1.7334232e+00  -9.8920327e-01   3.4644928e+00   3.2292747e+00   4.2092699e+00   5.3259291e-01   1.5826154e+00   1.4987857e+00   3.9139745e-01  -1.3827422e+00  -1.0159429e+00   1.4919702e+00   4.5363459e-01   5.0362246e+00  -1.4262341e+00  -1.1240549e+00   3.3936183e+00   7.6619724e-01   1.6546611e+00   3.5533145e+00   3.8701303e+00   3.7249841e+00   1.3268178e+00   4.4078619e+00   1.5724631e+00   1.7637466e+00  -6.3653692e-01   2.6069060e-01  -1.3011059e+00  -9.4992364e-01   2.0303174e+00  -7.0379866e-01  -2.1816055e+00   1.6263994e+00  -5.9772746e-01  -1.7068518e+00  -1.5144992e+00  -1.7406536e+00  -1.8111446e+00  -3.1224185e-01   4.4113726e-01  -4.7127202e+00  -3.3452223e+00   5.3290235e+00   3.5232275e+00   5.7288874e+00   3.1167427e+00   2.0451540e+00   1.8376192e+00   2.8261026e+00  -1.5690559e+00   2.2333914e+00   5.4535364e+00  -1.4933724e+00  -2.6040156e-01   2.5797861e+00  -3.7122131e+00   4.6242069e-01  -2.9339301e-01  -4.2890999e-01  -7.7838825e-01   1.2886817e+00   5.5493141e-01   1.9722535e-01   3.7956132e-01   3.2301533e+00   3.0811066e-01  -5.7166330e-02   6.2961309e-01
  -3.1284499e+00  -1.2822770e+00  -1.1808590e+00   3.0757109e+00  -3.4651571e-01   1.4266430e+00  -4.7257859e-01   2.2230192e+00  -1.6854370e+00  -4.9222171e-01  -2.1786011e+00   1.4239862e-01   3.5753404e-01   2.7761861e+00  -1.3489301e-01   1.0712314e+00  -1.1652571e+00  -3.2382360e+00  -1.6361098e+00   6.9752162e-01   3.8358465e+00   1.5407906e+00  -6.5192915e-01   3.7574878e+00   3.3449192e+00   4.4872689e+00   5.4217513e-01   1.8980621e+00   1.9894194e+00   1.1938000e-01  -1.3426260e+00  -1.2354178e+00   1.7541002e+00   9.9193236e-01   5.3732941e+00  -1.0880683e+00  -4.1402822e-01   3.0331433e+00   1.4029772e+00   1.4165055e+00   4.1657790e+00   3.9020381e+00   4.0709000e+00   1.4854196e+00   5.1308918e+00   1.8002817e+00   1.7538481e+00  -4.4340729e-01   4.7442887e-01  -1.4469207e+00  -9.1673594e-01   2.1923457e+00  -6.8584855e-01  -2.5926147e+00   1.5418175e+00  -8.6635285e-01  -2.5124048e+00  -1.9003059e+00  -2.2922189e+00  -2.2088625e+00  -5.3020941e-01   6.9363773e-02  -5.2626804e+00  -3.7762498e+00   6.3759073e+00   4.1275347e+00   6.4289489e+00   3.9249076e+00   2.0356784e+00   1.9324817e+00   2.7675551e+00  -1.9620280e+00   2.4003416e+00   5.3130414e+00  -1.1559720e+00  -1.4262272e-02   2.5377672e+00  -3.6052437e+00   1.0627532e+00  -1.0220823e+00  -8.8103646e-01  -1.2094380e+00   1.3105302e+00   6.6187617e-01  -2.0555808e-01   4.2815847e-01   3.2644839e+00   2.4938052e-01  -2.3804063e-01   7.4715217e-01
  -3.2880661e+00  -1.2521175e+00  -1.1467230e+00   3.1469636e+00  -3.2628236e-01   1.6024076e+00  -4.9194916e-01   2.1548182e+00  -1.2064480e+00  -2.2750578e-01  -2.1273879e+00  -4.7514605e-01   2.0701730e-01   2.4170065e+00  -4.5181883e-01   6.6661572e-01  -1.2143424e+00  -3.7166116e+00  -1.5610680e+00   1.1385185e+00   3.5864353e+00   1.0072170e+00  -9.0492216e-01   3.5509688e+00   2.8993669e+00   4.1455889e+00   5.3615320e-01   1.6913500e+00   2.2955521e+00  -4.1373744e-01  -1.4919164e+00  -1.4993451e+00   1.3867084e+00   9.3601140e-01   4.4889890e+00  -1.2747909e+00  -1.5035455e-01   2.7754032e+00   8.6619246e-01   9.1967487e-01   4.2291925e+00   3.7252507e+00   3.7797396e+00   1.4462940e+00   4.7815019e+00   1.9162235e+00   2.0511805e+00  -2.2070492e-01   6.0524505e-01  -8.7479166e-01  -8.8472647e-01   1.9026299e+00  -7.0467656e-01  -2.2824007e+00   1.0664895e+00  -1.0269214e+00  -2.6139207e+00  -1.6241744e+00  -2.3691651e+00  -2.0320127e+00  -6.3681116e-01  -2.5576767e-02  -5.8138708e+00  -4.0719161e+00   5.1910594e+00   3.6029702e+00   6.2260397e+00   3.9033531e+00   2.3146121e+00   2.4110251e+00   2.7248665e+00  -1.4467674e+00   2.8486749e+00   5.0721674e+00  -9.8485755e-01  -9.6248741e-02   2.5438486e+00  -3.3126138e+00   8.5517089e-01  -1.7377871e+00  -1.0687282e+00  -1.2716463e+00   1.5657686e+00   3.2865121e-01  -9.9612203e-01  -1.0083238e-02   2.6754633e+00  -2.4763879e-01  -4.1245583e-01   6.3423139e-01
  -3.0753028e+00  -9.7734717e-01  -1.2540132e+00   3.0127262e+00   1.4457358e-02   1.2027442e+00  -5.1748642e-01   1.8047686e+00  -1.0242905e+00   4.0706387e-03  -1.3892393e+00  -1.6757791e+00   6.2488950e-01   9.3196719e-01  -5.9940699e-01  -1.2260824e-01  -1.0273821e+00  -4.5773959e+00  -1.1686924e+00   1.5903631e+00   3.4695355e+00   2.6862002e-01  -1.8287130e+00   2.3229918e+00   2.4337432e+00   3.1088385e+00   7.1969995e-01   9.9934081e-01   2.3597953e+00  -1.1131253e+00  -1.4826347e+00  -2.3285203e+00   3.0365755e-02  -2.4350980e-01   2.9895491e+00  -1.9008601e+00  -1.7314016e-01   2.5522279e+00   6.2647936e-01   7.2015652e-01   2.2732188e+00   3.9816069e+00   3.0225306e+00   1.3778510e+00   4.1904012e+00   1.6577746e+00   1.5945518e+00  -3.3500488e-01   4.0375153e-01  -5.1790771e-01  -6.3141744e-01   1.5105196e+00  -6.5146094e-01  -1.9901551e+00   4.9414170e-01  -1.1477809e+00  -2.6472092e+00  -1.0545942e+00  -1.5905936e+00  -1.2673595e+00  -4.4133009e-01   2.0011366e-01  -6.1071342e+00  -3.5088655e+00   3.3335439e+00   2.6727621e+00   5.2906441e+00   3.5432569e+00   2.1281401e+00   2.8215785e+00   2.7022997e+00  -1.1686712e+00   2.2972958e+00   4.9294915e+00  -8.9923881e-01   4.4429326e-01   1.9562455e+00  -2.2702956e+00   9.5720867e-01  -3.2710123e+00  -1.4021621e+00  -1.8717787e+00   1.9837417e+00  -6.5550309e-01  -2.1626953e+00  -9.2846180e-01   1.7767570e+00  -6.0650870e-01  -6.1698129e-01   4.7265224e-01
  -3.0480545e+00  -1.1310097e+00  -1.0688028e+00   2.9430444e+00   3.5647021e-01   1.2206201e+00  -1.4670996e-01   1.9322188e+00  -5.4800490e-01   1.7948154e-01  -4.2999885e-01  -2.3612955e+00   1.2896721e+00   1.2715640e-01  -9.9160326e-03  -1.3719940e-01  -5.2935243e-01  -5.5316626e+00  -9.8525317e-01   1.7882455e+00   3.1461364e+00  -4.0730956e-01  -1.9962978e+00   1.5307562e+00   2.3532355e+00   2.7033270e+00   9.1063839e-01   8.8129443e-01   2.8422013e+00  -1.7136912e+00  -1.3931005e+00  -2.8765819e+00  -3.5595438e-01  -5.2010902e-01   2.3457998e+00  -1.8216298e+00   3.4921131e-01   1.9518131e+00   8.9034087e-01   4.2159995e-02   8.9464201e-01   3.9348262e+00   2.5028156e+00   1.3291208e+00   4.0873438e+00   1.7889736e+00   1.0862402e+00  -3.3662497e-01   3.2095620e-01  -6.1617545e-01  -5.0033242e-01   1.0707230e+00  -6.7953825e-01  -2.2706252e+00  -4.3653595e-04  -1.5621770e+00  -3.0223852e+00  -1.0982583e+00  -1.3482919e+00  -8.9348434e-01  -4.4739613e-01  -1.4579065e-02  -6.2435078e+00  -3.3161422e+00   2.7717437e+00   2.2959711e+00   5.0289719e+00   3.7633876e+00   1.8270928e+00   2.9148484e+00   2.7114992e+00  -1.2508767e+00   1.9232270e+00   4.4495362e+00  -4.8324973e-01   9.4352100e-01   1.6488413e+00  -1.3117240e+00   1.6088560e+00  -4.6791916e+00  -1.8304925e+00  -2.6372836e+00   1.8209723e+00  -1.4151403e+00  -3.1829053e+00  -1.5392320e+00   1.0379454e+00  -7.8553941e-01  -9.1174166e-01   5.6672394e-01
  -2.8382942e+00  -8.2004491e-01  -1.0577251e+00   2.5358488e+00   5.2200777e-01   1.1344633e+00  -2.3394233e-01   1.6477428e+00  -4.1646182e-01  -8.4956476e-02  -5.3980906e-02  -2.9078875e+00   9.0148378e-01  -6.9801332e-01   3.1590269e-02  -6.2769589e-01  -3.2418827e-01  -5.2948944e+00  -1.0253268e+00   1.8036200e+00   2.4617161e+00  -7.3938461e-01  -2.1757956e+00   9.9489163e-01   1.8514733e+00   2.2973717e+00   1.0479151e+00   7.0123970e-01   2.8588086e+00  -2.0349472e+00  -1.2262680e+00  -3.0182082e+00  -7.7199385e-01  -4.0276854e-01   2.3220015e+00  -8.5192960e-01   1.0130658e+00   1.4630386e+00   1.1425027e+00  -6.3576547e-02   9.7057598e-01   3.5637269e+00   2.2848483e+00   1.2708866e+00   3.7952676e+00   1.5541026e+00   9.7343182e-01  -1.5021506e-01   3.9539111e-01  -2.7098454e-01  -5.8851232e-01   6.8064505e-01  -8.1429904e-01  -1.9652392e+00  -4.2882485e-01  -1.4375138e+00  -3.1841732e+00  -5.5222644e-01  -1.2036413e+00  -5.0482861e-01  -7.3402322e-01  -2.7408083e-01  -6.4276430e+00  -2.9542455e+00   1.4633785e+00   1.7021877e+00   4.6683248e+00   3.8844084e+00   1.5959474e+00   3.2637014e+00   2.2813044e+00  -8.4838584e-01   2.1850023e+00   4.0171375e+00   3.3648020e-01   1.5939424e+00   1.5584889e+00  -5.4710962e-01   1.1541912e+00  -5.0565994e+00  -1.9147060e+00  -2.3633757e+00   1.5433026e+00  -1.6705576e+00  -3.6882399e+00  -1.7725715e+00   9.3875655e-01  -8.6422937e-01  -1.0093268e+00   3.5556983e-01
  -2.8684630e+00  -8.0982037e-01  -1.0023890e+00   2.2062668e+00   4.8309614e-01   8.2214957e-01   1.0564756e-01   1.5604994e+00  -5.7533955e-01  -3.5507566e-01   4.7007535e-01  -3.2087479e+00   1.2650488e+00  -1.4988552e+00   6.5755394e-01  -1.1059418e+00  -3.8305648e-01  -5.8768903e+00  -9.9808359e-01   1.8939263e+00   2.0003161e+00  -1.4871160e+00  -2.2879653e+00   7.0372781e-02   1.1022530e+00   6.1369770e-01   8.9437902e-01   1.4449600e-01   3.0308433e+00  -2.4735291e+00  -9.8002652e-01  -3.1819255e+00  -9.9263761e-01  -4.3570572e-01   2.0051276e+00   8.5241742e-02   1.5017688e+00   4.7565141e-01   1.2477824e+00  -1.1240827e+00   6.7807244e-01   3.0675365e+00   1.9786167e+00   1.2307980e+00   3.4852054e+00   1.7410914e+00   5.0596118e-01   1.3444120e-01   1.9845744e-01  -4.6309728e-01  -1.0573544e+00  -1.8672578e-01  -1.7023996e+00  -2.5669655e+00  -1.0308176e+00  -1.8365291e+00  -3.6140134e+00  -6.9420372e-01  -8.5898352e-01  -4.0774265e-03  -7.9205618e-01  -7.8430037e-01  -6.0408322e+00  -2.3680392e+00   1.4404316e-01   7.0824780e-01   4.2676811e+00   3.9824852e+00   1.1264389e+00   3.0114642e+00   2.5835227e+00  -1.3814729e-01   2.7988877e+00   3.8671940e+00   1.1586724e+00   2.1781421e+00   2.2169619e+00   7.2859230e-01   4.2652134e-01  -6.4246969e+00  -2.1255550e+00  -2.7942457e+00   9.9473514e-01  -2.6881538e+00  -4.6129806e+00  -2.5821402e+00  -2.7925998e-03  -1.5333093e+00  -1.3586536e+00   4.0190051e-01
  -2.4922421e+00  -6.2251843e-01  -7.4318661e-01   1.8271666e+00   6.8828991e-01   1.2436997e+00   9.5307208e-02   1.4211645e+00   6.5084000e-01   5.8161421e-01   7.5700564e-01  -3.6660144e+00   9.1630014e-01  -1.9572654e+00  -1.1012921e-01  -1.4245592e+00  -3.5904319e-01  -5.4075745e+00  -7.1531443e-01   1.9092099e+00   1.3360413e+00  -1.3640307e+00  -2.2135150e+00  -3.5956614e-01   8.9970681e-01   1.5008451e+00   9.5617843e-01   2.7319224e-01   3.0289254e+00  -2.7598773e+00  -6.7212432e-01  -2.8272801e+00  -1.5233871e+00  -9.3410485e-01   4.1533040e-01  -3.2515866e-01   1.6162662e+00   1.3326179e-01   8.0755093e-01  -1.1372462e+00   2.6485650e-01   2.4127931e+00   9.3083757e-01   8.2464691e-01   2.4333024e+00   1.3227360e+00   4.8175203e-01   1.2631804e-01   2.9307230e-01   2.9433419e-01  -5.7889316e-01  -3.1576346e-02  -1.1228300e+00  -1.4196938e+00  -1.3475763e+00  -1.4134600e+00  -3.0624850e+00  -2.4778912e-02  -8.7260871e-01   2.5211935e-01  -9.3705752e-01  -5.3936878e-01  -6.1110505e+00  -2.2435838e+00  -9.6577935e-01   2.8685301e-01   2.9640279e+00   3.1403760e+00   1.0068027e+00   2.8523587e+00   1.7418459e+00   5.3904983e-01   2.1567313e+00   2.1752518e+00   1.2593182e+00   2.3412899e+00   1.4550236e+00   8.8978599e-01   7.8947534e-01  -6.1579071e+00  -2.2194388e+00  -2.3381372e+00   1.4834296e+00  -2.3035801e+00  -4.9038464e+00  -2.6663442e+00  -2.9688526e-01  -1.6233385e+00  -1.1492171e+00   1.7715187e-01
  -2.2249007e+00  -4.2486835e-01  -6.5966246e-01   1.6913824e+00   5.8859821e-01   1.1335473e+00   6.5308969e-02   1.2252918e+00   6.3233555e-01   3.8456265e-01   7.6822371e-01  -3.9294630e+00   6.7347959e-01  -2.4059904e+00   2.1822135e-01  -1.5888760e+00  -1.7930772e-01  -5.6314843e+00  -7.4078666e-01   2.1512332e+00   1.0647347e+00  -1.8851292e+00  -2.1971636e+00  -6.1100036e-01   3.7301157e-01   6.3807630e-01   1.0391670e+00  -6.1067099e-02   2.6916373e+00  -3.2813809e+00  -4.8152810e-01  -2.6265189e+00  -1.9011605e+00  -1.0279007e+00   3.9837452e-01   6.5040556e-01   2.0768596e+00  -5.1436406e-01   6.0722873e-01  -1.9219363e+00  -5.0682253e-01   2.2417640e+00   9.7541541e-01   9.9833040e-01   2.1545016e+00   1.4235683e+00   2.9117371e-01   3.5640339e-01   2.4406721e-01   5.3468624e-01  -8.0989329e-01  -6.9783233e-01  -1.5411857e+00  -1.5396887e+00  -1.6625930e+00  -1.8915675e+00  -2.9828414e+00   1.9680822e-01  -6.4829290e-01   4.4398798e-01  -1.1332417e+00  -9.3957357e-01  -5.8189258e+00  -1.9348612e+00  -2.2229389e+00  -1.0825813e-01   2.5274528e+00   3.0663882e+00   1.0430540e+00   2.9731915e+00   2.1221283e+00   1.4888098e+00   2.6553596e+00   2.3273645e+00   2.0397969e+00   2.8964517e+00   1.7242426e+00   1.4192906e+00   1.6423565e-01  -6.7365688e+00  -1.9894502e+00  -2.2860909e+00   9.0707452e-01  -3.0035756e+00  -5.5084696e+00  -2.7693163e+00  -1.0817825e+00  -1.9816340e+00  -1.3570352e+00   1.9720980e-01
  -2.1925771e+00  -1.9059238e-01  -6.4686766e-01   1.1649306e+00   6.4649268e-01   5.7391815e-01   2.7923923e-02   7.2515898e-01   7.0501582e-01   5.0304639e-01   1.0361276e+00  -4.6019033e+00   4.0057688e-01  -3.6150726e+00   1.0586605e-01  -2.0512962e+00  -5.0069887e-01  -5.1762458e+00  -7.3753907e-01   1.9729292e+00   1.2211192e-01  -2.3942187e+00  -2.6987136e+00  -1.5114749e+00  -2.2997054e-01  -1.6987786e-01   1.0437835e+00  -6.1386284e-01   1.9275233e+00  -3.3345922e+00  -3.7167752e-01  -2.9344511e+00  -2.7889073e+00  -2.1148914e+00  -2.3606883e-01   1.0205586e+00   2.3203547e+00  -3.3492000e-01   8.2539348e-01  -1.1632026e+00  -2.3198327e+00   1.4994845e+00  -6.2352656e-02   5.5901819e-01   1.2886400e+00   7.1536018e-01  -6.0890485e-01   1.1265760e-01   6.6770314e-02   6.6839285e-01  -4.8097864e-01  -1.0591191e+00  -1.3167080e+00  -9.8102202e-01  -1.6735535e+00  -1.4217397e+00  -2.7306039e+00   1.0105888e+00   4.8081039e-02   1.1249814e+00  -1.1300786e+00  -4.8084344e-01  -5.1404313e+00  -7.3148256e-01  -3.7327419e+00  -5.8696592e-01   1.1207430e+00   2.3383890e+00   5.1362275e-01   3.0087511e+00   8.8152460e-01   9.7121835e-01   1.0647208e+00   1.2935387e+00   1.9433362e+00   3.1503003e+00   8.3007719e-01   2.2636222e+00  -4.7005665e-01  -6.2497710e+00  -1.8748653e+00  -1.8287044e+00   8.6818715e-01  -3.1811883e+00  -5.5332933e+00  -2.8389123e+00  -1.6909810e+00  -2.0061677e+00  -1.3873920e+00  -6.6237847e-02
  -1.2619066e+00   3.6728311e-01  -6.9521204e-01   7.0933815e-01   1.0894384e+00   6.2201385e-01  -5.7282759e-02   3.3497061e-01   7.6032762e-01   2.4962501e-01   1.3906625e+00  -4.7921869e+00   3.1679007e-01  -4.4224667e+00   3.6245052e-01  -2.5197242e+00   1.0839670e-01  -4.6551081e+00  -4.5593178e-01   1.8931790e+00  -9.8442180e-02  -2.2449170e+00  -2.9058776e+00  -2.4514909e+00  -2.5084596e-01  -1.7159585e-02   1.3298708e+00  -5.7057428e-01   2.1349620e+00  -3.2091823e+00   3.6724531e-02  -2.7584160e+00  -3.1323837e+00  -2.4222303e+00  -1.6684840e+00   6.6763739e-01   2.1119312e+00  -8.7708409e-01   6.5088232e-01  -1.4396526e+00  -2.7842058e+00   9.6741051e-01  -6.7422783e-01   1.0334024e-01   2.9622401e-01   2.6091963e-01  -8.9898126e-01  -1.0463050e-01   6.3117071e-02   1.0109699e+00  -3.7523127e-01  -1.6228166e+00  -1.2006750e+00  -3.3681134e-01  -2.0835439e+00  -1.3390212e+00  -2.0673726e+00   1.7805471e+00   5.5384244e-01   1.6633539e+00  -1.1725179e+00  -4.5514054e-01  -4.9083587e+00  -9.0541077e-02  -5.6907263e+00  -1.8457161e+00  -1.8105109e-01   1.4828375e+00   3.1454549e-01   3.2825180e+00   9.3688889e-01   1.7296172e+00   1.0123334e+00   5.7354936e-01   2.6214208e+00   3.5251186e+00   8.4220147e-01   3.0564163e+00  -5.1932035e-01  -5.7784009e+00  -1.6086411e+00  -1.4195292e+00   4.3400039e-01  -3.4288709e+00  -5.7483801e+00  -3.2195755e+00  -1.4931815e+00  -1.7901315e+00  -1.2416202e+00  -2.9416642e-01
  -1.3882353e+00   4.1029174e-01  -5.2675649e-01   2.1040940e-01   1.0043494e+00   4.1471734e-01   2.1938630e-01   1.4973469e-01   6.7983065e-01   1.7338534e-02   1.5937207e+00  -4.3397521e+00   3.9118133e-01  -4.6268922e+00   8.6154912e-01  -2.6663555e+00  -2.6272433e-01  -3.9853933e+00  -4.5486523e-01   1.5720007e+00  -5.7666175e-01  -2.0512028e+00  -2.6293064e+00  -2.8561511e+00  -5.0212553e-01  -6.6783308e-01   1.1203909e+00  -7.0337014e-01   1.8222613e+00  -2.8065100e+00   5.9027915e-01  -2.3092268e+00  -2.9619354e+00  -2.3904112e+00  -1.6781633e+00   1.6582357e+00   2.1414400e+00  -1.4398243e+00   9.4910829e-01  -1.5316494e+00  -2.1597687e+00   2.2494584e-01  -1.1040135e+00  -3.1220908e-01  -9.3159904e-02   2.1005664e-01  -1.6341971e+00  -6.4057457e-02   7.8644213e-02   7.6998721e-01  -5.7652540e-01  -2.0168474e+00  -1.7478892e+00  -5.1976132e-01  -2.1111034e+00  -1.1497811e+00  -2.1942312e+00   1.7767309e+00   7.1438534e-01   1.8077404e+00  -1.3398808e+00  -7.9621598e-01  -4.0706500e+00   7.7323292e-01  -6.3792600e+00  -2.5485907e+00  -9.5989310e-01   1.1544779e+00  -3.1543779e-01   2.6385514e+00   7.6365239e-01   2.1699268e+00   8.3068328e-01  -5.1766741e-02   3.1329526e+00   3.7307958e+00   1.1337033e+00   3.9002921e+00  -1.4933168e+00  -5.3972961e+00  -1.4690536e+00  -1.0424911e+00   1.1192507e-02  -3.3903306e+00  -5.4670786e+00  -3.2505666e+00  -1.4580510e+00  -1.9275018e+00  -1.2426846e+00  -4.2033967e-01
  -1.1880983e+00   7.4696183e-01  -6.5554931e-01  -6.5520679e-02   5.9028810e-01  -1.2848031e-01  -3.9531108e-02  -4.0689276e-01   3.4680079e-01  -1.7945987e-01   1.3020831e+00  -4.0847582e+00  -2.1316625e-01  -4.8747792e+00   5.4942272e-01  -3.0891842e+00  -2.1342732e-01  -3.2334387e+00  -1.5270017e-01   1.7180114e+00  -7.0473603e-01  -1.8521544e+00  -2.5635778e+00  -2.9293793e+00  -1.2783226e+00  -1.8088241e+00   7.0842517e-01  -1.1520449e+00   1.2804972e+00  -2.5714997e+00   9.2798137e-01  -1.5409513e+00  -3.2841499e+00  -2.8343497e+00  -3.2292468e+00   9.0331969e-01   1.5138987e+00  -1.5156272e+00   6.0811600e-01  -1.1617247e+00  -2.3259220e+00  -2.0395164e-01  -1.4742395e+00  -6.9838589e-01  -1.0678444e+00  -1.9036985e-01  -1.8998409e+00  -3.8579812e-02  -3.6337867e-02   1.2566836e+00  -5.1757979e-01  -2.1660502e+00  -1.6021128e+00  -5.7816138e-02  -1.9039876e+00  -9.0286153e-01  -1.7013428e+00   2.2298796e+00   8.7280285e-01   2.0347626e+00  -1.1202194e+00  -3.4522895e-01  -3.6867841e+00   1.1989488e+00  -7.6943602e+00  -2.5724570e+00  -2.0572831e+00   3.7517633e-01  -2.1558420e-01   2.5456901e+00   7.5026168e-01   3.0243243e+00   6.7442409e-01   7.3677855e-02   3.4100395e+00   3.9416516e+00   1.1783097e+00   4.3021192e+00  -2.0415000e+00  -4.5385979e+00  -8.6666046e-01  -3.8822920e-01  -2.2175315e-01  -3.0705843e+00  -5.0832337e+00  -2.9664738e+00  -1.2575820e+00  -2.0401187e+00  -1.1212292e+00  -5.6202829e-01
  -1.0873610e+00   5.5444386e-01  -4.7581809e-01  -2.1889554e-01   3.3435176e-01  -3.8639724e-01   2.9845216e-01  -2.1131066e-01   3.1335456e-01  -2.2390172e-01   1.5008165e+00  -3.0383880e+00  -2.8074350e-02  -4.5006074e+00   9.6437955e-01  -2.8700672e+00  -2.1354109e-01  -2.9496913e+00   2.6468965e-01   1.6696955e+00  -5.9162289e-01  -1.3574576e+00  -1.7818091e+00  -3.0236481e+00  -1.2975053e+00  -2.2317185e+00   3.3711773e-01  -1.1327440e+00   7.0232991e-01  -2.5798625e+00   1.3593031e+00  -8.1036220e-01  -2.8014588e+00  -2.6859475e+00  -3.3382805e+00   7.6743600e-01   1.4186465e+00  -2.0846837e+00   6.9151758e-01  -1.6090901e+00  -2.5150145e+00  -6.2971434e-01  -1.3764631e+00  -8.9303778e-01  -1.2259769e+00  -5.0892124e-01  -2.3203607e+00  -3.1166146e-01  -4.0200303e-01   7.8077493e-01  -7.4348097e-01  -2.0276679e+00  -1.7866198e+00  -4.2814300e-01  -1.7825662e+00  -1.1783737e+00  -1.9203783e+00   1.5633495e+00   7.2498345e-01   1.8207003e+00  -7.5469885e-01  -1.0107876e-01  -2.9816104e+00   1.2681093e+00  -6.3263945e+00  -1.7068653e+00  -2.2125982e+00   2.9400412e-01  -5.8655678e-01   1.7844940e+00   1.0050654e+00   3.0420740e+00   5.5589819e-01   1.2931096e-01   3.6792892e+00   4.5580470e+00   1.4862346e+00   3.9722360e+00  -1.9811561e+00  -4.9182770e+00  -9.7412862e-01  -8.1761620e-01  -9.2333966e-01  -3.0469833e+00  -4.5721801e+00  -2.7455899e+00  -1.4102826e+00  -2.1678012e+00  -9.9971301e-01  -2.6623268e-01
  -8.2551515e-01   8.6041612e-01  -3.7983947e-01  -2.2291251e-01   3.8272710e-01  -5.0869991e-01  -8.7360909e-02  -6.6274650e-01   2.2545731e-01  -4.0497214e-01   8.1711159e-01  -3.0948544e+00  -6.5314465e-01  -4.8613669e+00   6.9875973e-01  -3.0324238e+00  -5.5555192e-01  -2.2658890e+00   2.3267504e-01   1.7483768e+00  -6.6838926e-01  -1.1877365e+00  -2.1914442e+00  -3.1558254e+00  -1.0185858e+00  -2.0395935e+00   6.3363286e-01  -1.3687538e+00  -8.2719626e-01  -2.6125213e+00   1.3113012e+00  -9.4243886e-01  -3.4825444e+00  -3.3766540e+00  -2.5748953e+00   1.6958129e+00   1.2130616e+00  -1.6392201e+00  -8.1202058e-02  -1.1104007e+00  -3.7156674e+00  -6.9170355e-01  -1.7453717e+00  -1.1038072e+00  -1.7497089e+00  -9.7931786e-01  -2.6475432e+00  -8.4699489e-01  -4.0522127e-01   1.0247040e+00  -4.3875793e-01  -2.2430463e+00  -1.5203536e+00   4.0412101e-01  -1.6430548e+00  -1.0014487e+00  -1.3224188e+00   2.2606902e+00   1.4489887e+00   2.0444600e+00  -8.1091201e-01   2.5586562e-01  -2.1140401e+00   2.0464108e+00  -7.2852088e+00  -2.1767258e+00  -3.1574962e+00  -4.0763193e-01  -5.9364108e-01   2.2621088e+00   5.7881686e-01   2.6347472e+00  -5.0490851e-01   1.5569807e-01   3.2684815e+00   4.4659050e+00   5.4993268e-01   3.4032528e+00  -3.2421798e+00  -4.1801705e+00  -5.7219798e-01  -3.3155364e-01  -1.0334220e+00  -3.2602380e+00  -3.9550987e+00  -2.2622689e+00  -2.0104293e+00  -1.9933514e+00  -9.1593403e-01  -5.8852933e-01
  -6.9942076e-01   9.7694285e-01  -5.9516451e-01  -3.6940929e-01   1.8931488e-01  -1.0973419e+00  -1.0884898e-01  -1.0617501e+00  -4.1979601e-01  -9.2836508e-01   9.1210886e-01  -2.4161746e+00  -5.7081747e-01  -4.8141915e+00   1.1990694e+00  -3.0297169e+00  -1.2136774e-01  -1.8478177e+00   8.5503772e-01   1.9253793e+00  -1.7310678e-01  -7.3750373e-01  -1.9549668e+00  -3.4030020e+00  -1.3258279e+00  -3.0777169e+00   3.1409183e-01  -1.4965683e+00  -8.9578436e-01  -1.8791841e+00   1.7236962e+00  -3.4956686e-01  -3.1743986e+00  -3.5486629e+00  -4.4884058e+00  -3.5942370e-02   5.4570637e-01  -1.7361926e+00   1.7056961e-02  -8.1403248e-01  -3.8522614e+00  -6.6677759e-01  -1.6947052e+00  -1.4450702e+00  -2.3855072e+00  -1.2847412e+00  -2.8756493e+00  -9.2651844e-01  -4.9092252e-01   1.0928267e+00  -3.2298566e-01  -2.5902809e+00  -1.2301222e+00   2.5090929e-01  -1.2694705e+00  -1.0195877e+00  -1.1521005e+00   2.1728375e+00   1.4752470e+00   1.9748151e+00  -2.4279154e-01   7.7134538e-01  -1.8262991e+00   2.2994003e+00  -7.6584202e+00  -2.1241660e+00  -3.9044809e+00  -1.1379275e+00  -4.1951863e-01   2.3277098e+00   1.1688895e+00   2.7631764e+00  -6.3607795e-01   1.0201496e+00   3.4436990e+00   4.6918389e+00   8.6291440e-01   3.5920225e+00  -3.1910664e+00  -3.3434618e+00  -7.0719322e-02  -5.8451446e-03  -1.5686254e+00  -2.9235046e+00  -3.3274866e+00  -2.2310821e+00  -1.2848471e+00  -1.7900954e+00  -8.1785062e-01  -5.6085020e-01
  -7.5963780e-01   1.0163882e+00  -4.4034644e-01  -2.6595299e-01   6.9442425e-02  -8.7533854e-01  -2.1832817e-01  -1.0485502e+00  -4.1978626e-01  -9.5566667e-01   3.1607118e-01  -1.5889749e+00  -1.0055174e+00  -3.9779966e+00   1.1308977e+00  -2.4893927e+00  -3.3364051e-01  -7.1235283e-01   7.6343323e-01   1.7398769e+00  -4.1076476e-01  -1.8899450e-01  -1.6275108e+00  -2.5362214e+00  -1.0057761e+00  -2.3026992e+00   1.8967850e-01  -1.1196985e+00  -1.2201682e+00  -1.3160559e+00   1.8293991e+00   3.5828723e-01  -2.9760957e+00  -3.3654752e+00  -4.5188657e+00  -3.1339892e-01  -1.6054599e-01  -1.2269239e+00  -2.1643322e-01   1.1568914e-02  -2.6933044e+00  -1.3423525e+00  -1.8852461e+00  -2.0170280e+00  -2.6939883e+00  -1.4538494e+00  -3.0527884e+00  -1.1327398e+00  -2.1543176e-01   1.1925466e+00  -1.6049509e-02  -2.2615889e+00  -7.8011732e-01   7.9358103e-01  -7.6223038e-01  -6.0881549e-01  -6.0811754e-01   2.4311951e+00   1.2837019e+00   1.6843099e+00  -4.6587024e-01   9.9343723e-01  -1.3116405e+00   2.3510962e+00  -7.4336832e+00  -1.7716095e+00  -4.3726518e+00  -1.5191233e+00  -3.9730204e-01   2.0945437e+00   6.0282673e-01   2.6248313e+00  -1.0321372e+00   3.8715390e-01   3.1679900e+00   3.8633042e+00   4.9960796e-01   3.5277521e+00  -3.5478036e+00  -1.4972337e+00   3.9844683e-01   6.4820056e-01  -1.7552426e+00  -2.0232642e+00  -2.2214722e+00  -1.2826524e+00  -5.9849510e-01  -1.3664363e+00  -4.9429005e-01  -7.1897442e-01
  -8.7910222e-01   1.0145736e+00  -4.5384356e-01  -1.9022218e-01  -2.1011881e-01  -1.1891157e+00  -4.0757120e-01  -1.2372823e+00  -8.3939192e-01  -1.3100947e+00  -5.7731842e-02  -9.5855491e-01  -1.3448752e+00  -3.5188403e+00   1.1923428e+00  -2.1485152e+00  -2.7182045e-01  -7.5600310e-02   9.8046406e-01   1.7878691e+00  -1.3204648e-01   4.2600161e-01  -1.3301335e+00  -1.9504727e+00  -9.4032932e-01  -2.4352349e+00  -4.0811647e-02  -1.0421024e+00  -1.7827681e+00  -8.6589420e-01   1.9817575e+00   9.2659574e-01  -2.8494044e+00  -3.2745753e+00  -4.6892220e+00  -9.2520726e-01  -7.3889092e-01  -8.3457424e-01  -2.3385648e-01   7.7883975e-01  -2.2947735e+00  -1.2453678e+00  -1.6992812e+00  -2.2378201e+00  -2.8204801e+00  -1.6461072e+00  -3.2048091e+00  -1.2482944e+00  -1.5514046e-01   1.2479189e+00   2.0438026e-01  -1.9914681e+00  -3.5318653e-01   9.4790624e-01  -2.0764111e-01  -4.0028062e-01  -4.8043410e-01   2.3939259e+00   1.1168967e+00   1.3962439e+00  -3.1398191e-01   1.3635084e+00  -1.0178405e+00   2.3289154e+00  -6.8618295e+00  -1.0621439e+00  -4.5444461e+00  -1.6717797e+00  -3.1049892e-01   2.0554218e+00   5.8945368e-01   2.4251801e+00  -1.4137472e+00   9.3520798e-01   3.0244026e+00   3.7742746e+00   1.6197205e-01   3.3202581e+00  -3.6819480e+00  -5.4947838e-01   8.2153683e-01   9.7558028e-01  -2.0259147e+00  -1.3706886e+00  -1.1963212e+00  -5.1522460e-01   7.9439905e-02  -9.7951303e-01  -3.0524808e-01  -7.7169051e-01
  -8.7287946e-01   7.9666142e-01  -3.7773907e-01   9.0265097e-02  -2.9106717e-01  -1.4187890e+00  -3.7604707e-01  -1.1833923e+00  -9.9123024e-01  -1.3116380e+00  -2.0667739e-01  -3.3321421e-01  -1.1327990e+00  -3.0574835e+00   1.3116466e+00  -1.7505570e+00  -2.2606729e-01  -2.0304157e-01   1.5486062e+00   2.0521145e+00   6.0215952e-01   9.9756493e-01  -1.0226243e+00  -1.7326717e+00  -5.8573085e-01  -2.5140908e+00  -1.6961657e-01  -1.0088945e+00  -2.3428457e+00  -7.7015148e-01   2.1039198e+00   1.2638343e+00  -2.7331170e+00  -3.3922118e+00  -5.0545673e+00  -1.9549681e+00  -1.4604112e+00  -7.0486071e-01  -6.7637475e-01   8.5094722e-01  -2.8758239e+00  -8.6267711e-01  -1.5787311e+00  -2.3352582e+00  -2.9301537e+00  -1.7375005e+00  -3.3089628e+00  -1.5600413e+00  -3.0661856e-01   1.1093410e+00   4.2532881e-01  -1.7737799e+00   2.1699535e-02   8.9449480e-01   5.1689263e-02  -5.9013032e-01  -4.5035990e-01   1.9039868e+00   1.1336977e+00   1.1414570e+00   1.6466138e-01   1.8860658e+00  -6.5620911e-01   2.1217439e+00  -5.7864448e+00  -3.7893437e-01  -4.6429173e+00  -1.8708765e+00  -2.4911956e-01   1.8851894e+00   1.0229508e+00   2.0761768e+00  -1.8204187e+00   1.6935086e+00   2.6031646e+00   3.8089051e+00  -1.5479076e-01   2.7495758e+00  -3.5044896e+00  -8.0990206e-01   7.8290288e-01   4.3954588e-01  -2.2544204e+00  -1.2913519e+00  -5.6302010e-01  -2.8087928e-01   8.8452313e-02  -8.1654859e-01  -1.7329076e-01  -6.3470952e-01
  -9.3187383e-01   4.3451578e-01  -5.3790019e-02   4.9281785e-01  -3.3503438e-01  -1.2426544e+00  -1.7613951e-01  -6.2699365e-01  -8.2247987e-01  -1.1080599e+00  -3.4212248e-01   1.0787651e+00  -9.1018579e-01  -1.7089512e+00   1.4259178e+00  -8.8058645e-01  -4.7017036e-01  -4.6740315e-02   2.0556553e+00   2.2001923e+00   1.3137877e+00   1.9104381e+00  -1.0749427e-01  -8.0483914e-01   1.6525064e-01  -1.7540633e+00  -2.4229152e-01  -6.1170991e-01  -3.0888839e+00  -8.8359505e-01   2.3880334e+00   2.0285643e+00  -2.2228718e+00  -2.7611502e+00  -3.6548331e+00  -1.7567387e+00  -1.8811810e+00  -8.7197928e-01  -9.3582080e-01   6.0919046e-01  -2.2210851e+00  -4.9396356e-01  -7.4674876e-01  -2.1439226e+00  -2.2499440e+00  -1.6562226e+00  -3.1929252e+00  -1.8026020e+00  -3.9474751e-01   6.5286709e-01   3.6239576e-01  -1.0588427e+00   9.3530650e-02   5.2256695e-01   3.3170569e-01  -9.3724701e-01  -8.1627155e-01   8.5903446e-01   7.4927687e-01   3.4368312e-01   4.0391586e-01   1.9948099e+00  -2.4843218e-01   1.5054087e+00  -2.9410869e+00   1.1584763e+00  -3.8468282e+00  -1.3564021e+00  -3.5819821e-01   1.0849416e+00   1.5055241e+00   1.8685147e+00  -1.4470784e+00   2.4136063e+00   2.4592363e+00   4.0751851e+00  -2.1155571e-01   1.5753478e+00  -3.4943125e+00  -1.6086987e+00   3.4155892e-01  -4.7831376e-01  -2.6605532e+00  -1.0729029e+00   2.5089989e-01   3.2686694e-01   2.2618114e-01  -6.3357428e-01   9.7756117e-02  -3.0810500e-01
  -1.3520153e+00   1.2552062e-01   2.1600855e-01   9.8683661e-01  -2.8479164e-01  -7.6116804e-01  -4.7186367e-01  -6.7933740e-01  -2.7091854e-01  -7.5753213e-01  -1.0474379e+00   9.9629570e-01  -1.2833872e+00  -8.4428000e-01   1.2553125e+00   1.5526639e-01  -5.0252706e-01   8.0203737e-02   2.0786330e+00   2.4487288e+00   1.6110571e+00   2.2205672e+00  -1.3530221e-02   3.2440868e-01   8.3196056e-01  -3.1328246e-01   1.2367679e-01  -4.1568476e-02  -3.5002856e+00  -4.1319703e-01   2.0869094e+00   2.0736989e+00  -2.1230924e+00  -2.7063762e+00  -3.4495135e+00  -2.1198867e+00  -2.0200179e+00   1.2763507e-01  -1.4349357e+00   1.5363379e+00  -2.5349196e+00   1.1116878e-01  -7.5424576e-01  -2.0991916e+00  -2.2273894e+00  -1.2986498e+00  -2.8351449e+00  -1.7221079e+00   1.6887897e-01   1.2160322e+00   1.2166211e+00  -8.9958692e-01   1.1808810e+00   1.1637077e+00   9.5332900e-01  -7.4383152e-01  -3.9209285e-01   1.0388931e+00   3.9931596e-01  -3.1108209e-01   1.6719026e-01   2.1122456e+00  -2.8538340e-01   1.0391619e+00  -2.6739681e+00   1.4580001e+00  -4.0525407e+00  -1.7390489e+00   3.0849682e-01   1.6816155e+00   1.1542041e+00   1.1289464e+00  -2.4624916e+00   2.6301356e+00   1.5383513e+00   2.9904507e+00  -1.4947999e+00   6.9040076e-01  -3.3593415e+00  -8.7054513e-02   7.9652923e-01   1.7979727e-01  -2.2491864e+00  -2.1916537e-01   1.0183792e+00   1.2164977e+00   4.5617843e-01  -1.0659614e-02   1.5513916e-01  -5.3127322e-01
  -9.3190022e-01   4.1042179e-01   9.4635345e-02   1.2135858e+00  -2.6950435e-01  -3.3547530e-01  -9.8585147e-01  -8.5745538e-01   1.2107600e-01  -3.4489464e-01  -1.5204830e+00   1.0562428e+00  -1.7314388e+00  -3.3580423e-01   3.8949295e-01   3.1944532e-01  -7.9518539e-02   5.9386774e-01   2.4431667e+00   2.7792853e+00   1.9066304e+00   2.6710653e+00  -2.1089841e-01   6.6703338e-01   9.4932351e-01   7.6079435e-01   1.8652105e-01   3.8891158e-01  -3.2481912e+00   1.0167669e-02   1.7406189e+00   2.1751245e+00  -2.4717938e+00  -2.9229927e+00  -5.5567383e+00  -4.5391519e+00  -2.4969731e+00   7.4970914e-01  -2.0619772e+00   2.2069140e+00  -2.0732551e+00   4.4947976e-01  -6.7281729e-01  -2.0901436e+00  -2.8634916e+00  -1.6100562e+00  -1.6835523e+00  -1.5298884e+00   4.7044797e-01   2.0993453e+00   1.9793259e+00  -4.5441029e-01   2.5325780e+00   2.3126998e+00   1.4062517e+00  -2.8626981e-01   5.3435707e-01   1.5010918e+00   1.4091707e-01  -6.3245578e-01   3.9358572e-01   2.7214810e+00  -6.9116135e-01   3.8194905e-01  -2.8235947e+00   1.4199564e+00  -4.7184495e+00  -2.6776169e+00   1.1230150e+00   2.3062174e+00   1.1177162e+00   1.0998734e+00  -2.5472603e+00   2.7779941e+00   8.2532196e-01   2.3126900e+00  -2.4100075e+00  -3.7101176e-01  -2.4545006e+00   1.3314826e+00   1.3022559e+00   9.2253082e-01  -1.5108538e+00   7.4472965e-01   1.6090385e+00   1.6165183e+00   1.0411894e+00   4.6638994e-01   4.8724627e-01  -7.6188594e-01
  -1.0500179e+00   5.2772771e-01   1.2932294e-01   1.4654768e+00  -3.0245954e-02  -1.1356121e-01  -9.6247820e-01  -6.1704811e-01  -1.7466594e-01  -5.4746803e-01  -1.7119784e+00   1.6551536e+00  -1.4561778e+00   3.2229663e-01   6.3015654e-01   7.6835870e-01  -5.8031780e-01   9.0014725e-01   2.2098069e+00   2.6530961e+00   1.7119716e+00   2.4691280e+00  -4.9167021e-01   1.1061267e+00   1.2792034e+00   8.3090561e-01   3.6840458e-01   4.9897981e-01  -3.1244650e+00   3.4265668e-01   1.4980291e+00   1.8999716e+00  -2.6541932e+00  -2.5494975e+00  -4.3483751e+00  -3.8038897e+00  -2.8152323e+00   1.0644142e+00  -2.0216559e+00   2.4688521e+00  -6.5264669e-01   3.6227528e-01  -1.4507158e-01  -2.0071617e+00  -2.3264043e+00  -1.2118078e+00  -1.5322892e+00  -1.2897861e+00   8.0026145e-01   1.7833065e+00   1.9675412e+00  -4.8447370e-01   2.3801405e+00   1.9976391e+00   1.6467538e+00  -1.6032210e-01   5.4829729e-01   1.3874821e+00   4.1338867e-01  -8.2432557e-01   9.6092887e-02   2.2158173e+00  -1.8320198e-01   6.3796086e-01  -2.6117473e+00   8.9788952e-01  -4.4021799e+00  -2.3612224e+00   9.4633840e-01   1.9853855e+00   1.1346950e+00   8.1460259e-01  -1.8982914e+00   2.9789308e+00   6.5006672e-01   1.4577366e+00  -2.5202520e+00  -5.9493934e-03  -3.4108558e+00   1.6540385e+00   1.3129723e+00   8.3740295e-01  -1.6278685e+00   6.2271607e-01   1.9241490e+00   1.8069393e+00   1.2593101e+00   7.1559650e-01   5.4123550e-01  -8.5770549e-01
  -1.6891443e+00   9.8022105e-02   1.3043860e-01   1.6620612e+00  -6.6320649e-01  -6.1110828e-01  -9.1045589e-01  -4.8420519e-01  -8.7822391e-01  -9.5245112e-01  -2.0644112e+00   2.0703893e+00  -1.4439355e+00   9.1464814e-01   8.2489792e-01   1.0634915e+00  -9.5351619e-01   2.8229982e-01   2.2350109e+00   2.8135814e+00   1.9592686e+00   2.2446094e+00  -1.5687736e-01   1.6963130e+00   6.2995396e-01  -9.0175792e-01  -1.6155339e-01   9.1721995e-02  -3.2873783e+00   3.0749448e-01   1.2711636e+00   2.0665090e+00  -2.1829039e+00  -1.6933807e+00  -3.2695344e+00  -3.1518902e+00  -2.8138047e+00   9.2429905e-01  -2.0753670e+00   2.0980083e+00   2.3980981e-01   6.1251624e-01   5.8070757e-01  -1.5477341e+00  -1.8283527e+00  -5.7969360e-01  -1.1955479e+00  -6.1794671e-01   6.2841775e-01   1.4100088e+00   1.4710110e+00  -5.7553226e-01   1.8449980e+00   1.0239177e+00   1.8162249e+00  -3.8133057e-01  -1.5759731e-01   3.8964488e-01   9.1265057e-02  -1.0773072e+00   2.3806860e-01   1.8776779e+00   1.4899335e-01   2.6414376e-01  -1.5698083e+00   1.3766042e+00  -3.4453588e+00  -1.5505356e+00   8.7511982e-01   1.4903724e+00   1.6152595e+00   8.9560922e-01  -9.2744021e-01   4.3063419e+00   6.6718515e-01   1.4355935e+00  -2.0264555e+00   1.7160507e-01  -4.0273583e+00   6.9412569e-01   1.2356361e+00   2.6724879e-01  -2.0073465e+00   3.7049066e-01   2.0607603e+00   1.8528139e+00   8.2270474e-01   3.2107546e-01   2.5616277e-01  -6.5605388e-01
  -1.2867991e+00   4.4895731e-01   7.4617760e-02   1.8130141e+00  -5.2256336e-01  -1.6159195e-01  -1.4814797e+00  -5.7333077e-01  -3.4171950e-01  -4.1651899e-01  -2.5355445e+00   1.8999445e+00  -2.1991883e+00   1.4704406e+00  -3.4756076e-01   1.2706331e+00  -8.5022149e-01   9.4153589e-01   2.3237323e+00   2.9149946e+00   1.7676274e+00   2.4773131e+00  -3.2929161e-01   2.4892687e+00   5.9467586e-01   3.5421103e-01   2.9340582e-02   4.7817649e-01  -2.9339910e+00   5.2193028e-01   8.5120409e-01   2.2154181e+00  -2.6615121e+00  -1.5163416e+00  -4.0232128e+00  -4.2176720e+00  -3.2428496e+00   1.6334083e+00  -2.5351557e+00   2.9821243e+00   1.0535748e+00   6.7941964e-01   7.2419993e-01  -1.4254162e+00  -2.0956528e+00  -6.7207507e-01  -1.4787729e-01  -2.0807189e-01   1.0185257e+00   2.3346919e+00   2.0392323e+00   1.0030680e-01   2.9391926e+00   2.2059406e+00   2.0859235e+00   2.7032299e-01   6.4874385e-01   1.0215800e+00  -1.9739633e-01  -1.3003298e+00   3.7632779e-02   2.1039237e+00  -4.3230491e-01  -4.0830671e-01  -1.8491453e+00   1.5295049e+00  -3.6381337e+00  -1.8630534e+00   1.4353949e+00   1.7956411e+00   1.0354064e+00   1.2094277e+00  -6.9540440e-01   4.0246767e+00   2.4741764e-01   6.3371378e-01  -2.9258929e+00  -2.5372953e-01  -3.5459634e+00   1.9158948e+00   1.4788480e+00   9.4689518e-01  -1.2877134e+00   1.3061014e+00   2.3451157e+00   2.3586372e+00   1.5449554e+00   8.4867747e-01   6.0667423e-01  -9.4412086e-01
  -9.2385813e-01   1.6057110e-01   3.5773552e-01   2.1599056e+00  -2.3948540e-01   6.9698674e-01  -1.3393899e+00   1.3530312e-01   7.6891913e-01   6.1410663e-01  -2.3637585e+00   1.9717054e+00  -1.7666999e+00   2.3330915e+00  -6.4003083e-01   2.0950488e+00  -6.2267094e-01   2.5348334e-01   2.5162562e+00   3.0242534e+00   1.8638643e+00   2.4057936e+00  -2.0032611e-02   2.8425462e+00   1.1260033e+00   1.9815373e+00   3.2700545e-01   1.1836357e+00  -2.2548248e+00   1.9983886e-01   3.4184660e-01   1.9585510e+00  -2.5158992e+00  -1.1358957e+00  -4.1545717e+00  -5.0081326e+00  -2.8736661e+00   1.6443602e+00  -2.8285552e+00   2.3237546e+00   6.5709170e-01   8.9418856e-01   1.0848703e+00  -9.0641410e-01  -1.7644181e+00  -3.8825850e-01   8.1219127e-01   9.7391788e-02   1.0736838e+00   2.3774410e+00   2.3623941e+00   6.5051201e-01   3.6235369e+00   2.3691571e+00   2.0623522e+00   2.3472093e-02   8.9815520e-01   4.9721341e-01  -6.5229179e-01  -1.8152556e+00   2.0544022e-02   1.9368778e+00  -6.9626525e-01  -1.4397598e+00  -1.8060291e-01   1.9831537e+00  -3.2184806e+00  -1.7858134e+00   1.7055687e+00   1.5463970e+00   1.1187675e+00   9.5232662e-01  -5.0960786e-01   3.5794347e+00  -3.1075300e-01   1.1111195e-01  -3.5171900e+00  -1.2074030e+00  -1.9979818e+00   1.4175280e+00   1.0732512e+00   3.4839675e-01  -8.2847633e-01   1.3777127e+00   1.9903625e+00   2.3183536e+00   9.9306358e-01   9.9544116e-01   7.0319650e-01  -6.9929487e-01
  -1.2899262e+00  -2.2726127e-01   7.0017745e-01   2.4212693e+00   1.1011955e-01   9.6614062e-01  -1.1301102e+00   6.5538482e-01   1.0908512e+00   1.0044287e+00  -2.5461978e+00   1.9825511e+00  -1.5909180e+00   3.0727537e+00  -4.5217871e-01   2.9916029e+00  -1.5732984e+00  -2.1061966e-01   2.1885659e+00   2.7861778e+00   1.4460611e+00   1.7797287e+00   6.9822939e-02   3.7094825e+00   1.4079955e+00   2.4410480e+00   7.7199695e-01   1.2730057e+00  -2.3312938e+00   2.5216277e-02  -3.8816471e-02   1.6565671e+00  -2.3067788e+00  -3.9359527e-01  -1.0526788e+00  -2.4903623e+00  -2.6464503e+00   2.0212211e+00  -2.9310695e+00   2.2344688e+00   5.2191280e-01   6.2766847e-01   1.3882704e+00  -5.5682652e-01  -8.9095801e-01   3.7734346e-01   6.4836985e-01   3.9093428e-01   1.2218565e+00   1.9424370e+00   2.1012761e+00   6.1051135e-01   3.0966994e+00   1.8479055e+00   1.8737110e+00  -1.1339661e-01   5.5328609e-01   9.3929872e-02  -5.9011012e-01  -2.0378001e+00  -6.1298169e-01   1.1169127e+00  -3.0193269e-01  -1.4669169e+00   4.6001705e-01   2.0035489e+00  -2.3780406e+00  -9.4151800e-01   1.2862382e+00   8.9526967e-01   4.8558074e-01   5.9613762e-01  -2.7289489e-01   3.2145920e+00  -5.6691901e-01  -8.1331964e-01  -3.6163024e+00  -6.3368030e-01  -3.0391911e+00   8.8437744e-01   4.6722660e-01  -2.9198066e-01  -1.0945628e+00   7.9131249e-01   1.5742187e+00   2.2962094e+00   2.5421665e-01   9.7957137e-01   5.6086971e-01  -6.3765599e-01
  -1.0256694e+00  -2.2649304e-01   6.5629231e-01   2.3677900e+00   1.5898588e-01   1.1465171e+00  -1.2495021e+00   8.1324620e-01   1.3222669e+00   1.2804913e+00  -2.4088948e+00   1.5421629e+00  -1.5383770e+00   3.1671126e+00  -5.4517002e-01   3.2985441e+00  -1.3039757e+00  -5.8992232e-01   2.0221519e+00   2.6991060e+00   9.8766872e-01   1.1129052e+00  -1.4552193e-01   3.7187736e+00   1.0201547e+00   2.5321340e+00   9.2996729e-01   1.4280685e+00  -1.5373915e+00   1.1252530e-01  -6.9315290e-01   1.0484149e+00  -2.3562768e+00  -8.8248703e-02  -1.1495424e+00  -2.6326216e+00  -2.0269502e+00   2.2575098e+00  -2.6383150e+00   2.1777746e+00   5.0970113e-02   5.1376832e-01   1.6233222e+00  -8.8449557e-02  -7.5218544e-01   5.1621107e-01   1.3296754e+00   9.6815018e-01   1.1970575e+00   2.0118060e+00   2.1297285e+00   6.4964656e-01   3.3882567e+00   1.8920188e+00   1.8909718e+00  -1.7847478e-02   7.5335109e-01   1.1393729e-01  -7.5474123e-01  -2.0569078e+00  -7.8372654e-01   8.1436316e-01  -5.3032614e-01  -1.7958337e+00   4.5503535e-01   1.7611656e+00  -2.2317757e+00  -9.0114453e-01   1.4417665e+00   1.0294209e+00   1.6563078e-01   3.6054139e-01  -1.1223411e-01   3.0074092e+00  -7.8559267e-01  -1.3094679e+00  -3.8643240e+00  -4.7907863e-01  -2.1441865e+00   1.1495810e+00   4.7817886e-01  -2.2781048e-01  -7.9684014e-01   7.3728555e-01   9.9686056e-01   2.0737530e+00  -1.3673936e-01   1.0669832e+00   4.2469892e-01  -6.3423939e-01
  -1.6580134e-01   3.1722892e-01   5.1812173e-01   2.0779824e+00   6.2646592e-01   1.6064528e+00  -1.4207357e+00   9.0096821e-01   1.6116659e+00   1.4633945e+00  -2.2787940e+00   1.3407885e+00  -1.6865215e+00   3.0546238e+00  -1.0416460e+00   2.9312599e+00  -1.2489918e+00  -2.3368434e-01   1.7862178e+00   2.3633600e+00   2.8739470e-01   6.1786332e-01  -6.1096820e-01   3.3008884e+00   8.1392518e-01   3.0166634e+00   1.2703692e+00   1.5628003e+00  -5.9199005e-01   2.2596319e-01  -1.1740635e+00   5.0976749e-01  -2.5985035e+00   3.8566777e-01  -9.2948026e-01  -2.0733513e+00  -1.8128041e+00   2.1478711e+00  -2.7751956e+00   1.8030505e+00   8.4223649e-01  -1.4054402e-01   1.7004768e+00   7.1858097e-02  -9.0150645e-01   5.0034716e-01   2.1180672e+00   1.3564447e+00   1.2502441e+00   2.1850898e+00   1.8605558e+00   5.9839245e-01   3.2850211e+00   2.3135846e+00   1.4583322e+00   3.0830037e-01   1.2906464e+00   5.8187963e-01  -4.6487150e-01  -1.6883014e+00  -1.0742685e+00   2.9305267e-01  -6.4102421e-01  -1.7748295e+00  -5.8615159e-01   4.7472688e-01  -2.2718348e+00  -9.8897152e-01   1.3295733e+00   9.8243624e-01  -1.6129665e-01   9.1766702e-01   9.3647337e-01   2.2686479e+00  -5.7318545e-01  -1.8524234e+00  -3.6926884e+00  -1.5922280e-02  -2.2122417e+00   1.4075432e+00   3.5151411e-01  -1.6022820e-02  -5.6312277e-01   4.0250423e-01   3.2346982e-01   1.5052072e+00  -1.7829382e-01   1.1212311e+00   5.2175919e-01  -8.1814260e-01
  -2.1781160e-01   2.1435767e-01   5.9751679e-01   1.8334471e+00   7.0091853e-01   1.5959052e+00  -1.2385603e+00   1.1558002e+00   1.7598220e+00   1.8119483e+00  -2.0654313e+00   9.7244204e-01  -1.4883689e+00   2.9768360e+00  -9.9031036e-01   3.1383194e+00  -1.7534837e+00  -4.8489541e-01   1.2937949e+00   1.8621719e+00  -5.8015909e-01  -2.4338178e-01  -7.7316742e-01   3.2884495e+00   4.2736463e-01   2.7213218e+00   1.3315007e+00   1.4210596e+00  -9.5522597e-02   2.2422035e-01  -1.5907100e+00  -5.0245720e-02  -2.6444028e+00   6.7950272e-01   4.6256748e-01  -5.2903559e-01  -1.3527780e+00   2.2408019e+00  -2.3382941e+00   1.6774047e+00   5.3655353e-01  -8.3377183e-01   1.5996725e+00   2.9936498e-01  -4.8967568e-01   8.1431244e-01   1.9573987e+00   1.7703181e+00   1.1608219e+00   1.7516115e+00   1.5216198e+00   5.7215674e-01   2.8211337e+00   1.8992405e+00   1.2862388e+00   4.6916720e-01   1.1898655e+00   5.1618389e-01  -3.2458291e-01  -1.4369888e+00  -1.4476603e+00  -3.2715205e-01  -2.9806188e-01  -1.4774586e+00  -6.0716241e-01   1.1462995e-01  -1.9364799e+00  -5.3436335e-01   7.9628319e-01   3.5794806e-01  -9.2085077e-01   7.8528617e-01   8.9726968e-01   1.4060645e+00  -6.7037643e-01  -2.4070156e+00  -3.6532758e+00   1.0162544e+00  -2.3333825e+00   1.3298153e+00   4.9880801e-02  -2.3035007e-01  -4.2912260e-01  -4.6518180e-02  -3.0956158e-01   1.2061536e+00  -8.7044012e-01   9.3878960e-01   3.4385375e-01  -8.0114310e-01
   2.9126410e-01   1.4833745e-01   6.2174790e-01   1.4847328e+00   6.9038647e-01   1.7772847e+00  -9.4838822e-01   1.6272005e+00   2.2358680e+00   2.2905993e+00  -1.4255197e+00   1.2777289e+00  -1.0599733e+00   3.1511121e+00  -1.0355952e+00   3.1122342e+00  -1.5990418e+00  -7.3498640e-01   1.2886112e+00   1.5464778e+00  -1.0799877e+00  -6.5936666e-01  -4.8787235e-01   2.7559610e+00   2.9003271e-02   2.6036265e+00   1.2122706e+00   1.5422689e+00   6.7276759e-01   1.4569873e-01  -1.9369498e+00  -4.5452441e-01  -2.2269406e+00   1.2308145e+00   7.5911751e-01  -1.2311100e-01  -4.9082909e-01   1.6511718e+00  -1.8627347e+00   6.9497197e-01   3.1756793e-01  -1.3307326e+00   1.9539495e+00   7.7186509e-01  -1.6187058e-01   7.5560066e-01   2.5220186e+00   2.1296590e+00   7.5184380e-01   1.2774320e+00   9.8797092e-01   8.4826801e-01   2.4895159e+00   1.4456121e+00   1.0237448e+00   3.6021962e-01   1.0052979e+00  -9.2209633e-02  -5.2730253e-01  -1.4417104e+00  -1.2849651e+00  -6.9310238e-01  -2.5822709e-01  -1.7618515e+00   5.4175473e-01   1.6656368e-01  -1.4452171e+00  -2.7349783e-01   5.0844117e-01  -3.0042610e-01  -9.2207167e-01   7.9241263e-01   1.4822630e+00   9.8986563e-01  -5.2730497e-01  -2.1649298e+00  -3.1491343e+00   8.0201507e-01  -1.2918856e+00   5.8268074e-01  -4.4876369e-01  -7.5243862e-01  -3.0133151e-01  -4.2022032e-01  -1.0877706e+00   5.8312514e-01  -1.5698741e+00   5.8013620e-01   2.5100089e-01  -5.0753206e-01
   3.7889184e-01   2.1192852e-01   5.9121314e-01   1.2038291e+00   9.3298581e-01   1.7605895e+00  -7.6400856e-01   1.6793224e+00   2.1426294e+00   2.1975886e+00  -1.3320430e+00   1.1415524e+00  -8.6874704e-01   3.1048044e+00  -6.4183681e-01   3.0490512e+00  -2.1479276e+00  -8.9105630e-01   8.0678480e-01   1.1372242e+00  -1.7416381e+00  -1.6405075e+00  -7.4663151e-01   2.5827062e+00  -4.0196599e-01   1.8680201e+00   1.4753600e+00   1.2661911e+00   1.2468155e+00   4.5251785e-01  -2.2261522e+00  -9.7253699e-01  -1.9289217e+00   1.7800873e+00   2.5218024e+00   2.1924405e+00  -9.6611419e-02   1.5636163e+00  -1.7475444e+00   1.1411631e-01   2.3917405e-01  -1.9956898e+00   1.9657523e+00   9.1145753e-01   1.3634266e-01   1.3404283e+00   2.2928343e+00   2.4800714e+00   7.5483422e-01   9.5514312e-01   2.4066268e-01   1.7273972e-01   1.3521232e+00   7.8683877e-01   5.5959010e-01   2.4016607e-01   9.1085136e-01  -5.5351664e-02  -1.6583252e-01  -1.1404359e+00  -1.7349030e+00  -1.7264319e+00   4.1369325e-02  -1.2350569e+00  -8.6362110e-01  -1.1595320e+00  -1.1992371e+00  -2.8247266e-02   1.6961267e-01  -6.6272933e-01  -1.0604778e+00   1.2978124e+00   2.2292107e+00   6.9512907e-01  -2.0225592e-01  -2.9026908e+00  -2.1879305e+00   2.0749599e+00  -2.4538018e+00   6.2363790e-01  -6.1633018e-01  -7.2672290e-01  -5.4370824e-01  -1.3376593e+00  -2.0875538e+00  -1.5194990e-01  -2.1765246e+00   1.8129395e-01  -4.8796219e-02  -5.6329130e-01
   7.8941054e-01   5.7925946e-01   2.7913167e-01   6.1343405e-01   7.1584004e-01   1.2466352e+00  -8.4257090e-01   1.4236488e+00   2.1152031e+00   2.6295002e+00  -1.1852440e+00   7.5217561e-01  -1.0443190e+00   2.2391568e+00  -1.5629927e+00   1.9897394e+00  -2.6059219e+00  -5.4164067e-01   5.4664505e-01   7.3318600e-01  -2.8503989e+00  -2.6553807e+00  -1.5071158e+00   1.5561595e+00  -1.6241644e+00   3.6396124e-01   1.0812457e+00   4.1965798e-01   1.4407582e+00   5.2722647e-01  -2.7689654e+00  -1.6902130e+00  -2.5861925e+00   1.0366639e+00   1.9097438e+00   2.3084027e+00  -5.2308353e-02   1.8299829e+00  -1.8431289e+00   2.3031843e-01  -7.5352874e-01  -3.1853223e+00   1.1265312e+00   6.6852065e-01  -6.1904653e-01   7.6105487e-01   2.2313916e+00   2.4954279e+00   1.8836745e-01   8.8331476e-01  -1.7215166e-01   2.4270099e-01   9.8994303e-01   1.0777506e+00   3.6019552e-01   8.3513199e-01   1.3794976e+00   4.5641942e-01   5.2449535e-01  -2.2551037e-01  -1.4411205e+00  -1.4155552e+00   4.5212922e-01  -5.0021764e-01  -2.2394722e+00  -1.9686239e+00  -1.9315092e+00  -6.3649841e-01  -2.3602685e-01  -1.1194273e+00  -2.0930907e+00   1.3416216e+00   1.8046940e+00  -3.2321794e-01  -6.2608290e-01  -3.2833129e+00  -2.0672162e+00   2.8144372e+00  -2.6368765e+00   9.5434243e-01  -6.7580703e-01  -5.7229314e-01   6.4702780e-02  -1.8439427e+00  -2.8028875e+00  -8.6040709e-01  -3.1985993e+00  -4.8125555e-01  -1.2223686e-01  -6.7287726e-01
   1.6494226e+00   8.4126180e-01   2.1832335e-01   2.2816395e-01   1.2394044e+00   1.5167945e+00  -8.0079339e-01   1.3812619e+00   2.5708750e+00   2.8521534e+00  -7.2361270e-01   2.6050756e-01  -9.0021090e-01   1.6455594e+00  -1.5234275e+00   1.7094471e+00  -2.0951261e+00  -5.4998249e-01   3.5118264e-01   3.1271719e-01  -3.2200603e+00  -3.1097298e+00  -1.8237861e+00   8.0264437e-01  -1.4591030e+00   9.7984432e-01   1.5394441e+00   5.3450222e-01   2.1100264e+00   6.7742605e-01  -2.9646547e+00  -2.3074250e+00  -2.5310324e+00   1.0019780e+00   2.2363909e+00   3.0744927e+00   2.7529112e-01   1.7579093e+00  -1.8714481e+00  -2.9102227e-01  -2.0733175e+00  -3.6145858e+00   5.9589190e-01   5.4982959e-01  -8.4996261e-01   6.7520659e-01   2.1164405e+00   2.2377100e+00   4.4179340e-02   8.3629245e-01  -4.0347086e-01  -8.9186248e-03   8.3218746e-01   1.2530595e+00  -1.0473655e-01   8.3743378e-01   1.8803994e+00   9.3474540e-01   9.7638555e-01   2.8893926e-01  -1.4682893e+00  -1.7213347e+00   3.9291681e-01  -2.1629599e-01  -3.3202908e+00  -2.9811170e+00  -2.1745155e+00  -9.4118910e-01  -3.9858827e-01  -9.7719378e-01  -2.3493160e+00   1.5222201e+00   1.4555194e+00  -1.2016965e+00  -5.1921838e-01  -3.4523586e+00  -1.9543437e+00   3.3186354e+00  -2.0335253e+00   1.3113922e+00  -7.6164025e-01  -5.3144634e-01   1.7843102e-01  -2.4574790e+00  -3.6371226e+00  -1.4620023e+00  -3.6015420e+00  -4.4990310e-01  -1.7843077e-01  -7.2026476e-01
   2.0836900e+00   8.8328164e-01   3.1183911e-01  -1.8064306e-01   1.5142295e+00   1.8394459e+00  -6.5697178e-01   1.4980515e+00   3.2553938e+00   3.4432497e+00  -4.0847685e-01   1.2165994e-01  -8.2948684e-01   1.4570635e+00  -1.6403239e+00   1.7342705e+00  -2.1301307e+00  -2.6675609e-02  -5.0638377e-02  -3.0525927e-01  -3.9236593e+00  -3.3437009e+00  -1.8570611e+00   4.5415025e-01  -1.2275819e+00   2.0440704e+00   1.7766434e+00   7.8938105e-01   2.3389326e+00   9.3976192e-01  -3.0932129e+00  -2.7581691e+00  -2.4657800e+00   7.6875840e-01   2.9377310e+00   3.9838694e+00   7.8121575e-01   1.9213453e+00  -1.5126560e+00  -2.3251883e-01  -3.0483290e+00  -4.3494011e+00   4.9071577e-02   3.5270408e-01  -7.7990630e-01   3.2055132e-01   1.8280168e+00   1.8626150e+00  -2.6275214e-02   6.1185059e-01  -4.6780393e-01   2.6537298e-01   8.3025395e-01   1.5360289e+00  -2.0554567e-01   1.1367823e+00   2.2798681e+00   1.3102023e+00   1.1360774e+00   4.9212336e-01  -1.5542846e+00  -1.7783284e+00   5.8202677e-01   1.2781396e-01  -3.2108483e+00  -3.1556414e+00  -2.3720577e+00  -1.2232282e+00  -6.8649658e-01  -1.1525482e+00  -3.2849545e+00   1.0354128e+00   4.1233280e-01  -2.6762569e+00  -8.3562541e-01  -3.7406087e+00  -2.1475160e+00   3.2932019e+00  -1.3687862e+00   2.2759927e+00  -9.4149863e-01  -2.8206138e-01   6.2551533e-01  -2.4304509e+00  -3.9082339e+00  -1.5443646e+00  -3.9858289e+00  -4.1990577e-01  -1.0268999e-01  -7.6445285e-01
   2.3046790e+00   8.1756421e-01   2.8316135e-01  -6.6218127e-01   1.4895507e+00   1.8894234e+00  -2.7516937e-01   1.6179874e+00   3.3350597e+00   3.2904486e+00   1.4478457e-01   8.0372424e-01  -4.2055842e-01   1.5603030e+00  -1.0854016e+00   1.5607266e+00  -1.9089273e+00   3.6013036e-01  -2.7244947e-01  -7.9498637e-01  -4.2180851e+00  -3.4738521e+00  -1.5250103e+00  -6.1837272e-02  -1.3246830e+00   1.7133421e+00   1.6554685e+00   8.6144128e-01   2.8021033e+00   1.4961361e+00  -2.9281032e+00  -2.8885152e+00  -1.5816006e+00   1.2632175e+00   3.7740706e+00   5.1935359e+00   1.4737355e+00   1.4010699e+00  -9.0403463e-01  -9.5365630e-01  -2.7430734e+00  -4.8063467e+00   1.2791360e-01   2.8087512e-01  -4.8615489e-01   3.5207056e-01   1.6534804e+00   1.7588005e+00  -2.1068405e-01   4.4507101e-02  -1.1677346e+00   1.0120464e-01   1.6566749e-02   7.9313105e-01  -3.1448209e-01   1.0419697e+00   2.0007782e+00   9.2459034e-01   1.0927665e+00   4.8053284e-01  -1.3802200e+00  -2.2938473e+00   8.0650600e-01   4.1590504e-01  -2.8888721e+00  -3.5605386e+00  -2.0354592e+00  -1.1709566e+00  -9.6138235e-01  -1.5716891e+00  -3.0872933e+00   1.0588538e+00   6.5524831e-01  -2.9223136e+00  -4.4141323e-01  -3.5122059e+00  -1.0994163e+00   3.3412062e+00  -1.1514995e+00   2.5917096e+00  -1.0441967e+00  -2.1029520e-01   4.6001221e-01  -2.6747091e+00  -4.2359389e+00  -1.9339374e+00  -4.1153701e+00  -7.4332028e-01  -2.4790768e-01  -5.9390385e-01
   2.6930652e+00   8.7849236e-01   4.8752296e-02  -1.0607977e+00   1.2802516e+00   1.4274449e+00  -1.6721073e-01   1.3909530e+00   3.0270144e+00   3.0919017e+00   3.1332383e-01   8.7671273e-01  -3.7725566e-01   9.9101248e-01  -1.0861139e+00   8.4335532e-01  -1.6806746e+00   4.9518586e-01  -3.9699711e-01  -1.0800480e+00  -4.3151362e+00  -3.7342789e+00  -1.6224728e+00  -8.2240571e-01  -1.7802278e+00   6.3809573e-01   1.3350634e+00   3.7935771e-01   2.8146026e+00   1.6168340e+00  -2.9059954e+00  -3.0672602e+00  -1.3828613e+00   9.6135009e-01   3.6823318e+00   5.3978934e+00   1.4527690e+00   1.2187306e+00  -9.6212441e-01  -1.4156881e+00  -3.6772022e+00  -5.3109236e+00  -3.6466650e-01  -6.8578700e-02  -8.2390255e-01  -5.5031520e-03   1.2745639e+00   1.2975407e+00  -6.8895736e-01  -2.3663790e-01  -1.7521921e+00  -1.7172025e-02  -5.9549110e-01   5.5241315e-01  -5.6158926e-01   1.0137234e+00   2.1289580e+00   9.6135426e-01   1.4497302e+00   1.0236129e+00  -8.5214559e-01  -2.0382904e+00   1.0072951e+00   7.5544865e-01  -3.3690920e+00  -3.7758102e+00  -2.1186490e+00  -1.4197421e+00  -1.1361187e+00  -1.6413063e+00  -3.0937238e+00   1.1326087e+00   3.4723419e-01  -3.0951779e+00  -4.0735459e-01  -3.2371882e+00  -3.1974218e-01   3.5556868e+00  -9.6302203e-01   2.6545159e+00  -1.0676175e+00  -3.6719246e-01   3.8821523e-01  -3.1726942e+00  -4.5550686e+00  -2.3786406e+00  -4.6414714e+00  -1.2513048e+00  -3.4524429e-01  -4.8277450e-01
   3.3700399e+00   1.0258677e+00  -8.0530146e-02  -1.3464388e+00   1.3288267e+00   1.4983168e+00  -1.0396490e-01   1.2973720e+00   3.3744956e+00   3.3093709e+00   6.5242322e-01   1.0868014e+00  -2.0284727e-01   6.2573252e-01  -1.3333947e+00   3.0317501e-01  -1.0880051e+00   9.1929444e-01  -4.0481447e-01  -1.2931859e+00  -4.3141256e+00  -3.6212960e+00  -1.7466224e+00  -1.6175910e+00  -1.6094442e+00   9.4744877e-01   1.2686617e+00   3.8027836e-01   2.8398828e+00   1.7517789e+00  -2.8968654e+00  -3.3541113e+00  -1.3766844e+00   3.3787053e-01   3.0073690e+00   4.7980697e+00   1.5641909e+00   1.1878225e+00  -1.0487017e+00  -1.6886092e+00  -4.7410007e+00  -5.5006926e+00  -8.8409608e-01  -4.1956645e-01  -1.1820428e+00  -6.1116441e-01   1.2114411e+00   5.9746974e-01  -9.9522009e-01  -2.9682381e-01  -1.8389807e+00   2.9438902e-01  -5.1648174e-01   8.6670827e-01  -6.0078041e-01   1.1092341e+00   2.5915144e+00   1.1861881e+00   1.7383678e+00   1.2999320e+00  -2.7134916e-01  -1.5606271e+00   1.0013506e+00   8.8797781e-01  -3.2795572e+00  -3.8333329e+00  -2.4597423e+00  -2.0402425e+00  -1.0638116e+00  -1.4790615e+00  -3.1480084e+00   7.9880708e-01  -4.7884101e-01  -3.6688278e+00  -6.9571554e-01  -2.9819762e+00  -2.3085390e-01   2.8257576e+00   1.0604589e-01   3.1507651e+00  -1.0593268e+00  -3.4800883e-01   7.7275853e-01  -3.2238782e+00  -4.6494326e+00  -2.5350022e+00  -4.9558301e+00  -1.4174912e+00  -2.4480502e-01  -3.9775328e-01
   3.4010974e+00   8.2171687e-01  -1.1479922e-01  -1.5021707e+00   1.4427092e+00   1.1993189e+00   1.5150006e-01   1.0710684e+00   3.4354156e+00   3.3119748e+00   9.3510901e-01   9.4002657e-01   1.8435792e-01   1.0195342e-01  -1.0481104e+00   3.5033041e-02  -8.8816001e-01   8.0516771e-01  -4.4663370e-01  -1.4799698e+00  -3.9538604e+00  -3.5991515e+00  -1.8338757e+00  -2.1828004e+00  -1.2736605e+00   7.7951315e-01   1.3031153e+00   1.4521630e-01   2.4876387e+00   1.9186501e+00  -2.6283245e+00  -3.5849297e+00  -1.2983652e+00  -4.4970170e-01   3.1467729e+00   4.9219749e+00   1.4309915e+00   1.2833505e+00  -1.0866623e+00  -1.7856962e+00  -6.4705136e+00  -5.3302978e+00  -1.5976151e+00  -8.6338730e-01  -1.2619180e+00  -7.4639603e-01   3.6024103e-01  -1.9445510e-01  -1.1778405e+00  -5.3711915e-01  -1.9181587e+00   2.0275743e-01  -8.2467375e-01   6.4490035e-01  -6.7312774e-01   9.6783309e-01   2.6231121e+00   1.2091626e+00   2.1526793e+00   1.5771259e+00   2.5757172e-01  -1.2516223e+00   1.1510234e+00   1.2727987e+00  -3.3954932e+00  -3.8233731e+00  -2.6048064e+00  -2.3553831e+00  -1.1637692e+00  -1.3655422e+00  -3.1110675e+00   3.6254502e-01  -1.8062608e+00  -3.8370134e+00  -1.0325728e+00  -2.8215184e+00  -9.7654922e-02   2.7504450e+00   3.9029210e-01   3.2166640e+00  -1.1706233e+00  -6.2922777e-01   9.0488378e-01  -3.5503704e+00  -4.6940061e+00  -2.7173684e+00  -5.2990190e+00  -1.5847902e+00  -3.0782499e-01  -3.1111217e-01
   3.5307090e+00   7.9228694e-01  -3.1118162e-01  -1.6630920e+00   1.1631314e+00   9.1033720e-01   1.3196230e-01   7.5306942e-01   3.3148377e+00   3.2473736e+00   9.4519932e-01   1.2183880e+00   1.1465663e-01  -8.5271749e-02  -1.2792189e+00  -3.8934551e-01  -3.9502681e-01   1.3770541e+00  -4.3801362e-01  -1.5775036e+00  -3.7784706e+00  -3.3533114e+00  -1.8504434e+00  -2.4083229e+00  -1.3686000e+00   4.4316402e-01   9.1502856e-01  -6.6715724e-02   2.2930671e+00   2.2182735e+00  -2.4094912e+00  -3.3501094e+00  -1.1274808e+00  -1.0942904e+00   2.1871068e+00   3.8557934e+00   1.0713371e+00   1.5690983e+00  -1.2018934e+00  -1.4193461e+00  -6.9718124e+00  -5.4711923e+00  -2.2042342e+00  -1.4700159e+00  -1.7515916e+00  -1.2486966e+00   8.3445308e-02  -8.2808978e-01  -1.3537709e+00  -4.2845779e-01  -1.8776362e+00   4.7782530e-01  -6.4225778e-01   8.9652141e-01  -4.0796179e-01   1.2545111e+00   2.9844891e+00   1.4648944e+00   2.2532888e+00   1.7631756e+00   9.0940159e-01  -4.8042613e-01   1.1050574e+00   1.3844583e+00  -3.4241879e+00  -3.4032779e+00  -2.9242997e+00  -2.9342889e+00  -9.4966116e-01  -1.1375177e+00  -3.3521111e+00  -8.1315696e-02  -2.8004760e+00  -4.1988651e+00  -1.4012857e+00  -2.7105353e+00   7.4522512e-02   2.3143673e+00   1.1172105e+00   4.3048956e+00  -9.2479523e-01  -3.6617777e-01   1.1007027e+00  -3.1299177e+00  -4.2672372e+00  -2.4470243e+00  -5.1965647e+00  -1.7179748e+00  -2.0256526e-01  -2.5116546e-01
   3.6854466e+00   7.3887934e-01  -4.5703282e-01  -1.8782968e+00   1.1281219e+00   7.6864978e-01   3.8004166e-01   7.2960766e-01   2.7793663e+00   2.2773855e+00   1.3060259e+00   1.9584962e+00   3.8146483e-01  -1.4553833e-01  -4.4681520e-01  -5.7902576e-01   3.9156318e-01   1.9736549e+00  -7.7218849e-01  -1.9409372e+00  -3.5828047e+00  -2.9557556e+00  -1.6074490e+00  -2.8169681e+00  -9.0037132e-01   3.7933003e-01   7.9445834e-01   1.4119110e-01   2.1825733e+00   2.5456016e+00  -2.1509122e+00  -3.4488566e+00  -4.2642058e-01  -8.9059511e-01   3.0176390e+00   4.1964602e+00   1.6232559e+00   1.2990767e+00  -3.6826624e-01  -1.5597541e+00  -6.4315163e+00  -5.4008618e+00  -1.8689825e+00  -1.7316650e+00  -1.1935208e+00  -1.5870784e+00  -1.5880566e-01  -1.4477382e+00  -1.4235737e+00  -1.0456799e+00  -2.2516906e+00   5.5390147e-01  -1.0278361e+00   3.5026030e-01  -1.9465142e-01   1.1715815e+00   2.6273690e+00   1.1945122e+00   2.2310116e+00   1.6802334e+00   1.3610859e+00  -4.1405973e-01   1.1729133e+00   1.4977014e+00  -2.1511517e+00  -2.9456375e+00  -2.1625515e+00  -2.5409647e+00  -1.0465268e+00  -7.7846583e-01  -3.0580221e+00  -1.1004882e+00  -3.0609312e+00  -3.9747079e+00  -1.0617094e+00  -2.0310115e+00   7.3072548e-01   1.6074762e+00   1.6430667e+00   4.7318099e+00  -8.8826762e-01  -4.0360484e-01   5.1970468e-01  -2.9801819e+00  -3.6427635e+00  -2.1052854e+00  -4.6589274e+00  -1.5487758e+00  -1.8909204e-01  -4.4165756e-02
   3.5565305e+00   5.8123229e-01  -6.4209451e-01  -1.7972045e+00   6.9768177e-01   1.7486991e-01   4.5294058e-01   4.4560164e-01   2.2480590e+00   1.7973141e+00   1.1967310e+00   1.9218974e+00   3.5393085e-01  -5.4651363e-01  -4.1647294e-01  -1.0180393e+00   8.9881024e-01   1.8526253e+00  -9.2642189e-01  -1.8615237e+00  -2.8908155e+00  -2.6694562e+00  -1.4933565e+00  -2.9667698e+00  -8.7089132e-01  -4.2769842e-01   3.5383824e-01  -2.4532660e-01   1.4941867e+00   2.1961675e+00  -1.8890290e+00  -3.2228481e+00  -6.2558385e-01  -1.6978301e+00   2.5118124e+00   3.2098633e+00   1.3640794e+00   1.1697580e+00  -3.1283957e-01  -1.6344513e+00  -7.1951684e+00  -4.8902274e+00  -1.9319638e+00  -1.9382335e+00  -1.0018355e+00  -1.8464812e+00  -5.1523116e-01  -2.0416098e+00  -1.6241724e+00  -1.1571112e+00  -2.3128691e+00   8.6643126e-01  -1.1420721e+00   9.8797632e-02   3.1418336e-02   9.1778066e-01   2.5332029e+00   9.8227956e-01   2.2873954e+00   1.7803715e+00   2.2014142e+00   2.7498728e-01   1.1174189e+00   1.2605561e+00  -1.1187798e+00  -1.6705584e+00  -1.6160639e+00  -2.2941575e+00  -7.9988859e-01  -4.4801577e-01  -2.5552365e+00  -1.3944978e+00  -3.7685925e+00  -3.3253387e+00  -1.1897701e+00  -1.2945900e+00   9.3759785e-01   8.4636627e-01   2.2336104e+00   4.3001125e+00  -7.9258761e-01  -8.4921171e-01   4.8895163e-01  -2.8750621e+00  -3.0656548e+00  -1.6172787e+00  -4.6078077e+00  -1.7105937e+00  -1.4535027e-01   2.1032409e-01
   3.2704463e+00   5.4979758e-01  -9.0148543e-01  -1.8363958e+00   4.0988350e-01  -3.5461961e-01   4.1765430e-01  -1.3339704e-01   1.9651446e+00   1.2933278e+00   1.2269398e+00   2.0314781e+00   2.6245309e-01  -8.8584994e-01  -7.1032380e-01  -1.7440533e+00   1.4632065e+00   2.1376693e+00  -7.4794153e-01  -1.6382272e+00  -2.1677871e+00  -2.1487093e+00  -1.5902527e+00  -3.2448410e+00  -9.5602282e-01  -1.3222756e+00  -5.3015286e-02  -6.1081853e-01   1.0022506e+00   2.4262408e+00  -1.5269449e+00  -2.8966841e+00  -5.8530371e-01  -2.3995422e+00   1.2508464e+00   1.8635782e+00   9.7061306e-01   1.2883002e+00  -4.3786108e-01  -1.2225983e+00  -7.1342840e+00  -4.1311680e+00  -2.2041488e+00  -2.3222351e+00  -1.3198504e+00  -1.9269853e+00  -5.9860082e-01  -2.3774218e+00  -1.5789137e+00  -7.7244275e-01  -2.1421167e+00   1.0294433e+00  -1.0142065e+00   1.5872522e-01   4.3115228e-01   1.1555782e+00   2.4473779e+00   9.9490118e-01   2.3605115e+00   1.8057710e+00   3.0306650e+00   8.9713181e-01   7.8079056e-01   1.1838258e+00  -1.2072442e+00  -1.2917180e+00  -1.6219283e+00  -2.5828829e+00  -3.9539116e-01  -3.2823914e-02  -2.0759360e+00  -1.5608250e+00  -4.4322216e+00  -2.5867327e+00  -1.3332894e+00  -8.5567488e-01   1.0054454e+00   1.2808305e-01   2.3921868e+00   4.5584621e+00  -4.9937820e-01  -6.2167264e-01   6.5639644e-01  -2.3283785e+00  -2.4226430e+00  -1.2881910e+00  -3.9780460e+00  -1.7583686e+00  -9.4191672e-02   2.5458471e-01
   3.3862055e+00   4.9561926e-01  -8.8711834e-01  -1.5823275e+00   6.5914860e-01  -3.6140424e-01   4.0322691e-01  -2.7973789e-01   1.9999584e+00   9.1862461e-01   1.2488450e+00   1.7563780e+00   2.8950621e-01  -1.2386909e+00  -6.7377121e-01  -1.8234639e+00   2.1498460e+00   2.1396178e+00  -8.9711848e-01  -1.5544182e+00  -1.3997981e+00  -1.5071559e+00  -1.6480903e+00  -3.3305067e+00   9.2530678e-02  -2.6530770e-01   2.3049055e-01  -3.9600521e-01   9.6643302e-02   1.8924215e+00  -1.3402693e+00  -3.0238495e+00  -9.7166243e-01  -3.1822830e+00   1.6356836e+00   1.3034170e+00   1.0443000e+00   1.3952170e+00  -3.5963599e-01  -9.6827474e-01  -8.0858995e+00  -3.1610640e+00  -2.0824741e+00  -2.3452924e+00  -7.7925323e-01  -2.2145738e+00  -7.2493601e-01  -3.1666095e+00  -1.4250121e+00  -7.3071352e-01  -1.6626826e+00   1.5148754e+00  -5.1773996e-01   4.9174810e-01   6.5161047e-01   1.0256755e+00   2.4730652e+00   1.1039371e+00   2.5504663e+00   1.6838759e+00   3.5454027e+00   1.4759574e+00   5.4962735e-01   8.9782641e-01   2.5484880e-01  -1.6750928e-01  -9.8418599e-01  -2.2350436e+00  -1.3209714e-01   7.7280111e-01  -1.8623937e+00  -2.6501087e+00  -5.6179791e+00  -2.3548063e+00  -1.6088421e+00  -1.7386514e-01   2.7160006e-01  -1.3505312e+00   3.1321716e+00   4.1831175e+00  -6.3031219e-01  -1.0316148e+00   6.4529926e-01  -2.0599354e+00  -1.6347789e+00  -5.2336323e-01  -3.6470762e+00  -1.2402201e+00   1.1543823e-01   3.8139183e-01
   2.7209274e+00   4.0177829e-04  -8.1758688e-01  -1.2681894e+00   5.6638461e-01  -7.5637911e-01   5.9382000e-01  -4.3575366e-01   1.5998500e+00   3.6177973e-01   1.1231426e+00   1.5513025e+00   5.0665638e-01  -1.2210807e+00  -2.0157240e-01  -1.6099019e+00   2.3809197e+00   1.6103727e+00  -9.5435849e-01  -1.3789359e+00  -4.1684580e-01  -9.9026366e-01  -1.3677226e+00  -2.8344619e+00   6.2709525e-01  -3.9374007e-01   1.6606160e-01  -4.7691817e-01  -6.0295120e-01   1.5387832e+00  -9.0866824e-01  -2.5529158e+00  -7.2230193e-01  -3.4819695e+00   2.2399743e+00   1.0651799e+00   7.8827784e-01   1.4602972e+00  -3.0258626e-01  -7.7193833e-01  -8.3521658e+00  -2.2395321e+00  -1.9740460e+00  -2.4170604e+00  -2.3053675e-01  -1.8149466e+00  -1.2300662e+00  -3.4851615e+00  -1.2493489e+00  -7.9410325e-01  -1.4814338e+00   1.6205291e+00  -6.5356647e-01   1.0339326e-01   8.5768523e-01   7.7044903e-01   1.9848765e+00   7.1752237e-01   2.3966628e+00   1.3948822e+00   3.8684812e+00   1.6592574e+00   3.5510781e-01   5.6278986e-01   1.3913654e+00   9.2161803e-01  -1.7119100e-01  -1.6391665e+00  -1.4646922e-02   1.0398691e+00  -1.4536030e+00  -3.1727350e+00  -6.3078999e+00  -1.8642849e+00  -1.6905340e+00   1.6759867e-01   3.3072654e-01  -1.7711973e+00   3.1821430e+00   3.6023138e+00  -7.6584479e-01  -1.5623736e+00   2.5203701e-01  -1.8081195e+00  -9.5249272e-01   1.0844574e-01  -3.3096604e+00  -1.0604089e+00   1.1851161e-01   5.9355603e-01
   2.3990815e+00  -1.2471513e-03  -1.0754258e+00  -1.2083155e+00   4.1500007e-01  -1.3954670e+00   5.6350778e-01  -8.9971027e-01   7.9974765e-01  -5.5573752e-01   1.1158577e+00   1.3405335e+00   5.5105690e-01  -1.6753563e+00  -8.5492037e-02  -2.1569177e+00   2.8267326e+00   1.4926891e+00  -8.9852961e-01  -1.1439911e+00   3.9616042e-01  -5.1351500e-01  -1.5130905e+00  -3.0462484e+00   6.1223386e-01  -1.3187824e+00  -9.0039032e-02  -8.1552190e-01  -1.0751056e+00   1.3248749e+00  -5.8920568e-01  -2.2890161e+00  -8.3936707e-01  -3.9512549e+00   1.4885674e+00  -1.2590960e-01   5.2691749e-01   1.3124347e+00  -1.0637198e-01  -4.7203123e-01  -7.8756226e+00  -1.4292556e+00  -1.6873897e+00  -2.4258158e+00  -6.7981912e-02  -1.8117300e+00  -1.1877873e+00  -3.5563058e+00  -1.1549199e+00  -6.4694500e-01  -1.3364937e+00   1.6402962e+00  -6.6354575e-01  -8.2391209e-03   1.0733871e+00   8.4103824e-01   1.6607240e+00   6.2002162e-01   2.4792385e+00   1.4087615e+00   4.4552899e+00   2.0718443e+00   8.0111865e-02   4.3989149e-01   1.7910334e+00   1.4124448e+00   3.0540285e-01  -1.3515163e+00   1.8211766e-01   1.5544695e+00  -8.7799896e-01  -3.5156084e+00  -6.3983115e+00  -1.0465188e+00  -1.5527845e+00   8.0326873e-01   5.2460463e-01  -2.2513826e+00   3.1180766e+00   3.0916438e+00  -7.1886953e-01  -1.7471277e+00  -3.0512638e-02  -1.4765109e+00  -2.5673289e-01   4.2252501e-01  -2.6109447e+00  -8.9531821e-01   1.8813571e-01   6.7736222e-01
   1.7489836e+00   4.0581196e-02  -9.7968304e-01  -8.6855145e-01   2.5204318e-01  -1.1332886e+00   3.8000453e-01  -1.1829570e+00   1.0588220e+00  -8.9359712e-01   5.0845638e-01   8.1565143e-01  -3.3158965e-01  -1.5000246e+00  -6.5412933e-01  -2.1523154e+00   3.0606446e+00   1.8272900e+00  -1.5135427e+00  -9.7471468e-01   8.8290076e-01   9.6876734e-02  -1.2023490e+00  -2.1180780e+00   1.2067027e+00  -2.2293089e-01  -9.3390731e-03  -4.9047879e-01  -2.0591693e+00   7.2223446e-01  -4.1098894e-01  -1.7542055e+00  -1.2107055e+00  -4.1336245e+00   1.8779099e+00  -2.1077317e-01   1.0241762e+00   1.1591428e+00   7.5059736e-02  -9.3479847e-02  -6.4713679e+00  -3.1045388e-01  -8.0817806e-01  -1.9092179e+00   8.9302368e-01  -1.3722806e+00  -4.5669878e-01  -3.2295517e+00  -3.2937998e-01   4.4161776e-02  -6.9240043e-01   2.1045658e+00   3.1698592e-03   3.2363185e-01   1.6957671e+00   8.6414506e-01   1.5177239e+00   7.1868361e-01   1.9882031e+00   7.3761299e-01   4.5785700e+00   2.0291713e+00  -3.5260636e-01  -4.2738709e-01   3.3629906e+00   2.9607850e+00   1.6434246e+00  -4.1558971e-01   9.6292618e-01   2.2717042e+00  -5.0713894e-01  -3.5351268e+00  -6.4041044e+00  -3.7582796e-01  -1.4053534e+00   1.2664612e+00  -3.2615967e-01  -4.0910042e+00   2.8815852e+00   3.0847143e+00  -3.6493494e-01  -1.1832152e+00   2.1004282e-01  -3.2283581e-01   1.0311696e+00   1.9929442e+00  -1.5117629e+00  -2.8546871e-01   4.1835711e-01   7.0249424e-01
   9.8502346e-01  -1.7796078e-01  -9.3111355e-01  -5.7994118e-01   9.0783387e-02  -1.3212287e+00   3.5711408e-01  -1.3183416e+00   7.2043350e-01  -1.2695143e+00   8.4874544e-02   2.7991920e-01  -4.9926651e-01  -1.3309389e+00  -6.4300471e-01  -1.9092222e+00   2.8954397e+00   1.5907401e+00  -1.8651251e+00  -8.5526372e-01   1.3419196e+00   4.9405281e-01  -1.0678860e+00  -1.2306922e+00   1.4072086e+00   1.3570743e-02  -9.8625047e-02  -4.3244037e-01  -2.4812651e+00   2.4003203e-01  -2.3340327e-01  -1.1672974e+00  -1.3199868e+00  -4.2931893e+00   2.0351683e+00  -7.1534739e-01   8.8283048e-01   1.3643640e+00   3.2412221e-01   5.4389339e-01  -5.4635728e+00   2.5491397e-01  -3.6162829e-01  -1.6788456e+00   1.5110921e+00  -9.0583891e-01  -4.1453692e-01  -2.8796205e+00   1.5085119e-01   3.2334275e-01  -2.6512992e-01   2.4115222e+00   1.9258543e-01   3.8984119e-01   2.0544370e+00   1.0109570e+00   1.2833735e+00   7.2455183e-01   1.5991897e+00   3.3044178e-01   4.3984750e+00   1.9823219e+00  -6.5839154e-01  -8.7947887e-01   4.2543124e+00   3.9549462e+00   2.3953910e+00   2.5401703e-01   1.1404877e+00   2.4453728e+00  -5.2881150e-01  -3.7283596e+00  -6.5516345e+00  -4.9456129e-01  -1.4455257e+00   1.1337879e+00  -5.3716008e-01  -4.3171949e+00   2.7163756e+00   3.0603919e+00  -3.1063754e-01  -1.1058019e+00   6.8160927e-02   4.6810535e-01   1.8509786e+00   2.9413636e+00  -8.1387951e-01   7.5212281e-02   5.7107554e-01   7.5632231e-01
   8.3127869e-01  -3.3940454e-01  -8.2596942e-01  -4.0512902e-01   2.1226976e-01  -1.4435273e+00   4.7960146e-01  -1.2344845e+00   6.6143084e-01  -1.5592158e+00   2.3387391e-01  -1.1302860e-01  -2.4726861e-01  -1.5168634e+00  -7.3514174e-01  -2.0704413e+00   3.0895183e+00   9.5865839e-01  -1.7366952e+00  -6.4364947e-01   2.0539102e+00   1.1480246e+00  -9.1232945e-01  -1.3358926e+00   1.8682518e+00   3.9066711e-01  -6.8618506e-02  -3.5043314e-01  -3.0194485e+00  -7.0296836e-01  -1.1423178e-01  -9.9414429e-01  -1.4377165e+00  -4.4138057e+00   2.1333961e+00  -1.3617345e+00   1.0578309e+00   9.0203704e-01   4.2129824e-01   3.0932922e-01  -5.1866279e+00   1.0064936e+00   1.7717619e-01  -1.1956933e+00   2.0798518e+00  -7.9796034e-01  -4.0884569e-02  -2.7939348e+00   1.4790220e-01   2.6147690e-01   2.1708367e-03   2.8698052e+00   3.5328817e-01   4.9978109e-01   1.9708631e+00   9.1686711e-01   8.1711526e-01   2.5480434e-01   1.4912834e+00   1.2514186e-01   4.6361786e+00   2.1188623e+00  -8.6822306e-01  -1.4355584e+00   6.0517239e+00   4.8254037e+00   3.2512760e+00   9.7684466e-01   1.0172348e+00   2.4815238e+00  -1.3565399e-01  -4.1654168e+00  -6.5081859e+00  -3.9590386e-01  -1.3894017e+00   1.8670913e+00  -8.2808850e-01  -5.3632451e+00   3.1299189e+00   1.3189484e+00  -8.7306539e-01  -1.9640030e+00  -1.3497207e-01   6.5525985e-01   2.3023409e+00   3.2211446e+00  -6.5745886e-01   3.4615885e-01   7.3428750e-01   9.7513628e-01
  -1.1543989e-01  -8.0752696e-01  -4.9962630e-01   4.3362544e-02   2.6637608e-01  -1.3147657e+00   5.1803633e-01  -1.2378885e+00   5.2058775e-01  -1.8731369e+00  -4.9091361e-01  -1.0975591e+00  -4.2241015e-01  -1.1652010e+00  -3.9955496e-01  -1.4220056e+00   2.5722762e+00   6.0125377e-02  -2.1901319e+00  -4.7441565e-01   2.5890931e+00   1.3462703e+00  -6.3066110e-01  -1.1630645e-01   2.3015252e+00   1.0489604e+00   2.2537602e-01  -1.6198163e-01  -3.4163720e+00  -1.3980112e+00  -2.7130756e-02  -4.2645331e-01  -1.1361001e+00  -3.9580340e+00   3.5262134e+00  -4.2638904e-01   1.0908998e+00   9.5083057e-01   1.7966779e-01   3.6116885e-01  -4.3541805e+00   1.5207401e+00   5.8925743e-01  -7.4314492e-01   2.8268511e+00   3.1465099e-01  -2.3603805e-02  -2.2120526e+00   7.5881717e-01   5.3456513e-01   3.0038710e-01   2.6147860e+00   1.6538307e-01   4.5586911e-01   1.8663987e+00   7.0060112e-01   4.6561479e-01   1.2426418e-01   1.0650000e+00  -3.3619993e-01   3.9187355e+00   1.4201007e+00  -1.0408050e+00  -1.9966894e+00   6.3375389e+00   5.1514698e+00   4.1861678e+00   1.8802516e+00   1.1467574e+00   2.6796321e+00  -6.4821111e-02  -3.9620240e+00  -6.2334810e+00  -6.3287508e-01  -1.3172796e+00   1.2836158e+00  -8.4062502e-01  -5.2343113e+00   2.2311783e+00   7.9478615e-01  -9.9909377e-01  -2.0708121e+00  -5.6019086e-01   9.5008671e-01   2.6744015e+00   3.8811334e+00  -4.9624820e-01   6.4076685e-01   6.8051821e-01   9.5981578e-01
  -6.3520260e-01  -7.1922204e-01  -3.8698686e-01   9.9109602e-02   3.3890968e-01  -1.0969217e+00   3.3213988e-01  -1.3936565e+00   7.7338572e-01  -1.7585971e+00  -9.7886358e-01  -1.8125906e+00  -1.0376696e+00  -9.1892964e-01  -1.1353048e+00  -1.4118466e+00   2.0974742e+00   3.1186404e-01  -2.4192594e+00  -4.5626980e-01   2.5201655e+00   1.8059744e+00  -5.2422555e-01   7.0821688e-01   2.2865822e+00   2.0270722e+00   2.7727338e-01   9.2088241e-02  -3.5058020e+00  -1.7380941e+00   1.1237784e-02   2.8421797e-01  -1.2143760e+00  -3.7596386e+00   3.1519196e+00  -8.6992084e-01   9.9837122e-01   1.1373319e+00   1.1997590e-01   1.1345315e+00  -2.4724417e+00   1.4805108e+00   8.1651900e-01  -5.0902772e-01   2.9260941e+00   6.8863144e-01   5.5317514e-01  -1.5078250e+00   1.3396809e+00   1.2442906e+00   8.5272843e-01   2.9653202e+00   6.5329842e-01   1.2690880e+00   2.0019073e+00   1.2842258e+00   5.6755401e-01   5.0645624e-01   6.0161971e-01  -6.6663886e-01   3.3941965e+00   1.2349816e+00  -1.4553372e+00  -2.5198218e+00   6.4059482e+00   5.4609257e+00   4.4461655e+00   2.1459804e+00   1.2934887e+00   2.6234980e+00  -6.3313798e-01  -3.5141682e+00  -5.8777620e+00  -1.5470453e+00  -1.3072839e+00   7.3242939e-01  -1.2589013e+00  -5.4255036e+00   1.7314619e+00   1.1845480e+00  -9.9193614e-01  -1.4398544e+00  -3.5522208e-01   2.0815597e+00   3.3227865e+00   4.5798276e+00   4.6985040e-01   1.1084157e+00   1.0029115e+00   7.7023125e-01
  -1.3242168e+00  -7.2343911e-01  -2.0550277e-01   2.5358719e-01   5.5142314e-01  -9.9718333e-01   5.7290790e-01  -1.2482850e+00   3.6530493e-01  -2.2145011e+00  -1.2144850e+00  -2.4666691e+00  -8.2953289e-01  -9.1820346e-01  -5.8586661e-01  -1.2221707e+00   1.2278560e+00  -3.4610834e-01  -3.0467878e+00  -5.5013240e-01   2.5647370e+00   1.6070343e+00  -5.2422445e-01   1.0443194e+00   2.5351877e+00   2.0537204e+00   5.4864938e-01   9.8480142e-02  -3.7159847e+00  -2.4471072e+00   5.6801227e-02   3.2239119e-01  -1.2900880e+00  -3.3085352e+00   4.7200848e+00   7.0862351e-01   1.4539136e+00   5.6605426e-01   5.1007178e-01   6.7360522e-01  -8.3447490e-01   1.6522563e+00   1.8054718e+00   2.7489308e-01   4.0888862e+00   1.6604942e+00   6.4983029e-01  -6.9282617e-01   1.8612791e+00   9.4435206e-01   7.9377026e-01   2.4770862e+00  -9.1197352e-03   6.2526722e-01   1.8084056e+00   9.7218596e-01  -1.8166901e-02   2.3861558e-01   6.4861026e-01  -9.1687965e-01   2.7106568e+00   1.0877612e-01  -1.0755405e+00  -2.4393998e+00   6.8319063e+00   5.1448030e+00   5.5303527e+00   3.2904761e+00   9.7239413e-01   2.3103402e+00  -1.7628610e-01  -3.1205359e+00  -4.6950155e+00  -1.5723905e+00  -8.0066327e-01   5.4956361e-01  -9.5090892e-01  -5.0385489e+00   1.8472606e-01  -6.7093339e-02  -1.2416053e+00  -1.6706258e+00  -8.3804126e-01   1.7816156e+00   3.4682627e+00   4.7563530e+00   5.8108758e-01   1.2650298e+00   9.3190148e-01   8.0265673e-01
  -1.7555841e+00  -6.5934794e-01  -6.7956774e-02   1.3106637e-01   4.9246076e-01  -9.2646266e-01   2.8075000e-01  -1.5010079e+00   5.1931319e-01  -2.2405637e+00  -1.5380484e+00  -3.3605563e+00  -1.5470989e+00  -8.7480229e-01  -1.2143061e+00  -1.2464254e+00   1.0343757e+00  -2.8154642e-01  -3.1083375e+00  -5.3460194e-01   2.5332381e+00   2.2148500e+00  -2.2928049e-01   1.7598018e+00   2.2891700e+00   2.7243802e+00   5.3801684e-01   3.4149943e-01  -3.6853724e+00  -2.7213706e+00   1.3031673e-01   1.0399876e+00  -1.0944909e+00  -2.6520427e+00   4.4093600e+00   6.7793639e-01   1.5295187e+00   5.3265961e-01   6.0855605e-01   1.3097354e+00   8.5327536e-01   1.7543138e+00   2.0594838e+00   6.9982305e-01   4.1463907e+00   2.1019526e+00   1.2134760e+00   2.1140497e-01   2.2756705e+00   1.6206877e+00   1.2131098e+00   2.7450782e+00   4.6367502e-01   1.3496759e+00   1.8109970e+00   1.5274479e+00  -1.2400785e-01   4.9666560e-01   5.2103109e-02  -1.1606090e+00   2.0896689e+00  -2.4614677e-01  -1.5780996e+00  -2.9823853e+00   6.7175161e+00   5.3443452e+00   5.8037279e+00   3.7042186e+00   1.0077124e+00   2.2190353e+00  -5.6711956e-01  -2.3267349e+00  -4.2214020e+00  -2.1235943e+00  -4.8394210e-01   4.1960849e-01  -1.3468004e+00  -4.9219958e+00  -1.1855725e-02  -1.4680508e-03  -1.1944500e+00  -1.0406296e+00  -6.8527726e-01   2.8570254e+00   3.8908944e+00   5.2696940e+00   1.5767769e+00   1.7628155e+00   1.1043697e+00   5.6836364e-01
  -2.0731836e+00  -6.8133517e-01   1.4949759e-01   1.4408152e-01   7.9390274e-01  -7.8097021e-01   3.8922800e-01  -1.3343768e+00   2.9372325e-01  -2.4339139e+00  -1.6917747e+00  -4.0435572e+00  -1.3910209e+00  -8.1595099e-01  -7.8465767e-01  -9.9772978e-01   2.9235141e-01  -9.7476952e-01  -3.3225285e+00  -6.0640865e-01   2.6260259e+00   2.2797799e+00  -7.4101221e-02   2.0667257e+00   2.4177211e+00   3.1038520e+00   8.7324568e-01   4.8750055e-01  -3.5868102e+00  -3.2536033e+00   1.8057070e-01   1.2392678e+00  -8.4909272e-01  -1.8961957e+00   5.5848519e+00   2.0205536e+00   1.7716940e+00   1.1370532e-01   7.5364512e-01   9.1173219e-01   2.0003722e+00   1.7069748e+00   2.6944146e+00   1.3503349e+00   4.8100110e+00   2.8503175e+00   1.2605693e+00   9.2339437e-01   2.5328927e+00   1.4460484e+00   1.0837971e+00   2.3604769e+00  -1.0861976e-01   1.0982518e+00   1.3176297e+00   1.3086227e+00  -5.3929100e-01   3.1390843e-01  -6.0590309e-02  -1.3236002e+00   1.2295466e+00  -1.2605656e+00  -1.4709506e+00  -3.0433309e+00   6.6413721e+00   4.7886294e+00   6.3580068e+00   4.4189927e+00   5.8763171e-01   1.7918977e+00  -3.1649980e-01  -1.5469025e+00  -3.0817853e+00  -2.4866685e+00   3.1631167e-03   1.6231627e-01  -9.1977174e-01  -4.2057016e+00  -1.0490211e+00  -1.1288159e+00  -1.5696914e+00  -1.2850825e+00  -1.1162760e+00   2.5875327e+00   3.6667138e+00   5.0461494e+00   1.6636113e+00   1.9129547e+00   1.0788976e+00   5.1497332e-01
  -2.6292559e+00  -8.9850448e-01   3.0205836e-01  -4.7876122e-02   8.4848773e-01  -1.0598045e+00   7.9812823e-01  -1.0558795e+00  -2.8132538e-01  -2.7499483e+00  -1.3523327e+00  -3.9409732e+00  -6.2082540e-01  -6.4083121e-01  -5.3288318e-02  -9.5171062e-01  -6.2883170e-01  -1.6421883e+00  -3.2232152e+00  -7.3673676e-01   2.3768946e+00   2.0627167e+00   5.4190337e-02   1.8539135e+00   1.8968712e+00   1.8507762e+00   7.0828440e-01   2.2035035e-01  -3.1449563e+00  -3.2785957e+00   2.2127025e-01   1.3077084e+00  -1.1812253e-01  -9.6549367e-01   6.3480330e+00   3.2903539e+00   1.8635033e+00  -3.7209773e-01   1.1754402e+00   4.9862714e-01   3.4269360e+00   1.1114728e+00   2.9955484e+00   1.6866271e+00   5.1195392e+00   3.5301721e+00   9.4111753e-01   1.6601380e+00   2.3337826e+00   6.9508783e-01   5.3753634e-01   1.8368267e+00  -1.2307877e+00   2.3724676e-01   8.3928867e-01   1.2507522e+00  -1.4028479e+00  -4.1954649e-01  -2.1509369e-02  -1.2675784e+00   5.9325894e-01  -2.2211316e+00  -9.5071414e-01  -2.5943357e+00   6.3712846e+00   3.7569312e+00   6.5188075e+00   4.8941535e+00  -3.0533308e-01   6.1899208e-01  -1.4024231e-01  -1.0585799e+00  -1.8350691e+00  -2.7986742e+00   4.3103808e-01  -2.0461372e-01   1.3727731e-01  -2.7835282e+00  -2.2570925e+00  -2.4634411e+00  -2.1375727e+00  -1.8756553e+00  -1.7029804e+00   2.0766365e+00   3.1263219e+00   4.1656592e+00   1.4515460e+00   1.6007912e+00   8.3911720e-01   5.5645266e-01
  -2.9465242e+00  -7.7798432e-01   5.6800987e-01   4.6711766e-02   7.9790182e-01  -4.7918994e-01   6.1469429e-01  -9.6799226e-01   4.8193504e-01  -1.8944973e+00  -2.0750978e+00  -4.7486844e+00  -1.4279571e+00  -3.4913945e-01  -1.0602681e+00  -8.9486734e-01  -1.5824802e+00  -1.7034765e+00  -3.5302699e+00  -7.1381873e-01   1.8904218e+00   1.9643941e+00   2.8107200e-01   2.4858557e+00   1.6939996e+00   2.8688755e+00   7.7830495e-01   4.1044097e-01  -3.3392364e+00  -3.8559497e+00  -8.5826165e-02   1.6402097e+00  -2.9058953e-01  -6.4842218e-01   6.1456100e+00   3.7438531e+00   2.0546733e+00  -3.3360879e-01   5.9732693e-01   4.6780381e-01   4.3717663e+00   6.4022757e-01   3.1098976e+00   2.1585243e+00   5.1109390e+00   3.9474285e+00   1.5816432e+00   2.3716315e+00   2.7079903e+00   1.2761747e+00   8.9456176e-01   1.9050873e+00  -8.1921517e-01   9.1364392e-01   6.8095548e-01   1.3517993e+00  -1.0970527e+00  -1.3723520e-01  -3.5422623e-01  -1.4590024e+00  -7.1966744e-02  -2.5824122e+00  -9.2014988e-01  -3.1065192e+00   6.0750066e+00   3.8090581e+00   6.5808545e+00   4.9903676e+00  -7.3447880e-02   2.8438361e-01  -5.3214127e-01  -8.5354811e-04  -1.2107402e+00  -3.5929095e+00   2.4844981e-01  -9.3044130e-01  -4.0089037e-01  -3.1023066e+00  -3.0144147e+00  -2.5337785e+00  -2.0782647e+00  -1.2878894e+00  -1.1929326e+00   2.5252642e+00   3.1751208e+00   4.4532649e+00   1.3614113e+00   1.6163491e+00   9.6202081e-01   3.8473991e-01
  -2.6549394e+00  -6.1689707e-01   7.7026822e-01  -1.0603294e-01   1.0408833e+00   2.2047491e-01   4.4087970e-01  -7.9715943e-01   8.6480593e-01  -1.6039707e+00  -2.0898066e+00  -4.7887496e+00  -1.3868913e+00   1.8286751e-01  -1.0862892e+00  -6.9755512e-01  -1.6814308e+00  -1.6717322e+00  -3.2747311e+00  -6.8133314e-01   1.7003534e+00   2.2818901e+00   4.6164057e-01   2.6492309e+00   1.6071797e+00   3.8209519e+00   1.0386250e+00   9.3549130e-01  -2.5059167e+00  -3.5720316e+00  -1.8306220e-01   1.8848190e+00   3.9194051e-01   4.1246378e-01   5.7019537e+00   4.1073353e+00   2.2428709e+00  -3.9170562e-01   3.9610375e-01   2.8039222e-01   5.8578068e+00   2.9072621e-01   3.2037342e+00   2.4385632e+00   4.7612445e+00   4.2772053e+00   2.1347057e+00   3.0004971e+00   2.7978345e+00   1.5285671e+00   8.6392639e-01   1.7408357e+00  -8.7205997e-01   1.4062348e+00   2.6561111e-01   1.5121381e+00  -9.2498846e-01  -3.3848086e-02  -7.3692469e-01  -1.6871896e+00  -1.0220687e+00  -3.4010890e+00  -1.1741101e+00  -3.3231995e+00   4.9310202e+00   2.4491504e+00   5.9483903e+00   4.5006816e+00  -1.3494335e-01  -8.6711170e-02  -4.0453389e-01   1.2008396e+00  -5.0664202e-02  -4.3373825e+00   5.0877375e-01  -1.5766827e+00  -5.2597612e-02  -2.6488106e+00  -2.9629249e+00  -2.2298725e+00  -2.0370057e+00  -7.6465570e-01  -1.0279449e+00   2.7899790e+00   2.6226213e+00   3.9244945e+00   1.6026322e+00   1.7265331e+00   9.6928252e-01   1.2606466e-01
  -2.6816967e+00  -6.8778440e-01   7.2199682e-01  -2.4523361e-01   8.0010070e-01  -2.2630767e-01   5.9947652e-01  -5.5126919e-01   1.0363714e-01  -1.6004824e+00  -1.8703448e+00  -4.9356657e+00  -8.0596251e-01  -8.9633031e-02  -5.7080181e-01  -7.4766279e-01  -2.1813603e+00  -2.4837901e+00  -3.1214077e+00  -7.2301385e-01   1.2865015e+00   1.5987475e+00   3.6885021e-01   2.0604223e+00   7.3184483e-01   2.1944140e+00   6.6294851e-01   4.4028244e-01  -2.0980620e+00  -3.8124379e+00  -4.7097644e-01   1.5498235e+00   5.3013168e-01   6.3422719e-01   5.1134092e+00   4.0619631e+00   2.2016924e+00  -5.2661299e-01   6.4611912e-01  -9.5661359e-02   5.4414413e+00  -5.2473271e-01   3.1384647e+00   2.6283285e+00   4.5672298e+00   4.1740573e+00   1.7248059e+00   3.2614573e+00   2.1510047e+00   7.5066906e-01   4.3161578e-01   1.2864664e+00  -1.4428919e+00   7.6559529e-01  -1.6631999e-01   1.2019934e+00  -1.2278948e+00  -4.4289839e-01  -5.0179182e-01  -1.2397783e+00  -1.2653729e+00  -3.5239181e+00  -5.8184984e-01  -2.8899507e+00   4.5181113e+00   1.9731194e+00   5.5761761e+00   4.4674384e+00  -7.4745884e-01  -8.5618108e-01  -3.5412681e-01   1.4593590e+00   5.2980664e-01  -4.5061355e+00   4.8253188e-01  -1.7013016e+00   5.7272792e-01  -1.3429699e+00  -3.0277170e+00  -3.2938335e+00  -2.2703023e+00  -1.4297262e+00  -1.3405136e+00   1.9660639e+00   1.9191497e+00   2.9879065e+00   7.2544227e-01   1.2608394e+00   6.9459078e-01   2.3519521e-01
  -2.4262989e+00  -1.9806526e-01   6.8136313e-01  -4.9338689e-01   9.5122673e-01   2.1983335e-01   3.5196436e-01  -7.2269079e-01   3.3497721e-01  -1.4230197e+00  -1.9928369e+00  -4.8509409e+00  -1.1960312e+00  -1.7574813e-02  -1.0172780e+00  -1.2313365e+00  -2.4859006e+00  -1.9924942e+00  -2.9198006e+00  -6.8513814e-01   8.6581696e-01   1.5092676e+00   2.5702041e-01   1.6908247e+00   2.9891649e-01   2.0969166e+00   7.4900092e-01   4.6710509e-01  -1.7073569e+00  -3.3321953e+00  -5.7118426e-01   1.5084416e+00   8.1120102e-01   1.3215996e+00   4.3417641e+00   4.6672631e+00   2.2695493e+00  -6.1257015e-01   2.0051911e-01  -2.8406727e-01   6.8301155e+00  -8.8886075e-01   3.0845442e+00   2.6886779e+00   3.9360901e+00   4.3136026e+00   2.2140717e+00   3.7018623e+00   2.2524527e+00   1.1248762e+00   2.8084712e-01   7.1141054e-01  -1.5507786e+00   1.0400722e+00  -4.9725416e-01   1.3310187e+00  -1.0424342e+00  -1.3797644e-01  -3.9817968e-01  -1.0987346e+00  -1.7248864e+00  -4.0460598e+00  -5.5009267e-01  -2.6791616e+00   2.5043235e+00   3.6013832e-01   4.8436503e+00   3.8392016e+00  -6.1647744e-01  -1.0409153e+00  -2.0296387e-02   2.8517683e+00   1.7971497e+00  -4.3142844e+00   7.6806927e-01  -2.0827818e+00   8.0224953e-01  -9.9944663e-01  -4.0732449e+00  -2.9932900e+00  -1.9419830e+00  -5.6387997e-01  -1.0718091e+00   1.8952326e+00   1.5002740e+00   2.3064318e+00   1.0163106e+00   1.1395763e+00   6.2039145e-01  -9.8620499e-02
  -2.4207200e+00  -1.8251287e-01   9.0488511e-01  -6.9368833e-01   1.1574456e+00   5.8556332e-01   3.2242157e-01  -4.5107385e-01   7.0467139e-01  -8.6748077e-01  -1.5787576e+00  -4.7249732e+00  -1.0714763e+00   1.9715814e-01  -8.0458868e-01  -5.7693168e-01  -2.6698590e+00  -1.4287331e+00  -2.8881230e+00  -1.0632038e+00   4.6780687e-02   1.5489189e+00   4.6774326e-01   1.7786509e+00   4.7965026e-01   3.1194047e+00   9.2420479e-01   9.5952894e-01  -1.5086932e+00  -2.8340733e+00  -6.3884975e-01   1.1798889e+00   9.5166588e-01   1.6168329e+00   4.4830453e+00   5.2226382e+00   2.6518958e+00  -6.3193830e-02   1.0841730e+00   6.9314586e-01   6.6803301e+00  -1.3138269e+00   2.8639910e+00   2.6511232e+00   4.0850782e+00   3.8937164e+00   1.7208096e+00   3.5925784e+00   2.2418362e+00   7.4703778e-01   6.4026217e-01   9.6638832e-01  -9.8755554e-01   1.1837926e+00  -3.2235396e-01   1.6142726e+00  -1.1175317e+00   4.2262161e-02  -5.6022460e-01  -1.2146737e+00  -2.3449384e+00  -4.1029516e+00  -3.4608630e-01  -2.2765826e+00   2.8280410e+00   5.2167726e-01   4.3089794e+00   3.6529737e+00  -1.0035741e+00  -1.4585324e+00  -8.6959541e-01   2.3693444e+00   9.7726234e-01  -5.0860600e+00   4.8203553e-01  -2.2506040e+00  -8.6045566e-02  -5.5756954e-01  -3.4318970e+00  -2.1501066e+00  -1.9180597e+00  -1.3458938e-01  -6.8206356e-01   2.3853881e+00   1.5883411e+00   2.3889736e+00   1.3998841e+00   1.6585766e+00   6.4208592e-01  -2.8463512e-01
  -2.3151644e+00  -1.9351053e-01   9.3624186e-01  -7.5262015e-01   1.1309573e+00   7.6608336e-01   3.9296859e-01  -2.2964543e-01   7.5524360e-01  -4.5620802e-01  -1.3521892e+00  -4.2006474e+00  -7.0338058e-01   4.6202488e-01  -5.5211034e-01  -4.3580703e-01  -2.9240878e+00  -1.4882089e+00  -2.4883545e+00  -1.0105782e+00  -2.2299742e-01   1.2555750e+00   6.0991480e-01   1.3865135e+00   1.6899563e-01   2.6118750e+00   8.1478643e-01   9.3565652e-01  -1.2327619e+00  -2.4367252e+00  -7.1199251e-01   9.1162481e-01   1.3395651e+00   1.9341537e+00   3.8310344e+00   5.3216645e+00   2.7199912e+00   3.9286011e-02   1.0592026e+00   4.7543155e-01   6.4570000e+00  -1.5736838e+00   2.7291698e+00   2.6149623e+00   3.7492641e+00   3.7270585e+00   1.5317945e+00   3.5341636e+00   1.9430885e+00   4.1362764e-01   4.5017827e-01   5.6505857e-01  -1.1351919e+00   7.5158809e-01  -5.0159695e-01   1.3138575e+00  -1.2706312e+00  -2.4440492e-01  -5.2575786e-01  -1.1866927e+00  -2.4910074e+00  -4.1738202e+00  -5.5733181e-02  -1.9892746e+00   2.2452063e+00  -7.8326305e-02   3.6446516e+00   3.1010515e+00  -1.0855081e+00  -1.8879176e+00  -5.4099295e-01   2.7179631e+00   1.3101173e+00  -4.7513608e+00   3.1412786e-01  -2.3410118e+00   1.0225221e-01  -1.9306647e-01  -3.4861375e+00  -2.2931882e+00  -1.8615960e+00  -1.0183271e-01  -5.8405084e-01   1.9748523e+00   1.1171186e+00   1.6372518e+00   1.0022809e+00   1.3570444e+00   4.3555144e-01  -2.8487234e-01
  -2.1673565e+00  -2.5525559e-01   1.1546780e+00  -6.0765613e-01   1.2263576e+00   1.5258150e+00   4.5292312e-01   1.3966512e-01   1.7092985e+00   7.3906933e-01  -1.2327846e+00  -3.4972406e+00  -3.9436592e-01   1.1610562e+00  -8.5922017e-01  -4.5232133e-02  -3.2175851e+00  -1.2427649e+00  -2.0113343e+00  -8.5896240e-01  -5.2575619e-01   1.1356153e+00   8.4054727e-01   1.2716916e+00   3.0145699e-01   3.3099419e+00   8.4737565e-01   1.2468513e+00  -1.0851515e+00  -2.0014929e+00  -8.0058137e-01   7.0136156e-01   1.5005819e+00   1.8615861e+00   2.6619228e+00   4.8818318e+00   2.6909720e+00   3.7005324e-01   6.2301918e-01   4.0141415e-01   6.0234093e+00  -1.6947602e+00   2.2901093e+00   2.4436367e+00   3.2491555e+00   3.4758230e+00   1.5846936e+00   3.2682287e+00   1.8640279e+00   4.5005224e-01   7.1977719e-01   5.5468038e-01  -7.0453917e-01   8.5401189e-01  -4.9449011e-01   1.1062796e+00  -1.0344487e+00  -3.9710783e-01  -6.2334392e-01  -1.4318376e+00  -2.5797974e+00  -3.9832321e+00   1.3464598e-01  -1.9696930e+00   1.9695007e+00  -4.2052002e-01   2.6509290e+00   2.1023112e+00  -8.1001051e-01  -2.2779790e+00  -4.0357047e-01   2.9774339e+00   1.0868747e+00  -4.8482244e+00  -3.7413850e-01  -2.7520544e+00  -4.0516784e-01  -7.0401834e-01  -3.1140160e+00  -1.9342905e+00  -1.7699451e+00   1.4709052e-01   1.7001275e-01   2.0040873e+00   8.0047762e-01   1.1747864e+00   5.4642799e-01   1.1365998e+00   3.8619577e-01  -3.2409981e-01
  -1.9927534e+00  -3.3474810e-01   1.0870489e+00  -6.3746598e-01   1.0064063e+00   1.5337429e+00   4.7550494e-01   3.2960036e-01   1.2466464e+00   6.9882558e-01  -8.3773421e-01  -2.4606786e+00   2.2062294e-01   1.5912360e+00  -9.1652048e-02   2.8087150e-01  -2.9260139e+00  -1.2096391e+00  -1.4425263e+00  -7.3216427e-01  -5.0868695e-01   1.0012257e+00   1.1378672e+00   1.0441142e+00  -4.7432360e-02   2.2551546e+00   5.8425067e-01   1.1981965e+00  -6.4517334e-01  -1.3396404e+00  -6.2155976e-01   6.1268542e-01   2.1490146e+00   2.4208323e+00   2.0658872e+00   4.7775477e+00   2.6291406e+00   4.1313041e-01   8.4048970e-01   2.0473137e-01   6.0792109e+00  -1.5206596e+00   2.3343239e+00   2.2976791e+00   2.9515107e+00   3.2134542e+00   1.2417253e+00   3.0875757e+00   1.4783935e+00  -1.4359138e-02   3.5893906e-01   8.7919256e-02  -1.0014054e+00   1.9251557e-02  -5.5368140e-01   6.5361971e-01  -1.4036896e+00  -8.4679162e-01  -7.4927835e-01  -1.5229054e+00  -2.6166581e+00  -4.0472660e+00   2.8514627e-01  -1.6228272e+00   1.5046932e+00  -8.8185505e-01   2.0652511e+00   1.6130526e+00  -8.2415738e-01  -2.5276696e+00   3.5735837e-01   3.2983637e+00   1.6298065e+00  -3.8753013e+00  -2.5416075e-01  -2.3802477e+00   1.3834878e-01  -9.6401518e-02  -2.7313794e+00  -1.8996085e+00  -1.4944228e+00   1.4576070e-01   1.6961261e-02   1.5928812e+00   4.5044160e-01   5.3088032e-01   4.1614482e-01   8.7440786e-01   8.7847195e-02  -2.5838724e-01
  -1.4739800e+00  -7.2380241e-02   7.4235157e-01  -7.9102515e-01   7.6278556e-01   1.0839792e+00   2.2800067e-01   1.4827321e-01   8.3334765e-01   9.3382691e-01  -4.9376962e-01  -2.0305869e+00   4.3768405e-01   9.7986759e-01  -4.2410230e-01  -2.9672254e-01  -2.6115551e+00  -8.6779665e-01  -8.1655981e-01  -5.8510733e-01  -9.6287249e-01   4.9378697e-01   5.9775237e-01  -1.2460910e-01  -8.2924390e-01   6.4692593e-01   1.3880183e-01   5.9045450e-01  -7.2643654e-01  -9.3169803e-01  -9.1100456e-01  -1.9571277e-01   1.5803885e+00   1.5690022e+00  -1.5673211e-01   3.1114359e+00   2.2091245e+00   1.0246889e+00   7.1098014e-01   7.8375244e-01   4.4244470e+00  -1.7012592e+00   1.4304435e+00   1.7161417e+00   1.7630350e+00   1.9364926e+00   8.8327503e-01   2.3625312e+00   7.0773739e-01  -1.9708850e-01   4.1471942e-01  -1.9810714e-02  -5.9273710e-01   1.4881571e-01  -5.3744463e-01   7.4678177e-01  -1.2003067e+00  -6.1355238e-01  -1.9505849e-01  -8.1485388e-01  -2.0121783e+00  -2.8518536e+00   5.4362248e-01  -9.1612776e-01   4.2497865e-01  -1.2107987e+00   6.3076645e-01   4.5668674e-01  -8.3616190e-01  -2.3309276e+00   1.7336331e-01   2.7384455e+00   7.6406933e-01  -3.3074231e+00  -9.5004908e-01  -1.9496407e+00  -4.3387713e-01   1.1353544e-01  -2.0529058e+00  -1.7636083e+00  -1.2211936e+00   1.2766833e-01   4.8580355e-01   1.1646673e+00   2.1836925e-01  -2.4659746e-01  -1.5750829e-01   5.5873768e-01  -6.7296852e-02  -3.4348389e-01
  -9.4196678e-01   1.7225621e-01   6.9763957e-01  -7.3249038e-01   9.4913447e-01   1.8476792e+00   1.9591631e-01   3.1132476e-01   1.3205158e+00   1.2063140e+00  -1.6867372e-01  -7.3558603e-01   7.8427606e-01   1.5777792e+00  -3.5188913e-01  -2.9949698e-01  -2.0511873e+00  -1.4577855e-01  -3.1173699e-01  -3.8463454e-01  -1.0843954e+00   4.4194354e-01   6.4790063e-01  -6.7145025e-01  -6.5406178e-01   8.0078813e-01   2.4767100e-01   9.4307404e-01  -2.9649778e-01  -2.7819032e-02  -9.2416270e-01  -6.2497982e-01   1.9175845e+00   1.8107582e+00  -1.4060902e+00   2.6377041e+00   2.3963481e+00   1.0248005e+00   4.7164143e-01   4.2665593e-01   4.8941392e+00  -1.3206930e+00   1.3139211e+00   1.4181870e+00   1.1943814e+00   1.5375415e+00   1.2928331e+00   2.0056864e+00   6.8012652e-01  -1.0752461e-01   3.6177548e-01  -3.8447517e-01  -4.8592394e-01  -1.4986784e-02  -5.1586399e-01   4.5088685e-01  -1.1274189e+00  -7.6383410e-01  -2.3189705e-01  -1.0123525e+00  -1.8557299e+00  -2.8235389e+00   4.7044630e-01  -7.9962894e-01  -3.9413114e-01  -2.2358238e+00  -2.2364441e-01  -5.3820988e-01  -3.1233988e-01  -2.0424100e+00   1.0799713e+00   3.0373773e+00   1.2804639e+00  -2.3220007e+00  -1.0458794e+00  -1.8041427e+00  -4.7760577e-01  -6.3508353e-01  -1.8151489e+00  -1.2447772e+00  -8.0178044e-01   6.5086054e-01   8.9029023e-01   1.0444052e+00  -3.7240927e-02  -8.6788082e-01  -2.7501025e-02   4.2900914e-01  -2.0247759e-01  -4.1162730e-01
  -6.6815981e-01   2.1874449e-01   5.4550874e-01  -7.0055470e-01   6.7095571e-01   1.7491784e+00  -5.1822933e-02   3.8999407e-01   1.1503342e+00   1.5226743e+00   1.2347314e-01   1.1178986e-01   8.7002586e-01   1.8352621e+00  -4.2571244e-01   1.1715728e-01  -1.4559757e+00   7.2341933e-01   8.7992548e-02  -4.1389761e-01  -1.5696252e+00   4.0341216e-01   7.4562903e-01  -5.0360158e-01  -9.1794790e-01   5.5286406e-01  -9.7479934e-02   1.0044515e+00  -2.0221944e-01   5.6316051e-01  -9.3623524e-01  -7.5585259e-01   1.6845910e+00   1.4280634e+00  -2.7815414e+00   1.0654087e+00   2.0003351e+00   1.8896366e+00   9.5818198e-01   1.6866205e+00   4.1363461e+00  -1.2373607e+00   8.0318355e-01   8.2237170e-01   6.5574410e-01   3.8159626e-01   8.4068250e-01   1.3580472e+00   3.6122231e-01  -1.6769222e-01   7.1393686e-01   1.0402809e-01   3.3802161e-01   1.2300284e-01  -2.4422736e-02   6.7247920e-01  -9.9220769e-01  -5.0742735e-01  -4.6321331e-01  -9.8631723e-01  -1.6569448e+00  -1.7867978e+00   3.1722880e-01  -5.4487775e-01  -1.2037460e-01  -1.2674850e+00  -1.0682216e+00  -1.1557826e+00  -1.6260838e-01  -1.8413919e+00   5.3370271e-01   2.2305925e+00   1.5322914e-01  -2.1598108e+00  -1.5529028e+00  -1.4205033e+00  -1.3346771e+00  -5.1282262e-01  -3.7173063e-01   1.6570466e-02  -3.5709470e-01   1.0127446e+00   1.2708297e+00   1.6155636e+00   3.7737468e-01  -5.4678560e-01   3.6700173e-01   6.9806758e-01  -1.5230331e-01  -4.1907437e-01
  -5.9419040e-01   2.6999997e-02   3.8795623e-01  -4.8001894e-01   4.7250433e-01   1.6076098e+00   7.9839347e-02   5.6039652e-01   9.3287909e-01   1.6173904e+00   3.7472063e-01   1.0410941e+00   1.4679018e+00   2.0470745e+00  -6.6118330e-02   2.5159729e-01  -1.1284912e+00   5.6915146e-01   5.8690331e-01  -1.4657215e-01  -1.5864215e+00  -1.7230869e-01   7.3546700e-01  -9.3113854e-01  -1.2360154e+00  -7.8698185e-01  -3.7296733e-01   7.2381285e-01  -1.3051204e-01   9.4742106e-01  -1.0898633e+00  -1.2386176e+00   1.8198451e+00   1.1247030e+00  -3.8763918e+00  -3.9578524e-03   1.8144744e+00   2.1947006e+00   7.6934567e-01   1.5364514e+00   2.9037703e+00  -8.8090113e-01   4.1351958e-01   3.9981822e-01   9.4473363e-02  -1.4844149e-01   5.2650426e-01   8.1090813e-01  -7.9890683e-02  -4.3742958e-01   5.6242459e-01  -2.9303231e-01   2.3451066e-01  -5.7444911e-01   2.9803489e-02   1.6344266e-01  -1.2611064e+00  -9.2473358e-01  -4.1687079e-01  -8.8811494e-01  -1.1622871e+00  -1.1806023e+00   4.1514393e-01  -3.1845826e-01  -3.8982177e-01  -1.2757157e+00  -1.6492551e+00  -1.7450882e+00   9.2682942e-02  -1.5991887e+00   1.0658094e+00   1.6854388e+00  -1.6708020e-01  -1.0585034e+00  -1.9710110e+00  -1.1516806e+00  -1.3206625e+00  -5.7432062e-01  -5.2822393e-04  -1.6246952e-01  -1.4592236e-01   7.5499361e-01   1.1975247e+00   1.0399074e+00   1.3687381e-01  -1.1195217e+00  -2.3669726e-01   2.7676870e-01  -4.4860775e-01  -2.0213171e-01
  -3.8301801e-01   7.2341663e-02   1.6286791e-01  -4.1834153e-01   4.1900401e-01   1.3222342e+00   6.1699326e-02   4.7886273e-01   6.9766041e-01   1.5718288e+00   7.7509373e-01   1.9252401e+00   1.9028342e+00   2.0095335e+00   1.2496688e-02   1.1864855e-01  -6.8255435e-01   8.5188345e-01   1.2290991e+00   9.1874432e-02  -1.5094025e+00  -3.8100577e-01   6.1860801e-01  -1.4352072e+00  -1.4894260e+00  -1.9709990e+00  -5.5108508e-01   4.0732052e-01  -2.4157956e-01   1.4322937e+00  -1.0195106e+00  -1.6084788e+00   1.6781839e+00   6.8208379e-01  -4.9763294e+00  -1.0992192e+00   1.4564612e+00   2.4239669e+00   6.9483247e-01   1.7764280e+00   1.9396259e+00  -2.1729337e-01   4.4033435e-02  -3.2916160e-02  -4.9738327e-01  -8.6363057e-01   2.3864903e-01   2.5242650e-01  -4.2761152e-01  -4.6355195e-01   5.3683124e-01  -5.0000882e-01   2.7399308e-01  -9.5239139e-01   1.2071869e-01  -2.9065653e-02  -1.5289410e+00  -1.0798868e+00  -2.6506587e-01  -7.3600603e-01  -5.9825376e-01  -4.7200259e-01   3.4468443e-01   8.7039421e-02  -8.1843461e-01  -1.3242990e+00  -2.3067674e+00  -2.3362603e+00   2.8668388e-01  -1.2418586e+00   1.5095180e+00   1.2466056e+00  -5.7712693e-01   1.5038996e-01  -2.1833851e+00  -4.9084538e-01  -1.5468879e+00  -6.9569879e-01   2.2604054e-01  -2.9402098e-01   4.1116053e-02   6.7422668e-01   1.2675547e+00   7.2415486e-01   1.0646031e-01  -1.5902052e+00  -2.9413280e-01   1.1632388e-01  -6.0070855e-01  -1.2076704e-01
  -1.4124955e-01   2.3434527e-02   2.2434891e-01  -1.3673423e-01   6.8641194e-01   1.8713605e+00   9.7977550e-02   6.8164613e-01   1.5981736e+00   2.2528406e+00   1.0439718e+00   2.6005222e+00   2.2107160e+00   2.4723931e+00  -2.8563197e-01   5.2688656e-01  -1.5349703e-01   1.2809862e+00   1.6304672e+00   2.7410929e-01  -1.6311033e+00  -4.7122701e-01   6.5406301e-01  -1.4236772e+00  -1.0380561e+00  -1.0824350e+00  -3.1209980e-01   8.1730575e-01  -1.4503736e-01   1.8585126e+00  -1.1748210e+00  -1.9814556e+00   1.4740575e+00   1.0962179e-01  -6.2313587e+00  -2.5653633e+00   1.3867629e+00   2.9075213e+00   4.6945702e-01   2.1528605e+00   8.6768513e-01   4.3279132e-01  -5.0367817e-01  -4.5371153e-01  -9.8774969e-01  -1.4521448e+00   3.3025417e-01  -3.0920727e-01  -3.5423317e-01  -8.5753668e-02   1.0814513e+00  -2.7798867e-01   9.9776744e-01  -6.4304736e-01   3.7838120e-01  -1.1531974e-01  -1.3441301e+00  -9.9925828e-01  -4.9089496e-01  -9.8708503e-01  -3.2456663e-01   1.7036828e-01  -2.6395445e-02  -6.3870529e-02  -6.9146681e-01  -1.0589186e+00  -2.9855303e+00  -3.0889102e+00   8.3626246e-01  -6.8594584e-01   1.5008624e+00   5.5066940e-01  -1.5811780e+00   3.6272848e-01  -2.7986913e+00  -5.1398688e-01  -2.5631743e+00  -1.6711040e+00   1.1655583e+00   3.4958982e-01   2.4842837e-01   9.5106098e-01   1.8438198e+00   1.0550955e+00   2.0644529e-01  -1.5564924e+00  -1.9910396e-01   3.2987033e-01  -5.4983434e-01  -6.7045000e-02
   3.8593279e-01   4.6428314e-02   1.1086470e-01   6.4294005e-02   5.8549372e-01   1.8934792e+00   1.1613225e-01   9.5088201e-01   1.4888792e+00   2.1601509e+00   1.3452262e+00   3.5050844e+00   2.6372070e+00   2.6837895e+00  -1.5813569e-01   6.4323377e-01   6.2704944e-01   1.2871019e+00   2.0419464e+00   4.9955125e-01  -1.4077309e+00  -5.2852789e-01   8.3586006e-01  -1.5947839e+00  -9.5622449e-01  -1.4241749e+00  -3.8604389e-01   8.4263843e-01  -2.1172364e-01   1.6563249e+00  -1.2455866e+00  -2.1832466e+00   1.3998025e+00   3.5461461e-03  -6.5947179e+00  -3.6285388e+00   1.4553898e+00   2.6686298e+00   3.8353730e-01   1.6847393e+00   1.9098634e-01   1.2177515e+00  -2.5746199e-01  -4.5216049e-01  -1.1029465e+00  -2.1767304e+00   5.6853318e-01  -7.4259066e-01  -7.3463522e-01  -1.9773022e-01   9.5471198e-01  -1.3925593e-01   1.0465505e+00  -9.6994924e-01   3.7208018e-01  -5.9967364e-01  -1.5826449e+00  -1.3593856e+00  -6.8267111e-01  -1.1007608e+00   1.3592792e-01   6.8541162e-01  -2.1337204e-01  -2.3212151e-01   2.9420362e-01  -4.3628496e-01  -2.8755674e+00  -3.1067054e+00   1.0802212e+00  -2.2798161e-01   2.1411068e+00   5.6215503e-02  -1.4410145e+00   1.2972409e+00  -2.7124248e+00   4.9209930e-01  -2.6597088e+00  -2.5326985e+00   2.0963540e+00  -3.2755846e-01   2.9869664e-01   5.1754405e-01   1.6423553e+00   6.9227562e-01   2.4914283e-01  -1.6250788e+00  -5.2088365e-01   2.5061246e-01  -5.9055581e-01   2.5618638e-01
   6.2040709e-02  -2.2565343e-01   2.2854853e-02   1.4555362e-01   7.5823800e-01   1.2321400e+00   4.6254493e-01   9.9418333e-01   9.8164128e-01   1.7451873e+00   1.7881884e+00   3.9423303e+00   3.2729971e+00   2.4969490e+00   5.4471292e-01   9.1888504e-01   5.7296322e-01   1.0440783e+00   2.2884319e+00   4.3531910e-01  -1.4095973e+00  -1.0194162e+00   8.2475716e-01  -1.7118628e+00  -9.8899461e-01  -2.6281304e+00  -3.1629555e-01   4.6333811e-01  -4.5416361e-01   1.8328181e+00  -1.1582410e+00  -2.5153079e+00   1.4618584e+00  -2.5361952e-01  -5.8078050e+00  -3.5080341e+00   1.2137055e+00   2.7891375e+00   7.1807287e-01   1.9544707e+00  -1.1441574e+00   1.7103547e+00  -5.1275709e-01  -7.9166455e-01  -1.0331740e+00  -2.4638497e+00  -3.7709278e-01  -1.1812115e+00  -9.6554135e-01  -6.3592222e-01   7.6939065e-01  -5.7141800e-01   5.3053509e-01  -1.8668940e+00   3.1128356e-01  -9.0117689e-01  -2.3518336e+00  -1.7012007e+00  -5.2035346e-01  -9.2355600e-01   4.1322045e-01   1.0011007e+00  -7.0475826e-02   3.6737851e-01   4.6241758e-01  -1.1694207e-01  -2.7129365e+00  -2.7740054e+00   7.4115579e-01  -4.9510358e-02   2.0627302e+00  -9.8905780e-01  -2.1031919e+00   2.0504631e+00  -2.6521753e+00   9.3576096e-01  -2.6304198e+00  -1.8850992e+00   1.5312712e+00  -9.5243785e-01   5.6309509e-02  -3.3403051e-02   9.7455987e-01   7.7088275e-02   2.7201223e-01  -1.9478007e+00  -6.1511844e-01   2.6113050e-01  -7.8675699e-01   4.8371217e-01
   1.5639187e-01  -1.8549652e-01   3.5102155e-02   4.2355867e-01   7.6238066e-01   1.6354387e+00   3.9498612e-01   1.0346635e+00   1.7214322e+00   2.3519046e+00   1.4627316e+00   4.0165950e+00   3.1278826e+00   2.8358916e+00  -1.7233159e-01   1.0833863e+00   7.3934224e-01   1.2485357e+00   2.3208144e+00   6.3507743e-01  -1.5530489e+00  -1.2915024e+00   7.5839170e-01  -1.3277737e+00  -9.7113642e-01  -1.9405729e+00  -1.9984886e-01   6.5353788e-01  -3.0269333e-01   1.8303968e+00  -1.4840802e+00  -2.5035524e+00   1.0855299e+00  -8.4785713e-01  -7.1776431e+00  -5.1455571e+00   9.9692008e-01   3.0221722e+00   3.9750128e-02   2.0447022e+00  -1.6239323e+00   2.0538518e+00  -9.6162605e-01  -9.9744230e-01  -1.6591778e+00  -2.7906974e+00   1.2262604e-01  -1.2025312e+00  -7.6505032e-01   1.4620939e-01   1.2239909e+00  -4.3001881e-01   1.0450541e+00  -1.2276303e+00   4.2772306e-01  -8.5812660e-01  -1.8611067e+00  -1.3539081e+00  -8.9088787e-01  -1.0818271e+00   5.1356963e-01   1.4975237e+00  -4.6173166e-01   2.9865135e-03   9.4758760e-02   3.5060733e-03  -3.1999916e+00  -3.3871673e+00   1.4072763e+00   5.9815907e-01   1.8686633e+00  -1.1049161e+00  -2.4936378e+00   1.7794613e+00  -3.0937933e+00   5.0933834e-01  -3.2229484e+00  -2.7072756e+00   1.9207544e+00  -1.9124971e-01   3.8887741e-01   5.0092116e-01   1.4920796e+00   4.8447973e-01   3.6404481e-01  -1.7519528e+00  -7.5630251e-01   2.5209228e-01  -6.6425657e-01   5.1520340e-01
   3.5557476e-01   1.1338092e-01  -2.6460258e-02   3.7373523e-01   7.3970239e-01   1.8676645e+00   3.3846745e-01   1.0411741e+00   2.1159066e+00   2.4864642e+00   1.4545283e+00   4.5645714e+00   2.9231552e+00   3.2326554e+00  -7.7024849e-01   1.0228725e+00   9.5654198e-01   2.0239181e+00   2.3726213e+00   6.2255843e-01  -1.6859719e+00  -1.0771028e+00   9.5259905e-01  -9.2116098e-01  -1.0445279e+00  -1.3765987e+00  -1.8298457e-01   8.9839536e-01  -7.7273606e-02   1.9739874e+00  -1.4484948e+00  -2.0820135e+00   9.3350270e-01  -8.5032330e-01  -7.8226011e+00  -6.1330582e+00   9.7290413e-01   2.7049418e+00  -3.5432437e-03   2.1139092e+00  -4.6854310e-01   2.4600005e+00  -7.2188501e-01  -9.6328464e-01  -1.8488031e+00  -3.1640642e+00   7.5145955e-01  -9.3350961e-01  -5.4201511e-01   7.4539465e-01   1.3295289e+00  -6.4944442e-02   1.1889456e+00  -8.4217294e-01   5.7795843e-01  -6.2191202e-01  -1.7588412e+00  -1.1676499e+00  -1.4218758e+00  -1.4083205e+00   5.3354288e-01   1.5957634e+00  -9.0290067e-01  -2.4997406e-01   3.7055061e-01   2.4640068e-01  -3.1807762e+00  -3.5025444e+00   1.7392789e+00   8.4512187e-01   1.8917097e+00  -7.5834806e-01  -1.9263627e+00   1.7576986e+00  -2.7383985e+00   7.5463379e-01  -3.2538654e+00  -3.4228482e+00   2.0266721e+00   3.4172731e-01   6.3170163e-01   1.1429063e+00   1.7519422e+00   1.1392157e+00   7.1299580e-01  -1.4235201e+00  -8.0592016e-02   4.0989592e-01  -3.9329782e-01   5.5509439e-01
   2.5347471e-01   1.6848855e-01   1.6959619e-02   4.0259559e-01   9.5148737e-01   1.7180329e+00   6.1930211e-01   1.1880087e+00   2.0541359e+00   2.2399335e+00   1.5761420e+00   4.5754481e+00   3.2227391e+00   3.0495858e+00  -5.8065594e-01   1.0869563e+00   6.9833599e-01   1.9084478e+00   2.0276629e+00   3.9766077e-01  -1.9517515e+00  -1.5284103e+00   7.8775964e-01  -8.7308366e-01  -8.8330487e-01  -1.4441141e+00   8.2150162e-02   7.8639656e-01  -1.4432996e-01   1.6926957e+00  -1.6242194e+00  -2.3408381e+00   6.3069427e-01  -1.0139170e+00  -6.6491971e+00  -5.5550428e+00   1.0742336e+00   2.3715443e+00   1.1797550e-01   1.8657634e+00  -6.1858292e-01   2.6623345e+00  -6.4979489e-01  -8.7100001e-01  -1.5411866e+00  -3.1837442e+00   4.7870892e-01  -8.7690376e-01  -4.9985288e-01   5.6527005e-01   1.1745581e+00  -2.0813247e-01   6.3109978e-01  -1.1448786e+00   4.1058540e-01  -7.4419946e-01  -2.0544745e+00  -1.1797117e+00  -1.3162961e+00  -1.3000144e+00   3.7887038e-01   1.3392819e+00  -6.8719790e-01   1.2771864e-01   6.0216681e-01   1.4116241e-01  -2.7452928e+00  -2.9615388e+00   1.4105725e+00   9.2508969e-01   1.7088039e+00  -1.1721183e+00  -1.8227484e+00   1.6023680e+00  -2.4164918e+00   7.8731003e-01  -3.1963260e+00  -3.2186927e+00   1.2932512e+00  -1.8792104e-01   4.7095671e-01   9.3117669e-01   1.4220722e+00   7.1015247e-01   6.9133377e-01  -1.4229568e+00  -2.6669213e-01   4.5795189e-01  -3.9373178e-01   6.9253126e-01
   2.8722265e-01   3.4661817e-01  -1.3254498e-01   2.8677199e-01   7.5544193e-01   1.1693406e+00   5.0254551e-01   9.0525307e-01   1.7588382e+00   1.8849701e+00   1.3096146e+00   4.1193547e+00   2.7363152e+00   2.5723925e+00  -1.0805422e+00   6.8457814e-01   7.1895183e-01   1.8316187e+00   1.9076271e+00   3.5698246e-01  -1.9734628e+00  -1.6660406e+00   7.0985410e-01  -6.5567378e-01  -1.3879911e+00  -1.9924721e+00  -7.3626423e-04   4.2447303e-01  -2.0774801e-01   1.2917742e+00  -1.7854008e+00  -2.0255650e+00   3.9040054e-01  -1.0643364e+00  -6.6261326e+00  -5.9828743e+00   7.8118664e-01   2.0636805e+00  -2.2363315e-01   1.8136337e+00  -6.8786125e-01   2.8151968e+00  -7.1804960e-01  -7.9231475e-01  -1.8798222e+00  -3.3677670e+00   6.0956125e-01  -5.6639570e-01  -5.9241255e-01   1.0166848e+00   1.0397811e+00  -2.2073606e-01   4.4162167e-01  -8.4293804e-01   1.9513928e-01  -5.7396880e-01  -2.0292671e+00  -8.7229371e-01  -1.4591984e+00  -9.9433019e-01   4.2244046e-01   1.5492531e+00  -9.0838152e-01   8.7432657e-02   1.7062101e-01   3.1366910e-01  -2.4840706e+00  -2.6249214e+00   1.3809623e+00   1.2838900e+00   1.4064187e+00  -9.3040495e-01  -1.4846292e+00   1.5952300e+00  -1.9322027e+00   1.0206694e+00  -2.9780952e+00  -2.9837230e+00   8.4823091e-01  -4.0735778e-01   5.6851761e-01   1.0959071e+00   1.1068441e+00   7.0499104e-01   7.7731130e-01  -1.3227196e+00  -1.9377506e-01   4.3458615e-01  -3.0744106e-01   7.4214374e-01
   1.3944274e-01   2.8362480e-01  -8.3020240e-04   2.1806191e-01   9.3237314e-01   1.0814038e+00   8.2001231e-01   1.0645326e+00   1.7587395e+00   1.5927759e+00   1.3162863e+00   3.9272254e+00   2.8777506e+00   2.4957776e+00  -7.3909112e-01   8.5556378e-01   3.7017929e-01   1.4690192e+00   1.5550636e+00   9.5322191e-02  -1.9701211e+00  -1.8129530e+00   8.7240043e-01  -4.3413015e-01  -1.1770141e+00  -1.6100914e+00   3.1372111e-01   5.1483317e-01  -9.3462238e-02   9.5950362e-01  -1.8533102e+00  -1.9119199e+00   6.4467451e-01  -6.6917521e-01  -5.1202612e+00  -5.0769187e+00   1.0842446e+00   1.3900976e+00  -1.6016096e-01   1.1653434e+00  -4.0218011e-01   2.9275402e+00  -3.5556600e-01  -4.3584458e-01  -1.4414960e+00  -3.0883542e+00   5.5504129e-01  -2.0885037e-01  -4.7270038e-01   8.8621641e-01   7.5292451e-01  -4.7172827e-01  -2.1494879e-01  -1.1309854e+00  -1.5604648e-01  -7.5543150e-01  -2.3493404e+00  -1.0147316e+00  -1.6390739e+00  -1.0601615e+00   1.0581814e-01   1.0036909e+00  -7.8690673e-01   1.7738549e-01   5.7686397e-01   1.2243092e-01  -1.7604193e+00  -1.9327271e+00   1.0390872e+00   1.3008308e+00   1.3215895e+00  -1.0303517e+00  -8.6398047e-01   1.2801386e+00  -1.3022418e+00   1.0023538e+00  -2.3890481e+00  -2.8364507e+00   8.8383847e-02  -9.6149122e-01   3.0850989e-01   9.7293239e-01   5.2956006e-01   3.8323542e-01   7.0720682e-01  -1.3959730e+00  -3.0899186e-01   4.7183349e-01  -2.8196363e-01   8.9863565e-01
   1.8060245e-01   4.2550831e-01  -5.1563892e-02  -6.7590698e-02   1.0599292e+00   4.9229096e-01   9.7859799e-01   8.9309772e-01   1.4070663e+00   1.0547151e+00   1.4410393e+00   3.4448776e+00   2.8122875e+00   1.8019685e+00  -6.9502088e-01   4.2660223e-01   1.2550701e-01   1.1167139e+00   1.4227484e+00  -1.4050941e-01  -1.8674273e+00  -1.8558669e+00   7.7066006e-01  -6.7991958e-01  -1.3427982e+00  -1.9783478e+00   4.7143524e-01   2.0345392e-01  -7.1241815e-02   5.8896550e-01  -1.8633618e+00  -1.7867302e+00   6.6442850e-01  -4.5942037e-01  -4.1097415e+00  -4.4741726e+00   1.0217445e+00   6.8223583e-01  -2.0730555e-01   6.9523972e-01  -4.1138623e-01   2.9817325e+00  -2.2698756e-01  -1.7841011e-01  -1.3921681e+00  -3.0098356e+00   3.7025916e-01   1.0133896e-01  -6.0175421e-01   8.3663290e-01   3.7901384e-01  -7.2059017e-01  -8.6913168e-01  -1.2084503e+00  -6.4450338e-01  -7.0465904e-01  -2.6071378e+00  -9.5920410e-01  -1.4791794e+00  -6.8835462e-01   3.8706571e-02   7.5550008e-01  -6.9341123e-01   4.9303176e-01   3.1717296e-01  -2.8149421e-01  -1.2801035e+00  -1.3415156e+00   5.1156950e-01   1.2872926e+00   1.1677653e+00  -9.0260889e-01  -2.5354006e-01   1.1632357e+00  -5.1516817e-01   1.2859013e+00  -1.7193229e+00  -2.2804659e+00  -8.0076961e-01  -1.8370877e+00   8.7080344e-03   7.3983101e-01  -9.3903019e-02  -7.5124810e-02   5.4121529e-01  -1.7484806e+00  -2.9907556e-01   4.6737379e-01  -2.3003894e-01   9.6513321e-01
   2.9723533e-01   6.7757631e-01   2.6217608e-03  -2.5001252e-01   1.3441324e+00   3.0393982e-01   1.0487452e+00   7.6804632e-01   1.4992727e+00   1.0270613e+00   1.2442814e+00   2.6485259e+00   2.5180094e+00   1.2023087e+00  -1.0256852e+00   1.1539126e-01  -4.6704621e-01   9.5410819e-01   1.0391614e+00  -4.4905257e-01  -1.9670918e+00  -1.9427003e+00   4.8897033e-01  -6.9942623e-01  -1.2360417e+00  -1.3089068e+00   8.2549028e-01   8.6103829e-02  -2.4143657e-02   1.4037584e-01  -1.9855722e+00  -1.6618814e+00   2.9427954e-01  -5.8894418e-01  -3.3013881e+00  -3.9688352e+00   7.6390737e-01   2.6465260e-01  -5.6720974e-01   4.2712833e-01  -4.0559991e-01   2.6789366e+00  -3.4037637e-01  -2.1811093e-03  -1.4278806e+00  -2.8971414e+00   2.4433651e-01   3.5968906e-01  -4.7787412e-01   1.0312669e+00   3.1828604e-01  -8.1164947e-01  -1.1874896e+00  -7.2007668e-01  -1.1162607e+00  -4.9769159e-01  -2.2758775e+00  -4.4639168e-01  -1.2104007e+00  -3.1519907e-01  -2.7986389e-01   5.3807900e-01  -5.2539434e-01   7.8135557e-01  -3.2299445e-01  -8.5318185e-01  -1.1250271e+00  -1.0574785e+00   1.1301125e-01   1.2754574e+00   5.9557619e-01  -6.4837472e-01   1.1190311e-01   2.1971462e-01  -7.0632433e-02   8.8555067e-01  -1.3955968e+00  -1.8049452e+00  -1.7440126e+00  -2.0334638e+00  -2.1144907e-01   8.0291485e-01  -3.1727452e-01  -3.2032092e-01   4.0480662e-01  -1.9083410e+00  -3.6071782e-01   5.5207326e-01  -8.9591465e-03   8.8098351e-01
   1.5189611e-02   4.8601631e-01   3.3901207e-01  -2.6484966e-01   1.6016754e+00   4.5716714e-01   1.4502727e+00   9.6292638e-01   2.0584499e+00   1.3748895e+00   1.2132647e+00   2.0999452e+00   2.6151288e+00   1.2532333e+00  -9.1051285e-01   4.4018026e-01  -1.1171789e+00   2.8979996e-01   7.5823103e-01  -6.8667969e-01  -1.6828812e+00  -1.8559248e+00   7.8263025e-01  -2.5250367e-01  -7.9399958e-01  -1.2723879e-01   1.1970054e+00   2.9978286e-01   3.1364831e-01  -1.9166275e-01  -1.8303253e+00  -1.1015425e+00   5.7764400e-01  -2.8863294e-01  -2.2318095e+00  -3.1665038e+00   6.4204094e-01  -4.2097047e-01  -8.7579430e-01  -3.5675742e-01  -1.5369797e-01   2.6328538e+00  -2.7996133e-01   3.4032147e-01  -1.1053384e+00  -2.1026409e+00  -5.0817988e-03   8.2844967e-01  -1.9538767e-01   1.0627783e+00   2.3806149e-01  -9.3958899e-01  -1.6600442e+00  -7.8346438e-01  -1.5367072e+00  -6.8387651e-01  -2.2188611e+00  -5.5552372e-01  -1.3732109e+00  -4.5697471e-01  -7.1987319e-01  -1.6724294e-01  -3.9428353e-01   6.6960977e-01  -2.2953801e-01  -1.1585335e+00  -6.6483110e-01  -6.1884287e-01  -2.1451933e-01   7.3339912e-01   5.2799594e-01   4.2895155e-02   7.2166243e-01  -6.2896846e-01   4.5017713e-01   2.9138472e-01  -7.3265893e-01  -1.3575961e+00  -2.3802572e+00  -2.4922113e+00  -5.3134079e-01   6.3711585e-01  -5.2867628e-01  -4.5644816e-01   1.0933140e-01  -2.0396784e+00  -4.1537772e-01   5.4429008e-01   1.2818807e-01   9.7693767e-01
   2.0518774e-01   6.0879231e-01   4.6412538e-01  -6.2888794e-01   1.8014140e+00   2.5441815e-01   1.6305949e+00   9.6754560e-01   2.2243807e+00   1.2781083e+00   1.5099520e+00   1.7616451e+00   2.4449806e+00   8.0939299e-01  -1.0442609e+00   1.5265495e-01  -1.3289610e+00   2.3736044e-01   6.5081262e-01  -1.0709507e+00  -1.6155593e+00  -1.4330818e+00   8.8879495e-01  -4.5942187e-01  -6.1218245e-01   6.5240778e-01   1.3616339e+00   3.7713180e-01   5.6306063e-01  -4.1429414e-01  -1.7006520e+00  -7.2873901e-01   7.5531027e-01   9.9559329e-02  -1.3886682e+00  -2.5856999e+00   6.0015566e-01  -1.1267082e+00  -7.7781615e-01  -7.3290521e-01   3.6279423e-01   2.3386782e+00  -1.8952315e-01   5.7970603e-01  -9.8998629e-01  -1.9849720e+00  -1.3144712e-01   1.0775112e+00  -2.6468685e-01   9.1557060e-01   2.8695506e-02  -7.1135789e-01  -1.9126758e+00  -5.1363506e-01  -1.9271150e+00  -4.2632424e-01  -2.1732783e+00  -5.0565584e-01  -1.2916511e+00  -2.3777893e-01  -8.7753550e-01  -4.2415568e-01  -2.7919572e-01   7.8162541e-01   6.6854011e-02  -1.3770860e+00  -3.0880185e-01  -1.7492420e-01  -8.3543205e-01   2.4125126e-01   1.3743592e-01   2.8590835e-01   1.2816535e+00  -1.3834570e+00   1.1835351e+00   3.6478492e-01  -1.5070937e-01  -1.0522098e+00  -2.5991794e+00  -2.9642903e+00  -9.2942659e-01   4.5085045e-01  -8.5105024e-01  -4.3481305e-01   1.1525872e-02  -2.2504049e+00  -7.6908998e-02   7.0456961e-01   3.7327846e-01   9.8467726e-01
   1.1966636e-02   5.0038901e-01   6.0344929e-01  -6.8451587e-01   1.6289339e+00  -7.8304017e-03   1.7450556e+00   9.5944307e-01   1.9410385e+00   1.1327839e+00   9.5564828e-01   1.1660067e+00   2.0157517e+00   5.7464249e-01  -9.7461920e-01   4.8295746e-02  -2.1557583e+00  -3.5339191e-01   1.7184066e-01  -1.2976198e+00  -1.4889320e+00  -1.5901919e+00   9.0134429e-01  -1.8278347e-01  -7.7394066e-01   6.7321669e-01   1.3656115e+00   9.4880920e-02   6.2867335e-01  -8.7247492e-01  -1.7477054e+00  -2.3300764e-01   1.0083499e+00   5.4463111e-01  -4.9032746e-02  -1.3465404e+00   3.0869711e-01  -1.6141428e+00  -1.3593328e+00  -1.5071638e+00   7.9617121e-01   1.6436698e+00  -1.2064195e-01   8.2502322e-01  -9.1998068e-01  -1.3766325e+00  -3.6099436e-01   1.4639536e+00  -2.8550254e-01   7.4564792e-01  -4.5102481e-01  -1.0648323e+00  -2.6360401e+00  -5.4868802e-01  -2.4514187e+00  -5.4662259e-01  -1.9033426e+00  -4.4519757e-01  -1.1164099e+00   6.0926672e-02  -1.2649142e+00  -8.5224936e-01   2.0910496e-01   8.7961267e-01  -5.3639322e-01  -1.8916141e+00   7.6830936e-02   2.5380930e-01  -1.2213789e+00  -1.7368220e-01  -1.2778422e-01   8.7527126e-01   2.2853608e+00  -2.0102635e+00   1.6924907e+00  -3.0579047e-01   1.0444331e+00  -2.6878473e-01  -3.7707656e+00  -3.2506984e+00  -1.0942794e+00   2.6204027e-01  -1.4725113e+00  -9.3287628e-01  -3.0166319e-01  -2.5018533e+00  -6.3402500e-01   3.1842305e-01   3.8914818e-01   9.9029157e-01
   2.0697375e-01   5.5962617e-01   6.5585327e-01  -1.0039176e+00   1.1818650e+00  -1.2620799e-01   1.8009429e+00   9.9241157e-01   1.9320532e+00   1.2635594e+00   9.8638708e-01   1.1311607e+00   1.7898229e+00   4.6486773e-01  -1.2357748e+00  -3.4792554e-01  -2.2819844e+00  -4.7557446e-01   1.3185757e-01  -1.4354883e+00  -1.1866008e+00  -1.0951196e+00   1.1537396e+00  -4.0487068e-01  -1.1354808e+00   8.6394466e-01   9.6694732e-01   5.2945308e-02   1.1099576e+00  -1.0273856e+00  -1.5597699e+00   4.7398781e-01   1.2007145e+00   8.5150676e-01  -7.2020778e-01  -1.8515575e+00   2.7188253e-01  -2.5414931e+00  -1.3902282e+00  -2.3256248e+00   2.0584387e+00   1.2400726e+00   1.9879655e-01   1.2296487e+00  -1.0296036e+00  -1.2737503e+00   3.9178203e-02   1.9728548e+00  -5.1208398e-01   6.2499368e-01  -8.0113189e-01  -7.0456241e-01  -2.8641970e+00  -3.5679575e-01  -2.6692093e+00  -4.4682092e-01  -1.5773738e+00  -6.8133860e-01  -1.3228727e+00   7.8476855e-02  -1.1974941e+00  -9.6895023e-01   3.6349833e-01   6.2041481e-01  -7.7919269e-02  -2.0006263e+00   1.1925252e-01   2.0204067e-01  -1.4476698e+00  -8.8852028e-01   9.2563764e-02   1.8156695e+00   3.5286564e+00  -2.4120551e+00   2.2722049e+00  -1.8930623e-01   2.1869517e+00  -3.8345545e-01  -3.2820842e+00  -3.5521771e+00  -1.1622205e+00   1.8708035e-01  -1.3515662e+00  -6.8030293e-01  -4.6703817e-01  -2.7701436e+00  -6.2203446e-01  -3.9868956e-02   5.9602214e-01   1.0418689e+00
   3.0229083e-01   7.4320912e-01   8.0159009e-01  -1.0709907e+00   1.2545646e+00  -1.2145254e-01   1.6026117e+00   7.0391292e-01   2.1551601e+00   1.3966369e+00   5.2687156e-01   3.8974442e-01   8.7602561e-01   4.5565709e-02  -1.8907976e+00  -7.7987549e-01  -2.7077615e+00  -4.9724428e-01  -1.2874320e-01  -1.5851526e+00  -9.7232168e-01  -8.5524566e-01   9.2048530e-01  -1.8952980e-01  -1.0081848e+00   1.6021080e+00   1.1234941e+00  -1.6325613e-01   1.0606599e+00  -1.2421974e+00  -1.3932075e+00   1.1063955e+00   9.9074030e-01   1.0088661e+00   4.1278538e-02  -7.3492014e-01  -4.9591326e-01  -2.6543283e+00  -2.3254007e+00  -2.5265785e+00   2.5518612e+00   8.0642767e-01  -2.6054124e-01   1.1377509e+00  -1.4196678e+00  -6.7411792e-01  -2.2824579e-01   2.0719487e+00  -3.8411900e-01   9.3857244e-01  -9.1536039e-01  -7.2291560e-01  -2.9929724e+00   3.0627348e-01  -3.0729855e+00  -2.2554999e-01  -8.4816525e-01  -1.2667471e-01  -8.5284236e-01   5.3737353e-01  -1.5145224e+00  -1.1986930e+00   5.4264052e-01   6.7720621e-01  -1.5537642e+00  -2.6906631e+00  -3.6157665e-02   2.1698083e-01  -1.6395547e+00  -1.3205152e+00  -2.4223884e-01   3.0457494e+00   4.1474421e+00  -2.9684714e+00   2.6904854e+00  -8.5926121e-01   2.6219982e+00   3.5548223e-01  -4.2618219e+00  -3.4403728e+00  -1.1129308e+00   2.9619062e-01  -1.3934458e+00  -7.8741678e-01  -7.2351337e-01  -2.8066017e+00  -4.7435574e-01  -1.1577640e-01   7.8414527e-01   7.7269091e-01
  -1.2610927e-02   4.0103101e-01   1.0278954e+00  -1.3768039e+00   1.0884148e+00  -4.2253453e-01   1.7753029e+00   7.0375809e-01   1.7308655e+00   8.4210171e-01   8.2890181e-01   2.4083629e-01   9.2015078e-01  -4.2687168e-01  -9.7149301e-01  -7.1575664e-01  -2.9381466e+00  -8.4543033e-01  -4.3229222e-01  -1.9509306e+00  -7.4596622e-01  -5.6485102e-01   9.4833378e-01  -6.9651562e-01  -7.3122039e-01   1.5871737e+00   1.1445156e+00  -2.2818179e-01   7.7974240e-01  -1.0973016e+00  -1.1554131e+00   9.2657026e-01   1.5483171e+00   1.6168111e+00   2.2517441e+00   1.5540145e+00   2.3859351e-01  -3.1408183e+00  -1.6481862e+00  -2.9125180e+00   2.7087986e+00   7.7613199e-01   7.8291105e-02   1.5788722e+00  -7.4993508e-01  -2.6254849e-01  -7.6260123e-01   2.1457887e+00  -5.6779878e-01  -3.2115670e-02  -1.3509125e+00  -9.5260643e-01  -3.5248332e+00  -2.9187780e-01  -3.1876925e+00  -2.5964821e-01  -1.2729766e+00  -5.7904422e-01  -5.2196204e-01   6.3897899e-01  -1.7029190e+00  -1.7022649e+00   1.2725066e+00   1.2719997e+00  -9.1350264e-01  -3.1638332e+00   3.7104633e-01   7.4434815e-01  -2.3819894e+00  -1.7588403e+00  -3.2287003e-01   2.3271331e+00   4.2030925e+00  -2.7518806e+00   3.1173157e+00  -4.8798677e-01   3.2596999e+00   5.9147462e-01  -4.5677278e+00  -3.9357206e+00  -1.3784172e+00  -5.9758926e-02  -1.8827641e+00  -1.1718357e+00  -8.1064543e-01  -3.0676652e+00  -8.3205999e-01  -2.0786434e-01   5.6264229e-01   7.1236802e-01
   5.2832377e-01   7.5133493e-01   8.4959175e-01  -1.5563826e+00   1.0791142e+00  -6.6899774e-01   1.2875474e+00   2.4095676e-01   1.4822673e+00   7.5074428e-01   6.4663662e-01  -4.0048373e-01   3.4214230e-02  -1.2057016e+00  -1.4856291e+00  -1.2899051e+00  -2.7141533e+00  -4.2449556e-01  -4.7565211e-01  -2.0820474e+00  -6.8616582e-01  -2.2401033e-01   3.7038867e-01  -1.1192643e+00  -8.3152360e-01   2.0390817e+00   1.0863947e+00  -4.0073941e-01   9.8669407e-01  -9.5769157e-01  -1.1253235e+00   1.0635620e+00   1.0457216e+00   1.3042622e+00   1.3083908e+00   9.2239558e-01  -5.3085052e-01  -2.7508592e+00  -1.9194387e+00  -2.2814194e+00   2.5634269e+00   1.7765649e-01  -4.1535331e-01   1.2866925e+00  -1.4053724e+00  -5.0774324e-01  -8.7597374e-01   1.8984403e+00  -6.0851585e-01   1.9506318e-01  -1.1359525e+00  -7.4672681e-01  -2.7978700e+00   7.1936210e-01  -3.2631274e+00   2.9398559e-01  -2.0153308e-01   3.3441440e-01   9.4550012e-02   1.3091083e+00  -1.6227380e+00  -1.0343009e+00   1.2468328e+00   1.4857688e+00  -2.3542208e+00  -3.5974344e+00  -3.6938317e-01   2.3470182e-01  -2.3940605e+00  -1.5684192e+00  -9.3946912e-01   2.3672569e+00   4.0100735e+00  -3.2277436e+00   3.1408477e+00  -8.6475455e-01   3.2980335e+00   1.1449919e+00  -4.1740830e+00  -2.8994846e+00  -1.1471500e+00   2.4917473e-01  -1.8477224e+00  -8.7512210e-01  -8.1798684e-01  -3.1387782e+00  -3.0807446e-01  -7.7293738e-04   8.0901435e-01   3.4885147e-01
   5.6565861e-01   4.5288423e-01   9.3581902e-01  -1.4961056e+00   9.7243221e-01  -7.6583732e-01   1.3170462e+00   3.3148030e-01   1.1315164e+00   6.2020272e-01   8.1092556e-01  -2.2073055e-01   1.9262046e-02  -1.0700998e+00  -7.8610734e-01  -9.3789852e-01  -2.5649056e+00  -7.4117187e-01  -3.3426040e-01  -2.1275723e+00  -6.0332507e-02   1.9312475e-01   5.8741650e-01  -1.0275497e+00  -5.9155793e-01   2.2609259e+00   9.6850745e-01  -3.4734877e-01   1.3415836e+00  -7.6692047e-01  -6.4443920e-01   1.6150515e+00   1.5298725e+00   1.7574934e+00   1.7191636e+00   1.3002174e+00  -9.4170011e-01  -2.8480599e+00  -1.7603902e+00  -2.5175863e+00   2.7610651e+00   2.0403578e-02  -2.2424156e-01   1.2990440e+00  -1.1991851e+00  -4.0826504e-02  -1.3433669e+00   1.7721767e+00  -6.8343609e-01  -3.2756981e-01  -1.3724926e+00  -7.8980457e-01  -2.8336259e+00   3.0827391e-01  -3.3313014e+00   3.7322211e-02   1.7392371e-03   6.1077815e-02   2.3125903e-01   1.2826173e+00  -1.6417459e+00  -1.0831896e+00   1.3784099e+00   1.4282690e+00  -2.2219439e+00  -3.4817757e+00  -3.2102615e-01   3.2032924e-01  -2.5682328e+00  -2.0915784e+00  -6.0851871e-01   2.5565887e+00   4.4561101e+00  -3.0004045e+00   3.4631898e+00  -9.2487040e-01   4.2158937e+00   1.8218020e+00  -3.6623751e+00  -2.8508792e+00  -1.2337029e+00  -2.3342816e-01  -2.3835279e+00  -9.6953139e-01  -1.0179985e+00  -3.2913345e+00  -3.1435112e-02  -5.6405018e-02   8.1650810e-01   3.8130344e-01
   4.5811215e-01   8.6211318e-02   1.0683367e+00  -1.4838106e+00   8.5457891e-01  -9.2075555e-01   1.2870390e+00   2.1883207e-01   1.1879268e+00   6.6014062e-01   1.0342838e+00  -3.2286719e-01  -2.5432504e-01  -1.3548376e+00  -6.4601731e-01  -9.8890719e-01  -2.3455086e+00  -9.7104946e-01  -1.1625672e-01  -2.1209297e+00   4.2333436e-01   6.0913740e-01   5.9674637e-01  -1.4039344e+00  -3.5699661e-01   2.2998307e+00   7.9972593e-01  -4.7731691e-01   1.1239838e+00  -5.9841832e-01  -2.9777064e-01   1.7294538e+00   1.6801703e+00   1.7514260e+00   1.9307930e+00   1.8105213e+00  -1.1641355e+00  -2.7815942e+00  -1.7691615e+00  -2.5049426e+00   2.1389949e+00   5.0351452e-02  -5.7608077e-01   1.1693653e+00  -1.2527355e+00   2.8167719e-01  -1.7896813e+00   1.4131218e+00  -8.5380441e-01  -7.2865759e-01  -1.3783956e+00  -7.0014288e-01  -2.5486258e+00   1.9894235e-01  -3.3000397e+00  -4.3933262e-03   1.0860146e-01  -2.2252216e-01   6.0635245e-01   1.4852281e+00  -1.3219627e+00  -7.5645102e-01   1.5723985e+00   1.4266133e+00  -2.0974918e+00  -3.3048145e+00  -4.7590679e-01   2.7549458e-01  -2.7119083e+00  -2.4579097e+00  -5.4594709e-01   2.2911421e+00   3.9226153e+00  -2.5521890e+00   3.3392487e+00  -7.2467995e-01   4.2325750e+00   1.8744483e+00  -3.1676296e+00  -3.1788507e+00  -1.3965130e+00  -7.7278345e-01  -2.4692131e+00  -1.0008869e+00  -1.1211124e+00  -3.4463683e+00   1.1106162e-02  -1.4283624e-01   7.3545182e-01   3.0550372e-01
   8.2941014e-01  -6.1209907e-02   1.1719914e+00  -1.3492626e+00   8.3357288e-01  -4.8481185e-01   1.1213713e+00   3.9964885e-01   1.4166553e+00   9.1123476e-01   1.2713756e+00   1.4518611e-01  -4.2611092e-01  -1.0251311e+00  -4.5238432e-01  -6.3812652e-01  -1.7951872e+00  -6.0983616e-01   6.3953774e-02  -2.1185167e+00   7.7923461e-01   1.2635429e+00   7.1566850e-01  -1.4821416e+00   2.1803633e-01   3.4633945e+00   7.3350646e-01  -4.6887571e-02   1.2832410e+00  -3.5672336e-01   3.3809588e-02   1.9103242e+00   1.7550814e+00   1.8306122e+00   1.6778730e+00   1.5550634e+00  -1.2295437e+00  -2.6367970e+00  -1.4638664e+00  -2.3716138e+00   2.3125268e+00   3.0200568e-03  -3.8179649e-01   1.1607106e+00  -1.0450804e+00   2.5566679e-01  -1.6663333e+00   1.0259498e+00  -8.1109806e-01  -1.0633630e+00  -1.1668418e+00  -2.1218538e-01  -1.7561879e+00   3.7485125e-01  -3.0226315e+00  -5.8689788e-03   6.1656680e-01  -3.0894151e-01   6.9091337e-01   1.2735663e+00  -1.1614339e+00  -3.6707782e-01   1.5492017e+00   1.1612568e+00  -1.2269518e+00  -2.8005537e+00  -6.7018213e-01   3.7897018e-02  -2.5462712e+00  -2.6307715e+00  -4.1332959e-01   1.8001312e+00   3.6831411e+00  -2.5015604e+00   3.1446235e+00  -5.5134819e-01   4.1338016e+00   1.2922018e+00  -1.7357915e+00  -2.6357004e+00  -1.4134734e+00  -1.0032183e+00  -2.4162972e+00  -5.5714126e-01  -9.8546275e-01  -3.2038724e+00   4.3728790e-01   5.3190090e-02   8.8437956e-01   2.5489120e-01
   7.0933900e-01  -3.8630152e-01   1.2288507e+00  -1.1216595e+00   5.8370737e-01  -2.7499678e-01   8.8063409e-01   2.8993050e-01   1.4113323e+00   1.0645035e+00   1.1459948e+00   3.1575815e-01  -7.2515309e-01  -7.1415761e-01  -2.5381933e-01  -3.3312243e-01  -1.5096801e+00  -5.1482600e-01   2.5236157e-01  -1.9190314e+00   1.2572988e+00   1.6439367e+00   7.2671820e-01  -1.3189121e+00   3.7495429e-01   3.6659911e+00   5.1237885e-01   1.9829193e-02   1.3314772e+00   7.2874221e-02   4.1159406e-01   2.1991302e+00   1.8737876e+00   1.8013739e+00   1.1695790e+00   1.4399339e+00  -1.5760554e+00  -2.2749652e+00  -1.5367694e+00  -2.1228987e+00   2.3633838e+00   1.0740715e-01  -5.2165646e-01   1.0065272e+00  -1.1425595e+00   6.3483307e-01  -1.7013833e+00   8.3097586e-01  -6.5361374e-01  -1.1117370e+00  -9.8448665e-01  -2.0107186e-01  -1.2134083e+00   3.7392067e-01  -2.7420217e+00  -5.6610578e-02   1.0381461e+00  -3.6126388e-01   7.5790817e-01   1.1097937e+00  -1.0458028e+00  -8.5722545e-02   1.4869126e+00   9.7822938e-01  -1.5266472e+00  -2.7171121e+00  -1.1156824e+00  -4.0112586e-01  -2.1543394e+00  -2.6562463e+00  -1.3352752e-01   1.7351093e+00   3.3743081e+00  -2.0351044e+00   2.7741725e+00  -7.2956162e-01   4.1663040e+00   1.2358904e+00  -1.0195063e+00  -1.9240005e+00  -1.1853842e+00  -9.8756861e-01  -2.2816787e+00  -1.9389984e-01  -9.5388445e-01  -3.0489049e+00   7.1194996e-01  -2.5793775e-02   8.1880556e-01   8.3110521e-02
   7.4888011e-01  -4.3732670e-01   1.1384883e+00  -9.1261923e-01   3.5869423e-01  -2.2511714e-01   4.3380354e-01   4.5011953e-02   1.4329674e+00   1.3821089e+00   9.9181310e-01   2.5721683e-01  -1.2888565e+00  -7.9195392e-01  -7.1857770e-01  -3.8220372e-01  -1.2333979e+00  -2.1931221e-02   3.6286730e-01  -1.7622311e+00   1.2261167e+00   1.7271273e+00   2.2604820e-01  -1.3313175e+00   3.1869954e-01   3.6485942e+00   2.2034236e-01  -1.8019447e-01   1.0896052e+00   3.3696467e-01   5.0299073e-01   2.1358691e+00   1.2076609e+00   1.0631763e+00   2.4437974e-01   8.5787428e-01  -2.1640884e+00  -1.3439421e+00  -1.6629823e+00  -1.1333730e+00   1.7784783e+00  -5.9679014e-02  -1.1016532e+00   5.8921878e-01  -1.5751349e+00   5.3949944e-01  -1.8206145e+00   3.9582372e-01  -6.1066001e-01  -1.0028597e+00  -5.3524157e-01   1.4688422e-01  -2.3945233e-01   8.7703421e-01  -2.2526362e+00   3.0362440e-01   1.7709971e+00   1.0100557e-01   1.1952085e+00   1.3097472e+00  -8.2093870e-01   7.0378305e-01   1.4562559e+00   1.0548533e+00  -2.1397101e+00  -2.4030044e+00  -1.9441084e+00  -1.0257686e+00  -1.8266300e+00  -2.6121104e+00  -5.6705489e-01   1.2374882e+00   2.2484308e+00  -2.0185500e+00   1.9648546e+00  -1.0130292e+00   3.3443561e+00   1.2466141e+00  -2.2578840e-01  -8.8932720e-01  -8.7059557e-01  -8.6802056e-01  -1.8427783e+00   2.5306270e-01  -7.9377225e-01  -2.6299474e+00   9.2756566e-01  -2.8311436e-03   8.5991787e-01  -1.8508859e-01
   1.1695531e+00  -5.8579380e-01   1.1302482e+00  -7.3482094e-01   2.5630077e-01   1.5662801e-01   1.7015690e-01   1.2907130e-01   1.2809847e+00   1.1051679e+00   1.3097358e+00   9.0202445e-01  -1.3922619e+00  -4.0851640e-01  -2.2003253e-01  -4.0550955e-02  -1.2225298e-01   2.9643392e-01   7.1089788e-01  -1.5549987e+00   1.8107212e+00   2.4009843e+00   4.7015074e-01  -1.4137324e+00   7.7999755e-01   4.0926452e+00   1.1626552e-01   1.9810430e-01   1.1020138e+00   5.7477038e-01   9.4408638e-01   2.2228206e+00   1.4301257e+00   1.4021172e+00   2.2775242e-01   8.9055362e-01  -1.9054206e+00  -1.5045679e+00  -1.1588713e+00  -1.2701527e+00   1.9682279e+00   4.5401782e-01  -5.4804501e-01   7.5268543e-01  -1.1701046e+00   5.2650995e-01  -1.3921111e+00   7.0137406e-02  -6.1412557e-01  -1.3355178e+00  -5.1984516e-01   3.6590649e-01   3.6907059e-01   6.4139818e-01  -1.9693683e+00   1.4550128e-02   1.8258638e+00  -2.8197841e-01   1.0922132e+00   9.4801031e-01  -5.2635589e-01   9.3437317e-01   1.1940641e+00   6.2663963e-01  -1.0087693e+00  -1.7397634e+00  -1.7717224e+00  -9.7751673e-01  -1.4464759e+00  -2.3845956e+00   2.0376011e-01   8.4487233e-01   2.2425353e+00  -9.8208373e-01   1.9667611e+00  -6.0715601e-02   3.2163169e+00   3.7111274e-01   1.3018476e+00  -9.2131503e-01  -8.2791240e-01  -1.2417596e+00  -1.9988476e+00   5.2131250e-01  -6.4265636e-01  -2.3161099e+00   1.4893612e+00   2.0521948e-01   8.2889922e-01  -1.8142139e-01
   1.1062468e+00  -8.5164264e-01   1.1267384e+00  -4.4206642e-01  -1.8854918e-01   2.7413597e-01  -2.0912503e-01   1.8258100e-01   1.0773417e+00   1.1245677e+00   1.1119548e+00   1.1857321e+00  -1.9874400e+00   5.6028133e-02  -2.8394699e-01   4.7065135e-01   4.4023274e-01   8.1292580e-01   6.8226558e-01  -1.4697640e+00   1.7549887e+00   2.6694977e+00   6.4005870e-01  -7.1147591e-01   7.9007008e-01   4.2026391e+00  -2.8789706e-01   3.0847433e-01   7.8399179e-01   5.9474161e-01   1.1026965e+00   2.4654585e+00   1.2278175e+00   1.3482057e+00   3.8601143e-01   8.8273070e-01  -2.0312557e+00  -9.0452243e-01  -7.1315992e-01  -4.6533877e-01   1.8151884e+00   3.7779659e-01  -4.8266828e-01   6.1756118e-01  -8.8192309e-01   4.1806724e-01  -1.3387910e+00  -2.3444187e-01  -5.9012624e-01  -1.4931551e+00  -2.9742460e-01   9.5798957e-01   1.2043464e+00   6.9879253e-01  -1.3815967e+00   1.0230931e-01   2.0386139e+00  -3.0702068e-01   8.5143745e-01   7.1216277e-01  -4.6212267e-01   1.5045373e+00   9.9739063e-01   1.9490153e-01   1.0430849e-01  -1.7697125e-01  -1.6272312e+00  -7.4211966e-01  -1.1296628e+00  -2.3523179e+00  -1.3334425e-01   1.8890881e-01   1.3605677e+00  -7.5000158e-01   1.4450491e+00   2.5594709e-01   2.4777624e+00   4.2344136e-02   2.5945655e+00  -2.2685241e-01  -6.4216057e-01  -1.3795201e+00  -1.9707518e+00   1.2016937e+00  -1.7218615e-01  -1.3097040e+00   1.9378062e+00   3.8181189e-01   8.5380011e-01  -2.2099251e-01
   9.4472012e-01  -1.1403748e+00   1.0858235e+00  -1.3726088e-01  -4.4459208e-01   4.4541617e-01  -3.7927875e-01   2.9262073e-01   7.3158154e-01   9.3953483e-01   1.0949805e+00   1.5783252e+00  -1.9874230e+00   5.1583962e-01   2.3073518e-01   1.0200702e+00   8.2361565e-01   9.7572600e-01   6.8227215e-01  -1.3029890e+00   1.7929107e+00   2.6258376e+00   6.3752935e-01  -3.9234960e-01   8.8747778e-01   3.8863135e+00  -5.0153189e-01   3.8678448e-01   5.9142174e-01   7.5338562e-01   1.2091728e+00   2.2653946e+00   1.2242072e+00   1.3319792e+00   8.3300612e-01   1.2990194e+00  -1.8051588e+00  -5.4512430e-01  -1.7554248e-01  -1.4548682e-01   1.5081184e+00   5.3743639e-01  -1.5719048e-01   6.8391169e-01  -3.8989422e-01   5.4607456e-01  -1.2465273e+00  -4.0768753e-01  -4.9376443e-01  -1.8510115e+00  -2.3031541e-01   9.5770268e-01   1.5953522e+00   2.2443761e-01  -9.1934914e-01  -9.1287495e-02   1.9440243e+00  -5.4912686e-01   7.6661112e-01   3.8256091e-01  -4.4358640e-01   1.6407984e+00   9.7233931e-01   9.6689191e-02   8.8234481e-01   5.3601161e-01  -1.4701626e+00  -5.7931363e-01  -8.4474404e-01  -2.1766412e+00   2.4750735e-02  -6.8703335e-01   7.4808223e-01  -1.7222742e-01   9.2683947e-01   4.9398876e-01   2.0651643e+00  -2.3841969e-01   3.3317485e+00   1.2459588e-01  -5.3699230e-01  -1.5660631e+00  -2.1132446e+00   1.3397563e+00   1.9618088e-03  -7.6900106e-01   2.0331161e+00   3.9311778e-01   6.7958972e-01  -2.1898889e-01
   7.8405221e-01  -1.3748883e+00   8.4364657e-01   9.2096422e-02  -8.4060312e-01   8.5284011e-02  -5.8376420e-01   1.3708249e-01  -4.8701717e-02   4.5333112e-01   1.0822377e+00   1.7223137e+00  -1.9637800e+00   5.1179161e-01   6.4748589e-01   1.0889447e+00   1.2434748e+00   7.3842794e-01   9.4621865e-01  -9.3268765e-01   2.0398402e+00   2.3887873e+00   4.7873999e-01  -4.6065201e-01   4.7725209e-01   2.2692140e+00  -9.0720410e-01  -3.0779073e-02   2.5942781e-01   7.5177065e-01   1.2698932e+00   1.9749642e+00   1.1722340e+00   1.1668099e+00   7.9278802e-01   1.3785971e+00  -1.7979064e+00  -3.8306396e-01   8.3233373e-02  -7.0095394e-02   5.2610357e-01   8.4528162e-01   5.9498505e-02   7.6836153e-01  -2.2401811e-01   6.1965368e-01  -1.1596081e+00  -5.1637120e-01  -6.6186167e-01  -2.1083374e+00  -3.6382326e-01   6.1429687e-01   1.7357275e+00  -4.2765544e-01  -6.6016381e-01  -3.8515656e-01   1.6421057e+00  -8.7778690e-01   8.6553593e-01   3.6867662e-01  -9.5588948e-02   1.9701434e+00   9.1867297e-01   1.0769066e-01   1.0679818e+00   1.0475871e+00  -1.3433753e+00  -4.2761610e-01  -5.6977759e-01  -1.8473542e+00   4.6778799e-01  -1.3665799e+00   2.5756814e-01   1.0042982e+00   4.7631818e-01   1.0649013e+00   1.8804917e+00  -2.6493672e-01   3.6906491e+00  -2.5131783e-01  -4.8685608e-01  -1.9912951e+00  -2.4461203e+00   1.0326482e+00  -4.6994993e-02  -6.3579030e-01   1.8478742e+00   1.3334909e-01   3.6520092e-01  -1.6761768e-01
   9.4699215e-01  -1.1705860e+00   5.5179920e-01   2.2725886e-01  -9.6792748e-01   1.0086179e-01  -1.0086481e+00  -8.4787656e-02  -4.7220461e-01   1.6210192e-01   8.8745678e-01   1.7928698e+00  -2.4138658e+00   6.5486115e-01   4.5511103e-01   1.1008544e+00   1.6631991e+00   1.4040368e+00   1.0217538e+00  -7.5560575e-01   1.8127557e+00   2.3568554e+00   2.4134909e-01  -1.3904773e-01   2.3466288e-01   1.8302711e+00  -1.0987854e+00  -6.9943243e-02   1.7744379e-01   8.9620444e-01   1.2455883e+00   1.8488936e+00   8.0814598e-01   9.8041598e-01   3.9641495e-01   1.0971837e+00  -1.9879176e+00   5.1047498e-02   3.7399736e-01   6.5477153e-01   4.0290685e-01   7.5486633e-01   2.0191882e-01   6.5534781e-01  -1.8910349e-01   3.9657472e-01  -7.6130220e-01  -5.8825585e-01  -4.7785215e-01  -1.8424885e+00  -1.8310737e-01   6.4547430e-01   2.3639422e+00  -2.4884871e-01  -2.8818794e-01  -1.7818711e-01   1.8473490e+00  -4.8729041e-01   8.1734576e-01   3.1063524e-01  -6.7484853e-02   2.3336846e+00   5.3925751e-01   8.4931943e-03   8.9402803e-01   1.5791361e+00  -1.3812612e+00  -4.1266005e-01  -1.5684850e-01  -1.3277548e+00   2.7131624e-01  -1.8054832e+00  -2.3610833e-01   1.2740601e+00   5.4277006e-02   1.2092323e+00   1.2483373e+00  -3.4267205e-01   4.0600966e+00   5.4086157e-01  -2.5492256e-01  -1.6736755e+00  -2.4782067e+00   1.4167591e+00   2.3270491e-01  -4.1151921e-02   2.5034508e+00   3.3117374e-01   3.9228912e-01  -3.2664055e-01
   8.2031160e-01  -1.2990712e+00   4.3451253e-01   5.5246016e-01  -1.0742482e+00   1.8865214e-01  -1.0489916e+00   6.9717312e-02  -8.2479183e-01   9.7033989e-02   7.5813794e-01   1.8274069e+00  -2.2449267e+00   1.0687329e+00   8.0599420e-01   1.6258457e+00   1.7583121e+00   1.2579330e+00   1.0207202e+00  -5.5052169e-01   1.7353568e+00   1.9894365e+00   2.5075677e-01   4.2196820e-01   1.9060645e-01   1.3713719e+00  -1.2097323e+00  -6.3323890e-02   1.7136148e-01   7.2812344e-01   1.1925376e+00   1.6966519e+00   6.7374453e-01   8.2365741e-01   6.4836799e-01   1.1923164e+00  -2.0196794e+00   2.4824856e-01   6.8681666e-01   7.4964153e-01  -3.6937785e-01   7.0557109e-01   4.8928669e-01   7.5588928e-01   2.7031491e-01   5.4446064e-01  -6.6865197e-01  -5.8270637e-01  -3.5584823e-01  -1.9554328e+00  -1.4782788e-01   4.7101808e-01   2.5419296e+00  -7.2411511e-01  -4.2858183e-02  -4.8980535e-01   1.7289109e+00  -5.9781584e-01   6.2692056e-01   3.4778313e-02  -1.7642725e-01   2.3093217e+00   3.9644283e-01  -1.7289523e-01   1.4566869e+00   2.3401564e+00  -1.0355560e+00  -8.3265471e-02   8.1682844e-02  -1.1797167e+00   3.2388733e-01  -2.2518229e+00  -7.0291225e-01   1.3888615e+00  -4.6766021e-01   1.1635611e+00   8.7389354e-01  -2.0926616e-01   4.3908378e+00   6.0432425e-01  -2.7570044e-01  -1.9135917e+00  -2.6923719e+00   1.3032650e+00   2.1743903e-01   4.3121143e-01   2.4950215e+00   3.0304477e-01   2.9016196e-01  -2.2193950e-01
   7.3944628e-01  -1.1802762e+00   2.1606164e-01   5.7764594e-01  -1.1052477e+00   6.7806234e-02  -1.1768828e+00  -6.7541555e-02  -1.0917261e+00  -1.3143104e-01   8.2010992e-01   1.5622000e+00  -2.3040995e+00   9.0662794e-01   7.4410827e-01   1.6161520e+00   1.9523724e+00   1.4566592e+00   1.0332589e+00  -4.5597213e-01   1.3535067e+00   1.6684912e+00   4.8858370e-03   4.9207938e-01   8.7643139e-03   7.3775209e-01  -1.2946255e+00  -1.6127455e-01  -3.0850342e-02   6.9018542e-01   9.9783569e-01   1.1791089e+00   3.4835126e-01   4.9992448e-01   7.2647334e-01   1.3595122e+00  -1.7954112e+00   4.6727403e-01   1.1853998e+00   1.2291954e+00  -1.3165932e+00   6.7821993e-01   5.4782007e-01   8.1503019e-01   5.2225811e-01   3.9453759e-01  -4.9079972e-01  -5.5702053e-01  -2.7006428e-01  -1.8872198e+00   1.6375616e-02   3.4422186e-01   2.9312983e+00  -8.5346198e-01   2.7665582e-01  -3.7012442e-01   1.5064700e+00  -4.3564660e-01   6.1702054e-01   1.8329555e-02  -1.5074561e-01   2.4180274e+00   2.3046168e-01  -7.3997687e-02   1.7199498e+00   2.8231409e+00  -8.1270963e-01   2.0792649e-01   1.7169247e-01  -8.1930098e-01  -3.3012562e-02  -3.0302664e+00  -1.6566002e+00   1.4462049e+00  -9.9094952e-01   1.3656228e+00  -4.5650863e-02  -2.4844953e-01   4.5236970e+00   7.5817121e-01  -2.6168895e-01  -1.7915206e+00  -2.6869773e+00   1.3498345e+00   3.5353286e-01   8.6964461e-01   2.7042297e+00   4.5514834e-01   1.9894970e-01  -2.6107206e-01
   8.2362589e-01  -1.1455772e+00   3.2067125e-01   9.2220996e-01  -8.6362789e-01   9.8289622e-01  -1.1685146e+00   3.2903315e-01  -5.6283446e-01   3.0006184e-01   4.0220814e-01   1.4291075e+00  -2.3187205e+00   1.7008158e+00   6.9855427e-01   2.3874320e+00   1.8514635e+00   1.6458125e+00   7.3026291e-01  -4.1535014e-01   9.1017585e-01   1.4463896e+00   1.8910865e-01   1.4347000e+00   5.8436143e-01   2.2151583e+00  -9.6213665e-01   5.4621504e-01   1.8828455e-01   4.5075675e-01   6.7767324e-01   9.8520884e-01   3.6704596e-01   6.0254705e-01   1.2589716e+00   1.7086707e+00  -1.4797842e+00   6.0324488e-01   1.2156184e+00   1.1499745e+00  -1.5939123e+00   2.5588566e-01   8.0773060e-01   9.6931513e-01   1.0597553e+00   5.2982175e-01   1.1983272e-01  -4.6318338e-01   2.3398195e-01  -1.6026335e+00   3.3996870e-01   3.3932204e-01   3.4278235e+00  -6.0799542e-01   4.2994879e-01  -5.1246293e-01   1.7719553e+00  -1.9405827e-01   1.0494985e-01  -5.2453930e-01  -7.1591576e-01   2.0694532e+00  -3.3752440e-03  -5.8466520e-01   2.4839090e+00   3.3209470e+00  -3.7075931e-01   4.5953704e-01   5.5567464e-01  -4.6253492e-01  -4.8427103e-01  -3.4657537e+00  -2.1143276e+00   3.5815156e-01  -1.6681274e+00   6.4450234e-01  -8.4238048e-01  -8.1631799e-01   4.8273285e+00   1.5865712e+00  -2.9625049e-01  -1.4484129e+00  -2.5658638e+00   1.6298294e+00   4.6708756e-01   1.6096339e+00   2.7346166e+00   7.0353110e-01   3.1537962e-01  -2.4634794e-01
   4.9674823e-01  -1.1194160e+00   1.7832603e-01   1.1126341e+00  -1.1574116e+00   9.9519446e-01  -1.1402694e+00   3.8976184e-01  -1.0549692e+00   5.4387045e-02  -2.4552999e-02   1.2158115e+00  -2.2387433e+00   2.1531181e+00   1.0093284e+00   2.7692527e+00   1.6248895e+00   1.2666715e+00   5.7770721e-01  -1.6663156e-01   8.5754199e-01   9.6913426e-01   4.2227168e-01   2.3563175e+00   2.5126530e-01   1.4481086e+00  -1.0808770e+00   5.1347103e-01   3.4194310e-01   2.2312590e-01   5.6590464e-01   1.1222415e+00   5.8462636e-01   9.1163428e-01   1.7730196e+00   2.2682157e+00  -1.3278183e+00   3.6343022e-01   1.3541699e+00   7.4818230e-01  -1.7011984e+00   2.1189080e-01   1.4244000e+00   1.3613713e+00   1.5990225e+00   9.9011507e-01   4.3707726e-01   9.4382675e-02   4.6952135e-01  -1.4057067e+00   1.0130857e-01  -1.7954670e-01   3.0759875e+00  -1.2511370e+00   5.4210711e-01  -9.2831548e-01   1.4345613e+00  -3.2326278e-01  -4.1973060e-01  -9.5117682e-01  -1.1078043e+00   1.4002252e+00  -1.7781595e-01  -8.6372269e-01   2.6281411e+00   3.6969647e+00   3.5965254e-01   1.0269541e+00   8.2331740e-01  -3.5927198e-01  -1.9655144e-01  -2.9949420e+00  -1.6790303e+00   5.1715584e-01  -1.7617719e+00   3.9952160e-01  -6.6502229e-01  -4.3611510e-01   4.3076547e+00   1.6202542e+00  -1.1063176e-01  -1.2046334e+00  -2.8243059e+00   1.4205959e+00   3.5056451e-01   2.0442417e+00   2.6645192e+00   4.9173331e-01   1.5810780e-01  -1.1417671e-01
   2.7592566e-01  -9.3570286e-01  -5.6289884e-02   1.0116845e+00  -1.2133927e+00   4.7271593e-01  -1.0228552e+00   2.8560128e-01  -1.7427375e+00  -3.1210446e-01  -4.0839660e-02   5.9952165e-01  -2.0167391e+00   1.6760935e+00   1.1498157e+00   2.6331942e+00   1.2618206e+00   9.4245463e-01   4.8110751e-01  -1.6900144e-01   4.2824648e-01   3.1428012e-01   1.9178850e-01   2.4501655e+00  -1.3938999e-01   2.2691201e-01  -1.1645345e+00   1.1602149e-01   2.1434077e-01  -5.4513324e-02   3.2350623e-01   6.8193699e-01   3.3598790e-01   6.4810952e-01   2.3240809e+00   2.8410815e+00  -1.3286831e+00   3.0225268e-01   1.7379904e+00   8.7646934e-01  -2.9549951e+00  -1.9597468e-01   1.3851605e+00   1.4265449e+00   1.8607658e+00   8.8630230e-01   1.2177512e-01   2.1820966e-01   3.4138251e-01  -1.5219686e+00  -6.9923120e-02  -6.1013483e-01   2.7480055e+00  -1.6711203e+00   5.2707060e-01  -9.6331896e-01   9.9075273e-01  -2.1498565e-01  -3.1700417e-01  -7.1512090e-01  -1.2476471e+00   1.1951732e+00  -9.8264389e-03  -4.6921043e-01   2.5890456e+00   3.9200890e+00   7.9292073e-01   1.5783239e+00   4.4815840e-01  -3.6968519e-01  -7.3212894e-01  -3.3338649e+00  -2.2387848e+00   2.1253455e-01  -2.0678303e+00   3.3003820e-01  -1.0227033e+00   4.2535079e-01   3.5893631e+00   1.2569216e+00  -2.5360679e-01  -1.3058189e+00  -3.0338323e+00   9.0495361e-01   2.3283026e-01   2.1334524e+00   2.4374526e+00   4.1012362e-01   4.1314474e-02  -5.9294425e-02
   5.8117100e-01  -6.3322154e-01  -1.7892923e-02   8.3097857e-01  -1.2122919e+00   9.7599418e-01  -8.9426934e-01   5.5458972e-01  -1.8130443e+00  -6.6321770e-01  -1.3870519e-01   6.8328302e-01  -1.8587278e+00   1.9451524e+00   1.3305676e+00   2.6233554e+00   1.3018519e+00   1.0145534e+00   3.4116653e-01  -1.8444260e-01   3.0189073e-01   4.9632087e-01   6.3102296e-01   2.6538723e+00   1.6536762e-01   7.8098221e-01  -9.8717342e-01   5.8498617e-01   2.8653713e-01  -3.3128528e-01   2.3063090e-01   5.5607609e-01   8.5002333e-01   1.5062909e+00   3.6211262e+00   4.2368204e+00  -3.9387454e-01  -7.5887348e-01   2.0053128e+00  -2.1926212e-01  -2.2191197e+00  -3.4246096e-01   2.1921216e+00   2.0068754e+00   2.5362726e+00   8.2131947e-01   9.4247558e-01   5.6049084e-01   3.6407594e-01  -1.5823591e+00  -5.2827914e-01  -8.0437464e-01   2.2139320e+00  -1.8522251e+00   2.7790926e-01  -1.2317157e+00   5.0725438e-01  -5.3618317e-01  -8.4953763e-01  -1.1270003e+00  -1.6555391e+00   2.7445068e-01   3.5236590e-02  -7.5161592e-01   3.7768565e+00   3.7872937e+00   1.7579145e+00   2.2278403e+00   2.9401897e-01  -3.0661114e-01  -4.9192111e-01  -2.9912131e+00  -1.3326099e+00  -4.1855039e-02  -1.8076970e+00   7.6288455e-01  -8.7130492e-01  -3.4802796e-01   3.2662796e+00   6.7910817e-01  -4.4465263e-01  -1.1468617e+00  -3.0732096e+00   6.6824867e-01   2.1171256e-01   2.2660836e+00   2.2821767e+00   3.4973250e-01   5.7870740e-02   2.0895090e-02
   1.5427848e-01  -5.8325443e-01  -5.0193678e-02   6.9385417e-01  -1.5222090e+00   6.5085707e-01  -8.8030078e-01   4.4429995e-01  -2.2349469e+00  -9.5402650e-01  -5.2418362e-01  -2.7274946e-01  -2.1136959e+00   1.6075373e+00   1.3239139e+00   2.7543003e+00   1.0164347e+00   6.7431788e-01  -1.1278178e-02  -2.6567435e-01  -1.2724932e-01   1.4734661e-01   8.0662013e-01   3.3929360e+00  -6.1351020e-02   4.3775471e-01  -1.0373277e+00   5.2761781e-01   1.0987266e-01  -6.2441091e-01  -3.6526516e-02   4.9318681e-01   1.0110483e+00   1.7566878e+00   4.6800691e+00   5.2764221e+00  -9.1245100e-02  -7.3064057e-01   2.3170659e+00   1.1652129e-02  -3.0863367e+00  -7.1043485e-01   2.1189762e+00   2.1572130e+00   2.8487915e+00   8.6323782e-01   7.0558662e-01   8.6731905e-01   3.6621900e-01  -1.4233291e+00  -5.9555530e-01  -1.0107165e+00   2.0572486e+00  -1.9287067e+00   3.7591016e-01  -1.1391114e+00   1.0262966e-01  -3.3703473e-01  -1.2499426e+00  -1.1097625e+00  -2.1448956e+00  -1.6947753e-01   7.7874373e-02  -7.4009674e-01   4.0036395e+00   4.3189260e+00   2.4472079e+00   2.9685431e+00   4.0762262e-04  -2.2741352e-01  -1.3806522e+00  -3.0843043e+00  -1.9687260e+00  -6.9068403e-01  -1.9916525e+00   5.2137359e-01  -1.4180034e+00   3.3235811e-01   2.7734741e+00   9.3816938e-01  -2.9585030e-01  -7.0943312e-01  -3.1091814e+00   6.6300898e-01   3.5777050e-01   2.8408240e+00   2.0958138e+00   4.1569730e-01  -4.7501693e-02   1.8393175e-02
   1.2571314e-01  -4.2967426e-01   4.4158799e-03   6.8047425e-01  -1.3402823e+00   7.9963834e-01  -5.4110061e-01   7.2200596e-01  -2.4114607e+00  -9.2560144e-01  -6.8783277e-01  -7.0347844e-01  -1.6009353e+00   1.6742365e+00   1.7518650e+00   3.0659443e+00   4.2366233e-01   1.5330065e-01  -1.6571182e-01  -3.0598598e-01  -2.0581541e-01  -9.0890481e-02   1.0476531e+00   3.8536283e+00   2.9922108e-01   9.3319987e-01  -7.4316392e-01   7.8239915e-01   4.3596167e-01  -8.6750308e-01  -8.8137502e-02   4.7129341e-01   1.2545341e+00   2.0035137e+00   5.4396359e+00   5.9692120e+00  -5.9615570e-02  -1.1415138e+00   2.4100546e+00  -5.6514003e-01  -3.5374298e+00  -1.1933355e+00   2.3144900e+00   2.3220681e+00   3.3202578e+00   9.9336806e-01   4.9760647e-01   9.9390400e-01   4.5659966e-01  -1.4875329e+00  -8.0144711e-01  -1.3727789e+00   1.4794895e+00  -2.1899397e+00   9.9794113e-02  -1.4658824e+00  -1.1055283e-01  -3.5622747e-01  -1.4790453e+00  -1.2720726e+00  -2.6796330e+00  -9.2259109e-01   2.6664658e-01  -6.9657780e-01   4.2352555e+00   4.1368048e+00   2.9773448e+00   3.3741563e+00  -3.4897067e-01  -4.6577371e-01  -1.5950375e+00  -2.7200009e+00  -1.6836689e+00  -1.5678821e+00  -2.0479135e+00  -7.2204459e-02  -1.1833744e+00   9.5699253e-01   2.0931990e+00   7.8924514e-01  -4.8434430e-01  -6.8243740e-01  -3.1609983e+00   2.0943755e-01   1.1643750e-01   2.7463526e+00   1.7963982e+00   3.4827156e-01   8.7185199e-03   1.1397090e-01
  -1.2038514e-01  -1.1900970e-01  -4.5723241e-02   4.3098936e-01  -1.3136332e+00   7.6698560e-01  -3.5280762e-01   5.0078561e-01  -2.1970135e+00  -7.1975072e-01  -7.6624319e-01  -1.2949195e+00  -1.4478220e+00   1.3298746e+00   1.3443733e+00   2.6130998e+00  -9.2535956e-02  -1.1964906e-02  -3.3487268e-02  -1.9076235e-01  -3.5651569e-01  -2.3335853e-01   9.9393865e-01   3.8294134e+00   2.0723217e-01   8.2978793e-01  -6.8287810e-01   7.3019902e-01   7.1433597e-01  -6.1331889e-01  -1.1937558e-01   4.5607636e-01   1.3811435e+00   1.9094296e+00   4.6651120e+00   5.8959081e+00  -1.9281342e-01  -1.3154091e+00   2.1264100e+00  -6.8600817e-01  -3.6952209e+00  -1.4787869e+00   1.8730633e+00   2.1930563e+00   2.9272485e+00   1.1388994e+00   4.9386205e-01   1.2871057e+00   5.9771497e-01  -9.3072785e-01  -7.3736667e-01  -1.7475632e+00   1.2506304e+00  -1.9687287e+00   6.9487532e-02  -1.2419349e+00  -1.9940439e-01  -1.1401164e-01  -1.5369674e+00  -1.2155524e+00  -2.8548602e+00  -1.4187795e+00   3.0163701e-01  -4.9035789e-01   3.1151399e+00   3.2103010e+00   2.7615418e+00   3.0664042e+00  -4.7095160e-01  -6.7686192e-01  -1.8988280e+00  -1.9884990e+00  -1.6970855e+00  -2.1618289e+00  -2.2461390e+00  -8.0942869e-01  -1.3471063e+00   1.4430530e+00   1.1033930e+00   1.1499354e+00  -2.9131825e-01   7.9185671e-02  -2.5488539e+00   2.0948268e-01  -6.5407037e-02   2.4412155e+00   1.7764232e+00   1.6598252e-01   1.8793720e-02  -2.4377190e-02
  -3.0034628e-01  -6.5080576e-02  -2.7754916e-02   2.9211562e-01  -1.4111598e+00   5.1663440e-01   8.0121780e-03   6.3235456e-01  -2.6855207e+00  -1.1101346e+00  -7.5207217e-01  -1.5061704e+00  -1.0085305e+00   1.1359334e+00   1.9525827e+00   2.6334694e+00  -3.8454099e-01  -6.4564805e-01  -4.3884663e-02  -1.6259825e-01  -2.8081499e-01  -4.2925611e-01   1.3326326e+00   3.9346258e+00   3.1227581e-01   4.5190321e-01  -6.1465889e-01   7.3408163e-01   8.7432633e-01  -6.8872702e-01  -8.0912286e-02   4.6539054e-01   1.9964720e+00   2.4470886e+00   5.4491603e+00   6.7168414e+00   8.4565525e-02  -1.8007342e+00   2.3489999e+00  -1.3513787e+00  -3.9965539e+00  -1.7823881e+00   2.1444014e+00   2.3391480e+00   3.2768909e+00   1.2535326e+00   2.0685541e-01   1.3933910e+00   4.3223664e-01  -1.1889815e+00  -1.1657625e+00  -2.2206798e+00   4.9465875e-01  -2.5551707e+00  -7.7263336e-02  -1.6008320e+00  -7.6400815e-01  -4.6869937e-01  -1.6679409e+00  -1.2621921e+00  -3.0550517e+00  -2.0923102e+00   6.4823931e-01  -3.5683101e-01   3.3734511e+00   2.9974589e+00   3.4150959e+00   3.5472580e+00  -8.8268169e-01  -9.5707534e-01  -1.8711075e+00  -1.7805018e+00  -1.1874612e+00  -2.2173050e+00  -1.9759956e+00  -9.6354193e-01  -8.1440146e-01   1.9824953e+00   3.4070066e-01   7.3384244e-01  -3.1748775e-01   7.2220822e-02  -2.8312224e+00  -3.5043557e-01  -2.5890738e-01   2.1490533e+00   1.3566051e+00  -4.4943243e-02  -1.1801119e-01   1.4203595e-01
  -8.6202293e-02   2.4370879e-01  -6.2877252e-03   1.5929230e-01  -1.3250148e+00   6.4667927e-01   1.8585314e-01   7.1713974e-01  -2.6798017e+00  -1.0856829e+00  -8.1677162e-01  -1.8519657e+00  -7.6084771e-01   8.6572097e-01   2.0062293e+00   2.4437231e+00  -5.2100475e-01  -8.9437149e-01  -4.4077841e-02  -1.2618977e-01  -3.0647863e-01  -4.3798510e-01   1.4192541e+00   3.8583445e+00   6.3815977e-01   1.0801170e+00  -4.0300399e-01   9.6719462e-01   1.2600286e+00  -6.7836886e-01  -1.2260386e-01   4.3905952e-01   2.1576167e+00   2.5678116e+00   5.0275096e+00   6.4760082e+00   1.1331655e-01  -1.9825850e+00   2.2399907e+00  -1.7382819e+00  -4.0990954e+00  -2.2175092e+00   2.0221144e+00   2.2313726e+00   3.1365398e+00   1.0721410e+00   1.8683160e-01   1.3024020e+00   3.8489682e-01  -1.0336954e+00  -1.2229271e+00  -2.3373806e+00   2.5201154e-01  -2.2955319e+00  -1.9474214e-01  -1.6748121e+00  -6.6680323e-01  -3.1877308e-01  -1.6947384e+00  -1.2109130e+00  -3.2558983e+00  -2.4830782e+00   7.8468375e-01  -3.5291451e-01   3.0300789e+00   2.4255728e+00   3.4241511e+00   3.3842584e+00  -1.0615869e+00  -1.0538310e+00  -2.0551489e+00  -1.3569461e+00  -8.4061067e-01  -2.8539711e+00  -1.9384648e+00  -1.5103103e+00  -6.8400911e-01   2.1997569e+00   8.2464515e-02   1.0005781e+00  -1.4723039e-01   4.4934110e-01  -2.5118911e+00  -5.1456677e-01  -4.0778786e-01   1.8685440e+00   1.1497482e+00  -9.8841597e-02  -2.9179812e-02   1.2433719e-01
  -2.2495117e-01   2.4039972e-01   1.4384528e-01   8.9100033e-02  -1.2495806e+00   6.7404752e-01   5.0613350e-01   7.3710349e-01  -2.3372219e+00  -7.6201692e-01  -7.3085985e-01  -2.2955042e+00  -3.5360858e-01   5.1225922e-01   2.0144040e+00   2.2714634e+00  -7.1110355e-01  -1.5126224e+00   2.0697577e-01   3.0640412e-02  -7.9404724e-02  -4.1814066e-01   1.5643695e+00   3.6474892e+00   1.0130836e+00   1.5106644e+00  -2.4817753e-01   1.0579703e+00   1.5183789e+00  -5.5480331e-01   7.7144264e-03   4.9351817e-01   2.4368284e+00   2.4652498e+00   4.2043313e+00   6.0037652e+00  -5.0889516e-02  -2.0055234e+00   1.8583045e+00  -2.0939206e+00  -4.7450637e+00  -2.3871003e+00   1.4232776e+00   1.9283989e+00   2.7139613e+00   1.1684236e+00  -1.4552485e-01   1.1163879e+00   3.1058979e-01  -8.3314400e-01  -1.1141907e+00  -2.5155852e+00   7.6356345e-02  -2.1489909e+00  -2.5167732e-01  -1.7795091e+00  -6.9573186e-01  -4.0429261e-01  -1.6300642e+00  -1.1281227e+00  -3.2217107e+00  -2.7386514e+00   9.6620025e-01  -3.3528341e-01   2.4431020e+00   1.7590587e+00   3.1544672e+00   2.9741824e+00  -1.2284189e+00  -1.3651036e+00  -2.1481598e+00  -9.3500507e-01  -1.0061379e+00  -3.2941671e+00  -2.1089048e+00  -2.1406704e+00  -7.4711426e-01   2.4914089e+00  -1.6632653e-01   1.0126734e+00  -4.9251897e-03   6.6024724e-01  -1.9966107e+00  -6.8832580e-01  -6.4251446e-01   1.3786152e+00   7.2686439e-01  -2.8818548e-01  -6.1327183e-02   1.2666080e-01
  -1.6493828e-01   2.2146230e-01   4.2117166e-01   2.0713704e-02  -1.0091446e+00   9.8903104e-01   8.1483170e-01   8.9516840e-01  -1.7950126e+00  -4.9932803e-01  -4.4985778e-01  -2.3371043e+00   6.7734192e-02   4.2514119e-01   2.2524541e+00   2.3392138e+00  -5.8365994e-01  -1.8167252e+00   5.2117521e-01   1.2603499e-01   3.2340082e-01   7.3272976e-02   2.0013040e+00   3.4942041e+00   1.8629046e+00   2.8248212e+00   1.0344816e-01   1.5414312e+00   1.7311907e+00  -3.3424850e-01   3.8057958e-01   6.8659881e-01   2.9223445e+00   2.7077755e+00   3.8710627e+00   5.8017605e+00   8.0721495e-02  -2.1742528e+00   1.7669957e+00  -2.4913295e+00  -4.7990976e+00  -2.2800983e+00   1.2072238e+00   1.7356884e+00   2.6342894e+00   1.1902831e+00  -3.1720128e-01   7.9458809e-01   3.3903770e-01  -7.5258515e-01  -9.7270988e-01  -2.4360695e+00   2.4108242e-02  -1.9705001e+00  -2.4179190e-01  -1.9420431e+00  -8.0883981e-01  -6.4558070e-01  -1.7133189e+00  -1.3306107e+00  -3.2126498e+00  -3.0874905e+00   1.0501101e+00  -4.8582514e-01   2.6312309e+00   1.3322382e+00   3.1147694e+00   2.6970016e+00  -1.3556561e+00  -1.6256410e+00  -2.0087297e+00  -6.4262023e-01  -9.5844312e-01  -3.5211052e+00  -1.9908211e+00  -2.3505545e+00  -8.1757965e-01   2.2060459e+00  -1.1962668e-02   1.0278188e+00   7.8718254e-02   8.4556507e-01  -1.5341257e+00  -6.0874978e-01  -6.6443173e-01   1.0450804e+00   6.7682948e-01  -2.0309469e-01  -7.9179113e-03   1.3958789e-01
  -1.4490172e-02   2.8653808e-01   4.7617358e-01  -9.4057118e-02  -1.0878682e+00   7.8611136e-01   9.3805939e-01   8.5120610e-01  -2.0511392e+00  -8.2724169e-01  -1.5854694e-01  -2.2090733e+00   4.5101565e-01   8.6156548e-02   2.7410679e+00   2.1157047e+00  -1.3891400e-01  -2.1290321e+00   8.8095556e-01   3.3274390e-01   7.9432669e-01   3.9611390e-01   2.2235245e+00   3.0796057e+00   2.1340162e+00   2.8215185e+00   1.6355759e-01   1.5961852e+00   1.9442894e+00  -5.7607111e-02   7.5276221e-01   8.6092809e-01   3.2851656e+00   2.9266426e+00   3.1571915e+00   5.2151786e+00   1.2076214e-01  -2.2786602e+00   1.8569914e+00  -2.7906371e+00  -4.6668453e+00  -2.1214825e+00   1.1800133e+00   1.5379049e+00   2.3974711e+00   1.0312873e+00  -5.0762458e-01   4.9867394e-01   9.1829344e-02  -8.3853394e-01  -1.1068250e+00  -2.4642542e+00  -2.8235790e-01  -2.0291604e+00  -1.6133913e-01  -2.1406367e+00  -9.8759940e-01  -9.2492651e-01  -1.6194924e+00  -1.3076774e+00  -3.0039433e+00  -3.2587529e+00   1.1689897e+00  -4.4943759e-01   2.3700380e+00   8.2540584e-01   2.9609054e+00   2.3779320e+00  -1.4513223e+00  -1.7442311e+00  -1.5440012e+00  -3.1018656e-01  -4.8779152e-01  -2.9962373e+00  -1.5949513e+00  -2.2036080e+00  -4.0537191e-01   2.2679510e+00   1.9981120e-01   9.4110166e-01   4.0511746e-01   9.3295510e-01  -1.3357150e+00  -7.2074556e-01  -7.5541228e-01   5.6262233e-01   5.8007653e-01  -2.9034421e-01  -9.6485195e-02   1.6013534e-01
   2.0467164e-01   3.6433808e-01   4.8042482e-01  -2.0249236e-01  -1.2987759e+00   2.7911449e-01   9.5398578e-01   7.4476821e-01  -2.3394710e+00  -9.2193145e-01   1.6158104e-02  -2.2110718e+00   5.5112342e-01  -5.9149368e-01   2.6368431e+00   1.5374361e+00   1.6018343e-01  -2.3017596e+00   1.2520530e+00   4.8541829e-01   1.0072550e+00   5.8939598e-01   2.2086975e+00   2.4638083e+00   2.1029908e+00   2.4065523e+00  -4.7384116e-02   1.2553218e+00   1.7980087e+00  -1.0781745e-01   1.0328844e+00   1.0424922e+00   3.0884046e+00   2.5758165e+00   1.9864652e+00   4.0209850e+00  -3.1251975e-01  -2.0012677e+00   1.6272763e+00  -2.6901998e+00  -4.9668975e+00  -2.3947513e+00   5.9780565e-01   9.7714086e-01   1.7028553e+00   4.6954256e-01  -9.1231685e-01  -1.2982567e-01  -4.4517006e-01  -9.5370687e-01  -1.1586575e+00  -2.1040185e+00  -3.8626158e-01  -1.7030443e+00  -6.1597520e-02  -2.0820462e+00  -9.0290816e-01  -1.0147468e+00  -1.2067692e+00  -8.5066298e-01  -2.5139560e+00  -2.7539523e+00   1.4549526e+00  -3.2629403e-01   2.0654260e+00   7.4458555e-01   2.4816969e+00   1.9022157e+00  -1.7091394e+00  -2.0724728e+00  -1.6445110e+00  -1.8921079e-01  -5.5944541e-01  -2.8649587e+00  -1.5175913e+00  -2.0332479e+00  -3.6738437e-01   2.4345218e+00   5.2863845e-01   6.9322431e-01   6.4929756e-01   7.1252826e-01  -9.9007510e-01  -8.3603314e-01  -7.1515482e-01   1.4285627e-01   1.7583155e-01  -5.2352381e-01  -8.7973323e-02   1.7182530e-01
   4.0818464e-01   2.9806134e-01   6.4945852e-01  -2.6917048e-01  -1.2612930e+00   2.3849618e-01   1.1112870e+00   6.9811682e-01  -2.4801137e+00  -1.4460758e+00   4.0547459e-01  -1.7553552e+00   1.0376811e+00  -9.5858019e-01   3.3579617e+00   1.1249795e+00   7.6493402e-01  -2.6984933e+00   1.7086459e+00   7.7265651e-01   1.8096188e+00   1.0712744e+00   2.4336231e+00   1.5414838e+00   2.6163555e+00   2.2743683e+00   1.1979859e-01   1.2415158e+00   1.6613298e+00   1.0864609e-01   1.6232554e+00   1.0962362e+00   3.6023006e+00   2.9864288e+00   1.8856306e+00   4.1662075e+00   3.2448795e-02  -2.4189111e+00   1.4101626e+00  -3.6362247e+00  -4.3373028e+00  -1.8089487e+00   7.2061784e-01   8.6276370e-01   1.5004168e+00   5.5051344e-01  -8.8445998e-01  -5.4486259e-01  -7.1451131e-01  -1.2484649e+00  -1.5006070e+00  -2.3717165e+00  -1.0349279e+00  -2.0276108e+00  -1.4223080e-01  -2.5355511e+00  -1.3021526e+00  -1.6704481e+00  -8.6055201e-01  -8.2875017e-01  -2.0988291e+00  -3.1026921e+00   1.7685402e+00  -2.2303170e-01   1.7735993e+00  -3.7860817e-01   2.3736747e+00   1.5439400e+00  -1.7585381e+00  -2.1175420e+00  -4.3598673e-01   1.9565673e-01   3.3764642e-01  -1.5792408e+00  -8.7392623e-01  -1.3497587e+00   2.5615594e-01   1.8993931e+00   3.8609088e-01  -2.1467820e-01   8.9185979e-01   4.8241784e-01  -9.3081609e-01  -1.3542001e+00  -8.7912916e-01  -6.7145717e-01  -2.7976696e-01  -8.1569881e-01  -3.5328255e-01   1.9365502e-01
   4.8174667e-01   1.3760909e-01   7.2632554e-01  -3.0138733e-01  -1.5178604e+00  -3.8161964e-01   9.4554927e-01   4.4497334e-01  -2.7559901e+00  -1.6825086e+00   6.9258620e-01  -1.6830950e+00   9.4928725e-01  -1.4516382e+00   3.4852575e+00   9.4234662e-01   1.5633382e+00  -2.6931561e+00   2.2181664e+00   9.7105270e-01   2.2861444e+00   1.6763698e+00   2.7069897e+00   1.3015004e+00   2.6304922e+00   2.0415434e+00  -8.8461219e-02   1.0437836e+00   1.4025210e+00   2.3176523e-01   2.2220316e+00   1.6274620e+00   3.5379922e+00   2.7847543e+00   6.9539182e-01   2.7113466e+00  -4.2448716e-01  -1.8991747e+00   1.5072938e+00  -2.9922949e+00  -4.4937850e+00  -1.5408842e+00   2.7614738e-01   3.1743767e-01   9.5626064e-01   1.0738375e-01  -1.3374561e+00  -1.1538008e+00  -1.0815460e+00  -1.2469365e+00  -1.3075310e+00  -1.7733162e+00  -7.4581943e-01  -1.6810327e+00   2.2637813e-01  -2.4056270e+00  -1.3243275e+00  -1.8089867e+00  -7.3780673e-01  -6.1362042e-01  -1.5675685e+00  -2.4178245e+00   1.6825821e+00  -3.2097989e-01   1.7672182e+00   1.6154936e-01   1.9469936e+00   1.1751167e+00  -1.7611301e+00  -2.1939595e+00  -3.6168871e-01   1.7350092e-01  -1.0555177e-01  -9.1762710e-01  -5.8636242e-01  -7.1887749e-01   5.5208229e-02   1.9574117e+00   1.3926497e+00  -1.6472535e-01   1.2890861e+00   3.4229654e-01  -6.5216886e-01  -8.9029950e-01  -5.3662347e-01  -6.8578336e-01  -5.9414784e-02  -6.9855144e-01  -3.8471332e-01   1.6635505e-01
   6.6459248e-01   2.1747968e-02   8.4476291e-01  -2.2515412e-01  -1.5647829e+00  -5.1292805e-01   8.6331411e-01   3.3990518e-01  -2.6759486e+00  -1.7705599e+00   9.0715838e-01  -1.1799459e+00   1.0367418e+00  -1.4979725e+00   3.6673918e+00   7.5416914e-01   2.2054319e+00  -2.5649725e+00   2.7103475e+00   1.2491789e+00   2.7785287e+00   2.1919053e+00   2.9308120e+00   9.1781002e-01   2.7854017e+00   2.1211030e+00  -1.3465517e-01   1.0187667e+00   1.3561930e+00   4.6912188e-01   2.7806205e+00   2.0941805e+00   3.6331762e+00   2.7293004e+00  -5.7473390e-01   1.3369771e+00  -6.9125389e-01  -1.5387950e+00   1.2540900e+00  -2.9055653e+00  -3.7734712e+00  -1.2919365e+00   7.8090527e-02  -1.5384482e-01   3.8383035e-01  -6.5846662e-02  -1.2910819e+00  -1.6295607e+00  -1.2318942e+00  -1.1695420e+00  -1.2160151e+00  -1.4269870e+00  -6.8216479e-01  -1.4036643e+00   4.9022331e-01  -2.4450594e+00  -1.2148646e+00  -2.0481887e+00  -6.0472905e-01  -6.2326456e-01  -1.1064723e+00  -2.0684475e+00   1.6019836e+00  -5.0754646e-01   1.3919089e+00  -7.7194286e-02   1.3884609e+00   4.8324835e-01  -1.4932720e+00  -2.2369534e+00   2.4670887e-01   4.4056494e-01   1.9245408e-01  -1.9465526e-01  -2.5334434e-01  -4.1369369e-01   2.6360312e-01   1.5384502e+00   1.9872766e+00  -7.0093721e-02   1.6982685e+00   3.4727665e-01  -3.6040793e-01  -5.7327980e-01  -3.8254013e-01  -9.7113561e-01   3.1567855e-02  -7.8142705e-01  -4.3552034e-01   1.3385280e-01
   5.7031654e-01  -3.2367962e-01   9.1252417e-01  -1.5699871e-01  -1.7650215e+00  -1.2190341e+00   9.0273226e-01   1.3373517e-01  -3.0762648e+00  -2.1693989e+00   1.2837698e+00  -6.3799121e-01   1.4129151e+00  -1.8130665e+00   4.1765506e+00   3.9819228e-01   2.6987401e+00  -2.9154955e+00   3.3575474e+00   1.6141248e+00   3.4580970e+00   2.4614529e+00   3.0762137e+00   1.9468410e-01   2.5322098e+00   7.1787172e-01  -4.0338335e-01   4.3583037e-01   9.5573994e-01   5.4212981e-01   3.4276034e+00   2.4327961e+00   3.7480952e+00   2.5653711e+00  -1.3893232e+00   3.9383257e-01  -1.0328062e+00  -1.3599266e+00   9.9626949e-01  -3.0744055e+00  -3.5921820e+00  -8.4693208e-01  -1.1404760e-01  -5.4699664e-01  -1.2956390e-01  -6.3130330e-02  -1.5867964e+00  -2.0858453e+00  -1.6700437e+00  -1.4754282e+00  -1.4357517e+00  -1.3920353e+00  -1.1366548e+00  -1.7718209e+00   6.3159615e-01  -2.6963778e+00  -1.5902737e+00  -2.7183590e+00  -2.0417181e-01  -4.2028027e-01  -3.7262073e-01  -1.6785593e+00   1.7996918e+00  -3.7489187e-01   1.0035871e+00  -3.5306142e-01   9.5437214e-01   2.0799313e-02  -1.4654713e+00  -2.4774579e+00   1.2127625e+00   5.7252027e-01   4.5856883e-01   1.2315819e+00   1.6446672e-01   3.5217264e-01   7.9963904e-01   1.4805486e+00   2.1171119e+00  -1.0317409e+00   1.8835995e+00  -2.7676745e-01  -4.2172542e-01  -8.4267781e-01  -4.3518883e-01  -1.6092050e+00  -3.7132997e-01  -1.2046178e+00  -7.4181111e-01   2.1941780e-01
   9.9152439e-01  -1.1457835e-01   8.3626991e-01  -1.5308646e-01  -1.8293870e+00  -1.5251903e+00   4.4471003e-01  -2.7081492e-01  -3.0519409e+00  -2.2040633e+00   1.2924386e+00  -2.4162415e-01   1.0080759e+00  -2.0901290e+00   3.6238808e+00  -2.2222966e-01   3.2992530e+00  -2.0248369e+00   3.7295322e+00   1.8233541e+00   3.4109563e+00   2.8343520e+00   2.7919223e+00  -3.3818920e-01   2.1640513e+00   4.2766644e-01  -6.0104459e-01   1.0896608e-01   6.8870302e-01   7.0076034e-01   3.7458221e+00   2.7268257e+00   3.0741503e+00   1.9236511e+00  -3.3532233e+00  -1.6691932e+00  -1.6215719e+00  -5.6286206e-01   5.9470553e-01  -2.2303779e+00  -2.6267004e+00  -9.6583423e-01  -5.4907272e-01  -1.1911543e+00  -1.1177661e+00  -6.7545102e-01  -1.2342547e+00  -2.5516470e+00  -1.7858174e+00  -1.0755384e+00  -1.1059432e+00  -7.5317545e-01  -6.1821428e-01  -7.8584026e-01   1.0408244e+00  -2.1583246e+00  -9.8308802e-01  -2.3007826e+00   1.9996874e-01  -9.7297523e-02   1.7609420e-01  -7.6097157e-01   1.6597921e+00  -3.2038844e-01  -5.5323473e-02  -6.2229195e-01  -1.2118697e-01  -1.0065881e+00  -1.0481005e+00  -2.2307652e+00   1.2815009e+00   6.0588369e-01   3.6912299e-01   1.5553334e+00   2.6769428e-01   6.0972349e-01   5.1726830e-01   9.7060366e-01   2.6820514e+00  -3.0305176e-01   2.4345283e+00   6.2194949e-02   1.1998102e-01  -1.7340026e-01  -5.5907461e-02  -1.6393167e+00  -8.9629332e-02  -1.1961293e+00  -6.6413401e-01  -2.1411078e-02
   1.1649147e+00  -4.7857118e-01   1.0635549e+00   1.4739594e-01  -1.7042239e+00  -1.4483792e+00   3.3543463e-01  -2.5655570e-01  -2.4694252e+00  -1.9356874e+00   1.5008626e+00   9.7611345e-02   1.0742312e+00  -1.7950901e+00   3.7461221e+00   6.4424690e-02   4.1489116e+00  -2.0341890e+00   4.1603509e+00   2.1124052e+00   3.8032053e+00   3.2133581e+00   3.1068289e+00  -3.8981613e-01   2.3265741e+00   9.3416356e-01  -5.2658690e-01   2.5974507e-01   6.4592781e-01   6.1415120e-01   4.1113793e+00   3.1575865e+00   3.0700409e+00   1.6969775e+00  -4.5910312e+00  -3.4409276e+00  -1.7896758e+00   4.1035142e-03   2.3757252e-01  -2.0818669e+00  -2.4408852e+00  -5.9588408e-01  -7.2710282e-01  -1.5151562e+00  -1.5658511e+00  -6.3958021e-01  -9.4566631e-01  -2.9054155e+00  -1.7740351e+00  -8.8272490e-01  -7.2174161e-01  -2.5075808e-01  -1.0808787e-01  -4.0069235e-01   1.3610814e+00  -2.2682998e+00  -7.3110147e-01  -2.5252687e+00   7.9271508e-02  -2.9823351e-01   5.9195512e-01  -2.6019667e-01   1.2816287e+00  -8.9478549e-01   7.2539629e-02  -2.7719829e-01  -5.8706075e-01  -1.6064984e+00  -4.7276515e-01  -2.0541483e+00   1.8775959e+00   5.6664364e-01   1.0060014e-01   1.9760031e+00   3.9820915e-01   8.9393576e-01   2.8038746e-01   1.8363798e-01   3.9934023e+00  -2.3731783e-01   2.7232834e+00  -1.4590653e-01   3.3937744e-01   3.4941214e-01   7.4570425e-02  -1.5601546e+00  -3.9467928e-02  -1.1012462e+00  -7.3712407e-01   4.7781307e-02
   1.4400972e+00  -6.3086996e-01   1.1824924e+00   3.2962755e-01  -1.5158157e+00  -1.7793853e+00   1.1079872e-01  -4.0311486e-01  -2.5734823e+00  -2.2561893e+00   1.6079901e+00   4.1117520e-01   1.0495775e+00  -1.8448821e+00   3.9954718e+00   1.6367330e-02   4.6618513e+00  -1.8706422e+00   4.3947163e+00   2.2561113e+00   4.0416788e+00   3.4618923e+00   3.1112212e+00  -5.9641871e-01   2.2654526e+00   5.7047183e-01  -4.1398767e-01  -2.3494276e-02   1.2582486e-01   2.8168781e-01   4.4583581e+00   3.3567752e+00   2.7320338e+00   1.5387160e+00  -4.3034433e+00  -3.8024134e+00  -2.0560087e+00   4.0533619e-01  -7.1315085e-02  -1.9357311e+00  -2.0484429e+00  -3.1531219e-01  -6.7944393e-01  -1.7239678e+00  -1.7231414e+00  -6.6355685e-01  -9.2101309e-01  -3.2946253e+00  -1.9017407e+00  -9.9767374e-01  -7.5560640e-01   6.1878543e-02  -2.4118754e-01  -2.2078623e-01   1.3975361e+00  -2.3403632e+00  -7.2150744e-01  -2.6262339e+00   3.8689089e-01  -1.6639331e-01   8.4354522e-01   3.5216338e-02   1.2111255e+00  -9.2183150e-01  -1.2166549e-01  -2.4225537e-01  -7.8136694e-01  -1.7285938e+00  -3.0992535e-01  -1.8867353e+00   2.4573192e+00   5.6881453e-01   1.7891441e-01   2.6553356e+00   8.5643398e-01   1.5531937e+00   3.3850815e-01  -1.0277991e-01   4.2358111e+00  -8.4916483e-01   2.7872501e+00  -6.8050227e-01   1.4384175e-01   2.9169341e-01   1.5124605e-01  -1.5663156e+00  -1.2714070e-01  -1.0784634e+00  -8.6992582e-01   2.4661030e-02
   1.1062929e+00  -9.6149854e-01   1.3666638e+00   4.0756477e-01  -1.4648605e+00  -2.2280080e+00  -4.0557439e-02  -6.2552911e-01  -2.2764347e+00  -2.0216394e+00   1.6113035e+00   5.0249373e-01   8.3065055e-01  -1.8088354e+00   3.7491262e+00   9.4354069e-02   4.5032103e+00  -1.3440634e+00   4.4405770e+00   2.2036301e+00   3.6768594e+00   3.4824090e+00   3.0676939e+00  -5.4917690e-01   1.8467030e+00   1.3821633e-01  -5.0619235e-01  -4.1704770e-01  -6.6099985e-01   1.4934879e-01   4.6420053e+00   3.4954127e+00   2.1941122e+00   8.9464999e-01  -4.2030759e+00  -4.2553811e+00  -2.2558026e+00   1.2457296e+00  -1.5788782e-01  -9.3638463e-01  -1.8838877e+00  -4.3806261e-01  -1.0832750e+00  -2.0672427e+00  -1.9666314e+00  -7.6916793e-01  -1.0905036e+00  -3.5124256e+00  -1.8924292e+00  -9.9979305e-01  -4.4753448e-01   6.0894502e-01  -3.1695509e-02   1.7623161e-01   1.7667116e+00  -1.8894134e+00  -7.2464347e-01  -2.5611710e+00   5.3375625e-01  -9.1299871e-02   1.0504824e+00   6.2396108e-01   1.2858823e+00  -7.4874666e-01  -7.4394277e-02   2.4643404e-01  -1.2514376e+00  -2.0189212e+00  -2.3020084e-01  -1.9804095e+00   2.0368532e+00   1.2519100e-02  -8.4147665e-01   2.5458656e+00   6.9399514e-01   1.7474492e+00  -2.5441643e-01  -3.9213940e-01   4.2611973e+00  -7.2544531e-01   2.7936360e+00  -8.1140669e-01   4.3200904e-01   8.3268533e-01   5.4036558e-01  -1.2277611e+00  -2.0066627e-01  -1.0526366e+00  -9.5179346e-01  -8.6305756e-02
   1.5746107e+00  -9.1733477e-01   1.4514744e+00   4.7467336e-01  -1.2156990e+00  -2.0657251e+00  -2.1391910e-01  -5.4667277e-01  -2.1185673e+00  -2.2234000e+00   1.8274029e+00   1.3679254e+00   7.9613704e-01  -1.0518812e+00   3.9961041e+00   3.9872594e-01   5.1642303e+00  -4.8913458e-01   4.5267977e+00   2.1581539e+00   3.6261645e+00   3.9548000e+00   3.4894962e+00  -2.7944264e-01   1.6904059e+00   4.8479325e-01  -4.3031188e-01  -1.4166381e-01  -4.9895158e-01   7.6800129e-02   4.9715040e+00   4.0471263e+00   2.2453586e+00   1.3130053e+00  -4.1510679e+00  -4.9177413e+00  -2.1706745e+00   1.1264312e+00   6.8737138e-02  -9.3065932e-01   1.4523178e-01  -3.9075899e-01  -3.1457117e-01  -1.9476908e+00  -1.7168737e+00  -7.8687275e-01  -3.5482010e-01  -3.3529374e+00  -1.7065138e+00  -1.0077399e+00  -5.2484991e-01   1.1332962e+00  -6.9710529e-04   3.3504565e-01   1.8985994e+00  -1.8270906e+00  -6.5326129e-01  -2.6971173e+00   1.2905892e-01  -4.9306755e-01   1.0551132e+00   5.8346772e-01   8.8346012e-01  -1.1781545e+00   6.6851834e-01   6.5789313e-01  -1.0663721e+00  -1.9633900e+00   1.5841827e-01  -1.9103377e+00   2.7659501e+00   4.1870778e-01   6.9767965e-02   2.7984312e+00   1.5035761e+00   2.4356993e+00   2.0812423e-01  -1.0826964e+00   4.9972343e+00  -6.5606404e-01   2.8428808e+00  -8.9750910e-01   2.4002817e-01   1.4703180e+00   7.9986611e-01  -8.5320042e-01   5.9882447e-01  -7.7642107e-01  -8.5685448e-01  -3.2853226e-02
   1.3681703e+00  -9.9124934e-01   1.3648980e+00   5.2129184e-01  -1.3686748e+00  -2.8750260e+00  -4.9487230e-01  -8.7500239e-01  -2.6811378e+00  -2.6745569e+00   1.4637674e+00   1.3453263e+00   2.7762931e-01  -9.9667052e-01   3.8601569e+00   2.7879209e-01   4.9246840e+00  -8.1487249e-02   4.2441587e+00   2.0591251e+00   3.1538731e+00   3.6171690e+00   3.3885780e+00   1.5185855e-01   5.9392132e-01  -1.1769256e+00  -7.1911588e-01  -8.6492937e-01  -1.0460675e+00  -3.4683320e-01   4.8951606e+00   4.3399460e+00   1.7921645e+00   1.2297202e+00  -3.2288776e+00  -4.6256430e+00  -2.5878605e+00   1.5792521e+00  -7.9285194e-02  -3.2816909e-01   9.2070260e-01  -7.6108488e-01  -1.9927735e-01  -2.0205887e+00  -1.7232704e+00  -6.4024265e-01  -4.3530772e-01  -3.1085564e+00  -1.7684605e+00  -1.0325448e+00  -8.2073267e-01   1.3145322e+00  -4.4154670e-01   3.1601211e-01   1.9274268e+00  -1.5456120e+00  -7.5919351e-01  -2.5266058e+00   1.4656449e-01  -2.2403803e-01   9.8236336e-01   7.6567807e-01   8.4276450e-01  -1.0636196e+00   2.4980622e-01   1.1697970e+00  -8.8791259e-01  -1.5468316e+00   1.9093579e-01  -1.9307351e+00   2.6820018e+00   7.0016589e-01   2.1343442e-01   3.0296398e+00   1.9395394e+00   2.6793802e+00   5.3757148e-01  -4.8002052e-01   4.2770021e+00  -8.9569696e-01   2.8778956e+00  -1.1235093e+00  -1.8011978e-01   1.5599964e+00   9.3973961e-01  -4.2755980e-01   6.9482614e-01  -9.2241645e-01  -9.9737597e-01  -6.4713661e-02
   1.1215121e+00  -1.1064337e+00   1.3468950e+00   4.6481691e-01  -1.3506365e+00  -3.4139720e+00  -6.8467316e-01  -1.2658793e+00  -2.7473344e+00  -2.9660274e+00   1.2759591e+00   1.1411366e+00  -1.0137276e-01  -9.6960544e-01   3.6971278e+00   1.2201083e-01   4.7414807e+00   1.6053007e-01   4.0788690e+00   2.0275741e+00   2.9017131e+00   3.4836527e+00   3.3637049e+00   2.7891076e-01  -2.7041646e-01  -2.3914310e+00  -7.9945070e-01  -1.3260665e+00  -1.5866436e+00  -6.1393350e-01   4.7692877e+00   4.3353584e+00   1.5807409e+00   1.2308280e+00  -2.3652390e+00  -4.0958376e+00  -2.4674275e+00   1.6228859e+00  -2.0461084e-01  -1.0820346e-01   1.4139832e+00  -6.2096670e-01   4.8141297e-02  -1.7520190e+00  -1.5853988e+00  -3.1030990e-01  -1.6152375e-01  -2.6490550e+00  -1.6662600e+00  -8.7897155e-01  -9.8995654e-01   1.2916586e+00  -7.5462383e-01   2.9913749e-01   1.8581484e+00  -1.3142227e+00  -1.0504913e+00  -2.5065605e+00  -8.3475704e-03  -1.8327033e-01   9.6575444e-01   7.0874450e-01   6.5004616e-01  -1.0562167e+00   2.3832345e-02   1.2955930e+00  -6.4877829e-01  -1.2199720e+00   3.8465356e-01  -1.6769199e+00   2.9488014e+00   9.3437359e-01   2.1136921e-01   3.5072350e+00   2.3104917e+00   3.1288576e+00   6.7875939e-01  -5.7867492e-01   3.6172016e+00  -1.4126854e+00   2.7764179e+00  -1.1750017e+00  -3.3063992e-01   1.6864821e+00   9.6294392e-01  -2.1341786e-01   7.8412038e-01  -1.0108166e+00  -1.2004017e+00  -1.2741238e-01
   9.8259476e-01  -1.0139584e+00   1.3783174e+00   4.3081041e-01  -1.1482634e+00  -3.4736619e+00  -9.1318609e-01  -1.4535213e+00  -2.5471272e+00  -2.9708845e+00   8.6311384e-01   1.2058003e+00  -6.8391836e-01  -3.3159859e-01   3.2954229e+00   3.2922781e-01   4.2180360e+00   1.1210364e+00   3.6183540e+00   1.7616229e+00   2.1901436e+00   3.4463073e+00   3.4340028e+00   1.1030119e+00  -9.0445783e-01  -2.4846747e+00  -7.2625061e-01  -1.3498687e+00  -1.8218904e+00  -7.0458651e-01   4.5407397e+00   4.5501774e+00   1.3883447e+00   1.4945886e+00  -1.0401724e+00  -3.2678408e+00  -2.4777649e+00   1.8233516e+00  -1.9493457e-01   5.3773078e-01   2.9043995e+00  -1.0023708e+00   4.5666774e-01  -1.5439865e+00  -1.2100794e+00  -5.0469389e-02   2.3472046e-01  -2.0883496e+00  -1.2265232e+00  -5.6521550e-01  -1.0330150e+00   1.5576339e+00  -8.5918672e-01   6.6602689e-01   1.8508594e+00  -7.7719259e-01  -9.9619718e-01  -2.0809984e+00  -4.2946984e-01  -3.9857261e-01   4.6364342e-01   4.7087792e-01   3.7712679e-01  -1.1183765e+00   8.2448775e-03   1.6158454e+00  -3.2379565e-01  -8.1519394e-01   5.9247783e-01  -1.5422629e+00   2.6157915e+00   1.2447073e+00   4.3659836e-01   3.0069236e+00   2.6390166e+00   2.9338060e+00   8.0840356e-01  -5.8609258e-01   2.8075589e+00  -8.3994775e-01   2.6555491e+00  -7.5575861e-01  -3.9721855e-01   2.3278063e+00   1.2138844e+00   4.6901713e-01   1.4395523e+00  -7.9653386e-01  -1.1160908e+00  -2.8192158e-01
   8.7391871e-01  -8.9754313e-01   1.2795759e+00   4.2170108e-01  -1.0482983e+00  -3.7799798e+00  -9.9973436e-01  -1.5385159e+00  -2.7312208e+00  -3.0521175e+00   4.3687433e-01   1.0882450e+00  -9.8370624e-01   7.9742343e-02   3.0264518e+00   3.7652928e-01   3.4731241e+00   1.5098943e+00   3.0546142e+00   1.5210795e+00   1.4767080e+00   2.9464885e+00   3.2848670e+00   1.6956183e+00  -1.8124253e+00  -3.4018534e+00  -7.8805462e-01  -1.6768536e+00  -1.9398722e+00  -1.0892920e+00   4.0451217e+00   4.4821811e+00   1.0287361e+00   1.5711097e+00   3.2834302e-01  -2.4463320e+00  -2.5675919e+00   1.8456603e+00  -2.4350303e-01   7.5189161e-01   3.7291463e+00  -1.5446621e+00   8.8822102e-01  -1.2236426e+00  -7.7888748e-01   2.2228349e-01   4.1467143e-01  -1.4947050e+00  -1.0560312e+00  -5.2921323e-01  -1.3595899e+00   1.6047131e+00  -1.3654179e+00   6.3591967e-01   1.6134252e+00  -5.1309728e-01  -1.0166021e+00  -1.7846474e+00  -6.7322925e-01  -3.8443090e-01   1.6460488e-02   1.7281719e-01   2.8937317e-01  -1.0735091e+00  -9.8526764e-03   1.8949294e+00   1.4457477e-01  -2.3017655e-01   6.0323792e-01  -1.5673910e+00   2.4358432e+00   1.6497431e+00   8.8027715e-01   2.5348465e+00   2.9005889e+00   2.6434219e+00   1.3246246e+00  -1.1447001e-01   1.8348812e+00  -9.3873735e-01   2.3788049e+00  -7.9653606e-01  -6.5951009e-01   2.3230349e+00   1.0940517e+00   8.5801325e-01   1.5416214e+00  -8.9034398e-01  -1.1061863e+00  -2.7997508e-01
   4.4812933e-01  -9.6642912e-01   1.2372414e+00   3.8560198e-01  -9.1400352e-01  -4.2121470e+00  -9.1367469e-01  -1.6480761e+00  -2.8653034e+00  -3.1216683e+00   9.1550676e-02   6.6380128e-01  -1.1716752e+00   2.6400534e-01   2.8401389e+00   4.4398508e-01   2.5313099e+00   1.5136533e+00   2.4460455e+00   1.2370863e+00   7.5614650e-01   2.2666589e+00   3.0880135e+00   2.1756080e+00  -2.6471721e+00  -4.5828565e+00  -8.1309802e-01  -2.1009922e+00  -2.2052790e+00  -1.4401962e+00   3.4373318e+00   4.1219804e+00   8.2145664e-01   1.6397125e+00   2.2508293e+00  -9.4036599e-01  -2.5396703e+00   1.8126009e+00  -2.5986384e-01   9.3957289e-01   3.7296938e+00  -1.9969495e+00   1.0381482e+00  -9.0092240e-01  -2.5635301e-01   6.8305840e-01   2.1641009e-01  -9.2770813e-01  -9.3653388e-01  -6.3688419e-01  -1.6877245e+00   1.4095859e+00  -1.9719133e+00   3.5795491e-01   1.2735050e+00  -2.8756141e-01  -1.3229425e+00  -1.6308606e+00  -8.1910843e-01  -2.5060997e-01  -4.0443923e-01  -1.9680584e-01   3.6867810e-01  -8.5766249e-01   1.9730480e-02   2.1362401e+00   7.6789813e-01   5.7882965e-01   4.0985831e-01  -1.6258263e+00   2.0501291e+00   1.7130313e+00   8.0384700e-01   2.0994807e+00   2.9718070e+00   2.2755924e+00   1.6550900e+00   5.9365956e-01   5.3896505e-01  -1.3858406e+00   1.9025234e+00  -1.0301511e+00  -9.6900648e-01   2.0543874e+00   8.5229507e-01   1.1147799e+00   1.3768962e+00  -1.0113235e+00  -1.2260703e+00  -2.5383225e-01
   3.4400326e-01  -7.4176067e-01   1.1192104e+00   2.0049785e-01  -5.1585427e-01  -4.3993832e+00  -9.2938848e-01  -1.8255929e+00  -2.8530823e+00  -3.2149816e+00  -1.4878205e-01  -1.1895689e-02  -1.4247909e+00   1.5526899e-01   2.5418347e+00   3.5282268e-01   1.7274952e+00   1.7530494e+00   1.7428746e+00   8.5022627e-01  -1.5144390e-02   1.7587725e+00   2.6428180e+00   2.3392163e+00  -3.1172494e+00  -4.9545064e+00  -5.4456384e-01  -2.2189245e+00  -2.3773203e+00  -1.6448535e+00   2.6873020e+00   3.3379297e+00   4.1046280e-01   1.6209319e+00   4.1597524e+00   6.5979049e-01  -2.2030361e+00   1.7476279e+00  -2.0156655e-02   1.2921751e+00   3.5301547e+00  -2.2704985e+00   1.2651102e+00  -4.5764489e-01   3.8030101e-01   8.7333333e-01   1.6021183e-01  -4.3658601e-01  -6.8943456e-01  -6.1336434e-01  -1.8345190e+00   1.2614369e+00  -2.2788570e+00   4.4001267e-01   8.8530750e-01   1.1344575e-01  -1.4566869e+00  -1.1055332e+00  -8.7783404e-01  -9.1173813e-02  -9.2586410e-01  -6.1031725e-01   3.0051694e-01  -5.3530890e-01   1.1171218e-03   2.0608159e+00   1.3115334e+00   1.3050063e+00   2.0931525e-01  -1.2845370e+00   1.5180967e+00   1.5171684e+00   5.1095673e-01   1.4852451e+00   2.9965835e+00   1.9660266e+00   1.6284887e+00   1.0321930e+00  -5.6490271e-01  -1.5116727e+00   1.4249812e+00  -9.3265739e-01  -1.0585864e+00   1.8650014e+00   6.4678923e-01   1.3581383e+00   1.4838804e+00  -8.1161364e-01  -1.2143514e+00  -3.6213613e-01
   1.4747248e-01  -7.2756244e-01   1.2515192e+00   2.7947836e-01  -2.8220765e-02  -3.9020550e+00  -7.9453145e-01  -1.6518457e+00  -2.1947383e+00  -2.7141217e+00  -6.1472230e-01  -6.0628495e-01  -1.5834733e+00   6.9790434e-01   2.1595244e+00   8.1655658e-01   7.6870281e-01   1.7983937e+00   9.4651633e-01   5.1398273e-01  -6.9004607e-01   1.3414577e+00   2.4958081e+00   3.1042263e+00  -3.0393839e+00  -4.0718107e+00  -1.0111924e-01  -1.8435321e+00  -2.2714058e+00  -1.8413060e+00   1.8844904e+00   2.7583202e+00   2.9138886e-01   1.8167316e+00   6.1822392e+00   2.3648640e+00  -1.9241499e+00   1.6508328e+00  -1.1677328e-01   1.3609362e+00   3.3743311e+00  -2.5922954e+00   1.3635656e+00  -3.3185409e-02   1.1340816e+00   1.3759070e+00   1.7764664e-01   4.2644022e-02  -2.0677644e-01  -4.3903177e-01  -1.7845412e+00   1.2214547e+00  -2.3997287e+00   6.7675722e-01   4.2895968e-01   3.3075122e-01  -1.3522976e+00  -6.7252671e-01  -1.2711754e+00  -2.8984883e-01  -1.7131951e+00  -1.2380216e+00   1.7073054e-01  -6.5257194e-01   3.7359239e-01   2.1435468e+00   1.9363449e+00   1.9827010e+00   2.1713025e-01  -1.0603230e+00   9.2480889e-01   1.5173089e+00   2.4587458e-01   2.9886976e-01   2.7249040e+00   1.0014718e+00   1.5358454e+00   1.2057630e+00  -1.3901582e+00  -1.2982702e+00   8.7049922e-01  -8.1991533e-01  -9.0071657e-01   1.8632699e+00   3.5887797e-01   1.7799296e+00   1.4490230e+00  -5.7592800e-01  -1.1086870e+00  -4.1988481e-01
  -2.6902766e-01  -7.0416121e-01   1.2265214e+00   2.3270482e-01   1.2007409e-01  -3.8127598e+00  -6.0443655e-01  -1.5303102e+00  -2.1266044e+00  -2.6593902e+00  -1.0426143e+00  -1.0311405e+00  -1.7839033e+00   1.0668538e+00   1.9309798e+00   1.0038288e+00  -2.7892986e-01   1.6970374e+00   1.0466425e-01   1.8142476e-01  -1.3054549e+00   7.9749308e-01   2.3759641e+00   3.7604644e+00  -3.3209686e+00  -4.2988157e+00   4.2661453e-02  -1.7766187e+00  -2.2936823e+00  -1.9866302e+00   1.0904299e+00   2.1742870e+00   3.4400209e-01   2.2709979e+00   8.6723130e+00   4.6214438e+00  -1.4543462e+00   1.3390607e+00   1.1979162e-01   1.3075805e+00   3.4292272e+00  -2.8006438e+00   1.7634676e+00   5.1513301e-01   2.0954671e+00   1.8879689e+00   9.0309448e-03   6.4099912e-01   5.7623410e-02  -5.3261911e-01  -2.1375258e+00   1.0436748e+00  -2.9795109e+00   3.2805704e-01   3.7460645e-03   4.3169454e-01  -1.7061519e+00  -5.4450734e-01  -1.6584022e+00  -4.3650621e-01  -2.3663847e+00  -2.0063210e+00   1.5943202e-01  -6.5272204e-01   1.0089337e+00   2.4315005e+00   2.9699755e+00   3.0697531e+00   2.9612415e-02  -1.0253583e+00   5.4564176e-01   1.6170048e+00   4.5106320e-01  -1.6630233e-01   2.7320758e+00   4.0711990e-01   1.9141460e+00   1.6847241e+00  -2.6437383e+00  -1.5551689e+00   3.3970096e-01  -8.1960806e-01  -1.0355456e+00   1.5789209e+00   6.6607386e-02   2.1279448e+00   1.3710975e+00  -5.5637946e-01  -1.1115384e+00  -3.6917780e-01
  -3.0296365e-01  -4.2908337e-01   9.4750942e-01  -1.2090804e-01   3.1374360e-01  -4.0485931e+00  -4.9800828e-01  -1.6539063e+00  -2.4069179e+00  -2.8172980e+00  -1.0115363e+00  -1.5392583e+00  -1.8223798e+00   7.1873101e-01   1.6243814e+00   6.3839771e-01  -8.8758204e-01   1.7396764e+00  -3.6442464e-01  -1.4553600e-01  -1.7606186e+00   4.9451762e-01   1.9454063e+00   3.4768310e+00  -3.6969706e+00  -4.9021375e+00   7.7549412e-02  -1.8369013e+00  -2.1628532e+00  -1.8317110e+00   4.0013180e-01   1.2635517e+00   1.7135490e-01   2.3377770e+00   9.8093216e+00   5.7874254e+00  -1.0747819e+00   8.4469048e-01   7.3373664e-01   1.5275672e+00   2.9001208e+00  -2.8883013e+00   1.9062338e+00   9.0984536e-01   2.6588188e+00   1.7087720e+00  -2.1268359e-01   9.6583402e-01   1.9078840e-02  -6.7793769e-01  -2.3900528e+00   9.0942770e-01  -3.2536570e+00   2.2101930e-01  -4.9101546e-01   7.8949829e-01  -2.0085013e+00  -2.7584319e-01  -1.7399386e+00  -2.0950754e-01  -2.5252887e+00  -2.1900193e+00   9.3231813e-02  -3.3572609e-01   1.4904665e+00   2.4892298e+00   3.5193284e+00   3.7493469e+00  -3.2122712e-01  -7.3249907e-01   9.7771468e-02   1.3081081e+00   3.0882489e-01  -3.9360352e-01   2.6809999e+00   4.0660553e-01   2.1628027e+00   2.1699894e+00  -3.2709802e+00  -1.8970961e+00  -2.8074303e-01  -8.9206982e-01  -9.7200063e-01   1.2996236e+00  -2.1340175e-01   1.9856850e+00   1.5375248e+00  -3.9357299e-01  -1.0171319e+00  -3.9868857e-01
  -6.4090295e-01  -3.4764094e-01   9.1143625e-01  -1.4601699e-01   4.7854370e-01  -3.4910361e+00  -1.8061600e-01  -1.3772087e+00  -2.5002057e+00  -2.9324039e+00  -1.5657865e+00  -1.6219483e+00  -1.7399491e+00   1.1291603e+00   1.6662361e+00   6.1529427e-01  -2.0533912e+00   1.4999544e+00  -1.3070979e+00  -4.3873013e-01  -2.2016875e+00  -1.1650069e-01   1.6062118e+00   3.6966993e+00  -3.5870436e+00  -5.0375397e+00   2.8232859e-01  -1.6470429e+00  -1.8752813e+00  -1.6352224e+00  -3.8321534e-01   4.1219870e-01   5.6692464e-01   3.1236825e+00   1.2393134e+01   8.7032018e+00  -4.9944802e-01   1.6305742e-01   7.1314685e-01   7.8957070e-01   3.6321370e+00  -3.1724422e+00   2.2106052e+00   1.3217679e+00   3.4919866e+00   2.3479336e+00  -3.1061873e-01   1.4455365e+00   2.8785300e-01  -9.6436508e-01  -3.0190324e+00   2.4682613e-01  -4.3096387e+00  -3.3503520e-01  -1.2041471e+00   7.0240699e-01  -2.3011112e+00  -2.9157391e-01  -1.8635415e+00  -2.7151873e-01  -3.2308698e+00  -3.3169153e+00   4.2982870e-01  -1.0309634e-01   1.4899961e+00   1.5488517e+00   4.3661542e+00   4.5704543e+00  -5.7428410e-01  -6.3906210e-01   9.6093859e-02   1.5261563e+00   1.2817698e+00  -7.1255109e-01   2.6555474e+00  -5.2692503e-01   3.1169839e+00   2.7223822e+00  -5.0884732e+00  -2.1195143e+00  -7.8357008e-01  -8.5392868e-01  -1.1172971e+00   4.9565969e-01  -7.6361545e-01   1.7518168e+00   9.9875311e-01  -6.6259827e-01  -1.0945668e+00  -4.1286682e-01
  -1.2556092e+00  -5.5182268e-01   8.7903731e-01  -1.2666837e-01   2.8974257e-01  -3.2939089e+00   8.7319717e-03  -1.1796866e+00  -2.3974293e+00  -2.4913770e+00  -2.0121122e+00  -2.0763406e+00  -1.9545066e+00   1.5068009e+00   1.1994228e+00   9.5137472e-01  -2.8788456e+00   1.2050271e+00  -1.9164366e+00  -6.6198074e-01  -2.4642666e+00  -2.9675025e-01   1.6482476e+00   4.5674489e+00  -3.6122289e+00  -4.8079480e+00   1.1915782e-01  -1.3738174e+00  -1.5181741e+00  -1.3633664e+00  -9.3574233e-01   2.0775410e-01   7.6310095e-01   3.4217832e+00   1.3347091e+01   9.7000803e+00  -5.7698886e-01   9.5017381e-02   1.0582423e+00   1.2650676e+00   3.2398611e+00  -3.2753585e+00   1.9099599e+00   1.3826994e+00   4.0173495e+00   2.6180390e+00  -9.2476246e-01   1.7267306e+00   4.5630039e-01  -8.8433354e-01  -3.0270426e+00   4.6161511e-01  -4.3661037e+00  -4.1480173e-01  -1.4816619e+00   9.4085997e-01  -2.4294257e+00  -1.8964509e-01  -2.4872603e+00  -4.2425102e-01  -3.6618276e+00  -3.5349817e+00   1.8682361e-01  -3.9734589e-01   2.2668769e+00   2.4014905e+00   4.9631914e+00   5.3001063e+00  -7.0120426e-01  -7.1237050e-01  -6.4676225e-01   1.6127588e+00   9.3339865e-01  -1.3366477e+00   2.2214055e+00  -1.3783288e+00   3.2668004e+00   3.5942340e+00  -5.2790221e+00  -1.7239342e+00  -1.1868353e+00  -7.9991073e-01  -7.7053162e-01   7.4194276e-01  -9.0228679e-01   2.1292019e+00   1.1521246e+00  -5.4984585e-01  -9.3124800e-01  -3.7465684e-01
  -1.1366372e+00  -2.4472070e-01   5.0953682e-01  -1.4721494e-01   3.4078841e-01  -2.7236889e+00   3.3278222e-02  -1.2316725e+00  -2.0225187e+00  -2.0157948e+00  -2.2302904e+00  -2.5191424e+00  -1.8812584e+00   1.2816616e+00   3.5853335e-01   2.9152175e-01  -3.1148299e+00   7.6560463e-01  -2.1040599e+00  -4.2527117e-01  -2.3923869e+00  -6.8685393e-01   8.4980067e-01   3.8693318e+00  -3.5952661e+00  -4.7645795e+00   1.2773265e-01  -1.1606351e+00  -7.3131076e-01  -8.2626789e-01  -1.7839340e+00  -8.3853124e-01   5.9108429e-01   3.0792477e+00   1.1729578e+01   8.9231658e+00  -4.2957796e-01  -1.5048950e-01   7.5942176e-01   1.0243623e+00   2.4229345e+00  -2.9117529e+00   1.4861756e+00   1.4597010e+00   3.6300993e+00   2.5763981e+00  -5.7404639e-01   1.9104261e+00   5.7683786e-01  -3.0932089e-01  -2.8306602e+00   1.5009316e-01  -4.0533435e+00  -4.2976921e-02  -1.8924751e+00   1.0859642e+00  -1.9718595e+00   2.1619522e-01  -2.4720706e+00  -2.8704478e-01  -3.4644291e+00  -3.4727453e+00  -2.3286626e-01  -5.5833576e-01   1.3418830e+00   1.3987958e+00   4.5314541e+00   4.7517846e+00  -2.0892125e-01   5.3169484e-02  -4.2092068e-01   1.7178902e+00   1.0755630e+00  -1.2234485e+00   1.5327822e+00  -2.2680411e+00   3.3937099e+00   3.4897800e+00  -5.2115755e+00  -1.3374605e+00  -1.2475287e+00  -3.4537003e-01   6.5540089e-02   4.8032164e-01  -1.5665606e+00   1.4771683e+00   8.5396868e-01  -6.9662276e-01  -8.3453039e-01  -4.5783422e-01
  -1.5797737e+00  -2.9516851e-01   2.3717675e-01  -7.7480820e-03   3.7542666e-01  -2.8141531e+00   3.3589354e-01  -1.0916032e+00  -2.6884752e+00  -2.2886439e+00  -2.3759395e+00  -2.6804455e+00  -1.4954371e+00   9.7997285e-01   5.6751152e-01   5.5248690e-02  -3.8661918e+00  -1.2482151e-01  -2.5186907e+00  -3.8501919e-01  -2.2526559e+00  -1.4377007e+00   1.6273665e-01   3.5725377e+00  -3.3872586e+00  -5.8635696e+00   1.6273187e-01  -1.4329512e+00  -5.8882679e-01  -5.0355330e-01  -2.2868761e+00  -1.8066908e+00   5.6013292e-01   3.0756451e+00   1.2955632e+01   1.0474519e+01  -5.3521427e-01  -3.1265805e-01   9.7139624e-01   9.0652475e-01   1.1825634e+00  -2.6042402e+00   1.2633761e+00   1.4041495e+00   4.0933224e+00   2.8810189e+00  -1.5864281e+00   1.7106072e+00   4.7104655e-01  -7.3531840e-01  -3.2090788e+00  -4.7542433e-01  -4.8189910e+00  -8.9154433e-01  -2.4112862e+00   7.5536199e-01  -2.3562337e+00   9.5080191e-02  -1.9858580e+00   3.0898845e-02  -3.4479401e+00  -3.7697110e+00   1.0247593e-03  -9.6085365e-02   9.4404627e-01   9.8737617e-01   4.9546351e+00   5.3499008e+00  -4.8525973e-01   2.4494932e-01  -2.9393070e-01   1.3949829e+00   1.2852618e+00  -4.4564043e-01   1.2584861e+00  -2.8840890e+00   4.0409075e+00   4.7347502e+00  -6.4344979e+00  -2.0305556e+00  -1.6834210e+00  -9.2968979e-01  -1.5952235e-01  -7.1228319e-01  -2.2336961e+00   8.6608134e-01   2.5455668e-01  -8.9426278e-01  -9.6672708e-01  -3.6379821e-01
  -2.2409751e+00  -6.0877904e-01   2.8453454e-02   4.1702168e-02   1.1397113e-01  -2.7749446e+00   6.7246714e-01  -8.7142101e-01  -2.9446891e+00  -2.0922598e+00  -2.4557918e+00  -2.7029279e+00  -1.2172395e+00   8.0830475e-01   4.2645702e-01  -1.1563106e-01  -4.4730917e+00  -8.0878340e-01  -2.7582404e+00  -3.8275841e-01  -2.2225838e+00  -1.9338516e+00  -2.4769909e-01   3.2506439e+00  -3.2565942e+00  -6.5669800e+00  -1.4432592e-01  -1.5184283e+00  -3.2361576e-01   6.4445548e-02  -2.6737985e+00  -2.4797603e+00   7.7158435e-01   2.9246559e+00   1.2831872e+01   1.0774903e+01  -5.4464445e-01  -2.5907790e-01   1.3131483e+00   1.1760247e+00   9.3277205e-02  -2.5249941e+00   5.7104402e-01   1.0352671e+00   4.0879302e+00   2.8512166e+00  -2.4500805e+00   1.4321009e+00   2.8247725e-01  -1.0457042e+00  -3.2722652e+00  -6.7316324e-01  -5.0279827e+00  -1.4073770e+00  -2.6200092e+00   7.3374125e-01  -2.6416595e+00  -1.6517955e-01  -1.8669576e+00   2.1930894e-01  -3.1505064e+00  -3.5269637e+00   1.1779673e-01   5.9001978e-02   1.1474387e+00   1.0840620e+00   4.9697539e+00   5.4794521e+00  -6.7311394e-01   2.7655792e-01  -6.8554668e-01   6.8457291e-01   8.6165228e-01  -1.6761213e-01   5.7120170e-01  -3.5220690e+00   4.2827462e+00   5.5247364e+00  -6.6723267e+00  -2.0793318e+00  -2.0203369e+00  -1.2480614e+00   5.0464547e-02  -1.1691085e+00  -2.5353830e+00   3.8972809e-01  -2.8887038e-01  -1.1019847e+00  -9.9617795e-01  -2.5101241e-01
  -1.7878575e+00  -4.8088476e-01  -1.3813045e-01   7.5382119e-02   2.9390239e-03  -1.6979246e+00   6.6511207e-01  -4.5448933e-01  -2.5972241e+00  -1.8066639e+00  -2.3773999e+00  -2.1002973e+00  -1.1558658e+00   1.0767083e+00  -4.1638040e-02  -3.4620935e-01  -3.7943331e+00  -7.8248305e-01  -2.7157619e+00  -2.2510846e-01  -1.7203300e+00  -1.3997284e+00  -2.6879432e-01   2.8110443e+00  -2.3882242e+00  -5.1764907e+00  -2.0417414e-01  -6.9428081e-01   4.1517698e-01   6.1707223e-01  -2.7624814e+00  -2.7193107e+00   1.0965803e+00   3.2860737e+00   1.1524487e+01   9.9176363e+00  -1.4217309e-01  -8.8760265e-01   1.5804614e+00   7.6871063e-01   5.7173610e-01  -1.9151118e+00   5.3343341e-01   9.3479068e-01   4.0013712e+00   2.3624280e+00  -1.9679088e+00   1.0991726e+00   2.3398856e-01  -9.0150215e-01  -3.1438504e+00  -2.4908868e-01  -4.5561543e+00  -1.0934248e+00  -2.8357333e+00   6.2896820e-01  -2.3638661e+00  -3.5561223e-01  -2.1982875e+00  -6.0783564e-02  -2.7446286e+00  -3.2890041e+00  -3.9190965e-01  -6.3742727e-01   2.1717416e+00   1.1781993e+00   4.9517154e+00   5.2262703e+00  -2.6278931e-01   7.8926917e-01  -2.0694824e-01   7.2551436e-01   1.5809907e+00   2.9457660e-01   4.0918962e-01  -3.3027017e+00   4.4314649e+00   4.6097805e+00  -5.2086113e+00  -1.8789811e+00  -2.0939504e+00  -1.2182290e+00   6.7579578e-01  -9.6781208e-01  -2.6119115e+00   1.3776224e-01  -1.2998616e-01  -8.8871423e-01  -6.7702551e-01  -1.7307339e-01
  -2.1171447e+00  -6.4146385e-01  -3.3819366e-01   2.9274029e-01  -1.6004960e-01  -1.3204472e+00   7.3253688e-01  -2.4940139e-01  -2.8125960e+00  -1.6203331e+00  -2.4909467e+00  -2.1858319e+00  -8.8949010e-01   7.2032206e-01  -1.4106199e-01  -4.7018011e-01  -3.8879764e+00  -1.4030175e+00  -2.9395188e+00  -1.0543104e-01  -1.4363041e+00  -1.7586081e+00  -9.2002733e-01   2.4182756e+00  -1.7535671e+00  -5.0955666e+00  -2.7915146e-01  -6.3622689e-01   6.5482539e-01   1.0798087e+00  -2.8848842e+00  -3.2939241e+00   8.5546148e-01   2.8075039e+00   1.0842178e+01   9.6824123e+00  -3.3732462e-01  -5.7684083e-01   1.7386288e+00   1.1433898e+00  -4.9653440e-01  -1.4372930e+00  -2.8619425e-01   4.0633994e-01   3.7620443e+00   2.2300680e+00  -2.7743528e+00   5.3517011e-01   1.6935031e-01  -1.0173794e+00  -2.8839936e+00  -3.2782551e-01  -4.4403502e+00  -1.2447005e+00  -2.9130175e+00   5.0912376e-01  -2.1952796e+00  -2.7241729e-01  -1.7901189e+00   1.7227261e-01  -2.4569399e+00  -2.9530438e+00  -3.9977152e-01  -4.5141842e-01   1.7550905e+00   9.4187117e-01   4.5097554e+00   4.9719997e+00  -2.2444660e-01   1.1493131e+00  -3.3981296e-01   2.0858510e-01   1.1250379e+00   6.9619561e-01  -2.4218512e-01  -3.8103003e+00   4.1881300e+00   5.3100368e+00  -4.9002812e+00  -1.6182717e+00  -2.0360832e+00  -1.3973136e+00   1.0977716e+00  -1.4258991e+00  -2.8242904e+00  -1.9343572e-01  -6.5961762e-01  -8.6425891e-01  -6.4616115e-01  -1.8142030e-01
  -2.3005693e+00  -8.3131900e-01  -6.9974360e-01   3.7590984e-01  -5.0708946e-01  -1.1923006e+00   7.8633152e-01  -2.2127944e-01  -3.2363040e+00  -1.8278186e+00  -2.1791706e+00  -1.9060000e+00  -3.1422188e-01   7.7845087e-02   1.0577011e-02  -1.0377401e+00  -3.3541607e+00  -2.2302613e+00  -2.6543553e+00   3.1664216e-01  -7.3483373e-01  -2.0002551e+00  -1.5749294e+00   1.0905732e+00  -1.4190104e+00  -6.0193595e+00  -5.5647034e-01  -7.8006006e-01   8.9141623e-01   1.7265918e+00  -2.8710958e+00  -4.0585560e+00   9.2481479e-01   2.3472114e+00   8.9439169e+00   8.5353535e+00  -9.8089503e-02  -7.2250706e-01   1.9928207e+00   9.8692519e-01  -1.7013121e+00  -4.1810182e-01  -8.4084573e-01   6.7947946e-02   3.2195456e+00   1.9187705e+00  -3.0498047e+00   4.0274201e-02  -1.6467671e-01  -1.1907695e+00  -2.7362638e+00  -7.0335859e-01  -4.3338694e+00  -1.6929428e+00  -2.9392436e+00   2.0050480e-01  -2.3412546e+00  -6.6363463e-01  -1.2858568e+00   4.1542533e-01  -1.5143757e+00  -2.3734909e+00  -4.7413756e-01  -2.4591011e-01   1.2729176e+00   2.4456388e-01   3.8591618e+00   4.3281097e+00   5.2031630e-02   1.8440303e+00   3.9067661e-01  -5.5239776e-01   1.0102851e+00   2.3171099e+00  -6.9887903e-01  -3.4700225e+00   4.2069486e+00   5.2219980e+00  -4.1574118e+00  -2.0097028e+00  -1.8978294e+00  -1.6888699e+00   1.4422781e+00  -2.0825682e+00  -3.1606829e+00  -1.1306090e+00  -1.3930699e+00  -1.0627047e+00  -8.4081706e-01  -1.0425646e-01
  -2.2489555e+00  -8.0344872e-01  -1.0544955e+00   4.9153681e-01  -7.4711024e-01  -8.5392204e-01   6.0006595e-01  -2.3778967e-01  -3.4663840e+00  -1.9272085e+00  -2.1631379e+00  -1.4663518e+00  -3.2789567e-01  -2.7331834e-01  -3.1479674e-01  -1.5950976e+00  -2.8012827e+00  -2.3740411e+00  -2.3581817e+00   6.6710531e-01  -9.4236158e-02  -1.8795588e+00  -2.0003749e+00   3.3365934e-01  -9.7945196e-01  -6.1068242e+00  -7.6406737e-01  -7.5169136e-01   1.0967577e+00   2.2979794e+00  -2.5788176e+00  -4.0999093e+00   8.7587242e-01   2.0502434e+00   6.9179305e+00   7.1197716e+00  -3.4627494e-01  -6.8967232e-01   1.9391269e+00   1.1648641e+00  -1.8700356e+00   3.3566881e-01  -1.3913109e+00  -5.3053322e-01   2.4746700e+00   1.5044965e+00  -3.1282517e+00  -5.2336862e-01  -2.7434698e-01  -9.3834758e-01  -2.4863266e+00  -7.3443277e-01  -4.0074085e+00  -1.5949019e+00  -2.9304957e+00   7.6052402e-02  -2.1003888e+00  -6.7678462e-01  -9.3008375e-01   5.8612952e-01  -7.0808133e-01  -1.6668814e+00  -8.6642985e-01  -3.6053198e-01   5.1248284e-01  -1.0337995e-01   3.1842839e+00   3.6466490e+00   5.0748647e-01   2.4902735e+00   8.9688444e-01  -5.8979499e-01   1.3353548e+00   3.6081456e+00  -8.6274827e-01  -3.2061811e+00   4.1689519e+00   5.1016797e+00  -3.5580339e+00  -1.8390984e+00  -1.6134614e+00  -1.6451111e+00   1.7508738e+00  -2.2389524e+00  -3.1435204e+00  -1.6532181e+00  -1.4005503e+00  -1.0165627e+00  -7.4347450e-01  -1.3452836e-01
  -1.8838677e+00  -8.2477211e-01  -1.3589208e+00   8.2298497e-01  -9.3414432e-01  -7.4732437e-02   4.8565572e-01   1.0687003e-01  -3.2677056e+00  -1.6134914e+00  -1.9294128e+00  -6.7705722e-01   1.3511471e-01  -2.0530680e-01  -4.8972783e-01  -1.7663122e+00  -1.8037974e+00  -2.6456125e+00  -1.9647004e+00   1.1486260e+00   4.5185435e-01  -1.9724488e+00  -2.4138168e+00  -5.0545700e-01  -3.9535549e-01  -5.5845020e+00  -9.2903488e-01  -4.0928434e-01   1.7946797e+00   2.7553547e+00  -2.4670540e+00  -4.2128942e+00   8.0062792e-01   1.4872361e+00   3.6417262e+00   4.2162454e+00  -4.3115145e-01  -5.3616641e-01   1.8621848e+00   1.0747342e+00  -2.2527807e+00   9.6366192e-01  -1.8499371e+00  -1.0877211e+00   1.5631413e+00   9.5155231e-01  -2.7513042e+00  -1.1034916e+00  -4.1394917e-01  -7.1985864e-01  -1.9549734e+00  -5.6360914e-01  -3.2416743e+00  -1.3767122e+00  -2.7010492e+00  -2.3515175e-01  -1.4672143e+00  -7.7939067e-01  -6.9062547e-01   5.3087176e-01   2.0159402e-01  -7.7919733e-01  -1.3459152e+00  -7.6273171e-01   1.4168298e-01  -3.7905915e-01   2.1583988e+00   2.4678036e+00   1.2780693e+00   3.1603360e+00   1.5825404e+00  -9.5190465e-01   1.6178243e+00   4.4814669e+00  -1.2991251e+00  -3.2209584e+00   3.9493846e+00   4.3902068e+00  -1.7373382e+00  -1.3178011e+00  -1.1906982e+00  -1.6716000e+00   2.2203932e+00  -2.2727294e+00  -3.2784226e+00  -2.1694497e+00  -1.7142260e+00  -9.6418587e-01  -6.2150266e-01   5.0535426e-03
  -1.7895941e+00  -7.5686156e-01  -1.7480710e+00   1.0707751e+00  -1.3595189e+00   1.7298300e-01   2.2269721e-01   9.7366315e-02  -3.4870869e+00  -1.5610166e+00  -2.1472194e+00  -2.6798342e-01   2.0007505e-01  -6.8650137e-01  -1.0309153e+00  -2.5720554e+00  -1.4512732e+00  -2.9366301e+00  -1.7735388e+00   1.6157345e+00   8.0358458e-01  -2.4458435e+00  -3.1854004e+00  -1.5519499e+00  -4.0711531e-01  -6.3750415e+00  -1.2995425e+00  -8.4233794e-01   1.7397412e+00   2.8464476e+00  -2.3769217e+00  -4.3491035e+00   2.0578897e-01   5.4471353e-01   9.0251314e-01   2.1132358e+00  -7.7862089e-01  -3.0016349e-01   1.2196356e+00   9.4256258e-01  -2.5817256e+00   1.3536816e+00  -2.5920834e+00  -1.7416090e+00   3.5147291e-01   4.9059467e-01  -2.5607957e+00  -1.6284003e+00  -6.8943102e-01  -4.6001846e-01  -1.7006652e+00  -6.9761936e-01  -3.0671875e+00  -1.1911598e+00  -2.6007134e+00  -4.7494696e-01  -9.0041089e-01  -7.1640546e-01   4.0695675e-02   9.5132069e-01   1.1664951e+00   1.2063091e-01  -1.4228115e+00  -7.1136093e-01  -1.3450128e+00  -1.1536299e+00   9.9769474e-01   1.3223995e+00   1.8487343e+00   3.7170273e+00   2.1459409e+00  -8.7090724e-01   2.0059788e+00   5.6006265e+00  -1.7065011e+00  -3.1929005e+00   3.7706244e+00   4.0484749e+00  -1.3719242e+00  -1.3745226e+00  -6.8438096e-01  -1.7242647e+00   2.6338576e+00  -2.8179635e+00  -3.4005129e+00  -2.8184893e+00  -2.6064649e+00  -1.3630853e+00  -6.5004517e-01   2.5471555e-03
  -2.0580645e+00  -1.1125140e+00  -1.9199083e+00   1.3189595e+00  -1.7753447e+00   2.7464022e-01   1.6505624e-01   3.0150077e-01  -3.4528368e+00  -1.2195923e+00  -1.9141204e+00   3.3294504e-01   5.5809556e-01  -7.5633437e-01  -1.1706177e+00  -2.5372513e+00  -9.2877153e-01  -3.2100157e+00  -1.3761918e+00   1.9054345e+00   1.1008388e+00  -2.6944284e+00  -3.3474921e+00  -1.9659328e+00  -3.0697750e-01  -6.7151613e+00  -1.7256083e+00  -1.0377380e+00   1.7397022e+00   3.0088064e+00  -1.9291008e+00  -3.9239665e+00   3.0218780e-02  -2.7367884e-01  -1.6058287e+00  -3.0426849e-01  -1.1630799e+00   1.5152227e-01   1.1837940e+00   1.3915050e+00  -3.2182655e+00   1.7184112e+00  -3.3894973e+00  -2.4743169e+00  -6.1049418e-01   7.2844739e-02  -2.8510754e+00  -2.1410163e+00  -9.6706503e-01  -4.5700179e-01  -1.1737190e+00  -4.4016020e-01  -2.5420428e+00  -1.2772820e+00  -2.1315601e+00  -6.2813575e-01  -6.4935928e-01  -9.6786025e-01   3.2610025e-01   1.0355561e+00   2.0899843e+00   1.1740711e+00  -1.5889522e+00  -7.8080512e-01  -1.5664082e+00  -7.3405799e-01   4.6778348e-03   4.2097761e-01   2.1754253e+00   3.7400352e+00   2.1868318e+00  -1.2345470e+00   1.5361981e+00   6.2238483e+00  -2.1184829e+00  -2.9617255e+00   3.1975787e+00   3.9599848e+00  -1.1200808e-01  -1.1562020e+00  -3.3299787e-01  -1.9856953e+00   2.8861215e+00  -2.7740971e+00  -3.1963313e+00  -2.9829052e+00  -3.0562875e+00  -1.4045440e+00  -6.3354103e-01   1.7878260e-01
  -1.2095509e+00  -7.4803378e-01  -2.1974019e+00   1.2582012e+00  -1.7466453e+00   1.0812697e+00  -2.6966365e-01   3.5554640e-01  -3.1272006e+00  -1.2913426e+00  -1.5008315e+00   1.2308135e+00   5.3499817e-01  -7.8816464e-01  -1.4005257e+00  -2.8269208e+00   5.5168931e-01  -2.4696503e+00  -8.5352723e-01   2.1277689e+00   1.6488015e+00  -2.0412918e+00  -3.2839689e+00  -2.7851486e+00   2.8763044e-01  -5.3698047e+00  -1.6709619e+00  -4.8621735e-01   2.0488127e+00   3.2655856e+00  -1.2188547e+00  -3.3167361e+00   3.2912936e-03  -4.1131037e-01  -4.4860386e+00  -2.9948117e+00  -8.7189057e-01  -2.4698693e-01   1.2526133e+00   1.2329126e+00  -2.0199041e+00   2.5182716e+00  -3.2179121e+00  -2.7412148e+00  -1.4803794e+00  -7.7382986e-01  -1.7785964e+00  -2.4655358e+00  -9.2301320e-01   2.3999239e-02  -6.2691305e-01  -1.2312344e-01  -1.6204237e+00  -6.7146256e-01  -1.8294537e+00  -7.1798296e-01  -4.5599058e-02  -8.3182478e-01   3.3481682e-01   8.2302111e-01   2.9774909e+00   1.9365894e+00  -2.3072894e+00  -1.2227251e+00  -1.6710119e+00  -9.5529871e-01  -8.2708584e-01  -6.7005950e-01   2.9257255e+00   4.5441689e+00   3.0119802e+00  -8.8400239e-01   2.4026887e+00   7.1758679e+00  -1.6322586e+00  -1.7248338e+00   2.7351022e+00   2.4144938e+00   1.6731787e+00  -6.3087438e-01   2.3321917e-01  -1.4890091e+00   3.1811188e+00  -2.2703504e+00  -2.6729583e+00  -3.0720441e+00  -2.3923436e+00  -8.8931189e-01  -3.1766743e-01   1.7175290e-01
  -9.0123121e-01  -6.2515166e-01  -2.3712120e+00   1.2017920e+00  -2.1691811e+00   1.2129830e+00  -5.6364208e-01   5.9175002e-01  -3.3312199e+00  -1.4100884e+00  -1.2167558e+00   2.2094971e+00   5.3353939e-01  -7.6447993e-01  -1.5317632e+00  -2.8449392e+00   1.2851629e+00  -1.7326046e+00  -7.4637101e-01   2.0436863e+00   1.5828013e+00  -1.8246109e+00  -3.0790480e+00  -3.0338341e+00   3.1214783e-01  -5.1628038e+00  -2.0622474e+00  -5.0049095e-01   1.6905586e+00   2.9707685e+00  -5.7826484e-01  -2.5220952e+00  -3.7518847e-01  -7.4098551e-01  -5.8039293e+00  -4.6783175e+00  -7.3731058e-01  -4.3414318e-01   1.7013947e+00   1.4837980e+00  -9.0910960e-01   2.6810173e+00  -3.0034741e+00  -2.9727981e+00  -1.8587619e+00  -1.6676426e+00  -1.4430342e+00  -2.7364231e+00  -1.2022260e+00  -1.7454847e-01  -3.6688653e-01   5.7810037e-01  -1.2090270e+00  -5.9863347e-01  -1.2929384e+00  -7.1930564e-01   1.4363472e-01  -9.5704314e-01   3.9614193e-01   7.6807120e-01   3.6872938e+00   2.7538810e+00  -2.3703548e+00  -1.2651436e+00  -6.8615160e-01  -9.5879285e-03  -1.1655060e+00  -9.7916392e-01   2.9904332e+00   4.4512201e+00   3.0414232e+00  -8.8412241e-01   2.8146453e+00   7.6419757e+00  -1.2240940e+00  -3.9850268e-01   2.1860640e+00   1.5644880e+00   2.9382616e+00  -6.0687072e-01   5.8392863e-01  -1.5610762e+00   3.2043438e+00  -1.9193822e+00  -1.8798480e+00  -2.5999195e+00  -2.2401538e+00  -6.3209764e-01  -7.7329696e-02   3.3496615e-01
  -7.2169964e-01  -4.2476824e-01  -2.6446295e+00   1.2035796e+00  -2.3661912e+00   1.2345474e+00  -1.0241775e+00   3.1585727e-01  -3.2332729e+00  -1.2681642e+00  -1.2061361e+00   1.9887633e+00   5.0104532e-01  -1.4129224e+00  -1.8760119e+00  -3.1003515e+00   1.8282807e+00  -1.5760625e+00  -6.4325366e-01   2.1832585e+00   1.5759337e+00  -2.1773857e+00  -3.5538965e+00  -3.6740092e+00   9.6826938e-02  -5.2140842e+00  -2.1567473e+00  -8.1730596e-01   1.3664382e+00   2.6804846e+00  -2.7085066e-01  -2.2385299e+00  -1.2128172e+00  -1.9031067e+00  -8.3787217e+00  -7.1302641e+00  -8.2949925e-01  -1.0891265e-01   1.3137953e+00   1.8457018e+00  -1.3043686e+00   3.0900484e+00  -3.4853024e+00  -3.2486959e+00  -2.9962818e+00  -2.2231449e+00  -1.0822273e+00  -2.8086092e+00  -1.2182835e+00   3.2288307e-01   3.8781405e-01   5.1106329e-01  -4.2831747e-01  -8.8855407e-02  -8.2916084e-01  -6.4431558e-01   8.5878055e-01  -3.6099901e-01   8.5395375e-01   1.0774710e+00   4.3714443e+00   3.6489295e+00  -2.5525638e+00  -9.8677083e-01  -2.0543690e+00  -4.0533285e-01  -2.4158994e+00  -2.1420215e+00   3.4496993e+00   5.0640689e+00   3.0248249e+00  -7.7966101e-01   2.3725588e+00   7.9419471e+00  -1.3556007e+00   1.2570348e-01   1.0625121e+00   1.0553047e+00   3.6897377e+00  -3.9231497e-02   1.3209119e+00  -1.0066763e+00   3.6148543e+00  -1.8541244e+00  -1.4536475e+00  -2.4942521e+00  -2.5425117e+00  -4.7319290e-01  -4.5618655e-02   2.4571085e-01
  -8.5630955e-01  -5.4616682e-01  -2.7907359e+00   1.0572139e+00  -2.5697597e+00   8.8636209e-01  -9.0758090e-01   4.5434863e-01  -3.7120421e+00  -1.7553393e+00  -6.7675683e-01   3.1918517e+00   1.3360452e+00  -1.2062028e+00  -1.0796605e+00  -3.0287892e+00   1.8551032e+00  -1.4354173e+00  -2.9711960e-01   2.1678209e+00   1.6219788e+00  -2.4548261e+00  -3.3591180e+00  -4.2329024e+00  -4.1125938e-01  -6.6067632e+00  -2.4501216e+00  -1.2946685e+00   1.1206520e+00   2.6625777e+00   3.7568721e-01  -1.5945234e+00  -8.6672021e-01  -1.8859854e+00  -8.8741810e+00  -7.7628488e+00  -6.6008075e-01  -6.2568368e-01   1.4707883e+00   1.3596603e+00  -2.3651279e-01   3.1835902e+00  -3.0866328e+00  -3.2598820e+00  -3.3678316e+00  -2.3560299e+00  -1.0030240e+00  -2.5976850e+00  -1.5538620e+00  -2.2700939e-01   9.8177995e-02   1.0848798e-01  -1.1656843e+00  -1.0326651e+00  -6.0389654e-01  -9.3283238e-01   4.0766383e-01  -1.0052193e+00   1.1058131e+00   1.0457806e+00   4.9347138e+00   3.7420844e+00  -2.2141430e+00  -3.8759405e-01  -2.2795816e+00  -9.1466848e-01  -2.8474651e+00  -2.5740206e+00   3.1760804e+00   4.5549336e+00   3.6216187e+00  -5.4742945e-01   3.3363834e+00   8.8552031e+00  -7.2397645e-01   1.0514490e+00   1.6058464e+00   9.2639092e-01   3.2400740e+00  -7.3197665e-01   1.3667485e+00  -1.3113117e+00   2.9957829e+00  -2.3694730e+00  -1.2949533e+00  -2.9610947e+00  -2.8734019e+00  -7.8677088e-01  -2.2842854e-01   4.7618351e-01
  -4.1000502e-01   8.6351254e-03  -3.1699530e+00   8.3335347e-01  -2.8965017e+00   6.0103749e-01  -1.4630087e+00   5.8092667e-02  -3.7561104e+00  -1.8094954e+00  -8.4131692e-01   3.4615035e+00   8.3478209e-01  -1.3873888e+00  -1.9146960e+00  -3.5982037e+00   2.1476610e+00  -5.3382064e-01  -1.1117870e-01   2.2120273e+00   1.3395717e+00  -2.5781589e+00  -3.4235771e+00  -4.4216706e+00  -1.4447817e+00  -7.2874962e+00  -2.8375347e+00  -1.8096110e+00   8.6322775e-01   2.2610705e+00   6.7914434e-01  -5.7326563e-01  -1.5081713e+00  -2.4546062e+00  -1.1302912e+01  -1.0145644e+01  -1.0867104e+00  -7.3632283e-01   8.0304998e-01   1.5125614e+00   1.0244170e+00   2.9853115e+00  -3.0510247e+00  -3.3782202e+00  -4.5972080e+00  -2.9743496e+00  -1.1775153e-01  -2.1863615e+00  -1.6693578e+00   4.9126606e-01   3.5331188e-01   2.2403934e-01  -7.8239888e-01  -4.1720360e-01  -2.5252788e-01  -6.1573147e-01   1.1022178e+00  -4.1258610e-01   1.1959790e+00   1.3352618e+00   5.5273723e+00   4.5152127e+00  -2.5173081e+00  -3.5026876e-01  -3.6592244e+00  -1.0242137e+00  -3.7420066e+00  -3.4808173e+00   3.5470363e+00   4.6311297e+00   3.6026345e+00   7.1879554e-01   4.1620208e+00   9.0769684e+00  -2.2320690e-01   1.7220786e+00   1.2961713e+00   3.7051359e-01   3.1890767e+00  -2.5866546e-01   2.0028904e+00  -5.7095561e-01   3.1002626e+00  -2.0002770e+00  -7.5782077e-01  -2.7092519e+00  -2.4875729e+00  -8.3318173e-01  -1.4480286e-02   4.2082559e-01
  -2.4929743e-03   2.6113286e-01  -3.2090357e+00   6.8397290e-01  -2.6526394e+00   8.4009313e-01  -1.5614439e+00   1.5465391e-01  -3.1793541e+00  -1.4913520e+00  -4.6220505e-01   3.9430945e+00   1.2930094e+00  -1.0084698e+00  -1.8819564e+00  -3.2445736e+00   2.3501150e+00   7.5386387e-02   5.9679254e-02   2.0439117e+00   9.7877770e-01  -2.6931348e+00  -3.2670374e+00  -4.4738443e+00  -1.7200877e+00  -6.6649144e+00  -2.7124604e+00  -1.6837642e+00   1.1046604e+00   2.0797317e+00   9.3582919e-01   1.4155930e-01  -1.6429596e+00  -2.7678396e+00  -1.2778816e+01  -1.1927745e+01  -1.0974743e+00  -8.6185302e-01   5.2786705e-01   1.4495660e+00   1.9430562e+00   2.7707795e+00  -2.9470139e+00  -3.3516981e+00  -5.3137419e+00  -3.2663593e+00   4.6551314e-01  -1.7906691e+00  -1.6243002e+00   7.3728972e-01   7.4689178e-01   2.6176739e-01  -4.6560749e-01  -1.3343214e-01   5.5468342e-02  -4.5383553e-01   1.6048232e+00  -1.0830948e-01   1.0978269e+00   1.2286460e+00   5.6461295e+00   4.7055544e+00  -2.6737312e+00  -1.7968876e-01  -4.2657770e+00  -1.4608352e+00  -4.6014437e+00  -4.3736073e+00   3.5659171e+00   4.3449108e+00   3.4316742e+00   1.3426082e+00   4.4917164e+00   8.3858469e+00   8.2903311e-02   1.8764695e+00   9.1770879e-01  -1.1292844e-01   3.5648376e+00   3.5274938e-01   2.2477749e+00  -8.4083101e-02   3.1423620e+00  -1.6977086e+00  -4.8256086e-01  -2.5742615e+00  -2.1759879e+00  -6.3101282e-01   1.6478132e-01   4.7078776e-01
   5.0286034e-01   7.5147639e-01  -3.4523523e+00   2.9546549e-01  -2.5331922e+00   3.5730794e-01  -1.7124647e+00  -2.8043802e-02  -3.2019635e+00  -1.6023607e+00  -1.2435772e-01   4.2024459e+00   1.5323181e+00  -1.2636750e+00  -2.1101305e+00  -3.5960579e+00   2.2398052e+00   7.3376342e-01   1.7554604e-01   1.7686798e+00   3.7310574e-01  -3.0272741e+00  -3.4205917e+00  -5.0034867e+00  -2.6382069e+00  -7.4512695e+00  -2.8418989e+00  -2.1909812e+00   9.5781616e-01   1.6300575e+00   9.6832089e-01   5.6727675e-01  -2.1412237e+00  -3.2385367e+00  -1.3835633e+01  -1.3247195e+01  -1.2982236e+00  -1.1107237e+00   1.5730228e-01   1.3820290e+00   2.6291342e+00   2.1998472e+00  -2.8900119e+00  -3.3092162e+00  -6.1456491e+00  -3.8283928e+00   8.7354771e-01  -1.3951870e+00  -1.9480245e+00   7.8634089e-01   7.4708907e-01   1.8039316e-01  -5.5740010e-01   5.9897825e-02   1.6303292e-01  -1.0446005e-01   1.9225868e+00   2.8738521e-01   1.4045818e+00   1.6908190e+00   5.9462456e+00   5.0957377e+00  -2.5082059e+00   4.1295095e-01  -5.2140849e+00  -2.0044031e+00  -5.3252070e+00  -4.9709211e+00   3.1481968e+00   3.9047026e+00   3.0160808e+00   1.9364980e+00   4.8928289e+00   7.8677975e+00   5.1764943e-01   2.3570576e+00   7.6398829e-01  -1.9679801e-01   3.0765050e+00   2.5549323e-01   2.2970188e+00   1.2463717e-01   2.9056422e+00  -1.8706605e+00  -2.6046519e-01  -2.6811901e+00  -2.0846024e+00  -7.0755327e-01   2.8827794e-01   5.0263583e-01
   5.7929162e-01   9.8813742e-01  -3.4452292e+00   9.3066714e-02  -2.5708231e+00   2.2347663e-01  -1.7776989e+00  -1.0185659e-02  -2.8447979e+00  -1.4036275e+00  -2.1995237e-01   4.4765270e+00   1.5564130e+00  -7.6494328e-01  -2.2845928e+00  -3.2776784e+00   1.7520096e+00   1.4160954e+00  -1.0594815e-01   1.4360680e+00  -4.7644123e-01  -3.4833656e+00  -3.1991093e+00  -4.5779195e+00  -3.5136957e+00  -7.6302242e+00  -2.9264992e+00  -2.3773045e+00   8.2122317e-01   1.2268120e+00   7.7675800e-01   1.1923354e+00  -2.2841412e+00  -3.3036934e+00  -1.3976931e+01  -1.3750368e+01  -1.1593514e+00  -1.2059141e+00  -2.4183379e-01   1.3170559e+00   3.7653653e+00   1.4304887e+00  -2.5923059e+00  -3.0364481e+00  -6.5607034e+00  -3.9576442e+00   1.4277220e+00  -6.4654616e-01  -1.9854122e+00   9.1245005e-01   7.7665318e-01   1.2216490e-01  -6.3564087e-01   1.7547675e-01   4.7656504e-01   2.0613682e-01   2.2384972e+00   5.9057844e-01   1.1688939e+00   1.6925599e+00   5.7589103e+00   5.0731892e+00  -2.2548310e+00   6.7674104e-01  -5.6308653e+00  -2.1212081e+00  -5.6667119e+00  -5.3112616e+00   2.9063581e+00   3.3139762e+00   2.2833788e+00   2.5379283e+00   5.2800469e+00   6.9105170e+00   7.6436517e-01   2.1848565e+00   6.3078773e-01  -5.2159423e-01   2.3477160e+00   8.6411815e-01   2.4589500e+00   7.0886371e-01   2.7273892e+00  -1.6558896e+00   7.8301405e-02  -2.2371225e+00  -2.0846441e+00  -8.2659721e-01   3.6188264e-01   5.6923763e-01
   8.9703527e-01   1.2897406e+00  -3.4453604e+00  -2.7136793e-01  -2.4033077e+00  -1.7975205e-02  -1.7808147e+00  -5.4304046e-02  -2.5510628e+00  -1.3349720e+00   1.5058090e-02   4.5972960e+00   1.7554566e+00  -4.1250194e-01  -2.2197953e+00  -2.9592988e+00   1.5399389e+00   1.9106776e+00  -1.2866722e-01   1.0742477e+00  -8.8553156e-01  -3.4892295e+00  -2.7640753e+00  -4.2404891e+00  -4.2230640e+00  -7.5723466e+00  -2.8791569e+00  -2.4049346e+00   9.3755786e-01   8.8156006e-01   8.1380782e-01   1.9626260e+00  -2.2282944e+00  -3.0826197e+00  -1.4009872e+01  -1.4218740e+01  -1.0696721e+00  -1.6645566e+00  -4.7671477e-01   1.0253919e+00   4.8614115e+00   1.0525796e+00  -2.1165311e+00  -2.6009012e+00  -6.8437816e+00  -4.0600507e+00   1.8761891e+00   1.4329323e-01  -2.0854921e+00   1.0233544e+00   6.8190873e-01   4.7771151e-02  -7.9473665e-01   1.7073613e-01   5.6250175e-01   4.3574039e-01   2.3569167e+00   7.9800106e-01   7.5814115e-01   1.6530165e+00   5.5336250e+00   4.8501615e+00  -2.2528405e+00   8.3543279e-01  -5.7891602e+00  -2.2285765e+00  -5.8198427e+00  -5.4759144e+00   2.4587305e+00   2.6173841e+00   1.8814001e+00   3.5795784e+00   5.8754195e+00   6.1123711e+00   1.3651607e+00   2.4801505e+00   7.7960509e-01  -5.8926795e-01   1.9037822e+00   1.0117139e+00   2.4308772e+00   1.1191148e+00   2.4439572e+00  -1.4726015e+00   3.1577328e-01  -1.9521572e+00  -1.5995675e+00  -7.8871212e-01   5.1192785e-01   6.6566093e-01
   1.4997348e+00   1.8444827e+00  -3.5252931e+00  -7.5528394e-01  -2.0168272e+00  -6.4179944e-01  -1.7896746e+00  -2.0557787e-01  -2.5728525e+00  -1.4199394e+00   5.9187649e-01   4.4087047e+00   2.2004730e+00  -7.7367329e-01  -2.1703562e+00  -2.9834436e+00   1.2996433e+00   2.3916869e+00  -1.9340368e-01   5.9129066e-01  -1.4645936e+00  -3.6134628e+00  -2.8770385e+00  -4.5305460e+00  -4.8551424e+00  -7.8861165e+00  -2.7208742e+00  -2.7217476e+00   7.7667494e-01   3.7112185e-01   6.6087834e-01   2.0077499e+00  -2.9304646e+00  -3.4450707e+00  -1.3645780e+01  -1.4379436e+01  -1.0924713e+00  -2.0563824e+00  -4.1517964e-01   1.0472836e+00   4.9194861e+00   7.0858266e-01  -1.8164482e+00  -2.1383750e+00  -6.9781617e+00  -4.5849637e+00   1.8710593e+00   5.9839323e-01  -2.4580804e+00   7.8150642e-01   6.1494535e-01   1.0738638e-01  -9.3072693e-01   2.6125396e-01   5.5307056e-01   8.4892468e-01   2.4538710e+00   1.2456567e+00   9.6478667e-01   2.0947648e+00   5.3933862e+00   4.8593109e+00  -1.8935088e+00   1.6296185e+00  -5.8836853e+00  -2.4328848e+00  -6.0916387e+00  -5.4919126e+00   1.5105186e+00   1.8864992e+00   1.1375863e+00   3.9595089e+00   5.7808545e+00   5.1944636e+00   1.7756299e+00   3.0786142e+00   4.9752347e-01  -3.3714801e-01   1.4137184e+00   6.1733458e-01   2.1302063e+00   1.0762399e+00   2.2807340e+00  -1.7128208e+00   4.4112536e-01  -1.8247532e+00  -1.3013680e+00  -6.3386061e-01   6.8052389e-01   6.9334057e-01
   1.5085237e+00   2.0658193e+00  -3.4415418e+00  -1.1585750e+00  -1.7996451e+00  -1.1083957e+00  -1.5469871e+00  -2.7565146e-01  -2.5366161e+00  -1.6016346e+00   8.8226111e-01   4.3971002e+00   2.7013028e+00  -7.3455059e-01  -1.7620915e+00  -2.8454122e+00   5.2409359e-01   2.5339797e+00  -4.6690892e-01   1.6849015e-01  -1.9582598e+00  -3.8949923e+00  -2.7751127e+00  -4.6452663e+00  -5.4750002e+00  -8.5948133e+00  -2.5925974e+00  -3.0179779e+00   4.8782697e-01   8.9582038e-02   3.9762221e-01   1.9021137e+00  -2.9298832e+00  -3.1847326e+00  -1.2085467e+01  -1.3041927e+01  -5.5840130e-01  -2.6884761e+00  -5.1761181e-01   4.6147496e-01   5.5360835e+00   4.8493908e-01  -1.2332666e+00  -1.4220372e+00  -6.7603960e+00  -4.4776436e+00   1.9909273e+00   1.3721046e+00  -2.6641609e+00   3.8254025e-01   2.1157362e-01  -3.9957552e-01  -1.6265855e+00  -2.6709063e-01   4.7850107e-01   1.0178673e+00   2.0658478e+00   1.1992154e+00   9.5555759e-01   2.2381748e+00   5.0460982e+00   4.2450377e+00  -1.1980261e+00   2.4335789e+00  -5.9233467e+00  -3.1567062e+00  -5.9272363e+00  -5.2621651e+00   5.9805213e-01   1.0762829e+00   7.1811037e-01   4.2240427e+00   6.1447700e+00   4.7171987e+00   2.1395125e+00   3.3463589e+00   7.9090181e-01  -3.0125866e-01  -1.6247941e-01   8.1013778e-02   1.7944978e+00   1.2002494e+00   1.9295226e+00  -2.2062104e+00   4.6963363e-01  -1.8552870e+00  -1.4759582e+00  -8.9401243e-01   5.6196873e-01   7.5786835e-01
   1.7509389e+00   2.4333730e+00  -3.4143580e+00  -1.6389000e+00  -1.6230295e+00  -1.6804092e+00  -1.6219185e+00  -6.0481180e-01  -2.3520507e+00  -1.7481758e+00   1.1257479e+00   4.0139961e+00   2.4954233e+00  -8.2330597e-01  -1.9610071e+00  -2.7975115e+00   3.3272197e-01   3.0530439e+00  -5.8439074e-01  -2.3037712e-01  -2.3240503e+00  -3.5687570e+00  -2.4970237e+00  -4.3443384e+00  -6.0908027e+00  -8.6553453e+00  -2.4985870e+00  -3.0660622e+00   3.1791927e-01  -6.5748104e-02   1.5878660e-01   2.1186490e+00  -3.0716657e+00  -2.8422649e+00  -1.1214833e+01  -1.2470406e+01  -3.1686025e-01  -3.0187151e+00  -4.6631603e-01   6.5184449e-01   6.0078446e+00   4.8461044e-01  -8.1330224e-01  -8.2600511e-01  -6.7090433e+00  -4.6599765e+00   2.2075589e+00   2.0769476e+00  -2.8161104e+00   5.2778484e-01   1.0813900e-01  -3.0606078e-01  -1.5600395e+00  -6.1018432e-02   5.4577867e-01   1.5763260e+00   1.9153413e+00   1.5471166e+00   5.6913716e-01   2.3781640e+00   4.7036828e+00   4.0433033e+00  -1.1514364e+00   2.7132686e+00  -5.7827300e+00  -2.9747546e+00  -5.7160698e+00  -4.9216373e+00  -1.0640254e-01   5.4296449e-01  -8.4509459e-02   4.6799359e+00   6.0605288e+00   4.1873524e+00   2.5787403e+00   3.8464634e+00   6.1857312e-01  -2.9667116e-01  -8.3486912e-01   1.3163875e-01   1.6050588e+00   1.6623837e+00   1.8120951e+00  -1.8533648e+00   7.9488259e-01  -1.3716940e+00  -6.5776359e-01  -6.8146745e-01   6.8323294e-01   7.0270647e-01
   1.7511717e+00   2.5486802e+00  -3.3413768e+00  -1.9232840e+00  -1.3273368e+00  -2.2585528e+00  -1.3154151e+00  -6.9178273e-01  -2.3246882e+00  -1.8477202e+00   1.4617223e+00   3.7623670e+00   2.9982808e+00  -8.4613187e-01  -1.5346852e+00  -2.6234328e+00  -3.0722356e-01   2.7921911e+00  -6.9962177e-01  -5.0077937e-01  -2.4796865e+00  -3.7067893e+00  -2.4468878e+00  -4.4048185e+00  -6.5405086e+00  -9.3091145e+00  -2.3224575e+00  -3.2611785e+00   2.9676412e-01  -1.5954380e-01  -2.2460159e-01   1.8074078e+00  -3.0688365e+00  -2.6237750e+00  -9.9604556e+00  -1.1429967e+01   7.3275420e-03  -3.3940086e+00  -4.8184354e-01   2.4054043e-01   5.8090200e+00   5.1435793e-01  -3.4572438e-01  -1.6113084e-01  -6.4131187e+00  -4.4759949e+00   2.1074482e+00   2.6969053e+00  -3.0507376e+00   1.9729814e-01  -2.5510332e-01  -7.4001729e-01  -2.0627761e+00  -5.7692453e-01   4.2087848e-01   1.6881289e+00   1.5058245e+00   1.4564062e+00   4.8873590e-01   2.5181283e+00   4.3565842e+00   3.5345047e+00  -6.7174721e-01   3.2860632e+00  -5.7486094e+00  -3.4237783e+00  -5.4972433e+00  -4.6182736e+00  -9.6941770e-01  -1.9702026e-01  -4.4322166e-01   4.7095363e+00   6.0942786e+00   3.8833510e+00   2.7266625e+00   3.9065162e+00   1.0278219e+00   5.8691827e-02  -2.0539784e+00  -4.1732426e-01   1.1625325e+00   1.5950193e+00   1.4564740e+00  -2.3076245e+00   6.0979593e-01  -1.5178595e+00  -6.5737027e-01  -9.0432003e-01   5.7550511e-01   7.9589169e-01
   1.8240217e+00   2.7585365e+00  -3.4155221e+00  -2.2715418e+00  -9.8454248e-01  -3.2268052e+00  -1.0331929e+00  -9.8275537e-01  -2.6084017e+00  -2.1794796e+00   2.0472118e+00   3.4720906e+00   3.5350443e+00  -1.2951145e+00  -1.1790288e+00  -2.8641060e+00  -7.6019582e-01   2.4662994e+00  -5.5220992e-01  -6.6212850e-01  -2.4618242e+00  -3.7795830e+00  -2.6842596e+00  -4.9024545e+00  -7.0957678e+00  -1.0676275e+01  -2.2232580e+00  -3.7219952e+00   2.8347469e-01  -5.8015283e-02  -5.7537387e-01   1.2400939e+00  -3.2743513e+00  -2.6253259e+00  -9.1204586e+00  -1.0633686e+01   4.4339165e-02  -3.6640921e+00  -3.4981730e-01   9.9492813e-02   5.0974895e+00   7.4387380e-01  -5.4105210e-02   3.4946829e-01  -6.2541213e+00  -4.4308438e+00   1.7627340e+00   3.1184934e+00  -3.4522140e+00  -1.6769842e-01  -6.6751316e-01  -1.1776772e+00  -2.5502101e+00  -1.1231005e+00   2.6282516e-01   1.9066784e+00   9.7135443e-01   1.3737574e+00   7.3059726e-01   2.9310674e+00   4.2664312e+00   3.2696995e+00  -2.2643762e-01   4.0778380e+00  -6.0722767e+00  -3.9704760e+00  -5.4249326e+00  -4.3367433e+00  -1.9407143e+00  -9.0065591e-01  -6.9268753e-01   4.5258546e+00   5.9328255e+00   4.0581175e+00   2.8734529e+00   4.1933022e+00   1.4882870e+00   7.9294849e-01  -3.2960547e+00  -1.2709415e+00   6.3863629e-01   1.2967025e+00   1.0548696e+00  -2.9074964e+00   2.8377838e-01  -1.9653533e+00  -4.7334281e-01  -1.1225311e+00   4.3973525e-01   8.4896990e-01
   1.7371460e+00   2.8889985e+00  -3.2453806e+00  -2.3548431e+00  -7.1611153e-01  -3.3792772e+00  -8.3814247e-01  -1.1169946e+00  -2.0046035e+00  -1.7358089e+00   2.0685920e+00   3.0074538e+00   3.5015397e+00  -1.2143791e+00  -1.5027354e+00  -2.8012640e+00  -1.3549535e+00   2.4274858e+00  -7.2111215e-01  -7.8030584e-01  -2.5313172e+00  -3.6067093e+00  -2.6930445e+00  -4.6948785e+00  -7.1422946e+00  -1.0384115e+01  -2.0415772e+00  -3.6315943e+00   2.9446663e-01   2.8132100e-02  -1.0038827e+00   8.8899037e-01  -3.6427109e+00  -2.7017455e+00  -8.6989652e+00  -1.0089700e+01   1.7911338e-01  -3.7034532e+00  -5.4003055e-01   7.1746615e-02   4.9649380e+00   9.4668504e-01   1.1808182e-01   8.2497585e-01  -6.0133086e+00  -4.2151926e+00   1.9172233e+00   3.5705624e+00  -3.3534405e+00   1.4003649e-02  -6.0289009e-01  -1.1921959e+00  -2.3494056e+00  -9.9500473e-01   3.2868462e-01   2.2078425e+00   9.4617797e-01   1.5278962e+00   5.3652257e-01   2.9135959e+00   3.9460252e+00   3.0074612e+00   4.7882212e-02   4.2184132e+00  -5.9584816e+00  -4.0466429e+00  -5.3126635e+00  -4.1968167e+00  -2.3473192e+00  -1.4291395e+00  -1.1728142e+00   4.4952987e+00   5.5796313e+00   3.6031379e+00   2.5811215e+00   3.8791095e+00   1.3868594e+00   6.9251187e-01  -4.1257292e+00  -1.1920812e+00   3.7475596e-01   1.5875219e+00   1.3465849e+00  -2.7169345e+00   3.0845583e-01  -1.7586391e+00  -1.5346108e-01  -1.2064610e+00   5.0073544e-01   7.9246680e-01
   1.7364056e+00   3.0559241e+00  -2.9411525e+00  -2.2955133e+00  -1.3641438e-01  -2.7624912e+00  -7.2424680e-01  -1.2647176e+00  -4.0232101e-01  -6.0493395e-01   2.0652367e+00   2.2955931e+00   3.3348410e+00  -9.8138236e-01  -2.3368861e+00  -2.6787219e+00  -1.6744291e+00   2.5114096e+00  -7.6050654e-01  -7.3746464e-01  -2.4315613e+00  -3.1127142e+00  -2.8381548e+00  -4.4447941e+00  -6.5210370e+00  -8.4940379e+00  -1.5305776e+00  -2.9859524e+00   6.7483028e-01   4.5048192e-01  -1.4234998e+00   4.4755898e-01  -4.1071669e+00  -3.0362911e+00  -9.4216952e+00  -1.0320641e+01   2.9754455e-01  -3.3621998e+00  -1.0749486e+00   2.6436894e-01   4.8074610e+00   1.5379832e+00  -1.2885186e-01   1.1177131e+00  -6.1084817e+00  -3.8042927e+00   2.4525011e+00   3.9470330e+00  -2.7871046e+00   8.6413056e-01   8.7247358e-02  -1.0256089e+00  -1.3412107e+00  -1.3199118e-01   5.4444032e-01   2.7035697e+00   1.4366999e+00   2.0629842e+00   2.3393959e-01   2.6269855e+00   3.5192295e+00   2.7248190e+00  -1.0794831e-01   4.0116439e+00  -6.4039947e+00  -4.6122515e+00  -5.7554578e+00  -4.7131919e+00  -2.2366288e+00  -1.6175350e+00  -1.6057492e+00   4.5324032e+00   4.7406619e+00   2.6877494e+00   1.8667954e+00   2.9893258e+00   5.9370195e-01   9.9262871e-02  -4.3012381e+00  -1.9940690e-01   3.7477389e-01   2.5083492e+00   2.3525913e+00  -1.9432801e+00   3.3003262e-01  -1.4435182e+00   4.8846563e-01  -1.0095093e+00   7.0011658e-01   5.4377432e-01
   1.4848922e+00   2.9137301e+00  -2.7526489e+00  -2.1989204e+00   2.8271941e-01  -3.0910825e+00  -3.8367257e-01  -1.4156716e+00  -8.2204446e-02  -4.0055410e-01   2.3810017e+00   1.8341692e+00   3.7068483e+00  -1.1515391e+00  -2.1335921e+00  -2.6717261e+00  -1.9838261e+00   1.7303840e+00  -5.2934369e-01  -5.6095236e-01  -1.7942139e+00  -2.8272634e+00  -3.0348112e+00  -4.5652463e+00  -6.1496592e+00  -8.6836458e+00  -1.2197125e+00  -3.0137756e+00   7.8100732e-01   7.8966909e-01  -1.5646770e+00  -1.5960479e-01  -4.3256805e+00  -3.1685667e+00  -8.8835837e+00  -9.4861088e+00   2.0332232e-01  -3.2590949e+00  -1.1370969e+00   1.1512212e-01   3.7538082e+00   2.4082156e+00  -1.0229139e-01   1.4382894e+00  -5.7289240e+00  -3.1957129e+00   2.0989492e+00   4.0605908e+00  -2.7442433e+00   8.2560617e-01   3.5677741e-02  -1.2991553e+00  -1.4222482e+00  -4.9094036e-01   4.7592921e-01   2.6442301e+00   1.0302234e+00   1.8194540e+00   3.7970763e-01   2.6228887e+00   3.3253432e+00   2.3052567e+00   1.0923553e-01   4.2553861e+00  -6.6136721e+00  -5.0304279e+00  -5.6751333e+00  -4.5215562e+00  -2.6583444e+00  -2.1013401e+00  -1.3409060e+00   4.2649432e+00   4.2382855e+00   3.0950739e+00   1.5867720e+00   2.8323610e+00   8.1258501e-01   6.3075221e-01  -5.0396892e+00  -8.5911083e-01  -2.6476808e-02   2.1824399e+00   2.3674223e+00  -2.2567495e+00  -9.0239098e-02  -1.7729366e+00   6.3428970e-01  -1.1644980e+00   5.5495346e-01   5.1791483e-01
   9.8126732e-01   2.5372797e+00  -2.4981828e+00  -2.0585606e+00   3.7290364e-01  -3.2560490e+00  -4.7881783e-02  -1.4364285e+00   3.1735866e-01  -1.1855215e-01   2.5199938e+00   1.7415926e+00   3.7421343e+00  -9.1989124e-01  -2.0650354e+00  -2.5141053e+00  -2.1616854e+00   1.2200040e+00  -3.0179171e-01  -3.7809836e-01  -1.2745429e+00  -2.3574093e+00  -2.8753160e+00  -4.3433408e+00  -5.8214134e+00  -8.7071419e+00  -1.1988469e+00  -2.8514339e+00   9.4294552e-01   1.3187261e+00  -1.6403126e+00  -4.5746867e-01  -4.0565780e+00  -2.9168436e+00  -8.5160007e+00  -8.8325418e+00   3.2088219e-01  -3.0425264e+00  -1.0177378e+00   1.4506480e-01   3.3807102e+00   3.0358335e+00  -3.9957589e-02   1.6114452e+00  -5.3575727e+00  -2.6477096e+00   2.0230622e+00   4.1767412e+00  -2.6536706e+00   8.0378768e-01   1.1150995e-03  -1.3204164e+00  -1.2451524e+00  -7.8744495e-01   6.3972349e-01   2.6965505e+00   5.3871724e-01   1.3386672e+00   1.2361028e-01   2.3464849e+00   3.1906799e+00   2.0670736e+00   2.7039367e-01   4.1231826e+00  -6.0870742e+00  -4.8420357e+00  -5.4028402e+00  -4.2756200e+00  -2.8632955e+00  -2.5947874e+00  -1.2855997e+00   3.6184863e+00   3.7765987e+00   3.4144989e+00   1.2184308e+00   2.6671267e+00   1.0986081e+00   7.7901624e-01  -5.3274230e+00  -9.6865180e-01  -3.1977838e-01   2.0711492e+00   2.3391842e+00  -2.0094181e+00  -1.7797987e-01  -1.7937354e+00   8.9486882e-01  -1.3337159e+00   4.2649265e-01   5.3580661e-01
   9.1177676e-01   2.5283481e+00  -2.3394863e+00  -1.9212032e+00   5.6982264e-01  -3.2091469e+00  -1.0864084e-01  -1.6530284e+00   7.8539320e-01   2.1193971e-01   2.3324690e+00   1.0222787e+00   3.2211796e+00  -1.3425886e+00  -2.5962797e+00  -2.8316280e+00  -2.1291022e+00   1.0165062e+00  -3.3172032e-01  -2.2665593e-01  -9.6848195e-01  -1.8759850e+00  -3.3170836e+00  -4.4634969e+00  -5.2151897e+00  -7.9660948e+00  -9.7583953e-01  -2.6527326e+00   8.4764650e-01   1.5819093e+00  -1.9389284e+00  -1.2301990e+00  -4.6448853e+00  -3.2864123e+00  -8.5223833e+00  -8.4613092e+00   4.4737452e-01  -2.3763138e+00  -1.0730602e+00   5.8911359e-01   2.5764080e+00   3.6067603e+00  -2.8625634e-01   1.6396447e+00  -5.2201341e+00  -2.5393394e+00   2.1803838e+00   3.9495605e+00  -2.4571237e+00   1.1156202e+00   3.1109538e-01  -1.0668595e+00  -5.2420956e-01  -1.7546694e-01   8.1511015e-01   3.0219442e+00   6.6272271e-01   1.6176571e+00   2.8360769e-01   2.3957698e+00   2.9909332e+00   2.1515506e+00   3.4877644e-01   4.0663895e+00  -6.1549712e+00  -4.9201388e+00  -5.5086795e+00  -4.3007815e+00  -2.8768089e+00  -2.4290916e+00  -1.5856522e+00   2.6604567e+00   2.7712220e+00   3.2856380e+00   5.6792259e-01   2.4717683e+00   5.7271558e-01   6.4581256e-01  -5.2652534e+00  -6.2552856e-01  -3.5089300e-01   2.2957933e+00   2.6987591e+00  -1.6882734e+00  -1.2003805e-01  -1.5983814e+00   1.0073973e+00  -1.2617813e+00   4.4127643e-01   2.8796543e-01
   8.4472843e-01   2.2159462e+00  -2.1627697e+00  -1.6625337e+00   7.7715875e-01  -3.3671573e+00   7.9599288e-02  -1.6626429e+00   7.9856712e-01   2.1270572e-01   2.6266652e+00   7.9464443e-01   3.3871045e+00  -1.5868202e+00  -2.2225919e+00  -2.8500549e+00  -1.6297162e+00   1.3731281e-01   1.4775102e-01   1.5376783e-01   6.7189229e-02  -1.2167470e+00  -3.3987031e+00  -4.6943069e+00  -4.4356455e+00  -7.8196760e+00  -7.9515765e-01  -2.4859933e+00   1.0343313e+00   1.8798435e+00  -1.7492210e+00  -1.7215965e+00  -4.6645567e+00  -3.3191309e+00  -8.4962889e+00  -8.2406163e+00   4.3789638e-01  -2.1754726e+00  -7.9459006e-01   4.1328921e-01   1.4460723e+00   4.6407666e+00  -1.4089537e-01   1.7620986e+00  -4.7480102e+00  -2.1529001e+00   2.0633552e+00   3.6093346e+00  -2.4592633e+00   9.5493184e-01   3.0387395e-01  -1.0295520e+00  -2.5442529e-01  -4.2076258e-01   8.2861928e-01   2.7307625e+00   2.6729792e-01   1.1271385e+00   4.0832820e-01   2.2280716e+00   3.0368604e+00   2.0612416e+00   3.6647137e-01   3.8896677e+00  -5.5901128e+00  -4.7701066e+00  -5.2820405e+00  -4.0750391e+00  -2.9234463e+00  -2.4778282e+00  -8.4761159e-01   1.8396002e+00   2.3214177e+00   4.0593920e+00   3.5865589e-01   2.9076473e+00   8.4821233e-01   8.7181387e-01  -4.6610173e+00  -1.3447078e+00  -6.3632713e-01   1.6453697e+00   2.4703060e+00  -1.8243276e+00  -4.1300903e-01  -1.8695523e+00   1.0654760e+00  -1.2774946e+00   2.9962766e-01   3.0325896e-01
   7.6553397e-01   1.9826950e+00  -1.8506914e+00  -1.4262754e+00   8.2853284e-01  -2.8672188e+00   1.0516185e-02  -1.7257498e+00   1.4120026e+00   3.6457193e-01   2.3922407e+00   6.8798686e-01   2.6846125e+00  -1.5182314e+00  -2.5756226e+00  -3.0831729e+00  -1.0490989e+00  -1.7140004e-02   4.3302071e-01   5.2972039e-01   8.8583253e-01  -1.7311534e-01  -3.2450914e+00  -4.6412067e+00  -3.4503104e+00  -6.6089149e+00  -6.0913239e-01  -1.9581730e+00   9.5625921e-01   2.2354257e+00  -1.5492415e+00  -1.9469594e+00  -4.4120719e+00  -2.9006053e+00  -8.2943639e+00  -7.5108973e+00   8.8970990e-01  -2.0280044e+00  -9.0216274e-01   1.6223549e-01   1.6970701e+00   5.5664037e+00   4.0403943e-02   1.8514917e+00  -4.4204731e+00  -1.7332708e+00   2.7978328e+00   3.3623159e+00  -2.1098876e+00   1.3195061e+00   4.2432068e-01  -7.7190885e-01   3.5352761e-01   3.0850326e-02   9.3976120e-01   2.6859158e+00   9.4122378e-02   8.0437299e-01   2.0859016e-01   1.7726201e+00   2.9583473e+00   1.8637490e+00   2.0856894e-01   3.2351677e+00  -4.9819113e+00  -4.7295130e+00  -4.9316360e+00  -3.9615047e+00  -2.4746274e+00  -2.1443131e+00  -2.0166333e-01   1.2594670e+00   2.2399885e+00   4.6688485e+00   1.8539392e-01   3.3098848e+00   7.9598401e-01  -6.1751611e-02  -4.1860186e+00  -1.4021731e+00  -6.3778264e-01   1.7694447e+00   2.5808581e+00  -1.2998172e+00  -2.7607394e-01  -1.7027205e+00   1.2989380e+00  -1.2251971e+00   2.4930860e-01   1.0984926e-01
   6.5080661e-01   1.7188142e+00  -1.6462781e+00  -1.2475338e+00   8.9241092e-01  -2.9148193e+00  -9.7399787e-02  -1.8033304e+00   1.4141413e+00   2.7730455e-01   2.3898941e+00   3.2095550e-01   2.1223541e+00  -1.8979434e+00  -2.5758150e+00  -3.1656238e+00  -4.0301710e-01  -2.1129980e-01   6.8617250e-01   7.0609155e-01   1.4773649e+00   7.0136662e-01  -3.3041879e+00  -4.5589601e+00  -2.5519678e+00  -5.7681812e+00  -4.8064097e-01  -1.6522059e+00   8.4823091e-01   2.4879490e+00  -1.2496609e+00  -2.2517333e+00  -4.5383539e+00  -2.9310305e+00  -7.9415015e+00  -7.0706505e+00   9.6380965e-01  -1.3448749e+00  -3.1703030e-01   7.7500291e-01   1.0255984e+00   6.2013767e+00  -2.3580588e-03   1.6644630e+00  -3.9273807e+00  -1.6255646e+00   2.7145654e+00   2.7884792e+00  -1.9198056e+00   1.3079522e+00   6.4366134e-01  -2.4142120e-01   1.0314999e+00   3.9467554e-01   1.1960503e+00   2.7843465e+00  -1.3086261e-01   7.0189799e-01   2.8067220e-01   1.5876466e+00   2.8188695e+00   1.9844698e+00   7.0636474e-02   2.9529663e+00  -4.2057779e+00  -4.0655804e+00  -4.6481917e+00  -3.6045069e+00  -2.4012713e+00  -1.8974198e+00  -1.0844974e-01   6.2911235e-02   1.3068420e+00   4.8722842e+00  -1.6253101e-02   3.8027000e+00   4.6220866e-01   7.0270624e-02  -3.1798826e+00  -1.3416777e+00  -7.0687659e-01   1.5338959e+00   2.3990486e+00  -7.9597770e-01  -5.5035366e-02  -1.3745833e+00   1.6847908e+00  -8.7700343e-01   2.4202311e-01  -8.2353454e-02
   4.1200034e-01   1.2889585e+00  -1.4607743e+00  -8.8297422e-01   8.4226126e-01  -2.9770887e+00  -1.4635449e-01  -1.9351148e+00   1.3378277e+00   1.9630392e-01   2.1397513e+00  -2.4883339e-01   1.7571300e+00  -2.4588063e+00  -2.4469641e+00  -3.4619875e+00   1.3382324e-01  -1.1571158e+00   1.0660395e+00   1.2059052e+00   2.3466983e+00   1.0816220e+00  -3.5774419e+00  -4.8797397e+00  -1.8387799e+00  -5.7500624e+00  -3.9064009e-01  -1.7219107e+00   6.2676817e-01   2.4870338e+00  -1.0364726e+00  -2.7611943e+00  -4.5516423e+00  -3.1964447e+00  -8.0118567e+00  -6.7293986e+00   9.9241596e-01  -8.2469420e-01  -4.6329731e-01   5.5996390e-01  -3.9274746e-01   6.8911263e+00  -2.1844191e-01   1.5081273e+00  -3.7572194e+00  -1.1431914e+00   2.7892242e+00   2.2359945e+00  -1.7967360e+00   1.3372728e+00   7.4022879e-01  -3.6876576e-01   1.3786635e+00   4.8511200e-01   1.2091922e+00   2.4219406e+00  -3.1284128e-01   3.8208438e-01   6.8531472e-01   1.5489814e+00   2.9170944e+00   2.0513959e+00   1.4650298e-01   2.7056144e+00  -4.3387531e+00  -4.2024702e+00  -4.5678409e+00  -3.5885402e+00  -2.0042008e+00  -1.3803313e+00   6.5769052e-01  -9.4620179e-01   6.2923836e-01   5.5403260e+00  -3.9357173e-01   4.0956035e+00   4.3410448e-01   9.8009267e-02  -2.6009739e+00  -1.9308810e+00  -7.1863381e-01   1.0201848e+00   2.0867993e+00  -1.0374337e+00  -3.0166041e-01  -1.6349272e+00   1.0300337e+00  -1.0379299e+00  -5.7847294e-02  -2.2339771e-01
   5.3573884e-01   1.4212100e+00  -1.4525598e+00  -6.5252831e-01   8.7076461e-01  -2.6361568e+00  -5.5582132e-01  -2.2414900e+00   1.6286825e+00   4.3842067e-01   1.5921933e+00  -6.1572946e-01   7.1065203e-01  -2.7619206e+00  -3.2511780e+00  -4.0657429e+00   6.6865304e-01  -7.6765902e-01   1.3574573e+00   1.5732726e+00   2.5655927e+00   1.6184090e+00  -4.0312260e+00  -4.9189219e+00  -1.3388291e+00  -4.8275782e+00  -3.5519453e-01  -1.5379854e+00   8.4077513e-01   2.8379581e+00  -8.5056569e-01  -2.8744604e+00  -4.9146219e+00  -3.6825311e+00  -9.6587787e+00  -7.6899685e+00   5.4591299e-01   1.3348942e-01  -7.1851097e-01   1.1884048e+00  -2.8360959e-01   6.8111164e+00  -6.0091125e-01   9.3938320e-01  -4.1233527e+00  -1.0398385e+00   3.4589988e+00   1.7959773e+00  -1.2320105e+00   2.1150865e+00   1.2439306e+00  -4.7348521e-02   2.4236813e+00   1.6447137e+00   1.5219378e+00   2.7716393e+00   3.6955222e-01   9.5792362e-01   1.0023482e+00   1.4831574e+00   2.8749021e+00   2.4231159e+00  -1.8131101e-01   2.3273547e+00  -5.4368316e+00  -4.5487067e+00  -5.0984896e+00  -4.2169272e+00  -1.1461732e+00  -6.6262648e-01   8.5344807e-01  -1.4582453e+00   1.9985782e-01   5.2201041e+00  -7.8807964e-01   3.7008823e+00   9.8633388e-02  -9.6899383e-03  -1.8782096e+00  -7.0688580e-01  -2.8752538e-01   1.6172357e+00   2.2418703e+00  -2.5612593e-01  -1.5036562e-01  -1.5031412e+00   1.3703109e+00  -8.7035904e-01   4.2106473e-02  -6.6245668e-01
   4.5497306e-01   1.0618387e+00  -1.1858856e+00  -3.1751703e-01   1.1001168e+00  -2.2241523e+00  -5.8075012e-01  -2.1448282e+00   1.8501566e+00   4.9330314e-01   1.4747738e+00  -8.1609532e-01   4.0345549e-01  -2.7486053e+00  -2.8651395e+00  -3.8292069e+00   1.3905225e+00  -1.1547135e+00   1.7797486e+00   1.8759554e+00   3.1750746e+00   2.1663133e+00  -3.9263500e+00  -4.7020338e+00  -3.1550622e-01  -3.5756882e+00  -4.0426130e-02  -1.0831677e+00   1.1378824e+00   3.0224048e+00  -3.4301242e-01  -2.8314033e+00  -4.4624400e+00  -3.5988907e+00  -9.7558576e+00  -7.6147042e+00   4.7470453e-01   7.3478681e-01  -5.5743310e-01   1.1937910e+00  -7.9324875e-01   7.0348785e+00  -6.2964850e-01   5.9997064e-01  -3.7864933e+00  -4.5292578e-01   3.5855351e+00   1.2768503e+00  -7.2116718e-01   2.2380877e+00   1.5204765e+00  -2.6653486e-03   2.9560806e+00   1.8781520e+00   1.6594692e+00   2.4598003e+00   4.0649678e-01   8.1397441e-01   1.1114836e+00   1.0486955e+00   2.6393793e+00   2.2107514e+00  -4.5619630e-01   1.8480368e+00  -5.4174108e+00  -4.5751037e+00  -4.9666746e+00  -4.2627982e+00  -5.5625714e-01  -1.9788849e-01   1.5386525e+00  -2.1242782e+00  -2.1308269e-01   5.0823581e+00  -8.2591062e-01   3.6315955e+00   1.1755499e-01   1.6155930e-01  -7.7781664e-01  -4.0577452e-01  -2.2641675e-01   1.4391988e+00   1.7426947e+00   3.0661989e-02  -2.5231571e-01  -1.4996969e+00   1.4442708e+00  -5.8768176e-01  -5.5359831e-02  -8.3247120e-01
   3.5907057e-01   7.5627727e-01  -1.0341042e+00  -1.3077980e-01   1.1025522e+00  -2.3293631e+00  -6.5754056e-01  -2.2335643e+00   1.5280975e+00   1.4804536e-01   1.2589350e+00  -1.2139285e+00   4.6126455e-03  -3.3120025e+00  -2.5113043e+00  -4.0910207e+00   1.9124155e+00  -1.7181644e+00   2.1686091e+00   2.1617884e+00   3.6456962e+00   2.3840335e+00  -4.0228144e+00  -4.9856639e+00   2.1987387e-01  -3.5714729e+00   6.0775150e-02  -1.2281565e+00   8.6391128e-01   2.8113070e+00   7.2508340e-02  -3.0244670e+00  -4.1663809e+00  -3.6863063e+00  -9.3294682e+00  -6.9548064e+00   4.4197334e-01   1.0867912e+00  -5.7747311e-01   9.0478395e-01  -1.8100329e+00   7.0287981e+00  -7.1846562e-01   3.1897796e-01  -3.5332370e+00  -2.9979659e-02   3.5646510e+00   6.8654939e-01  -5.4916476e-01   2.0928683e+00   1.4781117e+00  -2.1993490e-01   3.0357669e+00   1.8981223e+00   1.5939237e+00   2.0713729e+00   2.2055258e-01   5.7687198e-01   1.6415966e+00   1.0463385e+00   2.6578027e+00   2.1492119e+00  -3.5570374e-01   1.7321205e+00  -5.6103304e+00  -4.7776937e+00  -4.7016660e+00  -4.1134162e+00  -1.9297332e-01   3.2600399e-01   2.2397634e+00  -2.8590642e+00  -6.0788581e-01   5.2960420e+00  -7.7856254e-01   4.0013768e+00   2.2338192e-01   3.7315144e-01  -3.0151906e-01  -1.0022017e+00  -3.0273833e-01   8.7722027e-01   9.9721347e-01  -3.0677523e-01  -4.4585854e-01  -1.7916666e+00   8.3694118e-01  -6.2814652e-01  -3.2590038e-01  -9.9440873e-01
   7.4483186e-01   9.4201190e-01  -9.3369683e-01   3.1416153e-02   1.2554605e+00  -1.6840806e+00  -1.0800892e+00  -2.3659249e+00   1.9776943e+00   3.7653078e-01   7.0916972e-01  -1.6166437e+00  -1.0051729e+00  -3.4220791e+00  -3.0572238e+00  -4.3148940e+00   2.6418727e+00  -1.1881878e+00   2.3855814e+00   2.3485267e+00   3.5382713e+00   2.7689177e+00  -4.1401856e+00  -4.7772375e+00   7.9125198e-01  -1.8976349e+00   2.8809360e-01  -7.9897632e-01   1.1662768e+00   2.7960019e+00   2.9164601e-01  -2.8582387e+00  -4.1217646e+00  -3.9075394e+00  -1.0497090e+01  -7.7290622e+00   1.4887794e-01   1.7939023e+00  -8.7843190e-01   1.1844590e+00  -1.6588434e+00   6.4146532e+00  -9.4368303e-01  -1.8262773e-01  -3.7457275e+00   1.2311113e-01   4.3158802e+00   2.8453350e-01   1.3873022e-01   2.8234520e+00   2.0225323e+00   4.3613604e-02   4.0702303e+00   3.1221664e+00   1.8039467e+00   2.2400837e+00   1.0732808e+00   1.2538565e+00   1.8407060e+00   8.5578877e-01   2.4171250e+00   2.2852788e+00  -8.0300919e-01   1.1605874e+00  -6.4755477e+00  -5.0722264e+00  -4.9601421e+00  -4.6150313e+00   8.0358418e-01   1.2170916e+00   2.4085757e+00  -3.0151294e+00  -9.1408811e-01   4.3003888e+00  -8.6308930e-01   3.5307716e+00  -2.4055620e-01   3.9678771e-02   8.3939121e-01   2.9863261e-01   9.8802268e-02   1.4699728e+00   8.9194193e-01   4.4799463e-01  -3.2022289e-01  -1.5305674e+00   1.1003573e+00  -2.3624721e-01  -1.9394897e-01  -1.3993720e+00
   1.0638349e+00   1.1955911e+00  -9.3213951e-01   5.8077407e-02   1.2485849e+00  -1.4263456e+00  -1.4041276e+00  -2.4471799e+00   1.6667270e+00  -4.6594852e-04   1.9669560e-01  -1.7008432e+00  -1.8187342e+00  -3.5416216e+00  -3.0592291e+00  -4.5835474e+00   3.0978965e+00  -6.7824244e-01   2.4276547e+00   2.3744832e+00   3.2350858e+00   2.8158552e+00  -4.1978941e+00  -4.5609132e+00   9.5789947e-01  -1.3440279e+00   3.6362151e-01  -7.2620350e-01   1.3228044e+00   2.6015764e+00   5.4029211e-01  -2.6369683e+00  -3.8411193e+00  -3.7284726e+00  -1.0336380e+01  -7.3610480e+00  -3.3438291e-02   2.1679104e+00  -9.2500319e-01   1.1080841e+00  -9.3523522e-01   5.4854025e+00  -6.7621605e-01  -5.1078476e-01  -3.5596887e+00   3.8483104e-01   4.7723082e+00   4.6412070e-02   6.3915650e-01   3.0319991e+00   1.9909854e+00  -1.8139154e-02   4.2648251e+00   3.5876345e+00   1.9040004e+00   2.1964688e+00   1.5053242e+00   1.6852290e+00   2.1949962e+00   7.6418731e-01   2.0614470e+00   1.9976080e+00  -9.0905682e-01   9.5386706e-01  -7.2222722e+00  -5.4883715e+00  -4.7027344e+00  -4.5686124e+00   1.4246639e+00   1.8025181e+00   2.7777225e+00  -2.9165875e+00  -4.6708962e-01   3.6048897e+00  -4.3040123e-01   3.2973740e+00   2.6326792e-03   2.5454357e-01   1.1641248e+00   1.0403842e+00   4.1215908e-01   1.7726876e+00   1.5514816e-01   6.1202780e-01  -2.8274202e-01  -1.3854366e+00   1.1476961e+00  -6.8804153e-02  -2.0265847e-01  -1.6870709e+00
   8.6630377e-01   1.0364741e+00  -8.6289574e-01   1.0392415e-01   9.3347945e-01  -1.7997998e+00  -1.4804887e+00  -2.4672130e+00   9.5891340e-01  -3.0458965e-01  -3.2478051e-01  -2.2356744e+00  -2.3094669e+00  -3.9653166e+00  -2.7280105e+00  -4.5844141e+00   3.0556663e+00  -9.2647754e-01   2.3429342e+00   2.2934584e+00   2.7788227e+00   2.2805312e+00  -4.1728510e+00  -4.2756745e+00   6.7177154e-01  -1.9296451e+00   1.5001627e-01  -1.1898248e+00   1.0590456e+00   1.9528597e+00   6.8753790e-01  -2.4884686e+00  -3.6342093e+00  -3.9517395e+00  -9.6068255e+00  -6.6949136e+00  -3.7688127e-01   2.5618080e+00  -9.1314216e-01   1.0051225e+00  -1.6766669e+00   4.2119936e+00  -7.7745805e-01  -8.4239940e-01  -3.2423321e+00   7.0704396e-01   4.3725572e+00  -2.4610793e-01   7.6887490e-01   2.7159571e+00   1.8403197e+00  -2.3798840e-01   4.0865912e+00   3.4507333e+00   1.9514538e+00   1.9263504e+00   1.6023583e+00   1.7884723e+00   2.6800602e+00   9.6056058e-01   1.8387406e+00   1.9219480e+00  -5.4606236e-01   1.0117221e+00  -7.4614046e+00  -5.2441705e+00  -4.2417587e+00  -4.1507975e+00   1.6143081e+00   1.9846602e+00   2.7015871e+00  -3.1373014e+00  -8.6529703e-01   2.7002815e+00  -3.1478622e-01   3.0422962e+00   1.4419250e-01   1.1125315e+00   1.3496457e+00   1.0004014e+00   4.4810239e-01   1.3512392e+00  -7.5060627e-01   2.6294133e-01  -3.6278990e-01  -1.3054159e+00   3.2355629e-01  -2.1757313e-01  -4.1579173e-01  -1.7785033e+00
   1.0369413e+00   1.0436610e+00  -5.3375470e-01   1.6883928e-01   9.8180620e-01  -9.8007004e-01  -1.4691240e+00  -2.1436242e+00   1.3417007e+00  -2.8561248e-02  -8.2651492e-01  -1.9090531e+00  -2.6654908e+00  -3.1693346e+00  -2.5743181e+00  -4.1416658e+00   3.0198293e+00  -4.9390010e-01   2.4364096e+00   2.2540235e+00   2.4868869e+00   2.3688885e+00  -3.5281236e+00  -3.5145334e+00   9.8897986e-01  -5.0708104e-01   3.2252196e-01  -7.6543938e-01   1.2668793e+00   1.6670373e+00   1.0680169e+00  -1.7334294e+00  -2.6993413e+00  -3.3773834e+00  -8.8443894e+00  -5.7947927e+00  -4.1573880e-01   2.3026528e+00  -1.3095594e+00   1.5399352e-01  -5.0675453e-01   3.0404961e+00  -3.4612494e-01  -9.0189272e-01  -2.8053345e+00   1.3100564e+00   4.8646432e+00  -2.1114855e-01   1.3496423e+00   2.8247970e+00   1.7232773e+00  -3.2634217e-01   3.9201387e+00   3.6238490e+00   1.8851214e+00   1.5929254e+00   1.9645543e+00   1.7421194e+00   2.5414523e+00   3.7513476e-01   1.2886372e+00   1.1890491e+00  -5.2706103e-01   4.9098595e-01  -7.3232792e+00  -5.5476948e+00  -3.7673727e+00  -4.1375234e+00   2.2261087e+00   1.9770641e+00   3.1797247e+00  -2.2125473e+00  -5.1457159e-02   1.4625721e+00   6.8885831e-02   2.4686710e+00   6.3836793e-01   7.0877275e-01   1.5331402e+00   1.4828031e+00   4.2367661e-01   1.4845799e+00  -1.2114883e+00   4.6162034e-01  -4.7913510e-01  -1.2248227e+00   6.4731832e-02  -2.7425357e-01  -3.6324715e-01  -1.8971017e+00
   1.2838958e+00   1.2916375e+00  -2.9345448e-01  -6.6545806e-02   7.1370360e-01  -6.0375565e-01  -1.8207130e+00  -2.0933602e+00   1.3929651e+00  -1.0736701e-01  -1.3270986e+00  -1.8109180e+00  -3.7325882e+00  -2.6894387e+00  -2.9009991e+00  -3.8228565e+00   3.2848123e+00   7.0231615e-01   2.2991107e+00   1.9201278e+00   1.6902732e+00   2.7173029e+00  -2.7660911e+00  -2.3424746e+00   8.9425581e-01   7.8387325e-01   2.5836312e-01  -4.4286160e-01   1.0252330e+00   1.2503664e+00   1.3612052e+00  -7.7372059e-01  -2.0484374e+00  -2.6495483e+00  -7.3774538e+00  -4.4981242e+00  -3.9491970e-01   2.2402873e+00  -1.1698375e+00   3.0520284e-01   8.9773264e-01   1.7483133e+00   1.0640970e-01  -9.3023325e-01  -2.2465991e+00   1.3794013e+00   5.1427801e+00  -1.3262137e-01   1.7691920e+00   3.0172779e+00   1.6870822e+00   2.4115012e-01   4.1385175e+00   4.2076534e+00   2.1205210e+00   1.8417327e+00   2.2646158e+00   2.1109426e+00   2.2101760e+00  -1.5207546e-02   6.5852978e-01   7.6726578e-01  -6.8663358e-01   4.7204662e-03  -6.5570693e+00  -4.7453592e+00  -2.9420182e+00  -3.5381011e+00   2.5658086e+00   2.0042008e+00   2.7276091e+00  -1.3719722e+00   1.8880559e-01   6.1430147e-02   7.0285534e-01   2.4719267e+00   4.1809745e-01   3.6091830e-01   2.0840394e+00   2.4053960e+00   5.6076584e-01   1.9491560e+00  -1.5637466e+00   1.3103527e+00  -1.3805609e-02  -2.9854224e-01   5.1521772e-01   1.1260478e-01  -1.6209209e-01  -2.1194270e+00
   1.5057559e+00   1.6263070e+00  -3.4515258e-01  -2.7156948e-01   5.3792435e-01  -8.7485829e-01  -2.0986296e+00  -2.1871319e+00   4.7734860e-01  -7.3353746e-01  -1.7869646e+00  -2.3894616e+00  -4.2844726e+00  -3.0635399e+00  -2.4167065e+00  -3.5478204e+00   3.2529076e+00   1.1412970e+00   1.7859210e+00   1.5076036e+00   6.0059155e-01   1.9138702e+00  -2.8055819e+00  -1.8519314e+00   4.3846182e-01   6.3191032e-01   3.2015955e-01  -6.9796970e-01   7.1541515e-01   5.9526194e-01   1.0978899e+00  -8.6493606e-01  -1.8662569e+00  -2.5400773e+00  -5.5325088e+00  -3.0206136e+00  -3.0933042e-01   2.5104498e+00  -8.3926702e-01   5.0567348e-01   4.3041600e-01   2.0674083e-01   4.9232349e-01  -8.7288841e-01  -1.5976071e+00   1.3058125e+00   4.6996584e+00  -1.7893200e-01   1.9470939e+00   2.6922761e+00   1.5463075e+00  -5.0201873e-02   4.0310285e+00   4.1688335e+00   2.2281386e+00   1.8187966e+00   2.5777573e+00   2.8189530e+00   2.6463343e+00   2.4151527e-01   8.0684063e-02   4.6284212e-01  -3.4429284e-01   3.8729229e-01  -6.7833977e+00  -4.5786372e+00  -2.2231312e+00  -2.8449758e+00   2.6018071e+00   2.5304126e+00   2.0196397e+00  -1.5358965e+00  -1.7662077e-01  -1.1775366e+00   1.0498967e+00   2.0900016e+00   2.3602576e-01   9.8728952e-01   2.0005977e+00   3.1966450e+00   7.4379150e-01   2.1305228e+00  -2.4307082e+00   1.0134181e+00   6.8243191e-02   1.6962239e-01   9.9197306e-02   3.5672302e-01  -2.6234515e-01  -2.2737618e+00
   1.3827739e+00   1.4245323e+00  -7.3645692e-02  -4.0042812e-01   3.3697165e-01  -8.1248204e-01  -1.9382979e+00  -2.0487951e+00   1.3369883e-01  -1.1157969e+00  -2.1863685e+00  -2.5904065e+00  -4.2786200e+00  -2.8898326e+00  -1.6353683e+00  -3.1214751e+00   2.8802860e+00   7.4647900e-01   1.6043378e+00   1.3434554e+00   1.7797496e-01   1.3055767e+00  -2.2598975e+00  -1.5292860e+00   1.6243791e-01   3.1099459e-01   4.1443234e-01  -8.7236339e-01   2.3378584e-01  -6.0129754e-02   9.5207735e-01  -8.3568617e-01  -6.9392097e-01  -1.7596832e+00  -2.9162442e+00  -4.2862182e-01   2.0007795e-01   1.8608276e+00  -1.2418658e+00  -7.9789363e-01   1.7016866e-02  -8.4999332e-01   9.4489482e-01  -4.7095620e-01  -8.7049248e-01   1.9300124e+00   4.4405990e+00   2.9300876e-03   1.9733597e+00   2.1966873e+00   9.5624702e-01  -8.4309568e-01   3.0832039e+00   3.4399006e+00   1.8568981e+00   1.2036633e+00   2.2638997e+00   2.4608098e+00   2.7685939e+00   1.6221349e-01  -3.5177962e-01  -4.2617468e-01   1.6926141e-01   4.1351812e-01  -6.5661117e+00  -5.0440706e+00  -1.1956176e+00  -2.1251368e+00   2.6115679e+00   2.6687831e+00   2.2401471e+00  -1.0436442e+00   9.6071127e-02  -1.6876140e+00   1.4083528e+00   1.8158794e+00   7.5746373e-01   7.6209787e-01   1.2441381e+00   2.5067642e+00   4.5184742e-01   1.7325279e+00  -3.2526208e+00   1.2750274e-01  -3.4704039e-01  -1.1357103e-01  -1.1671602e+00  -5.9411601e-02  -6.4178882e-01  -2.2231763e+00
   1.5624562e+00   1.7002341e+00   1.0285493e-01  -6.9763368e-01   2.2328048e-01  -5.2101554e-01  -1.9931949e+00  -1.9158174e+00  -8.3054704e-03  -1.2082039e+00  -2.4257402e+00  -2.2510525e+00  -4.6148986e+00  -2.1386502e+00  -1.4379651e+00  -2.4782905e+00   2.5877802e+00   1.7722381e+00   1.3709905e+00   8.8918264e-01  -6.9122621e-01   1.2755408e+00  -1.4676726e+00  -4.2328123e-01  -1.2862764e-01   1.0855762e+00   4.2449694e-01  -5.8939975e-01   2.3014351e-01  -2.5031105e-01   1.0232540e+00  -1.0158502e-01   1.6572026e-01  -8.6519422e-01  -1.0642250e+00   1.2142816e+00   1.5091524e-01   1.4263200e+00  -1.0567772e+00  -9.1570448e-01   1.3471129e+00  -2.2419590e+00   1.5899564e+00  -2.7356792e-01  -8.0717935e-02   2.0650857e+00   4.2265156e+00   3.2336422e-01   2.3137562e+00   2.1101769e+00   7.1089482e-01  -7.3620671e-01   2.7870637e+00   3.3487738e+00   1.8970492e+00   1.2987928e+00   2.4100651e+00   2.7129031e+00   2.4451232e+00  -1.6774998e-01  -1.0145666e+00  -1.0977266e+00   2.1393582e-01   2.9956911e-01  -5.9423414e+00  -4.6460982e+00  -2.8847422e-01  -1.4091828e+00   2.6233202e+00   2.4527913e+00   1.7431492e+00   1.0704235e-02   5.5340844e-01  -2.9589751e+00   2.0034865e+00   1.3391651e+00   1.0192587e+00   7.0625995e-01   1.0207765e+00   3.3921163e+00   3.7422352e-01   2.1049833e+00  -3.5765604e+00   5.4284993e-01  -1.3594317e-01   4.0400191e-01  -7.0920197e-01   1.5478212e-01  -4.7453952e-01  -2.3008177e+00
   2.0935230e+00   2.3063238e+00   3.2479590e-02  -9.8698840e-01   5.4251055e-01  -4.8266711e-02  -2.1102996e+00  -2.0166785e+00   2.4975359e-01  -1.0628684e+00  -2.3528792e+00  -2.5918355e+00  -4.6327176e+00  -2.1201000e+00  -1.4422011e+00  -2.2001164e+00   2.6355841e+00   2.5972227e+00   1.0705980e+00   5.3285855e-01  -1.8501743e+00   5.7510807e-01  -1.6494912e+00  -3.9913617e-01  -3.3401814e-01   2.0295799e+00   7.8594661e-01  -2.6349840e-01   6.7351941e-01  -1.7482347e-01   4.0362407e-01  -5.7973555e-01   3.4625321e-01  -9.4493961e-01  -1.1255211e+00   1.3035598e+00   3.0758881e-01   1.5256591e+00  -1.0130625e+00  -7.0696690e-01   1.0764464e+00  -3.4940196e+00   1.6447365e+00  -1.9228310e-01   5.7177499e-02   1.8698845e+00   4.1596727e+00   5.1120372e-01   2.7271490e+00   2.3824388e+00   1.0868098e+00  -1.0146334e+00   3.2857940e+00   3.7564243e+00   2.0365445e+00   1.5968698e+00   3.1919567e+00   3.6930425e+00   2.6898591e+00  -4.1577577e-02  -1.3966639e+00  -1.3463029e+00   1.2214098e-01   5.5812086e-01  -6.7878992e+00  -5.3712727e+00  -3.2781888e-01  -1.5816076e+00   2.9331454e+00   3.0787342e+00   9.7280837e-01   1.7397649e-01  -4.8144755e-02  -4.4356688e+00   1.8833210e+00   1.4463414e-01   3.8190478e-01   4.2803445e-01   1.2503820e+00   5.0950373e+00   6.2452080e-01   3.0024624e+00  -3.3190342e+00   7.6033305e-01  -2.5794719e-01   4.8323753e-01  -4.3403323e-01   5.6065817e-01  -3.6146024e-01  -2.5057650e+00
   2.3090724e+00   3.0534861e+00  -1.3444550e-01  -1.5240942e+00   9.9816942e-01  -1.0786712e-01  -1.9162149e+00  -2.1160507e+00  -3.0970708e-01  -1.5749811e+00  -2.1447391e+00  -2.3783020e+00  -4.3872874e+00  -2.3447725e+00  -1.1205305e+00  -2.4191946e+00   1.6264249e+00   3.9155519e+00   3.5302998e-01  -3.1478633e-01  -3.5984423e+00  -4.4338285e-01  -2.1836059e+00  -7.7478013e-01  -7.6308189e-01   1.5275079e+00   9.8879665e-01  -4.9247779e-01   8.0826727e-01   1.1761526e-01  -1.8531436e-01  -1.4212349e+00   3.2007868e-01  -8.3893281e-01   7.2055362e-01   3.4457315e+00   1.5527030e-01   1.4638777e+00  -5.5662481e-01  -3.2136479e-01   2.0427611e+00  -5.5155110e+00   1.6624895e+00  -4.2827755e-01   6.1386972e-01   1.6949668e+00   3.1971282e+00   5.7862395e-01   2.9841353e+00   1.8264832e+00   7.4971997e-01  -1.5556055e+00   2.5299312e+00   3.3955434e+00   1.9415432e+00   2.1396654e+00   3.3906317e+00   4.5166724e+00   3.6089141e+00   6.2974382e-01  -1.9188371e+00  -1.9656203e+00   8.5887166e-01   1.8651272e+00  -7.9696788e+00  -6.7443722e+00  -4.2673952e-02  -1.0425388e+00   2.2043279e+00   2.9151687e+00  -2.3729063e-01   1.2703970e-01  -1.9521239e-01  -5.9336583e+00   2.0836304e+00  -1.2129426e+00   4.5410314e-01   1.3563005e+00  -6.6300694e-01   6.2377421e+00   4.6018456e-01   3.4748198e+00  -3.5746624e+00   2.9462433e-01  -3.1332981e-01   1.7441177e-01  -8.4308686e-02   6.8479979e-01  -2.9210012e-01  -2.7605792e+00
   2.1622598e+00   2.7682001e+00   1.5579371e-01  -1.3912358e+00   9.3140914e-01   3.3714489e-01  -1.5816290e+00  -1.7094118e+00  -2.0013133e-01  -1.2893858e+00  -2.1524131e+00  -2.2597554e+00  -3.9053614e+00  -1.2596359e+00  -2.9607516e-01  -1.0135068e+00   1.4769040e+00   3.5784365e+00   1.2691877e-01  -5.2650888e-01  -3.7859256e+00  -8.1994196e-01  -1.2027978e+00   5.3924886e-01  -7.4239928e-01   2.2155249e+00   1.1076316e+00  -3.4755823e-03   1.2778795e+00  -6.3710292e-02  -3.6615811e-01  -8.8276503e-01   1.4370118e+00   8.4619053e-02   2.1173316e+00   4.4588642e+00   5.2879896e-02   9.5347353e-01  -6.1176262e-01  -9.9912895e-01   1.8844558e+00  -6.1905780e+00   2.0984567e+00  -5.5380018e-02   1.4920091e+00   2.3082932e+00   2.4499494e+00   9.8170464e-01   3.1842864e+00   1.6117602e+00   6.0032364e-01  -1.8162954e+00   2.2054487e+00   2.5168368e+00   1.8341995e+00   1.5447952e+00   3.3933500e+00   4.2436918e+00   2.9678360e+00   2.0072982e-01  -2.4166847e+00  -2.6775572e+00   7.6201173e-01   1.3434915e+00  -7.0066311e+00  -5.9740852e+00   9.9767904e-01  -1.6497767e-01   2.2686353e+00   2.6417982e+00  -3.4559027e-01   1.1555349e+00  -1.5108280e-01  -6.6089474e+00   2.2658698e+00  -2.1664279e+00   8.3218753e-01   1.4916358e+00  -3.2087286e-01   6.7075908e+00   3.7027459e-01   3.2881169e+00  -3.7687138e+00   2.7330479e-01  -5.5987299e-01   4.6815174e-01  -2.1329143e-02   7.2579929e-01  -3.1813450e-01  -2.4426167e+00
   2.3188106e+00   2.8856792e+00   3.4348422e-01  -1.5757269e+00   9.3139989e-01   9.2264052e-01  -1.4081012e+00  -1.4759234e+00   2.1629480e-01  -9.4002849e-01  -2.0245824e+00  -1.8422471e+00  -3.6736427e+00  -4.9141510e-01  -3.9446887e-01  -5.2884103e-01   1.2043289e+00   4.1618751e+00  -1.2842168e-01  -8.8066551e-01  -4.4045178e+00  -9.0306932e-01  -7.2470165e-01   1.0456918e+00  -8.1924411e-01   2.9501695e+00   1.1288890e+00   4.1740907e-01   1.5374653e+00   8.2099135e-02  -7.6392364e-01  -8.0186734e-01   2.0234625e+00   7.5408717e-01   3.0356217e+00   5.4661632e+00   1.1767722e-01   4.6946006e-01  -7.4068944e-01  -1.2956822e+00   2.6525407e+00  -7.0325006e+00   2.1283873e+00   9.9215902e-02   1.8613279e+00   2.2965874e+00   2.0751067e+00   1.2454208e+00   3.1990782e+00   1.5473609e+00   4.2646658e-01  -1.6065851e+00   1.9206759e+00   2.3769434e+00   1.7004809e+00   1.6551761e+00   3.5412095e+00   4.2453738e+00   2.6173957e+00   1.1054232e-01  -2.7589222e+00  -3.1286138e+00   7.5336936e-01   1.1576335e+00  -6.4163303e+00  -5.9097091e+00   1.4325670e+00   2.6204632e-01   2.0565015e+00   2.2589221e+00  -9.4426765e-01   2.0343110e+00  -1.8417281e-01  -7.5003485e+00   2.2186285e+00  -3.0225367e+00   8.0670812e-01   9.7976089e-01  -3.3092739e-01   7.3415387e+00   2.5155859e-01   3.4764255e+00  -3.2128734e+00   5.4756089e-01  -6.5056064e-01   5.6137744e-01   2.3221560e-01   6.8570438e-01  -1.5986968e-01  -2.3728881e+00
   2.1192453e+00   2.7385491e+00   4.3921350e-01  -1.5203352e+00   7.8050066e-01   9.0580943e-01  -1.1374229e+00  -1.2969223e+00  -2.4143594e-01  -1.0897039e+00  -1.8768191e+00  -1.6281642e+00  -2.9961785e+00  -1.5973438e-01   3.1014088e-01   7.4233549e-02   7.4797302e-01   3.7310072e+00  -4.5391557e-01  -1.0239132e+00  -4.5266480e+00  -1.5238786e+00  -5.4345758e-01   1.3052106e+00  -9.4575852e-01   2.1814516e+00   1.1569666e+00   2.6125824e-01   1.2332490e+00  -8.3084655e-02  -1.1718998e+00  -1.1773716e+00   2.4366672e+00   1.2453457e+00   5.1057166e+00   7.3853107e+00   2.9479472e-01  -4.6690864e-02  -8.0771612e-01  -1.9197466e+00   1.9700371e+00  -7.2082869e+00   2.4452395e+00   5.7025585e-01   2.6404253e+00   2.4885365e+00   1.0844845e+00   1.4028327e+00   2.9222181e+00   9.3414836e-01  -4.2365404e-02  -2.0427729e+00   1.0813970e+00   1.2368101e+00   1.4425129e+00   1.1616330e+00   3.1668293e+00   3.8744483e+00   2.7346236e+00   2.4259933e-01  -2.9006030e+00  -3.6027845e+00   1.2395963e+00   1.5086149e+00  -5.8177448e+00  -5.7736828e+00   2.2047112e+00   1.1497106e+00   1.6160657e+00   2.0200553e+00  -1.0666534e+00   2.2778607e+00  -3.2809495e-01  -7.1207247e+00   2.1311756e+00  -3.4156098e+00   1.0552187e+00   9.5801046e-01  -1.0478506e+00   6.8999388e+00   9.0876108e-02   2.9598966e+00  -3.1922620e+00  -2.7183896e-01  -9.9525920e-01   3.9680484e-01  -4.2679704e-01   3.4566515e-01  -3.7412717e-01  -2.0884852e+00
   2.2033244e+00   2.6182951e+00   6.1347260e-01  -1.5199735e+00   8.6693166e-01   1.3445955e+00  -8.8971023e-01  -8.9649576e-01  -1.3278365e-01  -9.0344347e-01  -1.4443010e+00  -1.0561185e+00  -2.4069857e+00   5.2199325e-01   6.9762782e-01   8.8911564e-01   6.6896765e-01   4.0400921e+00  -7.5598317e-01  -1.4027960e+00  -4.8624908e+00  -1.4949364e+00  -1.4639811e-01   1.7076718e+00  -5.7042953e-01   2.9533946e+00   1.2630486e+00   7.9053705e-01   1.3761611e+00   1.0962693e-01  -1.5450202e+00  -1.4211133e+00   2.8482641e+00   1.8714357e+00   6.4253236e+00   8.3094345e+00   4.8345902e-01  -3.2365020e-01  -3.8962555e-01  -1.8329844e+00   1.9541847e+00  -7.5710140e+00   2.5444394e+00   7.3459530e-01   3.3436041e+00   2.1471490e+00   2.8176989e-01   1.3087557e+00   2.7335462e+00   4.3163055e-01  -1.4950909e-01  -1.6477689e+00   9.4030882e-01   8.0957275e-01   1.3264212e+00   1.1297179e+00   3.0306439e+00   3.6610094e+00   2.4278913e+00   1.9681130e-01  -3.0995445e+00  -3.6910844e+00   1.3247948e+00   1.4971669e+00  -4.3051464e+00  -4.9749899e+00   2.7876906e+00   1.9132220e+00   1.1123933e+00   1.7336872e+00  -1.8515545e+00   1.9915925e+00  -9.0404994e-01  -7.5309126e+00   1.8965402e+00  -3.8766151e+00   8.3470876e-01   5.0604366e-01  -5.7070647e-01   7.3444108e+00  -1.4002250e-01   2.6902062e+00  -2.7667592e+00  -8.8984710e-02  -9.0764134e-01   6.1397906e-01  -1.2379893e-01   5.4456965e-01  -2.2442337e-01  -1.8536225e+00
   2.1232125e+00   2.4975986e+00   4.9892089e-01  -1.3341637e+00   9.0846531e-01   1.6110998e+00  -6.8200933e-01  -8.4427969e-01  -8.4976216e-02  -6.6237194e-01  -1.1417358e+00  -9.4072178e-01  -1.6052318e+00   6.8931023e-01   1.0028885e+00   1.1505183e+00   5.8623069e-01   3.5418639e+00  -8.7121587e-01  -1.2998149e+00  -4.7666895e+00  -2.0880037e+00  -4.6639899e-01   1.2776082e+00  -5.5926877e-01   2.5039931e+00   1.3280757e+00   8.6873086e-01   1.7410459e+00   4.9900527e-01  -2.1996816e+00  -2.2340114e+00   2.9746560e+00   1.7994287e+00   5.7247174e+00   7.8402648e+00   5.6980687e-01  -3.4381155e-01  -6.5122786e-01  -2.0855200e+00   8.2550631e-01  -7.4297569e+00   2.2834656e+00   8.6003415e-01   3.2678210e+00   2.0425817e+00  -2.2773216e-01   1.3595456e+00   2.5520131e+00   3.6590021e-01  -1.1239267e-01  -2.0767475e+00   8.7442624e-01   2.6696941e-01   1.1418792e+00   8.5208891e-01   3.1379768e+00   3.5756695e+00   2.5321857e+00   4.4402898e-01  -2.8390177e+00  -3.5233320e+00   1.3466502e+00   1.6707510e+00  -4.7098447e+00  -5.3822786e+00   2.5586837e+00   1.7924312e+00   1.1444032e+00   2.0483453e+00  -1.9325925e+00   1.6385821e+00  -1.4880477e+00  -7.0153626e+00   1.2043409e+00  -4.7850243e+00   7.6053426e-01   1.1847955e-01  -4.9897280e-01   7.8082030e+00   6.4880676e-02   2.7105710e+00  -2.1240577e+00  -4.6422223e-01  -1.3207016e+00   7.5386980e-02  -4.7463431e-01   2.7288855e-01  -3.6210406e-01  -1.6296676e+00
   1.8462864e+00   2.3012740e+00   3.6029477e-01  -1.2859346e+00   1.1062445e+00   1.2113587e+00  -2.0935712e-01  -6.6605117e-01  -8.6579733e-01  -1.1872646e+00  -2.4558959e-01  -1.6715619e-01  -5.2385794e-01   6.5820916e-01   2.0266327e+00   1.3901679e+00   3.2168483e-01   3.2105924e+00  -9.3354463e-01  -1.5075852e+00  -4.4567028e+00  -2.3133599e+00  -5.0086670e-01   7.5661107e-01  -2.5530339e-01   1.2538377e+00   1.3550395e+00   6.8986182e-01   1.5509361e+00   8.0814857e-01  -2.2453452e+00  -2.8855369e+00   3.1533781e+00   2.1896094e+00   7.2389600e+00   9.0330783e+00   6.3454763e-01  -7.7210269e-01   9.2894904e-02  -2.1779254e+00   1.6216282e-01  -7.0096802e+00   2.6401851e+00   1.0265840e+00   4.1585021e+00   1.8331659e+00  -1.5822716e+00   1.0877499e+00   2.1303337e+00  -6.4019130e-01  -6.3953759e-01  -2.3534413e+00   3.1757200e-02  -1.2992870e+00   8.5504962e-01   3.7760783e-01   2.1927078e+00   2.8592287e+00   2.8996266e+00   7.5925444e-01  -2.4322534e+00  -3.5075053e+00   1.7502216e+00   2.3720450e+00  -3.6136685e+00  -4.8264705e+00   3.3347823e+00   2.9043944e+00   2.9720853e-01   1.6850696e+00  -1.8466611e+00   8.2184627e-01  -1.6833546e+00  -5.5713311e+00   1.3031354e+00  -4.4383908e+00   1.1622920e+00   3.9770022e-01  -1.2106619e+00   6.8593413e+00  -2.6327865e-01   1.7883929e+00  -2.3528478e+00  -1.2713720e+00  -1.3829219e+00  -3.8913279e-01  -2.3555807e-01   2.2508697e-01  -4.7961542e-01  -1.1956749e+00
   1.6125848e+00   1.8945875e+00   4.1028255e-01  -1.1447494e+00   1.1807675e+00   1.5265642e+00   7.7379427e-02  -4.5962375e-01  -7.2718215e-01  -9.6850621e-01   1.9251620e-01   3.1545843e-01   2.6720989e-01   9.0981077e-01   2.2854645e+00   1.5710713e+00   2.2873868e-01   2.9414724e+00  -9.9722024e-01  -1.5948751e+00  -4.1212872e+00  -2.1649120e+00  -5.8705995e-01   3.3150040e-01   1.9143985e-01   1.2503168e+00   1.3320857e+00   9.3880797e-01   1.7860683e+00   1.3410900e+00  -2.4686401e+00  -3.3911482e+00   3.3289933e+00   2.3745556e+00   6.9518409e+00   8.8757619e+00   6.3965752e-01  -8.4805135e-01   9.3993933e-02  -2.2047377e+00  -1.6597299e-01  -6.7810891e+00   2.0632476e+00   8.2431554e-01   4.1046067e+00   1.5562471e+00  -2.2566593e+00   8.3014799e-01   1.7943504e+00  -9.9382283e-01  -7.6926440e-01  -2.2320397e+00  -2.9053000e-01  -1.6879364e+00   4.8928361e-01   2.7346887e-01   1.9284113e+00   2.3741670e+00   2.8080929e+00   9.8920007e-01  -2.2009058e+00  -3.2353153e+00   1.8116587e+00   2.4841407e+00  -3.1943748e+00  -4.8135019e+00   3.0947994e+00   2.9789761e+00  -1.4675269e-01   1.5228580e+00  -2.1196364e+00   2.3618254e-01  -2.3075461e+00  -5.1722138e+00   7.1736652e-01  -4.8434086e+00   1.1466444e+00   8.2289312e-02  -9.3115124e-01   6.8748514e+00  -3.0471830e-01   1.4186661e+00  -1.6300216e+00  -1.2990466e+00  -1.4809667e+00  -8.6304257e-01  -2.8499549e-01   4.3123873e-02  -4.9401824e-01  -9.9241351e-01
   1.4146841e+00   1.5344564e+00   4.5537972e-01  -7.3527643e-01   1.2267559e+00   1.8053222e+00   2.1669512e-01  -1.7853790e-01  -5.8419607e-01  -5.7566753e-01   4.9427373e-01   7.8609256e-01   7.4642740e-01   1.3035719e+00   2.2690466e+00   1.9283002e+00   3.0096133e-01   2.5886177e+00  -1.0252947e+00  -1.5530665e+00  -3.4563834e+00  -1.8969923e+00  -5.4223666e-01   5.7092097e-01   8.2407412e-01   1.5314763e+00   1.3268503e+00   1.1327058e+00   1.8142257e+00   1.4629719e+00  -2.4152929e+00  -3.2949019e+00   3.1228997e+00   2.4548244e+00   6.8674005e+00   8.5068665e+00   1.8516317e-01  -6.9860328e-01  -7.4798713e-02  -2.0414592e+00  -6.3776440e-01  -6.1898011e+00   1.6534138e+00   6.1603053e-01   4.1650083e+00   1.3631202e+00  -3.0447721e+00   4.6665441e-01   1.4864382e+00  -1.1732087e+00  -8.2748754e-01  -1.7411168e+00  -4.2788648e-01  -2.0498585e+00   2.1961096e-01  -4.1774729e-02   1.7716825e+00   1.9591181e+00   2.6491782e+00   1.1035300e+00  -1.9816770e+00  -2.8323529e+00   1.6691587e+00   2.2968748e+00  -2.3934430e+00  -3.7431959e+00   3.1159368e+00   3.3543146e+00  -4.6337740e-01   1.1095369e+00  -2.2259821e+00   1.7572304e-01  -2.6915301e+00  -4.4928420e+00   3.4500668e-01  -4.9368311e+00   9.5591512e-01   2.0088418e-02  -4.5896427e-01   6.6384523e+00  -1.8348891e-01   8.2827281e-01  -1.0361560e+00  -1.2647859e+00  -1.4445680e+00  -7.6664156e-01  -7.4266764e-02   2.7532888e-02  -3.5770431e-01  -6.4803500e-01
   9.9377535e-01   7.5623169e-01   6.5932975e-01  -2.6865989e-01   1.2584094e+00   2.1940632e+00   5.4709031e-01   2.0636490e-01  -5.7465798e-01  -7.1503005e-01   8.1702044e-01   1.3467725e+00   1.6757963e+00   1.4992864e+00   3.1288967e+00   2.2164003e+00   4.0499037e-01   1.3524018e+00  -1.0391594e+00  -1.3060802e+00  -2.2298133e+00  -1.6998793e+00  -5.1000057e-01  -4.2621805e-03   1.8328105e+00   1.3397061e+00   1.5651581e+00   1.2730520e+00   1.2744959e+00   1.4637163e+00  -2.3862047e+00  -3.8933872e+00   3.5861487e+00   3.0203367e+00   8.3235755e+00   9.8286287e+00   9.6910416e-01  -1.1588355e+00  -3.8420266e-01  -3.1608575e+00  -1.6823777e+00  -4.8471329e+00   1.6724135e+00   9.3294848e-01   4.5778265e+00   1.5028417e+00  -3.4449212e+00   7.4631440e-02   9.7099973e-01  -1.9095579e+00  -1.3537356e+00  -2.0622546e+00  -1.3327767e+00  -3.1164466e+00  -4.3391657e-01  -1.0099837e+00   8.4178643e-01   7.0514521e-01   2.6497814e+00   1.0744090e+00  -1.6547715e+00  -2.9404462e+00   2.0225420e+00   2.3321443e+00  -1.2303989e+00  -3.6520136e+00   3.4680650e+00   3.8189262e+00  -8.3286821e-01   1.1396101e+00  -1.3808970e+00  -7.2136141e-01  -2.7030988e+00  -2.6052414e+00   2.7880168e-02  -4.2969278e+00   1.1787302e+00  -1.0270758e+00  -6.0889182e-01   4.9610665e+00  -2.7836348e-01  -2.2553210e-01  -8.6430255e-01  -2.2404923e+00  -1.7467509e+00  -1.3572825e+00  -1.2068203e+00  -4.2678413e-01  -7.3180314e-01  -2.0900278e-01
   9.4893472e-01   5.5168283e-01   4.4292902e-01   3.4188133e-03   1.4958803e+00   2.1696414e+00   4.3604189e-01   1.1002195e-01  -4.9115475e-01  -3.6056401e-01   1.1225987e+00   1.3046981e+00   1.9489322e+00   1.1298115e+00   2.7631346e+00   1.9629866e+00   6.4026883e-01   1.2015858e+00  -8.7666215e-01  -1.2683838e+00  -1.5811669e+00  -1.2957888e+00  -1.0731974e+00  -4.6749790e-01   2.3398161e+00   1.5594406e+00   1.5592269e+00   1.3140044e+00   1.5561131e+00   1.8863095e+00  -2.2972752e+00  -4.0296479e+00   2.8949870e+00   2.3772989e+00   6.2337403e+00   7.7044811e+00   6.3955182e-02  -3.6964561e-01  -5.9096091e-01  -2.1558259e+00  -2.7507227e+00  -4.4145680e+00   4.8025221e-01   1.6398390e-01   3.7519879e+00   8.2902198e-01  -4.1141014e+00  -5.7379680e-01   6.7386134e-01  -1.7148732e+00  -1.0348758e+00  -1.5395272e+00  -9.4537713e-01  -2.6095054e+00  -7.6656268e-01  -8.0676544e-01   1.0920207e+00   8.9320615e-01   2.7863609e+00   1.6557939e+00  -1.2329206e+00  -1.7980077e+00   1.6284789e+00   2.4476569e+00  -1.8513606e+00  -3.1590419e+00   2.4209546e+00   3.3071189e+00  -1.0806356e+00   1.2167593e+00  -1.8896176e+00  -1.4173088e+00  -3.7842395e+00  -2.3068679e+00  -6.5959367e-01  -4.5194674e+00   5.9194267e-01  -6.0468429e-01   2.1489143e-01   5.3929739e+00   5.2686044e-02  -4.1159313e-01  -8.1151805e-02  -1.8616417e+00  -1.6169152e+00  -1.5916279e+00  -6.9873932e-01  -2.3018129e-01  -5.0933823e-01  -1.4011693e-01
   2.1739445e-01  -2.7162482e-01   4.9126257e-01   5.3087115e-01   1.4644349e+00   2.2173948e+00   7.7374572e-01   4.2668313e-01  -4.5585895e-01  -5.7554318e-02   1.4128548e+00   1.8805427e+00   2.7004411e+00   1.5309870e+00   3.3166368e+00   2.3525874e+00   5.5620120e-01   1.7142332e-01  -5.8922558e-01  -1.0268947e+00  -1.9800840e-01  -8.6315136e-01  -7.7289107e-01  -3.7419237e-01   3.0398445e+00   1.3200757e+00   1.4501460e+00   1.3528048e+00   1.5807875e+00   2.0502297e+00  -1.6703833e+00  -3.5092108e+00   3.2182499e+00   2.5587371e+00   5.6985625e+00   6.8927014e+00  -3.1680876e-01  -3.3291134e-01  -8.1795949e-01  -2.4444774e+00  -3.2696862e+00  -3.3646625e+00   1.8166800e-01  -8.6709974e-02   3.7167775e+00   1.0530737e+00  -4.7179599e+00  -8.8916095e-01   4.2667765e-01  -2.0318863e+00  -1.2519172e+00  -1.5213673e+00  -1.4392517e+00  -3.4873638e+00  -1.1797063e+00  -1.5522514e+00   4.0482558e-01  -1.4787562e-01   2.4444099e+00   1.4972113e+00  -8.0698551e-01  -1.4324793e+00   1.5443734e+00   2.2391061e+00  -1.0780020e+00  -2.1778360e+00   2.3664076e+00   3.4120256e+00  -1.2775448e+00   6.9351551e-01  -1.1638824e+00  -1.6740570e+00  -3.6721150e+00  -9.2450081e-01  -8.4516220e-01  -4.1563795e+00   1.0177144e+00  -4.4853873e-01   4.3918890e-01   4.4413086e+00   1.9651266e-01  -1.1995220e+00   2.1739729e-02  -2.0265966e+00  -1.5802743e+00  -1.8626983e+00  -8.0158802e-01  -4.8855233e-01  -5.9892892e-01   3.3540608e-01
  -3.5244796e-01  -8.6448110e-01   4.2930746e-01   8.8152990e-01   1.3901547e+00   2.1759391e+00   8.8527752e-01   5.0727915e-01  -3.1021713e-01   1.7274132e-01   1.4450112e+00   2.1492002e+00   2.9088646e+00   1.4501703e+00   3.1955766e+00   2.0504574e+00   4.6602388e-01  -4.5624939e-01  -4.2373999e-01  -8.6847295e-01   7.5365232e-01  -5.1005929e-01  -8.7236927e-01  -7.2257241e-01   3.4300812e+00   9.3189589e-01   1.2443857e+00   1.1847974e+00   1.4426903e+00   2.1678701e+00  -1.3066051e+00  -3.2332525e+00   3.2078783e+00   2.4421538e+00   4.5936549e+00   5.8090728e+00  -6.8355084e-01  -1.2589880e-02  -1.3490782e+00  -2.4473230e+00  -3.7043165e+00  -2.7809003e+00  -6.1510165e-01  -6.2824496e-01   3.0861737e+00   9.5950921e-01  -4.9560861e+00  -1.3061976e+00   9.2217228e-02  -2.0993823e+00  -1.4275803e+00  -1.3953501e+00  -1.7774254e+00  -3.6358875e+00  -1.6340812e+00  -1.8479703e+00   2.8657808e-03  -7.8812246e-01   2.3376009e+00   1.7352320e+00  -3.2185730e-01  -7.4833948e-01   1.4924478e+00   2.1342051e+00  -1.1168909e+00  -1.6584789e+00   1.8592174e+00   3.1205452e+00  -1.4607801e+00   3.9506092e-01  -9.1264956e-01  -2.1116952e+00  -3.7839379e+00   2.2911200e-02  -1.1951178e+00  -3.9076844e+00   1.0682430e+00  -4.4429961e-01   4.4549228e-01   3.7247115e+00   4.6684455e-01  -1.6496244e+00   2.9151158e-01  -2.0617932e+00  -1.4723445e+00  -2.1996934e+00  -1.0684265e+00  -8.0436072e-01  -6.6592918e-01   5.9463239e-01
  -5.8156070e-01  -1.4081615e+00   6.1878666e-01   1.3389737e+00   2.0160888e+00   2.9675275e+00   1.0871845e+00   8.6291410e-01   8.3074025e-01   8.9168125e-01   1.8123722e+00   2.3131209e+00   3.4253861e+00   1.7229792e+00   3.3455437e+00   2.3817698e+00   7.6842015e-01  -1.0285121e+00  -1.5629070e-01  -7.5099711e-01   1.9659118e+00   2.9046211e-01  -7.4015402e-01  -8.6774483e-01   4.8984466e+00   2.9377387e+00   1.7765403e+00   1.9058901e+00   1.7102684e+00   2.3910470e+00  -7.1360124e-01  -2.9171323e+00   3.2760591e+00   2.3196530e+00   3.4300464e+00   4.4683895e+00  -7.2532101e-01   3.0059081e-01  -1.6726065e+00  -2.5231080e+00  -4.3341616e+00  -1.6963296e+00  -1.2220180e+00  -1.0181805e+00   2.8022458e+00   1.0585997e+00  -4.9277589e+00  -1.8449498e+00   2.4492195e-01  -1.9452295e+00  -1.0920785e+00  -1.0775806e+00  -1.5828842e+00  -3.3798703e+00  -2.0711895e+00  -2.3038291e+00  -1.5579483e-01  -1.2800092e+00   1.9664535e+00   1.4203696e+00  -1.7581203e-01  -4.4849031e-01   1.0051894e+00   1.6787005e+00  -6.9542397e-01  -1.2239541e+00   1.2727990e+00   2.5529055e+00  -1.3713350e+00   2.9872155e-01  -3.6868396e-01  -2.4953705e+00  -4.0981246e+00   4.4498712e-01  -1.4837999e+00  -3.7588325e+00   5.7183407e-01  -9.9575002e-01   1.3310117e+00   3.2946399e+00   6.6187897e-01  -1.9001954e+00   8.2569109e-01  -1.7170502e+00  -1.4096574e+00  -2.3596040e+00  -7.8020345e-01  -4.7896458e-01  -5.3695606e-01   7.9745756e-01
  -8.1799127e-01  -1.5333783e+00   3.2626159e-01   1.4243345e+00   1.9351308e+00   2.4267106e+00   9.4889737e-01   7.4327503e-01   1.4625076e-01   4.5814014e-01   1.9251242e+00   2.4237021e+00   3.4234978e+00   1.0267952e+00   3.5339816e+00   1.8321415e+00   8.2063060e-01  -1.2393732e+00  -8.8492904e-02  -8.0380180e-01   2.8266687e+00   7.3492265e-01  -9.3255365e-01  -1.3129650e+00   5.1515805e+00   2.2401687e+00   1.5789664e+00   1.4654435e+00   1.2461128e+00   2.1174794e+00   1.7815244e-02  -2.4762449e+00   2.8872249e+00   2.1656586e+00   3.0873446e+00   3.7368339e+00  -1.0413877e+00   4.4343270e-01  -1.6428317e+00  -2.2854809e+00  -4.3278708e+00  -1.0427546e+00  -1.3424703e+00  -1.3486952e+00   2.5466592e+00   5.9422049e-01  -5.1256084e+00  -2.3068777e+00  -6.4628652e-02  -2.2405221e+00  -1.3682343e+00  -1.0180187e+00  -1.9284013e+00  -3.5869850e+00  -2.4560915e+00  -2.5390719e+00  -6.7577187e-01  -1.5313056e+00   2.1418181e+00   1.7709532e+00   2.5712378e-01   2.1294162e-01   1.1393877e+00   2.0895316e+00  -5.1329301e-01  -4.6739719e-01   1.1124296e+00   2.5889393e+00  -1.7845323e+00   1.4961859e-01  -1.2556324e-02  -3.0142000e+00  -3.6752368e+00   1.5229373e+00  -1.1324565e+00  -2.4863984e+00   6.3923290e-01  -5.2826820e-01   1.1258326e+00   2.3138104e+00   1.0401166e+00  -2.2461174e+00   5.2129918e-01  -1.9346498e+00  -8.7914716e-01  -2.3280155e+00  -6.9812736e-01  -4.1521503e-01  -5.3298807e-01   9.7964582e-01
  -1.4681207e+00  -2.1691251e+00   3.6924757e-01   1.6304717e+00   1.9087511e+00   2.1504138e+00   1.1708868e+00   9.9501134e-01   2.3522093e-01   5.5117606e-01   1.7835714e+00   2.3790426e+00   3.3957056e+00   8.1472715e-01   3.6520714e+00   1.6960122e+00   4.2259898e-01  -1.8710148e+00  -1.6234843e-01  -9.7468063e-01   3.3824096e+00   9.2591279e-01  -7.2839753e-01  -1.3341556e+00   5.4555307e+00   2.1541805e+00   1.4228350e+00   1.2385019e+00   8.7196512e-01   1.7370113e+00   4.9640304e-01  -1.8888034e+00   3.0227467e+00   2.1328959e+00   3.1483960e+00   3.3765653e+00  -1.2347319e+00   8.1462145e-01  -1.9488929e+00  -2.2926553e+00  -4.8065092e+00  -1.0897604e+00  -2.0496311e+00  -1.9457576e+00   2.1913351e+00   5.5336554e-01  -5.4647825e+00  -2.8183484e+00  -4.0432007e-01  -2.6588126e+00  -1.7110728e+00  -8.7345917e-01  -2.5432685e+00  -3.7393429e+00  -2.9550393e+00  -2.8703902e+00  -1.2808799e+00  -2.1975553e+00   1.9410632e+00   1.9656908e+00   4.3261692e-01   7.0208318e-01   1.3152081e+00   1.9660481e+00   7.1227726e-02   5.4472637e-01   1.0194819e+00   2.5848697e+00  -2.2717944e+00  -4.8317270e-01  -1.4913555e-01  -3.5311586e+00  -3.7127931e+00   1.6366504e+00  -1.1761711e+00  -2.0781385e+00   6.8110790e-01  -8.1279393e-02   8.5265109e-01   1.1140654e+00   1.0492315e+00  -2.9164140e+00   1.4837808e-01  -2.0963333e+00  -6.2364620e-01  -2.3814976e+00  -1.1792065e+00  -6.0466978e-01  -5.9517469e-01   1.2585323e+00
  -1.5699061e+00  -2.4857615e+00   5.0679640e-01   1.7466025e+00   1.7634146e+00   2.4975752e+00   1.2275700e+00   1.4419991e+00   6.7464908e-01   8.1432731e-01   1.7112464e+00   2.9347543e+00   3.3011043e+00   1.2790639e+00   3.6664441e+00   1.7968294e+00   5.5413923e-01  -1.9393852e+00  -5.3778402e-02  -1.0483326e+00   4.2774402e+00   1.8966221e+00   1.2085779e-01  -9.0394605e-01   6.0059710e+00   3.3411849e+00   1.2925366e+00   1.5897684e+00   6.9806021e-01   1.2419323e+00   1.3930393e+00  -5.7688025e-01   3.3939668e+00   2.6436426e+00   3.0337427e+00   2.7441736e+00  -1.0189192e+00   3.7691385e-01  -2.0830908e+00  -2.9208430e+00  -3.5448406e+00  -6.2814043e-01  -1.7120082e+00  -1.9485817e+00   2.2507082e+00   4.4271317e-01  -4.7863844e+00  -2.9672482e+00  -5.2384262e-01  -2.8231990e+00  -2.0395958e+00  -2.7310728e-01  -2.9069550e+00  -3.6785682e+00  -3.2950200e+00  -3.3131872e+00  -1.7533517e+00  -3.0065867e+00   1.1004152e+00   1.4138144e+00   4.8739485e-01   7.8485814e-01   1.1730317e+00   1.2602182e+00   1.9191745e+00   1.9142438e+00   1.2748198e+00   2.5310545e+00  -2.3609886e+00  -1.2093692e+00   5.7340336e-01  -2.9913502e+00  -2.4533677e+00   1.8945500e+00  -6.1156970e-01  -8.3968581e-01   9.5519654e-01  -7.8523826e-01   1.4697211e+00  -9.7920255e-02   1.1868022e+00  -3.2391912e+00   5.8489778e-02  -1.6812726e+00  -1.1378637e-01  -1.9795197e+00  -1.1252244e+00  -5.9213834e-01  -4.1526479e-01   1.5756302e+00
  -2.0942243e+00  -2.6507644e+00   4.8400556e-01   1.8909758e+00   1.8506863e+00   2.2672599e+00   1.1120823e+00   1.2526518e+00   1.1842054e+00   1.1742802e+00   1.2900308e+00   1.9836140e+00   2.8079864e+00   6.7226987e-01   3.1695325e+00   1.4593174e+00   1.7037624e-01  -2.4012918e+00  -1.9600263e-01  -1.0692892e+00   4.6321791e+00   1.8063162e+00  -6.9764945e-02  -7.2017101e-01   6.0722381e+00   3.6583569e+00   1.3999895e+00   1.2370160e+00   2.2783537e-01   7.8024785e-01   1.7418528e+00  -1.1146534e-02   2.8642439e+00   1.9218516e+00   2.3535443e+00   2.0519064e+00  -1.4137703e+00   1.1245220e+00  -2.8077706e+00  -2.4791620e+00  -4.4936067e+00  -3.7801909e-01  -2.6230254e+00  -2.4393623e+00   1.5411569e+00   6.4827358e-01  -4.8755528e+00  -3.2170914e+00  -4.4290427e-01  -2.4171480e+00  -1.8337351e+00  -2.8965477e-01  -2.9675279e+00  -3.1156472e+00  -3.5132889e+00  -3.3421797e+00  -1.7575570e+00  -2.7864291e+00   1.0923891e+00   1.6230797e+00   4.4316609e-01   1.1211759e+00   1.0655643e+00   1.2131944e+00   9.5642800e-01   2.2948226e+00   6.4621896e-01   1.9170589e+00  -2.3431491e+00  -1.4358379e+00   4.0953707e-01  -2.6794559e+00  -2.8061865e+00   1.7379483e+00  -7.5829061e-01  -8.5259090e-01   1.7855457e-01  -1.9514025e-01   8.8755045e-01  -6.7154906e-01   1.6184005e+00  -3.0638211e+00   2.0968437e-01  -1.6397978e+00   2.6498853e-02  -1.7365524e+00  -1.4244829e+00  -5.4745835e-01  -4.5277791e-01   1.5323861e+00
[truncated: 1,027,434 more chars]
