# Supplementary material for: Autistic traits and individual brain differences: functional network efficiency reflects attentional and social impairments, structural nodal efficiencies index systemising and theory-of-mind skills
Source: Mol Autism. 2021 Jan 21;12:3. doi: 10.1186/s13229-020-00377-8 (PMC7818759; doi:10.1186/s13229-020-00377-8)
Supplement: Supplementary file 7 — Additional file 7. Nuisance regressors. Nuisance regressor time series for each subject, as floating-point values in ASCII text format. [file 13229_2020_377_MOESM7_ESM.zip › Paul_Arora_et_al_data/Physiological/BBC/NuisancesRegdour_rsfMRI_aal90_TimeSeries/NuisancesRegdOut_aal90_subj23.txt]

  -1.7756350e-01  -3.5473946e-01  -3.9009757e-01  -1.7985381e-01  -4.1035020e-01   5.8316945e-01   8.2509752e-01   1.2568059e+00  -1.5509230e-02   4.1980786e-01   3.8379172e-01   4.8875623e-01  -3.1468871e-01  -6.6107699e-01   1.2361966e+00   1.8887613e+00   8.4269738e-01   9.0580874e-01   2.0463027e+00   2.7863344e-02   6.3150789e-01   3.1517179e-02  -9.9317293e-01  -4.2824404e-01   1.2358306e+00   4.1117372e-01   1.3725232e+00   1.0043815e-01   1.9368353e+00   4.9525850e-01   1.7465790e+00   7.4378595e-01   4.4554088e+00   1.9177953e+00   2.9730475e+00  -3.3622056e+00   8.0770923e-01  -1.5428439e+00   1.2543030e+00  -2.2510417e-01   4.5683917e+00   7.2556037e-01  -2.4521746e-01  -4.6075751e+00  -8.5435869e-01  -2.7871931e+00   8.3366003e-01  -5.6535542e+00  -1.1192376e-01  -2.1332832e+00  -6.3978828e-02  -3.4222538e-01  -4.1275502e-02   8.7371573e-01   7.1488727e-01  -1.0385324e+00  -1.2198694e+00  -3.7302935e-01   7.3954836e-01   1.8066817e+00   1.8060539e+00   1.4145522e+00   6.1413432e-01   1.4695629e+00   3.7124092e-01   2.9548340e+00  -4.6668093e-01  -8.4659570e-01  -1.2042183e+00   4.4485670e-01   8.3839928e-01  -3.8564725e+00   4.8730152e+00  -1.8083904e+00   3.0484987e+00  -4.9061714e+00  -1.2420330e-01  -7.1101718e+00   3.0948476e+00   3.3234178e+00   9.0211072e-01   1.8514519e+00   4.9009768e-01   1.5131219e+00   4.0727143e-01   4.4031643e-01   6.2511760e+00   3.0853066e+00   4.5634624e-01   4.9549675e-01
   8.4216951e-02   4.7391121e-01  -3.6709641e-01  -2.9805534e-01  -5.7939123e-01   2.9927774e-03   6.2788026e-01   1.1881416e+00  -5.6314937e-01   1.6178845e-01   5.2151416e-01   2.9028725e-01  -2.1569045e-01  -1.0241233e+00   4.9975268e-01   1.4562792e+00   1.5418330e+00   1.5248895e+00   2.0745898e+00   1.5187482e-01  -1.0497181e+00  -7.4047050e-01  -1.1170009e+00  -3.5238799e-01   1.2118516e+00  -6.2814756e-01   1.0099955e+00  -9.1650680e-01   2.0560056e+00   1.1406627e+00   5.4539976e-01  -7.1246781e-02   3.7562927e+00   1.5928037e+00   2.5228533e+00  -2.8582920e+00   1.0105657e+00  -1.3404427e+00   3.8537984e-01   4.4909782e-02   2.8296680e+00   1.3825579e+00   6.9309965e-01  -2.6766400e+00  -1.1949797e-01  -1.7600242e+00   1.1809977e+00  -3.7616695e+00   8.1521591e-02  -1.3488148e+00   7.6165220e-02  -1.4960396e-01  -4.0805312e-02   1.1745980e+00   4.8037227e-01  -9.4149684e-01  -8.7623740e-01   2.0492071e-01   5.1235173e-01   1.4926512e+00   1.1570924e+00   9.8191076e-01   7.4860534e-01   1.4252474e+00   1.4424149e-01   2.0873666e+00  -4.9702793e-01  -9.2504634e-01  -9.7372568e-01   1.2807124e-01  -3.8539596e-02  -4.0334582e+00   4.4174281e+00  -1.3044827e+00   1.7023554e+00  -4.3030018e+00  -3.5567955e-01  -5.7021563e+00   4.1775792e+00   4.5637462e+00   1.6056542e+00   2.4628964e+00   2.1461028e-01   1.9582152e+00   4.8716315e-01   4.7690217e-01   5.1060676e+00   2.1212576e+00   2.3560776e-01   5.4676005e-01
   1.4402600e-01   2.2498532e-01  -2.2379875e-01  -4.4652546e-01  -7.1138759e-01   1.3171986e-01   5.2746039e-01   1.2477670e+00  -6.4671098e-01   5.1761946e-01   9.5045124e-01   4.2197256e-01  -2.2114420e-01  -1.1451439e+00   1.1131167e+00   1.4012695e+00   1.9972538e+00   1.4003746e+00   1.9188503e+00   5.5785636e-01   4.6144932e-01  -1.0137680e+00  -1.3830270e+00  -1.0097884e+00   1.2794153e+00  -7.3119567e-01   1.1309895e+00  -9.9526993e-01   1.9189484e+00   1.1153918e+00   5.6599452e-01  -2.0846671e-01   3.6526613e+00   1.9168807e+00   1.8528113e+00  -2.2356811e+00   1.1762498e+00  -1.8459344e+00   1.0190824e+00  -5.9261568e-01   4.6009725e+00   1.4727761e+00  -7.8894564e-01  -3.3251780e+00  -9.5234686e-01  -1.9500325e+00  -1.2069719e-02  -4.5745539e+00  -5.5904870e-01  -1.9329494e+00   4.6487081e-02  -4.7930879e-01  -6.2510107e-01   2.9942967e-01   1.1739238e-01  -9.8448203e-01  -5.2031553e-01  -1.7807468e-01   4.8748268e-01   1.5946062e+00   1.4670652e+00   1.1832341e+00   1.3921268e+00   1.9712650e+00   2.9320830e-02   1.5873065e+00  -9.8781035e-01  -5.9358615e-01  -1.0945744e+00   1.7076709e-01   1.5303183e-04  -4.1783380e+00   4.3873733e+00  -8.6585642e-01   1.4599047e+00  -3.6419880e+00  -5.2585059e-01  -4.2775064e+00   4.0648010e+00   3.3368062e+00   1.6083562e+00   2.4854086e+00   4.5857027e-01   1.4217084e+00   2.1544041e-01   4.7236916e-01   4.0756377e+00   2.0628739e+00   9.3315313e-02   5.7709329e-01
  -3.6619345e-01   4.5689130e-01  -3.0524912e-01  -4.4901915e-01  -8.5965584e-01  -2.4427859e-01   2.6666336e-01   1.3942976e+00  -5.8166290e-01   3.6708169e-01   1.2759203e+00  -1.8795871e-01  -3.2179529e-01  -1.4934384e+00   9.1459096e-01   1.0818938e+00   2.0089988e+00   1.0311951e+00   2.1556769e+00   1.4513337e+00   4.0185169e-01  -6.6929774e-01  -1.8745346e+00  -1.3810721e+00   8.5370630e-01  -1.6301803e+00   6.4035204e-01  -1.9792661e+00   1.7147212e+00   8.4167801e-01  -3.2480467e-01  -7.6758815e-01   3.7654360e+00   2.4717160e+00   1.8368445e+00  -9.3888083e-01   1.5137298e+00  -1.5455261e+00   4.9580962e-01  -9.1362137e-01   3.4775722e+00   1.2608258e+00  -2.2467716e+00  -3.3852762e+00  -1.6716482e+00  -2.1053347e+00  -1.5141032e+00  -4.7916117e+00  -1.3716569e+00  -2.3121378e+00  -6.0018362e-01  -1.3508472e+00  -2.2467165e+00  -1.3610991e+00  -7.9273075e-01  -1.4279896e+00  -8.3863333e-01  -8.8181021e-01   1.9311550e-01   1.4742544e+00   8.9549928e-01   1.1136209e+00   1.4707817e+00   1.9842337e+00  -6.0818105e-01   1.0861288e+00  -9.1983632e-01  -6.7322390e-02  -8.6449753e-01   7.7566056e-01  -1.0988318e+00  -3.7250080e+00   3.7228629e+00  -3.5217978e-01  -2.9174202e-01  -3.2756557e+00   5.6553393e-01  -1.6261161e+00   3.5336131e+00   2.1251438e+00   1.2931031e+00   1.9974580e+00   1.7833017e-01   1.8038181e-01  -2.8951732e-01   1.7546666e-01   3.2331324e+00   1.0724525e+00  -5.0732144e-01   4.1672585e-01
  -3.6028883e-01   5.8221121e-01  -1.7362898e-01  -5.6457664e-01  -1.0090338e+00  -3.4056482e-01   1.5261842e-01   1.1226088e+00  -1.1414619e+00   2.1012698e-01   1.3902908e+00  -5.8305299e-01  -2.8695606e-01  -2.0508931e+00   6.6116414e-01   8.4562428e-01   2.3906293e+00   1.1081572e+00   1.9303483e+00   1.4230800e+00  -2.6194708e-01  -9.8039200e-01  -1.5779960e+00  -1.2198805e+00   1.4957799e+00  -1.5884422e+00   4.0175128e-01  -2.2161489e+00   1.8754497e+00   9.4792175e-01  -1.9916953e-01  -7.7122414e-01   3.8930214e+00   2.5770246e+00   2.3632760e+00  -1.4305634e-01   1.8677915e+00  -1.4130071e+00   1.6452828e-01  -7.9083687e-01   3.4180398e+00   1.4840100e+00  -1.8841144e+00  -2.3267794e+00  -9.6909474e-01  -1.2998606e+00  -1.8030726e+00  -3.9570838e+00  -1.4834248e+00  -2.1718004e+00  -7.7199515e-01  -1.1135724e+00  -2.3835751e+00  -1.2285809e+00  -9.4443884e-01  -1.3828736e+00  -6.7250730e-01  -7.1630751e-01  -1.5398757e-01   1.3349144e+00   5.4815400e-01   7.2117266e-01   1.9818242e+00   1.8891096e+00  -1.4858920e-01   7.8934578e-01  -4.8473322e-01   5.0636073e-01  -8.0940433e-01   3.7673548e-01  -1.4616699e+00  -3.8143480e+00   3.6999849e+00  -1.8882351e-01  -8.0947577e-01  -2.7493117e+00   1.2440901e+00  -2.7303389e-01   3.8919650e+00   2.1856871e+00   1.9049158e+00   2.4193629e+00   4.3648171e-01   6.8032229e-01   3.9201175e-02   3.9933971e-01   2.9428131e+00   9.0016936e-01  -6.7803590e-01   5.4705446e-01
  -6.9179717e-01   1.9524330e-01  -7.2968316e-02  -5.0358973e-01  -1.0081793e+00  -1.8813863e-01  -1.2922323e-01   1.0621019e+00  -1.2255446e+00   5.1752253e-01   1.5637653e+00  -7.6457070e-01  -3.0634667e-01  -1.8643559e+00   1.0198564e+00   7.1829933e-01   2.1496297e+00   6.9175774e-01   1.5122574e+00   1.6783186e+00   6.4407906e-01  -5.0360527e-01  -1.4691646e+00  -1.3415164e+00   1.1609648e+00  -1.3400465e+00   3.3009605e-01  -2.1255191e+00   1.5638986e+00   5.0859961e-01  -2.8106829e-01  -6.8152683e-01   2.9194622e+00   2.4530636e+00   1.6498826e+00   7.6333184e-01   1.9075279e+00  -1.4454421e+00   6.2232479e-01  -9.2478330e-01   4.1966303e+00   1.6142596e+00  -3.3783843e+00  -2.5347684e+00  -1.3703886e+00  -1.3073524e+00  -3.3281194e+00  -4.3353858e+00  -2.1802488e+00  -2.6096693e+00  -9.6587369e-01  -1.2659429e+00  -3.3120544e+00  -2.3658461e+00  -1.4711015e+00  -1.1803808e+00  -7.8895701e-01  -1.4467556e+00  -3.9717966e-01   1.1753999e+00   3.3644511e-01   8.2882869e-01   2.1384546e+00   1.9903132e+00  -1.3371844e-01   5.0599311e-01  -2.8203268e-01   1.2219261e+00  -8.5132162e-01   5.0753061e-01  -1.4732275e+00  -2.8842652e+00   3.1233831e+00   2.2632615e-01  -1.1617154e+00  -1.4507358e+00   1.4988626e+00   2.1702041e+00   3.0258466e+00   4.0638412e-01   1.5542837e+00   1.9045921e+00   6.4536537e-01  -1.7308587e-01  -3.3850357e-01   1.8808476e-01   1.8918965e+00   6.4100055e-01  -8.7157407e-01   4.9707065e-01
  -7.2264292e-01   3.3521596e-01   3.1504189e-01  -6.2285566e-01  -9.5486110e-01  -5.7779586e-01  -2.0940884e-01   7.5281198e-01  -1.8172570e+00   7.6207888e-02   1.1532012e+00  -1.3311670e+00  -1.9019929e-01  -2.3398778e+00   5.5545207e-01   3.4970842e-02   2.2436930e+00   7.0222173e-01   8.5669381e-01   1.8322664e+00   6.5688422e-01  -1.2352569e+00  -1.1931509e+00  -1.3731918e+00   1.6363420e+00  -1.9282228e+00   3.3695789e-01  -2.5829404e+00   7.8632476e-01   4.9802692e-01  -1.2331681e+00  -1.6656970e+00   1.8123499e+00   2.0906299e+00   1.2593093e+00   1.9466079e+00   2.1585770e+00  -1.6106214e+00   8.8403409e-01  -9.4861482e-01   3.4912360e+00   2.0518735e+00  -3.5017116e+00  -1.2049289e+00  -9.6925420e-01  -2.8854722e-01  -3.6595208e+00  -3.0679309e+00  -2.2745195e+00  -2.2525487e+00  -9.2322677e-01  -1.1321677e+00  -3.3107588e+00  -2.6975807e+00  -1.4483366e+00  -8.9214473e-01  -5.9371308e-01  -1.3349120e+00  -8.1159874e-01   9.7466622e-01  -2.0719369e-01   2.5447717e-01   2.2959804e+00   1.5617805e+00   4.1390436e-01  -9.6514321e-02  -8.5495836e-03   1.8782491e+00  -6.5082515e-01   4.0562221e-01  -2.0749200e+00  -3.0681181e+00   1.7978958e+00   5.3283702e-01  -2.6344223e+00  -9.3024447e-01   9.8463788e-01   3.7835500e+00   2.8342340e+00  -1.2113619e-01   1.5766670e+00   1.7487204e+00   5.1740671e-01  -2.5877550e-01  -3.0061862e-01   3.5194171e-01   6.4933782e-01   2.8907614e-01  -1.1616870e+00   6.5318715e-01
  -8.6683719e-01   1.6526050e-02   2.9301577e-01  -6.1495641e-01  -8.9077648e-01  -4.1154356e-01  -2.8275816e-01   8.2261618e-01  -1.8043697e+00   7.2996494e-01   1.6115165e+00  -1.2053001e+00   1.1375614e-01  -1.9420349e+00   1.0536468e+00   3.1015617e-01   2.5330892e+00   3.3607845e-01   5.1491574e-01   1.8025317e+00   8.6310415e-01  -1.1481771e+00  -1.1230632e+00  -1.6691935e+00   1.6020617e+00  -1.4732905e+00   3.1225913e-01  -2.5485187e+00   1.0063002e+00   4.6279827e-01  -9.6027940e-01  -1.4141218e+00   1.0906921e+00   1.7527985e+00   4.8979973e-01   1.9493009e+00   2.3039743e+00  -1.8795588e+00   1.3148672e+00  -1.0943117e+00   4.2911634e+00   2.3470501e+00  -3.9752767e+00  -1.1033168e+00  -8.9768273e-01  -5.5662197e-02  -4.5838840e+00  -3.1056641e+00  -2.5813691e+00  -2.6087478e+00  -9.9162842e-01  -9.6435596e-01  -3.9080770e+00  -3.3989038e+00  -1.6637460e+00  -6.7031105e-01  -5.9574258e-01  -1.9466602e+00  -1.0952189e+00   7.4711814e-01  -3.3151939e-01   6.2160273e-01   2.4894443e+00   1.7506276e+00   4.6645398e-01  -1.1584763e-01   8.4534628e-02   2.2649425e+00  -8.2729966e-01   9.9344838e-02  -2.0477486e+00  -2.4125106e+00   1.5645781e+00   8.6290992e-01  -2.5817016e+00   2.7515100e-01   1.4438347e+00   5.4620131e+00   2.4843439e+00  -1.3243150e+00   1.6491699e+00   1.5514012e+00   9.8344262e-01  -3.6582795e-01  -5.4417078e-01   2.6225246e-01   3.5078687e-01   2.0313340e-01  -1.2200726e+00   7.2421846e-01
  -1.6380278e+00  -7.0554187e-02   2.6123549e-01  -4.0885977e-01  -7.2850471e-01  -3.7900689e-01  -5.8815500e-01   7.2434337e-01  -1.8860943e+00   1.6862311e-01   7.0608548e-01  -1.8017419e+00  -2.8136190e-01  -1.7982486e+00   3.2556044e-01  -3.4207857e-01   9.6052040e-01  -3.0663940e-01  -7.2796014e-02   1.9220056e+00   6.2668177e-01  -1.8834653e-01  -8.9045490e-01  -1.2205069e+00   1.2435765e+00  -1.3396076e+00  -4.4727931e-02  -2.5415522e+00   8.8877722e-02  -5.9176910e-01  -1.6819743e+00  -1.5434976e+00   2.0289036e-01   1.4653597e+00   9.3319584e-01   2.8294255e+00   1.9518025e+00  -1.2052047e+00   9.3854865e-01  -8.7467886e-01   2.1475295e+00   1.4900645e+00  -4.4676047e+00  -8.2369772e-01  -1.1069639e+00   2.8977727e-01  -5.0431881e+00  -2.6926013e+00  -2.8087488e+00  -2.3627245e+00  -1.4533870e+00  -1.3321741e+00  -3.9330442e+00  -3.9172154e+00  -1.6137681e+00  -6.4962923e-01  -1.4542339e+00  -2.4602588e+00  -1.6193360e+00   4.4617687e-01  -1.4400251e+00   4.6467580e-01   1.6926333e+00   1.0165937e+00   3.3032389e-01   1.7092766e-01   6.9954243e-01   2.8546422e+00  -6.3663954e-01   7.4488629e-01  -2.2993469e+00  -7.8978765e-01   1.1010119e-02   7.2890355e-01  -3.5126458e+00   7.5422339e-01   2.3615774e+00   7.0607284e+00   5.2217748e-01  -3.3522089e+00   7.3953537e-01   4.6105990e-01   3.2250688e-01  -1.5815384e+00  -7.2329534e-01  -7.1845218e-02   2.5106425e-02  -4.6897856e-01  -1.2999951e+00   4.9291568e-01
  -1.2629805e+00   2.3748460e-01   5.6948408e-01  -5.2720781e-01  -5.1620620e-01  -2.3153518e-01  -3.2598704e-01   2.0332787e-01  -2.1114929e+00  -2.6129058e-01   4.1293052e-01  -2.1591188e+00   2.0092088e-01  -2.1140025e+00   3.8827201e-02  -5.8565633e-01   1.1968094e+00  -3.7963581e-02  -6.2752436e-01   1.5755445e+00  -6.4872663e-02  -6.4031399e-01  -3.3994166e-01  -9.9619805e-01   2.1300523e+00  -1.5817934e+00   1.5396169e-01  -2.1703708e+00   1.5929843e-01  -1.9832591e-01  -1.9735147e+00  -2.2067000e+00  -4.1907512e-01   6.1688855e-01   9.3584000e-01   2.9487501e+00   2.3603177e+00  -1.0058070e+00   1.0760638e+00  -2.3226164e-01   1.9132274e+00   1.3853650e+00  -3.0626875e+00   7.8298755e-01  -2.0149044e-02   1.3471858e+00  -4.3353040e+00  -1.2513838e+00  -2.2173623e+00  -1.6893043e+00  -1.2701431e+00  -4.3660529e-01  -3.2896071e+00  -2.9622547e+00  -1.3285009e+00  -2.2983643e-01  -8.1075145e-01  -1.5595918e+00  -1.6787502e+00   3.4330008e-01  -1.4136184e+00  -6.2846471e-03   1.9042857e+00   5.6177009e-01   1.3768941e+00  -1.9920281e-01   1.2273908e+00   2.7055066e+00  -4.7851341e-01   2.0483190e-01  -2.5764453e+00  -1.1856581e+00  -5.7191451e-01   4.3117703e-01  -3.8744834e+00   7.5518508e-01   2.3062851e+00   6.5769936e+00   6.2508311e-01  -2.3311169e+00   1.1790864e+00   6.5806970e-01   5.5279974e-01  -6.3238203e-01  -1.6434145e-01   1.4423882e-01  -3.9747002e-01  -4.7936186e-01  -1.2110476e+00   5.9662998e-01
  -1.4758649e+00  -2.4397449e-01   7.0564912e-01  -4.6805891e-01  -5.4298690e-01  -2.6399105e-01  -2.6257903e-01   5.3948509e-01  -1.7327823e+00   4.8261599e-01   1.0437087e+00  -2.0094918e+00   7.8734895e-01  -1.6897468e+00   9.7316812e-01  -1.6801168e-01   1.6557006e+00  -6.3034560e-01  -7.4092865e-01   1.5477743e+00   3.9170062e-01  -7.9421578e-01  -4.5569922e-01  -1.5433229e+00   1.8499350e+00  -1.3604885e+00   6.0393571e-04  -2.7037041e+00   2.9332283e-01  -3.1062828e-01  -1.8549841e+00  -2.1078353e+00  -9.4580923e-01   3.4566623e-01   1.7902792e-01   2.8920183e+00   2.4867883e+00  -1.7729847e+00   1.7154883e+00  -8.7993172e-01   3.2703085e+00   1.7805244e+00  -4.0181744e+00   6.4097251e-01   1.9922601e-01   1.4454002e+00  -5.6231364e+00  -1.3468383e+00  -2.5332800e+00  -2.3723038e+00  -1.4460840e+00  -6.0412845e-01  -4.5171824e+00  -4.4435797e+00  -1.5770217e+00  -9.3073251e-02  -8.8869676e-01  -2.8456393e+00  -1.9358508e+00  -6.0536452e-02  -1.4953789e+00   2.1336001e-01   2.2363641e+00   6.3431451e-01   1.2110848e+00  -2.4649110e-01   1.4380033e+00   3.2756564e+00  -7.1858964e-01  -3.5807386e-01  -2.9524252e+00  -8.7448867e-01  -5.3009099e-01   1.0147562e+00  -4.0684908e+00   2.1920731e+00   2.5888236e+00   8.6363684e+00   2.3321776e-01  -4.0040625e+00   1.1884287e+00   3.6026683e-01   1.1546790e+00  -1.0357917e+00  -6.2562885e-01   1.2796198e-01  -6.7622932e-01  -2.6185488e-01  -1.5956370e+00   7.1177556e-01
  -1.8729901e+00  -3.9373005e-01   7.7950639e-01  -1.7744721e-01  -4.4142016e-01  -9.8214444e-02  -5.1167659e-01   5.5547238e-01  -1.7726679e+00   5.7418115e-01   7.4295232e-01  -2.2987446e+00   6.6614033e-01  -1.3051191e+00   7.6826848e-01  -3.6306322e-01   9.9072000e-01  -1.1265680e+00  -1.1830645e+00   1.2920958e+00   2.4217567e-01  -3.4128910e-01  -2.0010943e-02  -8.7635621e-01   1.7625636e+00  -4.2235927e-01  -1.1759888e-01  -2.5613180e+00  -2.4004685e-01  -1.1237387e+00  -1.8252805e+00  -1.6498506e+00  -1.6785430e+00  -1.2497772e-01   3.6532245e-01   2.8829585e+00   2.3332431e+00  -1.8063856e+00   1.7332399e+00  -7.2243769e-01   2.6938657e+00   1.8724551e+00  -3.8598385e+00   1.1070169e+00   7.8720721e-01   1.7731049e+00  -5.7701009e+00  -8.0125779e-01  -2.3869618e+00  -2.2370585e+00  -1.4619851e+00  -4.5705483e-01  -4.4548589e+00  -4.8466332e+00  -1.5047184e+00   7.3490066e-02  -1.3507109e+00  -3.3876114e+00  -2.2693488e+00  -3.5087175e-01  -2.1267322e+00  -5.0771121e-02   1.6902014e+00  -1.8497268e-02   1.5618074e+00   3.8128017e-02   2.2092246e+00   4.0478591e+00  -7.3230403e-01  -4.5444666e-01  -2.7937312e+00   2.7845394e-01  -1.1801279e+00   1.1569505e+00  -4.1918295e+00   3.3473373e+00   3.1648502e+00   1.0009385e+01  -8.1418017e-01  -5.2201758e+00   6.5843532e-01  -3.9668975e-01   1.1663886e+00  -1.5120595e+00  -8.2470896e-01  -1.5712505e-02  -9.6961485e-01  -4.1899816e-01  -1.6441621e+00   6.5167618e-01
  -2.0258912e+00  -1.8644398e-01   8.1766997e-01  -1.0421127e-02  -3.9988893e-01   3.4842272e-01  -7.6858683e-01   1.0291309e-01  -1.6074170e+00  -3.4968650e-01  -1.3118636e-02  -3.1023628e+00   6.1106331e-01  -1.6661732e+00   3.2060784e-01  -7.5410958e-01   2.6635066e-01  -1.4396458e+00  -1.2529498e+00   8.1979652e-01  -1.1321825e+00   9.0170508e-01   4.3848974e-01  -8.4377004e-02   1.6220045e+00   6.7595704e-02  -4.5976117e-01  -1.6289470e+00  -4.4367464e-01  -1.7501842e+00  -1.9929965e+00  -1.5192141e+00  -1.6999934e+00  -7.1501932e-01   1.7322229e+00   3.1977573e+00   2.4446134e+00  -6.4089621e-01   8.5646571e-01   2.2456227e-01   9.9782471e-01   9.5080719e-01  -2.5537935e+00   2.0527557e+00   1.9855275e+00   2.0290290e+00  -4.5212685e+00   4.1817648e-01  -1.6226559e+00  -1.4951634e+00  -1.4560289e+00  -1.6773370e-01  -4.0178484e+00  -4.2664765e+00  -1.3517320e+00   9.8596311e-02  -1.4417610e+00  -2.9881783e+00  -2.1251363e+00  -5.6609104e-01  -2.4621500e+00  -1.0823620e+00   1.1153117e+00  -1.3094015e+00   2.3499498e+00  -1.3047056e-01   3.7549236e+00   4.1979546e+00  -1.9355898e-01  -5.8177783e-01  -3.4800645e+00   1.1977503e+00  -1.6949764e+00   8.6394829e-01  -4.8922798e+00   3.6841301e+00   3.6209792e+00   9.7327517e+00  -1.6392776e+00  -4.8338424e+00   4.1407757e-01  -7.1227945e-01   1.2090914e+00  -1.3919104e+00  -3.1181184e-01   8.9414991e-02  -8.6867811e-01  -7.7559339e-01  -1.9508970e+00   3.7200919e-01
  -1.9786571e+00  -1.4451588e-01   7.7587670e-01   2.2985878e-01  -2.1504248e-01   7.3776583e-01  -7.1500934e-01   1.6162429e-01  -1.4282856e+00   6.0239171e-02   1.4202193e-01  -2.9218697e+00   9.5420144e-01  -1.0471567e+00   5.4624916e-01  -2.0455189e-01   2.5841990e-01  -1.4390654e+00  -1.2724437e+00   1.5830120e-01  -2.2609911e+00   1.2403893e+00   9.1009042e-01   5.3323700e-01   1.7024567e+00   1.1186029e+00  -4.3578114e-01  -1.1717477e+00   1.1423053e-01  -1.7116863e+00  -1.3006657e+00  -6.9149127e-01  -1.8767198e+00  -1.4509780e+00   1.8864796e+00   1.7913740e+00   2.4359308e+00  -5.6373613e-01   7.0181684e-01   7.1842383e-01   1.2107116e+00   1.1835270e+00  -1.2495228e+00   2.7434977e+00   3.2041380e+00   2.4242563e+00  -3.9673830e+00   1.0811935e+00  -1.0023230e+00  -1.1911641e+00  -1.2633544e+00   6.9886989e-01  -3.5206447e+00  -3.5219828e+00  -1.0243538e+00   4.1188698e-01  -1.5520684e+00  -3.0019278e+00  -2.1388219e+00  -9.0087211e-01  -2.5844639e+00  -1.1138889e+00   9.0018264e-01  -1.6271887e+00   2.8816143e+00   3.0851279e-01   4.4617337e+00   4.1009681e+00  -3.9169454e-01  -1.2764204e+00  -3.1456131e+00   1.8490912e+00  -1.2490544e+00   6.8755602e-01  -3.9954211e+00   4.3418671e+00   4.1460580e+00   9.3247872e+00  -1.5365113e+00  -4.1537272e+00   7.6761941e-01  -5.5132636e-01   1.6552681e+00  -4.3230837e-01  -2.1665793e-02   1.8232574e-01   1.1035941e-02  -2.4005150e-01  -1.7472532e+00   4.3315491e-01
  -1.8894268e+00  -1.3068407e-01   1.1195958e+00   3.8999236e-01   8.8344253e-02   1.0361548e+00  -5.2127172e-01   8.1581535e-03  -1.2380573e+00  -1.0486124e-01  -1.5551469e-01  -3.2105871e+00   1.0689397e+00  -8.9846722e-01   7.3437437e-01  -1.6515650e-01  -1.5338461e-01  -1.4701657e+00  -1.5562395e+00   1.0566208e-01  -1.2866682e+00   1.1464437e+00   1.3161581e+00   9.0821054e-01   2.2740020e+00   1.5316161e+00   9.7860430e-02  -6.4229624e-01  -3.9347664e-01  -2.1153693e+00  -1.0928039e+00  -6.6412034e-01  -1.8744744e+00  -1.8128570e+00   1.9874202e+00   1.0245340e+00   2.5456439e+00  -9.2366136e-01   1.4371584e+00   7.6846368e-01   2.2418331e+00   1.1535648e+00  -1.0983955e+00   2.6083442e+00   3.4169488e+00   2.4226463e+00  -3.7338723e+00   7.8074171e-01  -5.9591900e-01  -1.0983178e+00  -1.0477969e+00   1.2215501e+00  -2.9544500e+00  -3.2303844e+00  -6.7064261e-01   5.7821926e-01  -1.4115893e+00  -2.7871636e+00  -1.8883295e+00  -7.6489887e-01  -2.2427049e+00  -1.4550376e+00   7.7042037e-01  -2.0120443e+00   3.8973656e+00   4.1247802e-01   4.9141692e+00   4.2346055e+00  -4.2191577e-01  -1.1164687e+00  -2.6442314e+00   1.5920611e+00  -1.5317085e+00   2.4396358e-01  -3.6489641e+00   3.8227658e+00   3.9506872e+00   8.2563857e+00  -2.1682216e+00  -4.0408667e+00   3.7528296e-01  -9.5584620e-01   1.7477829e+00  -3.1996697e-01   1.7170092e-01   3.3032731e-01   9.6606793e-02   6.0225039e-01  -1.6427207e+00   5.0359914e-01
  -1.5277375e+00  -2.2926825e-02   7.8458219e-01   4.0874791e-01   1.1727474e-01   1.5243998e+00  -1.7890251e-01   8.1182354e-01  -1.4038099e-02   9.1623192e-01   4.6695595e-01  -1.8266928e+00   1.5239422e+00   2.2371855e-01   1.4005011e+00   3.9362087e-01   2.3695163e-01  -1.4210825e+00  -1.2032518e+00  -3.9454601e-01  -1.6093456e+00   1.1344425e+00   5.0390583e-01   1.1396099e-01   1.4368761e+00   1.4516022e+00  -2.7912729e-02  -8.7779112e-01   5.5132059e-01  -1.5190165e+00  -1.2987919e+00  -5.5492699e-01  -2.0593620e+00  -2.7714816e+00   7.1030432e-01  -1.3236718e+00   2.0646951e+00  -1.2370988e+00   1.1780987e+00   2.6359991e-01   2.2109867e+00   1.4276692e-01  -3.7650147e-01   1.9671243e+00   3.2092784e+00   2.1616067e+00  -3.4313174e+00   5.9917490e-01  -7.4405677e-02  -1.1922479e+00  -8.2911098e-01   1.0783917e+00  -2.8396641e+00  -3.0955667e+00  -6.5688822e-01   4.8183556e-01  -9.4702288e-01  -3.1583760e+00  -1.5728630e+00  -1.1333456e+00  -1.8889888e+00  -4.0608024e-01   5.4626557e-01  -1.3948399e+00   2.4171051e+00   5.1154010e-01   3.8875229e+00   2.6401112e+00  -6.7898725e-01  -1.8145059e+00  -2.5224900e+00   2.0301593e+00  -7.8239721e-01   4.3359370e-01  -2.6485127e+00   4.6037184e+00   4.6036533e+00   7.2737538e+00  -2.5420719e+00  -4.2445416e+00   2.6661895e-01  -1.2154834e+00   1.6034630e+00  -6.8717541e-01  -4.5029093e-01  -2.8555028e-01  -4.0027683e-01  -7.4157554e-02  -1.2337579e+00   1.7559689e-01
  -1.9429433e+00   2.0517137e-01   8.6872488e-01   8.8513901e-01   1.5857250e-01   1.0424941e+00  -5.4212153e-01   5.7386706e-01  -6.9394653e-02   2.1668649e-01  -5.3207907e-01  -2.7289774e+00   1.2189704e+00   4.9474632e-01   6.4160732e-01   9.7884495e-02  -1.1199299e+00  -1.5984244e+00  -1.4022008e+00  -4.8635023e-01  -2.7263203e+00   1.7511771e+00   1.2803075e+00   1.4648388e+00   1.0321089e+00   1.9721934e+00  -3.5461100e-01  -1.0172080e+00  -5.7911997e-01  -2.8882962e+00  -1.4735621e+00  -9.5582592e-02  -2.8490384e+00  -3.3316648e+00   1.4221006e+00  -1.7629193e+00   1.8117547e+00  -9.2360518e-01   7.6951477e-01   6.4844887e-01   3.5516845e-02   6.6021596e-01   4.6930594e-01   2.5720113e+00   4.1535726e+00   2.2626982e+00  -2.1693344e+00   1.4817133e+00   6.5859224e-01  -4.0485048e-01  -5.9420129e-01   1.3862589e+00  -1.9214653e+00  -2.6035624e+00   2.1516843e-02   6.6327149e-01  -1.9526297e+00  -3.2534672e+00  -1.6090096e+00  -1.5859442e+00  -2.7397797e+00  -1.5429416e+00  -8.1501021e-01  -2.8062243e+00   3.3381958e+00   8.4096920e-01   5.2840289e+00   3.2010704e+00  -2.0615317e-01  -9.4671031e-01  -2.3328915e+00   3.1284387e+00  -1.7825148e+00   8.7721896e-02  -2.8991425e+00   4.5588571e+00   4.2126035e+00   7.3495806e+00  -3.3297050e+00  -4.3640724e+00  -4.5445756e-01  -1.7607859e+00   1.1294483e+00  -1.1284953e+00  -2.2519916e-01  -9.7777573e-02  -1.9696409e-01  -1.7321357e-02  -1.6316312e+00   1.2631602e-01
  -1.5647581e+00   7.2448065e-02   9.9325904e-01   1.0490393e+00   2.2158426e-01   1.7167900e+00  -4.7428343e-01   3.5702320e-01   3.0442932e-01   3.4914438e-01  -6.4836393e-01  -2.6239822e+00   1.2251992e+00   6.8087182e-01   1.1290201e+00   4.3567718e-01  -1.0509893e+00  -1.4700303e+00  -1.2788647e+00  -1.0235178e+00  -2.4720532e+00   2.3362011e+00   1.8258162e+00   2.1133987e+00   1.3577057e+00   3.3455916e+00  -4.0732835e-02   3.3018090e-01  -4.1215284e-01  -3.1647392e+00  -2.1099104e-01   8.8390126e-01  -2.3490296e+00  -3.7218082e+00   1.9528447e+00  -3.1893082e+00   2.0039117e+00  -7.7453906e-01   9.1636004e-01   9.7861025e-01   1.3081992e+00   5.7913479e-01   1.4726056e+00   2.1199111e+00   4.8391756e+00   1.8352408e+00  -9.6773317e-01   1.1024715e+00   1.3968966e+00  -2.1736965e-01   8.9217536e-04   2.1179292e+00  -7.5063600e-01  -1.3529170e+00   4.4390522e-01   7.8334118e-01  -1.6688923e+00  -2.7958877e+00  -1.0795346e+00  -1.5597241e+00  -1.9440425e+00  -2.0337799e+00  -9.6180860e-01  -3.2039592e+00   4.4545297e+00   1.0755280e+00   5.8336035e+00   2.8286432e+00  -1.0710081e-01  -1.1922898e+00  -1.5156599e+00   3.1245355e+00  -9.1839740e-01  -2.7703731e-01  -1.6339727e+00   4.5191749e+00   3.9070852e+00   5.2626233e+00  -3.0832375e+00  -3.3017973e+00  -4.4435992e-01  -1.5271446e+00   1.5688366e+00  -3.7766846e-01   2.3221979e-01   1.8984650e-01   1.3186331e-01   7.2079823e-01  -1.4935675e+00   6.8222519e-02
  -1.1348342e+00   4.5325810e-02   9.4893848e-01   1.2519343e+00   3.1861704e-01   1.9067029e+00  -3.2145882e-01   5.8991973e-01   6.7500374e-01   1.2218151e+00  -1.3931980e-01  -1.9938840e+00   1.5248155e+00   1.5436279e+00   1.8107809e+00   1.3503325e+00  -5.6656313e-01  -1.0875916e+00  -9.7022750e-01  -1.3711167e+00  -2.5201498e+00   2.1098704e+00   2.0760674e+00   2.3646687e+00   1.3259767e+00   4.2045248e+00   2.9915173e-01   6.8344666e-01   1.5925090e-01  -2.9012170e+00   9.4315662e-01   1.9098230e+00  -2.2940410e+00  -4.2051888e+00   1.1952484e+00  -5.6431468e+00   1.9590815e+00  -1.2295230e+00   1.3164511e+00   8.7074365e-01   2.6161233e+00   1.3420909e+00   2.1498510e+00   1.5692977e+00   5.2230324e+00   1.5000588e+00  -4.1797344e-01   5.0943050e-01   1.9047261e+00  -2.6131844e-01   5.6466359e-01   2.9450814e+00   9.6283132e-03  -4.2794389e-01   8.3512870e-01   1.0192229e+00  -1.4839187e+00  -2.6877985e+00  -6.7607479e-01  -1.7306682e+00  -1.3728514e+00  -1.8257494e+00  -1.0504574e+00  -2.9138982e+00   4.8483338e+00   1.3916242e+00   5.6679322e+00   2.1438156e+00  -3.2559762e-01  -1.3999627e+00  -4.7748869e-01   3.0693032e+00   4.1142455e-02  -4.7065873e-01   6.9180874e-02   4.4113559e+00   3.5305323e+00   3.6467627e+00  -2.3624724e+00  -2.1999183e+00  -1.3658699e-01  -1.0952301e+00   1.9764323e+00   4.7702759e-01   3.3332071e-01   3.3016182e-01   7.9443154e-01   1.5871470e+00  -1.2597991e+00   1.9145923e-01
  -8.3638238e-01   1.4592326e-01   1.1858359e+00   1.3512387e+00   3.5492686e-01   1.8520625e+00  -2.6057089e-02   6.5885793e-01   1.0903656e+00   1.6260587e+00   8.4750793e-02  -1.8213337e+00   1.5574112e+00   1.6950544e+00   1.9667159e+00   1.3911199e+00  -1.9540582e-01  -6.9794875e-01  -8.3150189e-01  -1.2694786e+00  -1.9227281e+00   1.7619058e+00   2.2134531e+00   2.6129136e+00   1.6273269e+00   4.3713398e+00   5.4675916e-01   6.2988296e-01   7.2214277e-02  -2.7830349e+00   1.3120419e+00   2.0069327e+00  -2.1684929e+00  -4.4585190e+00   7.3299194e-01  -6.8047397e+00   2.1727243e+00  -1.5899450e+00   1.4528020e+00   6.2320770e-01   3.1926660e+00   1.7172405e+00   2.3460543e+00   1.2150555e+00   5.3262493e+00   1.2518169e+00  -3.8239716e-01   7.1363103e-02   2.1163374e+00  -2.3698726e-01   9.9508624e-01   3.2932136e+00   2.8405294e-01   1.9764632e-02   6.6237587e-01   1.0363294e+00  -1.2190109e+00  -2.5747133e+00  -3.1079102e-01  -1.7176155e+00  -6.9310709e-01  -1.9357173e+00  -1.0335493e+00  -2.7431269e+00   5.2266931e+00   1.3942850e+00   5.3759988e+00   1.6793737e+00  -2.7799593e-01  -1.3104718e+00   4.9342483e-02   2.3411564e+00   6.5804165e-01  -5.0127821e-01   5.5924254e-01   4.1092510e+00   3.3985405e+00   2.5756289e+00  -1.9375251e+00  -1.2900111e+00  -3.3365914e-01  -1.1662862e+00   1.8111312e+00   3.7587509e-01   1.0891764e-01   2.7342018e-01  -2.6497400e-01   1.7143792e+00  -1.2279195e+00   1.8336482e-01
  -3.4820245e-01   5.5903005e-01   6.3074853e-01   1.4493681e+00   2.8085320e-01   1.9532591e+00  -1.0615511e-01   1.1181667e+00   2.0739213e+00   2.2948581e+00   8.2925119e-01  -8.4794398e-01   1.7354116e+00   2.7097233e+00   2.4720324e+00   2.1712148e+00   3.3533221e-01  -3.9803860e-01  -3.5197719e-02  -1.6143970e+00  -3.0859569e+00   2.2956530e+00   1.6162963e+00   2.4008941e+00   4.7523456e-01   4.5296138e+00   2.0748313e-01   6.4058029e-01   1.1204151e+00  -2.3762671e+00   1.6263922e+00   2.8593301e+00  -2.1453193e+00  -5.0097058e+00  -4.3593953e-01  -9.2997234e+00   1.7831426e+00  -1.2190033e+00   6.0935010e-01   5.1312620e-01   2.4993618e+00   1.3809861e+00   3.6866330e+00   8.6746993e-01   5.4208860e+00   7.2059441e-01   9.0872320e-01   1.5108381e-01   2.9097053e+00   8.9559645e-02   1.3838604e+00   3.2271046e+00   6.9195326e-01   7.1108876e-01   7.6290539e-01   8.1600848e-01  -9.5245979e-01  -2.4609876e+00   2.4143047e-01  -2.1817200e+00  -4.5106896e-01  -1.5401716e+00  -1.5867513e+00  -2.4140567e+00   4.0464168e+00   1.1653501e+00   4.8694625e+00   2.1841103e-01  -1.4121770e-01  -1.4250782e+00   3.3065392e-01   3.2677378e+00   1.6966655e+00  -2.8219022e-01   1.6408051e+00   4.6370737e+00   3.4095762e+00   1.3611072e+00  -1.1859395e+00  -1.7952965e-01  -1.2251548e-03  -7.0523342e-01   1.7933535e+00   6.5314524e-01  -3.3735438e-02   1.7950466e-03   2.6365333e-01   1.4183484e+00  -1.0582499e+00  -9.9502283e-02
  -5.4226438e-01   6.7507169e-01   6.1863553e-01   1.7299121e+00   2.3366412e-01   1.8617637e+00  -3.0155369e-01   9.1271895e-01   2.2459755e+00   1.8645632e+00   3.7628202e-01  -1.3712672e+00   1.0997221e+00   2.6278355e+00   1.9483149e+00   1.9420905e+00  -5.6500246e-01  -3.1887475e-01   2.4356644e-01  -1.2405132e+00  -2.9631321e+00   3.0637823e+00   1.9386069e+00   3.2445463e+00   2.8057775e-01   4.7858073e+00   7.1535455e-02   9.4920155e-01   6.0710475e-01  -3.1252558e+00   2.1369403e+00   3.5254168e+00  -1.6130382e+00  -4.6781610e+00   2.3025934e-01  -9.7717584e+00   1.6164320e+00  -4.4111114e-01   2.3642737e-02   6.7448848e-01   1.1905877e+00   1.0133419e+00   3.4557753e+00   5.6097162e-02   5.0521689e+00   8.0858168e-02   1.1156637e+00  -6.6475085e-01   2.9052146e+00   2.8375145e-01   1.3495621e+00   3.1772966e+00   1.0546082e+00   1.2521288e+00   6.1623068e-01   5.6794067e-01  -1.3861926e+00  -2.2296975e+00   5.4216609e-01  -2.1362271e+00  -4.4574376e-01  -2.0336303e+00  -2.1501514e+00  -2.7462813e+00   4.2931248e+00   1.3222851e+00   5.1775408e+00   5.1947226e-02   2.5736983e-01  -2.6789811e-01   8.3713600e-01   3.6993664e+00   1.6978586e+00  -7.5690033e-01   1.9038950e+00   3.5522821e+00   3.8649515e+00   4.0784887e-01  -1.7432248e+00   1.3904473e-01  -6.5839450e-01  -1.1019374e+00   1.1745234e+00  -9.1068321e-02  -2.8270962e-03  -1.3496589e-01   5.9958739e-02   1.3311431e+00  -1.2091702e+00  -3.4722189e-01
  -9.8304696e-02   8.3270566e-01   6.8527242e-01   1.7513625e+00   2.0188198e-01   1.7638210e+00  -2.0588375e-01   7.0497437e-01   2.1663722e+00   1.9269385e+00   5.8021572e-01  -1.4677583e+00   9.8076213e-01   2.4037212e+00   1.9171649e+00   2.2783150e+00  -2.7162455e-02   2.2122748e-01   7.0790560e-01  -1.0577816e+00  -2.9531874e+00   2.7074946e+00   2.2088743e+00   3.5528877e+00   7.9373473e-01   4.8986212e+00   3.3756550e-01   1.3381523e+00   9.1176985e-01  -2.7392413e+00   3.2247546e+00   4.1344760e+00  -6.4510318e-01  -4.2949095e+00   3.7387033e-01  -1.0998696e+01   1.8507592e+00  -1.2046407e-01  -1.1299449e-01   7.3151784e-01   1.2618742e+00   1.3657119e+00   3.8703678e+00  -4.3631702e-01   5.0558876e+00  -2.2182241e-01   1.5732591e+00  -1.3651754e+00   3.0572261e+00   3.5033795e-01   1.6068937e+00   3.7201605e+00   1.6016656e+00   2.3635425e+00   6.0495243e-01   4.4629465e-01  -9.8946113e-01  -1.4482207e+00   9.4724048e-01  -1.9612126e+00   1.4243245e-01  -2.3115966e+00  -1.8499863e+00  -2.4798819e+00   4.8320104e+00   1.2166624e+00   4.9718324e+00  -5.3794775e-01   4.5666400e-01   1.5509652e-01   1.4176663e+00   2.8631753e+00   2.4151019e+00  -1.1745700e+00   2.6286836e+00   2.0609323e+00   3.7746363e+00  -1.6362154e+00  -8.2226039e-01   1.8956905e+00  -2.8595192e-01  -5.1727148e-01   1.2077810e+00   6.3225269e-01   3.4809552e-01   1.0293043e-01   4.4592375e-01   1.8527698e+00  -1.2489385e+00  -2.7566113e-01
  -3.0962528e-01  -1.0048477e-01   5.9416725e-01   2.0179325e+00   2.7068379e-01   1.7610739e+00  -4.3500354e-03   1.1156613e+00   2.6469365e+00   3.4885968e+00   1.2373520e+00  -4.5620183e-01   7.7122756e-01   3.7237511e+00   2.9352103e+00   3.1004621e+00  -2.9778353e-01   4.6148118e-02   6.1930931e-01  -8.0194818e-01  -9.7291693e-01   2.9680601e+00   2.4517438e+00   3.5789758e+00   4.9390805e-01   6.2498089e+00   5.1863903e-01   1.4296540e+00   1.0333060e+00  -3.1209727e+00   5.1589500e+00   5.7979807e+00  -9.4769093e-01  -3.9734378e+00  -1.0897786e+00  -1.2622034e+01   1.3455648e+00  -8.3776160e-01   8.0887051e-01  -1.9076599e-01   3.6003278e+00   2.0070104e+00   2.1225169e+00  -2.5944719e+00   3.7761360e+00  -1.1114002e+00  -3.6644442e-02  -3.7235817e+00   2.1967421e+00  -6.0996739e-01   1.6947755e+00   3.7778559e+00   1.5565122e+00   2.2779827e+00   5.8165024e-01   6.5898510e-01  -1.7271998e+00  -2.6550752e+00   8.2856228e-01  -2.1498672e+00   6.6426955e-01  -1.0580044e+00  -1.7970984e+00  -1.2727310e+00   4.3430947e+00   2.3082080e+00   3.7744969e+00  -7.6519805e-01  -1.4896948e-01   7.7646516e-01   3.4374259e+00   3.5223172e+00   3.5380018e+00  -1.1713587e+00   5.0364268e+00   2.3889800e+00   3.9214679e+00  -1.6152136e+00  -8.6527836e-01   3.5879882e-01  -5.8288637e-01  -6.1493263e-01   1.1680375e+00  -4.8637105e-02  -2.6238345e-01  -1.4085736e-01   5.4442492e-01   2.8180372e+00  -8.1112186e-01  -1.7360092e-01
   3.8902468e-01   7.4636270e-01   5.5889571e-01   1.8729268e+00   2.2612978e-01   1.3848491e+00  -2.1323895e-01   1.1198293e+00   2.7927657e+00   3.1615405e+00   1.5405566e+00  -1.2285926e-01   6.0170685e-01   3.6232699e+00   2.6023293e+00   2.7041163e+00   7.2584460e-01   6.1503932e-01   1.0073587e+00  -5.4454616e-01  -1.1577205e+00   2.3707096e+00   1.8527293e+00   3.2489301e+00  -1.2122781e-02   5.3378096e+00   3.6087029e-01   1.0238485e+00   1.0145310e+00  -2.2428711e+00   4.2541923e+00   5.2477939e+00  -1.4260275e+00  -3.9729720e+00  -2.7698567e+00  -1.3005089e+01   1.0480805e+00  -4.4188425e-01   1.3517920e-01  -2.1021681e-01   2.2191254e+00   1.9393957e+00   2.7691110e+00  -1.5497935e+00   3.4870154e+00  -7.8061436e-01   7.9345444e-01  -2.3819450e+00   2.5379281e+00   2.8387993e-01   2.1045439e+00   3.4554687e+00   1.9274660e+00   2.6133034e+00   3.7025588e-01   5.6381071e-01  -8.9072719e-01  -1.8355275e+00   1.0604896e+00  -2.3484670e+00   6.2349611e-01  -1.2452306e+00  -1.7870498e+00  -1.0304808e+00   3.3265714e+00   1.0559995e+00   2.8056248e+00  -1.6226718e+00   2.0979294e-01   7.4308479e-01   2.8692018e+00   3.4271322e+00   3.3343009e+00  -4.5902621e-01   3.9386866e+00   2.6334343e+00   2.5923529e+00  -1.6486373e+00   5.4713170e-01   1.8940987e+00  -1.2587665e-01  -1.0702141e-01   6.9450724e-01   1.0629109e-01  -4.1629643e-01  -2.4882655e-01  -5.6658839e-01   2.3399187e+00  -8.4605193e-01  -3.4797667e-01
   8.7006131e-01   8.2991718e-01   7.1023334e-01   1.8128085e+00   2.6277722e-01   9.7001043e-01  -2.6541939e-01   9.7568708e-01   2.4251289e+00   3.1626074e+00   1.3394408e+00   2.3576084e-01   2.6215928e-01   3.7780143e+00   2.3012448e+00   2.4221508e+00   9.5937416e-01   1.0490566e+00   7.0877804e-01  -1.8917962e-01  -2.9223553e-02   1.2766550e+00   1.9231353e+00   3.0640632e+00   4.0069827e-02   4.9397470e+00   6.4088242e-01   9.2917584e-01   4.1234999e-01  -1.8694491e+00   4.3365826e+00   5.1627895e+00  -2.2729847e+00  -3.8443496e+00  -4.4209405e+00  -1.3455039e+01   4.7370233e-01  -6.1963990e-01   6.4948610e-01  -5.3944831e-01   1.8726022e+00   2.3216000e+00   2.3261780e+00  -1.6458599e+00   2.5182508e+00  -5.6524508e-01   9.0600931e-01  -2.4088265e+00   2.3510422e+00   6.7630928e-01   2.5337996e+00   3.6256057e+00   2.9220224e+00   3.3470400e+00   6.8104228e-01   8.7181497e-01  -4.8444532e-01  -1.1986044e+00   1.0248352e+00  -2.3263559e+00   6.8174383e-01  -9.8703021e-01  -1.6934506e+00  -4.5109117e-01   2.9844491e+00   6.5208478e-01   1.4866347e+00  -2.1937635e+00   2.5501106e-01   1.3750407e+00   3.6118486e+00   3.0952024e+00   2.6849296e+00  -4.3483624e-01   4.1458468e+00   1.9409918e+00   1.0352746e+00  -2.3226779e+00   1.0660867e+00   2.0866422e+00  -9.1214193e-02   1.0731753e-01   1.4281317e-01  -4.3781766e-02  -5.5070836e-01  -2.6476887e-01  -1.5555058e+00   2.4480466e+00  -6.3403793e-01  -2.9373984e-01
   1.3221547e+00   1.5329000e+00   9.3309639e-02   1.7780762e+00   2.0050965e-01   1.0784755e+00  -5.8523656e-01   1.2135321e+00   3.2064724e+00   3.5827804e+00   3.0956838e+00   7.0673557e-01   4.0343109e-01   4.1341808e+00   3.0158340e+00   3.2515394e+00   2.5735078e+00   1.0239473e+00   1.9220256e+00   4.3876903e-01  -4.7281624e-01   1.9190689e+00   9.0221813e-01   2.3431486e+00  -1.0091617e+00   4.6369014e+00   1.8561812e-01   7.8500796e-01   1.9750480e+00  -8.4070725e-01   4.7625290e+00   5.9165510e+00  -1.3706805e+00  -2.9529284e+00  -5.9795718e+00  -1.4137704e+01   4.2537372e-01   1.8943609e-01  -2.6589621e-01  -3.5296057e-01   2.0001699e+00   1.8905024e+00   2.2010481e+00  -1.5652729e+00   1.7105285e+00  -1.2038023e+00   5.5223357e-01  -2.4365430e+00   2.0998621e+00   6.9113470e-01   2.2053918e+00   3.0533053e+00   1.4945555e+00   2.6042223e+00  -3.2000091e-01   3.9024932e-01   1.2548451e-01  -1.0806975e+00   1.3240679e+00  -2.4236036e+00   9.3093815e-01  -2.7123824e-01  -1.2615790e+00   4.7786830e-01   1.2928997e+00  -3.0575010e-01   6.6679842e-01  -3.0235290e+00   2.8770308e-01   1.3453421e+00   2.8398307e+00   3.8894094e+00   3.7904547e+00   3.4111905e-01   3.8382834e+00   2.4683237e+00   1.5098796e+00  -1.3629558e+00   2.8275021e+00   3.4338548e+00   9.0470639e-01   8.7263647e-01   6.2426157e-01   3.2364410e-01  -7.7930673e-01  -5.6780855e-01  -6.7481535e-01   2.4060218e+00  -7.6082459e-01  -5.7832773e-01
   7.3885422e-01   9.1100967e-01   6.2091551e-01   1.7590353e+00   5.2202979e-02   1.7116471e-01  -6.0628530e-01   4.3244598e-01   2.3004347e+00   2.2116513e+00   1.4946019e+00  -8.1895375e-01  -4.6850883e-01   2.5843227e+00   1.6584792e+00   1.8908591e+00   1.3390083e+00   6.5757393e-01   1.4999036e+00   1.2429547e+00   4.0476543e-01   1.8571763e+00   1.6660114e+00   2.9796531e+00  -2.4878231e-01   3.9010994e+00   5.3160644e-02   9.1536695e-01   1.1265361e-01  -1.7746812e+00   4.8446561e+00   5.3513435e+00  -8.7724348e-01  -1.6269593e+00  -4.0574047e+00  -1.1454889e+01   5.0087964e-01   1.2737193e+00  -6.0819160e-01  -5.6974091e-01  -8.4328709e-01   1.5108039e+00   7.0958856e-01  -2.1555386e+00   9.5317772e-01  -1.1670480e+00   5.5643614e-04  -2.9549149e+00   1.2146376e+00   6.0956595e-01   1.7116475e+00   2.4762633e+00   1.4853213e+00   2.6270258e+00  -5.0333921e-01   4.5245896e-02  -4.6561906e-01  -8.7317293e-01   8.7426470e-01  -2.1439118e+00   5.0483668e-01  -1.4474157e+00  -1.1240086e+00  -2.0727316e-01   1.9393496e+00  -2.6976865e-01   8.6224370e-01  -2.1698296e+00   1.0611639e+00   2.9913565e+00   2.6869434e+00   2.9936178e+00   2.3374267e+00  -1.8734401e-01   2.2360909e+00   2.7743736e-01   1.2930490e+00  -1.8725380e+00   1.7451823e+00   2.4642015e+00   1.2805256e-02   3.6237351e-01  -4.9246755e-01  -9.7127870e-01  -6.0238371e-01  -2.8662237e-01  -1.5756349e+00   1.9020266e+00  -1.4792404e+00  -5.7939491e-01
   8.3046061e-01   1.6330433e-01   5.5699717e-01   1.8126907e+00   2.5286868e-01   8.6127506e-02  -4.6467417e-01   5.2661799e-01   2.2168587e+00   3.5467231e+00   2.2842256e+00   5.0454281e-02  -3.8828709e-01   3.4907377e+00   2.4764396e+00   2.5352806e+00   2.0476762e+00   4.3807298e-01   1.1976957e+00   1.4651586e+00   1.8679053e+00   1.6379298e+00   1.9154385e+00   2.7190005e+00  -2.6714557e-01   4.9174068e+00   3.5544209e-01   1.2920942e+00   4.2958885e-01  -1.3318378e+00   6.3465175e+00   6.3740076e+00  -1.6844628e+00  -1.1495804e+00  -5.9629495e+00  -1.1772228e+01   2.3333645e-01   8.5127396e-01   3.2156558e-01  -9.1175594e-01   1.0064943e+00   2.5064787e+00  -4.9461436e-01  -2.8032935e+00  -7.4743101e-03  -1.3229486e+00  -1.2939466e+00  -3.8565332e+00   3.3263005e-01   5.8200094e-02   1.8569458e+00   2.7684015e+00   1.2855009e+00   2.4983812e+00  -6.3759173e-01   4.6563198e-01  -6.0689431e-01  -1.4459100e+00   4.0982554e-01  -2.2256563e+00   8.5123499e-01  -2.2489074e-01  -5.9064475e-01   9.8939646e-01   1.4656498e+00   2.2921124e-01  -5.1916883e-01  -2.2066622e+00   5.0508798e-01   3.0138123e+00   3.9397719e+00   3.3170129e+00   2.7856506e+00   2.2004918e-01   3.4979175e+00   1.0338023e+00   5.4786398e-01  -1.2595817e+00   2.7375278e+00   1.7873937e+00   4.3200554e-01   7.8601876e-01  -1.4234584e-01  -6.9812611e-01  -9.8081688e-01  -3.0879950e-01  -1.3803591e+00   2.6439720e+00  -1.0830549e+00  -3.3525221e-01
   1.0416951e+00   5.6441407e-01   3.0147281e-01   1.6167241e+00   1.8641501e-01  -4.0572821e-01  -6.0586458e-01   8.3992872e-01   2.3424539e+00   3.4542178e+00   2.7499709e+00   6.0229336e-01  -3.4388733e-01   3.4710336e+00   2.3009508e+00   2.2564128e+00   3.0728515e+00   2.4043118e-01   1.5652928e+00   1.7770270e+00   1.2704005e+00   1.2213426e+00   9.9511524e-01   1.8067940e+00  -1.1654249e+00   3.8623331e+00  -2.4645807e-01   3.6689632e-01   7.5654091e-01  -3.4114518e-01   5.3412548e+00   5.7750297e+00  -2.0341969e+00  -5.1334994e-01  -7.3036268e+00  -1.0854383e+01  -2.9201201e-01   1.3222630e+00  -5.5017446e-01  -1.1647751e+00  -8.9788905e-01   1.9610518e+00  -6.7830817e-01  -1.6865765e+00  -6.6045552e-01  -7.4234180e-01  -1.4744614e+00  -2.2829585e+00  -3.8699227e-03   4.7132988e-01   1.5557992e+00   1.8000903e+00   6.1414626e-01   1.7638582e+00  -1.0030775e+00   2.5130366e-01  -2.9713073e-01  -1.5917865e+00  -1.3946024e-01  -2.6382309e+00   1.2444077e-01   3.0489319e-01  -2.6006247e-01   1.4956243e+00  -7.1520176e-01  -5.5070487e-01  -1.9022889e+00  -2.7476952e+00   5.1185694e-01   2.6046874e+00   2.6600672e+00   3.6657206e+00   2.3742226e+00   1.2353208e+00   1.8317592e+00   1.8964393e+00  -9.2986704e-02   2.7246566e-01   3.9128025e+00   1.7739745e+00   1.1384822e+00   1.2989471e+00  -5.3177073e-01  -7.9778560e-01  -1.3890372e+00  -5.3569981e-01  -1.6298686e+00   1.8832989e+00  -1.2131059e+00  -4.9832809e-01
   7.7013901e-01   3.7617302e-01   4.9987437e-01   1.6782810e+00   1.9031726e-01  -1.0078400e+00  -7.5795053e-01   5.0394720e-01   1.7676752e+00   2.8999572e+00   2.3844237e+00  -1.2245182e-02  -7.1090183e-01   3.0106346e+00   1.7432209e+00   1.6255145e+00   2.8176845e+00  -2.7134079e-01   1.1784627e+00   2.5210027e+00   2.2267190e+00   8.4876040e-01   1.2854807e+00   1.9409088e+00  -1.0404373e+00   3.5206887e+00  -4.1485952e-01  -1.8453162e-02  -1.8304779e-01  -7.0673634e-01   5.2849480e+00   5.5721947e+00  -2.3016937e+00   6.1057217e-01  -7.3458239e+00  -8.7067875e+00  -5.8556308e-01   1.4887590e+00  -3.2870713e-01  -1.2471590e+00  -1.8041799e+00   2.0467861e+00  -2.0592130e+00  -1.3580329e+00  -1.5396663e+00  -4.6921553e-01  -2.3686091e+00  -2.0099020e+00  -8.4362720e-01   4.9465410e-01   1.0976006e+00   1.3390258e+00   1.6459146e-01   1.0546990e+00  -1.1730978e+00   2.8369954e-01  -6.1474059e-01  -1.7220402e+00  -8.4358439e-01  -2.5618488e+00  -4.8997101e-01   2.3095678e-01  -3.3288964e-02   1.4746509e+00  -1.0127335e+00  -6.5006312e-01  -2.3819085e+00  -1.9406632e+00   5.6745380e-01   3.3514710e+00   2.4460538e+00   3.6641750e+00   1.2172789e+00   1.4024615e+00   7.3137021e-01   1.5840329e+00  -6.1690962e-01   1.7631500e+00   3.8434574e+00   7.1306159e-01   9.8061572e-01   1.0912399e+00  -8.9383374e-01  -1.5160004e+00  -1.5257247e+00  -4.8953513e-01  -1.9771746e+00   1.8044672e+00  -1.4766937e+00  -4.5446659e-01
   7.4739846e-01   2.9755840e-01   4.4196020e-01   1.5567955e+00   1.3890202e-01  -1.1996563e+00  -8.0193888e-01   9.2071482e-02   1.6878576e+00   2.2012896e+00   2.1757373e+00  -4.4964962e-01  -7.3848061e-01   2.3218842e+00   1.4378005e+00   1.1481694e+00   3.0093229e+00  -7.9195314e-01   1.1860934e+00   2.7724026e+00   1.8927122e+00   1.3144029e+00   1.2589559e+00   1.7731588e+00  -1.2158394e+00   3.0664591e+00  -8.5586438e-01   2.8488725e-01  -2.2941200e-01  -5.8900133e-01   5.1391716e+00   5.2237773e+00  -2.0743789e+00   1.4320847e+00  -6.8039850e+00  -6.5520071e+00  -6.0015871e-01   2.5090351e+00  -9.9608041e-01  -8.5085944e-01  -3.2496044e+00   1.2182562e+00  -2.1679085e+00  -7.1003682e-01  -1.7971173e+00  -3.1781833e-01  -2.1904532e+00  -1.1401494e+00  -1.1437878e+00   7.3197514e-01   6.7302986e-01   8.2094492e-01  -3.9009730e-01   8.2020766e-01  -1.4863359e+00   9.2755818e-02  -4.7295766e-01  -1.4547103e+00  -1.2087648e+00  -2.5366578e+00  -6.9744027e-01   3.1714237e-02   2.8560781e-01   1.2588225e+00  -1.5576472e+00  -1.0419574e+00  -2.5329252e+00  -1.8547595e+00   9.1550511e-01   3.4422174e+00   1.5088593e+00   3.7150071e+00   6.9999307e-01   1.5991562e+00  -5.2634733e-01   1.6282461e+00  -8.5512635e-01   2.2345895e+00   4.1590895e+00   7.3067116e-01   1.2477147e+00   1.3416430e+00  -9.3704535e-01  -1.6094043e+00  -1.3273100e+00  -4.0153306e-01  -1.8932909e+00   1.1965171e+00  -1.7858024e+00  -6.2172588e-01
   7.3843687e-01  -3.3379009e-01   6.8840970e-01   1.4009361e+00   3.3707703e-01  -1.6669519e+00  -4.1306376e-01  -2.7303530e-01   1.1760615e+00   2.0220058e+00   1.7074187e+00  -6.8036868e-01  -5.4753443e-01   1.9379080e+00   1.3914746e+00   9.2544149e-01   3.0466589e+00  -1.2005282e+00   5.7445398e-01   3.0982526e+00   3.0073245e+00   5.6472317e-01   1.6463260e+00   1.3885893e+00  -5.1630789e-01   2.7135228e+00  -5.1113488e-01   5.8324751e-01  -8.9255688e-01  -4.8579097e-01   5.4390642e+00   4.6568557e+00  -2.2651617e+00   2.1741407e+00  -6.7533326e+00  -4.9002842e+00  -5.7506520e-01   2.3369021e+00  -1.6995704e-01  -1.0964274e+00  -3.1333656e+00   1.4054724e+00  -2.9642651e+00  -9.1276213e-01  -2.5619941e+00  -1.4365605e-01  -2.4288650e+00  -1.3720134e+00  -1.6824465e+00   4.6024754e-01   5.2856951e-01   8.3658521e-01  -2.5709925e-01   8.1956103e-01  -1.1433571e+00   2.3523233e-01  -4.2400626e-01  -1.2378200e+00  -1.6929845e+00  -2.2198774e+00  -5.0583209e-01   2.1144022e-01   8.1124876e-01   1.4045943e+00  -1.2517757e+00  -8.1796305e-01  -3.2537221e+00  -1.5569786e+00   9.0082676e-01   3.8353602e+00   1.7143136e+00   2.7000037e+00  -2.9046651e-01   1.3481725e+00  -8.7138998e-01   6.8789719e-01  -1.9983784e+00   1.5457923e+00   4.2018184e+00   1.5343151e-01   1.2631155e+00   1.5075037e+00  -9.3595865e-01  -1.4713958e+00  -1.1155142e+00  -8.2000514e-04  -1.5109385e+00   1.4601980e+00  -1.8066281e+00  -3.4203248e-01
   6.7204388e-01  -3.2963420e-01   5.7568974e-01   1.2166369e+00   4.0413963e-01  -1.7544490e+00  -4.7648143e-02   1.0748670e-01   1.5364867e+00   2.3144962e+00   2.2768405e+00  -4.7123790e-02  -1.9140753e-01   1.8957963e+00   1.5788461e+00   6.9490580e-01   3.9135118e+00  -1.7138944e+00   6.0601601e-01   3.2881482e+00   2.9737139e+00   3.4121206e-01   9.5957014e-01   4.8699954e-01  -7.9458906e-01   2.2026343e+00  -9.5892610e-01  -2.0169065e-01  -3.6352523e-01   3.4360592e-01   4.7814970e+00   3.9307974e+00  -2.1532545e+00   2.8459852e+00  -7.2243999e+00  -3.2309087e+00  -7.2776191e-01   2.2195451e+00  -6.1308222e-01  -1.2915004e+00  -3.2853089e+00   6.5487940e-01  -3.4393435e+00  -6.7786691e-02  -3.0561962e+00   3.3596428e-01  -3.3661670e+00  -3.3547183e-01  -2.2881810e+00   3.6388183e-01   1.3792745e-02   7.2762355e-02  -1.3584925e+00  -1.7009453e-01  -1.6605964e+00   1.2440951e-01  -3.4367289e-01  -1.8567972e+00  -2.4369466e+00  -2.3539972e+00  -7.2240541e-01   1.2056503e+00   1.4681446e+00   2.0359704e+00  -2.9119587e+00  -7.4971873e-01  -4.5196988e+00  -1.7405540e+00   4.5980549e-01   2.8990800e+00   5.9711072e-01   2.4414493e+00  -1.7585831e-01   2.1014978e+00  -2.0150939e+00   1.8448559e+00  -1.7436198e+00   3.1508826e+00   5.0090668e+00  -3.3054394e-01   1.7951410e+00   1.7339095e+00  -9.7584193e-01  -1.5727619e+00  -1.5836483e+00  -2.5624455e-01  -1.8186585e+00   8.8356050e-01  -1.6551285e+00  -4.2632346e-01
   6.7583736e-01  -2.6071791e-01   6.2993259e-01   1.0932198e+00   3.9286217e-01  -2.4339201e+00  -7.1746681e-02  -1.4080941e-01   1.2345889e+00   1.5775203e+00   1.9783251e+00  -5.7241454e-01   1.4641072e-01   1.3372140e+00   1.3389623e+00   2.4426039e-01   4.2398880e+00  -2.2227283e+00   3.8704055e-01   3.5001443e+00   2.5524375e+00  -1.1676310e-01   8.8286782e-01   9.2599095e-02  -9.8615020e-01   1.3441880e+00  -1.2652323e+00  -6.5559905e-01  -9.3174593e-01   3.2582700e-01   3.8281139e+00   2.9269072e+00  -2.5310361e+00   3.3458989e+00  -7.0379038e+00  -9.1682420e-01  -7.2346754e-01   2.1771181e+00  -6.7428364e-01  -1.2543288e+00  -4.3634219e+00   7.7889453e-01  -3.3769131e+00   1.0575609e+00  -2.9725420e+00   7.1882781e-01  -2.7109360e+00   1.1435310e+00  -2.2429893e+00   6.8224982e-01  -1.4310506e-01  -3.9068639e-01  -1.7277934e+00  -8.6789033e-01  -1.4450200e+00   1.1128056e-01  -2.5588948e-01  -1.7226302e+00  -2.8385126e+00  -2.3498817e+00  -1.1009368e+00   7.3682998e-01   1.5275241e+00   1.4409663e+00  -3.0711207e+00  -1.2522045e+00  -4.4575850e+00  -1.1435834e+00   7.3643665e-01   2.8248473e+00  -5.6346406e-01   2.0071203e+00  -1.3994330e+00   2.4516964e+00  -3.6947020e+00   2.1417158e+00  -3.1200605e+00   4.1070756e+00   5.4533928e+00  -4.7382277e-01   1.9982641e+00   1.9745403e+00  -8.2316007e-01  -1.4715093e+00  -1.3797071e+00   1.5303313e-01  -1.5681878e+00   5.1505750e-01  -2.1076492e+00  -3.2086973e-01
   3.1846391e-01  -8.6132348e-01   9.1786307e-01   1.1495411e+00   4.4591182e-01  -2.5241163e+00  -4.7691329e-03  -6.0138892e-01   4.6070074e-01   9.6480593e-01   1.0027372e+00  -1.3109385e+00  -8.2945876e-02   6.6775917e-01   8.5321048e-01  -3.8127690e-01   3.3994064e+00  -2.8250080e+00  -3.6054307e-01   3.6229228e+00   3.5000011e+00  -3.3139596e-01   1.6353188e+00   4.9204167e-01  -2.7428666e-01   1.7209150e+00  -1.0701968e+00  -1.3119464e-01  -2.0307814e+00  -4.9271085e-01   4.1335093e+00   2.7319676e+00  -2.2972951e+00   4.1260794e+00  -5.4710333e+00   1.4926691e+00  -7.7370221e-01   1.9993547e+00  -7.4818552e-02  -1.0817772e+00  -4.2506933e+00   7.3568950e-01  -4.1581384e+00   8.2358423e-01  -3.2635649e+00   7.1789178e-01  -2.7986596e+00   8.9378939e-01  -2.6750276e+00   4.7847853e-01  -3.6841106e-01  -3.1624010e-01  -1.4182159e+00  -9.2189276e-01  -1.1051364e+00   2.5131569e-01  -5.7085303e-01  -1.5553800e+00  -3.3118058e+00  -1.8215094e+00  -1.1510235e+00   4.0916000e-01   1.6575775e+00   9.2332090e-01  -2.1098422e+00  -6.8252987e-01  -4.1846084e+00  -2.9078025e-02   7.2076304e-01   3.2011243e+00  -3.0737031e-01   1.3667071e+00  -2.4920987e+00   1.9162952e+00  -3.8951932e+00   1.4745977e+00  -3.5732507e+00   4.0022689e+00   4.5575730e+00  -1.5015217e+00   1.4534913e+00   1.5817506e+00  -7.5799856e-01  -1.7273986e+00  -1.0666409e+00   5.0411558e-01  -1.3890878e+00   6.0736235e-01  -2.1249937e+00  -1.7982091e-01
   4.0919802e-01  -1.0309682e+00   9.0586557e-01   1.0132059e+00   6.3550363e-01  -2.2709535e+00   3.5508894e-01  -9.9360260e-01   2.6895691e-01   6.2052428e-01   7.0113023e-01  -1.5404326e+00   2.7324853e-01   2.2247012e-01   8.7638918e-01  -3.9804162e-01   3.4224731e+00  -3.0425635e+00  -6.7857985e-01   3.4187114e+00   3.2967093e+00  -2.4485267e-01   1.9669462e+00   3.9597632e-01   3.6079774e-01   1.8995163e+00  -8.5970487e-01   7.5795987e-01  -1.8886724e+00  -3.6114292e-01   4.4293140e+00   2.3769390e+00  -1.7114493e+00   4.3671740e+00  -4.3239480e+00   2.8149777e+00  -4.7852333e-01   2.0998695e+00   5.5938828e-02  -4.8233778e-01  -3.6330898e+00   3.8193574e-01  -3.4797211e+00   1.0294724e+00  -3.0703106e+00   6.4665508e-01  -1.9254680e+00   1.0565392e+00  -2.4908077e+00   5.6088376e-01  -3.7004316e-01   1.3898283e-01  -1.0222647e+00  -2.4369908e-01  -7.6526580e-01   3.7217747e-01  -3.5415413e-01  -8.1752504e-01  -3.3024830e+00  -1.2711288e+00  -5.1638784e-01   4.5239463e-01   1.9260670e+00   6.8918402e-01  -1.2367585e+00  -3.0265464e-01  -3.9641517e+00   5.4468944e-02   7.0074000e-01   2.9082831e+00  -4.0989885e-01   4.7335469e-01  -2.6876736e+00   1.3241836e+00  -3.7308751e+00   8.8344527e-01  -3.9371095e+00   2.5667865e+00   4.7130101e+00  -6.8831789e-01   1.6490306e+00   1.9076392e+00  -2.4129561e-01  -8.0148517e-01  -4.1442186e-01   9.3311835e-01  -4.3144575e-01   7.7683544e-01  -1.8875985e+00  -6.3625024e-02
   2.3528851e-01  -1.1325507e+00   7.4181401e-01   8.2645965e-01   5.7570580e-01  -2.3628226e+00   8.2000806e-01  -4.1401743e-01   6.9880919e-01   9.9124616e-01   1.0170494e+00  -8.8462002e-01   7.2947157e-01   2.4481379e-01   1.1184994e+00  -5.4131778e-01   3.7706677e+00  -3.4361445e+00  -7.0761652e-01   3.3736781e+00   3.1660928e+00  -7.1143033e-01   1.2385847e+00  -6.3397452e-01   8.8796185e-02   1.3069650e+00  -1.2318094e+00  -1.7412869e-01  -1.5987627e+00   4.3775065e-02   3.5783036e+00   1.4479915e+00  -1.3417841e+00   4.5670369e+00  -4.1892835e+00   4.0201709e+00  -6.2696083e-01   1.3247476e+00  -1.7884314e-01  -1.0194631e+00  -3.3381448e+00  -2.7954161e-01  -3.7855398e+00   9.4214720e-01  -3.4836703e+00   5.9246219e-01  -2.3535616e+00   1.3149074e+00  -2.7803071e+00   1.7383066e-01  -6.8824006e-01  -5.6354665e-01  -1.7921659e+00  -1.1548223e+00  -9.2405631e-01   1.9819520e-01  -3.7806083e-01  -1.4502773e+00  -3.6095465e+00  -1.1248205e+00  -3.2394352e-01   1.3308283e+00   2.2106743e+00   1.0769623e+00  -2.3125868e+00   8.0342952e-02  -4.8031958e+00  -5.2405160e-02   3.1656091e-01   2.0721093e+00  -1.2259304e+00  -2.6385319e-01  -2.5746755e+00   1.6601681e+00  -4.1982272e+00   1.6439501e+00  -3.6091030e+00   3.3068629e+00   4.6237078e+00  -1.4921886e+00   1.5927417e+00   1.7646886e+00  -2.0235538e-01  -1.1829458e+00  -8.5219346e-01   7.7968757e-01  -7.0400976e-01   3.0447060e-02  -1.6881223e+00  -9.9270550e-02
   1.2263258e-01  -1.1606821e+00   1.0241649e+00   8.2087914e-01   4.2230426e-01  -2.9041873e+00   8.8320675e-01  -6.2351917e-01   1.5693055e-01   4.9684125e-01   6.0013875e-01  -1.4262965e+00   1.0465464e+00  -2.8320407e-01   9.4025930e-01  -9.8990288e-01   3.7491217e+00  -3.6669685e+00  -1.1776902e+00   3.2058792e+00   2.8343964e+00  -1.4837821e+00   1.7189119e+00  -3.5842286e-01   4.8087901e-01   1.3255015e+00  -1.4389965e+00  -8.7070815e-01  -2.3631717e+00  -5.6543539e-01   3.0409865e+00   8.1232911e-01  -1.4829404e+00   4.6747805e+00  -3.0892610e+00   6.0909080e+00  -3.7579369e-01   2.6923479e-01   1.7018248e-01  -1.0584494e+00  -2.6338087e+00   6.0215095e-01  -3.4269945e+00   1.9703548e+00  -2.5156014e+00   9.7932865e-01  -1.6166340e+00   2.5536665e+00  -2.5007113e+00   3.3193131e-01  -5.6504939e-01  -5.1937061e-01  -1.6165408e+00  -1.4976736e+00  -3.8512930e-01   4.4319896e-01  -6.2283136e-01  -1.5520690e+00  -3.9258415e+00  -1.0259359e+00  -4.6472776e-01   5.2342451e-01   2.1211354e+00   2.1146367e-01  -1.2566080e+00   2.5586693e-01  -4.0113154e+00   1.2502955e+00   2.7967966e-01   1.5642728e+00  -1.6768756e+00  -1.1734125e+00  -3.0953025e+00   1.7458544e+00  -4.7754328e+00   2.3243721e+00  -4.6634552e+00   4.3588315e+00   4.9597887e+00  -1.6375399e+00   1.6228135e+00   1.9304142e+00   2.8476164e-01  -7.7896951e-01  -4.9306376e-01   1.4045689e+00  -7.0314777e-01   2.0244916e-01  -1.9233844e+00   2.1220068e-01
  -2.1153220e-01  -1.3852196e+00   9.8301904e-01   8.2842357e-01   4.2837122e-01  -2.4200221e+00   1.0373049e+00  -8.6611442e-01  -8.1488435e-02   4.8566487e-02  -4.2348199e-02  -1.7392758e+00   9.8972886e-01  -7.2530320e-01   7.9097212e-01  -1.1677384e+00   2.9329932e+00  -3.9174782e+00  -1.4238801e+00   2.8053291e+00   2.4390010e+00  -8.7100620e-01   2.1940048e+00   9.5730592e-02   1.0310216e+00   2.2239476e+00  -1.4712473e+00  -1.2788345e-01  -2.4682248e+00  -1.2578207e+00   3.4783336e+00   9.8244091e-01  -3.5736637e-01   4.8919119e+00  -7.2415111e-01   7.3299257e+00  -1.3949455e-01   2.0191649e-01  -5.7418420e-03  -5.4171443e-01  -1.7852975e+00   5.8249620e-02  -2.8755142e+00   1.6937698e+00  -2.0177244e+00   6.5189109e-01  -7.4094977e-01   2.3409288e+00  -2.2740719e+00   2.9427947e-01  -6.2971739e-01  -2.4882825e-01  -9.0744851e-01  -8.2100279e-01   9.8850689e-02   4.6231291e-01  -1.0941670e+00  -1.2991664e+00  -3.8963912e+00  -5.1424378e-01  -9.0094150e-02   2.7576862e-01   1.9295561e+00  -3.9681254e-01  -6.8628881e-02   1.2446835e+00  -3.1323482e+00   1.8363391e+00   1.3014373e-01   1.2716374e+00  -1.5170943e+00  -1.6225551e+00  -2.8633357e+00   9.6769291e-01  -4.1458530e+00   1.9683492e+00  -4.2113862e+00   3.2818504e+00   4.4375152e+00  -1.4981341e+00   1.3788874e+00   1.9370044e+00   6.8039012e-01  -1.8631614e-01   1.7149009e-01   1.8070065e+00   3.3951535e-01   5.0496728e-01  -1.6159622e+00   2.6046451e-01
  -1.5882301e-01  -1.2755381e+00   9.3429374e-01   7.8557403e-01   4.9089799e-01  -2.1167669e+00   1.2042380e+00  -9.5677319e-01  -5.1253289e-01  -1.6485937e-02  -2.1892449e-01  -1.7774565e+00   1.1974448e+00  -8.6814322e-01   7.1411465e-01  -9.8261056e-01   2.6982888e+00  -3.5847088e+00  -1.5594557e+00   2.4619135e+00   1.9916394e+00  -1.2399269e+00   2.4888416e+00   2.6331620e-01   1.5976584e+00   2.5257881e+00  -1.1212441e+00   2.9081012e-01  -2.3259464e+00  -1.2453799e+00   3.6088705e+00   8.5928483e-01   3.6034175e-01   4.6872101e+00   4.3334647e-01   7.5166283e+00   8.8655379e-02  -3.4504388e-01   2.2665808e-01  -1.0366638e-01  -5.4538296e-01   3.2875072e-01  -2.1727231e+00   1.4997357e+00  -1.5836607e+00   3.7714585e-01   7.6454170e-02   2.0229187e+00  -1.9341826e+00   2.7329448e-01  -3.9983268e-01   4.8045566e-01  -2.1246197e-01  -5.5290490e-02   5.1491026e-01   6.5716113e-01  -9.8805344e-01  -5.6265500e-01  -3.5254083e+00   1.5615490e-01   5.3356375e-01   2.4670779e-01   1.8906593e+00  -5.4704663e-01   1.1806600e+00   1.7671562e+00  -2.5905529e+00   2.0938696e+00  -9.0566781e-02   9.0785373e-01  -1.1379763e+00  -2.5913964e+00  -2.7102156e+00   2.2919756e-01  -3.1994672e+00   1.2441989e+00  -4.2721993e+00   1.8364311e+00   4.3129258e+00  -4.1977284e-01   1.3349009e+00   2.0956164e+00   1.2346151e+00   8.3655467e-01   7.3191616e-01   2.1806333e+00   1.2069243e+00   9.0702009e-01  -1.1723595e+00   4.7256403e-01
  -2.1552422e-01  -1.2251051e+00   1.1026335e+00   5.6483300e-01   3.7304970e-01  -2.0701458e+00   1.8805842e+00  -5.9356992e-01   2.5693161e-02   3.5996169e-01   2.4403289e-01  -1.4491250e+00   1.7990960e+00  -1.1146884e+00   1.2010452e+00  -1.0940333e+00   3.0859073e+00  -3.4333223e+00  -1.4357384e+00   2.7108829e+00   2.6047931e+00  -1.8238684e+00   2.0111422e+00  -4.7135983e-01   1.9018326e+00   1.6778789e+00  -1.1044941e+00  -7.4304953e-01  -2.0737229e+00  -1.0569139e+00   2.7062114e+00  -4.3573593e-01   1.1334882e+00   4.6017082e+00   9.3464666e-01   8.5348566e+00   8.3618386e-01  -1.6035340e+00   5.9039991e-01  -6.2649951e-01   1.4956584e+00   8.5124206e-02  -2.9039041e+00   8.8371779e-01  -1.7690489e+00  -1.3556449e-01  -7.5409309e-01   1.3661216e+00  -2.2234116e+00  -4.6940813e-01  -5.4037589e-01   9.4033983e-02  -1.2120583e+00  -1.0316642e+00   2.9691925e-03   5.1533505e-01  -8.0762734e-01  -1.0713159e+00  -3.3072143e+00   5.4741026e-01   1.4380864e+00   5.9070140e-01   2.2425877e+00  -1.9716008e-01   1.3121327e+00   2.0809098e+00  -2.9244472e+00   2.0682142e+00  -4.6419683e-01   2.8546463e-01  -1.6771160e+00  -4.3174055e+00  -1.9679375e+00   2.2710974e-01  -3.2969328e+00   1.2976271e+00  -3.6312750e+00   1.9888396e+00   4.2247338e+00  -4.7636151e-01   9.6448395e-01   1.7863902e+00   1.4826891e+00   4.6735375e-01   3.2537040e-01   2.0489367e+00   2.4257428e-03   5.0780070e-01  -1.0498305e+00   5.1062327e-01
  -1.4946670e-01  -1.2497721e+00   8.0674323e-01   5.0578621e-01   2.5084355e-01  -1.8858819e+00   1.9462500e+00  -3.3109267e-01   7.0590910e-02   7.6237846e-01   1.5625139e-01  -7.9273541e-01   2.1887422e+00  -5.1929743e-01   1.5907230e+00  -6.0896670e-01   2.8644527e+00  -3.1901507e+00  -1.3563411e+00   2.1595121e+00   1.7421285e+00  -1.9046700e+00   1.9567017e+00  -6.3650617e-01   1.5225270e+00   1.9473323e+00  -1.0972616e+00  -8.3209273e-01  -1.7276412e+00  -1.3200742e+00   2.5232314e+00  -4.1025749e-01   1.1101219e+00   3.8796379e+00   1.3823908e+00   7.9480276e+00   9.9501515e-01  -2.3950997e+00   8.5876203e-01  -6.8954717e-01   2.4847761e+00   3.4215137e-01  -2.1624282e+00   3.2963944e-01  -1.3469200e+00  -6.1757376e-01   5.4388314e-01   1.2042485e+00  -1.6351366e+00  -6.1456669e-01  -1.1362884e-01   3.0972382e-01  -3.0922615e-01  -5.6141475e-01   7.6625174e-01   7.0118300e-01  -1.0396638e+00  -1.1052704e+00  -3.0159088e+00   5.6811530e-01   1.6761074e+00   6.8778959e-01   1.5871105e+00  -3.6702303e-01   1.7157199e+00   2.7163624e+00  -2.7200046e+00   1.7898682e+00  -7.2566872e-01  -1.3895548e-01  -1.2614193e+00  -4.4272295e+00  -1.6101825e+00  -1.3202643e-01  -2.0268771e+00   1.5180327e+00  -4.0644821e+00   9.0393990e-01   4.1492861e+00  -3.6496626e-01   8.4628319e-01   2.0247211e+00   1.9447622e+00   1.1676908e+00   5.5527261e-01   2.2516697e+00   7.5976551e-01   5.5501779e-01  -6.9905891e-01   6.1645887e-01
  -4.6799575e-01  -1.2438758e+00   8.4524870e-01   5.2444492e-01   1.0485840e-01  -1.3502636e+00   1.8286438e+00  -5.3394052e-01  -3.6550043e-01   1.6584459e-01  -7.6307283e-01  -1.1080588e+00   1.7810257e+00  -9.2542693e-01   1.1178893e+00  -9.8610017e-01   1.6387716e+00  -2.9361348e+00  -1.3855574e+00   1.8999393e+00   1.5713859e+00  -1.4422023e+00   2.3549674e+00   5.1655256e-02   1.8534782e+00   2.4257709e+00  -9.6711851e-01  -2.5712483e-01  -2.1858778e+00  -2.1782589e+00   2.4149419e+00  -4.2507499e-01   2.0557280e+00   3.7567524e+00   3.5976329e+00   8.5564066e+00   1.2985271e+00  -2.3791398e+00   7.5006744e-01  -2.7509652e-01   2.8808043e+00  -1.6096273e-01  -2.1067033e+00  -4.6231666e-01  -1.1123596e+00  -1.1907865e+00   1.2867056e+00   5.3600246e-01  -1.4517247e+00  -6.8210598e-01  -3.1521734e-02   4.5542874e-01   6.5868030e-01   7.8676735e-02   1.1098073e+00   6.7158249e-01  -1.4486044e+00  -6.9884355e-01  -2.6540078e+00   1.0796119e+00   1.8470021e+00   4.8155760e-02   1.0380370e+00  -1.0026262e+00   2.9741035e+00   3.3972593e+00  -1.7855596e+00   2.1998196e+00  -7.4321082e-01  -1.3632726e-02  -8.8503117e-01  -4.7465418e+00  -1.5473867e+00  -9.5061960e-01  -1.4005888e+00   6.4397738e-01  -3.5790314e+00  -4.1274911e-01   3.0341252e+00  -2.7200957e-01   8.5117948e-02   1.6534124e+00   1.9422638e+00   1.3074401e+00   1.0050049e+00   2.4144171e+00   9.2421633e-01   6.0899911e-01  -4.1506071e-01   5.6648454e-01
  -3.5440332e-01  -1.0211090e+00   5.7762438e-01   4.6600705e-01  -4.0655789e-02  -8.5166096e-01   1.9002637e+00  -3.7250215e-01  -2.8113338e-01   5.9639721e-01  -4.8947046e-01  -5.4533706e-01   2.0776332e+00  -4.9325678e-01   1.4078758e+00  -4.0730768e-01   1.5084368e+00  -2.3110877e+00  -9.5434957e-01   1.5153821e+00   5.7988147e-01  -1.2517741e+00   2.2965861e+00   1.5054086e-01   1.6576550e+00   2.4814819e+00  -8.7385287e-01  -1.9295659e-01  -1.2806804e+00  -2.0510654e+00   2.3931096e+00  -2.7464183e-01   2.5864479e+00   3.0832005e+00   4.2147523e+00   7.6516627e+00   1.7518805e+00  -2.6191379e+00   6.9201841e-01   7.2979177e-02   4.0314162e+00  -1.8479959e-01  -1.5236897e+00  -1.0376040e+00  -6.4744666e-01  -1.7488547e+00   1.8316826e+00  -1.1246937e-02  -1.1124191e+00  -9.2878601e-01   1.5336992e-01   8.7063154e-01   9.5369039e-01   6.2856325e-01   1.1570137e+00   7.7089045e-01  -1.4142728e+00  -4.5831522e-01  -2.1137468e+00   1.2441566e+00   2.2523693e+00   1.8593184e-01   7.2498661e-01  -7.9294638e-01   3.3927328e+00   3.8327220e+00  -1.4448231e+00   1.6706389e+00  -1.0258590e+00  -4.5056121e-01  -5.0533590e-01  -4.9437270e+00  -5.1075773e-01  -1.4330046e+00   4.0424557e-02   3.9998384e-01  -2.8783247e+00  -1.6160716e+00   2.9688605e+00   6.9464163e-01   9.6440632e-02   1.8675964e+00   2.4038465e+00   2.1054227e+00   1.2036801e+00   2.3334437e+00   1.3363208e+00   6.2127537e-01   1.0881932e-02   5.6542672e-01
  -4.8620488e-01  -8.4652607e-01   4.6357907e-01   3.3497236e-01  -2.1358493e-01  -5.4488060e-01   1.9078658e+00  -1.5002611e-01  -2.8451915e-01   7.4703089e-01  -6.0334842e-01  -7.5288011e-02   1.9893352e+00  -3.0528525e-01   1.3590693e+00  -4.4346853e-01   1.0225680e+00  -1.7766923e+00  -7.7810207e-01   1.4081527e+00   3.5546390e-01  -1.2979830e+00   1.9938791e+00  -5.1808748e-03   1.4575232e+00   2.1855854e+00  -8.2271102e-01  -4.1226163e-01  -1.1881540e+00  -2.0777612e+00   1.7483127e+00  -6.8040674e-01   2.8126374e+00   2.4814346e+00   4.5450229e+00   7.2183625e+00   1.9389226e+00  -2.9484539e+00   6.1688828e-01   2.1653696e-03   4.5756723e+00  -4.4934207e-01  -1.6819183e+00  -1.7847774e+00  -8.0790547e-01  -2.2359621e+00   1.9226533e+00  -5.7917806e-01  -1.0872903e+00  -1.1160885e+00   3.2555261e-01   7.9112099e-01   1.2507566e+00   7.2508053e-01   1.1355131e+00   8.0329309e-01  -1.5781979e+00  -4.4897381e-01  -1.6306982e+00   1.5056467e+00   2.5051800e+00   3.3360918e-01   3.3705131e-01  -5.7528284e-01   3.5546643e+00   4.1192122e+00  -1.3952866e+00   1.3758937e+00  -1.1987538e+00  -5.6944604e-01  -3.4727417e-01  -5.2055618e+00  -1.0294462e-01  -1.6624367e+00   5.9173541e-01   1.3362121e-01  -2.4754421e+00  -2.2054464e+00   2.2931216e+00   6.7938215e-01  -4.2250056e-01   1.5882925e+00   2.2759144e+00   1.9969646e+00   1.0541435e+00   2.1576668e+00   6.9127685e-01   3.2932839e-01   3.4441254e-01   5.2093546e-01
  -7.1035287e-01  -2.6495880e-01  -5.0441592e-02   2.0467121e-01  -3.5095093e-01  -2.7051489e-01   1.9536735e+00   4.6784949e-01   9.8815582e-02   1.0969688e+00  -6.2738310e-01   7.4924871e-01   1.9366705e+00   2.2299322e-01   8.6150105e-01  -3.6701935e-01   6.9001884e-01  -1.2193122e+00  -1.6081196e-02   1.5304995e+00  -1.1706989e+00  -1.0069683e+00   1.1035945e+00  -3.8341903e-01   6.3629081e-01   1.1508990e+00  -1.0294924e+00  -1.1573126e+00  -4.9297548e-01  -1.6554537e+00   3.7537602e-01  -1.4229712e+00   3.1708295e+00   1.8710872e+00   4.7589519e+00   6.1714086e+00   2.2782582e+00  -2.5313896e+00  -3.0561885e-01   8.2952941e-02   2.5114379e+00  -1.3980497e+00  -1.5600411e+00  -2.4683129e+00  -1.3562699e+00  -2.7646444e+00   2.0685647e+00  -8.9848543e-01  -1.1187466e+00  -1.2202387e+00   1.9673109e-01   2.4516854e-01   1.2676857e+00   6.6939718e-01   7.8359108e-01   4.5437657e-01  -1.9190901e+00  -5.5239202e-01  -1.4195346e+00   1.4279170e+00   2.0761114e+00   9.4701133e-01  -5.0613180e-01  -1.8733483e-01   2.3649875e+00   4.5353922e+00  -2.0771080e+00  -1.1071168e-02  -1.3264564e+00  -4.8358782e-01  -8.3792001e-01  -4.9405427e+00   9.8349686e-02  -1.7902597e+00   4.4778382e-01  -5.7025633e-01  -1.0353098e+00  -3.1290096e+00   1.6312687e+00   9.2267689e-01  -1.0115837e+00   1.1140810e+00   1.5333479e+00   1.5906496e+00   4.5922978e-01   1.4059471e+00   1.3059342e-01  -1.1407060e+00   6.6722374e-01   1.8495911e-01
  -5.3281501e-01  -2.5116678e-01  -2.7731969e-01   1.0288714e-01  -5.1784104e-01   7.1459344e-01   1.8214543e+00   2.9590310e-01   4.5547618e-01   1.1626149e+00  -4.9134976e-01   1.3645857e+00   1.9747681e+00   6.6822151e-01   1.6107660e+00   1.9025798e-01   3.4706008e-01  -8.4295447e-01   4.8910173e-01   1.1577361e+00  -1.1651998e+00   1.3646521e-01   1.0930155e+00  -1.9237024e-01   2.9520168e-01   1.6930155e+00  -9.1090374e-01  -1.2420121e-01   3.2753681e-01  -1.8550516e+00   8.2015846e-01  -8.1951268e-01   3.7558521e+00   1.4265370e+00   5.3143516e+00   5.3564902e+00   2.7493412e+00  -2.1124675e+00  -1.7138606e-01   4.9538868e-01   4.4814934e+00  -2.2128456e+00  -1.3937714e+00  -3.3467887e+00  -1.3093243e+00  -3.5760036e+00   2.7595878e+00  -1.6153695e+00  -8.0352909e-01  -1.4456097e+00   3.2488178e-01   2.4661670e-01   1.8511169e+00   1.2208017e+00   9.4185015e-01   4.6991981e-01  -1.8442398e+00  -3.3207524e-01  -7.4430694e-01   1.4360379e+00   2.5049309e+00   7.9481665e-01  -8.0240091e-01  -9.5906432e-02   2.7058247e+00   4.6750304e+00  -1.6542732e+00  -6.2001677e-01  -1.4922987e+00  -7.5096023e-01  -3.0721549e-01  -4.2197136e+00   1.3758504e+00  -2.0495212e+00   1.9041416e+00  -4.5632596e-01  -6.5493661e-01  -4.4289853e+00   1.4408443e+00   1.2749056e+00  -9.7021255e-01   1.4496110e+00   2.0652821e+00   2.3045984e+00   8.6714722e-01   1.3859291e+00   7.4283746e-01  -6.2980767e-01   1.0367080e+00   2.3405678e-02
  -1.0214869e+00   1.2137545e-01  -3.9932690e-01   1.3847641e-01  -9.1594086e-01   7.9989824e-01   1.2054620e+00   6.2516826e-02  -1.0988114e-02   4.6319606e-01  -9.8282084e-01   9.2168426e-01   1.2558057e+00   3.4748773e-01   6.6928271e-01  -3.3674484e-01  -8.7000717e-01  -3.8867969e-01   7.5870894e-01   1.1039627e+00  -2.4927740e+00   8.6091396e-01   1.1453150e+00   6.0609317e-01  -2.0088969e-01   1.3494272e+00  -1.3797414e+00  -1.7547638e-01   7.4643483e-02  -2.2886191e+00   1.5293344e-01  -7.5032569e-01   3.8835602e+00   1.0418597e+00   6.3785183e+00   5.6340007e+00   2.6676189e+00  -1.0578811e+00  -1.3475658e+00   1.0878367e+00   2.7583973e+00  -2.6273156e+00  -1.3056850e+00  -3.1291087e+00  -8.9220641e-01  -3.6697596e+00   2.7554509e+00  -1.2266390e+00  -8.5193403e-01  -1.0957855e+00   1.0127443e-01   1.9901224e-02   1.6497586e+00   1.2623220e+00   4.5385595e-01   3.9141956e-01  -2.3385063e+00  -1.1620054e-01  -2.9761922e-01   1.5304629e+00   1.8540595e+00   9.6729637e-02  -1.3696005e+00  -4.2408810e-01   2.8364025e+00   4.4051240e+00  -4.5243118e-01  -2.0537326e-01  -1.1204572e+00  -4.2229093e-01  -6.2318082e-01  -3.3082469e+00   1.4624634e+00  -2.0747316e+00   1.5817795e+00  -5.3353894e-01   4.6252531e-01  -3.6163794e+00   2.1820419e-01   1.2462011e+00  -1.5248603e+00   9.7301075e-01   1.5980812e+00   1.7498203e+00   8.8066753e-01   1.1336706e+00  -1.1194773e-01  -1.3462779e+00   8.9802988e-01  -1.8573381e-01
  -6.6577320e-01   4.6985594e-01  -5.7437126e-01  -4.3657126e-02  -9.0510779e-01   1.2476855e+00   1.0687681e+00   3.0270077e-01  -7.5650546e-02   1.1341972e+00  -5.1773397e-01   2.0188423e+00   1.2833366e+00   1.1767049e+00   9.2088197e-01   1.1381564e-01  -5.1102234e-01   4.2465998e-01   1.0887025e+00   1.0249646e+00  -2.3856805e+00   4.5251073e-01   6.4676676e-01   2.5700098e-01  -5.8096692e-01   8.8129263e-01  -8.7103153e-01  -5.8948780e-02   6.9382501e-01  -1.3675707e+00  -3.9601924e-01  -9.4646854e-01   3.2704431e+00   2.9264726e-01   4.8194010e+00   3.9627957e+00   2.7893692e+00  -1.0814674e+00  -9.5707330e-01   1.1734214e+00   3.3988757e+00  -2.4631773e+00  -1.3713335e+00  -3.2644265e+00  -1.3359901e+00  -3.7231389e+00   2.5695409e+00  -1.3375396e+00  -8.4881643e-01  -1.1181564e+00   4.3360931e-01   1.6931853e-01   1.9512566e+00   1.3906989e+00   2.7693274e-01   6.1061810e-01  -1.8701771e+00   2.1925476e-01   1.3832939e-01   1.5278851e+00   1.8112941e+00   6.9615502e-01  -1.4450550e+00   5.0767079e-01   2.1912680e+00   4.0188308e+00  -1.2550697e+00  -1.1575293e+00  -1.4508120e+00  -7.2548435e-01  -2.0418963e-01  -2.9566862e+00   1.8683181e+00  -1.7486473e+00   2.2126715e+00  -4.9985308e-01   3.0257809e-01  -4.1575176e+00   3.0993401e-01   1.7404152e+00  -1.4250666e+00   1.0690746e+00   1.5520750e+00   2.2343304e+00   5.2836700e-01   7.2818808e-01  -7.2394157e-01  -1.3920408e+00   1.3885141e+00  -1.8399270e-01
  -1.0258775e+00   4.1905605e-01  -9.0957337e-01  -8.2590986e-02  -1.0539615e+00   1.5649483e+00   7.3315029e-01   4.5807946e-01  -3.6796196e-02   1.2965671e+00  -6.6004506e-01   2.6145665e+00   7.6312285e-01   1.8134134e+00   7.5959047e-01   2.2857856e-01  -1.4985149e+00   5.9934148e-01   1.2946217e+00   1.0804066e+00  -2.4373755e+00   1.0477112e+00   2.5851863e-01   1.9157975e-01  -1.3028179e+00   6.4713230e-01  -9.4614438e-01   1.1940035e-01   7.8914440e-01  -1.4269337e+00  -6.0368103e-01  -6.3232104e-01   3.0386780e+00  -5.5795620e-03   4.4151020e+00   2.9718264e+00   2.4071391e+00  -3.9452357e-01  -1.2273259e+00   1.1345102e+00   2.6083380e+00  -3.1966146e+00  -1.9884814e+00  -4.0891408e+00  -2.2015689e+00  -4.0792791e+00   2.0981776e+00  -1.9475396e+00  -1.1698046e+00  -1.2460159e+00   2.0488627e-01  -3.0292108e-01   1.9998815e+00   1.2663057e+00   1.4819903e-01   5.4561999e-01  -2.3488179e+00  -5.5557573e-03   4.0139754e-01   1.4770791e+00   1.2766185e+00   1.2277279e+00  -1.9118548e+00   1.0701042e+00   1.2404946e+00   4.1154181e+00  -1.5204781e+00  -1.6524111e+00  -1.5152653e+00  -2.2215032e-01   1.7493110e-01  -1.6170534e+00   1.9655593e+00  -1.6760097e+00   2.7098458e+00  -6.8500283e-01   1.1352600e+00  -4.0993173e+00  -1.0230011e+00   5.4426958e-01  -1.9469651e+00   5.8861571e-01   9.8733443e-01   1.5104070e+00   1.5758115e-01   2.2679225e-01  -9.7505583e-01  -1.7808888e+00   1.6218388e+00  -3.8255447e-01
  -1.5046405e+00   5.0255219e-03  -7.3539835e-01  -5.9399055e-02  -1.2055800e+00   1.8442118e+00   5.7016692e-01   8.1858376e-02  -4.2957610e-01   1.1782240e+00  -9.7812189e-01   2.4224592e+00   9.3854926e-02   1.6895448e+00   4.9541799e-01   2.2169719e-02  -2.5226156e+00   6.8989219e-01   1.1497563e+00   1.2988976e+00  -1.4705643e+00   1.5057517e+00   7.1870934e-01   8.6910345e-01  -8.2774693e-01   9.9225225e-01  -7.5373375e-01   7.4803258e-01   3.7570256e-01  -1.8052255e+00   1.0066050e-01  -1.3153389e-01   3.3611703e+00   2.7155383e-01   5.0481117e+00   3.1030031e+00   2.5094754e+00   2.1579315e-01  -1.0613089e+00   1.2340918e+00   3.0792874e+00  -3.4085249e+00  -3.0554964e+00  -4.7588917e+00  -2.6955853e+00  -4.2801782e+00   8.8295058e-01  -2.8748811e+00  -1.8562921e+00  -1.6049544e+00  -1.6312881e-01  -4.0909683e-01   1.8239270e+00   1.1838907e+00  -2.2751232e-01   5.4214902e-01  -2.8164794e+00  -9.8212080e-02   5.5746431e-01   1.7396220e+00   1.1177287e+00   1.1180898e+00  -1.7481008e+00   1.3778940e+00   1.6554869e+00   4.3384035e+00  -1.1431166e+00  -1.1160177e+00  -1.5355623e+00   3.2023547e-01   8.9404860e-01  -1.0807529e+00   2.3108229e+00  -1.7233890e+00   3.1737446e+00  -1.1811470e+00   2.2137632e+00  -3.8305028e+00  -2.2634753e+00  -4.9115523e-01  -2.4614376e+00   8.0244980e-02   6.9121530e-01   9.2172839e-01   9.1008140e-02   8.2748965e-02  -1.5572285e+00  -1.5425136e+00   1.6680692e+00  -3.6626335e-01
  -1.3688399e+00   6.7325424e-01  -1.1232851e+00  -1.3462443e-01  -1.3178866e+00   2.0672169e+00   8.6815029e-02   1.9692014e-01  -2.2322849e-01   1.1780163e+00  -3.7618412e-01   2.9556166e+00  -4.9476000e-02   2.1976975e+00   3.6995125e-01   2.9791401e-01  -2.3320868e+00   1.0401322e+00   1.8394296e+00   1.2958264e+00  -2.5623671e+00   1.9904486e+00   1.4228985e-03   7.9802593e-01  -1.8369976e+00   1.2888640e-01  -9.6321743e-01   6.1616004e-01   1.2503402e+00  -9.7370154e-01  -7.1308958e-01  -8.4605381e-02   3.0420416e+00   3.5684098e-02   3.9458628e+00   2.1794218e+00   2.3378122e+00   1.3528581e+00  -1.8651207e+00   1.7363557e+00   1.7150071e+00  -3.9308054e+00  -2.6293304e+00  -3.7467900e+00  -2.7296974e+00  -3.9711764e+00   6.6801231e-01  -1.7645228e+00  -1.7625518e+00  -1.2014745e+00  -4.9472388e-01  -8.7708011e-01   1.0583682e+00   7.2763992e-01  -8.7279101e-01   3.8212035e-01  -2.4856687e+00   1.2069144e-01   8.0353254e-01   1.3805398e+00   2.4436153e-01   1.3622784e+00  -1.8098436e+00   1.9218035e+00  -2.4273351e-03   3.3368107e+00  -1.3056997e+00  -1.8075533e+00  -1.4658055e+00   8.0386995e-02   2.3039898e-01   4.3675113e-01   2.6653291e+00  -9.3657689e-01   2.6503403e+00  -5.2592372e-01   2.9703971e+00  -2.7704867e+00  -2.2504029e+00  -7.0519846e-02  -2.0141650e+00   1.7935543e-01   4.8556511e-01   9.8829390e-01  -2.0121621e-01  -4.9296719e-01  -1.6760084e+00  -2.0918979e+00   1.6618944e+00  -6.2432388e-01
  -1.4613206e+00   9.0747531e-01  -1.5797135e+00  -3.1160225e-01  -1.4954663e+00   2.3752726e+00  -3.2262344e-01   6.1124414e-01   6.1969876e-02   1.1645691e+00  -4.6130079e-01   4.0592111e+00  -5.8352383e-01   2.7475807e+00  -4.7702377e-02   4.7284081e-02  -2.7795879e+00   1.1017724e+00   2.1272197e+00   9.6750486e-01  -3.3614128e+00   2.4069344e+00  -1.0298130e+00   2.3311789e-01  -3.1179497e+00  -6.8137623e-01  -1.4068358e+00   5.1099064e-01   1.6584570e+00  -1.9309952e-01  -1.7540132e+00  -2.0671411e-01   2.4467656e+00  -2.8231788e-01   2.8806535e+00   1.3120806e+00   1.3333064e+00   2.5349088e+00  -2.9564450e+00   1.6956295e+00  -7.6117513e-01  -5.4366918e+00  -2.4188278e+00  -3.2241088e+00  -3.3983878e+00  -3.4518689e+00   4.7785379e-01  -6.4222326e-01  -1.8046058e+00  -7.2017880e-01  -8.3020812e-01  -1.8439971e+00   9.9158992e-01   5.4366816e-01  -1.1053145e+00   1.9761709e-01  -2.4258949e+00   1.2688208e-02   7.9218707e-01   9.3788026e-01  -8.6591900e-01   2.1681706e+00  -1.9661506e+00   2.6293061e+00  -2.6199690e+00   2.7164488e+00  -2.2518704e+00  -2.8881941e+00  -1.4609578e+00  -2.6171903e-01  -3.6083302e-01   2.2526522e+00   2.5811475e+00  -1.0290157e-01   2.0722562e+00   3.3991915e-01   3.6320312e+00  -1.9627684e+00  -3.1958937e+00  -1.2034639e+00  -1.9851749e+00  -7.7074154e-02  -4.5756213e-01   2.0202268e-01  -7.8497658e-01  -1.2659444e+00  -2.4304493e+00  -3.2580472e+00   1.8767684e+00  -1.0456254e+00
  -2.0260491e+00   5.4072666e-01  -1.3907653e+00  -1.8893073e-01  -1.4686275e+00   2.1869014e+00  -5.2835802e-01   1.3308236e-01  -2.0641965e-01   7.6375887e-01  -9.2355202e-01   3.4761362e+00  -1.1373279e+00   2.6381960e+00  -4.7255110e-01  -2.7389533e-01  -3.8246332e+00   8.1260814e-01   1.8325124e+00   1.3689941e+00  -2.5489910e+00   2.9990378e+00  -5.3403847e-01   9.7049826e-01  -2.9434177e+00  -7.0684378e-01  -1.3002092e+00   9.1173687e-01   8.8258567e-01  -6.5461095e-01  -1.4615970e+00   4.8107365e-03   2.1018271e+00   1.8832616e-01   3.0865275e+00   2.0139502e+00   1.3164066e+00   3.3386878e+00  -2.7653604e+00   1.8878016e+00  -1.4531381e+00  -5.3395099e+00  -3.3949374e+00  -3.0460594e+00  -3.8270224e+00  -3.3065925e+00  -6.9723924e-01  -7.3659003e-01  -2.3920953e+00  -7.6871652e-01  -1.3310689e+00  -2.1274661e+00   4.7532208e-01   1.0077961e-02  -1.4172252e+00   1.9446677e-01  -3.0293630e+00  -1.9361547e-01   6.5353493e-01   9.1917390e-01  -1.5039005e+00   1.8814140e+00  -1.9498680e+00   2.5492281e+00  -2.5610504e+00   2.6253157e+00  -1.8041434e+00  -2.1632981e+00  -1.2691625e+00   5.6154631e-01  -1.1221274e-01   3.2408314e+00   2.0797626e+00   1.4780808e-01   1.5660666e+00   1.0800843e-01   4.1374152e+00  -8.7658916e-01  -4.3018446e+00  -2.4316510e+00  -2.4503197e+00  -6.8374143e-01  -9.3550042e-01  -6.6470249e-01  -9.0218770e-01  -1.3834058e+00  -2.8472570e+00  -3.1645938e+00   1.5675589e+00  -1.0252912e+00
  -2.0500923e+00   4.5312923e-01  -1.4442826e+00  -1.8432193e-01  -1.6678874e+00   2.3202180e+00  -1.0454780e+00  -6.4549794e-02  -4.0963319e-01   3.8014487e-01  -1.0230364e+00   3.4851805e+00  -1.6399065e+00   2.5339604e+00  -7.1123196e-01  -4.2437565e-01  -4.1665225e+00   6.0838347e-01   1.9132720e+00   1.0793028e+00  -2.5705533e+00   3.3409110e+00  -5.7344733e-01   1.3096864e+00  -3.3260457e+00  -7.3143470e-01  -1.4537759e+00   1.3373731e+00   8.7907154e-01  -5.4264033e-01  -1.2912850e+00   5.8168647e-01   2.0715454e+00   5.9292304e-01   3.1122278e+00   2.1240555e+00   7.6771249e-01   4.2576455e+00  -3.1061782e+00   2.0941833e+00  -2.3118373e+00  -5.7372302e+00  -3.2666451e+00  -2.2386892e+00  -3.6869981e+00  -2.7736593e+00  -9.8807735e-01   1.6732914e-01  -2.3860851e+00  -5.1760001e-01  -1.7367731e+00  -2.5863388e+00   1.3183399e-01  -2.9511127e-01  -1.5940912e+00   6.0108664e-02  -2.8078533e+00  -7.8504056e-02   6.1461257e-01   6.8002678e-01  -2.3619318e+00   1.6295052e+00  -1.6146745e+00   2.6102950e+00  -3.5729293e+00   1.8423961e+00  -1.5421503e+00  -1.8644442e+00  -1.0893184e+00   3.7968452e-01  -2.8729493e-01   4.5759563e+00   2.1234500e+00   8.1298827e-01   1.2807516e+00   7.9158145e-01   4.5362989e+00   3.0996401e-01  -4.8964616e+00  -3.2221261e+00  -2.1629098e+00  -7.2940206e-01  -1.0619751e+00  -9.3326010e-01  -8.8311905e-01  -1.5650704e+00  -2.8177746e+00  -3.2666087e+00   1.3467077e+00  -1.1623808e+00
  -1.7756071e+00   4.9369674e-01  -1.6629311e+00  -2.7567317e-01  -1.4861672e+00   2.4984084e+00  -1.2799499e+00  -7.1491840e-02  -2.8855177e-01   4.4611668e-01  -1.0547194e+00   4.0992066e+00  -1.7747288e+00   3.0357555e+00  -7.8644342e-01  -3.1670941e-01  -4.1591918e+00   6.3589103e-01   1.8545300e+00   7.7267067e-01  -2.5671638e+00   3.4642073e+00  -9.6288709e-01   1.0168563e+00  -4.0020444e+00  -1.2224783e+00  -1.1766918e+00   1.9857339e+00   1.1019618e+00   2.9829233e-01  -1.6759104e+00   5.2400352e-01   1.0839874e+00   3.6398178e-01   1.6597184e+00   1.3086514e+00   1.4842038e-01   5.0466490e+00  -3.0725955e+00   2.3814157e+00  -3.5432010e+00  -6.0238360e+00  -2.7909937e+00  -1.4359634e+00  -4.0452823e+00  -2.2535649e+00  -8.9354825e-01   1.0750606e+00  -2.1550770e+00  -3.5951573e-02  -1.7190385e+00  -2.6988850e+00   2.7642122e-01  -1.8044709e-01  -1.5549126e+00   1.6359591e-01  -2.2626859e+00   4.0417401e-01   7.1026717e-01   4.4873875e-01  -2.8745770e+00   2.1216989e+00  -1.5012617e+00   3.0470979e+00  -4.9794442e+00   1.0195424e+00  -2.2027810e+00  -2.6532222e+00  -9.9653173e-01   2.3526886e-01  -3.2531560e-01   5.7926636e+00   1.5897342e+00   1.3868600e+00   1.0552730e+00   1.1909755e+00   4.0066980e+00   2.7488162e-01  -5.2036687e+00  -3.3834033e+00  -1.9084367e+00  -7.6752439e-01  -1.4011740e+00  -9.6380838e-01  -1.0603098e+00  -1.9348028e+00  -2.9537723e+00  -3.6347579e+00   1.4622194e+00  -1.3072898e+00
  -2.0175453e+00   6.0680386e-01  -1.8973601e+00  -3.6871891e-01  -1.4673857e+00   2.2321512e+00  -1.3554168e+00   3.2271395e-01   1.1728332e-01   1.1577731e-01  -1.3635753e+00   4.5719832e+00  -2.1395425e+00   3.1229060e+00  -1.3818694e+00  -7.9886260e-01  -4.6076439e+00   2.4942575e-01   1.9052765e+00   6.6269803e-01  -2.9361004e+00   3.5419180e+00  -1.7727005e+00   5.4867124e-01  -4.7820118e+00  -2.2217968e+00  -1.5991060e+00   1.3326883e+00   9.8866152e-01   7.9589313e-01  -2.7456267e+00   1.8881490e-02   8.3570186e-01   7.2968464e-01   1.2092242e+00   1.4050495e+00  -7.5471996e-01   5.7249046e+00  -3.8832205e+00   2.0287330e+00  -6.2793475e+00  -7.1424316e+00  -2.6338291e+00  -4.9979701e-01  -4.5972203e+00  -1.4558480e+00  -1.3051985e+00   2.3697525e+00  -2.1924403e+00   3.9167867e-01  -2.3363343e+00  -3.8561768e+00  -8.1716905e-02  -7.9357880e-01  -1.5763435e+00  -2.2769092e-01  -2.3790733e+00   7.5436677e-02   2.7463984e-01  -3.9488860e-02  -4.0619839e+00   2.6565838e+00  -1.4626454e+00   3.2465762e+00  -7.3954974e+00   5.7300230e-01  -3.0757049e+00  -3.1805527e+00  -9.3076108e-01   7.6922099e-02  -1.1913799e+00   6.9743270e+00   9.6177060e-01   2.1840610e+00  -2.3993328e-01   1.6933626e+00   4.5882928e+00   1.3988843e+00  -5.9579256e+00  -4.7293807e+00  -1.8865050e+00  -1.1714500e+00  -2.4581796e+00  -1.9917767e+00  -1.5482235e+00  -2.4818303e+00  -3.2002456e+00  -4.5734838e+00   1.3858736e+00  -1.5874603e+00
  -2.1734604e+00  -1.2635364e-01  -1.5179366e+00  -2.4612461e-01  -1.3284388e+00   1.8323412e+00  -1.3976004e+00  -1.8905272e-01  -3.3068294e-01  -1.0695273e-01  -1.8131376e+00   3.9066223e+00  -2.3736354e+00   2.8541023e+00  -1.3586766e+00  -8.5938140e-01  -5.1055335e+00  -2.1611760e-01   1.2040112e+00   7.0372801e-01  -1.3138095e+00   3.2024881e+00  -9.1958265e-01   1.0999297e+00  -4.0761470e+00  -1.7078582e+00  -1.1038601e+00   1.8554023e+00   1.7139622e-02   2.7188896e-01  -1.6865256e+00   5.1037051e-01   5.3537747e-01   1.4371506e+00   1.3622493e+00   2.0406321e+00  -9.3496978e-01   5.3447333e+00  -2.6245487e+00   1.8161211e+00  -5.3278896e+00  -6.0224710e+00  -3.2086660e+00  -2.9703593e-01  -4.6170283e+00  -1.1151738e+00  -1.9394294e+00   2.1377479e+00  -2.3565260e+00   2.3612041e-01  -2.4476747e+00  -3.6315133e+00   2.6686150e-02  -1.0201061e+00  -1.1069887e+00  -3.0164819e-02  -2.5292592e+00   4.9126847e-02   6.1932889e-02   2.6675475e-02  -4.1889314e+00   2.2362336e+00  -1.0236422e+00   2.9435263e+00  -6.6175958e+00   5.0730261e-01  -2.6449404e+00  -2.0459774e+00  -8.6001676e-01   5.8298712e-01  -3.8960921e-01   7.1083966e+00   3.0918981e-01   2.2575091e+00  -6.9716282e-03   1.4184352e+00   3.8741507e+00   1.9503317e+00  -6.4311785e+00  -5.8923509e+00  -1.9539748e+00  -1.3957406e+00  -2.3225439e+00  -2.2284129e+00  -1.2843402e+00  -2.0845866e+00  -2.8247737e+00  -3.6077701e+00   1.0482132e+00  -1.2623219e+00
  -1.9092673e+00  -4.0983561e-01  -1.5594810e+00  -2.1501036e-01  -1.2723056e+00   2.1683137e+00  -1.5789595e+00  -4.3113538e-01  -4.4850974e-01  -1.0060711e-02  -1.5616378e+00   3.8244437e+00  -2.4412959e+00   2.5271850e+00  -1.2550462e+00  -6.1200393e-01  -4.5715044e+00  -3.8560148e-01   1.2446486e+00   1.8035313e-02  -1.6128122e+00   3.5244950e+00  -5.9495960e-01   1.5199813e+00  -3.9129771e+00  -8.7057706e-01  -9.1960903e-01   2.9086165e+00   6.3109185e-01   8.2893644e-01  -5.7804541e-01   1.4119147e+00   9.9122366e-01   1.8798447e+00   1.8357117e+00   1.9988857e+00  -1.0892007e+00   5.8333221e+00  -2.7422350e+00   2.3611117e+00  -5.0634213e+00  -5.5947286e+00  -2.2108117e+00   6.7549371e-01  -3.6963574e+00  -6.3855363e-01  -1.8948551e+00   2.8040790e+00  -2.0273339e+00   4.3518400e-01  -2.4636097e+00  -3.1867905e+00  -1.0869397e-01  -6.6117527e-01  -1.2112202e+00  -3.1002744e-02  -1.9190221e+00   5.1163735e-01   1.1601782e-01  -1.0820903e-04  -4.0993040e+00   2.0575648e+00  -2.7080326e-01   2.8396564e+00  -6.6669440e+00   6.2250754e-02  -2.1582679e+00  -1.7937272e+00  -8.0708489e-01  -2.4844402e-01  -3.1923157e-01   7.5505937e+00   8.5519177e-01   2.6178738e+00   3.6541778e-01   2.0398026e+00   4.0972974e+00   2.0858588e+00  -5.8829482e+00  -5.1595796e+00  -1.1813904e+00  -1.0048625e+00  -1.7623526e+00  -1.4210510e+00  -9.0714774e-01  -1.9634206e+00  -2.1299092e+00  -3.3078637e+00   9.4396792e-01  -1.2382049e+00
  -2.1355263e+00  -4.3224877e-01  -1.4740273e+00  -1.6818781e-01  -1.1538387e+00   1.7166054e+00  -1.7177285e+00  -3.2196644e-01  -3.9602883e-01  -4.6441749e-01  -1.7041408e+00   3.4926616e+00  -2.7146570e+00   2.1231842e+00  -1.6100605e+00  -1.0858033e+00  -4.7946877e+00  -8.1374361e-01   9.8727761e-01  -1.9647515e-01  -1.3994187e+00   3.3973547e+00  -7.5278862e-01   1.5843484e+00  -4.0859267e+00  -9.6010103e-01  -1.1354573e+00   2.3911622e+00   1.3144456e-01   8.4774757e-01  -9.6635412e-01   1.3169402e+00   9.3095565e-01   2.4623797e+00   1.8915226e+00   2.8158766e+00  -1.7927110e+00   5.6039219e+00  -2.9642678e+00   2.0897285e+00  -5.7522395e+00  -5.3099596e+00  -2.0125985e+00   1.9405607e+00  -3.3613618e+00   1.5423700e-01  -2.3669645e+00   3.9563415e+00  -1.9025110e+00   8.3346981e-01  -2.7799803e+00  -3.7011576e+00  -5.5281897e-01  -1.3745533e+00  -1.1106132e+00  -1.8695922e-01  -2.0215185e+00   1.9692535e-01  -1.8546876e-01  -2.2032730e-01  -4.6556459e+00   1.9001239e+00   4.3237638e-02   2.4593655e+00  -7.4312126e+00  -3.8167619e-01  -1.9190258e+00  -9.8074145e-01  -7.5957772e-01  -6.1101782e-01  -8.4018632e-01   8.0489459e+00   3.9004889e-01   3.2783377e+00  -6.2383593e-01   2.8761189e+00   4.0000221e+00   3.9352538e+00  -5.9447513e+00  -5.9012005e+00  -9.8887942e-01  -1.2337619e+00  -2.0693497e+00  -1.8961660e+00  -9.5765936e-01  -1.9361488e+00  -1.9591146e+00  -3.0982045e+00   7.1629019e-01  -1.1981981e+00
  -1.7526012e+00  -1.0314743e+00  -1.1496061e+00  -2.5986351e-01  -7.7680026e-01   1.4471402e+00  -1.2294334e+00  -3.2120600e-01  -4.7479954e-01  -7.7775464e-02  -2.0572385e+00   3.7285393e+00  -2.5131025e+00   2.1044597e+00  -1.4984930e+00  -1.1641803e+00  -4.5669213e+00  -8.5666965e-01   2.1081664e-01  -4.9793355e-01   3.7155319e-01   2.1571530e+00  -4.2713751e-01   1.2927377e+00  -3.3574614e+00  -9.1206927e-01  -2.7015417e-01   2.5821967e+00  -4.4190086e-01   1.1432531e+00  -6.5756139e-01   9.1394000e-01   3.0881667e-01   2.5305893e+00   1.1992517e+00   2.6444458e+00  -2.0054864e+00   4.3366213e+00  -1.3918460e+00   1.4696387e+00  -4.7403528e+00  -4.2949385e+00  -1.9731300e+00   1.9013807e+00  -3.5874136e+00   5.9847774e-01  -2.4800126e+00   3.5949108e+00  -1.6941939e+00   7.0944739e-01  -2.3546598e+00  -3.2888894e+00   3.0541006e-01  -1.0640207e+00  -3.7491106e-01   5.2853496e-02  -1.4641869e+00   4.4838068e-01  -3.5475552e-01  -1.3708488e-01  -4.1355867e+00   2.1823094e+00   4.9566198e-01   2.5261210e+00  -7.1609683e+00  -3.2001610e-01  -2.7888050e+00  -1.0794877e+00  -9.6052885e-01  -7.2172463e-01   1.3380858e-01   7.0960180e+00  -3.4433779e-01   3.1727586e+00  -1.8812950e-02   2.3656330e+00   2.7575673e+00   2.8607748e+00  -5.8717493e+00  -6.3467451e+00  -1.0680951e+00  -1.4411709e+00  -2.1794076e+00  -1.8831458e+00  -9.9922527e-01  -1.8301346e+00  -2.2443578e+00  -2.6697073e+00   9.4711452e-01  -9.2385249e-01
  -1.8196136e+00  -1.2179429e+00  -1.3459783e+00  -2.7087308e-01  -6.5361072e-01   1.3408379e+00  -6.6201751e-01  -2.3695633e-01   6.9497396e-01   2.9327604e-01  -7.1580048e-01   3.3224151e+00  -1.7922500e+00   1.6252038e+00  -5.5828701e-01  -4.0272942e-01  -3.5388884e+00  -1.4012313e+00   8.0976068e-01  -4.6206991e-01   1.0445895e-01   2.9801977e+00  -6.0543643e-01   1.0003388e+00  -3.1103844e+00  -6.2256421e-01  -6.2507571e-01   2.2757973e+00   9.6609377e-01   1.4711455e+00   5.1179685e-01   1.4006921e+00   2.1441333e+00   3.4767396e+00   2.1565889e+00   3.0738130e+00  -1.3767129e+00   3.9915451e+00  -1.6819086e+00   1.3067287e+00  -2.9604968e+00  -4.0852752e+00  -1.5367551e+00   2.0326950e+00  -2.9366489e+00   2.0222949e-01  -3.2988107e+00   3.0433449e+00  -1.6358551e+00   1.4323860e-01  -2.9630386e+00  -3.4959896e+00  -1.5029335e+00  -1.9167154e+00  -9.3976668e-01  -5.1820191e-01  -1.4131051e+00  -1.7687808e-01  -2.0801403e-01  -1.9807754e-01  -3.1178797e+00   2.3690529e+00   1.3588502e+00   2.4385021e+00  -7.1527583e+00  -1.8161694e-01  -2.1628241e+00  -8.4745978e-01  -1.0354947e+00  -1.3222133e+00  -4.8787354e-01   6.6311500e+00   1.2943296e+00   3.3277784e+00   2.0021791e-01   2.6705990e+00   4.4258880e+00   3.5530314e+00  -4.6131318e+00  -5.5792732e+00  -2.3701768e-01  -1.0496549e+00  -1.3146489e+00  -1.5331414e+00  -7.6359906e-01  -1.6820262e+00  -6.9112533e-01  -2.0849949e+00   5.7632029e-01  -8.8380857e-01
  -1.9561252e+00  -1.4888399e+00  -1.0516627e+00  -5.8420082e-02  -7.0932614e-01   1.1871986e+00  -1.3222268e+00  -4.8792906e-01  -4.1657624e-01  -6.9355849e-01  -2.0070293e+00   2.3750469e+00  -2.7066947e+00   5.9549475e-01  -1.7799968e+00  -1.4887656e+00  -4.4734184e+00  -1.6129114e+00   1.4064085e-01  -1.4081449e+00   5.7929869e-02   2.6697217e+00   2.1381957e-01   2.2257036e+00  -2.8722828e+00   6.1717265e-01  -6.5593751e-01   2.6231858e+00  -3.5075769e-01   5.2601046e-01   6.7361451e-01   2.0516378e+00   2.1179629e+00   3.8535071e+00   4.0019062e+00   4.3874734e+00  -2.3210754e+00   3.6284068e+00  -1.8317220e+00   1.4414097e+00  -4.1624506e+00  -3.2421679e+00  -7.1262122e-01   3.1264971e+00  -1.6173646e+00   1.1071281e+00  -2.4691558e+00   4.1676888e+00  -1.0484218e+00   8.7620441e-01  -2.6460229e+00  -3.2506019e+00  -1.8451494e-01  -1.3772408e+00  -1.6472954e-01  -4.2904351e-01  -1.4829469e+00   1.8180960e-01  -5.2464516e-01  -2.1277070e-01  -3.7761282e+00   1.0411848e+00   1.2088023e+00   9.8327483e-01  -6.3143144e+00  -3.0888857e-01  -9.1910002e-01   7.7005538e-01  -8.0924927e-01  -1.7221332e+00  -9.1958786e-02   6.9709860e+00   2.7630478e-01   3.2506571e+00   3.7995457e-02   3.1289583e+00   3.7347073e+00   4.4239425e+00  -5.0785783e+00  -6.0845356e+00  -4.7511284e-01  -1.4235728e+00  -1.5330874e+00  -1.6077458e+00  -2.7345384e-01  -1.3569153e+00  -6.1979546e-01  -1.8165563e+00   4.9818161e-01  -8.2870601e-01
  -1.5528058e+00  -1.5091242e+00  -1.0355445e+00  -2.0378763e-01  -4.2108939e-01   7.8433153e-01  -7.6618083e-01  -3.6210887e-01   1.8106661e-01  -5.2454588e-01  -1.5482241e+00   2.1918051e+00  -2.0431199e+00   2.6655048e-01  -1.4245002e+00  -1.2688092e+00  -3.7258987e+00  -1.5967734e+00   1.3278336e-01  -1.5417878e+00   4.7866820e-01   2.0948971e+00   2.0571213e-02   1.6415150e+00  -2.5753398e+00   1.6334578e-01  -4.0346769e-01   2.1376215e+00  -2.2790065e-03   8.3187873e-01   5.5875864e-01   1.4556818e+00   2.4455611e+00   3.8622363e+00   3.8355090e+00   4.3671861e+00  -2.0708773e+00   2.4571507e+00  -1.2311939e+00   9.0997211e-01  -3.2351998e+00  -2.5244034e+00  -3.2168951e-02   3.1274050e+00  -1.3137270e+00   1.0140134e+00  -2.1301323e+00   3.7828772e+00  -5.1016485e-01   7.4296259e-01  -2.4301421e+00  -3.1546684e+00  -3.6741643e-01  -1.5467647e+00   9.8300221e-02  -6.5463356e-01  -9.1442910e-01   2.8534070e-01  -2.8094900e-01  -1.7747167e-01  -2.7675432e+00   1.0261647e+00   1.4673872e+00   6.8923878e-01  -5.9830176e+00  -4.9646034e-01  -1.0210423e+00   5.3721967e-01  -7.5015087e-01  -1.9280959e+00  -6.5463435e-02   5.7833560e+00   3.3960795e-01   3.0311411e+00   2.5815133e-01   2.6364746e+00   3.4235051e+00   3.6526213e+00  -4.2238998e+00  -5.3513561e+00  -2.7527956e-01  -1.3884793e+00  -1.2685294e+00  -1.4166084e+00  -1.5610543e-01  -1.2472366e+00  -1.2775675e-01  -1.5610961e+00   4.9344834e-01  -7.0091626e-01
  -9.4741582e-01  -1.9129865e+00  -9.2774360e-01  -2.9766744e-01  -2.3355632e-01   4.9704947e-01  -5.3598814e-01  -2.2682158e-01  -1.0419008e-01  -5.4655569e-02  -1.5117623e+00   2.4438176e+00  -1.6837941e+00   2.6661858e-01  -1.1637450e+00  -1.0557256e+00  -3.2109235e+00  -1.3280829e+00  -4.3677896e-01  -2.3586605e+00   1.2023208e+00   6.6773374e-01   3.2903529e-01   1.3427585e+00  -2.1344670e+00   7.6218976e-01   1.1712742e-01   2.0745666e+00  -1.1507809e-01   9.3268308e-01   1.0778685e+00   1.6255418e+00   1.9506821e+00   3.3850682e+00   3.3268659e+00   3.6469315e+00  -2.5416570e+00   5.8469178e-01   9.9581061e-04   1.6085768e-01  -1.5467118e+00  -9.5582439e-01   9.0333430e-01   2.9676684e+00  -6.9270275e-01   1.2883935e+00  -1.1640246e+00   3.4525667e+00   2.4955446e-01   7.8081997e-01  -1.5577922e+00  -2.3868273e+00   9.8661823e-01  -7.8109293e-01   1.2183186e+00  -3.4359692e-01  -3.0079882e-01   6.0446624e-01  -9.8317726e-02  -1.2542844e-01  -1.8664741e+00   9.7426701e-01   1.6076006e+00   4.0740634e-01  -5.0616241e+00  -4.2729742e-01  -1.1742699e+00   6.9237966e-01  -9.4387087e-01  -2.4725255e+00   1.1666880e+00   4.7620764e+00   1.5521109e-01   2.6579453e+00   1.7998944e+00   2.5552035e+00   1.9145865e+00   2.5554393e+00  -3.4587797e+00  -5.1225387e+00  -3.3849077e-02  -1.1435986e+00  -8.3517376e-01  -7.0720156e-01   1.5486129e-01  -8.5978000e-01   3.8809753e-01  -7.5114703e-01   8.9228510e-01  -3.4183750e-01
  -1.5800239e+00  -2.2467879e+00  -1.1233632e+00  -1.3041722e-01  -1.1948062e-01  -2.3156468e-01   1.7310257e-02   1.4725677e-01   3.6111093e-01   2.2671283e-01  -1.6517404e+00   1.7966889e+00  -1.4408357e+00   5.8696393e-03  -1.8577118e+00  -1.1689181e+00  -3.9276259e+00  -1.6117407e+00  -3.1762818e-01  -2.2443653e+00   1.7675648e-01   9.8779330e-01   4.7119285e-01   1.6104888e+00  -2.2120340e+00   4.1752426e-01  -3.3936193e-01   7.1092455e-01   4.6750546e-02   1.9909631e-01   9.0302862e-01   1.3804561e+00   2.5092439e+00   3.4735950e+00   4.9556602e+00   4.2327521e+00  -2.2745215e+00   2.9620626e-02  -5.0294213e-01  -3.6856382e-01  -3.5956511e+00  -6.3219686e-01   8.6713003e-01   2.1166125e+00  -3.8447967e-01   9.3142359e-01  -1.7630511e+00   2.2904629e+00   1.0579539e-01   2.4108070e-01  -1.9783580e+00  -2.6349236e+00   2.4505992e-01  -1.2329466e+00   1.0149162e+00  -8.6222199e-01  -1.2685836e+00  -3.7778252e-01  -4.8457951e-01  -4.0565990e-01  -1.8078546e+00   9.9988357e-01   9.7726008e-01  -2.6323920e-01  -5.0154187e+00   7.4941284e-01  -8.8255635e-01   6.7001898e-01  -8.7619819e-01  -1.8359460e+00   1.2857798e+00   4.2625731e+00   3.3844284e-02   1.8204850e+00   2.0583413e+00   1.4151879e+00   3.9540548e+00   2.4155952e+00  -3.9454528e+00  -5.6642283e+00  -8.0878409e-01  -2.0404309e+00  -1.5032569e+00  -1.8666756e+00  -2.4169256e-01  -1.3365623e+00   6.3252109e-01  -1.7275519e+00   7.7608808e-01  -4.4889964e-01
  -7.0242722e-01  -2.0320632e+00  -8.5371459e-01  -4.2745107e-01  -1.0038724e-01  -7.7867089e-02   2.3014937e-01  -2.0650728e-01   3.3263134e-01  -4.9400823e-01  -1.5189825e+00   1.2526792e+00  -9.9158697e-01  -1.2175193e+00  -1.6307667e+00  -1.4014251e+00  -2.8703308e+00  -1.2511082e+00  -2.3989075e-01  -2.9031575e+00   4.5926392e-01   3.3346513e-01   5.9827867e-01   1.4133741e+00  -1.4099897e+00   6.0907911e-01  -1.5679066e-01   1.0161103e+00   3.3317139e-01   3.0336675e-01   9.5531203e-01   9.7934739e-01   3.4512201e+00   3.3383034e+00   5.9981980e+00   4.8660426e+00  -1.9186496e+00  -9.7025454e-01  -1.6718933e-01  -5.6870107e-01  -1.7486794e+00  -2.8733818e-01   2.3395335e+00   2.5639358e+00   8.4337648e-01   1.0613278e+00  -9.0946189e-03   2.6146125e+00   1.1812939e+00   5.9183850e-01  -1.3212290e+00  -2.2658193e+00   1.1930384e+00  -4.8013111e-01   1.6320882e+00  -1.0325881e+00  -8.6985334e-02   5.3122299e-01   7.1059838e-02  -2.0984555e-01  -4.7823430e-01  -2.1988137e-01   1.3973612e+00  -1.2658562e+00  -3.4677910e+00   6.6349261e-02  -1.1957296e-01   8.4660322e-01  -6.1914787e-01  -2.7177359e+00   1.1999781e+00   2.5875544e+00   5.0073983e-01   1.3969964e+00   2.2736546e+00   1.0241151e+00   2.9345069e+00   9.3980570e-01  -2.4071994e+00  -3.9160287e+00  -1.9041163e-01  -1.3902088e+00  -7.5705509e-01  -6.5151875e-01   6.4526629e-01  -7.2593478e-01   1.1600285e+00  -9.3082249e-01   8.3757950e-01  -3.3890228e-01
  -4.0767931e-01  -2.5251097e+00  -6.9507466e-01  -4.9175284e-01  -3.1231020e-02  -3.9018144e-01   6.9348971e-01  -2.1062561e-02   5.3267224e-01   2.5403589e-01  -8.8851367e-01   1.1998452e+00  -3.2927403e-01  -1.2533891e+00  -1.0675389e+00  -1.1214024e+00  -2.3426585e+00  -1.0754111e+00  -4.2305365e-01  -3.0843192e+00   1.4339832e+00  -4.7383872e-01   7.3629670e-01   9.8545677e-01  -1.2061582e+00   6.5736295e-01   6.3337664e-02   3.7376974e-01   5.5414743e-01   1.0241676e-01   1.1753238e+00   7.8154204e-01   3.0939654e+00   2.7626764e+00   5.5823078e+00   4.8471940e+00  -1.7365850e+00  -2.7441335e+00   9.1137184e-01  -1.5004457e+00   3.2910545e-01   9.8814454e-01   1.9224805e+00   1.4488387e+00   1.1078569e+00   6.0866210e-01  -3.9564948e-01   1.1679744e+00   1.2312295e+00  -1.0655139e-01  -8.3265108e-01  -1.8863235e+00   8.9516554e-01  -8.7786287e-01   1.6734228e+00  -9.5542791e-01   2.3703140e-01  -1.1967001e-02   3.4887714e-01  -1.8208115e-01   8.1076716e-01  -2.4266050e-01   1.4918165e+00  -1.3636666e+00  -2.4900961e+00   2.5852233e-01  -9.3578139e-02   1.0123578e+00  -7.5967007e-01  -2.8316657e+00   2.0878443e+00   1.2833276e+00   8.6217353e-01   9.4123443e-01   3.5433545e+00   8.3481123e-01   2.6601963e+00   6.8490692e-01  -1.9193915e+00  -4.1100429e+00  -4.5915706e-01  -1.6620642e+00  -3.3874111e-01  -9.2270825e-01   4.0220676e-01  -7.5668474e-01   6.9891318e-01  -6.5466583e-01   9.8916143e-01  -1.4629106e-01
   8.9105649e-02  -2.1738319e+00  -4.7594223e-01  -7.1023385e-01   1.5527334e-02  -9.6321228e-01   9.2987726e-01  -8.8774339e-02   2.3439115e-01  -6.2758037e-02  -8.5687775e-01   7.0959405e-01   1.7932927e-01  -1.9823879e+00  -1.5347983e+00  -1.5810764e+00  -1.5647129e+00  -5.1816093e-01  -5.1110571e-01  -3.4031197e+00   7.4347989e-01  -1.5983226e+00   7.3398869e-01   7.7979938e-01  -8.6577067e-01   1.6258549e-05   2.4869792e-02  -5.1116218e-01   4.5577095e-01   2.6427439e-01   6.7364131e-02  -3.5254275e-01   2.5472862e+00   1.8975945e+00   5.6432097e+00   5.3781598e+00  -1.4552627e+00  -3.8117031e+00   9.1685348e-01  -1.8884267e+00  -1.5543442e-01   2.0423619e+00   3.0622985e+00   2.2125684e+00   2.2561088e+00   1.0937384e+00   8.0337727e-01   1.9548811e+00   1.9547332e+00   3.5459453e-01  -1.1088662e-01  -1.5255875e+00   1.4319389e+00  -5.7104755e-01   1.9655454e+00  -9.3574858e-01   7.5542316e-01   3.1895915e-01   5.2897711e-01  -3.0758107e-01   1.4060147e+00  -1.1615916e+00   1.2367952e+00  -2.2184395e+00  -1.4231192e+00  -1.8720045e-01   3.0542699e-01   1.0640137e+00  -4.6664978e-01  -3.2314649e+00   1.8287222e+00  -2.4082036e-01   4.5117390e-01   6.5312642e-01   3.0022003e+00   4.6846189e-01   1.6997564e+00   1.8835646e-01  -6.6992720e-01  -2.8182961e+00  -3.5425856e-01  -1.5370526e+00  -3.8024329e-01  -4.8791446e-01   5.5029730e-01  -5.5569829e-01  -9.5614217e-04  -9.0773052e-01   9.7731932e-01   9.1278926e-03
   3.1882052e-03  -2.7576680e+00  -6.5956713e-01  -7.0614934e-01   2.7178978e-01  -8.1995274e-01   1.3645987e+00   1.1877580e-01   5.4855289e-01   5.3649639e-01  -7.9709698e-01   8.2390613e-01   6.0173229e-01  -1.5478115e+00  -1.1810145e+00  -1.1099959e+00  -1.9799524e+00  -6.1055402e-01  -4.8928564e-01  -3.5211904e+00   1.1893841e+00  -1.1722445e+00   8.0910826e-01   5.1666282e-01  -9.4455021e-01   4.0878279e-01   2.0453950e-01  -4.4357076e-01   8.1373075e-01  -3.9242526e-01   3.9664828e-01  -1.9371865e-01   2.4127115e+00   1.3130045e+00   6.0048786e+00   4.8639833e+00  -1.2674735e+00  -4.5386015e+00   1.5414045e+00  -2.5144925e+00   4.2753002e-01   2.1441819e+00   2.6113403e+00   2.7271643e-01   1.9252914e+00   2.7709418e-01   9.8566643e-01  -5.4572435e-02   1.9441943e+00  -3.3996194e-01   1.5821162e-01  -1.3578980e+00   1.8678494e+00  -4.0951196e-01   2.3404052e+00  -1.0634400e+00   2.7020506e-01  -3.7049624e-01   5.7008902e-01  -4.3821819e-01   2.1572791e+00  -8.9573900e-01   5.3399224e-01  -2.4490733e+00  -7.8267378e-01   8.7084968e-01   1.5342645e-01   5.3179600e-01  -6.3819534e-01  -2.6594313e+00   2.9601058e+00  -5.3503209e-01   5.4329825e-01  -4.2488247e-01   4.4541482e+00  -6.5219284e-01   2.1051309e+00  -1.5659172e+00  -8.7289091e-01  -3.4898551e+00  -9.8943775e-01  -1.9617670e+00  -4.6651727e-01  -7.7124597e-01   4.2168298e-01  -7.7612040e-01   8.2987878e-01  -7.4071151e-01   1.4035350e+00  -4.5406600e-03
   2.4134322e-02  -2.4342032e+00  -5.2113510e-01  -7.9037640e-01   1.7161698e-01  -8.3743234e-01   1.4263213e+00  -1.0070529e-01   4.2067964e-01  -1.9319232e-02  -3.3496637e-01  -8.2437413e-02   7.4895765e-01  -2.5014834e+00  -1.4770022e+00  -1.4660816e+00  -1.6727664e+00  -4.0411121e-01  -2.4059088e-01  -3.4060100e+00   8.6766884e-01  -1.1150055e+00   7.9727787e-01   5.8820358e-01  -5.2506558e-01   3.0697884e-01  -2.0719162e-01  -8.8499118e-01   1.0567720e+00  -6.2956194e-01   9.5811105e-02  -5.4669921e-01   3.0568085e+00   1.0837960e+00   6.9695747e+00   5.9043391e+00  -9.9126302e-01  -4.8051271e+00   9.4899285e-01  -2.5995500e+00   8.1771733e-01   2.1949054e+00   2.6889929e+00   3.0930619e-01   2.5828017e+00   1.6787976e-01   9.8310802e-01  -2.4556679e-01   1.9490985e+00  -2.6875797e-01   1.9245822e-01  -1.2744529e+00   1.3130774e+00  -6.3088629e-01   1.8434069e+00  -1.3049137e+00   3.4957918e-01  -4.0871050e-01   8.8075587e-01  -2.5147193e-01   2.8851337e+00  -1.6573518e+00   5.5136591e-01  -3.0567349e+00   4.0006308e-01   6.6791013e-01   1.1642632e+00   1.1143518e+00  -3.9379119e-01  -2.7492739e+00   2.5298056e+00  -1.4609682e+00   9.7786840e-01  -8.4621679e-01   3.9886087e+00  -1.0822829e+00   2.8506739e+00  -1.1138876e+00  -2.3490937e-01  -2.7011071e+00  -1.0091000e+00  -2.0950682e+00  -3.2239559e-01  -8.4843060e-01   5.8568606e-01  -6.9970325e-01   5.0430405e-01  -6.9906199e-01   1.3375717e+00  -3.4822072e-02
   4.1512970e-01  -2.4633815e+00  -4.0032044e-01  -8.7012824e-01   1.6283299e-01  -9.9882421e-01   1.6223702e+00  -7.9649155e-02   5.8537132e-02   4.2099549e-01   2.7466647e-01  -1.8527634e-01   1.3373292e+00  -2.4821493e+00  -1.3235368e+00  -1.1258984e+00  -1.0011603e+00   4.1046403e-03  -1.2461304e-01  -3.4786587e+00   8.3270559e-01  -1.9253883e+00   8.8768338e-01   4.0830041e-01  -2.2473853e-01   8.0729874e-02  -5.8741096e-02  -1.4288741e+00   1.5099764e+00  -5.8775665e-01  -4.5568097e-02  -7.7250835e-01   2.5862406e+00   3.3924399e-01   6.6669626e+00   5.6522649e+00  -6.6146405e-01  -5.6833881e+00   1.4699967e+00  -3.0586923e+00   1.6121340e+00   3.1564078e+00   2.6600074e+00  -1.0193630e-01   3.1262854e+00   2.0060507e-01   1.0574596e+00  -7.8915080e-01   2.0171332e+00  -6.1326195e-01   5.9875536e-01  -7.5236554e-01   1.2021197e+00  -6.8287228e-01   1.7444082e+00  -1.2234841e+00   6.7188281e-01  -6.1464486e-01   9.5571067e-01  -3.8625577e-01   3.3748556e+00  -1.9589555e+00   4.6481812e-01  -3.1038893e+00   1.2498759e+00   6.5480299e-01   1.2655555e+00   1.0876161e+00  -4.5931109e-01  -2.8171587e+00   3.0351766e+00  -2.4680997e+00   1.2170813e+00  -1.3285545e+00   4.6175519e+00  -1.6622477e+00   2.7655813e+00  -1.5763775e+00   5.6645606e-01  -2.2152696e+00  -9.0005085e-01  -2.0138200e+00  -2.8582050e-02  -4.8947586e-01   4.7875284e-01  -7.2877700e-01   3.6285838e-01  -5.6275732e-01   1.4754834e+00   1.5102578e-01
   4.8120199e-01  -2.1636792e+00  -5.0501333e-01  -1.0731352e+00   3.9300373e-01  -7.2806425e-01   2.0689683e+00  -5.1050322e-02   5.9404043e-01   2.1164122e-01   3.1390281e-01  -1.0736569e-01   1.6935376e+00  -2.4356685e+00  -1.5787996e+00  -1.4268922e+00  -1.2449027e+00   2.2365423e-01   2.4719839e-03  -3.2239580e+00   6.5682720e-01  -1.2944318e+00   2.6469767e-01  -2.5167420e-01  -5.2041347e-01  -1.0223246e+00  -2.3075339e-01  -1.5695514e+00   1.8740142e+00  -4.3864208e-01  -1.4704702e+00  -2.0717184e+00   1.9149338e+00  -7.2001272e-01   6.2751728e+00   5.8517234e+00  -5.1522292e-01  -5.1947108e+00   9.3822931e-01  -3.1084653e+00   3.3243193e-01   1.8438420e+00   2.5191453e+00  -6.4879919e-01   2.5962132e+00  -9.8717784e-03   1.2244929e+00  -1.1476810e+00   1.9637962e+00  -4.8230506e-01   6.6452926e-01  -9.7145927e-01   1.0364354e+00  -5.9608944e-01   1.2857455e+00  -1.3950686e+00   7.0053177e-01  -7.0839706e-01   1.1399279e+00  -4.9976346e-01   3.8274318e+00  -1.6829977e+00  -1.6427169e-01  -3.1001923e+00   9.8415823e-01   6.9507514e-01   7.9550841e-01  -1.4821161e-01  -2.5244508e-01  -2.3759127e+00   2.6770705e+00  -2.7638912e+00   9.0248779e-01  -1.9600228e+00   4.0086949e+00  -2.5696033e+00   3.2914800e+00  -2.7718416e+00   3.1500851e-01  -2.0117362e+00  -1.4840973e+00  -2.5715121e+00  -8.2303881e-01  -1.2391789e+00   8.9192606e-02  -1.3347970e+00  -6.7585014e-01  -1.5780441e+00   1.8369742e+00  -1.9408396e-01
   8.6586766e-01  -1.8973333e+00  -6.4240443e-01  -1.2275631e+00   3.7152708e-01  -9.4409564e-01   2.1799313e+00   4.3028540e-02   8.4635129e-01   4.3760034e-01   1.3677305e+00  -8.2856131e-02   2.4114937e+00  -2.0816734e+00  -9.3808843e-01  -8.0613348e-01  -5.0513590e-01   3.4700216e-01   3.7103519e-01  -2.7527323e+00   9.9495129e-01  -1.6778000e+00  -4.1127595e-01  -1.2947577e+00  -8.3885404e-01  -2.0555322e+00  -3.0982596e-01  -2.1590512e+00   2.3751490e+00  -2.5938178e-01  -2.0983217e+00  -2.6612716e+00   1.3276403e+00  -1.3972448e+00   4.7914211e+00   5.3371069e+00  -4.2695456e-01  -5.6626608e+00   1.3113933e+00  -3.7848972e+00   1.1303286e+00   2.0056920e+00   1.9720348e+00  -1.4381006e+00   2.0701667e+00  -4.9203116e-01   1.2729352e+00  -1.8466945e+00   1.9196852e+00  -8.4203270e-01   8.0268162e-01  -1.1159212e+00   2.1942505e-01  -1.4012849e+00   1.0096655e+00  -1.5439186e+00   1.1002462e+00  -9.7101777e-01   1.5625437e+00  -5.5908580e-01   4.3862206e+00  -1.5788242e+00  -3.7262740e-01  -2.8115783e+00   1.0217467e+00   8.3328796e-02   6.0162049e-01  -5.3549836e-01  -6.4923164e-02  -1.8889313e+00   2.5332954e+00  -3.1850570e+00   8.6465311e-01  -2.0912893e+00   3.8925130e+00  -3.0628112e+00   2.8796114e+00  -2.8156147e+00   7.7094179e-01  -2.0286945e+00  -1.4621145e+00  -2.5691480e+00  -5.6396743e-01  -1.4895802e+00  -1.8569663e-01  -1.3901792e+00  -5.6099139e-01  -1.6053325e+00   1.7466108e+00  -1.4436245e-01
   6.7945795e-01  -1.7579811e+00  -3.7416154e-01  -1.0964269e+00   3.3892928e-02  -1.0181550e+00   1.6270114e+00  -2.4305829e-01  -2.6517992e-01  -2.0901475e-01   1.0069031e+00  -7.1839008e-01   1.9019912e+00  -2.4955277e+00  -1.8853799e+00  -1.5303690e+00  -1.1695230e+00   4.3973739e-01   3.2292069e-02  -2.9284753e+00   4.5464727e-01  -1.8389046e+00  -4.0493994e-02  -5.4959842e-01  -7.2282644e-01  -1.8112504e+00  -8.5090628e-01  -2.5337891e+00   1.7178996e+00  -9.7134281e-01  -2.5654207e+00  -2.4882958e+00   4.6923979e-01  -1.9262488e+00   5.3955347e+00   6.3507958e+00  -1.0351956e+00  -5.3565125e+00   6.4439513e-01  -3.6875642e+00  -2.6776129e-02   2.1179570e+00   1.8296233e+00  -6.3330571e-01   2.9375328e+00   3.7509410e-01   1.1908078e+00  -7.6875606e-01   1.7467344e+00  -3.9316391e-01   8.3261117e-01  -9.3159781e-01   2.9644337e-01  -1.3584172e+00   7.6640557e-01  -1.3117963e+00   7.6447940e-01  -1.2179055e+00   1.2131462e+00  -7.9809391e-01   3.4781273e+00  -2.4348808e+00  -7.1554724e-01  -3.3014782e+00   1.5258110e+00  -9.4221269e-02   1.5152212e+00   5.6009164e-01   1.2916834e-01  -1.8609063e+00   2.5078528e+00  -2.7765993e+00   4.5554766e-01  -2.1781627e+00   3.3360639e+00  -2.6063150e+00   3.1038525e+00  -1.1099703e+00   3.5555663e-01  -2.7097054e+00  -1.6340923e+00  -2.8744545e+00  -9.3730647e-01  -1.9762640e+00  -2.5303412e-01  -1.4271337e+00  -1.6847642e+00  -1.9444032e+00   1.6780917e+00  -1.5406923e-01
   8.0331756e-01  -1.6805053e+00  -2.3507315e-01  -1.1611378e+00   2.5177325e-01  -5.6374007e-01   1.6202804e+00  -6.6690057e-01  -8.1066523e-01  -6.0725984e-01   8.9905465e-01  -1.0087511e+00   1.7299448e+00  -2.4875506e+00  -1.9590641e+00  -1.4402895e+00  -1.6262229e+00   5.8255962e-01  -3.0960669e-01  -2.5717108e+00   1.6431405e+00  -1.7927717e+00   1.0299404e-02  -7.4703853e-01   6.3643166e-02  -1.7609002e+00  -3.8704122e-01  -1.5585899e+00   1.3745024e+00  -1.1186758e+00  -2.3716565e+00  -2.5902155e+00   1.9861454e-01  -2.2955338e+00   5.0488767e+00   5.9810393e+00  -1.2409487e+00  -4.9803225e+00   1.0936418e+00  -3.5719983e+00   7.2723478e-01   1.6581978e+00   1.2959415e+00  -1.3679497e+00   2.1958670e+00   3.0098633e-01   1.2896250e+00  -1.6372283e+00   1.5156437e+00  -3.3850981e-01   9.7742302e-01  -3.8860940e-01   8.5956684e-01  -7.4850156e-01   8.5609808e-01  -1.1499839e+00   8.6295612e-01  -6.7284960e-01   1.4626804e+00  -3.2834563e-01   3.8269128e+00  -2.3298298e+00  -8.3069087e-01  -3.0164955e+00   2.5089884e+00  -6.9014333e-02   1.5300075e+00   5.5123020e-01   2.3722519e-01  -9.8952983e-01   3.1605012e+00  -3.0563530e+00  -5.4507134e-02  -2.9892344e+00   3.4882987e+00  -4.1136675e+00   2.7693243e+00  -2.4894551e+00  -1.7319468e-01  -2.7153070e+00  -1.9004379e+00  -3.0590130e+00  -1.0889849e+00  -1.9089309e+00  -1.2120024e-02  -1.2673495e+00  -1.4244668e+00  -1.3344907e+00   2.0357938e+00  -5.1335550e-02
   8.7963227e-01  -1.3326932e+00  -5.4022392e-01  -1.1986303e+00   1.7060777e-01  -4.5462782e-01   1.4913161e+00  -2.6153570e-01  -5.6693284e-01  -2.4317172e-02   1.7993401e+00  -1.6478670e-01   1.9527351e+00  -1.5861596e+00  -1.7237900e+00  -1.1208992e+00  -1.2772459e+00   6.5300400e-01  -1.9338780e-01  -2.6063295e+00   8.6611886e-01  -1.4641590e+00  -8.9362378e-01  -1.5180433e+00  -8.0551368e-01  -2.2698473e+00  -9.3084493e-01  -2.0348467e+00   2.0533429e+00  -4.7170297e-01  -3.2388917e+00  -2.8063633e+00  -1.2029780e+00  -3.3226978e+00   3.1022125e+00   5.1854944e+00  -1.9042419e+00  -4.4756642e+00   2.3090159e-01  -3.7010438e+00   7.0369066e-03   1.1532461e+00   1.2986744e+00  -9.0591681e-01   2.0724061e+00   7.1697063e-01   8.2230009e-01  -7.4961481e-01   1.3134051e+00  -1.6128118e-01   9.5604455e-01  -5.7261592e-01  -5.5283032e-02  -1.2273709e+00   1.5106136e-01  -1.0241590e+00   9.0918798e-01  -1.2764824e+00   1.3953584e+00  -7.7949267e-01   3.3823899e+00  -1.4601242e+00  -1.0587966e+00  -2.1832624e+00   1.0489571e+00  -4.5839386e-01   9.5775472e-01  -1.9791615e-02   2.0460834e-01  -1.3384687e+00   2.6737110e+00  -2.0725536e+00   1.9934977e-01  -2.3773041e+00   3.0330644e+00  -2.7340512e+00   3.0012804e+00  -1.0431793e+00  -7.6169054e-02  -3.0643478e+00  -1.6541111e+00  -3.0622561e+00  -1.3570731e+00  -2.3539516e+00  -6.9854567e-01  -1.7300990e+00  -2.3056283e+00  -2.1978326e+00   2.2317356e+00  -1.9781091e-01
   2.7036419e-01  -5.5154963e-01  -6.0457545e-01  -1.0484845e+00   1.1572271e-01  -1.2828395e+00   1.1717337e+00  -2.1364950e-01  -1.0888649e+00  -8.5027555e-01   1.2275537e+00  -8.2191694e-01   1.4345952e+00  -1.5354718e+00  -3.2616772e+00  -1.8602928e+00  -2.3900950e+00   5.8077480e-01  -4.4836303e-01  -1.7390812e+00  -2.6220048e-01  -1.5320005e+00  -1.3734518e+00  -1.5012008e+00  -1.1077760e+00  -3.8172080e+00  -1.5838607e+00  -3.3870941e+00   9.6429189e-01  -8.2621704e-01  -5.1119635e+00  -3.9182643e+00  -2.4533873e+00  -3.6894778e+00   2.5939525e+00   5.6942089e+00  -2.5418794e+00  -3.5095218e+00  -9.8970502e-01  -3.6399220e+00  -4.2573020e+00   6.7725784e-01   8.9893325e-01   2.2674674e-02   1.5573275e+00   1.4849871e+00   4.3158071e-01   5.1552793e-01   8.8389575e-01   5.1429319e-01   4.5849909e-01  -1.0521736e+00  -6.4034282e-01  -1.7877447e+00  -3.0810908e-01  -1.1279106e+00   2.6208961e-02  -1.5125514e+00   8.4719909e-01  -1.0294636e+00   1.7090222e+00  -1.4504818e+00  -2.0503538e+00  -2.2996863e+00   1.4520505e-01  -6.1835292e-01   9.0937485e-01   1.9768095e-01   7.0584559e-01   9.2677414e-03   1.6423150e+00  -1.3678845e+00  -1.6449524e+00  -2.3535330e+00   6.7486346e-01  -3.4437008e+00   3.4937232e+00   5.7671350e-01  -1.3003548e+00  -3.9195894e+00  -2.3932014e+00  -3.9679331e+00  -2.8459043e+00  -3.9382224e+00  -1.3268989e+00  -2.1202381e+00  -3.5002841e+00  -3.7186795e+00   1.8862466e+00  -3.2537099e-01
   4.8940631e-01  -9.0111623e-01  -2.9875114e-01  -1.0684505e+00   7.2236496e-02  -4.5865042e-01   1.0500685e+00  -8.6545584e-01  -1.3073673e+00  -1.1046471e+00   1.2932889e+00  -8.1992158e-01   1.2679412e+00  -1.5845132e+00  -2.3990001e+00  -1.6231557e+00  -2.4087754e+00   3.1832357e-01  -9.2865994e-01  -1.9186296e+00   1.1422981e+00  -5.6679436e-01  -9.8434743e-01  -1.4053005e+00  -2.6475452e-01  -2.4967578e+00  -1.4313023e+00  -1.6459619e+00   8.2039154e-01  -1.1247601e+00  -3.7811071e+00  -3.1429186e+00  -2.5558487e+00  -3.7409484e+00   2.6144698e+00   5.8897348e+00  -2.5906300e+00  -2.8790460e+00  -6.3491337e-01  -3.2799295e+00  -1.4441169e+00   1.3786700e-01   7.0286730e-01   2.6283222e-02   1.7461507e+00   1.6220584e+00   5.6110914e-01   5.9333819e-01   8.0917242e-01   5.1568566e-01   6.0957330e-01  -5.7269326e-01  -2.9430793e-01  -1.1690035e+00  -2.5267849e-01  -7.8039493e-01   2.4496660e-01  -1.3577102e+00   9.7054498e-01  -8.9869524e-01   2.1255189e+00  -1.6757172e+00  -1.5824467e+00  -2.1115114e+00   1.1656510e+00  -6.9278134e-01   1.4575820e+00   7.9402698e-01   7.6349231e-01  -1.9419217e-01   2.0660261e+00  -1.0365566e+00  -9.5503651e-01  -2.3181500e+00   1.0291859e+00  -2.7102223e+00   2.7124976e+00   4.1529123e-01  -1.2064012e+00  -4.0724597e+00  -1.9482232e+00  -3.3984571e+00  -2.1728159e+00  -3.3034576e+00  -7.4703100e-01  -1.4834686e+00  -3.3439998e+00  -2.6213049e+00   1.9357787e+00  -1.8895403e-01
   6.1116381e-01  -9.8329908e-01  -3.7053618e-01  -9.1764418e-01   2.2632183e-01   1.6589004e-01   7.1654312e-01  -1.1187485e+00  -1.4894451e+00  -9.5200411e-01   1.2733591e+00  -5.6131744e-01   9.6123843e-01  -8.4907228e-01  -2.0344623e+00  -1.1284960e+00  -2.9549797e+00   2.5565152e-01  -1.2755816e+00  -1.7923106e+00   2.1015500e+00   3.5478225e-01  -1.0153941e+00  -1.4812731e+00  -3.2163721e-01  -2.0795255e+00  -9.9539970e-01  -1.2131884e-01   6.2155193e-01  -1.1405040e+00  -3.2418192e+00  -2.6105904e+00  -3.4685906e+00  -4.1109430e+00   1.4455069e+00   4.9574457e+00  -3.0487131e+00  -1.8513367e+00  -3.4637659e-01  -2.7198412e+00  -8.7439050e-01  -2.9777268e-01   1.2800580e-01  -5.6531305e-01   1.0072656e+00   1.3802177e+00   3.0804921e-01   2.7345729e-02   5.6935548e-01   4.5438262e-01   6.8536757e-01  -5.9299777e-02  -2.7710094e-01  -8.2611062e-01  -5.2736523e-01  -4.8044804e-01   5.1339090e-01  -9.4020925e-01   1.2195019e+00  -6.7718977e-01   2.0553201e+00  -1.1932287e+00  -1.7203368e+00  -1.4910678e+00   1.1331885e+00  -9.1992587e-01   1.3493414e+00   6.3144835e-01   9.2693111e-01   4.7456588e-01   2.6832813e+00  -1.4731928e-02  -1.3710204e+00  -2.4441879e+00   1.4145916e+00  -2.7673458e+00   2.1165658e+00  -1.4423928e-01  -2.2176855e+00  -4.2445523e+00  -2.2040726e+00  -3.5625660e+00  -2.0983432e+00  -3.4472118e+00  -7.6348568e-01  -1.4872305e+00  -3.3612729e+00  -2.5538001e+00   2.1032507e+00  -2.3146104e-01
   7.3693207e-01  -1.2190007e-01  -4.7538044e-01  -9.7932171e-01   1.0434663e-01  -8.5567999e-03   5.4761726e-01  -9.5074887e-01  -1.2133034e+00  -1.2453189e+00   1.6911004e+00  -3.6426891e-01   9.3230971e-01  -8.1457904e-01  -2.1991957e+00  -1.1660600e+00  -2.4990499e+00   3.5619070e-01  -1.0672979e+00  -1.3780109e+00   1.1411437e+00   5.9116098e-01  -2.0022336e+00  -2.2214691e+00  -6.9614603e-01  -3.4196624e+00  -1.4916318e+00  -7.4253419e-01   8.3941080e-01  -2.6904397e-01  -4.4201714e+00  -3.4565986e+00  -3.8773100e+00  -4.2608646e+00   2.8555890e-01   4.7993408e+00  -3.3111840e+00  -7.9762259e-01  -1.5416759e+00  -2.3830476e+00  -2.4860425e+00  -1.1265283e+00   3.5880279e-01   7.6256964e-01   9.4659128e-01   2.0379872e+00  -8.4943991e-02   1.6340743e+00   4.8240002e-01   9.2266893e-01   2.9322382e-01  -4.3217358e-01  -1.5144837e+00  -1.3356570e+00  -1.3933291e+00  -5.9224348e-01   9.1864467e-01  -8.1426962e-01   1.1539395e+00  -9.0373910e-01   1.2924176e+00  -8.2365391e-01  -1.5525976e+00  -9.0650553e-01  -3.7655788e-01  -1.8494463e+00   9.9159618e-01   1.9961643e-01   1.2639638e+00   3.7337180e-01   1.0486101e+00   3.1393285e-01  -1.5984410e+00  -1.6806955e+00  -5.6713088e-01  -2.1725735e+00   2.2067346e+00   1.1863357e+00  -2.1783738e+00  -3.5647809e+00  -1.7899951e+00  -3.3852455e+00  -2.4907915e+00  -3.8012766e+00  -1.1226155e+00  -1.6385671e+00  -4.3643549e+00  -3.6234378e+00   1.7090351e+00  -3.8777411e-01
   5.1838950e-01   9.2963462e-02  -4.4600214e-01  -8.3708730e-01   1.7158890e-01  -9.5754106e-02   1.2570504e-01  -9.6023046e-01  -1.6267033e+00  -1.6148170e+00   9.5023791e-01  -1.1628205e-01   3.2237452e-01  -4.2296123e-01  -2.4964764e+00  -1.3061370e+00  -3.2057134e+00   2.1707827e-01  -1.6391728e+00  -1.5093882e+00   7.5933492e-01   1.0886124e+00  -2.0805154e+00  -2.1055110e+00  -7.1495167e-01  -3.0111394e+00  -1.6500385e+00  -4.6483361e-01   3.0768718e-03  -3.7633383e-01  -4.5829219e+00  -3.2514034e+00  -4.8459562e+00  -4.3472888e+00  -2.3067221e-01   4.4166666e+00  -4.0378702e+00  -3.8486084e-02  -2.0505460e+00  -2.0096054e+00  -3.5731422e+00  -1.2989825e+00   7.0951800e-01   1.9305325e+00   1.1261927e+00   2.9741416e+00   2.5895518e-01   3.2054062e+00   5.9220366e-01   1.6083713e+00   2.9867300e-01  -3.5918520e-01  -8.1866321e-01  -8.2297721e-01  -9.5607829e-01  -2.5100860e-01   4.0673592e-01  -8.2904982e-01   6.5255983e-01  -1.2515853e+00   1.3996119e-02  -6.8782172e-01  -1.9182931e+00  -8.6706545e-01  -9.7126585e-01  -1.7452085e+00   9.7810972e-01   5.6450005e-01   1.3332937e+00   4.4832647e-01   7.4314832e-01   1.4592508e+00  -2.3958270e+00  -1.2393773e+00  -1.5269298e+00  -1.3515458e+00   1.0996653e+00   1.9573895e+00  -2.5746857e+00  -3.9096553e+00  -1.6008115e+00  -3.0862435e+00  -2.9511915e+00  -3.6183118e+00  -9.7411913e-01  -1.2562838e+00  -4.1892689e+00  -3.4888219e+00   1.6424998e+00  -2.6407570e-01
   4.9641932e-01  -9.8011644e-02  -3.3366905e-01  -7.0906211e-01   3.2736575e-01   2.3856827e-01   1.8223045e-01  -1.0444053e+00  -1.4543406e+00  -1.3473288e+00   8.6196743e-01   1.9655383e-01   4.3082743e-02  -2.8257745e-02  -1.9246283e+00  -8.3871821e-01  -3.5371938e+00   9.3065250e-02  -2.0018974e+00  -1.2294461e+00   2.0032833e+00   1.7685341e+00  -2.0466883e+00  -2.2462066e+00  -1.7599357e-01  -2.5826038e+00  -1.2184539e+00   4.2205873e-01  -2.4133797e-01  -3.2224841e-01  -3.6473944e+00  -2.8347001e+00  -4.7552725e+00  -3.9578974e+00  -7.0160531e-01   3.7613982e+00  -4.0490255e+00   4.4289088e-01  -1.6257192e+00  -1.7542737e+00  -2.2064781e+00  -1.6475963e+00  -1.9874772e-02   1.4098805e+00   4.7239440e-01   2.8209972e+00  -5.8483050e-01   2.4918951e+00   2.1012407e-01   1.2176755e+00   7.2990911e-02  -1.0796976e-01  -1.0234911e+00  -6.6153759e-01  -1.1550578e+00  -1.2199424e-01   4.9503771e-01  -7.3310183e-01   6.1265687e-01  -1.0708927e+00   1.5533923e-02  -1.0012390e-01  -1.5971091e+00  -1.7170977e-01  -1.1017712e+00  -1.5006943e+00   6.0858194e-01   5.6797821e-01   1.2415151e+00   8.2579731e-01   1.1049237e+00   1.7100154e+00  -2.3166734e+00  -1.2114356e+00  -1.2820989e+00  -1.4708119e+00   8.6620612e-01   1.5029090e+00  -3.2490589e+00  -3.9762985e+00  -1.6457892e+00  -2.9816353e+00  -2.8463538e+00  -3.6092872e+00  -9.2123959e-01  -1.0322818e+00  -4.0402467e+00  -3.0872618e+00   1.6527159e+00  -1.6589448e-01
   6.7501853e-01   6.6463683e-01  -4.2518838e-01  -6.2983481e-01   1.6356102e-01   1.1872807e-01  -2.6468973e-01  -1.0687121e+00  -1.3558856e+00  -1.9041945e+00   7.4026935e-01   1.2160920e-01  -2.7663094e-01  -2.3793339e-01  -2.1594835e+00  -8.0691405e-01  -3.4158233e+00   2.5935513e-01  -1.8050440e+00  -1.2061433e+00   6.3497854e-01   2.3446894e+00  -2.4723917e+00  -2.2798113e+00  -4.6502956e-01  -3.1998790e+00  -1.5857156e+00   3.1496392e-01  -1.5545231e-01   1.3704014e-01  -4.0543243e+00  -2.9049392e+00  -4.5940817e+00  -3.7184710e+00  -7.9911143e-01   3.5398183e+00  -4.1880007e+00   1.6142211e+00  -2.7607906e+00  -9.4924923e-01  -3.6902629e+00  -2.1447591e+00   8.2681492e-01   2.8508648e+00   1.0802250e+00   3.3847183e+00  -2.7049646e-01   4.1139910e+00   5.5018402e-01   1.7807369e+00  -2.4133699e-01  -2.0358719e-01  -1.6028513e+00  -5.6184689e-01  -1.5676052e+00  -2.0872328e-01   9.3730037e-01  -1.6512786e-01   6.0401790e-01  -1.2942900e+00  -8.8757920e-01  -3.3196319e-01  -1.5008322e+00  -1.4238252e-01  -2.0843481e+00  -2.3082732e+00   9.4131855e-01   4.8418952e-01   1.6446368e+00   6.4252813e-01  -2.0764363e-01   2.2828991e+00  -2.4659258e+00  -6.4683936e-01  -2.6113745e+00  -9.1573364e-01   6.6110624e-01   2.2652719e+00  -3.2510773e+00  -2.6848604e+00  -1.1125715e+00  -2.4708473e+00  -2.8800966e+00  -3.3043915e+00  -7.1574545e-01  -8.5611007e-01  -4.1232753e+00  -3.6959438e+00   1.1494335e+00  -2.8469097e-01
   7.7060348e-01   6.9960790e-01  -2.6313899e-01  -5.8030668e-01   5.2423319e-01   4.8614283e-01  -4.1362285e-01  -1.2037225e+00  -1.6013832e+00  -2.1473753e+00  -2.6741237e-01   3.7463786e-01  -8.7430323e-01  -1.6525904e-01  -2.1112900e+00  -6.9808113e-01  -3.8642982e+00   4.3613723e-01  -2.3103563e+00  -1.1947241e+00   1.3723613e+00   2.7405636e+00  -2.3634123e+00  -2.3595691e+00   1.2400102e-01  -2.7005227e+00  -8.2283343e-01   1.5705544e+00  -8.7474431e-01   4.0249933e-01  -3.5336514e+00  -2.7844814e+00  -4.6071701e+00  -3.3851451e+00  -1.0044717e+00   2.6581352e+00  -4.2625660e+00   2.1835019e+00  -2.3287439e+00  -2.8997581e-01  -3.4426340e+00  -2.3124750e+00   7.8556377e-01   2.8720586e+00   6.4537419e-01   3.5860303e+00   2.1735816e-02   4.0668024e+00   6.3595783e-01   2.0444986e+00  -1.1484363e-02   3.4233484e-01  -3.9495470e-01   5.0613815e-01  -1.0052914e+00   1.1560512e-01   1.0651932e+00   6.3122279e-01   5.3554258e-01  -1.0427630e+00  -1.1531137e+00  -3.8597707e-02  -1.4561674e+00   8.5416979e-02  -1.9232648e+00  -2.0594944e+00   5.4282062e-01   2.3451183e-01   1.5983159e+00   9.4174887e-01  -3.3826442e-02   2.3113790e+00  -3.2694416e+00  -8.2319876e-01  -2.8857217e+00  -1.6817596e+00  -8.7937510e-01   5.9939293e-01  -3.6814830e+00  -1.9213544e+00  -1.1191898e+00  -2.0931190e+00  -3.0385620e+00  -2.5253612e+00  -2.7488153e-01  -3.5376123e-01  -3.5797855e+00  -3.0182718e+00   1.2473949e+00  -1.2784503e-01
   7.5432235e-01   5.9440395e-01  -4.0014586e-01  -5.3159824e-01   6.7929074e-01   6.1615678e-01  -3.3286439e-01  -5.7515284e-01  -1.0671953e+00  -1.4856072e+00  -4.4988676e-01   1.4913007e+00  -1.1855595e+00   5.0118446e-01  -1.5469824e+00  -1.9037631e-01  -3.9285568e+00   4.2851110e-01  -2.3968843e+00  -1.2543708e+00   1.8465450e+00   2.9770331e+00  -2.8791183e+00  -3.0092125e+00   4.4104198e-02  -2.4245646e+00  -5.7010405e-01   1.5792335e+00  -8.3816112e-01   8.7178035e-01  -3.0410335e+00  -2.4334391e+00  -4.3082942e+00  -2.9262236e+00  -1.7719583e+00   1.2078478e+00  -4.5331143e+00   2.1181614e+00  -2.1902111e+00  -4.9343004e-01  -2.9438743e+00  -2.7246880e+00   4.3360096e-01   2.3174760e+00  -9.4624568e-02   3.5258045e+00  -4.9866723e-01   3.6147172e+00   4.7294861e-01   1.6780893e+00  -1.7767059e-01   5.0664805e-02  -1.6679492e-01   5.9426270e-01  -7.3510992e-01   6.8201538e-02   1.0369902e+00   3.6212932e-01   2.6195699e-01  -1.1852348e+00  -1.5266292e+00   1.0504697e+00  -1.3076677e+00   8.9591826e-01  -3.3130048e+00  -1.5387156e+00  -6.2771795e-01  -3.6825216e-01   1.1934666e+00   7.2954211e-01   5.6179901e-02   2.6586365e+00  -3.1308962e+00  -4.1850375e-01  -2.5915799e+00  -1.3538994e+00  -1.3109390e+00   7.9667194e-02  -4.0459842e+00  -2.1625624e+00  -1.0277364e+00  -1.7633541e+00  -3.2028798e+00  -2.3495974e+00  -4.7342130e-01  -2.7810165e-01  -2.9483973e+00  -2.8191902e+00   1.4408981e+00  -7.5241947e-02
   9.8646107e-01   3.8828633e-01  -1.1304734e-01  -4.0202011e-01   7.3157941e-01   3.7894743e-01  -3.4502838e-01  -7.5263407e-01  -1.1367441e+00  -1.1761233e+00  -7.1228490e-01   1.3729378e+00  -1.3620180e+00   4.1330958e-01  -1.0973436e+00   2.5702970e-01  -3.7485835e+00   6.7892582e-01  -2.7401959e+00  -1.0114807e+00   2.7658459e+00   2.6458401e+00  -2.3488745e+00  -2.8779154e+00   8.1903808e-01  -2.1244226e+00   1.0975852e-01   1.9049910e+00  -1.2890562e+00   8.3434520e-01  -1.8450438e+00  -2.0088965e+00  -4.0107115e+00  -2.3766641e+00  -1.9963102e+00   5.9490674e-01  -3.9958708e+00   1.6711636e+00  -1.1401035e+00  -2.7892488e-01  -1.3904329e+00  -1.6793878e+00   5.6338491e-02   1.8605883e+00  -1.3023577e-01   3.2167076e+00  -8.4828661e-01   2.7107087e+00   4.2647126e-01   1.2127672e+00  -3.2808944e-02   6.2811250e-01  -7.1803929e-02   8.2509291e-01  -5.7783067e-01   2.7644010e-01   1.4386109e+00   8.2888735e-01   3.8096401e-01  -8.9925059e-01  -1.2404544e+00   9.7445861e-01  -9.5011331e-01   1.1061611e+00  -2.5723488e+00  -1.4670156e+00  -6.1609961e-01  -4.9728384e-02   1.1799131e+00   1.1079455e+00   5.8044256e-01   1.9210597e+00  -3.2683389e+00  -4.8207792e-01  -2.0043345e+00  -1.9014481e+00  -2.3719644e+00  -6.5566945e-01  -4.1544825e+00  -1.3993476e+00  -1.0524137e+00  -1.4149936e+00  -2.6869045e+00  -1.8625042e+00  -2.2288696e-01   2.3210651e-01  -2.8604280e+00  -2.2365270e+00   1.1266499e+00   2.2244840e-01
   9.5017756e-01   6.8608966e-01  -2.7941149e-01  -3.0749286e-01   7.4662665e-01   7.1929982e-01  -6.4821797e-01  -7.2996114e-01  -8.2360458e-01  -1.5348568e+00  -1.2586960e+00   1.4112549e+00  -1.8748727e+00   2.0177200e-02  -1.1851083e+00   3.8780965e-01  -3.8414634e+00   8.3830086e-01  -2.3818489e+00  -1.3822035e+00   1.2251692e+00   3.8649675e+00  -2.3107996e+00  -2.4889951e+00   7.4560098e-01  -1.4979165e+00  -4.4549797e-02   2.4986204e+00  -8.5677706e-01   1.0680045e+00  -1.1631783e+00  -1.2788744e+00  -2.7650841e+00  -1.7647096e+00  -7.5246887e-01   1.6412137e-01  -3.7078005e+00   2.7550170e+00  -2.2116079e+00   7.5204422e-01  -2.2835985e+00  -2.3122450e+00   1.0931793e+00   2.4470063e+00   6.1267391e-01   3.2379911e+00  -1.7549197e-01   3.2913817e+00   8.2737750e-01   1.5490515e+00  -2.2815064e-01   6.5214678e-01   2.6873467e-01   1.6376758e+00  -4.8899834e-01   9.5330003e-02   1.4312734e+00   1.3298913e+00   3.6201858e-01  -1.0012815e+00  -1.6758507e+00   7.7574342e-01  -9.4360988e-01   7.8425184e-01  -2.9671756e+00  -1.2551332e+00  -1.1741731e-01  -3.2120969e-01   1.2355672e+00   6.2044250e-01  -1.3288630e-01   2.4180201e+00  -2.7955453e+00  -3.7941168e-01  -2.2406081e+00  -1.7355980e+00  -2.2517742e+00  -1.3707443e+00  -3.9195079e+00   2.1587268e-01  -5.8566332e-01  -6.5748906e-01  -2.5129226e+00  -8.0416152e-01   3.5926149e-01   5.3082259e-01  -1.6902866e+00  -2.1273588e+00   9.6253951e-01   8.5180497e-02
   8.6521439e-01   3.9899409e-01  -8.3264106e-02  -1.9296864e-01   9.2816773e-01   8.3797019e-01  -6.7628309e-01  -4.4603644e-01  -8.0742804e-01  -1.0944094e+00  -1.6035490e+00   1.7722325e+00  -2.2628242e+00  -3.6399007e-04  -7.3223102e-01   7.5415714e-01  -3.6886368e+00   1.0009255e+00  -2.4197661e+00  -1.4164798e+00   1.8378472e+00   3.7448335e+00  -2.0182015e+00  -2.3982425e+00   1.2334976e+00  -5.5650434e-01   4.9468010e-01   2.6387173e+00  -9.8951182e-01   1.2572254e+00   1.4888889e-02  -5.2341528e-01  -1.8999807e+00  -9.1517269e-01  -5.4401705e-01  -5.7208899e-01  -3.3956702e+00   2.2180290e+00  -1.5478920e+00   8.3658695e-01  -7.6373910e-01  -1.6993635e+00   4.2705285e-01   1.9454847e+00   4.7081760e-01   3.0739994e+00  -8.4932976e-01   2.4441794e+00   5.4497865e-01   1.1058858e+00  -2.1834357e-01   8.3865910e-01   7.1542477e-01   1.8036986e+00  -9.5138447e-02   2.1373584e-01   1.2761793e+00   1.1910519e+00   1.1806994e-01  -8.9092813e-01  -1.7303925e+00   1.0990546e+00  -5.4860255e-01   1.0339391e+00  -2.8738677e+00  -5.5214973e-01  -4.5470729e-01  -9.8931658e-02   6.7518446e-01   2.7765894e-01   2.1541799e-01   2.0325344e+00  -2.5135627e+00  -2.4421282e-01  -1.6959756e+00  -1.8822312e+00  -2.9729084e+00  -1.8414851e+00  -3.6375117e+00   6.2361367e-01  -3.9521763e-01  -1.1446688e-01  -2.1772147e+00   8.9958606e-02   5.4221276e-01   9.4548776e-01  -6.9628733e-01  -9.4633764e-01   1.0214111e+00   3.4403879e-01
   1.0426454e+00   4.1739159e-01   1.8196022e-01  -2.9211318e-01   1.0082576e+00   4.5314896e-01  -3.2338495e-01  -3.0524539e-01  -3.5806558e-01  -8.3161686e-01  -1.7023806e+00   1.8796441e+00  -2.2979520e+00  -4.5393071e-01  -5.7248697e-01   6.6691634e-01  -3.1043960e+00   1.3840769e+00  -2.4612735e+00  -1.2604121e+00   2.1587171e+00   3.0974492e+00  -1.9449266e+00  -2.5758492e+00   1.9255472e+00  -8.4637260e-01   8.5115107e-01   2.0656766e+00  -1.0927995e+00   1.6343306e+00   2.8605222e-01  -8.7082496e-01  -1.2005543e+00  -4.6626067e-01  -6.3062057e-01  -7.6105537e-01  -2.6402370e+00   1.5375909e+00  -1.2048678e+00   6.9148713e-01  -1.2843571e-01  -1.2821833e+00   5.5647403e-01   1.8641759e+00   5.1703031e-01   2.9367308e+00  -1.0578188e+00   2.0322225e+00   5.7828647e-01   8.2133821e-01  -1.7697639e-01   6.8471777e-01   6.1652991e-01   1.7297739e+00  -1.0661431e-01   3.1253428e-02   1.6656722e+00   1.3935003e+00   1.7924745e-01  -6.8534711e-01  -1.2828468e+00   1.1277261e+00  -1.7196441e-01   1.1656664e+00  -2.8344162e+00  -4.8471047e-01  -8.5450327e-01  -2.1927189e-01   5.4826390e-01   2.5423986e-02   1.2509845e-01   7.6016684e-01  -2.2516702e+00   1.4181672e-02  -1.7450171e+00  -2.0923565e+00  -3.3983883e+00  -2.4475207e+00  -3.2330523e+00   1.5625952e+00  -4.0638521e-01   1.9259464e-01  -2.0871310e+00   4.2892271e-01   4.9976626e-01   1.1256509e+00  -1.0574367e+00  -8.3767626e-01   9.3410060e-01   4.8914903e-01
   1.2080989e+00   2.2642291e-01   5.6696847e-02  -2.8855140e-01   1.0359246e+00   3.4481180e-01  -3.1726065e-01  -7.5957630e-02   4.9108481e-02  -3.7245813e-01  -1.7408186e+00   2.2848025e+00  -2.3120677e+00  -3.3260989e-01  -1.1507221e-01   1.1908304e+00  -2.7656107e+00   1.6173860e+00  -2.2489529e+00  -1.5021062e+00   1.7095905e+00   2.8918932e+00  -1.7973294e+00  -2.6948953e+00   1.8612286e+00  -4.7501697e-01   1.0567709e+00   1.9521980e+00  -6.7144154e-01   1.8020925e+00   1.2322511e+00  -1.5600630e-01  -5.8561537e-01  -1.8461650e-01  -7.5120418e-01  -1.8409437e+00  -2.3524540e+00   1.0749193e+00  -8.8125602e-01   6.7262535e-01   4.4578859e-01  -9.1033132e-01   9.3584707e-01   1.2557787e+00   5.7729202e-01   2.4752455e+00  -5.5529052e-01   1.3102569e+00   8.3949378e-01   5.5969178e-01  -4.3028988e-02   6.9261046e-01   1.0894420e+00   2.0750188e+00   4.5188116e-01  -3.6016841e-02   1.7593259e+00   1.5116272e+00   3.3063719e-01  -6.6488927e-01  -1.0587184e+00   1.3448767e+00  -1.7043638e-01   1.2246394e+00  -2.9839486e+00  -1.4828325e-01  -1.0315709e+00  -6.0151207e-01   2.9284632e-01  -2.0656117e-01   5.0252274e-01   5.6247424e-01  -1.8359530e+00   1.5115002e-02  -6.5357102e-01  -2.1932833e+00  -3.9876078e+00  -3.4617662e+00  -2.8785910e+00   2.1502432e+00  -1.8714091e-01   8.1380898e-01  -1.6535570e+00   1.2278510e+00   7.2092648e-01   1.3511287e+00   1.2569550e-01  -2.9762989e-01   9.8196455e-01   5.8754996e-01
   1.1025307e+00  -2.2660256e-01   3.8941335e-01  -2.1483341e-01   1.0812270e+00   4.1061120e-01  -4.4309583e-01  -2.3760821e-01  -2.6204268e-01  -5.6279168e-01  -2.5991289e+00   1.9035328e+00  -2.9523152e+00  -9.6985622e-01  -3.7578032e-01   8.4651218e-01  -3.2032099e+00   1.7779824e+00  -2.4449167e+00  -1.5669640e+00   2.5596888e+00   2.4500595e+00  -1.0257026e+00  -2.0529081e+00   2.5661220e+00   2.7860011e-01   1.6246210e+00   2.3214498e+00  -1.3669346e+00   1.2791889e+00   2.2338666e+00   4.7151776e-01   2.9972444e-01   5.0840663e-01   2.6673511e-01  -1.6708402e+00  -2.0480592e+00   6.3420810e-01  -1.8892724e-01   7.1460692e-01   9.9736802e-01  -6.1621186e-01   4.2314893e-01   3.1477208e-01   3.8425055e-01   2.0472156e+00  -5.3913327e-01   5.5729073e-02   6.9200762e-01   2.5835815e-01   4.9339750e-02   7.2741502e-01   1.9625194e+00   2.4116159e+00   9.3266841e-01  -1.1434510e-01   1.7341011e+00   1.8626326e+00   3.8133728e-01  -1.7586590e-01  -8.5998852e-01   8.9262042e-01  -7.5737889e-02   8.4063833e-01  -2.1197189e+00   2.8816831e-01  -8.1121533e-01  -6.8321202e-02   9.5274934e-02  -1.9943535e-02   1.3293432e+00  -9.5774067e-02  -2.0509510e+00  -3.2545623e-01   1.2801467e-01  -3.0518145e+00  -4.4787542e+00  -4.5164528e+00  -3.4068237e+00   2.0891469e+00  -6.8169634e-01   7.7207722e-01  -1.5603371e+00   1.4673236e+00   9.9012036e-01   1.5845741e+00   5.2099679e-01   4.4636183e-01   1.0724309e+00   6.8804671e-01
   1.2996449e+00  -5.6108196e-01   4.9998972e-01  -1.8227402e-01   1.1012940e+00   3.1921027e-01  -3.3813000e-01  -2.6490545e-01  -1.9846485e-01   4.4995075e-03  -2.3557794e+00   1.9292909e+00  -2.8474613e+00  -1.0401918e+00  -3.7889823e-02   1.2869697e+00  -2.6936272e+00   2.1330979e+00  -2.3246764e+00  -1.7021678e+00   2.5580225e+00   1.6507805e+00  -3.7307172e-01  -1.7319942e+00   2.9852209e+00   7.7595824e-01   2.0406507e+00   2.1850858e+00  -9.2116083e-01   1.4006863e+00   3.5093327e+00   1.3086094e+00   8.3491802e-01   7.0727012e-01   1.4527644e-01  -2.3811901e+00  -1.5709680e+00  -1.5291391e-01   5.8705765e-01   7.4024503e-01   2.3610337e+00   3.0005982e-01   4.8971701e-01  -3.1645902e-01   5.7727194e-01   1.6140317e+00  -5.4411185e-01  -1.0470979e+00   6.8098355e-01  -1.3123987e-01   2.1120716e-01   1.1311741e+00   2.1915619e+00   2.6982248e+00   1.2428023e+00  -2.3212022e-02   1.9346664e+00   2.0684256e+00   5.9099631e-01   1.1382669e-01  -2.9876691e-01   9.4383521e-01   2.2229847e-01   9.6890219e-01  -1.4585765e+00   6.0150827e-01  -7.2956396e-01  -3.0992843e-02  -2.8390449e-01  -2.4844274e-01   2.2093606e+00  -8.2583746e-01  -1.4226032e+00  -5.1655200e-01   1.7105183e+00  -3.4018212e+00  -4.7337781e+00  -5.2704555e+00  -2.8913977e+00   2.7368696e+00  -4.7213814e-01   1.2339931e+00  -8.9851000e-01   2.3003810e+00   1.1755084e+00   1.7263823e+00   1.3043075e+00   1.2970043e+00   1.2296919e+00   8.9161639e-01
   1.1806663e+00  -6.7509208e-01   7.1029657e-01  -2.5023814e-01   1.1131822e+00   8.9812521e-02  -2.8630306e-01  -2.1867547e-01  -8.5700438e-02  -1.4331166e-02  -2.4579655e+00   1.6788597e+00  -3.0054055e+00  -1.5844330e+00  -2.7301232e-01   8.4532760e-01  -2.3302273e+00   2.2577076e+00  -2.2140183e+00  -1.6227916e+00   2.5138796e+00   9.0854473e-01  -1.3514137e-01  -1.5707885e+00   3.1868459e+00   7.7408354e-01   2.1165015e+00   1.5884656e+00  -1.0970470e+00   1.4433357e+00   3.5428118e+00   1.2522337e+00   1.1851593e+00   9.4632305e-01   1.7461029e-01  -1.9638263e+00  -1.2231870e+00  -6.7443287e-01   6.8883428e-01   5.8700163e-01   2.1969482e+00   5.8765369e-01   3.1031538e-01  -3.7988108e-01   5.4206942e-01   1.4692519e+00  -6.1478777e-01  -1.2792579e+00   5.1416036e-01  -1.2550931e-01   2.6472026e-01   7.8217171e-01   2.2097873e+00   2.3658847e+00   1.3141259e+00  -1.5814108e-01   1.8477125e+00   1.9721374e+00   6.1211084e-01   3.7796519e-01  -1.0843748e-01   7.6227974e-01   3.2491000e-01   7.4061568e-01  -1.2763224e+00   6.4678072e-01  -7.1133842e-01   2.2095239e-01  -4.7926722e-01  -5.2240283e-01   2.1412941e+00  -1.5323762e+00  -1.3955413e+00  -2.6195048e-01   1.5608511e+00  -3.3626080e+00  -5.0187829e+00  -5.0019799e+00  -2.5550070e+00   2.7664806e+00  -6.2926585e-01   1.2525649e+00  -9.0043875e-01   2.3426358e+00   1.0196443e+00   1.6916153e+00   1.0763182e+00   1.5238639e+00   1.2318221e+00   9.2470259e-01
   1.2812689e+00  -1.1103082e+00   7.9429117e-01  -3.5566504e-01   1.0440091e+00  -3.7633772e-01  -2.8781955e-02  -1.0913780e-03   2.1876266e-01   5.4362776e-01  -2.2457611e+00   1.9692365e+00  -2.7835399e+00  -1.4496556e+00  -1.0739795e-01   7.9007534e-01  -1.8752768e+00   2.2928348e+00  -2.2282635e+00  -1.7065046e+00   2.8700593e+00  -4.6081307e-01   6.2158839e-02  -1.7333263e+00   3.2043566e+00   6.0749331e-01   2.2339512e+00   6.8437292e-01  -1.1488352e+00   1.3713075e+00   3.7346807e+00   1.3278853e+00   9.0870730e-01   7.9000994e-01  -7.1088376e-01  -2.2623846e+00  -1.1431925e+00  -1.8211038e+00   1.4013880e+00  -2.7236937e-01   2.5209881e+00   1.0713824e+00   2.3953346e-01  -1.0698171e+00   1.7143976e-01   1.1690565e+00  -3.5370633e-01  -1.9281598e+00   4.9152412e-01  -4.3074259e-01   4.3957485e-01   3.0111758e-01   2.4483721e+00   1.9821215e+00   1.7895679e+00  -2.8684952e-01   1.8867548e+00   1.6439974e+00   6.5086837e-01   4.7861904e-01   2.0461515e-01   9.2835059e-01   2.7945208e-01   8.1840761e-01  -1.4548265e+00   7.4242572e-01  -1.2590336e+00   1.4163979e-01  -7.5971701e-01  -6.9144367e-01   2.8592763e+00  -2.1308142e+00  -1.2877549e+00   6.0504778e-03   2.4904832e+00  -3.0796191e+00  -5.5366413e+00  -5.0798517e+00  -2.3777728e+00   1.8738607e+00  -8.2796447e-01   1.2435693e+00  -8.1529343e-01   2.1306410e+00   6.6552587e-01   1.5508985e+00   1.0305198e+00   1.6426796e+00   1.4219598e+00   1.0261399e+00
   1.0281515e+00  -1.2416043e+00   1.0851536e+00  -3.1994379e-01   7.7038405e-01  -9.5576851e-01   1.4425501e-03  -3.1748611e-01   1.9520571e-01   2.4702516e-01  -1.9643228e+00   9.4447456e-01  -2.6671767e+00  -2.2720230e+00  -4.9039390e-01   3.2242786e-01  -1.4792497e+00   2.1730383e+00  -1.9777504e+00  -1.4336280e+00   2.2860896e+00  -1.3118779e+00   7.4117481e-01  -1.0091720e+00   3.4849491e+00   3.9375152e-01   1.8387028e+00  -4.3603954e-01  -1.2235605e+00   9.2242796e-01   3.9541839e+00   1.4746730e+00   1.3204402e+00   1.0936626e+00  -9.9753760e-02  -9.2695120e-01  -6.3236989e-01  -2.2220386e+00   1.3042432e+00  -4.0701127e-01   2.2202922e+00   1.6385869e+00   9.4494060e-02  -6.8787280e-01   7.0203563e-01   1.1065736e+00  -5.8306198e-01  -1.8045416e+00   2.2796172e-01  -4.4972287e-01   1.5274302e-01  -5.3662553e-02   1.6294121e+00   1.2369766e+00   1.5473168e+00  -4.7330151e-01   1.5854803e+00   1.3204784e+00   6.1710946e-01   6.4644100e-01   2.3221350e-01   1.2415143e-01   4.6102062e-01   2.3331458e-01  -7.4629330e-01   5.7758268e-01  -3.7011664e-01   1.0687711e+00  -7.3944320e-01  -7.7711251e-01   2.6128595e+00  -2.8165557e+00  -9.5399806e-01   2.2509992e-01   2.2920668e+00  -2.8726145e+00  -5.0067274e+00  -3.5761979e+00  -1.8904527e+00   1.6421011e+00  -7.9262852e-01   1.2154421e+00  -5.3906182e-01   1.8667531e+00   6.0373302e-01   1.5407785e+00   7.2724125e-01   1.7501674e+00   1.0111498e+00   1.0766475e+00
   1.1125560e+00  -1.3673401e+00   1.0640718e+00  -3.6698225e-01   6.7599617e-01  -7.2416418e-01  -3.0998754e-01  -7.7276187e-01   1.2362833e-02  -3.6060406e-02  -1.9212450e+00   2.6125573e-01  -2.7322586e+00  -2.8167252e+00  -8.9113849e-01  -3.8663916e-02  -9.7744082e-01   2.0872245e+00  -1.6589976e+00  -1.7208046e+00   1.4240873e+00  -1.4831659e+00   1.2476270e+00  -3.2841241e-01   3.3899443e+00   8.5812460e-01   1.8512359e+00   2.0400523e-01  -1.0747080e+00   7.6335964e-01   4.2297904e+00   1.9472484e+00   1.3660722e+00   8.6300746e-01   2.5077535e-01  -4.1631141e-01  -3.4859712e-01  -1.6934677e+00   9.6998141e-01   8.3882453e-02   1.1896118e+00   1.7187341e+00   9.5752787e-01  -4.7273742e-01   1.1725948e+00   8.0884840e-01   6.7157719e-01  -1.5379861e+00   5.1626045e-01  -1.9203809e-02   4.5962007e-01  -3.5917041e-02   1.9177481e+00   1.4411129e+00   1.5420227e+00  -6.1619364e-01   1.8018207e+00   1.8642138e+00   9.9497783e-01   1.0512196e+00   5.0767301e-01  -6.4044026e-01   2.9540144e-01  -4.4678613e-01   1.0821812e-02   8.0598541e-02   4.8846686e-01   1.3250247e+00  -4.7244841e-01  -1.0101059e+00   2.6829011e+00  -2.7924787e+00  -9.1904464e-01   3.2532934e-01   2.3667749e+00  -2.6126281e+00  -5.2092074e+00  -3.8061801e+00  -1.4669783e+00   2.0823123e+00  -7.8816734e-01   1.2612093e+00  -1.4150579e-01   2.2255144e+00   7.7159914e-01   1.4793817e+00   8.5882986e-01   1.5914138e+00   9.4053904e-01   9.3419731e-01
   1.2190713e+00  -1.6035997e+00   8.7292794e-01  -4.0872770e-01   8.2164597e-01  -5.6110361e-01  -2.5807742e-01  -8.6491627e-01   1.4077523e-01   1.0586178e-01  -1.8025350e+00   4.2146106e-01  -2.5210340e+00  -2.2862333e+00  -9.9039903e-01   3.6145463e-02  -1.0728070e+00   2.0119731e+00  -1.5806817e+00  -2.0103883e+00   1.2767686e+00  -2.0858739e+00   1.4732085e+00  -1.3803367e-01   3.0112819e+00   8.6545646e-01   2.0559392e+00   4.6208218e-01  -8.5749673e-01   7.3035073e-01   4.2500719e+00   2.3057434e+00   6.7130041e-01   2.4405580e-01  -6.9442327e-01  -1.0715167e+00  -7.9462883e-01  -1.6242649e+00   1.2823524e+00  -2.0612488e-02   6.2087468e-01   1.3947966e+00   1.4623861e+00  -8.9710682e-01   6.4199683e-01   5.6800710e-01   1.6923393e+00  -1.8276705e+00   7.2419761e-01   2.6962310e-01   6.2241208e-01  -1.0693808e-01   2.6800870e+00   1.8682926e+00   2.1196304e+00  -5.9005472e-01   1.8080027e+00   2.1822612e+00   1.2417095e+00   1.2835028e+00   6.1458462e-01  -3.7810104e-01  -7.3478154e-02  -4.2843517e-01  -1.1791012e-01   4.0809399e-03   2.4953523e-01   8.2256123e-01  -6.2063571e-01  -9.3066067e-01   3.6112073e+00  -2.3312522e+00  -1.1042413e+00   1.1919549e-01   3.5311363e+00  -2.7051915e+00  -5.5023476e+00  -4.7272792e+00  -1.6028026e+00   1.5194846e+00  -8.4586599e-01   1.1779383e+00  -1.5279646e-01   2.3121089e+00   7.6890747e-01   1.1632448e+00   1.7122852e+00   1.8292911e+00   1.4737618e+00   8.4995412e-01
   1.0579660e+00  -1.7409604e+00   1.1366376e+00  -5.2611949e-01   7.4205140e-01  -8.5573044e-01   4.8336447e-02  -1.0856299e+00   4.6264696e-01  -9.0055420e-02  -1.3554214e+00  -2.4212978e-01  -2.1765459e+00  -2.6725275e+00  -1.2174721e+00  -6.1537546e-01  -7.1441020e-01   1.6759091e+00  -1.4984629e+00  -1.4706754e+00   1.9485268e+00  -3.0584594e+00   1.5099583e+00  -1.6199299e-01   3.0067619e+00  -1.3954959e-01   1.9131686e+00  -4.0766013e-01  -1.1615047e+00   5.8029503e-01   3.4402110e+00   1.5030130e+00   2.2882518e-01   6.5492771e-02  -1.3822209e+00   2.0315209e-01  -6.7014078e-01  -1.8438324e+00   1.5256210e+00  -4.8883818e-01   2.9661009e-01   1.1149955e+00   6.9503704e-01  -9.2222861e-01   1.4522932e-02   4.1378804e-01   1.1309814e+00  -1.9116660e+00   2.3641215e-01   2.5192035e-01   3.6473542e-01  -7.4315231e-01   1.6320126e+00   7.8155502e-01   1.6085404e+00  -7.4573349e-01   1.8218240e+00   1.8414082e+00   1.3438467e+00   1.6310880e+00   9.1180383e-01  -5.1078833e-01   1.3578210e-01  -4.4139211e-01  -8.6709340e-02  -5.6237578e-01   2.0463442e-01   1.0793538e+00  -5.4452404e-01  -7.2206604e-01   3.3254716e+00  -3.0110785e+00  -1.2803813e+00   3.9170245e-01   2.8560940e+00  -2.5976557e+00  -5.1436352e+00  -3.5051872e+00  -1.7048908e+00   4.0272659e-01  -1.1868221e+00   5.3213669e-01  -3.4792834e-01   1.1140905e+00   2.0911934e-01   7.0988336e-01   3.6040202e-01   1.4152803e+00   1.2980316e+00   7.2547612e-01
   1.2017008e+00  -1.7174667e+00   1.0072529e+00  -6.4636239e-01   5.0062969e-01  -1.3026666e+00   1.3899527e-01  -9.7980370e-01   8.6254981e-01   2.0054927e-01  -1.8212805e-01  -2.4759442e-01  -1.3742582e+00  -2.3556102e+00  -8.4765362e-01  -4.5679957e-01   4.9040658e-01   1.2846945e+00  -1.0243028e+00  -1.4924923e+00   1.2630185e+00  -4.1837576e+00   1.2200036e+00  -4.6196449e-01   2.3502463e+00  -7.8398254e-01   1.3807224e+00  -1.5891516e+00  -6.4027539e-01   8.2334110e-01   2.8752317e+00   1.3819911e+00  -4.6158854e-01  -3.7160126e-01  -2.7714079e+00   3.5429275e-01  -8.8118734e-01  -2.2320436e+00   1.4563477e+00  -1.1535456e+00   2.1520225e-01   1.3996921e+00   1.1199223e+00  -2.1204102e-01   1.4309174e-01   5.7904205e-01   1.5794900e+00  -8.6806990e-01   3.3654876e-01   4.3253721e-01   2.8309418e-01  -1.3547848e+00   7.7452620e-01  -1.7138082e-01   1.5917742e+00  -8.4644864e-01   1.9014043e+00   1.2771411e+00   1.3565015e+00   1.4234542e+00   7.9223985e-01  -5.3387942e-01   2.8281269e-01  -3.8134516e-01  -7.1209733e-01  -1.3342957e+00   1.8267611e-01   1.1948137e+00  -5.7243524e-01  -1.3162873e+00   2.8761540e+00  -2.9085888e+00  -8.1426807e-01   1.2218253e+00   2.6445128e+00  -1.1752024e+00  -5.2663937e+00  -1.7103855e+00  -6.0092364e-01  -3.7929813e-01  -4.9016631e-01   8.0067164e-01   7.5644846e-02   9.6657240e-01  -1.1869131e-01   5.5879266e-01   5.0292086e-01   1.3401962e+00   1.0723979e+00   7.4743239e-01
   9.5041976e-01  -2.0321592e+00   1.2472882e+00  -5.3899074e-01   3.1135679e-01  -1.4301925e+00  -1.5740209e-01  -1.4695423e+00   1.7310306e-01  -3.1048031e-01  -4.9378924e-01  -1.1973792e+00  -1.5196250e+00  -2.6123879e+00  -1.5966979e+00  -1.2144627e+00   1.5019716e-01   8.0349022e-01  -1.2774087e+00  -1.5354601e+00   1.4382591e+00  -4.9383917e+00   1.8930743e+00   5.0006899e-01   2.3415778e+00  -6.1851450e-01   1.2762072e+00  -1.5959537e+00  -1.5965131e+00  -5.5683115e-03   2.5589623e+00   1.5178936e+00  -1.3595003e+00  -6.2787028e-01  -2.5662697e+00   1.5620779e+00  -1.3176899e+00  -1.9603843e+00   1.6126624e+00  -1.1777390e+00  -8.9164614e-01   1.6501143e+00   9.8894022e-01   2.6112079e-01   2.6958973e-01   8.9562885e-01   1.9540696e+00  -1.7931023e-01   1.9821247e-01   8.4169443e-01   3.0567527e-01  -1.4117770e+00   9.4955797e-01  -3.5481719e-01   1.6906570e+00  -6.7782397e-01   1.6103342e+00   1.2603121e+00   1.1758221e+00   1.6188164e+00   2.4671083e-01  -1.3410691e+00   1.0075684e-01  -9.8981869e-01  -2.2642706e-02  -1.7397498e+00   8.9842248e-01   2.2199577e+00  -3.4900176e-01  -1.0692504e+00   3.1990659e+00  -2.6202985e+00  -1.5131353e+00   1.2899669e+00   2.3651771e+00  -7.6796481e-01  -5.3854382e+00  -4.6539185e-01  -1.0211137e+00  -1.7549505e+00  -7.4205299e-01   2.3408098e-01  -5.3537896e-02   2.2414042e-01  -2.0370831e-01   4.3386646e-01  -2.0781397e-01   1.1686757e+00   8.6960899e-01   7.1623552e-01
   9.4145980e-01  -1.4379347e+00   8.4276196e-01  -5.5159629e-01   3.2193222e-01  -1.3422048e+00  -3.5274121e-01  -1.6115192e+00   1.6777545e-01  -8.0979175e-01  -8.4192467e-02  -1.5420313e+00  -1.1855561e+00  -2.3561722e+00  -2.1653461e+00  -1.2350710e+00   4.4072961e-01   5.8160240e-01  -7.5413584e-01  -1.7675943e+00  -6.0558625e-01  -4.9749890e+00   1.6319817e+00   8.4566976e-01   1.6379148e+00  -1.0689824e+00   7.7438436e-01  -1.7258768e+00  -1.0439667e+00   3.2719950e-01   1.6698850e+00   1.5107024e+00  -1.7676105e+00  -1.1793218e+00  -2.8523942e+00   1.3532977e+00  -1.8617653e+00  -7.3893784e-01   4.6065205e-01  -5.9320332e-01  -3.1803011e+00   1.0546474e+00   2.5362886e+00   1.7505072e+00   6.9752849e-01   1.4448736e+00   3.2906710e+00   1.6478673e+00   6.7372677e-01   1.8812314e+00   1.2655315e-01  -1.4323864e+00   1.0000519e+00   1.0537551e-01   1.7740203e+00  -6.8941257e-01   1.4673807e+00   1.6942414e+00   1.1637043e+00   1.5013925e+00  -5.0026421e-01  -1.4507081e+00  -2.0046291e-01  -1.2383614e+00  -5.3745005e-01  -2.3343077e+00   1.3502428e+00   1.9021691e+00  -1.3325980e-01  -1.3474577e+00   2.4945506e+00  -1.6840017e+00  -1.5700881e+00   1.3947089e+00   1.7512820e+00  -3.5577989e-01  -4.8423295e+00   2.5293043e-02  -3.2485917e-01  -1.2158190e+00   6.3157421e-02   4.8328292e-01  -1.3855980e-01   6.4808271e-01   4.4682409e-02   2.2493071e-01   8.0904196e-01   8.9864827e-01   8.9399756e-01   5.3673632e-01
   8.4126679e-01  -1.6439522e+00   8.4814282e-01  -6.6149491e-01   2.2885127e-01  -1.2625127e+00  -1.9913868e-01  -1.3833762e+00   6.5649597e-01  -5.1567171e-01   7.1387631e-01  -1.4019132e+00  -7.1469405e-01  -1.9643685e+00  -1.6567072e+00  -1.4184008e+00   1.0805942e+00  -9.2669241e-02  -5.8673693e-01  -1.5561003e+00   4.2405202e-01  -5.4399641e+00   9.6437530e-01   2.5643803e-01   9.8368430e-01  -1.5757796e+00   5.4089505e-01  -2.2384015e+00  -1.2092174e+00   4.1922501e-01   7.0948928e-01   9.3657447e-01  -2.5205279e+00  -1.4336836e+00  -4.1831715e+00   1.8722987e+00  -2.3073738e+00  -8.1495207e-01   6.7235165e-01  -1.3239078e+00  -2.5938213e+00   6.3067819e-01   1.6258873e+00   1.7127861e+00  -9.0692024e-02   1.3905798e+00   2.5955187e+00   1.9904770e+00   2.3529656e-01   1.7169460e+00  -4.8616459e-02  -2.1936829e+00  -8.5570715e-02  -1.1666068e+00   1.3073955e+00  -7.0677404e-01   1.5275989e+00   8.4413184e-01   1.0814611e+00   1.4710829e+00  -4.7992357e-01  -1.0685402e+00   1.4682168e-01  -8.0432308e-01  -1.3802805e+00  -2.9920617e+00   8.2308953e-01   2.0430942e+00  -1.8256832e-01  -1.6770759e+00   2.0060923e+00  -1.5057112e+00  -1.4127966e+00   2.1741034e+00   9.9795445e-01   1.0105863e+00  -4.7924250e+00   1.8764180e+00  -2.0497413e-01  -2.9221861e+00   1.7064952e-01   4.2511369e-02  -1.5250125e-01  -4.5572066e-01  -6.2240645e-01  -1.3856306e-01  -2.0166561e-01   6.2163962e-01   7.1897251e-01   4.0854699e-01
   8.6756943e-01  -1.5785359e+00   7.8540645e-01  -6.7865180e-01   2.6248272e-01  -1.5968780e+00  -1.7145057e-01  -1.4926320e+00   5.9996616e-01  -6.8116814e-01   5.9030712e-01  -1.6514953e+00  -3.1840707e-01  -1.4293296e+00  -1.9290632e+00  -1.6848749e+00   1.1065241e+00  -4.6915768e-01  -7.7964391e-01  -1.4223843e+00   5.1033705e-01  -6.0622832e+00   7.8374817e-01   2.1483116e-01   4.6629663e-01  -2.3344542e+00   5.2509894e-01  -2.4913778e+00  -2.0068941e+00   1.9502989e-01  -5.6921638e-01   1.0498952e-01  -4.0920886e+00  -2.1640525e+00  -5.3277134e+00   1.9469141e+00  -2.7383430e+00  -5.2772215e-01   9.6661388e-01  -1.5295791e+00  -3.9848758e+00   8.0040816e-01   1.8386443e+00   2.1859848e+00  -5.0436445e-01   1.6140612e+00   3.3978660e+00   2.9520808e+00   4.2157411e-01   2.1726219e+00   1.5582964e-01  -2.2984080e+00   1.8447202e-01  -1.2308309e+00   1.5979977e+00  -4.5462322e-01   1.4548773e+00   8.9607306e-01   9.2912233e-01   1.3197381e+00  -9.5189578e-01  -1.2108155e+00  -3.2468175e-01  -9.9895142e-01  -1.4788617e+00  -3.5516623e+00   5.6935541e-01   1.9250527e+00   1.8590999e-01  -1.2010067e+00   1.8802246e+00  -1.1731140e+00  -2.5059655e+00   2.3230164e+00   2.3095265e-01   1.3030046e+00  -5.6116600e+00   2.2621310e+00  -2.8817829e-01  -3.8026338e+00   7.5489384e-02  -3.9957427e-01  -5.3871467e-01  -1.1738037e+00  -8.4688850e-01  -2.7240921e-01  -8.6866036e-01   1.0990833e-03   4.9086303e-01   3.7239868e-01
   9.0554649e-01  -1.7924688e+00   4.5676960e-01  -6.8565096e-01   3.7171434e-01  -9.2604283e-01   7.4124291e-02  -1.6257039e+00   1.1781596e+00  -4.5719631e-01   1.0650476e+00  -1.5478087e+00   2.2392901e-01  -7.3730629e-01  -1.1523397e+00  -1.0473929e+00   1.2541046e+00  -1.0290148e+00  -5.1286245e-01  -1.4585201e+00   8.6994049e-01  -5.1849178e+00   5.7087064e-01   8.5775732e-02   1.7475808e-01  -1.9532112e+00   5.6311685e-01  -1.4872491e+00  -1.5174684e+00   9.7258860e-02  -1.8661442e-01   4.3154572e-01  -3.9607887e+00  -2.3557952e+00  -5.4047627e+00   1.3325374e+00  -2.8083816e+00   3.2692879e-01   1.1564967e+00  -1.3054973e+00  -2.9486096e+00   1.9111330e-02   1.9737910e+00   1.5687871e+00  -1.0089461e+00   1.0633226e+00   3.8056794e+00   2.5070007e+00   4.7925902e-01   2.0054629e+00   2.6036525e-02  -2.1273801e+00   1.6516464e-01  -7.9293315e-01   1.6571145e+00  -3.5352189e-01   1.4050960e+00   8.8041890e-01   1.0401239e+00   1.3160186e+00  -5.7652020e-01  -7.9852752e-01  -2.5504918e-01  -7.1976006e-01  -1.3593462e+00  -3.4497721e+00   5.0088699e-01   1.3622179e+00   2.4776841e-01  -1.0461179e+00   2.0819322e+00  -5.7757632e-01  -1.8865484e+00   1.9641672e+00   8.9680487e-01   1.3477505e+00  -5.0342760e+00   1.4064755e+00  -1.2365749e-01  -4.0552072e+00   5.1177139e-01  -3.2243662e-01  -1.6370498e-01  -1.0727949e+00  -5.6845541e-01  -2.9154296e-01   1.0032759e-01   2.9038926e-01   5.1840884e-01   2.3403065e-01
   9.0533878e-01  -1.3913088e+00   2.4196904e-01  -6.0344723e-01   3.7202108e-01  -5.9177830e-01  -2.5696080e-01  -1.7188801e+00   1.0778908e+00  -7.4907804e-01   1.2183121e+00  -1.9717397e+00   4.0045092e-01  -5.3898298e-01  -1.2280028e+00  -9.9086229e-01   1.5703909e+00  -1.2517140e+00  -1.5116875e-01  -1.3874053e+00   2.5674298e-01  -4.6124983e+00   2.1356998e-01   2.5715203e-01  -5.1424904e-01  -2.0865892e+00   4.4774527e-01  -9.5841335e-01  -1.6091229e+00   2.7626464e-01  -9.5982280e-01   1.8083464e-01  -4.3086216e+00  -2.5876094e+00  -5.5148871e+00   1.3149735e+00  -2.9796085e+00   1.5193287e+00   6.9815185e-01  -5.7079003e-01  -3.7931251e+00  -1.2032992e-02   2.1218820e+00   2.1970800e+00  -9.2949615e-01   1.0250566e+00   4.0730147e+00   3.3826411e+00   5.4047047e-01   2.3865128e+00   5.1544550e-02  -1.8407947e+00  -1.7033099e-01  -7.1776992e-01   1.2469707e+00  -1.1238809e-01   1.5392494e+00   1.1899544e+00   1.0710357e+00   1.2413048e+00  -9.0705931e-01  -1.0606334e+00  -3.0260767e-01  -8.7598040e-01  -1.2549781e+00  -4.1170767e+00   9.0579022e-01   1.3383830e+00   6.3721343e-01  -1.0122517e+00   1.2359776e+00   4.3120753e-02  -2.1822122e+00   2.0719089e+00  -1.3471658e-01   1.6930302e+00  -5.0347049e+00   1.9804018e+00   2.2522542e-01  -3.4157257e+00   8.8698293e-01  -4.1597551e-01  -5.9662659e-02  -1.0522362e+00  -4.4982502e-01  -3.0740706e-01  -4.7082728e-02  -7.3534714e-02   9.9715628e-02   6.9426124e-02
   1.0685294e+00  -1.0533583e+00   1.9159680e-01  -6.7084022e-01   4.9280102e-01  -6.8115158e-01  -1.0501428e-01  -1.4804256e+00   1.1469405e+00  -4.9297891e-01   1.6478977e+00  -1.8875671e+00   9.2214823e-01  -9.3148887e-02  -7.9906056e-01  -6.8034223e-01   2.4139037e+00  -1.3187004e+00  -1.8295273e-02  -1.0608245e+00   6.8115404e-01  -5.0474699e+00  -4.1211792e-01  -2.8658063e-01  -6.3219681e-01  -2.5879980e+00   6.4490572e-01  -1.2474222e+00  -1.8344910e+00   7.6492661e-01  -1.8071994e+00  -6.2817083e-01  -4.6631050e+00  -2.7061409e+00  -6.4189860e+00   7.5274175e-01  -2.8928371e+00   1.4834080e+00   1.1391491e+00  -6.5567103e-01  -3.1375249e+00   5.9507219e-01   1.9065854e+00   2.5253979e+00  -1.2217735e+00   1.1089325e+00   3.8728242e+00   3.8332569e+00   4.9852311e-01   2.3276011e+00   1.9544060e-01  -1.6181142e+00  -4.4181874e-01  -9.1274733e-01   1.1400885e+00   1.8784924e-01   1.7435143e+00   1.1320176e+00   8.9372455e-01   1.0845071e+00  -9.1989325e-01  -8.2121014e-01  -5.4268691e-02  -5.0286896e-01  -1.2168882e+00  -4.4974148e+00   3.8884999e-01   1.1758667e+00   7.0050219e-01  -1.0272444e+00   6.3840301e-01  -3.6772855e-01  -2.3551666e+00   2.2721219e+00  -1.0163658e+00   1.7838635e+00  -5.5132804e+00   2.3012552e+00   1.0746036e+00  -2.9853947e+00   1.4014677e+00  -3.2185154e-01   3.2363515e-02  -8.8800986e-01  -5.2151543e-01  -1.3260402e-01  -2.7486299e-01   6.1781836e-02  -2.1538999e-01   2.1034889e-01
   1.1739995e+00  -1.0294354e+00  -2.0600072e-01  -7.5088575e-01   7.0420077e-01  -4.4947059e-01   2.3593303e-01  -1.0172120e+00   1.6004887e+00   1.8446313e-01   1.5742383e+00  -9.6396383e-01   1.3334267e+00   1.0037871e+00  -3.6167134e-01  -2.2473855e-01   2.5085229e+00  -1.3351375e+00  -1.0667366e-01  -1.2531892e+00   5.9309578e-01  -4.6521050e+00  -1.1160025e+00  -9.4905421e-01  -1.1290386e+00  -2.6709040e+00   7.7045599e-01  -9.3401876e-01  -1.7746044e+00   1.1889752e+00  -2.3957971e+00  -1.1530616e+00  -5.3328701e+00  -3.3625314e+00  -7.2023943e+00  -7.7382861e-01  -3.1040691e+00   1.8670340e+00   1.2473638e+00  -6.5336923e-01  -3.3279252e+00   3.8506599e-01   2.3539629e+00   2.1046178e+00  -1.7075772e+00   9.7538485e-01   4.3296005e+00   3.8602678e+00   7.2247087e-01   2.2557198e+00   5.0199427e-01  -1.3325403e+00   2.5876314e-01  -7.7731615e-02   1.4535228e+00   5.4569244e-01   1.6762455e+00   1.0699601e+00   6.7633759e-01   6.7711629e-01  -8.6981593e-01   7.8999852e-02  -3.5789746e-01   5.0838799e-02  -1.7594058e+00  -4.0980802e+00  -6.9224601e-01  -3.4131525e-02   7.0839201e-01  -9.8672690e-01   7.1426193e-01  -5.3698268e-02  -2.3998064e+00   2.0411032e+00  -7.6361701e-01   1.8871524e+00  -5.6516469e+00   9.9743348e-01   1.2188555e+00  -2.8409513e+00   1.5847139e+00  -3.1410966e-01  -3.1652981e-01  -8.2087830e-01  -6.0855066e-01  -2.1741447e-01  -3.4290481e-01  -3.9532186e-01  -3.9567847e-02   1.5223208e-01
   1.1985483e+00  -5.8307115e-01  -6.1676066e-01  -8.1326602e-01   7.6744633e-01  -4.6285973e-01   6.0129155e-01  -6.3283070e-01   2.6604735e+00   4.9616379e-01   2.3375797e+00  -8.6882238e-01   2.1200020e+00   1.4403247e+00   5.7777625e-01   5.7762045e-01   3.2711501e+00  -1.4812422e+00   6.6926023e-01  -6.3813908e-01   2.7947288e-01  -3.5715103e+00  -2.1701057e+00  -1.8235873e+00  -1.7344563e+00  -3.5864989e+00   5.4422650e-01  -1.2063680e+00  -1.1383164e+00   1.6262980e+00  -3.0617353e+00  -1.9801462e+00  -4.5306545e+00  -3.1405811e+00  -7.2405064e+00  -1.4120313e+00  -2.3337260e+00   2.5135608e+00   9.8294692e-01  -5.2606352e-01  -2.8613325e+00   1.0680953e-01   2.0516238e+00   1.5093803e+00  -2.1446362e+00   7.8319255e-02   3.9058075e+00   3.3450212e+00   6.5679869e-01   1.6194771e+00   1.7186326e-01  -1.5867947e+00  -1.0723893e+00  -6.5897297e-01   7.5695688e-01   3.4030040e-01   1.7849146e+00   7.5083315e-01   7.7509473e-01   3.1793318e-01  -4.1455349e-01   4.0792847e-01  -2.6643584e-01   3.7642595e-01  -2.1411084e+00  -4.2803661e+00  -1.0130941e+00  -9.0920922e-01   1.0247553e+00  -6.5755437e-01  -5.1984918e-01  -2.3610806e-01  -1.7924527e+00   1.9960546e+00  -1.6212697e+00   1.5845976e+00  -4.8060344e+00   6.6396432e-01   1.8932777e+00  -1.7447933e+00   1.9510388e+00  -1.8707548e-01  -1.1624086e-01  -8.9703727e-01  -6.3521844e-01  -1.8868705e-01   1.1979691e-02  -8.0597544e-01  -6.5441175e-01   1.0673704e-02
   1.3574581e+00  -1.9229329e-01  -4.4825054e-01  -7.7726283e-01   7.3219061e-01  -3.0895017e-01   2.7504365e-01  -6.2363006e-01   1.7562107e+00   3.8450921e-02   1.6223667e+00  -1.2325585e+00   1.8365870e+00   1.0525537e+00   3.5036870e-01   4.9309994e-01   3.3938790e+00  -1.0958751e+00   6.2458800e-01  -5.6205633e-01   4.9039874e-01  -3.8229524e+00  -2.2005800e+00  -1.6248375e+00  -1.2677449e+00  -3.3608383e+00   9.0765958e-01  -8.2667698e-01  -1.9262279e+00   1.6994450e+00  -3.2720281e+00  -2.2865315e+00  -3.8500758e+00  -2.6824589e+00  -6.0924550e+00  -1.6979035e+00  -2.1219786e+00   2.7251978e+00   1.3290592e+00   1.8717246e-02  -2.4532964e+00   8.8944431e-01   1.8581578e+00   1.6470356e+00  -1.8031602e+00   2.4102761e-01   3.9952268e+00   3.5153965e+00   7.2357627e-01   1.5915720e+00   4.6447435e-01  -8.3404304e-01  -2.2419602e-01   1.2525627e-01   9.6919677e-01   7.7401114e-01   2.0447447e+00   1.3967280e+00   5.1161970e-01   2.6615005e-01  -6.4837746e-01  -2.1608088e-01  -1.1402151e-02   1.5999230e-01  -1.0429485e+00  -4.3537557e+00  -8.6689491e-01  -5.7531636e-01   1.1855202e+00  -5.4583913e-01  -9.1756817e-01  -9.6170892e-01  -2.2309560e+00   1.5244203e+00  -2.2848840e+00   5.8757423e-01  -5.3495940e+00  -4.0469054e-02   2.2691822e+00  -4.3376350e-01   2.2619630e+00   5.6405181e-02  -6.4250033e-02  -1.0869595e-01  -7.4865093e-02   3.8777420e-01  -5.1826839e-02  -3.1696288e-01  -1.0533649e+00   1.8304645e-01
   1.5280535e+00  -4.9784438e-01  -7.8187853e-01  -7.1527183e-01   1.0779862e+00   1.8440973e-01   5.3934342e-01  -2.2494428e-01   2.0299511e+00   1.3003201e+00   1.7912453e+00  -3.6931499e-01   2.2234176e+00   2.2583879e+00   1.5846353e+00   1.7954001e+00   3.5634874e+00  -8.0975092e-01   5.8438032e-01  -5.0081486e-01   1.3713416e+00  -2.9976307e+00  -2.4218051e+00  -2.1501209e+00  -1.2966688e+00  -2.5248908e+00   1.6693887e+00   3.1581864e-01  -1.5712060e+00   1.9778111e+00  -2.2966717e+00  -1.9089152e+00  -3.7241740e+00  -2.8441992e+00  -6.5510216e+00  -3.9649387e+00  -1.5797057e+00   2.5997859e+00   2.5203264e+00   3.1692931e-01  -5.3894666e-02   1.7889776e+00   1.3362007e+00  -2.7047703e-01  -2.4072411e+00  -8.8305632e-01   3.6391021e+00   1.3990734e+00   6.3230391e-01   5.7769280e-01   9.6252513e-01   2.0072237e-01   3.1662958e-01   9.4880908e-01   1.1554482e+00   1.3064106e+00   2.0620726e+00   1.3927753e+00   5.9966408e-01   1.3939369e-01   3.1228223e-01   7.4643524e-01  -8.6493726e-02   9.5564283e-01  -2.9039517e-01  -3.4474252e+00  -1.6434814e+00  -1.5214614e+00   9.6971911e-01  -5.0018257e-02   8.8073338e-02  -1.0849431e+00  -1.7382919e+00   7.2369872e-01  -6.2433370e-01  -2.4244460e-01  -5.5698602e+00  -2.3694454e+00   2.4603717e+00   5.3582514e-01   2.2603789e+00   2.5196146e-01   3.9353496e-01   6.8992784e-01   9.7963010e-02   6.2910352e-01   7.8241528e-01   3.7017258e-01  -8.7600609e-01   3.5438594e-01
   1.6827951e+00   1.5338381e-01  -1.0376335e+00  -8.0529749e-01   1.3037923e+00   1.7087852e-01   5.9573128e-01   3.6646718e-01   2.1290626e+00   1.3608935e+00   1.3232751e+00   3.2050943e-01   2.3067624e+00   2.7101739e+00   1.6999577e+00   2.0377070e+00   3.6501054e+00  -1.9827713e-01   7.1862903e-01  -4.3618853e-01   7.6336393e-01  -2.6633621e+00  -3.2601212e+00  -2.8432035e+00  -1.6737661e+00  -3.0552182e+00   1.7886542e+00   1.8103415e-01  -1.6613880e+00   2.6623751e+00  -3.3560679e+00  -2.8580934e+00  -3.6062647e+00  -2.9844994e+00  -6.6616462e+00  -5.2958757e+00  -1.3563511e+00   2.8264921e+00   2.3672579e+00   6.6473761e-01  -5.6799457e-01   1.9217639e+00   1.6159570e+00  -3.8678520e-01  -2.5503815e+00  -9.8065607e-01   3.9832056e+00   1.5533898e+00   9.1902159e-01   5.7283523e-01   1.2839182e+00   4.3421482e-01   1.0956226e+00   1.6515478e+00   1.4166059e+00   1.5836270e+00   2.1240952e+00   1.6905048e+00   4.0486335e-01  -3.4732874e-01   2.3808492e-01   1.1058832e+00  -4.1630863e-01   1.1525546e+00  -5.8960049e-01  -3.2354010e+00  -2.5047893e+00  -2.6062683e+00   1.0039608e+00   1.0511981e-02  -5.6722180e-01  -1.2987434e+00  -2.0713406e+00   4.2530539e-01  -1.2475848e+00  -8.8874096e-01  -6.0835710e+00  -3.7749906e+00   2.9117225e+00   2.1396548e+00   2.4038748e+00   5.6076281e-01  -5.8173819e-02   1.3787427e+00   2.6936064e-01   8.1907215e-01   9.3462859e-01   2.8922951e-01  -8.7427324e-01   3.5293233e-01
   1.6192993e+00   1.0069906e-01  -1.2421293e+00  -8.8085896e-01   1.3645458e+00  -8.2720529e-02   1.1875437e+00   1.1550361e+00   2.6447266e+00   2.3844376e+00   1.4272266e+00   1.1883333e+00   2.5859864e+00   3.3114582e+00   2.3432477e+00   2.6591448e+00   3.7233673e+00   1.9100612e-01   7.3344707e-01   8.8714523e-02   1.3858140e+00  -2.6890085e+00  -3.9352502e+00  -3.8485601e+00  -1.4746394e+00  -3.5491384e+00   1.9516768e+00  -5.1460259e-01  -1.5006494e+00   2.9666790e+00  -3.2862219e+00  -3.4750931e+00  -2.8134393e+00  -2.7312707e+00  -6.6374204e+00  -6.7507929e+00  -6.8723276e-01   2.1071247e+00   2.9587493e+00   1.3909286e-01   4.5846477e-01   2.2381612e+00   7.3113906e-01  -2.3329861e+00  -3.4208083e+00  -1.8824567e+00   2.8883336e+00  -4.9038462e-01   5.0817048e-01  -6.8928284e-01   1.2691120e+00   4.5098184e-01   8.7284869e-01   1.5961389e+00   1.2510910e+00   1.5943830e+00   1.9681249e+00   1.1572880e+00   1.8677866e-01  -6.1311496e-01   9.4220944e-01   2.1494868e+00  -4.2063379e-01   2.0403706e+00  -7.9241057e-01  -2.2485961e+00  -3.8856182e+00  -3.6378860e+00   7.9261269e-01   6.1235776e-01  -3.2442513e-01  -2.3297539e+00  -1.6024606e+00  -1.6786785e-01  -5.3699891e-01  -2.0805907e+00  -5.1666985e+00  -5.2574920e+00   2.6525416e+00   2.4346319e+00   1.9689512e+00   3.6509963e-01  -3.8307227e-01   1.0610246e+00  -1.1398748e-01   7.3685042e-01   5.7661742e-01  -1.7791767e-02  -8.6511102e-01   4.1898282e-01
   1.5579778e+00   3.8699812e-01  -1.4419251e+00  -8.6305495e-01   1.3944200e+00   1.2488243e-01   1.2074718e+00   1.2289415e+00   2.9437465e+00   2.2501196e+00   1.1951771e+00   1.0881110e+00   2.6388242e+00   3.1289294e+00   2.8392651e+00   3.1071024e+00   3.6873928e+00   5.2713607e-01   1.1106234e+00   3.5824468e-01   7.2987494e-01  -1.1785565e+00  -4.0908516e+00  -3.9338914e+00  -1.4304597e+00  -3.2798426e+00   1.8314084e+00   9.0355861e-02  -1.1440226e+00   2.9129282e+00  -2.8666140e+00  -3.5198042e+00  -1.4395694e+00  -2.2666997e+00  -5.1183104e+00  -7.1535915e+00   4.2885697e-01   2.7062065e+00   2.6517227e+00   9.0465195e-01   1.0772837e+00   2.2606759e+00   7.9881739e-01  -3.2248705e+00  -3.0998128e+00  -2.8545576e+00   3.0589189e+00  -1.4810461e+00   6.3624389e-01  -1.2351668e+00   1.3234303e+00   7.0375295e-01   8.6926601e-01   2.0254945e+00   1.0474911e+00   1.5605180e+00   1.8027302e+00   1.3144363e+00   3.0393279e-01  -8.7589577e-01   1.6084823e+00   1.8490689e+00  -6.3726998e-01   1.7438887e+00   9.5438515e-02  -1.7538368e+00  -3.5197329e+00  -4.1314430e+00   1.0469091e+00   1.0092323e+00  -8.4157528e-01  -2.6017134e+00  -9.6978390e-01  -7.9836926e-01  -5.6260664e-01  -2.9475191e+00  -4.6113086e+00  -6.7473930e+00   3.0011739e+00   4.3153281e+00   1.9141733e+00   7.4413101e-01  -1.2529413e-01   1.8119360e+00   4.1114823e-01   1.1317877e+00   1.2727439e+00   1.9638906e-01  -1.2174574e+00   3.3959597e-01
   1.4627483e+00   5.7203560e-01  -1.4380094e+00  -7.8116216e-01   1.3702590e+00   3.4237752e-01   1.0257112e+00   1.4195127e+00   2.4999742e+00   2.2175287e+00   6.6555572e-01   1.1029947e+00   2.3092300e+00   2.8317305e+00   2.8144676e+00   3.2396284e+00   3.4844180e+00   1.1023361e+00   1.2563223e+00   4.5358428e-01   2.1729766e-01  -5.0133167e-01  -3.9655399e+00  -3.7034789e+00  -1.1316117e+00  -2.7742794e+00   1.9097058e+00   5.6147555e-01  -1.1000461e+00   2.9865129e+00  -2.3869675e+00  -3.3693181e+00  -2.7491946e-01  -1.7581473e+00  -3.5656077e+00  -7.5544592e+00   1.2117697e+00   2.9773183e+00   2.4959324e+00   1.6073314e+00   1.3423621e+00   2.7060252e+00   5.4929471e-01  -4.0113525e+00  -2.6955996e+00  -3.3810627e+00   2.7682692e+00  -2.4297604e+00   5.1318138e-01  -1.7571616e+00   1.4885120e+00   1.1847867e+00   1.2413010e+00   2.5587923e+00   8.7436261e-01   1.6888771e+00   1.6769172e+00   1.5362676e+00   1.9056665e-01  -1.0236435e+00   1.9014309e+00   1.5763975e+00  -6.9839866e-01   1.5944492e+00   9.6867732e-01  -1.1492590e+00  -3.3801796e+00  -4.2970397e+00   1.0411025e+00   1.1678073e+00  -9.3929723e-01  -3.0709919e+00  -6.2231478e-01  -1.3885679e+00  -3.8292964e-01  -3.8979550e+00  -4.1268215e+00  -7.9504989e+00   3.0528504e+00   5.9307171e+00   1.7043843e+00   9.6693799e-01  -7.0441569e-02   2.5904446e+00   7.4293130e-01   1.4121606e+00   1.5007989e+00   4.5327753e-01  -1.3333195e+00   3.4831941e-01
   1.6406611e+00   9.9052453e-01  -1.3790459e+00  -8.6428562e-01   1.6047338e+00   1.1109690e-01   1.3975938e+00   1.6094695e+00   2.5354309e+00   2.4321316e+00   6.7624722e-01   1.2975135e+00   2.5009571e+00   2.8382467e+00   3.0816947e+00   3.5749583e+00   3.6078039e+00   1.9121551e+00   1.1932526e+00   1.0820754e+00   5.6328990e-01  -6.6979181e-01  -4.1032252e+00  -4.1759811e+00  -4.4173062e-01  -3.4009073e+00   2.3382077e+00   4.4301094e-01  -9.6260722e-01   3.4519024e+00  -2.3811465e+00  -4.1149565e+00   4.0584569e-01  -1.5730406e+00  -3.5763952e+00  -8.4204767e+00   2.2498215e+00   2.4668426e+00   3.0644914e+00   1.8334133e+00   2.3741072e+00   3.3167924e+00   3.2909904e-01  -4.9981614e+00  -3.0134986e+00  -4.0507276e+00   2.3902874e+00  -3.8968726e+00   4.5503454e-01  -2.3667504e+00   1.7160951e+00   1.6228520e+00   1.3009338e+00   2.7971584e+00   7.0937358e-01   1.7591257e+00   1.8969143e+00   1.9926192e+00   3.9604707e-01  -9.1040128e-01   2.8881451e+00   1.8769366e+00  -7.3595533e-01   1.9793828e+00   1.7832725e+00  -7.9139019e-01  -3.9782711e+00  -5.0254762e+00   9.9576199e-01   1.8400252e+00  -7.2860905e-01  -4.3783494e+00  -4.8854240e-01  -2.0878643e+00  -4.2866689e-02  -5.5306225e+00  -3.9642258e+00  -9.7941637e+00   3.2058690e+00   7.7670739e+00   1.3275721e+00   1.0628691e+00  -1.2774982e-01   3.1341038e+00   8.3299268e-01   1.5595913e+00   1.4652782e+00   7.9464138e-01  -1.2009734e+00   4.8741328e-01
   1.8751321e+00   9.6640814e-01  -1.4439419e+00  -9.0527339e-01   1.5368613e+00   8.1385054e-02   1.3022902e+00   2.1662298e+00   2.1669955e+00   3.0468050e+00   6.1812738e-01   2.2774589e+00   2.5216268e+00   3.2617140e+00   3.5768240e+00   4.0661524e+00   3.8243771e+00   2.5380547e+00   1.1575463e+00   9.6865145e-01   4.3521665e-01  -1.2123290e+00  -4.2644745e+00  -4.7822163e+00  -5.2190076e-01  -3.2522181e+00   2.4733247e+00   3.2530280e-01  -6.1903043e-01   3.9320548e+00  -1.9700125e+00  -3.9266296e+00   5.7173442e-01  -1.5421862e+00  -3.8932549e+00  -9.7293790e+00   2.4599642e+00   1.6447052e+00   3.6140323e+00   1.6482540e+00   3.3728960e+00   4.0316157e+00   6.2182979e-02  -6.0518160e+00  -3.0526673e+00  -4.3837473e+00   2.3208707e+00  -4.8727316e+00   4.6675722e-01  -2.9684908e+00   2.1838890e+00   1.9018277e+00   1.9845436e+00   3.0516099e+00   1.1023836e+00   2.0193854e+00   2.0154854e+00   1.9016378e+00   3.3494924e-01  -1.1911516e+00   3.2311097e+00   2.3459685e+00  -7.8137656e-01   2.4457955e+00   1.7311461e+00  -3.5201961e-01  -4.8376134e+00  -5.6956112e+00   6.1046492e-01   1.6866552e+00  -2.4614474e-01  -4.8119600e+00  -1.7793913e-01  -2.3021458e+00   1.0067343e+00  -5.8775243e+00  -4.4977513e+00  -1.0868619e+01   3.3609864e+00   8.3748195e+00   1.2540917e+00   1.5330282e+00   3.9288379e-02   3.9107499e+00   7.8939652e-01   1.7257171e+00   1.8137017e+00   1.2705824e+00  -9.5475315e-01   6.2692843e-01
   8.4568453e-01   1.0464941e+00  -1.4192925e+00  -5.4967509e-01   1.4471379e+00  -6.0732976e-01   1.1170473e+00   2.3720576e+00   1.4958772e+00   2.7679283e+00  -2.4767750e-01   1.6156087e+00   1.6714708e+00   3.0255101e+00   2.3163864e+00   3.4772692e+00   2.0949626e+00   2.6533735e+00   8.1381581e-01   1.8040494e+00  -1.5988359e-01  -9.7194007e-01  -3.7260296e+00  -3.9623878e+00  -1.5880945e-01  -3.2837148e+00   2.0344537e+00  -5.6342161e-01  -1.4783133e+00   2.9205681e+00  -1.8347204e+00  -3.8024356e+00   1.1205273e+00  -8.6690948e-01  -2.3539573e+00  -9.1852902e+00   2.7597483e+00   1.5973253e+00   3.0749742e+00   1.7963916e+00   1.1213769e+00   4.3881869e+00  -9.4164856e-01  -7.1064160e+00  -3.4199656e+00  -4.8488875e+00   1.1404854e+00  -6.2807685e+00  -2.8323420e-01  -3.4442279e+00   1.7410460e+00   1.6799204e+00   1.7376724e+00   2.5851944e+00   7.7101702e-01   1.7994368e+00   5.5912960e-01   1.3710387e+00  -1.6755185e-01  -1.1454755e+00   2.6778463e+00   2.3600388e+00  -1.6864874e+00   2.1214960e+00   2.1669986e+00   9.0313378e-01  -4.6410511e+00  -5.1210240e+00   6.1655080e-01   3.2055976e+00   1.4973656e-01  -4.7096201e+00  -8.8865017e-01  -3.0041308e+00   9.1642440e-01  -7.2714497e+00  -2.6330183e+00  -1.0339039e+01   1.6557074e+00   7.7433032e+00  -2.6066318e-01   4.7153995e-01  -9.6413532e-01   2.6556668e+00   3.4502947e-01   1.4084164e+00   1.4504167e+00   6.6433644e-01  -9.9131992e-01   5.6071485e-01
   1.4583438e+00   1.0589363e+00  -9.6740239e-01  -7.8365926e-01   1.2077778e+00  -1.1457806e-01   1.2009554e+00   1.8667799e+00   1.0367390e+00   2.1907667e+00  -2.9200139e-01   1.4270398e+00   1.7665677e+00   1.7868561e+00   2.7826395e+00   3.3811849e+00   2.9557036e+00   3.1560766e+00   9.4838913e-01   1.6733208e+00   9.9815278e-02  -1.2009897e+00  -3.1548045e+00  -3.9319628e+00   1.1595374e+00  -2.8848801e+00   2.2248236e+00   6.2332727e-01  -9.1548159e-01   3.3128203e+00  -6.4960183e-01  -3.7166252e+00   2.8072529e+00  -2.5854495e-01  -7.8893438e-01  -8.5480503e+00   3.9964122e+00   1.5068411e+00   3.2937731e+00   2.2112549e+00   3.2556106e+00   4.2307911e+00  -3.6705445e-01  -7.4502873e+00  -2.5965055e+00  -5.1647661e+00   1.9494556e+00  -6.8421170e+00   4.3569075e-02  -3.7520262e+00   2.1100734e+00   2.0168439e+00   2.2562210e+00   3.2165656e+00   7.8445299e-01   1.6171946e+00   1.5273711e+00   2.3236991e+00   2.8862330e-01  -7.8080362e-01   3.9857695e+00   1.3983702e+00  -9.0027887e-01   1.7879624e+00   3.7127372e+00   5.8788379e-01  -4.2579737e+00  -5.2586187e+00   7.1649729e-01   2.6159307e+00   1.2105810e-01  -6.3559906e+00   2.5306887e-01  -3.2810574e+00   1.3013036e+00  -7.9947877e+00  -2.8542180e+00  -1.2310633e+01   2.4688905e+00   9.7352308e+00   5.1038246e-02   1.4034259e+00  -5.6661919e-02   4.1648649e+00   1.1256001e+00   2.0369522e+00   1.7321185e+00   1.4777794e+00  -1.0252171e+00   6.2303862e-01
   1.0861863e+00   4.4813695e-01  -6.9364778e-01  -5.2592365e-01   1.1410971e+00  -1.3274072e-01   1.0771153e+00   1.9110838e+00   5.2613625e-01   2.6196738e+00  -3.3412305e-01   1.5975008e+00   1.5531787e+00   2.1128594e+00   3.1079599e+00   3.4846995e+00   2.2279550e+00   3.1052245e+00   5.1005659e-01   1.8495550e+00   1.0091508e+00  -1.2481011e+00  -2.3403083e+00  -3.4762031e+00   1.4005691e+00  -2.0144506e+00   2.2612456e+00   8.4043484e-01  -1.0726007e+00   2.7252617e+00   4.9097821e-01  -2.8387276e+00   2.4970125e+00  -5.4730786e-03  -8.4483611e-01  -8.3348312e+00   4.1643207e+00   7.4264548e-01   4.0645578e+00   2.0119810e+00   4.8075359e+00   4.9254838e+00  -1.6371592e+00  -8.6463521e+00  -2.7844640e+00  -5.6141198e+00   8.4432083e-01  -8.3626102e+00  -5.4711302e-01  -4.4929466e+00   2.1770044e+00   2.1274040e+00   2.1112758e+00   2.6253374e+00   7.5712070e-01   1.7895675e+00   9.0297627e-01   1.6006610e+00   1.4868343e-01  -7.3526475e-01   4.2268808e+00   1.5912700e+00  -1.0170053e+00   1.9381524e+00   4.2576327e+00   1.3085826e+00  -4.2860879e+00  -4.7320193e+00   2.6530962e-01   2.9582616e+00   1.3642701e+00  -6.1283955e+00   5.6670729e-01  -3.3670191e+00   2.6413782e+00  -7.7079850e+00  -2.6545277e+00  -1.1719585e+01   1.6473031e+00   8.6814857e+00  -7.1163811e-01   1.1473364e+00   1.8639605e-01   3.8778830e+00   8.2697855e-01   1.9774478e+00   1.8051534e+00   2.2296941e+00  -7.3670367e-01   7.3898081e-01
   1.2180768e+00   9.5167777e-01  -4.9111827e-01  -5.3422326e-01   8.1617604e-01  -4.6247571e-01   8.5173555e-01   1.8611391e+00   4.0827090e-02   2.2094410e+00  -3.2356056e-02   1.5475049e+00   1.4195532e+00   1.6178522e+00   2.5711201e+00   2.8575339e+00   2.5196245e+00   3.3962735e+00   3.9825961e-01   1.9193811e+00   2.1890883e-01  -2.1380572e+00  -2.1773961e+00  -3.3231866e+00   1.6535373e+00  -2.4687881e+00   1.7154255e+00   2.2085554e-01  -8.7402235e-01   3.0169929e+00   1.5543596e-01  -3.0421532e+00   2.3560239e+00  -2.9074190e-02  -1.1509655e+00  -7.5846364e+00   4.2133792e+00   3.9805420e-01   3.3608434e+00   2.0131051e+00   4.1334201e+00   4.9508913e+00  -9.1451703e-01  -7.6760209e+00  -2.1901631e+00  -5.1276943e+00   1.0782051e+00  -7.4372745e+00  -3.7570440e-01  -4.0696606e+00   2.2698775e+00   1.8575238e+00   1.7974212e+00   2.1812635e+00   4.0486710e-01   1.5801946e+00   1.1959836e+00   1.8660667e+00   2.6491024e-01  -6.1295870e-01   4.1941470e+00   1.2954687e+00  -9.6797465e-01   1.8298921e+00   4.0253430e+00   6.7681907e-01  -4.2358787e+00  -4.5506424e+00   3.0430940e-01   2.5559511e+00   1.0726190e+00  -6.3906833e+00   7.8178645e-01  -2.7876973e+00   2.2012941e+00  -6.8747830e+00  -2.3266429e+00  -1.0434476e+01   1.7356836e+00   9.1351562e+00  -8.3801220e-01   1.2200685e+00   1.9227796e-01   3.7711904e+00   5.7469890e-01   1.8037928e+00   8.7870545e-01   1.7303470e+00  -6.1370229e-01   6.5173159e-01
   8.1113382e-01   1.0327643e+00  -2.2204805e-01  -3.4866224e-01   5.5754669e-01  -8.1865073e-01   4.6626442e-01   1.4765872e+00  -7.2972411e-01   1.1716676e+00  -6.8459740e-01   8.8806861e-01   9.9943228e-01   1.0585328e+00   1.6672951e+00   2.0096515e+00   1.5666691e+00   3.1691908e+00   9.4707961e-02   1.9138202e+00  -7.7656105e-01  -2.1905153e+00  -1.3913566e+00  -2.4189884e+00   1.7960699e+00  -2.4213363e+00   1.0450656e+00   9.1467998e-02  -1.3318432e+00   2.3206755e+00   6.8115323e-02  -2.8151562e+00   2.0219274e+00   1.2987860e-01  -2.8071841e-01  -6.0979567e+00   4.0825455e+00   6.8426749e-01   2.5546680e+00   2.1942512e+00   2.3778521e+00   4.6554749e+00  -4.6733566e-01  -6.8137487e+00  -1.5153286e+00  -4.5746981e+00   1.6611260e+00  -6.4792209e+00  -2.4313334e-01  -3.4692015e+00   2.1361353e+00   1.5088194e+00   2.0231485e+00   2.0013447e+00   5.9104541e-01   1.3751670e+00   5.3323808e-01   1.8316086e+00   7.3179702e-02  -6.3659125e-01   3.4278773e+00   4.5975152e-01  -1.4431746e+00   9.5383129e-01   4.1899838e+00   6.2014690e-01  -3.4515881e+00  -3.8985302e+00   4.6700917e-01   2.7508203e+00   1.0045098e+00  -5.8207735e+00   3.6141678e-01  -2.6088374e+00   1.6404051e+00  -6.4374377e+00  -2.0916165e+00  -9.3136229e+00   1.0371476e+00   8.5533725e+00  -1.3044039e+00   1.1122178e+00  -7.6501965e-02   3.4281989e+00   6.6874090e-01   1.8116441e+00   9.5976012e-01   1.5757060e+00  -6.4497661e-01   5.5609250e-01
   3.1972408e-01   6.6939144e-01   1.9369902e-01  -9.5100368e-02   2.5335291e-01  -9.3309491e-01   5.2720394e-01   1.1612276e+00  -1.1239301e+00   9.6889497e-01  -3.5437587e-01   3.5955322e-01   9.4823192e-01   6.0951177e-01   1.4968647e+00   1.6553305e+00   1.1896289e+00   2.7135325e+00  -2.0979249e-02   2.1464396e+00  -7.7388597e-01  -2.2621891e+00  -4.0827210e-01  -1.4930663e+00   2.4516932e+00  -1.9577910e+00   4.7959383e-01  -1.4850638e-01  -1.0633997e+00   1.8129664e+00   1.0490927e+00  -2.0946686e+00   2.3902571e+00   7.0492120e-01   5.7020009e-01  -4.4841474e+00   4.3657855e+00   5.2946810e-01   2.1885040e+00   2.0480042e+00   2.9283394e+00   4.4943407e+00  -1.0174515e+00  -6.6053272e+00  -1.0682835e+00  -4.3430629e+00   5.3152312e-01  -6.6972706e+00  -8.1646273e-01  -3.7214235e+00   1.5920065e+00   1.2680124e+00   9.4776389e-01   1.1490776e+00   2.0758713e-02   1.0656600e+00  -7.3101814e-02   1.1451545e+00  -1.4986211e-01  -4.5185838e-01   3.2679668e+00   1.6639017e-01  -1.0716155e+00   7.8438956e-01   4.4433679e+00   9.3391470e-01  -2.8605111e+00  -3.0194797e+00   2.0307396e-01   2.5914750e+00   1.3274705e+00  -5.7634904e+00   1.2393718e+00  -2.2941228e+00   1.9167526e+00  -5.6954363e+00  -5.2279320e-01  -7.4886881e+00   6.1512986e-01   7.6147582e+00  -1.5303341e+00   9.7257147e-01   2.1882287e-01   2.9091132e+00   4.6358324e-01   1.6421165e+00   8.9725039e-01   1.7543790e+00  -6.1779705e-01   5.4320248e-01
   4.9547878e-01   6.8011754e-01   6.9894259e-01   6.2063141e-03  -1.1621990e-02  -1.0460820e+00   2.8676142e-01   4.1466573e-01  -2.2308147e+00   4.6914092e-02  -4.7134701e-01  -5.5463873e-01   7.1260496e-01  -2.3418896e-01   8.4503475e-01   1.0902604e+00   9.1989179e-01   2.6042938e+00  -3.7453786e-01   2.2306537e+00  -2.7670981e-01  -3.4478050e+00   6.1762403e-01  -6.6090924e-01   3.5863305e+00  -2.0082357e+00   5.6917848e-01   3.4639508e-01  -1.3894224e+00   1.4527796e+00   1.6926661e+00  -1.7113659e+00   2.5706019e+00   1.0563328e+00   1.0110512e+00  -3.3539941e+00   4.2926750e+00   3.6078857e-01   2.3235063e+00   1.9955003e+00   3.0818313e+00   4.4676240e+00  -5.9225623e-01  -6.1237992e+00  -7.4740238e-01  -3.8712922e+00   1.0183369e+00  -6.6174734e+00  -6.5214347e-01  -3.3514683e+00   1.5526619e+00   1.5120618e+00   1.1034913e+00   1.1968347e+00   8.4294717e-02   7.6957122e-01   3.8908351e-01   2.0497578e+00   2.0033833e-01   3.4552559e-01   3.2557251e+00  -7.0498574e-01  -6.7270561e-01   4.0153221e-01   5.3449467e+00   2.1130090e-01  -2.1556036e+00  -2.1976453e+00   3.9459018e-01   2.8452693e+00   2.0205280e+00  -6.2990774e+00   1.0464053e+00  -2.3530179e+00   2.1556676e+00  -6.1681673e+00  -3.5919801e-01  -7.3428969e+00  -4.9426971e-02   7.4552568e+00  -1.7189427e+00   9.1244078e-01   6.0112130e-01   2.8432415e+00   7.7309949e-01   1.7654806e+00   1.0600587e+00   2.0392704e+00  -5.1514553e-01   6.2658070e-01
   1.5626933e-01   4.1912507e-01   7.8447005e-01   2.9567548e-01  -2.2520102e-01  -9.5622525e-01   2.0720962e-03   3.2209687e-01  -2.4169356e+00  -9.5178700e-02  -3.4986095e-01  -4.0423533e-01   6.5588189e-01   2.2155097e-01   6.9427803e-01   7.7850161e-01   2.0036344e-01   1.9666854e+00  -5.7238814e-01   1.9033871e+00  -7.2960668e-01  -3.1730780e+00   1.1330470e+00  -2.1083487e-02   2.9159504e+00  -1.6344268e+00  -1.1273641e-01   3.4028491e-01  -1.1288148e+00   1.0574075e+00   1.7478890e+00  -9.5501201e-01   1.3181939e+00   7.3075397e-01   3.0484585e-01  -2.5145374e+00   3.5031167e+00   5.7468250e-01   1.7065420e+00   1.8514880e+00   2.4800999e+00   3.7954532e+00  -5.9410117e-01  -5.3444739e+00  -5.0423687e-01  -3.2543569e+00   7.7316663e-01  -5.7371772e+00  -7.3499217e-01  -2.8847036e+00   1.2964992e+00   1.1747195e+00   6.6859275e-01   6.3956020e-01  -1.0829402e-02   7.0099111e-01  -1.4854780e-01   1.3731042e+00   3.5458913e-02   2.1108307e-01   2.3559151e+00  -5.7118956e-01  -8.4776945e-01   2.8889699e-01   4.2776870e+00   8.0353744e-02  -1.9333261e+00  -1.9703382e+00   1.6898305e-01   2.4444927e+00   2.3383749e+00  -4.6980985e+00   1.2429044e+00  -1.6508898e+00   2.4283665e+00  -4.2139681e+00   1.2212425e-01  -5.1323091e+00  -8.0915831e-01   5.7374672e+00  -1.8421587e+00   7.1918281e-01   6.3935758e-01   2.0418669e+00   3.9663346e-01   1.2843711e+00   1.0352610e+00   1.7557365e+00  -2.2722942e-01   4.1089352e-01
  -3.3618404e-04   3.4228579e-01   1.1634990e+00   5.1176318e-01  -4.6405377e-01  -1.3266173e+00  -3.4126837e-01   3.9535326e-02  -3.2089405e+00  -7.3285323e-01  -6.8638803e-01  -7.6154011e-01   5.4055428e-01   1.2148119e-01   7.8888823e-02   6.7221095e-02  -1.2661232e-01   1.3966157e+00  -9.0381370e-01   1.6829827e+00  -9.5049839e-01  -3.9380954e+00   1.8116696e+00   7.3349069e-01   2.8615355e+00  -1.5659640e+00  -5.2579944e-01   3.9143472e-02  -1.7029602e+00   6.2769710e-01   1.3325435e+00  -8.0411031e-01   3.1873108e-02   6.1323926e-01  -1.7346557e-01  -1.2261595e+00   2.8930761e+00   4.0593736e-01   1.4063280e+00   1.4360972e+00   1.3331896e+00   3.8278246e+00  -3.3498765e-01  -3.8701712e+00  -4.1539819e-02  -2.1405507e+00   1.1744325e+00  -4.0978657e+00  -5.8529392e-01  -2.0977960e+00   1.2799590e+00   9.0505810e-01   8.6892279e-01   1.9169689e-01   3.2798339e-01   5.9085347e-01  -4.5433364e-01   1.1383608e+00  -2.7685184e-01   1.9516971e-01   1.1227011e+00  -1.2150250e+00  -9.4534790e-01  -3.2987707e-01   3.8357987e+00  -4.3702232e-01  -1.6042112e+00  -1.2242059e+00   1.8008654e-01   2.1148553e+00   2.3687226e+00  -3.9314033e+00   5.8995381e-01  -8.0417532e-01   1.6310785e+00  -2.7742177e+00  -4.7304717e-01  -3.0768069e+00  -1.0924515e+00   4.2975317e+00  -1.8358856e+00   6.5267140e-01   6.0744772e-01   1.5264830e+00   2.4416721e-01   1.2334698e+00   8.9545209e-01   1.5488317e+00  -2.5597467e-01   4.3324369e-01
  -4.3101226e-01  -2.1752740e-01   1.6311253e+00   8.9203259e-01  -7.1955174e-01  -1.5511228e+00  -4.4114540e-01  -5.0877851e-01  -3.8564481e+00  -1.0320785e+00  -7.5253473e-01  -1.5585129e+00   5.2227177e-01  -3.2303862e-02  -1.6071786e-01  -2.4326567e-01  -6.9411546e-01   5.8648308e-01  -1.2363409e+00   1.6320802e+00  -6.4806883e-01  -4.0519361e+00   3.0921344e+00   2.0359119e+00   3.3346822e+00  -7.7384157e-01  -8.6354696e-01   8.9088698e-02  -2.0194911e+00  -2.8301108e-01   2.2029578e+00   9.7698292e-02  -5.4960921e-01   8.5415065e-01   2.4728136e-01   2.7958907e-01   2.7160410e+00   2.7497420e-01   1.4083193e+00   1.1406906e+00   1.7204790e+00   4.0949181e+00  -6.9042342e-01  -3.1081327e+00   5.2170538e-01  -1.4758534e+00   5.6691890e-01  -3.6804642e+00  -8.7317399e-01  -1.9315607e+00   9.2007390e-01   1.0656016e+00   3.7495320e-01  -2.5343508e-01   2.8885673e-01   4.9735735e-01  -1.1028766e+00   5.5907467e-01  -5.7298210e-01   3.6955856e-01   3.2588624e-01  -1.8453197e+00  -6.7848561e-01  -8.3676528e-01   4.2852936e+00  -3.2638547e-01  -6.5931082e-01   2.2080071e-02   9.9856592e-02   2.0721867e+00   2.9750598e+00  -3.3109438e+00   7.6175119e-01  -4.0420053e-01   1.7976035e+00  -1.6628003e+00   1.1210243e-01  -9.7037872e-01  -1.5544654e+00   2.6818507e+00  -1.8174289e+00   4.8524719e-01   1.0269083e+00   9.0192540e-01   2.5861476e-01   1.2561503e+00   1.0961446e+00   1.7715430e+00  -4.0173820e-01   5.4653392e-01
  -2.4880748e-01   4.6605403e-02   1.6134951e+00   1.1175821e+00  -1.0929760e+00  -1.1698040e+00  -9.7629886e-01  -9.7258083e-01  -4.1790222e+00  -1.5406469e+00  -3.0747106e-01  -1.8512432e+00   4.9743645e-01  -2.0176314e-01  -4.4646250e-01  -4.8922802e-01  -4.0856927e-01   1.4351134e-01  -9.8639275e-01   7.4834487e-01  -2.2418701e+00  -3.4480986e+00   3.6141574e+00   3.1435816e+00   2.9650732e+00   8.2020177e-02  -1.6002543e+00   7.5151040e-01  -1.2076917e+00  -2.4736301e-01   2.4820835e+00   1.1704029e+00  -9.6435393e-01   4.9474170e-01   3.2893899e-01   1.0188749e+00   2.1341112e+00   1.1954359e+00  -1.3538747e-01   1.6419453e+00   1.1296295e+00   3.4978225e+00   1.1517747e+00  -8.6855533e-01   2.0552553e+00  -4.3186721e-01   1.5237050e+00  -1.4208845e+00  -1.8649008e-01  -7.9215723e-01   8.3928572e-01   1.3178637e+00   8.9519933e-02   1.0027744e-01  -2.1606247e-02   2.7773456e-01  -7.3635613e-01   9.4393793e-01  -3.3264854e-01   4.4175776e-01  -4.7840795e-01  -2.5668744e+00  -3.4679490e-01  -1.3698233e+00   3.8033491e+00  -1.3056689e+00   6.2021374e-01   5.3566651e-01   3.3461097e-01   8.0631913e-01   2.6494063e+00  -1.8151704e+00   1.6425752e+00   5.3229180e-01   1.6389793e+00   8.6453242e-01   7.4423792e-01   1.0977587e+00  -1.0724244e+00   2.9817899e+00  -8.5981528e-01   9.9146580e-01   1.7801078e+00   1.2366654e+00   6.1093743e-01   1.1543294e+00   1.4275631e+00   1.2822014e+00  -3.6877747e-01   3.3004777e-01
  -5.0872149e-01  -9.2827156e-02   1.7439341e+00   1.3897714e+00  -1.1630023e+00  -9.5126162e-01  -1.2029796e+00  -1.2432097e+00  -4.3808165e+00  -2.1450860e+00  -6.5911375e-01  -2.1800267e+00   3.6123881e-01  -1.2687330e-01  -7.0321352e-01  -7.7778671e-01  -1.1756410e+00  -5.5340325e-01  -9.3148657e-01   3.6942670e-01  -2.3752585e+00  -2.7565195e+00   4.0570781e+00   3.9790357e+00   2.6096167e+00   4.7894427e-01  -1.9096981e+00   1.1586408e+00  -1.2601331e+00  -7.2787776e-01   2.3622137e+00   1.7043686e+00  -1.4102076e+00   4.8927249e-01   5.8852114e-01   1.8023341e+00   1.4706901e+00   1.8393007e+00  -8.0468166e-01   1.5515477e+00   5.4139943e-01   2.5469599e+00   1.2544398e+00   7.0392592e-02   2.2942192e+00   2.9198969e-01   1.5135903e+00  -5.1650932e-01  -8.2516612e-02  -1.9649173e-01   4.3291038e-01   1.2377932e+00   1.4553202e-02   1.2919234e-01   5.0841220e-02   3.7883774e-02  -1.0383109e+00   7.5626145e-01  -4.2278993e-01   5.0037550e-01  -1.5821716e+00  -2.9611734e+00  -2.1977872e-01  -1.8165806e+00   3.1699342e+00  -1.5597884e+00   1.2722201e+00   9.0941664e-01   3.6543978e-01   5.1670061e-01   2.6417560e+00  -4.8530281e-01   1.5945399e+00   8.8713112e-01   1.3066842e+00   1.9201580e+00   1.1660977e+00   2.3272482e+00  -1.6662178e+00   1.8557916e+00  -5.9877525e-01   9.2346738e-01   1.8490031e+00   7.5884420e-01   8.0075899e-01   9.9310845e-01   2.1322285e+00   1.2249885e+00  -3.1730567e-01   1.8448028e-01
  -6.9953242e-01   1.0541076e-01   1.8852127e+00   1.5391367e+00  -1.0149712e+00  -7.1386545e-01  -1.1431009e+00  -1.5209921e+00  -4.0072289e+00  -2.6923122e+00  -6.5951834e-01  -2.6161032e+00   3.0496552e-01  -1.6578681e-01  -7.8910014e-01  -1.1916261e+00  -1.5589386e+00  -1.1539954e+00  -9.0033127e-01   5.4200842e-01  -1.5737247e+00  -1.8817230e+00   4.0422654e+00   4.3200993e+00   2.4952044e+00   4.4358310e-01  -1.9875669e+00   1.5092271e+00  -1.4247220e+00  -9.5280574e-01   1.7436401e+00   1.4373285e+00  -1.7321693e+00   4.4081013e-01   1.1686277e-01   2.6044327e+00   1.1934016e+00   2.3037611e+00  -1.3267794e+00   1.4516504e+00   6.5435685e-01   1.4576762e+00   1.0614518e+00   8.5837618e-01   1.8623587e+00   6.1016139e-01   1.0525558e+00  -6.3021312e-02  -1.2564210e-01   3.7003177e-01   7.5245689e-02   1.0824737e+00  -5.7105251e-01  -1.8791435e-01  -3.6731508e-01  -2.8928339e-01  -1.0562881e+00   7.5151469e-01  -1.9624754e-01   9.2103038e-01  -1.9333721e+00  -3.0074856e+00   1.5029120e-02  -1.9756235e+00   2.7345890e+00  -2.0529434e+00   1.6377312e+00   1.0926994e+00   5.3727161e-01   5.5765068e-01   2.2902499e+00   2.8347350e-01   1.4581277e+00   1.3002388e+00   2.9284110e-01   2.7450107e+00   1.6313798e+00   3.5294439e+00  -2.0921078e+00   1.2031484e+00  -5.9159444e-01   4.8261138e-01   1.7993569e+00  -1.8228823e-01   7.5275919e-01   7.0366136e-01   1.8870340e+00   9.1589689e-01  -2.5893386e-01  -1.5102064e-02
  -4.6321063e-01   8.8260634e-02   1.5514135e+00   1.6726000e+00  -1.0900618e+00  -5.2947231e-01  -1.2864274e+00  -9.7728394e-01  -3.6097443e+00  -2.1429750e+00  -3.3104946e-01  -1.6179365e+00   5.8727532e-01   9.2866898e-01  -2.1761119e-01  -5.8953182e-01  -1.2860619e+00  -1.6013514e+00  -4.5158145e-01   1.3292487e-02  -1.6655287e+00  -1.7483586e+00   3.4976138e+00   3.9109286e+00   1.2948718e+00   5.8489007e-01  -2.1575789e+00   1.2692388e+00  -7.7623129e-01  -6.4201865e-01   1.3942995e+00   1.9133057e+00  -2.4501863e+00   3.9826193e-02  -1.3933798e+00   1.3194526e+00   2.3653207e-01   2.0833110e+00  -1.5054936e+00   6.5549091e-01   7.8276085e-01   8.5734972e-01   1.1129346e+00   1.0655956e+00   1.3960104e+00   9.6944226e-01   1.1254759e+00   3.9684221e-01   1.1638657e-01   5.8740961e-01  -4.3244355e-03   9.4176951e-01  -4.1331114e-01  -2.1015555e-01   3.2926706e-02  -4.3106178e-01  -8.6023051e-01   3.0477829e-01  -2.3356854e-01   6.5523539e-01  -2.8712836e+00  -2.3391859e+00   1.5934061e-01  -1.5770104e+00   9.2408902e-01  -2.3238091e+00   9.8066768e-01   3.8601108e-01   2.9449072e-01  -8.9033426e-02   2.3071764e+00   1.6987245e+00   1.6039371e+00   1.9540702e+00   6.2645029e-01   4.1754803e+00   1.3688976e+00   4.3133284e+00  -1.9878544e+00   7.3686276e-03   1.0543319e-01   7.1931219e-01   2.0562877e+00  -4.4491379e-01   5.6280789e-01   4.0454264e-01   2.8048603e+00   5.9515918e-01  -5.7198222e-02  -1.2272557e-01
  -6.6269168e-01  -8.6299575e-02   1.9384327e+00   2.0405543e+00  -1.3229618e+00  -7.6145840e-01  -1.7528208e+00  -1.4086576e+00  -4.4012715e+00  -2.6615032e+00  -1.1373053e+00  -2.4096373e+00   1.5954066e-01   6.5595051e-01  -7.6101164e-01  -1.1101657e+00  -1.9318455e+00  -1.9106743e+00  -7.5520880e-01  -4.9420563e-01  -1.7134618e+00  -1.4315619e+00   4.4876981e+00   5.3910119e+00   1.3211712e+00   1.6445266e+00  -2.3327548e+00   1.3155884e+00  -1.6731097e+00  -1.5781241e+00   1.5067791e+00   2.5602685e+00  -3.1447875e+00  -8.1761028e-02  -6.4035756e-01   2.2273916e+00  -2.1335053e-01   2.0452438e+00  -1.7550285e+00   6.5160831e-01   7.4996870e-01   1.5291198e+00   1.1992832e+00   2.4839075e+00   2.4992804e+00   1.9303494e+00   9.6634998e-01   1.6408525e+00   2.5284044e-01   1.2073301e+00   1.0765596e-02   1.6012776e+00  -1.0199020e-02   2.5672522e-01   2.4406143e-01  -1.6587582e-01  -1.1587590e+00   2.0464599e-01  -5.0141948e-01   5.9298913e-01  -4.0214436e+00  -3.5144404e+00   3.4652971e-01  -2.4622330e+00   1.6924828e+00  -2.4650349e+00   2.4131699e+00   1.8524144e+00   5.1042701e-01  -3.9076227e-01   2.4676808e+00   2.5549466e+00   1.2679411e+00   2.2323132e+00   2.7876482e-01   5.4995563e+00   1.0381052e+00   6.2958554e+00  -2.0901517e+00  -6.8552434e-01   4.5828633e-01   6.6606210e-01   2.3048600e+00  -7.1948268e-01   9.8713261e-01   6.9573660e-01   2.3985796e+00   6.2204822e-01  -4.0145904e-01   2.3073218e-02
  -4.4392716e-01  -4.2968835e-01   1.9738891e+00   2.1060365e+00  -1.2293120e+00  -2.9571690e-01  -1.6612504e+00  -1.6065622e+00  -4.2416253e+00  -2.4253379e+00  -1.3206884e+00  -2.4612919e+00   3.0009134e-01   6.7596486e-01  -1.6164914e-01  -6.1639082e-01  -1.6924127e+00  -2.0511536e+00  -4.3166818e-01  -8.6895095e-01  -1.1774490e+00  -4.5553542e-01   4.7345250e+00   5.6407804e+00   1.3897655e+00   2.4793472e+00  -1.8517788e+00   2.4649611e+00  -1.3473436e+00  -1.5646982e+00   2.1822419e+00   2.9931735e+00  -2.6658554e+00  -1.5495110e-01  -1.9882507e-01   1.6246235e+00   7.9665464e-02   2.2793830e+00  -1.5901058e+00   6.2727161e-01   2.1329559e+00   1.4221284e+00   1.1352830e+00   2.1184906e+00   2.6075333e+00   1.7083303e+00   8.7631861e-01   9.4366346e-01   3.7185901e-01   1.0413662e+00   1.2719255e-01   2.3832764e+00   2.2890232e-01   1.0526313e+00   2.5444118e-01  -1.9889502e-01  -7.4656066e-01   4.6457993e-01  -1.5308629e-01   8.7785363e-01  -3.7346606e+00  -3.7792338e+00   9.5182253e-01  -2.5436757e+00   2.3445417e+00  -2.4262564e+00   2.9854489e+00   1.7565577e+00   6.7517507e-01  -6.1964328e-01   2.6726865e+00   2.6150476e+00   1.7272338e+00   1.9809634e+00   6.7222745e-01   5.4208373e+00   9.1627105e-01   5.1903577e+00  -1.7961052e+00  -2.3174906e-01   9.9147147e-01   9.5340010e-01   2.9713433e+00  -2.7400791e-01   1.5222713e+00   9.5578945e-01   3.0473738e+00   8.5435399e-01  -5.2061426e-01   9.4525228e-02
  -4.1020959e-01  -5.4009378e-01   1.7837868e+00   2.2815634e+00  -9.7211396e-01  -2.4186120e-01  -1.6471661e+00  -1.1788297e+00  -4.1401940e+00  -1.6186115e+00  -1.4079069e+00  -1.7242620e+00   4.1275940e-01   1.6558550e+00   3.2470638e-01   1.4632202e-01  -1.7264521e+00  -1.9141359e+00  -2.2597964e-01  -1.4408532e+00  -1.3660865e+00   1.1201061e-01   4.6861228e+00   5.8114342e+00   8.2603683e-01   3.3342785e+00  -1.5160266e+00   2.4945405e+00  -9.8190880e-01  -1.3200205e+00   2.3052866e+00   3.5628739e+00  -3.0974948e+00  -6.1902304e-01  -8.5736162e-01  -9.2076145e-02  -3.0766160e-01   1.8915709e+00  -1.4811185e+00   3.4076876e-01   2.9978028e+00   1.9827719e+00   1.1813778e+00   2.3293407e+00   2.7908241e+00   2.0633156e+00   4.4135348e-01   9.3892667e-01   4.8190749e-01   1.0832463e+00   2.7230995e-01   3.1925141e+00   8.0771010e-01   1.8516257e+00   6.6511107e-01   1.1844710e-01  -9.3384133e-01   1.3728632e-01  -2.8535045e-01   6.0846577e-01  -4.2603811e+00  -3.3148107e+00   1.1502895e+00  -2.2353065e+00   2.0654868e+00  -1.8900362e+00   3.0027441e+00   1.6069546e+00   3.3849856e-01  -1.1194024e+00   3.1148542e+00   3.4708025e+00   1.9856340e+00   1.9498628e+00   1.4270629e+00   6.0717674e+00   5.6541788e-01   5.0923124e+00  -1.2224933e+00  -9.8718572e-02   1.7688328e+00   1.3674667e+00   3.2233609e+00   3.9904353e-01   1.7846536e+00   1.0754807e+00   4.1542567e+00   1.4256379e+00  -2.4481237e-01   3.3741073e-01
  -3.8265841e-01  -3.2028305e-01   1.7554994e+00   2.1536591e+00  -8.2894572e-01  -6.5475945e-02  -1.2491466e+00  -4.5947015e-01  -3.1795632e+00  -1.0472848e+00  -1.0317867e+00  -9.8727003e-01   3.5714368e-01   1.8078479e+00   9.4895674e-01   2.0668642e-01  -1.2682154e+00  -1.8606108e+00   1.9586029e-01  -1.1238818e+00   2.6478013e-01   4.1040353e-01   3.5714750e+00   4.8472733e+00   5.8697510e-01   3.0564079e+00  -1.3001239e+00   1.6814749e+00  -7.9449177e-01  -8.4963341e-01   1.5077869e+00   2.8305760e+00  -2.1857943e+00  -3.7418121e-01  -1.5070615e+00  -8.0999809e-01  -3.6919697e-01   1.0162016e+00  -1.4461733e+00  -6.6320151e-01   4.7184406e+00   1.1636009e+00  -1.4874615e-01   1.7131589e+00   1.6250516e+00   1.8274456e+00  -1.3882890e+00   1.5925761e-02  -5.8287420e-02   5.8532664e-01  -4.5189682e-02   2.8089799e+00   6.8492701e-02   1.2441668e+00   7.3472017e-02  -1.6331061e-01  -5.6931520e-01  -4.7965202e-01  -1.9672231e-01   8.0738579e-01  -3.9043773e+00  -2.4156058e+00   1.9738056e+00  -1.3667723e+00   1.0785305e+00  -1.8071769e+00   2.1619502e+00   1.3160282e+00   4.0601050e-02  -1.4745121e+00   2.4969777e+00   3.0597453e+00   2.5106967e+00   2.2161619e+00   8.2613075e-01   6.3472859e+00   1.2485621e+00   5.6627949e+00  -1.0693623e+00  -6.0847710e-01   1.9552638e+00   1.0272210e+00   3.0079538e+00  -4.3379074e-01   1.3513047e+00   7.5847430e-01   3.2358907e+00   1.2685058e+00  -1.0124219e-01   2.8282749e-01
   8.9227234e-02   1.1993130e-01   1.3281610e+00   2.1523436e+00  -6.5880109e-01   3.0519589e-01  -1.4415506e+00  -2.4624290e-01  -2.5069821e+00  -5.8521717e-01  -6.8978255e-01  -3.5542699e-01   4.8022354e-01   2.4143361e+00   1.7543752e+00   9.9315370e-01  -7.0431015e-01  -1.4309004e+00   7.2965221e-01  -1.5724286e+00  -1.5297733e-01   1.6339391e+00   3.0659170e+00   4.6261650e+00  -3.0278342e-01   3.7369732e+00  -1.0964571e+00   2.1819003e+00   1.5831336e-02  -4.6668244e-01   1.4786180e+00   3.2172191e+00  -2.0257090e+00  -9.3813419e-01  -2.2032387e+00  -2.5457554e+00  -4.0327192e-01   9.1867102e-01  -1.6724867e+00  -4.1724404e-01   6.0677433e+00   1.2407506e+00   5.5224567e-01   1.9619614e+00   1.8971336e+00   1.5012489e+00  -9.7146625e-01   1.2197770e-01   4.9599682e-01   8.4882588e-01   3.3638409e-01   3.5114798e+00   4.8542652e-01   2.0894600e+00   1.3413044e-01   6.2172421e-02  -3.6592007e-03  -8.9742857e-02   3.5516041e-01   7.0855643e-01  -3.4660882e+00  -2.2346018e+00   2.1069068e+00  -1.2178373e+00   1.1695516e+00  -2.0167696e+00   2.6453804e+00   9.0593779e-01   1.1618077e-01  -1.9596206e+00   2.2736970e+00   3.8800076e+00   3.0698003e+00   2.1596099e+00   1.3409752e+00   7.1544711e+00   6.5876907e-01   5.1865649e+00   1.0643997e-03   8.2742347e-01   2.8024287e+00   1.6025653e+00   3.6221039e+00   4.7727919e-01   1.8596261e+00   9.3843605e-01   3.8359623e+00   1.5917248e+00   1.6037737e-02   2.8819264e-01
  -4.2935020e-01   2.2201623e-01   1.1976144e+00   2.2718759e+00  -5.7984723e-01   3.7128696e-01  -1.8134913e+00  -2.2633491e-01  -2.5240640e+00  -1.2917955e+00  -2.1952672e+00  -8.6224253e-01  -4.8133645e-01   1.9334175e+00   9.0456887e-01   3.7986898e-01  -2.2290555e+00  -1.2495548e+00   8.7667613e-01  -1.6679960e+00  -5.9828803e-01   3.3035246e+00   2.9975750e+00   5.2368640e+00  -9.1160420e-01   4.0540306e+00  -1.1033849e+00   2.5468597e+00  -8.3860153e-01  -1.2986531e+00   7.8079179e-01   3.0614603e+00  -1.3152055e+00  -8.8754701e-01  -3.0678873e-01  -2.4740898e+00  -5.9532430e-01   1.6858629e+00  -2.6285621e+00  -8.3942642e-02   4.0126932e+00   4.3242252e-01   1.0325344e-01   1.5279877e+00   1.8064931e+00   1.1796299e+00  -1.2081285e+00  -2.7053184e-01   3.9688479e-01   1.0433529e+00   1.6777961e-01   3.5964891e+00   1.0735550e+00   2.8059145e+00   2.5554213e-02  -1.7859307e-02  -4.9649380e-01   6.9298085e-02   4.2600076e-01   7.7719033e-01  -3.8649333e+00  -2.8350249e+00   1.6978835e+00  -1.9299908e+00   1.6089110e+00  -1.5262780e+00   3.7380937e+00   1.3026980e+00   6.0525812e-01  -1.2499912e+00   1.7636911e+00   4.5782470e+00   2.2093459e+00   1.3644782e+00   5.7492774e-01   6.2825809e+00   1.1081177e+00   4.5284029e+00  -1.1541338e+00   8.1642164e-01   2.1711546e+00   9.3891949e-01   2.8098053e+00  -2.1199957e-01   2.2207766e+00   9.1446628e-01   3.4424611e+00   1.0432809e+00  -1.8562727e-01   9.0487374e-02
  -4.1829481e-02   3.3580032e-01   8.3471150e-01   2.1115999e+00  -1.3762206e-01   8.3109403e-01  -1.5490283e+00   1.8505861e-01  -1.8278511e+00  -4.4697652e-01  -2.0228007e+00   6.3084534e-02  -4.5308838e-01   2.5541540e+00   1.8000972e+00   1.3396955e+00  -1.9737274e+00  -5.9583361e-01   1.2375710e+00  -1.6820634e+00   3.1723410e-01   3.9240578e+00   2.3781396e+00   4.4681361e+00  -1.0635512e+00   4.4635145e+00  -1.9134812e-01   3.1985666e+00  -1.8596165e-01  -8.0508801e-01   1.1361593e+00   3.1499595e+00  -3.5574080e-01  -1.0674114e+00  -7.8244534e-01  -4.8799402e+00  -3.7782052e-01   1.0386958e+00  -1.9474486e+00  -2.4845477e-01   5.9868372e+00   3.2458970e-01  -1.5739381e-01   7.6645543e-02   9.3020039e-01   2.5401038e-01  -1.4923350e+00  -2.1063999e+00   4.4983461e-01   5.3202945e-01   4.7498284e-01   4.2718584e+00   1.7767242e+00   3.7100737e+00   1.9178671e-01   1.1437737e-01   3.3957312e-02   5.1846166e-01   9.8911495e-01   1.1045819e+00  -2.6628884e+00  -1.9101553e+00   1.9913748e+00  -1.1145557e+00   2.0154372e+00  -9.7105473e-01   3.3415291e+00   5.1150502e-01   3.8410825e-01  -1.0228409e+00   2.2876442e+00   4.2662739e+00   2.5847482e+00   4.9695244e-01   1.8444299e+00   5.1008063e+00   8.6167577e-01   1.9843739e+00  -7.6275102e-01   1.9302495e+00   2.4045364e+00   1.1458010e+00   3.0301514e+00   6.0664856e-01   2.5687592e+00   1.0150839e+00   4.3053889e+00   1.8862066e+00   3.2656100e-01   2.3349695e-01
   3.4689012e-02   9.0067192e-01   3.1132262e-01   1.8491186e+00   6.5228259e-02   1.0754392e+00  -1.3737374e+00   1.1580932e+00  -6.9163907e-01   2.0686918e-01  -1.7672611e+00   1.2269737e+00  -5.8236323e-01   2.8793248e+00   2.0975399e+00   1.5920043e+00  -1.5679526e+00  -1.8388575e-02   2.0250089e+00  -1.3852457e+00   1.3967166e-01   4.5265884e+00   7.8030338e-01   3.0651168e+00  -2.2085413e+00   3.6054374e+00  -7.6021520e-02   2.4822059e+00   5.8715373e-01   1.0334548e-01  -1.6160704e-01   2.2125487e+00   6.2452332e-01  -1.1709678e+00  -1.3255642e+00  -6.4382250e+00  -3.9746026e-01   7.5511730e-01  -2.5315436e+00  -6.0319373e-01   5.3068506e+00  -8.1267393e-01  -9.0661268e-01  -8.9138441e-01  -2.5224309e-01  -4.7821869e-01  -2.5203659e+00  -2.9716794e+00   1.1316951e-01   1.6928652e-01   3.6065654e-01   3.7946032e+00   1.3568497e+00   3.4294807e+00  -4.6463244e-01  -1.0299513e-01   4.0255417e-01   2.9904193e-01   1.2435854e+00   1.0802239e+00  -2.0785042e+00  -6.6241614e-01   2.1278832e+00  -1.8972948e-01   6.2821779e-01  -7.3432136e-01   2.3399640e+00  -7.2211639e-01   2.2331014e-01  -1.0974465e+00   1.1522268e+00   4.1244871e+00   2.6645917e+00   2.9828836e-01   1.2614685e+00   4.5413834e+00   1.4717293e+00   1.1483675e+00  -6.3331530e-01   2.4671880e+00   2.2958658e+00   8.4919309e-01   2.3739853e+00   2.1755941e-01   2.0545658e+00   4.5450340e-01   3.5057133e+00   1.1709222e+00   5.6060336e-01  -2.7723265e-02
  -2.0963500e-01   1.3654516e+00   2.6118747e-01   1.7831080e+00   2.2067054e-01   3.7503295e-01  -1.4485331e+00   1.3765091e+00  -6.1683610e-01   1.0027411e-02  -2.4407148e+00   1.0094448e+00  -9.3840255e-01   2.6071835e+00   1.5282670e+00   1.2527198e+00  -1.8997462e+00   5.5578223e-01   2.0853748e+00  -8.9174337e-01  -3.8285397e-01   4.5334643e+00   4.8646468e-01   2.9526717e+00  -2.5808247e+00   2.9962362e+00   5.5159867e-02   1.5162080e+00  -1.1495651e-01  -1.4252632e-01  -1.3195064e+00   1.2549593e+00   7.7885419e-01  -1.2236333e+00  -9.2285848e-01  -6.6371623e+00  -1.0321698e-01   1.7619623e-01  -2.6510337e+00  -6.5212050e-01   3.7074972e+00  -2.6630885e-01  -1.3253606e+00  -7.9836053e-01  -3.5698065e-01  -6.7389640e-01  -2.8233384e+00  -2.8785266e+00  -1.9859787e-02   2.8881502e-01   4.9285012e-01   3.7945577e+00   1.6138058e+00   3.3716005e+00  -5.1067507e-01   6.3044970e-02   2.1404807e-02   2.8775806e-01   1.1640732e+00   9.7975289e-01  -2.0067392e+00  -8.6311790e-01   1.6908608e+00  -4.8894472e-01   1.2266537e+00  -3.4129630e-01   2.7400696e+00  -3.5029586e-01   4.4958386e-01  -3.6903918e-01   3.4185623e-01   3.6943291e+00   1.5400869e+00  -1.7595112e-01   1.3970387e-01   3.5880358e+00   9.3094337e-01   1.0088210e+00  -4.7583821e-01   2.9947593e+00   1.8488934e+00   4.9199472e-01   1.6378672e+00   2.4584592e-02   2.0299805e+00   5.6543574e-01   2.6400457e+00   1.0300562e+00   2.9347623e-01   1.0692663e-01
  -7.8961427e-02   9.0935412e-01   3.3358641e-01   1.4279701e+00   4.8301480e-01   6.6666797e-01  -9.3326758e-01   1.3408046e+00  -1.3641822e-01   3.6826562e-01  -2.7269114e+00   1.3802970e+00  -1.0515137e+00   2.2208318e+00   2.2530066e+00   1.4954833e+00  -1.8808362e+00   9.8533088e-01   1.9708562e+00  -7.1633775e-01   1.1840082e+00   4.7141770e+00   3.9474476e-01   2.2727207e+00  -1.8127677e+00   3.4236574e+00   9.2013238e-01   2.3526919e+00  -1.4439606e-01  -2.5567240e-01  -5.4274617e-01   9.9822785e-01   2.3005364e+00  -9.0598699e-01   6.3219419e-02  -7.3418451e+00   6.0148796e-01  -7.1191312e-01  -1.6802679e+00  -1.0501295e+00   5.7889965e+00  -5.5921051e-01  -1.9383915e+00  -2.6231297e+00  -1.0202138e+00  -1.6984547e+00  -3.0667702e+00  -4.8947375e+00  -2.0890261e-01  -5.1976256e-01   7.7985894e-01   3.9970283e+00   2.3486474e+00   3.9533241e+00  -3.3555032e-01   9.2064173e-02   2.9195854e-01   5.4598915e-01   1.5946169e+00   1.4950151e+00  -1.4411802e-01  -5.1952911e-01   2.1447408e+00  -7.8484667e-02   2.6575417e+00   5.4985768e-01   2.6952695e+00  -3.9002192e-01   3.5667521e-01   3.9958133e-02   8.0672431e-01   2.2247899e+00   1.8687866e+00  -1.2480827e+00   1.0761764e+00   1.9325414e+00   6.1953984e-01  -1.8605729e+00  -4.1000854e-01   3.3626693e+00   1.5138593e+00   5.4400911e-01   1.6798541e+00   5.7565470e-01   2.4394945e+00   9.7379763e-01   2.6634677e+00   2.1177764e+00   5.6484757e-01   3.3823747e-01
  -1.0432617e-01   7.3514634e-01  -9.2400744e-03   1.2938894e+00   7.7589194e-01   8.8230721e-01  -6.7758829e-01   1.8780192e+00   6.3654531e-01   1.4910606e+00  -2.2417455e+00   2.4522002e+00  -9.6479282e-01   2.9924788e+00   3.0348947e+00   2.2239167e+00  -1.8373940e+00   1.4302060e+00   2.1319072e+00  -4.7207855e-01   1.7230032e+00   4.9352864e+00  -1.2714258e-01   1.4657834e+00  -2.4239713e+00   3.4973158e+00   1.4386925e+00   2.3342108e+00   5.4078605e-01   1.4653058e-02  -3.4173367e-01   1.0627047e+00   2.6464898e+00  -1.0304091e+00  -6.1722077e-01  -8.8333154e+00   7.0218556e-01  -1.5853279e+00  -9.9148712e-01  -1.2854228e+00   6.8435256e+00  -5.8341890e-01  -2.8921903e+00  -4.1268973e+00  -1.9153025e+00  -2.6804207e+00  -4.1096893e+00  -6.4969978e+00  -6.5784630e-01  -1.2768949e+00   8.8969842e-01   4.0242546e+00   2.1892263e+00   3.6988624e+00  -6.1693826e-01   3.2260771e-01   2.4496694e-01   1.5355825e-01   1.8088776e+00   1.5494157e+00   1.0283923e+00   7.9955523e-01   2.1339157e+00   9.2294703e-01   2.5298372e+00   1.4350119e+00   2.0756959e+00  -8.9522264e-01  -1.2828915e-01   3.0871497e-01   1.1710664e+00   2.1163715e+00   2.1292671e+00  -1.8286308e+00   2.3131390e+00   1.4059735e+00   7.3528346e-01  -2.9641254e+00  -3.6574312e-01   3.3174537e+00   1.1678474e+00   3.6197443e-01   1.5547945e+00   7.2435789e-01   2.0896627e+00   6.8401981e-01   2.5977841e+00   2.7306548e+00   1.0554119e+00   4.0009757e-01
   6.5315847e-02   1.6396348e+00  -4.6652733e-02   8.8889503e-01   1.0136569e+00   6.3624321e-01  -4.8338377e-01   1.9615914e+00   1.0733936e+00   1.0111616e+00  -2.1689719e+00   2.4309741e+00  -9.8160870e-01   2.2850715e+00   2.6123440e+00   1.7584342e+00  -1.2786590e+00   2.1149324e+00   2.3957360e+00   2.5284817e-01   1.3177833e+00   4.3178446e+00  -9.6930618e-01   6.0088686e-01  -2.4471265e+00   1.9181764e+00   1.7298942e+00   1.6305087e+00   6.3776684e-01   6.5867312e-01  -1.9508218e+00  -6.0366718e-01   3.4222440e+00  -8.6155776e-01  -5.5773493e-01  -8.6117076e+00   1.2474078e+00  -1.9260631e+00  -1.2333921e+00  -1.0840762e+00   5.3851444e+00  -1.1096768e+00  -2.7441447e+00  -3.5811419e+00  -2.2332393e+00  -2.7875392e+00  -4.0567349e+00  -5.9217765e+00  -6.1590614e-01  -9.3816149e-01   9.3566390e-01   3.5765340e+00   1.9535930e+00   3.2795677e+00  -1.1469138e+00   1.9090347e-01   7.0989950e-01   7.9217057e-01   2.0596178e+00   1.8226310e+00   1.8607493e+00   1.0143472e+00   2.1415888e+00   1.1305996e+00   2.5662877e+00   1.1603553e+00   1.8330829e+00  -1.2416404e+00  -1.4340052e-02   5.9649301e-01  -3.0953173e-01   8.0659351e-01   1.3766770e+00  -2.1727880e+00   6.8297383e-01   6.9593962e-02   4.9344624e-01  -3.8211043e+00   3.1214141e-01   4.7718900e+00   9.4356222e-01   2.4106228e-01   8.6438610e-01   9.7461092e-01   1.9578342e+00   5.4369350e-01   1.5144186e+00   2.6646731e+00   1.0579279e+00   3.6257212e-01
  -2.2015568e-01   1.6588600e+00  -5.0947959e-01   6.2797561e-01   1.2007418e+00   6.2107784e-01  -3.1334631e-01   2.5057801e+00   1.7400772e+00   1.3558464e+00  -2.1997577e+00   3.3206724e+00  -1.1332674e+00   2.7074211e+00   2.5965603e+00   1.8406268e+00  -1.6995207e+00   2.1864802e+00   2.4509971e+00   5.7612140e-01   1.0665004e+00   4.1374166e+00  -1.8155929e+00  -4.5987536e-01  -3.1816009e+00   1.2566821e+00   1.8176858e+00   1.2119730e+00   9.1874004e-01   7.0537997e-01  -2.5778866e+00  -1.0460253e+00   3.8151830e+00  -7.4922612e-01  -7.0022208e-01  -9.3806237e+00   9.1157087e-01  -2.3591555e+00  -1.2514968e+00  -1.4917448e+00   3.8229436e+00  -2.1354770e+00  -3.0945408e+00  -4.6195160e+00  -3.3266835e+00  -3.3490549e+00  -4.0952091e+00  -6.5088442e+00  -8.1264181e-01  -1.1442422e+00   8.3068266e-01   2.7312218e+00   2.2032237e+00   2.8668396e+00  -1.0405977e+00   4.3900326e-02   2.5751566e-01   4.5048943e-01   1.9995848e+00   1.8252360e+00   2.3391541e+00   2.3041393e+00   1.6047455e+00   1.7793683e+00   1.5618805e+00   2.0230852e+00   9.1527680e-01  -1.9400717e+00  -3.2503543e-01   1.1358773e+00  -5.9512176e-01   8.6444126e-01   7.9905473e-01  -2.6923950e+00   8.3447403e-01  -8.3870123e-01   7.5014030e-01  -4.9531897e+00  -1.9012235e-01   3.8691327e+00   2.6705983e-01  -1.4930917e-01  -2.4139256e-02   6.1362889e-01   1.4879165e+00   1.2251165e-01   1.6401812e+00   2.6953444e+00   1.4941760e+00   2.4590512e-01
  -4.9761699e-01   1.6513622e+00  -4.9867243e-01   4.1040315e-01   1.2737166e+00   5.4647406e-01  -1.3537219e-01   2.3579212e+00   2.0415122e+00   1.1420683e+00  -2.1217728e+00   3.1121859e+00  -1.2197265e+00   2.2040946e+00   2.4492347e+00   1.5358514e+00  -1.7882335e+00   2.1546872e+00   2.3738635e+00   1.1717358e+00   1.2620085e+00   3.8368281e+00  -1.9216614e+00  -7.6292326e-01  -3.0002778e+00   7.3389859e-01   1.9985240e+00   1.1135432e+00   8.7691273e-01   4.2112140e-01  -2.8026553e+00  -1.5670781e+00   4.5938715e+00  -1.7567183e-01   1.0468073e-01  -8.5022188e+00   1.3139798e+00  -2.6631809e+00  -1.0700059e+00  -1.4825571e+00   3.1176851e+00  -2.6241947e+00  -3.5285896e+00  -4.9581081e+00  -3.6764818e+00  -3.7874354e+00  -4.3853375e+00  -6.7680501e+00  -1.1043861e+00  -1.3363548e+00   6.4480972e-01   2.0982680e+00   1.7935471e+00   2.0810359e+00  -1.4561169e+00  -1.4085305e-01   3.5256408e-02   4.1073227e-01   2.0199321e+00   2.1288867e+00   3.1604008e+00   2.5688934e+00   1.5002200e+00   1.8892617e+00   1.9001493e+00   2.4673848e+00   9.6995933e-01  -1.6109553e+00  -4.0042115e-01   1.6418866e+00  -1.1060038e+00   1.3181678e-01   4.1217271e-01  -3.1109642e+00   3.7356672e-01  -1.7385621e+00   1.1346913e+00  -5.3436473e+00  -2.7023851e-01   3.6275408e+00  -3.5984907e-01  -5.0680458e-01  -4.3686653e-01   4.2581255e-01   1.2854995e+00  -4.3948985e-03   1.1749934e+00   3.0347032e+00   1.5017849e+00   2.3158872e-01
  -4.2036528e-01   1.9311739e+00  -5.9486643e-01   8.8865898e-02   1.2595699e+00   5.3067476e-01  -2.2628079e-02   2.1396861e+00   2.2818791e+00   7.8722858e-01  -1.7876665e+00   2.9735180e+00  -1.0839163e+00   1.6347494e+00   2.2039819e+00   1.3250925e+00  -1.4020724e+00   2.2556003e+00   2.4478367e+00   1.5607214e+00   7.1868870e-01   3.1060990e+00  -2.2118426e+00  -1.2722594e+00  -2.9165031e+00  -2.9144337e-01   2.1274579e+00   1.0696547e+00   1.3063144e+00   6.3201274e-01  -3.2615120e+00  -2.2085553e+00   5.2896595e+00   2.0696467e-01   5.8960076e-01  -7.8508184e+00   1.6013722e+00  -2.6688072e+00  -1.1509720e+00  -1.2537424e+00   1.8146553e+00  -3.2843861e+00  -3.0745254e+00  -4.7069054e+00  -3.6990101e+00  -3.9292981e+00  -3.9375558e+00  -6.3185074e+00  -9.8761505e-01  -1.1791141e+00   5.3532095e-01   1.5461995e+00   1.4032285e+00   1.5442081e+00  -1.8597168e+00  -3.8116928e-01   3.5229027e-01   9.1951097e-01   2.2197962e+00   2.4596980e+00   3.9201996e+00   2.8253932e+00   1.4912640e+00   2.0876679e+00   1.8489114e+00   2.3626791e+00   9.0923855e-01  -1.7514668e+00  -3.5954011e-01   1.8416203e+00  -1.8985738e+00  -7.1141936e-01   7.3033780e-02  -3.4334260e+00  -1.4652949e-01  -2.6618428e+00   1.4358860e+00  -6.0647827e+00  -2.1268078e-02   4.0797729e+00  -5.9859891e-01  -5.5218766e-01  -6.9810597e-01   6.5038482e-01   1.1844612e+00  -1.9206761e-01   8.8945866e-01   3.1080902e+00   1.5180485e+00   1.5092895e-01
  -6.6816654e-01   1.8837178e+00  -7.9305273e-01  -1.3544994e-01   1.2874764e+00   4.8745242e-01   1.6857680e-01   2.1890939e+00   2.7406319e+00   8.9452403e-01  -1.2950026e+00   3.2805047e+00  -8.6846447e-01   1.7262387e+00   2.2124696e+00   1.2635325e+00  -1.3102443e+00   1.9781338e+00   2.3098894e+00   1.8331729e+00   2.9318649e-01   2.5470392e+00  -2.5465337e+00  -1.8516873e+00  -3.2149883e+00  -9.4739713e-01   2.0339753e+00   7.2659083e-01   1.7788328e+00   6.6870237e-01  -3.6131281e+00  -2.5057932e+00   5.2956463e+00   4.7544199e-01   4.6056894e-01  -7.2980532e+00   1.4818335e+00  -2.8727540e+00  -1.1435073e+00  -1.3416187e+00   7.3407973e-01  -3.9325213e+00  -2.9625481e+00  -4.5117189e+00  -3.9159920e+00  -3.9116161e+00  -3.9542336e+00  -5.7925462e+00  -1.0753070e+00  -1.1151341e+00   3.0887061e-01   7.3239653e-01   8.6572961e-01   6.3204730e-01  -2.1131793e+00  -5.1333062e-01   3.2097675e-02   5.9415938e-01   2.0659554e+00   2.4881177e+00   4.2798060e+00   3.7063841e+00   1.2592470e+00   2.5426789e+00   1.0596019e+00   2.7657632e+00   4.2209168e-01  -1.8995874e+00  -6.7631653e-01   1.8743340e+00  -2.3746058e+00  -7.9307861e-01  -1.2574111e-01  -3.4415461e+00  -2.9323603e-01  -2.6365932e+00   1.8995305e+00  -5.7839345e+00   5.9687525e-02   3.3075035e+00  -8.9329625e-01  -7.0272890e-01  -1.0919797e+00   4.9953125e-01   7.3066354e-01  -5.7474305e-01   8.1288708e-01   3.3060751e+00   1.7254088e+00   7.3507098e-02
  -7.2583471e-01   2.4029285e+00  -8.6153340e-01  -4.7162373e-01   1.2921412e+00   3.1841733e-01   1.5634304e-01   1.9897873e+00   2.9298521e+00   9.6303219e-02  -1.1826802e+00   3.0286084e+00  -7.8967999e-01   1.1488098e+00   1.5239988e+00   4.8815427e-01  -9.2687240e-01   1.7342266e+00   2.1905612e+00   2.2214085e+00  -4.4723477e-01   1.6369858e+00  -3.0956878e+00  -2.4149766e+00  -3.3942120e+00  -2.3390267e+00   1.9169229e+00   3.5818094e-01   1.7179160e+00   8.7477370e-01  -5.1050251e+00  -3.7127949e+00   5.1388842e+00   7.9148988e-01   4.1745788e-01  -5.8599879e+00   1.4589227e+00  -2.5958349e+00  -1.5830034e+00  -1.1598708e+00  -1.9423780e+00  -4.8285736e+00  -2.2057932e+00  -3.2050941e+00  -3.9481699e+00  -3.4402916e+00  -3.0484247e+00  -3.9620368e+00  -7.6778746e-01  -3.3210514e-01   2.0834658e-01  -3.7217341e-01   5.5555229e-01  -3.5447386e-01  -2.3994300e+00  -8.6417371e-01   1.4923515e-01   9.7823706e-01   1.9720697e+00   2.6444239e+00   4.2568069e+00   3.8749215e+00   8.6512015e-01   2.4183385e+00   1.9890797e-01   2.2997374e+00   2.0783318e-02  -2.0410312e+00  -5.6751655e-01   1.8855695e+00  -3.7550361e+00  -1.1634036e+00  -1.2033124e+00  -3.1087927e+00  -2.1403351e+00  -2.7439921e+00   1.7337436e+00  -5.3727714e+00   3.6404992e-01   3.2088381e+00  -1.2310857e+00  -9.2589536e-01  -1.7805207e+00   2.9565573e-01   3.4217529e-01  -9.1937537e-01   1.3694547e-01   2.8950656e+00   1.6667081e+00  -1.2787754e-01
  -1.0511013e+00   2.5504277e+00  -1.0351956e+00  -6.9553935e-01   1.1716047e+00   8.2171604e-02   2.5377494e-01   1.8132042e+00   3.2362041e+00  -3.5454984e-01  -8.1999595e-01   2.7559897e+00  -5.3714121e-01   8.0398630e-01   1.0810181e+00   7.8269552e-02  -6.3897719e-01   1.1586259e+00   2.0915596e+00   2.4770093e+00  -1.6188663e+00   1.0717028e+00  -3.3814580e+00  -2.7618417e+00  -3.5608873e+00  -3.2336226e+00   1.4750071e+00  -1.4301983e-01   2.0341024e+00   8.3897791e-01  -5.7920711e+00  -4.2353831e+00   5.1191916e+00   1.2337244e+00   7.4583775e-01  -4.4386140e+00   1.4514742e+00  -2.2367020e+00  -2.1520128e+00  -1.0715309e+00  -4.2562407e+00  -5.5572530e+00  -1.4421857e+00  -2.0794535e+00  -3.6917788e+00  -2.9915091e+00  -2.4497973e+00  -2.3724107e+00  -5.9709002e-01   1.7734287e-01  -1.4694142e-01  -1.4301695e+00  -1.3836147e-01  -1.3905935e+00  -2.6600405e+00  -1.2390385e+00  -2.5397436e-01   7.9166579e-01   1.6631335e+00   2.6032898e+00   4.0427581e+00   4.2338740e+00   4.9420532e-01   2.3457658e+00  -7.3552699e-01   2.3688848e+00  -1.9383938e-01  -2.0514196e+00  -5.9828436e-01   1.7994013e+00  -4.8751336e+00  -1.1731146e+00  -1.6494842e+00  -2.7710685e+00  -3.3384531e+00  -2.4735873e+00   2.3694207e+00  -4.4365454e+00   7.0715567e-01   2.5792426e+00  -1.3550392e+00  -1.0028371e+00  -2.2162661e+00   6.5436199e-02  -3.2976110e-02  -1.2397916e+00   1.3121440e-01   2.5830091e+00   1.5141039e+00  -2.8474349e-01
  -1.3264221e+00   2.2369758e+00  -9.3989257e-01  -8.0398773e-01   1.1014326e+00   1.2733599e-01   3.8073709e-01   1.3656872e+00   3.2173857e+00  -7.2968489e-01  -6.9565638e-01   2.3622884e+00  -4.3439264e-01   5.7321205e-01   8.5723677e-01  -3.0525052e-01  -7.5485765e-01   4.6008750e-01   1.5162076e+00   2.6401527e+00  -1.1890292e+00   3.7674526e-01  -3.0496504e+00  -2.6497108e+00  -3.1008067e+00  -3.3283938e+00   1.5026820e+00   2.5394664e-02   1.8691559e+00   2.9929917e-01  -5.6205114e+00  -4.2096171e+00   4.9351025e+00   1.8293697e+00   1.1252803e+00  -2.9011076e+00   1.3682959e+00  -2.2261723e+00  -1.7036839e+00  -1.0826933e+00  -4.7144828e+00  -5.9786264e+00  -1.2866065e+00  -1.5597443e+00  -3.6981732e+00  -2.6379781e+00  -2.1777062e+00  -1.6575107e+00  -5.8264748e-01   3.9456532e-01  -4.1212961e-01  -2.1188486e+00  -3.3405058e-01  -2.1744249e+00  -2.6254699e+00  -1.4132498e+00  -5.9008618e-01   7.0335885e-01   1.3305101e+00   2.7951872e+00   3.9933884e+00   4.4995019e+00   2.8894812e-01   2.3073184e+00  -9.3525061e-01   2.6806097e+00  -4.4218380e-01  -1.6303743e+00  -8.2944920e-01   1.8881138e+00  -4.8401992e+00  -1.2089861e+00  -2.0732147e+00  -2.6791722e+00  -3.4902783e+00  -2.3263097e+00   2.7772315e+00  -3.7792918e+00   5.9518109e-01   1.2935064e+00  -1.6862143e+00  -1.2514910e+00  -2.3846219e+00  -2.3017026e-01  -2.5478417e-01  -1.4494752e+00   2.1467020e-01   2.9539234e+00   1.5867563e+00  -3.2784994e-01
  -9.3811541e-01   2.6889255e+00  -1.0621916e+00  -1.0749815e+00   1.0148382e+00   1.0083141e-01   4.5185315e-01   8.1309515e-01   3.1976324e+00  -1.3594418e+00  -1.1158777e-01   1.8451049e+00   1.1823120e-01   1.5806548e-01   5.1545791e-01  -3.2909644e-01   1.5571668e-01   2.4276578e-01   1.4395493e+00   2.7303294e+00  -2.0686527e+00  -7.6271253e-01  -3.1444126e+00  -2.9322952e+00  -2.7169855e+00  -4.4590998e+00   1.5914865e+00   1.4505172e-01   2.5101384e+00   7.4792790e-01  -5.9922442e+00  -4.6655558e+00   4.8994097e+00   2.1110638e+00   9.3412800e-01  -2.1035617e+00   1.5363277e+00  -1.7106150e+00  -1.6758642e+00  -6.0322432e-01  -6.0047900e+00  -6.3045551e+00   2.6464320e-01  -1.4749114e-01  -3.2439943e+00  -2.0513967e+00  -7.7598212e-01  -1.2496076e-01   1.1401797e-01   1.1199205e+00  -5.1860750e-01  -2.4004707e+00  -6.1936215e-01  -2.4398743e+00  -2.6701506e+00  -1.7079087e+00   6.7690925e-02   1.7372999e+00   1.4538778e+00   3.0741428e+00   3.9896653e+00   4.5560186e+00   2.3620156e-01   2.3072910e+00  -1.3419532e+00   1.9848400e+00  -7.0285346e-01  -2.0950078e+00  -7.0616927e-01   1.7568604e+00  -5.5018433e+00  -1.7047978e+00  -2.5051106e+00  -2.5993413e+00  -4.0895245e+00  -2.8350388e+00   2.9639408e+00  -4.0781054e+00   1.3925606e+00   2.0862029e+00  -1.2677247e+00  -9.1568207e-01  -2.2140101e+00   3.7865771e-01  -1.5051149e-01  -1.6197644e+00   7.8923631e-01   2.8796550e+00   1.4922520e+00  -4.1647531e-01
  -1.0324533e+00   2.3091863e+00  -8.5722590e-01  -1.2093739e+00   8.7462560e-01   7.9624003e-02   4.5772682e-01   4.9518985e-01   3.0075100e+00  -1.5791287e+00   1.0972294e-01   1.5599502e+00   3.7516907e-01   2.1719287e-02   5.8227780e-01  -6.4485239e-01   5.7285781e-01  -4.5100521e-01   7.9655479e-01   2.7014608e+00  -1.3049475e+00  -1.7913770e+00  -2.9983713e+00  -3.1595034e+00  -2.4600645e+00  -4.5728674e+00   1.6393395e+00   1.1005182e-01   2.2216275e+00   5.8180708e-01  -6.0436929e+00  -4.7696149e+00   4.0070577e+00   2.4794342e+00   3.6224244e-01  -6.6041321e-01   1.2877032e+00  -1.9215658e+00  -8.8517170e-01  -8.2286377e-01  -5.6290665e+00  -6.0978844e+00   8.0442135e-02   6.7322669e-01  -3.1702325e+00  -1.3820605e+00  -7.4554485e-01   9.1894165e-01   1.1572317e-01   1.3713254e+00  -5.6141789e-01  -2.9225152e+00  -9.4838145e-01  -3.4337878e+00  -2.5256564e+00  -1.6512106e+00  -4.9172808e-04   1.4617788e+00   1.0901716e+00   3.1153884e+00   3.6633138e+00   4.7897860e+00   2.8685928e-01   2.3623446e+00  -1.7871703e+00   1.8463440e+00  -1.2134788e+00  -1.6966408e+00  -9.8326480e-01   1.3817968e+00  -5.6380937e+00  -1.7597660e+00  -3.0013707e+00  -1.9993487e+00  -4.5698988e+00  -2.0185088e+00   2.4959935e+00  -2.5729247e+00   1.6819942e+00   6.5504572e-01  -1.2482269e+00  -9.5996761e-01  -2.1080519e+00   1.2894327e-01  -4.9191715e-01  -1.7290976e+00   5.5142354e-01   3.2859734e+00   1.3593890e+00  -3.7911860e-01
  -8.6082761e-01   2.2635207e+00  -9.6774439e-01  -1.3966523e+00   6.8381580e-01  -1.6786651e-02   5.9388689e-01   4.0561505e-01   3.1463845e+00  -1.4125947e+00   7.4772706e-01   1.6204540e+00   8.3763398e-01   1.3848307e-01   5.5917656e-01  -7.4169700e-01   1.6114302e+00  -9.8607069e-01   4.4502747e-01   2.4671961e+00  -1.4833975e+00  -2.7386765e+00  -3.2104737e+00  -3.5169305e+00  -2.2553322e+00  -4.8090600e+00   1.5023496e+00  -2.0192079e-01   2.5675632e+00   8.5332647e-01  -6.2402030e+00  -4.9190633e+00   3.2285180e+00   2.5667036e+00  -5.0871428e-01   3.4404009e-02   1.2651726e+00  -1.9273346e+00  -7.0007588e-01  -1.0274717e+00  -6.0368741e+00  -5.9505606e+00   1.0907114e+00   1.8183211e+00  -2.8334653e+00  -6.6994849e-01  -4.4713263e-02   2.3334436e+00   5.2303494e-01   1.7397787e+00  -5.5062727e-01  -3.4814270e+00  -1.3000988e+00  -4.1488271e+00  -2.5012670e+00  -1.8870976e+00   2.6018112e-01   1.4146546e+00   7.6549350e-01   2.9980728e+00   3.2511840e+00   5.1959314e+00   1.5877764e-01   2.5135174e+00  -2.8180218e+00   1.5752940e+00  -2.0839533e+00  -1.9702721e+00  -1.1289017e+00   6.9735097e-01  -5.8682380e+00  -1.6897994e+00  -3.0675341e+00  -1.1565452e+00  -4.9688759e+00  -8.5846223e-01   2.7008768e+00  -1.4237818e+00   2.4866202e+00   2.8743633e-02  -9.3689380e-01  -8.5706141e-01  -1.9800954e+00   7.0102661e-02  -9.5272676e-01  -2.0579614e+00   3.9777230e-01   2.7826652e+00   1.3174927e+00  -4.5896228e-01
  -1.0421382e+00   2.4513411e+00  -1.1888742e+00  -1.3985865e+00   3.4403512e-01  -5.5637230e-02   3.3860727e-01  -1.3107532e-01   3.3630221e+00  -2.3336235e+00   8.6940803e-01   7.2236426e-01   1.0428419e+00  -2.4531388e-01   1.8118836e-01  -1.0768731e+00   1.7835636e+00  -1.7473516e+00   3.6288047e-01   2.0531317e+00  -3.0985515e+00  -1.9213629e+00  -3.0867187e+00  -2.9911655e+00  -2.5107870e+00  -4.7224877e+00   6.1871178e-01  -1.9699469e-01   2.9121821e+00   3.8263956e-01  -6.3997331e+00  -4.5952107e+00   2.8551831e+00   2.7606597e+00   2.0379078e-01   1.7192501e+00   1.3015375e+00  -5.9776770e-01  -1.7021062e+00  -3.7014728e-01  -7.4949968e+00  -6.4391468e+00   2.6608788e+00   3.7173702e+00  -1.5791084e+00   5.5650246e-02   1.2624221e+00   4.5539180e+00   1.2329977e+00   2.6154171e+00  -9.4050025e-01  -4.1098721e+00  -1.8853123e+00  -4.5457043e+00  -2.5165535e+00  -2.2288364e+00  -3.1076229e-02   1.4140480e+00   4.9151897e-01   2.5629171e+00   2.2236015e+00   4.5412487e+00  -3.7925003e-01   1.6036958e+00  -3.4634905e+00   1.1818604e+00  -1.3780831e+00  -1.8003294e+00  -7.9350666e-01   1.7654507e-01  -6.8196157e+00  -4.5432986e-01  -2.9582619e+00  -4.9930486e-01  -5.9431437e+00   5.9846507e-01   3.5349020e+00   4.4337536e-01   3.0911368e+00  -1.2052134e-01  -4.4221196e-01  -5.9004813e-01  -1.7715163e+00   4.2933416e-02  -7.5687631e-01  -2.1862019e+00   1.0552456e+00   2.2150472e+00   8.1663679e-01  -7.7265750e-01
  -8.2011348e-01   2.4691139e+00  -1.0458236e+00  -1.4863093e+00   1.3779096e-01   1.7694778e-01   1.3547619e-01  -7.5654064e-01   2.6929661e+00  -3.0850760e+00   7.1334697e-01  -1.8710761e-01   1.0283715e+00  -1.0004732e+00  -2.5783969e-01  -1.3676307e+00   2.3838127e+00  -1.9838767e+00   3.1538898e-02   1.5828117e+00  -3.2885792e+00  -2.2396064e+00  -2.6464910e+00  -2.4961744e+00  -1.5992406e+00  -4.2375822e+00   6.9543104e-01   4.7308150e-01   2.8733243e+00   4.3810414e-01  -5.8958856e+00  -4.2523905e+00   2.9202542e+00   3.1463200e+00   8.9958700e-01   2.7645799e+00   1.4938298e+00   1.6950505e-01  -1.6356383e+00   1.9245052e-01  -7.3282121e+00  -6.1180446e+00   3.7211339e+00   4.9848998e+00  -6.5525435e-01   8.6270924e-01   2.2275470e+00   5.7088945e+00   1.7291151e+00   3.1885859e+00  -9.2109354e-01  -3.8431130e+00  -1.5832100e+00  -4.1821975e+00  -2.2600650e+00  -2.3222974e+00   4.1077467e-01   2.2177669e+00   3.6540647e-01   2.7113612e+00   1.6650378e+00   3.8100837e+00  -2.1536873e-01   1.0499538e+00  -3.0073235e+00   7.4086954e-01  -1.0876743e+00  -1.5147356e+00  -6.5443013e-01  -4.2615742e-01  -6.9208323e+00  -5.5124389e-01  -3.0268694e+00  -2.5872619e-01  -6.3518620e+00   6.6760891e-01   3.6489813e+00   7.2687436e-01   3.8117532e+00   4.7174432e-01   1.6398280e-01  -1.9148977e-01  -1.3000254e+00   7.6531083e-01  -3.0188913e-01  -1.9876267e+00   1.6706398e+00   2.3537218e+00   5.5641067e-01  -7.8126717e-01
  -7.1257428e-01   1.9074289e+00  -1.0498305e+00  -1.3728292e+00   1.2129019e-01   2.4175305e-01   1.4872931e-01  -9.9808450e-01   2.3718211e+00  -2.6267052e+00   1.0103305e+00  -3.6726440e-01   1.2854412e+00  -3.8273126e-01   2.1998603e-01  -7.4752122e-01   2.5199746e+00  -2.2807448e+00  -6.1450584e-01   1.0763310e+00  -2.3496037e+00  -2.3787640e+00  -2.0517636e+00  -2.1167230e+00  -1.0096800e+00  -3.1046554e+00   1.0177657e+00   8.5844703e-01   2.9665816e+00   1.2507935e-01  -4.5545581e+00  -3.0805083e+00   2.0082641e+00   3.0903543e+00   1.0105060e-01   2.3852143e+00   1.4064060e+00  -3.2488820e-02  -3.9021471e-01   1.5328282e-01  -4.9310153e+00  -4.9055329e+00   3.8897039e+00   5.0006611e+00  -3.2849294e-01   1.2007586e+00   2.2524251e+00   5.3290113e+00   1.9191582e+00   2.9940547e+00  -8.5688258e-01  -3.2581740e+00  -1.4211906e+00  -4.0339114e+00  -1.6563633e+00  -2.0496681e+00   3.6508275e-01   2.1010253e+00   1.5209734e-01   2.5785556e+00   1.2323451e+00   3.9797232e+00  -2.8168383e-01   1.1710043e+00  -2.6920279e+00   1.0333660e+00  -1.2824513e+00  -1.2797072e+00  -9.9559814e-01  -6.4264256e-01  -5.4708335e+00   9.9847254e-02  -2.6806579e+00  -1.6935913e-01  -4.7326467e+00   1.2148704e+00   3.6838273e+00   1.2716751e+00   4.1001274e+00  -2.0520035e-01   6.0047795e-01   3.3903162e-02  -5.7006600e-01   1.1701527e+00  -1.6039365e-01  -1.9307029e+00   2.9359104e+00   3.1878995e+00   6.8243288e-01  -5.8287001e-01
  -3.2701592e-01   1.5779119e+00  -9.8473953e-01  -1.4780022e+00  -8.7737610e-02   3.9778416e-01   1.2994121e-01  -1.1022543e+00   2.2690247e+00  -2.4238589e+00   1.1778411e+00  -4.3727571e-01   1.4601837e+00  -3.6333036e-01   5.4917749e-01  -7.2145499e-01   3.2521335e+00  -2.3602799e+00  -1.0384121e+00   5.4508323e-01  -1.4514590e+00  -2.5005376e+00  -2.0748942e+00  -2.3657159e+00  -7.2775988e-01  -2.6604769e+00   1.1246321e+00   1.1150134e+00   2.9670056e+00   3.6226664e-01  -4.1690934e+00  -2.8661844e+00   1.1148428e+00   2.7777668e+00  -9.0436546e-01   2.4836767e+00   1.4487916e+00   3.1256882e-02   3.0486853e-01   1.9065794e-02  -3.2520434e+00  -4.3049581e+00   3.9598819e+00   5.1020237e+00  -1.5792632e-01   1.4684248e+00   2.3539286e+00   5.3431204e+00   2.1089442e+00   2.9106227e+00  -6.0742222e-01  -3.0586973e+00  -1.5252677e+00  -4.0993217e+00  -1.4990183e+00  -1.9334295e+00   1.0358539e+00   2.1879667e+00   1.9450132e-01   2.4576681e+00   1.0599693e+00   3.8561289e+00  -1.2212254e-01   1.1978768e+00  -2.8207058e+00   5.1911577e-01  -1.7683827e+00  -1.5300484e+00  -9.6237397e-01  -1.2756708e+00  -5.0314962e+00   2.5247638e-01  -2.4590314e+00   3.7591476e-01  -4.3661814e+00   2.0748615e+00   3.3339549e+00   1.8743891e+00   4.4240937e+00  -5.2165900e-01   9.0374873e-01   1.0613707e-01  -7.1130884e-02   1.0565273e+00  -3.0758603e-01  -2.0319070e+00   2.4596620e+00   2.8206043e+00   5.2487949e-01  -6.4772914e-01
  -4.4359020e-01   1.4646843e+00  -9.8156254e-01  -1.3896431e+00  -2.6673628e-01  -3.3242110e-02  -5.3542976e-02  -1.2005476e+00   1.7516552e+00  -2.7131649e+00   5.5269663e-01  -1.1145572e+00   1.1948161e+00  -4.7830222e-01  -1.0764327e-01  -1.0577797e+00   3.0451928e+00  -2.4175862e+00  -1.5413568e+00   1.8359180e-01  -1.6288456e+00  -2.3156796e+00  -1.7840158e+00  -1.9094791e+00  -3.8579191e-01  -2.1665230e+00   9.0156544e-01   7.6804586e-01   2.2606398e+00  -1.9734928e-02  -4.0687077e+00  -2.6445214e+00   1.8478990e-01   2.5177788e+00  -1.0029582e+00   2.7244005e+00   1.4559594e+00   4.0763028e-01   3.6633810e-01   5.0766702e-02  -3.7780597e+00  -3.3915921e+00   4.2930374e+00   5.5340347e+00   2.3190340e-01   1.9473784e+00   2.7704756e+00   5.6906826e+00   2.2914038e+00   3.1426739e+00  -5.4854551e-01  -2.8663687e+00  -1.1748454e+00  -3.8442184e+00  -9.8220003e-01  -1.8789831e+00   7.7404172e-01   2.1614276e+00  -1.6334709e-01   2.1077343e+00  -2.9364844e-02   3.2296296e+00  -7.0293752e-01   5.1982710e-01  -2.6074985e+00   5.2917682e-01  -1.6877231e+00  -1.3309660e+00  -6.8508623e-01  -1.1888725e+00  -4.6617661e+00   8.6581832e-01  -3.0118993e+00   6.1213397e-01  -4.5921905e+00   2.2730632e+00   3.3431717e+00   2.6666272e+00   4.2929669e+00  -9.4695378e-01   8.5465944e-01  -1.2743781e-01  -2.0505458e-01   6.6253048e-01  -3.2307561e-01  -2.0337799e+00   2.4537458e+00   2.1038713e+00   1.9343710e-01  -6.6831499e-01
  -4.2331714e-01   5.6470404e-01  -7.9334566e-01  -1.2009262e+00  -3.2944359e-01   1.8680645e-01  -1.7721861e-01  -1.6072410e+00   1.0875153e+00  -2.5266413e+00  -4.7583020e-02  -1.6382406e+00   8.7635579e-01  -3.3519972e-01   2.4391050e-01  -7.6274974e-01   2.6031616e+00  -2.4904340e+00  -2.3488638e+00  -4.9255251e-01  -1.5324578e-01  -1.5169740e+00  -6.8252760e-01  -1.0562256e+00   6.1285848e-01   1.0004993e-01   1.2517550e+00   1.8776444e+00   1.6251494e+00  -8.9267263e-01  -1.9539869e+00  -1.0829898e+00  -3.9437837e-01   2.3265141e+00  -7.9540006e-01   2.3687181e+00   1.6522128e+00   3.3373017e-01   1.6653285e+00   1.4434788e-01  -6.7090335e-01  -2.0019129e+00   4.0179132e+00   4.6465997e+00   5.7049733e-01   1.7833559e+00   2.9627639e+00   4.3370395e+00   2.3185201e+00   2.7205326e+00  -1.8961413e-01  -1.8518831e+00  -1.1944958e-01  -2.8522825e+00   1.2979169e-02  -1.4171637e+00   5.2709229e-01   2.1023314e+00  -2.7270854e-01   1.9850647e+00  -1.8179345e-01   2.5557037e+00  -9.0374138e-01  -2.5150745e-02  -8.5835605e-01   1.1466132e+00  -1.1473228e+00  -6.5861174e-01  -7.1008822e-01  -1.1042323e+00  -2.7233183e+00   1.5222819e+00  -2.6481302e+00   3.0403552e-01  -2.6990447e+00   2.3996179e+00   2.8720630e+00   2.3024236e+00   4.1069195e+00  -1.5830269e+00   9.1987252e-01  -3.2744391e-02   5.5809648e-01   1.0303232e+00   2.2281803e-01  -1.5497214e+00   3.4180913e+00   2.9275542e+00   1.7679105e-01  -4.5198800e-01
  -3.4523143e-04   1.2425758e-01  -6.7001130e-01  -1.1898098e+00  -6.6067835e-01   3.5220626e-01  -5.4900790e-02  -1.6006267e+00   1.0400787e+00  -1.8031264e+00   7.7094576e-01  -1.8014702e+00   1.1306947e+00  -5.3947521e-01   1.1215574e+00  -1.4192968e-01   3.7800439e+00  -2.1523699e+00  -2.2564669e+00  -1.0540533e+00   4.6592107e-01  -9.6318124e-01  -3.5209139e-01  -9.1680538e-01   1.3683178e+00   1.4458089e+00   1.1695037e+00   2.0203681e+00   2.3687398e+00  -4.9751655e-01  -1.6930969e-01   1.8155784e-02  -5.6278685e-02   2.1559010e+00  -1.0370047e+00   1.9068648e+00   2.3790671e+00   1.7206149e-01   2.1576775e+00   9.5455606e-02   3.0982629e+00  -7.2602665e-01   3.8200631e+00   4.1624614e+00   1.3352367e+00   1.5220724e+00   2.1650704e+00   3.2351966e+00   2.1263963e+00   1.8813705e+00  -1.2437603e-01  -1.0971554e+00  -9.8341180e-01  -2.7449573e+00  -2.3622974e-01  -1.2821892e+00   1.2190229e+00   1.8424275e+00  -5.2974021e-02   1.7642496e+00   2.7618191e-01   2.0180519e+00  -1.4112953e-01   4.6648275e-02   1.0233726e-01   8.9665799e-01  -7.4069049e-01  -3.9354033e-01  -7.2100456e-01  -2.0848592e+00  -2.0114854e+00   1.3223464e+00  -8.0021474e-01   7.0931081e-01  -1.3509226e+00   3.2648608e+00   3.4615824e+00   2.9322657e+00   5.0499813e+00  -8.1215605e-01   1.7511297e+00   4.9292652e-01   1.8288813e+00   1.6119929e+00   4.0522962e-01  -1.2970640e+00   3.5158238e+00   3.0360681e+00  -1.2807439e-01  -3.4029465e-01
   1.7325796e-01  -4.6993239e-02  -3.8412173e-01  -1.0878517e+00  -9.0594684e-01  -7.6338451e-02  -1.7794483e-01  -1.5655925e+00   2.1193655e-01  -1.7432279e+00   5.3482415e-01  -2.3095891e+00   8.6818093e-01  -8.9869701e-01   9.0441393e-01  -1.8572350e-01   3.9193258e+00  -1.5792286e+00  -2.5350628e+00  -1.5731616e+00   6.2000408e-01  -1.0051000e+00   1.9872061e-01  -3.0515983e-01   2.1852366e+00   2.3831935e+00   1.0792529e+00   1.4340232e+00   1.9981321e+00  -5.7949592e-01   6.9815628e-01   7.0788056e-01  -3.2366097e-01   1.8458082e+00  -9.1394979e-01   1.6185286e+00   2.6466008e+00  -1.5402577e-01   2.5221532e+00  -2.0792540e-02   4.7871367e+00   8.4687513e-01   3.7888540e+00   4.3410242e+00   2.2727818e+00   1.9838056e+00   1.8167709e+00   2.9550424e+00   2.0741213e+00   1.5732824e+00  -1.2925783e-02  -3.3799149e-01  -9.0420309e-01  -2.2732911e+00   1.4701207e-01  -9.8589374e-01   1.3731354e+00   1.6905018e+00  -2.4607962e-01   1.3402799e+00  -3.1213046e-01   9.5451029e-01   2.5592603e-02  -4.1773402e-01   1.1603873e+00   7.6707363e-01  -1.2943271e-01   3.4684738e-01  -6.3683504e-01  -2.5140320e+00  -1.2378712e+00   1.2524685e+00  -2.3128618e-01   8.0954142e-01  -6.5946334e-01   3.3966244e+00   3.4467557e+00   3.6139352e+00   5.3325986e+00  -4.2143812e-01   2.2078138e+00   7.3372238e-01   2.2558963e+00   1.9814528e+00   6.6974043e-01  -9.5549794e-01   3.5453724e+00   3.0986793e+00  -4.0899692e-01  -1.0812408e-01
   2.8562275e-01  -2.1630785e-01  -3.5587284e-01  -1.1009549e+00  -1.0259744e+00  -4.7438283e-03  -1.4109823e-01  -1.2070052e+00   7.8199215e-02  -1.5330846e+00   2.0787523e-01  -2.1422739e+00   5.3050242e-01  -1.0435022e+00   7.8333617e-01  -3.8328427e-01   3.8620481e+00  -1.0245358e+00  -2.5593480e+00  -2.1447789e+00   5.8188795e-01  -9.9715055e-02   1.0690318e-01  -2.9714457e-01   2.2950765e+00   3.0999975e+00   8.2957948e-01   1.2794335e+00   2.0022497e+00  -2.7964522e-01   1.0267736e+00   9.9117389e-01  -5.9799368e-01   1.1679543e+00  -1.0533714e+00   1.0348794e+00   2.7692366e+00   1.4367994e-01   2.2180552e+00  -6.1624107e-02   5.5141972e+00   1.0181927e+00   3.6266475e+00   3.8846228e+00   2.5046158e+00   1.9962771e+00   1.4964472e+00   2.3761580e+00   1.9065424e+00   1.2578619e+00   9.3582637e-02  -3.2751491e-02  -8.3633888e-01  -1.7193829e+00   2.5760548e-01  -8.4751625e-01   1.5540894e+00   1.3891247e+00  -2.5963838e-01   8.5745352e-01  -5.7034731e-01   4.8237095e-01  -2.3547072e-02  -6.3560264e-01   1.2796031e+00   7.1623961e-01  -1.0040163e-01   4.8697328e-02  -5.0281956e-01  -3.0354642e+00  -8.7572003e-01   1.6184565e+00   4.3074204e-01   9.4018096e-01  -2.4252379e-01   3.6623931e+00   3.6715491e+00   3.4228202e+00   5.1010276e+00  -1.7902928e-01   2.2732904e+00   6.8682499e-01   2.1915073e+00   1.8506707e+00   5.9103862e-01  -1.0383703e+00   2.9903266e+00   2.3055594e+00  -4.2735088e-01  -2.4126615e-01
   1.1219144e-01  -5.1414081e-01  -1.9190761e-01  -9.5216842e-01  -1.1606086e+00  -4.5863705e-01  -2.2173338e-01  -8.8020068e-01  -2.9847268e-01  -1.4858248e+00  -1.5519361e-01  -2.4433845e+00   1.2981355e-01  -1.1814685e+00   7.3877721e-01  -4.6162252e-01   3.3595157e+00  -6.6918726e-01  -2.6122937e+00  -2.2860464e+00   1.0518603e+00   5.5296700e-01   3.3238888e-01  -3.9774470e-02   2.4890926e+00   3.8603679e+00   5.6314730e-01   6.1423769e-01   1.3834294e+00  -6.9669898e-01   1.6126797e+00   1.5276224e+00  -7.8394840e-01   8.9409470e-01  -1.0224379e+00   7.1381729e-01   2.8706392e+00  -1.6261027e-01   2.4252962e+00  -5.2664773e-01   6.6887149e+00   1.8694707e+00   2.6534880e+00   3.0279532e+00   2.5317829e+00   1.7555793e+00   8.3705134e-01   1.2978596e+00   1.4910815e+00   6.2044667e-01   1.6889315e-02   8.3228966e-02  -9.8961517e-01  -1.8064396e+00   6.4204771e-01  -7.2991078e-01   1.1905653e+00   6.2732040e-01  -3.8333726e-01   3.4221190e-01  -1.0107679e+00  -4.1111496e-01  -2.4011705e-01  -1.1692008e+00   1.9778003e+00   8.0254553e-01   4.6231963e-01   7.1253282e-01  -3.5088880e-01  -2.8782333e+00  -2.7113716e-01   2.0227556e+00   7.3354439e-01   9.8603723e-01   1.8088494e-01   3.5821603e+00   3.5153917e+00   3.9108424e+00   4.5725219e+00  -7.2805100e-01   2.0862491e+00   5.1005487e-01   2.2179663e+00   1.4676991e+00   5.9196623e-01  -7.8485720e-01   3.1668932e+00   2.2243999e+00  -7.2312870e-01  -1.3965482e-01
   1.5714779e-01  -1.1163482e+00   1.2449646e-01  -7.3898208e-01  -1.2457868e+00  -1.8469116e-01  -3.3316069e-01  -7.3371729e-01  -1.1253502e+00  -1.1846556e+00  -6.9049246e-01  -2.5090636e+00  -4.5203913e-01  -1.3623570e+00   7.4127420e-01  -3.9988445e-01   2.7598330e+00  -8.4038821e-02  -2.7135872e+00  -2.7134166e+00   1.9249416e+00   1.1960834e+00   1.1320834e+00   6.9838946e-01   3.1239334e+00   5.4707040e+00   7.9137183e-01   9.9912864e-01   1.0653317e+00  -1.0513863e+00   3.1909301e+00   2.7819285e+00  -5.7885974e-01   6.5622181e-01  -3.1738814e-01   7.1282603e-02   3.0298676e+00  -3.9686538e-01   3.0782061e+00  -5.3452365e-01   8.7519921e+00   2.5996013e+00   1.5666163e+00   1.7044403e+00   2.7214640e+00   1.4645380e+00   6.8059653e-02  -4.2295759e-01   9.5735968e-01  -2.2062344e-01   1.3297783e-01   9.2023845e-01  -4.6053433e-01  -1.0359601e+00   1.0628201e+00  -3.2765290e-01   1.1395134e+00   2.7078409e-01  -4.9234907e-01   3.4583837e-02  -1.1119861e+00  -1.2795215e+00  -1.1255492e-01  -1.4892920e+00   3.3174929e+00   1.2363165e+00   1.0555602e+00   1.2813868e+00  -4.8871949e-01  -2.9540295e+00   1.1385486e+00   2.1977794e+00   1.4577438e+00   4.8639632e-01   1.8140289e+00   2.9568435e+00   3.4933784e+00   3.0789918e+00   3.8899796e+00  -8.5534605e-01   1.9579201e+00   4.7156583e-01   2.5220777e+00   1.7491949e+00   8.2728672e-01  -5.4097474e-01   3.3768509e+00   2.5692892e+00  -6.4925955e-01  -3.0140528e-02
   1.7552604e-01  -1.0997336e+00   3.5196592e-03  -5.4993520e-01  -1.2816685e+00   1.4625718e-01  -5.9651021e-01  -4.3228407e-01  -1.4034575e+00  -1.0739736e+00  -8.4818847e-01  -2.4530795e+00  -8.6756183e-01  -1.4129670e+00   5.2964357e-01  -2.7622434e-01   2.2860868e+00   5.8090630e-01  -2.2022586e+00  -3.0925991e+00   8.8642140e-01   2.6856570e+00   1.2911320e+00   1.1464045e+00   2.6611074e+00   6.2855306e+00   5.1041498e-01   1.3269259e+00   1.5044147e+00  -8.6095305e-01   3.8212765e+00   3.6652771e+00  -5.0430108e-01  -3.2215740e-03   2.0900527e-02  -7.8828079e-01   3.0566815e+00   3.8241758e-01   2.3579012e+00   5.2210779e-02   8.5416562e+00   2.5080499e+00   1.3454170e+00   1.0545844e+00   3.0828078e+00   1.0473665e+00  -1.1422379e-01  -1.1925605e+00   7.1521758e-01  -5.2628180e-01   1.3110813e-01   1.4549544e+00  -5.8254699e-01  -3.8535178e-01   9.6711041e-01  -1.2619680e-01   1.1254121e+00   1.0472990e-01  -2.8369983e-01  -4.3725605e-01  -1.2945115e+00  -1.9840224e+00  -3.7565173e-01  -1.8801553e+00   3.7061879e+00   1.1456087e+00   1.9152234e+00   1.1245185e+00  -2.9044678e-01  -3.0987328e+00   1.3969681e+00   3.1217594e+00   2.1573960e+00   2.1063681e-01   2.5427058e+00   2.6851966e+00   3.7976600e+00   2.3646129e+00   3.3469460e+00   3.1646604e-02   1.9278212e+00   4.9113678e-01   2.5966026e+00   2.0222653e+00   9.4081613e-01  -6.0623694e-01   3.6689465e+00   2.0013681e+00  -6.6672966e-01  -2.3299965e-01
  -9.5115699e-02  -1.2126747e+00   3.7498455e-01  -4.1564522e-01  -1.2833586e+00  -1.5154760e-01  -7.0274591e-01  -1.8560630e-01  -2.1932664e+00  -1.4135095e+00  -1.4899635e+00  -2.7665149e+00  -1.5820712e+00  -1.9613748e+00  -1.2479662e-01  -9.0415242e-01   1.2868662e+00   1.1530961e+00  -2.3048557e+00  -3.0412168e+00   1.1966540e+00   2.8611297e+00   1.6474910e+00   1.5385400e+00   2.9820022e+00   6.6894276e+00   4.0026979e-01   9.0591621e-01   5.6049200e-01  -1.1251201e+00   3.9929063e+00   3.8494569e+00  -5.6194613e-01  -2.9846515e-01   4.0782454e-01  -7.4278747e-01   2.7450300e+00   1.2901920e-01   2.2140397e+00  -1.9461266e-01   8.4955381e+00   2.7672286e+00   3.4502222e-01   4.7440502e-01   3.0230085e+00   1.0684844e+00  -7.7535470e-01  -1.8819024e+00   1.5778987e-01  -8.2214573e-01   1.0087266e-01   1.6319904e+00  -4.2176338e-01  -1.9238457e-01   1.2321203e+00   1.1264248e-01   7.4774476e-01  -3.0089044e-01  -3.0999006e-01  -6.3093424e-01  -1.5179604e+00  -2.9243883e+00  -4.7302020e-01  -2.3664933e+00   4.5815249e+00   1.1229781e+00   2.6947346e+00   2.0420905e+00  -1.4731999e-01  -2.8190832e+00   1.7928536e+00   3.0818290e+00   2.0273637e+00  -2.3446451e-02   2.5470806e+00   1.9619777e+00   3.3376549e+00   2.2635749e+00   2.2535602e+00  -2.7136893e-01   1.4001917e+00   1.3253770e-01   2.1412788e+00   1.6562715e+00   9.3981598e-01  -3.4447120e-01   3.3000776e+00   1.9802840e+00  -7.1331777e-01  -1.2429336e-01
  -5.1000230e-01  -1.6128135e+00   6.6132813e-01  -2.1271077e-01  -1.0558093e+00  -1.2257273e-01  -5.1270772e-01   2.9472913e-01  -2.7723907e+00  -1.0070002e+00  -2.0012157e+00  -2.5060373e+00  -2.1632448e+00  -1.9124763e+00  -5.8601701e-01  -1.2046811e+00   2.2625622e-01   1.5920337e+00  -2.3949446e+00  -2.7536463e+00   1.8920334e+00   3.0387993e+00   2.0513606e+00   1.7972975e+00   3.2588804e+00   7.3270791e+00   6.2299526e-01   6.9609196e-01  -7.4483924e-02  -1.2753323e+00   4.5012632e+00   4.1756991e+00  -7.4678592e-01  -5.8868248e-01   4.7978380e-01  -1.2507910e+00   2.5152766e+00  -3.2160462e-01   2.5254900e+00  -4.7511012e-01   8.4405183e+00   2.8623685e+00  -1.2648010e+00  -8.8174567e-01   2.2911165e+00   8.0635814e-01  -2.0224268e+00  -3.4152420e+00  -7.9871637e-01  -1.4900822e+00   7.7335762e-02   1.9417843e+00  -1.2468757e-01   3.6043102e-02   1.4511484e+00   4.6598697e-01   1.9673372e-02  -1.0889913e+00  -5.9747841e-01  -8.0907664e-01  -1.5841270e+00  -2.9691780e+00  -6.7769578e-01  -2.3137454e+00   5.1391042e+00   1.9034869e+00   2.6654475e+00   2.3773506e+00  -4.2945915e-01  -2.3149786e+00   2.6717555e+00   3.0320635e+00   1.9018627e+00  -5.2754313e-01   3.1639362e+00   8.0263324e-01   3.2069321e+00   1.3807184e+00   9.6963132e-01  -1.0321497e+00   5.6925731e-01  -4.6737487e-01   1.4894092e+00   1.1763811e+00   5.3920375e-01  -4.0771631e-01   2.9379579e+00   1.9221138e+00  -4.1208047e-01  -3.6978259e-02
  -1.4606895e-01  -1.6391182e+00   6.5765831e-01  -1.7025857e-01  -9.6807305e-01   4.0159462e-01  -3.3239538e-01   9.2074600e-01  -2.4414677e+00  -3.2060969e-01  -1.1317847e+00  -1.5279004e+00  -1.8359436e+00  -1.5536310e+00   3.1001660e-01  -5.6250929e-01   7.4072083e-01   1.9726888e+00  -1.4572128e+00  -2.6522561e+00   2.0670898e+00   3.4285334e+00   1.7469832e+00   1.2559640e+00   2.6467276e+00   7.4907387e+00   6.7678402e-01   6.6953942e-01   9.1652294e-01  -6.1886542e-01   4.9827097e+00   4.6625060e+00  -3.3400933e-01  -7.9443301e-01  -2.0809787e-01  -2.2389649e+00   2.5419747e+00  -7.0016052e-01   2.7548903e+00  -7.3756965e-01   9.8736474e+00   2.3091298e+00  -2.2575777e+00  -1.9247391e+00   1.8707189e+00   1.9277962e-01  -2.5552359e+00  -4.3435338e+00  -1.2061006e+00  -2.2868585e+00   2.0013938e-02   1.8191909e+00  -6.3437999e-01  -3.0445578e-01   1.3947806e+00   5.3802442e-01   3.7432753e-01  -1.7705373e+00  -4.1709205e-01  -1.2890744e+00  -1.1087765e+00  -2.9761374e+00  -3.5890530e-01  -1.9733566e+00   4.6836103e+00   1.6510315e+00   2.4798063e+00   1.8938516e+00  -7.8253537e-01  -2.8309988e+00   2.6601256e+00   3.1686109e+00   3.0206881e+00  -3.9535053e-01   3.9482330e+00   7.4030722e-01   2.6993449e+00   4.3222627e-01   1.1334915e+00  -6.6565753e-01   8.2753160e-01  -4.0703068e-02   1.9096078e+00   1.7495675e+00   3.3243354e-01  -4.1860064e-01   3.6523431e+00   2.1988921e+00  -2.5510154e-01  -1.0622186e-01
  -4.9878114e-01  -1.6062869e+00   1.2686343e+00   4.5120775e-03  -1.0755946e+00   1.6001151e-01  -5.6116221e-01   7.8004631e-01  -3.5756850e+00  -1.3821347e+00  -2.0221518e+00  -2.3747127e+00  -2.6556749e+00  -2.7381679e+00  -9.4394790e-01  -1.7357133e+00  -6.8584394e-01   2.2893293e+00  -1.5043114e+00  -2.1587395e+00   2.3523089e+00   2.8842010e+00   2.3984577e+00   1.9544231e+00   3.0188537e+00   7.1055144e+00   6.0715569e-01   3.1657713e-01  -4.4976395e-01  -1.2878307e+00   4.7126823e+00   4.4924289e+00  -1.3558228e-02  -5.7818660e-01   1.1317308e+00  -9.3598841e-01   1.9377770e+00  -8.2397730e-01   2.5110722e+00  -8.2385474e-01   8.3061454e+00   1.8437220e+00  -3.4412197e+00  -2.1569671e+00   1.7991669e+00   4.2345403e-01  -3.0543824e+00  -4.4807753e+00  -1.7836568e+00  -2.3119002e+00  -2.2746920e-01   1.7274972e+00  -5.4096965e-01  -3.4276907e-01   1.4612151e+00   6.6857256e-01   4.6592114e-02  -1.8113152e+00  -4.4552366e-01  -1.1507109e+00  -1.3988131e+00  -4.2958915e+00  -3.3230835e-01  -2.6778021e+00   5.5765974e+00   1.3182558e+00   3.6240241e+00   3.2503211e+00  -5.0264180e-01  -2.1034946e+00   2.5415284e+00   2.6049444e+00   2.2064947e+00  -9.0698340e-01   3.2668492e+00  -7.5214977e-01   2.2203716e+00   2.8331357e-01  -6.1420545e-01  -1.2324961e+00  -8.0576923e-02  -6.6109928e-01   1.1728024e+00   9.7683048e-01   3.5392493e-01  -1.9006581e-01   2.7969771e+00   2.0553958e+00  -4.9003540e-01  -7.4709003e-02
  -6.7651919e-01  -1.8063082e+00   1.2401801e+00   2.0933603e-01  -1.0127060e+00   5.2311738e-01  -4.4717857e-01   1.2818501e+00  -3.5904513e+00  -5.2223646e-01  -1.2342701e+00  -1.5703286e+00  -2.5542325e+00  -2.3099774e+00  -7.2610058e-01  -1.4008406e+00  -8.6201151e-01   2.4297613e+00  -9.5869343e-01  -2.0472250e+00   1.6914315e+00   3.0394208e+00   2.5349819e+00   1.9806840e+00   2.3810903e+00   7.5076542e+00   4.2899772e-01   1.9459276e-01   2.9914201e-01  -9.5867511e-01   5.3359179e+00   5.3040358e+00  -5.5623935e-02  -8.5715603e-01   8.0487955e-01  -1.4911187e+00   1.3790511e+00  -1.0973165e+00   2.1777379e+00  -8.6122140e-01   8.1665539e+00   1.4786849e+00  -4.1086781e+00  -2.6535310e+00   1.8017801e+00   2.7137477e-01  -3.9233126e+00  -4.8327926e+00  -2.3478009e+00  -2.7734341e+00  -3.5269303e-01   1.8503580e+00  -1.1345282e+00  -5.1032367e-01   1.1785900e+00   9.5580045e-01  -3.6787654e-01  -2.7277566e+00  -5.0067759e-01  -1.4736536e+00  -1.1653409e+00  -3.8834380e+00  -1.7454894e-01  -2.1942878e+00   5.0866872e+00   1.6388026e+00   3.8128717e+00   3.3579808e+00  -9.4067967e-01  -2.4461419e+00   2.6999078e+00   2.9921647e+00   3.0967915e+00  -8.7845961e-01   4.1884254e+00  -4.4994192e-01   2.3813916e+00   2.7927571e-01  -1.0071320e+00  -1.4164452e+00  -1.3793845e-01  -5.7558034e-01   1.2103773e+00   1.1019048e+00  -8.1794884e-02  -3.5409491e-01   2.9764711e+00   2.0495892e+00  -2.1666567e-01  -8.2315554e-02
  -8.7444812e-01  -1.0218905e+00   1.3968012e+00   2.4644360e-01  -8.5325888e-01   5.9023439e-01  -7.2810947e-01   1.3227264e+00  -3.9299325e+00  -1.6949980e+00  -1.7142335e+00  -1.8757281e+00  -2.9600033e+00  -3.0864016e+00  -1.9526994e+00  -2.5424448e+00  -1.5722082e+00   2.5182768e+00  -4.1944729e-01  -1.5132440e+00   5.7083060e-01   3.0409475e+00   2.2374541e+00   2.0749108e+00   1.6168035e+00   6.3260836e+00   1.8278351e-01   4.7465508e-02  -3.9083286e-01  -8.9861362e-01   3.5178172e+00   4.2915329e+00  -1.7965160e-01  -8.9271454e-01   1.2684519e+00  -2.7398511e-01   6.9154122e-01  -3.8531793e-01   9.0281093e-01  -4.7213028e-01   4.3124371e+00   9.9428944e-03  -4.0453518e+00  -1.6290764e+00   1.7301554e+00   6.9922456e-01  -3.1644792e+00  -3.1651870e+00  -2.2728433e+00  -1.9268863e+00  -4.5416726e-01   1.1303355e+00  -1.0404199e+00  -7.6975722e-01   1.0341589e+00   8.0644746e-01  -5.4066747e-01  -2.5188379e+00  -4.5669710e-01  -1.5555966e+00  -1.6760966e+00  -4.7276019e+00  -6.3318844e-01  -2.9250318e+00   4.4198453e+00   7.7419892e-01   4.4139488e+00   3.6177277e+00  -5.4395831e-01  -2.1557693e+00   1.1521953e+00   3.1411751e+00   1.8757788e+00  -7.1794965e-01   1.9098176e+00  -1.0254495e+00   1.3877237e+00   6.3061071e-02  -1.8324348e+00  -9.6929811e-01  -7.6463685e-01  -9.1327678e-01   2.0829875e-01   7.0146299e-01  -2.6879817e-01  -4.1935854e-01   2.4106316e+00   1.2168985e+00  -3.7449217e-01  -3.4882516e-01
  -1.0272816e+00  -7.5047309e-01   1.2321178e+00   3.4880266e-01  -5.9788715e-01   1.1109498e+00  -7.9274001e-01   1.5986008e+00  -3.9874657e+00  -1.7837087e+00  -1.8653336e+00  -1.1479464e+00  -3.1565957e+00  -2.7584314e+00  -2.6047623e+00  -2.9120918e+00  -2.4443019e+00   2.4694390e+00  -1.0026268e-01  -1.2996638e+00  -2.2995635e-01   2.9866845e+00   2.0415976e+00   1.9457545e+00   6.3861790e-01   5.9001632e+00   1.6651320e-01   3.8864166e-01  -4.1385097e-01  -7.6084557e-01   2.7531988e+00   4.1947026e+00  -6.7483219e-01  -1.2215401e+00   9.7641863e-01  -4.7445139e-01  -5.1951767e-01  -3.6089469e-02   2.2739678e-01  -2.5299543e-01   1.4594358e+00  -1.5519097e+00  -3.9467335e+00  -1.5841823e+00   1.1589894e+00   8.8923239e-01  -2.5162612e+00  -2.4561988e+00  -2.2407110e+00  -1.3994294e+00  -4.0804766e-01   8.4074870e-01  -2.8672766e-01  -3.4048476e-01   1.3062705e+00   9.5993510e-01  -9.3140776e-01  -2.5376495e+00  -4.9301329e-01  -1.6489633e+00  -1.9031623e+00  -4.2420971e+00  -1.1464905e+00  -2.7846275e+00   3.2406712e+00   8.3876163e-01   4.1229233e+00   3.1152154e+00  -6.9186093e-01  -1.9101061e+00   8.4913970e-01   3.8105993e+00   1.1468104e+00  -9.1292190e-01   1.6965645e+00  -1.4251215e+00   7.1433830e-01  -1.0447115e+00  -2.8945591e+00  -1.2791424e+00  -1.3369942e+00  -1.1699998e+00  -6.3329774e-01   4.4041293e-01  -6.1003241e-01  -7.3616235e-01   2.4717525e+00   6.6716782e-01   9.6078526e-02  -5.8931428e-01
  -1.2764777e+00  -3.6196281e-01   1.3243744e+00   3.4839000e-01  -6.4103706e-01   9.1901242e-01  -5.1313889e-01   1.5645213e+00  -3.4468518e+00  -2.1891989e+00  -1.0151511e+00  -1.4199650e+00  -2.7074880e+00  -3.3350616e+00  -2.7181125e+00  -3.2401719e+00  -2.4325772e+00   2.0668230e+00   6.3722404e-01  -3.5619500e-01  -7.7919727e-01   2.7012039e+00   1.7289977e+00   1.5817413e+00   1.0526750e-01   4.4023996e+00  -3.0963262e-01  -3.4841472e-01  -2.5940039e-01  -7.7835058e-01   1.8799023e+00   3.4406475e+00  -4.8854803e-02  -7.3748477e-01   1.2918985e+00   9.6390142e-01  -8.6930943e-01  -2.7983298e-02  -6.0253533e-01  -5.2408983e-01  -1.9603177e-01  -2.8225770e+00  -4.2925768e+00  -1.1980696e+00   1.0117134e+00   8.2080352e-01  -2.7871055e+00  -1.7075345e+00  -2.4213686e+00  -1.3860489e+00  -9.8068542e-01  -1.2025102e-01  -1.7437411e+00  -1.4984301e+00   6.2902140e-01   5.7107675e-01  -1.1389570e+00  -3.0192745e+00  -2.8916891e-01  -1.5998842e+00  -1.5016183e+00  -4.4227959e+00  -8.7301370e-01  -2.8027693e+00   2.4359056e+00   2.3239632e-01   4.6425019e+00   3.5351791e+00  -4.8134760e-01  -1.6260264e+00  -6.4944735e-01   3.2558075e+00   1.2295419e+00  -6.1497607e-01   3.0876835e-01  -1.5702128e+00   8.8567048e-01  -3.6512326e-01  -3.2313811e+00  -1.3220339e+00  -1.5929576e+00  -1.2631381e+00  -8.7811410e-01  -2.7912677e-01  -9.3456917e-01  -7.4801201e-01   2.2277073e+00   2.2391122e-01  -3.2960820e-01  -6.9716742e-01
  -1.4114217e+00  -3.1612831e-01   1.7542360e+00   3.8701982e-01  -7.1627038e-01   7.1214176e-01  -4.5059126e-01   1.1437735e+00  -4.1431055e+00  -2.6610846e+00  -9.6672491e-01  -1.9431610e+00  -2.7316212e+00  -4.1693138e+00  -3.4895443e+00  -3.9201802e+00  -2.8328651e+00   1.8895671e+00   5.4663143e-01   1.9810424e-01  -6.3584255e-01   1.1355553e+00   2.2741238e+00   1.9063656e+00   5.8121313e-01   3.6516748e+00  -1.6958800e-01  -5.5069962e-01  -1.0318374e+00  -1.1434568e+00   1.6658830e+00   3.1161415e+00   2.1310986e-01  -2.5305549e-01   2.1068564e+00   2.3368111e+00  -1.6346054e+00  -5.5667032e-01  -6.1896033e-01  -7.4741875e-01  -1.5949258e+00  -3.0698567e+00  -4.2960652e+00  -6.2313868e-01   1.3124254e+00   1.4427133e+00  -2.6816367e+00  -9.0632548e-01  -2.4339851e+00  -1.1229287e+00  -1.0619810e+00  -1.5219323e-01  -1.6915661e+00  -1.5274154e+00   6.1792296e-01   6.4895811e-01  -1.2360227e+00  -2.7973713e+00  -2.7151781e-01  -1.1547235e+00  -1.2691772e+00  -4.8436111e+00  -4.2464150e-01  -2.8419519e+00   2.7468041e+00  -5.4841019e-02   5.2523761e+00   4.6823725e+00  -3.9227752e-01  -1.2459740e+00  -9.4870669e-01   2.0568102e+00   6.6112723e-01  -8.0479670e-01  -2.0571410e-01  -2.3332830e+00   3.6666022e-01  -3.2974097e-01  -3.9066024e+00  -1.5431969e+00  -1.9454263e+00  -1.3791571e+00  -1.1466474e+00  -5.8415727e-01  -9.3206939e-01  -4.4737053e-01   1.6554571e+00   3.3079907e-01  -4.9830473e-01  -4.7837709e-01
  -1.6720050e+00  -5.5418134e-01   1.5428303e+00   5.3044218e-01  -5.4000847e-01   1.1429226e+00  -3.0405184e-01   1.1177601e+00  -3.6818521e+00  -2.0379053e+00  -2.4528716e-01  -1.3778743e+00  -2.3928403e+00  -3.5028773e+00  -3.2137842e+00  -3.6302519e+00  -3.3231628e+00   1.3060523e+00   6.8122244e-01   5.7244287e-01  -4.6808250e-01   1.0954997e+00   2.3126384e+00   1.7616698e+00  -2.0886272e-01   3.5594596e+00  -1.0239408e-01  -1.1053188e-01  -7.6758079e-01  -1.4357131e+00   1.8303291e+00   3.5211281e+00  -1.9226590e-01  -2.1990948e-01   1.5897609e+00   2.4096081e+00  -2.6707821e+00  -7.2624530e-01  -5.9159947e-01  -8.3106779e-01  -2.2297500e+00  -3.8916926e+00  -4.4892610e+00  -1.0137063e+00   8.7312354e-01   1.2676672e+00  -2.8047736e+00  -9.5760719e-01  -2.4746252e+00  -1.1565778e+00  -1.1456494e+00  -3.2335969e-01  -1.8883674e+00  -1.7003268e+00   5.0119922e-01   7.9888144e-01  -1.7293278e+00  -3.2656593e+00  -1.6063682e-01  -1.0081950e+00  -7.9172112e-01  -3.8415151e+00  -4.6256230e-01  -2.1891977e+00   1.8192110e+00   2.8999777e-01   5.1158250e+00   4.7070499e+00  -6.6287599e-01  -8.8475076e-01  -7.5235322e-01   2.5044805e+00   6.9835405e-01  -8.5408930e-01   5.2846938e-01  -1.9210710e+00   2.8498898e-01  -3.2575397e-01  -4.6447913e+00  -2.4133907e+00  -2.3561271e+00  -1.5699023e+00  -1.2177444e+00  -1.1129371e+00  -1.3208816e+00  -6.7224627e-01   1.8662523e+00   3.7454209e-01  -2.1250610e-01  -5.2071638e-01
  -1.6449299e+00   1.0532994e-01   1.5876568e+00   3.9339449e-01  -3.8420800e-01   9.7507592e-01  -2.5820769e-01   5.7297967e-01  -3.6086972e+00  -2.9610034e+00  -3.5607544e-01  -1.8826156e+00  -2.1505260e+00  -4.1495655e+00  -4.0868453e+00  -4.4131308e+00  -3.4650709e+00   1.0509098e+00   7.7487093e-01   1.1942336e+00  -1.0679066e+00   3.1327217e-01   2.1003332e+00   1.5591559e+00  -4.9967932e-01   1.8883129e+00  -5.8525664e-02  -3.0195019e-02  -1.4436549e+00  -1.4489744e+00   1.6493699e-01   2.1109577e+00  -5.1475080e-01  -1.3845008e-01   1.6896795e+00   3.7778063e+00  -3.3348407e+00  -3.3528469e-01  -1.2654023e+00  -5.8281991e-01  -5.4078473e+00  -4.8363032e+00  -3.4639907e+00   2.8535387e-01   9.5643302e-01   1.8259213e+00  -1.4408995e+00   8.8128345e-01  -1.8152637e+00  -1.1166736e-01  -1.0443075e+00  -7.2250222e-01  -1.5721787e+00  -1.5531750e+00   4.7685510e-01   6.7347580e-01  -1.6047803e+00  -2.4357146e+00   1.2164753e-01  -6.2876744e-01  -6.0193121e-01  -4.0774632e+00  -5.9494905e-01  -2.4631777e+00   1.3336797e+00  -5.0996583e-01   5.3601421e+00   4.7667789e+00  -1.1926198e-01  -3.0472305e-01  -2.0662773e+00   1.7864503e+00  -6.5921209e-01  -7.9081997e-01  -1.3701398e+00  -2.4595201e+00  -8.0198379e-01  -7.5917713e-01  -4.8766380e+00  -1.7065632e+00  -2.7218635e+00  -1.6751785e+00  -1.8361222e+00  -1.4946878e+00  -1.2845119e+00  -5.5653784e-01   1.1967918e+00  -3.0478159e-01  -4.6415337e-01  -5.7543496e-01
  -1.9711836e+00   4.1133212e-01   1.0318881e+00   3.3902051e-01  -3.1765219e-01   1.1053201e+00   6.0446720e-02   8.2217582e-01  -2.6473595e+00  -2.4289247e+00   5.1152203e-01  -1.2862413e+00  -1.7255845e+00  -3.7336618e+00  -4.2881646e+00  -4.2781513e+00  -3.3768963e+00   4.0873750e-01   1.2795806e+00   1.7746722e+00  -1.9573528e+00   1.1857041e-01   1.2803796e+00   8.3301860e-01  -1.3449620e+00   8.2090667e-01  -4.4545341e-01  -6.0188651e-01  -7.9547428e-01  -1.2572825e+00  -6.0822435e-01   1.6816499e+00  -1.4602800e-01   1.8972231e-01   1.5213337e+00   3.8411965e+00  -4.1846126e+00  -1.5456016e-01  -2.2649995e+00  -8.2380905e-01  -7.9584452e+00  -6.2323093e+00  -2.9234246e+00   3.7693740e-01   4.0375568e-01   1.8780556e+00  -1.3978662e+00   1.4380867e+00  -1.7009704e+00   8.4571184e-02  -1.4660146e+00  -1.4905882e+00  -2.1234425e+00  -1.8842982e+00   4.4765168e-02   2.8614159e-01  -2.1035000e+00  -2.8444978e+00   1.9908774e-02  -5.2961325e-01  -5.0127267e-01  -2.6048115e+00  -6.4377758e-01  -1.6036440e+00  -7.5282453e-01  -1.1484486e-01   4.5193646e+00   4.0523459e+00  -2.3154392e-01  -6.3695007e-03  -2.9839796e+00   1.8374284e+00  -6.4753403e-01  -6.0469176e-01  -1.8729852e+00  -2.2994241e+00   3.8905077e-01  -4.6763453e-01  -5.1428061e+00  -2.1755044e+00  -2.9213534e+00  -1.9073795e+00  -2.4039905e+00  -2.3957705e+00  -1.9288813e+00  -1.0946702e+00   1.1525200e+00  -1.3611989e+00  -3.5492100e-01  -7.9157052e-01
  -1.8744540e+00   4.1964030e-01   1.1901325e+00   2.4954238e-01  -2.4498397e-01   1.0701620e+00   2.1034233e-01  -1.7511180e-01  -2.3873468e+00  -2.8779349e+00   6.7478454e-01  -2.1496409e+00  -1.1991211e+00  -4.3518090e+00  -4.2472949e+00  -4.4743327e+00  -3.0877339e+00  -1.0410695e-01   1.1791147e+00   2.3744971e+00  -1.3371643e+00  -1.6453787e-01   1.6769797e+00   9.4358231e-01  -1.0588600e+00   1.7558171e-01  -1.3443522e-01   1.5791981e-01  -1.3825914e+00  -1.7927875e+00  -8.3098495e-01   9.6806043e-01  -1.6929561e-01   5.6374490e-01   2.0288643e+00   5.4442583e+00  -4.0945235e+00  -8.1396390e-02  -1.9261572e+00  -5.6101780e-01  -8.2983711e+00  -6.1769902e+00  -2.4210381e+00   8.7120495e-01   7.1633304e-01   1.8182187e+00  -5.0136523e-01   2.0548046e+00  -1.1784923e+00   4.4782596e-01  -1.2489161e+00  -1.3950890e+00  -2.0345314e+00  -1.7679563e+00  -5.7302993e-02   3.0093130e-01  -1.9346971e+00  -2.1989070e+00   4.0758626e-01  -1.2595233e-02   4.3074871e-01  -3.0191613e+00  -3.8134241e-01  -1.8740461e+00   3.6515652e-02  -5.2618541e-01   5.1574253e+00   4.5891918e+00   3.0130530e-01   6.8868992e-01  -3.5311709e+00   8.0364763e-01  -1.2758194e+00  -6.5946965e-01  -2.7248072e+00  -2.5427264e+00  -6.0397054e-01  -7.5072097e-01  -4.8506229e+00  -1.5744984e+00  -3.1246655e+00  -1.8173248e+00  -2.0893485e+00  -2.5500698e+00  -1.6035522e+00  -6.4563664e-01   6.2998301e-01  -1.3108010e+00  -8.7561010e-01  -6.5527353e-01
  -1.7776065e+00   6.8080567e-01   8.0887024e-01   2.3480491e-01  -3.0016292e-01   1.1322918e+00   1.6114471e-01  -5.4834133e-01  -1.9485685e+00  -2.6364756e+00   1.3531917e+00  -2.1289864e+00  -7.1476053e-01  -4.1462699e+00  -4.2317508e+00  -4.0929684e+00  -2.7047831e+00  -4.8235017e-01   1.4128966e+00   2.3907398e+00  -2.2031818e+00  -3.0831862e-01   1.5779925e+00   1.0106717e+00  -1.4573227e+00  -1.5696575e-01  -3.1967826e-01   1.5921364e-01  -8.7553539e-01  -1.9110511e+00  -9.2462288e-01   1.1224329e+00  -5.0243155e-02   7.4859336e-01   2.2608276e+00   5.6221076e+00  -4.6167644e+00   9.5241690e-02  -2.3987877e+00  -2.7358316e-01  -9.2255445e+00  -6.2510013e+00  -1.0485536e+00   1.7626777e+00   1.4485714e+00   2.1847148e+00   3.0867279e-01   3.1603965e+00  -4.7800266e-01   8.9656825e-01  -1.3014443e+00  -1.3254451e+00  -2.0106817e+00  -1.3827287e+00  -1.4069647e-01   2.7066362e-01  -1.9560589e+00  -1.9293082e+00   4.5173875e-01   2.5257920e-02   5.2790032e-01  -2.5417342e+00  -2.1255884e-01  -1.5243753e+00  -6.9161977e-01  -5.2610538e-01   5.3058150e+00   4.5720252e+00   4.1002815e-01   6.9678356e-01  -3.9218178e+00   8.5251359e-01  -1.0380025e+00  -5.2129881e-01  -2.5764968e+00  -1.8710958e+00  -1.9050794e-01  -1.9577052e-01  -4.2598953e+00  -1.0264690e+00  -2.6592004e+00  -1.4145172e+00  -1.8003485e+00  -2.3707358e+00  -1.4555477e+00  -6.3533491e-01   1.0063556e+00  -1.4796547e+00  -9.7978260e-01  -6.2134182e-01
  -1.6024323e+00   4.7681366e-01   7.1835435e-01   9.8420219e-02  -1.5569518e-01   1.2177014e+00   3.9369775e-01  -1.0475850e+00  -1.4864581e+00  -2.1817589e+00   1.7317551e+00  -2.2599906e+00  -1.8562798e-01  -4.0428129e+00  -3.8142767e+00  -3.7089194e+00  -2.1915466e+00  -8.5714918e-01   1.2823757e+00   2.9575810e+00  -7.9801016e-01  -8.3994034e-01   1.4817575e+00   4.9314744e-01  -1.3009963e+00  -7.6119812e-01   2.7351936e-01   5.7630463e-01  -1.0932970e+00  -2.0457085e+00  -9.2569701e-01   5.7121731e-01  -1.2401743e-01   1.0463159e+00   1.8843748e+00   5.8816230e+00  -4.6348719e+00  -2.9040333e-01  -1.4243250e+00  -4.0058757e-01  -8.5985736e+00  -5.8775797e+00  -1.3257101e+00   1.1522103e+00   9.0244409e-01   1.8373597e+00   2.5331222e-01   2.4598320e+00  -3.3700694e-01   6.7809858e-01  -1.1040299e+00  -1.0894444e+00  -1.9347461e+00  -1.3376626e+00  -2.4917784e-01   3.6095127e-01  -1.6937535e+00  -1.5909217e+00   6.9127621e-01   5.4834787e-01   1.4334520e+00  -1.8290879e+00   2.0571974e-01  -8.5881484e-01  -6.1623963e-01  -4.4980548e-01   4.7351257e+00   4.3664332e+00   5.4004390e-01   1.4908664e+00  -3.8126859e+00  -1.9864354e-01  -1.5138333e+00  -7.0249814e-01  -2.5064164e+00  -2.4525217e+00  -6.4273504e-01  -6.5934422e-01  -4.1142080e+00  -1.0769815e+00  -2.8775500e+00  -1.5330026e+00  -1.5504196e+00  -2.7960181e+00  -1.5618150e+00  -5.8523703e-01   4.2993609e-01  -1.4489880e+00  -1.1826883e+00  -4.7122844e-01
  -1.0247262e+00   9.0962248e-01   5.0511968e-01  -1.8090573e-01   8.4919828e-02   1.1672138e+00   5.3539930e-01  -1.5818727e+00  -1.0725682e+00  -2.0794205e+00   2.0273756e+00  -2.3329540e+00   4.4421288e-01  -4.0176588e+00  -3.6529820e+00  -3.3510608e+00  -1.0643344e+00  -8.3611108e-01   1.2963816e+00   3.1823168e+00  -4.7505410e-01  -1.4330758e+00   1.1229489e+00  -2.6896606e-02  -1.0607588e+00  -1.5962044e+00   8.2786362e-01   8.9686082e-01  -1.0752328e+00  -1.6313283e+00  -1.5874342e+00  -4.1260312e-01  -3.1526224e-01   1.0096209e+00   1.3193151e+00   5.7158415e+00  -4.4017999e+00  -3.7757275e-01  -9.6084483e-01  -1.4179260e-01  -8.7524005e+00  -5.2898008e+00  -6.6495325e-02   1.8500091e+00   1.0617176e+00   2.0327077e+00   1.5157549e+00   3.1672724e+00   5.1412249e-01   1.1792894e+00  -6.3445782e-01  -7.2028276e-01  -1.1785936e+00  -6.5682720e-01  -3.8056134e-02   4.0901543e-01  -1.0285035e+00  -5.5536564e-01   9.3362002e-01   8.5577713e-01   2.0291124e+00  -1.4964065e+00   4.3930916e-01  -5.2287305e-01  -5.7588577e-01  -8.2552918e-01   4.1722959e+00   3.7584736e+00   8.6764894e-01   1.8145473e+00  -4.1886873e+00  -1.2487508e+00  -2.1022334e+00  -6.4477512e-01  -3.1259076e+00  -2.8111285e+00  -1.6302151e+00  -1.5366000e+00  -2.8629962e+00   3.5945131e-01  -2.4570077e+00  -1.0822292e+00  -1.2869968e+00  -2.2032662e+00  -1.2862386e+00  -3.4732889e-01   2.9955165e-01  -1.4661526e+00  -1.3217216e+00  -2.8862378e-01
  -6.8293417e-01   8.0397987e-01   5.0910445e-02  -3.9885647e-01   2.1182385e-01   1.3862542e+00   7.1950241e-01  -1.6845023e+00  -2.9050534e-01  -1.1803903e+00   2.5256171e+00  -1.7451341e+00   9.7036019e-01  -3.4095822e+00  -3.0236293e+00  -2.5960413e+00  -1.5029480e-01  -1.0293612e+00   1.3400615e+00   3.1746402e+00   1.1585735e-01  -1.4366158e+00   5.7209657e-01  -7.8071781e-01  -1.2178142e+00  -1.7716639e+00   1.1424113e+00   1.1325585e+00  -5.8098085e-01  -1.3145858e+00  -1.5339572e+00  -6.6984630e-01  -3.9028762e-01   9.3255508e-01   6.8876879e-01   4.9193711e+00  -4.3629288e+00  -5.6784292e-01  -4.7246333e-01  -2.1315744e-01  -8.1170710e+00  -4.9539937e+00   4.4311677e-01   1.4261191e+00   7.7574897e-01   1.8010990e+00   1.8488133e+00   2.7838603e+00   8.9342335e-01   1.0411757e+00  -3.6876390e-01  -5.2402040e-01  -7.5425153e-01  -2.0377159e-01   3.2500880e-02   4.5463532e-01  -7.3155341e-01  -3.7283564e-01   9.7836933e-01   9.5593214e-01   2.6034728e+00  -3.7056584e-01   7.0471786e-01   3.5338087e-01  -1.2018035e+00  -5.0080763e-01   3.1022138e+00   2.8369058e+00   8.5953970e-01   1.9912572e+00  -4.0283285e+00  -1.6736581e+00  -1.9683677e+00  -5.7341870e-01  -2.6656783e+00  -2.6248657e+00  -1.6322011e+00  -1.9957860e+00  -2.0834303e+00   5.2846941e-01  -2.1654860e+00  -8.4789175e-01  -1.0120222e+00  -2.1391932e+00  -1.4029624e+00  -4.6218363e-01   1.1558188e-01  -1.6644046e+00  -1.2599032e+00  -2.2885489e-01
  -8.3842346e-01   1.0578500e+00  -3.1762509e-01  -4.3796723e-01   3.3558961e-01   1.0182608e+00   6.5577250e-01  -2.0457772e+00   1.2324964e-01  -1.1303030e+00   2.3889965e+00  -2.4080546e+00   1.1316166e+00  -3.4323875e+00  -3.3873601e+00  -2.3388920e+00   1.8783619e-01  -1.2585977e+00   1.4877826e+00   3.6804694e+00  -1.9668086e-01  -9.2243247e-01   3.3137868e-01  -7.3411126e-01  -1.2167024e+00  -2.3501646e+00   1.1625634e+00   8.3942289e-01  -7.8933864e-01  -1.5531219e+00  -2.0475460e+00  -1.3353159e+00  -2.5349178e-01   1.1787971e+00   1.2424165e+00   5.1799925e+00  -3.7717027e+00  -6.8751605e-02  -6.4305315e-01   2.2691417e-01  -9.6460887e+00  -4.1982644e+00   7.4723975e-01   1.5626134e+00   7.6320292e-01   1.5735993e+00   2.0179564e+00   2.7424176e+00   1.0485857e+00   1.1495113e+00  -4.6450111e-01  -4.5132577e-01  -8.1218647e-01  -1.4149112e-01  -2.2545245e-01   2.7900126e-01  -1.0777866e+00  -1.4908185e-01   7.6810515e-01   1.0169200e+00   2.4211193e+00  -1.8629227e-01   4.4556064e-01   3.2521229e-01  -1.1348477e+00  -1.6757087e-01   2.9542972e+00   2.5886517e+00   1.3301303e+00   3.0184112e+00  -4.5649612e+00  -2.0019665e+00  -2.7194045e+00  -6.6286005e-01  -3.7292495e+00  -3.2758897e+00  -1.0534900e+00  -1.6494673e+00  -1.5636880e+00   1.0256569e+00  -2.2997346e+00  -1.0835629e+00  -1.1968012e+00  -2.5309672e+00  -1.4471716e+00  -5.4256435e-01  -1.8980384e-01  -2.3537930e+00  -1.7599201e+00  -2.0782188e-01
   1.6958947e-02   8.6215640e-01  -3.4896286e-01  -7.3643571e-01   3.9871585e-01   1.4314751e+00   7.1962272e-01  -2.6007507e+00   4.0072454e-01  -6.2769868e-01   2.7028555e+00  -2.2971404e+00   1.6068438e+00  -3.4953866e+00  -2.3939581e+00  -1.5375583e+00   1.7912564e+00  -1.1283894e+00   1.4482410e+00   3.3683890e+00   1.2276682e+00  -1.0040238e+00   3.5790802e-01  -1.0313633e+00  -3.2973812e-01  -1.7708219e+00   1.8642676e+00   1.7861972e+00  -4.1692745e-01  -1.2080731e+00  -1.1600564e+00  -1.3517648e+00   2.2021561e-01   1.2617798e+00   1.3215075e+00   4.7050960e+00  -2.8702288e+00  -4.3999729e-01   5.5787520e-01   4.6632977e-01  -6.6722931e+00  -3.0319044e+00   1.3848833e+00   1.4115865e+00   1.1808215e+00   1.3613306e+00   2.7393558e+00   2.3120345e+00   1.5739225e+00   9.1844624e-01   9.9543111e-02   2.7819762e-01   7.3523828e-02   7.1153814e-01   5.6020862e-02   4.5973827e-01  -6.6694708e-02   6.3170300e-01   9.3028043e-01   1.2305172e+00   3.3899146e+00  -1.9145679e-01   1.2490405e+00   7.0358981e-01  -9.4531795e-02  -2.7527878e-01   2.5160759e+00   2.2486649e+00   1.4513642e+00   2.7589771e+00  -4.0933699e+00  -3.2050779e+00  -2.1285865e+00  -6.0762006e-01  -3.1238911e+00  -3.2183517e+00  -1.8479901e+00  -2.5853139e+00   1.6102546e-01   2.1551159e+00  -1.4593143e+00  -2.8039701e-01  -1.2387389e-01  -1.3017735e+00  -8.7854224e-01  -5.6928428e-02  -2.1859380e-01  -1.5530858e+00  -1.8604435e+00   6.5159490e-02
   7.1722284e-01   6.6421176e-01  -6.3556085e-01  -9.0342488e-01   6.5020599e-01   1.6522141e+00   7.7453085e-01  -2.8340489e+00   7.5306457e-01   4.1332991e-01   3.1016604e+00  -1.9252291e+00   2.1022560e+00  -2.7996815e+00  -1.5205863e+00  -3.4710156e-01   3.0053695e+00  -8.1686025e-01   1.4052409e+00   3.2243088e+00   2.3181849e+00  -9.2065463e-01   2.2589671e-01  -1.4396475e+00   2.9486443e-02  -1.5600588e+00   2.6810873e+00   2.4695935e+00   1.3072151e-01  -6.5898131e-01  -4.9099251e-01  -1.3696821e+00  -1.0610373e-01   8.3957388e-01   3.9481171e-01   3.2432165e+00  -2.0771988e+00  -7.0472198e-01   1.8540171e+00   8.0473696e-01  -4.5797288e+00  -1.4954990e+00   1.5816614e+00   6.8910441e-01   1.0077103e+00   8.2019401e-01   2.8913625e+00   1.1406997e+00   1.7929365e+00   4.9942607e-01   6.2443568e-01   1.2255770e+00   6.0218508e-01   1.3937603e+00   1.3374038e-01   7.6517784e-01   6.9862227e-01   1.2505251e+00   1.1103368e+00   1.3838456e+00   4.1470571e+00   4.3655476e-01   1.5841296e+00   1.4618251e+00   5.4814632e-01  -1.7858403e-01   1.6741289e+00   1.3688248e+00   1.5194144e+00   3.0954046e+00  -3.1825623e+00  -3.8777468e+00  -1.9896368e+00  -7.8317423e-01  -2.0799633e+00  -3.6348542e+00  -2.3570398e+00  -3.6616809e+00   1.2891350e+00   3.0579262e+00  -1.0274929e+00   5.9752778e-02   6.1318748e-01  -5.1048782e-01  -7.4508465e-01  -5.5675952e-03  -3.1296911e-01  -1.2038067e+00  -1.7798235e+00   2.8674603e-01
   1.3088677e+00   9.1609026e-01  -7.3754168e-01  -1.1079083e+00   8.3527963e-01   1.3251108e+00   7.7867894e-01  -2.8675988e+00   7.7134364e-01   8.4030349e-01   3.1363733e+00  -1.7001825e+00   2.3981477e+00  -2.4697968e+00  -1.3231008e+00   2.5691912e-01   4.0883292e+00  -3.1135004e-01   1.3004705e+00   3.0513110e+00   2.6765045e+00  -1.4629323e+00  -7.5700585e-02  -1.7551968e+00   5.1431428e-01  -1.9980645e+00   3.1006570e+00   1.9609596e+00   2.6399646e-01   4.5211207e-02  -8.2873293e-01  -2.0328944e+00  -5.5138516e-01   4.2541543e-01  -3.2989989e-01   2.2869690e+00  -1.4578494e+00  -1.1251231e+00   2.5750699e+00   9.5498043e-01  -3.7296917e+00   5.5262310e-02   2.0790102e+00   1.2347159e+00   1.2496041e+00   1.1631672e+00   3.0886857e+00   1.3898500e+00   2.0497604e+00   5.8641867e-01   9.4052773e-01   1.7785063e+00   1.1891743e+00   1.8867895e+00   3.8469322e-01   1.0166239e+00   1.2468645e+00   1.7371567e+00   8.6386698e-01   1.2127481e+00   4.0151698e+00   6.4120655e-01   1.8482965e+00   1.8824779e+00   8.0020811e-01  -3.1087010e-01   8.3868068e-01   8.1250432e-01   1.5783367e+00   3.1116534e+00  -2.9715817e+00  -4.6959833e+00  -2.2273895e+00  -6.3844173e-01  -2.2243611e+00  -3.8800115e+00  -2.9414619e+00  -3.6735980e+00   2.6578754e+00   3.9064605e+00  -3.5601298e-01   4.9402766e-01   8.0605042e-01   2.9775089e-01  -6.1435503e-01   1.0975467e-01  -6.7582215e-01  -9.2353924e-01  -1.7707535e+00   5.6902178e-01
   1.5854881e+00   5.0568436e-01  -9.5033730e-01  -1.2952409e+00   8.5772472e-01   1.3413228e+00   1.0886120e+00  -2.5081514e+00   1.5708151e+00   2.0235761e+00   3.8431353e+00  -1.0064761e+00   2.7780578e+00  -1.9155577e+00  -2.3186997e-01   1.2475773e+00   5.2210651e+00  -3.3241303e-01   1.4735738e+00   2.8895140e+00   3.7186045e+00  -1.1002617e+00  -6.1259402e-01  -2.3925462e+00   9.0379446e-01  -1.7893915e+00   3.1592465e+00   1.4099065e+00   1.1130605e+00   5.0530818e-01  -1.7093722e-01  -2.0041839e+00  -8.6531691e-02   3.8438452e-01  -5.8748688e-01   1.3838502e+00  -5.4205826e-01  -1.6859227e+00   3.2034110e+00   5.4323508e-01  -1.2585360e+00   8.7481521e-01   1.6016379e+00   4.3659824e-01   1.0490245e+00   7.4757054e-01   2.0513155e+00   2.5937234e-01   1.6742124e+00  -3.4497097e-01   7.6305227e-01   1.6565175e+00   5.3532229e-01   1.4241873e+00   5.6838013e-02   8.7306616e-01   1.4654994e+00   9.9433054e-01   5.3150238e-01   9.3255131e-01   4.3367204e+00   1.3958678e+00   2.4328878e+00   2.7499613e+00   5.0421888e-01   1.2748372e-01  -1.9985780e-01   2.6032366e-01   1.3569354e+00   2.8571071e+00  -2.5438708e+00  -5.2617063e+00  -1.0353514e+00  -2.8443669e-01  -1.5627999e+00  -3.3814327e+00  -1.9679185e+00  -3.0801233e+00   3.6432171e+00   3.3216086e+00   1.6855910e-01   7.1693886e-01   1.2687163e+00   4.2225554e-01  -9.1784974e-01  -5.4329160e-02  -9.9609048e-01  -7.0860181e-01  -1.7357478e+00   6.8925989e-01
   1.7153889e+00   3.3510818e-01  -8.7962191e-01  -1.3386538e+00   1.0373008e+00   1.3623917e+00   1.0276737e+00  -2.7093634e+00   1.5432827e+00   2.0228964e+00   3.4749240e+00  -1.3955461e+00   2.6085858e+00  -2.0420526e+00  -7.6085649e-02   1.6072554e+00   5.4903407e+00  -2.0488787e-01   1.4039776e+00   2.9004834e+00   4.6353678e+00  -4.6662704e-01  -4.7967383e-01  -2.1227137e+00   1.7122215e+00  -1.5351204e+00   3.4994651e+00   1.6715793e+00   9.6366048e-01   5.1644081e-01   2.4347350e-01  -2.1890263e+00   2.4218793e-01   4.0510136e-01   9.8780322e-02   1.3105305e+00   5.2351353e-01  -1.4825399e+00   3.7439445e+00   9.5345718e-01  -1.5808518e-01   1.8062681e+00   1.1147283e+00   1.0408089e-01   9.6222617e-01   4.1186098e-01   1.6378194e+00  -5.4198099e-01   1.3484048e+00  -6.7328730e-01   6.9280007e-01   1.9222636e+00   6.1528713e-01   1.4913939e+00  -6.3241403e-02   8.4594926e-01   1.5559406e+00   1.1531514e+00   2.9286064e-01   9.7012708e-01   4.3106818e+00   1.0449876e+00   2.5747579e+00   2.6388371e+00   1.5430631e+00   2.7793468e-01  -2.8028397e-01   2.8630171e-01   1.5685213e+00   3.3228146e+00  -2.1661940e+00  -5.7727519e+00  -1.0965161e+00  -4.2721363e-01  -1.8004968e+00  -4.0834273e+00  -1.7387594e+00  -3.1802581e+00   4.0710726e+00   3.3815526e+00   2.3134917e-01   6.4703246e-01   1.4251512e+00   7.2696703e-01  -7.1268178e-01   6.6852123e-02  -1.2303585e+00  -3.0000797e-01  -1.8589599e+00   8.0236275e-01
   1.7877085e+00   1.6797995e-01  -1.0937772e+00  -1.2692297e+00   1.1417432e+00   1.5804228e+00   7.7511697e-01  -2.5346288e+00   1.4473687e+00   2.5235747e+00   3.5060591e+00  -1.1520296e+00   2.3924738e+00  -1.6160908e+00   1.7302279e-01   2.3681317e+00   5.7868154e+00  -4.8588627e-02   1.5082885e+00   2.2451496e+00   4.0893940e+00   4.9306834e-01  -3.5994273e-01  -1.5871985e+00   2.0907083e+00  -4.7599815e-01   3.4328225e+00   1.8770226e+00   1.6720589e+00   7.9690422e-01   1.1822626e+00  -1.3559795e+00   4.6984074e-01   1.0547163e-01   7.2770669e-01   3.4769374e-01   1.1808030e+00  -1.0969478e+00   3.5346744e+00   1.5823278e+00   6.9009292e-01   2.7702308e+00   1.5802259e+00   3.8888081e-01   1.6654160e+00   4.8170149e-01   1.4686126e+00  -5.8381589e-01   1.2107441e+00  -7.9855289e-01   5.9299868e-01   2.3368737e+00   7.1909038e-01   1.8837415e+00  -1.0332618e-01   9.1161084e-01   1.3622282e+00   9.4512016e-01  -1.5972345e-01   6.1790421e-01   3.7771854e+00   1.0420148e+00   2.5977591e+00   2.7007990e+00   1.9367956e+00   7.1301578e-01  -1.8166740e-01   2.6516593e-01   1.4713556e+00   2.9558157e+00  -1.5772904e+00  -5.2841847e+00  -2.7101513e-01  -3.1892945e-01  -1.1797598e+00  -3.6066174e+00  -8.8225131e-01  -2.6647105e+00   4.8564788e+00   3.4985174e+00   8.8950295e-01   1.0239428e+00   1.7876407e+00   1.7228537e+00  -4.7846767e-01   9.7388459e-02  -5.7113665e-01   2.5134021e-01  -1.6486545e+00   9.0156586e-01
   1.9338999e+00  -6.1313018e-01  -9.6190385e-01  -1.2183183e+00   1.4426749e+00   1.8640484e+00   9.0596922e-01  -2.2382323e+00   1.4564668e+00   3.4261054e+00   3.4185045e+00  -5.2784364e-01   2.2590230e+00  -7.9741533e-01   1.0082401e+00   3.1513062e+00   5.7100944e+00   1.5824283e-02   1.1046976e+00   1.9854430e+00   6.1664514e+00   7.4019469e-01  -1.5597857e-01  -1.5973707e+00   2.7738472e+00   3.2268466e-01   4.0930892e+00   2.3512296e+00   1.6632316e+00   9.1827167e-01   2.2586667e+00  -9.3725966e-01   4.0297041e-02  -2.7163469e-01   1.3670951e-01  -7.6138777e-01   1.7404080e+00  -1.6712573e+00   4.9557805e+00   1.3977499e+00   3.4534742e+00   3.7457921e+00   2.4225607e-01  -9.7207814e-01   8.3335899e-01  -6.9776155e-02   3.0991201e-01  -2.3934158e+00   4.6934432e-01  -1.6601994e+00   6.3219416e-01   2.6160215e+00   8.7580853e-01   1.7195607e+00   1.2339387e-02   1.1271502e+00   1.4027826e+00   5.0085130e-01  -4.4605443e-01   6.2255930e-01   3.9456967e+00   1.5254814e+00   2.7592663e+00   3.2565832e+00   2.5598797e+00   1.2022407e+00  -1.0349774e+00   1.1815607e-01   1.1269602e+00   3.1886124e+00   6.2455444e-02  -5.3975575e+00   5.5774249e-03  -4.0843507e-01   1.6100259e-01  -3.7994829e+00  -9.9638719e-01  -2.9697953e+00   4.6025081e+00   2.1111578e+00   7.1313533e-01   7.6647810e-01   2.0025501e+00   1.8519937e+00  -6.7420452e-01   2.0778682e-02  -6.7332930e-01   1.2093558e+00  -1.1542680e+00   1.0907040e+00
   2.0812606e+00  -7.4265821e-01  -9.6482614e-01  -1.2339834e+00   1.6063215e+00   1.6917168e+00   1.0924332e+00  -1.7931089e+00   1.8350594e+00   3.8398027e+00   3.5131999e+00  -1.5672989e-01   2.3707265e+00  -3.1631960e-01   1.3680038e+00   3.6331966e+00   5.9077592e+00   8.3956105e-02   1.1925813e+00   1.9366278e+00   6.5162848e+00   1.0221859e+00  -4.5778938e-01  -1.8073319e+00   2.9766225e+00  -2.1135417e-01   4.1318225e+00   1.8507647e+00   2.0123407e+00   1.3346667e+00   2.0904976e+00  -1.3801008e+00  -2.9679680e-01  -7.6345112e-01  -3.1037348e-01  -1.3678615e+00   2.5600761e+00  -1.6994614e+00   5.2039976e+00   1.3340955e+00   3.7703536e+00   4.1010318e+00  -2.4160341e-01  -1.2720185e+00   4.2619965e-01  -3.4893927e-01  -3.0052142e-01  -2.8732018e+00   2.5530168e-02  -2.0903541e+00   3.5947235e-01   2.2389176e+00   1.6437202e-01   1.0250218e+00  -3.0770723e-01   9.0659583e-01   1.5183162e+00   6.5905415e-02  -7.6075751e-01   3.1876594e-01   3.6126012e+00   1.6324945e+00   2.6055200e+00   3.4127939e+00   2.3027443e+00   1.0574342e+00  -1.7076281e+00  -4.4197211e-01   1.1751089e+00   3.3441147e+00   3.2535184e-01  -5.5210459e+00   1.3568870e-01  -1.7026596e-01   2.6730971e-02  -3.9083450e+00  -5.5900844e-01  -2.7422891e+00   4.5854811e+00   1.3484085e+00   6.5922426e-01   5.2172162e-01   1.8435417e+00   1.7045655e+00  -1.0454679e+00  -2.8145870e-01  -1.0884648e+00   1.0394884e+00  -1.0449174e+00   1.0472742e+00
   2.4814529e+00  -9.0371590e-01  -1.1697736e+00  -1.2068203e+00   1.7517117e+00   1.8294775e+00   1.2259662e+00  -1.2623856e+00   2.2157813e+00   4.5850942e+00   3.7124281e+00   6.9838609e-01   2.6465700e+00   5.8384613e-01   1.7960452e+00   4.4166403e+00   6.2238486e+00   3.1065280e-01   1.4042567e+00   1.5302203e+00   6.0132955e+00   1.3639675e+00  -7.0816195e-01  -2.0414880e+00   2.7020546e+00  -6.7720959e-01   4.2123822e+00   1.9224382e+00   2.9365021e+00   2.1659265e+00   2.1207732e+00  -1.5179462e+00  -1.1212559e+00  -1.7813677e+00  -1.2497926e+00  -2.7205944e+00   3.1813845e+00  -1.3502914e+00   5.2747499e+00   1.6080057e+00   3.4255979e+00   4.2637232e+00  -1.6028568e-01  -1.6457280e+00   1.0488818e-01  -7.3309077e-01  -3.2335205e-01  -3.2310992e+00  -1.9202264e-01  -2.3597284e+00   3.4798937e-01   2.2115373e+00  -2.1510722e-01   8.9981957e-01  -5.7584268e-01   8.3524516e-01   1.9541524e+00   8.6182617e-03  -8.6543870e-01  -4.5774275e-02   3.3612002e+00   1.9779032e+00   2.2467920e+00   3.6716007e+00   1.7536099e+00   7.8158746e-01  -2.5552845e+00  -1.7429833e+00   1.2224469e+00   3.2369578e+00   8.1547677e-01  -5.2191758e+00   3.1458291e-01  -2.5848337e-02   5.8560087e-01  -3.8936508e+00  -3.6425820e-01  -3.4364499e+00   4.5286961e+00   1.0814733e+00   6.9647568e-01   4.4242957e-01   1.8076282e+00   1.9176373e+00  -1.4186252e+00  -7.4469900e-01  -1.4132955e+00   4.0880172e-01  -7.3323006e-01   8.6871843e-01
   2.4413569e+00  -8.5376028e-01  -6.2563928e-01  -1.0888142e+00   1.6870454e+00   1.7284162e+00   8.8604271e-01  -1.2654651e+00   1.3969855e+00   3.6208936e+00   2.9917147e+00   2.2215618e-01   2.0144539e+00  -5.1989484e-02   1.2923082e+00   3.8243732e+00   5.7137725e+00   3.6234969e-01   1.0595892e+00   1.0963834e+00   6.0307478e+00   1.1213888e+00  -2.1073908e-01  -1.1839441e+00   3.5113416e+00  -4.8913882e-01   3.9892312e+00   1.8122402e+00   2.2537105e+00   2.1046515e+00   2.0621100e+00  -1.5704577e+00  -1.2421405e+00  -1.9006163e+00  -3.3835786e-01  -1.8078453e+00   3.3361973e+00  -1.1983331e+00   4.9561925e+00   1.9330464e+00   3.4640914e+00   4.5423945e+00  -2.0087855e-01  -3.6446079e-01   7.5216343e-01   4.9004188e-03  -3.7068655e-01  -1.9720634e+00  -4.4932730e-01  -1.8510992e+00   1.3392230e-01   1.9694446e+00  -1.3624548e-01   6.9196017e-01  -4.9786855e-01   8.2913768e-01   1.9266668e+00   9.2169551e-02  -1.2741677e+00  -1.3946153e-01   2.4215361e+00   7.7960851e-01   2.2747139e+00   2.8246323e+00   2.4943124e+00   1.5953952e-01  -1.8529270e+00  -6.8908158e-01   1.3507056e+00   2.7594820e+00   7.7010179e-01  -5.2759532e+00   1.0110355e-01   3.6782999e-01  -3.0973203e-01  -3.4624313e+00  -7.1434969e-01  -2.0884090e+00   4.3548874e+00   4.1041488e-01   8.6740520e-01   4.7020707e-01   1.6574016e+00   2.2791294e+00  -1.0866412e+00  -4.0027382e-01  -1.7928234e+00   1.0853851e+00  -7.0391042e-01   9.4579708e-01
   2.3204941e+00  -1.5215779e+00  -6.4555125e-01  -8.4438591e-01   1.8965014e+00   1.9463903e+00   1.1163814e+00  -4.7361246e-01   1.7427168e+00   4.7966454e+00   3.4817831e+00   1.3007659e+00   2.2134850e+00   1.2507133e+00   2.2353939e+00   4.7478783e+00   5.4545565e+00   9.1308264e-02   1.0314113e+00   6.4695958e-01   6.2748397e+00   1.5159733e+00  -1.2216881e-01  -1.0924730e+00   3.3315426e+00   4.8987152e-02   4.0254581e+00   1.7992064e+00   3.0275637e+00   2.3814640e+00   2.8614653e+00  -8.1766623e-01  -2.0646741e+00  -2.5183317e+00  -1.2610843e+00  -2.9702053e+00   3.5800192e+00  -1.4876564e+00   5.3654345e+00   1.7219413e+00   4.7430652e+00   4.8486733e+00  -9.0759012e-01  -9.7159955e-01   4.4198841e-01  -2.6497564e-01  -1.4029922e+00  -2.6581146e+00  -1.0707511e+00  -2.5078716e+00  -1.1694382e-01   1.7038613e+00  -9.3648190e-01  -9.3761680e-02  -6.8965053e-01   8.1602443e-01   1.5506745e+00  -1.0622279e+00  -1.7064496e+00  -5.9902162e-01   1.9759283e+00   1.4554613e+00   2.0013445e+00   3.2196546e+00   1.8165133e+00   5.2735117e-01  -2.4843336e+00  -1.0209254e+00   8.0747031e-01   2.3049497e+00   1.8741055e+00  -4.4412294e+00   9.1735982e-01   7.4315132e-01   1.0151559e+00  -2.4461941e+00  -2.2681808e-01  -1.5317139e+00   3.9931382e+00  -1.2228771e+00   8.7956800e-01   3.7978399e-01   1.8251695e+00   2.3972386e+00  -1.5812846e+00  -7.2233375e-01  -1.2476305e+00   1.5840754e+00  -1.5023262e-01   9.5493392e-01
   2.5061188e+00  -1.1691156e+00  -6.3847491e-01  -7.7554203e-01   1.9956552e+00   1.9071601e+00   9.8652913e-01   1.6443120e-01   1.8072348e+00   4.4110684e+00   3.0814714e+00   2.0530799e+00   2.1476582e+00   1.7978197e+00   1.9687269e+00   4.5196790e+00   4.9372469e+00   1.7821931e-01   1.0472726e+00   1.5353049e-02   5.0252696e+00   1.3907285e+00  -5.5198300e-01  -1.1565867e+00   2.5530855e+00  -9.7953010e-01   3.6672624e+00   1.4750867e+00   3.1429400e+00   3.0410321e+00   1.4546362e+00  -1.4832415e+00  -3.4497087e+00  -3.5461437e+00  -2.2427906e+00  -3.3437137e+00   3.1589821e+00  -9.2960298e-01   4.5313011e+00   1.8848612e+00   2.6074534e+00   4.0416480e+00  -2.2041401e-01   2.1199773e-01   4.8656377e-01   3.4934242e-01  -6.2539859e-01  -8.7535428e-01  -8.3084520e-01  -1.7253696e+00  -1.8290746e-01   9.4792466e-01  -8.9292713e-01  -3.5033336e-01  -5.7736271e-01   6.6662125e-01   1.7879312e+00  -1.0084384e+00  -1.9016896e+00  -1.1341444e+00   7.7817464e-01   1.2588122e+00   1.2624679e+00   2.7770783e+00   3.5646593e-01  -4.4571829e-01  -2.9526788e+00  -1.8065873e+00   8.8666857e-01   1.6350398e+00   1.4835213e+00  -3.4960584e+00   3.1892187e-01   1.3767159e+00   2.4844073e-01  -1.5127291e+00  -9.4790281e-01  -1.1882662e+00   3.4786013e+00  -1.7895669e+00   8.9970123e-01   3.5917846e-01   1.1785954e+00   2.4391143e+00  -1.7922457e+00  -1.0274610e+00  -1.4743094e+00   1.0201792e+00   2.3969284e-01   6.7328253e-01
   2.1794570e+00  -1.5316488e+00  -4.9254132e-01  -4.9152165e-01   2.0756011e+00   1.9957186e+00   1.1626675e+00   7.9482887e-01   1.9951668e+00   4.6479843e+00   3.0508256e+00   2.6252393e+00   2.1335165e+00   2.5105167e+00   2.3025590e+00   4.7442986e+00   3.9894119e+00  -2.0796061e-01   9.6887422e-01  -2.2023650e-01   4.9439537e+00   1.5053081e+00  -4.1647490e-01  -8.8665114e-01   2.2944156e+00  -1.1051428e+00   3.4171201e+00   1.1761380e+00   3.3598764e+00   2.9744676e+00   1.5620222e+00  -1.1643289e+00  -4.0149245e+00  -3.8188684e+00  -2.4878565e+00  -3.5003523e+00   2.9743907e+00  -9.2508883e-01   4.4514753e+00   1.6765685e+00   2.6038425e+00   3.4689095e+00  -9.4681489e-01   5.9553503e-02   1.4379752e-01   4.0009304e-01  -1.4315051e+00  -9.0553337e-01  -1.3364964e+00  -1.9394580e+00  -6.8402672e-01   2.9970365e-01  -1.5985260e+00  -1.1239585e+00  -6.8705952e-01   5.0312714e-01   1.2842284e+00  -1.8941322e+00  -2.3105195e+00  -1.5027787e+00  -6.8515231e-02   1.5052485e+00   8.5491584e-01   2.6880327e+00  -5.7583160e-01  -3.5720294e-01  -3.2486227e+00  -1.9129748e+00   4.7613967e-01   1.3261363e+00   1.9475559e+00  -2.6987071e+00   5.6140241e-01   1.5972195e+00   7.7466722e-01  -9.1199050e-01  -4.2982485e-01  -4.5305323e-01   2.4943639e+00  -3.4866164e+00   6.8793153e-01   1.1670842e-01   9.1892723e-01   2.0812802e+00  -2.1031290e+00  -1.2925293e+00  -1.0495067e+00   1.2977091e+00   6.2710074e-01   5.4767456e-01
   1.5215603e+00  -1.3454113e+00  -5.1616741e-01  -1.4044266e-01   1.9696564e+00   2.0562784e+00   1.0696199e+00   1.2862448e+00   2.2669008e+00   4.1683943e+00   2.8591910e+00   2.6064201e+00   1.8620719e+00   2.6075387e+00   1.8022225e+00   4.3425762e+00   2.7876508e+00  -6.2353326e-01   1.2187843e+00  -5.0259632e-01   2.8652912e+00   2.4733022e+00  -4.1026875e-01  -1.4387505e-01   1.5069282e+00  -1.5076968e+00   2.4042652e+00   7.5932846e-01   3.7180669e+00   2.9202791e+00   9.4621292e-01  -1.0408933e+00  -4.2655328e+00  -4.0688901e+00  -1.7761147e+00  -2.7066441e+00   2.6795528e+00   3.0255856e-01   2.6016256e+00   2.2049034e+00   5.4534481e-02   2.1560084e+00  -7.7115406e-01   1.0723816e+00   5.7544413e-01   7.2356205e-01  -1.8783640e+00   4.1925350e-01  -1.6283397e+00  -1.4489943e+00  -1.4402994e+00  -6.0249564e-01  -2.8472760e+00  -1.8268076e+00  -1.4138317e+00   9.6913945e-02   5.4443797e-01  -2.5528177e+00  -2.6404349e+00  -1.9512799e+00  -1.3569182e+00   1.2802155e+00   1.7463945e-01   2.0009229e+00  -1.8983556e+00  -5.9238280e-01  -2.6506234e+00  -1.9011646e+00   4.8583712e-01   7.6007720e-01   1.1363622e+00  -1.3059948e+00   8.0267989e-01   2.0514038e+00   1.5171441e-03   2.5128456e-01   1.0243805e+00   1.2532227e+00   1.4823824e+00  -4.2201078e+00   4.9435272e-01  -2.0532704e-01   3.3581747e-01   1.4596471e+00  -2.3352491e+00  -1.7084241e+00  -1.0565133e+00   5.1334415e-01   7.0050717e-01   1.1243782e-01
   1.6126087e+00  -8.8722075e-01  -3.4419007e-01  -6.8188302e-03   1.9513615e+00   2.1321572e+00   1.0006246e+00   1.5986116e+00   1.9059899e+00   3.6326753e+00   2.7439490e+00   2.7763071e+00   1.8015155e+00   2.4888913e+00   1.4649166e+00   4.1297023e+00   2.5035497e+00  -4.8783539e-01   1.3110998e+00  -1.0428766e+00   1.2815899e+00   1.8469796e+00  -3.4578105e-01   2.6056731e-01   1.5118672e+00  -1.9747091e+00   2.1322103e+00   7.4149577e-01   4.0076367e+00   3.5508112e+00   4.8423767e-01  -1.0889149e+00  -4.3799550e+00  -4.3190777e+00  -1.7000520e+00  -2.7485210e+00   2.3141059e+00   8.0154590e-01   1.6031637e+00   2.5782432e+00  -1.1689041e+00   1.6069431e+00   3.1966411e-01   2.5134579e+00   1.2814776e+00   1.5285242e+00  -1.2234241e+00   2.0891366e+00  -1.2762019e+00  -6.5512054e-01  -1.5527780e+00  -7.9614693e-01  -2.8395150e+00  -1.5815169e+00  -1.4062862e+00  -8.7086139e-02   8.1414186e-01  -2.0499477e+00  -2.6394651e+00  -2.0363019e+00  -2.1896352e+00   8.7478003e-01   1.0438946e-02   1.5030599e+00  -2.5542346e+00  -1.3821425e+00  -2.3613575e+00  -1.9762014e+00   3.7908455e-01  -2.7996510e-01   7.2223501e-01  -1.0778854e+00   8.8178692e-01   2.3735166e+00  -3.4672147e-01   7.2509924e-01   9.1525165e-01   1.3769336e+00   1.4448887e+00  -3.4898049e+00   9.9507754e-01   2.6952195e-01   2.6537063e-01   2.2785388e+00  -1.9854579e+00  -1.5417239e+00  -3.5064870e-01   6.7848198e-01   9.9980726e-01   4.2935485e-02
   7.7219984e-01  -9.4998165e-01  -4.6026532e-01   2.6046310e-01   1.9981727e+00   2.1787297e+00   1.2077446e+00   2.5063970e+00   2.9765424e+00   3.6662901e+00   2.8581300e+00   3.2902861e+00   1.7362559e+00   3.1552860e+00   1.7987647e+00   3.9092960e+00   1.1483351e+00  -1.2844567e+00   1.5213668e+00  -7.8328910e-01   1.0676769e+00   2.6946745e+00  -1.0988977e+00  -1.0547236e-01   1.8374005e-01  -2.8108492e+00   1.3615538e+00  -2.2792347e-02   4.0500453e+00   3.2710816e+00  -5.7587700e-01  -1.3730148e+00  -4.7191164e+00  -4.2281847e+00  -2.2920528e+00  -2.2658357e+00   1.6787858e+00   1.2488836e+00   6.2797918e-01   2.0662572e+00  -2.3251524e+00  -2.0402532e-01  -1.0019986e+00   1.9580739e+00   1.7870962e-01   1.1399868e+00  -2.5731137e+00   1.9231109e+00  -1.8797097e+00  -8.6727493e-01  -2.3780733e+00  -2.4470302e+00  -4.5251806e+00  -3.3111686e+00  -2.0955433e+00  -6.8363546e-01  -6.1887236e-02  -3.4697495e+00  -2.8114963e+00  -2.3736835e+00  -3.0269518e+00   1.6471872e+00  -6.8308271e-01   1.4694154e+00  -4.9126056e+00  -1.4236332e+00  -2.8107823e+00  -2.3136910e+00   6.5227636e-02  -4.1206634e-01   5.8236753e-02   3.1998078e-01   9.3496075e-01   2.9516950e+00  -9.4549704e-01   1.8746467e+00   2.0337357e+00   3.1149619e+00  -2.2608301e-01  -5.5872418e+00   2.2736599e-01  -4.9515229e-01  -4.7421706e-01   5.7052360e-01  -2.7568610e+00  -2.1621568e+00  -2.9370362e-01   1.0925767e-01   1.1690415e+00  -4.2278139e-01
   8.4080767e-01  -9.3180465e-01  -3.9825539e-01   4.4544544e-01   1.9248576e+00   2.0804563e+00   1.1963233e+00   2.9688944e+00   3.1845504e+00   3.6366569e+00   2.5397294e+00   4.1359039e+00   1.9203529e+00   3.9832872e+00   2.1315172e+00   3.7830206e+00   3.9745200e-01  -1.3995829e+00   1.1862177e+00  -1.4271512e+00   4.0532585e-01   2.1492200e+00  -1.1276805e+00  -1.3467367e-01  -8.5129471e-01  -3.1438096e+00   9.8640163e-01  -2.5360938e-01   3.8289746e+00   3.2644172e+00  -1.3052399e+00  -1.3899346e+00  -6.2926088e+00  -4.9294549e+00  -3.7084146e+00  -2.5793069e+00   6.6850251e-01   1.0712458e+00   4.8990332e-01   1.7439706e+00  -2.6958506e+00  -6.8556429e-01  -5.8126184e-01   2.5389205e+00   2.6016451e-01   1.6028732e+00  -1.8184077e+00   3.1788089e+00  -1.3719556e+00  -2.8612839e-01  -2.1261988e+00  -2.9202054e+00  -3.9611955e+00  -3.2098095e+00  -1.4566771e+00  -5.0917050e-01  -7.2374317e-02  -3.6282127e+00  -2.8188485e+00  -2.9049603e+00  -3.8182536e+00   1.7609380e+00  -1.3742521e+00   1.0893816e+00  -6.2675543e+00  -1.9242000e+00  -3.1609487e+00  -2.7416289e+00  -2.2482818e-01  -1.2709803e+00   2.4048318e-01   1.4414896e+00   6.0585947e-01   3.4720681e+00  -4.0866697e-01   3.5045133e+00   6.5034145e-01   3.6212936e+00  -7.4945265e-01  -6.2838017e+00   2.7618455e-01  -2.1389874e-01  -6.1133643e-01   5.1545732e-01  -2.7182428e+00  -2.0909921e+00  -4.1834326e-02   1.3547669e-01   1.5380049e+00  -5.3782171e-01
   5.4349756e-01  -9.6994301e-01  -6.5821375e-02   6.9116528e-01   1.7419559e+00   1.9691461e+00   1.1959140e+00   2.9601605e+00   2.9670226e+00   3.0972251e+00   1.9895932e+00   3.8361323e+00   1.7055832e+00   3.7794890e+00   1.9783524e+00   3.2848579e+00  -7.5182568e-01  -1.5248027e+00   7.9465707e-01  -1.5311240e+00   3.1927154e-01   1.6213180e+00  -6.7234114e-01   3.8243364e-01  -9.1382617e-01  -3.3121870e+00   7.0871698e-01  -3.7843562e-01   3.1815964e+00   2.7421976e+00  -1.3571081e+00  -1.2324523e+00  -6.4166882e+00  -4.7132802e+00  -3.4337579e+00  -1.8679723e+00   3.0459505e-02   1.0673045e+00   3.3763145e-01   1.6415645e+00  -2.6134419e+00  -1.1230715e+00  -9.2134231e-01   2.6057139e+00   3.3337901e-01   1.8281135e+00  -2.0635957e+00   3.3430173e+00  -1.3391526e+00  -6.1847568e-02  -2.2612537e+00  -3.0907298e+00  -3.9101488e+00  -3.1131497e+00  -1.3170750e+00  -4.8918792e-01  -2.6426706e-01  -3.5380789e+00  -2.7283078e+00  -2.8387828e+00  -4.2712499e+00   1.4600491e+00  -1.5600238e+00   5.9627764e-01  -6.4558785e+00  -2.1159395e+00  -2.7224492e+00  -2.2800814e+00  -4.1221411e-01  -1.5241410e+00   4.0776663e-01   1.6445668e+00   4.2134875e-01   3.3386575e+00  -9.5742112e-03   3.7159221e+00   5.3216499e-01   4.1392875e+00  -1.7863924e+00  -6.6402597e+00   3.7088692e-02  -2.6872485e-01  -6.9492277e-01   9.9738415e-02  -2.4177239e+00  -1.8629801e+00   2.4682152e-02   4.0301591e-01   1.5963751e+00  -5.8036935e-01
   4.0811661e-01  -8.7822942e-01  -3.0183058e-01   9.1872811e-01   1.6380662e+00   2.2225350e+00   1.1525623e+00   3.1800838e+00   3.4588958e+00   3.3381703e+00   2.1389015e+00   4.1653433e+00   1.8643293e+00   4.3105180e+00   2.3901510e+00   3.5184314e+00  -1.2883997e+00  -1.5585056e+00   9.2593462e-01  -1.8392757e+00  -8.3358900e-01   2.0941475e+00  -7.4692999e-01   4.6808200e-01  -1.9832409e+00  -3.2793856e+00   3.0894905e-01  -5.0647093e-02   3.6856857e+00   2.7865326e+00  -1.3106038e+00  -7.0206915e-01  -6.7036289e+00  -4.9240547e+00  -4.0397195e+00  -2.3064429e+00  -5.2134594e-01   1.6596368e+00  -3.0607589e-01   1.9457955e+00  -2.7348525e+00  -1.6989089e+00  -6.8578455e-01   2.3358694e+00   4.0506894e-01   1.4915802e+00  -2.0187531e+00   3.2438498e+00  -1.0546509e+00   7.9138537e-02  -2.2046351e+00  -3.0726251e+00  -4.2028699e+00  -2.8534718e+00  -1.5240303e+00  -4.7865002e-01  -2.6274441e-01  -3.4554981e+00  -2.2972974e+00  -2.9611282e+00  -4.3584462e+00   1.8790959e+00  -1.9494065e+00   5.3088645e-01  -7.4035667e+00  -2.2834613e+00  -2.5314966e+00  -2.8557999e+00  -6.0900757e-01  -2.0553288e+00   4.0310395e-01   2.6762735e+00   8.4907456e-01   3.3505261e+00   9.3437449e-01   4.5650749e+00   7.1814741e-01   4.2032578e+00  -2.2908988e+00  -6.0192060e+00   7.0909126e-02  -7.0731641e-02  -4.2774250e-01   2.6438845e-02  -2.2780299e+00  -1.9427289e+00   5.5006329e-01   1.1064716e-01   1.7560888e+00  -8.2364234e-01
  -1.4533687e-02  -3.0525266e-01  -3.9016148e-01   9.8952186e-01   1.5572922e+00   1.8456376e+00   1.1169408e+00   3.3471570e+00   3.9331096e+00   2.4937522e+00   1.4778761e+00   3.8926663e+00   1.6447570e+00   4.1382693e+00   1.9668342e+00   2.7379886e+00  -2.3756243e+00  -1.6115860e+00   8.5766255e-01  -1.6320958e+00  -1.6715588e+00   2.2048363e+00  -1.3001210e+00   2.2059918e-01  -2.9594364e+00  -4.3502348e+00  -3.3501706e-01  -6.6767324e-01   2.9612605e+00   2.4955817e+00  -2.8096047e+00  -1.4964047e+00  -6.8468632e+00  -4.7845851e+00  -4.3629369e+00  -1.7050130e+00  -1.2950859e+00   2.2295446e+00  -1.3387899e+00   1.8149393e+00  -4.4998992e+00  -2.8204845e+00  -7.0616407e-01   2.4503177e+00  -6.5392286e-02   1.4613736e+00  -1.7699092e+00   3.7425943e+00  -7.2804409e-01   6.6157918e-01  -2.3311417e+00  -3.8405906e+00  -4.2305135e+00  -2.9378885e+00  -1.4883425e+00  -7.4703281e-01  -5.5287764e-01  -3.2724079e+00  -1.9889822e+00  -3.0176596e+00  -4.8781083e+00   1.9120074e+00  -2.6127414e+00   1.6814603e-02  -8.6173719e+00  -2.6847932e+00  -2.4680994e+00  -3.1688148e+00  -4.7807168e-01  -1.9734275e+00  -5.2731515e-01   3.2884013e+00   8.0311087e-02   3.4137239e+00  -1.2210795e-02   4.7117610e+00   5.0451326e-01   4.6612311e+00  -3.2744048e+00  -5.7946659e+00  -3.9860898e-01  -3.1888980e-01  -1.0910968e+00  -9.6574169e-01  -2.1855855e+00  -1.9428692e+00   4.4888003e-01  -5.7885435e-01   1.6520668e+00  -1.1024713e+00
  -6.6756531e-02  -1.7402979e-01  -5.1535210e-01   1.0252024e+00   1.4175885e+00   1.5963815e+00   1.1698250e+00   3.5490934e+00   4.0900954e+00   2.6765714e+00   1.0650981e+00   4.3226306e+00   1.6255295e+00   4.4836230e+00   2.0051654e+00   2.5160355e+00  -2.7790295e+00  -1.3414150e+00   5.1480010e-01  -1.9251899e+00  -2.3314231e+00   1.6374939e+00  -1.4761911e+00  -6.7109887e-02  -3.6183900e+00  -4.3997628e+00  -6.4146292e-01  -9.9181356e-01   2.6382051e+00   2.5179975e+00  -3.1483221e+00  -1.5108090e+00  -7.3296042e+00  -4.9732240e+00  -5.2791570e+00  -2.2604598e+00  -2.0988589e+00   2.0452143e+00  -1.5560939e+00   1.5242495e+00  -4.6319296e+00  -2.8241034e+00  -3.6910483e-01   2.1967961e+00  -1.8244996e-01   1.5377079e+00  -1.3774089e+00   3.7931933e+00  -2.8388536e-01   9.5972496e-01  -1.8741431e+00  -3.6884733e+00  -3.3338597e+00  -2.1037648e+00  -9.6140767e-01  -5.0188955e-01  -5.9969386e-01  -3.0250672e+00  -1.7546152e+00  -3.1526336e+00  -4.9833279e+00   2.4389089e+00  -2.9623274e+00   6.1528585e-02  -9.3445764e+00  -2.5214810e+00  -2.8868552e+00  -3.7056027e+00  -7.5040060e-01  -2.4084551e+00  -3.5607894e-01   3.6013670e+00  -9.5922462e-02   3.3513459e+00   7.2267197e-01   5.1772984e+00  -2.4240419e-01   4.3899663e+00  -3.5234017e+00  -5.2807756e+00  -4.0399805e-01  -5.9619616e-02  -1.2077109e+00  -1.1025112e+00  -2.0180721e+00  -1.7684749e+00   3.7859205e-01  -8.9923271e-01   1.8532577e+00  -1.1092330e+00
  -2.2595987e-01  -9.3455672e-02  -4.6769207e-01   1.0414481e+00   1.2221634e+00   1.3019111e+00   1.4685918e+00   3.3693657e+00   4.6527149e+00   2.7270277e+00   1.2762834e+00   3.9299490e+00   1.8785890e+00   4.1739786e+00   2.5889730e+00   2.5149511e+00  -2.6994655e+00  -1.1879682e+00   5.5285561e-01  -1.5645148e+00  -2.1950857e+00   1.6372428e+00  -1.5233738e+00  -3.0455401e-01  -3.7223556e+00  -4.5292116e+00  -9.6155589e-01  -1.3634590e+00   2.5972241e+00   2.3393842e+00  -2.8607886e+00  -1.5443380e+00  -6.4405351e+00  -4.3551005e+00  -5.3351841e+00  -1.8523823e+00  -1.9611596e+00   1.8805881e+00  -1.5584064e+00   1.2597871e+00  -2.8694665e+00  -2.7034170e+00  -9.6847769e-01   1.3772260e+00  -3.6301369e-01   9.1279152e-01  -2.1104996e+00   2.7099267e+00  -2.9188690e-01   5.4957342e-01  -1.8666219e+00  -3.5922559e+00  -3.8452471e+00  -2.0692044e+00  -1.2186150e+00  -5.4001352e-01  -5.4621226e-01  -2.9663568e+00  -1.2393894e+00  -3.0014088e+00  -4.2466521e+00   2.5744039e+00  -2.6394241e+00   1.1605398e-01  -9.1462634e+00  -2.4101302e+00  -2.6476505e+00  -3.6877482e+00  -9.1456550e-01  -2.5419183e+00  -5.7527466e-01   3.1078425e+00   5.8064545e-01   3.1505458e+00   1.2006874e+00   5.0802245e+00  -4.5825780e-02   4.5229463e+00  -3.3626194e+00  -4.1651318e+00  -3.0820173e-01   2.2935058e-01  -7.3048795e-01  -1.3457825e+00  -1.6828583e+00  -1.4079377e+00   3.8855379e-01  -7.7947616e-01   1.5658889e+00  -1.0552563e+00
  -3.7946533e-01   2.2308056e-01  -3.6315024e-01   1.1089428e+00   8.3989450e-01   9.2666568e-01   1.0942191e+00   2.9359593e+00   3.9145106e+00   2.1415468e+00   5.9203559e-01   3.0807094e+00   1.3109282e+00   3.3037382e+00   1.9414416e+00   1.8933797e+00  -3.0874178e+00  -6.4177094e-01   2.6115973e-01  -1.7189811e+00  -3.0269590e+00   1.0398719e+00  -1.1331989e+00   2.4435001e-01  -3.5128938e+00  -4.0509007e+00  -1.3263525e+00  -1.5955349e+00   1.8862421e+00   1.9544648e+00  -2.5146771e+00  -1.0640892e+00  -5.4990150e+00  -3.7249473e+00  -4.3851714e+00  -1.4218741e+00  -2.4636479e+00   1.9758602e+00  -2.0670983e+00   1.4670099e+00  -2.6817549e+00  -2.0290373e+00  -6.3791122e-01   1.4941997e+00   3.3387986e-01   1.1382654e+00  -2.0046289e+00   2.6582827e+00   4.1106983e-02   8.7039909e-01  -1.5629738e+00  -2.8590954e+00  -3.0340707e+00  -9.1503992e-01  -9.6717485e-01  -2.8653852e-01  -5.1050799e-01  -2.1277469e+00  -9.0740917e-01  -2.7344610e+00  -4.3041177e+00   2.0670835e+00  -2.4100733e+00  -2.3586718e-01  -8.3486123e+00  -2.3150730e+00  -1.7654334e+00  -2.9439182e+00  -9.4291703e-01  -2.7664040e+00  -5.7167238e-01   2.7596742e+00   6.1779093e-01   2.6638101e+00   1.6197569e+00   4.6306692e+00  -1.2914269e-01   4.7256323e+00  -3.4014483e+00  -2.6148276e+00  -7.7166036e-02   6.0334660e-01  -5.0888523e-01  -1.0990277e+00  -9.3222377e-01  -8.2567288e-01   3.2596780e-01  -6.9089876e-01   1.3319189e+00  -8.9058088e-01
  -7.6581816e-01  -3.0438722e-01  -5.5473624e-01   1.2161657e+00   7.6708158e-01   8.1618417e-01   1.1619819e+00   2.9614020e+00   4.3524113e+00   2.8721726e+00   3.6375207e-01   3.2312585e+00   1.1263793e+00   3.8617155e+00   2.6439138e+00   2.1165398e+00  -3.7964901e+00  -5.9923022e-01  -7.4584465e-02  -1.4782854e+00  -1.7934634e+00   1.4367836e+00  -1.1843694e+00  -1.0965346e-01  -4.1039409e+00  -3.2784800e+00  -1.3507076e+00  -1.6024882e+00   1.4079508e+00   1.1958507e+00  -1.7236134e+00  -3.5864133e-01  -5.2147952e+00  -3.2607484e+00  -5.0052286e+00  -1.9505562e+00  -2.8935255e+00   1.4973587e+00  -1.2728326e+00   8.6909008e-01  -5.0842991e-01  -1.6389789e+00  -2.2427698e+00  -8.6797757e-01  -8.0290471e-01  -2.3558030e-03  -3.1652983e+00   9.9329868e-02  -3.0561719e-01  -3.5901693e-02  -1.3320235e+00  -2.5950346e+00  -2.7643174e+00  -7.3031645e-01  -7.5198178e-01  -1.4915259e-02  -9.5807147e-01  -2.5718858e+00  -5.6161353e-01  -2.6367652e+00  -3.6673676e+00   2.9710856e+00  -2.5029333e+00   3.1284687e-01  -8.3248030e+00  -1.3197973e+00  -2.1663366e+00  -3.0606506e+00  -1.3951356e+00  -2.2062162e+00   4.9755402e-01   3.1561581e+00   8.6437789e-01   2.0799283e+00   3.3767411e+00   4.3408877e+00  -2.1718303e-01   4.4425192e+00  -4.2728238e+00  -3.1291601e+00  -6.6386506e-01   3.1375953e-01  -3.2136994e-01  -2.0135348e+00  -9.7640143e-01  -7.6627164e-01   3.4016912e-01  -5.2269539e-01   1.4106672e+00  -8.3159336e-01
  -4.7879804e-01   4.9214221e-01  -7.3592933e-01   9.5562892e-01   4.9359033e-01   2.1835155e-01   9.8559902e-01   2.6817248e+00   4.5636801e+00   2.2224224e+00  -7.7743721e-02   2.7987528e+00   1.0671941e+00   3.1775472e+00   2.3065385e+00   1.4906714e+00  -3.2476262e+00   5.6257226e-02   9.5886039e-02  -1.3494693e+00  -2.8455303e+00   1.1893708e+00  -1.8686659e+00  -7.5141001e-01  -4.7242352e+00  -4.1449317e+00  -1.8652340e+00  -2.3110450e+00   1.0175115e+00   1.4174430e+00  -2.9014272e+00  -1.2709447e+00  -4.6830031e+00  -3.0542764e+00  -5.2854912e+00  -1.6478993e+00  -2.9386709e+00   1.7991890e+00  -1.9693406e+00   8.5325418e-01  -1.3419915e+00  -1.5522522e+00  -1.6090107e+00  -6.4375167e-01  -7.1516840e-01  -1.3808816e-01  -2.2374665e+00   5.6650868e-01   3.7747916e-01   4.3328819e-01  -8.4878382e-01  -2.5642929e+00  -2.1909400e+00  -9.8756203e-02  -5.9169921e-01  -1.7510620e-02  -3.6418682e-01  -1.6550184e+00  -5.5236262e-03  -2.7009227e+00  -3.4293252e+00   2.5988875e+00  -2.5636829e+00   3.6278906e-02  -8.4717595e+00  -1.8890498e+00  -2.1666485e+00  -3.6244207e+00  -1.0450001e+00  -2.2755995e+00  -6.0492655e-01   2.7051427e+00   4.8357446e-01   2.0164156e+00   2.3937983e+00   3.9373002e+00  -1.2085012e+00   4.0401780e+00  -3.6492304e+00  -1.1165786e+00  -4.4959575e-01   6.9795443e-01  -4.0075054e-01  -2.0688275e+00  -5.9694565e-01  -4.6755837e-01  -4.7717803e-01  -1.5308506e+00   9.4137085e-01  -9.0711870e-01
  -7.0519190e-01   5.6756995e-01  -8.8878200e-01   8.8880049e-01   3.2997940e-01  -2.8760641e-01   8.2975675e-01   2.3694896e+00   4.3548293e+00   2.0032593e+00  -9.3040334e-01   2.3829125e+00   5.8455700e-01   2.8778305e+00   1.8904186e+00   1.0254962e+00  -3.6528073e+00   4.5441446e-01  -2.2174469e-01  -1.2431726e+00  -3.1010459e+00   1.2072450e+00  -1.8909623e+00  -8.5206591e-01  -4.8668623e+00  -3.7346646e+00  -2.1821764e+00  -2.6885126e+00   2.1873091e-01   8.8344295e-01  -2.7998127e+00  -1.1534203e+00  -4.0760744e+00  -2.6084462e+00  -4.9145194e+00  -1.6101702e+00  -3.2129522e+00   1.7642135e+00  -2.0669182e+00   6.7416394e-01  -1.4142298e+00  -1.0418435e+00  -1.7762930e+00  -1.4123227e+00  -9.9087327e-01  -4.3860887e-01  -2.0473649e+00  -2.0090063e-01   5.2510689e-01   4.5384831e-01  -4.5912307e-01  -2.1318171e+00  -1.0379953e+00   8.7839623e-01  -1.2130776e-02   2.5131859e-01  -7.3581101e-01  -1.3157459e+00   1.4717306e-01  -2.6783644e+00  -3.3102101e+00   2.6538960e+00  -2.7740083e+00  -3.3510304e-02  -7.9270918e+00  -1.1492070e+00  -2.1566439e+00  -3.6176809e+00  -1.0848644e+00  -1.7748367e+00  -3.7925552e-01   2.6236921e+00   1.3880815e-01   1.3596156e+00   2.7043310e+00   3.0336623e+00  -1.6934723e+00   3.4449617e+00  -3.7887501e+00  -5.1582151e-01  -6.4842606e-01   7.2788549e-01  -6.2911208e-01  -2.3552478e+00  -2.4302307e-01  -1.4224404e-01  -7.5972409e-01  -1.8773023e+00   7.8416620e-01  -7.9419924e-01
  -5.7783154e-01   2.2821234e-01  -6.1561800e-01   7.5794001e-01   2.7583792e-01  -3.8387600e-01   9.2649576e-01   1.5740596e+00   3.8751933e+00   2.0762060e+00  -1.2984325e+00   1.5918315e+00   2.7641298e-01   2.1259298e+00   2.1406124e+00   8.9362452e-01  -3.2883470e+00   9.9933532e-01  -6.4619634e-01  -7.8263700e-01  -1.2983487e+00   8.4213067e-01  -1.3464732e+00  -9.0075678e-01  -3.7452225e+00  -2.7745124e+00  -1.6339306e+00  -2.0594413e+00  -5.1941127e-01   5.3290510e-01  -1.3759612e+00  -8.1961801e-01  -2.6848961e+00  -1.7204293e+00  -4.4038562e+00  -1.3247509e+00  -2.6656520e+00   1.1821302e+00  -8.0945889e-01   5.4649302e-01   1.6910059e+00   2.0530027e-01  -2.9503661e+00  -3.0888687e+00  -1.6190905e+00  -1.3357867e+00  -2.7674745e+00  -2.5638538e+00   1.8206028e-01  -2.5163583e-01   9.9265017e-02  -9.6139467e-01  -2.0834664e-01   1.7734916e+00   1.7570877e-01   6.7510208e-01  -3.8112412e-01  -5.1913494e-01   7.0093281e-01  -1.9358795e+00  -1.8382826e+00   2.5332903e+00  -2.0341440e+00   2.8700718e-01  -5.6430400e+00  -4.9837673e-01  -2.0420358e+00  -3.1428781e+00  -1.2338297e+00  -1.1214459e+00   6.1698227e-01   1.1295402e+00   3.4884516e-01   3.5194608e-01   3.7238481e+00   1.1582714e+00  -2.4339382e+00   1.8960168e+00  -3.5415674e+00   6.5728262e-01  -8.0783658e-01   8.0545325e-01  -3.6821228e-02  -2.1424116e+00   3.0517512e-01   4.8482354e-01  -1.3772960e+00  -1.2833043e+00   6.1526409e-01  -4.2491206e-01
  -3.2716787e-01   6.8596974e-01  -7.3462344e-01   6.5376767e-01  -2.6669461e-02  -9.5408050e-01   5.0682152e-01   1.1193443e+00   3.1420988e+00   1.9267680e+00  -1.3163019e+00   9.4444514e-01   1.4284599e-02   1.4963696e+00   1.7118184e+00   8.1195291e-01  -2.4613609e+00   1.7353019e+00  -4.8438776e-01  -8.1598486e-01  -2.4442829e+00   2.9683040e-01  -1.2715648e+00  -7.7407800e-01  -3.5336393e+00  -2.3840169e+00  -1.9163334e+00  -2.6453151e+00  -5.0954791e-01   6.5718087e-01  -9.2351050e-01  -3.5076484e-01  -1.5194870e+00  -1.1476411e+00  -3.8617698e+00  -1.3941002e+00  -2.5222289e+00   1.0698768e+00  -1.0825082e+00   7.4756278e-01   1.9952121e+00   1.6424023e+00  -2.3301238e+00  -2.6741001e+00  -8.6517070e-01  -1.2133503e+00  -2.4530366e+00  -2.4161311e+00   4.7899358e-01  -1.1031780e-01   4.8954925e-01  -3.8315008e-02   3.0810563e-01   2.5761350e+00   3.3623575e-01   9.6506496e-01  -6.0023720e-02   2.4730692e-01   9.2695433e-01  -1.8784673e+00  -1.7192331e+00   2.0644068e+00  -1.6384267e+00   3.2348017e-01  -4.6132489e+00  -4.2219676e-01  -1.5154953e+00  -2.7161306e+00  -1.2254680e+00  -1.1938079e+00   5.0507724e-01   5.4403015e-01   6.7500473e-01  -5.4754794e-02   3.8531246e+00   3.4028907e-01  -2.7909363e+00   1.8618587e+00  -2.4129200e+00   2.5776641e+00  -8.7077032e-02   1.4267527e+00   4.2744363e-01  -1.2944612e+00   8.4152123e-01   9.4990248e-01  -1.3989292e+00  -1.3987571e+00   2.4740773e-01  -1.3488746e-01
  -1.8137356e-01   3.2860544e-01  -6.9152814e-01   4.0095460e-01  -7.0535625e-02  -9.9461706e-01   5.5477388e-01   8.6462700e-01   3.0883753e+00   2.1795156e+00  -1.5007066e+00   9.4529839e-01  -2.1651065e-01   1.2235086e+00   2.1329724e+00   6.7948517e-01  -1.9967363e+00   1.9367240e+00  -5.8380079e-01  -5.5417427e-01  -8.7741772e-01   1.9207772e-01  -1.5533916e+00  -1.5163500e+00  -3.2853595e+00  -1.9487405e+00  -1.6684662e+00  -2.5761244e+00  -8.9262014e-01   4.9645133e-01  -4.2827335e-01  -3.2493275e-01  -4.6194317e-01  -4.3807034e-01  -3.8065276e+00  -1.2198671e+00  -2.2826744e+00   5.0644620e-01  -1.9363743e-01   1.1830896e-01   3.9987135e+00   2.0051888e+00  -3.5196190e+00  -4.1238891e+00  -1.7986272e+00  -1.8878654e+00  -3.0456465e+00  -4.0025159e+00   1.4598235e-01  -8.0931089e-01   8.2374794e-01   1.6582198e-01   7.4111834e-01   2.5881690e+00   5.0314874e-01   1.1115080e+00   2.2306564e-01   2.5570511e-01   1.1579585e+00  -1.6247704e+00  -8.6043849e-01   2.3084692e+00  -1.1337481e+00   8.7262142e-01  -3.9745683e+00   6.4558026e-02  -2.1671482e+00  -2.7854900e+00  -1.4740368e+00  -8.3458160e-01   9.7999752e-01  -2.6743770e-01   8.8122802e-01  -5.4277891e-01   4.2095608e+00  -7.7182162e-01  -3.5515837e+00   8.3630617e-01  -2.3059488e+00   2.3814027e+00  -2.3682809e-01   1.3683063e+00   5.6679865e-01  -1.5333988e+00   8.1297110e-01   1.1086101e+00  -2.1114179e+00  -1.3659174e+00   1.6524259e-01   2.0465604e-02
  -7.5385456e-02   5.1290773e-01  -6.5807102e-01   1.8765614e-01  -1.6435302e-01  -1.3789794e+00   1.9847047e-01   4.1035125e-01   2.3319287e+00   1.5759772e+00  -2.2535577e+00   4.2099343e-01  -7.9979702e-01   5.1768018e-01   1.4141587e+00  -4.0656989e-02  -1.7654628e+00   2.2689446e+00  -7.4687422e-01  -4.6804273e-01  -8.8585491e-01  -1.6781925e-01  -1.6546245e+00  -1.6937378e+00  -3.0070262e+00  -1.7673466e+00  -1.7116243e+00  -2.7083287e+00  -1.7248220e+00   3.2810107e-01  -6.6194508e-01  -5.6510773e-01   2.4069008e-01   6.7808033e-02  -3.1978108e+00  -5.9123709e-01  -2.2972842e+00   4.7356991e-01  -2.2799678e-01   1.8867287e-03   3.3439095e+00   2.5281745e+00  -3.4428217e+00  -3.9441688e+00  -1.9558236e+00  -1.7591575e+00  -2.4457086e+00  -3.7147861e+00   2.5319714e-01  -4.8316665e-01   1.2490756e+00   4.5516941e-01   1.8160816e+00   3.0752149e+00   9.4784141e-01   1.2842203e+00   3.3804761e-01   8.7815121e-01   1.2075863e+00  -1.4452250e+00  -8.5650875e-01   1.8010237e+00  -1.1128496e+00   6.8007039e-01  -3.1261913e+00   1.8482190e-01  -2.2090367e+00  -2.4860220e+00  -1.3327912e+00  -4.3740031e-01   8.5681795e-01  -7.9220661e-01   1.9118237e-01  -9.4551647e-01   3.3471146e+00  -1.9536294e+00  -4.7318038e+00   1.6283693e-01  -2.0196437e+00   2.7570314e+00  -2.6704104e-01   1.3628105e+00   2.6015928e-01  -1.4508126e+00   1.0332370e+00   1.4051131e+00  -2.8446869e+00  -1.8024443e+00  -6.1697049e-02   1.7282362e-01
  -1.0975469e-01   1.4407555e-01  -8.2469931e-01   9.0706860e-02  -2.0375906e-01  -1.2154806e+00   1.9781426e-01   1.6587212e-01   2.1971150e+00   1.8821353e+00  -2.2244324e+00   4.3800312e-01  -9.2908637e-01   4.2675664e-01   1.6030865e+00   1.6423974e-01  -1.3397933e+00   2.1610528e+00  -4.2532976e-01  -5.2925137e-01  -1.0298665e+00   5.3676866e-01  -1.5966328e+00  -1.7137049e+00  -2.7789922e+00  -8.0056929e-01  -1.8075881e+00  -2.4897532e+00  -1.2253625e+00   1.1292601e-01   3.6618016e-01   2.1500756e-01   1.6964308e+00   8.4290167e-01  -1.8950932e+00  -3.4240029e-01  -1.7693281e+00   6.1029992e-01  -2.0337707e-01  -7.4269416e-02   3.9600736e+00   2.6010233e+00  -3.6040336e+00  -4.4362605e+00  -1.9611986e+00  -2.0506690e+00  -2.5915912e+00  -4.2774331e+00   3.2405841e-02  -9.4414360e-01   1.1971320e+00   6.7610922e-01   2.0178502e+00   3.2242337e+00   1.0045800e+00   1.2564044e+00   8.2940810e-02   5.9014745e-01   9.8628550e-01  -1.5699082e+00  -6.9173338e-01   1.8370306e+00  -8.8310497e-01   8.9381135e-01  -2.6648747e+00   1.1511972e+00  -2.3721837e+00  -2.5550975e+00  -1.6436077e+00  -3.9290035e-01   1.1730827e+00  -8.4842910e-01   1.0092693e+00  -1.4812165e+00   3.7438289e+00  -2.7857708e+00  -4.3447381e+00  -7.8183207e-01  -1.4405155e+00   2.6867881e+00   6.7709121e-02   1.6075991e+00   4.5540533e-01  -9.8945356e-01   1.1396701e+00   1.4348247e+00  -2.4028165e+00  -1.8889729e+00  -1.1585843e-01   2.5138102e-01
  -2.0155447e-01   2.6114988e-01  -5.2525877e-01   8.6171338e-03  -3.2518450e-01  -1.2840547e+00  -2.7376723e-01  -6.2196072e-01   1.0078339e+00   8.0839811e-01  -2.8429433e+00  -8.5692957e-01  -1.7382792e+00  -9.3218614e-01   5.5711705e-01  -7.4773263e-01  -1.3296551e+00   2.2041751e+00  -4.6967228e-01  -1.6435536e-01  -7.4160100e-01   4.1095420e-01  -1.2066180e+00  -1.2287210e+00  -1.8359583e+00  -4.5759640e-01  -1.7437873e+00  -2.1663464e+00  -2.0336103e+00  -2.9861480e-01   6.5490694e-01   2.7147691e-01   3.1769997e+00   1.8811309e+00   9.5679380e-03   1.3832187e+00  -1.4768586e+00   9.4667535e-01  -3.7504247e-01   2.5827053e-01   3.3384247e+00   2.8650061e+00  -3.9654665e+00  -3.9161550e+00  -1.9209815e+00  -1.8736027e+00  -2.7090522e+00  -4.0126908e+00  -3.0987110e-01  -6.6065861e-01   1.1565059e+00   1.0367852e+00   2.2227994e+00   3.2122110e+00   7.8424499e-01   1.2659661e+00   1.5920144e-01   1.3069489e+00   1.0176318e+00  -9.6151085e-01  -6.7910360e-01   8.1661652e-01  -5.1958733e-01   4.7106488e-01  -1.0833476e+00   1.1304983e+00  -1.6491616e+00  -1.4342351e+00  -1.4038313e+00   2.1187705e-01   9.1153935e-01  -1.6582510e+00   4.8136135e-01  -2.0904960e+00   2.4387725e+00  -4.5251329e+00  -4.5792806e+00  -9.6611567e-01  -1.4858148e+00   2.8802640e+00  -6.3299902e-02   1.2917407e+00   2.6683948e-01  -1.0172381e+00   1.4138135e+00   1.6759907e+00  -3.2268430e+00  -2.1102055e+00  -5.1443987e-01   3.6371346e-01
   2.9584499e-02  -2.4226520e-03  -5.0964736e-01  -1.1007080e-01  -3.2801775e-01  -1.3434263e+00  -2.7625528e-01  -7.1469077e-01   5.1520002e-01   1.2193722e+00  -2.3516713e+00  -7.2061685e-01  -1.6210460e+00  -9.0570678e-01   7.8388899e-01  -4.0445629e-01  -4.5531601e-01   2.0412810e+00  -1.7757276e-01  -1.4036728e-01  -4.9413647e-01  -4.2942635e-02  -1.1969119e+00  -1.4470464e+00  -1.3213992e+00  -6.7178674e-02  -1.5329432e+00  -2.3796045e+00  -1.5485458e+00  -1.9037248e-01   1.3721914e+00   7.7512037e-01   4.1632848e+00   2.5762288e+00   5.6596413e-01   1.5345831e+00  -1.0422572e+00   3.7451891e-01   1.7432255e-01  -1.6857781e-01   4.1140758e+00   3.4401910e+00  -4.0480381e+00  -3.7088679e+00  -1.8768020e+00  -1.6721322e+00  -2.9073465e+00  -3.9091205e+00  -5.1846531e-01  -1.0191006e+00   1.0967683e+00   1.1846519e+00   2.0422411e+00   2.7089767e+00   8.2634258e-01   1.2352023e+00   2.6277784e-01   1.0341691e+00   7.1780150e-01  -9.7956987e-01  -7.1449789e-01   8.1547287e-01  -1.1152191e-01   8.5404466e-01  -7.9037152e-01   1.5359064e+00  -2.0739100e+00  -1.1968969e+00  -1.7791510e+00   1.3587591e-01   1.2579574e+00  -2.1778396e+00   1.0060240e+00  -2.3148662e+00   2.5185590e+00  -5.3063754e+00  -4.7416615e+00  -1.4146693e+00  -6.4958123e-01   2.4095680e+00   4.8090402e-01   1.5568023e+00   5.4506277e-01  -3.8955242e-01   1.2927333e+00   1.7015857e+00  -2.7741550e+00  -1.9084851e+00  -5.5597883e-01   6.2244268e-01
   2.6200427e-02   8.2541192e-02  -3.7974283e-01  -2.6949547e-01  -4.0747800e-01  -1.4017394e+00  -6.0461693e-01  -9.3631668e-01  -3.5022001e-01   6.4276725e-01  -2.4911924e+00  -1.0900432e+00  -2.0580474e+00  -1.6197512e+00   3.7354691e-02  -1.0751635e+00  -8.3560953e-02   1.7601958e+00  -7.6410020e-02  -9.0722580e-02  -7.1333929e-01  -4.7413859e-01  -1.3453432e+00  -1.5370387e+00  -8.6887898e-01  -9.2140003e-02  -1.6240314e+00  -2.5383256e+00  -1.8092865e+00  -1.5228245e-01   1.0816483e+00   6.2827940e-01   4.9351691e+00   3.2122430e+00   1.6365544e+00   2.7852674e+00  -1.0514864e+00   3.8757320e-01  -2.1656517e-01  -3.0732068e-01   2.7751634e+00   3.2927183e+00  -3.8180319e+00  -2.4975945e+00  -1.7364410e+00  -9.6067770e-01  -2.7075906e+00  -2.5126332e+00  -6.6519462e-01  -5.4912507e-01   1.0054824e+00   9.6035466e-01   1.9924395e+00   2.1463892e+00   7.0271432e-01   1.1063191e+00   2.7310965e-01   1.1151562e+00   4.4092847e-01  -7.6281224e-01  -1.1793802e+00   3.4796006e-01   5.8862789e-02   6.8789448e-01  -6.3888970e-01   1.4072851e+00  -2.0968175e+00  -5.6797145e-01  -1.7513230e+00   9.1144931e-02   7.0145524e-01  -2.5763995e+00   6.2650384e-01  -2.3161205e+00   9.4340964e-01  -5.9474055e+00  -5.0998737e+00  -1.1195712e+00  -3.6459641e-01   1.7097240e+00   6.5638718e-01   1.4048835e+00   1.5823426e-01  -3.6798627e-01   1.1114439e+00   1.6705977e+00  -3.3570330e+00  -2.3844508e+00  -7.5154476e-01   6.8376955e-01
  -1.0822200e-01  -2.1928139e-01  -1.8476006e-01  -3.2260203e-01  -3.7736094e-01  -1.4650806e+00  -7.5869423e-01  -1.0275684e+00  -1.1895260e+00   4.4535237e-01  -2.6384717e+00  -1.2087427e+00  -2.3440292e+00  -1.8759321e+00  -4.3784929e-01  -1.4988934e+00   4.8167777e-02   1.1718594e+00  -1.1157841e-01  -1.1058015e-01  -4.3762052e-01  -9.0500508e-01  -1.2027405e+00  -1.3936996e+00  -2.5449800e-01   2.8926941e-01  -1.5092159e+00  -2.6337041e+00  -2.1612164e+00  -4.5882948e-01   1.1389738e+00   7.6261397e-01   5.3746794e+00   3.8803941e+00   2.7273804e+00   3.9202014e+00  -9.6178741e-01   3.0470879e-02  -9.4645213e-02  -7.4293791e-01   1.8669027e+00   3.3471238e+00  -3.7814167e+00  -1.5080184e+00  -1.6375064e+00  -2.1722532e-01  -2.6181125e+00  -1.3171180e+00  -8.8973215e-01  -3.4629666e-01   8.5640907e-01   6.1080270e-01   2.0670880e+00   1.3626707e+00   8.2694307e-01   9.5276667e-01  -9.5666920e-02   6.9345311e-01  -1.5706804e-01  -7.2125705e-01  -1.8587082e+00  -2.3933969e-02   2.1673634e-02   4.5545498e-01  -5.3492419e-01   1.7434159e+00  -2.3232751e+00   2.2144433e-01  -1.9424446e+00   7.1214561e-02   7.3101651e-01  -2.7425063e+00   2.7476357e-01  -2.2717928e+00  -1.5311724e-01  -6.3149481e+00  -5.4682177e+00  -8.9842887e-01  -1.4863794e-01   1.9333465e-01   7.2228833e-01   1.2008010e+00  -2.1472509e-01  -3.1644971e-01   8.2755233e-01   1.6453014e+00  -3.3459144e+00  -2.4772050e+00  -8.0423710e-01   8.4732151e-01
  -1.3476721e-01  -6.5117918e-01   3.3564457e-02  -3.4881574e-01  -3.0854793e-01  -1.0240665e+00  -8.6933712e-01  -1.3050417e+00  -2.0770038e+00   2.3548858e-01  -2.5729273e+00  -1.3290688e+00  -2.5768514e+00  -2.1691011e+00  -5.7358640e-01  -1.5742151e+00   1.1943548e-01   5.1341859e-01  -1.3829291e-01  -3.0497921e-01   1.1951844e-01  -1.1063062e+00  -7.5377071e-01  -1.0326001e+00   7.9894473e-01   1.2413666e+00  -1.1853088e+00  -1.9697050e+00  -2.0574747e+00  -7.7958658e-01   2.1025838e+00   1.5386310e+00   6.3519392e+00   4.7010919e+00   4.3201545e+00   4.8201165e+00  -8.4272484e-01  -2.3947576e-01   2.3521501e-01  -8.8965686e-01   2.2633738e+00   3.1023894e+00  -3.4889494e+00  -6.2528381e-01  -1.3329011e+00   4.9033575e-01  -2.4361635e+00  -4.5384525e-01  -1.0253125e+00  -1.8125189e-01   6.2900653e-01   6.2337591e-01   2.2889438e+00   1.0384348e+00   1.0304916e+00   8.4374945e-01  -3.3836065e-01   5.4417417e-01  -5.9375704e-01  -4.4463256e-01  -2.2003082e+00  -3.3295747e-01   2.7397356e-01   3.1167347e-01   3.9842085e-03   2.2106700e+00  -2.2441705e+00   1.0773816e+00  -2.2819372e+00  -1.3695625e-01   1.1839261e+00  -2.9257839e+00   5.3631729e-01  -2.5646664e+00  -3.7851360e-01  -6.8798977e+00  -5.4316076e+00  -1.3009921e+00   1.6442709e-01  -1.0196797e+00   1.1263531e+00   1.3071539e+00  -1.4386516e-01   3.4602266e-01   9.5257431e-01   1.7756191e+00  -2.4302147e+00  -1.7828351e+00  -6.4889038e-01   1.0439212e+00
  -1.5654962e-01  -1.0606808e+00   2.0616405e-01  -2.9985344e-01  -2.7960219e-01  -6.5902591e-01  -1.0672921e+00  -1.4569060e+00  -2.8677765e+00   3.5039604e-01  -2.1245432e+00  -1.4680433e+00  -2.6354429e+00  -2.2696259e+00  -6.6028580e-01  -1.5349053e+00   3.6792615e-01  -1.4939216e-01  -5.3401256e-02  -3.5561812e-01   5.6720344e-01  -1.3563130e+00  -4.2522280e-01  -7.4159093e-01   1.4123164e+00   1.7564726e+00  -8.2234866e-01  -1.4012832e+00  -1.8325812e+00  -9.0392449e-01   2.7211578e+00   2.1198772e+00   6.6924960e+00   5.2318848e+00   5.1883175e+00   5.6855646e+00  -6.9516034e-01  -4.5481115e-01   5.4873435e-01  -9.5778713e-01   2.2274079e+00   3.1618666e+00  -3.4963766e+00   2.1452502e-01  -1.0870565e+00   1.0028695e+00  -2.7438896e+00   3.1388278e-01  -1.3115880e+00  -1.3911741e-01   4.1583992e-01   6.2740286e-01   1.6416554e+00   8.5218574e-02   6.3026854e-01   7.2285011e-01  -3.6178367e-01   3.0602384e-01  -8.3311460e-01  -9.8203935e-02  -2.4629526e+00  -5.4052126e-01   4.6806785e-01   2.7918530e-01   2.3309651e-01   2.2259139e+00  -2.1360821e+00   1.8962043e+00  -2.4649971e+00  -2.8300195e-01   1.4581044e+00  -2.9861303e+00   6.0459034e-01  -2.5652253e+00  -8.1070179e-01  -7.0388917e+00  -5.3022458e+00  -1.0270725e+00   2.8381177e-01  -2.1870283e+00   1.2839930e+00   1.0940856e+00  -1.8920561e-02   5.3685513e-01   6.6864797e-01   1.6257979e+00  -2.1966076e+00  -1.6481595e+00  -6.6255020e-01   1.1513142e+00
  -2.1919117e-01  -1.1647867e+00   3.7888200e-01  -3.0692256e-01  -3.0561545e-01  -5.9890604e-01  -1.2241427e+00  -1.4640416e+00  -3.6068078e+00   1.5003637e-01  -1.7561706e+00  -1.5935639e+00  -2.6374283e+00  -2.4882402e+00  -1.0082693e+00  -1.7335693e+00   5.7450088e-01  -8.4268454e-01   3.2788592e-02  -4.9041755e-01   3.9332537e-01  -1.9085300e+00  -3.1514711e-01  -5.0841969e-01   2.0097633e+00   1.8144724e+00  -7.5410463e-01  -1.5140425e+00  -1.6951400e+00  -1.0015311e+00   2.6699870e+00   2.3026834e+00   6.9220837e+00   5.7199157e+00   6.1557683e+00   6.7127508e+00  -6.9191857e-01  -7.6013096e-01   4.0638760e-01  -1.2021018e+00   1.3366383e+00   2.9879062e+00  -2.8203687e+00   1.9159850e+00  -4.2681000e-01   2.0872955e+00  -2.5931061e+00   2.1424101e+00  -1.2785593e+00   2.8865905e-01   8.0179173e-02   2.4846542e-01   1.0598825e+00  -9.2703291e-01   4.2356150e-01   4.4751778e-01  -5.3238469e-01  -2.9751015e-02  -1.2763252e+00   1.4837753e-02  -3.2195066e+00  -9.0117263e-01   5.1941786e-01  -6.3549566e-04  -8.0668789e-02   2.0843307e+00  -2.0127268e+00   2.7681456e+00  -2.5942869e+00  -7.0408566e-01   1.2136089e+00  -3.0209848e+00   5.6105379e-01  -2.2999720e+00  -1.8814020e+00  -6.7952078e+00  -5.0711942e+00  -2.2418664e-01   6.5508722e-01  -3.3236031e+00   1.6778434e+00   1.0619254e+00  -1.5994222e-01   7.7575481e-01   4.4063057e-01   1.5320472e+00  -1.7414344e+00  -1.5678044e+00  -7.2303216e-01   1.2639897e+00
  -3.8701982e-01  -1.3399993e+00   2.8204714e-01  -3.3707537e-01  -3.9815401e-01  -3.9534362e-01  -1.2588019e+00  -1.1552249e+00  -3.7483240e+00   3.0212098e-01  -1.1617253e+00  -1.2254665e+00  -2.5005151e+00  -2.3552693e+00  -1.1489764e+00  -1.8099423e+00   6.9663043e-01  -1.6848112e+00   2.7752646e-01  -7.9596721e-01  -2.5763392e-01  -1.9191356e+00  -6.0949787e-01  -5.9080341e-01   2.0246240e+00   1.7425539e+00  -1.0108937e+00  -1.7146338e+00  -1.0831258e+00  -9.6831613e-01   2.4099353e+00   2.4695682e+00   6.9747833e+00   5.9274243e+00   6.8767602e+00   7.4102652e+00  -8.4630962e-01  -7.8563994e-01  -2.7335471e-01  -1.5536055e+00  -8.8081086e-02   2.1026848e+00  -1.9320684e+00   3.3328940e+00   1.3020510e-01   2.9902745e+00  -2.4765902e+00   3.9177493e+00  -1.1961235e+00   6.1911460e-01  -3.8250241e-01  -5.2717071e-01   1.1529763e-01  -2.0807277e+00  -2.1897889e-02  -1.6898380e-02  -8.0479910e-01  -7.3931059e-01  -1.6759455e+00  -6.7583277e-02  -3.9518248e+00  -7.7419295e-01   3.9741224e-01  -9.9007752e-02  -1.3672640e+00   2.0343354e+00  -2.1824818e+00   3.0613219e+00  -2.7127093e+00  -1.3772519e+00   7.6146936e-01  -2.5203794e+00   8.8956811e-01  -1.8107544e+00  -2.7737660e+00  -5.8260116e+00  -4.1327150e+00   7.1811962e-01   7.9407453e-01  -4.7482401e+00   1.9839103e+00   9.3436820e-01  -4.6029922e-01   5.8855431e-01  -6.4842700e-02   1.1133544e+00  -1.3965985e+00  -2.0962855e+00  -6.9157137e-01   1.1487047e+00
  -7.5957273e-01  -1.2948106e+00   2.9871774e-01  -2.6423503e-01  -4.8016126e-01  -4.4923012e-01  -1.5378815e+00  -1.1719471e+00  -4.2237089e+00  -3.4512949e-01  -1.3484181e+00  -1.6980920e+00  -2.7120239e+00  -2.6393050e+00  -2.0419215e+00  -2.4353465e+00   3.4315828e-02  -2.5164558e+00   2.8053170e-01  -8.0066613e-01  -9.0117458e-01  -1.8257496e+00  -6.1160544e-01  -1.6978757e-01   2.0939085e+00   1.3114344e+00  -1.2183905e+00  -1.7932046e+00  -1.4235877e+00  -1.5277850e+00   1.5797001e+00   2.2099139e+00   6.6603054e+00   6.1332226e+00   8.0449475e+00   8.7365605e+00  -1.0002134e+00  -4.1059035e-01  -1.0352711e+00  -1.5621731e+00  -2.9494381e+00   1.2510064e+00  -1.1119752e+00   4.8479069e+00   6.1188992e-01   3.8361122e+00  -1.9446451e+00   5.7737993e+00  -1.0036309e+00   1.3040291e+00  -8.2250127e-01  -1.3076126e+00  -5.0035636e-01  -3.1174121e+00  -3.8006457e-01  -5.1769470e-01  -1.2710315e+00  -9.7259393e-01  -1.9926147e+00   3.6370124e-02  -4.9885502e+00  -1.3195262e+00  -2.3300752e-01  -9.0607160e-01  -2.0972071e+00   1.7398688e+00  -1.7680171e+00   3.7312149e+00  -2.3695503e+00  -1.2399312e+00   1.5140813e-01  -1.9097674e+00   5.9527807e-02  -1.5749356e+00  -4.4312708e+00  -5.5185467e+00  -3.4538236e+00   1.6062221e+00   2.1985002e-01  -6.0516248e+00   1.6646180e+00   3.2550761e-01  -1.1694847e+00  -1.4341077e-01  -4.1765876e-01   7.5864954e-01  -1.3593906e+00  -2.9208175e+00  -9.2048247e-01   9.5759990e-01
  -1.1018128e+00  -1.5137678e+00   2.6193087e-01  -1.6410650e-01  -6.2197860e-01  -1.5949085e-01  -1.7240934e+00  -1.2455624e+00  -4.4917491e+00  -5.8235005e-01  -1.1443076e+00  -1.9386148e+00  -2.7754074e+00  -2.7494689e+00  -2.3010260e+00  -2.5905336e+00  -4.5088232e-01  -3.3421407e+00   2.4069539e-01  -1.1325365e+00  -1.4897217e+00  -1.2985080e+00  -3.3920158e-01   4.0766549e-01   2.3646057e+00   1.8591068e+00  -1.4927246e+00  -1.3824088e+00  -1.1926453e+00  -2.0802026e+00   1.8667886e+00   2.7825968e+00   6.6293564e+00   6.2952961e+00   9.3432768e+00   9.5792836e+00  -1.0884123e+00  -1.3354247e-01  -1.6952588e+00  -1.4141828e+00  -3.9189140e+00   5.3820779e-01  -1.9016754e-02   6.1071029e+00   1.5408425e+00   4.5290712e+00  -1.4934599e+00   7.1970228e+00  -7.4202411e-01   1.7747452e+00  -1.1946682e+00  -1.6882394e+00  -1.0344444e+00  -3.6659546e+00  -6.5297935e-01  -8.4672543e-01  -1.8063437e+00  -1.3471276e+00  -2.1946397e+00   1.2320661e-01  -5.5266953e+00  -1.6314413e+00  -5.3384556e-01  -1.5196459e+00  -2.4282114e+00   1.8124577e+00  -1.0244105e+00   4.5046014e+00  -2.2390771e+00  -1.6061449e+00   2.6460343e-03  -1.1142254e+00   2.9624298e-01  -1.3616512e+00  -4.8951861e+00  -4.4966222e+00  -2.3511900e+00   2.5077619e+00   1.1135416e-01  -6.9916397e+00   1.8050631e+00   1.9524075e-01  -1.2570190e+00  -2.6204968e-01  -4.3927234e-01   6.3177518e-01  -6.4315522e-01  -2.9917330e+00  -9.8198066e-01   8.4647605e-01
  -9.7213793e-01  -1.7602839e+00   3.6734664e-01  -1.9685144e-01  -6.4635298e-01   2.4805541e-01  -1.6511098e+00  -1.2748118e+00  -4.8796106e+00  -3.5249954e-01  -6.2350970e-01  -1.8394015e+00  -2.5658163e+00  -2.7680210e+00  -2.1174785e+00  -2.3424666e+00  -2.6945996e-01  -3.6778313e+00   1.0385070e-01  -1.4134533e+00  -9.7956855e-01  -1.7656778e+00  -9.4864683e-02   5.5532568e-01   3.2302785e+00   2.2583083e+00  -1.0632579e+00  -7.1604754e-01  -8.0145270e-01  -1.9690964e+00   2.4926835e+00   3.1546993e+00   6.6650165e+00   6.3829381e+00   9.7742447e+00   9.4649381e+00  -9.9008523e-01  -5.1127893e-01  -1.3714204e+00  -1.4839159e+00  -3.0695722e+00   3.8593403e-01   8.2911086e-01   6.6898631e+00   2.0848081e+00   5.0501712e+00  -1.2788542e+00   7.6198917e+00  -4.9507058e-01   1.8644111e+00  -1.2380887e+00  -1.5193211e+00  -1.2226443e+00  -3.8246955e+00  -8.2036094e-01  -1.0220181e+00  -1.5692899e+00  -1.1524501e+00  -2.0779107e+00   5.7421446e-01  -5.2907977e+00  -1.5924220e+00  -2.4495446e-01  -1.5353888e+00  -2.3425905e+00   1.6869936e+00  -8.9355777e-01   4.9095257e+00  -2.3108181e+00  -2.1226518e+00   4.5720285e-01  -1.3525813e+00   6.8312308e-01  -1.3090755e+00  -4.5456939e+00  -4.1545886e+00  -1.7301975e+00   2.1792984e+00   3.8969079e-01  -7.0296271e+00   2.1524021e+00   3.3257347e-01  -9.6786844e-01   2.2277646e-01  -3.5260598e-01   6.6001012e-01   1.4315599e-01  -2.4442867e+00  -7.8224825e-01   9.4645560e-01
  -1.3116258e+00  -1.8819741e+00   4.4933419e-01  -1.6888303e-01  -6.9292648e-01   9.0662816e-02  -1.5319899e+00  -1.1307832e+00  -4.6438699e+00  -2.7404651e-01  -5.7800424e-02  -2.1438763e+00  -2.3325839e+00  -2.7309972e+00  -1.9127375e+00  -2.3424121e+00  -5.7505388e-01  -4.2604352e+00  -3.0067168e-02  -1.0083425e+00  -5.5863197e-02  -1.7959171e+00  -2.7234106e-01   4.1964296e-01   3.4665809e+00   1.8015822e+00  -1.0344685e+00  -1.0902650e+00  -9.4427801e-01  -2.3796821e+00   2.1568979e+00   2.8328963e+00   6.2532917e+00   6.5199601e+00   9.6569965e+00   9.9458047e+00  -8.1912920e-01  -9.8974282e-01  -1.1370437e+00  -1.9042966e+00  -2.6615189e+00   1.4209870e-01   5.8479725e-01   6.8264414e+00   2.0299187e+00   5.1187260e+00  -1.9707062e+00   7.5680531e+00  -6.0890941e-01   1.6618348e+00  -1.6375019e+00  -2.1108337e+00  -2.5935343e+00  -5.2394347e+00  -1.4450438e+00  -1.4044795e+00  -1.8688153e+00  -1.7655806e+00  -1.9800937e+00   8.6080041e-01  -5.1901700e+00  -1.4838989e+00  -2.9048696e-01  -1.6413726e+00  -2.7844412e+00   1.4298299e+00  -6.6471300e-01   5.5480837e+00  -2.1591184e+00  -1.8926149e+00   2.9666346e-01  -1.2871271e+00   6.0932988e-01  -9.6301108e-01  -5.1205494e+00  -3.5079382e+00  -7.0681794e-01   3.4388432e+00   9.2956160e-03  -7.9577484e+00   1.8257780e+00  -2.0088528e-01  -1.0920658e+00  -7.2237999e-01  -7.7374450e-01   4.2217570e-01   1.7624634e-01  -2.3293858e+00  -9.8393525e-01   9.0990730e-01
  -1.0825552e+00  -2.1736870e+00  -4.9908324e-03  -1.9228338e-01  -8.0529793e-01   4.2606981e-01  -1.5993390e+00  -6.6571552e-01  -4.4235063e+00   5.7707268e-01   2.1095164e-01  -8.6994788e-01  -2.1499178e+00  -1.4837909e+00  -1.5437752e+00  -1.8479547e+00  -1.0045760e+00  -4.3611528e+00  -4.9313714e-01  -1.9313432e+00  -1.8377044e-01  -1.8889061e+00  -5.0300671e-01   1.3916671e-01   2.9469497e+00   2.3662975e+00  -1.0161308e+00  -6.2532571e-01  -4.5087507e-01  -2.3647461e+00   2.3634724e+00   3.4911994e+00   4.6499950e+00   5.4239341e+00   8.3926450e+00   8.0585277e+00  -1.6943182e+00  -1.3979904e+00  -1.0090638e+00  -2.2029947e+00  -2.5097939e+00  -3.0823456e-01   2.1890351e+00   6.7140434e+00   2.2900129e+00   5.4112163e+00  -7.0428147e-01   7.8913940e+00   2.1921160e-01   1.9318807e+00  -1.2167287e+00  -2.0655979e+00  -1.6459656e+00  -4.5792037e+00  -8.5496668e-01  -1.3093480e+00  -1.7993495e+00  -1.7626005e+00  -1.7684041e+00   7.2999080e-01  -5.1632147e+00  -5.8939415e-01  -8.2824981e-01  -1.3536327e+00  -4.0167017e+00   1.5062364e+00  -1.2242318e+00   4.8492906e+00  -2.2301308e+00  -2.4451891e+00   1.4420291e+00   5.3546916e-02   7.9571859e-01  -7.1652824e-01  -3.3460369e+00  -1.7632205e+00  -4.8095042e-01   2.9288499e+00  -3.3473997e-01  -8.5958465e+00   1.8997250e+00  -1.2015415e-01  -1.1564954e+00  -7.3590324e-01  -9.1928791e-01   9.5489991e-02   8.2883481e-01  -2.4449689e+00  -3.0226791e-01   7.7222360e-01
  -1.7005130e+00  -2.0772778e+00  -1.3094189e-01  -6.0068911e-02  -1.0002362e+00   1.7914657e-01  -1.7735062e+00  -7.7532269e-01  -4.2335265e+00  -6.6543321e-02  -7.0457293e-02  -1.7628156e+00  -2.3188513e+00  -1.7796356e+00  -2.0158674e+00  -2.1304651e+00  -2.1511107e+00  -4.7038391e+00  -5.8328774e-01  -1.6050411e+00  -5.2545001e-01  -9.7559524e-01  -4.5377887e-01   5.9299019e-01   2.7788236e+00   2.0288210e+00  -1.4512825e+00  -7.5095385e-01  -8.7992364e-01  -3.2251494e+00   1.9586091e+00   3.3284197e+00   4.3994943e+00   5.4487463e+00   9.3001237e+00   8.5483549e+00  -1.5850470e+00  -8.0385736e-01  -1.6686217e+00  -1.9480452e+00  -3.7954322e+00  -9.2710410e-01   2.3688107e+00   6.5504047e+00   2.5057616e+00   5.1407623e+00  -6.1337382e-01   7.6693954e+00   3.5301479e-01   2.0041933e+00  -1.6460545e+00  -2.5209344e+00  -2.3369661e+00  -5.0515456e+00  -1.2453935e+00  -1.7264158e+00  -2.5003979e+00  -1.9196030e+00  -1.5527543e+00   8.8140332e-01  -5.3181523e+00  -1.0403200e+00  -1.3379728e+00  -2.1191747e+00  -4.0741299e+00   1.4014488e+00  -1.6467654e-01   5.3443093e+00  -1.6206590e+00  -1.7139320e+00   1.0156820e+00   8.1503778e-01   3.3156349e-01  -7.6306333e-01  -3.9706336e+00  -1.5255427e+00   1.0541281e+00   3.7084324e+00  -1.2521280e+00  -8.6913620e+00   1.2923330e+00  -6.9198420e-01  -1.5529338e+00  -1.7888490e+00  -8.5822358e-01  -3.8424728e-02   1.1480141e+00  -2.7371046e+00  -7.0599114e-01   5.2062492e-01
  -1.7400906e+00  -2.0797342e+00  -3.0618856e-01  -2.6642953e-02  -1.2360547e+00   2.0140432e-01  -1.8178203e+00  -6.5562172e-01  -4.2201986e+00   2.3705281e-01   2.2304110e-01  -1.6635286e+00  -2.2148822e+00  -1.5755052e+00  -1.8942290e+00  -1.7446584e+00  -2.3175658e+00  -4.4487010e+00  -7.3770017e-01  -1.9891834e+00  -9.9313051e-01  -8.7712916e-01  -3.0944144e-01   9.0014817e-01   2.9428125e+00   2.5311591e+00  -1.6152941e+00  -7.0761207e-01  -4.4020250e-01  -3.2410048e+00   2.5168453e+00   3.9008750e+00   4.1112578e+00   5.0762115e+00   9.3945047e+00   7.4279454e+00  -1.5877224e+00  -8.7750984e-01  -1.8806468e+00  -1.7609514e+00  -3.0193537e+00  -7.4386743e-01   3.3975531e+00   6.4160643e+00   3.3240808e+00   5.1851604e+00  -2.3983587e-01   7.3751538e+00   7.8937306e-01   1.9096833e+00  -1.5807143e+00  -2.1595148e+00  -2.1978607e+00  -4.4731296e+00  -1.2186984e+00  -1.7517039e+00  -2.5862997e+00  -1.8084153e+00  -1.3195639e+00   8.9916525e-01  -5.0285727e+00  -9.5440330e-01  -1.1999534e+00  -2.1233802e+00  -4.0370470e+00   1.4725963e+00   3.7540882e-01   5.4278966e+00  -1.5115797e+00  -2.0872756e+00   1.4556753e+00   1.2428536e+00   1.0137413e+00  -6.7579448e-01  -2.8422803e+00  -5.7919040e-01   2.3520825e+00   3.8098868e+00  -1.0580589e+00  -7.7423053e+00   1.6140813e+00  -3.7582390e-01  -1.2579677e+00  -1.4206741e+00  -5.4977738e-01   2.4965843e-02   1.9202665e+00  -2.2805286e+00  -5.6954097e-01   5.1810997e-01
  -1.8211385e+00  -2.5123944e+00  -3.0038679e-01   1.0412665e-02  -1.3035939e+00   2.5346243e-01  -1.7794341e+00  -5.9987645e-01  -4.0076170e+00   7.9522246e-01   3.0912518e-01  -1.6345537e+00  -2.1149174e+00  -1.1610224e+00  -1.2854995e+00  -1.3318215e+00  -2.6569030e+00  -4.2115655e+00  -1.1948667e+00  -1.8272160e+00   5.2486264e-01  -7.2649388e-01  -1.7088888e-01   7.6884149e-01   2.9292697e+00   2.9013758e+00  -1.2350935e+00  -2.2394629e-01  -7.4128833e-01  -3.5056566e+00   3.0405277e+00   4.0523523e+00   3.1321886e+00   4.5921029e+00   8.4086629e+00   6.2821071e+00  -1.3958506e+00  -1.3307936e+00  -8.4720183e-01  -1.8532276e+00  -9.1413839e-01  -1.6401653e-01   2.6199135e+00   4.6185079e+00   2.8502368e+00   4.2433259e+00  -6.7884449e-01   5.2680462e+00   6.8677095e-01   1.1519392e+00  -1.2196167e+00  -1.7498746e+00  -2.1649847e+00  -4.4164976e+00  -1.2686300e+00  -1.5656313e+00  -2.5734278e+00  -1.8754718e+00  -7.9374631e-01   1.2070832e+00  -3.9755358e+00  -6.4925581e-01  -1.0541656e+00  -1.8615746e+00  -3.4339647e+00   1.4835706e+00   5.0941140e-01   5.4165282e+00  -1.3364797e+00  -1.5826411e+00   2.3875275e+00   1.3679077e+00   9.6781152e-01  -7.0548481e-01  -1.5742585e+00  -1.7059881e-01   2.6211179e+00   3.4959184e+00  -1.6284851e+00  -7.5495689e+00   1.0455516e+00  -6.8696014e-01  -9.6410341e-01  -1.9187197e+00  -6.0357977e-01   3.3535186e-02   1.6771812e+00  -1.6966965e+00  -5.3101333e-01   5.2264228e-01
  -2.1525236e+00  -2.2893607e+00  -7.3060357e-01   1.0667894e-02  -1.4540548e+00   1.3224641e-03  -1.6482193e+00  -1.0683557e-01  -3.3340811e+00   1.1724369e+00   3.5834809e-01  -1.3606284e+00  -2.1073331e+00  -7.1542000e-01  -1.4454514e+00  -1.1446843e+00  -3.0176657e+00  -3.8211022e+00  -1.1836123e+00  -1.6263713e+00  -8.4583225e-02  -2.1762087e-01  -6.9328280e-01   4.8235218e-01   2.3478664e+00   2.5726255e+00  -1.6678201e+00  -8.1563356e-01  -5.1427274e-01  -3.3534466e+00   2.6363686e+00   3.7668332e+00   2.6070087e+00   4.0301700e+00   7.7703282e+00   4.7775432e+00  -1.3176920e+00  -1.0422124e+00  -1.4556080e+00  -1.7997861e+00  -1.7176753e+00  -4.6499705e-01   2.8056937e+00   3.3899083e+00   2.4447526e+00   3.5077051e+00  -6.7550418e-01   4.0332213e+00   7.2621054e-01   7.9364355e-01  -1.2384584e+00  -1.9133858e+00  -2.2085739e+00  -4.1284089e+00  -1.4448870e+00  -1.7827489e+00  -2.9974926e+00  -2.0651660e+00  -5.8957182e-01   1.0924927e+00  -3.6167738e+00   4.6109880e-03  -1.3103353e+00  -1.5911631e+00  -4.1021220e+00   1.7499289e+00   2.9495986e-01   4.5701001e+00  -1.0539517e+00  -1.1761239e+00   2.3005807e+00   1.9716612e+00   1.0052181e+00  -5.5854111e-01  -1.1706158e+00   2.7412223e-01   4.2712422e+00   3.3957793e+00  -2.0646465e+00  -6.8073453e+00   5.9585402e-01  -1.0080286e+00  -1.4077897e+00  -2.6411236e+00  -8.6214804e-01  -3.4749719e-01   1.4906827e+00  -2.3150697e+00  -4.4483700e-01   2.4538213e-01
  -2.1769434e+00  -2.6249777e+00  -8.0430421e-01   3.1773715e-02  -1.5541284e+00   8.9742794e-02  -1.5461736e+00  -2.4788789e-01  -2.9256448e+00   1.3725713e+00   1.4759978e-01  -1.2744553e+00  -1.9891529e+00  -3.5180093e-01  -7.5205765e-01  -6.5726281e-01  -3.3668641e+00  -3.3790545e+00  -1.5793562e+00  -1.8548696e+00   4.5700908e-01   6.2858230e-01  -2.8370255e-01   7.2979731e-01   2.3286852e+00   3.5744901e+00  -1.6872636e+00  -9.8467623e-02  -5.4096649e-01  -3.7078716e+00   3.5990312e+00   4.3041534e+00   1.9909644e+00   3.4292458e+00   7.4536025e+00   3.4140891e+00  -9.5767612e-01  -1.0321410e+00  -9.4638972e-01  -1.5262258e+00   5.9682389e-01  -7.1217040e-02   2.9746849e+00   1.8571474e+00   2.6018582e+00   2.5474514e+00  -2.0325231e-04   2.3711955e+00   1.0520634e+00   2.7990925e-01  -7.7064152e-01  -1.3529372e+00  -1.2102742e+00  -2.9911215e+00  -8.5512669e-01  -1.5143350e+00  -3.2326535e+00  -1.9796658e+00  -1.7760883e-01   9.7622290e-01  -2.5302603e+00  -1.0870649e-01  -1.1992735e+00  -1.6779346e+00  -2.9877664e+00   2.0852647e+00   8.9202254e-01   4.3477202e+00  -8.3842126e-01  -9.7649545e-01   3.1985771e+00   2.4939619e+00   1.5622493e+00  -6.5996680e-01   5.2741510e-01   1.0615115e+00   4.4685437e+00   2.4799126e+00  -1.9969972e+00  -5.7653129e+00   5.3327458e-01  -6.2436619e-01  -8.9328960e-01  -2.2014013e+00  -2.4558577e-01   5.0926283e-02   2.0422740e+00  -1.2676733e+00  -3.0581614e-01   2.5230160e-01
  -2.3757644e+00  -2.8105656e+00  -8.3523930e-01   1.5130283e-01  -1.7196583e+00   1.2990419e-03  -1.3966595e+00  -1.6680104e-01  -2.5537131e+00   1.8516350e+00   2.6675807e-01  -1.3357223e+00  -1.8644518e+00  -9.8615701e-02  -3.8777427e-01  -1.9828111e-01  -3.4623774e+00  -2.6985489e+00  -1.6579315e+00  -1.6311472e+00   6.4090165e-01   1.2232059e+00   9.3861484e-04   1.0024327e+00   2.0975617e+00   3.9210305e+00  -1.8046665e+00  -9.6424545e-02  -3.2411445e-01  -3.6172382e+00   4.2429448e+00   4.5401731e+00   1.5688989e+00   2.9641976e+00   7.0011739e+00   2.1919519e+00  -3.9666245e-01  -8.6985869e-01  -7.2112695e-01  -1.1316745e+00   2.1475527e+00   6.0245356e-01   2.1671077e+00   6.9679112e-02   2.4599250e+00   1.3778165e+00  -7.3704822e-01   1.8529246e-01   6.9042450e-01  -6.3356519e-01  -6.1412094e-01  -7.4436679e-01  -1.3595670e+00  -2.4779515e+00  -1.1453177e+00  -1.2862268e+00  -3.4241677e+00  -2.1329191e+00   1.3283693e-01   9.0228856e-01  -1.5108904e+00   1.4803486e-02  -7.5663809e-01  -1.3210909e+00  -2.1366699e+00   2.3518043e+00   1.2862852e+00   4.0164183e+00  -6.9000403e-01  -6.1941079e-01   3.6637330e+00   2.6361496e+00   2.1549643e+00  -6.8083662e-01   1.8091302e+00   1.4293079e+00   5.6233516e+00   2.3551790e+00  -2.1315549e+00  -4.4601954e+00   2.5565898e-01  -6.4633625e-01  -5.6096734e-01  -2.2964735e+00  -1.5425044e-01   2.8287068e-02   1.5135756e+00  -9.1797968e-01  -3.3974098e-01   1.7361613e-01
  -2.1613215e+00  -2.2218366e+00  -9.7045044e-01   6.5322974e-02  -1.7933434e+00  -5.8082625e-01  -1.2162693e+00   3.8135563e-02  -1.9168827e+00   1.8279389e+00   5.8204659e-01  -1.3637644e+00  -1.4726722e+00   1.0768935e-01  -1.1972846e-01   2.0452841e-01  -2.9561591e+00  -1.7883594e+00  -1.4707543e+00  -1.1022733e+00   4.9676707e-01   1.1078142e+00  -4.5849089e-01   5.3781384e-01   1.6204080e+00   2.9045428e+00  -1.9502247e+00  -8.8148644e-01  -1.6366147e-01  -3.0831748e+00   3.5717387e+00   3.7350250e+00   1.0723267e+00   2.3862809e+00   5.5735297e+00   6.3737984e-01   1.9225085e-01  -9.0181766e-01  -6.1833116e-01  -1.0208110e+00   2.8048022e+00   1.1572615e+00   2.0677506e+00  -1.0872208e+00   2.0233266e+00   3.2440940e-01  -3.8939522e-01  -1.1533412e+00   8.6637422e-01  -1.1173757e+00  -3.6510759e-01  -6.3064796e-01  -1.4032206e+00  -2.2269391e+00  -1.1321792e+00  -1.3340278e+00  -3.0919150e+00  -1.8052079e+00   6.1865237e-01   7.4390274e-01  -6.0349880e-01  -3.7115346e-02  -4.8100742e-01  -9.9579850e-01  -1.8136228e+00   1.7261777e+00   1.2768249e+00   3.1833187e+00  -2.6697409e-01  -2.7911705e-02   3.3384265e+00   2.4057548e+00   2.1373287e+00  -4.3440026e-01   1.9822366e+00   1.3939835e+00   5.8854147e+00   1.9387885e+00  -1.7757305e+00  -2.5297022e+00   1.9283141e-01  -4.6371119e-01  -4.0955289e-01  -2.2160736e+00  -2.9555185e-02   7.6598052e-02   1.1536618e+00  -7.5885101e-01  -4.7918627e-01   9.4972042e-02
  -1.9894604e+00  -2.2983571e+00  -1.0388762e+00   4.3972446e-02  -1.8060399e+00  -6.9984864e-01  -1.1491767e+00   2.8787404e-01  -1.8418609e+00   2.1191167e+00   1.6088663e-01  -7.2358941e-01  -1.4098695e+00   7.2359833e-01   1.3223573e-01   5.9245837e-01  -2.9359829e+00  -8.4197575e-01  -1.7537604e+00  -1.2597782e+00   4.8514583e-01   9.6062220e-01  -4.1317030e-01   3.1554978e-01   1.0644511e+00   3.0729154e+00  -1.8568101e+00  -7.2439446e-01  -2.5610982e-01  -2.5698980e+00   3.6751491e+00   3.6652294e+00  -6.0770255e-02   1.4289762e+00   4.1986036e+00  -1.4608902e+00   1.6655599e-01  -9.3654590e-01  -1.5508135e-01  -8.4817411e-01   3.6730089e+00   1.8468845e+00   1.8142974e+00  -2.6932642e+00   1.5417391e+00  -5.3614906e-01   2.5051699e-01  -2.6352093e+00   9.4563164e-01  -1.5281718e+00   3.5186187e-01   5.7358815e-02   8.9342867e-02  -8.3956451e-01  -3.2339275e-01  -8.2464674e-01  -3.0530998e+00  -1.5341807e+00   8.2222050e-01   4.5877944e-01   1.6185829e-01   2.0375733e-01  -2.5722631e-01  -5.2490722e-01  -1.1845947e+00   1.8170037e+00   9.2835930e-01   2.1750032e+00  -2.0487832e-01   2.2961652e-01   3.9761301e+00   2.6206520e+00   1.9626636e+00  -4.3755210e-01   3.2794184e+00   1.5580431e+00   5.1898599e+00   5.9058272e-01  -1.7833054e+00  -1.3822212e+00   7.6944848e-02  -1.2266905e-01  -3.2980282e-01  -1.6559689e+00   2.3592129e-01   2.6416323e-01   7.8756809e-01  -2.0821642e-01  -1.5875176e-01   1.0117194e-01
  -2.3728660e+00  -2.3225539e+00  -1.1067402e+00   1.6876850e-01  -1.8339549e+00  -9.2416428e-01  -7.0538092e-01   6.3342723e-01  -1.0973060e+00   2.5174732e+00   3.9762717e-01  -5.0963596e-01  -1.2587981e+00   1.0979214e+00   3.5763574e-01   9.2151375e-01  -2.9286480e+00  -2.7700034e-01  -1.5776463e+00  -7.7141213e-01   2.8666116e-01   1.6876384e+00  -4.1412188e-01   4.3432480e-01   6.6841738e-01   3.0515506e+00  -2.2349561e+00  -1.2487169e+00   1.0397525e-01  -2.2856498e+00   3.8935502e+00   3.5506086e+00  -4.0637668e-02   1.1439921e+00   3.7927928e+00  -2.5221888e+00   8.0462882e-01  -6.1173143e-01  -4.7897052e-01  -6.7853007e-01   4.3237861e+00   2.0207595e+00   8.3478356e-01  -4.4553166e+00   8.7951913e-01  -1.8553011e+00  -6.0835469e-01  -4.6378749e+00   3.1237974e-01  -2.4873210e+00   2.2396436e-01   1.0747399e-01  -2.4989409e-01  -6.1165143e-01  -6.5348491e-01  -8.6445434e-01  -3.5636514e+00  -2.1049135e+00   7.8449192e-01   1.5655469e-01   1.0087544e+00   5.4174836e-01   1.5370409e-01   5.3911169e-02  -7.6268671e-01   2.3030746e+00   8.3608942e-01   1.5006169e+00  -1.9582010e-01   7.0095999e-01   4.0308305e+00   2.7802236e+00   2.6708600e+00  -2.7493844e-01   3.9789614e+00   1.8261080e+00   6.7070096e+00   5.5173098e-01  -1.9190116e+00  -5.1678566e-01  -2.8791148e-01  -2.6759630e-01  -3.6525591e-01  -1.9085366e+00   7.3081906e-02   6.1232806e-02   3.2056502e-02  -1.9168699e-01  -4.2097650e-02  -6.5227643e-02
  -2.0669186e+00  -1.5680240e+00  -1.1063192e+00   1.0698071e-01  -1.8733415e+00  -1.1745159e+00  -6.8306611e-01   6.1515127e-01  -1.0811327e+00   1.6136147e+00   2.7272715e-02  -6.3315987e-01  -1.2019336e+00   8.0473700e-01  -7.5001565e-02   9.0907053e-01  -2.6232895e+00   7.2185594e-01  -1.2362982e+00  -6.4543011e-01  -9.9755662e-01   1.5773995e+00  -5.1607103e-01   5.2331817e-01   3.5195572e-01   2.1887459e+00  -2.4379813e+00  -1.4078850e+00   2.5167382e-01  -1.5635395e+00   3.2097121e+00   2.8935438e+00   1.3853593e-01   7.3026259e-01   3.6963938e+00  -3.6082682e+00   1.1489132e+00   1.9220240e-01  -1.1565173e+00  -4.6717721e-02   3.3926435e+00   1.9467173e+00   1.4698969e+00  -4.7773259e+00   8.4635907e-01  -2.4393997e+00   7.5318760e-01  -4.8345479e+00   6.8525655e-01  -2.3396973e+00   4.5630323e-01   3.6768432e-01   7.4652341e-01   6.5239663e-01  -1.8694775e-01  -9.0390060e-01  -3.1508641e+00  -1.1434412e+00   1.0066153e+00  -6.9173781e-02   1.3940506e+00  -1.5787970e-01   5.0451442e-01   2.1820791e-03  -6.1668022e-02   1.6138092e+00   1.1062512e+00   5.6555051e-01   2.4834833e-01   1.0127256e+00   3.3966893e+00   2.5647845e+00   2.4729185e+00  -3.1232725e-01   3.7386048e+00   1.1505132e+00   6.6149223e+00  -8.6894208e-01  -1.5661173e+00   1.7972488e+00  -3.3419741e-02   2.7173396e-01  -3.7745717e-01  -9.2501668e-01   7.3258039e-01   3.2047924e-01  -1.8784614e-02   6.1610866e-03  -9.7972610e-03  -2.0205289e-01
  -2.0561694e+00  -2.0134608e+00  -1.0224296e+00   2.7751782e-01  -1.7402496e+00  -1.1058477e+00  -3.4388067e-01   9.3846486e-01  -5.4959720e-01   2.2530978e+00   2.5372402e-01   1.1410405e-01  -9.0625155e-01   1.8262831e+00   7.6933641e-01   1.5717312e+00  -2.6954371e+00   1.1856490e+00  -1.3423049e+00  -2.9642800e-01   1.8661984e-01   1.7503250e+00  -3.3966918e-01   3.2515755e-01  -3.9545216e-01   2.2150220e+00  -2.1809515e+00  -1.1921069e+00   3.3831357e-01  -1.3168670e+00   3.6412325e+00   3.0059912e+00  -7.8805888e-01   9.0666553e-02   1.9707372e+00  -5.1298293e+00   1.2525146e+00  -4.6857007e-02  -1.7978922e-01  -1.8358391e-01   5.3856032e+00   2.4350845e+00  -2.9607187e-01  -7.1922828e+00  -5.7946991e-01  -4.0318067e+00   4.8678510e-04  -7.3421574e+00   5.6890969e-03  -3.4384947e+00   7.2955901e-01   6.6825042e-01   9.2836577e-01   8.4562133e-01  -6.4664728e-03  -5.2807723e-01  -3.1738857e+00  -1.5947425e+00   1.1439282e+00  -2.6649445e-01   2.4868340e+00   4.0102493e-01   9.1539792e-01   9.4996979e-01   5.4452407e-01   1.7459973e+00   4.9293910e-01  -2.8482781e-01   5.3986958e-02   1.7284737e+00   4.3642402e+00   2.8722373e+00   2.6498964e+00  -2.7967311e-01   5.3848668e+00   1.3246897e+00   6.3122352e+00  -1.5341536e+00  -2.2326930e+00   1.5015835e+00  -6.0782804e-01   2.9651165e-02  -9.4753196e-02  -1.1391463e+00   4.8621990e-01   1.5080134e-01  -9.3078683e-01   5.7988647e-01   3.8005130e-01  -2.7255564e-01
  -1.6619334e+00  -1.2373390e+00  -8.6884426e-01   2.2312146e-01  -1.5638392e+00  -1.4202338e+00  -1.4418712e-01   9.7423045e-01  -3.8087218e-01   1.3909569e+00   3.0378678e-02   2.7361306e-01  -5.8183277e-01   1.8316872e+00   4.7768298e-01   1.4139730e+00  -2.1606749e+00   1.9807465e+00  -1.1037297e+00  -7.9558306e-02  -8.3711788e-01   1.4138747e+00  -4.8898502e-01   2.4237013e-01  -9.0758994e-01   9.7615718e-01  -2.2378102e+00  -1.4075410e+00   3.0539214e-01  -4.1522197e-01   2.3175129e+00   1.7937709e+00  -1.3953565e+00  -6.1249676e-01   9.8374167e-01  -5.7692713e+00   1.5441956e+00   5.1975850e-01  -6.5908844e-01   2.7906433e-01   4.2279639e+00   2.4548196e+00   2.3857567e-01  -6.8396697e+00  -8.4263528e-01  -4.3972233e+00   1.3602325e+00  -6.7073050e+00   3.3912045e-01  -3.0002954e+00   1.0911763e+00   7.1830985e-01   1.7657455e+00   1.6635373e+00   4.4442183e-01  -4.5080886e-01  -2.6971732e+00  -8.3414288e-01   1.2196164e+00  -6.0718097e-01   2.7945531e+00  -2.0611588e-01   1.0757936e+00   9.2211594e-01   1.0585148e+00   7.9781347e-01   3.4640473e-01  -1.3257126e+00   4.1554627e-01   1.9394341e+00   3.5459331e+00   2.6512723e+00   2.0487347e+00   3.5757686e-02   4.5029057e+00   1.1628320e+00   5.2067792e+00  -2.5408833e+00  -1.6855358e+00   3.2509694e+00  -4.4412930e-01   4.3069280e-01  -2.2805482e-01  -2.6941449e-01   8.3835098e-01   3.2413403e-01  -1.6771370e+00   5.9189160e-01   5.0545372e-01  -3.8393873e-01
  -2.0369932e+00  -1.0533701e+00  -8.9114439e-01   4.0976597e-01  -1.4173150e+00  -1.6511998e+00   1.9590332e-01   1.4973830e+00  -1.0365426e-01   1.3524817e+00   1.4350071e-01   6.7551953e-01  -4.3678959e-01   2.2745203e+00   2.3548322e-01   1.5889004e+00  -2.1419602e+00   2.1807383e+00  -7.1445623e-01   4.4629278e-01  -1.8266389e+00   1.4179279e+00  -5.9232004e-01   2.2092790e-01  -1.5487738e+00   3.1900683e-01  -2.5383149e+00  -2.0534521e+00   5.7330091e-01   1.6356718e-01   1.8846777e+00   1.4171052e+00  -1.3560277e+00  -7.5221459e-01   5.7212114e-01  -6.4663877e+00   1.6063082e+00   9.4100598e-01  -1.3214804e+00   3.2295305e-01   2.8355840e+00   2.3584407e+00  -5.9977392e-01  -7.5845770e+00  -1.8100164e+00  -5.1431935e+00   8.8803363e-01  -7.3462594e+00  -3.3793509e-01  -3.3248276e+00   8.2899916e-01   5.0235079e-01   1.6021343e+00   1.6964174e+00   4.3162641e-01  -5.2649970e-01  -3.2863639e+00  -1.3490124e+00   7.8429719e-01  -9.3444705e-01   2.7603043e+00   1.8605233e-01   1.2104940e+00   1.4616748e+00   9.8465082e-01   1.0669395e+00  -1.6615798e-01  -2.1171733e+00   2.7965427e-01   2.4521273e+00   3.0780830e+00   2.8298490e+00   1.9158658e+00   1.8628107e-01   4.2108358e+00   8.2478200e-01   5.8462809e+00  -2.5659456e+00  -1.9448413e+00   3.1669082e+00  -6.9190615e-01   2.3793673e-01  -5.8542696e-01  -3.0927491e-01   5.4612746e-01   8.8420996e-02  -2.1468622e+00   3.8865865e-01   7.0240517e-01  -5.1700837e-01
  -1.8409691e+00  -7.3896528e-01  -6.7396712e-01   5.0622513e-01  -1.4852618e+00  -1.5793264e+00   4.2879545e-01   1.6052226e+00   2.7159039e-01   8.9731333e-01   4.6309937e-01   1.0798068e+00  -3.8989957e-02   2.2528590e+00   2.6032744e-01   1.3662564e+00  -1.3900676e+00   2.3445824e+00  -2.6500996e-01   2.1803748e-01  -3.2947816e+00   1.7403680e+00  -4.1507124e-01   6.9309569e-01  -2.1429485e+00   1.6220905e-02  -3.0769762e+00  -2.0990469e+00   1.1096297e+00   7.7436339e-01   1.2800986e+00   1.0172970e+00  -1.5087028e+00  -1.2090253e+00   5.7762687e-01  -5.9888772e+00   1.9271866e+00   1.6473075e+00  -2.4812756e+00   7.1397983e-01   2.0063464e+00   2.0367014e+00   6.0775225e-02  -6.5995084e+00  -1.2681797e+00  -5.2792670e+00   1.5909237e+00  -5.9245633e+00  -2.4678151e-01  -3.0277577e+00   8.5061875e-01   1.6456474e-01   1.4482266e+00   1.8789333e+00   2.3371962e-01  -6.2552196e-01  -3.0011625e+00  -1.4681076e+00   5.0491587e-01  -1.5374851e+00   2.8562345e+00  -5.3161914e-01   1.5439775e+00   1.3043204e+00   1.1415334e+00   3.7100260e-01   5.2922012e-02  -2.5607355e+00   4.2410290e-01   1.6692731e+00   2.1311663e+00   3.1167036e+00   2.5424478e+00   1.0499550e+00   3.5238060e+00   2.4522422e+00   5.7753115e+00  -1.9344550e+00  -1.1798006e+00   3.8787045e+00  -2.9281410e-01   6.4152245e-01  -3.3754577e-01   3.7819525e-01   6.2599573e-01   8.1806227e-02  -3.3389313e+00  -4.6215543e-02   7.7895307e-01  -7.5101537e-01
  -1.6821026e+00  -3.9452767e-02  -3.5002262e-01   5.7729374e-01  -1.2829587e+00  -1.5307867e+00   3.9077361e-01   1.4873226e+00   2.8215337e-02  -6.3100905e-01   4.9708063e-02   7.5215295e-01  -1.1093490e-02   1.7558279e+00  -2.9373061e-01   8.8875568e-01  -1.2875293e+00   2.4186590e+00   1.5573761e-01   5.8752750e-01  -3.9939146e+00   1.4848028e+00  -3.6507154e-01   9.3210589e-01  -2.3913309e+00  -1.0950349e+00  -3.0327377e+00  -1.8500929e+00   7.3446004e-01   1.1563610e+00   6.0115010e-02   6.1162450e-02  -1.1790660e+00  -1.0986231e+00   8.9780370e-01  -5.3031217e+00   1.9487898e+00   2.4430347e+00  -3.1394365e+00   1.1441290e+00   2.1849033e-01   1.4071454e+00   1.2086811e-01  -5.8002107e+00  -1.6982621e+00  -5.4112854e+00   2.6290616e+00  -4.8176339e+00  -1.6131013e-01  -2.3501498e+00   7.6420952e-01  -2.0624074e-01   1.9013748e+00   2.0808270e+00   5.3808015e-01  -8.3226818e-01  -2.6839769e+00  -7.8058168e-01   3.6585445e-01  -1.5617261e+00   2.5771541e+00  -1.4909093e+00   1.5959857e+00   8.3582512e-01   1.6930244e+00  -6.3558511e-01   2.5488864e-01  -2.8535375e+00   7.3886377e-01   2.0006534e+00   9.6599108e-01   2.9465935e+00   1.5767833e+00   1.1802495e+00   1.8397661e+00   1.7661237e+00   4.8037283e+00  -2.4292284e+00  -1.1615028e+00   4.4015839e+00  -2.7871413e-01   7.1958919e-01  -4.9320349e-01   9.7769116e-01   1.0353504e+00   3.0610464e-01  -3.5284182e+00   1.0581088e-01   7.5292857e-01  -9.0268929e-01
  -1.0561411e+00  -1.0921129e-01  -8.8229614e-02   7.1284254e-01  -8.7693991e-01  -1.2275219e+00   8.6070342e-01   1.7843537e+00  -2.0114758e-01  -4.4912309e-02   7.5798863e-01   1.9652941e+00   7.4019679e-01   2.8102961e+00   3.9283610e-01   1.7430229e+00  -4.1950703e-01   2.7261459e+00   2.1088382e-01   4.2388887e-01  -3.6899429e+00   1.3606784e-01   7.8963597e-02   8.8027898e-01  -2.2838622e+00  -1.2030247e+00  -2.2086480e+00  -1.3516990e+00   1.3727735e+00   2.2469862e+00   4.4601413e-01   1.7183284e-01  -1.8025533e+00  -1.6416498e+00  -7.7413442e-01  -6.6916790e+00   1.7448053e+00   1.7521056e+00  -2.1854807e+00   9.9549849e-01   1.6420389e+00   2.2041922e+00   8.9717242e-02  -5.7410796e+00  -2.2327904e+00  -5.4677793e+00   2.7393744e+00  -4.8320298e+00  -2.7505161e-01  -2.4001939e+00   1.1360771e+00   5.0863578e-01   2.5925278e+00   2.7462703e+00   1.1065339e+00  -3.8682439e-01  -2.0216610e+00  -4.6968357e-01   1.6203440e-01  -1.6165555e+00   2.9824690e+00  -9.2106410e-01   2.0723108e+00   1.7432596e+00   2.1906155e+00  -8.3535872e-01  -7.9139991e-01  -3.6605890e+00   1.1401617e-01   1.5850931e+00   1.8712053e+00   2.5443732e+00   1.7235407e+00   1.2251008e+00   3.1704778e+00   1.7635050e+00   3.5185253e+00  -3.5979614e+00  -4.7252456e-01   4.5716671e+00   2.7562629e-01   1.2247315e+00   1.3186322e-01   2.4567084e+00   1.1111862e+00   4.2002310e-01  -3.2336237e+00   1.1052829e+00   1.5605738e+00  -6.2958834e-01
  -1.0860862e+00   3.5038386e-01   2.3815825e-01   7.8904750e-01  -8.0563748e-01  -1.4500833e+00   1.2177688e+00   2.2207644e+00   1.8798762e-01  -6.7583617e-01   1.3390470e+00   2.3062995e+00   1.2229836e+00   2.7684530e+00   4.1841420e-01   1.4082664e+00   5.7279316e-03   2.3228231e+00   7.2326048e-01   8.0423562e-01  -4.1073447e+00  -4.8772781e-01  -2.8293521e-01   6.6751158e-01  -2.7256564e+00  -2.6502191e+00  -2.5839671e+00  -2.4563292e+00   1.4958065e+00   2.6964930e+00  -9.9622922e-01  -8.6836519e-01  -1.5621426e+00  -1.4319212e+00  -1.0572619e+00  -5.5369228e+00   1.5460061e+00   1.6338675e+00  -2.9254183e+00   4.5780896e-01   6.4601039e-01   1.4748923e+00  -3.3526441e-01  -4.5132402e+00  -2.5724071e+00  -5.1302032e+00   2.1496781e+00  -3.3034181e+00  -6.1289279e-01  -2.1266168e+00   5.1714528e-01  -6.1059292e-01   1.3699124e+00   1.5078899e+00   7.2787169e-01  -7.7848363e-01  -1.9068220e+00  -1.1383817e+00  -3.6630925e-01  -1.9703628e+00   2.4261413e+00  -1.0602349e+00   2.3209497e+00   1.8408280e+00   1.2980593e+00  -1.6097893e+00  -1.2372954e+00  -3.7175890e+00  -4.6531116e-02   1.1439644e+00   5.1431922e-01   2.3631998e+00   1.7011163e+00   2.0137448e+00   1.5607398e+00   2.5991179e+00   3.6214090e+00  -1.8313898e+00  -2.6879992e-01   3.5271856e+00   4.7309781e-01   1.0995302e+00  -5.2098487e-02   2.1766439e+00   7.1659495e-01   2.1393762e-01  -3.9662076e+00   8.6229380e-01   1.5656451e+00  -7.4800585e-01
  -6.4129843e-01   6.5976004e-01   4.7173196e-01   8.2511549e-01  -6.4923142e-01  -1.4995714e+00   1.5541491e+00   2.3652312e+00   2.3834894e-01  -9.5758564e-01   1.7410538e+00   2.8165720e+00   1.8999400e+00   2.9708347e+00   4.3683294e-01   1.3651715e+00   7.0622906e-01   2.1628919e+00   1.0104254e+00   8.0346610e-01  -4.7683690e+00  -1.4303764e+00  -2.4155028e-01   5.5532350e-01  -2.9158329e+00  -3.7941377e+00  -2.4277876e+00  -2.5526365e+00   1.7185214e+00   3.3627925e+00  -1.9577796e+00  -1.7432801e+00  -1.9649338e+00  -1.8150309e+00  -1.7437665e+00  -5.1121221e+00   1.4524327e+00   1.5662452e+00  -3.1771678e+00   2.6178412e-01  -5.9094912e-01   1.3285806e+00   2.1198516e-01  -3.3002855e+00  -2.6269509e+00  -4.7783063e+00   2.6326747e+00  -1.7884335e+00  -4.5953256e-01  -1.5900534e+00   5.2584709e-01  -8.7651779e-01   1.1324418e+00   1.3246534e+00   7.1655677e-01  -8.7318244e-01  -1.2409636e+00  -8.9781328e-01  -5.8699733e-01  -2.1116700e+00   2.2285076e+00  -1.2073086e+00   2.2613964e+00   1.8275791e+00   1.0660872e+00  -2.4296523e+00  -1.7820107e+00  -4.2854689e+00  -2.8294553e-02   7.3682288e-01  -8.8874144e-02   1.9685348e+00   1.2844353e+00   2.3955004e+00   7.8919753e-01   2.9632046e+00   2.7938268e+00  -1.8133925e+00   1.6885197e-01   3.3204454e+00   6.9545507e-01   1.1527438e+00   2.5858942e-02   2.5400175e+00   5.5476774e-01   1.3384240e-01  -4.5712435e+00   3.2356506e-01   1.7211874e+00  -7.7384502e-01
  -6.0047927e-01   1.1319432e+00   7.0398606e-01   9.7551010e-01  -5.4596453e-01  -1.3888508e+00   1.5139953e+00   2.2868465e+00   9.5950711e-02  -2.1543129e+00   1.4466282e+00   2.6930963e+00   2.0076987e+00   2.6930166e+00  -1.3923544e-01   7.4255946e-01   3.6974424e-01   1.6649049e+00   1.2814554e+00   7.5067842e-01  -5.6920217e+00  -1.5262763e+00  -5.5513513e-02   1.0673008e+00  -3.1612264e+00  -4.5998882e+00  -2.6216413e+00  -2.4619182e+00   1.3993780e+00   3.2361820e+00  -3.1405349e+00  -2.3809765e+00  -1.8729401e+00  -1.7611404e+00  -1.0447350e+00  -3.6524767e+00   1.0337708e+00   2.1677252e+00  -4.1194187e+00   4.1054955e-01  -2.9050174e+00   3.6863678e-01   8.0037535e-01  -1.5818247e+00  -2.4144998e+00  -4.1354343e+00   3.2278637e+00   3.1270141e-01  -2.5165220e-01  -6.0227180e-01   1.4555124e-01  -1.5294865e+00   1.0234877e+00   1.1268021e+00   7.4600873e-01  -1.1456498e+00  -1.0937269e+00  -6.6305736e-01  -9.8004923e-01  -2.2615536e+00   1.2842268e+00  -1.8788393e+00   1.7815390e+00   1.0673522e+00   7.6669877e-01  -3.1052723e+00  -1.5652030e+00  -4.2033493e+00   1.5097677e-01   4.9090860e-01  -1.0621002e+00   2.3396417e+00   5.3032620e-01   2.6043028e+00  -6.6019565e-01   3.3402778e+00   2.5165975e+00  -1.0831124e+00   8.2153599e-04   2.6387219e+00   6.9406705e-01   9.3798620e-01  -2.6069842e-01   2.5029988e+00   6.6742436e-01   7.8137558e-02  -4.6057715e+00  -1.6131496e-01   1.7606815e+00  -9.6146146e-01
  -2.2683227e-01   1.3869527e+00   9.3656452e-01   1.0487878e+00  -2.8692103e-01  -9.9232788e-01   1.5898908e+00   2.1940200e+00  -1.2680261e-01  -2.6261972e+00   1.6476058e+00   2.8498759e+00   2.3778344e+00   2.6855488e+00  -5.7352365e-03   7.8000560e-01   7.2149273e-01   1.2833437e+00   1.5041506e+00   7.8568629e-01  -5.4893599e+00  -2.1322213e+00   1.6833123e-01   1.1395977e+00  -2.8936019e+00  -4.9331355e+00  -2.1495087e+00  -1.8153613e+00   1.3894288e+00   3.4924974e+00  -3.4376286e+00  -2.6928796e+00  -1.6398898e+00  -1.6443841e+00  -1.1387174e+00  -3.0791046e+00   8.4091692e-01   2.0991011e+00  -3.9450399e+00   4.3292529e-01  -3.0812466e+00   1.4068441e-01   9.8873304e-01  -5.7883587e-01  -2.5713825e+00  -3.7690690e+00   3.4108617e+00   1.3058599e+00  -1.7430863e-01  -1.4781892e-02   8.0374117e-02  -1.5463631e+00   1.0294674e+00   1.0598572e+00   8.5576002e-01  -1.1797903e+00  -5.1607365e-01  -1.9269028e-01  -1.1114083e+00  -2.0190659e+00   1.0541420e+00  -1.9650373e+00   1.6463117e+00   8.4176168e-01   9.8983175e-01  -3.6104862e+00  -1.7895594e+00  -4.2653657e+00   4.9528365e-02   1.8748626e-01  -1.3334243e+00   2.0551378e+00   3.4439977e-02   2.5821572e+00  -1.1868414e+00   3.1862373e+00   1.7403476e+00  -1.2032593e+00   3.6649878e-01   2.3369510e+00   9.1698759e-01   9.4406642e-01   3.8206361e-02   3.0280651e+00   8.1025724e-01   1.9938874e-01  -4.0355778e+00   1.0269501e-01   1.9623680e+00  -9.0346358e-01
   2.9295221e-01   1.5746061e+00   1.0189880e+00   1.0386686e+00  -1.5999283e-01  -8.6983602e-01   1.8354879e+00   2.3817401e+00   9.1303368e-03  -2.4707207e+00   2.2693509e+00   3.5883104e+00   3.0699332e+00   3.0921798e+00   4.3953251e-01   1.0146524e+00   1.3816850e+00   9.6569413e-01   1.7067080e+00   5.0092072e-01  -5.5985704e+00  -3.0143193e+00   1.1432210e-01   8.7203923e-01  -2.8740922e+00  -5.4253720e+00  -1.9534818e+00  -1.8544746e+00   1.7611703e+00   3.9683900e+00  -3.8772363e+00  -3.0465344e+00  -1.8542325e+00  -1.8990348e+00  -1.9431137e+00  -2.9028143e+00   4.7882142e-01   1.5864089e+00  -3.8524380e+00  -3.2359967e-03  -3.0285463e+00   5.4681285e-02   1.6280032e+00   6.5330114e-01  -2.3759693e+00  -3.0899207e+00   3.4518326e+00   2.6652383e+00   6.6549156e-02   4.7380095e-01   2.1756533e-02  -1.7396251e+00   7.0437617e-01   8.0386914e-01   9.0018932e-01  -1.2047431e+00   1.9134458e-01  -1.0771746e-01  -1.2898822e+00  -2.0967552e+00   7.7037241e-01  -1.6389112e+00   1.4945938e+00   8.8489136e-01   3.8997697e-01  -4.0753699e+00  -2.4081001e+00  -4.5704946e+00  -1.6416246e-01  -6.9035334e-01  -1.5027084e+00   1.8736950e+00   5.4065867e-02   2.9204167e+00  -1.2454548e+00   4.0321476e+00   1.1929143e+00  -7.2128139e-01   1.0735811e+00   1.8446688e+00   1.3935780e+00   1.1077854e+00   3.5019555e-01   3.4005939e+00   6.7640068e-01   1.6200976e-01  -3.5951451e+00  -8.6982761e-03   2.2446162e+00  -8.1098588e-01
   5.0184477e-01   1.9123846e+00   1.2284454e+00   1.0017957e+00  -1.7421462e-01  -1.1149700e+00   1.9786221e+00   2.3711348e+00   3.7305965e-02  -2.9860333e+00   2.3681212e+00   3.5193970e+00   3.4266166e+00   2.7724663e+00   2.8581689e-01   5.9279485e-01   1.5125856e+00   5.0286464e-01   1.8121623e+00   6.2397702e-01  -5.5252946e+00  -3.8649152e+00   2.2351918e-02   7.1503953e-01  -2.6194257e+00  -6.4075805e+00  -2.0363552e+00  -2.4664010e+00   1.3834900e+00   3.8747154e+00  -4.8497947e+00  -3.9253895e+00  -1.6933333e+00  -1.7471233e+00  -1.8785413e+00  -1.6116779e+00   2.1190169e-01   1.1973158e+00  -4.0147243e+00  -5.2737112e-01  -3.9669248e+00  -3.2674660e-01   1.8183357e+00   1.9699258e+00  -2.2266372e+00  -2.2847465e+00   3.1328207e+00   4.0597889e+00   1.3004346e-01   1.0326633e+00  -3.5410778e-01  -2.3387479e+00  -3.5226936e-03   8.9520357e-02   7.2868961e-01  -1.4421496e+00   6.1447688e-01  -9.4522016e-02  -1.5472356e+00  -2.0538379e+00   1.6134602e-01  -1.7625614e+00   1.1764952e+00   4.4177102e-01  -1.2142965e-01  -4.5661462e+00  -2.6306295e+00  -4.3429411e+00  -6.7521185e-02  -1.0582379e+00  -2.2336513e+00   1.3796904e+00  -4.9335325e-01   3.1221177e+00  -2.3730694e+00   4.3029005e+00   1.1222435e+00   4.5056324e-01   1.2464246e+00   9.6384642e-01   1.4145228e+00   8.0053973e-01   1.8025337e-01   2.8597645e+00   4.7063113e-01   1.0695985e-01  -3.6329793e+00  -5.3663767e-01   2.1078196e+00  -7.8420073e-01
   1.1438921e+00   2.0599811e+00   1.1546159e+00   8.9807308e-01  -1.3696161e-01  -8.6800422e-01   2.0979540e+00   2.0773631e+00   2.7709412e-01  -2.9263102e+00   2.7354816e+00   3.6856886e+00   4.0356757e+00   2.7604466e+00   6.7822741e-01   8.0469880e-01   2.0864300e+00   2.7332634e-01   1.9940631e+00   3.4874000e-01  -5.6326290e+00  -4.0472163e+00   9.4867853e-02   5.3122636e-01  -2.3825686e+00  -6.6751828e+00  -1.8048902e+00  -1.7878894e+00   1.7334274e+00   4.0456332e+00  -4.8749846e+00  -4.2111422e+00  -1.6356797e+00  -2.0695352e+00  -2.1240461e+00  -1.2689359e+00   2.9892628e-01   1.2204930e+00  -3.9248269e+00  -4.9292796e-01  -4.0043089e+00  -5.2852312e-01   2.7909211e+00   2.7159032e+00  -1.7727942e+00  -1.9828002e+00   3.5366522e+00   4.7516432e+00   5.8855679e-01   1.4772838e+00  -2.6951874e-01  -2.1762427e+00  -3.2845096e-01   2.3489001e-01   5.2960529e-01  -1.5063135e+00   1.6068435e+00   5.8622775e-01  -1.2432895e+00  -1.8334427e+00   3.8677648e-01  -1.7112615e+00   8.1247034e-01   9.9399617e-02  -1.0723176e-01  -5.0418256e+00  -2.6820513e+00  -4.7547686e+00   1.9273482e-01  -1.5799873e+00  -2.3142841e+00   1.0431863e+00  -5.1019046e-01   3.0109841e+00  -2.2510796e+00   4.5614498e+00   8.8413348e-01   3.4823354e-02   1.8286838e+00   1.3416680e+00   1.6265918e+00   8.3156280e-01   6.1953810e-01   3.0288718e+00   5.5210907e-01   1.0492885e-01  -3.1316377e+00  -1.1219316e+00   2.1054219e+00  -7.9357459e-01
   1.2965943e+00   2.4553833e+00   1.0340230e+00   8.6348699e-01  -2.2371052e-01  -7.6446080e-01   1.9030600e+00   1.8248498e+00   4.3369949e-01  -3.6324134e+00   2.4413859e+00   3.4012473e+00   4.0412046e+00   2.3685246e+00   3.8387915e-01   4.0007568e-01   1.6175151e+00  -1.0419960e-01   2.1735214e+00   1.6929726e-01  -5.9952772e+00  -3.7256296e+00  -1.0039987e-02   6.4476056e-01  -2.4093262e+00  -7.0249387e+00  -2.1350166e+00  -1.7298970e+00   1.5107156e+00   3.6187078e+00  -5.4660596e+00  -4.5175505e+00  -1.1772419e+00  -1.9649605e+00  -1.4189835e+00  -1.8404664e-01  -1.0090151e-01   1.6750830e+00  -4.5523582e+00  -4.1724336e-01  -5.2802497e+00  -1.5383567e+00   3.3586098e+00   3.6856854e+00  -1.3557029e+00  -1.3636237e+00   3.5712034e+00   5.7833256e+00   8.6976649e-01   2.1641591e+00  -7.0362144e-01  -2.6027846e+00  -7.1409724e-01   1.2299103e-01   3.4451876e-01  -1.7455014e+00   1.9588172e+00   9.7097887e-01  -1.2152746e+00  -1.7645182e+00  -2.5519468e-01  -1.8776064e+00   1.6886014e-01  -6.6167154e-01  -6.8228132e-01  -5.2905679e+00  -2.3608403e+00  -4.6811509e+00   5.1711105e-01  -1.8914247e+00  -2.9018083e+00   1.3736253e+00  -8.7808861e-01   2.8615867e+00  -2.8880148e+00   4.7871488e+00   1.4394413e+00   7.3608960e-01   1.6901061e+00   1.0638204e+00   1.5631560e+00   5.1543912e-01   3.9681897e-01   2.4394419e+00   6.4998197e-01  -2.1496762e-02  -2.3441196e+00  -1.7789462e+00   1.9869539e+00  -9.6396973e-01
   1.7137636e+00   2.6186897e+00   8.8481129e-01   7.4484931e-01  -2.4606459e-01  -8.9051348e-01   1.9201112e+00   1.6384557e+00   6.8837627e-01  -3.5925754e+00   2.5365495e+00   3.4252907e+00   4.3447515e+00   2.4522095e+00   7.1843413e-01   5.9814099e-01   1.5134044e+00  -2.8957336e-01   2.1348662e+00   1.4907645e-01  -5.2321318e+00  -4.1178427e+00  -1.4506303e-01   2.5374315e-01  -2.1075109e+00  -7.3090971e+00  -2.0631105e+00  -1.9091655e+00   1.3576646e+00   3.2749111e+00  -5.4630721e+00  -4.6726321e+00  -9.7421431e-01  -1.9579907e+00  -1.8178570e+00  -1.2214432e-01  -3.7787400e-01   1.1664964e+00  -3.9669140e+00  -8.4058638e-01  -4.6597836e+00  -1.7346594e+00   3.5030538e+00   3.7306654e+00  -1.3714417e+00  -1.0206355e+00   3.2904441e+00   5.6153023e+00   1.0804359e+00   2.2916158e+00  -9.1312980e-01  -2.6620832e+00  -9.9131268e-01  -1.7105248e-02   4.5845048e-01  -1.7755729e+00   2.5188804e+00   1.2958795e+00  -1.0243591e+00  -1.5753443e+00  -3.4552517e-01  -1.4887278e+00  -2.7724893e-01  -8.5012177e-01  -1.0118047e+00  -5.3005565e+00  -2.5709863e+00  -4.7522366e+00   6.3135177e-01  -1.9302636e+00  -2.6070149e+00   1.1650667e+00  -1.0848266e+00   2.5196357e+00  -2.3863053e+00   4.5863197e+00   1.5808624e+00   8.7343088e-01   1.7610808e+00   6.9371134e-01   1.5445698e+00   3.0821849e-01   4.8392559e-01   1.9470213e+00   6.5208390e-01  -4.7812478e-02  -1.1461725e+00  -1.8349783e+00   1.9874251e+00  -8.7365431e-01
   2.2026414e+00   2.7376280e+00   1.0805078e+00   5.4869729e-01  -3.1287200e-01  -1.1245334e+00   1.6546419e+00   1.1486821e+00   1.7278237e-01  -3.8559721e+00   2.0583320e+00   2.8812063e+00   4.3113642e+00   1.8313416e+00   6.8911270e-01   3.1461167e-01   1.7280116e+00  -1.9098086e-01   1.8003254e+00   2.7378576e-01  -3.8254944e+00  -5.1581155e+00  -1.3607335e-02  -8.0918762e-02  -1.3366504e+00  -7.3783190e+00  -1.6670101e+00  -1.8156125e+00   3.2916461e-01   3.0485079e+00  -5.5038695e+00  -5.1939294e+00  -1.0218279e+00  -1.8433483e+00  -2.2002207e+00   4.6843064e-01  -4.6277353e-01   4.7623506e-01  -2.8535311e+00  -1.0795787e+00  -3.8371152e+00  -1.0324054e+00   3.0013232e+00   3.8348437e+00  -1.3151614e+00  -5.1276041e-01   2.8649081e+00   5.4160138e+00   1.0668326e+00   2.5132325e+00  -6.6485072e-01  -2.2312086e+00  -7.7098552e-01  -2.2990490e-02   6.4682900e-01  -1.4573756e+00   3.2956614e+00   2.0460758e+00  -7.6264257e-01  -1.0687459e+00  -2.6511326e-01  -1.6405788e+00  -4.2700939e-01  -1.3152504e+00  -2.9442496e-01  -5.5520722e+00  -2.5404375e+00  -4.2435661e+00   9.2362531e-01  -1.9212523e+00  -2.4936883e+00   1.1600802e-01  -2.0655560e+00   2.2480014e+00  -2.7272130e+00   3.9106104e+00   4.6509720e-01   1.0340330e+00   2.0930962e+00   8.4902397e-01   1.3639545e+00   7.7483653e-02   5.7906992e-01   1.6048091e+00   7.3067082e-01   2.9220475e-01  -7.8947921e-01  -1.6712758e+00   1.6563156e+00  -5.9543335e-01
   2.5420855e+00   2.5787227e+00   1.0771322e+00   3.2611748e-01  -4.5123905e-01  -1.5681207e+00   1.7416885e+00   1.0666971e+00   2.1468773e-01  -3.1471648e+00   2.1146916e+00   2.9331396e+00   4.4469765e+00   1.7406579e+00   1.0494290e+00   3.7423442e-01   2.1882163e+00  -1.6370536e-01   1.4871064e+00   3.9304202e-01  -2.2492000e+00  -6.1564666e+00  -1.3051683e-01  -6.9326499e-01  -5.5281669e-01  -7.1140163e+00  -1.5343667e+00  -2.4587201e+00  -2.4026994e-01   2.8436390e+00  -5.0936906e+00  -5.4224982e+00  -9.4148323e-01  -1.7101738e+00  -2.9669145e+00   4.3653029e-01  -3.9365637e-01  -7.3157970e-01  -1.6981078e+00  -1.8907277e+00  -2.3224932e+00  -2.4568305e-01   2.3473847e+00   3.2582381e+00  -1.4209258e+00  -2.0037066e-01   1.7770025e+00   4.4998313e+00   7.8933017e-01   2.0881916e+00  -5.9334837e-01  -2.0948844e+00  -1.0096333e+00  -4.1452725e-01   6.6501526e-01  -1.2964433e+00   3.7349015e+00   1.9645165e+00  -7.3820630e-01  -8.1626623e-01  -1.6488828e-02  -1.0485044e+00  -4.7850312e-01  -1.2137316e+00  -2.4792617e-01  -5.0995862e+00  -3.1162318e+00  -3.9337195e+00   9.2618373e-01  -2.1158018e+00  -1.9537754e+00  -8.7901921e-01  -2.1629913e+00   2.2457655e+00  -2.2792672e+00   3.8974123e+00   4.1088244e-01   1.6127437e+00   2.5733165e+00   4.4105737e-01   1.1717148e+00  -2.1749456e-01   6.1173283e-01   8.8420718e-01   3.3863349e-01   3.6372839e-01  -4.2120139e-01  -1.7421744e+00   1.4985670e+00  -2.9091519e-01
   2.8148254e+00   2.4990409e+00   9.8496401e-01   1.6138350e-01  -6.8205980e-01  -1.8316727e+00   1.6192145e+00   4.7637405e-01   2.5417311e-01  -2.8818542e+00   1.9948385e+00   2.3891771e+00   4.4984336e+00   1.2777404e+00   1.3087427e+00   4.6788997e-01   2.4936740e+00  -5.3430230e-02   1.2912547e+00   3.0135824e-01  -1.7852326e+00  -6.0356237e+00   1.9136661e-01  -6.6407774e-01   1.7537322e-01  -6.2320388e+00  -1.7739600e+00  -2.4734050e+00  -4.6624028e-01   2.4081339e+00  -4.0779493e+00  -5.0908828e+00  -5.5539848e-01  -1.6200323e+00  -2.7330397e+00   7.7392867e-01  -3.4894747e-03  -1.0269892e+00  -1.1592904e+00  -1.7915085e+00  -9.4573679e-01   4.2296211e-01   2.3993211e+00   3.1293555e+00  -6.1025578e-01   4.8847794e-02   1.3230709e+00   3.9601911e+00   7.7236308e-01   1.9515777e+00  -5.2517271e-01  -1.5019354e+00  -1.1451236e+00  -1.2633972e-01   6.2943216e-01  -9.9783924e-01   3.9767021e+00   2.2199696e+00  -5.2070126e-01  -6.5526035e-01   3.6117234e-01  -1.0709398e+00  -5.4582076e-01  -1.6288067e+00   5.8710661e-01  -4.5755476e+00  -2.5387586e+00  -3.4446874e+00   1.2169050e+00  -2.3658484e+00  -1.6667264e+00  -1.4206421e+00  -1.7832933e+00   2.0107200e+00  -1.7236446e+00   4.0205108e+00   6.6367685e-01   2.0546350e+00   3.4191337e+00   1.2003711e+00   1.3037418e+00  -9.9608810e-02   9.6566072e-01   7.5993648e-01   5.2161780e-01   6.7560262e-01   4.4251182e-01  -1.6309401e+00   1.1033792e+00  -6.6724010e-02
   2.8922723e+00   2.2385907e+00   1.0108437e+00   3.5478276e-02  -8.9330925e-01  -1.9471657e+00   1.2823611e+00  -1.6694372e-01  -1.3174595e-01  -2.9400432e+00   1.1183677e+00   1.6805635e+00   3.9371700e+00   6.2030672e-01   1.0870659e+00   1.1797500e-01   2.0283640e+00   1.0495734e-01   8.1052285e-01   1.8473491e-01  -5.5512799e-01  -5.9074675e+00   6.5168400e-01  -3.7682910e-01   1.0313094e+00  -5.0147300e+00  -1.8321069e+00  -2.1456392e+00  -1.4255575e+00   1.6151210e+00  -3.0414993e+00  -4.6352617e+00  -1.0834633e-01  -1.3105809e+00  -2.0446941e+00   1.2506024e+00   3.8127796e-02  -1.1656347e+00  -4.4122285e-01  -1.6884028e+00   1.1483396e-01   7.8756597e-01   1.7982019e+00   2.3657357e+00  -2.6320625e-01   2.3989248e-01   7.3371557e-01   2.8458571e+00   5.1516207e-01   1.7237315e+00  -4.5513757e-01  -9.4855025e-01  -6.1641959e-01   3.7799269e-01   8.1157453e-01  -6.6779126e-01   4.0551818e+00   2.6204334e+00  -3.6814187e-01  -2.9830449e-01   5.5483541e-01  -1.2276133e+00  -6.1368251e-01  -2.1022545e+00   1.5735638e+00  -3.8388292e+00  -1.9980863e+00  -2.6716032e+00   1.5077704e+00  -2.2574405e+00  -9.5875030e-01  -1.8389164e+00  -1.9321399e+00   1.5527937e+00  -1.1116977e+00   3.5993490e+00   7.9645567e-01   2.0824651e+00   3.3502470e+00   1.4086090e+00   9.1389400e-01  -3.7114739e-01   8.8585367e-01   2.5181279e-01   7.0793668e-01   9.4279017e-01   1.1333541e+00  -1.3739888e+00   8.5619475e-01   1.1327622e-01
   3.2795151e+00   2.0668647e+00   6.6707069e-01  -1.7760374e-01  -9.9416268e-01  -2.2128766e+00   1.1558561e+00  -4.1682252e-01   2.5977305e-01  -2.2693205e+00   1.1120270e+00   1.6461629e+00   3.9265246e+00   8.7089929e-01   1.7643809e+00   7.1230179e-01   2.1110273e+00   2.9422255e-01   6.8005359e-01   3.4808815e-01   1.1054396e+00  -5.9441470e+00   4.0830706e-01  -1.0649129e+00   1.2771545e+00  -4.4162075e+00  -1.7640420e+00  -2.2959026e+00  -1.6316717e+00   1.1765638e+00  -2.0288393e+00  -4.1677543e+00   1.8998169e-01  -1.1366909e+00  -2.9675400e+00   2.7170663e-01   1.2096179e-01  -1.8260674e+00   9.4253496e-01  -2.0991198e+00   2.2379603e+00   1.1516949e+00   9.5715414e-01   5.9447581e-01  -7.7113499e-01  -2.4669112e-01   2.2689496e-01   7.2584730e-01   3.4936024e-01   9.3147404e-01  -4.1428963e-01  -6.6023307e-01  -5.3430703e-01   3.3129009e-01   1.1228077e+00  -4.8755097e-01   4.4056401e+00   2.7683307e+00   6.5736534e-02  -6.8587703e-02   1.1652984e+00  -5.7277389e-01  -6.6499567e-01  -1.8074541e+00   1.6933757e+00  -3.2482531e+00  -2.2731575e+00  -2.7681880e+00   1.6521884e+00  -1.7812833e+00   9.6025638e-03  -2.1152314e+00  -1.7609053e+00   1.1648509e+00   3.0421880e-01   2.9812956e+00   7.6190503e-01   1.5331053e+00   3.4502397e+00   1.4959910e+00   6.6827366e-01  -4.8102090e-01   1.0731362e+00  -2.6780757e-01   6.1987090e-01   1.0030151e+00   2.6894556e+00  -8.9044342e-01   7.1954050e-01   2.9462680e-01
   3.8013158e+00   2.4870377e+00   4.2332905e-01  -5.1441738e-01  -1.2513016e+00  -2.7396998e+00   7.0069002e-01  -8.3711890e-01   1.0545659e-01  -2.3216320e+00   6.1608706e-01   1.1983791e+00   3.6872720e+00   3.0105396e-01   1.3611422e+00   4.5884376e-01   2.7043758e+00   9.6754256e-01   6.1901019e-01   2.9198850e-01   8.8319319e-01  -6.3296301e+00   2.7476272e-02  -1.6129046e+00   1.2395394e+00  -4.5149902e+00  -2.0543291e+00  -2.6686142e+00  -2.0544912e+00   1.4727084e+00  -2.2588352e+00  -4.6002800e+00  -4.5032525e-02  -1.4030133e+00  -3.7206375e+00   4.7803992e-03   2.0912864e-01  -1.6899420e+00   1.1172710e+00  -1.8161652e+00   1.5956809e+00   1.6437485e+00   1.1733662e+00   5.1608563e-01  -3.3037992e-01   4.1605417e-02   6.4193217e-01   6.6240420e-01   5.2462003e-01   1.0894407e+00  -8.5544353e-03  -1.6569928e-01  -1.7695010e-01   7.4280007e-01   1.1797216e+00  -1.6191266e-01   5.1119553e+00   3.6461301e+00   5.4699840e-01   7.6937777e-02   1.3907197e+00  -6.9812404e-01  -6.5433655e-01  -1.9952005e+00   1.8342070e+00  -3.4945439e+00  -2.1176312e+00  -2.9524978e+00   2.2885451e+00  -1.8151785e+00  -3.9030897e-01  -2.7329991e+00  -2.2710645e+00   1.2269747e+00  -1.5612292e-01   2.6343917e+00  -4.4293582e-02   1.3467220e+00   4.1177243e+00   3.1241107e+00   6.5339411e-01  -3.6514360e-01   8.5391655e-01  -4.2896423e-01   5.7862894e-01   1.1138027e+00   2.7198498e+00  -1.4814657e+00   2.0966966e-01   3.6194050e-01
   3.6885332e+00   2.3626809e+00   4.1671512e-01  -6.8283252e-01  -1.3647092e+00  -3.4338956e+00   4.4569462e-01  -1.1227926e+00  -1.7401583e-01  -2.2562158e+00  -2.9869420e-01   6.5846956e-01   3.0544850e+00  -7.8162382e-02   8.8335271e-01   6.5008187e-03   2.3840249e+00   1.2361025e+00   1.2777187e-01   5.6827685e-01   2.0748908e+00  -6.7034631e+00   1.7935114e-02  -1.7865622e+00   1.6741638e+00  -3.9330101e+00  -2.2012152e+00  -3.3436116e+00  -3.3036412e+00   9.2766903e-01  -2.0090493e+00  -4.6908614e+00  -1.2029838e-01  -1.0741115e+00  -3.9629899e+00   1.1125887e-01   2.0817765e-01  -2.1455053e+00   1.9211348e+00  -2.1253005e+00   1.7179341e+00   2.2318552e+00   8.8181743e-02  -4.4685169e-01  -6.0819311e-01   1.7309888e-01   1.1242176e-01  -4.0679501e-01   6.1734862e-02   6.8466118e-01   9.3937662e-02  -1.9663833e-02   3.8851418e-01   6.9242953e-01   1.5480528e+00   1.1742520e-01   4.7967399e+00   3.6153841e+00   4.8902261e-01   2.2619287e-01   1.3631975e+00  -6.3656162e-01  -6.7446549e-01  -2.0855940e+00   2.2277810e+00  -2.7266795e+00  -2.1824881e+00  -2.3523504e+00   2.5315176e+00  -1.2604700e+00  -5.5397109e-03  -3.2554288e+00  -2.9319839e+00   1.1610141e+00  -3.0308716e-01   2.0301240e+00  -5.1297875e-01   1.5742287e+00   3.9787723e+00   3.0188552e+00   4.6868259e-02  -7.3631687e-01   2.3196099e-01  -1.2236120e+00   3.2476197e-01   1.2465362e+00   2.9495228e+00  -1.3360883e+00  -1.2073406e-01   5.8375863e-01
   3.2104952e+00   2.2167189e+00   2.3878057e-01  -5.9507644e-01  -1.4243214e+00  -4.1796735e+00   2.2182837e-01  -1.6432814e+00  -6.5474641e-01  -1.9485073e+00  -1.1684602e+00  -3.0840668e-01   2.4108378e+00  -3.0189081e-01  -1.6716331e-01  -1.7457143e-01   1.7062184e+00   1.6592740e+00  -3.3089488e-01   8.7515058e-01   1.4938215e+00  -6.3907144e+00   6.9185444e-01  -1.0495682e+00   2.1098427e+00  -2.9775678e+00  -2.5232436e+00  -3.7898291e+00  -3.9724206e+00   3.8435155e-01  -1.0439168e+00  -4.1332568e+00  -2.9879346e-01  -1.0030292e+00  -3.5367563e+00  -1.9213703e-02   4.9996207e-01  -1.7946790e+00   2.0295560e+00  -1.4799818e+00   4.0232895e-01   3.2811661e+00  -3.9379740e-01  -1.1218308e+00  -2.4076484e-01   2.2776941e-01  -5.0157863e-01  -1.5144824e+00  -5.2880891e-01   3.9394927e-01   8.9859946e-02   9.9912331e-01   7.2133255e-01   1.3725930e+00   1.5374581e+00   6.2351141e-01   3.8569835e+00   3.7293453e+00   3.5748041e-01   3.6214758e-01   1.2557430e+00  -5.0748458e-01  -8.9483277e-01  -2.1669152e+00   3.2865158e+00  -1.3149122e+00  -1.5330513e+00  -1.8331754e+00   2.8383158e+00  -2.9716822e-01   6.0645676e-01  -3.4024597e+00  -3.3362031e+00   5.6053094e-01   1.3412111e-01   9.3508936e-01   1.7676070e-01   1.5473942e+00   3.7559960e+00   3.8902193e+00  -5.4097043e-01  -1.1328023e+00  -3.9516684e-01  -1.6961679e+00   1.8002238e-01   1.2055056e+00   3.1785226e+00  -1.6276155e+00  -4.7335334e-01   7.7601643e-01
   4.2039760e+00   2.4561678e+00   5.8777446e-02  -1.0662833e+00  -1.5481419e+00  -3.8064971e+00  -5.6753022e-02  -2.0881905e+00  -3.8543836e-01  -1.9700783e+00  -1.1195043e+00  -2.0374982e-01   2.3173046e+00  -8.6160550e-01   3.7051977e-01   8.3802837e-03   3.1862649e+00   2.2348097e+00   8.2387613e-04   5.1064617e-01   2.1731583e+00  -6.3197367e+00   1.4816277e-01  -1.8460846e+00   2.2430158e+00  -2.3506986e+00  -2.3486537e+00  -2.8420182e+00  -3.5493463e+00   1.1193758e+00  -4.8899727e-01  -4.0176441e+00   5.1016849e-01  -8.3612414e-01  -4.0996340e+00  -6.8862573e-01   9.6644512e-01  -1.5188856e+00   2.5048074e+00  -1.1737506e+00   2.0255065e+00   2.9010213e+00   1.6724843e-01  -1.7137388e+00  -4.5392030e-02  -8.2818802e-02   9.5161088e-01  -1.9029811e+00  -3.8484559e-02   1.9168854e-01   6.7345575e-01   1.2891016e+00   1.5723296e+00   1.9834025e+00   1.7897522e+00   6.3863093e-01   5.2783316e+00   4.9215704e+00   1.1854680e+00   6.7631845e-01   2.4301972e+00  -8.2650068e-01  -2.9324446e-02  -1.9577341e+00   3.5791001e+00  -1.9284963e+00  -1.5911338e+00  -2.3715599e+00   3.2717914e+00  -9.2238314e-01   3.6904244e-01  -4.1894574e+00  -2.6491659e+00   8.9316262e-01   2.6426249e-01   8.7732453e-01  -1.2288758e+00  -3.0398089e-01   5.0160595e+00   6.1088181e+00   2.5214748e-02  -2.6128357e-01   1.6805937e-01  -5.7236309e-01   5.8274995e-01   1.5514604e+00   3.9176208e+00  -1.2013634e+00  -6.7314384e-01   7.6178975e-01
   4.0728418e+00   2.3389139e+00  -9.3950876e-02  -1.1634113e+00  -1.4109286e+00  -3.9437230e+00  -2.3797213e-01  -2.2138899e+00  -4.2010011e-02  -1.9495567e+00  -1.5823515e+00  -2.8348644e-01   1.8346708e+00  -6.7431872e-01   3.7963603e-01  -6.8382755e-02   2.7199017e+00   2.3317036e+00  -1.8221931e-01   7.5965157e-01   3.2570015e+00  -5.7703381e+00  -1.9222652e-01  -2.2328501e+00   1.7677836e+00  -1.9930339e+00  -2.3819072e+00  -2.8937207e+00  -4.0112887e+00   8.6438366e-01  -4.4276078e-01  -3.8682178e+00   3.0034931e-01  -6.3041647e-01  -4.9092783e+00  -9.7172929e-01   7.3482740e-01  -1.4157170e+00   3.0769222e+00  -1.2062105e+00   2.4393623e+00   2.4518434e+00  -9.5811287e-01  -2.8730754e+00  -8.5478059e-01  -4.6510491e-01   7.8227315e-01  -2.9767756e+00  -4.0213235e-01  -2.3948532e-01   6.5128719e-01   1.1788824e+00   1.8452000e+00   1.7503631e+00   2.0124076e+00   8.2744019e-01   4.9979050e+00   4.7899000e+00   1.4195537e+00   7.7265223e-01   2.6985806e+00  -4.5093311e-01   1.4761734e-01  -1.5304631e+00   3.2931098e+00  -1.4962471e+00  -1.7784591e+00  -2.3979129e+00   3.3555223e+00  -2.6656835e-01   5.9944303e-01  -3.8913997e+00  -2.8767507e+00   8.8849414e-01   4.0743698e-01   5.4022591e-01  -1.9133371e+00  -6.1815694e-01   4.4685814e+00   5.9138695e+00  -4.6411400e-01  -4.7697427e-01  -3.0391955e-01  -1.0959989e+00   3.4825996e-01   1.3978438e+00   4.2663947e+00  -7.2959291e-01  -7.3253780e-01   7.2260682e-01
   4.2261407e+00   2.3789308e+00  -2.4343474e-01  -1.3006738e+00  -1.3856152e+00  -4.0878806e+00  -4.8816292e-01  -2.1195338e+00  -1.3349952e-01  -1.6965841e+00  -1.8438620e+00   7.6535776e-02   1.4241560e+00  -5.0481400e-01   1.0316799e-01  -1.5259282e-01   3.0676481e+00   2.6877259e+00  -2.4395604e-01   5.6621654e-01   3.1976509e+00  -6.0718414e+00  -5.5425354e-01  -2.6027670e+00   1.3033367e+00  -1.6144406e+00  -2.3932268e+00  -3.1040227e+00  -4.0584915e+00   1.3267520e+00  -5.2113743e-01  -3.6707206e+00  -4.5304825e-02  -6.3167911e-01  -5.8497457e+00  -1.6495469e+00   3.7120814e-01  -1.4512652e+00   3.2283724e+00  -1.2221395e+00   2.0168797e+00   2.4294686e+00  -1.0561502e+00  -3.0751941e+00  -1.0186751e+00  -2.6150499e-01   1.3023813e+00  -2.8396144e+00  -4.4422955e-01  -3.1239532e-01   9.5376522e-01   1.3258235e+00   2.6044211e+00   1.9724034e+00   2.3554888e+00   1.0881652e+00   5.0861810e+00   4.9506831e+00   1.5024418e+00   7.4501081e-01   2.7095492e+00  -1.4711092e-01   5.6746278e-01  -9.6116761e-01   2.7482786e+00  -1.3284693e+00  -2.2384027e+00  -2.6044070e+00   3.3155200e+00  -4.0758909e-01   5.8703499e-01  -3.8685716e+00  -2.9484333e+00   1.2458598e+00   4.2021331e-01   6.7812996e-01  -3.0093178e+00  -1.0154552e+00   4.6722545e+00   6.3956772e+00  -3.7392821e-01  -1.9342623e-01  -6.3681927e-01  -7.7413359e-01   1.2757079e-01   1.3060791e+00   4.2208495e+00  -6.0002912e-01  -7.1095557e-01   7.5321644e-01
   3.6413575e+00   2.3880411e+00  -9.8213369e-02  -1.1797804e+00  -1.3818026e+00  -4.4701851e+00  -6.6558746e-01  -2.4100710e+00  -4.6009717e-01  -2.0258592e+00  -2.3135743e+00  -7.9348059e-01   7.4603280e-01  -1.1143105e+00  -9.6470987e-01  -8.0133468e-01   2.7228847e+00   2.7760509e+00  -3.3071504e-01   8.5333997e-01   2.4636050e+00  -5.6486241e+00  -1.9902249e-01  -1.8331830e+00   1.3325450e+00  -1.2410443e+00  -2.6685995e+00  -3.5030595e+00  -4.4322590e+00   1.1419112e+00  -5.1564637e-01  -3.4848942e+00   1.8893310e-01  -1.2548190e-01  -5.0043981e+00  -6.1187664e-01   5.5414036e-01  -8.5102756e-01   2.5673204e+00  -7.0091474e-01   3.9441905e-01   2.4887226e+00  -1.4660453e+00  -2.6650848e+00  -6.1618671e-01  -1.9777085e-02   8.9956053e-01  -2.4922459e+00  -9.5154182e-01  -3.6820053e-01   7.0454309e-01   1.4998359e+00   2.2717995e+00   1.7698523e+00   1.8494578e+00   1.1628859e+00   4.3783106e+00   4.8098870e+00   1.3428765e+00   8.6913594e-01   2.4713482e+00  -5.7241847e-01   9.9699452e-01  -9.3756622e-01   3.1035705e+00  -8.5119290e-01  -1.5031241e+00  -1.7644939e+00   3.4797472e+00  -2.9170898e-02   7.6543274e-02  -3.9985310e+00  -2.9823452e+00   1.3557896e+00  -4.8426673e-01   4.3086651e-01  -2.6449865e+00  -2.5682466e-01   4.3837970e+00   6.9434505e+00  -6.5687282e-01  -3.9720079e-01  -1.1802805e+00  -9.8273803e-01  -5.7343734e-02   1.1568543e+00   3.3646293e+00  -8.2069014e-01  -1.1162202e+00   7.3402927e-01
   3.4010998e+00   2.3821502e+00  -1.3715553e-01  -1.1660816e+00  -1.3912520e+00  -4.3401456e+00  -1.0090620e+00  -2.6144529e+00  -5.4976370e-01  -2.4251362e+00  -2.5968626e+00  -1.1645846e+00   1.5227423e-01  -1.5832239e+00  -1.5906610e+00  -1.2599008e+00   2.7266291e+00   2.7264393e+00  -1.8158983e-01   5.7612019e-01   1.4055001e+00  -4.8042207e+00  -1.7882623e-01  -1.3892861e+00   8.7981985e-01  -6.3683467e-01  -2.8648794e+00  -3.0045243e+00  -4.3106297e+00   1.1856638e+00  -5.3715673e-01  -3.0254829e+00   4.9198581e-01   1.5655341e-01  -4.2976656e+00   2.4488599e-03   5.0210350e-01   6.8607794e-02   1.5731151e+00  -1.5514364e-01  -1.0857511e+00   1.9216093e+00  -8.8469254e-01  -2.1147856e+00  -3.3958236e-02   7.4368144e-02   1.7943359e+00  -1.5805280e+00  -8.1596465e-01  -1.6343393e-01   7.4857618e-01   1.4421697e+00   2.3864608e+00   1.8573726e+00   1.5902776e+00   1.0568143e+00   4.2006314e+00   4.9771337e+00   1.5178960e+00   9.6562961e-01   2.4453410e+00  -1.1133616e+00   1.4044965e+00  -9.6680352e-01   3.0268635e+00  -9.3403291e-01  -7.5253036e-01  -1.3276612e+00   3.7587765e+00  -1.7262879e-01  -5.7847060e-01  -3.6390410e+00  -2.6786648e+00   1.7095566e+00  -1.1870401e+00   9.0163531e-01  -2.9687659e+00  -2.5652153e-01   4.2501556e+00   7.6133355e+00  -5.9849810e-01  -1.8107306e-01  -1.3182231e+00  -5.9814754e-01   2.8006234e-02   1.1075772e+00   2.9309818e+00  -1.0413674e+00  -1.3919458e+00   5.6673031e-01
   3.2528682e+00   2.7790265e+00  -4.6003122e-01  -1.1086877e+00  -1.1020111e+00  -4.2374814e+00  -1.2040177e+00  -2.3481702e+00  -4.5030817e-01  -2.5339132e+00  -2.5496072e+00  -7.2790210e-01  -1.7829345e-01  -1.1376236e+00  -2.2133314e+00  -1.2536591e+00   2.6617878e+00   2.8536444e+00   7.5816292e-02   1.6034815e-01  -4.1657141e-01  -4.2968083e+00  -5.5066288e-01  -1.2329733e+00  -2.9171670e-02  -5.3083890e-01  -2.9118644e+00  -2.9643650e+00  -3.6038070e+00   1.7905215e+00  -1.1490616e+00  -2.6260342e+00   2.6964245e-01   5.3475685e-02  -4.6892828e+00  -6.5645784e-01  -9.1849814e-02   7.8094572e-01   4.3627984e-01   2.9156974e-01  -3.1947420e+00   1.2172598e+00   4.5368538e-01  -9.6713371e-01   2.9423441e-01   5.6256656e-01   3.0943901e+00  -8.1874237e-03  -3.3494655e-01   4.5753972e-01   7.6827900e-01   1.4122211e+00   2.9416729e+00   2.2983798e+00   1.7500054e+00   1.0173607e+00   3.9060882e+00   5.2129548e+00   1.5456782e+00   8.1176600e-01   1.9101086e+00  -8.5006437e-01   1.4657791e+00  -5.1634414e-01   1.8905373e+00  -9.0922536e-01  -7.8533876e-01  -1.6764101e+00   3.6229203e+00  -4.4189975e-01  -1.0672747e+00  -2.6920874e+00  -2.5153618e+00   1.9934798e+00  -1.4570358e+00   1.3322029e+00  -3.4106341e+00  -6.5145983e-01   4.3286499e+00   8.4614190e+00  -1.2909291e-01   3.0359315e-01  -1.6770592e+00   3.3603600e-01   9.4670381e-02   8.4081106e-01   3.3929096e+00  -1.0449915e+00  -1.1201379e+00   4.2866546e-01
   2.8721731e+00   3.0962738e+00  -3.9960139e-01  -1.1181949e+00  -7.7837738e-01  -3.9465316e+00  -1.2455786e+00  -2.0818011e+00   2.4231459e-02  -3.1560878e+00  -2.4445970e+00  -6.6761502e-01  -6.5701224e-01  -1.3069066e+00  -2.5840556e+00  -1.8586064e+00   2.4387050e+00   2.5415382e+00   2.9062315e-01   3.8534122e-01  -3.2400034e-01  -3.6595898e+00  -1.2691597e+00  -1.4927714e+00  -7.5790982e-01  -1.0141426e+00  -2.7966945e+00  -3.0457845e+00  -3.5101043e+00   2.0306210e+00  -2.4282698e+00  -3.0109055e+00   5.5266408e-01   5.5315276e-01  -4.8831129e+00   1.5059719e-01  -5.3499212e-01   1.1667227e+00  -3.7651325e-01   2.2085520e-01  -4.1690384e+00  -2.8579637e-01   3.0070775e-01  -2.3460241e-01  -2.9388040e-01   6.8737592e-01   3.2565494e+00   1.0430216e+00  -3.4547141e-01   7.6460977e-01   4.5492356e-01   5.2282705e-01   2.4924838e+00   1.4260869e+00   1.3113982e+00   6.4560026e-01   3.7194130e+00   4.9820771e+00   1.6782931e+00   1.0124612e+00   1.7416322e+00  -7.2307806e-01   1.8727485e+00  -4.3629540e-02   6.3642784e-01  -1.3386901e+00  -9.5020481e-01  -1.5138196e+00   3.4828582e+00  -4.1780605e-01  -2.1705430e+00  -2.3019104e+00  -2.5290822e+00   2.4825337e+00  -2.8892965e+00   1.6947740e+00  -3.7919934e+00  -8.6014168e-02   3.7116503e+00   8.0779003e+00  -2.2082804e-01   1.5877406e-01  -2.1737670e+00   1.1393632e-01  -1.6896814e-01   4.4326945e-01   2.5239232e+00  -1.0027599e+00  -1.0811205e+00   1.4241047e-01
   2.4307184e+00   2.9879601e+00  -4.2763061e-01  -1.0320543e+00  -5.3547766e-01  -3.8140643e+00  -1.1794058e+00  -1.7082319e+00   2.4089063e-01  -3.1823659e+00  -2.3208892e+00  -2.7471669e-01  -9.1605807e-01  -1.0879153e+00  -2.9553839e+00  -2.0957501e+00   2.1945530e+00   2.2471159e+00   3.7218611e-01   1.2933559e-01  -1.3038015e+00  -3.2250355e+00  -1.5239132e+00  -1.4590193e+00  -1.4838397e+00  -1.0982846e+00  -2.6852331e+00  -3.0749130e+00  -3.0607239e+00   2.3045418e+00  -3.0774113e+00  -2.8478692e+00   3.9482929e-01   6.4187866e-01  -4.9100689e+00   3.9365937e-01  -1.0680381e+00   1.3990673e+00  -1.2966366e+00   6.1415705e-02  -5.6339925e+00  -1.0880501e+00   8.9270332e-01   6.1141424e-01  -2.4682327e-01   1.0219890e+00   3.7349357e+00   2.3013795e+00  -1.6079755e-01   1.0496740e+00   3.4457063e-01   1.1528899e-01   2.4167333e+00   1.1962402e+00   1.1566780e+00   4.7350684e-01   3.2542867e+00   4.5758389e+00   1.6245116e+00   9.7477450e-01   1.3914779e+00  -4.6155527e-01   2.0843589e+00   4.4392778e-01  -4.7562118e-01  -1.2749629e+00  -1.0561541e+00  -1.4475692e+00   3.2211647e+00  -6.3733637e-01  -2.7139701e+00  -1.7687064e+00  -2.2964444e+00   2.7847708e+00  -3.3285793e+00   2.2852656e+00  -4.1021119e+00   1.0963549e-01   3.1990089e+00   7.5714785e+00  -7.3988253e-02   2.9137779e-01  -2.4684684e+00   3.3404782e-01  -3.3568698e-01   1.4604122e-01   1.8428134e+00  -1.1907868e+00  -9.7985475e-01   4.0261309e-03
   1.6837816e+00   2.8521915e+00  -2.2124875e-01  -7.7761792e-01  -3.5292944e-01  -3.5986258e+00  -1.3608114e+00  -1.6278905e+00  -1.9966144e-03  -3.7264164e+00  -2.5882820e+00  -5.5237023e-01  -1.6249402e+00  -1.3727441e+00  -3.8574221e+00  -2.8793373e+00   1.3082584e+00   1.8077853e+00   2.0022765e-01  -1.7735804e-01  -2.2463602e+00  -2.4425139e+00  -1.2235713e+00  -5.2944855e-01  -1.8284741e+00  -6.7878274e-01  -2.5893238e+00  -2.8332053e+00  -3.1596693e+00   1.9023457e+00  -3.6150835e+00  -2.3957664e+00   3.9124154e-01   9.4913145e-01  -3.8262534e+00   1.6642558e+00  -1.6262928e+00   1.8323984e+00  -2.5361658e+00   2.1296617e-01  -7.3614426e+00  -1.7684297e+00   1.5835697e+00   2.0463909e+00   3.4051676e-01   1.6059580e+00   4.0401356e+00   3.9800691e+00   2.4869162e-02   1.6107699e+00   1.3628503e-01  -2.1569744e-01   2.3307211e+00   9.9838163e-01   7.9175436e-01   2.9499887e-01   2.5114622e+00   4.2171150e+00   1.4448550e+00   1.0693238e+00   7.0494737e-01  -8.5074144e-01   2.1342802e+00   3.7003341e-01  -9.3010780e-01  -1.2000653e+00  -3.1034217e-01  -4.0288463e-01   3.0538716e+00  -7.7457987e-01  -3.1782383e+00  -1.0017046e+00  -2.2090443e+00   2.9680096e+00  -4.0173689e+00   3.0947559e+00  -3.9751722e+00   1.1861396e+00   2.2417436e+00   6.8125913e+00  -1.5664690e-01   1.2082284e-01  -2.7817527e+00   3.1724322e-01  -3.0653969e-01  -7.6196363e-02   6.5971530e-01  -1.3707083e+00  -9.7049857e-01  -1.5351120e-01
   1.1727509e+00   2.8034406e+00  -4.0546401e-01  -6.2546400e-01  -1.0144880e-02  -2.8994639e+00  -1.3102684e+00  -1.3472059e+00   5.5771696e-01  -3.9068588e+00  -2.2089050e+00  -1.9834918e-01  -1.9333652e+00  -1.1133365e+00  -3.9728200e+00  -2.9386845e+00   6.4122386e-01   1.3059195e+00   3.7707276e-01  -5.8640059e-01  -3.2318854e+00  -9.9049629e-01  -1.4423529e+00  -2.6423950e-01  -2.5041314e+00  -3.7631393e-01  -2.3882685e+00  -2.1010225e+00  -2.2217771e+00   1.8604932e+00  -3.9009796e+00  -1.7266099e+00   7.8701482e-01   1.0579874e+00  -3.2932068e+00   1.8594798e+00  -2.2024746e+00   2.4246211e+00  -3.8434236e+00   3.4542762e-01  -8.1696493e+00  -3.2468298e+00   2.8077676e+00   2.9427669e+00   4.9247502e-01   1.6800135e+00   4.7111940e+00   5.0745742e+00   5.4203109e-01   2.0798882e+00  -1.3440567e-01  -6.4651123e-01   2.1218135e+00   1.0376477e+00   4.6150001e-01  -7.6451039e-02   2.0526522e+00   3.9717253e+00   1.6497524e+00   1.1980152e+00   5.3514747e-01  -4.8244367e-01   2.0840796e+00   7.4000493e-01  -2.0188267e+00  -1.1301825e+00   2.2669826e-02  -3.3619456e-01   2.7583263e+00  -9.8623815e-01  -3.5099709e+00   1.4350031e-01  -1.4370083e+00   2.9003086e+00  -3.8328088e+00   3.7908730e+00  -3.4153893e+00   1.1741834e+00   1.4068970e+00   6.3215413e+00   7.6231594e-02   2.2058259e-01  -2.7447503e+00   6.1956682e-01  -1.2780804e-01  -4.3162536e-01   4.9965197e-01  -1.4027880e+00  -6.3539687e-01  -4.5103439e-01
   6.5627699e-01   2.2886398e+00  -2.9771673e-01  -4.8104571e-01   3.7656950e-01  -2.4289328e+00  -9.6904958e-01  -1.0555812e+00   9.5077732e-01  -3.7257341e+00  -1.9970535e+00   1.6250515e-01  -2.0024172e+00  -8.1854161e-01  -3.8783760e+00  -2.9487920e+00  -8.9504637e-02   8.5915326e-01   2.6582227e-01  -7.9738258e-01  -3.2218654e+00  -1.8189612e-01  -1.3773185e+00  -1.6688368e-01  -2.8414778e+00  -4.6106138e-01  -1.7368158e+00  -1.5389429e+00  -1.6818827e+00   1.7643610e+00  -4.1496175e+00  -1.4786700e+00   7.0243753e-01   1.0547087e+00  -3.0698470e+00   2.1884212e+00  -2.5565795e+00   2.3718020e+00  -4.1997186e+00   1.0402919e-02  -8.2659686e+00  -4.0638931e+00   3.0729360e+00   3.1796284e+00   2.8744268e-01   1.6553166e+00   4.5418374e+00   5.3318994e+00   7.1707278e-01   2.0746791e+00  -2.9665520e-01  -8.6896019e-01   1.7794452e+00   8.6931335e-01   1.2910736e-01  -2.5199522e-01   1.6457737e+00   3.4807967e+00   1.7733371e+00   1.3796341e+00   5.6768727e-01  -2.8113684e-02   2.1275671e+00   1.2473062e+00  -2.7320504e+00  -8.9317283e-01  -3.5109983e-02  -2.5734348e-01   2.3432530e+00  -9.1488123e-01  -3.3774725e+00   5.1537854e-01  -1.0486157e+00   2.5763387e+00  -3.3562415e+00   3.8413703e+00  -3.2863410e+00   8.2181208e-01   2.4513153e-01   5.2264596e+00  -1.9539060e-02   6.7835988e-02  -2.7171761e+00   5.4542026e-01  -1.4833765e-01  -7.5282623e-01  -3.7921909e-01  -1.4221860e+00  -3.9814952e-01  -5.7102536e-01
   3.2415835e-01   2.5060836e+00  -2.2013101e-01  -3.9898136e-01   7.1790712e-01  -1.9652319e+00  -8.9321125e-01  -7.4948785e-01   1.3120084e+00  -3.9569196e+00  -1.4481665e+00   3.0793029e-01  -2.1656060e+00  -8.8875078e-01  -3.9917297e+00  -3.2173923e+00  -2.9296118e-01   5.5673209e-01   3.4879167e-01  -9.1387313e-01  -3.5884477e+00   4.6445016e-01  -1.6916778e+00  -1.3321189e-01  -3.1404875e+00  -7.9599427e-01  -1.2647983e+00  -1.4061895e+00  -1.0561220e+00   1.8950164e+00  -5.0604731e+00  -1.5273872e+00   8.5035223e-01   1.1277862e+00  -3.0369012e+00   2.7600600e+00  -2.9011242e+00   2.2606634e+00  -5.0484571e+00  -1.1273045e-01  -8.4721688e+00  -4.8231770e+00   4.0174974e+00   4.6387625e+00   4.9721835e-01   2.0489490e+00   4.6407149e+00   6.7222393e+00   1.2288643e+00   2.6610554e+00  -4.3567571e-01  -1.2593535e+00   1.2217954e+00   4.6413505e-01  -4.1803136e-01  -5.3756777e-01   1.5619471e+00   3.2877544e+00   1.9491606e+00   1.5770297e+00   3.3667708e-01   1.9032584e-01   2.1156123e+00   1.5309870e+00  -3.6561507e+00  -1.3094307e+00   1.3700286e-01   9.6353230e-02   2.0009707e+00  -1.2285411e+00  -4.0051152e+00   9.0683053e-01  -6.6628978e-01   2.6379511e+00  -3.8398257e+00   4.4090229e+00  -3.1095983e+00   1.6166488e+00  -2.0051012e-01   4.8741419e+00   2.8082951e-01   6.6035559e-02  -2.5750206e+00   6.7834615e-01  -9.3108588e-02  -1.0333326e+00  -1.4528828e+00  -1.5065979e+00  -2.4228824e-01  -7.3378856e-01
   4.4949807e-02   2.4670749e+00  -4.7572628e-01  -3.1147575e-01   9.8181866e-01  -1.1577746e+00  -9.0235428e-01  -2.2662207e-01   1.8809809e+00  -3.6998693e+00  -8.4399679e-01   1.0927830e+00  -2.2537092e+00  -4.3837206e-01  -3.7292959e+00  -3.0358414e+00  -6.0827043e-01   2.1408127e-01   5.4288481e-01  -1.5240204e+00  -4.5196734e+00   1.6401757e+00  -2.1185542e+00  -2.8634116e-01  -3.9641659e+00  -6.2361555e-01  -9.6386095e-01  -9.1602567e-01   1.6870423e-01   2.0820936e+00  -5.4748381e+00  -9.3255596e-01   8.5073678e-01   8.5001023e-01  -3.1022904e+00   2.4830446e+00  -3.5568846e+00   2.3406791e+00  -6.0681012e+00  -2.1751147e-01  -8.6046088e+00  -5.8521955e+00   5.3064844e+00   5.6615456e+00   8.0167795e-01   2.3120591e+00   5.0017815e+00   7.8828617e+00   1.9210612e+00   3.1896221e+00  -4.7417067e-01  -1.5475510e+00   1.0419520e+00   5.5939458e-01  -6.9745014e-01  -7.1949099e-01   1.3831387e+00   2.8852056e+00   2.1171555e+00   1.4884609e+00  -1.1900471e-03   8.8383277e-01   1.8248852e+00   1.9403330e+00  -5.1337600e+00  -1.3691293e+00   1.0418031e-01  -1.3339946e-01   1.5006877e+00  -1.8805881e+00  -4.2655378e+00   2.0594483e+00   1.3759390e-01   2.5728867e+00  -3.3004270e+00   5.4030147e+00  -2.6888054e+00   1.9923649e+00  -6.9753296e-01   4.2271338e+00   7.7607271e-01   2.8753212e-01  -2.2698198e+00   9.8972026e-01   1.3352377e-02  -1.4023953e+00  -1.9056339e+00  -1.7336926e+00   1.2365044e-01  -9.9381352e-01
  -4.4991426e-01   2.7188216e+00  -4.6861545e-01  -1.5132565e-01   1.1582517e+00  -4.7227641e-01  -1.2122220e+00  -9.6029957e-02   2.0278508e+00  -4.2988718e+00  -8.0290569e-01   7.6112395e-01  -2.8439627e+00  -8.9913877e-01  -4.2462204e+00  -3.6430217e+00  -1.4091205e+00  -1.1474533e-01   6.3276765e-01  -1.6167435e+00  -4.9475304e+00   2.9310132e+00  -2.3063864e+00   9.1699389e-02  -4.3921759e+00  -7.7179632e-01  -6.6622887e-01  -4.6987842e-01   4.5155926e-01   1.6994991e+00  -6.3787423e+00  -8.3176506e-01   1.1433179e+00   9.5081520e-01  -2.2748070e+00   3.5299832e+00  -3.9453564e+00   2.7605059e+00  -7.2247350e+00   3.2775195e-02  -9.5842992e+00  -6.8450126e+00   5.9485728e+00   6.8584664e+00   1.0345687e+00   2.5180546e+00   4.8742197e+00   8.9552812e+00   2.3572038e+00   3.8960734e+00  -6.8232878e-01  -1.9502498e+00   5.1046821e-01   2.5263816e-01  -1.4531503e+00  -1.0348515e+00   1.2069545e+00   2.8242420e+00   2.3196467e+00   1.7222810e+00  -5.5735487e-01   7.6789375e-01   1.3416460e+00   1.6719372e+00  -5.8909440e+00  -1.8096477e+00   7.5434499e-01   4.0952129e-01   1.4046860e+00  -1.8987432e+00  -4.9522206e+00   2.9095320e+00   1.0323332e-01   2.3519063e+00  -3.9712209e+00   5.6784367e+00  -1.9314585e+00   3.1130707e+00  -1.7902422e+00   3.6484608e+00   6.3768145e-01  -1.6974178e-01  -2.2814273e+00   4.6202172e-01   1.0669517e-01  -1.7886655e+00  -3.3423422e+00  -2.4066991e+00   1.0016014e-01  -1.3569119e+00
  -7.8030796e-01   1.9896807e+00  -2.9510957e-01  -1.3154988e-01   1.3423761e+00   1.6059134e-01  -8.1999248e-01  -2.6333730e-01   2.4027414e+00  -4.1255412e+00  -7.3843520e-01   5.2138153e-01  -2.7730380e+00  -1.2922399e+00  -3.7720679e+00  -3.4939108e+00  -2.0254743e+00  -4.4751833e-01   4.8054489e-01  -1.7880685e+00  -4.4528418e+00   4.1713212e+00  -1.8536900e+00   2.1840797e-01  -3.9020260e+00  -5.7670221e-01   4.2539692e-02   5.3769323e-01   1.0638886e+00   1.1678958e+00  -5.7100923e+00  -4.8263833e-01   1.7172999e+00   9.3711744e-01  -1.0295769e+00   4.1211133e+00  -3.4865797e+00   2.6774585e+00  -7.1346532e+00  -1.1040659e-01  -8.2979213e+00  -7.2570379e+00   6.2236874e+00   6.5112744e+00   1.3152696e+00   2.1739908e+00   4.4773733e+00   8.1896642e+00   2.6491523e+00   3.6257145e+00  -7.4483894e-01  -1.7361831e+00   1.1255320e-01   5.5607982e-01  -1.8399271e+00  -1.1682100e+00   1.0365129e+00   2.5238632e+00   2.6084471e+00   1.9666172e+00  -6.7695350e-02   8.0220001e-01   1.2124934e+00   1.6024285e+00  -5.4556861e+00  -1.4212150e+00   1.3132487e+00   5.7458715e-01   1.2428427e+00  -1.6873608e+00  -4.5323668e+00   2.5988800e+00   8.4293860e-01   1.3778537e+00  -2.9535648e+00   4.8772516e+00  -1.1268494e+00   2.1762258e+00  -2.7263258e+00   2.9598797e+00   5.7680653e-01  -2.6424459e-01  -1.7144208e+00   3.3865321e-01   5.2676675e-01  -1.7572832e+00  -4.1313948e+00  -2.4690492e+00   1.0654383e-02  -1.4094658e+00
  -8.9925162e-01   1.5290955e+00  -3.3606265e-01  -1.0609040e-01   1.5219961e+00   8.9045719e-01  -6.0430705e-01   4.3646469e-02   2.9103002e+00  -3.3711749e+00  -1.0897938e-01   1.0350709e+00  -2.5631320e+00  -1.0369168e+00  -2.8519429e+00  -2.8933301e+00  -2.0814536e+00  -6.2407996e-01   5.7338315e-01  -2.1359801e+00  -4.0163563e+00   5.1481486e+00  -1.8725334e+00  -2.2853597e-02  -3.9238680e+00  -1.6275077e-01   6.0583452e-01   9.6596230e-01   2.1791430e+00   1.1058525e+00  -5.1538552e+00   1.6673817e-01   1.9647655e+00   7.8446485e-01  -9.3564692e-01   3.7799323e+00  -3.3519259e+00   2.1413528e+00  -6.8873801e+00  -4.0944840e-01  -6.1896636e+00  -7.3243738e+00   6.3820797e+00   6.4463034e+00   1.5826811e+00   2.0860190e+00   3.7130630e+00   7.7487639e+00   2.9220297e+00   3.3604108e+00  -7.6133056e-01  -1.6113861e+00  -3.3742015e-01   5.5871662e-01  -2.1134472e+00  -1.1433703e+00   9.5628849e-01   1.8212425e+00   2.6712233e+00   1.8169014e+00   1.5321721e-02   1.4167234e+00   1.0788946e+00   1.9213141e+00  -5.9506024e+00  -1.0709106e+00   1.2835417e+00   4.9785761e-01   6.5273266e-01  -2.1580562e+00  -4.0969771e+00   2.8634061e+00   1.9464220e+00   9.3641947e-01  -1.6410421e+00   5.0605069e+00  -4.4084822e-01   2.2651654e+00  -2.8935246e+00   2.2567289e+00   1.0252306e+00  -4.1304604e-02  -9.6216718e-01   5.6452380e-01   7.0348647e-01  -1.8412730e+00  -4.3344989e+00  -2.1684961e+00   1.8388304e-01  -1.4160033e+00
[truncated: 1,027,434 more chars]
