# Supplementary material for: Autistic traits and individual brain differences: functional network efficiency reflects attentional and social impairments, structural nodal efficiencies index systemising and theory-of-mind skills
Source: Mol Autism. 2021 Jan 21;12:3. doi: 10.1186/s13229-020-00377-8 (PMC7818759; doi:10.1186/s13229-020-00377-8)
Supplement: Supplementary file 7 — Additional file 7. Nuisance regressors. Nuisance regressor time series for each subject, as floating-point values in ASCII text format. [file 13229_2020_377_MOESM7_ESM.zip › Paul_Arora_et_al_data/Physiological/BBC/NuisancesRegdour_rsfMRI_aal90_TimeSeries/NuisancesRegdOut_aal90_subj27.txt]

   2.7273023e+00   2.7367730e+00   4.6234764e-01  -1.6901960e+00  -2.8691107e-01  -3.1214813e-01   8.4590257e-01  -8.7854811e-01   9.9751925e-01  -1.2935235e-01   8.8323170e-01   5.2700374e-01   7.5134736e-01  -2.1191540e-01  -1.1860527e-01  -2.4797959e+00   1.6635333e+00   3.7894034e+00   1.4798617e+00  -1.4840809e+00  -3.7360132e+00  -1.0263238e+00  -1.2047133e+00  -2.8466658e+00  -3.2339539e+00  -1.4984431e+00  -4.4730201e-01  -2.6326739e+00   2.0207623e+00  -1.8377606e-01  -1.5585588e+00  -2.3720245e+00   5.0807759e-01  -1.1275700e+00  -7.3041480e+00  -7.2913552e+00   4.9980785e-01  -1.6242178e+00  -1.4287736e+00  -1.0677102e+00  -3.2268104e+00  -1.3381239e+00   2.2908637e+00   2.5795335e+00   2.9520224e+00  -7.3025901e-01   4.7547824e+00   2.7802889e+00   2.2374622e+00   1.8487876e+00   1.8597946e+00   1.8085975e+00   2.0410482e+00   1.9912004e+00   4.0164908e-01   1.9153619e-01   3.7108346e+00   2.6331337e+00   2.6499003e+00   1.2435249e+00   1.4842589e+00  -6.6562725e-03   3.3539271e-01   1.6672171e+00  -2.0783579e+00  -3.3856758e+00  -3.2065758e+00  -2.7570838e+00   1.5137195e+00  -9.5745882e-01  -6.1749154e-01   1.8099775e-01   1.6899959e-01  -9.3234876e-01   4.7469322e-01   1.8957228e+00  -2.4274427e+00  -2.7101160e+00   4.2985245e+00   2.4451002e+00   2.9026711e+00   5.8174392e+00   7.4350497e-01  -5.0175011e-01  -1.7380788e-01  -3.9535190e-01   3.2805577e-01   1.3675469e+00   1.7188101e-01  -9.8017138e-01
   2.4471469e+00   2.0821313e+00   6.8183340e-01  -1.8336624e+00  -2.6720921e-01  -6.6912249e-01   1.1341956e+00  -7.6134678e-01   9.6044306e-01  -4.2266843e-01   1.0834272e+00   7.5170912e-01   1.0822778e+00   1.5446492e-01   5.3014224e-01  -1.6953076e+00   1.4069545e+00   2.8684594e+00   1.2768481e+00  -1.1589926e+00  -3.4842562e+00  -5.7867940e-01  -6.6437853e-01  -2.5660853e+00  -2.9851758e+00  -1.5587199e+00  -6.0847336e-01  -3.3700122e+00   2.4727378e+00   3.0006822e-01  -5.1537065e-01  -1.3306812e+00   1.2557742e+00  -2.1230115e-01  -6.7367323e+00  -6.6231176e+00   6.0838216e-01  -1.0350907e+00  -8.5382657e-01  -1.2725691e+00  -1.1655891e+00  -2.3087772e-01   1.4789205e+00   1.1073152e+00   1.8181906e+00  -1.7682613e+00   3.6542174e+00   9.8311519e-01   1.7879926e+00   1.2259424e+00   1.4713760e+00   1.4089596e+00   1.5402064e+00   1.5588402e+00  -4.5965464e-01  -5.8869781e-01   3.4267852e+00   2.1026547e+00   2.6975416e+00   1.1762251e+00   1.5531621e+00  -6.3782132e-02   8.4195147e-01   1.5981316e+00  -2.2342671e+00  -3.6832029e+00  -2.8585691e+00  -2.3607949e+00   7.7040289e-01  -1.1766200e+00  -1.9540032e-02   1.0039994e+00   1.6032956e+00  -6.6012177e-01   1.3184019e+00   2.5664633e+00  -1.3126043e+00  -2.0796499e+00   4.1226507e+00   2.6683290e+00   2.8295984e+00   5.4574576e+00   1.9910162e+00   3.6674606e-01  -3.8306513e-01  -6.7593904e-01   8.2382010e-02   1.0457790e+00   7.2597557e-02  -1.0064265e+00
   2.8390292e+00   2.4662851e+00   5.9912201e-01  -1.8702000e+00  -5.1497332e-01  -7.3120658e-01   1.1806794e+00  -3.3830839e-01   8.4045606e-01  -5.0702135e-01   1.2174704e+00   1.3993220e+00   1.5827349e+00   1.1827683e+00   8.2467025e-01  -1.2497138e+00   1.4949302e+00   2.8331810e+00   7.4915769e-01  -1.7613002e+00  -3.4858189e+00  -2.4510207e-01  -1.4476152e+00  -3.0011755e+00  -3.2085173e+00  -1.3470988e+00  -1.2742863e+00  -3.0613096e+00   3.1580211e+00   1.4346856e-01  -1.8113667e+00  -2.2485437e+00   1.1448205e+00  -5.1188330e-01  -7.4284670e+00  -7.8379735e+00   1.0540883e+00  -4.6330592e-01  -8.8751034e-02  -6.8740270e-01  -6.5021674e-01  -4.4343229e-01   2.1037756e+00   1.2147997e+00   2.8413316e+00  -1.7399778e+00   4.5216613e+00   1.3703831e+00   1.9795401e+00   1.3887731e+00   1.3692044e+00   1.2831440e+00   1.7983036e+00   1.2901039e+00  -5.2520356e-01  -6.5729403e-01   3.8858725e+00   2.3150356e+00   2.7140013e+00   1.0350860e+00   1.4894658e+00   1.8996005e-01   2.0030636e-01   1.6875152e+00  -2.4876445e+00  -4.0090642e+00  -3.2244561e+00  -3.1883900e+00   1.2889614e+00  -7.1335413e-01  -5.5624146e-01   1.5701874e+00   2.2060062e+00  -5.5978471e-01   1.0927494e+00   2.4605903e+00  -9.1728667e-01  -2.7313316e+00   4.0116344e+00   1.8197712e+00   2.1606981e+00   5.2766570e+00   2.4159739e+00   1.0544987e+00  -7.2627912e-01  -6.5053135e-01   4.1067722e-01   2.3618245e+00   8.6105717e-02  -1.2338921e+00
   2.9053454e+00   2.3593153e+00   4.1285399e-01  -1.9337781e+00  -6.4368090e-01  -1.1253960e+00   1.3575644e+00  -6.9178345e-02   8.1439282e-01  -6.3584859e-01   1.8235783e+00   1.8918691e+00   2.2886756e+00   1.9932685e+00   1.4063859e+00  -7.5889791e-01   1.3106592e+00   2.4889432e+00   4.6299590e-01  -1.8910821e+00  -2.9901321e+00  -5.0918201e-01  -1.8152499e+00  -3.3021264e+00  -3.1640487e+00  -1.6524391e+00  -1.9529617e+00  -3.2633814e+00   3.5161045e+00   4.5888596e-01  -2.4063436e+00  -2.8188747e+00   1.6886441e+00  -1.8854953e-01  -7.0400918e+00  -8.0079817e+00   1.1110156e+00  -7.1330207e-02  -5.1304568e-01  -3.9658436e-01   2.2295063e-01  -3.7119030e-01   2.4031946e+00   1.1108805e+00   3.2156561e+00  -1.6659947e+00   4.6450202e+00   1.3256401e+00   1.8517294e+00   1.3082819e+00   9.7509576e-01   1.0132463e+00   1.8338499e+00   8.7757302e-01  -9.0056695e-01  -8.9079962e-01   3.8297530e+00   2.2614105e+00   2.5551505e+00   1.1281306e+00   1.6784500e+00   4.7269130e-01   1.7258417e-01   1.9390843e+00  -2.7041468e+00  -4.1776704e+00  -3.0565210e+00  -3.4934192e+00   1.2380206e+00  -4.1204555e-01  -1.0100985e+00   1.9152359e+00   2.6253244e+00  -4.2791113e-01   7.9191123e-01   2.1969207e+00   3.0177169e-01  -2.8261063e+00   3.3509041e+00   1.3712017e+00   1.6239898e+00   4.9641787e+00   3.0491380e+00   9.2174310e-01  -9.6660405e-01  -8.3523437e-01   2.0580100e-01   3.1765710e+00   7.3371591e-04  -1.2615049e+00
   2.5374707e+00   1.8118682e+00   1.1008183e+00  -2.2106730e+00  -7.8404283e-01  -1.2536149e+00   1.1557390e+00  -5.0060175e-01   5.5130744e-01  -6.5001601e-01   2.1849661e+00   1.2889385e+00   2.3218885e+00   9.0617903e-01   1.4903570e+00   3.9392740e-02   1.2580148e+00   1.6633820e+00   4.8389073e-01  -6.2403034e-01  -3.5387419e+00  -1.2992149e+00  -8.0640914e-01  -3.1142604e+00  -2.9261497e+00  -2.5988073e+00  -1.7719679e+00  -3.4333711e+00   3.5612089e+00   1.2769777e+00  -1.7005953e+00  -2.1151251e+00   2.9992746e+00   1.5710494e+00  -4.9358243e+00  -6.3943124e+00   4.5409346e-01  -2.0361283e-01  -1.2489091e+00  -1.4232842e+00  -2.5357311e-01  -2.5310774e-01   2.5977317e+00  -4.7077431e-02   3.3292603e+00  -2.0545833e+00   4.5874719e+00  -7.2783988e-01   1.8266647e+00   5.8702027e-01   5.1549061e-01  -3.5692533e-01   1.8511797e+00   5.1140764e-01  -1.8094437e+00  -2.0410386e+00   3.2711101e+00   1.8332605e+00   1.8386774e+00   9.2762469e-01   1.5758330e+00  -7.9506794e-02   7.7088299e-01   1.6848394e+00  -3.9021622e+00  -4.7488288e+00  -1.6663028e+00  -2.5011479e+00   3.3972438e-01  -1.7044657e-01  -6.9529619e-01   1.4025572e+00   2.4913995e+00  -1.1663847e-01   4.3548463e-01   1.7373230e+00   1.4929842e+00  -2.6616393e+00   2.8047684e+00   1.4647098e+00   1.3151334e+00   4.5887784e+00   3.5554307e+00   1.8963428e+00  -1.3481853e+00  -1.1251243e+00   3.3011214e-01   1.7291140e+00  -4.9133824e-01  -1.2075874e+00
   2.1030203e+00   1.1324516e+00   1.2497348e+00  -1.6568905e+00  -8.8020298e-01  -8.5049552e-01   1.6618938e+00   5.9194550e-01   5.0002505e-01  -5.1398016e-01   2.0966164e+00   2.7947599e+00   2.9834244e+00   2.3511810e+00   2.6305245e+00   1.7443934e+00   3.5728763e-01   1.1234664e+00   3.3123079e-01  -7.7405815e-01  -2.8622937e+00  -7.9159453e-03  -4.7244770e-01  -2.4540368e+00  -2.8583251e+00  -1.4563467e+00  -1.6863765e+00  -3.1711105e+00   3.9585572e+00   1.5310205e+00  -9.7239245e-01  -9.1846792e-01   3.3082775e+00   1.9404611e+00  -4.0679337e+00  -5.3866832e+00   5.5556394e-01   8.0897449e-01  -7.3571193e-01  -1.2668079e+00   1.6851016e+00   2.1124131e-01   1.5344686e+00  -1.3747414e+00   1.4757535e+00  -3.1482288e+00   2.6331512e+00  -2.1814364e+00   9.1911025e-01  -3.6628143e-01  -2.9695198e-02  -9.3130860e-01   8.0853606e-01  -1.9547626e-01  -2.7812266e+00  -2.4710292e+00   2.3832189e+00   9.4190811e-01   1.4726806e+00   2.9541279e-01   1.1540753e+00   2.8148033e-01   8.7605563e-01   1.3195666e+00  -3.3218544e+00  -4.1192146e+00  -1.6910584e+00  -2.5042096e+00  -6.6022346e-01  -4.6195538e-01  -1.2421311e-01   3.0723910e+00   4.2901375e+00  -6.6659954e-02   1.7835325e+00   3.5921482e+00   3.3133412e+00  -1.4483542e+00   2.0160306e+00   1.5115316e+00   8.3440343e-01   3.6544085e+00   4.5637238e+00   3.2732118e+00  -1.5864136e+00  -1.2063335e+00   2.6154714e-01   2.5319731e+00  -1.8519828e-01  -1.2811555e+00
   2.4898751e+00   1.2968567e+00   1.1522648e+00  -1.9644184e+00  -1.0207321e+00  -1.3358775e+00   1.5653251e+00   5.1504000e-01   1.9046771e-01  -6.2249611e-01   2.2659735e+00   2.6702816e+00   2.9773752e+00   2.5733516e+00   2.3221810e+00   2.1950239e+00   8.9696866e-01   5.9114886e-01  -1.3995448e-01  -6.3275110e-01  -2.8111131e+00  -5.6352351e-01  -9.3608454e-01  -2.6837865e+00  -2.5510324e+00  -2.1174121e+00  -2.2171031e+00  -3.4681501e+00   3.8910172e+00   2.0321786e+00  -1.6092301e+00  -1.2338239e+00   3.2520144e+00   2.2878426e+00  -3.9153711e+00  -5.7316564e+00   2.7668528e-01   9.9775713e-01   6.3161731e-03  -9.0846367e-01   1.2863503e+00   9.6610450e-01   2.4005108e+00  -1.2981908e+00   2.4941787e+00  -2.6734325e+00   3.9794328e+00  -1.9964050e+00   1.2983381e+00  -2.4442576e-01  -1.1802777e-01  -1.5123388e+00   1.1061613e+00  -5.5509424e-01  -2.5890163e+00  -2.9526213e+00   2.8784938e+00   9.8484018e-01   1.2163855e+00   1.7769001e-01   1.2914112e+00   2.3015086e-01   4.5533518e-01   1.5192890e+00  -3.6646828e+00  -4.4546723e+00  -1.4895608e+00  -2.5857978e+00  -1.8185984e-01   1.8280663e-01  -4.1727546e-01   2.3814640e+00   4.0992329e+00   3.9683312e-01   1.1864901e+00   2.2192534e+00   3.0717294e+00  -2.1000507e+00   2.0862873e+00   7.8356519e-01   6.6904932e-01   3.4677262e+00   4.6007406e+00   4.0301385e+00  -1.7423558e+00  -9.6113374e-01   1.2735220e-01   2.2865808e+00  -5.9654472e-01  -1.1656413e+00
   2.4284522e+00   9.0420026e-01   8.8878462e-01  -1.7306968e+00  -1.0251829e+00  -1.6774922e+00   1.8784947e+00   1.0538279e+00   9.6058981e-02  -5.0886528e-01   2.9452995e+00   3.5589875e+00   3.6593590e+00   3.6963523e+00   3.1206706e+00   3.3272873e+00   5.1528154e-01   1.2249093e-01  -2.3119256e-02  -1.6065333e-01  -1.6623968e+00  -8.4718396e-01  -9.5751005e-01  -2.4562128e+00  -2.2820586e+00  -2.4535987e+00  -2.5929942e+00  -3.7517799e+00   3.7470872e+00   2.8844155e+00  -1.0277706e+00  -7.7069028e-01   3.5895255e+00   2.9064212e+00  -3.3040596e+00  -4.6038544e+00  -3.3507424e-01   1.4353225e+00  -9.1701678e-01  -6.5746509e-01   2.5524875e+00   1.6626651e+00   2.0882713e+00  -1.4281655e+00   1.8986015e+00  -2.3044591e+00   3.1685108e+00  -2.1201504e+00   7.8452426e-01  -3.4548644e-01  -5.1657039e-01  -1.9164166e+00   6.1358539e-01  -1.2013205e+00  -2.9305795e+00  -3.2677126e+00   2.4501748e+00   6.0458369e-01   7.2644571e-01   1.7240569e-01   1.5290303e+00   6.1006142e-01   9.1921055e-01   1.7889563e+00  -3.5569036e+00  -4.2472085e+00  -1.4732349e+00  -2.5955282e+00  -7.4553110e-01   2.5280477e-01  -4.7662217e-01   2.8676146e+00   4.6177152e+00   8.7725105e-01   1.3152500e+00   2.4659143e+00   4.1427428e+00  -1.3961570e+00   1.2188423e+00   6.8686454e-01   5.7140993e-01   3.0485374e+00   5.1213666e+00   4.2834988e+00  -1.6654801e+00  -1.0543375e+00  -5.9957834e-01   2.5268493e+00  -6.6805121e-01  -8.8556112e-01
   2.6882217e+00   1.1916820e+00   9.4856686e-01  -1.4155487e+00  -1.3190090e+00  -1.4182233e+00   1.8325381e+00   1.5381487e+00  -1.7287282e-01  -1.8789729e-01   3.2318429e+00   4.3537306e+00   3.9454716e+00   4.1034116e+00   3.3116038e+00   4.5122776e+00   3.7423711e-01   2.9332943e-01   2.7510881e-01   1.5033418e-01  -1.5453376e+00  -1.1791249e+00  -1.2931676e+00  -2.3568670e+00  -2.4081648e+00  -2.4817744e+00  -2.7381766e+00  -2.6464828e+00   3.7584246e+00   3.2179889e+00  -1.8287820e+00  -1.2304084e+00   3.2854375e+00   2.8394479e+00  -3.0788192e+00  -4.2938563e+00  -7.8428035e-01   1.5304315e+00  -1.3140717e+00  -5.1083088e-01   1.3603649e+00   1.3126231e+00   2.5999274e+00  -1.2384155e+00   2.4274725e+00  -1.9926414e+00   3.6319019e+00  -1.8365448e+00   6.0899467e-01  -5.0805539e-01  -7.4757963e-01  -2.6413061e+00   6.6668512e-01  -1.6375527e+00  -2.7747082e+00  -3.3829200e+00   2.4249239e+00   4.1992959e-01  -7.7322693e-02  -2.9586961e-01   1.2904440e+00   6.9654315e-01   8.4986415e-01   1.7240829e+00  -3.9805468e+00  -4.0990126e+00  -1.6881365e+00  -3.1992808e+00  -4.4601770e-01   5.8497775e-01  -8.0115685e-01   2.6885812e+00   4.4592590e+00   1.3329197e+00   8.7412070e-01   2.1850288e+00   4.3418070e+00  -1.3345184e+00   7.4177598e-01  -3.3421908e-02   2.9187902e-01   2.7580508e+00   4.6124945e+00   5.7114175e+00  -1.7109943e+00  -6.7541648e-01  -4.1714760e-01   2.7096916e+00  -6.8430496e-01  -6.9327831e-01
   3.0873290e+00   1.5956665e+00   7.7682535e-01  -1.5307294e+00  -1.3925381e+00  -1.3749779e+00   1.7266080e+00   1.3838666e+00  -4.5318010e-01   1.5389263e-01   3.5509366e+00   4.6390312e+00   3.9575366e+00   4.2586254e+00   3.6436467e+00   5.5285808e+00   5.6681848e-01   3.2249442e-01   7.2844395e-01   1.0143648e+00  -8.2807494e-01  -1.6899089e+00  -1.6236266e+00  -2.2666094e+00  -2.5607915e+00  -2.9805193e+00  -2.5989293e+00  -2.3244712e+00   3.5673175e+00   4.1201262e+00  -1.3413103e+00  -6.1252284e-01   3.4276322e+00   3.5810215e+00  -2.7851634e+00  -3.6571352e+00  -1.7255774e+00   1.3000518e+00  -1.9759459e+00  -7.2410835e-01   1.4179973e+00   1.9208153e+00   2.8810623e+00  -7.6321994e-01   2.6923437e+00  -1.0128899e+00   3.8842508e+00  -1.5244758e+00   6.6700587e-01  -4.0703964e-01  -6.5478345e-01  -2.7444469e+00   7.7042865e-01  -1.7532732e+00  -2.5289351e+00  -3.3070595e+00   2.4452485e+00   4.3034216e-01  -4.2062896e-01  -1.2983760e-01   1.1956513e+00   8.9918821e-01   1.1714520e+00   1.7607257e+00  -4.5604409e+00  -4.1452830e+00  -1.4663743e+00  -3.1042725e+00  -8.5437889e-01   9.3168171e-01  -5.9326665e-01   2.3617602e+00   4.5460846e+00   1.7203484e+00   1.1099951e+00   2.3330135e+00   4.0397324e+00  -8.2050613e-01   6.4205787e-01   5.0688373e-01   7.9268321e-01   3.1032812e+00   4.6481954e+00   6.3852032e+00  -1.5187516e+00  -3.4039209e-01  -8.0775922e-01   2.1607060e+00  -8.2727640e-01  -4.6369404e-01
   2.8780336e+00   1.3770300e+00   9.9141766e-01  -7.5435608e-01  -1.3530706e+00  -9.8961507e-01   1.6992613e+00   2.0404749e+00  -8.2713764e-01   4.7272206e-01   3.2327587e+00   5.2930509e+00   3.7036402e+00   4.4711611e+00   3.4707418e+00   6.7681089e+00   4.6712234e-01   2.7742508e-02   8.4596005e-01   1.3855204e+00  -7.5766844e-01  -1.5246928e+00  -1.2723443e+00  -1.3223989e+00  -2.1471122e+00  -2.3033123e+00  -2.1934162e+00  -1.5314197e+00   2.9402419e+00   4.8617705e+00  -1.0156414e+00   1.1120099e-01   2.7096193e+00   3.4096261e+00  -2.1172128e+00  -2.8826288e+00  -2.2229021e+00   1.8420582e+00  -1.7723461e+00  -2.4582062e-01   4.5603864e-01   2.4781334e+00   2.3011541e+00  -1.3854533e+00   1.3082302e+00  -1.1729756e+00   3.0614715e+00  -2.0554901e+00   2.7693285e-01  -6.9775362e-01  -7.2605931e-01  -3.3075042e+00   2.0512490e-01  -2.0308541e+00  -2.3832443e+00  -3.3751634e+00   2.0407376e+00  -1.2573008e-01  -1.3537682e+00  -9.2439482e-01   7.1612940e-01   8.2790314e-01   1.0535871e+00   1.4229324e+00  -4.2170192e+00  -3.3335039e+00  -1.8058723e+00  -3.1551155e+00  -9.6362842e-01   9.0289909e-01  -5.8065539e-01   1.8607501e+00   4.2589540e+00   2.1645626e+00   8.3042084e-01   1.9710237e+00   3.7571129e+00  -4.9832359e-01   2.2893327e-01   6.5496901e-01   6.1138427e-01   2.3096408e+00   4.0237736e+00   7.5009339e+00  -1.3271258e+00   1.4329990e-01  -1.0038074e+00   1.6005148e+00  -7.1175543e-01  -7.1480140e-02
   3.2058843e+00   1.7038481e+00   6.6968361e-01  -1.0154714e+00  -1.3957245e+00  -1.2407543e+00   1.3770612e+00   1.7043035e+00  -1.2113423e+00   6.8704100e-01   3.5495997e+00   4.8660178e+00   3.7484822e+00   4.6185525e+00   3.4105953e+00   7.0288553e+00   9.8244379e-01  -3.7978907e-01   8.1764933e-01   2.1966105e+00  -2.0267881e-01  -2.4450422e+00  -1.7894840e+00  -1.5463663e+00  -2.1104103e+00  -3.3890167e+00  -2.5441580e+00  -1.3987388e+00   2.6005128e+00   5.3324866e+00  -1.0503798e+00  -3.6130383e-02   2.5471682e+00   4.0474878e+00  -2.1981970e+00  -2.4157922e+00  -2.9865562e+00   1.5113162e+00  -2.4321104e+00  -4.1817602e-01   3.0965451e-01   2.7284270e+00   3.1121034e+00  -2.1414190e-01   2.8269869e+00   5.7083258e-01   4.0374174e+00  -1.0317327e+00   6.5749706e-01   2.2357176e-02  -6.3628573e-01  -3.3905176e+00   6.4767924e-01  -2.2195508e+00  -2.0655658e+00  -3.4377748e+00   2.1838696e+00   1.7055303e-01  -1.6202480e+00  -4.0566396e-01   9.3293112e-01   9.7724036e-01   1.1169454e+00   1.5153986e+00  -4.8024946e+00  -3.6632459e+00  -1.3684099e+00  -2.8733661e+00  -1.0039821e+00   1.5759271e+00  -9.9305063e-01   1.2045427e+00   3.3980151e+00   2.4969427e+00   1.7455679e-02   8.9286276e-01   2.7351878e+00  -7.1561191e-01   1.5835595e-01   1.9372113e-01   6.9067843e-01   2.3663410e+00   3.9588508e+00   7.4287487e+00  -1.2806520e+00   2.1664231e-01  -1.2563281e+00   1.1862324e+00  -1.1505450e+00   6.8269997e-02
   2.6353940e+00   1.2203406e+00   6.8007000e-01  -2.4719739e-01  -1.3849523e+00  -8.9043485e-01   1.5101072e+00   2.3936076e+00  -1.3378655e+00   1.0295787e+00   3.2822788e+00   4.9853752e+00   3.8818249e+00   4.9046499e+00   3.2081568e+00   7.2475792e+00   7.0897778e-01  -8.8283766e-01   4.7152770e-01   1.8506834e+00  -2.4013204e-01  -2.6656324e+00  -1.6049445e+00  -9.7289030e-01  -1.7714393e+00  -2.8433897e+00  -2.5914693e+00  -7.7894985e-01   1.8950070e+00   5.1023526e+00  -1.5912821e+00  -3.8827032e-01   2.0817614e+00   3.5498722e+00  -1.2365620e+00  -1.9251786e+00  -3.0829781e+00   1.8351724e+00  -2.9299313e+00  -3.5707172e-01  -9.0211229e-01   2.1972187e+00   2.7917562e+00  -1.2493463e-01   2.1258776e+00   7.9437212e-01   3.1992598e+00  -8.6555837e-01   2.9553392e-01  -4.3547902e-02  -9.6444678e-01  -3.8267782e+00   9.4830430e-02  -2.5082969e+00  -2.2015279e+00  -3.4337927e+00   1.4126496e+00  -2.4644965e-01  -2.1652653e+00  -8.2795666e-01   8.5380897e-01   1.2788958e+00   7.2481298e-01   1.1767696e+00  -3.8947583e+00  -2.5155183e+00  -1.1557661e+00  -2.7909742e+00  -1.0297287e+00   1.6193281e+00  -1.5263128e+00   7.9647896e-01   2.2958938e+00   2.1726502e+00  -9.6842282e-01   7.8671345e-02   2.7287813e+00  -6.3188953e-01  -6.5347441e-01  -3.3896012e-01  -1.2481264e-01   1.1067059e+00   3.4157229e+00   6.6478360e+00  -1.3668559e+00   3.5514997e-01  -1.1735755e+00   1.4873692e+00  -1.1603820e+00   1.3894355e-01
   2.4074562e+00   8.7680237e-01   2.1397957e-01  -5.6775550e-02  -1.1781570e+00  -1.2007955e+00   1.5332307e+00   2.4758436e+00  -1.4194956e+00   1.1286870e+00   3.3931538e+00   4.5008214e+00   3.9312448e+00   5.0809717e+00   2.9488832e+00   6.9700204e+00   9.7450124e-01  -1.6673679e+00   3.1279931e-01   2.0122886e+00   3.6430286e-01  -3.4373172e+00  -1.8607359e+00  -8.9278565e-01  -1.2556482e+00  -3.2812836e+00  -2.9280655e+00  -8.8700507e-01   1.1414973e+00   5.2192401e+00  -1.7580364e+00  -7.9001557e-01   1.5161129e+00   3.2556000e+00  -1.1974072e+00  -1.6401682e+00  -3.1680837e+00   1.8856456e+00  -3.0963208e+00  -1.1355193e-01  -1.1357927e+00   2.8577646e+00   2.6076475e+00   4.3043019e-01   1.8126584e+00   1.5021045e+00   2.8498913e+00  -8.6430003e-02   1.0956082e-01   3.2850991e-01  -1.1723236e+00  -3.6899061e+00  -1.5441978e-01  -2.6940649e+00  -1.9405008e+00  -3.2903821e+00   1.0611115e+00  -4.7678743e-01  -2.3840048e+00  -5.5149804e-01   1.1183616e+00   1.5249095e+00   5.4600331e-01   1.1492549e+00  -3.1844750e+00  -1.8957505e+00  -9.7901007e-01  -2.4912573e+00  -8.2912333e-01   1.8125211e+00  -1.9533623e+00  -1.2562851e-01   1.1927571e+00   2.3086026e+00  -2.0190355e+00  -1.4872141e+00   1.8882461e+00  -5.1595494e-01  -9.7463859e-01  -8.9713638e-01  -2.4037265e-01   3.6232789e-01   3.0989340e+00   5.4358945e+00  -1.2401500e+00   4.4695510e-01  -1.6646200e+00   1.1641659e+00  -1.3778751e+00   3.7312812e-01
   2.2368893e+00   8.1205712e-01   9.3066204e-02   3.2055440e-01  -1.1111750e+00  -9.8981291e-01   1.5543553e+00   2.5405084e+00  -1.3735264e+00   1.5584639e+00   3.4721816e+00   4.4209627e+00   3.7423433e+00   4.7485263e+00   2.8063536e+00   7.0721609e+00   8.7617865e-01  -1.6332513e+00   9.3340018e-01   2.5939005e+00   6.2445553e-01  -4.1722264e+00  -1.6718389e+00  -5.9153042e-01  -1.2678890e+00  -3.4924293e+00  -2.6393028e+00  -4.2186437e-01   4.4029497e-01   5.2884151e+00  -1.2979571e+00  -5.8817117e-01   1.0542929e+00   3.1204256e+00  -1.0052925e+00  -5.1240856e-01  -3.6990636e+00   1.4143897e+00  -4.0819081e+00  -5.8505604e-01  -2.0269277e+00   3.0692152e+00   2.1372714e+00   9.0822984e-01   1.0935745e+00   1.9476247e+00   2.1395893e+00   3.7244442e-01  -2.4636819e-01   4.1122084e-01  -1.2269192e+00  -3.6675881e+00  -6.4137728e-01  -2.7610473e+00  -1.6695753e+00  -2.9824393e+00   6.3498874e-01  -6.9597704e-01  -2.6968644e+00  -4.1101304e-01   1.1910714e+00   1.7014202e+00   8.9493263e-01   1.0630427e+00  -2.9156042e+00  -1.2619551e+00  -9.6760942e-01  -2.1713293e+00  -9.4070087e-01   1.6718444e+00  -1.7039846e+00  -7.4358565e-01   5.0411953e-01   2.4865454e+00  -2.2583535e+00  -1.6847373e+00   1.1496747e+00   2.6317108e-01  -1.3102232e+00  -8.0436786e-01   9.9856789e-02   1.9295747e-01   2.3668509e+00   5.0853790e+00  -9.5753822e-01   6.7719550e-01  -1.9847912e+00   3.5099683e-01  -1.3650499e+00   6.6917970e-01
   2.0859408e+00   5.9890934e-01  -1.2107660e-01   7.4843434e-01  -1.0448108e+00  -9.5676788e-01   1.7121954e+00   3.0064783e+00  -1.3553077e+00   1.7621102e+00   3.5570879e+00   4.6139576e+00   3.9054808e+00   5.2346331e+00   2.8399108e+00   7.0905918e+00   7.2196829e-01  -1.7438271e+00   1.0452370e+00   2.3758440e+00   1.0672952e+00  -4.4010810e+00  -1.9027245e+00  -2.8163986e-01  -1.2268479e+00  -3.4404046e+00  -2.8337868e+00  -3.1063841e-01  -8.8087749e-02   5.1949132e+00  -1.3090203e+00  -9.4788397e-01   2.3933751e-02   2.3486279e+00  -1.7277831e+00  -1.6871229e-01  -4.0517956e+00   1.4792803e+00  -4.6148911e+00  -5.2207221e-01  -2.3466605e+00   3.0700172e+00   1.4373721e+00   1.3913888e+00   6.5435448e-01   2.7558241e+00   1.3421918e+00   1.0892596e+00  -6.6404562e-01   9.1618781e-01  -1.2200946e+00  -3.6009024e+00  -1.0172317e+00  -2.7872726e+00  -1.2523554e+00  -2.8001629e+00   5.6687625e-01  -7.9542149e-01  -2.8614705e+00  -5.1119816e-01   1.5356557e+00   2.0759865e+00   1.2263223e+00   1.1872768e+00  -2.4096036e+00  -7.4563789e-01  -1.4805237e+00  -2.4776412e+00  -6.1206596e-01   1.6046030e+00  -2.0329284e+00  -9.3027188e-01  -1.5679825e-01   2.6587331e+00  -2.7235414e+00  -1.9836759e+00   1.2311013e-01   4.2703494e-01  -1.6392434e+00  -1.3515876e+00   7.1305898e-02  -2.4985521e-01   1.9155097e+00   4.7505631e+00  -5.6800360e-01   8.7425878e-01  -2.1634131e+00   5.4418234e-01  -1.2601530e+00   8.7439775e-01
   1.7975871e+00   1.5310901e-01  -3.2757183e-01   5.2960166e-01  -9.1841596e-01  -1.4677735e+00   1.8235351e+00   2.5913658e+00  -1.1273420e+00   1.8385720e+00   3.6786226e+00   3.4023108e+00   3.6245542e+00   4.4577680e+00   2.2173282e+00   6.0905751e+00   9.8629305e-01  -2.3821986e+00   1.0682220e+00   2.6240055e+00   1.0176701e+00  -5.6386231e+00  -1.6919225e+00  -3.9002033e-01  -8.9392275e-01  -4.4653943e+00  -3.0447967e+00  -1.1491535e+00  -9.0800775e-01   4.7761659e+00  -9.7645653e-01  -1.1799713e+00  -1.9401875e-01   2.3757297e+00  -1.5197875e+00   7.5576685e-01  -4.3397514e+00   8.0538970e-01  -5.0899628e+00  -1.3629028e+00  -3.0797339e+00   3.5627087e+00   1.2457073e+00   1.8865931e+00   7.1462123e-01   3.3428867e+00   1.3248289e+00   1.4959974e+00  -7.1134611e-01   1.2474038e+00  -1.3229764e+00  -3.6674466e+00  -1.2798394e+00  -2.7869343e+00  -1.0472503e+00  -3.0401173e+00   4.8193679e-01  -8.7326592e-01  -2.6013108e+00  -5.9674381e-02   2.3084902e+00   2.1962417e+00   1.5627943e+00   1.4019244e+00  -2.0098767e+00  -5.0152436e-01  -9.7917753e-01  -1.7449802e+00  -3.6290207e-01   1.5261686e+00  -1.8521788e+00  -1.9853288e+00  -1.2547820e+00   2.6579019e+00  -3.3513589e+00  -3.2959968e+00  -1.0024704e+00   5.2730652e-01  -1.6843291e+00  -1.9464103e+00   3.7040528e-01  -5.1928927e-01   1.4837343e+00   3.5007302e+00  -3.8657136e-01   8.7477088e-01  -2.4784032e+00  -6.6249884e-01  -1.7011063e+00   1.0605853e+00
   1.1638821e+00  -1.6398963e-01  -5.5550991e-01   1.3069442e+00  -6.4845709e-01  -9.6067252e-01   1.7451016e+00   3.1325658e+00  -1.0717947e+00   2.1214496e+00   2.8964032e+00   3.2262117e+00   3.3250016e+00   4.7941634e+00   1.8347707e+00   5.5006550e+00   8.4524574e-01  -2.8105453e+00   6.4731767e-01   1.9893881e+00   1.0256593e+00  -5.0665720e+00  -1.7699099e+00   3.8450975e-02  -7.1955443e-01  -3.3244452e+00  -2.8526341e+00  -5.0643668e-01  -1.4942773e+00   4.1025236e+00  -1.3501059e+00  -1.5398441e+00  -1.3375789e+00   1.2112749e+00  -1.7781139e+00   6.9068323e-01  -3.6951426e+00   1.2197335e+00  -4.7027112e+00  -9.6035775e-01  -3.0493675e+00   3.5538181e+00   2.4172842e-01   2.1757514e+00  -6.0835180e-01   3.4702660e+00  -1.0704007e-01   2.0651412e+00  -1.0318899e+00   1.6342365e+00  -1.3019189e+00  -2.9676040e+00  -1.9756849e+00  -2.5530079e+00  -9.2226052e-01  -2.2617684e+00  -1.6461561e-01  -1.0485180e+00  -2.6086089e+00  -1.1162537e-01   1.9423685e+00   2.5727253e+00   7.6365068e-01   8.9313867e-01  -8.2493106e-01   7.4756514e-01  -1.2731556e+00  -1.5185442e+00  -2.8796250e-01   1.3348595e+00  -2.2523204e+00  -2.2177988e+00  -1.9694734e+00   2.2849223e+00  -4.0038463e+00  -3.7028737e+00  -1.8725492e+00   7.6227241e-01  -2.2957079e+00  -2.1799845e+00  -4.0935331e-01  -1.7223527e+00   9.9143227e-01   1.9103162e+00  -3.2160265e-01   8.9008004e-01  -2.4456723e+00  -1.7055312e-01  -1.3483201e+00   1.0182975e+00
   1.1694816e+00   3.6252430e-01  -6.1145358e-01   1.2579054e+00  -6.8793056e-01  -6.5943326e-01   1.3571952e+00   2.6175197e+00  -1.0568537e+00   2.3377232e+00   2.6484269e+00   2.3881577e+00   2.6906941e+00   3.8643595e+00   1.2259893e+00   4.5977569e+00   1.0789442e+00  -2.2689950e+00   9.2082011e-01   1.9973878e+00   7.1258010e-01  -5.4360070e+00  -2.0150659e+00  -1.7767973e-01  -1.1654458e+00  -3.3893382e+00  -2.5792397e+00   8.7130794e-02  -1.7804814e+00   3.5397565e+00  -1.4705976e+00  -1.9326552e+00  -1.9300654e+00   7.3396147e-01  -2.2220413e+00   4.6427926e-01  -3.9270559e+00   3.8467588e-01  -5.3363223e+00  -1.5842013e+00  -4.2323306e+00   2.8606001e+00   1.9946621e-01   3.0487112e+00   2.6335236e-02   4.4161484e+00   1.3853383e-01   2.8232163e+00  -7.8135272e-01   2.1964951e+00  -9.6098647e-01  -2.5189993e+00  -1.7577726e+00  -2.0921617e+00  -3.2880291e-01  -1.5721097e+00   2.8119454e-02  -5.7120688e-01  -2.3565684e+00   3.7743996e-01   1.8896827e+00   2.5921388e+00   8.7911403e-01   8.5247149e-01  -1.3148232e+00   6.8236504e-01  -1.0619841e+00  -1.2780820e+00   1.0901645e-01   1.4533030e+00  -2.1721018e+00  -2.9313735e+00  -2.8646027e+00   2.0872264e+00  -4.3513729e+00  -4.1295339e+00  -3.3151943e+00   4.4737217e-01  -2.1662657e+00  -2.0528354e+00  -2.6718069e-01  -1.3372103e+00   1.2990374e-01   1.0956426e+00  -1.1356345e-01   1.0009030e+00  -2.0885973e+00  -5.9339232e-01  -1.2604454e+00   9.8235213e-01
   1.0927133e+00   2.8841904e-01  -1.0204165e+00   1.1330855e+00  -4.6493282e-01  -8.7482116e-01   1.4584257e+00   2.4867735e+00  -6.3067441e-01   2.4353237e+00   2.6368272e+00   1.7126917e+00   2.4511896e+00   3.5977201e+00   8.8301113e-01   3.5644541e+00   1.2822007e+00  -2.3897394e+00   1.1748705e+00   1.8439434e+00   9.4055254e-01  -5.7310828e+00  -2.3736888e+00  -5.5558791e-01  -1.0460462e+00  -3.5368095e+00  -2.5567230e+00  -2.3709718e-01  -2.1050005e+00   2.9434107e+00  -1.4558894e+00  -2.4476901e+00  -2.5563163e+00  -2.9931149e-02  -3.1562601e+00   3.9377426e-01  -3.4698437e+00   9.3994217e-02  -4.9632972e+00  -1.7410608e+00  -4.0354215e+00   3.4128649e+00  -4.2762945e-01   3.4647429e+00  -4.6698067e-01   4.5330409e+00  -2.9330995e-01   3.5136979e+00  -9.5749934e-01   2.6310504e+00  -8.4430696e-01  -1.8026056e+00  -1.9949278e+00  -1.7142551e+00   1.7396976e-01  -1.0826443e+00   1.2635469e-01  -5.6064769e-01  -1.9267619e+00   7.5355257e-01   2.2454361e+00   2.8432216e+00   8.4554915e-01   1.0043865e+00  -8.1720088e-01   9.8368931e-01  -1.4239607e+00  -1.2489891e+00   6.3259745e-01   1.1067989e+00  -1.9601925e+00  -3.4964773e+00  -3.1567511e+00   2.1972460e+00  -4.4514660e+00  -4.6321736e+00  -4.4663858e+00   5.6216133e-01  -2.1081750e+00  -2.3947680e+00   9.1776163e-02  -1.3984705e+00  -2.4915840e-01   4.1966973e-04   2.1446933e-01   1.0617397e+00  -2.3141446e+00  -1.0280805e+00  -1.2344055e+00   1.1111250e+00
   4.9224839e-01  -2.4176406e-01  -8.3765681e-01   9.8652197e-01  -5.0201118e-01  -6.3776546e-01   1.2391900e+00   2.2916653e+00  -3.9491613e-01   2.3945759e+00   2.4028566e+00   7.7562546e-01   2.3539655e+00   2.9172312e+00   6.6665849e-01   2.5860004e+00   9.3350712e-01  -2.7596523e+00   1.0885509e+00   1.8547075e+00   3.5319097e-01  -5.7231461e+00  -2.1116202e+00  -8.8922238e-01  -1.3323753e+00  -3.7752813e+00  -2.5583080e+00  -8.3721100e-02  -1.9985754e+00   1.8317604e+00  -1.6284720e+00  -3.1206335e+00  -2.9195158e+00  -2.4306913e-01  -3.3080963e+00   1.4019986e+00  -3.0166880e+00  -4.6785339e-01  -4.9850664e+00  -2.7715346e+00  -4.1624137e+00   2.8107402e+00  -9.8498119e-01   3.5500455e+00  -2.4952419e-01   4.5146738e+00  -1.0779607e+00   3.1729654e+00  -1.2951100e+00   2.6582300e+00  -1.1680075e+00  -2.0294242e+00  -2.3708848e+00  -1.7314531e+00  -2.1593491e-01  -1.2447777e+00  -3.1781974e-01  -6.9919324e-01  -1.7571815e+00   1.0028031e+00   2.2747268e+00   2.6995441e+00   1.0545740e+00   6.8774948e-01  -9.7510512e-01   8.7493904e-01  -7.9606428e-01  -4.2962257e-01   6.1271404e-01   1.0246390e+00  -1.8610508e+00  -3.5005276e+00  -3.6065670e+00   2.1444731e+00  -4.7351927e+00  -4.6138269e+00  -4.7932769e+00   9.8303113e-01  -2.5583152e+00  -3.6838336e+00  -3.9366258e-01  -1.9841559e+00  -3.3909091e-01  -3.3229196e-01   2.4854893e-02   5.7506171e-01  -1.7399520e+00  -1.3266441e+00  -1.1946422e+00   8.4550728e-01
   1.8044136e-01  -4.5499828e-01  -9.6288521e-01   1.0333443e+00  -3.3547226e-01  -7.6497215e-01   1.4673238e+00   2.3792217e+00   2.0145638e-02   2.2914650e+00   2.2400247e+00   3.9946269e-01   2.0075198e+00   2.6424625e+00   3.1886955e-01   1.5869198e+00   8.1683948e-01  -2.4989438e+00   1.1550101e+00   1.1268903e+00   4.4148225e-01  -5.2543438e+00  -2.1115188e+00  -9.5963796e-01  -1.1444666e+00  -3.1179457e+00  -2.3182408e+00  -6.0164238e-01  -2.1701092e+00   1.2124129e+00  -1.1064970e+00  -3.0252565e+00  -3.3057197e+00  -1.1193829e+00  -3.7308124e+00   9.7362633e-01  -2.6485661e+00  -4.3946210e-01  -4.5773879e+00  -2.7515437e+00  -3.8736462e+00   2.7602659e+00  -2.1217474e+00   3.0760699e+00  -1.3847623e+00   4.1110956e+00  -2.0638832e+00   2.9048373e+00  -1.5836393e+00   2.7877159e+00  -9.8920261e-01  -1.5773893e+00  -2.7384039e+00  -1.3174894e+00   1.3424684e-01  -8.3568028e-01  -2.2090625e-01  -7.3023119e-01  -1.2623432e+00   1.0231497e+00   2.5271533e+00   2.8059094e+00   1.3166373e+00   9.6193460e-01  -5.3648295e-01   1.0715132e+00  -1.1654299e+00  -5.3031339e-01   1.0533248e+00   4.1476336e-01  -1.3853767e+00  -3.5033999e+00  -3.4065990e+00   2.0090339e+00  -4.2363123e+00  -4.5259126e+00  -5.2183587e+00   5.9398291e-01  -2.4900627e+00  -3.3951570e+00  -1.5976882e-01  -1.9374163e+00  -6.8264537e-01  -1.2154450e+00   4.1317622e-01   5.4174408e-01  -1.7098580e+00  -1.4013465e+00  -9.3050618e-01   9.1776669e-01
  -6.4177082e-02  -6.8869072e-01  -1.1004772e+00   5.4416475e-01  -2.3828906e-01  -8.8974422e-01   1.2393767e+00   1.8571623e+00   2.8337270e-01   2.0819442e+00   1.9250954e+00  -5.3745301e-01   1.5511483e+00   2.1287367e+00   6.4219305e-02   5.8228082e-01   7.7723644e-01  -2.7736141e+00   1.0696329e+00   1.1442090e+00   2.9191465e-01  -4.9574542e+00  -2.1423180e+00  -1.3409754e+00  -1.3201154e+00  -3.2995706e+00  -2.1993438e+00  -1.0898467e+00  -2.0048828e+00   5.1073697e-01  -6.9702271e-01  -2.9940858e+00  -3.4414624e+00  -9.9438778e-01  -4.0226070e+00   1.6971366e+00  -2.1948587e+00  -1.0648930e+00  -3.9531334e+00  -3.3853489e+00  -2.7801777e+00   3.3577571e+00  -2.7265949e+00   3.1355294e+00  -1.5080786e+00   4.1521870e+00  -2.5644027e+00   2.6804987e+00  -1.6418581e+00   2.9494508e+00  -9.4659277e-01  -1.0716665e+00  -3.0357954e+00  -1.0999399e+00   8.0096526e-02  -6.5681531e-01  -1.6955616e-01  -6.5115051e-01  -6.0001454e-01   1.5628307e+00   2.5760601e+00   2.7370612e+00   1.4421857e+00   9.4902662e-01  -6.6318790e-01   8.4324699e-01  -7.7976622e-01   3.7041099e-01   9.1108225e-01   1.7052092e-01  -9.0375108e-01  -3.5314737e+00  -3.0200092e+00   2.0797920e+00  -3.6924273e+00  -4.1655903e+00  -5.6840528e+00   1.2633864e+00  -2.5716919e+00  -3.7526604e+00  -3.4731000e-02  -1.9096028e+00  -4.6042244e-01  -1.6477030e+00   4.8297665e-01   2.4787226e-01  -1.7120429e+00  -1.9894866e+00  -8.3306603e-01   7.9545447e-01
  -1.0057647e+00  -1.6470772e+00  -1.1272696e+00   9.3089005e-01  -9.4914898e-02  -6.8399281e-01   1.6049337e+00   2.6688453e+00   7.6375250e-01   1.7598506e+00   1.8705253e+00  -4.9923201e-01   2.1048784e+00   2.5975880e+00   3.8783555e-01  -3.5647217e-01  -5.1996326e-02  -2.9137608e+00   7.1066718e-01  -1.8183249e-01   5.1177605e-01  -3.7310644e+00  -2.1063388e+00  -1.5053120e+00  -1.0525720e+00  -1.9650584e+00  -2.2630015e+00  -1.0836663e+00  -1.5907248e+00  -5.6796332e-01  -1.0215810e+00  -3.7921362e+00  -3.6435395e+00  -2.2990054e+00  -4.1870758e+00   1.1298283e+00  -9.5143441e-01  -3.1643066e-01  -3.4004026e+00  -3.0089090e+00  -1.7583106e+00   2.2770908e+00  -4.4017332e+00   2.0166863e+00  -3.1615707e+00   2.9303840e+00  -4.9411557e+00   1.7226155e+00  -2.6057133e+00   2.6032018e+00  -1.4786604e+00  -1.0639781e+00  -3.7781949e+00  -1.0999430e+00  -4.0061360e-01  -4.6099910e-01  -9.5391231e-01  -1.1955168e+00  -4.5902186e-01   1.2249761e+00   2.5015813e+00   2.8433506e+00   1.5113996e+00   8.1598389e-01   2.4165193e-01   1.3002350e+00  -8.7566993e-01   9.2511571e-02   1.1091115e+00  -4.8566025e-01  -1.0808454e+00  -2.6279357e+00  -2.7486877e+00   1.7421588e+00  -3.6453146e+00  -3.7291550e+00  -4.5020589e+00   1.1229424e+00  -3.3070370e+00  -4.4701274e+00  -9.1557488e-01  -2.9703009e+00  -2.1872301e-01  -2.7610204e+00   4.3640915e-01  -3.6717646e-01  -1.1966040e+00  -5.9682557e-01  -2.7705783e-01   5.2112281e-01
   2.4995158e-01  -6.2628485e-02  -2.1218899e+00  -7.2986334e-01   7.7175652e-02  -1.7088216e+00   1.2158178e+00   6.3772791e-01   1.2015439e+00   1.6318614e+00   2.5050525e+00  -2.1432138e+00   1.2354474e+00   1.4656226e+00  -2.1528044e-01  -2.4657456e+00   1.1843351e+00  -1.5452507e+00   1.1910397e+00   7.6546642e-03   1.3196341e+00  -5.1983411e+00  -3.5262114e+00  -3.0751467e+00  -1.6522563e+00  -3.5962096e+00  -2.1708398e+00  -2.8952345e+00  -1.6621733e+00  -1.9424234e-01  -4.0533455e-01  -3.8760351e+00  -2.5847429e+00  -1.3934723e+00  -4.8995349e+00  -5.3861771e-02  -1.7584248e+00  -2.2654719e+00  -4.5653726e+00  -3.5440384e+00  -9.3255303e-01   3.1871147e+00  -3.3019652e+00   4.2856324e+00  -1.0815200e+00   5.4303630e+00  -2.5269086e+00   3.9671058e+00  -1.1053196e+00   4.1158173e+00  -2.4451307e-01   9.7959895e-01  -2.5787785e+00   1.9849398e-01   1.1080406e+00   9.5675399e-01   7.4453760e-01   5.3227604e-01   1.2795714e+00   3.1724153e+00   3.4013799e+00   3.2205063e+00   1.8981001e+00   2.1966125e+00  -9.6219549e-01   9.6581539e-02  -4.5637487e-01   5.2179799e-01   1.3375701e+00  -2.3406546e-01  -6.2070178e-01  -4.0227508e+00  -2.8941837e+00   1.5499958e+00  -2.9017077e+00  -3.8972053e+00  -5.9487734e+00   6.2657529e-01  -2.3611802e+00  -2.2420372e+00   9.7795695e-01  -1.2651078e-01  -2.2826656e-01  -5.5236069e+00   1.2137493e+00  -2.1849668e-01  -2.2588024e+00  -1.4621727e+00  -4.9232886e-01   6.3639886e-01
  -2.0990876e-01  -1.8980541e-01  -1.8525064e+00  -2.4724465e-01   1.0890633e-01  -9.9683018e-01   8.6304609e-01   1.2326632e+00   1.1566641e+00   1.3900526e+00   1.3636535e+00  -1.9043143e+00   7.3909888e-01   1.5941995e+00  -7.2459803e-01  -2.7813999e+00   8.2450768e-01  -1.3343313e+00   4.5272473e-01  -1.3324276e+00   5.2489225e-01  -3.2174392e+00  -3.6912446e+00  -2.8205263e+00  -1.5546974e+00  -1.4309945e+00  -1.7052124e+00  -1.8720823e+00  -1.2087042e+00  -1.0331281e+00  -1.4641354e+00  -4.3544172e+00  -3.4722730e+00  -2.6696949e+00  -4.9301461e+00  -9.6609116e-01  -4.6021894e-01  -1.5444959e+00  -2.4700234e+00  -2.5017180e+00  -1.0969256e+00   2.5153446e+00  -4.0570124e+00   3.2771180e+00  -2.0849096e+00   4.3276442e+00  -3.3274116e+00   3.1993811e+00  -1.2661716e+00   3.8498932e+00  -1.6402278e-01   1.2087150e+00  -2.8937355e+00   5.3459277e-01   1.1680695e+00   1.5334209e+00   6.7286042e-01   3.7617732e-01   1.2061508e+00   2.2984057e+00   2.3818515e+00   2.9466319e+00   8.5293706e-01   1.6720771e+00  -4.8433723e-01   6.4924743e-01  -1.0091218e+00   1.9967436e-01   1.7861337e+00  -5.7635889e-01  -9.5042565e-01  -3.7559365e+00  -2.5050240e+00   1.3219589e+00  -2.8101984e+00  -3.5994994e+00  -5.6418463e+00   2.3768105e-01  -2.6537510e+00  -2.6196948e+00  -7.3605558e-02  -1.0116196e+00  -6.3651181e-01  -4.9530527e+00   1.1523403e+00  -1.5492069e-01  -1.4407869e+00  -4.5507164e-01   2.2240194e-01   4.3605210e-01
  -2.1736786e-01   2.8308283e-02  -1.9309732e+00  -1.0626784e+00  -2.6796130e-02  -1.1808439e+00   3.9473466e-01   4.2054345e-01   1.2134769e+00   9.7985889e-01   1.6684588e+00  -2.7580877e+00   8.1037580e-01   1.0365937e+00  -6.7201058e-01  -3.8792337e+00   7.1348257e-01  -7.8968995e-01   1.9096083e-01  -1.5475127e+00   5.4214884e-01  -3.1693373e+00  -4.0682724e+00  -3.7281294e+00  -1.9469550e+00  -1.8393885e+00  -1.8181461e+00  -2.1666419e+00  -5.1168809e-01  -1.4905552e+00  -1.6387055e+00  -4.8915854e+00  -2.4695857e+00  -1.9352889e+00  -4.3501524e+00  -1.0220384e+00  -4.4798681e-01  -2.3630864e+00  -3.2409510e+00  -2.9595176e+00  -5.2875943e-01   1.1687459e+00  -3.5159080e+00   3.7652945e+00  -3.4957274e-01   5.2383255e+00  -2.6997246e+00   3.1700820e+00  -8.2096880e-01   4.1717181e+00  -9.3315955e-02   1.3792726e+00  -2.2488115e+00   7.8283530e-01   1.0448178e+00   1.7627369e+00   8.7783980e-01   1.0318315e+00   1.7191530e+00   3.0314939e+00   2.4770318e+00   2.7398978e+00   1.2942762e+00   2.0268112e+00  -1.5954598e+00  -4.1089587e-01   2.1542327e-02   7.0375744e-01   1.5094302e+00  -3.7094762e-01  -1.1674799e+00  -3.5317688e+00  -2.5976865e+00   9.6134081e-01  -2.7154019e+00  -3.2986722e+00  -4.7880708e+00  -1.9148773e-01  -2.8208706e+00  -2.5574010e+00  -2.1850611e-01  -2.4546422e-01  -2.3890748e-01  -5.7427203e+00   1.0857732e+00  -7.6571464e-01  -1.0529124e+00   3.9422166e-02   2.6914487e-01   1.2111577e-01
  -5.2884565e-01  -3.9908288e-02  -1.5093127e+00  -1.1609193e+00  -1.4782954e-01  -9.5553891e-01  -3.8850329e-02   2.9970626e-01   1.1152298e+00   6.9386783e-01   8.8567811e-01  -3.1993254e+00   2.7042664e-01   4.0926019e-01  -1.4196722e+00  -4.4444284e+00   5.5628708e-01  -5.9715407e-01  -6.8954802e-01  -2.4837397e+00  -5.7149501e-01  -2.2481106e+00  -3.9043972e+00  -3.6816812e+00  -1.8018069e+00  -8.0446188e-01  -1.5196897e+00  -1.9438858e+00  -1.9749554e-01  -2.1769476e+00  -2.4736149e+00  -5.1872854e+00  -2.1699342e+00  -1.9260901e+00  -3.0334754e+00  -1.1665190e+00   9.1358838e-02  -2.3354753e+00  -2.2443073e+00  -2.7150056e+00  -1.3807617e+00   4.3475899e-02  -3.1474954e+00   3.1367978e+00   1.8445114e-01   4.8554424e+00  -2.0987221e+00   2.3445913e+00  -3.8621205e-01   3.9689280e+00   3.8301007e-02   1.1134165e+00  -2.0440416e+00   1.0745694e+00   9.3191483e-01   1.7339065e+00   1.0473716e+00   1.2410378e+00   1.8001891e+00   2.4634270e+00   2.0362899e+00   2.3540685e+00   6.6172371e-01   1.8864611e+00  -1.7469128e+00  -4.0613594e-01   3.8503122e-01   8.9202162e-01   1.6266007e+00  -5.0099621e-01  -1.4780348e+00  -3.6578104e+00  -2.6897924e+00   4.5566601e-01  -2.8033643e+00  -3.4244785e+00  -4.0165548e+00  -9.2927813e-01  -3.0018338e+00  -2.6863756e+00  -1.0408862e+00  -5.6089290e-01  -5.0890845e-01  -5.4331917e+00   9.3269190e-01  -8.0221816e-01  -2.9820719e-01   3.5451601e-01   4.2002041e-01  -6.2691049e-02
  -7.9505334e-01  -3.5432379e-01  -1.5925419e+00  -1.7315213e+00  -1.8937780e-01  -1.3582026e+00  -2.5154984e-01  -1.1469523e-01   1.1568542e+00   1.3724686e-01   1.0861978e+00  -3.6676625e+00   4.8877573e-01   2.4421361e-01  -1.3484657e+00  -5.1886184e+00   2.5120870e-01  -5.6383650e-01  -1.2144854e+00  -2.8915681e+00  -3.9736903e-01  -1.9000791e+00  -3.9373338e+00  -4.2121166e+00  -1.6064827e+00  -8.3784628e-01  -1.7503993e+00  -2.4667813e+00   3.6135231e-01  -2.5496679e+00  -2.5580899e+00  -5.4010263e+00  -1.1234479e+00  -1.2948487e+00  -1.8745086e+00  -8.9839051e-01   4.3584878e-01  -2.5361843e+00  -2.2564009e+00  -2.6196191e+00  -4.4722213e-01  -8.2203418e-01  -2.8395233e+00   2.8381252e+00   9.9056758e-01   4.8325848e+00  -1.9403125e+00   1.7688440e+00  -2.8988282e-01   3.7816267e+00  -2.3249953e-01   9.7442517e-01  -1.8292141e+00   9.2449471e-01   5.1836490e-01   1.5907917e+00   9.4795657e-01   1.3893595e+00   2.0732571e+00   2.7652287e+00   2.1379542e+00   2.1240389e+00   9.2110877e-01   2.1586946e+00  -2.0163176e+00  -9.6233653e-01   1.2519130e+00   1.3510227e+00   1.3248485e+00  -5.3889563e-01  -1.6273517e+00  -3.2218543e+00  -2.4329058e+00   1.7112588e-01  -2.5912592e+00  -3.3649716e+00  -2.4431722e+00  -1.1480894e+00  -3.2058950e+00  -2.8548477e+00  -1.3334030e+00  -4.1611180e-01  -7.0744882e-03  -5.8501935e+00   7.8873248e-01  -1.3696438e+00  -1.3176803e-01   8.4999835e-01   4.1880181e-01  -2.2542021e-01
  -8.2502352e-01  -4.4647662e-01  -1.5237498e+00  -1.8359722e+00  -3.7134877e-01  -1.1482059e+00  -3.3260123e-01   1.8912684e-01   1.2197575e+00  -1.0314188e-01   8.4230953e-01  -3.0434496e+00   7.2336328e-01   6.9509061e-01  -1.1356598e+00  -5.0281100e+00  -3.1175266e-01  -2.2806927e-01  -1.4723763e+00  -3.5166623e+00  -4.9914829e-01  -7.4623816e-01  -4.1232600e+00  -4.3840423e+00  -1.6576023e+00   7.1340723e-02  -1.7342806e+00  -1.9350465e+00   1.1978389e+00  -3.2627726e+00  -3.2813263e+00  -5.6759814e+00  -8.7618197e-01  -1.4156763e+00  -1.5931739e+00  -6.0092518e-01   1.2158526e+00  -2.2649778e+00  -1.0422269e+00  -2.1070058e+00   2.4974051e-01  -1.5226932e+00  -2.6646276e+00   2.3196361e+00   1.1998314e+00   3.9426645e+00  -1.9229396e+00   1.3753932e+00  -5.0652472e-01   3.2485399e+00  -4.8700261e-01   7.9472053e-01  -1.9910031e+00   6.7413170e-01   2.5269434e-01   1.5645229e+00   9.2614905e-01   1.2215300e+00   2.0878811e+00   2.2814531e+00   1.7598031e+00   2.0066838e+00   6.3244584e-01   2.0316444e+00  -1.8042537e+00  -9.4044294e-01   1.0432082e+00   1.0184287e+00   1.3435055e+00  -8.4292994e-01  -1.6154152e+00  -2.1814792e+00  -1.3174572e+00   1.5705805e-01  -1.7906205e+00  -2.2093080e+00  -1.0376695e+00  -6.7662901e-01  -3.2655307e+00  -3.4896512e+00  -1.6445622e+00  -5.6862799e-01   1.5655376e-01  -4.4376090e+00   6.5366379e-01  -1.4489009e+00   3.8559161e-01   1.7569188e+00   7.3985538e-01  -3.7212866e-01
  -1.8372874e-01   5.7315314e-01  -1.8601101e+00  -2.6075310e+00  -3.9876726e-01  -1.4537384e+00  -1.0749291e+00  -8.3816653e-01   9.4412354e-01  -3.7853997e-01   8.1779986e-01  -3.7424918e+00   4.1333944e-01   2.2571858e-01  -1.7158916e+00  -6.0003658e+00   3.5486742e-01   5.1777704e-01  -2.1178608e+00  -3.9471740e+00  -4.7160653e-01  -1.0149110e+00  -5.1012491e+00  -5.1888643e+00  -1.7588006e+00  -1.2601162e-01  -1.8966831e+00  -1.9168638e+00   1.5317839e+00  -3.0857354e+00  -4.5802321e+00  -6.6021745e+00  -9.1007303e-02  -1.0216335e+00  -1.0250169e+00  -1.9617190e+00   1.2418248e+00  -2.6179790e+00  -1.0817973e+00  -1.3113363e+00  -4.2994889e-02  -2.4401966e+00  -8.8888023e-01   3.4898169e+00   3.6136589e+00   5.3243665e+00   4.2049255e-01   2.6640617e+00   7.1087297e-01   3.9483091e+00  -1.2045496e-02   1.4830353e+00  -7.5926073e-01   1.2521918e+00   8.9467166e-01   2.2892694e+00   1.7427187e+00   2.3334829e+00   2.4256717e+00   2.7678830e+00   1.6026475e+00   1.9478888e+00  -7.6028355e-02   2.3620843e+00  -2.4925041e+00  -1.4892445e+00   1.5661157e+00   8.8107234e-01   1.6328852e+00  -1.5999111e-01  -2.5565721e+00  -2.9886636e+00  -2.0130635e+00  -2.6633324e-01  -2.4451140e+00  -3.1096392e+00  -8.1769257e-01  -1.8533668e+00  -2.8295859e+00  -2.6890120e+00  -1.7117525e+00   3.7359035e-01   1.1917337e-02  -5.5664094e+00   6.7570798e-01  -1.4224822e+00   4.8364259e-01   2.4330941e+00   6.4448023e-01  -5.0218127e-01
  -8.8915361e-01  -2.4141267e-01  -1.1880496e+00  -2.4516699e+00  -4.1066504e-01  -1.1320929e+00  -1.0947711e+00  -8.1575366e-01   8.7083837e-01  -5.4187227e-01   4.6169496e-01  -3.4101245e+00   3.1258400e-01  -4.3870082e-01  -1.5401825e+00  -5.3682099e+00  -5.0258873e-01   4.2996459e-01  -2.1389403e+00  -3.6997946e+00  -7.9479502e-01  -1.1455050e-01  -3.7320558e+00  -4.3834302e+00  -1.3846416e+00   7.9968791e-01  -1.1473144e+00  -1.7306137e+00   1.7786048e+00  -2.9653134e+00  -3.5590072e+00  -5.1403906e+00   1.1177739e+00  -8.8747626e-02   1.4177794e+00  -5.2449289e-02   1.3053036e+00  -2.2127449e+00  -8.1055513e-01  -1.4707632e+00   4.1833201e-01  -2.9142342e+00  -1.5090901e+00   1.6029640e+00   2.0729839e+00   3.5938388e+00  -9.6271332e-01   3.2584940e-01   1.4030231e-01   2.5444629e+00  -5.0660501e-01   6.0393548e-01  -1.4626107e+00   9.3050332e-01  -6.4883706e-02   1.6563335e+00   8.1391376e-01   1.5935608e+00   1.9552935e+00   1.9484301e+00   1.0705992e+00   1.4731067e+00   4.2491755e-01   1.8717017e+00  -2.2252570e+00  -1.0511688e+00   2.2972757e+00   1.5944760e+00   4.8416535e-01  -7.9800862e-01  -1.8260862e+00  -2.2232319e+00  -1.0222491e+00  -4.3485256e-01  -1.2959081e+00  -1.6420142e+00   1.4884405e+00  -7.6741284e-01  -3.0218831e+00  -1.7790424e+00  -1.7854517e+00  -5.8744431e-02   2.9218288e-01  -4.2616338e+00   5.5810200e-01  -1.6298368e+00   7.5029460e-01   1.8525277e+00   8.2129246e-01  -4.6289038e-01
  -6.5116590e-01  -4.5941519e-02  -1.2700978e+00  -3.0531905e+00  -2.9986464e-01  -1.4054986e+00  -1.5929349e+00  -1.5047345e+00   5.3106057e-01  -8.1143506e-01   7.6674200e-03  -3.9200805e+00  -9.2968966e-03  -6.8400851e-01  -1.9523187e+00  -5.5757435e+00   2.7829761e-02   2.0928846e-02  -2.8477852e+00  -3.5013292e+00  -7.5712110e-01   2.9898069e-01  -3.8462989e+00  -4.5637792e+00  -9.1033702e-01   8.0770924e-01  -1.1261489e+00  -1.8212724e+00   2.0893228e+00  -2.8433505e+00  -3.8297729e+00  -4.7987255e+00   1.7530096e+00   6.1123811e-01   2.1046138e+00  -1.1715446e-01   1.8189823e+00  -1.7547387e+00   8.9966771e-01  -6.9896065e-01   1.4597174e+00  -2.5864440e+00  -4.3937748e-01   1.4860013e+00   3.0835006e+00   3.4484755e+00   2.8522014e-01   2.9839985e-01   7.6412965e-01   2.4496874e+00  -4.5626584e-01   7.8241845e-01  -9.9856451e-01   9.4986863e-01  -1.1522873e-01   1.5120201e+00   9.9578573e-01   1.7794081e+00   2.0147296e+00   1.9476958e+00   7.1906824e-01   1.1996195e+00  -3.3526070e-01   1.5638655e+00  -2.1092122e+00  -1.2234767e+00   2.7794957e+00   1.9612451e+00   2.8324860e-01  -4.8630280e-01  -1.9342692e+00  -2.3228744e+00  -7.0728368e-01  -4.6685678e-01  -1.1857323e+00  -2.0483177e+00   1.8361586e+00  -1.0155900e+00  -2.2097187e+00  -1.4757892e+00  -1.7380529e+00  -1.9254925e-02   6.8138236e-01  -3.8272760e+00   3.5059301e-01  -1.6611976e+00   8.3415315e-01   1.6467033e+00   5.2022810e-01  -5.4524877e-01
  -6.5887751e-01  -2.9529575e-01  -1.2183301e+00  -2.9234250e+00  -3.6287873e-01  -1.5743721e+00  -1.4966677e+00  -1.2990841e+00   4.1760026e-01  -1.0479602e+00  -2.3748338e-01  -3.0580433e+00   5.0789264e-02  -2.3415078e-01  -1.9820924e+00  -5.1071711e+00  -3.7797146e-01   1.2230335e-01  -3.1716354e+00  -3.8894855e+00  -5.4838965e-01   9.0622071e-01  -3.4792964e+00  -4.0633519e+00  -5.6051675e-01   1.4058042e+00  -1.2528319e+00  -1.8444226e+00   2.2110420e+00  -2.9180319e+00  -3.8961566e+00  -4.2771661e+00   1.8567350e+00   5.3342743e-01   2.7302495e+00   6.2816663e-01   1.9933804e+00  -1.1397406e+00   1.9134640e+00   1.7471665e-01   2.0650357e+00  -2.4814784e+00  -2.4726151e-01   8.6084649e-01   2.7023330e+00   2.5231111e+00   3.4067814e-01   1.1672632e-01   4.9996214e-01   1.8042180e+00  -7.6504166e-01   4.1402728e-01  -1.4679957e+00   4.0037955e-01  -2.4990605e-01   1.1886771e+00   9.9178623e-01   1.4842824e+00   1.8516610e+00   1.3234549e+00   6.6516921e-01   1.1589781e+00  -4.1388271e-01   1.5391518e+00  -1.1588190e+00  -7.2439982e-01   2.4468353e+00   1.7406949e+00   2.8388018e-01  -6.9240839e-01  -1.7352733e+00  -1.5027118e+00   2.0044025e-01  -3.7288626e-01  -4.0619732e-01  -1.3498539e+00   2.9980132e+00  -3.5722829e-01  -1.7911114e+00  -1.5142161e+00  -1.6026332e+00  -2.1411894e-01   6.1378359e-01  -2.5131498e+00   3.8973506e-01  -1.4757711e+00   7.6899265e-01   1.9793153e+00   6.0163876e-01  -4.0528560e-01
  -6.0384246e-01  -4.3046802e-01  -1.0261038e+00  -2.7924408e+00  -1.3905724e-01  -2.0206552e+00  -1.5350268e+00  -1.6546276e+00   5.1757683e-02  -1.1988464e+00  -4.6922317e-01  -2.5324509e+00  -5.7622022e-01  -5.3192050e-01  -2.1837957e+00  -4.2207843e+00  -3.5772421e-01   1.0668136e-01  -3.1077899e+00  -3.2883782e+00  -4.3096213e-02   1.2215341e+00  -2.4437034e+00  -2.7666851e+00   1.9056455e-01   1.7782227e+00  -7.4140412e-01  -2.4353457e+00   1.7021506e+00  -1.6047970e+00  -2.1633181e+00  -2.0646296e+00   2.4273785e+00   1.3425081e+00   4.1587615e+00   1.8922437e+00   1.2416733e+00  -3.7308915e-01   2.2091715e+00   1.0575415e+00   3.1889974e+00  -1.2512025e+00  -5.9743606e-01  -3.4646756e-01   1.2377311e+00   1.9285054e+00  -5.3499120e-03  -8.6201901e-01   4.6702933e-01   1.3111494e+00  -5.3692210e-01   4.3552699e-01  -1.7585204e+00   3.7821893e-01  -7.3041491e-02   9.2321992e-01   1.1093317e+00   1.3028594e+00   1.5534936e+00   7.4450188e-01   6.1023658e-01   9.5602603e-01   1.6807473e-01   1.6171552e+00  -6.9305207e-01  -2.4720126e-01   2.1621848e+00   1.9040802e+00  -3.7790014e-01  -1.1423449e+00  -1.1235339e+00  -1.4087514e+00   1.1217281e+00  -5.4847678e-02   6.5923229e-01  -7.3018930e-01   3.5711499e+00   2.4412131e-01  -1.0953387e+00   6.2833464e-01  -7.0534486e-01   1.0458221e-01   5.9828881e-01  -1.5692920e+00   9.5887590e-01  -1.0330708e+00  -1.2565230e-02   7.9875436e-01   5.4919460e-01   1.5677013e-01
  -1.0435302e-01   5.8702806e-01  -8.3084120e-01  -2.9019201e+00  -2.8717327e-01  -1.6128182e+00  -2.1784897e+00  -2.3801141e+00  -3.8541391e-01  -9.4986994e-01  -1.0374494e+00  -2.7193915e+00  -1.2108180e+00  -1.4936477e+00  -2.9795369e+00  -4.1945214e+00   2.5626650e-01   7.2972235e-01  -3.1988404e+00  -2.9191533e+00  -6.6710043e-01   1.0558802e+00  -2.4017160e+00  -2.7144574e+00   1.9079149e-01   2.0233205e+00  -3.6796866e-01  -9.8894235e-01   1.7495741e+00  -1.7399861e+00  -3.1925573e+00  -2.1243424e+00   2.7731109e+00   1.4233737e+00   4.9644219e+00   1.3610479e+00   1.4615433e+00  -2.3958372e-01   2.9584045e+00   1.5899197e+00   1.7868628e+00  -2.2474981e+00   1.1922723e+00   1.4405658e-01   2.8777439e+00   1.8011000e+00   2.1007389e+00  -7.1853547e-02   1.3181007e+00   1.1037265e+00  -3.0439487e-01   5.0456134e-01  -9.2031406e-01   5.3878035e-01   3.5452099e-01   1.2650407e+00   1.3383574e+00   1.7480598e+00   1.2019206e+00   5.0074685e-01  -5.1217038e-02   6.7049167e-01  -7.8158793e-01   1.0461395e+00  -7.9991965e-01  -4.0880811e-02   2.3968149e+00   1.6061843e+00  -7.0798588e-02  -6.7689273e-01  -1.2751999e+00  -1.8909810e+00   6.3210074e-01  -3.8065722e-01   2.8841877e-01  -1.2207443e+00   3.3655132e+00  -3.5715488e-01   3.8353013e-02   1.3150848e+00  -5.9402762e-01   5.0095769e-01  -2.4752527e-01  -9.3206908e-01   7.3239821e-01  -5.8086585e-01   6.3586654e-01   5.3880568e-01   2.9239261e-01   9.0727429e-02
   3.2566622e-01   1.3046912e+00  -7.4743896e-01  -3.1868310e+00  -3.1034197e-01  -1.2356429e+00  -2.8386752e+00  -3.1289518e+00  -9.4909845e-01  -8.2110197e-01  -1.5345229e+00  -2.9151173e+00  -1.4536363e+00  -1.7717525e+00  -3.1350778e+00  -4.0000256e+00   8.6626127e-01   7.9895076e-01  -3.5734492e+00  -2.3009763e+00  -6.6260536e-01   1.2552724e+00  -2.4579282e+00  -2.6131183e+00   7.1453731e-02   1.9515066e+00  -2.0443348e-01  -5.3998019e-02   1.9924901e+00  -1.5842462e+00  -3.5513639e+00  -1.7550717e+00   3.0222066e+00   1.9126308e+00   5.0502867e+00   1.1127849e+00   1.5587711e+00   2.5091434e-01   3.8318995e+00   2.1113155e+00   2.3476327e+00  -2.7341857e+00   2.5294951e+00   8.1252087e-01   4.5254139e+00   2.3303050e+00   3.4754683e+00   7.0138358e-01   2.0671212e+00   1.2420724e+00  -5.0706033e-02   7.9589904e-01  -1.4196367e-01   6.7537786e-01   4.8550175e-01   1.4208254e+00   1.3890160e+00   2.1783319e+00   1.0431902e+00   5.5789424e-01  -6.3593395e-01   5.0878541e-01  -1.4318342e+00   3.3316081e-01  -9.2258195e-01  -1.5756800e-01   2.8410344e+00   1.6881723e+00  -4.1750118e-01   3.8410996e-02  -1.5311434e+00  -1.6648743e+00   4.3766605e-01  -6.3660719e-01   1.3858138e-01  -1.0005657e+00   2.8948145e+00  -5.4159174e-01   1.2177228e+00   1.9825675e+00  -4.8034394e-01   7.5463646e-01  -5.9043348e-02  -4.8244450e-01   5.1149385e-01  -4.8267028e-01   1.1233006e+00   6.7779834e-01   2.7995541e-02  -2.0410580e-01
   3.5507612e-01   1.5524982e+00  -5.6506068e-01  -2.8331740e+00  -2.0220868e-01  -1.0798590e+00  -3.1631417e+00  -3.5088690e+00  -1.4776941e+00  -8.5125772e-01  -2.4785089e+00  -2.8883801e+00  -2.3309462e+00  -2.2286225e+00  -3.9571343e+00  -3.7170672e+00   1.3919611e+00   7.4460787e-01  -4.1119813e+00  -2.2132918e+00  -9.2932017e-01   1.6062444e+00  -1.7370721e+00  -1.5195978e+00   6.4368321e-01   2.6496185e+00   1.9441193e-01   3.8113300e-01   1.4004700e+00  -1.3100703e+00  -3.1743157e+00  -4.1631465e-01   2.8106422e+00   1.9098473e+00   6.0063008e+00   1.0595981e+00   1.5510540e+00   9.4546230e-01   5.1850543e+00   3.1263544e+00   2.0543986e+00  -2.3408389e+00   3.0186861e+00   4.8269251e-01   4.2081340e+00   1.8992454e+00   4.1684092e+00   8.2633287e-01   2.5743640e+00   9.4491415e-01   2.8242491e-01   1.0145148e+00  -4.1548142e-02   6.5703942e-01   8.7060380e-01   1.5723338e+00   1.4359492e+00   2.1960008e+00   8.7190434e-01   1.1939627e-01  -1.0875553e+00   2.0833882e-01  -2.0731802e+00  -1.7590300e-01   8.2505144e-02   5.8310859e-01   2.8295127e+00   1.8568543e+00  -5.0542593e-01   1.7407543e-01  -1.2888524e+00  -1.8178113e+00   2.1763372e-01  -1.0086409e+00   2.2171576e-01  -1.3270626e+00   2.3045833e+00  -6.5336560e-01   2.4806346e+00   3.2222272e+00  -1.9487094e-01   6.3499039e-01  -5.5293061e-01  -1.7631008e-01   6.0279147e-01   6.8989486e-02   1.1184255e+00   1.2807058e-01  -1.3541283e-01  -9.8535621e-02
   5.4744195e-02   1.2080949e+00  -2.8333550e-03  -2.6189922e+00  -1.6729145e-01  -9.8150350e-01  -3.1643056e+00  -4.0742901e+00  -1.7985266e+00  -7.6587734e-01  -2.9368733e+00  -2.7053890e+00  -3.0708656e+00  -3.2364302e+00  -4.0668394e+00  -2.6752402e+00   1.2602844e+00   5.2519422e-01  -3.7075441e+00  -9.8180597e-01  -9.8025435e-01   1.7384105e+00   8.8100021e-02  -1.6261832e-02   1.0505030e+00   2.6986620e+00   9.8437512e-01   4.2376313e-01   8.3775858e-01  -7.2934046e-01  -8.9171211e-01   2.3743351e+00   3.3792548e+00   2.9836811e+00   7.7674494e+00   3.2352134e+00   8.2651402e-01   1.2525880e+00   5.3659070e+00   2.7487682e+00   2.6013866e+00  -1.5749794e+00   2.6139294e+00  -7.7576818e-01   2.8690119e+00   7.6998829e-01   3.5043053e+00  -5.9736846e-01   2.3459299e+00  -1.3554143e-01   2.7035601e-01   5.9613959e-01  -4.6020136e-01   3.2390147e-01   5.5370957e-01   9.5352563e-01   9.2526086e-01   1.6357800e+00   5.8546407e-01  -2.7233308e-01  -1.2636770e+00  -2.1207293e-01  -1.1783557e+00  -6.9599071e-01   5.3602754e-01   1.0554640e+00   3.2862209e+00   2.6826926e+00  -1.5810864e+00  -2.7141692e-01   1.8174641e-01  -1.2207964e+00   1.0235386e+00  -1.0640109e+00   1.6180376e+00  -1.4508669e-01   2.5272836e+00   5.8538573e-01   3.5289761e+00   4.9011519e+00   8.0691761e-01   7.6734318e-01  -5.6407407e-01   1.2412914e+00   8.2057437e-01   4.0326195e-01   9.3015528e-01  -1.7634745e+00  -4.2020560e-01   1.6689359e-01
   1.2257787e-01   1.1982786e+00  -3.8915844e-01  -2.0786665e+00  -1.4828552e-01  -1.1275587e+00  -3.0905831e+00  -3.8093601e+00  -1.9184780e+00  -7.4330088e-01  -2.8996659e+00  -2.0807747e+00  -2.6705673e+00  -2.3613096e+00  -4.0616427e+00  -2.5321151e+00   1.3793406e+00   4.3843596e-01  -4.1132936e+00  -1.2613748e+00  -5.5442381e-01   1.2412794e+00   1.1114467e-01   4.6912258e-01   1.4473296e+00   2.5645883e+00   3.6926412e-01   8.4662118e-01   3.3567369e-01  -1.0226461e+00  -1.7372578e+00   1.8246628e+00   2.7982609e+00   2.3522927e+00   7.7115230e+00   3.3577870e+00   1.1073288e+00   1.7320081e+00   5.3744057e+00   3.8481966e+00   2.5379174e+00  -1.8398802e+00   3.3863430e+00   2.9285964e-01   3.6164682e+00   1.2141229e+00   4.2566931e+00   1.3118344e+00   2.4860312e+00   1.7677479e-01   2.4195429e-01   1.0087887e+00  -2.8267709e-01  -1.0709728e-01   9.8479137e-01   1.2115324e+00   8.8701313e-01   1.7203075e+00   4.1144795e-01  -3.0170588e-01  -8.8334486e-01   6.4133492e-02  -1.6253341e+00  -6.7675984e-01   2.0927978e+00   1.8761117e+00   2.7033810e+00   2.0099146e+00  -1.2458351e+00  -9.1384210e-02  -5.4568734e-01  -7.9617489e-01   1.3675437e-01  -1.4375008e+00   6.6226117e-01  -7.1167308e-01   2.2290307e+00   8.1288352e-01   3.9604386e+00   4.2228531e+00   6.5013704e-01   2.9663016e-01  -8.7217710e-01   5.7922259e-01   9.3804371e-01   7.0296490e-01   6.3107408e-01  -8.2353682e-01  -6.5657543e-01   2.5632473e-01
   1.3307278e-01   1.6453546e+00   4.3238292e-03  -1.6304365e+00  -1.7957982e-01  -6.6735163e-01  -3.3960181e+00  -4.3949025e+00  -2.4023510e+00  -5.8810898e-01  -3.4616858e+00  -1.9576726e+00  -3.5991663e+00  -3.3085789e+00  -4.4352605e+00  -1.8600076e+00   1.6506893e+00   9.3621557e-01  -3.8030319e+00  -4.9476727e-01  -7.8249633e-01   1.3144796e+00   1.2244685e+00   1.8112078e+00   1.5005574e+00   2.9405217e+00   1.1505855e+00   1.6828345e+00  -2.8566066e-01  -5.0789701e-01  -4.4279127e-01   3.7274415e+00   2.7808154e+00   2.6703111e+00   8.8174008e+00   3.8243455e+00   4.1380489e-01   1.8954683e+00   5.0894529e+00   3.9582301e+00   2.0085345e+00  -1.9216823e+00   3.4139505e+00   2.7770539e-02   3.1690661e+00   1.1214490e+00   4.3747142e+00   1.1165089e+00   2.8203256e+00  -1.8709584e-01   7.6528955e-01   1.2762229e+00   6.2852042e-02   7.2493860e-02   1.4105802e+00   1.5349625e+00   8.1218548e-01   1.8012107e+00   2.1531603e-01  -4.8137333e-01  -1.3253389e+00  -3.0240284e-01  -1.2349896e+00  -1.1385381e+00   2.2029867e+00   2.2721943e+00   2.8799996e+00   2.2252561e+00  -1.7615226e+00  -1.3032843e-01   1.2440254e-01  -7.0703904e-01  -6.5687549e-02  -1.8630937e+00   1.1274145e+00  -1.5050617e-01   1.4420692e+00   1.0164604e+00   5.0229962e+00   6.1776465e+00   1.3256419e+00   7.4488017e-01  -1.4170757e+00   8.8410470e-01   1.2696342e+00   1.2469558e+00   7.0474408e-01  -1.8467539e+00  -7.1697284e-01   3.6906805e-01
  -1.3755234e-01   1.7016159e+00   3.0340849e-01  -1.0220523e+00  -1.6704673e-01  -2.0692112e-01  -3.7033656e+00  -4.6909289e+00  -2.6775284e+00  -3.8786077e-01  -3.8629754e+00  -2.0243431e+00  -4.0836498e+00  -4.0882929e+00  -4.8366389e+00  -1.4834940e+00   1.8324630e+00   9.9130630e-01  -3.7118293e+00   1.1077130e-01  -1.2621367e+00   8.9644680e-01   2.2226542e+00   2.7588750e+00   1.7199630e+00   2.9952529e+00   1.5972640e+00   2.7431806e+00  -1.0076416e+00  -4.3512105e-01  -2.2336574e-01   4.3318201e+00   2.5062470e+00   2.6233283e+00   9.9491582e+00   4.4871925e+00   2.8063515e-01   1.9279351e+00   4.6922342e+00   4.0637433e+00   6.5115136e-01  -2.3817361e+00   3.7459760e+00   2.3235455e-01   3.1908999e+00   1.0269742e+00   4.6348798e+00   1.4621090e+00   3.0504292e+00  -4.2648242e-01   9.2535776e-01   1.3461581e+00   3.6527240e-01   2.2998366e-02   1.6262363e+00   1.7535759e+00   3.9250617e-01   1.7197016e+00  -2.5529684e-01  -6.2670899e-01  -1.6272986e+00  -6.3778845e-01  -1.3072112e+00  -1.6516615e+00   2.7644666e+00   2.9113628e+00   3.0854371e+00   2.3976026e+00  -2.0098736e+00  -7.1366012e-02   2.0874557e-01  -9.3904107e-01  -1.2204374e+00  -2.3602749e+00   4.1964514e-01  -6.1423642e-01   8.6919531e-01   1.2160174e+00   5.4836115e+00   6.6261274e+00   1.3073836e+00   4.4305843e-01  -2.0940513e+00   6.5703359e-01   1.3364907e+00   1.5815131e+00   8.0324107e-01  -2.5145726e+00  -9.4834319e-01   4.5107364e-01
  -8.9598953e-01   8.8177848e-01   9.3903442e-01   5.2442198e-02  -2.5354441e-01   5.6846687e-01  -3.2114272e+00  -4.0443978e+00  -2.6156155e+00  -1.6972265e-01  -4.0353828e+00  -6.7112267e-01  -4.0080737e+00  -4.0155688e+00  -4.0232612e+00   5.7741919e-02   7.3027996e-01   1.2053986e+00  -2.9437941e+00   6.5086707e-01  -1.2217614e+00   1.6028242e+00   4.0612324e+00   4.4985577e+00   1.6919003e+00   3.8420034e+00   2.3869236e+00   3.4470709e+00  -1.4391226e+00  -3.7023743e-01   1.7559827e+00   6.4525402e+00   2.3416130e+00   2.6299291e+00   1.1189316e+01   6.7249993e+00  -1.8888251e-01   2.3520829e+00   3.8288616e+00   3.5490676e+00   9.4573975e-01  -2.6481193e+00   2.1421816e+00  -1.0418142e+00   7.8572271e-01  -3.4715824e-01   2.2000151e+00   8.3615677e-02   1.9834503e+00  -1.6317399e+00   7.2789019e-01   8.6971564e-01  -5.0187676e-01  -4.5238703e-01   1.0979835e+00   1.4449943e+00  -6.6001208e-01   7.5796269e-01  -7.0749443e-01  -1.3645339e+00  -1.8027009e+00  -7.7333897e-01   9.5531270e-04  -2.1244423e+00   3.6949742e+00   3.8337782e+00   2.8719960e+00   2.5140651e+00  -3.1346288e+00  -9.3903421e-01   1.4128475e+00   7.3444499e-01  -4.6368630e-01  -2.6887532e+00   1.7867490e+00   1.7649824e+00   1.6291286e+00   2.9397747e+00   5.4134860e+00   7.3955299e+00   1.6742622e+00  -1.9811665e-02  -2.0757692e+00   1.8879666e+00   1.6546457e+00   1.7602223e+00   8.1002150e-01  -2.9864975e+00  -6.8074875e-01   5.5836003e-01
   4.7339129e-01   2.6018340e+00   4.1415752e-01  -5.0236314e-01  -1.7168466e-01   1.7611947e-01  -4.0685657e+00  -5.3024319e+00  -3.2507732e+00  -4.7703199e-01  -4.7271939e+00  -1.8125083e+00  -5.4545472e+00  -4.4968899e+00  -5.5864496e+00  -6.6691090e-01   3.0048258e+00   1.5619521e+00  -3.5331249e+00   7.7845807e-01  -1.5546685e+00   1.0641441e+00   2.9007064e+00   4.3142012e+00   1.8897969e+00   3.0151574e+00   2.2244167e+00   3.5212306e+00  -2.0382458e+00  -7.7327355e-04   1.0215145e+00   6.2973097e+00   6.3460656e-01   1.9128507e+00   9.0935102e+00   3.7957559e+00  -1.9750587e-01   2.0978329e+00   6.1534914e+00   4.9673201e+00  -2.2844605e-01  -1.3477548e+00   4.0051606e+00   9.0827739e-01   3.5984542e+00   1.6466198e+00   6.0930938e+00   2.8928313e+00   3.9797546e+00  -4.5427841e-02   2.2806516e+00   2.4057411e+00   1.5121720e+00   3.4385113e-01   3.3044746e+00   2.4625108e+00   1.4408188e+00   2.0754972e+00  -7.3338990e-03  -6.8003196e-01  -1.8185302e+00  -1.2464440e+00  -1.2366464e+00  -1.8656910e+00   3.4586184e+00   2.9843288e+00   2.1710712e+00   1.9771421e+00  -1.5541616e+00   1.7687976e-01   9.8620084e-01  -9.5435152e-01  -2.0183499e+00  -2.6746303e+00   6.0567574e-01  -8.2402956e-01  -2.6822090e+00   7.6138597e-01   7.7546435e+00   7.6135125e+00   2.5936105e+00   1.2445693e+00  -2.9174878e+00   1.5783392e+00   2.1202624e+00   2.7521195e+00   6.4156405e-01  -3.6796002e+00  -1.2319735e+00   5.8859223e-01
  -6.4112701e-01   1.4100515e+00   4.6446479e-01   8.4806000e-01   8.2034901e-02   4.7373428e-01  -3.5832094e+00  -4.4233183e+00  -3.0889751e+00  -5.6949113e-01  -4.6892888e+00  -7.2495766e-01  -5.2127328e+00  -3.7778984e+00  -4.8787891e+00   6.0507336e-02   1.9693752e+00   1.2538414e+00  -3.2458782e+00   9.2977594e-01  -8.9370275e-01   1.5972791e+00   4.3907045e+00   5.7849387e+00   2.3893443e+00   3.8620801e+00   2.5584903e+00   3.7133020e+00  -2.8571469e+00   2.6901964e-01   2.6394618e+00   7.6397640e+00   2.0239408e-01   1.3876621e+00   1.0330940e+01   5.3522736e+00  -1.2858960e-01   2.8041954e+00   4.9114795e+00   5.3682991e+00   8.1447593e-01  -1.0831439e+00   2.0126629e+00   3.3665551e-03   5.7325284e-01   6.1128911e-01   3.0236132e+00   2.1770766e+00   2.8369809e+00  -7.4698916e-01   1.9314520e+00   2.6025478e+00   4.9236253e-01  -1.9830102e-01   2.7776857e+00   2.7136504e+00   9.4069589e-02   1.1608480e+00  -3.9271078e-01  -8.5464038e-01  -1.9262224e+00  -1.2330495e+00  -4.6483635e-01  -2.0724749e+00   5.0111456e+00   4.2276136e+00   1.9742376e+00   2.3726746e+00  -2.5260457e+00  -5.7231901e-01   1.3703242e+00   1.9378910e-01  -2.0220412e+00  -3.0257575e+00   8.1605242e-01   3.1420193e-02  -1.6637486e+00   2.0599121e+00   6.7323865e+00   8.0451748e+00   2.2345959e+00   1.0280740e-01  -2.8221896e+00   3.8358355e-01   2.3980848e+00   2.4807796e+00  -1.0857636e-01  -3.5053451e+00  -8.5071320e-01   7.7272364e-01
  -6.5234198e-01   1.3950327e+00   5.7988945e-01   9.0534870e-01  -2.1111423e-01   6.1175248e-01  -3.2618474e+00  -4.3506990e+00  -2.7115700e+00  -5.3701247e-01  -3.7247276e+00  -7.2713975e-01  -4.3791014e+00  -3.8499758e+00  -4.3420227e+00  -2.8944115e-01   1.6826521e+00   1.8882863e+00  -2.7944878e+00   8.3654158e-01  -1.0632323e+00   4.9159731e-01   4.4408713e+00   5.3747554e+00   1.8681956e+00   2.8062761e+00   2.1498130e+00   3.8925483e+00  -2.8954602e+00  -2.3746685e-01   1.8947742e+00   6.2190150e+00   2.6005674e-01   8.0012758e-01   1.0161509e+01   4.9864193e+00  -4.0501244e-01   2.3079455e+00   2.7050016e+00   4.4573701e+00  -6.2605497e-01  -3.0882219e+00   2.3476503e+00   1.0230781e+00   2.1633482e+00   1.4103020e+00   3.3480834e+00   3.1268460e+00   2.7873357e+00  -5.1266043e-01   1.8479665e+00   2.2303220e+00   1.3049812e+00  -2.1721854e-01   2.8700984e+00   2.5796646e+00   1.0118910e-01   1.3936551e+00  -3.2368859e-01  -6.2794415e-01  -1.1794531e+00  -1.1157220e+00   3.6573269e-01  -1.6830104e+00   4.6816172e+00   3.7939972e+00   2.2794733e+00   1.6875012e+00  -2.1485587e+00  -3.2828197e-01   8.2803687e-01   4.8720977e-01  -3.4379397e+00  -3.5574688e+00  -1.8945526e-01  -1.1906567e-01  -1.6940502e+00   1.3080133e+00   6.2845038e+00   6.9086323e+00   1.9626656e+00   2.7844754e-01  -2.9371640e+00  -7.6370301e-01   2.4039978e+00   2.1763835e+00   3.1683786e-01  -2.7131394e+00  -1.1105280e+00   4.4094028e-01
  -7.8283800e-01   1.5643493e+00   9.4292706e-01   1.4000041e+00  -1.8190468e-01   1.3697544e+00  -3.2358675e+00  -4.1956684e+00  -2.5836687e+00  -3.1360362e-01  -3.8228011e+00  -4.0832854e-01  -4.6834267e+00  -4.2485409e+00  -4.1157934e+00   2.2454903e-01   1.5581997e+00   2.4458009e+00  -2.0330638e+00   1.3647121e+00  -1.3487618e+00   9.3159240e-01   5.0222262e+00   5.7979617e+00   1.6527250e+00   3.2939459e+00   3.0547057e+00   4.7667123e+00  -3.0892410e+00  -2.7420387e-02   2.6696922e+00   6.9348425e+00  -8.3925834e-02   3.1721299e-01   1.0293323e+01   4.7637734e+00  -3.9486356e-01   2.4247231e+00   2.2308773e+00   4.1287472e+00  -1.2831867e+00  -3.5902413e+00   1.6385645e+00   6.8506310e-01   1.3445560e+00   9.2277522e-01   2.5318231e+00   2.6584147e+00   2.6562438e+00  -8.1644451e-01   2.2140888e+00   2.4388270e+00   1.6563450e+00   1.6486329e-01   3.0007141e+00   2.9901157e+00  -1.8098052e-01   1.2088565e+00  -5.0133132e-01  -8.1127778e-01  -1.6820589e+00  -1.3793122e+00   6.5334245e-01  -1.9930608e+00   4.3797787e+00   3.8463166e+00   2.1235334e+00   1.5226316e+00  -2.3918936e+00  -5.6626958e-01   1.3796170e+00   6.8429768e-01  -3.6061732e+00  -3.7884088e+00   9.5908116e-02   4.9365105e-01  -2.1397434e+00   9.6871306e-01   6.0992275e+00   7.4894170e+00   2.0463801e+00   3.6921760e-01  -3.2120604e+00  -7.2927999e-01   2.5566612e+00   2.2122079e+00   5.2084430e-01  -3.1475025e+00  -9.5163780e-01   3.5223235e-01
  -8.0483888e-01   1.7029758e+00   1.2507387e+00   1.6144663e+00  -1.2874731e-01   2.1616783e+00  -3.4252509e+00  -4.0082592e+00  -2.6064684e+00  -3.8152890e-01  -3.9477738e+00  -3.8147846e-01  -4.7462797e+00  -4.2966207e+00  -3.7999537e+00   5.0523269e-01   1.6742342e+00   2.6480260e+00  -1.6142644e+00   1.8280834e+00  -1.5944865e+00   1.7408146e+00   5.0444510e+00   5.7109446e+00   1.3670203e+00   3.5967877e+00   3.6523324e+00   5.6860720e+00  -2.8058743e+00   1.1690865e-01   2.8791276e+00   6.9665880e+00  -8.9363754e-01  -4.2696652e-01   9.2570161e+00   3.7136016e+00   7.2750540e-02   2.7684766e+00   2.8005815e+00   4.0853102e+00  -1.3896700e+00  -3.9873799e+00   9.5769725e-01   4.1920860e-01   1.1507544e+00   6.1977429e-01   1.8067421e+00   2.2104983e+00   2.5649851e+00  -8.6990839e-01   2.4783448e+00   2.5550243e+00   2.2104393e+00   4.7030338e-01   3.0690277e+00   3.2627196e+00  -3.1453523e-01   1.0478409e+00  -6.6952032e-01  -9.0875149e-01  -2.3988835e+00  -1.8587836e+00   6.1558602e-01  -2.4870088e+00   3.7626462e+00   3.3067006e+00   2.0748844e+00   1.3877427e+00  -2.3445095e+00  -3.3049188e-01   1.5066179e+00   8.7334138e-01  -3.8811511e+00  -3.6776957e+00  -4.0546536e-02   6.9037034e-01  -3.0469037e+00   2.0244940e-01   6.0199691e+00   7.0750798e+00   1.7958877e+00   2.3999487e-01  -3.0817292e+00  -3.0625498e-01   2.4583493e+00   1.9352205e+00   1.0212885e+00  -3.1069701e+00  -7.5883352e-01  -8.9565859e-03
  -9.3562094e-01   1.5101206e+00   9.4898699e-01   1.8950781e+00   1.8632302e-01   2.1653070e+00  -3.0719123e+00  -3.5639722e+00  -2.1616673e+00  -4.6789431e-01  -3.6866558e+00  -2.9817529e-01  -4.5158421e+00  -3.6892754e+00  -3.5257388e+00   7.7604079e-02   1.6988301e+00   2.6059334e+00  -1.5173508e+00   1.4930305e+00  -1.1565194e+00   1.9491155e+00   4.7799850e+00   5.4127100e+00   1.5895331e+00   3.7926427e+00   3.7756098e+00   5.2240954e+00  -3.0997173e+00   3.0952732e-01   2.8996708e+00   6.5352910e+00  -1.2981887e+00  -1.4411877e+00   8.6953916e+00   2.4214597e+00   6.1581843e-01   3.2369190e+00   2.6215783e+00   4.4743449e+00  -9.9364194e-01  -3.8209814e+00   2.0697682e-01   5.4974197e-01   2.9764675e-01   5.2737695e-01   9.4771186e-01   2.5927909e+00   2.4404027e+00  -5.9957278e-01   2.6624129e+00   3.2057362e+00   2.4162498e+00   8.4151947e-01   3.2012934e+00   3.7589428e+00  -4.4943640e-01   9.6932084e-01  -3.9193739e-01  -7.0320588e-01  -2.3400820e+00  -1.6585729e+00   2.8534069e-01  -2.2741185e+00   4.2439010e+00   3.4862495e+00   1.7730795e+00   1.1314652e+00  -2.1391901e+00  -3.8187228e-01   1.2983671e+00   7.4215919e-01  -4.3143318e+00  -3.9033327e+00  -4.2282489e-01   1.0782253e-01  -3.2165796e+00  -7.4213541e-01   5.2245468e+00   6.8826245e+00   1.4365605e+00  -1.1428818e-01  -2.8753521e+00  -2.1860782e+00   2.5224626e+00   1.5896143e+00   5.5723035e-01  -2.5824428e+00  -6.7452430e-01  -1.3277198e-01
  -7.1169222e-01   1.6209005e+00   8.9367854e-01   1.7539218e+00   2.2339075e-01   2.3561132e+00  -2.9222307e+00  -3.2351455e+00  -1.8864211e+00  -7.5718362e-01  -3.2383454e+00  -3.1635596e-01  -4.1387242e+00  -3.3038865e+00  -3.1275001e+00  -2.0561553e-01   1.7938977e+00   2.8276313e+00  -1.0952339e+00   1.4871603e+00  -1.0492407e+00   2.3405869e+00   4.1504830e+00   4.5804913e+00   1.3950443e+00   3.5946559e+00   3.7640882e+00   5.3405456e+00  -2.6315945e+00   2.5659525e-01   2.4741117e+00   5.5883706e+00  -1.9186830e+00  -2.5077084e+00   7.0791812e+00   6.5027902e-01   1.2647164e+00   3.4605055e+00   3.0720133e+00   4.5011713e+00  -9.6852080e-01  -4.1860112e+00  -2.2354931e-01   4.9640836e-01   5.9105202e-01   2.7535974e-01   6.4929104e-01   2.5550842e+00   2.2758321e+00  -4.9783438e-01   2.7180734e+00   3.2493393e+00   3.0380104e+00   1.0299244e+00   3.3419000e+00   3.8772655e+00  -2.1201012e-01   9.0577053e-01  -2.5138314e-01  -5.9463195e-01  -2.4927244e+00  -1.8931241e+00   2.2421422e-01  -2.1944085e+00   3.6173845e+00   2.6477859e+00   1.5868977e+00   6.2555323e-01  -1.4376023e+00  -8.9526003e-02   1.1322076e+00   7.4700531e-01  -4.4548753e+00  -3.5805924e+00  -6.7905179e-01  -3.1289317e-01  -3.7535640e+00  -2.0861495e+00   4.8258773e+00   5.6855839e+00   1.1795205e+00  -8.4340765e-02  -2.6821868e+00  -2.2451195e+00   2.3537410e+00   1.1173856e+00   8.3928137e-01  -2.0939375e+00  -5.6333780e-01  -4.7004463e-01
  -4.3407920e-01   1.8756760e+00   8.2870511e-01   1.7042270e+00   3.4998061e-01   2.4520801e+00  -2.8363207e+00  -2.9529805e+00  -1.5672468e+00  -7.9106736e-01  -2.8001234e+00  -2.7427048e-01  -3.8939372e+00  -2.9583976e+00  -2.8522143e+00  -3.8261952e-01   1.8645514e+00   3.1456558e+00  -7.6471734e-01   1.3690958e+00  -9.3126593e-01   2.4595456e+00   3.4968735e+00   3.9037565e+00   1.1892259e+00   3.4292231e+00   3.8791246e+00   5.1674878e+00  -2.4896836e+00   5.8416241e-01   2.0375460e+00   4.6918874e+00  -2.3274971e+00  -3.2740178e+00   5.8641449e+00  -8.2144884e-01   1.3826781e+00   3.5702446e+00   2.6931705e+00   4.5308554e+00  -1.3598184e+00  -4.5478230e+00  -3.9103470e-01   8.2267435e-01   9.9054432e-01   6.9088255e-01   6.9920001e-01   2.8631980e+00   2.3964313e+00   1.0369497e-02   3.0276759e+00   3.4690108e+00   3.6943847e+00   1.5523371e+00   3.5876262e+00   4.1139768e+00   1.4854598e-01   1.1427650e+00  -1.3324041e-01  -5.0291574e-01  -2.5146276e+00  -1.8620817e+00   2.8764516e-02  -1.8905035e+00   2.8798794e+00   2.0403918e+00   1.2073579e+00   9.5325925e-02  -9.3338467e-01   1.5079043e-01   7.4959933e-01   4.2639078e-01  -4.7941614e+00  -3.4208338e+00  -1.1036264e+00  -8.6086846e-01  -4.1266498e+00  -3.5071325e+00   3.9440854e+00   5.0411702e+00   7.9306533e-01   2.6457155e-02  -2.6331331e+00  -2.7588135e+00   2.3477050e+00   7.8484330e-01   8.0364160e-01  -1.6638175e+00  -5.1308367e-01  -6.0779776e-01
   2.0368896e-01   2.7724398e+00   9.0013061e-01   1.4073231e+00   3.7831654e-01   2.9640671e+00  -2.9121201e+00  -3.0299405e+00  -1.2872619e+00  -6.2170964e-01  -2.2076329e+00  -2.6469524e-01  -3.7829003e+00  -3.1872085e+00  -2.3653639e+00  -4.0349016e-01   2.0040142e+00   4.2428084e+00   2.8908705e-01   1.8197185e+00  -8.5751839e-01   2.5119282e+00   2.6918245e+00   2.9474608e+00   4.7541080e-01   3.2257246e+00   4.5159711e+00   5.5630083e+00  -1.9934159e+00   1.1563756e+00   1.9348747e+00   4.1202602e+00  -2.1410712e+00  -3.5840372e+00   4.7128154e+00  -2.5319310e+00   1.1734342e+00   3.1637326e+00   1.6676824e+00   3.9860763e+00  -2.0590186e+00  -5.4305457e+00  -3.7777225e-01   1.2175072e+00   1.6703810e+00   1.2120934e+00   9.0938219e-01   2.8872692e+00   2.6824268e+00   3.6538336e-01   3.5688314e+00   3.8041147e+00   4.6917030e+00   2.4114713e+00   3.9506275e+00   4.6848409e+00   5.7820067e-01   1.6218093e+00  -1.6877121e-02  -2.3581913e-01  -2.8639161e+00  -1.9310100e+00   1.4395500e-01  -1.6655842e+00   1.1765548e+00   1.0084751e+00   1.1186370e+00  -4.5328954e-01  -6.9865453e-01   4.5004267e-01   7.2403475e-01  -1.9456115e-02  -4.8433279e+00  -3.2308637e+00  -9.3882400e-01  -5.2976446e-01  -4.4829594e+00  -4.9208136e+00   3.2703476e+00   5.4208162e+00   9.3019720e-01   1.0460591e+00  -2.6823656e+00  -2.8761728e+00   2.3451577e+00   4.8110976e-01   9.9768086e-01  -1.5668321e+00  -3.0872814e-01  -8.1761536e-01
  -2.5014136e-02   2.5661502e+00   1.2966067e+00   1.9841272e+00   5.6405530e-01   3.7826230e+00  -2.8367780e+00  -2.0218809e+00  -1.1172006e+00  -5.7097243e-01  -2.4201468e+00   3.4972431e-01  -3.5887709e+00  -2.7678334e+00  -1.9530569e+00   2.5169949e-01   1.5248698e+00   4.2798944e+00   5.6369081e-01   1.4660987e+00  -1.1497680e+00   3.8484855e+00   2.4677981e+00   2.9566984e+00   4.5444802e-01   4.5082661e+00   5.1901588e+00   6.3147995e+00  -1.6374489e+00   1.4473393e+00   1.4620557e+00   3.6845333e+00  -2.7712232e+00  -4.6006360e+00   3.9722771e+00  -3.7416483e+00   1.7544899e+00   3.9162453e+00   2.3262008e+00   4.2992957e+00  -2.7484414e+00  -5.9494419e+00  -1.3843067e+00   9.5841586e-02   3.6782946e-01   2.2652830e-01  -4.5207915e-01   1.6128148e+00   2.2246871e+00   6.2314269e-02   3.5968419e+00   3.5533819e+00   4.6885274e+00   2.8729912e+00   3.6911395e+00   4.7711212e+00   2.3139353e-01   1.1555499e+00  -5.0199645e-01  -1.0808711e+00  -3.7371058e+00  -2.1330476e+00  -4.4303281e-01  -2.0794115e+00   7.5842118e-01   1.0405475e+00   5.2871876e-01  -1.0042005e+00  -4.9470043e-01   3.3068319e-01   4.7555294e-01  -4.1823656e-02  -4.5703266e+00  -3.0320188e+00  -9.9143834e-01  -4.3208814e-01  -4.0901218e+00  -5.8900118e+00   1.9483396e+00   4.7979821e+00  -5.3562622e-02   2.3951170e-01  -2.7178392e+00  -1.9710702e+00   2.1120775e+00   2.3085120e-01   1.4244115e+00  -1.0327546e+00   1.6917995e-01  -9.3982533e-01
   7.4325108e-01   2.8506089e+00   7.1680389e-01   9.4300030e-01   7.7713116e-01   3.0583923e+00  -2.6038356e+00  -2.3281029e+00  -5.7125598e-01  -8.1446603e-01  -1.3528595e+00  -2.6251047e-01  -3.0672307e+00  -2.5560451e+00  -1.5081125e+00  -3.7399360e-01   1.9619404e+00   4.1428701e+00   1.2776950e+00   1.9833196e+00  -3.9509631e-01   3.1008549e+00   1.2037831e+00   1.2754885e+00   4.1029562e-01   2.9428541e+00   4.8229271e+00   5.0927070e+00  -1.1492067e+00   1.7734227e+00   1.1794714e+00   2.5843268e+00  -2.4208614e+00  -4.5080363e+00   2.1277944e+00  -4.9764433e+00   2.0035239e+00   3.3272444e+00   2.5327987e+00   3.8886620e+00  -2.1532882e+00  -5.0857161e+00  -9.1352559e-01   6.3810502e-01   1.4927406e+00   5.4696793e-01   4.4368427e-01   2.0558746e+00   2.4047310e+00   4.8268741e-01   3.6327536e+00   3.8408881e+00   5.3921906e+00   3.1745225e+00   3.9010557e+00   4.6250331e+00   8.8135680e-01   1.3486808e+00   3.2673686e-02  -2.6767081e-01  -3.1939299e+00  -2.0744162e+00  -5.0835149e-01  -1.4045336e+00  -2.5403233e-01  -2.5401077e-01   5.1749682e-01  -1.1305846e+00   1.7855022e-01   6.8901320e-01   5.4921259e-01  -7.8154200e-01  -4.2130328e+00  -2.2850018e+00  -8.8725994e-01  -1.3684845e+00  -4.3973273e+00  -6.8713793e+00   1.4696677e+00   3.6134027e+00   4.5509765e-01   1.0130177e+00  -2.2029717e+00  -2.0935623e+00   1.9282308e+00  -2.7112026e-01   8.8344856e-01  -1.4365300e+00  -1.5734677e-01  -9.4101961e-01
   9.8546633e-01   2.6708751e+00   4.8614505e-01   1.1789037e+00   9.7566962e-01   3.0420055e+00  -2.2140206e+00  -1.1350021e+00  -2.9870379e-01  -1.0435672e+00  -1.0111900e+00   4.5951208e-01  -2.2004678e+00  -9.5341974e-01  -9.3575136e-01  -3.0733964e-01   1.7031179e+00   4.0301096e+00   1.0409866e+00   8.4354000e-01   1.1417484e-01   3.8755969e+00  -3.3204296e-02   7.5671449e-01   4.6738834e-01   3.4470103e+00   4.3414542e+00   4.5635389e+00  -6.9945744e-01   1.9260035e+00  -4.1668367e-02   1.0992987e+00  -3.2796508e+00  -5.7740635e+00  -1.8151915e-01  -6.9690054e+00   2.4339078e+00   4.1173207e+00   3.2851156e+00   4.8318054e+00  -1.8957017e+00  -5.1516701e+00  -1.4531496e+00   4.7546457e-01   1.2491033e+00   6.7109236e-01  -8.6493951e-02   2.2425494e+00   2.1334078e+00   1.0448151e+00   3.6831440e+00   3.8400338e+00   5.4041966e+00   3.4563311e+00   4.0639436e+00   4.5891902e+00   1.2645219e+00   1.3086967e+00   6.6181276e-02  -7.7411583e-01  -3.1003349e+00  -1.7903492e+00  -1.1949052e+00  -1.0532835e+00  -1.9483126e-01  -5.3209943e-01  -6.0695829e-01  -2.2448139e+00   1.0815269e+00   9.1224608e-01  -4.6580891e-01  -6.3452437e-01  -3.9508300e+00  -1.8550098e+00  -1.3029700e+00  -1.6943511e+00  -4.3393529e+00  -8.1234017e+00   2.8403127e-01   2.1261451e+00  -4.0193292e-01   4.4927635e-01  -1.8873411e+00  -1.8046732e+00   1.8153727e+00  -5.7548526e-01   8.5221016e-01   2.4558887e-01   2.0689986e-01  -1.0419232e+00
   1.8215428e+00   3.0776329e+00  -2.2244208e-02   1.2571663e-01   1.2585823e+00   1.6877929e+00  -2.1082461e+00  -2.0143891e+00  -1.7827001e-02  -1.3612604e+00   1.0690112e-01  -5.5843573e-01  -2.3246883e+00  -1.5137196e+00  -1.1099583e+00  -1.0061366e+00   2.3663974e+00   4.0220681e+00   1.5872545e+00   1.3669805e+00   8.6600398e-01   2.2709637e+00  -8.7068479e-01  -1.7410457e-01   7.0312283e-01   1.4771781e+00   3.9629626e+00   2.3078358e+00  -9.8110611e-01   3.1457236e+00   5.0201269e-01   8.7064960e-01  -2.4551652e+00  -4.8388449e+00  -1.0088713e+00  -7.7416429e+00   1.2931797e+00   3.0940568e+00   2.1840072e+00   4.4460130e+00  -2.1207832e+00  -3.7914968e+00  -7.9756453e-01   9.5432092e-01   2.2598346e+00   1.9635614e+00   1.4214075e+00   2.5367432e+00   2.8008387e+00   1.8534561e+00   4.1527236e+00   4.1344732e+00   6.1747774e+00   4.0742051e+00   4.7438635e+00   4.3616922e+00   2.4149505e+00   1.9627092e+00   6.6110308e-01   9.0343579e-02  -2.0594565e+00  -1.7597351e+00  -7.0889471e-01   2.0522575e-01  -1.5460840e+00  -1.8158501e+00  -4.9887588e-01  -2.0506148e+00   1.6304540e+00   1.2425904e+00  -4.6602828e-01  -2.3080901e+00  -4.0370075e+00  -1.1755602e+00  -1.3554453e+00  -3.2835961e+00  -4.8576444e+00  -9.3180467e+00  -1.4649575e-01   2.5271817e+00   5.4225659e-01   1.8069945e+00  -1.8187303e+00  -2.5088234e+00   2.1015366e+00  -6.8670104e-01  -3.1019753e-01  -1.0713650e+00  -2.6731643e-01  -5.6177927e-01
   1.6447257e+00   2.7527060e+00   2.7946037e-01   3.7495657e-01   1.3093142e+00   2.0892335e+00  -1.8870486e+00  -1.3003361e+00   2.7416382e-01  -1.1485028e+00   5.3332680e-01  -3.8570706e-01  -1.6280897e+00  -1.5119168e+00  -5.7113705e-01  -6.4665749e-01   1.7680088e+00   3.9260478e+00   2.0813725e+00   1.3197171e+00   6.7883201e-01   2.2602385e+00  -1.0578283e+00  -4.5544262e-01   6.4992455e-01   1.6209446e+00   4.0999761e+00   2.6244946e+00  -5.6530505e-01   3.0953387e+00  -2.2298803e-01  -5.2050513e-02  -1.9423732e+00  -4.7945766e+00  -1.3361977e+00  -7.9594566e+00   1.3493633e+00   3.0497072e+00   1.5765849e+00   3.9642784e+00  -3.2892456e+00  -4.7926496e+00  -9.8097751e-01   2.3172323e-01   1.9666045e+00   1.3562199e+00   7.4182186e-01   1.4444566e+00   2.4089312e+00   1.5550223e+00   3.8442845e+00   3.4295387e+00   6.0723110e+00   4.2868989e+00   4.2616922e+00   3.9556510e+00   1.8889258e+00   1.5991776e+00   1.5753889e-01  -4.3467719e-01  -2.1908207e+00  -1.7960704e+00  -9.1025857e-01   7.0801136e-02  -2.1705902e+00  -1.9723468e+00  -5.8213190e-01  -2.4500594e+00   1.7253016e+00   1.1302334e+00  -8.4586857e-01  -2.4529244e+00  -3.9476043e+00  -9.9914359e-01  -1.6753717e+00  -3.1914540e+00  -3.7429587e+00  -9.6875239e+00  -1.5621835e+00   1.6644316e+00  -2.0084466e-01   1.2992294e+00  -1.8746818e+00  -1.6987086e+00   1.6769134e+00  -1.0394333e+00   1.0023658e-01  -7.5788870e-01  -1.1829810e-01  -5.5005118e-01
   1.8824972e+00   2.7342557e+00   3.2216476e-01   4.1398323e-02   1.2446111e+00   2.1749817e+00  -1.6479694e+00  -1.1201903e+00   4.9340510e-01  -1.0400868e+00   9.4642171e-01  -9.0949643e-02  -1.1213859e+00  -1.3200769e+00   2.6965526e-01  -5.8848000e-03   1.2126887e+00   3.9200182e+00   2.7072529e+00   1.4794669e+00   1.0678453e+00   2.4274307e+00  -1.4888152e+00  -7.9004185e-01   1.8052027e-01   1.2917373e+00   4.0584289e+00   2.3192023e+00   9.5856009e-02   3.0749707e+00  -1.7726145e-02   6.1891080e-02  -1.3476772e+00  -4.0561002e+00  -2.2388638e+00  -7.6492204e+00   8.7357979e-01   2.4841426e+00   1.3295563e+00   3.0615026e+00  -3.0256950e+00  -4.8125279e+00  -9.8405970e-01  -1.7930951e-01   2.1349721e+00   1.2104952e+00   5.1091236e-01   5.7950262e-01   2.1164140e+00   1.2548989e+00   3.6781101e+00   3.0180675e+00   5.9011705e+00   4.3321632e+00   3.8751035e+00   3.4634622e+00   1.8332061e+00   1.4169874e+00   2.8254991e-01  -4.1619817e-01  -2.0754413e+00  -1.6480499e+00  -5.6798795e-01   1.6698359e-01  -3.0781338e+00  -2.6029193e+00  -5.7415813e-01  -2.4709922e+00   1.5296684e+00   1.1090302e+00  -3.5427163e-01  -1.8913557e+00  -2.5794952e+00  -6.8444138e-01  -4.8597314e-01  -1.9732086e+00  -2.9915360e+00  -9.1676930e+00  -2.2272639e+00   1.1905209e+00   2.5534888e-03   1.6820750e+00  -1.4183994e+00   8.5002628e-02   1.3911416e+00  -1.2140403e+00   2.4740925e-01  -8.0267863e-01  -1.8997119e-02  -5.2354054e-01
   1.9508080e+00   2.4810534e+00   2.4213594e-01   1.2730923e-01   1.3618449e+00   1.9771675e+00  -1.3100295e+00  -5.9639171e-01   7.0644097e-01  -9.4964639e-01   1.2372013e+00  -3.9898970e-02  -6.5064175e-01  -1.0110123e+00   4.8740059e-01   1.1913434e-01   1.0280603e+00   3.5410208e+00   2.7906361e+00   1.1258899e+00   1.2634366e+00   2.1813768e+00  -1.8978512e+00  -8.8762578e-01   4.2385450e-01   1.1436016e+00   3.7279247e+00   1.7555620e+00   2.1697641e-01   3.0026124e+00  -4.7903298e-01  -4.5549623e-01  -1.0414522e+00  -3.8783877e+00  -3.0704473e+00  -7.9762650e+00   7.4296643e-01   2.4211407e+00   1.4690147e+00   3.0470741e+00  -3.4859201e+00  -4.6944672e+00  -9.1826448e-01  -6.1321022e-01   1.9520818e+00   9.9972433e-01   5.1248523e-01   1.7942087e-01   2.0107836e+00   1.3042824e+00   3.5721497e+00   2.7077221e+00   5.6384289e+00   4.4341322e+00   3.8343173e+00   3.0525929e+00   1.8045966e+00   1.2439345e+00   2.0154997e-01  -7.1223826e-01  -1.7044857e+00  -1.4796832e+00  -9.1130790e-01   3.7882142e-01  -3.0546671e+00  -2.6515910e+00  -1.0001652e+00  -2.8686029e+00   1.9059623e+00   1.0345884e+00  -5.9426017e-01  -2.0599753e+00  -2.2204884e+00  -4.4787527e-01  -5.5639333e-01  -2.1617930e+00  -2.5883602e+00  -9.3409150e+00  -2.8829365e+00   5.5361588e-01  -2.0205489e-01   1.4464047e+00  -1.4244929e+00   7.4118300e-01   1.1718419e+00  -1.2273449e+00   1.8447585e-01  -5.9759378e-01  -2.8597401e-02  -3.1359788e-01
   1.9713905e+00   2.2169633e+00  -2.8150088e-01  -2.1194351e-01   1.5481046e+00   1.0020839e+00  -1.2381416e+00  -8.5707149e-01   8.2111206e-01  -1.0056840e+00   2.1033430e+00  -8.2200609e-01  -5.8514952e-02  -9.6378426e-01   6.3733049e-01  -5.2093654e-01   1.0982962e+00   2.7687196e+00   2.6381047e+00   1.3166475e+00   1.9922268e+00   7.0329480e-01  -2.3467468e+00  -1.4035501e+00   8.0806286e-01  -3.8869579e-01   2.7432531e+00   4.8615602e-01   4.7077234e-02   3.1327884e+00  -7.9374922e-01  -1.2856721e+00   4.4165127e-03  -2.7613192e+00  -3.2302580e+00  -7.6950456e+00   2.0130816e-01   1.7998400e+00   4.6124539e-02   2.8334404e+00  -3.3019855e+00  -4.5349743e+00  -2.5164834e-02  -2.1291761e-02   3.1094297e+00   2.0641630e+00   1.3019715e+00   6.4480662e-01   2.3008420e+00   1.9284032e+00   3.3316323e+00   2.6881102e+00   5.7576645e+00   4.3606303e+00   3.6889158e+00   2.6717711e+00   1.6788759e+00   1.5381634e+00   2.6283572e-01   6.3561965e-02  -7.8455615e-01  -1.2082153e+00  -9.6038757e-01   9.7131941e-01  -3.4028859e+00  -3.1082014e+00  -5.6738642e-01  -2.5269922e+00   1.9749939e+00   1.3808885e+00  -1.3126837e+00  -2.6530311e+00  -2.6637709e+00  -3.0976515e-01  -1.5177663e+00  -3.4890936e+00  -1.9629132e+00  -9.5860903e+00  -3.7641318e+00  -2.6514687e-02  -4.4327425e-01   1.4487995e+00  -1.1900642e+00  -4.5775140e-01   8.7776494e-01  -1.6633814e+00  -4.2828982e-01  -6.0149112e-01  -4.4119171e-01  -1.8636458e-02
   1.5785489e+00   1.6597337e+00  -9.7245299e-02  -3.1486368e-01   1.3912636e+00   9.5777803e-01  -8.6607169e-01  -7.7349736e-01   1.0101907e+00  -8.7073294e-01   2.1255333e+00  -1.4744284e+00   2.6635583e-01  -1.5533868e+00   7.0852239e-01  -7.2125875e-01   7.2038484e-01   2.0713519e+00   2.5164997e+00   9.8780968e-01   1.6251679e+00   2.5098909e-01  -2.0877821e+00  -1.3164365e+00   8.4889311e-01  -7.4294610e-01   2.3443309e+00   6.7292870e-02   2.8018898e-01   2.1392850e+00  -1.0922003e+00  -1.3993274e+00   1.1084786e+00  -1.8788818e+00  -2.8817128e+00  -7.2564358e+00   7.6614378e-02   1.2473097e+00   3.3753685e-02   1.6981596e+00  -4.0331867e+00  -5.0371348e+00   2.6184941e-01  -7.9424991e-01   3.2013826e+00   1.3295881e+00   1.2570869e+00  -5.0575079e-01   2.1490828e+00   1.2948009e+00   2.8308047e+00   1.8709330e+00   5.2955076e+00   4.1384142e+00   3.0383399e+00   1.8191422e+00   1.0843099e+00   1.1263245e+00   4.2729811e-01  -5.3762350e-02  -3.6100918e-01  -1.1429612e+00  -1.0627517e+00   7.6383704e-01  -3.3541086e+00  -3.0680635e+00   1.7579396e-01  -2.1619263e+00   1.9074154e+00   1.2515575e+00  -9.9673327e-01  -2.4050375e+00  -2.2096275e+00  -6.9901653e-01  -1.2401070e+00  -3.2265495e+00  -1.0533836e+00  -9.0519217e+00  -4.0314377e+00  -6.1270568e-01  -6.8944461e-01   1.0480562e+00  -1.0352281e+00   4.0765212e-02   2.5598491e-01  -1.7617448e+00   1.7376529e-01  -7.7952272e-01  -6.4360439e-01  -1.0621566e-01
   1.7525271e+00   2.3087052e+00  -2.2669780e-01  -2.1190963e-01   1.3110343e+00   1.5435842e+00  -1.2997403e+00  -9.6016823e-01   7.2402261e-01  -3.8834235e-01   1.4996812e+00  -1.7071576e+00  -4.4171769e-02  -1.7893342e+00   6.5913798e-01  -4.4463790e-01   8.8398281e-01   1.9432195e+00   2.4809637e+00   1.1182999e+00   1.5512823e+00   5.5937823e-01  -2.5833536e+00  -1.2027028e+00   3.8321208e-01  -4.2679812e-01   2.3662789e+00   1.1722579e+00   6.8530984e-01   1.5443320e+00  -1.6215136e+00  -1.2073017e+00   1.3132508e+00  -1.1620995e+00  -3.6899271e+00  -7.5096955e+00   6.8707127e-02   7.6650543e-01   6.6207187e-01   1.5275374e+00  -4.1227917e+00  -5.0884084e+00   1.1007167e+00  -4.3304302e-01   3.8826177e+00   1.5604132e+00   1.9855547e+00  -2.3963411e-01   2.6077902e+00   1.3944123e+00   2.9931943e+00   2.3150062e+00   5.2784630e+00   4.3111372e+00   3.0724671e+00   2.2698443e+00   8.0038731e-01   1.3410776e+00   4.4907847e-01   2.4418407e-01  -9.8658737e-01  -1.0412966e+00  -2.0600865e+00   1.0391762e-01  -3.7737767e+00  -3.0238686e+00   2.3610808e-01  -1.9700833e+00   1.7403180e+00   1.5770059e+00  -8.6692885e-01  -2.1266365e+00  -1.5336350e+00  -8.9809674e-01  -9.2845482e-01  -2.5728835e+00  -1.4050475e+00  -8.2857748e+00  -3.8049403e+00  -3.2399386e-01  -8.2592311e-01   1.1621906e+00  -1.1854181e+00   9.1355621e-01  -2.4373689e-01  -1.4907027e+00   7.3237765e-01  -6.0418909e-01  -4.6519123e-01  -1.6813607e-01
   1.3019870e+00   1.9138992e+00  -1.9145244e-02   1.3246082e-01   1.1965879e+00   1.7534536e+00  -1.1267922e+00  -9.1008606e-01   7.5827701e-01   4.0799133e-02   1.4756944e+00  -1.7271166e+00   1.2121753e-02  -2.3764768e+00   9.4513512e-01   7.9450136e-02   3.0116656e-01   1.6217021e+00   2.8557270e+00   1.4619355e+00   1.5208184e+00   1.9464893e-01  -1.8653035e+00  -4.6916651e-01   1.7221056e-01  -5.9403372e-01   2.3483547e+00   1.3117525e+00   6.5591790e-01   1.1982761e+00  -9.2148258e-01  -3.5311425e-01   2.1561791e+00   8.2463393e-03  -3.2240315e+00  -5.9047818e+00  -6.4753931e-01   1.2183159e-01  -2.8576277e-01   5.3535800e-01  -4.3544798e+00  -5.0579361e+00   8.5783535e-01  -1.1009963e+00   3.0520116e+00   1.0725661e+00   1.1930453e+00  -1.2642975e+00   2.2328932e+00   8.2244804e-01   2.6452437e+00   1.8455261e+00   4.4333191e+00   4.0317148e+00   2.5690308e+00   1.8865977e+00  -2.1512555e-02   9.3901846e-01   2.3858511e-01   2.0082954e-01  -8.5469868e-01  -9.4312653e-01  -1.6176573e+00  -1.6350665e-01  -3.8139259e+00  -2.6763326e+00   5.4152859e-01  -1.4941064e+00   1.0613522e+00   1.2372020e+00  -2.1719436e-01  -1.5566792e+00  -7.9759450e-01  -9.9138696e-01  -2.7163836e-01  -1.3193601e+00  -5.8892516e-01  -6.5326236e+00  -4.0250675e+00   1.9491300e-01  -6.2651763e-01   1.0710578e+00  -1.2408547e+00   1.7226413e+00  -4.7808487e-01  -1.3470672e+00   8.7498285e-01  -1.1615347e+00  -3.5812255e-01   6.4171601e-02
   7.3305970e-01   1.0102680e+00   4.4998498e-02   6.4399690e-01   1.0595766e+00   1.4455785e+00  -5.7882005e-01  -3.7392241e-01   8.1764670e-01   2.2217357e-01   1.5009500e+00  -1.2677545e+00   2.9269098e-01  -2.0712217e+00   1.3210947e+00   7.8755071e-01  -4.4691173e-01   8.8314998e-01   2.7993079e+00   1.3083199e+00   1.7620842e+00   9.7728037e-02  -1.0343423e+00   6.3887014e-01   3.3661759e-01  -7.4320142e-01   1.7765291e+00   6.4779862e-01   4.7426559e-01   7.2418538e-01   6.1763502e-02   7.1031263e-01   2.5213729e+00   9.2330382e-01  -3.0700399e+00  -3.9206589e+00  -1.3479855e+00  -7.4245375e-02  -7.3040145e-01   1.8426286e-02  -3.6758148e+00  -4.3818054e+00   2.0879251e-01  -2.0499453e+00   1.8392992e+00   5.0316627e-01   1.4524170e-01  -2.2369664e+00   1.5823274e+00   3.4503297e-01   2.2081040e+00   1.2349428e+00   3.2258818e+00   3.3277441e+00   2.0885657e+00   1.0855544e+00  -6.0402723e-01   3.3112487e-01   1.6605573e-01  -8.3130471e-02  -1.7082473e-01  -6.9035192e-01  -9.0004036e-01  -4.6785654e-02  -3.1137087e+00  -2.1899464e+00   2.5790818e-01  -1.2987271e+00   6.0252490e-01   6.4856309e-01   3.7703133e-01  -3.6067806e-01   3.3410205e-01  -9.0015461e-01   5.6880076e-01  -2.6675821e-02   1.7211782e-01  -4.6447490e+00  -4.1294087e+00   6.9335544e-02  -4.1426490e-01   6.4343083e-01  -1.0353978e+00   2.8434823e+00  -4.9276567e-01  -1.1037252e+00   7.0136540e-01  -1.3611258e+00  -2.8742408e-01   4.4557488e-01
   7.3083549e-01   7.8348251e-01  -1.5862321e-01   2.2442866e-01   7.7305993e-01   4.3237017e-01  -3.8550806e-01  -9.6532059e-01   7.7167925e-01   1.3953823e-01   1.3482194e+00  -2.4324489e+00  -1.5808922e-01  -2.8384478e+00   3.8244812e-01   5.5055740e-02   4.5827283e-02   6.0522955e-03   2.0862618e+00   9.5116336e-01   1.2389627e+00  -1.1303333e+00  -8.3754698e-01   8.8620564e-01   6.0412795e-01  -2.1033455e+00   6.4793338e-01  -6.6883405e-01   9.8943297e-02  -2.9257421e-01  -1.0505202e-01   8.0698658e-01   2.8822716e+00   1.8878476e+00  -3.1292053e+00  -3.3521740e+00  -1.8716563e+00  -1.0067395e+00  -1.8601080e-01  -6.3796192e-01  -4.3766034e+00  -3.4359737e+00   1.2942991e+00  -1.9292601e+00   3.0552883e+00   7.4534080e-01   2.0079505e+00  -1.9688047e+00   2.1282258e+00   4.2456500e-01   2.0967939e+00   8.0453491e-01   3.0800697e+00   2.8389302e+00   2.3111561e+00   2.6107748e-01  -1.1591801e-01   4.3911834e-01   7.7328836e-01   2.6359732e-01   9.5170644e-01  -6.7593890e-01  -9.3421715e-01   3.6920064e-01  -2.7812824e+00  -2.3686713e+00   6.0892528e-01  -8.4282273e-01   1.2345673e+00   7.6661193e-01   7.0627477e-01  -6.4685596e-01   3.1759229e-01  -1.0225020e+00   4.2358648e-01  -1.0068277e+00  -6.2767357e-01  -4.1594930e+00  -3.0794184e+00  -6.0131636e-01   7.5873031e-02   8.2875169e-01  -1.2777536e+00   2.9826844e+00  -6.8138560e-01  -5.8962585e-01   7.6337962e-01  -2.2507684e+00  -8.5780420e-01   6.6844790e-01
  -8.8830788e-03  -5.1056759e-02  -3.6598965e-01   5.6334881e-01   6.4877465e-01  -2.5858162e-02  -2.0140311e-02  -9.2152549e-01   8.6161789e-01   2.8884632e-01   1.2043071e+00  -2.7685957e+00  -1.5189937e-01  -2.9287942e+00   2.6408294e-01  -2.4829895e-01  -3.3172773e-01  -9.1660653e-01   1.5633379e+00   7.3427449e-01   1.2879669e+00  -1.6972969e+00  -4.6322062e-02   1.6170107e+00   7.6069626e-01  -2.5891070e+00  -1.2147484e-01  -1.4507429e+00  -3.1840839e-01  -1.1408986e+00   4.7113107e-01   1.4610483e+00   3.4521996e+00   2.8294066e+00  -2.3826081e+00  -1.6714841e+00  -2.1893317e+00  -1.4509412e+00  -8.0508551e-01  -1.2016585e+00  -3.6612458e+00  -2.7138976e+00   1.1108869e+00  -2.1570277e+00   2.2924212e+00   4.5910166e-01   1.4494344e+00  -2.1850699e+00   1.8464580e+00   1.0862019e-01   1.5861560e+00   6.1061898e-01   2.0349086e+00   2.1112957e+00   1.7619857e+00  -1.3470947e-01  -8.9472896e-01   5.0090911e-02   1.0374369e+00   6.1681166e-01   1.6079372e+00  -3.9066152e-01  -7.0548483e-01   3.9043727e-01  -1.7770739e+00  -1.6870358e+00   1.0610354e+00   1.4997879e-03   6.9429430e-01   4.7730606e-01   1.0753903e+00   7.8107829e-02   6.4932066e-01  -1.3817230e+00   5.7440822e-01  -5.6135978e-01  -1.2544625e-02  -2.3208977e+00  -3.0159585e+00  -5.7046874e-01   9.6236598e-02   3.1292338e-01  -1.0701270e+00   2.0474581e+00  -8.9687889e-01  -5.1116038e-01   5.1624928e-01  -2.4160482e+00  -9.1412722e-01   8.1554835e-01
  -4.9429975e-02   8.6775862e-02  -3.6987190e-01   5.3390446e-01   2.6062031e-01  -1.0107244e-01  -5.6822476e-02  -1.3520771e+00   7.8601996e-01   6.9346646e-01   9.6171154e-01  -3.0738824e+00  -5.9157620e-01  -3.5403142e+00  -4.0563916e-03  -1.1633132e-01  -3.0155537e-01  -1.0573663e+00   1.6121642e+00   1.1136444e+00   8.9255843e-01  -2.2280003e+00   3.7163657e-01   2.0651407e+00   1.7930751e-01  -3.3530746e+00  -5.2077206e-01  -1.3568288e+00  -3.3754931e-01  -1.8600769e+00   8.8980256e-01   2.1459188e+00   3.6404952e+00   3.8608434e+00  -2.6024539e+00  -2.6234566e-01  -2.8771843e+00  -2.4187239e+00  -1.2062014e+00  -2.1784935e+00  -3.6831260e+00  -2.0847850e+00   1.5574300e+00  -1.8083540e+00   2.7797158e+00   6.6547854e-01   2.1442820e+00  -1.9459325e+00   1.9991130e+00   3.7967797e-02   1.5277794e+00   4.8647858e-01   1.6556130e+00   1.6712282e+00   1.7425843e+00  -3.1623361e-01  -9.2051886e-01   9.8309313e-02   1.3038370e+00   9.9755886e-01   1.9229797e+00  -3.0879340e-01  -3.2550375e-01   3.3081599e-01  -1.9820867e+00  -1.7088952e+00   1.1894097e+00   4.5610633e-01   4.3562400e-01   4.2499893e-01   1.7805978e+00   6.7127075e-01   1.2217878e+00  -1.3611003e+00   1.1254598e+00   4.4162177e-01  -5.5099088e-01  -5.0148602e-01  -2.1888031e+00  -3.7408603e-01   7.3078735e-01   7.8594492e-01  -1.2097244e+00   2.7235223e+00  -9.5703058e-01  -1.1192508e-02   7.2199721e-01  -3.1080120e+00  -9.6139671e-01   9.2525440e-01
  -6.8667193e-01  -1.6886240e-01   1.2123169e-02   1.4141395e+00  -7.8705961e-02   6.2049656e-01   1.2082315e-01  -9.1247125e-01   7.3042493e-01   1.3137346e+00   3.5727303e-01  -2.3101691e+00  -9.3270371e-01  -3.7585949e+00   1.8488609e-01   8.0610619e-01  -1.0618483e+00  -8.7964657e-01   1.8289985e+00   1.1676380e+00   4.0143756e-01  -1.5928952e+00   1.4279082e+00   3.3400473e+00  -4.4936407e-01  -2.5052553e+00  -2.3137133e-01  -4.1244280e-01  -3.9790462e-01  -2.3601045e+00   1.7649282e+00   3.4803468e+00   3.6749383e+00   4.3312563e+00  -1.9161918e+00   1.4590019e+00  -3.3823396e+00  -2.6209847e+00  -2.0390764e+00  -2.8884179e+00  -3.5938391e+00  -2.0482527e+00   6.7363485e-01  -2.5336749e+00   1.0768581e+00  -1.5082865e-01   7.4804618e-01  -2.8361103e+00   1.4155821e+00  -6.8361678e-01   1.3233772e+00   2.4358117e-01   6.2352972e-01   1.2705449e+00   1.2818353e+00  -2.0149341e-01  -1.7577246e+00  -3.8950301e-01   1.0703736e+00   5.9012773e-01   1.5616325e+00  -1.4288488e-01   2.2101809e-01  -1.5382329e-01  -1.6782350e+00  -8.0696266e-01   9.8364002e-01   6.5541341e-01  -4.5595216e-01  -1.6776874e-01   2.5626852e+00   1.9508481e+00   2.1741679e+00  -1.6051563e+00   2.1372713e+00   2.7412950e+00  -6.7544167e-02   1.7989777e+00  -2.0175339e+00   7.2174979e-01   8.8655544e-01   6.1656036e-01  -1.3822713e+00   3.4217450e+00  -9.1045551e-01   5.0982783e-01   1.0721335e+00  -3.2129485e+00  -3.9838553e-01   1.0170615e+00
  -8.9506644e-01  -2.0990611e-01   1.1545741e-01   1.6320857e+00  -4.4672341e-01   6.4207311e-01   1.3813128e-01  -9.3614400e-01   6.5179769e-01   1.6306899e+00  -6.0138570e-02  -2.3033956e+00  -1.3269470e+00  -3.9946031e+00  -1.7559422e-01   9.2679087e-01  -1.0921576e+00  -1.0008341e+00   1.5429502e+00   1.1555939e+00  -2.6141032e-01  -1.6496882e+00   1.8711000e+00   3.7987057e+00  -9.2218330e-01  -2.7613927e+00  -6.0221870e-01  -2.4465747e-01  -4.7955406e-01  -2.9798813e+00   1.8680667e+00   3.8348664e+00   3.3694370e+00   4.6879704e+00  -1.9833321e+00   2.4624678e+00  -3.7077928e+00  -3.0666567e+00  -2.1838204e+00  -3.4259554e+00  -3.7412510e+00  -1.5925330e+00   7.9989587e-01  -2.3887212e+00   1.1638432e+00  -1.8388462e-01   1.1164077e+00  -2.6839092e+00   1.4246038e+00  -7.7076789e-01   1.2074014e+00  -8.0546282e-03   2.3556565e-01   7.9225589e-01   1.1833373e+00  -3.4935646e-01  -1.7835919e+00  -4.4977347e-01   1.1624616e+00   5.9647096e-01   1.7041635e+00  -8.4320505e-02   4.3970920e-01  -2.2381028e-01  -1.5688272e+00  -5.9375120e-01   8.7243044e-01   8.6434096e-01  -5.6911038e-01  -2.0750515e-01   2.8918128e+00   2.4913025e+00   2.3806345e+00  -1.5900588e+00   2.3023843e+00   3.4334404e+00  -5.7510757e-01   3.0997823e+00  -1.3160029e+00   6.6512408e-01   1.1131845e+00   7.0284528e-01  -1.5282295e+00   3.7685076e+00  -9.2878593e-01   9.8207198e-01   1.3167844e+00  -3.4534738e+00  -3.0179361e-01   1.0386373e+00
  -1.6333261e+00  -1.0386485e+00   2.0649257e-01   2.0195480e+00  -7.2451083e-01   4.6117842e-01   5.8286078e-01  -5.1787644e-01   7.8749840e-01   1.7689885e+00  -3.9273958e-01  -2.1151951e+00  -1.3907740e+00  -3.7961521e+00  -2.5911390e-01   9.3984138e-01  -1.5624747e+00  -1.6272334e+00   1.0606386e+00   9.4053646e-01  -7.3275267e-01  -1.3569535e+00   2.7742509e+00   4.3721208e+00  -9.9321975e-01  -2.7383011e+00  -1.0708081e+00  -6.3360356e-01  -6.1935726e-01  -3.7838931e+00   2.4429061e+00   4.4684413e+00   3.3453982e+00   4.9558227e+00  -1.2953697e+00   3.9663059e+00  -3.5873007e+00  -3.0122044e+00  -2.2755297e+00  -3.9637429e+00  -2.8966430e+00  -9.8117372e-01   1.7239216e-01  -3.0018815e+00   5.9139135e-02  -1.1184380e+00   2.5266031e-01  -3.3262130e+00   8.6308906e-01  -1.3600256e+00   6.5214824e-01  -5.0193701e-01  -6.8035476e-01  -3.4931742e-02   4.4209531e-01  -8.3924603e-01  -2.3935913e+00  -1.0540171e+00   1.3012576e+00   4.7704991e-01   1.9972254e+00   4.9663539e-02   8.5199116e-01  -3.0955559e-01  -7.4593459e-01  -2.0285188e-03   9.9361506e-01   1.3737310e+00  -1.0380196e+00  -6.2696552e-01   3.3694489e+00   3.5292116e+00   2.9257305e+00  -1.6960300e+00   2.7208535e+00   4.2884750e+00  -9.6690691e-02   4.5969797e+00  -1.0509847e+00   3.8843271e-01   1.0584861e+00   1.3538778e-01  -1.2049892e+00   3.4478896e+00  -1.0573150e+00   1.0942553e+00   1.3734110e+00  -3.5233301e+00  -1.7684439e-01   9.8448398e-01
  -1.9282090e+00  -1.0199222e+00   9.1423006e-02   2.4180765e+00  -9.5699742e-01   6.6678479e-01   6.1046795e-01  -2.1954346e-01   7.3869511e-01   2.0222939e+00  -1.0186903e+00  -1.8405239e+00  -1.7088889e+00  -3.3383110e+00  -5.2140073e-01   7.7183161e-01  -1.5947282e+00  -1.6790328e+00   4.5591364e-01   5.2857300e-01  -1.1557183e+00  -7.1157740e-01   2.8533385e+00   4.5867087e+00  -1.4798724e+00  -2.2655715e+00  -1.3559704e+00  -2.8173820e-01  -6.0410269e-01  -4.3448571e+00   2.2285564e+00   4.5342560e+00   2.7366035e+00   4.6298385e+00  -1.5005071e+00   4.0573999e+00  -3.2768931e+00  -2.8651264e+00  -2.1231976e+00  -3.8612879e+00  -2.1522901e+00  -5.1791042e-01  -6.6377849e-02  -2.6701916e+00  -4.3897500e-01  -1.2616716e+00   2.0478284e-02  -2.8158508e+00   7.8201913e-01  -1.3229377e+00   5.2846129e-01  -2.2865185e-01  -1.1023608e+00  -4.1549062e-01   2.0378007e-01  -4.3143031e-01  -2.5969182e+00  -1.0931740e+00   1.5412687e+00   5.8245445e-01   1.7136721e+00   2.8418926e-01   5.2619089e-01  -5.4005684e-01  -2.1742562e-01   5.4790647e-01   8.0872230e-01   1.5479247e+00  -1.2531178e+00  -5.8181873e-01   3.3124320e+00   4.2072797e+00   3.0986924e+00  -1.8543606e+00   2.7416378e+00   4.9515052e+00  -4.2637491e-01   5.5690341e+00  -6.3736935e-01   5.4610658e-01   8.3658445e-01  -9.0345296e-02  -1.0785348e+00   2.5390370e+00  -1.1425830e+00   1.3361514e+00   1.5104185e+00  -2.8936165e+00   2.0299895e-01   7.4180310e-01
  -1.7989101e+00  -8.1692066e-01  -3.1746884e-01   2.2244475e+00  -1.1230276e+00   2.0084065e-01   6.3778069e-01  -3.3515930e-01   8.0739350e-01   2.0579752e+00  -1.0943562e+00  -2.0527745e+00  -1.8916971e+00  -3.0027706e+00  -9.4630489e-01   5.3250092e-02  -1.1517066e+00  -1.7839270e+00  -9.2750804e-02   2.8740224e-01  -1.3800303e+00  -9.2481266e-01   2.3847051e+00   4.0672953e+00  -1.8296424e+00  -2.8282896e+00  -2.0441446e+00  -6.7332321e-01  -6.4355637e-01  -4.5624828e+00   1.5506588e+00   3.7403364e+00   2.1633501e+00   4.2304237e+00  -2.1679262e+00   3.5752996e+00  -2.9761887e+00  -2.9334451e+00  -2.0932877e+00  -3.6684091e+00  -1.5521662e+00   3.6948372e-01   2.7016421e-01  -1.7648002e+00   2.7107844e-02  -8.6480634e-01   8.2739849e-01  -1.6027848e+00   9.6833790e-01  -8.8471952e-01   4.3393307e-01   1.4447172e-01  -9.5743629e-01  -6.5683599e-01   3.0975958e-01  -1.2231298e-01  -2.2011478e+00  -8.5322958e-01   1.9522146e+00   1.0295636e+00   1.9108193e+00   5.1828965e-01   2.8971167e-01  -2.9398244e-01  -1.0412903e-02   5.9966489e-01   6.4062165e-01   1.5490717e+00  -9.1967436e-01  -2.4793061e-01   2.8676101e+00   3.9985364e+00   2.7147645e+00  -1.6728047e+00   2.1537082e+00   4.3847559e+00  -1.2096913e+00   5.8265690e+00  -5.6804552e-02   2.7355269e-01   9.2887153e-01   9.3298299e-02  -9.1858745e-01   1.0356992e+00  -1.1039384e+00   1.5427901e+00   1.2835904e+00  -2.5548020e+00   2.6939230e-01   5.7670482e-01
  -1.4660575e+00  -1.9797673e-01  -3.0933869e-01   2.1532675e+00  -1.4999442e+00   3.6634367e-01   6.1845730e-01  -2.7146829e-01   9.1385494e-01   2.3983213e+00  -1.1431837e+00  -1.5640296e+00  -2.0967676e+00  -2.8119886e+00  -1.0849567e+00   5.1101326e-02  -1.0939594e+00  -9.6986299e-01   8.7043892e-02   3.9090338e-01  -1.9520230e+00  -7.5911417e-01   2.0851783e+00   3.5427532e+00  -2.7993386e+00  -3.0053614e+00  -2.1326115e+00  -2.0556816e-01  -3.5495025e-01  -4.7100656e+00   1.1399649e+00   3.2700891e+00   1.5587091e+00   3.8330568e+00  -2.8882567e+00   3.5073739e+00  -3.0622144e+00  -3.2926651e+00  -2.6977808e+00  -4.0342560e+00  -1.7245724e+00   4.2312744e-01   5.3762558e-01  -9.3705136e-01   5.6039002e-01  -6.7331400e-01   1.5245104e+00  -7.5416310e-01   9.9340777e-01  -7.0680023e-01   4.5625365e-01   1.5412163e-01  -7.7360826e-01  -8.2788603e-01   3.4531088e-01   2.3262415e-01  -1.7419957e+00  -5.7674593e-01   2.1036943e+00   1.1603149e+00   1.7519208e+00   6.5859556e-01   5.0279089e-01  -1.3072847e-01  -5.6079288e-01   4.1035895e-01   2.0265375e-01   1.2287651e+00  -7.5805307e-01  -8.0538899e-02   2.8887394e+00   4.2531546e+00   2.8210870e+00  -1.3475645e+00   2.3319816e+00   5.1084250e+00  -1.7512929e+00   6.2474198e+00   4.3289103e-01   2.4185801e-01   1.2334980e+00   8.2434212e-01  -1.0813263e+00   1.0262030e+00  -1.0074767e+00   1.8363113e+00   1.4565747e+00  -2.3324561e+00   5.6318187e-01   3.8335983e-01
  -1.7747197e+00  -5.4316014e-01   1.7980645e-01   2.3291333e+00  -1.7396450e+00   7.7394491e-01   7.5138672e-01   3.2851491e-01   8.7287447e-01   2.4709167e+00  -1.6404954e+00  -8.1093635e-01  -2.2224956e+00  -2.4133893e+00  -8.6032477e-01   8.2756189e-01  -1.4999583e+00  -1.0569341e+00   2.6653743e-02   5.9750901e-01  -2.6961906e+00   6.7974167e-01   2.5435052e+00   3.6967801e+00  -3.2548419e+00  -2.3052521e+00  -1.8199456e+00   2.5524726e-01   1.1927299e-01  -4.6772021e+00   1.5799512e+00   3.8121044e+00   8.5109986e-01   3.5261260e+00  -2.9271710e+00   4.1572499e+00  -2.6457880e+00  -2.7251307e+00  -1.9511064e+00  -4.3212604e+00  -8.9488780e-01   9.1551580e-01  -4.0122326e-01  -1.9277525e+00  -6.5692235e-01  -1.9337223e+00   4.8046345e-01  -2.0482563e+00   2.9673995e-01  -1.4131258e+00   1.0395705e-01  -4.6136204e-01  -1.1285647e+00  -1.2161163e+00  -4.2788252e-01  -1.5523472e-01  -1.9503606e+00  -1.2107185e+00   1.8813612e+00   5.1516638e-01   1.1007888e+00   4.2158544e-01   9.1173759e-01  -5.7388139e-01  -7.7931181e-01   4.4987753e-01  -6.7199423e-02   1.3075477e+00  -1.1999368e+00  -3.2869477e-01   3.2788470e+00   5.0519378e+00   3.6983175e+00  -8.6263368e-01   3.1179687e+00   6.3329848e+00  -1.6371944e+00   6.9269513e+00   6.9940907e-01  -1.7572019e-02   1.1363803e+00   5.3028021e-01  -5.7234506e-01   2.3272069e+00  -1.0582714e+00   1.9207272e+00   1.8762430e+00  -2.4589596e+00   9.7353804e-01   1.1042016e-01
  -1.8699084e+00  -3.1998827e-01   4.3415170e-01   2.5511649e+00  -1.8028101e+00   1.0352631e+00   7.5057131e-01   6.3598749e-01   9.7109046e-01   2.7469598e+00  -2.0114266e+00  -4.4122623e-01  -2.5879060e+00  -2.3668187e+00  -1.2459441e+00   7.3442282e-01  -1.4975297e+00  -5.2217414e-01  -1.4558804e-01   4.7340053e-01  -3.5155664e+00   1.1850050e+00   2.6723927e+00   3.4306695e+00  -3.6407288e+00  -1.7097995e+00  -1.3867855e+00   4.7016914e-01  -1.2861886e-02  -4.3377840e+00   1.4065728e+00   3.6350099e+00   4.4073189e-01   2.9783655e+00  -2.3716345e+00   3.8790567e+00  -2.5148611e+00  -2.5433666e+00  -2.5097301e+00  -4.3486091e+00  -1.5013209e+00   8.2088250e-01  -5.7763174e-01  -1.8058334e+00  -1.2689299e+00  -2.2334176e+00   4.5196676e-01  -2.0628099e+00   2.7909648e-01  -1.4393660e+00   1.2401265e-01  -5.5213401e-01  -1.0890688e+00  -1.0883184e+00  -7.2658585e-01   1.6135561e-01  -1.8885770e+00  -1.1366473e+00   1.7781327e+00   2.5791377e-01   6.3518088e-01   4.4268662e-01   7.4222785e-01  -5.8589822e-01  -8.8555350e-01   7.8548324e-01  -2.5505276e-01   1.2978620e+00  -1.3546138e+00  -3.2981531e-01   3.0911011e+00   4.6760627e+00   3.2550682e+00  -8.5930319e-01   2.9219692e+00   6.3130664e+00  -1.6023076e+00   6.5227817e+00   6.2557800e-01   5.5171998e-01   8.7588601e-01   6.5182249e-01  -7.5281089e-01   1.4293583e+00  -1.0174637e+00   2.0245839e+00   1.8596663e+00  -2.4144781e+00   1.2529028e+00  -6.7516511e-02
  -1.7785580e+00  -5.0537733e-01   8.7894591e-02   2.4787504e+00  -1.7872233e+00   5.2211204e-01   1.0930442e+00   1.3954694e+00   1.2634420e+00   2.6292999e+00  -1.4645687e+00   4.0434481e-01  -1.8012837e+00  -8.6764300e-01  -8.1519418e-01   5.1467808e-01  -1.7100489e+00  -4.8197029e-01  -3.6055823e-01   2.8378540e-01  -3.2638004e+00   1.4341203e+00   2.0390567e+00   2.3903212e+00  -3.7086653e+00  -1.9362934e+00  -1.9928144e+00   9.4421420e-03   2.3191158e-01  -4.1144531e+00   6.4996221e-01   2.2684838e+00  -1.6344582e-01   2.0837507e+00  -2.9328606e+00   3.5823042e+00  -1.8026344e+00  -1.9529842e+00  -2.9821024e+00  -3.7667318e+00  -3.7006529e-01   9.6052165e-01  -5.8885902e-01  -1.2042792e+00  -1.1452148e+00  -2.2881180e+00   4.1281147e-01  -1.2379343e+00  -1.9404205e-01  -1.1706889e+00  -3.3408732e-01  -5.9253754e-01  -9.7650193e-01  -1.4599277e+00  -1.1856404e+00   1.5475584e-01  -1.7350839e+00  -1.2011307e+00   1.6937290e+00   3.3381925e-01   8.1938192e-01   7.3687938e-01   7.6153095e-01  -1.3725206e-01  -6.5398945e-01   7.2459759e-01  -8.5958258e-01   7.9099762e-01  -1.0908660e+00  -2.0825883e-01   2.1921157e+00   4.8445944e+00   3.0507628e+00  -3.1545648e-01   2.3321543e+00   5.8137316e+00  -1.0609256e+00   5.9131286e+00   1.2071693e-01  -6.4293244e-01   4.3469129e-01   4.6604509e-01  -2.5331271e-01   3.9587422e-01  -1.0300141e+00   1.6364607e+00   1.4109125e+00  -1.3511268e+00   1.3886614e+00  -2.4110739e-01
  -1.7028208e+00  -4.4235945e-01   7.5718799e-01   2.5591142e+00  -2.1096967e+00   1.2085650e+00   1.1715395e+00   2.1828920e+00   1.2741814e+00   2.7121861e+00  -1.6586313e+00   1.6134557e+00  -1.5357111e+00  -2.1075266e-01  -3.3122150e-01   1.4538990e+00  -2.3593262e+00   2.1568758e-01  -1.1184960e-01   2.3302099e-01  -4.0642263e+00   2.7993934e+00   2.0068123e+00   2.1147090e+00  -4.6281230e+00  -1.1715972e+00  -1.5781650e+00   7.9238923e-01   9.8996934e-01  -3.9652376e+00   3.6428925e-01   1.9745893e+00  -1.1094042e+00   1.3551412e+00  -3.6429014e+00   3.7163723e+00  -1.7261725e+00  -1.6325748e+00  -2.8940735e+00  -4.1470466e+00  -5.8307421e-01   3.8251456e-01  -1.1860017e+00  -1.6149849e+00  -1.5019271e+00  -3.0025490e+00  -2.1253722e-01  -2.0499441e+00  -8.6460959e-01  -1.6021829e+00  -5.8891814e-01  -1.4815194e+00  -1.0510452e+00  -1.6067416e+00  -1.8361245e+00  -2.1197622e-01  -1.5344363e+00  -1.4929556e+00   1.3846795e+00  -4.7626699e-01   1.3367688e-01   5.2027534e-01   1.2498720e+00  -4.1879216e-01  -1.4362673e+00   3.8551117e-01  -1.3966667e+00   3.3250186e-01  -1.1783244e+00  -2.5102790e-01   2.1930958e+00   5.6023824e+00   3.6990777e+00   2.3192411e-01   3.0383421e+00   7.2679854e+00  -7.7239351e-01   5.9753895e+00  -5.5057528e-02  -1.3730884e+00   1.1677682e-01   5.3110080e-01  -1.4297205e-02   2.4146729e+00  -1.0747051e+00   1.6058771e+00   2.1235841e+00  -8.5294284e-01   1.8843387e+00  -6.5368701e-01
  -6.4877407e-01   7.4564865e-01   4.3532040e-01   2.1717741e+00  -2.1178871e+00   1.2180588e+00   1.1406460e+00   2.4346583e+00   1.4340942e+00   2.9197505e+00  -1.2923245e+00   2.7464804e+00  -1.2086055e+00   9.8472834e-01   1.0354265e-01   1.6769224e+00  -2.1903131e+00   1.5537520e+00   2.4541984e-01   6.0910325e-03  -3.7788710e+00   3.0985097e+00   5.1068943e-01   9.3370036e-01  -5.5058355e+00  -1.0630875e+00  -1.4812132e+00   9.0740927e-01   1.3615468e+00  -3.1014451e+00  -6.4412220e-01   7.4301510e-01  -1.9055051e+00   4.3358469e-01  -5.0347258e+00   2.3109196e+00  -1.8350424e+00  -1.6685022e+00  -3.6859900e+00  -3.6266580e+00  -4.7794642e-01   2.8864553e-01  -5.4632844e-01  -4.9325044e-03  -4.9860939e-01  -1.8302452e+00   9.6402792e-01  -2.5002255e-01  -6.1776662e-01  -7.5614370e-01  -1.4238942e-01  -7.7333861e-01  -2.1891294e-01  -9.7231904e-01  -1.3644289e+00   6.1261487e-01  -3.9921675e-01  -7.0457383e-01   1.5816350e+00  -3.3627823e-01  -6.5307280e-02   1.0020918e+00   1.1075945e+00   1.3370058e-01  -2.1594054e+00   5.0532902e-02  -2.4985231e+00  -7.7731442e-01  -7.5421144e-01   1.2744642e-01   1.3941022e+00   5.2334688e+00   3.6623099e+00   6.2818706e-01   3.1442661e+00   7.5784156e+00  -1.2346194e+00   5.0378292e+00  -1.6480519e-01  -1.1249084e+00   3.4783351e-01   1.6975867e+00   5.1067083e-02   2.1462280e+00  -7.0209655e-01   1.8255517e+00   1.7438404e+00   1.9213511e-01   2.2076723e+00  -8.0543903e-01
  -4.5260415e-01   7.3989902e-01   6.4555202e-01   2.1407412e+00  -1.9433359e+00   1.2941581e+00   1.2699152e+00   3.0389207e+00   1.5913384e+00   2.8797743e+00  -1.0607558e+00   3.5671048e+00  -8.0375662e-01   1.6507282e+00   4.6766758e-01   2.1019720e+00  -2.4227840e+00   1.9408635e+00   5.7820274e-01   1.2943994e-01  -3.8786907e+00   3.5741531e+00   2.0374292e-01   3.6097828e-01  -5.6060345e+00  -7.0970922e-01  -1.0890480e+00   9.1892665e-01   1.5260053e+00  -2.2261960e+00  -9.2097308e-01   9.3195190e-02  -2.5342591e+00  -3.2030388e-01  -5.4035646e+00   2.0190419e+00  -1.6023929e+00  -1.2590913e+00  -3.8574514e+00  -3.2813746e+00  -6.2537534e-01   3.9639092e-01  -9.7070477e-01  -1.1825931e-01  -1.2334019e+00  -2.2539399e+00   4.8543719e-01  -4.8202631e-01  -1.1070071e+00  -8.1577576e-01  -2.9523577e-01  -1.0448858e+00  -1.6915904e-01  -7.4483795e-01  -1.6558710e+00   5.5754157e-01  -1.7948739e-01  -8.6652692e-01   1.1751642e+00  -8.1070048e-01  -4.2935904e-01   8.9314368e-01   1.2262780e+00   1.9946771e-01  -2.3834498e+00   5.8138180e-03  -3.1408291e+00  -1.2297017e+00  -6.5713110e-01   5.0126902e-02   9.5405672e-01   4.7732831e+00   3.5210794e+00   1.2435134e+00   3.0468830e+00   7.4869503e+00  -8.7952469e-01   4.4248999e+00  -6.6395186e-01  -1.3995334e+00   1.5833234e-01   1.7239760e+00   1.6005568e-01   2.5920140e+00  -5.7199139e-01   1.6842389e+00   1.5064449e+00   3.3548645e-01   2.4377956e+00  -8.6159655e-01
  -3.8164713e-01   8.8255015e-01   8.6798821e-01   2.0642567e+00  -1.8560352e+00   1.8726042e+00   1.0573337e+00   3.6977243e+00   1.4535724e+00   2.7826052e+00  -1.2454300e+00   4.2390387e+00  -1.6554682e-01   2.6666082e+00   1.0801211e+00   2.4656211e+00  -2.6987942e+00   2.0567661e+00   3.7869535e-01   2.0077248e-02  -4.0780335e+00   4.8396158e+00  -4.7042531e-01  -4.5606230e-01  -5.8327064e+00   1.8253372e-01  -7.9795836e-01   1.8862247e+00   2.2620572e+00  -2.1093194e+00  -1.9646066e+00  -9.2838073e-01  -3.0866157e+00  -1.0268148e+00  -5.7444371e+00   1.1213470e+00  -6.4848742e-01  -5.6951088e-01  -3.2655507e+00  -2.8196771e+00  -2.2862725e-01  -6.5634063e-01  -7.9036063e-01   1.6076462e-02  -8.2110248e-01  -2.5195808e+00   2.6813484e-01  -6.5443109e-01  -1.3712848e+00  -8.7878604e-01  -5.3866682e-01  -1.2039031e+00   2.6687912e-01  -5.3645754e-01  -2.3496860e+00   6.1724810e-01  -3.4971706e-01  -9.2978259e-01   7.6872589e-01  -1.1179831e+00  -1.3790385e+00   7.2027975e-01   5.9118554e-01  -3.8730647e-01  -2.8019111e+00  -2.3292604e-01  -3.2242378e+00  -1.5302686e+00  -7.3869131e-01   3.5788038e-01   8.4467928e-02   4.9662769e+00   3.4180680e+00   1.3360314e+00   2.7340427e+00   7.4960469e+00  -2.8345047e-01   3.2658048e+00  -1.2509610e+00  -2.3342219e+00  -9.0933919e-01   1.2507516e+00   6.7021581e-01   3.1230022e+00  -1.0040128e+00   1.1693519e+00   2.1094854e+00   1.5013068e+00   2.6782072e+00  -1.4038286e+00
   1.5014863e-01   1.8881339e+00   9.2946835e-01   1.9605146e+00  -1.5624111e+00   2.4247359e+00   4.0295076e-01   3.7220242e+00   1.0606118e+00   2.7064244e+00  -2.0716215e+00   4.3165344e+00  -6.4739945e-01   2.9304077e+00   5.9738568e-01   2.3969866e+00  -2.0684295e+00   2.5600000e+00  -4.2160218e-03  -3.2187146e-01  -4.4874287e+00   5.8823398e+00  -1.4798113e+00  -1.0600142e+00  -5.8638291e+00   1.4300570e+00  -8.3450982e-02   2.9106180e+00   2.4025300e+00  -1.5384987e+00  -3.1302772e+00  -1.5930119e+00  -4.1113402e+00  -2.0220145e+00  -6.2937841e+00  -1.1192775e+00   3.1333435e-02  -1.7510439e-01  -1.8686826e+00  -1.6491810e+00  -1.0538165e+00  -9.0937796e-01  -1.0961485e-01   6.2872397e-01  -3.5316535e-01  -2.2063391e+00   1.2882508e+00   4.9437006e-03  -7.5667129e-01  -4.0926869e-01  -2.9665745e-02  -5.4234167e-01   1.0276909e+00   3.1037084e-01  -2.0040724e+00   1.4783736e+00   2.4615318e-01  -3.7641278e-01   6.1016609e-01  -1.2440996e+00  -2.6420781e+00   4.1348329e-01  -9.1020021e-01  -9.1446341e-01  -3.1508018e+00  -2.6602797e-01  -3.5869640e+00  -1.7985343e+00  -2.3234959e-01   9.0250293e-01  -6.9615076e-01   3.8130097e+00   2.7508378e+00   1.2844019e+00   2.1677324e+00   6.3231093e+00  -1.1147599e+00   1.3962481e+00  -1.1334980e+00  -1.9869732e+00  -1.5810923e+00   1.3530304e+00   2.8446109e-01   3.1385544e+00  -1.1788245e+00   1.2547202e+00   2.4050720e+00   1.9841451e+00   2.8865979e+00  -1.7009669e+00
   3.2884812e-01   1.6604706e+00   8.2986036e-01   1.5475045e+00  -1.2181319e+00   1.9898742e+00   5.0722875e-01   3.8809499e+00   1.1488308e+00   2.3552444e+00  -1.5687445e+00   4.6413781e+00  -7.7041503e-03   3.5910040e+00   1.1862494e+00   2.5657828e+00  -2.2747533e+00   2.3749936e+00   2.1746067e-01  -8.7819267e-02  -3.8530883e+00   5.8433454e+00  -1.8307068e+00  -1.6861714e+00  -5.5001516e+00   1.1786131e+00  -5.0583406e-02   2.3211821e+00   2.4500368e+00  -8.0676777e-01  -3.0466921e+00  -2.0067390e+00  -4.2395248e+00  -2.1439756e+00  -6.3759394e+00  -1.0101906e+00   1.6867183e-01  -6.7457544e-02  -1.9899036e+00  -1.3154962e+00  -3.8244836e-01  -6.1066802e-01  -1.2937123e-01   7.5149857e-01  -4.6839407e-01  -2.1640034e+00   1.0407550e+00  -3.0581292e-02  -1.1383864e+00  -3.7786014e-01  -2.8137692e-01  -6.1016968e-01   1.0663855e+00   4.3932881e-01  -2.3306877e+00   1.1894074e+00   3.7340802e-01  -4.5715690e-01   4.2146822e-01  -1.1177726e+00  -2.6098927e+00   3.0843880e-01  -7.2732606e-01  -7.5685157e-01  -3.2095147e+00  -5.5418401e-01  -3.7149768e+00  -1.7623436e+00  -2.3164993e-01   8.6988652e-01  -1.0282016e+00   3.4333309e+00   2.7154513e+00   1.7036220e+00   2.1474314e+00   5.7390317e+00  -4.4687153e-01   7.8940568e-01  -1.7008834e+00  -2.5102919e+00  -1.7133801e+00   1.3261542e+00   6.9085977e-01   3.3617450e+00  -1.1662063e+00   8.1846476e-01   1.8991524e+00   1.9690853e+00   2.7398792e+00  -1.6592772e+00
   8.8006609e-01   1.7002193e+00   5.5304944e-01   7.6696568e-01  -9.3707070e-01   1.2476573e+00   7.4459141e-01   3.7728749e+00   1.3961241e+00   2.0015437e+00  -7.8230066e-01   4.5121218e+00   7.7256258e-01   4.1088003e+00   1.5530950e+00   2.1499168e+00  -2.1024659e+00   2.3419086e+00   3.7572217e-01  -1.8944017e-01  -3.2098802e+00   4.9989680e+00  -2.5993918e+00  -2.7190857e+00  -5.1469697e+00   2.6355778e-01  -3.8617457e-01   1.2161947e+00   2.4317654e+00  -4.3574056e-01  -3.4971701e+00  -3.0771754e+00  -4.2219729e+00  -2.3253719e+00  -7.0212745e+00  -1.5149284e+00   1.2643288e-01  -3.7341964e-01  -2.1424444e+00  -1.1597391e+00  -3.2297867e-01  -5.3831801e-01   5.2661801e-01   1.6035192e+00   5.8618322e-01  -1.4640055e+00   1.9021933e+00   8.4863194e-01  -1.0928313e+00   1.0308100e-01  -3.3727076e-01  -6.1566324e-01   1.4093705e+00   7.1564287e-01  -2.1935659e+00   8.1511494e-01   1.0430794e+00  -1.4124109e-01   6.1132364e-01  -7.6486211e-01  -1.9530421e+00   3.6190198e-01  -6.5660533e-01  -2.1900099e-01  -3.2136632e+00  -1.1184560e+00  -3.8787618e+00  -2.0712351e+00   3.5304757e-01   9.8849138e-01  -1.4965536e+00   2.7629188e+00   2.2456160e+00   1.9552305e+00   1.8186797e+00   4.6933015e+00  -3.0947149e-01  -2.9122153e-01  -1.8833093e+00  -3.3695749e+00  -1.5785110e+00   1.7130746e+00   9.2943054e-01   3.2075578e+00  -1.1105724e+00   4.8899237e-01   1.4455726e+00   2.0970208e+00   2.2801690e+00  -1.6386335e+00
   1.0872366e+00   1.5945815e+00   5.8093281e-01   4.3280799e-01  -6.1117750e-01   1.1252823e+00   8.1918100e-01   3.7340266e+00   1.4553403e+00   1.8323075e+00  -3.4966824e-01   4.8901791e+00   1.2478314e+00   4.3537715e+00   2.3168842e+00   2.7272504e+00  -2.4483041e+00   2.3509148e+00   1.0823993e+00   3.5350615e-01  -2.4230046e+00   4.9205506e+00  -2.6133574e+00  -2.8741074e+00  -4.8751619e+00   1.6235373e-01   4.5763655e-02   1.0253654e+00   2.4452528e+00   2.1707531e-01  -2.7366499e+00  -2.6661939e+00  -4.0911982e+00  -2.0134921e+00  -6.9621708e+00  -7.6018447e-01  -1.3220838e-01  -5.9260426e-01  -2.3978794e+00  -1.1689598e+00   3.3112753e-01  -2.4614164e-01   3.4268142e-01   1.5841576e+00   1.5774986e-01  -1.4519526e+00   1.3349183e+00   5.7614447e-01  -1.5011228e+00  -4.1130013e-02  -3.9934476e-01  -5.6442242e-01   1.2155622e+00   9.7121938e-01  -2.3548094e+00   6.1576670e-01   1.0305258e+00  -2.4965867e-01   3.9631169e-01  -6.2504019e-01  -2.0185205e+00   2.0440230e-01  -2.1262942e-01  -2.4889947e-01  -3.4051255e+00  -1.3489353e+00  -4.0292617e+00  -1.9492016e+00   5.7013723e-02   6.4822934e-01  -1.2045324e+00   2.7379627e+00   2.7156982e+00   2.2587137e+00   2.4808867e+00   5.0626140e+00   3.6273957e-01  -1.4584350e-01  -2.2990552e+00  -3.2186869e+00  -1.3045703e+00   1.9411205e+00   1.1609895e+00   4.1970564e+00  -9.7510295e-01   2.2663875e-01   1.0397895e+00   1.6516687e+00   2.1672150e+00  -1.4514700e+00
   1.3325236e+00   1.8497221e+00   7.4421836e-01   1.3021085e-01  -1.7335026e-01   1.1253953e+00   4.1142657e-01   3.2207615e+00   1.2231191e+00   1.6676354e+00  -2.5479220e-01   4.3103898e+00   1.1624971e+00   3.6349150e+00   2.2177980e+00   2.7453610e+00  -2.0632457e+00   2.3120289e+00   1.4516910e+00   9.0030871e-01  -2.2243144e+00   4.3550732e+00  -2.6351171e+00  -2.9677680e+00  -4.2734696e+00   5.8962308e-02   6.8433480e-01   1.2451678e+00   2.0826686e+00   1.0455413e+00  -2.5521190e+00  -2.6549352e+00  -4.0007517e+00  -1.7804886e+00  -6.5150349e+00  -1.0199279e+00  -3.7870540e-01  -8.9446628e-01  -2.4252806e+00  -8.4071965e-01  -5.7405665e-01  -3.2737651e-01   7.4522492e-01   1.7609284e+00   3.9022841e-01  -9.4431770e-01   1.6936658e+00   5.2190119e-01  -1.1916578e+00   2.2331747e-01  -9.4568609e-02  -3.7554416e-01   1.5773910e+00   1.6738690e+00  -1.9904510e+00   7.0161708e-01   1.2148701e+00   4.4451930e-02  -6.7376225e-02  -5.0781611e-01  -2.3380813e+00  -2.9679204e-01  -4.3704329e-01  -4.6290708e-01  -3.8477552e+00  -1.6170386e+00  -3.8874117e+00  -1.7961622e+00   1.8300377e-01   6.6229614e-01  -1.4399664e+00   1.4305625e+00   1.8183701e+00   2.3306616e+00   1.8498060e+00   3.8488451e+00   1.5923138e-01  -1.1122923e+00  -2.4050436e+00  -2.6344205e+00  -1.3288104e+00   2.1072268e+00   7.4273192e-01   4.4131503e+00  -8.8889463e-01   1.2093271e-01   8.6660487e-01   8.2074969e-01   1.8614950e+00  -1.2044150e+00
   7.7253635e-01   9.6944873e-01   1.2083857e+00   4.2731923e-01   7.7097215e-02   1.6659519e+00   7.8014757e-01   3.7147506e+00   1.2578822e+00   1.5175607e+00  -3.3868939e-01   5.2092042e+00   1.6765539e+00   3.9079619e+00   3.3936474e+00   4.0078422e+00  -3.2473611e+00   2.0536303e+00   2.1515633e+00   1.1021978e+00  -1.5157426e+00   5.3093235e+00  -1.6164113e+00  -2.0515336e+00  -3.8774338e+00   1.1636278e+00   1.5403512e+00   1.5685255e+00   2.1424945e+00   1.1208726e+00  -7.9645483e-01  -9.2997998e-01  -3.7525650e+00  -1.4039047e+00  -5.4982671e+00   8.4160929e-01  -5.4467052e-01  -7.9509691e-01  -2.2291234e+00  -1.1873592e+00   5.5700171e-01  -3.8746294e-01  -6.4744574e-01   3.7713418e-01  -1.8046777e+00  -2.1490437e+00  -8.6714931e-01  -1.3058048e+00  -2.3325104e+00  -8.8539232e-01  -4.7352348e-01  -8.1038697e-01   3.3313406e-01   1.5091652e+00  -2.7462777e+00   1.7680875e-01   2.7498049e-01  -8.0488317e-01  -4.7012594e-01  -9.3685951e-01  -2.7423152e+00  -5.4251757e-01   3.4484341e-01  -1.0502316e+00  -3.3158426e+00  -1.2067282e+00  -3.8337828e+00  -1.3414583e+00  -7.9572112e-01  -2.9908846e-01  -2.8766094e-01   2.7373546e+00   3.2442680e+00   2.2023284e+00   3.6090614e+00   5.8616630e+00   1.8042735e+00   2.1761765e-01  -2.9817853e+00  -2.2265164e+00  -1.2857074e+00   1.5772739e+00   1.1289642e+00   6.4119237e+00  -8.8072145e-01  -1.9660815e-01   8.9987296e-01   5.2912084e-01   2.0566759e+00  -1.0582929e+00
   8.2169630e-01   9.1603659e-01   1.0963110e+00   2.6784182e-01   4.5944611e-01   1.6377195e+00   5.7217338e-01   3.4482878e+00   1.0554003e+00   1.2248160e+00  -4.0109143e-01   4.6751684e+00   1.8518651e+00   3.7727160e+00   3.4351177e+00   3.7978772e+00  -2.9877931e+00   1.5692959e+00   2.0669875e+00   1.0272080e+00  -1.0025125e+00   5.0019370e+00  -1.7523574e+00  -1.9960283e+00  -3.0655581e+00   1.3203243e+00   1.7033640e+00   1.8116065e+00   1.8674842e+00   1.1218391e+00  -9.1949810e-01  -1.0828265e+00  -3.8273454e+00  -1.4606802e+00  -5.2814584e+00   5.1608817e-01  -2.7834205e-01  -8.7140885e-01  -1.4578083e+00  -5.7174112e-01   5.3649702e-01  -4.4377053e-01  -3.0451234e-01   6.6905015e-01  -1.5089989e+00  -1.7169970e+00  -7.8007576e-01  -9.2663447e-01  -2.1398661e+00  -6.3501710e-01  -3.3771585e-01  -4.2830301e-01   3.2389412e-01   1.8264473e+00  -2.3995255e+00   2.6290716e-01   2.4825157e-01  -6.5390002e-01  -6.8206038e-01  -7.1527748e-01  -2.8874104e+00  -8.3250809e-01  -2.4818069e-01  -1.3685367e+00  -2.9206864e+00  -1.1754586e+00  -3.7277201e+00  -1.2487183e+00  -5.2419738e-01  -3.5642525e-01  -5.5463816e-01   2.2120459e+00   2.6514400e+00   1.9625510e+00   3.0190944e+00   4.8480043e+00   1.7027234e+00  -3.1211040e-01  -2.9994097e+00  -2.3441762e+00  -1.5863768e+00   1.1960193e+00   9.3183740e-01   6.3306743e+00  -9.4668592e-01  -3.6932138e-01   8.6148719e-01   5.3089790e-01   1.7595456e+00  -9.1328749e-01
   7.1435144e-01   5.7729635e-01   6.1261302e-01  -2.0187091e-01   8.7582788e-01   8.9940676e-01   3.2774732e-01   2.7142043e+00   8.8242754e-01   6.2359937e-01  -2.3567172e-01   3.3164289e+00   2.0020146e+00   3.3883724e+00   3.0735230e+00   2.6732794e+00  -2.4729449e+00   4.8221549e-01   1.5250017e+00   9.0931265e-01  -3.3862282e-01   3.8465952e+00  -1.8892972e+00  -2.2792587e+00  -1.8356390e+00   6.0006748e-01   1.2053083e+00   1.3310560e+00   1.2986158e+00   8.0379506e-01  -1.3008505e+00  -1.7185344e+00  -3.6204851e+00  -1.2860370e+00  -4.5595667e+00   3.3149857e-01   1.7223840e-01  -1.2407161e+00  -8.1255357e-01   6.7597299e-02   6.8340472e-01  -1.7138392e-01   6.0094776e-01   1.3950073e+00  -4.5227764e-01  -9.5027336e-01  -3.7705509e-02  -4.0247550e-03  -1.7205389e+00  -2.1815802e-01  -4.6067908e-01  -1.0254637e-03   3.8604203e-01   1.7918477e+00  -2.0854322e+00   1.9585464e-01   1.9302457e-01  -4.0332364e-01  -6.6246237e-01   1.2632293e-01  -2.5455714e+00  -1.1420139e+00  -9.9642537e-01  -1.4201489e+00  -2.2493995e+00  -1.2589962e+00  -2.9976606e+00  -5.8115359e-01  -1.3031317e-02  -1.6579247e-01  -1.0593705e+00   1.2234867e+00   1.4561702e+00   1.6135408e+00   1.6737687e+00   2.4093075e+00   1.6788356e+00  -1.0297907e+00  -3.0485457e+00  -3.1041756e+00  -2.0290207e+00   5.8998967e-01   7.3864733e-01   4.8847348e+00  -1.1875477e+00  -8.0430588e-01   5.0157808e-01   3.4771022e-01   1.1044152e+00  -7.1457793e-01
   1.3327909e+00   1.0518294e+00   3.9232640e-01  -1.0617960e+00   1.0371526e+00   4.6409451e-01  -1.0141423e-01   1.4141429e+00   6.0199322e-01   2.7192568e-01  -2.0876811e-01   2.0763182e+00   1.5133717e+00   2.4136244e+00   2.6306187e+00   2.1801062e+00  -1.6521574e+00   2.0399309e-01   1.6943951e+00   1.3946482e+00   1.1787368e-01   2.7552544e+00  -2.0684250e+00  -2.3707564e+00  -1.3872065e+00  -4.3106075e-01   1.2194883e+00   1.0333198e+00   9.7602392e-01   8.0316997e-01  -7.8190118e-01  -1.2800747e+00  -3.6801603e+00  -6.1878327e-01  -4.9564403e+00   4.9063061e-01  -3.7289220e-01  -2.2920446e+00   7.5283280e-02   9.7276346e-03   6.3833962e-01   7.6792745e-01   1.5756585e+00   2.3761977e+00   1.1006643e+00   3.5294900e-01   1.4479052e+00   1.0048013e+00  -9.4692405e-01   3.9197109e-01   6.0666640e-02   4.8209847e-01   6.2707393e-01   2.0244243e+00  -1.1311887e+00   1.5667326e-01   1.0233913e+00   2.2065452e-01  -3.4524156e-01   9.5420136e-01  -2.2618546e+00  -1.5904358e+00  -1.1079429e+00  -1.3593275e+00  -2.6490700e+00  -2.0542762e+00  -2.6939887e+00  -4.1936606e-02   4.6893757e-01   2.0166885e-02  -5.4823154e-01   4.7392720e-01   1.2058220e+00   1.7162161e+00   1.6583970e+00   1.5050296e+00   3.5813488e-01  -9.8887899e-01  -2.1048625e+00  -3.0106371e+00  -1.2382365e+00   1.3023540e+00   3.5552946e-01   5.5014764e+00  -1.0133370e+00  -6.7182571e-01   2.9849165e-01  -7.8354051e-01   5.1717353e-01  -4.0965357e-01
   1.1877569e+00   1.0143838e+00   5.8944567e-01  -9.6292099e-01   1.1476332e+00   7.9153730e-01  -1.9375428e-01   8.7369600e-01   4.6831191e-01   2.7310375e-01  -9.7002791e-02   1.8183758e+00   1.4157218e+00   1.5054696e+00   2.8698173e+00   2.3571573e+00  -1.9335803e+00   4.3103264e-01   2.2554032e+00   1.6223154e+00   5.4366062e-01   2.1307498e+00  -1.3543357e+00  -1.6144257e+00  -1.0782089e+00  -2.1786125e-01   1.8191409e+00   1.5302784e+00   5.0549718e-01   9.4467844e-01   2.3119275e-01  -3.9122451e-01  -3.1176178e+00  -6.5795861e-02  -3.5437268e+00   1.5515162e+00  -1.1640101e+00  -2.9732428e+00  -1.0480185e+00  -3.5927870e-01   2.1352754e-01   2.7506388e-01   1.4050866e+00   2.4656427e+00   7.9264673e-01   9.9015488e-01   7.4196973e-01   8.6561097e-01  -9.4297995e-01   3.0150182e-01   3.0253776e-01   6.3532280e-01   2.3736361e-01   2.2480555e+00  -7.7095079e-01   3.3662497e-01   7.3135287e-01   3.9261239e-01  -6.2657178e-01   1.1331266e+00  -2.2947166e+00  -1.7787387e+00  -5.8457767e-01  -1.5071008e+00  -2.7495770e+00  -1.8812351e+00  -2.3009874e+00   2.7599636e-01   3.4402720e-02  -4.0506355e-01  -8.8227957e-02   4.4077187e-01   9.9301520e-01   1.2385486e+00   1.8679304e+00   2.0645024e+00   8.0723359e-01  -2.8306303e-01  -2.2891083e+00  -1.7699636e+00  -9.8281191e-01   1.4751283e+00  -1.3602742e-01   5.4059003e+00  -7.3881588e-01  -6.5891524e-01   2.1334498e-01  -1.2224788e+00   4.6827730e-01  -4.7295860e-02
   5.8480531e-01   1.4744738e-01   8.7719214e-01  -7.4210535e-01   1.3122002e+00   9.9525204e-01  -6.9315929e-02   6.7030639e-01   4.0417264e-01   7.7380715e-02  -1.9954412e-01   1.4895053e+00   1.3900351e+00   7.6555448e-01   3.0650242e+00   2.6221766e+00  -2.3594835e+00  -2.6413547e-01   2.5438970e+00   1.9026791e+00   8.5000790e-01   1.9143319e+00  -1.5557966e-01  -6.6325256e-01  -2.7637507e-01   1.0086262e-01   2.2714183e+00   1.8035791e+00   6.8792448e-02   7.7599177e-01   1.5191321e+00   7.3683506e-01  -2.8464674e+00   3.3703585e-01  -2.1018221e+00   3.2973005e+00  -1.3009640e+00  -3.1663281e+00  -8.0977592e-01  -6.6439469e-01   4.8676082e-01   6.1611615e-01   5.8696710e-01   1.6044966e+00  -4.9049502e-01   4.5477867e-01  -8.3914486e-01  -1.6581185e-01  -1.4654101e+00  -3.2752779e-01   5.2846978e-02   3.0072051e-01  -7.9692964e-01   1.8751418e+00  -8.9605418e-01  -1.0722134e-01   1.4032992e-03  -1.5848431e-01  -1.0688485e+00   9.8786088e-01  -2.3385912e+00  -2.1709612e+00  -1.4489069e-01  -1.9309326e+00  -2.1418361e+00  -1.4856689e+00  -1.8841366e+00   9.4111581e-01  -4.2697271e-01  -1.0617285e+00   7.3712309e-01   7.3526417e-01   1.1941857e+00   1.0917050e+00   2.1753004e+00   2.4280223e+00   1.4453659e+00   1.0151350e+00  -2.4047352e+00  -1.5575345e+00  -8.9152847e-01   7.6568342e-01  -3.2999469e-01   5.9814734e+00  -6.6545795e-01  -8.0217720e-01   1.2382143e-01  -2.0019366e+00   3.4469952e-01   3.3691608e-01
  -7.5024809e-02  -8.2297663e-01   1.0467938e+00  -5.0211614e-01   1.4712605e+00   1.0193226e+00   1.7018566e-01   5.2306563e-01   3.4604157e-01  -2.1964910e-01  -4.5227694e-01   1.0734625e+00   1.2266174e+00   1.8571238e-01   3.0463310e+00   2.6090350e+00  -2.6653438e+00  -1.1524033e+00   2.4925664e+00   1.8858830e+00   1.1331411e+00   1.8611925e+00   1.0165947e+00   3.3350983e-01   7.1037402e-01   5.8322996e-01   2.5574263e+00   1.7483806e+00  -4.4427670e-01   4.7917824e-01   2.7812022e+00   1.9159633e+00  -2.6239880e+00   5.7173352e-01  -5.5672684e-01   4.7456598e+00  -1.2150493e+00  -3.0833056e+00  -1.4781487e-01  -7.4544335e-01   1.1325293e+00   1.2753991e+00  -3.0365151e-01   6.1248283e-01  -1.9677721e+00  -2.1398752e-01  -2.3979412e+00  -1.1714590e+00  -1.9239773e+00  -9.4580174e-01  -1.8515833e-01   7.1539956e-02  -1.8796603e+00   1.4120284e+00  -1.0024705e+00  -5.4342915e-01  -6.6232298e-01  -7.4052485e-01  -1.3153360e+00   8.1477130e-01  -2.2954609e+00  -2.4800696e+00   8.6861109e-02  -2.2791430e+00  -1.2063771e+00  -9.4235842e-01  -1.4688646e+00   1.6479208e+00  -7.8933759e-01  -1.7094918e+00   1.5127114e+00   1.0276190e+00   1.4889106e+00   8.6529633e-01   2.4669895e+00   2.5450554e+00   1.9782861e+00   2.1455784e+00  -2.4048076e+00  -1.3183602e+00  -8.4954804e-01  -1.1072508e-01  -4.3486985e-01   6.0069407e+00  -5.9322972e-01  -9.2055105e-01  -5.7042136e-02  -2.6304732e+00   2.3171291e-01   6.9136273e-01
   1.1675132e-01  -7.7909241e-01   4.6283671e-01  -9.8346972e-01   1.6593573e+00   4.3825588e-01  -2.2403330e-03  -3.9155192e-01   2.3488052e-01  -6.1852498e-01  -4.6332864e-01  -3.1948102e-01   9.1503064e-01  -3.3777121e-01   2.3071407e+00   1.1815104e+00  -1.7437752e+00  -1.8804383e+00   1.9160863e+00   1.6655583e+00   1.5937314e+00   7.6137076e-01   7.0980000e-01   6.9952566e-03   1.5618141e+00  -6.3008494e-02   2.0563390e+00   1.3320309e+00  -9.4770872e-01   1.4505993e-01   2.4082660e+00   1.3042415e+00  -2.7263556e+00   3.6222769e-01  -4.3828402e-01   4.1190104e+00  -8.0118411e-01  -3.3253092e+00   8.2107605e-01  -1.9669184e-01   1.5445731e+00   2.1936963e+00   4.4715558e-01   1.6290914e+00  -8.9480689e-01   7.9611836e-01  -1.4325898e+00   3.1841535e-01  -1.2588282e+00  -2.6567333e-01  -2.9552076e-02   7.3949179e-01  -1.8520941e+00   1.2510180e+00  -2.1221057e-01  -2.9563166e-01  -2.9596432e-01  -2.8600720e-01  -1.0307432e+00   1.5807674e+00  -1.9202956e+00  -2.5524136e+00  -7.1360156e-01  -2.1624952e+00  -5.8848861e-01  -1.0062588e+00  -1.0336871e+00   2.0571531e+00  -1.0077981e-01  -1.3298678e+00   1.2448881e+00   6.1315325e-02   5.5926876e-01   7.2131690e-01   1.2929866e+00   5.9850767e-01   9.7769976e-01   1.9267609e+00  -1.7902478e+00  -1.6201662e+00  -7.3760918e-01  -3.2434078e-01  -7.3588061e-01   4.1069544e+00  -5.9467813e-01  -1.0219032e+00  -4.8458177e-01  -2.6980860e+00  -2.1422920e-01   8.8878546e-01
  -1.9213613e-01  -1.0059506e+00   7.7945711e-01  -7.3338921e-01   1.5801099e+00   9.6982325e-01  -1.1275497e-01  -7.2614904e-01  -5.0765632e-02  -7.5300419e-01  -9.0838533e-01  -6.0156643e-01   3.6993778e-01  -1.1505711e+00   2.1094876e+00   1.2458428e+00  -1.8194006e+00  -1.9904574e+00   2.0146783e+00   1.8128317e+00   1.5045283e+00   1.0550156e+00   1.5472559e+00   8.4458564e-01   1.8632841e+00   7.0723999e-01   2.6056872e+00   2.1240127e+00  -1.1018091e+00   6.2810879e-02   3.3666948e+00   2.3452461e+00  -2.7952308e+00   3.9614362e-01   5.5149135e-01   4.8177790e+00  -9.0936628e-01  -3.2939447e+00   1.2681879e+00  -3.4438387e-01   1.7328935e+00   2.4287423e+00  -2.3791596e-01   9.8961086e-01  -1.7831696e+00   5.5926329e-01  -2.5237700e+00  -4.2062486e-01  -1.4072489e+00  -6.5812615e-01   3.4697851e-02   6.1600744e-01  -2.4708353e+00   9.4819347e-01  -5.0007353e-02  -2.6130916e-01  -6.2463677e-01  -4.8956750e-01  -1.3247275e+00   1.3632053e+00  -2.3949418e+00  -2.9382323e+00  -5.1605338e-01  -2.6302631e+00  -5.4791252e-01  -8.2741188e-01  -6.7131355e-01   2.5348791e+00  -4.1564123e-01  -1.5469522e+00   1.8859180e+00   2.5940512e-01   8.4797526e-01   6.4329361e-01   1.5858945e+00   1.1563349e+00   8.4792674e-01   2.8755247e+00  -1.4722884e+00  -8.6819757e-01  -5.7842522e-01  -6.3005403e-01  -1.0716493e+00   4.3783913e+00  -4.7784321e-01  -9.8162220e-01  -2.8351457e-01  -3.0667128e+00  -7.4195975e-03   1.0574296e+00
  -7.1794571e-02  -8.4146782e-01   8.0447996e-01  -9.6796981e-01   1.5157807e+00   1.0556536e+00  -2.4951737e-01  -1.5226151e+00  -1.3246245e-01  -7.8765871e-01  -7.0339319e-01  -1.3438322e+00  -2.1439048e-02  -2.3234933e+00   1.7908378e+00   8.1898976e-01  -1.4080983e+00  -1.8594472e+00   2.4321730e+00   2.3609278e+00   1.5492747e+00   2.3896800e-01   1.8775272e+00   8.3985130e-01   2.1247078e+00   4.2459259e-01   2.9359529e+00   2.5661353e+00  -1.3019092e+00   3.0107207e-01   3.8527214e+00   2.4911296e+00  -2.4745566e+00   5.8050329e-01   1.3532771e+00   5.1017925e+00  -1.1283884e+00  -3.7193245e+00   9.3600182e-01  -7.1347930e-01   1.2849024e+00   2.6496584e+00  -1.1669478e-01   1.1608382e+00  -1.5225955e+00   9.4235572e-01  -2.4247743e+00  -2.9627773e-01  -1.1902897e+00  -6.3920494e-01   1.5344857e-01   6.4234547e-01  -2.4228020e+00   8.1454307e-01   4.3689888e-01  -1.1629227e-01  -5.7103472e-01  -3.4246846e-01  -1.5813217e+00   1.5733969e+00  -2.4123694e+00  -3.1986324e+00  -2.0363244e-01  -2.6225965e+00  -9.5547162e-01  -1.0505536e+00  -2.2771972e-01   2.7420827e+00  -3.9224121e-01  -1.4839032e+00   2.2450938e+00  -4.4776011e-01   4.2410562e-01   7.5688368e-01   1.2060518e+00   6.9336558e-01   3.9966722e-01   3.3130990e+00  -9.8835397e-01  -2.2765893e-01   2.0428855e-02  -2.9972118e-01  -1.5292080e+00   3.8317233e+00  -2.6635272e-01  -9.1771394e-01  -4.2239556e-01  -3.7590172e+00  -1.1626342e-01   1.3452001e+00
  -2.7625701e-01  -1.3033345e+00   6.8653176e-01  -6.9276000e-01   1.6210071e+00   1.3517838e+00   2.2390254e-02  -1.3002871e+00  -1.3554047e-01  -9.4382998e-01  -1.0111475e+00  -1.2100208e+00  -1.2511878e-01  -2.0653176e+00   1.8544814e+00   6.9169701e-01  -1.3272668e+00  -2.2946151e+00   2.3082845e+00   2.2166347e+00   1.9238684e+00   8.6088248e-01   2.0916395e+00   1.1909417e+00   2.6375919e+00   1.3679916e+00   3.1822621e+00   2.8010802e+00  -1.3104367e+00   4.0066686e-01   4.3549276e+00   2.8808793e+00  -2.8918773e+00  -7.8209038e-02   1.4159702e+00   5.0734606e+00  -4.0071054e-01  -2.8932253e+00   2.2938555e+00  -1.9025705e-01   2.7107843e+00   3.8290359e+00  -1.2060330e+00   5.0826319e-01  -3.1855210e+00   2.4570154e-01  -3.9696379e+00  -6.1853434e-01  -1.6248439e+00  -9.3126904e-01   3.3357800e-02   8.9207472e-01  -3.2083172e+00   4.1854757e-01   5.2123527e-01   5.9147771e-02  -9.2288903e-01  -8.2779934e-01  -1.7464962e+00   1.2067804e+00  -2.7516120e+00  -3.1750112e+00  -4.6711268e-01  -2.9425878e+00  -2.5991203e-02  -4.8153305e-01  -4.3877927e-01   2.8000695e+00  -5.5611184e-01  -1.6362923e+00   2.5204362e+00  -2.7577521e-01   9.7775505e-01   1.0009963e+00   1.3896139e+00   1.0819500e+00   1.8386640e-01   4.3153857e+00  -6.7923548e-01   6.1402589e-02   2.2841754e-01  -9.6028855e-01  -1.3070736e+00   3.3144894e+00  -1.2508468e-01  -9.3416292e-01  -7.3838452e-01  -3.4378626e+00   2.3257389e-01   1.4367297e+00
   3.1051389e-01  -3.0387419e-01   4.4802947e-01  -9.9205409e-01   1.4658303e+00   1.5391352e+00  -5.0042355e-01  -2.0816667e+00  -5.0340552e-01  -1.0406651e+00  -1.3747053e+00  -2.0484368e+00  -9.0482768e-01  -2.7050961e+00   8.5145794e-01  -3.9741631e-01  -2.0111189e-01  -1.8226859e+00   1.8518564e+00   2.0719074e+00   1.5489571e+00   5.9373931e-01   1.3582057e+00   5.7568850e-01   2.6340471e+00   1.5624454e+00   3.1961897e+00   3.5436725e+00  -1.2712794e+00   4.4355404e-01   3.4017303e+00   2.0319543e+00  -3.3118441e+00  -6.8200851e-01   1.1982012e+00   3.2365821e+00  -3.5422937e-02  -2.9171445e+00   3.0212034e+00   2.9610404e-01   1.9471532e+00   3.7770188e+00  -1.3044124e-01   1.5791324e+00  -1.5490730e+00   1.3141290e+00  -2.2940503e+00   7.4601259e-01  -6.0975674e-01  -2.0471572e-01   5.1929326e-01   1.4263127e+00  -2.4052840e+00   4.8665856e-01   1.3966367e+00   8.2465563e-01  -1.9704264e-01  -3.0739767e-02  -1.6991983e+00   1.5103091e+00  -3.1606053e+00  -3.3040433e+00  -1.4183170e+00  -2.9461388e+00  -5.0828833e-01  -8.6097761e-01  -1.9200406e-01   2.6768695e+00   1.5637582e-01  -7.0467897e-01   1.9875958e+00  -1.4620454e+00   5.6119726e-02   9.7731724e-01   2.7493817e-01  -3.9864967e-01  -1.3604225e+00   3.2972206e+00   2.3764637e-01   3.7232068e-01   3.2067939e-01  -5.0650452e-01  -1.9203405e+00   1.9665411e+00  -1.5405761e-01  -7.7877820e-01  -5.8210030e-01  -3.0480118e+00   2.5428417e-01   1.3359785e+00
  -2.0024258e-01  -1.2181594e+00   6.8821034e-01  -7.9421143e-01   1.3270376e+00   1.4785057e+00  -1.0115783e-01  -1.7801738e+00  -5.3827166e-01  -1.4407997e+00  -1.4024046e+00  -2.0009586e+00  -9.3442732e-01  -2.8236505e+00   7.5843692e-01  -4.4767269e-01  -3.9811761e-01  -2.3740350e+00   1.6531279e+00   2.0705323e+00   1.3336292e+00   1.0243906e+00   2.0963224e+00   8.7664430e-01   3.2808129e+00   2.1128426e+00   3.1928590e+00   3.4132131e+00  -1.1846195e+00   4.8994797e-01   3.9836949e+00   2.3367176e+00  -3.3584811e+00  -1.0076957e+00   2.1759405e+00   3.7745997e+00   5.3036593e-01  -2.1941212e+00   3.8364668e+00   2.1668857e-01   2.3947770e+00   4.3313839e+00  -1.0938985e+00   1.1051452e-01  -2.8830783e+00  -3.2902339e-03  -3.6022917e+00  -7.4858261e-01  -1.2911368e+00  -1.0376555e+00  -6.0972485e-02   5.7775675e-01  -2.9992682e+00  -3.9906054e-01   9.0404965e-01   1.4324115e-01  -6.3741674e-01  -8.3621829e-01  -2.1122439e+00   8.4267156e-01  -3.1790867e+00  -3.5778089e+00  -9.7858794e-01  -3.0199007e+00  -2.1066261e-02  -6.8786950e-01   1.0302792e-01   2.9139232e+00   4.9741131e-02  -8.2538650e-01   2.2994845e+00  -1.4093824e+00   4.5785133e-01   1.3658465e+00   3.0375070e-01  -6.6610773e-01  -9.2573997e-01   3.7663246e+00   3.9028616e-01  -1.3800376e-01   3.5365746e-01  -1.2879860e+00  -1.7227740e+00   2.1161732e+00  -1.9510239e-01  -9.6879325e-01  -6.5500630e-01  -3.2039831e+00   3.9419834e-01   1.4164503e+00
   1.1317500e-01  -6.6766212e-01   5.1629539e-01  -8.2750796e-01   1.2243879e+00   1.7339849e+00  -2.1466760e-01  -1.9598029e+00  -6.9360360e-01  -1.4155686e+00  -1.6491218e+00  -2.2278970e+00  -1.3003139e+00  -2.8229533e+00   2.8177311e-01  -1.1483700e+00   2.9281714e-01  -1.9722736e+00   1.2155598e+00   1.8077632e+00   1.1402575e+00   1.2011701e+00   1.5338877e+00   4.2799923e-01   3.2404705e+00   2.7120046e+00   3.3111458e+00   3.7195963e+00  -1.0398813e+00   7.5385404e-01   3.4012356e+00   1.7642831e+00  -3.4882953e+00  -1.5318200e+00   2.1181473e+00   2.3015890e+00   9.5575926e-01  -1.7559279e+00   4.1980994e+00   5.4966067e-01   2.3143237e+00   4.3318485e+00  -7.5885976e-01   6.1006044e-01  -2.4262794e+00   4.8998585e-01  -3.0336103e+00  -7.2594454e-02  -7.6824129e-01  -6.1433249e-01   2.0448356e-01   9.6902479e-01  -2.5530640e+00  -3.7446559e-01   1.2082227e+00   7.1115381e-01  -3.4874082e-01  -4.3771204e-01  -2.0563834e+00   8.0077768e-01  -3.4746929e+00  -3.3928956e+00  -1.6376796e+00  -2.9824296e+00  -3.7875279e-02  -6.5210030e-01   2.2868566e-01   2.7208590e+00   1.7431423e-01  -1.5700428e-01   1.8033355e+00  -2.0959009e+00   3.4435766e-02   1.2798904e+00  -3.2016277e-01  -1.2741756e+00  -1.7168901e+00   3.1893328e+00   8.7373573e-01   4.0278719e-01   3.8522382e-01  -1.1113105e+00  -1.7402811e+00   5.8822799e-01  -1.9942309e-01  -9.2860011e-01  -7.1900738e-01  -2.4548760e+00   5.8637649e-01   1.2026167e+00
   6.0776697e-01  -2.5777329e-02   4.0306281e-01  -7.6056202e-01   9.9253861e-01   1.9746858e+00  -2.4748754e-01  -1.8854473e+00  -8.6383039e-01  -1.4370227e+00  -1.4694067e+00  -1.6525427e+00  -1.4015090e+00  -2.5036151e+00   2.7681686e-01  -1.1387551e+00   6.0337358e-01  -1.0226432e+00   1.3454240e+00   1.7454921e+00   1.2161724e+00   1.4744185e+00   8.8560132e-01   7.1341141e-02   2.8784405e+00   3.2408327e+00   3.3949412e+00   4.1921320e+00  -6.6671949e-01   1.4286699e+00   3.0283201e+00   1.2395724e+00  -3.8552277e+00  -2.1243621e+00   1.5451997e+00   1.1401268e+00   9.4383718e-01  -1.4418575e+00   3.8986739e+00   8.7543229e-01   2.0862968e+00   4.2266999e+00  -7.1700837e-01   9.0527039e-01  -2.1686035e+00   9.2882610e-01  -2.7294313e+00   3.9418494e-01  -6.5023431e-01  -3.4743038e-01   3.9111292e-01   1.1104821e+00  -2.0765609e+00  -4.7849251e-01   1.5863716e+00   1.2354165e+00   1.2652487e-01  -1.4113223e-01  -2.2476132e+00   5.5580030e-01  -3.7000220e+00  -3.2255793e+00  -1.4965714e+00  -2.6603175e+00  -4.9239888e-01  -8.7419603e-01  -1.3592916e-01   2.0545253e+00   3.6050293e-01   4.2847974e-01   1.3734920e+00  -2.4777717e+00   5.9255488e-02   1.6448463e+00  -4.9411114e-01  -1.2442094e+00  -2.2928613e+00   2.9367051e+00   1.2524314e+00   8.5673626e-01   7.7492415e-01  -5.0533732e-01  -1.8346581e+00   2.7735897e-01   5.2984793e-02  -7.4735087e-01  -8.9145764e-01  -1.6446286e+00   1.0176881e+00   1.1472078e+00
   4.5196020e-01  -3.3228162e-01   8.0712111e-01  -8.2001252e-01   7.1363440e-01   1.8410417e+00  -7.5045510e-02  -1.9358640e+00  -8.1035148e-01  -1.4430119e+00  -9.8821671e-01  -1.8251916e+00  -1.3329447e+00  -3.2128979e+00   5.2686919e-02  -1.2579296e+00   6.0432720e-01  -7.9736099e-01   1.4131709e+00   2.1207019e+00   4.3133428e-01   7.4261037e-01   1.3395717e+00  -1.7226390e-01   2.9542620e+00   2.8792141e+00   3.4557000e+00   3.8681791e+00  -6.5699843e-01   1.9321940e+00   2.8837885e+00   6.7464262e-01  -3.1482189e+00  -1.7157051e+00   2.9130356e+00   1.6561087e+00   6.7586272e-01  -1.5449782e+00   2.5848974e+00  -3.0090394e-02   4.1977665e-01   3.5702993e+00  -4.8279047e-01   4.0765286e-01  -1.8485079e+00   7.0433943e-01  -2.4087222e+00  -5.5132680e-01  -7.0980818e-01  -6.9946299e-01   4.7172595e-02   4.7570892e-02  -1.6896470e+00  -8.0259550e-01   1.1124855e+00   5.6789623e-01   1.6838221e-02  -3.1913093e-01  -2.7524062e+00   2.1799932e-02  -3.3165841e+00  -3.3107033e+00  -7.9383098e-01  -2.2681296e+00  -9.9577924e-01  -1.0473660e+00   4.6828166e-01   2.1006105e+00   1.3418953e-01   7.3368961e-01   1.0558094e+00  -3.4302446e+00  -6.7672320e-01   1.7850553e+00  -1.2259513e+00  -2.0405275e+00  -1.8166786e+00   2.6273944e+00   1.0544826e+00   6.4079424e-01   8.3992557e-01  -4.7164205e-01  -1.8723340e+00  -8.2502134e-02   3.4667544e-02  -8.3283930e-01  -9.6689669e-01  -2.0493882e+00   8.6319106e-01   1.1646041e+00
   6.2453278e-01  -4.5489442e-01   6.6495965e-01  -6.5456503e-01   5.6254619e-01   1.7559267e+00   5.1557731e-01  -1.2280111e+00  -5.6648707e-01  -1.3943506e+00  -6.4130406e-01  -6.5710315e-01  -8.9164135e-01  -2.1059300e+00   5.4893701e-01  -9.1416043e-01   3.6108870e-01  -2.7979529e-01   1.4774627e+00   1.8203820e+00   7.6075025e-01   1.2069295e+00   1.0116993e+00  -4.2539837e-01   2.7735381e+00   3.3779364e+00   3.3466177e+00   3.2252108e+00  -3.3217461e-01   2.3675980e+00   3.0034805e+00   5.5368714e-01  -3.2023457e+00  -2.0625843e+00   2.4253109e+00   1.5195754e+00   7.6870479e-01  -9.8464981e-01   2.3769627e+00  -3.2500482e-02   9.9229476e-01   3.8659917e+00  -9.4905582e-01   1.3679677e-01  -2.5933927e+00   2.9471844e-01  -2.8865388e+00  -6.6581350e-01  -1.1691666e+00  -8.8237964e-01  -1.6636175e-01  -1.6014253e-01  -1.8799578e+00  -1.1777488e+00   7.8973534e-01   4.5059213e-01   9.2241939e-02  -5.7705775e-01  -2.7369008e+00  -4.7509246e-01  -2.9549015e+00  -2.7438907e+00  -3.7898511e-01  -1.7268869e+00  -4.8087258e-01  -8.0323798e-01  -9.3059613e-02   1.5498834e+00  -8.2577298e-02   8.7406181e-01   1.0595556e+00  -3.0324555e+00   1.5214088e-01   2.0680803e+00  -5.3952331e-01  -1.2287130e+00  -1.4286370e+00   2.9853516e+00   1.0734246e+00   5.6285799e-01   1.2891870e+00  -2.6518091e-01  -1.3302167e+00  -5.5385153e-02   2.1591529e-01  -7.8604487e-01  -1.4949200e+00  -1.1875093e+00   1.1650481e+00   1.0851019e+00
   1.2526679e+00   3.2974264e-01   4.8427040e-01  -8.0778817e-01   3.5861688e-01   1.6049780e+00   3.2672611e-01  -1.1589049e+00  -8.0761200e-01  -1.4590274e+00  -8.0318865e-01  -5.8336675e-01  -1.1434790e+00  -1.6923911e+00  -8.8900421e-02  -1.3434349e+00   1.1996963e+00   2.5832384e-01   8.1289182e-01   1.3376596e+00   2.1431212e-01   1.3178146e+00  -7.1202418e-02  -1.1083852e+00   2.6282810e+00   3.6012888e+00   3.0067931e+00   3.0977906e+00  -4.8752512e-02   2.6323824e+00   1.4794346e+00  -7.0513781e-01  -3.6226723e+00  -2.5952548e+00   1.5426942e+00  -5.1395469e-01   1.1531887e+00  -5.8906196e-01   3.0367269e+00   5.2085207e-01  -1.3840564e-01   3.6183202e+00   1.7452555e-01   7.2391513e-01  -1.1265463e+00   8.3826143e-01  -9.1102349e-01   1.9016509e-01  -4.2917051e-01  -3.2039764e-01   1.1318182e-01  -4.4018577e-02  -8.0556778e-01  -9.9595440e-01   1.1374579e+00   7.0942311e-01   9.4694913e-01  -3.3888243e-02  -2.6755570e+00  -7.8035879e-01  -2.9260259e+00  -2.5087317e+00  -1.2011241e+00  -1.3528431e+00  -6.6393479e-01  -1.0115457e+00  -3.8871940e-01   8.8111135e-01   6.4400287e-01   1.8703290e+00   1.6525436e-02  -4.0963582e+00  -4.3300770e-01   2.1379623e+00  -1.4159709e+00  -2.6231116e+00  -2.5036027e+00   1.4243919e+00   1.6337444e+00   1.6674792e-01   1.1693559e+00   7.1177715e-02  -1.4092010e+00  -5.3141090e-01   1.3065502e-01  -5.0028011e-01  -1.4491640e+00  -3.4601943e-01   1.1657173e+00   8.0229058e-01
   1.5690896e+00   1.0645028e+00   3.5757466e-02  -7.0711070e-01   4.1654916e-01   1.6167705e+00  -1.1696768e-01  -1.1276303e+00  -1.1052597e+00  -1.3799110e+00  -1.0484636e+00  -5.1732589e-01  -1.3311358e+00  -1.0464857e+00  -4.4165560e-01  -1.7507533e+00   1.9315318e+00   5.3570130e-01   1.2692272e-01   1.1732830e+00   2.7045723e-01   1.6127276e+00  -1.1431573e+00  -1.7272602e+00   2.5099420e+00   4.0437852e+00   2.8242831e+00   3.3293198e+00   1.5213516e-01   3.1061958e+00   1.9726576e-01  -1.7070957e+00  -3.8407105e+00  -2.8586324e+00   8.2917266e-01  -2.3146400e+00   1.7514531e+00  -6.5212472e-02   3.2795235e+00   1.3921802e+00  -2.8089230e-01   3.5228987e+00   1.0741447e+00   1.5753598e+00  -2.7351869e-01   1.4834904e+00   2.7839239e-01   1.2686112e+00   1.9912274e-01   3.3262795e-01   2.6951200e-01   7.0776993e-01   4.9487917e-02  -7.3316820e-01   1.1561726e+00   1.5253839e+00   1.0756182e+00   4.6973484e-01  -2.7152247e+00  -5.6998604e-01  -3.3228209e+00  -2.1250716e+00  -2.3646099e+00  -1.3330120e+00  -5.8033956e-01  -8.2163875e-01  -4.1546295e-01   7.3300516e-01   7.0554950e-01   2.9011960e+00  -1.1301721e+00  -4.9813457e+00  -1.0560174e+00   2.0047909e+00  -2.4500633e+00  -3.9662825e+00  -3.0779891e+00   4.1505399e-01   1.7014553e+00   3.0622979e-01   7.0834823e-01   6.8455631e-02  -1.2009032e+00  -2.0546402e+00  -1.0220881e-01  -5.1022188e-01  -1.7166743e+00   7.1618850e-01   1.2829062e+00   4.6954775e-01
   1.2628185e+00   9.2686560e-01   4.4767626e-01  -3.4627177e-01   1.2392592e-01   1.9677568e+00   5.4429669e-02  -6.0785733e-01  -1.0877884e+00  -1.2027015e+00  -9.4439501e-01   9.1638596e-02  -1.0099970e+00  -9.7142895e-01  -1.8101368e-01  -1.3515393e+00   1.4527051e+00   1.1142958e+00   4.8557142e-02   8.3542393e-01  -3.2173301e-01   1.8435216e+00  -9.8194376e-01  -1.6271345e+00   2.0282572e+00   4.5573680e+00   2.9054001e+00   3.3790580e+00   4.6614998e-01   3.1782760e+00  -3.9282835e-01  -2.1507726e+00  -3.2822400e+00  -2.7029826e+00   1.3780854e+00  -2.4494390e+00   1.5719547e+00   4.9030310e-02   2.0850496e+00   6.9329842e-01  -1.7471330e+00   2.0958721e+00   1.0221473e+00   9.7621636e-01  -4.7869144e-01   9.5721019e-01   1.7866856e-03   2.7589253e-01  -1.1212600e-01  -2.1627226e-01  -1.2055471e-01  -6.8466757e-02   2.2941947e-01  -7.4407723e-01   3.7011340e-01   1.2244370e+00   6.2525583e-01   2.5687078e-01  -2.9982283e+00  -1.2397228e+00  -3.2622738e+00  -1.8119194e+00  -2.0034317e+00  -1.2707221e+00  -6.4306342e-01  -4.6730210e-01  -4.3394339e-02   5.2433648e-01   2.9474306e-01   3.1922710e+00  -1.5334461e+00  -4.9708284e+00  -1.1944319e+00   1.5764269e+00  -2.4691310e+00  -3.5738388e+00  -2.0851395e+00   2.5740162e-01   1.2468492e+00   3.2575697e-01   2.9249986e-01  -8.9071577e-02  -9.6832033e-01  -1.9911396e+00  -3.2889041e-01  -5.2649427e-01  -1.3551105e+00   1.3920450e+00   1.4571455e+00   1.0080424e-01
   1.2693597e+00   1.0092209e+00   5.6354805e-01   1.4675811e-01  -1.7654388e-02   2.2066252e+00   2.3076655e-01   2.3227195e-01  -1.0559783e+00  -8.8740598e-01  -1.0504891e+00   1.3860815e+00  -7.9272433e-01  -1.0108167e-01   2.0052014e-01  -3.1352251e-01   1.0925994e+00   1.5688329e+00   1.5035235e-01   6.1855670e-01  -3.8342051e-01   2.6814781e+00  -1.1424462e+00  -1.3916505e+00   1.7143089e+00   5.3582807e+00   3.0024108e+00   3.5580146e+00   8.1429614e-01   3.2779960e+00  -7.4195825e-01  -2.0961861e+00  -3.4592437e+00  -2.8420678e+00   6.5124176e-01  -2.5064825e+00   1.6934931e+00   5.5713089e-01   2.2560269e+00   7.8692357e-01  -2.1642798e+00   1.7759965e+00   9.0271180e-01   4.1893986e-01  -1.0793923e+00   1.2621909e-01  -1.2459355e-01  -1.8270035e-01  -5.1533970e-01  -6.0950995e-01  -3.2015619e-01  -3.1156948e-01   1.9049551e-01  -7.6616097e-01  -8.4980306e-02   1.1405599e+00   4.4461622e-01  -5.7978701e-02  -3.2794539e+00  -1.9563028e+00  -3.3290617e+00  -1.3469928e+00  -2.0539914e+00  -1.2314741e+00  -2.6491516e-01   5.8600141e-02  -7.8697667e-01  -1.0734048e-01   1.6226297e-01   3.2252759e+00  -1.5372092e+00  -4.4374253e+00  -3.4703785e-01   1.6104928e+00  -1.7998156e+00  -2.8386572e+00  -1.6094964e+00   4.1346199e-01   1.1245396e+00   7.9224416e-02   2.1052380e-01  -2.3331383e-01  -7.5488506e-01  -6.0982795e-01  -3.8133585e-01  -2.2494229e-01  -1.3031542e+00   1.9879176e+00   1.6649566e+00  -1.7670784e-02
   1.3014412e+00   1.1627034e+00   8.6453898e-01   1.2439780e-01  -1.7520441e-01   2.1442970e+00   1.3616942e-01   3.2703783e-01  -1.1697952e+00  -7.5706280e-01  -8.3219075e-01   1.4988892e+00  -6.5325074e-01  -2.3303424e-01   2.5485099e-01   8.6314128e-03   1.1886221e+00   1.9316562e+00   1.4839290e-01   7.8998206e-01  -7.4651467e-01   2.5801463e+00  -1.1342496e+00  -1.4396818e+00   1.4230119e+00   5.0427385e+00   2.9478767e+00   3.1737455e+00   1.0731587e+00   3.5010535e+00  -9.6948025e-01  -2.2230244e+00  -2.9171412e+00  -2.2595098e+00   2.7713785e-01  -2.8666038e+00   1.3199708e+00   5.7280345e-01   1.6595911e+00   3.2199433e-01  -3.2477346e+00   8.4002851e-01   1.2976626e+00   3.5171137e-02  -4.8038616e-01   2.7402576e-02   4.9758088e-01  -8.8800528e-01  -4.1074382e-01  -7.2555506e-01  -3.9785257e-01  -8.5989295e-01   7.7674650e-01  -4.9765315e-01  -4.8330073e-01   7.2556958e-01   4.3279660e-01   1.9323684e-02  -3.4581498e+00  -2.2744534e+00  -3.0443729e+00  -1.2228741e+00  -1.7308573e+00  -1.0571031e+00  -7.3900416e-01  -1.9312299e-01  -5.6859764e-01  -2.7777954e-01   6.0578218e-02   3.6299215e+00  -1.8074941e+00  -4.6278663e+00  -5.4506219e-01   1.4844920e+00  -1.8881661e+00  -2.9851527e+00  -1.4429427e+00  -4.0684605e-01   1.2571689e+00   1.1529898e-01   1.7263847e-01   3.5733657e-02  -4.7882668e-01   1.5369482e-02  -5.2964113e-01  -2.0320158e-01  -9.9292217e-01   1.9972197e+00   1.4714519e+00  -2.8111361e-01
   1.3122910e+00   1.4291097e+00   4.8672904e-01   2.7254945e-01  -3.0569322e-02   1.7120264e+00   2.7137229e-01   4.7417217e-01  -1.0092294e+00  -4.5342938e-01  -7.5721554e-01   1.6921267e+00  -5.8060988e-01   3.0725829e-01   2.1082191e-01  -2.1140695e-01   1.4074212e+00   2.2026553e+00  -2.5056765e-01   2.1130746e-01  -3.0108337e-01   2.3712156e+00  -1.4713485e+00  -1.4617124e+00   1.4148981e+00   5.0368760e+00   2.7158289e+00   2.0415897e+00   7.7269104e-01   3.5583561e+00  -1.1359933e+00  -2.1460811e+00  -2.2101715e+00  -1.8968840e+00   3.0599766e-02  -3.6830103e+00   1.0927231e+00   6.8954996e-01   9.3901684e-01   5.2388830e-01  -3.3380590e+00   5.2346931e-01   1.7573845e+00   4.5017926e-01  -4.3738424e-01   3.7659264e-01   1.1161592e+00  -2.7058899e-01  -5.3050294e-02  -3.7773473e-01  -2.4275110e-01  -2.7233465e-01   1.0210685e+00   1.8696737e-02  -6.1559222e-01   1.0646843e+00   3.5977306e-01   3.8853142e-01  -3.0135491e+00  -2.0075906e+00  -2.4401124e+00  -3.9089806e-01  -2.1341118e+00  -5.7353630e-01   3.0113375e-02   4.2875479e-01  -6.4087773e-01  -4.0122217e-01  -1.1117762e-01   3.8064804e+00  -2.0646607e+00  -4.6755833e+00  -6.7226202e-01   7.0783214e-01  -1.7978890e+00  -3.3067076e+00  -1.0699876e+00  -1.1380190e+00   1.1934998e+00   9.9788890e-01   1.3337841e-01   2.6378932e-01  -1.3420949e-01  -1.5018543e+00  -5.4018889e-01  -8.1194511e-02  -1.4504596e+00   2.6016991e+00   1.2390162e+00  -4.3220990e-01
   9.4118740e-01   8.0620548e-01   4.6406610e-01   4.4509520e-01  -2.3918099e-02   1.1872092e+00   8.0303766e-01   9.9010481e-01  -7.6488345e-01  -5.0961698e-01  -2.5635995e-01   2.2423889e+00  -3.9996093e-02   8.3453945e-01   7.9548538e-01   2.3647459e-01   9.3723604e-01   2.1150478e+00  -3.6320054e-02   2.0833218e-02   3.2162670e-01   2.4407901e+00  -1.0403718e+00  -1.0685631e+00   1.5216330e+00   4.7262841e+00   2.3539739e+00   7.7888062e-01   8.4328984e-01   3.4194283e+00  -3.1078885e-01  -1.4299248e+00  -1.5184143e+00  -1.4494749e+00  -4.8658547e-01  -3.3111012e+00   8.4074456e-01   8.8694329e-01   6.0314991e-01   2.5219827e-01  -2.7123975e+00   4.9040654e-01   9.7620688e-01  -6.5502121e-01  -1.6271272e+00  -6.7200671e-01   9.6700514e-02  -1.3674964e+00  -7.8255786e-01  -1.0134636e+00  -7.0973255e-01  -6.7803701e-01   5.4874987e-01  -1.3384231e-01  -1.2211005e+00   4.6924665e-01  -8.9389437e-02  -1.3329975e-01  -2.8302533e+00  -2.1543766e+00  -1.6311720e+00   1.1939320e-02  -1.2719675e+00  -1.7621640e-01   7.3752081e-01   7.0011445e-01  -7.0804178e-01  -4.8257162e-01  -3.1865471e-01   3.4090627e+00  -1.5387641e+00  -3.7564809e+00   1.7289219e-01   5.7582373e-01  -8.1555075e-01  -2.6073720e+00  -2.8200281e-02  -9.0791526e-01   1.2044603e+00   1.0644894e+00   4.5833333e-01   2.2134810e-01   5.1481219e-01  -9.6238776e-01  -5.1657875e-01  -1.4232848e-01  -1.6444070e+00   2.6471595e+00   1.0992063e+00  -4.9468615e-01
   7.9850356e-01   4.6832010e-01   1.7553578e-01   1.6292320e-01   8.8493468e-02   2.2359870e-01   1.0410988e+00   8.1266182e-01  -4.8278167e-01  -4.3868364e-01   2.8224637e-01   1.7839927e+00   2.8975177e-01   8.7009519e-01   8.6083631e-01  -1.2321979e-03   1.1052749e+00   1.6442485e+00  -2.0202922e-01  -1.3205398e-01   8.8043385e-01   1.5009719e+00  -9.3177561e-01  -1.0432708e+00   1.7460366e+00   3.4425914e+00   1.7077008e+00  -9.9567368e-01   5.5331498e-01   3.1777624e+00  -3.6144810e-02  -1.2708100e+00  -5.5764489e-01  -5.6124143e-01  -1.0007484e+00  -3.0873578e+00   4.0011482e-01   6.2019855e-01   1.1264413e-01  -8.8558112e-02  -2.4780648e+00   6.9909485e-01   1.2568953e+00  -6.2250946e-01  -1.3538361e+00  -5.6667669e-01   5.7766386e-01  -1.2639786e+00  -7.1882418e-01  -8.8480151e-01  -8.7381283e-01  -6.4808175e-01   5.8708156e-01   9.4930365e-02  -1.4487780e+00  -4.0245688e-02  -1.6379292e-01  -9.6208909e-02  -2.3187063e+00  -1.7178018e+00  -4.2835597e-01   5.4874351e-01  -9.4871761e-01   3.9152538e-01   1.3197869e+00   8.2761116e-01  -4.9941935e-01  -3.2035559e-01  -3.1442923e-01   3.2645840e+00  -1.3759610e+00  -3.6175367e+00   9.9253581e-02   1.6104786e-01  -7.2084073e-01  -3.1340323e+00   3.6046511e-01  -1.1169478e+00   1.3239321e+00   1.0501189e+00   7.2892179e-01   3.1849940e-01   1.0974246e+00  -1.5661323e+00  -4.9032725e-01  -1.1253423e-01  -2.0006918e+00   2.3421416e+00   4.4096296e-01  -5.0147830e-01
   9.6435177e-01   1.1791321e+00   2.0944332e-02   1.8682781e-01   1.5560464e-01   1.7696514e-01   9.4254973e-01   3.7982423e-01  -2.9929089e-01   1.2462186e-01   8.8766043e-01   1.7397803e+00   3.3236316e-01   3.9966580e-01   1.1958648e+00   4.8695479e-02   1.1930043e+00   2.7122525e+00   5.9739961e-01   1.5561042e-01   1.6013407e+00   6.1531645e-01  -8.4020603e-01  -8.8486713e-01   1.1679876e+00   2.7225513e+00   1.9817052e+00  -1.4810636e+00   3.2205531e-01   3.4264223e+00   8.4282987e-01  -4.8869319e-01   8.6005663e-01   4.7442767e-01  -1.2291216e+00  -3.2882264e+00  -7.7463632e-01  -1.7340873e-01  -2.2490869e+00  -6.3666821e-01  -2.7637964e+00  -2.5003565e-01   1.3929165e+00  -1.9092943e-02  -1.2648012e+00   2.5571385e-01   6.6212775e-01  -8.2101084e-01  -3.8907187e-01  -5.5631673e-01  -4.2027927e-01   5.6453580e-02   9.0453027e-01   9.7644127e-01  -1.1849141e+00   6.5108823e-01  -3.1925466e-01   5.4347528e-01  -1.9406253e+00  -9.9284699e-01   1.2852408e-01   1.1454835e+00  -2.7260541e-01   8.7196671e-01   9.3523576e-01   9.1778885e-01  -3.0641836e-01  -4.2586569e-01  -8.2232867e-01   3.0370309e+00  -1.0007033e+00  -3.3647021e+00  -8.2533106e-02  -5.6979786e-01  -1.6208136e-01  -2.1437963e+00   7.8604847e-01  -1.2799389e+00   1.3810420e+00   3.2991071e+00   1.4214008e+00   1.5791253e+00   1.1278021e+00  -2.7012133e+00  -1.6968950e-01   5.0852559e-02  -2.2142036e+00   2.2277443e+00   2.9221985e-01  -4.9455183e-01
   7.5298753e-01   1.1347733e+00   5.3734029e-03   6.5859312e-01   1.9341204e-01   2.4920124e-01   9.7164583e-01   8.7925456e-01  -3.2608599e-01   2.8682605e-01   5.7077470e-01   2.2911547e+00   3.3827986e-01   8.9588481e-01   1.3769279e+00   7.8604142e-01   1.0233170e+00   2.7183966e+00   5.4727354e-01  -5.6975154e-01   2.0156947e+00   1.3567522e+00  -6.8940796e-01  -2.2260042e-02   1.1769841e+00   3.2143554e+00   1.9115688e+00  -1.5482527e+00   3.1978656e-01   2.8767994e+00   1.1305569e+00   3.5267008e-01   7.6361009e-01   3.6687620e-01  -2.2786793e+00  -3.6627572e+00  -8.2451815e-01   1.3993055e-01  -1.3473422e+00  -8.0929356e-02  -2.4149562e+00  -3.3164002e-01   8.3057621e-01  -6.7616353e-01  -2.1692897e+00  -3.4544726e-01   7.8367992e-02  -1.1134948e+00  -6.2755056e-01  -7.7303161e-01  -2.9555623e-01   3.3111930e-01   5.4581176e-01   1.2600598e+00  -1.0263258e+00   7.8035406e-01  -4.6498946e-01   3.6253333e-01  -1.7332637e+00  -1.2447013e+00   2.6134097e-01   1.4805150e+00  -3.5025505e-01   8.0394994e-01   1.7102817e+00   1.4964450e+00  -1.0016209e+00  -9.3870519e-01  -6.1279368e-01   2.4802225e+00  -5.5280774e-01  -2.2372280e+00   6.0693035e-01  -1.0084633e+00   6.6305134e-01  -1.3319677e+00   8.8962017e-01  -1.2640458e+00   1.7315184e+00   3.6898364e+00   1.4173914e+00   1.3962005e+00   1.2356225e+00  -1.5882830e+00  -4.2390495e-03   5.3477404e-01  -1.8790761e+00   2.6518179e+00   3.2115229e-01  -4.8024779e-01
   6.8719269e-01   1.4165452e+00  -2.0777944e-02   3.1823650e-01   1.5197593e-01   9.7982080e-02   6.4417968e-01   1.9749854e-01  -3.5289319e-01   4.3937778e-01   7.1183710e-01   1.4131355e+00   1.4906883e-01   5.8782180e-02   1.2990024e+00   6.1813574e-01   1.3394183e+00   2.7428383e+00   8.6306961e-01  -2.1603598e-01   2.2590847e+00   8.2533213e-01  -3.3807285e-01   5.6063017e-02   1.0084451e+00   2.1789651e+00   1.8706059e+00  -1.7701722e+00   3.8076336e-01   2.1921582e+00   1.9054770e+00   1.2303391e+00   1.8815379e+00   1.4688451e+00  -2.4922276e+00  -3.6007319e+00  -1.2061510e+00  -6.3761949e-01  -1.5664566e+00  -6.7358272e-01  -2.2282893e+00  -8.4236615e-01   1.1752390e+00  -6.1035109e-01  -1.4334113e+00  -2.3852425e-01   4.9237984e-01  -1.2876534e+00  -2.7722928e-01  -8.4486340e-01  -1.3384292e-01   5.5980950e-01   7.9731968e-01   1.5681501e+00  -9.6275922e-01   8.1670834e-01  -6.4954519e-01   6.2164697e-01  -1.2580406e+00  -4.4842628e-01   6.0804405e-01   1.4718829e+00  -2.9287645e-02   7.9163258e-01   1.3168012e+00   1.1157944e+00  -2.9701352e-01  -4.9413994e-01  -7.3839219e-01   2.2097510e+00   2.2038651e-01  -1.6762292e+00   5.9941202e-01  -1.5572751e+00   1.1463861e+00  -1.0325037e+00   8.9748715e-01  -1.5202703e+00   2.3703860e+00   4.4355528e+00   1.8312106e+00   2.0361431e+00   1.4029797e+00  -1.4795746e+00  -8.0689405e-02   5.7386286e-01  -1.4090949e+00   2.0081077e+00  -1.3906528e-01  -5.9615368e-01
  -4.6882954e-01   1.4079093e-01  -1.6032829e-02   1.1810499e+00   4.0248493e-01  -3.6714793e-02   1.0605039e+00   9.5235616e-01  -9.7724091e-02   5.0728364e-01   7.0225201e-01   1.8283735e+00   5.7148793e-01   5.6440055e-01   1.8331081e+00   1.1782559e+00   4.3363885e-01   1.9468377e+00   7.6450267e-01  -9.2697256e-01   3.1114413e+00   1.1855091e+00   8.9627535e-01   1.4395837e+00   1.5734514e+00   2.5483481e+00   1.7425389e+00  -2.4480178e+00  -1.2937241e-01   1.6532048e+00   3.2791965e+00   2.6040695e+00   2.4915275e+00   1.7191680e+00  -1.7986940e+00  -2.2199762e+00  -1.3259945e+00  -2.1427403e-01  -1.9167220e+00  -3.8645139e-01  -8.0380629e-01  -6.5217253e-01  -5.8767634e-01  -1.8853433e+00  -4.0898731e+00  -1.3082232e+00  -2.2414520e+00  -2.4028338e+00  -1.2503894e+00  -1.4724929e+00  -5.4822392e-01   5.6342966e-01  -6.3122732e-01   1.3418973e+00  -1.5031710e+00   6.0830376e-01  -1.8631107e+00  -1.5374551e-01  -1.1676483e+00  -5.6060070e-01   1.0637859e+00   1.8733090e+00   5.2878780e-01   7.4453262e-01   2.9258985e+00   2.3523998e+00  -4.0502825e-01  -2.2822630e-01  -1.3925996e+00   9.3267021e-01   8.7218399e-01  -6.8563695e-02   1.0878855e+00  -2.2048580e+00   1.8177134e+00   4.8157905e-02   2.5008458e+00  -4.0755283e-01   1.6935509e+00   5.0580724e+00   1.4670073e+00   9.7141807e-01   1.8596682e+00  -1.9026143e+00   1.4182532e-01   5.6895028e-01  -1.6073749e+00   2.2933597e+00  -1.0148373e-01  -3.6569401e-01
  -3.0986163e-01   2.0393474e-01  -2.8804295e-01   4.8922736e-01   3.6092181e-01  -8.9915579e-01   1.1880702e+00   4.8413791e-02   2.4093410e-01   5.2088986e-01   1.4909043e+00   8.1139159e-01   5.7870159e-01  -3.0838863e-01   1.7633953e+00   6.4068244e-01   7.1674124e-01   2.0004851e+00   1.3156413e+00  -8.1839844e-01   3.7499100e+00  -4.4086125e-01   1.2487534e+00   1.3906089e+00   1.5241628e+00   5.4813460e-01   1.2870978e+00  -3.9015911e+00  -4.6925578e-01   1.1981050e+00   4.4511605e+00   3.3033924e+00   3.8413916e+00   2.8186564e+00  -1.8087057e+00  -1.6133529e+00  -2.3341930e+00  -1.4757254e+00  -3.0565873e+00  -1.2568478e+00  -4.0956938e-01  -3.5207241e-01  -4.3679535e-01  -1.4040620e+00  -3.4003047e+00  -6.1546100e-01  -1.7556595e+00  -1.9831680e+00  -9.6116444e-01  -1.2728095e+00  -3.1846583e-01   7.7915855e-01  -6.1779681e-01   1.5199253e+00  -9.8740027e-01   4.0002521e-01  -1.4729372e+00   2.4237849e-01  -2.5013238e-01   4.4986144e-01   2.3700140e+00   2.1220912e+00   1.6336616e+00   1.5550616e+00   2.7269231e+00   1.9039339e+00   1.0254747e-01   2.4252390e-02  -1.2427387e+00   2.8586333e-01   1.8081154e+00   2.4922699e-01   9.5386087e-01  -2.5385183e+00   2.4122985e+00   3.0276648e-01   2.4636311e+00  -2.7792047e-01   2.2916667e+00   5.9263602e+00   2.5797048e+00   2.1161356e+00   1.9782005e+00  -2.5348282e+00   5.7450831e-01   7.9588525e-01  -1.8194396e+00   1.3346175e+00  -7.2891024e-01  -1.1622713e-01
  -5.5411004e-01  -1.6655981e-01  -5.4487622e-01   5.3830024e-01   4.6251976e-01  -1.1433985e+00   1.2434685e+00   5.9291420e-02   4.6186251e-01   5.9735158e-01   1.5554000e+00   6.3414880e-01   6.5441364e-01  -2.3427715e-01   1.8783919e+00   8.6208039e-01   6.2579626e-01   1.4215091e+00   1.5949715e+00  -9.5130892e-01   4.4143723e+00  -6.5730205e-01   1.6498696e+00   1.8065432e+00   1.8119668e+00  -3.0827642e-02   1.0408471e+00  -4.0868927e+00  -6.2108941e-01   4.7205826e-01   5.2299855e+00   4.0167838e+00   4.1014620e+00   3.0138208e+00  -2.1533347e+00  -7.3944939e-01  -2.2009647e+00  -1.6914370e+00  -2.3737757e+00  -1.0737853e+00   9.1306586e-01   5.4081073e-01  -1.0455207e+00  -1.5638363e+00  -4.1428674e+00  -1.0566997e+00  -2.5579667e+00  -1.8400070e+00  -1.2657140e+00  -1.4217177e+00  -3.6352403e-01   1.1355257e+00  -1.3038275e+00   1.3077709e+00  -7.4877184e-01   4.0468176e-01  -1.6998257e+00  -4.6247487e-02   1.3471667e-01   8.3736483e-01   2.7396996e+00   2.2811534e+00   1.8396335e+00   1.5866648e+00   3.4373189e+00   2.2567468e+00  -1.9619451e-01   4.8943669e-02  -1.1454108e+00  -6.9332136e-01   2.6465008e+00   1.2662362e+00   1.4438431e+00  -2.5667092e+00   2.9956281e+00   8.7756110e-01   2.6037950e+00   5.9678743e-01   2.5145059e+00   5.9041985e+00   2.9310017e+00   1.9586217e+00   2.0993991e+00  -2.1240609e+00   8.4883151e-01   1.0853689e+00  -1.8481845e+00   1.0238945e+00  -9.2348619e-01   1.8378140e-01
  -1.3457883e+00  -1.1894138e+00  -6.7848428e-02   3.3709586e-01   2.9597829e-01  -1.1372304e+00   1.1068368e+00  -2.0677323e-01   5.0667778e-01   3.7372858e-01   1.5427202e+00  -4.0865330e-01   6.9785534e-01  -1.3988984e+00   1.7387657e+00   9.4009532e-01   2.8314825e-01   2.7760755e-01   1.8350124e+00  -5.2310976e-01   3.8913034e+00  -1.0634346e+00   2.9425771e+00   2.1307022e+00   2.1908750e+00  -1.0413416e+00   8.6462000e-01  -3.7466239e+00  -4.6183336e-01  -7.2595747e-01   5.9144245e+00   4.5048164e+00   4.8346450e+00   3.6848449e+00  -1.0404691e+00   1.0584354e+00  -1.7891896e+00  -2.1809891e+00  -1.5836791e+00  -1.9978607e+00   1.0892937e+00   5.4141849e-01  -1.5914637e+00  -2.7948388e+00  -4.4115595e+00  -2.4647775e+00  -3.5709160e+00  -3.5212430e+00  -1.8276446e+00  -2.4796819e+00  -1.0282007e+00   7.2792161e-02  -1.9117900e+00   5.6727657e-01  -1.3158848e+00  -6.3733974e-01  -2.4513656e+00  -8.6363478e-01   4.7096013e-02   8.7667415e-01   2.8267424e+00   1.6263914e+00   2.4932925e+00   1.0805107e+00   3.3279916e+00   2.0433309e+00   8.0555517e-01   8.4524275e-01  -1.1878539e+00  -1.5845387e+00   3.6153110e+00   1.9875465e+00   1.4259835e+00  -2.4694645e+00   3.0861106e+00   9.2993131e-01   3.2921517e+00   1.2825745e+00   2.6302866e+00   4.7638231e+00   2.7708359e+00   1.2242363e+00   2.1697250e+00  -7.3276997e-01   5.8849763e-01   9.4877010e-01  -9.3551760e-01  -1.7578273e-01  -1.3275245e+00   2.5775348e-01
  -1.9551725e+00  -1.6970728e+00  -1.8723601e-01   7.7625144e-01   5.8721376e-01  -1.2351268e+00   1.3846870e+00  -1.7747470e-01   8.0396436e-01   5.3971637e-01   1.3392230e+00  -6.8458038e-01   4.5915011e-01  -1.5337235e+00   1.4956881e+00   5.4322679e-01   4.7509905e-02   7.2057205e-02   1.5974766e+00  -1.4601794e+00   4.4098558e+00  -1.4511773e+00   3.8133560e+00   2.9836261e+00   2.6629794e+00  -7.9296575e-01   1.0618396e+00  -4.6520796e+00  -1.4102691e+00  -8.1336065e-01   7.3660270e+00   5.7452026e+00   5.6795151e+00   3.8069291e+00   7.0838684e-01   1.7303595e+00  -2.2946901e+00  -2.2338930e+00  -2.5907824e+00  -1.8170098e+00   2.0477501e+00   1.0509076e+00  -2.7615635e+00  -2.8914649e+00  -6.2889420e+00  -2.2110672e+00  -5.2007411e+00  -3.4813586e+00  -1.8393914e+00  -2.3511160e+00  -6.9683322e-01   6.4747930e-01  -2.9002524e+00   7.0560478e-01  -1.0689247e+00  -2.3009363e-01  -2.8407201e+00  -8.0328623e-01   6.7406171e-01   1.1510411e+00   3.2655776e+00   2.0988879e+00   2.7544315e+00   1.4305255e+00   4.5287807e+00   3.1265161e+00   9.7863612e-01   1.2162496e+00  -1.7602230e+00  -2.7203062e+00   4.1979507e+00   2.4820795e+00   1.0744522e+00  -3.2959602e+00   3.4528577e+00   1.5954951e+00   3.9686069e+00   1.6400671e+00   2.2564702e+00   6.7707353e+00   2.8762914e+00   1.1243818e+00   2.1401320e+00  -3.1096856e+00   1.1563896e+00   1.1817237e+00  -1.4645898e+00  -8.3573080e-02  -1.2837105e+00   6.1522436e-01
  -1.6056107e+00  -1.6484233e+00  -7.8312552e-01   3.1255107e-01   5.6684185e-01  -2.0202795e+00   1.5674419e+00  -4.4683917e-01   1.1623626e+00   3.7635716e-01   2.0674525e+00  -1.1931032e+00   8.4863568e-01  -1.2776543e+00   1.2749275e+00  -4.1450273e-01   3.1457755e-01  -2.8552957e-02   1.6609745e+00  -1.9849630e+00   4.9868062e+00  -2.9877985e+00   3.3793258e+00   2.2851681e+00   2.8764323e+00  -2.3150924e+00   8.4952808e-02  -5.4564141e+00  -1.6827353e+00  -1.3312686e+00   7.0642091e+00   4.6873571e+00   5.9967923e+00   3.4793449e+00   6.2812767e-01   1.7666421e+00  -2.2989079e+00  -2.7996517e+00  -3.2352195e+00  -1.6147201e+00   2.8233303e+00   1.5841518e+00  -2.4044330e+00  -1.6038736e+00  -5.2053500e+00  -1.1931180e+00  -4.5618228e+00  -1.7361054e+00  -1.5879901e+00  -1.6345289e+00  -5.9165962e-01   1.0009623e+00  -2.9241389e+00   3.5541913e-01  -2.9116205e-01  -1.3448018e-01  -2.1541588e+00  -3.3471893e-01   1.3568314e+00   1.8923423e+00   4.2856939e+00   2.4497027e+00   3.0164639e+00   2.3068118e+00   4.8248435e+00   2.9375323e+00   8.1066489e-01   7.9111968e-01  -9.4034632e-01  -3.1712503e+00   3.9701325e+00   2.4765458e+00   3.6336254e-01  -3.0892736e+00   2.8395645e+00   9.8869357e-01   3.7014949e+00   1.3287978e+00   2.2920992e+00   6.2436772e+00   3.2462014e+00   1.6029255e+00   1.9363625e+00  -4.6373453e+00   1.5778183e+00   1.3028306e+00  -1.8311518e+00   3.2287088e-01  -1.5696995e+00   9.3921918e-01
  -1.3322529e+00  -1.7115165e+00  -9.5197408e-01  -1.9605959e-01   5.1827437e-01  -2.2824421e+00   1.3045298e+00  -7.4089905e-01   1.0961177e+00   6.9371713e-02   2.1394659e+00  -1.8467665e+00   8.9198857e-01  -1.2444062e+00   9.5085205e-01  -7.4073166e-01   7.2874459e-01  -7.0782570e-01   1.5622330e+00  -1.9917766e+00   5.0822283e+00  -3.5045489e+00   3.0570109e+00   1.8017395e+00   3.0737115e+00  -3.3522607e+00  -5.3420738e-01  -5.3078471e+00  -1.4680274e+00  -1.6991743e+00   6.8325570e+00   4.0116376e+00   5.5165181e+00   3.1257594e+00  -8.3039914e-02   1.9260331e+00  -1.8740692e+00  -2.8584108e+00  -1.9798215e+00  -1.2797548e+00   3.9309453e+00   2.7223706e+00  -2.3633971e+00  -1.1062535e+00  -4.3172266e+00  -8.0161350e-01  -4.2210004e+00  -1.0200494e+00  -1.4676360e+00  -1.1932727e+00  -5.6187282e-01   9.4303321e-01  -2.9215729e+00  -1.6451064e-01   2.3381213e-01  -4.1938879e-01  -1.5518889e+00  -2.7894131e-01   1.6384779e+00   2.1704309e+00   4.3790026e+00   2.1527153e+00   3.0290001e+00   2.3421510e+00   4.5662601e+00   2.3240335e+00   6.6402127e-01   6.5748753e-01  -2.4814273e-01  -3.4169476e+00   3.9608297e+00   2.5615239e+00   1.3607902e-01  -2.2762181e+00   2.3473766e+00   4.8182326e-01   2.6964015e+00   1.3396374e+00   2.7523334e+00   5.0542174e+00   3.4135153e+00   1.5758597e+00   1.9434597e+00  -4.0896879e+00   1.7893388e+00   1.4397596e+00  -1.5580020e+00   2.5331521e-01  -1.7221338e+00   1.1126789e+00
  -9.1300292e-01  -1.0899620e+00  -1.0809578e+00  -6.6968471e-01   4.7764474e-01  -2.2332942e+00   1.0759705e+00  -1.5522079e+00   1.2293031e+00   2.2212099e-01   2.5400487e+00  -2.5847757e+00   6.9979479e-01  -2.0752573e+00   6.1496750e-01  -1.4822853e+00   1.0468609e+00  -8.7424134e-02   2.0537278e+00  -1.8121515e+00   5.0561192e+00  -5.0471575e+00   2.8831873e+00   1.1788587e+00   2.7730721e+00  -4.3444055e+00  -4.4299934e-01  -5.1778459e+00  -1.7528986e+00  -1.3708745e+00   7.0313322e+00   3.5409011e+00   6.3774784e+00   3.3993676e+00   1.2800809e+00   2.1447453e+00  -2.4386181e+00  -3.8301393e+00  -3.8812881e+00  -1.8520450e+00   3.7010647e+00   2.7279368e+00  -1.9743300e+00   2.2563372e-01  -3.4203268e+00   6.0192030e-01  -3.7052034e+00   8.4433755e-02  -8.5344458e-01  -5.7302292e-01  -8.2257071e-02   1.3522645e+00  -2.5446562e+00  -1.5570551e-02   9.1429184e-01   1.1362487e-01  -1.0513227e+00   4.6088640e-01   2.0749116e+00   2.8486057e+00   4.5510895e+00   2.2435426e+00   3.4955340e+00   2.8115564e+00   3.7621615e+00   2.0485020e+00   1.2255026e+00   7.1765464e-01  -3.5421033e-01  -3.6757175e+00   3.8949657e+00   1.7625605e+00  -9.1112781e-01  -2.2490979e+00   1.8977649e+00   5.4416748e-01   2.3744806e+00   1.1966185e+00   2.6485165e+00   6.3084483e+00   3.9662204e+00   2.6767302e+00   1.5020507e+00  -5.9868176e+00   2.2511830e+00   1.6160024e+00  -1.7541217e+00   1.9842345e-02  -1.7259754e+00   1.3508181e+00
  -1.4611797e+00  -1.7733004e+00  -6.7177847e-01   5.7106053e-02   5.6616202e-01  -1.4105195e+00   1.1253225e+00  -6.0441012e-01   1.0959498e+00   9.3250489e-02   1.6299059e+00  -2.0389399e+00   5.9060379e-01  -1.6127321e+00   3.8440757e-01  -9.7448093e-01   6.0651734e-01  -7.0662526e-01   1.6979744e+00  -2.5195265e+00   4.4903412e+00  -3.9346237e+00   3.3228009e+00   1.7528308e+00   3.3314692e+00  -2.7398984e+00  -9.1984936e-02  -3.9273470e+00  -1.7522770e+00  -1.4975453e+00   6.9246929e+00   3.5267007e+00   5.5370877e+00   2.1498597e+00   2.4350260e+00   2.4419544e+00  -1.3268535e+00  -2.6859012e+00  -2.2348369e+00  -1.0387851e+00   4.2279919e+00   3.3781218e+00  -3.3476889e+00  -9.7442426e-01  -5.4877396e+00  -7.5877138e-01  -5.6245200e+00  -9.4981581e-01  -1.4776507e+00  -1.1306493e+00  -2.6890984e-01   9.5606762e-01  -3.4015750e+00  -5.9028818e-01   7.6453270e-01   2.7820207e-04  -1.4678263e+00  -3.2044362e-01   1.6487261e+00   1.7290840e+00   3.5450197e+00   1.9181859e+00   3.0113217e+00   2.1084575e+00   4.6022410e+00   2.9215700e+00   7.6731883e-01   4.1367044e-01  -3.3883157e-01  -4.4651454e+00   3.8500340e+00   2.0419903e+00  -7.8093940e-01  -1.8091329e+00   1.7794319e+00   9.4312910e-01   2.5129961e+00   1.4852516e+00   2.2759973e+00   5.9302401e+00   3.2355193e+00   1.3953946e+00   1.2280165e+00  -5.3787069e+00   2.3513942e+00   1.8594991e+00  -1.2784869e+00   5.5208517e-01  -1.1289894e+00   1.5035899e+00
  -1.5494662e+00  -2.0542036e+00  -3.8734358e-01  -3.6014938e-01   1.6149394e-01  -1.1349320e+00   8.6653650e-01  -6.0142008e-01   1.0333440e+00  -2.2649384e-01   1.3757721e+00  -2.5753049e+00   6.9257542e-01  -2.0637232e+00  -2.0557308e-01  -1.3224685e+00   4.7645940e-01  -1.3800312e+00   1.5955611e+00  -2.2918712e+00   3.1520146e+00  -4.3653740e+00   3.3157941e+00   6.6106143e-01   3.5550352e+00  -3.2084961e+00  -5.7582657e-01  -2.3793541e+00  -1.1570278e+00  -2.7844412e+00   5.4285667e+00   1.8422063e+00   5.3011396e+00   1.6650006e+00   3.8303608e+00   3.3439105e+00   1.9510411e-01  -3.0007106e+00  -8.8249525e-01  -1.6363037e+00   3.3019099e+00   3.0279189e+00  -2.3420419e+00  -9.5995687e-01  -3.7968170e+00  -1.8529692e+00  -4.6156040e+00  -1.1757362e+00  -1.5887950e+00  -1.8255730e+00  -1.0313990e+00  -2.7927053e-01  -3.2048930e+00  -1.9037440e+00   2.8354391e-01  -8.6707317e-01  -1.5176322e+00  -8.1430780e-01   1.3140287e+00   1.5013789e+00   3.0076302e+00   1.1761564e+00   2.5546467e+00   1.5895565e+00   4.1530194e+00   2.4152461e+00   1.4825090e+00   5.9312836e-01   3.8656958e-01  -4.5158350e+00   3.7823359e+00   1.7505202e+00  -1.1862426e+00  -1.0750613e+00   9.6670242e-01  -1.6823599e-01   2.6483537e+00   1.2545097e+00   2.2146229e+00   2.9325777e+00   2.5490836e+00   6.7630845e-01   6.3836224e-01  -3.9566540e+00   1.6844701e+00   1.6715944e+00  -1.6841541e-01   3.2183971e-01  -1.3036241e+00   1.4138303e+00
  -2.1137743e+00  -3.1162466e+00  -5.0830709e-01   9.2449986e-03   5.6786764e-01  -1.1825658e+00   1.3443893e+00   1.4220917e-01   1.2129190e+00  -4.8274516e-01   1.4535344e+00  -2.3564097e+00   1.3627793e+00  -1.0126089e+00   4.7032815e-02  -1.7637981e+00   8.5371185e-02  -2.2142683e+00   9.7218212e-01  -2.9189899e+00   3.6220804e+00  -4.5167719e+00   3.4116656e+00   6.0326466e-01   4.3378802e+00  -2.6606553e+00  -7.8978044e-01  -3.0498912e+00  -1.5714656e+00  -2.0255854e+00   5.7278718e+00   1.3065151e+00   5.3549784e+00   1.0081113e+00   5.3719405e+00   3.7488991e+00   7.5312101e-01  -1.8488359e+00  -1.4182148e+00  -1.0074007e+00   5.0456059e+00   3.9236263e+00  -3.7106800e+00  -1.2288461e+00  -5.6971360e+00  -1.8438188e+00  -6.7508488e+00  -1.3848566e+00  -2.1074778e+00  -1.5655880e+00  -1.3032508e+00  -3.2585964e-01  -3.9414274e+00  -2.3617222e+00  -1.5432867e-01  -1.0802092e+00  -2.0585761e+00  -1.2372910e+00   1.2573484e+00   1.1174349e+00   3.0015706e+00   1.3984947e+00   2.6210020e+00   1.6740559e+00   5.2948752e+00   3.1431215e+00   1.5803313e+00   6.6475663e-01  -2.5982205e-01  -4.9297041e+00   2.9974507e+00   1.5381151e+00  -1.7789454e+00  -7.5531846e-01   2.0805104e-01  -2.6718721e-01   3.3790938e+00   1.4285331e+00   1.1811326e+00   3.1114940e+00   1.9697455e+00  -3.3935584e-01   1.2075655e+00  -6.4318452e+00   1.9277521e+00   1.2437255e+00  -8.5200433e-01   1.3497791e+00  -9.4273075e-01   1.5206621e+00
  -1.5689574e+00  -2.8808512e+00  -5.6101930e-01  -4.9089912e-01   4.0719708e-01  -1.2976439e+00   1.5597074e+00  -1.6448319e-03   1.3378821e+00  -6.9069743e-01   1.8312069e+00  -2.2207202e+00   1.5171885e+00  -9.3781499e-01  -4.4617207e-02  -2.0701196e+00   4.6705525e-02  -1.7642667e+00   1.3338771e+00  -2.8018185e+00   3.3933889e+00  -5.4893843e+00   2.9059792e+00  -2.5219764e-01   4.1676567e+00  -3.1954640e+00  -1.0142290e+00  -3.1469268e+00  -1.4753520e+00  -1.6141597e+00   5.4885263e+00   4.3232469e-01   5.4026532e+00   7.8038512e-01   6.2244938e+00   4.1203254e+00   7.1939708e-01  -2.2646942e+00  -2.1699128e+00  -1.5339949e+00   4.8792210e+00   4.4586616e+00  -3.4374445e+00  -5.9408820e-01  -5.0919315e+00  -1.4261905e+00  -6.1657489e+00  -8.6971693e-01  -2.0319921e+00  -1.4090921e+00  -1.2823987e+00  -6.5694290e-01  -3.6768326e+00  -2.8400273e+00   6.4961476e-02  -1.3494363e+00  -1.3542375e+00  -1.0776453e+00   1.4903724e+00   1.0763208e+00   3.1420068e+00   1.3155652e+00   3.1917139e+00   2.1574851e+00   4.7907530e+00   2.6710465e+00   1.6887403e+00   4.3048473e-01  -9.4142515e-02  -4.9270779e+00   2.8875651e+00   8.2720954e-01  -1.8656978e+00   3.3606654e-02   3.0686241e-01  -9.2564126e-02   3.1112877e+00   1.5494421e+00   1.1360927e+00   2.7670067e+00   2.5564853e+00   4.0944662e-01   9.4160131e-01  -6.6231214e+00   2.1681484e+00   1.3274784e+00  -1.0773084e+00   1.2944927e+00  -7.8030146e-01   1.6455657e+00
  -1.1698919e+00  -2.7625450e+00  -5.7925652e-01  -7.0072960e-01   4.3775806e-01  -9.5865558e-01   1.3375535e+00   3.0484356e-01   1.0977383e+00  -8.5949116e-01   1.7081414e+00  -1.9515131e+00   1.9131282e+00  -1.1874241e-01   6.1692894e-02  -1.9242499e+00   2.0897098e-01  -2.1048816e+00   1.0974219e+00  -2.5335478e+00   3.1631617e+00  -5.4501176e+00   1.9510718e+00  -1.0820345e+00   4.1833660e+00  -3.0633474e+00  -1.2496228e+00  -2.2684690e+00  -9.9473258e-01  -1.1068509e+00   4.3461944e+00  -1.0282263e+00   4.5603818e+00   1.8999585e-01   5.9654112e+00   3.9376538e+00   1.5775391e+00  -1.6218528e+00  -1.3388642e+00  -1.1455522e+00   5.4282047e+00   5.0267028e+00  -3.1371802e+00  -3.8302376e-02  -4.3023291e+00  -1.0435673e+00  -5.7743056e+00  -3.2369253e-01  -1.9629039e+00  -9.0778496e-01  -1.3415551e+00  -8.2806992e-01  -3.1847571e+00  -3.2248354e+00   1.5603337e-02  -1.6033575e+00  -1.0255687e+00  -1.1160946e+00   1.1387788e+00   6.7981179e-01   2.4759734e+00   1.0594560e+00   2.7476224e+00   1.8239386e+00   4.3793434e+00   2.2287433e+00   1.4279079e+00   2.6464016e-03   9.9525067e-04  -4.4710533e+00   1.9313356e+00   2.5344298e-01  -2.0990187e+00   1.0913746e+00  -4.8337653e-01  -4.0714268e-01   2.3581541e+00   1.4709230e+00   9.5335667e-01   1.3755800e+00   2.1819619e+00   6.5057821e-02   1.1096529e+00  -6.0966106e+00   2.0623470e+00   1.2008367e+00  -8.9266734e-01   1.9639448e+00  -5.3231004e-01   1.5235426e+00
  -1.0451934e+00  -2.9780522e+00  -6.8533807e-01  -7.6300349e-01   4.8178052e-01  -8.6752457e-01   1.5515953e+00   7.1356021e-01   1.0897874e+00  -1.1592220e+00   1.6927966e+00  -1.4916149e+00   2.2797822e+00   6.1856349e-01   1.7399110e-01  -2.0330084e+00  -2.1423734e-02  -2.2498559e+00   9.5320933e-01  -2.5938459e+00   3.0362974e+00  -5.5859446e+00   1.3423069e+00  -1.6864431e+00   4.3031153e+00  -2.7117727e+00  -1.4919275e+00  -2.0750627e+00  -8.3977895e-01  -6.8110334e-01   3.5860974e+00  -2.1001924e+00   4.1170677e+00  -4.1042075e-01   6.5998350e+00   3.9825854e+00   2.3174444e+00  -1.1907802e+00  -1.1407587e+00  -1.0318951e+00   5.7199872e+00   5.6513247e+00  -3.2619201e+00   3.6410968e-02  -4.6263726e+00  -1.3194837e+00  -5.9918569e+00  -2.2332008e-01  -2.2339791e+00  -9.6357906e-01  -1.6511082e+00  -1.0756977e+00  -3.1498151e+00  -3.7413260e+00  -2.6286607e-01  -1.8730675e+00  -9.6732136e-01  -1.4113466e+00   1.0144890e+00   2.9395139e-01   2.1101007e+00   9.6158244e-01   2.6298097e+00   1.7645074e+00   4.6063734e+00   2.2815062e+00   1.4434158e+00  -1.3211739e-01  -4.3313954e-02  -4.2417933e+00   1.3407484e+00  -3.7057492e-01  -2.0607336e+00   1.8240102e+00  -6.9369950e-01  -5.1254302e-01   2.4257856e+00   1.7930720e+00   5.4623119e-01   4.9043608e-01   2.0224543e+00  -2.4868550e-01   1.1530227e+00  -6.3794662e+00   1.9559827e+00   1.0362220e+00  -1.1059802e+00   2.4593589e+00  -1.7989904e-01   1.4409331e+00
  -1.2398193e+00  -3.7623274e+00  -2.4490156e-01  -5.5218126e-01   3.6509397e-01  -7.5281999e-01   1.9215131e+00   1.5586363e+00   1.0674542e+00  -1.4258052e+00   1.8343887e+00  -5.6455360e-01   2.9320594e+00   1.3327813e+00   5.1084864e-01  -1.3829694e+00  -8.2004519e-01  -2.5310027e+00   8.9440331e-01  -2.5167248e+00   2.5158509e+00  -5.5903937e+00   1.3895566e+00  -1.7619974e+00   4.4082794e+00  -2.4001330e+00  -1.7640765e+00  -1.9469446e+00  -6.5298111e-01  -2.6954359e-01   3.0373724e+00  -2.9758871e+00   3.4653869e+00  -8.1676581e-01   7.2014862e+00   5.1740023e+00   2.5658557e+00  -5.9372949e-01  -1.2719357e+00  -1.3460663e+00   5.2003960e+00   5.6818844e+00  -3.6826511e+00  -6.7667982e-01  -5.0614473e+00  -2.0063660e+00  -6.5582926e+00  -1.1130746e+00  -2.9604827e+00  -1.3223412e+00  -2.2494091e+00  -2.4070364e+00  -3.3553744e+00  -4.5139638e+00  -9.7022966e-01  -3.0832730e+00  -1.0837412e+00  -2.1016332e+00   3.5554173e-01  -7.9836342e-01   1.9778501e+00   6.4572782e-01   3.2043264e+00   1.6982679e+00   4.5906663e+00   2.1461167e+00   1.2009064e+00  -4.4730300e-01  -1.4116391e-01  -4.1707702e+00   8.5323264e-01  -4.8162971e-01  -1.8233334e+00   2.8071394e+00  -8.0854133e-01  -2.3028392e-01   2.9694170e+00   2.3398061e+00  -1.5761831e-01  -1.2892439e+00   1.6136796e+00  -9.9002361e-01   1.1384839e+00  -4.8537319e+00   1.8363873e+00   8.1879352e-01  -9.7437589e-01   2.6845009e+00   7.1351964e-02   1.4408260e+00
  -7.2088137e-01  -3.3003197e+00  -1.0056399e-01  -6.6952967e-01   1.1429240e-01  -4.0341760e-01   1.9324189e+00   1.9064875e+00   8.6987292e-01  -1.4419245e+00   1.7625642e+00   3.4055120e-01   3.1599445e+00   2.0272990e+00   7.5142415e-01  -8.6021121e-01  -1.0995299e+00  -1.9633715e+00   1.0211836e+00  -2.2003230e+00   2.0194274e+00  -5.3993960e+00   6.4166913e-01  -2.2899252e+00   3.9189243e+00  -2.0100848e+00  -1.8371850e+00  -1.2156609e+00  -1.6147504e-01  -8.9222141e-02   2.1478452e+00  -3.7095283e+00   2.9942482e+00  -9.2107719e-01   7.2531112e+00   5.3013256e+00   2.7998284e+00  -4.8088492e-01  -1.3616687e+00  -1.7151126e+00   4.6790121e+00   5.1866730e+00  -2.9425545e+00  -3.1607359e-01  -3.9371221e+00  -1.8668666e+00  -5.4961565e+00  -8.9882546e-01  -2.8595174e+00  -1.2440876e+00  -2.2431075e+00  -2.8382869e+00  -2.6906901e+00  -4.7760003e+00  -1.1880507e+00  -3.4801191e+00  -6.6983246e-01  -2.0201286e+00   1.1276236e-01  -1.2873012e+00   1.5370970e+00   5.0819292e-01   3.2150276e+00   1.6257266e+00   3.8589653e+00   1.6107058e+00   9.6673908e-01  -9.2702508e-01  -1.5293811e-01  -3.6499555e+00   4.2265926e-01  -5.7426345e-01  -1.2492928e+00   3.4323443e+00  -4.1622676e-01   4.7902301e-01   2.7885424e+00   2.3395456e+00  -2.7658973e-01  -2.3036976e+00   1.5489030e+00  -6.9638903e-01   9.6765329e-01  -3.4182798e+00   1.6038283e+00   7.7682110e-01  -6.4508010e-01   3.0918536e+00   3.1889778e-01   1.2156119e+00
  -1.0056880e+00  -3.4696260e+00   8.2109139e-02  -1.4579143e-01   1.4208781e-01   2.2281061e-01   1.7677843e+00   2.6593269e+00   5.4223903e-01  -1.4689996e+00   1.0694826e+00   8.7463383e-01   3.4483616e+00   2.8919580e+00   7.1308485e-01  -7.2914580e-01  -1.4316782e+00  -2.2574588e+00   5.5960681e-02  -2.6863831e+00   1.3313824e+00  -4.6944149e+00   3.6253348e-02  -2.3249482e+00   3.8443544e+00  -6.9275956e-01  -1.9694971e+00  -2.6803788e-01  -1.3884283e-02  -1.2736041e-01   2.7400384e-01  -5.0286810e+00   2.1640313e+00  -1.5700878e+00   7.5902094e+00   4.7101144e+00   3.6814350e+00   4.7182983e-01  -8.6474868e-01  -1.3071018e+00   3.8290529e+00   4.2536375e+00  -2.5696481e+00  -2.5099962e-01  -3.6712401e+00  -1.9484865e+00  -5.3043165e+00  -8.0726863e-01  -2.8197971e+00  -1.0759405e+00  -2.5051975e+00  -3.1537086e+00  -2.3488510e+00  -4.8323995e+00  -1.8243509e+00  -3.7150391e+00  -1.1116419e+00  -2.1908652e+00  -4.2707603e-01  -2.0643091e+00   6.5042848e-01   4.2215272e-01   2.1044384e+00   9.0993065e-01   4.1758186e+00   2.0064245e+00   1.0171879e+00  -1.1082554e+00  -3.0539704e-01  -2.8811660e+00  -9.2866312e-01  -9.3282382e-01  -1.6889263e+00   3.3652375e+00  -1.3478413e+00   7.4818010e-02   2.9805080e+00   2.1329714e+00  -1.0326894e+00  -3.5911342e+00   1.0336172e-01  -1.9633324e+00   9.0890419e-01  -3.5400352e+00   9.9803740e-01   4.8197874e-01  -1.1195203e-01   4.3443543e+00   6.3237817e-01   7.2650067e-01
   6.1099360e-02  -2.4646037e+00  -7.7076854e-01  -1.1590959e+00   3.5176352e-01  -5.8765990e-01   1.5843882e+00   1.6436407e+00   5.5575619e-01  -1.5111422e+00   1.4324085e+00   2.8098181e-01   3.2385727e+00   3.0171677e+00   4.5797656e-01  -1.5943486e+00  -4.7731726e-01  -2.0189541e+00   3.8611739e-02  -1.8972142e+00   1.8751967e+00  -5.9885291e+00  -1.5388954e+00  -3.5403265e+00   3.4906195e+00  -1.9420663e+00  -2.3790017e+00  -1.3698120e+00  -1.7958716e-01   6.4872901e-01  -4.8658646e-01  -5.7810196e+00   2.2171630e+00  -9.1232779e-01   6.6018208e+00   3.8085126e+00   3.5346611e+00  -1.4417926e-01  -1.0992072e+00  -1.4605905e+00   4.0644103e+00   5.4589819e+00  -9.6655972e-01   1.6037548e+00  -1.8044891e+00  -3.9289387e-01  -2.7143090e+00   1.2584817e+00  -1.7736408e+00   3.2789665e-02  -2.0432191e+00  -2.0704446e+00  -1.1352927e+00  -4.2715360e+00  -1.3044607e+00  -3.4080765e+00  -1.7757696e-01  -1.3536922e+00   2.3276580e-01  -1.0305300e+00   9.4382136e-01   6.5614856e-01   1.6018925e+00   1.3960899e+00   3.6391391e+00   1.2723445e+00   1.2115615e+00  -8.3296503e-01  -2.0975719e-01  -1.7584679e+00  -1.3835920e+00  -2.4725624e+00  -1.7624779e+00   3.7489651e+00  -1.3895488e+00  -8.4631414e-01   1.6953945e+00   2.1593537e+00  -5.2282679e-01  -3.4385422e+00   9.9006064e-01  -7.9535194e-01   1.0358008e+00  -4.8839417e+00   9.4215940e-01   4.3936446e-01  -1.0716068e+00   3.7530453e+00   2.8318979e-01   5.9375795e-01
  -2.9911658e-02  -2.4104686e+00  -3.8916869e-01  -7.9423288e-01   3.8671061e-01  -2.9131840e-01   1.3582336e+00   1.8095603e+00   2.4736776e-01  -1.4228681e+00   9.2549536e-01   5.4795791e-01   2.8243826e+00   2.7464465e+00   9.4105869e-02  -1.1135058e+00  -5.7899156e-01  -1.9282975e+00  -1.3931859e-01  -1.4301703e+00   1.0743106e+00  -5.7111171e+00  -1.4881777e+00  -3.0611816e+00   3.3532922e+00  -1.2507396e+00  -1.9966751e+00  -9.3847877e-01  -4.0822309e-01   1.0640290e+00  -1.0922261e+00  -5.6815020e+00   1.6888366e+00  -7.3696830e-01   6.8199116e+00   3.8942958e+00   3.4778331e+00   1.3980451e-01  -8.9438606e-01  -1.5612185e+00   2.3618283e+00   5.0655236e+00  -6.7297896e-01   1.0866564e+00  -1.9580797e+00  -7.8262619e-01  -2.1073556e+00   6.6158683e-01  -1.6143617e+00  -6.7793757e-02  -1.9975825e+00  -2.4775322e+00  -7.4575914e-01  -3.9655963e+00  -1.5637922e+00  -3.7992114e+00  -3.2299157e-01  -1.5092696e+00  -3.7034072e-01  -1.7240693e+00   3.2028181e-01   2.3786402e-01   1.2160514e+00   9.5480629e-01   3.3187840e+00   1.3176589e+00   1.1484904e+00  -7.1287313e-01  -3.5767675e-01  -1.2211516e+00  -1.7246337e+00  -3.2348162e+00  -1.7990544e+00   3.9037561e+00  -1.5010651e+00  -1.0749456e+00   1.4970545e+00   2.2639181e+00  -7.0489591e-01  -3.6795730e+00   5.8493572e-01  -1.2238475e+00   4.9043343e-01  -3.8299915e+00   6.4130597e-01   4.6885367e-01  -8.8034044e-01   3.0904969e+00   3.4790085e-01   4.7369828e-01
  -3.2633639e-01  -2.7457306e+00  -2.4524010e-01  -3.4084092e-01   2.9443914e-01   1.8555962e-02   1.5653186e+00   2.5122123e+00   1.0413083e-01  -1.3922382e+00   5.4901046e-01   1.7713037e+00   3.0180123e+00   3.7125721e+00   7.7909464e-01  -4.5031797e-02  -1.4561883e+00  -1.9374282e+00  -2.4719866e-01  -1.2375518e+00   1.1399349e+00  -4.3194827e+00  -1.4269104e+00  -2.3914512e+00   2.8829410e+00  -1.7229949e-01  -1.9052142e+00  -7.0260023e-01  -1.0079422e-01   8.0428203e-01  -9.9610745e-01  -4.7616174e+00   1.2185231e+00  -4.4526707e-01   6.3829657e+00   4.6204178e+00   3.6025177e+00   6.7439954e-01  -3.8459813e-01  -1.7802417e+00   2.9070655e+00   4.5921520e+00  -1.0405454e+00   2.4460267e-01  -2.6610164e+00  -1.6653561e+00  -2.6865410e+00  -2.0551122e-01  -2.1507357e+00  -6.0774971e-01  -2.2969649e+00  -2.7889404e+00  -9.8084052e-01  -4.1287133e+00  -2.3923934e+00  -4.3303964e+00  -9.0530614e-01  -2.0565085e+00  -6.0633057e-01  -2.2170160e+00  -1.4917690e-01   2.2120194e-01   1.2897456e+00   4.9346502e-01   3.4523922e+00   1.4034192e+00   9.0780902e-01  -5.8322994e-01  -9.9194614e-01  -1.0055177e+00  -1.4256027e+00  -1.9288952e+00  -1.3456405e-01   3.8520088e+00  -4.1697421e-02   6.3174309e-01   2.2812376e+00   3.4379522e+00  -1.0062982e+00  -4.3399222e+00   2.3885340e-01  -1.8072288e+00   8.1612992e-01  -1.9486982e+00   2.2103834e-01   2.1071385e-01  -6.5178286e-01   3.3006401e+00   6.1858991e-01   1.4544562e-01
  -1.2310281e+00  -3.5255178e+00   3.9976769e-01   3.8899009e-01   1.3928650e-01   3.8174797e-01   1.7508628e+00   3.0822520e+00   7.3214785e-02  -1.2291472e+00   2.2164353e-01   2.0941612e+00   3.1142951e+00   3.3729610e+00   8.2861556e-01   4.2380540e-01  -2.4105799e+00  -2.0604986e+00  -6.4534510e-01  -1.3843636e+00   2.0079653e-01  -3.8356773e+00  -5.7016462e-01  -1.3658806e+00   2.5840290e+00   6.8603659e-01  -1.7138687e+00  -5.4884189e-01  -3.3508204e-01   2.1959751e-01  -1.5815017e+00  -4.4782265e+00   1.3844883e+00  -5.6532165e-02   7.3562639e+00   5.3953019e+00   3.3865004e+00   8.9394733e-01  -1.0898805e+00  -2.5805750e+00   9.0091425e-01   2.6550817e+00  -1.2112813e+00  -9.2364546e-01  -3.2424772e+00  -2.6534835e+00  -3.1602304e+00  -1.6417948e+00  -2.5362350e+00  -1.3404259e+00  -2.7824701e+00  -3.8568435e+00  -1.1639414e+00  -4.0142326e+00  -3.4069023e+00  -5.2190085e+00  -1.9236561e+00  -2.6265210e+00  -1.1674671e+00  -3.0598170e+00  -3.3006570e-01   1.6784105e-02   1.3299277e+00  -2.0720628e-02   3.6031434e+00   1.8728618e+00   1.4114900e+00  -2.6214470e-01  -1.4804755e+00  -8.3496416e-01  -1.6125954e+00  -1.5180785e+00  -1.1832968e-01   3.0492013e+00   4.5807048e-02   1.1307441e+00   3.6431953e+00   3.9622369e+00  -1.8309095e+00  -4.9589536e+00  -8.4599028e-01  -2.9959170e+00   5.3075200e-01  -1.2664402e+00  -3.6728495e-01  -1.0104947e-01   2.3488591e-02   3.1324436e+00   5.8115590e-01  -2.1325518e-01
  -1.3736867e+00  -3.7769427e+00  -4.8838764e-02   5.8752380e-01   1.3332575e-01  -4.7535100e-02   2.0337643e+00   3.4242562e+00   2.4828936e-01  -1.1416988e+00   6.5274869e-01   2.8216502e+00   3.7011612e+00   4.4248250e+00   1.5826508e+00   6.8345600e-01  -3.0377903e+00  -2.0367047e+00  -7.8422575e-01  -1.3217735e+00   9.7023218e-01  -3.5724320e+00  -9.0597041e-01  -1.1194801e+00   2.0053833e+00   5.2529694e-01  -2.2667861e+00  -1.2821271e+00  -3.4266339e-01  -1.9070008e-01  -1.9163854e+00  -4.3172419e+00   1.3388075e+00   4.0902614e-01   6.2297562e+00   5.7870640e+00   3.1135290e+00   8.9422572e-01  -1.8350345e+00  -2.6708448e+00   1.5902817e+00   1.9385079e+00  -1.0193777e+00  -5.3706914e-01  -2.9257438e+00  -2.3452138e+00  -3.0323468e+00  -9.5987102e-01  -2.7694080e+00  -1.1441565e+00  -3.0263833e+00  -3.6058974e+00  -1.1971167e+00  -3.9283953e+00  -3.8313992e+00  -5.4004681e+00  -2.3306231e+00  -2.6599193e+00  -1.0347797e+00  -2.6882859e+00   1.2303777e-01   4.5227635e-01   1.4472587e+00   1.9208531e-01   3.8781915e+00   1.8656155e+00   1.1982860e+00  -2.2351600e-01  -1.7953887e+00  -4.3793348e-01  -1.8230738e+00  -3.7441388e-01   7.2670287e-01   2.6118459e+00   7.0329182e-01   2.0444441e+00   4.5176472e+00   4.9752535e+00  -2.3627185e+00  -5.6837954e+00  -1.1088751e+00  -3.2896344e+00   9.1813389e-01  -1.2845500e+00  -6.4053371e-01  -5.2717305e-01  -3.3779533e-01   3.6423947e+00   4.9674976e-01  -4.4645240e-01
  -1.6630300e+00  -4.0992991e+00  -1.8459162e-02   7.1977637e-01  -1.1240286e-01  -4.8673453e-02   2.2176481e+00   3.6578408e+00   3.7648823e-01  -1.0304392e+00   7.0650674e-01   3.0363360e+00   4.0303924e+00   4.6564324e+00   2.0285978e+00   9.5862853e-01  -3.6190380e+00  -2.0944508e+00  -9.8891279e-01  -1.4231729e+00   8.6206690e-01  -3.0177445e+00  -9.1670844e-01  -6.5000350e-01   1.1501460e+00   5.0049311e-01  -2.5995625e+00  -1.4984148e+00  -7.2324000e-02  -1.2849078e+00  -2.6568987e+00  -4.1701123e+00   1.2514747e+00   8.0291024e-01   4.9291456e+00   5.9143635e+00   2.9524337e+00   7.0903289e-01  -1.6680568e+00  -3.3014805e+00   1.1927850e+00   6.3318296e-01  -8.5321742e-01  -7.2056331e-01  -2.4114403e+00  -2.6627057e+00  -2.8113171e+00  -1.0480199e+00  -2.9939586e+00  -1.4133786e+00  -3.3386632e+00  -3.9239020e+00  -1.2353499e+00  -3.7691815e+00  -4.3283397e+00  -5.9267594e+00  -2.7634304e+00  -2.8992207e+00  -8.7460981e-01  -2.7068756e+00   3.5263937e-01   5.4406233e-01   1.4440700e+00  -5.2499120e-02   3.8654332e+00   1.7387093e+00   1.3278145e+00  -1.3407836e-01  -1.8497212e+00  -8.3722124e-02  -1.7403674e+00   8.5517485e-01   1.4967350e+00   1.9123685e+00   1.4040766e+00   3.1397050e+00   5.1110235e+00   6.0013712e+00  -2.4958118e+00  -6.7977264e+00  -1.5436881e+00  -3.8237336e+00   1.1476213e+00  -2.4603224e-01  -1.1323601e+00  -7.8762417e-01   2.0924300e-01   3.8114169e+00   3.4161952e-01  -9.2917392e-01
  -1.0640597e+00  -3.2642783e+00  -6.6123280e-01   1.9222464e-01  -2.5628225e-01  -7.7974695e-01   1.9839758e+00   2.8059940e+00   5.3461675e-01  -7.8428523e-01   1.3289945e+00   2.5819617e+00   3.9271282e+00   4.4331396e+00   1.9969629e+00   4.8301997e-01  -3.2549092e+00  -1.4817740e+00  -8.9256397e-01  -1.0553461e+00   1.3133143e+00  -3.8047809e+00  -1.7502232e+00  -9.8290960e-01   6.7548944e-02  -8.8695058e-01  -3.1518169e+00  -2.2911080e+00  -1.8970377e-01  -1.7855902e+00  -3.4950440e+00  -4.3767126e+00   1.4497802e+00   1.6075061e+00   3.0775227e+00   5.2653587e+00   2.0504194e+00  -4.4233376e-01  -2.6710975e+00  -3.6830291e+00   5.1249683e-01  -2.7578730e-01   7.1406483e-01   9.6723577e-01   4.5345637e-02  -1.0566782e+00  -3.8188783e-01   9.9264507e-01  -2.1548029e+00  -5.2865761e-01  -2.9671310e+00  -3.1738581e+00  -3.4112445e-01  -3.0662217e+00  -3.7451008e+00  -5.5701358e+00  -2.1849038e+00  -1.9968695e+00  -2.8045287e-01  -1.5425401e+00   1.1093565e+00   9.0335023e-01   1.3320387e+00   5.3897533e-01   3.0519448e+00   1.0089723e+00   1.3519031e+00  -1.2292638e-01  -1.4244671e+00   7.4238651e-01  -1.8912760e+00   9.8068792e-01   1.4605441e+00   1.2337614e+00   1.5417745e+00   2.9833796e+00   4.6645769e+00   6.1797620e+00  -2.2054949e+00  -6.9884733e+00  -1.1804992e+00  -2.9191139e+00   9.2572581e-01  -7.0705639e-01  -1.2401671e+00  -8.2357011e-01  -6.8569802e-02   3.4700451e+00  -1.8231109e-01  -1.0743504e+00
  -1.3835241e+00  -3.1333406e+00  -3.2356140e-01   7.8900414e-01  -3.1849422e-01  -3.8364434e-01   1.7065087e+00   2.7775216e+00   3.4168709e-01  -4.4812108e-01   7.3367489e-01   2.6789523e+00   3.0718182e+00   3.7670691e+00   1.7932062e+00   1.2161314e+00  -3.4242151e+00  -1.1561235e+00  -8.2658336e-01  -6.9347036e-01   8.7436630e-01  -2.5553920e+00  -1.0356696e+00   4.3904767e-01  -6.2147377e-01  -3.4277638e-02  -2.3972123e+00  -1.9077654e+00  -4.0388970e-01  -2.1229419e+00  -2.9499823e+00  -2.4803072e+00   1.2923374e+00   2.1737304e+00   2.4183829e+00   5.1905389e+00   1.4149973e+00  -4.9470222e-01  -2.2400115e+00  -3.6977666e+00  -2.6968020e-01  -1.1739831e+00   3.4426564e-01   6.3644937e-02  -7.2615645e-01  -1.5516825e+00  -5.4292005e-01   1.5757087e-01  -2.0179596e+00  -8.4946515e-01  -2.5600979e+00  -2.9816142e+00  -4.4388577e-01  -2.3169258e+00  -3.6483846e+00  -5.3355780e+00  -2.5351015e+00  -2.0639890e+00  -4.0324930e-01  -1.7633639e+00   6.2885668e-01   6.3620132e-01   1.1505087e+00   8.2853171e-02   2.6367670e+00   1.1770585e+00   1.1707314e+00   1.7805893e-01  -1.7227372e+00   7.1866982e-01  -1.2741314e+00   1.7422375e+00   2.1804185e+00   4.1895388e-01   2.5051251e+00   4.1156562e+00   4.6254407e+00   6.7383675e+00  -2.0180537e+00  -5.9115660e+00  -1.3264238e+00  -3.1252658e+00   5.0449908e-01   5.1064554e-01  -1.3158584e+00  -6.2320022e-01   2.8570817e-01   2.5079509e+00  -1.2364299e-01  -1.1528940e+00
  -1.4595581e+00  -2.5522094e+00  -3.0581209e-01   8.2534658e-01  -4.9259292e-01  -1.0198336e-01   1.0595550e+00   2.1489427e+00   5.7619324e-02  -2.1317049e-01  -6.1895617e-02   2.0990026e+00   1.9820533e+00   2.9175832e+00   1.3081000e+00   1.4269998e+00  -3.1438505e+00  -1.0369148e+00  -1.0591032e+00  -3.2173601e-01   3.9815652e-01  -1.2606032e+00  -8.3873012e-01   1.1201560e+00  -1.5183220e+00   3.8250306e-01  -1.9451756e+00  -1.1979980e+00  -2.7166130e-01  -3.1194333e+00  -2.9774119e+00  -9.6002770e-01   1.1379360e+00   2.8212893e+00   1.4347617e+00   4.5176315e+00   1.2689285e+00  -1.0020730e+00  -9.0153503e-01  -3.7782781e+00  -7.0631701e-01  -2.0970482e+00   9.8890275e-01  -5.1370537e-02   1.1070120e-01  -1.7029507e+00   5.5047285e-01   1.0843628e-01  -1.4113175e+00  -1.0382253e+00  -2.2012021e+00  -2.4753648e+00  -1.4264448e-01  -1.7641259e+00  -3.4961329e+00  -4.8601229e+00  -2.6572591e+00  -1.8201780e+00  -1.1027442e-01  -1.2316770e+00  -2.5567400e-03   3.4746281e-01   3.5233840e-01  -5.1618585e-01   1.9108404e+00   9.0583217e-01   1.5205567e+00   8.4403596e-01  -1.7038349e+00   1.1051512e+00  -5.1404681e-01   2.5480963e+00   2.9023904e+00  -6.0087028e-01   3.3919806e+00   4.5348083e+00   4.1576914e+00   6.9330748e+00  -1.3466759e+00  -5.5407480e+00  -1.5532221e+00  -3.1286608e+00   1.7924186e-01   1.6256703e+00  -1.7568352e+00  -5.2052904e-01   9.3280548e-01   1.5936655e+00  -3.2166522e-01  -1.4312816e+00
  -2.8542450e+00  -4.0721512e+00  -1.8351174e-02   1.9482170e+00  -5.4583546e-01   1.0141381e-01   1.6598281e+00   3.1880163e+00   4.8822835e-01  -9.6493319e-03   8.4109849e-02   2.8171056e+00   2.5112635e+00   3.2610212e+00   2.1425624e+00   2.1128206e+00  -4.6368492e+00  -1.4806532e+00  -1.1071939e+00  -7.2228224e-01   5.6096876e-01  -6.4419866e-03   6.5263028e-01   2.6579861e+00  -1.9383430e+00   1.2544520e+00  -1.8375067e+00  -1.4265041e+00  -4.5077011e-01  -4.1300901e+00  -2.2893714e+00   3.5189420e-01   1.4758304e+00   2.9186019e+00   1.6415504e+00   5.8729779e+00   1.0414298e+00  -6.2832000e-01  -1.6535318e+00  -4.0071137e+00  -1.7478026e-01  -3.5940767e+00  -7.6894981e-01  -1.6451954e+00  -2.2882400e+00  -3.1906453e+00  -2.3086077e+00  -1.4165213e+00  -2.7013891e+00  -2.1053879e+00  -2.9462613e+00  -3.0665323e+00  -1.6958986e+00  -1.9946211e+00  -4.5104935e+00  -5.2167126e+00  -4.2740673e+00  -2.8337075e+00  -3.5230993e-01  -1.6357337e+00   2.4424945e-01   5.7689509e-01   9.0314498e-01  -7.9427526e-01   2.8858234e+00   1.9316791e+00   1.5762436e+00   1.1944875e+00  -2.4543414e+00   3.1750091e-01  -3.0783749e-02   4.7433651e+00   3.7040100e+00  -1.7271057e+00   4.1816543e+00   6.3509435e+00   6.4541697e+00   8.5700757e+00  -2.5642025e+00  -5.7257123e+00  -2.5218424e+00  -4.7239045e+00   4.8582974e-01   1.6753184e+00  -1.9697785e+00  -1.0071714e+00   1.0495647e+00   1.8658169e+00  -1.2964751e-01  -1.5087703e+00
  -2.8812845e+00  -4.1133821e+00  -4.1916662e-01   1.7790608e+00  -5.0884625e-01  -7.8161727e-01   1.5675010e+00   2.6315624e+00   6.3783094e-01  -7.3682102e-02   4.3707936e-01   1.9609812e+00   2.0600530e+00   2.7312260e+00   1.7321110e+00   1.5746899e+00  -4.2292064e+00  -1.7408919e+00  -1.2926632e+00  -5.7032369e-01   7.9742123e-01  -1.5884308e-01   8.3661304e-01   2.9999493e+00  -2.2106384e+00   3.5109171e-01  -2.1823330e+00  -2.4758793e+00  -8.5031659e-01  -4.4909793e+00  -2.1316518e+00   1.0016152e+00   1.6314801e+00   3.2764938e+00   6.0997676e-01   5.3110967e+00   5.1612949e-01  -1.0499658e+00  -1.5593064e+00  -3.6195979e+00   2.1735911e-02  -3.6650835e+00  -5.1065496e-01  -1.4549649e+00  -1.7745178e+00  -2.7270696e+00  -1.5445173e+00  -8.0174201e-01  -2.3429113e+00  -1.7879780e+00  -2.7400613e+00  -2.5874120e+00  -1.6651154e+00  -1.6097141e+00  -3.9654580e+00  -4.9581571e+00  -4.0073948e+00  -2.5375324e+00   1.0826313e-01  -9.0491494e-01   9.2773975e-01   6.1275364e-01   8.1176312e-01  -3.3057465e-01   2.6886207e+00   1.6974413e+00   1.5988477e+00   1.4844349e+00  -1.9563080e+00   3.9375612e-01   7.8445804e-02   4.8534708e+00   3.5165536e+00  -2.3367835e+00   3.9923719e+00   5.5391468e+00   6.1536442e+00   8.2991462e+00  -2.3493813e+00  -5.5025841e+00  -2.4363365e+00  -4.7044624e+00   3.3435836e-01   8.2436161e-01  -1.8478906e+00  -1.0265011e+00   6.0915364e-01   1.0195874e+00  -5.7064930e-01  -1.3168621e+00
  -2.3486458e+00  -3.0749518e+00  -4.6149073e-01   1.3539915e+00  -6.1719559e-01  -1.0467589e+00   8.6886080e-01   1.3603219e+00   5.4867184e-01   1.9108470e-01   3.6535489e-01   6.7591037e-01   6.8504219e-01   9.9525655e-01   6.8566241e-01   1.1645286e+00  -3.2179575e+00  -1.1677709e+00  -9.1952762e-01   3.0626514e-01   2.2488581e-01  -4.1086987e-01   1.0128689e+00   3.1247000e+00  -3.0080784e+00  -5.4695579e-01  -1.7124761e+00  -2.4220392e+00  -1.1224032e+00  -4.5756517e+00  -1.8040320e+00   2.0624494e+00   1.7437019e+00   3.8847238e+00  -4.4071333e-01   4.4131092e+00  -4.0931458e-01  -2.1642196e+00  -1.3450779e+00  -3.6496022e+00  -1.1405975e+00  -3.8836538e+00   4.4792432e-01  -8.3558959e-01  -3.5778854e-01  -1.9118535e+00   4.2775017e-01  -6.4789758e-02  -1.2872058e+00  -1.3413341e+00  -1.9431893e+00  -1.9919220e+00  -1.0954245e+00  -8.2702385e-01  -2.8699704e+00  -4.2032746e+00  -3.1857918e+00  -1.7201984e+00   5.0244718e-01  -9.1967438e-02   9.6187054e-01   2.5799511e-01   5.1178123e-01  -1.1986454e-01   1.2732467e+00   9.7231096e-01   1.7172083e+00   1.8611511e+00  -1.3524644e+00   6.5924501e-01   7.0249861e-01   4.2275146e+00   3.1315364e+00  -2.7698331e+00   3.9790542e+00   4.8563970e+00   4.7106953e+00   7.6077540e+00  -1.4393317e+00  -4.3313348e+00  -1.8216911e+00  -3.6679755e+00  -5.4193612e-01   9.6056425e-01  -1.6576497e+00  -6.4819403e-01   6.0004094e-01  -8.1530679e-01  -9.8534707e-01  -1.0737575e+00
  -2.3942679e+00  -3.1828932e+00  -5.0189793e-01   1.4265060e+00  -7.7147403e-01  -1.1186274e+00   9.5884403e-01   1.5034925e+00   7.1659816e-01   1.8361049e-01   4.4037281e-01   8.2505758e-01   5.1135464e-01   1.0646211e+00   8.7355011e-01   1.4746862e+00  -3.3590650e+00  -1.1253853e+00  -7.2853274e-01   2.8549422e-01   2.7302450e-01   6.7560939e-01   1.3075301e+00   3.4536591e+00  -3.6066395e+00  -4.2331384e-01  -1.7082603e+00  -2.3819093e+00  -8.1235469e-01  -5.1741427e+00  -1.3908896e+00   2.9520592e+00   1.4391490e+00   3.5601959e+00  -1.7448672e+00   4.0247943e+00  -4.6435803e-01  -2.1397629e+00  -3.7376699e-01  -3.2508957e+00  -2.1835201e-01  -4.1818663e+00  -3.6999252e-02  -1.3464052e+00  -6.1674014e-01  -2.4356663e+00  -9.2698807e-03  -2.7652907e-01  -1.6018707e+00  -1.6971910e+00  -1.9531299e+00  -1.9540371e+00  -1.6169081e+00  -9.0186914e-01  -2.6241182e+00  -3.9612857e+00  -3.0913934e+00  -1.8974868e+00   7.6834088e-01  -7.9088338e-03   1.0701996e+00   2.5700101e-01   6.1121976e-01  -5.8489464e-02   1.0880900e+00   8.1856947e-01   1.3054720e+00   1.6788087e+00  -9.6398708e-01   3.4767010e-01   1.3147478e+00   5.4500638e+00   4.0013941e+00  -3.0466783e+00   4.7559697e+00   5.6812410e+00   4.6935768e+00   7.6591032e+00  -1.1648322e+00  -4.4888019e+00  -1.7658239e+00  -3.7719314e+00  -4.9144073e-01   1.9198329e+00  -1.5733518e+00  -6.2153752e-01   7.4497929e-01  -9.8562571e-01  -9.1876580e-01  -9.8704871e-01
  -2.1253184e+00  -2.7417665e+00  -4.9609316e-01   1.2350863e+00  -7.9889329e-01  -1.4134215e+00   7.4803068e-01   9.0495389e-01   7.9568044e-01   2.5141530e-01   4.1731569e-01   4.7261134e-02  -4.2791186e-01   6.0275671e-02   1.2093207e-01   1.0878222e+00  -2.7002604e+00  -8.2965091e-01  -5.4378713e-01   5.6560531e-01  -1.4472206e-01   7.6146592e-01   1.6691365e+00   3.5731573e+00  -3.9623846e+00  -7.8176975e-01  -1.4015248e+00  -2.6765228e+00  -1.0585082e+00  -5.1348360e+00  -7.8716865e-01   3.8648212e+00   1.4250924e+00   3.4810593e+00  -2.3520981e+00   3.1694323e+00  -1.0030713e+00  -2.5567425e+00   8.3858105e-02  -2.8696158e+00  -4.7734476e-01  -4.0654826e+00   9.9220861e-02  -1.3245661e+00  -3.6246370e-01  -2.2211477e+00   7.2114166e-01  -4.2666426e-02  -1.1177037e+00  -1.5442065e+00  -1.4486501e+00  -1.6574011e+00  -1.6974601e+00  -5.5754311e-01  -1.7937855e+00  -3.3980001e+00  -2.4375279e+00  -1.4929586e+00   1.1618374e+00   3.3073747e-01   1.2745173e+00   8.5080811e-02   4.6682224e-01   2.7301279e-01   5.0223123e-01   5.3326855e-01   1.1746190e+00   1.7743525e+00  -3.7850311e-01   2.0298466e-01   1.8535859e+00   5.1424911e+00   3.8086945e+00  -3.2960561e+00   4.7862571e+00   5.2171497e+00   3.7481393e+00   6.7559207e+00  -5.6305026e-01  -3.5290461e+00  -1.3469216e+00  -3.2178514e+00  -1.0329233e+00   1.6817527e+00  -1.2706913e+00  -3.6104126e-01   5.6160635e-01  -2.0971323e+00  -1.0969293e+00  -6.7798153e-01
  -2.2641038e+00  -2.7452934e+00  -6.9253400e-01   1.4782224e+00  -5.6906388e-01  -1.4980344e+00   5.3204917e-01   9.0009103e-01   7.4424663e-01   1.4155141e-01   2.3656156e-01  -3.3343250e-01  -9.6546686e-01  -5.8811343e-02  -2.0992642e-01   8.0815435e-01  -2.2607749e+00  -1.1378510e+00  -6.6219631e-01   7.1467461e-01  -9.5519419e-02   1.5672310e+00   1.9095080e+00   3.7175649e+00  -3.8014861e+00  -3.0434271e-01  -1.1801450e+00  -2.4017731e+00  -1.1610406e+00  -4.8611783e+00  -3.8884152e-01   4.4209400e+00   1.1445843e+00   2.8313522e+00  -2.6429898e+00   2.0517334e+00  -5.5870318e-01  -1.9645560e+00   1.0571463e+00  -1.4898337e+00   7.2829618e-01  -3.6505794e+00  -4.2754008e-01  -1.7287912e+00  -1.2624447e+00  -2.5441005e+00   4.9354234e-02  -9.3764127e-02  -1.1211180e+00  -1.5496723e+00  -1.2822102e+00  -1.0228556e+00  -2.0886776e+00  -4.5277109e-01  -1.3477579e+00  -2.4785153e+00  -2.4831444e+00  -1.5100129e+00   1.1822466e+00   5.1219253e-01   9.1357544e-01  -3.6788708e-02  -1.7570923e-01   1.6002509e-01   6.0592204e-01   8.1021828e-01   9.5117923e-01   1.8344178e+00  -9.3129284e-02  -2.6408766e-02   1.7463265e+00   4.9891844e+00   3.6123872e+00  -3.3881707e+00   4.2503762e+00   4.4852188e+00   3.3438245e+00   5.8171506e+00  -5.5908512e-01  -2.7494040e+00  -1.6629363e+00  -3.6363065e+00  -1.1388274e+00   5.8278502e-01  -1.1144921e+00  -4.2839502e-01   2.2465669e-01  -2.2695634e+00  -9.0763366e-01  -4.1486235e-01
  -1.7407102e+00  -2.0718684e+00  -8.8067159e-01   1.1043483e+00  -7.0187725e-01  -1.4130396e+00   2.7747402e-01   6.1925533e-01   7.5950737e-01   1.4851856e-02   2.6611539e-01  -7.7988672e-01  -1.2474937e+00  -1.8299014e-01  -4.9880889e-01   2.3094828e-01  -1.6267069e+00  -7.8531859e-01  -5.9883398e-01   6.1095353e-01  -3.4125482e-01   1.9381203e+00   1.3350984e+00   2.8818215e+00  -4.3718927e+00  -4.5454069e-01  -1.3507875e+00  -1.8026202e+00  -6.3200600e-01  -5.0956078e+00  -9.7872255e-01   3.7917622e+00   5.6125611e-01   1.8049060e+00  -4.1534045e+00   2.0762668e-01  -1.8688099e-01  -2.0347386e+00   2.1686491e+00  -7.0607090e-01   1.2168433e+00  -3.7974868e+00  -4.7848136e-02  -1.0817285e+00  -1.8830717e-01  -2.2168783e+00   7.4378200e-01   8.5068203e-01  -8.5021005e-01  -1.2832707e+00  -1.1027291e+00  -6.9048645e-01  -2.0347637e+00  -5.3117863e-01  -6.1970314e-01  -1.6524557e+00  -1.7594122e+00  -1.0892063e+00   1.5909378e+00   8.8122926e-01   7.6197121e-01  -9.7306709e-02  -7.3954670e-01   2.1829752e-01   8.3160165e-02   3.1112247e-01   7.6216176e-01   1.4084882e+00   8.6458745e-01   2.1688201e-01   1.6410972e+00   4.9229505e+00   3.3966901e+00  -3.2511649e+00   3.8093208e+00   4.0546676e+00   2.2078322e+00   4.6244288e+00   4.1907140e-02  -3.0308428e+00  -1.6527515e+00  -3.2328467e+00  -1.3317065e+00   3.9883348e-01  -1.0992066e+00  -4.1593209e-01   5.1301249e-01  -1.8605736e+00  -7.6704575e-01  -4.6355268e-01
  -1.1952861e+00  -1.4038401e+00  -6.7631640e-01   8.0915658e-01  -7.1793895e-01  -1.4537858e+00   1.3304145e-01   1.5137356e-01   7.0102964e-01  -2.1525061e-02   4.1985085e-01  -1.0217349e+00  -1.9957396e+00  -1.0125167e+00  -8.4645680e-01   3.1894166e-01  -1.0394175e+00  -1.1088486e-01   1.0001717e-01   1.1859334e+00  -6.9036219e-01   1.9983236e+00   1.5595897e+00   2.6808286e+00  -4.5376931e+00  -5.1695821e-01  -8.0914593e-01  -1.6186161e+00  -5.8876774e-01  -4.1134300e+00   8.1035286e-02   4.5448898e+00   5.3668966e-01   1.4813297e+00  -4.1583004e+00  -6.2897263e-01  -7.5143185e-01  -2.1344924e+00   2.1777036e+00  -2.1200516e-01   1.2879687e+00  -3.3739721e+00  -1.7791063e-01  -1.3280208e+00  -2.6610278e-01  -2.0311213e+00   1.0239458e+00   5.5152524e-01  -6.0334512e-01  -1.2552970e+00  -5.4984903e-01  -5.5837074e-01  -1.9369235e+00  -3.0800575e-01   2.5830853e-01  -1.0092242e+00  -8.7379570e-01  -7.3731836e-01   1.6928257e+00   8.2109190e-01   7.1189464e-01  -3.4788298e-01  -3.1680499e-01   5.9334226e-01  -9.2815852e-01  -1.7316809e-01   4.3268723e-01   1.0221610e+00   1.2706512e+00  -1.0492078e-01   2.0998811e+00   4.2228163e+00   3.3862591e+00  -2.7892686e+00   3.9439467e+00   3.9462768e+00   1.1559448e+00   3.2772634e+00   6.2682094e-01  -1.5642110e+00  -8.8323818e-01  -2.1871715e+00  -1.7532845e+00   6.6380051e-01  -5.3141018e-01  -7.0034478e-02   2.9263551e-01  -2.7775363e+00  -6.0986401e-01   1.1322327e-03
  -5.3457115e-01  -5.5447659e-01  -6.6781080e-01   3.7205544e-01  -5.9822495e-01  -1.4717678e+00  -3.4473680e-01  -3.8915140e-01   4.9079424e-01  -1.5973618e-01   1.9125595e-01  -1.8173160e+00  -2.7971012e+00  -1.7122740e+00  -1.7097361e+00  -2.5873105e-01   1.5280653e-01   5.5974611e-02   1.8634469e-01   1.6514917e+00  -1.3757440e+00   1.8620560e+00   1.1993817e+00   1.7992115e+00  -4.2973636e+00  -6.4514400e-01  -5.6846435e-01  -1.0431390e+00  -5.0467268e-01  -3.3650146e+00  -1.0273889e-01   4.0658652e+00   1.5745384e-02   6.6095533e-01  -4.4566524e+00  -2.3306595e+00  -3.4119359e-01  -1.9520080e+00   3.4237825e+00   8.8422638e-01   1.0957394e+00  -2.7136260e+00   5.2566925e-01  -9.3564026e-01   6.3645973e-01  -1.6970171e+00   2.2997457e+00   1.0761747e+00   8.4386723e-02  -8.4361924e-01  -5.3806789e-02  -2.0487665e-01  -1.4844777e+00  -1.5488534e-01   1.2099057e+00  -2.0375434e-01   9.5834335e-02  -2.2763749e-01   1.7003060e+00   8.7058796e-01   3.5438597e-01  -7.2293876e-01  -1.1200384e+00   6.3841650e-01  -1.5659266e+00  -6.2169984e-01   2.0734640e-01   6.9691106e-01   2.1672766e+00   9.2452642e-02   1.8376588e+00   2.6835124e+00   2.5146532e+00  -2.1622375e+00   2.8392957e+00   2.2936144e+00  -6.1526892e-01   1.1167176e+00   1.3644774e+00  -1.1749228e+00  -6.9482078e-01  -1.6304191e+00  -2.2740475e+00   3.1841646e-01  -3.5800666e-01   1.4256489e-01   2.4623206e-01  -3.3113060e+00  -6.1365978e-01   2.7930768e-01
  -6.0579196e-01  -4.5521428e-01  -3.0988580e-01   6.4723900e-01  -5.2943472e-01  -9.7081566e-01  -3.6431597e-01  -4.3086218e-02   3.0169360e-01  -3.3815506e-01  -2.6310217e-01  -1.4186611e+00  -3.2216441e+00  -1.7068042e+00  -1.8034880e+00  -1.2061686e-02   1.8008692e-01   2.8495266e-01   3.5341869e-01   1.7006939e+00  -1.8655881e+00   2.8344871e+00   1.6357709e+00   1.7164774e+00  -3.9529119e+00   5.8719181e-01  -3.5553460e-02  -1.6041058e-01  -2.9607186e-01  -2.6921018e+00   7.0635325e-01   4.5773508e+00  -3.7592963e-01  -2.8002277e-01  -3.5427867e+00  -2.9220688e+00   1.1220659e-01  -1.1490074e+00   4.1530013e+00   1.8496897e+00   1.7539138e+00  -2.4984510e+00  -1.1254434e-01  -1.8228464e+00  -4.9942411e-01  -2.5104769e+00   1.3039645e+00   7.8718184e-02  -2.0314808e-01  -1.3362953e+00   9.6914495e-03  -3.3204445e-01  -1.9530582e+00  -4.6988269e-01   1.2973250e+00   3.7440265e-01   1.4035910e-01  -4.4358507e-01   1.4578150e+00   2.9469049e-01  -3.1748544e-01  -9.8995886e-01  -1.2754838e+00   3.9641858e-01  -1.5407388e+00  -4.0434492e-01  -1.2371937e-02   4.7642390e-01   2.1870392e+00  -3.4276137e-01   2.0460317e+00   2.4936142e+00   2.7218607e+00  -1.7233854e+00   2.8573985e+00   2.4149046e+00  -8.3072766e-01  -1.7426545e-01   1.4058497e+00  -4.0442880e-01  -8.5396267e-01  -1.6687363e+00  -2.4356756e+00   5.1137867e-01  -2.2789164e-01   1.3653071e-01   3.5972174e-01  -3.1348100e+00  -7.7688042e-02   4.8459679e-01
   6.5206263e-02   2.8297942e-01  -3.0154948e-01   6.2923700e-02  -4.7237576e-01  -1.1399184e+00  -5.9168528e-01  -5.0943970e-01   1.9141102e-01  -5.3088042e-01   9.4929185e-03  -1.9462221e+00  -3.3946393e+00  -2.0961157e+00  -2.2037470e+00  -6.8699015e-01   1.0326075e+00   6.5124545e-01   5.4150455e-01   2.0547815e+00  -2.2928777e+00   1.9764362e+00   1.1375930e+00   4.6132428e-01  -3.6463282e+00   2.6945767e-02  -1.7146196e-01   6.2572598e-02  -1.5374052e-01  -1.7522788e+00   4.3007647e-01   3.4010760e+00  -5.6399273e-01  -9.7523659e-01  -3.3688691e+00  -4.1403462e+00   2.2695754e-01  -1.0653094e+00   4.0227689e+00   2.5252430e+00   1.4710912e+00  -2.2881854e+00   7.8905569e-01  -1.0200674e+00   9.3866448e-01  -1.6611880e+00   2.5832757e+00   8.1200082e-01   3.4106892e-01  -7.6613039e-01   3.0409081e-01  -2.8724855e-01  -1.3470487e+00  -4.9010606e-01   1.9851166e+00   8.7488008e-01   1.0775866e+00   1.5800916e-01   1.4431259e+00   3.6821477e-01  -2.0913938e-01  -1.1442830e+00  -1.4820898e+00   7.5215926e-01  -2.1887752e+00  -1.0232781e+00  -5.7400027e-02  -4.4442254e-02   2.8837092e+00  -9.5064526e-02   1.4626750e+00   9.8634897e-01   1.6278483e+00  -9.6169849e-01   1.5463160e+00   9.4917021e-01  -2.0653673e+00  -2.3599545e+00   1.7616202e+00  -3.3082528e-01  -6.5680475e-01  -8.6835264e-01  -2.7051750e+00  -2.4494123e-01  -4.7400658e-02   1.1717664e-01   2.7182658e-01  -3.0672289e+00  -1.0507024e-01   6.8886274e-01
  -5.1035689e-02  -2.6290970e-01  -2.3057786e-01   2.8123046e-01  -1.3823911e-01  -1.3754386e+00  -1.2062730e-01   1.2182278e-01   1.8565261e-01  -1.0053135e+00   2.5037952e-01  -1.1424733e+00  -3.1111417e+00  -1.3234389e+00  -1.7546105e+00  -4.2818373e-01   8.3671220e-01   4.4857326e-01   8.2054788e-01   2.1563336e+00  -1.8651311e+00   2.1650723e+00   1.4873658e+00   3.3343517e-01  -2.6108203e+00   5.9824206e-01  -1.9718214e-01  -3.4172155e-01  -2.4593078e-01  -2.5685969e-01   1.6992536e+00   3.5316808e+00  -1.0368078e+00  -1.9602865e+00  -2.5945924e+00  -3.9849470e+00   5.1162849e-01   1.5973903e-01   4.0880650e+00   3.8102883e+00   3.1453576e+00  -8.4930119e-01  -4.9131314e-01  -2.0395280e+00  -1.0949110e+00  -2.3491884e+00   7.7489653e-01  -1.3805774e-01  -4.6808697e-01  -1.0507334e+00   1.0596893e-01  -4.4805604e-01  -2.0928917e+00  -1.0054227e+00   1.9986729e+00   1.0082354e+00   1.1315549e+00  -3.4437009e-01   1.0981080e+00  -3.0583428e-01  -1.3095023e-01  -1.1932530e+00  -9.0683947e-01   1.0396635e+00  -1.4464976e+00  -7.0343083e-01  -7.0970177e-01  -4.6725016e-01   2.7977969e+00  -7.2455087e-01   1.3398486e+00   5.3864456e-01   1.8567331e+00   2.0672891e-01   1.3411127e+00   8.3627917e-01  -1.9795840e+00  -3.1679435e+00   1.4302059e+00   1.3801207e-01  -4.3619584e-01  -9.9772879e-01  -2.3690444e+00  -5.5044642e-01   4.2116726e-01  -4.4203572e-02  -5.0572875e-01  -2.7466700e+00   4.1285637e-01   1.1502705e+00
   6.9496813e-01   4.2150877e-01  -5.5628548e-01  -6.1635025e-01  -5.9957196e-02  -1.8586739e+00  -2.2728038e-01  -3.8097371e-01   4.7288471e-02  -1.5210193e+00   3.1398034e-01  -1.9138584e+00  -3.0864783e+00  -1.2525340e+00  -2.2684853e+00  -1.7357690e+00   1.8984431e+00   3.8810951e-01   3.6495111e-01   1.8602529e+00  -2.1649033e+00   1.1651249e+00   3.4837113e-01  -1.3503958e+00  -1.9025636e+00  -6.5707225e-02  -9.6676679e-01  -5.7943766e-01  -1.6700551e-02   1.9333661e-01   5.2359201e-01   1.4810384e+00  -1.4669176e+00  -2.9915305e+00  -2.6416830e+00  -5.8846910e+00   1.3301834e+00   4.6868076e-01   4.9733430e+00   4.7340884e+00   3.1337906e+00  -2.4689423e-01   9.0908888e-01  -9.0853996e-01   9.5241711e-01  -1.5020537e+00   2.7254457e+00   1.1489247e+00   2.5540830e-01  -3.7365178e-01   2.4927769e-01  -1.9331692e-01  -1.2075557e+00  -1.1185330e+00   2.6366465e+00   1.3650068e+00   2.2335829e+00   2.6560282e-01   1.4732092e+00  -1.0983520e-01   1.6556409e-01  -1.2214457e+00  -1.7083140e+00   1.3566374e+00  -1.3652725e+00  -1.2633316e+00  -5.8649847e-01  -9.8119165e-01   3.8737603e+00  -1.6430760e-01   3.8077364e-01  -1.1787989e+00   7.0609493e-01   9.0963611e-01  -2.2951868e-01  -1.3463714e+00  -3.4437692e+00  -5.5979044e+00   2.0504677e+00  -7.0373341e-01  -4.1471975e-01  -4.2816792e-01  -2.3287007e+00  -1.8491204e+00   3.1329389e-01  -1.2089188e-01  -4.7070736e-01  -2.0145253e+00   2.6857365e-01   1.0499660e+00
   1.5349557e+00   1.7089022e+00  -6.0233295e-01  -1.2929242e+00   7.3483434e-02  -1.8056254e+00  -9.1565390e-01  -1.2561897e+00  -4.5916721e-01  -1.7427394e+00  -5.0080953e-02  -2.6162313e+00  -3.7225144e+00  -1.8116765e+00  -3.0053591e+00  -2.5054675e+00   3.1017576e+00   8.4332794e-01   2.1635228e-01   2.2248482e+00  -2.6872528e+00   3.7325218e-01  -5.5661725e-01  -2.5767742e+00  -1.3764541e+00  -3.1845531e-01  -9.7519288e-01   5.6062259e-02   4.1258759e-02   1.3012743e+00  -1.0272040e-01   2.5216714e-01  -1.9703677e+00  -3.4991434e+00  -2.2654474e+00  -7.4299660e+00   1.5789604e+00   5.9495514e-01   5.2947613e+00   5.6284791e+00   2.3650914e+00   2.4069391e-01   2.4523284e+00   3.1027117e-01   2.9662062e+00  -1.9778024e-01   4.9006561e+00   2.2388941e+00   1.3895060e+00   5.1706696e-01   8.9177434e-01   3.5937753e-01   6.3470786e-02  -7.3896262e-01   3.4806986e+00   2.1845560e+00   3.3088040e+00   1.1917424e+00   1.4472319e+00   6.6695299e-02  -2.4124444e-01  -1.5225535e+00  -2.5240997e+00   1.3527935e+00  -2.0683720e+00  -1.9162528e+00  -5.0501575e-01  -1.2497539e+00   4.4439927e+00   4.9881053e-01  -4.1059691e-01  -3.2590128e+00  -5.4985028e-01   1.6698663e+00  -1.6955762e+00  -3.2101790e+00  -5.2973612e+00  -7.9202966e+00   2.7082361e+00  -3.0292949e-01  -2.6273363e-01   6.0712120e-01  -2.7194668e+00  -2.5630492e+00   3.3297935e-01   1.7748638e-02  -3.5439401e-01  -1.9066487e+00   2.9113061e-01   1.0633817e+00
   1.6938925e+00   2.2518731e+00  -2.1850419e-01  -1.1919379e+00   6.2083869e-02  -1.1174429e+00  -1.1093347e+00  -1.1053584e+00  -7.8433925e-01  -1.7713007e+00  -3.2273549e-01  -1.9515811e+00  -3.6166349e+00  -1.6968844e+00  -2.7393702e+00  -2.2484148e+00   2.9614651e+00   1.5607050e+00   4.3578899e-01   2.2713798e+00  -3.0774596e+00   3.9635707e-01  -7.1733184e-01  -3.0499577e+00  -1.0175391e+00   4.2830081e-01  -7.4106334e-01   1.2379394e+00   3.0324085e-01   2.0969661e+00  -2.6210017e-01  -5.3583225e-01  -2.3293486e+00  -4.1352966e+00  -1.1346497e+00  -7.5754081e+00   1.7459670e+00   1.1192776e+00   4.5739736e+00   6.0517288e+00   1.7038181e+00  -3.9054990e-01   2.8108385e+00   4.9114912e-01   3.4193593e+00   7.1839414e-02   4.9618408e+00   2.0718819e+00   1.4576724e+00   5.6980659e-01   1.0231273e+00   2.1173047e-01   5.3809022e-01  -7.1699618e-01   3.4827844e+00   2.6101653e+00   3.4017821e+00   1.4012156e+00   9.2132919e-01  -5.0952013e-01  -7.6743636e-01  -1.6315947e+00  -2.5351612e+00   1.1141036e+00  -2.2872766e+00  -1.9571355e+00  -6.5940435e-01  -1.8093639e+00   4.2898162e+00   5.3349484e-01  -9.1038943e-01  -3.8160350e+00  -9.7939249e-01   2.2289139e+00  -2.2769011e+00  -3.0655295e+00  -5.4042968e+00  -9.0809461e+00   2.4780253e+00  -8.0130688e-02  -5.2270445e-01   1.0306329e+00  -2.8953907e+00  -2.2389955e+00   2.9283355e-01  -3.8224612e-02   1.0380442e-01  -9.9808318e-01   7.5417335e-01   9.9414704e-01
   1.8620486e+00   2.4712912e+00  -2.3299782e-01  -1.3270156e+00   2.7729142e-01  -1.0703225e+00  -1.1011099e+00  -1.0653253e+00  -1.0248939e+00  -2.0009921e+00  -6.3574299e-01  -1.5311252e+00  -3.5235574e+00  -1.1938647e+00  -2.5215272e+00  -2.2206719e+00   3.0915241e+00   1.5621284e+00   2.7351282e-01   2.1553717e+00  -2.8545955e+00   3.8433622e-01  -1.0588378e+00  -3.4259611e+00  -1.1927627e-01   8.4014290e-01  -8.3843315e-01   1.3029147e+00   3.1614966e-01   2.9399496e+00  -8.2821112e-02  -9.8438364e-01  -2.8087846e+00  -4.6231494e+00  -4.6722222e-01  -7.6635789e+00   2.1085473e+00   1.9210826e+00   4.8510730e+00   6.8238953e+00   2.1984968e+00   3.5242777e-01   2.9773075e+00   5.9257548e-01   3.4379891e+00   2.9138689e-01   5.0436192e+00   2.1215759e+00   1.5611152e+00   8.0427277e-01   1.1820967e+00   4.9411047e-01   9.0246631e-01  -6.6272960e-01   3.5595802e+00   2.8229724e+00   3.6333312e+00   1.4706211e+00   7.8212036e-01  -8.5513632e-01  -8.8795681e-01  -1.5893109e+00  -2.7128791e+00   1.0473694e+00  -1.7538864e+00  -1.8782060e+00  -1.0021589e+00  -2.1415203e+00   4.1622021e+00   4.8557681e-01  -1.2216483e+00  -4.3690468e+00  -1.0288198e+00   2.8857562e+00  -2.5966049e+00  -3.3475157e+00  -5.8040882e+00  -9.8715539e+00   2.5545022e+00   8.2484965e-03  -4.4701700e-01   1.2942072e+00  -2.5903835e+00  -2.2501829e+00   3.5309177e-01  -3.3469479e-02   1.5796887e-02  -3.4339234e-01   9.7669170e-01   9.9509042e-01
   2.2645831e+00   3.0721160e+00  -6.0855235e-01  -1.6963876e+00   4.9300862e-01  -1.1873703e+00  -1.2974267e+00  -1.3799036e+00  -1.2886965e+00  -2.2576149e+00  -7.8284325e-01  -1.5223352e+00  -3.3312729e+00  -6.6284870e-01  -2.4140785e+00  -2.8381261e+00   3.5435841e+00   1.6961416e+00  -8.0403106e-02   1.9108914e+00  -2.3550620e+00  -1.0436940e-01  -2.0151509e+00  -4.2220659e+00   6.1595394e-01   7.1822313e-01  -1.3016502e+00   1.3058170e+00   3.5215075e-01   3.5564064e+00  -6.7872205e-01  -2.2246612e+00  -3.2647559e+00  -5.1282325e+00  -4.0265746e-01  -8.4547128e+00   2.5429908e+00   2.4436064e+00   4.8227300e+00   7.6937313e+00   2.5863527e+00   8.4422264e-01   3.7522915e+00   1.6510851e+00   4.5240112e+00   1.3221459e+00   5.9244233e+00   3.2806021e+00   2.0833406e+00   1.5752455e+00   1.4560643e+00   1.2677740e+00   1.7653625e+00  -3.8038969e-01   3.9017054e+00   3.3914239e+00   4.0467651e+00   1.9880412e+00   8.8087834e-01  -6.3984968e-01  -8.8225833e-01  -1.4209036e+00  -3.2376147e+00   1.0843691e+00  -1.3337913e+00  -2.0175506e+00  -1.1584979e+00  -2.4687876e+00   4.2878923e+00   8.8845009e-01  -2.0474438e+00  -5.1842286e+00  -1.6402032e+00   3.3581342e+00  -3.5103330e+00  -4.1935638e+00  -6.5076828e+00  -1.0818937e+01   2.6977974e+00  -7.6449464e-02  -4.4437694e-01   1.8047592e+00  -2.2968242e+00  -3.2980404e+00   3.0637901e-01  -1.3193694e-01  -8.1411220e-02   7.6307457e-01   1.0999475e+00   8.0127218e-01
   2.4099241e+00   3.1665090e+00  -9.7924118e-01  -2.1468851e+00   6.9343166e-01  -1.6162593e+00  -1.4010603e+00  -1.7358380e+00  -1.4765179e+00  -2.6607024e+00  -8.7880375e-01  -1.6935475e+00  -3.0833552e+00  -3.4400700e-01  -2.3327276e+00  -3.3432026e+00   3.8253923e+00   1.2643227e+00  -4.6753557e-01   1.7271006e+00  -1.8003581e+00  -6.2843704e-01  -2.6983052e+00  -4.8001635e+00   1.6264686e+00   2.6240502e-01  -1.9601605e+00   1.0363759e+00   3.5062821e-01   3.8456702e+00  -1.2709586e+00  -3.3744303e+00  -3.7744974e+00  -5.4803874e+00  -3.5561073e-01  -8.5782137e+00   3.1447668e+00   2.9509564e+00   5.3831351e+00   8.3695425e+00   2.8882079e+00   1.7524827e+00   4.3516041e+00   2.1440574e+00   5.3190449e+00   1.6669419e+00   6.6409861e+00   3.9267038e+00   2.2985649e+00   1.9425547e+00   1.3806822e+00   1.6999577e+00   2.4837239e+00  -3.1915816e-01   4.0039935e+00   3.4269388e+00   4.2544425e+00   2.0538806e+00   8.9311741e-01  -4.9950963e-01  -7.0938611e-01  -1.4270507e+00  -3.5758394e+00   1.0356915e+00  -6.9507814e-01  -2.1496548e+00  -1.2551090e+00  -2.5757722e+00   4.5288917e+00   1.1159107e+00  -2.5651785e+00  -5.8565744e+00  -1.9908024e+00   3.9507621e+00  -4.2905681e+00  -5.3991690e+00  -6.9102833e+00  -1.1160404e+01   2.8732762e+00  -9.5152535e-01  -3.9717707e-01   1.9008081e+00  -1.9385821e+00  -3.5860491e+00   1.7109296e-01  -2.0263859e-01  -1.3714881e-01   1.3250230e+00   1.0229239e+00   6.7733672e-01
   1.5907038e+00   2.5536057e+00  -3.3162409e-01  -2.1090698e+00   7.2752986e-01  -1.0588864e+00  -1.3738660e+00  -2.0378711e+00  -1.5235534e+00  -2.5382504e+00  -1.0012417e+00  -1.6941308e+00  -2.7919116e+00  -1.2340115e+00  -1.6075269e+00  -2.8828713e+00   2.9312715e+00   1.1525610e+00  -7.3534682e-02   2.2836805e+00  -1.8410939e+00  -8.2363991e-01  -1.5707488e+00  -4.2866720e+00   2.1045246e+00   2.8230188e-01  -1.4068400e+00   1.3025494e+00   3.1234684e-01   4.1588138e+00  -1.1127236e-01  -2.7483727e+00  -2.8065867e+00  -4.3952015e+00   2.0707059e+00  -6.2364499e+00   2.7162671e+00   2.9279697e+00   3.5809830e+00   7.0209714e+00   2.3079645e+00   1.1124871e+00   3.7023213e+00   1.1977771e+00   4.4683906e+00   1.1055616e+00   5.0862449e+00   1.9664071e+00   1.8510931e+00   1.1857874e+00   1.0319070e+00   1.1106345e+00   2.5796845e+00  -1.4084791e-01   2.9098254e+00   2.8612590e+00   3.0714979e+00   1.5303112e+00   3.9922167e-01  -8.1355496e-01  -8.4850528e-01  -1.6223127e+00  -2.4947410e+00   4.7314057e-01  -7.5399480e-01  -1.9937111e+00  -2.6287531e-01  -1.7911223e+00   2.9914153e+00   5.9956067e-01  -1.9975337e+00  -5.5420085e+00  -1.9380720e+00   3.8442862e+00  -3.8923892e+00  -4.2057955e+00  -5.3911630e+00  -9.9550699e+00   2.1852670e+00  -3.3596112e-01  -4.2102660e-01   1.8841635e+00  -1.3960621e+00  -3.1422792e+00  -7.1123702e-02  -5.6320712e-01   3.3132910e-01   8.9609160e-01   1.0982081e+00   4.5502497e-01
   1.0007512e+00   2.1003442e+00   7.6534086e-02  -1.4024920e+00   8.9140459e-01  -4.8671557e-01  -1.1901071e+00  -1.4243373e+00  -1.7393493e+00  -2.5057719e+00  -2.0739421e+00  -5.8474086e-01  -2.9493566e+00  -8.2158590e-01  -1.2881534e+00  -1.8323269e+00   2.2245834e+00   9.9800770e-01  -4.1129740e-01   1.4760218e+00  -1.6316340e+00   6.9139067e-01  -9.8475133e-01  -2.9010392e+00   3.0427834e+00   1.9915555e+00  -8.6920228e-01   1.6431761e+00   8.7847302e-02   4.2584680e+00   5.9959516e-01  -1.6345408e+00  -3.5343255e+00  -4.7919444e+00   2.9168122e+00  -5.3049315e+00   2.9129224e+00   4.1396754e+00   4.6051453e+00   7.5195902e+00   2.1836594e+00   1.5121625e+00   2.5246231e+00  -3.0386153e-01   2.4281278e+00  -6.6392529e-02   3.5757174e+00   5.1518795e-01   1.4069400e+00   5.9547406e-01   1.1495231e+00   1.1509414e+00   2.3807793e+00   2.0428694e-01   2.5944715e+00   2.6791868e+00   2.5537092e+00   8.6550455e-01   3.1379627e-03  -1.9669323e+00  -1.3332125e+00  -1.6351383e+00  -2.5052328e+00  -1.2119418e-01   5.0334496e-01  -1.0706428e+00  -1.0688134e+00  -2.0506059e+00   2.4055812e+00  -1.2345057e-01  -1.4494520e+00  -4.6633089e+00  -9.9226078e-01   3.7860297e+00  -2.8946156e+00  -3.0590166e+00  -4.8460107e+00  -9.1486749e+00   2.1301326e+00   1.1207554e-01  -5.3526910e-01   1.3521640e+00  -1.1984233e+00  -1.4306170e+00   2.2848421e-02  -1.3588590e-01   7.1298925e-01   1.3177703e+00   1.5137745e+00   4.0610122e-01
   3.6464461e-01   1.2883571e+00   6.1819624e-02  -1.6799244e+00   7.9794569e-01  -6.9035337e-01  -1.1066943e+00  -1.5493161e+00  -1.6674043e+00  -2.7599620e+00  -2.3252087e+00  -7.9800764e-01  -2.4992349e+00  -9.4379258e-01  -1.0152372e+00  -1.9241535e+00   1.6524050e+00  -1.0043622e-02  -7.1500256e-01   1.4178142e+00  -1.4680476e+00   8.9710795e-01  -6.3143205e-01  -2.9143449e+00   3.9289115e+00   1.5056487e+00  -1.3877882e+00   1.7154565e+00   3.6673444e-01   2.9307553e+00   2.0750237e-01  -2.0149646e+00  -3.4431170e+00  -4.4259590e+00   3.6543224e+00  -3.5955595e+00   3.9180795e+00   4.3053364e+00   5.6376847e+00   6.8903163e+00   2.0978044e+00   1.4708219e+00   2.7477047e+00  -1.0217163e+00   2.8587840e+00  -1.4574037e+00   3.4826007e+00  -3.8446598e-01   1.0048524e+00  -2.5642243e-01   3.6275860e-01   6.5211716e-01   2.6510226e+00  -2.4628528e-01   1.6268570e+00   1.7431327e+00   1.7267949e+00   6.0414268e-02  -1.6848935e-01  -1.9633393e+00  -1.1847999e+00  -1.8981780e+00  -2.5235730e+00  -6.6850068e-01   1.2519186e+00  -1.1105634e+00  -5.7431035e-01  -1.4671486e+00   2.2455296e+00  -3.9681724e-01  -9.4220657e-01  -3.7880722e+00  -4.6995855e-01   3.8148512e+00  -2.6683219e+00  -3.3806546e+00  -3.6889547e+00  -8.0831246e+00   2.0496641e+00  -2.0855475e+00  -8.2693549e-01   6.2401180e-01  -7.2864589e-01   7.9189256e-03  -6.8103256e-01  -4.4757384e-01   1.4154223e+00   1.2112841e+00   1.1693872e+00   6.6068302e-02
  -1.0015286e-02   1.1707369e+00  -1.5511952e-01  -1.5359399e+00   1.0505555e+00  -5.9728915e-01  -1.3410113e+00  -1.7653664e+00  -1.7992564e+00  -2.6414483e+00  -2.7497360e+00  -9.8601332e-01  -2.2243398e+00  -6.0183921e-01  -7.7902295e-01  -2.3150650e+00   1.5681479e+00  -3.7431456e-01  -1.6274097e+00   6.2854137e-01  -5.6916454e-01   1.3183269e+00  -8.8283941e-01  -2.3663917e+00   4.3915533e+00   1.6329318e+00  -1.5459403e+00   1.3652349e+00   1.2456938e-01   2.7472786e+00  -1.0125211e-01  -2.1819748e+00  -3.5253415e+00  -4.2551775e+00   3.4548161e+00  -3.5274892e+00   3.8607367e+00   4.9930196e+00   5.3064721e+00   7.2020891e+00   2.5318667e+00   1.1587244e+00   2.5422466e+00  -5.5506493e-01   3.0295135e+00  -5.3047591e-01   3.0729418e+00   1.4587424e-01   1.3991789e+00   4.6790428e-01   6.3025159e-01   1.4546796e+00   3.2490556e+00   5.5272897e-01   1.4588816e+00   1.9637588e+00   1.2713263e+00   3.2944688e-01  -6.6369788e-02  -1.7411828e+00  -1.1588504e+00  -1.5701536e+00  -2.9347727e+00  -9.9547588e-01   1.9298794e+00  -8.1877836e-01  -5.4083602e-01  -1.2450404e+00   1.6216279e+00  -1.9693622e-01  -1.5084910e+00  -3.1632958e+00  -9.7323097e-01   3.1474866e+00  -3.1454818e+00  -3.3655593e+00  -3.3844465e+00  -7.6173182e+00   1.7384538e+00  -1.7663046e+00  -1.3304420e+00   3.0861373e-01  -4.9378797e-02  -1.1763129e+00  -7.7889672e-01  -6.0137371e-01   1.6022623e+00   2.3813373e+00   1.1467683e+00  -3.7527176e-01
   2.6143204e-02   1.3320114e+00  -7.8482278e-01  -2.0336342e+00   1.3022234e+00  -1.3775000e+00  -1.3385763e+00  -2.8781202e+00  -1.5483632e+00  -2.5746933e+00  -2.5113315e+00  -1.8801186e+00  -2.3475807e+00  -1.2761387e+00  -9.5726163e-01  -3.3345419e+00   1.8571843e+00  -3.5949220e-01  -1.8893225e+00   1.5404285e-01   6.0977070e-01   4.0490480e-01  -1.1497385e+00  -2.1108922e+00   4.8258399e+00   5.4148459e-01  -1.7219776e+00  -1.7676789e-01  -5.9306829e-01   2.7714068e+00   1.1067809e-01  -2.0116890e+00  -2.6787823e+00  -3.4575723e+00   3.8523078e+00  -3.3580717e+00   3.1534704e+00   4.5126992e+00   3.9645096e+00   6.8252270e+00   2.2810155e+00   1.6600357e+00   2.6961651e+00   1.9326756e-01   3.2685853e+00   5.2461225e-01   3.5887598e+00   1.0217254e+00   2.0897522e+00   1.0710061e+00   1.0630662e+00   2.6088990e+00   4.1238196e+00   1.5958563e+00   1.8434042e+00   2.3418956e+00   1.3832954e+00   8.4352806e-01   6.2104280e-01  -8.0918349e-01  -3.3429735e-01  -1.1281706e+00  -2.6862443e+00  -4.8964170e-01   2.3175751e+00  -6.9099242e-01  -1.8109258e-01  -7.5721773e-01   1.2793017e+00  -2.2217553e-01  -1.4177502e+00  -3.5307847e+00  -1.5376448e+00   2.3573546e+00  -3.1282241e+00  -4.0221348e+00  -3.1237242e+00  -6.9168127e+00   1.7948907e+00  -4.1486451e-01  -5.9486829e-01   1.1287528e+00   2.2271144e-01  -3.3822375e+00  -4.9258887e-01  -3.9653361e-01   9.5087111e-01   2.1027465e+00   7.8797077e-01  -4.1969475e-01
  -9.8690052e-01   3.1248680e-01  -4.8373931e-01  -1.4339057e+00   1.3471762e+00  -9.3551905e-01  -1.1372613e+00  -2.5988205e+00  -1.1852217e+00  -2.1051281e+00  -2.3500152e+00  -1.4717367e+00  -1.6403319e+00  -1.5619369e+00  -1.2407687e-01  -2.6743153e+00   6.3103936e-01  -6.6530319e-01  -1.5729567e+00   8.8343895e-02   1.3270421e+00   9.2487863e-01  -9.3524371e-02  -9.7208719e-01   4.9642972e+00   6.2294501e-01  -1.2908809e+00   1.2867590e-01  -6.9026017e-01   2.1663933e+00   6.2970740e-01  -1.4339899e+00  -2.0494192e+00  -2.8417891e+00   4.5247865e+00  -1.0260937e+00   2.8643679e+00   4.6953779e+00   2.5202951e+00   5.8003424e+00   1.9255164e+00   7.1653729e-01   1.2993851e+00  -8.3153450e-01   1.7186319e+00  -4.5953525e-01   1.2705548e+00  -3.1781505e-01   1.2404956e+00   3.9315837e-01   5.3849797e-01   2.2609133e+00   3.7925638e+00   1.8212759e+00   8.6338595e-01   1.8564507e+00  -8.8527857e-02   5.6437388e-02   3.6020306e-02  -1.0661347e+00  -2.8607636e-01  -1.0047463e+00  -1.8131943e+00  -9.6266517e-01   2.7326476e+00  -9.3794854e-02  -1.0389566e-01  -4.4115242e-01   1.6413220e-01  -9.7985335e-01  -8.7094863e-01  -1.9503768e+00  -1.2515383e+00   1.7956074e+00  -2.6211879e+00  -2.6888371e+00  -1.0287383e+00  -4.6510155e+00   7.6111691e-01  -4.8824118e-01  -8.7865704e-01   3.9332253e-01   5.9067686e-01  -2.7239173e+00  -5.8780021e-01  -5.9036759e-01   1.2697920e+00   2.1442502e+00   8.3465657e-01  -5.3549125e-01
  -1.1740888e+00   9.7134354e-02  -6.3130261e-01  -1.4123351e+00   1.3111175e+00  -9.0763996e-01  -1.1291651e+00  -2.7015112e+00  -9.6254004e-01  -1.7748060e+00  -2.4310467e+00  -1.4353923e+00  -1.3025612e+00  -1.4985423e+00   1.8303433e-01  -2.4907870e+00   2.9588186e-01  -9.0728739e-01  -1.8217807e+00  -4.7581355e-01   2.0410536e+00   1.6071901e+00  -1.3049567e-01  -3.2344057e-01   4.9323315e+00   4.2768029e-01  -1.2682969e+00   2.1932183e-02  -6.1421308e-01   1.2520201e+00   3.0026608e-01  -1.2292744e+00  -1.8296332e+00  -2.4451695e+00   3.9198578e+00  -3.1849804e-01   2.8033490e+00   4.8015621e+00   2.5737375e+00   5.3244829e+00   1.9286347e+00   2.8367966e-01   9.9463371e-01  -9.2154735e-01   1.8663071e+00  -5.2733330e-01   1.0046322e+00  -3.0155814e-01   1.2929786e+00   4.1749822e-01   5.9540059e-01   2.6085674e+00   4.2447961e+00   2.3646136e+00   6.8860244e-01   1.6855731e+00  -3.8420553e-01  -4.9421156e-02   1.4500505e-01  -9.6636485e-01  -7.3934403e-02  -7.2708444e-01  -1.7523715e+00  -1.1298781e+00   2.9106580e+00   2.5831293e-02  -3.7371071e-01  -4.9790309e-01  -1.1356810e-01  -1.2148481e+00  -6.5144471e-01  -6.8267210e-01  -8.9558606e-01   1.1060933e+00  -2.1050719e+00  -2.1185623e+00  -3.6333205e-01  -3.4770103e+00   6.2973094e-01  -7.6556947e-01  -8.8633961e-01   2.2928687e-01   9.9051775e-01  -2.1268231e+00  -6.0264119e-01  -3.9069505e-01   1.5943463e+00   2.4809957e+00   6.6031100e-01  -7.5644246e-01
  -1.5939926e+00  -1.4837973e-01  -6.1408650e-01  -1.0136318e+00   1.3515241e+00  -5.4556452e-01  -1.2579445e+00  -2.7183117e+00  -8.3864905e-01  -1.4416269e+00  -3.0381412e+00  -1.5872731e+00  -1.4773785e+00  -1.7826699e+00  -5.3623016e-02  -2.4584766e+00   8.2541387e-02  -1.1508452e+00  -2.3110484e+00  -1.3575614e+00   2.4241994e+00   2.8130455e+00   1.0852463e-01   7.2214087e-01   4.8929607e+00   1.0195599e+00  -8.4918375e-01   2.9951527e-01  -7.2089036e-01   3.2329767e-01  -5.5190366e-03  -6.3952645e-01  -1.9280362e+00  -2.5056993e+00   3.3365179e+00  -2.6347794e-01   2.8907917e+00   5.1001292e+00   3.2967652e+00   5.1645889e+00   1.4779190e+00  -1.6111738e-02   1.5906459e-01  -1.5124675e+00   9.8270945e-01  -1.1423245e+00   1.6710662e-01  -6.8406073e-01   1.3119971e+00   2.2623759e-01   6.7528890e-01   2.9639881e+00   4.2767456e+00   2.9169720e+00   5.7175761e-01   1.8020704e+00  -8.3692220e-01  -2.7232793e-01   2.0325908e-01  -1.0580036e+00  -3.8200993e-01  -6.4510151e-01  -2.1421261e+00  -1.6177119e+00   3.3425250e+00   5.4568046e-01  -5.7670307e-01  -3.1099933e-01  -2.7778594e-01  -1.4315490e+00  -2.7663925e-01   3.4407693e-01  -7.1436388e-01   2.2476647e-01  -1.6506316e+00  -1.8499143e+00   7.7515509e-02  -2.3923083e+00   6.1141857e-01  -4.9914728e-01  -1.1364481e+00  -2.9375406e-01   9.8560130e-01  -1.7944754e+00  -6.5697143e-01  -8.1247362e-02   2.0215060e+00   2.6817641e+00   6.9549752e-01  -9.9250969e-01
  -2.1332945e+00  -9.5375642e-01  -4.3270783e-01  -5.5878327e-01   1.4473057e+00  -5.9476503e-01  -1.0161423e+00  -2.6338287e+00  -5.8601401e-01  -1.1913595e+00  -2.9937057e+00  -1.2607923e+00  -1.5345552e+00  -2.1286718e+00   2.1758801e-01  -1.5776173e+00  -5.6942575e-01  -1.4207415e+00  -2.0128143e+00  -1.4610619e+00   3.3224524e+00   3.8883276e+00   1.1707272e+00   2.3592660e+00   4.9817187e+00   1.2376750e+00  -1.4233148e-01  -1.9527443e-01  -1.0028011e+00   2.7267760e-01   1.5876473e+00   1.4223282e+00  -1.5271702e+00  -1.7812581e+00   3.2699353e+00   1.3607579e+00   2.0978922e+00   5.2572085e+00   3.0339349e+00   4.5973184e+00   1.9060604e+00   5.5284285e-01  -1.7735774e+00  -3.1451516e+00  -1.4045544e+00  -2.2000646e+00  -1.9405729e+00  -2.3597772e+00   6.7581201e-01  -4.2295803e-01   6.5485697e-01   2.9045827e+00   3.7502817e+00   3.1861062e+00   2.9159693e-01   1.4252430e+00  -1.3732508e+00  -9.4364605e-01   6.0591271e-02  -1.2774334e+00  -2.7611825e-01  -6.9545900e-01  -1.0145413e+00  -1.6393892e+00   3.4159074e+00   8.6351707e-01  -9.6733433e-01   5.9469258e-02  -1.0460225e+00  -2.2936384e+00   8.9178062e-01   1.7246598e+00   3.1320946e-01  -1.3464105e-01  -1.6827330e-01  -6.9074818e-01   1.0986522e+00  -4.7531195e-01   4.1930138e-01   6.1302403e-01  -5.3264142e-01  -4.5223182e-01   1.2188879e+00  -5.2130464e-01  -1.7683208e-01   2.6735519e-01   1.6984252e+00   1.7490127e+00   7.6165291e-01  -7.1446248e-01
  -3.0948252e+00  -2.5264070e+00  -3.4727012e-01  -2.2270309e-01   1.3650132e+00  -6.3515015e-01  -2.7692831e-01  -2.0388522e+00   3.0646022e-01  -7.6383968e-01  -2.1010310e+00  -1.2731898e+00  -1.0612941e-01  -2.1019568e+00   1.0706766e+00  -1.4917878e+00  -1.7470858e+00  -2.2284976e+00  -1.8863038e+00  -2.0285832e+00   4.0005202e+00   3.9207768e+00   1.9983222e+00   2.9001349e+00   4.8350114e+00   6.2809067e-01  -2.5354111e-01  -6.1569999e-01  -8.6340752e-01  -1.0591937e+00   1.2783312e+00   1.0524661e+00  -3.1783871e-01  -1.3390198e+00   3.4257189e+00   3.1903862e+00   2.1585369e+00   5.1701111e+00   1.7129813e+00   3.0949521e+00   1.8571063e+00  -5.8412981e-01  -3.1551685e+00  -4.0619961e+00  -2.6085254e+00  -3.4663679e+00  -4.2055481e+00  -3.4406742e+00  -4.4596854e-01  -1.2710159e+00  -3.7793182e-01   2.0664010e+00   2.9916867e+00   2.8857863e+00  -8.8635190e-01   4.5804196e-01  -2.7309094e+00  -1.9276051e+00  -1.3139719e-01  -1.3640531e+00   4.8927549e-01  -2.9631910e-01  -1.0470418e-01  -1.7036182e+00   4.0085293e+00   1.4277579e+00  -6.0716455e-01   1.8936538e-01  -1.6503850e+00  -3.0342598e+00   1.1600593e+00   3.4155326e+00   3.3709632e-01  -1.0098372e+00   3.3792037e-03   1.6415423e-02   3.5311385e+00   1.5485664e+00  -7.7627431e-01  -5.3737715e-01  -9.9073344e-01  -1.6576595e+00   1.8611125e+00  -7.0875795e-01  -3.4684559e-01  -8.0336148e-02   1.8682688e+00   2.1035134e+00   4.8699001e-01  -8.6122442e-01
  -2.6157633e+00  -2.0537491e+00  -6.4537530e-01  -4.0337307e-01   1.3240797e+00  -6.3487765e-01  -4.9808142e-01  -2.4645244e+00   6.1297072e-01  -2.0383359e-01  -1.8317617e+00  -1.6973610e+00  -9.8790690e-02  -2.4296296e+00   8.2682859e-01  -1.5370476e+00  -1.3164183e+00  -2.0433650e+00  -1.7375642e+00  -2.1250617e+00   4.5108005e+00   4.0105397e+00   1.5495647e+00   2.9779507e+00   4.2123681e+00   1.1158457e-02   7.9207886e-02  -4.1708587e-01  -7.5790126e-01  -1.5564379e+00   7.6316648e-01   1.0963969e+00   5.1248219e-02  -8.7333635e-01   2.0193665e+00   2.9352040e+00   1.7942842e+00   4.5492069e+00   1.6226787e+00   2.5648979e+00   1.4386537e+00  -6.3529369e-01  -2.9854369e+00  -3.3659415e+00  -1.8648808e+00  -2.9330278e+00  -3.4891013e+00  -2.5649459e+00   5.3086586e-02  -8.2552338e-01  -2.7328006e-02   2.6451925e+00   3.4520355e+00   3.3811034e+00  -4.2879040e-01   8.2058232e-01  -2.3499283e+00  -1.5364408e+00   1.0622527e-01  -7.8754358e-01   5.9265460e-01  -8.5828372e-02  -2.4752114e-01  -1.5648130e+00   3.3280872e+00   1.1803228e+00  -9.2516078e-01   4.6503161e-02  -1.5032435e+00  -2.9343560e+00   1.3540748e+00   3.7685134e+00   2.1126721e-01  -1.5316853e+00   1.8992658e-01  -1.6235960e-01   3.1385859e+00   2.1474253e+00  -5.3585831e-01  -2.1423398e-01  -5.5663847e-01  -1.1812993e+00   1.7165042e+00  -5.0468808e-01  -1.1465918e-01   3.5474396e-01   1.7561403e+00   1.8371206e+00   2.1524750e-01  -8.0742554e-01
  -2.7960014e+00  -2.3162593e+00  -1.7408842e-01  -3.0324047e-02   1.2070978e+00  -3.0284120e-01  -6.4437451e-01  -2.4426134e+00   7.8366823e-01   2.8451480e-01  -1.8201437e+00  -2.0219639e+00  -2.7250652e-01  -3.3457338e+00   3.3602928e-01  -1.0302306e+00  -1.3661392e+00  -2.1307785e+00  -1.6150394e+00  -2.1640526e+00   4.0791599e+00   4.3584154e+00   2.2549000e+00   3.8413370e+00   3.8496292e+00   5.0871993e-02   8.3227868e-01   1.4053064e-01  -8.5207513e-01  -1.8858833e+00   7.1348841e-01   1.6828259e+00   4.7618124e-01  -3.5688653e-01   1.9925785e+00   3.5394459e+00   1.2401255e+00   4.1390187e+00   1.3583260e+00   1.7010699e+00  -1.6795532e-01  -1.1328797e+00  -3.5636294e+00  -4.1376616e+00  -2.3677890e+00  -3.4687520e+00  -3.8513875e+00  -3.5408638e+00   3.4975424e-02  -1.1661767e+00  -2.5885519e-02   2.0684304e+00   3.2959906e+00   3.4994010e+00  -4.9022609e-01   5.0094503e-01  -2.4630195e+00  -1.7403390e+00  -3.0160391e-01  -1.1002690e+00   4.1883792e-01  -3.5396187e-01   4.5461730e-02  -1.7191554e+00   2.6000313e+00   1.2410654e+00  -9.5782079e-01   1.4993259e-01  -1.5776779e+00  -3.1774120e+00   1.7004766e+00   3.9465588e+00  -1.3861294e-01  -2.0020945e+00   2.1012687e-01  -4.2501992e-01   3.3346508e+00   2.6417913e+00  -7.1015583e-01   6.8100952e-02  -6.4206072e-01  -1.4886804e+00   1.1985399e+00   6.4981959e-01   5.8573972e-02   7.7246095e-01   1.9847668e+00   9.3559235e-01   3.3831619e-02  -5.9410514e-01
  -2.5969848e+00  -2.3270123e+00  -1.2852626e-01   3.2286467e-01   1.0940123e+00  -2.7649029e-02  -4.7448146e-01  -2.0009107e+00   1.1150568e+00   8.0609206e-01  -1.5609632e+00  -1.5735354e+00   1.9767591e-02  -3.0210968e+00   3.9508852e-01  -4.4236170e-01  -1.4960678e+00  -1.9083795e+00  -1.4271809e+00  -2.5254975e+00   4.3290832e+00   4.9601672e+00   2.2780296e+00   4.2699675e+00   3.2107592e+00   3.2486858e-01   1.2935754e+00   5.0220578e-01  -6.5197936e-01  -2.2485676e+00   6.4853936e-01   2.1295518e+00   7.1062194e-01  -2.0099619e-01   1.0030816e+00   3.6453590e+00   8.6590230e-01   3.9149157e+00   1.2163382e+00   1.2399064e+00  -2.6324001e-01  -1.3329570e+00  -4.1362398e+00  -4.2480065e+00  -2.8107934e+00  -3.6406055e+00  -4.2823526e+00  -3.5412432e+00  -1.1678992e-01  -1.2204803e+00   2.7830837e-02   1.9804780e+00   2.8600088e+00   3.4017250e+00  -4.2487750e-01   5.5358972e-01  -2.3384975e+00  -1.7816259e+00  -3.2414404e-01  -1.1582797e+00   4.0905965e-01  -1.3215704e-01   2.4554877e-01  -1.5879488e+00   2.2599019e+00   1.3431334e+00  -1.5054631e+00  -1.9364163e-01  -1.6194045e+00  -3.3713400e+00   2.0055541e+00   4.8341075e+00   2.5790410e-01  -2.3835746e+00   8.4209281e-01   1.9930048e-01   3.4837907e+00   3.2062675e+00  -8.2255166e-01   3.2371411e-01  -5.0053859e-01  -1.4981235e+00   1.0760745e+00   1.5260747e+00   3.3838023e-01   1.1230342e+00   1.8680215e+00   1.0682187e+00   5.7556073e-02  -4.4214639e-01
  -2.2937377e+00  -2.3041561e+00  -2.4595826e-01   3.0860732e-01   1.0591882e+00  -1.5880532e-01  -5.0324461e-01  -1.9311428e+00   1.3366190e+00   1.0370675e+00  -1.3930938e+00  -2.2238794e+00   1.0871967e-01  -3.1337324e+00  -3.1028103e-01  -8.1882880e-01  -8.6366195e-01  -2.3255536e+00  -1.8211098e+00  -2.9642573e+00   4.0480567e+00   4.7618624e+00   1.9107718e+00   4.0766828e+00   2.9966325e+00   6.5330622e-02   1.3105678e+00   6.3799485e-01  -5.8066480e-01  -2.7393949e+00  -5.2861125e-01   1.4349002e+00   8.7874324e-01  -2.7553360e-01   6.6150364e-02   2.6683190e+00   1.1338187e+00   3.6481160e+00   2.0126958e+00   1.0809537e+00  -9.5796514e-01  -1.1383183e+00  -3.8499552e+00  -3.9921725e+00  -2.3119384e+00  -3.6836010e+00  -3.4997386e+00  -3.0443430e+00   1.9249246e-01  -1.0517836e+00  -4.0150323e-02   1.8823924e+00   2.7493068e+00   3.2262922e+00  -1.7401464e-01   5.2075036e-01  -1.9356417e+00  -1.6674703e+00  -2.3363972e-01  -1.0073940e+00   4.5303342e-01  -1.3582329e-01  -4.0819541e-01  -1.5320889e+00   2.0598021e+00   1.3478895e+00  -1.5232381e+00  -3.0874995e-01  -9.7735414e-01  -3.0534192e+00   1.6281002e+00   4.3376979e+00  -4.1428268e-01  -2.6975498e+00   1.2661385e-01  -1.2603791e+00   2.8451765e+00   2.7040013e+00  -6.5317496e-01  -1.7127957e-01  -7.3637892e-01  -1.8984349e+00   7.8261891e-01   1.2996520e+00   3.2754976e-01   1.3951989e+00   1.7939875e+00   9.6871328e-01  -2.7450184e-01  -3.7904374e-01
  -2.0192148e+00  -2.3657461e+00  -2.6480001e-01   6.5392144e-01   1.0451009e+00  -2.0960128e-01  -4.0869552e-01  -1.4892859e+00   1.4883348e+00   1.2257008e+00  -9.0379932e-01  -2.0264645e+00   4.0225252e-01  -2.7332658e+00  -5.5455679e-01  -6.3745653e-01  -6.6648437e-01  -2.3105438e+00  -1.7981308e+00  -3.1561616e+00   4.1611938e+00   4.6158161e+00   1.7826640e+00   4.1454181e+00   2.6131341e+00   5.9820974e-02   1.4102267e+00   7.7905471e-01  -5.3546296e-01  -2.5006260e+00  -8.4567581e-01   1.2442025e+00   8.1389530e-01  -4.0621820e-01  -1.0325082e+00   2.2259722e+00   8.1771473e-01   3.5020602e+00   1.8325706e+00   1.1371263e+00  -1.0329844e+00  -7.6242406e-01  -4.2451161e+00  -3.8943858e+00  -2.6996107e+00  -3.5593666e+00  -3.7068524e+00  -2.7362149e+00   2.0006855e-02  -8.7360530e-01  -1.6068127e-01   1.6183604e+00   2.0728883e+00   2.7502956e+00   3.8013839e-02   5.6940642e-01  -1.6126462e+00  -1.6148035e+00  -4.1294445e-01  -9.6794621e-01   4.5898449e-01  -1.2092323e-01  -3.1525306e-01  -1.2573645e+00   1.7335186e+00   1.3202597e+00  -1.8943655e+00  -5.2346195e-01  -6.5633583e-01  -2.8325208e+00   1.3395166e+00   4.2154046e+00  -6.7869011e-01  -2.5397971e+00  -2.0009594e-01  -1.8251522e+00   2.4880385e+00   2.5575781e+00  -7.9579713e-01  -1.4767516e-01  -7.7697169e-01  -2.0853705e+00   4.8264766e-01   1.4333738e+00   6.0492131e-01   1.5336459e+00   1.3268800e+00   1.0767733e+00  -2.5315884e-01  -1.1499170e-01
  -1.2671282e+00  -1.7252184e+00   4.7429664e-02   6.4240867e-01   7.6554937e-01  -7.3471139e-02  -4.5259828e-01  -1.5028577e+00   1.6775308e+00   1.7808646e+00  -3.3918205e-01  -2.1403879e+00   3.2313344e-01  -3.3267250e+00  -1.1630589e+00  -2.0802317e-01  -1.6907654e-01  -1.7124270e+00  -1.1774322e+00  -2.8558975e+00   3.3040617e+00   3.5924819e+00   1.6330874e+00   3.8915243e+00   1.8365075e+00  -3.7519790e-01   1.8528272e+00   1.4359727e+00  -4.5304627e-01  -2.2449899e+00  -1.5476390e+00   7.6702066e-01   1.1861049e+00  -3.3316075e-02  -1.5810014e+00   1.9270212e+00  -7.5045375e-03   2.4501403e+00   9.9863967e-01   2.2941023e-01  -3.0897574e+00  -8.8221951e-01  -3.5339924e+00  -3.3542736e+00  -1.7572589e+00  -3.1092808e+00  -2.2782638e+00  -2.3061384e+00   3.6747519e-01  -6.6189390e-01   2.7120614e-02   1.0349472e+00   1.9858256e+00   2.5574424e+00   5.9153435e-01   4.9805092e-01  -7.2750742e-01  -1.1908408e+00  -6.3497376e-01  -1.0637312e+00   5.5917991e-01  -1.7970940e-01  -9.2113994e-02  -8.6061835e-01   4.3559053e-01   9.7686576e-01  -2.1837339e+00  -1.0907996e+00  -7.3104406e-02  -2.6412744e+00   1.2776862e+00   3.2465576e+00  -1.1751124e+00  -2.3615162e+00  -5.2551172e-01  -2.4701461e+00   1.5787832e+00   2.0368377e+00  -6.5023301e-01   6.6833495e-02  -4.3342387e-01  -1.5187218e+00  -4.5872232e-01   2.5007047e+00   9.2285044e-01   2.1134228e+00   1.2300158e+00   2.1986541e-01  -5.1855112e-01   3.0115233e-01
  -4.8514859e-01  -1.2921001e+00   2.8106316e-01   5.3760280e-01   6.7934860e-01   2.4863450e-01  -3.6447441e-01  -1.2959566e+00   1.8009969e+00   2.1952036e+00  -6.4961386e-02  -1.7941037e+00   3.6326093e-01  -3.0854077e+00  -1.1868495e+00   6.3252493e-01   2.7712270e-01  -1.4567666e+00  -6.1807777e-01  -2.3744989e+00   2.9577433e+00   3.3750060e+00   1.3517360e+00   3.6214757e+00   1.0055297e+00  -3.8045034e-01   2.4363628e+00   1.7088267e+00  -8.9885485e-02  -1.5498166e+00  -1.2918529e+00   1.1698853e+00   1.1480446e+00   3.6509568e-01  -2.9350241e+00   1.7531542e+00  -5.8845694e-01   1.8807194e+00   1.4194893e+00  -4.2322145e-01  -2.9560406e+00   3.2193564e-01  -3.6066709e+00  -3.1262605e+00  -1.9280147e+00  -2.9169295e+00  -1.9572702e+00  -2.2340707e+00   3.4025031e-01  -5.8148494e-01   1.8132372e-01   7.1721305e-01   1.2193294e+00   2.1811499e+00   8.7640987e-01   3.9812118e-01   6.4386007e-04  -1.0633749e+00  -6.2907102e-01  -1.1467690e+00   3.5086766e-01  -1.4733290e-01   1.4081198e-01  -7.4357205e-01  -3.7943001e-01   6.6081207e-01  -2.5774304e+00  -1.2775951e+00  -7.9110149e-02  -2.3900266e+00   1.7332815e+00   2.9068846e+00  -5.5050800e-01  -1.7843736e+00   2.3246138e-01  -1.8151329e+00   3.8747037e-01   2.2723168e+00  -1.4330300e-01   5.6239333e-01   2.7767712e-01  -9.9337972e-01  -5.0195556e-01   4.1617723e+00   1.2371436e+00   2.4972567e+00   8.2380205e-01  -4.7923276e-01  -5.3456590e-01   5.6090977e-01
   2.7495557e-01  -9.6454351e-01   2.8273199e-01   3.3020045e-01   6.4847821e-01  -2.6909636e-01  -1.8085745e-02  -1.1499389e+00   2.0370033e+00   2.3969065e+00   5.7390337e-01  -1.9932515e+00   4.6124987e-01  -2.9102645e+00  -1.8167479e+00   4.0848387e-01   1.0755425e+00  -1.3784487e+00  -5.4580828e-01  -2.2784954e+00   2.4045163e+00   1.8835571e+00   1.0394611e+00   2.9170318e+00   9.0886455e-01  -1.0036100e+00   2.3569022e+00   9.1788694e-01  -2.9859673e-01  -9.8241247e-01  -1.5128503e+00   7.4618403e-01   1.5074421e+00   6.3966009e-01  -3.4118522e+00   1.0872535e+00  -1.0986096e+00   1.2878078e+00   1.2141581e+00  -7.9151629e-01  -3.5554289e+00   1.2466618e+00  -2.7806528e+00  -2.4091630e+00  -1.2201954e+00  -2.2941516e+00  -4.3131474e-01  -1.4032264e+00   7.2035470e-01  -1.1649636e-01   2.9375686e-01   2.7867114e-01   6.6904765e-01   1.6629579e+00   1.3407483e+00   7.6773392e-02   9.8745910e-01  -6.1824024e-01  -4.5790636e-01  -1.0171435e+00   9.6010652e-01   1.2581129e-03   8.7314117e-02  -1.5967981e-03  -6.5471012e-01   4.1401580e-01  -2.7209092e+00  -1.5333542e+00   5.2465307e-01  -1.9956871e+00   1.5704786e+00   1.6362094e+00  -9.9857269e-01  -1.3890290e+00  -1.6020116e-01  -2.9466474e+00  -7.3965366e-01   1.0256046e+00   2.6259448e-01   7.1079015e-01   7.3051519e-01  -5.4265747e-01  -8.8751403e-01   3.9284598e+00   1.4814008e+00   2.6881183e+00   8.1583312e-02  -1.1025324e+00  -1.0112072e+00   9.3349656e-01
   5.2892074e-01  -7.4799777e-01   3.0439211e-01   7.2978960e-01   7.3361674e-01  -2.2907659e-01   6.3009993e-02  -6.4407782e-01   1.9563735e+00   2.5229170e+00   7.4692516e-01  -1.9170160e+00   5.4877777e-01  -2.3600134e+00  -2.3040731e+00   1.6559588e-01   1.5869980e+00  -1.3911660e+00  -8.6385216e-01  -2.3821202e+00   1.8337475e+00   1.0324403e+00   7.9790623e-01   2.5060372e+00   9.1633726e-01  -5.1023465e-01   2.4123811e+00   1.0041194e+00  -4.9566283e-01  -3.3581264e-01  -2.0001217e+00   2.4999592e-01   1.6490356e+00   5.6956058e-01  -3.2509758e+00   3.5379601e-02  -1.0892774e+00   1.3124538e+00   9.2434081e-01  -4.2477415e-01  -3.6783553e+00   1.6969052e+00  -2.2916973e+00  -1.8392267e+00  -1.3639794e+00  -1.8142101e+00   4.4754380e-02  -7.3068749e-01   9.1869775e-01   2.4867937e-01   2.7334074e-01   1.6588944e-01  -1.4367931e-01   1.1407293e+00   1.4579268e+00   3.5286252e-01   1.1762676e+00  -2.9207328e-01  -6.1121310e-01  -9.4221720e-01   7.3647303e-01   8.9952076e-02  -5.6893166e-01   1.3270322e-01  -5.4196859e-01   7.3877879e-01  -2.5602777e+00  -1.4791781e+00   6.5658487e-01  -1.4289159e+00   7.9348271e-01   4.5654908e-01  -1.6998534e+00  -1.2725850e+00  -1.0933492e+00  -3.9834342e+00  -1.3304700e+00  -2.5610068e-01   7.9759619e-02   1.3083285e+00   2.7410635e-01  -8.5036340e-01  -1.2012768e+00   2.5887713e+00   1.4557638e+00   2.5363106e+00  -4.6610590e-01  -8.1941376e-01  -1.0296047e+00   1.0719995e+00
   1.2005445e+00  -4.1880895e-01   2.1015393e-01   6.0357149e-01   7.9754187e-01  -7.7789303e-01   1.5997281e-01  -6.3350935e-01   1.8056057e+00   2.3224313e+00   1.0532765e+00  -1.9245455e+00   2.6300168e-01  -1.9984093e+00  -2.9150626e+00   1.0433697e-01   2.3654667e+00  -1.4580254e+00  -8.7226367e-01  -2.0332476e+00   1.4438097e+00  -2.9259010e-01   4.6793371e-01   2.0324388e+00   9.3927748e-01  -8.4512710e-01   2.2433841e+00   2.0567866e-01  -7.7817959e-01   8.2790312e-01  -1.7397983e+00   3.0422393e-01   1.3089368e+00   7.6048703e-01  -3.8838586e+00  -5.3965169e-01  -1.6001118e+00   8.5345273e-01   1.3017652e+00  -1.5991313e-01  -3.4424994e+00   3.8237980e+00  -1.7910395e+00  -1.2538944e+00  -1.4815803e+00  -1.1799754e+00   1.0831220e+00   3.5429390e-02   1.1001852e+00   6.5119351e-01   3.5515782e-01   1.2785475e-02  -1.0943377e+00   4.2473534e-01   1.9799702e+00   2.8619537e-01   2.0935454e+00   3.9512187e-02  -4.6297579e-01  -6.5676112e-01   8.8062693e-01  -6.9841759e-03  -6.3291039e-01   6.5407773e-01  -6.0577247e-01   5.4803034e-01  -2.6365590e+00  -1.1824957e+00   1.0722252e+00  -8.1104370e-01   7.0653586e-01  -1.0740912e+00  -1.7417057e+00  -3.6022402e-01  -1.2886433e+00  -4.9940415e+00  -2.8002379e+00  -8.9500482e-01   6.2420379e-01   1.7748922e+00   8.5264467e-01  -4.3895248e-01  -1.4743191e+00   2.5378199e+00   1.7215993e+00   2.6492343e+00  -1.5131453e+00  -1.6510380e+00  -1.1904435e+00   1.4678694e+00
   1.5716892e+00  -5.3433168e-01   3.0018915e-01   4.8443788e-01   6.0702131e-01  -9.9075581e-01   8.3308429e-01  -6.4325876e-02   2.0407679e+00   2.2852590e+00   1.7403309e+00  -1.4345667e+00   9.1733586e-01  -1.2247107e+00  -2.6148634e+00   2.6908028e-01   2.3472066e+00  -1.4403579e+00  -5.8913174e-01  -2.0330437e+00   9.5183486e-01  -1.5827486e+00   2.1669852e-01   1.3132113e+00   6.5272498e-01  -1.0616343e+00   1.8725315e+00  -4.6053771e-01  -5.5169464e-01   1.1771543e+00  -1.8776360e+00  -2.4252259e-01   1.5408786e+00   8.9337805e-01  -4.2188798e+00  -6.4655300e-01  -1.8344452e+00   4.2585139e-01   1.0466539e+00  -7.6292618e-01  -3.1390803e+00   4.7082394e+00  -1.4694069e+00  -9.1498034e-01  -1.6045353e+00  -1.1572725e+00   1.3323575e+00   3.3956581e-01   6.6775888e-01   5.0700818e-01  -4.4684650e-02  -7.1104587e-01  -2.2628090e+00  -4.6424799e-01   1.8346546e+00  -2.7090420e-01   2.4161570e+00  -5.4557866e-02  -2.6191576e-01  -7.0204074e-01   1.3509928e+00   2.5008938e-01  -2.4631921e-01   1.0630963e+00  -3.8633154e-01   5.3491169e-01  -2.5137456e+00  -1.3429809e+00   1.2265484e+00  -5.5846379e-01   7.0055268e-01  -1.5533995e+00  -1.2747641e+00   1.9271533e-01  -1.0056115e+00  -4.5723122e+00  -3.0294128e+00  -9.5958336e-01   7.3802553e-01   1.4804328e+00   1.1825403e+00  -3.2485674e-01  -1.2346999e+00   2.7574103e+00   1.7127236e+00   2.4882524e+00  -1.9287980e+00  -1.6525990e+00  -1.3061604e+00   1.5299837e+00
   2.2632956e+00   5.3500814e-01   3.8268503e-01   5.2892830e-01   4.3693220e-01  -5.4627873e-01   5.3546067e-01   1.0195543e-01   1.6233124e+00   2.3485984e+00   1.8364709e+00  -1.2324379e+00   9.9013760e-01  -6.7015148e-01  -2.8064159e+00   1.8304349e-01   3.0099475e+00  -7.2440264e-01  -6.8994018e-01  -1.9569825e+00   8.5278286e-02  -2.5694604e+00  -7.1405354e-01   3.7365010e-01   9.6923495e-02  -7.1164014e-01   1.7832163e+00   2.6477512e-01  -2.6225959e-01   1.8495502e+00  -2.8638226e+00  -1.2799068e+00   1.2542942e+00   8.0654823e-01  -4.7879787e+00  -2.3985334e+00  -2.0368223e+00   1.1958644e-03   6.7951697e-01  -5.1750602e-01  -3.8011444e+00   4.4614850e+00  -8.1178518e-02   5.5272657e-01  -1.2816393e-01   3.1354486e-01   2.8979538e+00   1.7539634e+00   1.2649106e+00   1.3033076e+00   2.6536328e-01  -6.7639656e-01  -2.3537678e+00  -7.1222838e-01   2.3023432e+00   2.5541795e-01   3.0050581e+00   7.9384502e-01  -3.5454867e-01  -4.2434054e-01   8.8769708e-01   2.6723478e-01  -8.5759486e-01   1.1049285e+00  -9.9743686e-01   1.6686600e-01  -2.2937935e+00  -1.6471923e+00   1.5378028e+00   5.3783874e-01  -2.5576377e-01  -2.7269582e+00  -1.9842021e+00   4.7693560e-01  -1.9090282e+00  -4.9400390e+00  -4.2904946e+00  -2.4071780e+00   1.0891053e+00   1.8996580e+00   9.1214749e-01   2.0351955e-01  -1.5147324e+00   2.2883525e+00   1.5434656e+00   2.3191761e+00  -1.8513308e+00  -9.7342265e-01  -1.2296899e+00   1.3621590e+00
   2.9692626e+00   1.5531707e+00   2.2725399e-01   4.8892648e-01   2.8896438e-01  -6.5699759e-01   3.1082304e-01   9.0750113e-02   1.2236607e+00   2.2610001e+00   1.9216969e+00  -1.0246590e+00   7.9545544e-01  -1.1156839e-01  -3.2337897e+00  -5.8633960e-02   3.6937359e+00  -1.1702038e-01  -9.2312317e-01  -1.9149767e+00  -6.6805955e-01  -3.9146335e+00  -1.5549803e+00  -4.4735306e-01  -6.5816306e-02  -6.5684738e-01   1.4407262e+00   2.7580037e-01  -3.6297219e-01   2.4745370e+00  -3.5575516e+00  -1.9802206e+00   9.4799413e-01   9.2217306e-01  -4.8590941e+00  -3.6050478e+00  -2.3497392e+00  -5.8961613e-01   3.7177799e-01  -3.0543569e-02  -4.4211303e+00   4.7866253e+00   1.6995879e+00   2.2013980e+00   1.4476329e+00   1.8922429e+00   5.1007584e+00   3.5688610e+00   2.0309162e+00   2.1434670e+00   6.7933272e-01  -4.2387580e-01  -2.4064040e+00  -1.0030865e+00   2.9391368e+00   7.4042626e-01   3.7725144e+00   1.6836757e+00  -2.4454291e-01   5.9232400e-02   7.9334165e-01   3.2324334e-01  -1.4849774e+00   1.4928474e+00  -1.1983130e+00  -8.0785040e-02  -2.1967860e+00  -1.7157698e+00   1.9419845e+00   1.4943352e+00  -1.0187149e+00  -4.0568226e+00  -2.5739803e+00   7.4406401e-01  -2.6615083e+00  -5.7141580e+00  -5.4589120e+00  -3.7704182e+00   1.5012753e+00   2.2958228e+00   9.2337736e-01   8.9752038e-01  -1.9112162e+00   1.5789826e+00   1.4935762e+00   2.2787022e+00  -2.1990313e+00  -7.1265441e-01  -1.3361804e+00   1.3983700e+00
   2.9592901e+00   1.4335927e+00   4.5498111e-01   5.8626830e-01   7.6977482e-02  -7.4605077e-01   5.7749642e-01   4.8375827e-01   9.3195175e-01   1.7958360e+00   2.2035139e+00  -4.6737209e-01   1.0866043e+00   5.6974038e-01  -2.9247440e+00   1.2457283e-01   3.4712044e+00   1.2093923e-01  -1.0228555e+00  -1.9897844e+00  -1.2553976e+00  -4.7351589e+00  -1.5292320e+00  -6.4318764e-01  -1.6811653e-01  -4.8731197e-01   1.0430491e+00  -4.4567649e-01  -3.0799892e-01   3.0966091e+00  -3.1021235e+00  -1.8773137e+00   8.0730682e-01   1.1995952e+00  -4.5134705e+00  -3.6784556e+00  -2.9138579e+00  -9.2507745e-01  -1.5416366e-01  -9.4383239e-02  -4.2560744e+00   5.1651631e+00   1.9026055e+00   2.3360126e+00   1.2390396e+00   2.4290088e+00   5.0588603e+00   3.5073527e+00   1.7722438e+00   2.1241513e+00   5.5812944e-01  -1.0294939e+00  -3.2359379e+00  -1.6634111e+00   2.8204019e+00   3.8609625e-01   3.8649305e+00   1.7391813e+00  -1.9659272e-01   7.5942744e-02   9.5469344e-01   2.1451419e-01  -8.6234702e-01   1.8230339e+00  -1.0471864e+00  -3.0882678e-01  -1.7458146e+00  -1.4111326e+00   1.7429093e+00   1.9688275e+00  -1.2198692e+00  -4.3873377e+00  -2.4246343e+00   1.1111360e+00  -2.5178770e+00  -5.1197244e+00  -5.4784363e+00  -3.9617836e+00   1.6322837e+00   2.5446464e+00   1.0475986e+00   1.1667453e+00  -1.6095901e+00   1.6490719e+00   1.4666050e+00   1.8967326e+00  -2.4294838e+00  -5.5232405e-01  -1.2009076e+00   1.3239373e+00
   2.6128924e+00   1.2350063e+00   5.9100133e-01   1.1500792e+00  -9.3741091e-02  -6.0893043e-01   7.5423834e-01   1.1667851e+00   6.3152090e-01   1.4921420e+00   2.1514509e+00   4.7007457e-01   1.2722160e+00   1.3884218e+00  -2.6011421e+00   5.2090426e-01   2.9273577e+00   2.8346946e-01  -1.1605361e+00  -2.1056165e+00  -1.8724901e+00  -5.1380648e+00  -1.3132184e+00  -5.4454171e-01   1.1711689e-02   3.4465538e-01   8.0604538e-01  -4.6196459e-01  -3.9760791e-01   3.3240686e+00  -2.8965150e+00  -1.6949021e+00   5.7791784e-01   1.2799361e+00  -3.3996676e+00  -3.2797333e+00  -2.9190171e+00  -9.9353555e-01  -5.2581651e-01   2.8289346e-01  -4.2279993e+00   5.1938533e+00   2.2204999e+00   2.3819646e+00   5.7439418e-01   2.4122923e+00   4.7870658e+00   3.5548102e+00   1.4001935e+00   1.8287764e+00   3.5038623e-01  -1.3265590e+00  -4.1155314e+00  -2.3091155e+00   2.5150987e+00   3.8700099e-01   3.3697749e+00   1.5515210e+00  -4.4055112e-01   8.8282127e-04   7.2040756e-01   1.5092344e-01  -8.0169041e-01   1.8318836e+00  -3.4504953e-01   1.1886426e-01  -1.5010709e+00  -1.0808219e+00   1.3687458e+00   2.1546366e+00  -1.4540114e+00  -4.4474186e+00  -2.2117080e+00   1.1814814e+00  -2.4929868e+00  -4.5518938e+00  -4.7819360e+00  -3.8208743e+00   1.3185438e+00   2.6762181e+00   7.3532721e-01   9.1528767e-01  -1.5487739e+00   1.5308285e+00   1.2887579e+00   1.5478019e+00  -2.5974704e+00  -2.0362751e-01  -9.5510715e-01   1.3039738e+00
   3.3066789e+00   2.7346385e+00   3.4374599e-01   8.1779677e-01  -3.2406418e-01  -3.4780858e-01   1.0842935e-01   5.9162196e-01   5.1886727e-02   1.3585651e+00   2.0776169e+00   2.0419166e-01   1.0269018e+00   1.6208308e+00  -2.7975248e+00  -1.2625093e-01   3.6803111e+00   1.3654504e+00  -1.5421392e+00  -2.3298646e+00  -2.5583405e+00  -6.1482839e+00  -2.6351021e+00  -1.5030757e+00  -7.1031273e-01   2.9628135e-01   4.5570750e-01  -3.1233680e-01  -2.7034580e-01   3.8139919e+00  -3.9571398e+00  -2.7338359e+00   3.5469985e-01   1.4513471e+00  -3.7197241e+00  -5.4588726e+00  -3.4918693e+00  -1.8739359e+00  -1.5156755e+00   6.4730450e-01  -5.2005099e+00   4.3971889e+00   4.1515501e+00   4.6456066e+00   3.0021154e+00   5.0506133e+00   7.0736813e+00   5.7477248e+00   2.6675451e+00   3.2059692e+00   1.2158731e+00  -4.7976328e-01  -3.1519800e+00  -1.7110438e+00   3.3605857e+00   1.4381562e+00   4.1117828e+00   2.9678029e+00  -3.8372738e-02   8.8594282e-01   4.8013283e-01   3.1457402e-01  -1.3945396e+00   2.1215939e+00  -1.0932601e+00  -5.0015176e-01  -9.7712357e-01  -1.1791892e+00   1.5643837e+00   3.4497981e+00  -2.6220993e+00  -5.6155972e+00  -3.3550355e+00   8.0120688e-01  -3.4844610e+00  -4.8709233e+00  -5.9494388e+00  -5.0891242e+00   1.8045650e+00   3.7185767e+00   6.6495375e-01   2.1758173e+00  -1.6366961e+00  -1.1902551e-01   1.1731319e+00   1.3844410e+00  -2.4366648e+00   6.3830641e-01  -8.8368457e-01   9.2574125e-01
   3.5106850e+00   3.2128943e+00   9.2098320e-02   5.9445223e-01  -5.2774810e-01  -5.3798573e-01  -5.9356142e-02   4.3226983e-01  -2.4316472e-01   1.0360977e+00   2.0392369e+00   5.0866536e-01   9.8118469e-01   2.1764961e+00  -2.6438355e+00  -2.5088635e-01   3.7091182e+00   1.7396334e+00  -1.7981647e+00  -2.4290212e+00  -2.9628747e+00  -6.7301120e+00  -3.2086763e+00  -2.0342528e+00  -8.8347095e-01   1.7801201e-01  -5.4427804e-02  -8.8511961e-01  -2.6518825e-01   3.8894806e+00  -4.1263078e+00  -2.9126630e+00   3.5689475e-02   1.7165923e+00  -3.5132522e+00  -5.7480911e+00  -3.6984172e+00  -2.4769378e+00  -1.6477937e+00   9.3325935e-01  -5.2701293e+00   4.4609034e+00   5.3951262e+00   5.7888321e+00   4.0965626e+00   6.1883278e+00   8.3614531e+00   6.9498616e+00   3.1005191e+00   3.6500778e+00   1.5160605e+00  -1.4066504e-01  -2.9424985e+00  -1.7180514e+00   3.5873003e+00   1.7056214e+00   4.3310976e+00   3.4386345e+00   2.5284139e-01   1.4551526e+00   5.7829706e-01   4.2254429e-01  -1.5238340e+00   2.4536014e+00  -9.2245918e-01  -7.4794808e-01  -7.3495910e-01  -8.9862506e-01   1.5312028e+00   4.0519508e+00  -2.8761861e+00  -5.8792086e+00  -3.3891092e+00   6.8797290e-01  -3.4613547e+00  -4.6917994e+00  -5.9950150e+00  -5.1653242e+00   2.0864893e+00   3.7455433e+00   8.6635321e-01   2.8442767e+00  -1.4062512e+00  -4.6798842e-01   1.0446773e+00   1.1723697e+00  -2.6003095e+00   8.2908775e-01  -9.1422116e-01   7.8624447e-01
   3.3506043e+00   3.3250676e+00  -6.1028337e-02   4.8905791e-01  -6.3080667e-01  -5.4575682e-01  -2.6346918e-01   2.5949342e-01  -5.5930641e-01   6.7655991e-01   2.0300049e+00   7.4372477e-01   1.0498337e+00   2.6418159e+00  -2.1363581e+00  -4.2938121e-01   3.4454900e+00   1.9702127e+00  -1.9703146e+00  -2.1529287e+00  -3.1145571e+00  -6.9715988e+00  -3.3521529e+00  -2.2910132e+00  -1.0925244e+00   5.8195721e-02  -3.5722624e-01  -1.5736936e+00  -2.2710880e-01   4.1144932e+00  -3.5881587e+00  -2.5647057e+00   6.3674818e-02   2.2821803e+00  -2.9677512e+00  -5.4833137e+00  -3.9166244e+00  -2.8222029e+00  -2.2828145e+00   1.0962118e+00  -4.4209335e+00   4.3694263e+00   5.8758573e+00   6.4989891e+00   4.3252671e+00   7.1199345e+00   8.3626592e+00   7.4531139e+00   3.2670257e+00   3.9068810e+00   1.7375348e+00   2.6540670e-01  -2.8685958e+00  -1.5834059e+00   3.3909588e+00   2.0012889e+00   3.9427740e+00   3.6994844e+00   4.5072525e-01   2.0958945e+00   4.9825334e-01   4.4475733e-01  -1.3360126e+00   2.5399504e+00  -8.1353238e-01  -9.6373235e-01  -1.0035385e-01  -9.2544221e-02   7.9109971e-01   4.5495285e+00  -3.0983980e+00  -5.7416576e+00  -3.3787656e+00   4.8436162e-01  -3.3225419e+00  -3.8069630e+00  -5.4108205e+00  -4.6946548e+00   1.9978096e+00   4.3415959e+00   9.8760504e-01   3.3382875e+00  -7.1845824e-01  -1.4429181e+00   8.7980442e-01   5.8153057e-01  -2.8005467e+00   1.0116168e+00  -7.5628561e-01   4.8657974e-01
   2.7097967e+00   2.9988203e+00  -1.1360479e-01   5.4476585e-01  -8.7685961e-01  -7.0494831e-01  -4.3337916e-01   2.3037747e-01  -7.9987168e-01   1.3661594e-01   1.9831561e+00   7.1605080e-01   1.2637744e+00   2.7058282e+00  -1.9863318e+00  -1.1206474e+00   2.8387877e+00   1.9393193e+00  -2.5921059e+00  -2.5592344e+00  -3.7456912e+00  -7.2884904e+00  -3.2945727e+00  -2.5889209e+00  -1.0214371e+00  -7.7728769e-03  -1.0942162e+00  -2.0231034e+00  -2.8304255e-01   3.4900926e+00  -4.2742620e+00  -3.3014622e+00   8.0638191e-02   2.1667567e+00  -1.5732854e+00  -5.4419706e+00  -3.5573015e+00  -2.9861804e+00  -2.9240536e+00   1.3304436e+00  -4.9773534e+00   3.0147404e+00   6.7039521e+00   6.8434230e+00   4.9662438e+00   7.3553398e+00   8.5784900e+00   7.7442760e+00   3.2575263e+00   3.6857291e+00   1.4256065e+00   5.8211860e-02  -2.5868397e+00  -1.6513595e+00   2.8644289e+00   1.9821348e+00   3.1903501e+00   3.6787424e+00   3.8278752e-01   2.4367589e+00   5.0143782e-01   3.6537829e-01  -1.4671860e+00   2.5144838e+00  -3.8011344e-01  -8.7173798e-01   8.7685433e-01   5.9980011e-01   6.6224325e-01   5.0819166e+00  -3.8089398e+00  -5.7753540e+00  -4.1670838e+00  -1.6638455e-01  -4.1249453e+00  -4.2541027e+00  -3.9078180e+00  -4.8705926e+00   1.4577409e+00   3.7060291e+00   2.5658141e-01   3.0173514e+00  -4.7383896e-01  -2.9121560e+00   3.5958494e-01  -1.2391325e-01  -2.4371215e+00   1.6009651e+00  -7.2251171e-01   7.6374729e-02
   2.3253556e+00   2.7306275e+00  -1.0648880e-02   1.2694910e-01  -1.1502820e+00  -8.5431929e-01  -7.2837878e-01  -1.1956625e-01  -9.9296719e-01  -2.6529869e-01   1.7476956e+00   2.8555610e-01   1.2813322e+00   2.5910128e+00  -1.9133586e+00  -1.4867953e+00   2.5103779e+00   1.6006597e+00  -3.1966595e+00  -2.7692691e+00  -4.5960479e+00  -7.2509132e+00  -3.3197335e+00  -2.8436682e+00  -1.3704160e+00  -5.9891774e-01  -1.7396797e+00  -2.8943204e+00  -1.6500249e-01   2.9734670e+00  -4.7517282e+00  -3.8161296e+00  -1.2449309e-01   2.4158572e+00  -1.2012411e+00  -5.2112430e+00  -3.6594731e+00  -3.3741879e+00  -3.0430421e+00   9.5936130e-01  -5.4727088e+00   2.3253235e+00   7.3088330e+00   7.1403933e+00   6.0153254e+00   7.9674467e+00   9.0224415e+00   7.7037539e+00   3.5042785e+00   3.8804819e+00   1.4356762e+00  -2.4954529e-01  -1.9880341e+00  -1.3484580e+00   2.4612528e+00   1.5457396e+00   3.0175646e+00   3.8070227e+00   5.7127437e-01   2.6358414e+00   7.4299230e-01   3.6325649e-01  -1.3645510e+00   2.5457931e+00  -5.5632613e-01  -1.2513322e+00   1.5578891e+00   1.1885458e+00   5.6407536e-01   5.5615303e+00  -4.2235255e+00  -5.6897340e+00  -4.5808123e+00  -5.8771758e-01  -4.4923664e+00  -4.3138813e+00  -3.2462958e+00  -4.5525247e+00   1.2240511e+00   2.8202201e+00  -1.6445657e-01   2.9452920e+00   5.8108505e-02  -3.1216211e+00  -2.1193873e-02  -5.8114100e-01  -1.9656490e+00   1.5173075e+00  -8.5248878e-01  -2.9952447e-01
   2.1406326e+00   2.6723548e+00  -6.5086386e-02   3.6243173e-01  -1.3751188e+00  -5.2544550e-01  -7.8723580e-01   5.0143200e-01  -1.0419737e+00  -4.2159360e-01   1.2794342e+00   1.6015103e+00   1.3037506e+00   3.4180086e+00  -1.3339754e+00  -4.9327546e-01   1.7070622e+00   1.7812590e+00  -2.8588278e+00  -2.8918520e+00  -4.7709786e+00  -5.5065976e+00  -3.5087526e+00  -2.7303674e+00  -1.6344989e+00   2.6281140e-01  -1.8562863e+00  -2.3292582e+00   3.5493408e-01   2.2965614e+00  -4.9043222e+00  -3.6167604e+00  -1.4192962e+00   1.4165950e+00  -2.1076378e+00  -5.0566865e+00  -2.8853745e+00  -2.8841568e+00  -1.4247220e+00   1.6923147e+00  -5.1913723e+00   2.1447158e+00   6.9852369e+00   6.4118064e+00   5.2563667e+00   6.7004371e+00   8.3878760e+00   7.3539148e+00   2.8894850e+00   3.3255952e+00   1.3718286e+00  -2.1328238e-01  -1.7863078e+00  -1.2455527e+00   2.3095686e+00   1.6557000e+00   2.7171453e+00   3.2030669e+00   2.3430132e-01   2.1335372e+00   2.4214071e-01   3.8675629e-01  -1.4317999e+00   2.2785320e+00  -2.1211718e-01  -1.1119752e+00   4.2969792e-01   5.8824919e-01   9.3183626e-01   5.2600498e+00  -3.7385390e+00  -4.4107663e+00  -3.1931492e+00  -3.5332164e-01  -3.4243017e+00  -3.1869042e+00  -2.3438470e+00  -3.5420353e+00   1.2482543e+00   1.6815826e+00  -9.7148826e-02   2.7953511e+00   1.0397068e-01  -7.7429596e-01  -1.4738643e-01  -5.1525577e-01  -1.4728068e+00   1.6486064e+00  -3.9516030e-01  -3.0301643e-01
   2.0912901e+00   2.7612498e+00  -4.9544574e-01  -1.1527337e-01  -1.4293320e+00  -4.2506634e-01  -9.8417637e-01   2.1879061e-01  -7.6154354e-01  -2.7164886e-01   1.7582214e+00   1.8251216e+00   2.1765846e+00   4.1278530e+00  -1.7826343e-01  -9.1942201e-01   1.0629529e+00   2.1645890e+00  -2.8561826e+00  -2.8669767e+00  -4.3171848e+00  -5.4819478e+00  -4.2392009e+00  -3.5687978e+00  -2.7831212e+00  -7.2331780e-01  -2.3904744e+00  -3.2548625e+00   6.4623768e-01   2.1445097e+00  -5.3914015e+00  -4.6577947e+00  -1.1338960e+00   1.6182137e+00  -2.5579045e+00  -4.7461529e+00  -3.1978572e+00  -3.2567221e+00  -3.5262273e+00   1.2868891e+00  -4.2371234e+00   8.3146998e-01   7.2955165e+00   8.0259402e+00   6.3506162e+00   8.4111400e+00   8.0167142e+00   8.6637262e+00   3.0831642e+00   4.1822158e+00   1.5824240e+00   4.9256073e-01  -9.0198674e-01  -2.9970965e-01   1.8902458e+00   2.1559794e+00   2.2681396e+00   3.7475803e+00   5.5493906e-01   2.8846096e+00   6.7303484e-01   1.2406114e+00  -1.1262938e+00   2.5819855e+00  -5.3911239e-01  -1.3302400e+00   7.0235143e-01   7.6869733e-01   1.1140570e-01   5.7586602e+00  -4.5860688e+00  -3.6481795e+00  -3.6551642e+00  -1.0581516e+00  -3.6430571e+00  -1.8419000e+00  -9.2116337e-01  -2.4940075e+00   2.0147749e-01   1.6451304e+00  -2.7259402e-01   3.3175826e+00   1.2190397e+00  -2.7631385e+00  -2.5136194e-01  -1.2436824e+00  -1.6066292e+00   2.7844865e+00  -1.9851457e-01  -7.7880686e-01
   1.1768176e+00   1.8728371e+00  -1.1946214e-01   5.4343824e-01  -1.3194289e+00  -1.6225822e-01  -8.9609642e-01   8.6890524e-01  -7.2514752e-01  -4.0614288e-01   9.6208297e-01   2.6895679e+00   1.6854943e+00   3.9885690e+00  -9.2812696e-02   7.0151895e-02   1.0384785e-01   1.8483142e+00  -2.6398396e+00  -2.9669961e+00  -4.7252125e+00  -3.3809302e+00  -3.1828146e+00  -2.4267292e+00  -2.3923666e+00   6.3269592e-01  -1.8183934e+00  -3.2687432e+00   4.0130871e-01   2.0486773e+00  -4.4070221e+00  -3.3336797e+00  -1.8937577e+00   7.2409342e-01  -1.6981730e+00  -4.0491851e+00  -2.6555712e+00  -2.2258484e+00  -2.3081402e+00   1.9554398e+00  -4.5140338e+00   8.3486979e-01   5.6061975e+00   5.6041573e+00   3.3139220e+00   6.0698075e+00   5.7626033e+00   6.3593627e+00   2.2041532e+00   3.0443017e+00   1.4820612e+00   1.8721614e-01  -1.0066576e+00   1.6309997e-01   1.3835573e+00   1.9986700e+00   1.4289366e+00   2.6300820e+00  -1.1564806e-01   1.7114404e+00   1.4548291e-01   1.0756008e+00  -8.8444592e-01   2.2042339e+00   1.5564819e-01  -4.6452926e-01  -1.6522016e-01   6.2933813e-01  -1.3635212e-02   4.8180611e+00  -3.8172775e+00  -2.9848213e+00  -2.7506080e+00  -1.1648233e+00  -2.7003104e+00  -1.3421255e+00   6.6562412e-01  -1.6445276e+00  -2.7665530e-01   1.8244001e+00  -3.7629620e-01   2.5128343e+00   1.0503133e+00  -1.3272195e+00  -1.3956998e-01  -1.0773869e+00  -1.4416486e+00   1.8697739e+00   2.8286484e-01  -4.7658192e-01
   9.2368301e-01   1.1173814e+00  -2.1279715e-01  -8.7752445e-01  -1.5620249e+00  -2.6526012e-01  -1.4250622e+00   9.6918903e-02  -5.1242960e-01  -6.0947724e-01   1.1413830e+00   1.7119131e+00   2.5592488e+00   3.8939752e+00   8.3780931e-01  -2.0133003e-01  -3.5436188e-01   5.0277273e-01  -2.8182611e+00  -1.7862163e+00  -5.0377931e+00  -2.9220709e+00  -3.4966092e+00  -3.8272976e+00  -3.3580906e+00  -1.6648472e+00  -2.6843013e+00  -3.8458172e+00   1.5258741e+00   6.8178974e-01  -5.1885632e+00  -4.5466524e+00  -1.7094079e+00   1.6733951e+00  -2.5868678e+00  -2.2290256e+00  -1.7727629e+00  -2.8007516e+00  -1.5182336e+00   4.8848993e-01  -3.1240114e+00   1.8471340e-01   6.3898721e+00   6.2072921e+00   5.7704659e+00   6.1699358e+00   6.0742385e+00   6.0771576e+00   2.1547666e+00   2.9188827e+00   8.2474281e-01  -3.6505332e-01   1.1479610e-01   2.3371128e-01  -5.1246572e-02   9.3943519e-01   7.5121408e-01   2.2433906e+00   2.8837505e-02   2.3977467e+00   4.0177368e-01   1.0418758e+00  -7.3093849e-01   1.6558149e+00  -8.5410030e-01  -1.7271775e+00   9.7922834e-01   1.8271991e+00  -6.6669993e-01   5.4242218e+00  -3.8961037e+00  -1.9032150e+00  -2.6105228e+00  -1.1934955e+00  -2.7981516e+00  -9.0575969e-01   1.8297214e+00  -6.1395989e-03  -7.6165055e-01  -1.4266785e+00  -7.3931436e-01   2.1110899e+00   2.7434658e+00  -2.0510824e-01  -1.0398694e+00  -2.1089739e+00  -6.1947812e-01   1.5023913e+00  -1.8208050e-01  -1.2076570e+00
   4.8757273e-01   1.2674137e+00  -5.1799170e-02  -3.0645501e-01  -1.3565522e+00   3.1622640e-01  -1.7958907e+00   2.9166581e-01  -6.5920652e-01  -4.8581727e-01  -6.1147202e-01   1.9321111e+00   1.3002779e+00   3.6277673e+00  -8.4753858e-02  -3.4961398e-01  -4.8437811e-01   6.7462569e-01  -3.7153175e+00  -2.9296213e+00  -5.8641431e+00  -5.6280135e-01  -3.2752674e+00  -2.9185066e+00  -3.3941587e+00   2.6701674e-01  -2.0074236e+00  -3.7445978e+00   9.6806290e-01   3.0199060e-01  -5.5001632e+00  -3.8450280e+00  -2.6030251e+00   2.3629669e-01  -1.7620381e+00  -3.6113005e+00  -1.0933227e+00  -1.7016476e+00  -4.0435164e-02   1.6184101e+00  -3.9977676e+00  -4.8526171e-01   5.7263350e+00   5.2362121e+00   4.1369133e+00   5.2712225e+00   5.4462931e+00   5.3995392e+00   2.6041411e+00   2.7136636e+00   1.4887189e+00   3.4887501e-01   7.1457147e-01   1.5181567e+00  -5.6630461e-03   1.8160062e+00   6.1797906e-01   2.2440351e+00   6.7080959e-02   1.4770579e+00  -4.5450619e-01   1.3343924e+00  -2.1406648e+00   1.1660550e+00  -6.7254611e-02  -4.5327311e-01   3.6106956e-01   1.7532677e+00  -5.1391971e-01   5.2527460e+00  -4.0014228e+00  -2.0467802e+00  -2.7970966e+00  -2.3546547e+00  -2.5810849e+00  -1.2086670e+00   2.2956816e+00  -6.9693592e-01  -1.0810068e+00  -2.3045058e-01  -1.4785942e+00   1.5195620e+00   2.2283310e+00  -1.2025587e+00  -1.0502755e+00  -1.6721951e+00  -2.5637209e-01   1.7152738e+00   3.4781031e-01  -1.3363848e+00
  -8.6575261e-03   2.4298317e-01  -3.5372473e-01  -8.1592420e-01  -1.3538931e+00   6.0233351e-02  -1.3568194e+00   4.4693111e-01  -2.5305316e-02  -8.0021799e-01   6.9021551e-01   2.3322461e+00   2.6898582e+00   3.8715199e+00   1.5070385e+00  -1.6613458e-01  -1.6422215e+00   7.1638060e-01  -2.5032653e+00  -2.2218399e+00  -4.5800080e+00   1.9376809e-01  -3.1493226e+00  -3.6598826e+00  -3.8463900e+00  -8.1459297e-01  -2.3727610e+00  -4.2250277e+00   1.7711544e+00  -1.3853496e-01  -4.6218798e+00  -4.1041296e+00  -1.9307227e+00   6.6878449e-02  -2.1839260e+00  -2.8955198e+00  -6.7502814e-01  -1.6888272e+00  -1.2092894e+00   1.0376086e+00  -2.6744347e+00  -1.7892678e+00   4.2421663e+00   4.1023526e+00   3.1718070e+00   3.9264706e+00   3.0168524e+00   3.8780284e+00   1.3351279e+00   1.8128199e+00   6.7162320e-01  -1.1378329e-01   1.3223407e+00   1.5115645e+00  -9.9520124e-01   1.5595659e+00  -3.9085924e-01   1.2706428e+00  -1.7441762e-01   1.7030732e+00   1.2739766e-01   1.4264990e+00  -2.8879908e-01   1.4460624e+00  -5.7044384e-01  -1.1871779e+00   4.9489857e-01   1.4664048e+00  -9.2260334e-01   4.6230839e+00  -3.4746877e+00  -5.4101619e-01  -2.1622453e+00  -2.3204584e+00  -1.7992976e+00  -2.3523656e-01   4.8197133e+00   5.0606895e-01  -1.8110223e+00  -1.2710001e+00  -9.1237165e-01   1.7629986e+00   3.1464238e+00  -9.7211295e-01  -1.0418050e+00  -2.4540935e+00  -1.7820881e-01   1.8908774e+00   6.4324717e-01  -1.3927519e+00
  -1.5058293e-01  -4.7461026e-01  -6.9980956e-01  -7.5042887e-01  -1.0837843e+00  -1.8713192e-01  -7.8874485e-01   1.0857877e+00   7.7615248e-01  -5.4352423e-01   1.7143570e+00   3.3752273e+00   3.7670456e+00   4.5749828e+00   2.6841362e+00   3.9591280e-01  -2.5888009e+00   9.4756968e-01  -1.3016788e+00  -1.7311211e+00  -3.4338454e+00   5.9714676e-01  -3.1055043e+00  -3.8784506e+00  -4.1228705e+00  -1.4973023e+00  -2.4592115e+00  -4.7955592e+00   1.7903485e+00   1.1022294e-01  -4.1741723e+00  -4.6446409e+00  -1.7908761e+00  -6.3136853e-01  -2.7233735e+00  -1.9460854e+00  -5.4906946e-01  -1.3447022e+00  -2.8050138e+00   1.0232442e+00  -1.9398223e+00  -2.2448669e+00   2.7112576e+00   3.5611493e+00   1.5796175e+00   3.1423020e+00   8.9837986e-01   3.4049752e+00   3.3007718e-01   1.5987327e+00   3.5674569e-01  -2.8110486e-02   1.5895016e+00   1.9454262e+00  -1.3558501e+00   1.6817043e+00  -8.4561167e-01   6.5800542e-01  -6.0828100e-01   1.3020432e+00   8.9870157e-01   2.1105513e+00   8.5166540e-01   2.0315391e+00  -3.6761418e-01  -8.3120849e-01  -7.0638815e-01   4.2058770e-01  -1.0930232e+00   3.7170052e+00  -3.5030016e+00   1.5533494e-01  -1.9216148e+00  -2.0781838e+00  -1.5059202e+00   5.7223235e-01   6.6072411e+00   1.6917054e+00  -3.0904331e+00  -1.7284775e+00  -4.9131651e-01   1.7715737e+00   3.4075278e+00  -1.2354496e+00  -5.4872728e-01  -2.5940621e+00  -9.0593575e-01   2.0768871e+00   9.7099765e-01  -9.8094924e-01
  -4.2188839e-01  -1.1848617e+00  -4.8674006e-01  -1.7794133e+00  -1.1187531e+00  -2.4372769e-01  -1.3207397e+00   4.5646088e-01   7.2360855e-01  -8.7484883e-01   1.6326204e+00   2.1332820e+00   4.0581113e+00   3.7748203e+00   2.8333389e+00   3.0322309e-01  -2.5589290e+00  -2.1587352e-01  -1.5001515e+00  -7.4414876e-01  -3.8871852e+00   1.3480352e+00  -3.0286341e+00  -4.5689547e+00  -4.3821663e+00  -2.9195515e+00  -2.7655345e+00  -4.7140061e+00   2.5438584e+00  -7.1240418e-01  -4.5994636e+00  -5.3191138e+00  -1.5282843e+00  -5.6535932e-02  -2.7504761e+00  -1.3519102e+00   3.0596682e-01  -1.4492592e+00  -1.6576719e+00   1.4791977e-01  -1.8217424e+00  -3.1761936e+00   2.8850748e+00   2.8740778e+00   3.1478806e+00   2.5860411e+00   1.0831068e+00   1.8288429e+00   4.2242389e-01   1.1597469e+00  -9.4718683e-02  -8.0584756e-01   2.9868084e+00   2.1100551e+00  -2.3459048e+00   7.9916200e-01  -1.1539726e+00   1.5511563e-01  -8.1667782e-01   1.2487837e+00   9.0802540e-01   1.5946443e+00   1.0579500e+00   1.4578655e+00  -1.5769675e+00  -1.9451442e+00   2.6002534e-01   1.0193562e+00  -1.3022930e+00   3.9345112e+00  -3.6584601e+00   2.5199847e-01  -2.3998392e+00  -2.1671209e+00  -2.0587085e+00  -3.6809882e-01   7.0514595e+00   1.6499953e+00  -3.2694052e+00  -3.9844618e+00  -9.4878544e-01   1.2160292e+00   4.2148553e+00  -5.4775476e-02  -1.0963619e+00  -3.0752843e+00   4.5665541e-02   1.4023596e+00   5.9406894e-01  -1.3634298e+00
  -4.7643462e-01  -1.0622921e+00  -4.4760857e-01  -1.6187981e+00  -7.0095595e-01   1.5036652e-01  -1.6510881e+00   3.7744613e-01   5.9503951e-01  -8.9011653e-01   4.4929798e-01   1.9694877e+00   2.8710240e+00   3.1816703e+00   2.0267111e+00   5.7078945e-01  -2.1473299e+00  -2.0964234e-01  -1.4471699e+00  -6.3694850e-01  -3.9704313e+00   3.2540959e+00  -2.8073875e+00  -3.9529821e+00  -4.1811876e+00  -1.7478335e+00  -1.8310513e+00  -4.1625947e+00   2.2824083e+00  -5.0524264e-01  -3.8689238e+00  -4.1072345e+00  -2.2247722e+00  -9.1083366e-01  -2.7651111e+00  -2.5207869e+00   9.7617791e-01  -7.8886399e-01   3.5038394e-01   9.8951124e-01  -2.0433943e+00  -2.5730347e+00   1.6128385e+00   1.3923913e+00   1.1783187e+00   1.1690020e+00   1.7036190e-01   3.6761373e-01   5.7979415e-01   7.0724564e-01   3.5910495e-01  -2.1882739e-01   3.4643736e+00   2.8484769e+00  -2.1174849e+00   1.5597903e+00  -9.9287442e-01  -1.9505619e-01  -8.8228386e-01   5.8914486e-01   1.1826047e-01   1.3616573e+00   4.3231330e-01   9.9463177e-01  -1.4288463e+00  -1.4449457e+00  -3.7746139e-01   8.9591640e-01  -1.1354260e+00   3.4296593e+00  -3.0038355e+00  -2.6603672e-01  -2.1266621e+00  -2.3301702e+00  -1.4475762e+00  -9.3338951e-01   6.4732812e+00   1.3099479e+00  -2.9345934e+00  -2.9586116e+00  -7.4616905e-01   1.0832019e+00   3.6276804e+00   3.5705321e-01  -8.6642546e-01  -2.5015526e+00   5.7003066e-02   5.6021391e-01   1.0178378e+00  -1.1451034e+00
  -8.1579742e-01  -1.7351436e+00  -3.7337316e-01  -2.0315940e+00  -7.7263080e-01   1.7561376e-01  -1.7265244e+00   5.4455375e-01   7.2767416e-01  -1.1494257e+00   9.4699218e-01   1.5678338e+00   3.8403382e+00   3.1111191e+00   2.4438472e+00   3.2718032e-01  -2.5477864e+00  -6.1261590e-01  -1.4262037e+00  -3.3370445e-01  -3.9778705e+00   3.5794586e+00  -2.9042537e+00  -4.7737407e+00  -4.3456877e+00  -2.6165011e+00  -2.4477527e+00  -3.4647449e+00   2.9891214e+00  -1.5169609e+00  -4.9558788e+00  -5.7465752e+00  -1.8712956e+00  -1.2022603e+00  -2.6230022e+00  -2.6208143e+00   1.9287212e+00  -6.5804503e-01   5.4170022e-02   5.0210972e-01  -2.4586706e+00  -4.8192835e+00   1.6250763e+00   9.3409305e-01   2.6039002e+00   5.7174896e-01  -1.0317204e-01  -6.4947051e-01   2.3779885e-01   2.4619471e-01  -4.4962560e-01  -1.1748448e+00   4.4725795e+00   2.5511907e+00  -3.0427434e+00   1.0214435e+00  -1.4626621e+00  -6.4489708e-01  -1.3282611e+00   3.6269700e-01   3.8219919e-01   1.1633409e+00   7.8833724e-01   7.6646387e-01  -2.1760278e+00  -2.1428124e+00   2.3766101e-01   5.2855829e-01  -8.9080898e-01   3.4755645e+00  -3.7560427e+00   9.3107995e-02  -2.9704250e+00  -2.5197023e+00  -2.5205251e+00  -1.9201288e+00   7.5727301e+00   4.9348279e-01  -3.7012174e+00  -5.3966622e+00  -1.7107041e+00   3.2955932e-01   3.8300206e+00   5.3150363e-01  -1.3835010e+00  -3.1142739e+00   1.0257301e+00   1.3679909e+00   9.0584246e-01  -1.4744405e+00
  -2.7706544e-01  -1.2895257e+00  -7.4944373e-01  -2.7195358e+00  -4.1556848e-01  -1.5020789e-01  -1.8290572e+00  -5.8382838e-02   7.8726484e-01  -1.2802257e+00   7.7664966e-01   7.0365837e-01   3.2820827e+00   2.5906833e+00   1.8169451e+00  -2.6251166e-01  -1.5806707e+00  -5.3405604e-01  -1.2445439e+00   4.3909426e-02  -3.4758250e+00   3.8309413e+00  -3.4074461e+00  -5.2874890e+00  -4.1833301e+00  -3.0729969e+00  -2.2902521e+00  -3.6630547e+00   2.9589808e+00  -1.4274695e+00  -4.6096932e+00  -5.5674836e+00  -1.8364817e+00  -1.4988209e+00  -3.3573929e+00  -4.2315110e+00   2.3549064e+00  -6.2949443e-01   1.2290839e+00   7.4697711e-01  -2.1956030e+00  -4.3277953e+00   1.3958773e+00   7.3768064e-01   2.8038518e+00   3.7154901e-01   4.5506423e-01  -8.8066755e-01   7.7068915e-01   4.1123822e-01  -1.2096226e-01  -5.9728083e-01   5.3499839e+00   3.0043029e+00  -2.5965550e+00   1.4790332e+00  -7.0878560e-01  -4.6121215e-01  -8.4247223e-01   5.5791076e-01   5.6505211e-01   1.1132183e+00   5.4619405e-01   8.9472764e-01  -2.5037743e+00  -2.5716248e+00   1.4738800e-01   2.4309395e-01  -3.7281723e-01   3.3739819e+00  -3.3984105e+00  -7.2979203e-01  -3.0958069e+00  -2.4605535e+00  -2.3768709e+00  -3.0505833e+00   6.3685561e+00  -5.6956651e-01  -2.9515902e+00  -5.0216174e+00  -1.0824810e+00   9.1412101e-01   3.5805969e+00   7.7873471e-03  -1.2124641e+00  -2.8402766e+00   9.0341159e-01   8.1671530e-01   7.7704873e-01  -1.4062761e+00
   6.7968078e-02  -1.3208264e+00  -8.5982666e-01  -2.8886599e+00  -1.7353705e-01  -6.0299193e-02  -1.4872932e+00   2.3125301e-01   9.2033795e-01  -1.4257140e+00   1.2460151e+00   1.3991925e+00   3.4601118e+00   2.7696404e+00   2.4536712e+00   7.0014159e-01  -1.6358414e+00  -5.4210877e-02   2.1111175e-01   1.0683996e+00  -2.2261791e+00   4.7556633e+00  -3.4214866e+00  -5.2944193e+00  -4.1578053e+00  -2.9704541e+00  -1.8448040e+00  -2.8820897e+00   3.5259451e+00  -1.0015782e+00  -3.1217948e+00  -4.5893866e+00  -2.0547086e+00  -1.9276386e+00  -4.7090775e+00  -4.5656036e+00   2.6585064e+00  -2.4247446e-01   2.0694320e+00   9.1491829e-01  -8.9949152e-01  -3.7550448e+00  -3.5769712e-01  -7.9529305e-01   1.1698423e+00  -1.1873092e+00  -1.2057540e+00  -2.5016471e+00  -1.2751798e-01  -3.6300435e-01  -3.5080210e-01  -6.6312520e-01   5.3379226e+00   2.7544314e+00  -2.5140688e+00   1.6268866e+00  -5.2217153e-01  -1.1978166e+00  -1.0424898e+00   1.8371605e-01   4.8560753e-01   8.3702746e-01   1.7373742e+00   8.7560273e-01  -3.0423856e+00  -3.1190567e+00  -7.0000829e-01  -6.8845701e-01  -2.0798617e-01   2.5109646e+00  -2.2688415e+00  -1.1472965e-01  -1.6068662e+00  -1.4563808e+00  -9.1892697e-01  -2.0758505e+00   6.0413082e+00  -2.3003511e-01  -2.4266942e+00  -4.8798805e+00   2.9659447e-02   1.4466887e+00   3.4610492e+00   2.1012455e+00  -7.8293022e-01  -2.6190493e+00   8.6111551e-01   3.3962947e-01   1.1883684e+00  -1.0833438e+00
  -5.9323472e-02  -1.9300867e+00  -7.7692649e-01  -3.2103455e+00   2.5537312e-01  -3.8070190e-01  -1.0350945e+00   1.2093292e-01   1.2849184e+00  -1.3480492e+00   2.1738313e+00   8.6175399e-01   3.9604936e+00   2.1788385e+00   2.8143377e+00   7.0936314e-01  -1.5478964e+00  -2.4756162e-01   1.1315334e+00   2.1530478e+00  -1.3924650e+00   3.8143892e+00  -2.8753092e+00  -5.4377510e+00  -3.7918557e+00  -4.0120659e+00  -1.6273820e+00  -3.2705829e+00   3.3468560e+00  -2.4691432e-01  -1.9308077e+00  -4.4601665e+00  -1.0032364e+00  -1.4068799e+00  -4.3163686e+00  -4.0610368e+00   2.3153128e+00  -2.3235748e-01   6.1528559e-01   6.5198559e-02  -5.6071419e-01  -3.7538676e+00  -1.6671506e+00  -1.6840397e+00   2.4912359e-01  -1.5834618e+00  -2.6600711e+00  -3.9929534e+00  -6.4802951e-01  -5.8183797e-01  -7.6076286e-01  -1.1493407e+00   5.2596394e+00   2.7261029e+00  -2.8844174e+00   1.1452359e+00  -7.3415689e-01  -1.5947311e+00  -1.2426812e+00   4.4225291e-02   1.2667325e+00   8.5958309e-01   3.0123160e+00   1.1284405e+00  -3.4701900e+00  -3.3722773e+00  -3.7677287e-01  -9.6505342e-01  -6.0921398e-01   1.8141900e+00  -2.0139161e+00  -6.5390172e-01  -1.9369963e+00  -9.9688252e-01  -1.1090845e+00  -2.2726675e+00   6.1710846e+00  -3.2321169e-01  -2.8264314e+00  -4.5142668e+00   4.2582797e-01   1.4314580e+00   3.5683174e+00   1.4650886e+00  -5.0671609e-01  -2.8554616e+00   4.7680527e-01  -4.4420512e-01   9.4807652e-01  -8.0059253e-01
  -4.6562962e-01  -2.5537447e+00  -3.7224540e-01  -2.6097414e+00   6.1661600e-01   1.2216333e-01  -4.4757530e-01   1.0012003e+00   1.3306216e+00  -1.2577423e+00   1.8055045e+00   1.6654493e+00   3.8457729e+00   2.4391883e+00   3.0988829e+00   1.6766344e+00  -1.9330250e+00  -2.9988719e-01   1.7112743e+00   2.5056618e+00  -8.1802423e-01   5.0069328e+00  -1.9284866e+00  -4.4707611e+00  -3.2419398e+00  -2.6459064e+00  -8.2658951e-01  -2.5375738e+00   3.3505106e+00   2.6096528e-03  -2.3463238e-01  -2.7885971e+00  -1.0311554e+00  -1.7595288e+00  -4.0629450e+00  -3.6782047e+00   2.6773808e+00   8.9745748e-01   1.5253830e+00   1.1618961e-01   6.8578704e-01  -3.3351913e+00  -3.9132424e+00  -3.8763658e+00  -2.6123720e+00  -3.5834570e+00  -5.2955939e+00  -6.3994596e+00  -1.6855317e+00  -1.6359946e+00  -1.1415197e+00  -1.6003280e+00   4.1116713e+00   2.3042868e+00  -3.4152087e+00   8.5347792e-01  -1.2341457e+00  -2.5635365e+00  -1.5161630e+00  -9.8783285e-01   9.6137654e-01   7.5171863e-01   3.5265153e+00   6.1655551e-01  -2.9110569e+00  -2.7668184e+00  -8.4207676e-01  -1.3658217e+00  -1.0690636e+00   6.8402158e-01  -9.5998437e-01   1.6059436e-01  -4.9727376e-01  -5.3167818e-01   2.6138431e-01  -8.3111820e-01   6.2387888e+00  -1.0702012e-01  -2.8555894e+00  -3.8312104e+00   4.8186095e-01   6.9531652e-01   3.4658390e+00   2.7363489e+00  -3.5973961e-01  -2.7586774e+00   6.2309747e-01  -6.4300953e-01   1.3188838e+00  -6.4692938e-01
  -3.4027686e-01  -2.4949951e+00  -1.9386034e-01  -2.6744482e+00   9.0001499e-01   5.3490985e-02  -1.7065302e-01   9.2540846e-01   1.3510961e+00  -1.1736518e+00   1.9013457e+00   1.3769252e+00   3.4437081e+00   1.8075352e+00   2.7163040e+00   1.7708331e+00  -1.5226764e+00  -1.6822270e-01   2.3708777e+00   3.2258687e+00  -4.2576062e-01   4.5579993e+00  -1.4525125e+00  -4.2625631e+00  -2.7561291e+00  -2.6901421e+00  -4.1571428e-01  -2.1124774e+00   3.1566756e+00   3.6732093e-01   7.5692697e-01  -2.0523598e+00  -7.8083520e-01  -1.7083893e+00  -4.0983423e+00  -3.7769235e+00   2.5583241e+00   1.1153238e+00   1.7032010e+00  -2.4183010e-01   7.1708199e-01  -2.8347669e+00  -4.8006285e+00  -4.8109849e+00  -3.3966805e+00  -4.3651758e+00  -5.8618610e+00  -7.5314725e+00  -1.9555224e+00  -1.9645556e+00  -1.3396391e+00  -1.9533163e+00   3.6433486e+00   2.0142194e+00  -3.3423945e+00   5.5599561e-01  -9.9339048e-01  -2.7952074e+00  -1.5382592e+00  -1.2705903e+00   1.1548094e+00   5.6272637e-01   3.9655707e+00   5.4763726e-01  -3.1419521e+00  -2.8542233e+00  -8.8041277e-01  -1.6975881e+00  -8.5564248e-01   7.2133904e-02  -2.1084185e-01  -2.6031802e-01  -3.5585556e-02   1.4154783e-01   6.6279645e-01  -9.1685338e-01   5.3018185e+00  -6.1135517e-01  -2.4572675e+00  -3.3652199e+00   8.5054698e-01   6.9628668e-01   2.8640178e+00   3.2768476e+00  -2.3193725e-01  -2.6023359e+00   6.5732469e-01  -1.5463202e+00   1.1486349e+00  -4.0122868e-01
  -2.3238102e-01  -2.6755328e+00  -7.7122908e-02  -2.8956646e+00   1.2288342e+00  -2.4240466e-01   1.9838981e-01   8.5135118e-01   1.3393755e+00  -1.2082396e+00   1.9953858e+00   9.3809554e-01   3.1728256e+00   1.4604157e+00   2.4478846e+00   1.7181479e+00  -1.0103227e+00  -5.5563727e-01   2.7187583e+00   4.0271409e+00   9.0154305e-02   3.9666824e+00  -9.8459247e-01  -4.0882359e+00  -2.0143728e+00  -3.0152664e+00  -2.4414206e-01  -2.1789557e+00   2.9971345e+00   6.6859141e-01   1.8517862e+00  -1.2204028e+00  -5.1909804e-01  -1.3938622e+00  -4.3249911e+00  -3.4826329e+00   2.6289064e+00   1.5714495e+00   2.4880159e+00  -5.8788698e-01   1.7587202e+00  -1.7312374e+00  -5.6203624e+00  -5.6821970e+00  -4.0265014e+00  -5.0606119e+00  -6.4010478e+00  -8.5630925e+00  -2.2563370e+00  -2.2300458e+00  -1.6360062e+00  -2.3107737e+00   2.9187776e+00   1.5490393e+00  -3.4223959e+00  -1.2596090e-01  -7.9390785e-01  -3.1072909e+00  -1.3942467e+00  -1.4453652e+00   1.5038399e+00   3.7559420e-01   4.2553416e+00   4.0783863e-01  -3.0798156e+00  -3.0051546e+00  -7.5247841e-01  -1.7047453e+00  -7.8535836e-01  -4.4069590e-01   4.9525601e-01  -5.0211532e-01   6.5221781e-01   9.9580667e-01   1.0878970e+00  -8.7368082e-01   4.1624349e+00  -9.7037810e-01  -1.9235873e+00  -3.2766740e+00   1.1898960e+00   4.2526544e-01   2.7636728e+00   3.7871808e+00  -2.1568797e-01  -2.6269455e+00   5.9348316e-01  -2.4637644e+00   7.8411700e-01  -2.7758445e-01
   3.0127141e-01  -1.9743442e+00  -4.3478732e-01  -3.1094463e+00   1.5526716e+00  -6.6463861e-01   3.5262520e-01   4.2800652e-01   1.2728203e+00  -1.1250121e+00   1.8886178e+00   3.2069505e-01   2.4127937e+00   1.1517520e+00   1.5808138e+00   9.4951427e-01   2.0984113e-02  -3.8475914e-01   2.7881054e+00   4.3263728e+00   7.1062389e-01   2.8794441e+00  -1.1909305e+00  -4.1884484e+00  -1.3561902e+00  -3.2301393e+00  -2.1557387e-01  -2.1289397e+00   2.5255688e+00   8.0345185e-01   2.2073162e+00  -7.9662032e-01  -4.7595024e-01  -1.3976979e+00  -4.8141458e+00  -4.1981775e+00   2.6529682e+00   1.6409592e+00   3.1396701e+00  -4.2030454e-01   2.3101442e+00  -5.2319283e-01  -5.4748659e+00  -5.1902632e+00  -3.7210320e+00  -4.7745908e+00  -5.5320131e+00  -7.7548370e+00  -1.8454986e+00  -1.8051641e+00  -1.4970530e+00  -1.7612166e+00   2.4231177e+00   1.3124430e+00  -2.7726503e+00   4.4909797e-02  -8.2633434e-02  -2.6734908e+00  -7.8583718e-01  -9.8754376e-01   1.8378138e+00   4.7082065e-01   3.6783276e+00   5.3545395e-01  -2.7562591e+00  -2.9240870e+00  -7.8271948e-01  -1.8008736e+00  -2.1758890e-01  -6.1279050e-01   9.2368818e-01  -1.2430502e+00   9.2526026e-01   1.5331566e+00   1.1560454e+00  -1.4679642e+00   2.2949837e+00  -1.7672098e+00  -1.1133979e+00  -2.6583487e+00   1.5835119e+00   6.6081577e-01   2.0926147e+00   2.9304679e+00  -1.6225169e-01  -2.3953243e+00   2.5947940e-01  -2.9886482e+00   3.8326601e-01  -1.4820886e-01
   4.7717015e-01  -1.6664640e+00  -5.4295408e-01  -2.9341781e+00   1.7928538e+00  -9.2663373e-01   7.0275664e-01   3.6535151e-01   1.2488816e+00  -1.0103376e+00   1.9332227e+00   1.1302894e-01   1.9000793e+00   8.7990234e-01   1.0193156e+00   5.2986567e-01   4.9900505e-01  -1.7275955e-01   2.9615536e+00   4.4139940e+00   1.2349519e+00   1.7734791e+00  -9.6346985e-01  -3.7802748e+00  -6.9597078e-01  -3.1268981e+00  -1.2484013e-01  -1.9904732e+00   1.9674693e+00   1.0267496e+00   2.6189123e+00  -3.2839865e-01  -3.4320341e-01  -1.4279426e+00  -4.7403384e+00  -4.2164593e+00   2.3944741e+00   1.8326506e+00   2.9878198e+00  -4.3307746e-01   2.5364115e+00   3.2884756e-01  -5.8664068e+00  -5.1614054e+00  -4.1878210e+00  -4.7335862e+00  -5.5874507e+00  -7.4674214e+00  -1.9008645e+00  -1.6620997e+00  -1.5622472e+00  -1.5953759e+00   1.5130319e+00   9.9641668e-01  -2.3322929e+00  -3.5356682e-02   2.6032877e-01  -2.5041141e+00  -4.4606869e-01  -9.0530009e-01   2.2089359e+00   5.9790649e-01   3.5447147e+00   6.5749593e-01  -2.2907369e+00  -2.4967563e+00  -8.5018614e-01  -2.0007835e+00   1.3042999e-01  -1.0596817e+00   1.2227527e+00  -1.6989990e+00   1.2257911e+00   2.0318928e+00   1.2136926e+00  -1.4862273e+00   1.0972145e+00  -2.0596072e+00  -8.0905317e-01  -1.9404172e+00   1.7323046e+00   5.2899505e-01   1.4048843e+00   2.2140200e+00  -2.3954449e-02  -2.1737928e+00  -2.8856626e-02  -3.3723294e+00   1.4142063e-01   4.6602582e-02
   1.6994641e-01  -1.6726486e+00  -2.9886143e-01  -2.3159775e+00   1.9760643e+00  -7.3709141e-01   1.0413958e+00   5.4352791e-01   1.2643496e+00  -5.9274152e-01   1.9680827e+00   1.9470444e-01   1.5194081e+00   4.3557186e-01   7.6489522e-01   5.8652597e-01   4.0677735e-01   4.4741933e-02   3.3470830e+00   4.7605624e+00   1.5209353e+00   7.4642278e-01  -2.7574713e-02  -2.9307530e+00  -1.3912531e-01  -2.6896453e+00   3.6459081e-01  -1.3552975e+00   1.3345928e+00   1.2546645e+00   3.4308147e+00   5.5790514e-01   1.5116748e-01  -1.0263546e+00  -3.6916608e+00  -2.9058715e+00   1.8497000e+00   1.9311358e+00   1.7689879e+00  -9.8919861e-01   2.4287786e+00   5.5339086e-01  -6.5983623e+00  -5.4034647e+00  -5.2138378e+00  -4.9050551e+00  -6.5592772e+00  -7.7730930e+00  -2.2908922e+00  -1.7813252e+00  -1.8082695e+00  -1.7905469e+00   1.7271345e-01   5.7334674e-01  -2.3908425e+00  -3.0895446e-01  -1.1836970e-01  -2.5568269e+00  -5.1621081e-01  -9.8301377e-01   2.3727640e+00   7.2266490e-01   3.7046574e+00   5.4384537e-01  -1.8751016e+00  -1.7417197e+00  -7.0205056e-01  -1.9089296e+00  -2.0969670e-01  -1.7982373e+00   1.6904843e+00  -1.6589042e+00   1.5412362e+00   2.3589720e+00   1.3467958e+00  -6.8647263e-01   7.7438096e-01  -1.5965268e+00  -1.1370252e+00  -1.0246449e+00   1.5291304e+00   3.5557447e-02   7.1402001e-01   1.7485522e+00   1.5817840e-02  -2.1309849e+00  -2.1283771e-01  -3.9199520e+00  -4.1237008e-02   2.8422666e-01
  -5.2808366e-01  -2.1633639e+00   3.5750643e-01  -1.3432961e+00   2.1348573e+00   2.0178123e-02   1.4156220e+00   1.1807994e+00   9.2910299e-01  -4.0256611e-01   1.0902949e+00   7.9485643e-01   8.2169170e-01   3.8499852e-01   8.4038016e-01   1.5329913e+00  -2.0383658e-02  -2.4629996e-01   3.3509158e+00   4.9056822e+00   1.6715018e+00   1.5662043e+00   1.4434648e+00  -1.0242321e+00   5.7130531e-01  -8.6960392e-01   1.3819692e+00  -4.9427985e-01   1.0392615e+00   1.4218689e+00   5.3312564e+00   3.1839593e+00   1.4896450e-01  -5.6319706e-01  -2.6750652e+00  -1.1520768e+00   1.6460222e+00   2.8813109e+00   2.6517629e+00  -1.2489585e+00   3.8748896e+00   1.5510075e+00  -8.5410726e+00  -7.1671899e+00  -8.0022980e+00  -6.2051682e+00  -9.0864351e+00  -9.7060441e+00  -3.1582045e+00  -2.6412004e+00  -1.9903098e+00  -2.0960441e+00  -1.8049167e+00   5.3327934e-02  -2.8348597e+00  -9.1328589e-01  -8.9462095e-01  -3.2816156e+00  -5.6096477e-01  -1.7074270e+00   1.7563098e+00   4.9252532e-01   3.8385147e+00  -2.9688796e-01  -1.0314820e+00  -7.5543759e-01  -6.2769769e-01  -1.3604686e+00  -1.2145946e+00  -2.8374276e+00   2.8703433e+00  -4.5174066e-01   3.2559015e+00   2.6973906e+00   2.8567792e+00   1.7602248e+00   4.0869846e-01  -3.1705946e-01  -1.0102392e+00   3.2853807e-01   1.3418803e+00  -1.0153907e+00   7.6547685e-01   3.0532154e+00   3.1015960e-02  -1.9768083e+00  -2.7902457e-03  -4.5206363e+00   1.5443805e-01   2.9808432e-01
  -6.3450983e-01  -2.0177282e+00   9.7316953e-02  -1.1951286e+00   2.2284303e+00  -5.2263203e-01   1.5733516e+00   7.8307522e-01   8.1852364e-01  -4.3505052e-01   8.6981138e-01  -7.2229868e-02   8.0308415e-02  -1.2767737e-01  -1.5130689e-01   4.6449701e-01   5.5790131e-01  -5.9117700e-01   2.6851563e+00   4.4978728e+00   1.7873307e+00   3.6763493e-02   1.7744658e+00  -5.1299967e-01   1.5232490e+00  -1.0300462e+00   1.1355184e+00  -8.0520964e-01   1.7753482e-01   1.0141769e+00   5.1920483e+00   3.4998098e+00   4.0548930e-01  -1.8081807e-01  -1.6992353e+00  -4.7331388e-01   1.4866354e+00   2.5750623e+00   2.7240307e+00  -1.3682717e+00   3.6553698e+00   2.4607427e+00  -8.0449742e+00  -6.4514001e+00  -7.5435094e+00  -5.6486010e+00  -8.2050978e+00  -8.6083463e+00  -2.8042649e+00  -2.3078299e+00  -2.0487292e+00  -1.8077657e+00  -2.7130772e+00  -4.1042686e-01  -2.4114676e+00  -1.2073115e+00  -7.0459842e-01  -2.9289664e+00   8.2327637e-02  -1.0990265e+00   2.2896093e+00   5.5435709e-01   3.0945219e+00  -1.1094607e-01  -2.1195992e-02  -1.2996108e-01  -6.6824780e-02  -7.3061493e-01  -8.7914283e-01  -3.0315766e+00   2.9621027e+00  -9.7734672e-01   2.9274961e+00   2.6517246e+00   2.3366232e+00   9.6198064e-01  -6.7851675e-01  -2.8154984e-01  -7.0199264e-01   4.2785667e-01   1.1474511e+00  -1.4729833e+00   1.8349689e-01   1.5618963e+00  -8.6003059e-02  -1.7941158e+00  -3.9553125e-01  -5.0535427e+00  -4.6063336e-01   4.0392050e-01
  -1.1464275e+00  -2.2212067e+00   7.4652146e-02  -6.5222411e-01   2.2438403e+00  -6.7650771e-01   1.6574817e+00   7.8728897e-01   4.4644571e-01  -6.1905758e-01   9.0240645e-01  -5.1031769e-01  -8.9002889e-02  -1.8372937e-01  -3.6250625e-01  -3.2679964e-01   5.9403130e-01  -8.5505275e-01   1.9565930e+00   4.2382809e+00   2.1651822e+00  -8.7142207e-01   2.4222719e+00   3.6077718e-01   2.3949120e+00  -8.0493108e-01   9.4415843e-01  -7.7453839e-01  -3.3722014e-01   7.7825440e-01   5.5670764e+00   4.1446948e+00   9.8370310e-01   4.7897041e-01  -3.1929552e-01   5.8051293e-01   1.2370983e+00   2.7775830e+00   1.8458465e+00  -1.3193312e+00   4.4588464e+00   2.2129173e+00  -8.1426490e+00  -6.1434081e+00  -7.4109199e+00  -4.8945173e+00  -8.6397781e+00  -8.2119655e+00  -2.7971064e+00  -2.0540644e+00  -2.1688116e+00  -1.6977548e+00  -3.5528609e+00  -9.0022127e-01  -2.4486926e+00  -1.5234039e+00  -1.2077244e+00  -2.6996745e+00   3.3457879e-01  -5.6979506e-01   2.5042938e+00   4.0372652e-01   2.9085927e+00  -1.4647948e-01   6.0558169e-01   2.2241700e-01   8.5432124e-01   6.6287385e-02  -1.3070963e+00  -3.1445187e+00   2.5295021e+00  -5.7996784e-01   2.4963269e+00   2.4482565e+00   1.6335045e+00   1.1524337e+00  -8.6671004e-01  -3.0507787e-01  -9.0571008e-01   8.9067927e-01   4.9590340e-01  -2.1613714e+00   2.3241745e-01  -2.1121925e-01  -2.3823588e-01  -2.1503877e+00  -5.0468228e-01  -4.6920780e+00  -7.3266780e-01   2.5216575e-01
  -1.5727307e+00  -2.1399876e+00   1.9356940e-01  -1.9357752e-01   1.9970284e+00  -7.9649844e-01   1.6969743e+00   5.1191177e-01   8.0890348e-02  -8.1526627e-01   1.8867815e-01  -1.1941903e+00  -1.0778424e+00  -8.8777543e-01  -1.4244159e+00  -1.2250318e+00   7.4374692e-01  -9.4802521e-01   8.3947441e-01   3.0539589e+00   1.6502453e+00  -1.4723599e+00   3.0934019e+00   1.5263525e+00   3.0560037e+00  -9.2486774e-02   8.5603622e-01  -8.2365316e-01  -1.0685236e+00  -7.1301973e-02   5.3877445e+00   4.9611215e+00   1.1689942e+00   7.6971363e-01   1.4205566e+00   1.2333807e+00   8.5079053e-01   2.4318249e+00   1.9510577e+00  -1.5555410e+00   3.5274393e+00   2.1311455e+00  -7.7663421e+00  -5.9405084e+00  -7.0659306e+00  -4.4856651e+00  -7.9887007e+00  -7.7534167e+00  -2.4213490e+00  -2.0719896e+00  -2.0718342e+00  -1.7253069e+00  -4.3245066e+00  -1.2779398e+00  -2.1354275e+00  -1.8851028e+00  -1.1379602e+00  -2.3630449e+00   1.0281182e+00  -2.8165146e-01   2.6725380e+00   2.5133554e-01   2.2707045e+00  -1.1509563e-01   1.4729182e+00   8.9575062e-01   1.7222251e+00   9.0485805e-01  -1.0937784e+00  -3.2887369e+00   2.6438066e+00  -4.9243176e-01   2.2225226e+00   1.7541345e+00   1.4706414e+00   9.3524623e-01  -1.4761674e+00  -2.9592764e-01  -5.8403335e-01   1.2643793e+00  -7.6049987e-03  -2.6737072e+00  -3.6309608e-01  -1.2140221e+00  -4.0227082e-01  -1.8364589e+00  -3.1664246e-01  -4.8378984e+00  -1.0642555e+00   1.5023635e-01
  -1.6063527e+00  -1.6686339e+00   9.8456419e-02   2.8313547e-01   1.8343528e+00  -6.5019538e-01   1.7018185e+00   3.2361212e-01  -1.6239231e-01  -6.4793752e-01  -8.0702650e-02  -1.1508630e+00  -1.7218257e+00  -1.0830291e+00  -1.6293859e+00  -1.4104340e+00   7.8499704e-01  -5.8816879e-01   6.2850664e-01   2.7240468e+00   1.9047452e+00  -1.8130761e+00   3.4666232e+00   2.5395661e+00   3.3192901e+00   5.2752522e-01   1.1798179e+00  -5.1567971e-01  -1.5068316e+00  -2.8914660e-01   5.9250456e+00   6.2321191e+00   1.4773239e+00   1.3486008e+00   2.3723483e+00   2.4107351e+00   2.7818276e-01   2.0977004e+00   1.4282189e+00  -1.7049144e+00   3.8832593e+00   2.4089825e+00  -7.6758782e+00  -5.3594247e+00  -7.1153966e+00  -3.7957162e+00  -7.8871724e+00  -6.8930937e+00  -2.2165097e+00  -1.8493703e+00  -1.6656801e+00  -1.0875192e+00  -4.9248510e+00  -1.3218541e+00  -1.6447928e+00  -1.7194823e+00  -1.1641847e+00  -1.9577727e+00   1.5205601e+00   2.3975948e-01   2.6192026e+00   3.0665707e-01   2.0267657e+00  -3.1011082e-02   1.8844092e+00   1.3976747e+00   1.9349112e+00   1.4221195e+00  -1.4307151e+00  -3.6046551e+00   2.9812622e+00   1.2289356e-01   2.6327627e+00   1.4580116e+00   1.9717024e+00   2.0734304e+00  -1.9838882e+00   5.5175932e-01  -3.5099520e-01   2.4201977e+00   1.9515258e-01  -2.5030201e+00  -5.7859976e-01  -1.7355506e+00  -2.2737761e-01  -1.5006909e+00  -6.0354202e-01  -5.0057308e+00  -1.1322567e+00   2.2106461e-01
  -2.2294953e+00  -2.2477309e+00   1.0991402e-01   1.2382717e+00   1.5568680e+00  -7.4233824e-01   2.1080297e+00   9.7094395e-01  -1.8391696e-01  -7.3159565e-01  -1.6981142e-02  -5.3748224e-01  -1.5887881e+00  -7.0529487e-01  -1.5387765e+00  -1.4028981e+00   4.3059999e-03  -7.3824341e-01   1.4903131e-01   1.6701442e+00   2.0216231e+00  -2.1422606e+00   4.1747976e+00   3.8034751e+00   3.8860511e+00   1.2029714e+00   8.7411832e-01  -4.5924854e-01  -2.0375419e+00  -9.2414393e-01   5.6746739e+00   6.4757450e+00   1.3857969e+00   1.1823040e+00   3.6528052e+00   4.3347812e+00   2.4714566e-02   2.0666527e+00   6.4452672e-01  -1.6435836e+00   3.5924540e+00   2.1971961e+00  -8.0501688e+00  -5.3912946e+00  -7.7829841e+00  -3.8703800e+00  -8.6597671e+00  -6.4099456e+00  -2.8286021e+00  -2.0839418e+00  -1.9587685e+00  -1.3218469e+00  -5.9961840e+00  -1.9515046e+00  -1.5887630e+00  -2.2029368e+00  -1.6276200e+00  -2.1986800e+00   1.5240851e+00   1.2487723e-01   2.9620841e+00   3.9066343e-01   2.0782756e+00   2.3888160e-01   3.1188798e+00   2.3803819e+00   1.8275036e+00   1.5870821e+00  -1.3695439e+00  -4.1432270e+00   2.7673763e+00   1.0691910e+00   2.6388731e+00   1.2119312e+00   1.7908591e+00   2.6516901e+00  -1.3010013e+00   1.7386808e+00  -9.6021418e-01   1.8275704e+00  -2.9607868e-01  -3.4024493e+00  -8.5771511e-01  -1.9167434e+00  -1.0456822e-01  -1.2849867e+00  -8.9973050e-01  -4.5139770e+00  -1.1160169e+00   4.2889659e-01
  -2.3108319e+00  -2.0819253e+00  -1.5822630e-01   1.5878367e+00   1.2892384e+00  -8.6991071e-01   2.2378773e+00   9.4364705e-01  -3.1365911e-01  -8.0879538e-01   1.8440271e-01  -5.3358337e-01  -1.5185821e+00  -4.7826047e-01  -1.3779132e+00  -2.0314873e+00  -1.1888580e-01  -5.2087625e-01  -3.6967213e-01   8.7376225e-01   2.4323271e+00  -2.5348516e+00   4.1857299e+00   4.4033456e+00   4.0991889e+00   1.4099959e+00   6.2027332e-01  -7.4651309e-01  -2.3022120e+00  -1.3573080e+00   5.5729776e+00   6.7688282e+00   1.8630168e+00   1.4529091e+00   4.5009804e+00   5.0429662e+00  -3.3527998e-01   1.8460841e+00  -3.3016005e-01  -1.5893026e+00   4.1087118e+00   1.6923039e+00  -7.7148731e+00  -4.5632621e+00  -7.2226951e+00  -2.8644053e+00  -8.4571534e+00  -5.1930477e+00  -2.6486848e+00  -1.7103216e+00  -1.6555435e+00  -7.8064382e-01  -6.0512225e+00  -1.9251659e+00  -1.1844003e+00  -2.1168181e+00  -1.7103851e+00  -1.7511227e+00   2.0121391e+00   7.1020969e-01   3.2457992e+00   5.2894561e-01   1.9705403e+00   6.1373879e-01   3.5892637e+00   2.6390429e+00   2.1898247e+00   1.9201576e+00  -1.5063948e+00  -4.1332923e+00   2.3503190e+00   1.7840114e+00   2.3777552e+00   6.2193686e-01   1.6309590e+00   3.2468656e+00  -1.1824656e+00   2.0425078e+00  -1.0042286e+00   2.3049922e+00  -3.0715319e-01  -3.2936958e+00  -6.3574895e-01  -3.3281561e+00   5.9615767e-02  -1.2197921e+00  -1.1891648e+00  -3.7712218e+00  -1.1496086e+00   3.3989282e-01
  -2.3951479e+00  -1.5876548e+00  -1.0471764e-02   1.6466176e+00   8.9335110e-01  -5.8907679e-01   1.5386959e+00   3.0818829e-01  -9.6001877e-01  -1.0234922e+00  -3.5552696e-01  -1.5879541e+00  -2.1338412e+00  -1.3093896e+00  -2.0058649e+00  -2.8025982e+00   3.8987054e-01  -6.8968521e-01  -1.3206382e+00   4.8097123e-01   1.7519577e+00  -2.4295556e+00   4.2221505e+00   4.7947953e+00   4.2143488e+00   1.6121241e+00   6.0995743e-01  -7.2861994e-02  -2.2707031e+00  -2.0098036e+00   4.8857529e+00   6.8688452e+00   2.0033311e+00   1.8473397e+00   5.3623272e+00   4.9931075e+00  -3.0235805e-01   1.4701921e+00   9.9572731e-02  -1.6362335e+00   3.3912043e+00   7.3135652e-01  -6.5913939e+00  -3.9725466e+00  -5.3760319e+00  -1.9713329e+00  -7.1017813e+00  -4.5861980e+00  -1.8417756e+00  -1.3715128e+00  -1.2242375e+00  -6.1107034e-01  -5.2637544e+00  -1.7766678e+00  -8.1728838e-01  -2.1598665e+00  -1.6713815e+00  -1.1642254e+00   2.1703901e+00   1.2453358e+00   2.6886909e+00  -8.8635115e-02   1.1888520e+00   2.9302488e-01   3.0716099e+00   2.2091809e+00   3.2380783e+00   2.7638220e+00  -1.3416149e+00  -3.4701224e+00   1.8315815e+00   1.7654944e+00   1.3914762e+00   2.2332141e-02   7.2852488e-01   2.4714003e+00  -1.9382483e+00   1.3929549e+00  -4.4619306e-01   2.1630373e+00  -7.6668574e-01  -3.3354260e+00  -6.8886454e-01  -3.6531619e+00  -2.2772478e-01  -1.1710554e+00  -5.8302952e-01  -3.7055431e+00  -1.3538882e+00   1.6356799e-02
  -3.2274168e+00  -2.3123860e+00   1.4567381e-01   3.0318757e+00   4.4891666e-01  -6.3028783e-02   1.9728691e+00   1.5881722e+00  -9.7664791e-01  -9.9996872e-01  -6.5672753e-01   3.8657590e-03  -1.7069311e+00  -2.4923859e-01  -1.3347249e+00  -2.1473930e+00  -1.0681118e+00  -6.1755443e-01  -1.7725924e+00  -9.1546665e-01   1.7894733e+00  -1.1630600e+00   4.9842870e+00   6.2426574e+00   4.3345729e+00   3.4066207e+00   5.5863581e-01   5.2017507e-01  -2.4056867e+00  -2.9608333e+00   4.7583290e+00   7.4431020e+00   1.7473686e+00   1.1746827e+00   6.8125175e+00   6.8424180e+00  -1.2704810e-01   1.9182386e+00  -4.3472189e-01  -1.2890745e+00   3.6600766e+00  -3.3448182e-01  -7.3338021e+00  -4.5681555e+00  -6.8403947e+00  -2.8334665e+00  -8.7472903e+00  -4.6648796e+00  -2.7863051e+00  -2.1231819e+00  -1.4913923e+00  -8.2557424e-01  -6.1804857e+00  -2.3357446e+00  -1.1904042e+00  -2.2840973e+00  -2.6322127e+00  -1.7249339e+00   1.9003746e+00   6.8139297e-01   2.3525678e+00   6.2528835e-02   1.1557351e+00   2.1776677e-01   4.4127733e+00   3.4539599e+00   2.8389403e+00   2.8123158e+00  -1.6611261e+00  -4.0443305e+00   1.7388489e+00   3.7489236e+00   2.0186420e+00  -6.6168167e-01   1.3124560e+00   4.0658249e+00  -1.5066053e-01   2.6803894e+00  -1.4006492e+00   1.6417713e+00  -1.4799605e+00  -4.3860380e+00  -6.6640877e-01  -3.2068627e+00  -1.5779573e-01  -1.0121685e+00  -5.7624733e-01  -2.2736526e+00  -7.5586245e-01   5.8367855e-02
  -2.9076247e+00  -1.3589394e+00   1.7314316e-01   2.9759151e+00   7.2101727e-02   4.2540462e-01   1.2138345e+00   9.5507272e-01  -1.6004134e+00  -1.0903676e+00  -1.1259093e+00  -8.7469917e-01  -2.1563110e+00  -8.9897867e-01  -1.7116149e+00  -2.8512238e+00  -3.3670345e-01  -3.6599515e-01  -2.4837202e+00  -1.3821887e+00   1.2542865e+00  -6.9634083e-01   4.3865430e+00   6.3106289e+00   4.0738426e+00   3.8042752e+00   6.8281109e-01   1.3082277e+00  -2.1688439e+00  -3.2375553e+00   3.7434763e+00   7.1050125e+00   1.9027137e+00   1.1355283e+00   7.0979486e+00   5.4439457e+00  -6.7249649e-04   1.7592531e+00  -1.1325007e-01  -9.8045975e-01   3.0411981e+00  -1.5937447e+00  -6.1218479e+00  -3.7856961e+00  -4.9620946e+00  -1.6815112e+00  -7.2051411e+00  -3.7625161e+00  -1.7315306e+00  -1.5475313e+00  -6.5356722e-01  -1.3303310e-01  -4.6333284e+00  -1.5400907e+00  -4.6108956e-01  -1.6914217e+00  -2.3163772e+00  -8.8220297e-01   2.0385037e+00   1.0822717e+00   1.5365736e+00  -3.8381126e-01   2.5658150e-01  -9.5779411e-02   3.5376636e+00   2.9317635e+00   3.5570708e+00   3.0636239e+00  -1.3755133e+00  -3.1480470e+00   8.3691528e-01   3.3820725e+00   8.5062656e-01  -1.4169883e+00   3.6612233e-01   3.2996561e+00  -1.0836880e+00   1.3998783e+00  -7.3239692e-01   2.2509891e+00  -1.6822531e+00  -3.9245088e+00  -5.8962831e-01  -4.0025812e+00  -2.2049142e-01  -7.9239643e-01   3.8337247e-02  -1.6535930e+00  -6.6154179e-01  -3.3466021e-01
  -3.1965657e+00  -1.0726682e+00  -9.6496152e-03   3.5016034e+00  -1.2657075e-01   1.0279302e+00   7.2937634e-01   8.9364322e-01  -1.7875085e+00  -8.4715595e-01  -1.9767563e+00  -1.0956599e+00  -2.5042228e+00  -1.0515139e+00  -2.0151144e+00  -3.2731492e+00  -3.2751609e-01  -6.0170856e-01  -3.2451904e+00  -2.1569649e+00   7.9515890e-01   6.4337306e-02   4.2189277e+00   6.5623597e+00   3.9783694e+00   4.8878265e+00   9.0037416e-01   2.1954228e+00  -2.3823170e+00  -3.9398809e+00   2.5826845e+00   6.7581356e+00   1.9115551e+00   7.1573243e-01   8.3560416e+00   5.3221289e+00   7.2855727e-01   1.6585827e+00   2.1766825e-01  -5.8756858e-01   2.4791335e+00  -2.2989612e+00  -5.2452554e+00  -3.1155711e+00  -4.6686888e+00  -1.6481771e+00  -6.6387478e+00  -2.7476438e+00  -1.2583712e+00  -1.5573903e+00  -3.6035087e-01   6.8285656e-01  -4.1107261e+00  -1.1732157e+00  -3.8170823e-01  -8.7111819e-01  -2.9053168e+00  -6.6101989e-01   1.9866421e+00   1.3595287e+00   5.3483200e-01  -3.6975478e-01  -1.2643598e+00  -6.4103874e-01   4.1294795e+00   3.7971715e+00   4.0101468e+00   3.7259092e+00  -1.4813659e+00  -2.7309157e+00   3.5306613e-01   3.3040132e+00   6.4057787e-02  -2.4918434e+00  -2.5836828e-01   2.5667367e+00  -6.6564241e-01   1.4678818e+00  -1.0321777e+00   2.3183905e+00  -2.3500737e+00  -4.4581754e+00  -7.1300559e-01  -5.2700826e+00  -4.8347912e-01  -5.7815134e-01   9.5277620e-02  -9.4002148e-01  -4.1388148e-01  -5.0449991e-01
  -3.3866894e+00  -1.3810763e+00   2.9007039e-01   4.0026100e+00  -5.9219890e-01   1.5770205e+00   8.7144333e-01   1.5813040e+00  -1.8222236e+00  -7.8157766e-01  -1.8117192e+00  -1.0852033e-01  -1.7525739e+00  -4.6832305e-01  -1.0497709e+00  -2.5247817e+00  -1.1741813e+00  -4.1654362e-01  -3.0551925e+00  -2.5079191e+00   7.3391139e-01   1.0887391e+00   4.4111561e+00   6.9600274e+00   3.5020488e+00   5.4689017e+00   8.8293565e-01   2.6096031e+00  -1.9703034e+00  -4.2130794e+00   2.5268967e+00   6.6756375e+00   1.9035230e+00   3.1998981e-01   8.5778823e+00   6.0925209e+00   7.0581774e-01   1.8272427e+00  -3.8659009e-01  -7.6299457e-01   2.7102000e+00  -3.5155966e+00  -5.5382384e+00  -3.5524893e+00  -4.9030117e+00  -2.0412226e+00  -7.4579760e+00  -3.1336913e+00  -1.8043463e+00  -1.9900050e+00  -3.5473733e-01   2.9965066e-01  -3.8017374e+00  -1.2317840e+00  -6.0605538e-01  -1.0539169e+00  -3.3403453e+00  -9.4173730e-01   1.5075624e+00   8.5181020e-01   1.4452309e-01  -4.7455323e-01  -7.5694810e-01  -7.3950154e-01   3.9834503e+00   3.7681439e+00   3.8261900e+00   3.5021577e+00  -1.6851134e+00  -2.6892719e+00   1.8867753e-01   4.5071110e+00   2.8085166e-01  -2.6951701e+00   1.3220613e-01   3.7206574e+00   3.9992154e-01   1.8574408e+00  -1.4135020e+00   1.7769135e+00  -2.3826520e+00  -4.5399515e+00  -2.7797394e-01  -4.0862970e+00  -3.4850441e-01  -5.7675144e-01   3.5833033e-01   5.8480908e-02   8.8969820e-02  -5.9208718e-01
  -3.5856575e+00  -1.8620941e+00   3.7821004e-01   4.2535583e+00  -9.5000972e-01   1.4070184e+00   1.0875072e+00   1.9440750e+00  -1.6870261e+00  -7.3435654e-01  -1.8210345e+00   2.8151891e-01  -1.3628281e+00  -2.2341373e-01  -8.3663670e-01  -2.3093059e+00  -1.6870292e+00  -7.8390259e-01  -3.3598860e+00  -3.1477605e+00   3.6872490e-01   1.3492595e+00   4.6283904e+00   7.2061868e+00   3.4791443e+00   5.5178283e+00   5.0868521e-01   2.0151168e+00  -2.1993801e+00  -4.6137972e+00   2.0749879e+00   6.2420271e+00   1.9908891e+00  -6.2654850e-03   9.5077192e+00   6.9268103e+00   7.1019139e-01   1.7737547e+00  -7.4790551e-01  -9.0111540e-01   2.1957907e+00  -4.0217646e+00  -5.0585526e+00  -3.6684701e+00  -4.7314709e+00  -2.3256377e+00  -7.0363972e+00  -3.0042889e+00  -1.9069440e+00  -2.2754194e+00  -3.4468794e-01  -2.8169194e-02  -3.3968948e+00  -1.2699753e+00  -7.3039409e-01  -1.4131838e+00  -3.4640702e+00  -1.1189926e+00   1.2856398e+00   4.4072611e-01   2.5286586e-01  -4.0580909e-01  -7.6308804e-01  -5.4015386e-01   4.4162582e+00   4.1089190e+00   3.7454824e+00   3.5740963e+00  -1.5224378e+00  -2.6182348e+00  -1.5225940e-02   4.7296547e+00  -2.0652428e-02  -3.1418647e+00   4.8471823e-02   3.2546214e+00   1.3495060e+00   1.8004062e+00  -1.8494232e+00   8.9571017e-01  -2.4730194e+00  -4.8419072e+00  -1.3959373e-01  -3.8215647e+00  -2.2300183e-01  -3.6555507e-01   1.9271498e-01   4.7658868e-01   1.4935262e-01  -4.6425683e-01
  -3.1978600e+00  -1.7336760e+00   2.4361623e-02   4.0930384e+00  -1.1878543e+00   1.1815921e+00   1.0933394e+00   2.0596519e+00  -1.6809606e+00  -8.5293473e-01  -1.4520332e+00   5.7684493e-01  -7.3041838e-01   4.5340469e-01  -3.1100653e-01  -2.3995452e+00  -1.6242518e+00  -8.2280612e-01  -3.2684982e+00  -3.1859687e+00   7.5475224e-01   1.5818072e+00   3.9365709e+00   6.5920955e+00   3.2506800e+00   5.0743457e+00  -6.0103154e-02   1.6411697e+00  -1.9530903e+00  -4.6298233e+00   1.6120084e+00   5.3606849e+00   1.8915438e+00  -5.5339208e-01   8.8482754e+00   6.3150547e+00   1.0773667e+00   1.8292192e+00  -7.2349904e-01  -4.6007042e-01   2.9832204e+00  -4.2027861e+00  -4.4197301e+00  -3.1838177e+00  -3.9690742e+00  -2.1336135e+00  -6.3317396e+00  -2.1369447e+00  -1.8126746e+00  -2.1103627e+00  -1.5114803e-01   3.3301655e-01  -2.4557694e+00  -1.2049041e+00  -4.5586568e-01  -1.1140391e+00  -3.2721927e+00  -9.7347928e-01   1.1576213e+00   6.1701905e-01   1.3020178e-01  -4.2960368e-01  -8.2292863e-01  -3.4684064e-01   4.3339456e+00   3.6939611e+00   3.5738003e+00   3.3869607e+00  -1.1311475e+00  -2.0499203e+00  -4.5652049e-01   4.7746068e+00  -2.7516414e-01  -3.0664217e+00  -1.6121968e-01   2.6658272e+00   1.5282128e+00   1.2179537e+00  -1.7278851e+00   2.1796972e-01  -2.0810712e+00  -4.4219117e+00   2.8450677e-01  -3.9415392e+00  -8.2361825e-02  -4.3161149e-01  -8.5587639e-02   1.3443554e+00   3.7492089e-01  -5.1000676e-01
  -2.6397255e+00  -1.1174563e+00  -8.6826879e-02   3.7311417e+00  -1.5888508e+00   1.3160728e+00   5.5268820e-01   1.8330071e+00  -1.9703426e+00  -8.5929583e-01  -2.0742470e+00   2.3087823e-01  -8.2641612e-01   4.9782662e-01  -7.0151740e-01  -2.5193202e+00  -1.0277577e+00  -1.1351504e+00  -3.7838153e+00  -3.5380987e+00  -1.3197685e-03   2.1363893e+00   2.8933680e+00   5.8557220e+00   2.8278168e+00   4.9493030e+00  -5.8777309e-01   2.1895059e+00  -1.5771074e+00  -5.2886792e+00  -2.7256485e-01   3.7990357e+00   1.1186868e+00  -1.4065033e+00   7.8865079e+00   4.7491847e+00   1.9017844e+00   1.7822049e+00   1.0245802e+00  -1.3714048e-02   2.1996463e+00  -4.5340738e+00  -2.6686022e+00  -2.4273716e+00  -1.8527277e+00  -1.9531211e+00  -3.9097422e+00  -1.0025398e+00  -1.0231014e+00  -1.8710327e+00   2.0539913e-01   5.8294700e-01  -9.9313560e-01  -9.6036697e-01  -2.9942957e-03  -8.0129782e-01  -2.6462488e+00  -6.2175099e-01   1.0553914e+00   4.9369803e-01  -5.9936783e-01  -6.8985144e-01  -2.0794467e+00  -7.9639164e-01   3.9751407e+00   3.2757697e+00   3.5144388e+00   3.1783276e+00  -1.0746156e-01  -1.0459946e+00  -1.0495252e+00   4.1300984e+00  -8.7240460e-01  -3.2197970e+00  -8.7742201e-01   9.8181314e-01   6.5195414e-01   1.0349624e-02  -1.1302276e+00  -1.3141200e+00  -2.2815033e+00  -4.3798587e+00   1.8222129e-01  -3.0594296e+00  -3.3270773e-01  -9.0150659e-02   5.6500771e-01   2.0317328e+00   4.0537935e-01  -7.8364639e-01
  -2.3523408e+00  -1.1899158e+00  -3.5343454e-01   2.8741062e+00  -1.5354292e+00   8.8352160e-01   5.4860655e-01   9.9895201e-01  -1.5914077e+00  -6.1034438e-01  -1.8086961e+00  -6.4164702e-01  -6.7987033e-01  -1.8032450e-01  -5.3395401e-01  -2.8030402e+00  -6.0181456e-01  -1.7664464e+00  -3.2436686e+00  -2.6396936e+00   1.3386982e-01   1.3500843e+00   2.6436624e+00   4.8834452e+00   2.5070925e+00   3.5230489e+00  -6.6554979e-01   9.7998313e-01  -1.7778757e+00  -4.7720358e+00  -2.2820594e-02   3.3197400e+00   1.8514005e+00  -9.7610731e-01   7.9538050e+00   4.8134693e+00   1.8790195e+00   1.1623947e+00   7.4732190e-01  -8.3657105e-01   2.6033166e+00  -3.3201188e+00  -2.0474370e+00  -2.0750386e+00  -1.7535552e+00  -2.0664532e+00  -3.1902538e+00  -8.2353383e-01  -7.4798043e-01  -1.9554209e+00   2.7815243e-01   9.4733625e-01  -3.0160121e-01  -5.4630743e-01  -9.1631497e-02  -7.1400348e-01  -2.6770113e+00  -6.4654219e-01   1.1657708e+00   9.6850771e-01  -5.8396880e-01  -5.8880783e-01  -2.0045274e+00  -8.4371447e-01   3.7587732e+00   3.0751622e+00   4.1800999e+00   3.9443242e+00  -3.5401075e-01  -6.3892157e-01  -5.3715509e-01   2.9173337e+00  -1.1254501e+00  -3.1414199e+00  -7.1421204e-01  -1.3532103e-02   7.4608910e-01   3.1966636e-01  -9.7114787e-01  -1.0784819e+00  -1.2950129e+00  -3.7944469e+00   7.2892107e-01  -3.8291255e+00  -2.7213398e-01  -1.4410040e-01  -1.1610869e-01   9.9675749e-01   1.9482831e-01  -7.0477269e-01
  -2.8098532e+00  -2.2846051e+00   9.5919935e-02   3.8791761e+00  -1.6041998e+00   1.4698683e+00   1.2158246e+00   2.6566742e+00  -1.3266259e+00  -2.9351759e-01  -2.1400851e+00   1.5563665e+00   1.8174975e-02   1.1679962e+00   6.1434993e-01  -5.8675493e-01  -1.8758345e+00  -2.1200158e+00  -2.3954032e+00  -2.5420396e+00   2.9532561e-01   3.1044808e+00   3.3482915e+00   5.7446136e+00   2.4675505e+00   4.8602848e+00  -3.3090246e-01   1.3020990e+00  -1.6960899e+00  -4.4301612e+00   8.9411770e-01   3.9293761e+00   8.3379286e-01  -2.0931615e+00   7.4607252e+00   6.0632423e+00   2.2683937e+00   2.2681428e+00   1.6952771e+00  -4.2125447e-01   3.5495018e+00  -2.4343848e+00  -3.7761991e+00  -4.0609699e+00  -5.0615820e+00  -4.4662727e+00  -5.6506042e+00  -2.5113458e+00  -2.2601344e+00  -3.2039943e+00  -1.0652860e-01   3.3397522e-01  -1.3381126e+00  -1.0624934e+00  -6.6815878e-01  -1.0109485e+00  -3.4326678e+00  -2.0382283e+00   1.2348681e-01  -6.7055366e-01  -1.3018106e+00  -5.7556195e-01  -1.4322158e+00  -1.3966145e+00   4.9030918e+00   4.0526311e+00   2.6932344e+00   3.2973864e+00  -6.6632671e-01  -1.4224802e+00   3.7942221e-01   4.1044224e+00   5.4000132e-01  -2.4172631e+00   8.1916715e-01   1.6222291e+00   2.0015169e+00   1.7689267e+00  -1.5477696e+00  -1.7529939e+00  -1.0345407e+00  -4.6746996e+00   9.4693777e-01  -7.7007586e-01   6.4907567e-02   1.2562385e-01  -3.0365935e-01   1.3506221e+00   9.9625190e-01  -3.5057887e-01
  -1.7624308e+00  -1.4613700e+00  -3.4576251e-01   2.7721533e+00  -1.8329629e+00   7.3389170e-01   1.0377581e+00   1.9022680e+00  -1.1553450e+00  -6.3373461e-02  -1.2955080e+00   1.0643790e+00   6.5540595e-01   1.2754422e+00   7.9019468e-01  -1.0876813e+00  -1.1680861e+00  -1.8019882e+00  -2.0272934e+00  -1.9569675e+00   4.9784545e-01   1.5584196e+00   2.0300133e+00   3.9610233e+00   1.7334224e+00   2.6276567e+00  -1.3183796e+00   2.8081924e-01  -1.5888241e+00  -4.0993146e+00  -1.8233912e-01   1.8184096e+00   1.1317284e+00  -1.9996645e+00   6.1610992e+00   4.8224862e+00   1.7684928e+00   1.5251083e+00   3.5161351e-01  -8.2826024e-01   3.2275650e+00  -2.8022771e+00  -1.6139801e+00  -2.0384697e+00  -1.8486355e+00  -2.5917674e+00  -2.6976337e+00  -4.4818857e-01  -1.2576505e+00  -2.1087927e+00   2.9439592e-01   6.2772797e-01   3.0573734e-01  -7.0971111e-01  -1.3158697e-01  -7.8816142e-01  -2.4076318e+00  -1.0418161e+00   2.5680240e-01   5.7658161e-03  -7.1398898e-01  -2.7208957e-01  -1.2999407e+00  -8.3212597e-01   3.8126860e+00   2.8536970e+00   2.8660506e+00   2.8819023e+00  -8.3233660e-04  -3.1210778e-01  -2.9044626e-01   2.9738472e+00  -4.7293819e-01  -2.1760016e+00  -5.7298966e-02   1.0991393e-01   1.3692995e+00   2.7891819e-01  -1.2886455e+00  -2.4933699e+00  -4.0829239e-01  -3.3470496e+00   1.1140079e+00  -1.5448761e+00   1.4404234e-01  -5.9060605e-02  -4.7760282e-01   1.8120529e+00   5.9143044e-01  -4.5304764e-01
  -1.2221342e+00  -8.7497515e-01  -3.3415194e-01   2.6133557e+00  -1.9656441e+00   8.5548589e-01   8.4180542e-01   1.9878416e+00  -1.4002591e+00  -1.2217016e-02  -2.0060441e+00   1.1846402e+00   3.5843684e-01   1.5788912e+00   3.8053586e-01  -8.2516649e-01  -5.5364826e-01  -1.6493273e+00  -2.1803566e+00  -2.2328847e+00   7.5024239e-02   2.1356794e+00   1.2256835e+00   3.4981235e+00   1.4989301e+00   2.8820719e+00  -1.5329044e+00   4.1781588e-01  -1.5078253e+00  -4.0356495e+00  -9.4867790e-01   1.0390444e+00   1.6079558e-01  -3.0089049e+00   4.8339002e+00   2.5756074e+00   2.1043410e+00   1.9100728e+00   1.9627728e+00  -1.0734661e-01   2.7192645e+00  -2.5214149e+00  -8.3530984e-01  -1.9231064e+00  -1.2338365e+00  -2.6252887e+00  -1.2174530e+00   2.0166509e-02  -6.5914566e-01  -1.8982419e+00   7.8320608e-01   9.0062084e-01   1.0503981e+00  -5.0221693e-01   4.4560593e-01  -3.1123966e-01  -1.6524327e+00  -7.8471886e-01   1.9633206e-01  -4.6883020e-01  -1.3392747e+00  -4.3024085e-01  -2.0494586e+00  -1.2029764e+00   3.8559619e+00   2.6296519e+00   2.4126129e+00   2.3107710e+00   8.5056780e-01   3.0799566e-01  -3.3606987e-01   2.2639020e+00  -5.5575376e-01  -2.0168463e+00  -1.0726209e-01  -8.7739140e-01   2.1133243e-01  -1.0974262e+00  -4.5914765e-01  -2.6957349e+00  -2.2976168e-01  -3.0075389e+00   8.1001522e-01  -7.3147751e-01   1.4012392e-01   2.6546870e-01  -7.6832510e-03   2.3654503e+00   7.6849819e-01  -6.3063053e-01
  -1.4390811e+00  -1.5470419e+00  -2.0468527e-01   2.3133936e+00  -1.9798612e+00   3.5101761e-01   1.0309500e+00   1.8828233e+00  -1.1704190e+00   1.0487601e-01  -1.9699028e+00   1.1604041e+00   4.7207716e-01   1.3795303e+00   4.4460178e-01  -3.2348138e-01  -8.3417282e-01  -2.3187009e+00  -1.7783794e+00  -1.5178017e+00  -4.8181226e-02   1.5429608e+00   1.6594000e+00   3.1886046e+00   1.4687741e+00   1.8532323e+00  -1.8727053e+00  -5.2784912e-01  -1.8431660e+00  -3.7122383e+00  -5.0529006e-01   7.8355747e-01   1.4220274e-01  -2.7822419e+00   5.0095437e+00   3.4908788e+00   1.8278116e+00   1.7743435e+00   1.7410361e+00  -6.9634168e-01   2.6953577e+00  -1.4393849e+00  -7.1618029e-01  -2.3641313e+00  -1.7526800e+00  -3.2882253e+00  -1.1413784e+00  -6.1217685e-01  -9.6081272e-01  -2.3856252e+00   3.5598708e-01   3.2384471e-01   7.0268787e-01  -9.6555365e-01  -9.0443273e-02  -8.5318948e-01  -1.8703130e+00  -1.2793080e+00  -9.4327012e-02  -6.7271589e-01  -1.2403302e+00  -4.9444216e-01  -1.5398648e+00  -1.3962751e+00   4.0662786e+00   2.6619614e+00   2.6987746e+00   2.8816526e+00   6.7719766e-01   3.1280917e-01   3.4847932e-01   1.7365750e+00  -2.5679417e-01  -1.5158861e+00   1.8169694e-01  -1.5089639e+00   7.6406586e-01  -5.4882354e-01  -7.2704718e-01  -3.3122490e+00   8.3917307e-02  -3.2026192e+00   8.8059245e-01  -7.1497789e-02   6.1258992e-02   6.4965558e-02  -2.6280756e-01   1.4837927e+00   5.7267402e-01  -4.6900928e-01
  -1.3141792e+00  -1.7068087e+00  -2.7562166e-01   2.0022580e+00  -1.8867472e+00   6.7709877e-02   1.2661550e+00   1.8813013e+00  -8.1404581e-01   4.9484847e-01  -1.4585851e+00   1.1126658e+00   1.0239808e+00   1.4405518e+00   8.1877323e-01  -6.0832095e-02  -7.7130399e-01  -2.4372185e+00  -1.0248697e+00  -7.1009607e-01   2.2318540e-01   5.0627242e-01   1.4713791e+00   2.3895600e+00   1.3084727e+00   6.6309889e-01  -2.1304499e+00  -1.0522463e+00  -1.9757650e+00  -3.2047370e+00  -5.2682117e-01  -2.4727971e-01   3.6702937e-01  -2.7337038e+00   4.3770067e+00   3.3149443e+00   1.6009365e+00   1.7076969e+00   8.0561117e-01  -1.1195981e+00   2.6564440e+00  -1.0432645e+00  -4.6935514e-01  -2.0466447e+00  -1.7277520e+00  -3.2094632e+00  -9.7104183e-01  -3.8863819e-01  -1.0367769e+00  -2.2466884e+00   1.9111028e-01   2.5070890e-01   7.2865827e-01  -1.0348528e+00  -2.3349151e-01  -8.9124894e-01  -1.9838467e+00  -1.3723908e+00  -3.7394913e-01  -6.6811086e-01  -1.0061249e+00  -3.0540421e-01  -1.1292589e+00  -1.4748934e+00   4.1065303e+00   2.5504750e+00   2.7143127e+00   2.6390810e+00   6.0926810e-01   3.6715276e-01   4.7954234e-01   1.0961765e+00  -5.1149105e-01  -1.0474745e+00  -1.4730047e-01  -1.9259786e+00   9.2709080e-01  -4.3970201e-01  -9.3117706e-01  -3.4398504e+00   4.5424232e-01  -2.9818145e+00   9.7505510e-01  -4.0784550e-01   6.6784432e-02  -2.2476357e-01  -4.4981836e-01   1.2860707e+00   3.6046727e-01  -4.2376468e-01
  -1.1328799e+00  -1.6298337e+00  -4.6947640e-01   1.6716212e+00  -1.8982488e+00  -1.0611536e-01   1.2421495e+00   1.8396075e+00  -6.7222930e-01   7.4953128e-01  -1.5299794e+00   1.2131953e+00   1.2317875e+00   1.8334837e+00   9.3390398e-01   1.8606342e-01  -7.1798996e-01  -2.5647038e+00  -8.3904312e-01  -4.0065312e-01   3.3497995e-01   5.5820811e-02   9.4647245e-01   1.6187454e+00   9.5530145e-01  -1.0742602e-01  -2.5751236e+00  -1.2134847e+00  -1.9336723e+00  -3.2220019e+00  -1.1259776e+00  -1.2832684e+00  -4.7308152e-02  -2.8712012e+00   3.4116346e+00   2.9518487e+00   1.6444836e+00   1.6407104e+00   9.1817501e-01  -1.2166106e+00   2.7548351e+00  -5.2341338e-01   2.2365879e-01  -1.3295526e+00  -1.0802276e+00  -2.9240094e+00  -1.9891826e-01   3.7230089e-01  -9.0063720e-01  -2.0665355e+00   2.6971491e-02   3.5794761e-01   6.3749058e-01  -1.3212451e+00  -3.6921511e-01  -7.7475048e-01  -1.9050537e+00  -1.3351430e+00  -3.6013779e-01  -5.1207142e-01  -1.0836459e+00  -1.0445130e-01  -1.3416472e+00  -1.7748081e+00   4.3270717e+00   2.4922384e+00   2.7235363e+00   2.6196652e+00   7.0314882e-01   6.8045063e-01   5.9116653e-01   8.6003846e-01  -3.7881933e-01  -7.4370908e-01  -2.4281432e-01  -2.2370034e+00   7.8073072e-01  -1.7049371e-01  -9.3974796e-01  -4.1026034e+00   4.7498957e-01  -2.9364438e+00   1.0102634e+00  -2.8048381e-01  -1.7025384e-01  -4.2725209e-01  -3.3969212e-01   1.5146094e+00   2.0818821e-01  -5.7448190e-01
  -1.2699789e+00  -1.9813382e+00  -2.7987401e-01   1.3825464e+00  -1.7401126e+00  -5.2528187e-01   1.2704402e+00   1.4921818e+00  -5.8373499e-01   8.7203952e-01  -1.6251611e+00   7.2768347e-01   8.3787983e-01   1.1889409e+00   5.8025540e-01   4.9793015e-01  -5.2220433e-01  -2.9483384e+00  -4.4777475e-01   4.1999705e-01   1.7094078e-01  -7.3016069e-01   1.4038447e+00   1.5557961e+00   1.1176695e+00  -1.0697189e+00  -2.5014769e+00  -1.9840785e+00  -2.3744633e+00  -2.5696781e+00  -3.8229841e-01  -1.0803967e+00  -1.1975528e-01  -2.3732088e+00   3.3360220e+00   3.3649772e+00   1.0707443e+00   1.4907966e+00   8.8056585e-01  -1.6573169e+00   2.3339360e+00   8.1062225e-01   7.2498437e-02  -1.7526041e+00  -1.7687083e+00  -3.1549888e+00  -1.9033540e-01  -3.0532022e-01  -8.8876285e-01  -2.2072593e+00  -7.6744705e-02   4.8275490e-02   1.5859561e-01  -1.5492700e+00  -5.1580554e-01  -1.1575481e+00  -1.8862308e+00  -1.5907152e+00  -4.5491963e-01  -5.7718134e-01  -9.7884760e-01  -3.4241483e-01  -8.7211301e-01  -1.9897372e+00   4.4238490e+00   2.4214395e+00   3.0098929e+00   3.1180448e+00   4.9710618e-01   5.3378896e-01   1.3072029e+00   2.6774989e-02  -3.4145027e-01  -1.8665670e-01  -1.9272621e-01  -2.7672214e+00   4.4908171e-01   3.6036552e-01  -7.4094128e-01  -3.7180532e+00   9.4380545e-01  -2.8384910e+00   8.4138532e-01   4.2282294e-02  -1.6502835e-01  -5.2144956e-01  -5.2677114e-01   1.1998103e-01  -1.3884987e-01  -4.1068206e-01
  -1.6392342e+00  -2.3320200e+00  -4.5799900e-01   1.4310867e+00  -1.5310993e+00  -7.9300553e-01   1.1159349e+00   1.5155879e+00  -6.3922423e-01   9.0174978e-01  -1.8961491e+00   4.9196368e-01   7.5967271e-01   1.4405933e+00   3.9224236e-01   4.4296902e-01  -4.8967410e-01  -3.4919606e+00  -7.5324326e-01   7.0278651e-01   3.0323806e-01  -1.0618699e+00   1.4094814e+00   1.3246701e+00   1.3981206e+00  -1.4826894e+00  -2.7988818e+00  -2.1245405e+00  -2.6268632e+00  -2.4857405e+00  -6.0110135e-01  -1.5612991e+00  -3.9955694e-01  -2.2057470e+00   3.3710971e+00   3.4100600e+00   1.2941532e+00   1.7887555e+00   1.0021826e+00  -1.3080118e+00   2.6794283e+00   1.4103128e+00   2.9916708e-01  -1.4916370e+00  -1.9091095e+00  -3.0059813e+00  -2.4558682e-01  -6.7468038e-02  -8.1944879e-01  -2.0996836e+00  -3.7464291e-01   2.2028766e-01  -3.5024263e-01  -2.0060041e+00  -9.1635959e-01  -1.0706160e+00  -2.3296407e+00  -1.7293001e+00  -5.3553455e-01  -2.8851323e-01  -1.1744056e+00  -3.8330420e-01  -1.2815646e+00  -2.4508431e+00   5.0685363e+00   2.6940260e+00   3.4175955e+00   3.6722716e+00   1.8804652e-01   6.5535466e-01   1.1441018e+00  -2.4366415e-01  -6.1988813e-01  -6.7945325e-02  -8.8840214e-01  -3.5198985e+00   5.9156649e-01   6.8448646e-01  -1.0421147e+00  -3.9322355e+00   4.2398882e-01  -3.4236810e+00   8.8155359e-01  -8.8933840e-01  -5.3767098e-01  -9.8486586e-01  -5.7680346e-01   1.3157891e-01  -3.6471974e-01  -5.3548520e-01
  -1.5086643e+00  -2.2334751e+00  -4.2882565e-01   1.0985443e+00  -1.6757622e+00  -1.0388776e+00   1.0316204e+00   1.2388230e+00  -6.2486549e-01   9.1157921e-01  -2.1987321e+00   3.4880233e-01   2.9251629e-01   1.2745386e+00  -2.7013800e-02   6.7004774e-01  -4.6043732e-01  -3.3859496e+00  -7.1906012e-01   6.9440720e-01   3.9592857e-02  -1.4135668e+00   1.2672741e+00   1.1787897e+00   9.7293405e-01  -2.1973392e+00  -3.0747011e+00  -2.3218816e+00  -2.5889825e+00  -2.7016966e+00  -8.6345711e-01  -1.8063480e+00  -1.1575877e+00  -2.0800587e+00   2.3118716e+00   3.5680539e+00   7.7176004e-01   1.2957021e+00   1.5131000e+00  -1.7114039e+00   2.0002544e+00   2.2954900e+00   5.9553050e-01  -1.1050306e+00  -1.4270590e+00  -2.7130225e+00   4.3980989e-01   2.7766411e-01  -7.0513834e-01  -2.0402539e+00  -4.9811596e-01  -2.5763864e-02  -9.2943664e-01  -2.5353260e+00  -8.6826251e-01  -1.3547480e+00  -1.8339315e+00  -1.6891025e+00  -1.1671193e-01  -1.1751534e-01  -1.0311285e+00  -4.6060189e-01  -1.1163006e+00  -2.5877072e+00   5.1359340e+00   2.4682356e+00   3.4391652e+00   3.8741280e+00   4.5818752e-01   6.8929327e-01   1.7240291e+00  -1.7649477e-01  -1.3583017e-01   3.1117865e-01  -5.4623177e-01  -3.3360257e+00  -1.1027406e-01   1.7293221e+00  -5.9558261e-01  -4.4299164e+00   6.6268442e-01  -3.1595433e+00   5.4339040e-01   1.8401608e-01  -7.0868988e-01  -8.9211447e-01  -2.8231729e-01  -4.2994126e-01  -6.2572549e-01  -6.2264474e-01
  -1.1455698e+00  -1.2844591e+00  -3.0506477e-01   1.3871998e+00  -1.7134951e+00  -5.6573618e-01   7.4601337e-01   1.1668709e+00  -7.0477787e-01   1.4933885e+00  -2.4262193e+00   1.0854114e+00  -3.4741185e-01   1.1846482e+00  -1.0230223e-01   1.5046842e+00  -5.9481230e-01  -1.9951690e+00  -6.3510669e-02   8.4921094e-01   5.4065123e-02  -1.3809991e+00   1.0725617e+00   1.5112256e+00   1.2706573e-01  -1.8802804e+00  -2.4305923e+00  -1.4774451e+00  -2.6682175e+00  -2.0235480e+00  -7.0381750e-01  -1.4427264e+00  -1.6242903e+00  -1.9235531e+00   1.7328390e+00   3.4675227e+00  -4.2371245e-01   1.0076265e+00   1.3416267e-01  -1.7681413e+00   9.8248098e-01   2.1532632e+00   6.1025222e-01  -3.6741559e-01  -1.5193413e+00  -1.6245332e+00   5.5881727e-01   9.4032329e-01  -3.9290225e-01  -1.5454794e+00   5.0509278e-02   4.7083537e-01  -1.2123278e+00  -2.2448015e+00  -3.9071611e-01  -5.9523805e-01  -1.4048444e+00  -1.1122752e+00  -5.6216907e-02  -7.9162312e-02  -1.3785255e+00  -2.0943344e-01  -8.1573358e-01  -2.6427811e+00   4.5680493e+00   2.6141128e+00   2.8234054e+00   3.3651461e+00   1.5745963e-01   4.9175414e-01   1.9483912e+00  -2.1842093e-03   2.5297094e-01   3.8650955e-01  -8.6898267e-02  -1.9059796e+00  -6.0978807e-01   2.5392613e+00  -6.1922414e-01  -2.6303525e+00   9.4873780e-01  -2.2182632e+00  -2.0826453e-01   5.3162930e-01  -4.4351189e-01  -5.4550613e-01  -1.8539277e-01  -5.5269477e-01  -4.1960906e-01  -5.1034341e-01
  -1.3516260e+00  -1.4253313e+00  -2.3239464e-01   1.3280057e+00  -1.5137980e+00  -8.3618635e-01   4.6272966e-01   7.8261538e-01  -7.1656376e-01   1.5803919e+00  -2.5047448e+00   5.0871835e-01  -8.7434745e-01   5.4203494e-01  -6.0180882e-01   1.4945598e+00  -4.5670536e-01  -2.1572173e+00  -1.1084170e-01   1.1878349e+00  -1.1060193e-01  -2.0372939e+00   1.3323824e+00   1.6740821e+00   1.7875703e-01  -2.5670100e+00  -2.2696979e+00  -1.6398214e+00  -2.9983447e+00  -1.5186940e+00  -7.0456131e-01  -1.4995062e+00  -1.8669420e+00  -1.3732705e+00   1.7643855e+00   4.1060330e+00  -1.0073882e+00   7.9297398e-01  -3.0030370e-01  -1.9304695e+00   1.0888399e-01   2.8793451e+00   5.6872965e-01  -1.6139526e-01  -1.6738529e+00  -1.0773634e+00   4.9442895e-01   9.4764423e-01  -2.5198324e-01  -1.2872852e+00  -4.2744464e-02   4.0405287e-01  -1.7304671e+00  -2.3853655e+00  -4.5569837e-01  -7.9187828e-01  -1.4036346e+00  -1.0697142e+00  -3.3871263e-02   1.6806318e-01  -1.2714556e+00  -3.5964525e-01  -7.0846866e-01  -2.7779787e+00   4.5536982e+00   2.6988758e+00   3.0613249e+00   3.8106550e+00  -8.0031837e-02   3.8757977e-01   1.9114524e+00  -5.6162029e-01  -2.2861305e-01   6.1611590e-01  -7.8031922e-01  -2.3667902e+00  -9.8545808e-01   3.4466508e+00  -7.1479612e-01  -2.1984262e+00   8.3674013e-01  -2.3155648e+00  -5.3035801e-01   1.4071828e-01  -5.3171051e-01  -6.0722339e-01  -3.4688569e-01  -1.5847950e+00  -8.0145068e-01  -3.8135234e-01
  -2.0156804e+00  -2.3458533e+00  -2.8405016e-01   1.5569280e+00  -1.2557343e+00  -1.1423669e+00   7.9010321e-01   1.0104233e+00  -4.0743550e-01   1.5324344e+00  -2.3698943e+00   6.2958597e-01  -8.7696577e-01   7.1941346e-01  -3.5778009e-01   1.5804121e+00  -1.1137574e+00  -2.5162697e+00  -1.1745143e-01   1.1772947e+00   3.7823866e-01  -2.0341842e+00   2.0192537e+00   2.1715412e+00   3.1945207e-01  -2.7515645e+00  -2.1457833e+00  -2.3878818e+00  -3.1860698e+00  -1.3248976e+00   2.1535253e-01  -7.3112496e-01  -1.7826395e+00  -8.0210551e-01   2.1146060e+00   5.7221098e+00  -1.3495152e+00   9.6828145e-01  -8.5001696e-01  -2.1769536e+00   9.8720742e-01   3.8420009e+00  -6.4822901e-01  -6.6612802e-01  -3.5138341e+00  -1.4323528e+00  -1.4845189e+00   2.7031037e-01  -9.6556726e-01  -1.6426428e+00  -5.6829358e-01   2.6678080e-01  -3.1838843e+00  -2.9385764e+00  -1.1784155e+00  -1.2079127e+00  -2.0891151e+00  -1.6367736e+00   2.5962951e-01   3.9881816e-01  -9.1752156e-01  -2.2890975e-01  -1.2476070e-01  -2.8279706e+00   5.4081981e+00   3.2478040e+00   3.2836997e+00   4.5378335e+00  -9.5639224e-01  -2.6353536e-01   2.3399482e+00   2.2494986e-01   3.7308212e-01   6.6998643e-01  -3.8414577e-01  -1.2924181e+00  -1.1308143e-01   5.4662994e+00  -1.2254155e+00  -1.6408240e+00   8.0145999e-01  -2.7914984e+00  -1.7023553e-01  -5.9500144e-01  -6.2608516e-01  -9.8227506e-01  -8.5119148e-01  -2.1176211e+00  -9.0685714e-01  -3.2648183e-01
  -2.0564760e+00  -2.4411243e+00  -2.9811419e-01   1.1558504e+00  -1.2519778e+00  -1.7214227e+00   4.6773345e-01   4.6268410e-01  -4.8021411e-01   1.2213512e+00  -2.2560066e+00  -2.9088052e-01  -1.3381391e+00   1.0259944e-01  -1.0329451e+00   9.3692085e-01  -8.6786780e-01  -2.7183801e+00  -5.5215555e-01   1.1937060e+00   5.6873520e-02  -2.5992816e+00   2.0641570e+00   1.9778988e+00   3.0855200e-01  -3.8299882e+00  -2.4521411e+00  -2.7740262e+00  -3.1259344e+00  -1.4563574e+00  -1.7548889e-01  -1.0537711e+00  -2.0278517e+00  -2.4468200e-01   1.8395285e+00   6.1911397e+00  -1.6797055e+00   5.5970265e-01  -7.9815166e-01  -2.4302998e+00   1.9136249e-01   4.0873036e+00  -1.9530589e-01  -2.6161763e-01  -2.4112341e+00  -7.5679956e-01  -8.2691918e-01   4.9010112e-01  -6.9613003e-01  -1.3546318e+00  -8.0662331e-01  -1.2444807e-01  -3.3690294e+00  -3.3799014e+00  -1.2914141e+00  -1.8006828e+00  -1.7298597e+00  -1.4414170e+00   6.2004212e-01   9.4830190e-01  -4.7476386e-01  -5.5596985e-01  -3.7862784e-02  -2.6832021e+00   5.0371546e+00   2.6832529e+00   3.7776658e+00   5.0827938e+00  -7.1369987e-01  -7.0471768e-02   2.0867466e+00   4.6690438e-02  -1.3502502e-01   8.5103647e-01  -1.1884116e+00  -2.0838698e+00  -6.3496805e-01   5.8483993e+00  -9.6400298e-01  -2.1776540e+00   6.0194823e-01  -2.7304532e+00  -3.8816055e-01  -7.9205298e-01  -9.4602180e-01  -1.2012080e+00  -7.5284054e-01  -2.9344058e+00  -1.4581315e+00  -3.7914837e-01
  -2.6892471e+00  -3.1514482e+00  -3.9184440e-02   1.7945698e+00  -1.1363233e+00  -1.8345813e+00   7.3581257e-01   9.0724287e-01  -3.1643235e-01   1.1630516e+00  -2.0525190e+00   2.7722064e-01  -1.5163221e+00   1.2317607e-01  -8.9842769e-01   1.2727708e+00  -1.7886206e+00  -2.4316028e+00  -5.2220564e-01   7.8879063e-01   2.5974734e-01  -2.2111123e+00   3.0324311e+00   3.0424680e+00   2.7757614e-01  -3.4065572e+00  -2.0781565e+00  -3.1396406e+00  -3.3421898e+00  -1.0686526e+00   8.7068905e-01   8.4831944e-02  -2.0258111e+00   1.4185079e-01   2.5914238e+00   7.8638563e+00  -2.5592286e+00   7.6632476e-01  -2.1988095e+00  -2.5564114e+00   6.9710614e-02   4.0544908e+00  -1.5747170e+00  -1.0378546e+00  -4.2538838e+00  -9.0922307e-01  -2.8911074e+00  -4.6553392e-01  -1.4269892e+00  -1.6627777e+00  -1.1116839e+00  -5.8423647e-01  -4.5953132e+00  -3.7615226e+00  -1.8061070e+00  -2.2197092e+00  -2.1554766e+00  -1.8042199e+00   6.7840378e-01   7.8316799e-01  -1.1517813e-01  -5.0609194e-01   9.1288468e-01  -2.4178582e+00   5.3331695e+00   3.1664819e+00   3.5824651e+00   5.3348251e+00  -1.4138634e+00  -8.2713286e-01   2.2434712e+00   1.0601380e+00   2.9530866e-01   7.3745176e-01  -8.1325018e-01  -7.4128914e-01   3.7779107e-01   7.3453351e+00  -1.6373142e+00  -1.1184889e+00   4.2314991e-01  -2.9702382e+00  -5.1974823e-01  -1.0881093e+00  -7.8565826e-01  -1.3044518e+00  -1.1377533e+00  -3.2750053e+00  -1.3433865e+00  -1.4268764e-01
  -2.1680854e+00  -2.1234690e+00  -1.3617478e-01   1.6353880e+00  -1.0960518e+00  -1.7726146e+00   9.5948163e-02   2.5306770e-01  -5.0335268e-01   1.2275640e+00  -1.9016445e+00  -3.0373612e-01  -2.1752529e+00  -5.4058454e-01  -1.4616184e+00   6.2862404e-01  -1.2761985e+00  -1.4363814e+00  -6.2222645e-01   6.1848983e-01   7.4973309e-02  -2.4456641e+00   2.4628036e+00   2.8815648e+00  -3.7079961e-01  -3.6884477e+00  -1.7522001e+00  -2.6067639e+00  -3.1786138e+00  -6.1434346e-01   2.0174917e-01  -2.3486525e-01  -2.1004396e+00   4.6275836e-01   2.1386850e+00   7.0888617e+00  -3.2500858e+00   2.8898566e-01  -3.3404097e+00  -2.4353328e+00  -1.2282387e+00   3.2966488e+00  -8.9667557e-01   1.9472075e-01  -2.8329627e+00   8.3206493e-01  -1.9436240e+00   6.5120773e-01  -6.2647639e-01  -7.2036929e-01  -5.8396575e-01  -6.3194524e-02  -3.9553511e+00  -3.2120292e+00  -1.2234621e+00  -1.6433656e+00  -1.4253270e+00  -8.2287975e-01   1.0304665e+00   1.4146185e+00  -1.1480247e-01  -5.3095662e-01   7.0931789e-01  -2.1195126e+00   4.1425958e+00   2.6668104e+00   3.5773558e+00   5.1314737e+00  -1.2408373e+00  -4.2597838e-01   1.3503631e+00   6.1547677e-01  -6.2982873e-01   4.6444899e-01  -1.7443808e+00  -9.0942408e-01  -5.7844532e-01   7.0602118e+00  -1.4224823e+00   1.7356759e-01   3.3667723e-01  -2.0346352e+00  -1.0828887e+00  -2.2928250e+00  -7.4836957e-01  -1.1398007e+00  -1.1169874e+00  -3.3609886e+00  -1.4416050e+00  -1.7719789e-01
  -2.6402346e+00  -2.3920873e+00   4.1221607e-02   2.1295316e+00  -8.3922886e-01  -1.4163783e+00  -1.5087353e-01   3.5771547e-01  -5.4784356e-01   1.1683536e+00  -2.1755986e+00  -4.3185393e-01  -2.6857384e+00  -9.8043791e-01  -1.6406324e+00   5.8406471e-01  -1.5604840e+00  -1.4293062e+00  -8.2948303e-01   3.1555289e-01  -3.8948008e-02  -1.4991686e+00   2.9639667e+00   3.5957800e+00  -4.1176330e-01  -2.7549395e+00  -1.0016561e+00  -1.9921348e+00  -3.0941181e+00  -3.2127917e-01   5.1501222e-01   6.0973967e-01  -2.1632408e+00   6.4306329e-01   2.7752551e+00   7.5661549e+00  -3.1837476e+00   6.0965803e-01  -3.4039426e+00  -2.1888610e+00  -1.5432853e+00   3.1678398e+00  -1.8079390e+00  -4.7253499e-01  -4.2681888e+00   4.4620708e-01  -3.5151499e+00  -2.1125085e-01  -9.4506295e-01  -1.0102365e+00  -7.4074577e-01  -2.0981768e-02  -4.4632106e+00  -3.1181719e+00  -1.6143890e+00  -1.5233599e+00  -1.9405957e+00  -1.0935774e+00   9.8586805e-01   1.3759841e+00  -5.6190018e-01  -7.2259310e-01   5.5392016e-01  -2.4207513e+00   4.1059779e+00   3.1290324e+00   3.6248560e+00   5.4933450e+00  -1.7856608e+00  -7.6223839e-01   1.1482155e+00   9.4596543e-01  -6.7321066e-01   1.0045565e-01  -1.9023394e+00  -4.4087297e-01  -2.1626830e-01   7.9451325e+00  -1.7116090e+00   1.3029724e+00  -1.2912826e-01  -2.4635115e+00  -1.2212241e+00  -2.9046514e+00  -8.7133252e-01  -1.1187925e+00  -1.2106583e+00  -3.7082300e+00  -1.2465947e+00  -1.2211870e-01
  -1.7704631e+00  -1.3261209e+00  -3.6233834e-01   1.9313365e+00  -7.5499995e-01  -1.5099397e+00  -5.6996411e-01   7.1752399e-03  -5.7166409e-01   1.1228541e+00  -1.5816839e+00  -4.5700974e-01  -2.8502929e+00  -8.5531071e-01  -1.7158181e+00  -4.0016726e-03  -1.1058913e+00  -3.0624027e-01  -6.7863192e-01   6.5022950e-02   3.8601788e-01  -1.5615867e+00   1.9523094e+00   3.1258758e+00  -1.1689529e+00  -3.1110607e+00  -9.4135290e-01  -1.6917443e+00  -2.6951829e+00   2.2175291e-01  -6.8463203e-02   1.3023863e-01  -2.5052567e+00   5.8741865e-01   1.3113799e+00   6.6473956e+00  -3.6596343e+00   1.9427689e-01  -4.3692675e+00  -1.6841344e+00  -1.9371060e+00   2.6986755e+00  -1.2494499e+00   1.0473102e+00  -2.8441631e+00   2.2184536e+00  -2.6650049e+00   1.4836305e+00  -4.0344762e-01   9.0024584e-02  -2.3564805e-01   6.9349870e-01  -3.7436593e+00  -2.6446045e+00  -8.4271612e-01  -8.1474710e-01  -9.6414223e-01  -1.2975011e-01   1.3669806e+00   2.0651677e+00  -3.2221054e-01  -5.6445574e-01   4.8230462e-01  -1.7361708e+00   3.0009477e+00   2.4432455e+00   2.9334038e+00   4.8213234e+00  -1.3491487e+00  -3.0850119e-01   1.6601880e-01   8.9914701e-01  -1.2129686e+00   1.3694410e-01  -2.4840507e+00  -2.6569848e-01  -1.2306249e+00   7.7128472e+00  -1.4210736e+00   2.1080727e+00   1.4628075e-01  -1.2643735e+00  -1.5635301e+00  -3.7831881e+00  -6.2805670e-01  -9.0581314e-01  -1.6226450e+00  -3.2174085e+00  -1.1412698e+00  -4.8317875e-02
  -1.6649848e+00  -1.4329745e+00  -5.3218992e-01   1.8974764e+00  -6.3816916e-01  -2.0351822e+00  -6.3605975e-01  -1.7909396e-02  -5.0403517e-01   7.3384094e-01  -8.3994879e-01  -7.7993623e-01  -2.6434712e+00  -8.9081402e-01  -1.7927292e+00  -7.7775236e-01  -1.0943300e+00  -1.9718125e-01  -9.9891953e-01  -4.6475430e-01   5.3246167e-01  -1.7650357e+00   1.7463557e+00   2.9920795e+00  -1.1779898e+00  -3.5006211e+00  -1.2495908e+00  -2.0836485e+00  -2.5521882e+00   4.6317941e-01  -5.4358801e-01  -4.0968957e-01  -2.3614950e+00   6.4994235e-01   1.3366746e+00   6.5067522e+00  -3.7631915e+00   1.7386812e-01  -5.3620845e+00  -1.3224229e+00  -2.4703649e+00   1.9380403e+00  -1.0271810e+00   1.4170331e+00  -2.0979460e+00   2.9933218e+00  -2.5364724e+00   1.8834061e+00  -3.6770301e-01   5.1568528e-01  -3.6664691e-01   5.3127490e-01  -3.2762106e+00  -2.5641499e+00  -8.0508338e-01  -9.9184279e-01  -6.4018896e-01   1.4885128e-01   1.4410654e+00   2.3073838e+00   2.7948349e-01  -5.9667435e-01   6.6091095e-01  -1.0629610e+00   2.4317530e+00   2.0577859e+00   2.7757513e+00   4.5170134e+00  -1.0071395e+00  -1.2940272e-01  -1.0135151e+00   7.8182503e-01  -2.1055703e+00  -6.2721879e-02  -3.5491568e+00  -1.0502368e+00  -1.0954601e+00   7.1353298e+00  -1.7073539e+00   2.0311135e+00  -2.1620347e-01  -1.1713715e+00  -1.6600672e+00  -5.0461762e+00  -5.7986762e-01  -9.7511450e-01  -1.9981992e+00  -2.8529013e+00  -1.2387959e+00   8.1450935e-02
  -1.7649430e+00  -1.7501371e+00  -4.6031825e-01   2.1209692e+00  -5.4101428e-01  -1.8796907e+00  -5.5498742e-01   3.2675288e-01  -4.5074761e-01   3.5548360e-01  -5.9790089e-01  -6.0573679e-01  -2.5208146e+00  -7.5226919e-01  -1.4851575e+00  -9.4452534e-01  -1.4424036e+00  -1.1501357e-01  -1.0154084e+00  -9.4767023e-01   6.3443099e-01  -7.9240809e-01   1.8711839e+00   3.2640322e+00  -1.4152702e+00  -2.8524428e+00  -1.0329415e+00  -1.8853381e+00  -2.0538534e+00   5.2208838e-01  -2.8300356e-01   4.7379567e-02  -2.4022786e+00   5.2426623e-01   1.1970156e+00   6.4893217e+00  -3.4476712e+00   3.8831490e-01  -5.2602624e+00  -1.1085610e+00  -2.1852218e+00   1.5616940e+00  -1.8108825e+00   7.8263852e-01  -2.9371676e+00   2.4920543e+00  -3.8115518e+00   1.1380953e+00  -8.9745248e-01   1.5875729e-01  -6.3339562e-01   3.1185872e-01  -3.3679185e+00  -2.6005237e+00  -1.1139204e+00  -1.0796322e+00  -7.6640142e-01  -1.4991547e-01   1.4864428e+00   2.1428086e+00   2.1530030e-01  -7.5904078e-01   8.7860984e-01  -9.4366694e-01   2.1127732e+00   1.9680621e+00   2.5333363e+00   4.3876931e+00  -1.0874490e+00  -2.6164396e-01  -1.3687247e+00   1.4233512e+00  -1.8364756e+00  -2.2346851e-01  -3.2993830e+00  -3.5038180e-01  -7.4464599e-01   7.4602576e+00  -1.7968908e+00   2.2624200e+00  -3.9118918e-01  -1.2916545e+00  -1.4928905e+00  -5.0883164e+00  -6.0619425e-01  -9.6530269e-01  -2.1106849e+00  -2.4791261e+00  -8.6139740e-01   5.7752314e-02
  -1.2747151e+00  -1.3339744e+00  -5.3661035e-01   2.0267063e+00  -4.8076695e-01  -1.6508479e+00  -9.8888672e-01   3.0624991e-01  -5.9079345e-01   1.7015104e-01  -4.0061328e-01  -6.3326703e-01  -2.5238567e+00  -7.0878999e-01  -1.3419453e+00  -9.2248412e-01  -1.2085854e+00  -3.8278712e-02  -8.7132092e-01  -8.7267974e-01   6.0389532e-01  -8.4834982e-02   1.2938415e+00   2.9915675e+00  -1.8634008e+00  -2.6451205e+00  -9.0507715e-01  -8.9521216e-01  -1.3374737e+00   6.4627845e-01  -8.7458146e-01  -2.3198253e-01  -2.8577808e+00   4.1041059e-01   1.0316930e-01   6.0030505e+00  -2.9060811e+00   3.6016821e-01  -4.5865938e+00  -6.4961486e-01  -2.2920668e+00   1.2919746e+00  -1.4005563e+00   1.1115024e+00  -2.0759989e+00   2.6757029e+00  -3.3854735e+00   1.4712167e+00  -8.6002744e-01   3.6455665e-01  -6.2124122e-01   4.4418052e-01  -2.6004689e+00  -2.3721830e+00  -9.5606775e-01  -8.5896791e-01  -3.9389289e-01  -3.7826247e-02   1.2809740e+00   2.1550586e+00  -1.6977022e-01  -1.0139215e+00   4.8214993e-01  -9.7871882e-01   1.0218980e+00   1.4079930e+00   1.8970934e+00   3.8879157e+00  -7.1205659e-01   6.2763012e-02  -2.0719856e+00   1.4845891e+00  -1.8426698e+00  -2.5743877e-02  -3.5897737e+00  -4.5156769e-01  -1.3801995e+00   7.3037206e+00  -1.5984720e+00   1.7732242e+00  -5.5923172e-01  -1.1537833e+00  -1.5772686e+00  -4.2631413e+00  -6.6160716e-01  -7.0263641e-01  -2.0491808e+00  -2.2012174e+00  -6.3693723e-01   9.6766643e-02
  -9.6014054e-01  -9.5677295e-01  -1.2978226e-01   1.8176996e+00  -5.7980239e-01  -1.0665395e+00  -1.5670367e+00   1.8574114e-01  -8.3119372e-01   4.4548282e-03  -1.1751297e-01  -1.2105157e+00  -2.3598308e+00  -1.4338036e+00  -1.2936617e+00  -1.0393468e+00  -9.1370432e-01   2.2751362e-02  -5.6892796e-01  -4.3616723e-01  -2.1943779e-01   3.5867596e-01   1.0295758e+00   2.3941478e+00  -2.3499492e+00  -2.6111618e+00  -6.7221385e-01   7.1755056e-01  -3.8768010e-01   5.0641028e-01  -1.8332080e+00  -1.0630836e+00  -2.7802228e+00   4.5129284e-01  -2.9332226e-01   5.1406575e+00  -2.1641302e+00   1.6788365e-01  -4.3037710e+00  -8.4774158e-01  -3.6702141e+00  -3.7204027e-01  -5.9162375e-01   1.0135166e+00  -3.7960516e-01   2.4972221e+00  -2.6396826e+00   9.0212501e-01  -7.3079671e-01   2.6809390e-01  -8.0338208e-01  -1.9186386e-01  -1.2751978e+00  -2.1013357e+00  -1.1071871e+00  -1.0030947e+00  -2.9463126e-01   2.1117117e-02   5.9560757e-01   1.8684697e+00  -7.5430318e-01  -1.6528577e+00   2.0529599e-01  -1.3059436e+00  -8.5891085e-01   3.9611076e-01   1.9415591e+00   3.3282068e+00  -2.1790529e-01   5.8618294e-01  -2.9774191e+00   1.1147798e+00  -2.5731913e+00   5.9169237e-02  -4.4908041e+00  -1.1116341e+00  -1.7816456e+00   6.0974362e+00  -1.4451200e+00   8.0080111e-01  -1.1694628e+00  -1.1716512e+00  -1.8613203e+00  -3.1271541e+00  -1.0633220e+00  -7.0234923e-01  -1.1907716e+00  -2.0690307e+00  -5.3680645e-01  -6.6384922e-02
  -8.2555669e-01  -7.9405763e-01  -6.5188034e-02   2.2501077e+00  -3.4994896e-01  -6.9434833e-01  -1.4410806e+00   6.2540481e-01  -7.4509953e-01   8.9948289e-02  -2.5661018e-01  -7.5531499e-01  -2.3514411e+00  -1.0357615e+00  -1.1081378e+00  -1.0869102e+00  -1.0215240e+00   3.7709719e-01  -8.1110461e-01  -1.3817288e+00  -2.2991174e-01   1.1312895e+00   9.2920484e-01   2.7437378e+00  -2.6257209e+00  -1.3251211e+00  -2.6154362e-01   6.5397531e-01  -4.9098172e-01   9.0262799e-01  -1.6384728e+00  -5.6751359e-01  -2.6529474e+00   1.9008194e-01   9.3855891e-02   4.2929994e+00  -2.1664768e+00   4.1345607e-01  -4.8573035e+00  -3.8929953e-01  -3.9133345e+00  -1.0881556e+00  -6.6958120e-01   1.1625369e+00  -8.5193865e-01   2.8869295e+00  -2.8904960e+00   1.0613247e+00  -5.8302671e-01   5.3292926e-01  -4.4326174e-01   1.5167257e-01  -9.0009033e-01  -1.3669065e+00  -1.0058557e+00  -4.7211420e-01  -1.6522425e-01   2.8195805e-01   5.9816816e-01   1.3817620e+00  -8.5904725e-01  -1.2591229e+00  -2.1232293e-01  -1.0095674e+00  -9.4584675e-01   8.7979220e-01   1.2441862e+00   2.7406407e+00  -4.0507153e-01   5.9311868e-01  -3.5662697e+00   1.1616459e+00  -2.7269925e+00  -7.3616197e-01  -4.1835039e+00  -5.6850738e-01  -1.6338822e+00   5.3064626e+00  -1.7991340e+00   1.9542162e+00  -1.5307051e+00  -1.1520331e+00  -1.9067195e+00  -4.1524468e+00  -8.0070439e-01  -2.9802896e-01  -1.5488404e+00  -9.9322755e-01  -7.0544186e-02  -4.2139623e-03
  -8.6542205e-01  -1.6768879e+00   1.3154497e-01   2.4054255e+00  -6.8414014e-01  -6.6658644e-01  -6.4223382e-01   2.1020798e+00  -3.8708400e-01  -5.5669925e-01   1.6640663e-01   3.8732143e-01  -1.3634077e+00  -2.0935214e-01  -4.8422107e-01  -4.3526827e-01  -1.8156280e+00  -2.0121473e-01  -1.2585646e-02  -1.6941642e+00  -6.9556809e-01   2.4562570e+00   9.9412510e-01   2.1452080e+00  -2.2367122e+00  -5.0424151e-01  -8.9852255e-01   1.9346124e+00   7.7839709e-01  -8.1950069e-01  -2.5271103e+00  -1.3848240e+00  -3.4139461e+00  -1.3563995e+00  -9.0026613e-01   3.9646054e+00   2.7485618e-01   9.9879650e-01  -1.7816975e+00  -8.4156340e-02  -4.1773585e+00  -1.7150140e+00  -7.7007201e-01  -9.5245927e-01  -1.1997657e+00  -9.2519954e-01  -3.2292807e+00  -6.1478324e-01  -2.1920620e+00  -1.4591948e+00  -1.8593590e+00  -1.5002305e+00  -9.4692525e-01  -2.6527215e+00  -1.6711366e+00  -1.5724052e+00  -4.1620672e-01  -1.3714156e+00  -2.3462615e-01   2.9658101e-02  -1.0192724e+00  -1.8503487e+00  -2.4362725e-01  -1.2118546e+00  -7.7925970e-01   5.7645400e-01  -4.8963973e-03   1.2489554e+00   1.3104481e+00   1.1368945e-02  -3.0469912e+00   2.3616262e+00  -9.8218032e-01   1.3963055e-01  -3.1087775e+00  -6.9405908e-01  -6.4636967e-01   4.7429493e+00  -1.4512929e+00  -1.9842697e+00  -1.8268680e+00  -2.2665384e+00  -2.3370901e+00  -5.5077321e-02  -1.3760056e+00  -1.4198042e-01  -5.8373920e-01  -4.5715406e-01   2.5534335e-01   7.6296812e-02
  -5.7050044e-02  -8.7073959e-01   1.7689520e-01   1.4580257e+00  -3.7616223e-01  -5.8847263e-01  -1.4868292e+00   8.8252555e-01  -7.2609647e-01  -3.7438346e-01   4.1298146e-01  -1.0419046e+00  -1.3709484e+00  -7.1770098e-01  -2.9029531e-01  -9.4444346e-01  -6.6923215e-01  -5.9235649e-01  -2.3707606e-01  -6.2141434e-01  -6.2526110e-01   1.5749264e+00   3.3678301e-01   1.3882384e+00  -3.0010850e+00  -1.8286065e+00  -8.0200500e-01   1.3195719e+00   8.9838392e-01   3.9719330e-01  -2.0830987e+00  -1.3662153e+00  -2.7320588e+00   2.6702838e-01  -1.8132535e+00   3.3411634e+00  -5.3101538e-01   3.4696880e-01  -2.8943956e+00  -5.7899880e-01  -3.3644827e+00  -1.7063826e+00   7.2572535e-01   1.0755087e+00   1.6334717e+00   2.0499600e+00  -1.2926814e+00   6.0936056e-01  -7.8691340e-01   2.8246203e-01  -9.9757588e-01  -8.3669690e-01   7.4491239e-01  -1.3541994e+00  -1.4124329e+00  -1.3005579e+00   2.1900286e-01  -1.3292586e-01  -1.5270244e-01   7.0873507e-01  -1.0480665e+00  -1.8053547e+00  -5.1776307e-01  -1.1524556e+00  -2.9405890e+00  -7.5804181e-01   4.6754305e-01   1.7392629e+00   4.8287825e-01   1.2278205e+00  -4.0346843e+00   1.2802252e+00  -2.1420998e+00  -9.5580949e-03  -3.8354612e+00  -9.6691885e-01  -2.2356055e+00   3.6361230e+00  -1.3578697e+00  -1.1198863e+00  -1.8523233e+00  -1.4464886e+00  -1.4174603e+00  -1.2738496e+00  -1.2227357e+00  -2.6933323e-01  -8.6031496e-01  -3.6552328e-01   4.3415722e-03  -1.8926618e-01
   1.5376080e+00   5.7119718e-01  -7.0518517e-01   5.5419578e-01   6.8986617e-03  -1.3487988e+00  -1.0870673e+00   1.1606633e-01  -2.4260186e-01  -2.0174171e-01   1.4386850e+00  -1.2201554e+00  -1.3178986e+00  -5.4757518e-01  -8.0860402e-02  -1.8022537e+00   4.8199729e-01   4.9307105e-01   7.7679180e-01  -5.6359671e-01   5.9531971e-01  -9.3982801e-03  -1.1388425e+00   2.0646960e-01  -3.4623610e+00  -2.7507660e+00  -9.2918907e-01  -3.5945739e-01   4.7920522e-01   1.7272834e+00  -1.5291860e+00  -1.5411075e+00  -2.0690923e+00   2.1162440e-01  -3.2938318e+00   7.8175175e-01  -1.2010572e+00  -4.5241315e-01  -4.2778720e+00  -2.6558498e-01  -2.7999089e+00  -5.8150911e-01   1.7372022e+00   3.0048781e+00   2.5747922e+00   3.8707382e+00   7.2746097e-01   3.0006445e+00   1.6441201e-01   1.6014625e+00   3.7787697e-02   7.9675662e-01   2.0709394e+00   8.8432354e-02   1.6191114e-01   1.2183947e-02   1.7785589e+00   1.0763102e+00   6.0338180e-01   1.3322215e+00  -1.6378211e-01  -9.0346781e-01  -4.0357143e-01   2.3635677e-01  -3.6764285e+00  -1.1723376e+00  -6.4800024e-01   4.9922824e-01   1.1316364e+00   1.5609799e+00  -4.1386121e+00  -2.9817586e-01  -2.1778893e+00   4.4553517e-02  -3.0298435e+00  -1.1285909e+00  -3.6241023e+00   2.2088753e+00  -7.0397146e-01   1.0474447e+00  -1.6992308e-01   7.0960617e-01  -1.5318913e+00  -3.5896835e+00  -2.6101952e-01   4.4478346e-01  -2.3258090e+00  -8.5279542e-02   1.3007972e-01   1.7526137e-01
   2.0887060e+00   9.6016829e-01  -5.4109631e-01   3.1346319e-01   1.3765325e-01  -9.3569559e-01  -1.1971519e+00   2.4946074e-01  -3.4408481e-01  -1.1095415e-01   1.3949578e+00  -1.2425364e+00  -1.0463245e+00  -3.4940043e-01   2.8452302e-01  -1.3109431e+00   9.9758205e-01   1.7414195e-01   1.2375922e+00  -5.4044339e-02   4.7844310e-01   7.5309025e-02  -1.6692053e+00  -2.8084048e-01  -3.6151457e+00  -2.5887975e+00  -8.6333104e-01   2.3567640e-01   8.5425414e-01   1.9793236e+00  -1.6996028e+00  -1.8765226e+00  -2.3828804e+00   3.1401397e-02  -4.7035999e+00  -5.8991757e-01  -5.8314378e-01  -2.9279671e-01  -3.1302541e+00   7.6710466e-04  -2.6055764e+00  -4.1890380e-01   2.3708770e+00   3.2038961e+00   3.4544725e+00   3.8564294e+00   1.7021080e+00   3.1555341e+00   3.8427652e-01   1.8913588e+00   2.5332801e-01   8.7840446e-01   2.9827752e+00   6.7244641e-01   4.9878995e-01   1.5525926e-01   2.0951479e+00   1.0879436e+00   5.8074748e-02   6.9361868e-01  -6.4868786e-01  -1.0179391e+00  -8.6262478e-01  -8.8363874e-02  -4.5369392e+00  -1.6556698e+00  -1.4875653e+00  -4.3533373e-01   1.5241484e+00   1.8494425e+00  -4.2935927e+00  -7.7964836e-01  -1.9544903e+00   4.9901140e-01  -2.7933488e+00  -1.1662284e+00  -4.5996456e+00   1.1934413e+00  -3.9315324e-01   3.4986696e-01  -2.2801898e-01   6.3311504e-01  -1.4327929e+00  -2.2097177e+00  -1.7633815e-01   7.7609891e-01  -1.9424544e+00   3.2959713e-01   3.1134746e-01   1.2053077e-01
   2.7285784e+00   1.2310754e+00  -8.3080958e-01  -4.0167665e-01   1.9708731e-01  -1.2162408e+00  -8.1935438e-01   1.1243821e-01   4.5980251e-02  -9.2639949e-03   2.0949213e+00  -1.1975779e+00  -2.9198594e-01   9.7080325e-02   1.0054207e+00  -1.3281776e+00   1.1877996e+00   5.6312972e-02   2.0122052e+00   4.5718168e-01   9.9786360e-01  -9.9467001e-01  -2.3297041e+00  -1.4439753e+00  -3.9376289e+00  -3.5396438e+00  -1.3859531e+00  -4.2068849e-01   1.0304736e+00   1.9622777e+00  -1.6254952e+00  -2.5164419e+00  -1.9718767e+00   2.2724624e-01  -5.8026973e+00  -1.2487147e+00  -3.6671910e-01  -8.5669699e-01  -3.4346776e+00  -4.4709143e-01  -1.8347043e+00  -7.9604793e-02   3.3806863e+00   4.2154663e+00   4.8373036e+00   4.2445190e+00   3.0138780e+00   4.1500752e+00   4.9021608e-01   2.2005151e+00   1.7865963e-01   1.0219241e+00   3.6143173e+00   9.4515843e-01   6.7453626e-01   1.7908945e-01   2.4194147e+00   1.2371280e+00   4.4571521e-02   7.7087299e-01  -2.0883040e-01  -5.8939913e-01  -6.7668609e-01   2.8258248e-01  -5.0857177e+00  -2.1902529e+00  -1.9718534e+00  -1.1058848e+00   1.8092213e+00   2.0424366e+00  -4.0230728e+00  -1.0173503e+00  -1.4133029e+00   8.6013534e-01  -1.9872204e+00  -9.0400772e-01  -4.6874737e+00   6.9699223e-01  -3.9086672e-01  -5.7063830e-01   2.3322252e-01   1.1029972e+00  -1.1018477e+00  -1.9558882e+00  -5.5581477e-02   8.1669694e-01  -2.1344171e+00   7.7336067e-01   2.5217233e-01   1.0963069e-01
   3.2118041e+00   1.4407123e+00  -8.2755294e-01  -5.9925009e-01   1.0871119e-01  -1.1445836e+00  -3.6741210e-01   6.3333207e-01   1.2405270e-01  -9.4164621e-02   2.4753494e+00  -6.5228926e-01   5.4943175e-01   1.0272799e+00   1.7412211e+00  -8.5977135e-01   1.2595269e+00   1.6703270e-01   2.4355246e+00   2.8465234e-01   1.2888593e+00  -1.3542256e+00  -2.9684080e+00  -1.9815633e+00  -4.0000905e+00  -3.5593699e+00  -1.9159255e+00  -5.4762104e-01   1.3219357e+00   1.7314227e+00  -1.7413764e+00  -3.1111434e+00  -2.1271072e+00  -1.3211241e-01  -7.1518950e+00  -2.7238401e+00  -1.1574811e-01  -9.0631586e-01  -3.0900239e+00  -2.5734991e-01  -1.5123992e+00  -4.9447488e-01   3.9886918e+00   4.6491480e+00   6.0337922e+00   4.5550928e+00   4.0570419e+00   4.7305592e+00   5.4642669e-01   2.5182358e+00   3.2179828e-01   9.2270240e-01   4.2728296e+00   1.1487661e+00   1.1327770e+00   1.5262096e-01   2.8683403e+00   1.3043303e+00  -1.8378166e-01   1.6087857e-01   4.3649396e-02  -4.0592624e-01  -4.2829718e-01   5.4016189e-01  -5.3538367e+00  -2.7109177e+00  -2.9049786e+00  -2.5048485e+00   2.3987948e+00   2.0837630e+00  -4.0362214e+00  -7.5391987e-01  -9.7852716e-01   1.1177224e+00  -1.3353677e+00  -3.8106222e-01  -5.0250399e+00  -4.1690359e-01  -1.8347588e-01  -1.6905899e+00   3.1520287e-01   1.2902866e+00  -9.1003658e-01  -8.0835599e-01   2.0380972e-01   1.0526937e+00  -1.6926642e+00   2.0735795e+00   4.1034427e-01  -4.1412422e-03
   3.5837324e+00   1.8193508e+00  -6.7256710e-01  -1.1182243e+00   1.7238195e-01  -1.2810822e+00  -3.8430774e-01   1.0146908e-01  -4.2682686e-03  -1.0331231e-01   2.2709116e+00  -9.8697458e-01   1.2212356e-01   5.4303922e-01   1.6440595e+00  -3.7106093e-01   1.7333863e+00  -4.9194346e-02   2.9814167e+00   1.1300854e+00   1.2002053e+00  -2.0462565e+00  -2.8675046e+00  -2.1355680e+00  -3.8474782e+00  -3.9251415e+00  -1.7820180e+00  -1.0179984e+00   1.0191188e+00   2.0976554e+00  -6.2061519e-01  -2.1860277e+00  -1.9119426e+00   5.9399895e-01  -7.2466979e+00  -3.1448313e+00  -4.1961773e-01  -1.4582127e+00  -2.5680913e+00  -5.4416466e-01  -1.3801489e+00   5.4810064e-01   4.7199415e+00   4.7065628e+00   6.6821762e+00   4.6968728e+00   5.5050324e+00   4.5695517e+00   1.0510923e+00   2.6042547e+00   7.2567153e-01   1.0363454e+00   4.8143817e+00   1.5767466e+00   1.5861935e+00   1.2998208e-01   3.2877367e+00   1.4149585e+00  -3.3187927e-01  -6.3650980e-02  -8.4318649e-02  -5.8155897e-01  -1.6333302e-01   5.4678927e-01  -6.0767421e+00  -3.2150029e+00  -3.1436821e+00  -2.5658362e+00   2.4097930e+00   2.0268612e+00  -3.0307493e+00  -1.4501940e+00  -2.8272853e-01   1.5244967e+00  -1.4947550e-01  -3.6829593e-01  -5.7095339e+00  -1.0294474e+00   2.9541077e-01  -1.4791100e+00   9.3748256e-01   1.7958482e+00  -9.9671673e-01   4.1651307e-01   5.1517433e-01   1.4521785e+00  -1.6291331e+00   1.1728269e+00   2.9594112e-01   1.6597157e-01
   3.9508337e+00   2.2622605e+00  -6.7418282e-01  -1.3429450e+00   4.1010265e-02  -8.1129762e-01  -3.1111360e-01   3.7417304e-01  -1.5791195e-02   2.2764905e-02   2.3617997e+00  -7.0958754e-01   7.8723632e-01   1.1305963e+00   2.2778915e+00   3.3404322e-01   1.8758431e+00  -3.3851028e-02   3.5442807e+00   1.4230413e+00   1.3166466e+00  -2.4710695e+00  -3.6183516e+00  -2.8225727e+00  -4.0153779e+00  -3.9950881e+00  -2.0818514e+00  -1.4377900e-01   1.4573745e+00   1.5852829e+00  -1.2593090e+00  -3.1192518e+00  -2.2079821e+00   3.9543743e-01  -8.6936273e+00  -4.3909079e+00   7.3040631e-02  -1.7987024e+00  -1.8745287e+00  -5.2618988e-01  -1.3943040e+00   1.9757090e-01   5.5724932e+00   5.4338817e+00   8.2330693e+00   4.9651866e+00   6.7214796e+00   5.3472781e+00   1.2190166e+00   2.9090865e+00   8.1478416e-01   1.1332246e+00   5.4464191e+00   1.7344251e+00   2.0260789e+00   3.2448409e-01   3.4126098e+00   1.4448123e+00  -7.3735821e-01  -4.3880884e-01  -3.4458320e-01  -5.3757726e-01  -2.4105066e-01   2.7462856e-01  -6.4481760e+00  -3.6829673e+00  -3.8487491e+00  -3.7643650e+00   2.8746873e+00   2.0606465e+00  -2.8532203e+00  -1.2491377e+00   9.1728918e-02   1.8925915e+00   2.3853625e-01   7.8073871e-02  -6.1358492e+00  -1.4115557e+00   4.6394049e-01  -2.9949373e+00   8.2257001e-01   1.7878263e+00  -9.4875610e-01   2.0493209e+00   5.5883540e-01   1.6699132e+00  -7.7276993e-01   2.1044636e+00   3.6801087e-01  -1.6858762e-02
   4.1026214e+00   2.5242004e+00  -6.5673462e-01  -1.8268559e+00  -4.7634027e-02  -6.5080923e-01  -8.0839323e-02   1.5220490e-01   1.4491934e-01   1.9294817e-01   2.4830734e+00  -7.0709285e-01   1.1919027e+00   1.2431833e+00   2.8433076e+00   7.6676448e-01   1.7959279e+00   4.9535209e-02   4.0063323e+00   1.7131265e+00   1.5159716e+00  -3.3205722e+00  -3.8937601e+00  -3.3462977e+00  -4.2552345e+00  -4.4170757e+00  -2.2100293e+00  -4.2696556e-01   1.4618276e+00   1.3326407e+00  -9.7531579e-01  -3.2007651e+00  -1.7047021e+00   9.8180788e-01  -8.8594135e+00  -4.7223496e+00  -2.2416181e-01  -2.5392327e+00  -2.3422467e+00  -1.2415675e+00  -1.1628180e+00   1.3486244e-01   6.2524324e+00   6.1424133e+00   9.3609588e+00   5.5757526e+00   7.6691508e+00   5.7849547e+00   1.5062083e+00   3.1003577e+00   9.7142176e-01   1.2410363e+00   5.7551674e+00   2.0361592e+00   2.1958160e+00   3.4257682e-01   3.4082072e+00   1.6070951e+00  -6.9097095e-01  -4.5927377e-01  -1.9721856e-01  -2.3487891e-01   2.3917542e-01   3.0506309e-01  -6.7412265e+00  -3.9892230e+00  -3.8383276e+00  -4.1333461e+00   2.6353348e+00   1.9476881e+00  -2.1409756e+00  -1.0886118e+00   6.3258005e-01   1.8430004e+00   1.2674766e+00   9.9116210e-01  -5.8978812e+00  -1.3671411e+00   4.2009385e-01  -3.3442733e+00   1.0635587e+00   2.1628836e+00  -6.2445011e-01   2.5771237e+00   7.1364488e-01   1.7600526e+00  -3.3686923e-01   2.3673589e+00   2.7522296e-01  -1.5952271e-01
   3.4008028e+00   1.6879789e+00  -2.9770977e-01  -1.4832883e+00   1.2588309e-02  -4.8980780e-01   5.6057571e-01   7.4103826e-01   3.2852372e-01   1.5488564e-01   2.4226557e+00  -2.1999491e-01   1.5876761e+00   1.4839271e+00   3.4031213e+00   1.8129575e+00   1.1179708e+00  -3.5624960e-01   4.3896586e+00   1.8029126e+00   1.6743244e+00  -3.5874269e+00  -3.0366830e+00  -2.7171302e+00  -3.5863678e+00  -3.9630511e+00  -2.0055532e+00  -8.5192674e-01   1.0538241e+00   1.2267478e+00   3.2930077e-01  -2.2711275e+00  -1.3791454e+00   1.3741842e+00  -7.9780541e+00  -3.9334401e+00  -4.3933796e-01  -2.6613859e+00  -2.4124737e+00  -1.5703326e+00  -9.4814753e-01   5.2314024e-01   5.3419761e+00   5.0739714e+00   7.9614310e+00   4.7240273e+00   6.5679814e+00   4.5193756e+00   9.4018979e-01   2.5178688e+00   7.9895984e-01   7.6357801e-01   5.0040082e+00   1.8385729e+00   2.0075498e+00  -1.6844240e-01   2.7124657e+00   8.6380288e-01  -1.1067448e+00  -1.2396042e+00  -2.8297211e-02  -2.5519982e-01   1.2346372e+00   2.5346264e-01  -5.9036176e+00  -3.5544156e+00  -4.1252286e+00  -4.4102807e+00   2.1126829e+00   9.6907089e-01  -9.9675051e-01  -5.0397874e-01   1.3917985e+00   1.9460067e+00   2.4427106e+00   2.0555007e+00  -4.8383192e+00  -6.3007362e-01   3.5865959e-02  -3.6325563e+00   1.1327362e+00   1.6197798e+00  -4.0646044e-01   3.7352133e+00   1.0545889e+00   1.8806144e+00  -1.1572117e-01   2.1342597e+00   3.0965237e-01   3.7664721e-02
   2.6201749e+00   7.6629333e-01   9.1987136e-02  -1.5030980e+00  -6.2174857e-02  -4.4983721e-01   1.0496248e+00   1.0271202e+00   3.9192732e-01  -1.1728333e-01   2.1246592e+00  -1.5528665e-02   1.7427227e+00   1.4781406e+00   3.8144530e+00   2.7834236e+00   4.1818389e-01  -1.1017403e+00   4.5789595e+00   2.1551529e+00   1.6218257e+00  -3.4165335e+00  -2.0707225e+00  -2.2679029e+00  -2.8683565e+00  -3.6807030e+00  -1.8746579e+00  -1.2101401e+00   9.9879565e-01   6.1994858e-01   1.7243388e+00  -9.8700745e-01  -1.0071804e+00   2.0745456e+00  -6.9231397e+00  -2.6952573e+00  -2.7179859e-01  -2.7766159e+00  -1.4020686e+00  -2.1442405e+00  -1.5374045e-01   1.1335936e+00   4.6439243e+00   3.5748325e+00   6.9510827e+00   3.2654478e+00   5.7026774e+00   2.6789806e+00   3.4038083e-01   1.4564938e+00   3.8352546e-01   1.5560005e-02   4.2382441e+00   1.2773893e+00   1.4474452e+00  -1.0889530e+00   1.9323310e+00  -9.8817277e-02  -1.3501637e+00  -1.7927619e+00  -4.7662711e-02  -5.6884846e-01   2.1889800e+00  -7.5823820e-02  -5.2856154e+00  -3.5118967e+00  -3.8895119e+00  -4.0810425e+00   1.5716678e+00   7.5814371e-02   6.1272684e-01   4.6775708e-01   2.7873793e+00   2.1706620e+00   4.0624984e+00   3.0811856e+00  -3.6327203e+00   2.1797899e-01   2.2248598e-02  -4.5179023e+00   1.2419214e+00   1.0124797e+00   5.8082642e-02   5.7418143e+00   1.0556683e+00   1.8032456e+00   4.8124025e-01   1.3546485e+00   1.7375852e-01   8.0259358e-02
   1.9608417e+00   3.1767276e-01  -5.5441850e-02  -1.5079570e+00   1.0156703e-02  -3.4847730e-01   1.4690430e+00   1.1600672e+00   6.1709214e-01  -2.4533394e-01   1.8393327e+00  -3.0707964e-01   2.1063926e+00   1.7845695e+00   4.0069477e+00   2.5259769e+00   1.0980766e-01  -1.5136062e+00   4.0342336e+00   1.4537213e+00   1.8707380e+00  -3.7290585e+00  -2.0539850e+00  -2.3418072e+00  -2.3482275e+00  -3.3278887e+00  -2.0129207e+00  -1.7287509e+00   7.5976209e-01  -1.9563518e-01   1.6887033e+00  -1.1096995e+00  -4.8858231e-01   2.1983694e+00  -6.1344274e+00  -3.0450985e+00   6.1254409e-02  -2.9773946e+00  -1.1425778e+00  -2.2886600e+00   4.2972553e-01   1.0768507e+00   4.3972704e+00   3.6185251e+00   6.6697938e+00   3.1886634e+00   5.2507712e+00   2.7141171e+00   3.4813316e-01   1.3250278e+00   2.4365121e-01   2.4266562e-01   3.7158561e+00   1.2124572e+00   1.2748658e+00  -1.1164033e+00   1.2425281e+00  -3.0536249e-01  -9.9212568e-01  -1.7033659e+00   1.4392414e-01  -2.5728955e-01   2.1995305e+00  -2.1716357e-01  -3.9577835e+00  -2.9584331e+00  -3.3781207e+00  -3.9405027e+00   1.2051108e+00  -3.2345761e-01   1.1178314e+00   9.6630001e-01   2.8524958e+00   1.5295931e+00   4.4306987e+00   3.4260433e+00  -2.6323515e+00   6.4856587e-01  -2.1685654e-01  -4.8599954e+00   8.5763331e-01   4.6333473e-01   5.9277767e-01   4.5872220e+00   9.8736956e-01   1.6227684e+00   9.0879312e-01   1.9761197e+00   3.5870420e-02  -2.0073019e-01
   2.1878253e+00   1.1259004e+00  -4.6188097e-01  -1.8955172e+00   1.2171972e-01  -3.9391890e-01   1.0770111e+00   4.2894722e-01   4.8518263e-01  -2.4899783e-01   1.6522624e+00  -7.6972068e-01   1.7346974e+00   1.6249843e+00   3.7179787e+00   2.3008760e+00   5.6771881e-01  -1.2209805e+00   3.9165850e+00   1.7732419e+00   2.2687229e+00  -4.3701294e+00  -2.7041582e+00  -2.8067873e+00  -2.1945130e+00  -3.6672990e+00  -1.9140240e+00  -1.6761689e+00   5.5989843e-01  -1.2197464e-01   1.5633878e+00  -1.2307642e+00  -4.3139991e-01   2.5894750e+00  -6.3666576e+00  -3.6314087e+00  -1.4061163e-01  -3.5632240e+00  -1.0877016e+00  -1.9434913e+00   8.8321828e-01   1.6678884e+00   5.0621610e+00   4.7559106e+00   7.7585803e+00   4.3811935e+00   6.3955345e+00   3.9793208e+00   1.1322026e+00   2.0499255e+00   7.6988377e-01   1.2102146e+00   4.0287256e+00   1.5799244e+00   1.9768324e+00  -4.5575819e-01   1.4675308e+00   3.4294515e-01  -7.3838155e-01  -9.6485618e-01  -1.2845334e-02  -1.5975207e-01   2.0401496e+00  -1.6168065e-01  -3.9776265e+00  -3.1970821e+00  -3.3013739e+00  -3.8231289e+00   1.1833366e+00  -1.5599834e-01   1.3832687e+00   6.0548650e-01   2.7115785e+00   1.6152819e+00   4.3886064e+00   3.1175953e+00  -2.9766295e+00   6.7581817e-01   5.2228181e-02  -4.4712703e+00   1.1053769e+00   1.0876053e+00   5.8229664e-01   3.8779089e+00   1.1977683e+00   1.6968715e+00   9.7822865e-01   1.7344235e+00  -1.4752713e-01  -1.8230095e-01
   1.8810948e+00   1.4813789e+00  -3.4645420e-01  -1.8141905e+00   1.6365757e-01  -1.5639605e-02   9.3577336e-01   1.6360371e-01   5.8382004e-01  -3.1797637e-03   1.5134478e+00  -1.0826922e+00   1.5850370e+00   1.0308270e+00   3.4186082e+00   2.2636113e+00   4.6108198e-01  -7.8306022e-01   3.8658629e+00   1.6262730e+00   2.0254985e+00  -4.8219374e+00  -2.7145707e+00  -2.8790733e+00  -2.0807882e+00  -3.4152155e+00  -1.4554951e+00  -1.2016599e+00   3.0435423e-01  -1.6686716e-01   1.0815121e+00  -1.7175783e+00  -5.8509843e-02   2.6146995e+00  -5.6347489e+00  -3.8898909e+00  -4.9681681e-01  -3.9541932e+00  -1.9863527e+00  -2.1596065e+00  -1.7513497e-01   1.0414315e+00   4.9998350e+00   4.9759303e+00   7.9303883e+00   4.8189739e+00   6.3756976e+00   4.1088718e+00   1.4335860e+00   2.3187451e+00   9.7982187e-01   1.3462094e+00   3.9941301e+00   1.9697681e+00   2.2501130e+00  -2.2738298e-01   1.2269182e+00   6.7594358e-01  -8.8010925e-01  -9.3263480e-01  -8.9683233e-02   3.1294954e-02   2.1993064e+00  -1.8469350e-01  -3.8663584e+00  -2.9120963e+00  -3.1592468e+00  -4.1093538e+00   1.1638704e+00  -3.8316756e-01   1.4824020e+00   3.1324605e-01   2.1206716e+00   1.3674945e+00   3.9362821e+00   2.9287663e+00  -2.4045166e+00   6.9961309e-01  -2.6065894e-01  -4.0248103e+00   7.9276592e-01   1.1640278e+00   2.2700326e-01   3.1744600e+00   1.3200172e+00   1.7595455e+00   1.4656104e+00   1.4984747e+00  -2.7483097e-01  -1.0545520e-01
   1.5674871e+00   1.7065832e+00  -6.5954439e-02  -1.6063022e+00   1.4426679e-01   9.5484948e-01   9.2840441e-01   4.1083289e-01   6.0613068e-01   2.1755056e-01   6.2964386e-01  -4.3346192e-01   1.3142930e+00   1.2237456e+00   3.6205476e+00   3.0942778e+00  -7.4134241e-02  -4.1784015e-01   3.7051424e+00   1.2788704e+00   1.8529888e+00  -3.2445851e+00  -2.6690996e+00  -2.5223552e+00  -2.2278456e+00  -1.8960004e+00  -5.2912397e-01  -2.8772279e-01   7.2679705e-01  -5.7601068e-01   1.3069035e+00  -8.6242117e-01  -2.6445552e-01   2.4146759e+00  -5.5960491e+00  -3.6860744e+00  -2.7682484e-01  -3.6224108e+00  -6.8512803e-01  -2.2193049e+00   6.3269321e-01   1.0732178e+00   4.0245370e+00   4.1691067e+00   6.8245773e+00   4.0353749e+00   5.1493795e+00   3.2339442e+00   1.1986526e+00   1.8323471e+00   1.1484613e+00   1.4828027e+00   3.2980024e+00   2.1136378e+00   2.0806648e+00  -1.6628487e-01   8.2150285e-01   4.5791326e-01  -7.7613439e-01  -1.3265142e+00  -8.1466592e-01   2.0916156e-01   2.1772119e+00  -7.7964306e-01  -3.3431160e+00  -2.4679983e+00  -3.4186239e+00  -4.2319466e+00   7.0339812e-01  -8.4450795e-01   2.4738523e+00   1.5803595e+00   3.4603735e+00   1.2303060e+00   5.3045355e+00   4.8175520e+00  -1.7719919e+00   1.6601701e+00  -1.9190606e-02  -3.5513970e+00   7.3752786e-01   1.0823915e+00   5.6114565e-01   4.5605898e+00   1.3058051e+00   1.9188144e+00   2.3013492e+00   1.4858572e+00  -2.7720767e-03  -2.6948661e-01
   1.4860827e+00   2.4107605e+00  -3.8899802e-02  -1.6873796e+00   2.3890637e-01   1.4455506e+00   3.7878680e-01  -1.2734930e-02   4.2439393e-01   2.6110369e-01  -4.0280180e-01  -1.0197832e+00   4.6034541e-01   6.7073564e-01   2.5947689e+00   2.6040687e+00   3.5021578e-01  -2.7867081e-01   2.8310353e+00   8.7126765e-01   1.1298240e+00  -2.3983560e+00  -3.0361646e+00  -2.7898656e+00  -1.9538859e+00  -9.8225373e-01   6.7471156e-02   6.1415571e-01   8.3436374e-01  -1.0563402e+00   3.0600432e-01  -1.1335809e+00  -5.7382761e-01   1.9387793e+00  -5.3825125e+00  -4.6092492e+00   3.7276334e-01  -3.4277436e+00   1.0364125e+00  -1.7474987e+00   2.4730999e-01   9.8193367e-01   4.2834765e+00   4.1362570e+00   7.2677451e+00   3.8608217e+00   5.7205087e+00   3.3686332e+00   1.8348982e+00   1.9554883e+00   1.4508621e+00   1.8411106e+00   3.3284873e+00   2.3757656e+00   2.3205177e+00   1.1283792e-01   9.0735318e-01   8.6518631e-01  -6.1300780e-01  -1.1888010e+00  -1.4898836e+00   1.4974736e-01   1.0453020e+00  -1.2471012e+00  -2.9841813e+00  -2.2545139e+00  -3.2291352e+00  -4.0629031e+00   1.1320011e+00  -5.6974624e-01   2.5617030e+00   1.3064195e+00   3.2204759e+00   1.0174689e+00   4.8541027e+00   3.9811841e+00  -2.0437524e+00   1.0110934e+00   5.4474390e-01  -3.4710099e+00   2.3545222e-01   9.8130567e-01   2.4658428e-01   4.3710255e+00   9.8609865e-01   1.9966610e+00   3.0669504e+00   1.1213429e+00  -1.6605985e-01  -4.1672106e-01
   8.6033014e-01   2.3248943e+00   1.5120108e-02  -1.2055013e+00   4.8102850e-01   1.6367531e+00   3.2486915e-01   9.7190759e-02   5.3002070e-01   3.2135474e-01  -5.3875471e-01  -7.9700571e-01   3.5066964e-01   5.8095875e-01   2.3117688e+00   2.2046546e+00  -1.9596358e-01   9.6167293e-02   2.2168764e+00   3.7865157e-01   1.1669863e+00  -1.8392010e+00  -2.6849731e+00  -2.5738390e+00  -1.5517098e+00  -6.4193493e-02   5.8355491e-01   7.3557937e-01   5.8513762e-01  -8.1662520e-01   2.6983029e-01  -1.1070748e+00  -2.2267669e-01   1.5648489e+00  -4.1208468e+00  -4.1782215e+00   2.7323653e-01  -2.8407214e+00   1.2288620e-01  -1.2828723e+00   5.8883448e-01   2.9253916e-01   3.3693643e+00   3.6395068e+00   6.1158833e+00   3.7426603e+00   4.2604145e+00   2.9749260e+00   1.6308366e+00   1.9387833e+00   1.3691737e+00   1.8488995e+00   2.6543415e+00   2.4439432e+00   2.0067594e+00   2.2141103e-01   3.0312177e-01   1.0402170e+00  -7.6179142e-01  -1.1108220e+00  -1.5663326e+00   4.4745533e-01   1.0699131e+00  -1.1586168e+00  -2.3162720e+00  -1.6119428e+00  -3.0505000e+00  -3.8407682e+00   8.3873784e-01  -6.7402656e-01   2.2724971e+00   1.5797662e+00   2.8264596e+00   7.2376873e-01   4.2507052e+00   3.8194174e+00  -5.8830625e-01   7.7327876e-01  -6.6803816e-02  -2.5076167e+00  -4.0447993e-01   6.9035733e-01   1.8673129e-01   2.6887678e+00   9.8196264e-01   1.6052514e+00   3.0578965e+00   1.2641455e+00  -7.5612740e-02  -3.0118279e-01
   9.0380630e-01   2.7330736e+00  -6.7677782e-02  -1.8150224e+00   5.6678944e-01   1.4123949e+00   8.3435413e-02  -7.8526862e-01   7.3333794e-01   2.8194787e-01  -8.0758099e-01  -1.9325823e+00  -2.6929891e-01  -5.3680820e-01   1.2266587e+00   1.0820143e+00   2.1312896e-01   1.6430872e-01   1.4167170e+00  -1.0456626e-01   3.9496612e-01  -1.9575853e+00  -2.9647805e+00  -3.1388545e+00  -1.3532334e+00  -2.5997827e-01   8.7513229e-01   4.1293524e-01   5.5303146e-01  -1.0525779e+00  -7.5552280e-01  -1.8104089e+00   2.8573665e-01   1.5253766e+00  -3.3352554e+00  -4.4013683e+00   3.5837880e-01  -3.2142967e+00   6.0154362e-01  -1.6187260e+00  -2.3375660e-01   3.3670391e-01   3.6863921e+00   3.6884535e+00   6.7469243e+00   3.8410814e+00   5.0039059e+00   3.0311938e+00   2.2032003e+00   2.0580503e+00   1.4824164e+00   1.8414990e+00   2.7882888e+00   2.7596330e+00   2.1316832e+00  -1.4937266e-02   7.3819711e-01   1.5694480e+00  -1.8250331e-01  -6.6246724e-01  -1.2123215e+00   6.3126535e-01   5.8116895e-01  -9.0390234e-01  -2.1456786e+00  -1.5594547e+00  -2.4206835e+00  -3.4677496e+00   1.3619001e+00  -3.8523870e-01   2.1336804e+00   6.7717788e-01   2.1379596e+00   3.8368761e-01   3.4760631e+00   2.4155605e+00  -5.4684411e-01   2.4524768e-01   4.0415933e-01  -2.2571295e+00  -4.4530331e-01   1.0277789e+00   2.3786097e-02   1.5127312e+00   7.8858106e-01   1.6747212e+00   3.2482560e+00   2.7678204e-01  -5.5908110e-01  -2.5768051e-01
   7.5622216e-01   2.7965491e+00  -2.0295542e-01  -1.7037794e+00   8.2457762e-01   1.8221671e+00   7.9197563e-02  -6.6847089e-01   1.0109380e+00   3.8786247e-01  -9.4485030e-01  -1.3391086e+00  -3.0583664e-01  -3.3885427e-01   1.3658775e+00   1.2350861e+00  -2.3612099e-01   5.0137664e-01   1.3712936e+00  -2.2474661e-01   6.7509303e-01  -5.1215058e-01  -3.0639791e+00  -3.2680623e+00  -1.3388882e+00   7.4886502e-01   1.6480539e+00   1.0250278e+00   1.0290313e+00  -8.2922499e-01  -5.9783040e-01  -1.4660980e+00   1.9847022e-01   9.9936954e-01  -3.5192698e+00  -3.7346098e+00   7.7908311e-01  -2.7624209e+00   1.4086236e+00  -1.2874131e+00   1.0836784e+00   8.1639058e-01   2.3608253e+00   2.8712641e+00   5.0275200e+00   2.8215454e+00   3.1759196e+00   2.3965331e+00   1.5597373e+00   1.6204354e+00   1.2750769e+00   1.9942709e+00   1.9356996e+00   2.6440097e+00   1.8132423e+00   1.1443882e-01   4.1616823e-01   1.3746695e+00  -1.0845536e-01  -4.9989604e-01  -1.4978192e+00   9.1169312e-01   5.4394817e-01  -9.7414546e-01  -1.5390179e+00  -1.1488511e+00  -2.7652194e+00  -3.3991854e+00   1.1977441e+00  -5.6120917e-01   2.5425348e+00   1.3957626e+00   3.0186089e+00   6.2802051e-01   3.9791297e+00   3.1585675e+00   2.9905943e-01   1.1574900e+00   5.9923407e-01  -1.7109191e+00  -2.2773598e-01   1.1518777e+00   2.9921619e-01   1.8378845e+00   7.5011484e-01   1.5619636e+00   3.0745830e+00  -1.3112745e-02  -2.9411357e-01  -7.3446319e-02
   3.8188589e-01   2.6400743e+00  -9.2405937e-02  -1.9087041e+00   1.0521019e+00   1.9545207e+00  -2.8206284e-01  -1.2053015e+00   1.1522678e+00   4.6106487e-01  -1.2933964e+00  -2.1441740e+00  -7.4431100e-01  -1.3571042e+00   6.4430460e-01   6.6951836e-01  -2.3417241e-01   1.1804091e-01   6.4414928e-01  -1.9981520e-01  -2.6429437e-01  -3.5314987e-02  -2.7484297e+00  -3.4387523e+00  -9.8494950e-01   1.0188030e+00   2.3147177e+00   1.3507415e+00   1.0903661e+00  -7.9508987e-01  -1.1806741e+00  -1.7065168e+00   9.1876106e-01   1.3682862e+00  -1.7740867e+00  -2.5472396e+00   1.1866595e+00  -2.9190327e+00   1.7441736e+00  -1.6515806e+00   6.5332058e-01   8.1008052e-01   2.1809963e+00   2.2779668e+00   4.6235295e+00   2.2635249e+00   2.7518453e+00   1.4940967e+00   1.6535726e+00   1.2727365e+00   1.0735420e+00   1.7530788e+00   1.7300599e+00   2.7276824e+00   1.2523814e+00  -2.0496973e-01   1.1281839e-01   1.4329334e+00  -5.0939804e-02  -2.3201390e-01  -1.5210218e+00   9.3393666e-01  -3.3081655e-02  -1.0814242e+00  -1.2760213e+00  -7.2631908e-01  -1.9728828e+00  -2.5324732e+00   9.5262474e-01  -4.2235348e-01   2.2178125e+00   6.5088172e-01   2.3477518e+00   2.6982092e-01   3.0232103e+00   2.0342548e+00   1.0188524e+00   1.2775815e+00   5.2833268e-01  -1.4546213e+00  -6.5813366e-01   8.6129529e-01   3.6738897e-01   1.0405082e+00   3.6759432e-01   1.4348837e+00   3.0096302e+00  -1.1597267e+00  -5.9909211e-01   8.9528015e-02
   1.3315520e-01   2.6958814e+00  -1.4525267e-01  -1.1634577e+00   1.2864787e+00   2.5996749e+00  -2.3406719e-01  -4.5739263e-01   1.2648104e+00   5.1168916e-01  -1.4086765e+00  -8.2728607e-01  -5.1665848e-01  -5.4134229e-01   8.7073821e-01   7.6955033e-01  -9.8923646e-01   9.6725669e-01   2.3779754e-01  -1.1401019e+00  -4.9360183e-02   1.9362210e+00  -2.8708196e+00  -3.2456582e+00  -1.0064252e+00   2.9516890e+00   2.9372379e+00   2.3751637e+00   1.5332179e+00  -4.2187601e-01  -1.3958998e+00  -1.7121679e+00   5.7634757e-01   9.6300259e-02  -1.7158619e+00  -2.5699196e+00   1.5705735e+00  -1.9725338e+00   1.7676893e+00  -6.0366817e-01   1.5511239e+00   2.7958429e-02   6.6438563e-01   1.4288972e+00   2.6402953e+00   1.5046117e+00   4.8372937e-01   1.0138700e+00   8.6370758e-01   9.7752928e-01   8.7096239e-01   1.7739557e+00   8.7760932e-01   2.5624740e+00   9.3095727e-01   2.9045130e-01  -2.1739333e-01   1.4394740e+00  -2.2297813e-01  -4.0216119e-01  -1.8703965e+00   1.3450998e+00  -2.7276278e-01  -9.5953474e-01  -4.8579181e-01  -1.5187193e-02  -2.5882480e+00  -2.9501304e+00   9.6754527e-01  -3.4988225e-01   1.6863141e+00   1.5114936e+00   2.6484634e+00   1.3194814e-01   2.9069914e+00   2.6759971e+00   2.1821471e+00   1.1905382e+00   3.4785475e-01  -5.9323299e-01  -1.0988940e+00   7.7619532e-01   3.4343865e-01   6.3679336e-01   3.3370257e-01   1.2415118e+00   2.8305758e+00  -1.4862107e-02   8.5808859e-02   2.2319237e-01
   9.2664461e-01   3.5606162e+00  -7.2909512e-01  -2.0352548e+00   1.4736409e+00   1.4046347e+00  -5.6095112e-01  -1.7239809e+00   1.3678142e+00   2.8655850e-01  -5.7384956e-01  -1.9483630e+00  -8.6853264e-01  -1.4390295e+00  -2.6946601e-01  -1.0461007e+00  -7.7004794e-02   1.6551751e+00  -5.2647621e-01  -1.4807604e+00  -3.3881046e-01   5.8049935e-01  -3.6592069e+00  -4.2412285e+00  -6.9895011e-01   1.6359672e+00   2.5703203e+00   1.1373158e+00   1.1498836e+00   4.2741994e-01  -2.3275918e+00  -2.9709168e+00   1.5449776e+00   3.8719743e-01  -7.5629925e-01  -3.0327398e+00   8.2723861e-01  -2.8072938e+00   1.1879687e-01  -3.4511874e-01   5.1026486e-01  -2.9807515e-01   2.0330985e+00   2.7750779e+00   4.6933450e+00   3.4746922e+00   2.7568791e+00   2.5519894e+00   2.0013006e+00   2.1032266e+00   1.3734057e+00   2.1269658e+00   1.9590369e+00   3.0548177e+00   1.6910397e+00   5.2483769e-01   1.1891825e+00   2.9194036e+00   4.5769667e-01   7.6811693e-01  -5.3052130e-01   1.6959287e+00  -4.8305448e-01   5.5734713e-01  -1.0167574e+00  -5.8588960e-01  -2.0771110e+00  -2.8053613e+00   1.8201918e+00   6.1580115e-01   1.9231061e-01  -5.8454283e-01   6.3845975e-01  -2.0761783e-01   8.8569570e-01  -1.7317604e-01   1.7059516e+00  -9.2323468e-01   8.1503265e-01   4.4350377e-01  -7.0618470e-01   2.2542138e+00  -7.5560194e-02  -2.3282622e+00   5.3836583e-01   1.2865750e+00   1.7859288e+00  -5.0374676e-01  -4.9328120e-01   6.4489467e-01
   2.3295430e-01   3.1264838e+00  -3.3448750e-01  -1.3395588e+00   1.5587569e+00   2.1760424e+00  -7.9334300e-01  -1.3232975e+00   1.2964104e+00   2.9236199e-01  -1.0990351e+00  -1.5648413e+00  -1.1122241e+00  -1.9026598e+00  -6.4996656e-01  -8.0494645e-01  -7.4635253e-01   1.7319341e+00  -1.0254944e+00  -2.0531724e+00  -1.4063897e+00   2.2239372e+00  -2.9739848e+00  -3.6596285e+00  -4.5494149e-01   3.4491868e+00   3.3524626e+00   2.7825018e+00   1.4446660e+00   4.0771401e-01  -2.7798687e+00  -2.9045250e+00   1.6437629e+00  -1.1490328e-01   1.0122014e+00  -2.1674954e+00   1.3947265e+00  -2.5728780e+00   4.4667425e-01  -9.4527196e-02  -5.5532578e-01  -1.2513001e+00   1.0356700e+00   1.2247076e+00   2.8837493e+00   1.9299421e+00   1.0680674e+00   8.2146684e-01   1.3182176e+00   1.1339606e+00   8.7533852e-01   1.4220459e+00   1.3393409e+00   2.7037713e+00   9.5086769e-01   5.7149299e-01   5.4546216e-01   2.5105079e+00  -1.5599852e-02   3.5059159e-01  -1.0983968e+00   1.5192014e+00  -9.8697629e-01   2.4507665e-01  -5.8124026e-01   2.4371848e-01  -1.8053078e+00  -2.5082423e+00   1.7091195e+00   5.5694503e-01  -2.7753376e-01  -7.1372376e-01   3.1454344e-01  -6.8455819e-01   2.1140022e-01  -6.8852632e-01   2.8693767e+00  -8.3380824e-01   5.3042130e-01   7.0669942e-01  -1.5937657e+00   1.5216774e+00  -5.5151640e-01  -1.9248671e+00   1.2339129e-01   1.3020389e+00   1.9873324e+00  -5.1121193e-01  -5.8172832e-02   8.6047414e-01
   3.0491419e-01   2.8651533e+00  -8.2652055e-02  -1.4933311e+00   1.6765504e+00   2.4191976e+00  -7.0425601e-01  -1.3913209e+00   1.2667390e+00   1.3189270e-01  -1.2762112e+00  -9.6463230e-01  -1.3872547e+00  -2.0560636e+00  -4.2023818e-01   9.3330209e-03  -1.0699526e+00   1.9215780e+00  -9.8635581e-01  -2.0588077e+00  -1.6685828e+00   3.8850502e+00  -2.5303622e+00  -3.0978009e+00  -4.7128557e-01   4.4208532e+00   4.1665344e+00   2.8611942e+00   1.9288514e+00   1.2464796e+00  -1.3230054e+00  -1.2343877e+00   1.8319314e+00   2.5646154e-01   1.5065922e+00  -9.5710049e-01   1.0437263e+00  -2.6443011e+00   1.4030859e+00  -2.5021176e-01   3.1510560e-01  -3.8322387e-01  -3.2074534e-01  -3.8341322e-01   9.2384302e-01   9.4337901e-01  -3.9730146e-01  -1.1084737e+00   7.0091810e-01   3.3596091e-01   8.8099261e-01   9.9183536e-01   7.8080486e-01   2.5574335e+00   6.1605825e-01   2.9160453e-01   8.4127863e-01   2.2002361e+00   2.2571835e-01   1.7067394e-01  -1.0637930e+00   1.4255037e+00  -3.9786588e-01   4.9469190e-01  -6.4122281e-01   1.8826855e-01  -1.8593315e+00  -2.1082219e+00   1.1933975e+00   4.1388003e-01   3.4767488e-01  -4.5329549e-01   1.4687695e+00  -5.9512698e-01   1.5021566e+00   3.8825045e-01   2.9748476e+00  -1.3994807e-01   1.3677029e+00   1.9443311e+00  -7.4439085e-01   2.1730313e+00  -9.0954723e-02  -2.8370739e-02   2.8873519e-01   1.6115733e+00   1.4976631e+00  -1.2974456e+00   2.9952637e-01   1.1896978e+00
   1.0534395e+00   3.8326409e+00  -3.5691256e-01  -1.8918398e+00   1.9311202e+00   2.2629851e+00  -1.2695789e+00  -2.1766863e+00   9.9207907e-01   1.6871434e-01  -1.8034225e+00  -1.6804792e+00  -2.3990431e+00  -2.7109527e+00  -1.6872223e+00  -8.1086712e-01   1.3789543e-01   2.1794532e+00  -1.7257004e+00  -2.2371221e+00  -2.4865018e+00   4.2341305e+00  -3.1024373e+00  -3.4552445e+00  -7.0222035e-02   4.8263547e+00   4.5293621e+00   3.2101535e+00   1.8213535e+00   1.8330814e+00  -1.8075393e+00  -1.2595793e+00   1.8708874e+00   1.5727102e-01   1.8009766e+00  -2.0592212e+00   1.2851650e+00  -2.8822076e+00   2.6595546e+00   5.6781516e-01  -3.6412048e-01   8.5921108e-02   7.2053144e-01   9.9400294e-02   1.7048776e+00   1.5067093e+00   1.4954035e+00  -3.8645449e-01   1.7360402e+00   9.1059154e-01   1.5361515e+00   1.6121254e+00   1.5098163e+00   3.0090296e+00   1.2894664e+00   9.9596591e-01   1.9617251e+00   3.1261584e+00   6.6133203e-01   6.8308372e-01  -1.0734611e+00   1.4157755e+00  -1.9185900e+00   8.6033245e-01  -7.8069425e-01   1.3891763e-01  -1.8141147e+00  -1.9023397e+00   1.8386221e+00   1.2220356e+00  -3.8554735e-01  -2.2605246e+00   5.4719039e-01  -8.9278341e-01   5.2473525e-01  -1.6351850e+00   1.4087114e+00  -1.9367488e+00   2.5491994e+00   3.0911228e+00  -5.3960202e-01   2.9809975e+00  -6.4090143e-01  -7.9885890e-01   1.6364176e-01   2.0481176e+00   9.6070552e-01  -1.7221991e+00   1.3823691e-01   1.4187023e+00
   3.7476961e-01   3.0764926e+00  -3.3373641e-01  -1.6793381e+00   2.0288523e+00   2.2807758e+00  -1.2925646e+00  -2.0421651e+00   9.6073741e-01  -4.6218822e-02  -1.5412874e+00  -1.8535115e+00  -1.8983724e+00  -2.8640725e+00  -1.7037209e+00  -1.5096916e+00  -3.0242529e-01   1.8175552e+00  -2.3923879e+00  -2.5830843e+00  -2.9711616e+00   4.5373777e+00  -2.5948582e+00  -3.6520214e+00   4.6122629e-01   5.3411056e+00   4.3054855e+00   3.7833575e+00   1.9851854e+00   1.7024168e+00  -2.1725894e+00  -1.8519119e+00   2.7631928e+00   1.5413104e-01   3.7576524e+00  -1.6073939e+00   1.8952288e+00  -2.7639756e+00   1.8747312e+00   7.5114845e-01  -5.8663475e-01  -1.4003332e+00   7.3138028e-01  -5.0436576e-01   1.3266674e+00   8.4729707e-01   7.0732896e-01  -1.2497779e+00   1.2723824e+00   3.2987155e-01   7.3366724e-01   8.9628604e-01   1.3203798e+00   2.4188156e+00   2.6457395e-01   9.6375580e-01   1.1260372e+00   2.9282549e+00   3.9121212e-01   9.9815847e-01  -9.6269124e-01   1.3491868e+00  -2.3842861e+00   8.8547945e-01  -4.7234240e-01   4.3289860e-01  -6.2801969e-01  -1.1906212e+00   1.5602085e+00   1.6567974e+00  -1.4527729e+00  -2.7043157e+00  -5.2577231e-01  -1.5990074e+00  -8.2904164e-01  -3.0056062e+00   2.8564174e+00  -2.9350139e+00   2.0384800e+00   2.8720852e+00  -1.6191154e+00   2.2466447e+00  -5.7980457e-01  -2.3406736e+00  -5.3399073e-01   1.3357258e+00   8.7125577e-01  -8.3924509e-01   2.4758089e-01   1.3236423e+00
   7.7780817e-01   2.9832494e+00  -8.8480769e-01  -2.2965331e+00   2.0383730e+00   1.5332828e+00  -9.1412789e-01  -2.2381603e+00   1.2378962e+00  -2.6019698e-01  -6.6027668e-01  -2.1415728e+00  -1.1165981e+00  -2.4449787e+00  -1.6245723e+00  -2.7116856e+00  -1.4344864e-02   1.7925929e+00  -2.7753618e+00  -3.0987605e+00  -2.7785337e+00   3.7563520e+00  -3.2308078e+00  -4.7055357e+00   7.1357688e-01   4.5051152e+00   3.3176557e+00   3.0797255e+00   2.2365612e+00   1.5246983e+00  -2.8656064e+00  -3.1688741e+00   3.3830085e+00  -1.0491650e-01   3.4302462e+00  -2.2935514e+00   2.1724323e+00  -3.0851615e+00   1.4864878e+00   9.0231292e-01  -1.3426665e-01  -1.8568966e+00   1.5454237e+00   3.3204540e-01   2.4871442e+00   1.3387814e+00   1.6745980e+00  -1.5483633e-01   1.2820047e+00   6.4463771e-01   3.4391827e-01   7.4449022e-01   1.5371199e+00   2.0053513e+00   1.8200709e-01   9.6697966e-01   1.6136464e+00   3.3348273e+00   1.0027309e+00   1.7780274e+00   1.6361392e-01   1.7707966e+00  -2.7787616e+00   1.7115514e+00  -1.6924432e-01   9.9157884e-02  -1.4928104e-01  -1.2805157e+00   2.1592383e+00   2.3332643e+00  -2.4113933e+00  -3.3212691e+00  -1.2671590e+00  -1.8574402e+00  -1.7312342e+00  -4.2424545e+00   2.8383097e+00  -4.1444830e+00   2.4271225e+00   2.2273652e+00  -1.5880206e+00   2.6426058e+00  -3.0220528e-01  -3.9057346e+00  -8.7464066e-01   9.3555641e-01   3.5488064e-01   3.5067074e-01   3.2395963e-02   1.1874231e+00
   9.4558606e-01   2.7051156e+00  -5.9876419e-01  -2.2335002e+00   1.8144249e+00   1.6073735e+00  -5.6081286e-01  -1.8679117e+00   1.1999977e+00  -2.9788920e-01  -1.1347920e-01  -1.0259945e+00  -7.1256815e-01  -2.1506084e+00  -9.8543477e-01  -1.7312214e+00  -5.8269835e-01   2.2674125e+00  -1.9947114e+00  -2.7846137e+00  -2.7524643e+00   4.3060738e+00  -2.7493849e+00  -4.3647127e+00   6.0481839e-01   4.7919390e+00   3.2752454e+00   3.6146834e+00   2.7410828e+00   1.9476867e+00  -1.7293562e+00  -2.3914123e+00   3.3404900e+00  -1.3750731e-01   2.9353486e+00  -1.5002075e+00   1.6199870e+00  -3.1572172e+00   1.1934524e+00   8.1087434e-01   1.8842773e-01  -2.0165506e+00   8.8971761e-01  -6.3578445e-01   1.6074863e+00   5.3383709e-01   9.2079560e-01  -1.2113022e+00   3.8375410e-01   4.8655303e-02  -1.8088737e-04  -1.6625390e-01   1.1066966e+00   1.3657057e+00  -5.9440063e-02   6.8785041e-01   1.8291237e+00   2.9716187e+00   7.9332212e-01   1.4853113e+00   4.3363076e-01   1.6293241e+00  -1.8794443e+00   2.0535000e+00  -7.4895052e-01  -3.5464664e-01  -5.3589662e-01  -1.6511337e+00   2.1606739e+00   2.1621130e+00  -2.0407766e+00  -2.7779271e+00  -2.1260952e-01  -1.3084876e+00  -7.5224820e-01  -3.1181040e+00   3.0320667e+00  -3.9991927e+00   2.7923245e+00   2.2677303e+00  -1.0570168e+00   3.1251424e+00  -3.8886863e-01  -1.5317453e+00  -8.1121549e-01   9.4753521e-01   2.6074112e-01   6.2731514e-01   4.3831225e-01   1.3972329e+00
   9.3332756e-01   2.6280017e+00  -3.1008221e-01  -2.0335222e+00   1.7782538e+00   1.8658620e+00  -3.4785064e-01  -1.7114160e+00   1.2458419e+00   1.4008024e-01   6.3007482e-01  -6.7656143e-01  -7.0580224e-02  -2.2785341e+00  -4.5085198e-01  -1.4502776e+00  -8.0143665e-01   2.7850057e+00  -1.4378961e+00  -2.5138302e+00  -2.8436018e+00   3.6929238e+00  -2.3438441e+00  -4.2524233e+00   5.6475646e-01   4.7998813e+00   3.3515111e+00   4.1186024e+00   2.7018020e+00   2.7041080e+00  -1.2850961e+00  -2.5908314e+00   4.2237138e+00   1.2707205e-01   3.5426581e+00  -1.4844461e+00   7.9144025e-01  -3.2864945e+00  -1.2052675e+00   5.0537957e-01  -5.4260050e-01  -3.4591655e+00   8.7909089e-01  -5.4252668e-01   1.5083116e+00   1.0609084e+00   5.7065829e-01  -1.4400482e+00   1.6776883e-01   2.8241568e-01  -4.9684930e-02  -6.2332516e-01   1.2611564e+00   1.5024800e+00  -2.4525186e-01   9.0451002e-01   1.6404614e+00   3.2089319e+00   4.2278823e-01   1.3970242e+00   8.1930087e-01   1.8828825e+00  -1.4725581e+00   2.3771903e+00  -1.4313884e+00  -3.8830160e-01  -3.0965909e-01  -2.1245163e+00   1.7116574e+00   2.1922881e+00  -2.7433359e+00  -3.2640156e+00  -9.9085905e-01  -1.5631860e+00  -1.3564386e+00  -2.8342478e+00   3.4280282e+00  -4.8080088e+00   2.3278210e+00   3.3068739e+00  -1.2814594e+00   3.3937245e+00  -5.2812286e-01  -2.1344252e+00  -8.0626290e-01   7.0276837e-01   1.1690840e-01   1.4813967e+00   6.0136315e-01   1.4450710e+00
   1.1369046e+00   2.5776744e+00  -3.5838589e-01  -2.1872604e+00   1.7573887e+00   1.8283552e+00  -1.3084263e-01  -1.6947539e+00   1.1273616e+00   1.7778710e-01   4.6691014e-01  -5.6044695e-01  -1.0059178e-01  -2.0518001e+00  -4.0745535e-01  -1.3054499e+00  -4.5992730e-01   2.5653541e+00  -1.3948035e+00  -2.4695710e+00  -2.7907776e+00   3.9073210e+00  -2.2941020e+00  -4.1622898e+00   9.7428774e-01   5.1152670e+00   3.2142873e+00   4.2570345e+00   2.7875972e+00   2.7337497e+00  -6.4862520e-01  -1.9553309e+00   4.1758030e+00   5.1967538e-02   3.0399046e+00  -2.1751527e+00   9.5460830e-01  -3.0783071e+00  -9.1147277e-02   9.0601469e-01   9.5969896e-02  -2.9760088e+00   1.0876203e+00  -7.4564813e-01   1.2113638e+00   6.1749543e-01   9.8210391e-01  -1.4805902e+00   1.2595094e-01   1.5992178e-01  -4.2813980e-02  -5.9953924e-01   1.1538712e+00   1.2871258e+00  -2.0343480e-01   1.0945632e+00   1.8078540e+00   3.0684652e+00   6.9214413e-01   1.4293546e+00   8.2107150e-01   1.8532816e+00  -2.0262173e+00   2.2837390e+00  -1.2575814e+00  -4.3856709e-01  -2.8144546e-01  -2.1250478e+00   1.7120685e+00   2.2264535e+00  -2.4520397e+00  -3.4387953e+00  -4.9399799e-01  -1.5444923e+00  -7.9602101e-01  -2.7145534e+00   2.7171245e+00  -5.3710395e+00   3.0319010e+00   3.5629634e+00  -1.0411728e+00   3.4617537e+00  -4.1066728e-01  -1.5216757e+00  -9.9689481e-01   7.2917933e-01   6.5496045e-02   1.9618094e+00   6.6095765e-01   1.3078827e+00
   1.5789015e+00   2.7037862e+00  -4.8071062e-01  -2.7571511e+00   1.5807613e+00   1.2194194e+00   2.6070814e-02  -2.2280978e+00   1.0560343e+00   1.1919451e-01   8.4861947e-01  -1.0634108e+00  -1.4813035e-01  -2.3236220e+00  -6.7281510e-01  -1.6411886e+00   1.6129687e-01   2.5049557e+00  -1.1495782e+00  -2.0987733e+00  -2.7322426e+00   2.7530301e+00  -2.2848080e+00  -4.4353807e+00   1.2869913e+00   4.0578403e+00   2.6150094e+00   3.7004125e+00   2.6119935e+00   2.7974736e+00  -8.4304172e-02  -1.8086388e+00   4.3193321e+00   4.0376460e-01   2.3560314e+00  -2.7269785e+00   3.7559089e-01  -3.6724921e+00  -1.4220339e-01   8.0199682e-01  -1.5889648e-01  -2.5311753e+00   2.0146040e+00  -1.2745876e-01   2.3026414e+00   1.1217216e+00   2.5968438e+00  -7.9308489e-01   4.8313735e-01   5.4695024e-01   4.9288904e-02  -7.7898256e-01   1.4242315e+00   9.9085315e-01   1.7894910e-01   1.0387287e+00   2.4531440e+00   3.3346991e+00   1.1155369e+00   1.9077331e+00   1.4666337e+00   1.7244320e+00  -2.0366705e+00   2.7219464e+00  -1.6924392e+00  -1.1366585e+00   1.2229627e-02  -2.0367628e+00   2.0425363e+00   2.4198934e+00  -2.1937908e+00  -4.1385731e+00  -6.5935871e-01  -1.2862236e+00  -7.0467944e-01  -3.3152642e+00   1.6331392e+00  -6.1328047e+00   3.7349165e+00   3.4015403e+00  -4.8828096e-01   4.0987911e+00  -6.0443618e-01  -1.2346450e+00  -1.0635189e+00   6.9024794e-01  -1.3251000e-01   1.9344823e+00   3.4448548e-01   1.2685280e+00
   1.7981785e+00   2.7151916e+00  -6.6703498e-01  -2.9775351e+00   1.4290727e+00   9.2949246e-01   2.3704866e-01  -2.4085355e+00   1.0022296e+00   2.5573180e-01   1.1153297e+00  -1.1180194e+00   6.8435023e-02  -2.0601683e+00  -4.4660496e-01  -1.6096024e+00   4.5136139e-01   2.3700322e+00  -8.8702607e-01  -1.7520688e+00  -2.2645046e+00   1.9186581e+00  -2.2780234e+00  -4.4235893e+00   1.5605558e+00   3.4745479e+00   2.1472429e+00   3.4912358e+00   2.4658493e+00   2.7343467e+00   5.1529038e-01  -1.4786376e+00   4.4841560e+00   7.9790355e-01   1.7929117e+00  -3.0084811e+00  -3.7928090e-02  -3.8988863e+00  -4.2998432e-01   9.0014728e-01   3.7232905e-01  -2.2451459e+00   2.7086558e+00   6.4436325e-01   2.9215479e+00   1.6486496e+00   3.5359402e+00   8.7044524e-02   6.8435935e-01   9.3460893e-01   1.5616254e-01  -5.5922559e-01   1.5006208e+00   7.8137397e-01   3.5944701e-01   1.2719317e+00   2.5488292e+00   3.4266502e+00   1.4562599e+00   2.3233101e+00   1.7870611e+00   1.7931152e+00  -2.1931098e+00   2.8243852e+00  -1.7983594e+00  -1.4061769e+00   1.7580803e-01  -1.9881750e+00   1.7813052e+00   2.3484978e+00  -1.9820169e+00  -4.1688162e+00  -5.2399928e-01  -1.2455377e+00  -3.9799759e-01  -3.0104991e+00   1.0634516e+00  -6.2695502e+00   3.9116813e+00   3.4584969e+00  -2.3009055e-01   4.3421540e+00  -4.5597054e-01  -1.3141155e+00  -1.1131062e+00   5.6611530e-01  -2.7359099e-01   2.5292500e+00   2.0726609e-01   1.0991039e+00
   1.7931336e+00   2.4027265e+00  -7.7913985e-01  -3.2444154e+00   1.2266413e+00   6.5678014e-01   5.1540274e-01  -2.6348079e+00   1.0271334e+00   2.5199523e-01   1.3276190e+00  -1.4456594e+00   2.9598188e-01  -2.0269898e+00  -2.4731038e-01  -1.6041536e+00   6.3881348e-01   1.9448022e+00  -5.5721723e-01  -1.4302821e+00  -1.8247011e+00   9.5775326e-01  -2.1151137e+00  -4.3446970e+00   1.7942551e+00   2.6919606e+00   1.6262679e+00   3.1741405e+00   2.3219890e+00   2.4685555e+00   1.0351946e+00  -1.2625542e+00   4.4544836e+00   1.0930906e+00   1.0646550e+00  -3.1727853e+00  -3.9621420e-01  -4.3135015e+00  -4.1537683e-01   6.8241181e-01   6.5744461e-01  -1.5478574e+00   2.9971153e+00   1.1220328e+00   3.0964002e+00   1.7217818e+00   3.9860513e+00   5.9902320e-01   6.2397830e-01   1.0444124e+00   7.7910490e-03  -5.7007169e-01   1.2646129e+00   3.7021597e-01   4.2215082e-01   1.2545364e+00   2.4563739e+00   3.1827534e+00   1.8368428e+00   2.6701004e+00   2.0691603e+00   1.7188710e+00  -2.1375802e+00   2.7582117e+00  -1.7200057e+00  -1.6221470e+00   5.4107052e-01  -1.7421199e+00   1.5521142e+00   2.1194469e+00  -1.4342878e+00  -4.1742585e+00  -3.3177544e-01  -1.0494823e+00   3.4719838e-02  -2.6650314e+00   5.3503886e-01  -5.6499464e+00   4.0365103e+00   3.0161468e+00   6.6746881e-02   4.3178709e+00  -2.7393793e-01  -1.0842704e+00  -1.2188513e+00   4.2918544e-01  -2.9815042e-01   2.7874661e+00   5.8351237e-02   8.7474269e-01
[truncated: 1,027,434 more chars]
