# Supplementary material for: Autistic traits and individual brain differences: functional network efficiency reflects attentional and social impairments, structural nodal efficiencies index systemising and theory-of-mind skills
Source: Mol Autism. 2021 Jan 21;12:3. doi: 10.1186/s13229-020-00377-8 (PMC7818759; doi:10.1186/s13229-020-00377-8)
Supplement: Supplementary file 7 — Additional file 7. Nuisance regressors. Nuisance regressor time series for each subject, as floating-point values in ASCII text format. [file 13229_2020_377_MOESM7_ESM.zip › Paul_Arora_et_al_data/Physiological/BBC/NuisancesRegdour_rsfMRI_aal90_TimeSeries/NuisancesRegdOut_aal90_subj26.txt]

   2.4111493e-01   7.6655846e-01  -1.1011703e+00  -1.0758352e+00   4.1405940e+00   2.7896049e+00  -6.7757131e-01  -1.3711529e+00   2.1995819e+00   1.9854169e+00   9.7930843e-01  -5.1778859e-01   8.6654596e-01   2.4644646e-01   2.7136511e+00   1.8601717e+00   7.5735465e-01   1.1588980e+00   1.2135065e-02   3.6932728e-01   4.1419183e-01   4.2587013e-01  -1.8074147e+00  -2.1732814e+00   1.4675088e+00   5.8681814e-01   1.9764647e+00   2.5850426e+00   2.3851575e+00   5.3049802e-01  -1.5983994e+00  -1.0938010e-01   1.8978817e+00   3.1757332e+00  -1.6602735e+00   4.5185193e+00  -4.4428517e-01  -5.9598719e-01  -1.9242896e+00   6.3687273e-01  -1.8526033e+00  -2.7678379e+00   3.2347478e-01   7.3562632e-01   8.8163474e-01   5.0821099e-01   3.5436632e-01   9.9239069e-01   4.3511655e+00   6.5720812e-01   2.3915517e-01  -1.3722934e-01  -5.1766286e-01   1.2962444e+00  -1.2861139e+00   7.2232140e-01   1.5445628e+00   1.5052754e+00   2.1570906e+00   1.0684219e+00   1.3085675e+00   1.7396048e+00  -6.7977473e-01   6.9618217e-01  -9.6442562e-01   9.4196824e-02  -4.2833158e-01  -5.6486551e-01   1.9843315e-01   8.5097222e-01  -6.6698510e+00  -2.3126057e+00  -3.4365734e+00  -3.6537233e+00  -4.7333289e+00  -1.7871116e-01  -1.7472847e+00  -3.7617817e+00   3.6188946e+00   4.5881613e+00   1.6766828e+00   5.0061269e+00   2.2120981e+00   1.9988587e+00   1.0270193e-01   8.0065391e-01   1.3961110e+00  -1.2685163e+00   5.8307350e-01   1.3537234e-01
   1.1373308e-01   5.8728205e-01  -7.6638399e-01  -6.0188095e-01   3.8974473e+00   1.7465859e+00  -6.3587343e-01  -7.4158713e-01   1.6462214e+00   1.0923975e+00   6.1529834e-01  -8.1201144e-01   1.1982061e+00   6.6808258e-01   1.8358004e+00   6.5636712e-01  -1.9851199e-01   7.2449714e-01  -4.6980725e-02   3.2029101e-02  -2.6860981e-01   7.0889857e-01  -1.1681047e+00  -1.4867325e+00  -1.6318563e-01   5.0678672e-01   1.4837536e+00   1.7538819e+00   2.0510899e+00  -5.5889658e-01  -2.1822752e+00   7.8908499e-01   1.6158834e+00   2.4733466e+00  -1.0908470e+00   3.9169469e+00  -6.9603269e-01  -1.2253396e+00  -2.6648197e+00   6.9868963e-01  -3.4885764e+00  -6.1040399e-01   3.8685794e-01  -3.3806654e-01   8.9806855e-01   5.0781011e-01  -2.9861503e-01  -9.3363835e-02   3.8780833e+00   5.4385910e-01   1.0821261e-01   8.8314098e-01  -4.4667347e-01   1.5119478e+00  -1.9282309e+00   8.8749721e-01   7.4888478e-01   1.2914238e+00   2.2386969e+00   1.0393641e+00   1.9497820e+00   2.0886914e+00  -1.4857548e+00   7.5379587e-01   6.5329885e-01   7.4183009e-01  -1.4817369e-01  -5.2652773e-01  -2.1014572e-01   4.3543124e-01  -6.7170204e+00  -1.5944049e+00  -2.9247841e+00  -3.4239339e+00  -4.8839071e+00   1.3173118e+00  -7.3055937e-01  -4.1284942e+00   3.5953851e+00   3.1351915e+00   1.0071066e+00   4.9839818e+00   1.9558089e+00   1.8590902e+00   1.9117998e-01   1.0655460e+00   7.3854112e-01  -1.0176462e+00   6.7590696e-01  -7.1419937e-02
  -2.9609925e-01   6.3012775e-01  -7.8085700e-01  -2.7297028e-01   4.4779440e+00   1.6214374e+00  -7.7063685e-01  -6.1274878e-01   1.5589255e+00   3.0690446e-01   2.5134271e-01  -7.7175726e-01   1.2677469e+00   1.1040483e+00   1.5106072e+00  -2.7263505e-01  -1.1278650e+00   3.1419469e-01  -6.4262761e-01  -2.2342341e-01  -1.2883972e+00   9.6856432e-01  -8.0601090e-01  -1.4265971e+00  -1.1415676e+00   5.7025261e-01   1.4307825e+00   1.4391720e+00   1.3980579e+00  -1.9285673e+00  -3.3688704e+00   6.3891925e-01   1.3061937e+00   2.1424020e+00   7.4612120e-02   3.9403971e+00  -9.3758361e-01  -1.7114043e+00  -3.4700072e+00   9.8903400e-01  -5.8998070e+00   5.3959471e-01   3.2295045e-01  -1.0224588e+00   1.1911364e+00   8.7890792e-01  -1.0953115e+00  -7.7534521e-01   4.3515532e+00   7.5007622e-01   2.4941101e-01   1.9793330e+00  -3.6961238e-01   1.5770624e+00  -2.7970929e+00   1.4142194e+00   5.3610127e-02   1.0753936e+00   3.1728091e+00   1.4949421e+00   2.6098898e+00   2.7662301e+00  -3.3876933e+00   8.9912207e-01   1.8761792e+00   1.2514286e+00   4.2715228e-02  -1.1573335e-01  -9.3040590e-01  -3.1263571e-01  -7.5775067e+00  -1.0569230e+00  -3.3268643e+00  -3.7816251e+00  -5.2635944e+00   2.1741811e+00   5.7910032e-01  -3.8576491e+00   2.4958986e+00   1.5883915e+00  -4.7616926e-01   4.6512028e+00   1.5232487e+00   1.1661176e+00  -3.1727920e-01   1.1900470e+00   1.0603992e-01  -1.0985284e+00   7.8095417e-01  -2.2535658e-01
  -2.0207841e-01   8.2754732e-01  -1.2435790e+00  -1.0696329e+00   2.6448171e+00   9.8409428e-01  -1.0763521e+00  -4.6871983e-01  -2.2655602e-02  -3.1340116e-01   4.6810193e-01  -6.8462743e-01   1.4039303e+00   1.5617446e+00   1.5536109e-01  -4.7214806e-01  -7.3401534e-01   1.0677175e+00  -6.6892394e-01  -1.7078906e-01  -1.6700407e+00   1.3492640e+00  -1.9184969e+00  -2.2547661e+00  -2.9264805e+00  -9.9581233e-01   2.0225826e-01   2.4864323e-01   2.3495483e+00  -8.0530469e-01  -4.0434943e+00  -5.3883127e-01   1.3409666e+00   1.3819055e+00  -1.7651069e+00   3.8836837e+00  -1.0706298e+00  -8.5311700e-01  -3.1152876e+00   1.1037058e+00  -4.5677802e+00   1.3451005e+00   4.7349190e-01  -9.5336989e-01   1.5315358e+00   2.1132585e+00  -3.9981682e-01  -3.2266415e-01   4.3545951e+00   1.1426218e+00   3.0659505e-01   1.9863481e+00   2.3469713e-02   1.9710675e+00  -2.5675657e+00   1.0719674e+00   8.3713637e-01   1.6182840e+00   3.7376430e+00   2.2704594e+00   2.7021450e+00   3.6359105e+00  -2.1285292e+00   1.4240522e+00   1.3156295e+00   1.5681279e+00   5.8254689e-01   1.9107465e-01  -4.3397977e-01   2.7328340e-01  -7.9681918e+00  -2.2629294e+00  -2.9220882e+00  -4.0164501e+00  -5.7864457e+00   1.9838983e+00   1.2593099e-01  -3.8848676e+00   2.8645310e+00   2.2529790e+00  -3.3838565e-01   4.8533467e+00   1.3152158e+00   1.5437977e+00  -1.0444858e-01   1.0679976e+00   4.3214198e-01  -1.1180910e+00   6.4897669e-01  -5.1794557e-01
  -5.4566507e-02   8.0628411e-01  -8.4840179e-01  -6.0789440e-01   1.7257397e+00   1.5065223e-01  -7.8420320e-01   7.9572312e-01  -3.8727859e-01  -6.4407752e-01   7.6862354e-01  -3.8760799e-01   1.9969051e+00   2.3146025e+00  -3.7595338e-01  -9.9112489e-01  -1.1263117e+00   1.1190377e+00  -5.2498935e-01  -5.7210526e-01  -2.4799258e+00   1.0593200e+00  -1.6621847e+00  -1.7302733e+00  -4.9144051e+00  -2.0071671e+00  -7.8242815e-01  -8.7483201e-01   2.8007412e+00  -1.1098547e+00  -4.3524291e+00   3.9657465e-01   1.4895295e+00   8.2405421e-01  -1.8890897e+00   2.7199789e+00  -1.4265817e+00  -1.1180656e+00  -4.0123970e+00   9.7049250e-01  -5.4344423e+00   2.7661353e+00   3.9222642e-01  -2.1611200e+00   9.4916684e-01   1.6470488e+00  -1.2950038e+00  -1.4448199e+00   3.3606855e+00   5.5372971e-01  -3.5541188e-01   2.8779948e+00  -4.4535447e-01   2.2296454e+00  -3.3983015e+00   1.0640571e+00   1.7533725e-01   1.4602863e+00   3.0325533e+00   1.6690324e+00   3.2711404e+00   4.3105607e+00  -1.5737366e+00   1.7324561e+00   2.7459480e+00   3.1100889e+00   4.8195507e-01  -8.3561550e-01  -5.1202526e-01  -1.0221844e-01  -8.4179755e+00  -1.8814298e+00  -1.4492646e+00  -3.1844979e+00  -5.8034327e+00   3.5088896e+00   1.0983753e+00  -4.0877432e+00   3.9341613e+00   1.9474246e+00  -3.6280786e-01   5.1190356e+00   1.4034869e+00   2.1949245e+00   2.7745347e-01   1.6512934e+00  -5.0005276e-02  -3.0857878e-01   7.7371689e-01  -9.2118384e-01
  -5.1384898e-01   1.3340127e+00  -7.4092525e-01  -9.3161528e-01   2.7483835e+00   1.0359420e+00  -6.5949443e-01   5.6357427e-01  -3.8136652e-01  -4.0514804e-01   1.0841447e+00  -1.5183727e-02   2.1689767e+00   2.6925880e+00  -1.3217524e-01  -3.4018108e-01  -1.2460536e+00   1.5486625e+00  -7.7744545e-01  -5.2455697e-01  -2.1791086e+00   1.5853602e-01  -1.8800957e+00  -2.5300770e+00  -3.5157353e+00  -1.7715289e+00   1.2540570e-01   4.6858352e-02   2.4435450e+00  -4.7998573e-01  -4.5048871e+00  -1.0564619e+00   1.5432270e+00   8.7970890e-01  -1.9542871e+00   2.4216906e+00  -1.4157931e+00  -1.1075927e+00  -3.8323825e+00   1.0099319e+00  -5.2729264e+00   6.9036379e-01   1.1334764e+00  -1.2069921e+00   2.2387991e+00   3.2541125e+00  -6.9233734e-01  -6.1208383e-01   4.1616869e+00   1.0527490e+00  -3.8510158e-01   2.9043855e+00  -4.8059721e-01   2.2254905e+00  -3.8742458e+00   8.6284388e-01   5.7126221e-01   1.8824412e+00   3.5366232e+00   2.2472332e+00   2.9398179e+00   4.5046955e+00  -1.7309816e+00   1.5163148e+00   1.5122267e+00   3.1454834e+00   5.5331762e-01   6.1445936e-02  -8.9141488e-01  -4.9182377e-01  -9.2162224e+00  -3.1710507e+00  -2.6998102e+00  -3.4230488e+00  -6.8462201e+00   1.9546764e+00   5.3316118e-01  -4.7981475e+00   2.8095434e+00   3.2188517e+00  -7.1357312e-01   4.8957582e+00   1.5362525e+00   2.4469415e+00  -1.6490723e-01   1.4835968e+00  -2.3288354e-01  -5.9481696e-01   8.3421766e-01  -8.9691030e-01
  -2.3621056e-01   1.1056622e+00  -5.5049912e-01  -8.6157266e-01   1.8040381e+00   2.9276481e-01  -7.2371512e-01   7.9664885e-01  -9.7019961e-01  -2.6792623e-01   9.3507391e-01  -1.4980243e-01   2.1409926e+00   2.4634266e+00  -1.0169038e+00  -2.2297831e-01  -1.0431718e+00   2.1309893e+00  -4.3542944e-01  -9.5736076e-01  -1.2582948e+00   6.4463877e-01  -1.7654659e+00  -1.8685505e+00  -3.2368449e+00  -1.3868656e+00  -2.2330678e-01   1.2116338e-01   2.9200479e+00   4.7681347e-01  -3.9955102e+00  -6.4412246e-01   1.0200633e+00  -3.1491552e-01  -2.7039083e+00   1.1441785e+00  -1.5475147e+00  -9.3450983e-01  -3.2602437e+00   8.6372921e-01  -4.2784760e+00   1.6917280e+00   1.1546337e+00  -1.1165484e+00   2.4216860e+00   3.0027106e+00  -1.0881156e-01  -2.1523242e-01   3.5136165e+00   9.4187609e-01  -4.1682801e-01   2.6891448e+00  -9.3230171e-02   2.0539677e+00  -3.5140940e+00   1.1957354e-01   9.6375845e-01   1.9904620e+00   2.6872336e+00   1.7688191e+00   2.6632594e+00   4.1122791e+00  -4.8519390e-01   1.3516764e+00   1.4361301e+00   3.3686594e+00   6.1611296e-01  -8.9506130e-01  -3.7942664e-01  -4.8557226e-01  -7.7200567e+00  -3.1639662e+00  -2.0277842e+00  -2.8595496e+00  -6.7376204e+00   1.7274816e+00   1.2550808e-01  -4.8606660e+00   3.2341243e+00   4.0925696e+00  -2.0992972e-01   4.6509085e+00   1.7613734e+00   3.1811762e+00   3.5359340e-01   1.6184706e+00   5.6127196e-01  -2.7753657e-01   6.6356053e-01  -1.2871414e+00
  -4.1376461e-01   1.9315448e+00  -4.5415558e-01  -5.2951131e-01   1.6875594e-01  -2.0475818e-01  -5.7348517e-01   2.7999406e+00  -2.2385149e+00  -7.8045451e-01   1.2863697e+00   1.2365120e+00   2.7676100e+00   4.2530531e+00  -2.2389243e+00  -5.4454499e-01  -1.8554455e+00   2.3310119e+00  -4.4758612e-01  -1.0727480e+00  -2.7994022e+00   1.7436328e-01  -3.0334688e+00  -2.6531649e+00  -6.4004026e+00  -4.2601645e+00  -1.8207427e+00  -1.6904044e+00   2.8448503e+00   6.2764538e-01  -5.1795353e+00  -1.2546038e+00   1.8109994e+00  -4.8124089e-01  -4.3272832e+00   2.7561123e-01  -2.1556829e+00  -9.0324158e-01  -4.6381996e+00   5.0588004e-01  -5.5088409e+00   1.9769091e+00   1.2866657e+00  -2.0763244e+00   2.0176493e+00   3.4409866e+00  -4.9666249e-01  -1.1813928e+00   2.4264958e+00   6.8680232e-01  -1.2155199e+00   3.5524035e+00  -4.7635535e-01   2.4398399e+00  -4.7455467e+00   2.2223418e-01   6.2791625e-01   2.4206936e+00   2.6163796e+00   2.2854156e+00   3.0014268e+00   5.9787941e+00  -7.3640881e-03   2.3111580e+00   1.5863358e+00   5.7428117e+00   5.3241518e-01  -5.7575197e-01  -7.4762221e-01  -5.9011354e-02  -9.2679045e+00  -3.1792664e+00  -1.3751592e+00  -2.1024951e+00  -7.9505999e+00   2.8425232e+00   1.2070474e+00  -4.1681085e+00   2.9324218e+00   3.2751964e+00  -8.2668601e-01   4.5653996e+00   9.6314053e-01   3.4127550e+00   3.5742408e-01   1.9622901e+00  -2.8727891e-01   2.2280742e-01   8.0407886e-01  -1.6737344e+00
  -3.8031537e-01   1.4973880e+00  -2.2241092e-01  -4.5315535e-01   1.9111409e-01  -8.3649406e-01  -5.1584159e-01   2.8352782e+00  -1.9530528e+00  -3.4103657e-01   9.5021187e-01   8.2686538e-01   2.5527762e+00   3.8277688e+00  -2.3131187e+00  -3.6592425e-01  -1.8794552e+00   2.1411271e+00  -3.2233931e-01  -1.8247806e+00  -2.0246123e+00   1.3681626e-01  -2.6569922e+00  -1.9447874e+00  -5.6717684e+00  -3.0912613e+00  -1.4604636e+00  -1.3365492e+00   2.6128641e+00   8.3417597e-01  -4.5415478e+00  -4.8324694e-01   1.1306184e+00  -1.4013683e+00  -4.3443288e+00  -1.4511596e+00  -1.9282821e+00  -1.3945149e+00  -4.0090526e+00   1.7479499e-01  -5.2018510e+00   3.3559507e+00   1.4471095e+00  -1.9178139e+00   2.2261185e+00   2.8987631e+00  -2.4064313e-01  -9.2128524e-01   1.9208385e+00   5.8557670e-01  -9.9064067e-01   3.4658380e+00  -3.6903195e-02   2.1907764e+00  -4.2811076e+00  -2.1631717e-01   5.7630034e-01   2.1440335e+00   1.5614065e+00   1.4886858e+00   2.8166245e+00   4.7839802e+00   4.9922451e-01   1.9041837e+00   1.8987038e+00   5.4737002e+00   1.9522912e-01  -1.5695570e+00  -6.8271445e-01  -7.3069582e-01  -7.0537536e+00  -2.4263072e+00  -5.6018093e-01  -1.0725176e+00  -6.7326729e+00   2.5174485e+00   1.5481996e+00  -4.4889834e+00   2.9866809e+00   2.9773050e+00  -7.9438834e-01   3.8271546e+00   1.1619606e+00   3.7510782e+00   6.3942848e-01   1.9492788e+00  -3.9436989e-02   7.0263175e-01   6.8694076e-01  -1.7830826e+00
  -2.9101539e-01   1.2740994e+00  -4.9882242e-02   1.2769896e-01  -2.1171370e-01  -1.5132384e+00  -5.3750300e-01   3.3410454e+00  -1.9978451e+00  -5.5170312e-01   5.9348341e-01   1.2159615e+00   2.4878540e+00   4.0502180e+00  -2.8892790e+00  -7.1318418e-01  -2.3176888e+00   1.8059676e+00  -2.4921998e-01  -2.0597991e+00  -2.6318729e+00   5.7640720e-02  -1.9174270e+00  -8.2793647e-01  -5.8712806e+00  -2.6372070e+00  -1.7973488e+00  -1.6142101e+00   1.9390980e+00   6.5128156e-02  -4.5642626e+00   1.8080238e-01   3.8884519e-01  -2.2833443e+00  -3.9020847e+00  -2.2610530e+00  -1.8758513e+00  -1.8498442e+00  -3.9534753e+00   2.5142770e-03  -5.9875868e+00   4.7999292e+00   1.1247252e+00  -2.4429239e+00   1.8698321e+00   2.1687144e+00  -4.9511709e-01  -1.4196220e+00   9.7914422e-01   2.8844432e-01  -1.0446681e+00   3.8434612e+00   1.9118069e-02   1.7730354e+00  -4.4607063e+00  -4.1110368e-01   1.5714493e-01   1.8501617e+00   7.1882008e-01   9.8003681e-01   2.5896363e+00   4.6444914e+00   2.6831848e-01   1.8098998e+00   2.6962763e+00   5.9501382e+00  -3.1002611e-02  -2.1023555e+00  -8.4119187e-01  -1.0216442e+00  -5.6129447e+00  -1.0847541e+00   3.0911036e-01  -2.8912838e-01  -5.6940825e+00   3.1577872e+00   2.6878580e+00  -3.5952709e+00   2.2340741e+00   1.4170732e+00  -1.5625257e+00   2.8067155e+00   7.0455944e-01   3.5323071e+00   6.4107756e-01   2.1733075e+00   1.3663257e-01   1.0959993e+00   6.8089958e-01  -1.9785543e+00
  -8.7937244e-01   1.2381724e+00  -4.1319009e-01  -9.2534668e-02   4.9419654e-01  -6.2804246e-01  -7.2496445e-01   2.7447545e+00  -1.5464797e+00  -5.5840712e-01   4.1851325e-01   1.5423510e+00   1.9883238e+00   3.9449424e+00  -2.2221565e+00  -4.4838102e-01  -2.4717434e+00   1.3142394e+00  -9.0828328e-01  -2.0509149e+00  -3.5057856e+00  -3.6109215e-01  -2.1028319e+00  -1.4483418e+00  -5.2444940e+00  -2.3453657e+00  -1.1926895e+00  -1.1599605e+00   1.1720960e+00  -5.2548972e-01  -4.9770904e+00  -6.4464941e-01   3.5085070e-01  -1.7786694e+00  -2.7880542e+00  -1.7762683e+00  -1.6442098e+00  -2.1566896e+00  -3.7183874e+00   5.1938834e-02  -6.8957192e+00   3.6921669e+00   1.2379445e+00  -1.6030031e+00   2.4265584e+00   3.2218868e+00  -6.6590654e-01  -9.8499539e-01   1.7829390e+00   7.2911731e-01  -5.2962674e-01   3.8282481e+00  -4.3546798e-02   1.4033633e+00  -4.5534283e+00   1.6140110e-01  -3.0022420e-01   1.4981808e+00   1.2669195e+00   1.4604109e+00   2.1090047e+00   4.4971965e+00  -1.2520726e+00   1.6949975e+00   2.2084554e+00   5.3112798e+00   1.8113130e-01  -6.6106672e-01  -1.5861680e+00  -1.8267651e+00  -5.6411060e+00  -7.4440919e-01  -2.7587971e-01  -5.0621717e-01  -4.8766856e+00   2.3684660e+00   3.4660116e+00  -2.4846795e+00   2.4980757e-01   2.5051426e-01  -2.9826505e+00   1.6893186e+00   2.8334895e-01   2.6186489e+00  -3.3312079e-01   1.8214375e+00  -2.3286883e-01   9.6187730e-01   5.1885887e-01  -1.8218064e+00
  -1.0746254e+00   1.4338402e+00  -3.7440756e-01  -9.9995267e-02  -7.0549571e-01  -8.7646991e-01  -9.1030338e-01   3.2342195e+00  -2.6504679e+00  -8.9661391e-01   1.2370629e-01   2.0187227e+00   1.8636649e+00   4.4206536e+00  -3.1774623e+00  -3.6621183e-01  -2.6107409e+00   1.5284642e+00  -6.8720253e-01  -1.8646771e+00  -4.1157324e+00  -3.1467818e-01  -2.6039331e+00  -1.7902588e+00  -5.2630990e+00  -2.8784909e+00  -1.6284424e+00  -1.5194248e+00   9.5274755e-01  -2.5657344e-01  -4.9300958e+00  -1.4048595e+00   3.5779766e-01  -2.0770888e+00  -3.5636054e+00  -2.1237559e+00  -1.7918647e+00  -1.8272048e+00  -3.4243190e+00   4.3545298e-02  -6.4113642e+00   3.2071399e+00   1.6074606e+00  -1.0002189e+00   2.7070482e+00   3.8473825e+00   1.8346802e-01  -4.3510941e-01   1.1961117e+00   1.0356781e+00  -6.8922653e-01   3.7821954e+00   7.7659867e-03   1.7722966e+00  -4.7741067e+00  -2.5339421e-02   4.0222393e-02   1.9859058e+00   1.1309867e+00   2.3474470e+00   1.1395014e+00   4.8035974e+00  -9.0588172e-01   1.9379041e+00   9.8688323e-01   5.4409473e+00   5.0449553e-01   4.8691795e-01  -1.7100868e+00  -1.2290601e+00  -5.6069055e+00  -8.4393503e-01  -5.2186724e-01  -8.2747828e-01  -5.8025742e+00   1.9137988e+00   3.0721947e+00  -1.9690043e+00  -7.7528776e-01  -3.8979782e-01  -3.2592833e+00   1.0375695e+00  -2.8369282e-01   2.7099912e+00  -5.8011936e-01   1.6439051e+00  -4.6157970e-03   8.7909359e-01   3.9554081e-01  -1.8407409e+00
  -1.6043868e+00   1.3436013e+00  -5.2153134e-03   3.9223274e-01  -8.0605398e-02  -5.9811662e-01  -6.8563112e-01   3.7289188e+00  -2.1471047e+00  -8.2776098e-01  -5.2096035e-02   2.4610316e+00   1.7892702e+00   4.8676208e+00  -2.3838775e+00  -2.4339741e-01  -3.1979520e+00   7.3990153e-01  -8.2811640e-01  -1.9987276e+00  -5.3648186e+00  -1.0979271e+00  -2.1781731e+00  -1.7206193e+00  -4.8143275e+00  -2.2350382e+00  -1.0565346e+00  -1.2878017e+00   9.7784806e-02  -1.4271963e+00  -4.6533652e+00  -8.8744265e-01   5.8592091e-01  -1.4646580e+00  -2.1504099e+00  -2.7017951e+00  -1.6668338e+00  -2.5607125e+00  -3.7385565e+00   5.3840179e-02  -7.6170221e+00   2.5998114e+00   1.9359483e+00  -8.3524649e-01   2.7278556e+00   3.7764963e+00  -2.4540036e-01  -6.8773449e-01   9.3903997e-01   9.0944431e-01  -8.7869843e-01   4.2884371e+00  -4.7683895e-01   2.0355806e+00  -5.6270067e+00   4.6119526e-01  -7.1407251e-01   1.6362630e+00   8.1273431e-01   2.3214802e+00   8.2709049e-01   4.5389483e+00  -1.8882585e+00   1.8691864e+00   1.0714483e+00   5.5317703e+00   1.8930746e-01   1.1140753e+00  -2.7584086e+00  -2.1700307e+00  -5.9510962e+00   1.2166961e-01  -5.1178281e-01  -6.0848650e-01  -5.5809318e+00   2.0717931e+00   3.9536393e+00  -1.7396492e+00  -1.9322009e+00  -2.0043515e+00  -4.1648401e+00   1.4509553e-01  -5.0918035e-01   2.5325928e+00  -1.1417580e+00   1.6915163e+00  -1.0199982e+00   1.1717648e+00   5.3202562e-01  -1.5856820e+00
  -1.2296909e+00   9.9313728e-01  -2.9414789e-01   1.6984713e-01  -8.6369930e-01  -7.9272973e-01  -8.7516553e-01   3.4269311e+00  -2.0195389e+00  -7.2010273e-02  -2.1841456e-01   2.6604698e+00   1.0938342e+00   3.9310202e+00  -2.4144517e+00   3.6661456e-01  -2.4747191e+00   9.0748305e-01  -7.1156110e-01  -2.1973546e+00  -4.0956700e+00   9.8189265e-02  -2.6568507e+00  -1.4586213e+00  -4.3546903e+00  -2.0395339e+00  -1.4223586e+00  -1.0098751e+00   5.6201196e-01  -2.8000220e-01  -3.9629987e+00  -8.5173663e-01   4.1351675e-01  -1.5515593e+00  -2.6400013e+00  -2.6728319e+00  -1.5701958e+00  -2.4737008e+00  -2.6478910e+00  -3.5818652e-01  -5.9986428e+00   2.7940883e+00   1.5263119e+00  -1.5894397e-01   2.1351425e+00   2.9315423e+00   4.0016550e-01   1.4421519e-01   5.0045996e-01   7.9181825e-01  -3.5787901e-01   2.9417156e+00  -9.2126810e-02   1.3519199e+00  -4.3769950e+00  -1.4481740e-01  -3.0404479e-01   1.4177069e+00  -4.3821810e-02   1.7902939e+00   2.4255982e-01   3.7291366e+00  -7.6660882e-01   1.7802522e+00   3.5850279e-01   5.0897422e+00   1.2359595e-01   7.0132292e-01  -2.0306227e+00  -1.8052541e+00  -3.7880451e+00   7.2581416e-01  -6.4636443e-02   5.3230378e-02  -4.2455585e+00   1.7641642e+00   3.4786876e+00  -5.3743348e-01  -1.9352511e+00  -1.7550111e+00  -3.8354779e+00  -5.3090746e-01  -5.6646477e-01   2.6534006e+00  -9.1165800e-01   1.7251503e+00  -2.9862879e-02   1.2601717e+00   1.3762018e-01  -1.7321566e+00
  -1.2103910e+00   1.6524598e+00  -2.5139178e-01   2.8818371e-01  -6.9389855e-01  -3.1631096e-01  -8.8859094e-01   4.0252616e+00  -2.4090694e+00   4.3308481e-01  -1.1064991e-01   3.6909385e+00   1.2050947e+00   4.6568404e+00  -2.3649542e+00   1.4061706e+00  -2.4898257e+00   1.1831142e+00  -5.5754776e-01  -1.9899103e+00  -3.5207664e+00  -2.6415792e-01  -3.5359568e+00  -2.0381567e+00  -3.4780532e+00  -2.2397171e+00  -1.1127830e+00  -3.9543872e-01   1.2215120e-01   8.5238334e-01  -3.6554948e+00  -1.6535097e+00   1.1243091e+00  -8.2616166e-01  -3.8255012e+00  -2.7803078e+00  -1.5607800e+00  -2.1583400e+00  -2.4879436e+00  -4.4531526e-01  -5.1957836e+00   1.5531076e+00   1.2330513e+00  -1.8244372e-01   1.8236563e+00   2.2739068e+00   8.2755400e-01   3.0328025e-01  -1.4720877e-02   5.9041371e-01  -6.4191188e-01   2.0539605e+00  -6.3100738e-02   1.0126936e+00  -4.5776639e+00  -6.1206993e-01   5.4016554e-01   1.9071349e+00  -2.2760572e-01   1.8437191e+00  -8.8063082e-02   3.9364794e+00   8.4263109e-02   2.0813445e+00  -1.1167303e+00   5.5942780e+00  -5.4570995e-01   9.6471195e-01  -1.9597122e+00  -1.0420679e+00  -3.8866755e+00   2.5090418e-01  -1.1270796e+00   6.5803686e-01  -5.2907049e+00   8.6788325e-01   3.0166858e+00  -1.6641106e-01  -2.8230537e+00  -1.3841590e+00  -3.5714073e+00  -9.0009786e-01  -7.7301592e-01   2.9080805e+00  -7.5572313e-01   1.6436765e+00   7.7697268e-02   8.9059342e-01   2.5538628e-01  -1.5529201e+00
  -1.3486423e+00   1.0492915e+00   6.3050210e-02   6.3827502e-01  -5.8159784e-01  -5.9952115e-01  -7.1611596e-01   3.9813630e+00  -1.7808172e+00   7.6219979e-01  -4.7450924e-01   3.5663519e+00   7.9478700e-01   4.0227878e+00  -1.8664163e+00   1.3724791e+00  -2.5567260e+00   3.6488208e-01  -3.8520383e-01  -2.0805317e+00  -3.3741217e+00  -1.4585611e-02  -2.7488184e+00  -1.2371257e+00  -2.6124604e+00  -1.1717275e+00  -7.6135654e-01  -7.4311168e-02  -3.5642922e-01   1.9318014e-01  -2.6276455e+00  -6.5595143e-01   8.3320041e-01  -6.0511031e-01  -2.5090907e+00  -3.0753787e+00  -1.3076601e+00  -2.8098631e+00  -1.8906916e+00  -7.2631551e-01  -5.0176751e+00   1.5231823e+00   1.4987034e+00   3.0219095e-01   1.6027495e+00   1.8242822e+00   9.7459968e-01   4.9788239e-01  -6.4169110e-01   4.7808069e-01  -4.5077204e-01   1.7674713e+00  -1.9476769e-01   9.0343210e-01  -4.0584752e+00  -6.1662357e-01  -1.1851882e-01   1.3493468e+00  -1.1802572e+00   1.4357269e+00  -7.4827003e-01   2.7654775e+00  -1.3929338e-01   1.5843812e+00  -1.0088575e+00   4.9019880e+00  -5.5923152e-01   1.4195641e+00  -2.2322039e+00  -1.3745903e+00  -2.4372773e+00   1.4773991e+00  -8.1253698e-01   9.5596464e-01  -4.2335253e+00   1.0600054e+00   2.9886313e+00   7.7049030e-02  -3.1807604e+00  -2.7465332e+00  -3.7359854e+00  -1.8285929e+00  -9.0418430e-01   2.7261399e+00  -9.7355612e-01   1.6552528e+00  -1.8781549e-01   1.2172548e+00   6.6325698e-02  -1.3477558e+00
  -1.2575821e+00   4.4020217e-01  -5.9529849e-02   9.7041281e-01  -2.7703174e-01  -6.0629943e-01  -7.4857504e-01   3.6718647e+00  -9.3227646e-01   8.0926377e-01  -7.1783607e-01   3.6594220e+00   3.1586366e-01   3.5077065e+00  -9.4215857e-01   1.2359511e+00  -2.4252124e+00  -5.8127312e-01  -5.3987390e-01  -1.9288974e+00  -4.0433685e+00   3.1065119e-01  -1.9637604e+00  -4.5618848e-01  -2.4173432e+00  -1.8591675e-01  -6.6934895e-01  -2.7722164e-03  -7.4601401e-01  -9.5270541e-01  -2.1820121e+00   3.8734988e-01   6.5325599e-01  -3.2311933e-02  -8.2305694e-01  -2.4024975e+00  -8.9316339e-01  -3.1360893e+00  -1.5136094e+00  -5.9420598e-01  -5.3048956e+00   2.3407653e+00   6.9189231e-01  -1.5637325e-01   5.1980181e-01   4.7820032e-01   9.9215451e-02  -6.0376130e-02  -9.6632807e-01   5.6619269e-02  -1.3457329e-01   1.4734657e+00  -4.0151430e-01   4.5519410e-01  -3.7243809e+00  -2.5996008e-01  -7.2473638e-01   4.9317752e-01  -1.5224889e+00   7.6468749e-01  -7.3585836e-01   2.0686417e+00  -8.7623241e-01   1.4681454e+00  -1.8597860e-01   4.1993749e+00  -9.2250794e-01   1.1806183e+00  -2.4405599e+00  -1.8596343e+00  -1.3505052e+00   3.1059760e+00  -1.2950676e-01   1.4173930e+00  -2.2603501e+00   1.9284322e+00   3.9666731e+00   1.3044895e+00  -3.7069630e+00  -4.8046341e+00  -4.3986911e+00  -2.7443840e+00  -1.1460055e+00   1.9849012e+00  -1.2172272e+00   1.6953924e+00  -4.1922761e-01   1.3374419e+00   4.7552822e-02  -1.0816189e+00
  -1.3962113e+00   2.1944607e-01  -2.3982125e-01   7.6821973e-01  -3.0143477e-01  -3.6714545e-01  -9.4406402e-01   2.9899080e+00  -1.0878124e+00   7.1256290e-01  -1.1220340e+00   3.4564211e+00  -2.3583744e-01   2.8309566e+00  -9.5463926e-01   1.2375216e+00  -2.2410841e+00  -9.6079703e-01  -5.5103913e-01  -1.4901197e+00  -3.5054618e+00   9.4851586e-01  -2.0366196e+00  -6.8378584e-01  -1.4171692e+00   2.4938285e-01  -3.4511529e-01   3.8922961e-01  -1.2175565e+00  -8.6196597e-01  -1.7113326e+00  -1.6536862e-01   6.0393411e-01   4.1307556e-01  -5.0857945e-01  -1.4096166e+00  -6.8307233e-01  -2.8358470e+00  -6.4245864e-01  -5.3469802e-01  -4.4630496e+00   1.5509053e+00   6.3056020e-01   5.4095655e-01   5.6195171e-01   7.8665071e-01   5.5919777e-01   4.9977622e-01  -8.9030158e-01   4.5460109e-01   3.5345427e-01   6.1656218e-01  -1.6344358e-01   1.8150121e-01  -2.8672127e+00  -2.3955868e-01  -6.3972908e-01   4.0417888e-01  -1.2388013e+00   1.3737959e+00  -1.5437380e+00   1.4299732e+00  -1.3341074e+00   1.2317142e+00  -1.1749537e+00   2.9385289e+00  -5.0430257e-01   2.7970145e+00  -2.3425899e+00  -1.2421493e+00  -4.5377741e-01   3.2125365e+00  -1.0166449e+00   9.7918005e-01  -2.0848896e+00   1.3268248e+00   3.1890372e+00   1.9545543e+00  -4.8574010e+00  -5.7607656e+00  -4.5954344e+00  -3.4417754e+00  -1.6088661e+00   1.1841977e+00  -1.6384821e+00   1.1747954e+00  -1.7790061e-01   7.8769441e-01  -2.4437586e-01  -7.5669110e-01
  -1.1496081e+00   7.7289181e-02   2.5255457e-02   9.9391139e-01  -3.0698768e-01  -4.1005014e-01  -7.8712473e-01   3.1550684e+00  -1.0818334e+00   6.6628355e-01  -1.0232687e+00   3.3762585e+00  -2.9218150e-02   2.8001785e+00  -5.5063666e-01   1.4330124e+00  -2.0260045e+00  -1.3263845e+00  -1.2244700e-01  -9.9426938e-01  -3.3158325e+00   4.4163021e-01  -1.4912439e+00  -2.5468330e-01  -7.8613074e-01   5.7513971e-01  -1.1131258e-01   5.2421304e-01  -1.3580834e+00  -8.0498695e-01  -7.7941158e-01   5.2420199e-01   9.6752811e-01   1.0722032e+00  -3.4575294e-01  -1.0680230e+00  -4.2580604e-01  -2.4904322e+00  -3.5737822e-01  -4.1773691e-01  -3.5006581e+00   1.3924974e+00   9.5578885e-02  -1.7947753e-01  -3.0033176e-01  -2.5531990e-01   2.2927111e-02  -2.2172900e-01  -1.8170609e+00  -5.3012162e-02  -5.9384862e-02   5.7248672e-02  -5.7862931e-01   3.1563677e-02  -2.6575700e+00  -3.0280239e-01  -6.8236026e-01   2.4067968e-01  -1.8349243e+00   9.1444076e-01  -1.8370902e+00   8.7179010e-01  -7.7102217e-01   1.1101819e+00  -1.2508799e+00   2.4957360e+00  -7.6555027e-01   2.9226842e+00  -2.0956932e+00  -6.0016688e-01  -3.0674392e-02   3.2745899e+00  -8.1797054e-01   1.5454291e+00  -1.8949678e+00   1.5623756e+00   2.8478682e+00   1.7892034e+00  -4.4671540e+00  -6.3308117e+00  -3.9594913e+00  -3.4855490e+00  -1.5006164e+00   1.1727130e+00  -1.3741592e+00   1.0534788e+00  -3.1311780e-01   7.7162586e-01  -1.8313566e-01  -3.8820329e-01
  -1.3734356e+00  -5.2464953e-02  -9.9655645e-02   1.1633138e+00  -9.3060173e-02   1.7483429e-02  -6.3179769e-01   3.2472690e+00  -5.5228554e-01   1.0695237e+00  -9.3591033e-01   4.0067470e+00  -4.5668819e-01   2.7559124e+00   2.8048333e-01   1.5267805e+00  -1.9693403e+00  -1.7460701e+00  -4.4881043e-01  -9.4117629e-01  -3.6082603e+00   1.3263539e+00  -1.8818363e+00  -6.5897151e-01  -9.9939962e-01   5.5047894e-01  -2.6453138e-01   4.9211035e-01  -1.3828398e+00  -1.1688967e+00  -6.5121268e-01   4.3964431e-01   1.4388508e+00   1.9880030e+00   6.4120762e-01  -1.4243409e-01  -4.5919545e-01  -2.3864598e+00  -3.7391683e-01  -2.7907289e-01  -3.4605849e+00   5.7932563e-01  -1.0793415e-01  -8.6006461e-02  -8.5101018e-01  -7.9564651e-01  -1.8519357e-01   1.2086847e-01  -1.4754393e+00  -1.2938447e-01   1.5429049e-01  -6.3004005e-03  -6.5332501e-01   2.7828775e-01  -2.6513141e+00  -6.5501183e-02  -7.5299967e-01  -1.5068860e-01  -1.2297231e+00   9.5297346e-01  -1.3825431e+00   1.1215451e+00  -1.0823790e+00   1.3174510e+00  -1.2620931e+00   2.6753313e+00  -1.1740166e+00   2.7650596e+00  -2.4697531e+00  -1.0139272e+00  -8.8955474e-01   3.7111313e+00  -1.2799594e+00   1.2260900e+00  -1.8398460e+00   1.8983337e+00   2.7339294e+00   2.6765337e+00  -4.9438590e+00  -6.7917431e+00  -4.3960865e+00  -3.9544157e+00  -1.8085288e+00   8.0087995e-01  -1.6899634e+00   1.1490578e+00  -1.0526219e+00   6.5305594e-01  -1.1813830e-01  -2.5149900e-01
  -1.0642461e+00  -5.8151642e-02   3.6423043e-02   1.3800565e+00   6.1653264e-03  -1.0281333e-01  -6.2177998e-01   3.1569530e+00  -7.7429815e-01   1.2600800e+00  -1.1513213e+00   3.8365447e+00  -5.3682641e-01   2.3522409e+00  -8.3526208e-03   1.6505715e+00  -1.8523726e+00  -1.7144438e+00  -9.7964539e-02  -7.0504918e-01  -1.8396853e+00   1.9710350e+00  -1.8477595e+00  -3.4410865e-01   2.3060373e-02   1.0765126e+00  -1.4536208e-02   1.0446184e+00  -1.7042082e+00  -3.0213569e-01   1.1971294e-01   5.3284671e-01   1.4544740e+00   2.0317946e+00   4.1085277e-03   1.4010967e-01  -4.2044578e-01  -1.7983547e+00   1.7764908e-01  -2.9036229e-01  -2.2813566e+00   6.1418635e-01  -7.5820579e-01  -5.6960511e-01  -1.3307276e+00  -1.9057708e+00  -6.0029248e-02   3.4054282e-02  -2.0752117e+00  -3.1535040e-01   1.6110844e-01  -9.4391989e-01  -2.3055961e-01  -2.5735107e-01  -1.8124593e+00  -5.9910381e-01  -2.2985630e-01  -1.0488918e-01  -1.4085898e+00   6.8270078e-01  -1.4622719e+00   5.4129212e-01  -4.7480664e-01   1.0851798e+00  -1.7174161e+00   2.2915330e+00  -1.4608592e+00   2.5712079e+00  -1.8391736e+00  -2.4064632e-02   3.2962719e-01   3.5587123e+00  -2.0024654e+00   1.6863991e+00  -2.1659654e+00   1.5539897e+00   1.7193161e+00   2.7471209e+00  -5.0283388e+00  -6.5392524e+00  -3.6520017e+00  -4.0843532e+00  -1.9270272e+00   5.2461631e-01  -1.2485934e+00   8.4214610e-01  -6.0329017e-01   1.6254524e-01  -2.0023735e-01  -8.5214031e-02
  -6.0899840e-01  -1.3806591e-01   2.4646961e-01   1.5781088e+00  -5.9388765e-01  -3.6685488e-01  -2.6634148e-01   3.6306735e+00  -7.4311897e-01   1.6469692e+00  -7.4768294e-01   3.9604527e+00  -3.8133556e-01   2.1089408e+00   2.6753864e-02   1.7277970e+00  -1.4946083e+00  -1.6421806e+00   3.3050423e-01  -5.3115113e-01  -6.3146775e-01   2.4055628e+00  -1.9399788e+00  -3.2653413e-02  -4.3738193e-01   3.5050961e-01  -5.7607232e-01   6.8495180e-01  -1.2632999e+00   6.1278902e-01   8.8393876e-01   1.1628087e+00   1.8811326e+00   2.2658026e+00  -6.1994344e-01   5.0105860e-01  -5.3017998e-01  -1.2340453e+00   2.7565349e-01  -5.3250474e-01  -8.5799101e-01   4.1891546e-01  -1.2877905e+00  -1.3084384e+00  -2.3021725e+00  -3.0085726e+00  -3.8875029e-01  -3.8769694e-01  -3.0053223e+00  -9.1351051e-01  -1.8286035e-01  -1.5642711e+00  -3.5660845e-01  -4.9806251e-01  -1.1079529e+00  -1.0049267e+00  -1.7586654e-01  -3.2429761e-01  -2.0227162e+00  -1.3797835e-01  -1.1774349e+00   3.8117674e-01   9.5137002e-01   1.0326485e+00  -1.5119014e+00   2.6849476e+00  -1.7291399e+00   1.6551822e+00  -1.1288673e+00   7.0395209e-01   8.1052083e-01   3.4023346e+00  -1.4953206e+00   2.5310045e+00  -1.9521491e+00   2.0853550e+00   8.8298132e-01   2.8426273e+00  -3.8264901e+00  -5.7250765e+00  -2.5475632e+00  -3.7861005e+00  -1.8112816e+00   7.3740225e-01  -6.0390470e-01   9.4233217e-01  -6.6650203e-01   3.3175111e-01  -2.6176550e-01  -1.0923422e-01
  -5.6550359e-01  -1.8420753e-01   1.0111556e-01   1.3755385e+00   1.9722288e+00   1.4867048e+00  -1.2911066e-01   2.0183006e+00   8.5841237e-01   2.2452656e+00  -1.7399964e-01   3.4862623e+00  -3.1422699e-01   1.1307168e+00   2.3245830e+00   2.7701394e+00  -8.5413621e-01  -2.1173921e+00   3.1548777e-01   5.0604334e-01   6.0619904e-01   8.1743337e-01  -8.5576925e-01   8.8858282e-02   2.6215929e+00   1.9403051e+00   1.4533727e+00   2.6518662e+00  -1.7776924e+00   1.0614920e+00   2.1172483e+00   1.6469445e+00   2.2569793e+00   3.8393143e+00   8.2521302e-01   2.2767042e+00   2.6725460e-01  -1.0342663e+00   9.1708885e-01  -4.0176656e-01   1.8989360e-01  -1.9882942e+00  -2.0232493e+00  -1.5199891e+00  -2.1884574e+00  -2.9706979e+00  -1.4775607e+00  -9.2905186e-01  -2.1787151e+00  -1.2540708e+00  -1.4277702e-01  -2.7929887e+00  -9.2529845e-01  -1.7121632e+00  -3.3215211e-01  -7.7428649e-01  -3.5230269e-01  -1.0226264e+00  -1.8896408e+00  -1.0474753e+00  -1.2615519e+00  -8.7501086e-01   3.9390178e-01   1.2400778e-01  -1.9456287e+00   7.2058761e-01  -2.0629758e+00   2.1106324e+00  -1.0798987e+00   5.9189371e-01   1.2347016e+00   2.7272660e+00  -2.3272936e+00   3.3117342e+00  -4.9824257e-01   7.9625567e-01   3.8126856e-01   2.4415301e+00  -4.0053482e+00  -4.5603007e+00  -1.9766125e+00  -3.7046871e+00  -1.0258563e+00   2.2448958e-02  -7.8689141e-01   2.8436960e-01  -8.9889091e-01  -1.4658996e-01  -1.5745154e-01   5.3069740e-01
  -3.8872885e-01  -7.8545392e-01   1.1013228e-01   1.2389152e+00  -9.4946216e-02   2.2391629e-01  -2.5537269e-01   1.9004938e+00  -3.9372207e-01   1.0982528e+00  -7.6844925e-01   2.4420624e+00  -6.1265939e-01   7.6254672e-01   5.8927065e-01   1.2867695e+00  -5.5769620e-01  -1.9137302e+00   6.5583915e-01   6.4531587e-01   4.2305316e-01   2.2179716e+00  -6.4251875e-01   2.7170158e-01   1.8428458e+00   1.6247035e+00   2.8675052e-01   1.2361938e+00  -1.5265815e+00   4.8764211e-01   2.0916281e+00   1.1191143e+00   1.1683737e+00   2.1708189e+00   1.4281672e-01   2.3310690e+00   1.0047933e-01   6.1555890e-01   1.5680125e+00   2.5327586e-01   1.2523831e+00  -4.2250298e-01  -2.1691732e+00  -1.6754381e+00  -2.3519535e+00  -3.1523166e+00  -9.6536400e-01  -3.9406219e-01  -2.7299329e+00  -7.1309441e-01  -9.7183758e-02  -2.0392899e+00  -2.2089698e-01  -6.0089697e-01   3.9671109e-01  -7.2809681e-01   1.4024860e-01  -7.4628372e-01  -1.2780763e+00   1.6233195e-02  -1.5732364e+00  -8.9339815e-01   6.2179400e-01   1.5035005e-01  -1.7632626e+00   1.4370014e-01  -1.4793664e+00   1.8085568e+00  -4.4342252e-01   1.4938516e+00   1.6481221e+00   2.5657810e+00  -1.9180026e+00   1.8141768e+00  -1.1857242e+00   1.0938221e+00  -8.7130706e-01   2.3931890e+00  -3.6393524e+00  -5.5762402e+00  -1.7000490e+00  -3.8490392e+00  -1.7163941e+00  -5.5582725e-01  -6.9080883e-01  -2.2366529e-01  -3.0258417e-01  -4.5649902e-01  -3.8253141e-01   5.4508827e-01
  -4.1453158e-01  -8.6164785e-01   5.3041353e-01   1.7913146e+00   9.8182145e-01   7.4738967e-01   2.0807871e-01   1.7713601e+00   3.2801936e-01   1.2025181e+00  -5.1712837e-01   2.3988020e+00  -4.3949562e-01   6.5474067e-01   1.2071073e+00   1.0960347e+00  -7.1857856e-01  -2.0393086e+00   7.7903979e-01   9.9124264e-01   8.6542980e-01   1.8296431e+00   3.8543967e-01   8.2428189e-01   2.9987164e+00   2.4379521e+00   9.0059778e-01   1.8255988e+00  -2.0368497e+00   4.0120177e-02   2.6745414e+00   1.6196915e+00   9.9821930e-01   2.2124628e+00   1.1979873e+00   2.8484833e+00   1.2635915e-01   8.9255827e-01   1.3707547e+00   4.9366888e-01   1.2046160e+00  -1.5598819e+00  -2.5109465e+00  -2.1543818e+00  -2.3412070e+00  -3.5639812e+00  -1.6206954e+00  -7.1437805e-01  -2.6730829e+00  -9.7266103e-01  -4.3849143e-01  -1.6743643e+00  -4.5749168e-01  -7.1293112e-01   2.0899812e-01  -6.7005790e-01  -8.2651503e-02  -1.1013759e+00  -1.0829029e+00  -4.3874176e-01  -1.2216326e+00  -9.7406347e-01   2.2243306e-01  -3.5656245e-01  -1.2829361e+00   1.6621854e-01  -1.8460401e+00   1.0750121e+00  -6.5833860e-01   1.1143139e+00   1.2628907e+00   2.4808458e+00  -2.2689318e+00   1.8217473e+00  -1.1402379e+00   1.0524865e+00  -1.3572628e+00   2.1396109e+00  -3.7848932e+00  -4.8329321e+00  -1.5161188e+00  -3.8417781e+00  -1.6067445e+00  -9.1141503e-01  -6.8092776e-01  -3.2439995e-01  -7.7758370e-01  -6.8204618e-01  -1.6369754e-01   6.9461729e-01
   1.0159851e-01  -8.8382232e-01   8.1070526e-01   1.6937598e+00  -4.5013126e-01   1.4174780e-01   5.8212313e-01   2.3618775e+00  -3.2404079e-01   8.4194221e-01  -1.1185784e-01   1.6009081e+00   2.6738500e-02   5.5605896e-01   4.7757094e-01   5.3928293e-01  -3.1006338e-01  -1.5295905e+00   1.3167406e+00   9.9662898e-01   1.9645906e+00   1.8223811e+00   1.1962978e-02   6.0834546e-01   1.4942005e+00   7.4900640e-01  -6.0460442e-02   6.0501566e-01  -1.2696908e+00   1.0925922e+00   2.9435362e+00   1.9058942e+00   1.2540474e+00   1.5522385e+00  -7.0912812e-01   2.3362951e+00  -1.9251265e-01   2.3155154e+00   1.0415875e+00   5.3052429e-01   2.4058937e+00  -1.0342886e+00  -3.1972791e+00  -3.3024456e+00  -3.1382625e+00  -4.3507542e+00  -2.4114076e+00  -1.5606605e+00  -3.7865920e+00  -1.3676032e+00  -1.1350606e+00  -1.6739657e+00  -4.3471694e-01  -4.8492226e-01   7.8298670e-01  -6.3862126e-01  -2.5860879e-02  -1.0423258e+00  -1.4378807e+00  -7.9686467e-01  -8.8878626e-01  -9.8226648e-01   1.6444233e+00  -2.8915582e-01  -8.5656893e-01   5.6855724e-01  -1.7580285e+00  -1.0240844e-01   3.4152675e-01   2.0738778e+00   1.4933803e+00   1.6532397e+00  -1.0550834e+00   2.4576919e+00  -1.2671938e+00   1.5352647e+00  -2.3024068e+00   1.5499714e+00  -1.9582799e+00  -3.7096584e+00  -1.9294039e-02  -2.8886186e+00  -1.4266530e+00  -8.3794123e-01   1.3927839e-01  -6.4560604e-01  -6.9751036e-01  -5.2762370e-01  -3.2028736e-01   6.4439673e-01
   4.2339491e-02  -1.1768137e+00   1.4935455e+00   2.1558110e+00  -6.8275097e-01  -2.1317072e-01   1.5472192e+00   3.2309521e+00  -2.7957965e-02   5.6247470e-01   4.6491274e-01   1.3703909e+00   3.7252159e-01   9.0347778e-01   6.8782740e-01  -4.5731196e-01  -7.1961031e-01  -1.7625166e+00   1.3151826e+00   6.1139543e-01   1.5329297e+00   1.4530141e+00   3.7392167e-01   7.1553021e-01  -3.0968577e-01  -1.5810722e-01  -6.4346700e-01  -5.9870176e-01  -1.2618587e+00   3.6077377e-01   2.9954183e+00   2.9026254e+00   1.5429855e+00   1.1959022e+00  -3.1791636e-01   2.0429504e+00  -4.9336854e-01   2.6616104e+00   3.5712307e-02   7.3400993e-01   2.0529015e+00  -1.1078406e+00  -3.4708087e+00  -4.2219018e+00  -3.6013308e+00  -4.7349818e+00  -3.8024956e+00  -2.4761388e+00  -4.2202743e+00  -1.8391350e+00  -1.6507726e+00  -4.4236235e-01  -7.3019968e-01   5.8911226e-02   1.5543382e-01  -1.2535548e-01  -9.2950076e-01  -1.6898638e+00  -1.2690623e+00  -1.5935731e+00   2.0803615e-01  -5.7019290e-01   1.7621406e+00  -3.5959910e-01   8.3196347e-01   1.6235272e+00  -1.9031372e+00  -1.5212661e+00  -2.4087974e-02   9.5772482e-01   6.6837838e-01   1.7740933e+00   3.2325409e-01   2.9378865e+00  -4.0140860e-01   2.7497453e+00  -2.1723249e+00   1.3481216e+00  -1.3352387e+00  -3.2634699e+00   1.6973861e-01  -2.5535404e+00  -1.4039691e+00  -1.0574887e+00   4.4055224e-01  -5.3965325e-01  -2.2204882e+00  -1.8646507e-01  -1.5298960e-01   6.3648903e-01
   5.2592319e-01  -1.0922890e+00   1.2475168e+00   2.6323289e+00  -5.7124788e-01  -5.2422607e-01   1.2712536e+00   3.0020857e+00  -5.2194959e-02   8.5682403e-01   8.3178949e-02   1.3228906e+00   2.1347905e-01   5.1501957e-01  -3.6299071e-02  -5.5329743e-01  -9.0811310e-01  -1.4616704e+00   1.7072520e+00   7.4022480e-01   3.1122029e+00   2.1474640e+00   5.6933162e-01   1.7897111e+00   2.6969880e-01   5.1743253e-01  -7.2908087e-01  -2.5605804e-01  -1.7700437e+00   1.0852036e+00   3.3560404e+00   3.9093957e+00   7.0095868e-01  -1.0085673e-01  -1.3338381e+00   2.1688198e+00  -4.7401899e-01   2.7640843e+00   1.6252790e-01   3.5010619e-01   2.5231378e+00   4.2500738e-01  -4.2815651e+00  -5.1886830e+00  -3.4805340e+00  -5.8237342e+00  -3.5748364e+00  -2.7482654e+00  -4.5214554e+00  -2.1547984e+00  -1.5338241e+00  -6.5371113e-01   1.5120179e-01  -7.2434945e-01   9.6026018e-01  -9.1928730e-01  -2.8415044e-01  -1.8139122e+00  -1.4024098e+00  -2.4055752e+00   8.2387345e-01  -6.6629748e-01   2.3123210e+00  -5.9769149e-01   1.3042357e+00   1.6297360e+00  -2.4807987e+00  -3.6007895e+00   4.2646484e-01   1.4528886e+00   2.5996171e+00   2.4940908e+00   4.3731919e-01   4.0220260e+00   4.9179796e-01   2.7445281e+00  -2.2914155e+00   1.8799961e+00  -1.2519614e+00  -2.2377688e+00   7.1762116e-01  -2.7117144e+00  -1.5149892e+00  -1.3670750e+00   1.2740872e+00  -7.6909090e-01  -1.4826291e+00  -4.3457917e-01   9.7297613e-03   3.4666017e-01
   4.6757642e-01  -1.1412794e+00   1.3590863e+00   2.7069553e+00  -8.3532794e-02  -1.0150578e-01   1.3995256e+00   2.3907679e+00   1.7210585e-01   1.0737539e+00   1.8710934e-01   1.0070363e+00   3.2918771e-01   1.5988192e-01  -2.0871838e-01  -4.2959639e-01  -8.4077194e-01  -9.9529427e-01   1.9561428e+00   1.0359704e+00   4.0862578e+00   1.4650643e+00   1.3087897e+00   2.3427426e+00   2.0974750e+00   1.0583205e+00  -9.5060950e-02   4.7469014e-01  -2.0838291e+00   1.5344060e+00   4.0035240e+00   3.9277961e+00  -2.7004874e-02  -9.5799789e-01  -1.3307620e+00   2.5225705e+00  -4.9933502e-01   3.0233770e+00   4.3659333e-01   1.4729938e-01   3.3654753e+00  -1.0252586e+00  -3.9319996e+00  -4.7079411e+00  -2.2468413e+00  -4.8554924e+00  -3.0233568e+00  -2.0488977e+00  -4.2755750e+00  -1.9296676e+00  -1.7595614e+00  -3.2630981e-01   2.0339633e-01  -8.4406181e-01   1.3314779e+00  -1.2930099e+00  -8.2620681e-02  -1.7756178e+00  -1.4358216e+00  -2.5474698e+00   4.1022130e-01  -8.5503623e-01   2.5528153e+00  -1.3675414e+00   1.0568064e+00   1.3495222e+00  -2.1754557e+00  -3.9218404e+00   4.2529614e-01   1.5336671e+00   2.7564625e+00   1.5437954e+00  -1.1165414e-01   3.6378442e+00   3.3623717e-01   1.4579028e+00  -3.5964654e+00   1.2897604e+00  -1.0748708e+00  -3.8266322e-02   1.3756734e+00  -2.5980441e+00  -1.1759039e+00  -1.3269880e+00   1.4233899e+00  -1.0366765e+00  -1.2023646e+00  -4.8032664e-01  -2.1805361e-02   2.3218055e-01
   3.5349993e-01  -1.2022960e+00   1.2542243e+00   2.3266241e+00   2.0982408e-01   3.3320871e-01   1.4560475e+00   1.5220731e+00   1.5887605e-01   5.8067437e-01   2.7113279e-01   8.4203476e-02   3.6156760e-01  -2.1459319e-01  -1.8761857e-01  -7.7042025e-01  -7.5281047e-01  -8.9519852e-01   1.9980344e+00   1.4251844e+00   4.2014659e+00   4.1545844e-01   1.6183033e+00   2.0985908e+00   2.6113174e+00   1.0094100e+00   4.2262853e-01   4.5346178e-01  -2.4486914e+00   1.5567370e+00   4.1198373e+00   3.8821651e+00  -4.2546326e-01  -1.5670490e+00  -1.6633222e+00   2.9429115e+00  -2.7760566e-01   3.5133932e+00   4.9756112e-01   2.7872833e-01   3.8250028e+00  -1.7101808e+00  -3.9554646e+00  -4.5109254e+00  -1.2805423e+00  -3.6092277e+00  -3.2959111e+00  -2.1644591e+00  -3.8012178e+00  -1.5912144e+00  -1.7514363e+00  -2.0685691e-02   3.1240551e-01  -9.1233690e-01   1.6375644e+00  -8.8302401e-01  -2.1673366e-01  -1.9373169e+00  -8.8766899e-01  -2.3572352e+00   2.1072447e-01  -1.1292097e+00   2.0980452e+00  -1.8062184e+00   9.8863062e-01   2.4052334e-01  -1.6115505e+00  -3.5774478e+00   2.9018509e-01   1.3714136e+00   3.0840663e+00   9.2034008e-01   1.3043177e-01   3.5444399e+00   1.3724735e+00   6.2461403e-01  -4.0559480e+00   8.9240146e-01  -1.3678338e+00   8.3141265e-01   1.6768219e+00  -2.3934838e+00  -1.0086681e+00  -2.0223121e+00   1.3817079e+00  -1.8024449e+00  -1.3678067e+00  -7.8988627e-01  -7.2405872e-02   4.5283584e-01
   4.6620759e-01  -1.0815354e+00   1.0534381e+00   1.9907369e+00  -7.7503775e-01   5.8260001e-01   1.6412572e+00   1.6544502e+00   2.2705243e-02   5.2296732e-01   8.6573687e-01   1.9498120e-01   5.1209956e-01   5.1360057e-02  -3.2746157e-01  -8.5578131e-01  -2.2627313e-01  -1.4680146e-02   1.9006313e+00   1.4045371e+00   3.7248228e+00   1.6841437e-01   1.0337998e+00   1.4596335e+00   1.4583356e+00  -5.8307380e-01  -4.3175775e-01  -4.1880313e-01  -1.4696469e+00   2.0272957e+00   3.6926855e+00   3.2592675e+00  -3.9663116e-01  -2.1145966e+00  -2.6081083e+00   3.0082952e+00  -6.4967646e-01   4.3364520e+00  -2.7324860e-02   3.6258368e-01   4.3560412e+00  -2.5746879e+00  -4.1263210e+00  -4.3869338e+00  -1.2102420e+00  -3.1779208e+00  -3.5197434e+00  -1.8230286e+00  -3.6155104e+00  -1.5428703e+00  -2.1991961e+00   6.5288189e-01   5.5018853e-02  -3.8134950e-01   1.3569476e+00  -6.0069184e-01   1.0075477e-02  -1.8216307e+00  -4.9528099e-01  -2.1697401e+00   4.4125715e-01  -1.1566580e-01   2.7977146e+00  -1.5199241e+00   1.0654133e+00   1.1090220e+00  -1.3985969e+00  -4.6611123e+00   4.2044434e-01   1.2055855e+00   1.6702625e+00  -6.2211140e-02   9.3418055e-01   2.9686186e+00   1.4472816e+00   4.9045265e-01  -4.5954293e+00   1.0517649e+00  -3.6247087e-01   2.8931607e+00   2.2052446e+00  -1.6590399e+00  -7.4316327e-01  -1.7473315e+00   1.5709813e+00  -1.7307969e+00  -1.3477668e+00  -5.8472148e-01  -9.8852157e-02   2.0062975e-01
   6.4278747e-01  -7.9515036e-01   1.0001768e+00   2.1069528e+00  -7.6639197e-01   6.6514855e-01   1.6736253e+00   1.6658049e+00   5.2821212e-02   2.9031877e-01   9.6637386e-01   1.6360965e-01   7.7701169e-01   3.2490691e-01  -6.7459907e-01  -1.0917060e+00  -3.2121292e-01   3.9286758e-01   1.9675895e+00   1.5399793e+00   3.7315582e+00  -5.4713522e-01   1.2157617e+00   1.6427247e+00   1.2184875e+00  -1.0364820e+00  -5.2427895e-01  -6.0225638e-01  -1.6824472e+00   2.0467648e+00   3.3964339e+00   3.2371125e+00  -8.5996425e-01  -2.9186246e+00  -3.4352237e+00   2.5778999e+00  -7.3125802e-01   4.3946644e+00  -5.5467161e-01   2.2126262e-01   3.9499481e+00  -2.4428392e+00  -4.5452762e+00  -4.8218660e+00  -1.0180009e+00  -3.2100857e+00  -3.8743889e+00  -2.3169681e+00  -3.8526790e+00  -1.5984392e+00  -2.5683113e+00   1.0883410e+00   5.9772356e-02  -6.8397482e-01   1.1539075e+00  -4.8388220e-01   3.7725590e-02  -1.7636094e+00  -5.4045079e-01  -2.2171828e+00   5.3706969e-01   3.5305722e-01   2.6862505e+00  -1.5459849e+00   1.3885568e+00   1.5438164e+00  -1.4454457e+00  -5.3901080e+00   3.9134073e-01   1.2824497e+00   1.8415851e+00  -1.2192903e-01   1.3906892e+00   3.2219556e+00   2.0731204e+00   3.8828250e-01  -4.3862333e+00   1.0909733e+00  -2.9338657e-01   3.7566689e+00   2.4575735e+00  -1.3403896e+00  -6.9038960e-01  -2.0012365e+00   1.8417854e+00  -1.8516065e+00  -1.1330036e+00  -6.5310123e-01  -1.1200174e-02   1.2648011e-01
   8.1256267e-01  -7.6946976e-01   9.5928223e-01   1.9991059e+00  -1.7631178e+00   1.5815605e-01   1.8534150e+00   2.0573334e+00  -3.4744364e-01   6.9587098e-02   1.1875006e+00   1.1543910e-01   9.3640180e-01   5.8251045e-01  -1.3023752e+00  -1.5026664e+00  -3.9904394e-01   7.2998707e-01   1.9917682e+00   1.2805240e+00   3.5139890e+00  -8.5557244e-01   8.1014708e-01   1.6285776e+00  -4.3640912e-01  -2.4113739e+00  -1.3375151e+00  -1.6652432e+00  -1.3653729e+00   2.3198824e+00   3.1155453e+00   3.6013630e+00  -8.9410048e-01  -3.7037995e+00  -4.5643697e+00   2.1416432e+00  -9.8272715e-01   4.2649507e+00  -1.1458376e+00  -1.4640600e-01   4.1768554e+00  -1.8739565e+00  -4.6084759e+00  -5.0366364e+00  -9.4180719e-01  -2.9011168e+00  -4.0862367e+00  -2.6750648e+00  -4.2768917e+00  -1.7160024e+00  -2.7792963e+00   1.5897791e+00   6.3570251e-02  -6.4070441e-01   1.0497891e+00  -4.1799582e-01  -1.9873200e-01  -1.8704114e+00  -7.0411664e-01  -2.5123305e+00   7.9766201e-01   9.6776722e-01   3.3383727e+00  -1.3213490e+00   2.0804478e+00   2.3008049e+00  -1.0446098e+00  -6.0194988e+00   3.5791582e-01   1.1348365e+00   2.0246704e+00  -1.9128038e-01   2.6362513e+00   3.6454858e+00   3.1740945e+00   8.4758561e-01  -4.2396452e+00   1.3418508e+00   3.6514674e-01   4.7182095e+00   2.9236497e+00  -8.9173928e-01  -5.6810869e-01  -1.8916746e+00   2.3566271e+00  -1.7376577e+00  -1.3860902e+00  -3.1993073e-01  -6.3231206e-02  -9.3946777e-02
   1.1179976e+00  -7.4290749e-01   1.0946360e+00   1.4611020e+00  -3.2090744e+00  -2.8642780e-01   2.5106222e+00   2.9001156e+00  -3.0132997e-01  -3.3793693e-02   2.1053543e+00  -5.0166706e-02   1.2838122e+00   9.4996633e-01  -1.0999627e+00  -1.8787922e+00   1.8096849e-01   1.2759954e+00   1.7793705e+00   5.7792522e-01   2.9755032e+00  -1.2867895e+00  -1.7894710e-01   6.3310859e-01  -3.7118415e+00  -4.9720189e+00  -2.6887077e+00  -3.4661007e+00   1.1917072e-01   2.7658123e+00   2.5226672e+00   3.4522296e+00  -2.4994339e-01  -3.8626240e+00  -6.0187536e+00   7.0452077e-01  -1.3502003e+00   4.5953491e+00  -2.1218282e+00  -2.6053661e-01   4.4582442e+00  -1.6428992e+00  -4.9765936e+00  -5.2829866e+00  -1.9398424e+00  -3.2649913e+00  -5.2141944e+00  -3.3302821e+00  -4.8768133e+00  -2.0561140e+00  -3.3091161e+00   2.0467342e+00  -3.9462629e-01  -2.0060297e-01   6.9598581e-01   2.8785261e-01  -6.6659241e-01  -2.0823099e+00  -1.0633682e+00  -2.9028240e+00   1.4714429e+00   1.6470700e+00   4.4870482e+00  -7.0028931e-01   2.9290654e+00   3.6446542e+00  -9.1312767e-01  -7.2881560e+00   6.2111150e-01   4.6293114e-01   1.2822254e+00  -6.3396947e-01   5.0245782e+00   4.1632906e+00   4.6575628e+00   1.8174363e+00  -3.8983910e+00   1.2280128e+00   2.1550812e+00   5.9897528e+00   3.7381742e+00   2.1512972e-01  -6.8316934e-02  -1.4380591e+00   2.8816424e+00  -1.3868225e+00  -2.0547781e+00   3.1382189e-01  -2.1096629e-01  -1.7481118e-01
   1.0849443e+00  -3.0868949e-01   6.2543712e-01   2.4343812e+00  -1.9935449e+00  -6.3668933e-01   1.7455709e+00   2.7041156e+00  -3.0426448e-01  -2.2049920e-01   9.6955330e-01   8.8360839e-01   1.0034429e+00   1.4843410e+00  -1.8611326e+00  -2.1468705e+00  -1.2560242e+00   6.4303872e-01   1.7098567e+00   9.1179226e-01   2.3548714e+00  -1.2268503e+00   5.8368484e-01   2.2667443e+00  -2.9355961e+00  -3.2259357e+00  -2.1463661e+00  -2.7072237e+00  -1.9603288e+00   1.5001356e+00   2.1255302e+00   4.7376546e+00  -1.4035374e+00  -4.7836782e+00  -5.5391145e+00   7.8195285e-01  -1.0422494e+00   2.4831056e+00  -2.5565404e+00  -9.3172105e-01   2.4584667e+00   8.0005359e-01  -5.1872076e+00  -6.0324957e+00  -1.1639204e+00  -3.6394932e+00  -4.6338771e+00  -4.1284723e+00  -4.8851467e+00  -2.1181130e+00  -2.8184477e+00   2.4576194e+00   3.4512159e-01  -1.2914747e+00   2.5817979e-01  -2.4704221e-01  -5.8051892e-01  -2.2163364e+00  -9.2218036e-01  -3.0632652e+00   1.8439463e+00   2.2524973e+00   2.9296401e+00  -6.0993241e-01   3.7227789e+00   3.7440855e+00  -1.3782972e+00  -7.5142730e+00  -4.9923269e-01   3.1820166e-01   3.1489877e+00   1.7561176e+00   4.3920792e+00   5.0298214e+00   6.0635502e+00   2.3371317e+00  -1.9300433e+00   2.5644192e+00  -5.2374877e-02   4.3312749e+00   2.5224335e+00  -8.5918963e-01  -7.3626757e-01  -2.2642032e+00   3.0908976e+00  -1.2473954e+00  -1.9313621e+00  -6.8142453e-02   3.1832215e-01  -2.8529228e-01
   8.8371933e-01  -3.9878091e-01   3.6307410e-01   1.8985849e+00  -1.9985542e+00  -4.3908783e-01   1.4114441e+00   1.7024319e+00  -2.1273417e-01   5.8766245e-03   6.8914437e-01   5.5479347e-01   6.2450156e-01   7.5785330e-01  -1.8423522e+00  -1.7778675e+00  -8.8767591e-01   9.6553976e-01   1.6199983e+00   9.7149828e-01   2.7612949e+00  -1.2047473e+00   6.9673640e-01   2.2400630e+00  -1.5740771e+00  -2.7661373e+00  -1.6159389e+00  -1.9690809e+00  -1.6314731e+00   1.8584598e+00   2.5347946e+00   4.3007500e+00  -1.9440727e+00  -5.0084622e+00  -5.2654843e+00   4.0390286e-01  -9.9571200e-01   1.6558145e+00  -1.9606312e+00  -1.4297461e+00   3.1798101e+00  -2.6349003e-01  -4.0756671e+00  -4.1797619e+00   1.6516739e-01  -2.0374736e+00  -3.2358015e+00  -2.8258290e+00  -4.3477261e+00  -1.4281080e+00  -2.4827974e+00   2.1888029e+00   3.5490616e-01  -1.2547579e+00   7.9378495e-01  -3.5224122e-01  -4.8519265e-01  -2.0342853e+00  -1.1488231e+00  -2.3569437e+00   7.3739990e-01   1.8658593e+00   2.8172838e+00  -9.4349955e-01   2.6867341e+00   2.8402083e+00  -3.9714436e-01  -6.1506524e+00  -7.4146902e-01   2.7512537e-01   3.6416138e+00   1.3239272e+00   3.9277733e+00   4.0105373e+00   6.2893798e+00   1.0825892e+00  -2.8511697e+00   2.2294455e+00  -1.5322190e-02   5.5952764e+00   2.9421117e+00  -7.6399313e-01  -2.1753071e-01  -1.9226610e+00   2.9105027e+00  -1.2378576e+00  -1.4272803e+00   2.1685573e-02   1.7637162e-02  -2.7699625e-01
   7.0328147e-01  -4.1457676e-02  -3.0888255e-01   8.3737425e-01  -9.8120849e-01   5.3697300e-01   8.1557569e-01  -4.1684613e-02  -1.4445109e-01  -2.7699071e-01   4.9415921e-01  -5.8334149e-02   3.5150566e-01   1.3123510e-01  -1.3125523e+00  -1.2252391e+00  -4.1809378e-01   9.6964215e-01   1.2704257e+00   1.6514525e+00   2.9238909e+00  -2.2280597e+00   5.2979985e-01   1.3273003e+00   6.9138083e-02  -2.3222476e+00  -3.1182305e-01  -9.1244375e-01  -1.9475018e+00   2.2011757e+00   2.4068720e+00   3.0104923e+00  -2.0466780e+00  -4.3640443e+00  -5.3718737e+00   8.1346197e-01  -4.0614309e-01   1.0982325e+00  -1.2830306e+00  -1.5794192e+00   3.6800623e+00  -1.4819882e+00  -3.5839456e+00  -2.7754667e+00   1.3321965e+00  -1.5620365e-01  -2.6057240e+00  -2.4600908e+00  -3.2504308e+00  -6.1522754e-01  -1.8696686e+00   1.1991906e+00   3.7511886e-01  -1.9251068e+00   1.4000740e+00   4.6524639e-02  -2.4993066e-01  -1.7761974e+00  -5.9789985e-01  -1.2559227e+00  -3.5132037e-01   1.3716381e+00   1.7545563e+00  -1.0924019e+00   1.1291452e+00   7.6225493e-01   5.7029145e-01  -3.4487621e+00  -9.5167219e-01   6.2560346e-01   4.3132127e+00   5.7463685e-01   2.9555574e+00   3.4109387e+00   7.2094800e+00  -6.0407534e-01  -3.0396890e+00   1.9916756e+00  -1.0447626e+00   5.7620636e+00   3.0134627e+00  -5.9017693e-01   1.4727438e-01  -2.5588291e+00   2.4340452e+00  -1.9001607e+00  -9.2332421e-01  -6.5816640e-01  -1.6820119e-01   2.6371458e-01
   1.0050062e+00   3.7342634e-01  -6.5101735e-01  -7.1614265e-02  -2.0894146e+00   3.6096851e-01   4.6202812e-01  -3.4594339e-01  -1.0338106e+00  -3.7454350e-01   6.3823435e-01   3.2497917e-02   3.9540021e-01   2.4077328e-01  -1.8844634e+00  -6.7653612e-01   5.2468990e-01   1.9719439e+00   1.2939508e+00   1.8219681e+00   3.0258116e+00  -2.1585748e+00  -2.6535285e-01   5.0602727e-01   1.8887809e-01  -3.1362973e+00  -6.6397642e-01  -9.7260252e-01  -7.6860298e-01   3.3233394e+00   2.2704950e+00   1.3331368e+00  -1.9570938e+00  -4.3204589e+00  -6.7892684e+00   5.0343938e-02  -4.5083194e-01   1.3013333e+00  -7.4085604e-01  -1.6502875e+00   5.3758332e+00  -2.0103750e+00  -3.0441550e+00  -1.6313879e+00   1.4464949e+00   4.1066121e-01  -1.3244226e+00  -1.5375113e+00  -3.2954942e+00  -1.6512571e-01  -1.9396279e+00   5.5175299e-01   3.1855676e-01  -1.5870054e+00   1.6088357e+00  -2.4858556e-01   8.4032363e-01  -8.5525364e-01  -7.0377925e-01  -1.8921304e-01  -1.2110904e+00   1.8465063e+00   2.9659190e+00  -5.6888185e-01  -4.3100082e-01   7.2620039e-01   1.1932629e+00  -2.5101086e+00  -4.0811797e-01   1.5653711e+00   3.9254099e+00  -8.2739176e-01   2.7370541e+00   2.3218534e+00   6.3473323e+00  -1.5564023e+00  -4.1013945e+00   1.5632877e+00  -1.7962362e-01   7.1446936e+00   4.0436199e+00   2.1226156e-01   6.2077053e-01  -1.6747993e+00   2.7042313e+00  -1.6740329e+00   7.4794733e-02  -8.0507746e-01  -3.1650322e-01   3.3918615e-01
   1.2733067e+00   6.1870740e-01  -6.5936209e-01  -1.1306871e-01  -2.2928052e+00  -1.1281800e-01   4.5996101e-01   3.7594373e-02  -9.5339426e-01  -3.1607198e-01   6.8808316e-01   4.5797059e-01   3.6362087e-01   4.8762090e-01  -1.5710262e+00  -6.2742657e-01   6.6458703e-01   1.9393336e+00   1.0714442e+00   1.4827476e+00   2.6466753e+00  -1.7317983e+00  -6.1599696e-01   3.5989947e-01  -1.0003765e+00  -3.3228812e+00  -1.0040119e+00  -1.2186557e+00  -2.2982582e-01   3.1656442e+00   2.0450495e+00   1.5611365e+00  -1.5246185e+00  -3.7675235e+00  -6.7244724e+00  -1.3797342e+00  -3.9235883e-01   3.2081184e-01  -1.0644294e+00  -1.8070485e+00   5.0707888e+00  -9.4120061e-01  -3.0260754e+00  -1.6470205e+00   5.8775602e-01  -5.5449781e-01  -1.4156771e+00  -2.1364217e+00  -3.6139853e+00  -4.6573034e-01  -1.8266788e+00   2.2710635e-01   2.4769192e-01  -1.7208184e+00   1.3014663e+00  -9.9437248e-02   8.2395143e-01  -8.7664065e-01  -1.1021149e+00  -3.2292865e-01  -7.6242637e-01   2.1655536e+00   3.1567617e+00   8.3717221e-02  -1.6979475e-01   1.2472808e+00   9.8896909e-01  -2.6920478e+00  -5.6113968e-01   1.0844431e+00   4.1963445e+00  -7.9926847e-03   3.4844565e+00   2.6630536e+00   7.1676029e+00  -6.6577858e-01  -3.1536616e+00   1.8948744e+00   2.0992731e-01   6.6874814e+00   4.2976938e+00   5.5403922e-01   9.2497195e-01  -1.2696019e+00   3.0671566e+00  -1.0777365e+00  -1.6642208e-01  -6.6363121e-01  -1.7020262e-01   4.6711207e-01
   1.8297765e+00   7.4851679e-01  -9.3402853e-01  -1.2369278e+00  -3.3750978e+00  -8.0449205e-01   2.9455112e-01  -3.5238794e-01  -1.3377515e+00  -4.9062423e-01   9.6159420e-01  -1.1158340e-01   4.7683948e-01   4.9276333e-02  -1.7015722e+00  -4.1975022e-01   1.8161982e+00   2.1548007e+00   1.1542912e+00   1.5390070e+00   3.0265268e+00  -1.9502547e+00  -1.0623969e+00  -2.2448549e-01  -1.8137116e+00  -4.2749802e+00  -1.4059104e+00  -1.7880702e+00   9.3246431e-01   4.0034199e+00   2.0999606e+00   6.3871863e-01  -1.3434458e+00  -3.3699696e+00  -7.8821975e+00  -2.7282382e+00   3.1898715e-02   1.5678819e-01  -2.6773148e-01  -2.1383801e+00   6.7725456e+00  -1.8787527e-01  -2.5923035e+00  -1.0425695e+00  -1.0152548e-01  -4.9901492e-01  -8.8582351e-01  -2.2732022e+00  -4.2028321e+00  -3.5144953e-01  -1.6690942e+00  -9.1359342e-01   1.3867493e-01  -1.8758319e+00   2.3649179e+00  -1.2855157e-01   1.1677293e+00  -4.7036218e-01  -2.0219527e+00   4.4753105e-02  -1.3996435e+00   1.6208127e+00   4.3960248e+00   4.1803388e-01  -9.0529787e-01   5.0289039e-01   1.5575500e+00  -1.5801280e+00   3.6366282e-01   1.9537939e+00   5.3899024e+00  -6.4218962e-01   4.4990095e+00   2.7350102e+00   8.0755923e+00  -8.2641346e-01  -3.3530489e+00   1.1701208e+00   1.8478513e+00   6.5535616e+00   5.5386608e+00   1.3322970e+00   1.4553976e+00  -7.5345717e-01   3.4778613e+00  -9.6508896e-01   5.1150886e-01  -4.4686651e-01  -4.3853792e-01   7.9547450e-01
   1.9544845e+00   1.2614340e+00  -9.9191859e-01  -1.3957067e+00  -3.5275764e+00  -8.9820182e-01   5.3354033e-01   6.3773720e-01  -1.1746904e+00  -4.9193200e-01   1.6733884e+00   9.5111389e-01   8.5384999e-01   1.0829104e+00  -7.4394337e-01  -1.9539382e-01   1.9869896e+00   1.9529975e+00   4.7750756e-01   1.1086371e+00   1.5008222e+00  -2.1752382e+00  -1.9198315e+00  -1.1847192e+00  -4.3533991e+00  -5.7670529e+00  -2.1084832e+00  -2.6364766e+00   1.8319970e+00   3.6128871e+00   1.1693673e+00   2.9889914e-01   1.9011551e-01  -1.5456731e+00  -7.3043003e+00  -3.6858069e+00  -1.9945052e-02  -6.3172249e-01  -1.2867752e+00  -2.0888085e+00   5.8466751e+00   1.6851494e-01  -2.6615280e+00  -1.6852698e+00  -1.7112214e+00  -1.5693161e+00  -1.9619069e+00  -3.4911984e+00  -4.3719368e+00  -1.0065622e+00  -1.8908284e+00  -8.9508564e-01  -6.0330798e-01  -1.7750583e+00   1.3711105e+00   5.2342277e-01   8.0487446e-01  -5.5711268e-01  -2.0434390e+00  -2.1439648e-01  -2.6039464e-01   2.7930701e+00   4.5129542e+00   1.5458556e+00  -1.4943920e-01   2.0844608e+00   1.1361832e+00  -1.5326609e+00   6.0572538e-03   1.1366689e+00   3.4394690e+00  -5.8596338e-01   5.2313130e+00   3.0251748e+00   8.2060515e+00   5.5516662e-01  -1.6688933e+00   1.7040335e+00   2.7554065e+00   5.8972765e+00   5.4712565e+00   2.0475368e+00   1.7999901e+00  -2.4668658e-01   3.6301645e+00  -1.4406500e-02  -6.8973767e-01   1.9270122e-02  -1.2672426e-01   9.5955229e-01
   1.9591241e+00   1.1792373e+00  -1.1361833e+00  -1.0385743e+00  -2.7390610e+00  -1.4796663e+00   8.8154100e-03   1.0642233e-01  -5.9759272e-01  -6.6217896e-01   7.5009522e-01   1.0476707e+00   3.0045894e-01   5.3894638e-01  -5.0866473e-01  -6.2627949e-01   1.7109003e+00   1.0422172e+00   1.4451849e-01   1.0411980e+00   9.8015610e-01  -9.7817914e-01  -9.0123249e-01  -2.5058124e-01  -3.6789528e+00  -3.8417264e+00  -1.6734011e+00  -1.9773985e+00   1.2384927e+00   1.8896108e+00   1.0204356e+00   6.8442669e-01  -5.1161182e-01  -1.1607788e+00  -4.8982885e+00  -4.7741400e+00   4.1148977e-01  -2.3391852e+00  -8.7275498e-01  -2.2209235e+00   4.2309591e+00   2.0964891e+00  -2.0724245e+00  -1.3434926e+00  -2.0601836e+00  -2.4477911e+00  -1.4185957e+00  -3.7471198e+00  -4.2171434e+00  -9.0432115e-01  -1.1219386e+00  -1.0375264e+00  -2.9189115e-01  -2.0764471e+00   1.6374749e+00   6.3896402e-01   5.0411496e-01  -7.2554351e-01  -2.3642887e+00   1.6686150e-01  -2.5346317e-01   2.2700061e+00   2.7839689e+00   1.6044742e+00   3.0728558e-01   1.3472683e+00   9.9674046e-01  -7.2558012e-01  -4.6108207e-01   6.1515553e-01   4.7348550e+00   1.4803986e+00   4.8246151e+00   2.5298699e+00   8.7188172e+00   1.3301812e+00  -1.5181550e-01   2.2731394e+00   2.0399920e+00   3.1205945e+00   4.6013576e+00   1.3457118e+00   1.5623152e+00  -6.6391336e-01   3.2729708e+00   4.4921319e-01  -5.2636216e-01  -8.9793201e-03   3.7912857e-02   1.1751397e+00
   1.9550863e+00   1.1421695e+00  -1.3863312e+00  -2.1647345e+00  -2.4562688e+00  -1.5488943e+00  -5.2166968e-01  -1.4952118e+00  -1.1029435e+00  -1.1144609e+00   3.3260413e-01  -7.8335817e-02  -4.6415338e-02  -4.5529273e-01  -4.7515909e-01  -3.4094997e-01   2.6127391e+00   9.5155292e-01   3.0529976e-02   1.3547956e+00   1.5342441e+00  -9.7607629e-01  -6.4197733e-01  -8.4338678e-01  -1.5434069e+00  -2.4643670e+00  -5.4846933e-01  -1.0176793e+00   1.4058969e+00   2.1221712e+00   1.4260276e+00  -7.7951665e-01  -6.6839016e-01  -4.8765091e-01  -4.1426564e+00  -5.3015361e+00   1.1756341e+00  -2.2864825e+00   8.8776688e-01  -1.8522032e+00   5.8380622e+00   1.7954850e+00  -8.7621658e-01   2.9386655e-01  -1.4085083e+00  -1.3632764e+00   2.1627478e-02  -2.8414021e+00  -3.4684562e+00  -1.2442669e-01  -2.8524965e-01  -2.1881907e+00   1.1811925e-01  -2.0189685e+00   2.8515689e+00   6.2595426e-01   1.2543348e+00  -1.4726650e-01  -2.2109874e+00   1.2667652e+00  -1.3447102e+00   9.3959333e-01   2.5178696e+00   1.3335800e+00  -1.3505245e+00  -1.1279940e+00   1.8719291e+00   1.8822364e+00  -1.9396445e-02   1.0504040e+00   5.7111875e+00   4.0076217e-01   3.6434648e+00   1.1925160e+00   8.1531326e+00  -3.8703408e-01  -9.9182498e-01   1.3164765e+00   1.9360234e+00   2.4752764e+00   5.1750137e+00   1.4034314e+00   1.9491253e+00  -6.8973294e-01   2.9699964e+00  -2.0751708e-02   2.1014957e-01  -5.4712146e-01  -1.4974087e-01   1.7960642e+00
   2.2625170e+00   1.1492979e+00  -1.5474569e+00  -2.8181795e+00  -2.7839946e+00  -1.9067416e+00  -7.6022139e-01  -2.0427362e+00  -1.3409005e+00  -1.6236003e+00   4.0550303e-01  -5.0270399e-01  -6.7724466e-02  -8.1603657e-01  -2.2574194e-01  -3.8672053e-01   3.4894729e+00   7.9309382e-01  -1.6566095e-01   1.4806856e+00   9.7970480e-01  -8.6718986e-01  -4.0085533e-01  -1.2027372e+00  -1.5834410e+00  -2.2323604e+00  -5.7081867e-01  -1.1631716e+00   2.1032283e+00   1.7772614e+00   1.2594033e+00  -1.6361305e+00  -3.6074884e-01   4.6907692e-01  -3.1061705e+00  -5.9206412e+00   1.6998187e+00  -2.1002431e+00   1.7119706e+00  -1.3712117e+00   6.4263687e+00   2.4178848e+00  -4.8091789e-01   5.5944692e-01  -2.2725926e+00  -1.7766614e+00   1.4299293e-01  -3.0868114e+00  -3.3567676e+00  -1.4935478e-01   5.1378462e-02  -2.7917453e+00   1.8250713e-02  -1.8914792e+00   3.3950625e+00   9.1908563e-01   1.5396756e+00   1.0777967e-01  -2.3594814e+00   1.6244489e+00  -1.4386641e+00   4.9754163e-01   2.4929098e+00   1.5844150e+00  -1.6053107e+00  -2.0317829e+00   2.0726368e+00   2.8924112e+00   5.1091499e-01   1.1169279e+00   5.6704254e+00   1.8531406e-02   3.7770417e+00   4.8124757e-01   7.9680997e+00  -3.8170820e-01  -5.3647230e-01   1.1443365e+00   2.7699028e+00   1.2825298e+00   5.4944966e+00   1.7258593e+00   2.1866039e+00  -5.8213140e-01   2.8758002e+00   1.1261188e-01   4.9832003e-01  -5.6658175e-01  -1.1347322e-01   2.1685058e+00
   2.1920166e+00   1.5622872e+00  -1.5037795e+00  -3.2651682e+00  -2.7781587e+00  -1.7683952e+00  -7.5162062e-01  -1.9745444e+00  -1.5490880e+00  -1.6315626e+00   7.1646064e-01  -2.7053298e-01   1.4634530e-02  -6.7290287e-01   1.9926888e-01  -5.1457033e-02   3.9974528e+00   8.4939380e-01  -5.0687851e-01   1.3367415e+00   6.0658766e-01  -6.8566191e-01  -8.9465574e-01  -2.2586492e+00  -1.6286766e+00  -2.5621618e+00  -5.1384855e-01  -1.1201066e+00   2.7246913e+00   1.8405087e+00   9.3667224e-01  -2.9619676e+00   6.4568807e-01   1.9359861e+00  -2.0602864e+00  -6.5372805e+00   1.8412877e+00  -1.9482375e+00   2.0007544e+00  -1.0008656e+00   6.5832130e+00   1.4518159e+00   5.2970416e-01   1.2124689e+00  -2.6972859e+00  -1.7217203e+00   5.9848890e-01  -2.8019187e+00  -2.8350460e+00  -1.2915099e-01   2.1001718e-01  -3.1054731e+00  -1.6487214e-01  -1.3649078e+00   3.3770935e+00   1.1495335e+00   1.8984801e+00   6.0133718e-01  -2.1396199e+00   2.1293256e+00  -1.2187624e+00   6.4773383e-01   2.5434328e+00   1.9508583e+00  -2.3123723e+00  -1.9470009e+00   2.0484133e+00   3.9388759e+00   6.4057647e-01   8.7453475e-01   4.0450897e+00  -9.7699236e-01   2.9249086e+00  -4.8396168e-01   6.1595162e+00  -7.6332105e-01  -4.8034230e-01   8.4446977e-01   3.4030857e+00   1.1406971e+00   5.7402358e+00   2.1614713e+00   2.3718154e+00  -8.3108213e-02   2.6244805e+00   4.1547858e-01   1.5748150e-01  -5.4565512e-01   3.8347382e-02   2.3672750e+00
   2.4526182e+00   1.7271803e+00  -1.3034311e+00  -3.3031967e+00  -1.9838069e+00  -1.8112660e+00  -8.4284920e-01  -2.3838189e+00  -1.2655137e+00  -1.4361785e+00   6.9688651e-01  -4.3638885e-01   2.0838060e-02  -1.1133310e+00   7.2681407e-01   3.8382563e-01   4.5113856e+00   7.5935989e-01  -4.8961890e-01   1.2651648e+00   1.1579023e+00  -5.6999934e-01  -2.3452983e-01  -1.9907882e+00  -2.6472787e-02  -1.0623074e+00   2.2979192e-01  -1.5657281e-01   2.8009196e+00   1.8166532e+00   1.3414731e+00  -3.2058057e+00   8.5874754e-01   2.8044990e+00  -4.8663840e-01  -7.3863805e+00   2.3693212e+00  -1.9395329e+00   2.9074450e+00  -6.0805317e-01   6.9296567e+00   1.4954802e+00   1.0840820e+00   1.4313901e+00  -3.1643257e+00  -2.7261644e+00   1.0853396e+00  -2.7766769e+00  -2.5973921e+00  -4.4841540e-01   4.9930803e-01  -3.7878696e+00   2.5370812e-02  -1.5188184e+00   3.8974636e+00   9.0335274e-01   2.4666745e+00   8.6522974e-01  -2.6070895e+00   1.7019411e+00  -9.9289975e-01  -2.5883695e-01   2.6385462e+00   1.7170207e+00  -2.6529680e+00  -2.6222187e+00   1.4884208e+00   3.8247693e+00   1.0957915e+00   5.6952337e-01   4.3327963e+00  -1.1786451e+00   2.2098353e+00  -6.6096423e-01   5.2431595e+00  -1.3440663e+00  -2.2266453e-01   4.1555224e-01   3.9458612e+00   9.0872551e-01   6.1879624e+00   2.1909640e+00   2.7128659e+00   3.2963400e-01   2.7177789e+00   5.9651473e-01   4.7398290e-01  -6.1465352e-01   3.0131035e-01   2.5864199e+00
   2.4190013e+00   1.7436471e+00  -1.1580806e+00  -3.1796898e+00  -2.3414545e+00  -2.3696401e+00  -9.0820941e-01  -2.1457191e+00  -1.5174170e+00  -1.5220506e+00   4.2818936e-01  -5.0041951e-01  -2.3022505e-01  -1.4251837e+00   4.2537502e-01   3.2424158e-02   4.4971036e+00   5.0611741e-01  -7.0964366e-01   6.7695115e-01   1.2235644e+00   6.2828095e-01  -4.1638453e-01  -2.1298780e+00  -4.9314127e-01  -9.4052113e-01  -1.2007566e-01  -4.3387079e-01   2.8871744e+00   1.4668368e+00   1.0391187e+00  -3.4156961e+00   1.2915500e+00   3.3240532e+00   9.5711893e-01  -8.0601582e+00   2.3916465e+00  -1.8421727e+00   3.2291686e+00  -3.3848433e-01   6.2840123e+00   2.0746528e+00   1.9390619e+00   1.6719606e+00  -3.5880674e+00  -3.2709725e+00   1.5815703e+00  -2.6092143e+00  -2.3368071e+00  -5.9072385e-01   9.9978820e-01  -3.7811988e+00   5.0060500e-01  -1.1940185e+00   4.3622531e+00   9.6320680e-01   2.4784294e+00   9.7978723e-01  -2.6116449e+00   1.5782108e+00  -3.8659230e-01  -5.5632462e-01   2.3274392e+00   1.7721898e+00  -2.3591553e+00  -2.5135992e+00   1.3418567e+00   3.8845039e+00   1.3102272e+00   3.9500144e-02   4.0162888e+00  -9.5235425e-01   1.6934877e+00  -1.1713751e+00   3.8704608e+00  -1.1229722e+00   3.4617031e-01   8.4269279e-01   4.2853034e+00  -4.3570706e-02   6.0297194e+00   2.0091165e+00   2.4080055e+00   3.8501442e-01   2.6089621e+00   8.0207336e-01   2.5138637e-01  -4.3831754e-01   3.7065797e-01   2.4400435e+00
   2.4829832e+00   1.7112329e+00  -9.0995373e-01  -3.0418799e+00  -1.0954684e+00  -2.3279318e+00  -1.1133728e+00  -3.0653579e+00  -1.1211715e+00  -1.2829328e+00  -8.2414052e-02  -1.1888475e+00  -5.0331534e-01  -2.4846826e+00   5.0065585e-01   2.4919464e-01   4.6454602e+00   2.7673468e-01  -5.9886026e-01   5.3000367e-01   2.6205326e+00   9.3577906e-01   6.3957983e-01  -1.4080579e+00   2.3129046e+00   1.3091008e+00   1.1157331e+00   1.0151774e+00   2.1206412e+00   1.3703090e+00   1.6174586e+00  -3.5630613e+00   8.6244864e-01   3.4967814e+00   2.8682777e+00  -8.4378978e+00   2.9403120e+00  -1.7539370e+00   4.5195843e+00  -6.4383441e-02   6.2814351e+00   1.9299504e+00   2.7902330e+00   2.3103036e+00  -3.1758268e+00  -3.6966460e+00   2.5822299e+00  -2.0267773e+00  -1.7617443e+00  -5.9854369e-01   1.6440424e+00  -4.4053364e+00   1.1937638e+00  -1.5884019e+00   5.4489795e+00   5.0826398e-01   2.9436097e+00   1.1950249e+00  -3.0049605e+00   1.1036830e+00  -5.1653332e-01  -2.1611756e+00   1.7734458e+00   8.7191369e-01  -2.7583893e+00  -3.8696718e+00   9.9832184e-01   3.9937491e+00   1.8005952e+00  -1.9203679e-01   5.2618425e+00  -1.0168988e+00   2.2973631e-01  -1.4740590e+00   2.7678453e+00  -2.4340027e+00   2.8199801e-01   4.3542467e-01   4.0926747e+00  -3.0545073e-01   6.1583690e+00   1.5271537e+00   2.4180672e+00   2.9138274e-01   2.4743461e+00   5.4233242e-01   9.5213662e-01  -6.9646044e-01   4.7393731e-01   2.5067370e+00
   2.2196672e+00   1.8606078e+00  -3.5928727e-01  -2.9113998e+00  -7.4824093e-01  -2.0329707e+00  -8.8492216e-01  -3.0888339e+00  -1.2324379e+00  -1.5171890e+00   8.8221599e-02  -1.4199266e+00  -3.5015149e-01  -2.4964089e+00   9.1693452e-01   3.5627187e-01   4.7683673e+00   2.5378432e-01  -4.1967067e-01   6.0080552e-01   1.9488305e+00   3.6446427e-01   1.2790261e+00  -1.5743740e+00   3.5235697e+00   2.1488117e+00   1.6547507e+00   1.3416222e+00   1.9976717e+00   9.2412658e-01   2.0101976e+00  -3.7123139e+00   1.4040227e+00   4.2295360e+00   4.8268940e+00  -8.5973032e+00   3.2597961e+00  -9.5188447e-01   5.0102844e+00   7.7394458e-01   6.2577386e+00   3.5669215e-01   3.9330701e+00   2.9306111e+00  -2.8292788e+00  -3.3324609e+00   3.1206149e+00  -1.6487446e+00  -1.2068073e+00  -7.7591242e-01   1.5371851e+00  -4.0940521e+00   1.1229418e+00  -7.4992584e-01   5.2283752e+00   7.1486046e-01   3.1910204e+00   1.5186511e+00  -2.8932913e+00   9.7525995e-01  -3.6498231e-01  -2.7431903e+00   1.6296536e+00   4.4394179e-01  -3.2950653e+00  -4.4540052e+00   6.8471077e-01   4.1336436e+00   1.7151332e+00  -1.0268455e+00   3.7532796e+00  -1.7587020e+00  -5.4436707e-01  -2.2628243e+00   7.3348415e-01  -3.3014336e+00   1.8303220e-01  -1.8940513e-01   4.1492999e+00  -1.2876833e-01   6.2470205e+00   1.4534164e+00   2.4451562e+00   6.8136764e-01   2.1186877e+00   3.5915914e-01   4.0368713e-01  -6.9605467e-01   8.2278726e-01   2.6386865e+00
   2.2727866e+00   9.6831270e-01  -3.7385514e-01  -2.3616708e+00  -1.5889841e+00  -2.7601843e+00  -8.4426513e-01  -2.9350138e+00  -4.2120766e-01  -1.7051302e+00  -1.6793453e-01  -1.7855914e+00  -8.9753859e-01  -3.3583090e+00   1.1204269e+00  -7.5953922e-01   4.8443429e+00  -4.6061597e-01  -8.2834244e-01  -3.1470447e-01   6.2374469e-01   1.8384519e+00   2.0011106e+00  -6.6825248e-01   1.6333117e+00   2.2142082e+00   4.0600688e-01   7.8059232e-02   2.4013449e+00  -8.8713397e-01   1.4364625e+00  -2.4124070e+00   1.2115381e+00   4.1573240e+00   7.8775510e+00  -8.4593784e+00   3.2624188e+00  -7.0437517e-01   4.9339604e+00   1.2105690e+00   4.1373420e+00   2.3147154e+00   3.8939979e+00   2.3981988e+00  -4.0768880e+00  -4.7703651e+00   2.2223076e+00  -1.9259989e+00  -9.3738195e-01  -1.4176729e+00   2.0450040e+00  -3.1118704e+00   1.2812267e+00  -3.7588914e-01   5.6812052e+00   1.4130956e+00   2.1076517e+00   6.0469072e-01  -3.1632901e+00  -2.2670423e-01   8.4925409e-01  -3.2209562e+00   5.4507614e-01   2.2943902e-01  -8.2663526e-01  -4.0880434e+00   2.4104816e-01   2.1791185e+00   1.8658635e+00  -2.6933566e+00   3.4861523e+00  -2.9876597e-02   8.3013584e-01  -2.5542549e+00   1.4174290e+00  -1.6293138e+00   2.2627323e+00   1.4004749e+00   5.1944412e+00  -1.9894855e+00   5.1412541e+00   8.8775032e-01   1.9133991e+00   2.0266170e-01   1.7434515e+00   7.4566864e-01   1.0075865e-01   2.2481399e-01   8.1540677e-01   2.0706170e+00
   2.1979038e+00   1.1231015e+00   3.3355837e-02  -1.9336238e+00  -1.4152791e+00  -2.6290613e+00  -6.8887978e-01  -2.7637794e+00  -4.8476449e-01  -1.9485151e+00  -1.7394848e-01  -1.9634314e+00  -7.0467727e-01  -3.3474154e+00   8.5485187e-01  -9.4046032e-01   4.6275659e+00  -4.5609542e-01  -5.8533052e-01  -3.3864447e-01   2.8474784e-01   1.2883488e+00   2.6288222e+00  -3.1663810e-01   2.2714286e+00   2.5101696e+00   5.0328927e-01   1.4178048e-02   1.7687268e+00  -1.3045550e+00   1.4052852e+00  -2.3837463e+00   1.3313930e+00   4.1329224e+00   9.0783766e+00  -8.0573914e+00   3.4253440e+00   2.1295814e-01   5.0968187e+00   1.7431804e+00   3.3607059e+00   1.6010630e+00   4.3598935e+00   2.2808461e+00  -3.9540361e+00  -4.8482128e+00   2.4055296e+00  -1.9007970e+00  -7.3472657e-01  -1.7601968e+00   1.8995271e+00  -2.6928766e+00   1.4201080e+00  -1.0730980e-01   5.6429515e+00   1.4087991e+00   2.1898192e+00   8.4509583e-01  -3.2246741e+00  -7.9925469e-01   1.1133361e+00  -3.6479636e+00   2.8194972e-01  -3.0831385e-01  -6.4555984e-01  -4.1185780e+00  -2.4290303e-01   1.5703332e+00   2.1000680e+00  -3.0008046e+00   2.7211980e+00  -3.5636142e-01   2.6695881e-01  -2.7101492e+00  -1.2091808e-01  -2.1495657e+00   2.6912118e+00   1.3812559e+00   5.1448626e+00  -2.0264106e+00   4.8915991e+00   6.5795816e-01   1.4658681e+00   1.3443863e-01   1.5231230e+00   4.8020917e-01   8.9993171e-02   2.5014488e-01   1.0768759e+00   1.8608400e+00
   1.8566259e+00   9.9271382e-01   5.4120193e-01  -1.5745593e+00  -7.4110200e-01  -2.1359113e+00  -4.0110509e-01  -2.8653343e+00   2.0996272e-02  -1.7288027e+00  -1.5365209e-01  -2.4589894e+00  -6.6899237e-01  -3.6961261e+00   1.3578986e+00  -7.6197174e-01   4.4588604e+00  -5.3454302e-01  -4.0156767e-01  -6.5450869e-01   1.9375400e-01   5.5045290e-01   3.2965218e+00  -3.8569008e-02   3.5538746e+00   3.3695834e+00   1.1247803e+00   4.2563495e-01   1.3020689e+00  -1.5776111e+00   1.8734253e+00  -1.8183953e+00   1.5613621e+00   4.2959905e+00   1.0766149e+01  -7.7214711e+00   3.6099790e+00   9.1170671e-01   5.3121788e+00   2.2093016e+00   2.6782982e+00   2.5447780e-01   5.0796025e+00   2.6955464e+00  -3.3397820e+00  -4.6042996e+00   2.6256901e+00  -1.3585238e+00  -1.0051042e-01  -2.0558720e+00   1.8019308e+00  -2.2352706e+00   1.4755298e+00   3.7645390e-01   5.5867789e+00   1.5078152e+00   2.0743739e+00   8.1171675e-01  -3.3324239e+00  -1.7035542e+00   1.3776032e+00  -4.6557349e+00   1.6426018e-02  -1.1510769e+00  -5.1126983e-01  -4.5096219e+00  -7.8629307e-01   6.5645476e-01   2.0398832e+00  -4.0026536e+00   1.8212717e+00  -7.7001948e-01  -2.9265443e-01  -2.8352934e+00  -1.3872851e+00  -3.1407656e+00   2.8443554e+00   8.9497146e-01   5.2859482e+00  -1.2553619e+00   4.7360906e+00   4.2603163e-01   1.4361185e+00   3.4173990e-01   1.2196263e+00   1.4566631e-01  -2.6571923e-01   4.8619923e-01   1.2807831e+00   1.6596244e+00
   1.9168706e+00   9.5338787e-01   7.6734023e-01  -6.3078906e-01  -9.5077579e-01  -2.4201008e+00  -5.3901636e-01  -2.5862292e+00  -9.9643697e-02  -1.5594612e+00  -8.4129042e-01  -2.4433106e+00  -1.0496662e+00  -4.1624927e+00   3.4651813e-01  -1.0850399e+00   3.7616075e+00  -3.5014640e-01  -8.8832610e-02  -1.1284222e+00   9.6255896e-01   1.7040400e+00   3.5257028e+00   1.0770139e+00   3.8146081e+00   3.9436143e+00   6.7256820e-01   4.5297870e-01   4.8467984e-01  -1.4940542e+00   1.8515595e+00  -8.8671908e-01   1.1734659e+00   3.2941423e+00   1.1318152e+01  -7.0265549e+00   3.3606975e+00   1.4656607e+00   5.3581967e+00   2.2904504e+00   1.4422636e+00   9.4506131e-01   4.9078052e+00   2.4412957e+00  -3.1888346e+00  -5.4646673e+00   3.2397548e+00  -9.3775242e-01  -3.9645147e-02  -2.4694889e+00   2.0515762e+00  -2.1012796e+00   2.3910660e+00   1.1623116e-01   5.9189586e+00   9.1076673e-01   2.2911666e+00   8.2659399e-01  -3.4591318e+00  -2.7671164e+00   1.9323719e+00  -5.1199249e+00  -1.5773707e-01  -1.6883801e+00   4.7341553e-02  -4.1231781e+00  -1.4682524e+00  -1.2395981e+00   2.4566282e+00  -4.1476460e+00   2.5609240e+00   1.6088814e-01  -8.4047815e-01  -2.3412830e+00  -2.3598149e+00  -3.1880029e+00   3.4137410e+00   2.0483479e+00   4.6609756e+00  -9.8819788e-01   4.1535120e+00  -2.6696958e-01   6.0623163e-01   1.1102990e-01   1.3409938e+00  -1.8572600e-02   3.8156159e-01   4.2349658e-01   1.3677021e+00   9.2372434e-01
   1.3517305e+00   9.5118560e-01   1.3468545e+00   3.6932121e-01  -4.0960593e-01  -1.9770598e+00  -2.7100902e-01  -2.1458701e+00   3.6120519e-01  -1.1812867e+00  -1.1633909e+00  -2.1485312e+00  -1.1151532e+00  -4.0999638e+00   1.6754910e-01  -1.0933266e+00   2.8388086e+00  -2.5977291e-01   5.9838112e-02  -1.5652662e+00   8.2107621e-01   1.6007764e+00   4.1355918e+00   1.8585286e+00   4.8374142e+00   4.5359747e+00   8.6437533e-01   8.4400479e-01  -4.8489060e-01  -1.9820957e+00   2.0004117e+00  -3.2441520e-01   9.7891499e-01   2.8020142e+00   1.2799281e+01  -6.2986844e+00   3.0175008e+00   1.7320760e+00   4.9922848e+00   2.3936481e+00  -3.4788179e-01  -6.0668003e-01   5.5572014e+00   2.9567763e+00  -2.1963652e+00  -5.0537412e+00   3.9142139e+00   7.0385526e-02   4.0579249e-01  -2.6212521e+00   1.7960566e+00  -1.1688453e+00   2.5357193e+00   5.3201810e-01   5.3282965e+00   6.8048693e-01   2.0400090e+00   8.7652366e-01  -3.4511810e+00  -3.4580741e+00   2.0838787e+00  -5.3928753e+00  -7.8954618e-01  -2.5149063e+00   3.0872309e-01  -3.3520356e+00  -2.0494809e+00  -2.3663522e+00   2.0452765e+00  -4.9146183e+00   1.3200551e+00   2.5369901e-01  -2.0195158e+00  -2.6895997e+00  -4.3243212e+00  -3.9482152e+00   3.5316531e+00   2.2207560e+00   3.8951509e+00  -3.1676219e-02   3.2880598e+00  -9.0747141e-01   3.8746701e-02   2.4925844e-01   8.8106668e-01  -4.4593157e-02   1.4059450e-01   6.5887260e-01   1.5143698e+00   3.0551475e-01
   1.1225600e+00   5.1376803e-01   1.3618901e+00   5.0350880e-01   7.2158597e-01  -8.9796043e-01  -2.7436125e-01  -3.3714124e+00   1.3950305e+00  -9.2100073e-01  -1.3340779e+00  -3.0481842e+00  -1.4190579e+00  -5.3262731e+00   9.3992508e-01  -7.5582531e-01   2.7533009e+00  -4.8733143e-01   1.8950045e-01  -1.3966000e+00   1.3671004e+00   6.3687827e-01   5.0902684e+00   2.6446789e+00   6.5777750e+00   5.5321473e+00   1.7846350e+00   1.6979780e+00  -1.2573769e+00  -1.8808307e+00   2.6319120e+00   6.7083647e-01   7.2859264e-01   2.7587577e+00   1.4094917e+01  -4.2451520e+00   3.3803975e+00   2.1676989e+00   5.4472542e+00   2.4402680e+00  -9.0212180e-01  -1.9518001e+00   5.2503793e+00   3.4264170e+00  -1.3462710e+00  -4.2226779e+00   3.7004956e+00   4.9651489e-01   1.2798311e+00  -2.7866182e+00   2.0503263e+00  -1.6138082e+00   2.5477878e+00  -2.1987781e-01   5.9364722e+00   7.2720025e-01   1.4927595e+00   3.1814200e-01  -3.5279722e+00  -4.7015910e+00   1.7498658e+00  -6.9632130e+00  -1.5653966e+00  -3.7733929e+00   4.9731026e-01  -4.8614346e+00  -2.0853816e+00  -2.6851233e+00   2.2519551e+00  -5.3189071e+00   2.0928221e+00   2.6404071e-01  -2.3318489e+00  -2.0643618e+00  -3.3535537e+00  -5.1528822e+00   3.8218197e+00   2.5016205e+00   3.2759715e+00   8.9468323e-01   2.7649435e+00  -1.3649828e+00  -2.1248203e-02  -3.8917853e-01   4.2402386e-01  -7.8567006e-01   5.1221599e-01   6.2210760e-01   1.3336389e+00   6.6892326e-02
  -6.5500804e-02   2.5476053e-01   1.7400735e+00   1.1776632e+00   6.2527807e-01  -5.5825647e-01  -2.9594876e-01  -3.3386418e+00   1.0016570e+00  -1.6186263e+00  -2.3199133e+00  -3.2549027e+00  -1.8487353e+00  -5.0123388e+00   3.6575062e-02  -1.6116259e+00   1.3887887e+00  -6.1975934e-01   1.2667881e-01  -1.5452705e+00  -4.5286794e-01   7.2986524e-01   5.4882503e+00   2.7635856e+00   7.1637337e+00   5.9888509e+00   1.8344402e+00   1.3800136e+00  -2.6489097e+00  -3.5507499e+00   2.2198845e+00   4.0837934e-01   6.0495644e-02   1.6737946e+00   1.5461333e+01  -2.7436625e+00   2.9456408e+00   2.6672059e+00   5.0106502e+00   3.0105450e+00  -3.2017790e+00  -3.3677139e+00   6.2958477e+00   4.7415160e+00   6.4012453e-01  -2.0704517e+00   4.8576548e+00   2.2101380e+00   2.3511027e+00  -1.9093429e+00   2.0489361e+00   1.8922452e-01   2.8304901e+00   1.2571143e+00   4.6896278e+00   1.0686304e+00   1.1403578e+00   6.1783954e-01  -2.1088657e+00  -3.6329927e+00   1.1616855e+00  -6.7899715e+00  -3.5009763e+00  -4.3342614e+00   2.9452218e-01  -4.9422663e+00  -1.7026476e+00  -1.9907469e+00   1.1076567e+00  -5.9225227e+00  -1.3616636e-02   3.3118666e-01  -3.9556182e+00  -4.0793818e+00  -5.7766140e+00  -6.0311686e+00   3.6272899e+00   2.6022800e+00   1.0112733e+00   3.0000027e-01   8.4994379e-01  -2.3398556e+00  -1.2265157e+00  -9.4567968e-01  -8.0845109e-01  -1.3249088e+00   4.3501982e-02   3.5190651e-01   1.3487886e+00  -3.4038209e-01
  -2.2746466e-01   6.9770038e-02   1.8903793e+00   2.1395454e+00  -5.6057179e-01  -5.8169395e-01  -8.5616786e-03  -2.0507174e+00   1.3232108e+00  -1.3377822e+00  -2.2326395e+00  -2.3654434e+00  -1.8416728e+00  -4.5086562e+00  -7.0580545e-02  -1.8326022e+00   6.6078081e-01  -5.1188129e-01   2.4908025e-01  -1.9377911e+00  -1.7218298e+00   1.1468703e+00   5.1406007e+00   3.4509850e+00   4.4560169e+00   4.3265739e+00   1.5638062e-01   2.3740935e-03  -2.3150752e+00  -3.7554018e+00   1.9250486e+00   2.0343051e+00   5.2471509e-01   1.3899522e+00   1.5422342e+01  -1.4730678e+00   2.2622217e+00   2.7019871e+00   3.5861851e+00   2.6874363e+00  -5.0662838e+00  -3.1859337e+00   5.5076138e+00   4.0099423e+00   4.3350290e-02  -2.4932872e+00   4.2039595e+00   2.0618579e+00   1.9172984e+00  -2.6573273e+00   1.4135101e+00   9.1803565e-01   2.3710860e+00   1.4819451e+00   3.6762880e+00   1.0810200e+00   2.7346994e-01   1.2650461e-01  -2.3286806e+00  -4.7956267e+00   1.9212911e+00  -5.9823153e+00  -3.1719955e+00  -4.1776921e+00   1.6798024e+00  -2.9717714e+00  -2.3137413e+00  -4.0748812e+00   9.1577854e-01  -6.2734807e+00  -1.4226723e+00   1.4192058e+00  -2.7839433e+00  -3.2341926e+00  -5.6554626e+00  -4.5343199e+00   4.8058701e+00   3.9261146e+00   1.3648903e+00   9.0484012e-01  -3.7382808e-02  -2.4225053e+00  -1.8295491e+00  -6.6117742e-01  -8.2945800e-01  -8.4597725e-01  -4.4170627e-01   1.1370148e+00   1.3566082e+00  -1.2342680e+00
  -8.7519689e-01  -6.5516041e-01   2.6738686e+00   3.0738781e+00   1.3772305e-01  -7.1321690e-01   3.8333556e-01  -2.1483072e+00   2.0445040e+00  -1.4465630e+00  -3.1389614e+00  -3.1946717e+00  -2.1845731e+00  -5.1122772e+00  -2.2331105e-01  -2.6095547e+00  -7.4202832e-01  -1.2743612e+00   6.2093865e-01  -2.1873964e+00  -1.8073980e+00   9.2871039e-01   6.5248333e+00   4.9703811e+00   5.1190217e+00   5.6043868e+00   6.8429154e-01   1.3834949e-01  -3.8112246e+00  -5.0499170e+00   2.6866167e+00   3.9301557e+00  -3.7119009e-01   2.3529184e-01   1.6527323e+01  -6.2336598e-01   2.1553484e+00   1.8641888e+00   3.2264123e+00   2.3777769e+00  -6.8147366e+00  -3.1886993e+00   5.7785863e+00   4.5991204e+00   1.2853039e+00  -1.4762445e+00   4.4420845e+00   2.5025661e+00   1.8977216e+00  -2.4579589e+00   1.4445583e+00   1.5928072e+00   2.4482331e+00   1.6041145e+00   3.1637730e+00   9.7963476e-01  -1.0117750e+00  -4.4787797e-01  -2.5437563e+00  -5.3994233e+00   1.3201706e+00  -7.2684971e+00  -4.4337792e+00  -5.2612326e+00   2.5438875e+00  -3.6441612e+00  -2.0738309e+00  -4.0310833e+00   2.1465477e-01  -6.7821802e+00  -2.4116228e-01   2.9113162e+00  -2.7110898e+00  -2.8414173e+00  -4.8402712e+00  -4.3352691e+00   5.0300534e+00   3.4941795e+00  -1.0996964e-01   1.4901762e-01  -1.1809878e+00  -3.2522936e+00  -2.4061129e+00  -1.1513734e+00  -1.3216192e+00  -1.1887151e+00  -8.5214342e-01   1.2310032e+00   1.1841933e+00  -1.4848782e+00
  -1.1548262e+00  -9.9896008e-01   2.6861236e+00   2.5792115e+00   3.2978469e-01  -1.8141531e-01   2.8422129e-01  -3.2477254e+00   1.9941152e+00  -8.6973757e-01  -3.5812033e+00  -4.2129663e+00  -2.4743733e+00  -6.1276220e+00  -5.4878153e-01  -1.7641754e+00  -7.3589768e-01  -7.8585291e-01   1.1001065e+00  -2.0687329e+00   2.3777580e-01   4.5854967e-01   6.3468315e+00   5.2085340e+00   7.1292338e+00   6.0548182e+00   1.5032674e+00   1.1088709e+00  -4.0297909e+00  -3.1733329e+00   3.8598181e+00   3.8924996e+00  -7.7935294e-01  -5.0681208e-01   1.4764212e+01   9.0063707e-01   2.1713135e+00   2.1010042e+00   4.0959981e+00   1.7458441e+00  -5.1306880e+00  -4.6149005e+00   5.8906451e+00   6.0784071e+00   3.0117386e+00   4.5868708e-01   5.9069722e+00   4.3208285e+00   2.2978118e+00  -1.8063503e+00   1.5953709e+00   3.7193005e-01   2.7727725e+00   1.1998798e+00   3.9691661e+00  -2.3923832e-02  -6.2755801e-01  -1.8553674e-01  -2.6470072e+00  -5.5702441e+00  -1.2581983e-01  -8.7841823e+00  -3.4306612e+00  -6.2407351e+00   1.0549008e+00  -5.0856077e+00  -1.4057440e+00  -3.2059873e+00   8.3047458e-01  -5.4737752e+00   1.2476890e+00   1.6097316e+00  -3.6611708e+00  -2.5491189e+00  -4.7811626e+00  -6.5020196e+00   3.0593916e+00   2.3418897e+00  -4.5614948e-01   2.5453397e+00  -6.8762779e-01  -3.2112689e+00  -2.2010897e+00  -8.3240214e-01  -1.3056836e+00  -1.9241347e+00   2.1005341e-01   9.4754914e-01   6.1324562e-01  -1.6990812e+00
  -1.8357936e+00  -4.7784465e-01   3.1584145e+00   3.3414691e+00   9.9095183e-01   3.7854524e-01   4.4996137e-01  -2.4198580e+00   1.8121577e+00  -1.1688750e+00  -4.1323839e+00  -3.7997817e+00  -2.2134794e+00  -5.0277229e+00  -8.4666846e-01  -1.8367887e+00  -2.2899593e+00  -8.0691800e-01   1.1765959e+00  -1.9479406e+00  -2.0591165e-01  -1.1283373e-01   5.9876764e+00   5.0337348e+00   6.6974699e+00   5.5719643e+00   1.7362201e+00   1.1426006e+00  -5.2450698e+00  -3.4368201e+00   3.4654257e+00   3.8758333e+00  -5.3798357e-01  -7.0458042e-01   1.3502916e+01   1.6267730e+00   1.6129669e+00   1.8281347e+00   2.6168029e+00   1.6356987e+00  -7.2842010e+00  -5.2854254e+00   5.3157716e+00   5.7443709e+00   3.6757464e+00   1.0774826e+00   5.7259163e+00   4.1471571e+00   2.1571276e+00  -1.5590600e+00   8.9718327e-01   7.6011697e-01   2.5803104e+00   1.3579557e+00   2.1955310e+00  -5.5252384e-03  -9.8181408e-01   1.4682048e-01  -1.8006522e+00  -4.9998266e+00  -3.6337342e-01  -8.2561267e+00  -4.4461018e+00  -6.0749418e+00   6.7098675e-01  -4.2608851e+00  -1.6609564e+00  -2.6243556e+00   1.2492786e-01  -4.6908065e+00   3.2045431e-02   1.7948115e+00  -4.7928878e+00  -2.2433226e+00  -6.2137579e+00  -6.4910653e+00   3.2266634e+00   1.9125255e+00  -2.4439645e+00   2.2624573e+00  -1.8141541e+00  -3.2778125e+00  -2.8745915e+00  -1.1378885e+00  -1.7220501e+00  -2.1429205e+00  -3.3797090e-01   4.5505851e-01   6.6781155e-01  -1.7660716e+00
  -2.5678638e+00  -1.4057612e+00   3.2921002e+00   3.5646637e+00   1.4195175e+00   7.0016957e-01   7.9087312e-01  -2.9965460e+00   2.7928579e+00  -1.1453397e+00  -4.6705960e+00  -4.0221818e+00  -2.9419191e+00  -5.7609775e+00  -5.6968997e-01  -2.4997915e+00  -3.0921695e+00  -1.2942899e+00   4.5723950e-01  -2.3901891e+00  -2.9377878e-01   9.2631438e-01   6.4077188e+00   5.5415094e+00   6.0530669e+00   5.6266305e+00   1.6005479e+00   1.1221779e+00  -5.5587466e+00  -4.4091477e+00   3.2157232e+00   3.8695285e+00  -1.1735770e+00  -1.0507577e+00   1.4510780e+01   3.4216694e+00   1.0537846e+00   9.1106127e-01   2.1258307e+00   1.2426901e+00  -8.8048910e+00  -5.8246465e+00   4.7192732e+00   6.7763615e+00   4.1974229e+00   2.3545691e+00   5.3552293e+00   5.2495545e+00   2.8297703e+00  -8.4463759e-01   1.3323602e+00   9.6105573e-01   2.3322389e+00   1.0392720e+00   1.6925488e+00   1.7988669e-01  -2.4496327e+00  -7.0783072e-01  -9.8390974e-01  -4.7837081e+00  -9.0348039e-01  -8.4973068e+00  -6.1367991e+00  -6.5433719e+00   1.5380254e+00  -4.1691472e+00  -7.4915866e-01  -1.4966173e+00  -3.8786900e-01  -5.0451176e+00   1.7051140e-01   2.4675523e+00  -5.0022341e+00  -2.8789856e+00  -4.7770845e+00  -6.0636033e+00   3.1444154e+00   2.6641848e+00  -4.1255302e+00   1.9127659e+00  -3.6818168e+00  -3.8833639e+00  -3.3491869e+00  -2.0361654e+00  -2.7097519e+00  -1.9158487e+00  -6.6302019e-01   4.2791393e-01  -2.7827934e-02  -2.0638915e+00
  -3.0304116e+00  -1.7488893e+00   2.7122302e+00   2.9833895e+00   1.3617579e-01   4.7142236e-01   2.6195945e-01  -3.4753215e+00   1.9675655e+00  -1.5271424e+00  -5.3158368e+00  -4.2864251e+00  -3.2659594e+00  -5.6755944e+00  -1.2245440e+00  -2.4457218e+00  -3.3057277e+00  -1.4675939e+00   7.2676026e-01  -1.6794724e+00  -1.1854165e+00   1.0221805e+00   5.6954888e+00   5.3465742e+00   5.2001490e+00   4.9440794e+00   1.0847156e+00   3.6409109e-01  -5.3759324e+00  -4.0724751e+00   3.5082294e+00   3.9529853e+00  -1.5377137e+00  -1.5809265e+00   1.2491008e+01   4.9003466e+00   1.1550317e+00   5.2060978e-01   2.3432073e+00   6.6026801e-01  -7.7977215e+00  -5.1012640e+00   4.8388478e+00   7.5551589e+00   5.3422773e+00   4.6537592e+00   6.5721228e+00   6.2359749e+00   2.9281404e+00   6.2420630e-02   1.4523107e+00   5.7942889e-01   2.3093656e+00   1.5140449e+00   1.6900039e+00  -2.0322300e-01  -2.4363390e+00  -5.2361869e-01  -3.3785691e-01  -3.5941239e+00  -2.1121185e+00  -8.5292202e+00  -5.6924647e+00  -6.2907951e+00   5.3200905e-01  -5.3309709e+00   2.0598623e-01   3.4712825e-01  -5.6035382e-01  -3.4366741e+00   5.6687687e-01   2.4854092e+00  -4.7891171e+00  -3.2018069e+00  -4.1460489e+00  -6.2535853e+00   2.3276657e+00   2.1226780e+00  -4.6284815e+00   1.2998199e+00  -4.0568579e+00  -4.0060164e+00  -3.6998124e+00  -2.0035369e+00  -3.0212098e+00  -2.3513204e+00  -4.7089795e-01   3.9702328e-01  -4.0515427e-01  -2.0422098e+00
  -2.8262107e+00  -2.1238574e+00   2.5463234e+00   2.5658153e+00   3.0780444e-03   7.0891073e-01   5.2044099e-01  -3.7193728e+00   2.5864173e+00  -1.1642535e+00  -4.7173919e+00  -4.0446560e+00  -3.0479932e+00  -5.5860021e+00  -7.2459028e-02  -1.6989679e+00  -2.8343210e+00  -1.6268234e+00   1.0081751e+00  -8.8158707e-01  -1.6558975e+00   8.6479807e-02   5.8801922e+00   5.7693094e+00   4.3143112e+00   4.5400403e+00   8.5426557e-01   1.2778806e-01  -4.3785528e+00  -3.4357780e+00   4.3987116e+00   4.9224896e+00  -1.2677400e+00  -9.8997124e-01   1.1174091e+01   6.1344493e+00   1.5204199e+00  -2.5110600e-01   2.2918353e+00   3.8141490e-02  -6.0391702e+00  -4.9038088e+00   3.7637666e+00   7.2710322e+00   4.7987816e+00   5.1042399e+00   6.0050470e+00   5.8905360e+00   2.4758676e+00  -1.8420535e-01   1.0459257e+00  -5.2500069e-01   1.2898045e+00   1.0017272e+00   1.3443488e+00  -6.6820961e-01  -2.8197852e+00  -1.0297217e+00  -7.6133822e-01  -4.2105013e+00  -2.5381173e+00  -8.7121299e+00  -4.2127906e+00  -6.1007466e+00   5.0835676e-01  -5.7478678e+00   2.7774599e-01   5.1198310e-01  -3.1394580e-01  -2.5670379e+00   1.2303455e+00   2.6019364e+00  -3.0150736e+00  -1.8413315e+00  -1.3201379e+00  -5.4719468e+00   2.1370773e+00   1.4576315e+00  -3.8258655e+00   1.9148830e+00  -3.7284198e+00  -3.4810158e+00  -3.0675546e+00  -1.3891807e+00  -2.7777381e+00  -2.0255067e+00  -6.3259160e-01   7.2366952e-01  -5.4904415e-01  -1.8265045e+00
  -3.4428184e+00  -2.1148548e+00   3.0046301e+00   3.0407706e+00   4.6099881e-01   6.0237318e-01   6.8917147e-01  -3.1654000e+00   2.5120183e+00  -1.7786055e+00  -5.4648887e+00  -4.1546332e+00  -3.0791774e+00  -5.0218371e+00  -1.6649284e-01  -2.4246623e+00  -4.1292477e+00  -2.2253537e+00   8.2573202e-01  -7.8079259e-01  -2.0089571e+00   6.9299542e-01   5.7342022e+00   5.5013863e+00   3.1909145e+00   4.4255170e+00   1.0012956e+00  -5.6860539e-02  -4.9581907e+00  -4.4614610e+00   4.0222330e+00   4.9311643e+00  -1.2480398e+00  -9.2187725e-01   1.0422187e+01   5.8733438e+00   1.0085313e+00  -1.3821360e+00   9.7942328e-01  -1.7865834e-01  -7.8648869e+00  -4.1198608e+00   3.2831023e+00   7.0172023e+00   4.8862866e+00   5.5065935e+00   5.3921397e+00   5.3134746e+00   2.1945593e+00   4.2796524e-01   7.8893563e-01  -3.2698984e-01   9.7072739e-01   1.2295853e+00  -1.2782252e-01  -3.0710831e-01  -3.8353601e+00  -1.1038633e+00   9.9579426e-02  -2.9119868e+00  -2.9682622e+00  -8.4024130e+00  -5.8348737e+00  -5.6045194e+00   5.4808269e-01  -5.6067603e+00   7.7564058e-01   2.3722419e+00  -1.0588805e+00  -1.7888619e+00   1.0223913e+00   3.6372039e+00  -3.2938069e+00  -1.9617018e+00  -1.5385764e+00  -4.2015307e+00   2.2064396e+00   7.8645943e-01  -5.4487224e+00  -1.2362002e-01  -4.8237034e+00  -3.3859871e+00  -3.4553471e+00  -1.9326937e+00  -3.3417773e+00  -1.9540624e+00  -1.4074781e+00   3.0244390e-01  -7.7183148e-01  -1.4980125e+00
  -3.8175361e+00  -2.5751718e+00   2.6672350e+00   2.3833934e+00   2.0346579e-01   5.4899854e-01   6.8043434e-01  -3.7097086e+00   2.6202237e+00  -1.6538377e+00  -5.5291009e+00  -4.0079846e+00  -3.3008059e+00  -5.1427772e+00  -1.6317943e-01  -2.2983012e+00  -4.0104106e+00  -2.4173718e+00   4.2064230e-01  -4.6765339e-01  -1.8613539e+00   1.2005746e+00   5.4813749e+00   5.3039951e+00   2.7996141e+00   3.9461405e+00   8.3411707e-01  -9.8356917e-02  -4.3566386e+00  -4.2768174e+00   4.0126685e+00   3.7698045e+00  -1.6843999e+00  -7.8867939e-01   9.5317604e+00   6.7302751e+00   8.8353278e-01  -2.3629018e+00   1.2363184e+00  -9.5338744e-01  -6.7779735e+00  -4.2781625e+00   3.3014246e+00   7.9545502e+00   5.3529196e+00   7.2031443e+00   5.9402315e+00   6.4050235e+00   2.3770263e+00   1.3877820e+00   1.0124851e+00  -8.6722529e-01   5.3215801e-01   1.0611512e+00  -2.8077843e-02  -7.1659705e-01  -4.2751655e+00  -1.2232398e+00   5.4293465e-01  -1.8071815e+00  -4.0227268e+00  -8.2492866e+00  -5.7612424e+00  -5.4980247e+00   3.2051219e-02  -5.8310288e+00   1.8801414e+00   4.6543739e+00  -1.0305893e+00  -5.9345595e-01   1.2622211e+00   3.0554595e+00  -3.4180930e+00  -2.6848468e+00  -6.6409435e-01  -4.2494494e+00   1.0325357e+00   2.3093989e-01  -5.6155439e+00  -2.6382774e-01  -5.3002203e+00  -3.3428930e+00  -3.3562732e+00  -1.9132347e+00  -3.8672571e+00  -1.5965252e+00  -1.3747178e+00   4.2190376e-01  -1.3918290e+00  -1.3757274e+00
  -3.7448376e+00  -2.5265251e+00   2.3867448e+00   2.0358381e+00  -4.1035855e-01   1.6060948e-01   4.9393562e-01  -3.4596423e+00   2.1358133e+00  -1.7438289e+00  -5.5732741e+00  -3.7473280e+00  -3.1534597e+00  -4.7587242e+00  -2.7437924e-01  -2.0796207e+00  -4.0177630e+00  -2.5875098e+00   5.1513456e-01   1.1003816e-01  -1.6317207e+00   1.6615600e+00   4.7352625e+00   4.9950043e+00   1.4382126e+00   3.0830780e+00   3.8160598e-01  -4.9037755e-01  -3.6000757e+00  -3.6182506e+00   4.0635586e+00   3.6860758e+00  -1.4113421e+00  -3.7149876e-01   7.4491263e+00   6.6947899e+00   8.0947358e-01  -3.2531864e+00   9.1837453e-01  -1.6656124e+00  -5.7256069e+00  -2.9504966e+00   2.7503165e+00   7.4497328e+00   4.9359763e+00   7.4922998e+00   5.8422288e+00   5.8786856e+00   1.7429549e+00   1.6568004e+00   8.3817629e-01  -1.7907268e+00   1.4397408e-01   7.6102363e-01  -1.7466389e-01  -1.0897813e+00  -4.4676795e+00  -1.2020134e+00   6.2066057e-01  -1.0734202e+00  -4.4578702e+00  -7.8759791e+00  -5.0758288e+00  -4.7642526e+00  -4.4457442e-01  -5.9389467e+00   2.4094926e+00   6.1232993e+00  -7.7936901e-01   1.1106547e+00   1.9143332e+00   3.2476438e+00  -2.7127661e+00  -2.0484336e+00   1.4014831e-01  -3.2297677e+00   5.7133635e-01  -3.5165253e-01  -5.2199993e+00  -1.0095078e+00  -5.0114708e+00  -2.8020003e+00  -3.1118919e+00  -1.6334929e+00  -3.6894828e+00  -1.3207588e+00  -1.4491397e+00   4.8436883e-01  -1.6746197e+00  -1.1043712e+00
  -3.9578765e+00  -2.0883441e+00   2.0735824e+00   1.6016769e+00  -5.5347931e-01   3.5135007e-01   5.8502187e-01  -2.8118711e+00   2.1530610e+00  -1.5791608e+00  -5.0077173e+00  -2.6069364e+00  -2.8117748e+00  -3.6277479e+00   3.8207019e-01  -1.6129995e+00  -3.9158291e+00  -2.7272629e+00   1.6933467e-01   6.7090468e-01  -2.4528771e+00   1.7067807e+00   3.6655465e+00   3.8466346e+00  -3.1670391e-01   1.6938965e+00  -1.0394932e-01  -9.7601632e-01  -2.6532828e+00  -3.4523509e+00   3.4871634e+00   2.5088928e+00  -7.8002148e-01   7.6856202e-01   6.0108850e+00   6.4077991e+00   6.9767728e-01  -4.1575331e+00   1.8688212e-01  -2.1977352e+00  -5.2385378e+00  -2.9682637e+00   2.5902204e+00   7.1727613e+00   4.4178408e+00   7.9822092e+00   5.5678597e+00   5.5815497e+00   1.6047671e+00   1.9922549e+00   4.3804353e-01  -2.0860995e+00  -6.5626317e-01   9.4358607e-01  -1.0117896e+00  -1.0426595e+00  -4.6268740e+00  -1.0762187e+00   1.1533393e+00   8.9535730e-02  -4.4271720e+00  -6.6403969e+00  -4.7207092e+00  -3.7328357e+00  -1.1142364e+00  -5.1130394e+00   2.4655615e+00   7.4968978e+00  -1.0295588e+00   2.0873482e+00   5.5917470e-01   3.0026928e+00  -2.3162124e+00  -2.0076640e+00   2.5382904e-01  -2.2992747e+00   3.8474651e-01  -9.8667031e-01  -4.9003314e+00  -1.5896974e+00  -5.1991902e+00  -2.2550061e+00  -2.8988621e+00  -1.2196483e+00  -3.9734200e+00  -7.1869748e-01  -2.3072656e+00   6.7757091e-01  -1.7183280e+00  -7.3394358e-01
  -3.8590809e+00  -2.0853189e+00   2.2818464e+00   1.4579525e+00  -1.3415743e-02  -2.2584048e-01   6.8976549e-01  -2.6910660e+00   1.8826088e+00  -2.1856280e+00  -5.1822306e+00  -2.8488872e+00  -2.5490616e+00  -3.1976816e+00   2.3434969e-01  -2.0345205e+00  -4.1001937e+00  -3.0448864e+00  -1.0569380e-01   8.5574852e-01  -1.9516239e+00   2.0936629e+00   3.8655109e+00   3.6657355e+00  -5.8893364e-01   2.2372222e+00   2.3983085e-01  -7.8346847e-01  -2.5723804e+00  -3.9387044e+00   3.0291374e+00   1.4540490e+00  -1.1507357e+00   8.5290732e-01   5.0498489e+00   5.1570041e+00   6.7005164e-01  -4.6886019e+00  -1.0680741e-02  -2.1328406e+00  -5.0259130e+00  -1.0954286e+00   1.6829272e+00   6.2188809e+00   3.6008153e+00   7.0179063e+00   4.6933067e+00   4.6535568e+00   1.0228726e+00   2.3788688e+00   3.1604565e-01  -2.3911627e+00  -7.3363363e-01   6.1999855e-01  -1.4944743e+00  -1.0358458e+00  -4.7373196e+00  -1.0034193e+00   1.5888008e+00   1.0543684e+00  -4.5266106e+00  -6.5797489e+00  -5.3546489e+00  -3.2397945e+00  -1.0596761e+00  -5.2181168e+00   2.6579613e+00   8.6746774e+00  -7.7938143e-01   3.0987293e+00   1.4448248e+00   3.1193666e+00  -2.0891177e+00  -1.9292351e+00   6.6064167e-01  -1.4354685e+00   2.2259140e-01  -1.9211407e+00  -5.3177044e+00  -3.3746417e+00  -5.4312959e+00  -1.9679570e+00  -2.7172086e+00  -1.5842619e+00  -4.0155753e+00  -4.6671404e-01  -2.4151207e+00   2.4902068e-01  -1.8827583e+00  -1.0043029e-01
  -3.6573850e+00  -2.4074925e+00   1.5248597e+00   1.9728425e-01  -6.1202310e-01  -4.9757850e-01   3.3313930e-01  -3.6859733e+00   1.2337435e+00  -2.3694487e+00  -4.8499522e+00  -3.0501054e+00  -2.6681594e+00  -3.5545962e+00   1.4031321e-01  -1.6796189e+00  -3.0708593e+00  -3.0815750e+00  -3.5524286e-01   1.5972101e+00  -1.4882773e+00   2.4672374e+00   3.3493427e+00   3.0446956e+00  -5.9852806e-01   2.0008794e+00   1.7031784e-01  -7.9932083e-01  -1.4114847e+00  -3.1113405e+00   3.0191284e+00   9.7760286e-02  -1.3342854e+00   1.2742242e+00   3.8637274e+00   5.6742610e+00   1.0637844e+00  -4.8857695e+00   1.1179254e+00  -2.4622749e+00  -2.0200562e+00  -3.7878981e-01   1.6205685e+00   6.5574695e+00   3.6086339e+00   8.0809486e+00   5.0603635e+00   5.0358917e+00   1.2766787e+00   3.0725788e+00   8.4818993e-01  -3.4799690e+00  -8.3393344e-01   2.0249986e-01  -4.5092756e-01  -1.3981346e+00  -4.4084543e+00  -1.0235614e+00   2.0427545e+00   1.9850820e+00  -5.2090902e+00  -6.5807470e+00  -4.5553379e+00  -2.9134987e+00  -1.9332048e+00  -6.5232909e+00   3.8175432e+00   1.0815590e+01  -1.0430962e-01   4.4105949e+00   2.5158300e+00   2.1260514e+00  -1.5503811e+00  -2.2706944e+00   2.0763990e+00  -1.6147482e+00  -9.8243570e-01  -2.2698485e+00  -4.6728524e+00  -3.5870326e+00  -4.9243701e+00  -1.6704826e+00  -2.1824611e+00  -1.5641276e+00  -4.0604672e+00  -4.3556529e-01  -2.0519461e+00   1.9022455e-01  -2.3410227e+00   3.4734655e-01
  -3.5211262e+00  -2.3559258e+00   1.4941307e+00  -8.7820248e-01   6.8253416e-01   1.8496973e-01   3.5929730e-01  -5.1527229e+00   8.7304145e-01  -2.5694420e+00  -4.3106390e+00  -3.6856194e+00  -2.4712504e+00  -4.1082979e+00   5.9424380e-01  -9.5823366e-01  -2.1640605e+00  -2.8628548e+00  -3.8080922e-01   2.6935091e+00   1.6279987e-01   1.7077239e+00   3.7720344e+00   2.3601650e+00   2.2453298e+00   3.2690184e+00   1.8431038e+00   8.9535003e-01  -1.0406089e+00  -2.0852464e+00   3.5940383e+00  -1.7659815e+00  -1.3924270e+00   2.0907005e+00   3.4220843e+00   6.0015691e+00   1.5853326e+00  -4.8015044e+00   2.4714657e+00  -2.2809377e+00   1.1841743e+00  -2.0570347e+00   1.7566375e+00   7.3703040e+00   4.2591888e+00   9.3552362e+00   5.3078529e+00   5.3226387e+00   1.8788653e+00   3.8202869e+00   1.1562225e+00  -4.9531054e+00  -1.0984630e+00  -6.0926098e-01   2.2842832e-01  -1.7279765e+00  -3.8883110e+00  -7.6361303e-01   2.5423352e+00   2.9482074e+00  -6.4009528e+00  -7.2370863e+00  -4.3976607e+00  -3.2777090e+00  -3.8305918e+00  -8.6291017e+00   5.0037242e+00   1.3794932e+01   5.0216013e-01   5.4797374e+00   3.5890176e+00   2.1649678e-01  -2.3340074e+00  -2.7308712e+00   2.5252673e+00  -3.0676219e+00  -3.0830644e+00  -3.5969682e+00  -5.1024412e+00  -2.7153553e+00  -4.0059733e+00  -1.1743127e+00  -1.2375035e+00  -1.6350811e+00  -4.2774563e+00  -7.9772494e-01  -1.5775764e+00  -6.7480000e-01  -2.6560615e+00   1.2180945e+00
  -3.0339979e+00  -1.4376787e+00   3.4256318e-01  -1.7842260e+00  -1.0884760e+00   8.5920222e-02  -2.3514892e-01  -4.1610987e+00  -6.8905367e-01  -2.5185132e+00  -3.1560226e+00  -1.8938245e+00  -1.6905727e+00  -2.2892308e+00   4.9003539e-02   1.5922702e-01  -1.0535961e+00  -1.9673180e+00  -5.9759957e-01   3.4748961e+00  -9.0309217e-01   1.5730563e+00   1.6032070e+00   7.2248611e-01   2.2940591e-01   6.0287265e-01   3.4206354e-01  -1.6992575e-01   9.2876736e-01  -5.4876155e-01   2.2987984e+00  -3.9432118e+00  -3.5705739e-01   3.1187712e+00   7.0963238e-01   6.0644912e+00   1.4342393e+00  -4.1072812e+00   2.2196735e+00  -2.4690932e+00   3.4679352e+00  -1.4208731e+00   1.4233671e+00   6.0432033e+00   3.1610266e+00   8.9690846e+00   5.3345852e+00   4.9505636e+00   1.5587205e+00   3.6792847e+00   5.0685438e-01  -5.1441707e+00  -1.6639904e+00  -3.1260685e-01   7.4080661e-03  -2.0717860e+00  -2.5067574e+00   1.1053140e-01   3.0971850e+00   3.9384394e+00  -5.8496746e+00  -4.7426970e+00  -2.3003351e+00  -1.6417280e+00  -4.7965631e+00  -6.9147500e+00   4.8471716e+00   1.3915149e+01   1.2047447e+00   7.2995680e+00   1.1027013e+00  -1.6662953e+00  -1.8877941e+00  -2.9723289e+00   1.0232966e+00  -2.6443783e+00  -3.4265124e+00  -3.3303728e+00  -2.9699710e+00  -1.9149795e+00  -3.1138477e+00  -1.1911641e-01  -8.4380097e-01  -5.2097829e-01  -3.8234474e+00  -1.0975863e-01  -1.3968378e+00  -2.3243584e-01  -2.4713041e+00   1.2019686e+00
  -2.6683837e+00  -1.7495753e+00   3.8680135e-01  -1.6710387e+00  -7.4863675e-01  -5.0704920e-01   4.6545416e-02  -3.7233136e+00  -9.2382076e-02  -2.3294978e+00  -2.5367262e+00  -1.5408006e+00  -1.5378318e+00  -2.0358847e+00   8.3993962e-01   7.9720104e-03  -5.4271970e-01  -2.3810420e+00  -8.7205887e-01   3.2799038e+00  -1.3511727e+00   1.9784423e+00   2.0656286e+00   9.8066439e-01  -2.2514527e-01   1.5492243e+00   2.5840489e-01  -2.3456975e-01   1.7015279e+00  -1.5806337e+00   2.0376639e+00  -3.5784563e+00  -6.4774153e-01   3.3099358e+00   1.7834914e+00   4.4427945e+00   1.7116087e+00  -4.6115652e+00   2.2837938e+00  -2.2059997e+00   3.9699158e+00   3.5772551e-01   1.1876654e+00   5.0505712e+00   1.9735554e+00   7.0870851e+00   4.3109703e+00   4.0647119e+00   1.3577611e+00   3.2494171e+00   5.6539395e-01  -4.5917127e+00  -1.8458092e+00  -2.8367422e-01  -8.3042990e-02  -1.7646045e+00  -2.7028415e+00  -4.6729023e-01   2.8172613e+00   3.3987221e+00  -4.7881315e+00  -4.5643973e+00  -2.3116410e+00  -1.3077628e+00  -3.6033461e+00  -6.5422743e+00   4.2496112e+00   1.2468751e+01   1.1739538e+00   6.1845048e+00   1.4983532e+00  -6.0484258e-01  -1.7240302e-01  -2.6078986e+00   2.5482076e+00  -1.1423021e+00  -2.6828363e+00  -3.3562749e+00  -1.8911104e+00  -3.0120231e+00  -2.9880961e+00  -1.4457323e-01  -2.6623529e-01  -2.4724444e-01  -3.6336162e+00   5.7084407e-01  -1.9833810e+00   2.6602948e-01  -2.2431036e+00   1.4996761e+00
  -2.0380139e+00  -1.5475964e+00  -3.7196989e-01  -1.9854059e+00  -2.1318874e+00  -1.2047444e+00  -1.3093954e-01  -2.8073815e+00  -8.2265851e-01  -2.3778298e+00  -1.4906344e+00  -3.0435294e-01  -1.0835452e+00  -1.0341843e+00   4.2324649e-01   1.1838148e-01   2.2064870e-01  -2.2600368e+00  -1.1412749e+00   3.4736775e+00  -2.3925770e+00   2.1404448e+00   1.1119529e+00   5.9191576e-01  -2.5236321e+00  -8.5763292e-02  -1.2337374e+00  -1.5434076e+00   2.9122279e+00  -1.4225142e+00   8.8803258e-01  -4.0656319e+00  -3.0924885e-01   3.5750789e+00   1.0466248e+00   4.2406406e+00   1.7737785e+00  -4.3486805e+00   2.1687096e+00  -2.2708458e+00   5.2384966e+00   2.0852571e+00   7.8016766e-01   3.4815678e+00   5.7533299e-01   5.9090820e+00   3.5618616e+00   3.0243814e+00   8.7718419e-01   2.6712691e+00   4.5546188e-01  -4.1947359e+00  -2.0707054e+00  -4.8678494e-01   2.0155800e-01  -1.7171930e+00  -2.3938534e+00  -5.9747157e-01   2.7619583e+00   3.0270369e+00  -3.6224658e+00  -2.9433923e+00  -1.1503497e+00  -3.6476052e-01  -2.6798365e+00  -5.1487405e+00   4.0152460e+00   1.1408777e+01   1.6506039e+00   6.3302675e+00   8.8060916e-01  -6.5118858e-01   1.5599762e+00  -2.0756250e+00   3.3989276e+00   3.5331780e-01  -1.8376097e+00  -2.1956892e+00  -1.7973788e-01  -3.4612708e+00  -2.6212690e+00   1.0830244e-01  -1.3666664e-01   8.7825474e-02  -3.1559317e+00   1.2401465e+00  -2.1828072e+00   9.6135891e-01  -2.0761211e+00   1.3630501e+00
  -1.8733662e+00  -9.2088466e-01  -2.5438878e-01  -2.0297290e+00  -1.6353410e+00  -1.1019247e+00  -1.5864592e-02  -2.1028511e+00  -1.1227870e+00  -2.3250374e+00  -8.4397320e-01   4.0221351e-02  -5.6422614e-01  -2.7692366e-01   4.2651460e-01   3.6066202e-01   5.0918482e-01  -1.9392630e+00  -1.2508555e+00   3.4031598e+00  -2.0777131e+00   1.8013319e+00   6.0843321e-01  -3.8030050e-01  -1.9504589e+00  -4.4180780e-02  -8.5596924e-01  -1.1981718e+00   3.1051124e+00  -1.4326554e+00   1.1511018e-01  -5.3548542e+00  -1.7115391e-01   3.7286840e+00   8.1360829e-01   2.5607152e+00   1.6960982e+00  -3.7966587e+00   1.9999776e+00  -1.8042500e+00   5.4957454e+00   1.7936487e+00   1.1709195e+00   2.9231884e+00   2.9954531e-01   4.8583303e+00   3.2408871e+00   2.5637420e+00   9.0903118e-01   2.6158209e+00   1.2610928e-01  -3.5778265e+00  -2.0275025e+00  -1.6221288e-01  -5.5478436e-02  -1.3315364e+00  -1.7990501e+00  -1.2538391e-01   2.9686365e+00   3.4586239e+00  -3.0347352e+00  -2.3357936e+00  -1.2949165e+00  -4.1872895e-02  -3.1079757e+00  -4.5261810e+00   3.5360835e+00   1.0860754e+01   1.7542801e+00   6.0750317e+00  -5.2123137e-02  -1.2530540e+00   1.4090558e+00  -2.3203181e+00   1.9617006e+00   2.6053936e-01  -2.0428557e+00  -2.7930266e+00   3.0683806e-01  -3.4180375e+00  -2.0927655e+00   4.3500780e-01   1.8876718e-01   3.7543262e-01  -3.1058199e+00   1.3139167e+00  -2.3281185e+00   8.7666410e-01  -1.8187624e+00   1.6330336e+00
  -9.8785286e-01  -8.6308659e-01  -5.4147992e-01  -2.2751792e+00  -2.0266740e+00  -1.4844070e+00  -5.1959106e-02  -1.8839735e+00  -1.5102301e+00  -1.5831791e+00   8.6776869e-02   4.9090015e-01  -3.2172269e-01  -3.5242889e-01   9.8378922e-02   1.1684014e+00   1.6416331e+00  -1.1154024e+00  -1.1319721e+00   3.1260528e+00  -5.4492747e-01   2.0743067e+00   1.7320747e-01  -2.0420940e-01  -1.1348742e+00   2.6007184e-01  -1.0875790e+00  -7.1526536e-01   4.1308179e+00   1.7857389e-02   1.1214623e-01  -5.6111419e+00  -3.0607984e-01   3.3066352e+00   1.8959985e-01   1.8542377e+00   1.7782068e+00  -2.9961103e+00   2.9123560e+00  -1.6762563e+00   8.0511444e+00   2.2931183e+00   9.2723885e-01   2.3213756e+00  -3.6696962e-01   3.1231867e+00   3.3828653e+00   2.6497952e+00   6.7509768e-01   1.9978412e+00   2.2323459e-01  -3.9167726e+00  -1.6056448e+00  -7.7871785e-01   1.0047112e+00  -1.9747166e+00  -6.1587220e-01  -4.1879268e-02   2.3106343e+00   2.2260825e+00  -2.2357988e+00  -2.1376140e+00   6.0626920e-01  -4.0952699e-02  -3.0315578e+00  -3.9113640e+00   3.0469125e+00   8.5862505e+00   2.8249222e+00   5.8520358e+00   8.8628459e-01  -1.9966731e+00   2.2007720e+00  -1.6182434e+00   2.3568256e+00   1.2498892e-02  -2.6591454e+00  -2.3296783e+00   1.9685417e+00  -1.4234314e+00  -6.7318015e-01   6.5243711e-01   9.2997413e-01   1.2413906e+00  -2.1463666e+00   1.6792698e+00  -1.4033566e+00   1.1455650e+00  -1.7503508e+00   1.3935093e+00
  -8.1294903e-01  -5.1073798e-01  -3.4358096e-01  -1.7701505e+00  -1.7367783e+00  -1.6814623e+00  -1.8341142e-02  -1.0425210e+00  -1.7504012e+00  -1.9047227e+00   4.1393633e-01   6.5835484e-01   1.7008171e-01   3.1781537e-01  -3.5136857e-01   7.8632955e-01   1.4941746e+00  -1.0943373e+00  -1.1724666e+00   2.8879857e+00  -8.7643812e-01   1.5839216e+00   4.0625305e-01  -2.7384756e-01  -7.2008205e-01   5.0772545e-01  -9.4150564e-01  -6.8809406e-01   3.6409169e+00  -9.8384259e-01  -8.3110659e-01  -5.9604721e+00  -7.1530474e-01   2.7374667e+00   8.9684167e-01   4.8977104e-01   1.6282314e+00  -2.4139819e+00   2.5117015e+00  -1.0757939e+00   6.9647083e+00   2.6406953e+00   1.2097651e+00   1.3702285e+00  -6.4233437e-01   1.7952833e+00   2.7264354e+00   1.7829788e+00   4.0177752e-01   1.7184300e+00  -1.4374875e-01  -2.5369884e+00  -1.5264805e+00  -5.2047085e-01   6.8464560e-01  -1.3005020e+00  -5.4671560e-01   1.6052594e-01   2.2411018e+00   2.2254189e+00  -1.6107946e+00  -1.5793164e+00  -3.3232784e-01  -1.8192504e-02  -2.3762572e+00  -3.1104226e+00   2.5985803e+00   7.4926210e+00   2.6946555e+00   5.1864501e+00   2.1695475e-01  -1.7548190e+00   2.3127383e+00  -1.8815190e+00   1.1814662e+00   4.3108650e-01  -2.0469970e+00  -2.2813777e+00   2.1391529e+00  -2.3188650e+00  -6.5346792e-01   5.1648505e-01   8.4661092e-01   1.0718823e+00  -2.1664239e+00   1.6908648e+00  -1.3956289e+00   1.2574316e+00  -1.4723590e+00   1.4015262e+00
  -3.4903114e-02  -2.4224142e-01  -1.1815840e+00  -2.6744805e+00  -2.1786481e+00  -1.2375536e+00  -1.4059673e-01  -1.1517263e+00  -2.1610971e+00  -1.4491599e+00   1.9955442e+00   1.0776853e+00   5.5092186e-01   6.7685842e-01   4.5406976e-01   2.0483681e+00   3.0084079e+00  -5.8442823e-01  -1.1031160e+00   3.1755687e+00  -1.2273065e+00   7.8045533e-02  -7.5543137e-01  -1.1839505e+00  -9.7895806e-01  -7.0314797e-02  -1.1466083e+00  -9.0995851e-01   4.7095843e+00   5.2151230e-01  -9.3672607e-01  -5.6982928e+00   1.2804122e-01   3.2365362e+00  -3.5213024e-02   1.0634292e+00   2.3591944e+00  -1.0110047e+00   3.2920396e+00  -5.0707246e-01   9.9303222e+00   2.5040982e+00   7.1120876e-01   5.1029378e-01  -1.2812739e+00   9.8662435e-01   2.1262544e+00   1.1521568e+00   8.2497601e-01   8.2685430e-01  -5.7298889e-02  -2.9173959e+00  -1.4577600e+00  -8.8794639e-01   1.4611887e+00  -1.1444472e+00   7.1337487e-01   1.1882751e-02   2.2746488e+00   7.1325391e-01  -2.7760445e-01  -1.1622323e+00   1.7843907e+00   3.5087617e-01  -2.4838054e+00  -3.4220044e+00   1.8245996e+00   5.1992738e+00   3.2915680e+00   4.2997476e+00   1.2194183e-01  -2.7376797e+00   3.9977727e+00  -4.0908918e-01   3.0952358e+00   6.0324066e-02  -1.6738544e+00  -1.6345996e+00   3.6311550e+00  -5.1680835e-01   7.0012326e-01   8.3531759e-01   1.6403490e+00   1.6493537e+00  -1.2802038e+00   1.3847880e+00  -1.3612501e+00   1.4377935e+00  -1.0497770e+00   1.4986677e+00
   2.3723857e-02  -4.3105388e-01  -1.1491621e+00  -1.7465439e+00  -2.4286723e+00  -1.2901936e+00  -7.5122828e-02  -1.7950182e-01  -1.8282329e+00  -1.4766569e+00   2.3382525e+00   1.7574789e+00   6.4332286e-01   1.1109999e+00   1.1430229e-01   1.3786179e+00   2.8205698e+00  -4.9705107e-01  -1.5577122e+00   2.4366417e+00  -2.5368596e+00   4.9479903e-01  -3.4223655e-01  -6.9786253e-01  -1.3775360e+00  -2.7382739e-01  -1.8741587e+00  -1.3015181e+00   4.6216781e+00  -1.2674861e+00  -2.2304223e+00  -5.5365783e+00  -4.2870925e-01   2.4833020e+00   2.2627838e+00   9.4783149e-01   1.6790415e+00  -5.7953408e-01   2.4128160e+00   1.0132435e-01   7.6080344e+00   2.4067974e+00   9.0017044e-01  -9.4828900e-02  -1.8159494e+00  -4.0463844e-01   1.2059912e+00   9.7931704e-01   9.5744304e-01   4.0498100e-01  -3.1176525e-01  -7.0464224e-01  -1.7645745e+00  -3.6507901e-01   7.2647023e-01  -2.5132198e-01   1.8392929e-01  -2.4675803e-01   2.3376789e+00   3.3167350e-01   5.8050534e-01   1.7755426e-01   3.5520567e-01   4.0240679e-01  -5.8292018e-01  -1.4175721e+00   1.5578579e+00   3.1750963e+00   2.8014238e+00   2.7146477e+00  -1.8409095e+00  -2.0157203e+00   4.2723362e+00  -1.5783970e+00   2.0540882e+00   1.3188717e+00  -6.1392969e-01  -2.0741048e-01   4.0293691e+00  -1.0494364e+00  -8.9188334e-02   4.9478878e-01   1.3351011e+00   1.5386860e+00  -1.6129424e+00   2.0194518e+00  -1.2086846e+00   2.0380335e+00  -8.8745152e-01   8.5118825e-01
   1.1862214e-01  -5.1683527e-02  -1.2811353e+00  -1.7119885e+00  -1.9637051e+00  -5.9075784e-01  -1.0427739e-01   2.1762507e-02  -1.8987876e+00  -1.0522909e+00   2.9972582e+00   2.0212109e+00   9.7312800e-01   1.4924167e+00   9.6311087e-02   2.0296797e+00   3.1545538e+00   6.6727109e-02  -1.6087405e+00   2.1626717e+00  -2.2480439e+00  -6.1540386e-01  -7.2330997e-01  -1.1486510e+00   1.3289573e-01  -1.5549471e-01  -1.3371098e+00  -5.8844777e-01   4.2581157e+00  -8.6691237e-01  -2.6219588e+00  -6.0809982e+00  -5.1477231e-01   2.0724187e+00   2.4036180e+00   9.4831563e-01   1.6123228e+00   4.7983766e-01   2.5382167e+00   6.1346957e-01   7.7065972e+00   6.8915223e-01   1.3463544e+00   4.0405812e-02  -1.2552928e+00  -5.8696289e-01   1.3529673e+00   1.3910451e+00   1.4421726e+00   2.5635662e-01  -4.8824552e-01   5.4235988e-02  -1.6477935e+00  -2.8926193e-01   7.4998437e-01   2.2718973e-02   9.3486218e-01   1.2592715e-01   2.4557932e+00  -5.2811165e-02   9.1562935e-01   6.1908480e-01   4.3555874e-01   1.5328837e-01  -8.2486990e-01  -8.4356455e-01   1.1253806e+00   1.8853167e+00   2.7511285e+00   1.9660246e+00  -2.9045173e+00  -3.0907638e+00   3.5006571e+00  -1.8989097e+00   8.7897980e-01   1.8297895e-01  -9.7017582e-01  -2.0805682e-01   4.1268930e+00   3.8736144e-01   3.8225773e-01   4.1915579e-01   1.5107730e+00   1.7904043e+00  -1.5073502e+00   1.7622462e+00  -6.9795381e-01   1.9829699e+00  -6.7695241e-01   6.3532735e-01
   1.9105570e-01   8.9734352e-02  -1.0195266e+00  -1.1471051e+00  -1.6749448e+00  -4.5209323e-01  -9.0558430e-02   5.0451460e-01  -2.0520062e+00  -1.0722033e+00   3.1204282e+00   1.7605125e+00   1.2552872e+00   1.6823501e+00  -2.4158141e-01   1.9582199e+00   2.8525943e+00   1.4029985e-01  -1.3243075e+00   1.8354958e+00  -2.1579616e+00  -1.5358891e+00  -4.6846897e-01  -8.5972284e-01   1.1995751e+00   3.1270709e-01  -8.7082049e-01  -2.0130826e-01   3.3419075e+00  -1.2549324e+00  -2.7016948e+00  -5.2722199e+00  -8.4992647e-01   1.1844965e+00   2.8791696e+00   5.7813426e-01   1.4696690e+00   1.1029039e+00   2.2859173e+00   1.0793484e+00   6.8022634e+00   5.6197322e-02   1.7869676e+00  -1.8595810e-01  -7.5868358e-01  -1.0118282e+00   1.2130827e+00   1.0772744e+00   1.3153505e+00  -2.7085430e-02  -7.4616539e-01   1.1019623e+00  -1.5121840e+00  -8.4806695e-02   5.4066601e-01   4.6043590e-01   1.0219595e+00   2.7545709e-01   2.2012845e+00  -5.4445139e-01   1.1198114e+00   6.4986754e-01  -4.3283098e-02  -1.9418638e-01  -3.9061047e-01  -5.6036228e-01   8.6093999e-01   6.8632658e-01   2.4410924e+00   1.1953343e+00  -3.0976783e+00  -2.9561387e+00   3.2562770e+00  -1.8145594e+00   8.8697605e-02   2.7169473e-02  -8.5473691e-01  -3.6264722e-01   3.9051324e+00   4.4803710e-01   6.8797911e-01   1.8763032e-01   1.4466838e+00   1.7848265e+00  -1.3163409e+00   1.4093392e+00  -3.6784099e-01   1.9791286e+00  -4.5137878e-01   4.4247915e-01
   4.8557301e-01   3.6324066e-01  -1.2804318e+00  -7.8392178e-01  -2.4431926e+00  -2.9986649e-01  -1.4835809e-01   1.5169292e+00  -2.1874334e+00  -2.2132869e-01   3.5900526e+00   2.4337648e+00   1.2198916e+00   1.9685500e+00  -4.7341547e-01   2.4448010e+00   2.9552497e+00   7.6270980e-01  -1.3323831e+00   9.6499452e-01  -1.6533866e+00  -1.0440715e+00  -1.9122710e+00  -1.2210173e+00   2.4982718e-01  -8.1992717e-01  -1.6957526e+00  -4.7007637e-01   3.5958667e+00  -2.7594057e-01  -3.1373689e+00  -4.5437616e+00  -4.2657013e-01   6.1928592e-01   2.1093945e+00   5.9139147e-01   8.8616523e-01   1.8340515e+00   1.6854994e+00   1.1308128e+00   6.3748735e+00  -3.5001134e-01   1.7216259e+00  -4.4251623e-01  -1.0238492e+00  -2.0488354e+00   1.2161823e+00   1.3002293e+00   1.3408575e+00  -5.9331991e-01  -8.0844075e-01   1.6106053e+00  -1.1854060e+00   3.8604156e-02   5.1691655e-01   5.2488475e-01   1.5610653e+00   3.5848615e-01   2.1050145e+00  -1.4876524e+00   2.1900599e+00   1.5867152e+00   8.6265822e-01   2.1598464e-01   1.0118351e-01   1.1250012e+00   1.6093267e-01  -1.9863324e+00   2.4980722e+00   4.3788951e-01  -3.8644351e+00  -2.8595625e+00   3.3949630e+00  -1.2376857e+00  -4.5679280e-01   4.1712541e-01  -7.0820004e-01   6.1059701e-01   4.5155496e+00   1.9089151e+00   1.1961857e+00   2.4998210e-01   1.3899342e+00   2.3414210e+00  -6.8078588e-01   1.5729811e+00   7.8517244e-02   2.2727218e+00  -3.0907368e-01  -2.6417497e-01
   5.4577902e-01   5.9243513e-01  -1.0020612e+00   1.1164893e-01  -1.9117899e+00  -2.9604664e-01  -2.4876175e-02   2.4710464e+00  -1.8761589e+00  -9.2557561e-02   3.5500609e+00   2.5400093e+00   1.5454053e+00   2.6369622e+00  -6.6392282e-01   2.2232628e+00   2.2560285e+00   6.4584478e-01  -1.3109621e+00   2.0391156e-01  -1.7508797e+00  -1.8254992e+00  -1.7957529e+00  -7.6198397e-01   3.0433329e-01  -5.7695798e-01  -1.4888187e+00  -3.3042696e-01   2.2920393e+00  -1.0152356e+00  -3.5939116e+00  -3.6012852e+00  -8.5100750e-01  -4.0400033e-01   2.1623771e+00  -1.5166420e-01   6.2288162e-01   2.1783135e+00   8.1254089e-01   1.4980288e+00   4.1427885e+00  -2.1948063e-02   1.4524551e+00  -1.3594262e+00  -1.1505693e+00  -3.3657497e+00   5.3114094e-01   5.8983418e-01   9.1344294e-01  -1.0348576e+00  -1.1584163e+00   2.8421849e+00  -9.7216415e-01   6.6836867e-02  -1.9969607e-01   9.4686025e-01   1.5520349e+00   4.2095978e-01   1.9057107e+00  -2.1877628e+00   2.9526255e+00   1.9402164e+00   1.7807583e-01   2.0610391e-01   1.3114001e+00   2.4192291e+00  -8.2309908e-01  -4.1258727e+00   2.0305312e+00  -3.8495797e-01  -4.1261312e+00  -2.1897167e+00   3.1029206e+00  -7.0421377e-01  -9.6524772e-01   8.4284468e-01   2.0553235e-01   5.5271203e-01   3.9814671e+00   1.2289917e+00   9.4148821e-01  -1.1785507e-01   1.0114120e+00   2.1175955e+00  -3.7723498e-01   1.4828238e+00   2.6771313e-01   2.2965967e+00   3.4183385e-02  -5.3241082e-01
   6.6731415e-01   2.3326405e-01  -1.0389885e+00   3.3593931e-01  -1.9117440e+00  -2.7244593e-02   1.1481518e-01   2.5026468e+00  -1.2140631e+00   2.3315811e-01   3.8499283e+00   2.2432065e+00   1.4674436e+00   2.3606695e+00  -8.4940997e-03   2.2677218e+00   2.3781586e+00   4.2847736e-01  -1.2639781e+00  -1.9762464e-01  -2.0885303e+00  -2.5058279e+00  -1.6038892e+00  -3.4249752e-01   1.2942557e-01  -5.4015280e-01  -1.4843614e+00  -3.9696838e-01   1.9634217e+00  -1.3319814e+00  -3.2949230e+00  -2.0712357e+00  -1.0477442e+00  -9.3016710e-01   2.6624844e+00   2.9269267e-01   6.5096153e-01   2.4952845e+00   6.0519182e-01   1.7326679e+00   3.5411869e+00  -4.0591900e-01   1.2960180e+00  -1.3779505e+00  -1.1936283e+00  -3.5662355e+00  -5.7934456e-02   4.0621668e-01   9.5335611e-01  -1.4001389e+00  -1.1206210e+00   3.3626780e+00  -1.1460503e+00   1.2269517e-01  -2.7376789e-01   1.3917409e+00   1.2452792e+00  -1.9519506e-02   1.6363217e+00  -3.1224650e+00   3.3089586e+00   1.8022872e+00   2.2402185e-01   6.8788208e-02   2.3217880e+00   2.5193458e+00  -1.1104994e+00  -5.6981178e+00   1.7300741e+00  -1.4125697e+00  -3.9814330e+00  -1.6642079e+00   3.7913877e+00  -1.8065957e-01   3.4814271e-01   1.3033876e+00   5.8488712e-01   6.6281270e-01   4.0857900e+00   1.2170061e+00   1.0314003e+00  -3.3521573e-01   1.0895556e+00   2.0690666e+00  -1.4256949e-01   1.3554178e+00   4.1068362e-01   2.5686593e+00   1.3257836e-01  -7.3301324e-01
   1.6980316e-01  -1.7178373e-01  -5.1313346e-01   8.0099132e-01  -8.0259076e-01   6.3355668e-01   3.2362024e-01   1.8354721e+00  -9.2903076e-01   2.8370863e-01   3.3751360e+00   1.3220291e+00   1.0373820e+00   1.4776760e+00   1.5880954e-01   1.9943623e+00   1.5928019e+00   4.6729935e-02  -1.1383945e+00  -4.0724545e-01  -1.1500230e+00  -2.7728596e+00  -8.8237503e-01   1.2637439e-01   2.1028279e+00   8.0970413e-01  -1.5448302e-01   8.6796840e-01   4.1682607e-01  -1.6664483e+00  -2.3594709e+00  -8.5273534e-01  -1.3856093e+00  -1.4993834e+00   3.8179713e+00   1.2078565e+00   4.5318761e-01   2.2430106e+00   6.4774049e-01   1.9237915e+00   2.6838128e+00  -2.6165648e+00   2.0252834e+00   4.3350645e-02   4.1828814e-01  -1.8775616e+00   3.2139373e-01   1.0708390e+00   1.6169327e+00  -8.9606894e-01  -6.2256873e-01   3.5137457e+00  -1.0074384e+00   2.1621906e-02  -4.7986797e-01   1.5805504e+00   6.1954500e-01  -2.6290147e-01   1.9929973e+00  -3.0281159e+00   2.5571247e+00   1.0984201e+00  -1.0379174e+00  -7.2488070e-01   2.2017159e+00   1.4934246e+00  -2.7294183e-01  -4.4936403e+00   8.5352050e-01  -2.2415889e+00  -3.2613990e+00  -1.4992145e+00   2.3683122e+00  -5.5873676e-01   4.5282023e-01   7.0951981e-01  -4.4031482e-01   2.5113811e-01   1.9904042e+00   1.2981953e+00   7.7093855e-01  -8.7323802e-01   9.2642938e-01   1.4768306e+00  -4.4725806e-01   7.4930816e-01   5.0060283e-01   1.9358534e+00  -6.1210462e-03  -7.3041677e-01
   2.6894240e-01   1.4870433e-01  -1.1526112e+00   9.3327235e-01  -1.8176314e+00   8.2097788e-01  -6.3864027e-02   2.7367527e+00  -1.1641645e+00   3.8958165e-01   3.5541866e+00   1.9530154e+00   1.4309489e+00   2.5791769e+00   4.1752055e-02   2.2926472e+00   1.4820328e+00   1.6227087e-01  -1.2962199e+00  -6.5779370e-01  -2.3620338e+00  -3.5287970e+00  -2.0047603e+00  -2.1980457e-01   3.2786553e-02  -1.3028677e+00  -1.1718933e+00  -1.3691388e-01   3.7072296e-01  -1.4428126e+00  -3.1249581e+00  -4.4471766e-01  -9.5270899e-01  -1.6135010e+00   2.2405821e+00   1.8650464e+00   4.0325205e-02   2.7691719e+00  -5.8316980e-01   1.8176489e+00   1.1848494e+00  -2.0642864e+00   1.3302064e+00  -1.1966965e+00  -2.2979289e-01  -2.2360747e+00  -4.6665042e-01   4.2469988e-01   1.1781053e+00  -1.2343605e+00  -1.1718002e+00   4.1748727e+00  -1.4721968e+00   3.2655571e-01  -1.2773320e+00   1.8320999e+00   7.6502374e-01   2.4001074e-02   2.1805909e+00  -3.0168249e+00   3.0668621e+00   2.5971301e+00  -5.3067815e-01   2.5593111e-01   3.1065926e+00   3.2839601e+00  -7.9745619e-01  -5.6881149e+00   6.7301598e-01  -1.5398291e+00  -5.0984925e+00  -1.9171485e+00   2.3082544e+00  -3.0795491e-01  -2.5906052e-01   1.5238719e+00   3.3494280e-01   4.3416910e-01   2.7614989e+00   8.3378765e-01   6.6952636e-01  -4.7476728e-01   6.3716036e-01   1.6458113e+00  -6.8625811e-02   9.4753025e-01   8.1814543e-01   2.4096709e+00   2.0346559e-01  -1.1408254e+00
  -5.8603113e-02  -6.7798806e-01  -8.4565878e-01   1.7019379e+00  -1.5346315e+00   2.9766417e-01   2.7392053e-01   2.9671974e+00  -1.8377725e-01   4.6559243e-01   2.8738138e+00   1.4708165e+00   8.4096783e-01   2.2048818e+00   3.2713065e-01   1.1529669e+00   5.2710984e-01  -8.3869355e-01  -1.7203339e+00  -1.7626480e+00  -2.6466318e+00  -2.6030624e+00  -1.4763175e+00   6.7770650e-01  -1.2807574e+00  -7.1727510e-01  -1.3172475e+00  -5.1872840e-01  -7.8361712e-01  -3.0844372e+00  -3.0861675e+00   1.3374978e+00  -1.6606756e+00  -2.5580523e+00   3.2920104e+00   1.5440071e+00  -2.5915790e-01   1.9585818e+00  -1.3340605e+00   1.8126185e+00  -1.3426171e+00  -7.0044057e-01   1.0441850e+00  -1.2661473e+00  -3.7947355e-01  -2.5840042e+00  -1.2621913e+00   2.4765329e-01   1.1648751e+00  -1.1082964e+00  -5.6528722e-01   5.1043852e+00  -1.1807005e+00   4.6861558e-01  -1.8205273e+00   2.2228318e+00  -4.0292008e-01  -8.0485247e-01   2.3841925e+00  -3.3704390e+00   3.6535380e+00   2.4323600e+00  -1.8539485e+00   2.9722448e-01   5.2409175e+00   3.8494946e+00  -9.4382390e-01  -6.6317208e+00  -2.5590402e-01  -2.8639085e+00  -4.1717794e+00  -4.0172076e-02   2.5694689e+00  -1.5641882e-01   1.3942273e+00   3.1047652e+00   1.1937246e+00   6.8727708e-01   1.5459726e+00  -1.3788122e+00  -5.4396705e-01  -1.2547014e+00   4.4475821e-02   7.8988144e-01  -1.5280083e-01   1.1329656e+00   3.2274457e-01   2.5432398e+00   1.7575777e-01  -1.3071846e+00
   1.9236552e-01  -8.1458400e-01  -1.1474065e+00   1.9491491e+00  -2.3481748e+00  -8.8030184e-02   1.1431505e-01   3.2740008e+00  -1.9327359e-01   7.9257511e-01   2.6672852e+00   1.6231257e+00   7.7188159e-01   2.1617699e+00   6.5356867e-02   1.1114001e+00   2.1845696e-01  -1.1591283e+00  -1.4867803e+00  -1.8251944e+00  -2.1795790e+00  -2.3970341e+00  -1.8531251e+00   1.3763907e+00  -2.9294875e+00  -1.8611098e+00  -2.0474652e+00  -1.1034162e+00  -1.1851659e+00  -2.4155132e+00  -2.6525948e+00   2.9271867e+00  -1.6082228e+00  -2.9538701e+00   1.7317293e+00   2.1139330e+00  -4.1899623e-01   1.4814456e+00  -1.8068816e+00   1.0429490e+00  -1.6779732e+00   3.0832795e-01   5.1069625e-01  -1.9008497e+00  -6.9826745e-01  -2.3658160e+00  -1.4461810e+00  -3.6002961e-01   3.9549370e-01  -1.3338122e+00  -3.9799731e-01   4.5262412e+00  -1.2002588e+00  -1.4046243e-01  -1.5845554e+00   1.6709729e+00  -7.7038871e-01  -1.0462255e+00   1.8681964e+00  -3.8341103e+00   3.6843677e+00   2.7689922e+00  -8.9307649e-01   7.1869895e-01   6.0644535e+00   4.4295898e+00  -8.7254728e-01  -6.8745637e+00  -1.9332444e-01  -1.9158554e+00  -2.9502432e+00   5.9272328e-01   2.9009807e+00   1.0986600e+00   2.6580550e+00   4.2189641e+00   1.3054344e+00   8.9807604e-01   1.6856659e+00  -2.0428021e+00  -3.2537553e-01  -1.2473390e+00  -2.4171475e-01   6.6558379e-01   5.0764153e-01   1.2683785e+00   6.6253218e-01   2.8309838e+00   1.2045604e-01  -1.5832061e+00
  -6.2326395e-02  -1.1474932e+00  -6.1721547e-01   2.3610424e+00  -1.6766619e+00  -9.2122750e-02   5.7629833e-01   3.4631973e+00   9.3519572e-01   1.2467140e+00   2.3250246e+00   1.1202034e+00   5.2211420e-01   1.9028518e+00   1.1192635e+00   7.9057362e-01  -2.4589611e-01  -1.7229744e+00  -1.5134231e+00  -2.4092566e+00  -1.7708071e+00  -2.0491099e+00  -1.5042800e+00   1.6175179e+00  -3.4181652e+00  -1.3898780e+00  -1.6328942e+00  -9.3210336e-01  -1.7042665e+00  -2.9774318e+00  -1.9386479e+00   4.1571127e+00  -1.7360807e+00  -3.0905835e+00   1.7195916e+00   9.4043942e-01  -6.0112854e-01   8.5869107e-01  -2.4790346e+00   9.3010533e-01  -3.0454060e+00   4.4933392e-01   4.4001449e-01  -1.7317844e+00  -8.1876786e-01  -2.5440990e+00  -1.9627070e+00  -4.9835496e-01   2.5448557e-01  -1.1872994e+00  -2.7357127e-01   4.5894896e+00  -1.3005426e+00   2.6095025e-01  -2.2665320e+00   1.7646292e+00  -1.4306367e+00  -1.3823357e+00   1.7464878e+00  -3.7489396e+00   3.8030823e+00   2.3056663e+00  -1.1722855e+00   9.0935863e-01   6.7042305e+00   4.5751357e+00  -1.2522739e+00  -7.3885512e+00  -7.9335019e-01  -2.3943781e+00  -2.4685449e+00   1.5107572e+00   2.8703280e+00   1.4050556e+00   3.2976170e+00   5.0588917e+00   1.1147723e+00  -2.8081749e-01   1.2359082e+00  -3.1016666e+00  -5.1350022e-01  -1.2419277e+00  -1.7100216e-01   5.6969764e-01   5.9249577e-01   1.4246576e+00   1.4533856e-01   2.8791783e+00   2.0919341e-01  -1.3531947e+00
  -8.8084998e-02  -1.6532808e+00  -2.4329883e-01   2.2695684e+00  -1.3303056e+00  -1.9649957e-01   1.2091051e+00   3.1056919e+00   1.2005792e+00   9.2565836e-01   2.2742593e+00   5.6692793e-01   3.4441592e-01   1.6133227e+00   1.1860652e+00  -9.9278531e-03  -5.3991206e-01  -1.9248082e+00  -2.1269261e+00  -2.9024027e+00  -8.8734232e-01  -1.6719763e+00  -1.1565956e+00   1.7100496e+00  -4.4445639e+00  -1.8742660e+00  -1.6201763e+00  -1.1113480e+00  -2.2283824e+00  -3.0605627e+00  -2.0207093e+00   3.5798321e+00  -1.7803049e+00  -3.1961329e+00   1.2371855e+00   1.3648780e+00  -1.0006198e+00   1.0898825e+00  -2.8215248e+00   1.1009580e+00  -3.4400584e+00   3.4877014e-01  -7.9252853e-01  -1.9422823e+00  -1.4671275e+00  -2.3455952e+00  -3.2601358e+00  -7.3926843e-01   1.9625097e-01  -8.2464284e-01   1.7264217e-01   4.1471595e+00  -1.3261337e+00  -3.2900561e-01  -2.7065266e+00   1.6102149e+00  -2.0658538e+00  -1.7518127e+00   2.4529365e+00  -3.5454075e+00   3.7941861e+00   2.4702643e+00  -1.4817972e+00   1.0834602e+00   7.7184759e+00   5.0806229e+00  -6.6551797e-01  -6.5062744e+00  -6.5886034e-01  -2.1481595e+00  -1.8138988e+00   7.7800845e-01   2.3784217e+00   1.3232906e+00   4.4101136e+00   5.5572646e+00   5.2708888e-01  -2.6114838e-01  -2.3447763e-02  -3.6994615e+00  -1.1744438e+00  -1.1428741e+00  -3.9999692e-01  -4.5370008e-01   6.2212451e-01   1.6138181e+00  -1.1314884e-02   2.3390439e+00  -9.3217003e-02  -1.1401258e+00
  -4.3910812e-01  -2.3288414e+00  -5.3055772e-01   2.0024616e+00  -1.5998865e+00  -8.0937016e-01   7.1921110e-01   1.9829984e+00   1.0293802e+00   4.9503115e-01   1.0095453e+00  -6.5141508e-01  -3.5310841e-01   7.4713203e-01   8.0704332e-01  -7.8940563e-01  -9.2696051e-01  -2.7665179e+00  -2.0419071e+00  -2.6790477e+00  -6.2360372e-01  -8.4699940e-01  -7.1866689e-01   2.1679801e+00  -4.3679317e+00  -1.1476514e+00  -1.2614110e+00  -1.2254929e+00  -3.1325649e+00  -3.5795334e+00  -1.3370665e+00   4.2225556e+00  -2.6899584e+00  -3.9006598e+00   6.4222490e-01   1.2739625e+00  -7.5634277e-01   5.2644400e-01  -2.2933207e+00   7.3694131e-01  -3.6103821e+00   2.0058602e+00  -4.6493127e-01  -1.4101966e+00  -5.2248710e-01  -7.6417309e-01  -2.5800014e+00  -3.6115838e-01   3.7988463e-01   1.7702611e-01   1.1302351e+00   3.7112335e+00  -7.3752027e-01  -1.3197434e-01  -2.0885340e+00   1.2653966e+00  -2.4545423e+00  -1.8841727e+00   2.8427189e+00  -2.2963347e+00   2.8125106e+00   1.6245410e+00  -2.0849789e+00   1.1058141e+00   7.6626086e+00   3.2442108e+00   2.5703940e-01  -4.5598349e+00  -9.9552117e-01  -1.1465869e+00   2.4070338e-01   1.4809621e+00   1.7684394e+00   7.7135167e-01   5.2157584e+00   5.5762057e+00  -1.3196333e-01  -9.8065291e-01  -1.0476678e+00  -6.1300426e+00  -1.6149625e+00  -1.6233459e+00  -7.9082060e-01  -1.3838459e+00   4.5662486e-01   1.0873156e+00   1.8937512e-01   2.0971125e+00  -3.1075517e-01  -7.7755046e-01
   4.4266269e-03  -2.8525160e+00  -4.0742941e-01   1.6186138e+00  -1.3374832e+00  -1.0407730e+00   1.0486042e+00   8.6876028e-01   1.2183764e+00   8.9070230e-01   1.0690486e+00  -1.0903868e+00  -6.8208436e-01  -3.0028581e-01   1.0866214e+00  -6.4512285e-01  -5.4371134e-01  -2.8074174e+00  -1.7381352e+00  -2.1858541e+00   1.3374752e+00  -4.6433035e-01   1.8759875e-02   3.0894627e+00  -3.8405916e+00  -5.6493880e-01  -8.8481543e-01  -6.7127356e-01  -3.1574758e+00  -2.2119594e+00   1.7519088e-01   4.8413728e+00  -2.7835459e+00  -3.8324054e+00  -4.3841985e-01   1.9237442e+00  -4.4764369e-01   1.8039085e-01  -1.3134872e+00   2.0243336e-01  -1.0447109e+00   1.9933432e+00  -1.1927181e+00  -1.1499215e+00  -6.0460037e-01  -4.7057056e-02  -2.4535782e+00  -2.6637193e-01   1.9108714e-01   2.7693506e-01   1.9061631e+00   1.7102945e+00  -5.4929666e-01  -1.3158676e+00  -1.2390025e+00  -1.2802472e-01  -2.4132459e+00  -2.2925627e+00   2.4587025e+00  -2.7999075e+00   2.2574245e+00   8.5723178e-01  -3.9691137e-01   8.7476631e-01   7.4191964e+00   2.1337659e+00   8.6681165e-01  -3.6551202e+00  -3.5004299e-01  -1.9142311e-01   3.1606826e+00   1.1105337e+00   1.8946313e+00   1.8350359e+00   7.6365544e+00   5.4758190e+00  -1.5714527e+00  -1.1798325e+00  -1.4514015e+00  -5.3478764e+00  -9.2819672e-01  -1.5082347e+00  -4.1323311e-01  -1.5921346e+00   1.1359672e+00   1.1584745e+00   5.3422885e-01   1.6646047e+00  -4.7366294e-01  -4.5455083e-01
   2.0721417e-02  -2.6038686e+00  -3.6362545e-01   9.0901905e-01  -9.4160654e-01  -8.8882880e-01   1.0001562e+00   1.7557830e-01   9.7911695e-01   8.1781930e-01   8.2827503e-01  -1.9316944e+00  -4.7743158e-01  -4.3955086e-01   1.1115784e+00  -4.1833112e-01  -2.6885349e-01  -2.5551276e+00  -1.5920133e+00  -1.7555434e+00   2.7835523e+00  -9.4496146e-01  -7.6928654e-02   2.4046992e+00  -3.0667672e+00  -9.1123689e-01  -1.0299069e-01  -2.9163551e-01  -3.2868629e+00  -1.0816931e+00   5.8323155e-01   3.3847034e+00  -2.6956271e+00  -3.5412880e+00  -2.6307190e+00   1.0394829e+00  -4.0370283e-01   6.9232019e-01  -1.0459264e+00  -6.2014028e-04  -4.0716200e-02   1.7986991e+00  -1.4276979e+00  -1.2189537e+00  -3.8072019e-01   6.8243565e-01  -2.3960546e+00  -2.3862659e-01   8.3639269e-02   9.3086000e-01   1.9534360e+00   5.4313433e-01  -4.6968193e-01  -1.3603717e+00  -1.0066205e+00  -7.4527950e-01  -1.9509038e+00  -1.6518155e+00   2.6205866e+00  -1.5796835e+00   1.3059310e+00   3.7682388e-01   2.9615153e-01   1.0721977e+00   6.1524320e+00   1.2688271e+00   1.2441281e+00  -1.9649100e+00   2.3314210e-01   1.7735726e+00   3.7924867e+00  -5.6857726e-01   6.7422438e-01   1.5568384e+00   6.5536835e+00   4.2843417e+00  -3.1030623e+00  -2.8782077e+00  -1.3308607e+00  -5.2928585e+00  -2.3710772e-01  -7.4065763e-01  -7.4706364e-02  -1.7979171e+00   1.3114768e+00   7.9264163e-01   9.1058315e-01   1.2039318e+00  -5.7576244e-01   1.5466475e-01
   1.5959847e-01  -2.4484355e+00  -4.5086383e-01   1.4188232e+00  -1.0913167e+00  -1.3866711e+00   9.1626621e-01   6.2330625e-01   1.2601112e+00   1.0389719e+00   4.2623862e-01  -1.2942681e+00  -6.6629017e-01  -2.5915760e-01   1.3404115e+00  -7.8369006e-01  -7.6012193e-01  -2.9529704e+00  -1.5112984e+00  -1.5109244e+00   2.9140087e+00   3.3739484e-01  -1.7886815e-01   2.7996681e+00  -4.9274261e+00  -1.4209514e+00  -7.4568185e-01  -8.5849326e-01  -3.3580164e+00  -1.1057819e+00   6.4609948e-01   4.3102193e+00  -2.4014270e+00  -3.1121558e+00  -3.4612556e+00  -2.1794516e-02  -5.6747223e-01  -1.3699078e-01  -1.7969102e+00  -6.2170681e-01  -9.5815816e-01   3.7823392e+00  -2.2105753e+00  -2.4595210e+00  -1.2738440e+00  -1.8901024e-01  -2.9910666e+00  -1.3740771e+00  -4.5459021e-01   6.5047129e-01   2.2102809e+00  -1.3229930e-01  -2.6967883e-01  -1.7575962e+00  -1.1895007e+00  -1.2528801e+00  -2.4068590e+00  -2.0146932e+00   2.3922067e+00  -1.4744492e+00   1.8975776e+00   8.2011797e-01   5.2297760e-01   1.7998795e+00   6.6612490e+00   1.7675560e+00   7.4397541e-01  -2.2239626e+00   7.5912158e-02   2.4482418e+00   4.7847100e+00   1.0373399e+00   1.0562427e+00   2.5638116e+00   7.1356084e+00   5.7785659e+00  -2.3192334e+00  -2.1179095e+00  -1.5044617e+00  -6.7039404e+00  -5.6144929e-01  -7.2914232e-01  -3.1255722e-01  -2.2263196e+00   1.6532206e+00   1.2099111e+00   2.5763159e-01   1.3585765e+00  -3.3071804e-01   2.8363335e-01
  -1.0744432e-01  -2.7381326e+00  -3.3108250e-02   1.8472996e+00  -1.0642963e+00  -2.3885535e+00   1.2248110e+00   8.6491970e-01   1.5928678e+00   3.7815960e-01  -3.4335434e-01  -1.5748077e+00  -9.6478784e-01  -3.0210154e-01   8.7117632e-01  -2.5263473e+00  -1.6406890e+00  -3.6831208e+00  -1.8474542e+00  -1.7423007e+00   2.5256633e+00   1.6949598e+00   6.0450034e-01   3.1137674e+00  -6.6302651e+00  -1.6698798e+00  -1.2283038e+00  -1.9513143e+00  -4.1075998e+00  -2.9182618e+00  -1.0649913e-01   3.7597863e+00  -3.0940463e+00  -3.5569840e+00  -3.0552875e+00  -1.6731772e+00  -9.1698121e-01  -6.4555956e-01  -2.4533073e+00  -7.5697598e-01  -3.0487353e+00   5.8134794e+00  -2.4575544e+00  -3.1077129e+00  -1.8077296e+00  -5.5383468e-01  -3.7586674e+00  -2.0420050e+00  -8.0346208e-01   1.1166870e+00   2.6561508e+00   4.4407338e-01   1.0762565e-01  -1.4708497e+00  -1.5271261e+00  -1.1079747e+00  -3.5411299e+00  -2.3538809e+00   2.6459809e+00  -4.2215289e-01   1.9892681e+00   8.9668754e-01  -9.9074367e-01   2.0281490e+00   7.7527858e+00   2.0599798e+00   9.5983757e-01  -1.4299851e+00  -2.7522005e-01   2.6209389e+00   5.6032300e+00   2.4604695e+00   1.1364077e+00   1.9419429e+00   7.1413661e+00   7.0618853e+00  -1.6071792e+00  -1.7233788e+00  -2.4853785e+00  -9.6476746e+00  -1.9085885e+00  -1.1100470e+00  -1.0780245e+00  -3.5545554e+00   1.1792613e+00   1.4540264e+00  -6.4325631e-01   1.3450803e+00  -3.6741121e-01   5.8288409e-01
   1.4295648e-01  -2.4980433e+00   2.1586811e-01   3.4524710e-01   2.5726393e-01  -1.1620855e+00   1.9292533e+00  -8.0407974e-01   1.6567964e+00   7.2356043e-01   6.3624608e-01  -2.3075733e+00  -9.3440097e-01  -1.3283897e+00   1.6141291e+00  -1.7417621e+00  -4.5010724e-01  -2.5116603e+00  -2.2086926e+00  -1.2907121e+00   5.6355453e+00   1.2482978e+00   2.7021906e-01   1.4942133e+00  -4.7669388e+00  -2.2497708e+00   1.4525909e-02  -7.8489407e-01  -3.3514501e+00  -2.4916488e-01   1.9943347e-01   4.0263480e-01  -2.1395453e+00  -2.2473468e+00  -4.5927527e+00  -1.2108813e+00  -9.7297379e-01   8.9940671e-01  -1.3442554e+00  -5.3629989e-01   3.5126136e-01   2.4574166e+00  -3.3119567e+00  -2.1454084e+00  -1.7240197e+00   5.3709548e-01  -4.1733191e+00  -1.2168866e+00   2.3107343e-01   1.6710729e+00   3.2008866e+00  -1.9992409e+00   2.2602270e-01  -2.5869553e+00  -6.3927712e-01  -1.8424357e+00  -2.8595669e+00  -2.0893833e+00   3.3696318e+00  -4.7194980e-02   1.2229313e+00   1.7184981e-01   2.5464578e-01   1.5724272e+00   5.5955955e+00   8.1847068e-01   1.9095225e+00   6.6460592e-01   1.0947686e+00   3.6762113e+00   6.2556517e+00  -1.0574904e+00  -3.4445673e-01   1.6476351e+00   6.9578514e+00   4.3452652e+00  -4.2060190e+00  -2.0299522e+00  -2.9396539e+00  -6.1051081e+00  -9.1381619e-01  -3.6126468e-02  -1.4340472e-01  -4.0371156e+00   1.2016258e+00   1.0351014e+00  -4.4064586e-01   1.8722876e-01  -8.2044823e-01   1.2655400e+00
   1.9446798e-02  -1.8374366e+00  -4.6878198e-01   3.5279242e-01  -3.6764361e-01  -1.3433099e+00   8.1949412e-01  -1.0381009e+00   7.6188430e-01   4.8097433e-01  -1.9541648e-01  -1.6448848e+00  -9.6449832e-01  -7.5451318e-01   8.2417330e-01  -1.5498582e+00  -5.4566652e-01  -2.2568004e+00  -1.5626755e+00   1.0925691e-01   4.5087466e+00   1.6367662e+00   2.2429816e-01   1.4397517e+00  -3.9730858e+00  -2.1525110e+00  -1.5011493e-01  -9.6194628e-01  -3.4478506e+00  -3.2336024e-01   8.4342379e-02  -2.9637953e-01  -2.5388976e+00  -2.2633638e+00  -5.6126632e+00  -1.9995405e+00  -8.0395298e-01   9.3545529e-01  -1.0990403e+00  -8.8006406e-01   3.8220355e-01   3.6816014e+00  -2.6879723e+00  -2.4848035e+00  -8.7906678e-01   1.1462766e+00  -2.6309346e+00  -9.6866055e-01   2.9405542e-01   2.1079047e+00   3.1533205e+00  -2.1133510e+00   6.2336917e-01  -1.8278945e+00  -5.1325454e-01  -2.4976542e+00  -1.9576038e+00  -1.2390768e+00   3.4451276e+00   1.7126706e+00   4.2438887e-01   6.9741929e-01   3.6930943e-01   2.0093056e+00   3.8221576e+00  -7.3790354e-02   1.7282813e+00   1.5690545e+00   8.6738122e-01   5.5144944e+00   5.9224345e+00  -5.6036240e-01  -1.3979647e+00   5.6971919e-01   4.4017486e+00   3.5319384e+00  -4.2414855e+00  -1.7875541e+00  -2.8995941e+00  -7.0345841e+00  -9.6187483e-01  -1.3560797e-01  -4.6067000e-01  -4.0051062e+00   9.9881109e-01   7.5379088e-01  -1.5896733e-01   1.7623021e-01  -3.7560996e-01   1.4493775e+00
   6.5992825e-01  -1.9380813e+00  -8.7055158e-01   3.2421538e-01  -6.7934208e-01  -1.7848455e+00   8.0981334e-01  -1.1520023e+00   1.4551646e+00   8.9396074e-01   2.4716572e-01  -7.8185283e-01  -1.0717608e+00  -8.5823972e-01   1.3405245e+00  -1.5918810e+00   9.5096572e-02  -2.1700079e+00  -1.4081498e+00   6.7402794e-01   3.7402103e+00   2.1848738e+00   7.3564340e-01   2.1150037e+00  -5.0702371e+00  -2.3685647e+00  -1.0987006e+00  -1.8354505e+00  -2.5670047e+00  -5.2439257e-01  -1.0477001e-01  -3.3103452e-02  -2.6377718e+00  -1.9706383e+00  -5.4137483e+00  -2.4263493e+00  -4.8465568e-01   8.7639194e-01  -8.4307824e-01  -1.1711359e+00   1.1434513e+00   5.5817745e+00  -3.6692030e+00  -3.6770257e+00  -2.1766699e+00  -3.9620133e-01  -3.2128012e+00  -1.6487773e+00   1.1066876e-01   1.3576274e+00   3.4098570e+00  -2.6089848e+00   7.1820161e-01  -2.2548526e+00   2.7875269e-03  -3.0161738e+00  -1.9278121e+00  -1.8166549e+00   2.7360148e+00   7.9222869e-01   1.1808879e+00   8.8063464e-01   1.3947781e+00   2.2027454e+00   4.4590778e+00   1.2252135e-02   9.0675943e-01  -3.2759786e-01   1.3050301e+00   5.3979081e+00   6.9508703e+00   8.0443920e-01   3.3532477e-01   1.3505460e+00   6.1457692e+00   4.3474387e+00  -2.9037088e+00  -2.8455768e-02  -1.7974351e+00  -7.0057329e+00  -1.0571271e+00  -1.7899117e-01  -3.1708527e-01  -4.1096086e+00   1.3338824e+00   1.2488865e+00  -4.3863226e-01   6.5554492e-01  -2.2660438e-02   1.4402709e+00
   7.1791874e-01  -1.1281750e+00  -6.4370853e-01   5.9314561e-01  -2.1161298e-01  -1.6181936e+00   7.1655143e-01  -7.8242438e-01   1.2835083e+00   6.1332929e-01   1.6852864e-01  -4.3410529e-01  -6.9086236e-01  -3.3147467e-01   1.1165091e+00  -1.7910844e+00  -2.2272742e-01  -1.8056066e+00  -1.0040347e+00   1.4030542e+00   3.4278260e+00   1.8977266e+00   8.9199846e-01   1.6480677e+00  -4.7198904e+00  -2.7440769e+00  -9.5475527e-01  -2.0489944e+00  -2.7986748e+00  -7.7959054e-01  -7.4492379e-01  -1.0343211e+00  -2.3406912e+00  -1.6053485e+00  -5.8105493e+00  -3.7569521e+00  -6.4693434e-01   1.3268244e+00  -1.3749625e+00  -1.0859420e+00   2.5119286e-01   5.7006882e+00  -3.7998876e+00  -4.5494875e+00  -2.3022171e+00  -1.0929689e+00  -3.4608104e+00  -2.4955785e+00  -6.1136020e-02   1.1698263e+00   3.0014443e+00  -2.5980841e+00   8.4310737e-01  -2.0465089e+00  -3.5047691e-01  -2.9230834e+00  -1.8376916e+00  -1.3851734e+00   2.5834740e+00   1.4132354e+00   1.0840750e+00   1.0778433e+00   8.8835853e-01   2.2614146e+00   3.5494982e+00  -1.1844915e-01   4.7355611e-01  -2.1900113e-01   1.3097147e+00   6.0735935e+00   6.4752067e+00   1.2021824e+00  -9.7089390e-02   1.1441124e+00   4.1090826e+00   3.9124995e+00  -2.2836132e+00   4.7107552e-01  -1.9397882e+00  -7.1615281e+00  -1.0802780e+00   1.5812165e-01  -4.3018969e-01  -4.4579905e+00   1.1481497e+00   9.8398250e-01  -8.3348198e-01   4.0870939e-01   3.3750539e-01   1.7007765e+00
   7.5599897e-01  -3.6954531e-01  -7.4692061e-01   2.7351294e-01   1.4213174e-01  -8.8557018e-01   6.7136643e-01  -7.5835124e-01   1.5986171e+00   1.1421100e+00   7.2619484e-01   2.9972814e-01  -4.6024525e-01  -2.7553097e-02   1.7079811e+00  -1.0875926e+00   3.0445016e-01  -1.0131942e+00  -6.8897917e-01   2.0985222e+00   3.0103808e+00   1.4541838e+00   5.0080317e-01   6.2394775e-01  -3.9249113e+00  -3.2986915e+00  -8.7299465e-01  -2.0564985e+00  -2.0464831e+00  -2.5178726e-01  -1.1226915e+00  -2.4720781e+00  -1.7915697e+00  -8.2928230e-01  -6.0463195e+00  -4.6244500e+00  -6.5600774e-01   2.0076977e+00  -1.3429012e+00  -1.0827262e+00   7.3349212e-01   4.3784213e+00  -3.4807670e+00  -4.3865238e+00  -2.1279640e+00  -1.2620152e+00  -3.0153025e+00  -2.1270993e+00   4.4374238e-01   9.9623068e-01   2.6597602e+00  -2.8212407e+00   8.0603193e-01  -1.5332767e+00  -3.1501750e-01  -2.9209730e+00  -1.2441793e+00  -9.6255082e-01   2.3729469e+00   1.7354873e+00   1.0161877e+00   1.2207539e+00   1.3986947e+00   2.2011752e+00   1.8965509e+00  -3.3193810e-01  -1.6146611e-01  -8.0455408e-01   1.4093098e+00   6.1633109e+00   5.2324222e+00   8.8644217e-01  -3.4496612e-01   6.4484131e-01   2.3147945e+00   2.5643858e+00  -2.1885864e+00   9.8068991e-01  -1.2471479e+00  -5.4234013e+00  -6.8912206e-01   5.8601486e-01  -7.7995085e-02  -4.0588679e+00   9.0445288e-01   8.2711298e-01  -1.1968519e+00   4.5301605e-01   6.6368831e-01   1.8159526e+00
   1.1470135e+00   7.5711301e-02  -6.4860244e-01   4.1732530e-01   8.6838570e-02  -1.0853278e+00   6.0820954e-01  -5.3629076e-01   1.3013442e+00   1.0432581e+00   7.5449745e-01   6.6241247e-01  -3.6808021e-01   4.6715456e-02   9.0083283e-01  -1.3560776e+00   3.0841231e-01  -2.2286389e-01  -4.2966386e-01   2.2784671e+00   3.2165163e+00   1.9283255e+00   4.6973740e-01   5.0741826e-01  -3.6784814e+00  -3.5792662e+00  -1.2926764e+00  -2.4074098e+00  -1.8553211e+00  -1.0940502e-01  -2.0044586e+00  -3.6145035e+00  -1.8189365e+00  -1.1613505e+00  -6.3249568e+00  -5.3135544e+00  -9.6569391e-01   2.8501188e+00  -1.3490911e+00  -8.8639484e-01   5.6736613e-01   4.9885684e+00  -4.0938832e+00  -5.0299094e+00  -2.5632780e+00  -2.6540275e+00  -3.0513457e+00  -2.3190796e+00   3.2883522e-01   6.2937241e-01   2.5727377e+00  -2.8894863e+00   1.4057944e+00  -1.7007083e+00  -6.5925189e-02  -3.0626911e+00  -8.0199688e-01  -7.1500861e-01   2.1281735e+00   1.5233058e+00   1.2222952e+00   1.3143093e+00   1.4100580e+00   2.0107160e+00   1.4508411e+00  -1.3137728e-01  -5.8160453e-01  -1.9596930e+00   1.9416187e+00   6.3271574e+00   5.5077760e+00   1.3009693e+00  -3.4323696e-01   4.7215877e-01   1.0787702e+00   2.0014272e+00  -1.4957713e+00   2.5920482e+00  -1.2421746e+00  -4.5062956e+00  -7.2171056e-01   6.7673119e-01  -2.6606138e-01  -4.3330654e+00   9.8062886e-01   6.7638276e-01  -9.2185431e-01   1.5415109e-01   7.9562900e-01   1.6326278e+00
   1.4449970e+00   4.9049323e-01  -4.0386124e-01   1.4255884e-01   2.2445380e-01  -8.2799629e-01   6.2807780e-01  -7.3211133e-01   1.2910839e+00   1.4003727e+00   1.0531521e+00   5.9953268e-01  -1.7084579e-01  -3.2677795e-01   5.1092172e-01  -9.5875435e-01   8.3399243e-01   8.6225917e-01   1.6967831e-01   2.6007537e+00   3.9916374e+00   1.6184843e+00   5.8288439e-01   1.8142704e-01  -1.8143448e+00  -3.5678953e+00  -1.0712021e+00  -2.1221581e+00  -1.3005372e+00   6.8154250e-01  -2.1278120e+00  -4.9701045e+00  -1.9001470e+00  -1.4449131e+00  -6.5691469e+00  -6.0331470e+00  -1.1268110e+00   3.8506684e+00  -7.5377463e-01  -8.2875716e-01   1.5495935e+00   3.8009056e+00  -3.7614507e+00  -4.4614983e+00  -2.1393664e+00  -3.0334794e+00  -2.1961121e+00  -1.5428158e+00   4.0298340e-01   4.8995859e-01   2.2669049e+00  -3.1879322e+00   1.7176703e+00  -1.5074421e+00   6.1911716e-01  -3.2819996e+00  -1.4390957e-01  -1.9549442e-01   1.3583360e+00   1.3637019e+00   5.5960419e-01   6.3785079e-01   2.0622912e+00   1.2691542e+00  -7.2697554e-02  -7.0361133e-01  -7.0635716e-01  -2.6863409e+00   2.6301498e+00   6.5852718e+00   5.6247220e+00   7.7443788e-01  -6.2924239e-01  -1.1782913e-01  -7.3425290e-01   1.6982600e-01  -1.9795395e+00   3.0052769e+00  -4.8674742e-01  -2.1277229e+00   1.0455941e-01   1.0292500e+00   9.1509850e-02  -3.8775270e+00   9.7199002e-01   3.0140378e-01  -3.0589208e-01   2.5920370e-02   7.6682756e-01   1.4877657e+00
   9.3324316e-01   1.2066600e+00   4.3749455e-01   5.7929133e-01   1.8204277e+00   3.7364040e-01   9.6232540e-01  -4.6745012e-01   1.6958433e+00   1.1418716e+00   1.3231471e+00   7.6950705e-01   3.0888924e-01   2.1660356e-01   1.2563241e+00  -8.6637477e-01   2.8554252e-01   1.2181088e+00   5.9353038e-01   3.2149200e+00   2.5951086e+00   4.2284540e-02   1.3184342e+00  -5.8829651e-01   3.8757222e-01  -2.7927287e+00   1.3594087e-01  -1.4579776e+00  -1.7755918e+00  -4.7433127e-01  -2.4212498e+00  -5.6477718e+00  -1.3252301e+00  -7.4928529e-01  -4.7264698e+00  -6.6828507e+00  -1.2971490e+00   4.3040344e+00  -1.3973544e+00  -5.9940423e-02   4.3686992e-03   1.0533192e+00  -3.0014608e+00  -3.9119805e+00  -1.2028624e+00  -2.7764614e+00  -2.2867289e+00  -1.6220118e+00   1.0107642e+00   3.2932410e-01   1.4243887e+00  -2.2253006e+00   1.2681884e+00  -5.2153645e-01  -6.7040802e-01  -2.2310334e+00  -4.0953893e-01   1.3582796e-01   1.4492759e+00   1.7673124e+00   1.2873552e-01   4.0910419e-01   4.5799537e-01   5.7841602e-01  -1.4500928e+00  -1.3269093e+00  -1.0553526e+00  -2.3909898e+00   1.6324765e+00   5.3914504e+00   3.3447243e+00   9.6085028e-01  -1.5140509e+00  -1.2211688e+00  -3.4616679e+00  -1.2105115e+00  -1.3992795e+00   3.0252975e+00  -1.4622215e+00  -1.1230432e+00  -1.8120257e-01   1.1681842e+00   2.8107345e-01  -3.8174794e+00   1.0138711e-01  -2.7437746e-01  -1.3587896e+00  -4.0600185e-01   1.2010908e+00   1.7504884e+00
   9.4613899e-01   1.3731132e+00  -2.0689365e-01   1.9523722e-01   7.5536583e-01   6.4132066e-01   5.3957092e-01  -3.1810656e-01   1.5285842e+00   9.9672654e-01   1.4791147e+00   1.3583534e+00   1.9764229e-02   3.5328744e-01   6.8801317e-01  -1.1361141e+00   6.5234072e-01   2.0497031e+00   1.8742539e-01   2.9399902e+00   8.7547145e-01   9.4534137e-01   1.3143339e-01  -1.7730944e+00  -8.2995037e-01  -4.3842122e+00  -1.2638636e+00  -2.7331688e+00  -7.0449854e-01  -9.6631738e-01  -4.3810651e+00  -7.4249452e+00  -1.1430464e+00  -9.2415808e-01  -4.2477087e+00  -5.9260024e+00  -1.9039506e+00   5.4781763e+00  -1.7555265e+00   3.9322656e-01  -1.1905896e+00   1.1657726e+00  -3.3470681e+00  -3.7168710e+00  -1.6065301e+00  -3.4005483e+00  -2.3149395e+00  -7.9204922e-01   1.8133368e+00   2.9414701e-01   1.4116802e+00  -1.3072134e+00   1.5370330e+00   2.3546548e-01  -6.4596385e-01  -1.3092137e+00  -1.5828396e-01   2.8894524e-01   2.0987260e+00   2.0928877e+00   4.7679968e-01   1.3374122e+00  -3.1181128e-01   8.0630740e-01  -1.5853381e+00  -6.4597612e-01  -1.1702837e+00  -3.6786657e+00   1.7442146e+00   4.7272723e+00   1.2573239e+00   1.2156860e+00  -1.3179994e+00  -2.8141555e+00  -4.9192060e+00  -1.5836645e+00  -4.0164780e-02   5.5134244e+00  -1.0868484e+00  -3.4823559e-01  -1.0699780e+00   1.1837243e+00  -1.8649250e-01  -4.0507249e+00  -5.3265346e-01  -3.9761002e-01  -1.0482888e+00  -3.4766959e-01   1.0743862e+00   1.0960831e+00
   6.1818963e-01   2.3977491e+00   9.5930228e-02  -8.8737950e-02   1.8172282e+00   2.1586701e+00   6.0998503e-01  -3.2001979e-01   1.2952640e+00   8.4435364e-01   2.0148427e+00   1.8027638e+00   6.0662443e-01   1.1790098e+00   6.1301395e-01  -4.6146673e-01   6.6463209e-01   3.1980361e+00   3.9209569e-01   3.4925468e+00   3.4056339e-02  -8.6766644e-01  -1.8790028e-01  -3.2685169e+00   1.5993208e+00  -4.5728644e+00  -3.5966445e-01  -1.9817713e+00  -9.1515413e-01  -8.4520733e-01  -5.2341263e+00  -9.9617707e+00  -6.3591144e-01  -5.6497569e-01  -4.0769906e+00  -5.4056156e+00  -2.1568318e+00   6.7696316e+00  -1.9086519e+00   1.1716942e+00  -1.6305722e+00  -2.4631874e+00  -2.8053176e+00  -2.6456860e+00  -5.0519294e-01  -2.5342772e+00  -1.6574915e+00   1.5963958e-01   2.6349167e+00   5.3973636e-01   5.7711786e-01  -7.6165407e-01   1.2806001e+00   9.1204752e-01  -1.5072206e+00  -6.2145401e-01   6.6857572e-01   1.3338196e+00   2.6416716e+00   2.9161209e+00  -3.5191118e-01   1.7213184e+00  -1.0525684e+00   2.9003253e-01  -3.8314869e+00  -7.5419647e-01  -1.3389270e+00  -3.0892417e+00   1.4490707e+00   4.5190268e+00  -1.5465393e+00  -4.2005045e-01  -3.1813885e+00  -4.4634177e+00  -8.3561425e+00  -4.1712892e+00  -3.3077050e-01   5.4984021e+00  -2.0199357e+00   1.9931612e+00  -1.1023147e+00   1.5199720e+00  -2.0699969e-01  -3.7920976e+00  -1.3226682e+00  -1.1268640e+00  -8.5585785e-01  -1.1883764e+00   1.2502663e+00   1.0783191e+00
   6.0329700e-01   2.8602047e+00  -1.7677743e-02  -7.1459200e-01   1.5580093e+00   2.8330148e+00   3.7461857e-01  -3.2301776e-01   9.0151818e-01   8.4990248e-01   2.3182577e+00   1.6559949e+00   8.9536735e-01   1.4028564e+00   2.6638043e-01   1.1030651e-01   1.0866675e+00   4.1851415e+00   6.5027237e-01   3.4648589e+00  -5.1223608e-01  -1.8155986e+00  -1.1189256e+00  -4.5471528e+00   2.5336987e+00  -5.3087327e+00  -3.4708940e-01  -2.0579327e+00  -2.7888477e-01  -2.3505009e-01  -5.9280269e+00  -1.1413122e+01  -2.0066528e-01  -6.5088111e-01  -4.6519732e+00  -5.0271635e+00  -2.4014071e+00   7.9584075e+00  -1.8424787e+00   1.5840836e+00  -1.5214235e+00  -3.9252716e+00  -2.4995766e+00  -1.8613341e+00   2.3201626e-02  -2.2628400e+00  -1.0507908e+00   1.0695800e+00   3.0217042e+00   5.9561388e-01   6.1151328e-03  -4.4912331e-01   1.2943341e+00   1.6384810e+00  -1.4819601e+00   1.3110182e-02   1.4110868e+00   2.0639670e+00   2.6556635e+00   3.1481351e+00  -9.1237815e-01   1.6418476e+00  -8.8747862e-01   2.3411389e-02  -5.2539390e+00  -9.9826332e-01  -1.3997501e+00  -3.4668969e+00   1.6726765e+00   4.4393696e+00  -3.1845089e+00  -1.5134457e+00  -3.6766928e+00  -5.4592214e+00  -1.0467391e+01  -5.9285931e+00  -3.1295970e-01   5.5741645e+00  -1.4744896e+00   3.9497759e+00  -6.6427551e-01   1.9873116e+00  -6.5106411e-02  -3.2199997e+00  -1.5861973e+00  -1.7905006e+00  -2.3418538e-01  -1.4341478e+00   1.1468837e+00   7.7279271e-01
   3.5229468e-01   3.5176057e+00   1.2756659e-01  -9.9447202e-01   1.4175918e+00   3.8741769e+00   6.1360556e-01   5.4792925e-01   9.4993958e-01   1.1016010e+00   3.1276124e+00   2.3780304e+00   1.3453643e+00   2.3512822e+00   6.5276225e-01   7.3143244e-01   1.2192010e+00   5.0525338e+00   6.4159837e-01   3.1940228e+00  -2.0201560e+00  -2.8293004e+00  -2.4250226e+00  -6.2427137e+00   2.1187843e+00  -6.8019520e+00  -7.2483287e-01  -2.4795203e+00   5.7424198e-01  -3.2647767e-02  -6.8415702e+00  -1.2569975e+01   9.8425797e-01  -3.7033432e-02  -4.7075845e+00  -4.6011424e+00  -2.9222921e+00   8.7413724e+00  -2.7348519e+00   2.0490722e+00  -2.3631780e+00  -6.4382931e+00  -2.1235355e+00  -1.0961920e+00   1.2252452e-01  -1.9984842e+00  -1.0331480e+00   1.7234786e+00   3.4530752e+00   3.9045521e-01  -9.1831967e-01   3.9000348e-01   7.1651071e-01   2.7102608e+00  -2.5419650e+00   1.0610134e+00   1.6873201e+00   2.5916683e+00   2.8926255e+00   3.2509776e+00  -8.2741485e-01   2.5022602e+00  -8.2920333e-01   2.0293255e-01  -6.2322067e+00   1.0289464e-01  -1.8455142e+00  -4.1926484e+00   1.2525389e+00   3.4615696e+00  -6.5497911e+00  -2.3823599e+00  -3.9013795e+00  -6.3212106e+00  -1.2610993e+01  -6.7336319e+00   1.5249051e-01   5.7605637e+00  -1.0789487e+00   5.9946544e+00  -6.1943457e-01   2.5681209e+00   9.2409809e-03  -2.3463713e+00  -2.0209896e+00  -1.9635412e+00  -5.8885524e-01  -1.4738724e+00   1.2288166e+00   3.7836082e-01
   1.6573154e-01   3.3246361e+00   4.3691577e-01  -8.0458347e-01   1.7611483e+00   4.1582938e+00   7.1477377e-01   7.8055512e-01   1.4304913e+00   1.1792229e+00   3.0418489e+00   2.1587137e+00   1.2760759e+00   2.2934061e+00   9.0389482e-01   6.5448752e-01   9.0594939e-01   5.0491375e+00   7.2577628e-01   2.5877233e+00  -2.9584932e+00  -3.1019676e+00  -2.4458411e+00  -6.3434379e+00   2.4613758e+00  -6.1951942e+00  -5.7629474e-01  -2.3734672e+00   6.0356024e-01  -8.4189930e-01  -7.0027473e+00  -1.1823745e+01   1.1232144e+00  -2.7760214e-01  -3.5153575e+00  -4.3247200e+00  -3.1147366e+00   8.5187262e+00  -3.1249319e+00   2.3944417e+00  -3.7343031e+00  -6.8237819e+00  -1.9024231e+00  -4.2155975e-01   3.3857574e-01  -2.2429844e+00  -1.1065587e+00   2.0832679e+00   3.6582812e+00   1.9690551e-01  -1.1937194e+00   1.2113574e+00   6.3177064e-01   3.2394728e+00  -3.0302748e+00   1.9670323e+00   1.3519383e+00   2.4303129e+00   2.6672324e+00   2.7021142e+00  -8.2029633e-01   2.1267903e+00  -1.6412451e+00  -1.4746480e-01  -5.9531761e+00   8.5621815e-02  -2.1247343e+00  -5.1019929e+00   6.5216161e-01   1.9207246e+00  -7.2696993e+00  -1.5173528e+00  -3.6027929e+00  -6.6155727e+00  -1.2718364e+01  -6.7510337e+00   1.1321930e+00   5.9376885e+00  -1.2972002e+00   6.3060329e+00  -9.6787591e-01   2.3902570e+00  -2.8363112e-02  -2.0209263e+00  -2.3238644e+00  -2.2296382e+00  -6.3340832e-01  -1.5250245e+00   1.1875127e+00   8.9207624e-03
  -1.6740575e-01   3.6949895e+00   1.3575883e-01  -8.0928828e-01   9.0935656e-01   4.5036476e+00   6.1314701e-01   1.8399330e+00   1.1305688e+00   1.0779709e+00   3.2038191e+00   3.1700944e+00   1.3241544e+00   3.2950597e+00   3.4356527e-01   4.9506571e-01   3.7238770e-01   5.3013055e+00   2.5279583e-01   1.8897507e+00  -4.7468044e+00  -2.8590812e+00  -4.1078790e+00  -7.5214266e+00   1.6824724e-01  -8.2318486e+00  -1.8456372e+00  -3.4728423e+00   8.7280384e-01  -1.2292629e+00  -8.5722443e+00  -1.2500372e+01   1.8980465e+00  -1.8434884e-01  -3.6643363e+00  -3.0844261e+00  -3.8404549e+00   8.4863772e+00  -4.3799793e+00   2.4508246e+00  -5.8844378e+00  -7.5084244e+00  -1.8269007e+00  -4.5748412e-02   1.6190270e-01  -1.8115148e+00  -1.2205950e+00   2.4732449e+00   3.8550117e+00   2.1916664e-01  -1.5749598e+00   2.3147495e+00   4.1008721e-01   3.7797922e+00  -3.9054198e+00   2.9893804e+00   1.1012813e+00   2.6313711e+00   3.2650270e+00   2.9952734e+00  -4.0966166e-01   3.6854806e+00  -2.3553151e+00   4.6519855e-01  -5.6630143e+00   1.9496982e+00  -2.2199864e+00  -5.2730051e+00   2.4047481e-02   1.1331412e+00  -9.9271229e+00  -1.4186064e+00  -3.8225539e+00  -7.2502236e+00  -1.3816351e+01  -6.1740385e+00   2.4073578e+00   7.1210809e+00  -1.7491149e+00   6.3388128e+00  -2.0010489e+00   2.3203196e+00  -8.3076961e-01  -1.9223531e+00  -2.8337497e+00  -2.1580366e+00  -8.3619577e-01  -1.5067385e+00   1.0359411e+00  -7.3662122e-01
  -4.1667862e-01   3.2448652e+00   4.7555307e-01  -9.5537465e-01   1.2146274e+00   4.8534934e+00   7.9874466e-01   1.7126138e+00   1.8489314e+00   1.4371324e+00   3.2695287e+00   2.7116087e+00   1.3272481e+00   3.0252855e+00   1.0365590e+00   8.4610297e-01   4.9126773e-01   5.1816609e+00   4.8832484e-01   1.4194996e+00  -5.4626094e+00  -3.6491494e+00  -3.7352283e+00  -7.3830555e+00   1.1609771e+00  -7.2306301e+00  -1.3349745e+00  -2.9157445e+00   1.2291368e+00  -1.6834281e+00  -7.8011583e+00  -1.1520986e+01   1.8322263e+00  -2.7929643e-01  -2.5523547e+00  -2.8230370e+00  -3.7628414e+00   7.8647103e+00  -4.2750393e+00   2.5200678e+00  -6.1600686e+00  -8.6885603e+00  -9.8611076e-01   1.3913002e+00   7.4953306e-01  -1.0696233e+00  -7.8027878e-01   3.4185258e+00   3.9185893e+00   3.0992723e-01  -1.9792466e+00   2.8739449e+00  -1.2968338e-01   4.4767372e+00  -4.1939378e+00   3.6020777e+00   8.2283871e-01   2.5622151e+00   2.5643721e+00   2.6837161e+00  -1.0577007e+00   2.9667298e+00  -2.4014041e+00  -2.4681850e-02  -5.7834691e+00   1.6171486e+00  -2.2707057e+00  -5.4369378e+00  -5.3785432e-01  -1.5948225e-01  -1.0522433e+01  -1.3252189e+00  -3.4673578e+00  -7.6225624e+00  -1.3483902e+01  -6.4696316e+00   2.3463187e+00   5.8138684e+00  -1.3133508e+00   6.9552663e+00  -1.8501957e+00   2.2594237e+00  -4.9690457e-01  -9.9708282e-01  -3.1243244e+00  -2.2797080e+00  -6.5923794e-01  -1.2933232e+00   8.7645888e-01  -9.6869764e-01
  -3.1929799e-01   2.9688002e+00   5.7506373e-02  -9.4479562e-01   7.2382059e-01   4.9699945e+00   2.4780741e-01   1.5089960e+00   1.8176324e+00   1.4397297e+00   2.8554929e+00   2.7719896e+00   1.0430705e+00   2.8200253e+00   8.4224812e-01   1.0249758e+00   4.6810859e-01   5.0981479e+00   6.0578321e-01   1.2828872e+00  -6.2109517e+00  -3.2561502e+00  -3.9567666e+00  -6.9422116e+00   9.7873954e-01  -6.8378690e+00  -1.6910474e+00  -2.7058798e+00   1.4967212e+00  -1.8148805e+00  -7.6316591e+00  -1.0348242e+01   1.6972707e+00  -5.2847393e-01  -2.3120047e+00  -1.4041187e+00  -3.8114079e+00   7.2145297e+00  -4.3562621e+00   2.4220244e+00  -6.8260491e+00  -8.1720546e+00  -1.1180574e+00   1.8859560e+00   7.0560594e-01  -8.5348227e-01  -5.1531677e-01   3.7510358e+00   3.8184546e+00   3.0799444e-01  -2.0412145e+00   2.9210088e+00  -3.2094210e-01   4.3903179e+00  -4.2141281e+00   3.9258863e+00   8.4085123e-01   2.5160910e+00   2.3074646e+00   2.5939316e+00  -1.4348795e+00   3.1725756e+00  -2.6168317e+00   1.6591763e-01  -5.5875193e+00   1.5925870e+00  -2.2327268e+00  -5.4992918e+00  -7.5594357e-01  -4.0888533e-01  -1.0490635e+01  -5.7026844e-01  -3.2055473e+00  -7.5596134e+00  -1.2701129e+01  -5.7812726e+00   2.9426095e+00   6.0342849e+00  -1.4076406e+00   6.5116171e+00  -2.1625192e+00   2.0156630e+00  -7.5110885e-01  -6.6865785e-01  -3.2001234e+00  -2.3258593e+00   3.5229760e-01  -1.3726147e+00   6.8389193e-01  -1.4720473e+00
  -9.3493563e-01   2.6967253e+00  -4.2772969e-01  -7.6842633e-01   6.3859119e-01   4.9807921e+00  -3.6079267e-01   1.4090522e+00   1.4748356e+00   8.6989272e-01   1.8968252e+00   2.9357634e+00   6.2115990e-01   3.2151067e+00   1.9368745e-01   4.7839059e-01  -5.3174403e-01   4.3032092e+00   1.1166501e-01   8.6489738e-01  -7.8378983e+00  -2.8075452e+00  -4.3439093e+00  -6.8862674e+00   2.0324389e-01  -6.4239310e+00  -1.8063469e+00  -2.7154418e+00   5.5123310e-01  -3.1381067e+00  -8.2199946e+00  -9.7593091e+00   1.3886053e+00  -8.0719986e-01  -1.5600018e+00   9.3906989e-02  -3.9261956e+00   6.0210685e+00  -4.8917657e+00   2.3893322e+00  -9.1762037e+00  -7.4030672e+00  -7.4628265e-01   2.4759427e+00   1.3729441e+00   4.8008230e-01  -2.7081942e-01   4.1328863e+00   4.2045921e+00   9.7452734e-01  -1.7264542e+00   3.8872837e+00  -2.4598596e-01   4.5391645e+00  -4.7979293e+00   4.6505465e+00   3.6438499e-01   2.4458715e+00   3.1077753e+00   3.5102615e+00  -1.6541204e+00   3.9600238e+00  -4.5042012e+00   5.3165338e-01  -4.9421912e+00   1.8871069e+00  -1.8896901e+00  -3.9696863e+00  -1.9393323e+00  -1.0485934e+00  -1.1195137e+01   2.5306869e-01  -4.0538801e+00  -8.2162133e+00  -1.2428001e+01  -5.0012108e+00   3.9893132e+00   6.2740015e+00  -3.1569178e+00   4.1405672e+00  -3.8274163e+00   1.1134262e+00  -1.7754689e+00  -1.2831745e+00  -3.9270207e+00  -2.5197179e+00   4.9377213e-01  -1.6866943e+00   5.0912468e-01  -1.8363116e+00
  -1.2435573e+00   2.1223650e+00  -7.2201966e-01  -1.3265864e+00   1.3451463e-01   4.9419871e+00  -6.2835206e-01   8.6032289e-01   1.2748036e+00   5.1830698e-01   1.5756655e+00   2.2298445e+00   4.4362996e-01   2.9569870e+00   2.2397106e-01   3.8999630e-01  -5.2490553e-01   3.6086908e+00   1.1942019e-01   7.5466791e-01  -8.7370374e+00  -3.3593785e+00  -4.4215513e+00  -6.9062767e+00  -2.7294838e-01  -6.2296625e+00  -1.6650657e+00  -2.7603377e+00   5.6739634e-01  -3.4070911e+00  -7.5831805e+00  -8.7063697e+00   1.3379908e+00  -7.5469261e-01  -1.4816891e+00   1.2193334e+00  -3.6000123e+00   5.1069016e+00  -4.6677497e+00   2.1774627e+00  -9.1157101e+00  -7.4703634e+00   4.8038216e-02   3.5690612e+00   2.0181213e+00   2.5139701e+00   1.4339904e-02   4.5224969e+00   4.1924079e+00   1.5503393e+00  -1.6104129e+00   4.0223082e+00  -6.8850894e-01   4.7667278e+00  -4.6179412e+00   5.1774633e+00  -1.3959299e-01   2.3054915e+00   2.9436362e+00   4.0473743e+00  -2.5042980e+00   3.7497885e+00  -4.7070754e+00   6.0495991e-01  -4.8566711e+00   1.1134272e+00  -1.1254841e+00  -2.0279513e+00  -2.4625408e+00  -1.3560314e+00  -1.1038107e+01   5.7247599e-02  -3.6627687e+00  -8.2164306e+00  -1.0938549e+01  -4.5466006e+00   3.8072440e+00   4.9510158e+00  -3.2330353e+00   2.8329359e+00  -4.0318397e+00   8.8848504e-01  -1.9486576e+00  -1.1765955e+00  -4.2617547e+00  -2.8513643e+00   7.2593004e-01  -1.6214149e+00   1.5735166e-01  -1.8616313e+00
  -1.1213654e+00   2.0363807e+00  -9.0605779e-01  -2.4891825e+00  -7.6884852e-01   5.1638307e+00  -4.0001731e-01   9.6361512e-01   8.4288699e-01   2.6231857e-01   2.3438784e+00   1.5746256e+00   8.6352840e-01   3.3236782e+00   1.1092666e+00   8.9514424e-01   2.4171656e-01   3.4236252e+00   1.8396399e-01   6.1830868e-01  -9.3789019e+00  -4.7989733e+00  -5.6681431e+00  -8.3149861e+00  -2.5791372e+00  -7.6939402e+00  -1.9093621e+00  -3.4659296e+00   1.7953393e+00  -2.1772615e+00  -6.9659773e+00  -8.0183925e+00   2.7611401e+00   3.9505947e-01  -3.3784863e+00   1.5872195e+00  -3.2195656e+00   5.1672337e+00  -4.9286901e+00   2.2766719e+00  -7.7128205e+00  -7.9361295e+00  -6.5635880e-02   3.6965034e+00   1.3163803e+00   3.6391353e+00  -1.0066494e+00   3.8010343e+00   3.7514567e+00   1.5253814e+00  -2.0839768e+00   3.3758976e+00  -1.5777873e+00   4.9991021e+00  -4.8194137e+00   5.9157841e+00  -2.1073289e-01   2.3027862e+00   2.7385363e+00   4.1551687e+00  -2.5089486e+00   3.9388328e+00  -3.2007955e+00   1.4521094e+00  -5.1271069e+00   9.9116779e-01  -9.8530096e-01  -9.2904004e-01  -2.3359521e+00  -1.5248839e+00  -1.1731223e+01  -1.4032455e+00  -2.0576337e+00  -6.8641467e+00  -8.9755928e+00  -3.7049653e+00   3.5075555e+00   2.9027143e+00  -2.0202346e+00   2.6864213e+00  -3.1264868e+00   1.8211681e+00  -1.5066809e+00  -5.2617919e-01  -3.9487922e+00  -3.1578709e+00   4.1313913e-01  -1.5902813e+00  -2.2944759e-02  -1.5241905e+00
  -1.4841458e+00   1.2485347e+00  -1.2794678e+00  -2.0547588e+00  -2.0536039e-01   5.0472737e+00  -7.8794461e-01   5.7307007e-01   1.5372501e+00   3.0065334e-01   1.6756709e+00   1.6838933e+00   5.9419605e-01   3.2340127e+00   1.6241121e+00   7.1315201e-01  -3.9803838e-01   2.0245425e+00  -1.0913078e-01   4.4639720e-01  -1.0664887e+01  -4.9826701e+00  -4.5757888e+00  -6.8227583e+00  -2.7356478e+00  -6.2591887e+00  -1.4887627e+00  -2.8692003e+00   1.1259478e+00  -3.6512898e+00  -6.2531517e+00  -5.6791514e+00   2.2386082e+00   7.3010473e-01  -1.4728176e+00   2.7893709e+00  -2.8954622e+00   2.7932301e+00  -5.2340316e+00   1.6464253e+00  -9.3055319e+00  -6.8642673e+00   4.8214883e-01   3.7854444e+00   1.5616899e+00   4.6482835e+00  -1.3963505e+00   3.5490909e+00   3.6787898e+00   1.6979799e+00  -1.8777054e+00   4.0345769e+00  -2.3457901e+00   4.6488706e+00  -5.1790964e+00   6.0852565e+00  -1.3563166e+00   1.5793008e+00   2.2276580e+00   4.1412700e+00  -2.7638001e+00   4.2408599e+00  -4.3800252e+00   1.5657738e+00  -3.4822219e+00   1.2608167e+00  -8.0291718e-01   3.9143924e-01  -3.5100725e+00  -2.3722460e+00  -1.1460433e+01  -3.0807112e-01  -1.8222547e+00  -6.3980553e+00  -6.8104711e+00  -1.9575048e+00   4.4433028e+00   2.1798272e+00  -2.2474607e+00   1.7206925e-01  -4.2881991e+00   1.0917391e+00  -1.7747474e+00  -6.3511247e-01  -4.3584238e+00  -2.6434125e+00   3.6785013e-01  -1.0622057e+00  -5.5490951e-02  -1.6941337e+00
  -1.1581482e+00   8.7426716e-01  -1.8551707e+00  -3.1569096e+00  -8.6721227e-01   4.8995611e+00  -1.2374759e+00  -4.8245985e-01   1.0102018e+00   6.0357989e-01   1.5990977e+00   7.6739423e-01   4.8650734e-01   2.4539389e+00   1.6585105e+00   1.5923995e+00   6.0480687e-01   2.0153789e+00   2.5570795e-01   5.7582306e-01  -9.1274693e+00  -5.3512070e+00  -5.0164004e+00  -6.8311368e+00  -2.3163872e+00  -5.9055550e+00  -1.0257884e+00  -2.1281955e+00   1.9180936e+00  -1.5623041e+00  -4.7033581e+00  -4.9577289e+00   2.2275031e+00   9.6019315e-01  -3.4237535e+00   3.1526416e+00  -2.2935498e+00   2.3855596e+00  -4.0222620e+00   1.0712625e+00  -6.5503254e+00  -6.7479364e+00   8.9152242e-01   4.6167942e+00   1.8916339e+00   6.0673833e+00  -6.6639842e-01   4.0916573e+00   3.3170264e+00   2.1652569e+00  -1.6483237e+00   2.4954701e+00  -2.4699965e+00   4.0620411e+00  -3.8180933e+00   5.4233779e+00  -7.0353036e-01   1.7809405e+00   1.3575493e+00   4.4393792e+00  -3.7460648e+00   3.5615445e+00  -2.4810049e+00   1.7354512e+00  -4.5159362e+00   1.5572016e-01  -3.0855483e-01   1.9501235e+00  -2.7731419e+00  -1.4106958e+00  -9.6007411e+00  -1.8225657e+00  -1.4393064e+00  -5.2500299e+00  -4.9696708e+00  -2.2967791e+00   2.7381328e+00   4.4144482e-02  -1.0634459e+00   5.1709763e-01  -2.9870187e+00   1.4352347e+00  -1.2745230e+00   1.7910944e-02  -3.8409111e+00  -2.9335661e+00   1.6521276e+00  -1.1014957e+00  -4.7708664e-01  -1.5023567e+00
  -1.0216218e+00   4.4354073e-01  -2.1245916e+00  -3.7501844e+00  -2.7723880e-01   4.9653490e+00  -1.5168560e+00  -1.7193514e+00   9.3692628e-01   8.4373421e-01   1.3753355e+00  -1.7555068e-01   4.4441802e-01   1.6259155e+00   2.0660673e+00   2.2850978e+00   1.0293302e+00   1.4542237e+00   6.1694249e-01   9.3512947e-01  -7.5945123e+00  -6.3102280e+00  -4.4243589e+00  -6.1544046e+00  -8.2178119e-01  -4.4544522e+00   3.3635649e-01  -7.2144161e-01   1.7235193e+00  -2.8812019e-01  -2.8555511e+00  -3.5641072e+00   2.0495627e+00   1.4323404e+00  -4.0953508e+00   3.6296598e+00  -1.5018541e+00   1.2761220e+00  -2.9430254e+00   4.5587399e-01  -4.5294599e+00  -6.9284507e+00   1.4635311e+00   5.2015533e+00   2.5746553e+00   7.6121495e+00  -3.3107169e-01   4.0865101e+00   3.0943255e+00   2.5311766e+00  -1.3288387e+00   1.1521493e+00  -2.7735971e+00   3.0739304e+00  -2.7779725e+00   4.7436982e+00  -6.3936228e-01   1.6403246e+00   4.0989221e-01   4.4722311e+00  -4.7418902e+00   2.6352404e+00  -1.5631753e+00   1.5004334e+00  -5.0837858e+00  -1.2513911e+00   2.0754073e-01   4.0989821e+00  -2.5874803e+00  -9.0719110e-01  -7.3326915e+00  -2.8097816e+00  -1.4345054e+00  -3.7898751e+00  -2.7165424e+00  -2.4900752e+00   1.3940194e+00  -2.1330944e+00  -6.8716121e-01   2.0369769e-01  -2.1060823e+00   1.4686623e+00  -7.8403679e-01   2.2420402e-01  -3.5281121e+00  -3.2108144e+00   2.4301942e+00  -1.2432105e+00  -7.0903327e-01  -1.0925262e+00
  -3.9618468e-01   2.6515397e-01  -2.6416974e+00  -4.1062569e+00  -1.3855377e+00   4.2827729e+00  -1.7231466e+00  -1.5765122e+00   3.5559196e-01   1.0149853e+00   1.6290322e+00  -2.5489508e-02   6.2856863e-01   1.7004818e+00   1.9475433e+00   2.6819245e+00   1.6423899e+00   1.3634890e+00   8.0339096e-01   9.3210637e-01  -6.9053951e+00  -6.3394282e+00  -4.8471565e+00  -5.6945979e+00  -2.6048731e+00  -5.1633285e+00  -2.8886421e-01  -1.0317535e+00   2.6167176e+00   1.2581426e+00  -2.0645981e+00  -2.2679960e+00   2.3976071e+00   1.8743121e+00  -5.8505429e+00   3.6842895e+00  -1.2213324e+00   7.9167077e-01  -2.7371545e+00  -1.1218143e-01  -2.8277675e+00  -5.4889343e+00   9.7050620e-01   4.2481751e+00   1.4934010e+00   7.3131571e+00  -8.9206548e-01   3.2178985e+00   2.0390997e+00   2.1554954e+00  -1.4311007e+00   1.6470082e-01  -3.1583677e+00   2.2194941e+00  -2.1530801e+00   4.0407708e+00  -4.0306509e-01   1.4546208e+00  -6.2901903e-01   4.0577792e+00  -4.4749316e+00   3.2234325e+00   4.4142111e-01   2.2965137e+00  -4.6212954e+00  -4.3135335e-01   4.9856312e-02   4.1941962e+00  -1.9105471e+00  -2.6835661e-01  -6.1218247e+00  -3.4535565e+00  -3.5023842e-02  -1.7248632e+00  -5.2287587e-01  -9.9602392e-01   1.0396908e+00  -2.8732669e+00   8.7572997e-01  -1.3840620e-01  -1.2676906e+00   1.8724010e+00  -5.6796394e-01   6.9733428e-01  -2.6787274e+00  -2.7398934e+00   3.0050347e+00  -8.6880737e-01  -7.9644413e-01  -1.0734117e+00
  -2.9150743e-01  -4.7703210e-01  -3.0513835e+00  -3.8544962e+00  -8.6640946e-01   3.4839546e+00  -2.0441047e+00  -2.2963307e+00   6.0482313e-01   1.2281899e+00   8.8491969e-01  -3.5859832e-01   4.9617004e-02   9.0010874e-01   2.0425330e+00   2.3927375e+00   1.3184713e+00   2.0042512e-01   6.8469863e-01   6.9608297e-01  -5.9608258e+00  -5.6261702e+00  -4.0673027e+00  -4.1833334e+00  -2.6780552e+00  -3.3600338e+00   2.8596104e-01  -3.6137339e-01   1.8849133e+00   1.1479134e+00  -1.0302477e+00   3.7720863e-03   1.6634355e+00   1.8363551e+00  -5.2268613e+00   3.7129572e+00  -6.3274973e-01  -9.5689023e-01  -2.1078020e+00  -7.7596337e-01  -2.5642758e+00  -3.1711372e+00   1.0136596e+00   3.8111730e+00   1.4815865e+00   7.2695345e+00  -1.1099170e+00   2.6813437e+00   1.8451238e+00   2.1870742e+00  -5.0859137e-01  -3.6819895e-01  -2.8193747e+00   1.0311858e+00  -1.2271302e+00   3.3533319e+00  -8.8487607e-01   5.5682263e-01  -1.3119101e+00   3.5651161e+00  -4.1406589e+00   2.8034285e+00   2.5803740e-01   2.3248247e+00  -3.4088458e+00  -8.5062828e-01  -6.6278199e-05   4.7724162e+00  -2.2047466e+00  -8.8136466e-01  -3.1278319e+00  -2.2301093e+00   5.8899457e-01   1.5137529e-01   2.7924973e+00   4.3137175e-01   1.3669247e+00  -3.0425282e+00   5.3188790e-01  -2.2302883e+00  -1.7157779e+00   1.0161252e+00  -7.5712062e-01   5.7793395e-02  -2.3949396e+00  -2.5005547e+00   3.1021716e+00  -7.5570723e-01  -8.3055834e-01  -9.0141278e-01
  -1.6593216e-02  -9.1389838e-01  -3.3799748e+00  -3.8261490e+00  -1.5101389e+00   2.1458441e+00  -2.4473774e+00  -2.7172287e+00  -4.4942461e-01   1.0203702e+00   7.3136872e-02  -7.6913181e-01  -3.0522059e-01   3.1014479e-01   5.3139395e-01   1.8743789e+00   1.0937574e+00  -1.5912886e-01   8.3963438e-01   5.5661531e-01  -4.2086458e+00  -4.6563475e+00  -3.7626948e+00  -2.9931696e+00  -2.7600652e+00  -2.6492647e+00   3.0446563e-01  -1.7057294e-01   1.2900225e+00   1.9899760e+00  -3.5780910e-01   7.9446265e-01   7.1208356e-01   1.0170474e+00  -6.1844363e+00   3.5267546e+00  -4.2842824e-01  -1.6351081e+00  -1.1326386e+00  -1.3967699e+00  -1.2779754e+00  -1.1685455e+00   1.2446847e+00   3.5237356e+00   1.7389214e+00   7.5657208e+00  -4.4124537e-01   2.6673322e+00   1.1401096e+00   2.5375429e+00   2.0322907e-01  -1.0260580e+00  -2.1154791e+00   5.3163163e-03   9.0646116e-02   2.1447697e+00  -6.8148659e-01   4.2115864e-01  -1.9786934e+00   3.7938152e+00  -4.4167776e+00   2.7349604e+00   9.0101535e-01   2.3570492e+00  -3.1320347e+00  -8.7828892e-01   5.3403035e-01   5.9542700e+00  -1.7421554e+00  -1.6805447e-01  -1.6849097e-01  -2.3058660e+00   5.4231713e-01   1.3657315e+00   4.2414631e+00   1.0463429e+00   4.6161896e-01  -3.2279028e+00   3.4765380e-01  -3.4886796e+00  -1.5927280e+00   4.3243682e-01  -1.2153153e+00  -4.6610088e-01  -1.9033095e+00  -2.4111402e+00   3.9358936e+00  -8.9122916e-01  -1.0946966e+00  -8.6032329e-01
   3.6062525e-01  -1.0967106e+00  -3.4308213e+00  -3.4964405e+00  -1.7442893e+00   1.5454144e+00  -2.1819491e+00  -2.2094683e+00  -2.5926575e-01   2.0044552e+00   3.3884801e-01  -9.0268375e-02  -5.9088286e-01  -2.5289417e-02   9.1267280e-01   2.1659510e+00   1.2776987e+00  -1.4549878e-01   8.2391238e-01   1.0629522e-03  -2.6178763e+00  -3.3643387e+00  -4.1643364e+00  -2.4561122e+00  -3.9547642e+00  -2.6607218e+00  -7.6710544e-02  -5.0465717e-02   2.0072364e+00   3.3505435e+00   4.1054884e-01   2.2782045e+00   1.0581855e+00   1.4756097e+00  -6.4320915e+00   2.7666759e+00  -5.3987668e-01  -2.3491089e+00  -1.0178895e+00  -1.9511258e+00  -9.2330907e-02  -5.6412522e-01   1.1295960e+00   3.0301433e+00   9.2970937e-01   6.4082838e+00  -6.6330026e-01   2.4319357e+00   7.2474491e-01   1.9464027e+00   5.0468725e-01  -1.7650276e+00  -2.0287725e+00  -7.4139926e-01   6.1929659e-01   1.1962473e+00  -6.5402705e-01  -2.3609947e-01  -2.8781543e+00   2.8182651e+00  -3.3283040e+00   3.1977915e+00   2.4377225e+00   2.8079347e+00  -2.6156311e+00   5.0804048e-01  -3.8726562e-02   4.7132043e+00  -1.5032295e+00  -1.0052619e+00   1.0697858e+00  -1.9232862e+00   1.5066719e+00   3.4060575e+00   5.9548252e+00   2.4649010e+00   5.2972033e-02  -2.7726474e+00   1.2681596e+00  -2.7586983e+00  -1.0578160e+00   4.2100623e-01  -9.3934966e-01  -3.7338452e-02  -1.1631750e+00  -1.5672547e+00   3.6423065e+00  -5.0533251e-01  -1.0374326e+00  -9.4973973e-01
   8.9329549e-01  -1.5229374e+00  -3.7003923e+00  -3.0377427e+00  -2.0539905e+00   2.9967568e-01  -2.1042637e+00  -1.8883067e+00  -1.5656243e-01   1.9249372e+00   2.8669624e-01   2.8464272e-01  -6.5722243e-01  -4.8766668e-02   4.6403419e-01   1.3862532e+00   1.2545356e+00  -5.7776930e-01   5.1612199e-01  -3.8842610e-01  -2.3039719e+00  -2.7119756e+00  -3.4894269e+00  -1.1728933e+00  -5.5514522e+00  -2.5680932e+00  -7.6185686e-01  -7.2287520e-01   1.8815997e+00   2.9896664e+00   7.3710006e-02   3.0357164e+00   2.3662108e-01   1.0585495e+00  -6.1275177e+00   2.1487302e+00  -4.0691640e-01  -2.6419420e+00  -8.3854810e-01  -2.1252042e+00  -2.2488345e-01   2.1441839e+00   8.8263070e-02   1.2406939e+00  -5.3795173e-01   4.3969004e+00  -1.8085494e+00   1.2951156e+00  -1.3317222e-01   1.3715580e+00   7.6927534e-01  -1.6216918e+00  -1.8566150e+00  -1.7872502e+00   1.1564198e+00   5.9974925e-01  -9.3072940e-01  -1.0063842e+00  -3.6034047e+00   2.0448790e+00  -2.2160310e+00   3.7846703e+00   2.6304059e+00   3.1053373e+00  -7.3785343e-01   1.9499801e+00  -6.4773399e-01   3.3806866e+00  -1.1076359e+00  -1.4939039e+00   2.7847810e+00  -1.0651348e+00   2.8065484e+00   5.0004347e+00   8.2408095e+00   4.2696539e+00   1.0514486e+00  -1.6163759e+00   1.8092830e+00  -4.3228563e+00  -1.5847680e+00  -7.0561660e-02  -1.3330004e+00  -7.9843572e-01  -7.2987589e-01  -8.4079422e-01   3.7078205e+00  -1.6685794e-01  -9.6025197e-01  -9.3906586e-01
   1.3168885e+00  -2.4211622e+00  -3.5827573e+00  -2.3511255e+00  -2.5218788e+00  -1.5308999e+00  -2.0570277e+00  -1.8902661e+00  -4.1068893e-01   1.5582000e+00  -5.0413497e-01  -4.0240573e-01  -1.2009579e+00  -1.1133206e+00  -6.9724864e-01  -1.1350999e-01   7.7080878e-01  -1.2294248e+00   5.1779504e-01  -1.0107801e+00  -9.6527520e-01  -1.0393331e+00  -2.4658070e+00   5.6288678e-01  -6.4337949e+00  -1.6858444e+00  -1.1826471e+00  -1.3138324e+00   1.2990133e+00   2.4359090e+00   1.8295657e-01   4.6318247e+00  -9.8578409e-01  -1.5760945e-01  -5.2798892e+00   1.3734600e+00  -4.3180773e-01  -3.0276967e+00  -2.5137393e-01  -2.2977070e+00  -3.0207801e-01   5.3841741e+00  -4.5952366e-01   4.6035338e-02  -1.2779584e+00   2.6769994e+00  -2.3654965e+00   4.1921204e-01  -9.6287160e-01   1.0263978e+00   1.5553637e+00  -1.5733822e+00  -1.0608173e+00  -2.7446683e+00   2.3151391e+00  -6.6075761e-02  -1.6438444e+00  -2.0150741e+00  -4.3850188e+00   1.2233366e+00  -1.5474562e+00   3.3052683e+00   2.2566225e+00   2.8441218e+00   1.1490310e+00   2.1534347e+00  -3.9086203e-01   2.6117558e+00  -7.1105081e-01  -2.1244542e+00   6.1437973e+00   6.6626700e-01   4.0107561e+00   6.3945227e+00   1.0520096e+01   6.0324922e+00   1.5664348e+00  -2.1571493e-01   1.7705522e+00  -6.2670455e+00  -1.9298095e+00  -8.2972746e-01  -1.8052720e+00  -1.8992107e+00  -2.6053107e-01  -5.3460292e-01   3.8697926e+00  -4.6590035e-02  -1.1574395e+00  -9.5681805e-01
   1.3836589e+00  -2.4059849e+00  -3.5367754e+00  -2.2454185e+00  -2.0726135e+00  -1.8984115e+00  -1.8075755e+00  -1.8877106e+00  -5.8783023e-01   1.2682250e+00  -3.9522226e-01  -5.0961655e-01  -1.1164048e+00  -1.2031565e+00  -9.8529530e-01  -6.7050281e-01   6.1060682e-01  -1.3728278e+00   3.0527552e-01  -9.8795211e-01  -3.5258287e-01  -1.3351791e+00  -2.1536523e+00   5.8146893e-01  -6.4632096e+00  -1.8370106e+00  -9.0127561e-01  -1.5481708e+00   7.4269250e-01   2.4223605e+00  -2.5718131e-01   4.0962830e+00  -1.2948690e+00  -1.8422437e-01  -4.9310731e+00   1.1361250e+00  -3.5550731e-01  -2.5442498e+00   8.1146189e-02  -2.0958153e+00  -9.7401583e-02   5.5216001e+00  -7.6892706e-01  -7.7298773e-01  -1.5331839e+00   2.0567997e+00  -2.9580182e+00  -2.1212617e-01  -1.0548148e+00   8.7643760e-01   1.7130135e+00  -1.5264719e+00  -9.3012883e-01  -3.3360508e+00   2.6960680e+00  -3.1793652e-01  -1.7969772e+00  -2.3686209e+00  -4.3273605e+00   1.1945524e+00  -1.0789905e+00   3.5049156e+00   1.8641250e+00   2.6955403e+00   1.4347188e+00   2.5131345e+00  -3.3580995e-01   2.8376976e+00  -5.5875169e-01  -2.4837838e+00   6.7801648e+00   3.8037997e-01   3.9147781e+00   7.0856058e+00   1.0958498e+01   6.1018904e+00   1.6208996e+00   5.1765285e-01   1.4493990e+00  -6.7127134e+00  -2.1240054e+00  -1.0166590e+00  -2.0331682e+00  -2.8176428e+00  -2.8882415e-01  -5.5336019e-01   3.4910127e+00  -3.0502149e-01  -1.1214105e+00  -6.0667415e-01
   1.6606227e+00  -1.6765644e+00  -3.5783228e+00  -2.6016949e+00  -2.1222893e+00  -1.7935729e+00  -1.6409082e+00  -1.5595677e+00  -1.3758498e+00   1.5359195e+00   2.2862844e-01  -2.0902644e-01  -7.4687083e-01  -9.6923155e-01  -1.2934167e+00  -1.0575273e-01   1.0448724e+00  -4.7999092e-01   5.4972593e-01  -6.4016385e-01   1.0708376e+00  -1.8498673e+00  -3.1453343e+00  -4.9133098e-01  -6.0439375e+00  -2.9709035e+00  -7.6248953e-01  -1.6054964e+00   1.0963766e+00   4.3919612e+00  -4.4989487e-01   2.6974302e+00  -7.5180174e-01   1.5699139e-01  -6.4658891e+00   8.5268618e-01  -4.2450241e-01  -1.1870988e+00   6.1025288e-01  -1.9500362e+00   1.9007141e+00   4.1915253e+00  -9.0899539e-01  -1.2121433e+00  -1.5978413e+00   1.5334964e+00  -2.5709267e+00  -2.3065754e-01  -1.1442270e+00   5.9714157e-01   1.4171942e+00  -2.3191535e+00  -7.8991472e-01  -3.5862726e+00   3.1705655e+00  -1.0890550e+00  -7.2145109e-01  -1.9375593e+00  -4.2698191e+00   1.3215923e+00  -7.5217709e-01   3.9624306e+00   3.3094888e+00   2.8358635e+00  -1.2979459e-01   3.0109430e+00  -5.2017153e-01   2.6088353e+00   1.6491598e-01  -1.9244010e+00   6.5043887e+00  -1.2257003e+00   3.3115542e+00   7.8643430e+00   9.6850417e+00   5.0031483e+00   4.9761690e-01   7.9433419e-01   1.9870240e+00  -4.6729450e+00  -9.7548226e-01  -4.1314735e-01  -1.7882317e+00  -2.6269610e+00   1.7248939e-01  -7.2048271e-01   3.5156849e+00  -7.5105353e-01  -9.8649134e-01  -3.0923591e-01
   2.1321624e+00  -1.7411605e+00  -3.2339778e+00  -2.1775906e+00  -1.4588700e+00  -2.0046051e+00  -1.0951561e+00  -1.0461735e+00  -5.7363365e-01   2.1192889e+00   9.2338055e-01   4.6072401e-03  -3.3982763e-01  -1.1110883e+00  -6.2451105e-01   6.8145305e-02   1.4228771e+00  -1.6571433e-01   6.1159044e-01  -8.5534869e-01   1.8541967e+00  -2.3979033e+00  -2.4877459e+00   3.9567206e-02  -5.5048822e+00  -2.9036819e+00  -6.2694273e-01  -1.5888755e+00   1.5403317e+00   4.6960102e+00  -4.7499806e-01   2.9306117e+00  -8.3269007e-01   2.7127804e-01  -5.5471166e+00   1.7802793e-01  -4.5588851e-01  -5.3893379e-01   8.1750843e-01  -1.7491704e+00   2.4160508e+00   4.1899088e+00  -1.7619883e+00  -2.5453719e+00  -2.7219721e+00  -9.4079868e-01  -3.5024042e+00  -9.7730260e-01  -1.6596970e+00  -4.8561321e-01   9.0911331e-01  -2.3137197e+00  -1.1762888e+00  -4.0583003e+00   3.3386035e+00  -1.5496515e+00  -7.1231588e-01  -2.4796552e+00  -5.1218772e+00  -1.0692769e-01   1.8293996e-01   3.8166698e+00   4.0651756e+00   2.4941337e+00   6.1289105e-01   4.0781748e+00  -1.2902070e+00   2.5163489e-01   6.8153124e-01  -2.7001114e+00   6.5701534e+00  -1.2495550e+00   3.9964375e+00   8.8973108e+00   9.8937666e+00   5.1430387e+00   8.4025313e-01   1.5247587e+00   3.4942125e+00  -3.2667803e+00  -2.3249214e-01  -2.6474806e-02  -1.1424311e+00  -2.3368991e+00   6.9560774e-01  -1.8264737e-01   3.3089770e+00  -3.8159483e-01  -7.7088088e-01  -2.2310570e-01
   2.0646762e+00  -1.5708409e+00  -2.6049514e+00  -1.4576343e+00  -7.3098522e-01  -2.3805784e+00  -5.7748385e-01  -3.4957724e-01  -4.8631373e-01   1.8236596e+00   9.0533234e-01  -2.4511155e-02  -1.5466223e-01  -1.0823254e+00  -9.8480874e-01  -7.8734988e-01   6.6920468e-01  -2.6562908e-01   6.1035171e-01  -9.5899724e-01   2.2527209e+00  -2.4358763e+00  -2.0335730e+00   1.2869448e-01  -5.2222066e+00  -3.0207648e+00  -4.3918332e-01  -1.9527442e+00   6.6233035e-01   4.0151394e+00  -1.1633744e+00   2.6100218e+00  -1.0903790e+00  -1.3978405e-01  -4.4666789e+00  -2.1989419e-01  -7.3099714e-01  -1.2976507e-03   6.6062474e-01  -1.3746392e+00   1.4909670e+00   4.0141023e+00  -2.0830808e+00  -3.4142138e+00  -2.9646632e+00  -2.2694737e+00  -3.9395751e+00  -1.7602561e+00  -1.9603603e+00  -9.3328533e-01   7.0242814e-01  -1.7762960e+00  -1.0537609e+00  -4.2034228e+00   3.1349792e+00  -1.5974722e+00  -1.1246568e+00  -2.8064829e+00  -4.9499922e+00  -3.8400366e-01   7.9142838e-01   3.8338751e+00   3.1441820e+00   2.0973127e+00   1.0070120e+00   4.6559162e+00  -1.3287065e+00  -3.1099099e-01   5.4948107e-01  -3.3045327e+00   6.6111407e+00  -5.8370589e-01   3.6070625e+00   9.1509999e+00   9.0507198e+00   5.2825926e+00   1.3146002e+00   2.6438619e+00   2.8180007e+00  -3.5122807e+00  -4.1059494e-01  -1.8179568e-01  -1.4342522e+00  -3.0346884e+00   6.4600896e-01  -2.0846570e-01   2.6014346e+00  -7.0989290e-01  -6.3002074e-01  -3.3603628e-02
   1.8295227e+00  -7.9656150e-01  -2.4588823e+00  -1.2219673e+00  -3.7827243e-02  -1.8216592e+00  -2.3772314e-01   6.8705467e-01  -2.5723156e-01   2.0624240e+00   1.5018015e+00   7.4105808e-01   3.4628148e-01  -2.2060487e-01  -5.1418944e-01  -5.3867829e-01   3.9784210e-01   1.2921646e-01   3.2527942e-01  -9.9950835e-01   1.8789790e+00  -3.1279742e+00  -2.9600231e+00  -1.2102021e+00  -5.3463767e+00  -4.4209180e+00  -4.5582256e-01  -2.3968407e+00   6.1906083e-01   4.1481172e+00  -2.4001037e+00   1.2190625e+00  -3.6297482e-01   4.3753074e-01  -4.1928585e+00  -2.9089323e-01  -1.0916059e+00   1.0213910e+00   4.7659700e-02  -9.6400028e-01   6.3640705e-01   2.6112267e+00  -2.4424321e+00  -4.3069223e+00  -3.3196254e+00  -3.4813362e+00  -4.3361684e+00  -2.2012322e+00  -1.7429505e+00  -1.4805416e+00   1.5771070e-02  -1.2342604e+00  -1.3662854e+00  -3.8242181e+00   2.4236837e+00  -1.3820287e+00  -8.7913388e-01  -2.6964249e+00  -4.2122696e+00  -3.9541521e-01   1.7921459e+00   4.6642696e+00   2.8811859e+00   2.2892437e+00   5.8735719e-01   5.9751684e+00  -1.9223565e+00  -1.3820972e+00   3.2224909e-01  -3.7143999e+00   4.1082372e+00  -1.0947404e+00   2.6663075e+00   8.9890054e+00   6.7522758e+00   4.6395570e+00   1.8598173e+00   3.5555085e+00   2.9904490e+00  -2.3866369e+00  -2.9176270e-01   2.6190108e-01  -1.3542067e+00  -2.9871871e+00   5.4532496e-01  -1.4855026e-01   1.6326946e+00  -8.1398604e-01  -3.0782594e-01   8.3846754e-02
   1.9031595e+00  -8.0562230e-01  -1.8927058e+00  -3.2571181e-01   4.8995436e-01  -2.3257038e+00   2.6939799e-01   1.6109379e+00   2.1434702e-01   2.0532255e+00   1.4176680e+00   9.7959785e-01   3.2982283e-01  -2.6794458e-01  -8.5398306e-01  -1.3953064e+00  -2.9236198e-01   1.8440224e-01   6.3614850e-02  -1.5879574e+00   2.2590339e+00  -2.1748145e+00  -2.7632459e+00  -9.2973449e-01  -5.5099697e+00  -4.5440217e+00  -8.7367461e-01  -2.8896137e+00   1.3310154e-01   3.3195065e+00  -3.4469603e+00   9.1744345e-01  -7.2559770e-01  -3.0916645e-01  -2.8520580e+00  -4.3697573e-01  -1.6015504e+00   1.5452185e+00  -2.4981032e-01  -5.5317056e-01  -7.4937350e-01   3.2232532e+00  -3.4378218e+00  -5.3671801e+00  -4.1995572e+00  -5.9005080e+00  -4.8457360e+00  -2.7674931e+00  -2.0702716e+00  -2.1577986e+00  -1.3081440e-01  -6.0592477e-01  -1.0670353e+00  -3.9924994e+00   2.1461543e+00  -1.4690898e+00  -1.1408112e+00  -3.1534061e+00  -3.8291414e+00  -1.1566231e+00   2.9088663e+00   4.7810872e+00   2.0749381e+00   2.0337703e+00   1.6530883e+00   7.1547512e+00  -2.2708986e+00  -3.3651029e+00   3.6393140e-01  -4.5040191e+00   3.9657907e+00   1.4969177e-01   2.3940075e+00   8.9435911e+00   5.9527885e+00   5.1061647e+00   2.8142704e+00   5.3816274e+00   2.5186925e+00  -2.3162643e+00  -6.2825167e-01   5.7707498e-02  -1.6437712e+00  -3.4262808e+00   6.8265816e-01   1.5904180e-01   1.2336757e+00  -1.0265036e+00  -2.2333344e-01  -9.1385335e-02
   1.6748469e+00  -3.9516856e-01  -1.4564937e+00  -3.9480602e-02   1.0991245e+00  -2.0652659e+00   6.2527078e-01   2.2362915e+00   4.7450587e-01   2.3416902e+00   1.5397096e+00   1.1608402e+00   5.0626523e-01  -2.1640598e-01  -1.0131603e+00  -1.3963328e+00  -6.5610461e-01   6.0701128e-01  -2.0653068e-02  -1.7817493e+00   2.9856613e+00  -2.0050890e+00  -3.2631161e+00  -1.6570048e+00  -4.4969251e+00  -5.1783244e+00  -7.7220240e-01  -2.8733321e+00  -1.7362444e-01   3.5145287e+00  -4.1768671e+00  -4.0807324e-01  -6.7060361e-01  -6.5097975e-01  -2.4090069e+00  -2.3889957e-01  -2.0232865e+00   2.3277039e+00  -2.3285841e-01  -3.5606325e-01  -1.1576866e+00   1.7089277e+00  -3.4686303e+00  -5.2905166e+00  -3.9701599e+00  -6.6046392e+00  -4.2217459e+00  -2.4058296e+00  -1.9790269e+00  -2.3313223e+00  -4.7727099e-01  -3.8530176e-01  -9.6587853e-01  -3.7562704e+00   2.0803998e+00  -1.6345360e+00  -8.9765514e-01  -2.9611618e+00  -3.2303168e+00  -1.1532797e+00   3.1611425e+00   4.7320797e+00   1.8556933e+00   1.6495785e+00   1.0416181e+00   7.6755602e+00  -2.1860030e+00  -3.9827694e+00   4.2400223e-01  -4.4662883e+00   2.8016697e+00  -8.7307141e-02   9.6522179e-01   8.1546500e+00   3.5894264e+00   3.9412591e+00   2.4800452e+00   6.0170594e+00   2.2609285e+00  -9.2811740e-01  -2.2701328e-01   2.3321116e-01  -1.6179550e+00  -3.2636470e+00   6.3969615e-01   6.6380104e-02   1.0065227e+00  -1.3157915e+00  -2.5147527e-01  -1.7499380e-01
   1.5729401e+00  -2.0886351e-01  -8.8006471e-01   2.0275504e-01   2.0350943e+00  -1.7856395e+00   1.1023258e+00   2.6002090e+00   1.0459941e+00   2.6605141e+00   1.7528754e+00   1.0681056e+00   7.5454478e-01  -3.3887981e-01  -7.7540064e-01  -1.2587107e+00  -8.5482172e-01   8.5966999e-01   2.0030003e-03  -1.8966249e+00   3.7329663e+00  -2.2252042e+00  -3.2243088e+00  -1.9625311e+00  -2.9833722e+00  -5.1118537e+00  -3.7917779e-01  -2.5388273e+00  -4.5673286e-01   3.6100864e+00  -4.3997275e+00  -1.1993728e+00  -6.8774437e-01  -9.7670655e-01  -1.7062296e+00   7.2959452e-02  -2.1563519e+00   2.8952187e+00   2.2444981e-02  -1.2593869e-01  -1.1069107e+00   3.8925001e-01  -3.7458925e+00  -5.2815424e+00  -3.8928161e+00  -7.4555057e+00  -3.7963037e+00  -2.2554486e+00  -2.0328049e+00  -2.6556068e+00  -8.5482521e-01  -3.8591161e-01  -1.0010979e+00  -3.6935643e+00   2.0367215e+00  -1.8649936e+00  -6.7772161e-01  -2.9189662e+00  -2.8466260e+00  -1.6030824e+00   3.3622943e+00   4.1797152e+00   1.9172947e+00   1.0658375e+00   6.9607842e-01   7.7115397e+00  -2.1785597e+00  -4.8140590e+00   5.4688438e-01  -4.5203829e+00   2.1775646e+00  -2.3097250e-01  -7.2157859e-02   7.6260134e+00   2.0915376e+00   2.7713006e+00   2.1880964e+00   6.1636970e+00   2.1574301e+00   5.1438449e-01   4.1274825e-01   4.3250180e-01  -1.3051237e+00  -2.9038083e+00   7.7849026e-01  -3.4461900e-02   8.4027411e-01  -1.5851004e+00  -2.4005536e-01  -1.5762031e-01
   1.5698065e+00   5.8721934e-02  -4.0242753e-01   6.2919330e-01   2.6419056e+00  -1.7845784e+00   1.3359210e+00   3.0974647e+00   1.2105664e+00   2.5440319e+00   1.5393280e+00   1.0264020e+00   8.7887955e-01  -3.0776098e-01  -1.2159516e+00  -1.5385379e+00  -1.3592181e+00   1.1083285e+00  -9.7466700e-02  -2.0886304e+00   4.3727817e+00  -1.6679242e+00  -3.3425201e+00  -2.1311430e+00  -2.0726179e+00  -5.1537652e+00  -4.3416648e-01  -2.4316641e+00  -1.0079413e+00   3.4080048e+00  -5.1190341e+00  -2.1774268e+00  -9.1607954e-01  -1.7380629e+00  -1.3839485e+00   6.0526766e-01  -2.4621852e+00   3.4967597e+00   1.6229532e-02   2.1472451e-01  -1.7749440e+00   1.5457269e-01  -4.5455937e+00  -5.6992312e+00  -4.1682694e+00  -8.7513174e+00  -3.4897566e+00  -2.4131418e+00  -2.3013530e+00  -2.8864027e+00  -1.1250236e+00  -3.0848933e-01  -7.1070726e-01  -3.7601726e+00   1.8385479e+00  -2.0564459e+00  -3.1778279e-01  -2.7091825e+00  -2.0341142e+00  -1.7419126e+00   3.6846086e+00   3.9699864e+00   1.5458010e+00   8.0620565e-01   6.7676211e-01   7.9599399e+00  -2.1293536e+00  -5.6701705e+00   7.9484287e-01  -4.0772242e+00   1.7491444e+00   5.2363248e-02  -1.3023641e+00   6.8977560e+00   3.9128046e-01   2.1023809e+00   2.2597785e+00   6.7410441e+00   1.4082854e+00   1.0209971e+00   6.2270211e-01   4.7767107e-01  -1.4223140e+00  -2.8878156e+00   9.6469532e-01  -1.2964621e-01   1.0717791e+00  -2.1311627e+00  -2.6108024e-01  -2.6858438e-01
   1.0865431e+00   3.6967136e-01   1.3025460e-01   6.6183221e-01   3.8953964e+00  -7.7208969e-01   1.6527904e+00   3.0167213e+00   1.6888381e+00   2.5978326e+00   1.6131624e+00   8.5379936e-01   1.0786746e+00  -3.6430230e-01  -7.0211707e-01  -1.1817329e+00  -1.6500744e+00   1.2539725e+00  -2.3829999e-01  -1.8354404e+00   4.7077227e+00  -2.0394274e+00  -3.3544869e+00  -2.9143973e+00   7.7359161e-02  -4.9359674e+00   3.6352184e-01  -1.5390753e+00  -1.4390803e+00   3.3673247e+00  -5.1835533e+00  -3.4280609e+00  -6.4242473e-01  -1.5740035e+00  -4.6504643e-01   1.7004814e+00  -2.5687658e+00   3.8254430e+00   1.3465949e-01   5.0827982e-01  -1.9592299e+00  -2.4967333e+00  -4.4697958e+00  -4.9329693e+00  -3.4579292e+00  -8.1550540e+00  -2.8237625e+00  -1.9455056e+00  -1.8774104e+00  -2.6778676e+00  -1.5042567e+00  -3.8454221e-01  -1.0238004e+00  -3.4653259e+00   1.3955531e+00  -1.9433839e+00  -1.4730406e-01  -2.3775358e+00  -9.1830670e-01  -1.2883928e+00   3.2745517e+00   3.5216903e+00   9.7910887e-01   2.7635142e-01  -3.4354321e-01   7.3437288e+00  -1.5700009e+00  -4.7936125e+00   5.3363714e-01  -3.7209907e+00   1.2417624e-01  -7.0324412e-01  -3.2748950e+00   5.4039938e+00  -1.8130217e+00   3.8532876e-01   1.4307639e+00   6.2083232e+00   4.6332243e-01   2.3260677e+00   1.0212468e+00   7.1026481e-01  -1.1012774e+00  -2.5407764e+00   6.5298378e-01  -4.4849217e-01   8.6524958e-01  -2.6798301e+00  -3.3918952e-01  -1.4142502e-01
   5.5362895e-01   3.2445810e-01   2.0267501e-01   7.8517544e-01   3.7837860e+00  -7.4617469e-01   1.5699965e+00   3.2948806e+00   1.5663695e+00   1.9810639e+00   1.1233679e+00   7.8813427e-01   9.8519974e-01  -6.7002887e-02  -1.1185633e+00  -1.7654696e+00  -2.3252319e+00   8.6048060e-01  -6.5274247e-01  -1.9006541e+00   3.5238807e+00  -1.3736155e+00  -3.7020225e+00  -3.4305472e+00  -1.4883972e-01  -5.3753000e+00  -1.2691137e-01  -2.0440600e+00  -1.9423026e+00   2.2321162e+00  -6.0067318e+00  -4.1458857e+00  -6.9809222e-01  -2.0563889e+00   3.1974826e-01   3.0040234e+00  -2.7160278e+00   3.7693600e+00  -1.2731243e-01   7.2505402e-01  -3.1999572e+00  -2.5484305e+00  -4.5300655e+00  -4.7888652e+00  -3.1538432e+00  -7.5898287e+00  -2.3129847e+00  -1.8637118e+00  -1.7123137e+00  -2.3248429e+00  -1.5145778e+00   3.4858741e-01  -9.7068333e-01  -2.8177497e+00   9.1442024e-01  -1.5327891e+00  -3.1050778e-01  -2.2314459e+00   6.0247999e-01  -5.2980218e-01   3.3337162e+00   3.7293766e+00  -3.2252008e-02   3.5152807e-01  -3.6468823e-02   7.1359820e+00  -8.3431421e-01  -4.0413339e+00   1.9406526e-03  -3.3628493e+00  -1.4321304e+00  -3.4313397e-01  -4.3746871e+00   3.6360885e+00  -3.2499692e+00   1.1695471e-01   1.7590760e+00   6.4281666e+00  -5.8945359e-01   1.3486288e+00   5.1626732e-01   4.7604243e-01  -1.5101502e+00  -2.6380624e+00   3.1266035e-01  -6.2908276e-01   5.0221893e-01  -2.8885660e+00  -4.3249492e-01  -2.7875521e-01
   2.3192802e-02   5.2634312e-01   5.0186510e-01   5.5528962e-01   4.8123608e+00   3.7988080e-01   1.8845866e+00   3.3408155e+00   2.4716393e+00   2.2724396e+00   1.4041161e+00   8.2091764e-01   1.1264360e+00   2.2951530e-01   2.1740215e-01  -1.1240206e+00  -2.2778587e+00   7.6132155e-01  -1.0425265e+00  -1.9206572e+00   2.8661945e+00  -1.6466117e+00  -4.0935418e+00  -4.5544622e+00   8.6651922e-01  -5.2645981e+00   3.2172699e-01  -1.4414899e+00  -1.7476216e+00   1.9196293e+00  -5.9623195e+00  -4.9562834e+00  -4.3302303e-02  -1.4493610e+00   1.0951481e+00   3.8038371e+00  -2.5950389e+00   3.6362891e+00  -3.6519877e-01   9.7686831e-01  -3.4535170e+00  -4.6373338e+00  -4.3597100e+00  -4.0474918e+00  -2.8495028e+00  -6.9562725e+00  -1.9875418e+00  -1.4542373e+00  -1.0957166e+00  -2.1098468e+00  -1.8555713e+00   5.4491969e-01  -1.4860111e+00  -1.9909401e+00   9.1553854e-02  -1.0696918e+00  -9.3485035e-02  -1.9571826e+00   1.8761791e+00  -1.1980417e-01   3.4251020e+00   3.5269009e+00  -1.6449123e-01   3.8458604e-01  -5.5276763e-01   6.7267519e+00  -7.3790699e-01  -3.8064816e+00  -5.3065069e-01  -3.4537313e+00  -3.8589665e+00  -9.9208943e-01  -5.4924567e+00   2.1261675e+00  -4.6114368e+00  -9.6457488e-01   1.3210868e+00   5.1167049e+00  -8.5979537e-01   2.1775414e+00   8.2589271e-01   8.4195685e-01  -9.6565124e-01  -1.7830409e+00   6.2441414e-02  -6.6862337e-01  -9.6556329e-02  -2.9979435e+00  -3.4010242e-01  -1.3958766e-01
  -2.1703706e-03   5.1677914e-01   5.3021394e-01   2.4032070e-01   4.9982836e+00   9.6335267e-01   1.8962915e+00   2.9782584e+00   2.7092610e+00   2.3763483e+00   1.4717722e+00   8.0464280e-01   1.0949380e+00   1.1952962e-01   5.4316885e-01  -5.7181099e-01  -1.9183896e+00   9.4561265e-01  -1.2505623e+00  -1.7741611e+00   3.0967953e+00  -1.1582007e+00  -4.2769369e+00  -4.8273522e+00   1.8179555e+00  -4.9890411e+00   2.5590957e-01  -7.6468463e-01  -1.3729712e+00   2.3694030e+00  -5.5891584e+00  -5.5665341e+00   1.6588247e-01  -1.4568735e+00   9.7700554e-01   5.1280893e+00  -2.4048085e+00   3.5596501e+00   1.1099171e-02   9.9101831e-01  -2.5120915e+00  -5.6822217e+00  -4.7361703e+00  -3.4731066e+00  -2.8115887e+00  -6.4035094e+00  -1.3430311e+00  -1.0116701e+00  -9.5951308e-01  -1.8706745e+00  -1.8563274e+00  -1.2918573e-02  -1.5788922e+00  -1.9966145e+00   9.8411258e-02  -1.2777376e+00   5.3040956e-01  -1.6070911e+00   2.7925956e+00   4.9449980e-02   3.2088824e+00   3.2880856e+00   5.3657276e-01   3.8430555e-01  -9.4542411e-01   6.1173059e+00  -2.8725885e-01  -3.4595073e+00  -2.9223504e-01  -2.6172334e+00  -4.5867161e+00  -1.7463676e+00  -6.2969977e+00   9.6015070e-01  -5.0128884e+00  -1.9042785e+00   4.2816757e-01   4.2938666e+00  -1.1179647e+00   3.1844210e+00   1.4130580e+00   1.0563705e+00  -5.7745793e-01  -1.0240092e+00   2.6428390e-01  -6.5166041e-01   4.1148780e-01  -3.2527445e+00  -4.7339470e-01  -2.3152316e-01
  -2.7279153e-01   6.1126616e-01   7.3859707e-01  -2.6846823e-01   5.4420422e+00   1.6992466e+00   1.9543954e+00   2.4374005e+00   2.7529314e+00   2.1538824e+00   1.4799881e+00   3.6585892e-01   1.2208389e+00   1.7071025e-01   1.0115109e+00  -4.1593245e-02  -1.6817568e+00   8.6101554e-01  -1.2972064e+00  -1.3794976e+00   3.0347343e+00  -1.4873003e+00  -4.2170850e+00  -5.3614820e+00   3.1791508e+00  -4.4327786e+00   7.6703786e-01   7.9295523e-02  -1.3734526e+00   2.5982623e+00  -4.8277619e+00  -6.1289031e+00   4.7721754e-01  -1.2748744e+00   6.7901723e-01   6.0812534e+00  -1.9522930e+00   3.3068579e+00   3.7698948e-01   1.0466116e+00  -1.4478853e+00  -7.2789637e+00  -4.4123495e+00  -2.5247610e+00  -2.1292701e+00  -4.7423896e+00  -5.7742476e-01  -6.8245155e-01  -7.6058708e-01  -1.2818143e+00  -1.9209543e+00  -4.2138728e-01  -1.7829224e+00  -1.6279771e+00  -7.6872462e-02  -1.2163828e+00   1.0351390e+00  -1.0286548e+00   3.7436637e+00   7.4948214e-01   2.5309911e+00   2.7379798e+00   1.0138894e+00   2.9970506e-01  -1.7994463e+00   4.7458424e+00   4.0965000e-01  -1.9181421e+00  -3.7330407e-01  -1.6769190e+00  -5.4204413e+00  -2.9209947e+00  -7.1957881e+00  -3.3372545e-01  -5.5439620e+00  -3.1908246e+00  -8.4995838e-01   2.2347520e+00  -1.6797412e+00   3.6249013e+00   2.0826797e+00   1.3028458e+00  -1.3338256e-01  -2.9044365e-01   2.7421897e-01  -9.6966018e-01   5.4551673e-01  -3.5778701e+00  -5.4004945e-01   9.2131314e-03
  -7.3503240e-01   3.8543450e-01   7.4447248e-01  -7.9155304e-01   5.9572539e+00   2.2667659e+00   1.7487065e+00   1.5001591e+00   2.8131334e+00   1.8775144e+00   9.8303231e-01  -4.9071162e-01   9.9314236e-01  -1.7370762e-01   1.3537807e+00   2.4625764e-01  -1.6392571e+00   3.9600289e-01  -1.6094379e+00  -1.3495612e+00   3.2034336e+00  -1.2389935e+00  -4.1115975e+00  -5.7141065e+00   4.4890615e+00  -3.3378882e+00   1.4608215e+00   1.1277809e+00  -1.5870483e+00   2.5353947e+00  -4.0166255e+00  -6.3028547e+00   5.7979223e-01  -1.1449611e+00   7.1279636e-01   6.8287674e+00  -1.4975996e+00   2.4994355e+00   7.4176127e-01   8.9490706e-01  -9.6496700e-01  -7.9976791e+00  -3.8567282e+00  -1.4200885e+00  -1.1375328e+00  -2.7582548e+00   1.1640269e-01  -2.0141210e-01  -2.6154406e-01  -3.6520937e-01  -1.5087201e+00  -6.8807946e-01  -1.6593051e+00  -1.3368956e+00   6.1993479e-02  -9.9257190e-01   1.2162160e+00  -6.3872625e-01   4.7763029e+00   1.6312558e+00   1.8346642e+00   1.8846513e+00   7.6790228e-01   1.5814731e-01  -2.1826298e+00   3.0129474e+00   1.3369279e+00   1.4261127e-01  -6.7210368e-01  -9.5305549e-01  -5.6525777e+00  -3.7987506e+00  -8.1858041e+00  -1.7614634e+00  -5.6186568e+00  -4.3451187e+00  -1.9611262e+00   1.1359365e-01  -2.4473549e+00   3.2641909e+00   2.2974614e+00   1.2681476e+00   2.1160409e-01   6.9562375e-02   1.1251082e-01  -1.3569520e+00   6.8714549e-01  -3.7793996e+00  -7.5826214e-01   2.0135716e-01
  -4.2777288e-01   2.3797684e-02   7.7691350e-01  -1.2560420e+00   5.5152036e+00   2.2583900e+00   1.5817147e+00   6.8257425e-01   2.7164630e+00   2.0336274e+00   7.3735844e-01  -1.1983827e+00   6.5667046e-01  -9.8338485e-01   1.4990212e+00   8.2640699e-01  -9.1511120e-01   4.5200326e-01  -1.3854525e+00  -1.3291055e+00   4.4669639e+00  -1.4217488e-01  -3.9139634e+00  -5.2182353e+00   5.3425486e+00  -2.1334397e+00   1.4663944e+00   2.1188883e+00  -8.3708306e-01   3.6533563e+00  -2.3306687e+00  -5.3364163e+00   6.4077641e-01  -1.3773971e+00  -2.3675136e-01   7.1006645e+00  -9.9612569e-01   1.7877073e+00   1.5376460e+00   4.9772334e-01   1.2672256e+00  -7.8280640e+00  -3.7370100e+00  -5.4835480e-01  -9.1877883e-01  -1.8187252e+00   9.7123990e-01   1.5209887e-01  -4.9641547e-01   2.0142663e-02  -1.0457710e+00  -1.8292746e+00  -1.3025936e+00  -1.5038055e+00   8.9527494e-01  -1.4760660e+00   1.8829815e+00  -3.2896908e-01   4.7126045e+00   1.5033481e+00   1.3054868e+00   7.8872563e-01   2.3958426e+00   1.2295745e-01  -2.5006763e+00   1.3881899e+00   1.9383739e+00   6.3336898e-01  -7.6280334e-02   5.1463991e-02  -4.1861937e+00  -4.2796092e+00  -7.7075845e+00  -2.0092766e+00  -4.3247826e+00  -4.8078368e+00  -3.5442967e+00  -1.7996935e+00  -2.0983042e+00   3.9860737e+00   3.5176252e+00   1.4511819e+00   9.1378482e-01   1.1255238e+00   8.1248326e-01  -1.3838301e+00   1.5989121e+00  -3.7440562e+00  -9.9356828e-01   1.7473837e-01
  -6.7009792e-01  -1.1004225e-01   5.6927733e-01  -1.2735007e+00   5.2860179e+00   2.2579494e+00   1.3591468e+00   5.2960574e-01   2.6915101e+00   1.4742270e+00   3.3396679e-01  -1.0606715e+00   4.5594606e-01  -4.7141716e-01   1.6128731e+00   5.7694690e-01  -1.0753892e+00  -2.2851412e-01  -1.9328739e+00  -1.4989978e+00   3.2272643e+00   5.7763055e-01  -3.6931568e+00  -5.0061209e+00   4.2840864e+00  -1.5246177e+00   1.0528807e+00   2.2057843e+00  -9.7101061e-01   2.6802315e+00  -2.0869177e+00  -4.8060351e+00   6.7136173e-01  -1.2931792e+00  -2.3197094e-01   7.2065750e+00  -6.0196505e-01   5.7803739e-01   1.0772952e+00   3.4107874e-01   5.6612963e-01  -6.7856333e+00  -3.6496158e+00  -5.6444375e-01  -9.4746621e-01  -7.6431412e-01   7.2054151e-01  -2.8404960e-01  -4.5555214e-01   5.8780541e-01  -6.5519130e-01  -1.2957787e+00  -1.1349434e+00  -1.2417518e+00   4.6600767e-01  -9.7124995e-01   1.8048125e+00  -1.6501729e-01   5.4990518e+00   2.1253513e+00   1.5600795e+00   1.0858582e+00   1.9682572e+00   6.6700107e-01  -1.5144541e+00   1.0811153e+00   2.0798099e+00   1.5090093e+00  -6.3695486e-01   2.2923269e-01  -4.6596956e+00  -4.0880121e+00  -7.3136537e+00  -2.8045297e+00  -3.2485484e+00  -4.1887664e+00  -3.2462403e+00  -3.0387884e+00  -2.8854452e+00   2.1366227e+00   2.7809181e+00   1.0401568e+00   7.1354737e-01   1.1678087e+00   7.1130197e-01  -1.1700466e+00   1.3054130e+00  -3.5195607e+00  -9.1391380e-01   1.9099063e-01
  -5.5359991e-01  -8.8739380e-01   4.9056684e-01  -1.4068302e+00   4.5714944e+00   1.7772804e+00   1.1646423e+00  -2.3005672e-01   2.8034178e+00   9.8309131e-01  -1.1841282e-01  -1.7578159e+00  -1.5416176e-02  -1.0683497e+00   1.8663382e+00   2.0526647e-01  -6.9531911e-01  -1.0036007e+00  -2.0095319e+00  -1.5952036e+00   2.6640585e+00   1.5692957e+00  -2.5856764e+00  -3.8401417e+00   3.6317877e+00  -8.6304678e-02   6.9685731e-01   2.3969563e+00  -5.2206042e-01   1.9310178e+00  -6.9989807e-01  -2.8437346e+00   3.2908576e-01  -1.4868079e+00   1.5536289e-01   6.9824099e+00   3.1299006e-02  -8.2080227e-01   1.3077042e+00   6.7881998e-03   1.1762925e+00  -5.1319865e+00  -3.3476008e+00  -2.1958671e-01  -9.9189966e-01   3.0482777e-01   4.9623468e-01  -6.7893102e-01  -7.0799660e-01   1.0162619e+00  -8.3300011e-03  -1.2280099e+00  -9.5308729e-01  -1.1059364e+00   9.0471544e-01  -6.4477534e-01   1.4031696e+00  -4.1004102e-01   5.2284337e+00   2.1014711e+00   1.3505094e+00   2.9567364e-01   2.1796944e+00   7.4184912e-01  -2.9372520e-01  -3.7744329e-01   2.6089143e+00   2.1838126e+00  -7.6595094e-01   2.1681032e-01  -3.2319916e+00  -3.3973758e+00  -5.4986378e+00  -3.0295340e+00  -4.6577940e-01  -3.1926634e+00  -3.4077232e+00  -4.5563367e+00  -2.7361124e+00   4.9020576e-01   2.6900099e+00   6.6849748e-01   9.7631237e-01   1.4238231e+00   8.9717531e-01  -9.7301759e-01   1.4001906e+00  -2.9538038e+00  -1.0276453e+00   2.4035927e-01
  -6.7156510e-01  -6.9264592e-01   1.7657246e-01  -2.2385152e+00   4.1819784e+00   2.4985306e+00   9.4495684e-01  -1.0563858e+00   2.1973581e+00   7.0183583e-01   5.7722085e-02  -1.8416616e+00  -2.5631599e-01  -8.7728228e-01   2.4130784e+00   8.9650609e-01   6.7345229e-02  -8.7406735e-01  -2.2097891e+00  -1.2981776e+00   2.3054635e+00   1.7552394e+00  -2.9623630e+00  -4.6053242e+00   3.5200846e+00   4.4051168e-01   8.5665544e-01   3.0905721e+00   2.6155832e-01   2.7418384e+00   4.2547994e-01  -2.8329157e+00   1.1279355e+00  -6.0786855e-01  -1.0392359e+00   7.0461665e+00   5.6774195e-01  -1.2703200e+00   1.4493570e+00   6.4208184e-03   2.9545974e+00  -6.1529251e+00  -2.6360196e+00   8.6975235e-01  -3.2701625e-01   2.5981503e+00   7.7543550e-01  -2.9008737e-01   2.2732882e-02   1.8652421e+00   4.7054816e-01  -1.6253921e+00  -7.7782417e-01  -5.8325150e-01   8.2763864e-01  -3.0147811e-01   2.1636638e+00   2.2817837e-01   5.9444170e+00   3.0658101e+00   1.0588630e+00   4.0533513e-01   2.9861874e+00   1.2837405e+00  -1.2440183e+00  -1.6843504e+00   2.9737263e+00   3.8012214e+00  -9.4071444e-01   5.4004450e-01  -3.8266074e+00  -4.8991449e+00  -5.0506035e+00  -3.6623130e+00   4.7914195e-01  -3.8107304e+00  -4.7296209e+00  -6.5425706e+00  -3.1355536e+00   8.5782280e-01   2.9291756e+00   8.7556877e-01   1.4014682e+00   1.9909888e+00   8.8521820e-01  -1.1283886e+00   1.2885374e+00  -3.0737972e+00  -9.4721569e-01   5.4830472e-01
  -1.8391971e-01  -1.0156673e+00  -5.6005397e-02  -2.7206833e+00   3.5099020e+00   2.4059151e+00   5.4114657e-01  -2.1687759e+00   1.7674621e+00   4.3943266e-01  -7.8420546e-02  -2.5486548e+00  -4.3093586e-01  -1.4445773e+00   2.3952101e+00   1.3423676e+00   1.1355888e+00  -7.0928736e-01  -1.9885912e+00  -1.1291779e+00   2.9869221e+00   2.0117147e+00  -1.9857434e+00  -3.6370625e+00   4.1764692e+00   1.9581020e+00   1.0385160e+00   4.0794160e+00   1.1724861e+00   3.5399558e+00   2.1663617e+00  -1.6846294e+00   9.3311480e-01  -5.5798920e-01  -2.0375490e+00   6.3667099e+00   1.1772793e+00  -1.8761296e+00   2.0812494e+00  -2.8887665e-01   4.9490138e+00  -5.3558398e+00  -2.3788568e+00   1.2501937e+00  -1.7233759e-01   3.6035838e+00   7.3214738e-01  -3.2335435e-01  -1.8577994e-01   2.3219074e+00   8.7690990e-01  -2.2101587e+00  -5.1652801e-01  -7.8301447e-01   1.6449018e+00  -4.0121763e-01   2.6973496e+00   6.2739097e-01   5.0942400e+00   3.1112749e+00   3.5334403e-01  -3.8777762e-01   4.0885960e+00   1.2449502e+00  -1.2336225e+00  -3.1675367e+00   3.2843993e+00   4.4640021e+00  -3.3599986e-01   1.2896700e+00  -2.2458320e+00  -5.8462183e+00  -3.6467259e+00  -3.6239328e+00   2.3887239e+00  -4.0230899e+00  -5.9009160e+00  -8.5300062e+00  -2.2670765e+00   1.0864437e+00   3.6350640e+00   1.0795401e+00   2.0920422e+00   2.5911227e+00   1.3285621e+00  -1.0699532e+00   2.3336655e+00  -2.7308680e+00  -1.0563650e+00   6.5841023e-01
   5.4420467e-02  -1.1133615e+00  -2.3047437e-01  -2.8945893e+00   3.1098603e+00   2.2509825e+00   7.0141696e-02  -3.1282574e+00   1.0884387e+00   1.1345177e-01  -5.2146045e-01  -3.0323234e+00  -8.0621620e-01  -1.8556351e+00   2.1394948e+00   1.5750687e+00   1.5918684e+00  -7.9398141e-01  -1.6633473e+00  -8.9961746e-01   3.5046045e+00   2.4145365e+00  -1.1231591e+00  -2.6589744e+00   4.8972810e+00   3.8140141e+00   1.4851606e+00   5.0798259e+00   1.3395289e+00   4.0008441e+00   3.8923590e+00  -8.2097680e-02   7.3242337e-01  -5.8704003e-01  -2.8684604e+00   5.5544489e+00   1.7784111e+00  -2.8593414e+00   2.5478020e+00  -6.3875588e-01   6.4413564e+00  -4.5041226e+00  -1.5105885e+00   1.8570145e+00   6.7308178e-01   5.0863821e+00   1.1047603e+00  -3.1690741e-01  -8.2999359e-02   2.9132812e+00   1.5692667e+00  -2.4953032e+00   1.3765811e-01  -8.0869880e-01   2.2912185e+00  -4.8197184e-01   3.1384205e+00   1.0227927e+00   4.4188291e+00   3.3203588e+00  -2.4027195e-01  -1.0770236e+00   4.5834634e+00   1.2022012e+00  -1.4673649e+00  -4.8672048e+00   3.5352293e+00   5.4350501e+00  -3.0262514e-01   1.6221563e+00  -3.6880590e-01  -6.0478878e+00  -2.5126119e+00  -3.3049592e+00   4.1953945e+00  -4.1158796e+00  -6.8104791e+00  -1.0149077e+01  -2.4043613e+00   7.3630527e-01   3.8814869e+00   8.6035480e-01   2.4116639e+00   2.8545485e+00   1.6107181e+00  -1.1956347e+00   2.8418675e+00  -2.5897227e+00  -9.7669838e-01   8.3207111e-01
   5.3312789e-01  -1.4504674e+00  -4.1435869e-01  -3.5993924e+00   2.2181008e+00   2.0157278e+00  -1.4579508e-02  -3.9751276e+00   6.6123360e-01   9.6098502e-02  -2.5010682e-01  -3.7412277e+00  -1.0908286e+00  -2.3865738e+00   2.4484016e+00   2.0128303e+00   2.8731757e+00  -4.5141119e-01  -1.5818170e+00  -1.2885854e+00   4.2451256e+00   2.6377531e+00  -7.8370733e-01  -2.3180760e+00   4.5664782e+00   4.8805820e+00   1.5452246e+00   5.5237058e+00   2.7210594e+00   5.1281311e+00   5.4813821e+00   1.1508309e+00   9.8046234e-01  -2.9737996e-01  -4.1332897e+00   4.0816451e+00   2.2761047e+00  -3.0236374e+00   3.0869808e+00  -7.2081760e-01   8.8053701e+00  -3.6209975e+00  -1.1028138e+00   2.3348777e+00   7.1851155e-01   5.7825809e+00   6.7689006e-01  -1.5499060e-01   9.8921845e-02   3.2176916e+00   2.1611327e+00  -2.8440577e+00   6.7611749e-01  -6.4632542e-01   3.1375725e+00  -2.9786165e-01   3.6520133e+00   1.1880451e+00   3.4609490e+00   2.8790491e+00  -2.8153089e-01  -1.8822969e+00   5.9689976e+00   1.2729901e+00  -1.3746805e+00  -6.0396826e+00   3.4617623e+00   5.1020091e+00   2.4706146e-01   1.2279003e+00   1.1331161e+00  -7.0611213e+00  -2.4830245e-01  -2.6649209e+00   6.6840235e+00  -4.2238997e+00  -7.7404170e+00  -1.1706707e+01  -1.1428455e+00   1.6216378e+00   4.5658010e+00   1.1812221e+00   3.2438637e+00   3.4309694e+00   2.1178079e+00  -1.1445543e+00   3.1478003e+00  -2.1082304e+00  -1.0267808e+00   1.0063234e+00
   1.2722626e+00  -1.2737350e+00  -8.7771999e-01  -3.4456172e+00   1.7704922e+00   1.7308604e+00  -9.1080903e-01  -4.9745405e+00   1.7462006e-04   8.1809799e-02  -8.3203605e-01  -3.9824768e+00  -1.4936442e+00  -3.0540315e+00   1.9268764e+00   2.5331622e+00   3.5430260e+00  -2.0041651e-01  -7.9960939e-01  -7.5530320e-01   5.4427520e+00   3.1430142e+00   2.5914172e-01  -6.2677271e-01   5.8376392e+00   7.1253538e+00   2.0164018e+00   6.7831137e+00   2.9435602e+00   6.0769228e+00   7.3204678e+00   3.4092340e+00   3.8768594e-01  -5.7307199e-01  -5.4296077e+00   2.8865984e+00   2.8951221e+00  -3.8483369e+00   3.7457789e+00  -1.2606386e+00   1.0320359e+01  -1.6583018e+00  -6.5767840e-01   2.2948303e+00   1.2634104e+00   6.0065918e+00   1.0941616e+00  -4.5152781e-01  -6.3913846e-02   3.3535691e+00   2.7950687e+00  -3.5361070e+00   1.6022300e+00  -1.2187154e+00   4.3231982e+00  -7.5755600e-01   4.4681026e+00   1.6283206e+00   1.8493192e+00   2.5477692e+00  -8.7544370e-01  -2.7220093e+00   6.6200167e+00   1.1396886e+00  -1.8278968e+00  -7.7902930e+00   3.0718235e+00   4.8112457e+00   7.5524694e-01   1.9498517e+00   4.3065055e+00  -6.3772969e+00   1.2876642e+00  -1.3352503e+00   8.7083411e+00  -4.1324109e+00  -8.0900731e+00  -1.2400043e+01  -7.0954642e-01   1.5774473e+00   5.0658184e+00   9.9485440e-01   3.5686905e+00   3.6335515e+00   2.7003694e+00  -1.2837157e+00   4.5167971e+00  -1.9604795e+00  -8.1247980e-01   1.0399945e+00
   1.9454540e+00  -1.2532991e+00  -1.0624342e+00  -3.6559134e+00   1.0853940e+00   1.4113041e+00  -1.4455985e+00  -5.9972058e+00  -7.8997213e-01   2.3547151e-01  -1.0709868e+00  -4.5553702e+00  -1.8511605e+00  -3.9079944e+00   1.3483724e+00   3.1500693e+00   4.6170952e+00   5.8110909e-01  -8.1509816e-02  -6.6080378e-01   7.2898696e+00   3.5212219e+00   1.0615223e+00   5.5504259e-01   7.4507396e+00   9.1140251e+00   2.6085346e+00   8.0267976e+00   3.7338360e+00   7.6410055e+00   9.2313479e+00   4.8294996e+00  -1.1961087e-01  -9.5095778e-01  -6.9198994e+00   1.2438433e+00   3.2737827e+00  -3.8926536e+00   4.7870106e+00  -1.5262452e+00   1.2768809e+01  -7.2719494e-01   6.4158827e-02   2.9741673e+00   2.0581547e+00   6.4552413e+00   1.7611224e+00   1.5430095e-01  -1.4800694e-02   3.6618443e+00   3.3595257e+00  -4.1894158e+00   2.5799480e+00  -1.4283766e+00   5.6773270e+00  -1.2448144e+00   5.4782451e+00   2.1857017e+00   1.6179961e-01   2.1931679e+00  -1.6672919e+00  -3.8294337e+00   7.7891508e+00   7.2904862e-01  -2.7601677e+00  -9.3714667e+00   2.9059674e+00   4.3817104e+00   1.5600101e+00   2.2871270e+00   7.0840080e+00  -6.8392798e+00   2.6738493e+00  -4.9767722e-01   1.0044772e+01  -4.9030609e+00  -9.3806634e+00  -1.3344582e+01   2.1298540e-01   3.0231822e+00   5.9889347e+00   1.1049882e+00   4.2105392e+00   4.1460951e+00   3.2611084e+00  -1.4517196e+00   5.8608999e+00  -1.8173255e+00  -8.2004138e-01   1.0752416e+00
   2.5820156e+00  -1.2382805e+00  -1.2608284e+00  -3.0807646e+00  -1.4005437e-01   4.2576778e-01  -1.6673575e+00  -5.5803780e+00  -1.4150986e+00   3.3528909e-03  -1.2003277e+00  -4.1554264e+00  -2.2289526e+00  -3.8836961e+00   6.0847928e-01   2.6005143e+00   4.7340195e+00   7.2499599e-01   2.8729978e-02  -1.2636648e+00   7.3763689e+00   4.6564791e+00   1.3082417e+00   1.7644149e+00   5.2848608e+00   9.4705815e+00   1.7050215e+00   7.3826819e+00   4.2542044e+00   7.6603898e+00   9.5467095e+00   7.0758105e+00  -1.3525871e-01  -1.2219475e+00  -7.6513643e+00  -2.4189593e-01   3.1435583e+00  -4.3224119e+00   4.2681830e+00  -1.6911983e+00   1.2538543e+01   2.2765370e+00  -1.5364812e-01   2.0025109e+00   1.3930615e+00   5.3792701e+00   6.8124820e-01  -7.6172582e-01  -2.7562557e-01   3.2312830e+00   3.9365115e+00  -3.6533597e+00   3.4958652e+00  -1.6983125e+00   6.0523240e+00  -9.8510766e-01   5.2997475e+00   1.9128295e+00  -1.1375477e+00   1.0685061e+00  -7.4499919e-01  -3.5486533e+00   7.8083486e+00   1.0940129e+00  -1.3355108e+00  -8.8831026e+00   2.2087194e+00   2.5174011e+00   1.7308850e+00   1.3560304e+00   8.9754434e+00  -5.3172438e+00   5.3896999e+00   1.2411474e+00   1.2457726e+01  -3.0240796e+00  -8.0553025e+00  -1.1976841e+01   7.2395846e-01   2.4713723e+00   5.4289595e+00   9.1238122e-01   4.0187846e+00   3.8100359e+00   3.7467262e+00  -1.0324038e+00   5.8154162e+00  -1.2974065e+00  -6.1661673e-01   7.8552909e-01
   2.9092446e+00  -1.3482488e+00  -1.1340781e+00  -2.6044996e+00  -5.9804578e-01   8.0102741e-02  -1.3607878e+00  -5.1903916e+00  -8.2459722e-01   6.2861603e-01  -6.9578329e-01  -3.3775757e+00  -2.6256984e+00  -3.8739365e+00   1.2801489e+00   2.6446139e+00   5.3563898e+00   1.1019987e+00   3.3057187e-02  -2.0343056e+00   6.9097608e+00   5.3179547e+00   1.9160857e+00   2.6808706e+00   4.3015258e+00   1.0480276e+01   1.3296177e+00   7.2193289e+00   5.4112831e+00   7.2908833e+00   1.0223391e+01   8.8726228e+00  -2.2929038e-01  -1.0893124e+00  -6.9211450e+00  -2.1188690e+00   3.0399707e+00  -4.6915732e+00   4.0187936e+00  -1.5916379e+00   1.2679320e+01   3.2630294e+00   3.9785122e-01   2.2383606e+00   1.0893265e+00   4.4576962e+00   7.0464008e-02  -3.5687431e-01   1.9616631e-01   2.8276985e+00   4.2445811e+00  -2.5860836e+00   3.8662841e+00  -1.0460220e+00   5.9094279e+00  -6.2976094e-01   5.2256841e+00   1.5532963e+00  -2.5620694e+00  -1.6319407e-01   1.5811225e-01  -3.4298303e+00   8.0405765e+00   1.1398585e+00  -4.3683154e-01  -8.1179091e+00   9.9744025e-01  -3.5025596e-01   1.4614150e+00  -9.1031579e-01   9.3330685e+00  -4.1177662e+00   8.0055467e+00   2.1428565e+00   1.4366995e+01  -1.8401454e+00  -7.2281644e+00  -1.1171281e+01   1.8358310e+00   3.4316149e+00   4.9185313e+00   7.9429665e-01   4.3812657e+00   4.3099225e+00   3.8174589e+00  -2.2449953e-01   5.2278948e+00  -4.6607804e-01  -2.4563204e-01   5.7271042e-01
   3.5646102e+00  -1.4269010e-01  -1.5083231e+00  -1.9469357e+00  -4.6238109e-01   6.7082599e-01  -2.2204099e+00  -5.2070776e+00  -1.4015360e+00   1.0197123e+00  -7.2991560e-01  -2.4689939e+00  -2.4163701e+00  -3.6375752e+00   1.0524396e+00   3.8279172e+00   5.7274303e+00   2.0140021e+00   1.0191964e+00  -1.0194895e+00   7.8224126e+00   4.7089877e+00   2.2577379e+00   3.6304525e+00   5.9562401e+00   1.1498844e+01   2.0216488e+00   8.4837008e+00   5.6519081e+00   8.6587470e+00   1.1187302e+01   1.0347621e+01  -6.5877513e-02  -5.0574910e-01  -8.2780257e+00  -3.0171692e+00   3.0484213e+00  -4.7225133e+00   3.8617690e+00  -1.9431101e+00   1.3025578e+01   3.7154203e+00   4.9907313e-01   1.5734415e+00   1.4506504e+00   3.7764244e+00   1.8255525e-01  -9.0207190e-01   1.6618257e-01   2.3059929e+00   3.8523115e+00  -3.0857708e+00   4.1152440e+00  -1.5269806e+00   6.1083358e+00  -1.0150430e+00   6.1563032e+00   2.3106132e+00  -4.2898418e+00  -5.2406076e-01  -2.8718096e-01  -3.2481782e+00   8.1986152e+00   1.1562023e+00  -1.8994794e+00  -8.4715060e+00  -1.1267673e-01  -1.3257858e+00   1.7936505e+00  -1.7398984e-02   1.0353245e+01  -3.4890443e+00   8.4905475e+00   3.8467205e+00   1.3770903e+01  -2.0121633e+00  -6.8018749e+00  -1.0453033e+01   2.5349285e+00   4.9233910e+00   5.4156647e+00   1.2765246e+00   4.7124179e+00   4.7024568e+00   4.1522489e+00  -2.7173342e-01   6.3081295e+00  -5.1168268e-01   2.6802025e-01   5.0221088e-01
   3.9437090e+00  -3.7151140e-01  -1.3383083e+00  -1.8962422e+00  -1.5869631e+00  -4.6166464e-01  -2.4212340e+00  -5.4883466e+00  -2.4003496e+00   5.1618762e-01  -1.1664702e+00  -3.2432388e+00  -2.8269374e+00  -4.1567703e+00  -2.4635019e-01   3.1701206e+00   6.1770048e+00   2.6619222e+00   1.5233323e+00  -1.4409652e+00   8.3298237e+00   5.2756473e+00   2.8973283e+00   4.4729620e+00   6.4288985e+00   1.2836543e+01   2.0814158e+00   8.1704393e+00   6.0601700e+00   8.5977063e+00   1.1647273e+01   1.1038185e+01  -1.0783160e+00  -1.7847613e+00  -8.8154235e+00  -4.5675732e+00   2.9554788e+00  -3.7839073e+00   4.7300026e+00  -1.3681735e+00   1.4065041e+01   5.8837086e+00   9.9811207e-01   2.0064707e+00   2.0032405e+00   3.3576128e+00   6.2867113e-01  -8.8754312e-02   3.7992588e-01   2.5388467e+00   4.3017526e+00  -2.3589345e+00   5.2667714e+00  -7.9241392e-01   6.7830833e+00  -1.0350341e+00   6.7187234e+00   2.6137231e+00  -5.3083257e+00  -7.3148537e-01  -6.7042441e-01  -4.0383375e+00   8.0842892e+00   7.6936831e-01  -2.0943515e+00  -9.3779616e+00  -2.1540177e-01  -2.6795134e+00   2.2658406e+00  -6.6137045e-01   1.2309959e+01  -2.8947065e+00   9.9486636e+00   3.9734318e+00   1.4164037e+01  -2.0709800e+00  -6.8969979e+00  -9.7957371e+00   3.0090318e+00   5.2403243e+00   5.3538877e+00   1.2083208e+00   4.6824721e+00   4.5767461e+00   4.2803127e+00  -5.2377856e-01   6.9733409e+00  -5.9580450e-01   2.7898993e-01   4.9503208e-01
   4.1346816e+00   2.0276320e-01  -1.1083135e+00  -1.4624897e+00  -5.6880564e-01   1.4449852e-01  -2.6141339e+00  -5.8599586e+00  -2.1980849e+00   1.0359453e+00  -1.1586311e+00  -3.2776934e+00  -2.8086821e+00  -4.6267734e+00  -8.8710924e-03   3.8796191e+00   6.3738123e+00   3.2213758e+00   2.2133656e+00  -1.0366500e+00   9.6486177e+00   4.4566631e+00   3.6152090e+00   5.1206355e+00   8.9957551e+00   1.4378461e+01   3.5560214e+00   9.5118045e+00   5.9550016e+00   9.2243209e+00   1.2554411e+01   1.1988080e+01  -1.2028779e+00  -1.4601966e+00  -8.6865569e+00  -5.2341608e+00   2.9187016e+00  -3.7023763e+00   5.0632194e+00  -1.3928145e+00   1.4360373e+01   5.3434836e+00   1.6340630e+00   2.4619865e+00   2.9742304e+00   3.2719439e+00   8.8091280e-01   2.4662134e-01   9.9703912e-01   2.3271088e+00   4.2055130e+00  -2.5067183e+00   5.4544491e+00  -9.3612392e-01   7.0531701e+00  -1.1967903e+00   6.9443078e+00   2.8986718e+00  -6.6786590e+00  -1.2825983e+00  -1.3690957e+00  -4.8494868e+00   7.4846724e+00   5.9228596e-02  -3.2924858e+00  -1.0309031e+01  -6.8097736e-01  -3.2073804e+00   2.3354051e+00  -9.0545834e-01   1.3377874e+01  -2.3745600e+00   9.9391767e+00   4.9447797e+00   1.3644564e+01  -2.8048795e+00  -6.8650319e+00  -9.3339439e+00   3.3866438e+00   6.9815328e+00   5.6909581e+00   1.6136214e+00   5.1876476e+00   4.7656895e+00   4.1830667e+00  -7.6862013e-01   7.4554494e+00  -7.7935714e-01   5.0815356e-01   5.8457006e-01
   4.0670279e+00   7.3070100e-01  -8.0990695e-01  -1.0729993e+00  -7.6802930e-01   2.1419315e-01  -2.3620249e+00  -4.8935132e+00  -2.4755875e+00   1.3469461e+00  -7.0204333e-01  -2.4292528e+00  -2.6675881e+00  -3.8159125e+00  -8.4517406e-02   4.1086793e+00   6.3953517e+00   4.0788092e+00   2.2106181e+00  -1.5488113e+00   9.1875615e+00   4.2765804e+00   3.0592537e+00   4.7245022e+00   8.7672850e+00   1.4103932e+01   3.5370584e+00   9.1327799e+00   6.5851566e+00   9.2878266e+00   1.2052398e+01   1.1841389e+01  -7.2979584e-01  -1.2297875e+00  -8.6615637e+00  -5.8291459e+00   2.2782087e+00  -2.8391239e+00   4.6167785e+00  -7.9114100e-01   1.4110228e+01   5.2401537e+00   1.9499661e+00   2.5280146e+00   3.1073436e+00   2.5518134e+00   7.6160820e-01   9.3422004e-01   1.6917748e+00   1.9691114e+00   3.8288428e+00  -1.3634836e+00   5.5503777e+00   6.9919350e-02   6.0982729e+00  -1.0382393e+00   7.3244848e+00   3.1998686e+00  -6.9119370e+00  -1.7289822e+00  -8.3015473e-01  -4.0640331e+00   7.3569329e+00   2.9039901e-01  -3.5528862e+00  -8.9860554e+00  -1.4338435e+00  -5.1187966e+00   2.0849295e+00  -2.0875150e+00   1.1652581e+01  -2.3280451e+00   1.0203889e+01   5.0073361e+00   1.2000489e+01  -2.6804351e+00  -6.3004230e+00  -7.9915733e+00   4.0189089e+00   8.8156140e+00   5.3869033e+00   2.1535964e+00   5.3549905e+00   5.3429649e+00   4.0987290e+00  -3.7759223e-01   6.8600976e+00  -6.7563189e-01   8.6506435e-01   3.8352431e-01
   4.1419842e+00   7.9866160e-01  -3.6536975e-01  -1.3690957e-01  -8.9373496e-01  -3.4508427e-01  -1.9913558e+00  -3.7136655e+00  -1.6734331e+00   1.6866415e+00  -5.8873177e-01  -1.7788765e+00  -2.7452151e+00  -3.5026787e+00   1.2817783e-01   3.5249295e+00   6.1594243e+00   4.1595703e+00   2.2246263e+00  -2.2413544e+00   8.3515536e+00   4.8665838e+00   3.3325843e+00   5.3122078e+00   7.6293831e+00   1.4294960e+01   3.0613816e+00   8.2402700e+00   6.9825685e+00   7.9082786e+00   1.1392672e+01   1.2781946e+01  -1.0737357e+00  -1.5327151e+00  -7.4605447e+00  -7.0377073e+00   1.7670301e+00  -2.7376651e+00   4.0107544e+00  -4.1184903e-01   1.2318329e+01   7.0917999e+00   1.7690255e+00   2.0147241e+00   2.3153608e+00   5.0949573e-01   7.1371516e-02   8.7318616e-01   1.7843762e+00   1.2724839e+00   3.5196171e+00   4.5076629e-02   5.5812910e+00   8.1341457e-01   5.3400135e+00  -6.6425075e-01   6.8010622e+00   2.8082251e+00  -7.7441734e+00  -2.6133625e+00   4.6087593e-02  -3.7926833e+00   6.3880992e+00   3.9133214e-01  -2.4238291e+00  -7.6023684e+00  -2.5816638e+00  -8.0665717e+00   1.7819441e+00  -3.6866831e+00   1.1268366e+01   4.1844973e-02   1.1598686e+01   5.5874173e+00   1.1915130e+01  -9.7935566e-01  -4.3495722e+00  -6.1250831e+00   4.8457985e+00   8.6668602e+00   4.5429936e+00   2.2513803e+00   5.1853572e+00   5.4742231e+00   3.9279605e+00   2.6181751e-01   6.2562204e+00  -2.2069254e-01   1.1887573e+00   1.1075595e-01
   4.0829867e+00   1.0445341e+00   9.9842986e-02   4.1454046e-01  -3.4635956e-01  -5.2150205e-01  -1.8673698e+00  -3.2668483e+00  -1.3892416e+00   2.0035295e+00  -7.7920275e-01  -1.8268878e+00  -2.7046421e+00  -3.5860907e+00  -7.5107108e-02   3.4395693e+00   5.7922174e+00   4.3098238e+00   2.5450040e+00  -2.4463551e+00   8.9009597e+00   4.7295024e+00   3.5121626e+00   5.6817747e+00   8.6511282e+00   1.4947961e+01   3.7028807e+00   8.3252242e+00   6.6506635e+00   7.5374034e+00   1.1223243e+01   1.3155277e+01  -1.3888811e+00  -1.8650170e+00  -6.9820091e+00  -7.3652951e+00   1.4827310e+00  -2.5263061e+00   4.1436229e+00  -2.2420146e-01   1.1708206e+01   7.8831036e+00   2.0287548e+00   2.1015841e+00   2.6819960e+00  -2.5122829e-01   3.7404898e-01   1.2043308e+00   2.0692255e+00   9.6519073e-01   3.3300190e+00   5.4257480e-01   5.7683991e+00   1.0978478e+00   5.1618298e+00  -8.7190128e-01   6.7005152e+00   2.8444262e+00  -8.3247413e+00  -3.1354845e+00  -6.5820649e-02  -4.2680049e+00   5.6753995e+00   2.8473683e-02  -2.5567500e+00  -7.5442179e+00  -2.9324159e+00  -9.1858518e+00   1.7456653e+00  -4.0735003e+00   1.1653744e+01   1.2980638e+00   1.1387588e+01   6.0738438e+00   1.0858285e+01  -8.3675477e-01  -3.6371547e+00  -5.1177233e+00   5.1513047e+00   9.2639653e+00   4.4587750e+00   2.5099190e+00   5.2184805e+00   5.6404301e+00   3.8727076e+00   2.5257011e-01   6.2159535e+00  -3.0842364e-01   1.3391676e+00   3.7350830e-02
   3.7468259e+00   1.4158843e+00   6.2238298e-01   9.7686127e-01   2.1663387e-01  -2.9434002e-01  -1.2932171e+00  -2.0430607e+00  -5.7383378e-01   2.5667036e+00  -3.4462075e-01  -1.0384923e+00  -2.4846256e+00  -2.9294659e+00   5.2801005e-01   3.4186988e+00   5.3459201e+00   4.4288428e+00   2.2608242e+00  -3.0336337e+00   8.3492040e+00   4.6466380e+00   2.9304090e+00   5.1466334e+00   7.9681769e+00   1.4263510e+01   3.6974380e+00   7.7396072e+00   6.8129297e+00   6.8070754e+00   1.0210887e+01   1.2875513e+01  -8.9077159e-01  -1.4157728e+00  -5.9892660e+00  -7.3974984e+00   8.9646430e-01  -2.2875979e+00   3.4371823e+00   1.3610619e-01   1.0198664e+01   7.7764628e+00   1.9987873e+00   2.0005425e+00   2.3309912e+00  -1.2442388e+00  -4.1360446e-02   1.4077877e+00   2.5734363e+00   4.0935397e-01   2.8229298e+00   1.5223515e+00   5.3693823e+00   1.7035685e+00   4.0536284e+00  -6.2669190e-01   6.2321903e+00   2.6283997e+00  -8.2194351e+00  -3.7155959e+00   6.9967002e-01  -3.7145911e+00   4.9407481e+00   2.1524847e-01  -2.1164061e+00  -5.9669708e+00  -3.5960923e+00  -1.0800514e+01   1.3124119e+00  -5.2330354e+00   9.7473742e+00   2.3400324e+00   1.1199680e+01   6.2647575e+00   9.4252165e+00  -6.0733228e-02  -2.3512859e+00  -3.6574994e+00   5.5777426e+00   1.0112912e+01   3.9152153e+00   2.9693975e+00   5.2269156e+00   6.0167488e+00   3.6004132e+00   7.5126428e-01   5.1541052e+00  -1.1420975e-01   1.5757356e+00  -1.4394462e-01
   3.3955458e+00   1.7317589e+00   1.0527383e+00   2.0705729e+00   9.8736380e-01  -7.2847634e-01  -1.3292219e+00  -1.1166962e+00  -9.2907464e-02   2.6679620e+00  -1.1338311e+00  -6.0620400e-01  -2.5381783e+00  -2.5642130e+00   1.8282969e-02   2.7756173e+00   4.0891666e+00   3.9693190e+00   2.2869975e+00  -3.2348047e+00   8.0723212e+00   5.3579607e+00   3.0596095e+00   5.7238072e+00   8.2645134e+00   1.4917983e+01   3.9258881e+00   7.5197705e+00   5.6318022e+00   5.2091485e+00   9.2131608e+00   1.3053169e+01  -1.5768200e+00  -2.0319245e+00  -4.8635215e+00  -7.4307764e+00   5.2446653e-01  -2.7792790e+00   3.0761803e+00   2.1518864e-01   7.7335580e+00   9.7059036e+00   1.9315783e+00   1.5688924e+00   2.3708078e+00  -2.4830258e+00   3.8661517e-01   1.3467300e+00   2.6071011e+00   1.4667089e-01   2.6167754e+00   2.4383672e+00   5.5961611e+00   1.9257936e+00   3.2979548e+00  -8.8593312e-01   5.8756650e+00   2.5837465e+00  -8.0490512e+00  -3.6696747e+00   9.8594816e-01  -3.5980120e+00   3.2438822e+00   2.3166085e-01  -1.5793108e+00  -5.2024137e+00  -4.1460227e+00  -1.1774443e+01   7.9793516e-01  -5.3440610e+00   9.7333866e+00   4.9122823e+00   1.0192601e+01   6.3990338e+00   7.8101332e+00   9.8015961e-01  -6.9144257e-01  -2.1328783e+00   4.8062490e+00   8.8036633e+00   2.8811087e+00   2.6581273e+00   4.5217080e+00   5.7735739e+00   3.3272302e+00   9.5645902e-01   4.8862779e+00  -3.1020573e-01   1.8458616e+00  -3.2759411e-01
   3.0481394e+00   1.7477618e+00   1.5716908e+00   2.2638500e+00   1.6723783e+00  -5.5984607e-01  -1.0829234e+00  -8.3728592e-01   6.2569258e-01   3.0774094e+00  -1.2033263e+00  -8.2307870e-01  -2.3210948e+00  -2.6845747e+00   3.8053849e-01   2.9223270e+00   3.8521827e+00   3.8964407e+00   2.3955493e+00  -3.2141982e+00   8.2359821e+00   5.0779774e+00   3.1794572e+00   5.6491254e+00   9.5555456e+00   1.5173269e+01   4.5589847e+00   7.6450200e+00   5.5257504e+00   4.6619466e+00   8.9477216e+00   1.2541059e+01  -1.7671414e+00  -2.0122121e+00  -3.8400356e+00  -6.9715927e+00   3.6498677e-01  -2.6273340e+00   3.3995537e+00   3.8132859e-01   7.3472208e+00   9.4953713e+00   2.1886793e+00   2.0512551e+00   2.6363111e+00  -2.6601289e+00   1.0051163e+00   1.9717001e+00   2.8260789e+00  -8.7674986e-03   2.1071573e+00   2.6705224e+00   5.0857486e+00   2.3632861e+00   2.9144936e+00  -1.1983521e+00   5.6624257e+00   2.6133605e+00  -7.9896419e+00  -3.6555699e+00   5.4694555e-01  -4.0993350e+00   2.8742454e+00  -6.7507525e-02  -1.8633865e+00  -5.1821349e+00  -4.0300397e+00  -1.1949118e+01   8.0227760e-01  -5.1457035e+00   8.9264333e+00   5.5119492e+00   9.1675917e+00   5.9505335e+00   5.9967625e+00   7.9073372e-01  -5.8480786e-01  -1.9336676e+00   5.3623376e+00   9.4188941e+00   3.0680549e+00   3.0706644e+00   4.7631017e+00   6.3677807e+00   3.1270052e+00   1.0652355e+00   4.7711933e+00  -2.5349815e-01   1.8308909e+00  -3.2563912e-01
   2.5128710e+00   2.3721604e+00   1.6661709e+00   1.8339922e+00   3.1994257e+00   7.4558203e-01  -1.0683793e+00  -1.2173300e+00   1.0501710e+00   3.1712280e+00  -1.1154606e+00  -1.1115391e+00  -1.9507245e+00  -2.6447113e+00   9.8180901e-01   3.4887541e+00   3.5621068e+00   3.7886791e+00   2.1958905e+00  -2.4829025e+00   8.6673680e+00   3.9795776e+00   2.4346414e+00   4.2165359e+00   1.1175519e+01   1.4603781e+01   5.8109293e+00   8.2016030e+00   4.8278215e+00   4.8176223e+00   8.0970931e+00   1.0516563e+01  -1.1866894e+00  -1.0133954e+00  -3.7209767e+00  -5.1456712e+00   4.4043398e-01  -2.1640939e+00   3.6175328e+00   5.9416055e-01   6.9987053e+00   7.7675695e+00   2.0704765e+00   2.5385488e+00   3.1920788e+00  -1.6403074e+00   1.3313763e+00   2.1501326e+00   3.6983031e+00   2.0314924e-01   1.7492577e+00   1.9669895e+00   4.4518787e+00   2.0621268e+00   2.5456190e+00  -1.2627585e+00   5.6576974e+00   2.9425572e+00  -6.7298178e+00  -2.7876990e+00  -1.3345277e-01  -4.2594019e+00   1.9066910e+00  -1.4814278e-01  -3.2152515e+00  -5.9056444e+00  -3.4639141e+00  -9.9480248e+00   8.6045762e-01  -3.9663647e+00   7.5399876e+00   4.9353428e+00   6.7564427e+00   5.4989231e+00   3.8590658e+00  -3.3942574e-01  -6.6657299e-01  -1.7812501e+00   4.6620302e+00   9.9688575e+00   3.1236924e+00   3.7123149e+00   4.8039887e+00   6.1783183e+00   2.5971378e+00   5.0286248e-01   4.6934767e+00  -1.0198059e+00   1.7555606e+00   2.0152441e-02
   1.9406702e+00   2.4867259e+00   2.1271134e+00   1.8176938e+00   3.1891591e+00   7.5965614e-01  -7.9406136e-01  -4.4958971e-01   1.1223267e+00   3.0495170e+00  -1.1534540e+00  -1.0513265e+00  -1.4667475e+00  -1.8866462e+00   8.2334142e-01   3.3130905e+00   3.1078604e+00   3.7439563e+00   2.0116843e+00  -2.4457494e+00   7.6215697e+00   3.7673659e+00   1.9848250e+00   3.3980462e+00   1.1214693e+01   1.3706808e+01   5.6998138e+00   7.5116154e+00   4.7385871e+00   3.8636673e+00   7.0278658e+00   8.7475241e+00  -1.0897445e+00  -9.8401403e-01  -3.1691876e+00  -4.3894169e+00   1.6118942e-01  -1.7387918e+00   3.5023305e+00   9.8716515e-01   6.3013282e+00   7.3930629e+00   2.3242922e+00   2.8095741e+00   3.1941415e+00  -1.3773479e+00   2.0323841e+00   2.7271644e+00   3.7104957e+00   3.1314119e-01   9.6211478e-01   2.6733627e+00   3.6888832e+00   3.0296842e+00   1.4256314e+00  -1.4669209e+00   5.6550710e+00   3.3651160e+00  -5.6687863e+00  -1.8112645e+00  -4.2107154e-01  -3.6960313e+00   1.7685327e+00   1.7757705e-01  -3.3611185e+00  -4.9878795e+00  -3.0878653e+00  -9.3715744e+00   7.3471344e-01  -3.2302447e+00   4.9378099e+00   4.6582554e+00   5.2024009e+00   3.9856740e+00   8.3833189e-01  -3.3596256e-01  -7.9052874e-01  -2.0235291e+00   4.9789044e+00   9.8807148e+00   3.0530107e+00   4.1953478e+00   4.6473727e+00   6.8702193e+00   2.3074692e+00   7.5516760e-01   4.3319455e+00  -9.8510009e-01   1.7888754e+00   6.3889681e-03
   1.2244603e+00   2.1650674e+00   2.7816762e+00   2.4069023e+00   4.3204485e+00   6.8685255e-01  -2.4663848e-01   2.8501590e-01   2.4872443e+00   3.1409318e+00  -1.4441205e+00  -1.0692070e+00  -1.3102919e+00  -1.5457081e+00   1.6929885e+00   2.6171983e+00   2.0035877e+00   2.5478482e+00   1.5277483e+00  -2.7477013e+00   6.2693550e+00   3.9737461e+00   2.3252320e+00   3.3771199e+00   1.0678433e+01   1.3901306e+01   5.8677360e+00   6.9762879e+00   3.8658987e+00   1.4893058e+00   6.1055347e+00   8.6453612e+00  -1.1497654e+00  -7.0428325e-01  -8.2978031e-01  -3.9993886e+00   1.8994316e-01  -2.7423322e+00   2.9182731e+00   1.1201194e+00   3.9247730e+00   8.1405928e+00   2.3093993e+00   2.5934685e+00   2.7262307e+00  -1.8907804e+00   1.7593801e+00   2.3004081e+00   3.7284560e+00   6.6191537e-02   6.2108983e-01   3.5665183e+00   2.9418310e+00   3.4336358e+00   1.7930198e-01  -1.2709701e+00   4.5146865e+00   2.7732162e+00  -4.7378157e+00  -1.6825318e+00   1.5246761e-01  -3.6792822e+00   4.3732278e-01   3.3152299e-01  -1.8754276e+00  -4.2427094e+00  -3.1780914e+00  -9.3372949e+00  -1.0006174e-01  -3.8213053e+00   3.5124774e+00   6.4902410e+00   4.4563193e+00   3.4695847e+00   1.2644476e-01   1.0224953e+00   5.5728060e-01  -1.9233992e+00   4.5306146e+00   7.9786555e+00   2.1267404e+00   3.9573563e+00   4.3287698e+00   6.8908090e+00   1.9025643e+00   1.2037150e+00   3.0320570e+00  -6.9500999e-01   1.9629461e+00   9.4947858e-02
   1.0135516e+00   2.0367685e+00   3.0250561e+00   2.1281088e+00   4.4803841e+00   6.1348499e-01   2.8175569e-02   5.7630284e-01   3.0878010e+00   3.2143242e+00  -1.3606065e+00  -1.4513425e+00  -8.3546342e-01  -1.4740217e+00   2.0460425e+00   2.5426497e+00   1.7739928e+00   1.9517630e+00   1.4418471e+00  -2.5272645e+00   5.9958105e+00   3.6223841e+00   2.0824830e+00   2.9493777e+00   1.0146726e+01   1.2895143e+01   5.6997918e+00   6.3016832e+00   3.6941911e+00   9.7665226e-01   5.5016216e+00   7.7702928e+00  -9.4096231e-01  -3.8026487e-01  -6.1290940e-01  -3.2653647e+00   4.5690713e-01  -2.9793826e+00   3.0013207e+00   8.9999720e-01   3.7274779e+00   8.4281955e+00   2.0931000e+00   2.3554798e+00   2.1393779e+00  -1.8522130e+00   1.9223447e+00   1.8402137e+00   3.1837400e+00  -1.5760809e-01   1.2704775e-01   3.1763541e+00   2.1614483e+00   3.2587729e+00   4.6397362e-02  -1.5694807e+00   4.0700595e+00   2.6505430e+00  -4.2549927e+00  -1.4838694e+00   6.8564118e-02  -3.9006938e+00   9.0460081e-01   4.9471016e-01  -1.4049216e+00  -4.0660321e+00  -2.7889145e+00  -8.5536420e+00   2.3810730e-01  -2.7202148e+00   2.8493953e+00   6.6865406e+00   3.8921356e+00   3.3719663e+00  -5.0771721e-01   1.4401338e+00   7.3945634e-01  -2.4858590e+00   5.1875929e+00   7.2766710e+00   2.5208019e+00   4.2759130e+00   4.3259544e+00   7.2557267e+00   2.0401388e+00   1.3183865e+00   2.7575256e+00  -3.8920356e-01   1.8443200e+00   2.0572450e-01
   7.8187218e-02   2.0878502e+00   3.5159400e+00   2.1808765e+00   6.0109466e+00   1.2416168e+00   3.8100399e-01   6.9246305e-01   3.8443315e+00   3.2210413e+00  -1.6076939e+00  -1.5785639e+00  -4.9726034e-01  -1.0495460e+00   2.7421270e+00   2.4394891e+00   6.8981810e-01   1.0044261e+00   1.0065116e+00  -2.2771300e+00   5.1987830e+00   3.0905264e+00   2.1215598e+00   2.2230855e+00   1.0914112e+01   1.2909941e+01   6.5332045e+00   6.5448299e+00   2.4141735e+00  -4.4840580e-01   4.8317140e+00   6.4572028e+00  -6.2193383e-01   3.8799354e-01   9.4399838e-01  -2.3418174e+00   6.6293439e-01  -3.8968873e+00   2.6769497e+00   8.4700767e-01   2.3169345e+00   7.0719019e+00   2.7195127e+00   2.8640383e+00   2.6728923e+00  -7.1498709e-01   2.4397909e+00   1.8686037e+00   3.5006418e+00   1.3917642e-01  -1.8557204e-01   3.4162916e+00   1.3775060e+00   3.4587857e+00  -1.0305902e+00  -1.6029318e+00   3.4621124e+00   2.6507914e+00  -2.7792400e+00  -4.7593093e-01  -8.2289722e-02  -3.8102689e+00  -7.5270971e-02   5.1164884e-01  -1.2970404e+00  -3.9535472e+00  -2.2936633e+00  -6.4304318e+00  -5.5935569e-01  -2.3339663e+00   9.1645881e-01   6.6651494e+00   1.6716172e+00   2.2794486e+00  -2.3203261e+00   1.1986328e+00   6.5755293e-01  -3.4958065e+00   4.0123886e+00   6.1938433e+00   1.9893318e+00   4.0652675e+00   4.0702962e+00   7.2831018e+00   1.5228709e+00   1.3570713e+00   1.6697474e+00  -4.7233135e-01   1.9374823e+00   4.9877654e-01
  -2.1006940e-01   1.9863550e+00   3.5123907e+00   2.3636312e+00   6.1253665e+00   9.0298131e-01   3.3250953e-01   1.0163677e+00   3.9209660e+00   2.8760168e+00  -2.0963586e+00  -1.4496203e+00  -3.0110970e-01  -7.4892043e-01   2.2742189e+00   1.8311267e+00  -2.9714367e-01   2.1420373e-01   5.5862292e-01  -2.1826864e+00   4.6900997e+00   3.7837817e+00   1.9204128e+00   2.2510665e+00   9.7307965e+00   1.2074025e+01   5.9295928e+00   5.9141168e+00   1.4489715e+00  -1.4545379e+00   3.6510802e+00   5.5558617e+00  -6.1758057e-01   4.8791215e-01   1.4795646e+00  -1.3681622e+00   7.3595677e-01  -4.6798691e+00   2.3114430e+00   5.2122780e-01   8.8240392e-01   8.0834051e+00   2.1602289e+00   2.1674222e+00   2.0270541e+00  -9.0619341e-01   2.5412056e+00   1.0907841e+00   2.8715883e+00   3.7865052e-02  -2.6567447e-01   3.2023446e+00   1.1243387e+00   2.7124607e+00  -1.3264799e+00  -1.9294883e+00   2.9743548e+00   2.4479698e+00  -1.6965462e+00  -1.3495512e-04   3.0477241e-01  -3.2952358e+00  -4.5021609e-01   8.8731185e-01  -1.7035601e-01  -3.1443607e+00  -1.8909059e+00  -5.2357978e+00  -5.4173029e-01  -1.2389640e+00   4.6487903e-01   7.3108737e+00   4.9026261e-01   2.0187871e+00  -2.9017417e+00   2.0455945e+00   1.3039003e+00  -3.0980842e+00   3.1006495e+00   4.3864624e+00   1.3476426e+00   3.5687773e+00   3.3343830e+00   6.8405780e+00   1.5842649e+00   1.6254563e+00   1.3908852e+00  -3.8197436e-01   1.8386091e+00   3.9699956e-01
  -7.9272539e-01   9.8069887e-01   4.0448357e+00   2.7895247e+00   6.5465296e+00   6.5103004e-02   5.9726418e-01   8.5745377e-01   4.6247069e+00   2.4896759e+00  -3.0337925e+00  -2.3269762e+00  -5.5327692e-01  -1.4722382e+00   2.1643661e+00   5.0108324e-01  -1.5743150e+00  -1.3242893e+00   2.9109523e-01  -2.4279617e+00   4.1465690e+00   4.8504647e+00   3.0729732e+00   3.2187358e+00   9.3262101e+00   1.2788893e+01   5.8449808e+00   5.4889515e+00   1.3597354e-01  -3.7290446e+00   3.4685475e+00   6.1077542e+00  -1.3028132e+00   1.1482250e-01   3.9303446e+00  -1.2038048e+00   9.7899754e-01  -6.3517312e+00   2.2632249e+00   8.9828383e-02  -8.0994817e-01   9.1793044e+00   2.6760465e+00   2.4401499e+00   2.0963908e+00  -5.1583828e-01   2.8916002e+00   7.1860338e-01   2.3190004e+00   2.0367798e-01   8.8595962e-02   3.5322134e+00   9.4657414e-01   2.4964431e+00  -1.3629464e+00  -1.9689858e+00   1.5018360e+00   1.6340285e+00  -1.1463494e+00   2.7742115e-01   2.7977172e-01  -4.0486837e+00  -1.5796421e+00   4.9119854e-01   1.6587700e+00  -3.4825212e+00  -9.7902043e-01  -3.6583349e+00  -1.1009382e+00  -1.3476778e+00   1.2837207e+00   8.9883092e+00   3.9133960e-02   1.3716182e+00  -2.2904247e+00   3.1864899e+00   1.6445546e+00  -3.4992099e+00   2.0125429e+00   1.6106171e+00   5.0233863e-01   2.4806363e+00   2.7436659e+00   6.2670559e+00   1.3644365e+00   1.8599626e+00   5.7482827e-01   9.0962492e-02   1.5932711e+00   4.1757317e-01
  -4.7412046e-01   1.6470610e+00   3.0078404e+00   6.3831429e-01   7.0608607e+00   1.6409678e+00   2.0664506e-01  -5.4296875e-01   4.0949311e+00   2.5856894e+00  -1.9585656e+00  -2.9270718e+00   3.7365478e-01  -1.3745923e+00   3.1888433e+00   2.4356825e+00  -4.1010308e-01  -9.9706986e-01   1.4173231e-01  -1.0958548e+00   5.0532922e+00   2.3272812e+00   1.3037048e+00   8.7532922e-01   9.7679052e+00   1.0547122e+01   6.4635607e+00   5.8098914e+00   5.7569415e-01  -8.6042740e-01   3.1661188e+00   3.3979082e+00   5.5071914e-01   2.3105313e+00   1.0257481e+00   8.2167043e-01   2.0004176e+00  -5.2556788e+00   2.9280090e+00  -2.0768626e-01   2.2882711e+00   7.1201157e+00   1.5716098e+00   1.8208234e+00   1.6212700e+00   6.0374557e-01   2.5909620e+00  -1.7597064e-01   2.4374598e+00   5.0990946e-02  -2.4433993e-01   7.1552853e-01   2.2034199e-01   1.0051404e+00  -4.7727417e-01  -2.3557684e+00   2.7364757e+00   2.2010070e+00   1.0270300e-01   5.8959755e-01   5.7555204e-02  -4.1710591e+00   7.8205983e-01   9.3097858e-01  -3.7954534e-02  -4.7871910e+00  -5.3244598e-01  -1.1793633e+00   3.3061815e-01   1.4507589e+00   5.3197247e-01   5.1811963e+00  -1.2190512e+00   2.2357155e+00  -2.2286025e+00   7.7562960e-01   4.5380409e-01  -4.9879490e+00   2.7892395e+00   3.4372379e+00   2.2256398e+00   3.4944670e+00   3.5223373e+00   6.3838582e+00   2.0562747e+00   1.0001171e+00   1.0444702e+00  -2.7718211e-01   1.4314389e+00   1.0457888e+00
  -1.2353336e+00   8.8636514e-01   3.1462490e+00   1.2451207e+00   6.7053538e+00   1.0070720e+00  -5.0434565e-03  -5.4213747e-01   3.8669790e+00   1.5147204e+00  -3.0056931e+00  -2.9874583e+00   2.4025156e-01  -1.1614448e+00   2.3693357e+00   9.2901690e-01  -1.8117625e+00  -2.0782929e+00  -1.9096772e-01  -9.0580788e-01   2.5514475e+00   3.2828443e+00   2.5461922e+00   1.6961865e+00   9.1644504e+00   1.0800673e+01   5.8126133e+00   5.0669287e+00  -6.9936231e-01  -3.8480324e+00   2.3764012e+00   3.1791265e+00  -1.9971200e-01   1.9376055e+00   3.7456550e+00   1.2703415e+00   1.9407989e+00  -6.4378967e+00   2.3083735e+00  -2.1406175e-01  -3.1806317e-01   7.4479585e+00   2.4224464e+00   2.0326807e+00   2.0233235e+00   1.5020600e+00   3.1510008e+00  -2.1997807e-01   2.1178141e+00   5.1685388e-01  -1.8528648e-01   2.0717220e+00  -1.4278774e-01   1.5632544e+00  -1.4145878e+00  -1.9523306e+00   1.6199715e+00   1.9218404e+00   1.2488788e+00   1.9680953e+00  -2.0560474e-01  -3.4496320e+00  -1.0367143e+00   9.0024261e-01   1.4849067e+00  -4.3698142e+00   4.4092101e-01   9.1396332e-01  -7.5779566e-01   1.4549174e+00  -9.0468789e-01   6.0582766e+00  -2.2778897e+00  -8.0062623e-02  -3.4302467e+00   1.6856539e+00   7.5538482e-01  -4.9504070e+00   1.1621423e+00   2.8792345e-01   6.2031402e-01   2.1689226e+00   2.4610014e+00   5.6480698e+00   1.3321751e+00   1.3618584e+00   3.8936192e-01   1.8228067e-01   1.3852420e+00   8.8538485e-01
  -1.1899304e+00   3.6524570e-01   2.9613754e+00   1.0184358e+00   6.6705935e+00   7.6507748e-01   1.0102222e-01  -8.9039686e-01   4.1648812e+00   1.2459308e+00  -2.8795695e+00  -3.0375307e+00   4.1813735e-01  -1.2225630e+00   2.6826799e+00   5.6787199e-01  -2.0288655e+00  -2.7485449e+00  -3.9156044e-01  -6.7619453e-01   1.4672461e+00   3.0606122e+00   3.1595663e+00   2.0687738e+00   8.1504167e+00   1.0408975e+01   5.2749975e+00   4.4637853e+00  -1.0816831e+00  -4.7703748e+00   2.1239078e+00   3.0859387e+00  -1.5445185e-01   2.3607289e+00   4.6759629e+00   1.4558952e+00   2.4312882e+00  -7.0738863e+00   2.1383473e+00  -4.8482629e-01  -6.2342264e-01   7.6103995e+00   2.1778278e+00   1.5279172e+00   1.3479827e+00   1.2857080e+00   2.7702060e+00  -9.8733340e-01   1.5701435e+00   2.2137807e-01  -1.0446688e-01   1.8336849e+00  -4.6989767e-01   9.9431436e-01  -1.3805107e+00  -1.8260148e+00   1.1197852e+00   1.3882345e+00   1.5546031e+00   1.7052502e+00   2.5887371e-01  -3.3586845e+00  -7.9408200e-01   8.5326724e-01   2.7742349e+00  -4.1988829e+00   5.0851171e-01   1.4303988e+00  -7.7863647e-01   1.4782634e+00  -8.2698819e-01   5.9866160e+00  -1.8424958e+00  -1.0502719e-01  -2.0533471e+00   2.0807996e+00   1.1342104e+00  -5.1380463e+00   8.6811734e-01  -9.4403291e-01   2.5504645e-01   1.4077464e+00   2.1887161e+00   5.1782621e+00   1.4806753e+00   1.6023760e+00  -1.1001336e-01   7.0096486e-01   1.3758647e+00   9.5113484e-01
  -1.1022287e+00   3.4151025e-02   2.6783697e+00   5.3797323e-01   6.5618970e+00   7.2689610e-01  -1.1921398e-01  -1.7072751e+00   3.7089165e+00   9.4409366e-01  -2.9736872e+00  -3.4920337e+00   5.3709319e-01  -1.6601590e+00   2.4402080e+00   5.7916811e-01  -2.1399739e+00  -2.9340690e+00  -2.7457228e-01  -2.6664430e-01   1.5594669e+00   2.7611733e+00   3.4847261e+00   2.2113283e+00   8.3828944e+00   1.0139435e+01   5.2349460e+00   4.5040583e+00  -1.5095384e+00  -4.5331558e+00   2.3015983e+00   2.7429054e+00   1.7158491e-02   2.7102281e+00   4.7390071e+00   1.7140014e+00   2.7968662e+00  -7.2979479e+00   2.3289013e+00  -8.3500775e-01  -4.8489242e-02   6.9184784e+00   2.3357532e+00   1.5467616e+00   1.5122765e+00   1.7385858e+00   3.0768918e+00  -1.2563018e+00   1.1985272e+00   2.1190010e-01   1.0510077e-01   1.0045496e+00  -4.3012980e-01   3.0527574e-01  -8.1192892e-01  -1.9196600e+00   1.0895930e+00   1.2745729e+00   1.7602668e+00   1.7088419e+00   4.3992716e-02  -3.6452736e+00  -3.1879012e-01   5.2380445e-01   2.8906673e+00  -4.8035864e+00   1.0529105e+00   2.8238177e+00  -5.0612145e-01   2.1579110e+00  -2.3920870e-01   4.9097716e+00  -2.2215716e+00  -2.8063160e-01  -1.6300817e+00   1.2968898e+00   4.3861282e-01  -5.6309377e+00   4.1317606e-01  -1.1242602e+00   4.9277393e-01   8.2037170e-01   2.0968188e+00   4.7404470e+00   1.7327154e+00   1.3910388e+00  -6.6742339e-03   8.8221041e-01   1.1860034e+00   1.0193496e+00
  -9.5222381e-01  -6.3465358e-02   2.2257693e+00   1.9450340e-01   6.2279920e+00   6.1065727e-01  -3.9862251e-01  -2.2010726e+00   3.1005696e+00   6.0957550e-01  -2.9680660e+00  -3.4649554e+00   7.2943952e-01  -1.7467157e+00   1.9573409e+00   5.2374795e-01  -2.3775023e+00  -3.0730948e+00  -1.6070423e-01   1.3241729e-01   1.4015672e+00   2.3516283e+00   3.5800724e+00   2.3406876e+00   7.8875396e+00   9.3161890e+00   4.8540213e+00   4.2234487e+00  -2.0514569e+00  -4.2499781e+00   2.1858996e+00   2.4523865e+00   2.5347843e-01   3.0496864e+00   4.4445503e+00   1.7640684e+00   3.0647110e+00  -7.5249397e+00   2.1958316e+00  -1.3222837e+00   3.8001633e-02   6.3789557e+00   2.4285138e+00   1.2276635e+00   1.5668385e+00   2.0098509e+00   3.2182037e+00  -1.7841498e+00   6.8040049e-01   8.3787668e-02   2.8656476e-01   3.2836675e-01  -2.6192492e-01  -5.2700141e-01  -2.4159404e-01  -1.8755532e+00   9.9700647e-01   1.1560925e+00   1.7575315e+00   1.5772658e+00   6.6811831e-02  -3.5326365e+00   1.2673969e-02   2.8281910e-01   3.1039743e+00  -4.8912940e+00   1.3163309e+00   3.9538135e+00  -3.2917976e-01   2.7543015e+00   3.1744180e-01   3.9961193e+00  -2.3955713e+00  -1.1538788e-01  -1.0958298e+00   6.9553980e-01   2.3683802e-01  -5.6179718e+00  -1.6165045e-01  -1.4911663e+00   4.8218621e-01   8.2092728e-02   1.7331928e+00   4.0432465e+00   1.9589858e+00   1.2028004e+00  -3.9747528e-02   1.1308379e+00   1.0466054e+00   9.8511471e-01
  -5.3463540e-01  -5.7593052e-01   2.1129080e+00   4.2295236e-02   5.8365844e+00  -5.0431795e-02  -3.7938059e-01  -2.6926008e+00   2.5651332e+00   1.5159321e-01  -2.9983145e+00  -3.7931750e+00   7.2869794e-01  -2.2217600e+00   1.3340827e+00  -1.1599913e-03  -2.5629817e+00  -3.1147599e+00  -3.5783409e-02   1.1996693e-02   1.6696736e+00   2.4298902e+00   4.2383495e+00   3.0849343e+00   7.3211249e+00   9.1347417e+00   4.3820514e+00   3.8635346e+00  -2.4612222e+00  -4.2183977e+00   2.2528892e+00   2.6696361e+00   1.1139144e-01   2.8077027e+00   4.5908705e+00   1.2901411e+00   3.1728595e+00  -7.4763573e+00   2.1958066e+00  -1.4790562e+00   2.7302226e-01   6.6414876e+00   2.0836439e+00   7.3000446e-01   1.1732776e+00   1.1857958e+00   2.8788194e+00  -2.3383363e+00  -2.9558845e-02  -2.5631754e-01   6.4599825e-01  -1.7265745e-01   2.4764287e-01  -1.3525539e+00   3.7877131e-01  -1.7973102e+00   8.0319153e-01   7.2447482e-01   1.4375279e+00   7.2645016e-01   3.8057430e-01  -3.8576727e+00   2.9532151e-01  -1.9560620e-01   4.0106371e+00  -4.9159484e+00   1.4319249e+00   3.8944808e+00   6.4886377e-02   2.5858273e+00   1.8738594e+00   3.4482563e+00  -1.7898248e+00   2.8329860e-01   3.1892378e-01   5.0061433e-01   1.5446771e-01  -5.2683129e+00  -7.5112285e-01  -1.8199334e+00   3.8806625e-01  -7.9419395e-01   1.4573285e+00   3.1883383e+00   2.3934860e+00   1.1644093e+00  -1.4588045e-02   1.3115543e+00   8.4336084e-01   9.1377778e-01
  -5.6131770e-01  -6.6103978e-01   1.8102147e+00  -2.9933258e-01   5.8403486e+00   3.7116862e-01  -4.6546541e-01  -3.2293987e+00   2.1019504e+00  -2.8102913e-01  -2.6409070e+00  -3.6918517e+00   9.7215270e-01  -2.1808099e+00   1.5384513e+00   7.7340947e-02  -2.6574841e+00  -3.0602375e+00   3.5179611e-02   4.0979425e-01   8.9908265e-01   1.3590903e+00   4.5507077e+00   2.8508839e+00   7.2181085e+00   8.3822438e+00   4.3957622e+00   3.7646493e+00  -2.6838359e+00  -4.1632937e+00   2.2764364e+00   2.4235512e+00   6.7972902e-01   3.6293644e+00   5.0677614e+00   1.1867958e+00   3.2051258e+00  -7.1832742e+00   1.7203590e+00  -1.4920865e+00   2.3560057e-02   4.8000293e+00   2.3057110e+00   6.4536165e-01   1.4198922e+00   1.5033635e+00   2.4022626e+00  -2.6894726e+00  -4.2921634e-02  -4.1863375e-01   5.8994625e-01  -3.7130384e-01   1.0470825e-01  -1.5584519e+00   3.1879387e-01  -1.0665294e+00   4.5580354e-01   5.0430747e-01   1.4793799e+00   5.4371574e-01   3.3469550e-01  -3.6831032e+00  -1.1367602e-01  -6.1206809e-01   3.8969304e+00  -5.0508319e+00   1.5842848e+00   4.8762882e+00  -2.0454334e-01   2.2460574e+00   1.2928207e+00   2.0310431e+00  -1.8660633e+00   2.9340716e-03   4.2594765e-01  -4.4093990e-01   1.6294484e-02  -5.1771016e+00  -1.3857164e+00  -1.6386914e+00   1.5515819e-01  -1.3554898e+00   1.3974389e+00   2.4145360e+00   2.1976286e+00   9.1868974e-01  -6.0181731e-01   1.4988107e+00   7.5903664e-01   1.0102064e+00
  -5.6041344e-01  -8.7337757e-01   1.1750954e+00   2.5210243e-02   4.8781119e+00  -1.2056395e-01  -1.1064661e+00  -3.4038302e+00   1.0689964e+00  -1.2650630e+00  -3.1302186e+00  -3.1834431e+00   7.9871659e-01  -2.0281020e+00   5.0381609e-01  -8.0867590e-01  -3.4279580e+00  -3.3746249e+00   2.5614993e-01   8.5945401e-01  -8.2643911e-01   1.5801139e+00   5.0331417e+00   3.5266502e+00   5.9350743e+00   7.6844643e+00   3.4776740e+00   2.8627808e+00  -3.4557154e+00  -5.2070817e+00   1.7901339e+00   3.1376330e+00   4.4770726e-01   3.4362184e+00   5.8428504e+00   1.2259991e+00   3.0420824e+00  -7.3226138e+00   9.9586522e-01  -1.6389031e+00  -1.6982621e+00   5.2224516e+00   2.5118911e+00   5.8085410e-02   1.6674354e+00   1.4469097e+00   2.2621002e+00  -3.3087658e+00  -3.5761976e-01  -5.4121213e-01   8.8176029e-01   9.9334732e-02   5.3511254e-01  -1.6800308e+00   3.4423331e-01  -3.0303771e-01  -2.0417215e-01   1.2477191e-01   1.4522783e+00   5.9555262e-01   3.8873388e-01  -3.0012424e+00  -1.5627858e+00  -8.2385122e-01   4.4948621e+00  -4.9744570e+00   1.7722492e+00   5.5478316e+00  -8.3610333e-01   1.9475631e+00   1.5658562e+00   2.5692078e+00  -1.5737426e+00  -3.8010775e-01   7.6457689e-01  -6.3071110e-02   1.0734030e+00  -3.6036372e+00  -2.7359901e+00  -3.5752877e+00  -1.0360377e+00  -2.6416826e+00   4.1461078e-01   9.7340326e-01   1.8445155e+00   7.0854286e-01  -9.3804874e-01   1.6981619e+00   7.2653149e-01   7.6412263e-01
  -1.2999532e-01  -9.1857652e-01   5.8907735e-01  -3.7648739e-02   4.5085891e+00  -8.0544580e-02  -1.5087012e+00  -3.7269147e+00   7.2420753e-01  -1.3236830e+00  -2.8187782e+00  -2.7320664e+00   9.9547327e-01  -2.1045678e+00   5.9049096e-01  -4.6806347e-01  -3.2798826e+00  -3.2375952e+00   8.2728956e-01   1.3567356e+00  -1.3113804e+00   6.2700470e-01   5.4567423e+00   4.1125605e+00   5.7200062e+00   7.1027694e+00   3.2034354e+00   2.7098266e+00  -3.3932988e+00  -4.7351757e+00   2.1947443e+00   4.1884962e+00   6.8513965e-01   3.8161572e+00   5.8602045e+00   8.8245559e-01   3.1327475e+00  -7.1428900e+00   6.6196205e-01  -1.9849862e+00  -1.7691326e+00   4.7710825e+00   2.4732906e+00  -6.4072436e-01   1.6101064e+00   7.1777193e-01   1.8543756e+00  -3.9572100e+00  -7.9785646e-01  -1.2085545e+00   7.9043895e-01  -3.5143923e-01   6.0325299e-01  -2.1495683e+00   8.1027196e-01   1.1432962e-01  -4.3882758e-01  -2.5597815e-01   3.8016129e-01  -5.1365620e-01   4.1537286e-01  -3.0765033e+00  -1.5059919e+00  -1.3098857e+00   4.4833628e+00  -5.1020494e+00   1.3430464e+00   4.9971311e+00  -8.4060262e-01   1.6988172e+00   2.2872471e+00   2.2039602e+00  -7.4187533e-01   3.9108174e-01   1.6694040e+00  -4.3864097e-01   1.6809955e+00  -2.9212256e+00  -2.4138450e+00  -3.3947352e+00  -8.7530474e-01  -3.1658089e+00   4.5767388e-01   4.4104485e-01   2.0311014e+00   5.3876399e-01  -9.8575875e-01   2.1397806e+00   7.4822485e-01   6.3513511e-01
   4.0164179e-01  -1.1313425e+00   5.6791054e-01   3.0657132e-01   4.1202444e+00  -1.6606202e-01  -1.4923180e+00  -3.7374044e+00   5.4370329e-01  -9.9701885e-01  -2.4809398e+00  -2.2332721e+00   8.4077754e-01  -2.6703807e+00   7.4278045e-01  -2.3066742e-01  -3.1309677e+00  -2.6988890e+00   1.5123517e+00   1.3565812e+00  -6.6625600e-01   9.5971247e-01   5.8846731e+00   4.9331926e+00   5.6928674e+00   6.9959594e+00   2.8543723e+00   2.9186703e+00  -2.8592190e+00  -3.8437079e+00   3.0803552e+00   5.7653243e+00   1.0149502e+00   3.9254288e+00   6.3068964e+00   1.5462217e-01   2.7352694e+00  -6.8425931e+00   3.4003278e-01  -2.1356970e+00  -1.4889196e+00   3.8021980e+00   2.3791153e+00  -7.7931128e-01   1.4013997e+00  -6.9300551e-01   1.5708103e+00  -4.0831694e+00  -1.1927961e+00  -2.0294128e+00   8.1732225e-01  -9.9674840e-01   9.0211545e-01  -2.4953891e+00   1.1448134e+00   3.1627803e-01  -7.1553712e-01  -8.3194585e-01  -8.9791130e-01  -2.1200782e+00   5.9584082e-01  -3.3715400e+00  -1.2126454e+00  -1.9176894e+00   4.3327589e+00  -4.8959915e+00   9.0613426e-01   3.4826151e+00  -7.3449358e-01   7.1181547e-01   3.4570000e+00   2.3222824e+00   2.2915981e-01   1.2394066e+00   2.4746003e+00  -4.1050155e-01   1.6873736e+00  -1.7832798e+00  -2.2389014e+00  -2.0750061e+00  -4.3733568e-01  -3.5676030e+00   7.1469615e-01   2.7332551e-01   2.3836668e+00   6.5650762e-01  -1.0258197e+00   2.3664302e+00   6.6505124e-01   3.2622047e-01
   5.6893156e-01  -7.8932636e-01   5.4610000e-02   8.4233890e-02   3.2240113e+00  -4.5376980e-01  -1.6031583e+00  -3.3402149e+00  -8.3861243e-01  -1.8668689e+00  -2.2207112e+00  -1.3932996e+00   9.4473132e-01  -1.7207629e+00  -5.8526378e-01  -8.2076295e-01  -3.3571544e+00  -2.0296324e+00   1.2182053e+00   1.0334296e+00  -1.2716467e+00   8.3522742e-01   5.0014389e+00   4.1581905e+00   3.8625462e+00   5.0243771e+00   1.8663200e+00   1.8057450e+00  -3.1442726e+00  -3.5806166e+00   1.6121412e+00   4.0451476e+00   1.1282342e+00   3.4897720e+00   5.1891608e+00  -1.3779287e-01   2.0839343e+00  -5.1953287e+00  -3.7927647e-01  -1.6084095e+00  -2.4007363e+00   3.6317154e+00   1.6568987e+00  -1.6103694e+00   1.0368110e+00  -1.6761115e+00   8.1706782e-01  -4.1653658e+00  -1.2154340e+00  -2.0383842e+00   9.1663278e-01  -5.6414503e-01   1.7405510e+00  -2.4894828e+00   8.6717347e-01   1.0528302e+00  -4.5332579e-01  -6.7800462e-01  -3.4699689e-01  -2.1779502e+00   1.1019889e+00  -2.1602028e+00  -2.1667330e+00  -1.7888066e+00   4.2392169e+00  -3.4761111e+00   5.4585584e-01   2.9523410e+00  -6.5294473e-01   3.9660516e-01   2.9102330e+00   9.6206776e-01  -9.0274132e-02   8.3727060e-01   1.7718882e+00  -9.1520202e-01   2.3674092e+00  -4.8088828e-02  -3.4622399e+00  -2.4000924e+00  -1.4495961e+00  -4.1375224e+00  -2.1637910e-01  -1.1929183e+00   2.1162906e+00   3.9994341e-01  -1.2254694e+00   1.8594550e+00   5.2855736e-01   1.3400318e-01
   6.0412095e-01  -1.0117960e+00   1.4305948e-01   3.8097116e-01   2.4724526e+00  -7.4198220e-01  -1.5367741e+00  -3.2050406e+00  -1.5019651e+00  -2.1044707e+00  -2.1417004e+00  -8.1994569e-01   8.2445293e-01  -1.8452012e+00  -1.5544058e+00  -1.2210887e+00  -3.4870709e+00  -1.4303661e+00   1.5833174e+00   9.3276443e-01  -1.0173181e+00   1.1237142e+00   5.5450770e+00   4.7587540e+00   4.1168444e+00   4.4017467e+00   1.4392851e+00   1.7077644e+00  -3.1003887e+00  -3.4039481e+00   1.7456995e+00   3.8243354e+00   6.2932704e-01   2.7312290e+00   5.8269423e+00  -4.5596846e-01   1.2958129e+00  -4.3649355e+00  -5.0195635e-01  -1.5541550e+00  -2.7009302e+00   2.0269125e+00   2.1691105e+00  -1.0329185e+00   1.6285343e+00  -1.7831575e+00   1.1490728e+00  -3.2442815e+00  -1.4226502e+00  -2.0055669e+00   8.6205739e-01  -2.2566756e-01   2.0493385e+00  -2.2209530e+00   9.7694938e-01   1.2989617e+00  -9.1091148e-01  -8.1360200e-01  -1.1186365e+00  -2.5572836e+00   3.4361621e-01  -2.0010118e+00  -2.9543727e+00  -2.6153606e+00   3.7140501e+00  -2.7669559e+00   8.9168042e-01   2.8659073e+00  -7.3425450e-01  -1.2914517e-01   3.1227559e+00   2.6429361e-01  -4.3460494e-01  -4.8516365e-02   7.5342421e-01  -1.4879799e+00   1.8406555e+00   1.0707504e+00  -3.9180629e+00  -1.7045753e+00  -1.7538559e+00  -4.7118219e+00  -5.5400907e-01  -1.7568968e+00   1.6815771e+00   4.6002457e-01  -1.1091868e+00   1.8574326e+00   1.5365130e-01  -2.6538829e-01
   3.6421553e-01   5.1228795e-03  -5.8053335e-01  -1.0321125e-01   2.6665886e+00   6.2772584e-01  -2.0523764e+00  -3.0923170e+00  -2.0922278e+00  -2.0588021e+00  -1.5352972e+00   2.4280590e-01   1.2254514e+00  -7.4603409e-01  -8.3242375e-01   3.5110837e-02  -3.1460997e+00  -7.9486163e-01   1.9339986e+00   1.7535776e+00  -1.8898735e+00  -6.0424771e-01   4.3124812e+00   3.0781128e+00   4.5225340e+00   2.9651073e+00   1.9163252e+00   1.9936022e+00  -2.8170791e+00  -2.2218144e+00   1.5136846e+00   2.8311636e+00   1.5955349e+00   3.7586016e+00   4.7490166e+00  -5.6838744e-01   1.1163819e+00  -2.9452521e+00  -1.1167358e+00  -1.2314452e+00  -2.9480510e+00  -4.1232052e-01   2.4668346e+00  -1.1430600e+00   2.3499694e+00  -1.5119967e+00   1.0678426e+00  -3.0760836e+00  -7.4131422e-01  -2.0586760e+00   2.2991277e-01  -4.3183216e-01   1.8864374e+00  -1.4708281e+00   3.5833622e-01   2.1416959e+00  -3.8175249e-01  -3.0947846e-01  -9.2852825e-01  -2.1721467e+00  -2.2499938e-02  -1.3521273e+00  -3.6124021e+00  -2.4948260e+00   1.2930786e+00  -2.7797811e+00   1.3738058e-01   2.9921159e+00  -1.2328319e+00  -3.7647451e-02   1.0618867e+00  -1.3142409e+00  -1.5058436e+00  -2.8957695e-01  -1.4108719e+00  -3.0654586e+00   2.0770385e+00   1.1732809e+00  -4.0103173e+00  -8.8170137e-01  -1.5958918e+00  -4.4275397e+00  -4.1131063e-01  -1.9708766e+00   1.1022225e+00  -2.2110191e-01  -1.6000308e+00   1.4953134e+00   3.8432434e-01  -4.2827080e-02
   6.5295619e-01  -1.1999523e-01  -1.2750117e+00   4.5469702e-01   1.5340917e+00   5.4576725e-01  -2.3738013e+00  -2.4365220e+00  -2.2369171e+00  -1.9372158e+00  -1.0939207e+00   2.1422851e+00   1.1130844e+00  -1.0632041e-01  -9.3520903e-01   1.4939749e-01  -2.9590241e+00  -5.2842650e-01   2.0773033e+00   2.0389305e+00  -3.3629485e+00  -1.4257413e-01   4.3578793e+00   3.9253296e+00   2.9934446e+00   1.7695260e+00   5.4460516e-01   1.2815388e+00  -2.0553478e+00  -2.3566069e+00   1.1762032e+00   3.7064881e+00   1.5070902e+00   3.5981930e+00   5.6427773e+00   4.2450056e-01   5.6804711e-01  -2.4367267e+00  -1.6934365e+00  -1.2310780e+00  -3.6575597e+00  -1.6799331e-01   1.7640245e+00  -2.0772468e+00   1.6100437e+00  -2.8025768e+00   4.2335935e-01  -3.1387986e+00  -9.0709472e-01  -2.8358144e+00  -1.7677725e-02  -4.4494059e-02   1.6299602e+00  -1.4420307e+00  -6.2542922e-02   2.3082703e+00  -8.7091240e-01  -9.5440384e-01  -1.5641070e+00  -3.3285910e+00   2.6860673e-01  -5.3691099e-02  -4.0591918e+00  -2.3984418e+00   1.7649174e+00  -1.1298684e+00  -4.2938996e-01   1.1393499e+00  -1.5190280e+00  -7.2450986e-01   4.1469116e-01  -5.3073628e-01  -7.3043554e-01  -2.2730577e-01  -1.0988540e+00  -1.8188358e+00   3.5752281e+00   3.8328809e+00  -3.5111806e+00  -9.6191344e-01  -2.2998431e+00  -4.8038213e+00  -7.2447584e-01  -2.2205870e+00   8.4895837e-01   4.0075991e-01  -1.6945029e+00   1.9058179e+00   4.5282935e-01  -6.7412078e-01
   7.0391139e-01   1.9626302e-01  -1.6579941e+00   8.1511075e-01   1.1176948e+00   7.6914748e-01  -2.6440169e+00  -1.7645271e+00  -2.3047534e+00  -1.8230213e+00  -8.2349633e-01   3.2585480e+00   1.2579112e+00   5.1899269e-01  -7.9265222e-01   4.7688990e-01  -2.9403675e+00  -5.3449837e-01   2.5511605e+00   2.5327293e+00  -3.9295455e+00  -5.6464211e-01   4.1219389e+00   4.0461302e+00   2.3075504e+00   6.9735668e-01   1.7094490e-01   1.0173824e+00  -1.8912568e+00  -2.1103204e+00   1.1624903e+00   4.3877346e+00   1.5883065e+00   3.5267403e+00   5.5882605e+00   5.6750314e-01   3.0747597e-01  -1.9428665e+00  -2.2079731e+00  -1.3384119e+00  -4.3522753e+00  -3.6988277e-01   1.6468178e+00  -2.7844768e+00   1.5112660e+00  -3.3896961e+00   2.6657239e-02  -3.5661927e+00  -1.1842624e+00  -3.3127989e+00  -4.6846203e-01  -2.9409994e-02   1.3955310e+00  -1.2898759e+00  -3.1214136e-01   2.5882991e+00  -1.3918801e+00  -1.2243752e+00  -2.3278154e+00  -3.9426100e+00  -8.5435276e-04   3.4998524e-01  -4.6850403e+00  -2.4447174e+00   1.1957067e+00  -5.2538331e-01  -9.1923304e-01   3.6987447e-01  -1.8045605e+00  -7.4439305e-01   2.8609270e-01   1.3177298e-01  -5.2909785e-01   2.8584748e-01  -1.5037842e+00  -1.1997185e+00   4.6395557e+00   4.8729079e+00  -3.0650972e+00  -1.5054782e+00  -2.3317891e+00  -4.7919176e+00  -8.7051584e-01  -2.4374649e+00   5.4162845e-01   3.4707709e-01  -1.9338698e+00   2.0276339e+00   5.3643123e-01  -8.5306910e-01
   4.9553274e-01   2.1692764e-01  -1.4528590e+00   8.8832773e-01   1.3124923e+00   9.7799403e-01  -2.5155788e+00  -1.5284214e+00  -2.3574414e+00  -1.7151430e+00  -7.0221588e-01   3.3326357e+00   1.3399744e+00   6.6905214e-01  -7.0343635e-01   7.4111080e-01  -2.8383636e+00  -4.8863197e-01   2.9546249e+00   2.6612871e+00  -3.2220630e+00  -1.1124794e+00   4.2199506e+00   3.9543278e+00   3.2241089e+00   6.5573345e-01   7.7554287e-01   1.5142116e+00  -1.9441009e+00  -1.6508020e+00   1.6641884e+00   4.2869475e+00   1.3582843e+00   3.0693154e+00   5.6514921e+00   2.8129813e-01   9.4155282e-02  -1.1745793e+00  -2.0226076e+00  -1.1589611e+00  -4.0444145e+00  -1.3350054e+00   1.9565330e+00  -2.5578486e+00   2.0768711e+00  -3.3181832e+00   4.9707103e-02  -3.1637878e+00  -1.2220321e+00  -3.2341356e+00  -7.9299282e-01  -1.1218398e-01   1.3265429e+00  -8.7489123e-01  -4.3461492e-01   2.6067576e+00  -1.7574427e+00  -1.2797064e+00  -2.8518991e+00  -4.1815182e+00  -8.8748014e-01  -2.0861620e-01  -5.2592087e+00  -2.9746309e+00   1.0602686e-01  -6.4557365e-01  -8.8378545e-01   4.1710387e-01  -1.9166248e+00  -7.8852671e-01   6.6301084e-01  -1.4869688e-01  -1.1351572e+00   1.6871468e-01  -2.4725691e+00  -1.6021671e+00   4.3340604e+00   4.5585151e+00  -2.8532557e+00  -1.4179755e+00  -1.9536255e+00  -4.5982019e+00  -6.7983334e-01  -2.4650244e+00   1.5084628e-01   3.3078100e-02  -2.0698519e+00   1.7737002e+00   4.0724984e-01  -7.5416177e-01
   5.2898864e-01   5.3570578e-01  -1.6149414e+00   7.4214899e-01   6.6458856e-01   1.0951313e+00  -2.5597406e+00  -9.9858145e-01  -2.9233382e+00  -1.5068422e+00  -4.8683558e-01   3.9951891e+00   1.2338482e+00   1.1041033e+00  -1.1671268e+00   1.1636514e+00  -2.4054010e+00   1.6325513e-01   3.0451086e+00   2.6213532e+00  -2.1431570e+00  -4.3897367e-01   3.1320119e+00   3.2652461e+00   2.9907234e+00  -3.5827718e-01   4.3808384e-01   1.6065041e+00  -1.3937066e+00  -3.0838991e-01   1.4048511e+00   3.0450921e+00   1.2931141e+00   2.3922638e+00   4.4826256e+00   5.1160771e-01  -3.7552079e-01   2.6537285e-01  -1.7600360e+00  -8.2503371e-01  -3.0878415e+00  -1.7729701e+00   1.4955714e+00  -2.5478332e+00   1.9588933e+00  -3.8046518e+00   2.8189532e-01  -2.4460080e+00  -1.2247002e+00  -3.1245572e+00  -9.9441865e-01  -5.9666411e-01   1.6125843e+00  -6.4492090e-01  -4.6935753e-01   2.1972945e+00  -1.2837577e+00  -1.0160044e+00  -2.6901370e+00  -4.1488095e+00  -1.2928465e+00   1.0285901e-01  -4.9890862e+00  -2.7906575e+00  -1.2772708e+00   1.2045661e-01  -1.0105926e+00  -2.7050011e-01  -1.4013263e+00  -2.1977676e-01   6.6528479e-01  -7.0619444e-01  -1.9595787e+00  -1.2496462e-02  -3.8558841e+00  -1.7706214e+00   3.8428692e+00   5.1654712e+00  -2.6832681e+00  -7.4796065e-01  -1.5816592e+00  -4.2187436e+00  -7.4250892e-01  -2.3466169e+00   2.4688142e-02  -5.3869986e-02  -1.6468062e+00   1.2267200e+00   2.3814976e-01  -8.9416841e-01
  -3.6738500e-02   7.7655369e-01  -1.6125421e+00   9.6421144e-01   3.5219619e-01   1.4331682e+00  -2.3842627e+00  -4.5652477e-02  -2.9480088e+00  -1.3666259e+00  -2.8587723e-01   5.0855128e+00   1.1875279e+00   2.1166127e+00  -1.2114640e+00   1.2442792e+00  -2.4607637e+00   2.6128384e-01   2.6739152e+00   2.4829461e+00  -2.4723630e+00   8.5073431e-02   2.3366199e+00   2.4708148e+00   2.3064466e+00  -1.3976614e+00   8.3284115e-02   1.4967907e+00  -1.1991617e+00  -4.0165110e-01   6.9901888e-01   1.5769530e+00   1.1747350e+00   2.0030846e+00   4.7323568e+00   7.7380790e-01  -9.2167579e-01   1.0902685e+00  -2.0795427e+00  -4.4238628e-01  -3.6517097e+00  -2.6919750e+00   1.4997962e+00  -2.3818713e+00   1.9964605e+00  -3.6283033e+00   2.5295919e-01  -1.6636130e+00  -9.7126981e-01  -2.7779686e+00  -1.4028338e+00   1.8001485e-02   1.3344706e+00   1.3574576e-01  -1.4183559e+00   2.2041080e+00  -1.5339208e+00  -9.1567976e-01  -2.0480942e+00  -3.4970044e+00  -1.5836178e+00   1.0261069e+00  -5.7999033e+00  -2.4814410e+00  -2.0143326e+00   1.6603731e+00  -1.1149020e+00  -3.4053642e-01  -1.7684877e+00  -2.6958985e-01  -1.0080482e+00  -8.2081159e-01  -3.1531920e+00  -1.0685212e+00  -5.8358792e+00  -1.4124384e+00   3.8637672e+00   5.6643314e+00  -2.9010972e+00  -1.1066448e+00  -2.1478297e+00  -4.0779740e+00  -1.0763246e+00  -2.3100946e+00  -7.6066262e-01   1.9560724e-01  -2.1118152e+00   1.0017138e+00   1.9424376e-01  -1.0295350e+00
  -5.6702620e-01   5.5135095e-01  -1.7833037e+00   1.6097343e+00  -1.6477331e-01   1.3120335e+00  -2.4767858e+00   9.3420261e-01  -2.4004500e+00  -1.5031420e+00  -4.6285924e-01   5.8672516e+00   1.0464566e+00   2.9070502e+00  -7.9180104e-01   8.0510017e-01  -2.7644368e+00  -6.8580845e-01   2.4397529e+00   2.6047833e+00  -4.1308023e+00   5.9476448e-01   2.3620986e+00   2.6627571e+00   6.5162717e-01  -1.9428719e+00  -5.6633694e-01   8.0329414e-01  -1.2361425e+00  -1.9397898e+00   1.4950980e-01   2.1345362e+00   7.2000178e-01   1.5494988e+00   6.1459266e+00   1.1063945e+00  -1.0002317e+00   9.7850374e-01  -2.6418284e+00  -2.5246157e-01  -5.3240519e+00  -1.4126527e+00   1.3003547e+00  -3.1422910e+00   1.5118723e+00  -3.8554868e+00  -5.1716387e-01  -2.1717814e+00  -1.1797432e+00  -2.8440742e+00  -1.7850455e+00   1.0268851e+00   6.9662000e-01   8.1565168e-01  -2.3075525e+00   2.5676956e+00  -2.7648766e+00  -1.5300111e+00  -1.8784326e+00  -3.2957107e+00  -1.6097721e+00   1.5703854e+00  -7.2206538e+00  -2.0787532e+00  -1.2718939e+00   2.5833623e+00  -1.2921889e+00  -7.2667302e-01  -2.5146006e+00  -5.9384579e-01  -1.8615970e+00   1.2218609e+00  -2.8652867e+00  -1.3916947e+00  -6.0365608e+00   6.3708038e-01   5.4567518e+00   6.4323092e+00  -2.6249699e+00  -3.8013759e+00  -3.0812552e+00  -4.2243411e+00  -1.4817816e+00  -2.5250093e+00  -1.5414945e+00   5.0845220e-01  -2.9342142e+00   1.4032528e+00   3.1956939e-01  -1.1145783e+00
  -1.0859020e+00   7.7981666e-01  -1.8245054e+00   1.4822613e+00  -4.2676397e-01   1.7445543e+00  -2.3203564e+00   1.5543998e+00  -2.3946468e+00  -1.4831113e+00  -2.2365373e-01   6.1766956e+00   1.0425525e+00   3.5731157e+00  -3.3947020e-01   9.8314078e-01  -2.7010028e+00  -1.1848739e+00   2.3465232e+00   3.0423258e+00  -4.3441144e+00   5.6484819e-01   1.4016265e+00   1.5552480e+00  -3.5012540e-01  -2.9272634e+00  -6.2012959e-01   5.4682859e-01  -1.1979239e+00  -1.7999724e+00  -4.0108891e-02   1.4699311e+00   1.0471301e+00   1.5792323e+00   5.8083257e+00   1.6842028e+00  -8.5460793e-01   1.4471016e+00  -2.6910433e+00  -2.9086086e-02  -4.9250032e+00  -1.8024232e+00   1.2549547e+00  -3.1836586e+00   1.4786922e+00  -2.9231706e+00  -7.8569696e-01  -2.3424008e+00  -1.0701562e+00  -2.5477305e+00  -2.0725655e+00   8.6002170e-01   1.9729494e-01   1.2615573e+00  -2.8770463e+00   2.5173464e+00  -3.2368619e+00  -1.6030306e+00  -1.1720106e+00  -2.5979282e+00  -1.9754411e+00   1.8379678e+00  -7.4754775e+00  -1.6303314e+00  -2.1263779e+00   2.7219480e+00  -1.0915281e+00   1.8512447e-01  -2.7463475e+00  -1.2119225e-01  -2.4288437e+00   1.7568211e+00  -3.2471628e+00  -1.3403934e+00  -6.4993245e+00   1.4573481e+00   5.5618124e+00   6.2133521e+00  -2.6926089e+00  -4.9583822e+00  -3.0591947e+00  -3.7858896e+00  -1.6242415e+00  -2.5088569e+00  -2.0837666e+00   2.5964917e-01  -3.6459417e+00   1.0853993e+00   3.7560522e-01  -8.3904767e-01
  -1.7310517e+00   9.8216931e-01  -1.7322848e+00   1.4826776e+00  -3.2810429e-01   2.3419619e+00  -2.1693864e+00   2.1387889e+00  -2.2428136e+00  -1.6021689e+00  -4.0120961e-02   6.5120191e+00   1.3196812e+00   4.6381767e+00  -1.1213906e-01   1.1645626e+00  -2.5704137e+00  -1.3552531e+00   1.8765897e+00   3.3012943e+00  -4.9626254e+00   1.1088131e-01   1.1387177e+00   7.1704779e-01  -1.9810593e-01  -3.4334493e+00  -4.0840370e-01   7.4725193e-01  -1.2684938e+00  -2.3526819e+00  -7.2763719e-01  -5.1261370e-01   8.0067924e-01   1.3461946e+00   6.2072295e+00   2.2600331e+00  -8.7880098e-01   2.1907503e+00  -2.7606666e+00   5.5768294e-01  -5.0752432e+00  -2.6683006e+00   1.1753897e+00  -3.2401535e+00   1.4344527e+00  -2.1854319e+00  -1.0779977e+00  -2.0088798e+00  -9.5597286e-01  -2.0051366e+00  -2.7852306e+00   1.5167206e+00  -6.9938766e-01   1.9714129e+00  -4.0269657e+00   2.3935077e+00  -3.3994156e+00  -1.2307731e+00  -2.2061543e-01  -1.3494534e+00  -2.6514859e+00   2.5138694e+00  -8.0664098e+00  -1.2519448e+00  -2.6505073e+00   3.6907793e+00  -8.8571640e-01   1.0948175e+00  -2.8940784e+00   6.1837469e-01  -4.5156703e+00   1.2369115e+00  -4.6176962e+00  -2.6811619e+00  -8.6116754e+00   1.6790065e+00   5.2294702e+00   5.4285623e+00  -2.5497031e+00  -5.7941163e+00  -3.3813599e+00  -3.2382943e+00  -1.6824737e+00  -2.2326580e+00  -2.8945281e+00   4.0735769e-01  -3.8150365e+00   9.0368132e-01   4.5857694e-01  -6.4396761e-01
  -2.0305798e+00   1.0093775e+00  -1.8877795e+00   8.5486300e-01  -8.9838359e-01   2.6856827e+00  -2.0875730e+00   2.1696603e+00  -2.2592433e+00  -1.0557593e+00   2.4706007e-01   6.3334994e+00   1.2334518e+00   4.6608086e+00  -6.4648508e-03   1.8545006e+00  -1.7832819e+00  -1.2510687e+00   1.6872156e+00   3.4979351e+00  -3.6870225e+00   4.3158214e-01   8.8064729e-02  -3.0199500e-01  -5.8449815e-02  -4.0740024e+00  -3.9422541e-01   1.0754123e+00  -6.7610198e-01  -1.0850556e+00  -6.1744306e-01  -2.2019010e+00   7.3261984e-01   1.0288787e+00   5.2049973e+00   2.7661296e+00  -6.3504481e-01   2.9000073e+00  -1.8601545e+00   5.6679917e-01  -2.9282677e+00  -3.3973337e+00   1.1836082e+00  -2.5758580e+00   1.5216489e+00  -1.0210424e+00  -4.6157044e-01  -1.0814943e+00  -9.0870631e-01  -1.3992518e+00  -2.9448499e+00   7.1909196e-01  -1.0564105e+00   2.0470396e+00  -3.6769660e+00   1.5232335e+00  -3.0570450e+00  -9.1410947e-01   2.6755670e-01  -5.1840935e-01  -3.4274530e+00   2.3232942e+00  -6.8885787e+00  -1.0395525e+00  -3.8909697e+00   3.7473968e+00  -4.0232545e-01   1.9988342e+00  -2.1839390e+00   1.8853567e+00  -4.5277551e+00   5.8799150e-01  -5.4242472e+00  -3.0300012e+00  -9.3751984e+00   1.3520789e+00   3.8308224e+00   4.5558450e+00  -1.7645394e+00  -5.2036495e+00  -2.6098366e+00  -2.5798435e+00  -1.4207710e+00  -1.5764447e+00  -3.0888310e+00   3.0558955e-01  -3.3906841e+00   7.3957084e-01   2.3508369e-01  -5.1947454e-01
  -2.3474162e+00   1.1229044e+00  -1.6695869e+00   7.8831833e-01  -9.9267339e-01   2.9073500e+00  -1.7676994e+00   2.7250883e+00  -2.0273083e+00  -9.9490873e-01   5.4418973e-01   6.0990848e+00   1.5360605e+00   5.2197752e+00   3.4349892e-01   2.0201676e+00  -1.5782596e+00  -1.6466712e+00   1.4822291e+00   3.7366468e+00  -3.4834941e+00  -9.9807019e-02  -2.4582971e-01  -9.1162145e-01  -5.1504928e-01  -4.5244151e+00  -2.7638225e-01   1.0670516e+00  -7.6487545e-01  -1.0787962e+00  -7.8867468e-01  -3.0954112e+00   7.9187028e-01   8.8444705e-01   4.9212903e+00   2.8705695e+00  -2.5528487e-01   3.2139386e+00  -1.7437102e+00   8.3022369e-01  -2.2175691e+00  -3.4872700e+00   8.8173014e-01  -2.9301614e+00   1.0827683e+00  -4.7635884e-01  -9.2843143e-01  -1.5509235e+00  -1.3620408e+00  -1.2094178e+00  -3.4844850e+00   6.1701442e-01  -1.8193441e+00   2.0518776e+00  -4.1397096e+00   1.1479776e+00  -3.3290239e+00  -8.1782476e-01   6.6055068e-01   2.6339079e-02  -3.7141013e+00   2.3108994e+00  -6.3952468e+00  -7.1222177e-01  -3.9611678e+00   4.1461412e+00  -2.3812037e-01   2.7100699e+00  -1.8987925e+00   2.7296521e+00  -4.9584726e+00   7.6837270e-01  -5.6240250e+00  -2.8662233e+00  -9.7556906e+00   2.0104040e+00   3.5123681e+00   3.5431315e+00  -1.2894957e+00  -5.9227815e+00  -2.2616903e+00  -1.9651412e+00  -1.2908082e+00  -1.2159191e+00  -3.2729520e+00   3.0289899e-01  -3.6269755e+00   7.3674108e-01   3.1898664e-01  -2.0988687e-01
  -2.8470298e+00   4.6059008e-01  -1.2307867e+00   6.9889693e-01  -1.1469666e+00   2.5135733e+00  -1.2402279e+00   2.9202498e+00  -1.2775213e+00  -8.5531168e-01   4.8538309e-01   4.9447336e+00   1.3899758e+00   4.9010704e+00   9.0264124e-01   1.5623672e+00  -1.4762719e+00  -2.6017064e+00   1.1553622e+00   3.3621721e+00  -3.2254059e+00  -3.6386929e-03  -5.7740461e-02  -1.1033154e+00  -1.0999719e+00  -4.0575083e+00  -9.2109800e-02   8.3311432e-01  -8.8338217e-01  -1.9253273e+00  -5.7197664e-01  -3.1412725e+00   3.6019126e-01   3.5903926e-01   5.7195724e+00   2.1744052e+00   2.6129368e-01   2.9107370e+00  -1.3222052e+00   9.9221556e-01  -1.7133193e+00  -2.6513775e+00   1.0647728e+00  -2.6812450e+00   8.2965815e-01   1.6643609e-01  -1.2978103e+00  -1.6195712e+00  -1.6954154e+00  -8.0275992e-01  -3.5302624e+00   8.9859038e-01  -2.3173666e+00   2.3903440e+00  -4.1641453e+00   9.8412234e-01  -4.1943958e+00  -1.2357125e+00   8.3526551e-01   4.0708058e-01  -3.8761244e+00   1.3425024e+00  -6.2533709e+00  -7.8220824e-01  -3.1366960e+00   3.8752983e+00   1.4761164e-01   3.2682365e+00  -1.8456241e+00   2.5882590e+00  -4.3097304e+00   1.8760581e+00  -4.9979014e+00  -2.8431392e+00  -8.8711802e+00   2.9707238e+00   3.2384833e+00   2.2301099e+00  -7.0355817e-01  -7.3548659e+00  -2.1916581e+00  -1.7810277e+00  -1.1119247e+00  -1.0086501e+00  -3.5541955e+00   2.9984086e-01  -4.2268056e+00   1.1096483e+00   2.2599003e-01   1.2879987e-01
  -3.0610662e+00   7.4115608e-01  -1.3271841e+00   7.2272432e-01  -1.3904195e+00   2.3244951e+00  -1.3614416e+00   3.1070070e+00  -1.7703713e+00  -1.0565358e+00   8.2444315e-02   4.5850109e+00   1.2416055e+00   5.1805506e+00   1.7952042e-01   1.3349509e+00  -1.7612662e+00  -2.9054453e+00   8.3757171e-01   3.5579062e+00  -2.5690705e+00   5.0387848e-01  -7.9132257e-01  -1.5842244e+00  -1.5079751e+00  -3.9526360e+00  -1.5176285e-01   8.3789469e-01  -1.7567055e+00  -1.8738648e+00  -1.1796534e+00  -4.2852536e+00   6.4180067e-02  -2.8430881e-01   4.8200897e+00   2.4123124e+00   6.5736599e-01   3.0132305e+00  -9.9957888e-01   1.2237239e+00  -1.1830303e+00  -1.5354026e+00   5.1487054e-01  -3.0166938e+00   6.0830189e-01   5.6380579e-01  -1.0628434e+00  -1.9009020e+00  -1.9712410e+00  -3.1509514e-01  -3.4062576e+00   5.5776156e-01  -2.1095024e+00   1.9334700e+00  -4.2324524e+00   2.5085170e-01  -3.7524157e+00  -8.6278992e-01   1.8907199e+00   1.4239179e+00  -3.8013090e+00   1.5042002e+00  -5.9871541e+00  -2.8799345e-01  -3.2307298e+00   3.9338732e+00   2.9015008e-01   4.1560031e+00  -1.4388650e+00   3.8074198e+00  -3.5833537e+00   2.6910360e+00  -5.7170276e+00  -2.5479913e+00  -9.0679245e+00   3.4137303e+00   2.9549670e+00   2.1318275e+00  -1.7318610e+00  -8.5159064e+00  -2.4475314e+00  -1.8053772e+00  -1.6480595e+00  -1.3073357e+00  -3.5582437e+00   5.3018140e-02  -3.9211235e+00   5.5710505e-01   3.4804217e-01   3.4698865e-01
  -3.4267325e+00   5.9573594e-01  -1.1075020e+00   6.2872708e-01  -1.7015655e+00   2.4071443e+00  -1.1722199e+00   3.0102503e+00  -1.5986494e+00  -5.2951964e-01   6.7174687e-02   4.0464732e+00   1.1349455e+00   4.7992248e+00   8.9773161e-02   1.5984873e+00  -1.5158420e+00  -2.8342536e+00   6.6536116e-01   3.5771564e+00  -1.5434207e+00   7.7018606e-01  -8.8993610e-01  -1.7807874e+00  -6.0403266e-01  -3.5239453e+00   4.9962259e-02   1.3885479e+00  -1.7373215e+00  -1.5237185e+00  -8.6037101e-01  -5.3119991e+00  -2.7742589e-01  -6.0384743e-01   4.9963826e+00   2.2029375e+00   8.5698599e-01   2.8768325e+00  -3.3787217e-01   1.1530806e+00   7.2848340e-02  -2.5459684e+00   9.9994041e-01  -1.9739369e+00   9.7871230e-01   1.7750137e+00  -1.2175315e-01  -8.7050240e-01  -2.1263901e+00   2.9049475e-01  -3.5691213e+00   3.3533732e-01  -2.5341694e+00   1.9556516e+00  -4.0625260e+00  -5.7959570e-01  -3.5615333e+00  -5.2481952e-01   2.0911988e+00   2.3444879e+00  -4.4128664e+00   1.1646044e+00  -5.0411061e+00  -4.6796544e-01  -3.6563304e+00   4.0457099e+00   8.0333400e-01   5.2315451e+00  -1.0251820e+00   4.5790366e+00  -3.6671789e+00   2.5867812e+00  -6.4507411e+00  -3.1782003e+00  -9.9621551e+00   2.9173095e+00   1.3134890e+00   1.2030165e+00  -1.5169100e+00  -7.6216917e+00  -2.0806505e+00  -1.6130210e+00  -1.4584771e+00  -6.4098154e-01  -3.7283121e+00   2.0685681e-01  -3.5225629e+00   7.2901912e-01   2.0014605e-01   3.6990554e-01
  -3.6976403e+00   2.4921081e-01  -9.3556586e-01   6.6691745e-01  -2.1059495e+00   1.9450357e+00  -1.0479675e+00   2.8774214e+00  -1.6902850e+00  -1.0886154e+00  -2.1040465e-01   2.8770727e+00   1.1578575e+00   4.5588817e+00  -2.1038631e-01   8.2217729e-01  -1.8040633e+00  -3.5470247e+00   4.9496767e-01   3.7752274e+00  -2.0169592e+00   2.6242683e-01  -4.4071022e-01  -1.6720337e+00  -1.0252471e+00  -3.1410946e+00   7.1867240e-02   8.7841058e-01  -2.5211232e+00  -2.6354925e+00  -1.0300396e+00  -5.3320640e+00  -6.7249016e-01  -1.0015628e+00   5.4948977e+00   2.0426334e+00   1.3945955e+00   2.6085487e+00  -1.5464329e-01   1.4105387e+00   4.0641833e-02  -1.6274910e+00   9.1908177e-01  -2.1197234e+00   8.3534869e-01   2.6114567e+00  -4.1201990e-01  -1.4648674e+00  -2.6068740e+00   6.4128327e-01  -3.6085074e+00   6.6197901e-01  -2.9173720e+00   1.8487392e+00  -4.1299832e+00  -6.0748581e-01  -4.0763694e+00  -6.1038288e-01   2.4758118e+00   3.0727757e+00  -4.5505268e+00   7.3006214e-01  -5.1988877e+00  -5.3782616e-01  -2.7022859e+00   3.4718901e+00   1.3682472e+00   6.5747234e+00  -9.4508058e-01   5.0074173e+00  -3.1040630e+00   3.6116085e+00  -5.9630653e+00  -3.1583498e+00  -9.2532077e+00   3.5136444e+00   1.2841390e+00   7.4806741e-01  -1.9475944e+00  -9.1522205e+00  -2.4419850e+00  -1.7279176e+00  -1.7242467e+00  -1.0482361e+00  -3.9263962e+00  -3.1216470e-02  -3.6922510e+00   8.4605058e-01   2.0831965e-01   6.7171751e-01
  -3.6572038e+00   3.7173276e-01  -9.4893578e-01  -9.9528948e-02  -2.5446065e+00   1.9690433e+00  -8.2293666e-01   2.5682156e+00  -2.0751874e+00  -1.3605925e+00   1.9535056e-01   1.6369722e+00   1.4154995e+00   4.4089732e+00  -6.4290822e-02   8.5245473e-01  -1.3830839e+00  -3.4926178e+00   4.0793766e-01   4.0144331e+00  -1.8945602e+00  -9.3834262e-01  -1.1174692e+00  -2.8420866e+00  -1.5384075e+00  -3.5670367e+00   1.8813672e-01   3.4551182e-01  -2.5517411e+00  -2.1518152e+00  -1.1972952e+00  -6.2346052e+00  -1.5364821e-01  -7.0375806e-01   4.2585160e+00   1.7096272e+00   2.0233626e+00   3.2649381e+00   1.8289827e-01   1.8827075e+00   1.4836728e+00  -1.7139988e+00   4.8742387e-01  -2.1601876e+00   4.4725194e-01   3.2775723e+00  -7.1732841e-01  -1.9079542e+00  -2.7910849e+00   8.5632915e-01  -3.7468447e+00   1.1980730e-01  -3.1801841e+00   1.7177739e+00  -4.0077729e+00  -6.2758477e-01  -3.5986570e+00  -2.8295319e-01   3.0728544e+00   3.6568542e+00  -4.3344414e+00   3.1837075e-01  -4.0273246e+00  -3.4134116e-01  -2.8411858e+00   2.6859830e+00   1.5373595e+00   7.4429024e+00  -2.8372303e-01   5.6194742e+00  -2.9935982e+00   3.1587137e+00  -5.3474303e+00  -2.6188478e+00  -8.6182701e+00   3.0449437e+00   6.5211453e-01  -8.5322448e-02  -1.9125774e+00  -8.8172471e+00  -1.9517635e+00  -1.2082896e+00  -1.5379342e+00  -1.0755195e+00  -3.7035298e+00  -5.7060836e-01  -3.7259459e+00   6.3035942e-01   2.6517004e-01   1.1651309e+00
  -3.5801749e+00   3.0748665e-01  -7.6988702e-01   1.9815589e-01  -2.6735949e+00   2.0308075e+00  -6.2356755e-01   2.5687966e+00  -1.7303479e+00  -1.1988997e+00   4.4716203e-01   1.3336581e+00   1.6142558e+00   4.1571162e+00   1.3358694e-01   7.9356710e-01  -1.3675532e+00  -3.3265424e+00   3.3871735e-01   4.1840379e+00  -2.3180065e+00  -1.5437599e+00  -5.5227352e-01  -2.4614207e+00  -1.2689128e+00  -3.2451766e+00   7.1566932e-02   3.1200767e-01  -2.5850618e+00  -2.6803950e+00  -1.2226050e+00  -6.1489706e+00  -1.0583559e-01  -4.0541389e-01   5.1235714e+00   1.6159917e+00   2.1134159e+00   2.9408029e+00  -3.6376537e-02   2.0358064e+00   1.3068449e+00  -2.2941726e+00   2.5288731e-01  -2.1544510e+00  -4.7255856e-02   3.2177020e+00  -9.2264351e-01  -2.0341956e+00  -3.1356350e+00   6.7798398e-01  -4.1630377e+00   3.3885098e-01  -3.9682963e+00   1.5058286e+00  -4.4445337e+00  -7.9801831e-01  -3.6365703e+00  -2.0776170e-01   2.9175548e+00   3.7753855e+00  -4.1356407e+00   5.1206154e-01  -3.5308738e+00  -4.5750137e-01  -2.0148233e+00   3.1557127e+00   1.5085209e+00   7.4995007e+00  -7.7021465e-02   5.6776690e+00  -3.7379557e+00   3.5926010e+00  -4.9636807e+00  -2.7031860e+00  -8.6711190e+00   3.2503655e+00   3.9471309e-01   6.1815841e-02  -1.7143280e+00  -7.9745548e+00  -2.0779570e+00  -1.0250159e+00  -1.3711596e+00  -7.5192343e-01  -3.6793418e+00  -1.7061011e-01  -3.4727092e+00   1.0015628e+00   3.8899417e-01   1.0903908e+00
  -3.8036699e+00   5.8992266e-01  -8.5092254e-01   2.4116545e-02  -2.4037743e+00   2.2567697e+00  -7.6866507e-01   1.9059731e+00  -2.2049998e+00  -1.3071227e+00   2.5727212e-01   6.0606821e-01   1.6509930e+00   3.7757839e+00  -3.1789607e-01   8.2665307e-01  -1.7364041e+00  -3.1691397e+00   3.3260628e-01   4.5518033e+00  -2.1168132e+00  -2.5671368e+00  -6.7214329e-01  -2.8205742e+00   2.1336501e-02  -2.7117624e+00   7.3830354e-01   6.3302329e-01  -3.5918329e+00  -2.5710285e+00  -1.2554186e+00  -6.7195556e+00   2.0780750e-03  -1.4569126e-01   4.9223397e+00   1.7510462e+00   2.3886039e+00   2.7089738e+00   2.1601947e-01   2.0898275e+00   1.4980187e+00  -3.3987390e+00   6.9355243e-01  -1.3880441e+00   8.6046813e-01   4.6206205e+00  -4.6083527e-02  -1.5902639e+00  -2.8239576e+00   1.1553258e+00  -4.0024356e+00   1.3699042e-01  -3.9292122e+00   1.1781097e+00  -4.3126771e+00  -1.0203022e+00  -3.1214689e+00   2.9828968e-01   3.4142309e+00   4.5931545e+00  -4.3259843e+00   3.2159106e-01  -3.4453981e+00  -8.1659767e-01  -2.4422142e+00   2.3272635e+00   1.8925361e+00   9.2054762e+00  -9.1272983e-02   6.1489104e+00  -3.7852650e+00   3.3006135e+00  -5.9004192e+00  -2.8916954e+00  -9.2583178e+00   1.8501944e+00  -4.5134373e-01  -1.0887938e-02  -2.9637132e+00  -7.0969769e+00  -2.2742096e+00  -1.2324764e+00  -1.5469856e+00  -1.0481878e+00  -3.7868853e+00  -6.3617996e-01  -3.2201404e+00   6.8804075e-01   4.1981585e-01   1.2447736e+00
  -3.4506498e+00   6.8870427e-01  -9.9582242e-01  -2.7196247e-01  -3.1536036e+00   1.8140836e+00  -7.3986137e-01   1.6864179e+00  -2.7874581e+00  -1.2988394e+00   4.0833163e-01  -1.3150745e-01   1.6910125e+00   3.0937491e+00  -9.8169506e-01   6.4252678e-01  -1.7667498e+00  -2.6844067e+00   3.4602885e-01   4.2978236e+00  -1.4028816e+00  -2.9409796e+00  -1.3817814e+00  -3.1219350e+00  -6.9900943e-01  -3.4401685e+00   3.0034628e-01  -5.6171091e-02  -3.6664767e+00  -1.6842631e+00  -1.5192720e+00  -6.6308941e+00   5.5102036e-01   5.7278648e-02   3.8319768e+00   1.5613872e+00   2.3390017e+00   2.7851816e+00   2.0955639e-01   1.9769645e+00   1.9322541e+00  -3.3265211e+00   3.4542771e-01  -1.3111432e+00   6.1810050e-01   4.7075040e+00   1.2686348e-01  -1.7010120e+00  -3.0902433e+00   1.0027585e+00  -3.7732815e+00  -4.6573286e-01  -3.6831099e+00   4.4002687e-01  -3.6303068e+00  -1.1706083e+00  -2.7439593e+00   4.2872510e-01   3.2704114e+00   4.2753802e+00  -3.7334754e+00   1.6143510e-01  -2.3565507e+00  -9.4182162e-01  -1.9635956e+00   2.1951010e+00   2.1123033e+00   9.4266418e+00   5.9943195e-01   6.3860644e+00  -3.1530749e+00   3.1629145e+00  -5.3613308e+00  -2.0367961e+00  -8.6537103e+00   1.3317325e+00  -7.9272882e-01   8.1619114e-01  -3.1026151e+00  -5.6067752e+00  -2.0135567e+00  -1.1185592e+00  -1.5833610e+00  -1.2448188e+00  -3.2394846e+00  -8.2573599e-01  -2.8504436e+00   7.4493695e-01   2.2633772e-01   1.0866489e+00
  -3.1581206e+00  -3.8090933e-02  -5.5927140e-01   3.2340401e-02  -2.8296234e+00   9.7950705e-01  -1.5941616e-01   1.3405675e+00  -1.7749331e+00  -9.9301398e-01   5.3358664e-01  -1.0729574e+00   1.5403052e+00   1.9436503e+00  -4.1525219e-01  -3.6603173e-02  -1.9669220e+00  -2.9686704e+00   4.0106167e-01   3.5777276e+00  -1.6921131e+00  -3.5424149e+00  -1.9851211e-01  -1.9499801e+00  -6.8520637e-01  -2.0922728e+00   4.0862643e-01  -5.2487967e-01  -4.0005038e+00  -2.7932598e+00  -1.0281843e+00  -4.6717944e+00   2.5191769e-01  -2.0311050e-02   5.4030171e+00   4.4578481e-01   2.5950582e+00   1.8446590e+00   2.8643687e-01   2.0095122e+00   1.3282033e+00  -2.5593424e+00   3.3176640e-01  -1.0553003e+00   2.5644909e-01   3.8400324e+00  -1.2736011e-01  -1.8148011e+00  -3.2869834e+00   4.6670931e-01  -3.4028379e+00  -9.3906735e-02  -3.6361477e+00   1.2800534e-01  -3.3037091e+00  -9.5983436e-01  -3.2166196e+00  -3.3620164e-01   2.2981309e+00   2.7999234e+00  -2.7177135e+00  -9.5650214e-01  -2.0560701e+00  -1.7353670e+00   6.0025951e-02   1.7448295e+00   1.6735121e+00   7.9726430e+00   5.0811941e-01   4.5131065e+00  -1.8451620e+00   4.6774707e+00  -3.5564343e+00  -1.1056052e+00  -6.1676491e+00   1.5909786e+00  -1.5604588e-01   1.3330736e+00  -3.0812423e+00  -5.0275309e+00  -2.3135676e+00  -1.6739342e+00  -1.3268354e+00  -1.3515370e+00  -2.8471500e+00  -5.5782655e-01  -3.2381329e+00   1.3648415e+00   2.5867307e-01   1.0214786e+00
  -2.8640569e+00   4.3615320e-01  -6.3227228e-01   7.9614659e-01  -2.7325848e+00   7.5420529e-01  -5.0244386e-01   1.3677768e+00  -2.1922621e+00  -1.1672551e+00   2.3842133e-01  -7.4527982e-01   1.7331270e+00   1.8646366e+00  -8.9331124e-01  -1.7968264e-01  -2.8171914e+00  -2.7495826e+00   9.4481864e-01   4.1717446e+00  -2.6703596e+00  -4.3970598e+00   3.2389643e-01  -9.7911134e-01  -8.3793454e-02  -1.5052226e+00   3.9664616e-01  -6.9141311e-01  -4.9252764e+00  -3.2781957e+00  -9.0437908e-01  -3.0590438e+00   4.8034091e-01   4.1293631e-01   5.7082983e+00   5.0732667e-01   2.4807080e+00   1.0019415e+00  -3.3726398e-01   1.8365482e+00  -7.6041697e-02  -2.4115366e+00   2.6637032e-01  -1.4433615e+00   4.1599481e-01   3.4568014e+00   3.5385862e-01  -2.3723336e+00  -3.5646658e+00  -7.7517634e-02  -3.5666231e+00   2.6070917e-02  -3.6907937e+00  -2.3023977e-01  -3.7476470e+00  -1.0522402e+00  -2.8484877e+00  -1.1255583e-01   1.8604425e+00   2.5164533e+00  -2.2098156e+00  -5.1006037e-01  -2.1709367e+00  -1.9062413e+00   4.9653692e-01   1.6136246e+00   1.2095429e+00   7.8645460e+00   1.0721052e-01   4.5330650e+00  -1.9453266e+00   5.8611184e+00  -3.5140595e+00  -4.1807812e-01  -6.4145935e+00   1.5145364e+00   5.7148030e-01   2.6558360e+00  -4.1136813e+00  -4.4617387e+00  -2.7513561e+00  -2.0960842e+00  -1.6338078e+00  -1.5024878e+00  -2.5114717e+00  -4.8314500e-01  -3.0409579e+00   1.3682988e+00   6.1522283e-01   8.0149166e-01
  -2.9538782e+00   7.0707089e-01  -1.1080825e+00   7.3644098e-02  -2.8137601e+00   8.0865446e-01  -1.1066113e+00   9.8923512e-02  -3.3946439e+00  -1.5630776e+00  -2.7650405e-01  -1.7036597e+00   1.5667687e+00   1.0263372e+00  -1.8773079e+00  -1.2479633e-01  -3.0554753e+00  -2.0529982e+00   1.1131042e+00   4.3466106e+00  -2.4140013e+00  -5.2274460e+00  -3.5612984e-01  -1.7400856e+00   1.5714601e+00  -1.3645262e+00   1.0594864e+00  -6.3648596e-01  -5.5617980e+00  -2.4593159e+00  -1.0096318e+00  -3.7124190e+00   7.2376765e-01   7.0384256e-01   4.6922985e+00   9.1290388e-01   2.3261989e+00   1.3380950e+00   1.3733348e-01   1.8788227e+00  -1.8698502e-02  -3.4729728e+00   9.6199605e-01  -1.5565576e-01   1.9954640e+00   5.0385415e+00   1.9257631e+00  -1.1064470e+00  -2.5870354e+00   5.8819340e-01  -2.9757451e+00  -3.9578006e-01  -2.9614610e+00  -1.5488769e-01  -3.0531471e+00  -9.6015303e-01  -1.7852936e+00   6.3066283e-01   2.4615473e+00   3.3753193e+00  -2.5940073e+00  -8.7179288e-01  -2.3636620e+00  -2.4062139e+00  -7.1469034e-01  -9.3502668e-02   1.8924826e+00   9.6955108e+00   1.3825469e-01   4.9686362e+00  -2.0816011e+00   4.4674488e+00  -4.9879166e+00  -1.2502732e+00  -7.7551646e+00  -1.0873394e+00  -4.3270621e-01   3.1064026e+00  -5.3842951e+00  -2.8467202e+00  -2.8227918e+00  -2.3189723e+00  -1.7846599e+00  -2.0078566e+00  -2.5451780e+00  -1.3536893e+00  -2.3308849e+00   7.7573020e-01   3.4685088e-01   7.7794904e-01
  -2.1924761e+00   5.5059661e-01  -9.7966669e-01  -5.7384242e-02  -3.2261811e+00   1.2072731e-01  -9.9886824e-01  -3.3587820e-01  -3.7119851e+00  -1.8081240e+00  -7.5748097e-02  -2.3111250e+00   1.8090789e+00   2.2974454e-01  -2.2868966e+00  -3.9825540e-01  -2.8317101e+00  -1.2789743e+00   1.6510970e+00   4.2214212e+00  -2.4786572e+00  -6.1542044e+00   2.2759658e-01  -1.0306759e+00   1.9445185e+00  -1.2519828e+00   8.7762378e-01  -1.2556249e+00  -5.2976623e+00  -2.1119458e+00  -6.8126899e-01  -2.6729634e+00   8.3210727e-01   7.1329545e-01   4.2677984e+00   6.0148337e-01   2.1387598e+00   1.6698198e+00   2.9028375e-01   2.0377386e+00   8.2614335e-02  -3.2960868e+00   5.4862425e-01  -1.8484905e-01   1.6789455e+00   4.1749462e+00   2.0647923e+00  -1.1400341e+00  -2.8713256e+00   5.7928704e-03  -2.9421218e+00  -7.1442613e-01  -2.8038431e+00  -4.3477261e-01  -2.6183623e+00  -9.0925906e-01  -1.2611359e+00   6.7247618e-01   1.5401786e+00   2.2798707e+00  -2.2344290e+00  -1.3389742e+00  -1.4578901e+00  -2.9290926e+00  -1.4815811e-01  -6.9934806e-01   1.7786587e+00   8.7209728e+00   7.1116591e-01   4.5931097e+00  -1.4942375e+00   4.0566361e+00  -4.0238292e+00  -8.1350934e-01  -7.0851863e+00  -1.7850719e+00  -4.3776690e-01   3.8507356e+00  -4.9841161e+00  -1.1080519e+00  -2.3140146e+00  -2.2015253e+00  -1.4821249e+00  -1.9199362e+00  -1.8319985e+00  -1.3738104e+00  -1.6025344e+00   8.2939130e-01   2.2756369e-01   5.7550659e-01
  -2.0933581e+00   3.3912682e-01  -4.0176451e-01   4.6912411e-01  -2.4471738e+00  -2.7772874e-01  -5.5753513e-01  -4.3206216e-01  -3.3070030e+00  -2.0247499e+00  -1.3580349e-01  -2.5855922e+00   1.8860304e+00  -3.3714269e-01  -1.9687058e+00  -1.0894408e+00  -3.5996188e+00  -1.3855209e+00   1.9899143e+00   3.9228489e+00  -3.4130057e+00  -7.0759094e+00   1.2883525e+00  -1.8918320e-01   2.3798163e+00  -4.5848975e-01   1.3202878e+00  -1.6426668e+00  -5.9683814e+00  -3.2118724e+00  -2.5921178e-01  -6.5712758e-01   1.1056792e+00   1.1457440e+00   5.6414719e+00   1.8821877e-01   1.8575908e+00   8.3237859e-01  -2.7515341e-01   2.0861319e+00  -1.7435969e+00  -3.7642478e+00   9.7669962e-01   1.4585931e-01   2.0434391e+00   3.9506942e+00   1.9934679e+00  -1.3640422e+00  -2.6148133e+00  -4.9268218e-01  -2.7309881e+00  -1.8767788e-01  -2.8095792e+00  -2.8874050e-01  -3.0496882e+00  -3.1540656e-01  -1.8002864e+00   2.2004801e-01   9.2053918e-01   1.2136947e+00  -1.6341961e+00  -1.7765903e+00  -2.2219572e+00  -3.6120221e+00   9.0051124e-01  -1.2926687e+00   1.6352702e+00   8.3740497e+00  -8.8750011e-02   2.8731402e+00  -1.5598698e+00   4.7809002e+00  -3.4932798e+00  -5.3431073e-01  -6.3728698e+00  -1.8504989e+00   3.3254720e-01   4.5390185e+00  -5.7551401e+00  -6.2890459e-01  -2.7177756e+00  -2.5923282e+00  -1.4280562e+00  -2.1817144e+00  -1.7002802e+00  -1.3110495e+00  -2.2911771e+00   9.2222328e-01   3.0747440e-01   4.8468947e-01
  -1.3539337e+00   5.5101551e-01  -8.0644597e-01   2.4063040e-02  -2.7025852e+00  -6.4036813e-01  -9.6268621e-01  -1.1050085e+00  -3.7864751e+00  -1.8245724e+00  -2.2750923e-01  -2.7162137e+00   1.8448565e+00  -1.2011332e+00  -2.5156207e+00  -7.0718043e-01  -3.2160578e+00  -3.9289342e-01   2.4656815e+00   3.8114649e+00  -2.5945861e+00  -7.2154182e+00   8.7263878e-01   3.3561570e-02   3.1142546e+00  -6.8924320e-01   1.2294968e+00  -1.8062259e+00  -5.5548019e+00  -1.7397800e+00  -4.2286512e-02  -1.6515001e-01   1.3181396e+00   1.2676018e+00   4.1629914e+00   3.6209477e-01   1.5355320e+00   1.0984785e+00   1.3213337e-01   1.7417563e+00  -1.3962276e+00  -3.5724424e+00   7.7223240e-01   4.1844497e-01   2.2098409e+00   3.3520855e+00   2.9560236e+00  -7.5551141e-01  -2.3492530e+00  -8.2950538e-01  -2.3131404e+00  -1.1791288e+00  -2.1360675e+00  -7.1639713e-01  -2.0336742e+00  -6.6124356e-01  -6.5183498e-01   5.5932072e-01   2.5760207e-01   3.7845137e-01  -1.4264403e+00  -2.1285997e+00  -1.1705190e+00  -3.8790169e+00   3.7604921e-01  -2.1147420e+00   1.4583039e+00   7.5362444e+00   6.0287416e-01   3.1769040e+00  -7.9739426e-01   3.8620523e+00  -3.6259209e+00  -1.2460239e-01  -6.3936366e+00  -3.1917282e+00   1.0081345e-01   5.3866259e+00  -5.2794800e+00   1.5210282e+00  -1.9749457e+00  -2.4395342e+00  -1.1691088e+00  -1.9655314e+00  -9.1986796e-01  -1.4669802e+00  -1.0727329e+00   7.4911395e-01   9.4479085e-02   1.1876988e-01
  -1.2045512e+00   9.6838582e-01  -7.9649107e-01   2.4248307e-01  -1.9090563e+00  -6.9621375e-01  -1.0591354e+00  -1.1395205e+00  -3.9249627e+00  -2.0692176e+00  -4.3234125e-01  -2.2283630e+00   1.9760878e+00  -1.0176783e+00  -2.5631104e+00  -7.9518153e-01  -3.7486363e+00  -7.5662669e-02   2.5912239e+00   3.6547278e+00  -3.3493542e+00  -7.8355097e+00   9.0651209e-01   1.6748848e-01   3.5308499e+00  -4.9541904e-01   1.5846270e+00  -1.9486296e+00  -6.1481692e+00  -1.9240343e+00  -2.8386136e-01   5.2573533e-01   1.6723809e+00   1.6998004e+00   4.0103807e+00   3.5476045e-01   1.1992390e+00   8.6839166e-01  -3.3941075e-01   1.7902222e+00  -3.1144941e+00  -3.7089674e+00   7.9492851e-01   3.1998388e-01   2.5947425e+00   2.9203439e+00   3.2416231e+00  -8.1126506e-01  -1.7872443e+00  -1.1507547e+00  -2.0693425e+00  -1.0279345e+00  -1.6969308e+00  -6.9330436e-01  -2.4007709e+00  -3.4291787e-01  -1.6513501e-01   6.8543341e-01   3.0289447e-01  -1.7591860e-01  -7.6233939e-01  -1.8748073e+00  -1.7567104e+00  -3.9504693e+00   3.9108046e-01  -2.3946543e+00   9.1442111e-01   7.0200646e+00   3.2672224e-02   2.3994505e+00  -1.4998222e+00   3.5756608e+00  -4.3116997e+00  -8.2984438e-02  -6.9088007e+00  -3.9147385e+00   9.2576524e-01   6.1394790e+00  -6.1713111e+00   2.0269131e+00  -2.3067781e+00  -2.7163786e+00  -1.3160000e+00  -2.2120724e+00  -6.9462588e-01  -1.5489376e+00  -1.2212830e+00   4.1487703e-01   2.6727862e-01  -8.9797520e-03
  -1.2863102e+00   6.2945889e-01  -7.1322909e-01   8.2070648e-01  -2.0562052e+00  -1.4426756e+00  -9.8946378e-01  -7.8314632e-01  -3.5205479e+00  -2.3786249e+00  -9.3714168e-01  -1.5631799e+00   1.6019214e+00  -1.2478580e+00  -2.8595323e+00  -1.9385737e+00  -4.4840407e+00  -2.9090178e-01   2.3293300e+00   2.8759463e+00  -4.8479310e+00  -6.6963647e+00   1.3031024e+00   8.8725729e-01   2.1247994e+00  -9.6599151e-01   7.5884008e-01  -3.1131364e+00  -6.3184496e+00  -3.4715072e+00  -9.7224579e-01   1.6234623e+00   1.4210909e+00   1.5500420e+00   5.3848987e+00   3.9929928e-01   3.8886176e-01   2.2929555e-02  -1.1554154e+00   1.4964232e+00  -6.2269845e+00  -3.0259532e+00   1.2251798e+00   5.7528201e-01   2.6364665e+00   2.5889865e+00   3.3271898e+00  -5.0865136e-01  -1.3098913e+00  -1.3030471e+00  -1.5209154e+00   5.0000387e-02  -1.4064757e+00  -2.0783950e-01  -2.6688784e+00   3.2324340e-01  -9.6543332e-01   1.4501208e-01   1.8108243e-01  -6.2667972e-01  -1.0529773e-01  -1.3449786e+00  -3.2616337e+00  -4.0027740e+00   1.7707342e+00  -1.8586850e+00   9.5486333e-01   6.3948025e+00  -8.5214855e-01   9.1598320e-01  -2.3508125e+00   4.5068504e+00  -4.2039152e+00  -9.4551567e-01  -6.8503547e+00  -3.0285427e+00   2.3109081e+00   7.7136018e+00  -6.6120250e+00   1.0563044e+00  -3.4885864e+00  -3.3860976e+00  -1.9073300e+00  -2.6975369e+00  -9.5901085e-01  -1.0215734e+00  -1.6941139e+00   7.8408324e-01   9.2818666e-02  -5.8120612e-01
  -6.9026193e-01   5.5914415e-01  -7.2166051e-01   1.1626687e-01  -1.8589654e+00  -1.5322466e+00  -6.9748537e-01  -9.5806586e-01  -3.1715136e+00  -2.3563537e+00  -2.7516983e-01  -1.6039493e+00   1.9705111e+00  -1.3481711e+00  -1.8441458e+00  -1.5097451e+00  -3.6332669e+00   4.2491645e-02   2.5440823e+00   2.6394382e+00  -5.2695241e+00  -7.7670281e+00   1.1953523e+00   6.0457309e-01   1.5138820e+00  -1.6912754e+00   7.7266236e-01  -3.7879985e+00  -5.2914589e+00  -2.6836323e+00  -6.2734726e-01   2.3829138e+00   2.2051017e+00   2.3036674e+00   4.3564766e+00   3.0338903e-01   4.5128708e-01   5.3326184e-01  -1.1029152e+00   1.4883979e+00  -5.7797371e+00  -2.8678146e+00   7.4337497e-01   9.5837916e-02   1.9663727e+00   1.7731204e+00   2.6165907e+00  -9.8037487e-01  -1.0540182e+00  -2.0172094e+00  -1.4902985e+00  -5.5139390e-01  -1.5144158e+00  -7.0189753e-02  -2.4333924e+00   6.4470719e-01  -6.2019597e-01  -1.0240360e-01  -3.6981593e-01  -2.0368027e+00   5.0777974e-01  -1.7857208e+00  -2.1265286e+00  -3.9109510e+00   1.8900005e+00  -2.5676016e+00   4.4077108e-01   4.9979058e+00  -5.6689191e-01   2.4968110e-01  -2.6148276e+00   3.1569165e+00  -3.0956859e+00  -2.3824230e-01  -5.5948664e+00  -3.3740038e+00   2.8818693e+00   7.2719036e+00  -5.0032500e+00   2.0877107e+00  -2.4538220e+00  -2.7313947e+00  -1.1356941e+00  -2.1903350e+00  -2.4236595e-01  -1.0416954e+00  -1.8598714e+00   9.5018452e-01   1.0867132e-01  -4.9464038e-01
  -5.8108491e-01   3.9034701e-01  -3.8919105e-01   6.0822764e-01  -1.6732047e+00  -1.8220789e+00  -4.4673988e-01  -5.0575895e-01  -2.7414138e+00  -2.8194280e+00  -3.9498445e-01  -8.0229764e-01   1.9935405e+00  -1.0988827e+00  -1.7789109e+00  -2.2561698e+00  -3.8729349e+00  -9.8859674e-03   2.4438963e+00   2.3705158e+00  -6.6914551e+00  -7.2049405e+00   2.0182975e+00   1.2790444e+00   6.2277263e-01  -2.1727984e+00   2.4926353e-01  -4.5183930e+00  -5.1554634e+00  -3.9442090e+00  -1.0438310e+00   2.9403186e+00   2.0971458e+00   2.3095800e+00   5.3463336e+00   6.8232577e-01  -1.4320092e-01   2.0985415e-01  -1.8270786e+00   1.4229325e+00  -7.9590045e+00  -2.8485512e+00   8.0706753e-01  -1.2086388e-01   1.5828148e+00   1.3111601e+00   2.1214051e+00  -1.2176630e+00  -8.1058992e-01  -2.3202967e+00  -1.4221006e+00   2.0668956e-01  -1.7768436e+00   3.7504883e-01  -3.1199480e+00   1.1018932e+00  -1.2361324e+00  -4.1456206e-01  -4.8323171e-01  -2.4291929e+00   7.1177452e-01  -1.1160843e+00  -3.1125651e+00  -3.7694679e+00   2.7625080e+00  -2.0422536e+00   4.5726089e-01   4.4669361e+00  -1.1474858e+00  -5.8799532e-01  -3.8659023e+00   3.1607467e+00  -3.0204167e+00  -1.1466192e+00  -5.7529705e+00  -2.3678462e+00   3.8627756e+00   7.8126740e+00  -4.8041359e+00   1.2115429e+00  -2.9487388e+00  -2.7770339e+00  -1.3776717e+00  -2.2531847e+00  -3.9039654e-01  -4.8109614e-01  -2.0807207e+00   1.0918853e+00   1.1694870e-01  -8.1735246e-01
  -3.1237566e-01   7.5773802e-01  -3.5027167e-01   6.1566550e-02  -9.8277572e-01  -1.2917383e+00  -5.1369100e-01  -9.1951945e-01  -2.7429404e+00  -2.5847675e+00  -2.7948733e-01  -5.2430630e-01   2.1700008e+00  -1.1763407e+00  -1.4868075e+00  -1.3709192e+00  -3.1246659e+00   6.5826902e-01   2.6855882e+00   2.5346783e+00  -5.6238039e+00  -7.3976139e+00   1.8526587e+00   9.1726324e-01   1.9980546e+00  -2.4089755e+00   9.1682865e-01  -3.7660434e+00  -4.6233939e+00  -2.4374735e+00  -5.4194151e-01   2.2182979e+00   2.3909253e+00   2.6678161e+00   3.9318762e+00   9.8748764e-01  -2.6116152e-01   6.4760535e-01  -1.3446030e+00   1.0510301e+00  -7.1209935e+00  -4.2668768e+00   1.1110845e+00   3.7333646e-01   2.0577956e+00   1.7209316e+00   2.7299650e+00  -6.4587235e-01  -2.6223268e-01  -2.2534997e+00  -1.3306623e+00  -8.2100068e-01  -1.6818150e+00   3.3863511e-01  -2.6573142e+00   6.7584844e-01  -4.0342254e-01   7.9476197e-02  -6.7078364e-01  -2.5475748e+00   5.9346804e-02  -1.4260183e+00  -2.2952804e+00  -3.8011053e+00   1.1407214e+00  -2.8750584e+00   5.0131396e-01   4.7010478e+00  -7.8462522e-01   1.0510134e-01  -4.1324724e+00   9.2203852e-01  -4.1841259e+00  -1.5467982e+00  -6.6924197e+00  -3.7804777e+00   2.8764226e+00   6.5877965e+00  -3.8798648e+00   2.6730896e+00  -1.6762541e+00  -2.1402619e+00  -8.2699658e-01  -1.5772493e+00  -4.1369994e-02  -6.4688668e-01  -1.3421175e+00   7.3197800e-01   1.7366868e-02  -7.9835820e-01
  -3.1041422e-02   6.8061011e-01  -1.5690382e-01  -2.3482380e-01  -9.3250133e-01  -1.3998743e+00  -2.0126746e-01  -6.8562018e-01  -2.4631272e+00  -2.6165394e+00  -4.5961620e-05  -8.3812231e-03   2.2756883e+00  -9.1230271e-01  -1.2237973e+00  -1.2765228e+00  -2.4479164e+00   8.9105451e-01   2.5331538e+00   2.1686561e+00  -5.5083307e+00  -6.9805780e+00   1.9054095e+00   8.7667021e-01   1.2439568e+00  -3.2322297e+00   6.1280963e-01  -4.0797115e+00  -3.8990392e+00  -1.9881338e+00  -6.0536508e-01   1.7952056e+00   2.4800498e+00   2.5974159e+00   3.1665320e+00   1.1041895e+00  -4.0365243e-01   1.0015939e+00  -1.2310557e+00   8.1682237e-01  -6.8847943e+00  -4.4651552e+00   1.0470695e+00   2.5506684e-01   1.6331010e+00   1.5160185e+00   2.4156703e+00  -6.5330031e-01  -1.1157522e-01  -2.4265320e+00  -1.1835551e+00  -1.0939409e+00  -1.6874572e+00   3.9890976e-01  -2.4418571e+00   5.5897089e-01  -3.2124702e-01  -1.5318323e-03  -8.3790194e-01  -3.1296113e+00   6.7921995e-02  -1.3559122e+00  -1.6029595e+00  -3.5441464e+00   1.0420221e+00  -2.7403223e+00   4.5643159e-01   4.0077938e+00  -5.4491270e-01  -2.2646273e-02  -4.4717006e+00  -4.9345611e-01  -4.0493844e+00  -1.8306222e+00  -6.3443953e+00  -3.6746743e+00   2.8171167e+00   5.8689830e+00  -2.6557487e+00   2.8182811e+00  -9.5746180e-01  -1.7360315e+00  -5.8073335e-01  -1.1363833e+00   2.8337134e-01  -3.8958987e-01  -1.2658517e+00   8.1918956e-01  -5.9351493e-02  -8.9023935e-01
   9.7382704e-02   2.4606669e-01   3.4051816e-01  -1.5958087e-01  -4.6027629e-01  -1.6732599e+00   3.6502777e-01  -2.8108575e-01  -1.3809981e+00  -2.4781696e+00   1.6136246e-01   3.4237919e-01   2.2181608e+00  -7.4768616e-01  -3.0123279e-01  -1.4622007e+00  -1.9086434e+00   4.8105139e-01   2.3150538e+00   1.5992059e+00  -5.7545255e+00  -6.3069434e+00   2.6544246e+00   1.3436506e+00   3.3560947e-01  -3.1689332e+00   4.6843860e-01  -4.3142627e+00  -3.3286384e+00  -2.5923452e+00  -3.6007209e-01   2.2038485e+00   2.2100382e+00   2.3854069e+00   3.5304098e+00   4.8907815e-01  -3.0808911e-01   7.1094977e-01  -1.2465088e+00   5.3339776e-01  -7.1819539e+00  -3.9524590e+00   1.1403833e+00   1.8369126e-02   9.5841086e-01   8.5031042e-01   1.6502721e+00  -9.6436319e-01  -8.4785897e-02  -2.7000406e+00  -1.0257541e+00  -8.9152102e-01  -1.8514214e+00   7.2965012e-01  -2.4781015e+00   6.0844068e-01  -8.4361517e-01  -5.1816658e-01  -1.2536918e+00  -3.9324843e+00   2.8615536e-01  -1.7268720e+00  -1.3623207e+00  -3.3641614e+00   1.6820500e+00  -2.6506726e+00   4.9351093e-02   2.6697952e+00  -7.2469366e-01  -9.2264803e-01  -4.3212836e+00  -7.1492888e-01  -3.1399726e+00  -1.8914242e+00  -4.9951063e+00  -2.6957100e+00   3.3022374e+00   4.6471626e+00  -1.2291799e+00   1.8323549e+00  -5.1319949e-01  -1.5766486e+00  -2.8637235e-01  -6.7040287e-01   4.6992870e-01   5.5270914e-02  -1.7550893e+00   1.2288082e+00   4.1107697e-02  -8.4470272e-01
   8.9788394e-02   5.8056370e-01   3.0235130e-01   2.5959756e-01  -1.2886789e-01  -1.7277673e+00   1.9774074e-01   3.7144877e-01  -1.3170382e+00  -2.9014062e+00  -3.1123243e-01   1.4348173e+00   2.0400322e+00   2.5519378e-01  -4.6425117e-01  -1.7656015e+00  -2.0095090e+00   1.2318372e-01   1.8518280e+00   1.5141510e+00  -6.3071719e+00  -4.9335057e+00   2.5791161e+00   1.4298798e+00  -1.0439893e+00  -3.5078827e+00   1.4022790e-02  -4.4787566e+00  -3.6694252e+00  -3.2273116e+00  -1.1966485e+00   1.6450801e+00   1.8953193e+00   1.9938065e+00   2.9548270e+00   5.4875958e-01  -3.2350446e-01   5.6366466e-01  -1.7145982e+00   3.2009367e-01  -8.5109948e+00  -2.6666186e+00   7.3481503e-01  -9.5554603e-01   3.6337171e-01   1.8806896e-01   1.0560041e+00  -1.7534889e+00   1.0316822e-02  -2.6902039e+00  -7.7725498e-01  -6.7413780e-01  -1.5087875e+00   6.6304819e-01  -2.8529248e+00   5.5204906e-01  -7.9686428e-01  -4.8170859e-01  -5.6944543e-01  -3.6139386e+00   6.2507855e-01  -9.3904884e-01  -2.0464255e+00  -2.4818162e+00   1.7477403e+00  -2.1315799e+00  -4.9920854e-01   2.0759122e+00  -1.0700751e+00  -6.9027030e-01  -4.5131156e+00  -5.5906399e-01  -3.5223404e+00  -2.0795320e+00  -4.8887301e+00  -1.5690892e+00   4.3406953e+00   4.4264371e+00  -1.3986002e+00  -4.3116518e-01  -9.0442760e-01  -1.7695621e+00  -9.0825833e-01  -9.9143981e-01   4.5009368e-01   2.1881153e-01  -1.9042138e+00   9.6325538e-01   3.6708114e-01  -8.4298897e-01
  -1.9006664e-01   6.0645525e-01   4.5820624e-01   4.2354319e-01  -9.3175354e-02  -1.3747879e+00   2.4907249e-01   7.8867386e-01  -9.5339168e-01  -2.7533765e+00  -4.5819861e-01   2.3083541e+00   1.8364434e+00   7.3907669e-01  -3.2503951e-01  -1.6056451e+00  -1.6060702e+00   1.3389576e-02   1.4078731e+00   1.4384397e+00  -6.1379270e+00  -3.5496856e+00   2.6667590e+00   1.3744784e+00  -1.5082605e+00  -4.1085032e+00  -2.9582843e-01  -4.1694116e+00  -3.2507476e+00  -3.2856821e+00  -1.3538459e+00   5.5884725e-01   1.6233821e+00   1.8483376e+00   2.8954075e+00   6.4461168e-01  -5.3222274e-01   4.0176685e-01  -1.8502657e+00  -2.8653617e-01  -8.7419579e+00  -3.5348766e+00   1.3001986e+00  -6.3891981e-01   3.9139533e-01   8.3910895e-01   1.0418501e+00  -1.3517175e+00   2.2705107e-01  -2.3120303e+00  -7.7042632e-01  -5.3817945e-01  -1.7870737e+00   9.7306776e-01  -2.9056254e+00   3.0317217e-01  -1.1134170e+00  -3.6561952e-01  -3.0876381e-01  -2.9045202e+00  -2.3223633e-02  -4.5997195e-01  -2.1854306e+00  -2.0615296e+00   1.1268559e+00  -1.5648530e+00  -3.0479109e-01   2.4860381e+00  -1.2829927e+00  -2.2305914e-01  -5.3283908e+00  -1.5183259e+00  -4.2050584e+00  -3.1965309e+00  -5.6283905e+00  -1.2422444e+00   3.8191023e+00   3.3413517e+00  -4.8816912e-01  -1.1327368e+00  -6.8252889e-01  -1.6056479e+00  -1.0198571e+00  -6.0817686e-01   1.1768487e-01   5.7903297e-01  -1.9614378e+00   1.2083114e+00   3.5125698e-01  -9.6862577e-01
  -3.2110778e-01   3.7489977e-01   6.4832363e-01   3.6571678e-01  -5.0635939e-01  -1.5493696e+00   5.5695807e-01   1.2705500e+00  -8.4686449e-01  -3.1264213e+00  -4.2611243e-01   2.8324156e+00   1.5908136e+00   1.4587441e+00  -3.9078081e-01  -2.0440011e+00  -1.0662346e+00  -3.0832041e-01   7.8077046e-01   1.1779973e+00  -6.5596377e+00  -2.2688697e+00   2.7394344e+00   1.1767156e+00  -3.2728387e+00  -4.7949452e+00  -1.0329762e+00  -4.6705614e+00  -2.9379471e+00  -3.8390841e+00  -1.8931222e+00  -6.7469801e-01   1.1777255e+00   1.2117207e+00   2.5013649e+00   5.8388811e-01  -3.6114580e-01   7.5279552e-01  -1.7946877e+00  -3.8262905e-01  -8.3975245e+00  -3.2140386e+00   1.3019600e+00  -8.0003109e-01  -1.6442693e-01   1.1046814e+00   4.0286477e-01  -1.4662284e+00   2.5736188e-01  -1.9821755e+00  -5.3903173e-01  -1.8756669e-01  -1.7560560e+00   1.2462331e+00  -2.9306707e+00   2.6773472e-01  -1.4103601e+00  -4.8073334e-01   3.3086707e-01  -2.4341320e+00  -1.3759762e-01  -2.6132867e-02  -2.0961725e+00  -1.4430760e+00   1.1968582e+00  -1.1117700e+00  -2.5783220e-01   2.2855909e+00  -1.3378905e+00  -2.5469804e-01  -5.4306914e+00  -2.1615745e+00  -3.7256746e+00  -3.9087208e+00  -4.7774439e+00  -3.6992963e-01   3.7891450e+00   2.4192727e+00   1.1159217e-01  -2.8116593e+00  -7.0879387e-01  -1.6411075e+00  -1.4055341e+00  -7.0828199e-01  -7.7197837e-02   7.2585710e-01  -2.3829940e+00   1.2704346e+00   4.5156440e-01  -8.5526697e-01
  -2.2977961e-01   3.8716025e-01   9.2368750e-01   3.5728729e-01  -4.9548915e-02  -1.0131391e+00   8.4683600e-01   1.4910929e+00  -1.6206074e-01  -2.8997943e+00  -4.9487748e-02   3.1489813e+00   1.7092925e+00   1.9595355e+00   3.8492217e-01  -1.5294349e+00  -1.3661062e-01  -5.0979875e-01   4.9039717e-01   1.3990177e+00  -6.0378293e+00  -2.1351161e+00   3.2788141e+00   1.2548026e+00  -3.4293391e+00  -4.8777276e+00  -9.0542972e-01  -4.0666905e+00  -2.4905719e+00  -3.6559142e+00  -1.6365605e+00  -1.5396587e+00   9.7733571e-01   1.2238403e+00   2.0220375e+00   3.1957755e-01   8.0938155e-02   9.2498323e-01  -1.6890385e+00  -7.7146682e-01  -7.3299096e+00  -3.7774809e+00   1.1403288e+00  -1.2369680e+00  -8.5484869e-01   9.7277794e-01  -5.9074140e-01  -1.9894341e+00  -5.7034613e-03  -2.0179753e+00  -8.4634534e-01  -5.0593733e-01  -2.3336396e+00   1.0384027e+00  -2.8557876e+00  -3.3642374e-02  -1.6065234e+00  -4.6502271e-01   1.7759882e-01  -2.3736603e+00  -6.4997754e-01  -1.6648888e-01  -1.4551603e+00  -1.1232199e+00   7.8610957e-01  -9.6928820e-01  -5.8189660e-01   1.9535595e+00  -1.0619965e+00   3.3053313e-01  -5.1772708e+00  -3.1828891e+00  -3.2281511e+00  -3.8119707e+00  -3.9222699e+00  -3.5513603e-02   3.3831030e+00   5.4716812e-01   1.6908673e+00  -3.3373736e+00   1.2248106e-01  -1.1235121e+00  -1.0799925e+00  -2.8933909e-01  -5.1624321e-02   8.5033624e-01  -2.4274177e+00   1.5082139e+00   6.8410594e-01  -5.6673658e-01
  -2.6838447e-01   5.9954961e-01   1.1807637e+00   1.0542084e-01  -1.5053413e-01  -5.4540451e-01   1.0593788e+00   1.5882052e+00  -3.4444309e-01  -2.6701055e+00   1.9386415e-01   3.4525414e+00   1.5983673e+00   2.4381759e+00   1.5613199e-01  -9.7321097e-01   8.2906715e-01  -8.8910157e-02   1.9102797e-01   1.5687729e+00  -4.6599927e+00  -1.3820765e+00   3.1360218e+00   8.0384926e-01  -3.0785867e+00  -5.1046974e+00  -8.9156762e-01  -3.2697643e+00  -2.1195829e+00  -2.6396249e+00  -1.4935276e+00  -3.7191350e+00   5.8759684e-01   6.9047254e-01   6.0486842e-01   1.0258204e-01   3.3583338e-01   1.6798279e+00  -1.0724599e+00  -1.0469486e+00  -5.1265738e+00  -5.3045062e+00   1.4515904e+00  -6.4327859e-01  -7.8097666e-01   1.7204475e+00  -3.2901501e-01  -1.2779802e+00  -4.9560836e-02  -1.4461275e+00  -9.2599397e-01  -1.0240350e+00  -2.3344420e+00   9.6950595e-01  -2.4460762e+00  -7.7909271e-01  -1.0283870e+00   1.4377299e-01   5.3168358e-01  -1.5057610e+00  -1.5941240e+00  -1.0760951e-01  -3.2164366e-01  -8.5143587e-01  -8.0480052e-01  -7.8696498e-01  -5.0808833e-01   2.2728905e+00  -5.0883735e-01   1.4105081e+00  -4.8329435e+00  -5.0647035e+00  -3.6879022e+00  -4.4410012e+00  -4.2305591e+00  -8.1616497e-01   1.5889289e+00  -1.2835740e+00   2.4990850e+00  -2.7959355e+00   1.0712305e+00  -7.5489639e-01  -1.0556975e+00   1.5312067e-01  -9.4131276e-02   7.2647480e-01  -2.0342175e+00   1.2803600e+00   7.5834524e-01  -3.5084610e-01
   1.2929966e-02   2.7966158e-01   1.6046758e+00   4.4398340e-01  -1.2357825e-01  -5.4052837e-01   1.4637313e+00   1.9288554e+00   3.7488016e-01  -2.1500964e+00   5.0558230e-01   3.4794339e+00   1.4056642e+00   2.4725498e+00   7.5412123e-01  -6.5254877e-01   1.7426277e+00  -2.4801883e-01  -7.9489833e-02   1.3507922e+00  -3.4395470e+00  -5.2244168e-01   3.7596460e+00   1.4846544e+00  -3.5856410e+00  -4.5536787e+00  -1.1056050e+00  -2.6380767e+00  -1.5151470e+00  -2.3295238e+00  -9.1592750e-01  -3.6755821e+00   1.7608855e-01   2.8533928e-01   3.6211979e-01  -8.1356162e-01   7.5908578e-01   1.7146642e+00  -8.3317229e-01  -1.4155804e+00  -3.5381888e+00  -4.9575261e+00   9.4387099e-01  -1.1211617e+00  -1.8650725e+00   6.4430402e-01  -1.3858496e+00  -1.7402114e+00  -7.4103737e-01  -1.7475179e+00  -1.0905379e+00  -1.4190919e+00  -2.5644716e+00   4.5328515e-01  -2.0109515e+00  -1.2787606e+00  -1.2737231e+00  -1.5973596e-01  -4.4703908e-02  -2.1063395e+00  -1.6405810e+00  -6.5837109e-01   7.9410279e-01  -6.7290516e-01  -5.8772140e-01  -3.9083987e-01  -1.1176064e+00   7.2323298e-01   5.5287794e-03   1.4661187e+00  -3.2420990e+00  -5.0847872e+00  -2.2083714e+00  -3.5771508e+00  -2.2962591e+00  -6.6665501e-02   1.1589482e+00  -2.5738364e+00   4.1489213e+00  -2.8708075e+00   1.9402366e+00  -4.9456511e-01  -6.8675833e-01   5.7553186e-01   2.5272284e-01   9.7876543e-01  -2.1080422e+00   1.7214477e+00   9.6600491e-01  -1.7896765e-01
  -1.2455882e-01   3.4017493e-01   1.5171513e+00   7.6858776e-01  -5.9476243e-01  -5.8417764e-01   1.4107334e+00   2.2748324e+00   3.1346112e-01  -2.1456842e+00   3.3994668e-01   3.8526580e+00   1.0184667e+00   2.9700845e+00   1.2683369e-01  -8.8260193e-01   2.0106847e+00  -5.3734814e-01  -6.6934766e-01   1.4035826e+00  -3.0258323e+00   5.6733857e-01   3.6814263e+00   1.6179021e+00  -4.6493635e+00  -4.8488667e+00  -1.7613886e+00  -2.6038974e+00  -1.8566506e+00  -2.6385299e+00  -1.4484300e+00  -4.9685201e+00  -6.2269101e-01  -4.8851591e-01  -2.9244465e-01  -1.0856445e+00   1.0084598e+00   1.7668880e+00  -8.2602370e-01  -1.8874940e+00  -3.0124866e+00  -4.5824033e+00   9.0283668e-01  -1.2640427e+00  -2.2235604e+00   7.8041514e-01  -1.6953116e+00  -1.6988738e+00  -1.0888879e+00  -1.3065560e+00  -9.8468434e-01  -1.1826319e+00  -2.4096781e+00   1.3077690e-01  -1.6230089e+00  -1.6053480e+00  -1.4321677e+00   9.7848802e-03   3.3156462e-01  -1.2706918e+00  -1.9755812e+00  -2.6611986e-01   7.1517076e-01  -2.6636459e-01  -7.2739674e-01   2.9634029e-01  -1.3100942e+00   6.9213860e-01   1.3856845e-01   2.2472086e+00  -2.2191446e+00  -4.9924803e+00  -1.8228404e+00  -3.6462601e+00  -1.4674921e+00   3.3030781e-01   8.8555513e-01  -3.0087028e+00   4.3570972e+00  -4.1669863e+00   1.6446943e+00  -8.0618744e-01  -1.3800012e+00   6.0703488e-02  -6.2069654e-02   9.2175352e-01  -2.1444869e+00   1.8435021e+00   1.1038892e+00  -1.1038447e-01
  -1.1524310e-01   5.7385721e-01   1.6362905e+00   8.2251446e-01  -5.9268357e-01  -1.8821177e-01   1.3129376e+00   1.9421356e+00  -1.1872551e-01  -1.7152484e+00   2.6770136e-01   3.6120609e+00   7.0474559e-01   2.8535186e+00  -4.8331266e-01  -2.1871601e-01   2.6503456e+00  -1.2915198e-01  -7.5932087e-01   1.7557301e+00  -7.5938243e-01   1.0586930e+00   3.6120047e+00   1.6918851e+00  -3.2309475e+00  -4.1153501e+00  -1.3489882e+00  -1.1955394e+00  -2.0698485e+00  -1.2975531e+00  -8.5257275e-01  -6.3469296e+00  -1.2291254e+00  -1.0925241e+00  -1.6929389e+00  -1.4664869e+00   1.3467184e+00   2.2520692e+00  -1.5882763e-02  -2.2986669e+00  -5.0746805e-01  -5.7463886e+00   1.0681791e+00  -5.6549156e-01  -1.7813166e+00   1.3046444e+00  -1.0841658e+00  -8.7159557e-01  -1.3498876e+00  -7.5751163e-01  -9.7952531e-01  -2.0258164e+00  -2.0830413e+00  -5.0942373e-01  -7.2100009e-01  -2.5416841e+00  -7.3055898e-01   6.4583549e-01   3.6647849e-01  -5.2574539e-01  -3.0075230e+00  -7.5463795e-01   1.6592465e+00  -4.1396454e-01  -2.4036024e+00  -1.5820943e-02  -1.3243290e+00   1.1024497e+00   7.9474439e-01   3.6128104e+00  -3.5047451e-01  -6.0823355e+00  -2.2668606e+00  -3.4753075e+00  -1.4094579e+00  -1.0475950e+00  -1.1042565e+00  -4.2434424e+00   4.5485534e+00  -3.0713806e+00   2.4987700e+00  -7.6015060e-01  -1.4044601e+00   9.3868180e-02  -2.7066747e-02   4.5883215e-01  -1.4899024e+00   1.5225002e+00   1.1314002e+00   1.2721081e-01
  -2.5885212e-01   7.6601841e-01   1.7884075e+00   1.4339605e+00  -1.0431747e+00   1.3348373e-02   1.4788867e+00   2.3992843e+00  -2.6796442e-01  -1.5856026e+00   4.5935846e-01   4.1967817e+00   4.5136143e-01   3.4124093e+00  -1.0078423e+00  -2.9425856e-01   2.8140949e+00   3.5508423e-02  -1.2177830e+00   1.9625266e+00  -5.1939999e-01   1.6253267e+00   3.6903249e+00   1.9211740e+00  -3.7004224e+00  -4.1981806e+00  -1.9408444e+00  -9.0733263e-01  -2.2967078e+00  -1.4960852e+00  -1.1447883e+00  -7.4713722e+00  -1.7797502e+00  -1.5441593e+00  -1.8616119e+00  -1.6631809e+00   1.3463588e+00   2.5366905e+00  -1.8664192e-01  -2.4173700e+00   2.0419861e-01  -6.6884374e+00   9.6485515e-01  -3.3260453e-01  -2.0493323e+00   1.3428390e+00  -1.2492400e+00  -4.5813416e-01  -1.7364756e+00  -4.8626106e-01  -1.2418145e+00  -1.6490892e+00  -2.2086878e+00  -7.4949330e-01  -8.3130003e-01  -2.8044456e+00  -7.4691610e-01   9.2189565e-01   6.6445772e-01   2.0843498e-01  -3.2824232e+00  -5.0992756e-02   1.7000408e+00  -2.0784935e-01  -2.7636114e+00   1.1465511e+00  -1.6302928e+00   8.5789201e-01   8.2481955e-01   4.0315706e+00  -5.4809503e-02  -6.1238170e+00  -1.9402710e+00  -3.6339992e+00  -1.1672262e+00  -1.0776371e+00  -1.8362113e+00  -4.1547657e+00   4.3138176e+00  -2.9413013e+00   2.1293321e+00  -1.0304450e+00  -1.9582613e+00  -2.5443098e-01  -4.2247577e-01   5.5149219e-01  -1.6964348e+00   1.5628264e+00   1.3085816e+00   1.6424966e-01
  -3.3186690e-01   4.4493898e-01   1.7505314e+00   1.9270102e+00  -1.6177283e+00  -1.0217150e-01   1.6687963e+00   2.7877618e+00   7.1345128e-02  -1.5226293e+00   7.2618911e-01   4.1014253e+00   1.3319505e-01   3.6214369e+00  -7.2348649e-01  -6.5515134e-01   3.0201083e+00  -3.6930635e-01  -1.8914721e+00   1.7052148e+00  -1.0393030e+00   1.8822004e+00   3.6860468e+00   2.1188847e+00  -5.5084227e+00  -4.3341088e+00  -2.7530705e+00  -1.3373341e+00  -2.0997880e+00  -2.2849034e+00  -1.5214317e+00  -7.2483398e+00  -1.9633563e+00  -1.5159199e+00  -1.4495925e+00  -2.2212242e+00   1.4608851e+00   2.6420912e+00  -7.5769248e-01  -2.3786801e+00   1.7641461e-01  -5.8460355e+00   1.7025993e-01  -9.4582313e-01  -3.1695321e+00   3.2840105e-01  -2.7331814e+00  -9.0236105e-01  -2.1552779e+00  -6.7922329e-01  -1.4392940e+00  -1.0228928e+00  -2.4825441e+00  -8.9864173e-01  -9.5132723e-01  -2.3286186e+00  -1.4429476e+00   4.8054699e-01   8.1382213e-01   1.5386997e-01  -2.6750899e+00   2.1091796e-01   1.3491041e+00   1.2526785e-01  -1.6693084e+00   2.1072182e+00  -2.2534724e+00  -3.6761181e-01   7.2181471e-01   3.5138208e+00   4.8581602e-01  -5.2447269e+00  -7.5908014e-02  -2.9697134e+00   7.3051010e-01  -1.8558487e-01  -1.2105044e+00  -3.6568570e+00   4.8507673e+00  -3.6549119e+00   1.4795523e+00  -1.1808903e+00  -2.2115534e+00  -8.9934543e-01  -7.0505134e-01   6.3969197e-01  -2.5714600e+00   2.0846300e+00   1.4590345e+00   2.9210922e-01
  -3.5342349e-01   4.1604984e-01   1.8279194e+00   2.5650804e+00  -2.4587683e+00  -3.7771545e-01   1.8512337e+00   3.2052453e+00  -2.3125819e-01  -1.7230372e+00   8.2142706e-01   4.0559664e+00  -2.0842920e-01   3.7363086e+00  -1.4772294e+00  -1.3811196e+00   2.8331455e+00  -4.5256787e-01  -2.3020662e+00   1.7225980e+00  -1.0568239e+00   2.3258186e+00   3.5391149e+00   2.3521427e+00  -7.0050226e+00  -4.7877368e+00  -3.6991320e+00  -1.8496649e+00  -2.4177525e+00  -2.8166504e+00  -2.0186462e+00  -7.4690697e+00  -2.3115616e+00  -1.8780301e+00  -1.5941360e+00  -2.3862321e+00   1.2917068e+00   2.8902374e+00  -1.2671281e+00  -2.3563553e+00   1.7975001e-01  -5.6350351e+00  -3.9271035e-01  -1.0823262e+00  -3.8287629e+00  -1.1188939e-01  -3.4446709e+00  -1.0071557e+00  -2.6904345e+00  -5.9483110e-01  -1.5362419e+00  -5.7204366e-01  -2.4667698e+00  -1.2479526e+00  -9.5774068e-01  -2.1034735e+00  -1.9382687e+00   4.2243143e-01   1.0616654e+00   5.9053262e-01  -2.4989877e+00   7.8717449e-01   8.4270074e-01   3.1431843e-01  -1.1347290e+00   3.1035070e+00  -2.3893816e+00  -6.6651422e-01   7.8812463e-01   3.6461483e+00   1.4225073e+00  -4.4044333e+00   1.1131219e+00  -2.5137820e+00   1.8888359e+00   4.1524644e-01  -1.2126759e+00  -2.6350410e+00   4.3642313e+00  -4.0889552e+00   7.2817798e-01  -1.4446913e+00  -2.9492275e+00  -1.8796681e+00  -1.0649114e+00   5.6469281e-01  -2.9934196e+00   2.1015256e+00   1.4508578e+00   3.1945783e-01
  -4.3517027e-01   2.4237972e-01   2.3346942e+00   2.8892357e+00  -2.2446532e+00  -1.8573419e-01   2.4423476e+00   3.1390663e+00   2.7357575e-02  -1.3193488e+00   1.3585059e+00   3.2840207e+00  -2.7894851e-01   3.3317006e+00  -1.1997824e+00  -1.3230483e+00   2.9766014e+00  -3.4661682e-01  -2.4737914e+00   1.5457905e+00   9.4032802e-03   1.3892207e+00   3.7294639e+00   2.4759044e+00  -6.5348780e+00  -4.2801750e+00  -3.3463434e+00  -1.3039073e+00  -2.4937533e+00  -2.4741621e+00  -1.3912910e+00  -7.1922563e+00  -2.2306010e+00  -1.6164750e+00  -1.4559622e+00  -3.0291376e+00   1.2910642e+00   3.1338130e+00  -1.3120768e+00  -2.2473760e+00   1.3214278e+00  -6.9997011e+00  -5.3340613e-01  -5.0042992e-01  -3.8658083e+00  -2.5201551e-01  -3.9787052e+00  -6.3121050e-01  -2.9815968e+00  -6.2938618e-01  -1.8091023e+00  -6.0820991e-01  -2.7094393e+00  -1.6189508e+00  -7.8035734e-01  -1.9472264e+00  -2.3286110e+00   3.0283266e-01   7.1198163e-01   2.8686359e-01  -2.5455300e+00   2.2667314e-01   1.0282410e+00  -1.8250935e-01  -1.0934592e+00   3.3587187e+00  -2.5286826e+00  -9.3734655e-01   9.2042369e-01   3.2070032e+00   2.4493858e+00  -4.6617949e+00   2.0589870e+00  -1.6904356e+00   2.9894188e+00  -3.5423101e-01  -2.2250409e+00  -2.8935845e+00   4.4719148e+00  -2.4819893e+00   9.4243336e-01  -1.2745259e+00  -2.6822042e+00  -2.1874210e+00  -1.2053401e+00   3.4406776e-01  -3.6393130e+00   2.2090935e+00   1.3444740e+00   6.0580654e-01
  -1.4316066e-01   2.9304963e-02   2.2080752e+00   3.3306714e+00  -2.6935903e+00  -6.9946879e-01   2.1606389e+00   2.5881506e+00  -3.7447464e-01  -9.3647953e-01   9.8025015e-01   2.3339885e+00  -8.8167982e-01   2.2070529e+00  -1.9861078e+00  -1.3592943e+00   2.9336971e+00  -2.2427782e-01  -2.2536891e+00   1.5903128e+00   1.7497929e+00   1.7174909e+00   3.6282999e+00   3.4212054e+00  -5.7401108e+00  -3.1422697e+00  -3.3610226e+00  -7.3330522e-01  -2.7817672e+00  -1.6462345e+00  -5.8004617e-01  -5.9218250e+00  -2.7620217e+00  -2.0655055e+00  -2.0384088e+00  -3.2073437e+00   1.2843597e+00   3.0399825e+00  -8.0896739e-01  -2.4988488e+00   2.6857568e+00  -5.9893959e+00  -9.8074113e-01  -1.5855964e-01  -3.7548679e+00  -9.8339642e-01  -3.4740152e+00  -8.3614943e-02  -3.4172070e+00  -6.4951834e-01  -1.4935955e+00  -1.2838634e+00  -2.0540318e+00  -2.4215367e+00   3.3813837e-01  -2.4454161e+00  -2.0535946e+00   3.0329308e-01   1.9595381e-01  -3.1621954e-02  -2.6210690e+00  -5.6041172e-01   1.3647136e+00  -5.6265808e-01  -1.1421430e+00   2.8316717e+00  -2.6105020e+00  -1.5757821e+00   1.4716855e+00   3.7231325e+00   5.4989814e+00  -3.6417018e+00   2.9226487e+00  -3.1800812e-01   4.4693629e+00  -8.8324209e-01  -2.9943200e+00  -2.0503256e+00   4.2614736e+00  -1.4353940e+00   1.1294876e+00  -1.5143076e+00  -2.7607035e+00  -2.7241609e+00  -9.1260266e-01  -3.0118581e-02  -3.1295876e+00   2.0984419e+00   1.1370826e+00   6.1458900e-01
  -2.7623578e-01   2.0899661e-01   1.9341856e+00   3.3834731e+00  -3.1559572e+00  -7.4074365e-01   1.9231090e+00   2.0833672e+00  -1.1510763e+00  -7.5392564e-01   8.6321902e-01   1.8265791e+00  -1.2035865e+00   1.7573811e+00  -3.0989369e+00  -1.2899308e+00   2.8226003e+00   3.3283102e-01  -2.3916722e+00   1.6482862e+00   2.8581149e+00   1.3252395e+00   2.8834006e+00   3.3071391e+00  -4.7522369e+00  -3.0171482e+00  -3.3263832e+00  -3.1304927e-01  -3.1564274e+00  -6.9940154e-01  -5.1414722e-01  -6.5157128e+00  -3.0883757e+00  -2.2249125e+00  -2.9497430e+00  -2.9509709e+00   9.6696601e-01   3.5274337e+00  -4.1739202e-01  -2.4743063e+00   3.6448603e+00  -6.7883515e+00  -9.3008997e-01   8.9567679e-01  -2.9255637e+00  -4.1762943e-01  -2.3786727e+00   1.3857262e+00  -3.2828796e+00  -8.3358542e-02  -1.3400259e+00  -1.4845603e+00  -1.5301902e+00  -2.7928296e+00   1.0387844e+00  -2.6854851e+00  -1.4411305e+00   8.5977197e-01   4.4764523e-01   6.6729318e-01  -2.9833571e+00  -4.5993958e-01   1.3172571e+00  -8.7432854e-01  -1.9416906e+00   2.9732953e+00  -2.3281114e+00  -9.4897603e-01   1.8012024e+00   4.4463552e+00   6.3756329e+00  -4.2746803e+00   2.2889658e+00  -3.2984620e-01   3.9431567e+00  -2.6491214e+00  -4.4117967e+00  -1.2710291e+00   3.4129924e+00   3.2535029e-01   9.0007118e-01  -1.6826101e+00  -3.0878133e+00  -3.3573221e+00  -1.1652332e+00  -4.4452844e-01  -2.7192930e+00   1.7575546e+00   7.6650228e-01   5.9984242e-01
  -1.0771507e-01  -1.7649369e-01   1.8661684e+00   3.9608599e+00  -3.8112194e+00  -1.5149830e+00   1.8914334e+00   1.8732839e+00  -1.2810869e+00  -7.0319061e-01   6.4865808e-01   1.1809879e+00  -1.6201997e+00   8.9768724e-01  -3.8606927e+00  -1.9371607e+00   2.4701743e+00   3.3894327e-01  -2.4014850e+00   1.3969572e+00   3.2933443e+00   1.3896933e+00   2.9647021e+00   4.3224002e+00  -4.9465989e+00  -2.5834116e+00  -3.8418195e+00  -5.8306194e-01  -3.3377996e+00  -8.1055996e-01  -2.8289801e-01  -5.1267026e+00  -3.6137165e+00  -2.5566210e+00  -2.6455740e+00  -2.8814972e+00   5.9263417e-01   3.3969539e+00  -3.7662460e-01  -2.4169325e+00   3.5286794e+00  -5.7073568e+00  -1.4680685e+00   1.1129294e+00  -3.0609393e+00  -1.1972139e+00  -2.1954750e+00   1.8597589e+00  -3.6818940e+00  -1.8216499e-01  -1.1196271e+00  -1.3716390e+00  -1.1552011e+00  -3.3137127e+00   1.6442563e+00  -2.6395373e+00  -1.7060887e+00   5.8782529e-01   4.2261243e-03   2.5223361e-01  -2.6615214e+00  -6.0248738e-01   9.5310114e-01  -1.2048092e+00  -9.4143194e-01   3.3111427e+00  -2.2196500e+00  -1.6135099e+00   2.0474828e+00   4.2806042e+00   8.0611633e+00  -3.1067660e+00   3.2465191e+00   4.6555157e-01   5.1491675e+00  -2.5909018e+00  -4.5100250e+00   2.9940598e-01   2.9798747e+00   8.8912729e-01   3.6425792e-01  -2.0119831e+00  -3.3681561e+00  -4.1145515e+00  -1.1609437e+00  -3.8921303e-01  -2.5855452e+00   1.8745445e+00   3.8405910e-01   4.4035206e-01
  -7.2233877e-01  -1.6359903e-01   1.9266602e+00   4.3370563e+00  -3.5142545e+00  -1.3076237e+00   2.1399515e+00   1.9401329e+00  -1.2235902e+00  -7.3923239e-01   7.6470274e-01   8.9787103e-01  -1.8103294e+00   9.0989336e-01  -3.4431213e+00  -2.2967858e+00   1.6458853e+00   9.3302768e-02  -2.7833029e+00   1.1515334e+00   2.1500616e+00   4.1572074e-01   2.2985841e+00   3.7620727e+00  -5.2630528e+00  -2.5840541e+00  -3.6750717e+00  -8.8002785e-01  -3.6734892e+00  -1.4615646e+00  -3.9671630e-01  -4.2029705e+00  -2.9590949e+00  -1.5493826e+00  -1.6707639e+00  -2.5846013e+00   9.7062273e-02   3.2113161e+00  -1.1617019e+00  -1.8571892e+00   2.2800721e+00  -6.5040179e+00  -1.3218648e+00   1.7692548e+00  -2.5071970e+00  -7.9562497e-01  -2.2699858e+00   2.4453178e+00  -2.9606551e+00  -2.2497651e-02  -1.0931569e+00  -5.3972483e-01  -1.2570414e+00  -2.7537337e+00   8.1590931e-01  -1.7249463e+00  -2.1602127e+00   4.0966475e-01   7.9530163e-01   5.6865702e-01  -1.8994516e+00  -1.9261241e-02  -3.7248015e-01  -1.1429183e+00  -4.4601850e-01   3.7990089e+00  -2.1617412e+00  -1.2419929e+00   1.0822170e+00   3.0576235e+00   6.7388553e+00  -2.6830336e+00   3.2036969e+00   4.8653710e-01   4.9300456e+00  -2.9199226e+00  -4.3916470e+00   1.3076279e+00   1.6677853e+00   1.4431356e+00  -7.3478196e-01  -2.1004813e+00  -3.5111704e+00  -4.7789194e+00  -1.7668860e+00  -4.3405130e-01  -3.9984577e+00   1.7727561e+00   2.6569908e-01   6.1705045e-01
  -5.7403595e-01   2.8438070e-02   1.3872474e+00   4.1158528e+00  -4.3228012e+00  -1.3210220e+00   1.8648597e+00   1.6356013e+00  -1.7841939e+00  -6.1725149e-01   9.3520457e-01   6.7395495e-01  -1.9546465e+00   4.8274721e-01  -3.9181028e+00  -2.1402315e+00   1.7666323e+00   8.5626666e-01  -2.8655864e+00   1.1315485e+00   2.3081912e+00   1.5517178e-01   9.8783980e-01   3.2095138e+00  -5.4874956e+00  -3.5123891e+00  -4.2536192e+00  -1.2420603e+00  -2.9103493e+00  -2.9908288e-01  -6.2439674e-01  -4.2299899e+00  -2.4960005e+00  -9.3569688e-01  -2.6301977e+00  -1.7233761e+00  -5.9412487e-01   3.9153539e+00  -1.2312260e+00  -1.5025934e+00   2.5299631e+00  -6.6461311e+00  -1.9746857e+00   2.1774913e+00  -2.5583834e+00  -1.0535209e+00  -1.7223563e+00   3.4269637e+00  -2.6133152e+00   8.3133434e-02  -1.0568568e+00  -9.2072133e-01  -1.0741083e+00  -2.8124700e+00   1.0604160e+00  -1.5997110e+00  -1.4780181e+00   7.7847663e-01   1.1681795e+00   9.0558332e-01  -1.5275825e+00   7.8151840e-01  -1.5899016e-01  -8.4226252e-01  -6.7818134e-01   4.4129728e+00  -1.8954027e+00  -1.3293018e+00   1.5986497e+00   3.5591990e+00   6.0786602e+00  -3.3336327e+00   2.9822021e+00   5.1713826e-01   4.2040287e+00  -3.6757562e+00  -5.0657072e+00   2.7146094e+00   1.5364528e+00   3.3476692e+00  -8.7182631e-01  -1.5933048e+00  -3.4831552e+00  -4.9926836e+00  -1.7636086e+00  -3.4961005e-01  -3.4496630e+00   1.4996318e+00  -2.0500106e-01   4.4298969e-01
  -7.6913325e-01  -8.2921812e-02   1.4268689e+00   3.9811556e+00  -3.9995513e+00  -1.3515543e+00   1.8543867e+00   9.2190907e-01  -2.0701755e+00  -6.7588204e-01   7.6976398e-01  -3.9361202e-01  -2.0040783e+00  -2.7237183e-01  -4.1133369e+00  -2.1618282e+00   1.4635367e+00   1.1081022e+00  -2.6976998e+00   1.0351768e+00   2.7823621e+00  -9.5242465e-01   6.8664956e-01   3.0821943e+00  -3.9118339e+00  -2.9450014e+00  -3.4816760e+00  -8.2694228e-01  -2.9842656e+00   3.2085874e-01  -1.2992963e-02  -3.5016094e+00  -2.2787324e+00  -4.6816614e-01  -2.6260501e+00  -1.2124166e+00  -9.8978427e-01   4.0840619e+00  -8.8822950e-01  -1.0157097e+00   2.6979134e+00  -7.2672897e+00  -1.7489266e+00   3.1566486e+00  -1.4960721e+00  -3.7836252e-01  -7.9986326e-01   4.4548435e+00  -2.0491389e+00   4.4990983e-01  -8.2781743e-01  -1.1279717e+00  -8.2335084e-01  -2.7262008e+00   1.2937635e+00  -1.4348622e+00  -1.1806298e+00   9.9961690e-01   1.3305586e+00   1.0995929e+00  -1.6569907e+00   5.0331638e-01  -4.8659834e-01  -1.2223183e+00  -8.9852335e-01   3.8193350e+00  -1.1413875e+00  -3.5172447e-01   1.6153059e+00   3.4876583e+00   5.9738144e+00  -4.0763574e+00   2.1363160e+00   3.6893804e-01   3.4188872e+00  -5.0067910e+00  -6.2149535e+00   2.7742624e+00   8.2900778e-01   4.8657620e+00  -7.7509853e-01  -1.2564946e+00  -3.1476174e+00  -5.1680770e+00  -1.8398842e+00  -5.6534340e-01  -3.2494238e+00   1.0776769e+00  -6.9522346e-01   5.9147455e-01
  -9.9784742e-01  -4.9901172e-01   1.4141850e+00   3.8995232e+00  -3.9785075e+00  -1.8958188e+00   1.9347023e+00   5.1473110e-01  -2.0697367e+00  -8.5694688e-01   4.5091162e-01  -1.4546238e+00  -2.2109118e+00  -1.0962067e+00  -4.2488646e+00  -2.7456117e+00   9.1113657e-01   8.3600231e-01  -2.7206426e+00   4.7388832e-01   2.7368551e+00  -1.4371028e+00   2.6752627e-01   3.0667694e+00  -3.8913318e+00  -2.8698455e+00  -3.2596855e+00  -1.2433255e+00  -3.0099124e+00   3.2239338e-01   2.4328102e-01  -2.0798093e+00  -2.0453904e+00  -1.4851577e-01  -2.2356074e+00  -7.8351243e-01  -1.4290168e+00   3.7840066e+00  -8.1961779e-01  -6.6600831e-01   1.9643499e+00  -6.5548644e+00  -1.5521013e+00   3.7430930e+00  -7.9756474e-01   7.0916293e-02  -2.8253423e-01   4.9783809e+00  -1.5470090e+00   6.8586779e-01  -2.6323223e-01  -1.0190512e+00  -4.1853957e-01  -2.6010878e+00   1.6415813e+00  -9.9388152e-01  -1.5069970e+00   7.0792807e-01   1.4520686e+00   9.0126147e-01  -1.2139524e+00   2.6753234e-01  -1.0982748e+00  -1.3954644e+00   7.2328666e-03   3.4637802e+00  -2.7773138e-01   2.9322878e-01   1.4462412e+00   2.8130495e+00   6.0501438e+00  -3.9038634e+00   2.0032382e+00   5.2420604e-01   3.5956688e+00  -5.1568985e+00  -6.4373670e+00   3.2202875e+00   2.5084269e-01   5.1124485e+00  -1.0508002e+00  -1.1072613e+00  -3.0100658e+00  -5.5535310e+00  -1.8534128e+00  -5.5340360e-01  -3.4790289e+00   9.7442832e-01  -1.2668472e+00   6.1705340e-01
  -1.0868047e+00  -5.9741647e-01   1.4211363e+00   3.3962880e+00  -3.4671837e+00  -1.7689935e+00   2.1872288e+00   1.0424873e-01  -1.6285898e+00  -4.1366992e-01   7.2309320e-01  -2.1190944e+00  -2.1641039e+00  -1.6916895e+00  -3.3528325e+00  -2.3004343e+00   1.0318890e+00   1.0577876e+00  -2.6039261e+00   2.8276116e-02   2.9697938e+00  -2.3591300e+00  -5.0730965e-01   2.4140468e+00  -3.1758910e+00  -2.8205232e+00  -2.6479925e+00  -1.1166276e+00  -2.2185897e+00   1.3239433e+00   8.9755320e-01  -1.1144693e+00  -1.2426620e+00   8.0775675e-01  -2.3517471e+00  -5.1264431e-01  -1.7227096e+00   3.8105384e+00  -5.4712995e-01  -1.9975069e-01   2.3146152e+00  -7.0456371e+00  -1.3405863e+00   4.5152195e+00  -2.1140885e-01   3.5349010e-01   4.1474667e-01   5.7829123e+00  -7.2457270e-01   7.3630115e-01   3.4650024e-02  -1.4703720e+00  -2.8612343e-01  -2.2501910e+00   1.7879206e+00  -7.9586017e-01  -1.0913483e+00   6.6605687e-01   1.5090757e+00   4.7739295e-01  -6.2569418e-01   6.7660134e-02  -5.1499441e-01  -1.3750083e+00   7.4015394e-03   3.1716335e+00   9.4980871e-02   2.2012835e-01   1.5078361e+00   2.0553810e+00   5.1242584e+00  -4.7403716e+00   1.6503462e+00   7.6633890e-01   3.2874738e+00  -5.8814202e+00  -7.2203593e+00   2.7465213e+00   4.4268700e-01   6.8730507e+00  -4.9014944e-01  -3.8982498e-01  -2.1919715e+00  -4.9742696e+00  -1.5755588e+00  -3.4453216e-01  -3.5751739e+00   8.1754044e-01  -1.6554245e+00   7.6350168e-01
  -9.2962678e-01  -8.2673044e-01   1.0565649e+00   3.1516510e+00  -3.6352348e+00  -2.3461576e+00   1.8648884e+00  -2.6097736e-01  -1.7019321e+00  -4.8416299e-01   2.0527409e-01  -2.8373651e+00  -2.3992340e+00  -2.4550065e+00  -3.4468738e+00  -2.4746441e+00   8.5789746e-01   1.0439911e+00  -2.4925696e+00  -5.1257476e-01   3.2355790e+00  -1.9451077e+00  -1.3207411e+00   2.3673421e+00  -3.4476829e+00  -2.8253061e+00  -2.7035225e+00  -1.4244889e+00  -1.6198710e+00   2.0470140e+00   1.0535214e+00   3.6362688e-01  -8.7138755e-01   1.0805277e+00  -2.7465365e+00  -4.8036411e-02  -2.1037424e+00   3.5803803e+00  -3.1797498e-01   1.1714319e-01   1.7860423e+00  -5.0569646e+00  -1.7278562e+00   4.3653161e+00  -7.5847000e-02  -7.9495176e-02   9.7971939e-01   5.8600750e+00  -2.7239035e-01   7.3655163e-01   7.3386854e-01  -2.0212277e+00   4.1624353e-01  -2.3816484e+00   2.3905758e+00  -7.2853253e-01  -7.2630355e-01   4.9034932e-01   1.5913189e+00   1.0054950e-01   1.6927555e-01   4.2505948e-02  -3.6667382e-01  -1.0163819e+00   7.7700550e-01   2.8350649e+00   6.7210844e-01   3.5049756e-02   1.8224134e+00   1.8517374e+00   5.2561915e+00  -4.4671340e+00   1.4356599e+00   1.2298745e+00   3.3448630e+00  -5.4650864e+00  -7.1179913e+00   3.1521965e+00   4.0664300e-01   6.9709704e+00  -2.7705316e-01   5.5898024e-02  -1.8782964e+00  -4.8818111e+00  -1.0482763e+00  -1.0748374e-01  -2.9351866e+00   5.7339006e-01  -2.1317641e+00   6.5388525e-01
  -1.0036966e+00  -1.3312862e+00   8.5146466e-01   2.7703001e+00  -3.5579325e+00  -2.8916827e+00   1.7729117e+00  -6.8204566e-01  -1.1786927e+00  -4.4622421e-01  -2.1478570e-01  -3.5870059e+00  -2.5157421e+00  -3.2131004e+00  -3.2435923e+00  -2.7264905e+00   7.8399992e-01   7.3193086e-01  -2.4536338e+00  -1.1747241e+00   3.1103721e+00  -1.9087489e+00  -1.4990381e+00   2.4922029e+00  -3.3449191e+00  -2.7929654e+00  -2.5285869e+00  -1.7662291e+00  -1.0807848e+00   2.1190821e+00   1.2866507e+00   1.5360038e+00  -8.9043080e-01   1.1559640e+00  -2.3295055e+00   2.9602476e-01  -2.3319747e+00   3.0271981e+00   1.0324470e-01   2.4908105e-01   1.0805429e+00  -3.6910050e+00  -1.3077538e+00   4.6773058e+00   4.9897600e-01   3.2672953e-01   1.7569641e+00   6.2688452e+00   2.8862654e-01   9.8326610e-01   1.4326500e+00  -2.0675708e+00   8.0660672e-01  -2.1816960e+00   3.0790000e+00  -5.8888608e-01  -8.2283944e-01   1.9026009e-01   1.3743507e+00  -2.1154506e-01   5.3418483e-01  -2.2645352e-01  -3.3583321e-01  -9.9276386e-01   1.8200152e+00   2.4640417e+00   1.5807090e+00   3.1901845e-01   1.9146556e+00   1.3362039e+00   4.9072908e+00  -4.5149959e+00   1.1154261e+00   9.8949883e-01   3.3206467e+00  -5.1673032e+00  -7.1981484e+00   2.6739963e+00   8.3103104e-01   6.6814909e+00  -7.2927080e-02   4.0341876e-01  -1.4532656e+00  -4.5450123e+00  -7.8712574e-01   3.2326489e-01  -2.4213277e+00   7.3843376e-01  -2.6789169e+00   5.3912394e-01
  -1.3103482e+00  -1.1049670e+00   7.3649465e-01   2.3609227e+00  -2.4695648e+00  -2.2814531e+00   1.5436606e+00  -1.1324235e+00  -8.7841202e-01  -5.1809366e-01  -4.8785356e-01  -4.0581065e+00  -2.1697697e+00  -3.3622423e+00  -2.4103553e+00  -2.1718286e+00   5.3684937e-01   4.6229332e-01  -2.1264745e+00  -9.5658720e-01   2.8605158e+00  -3.0675144e+00  -1.7797377e+00   1.8893490e+00  -1.9681177e+00  -2.7156009e+00  -1.3013951e+00  -1.2038367e+00  -9.2266216e-01   2.6813443e+00   1.8342900e+00   2.4414895e+00  -1.0928955e-02   2.2536292e+00  -2.2200158e+00   1.0739116e+00  -2.3662106e+00   2.4667639e+00   1.6094121e-01   4.4597313e-01   3.9058472e-01  -4.1396955e+00  -6.0365791e-01   4.8300888e+00   1.6754714e+00   1.6779410e+00   2.4135392e+00   6.0176032e+00   1.1629783e+00   1.2394398e+00   1.6765659e+00  -2.5480480e+00   6.8746642e-01  -1.9672663e+00   3.0580576e+00  -3.4383468e-01  -7.1293597e-01   3.1926495e-01   1.5350685e+00   4.0262624e-02   4.4608903e-01  -2.5614538e-01  -4.9981364e-01  -8.3860077e-01   1.5276305e+00   1.4912288e+00   2.5485201e+00   2.0827316e+00   1.5856636e+00   1.4121151e+00   3.2878602e+00  -5.3908366e+00  -3.8179503e-01   8.0150753e-01   1.9135126e+00  -5.4952476e+00  -7.5659900e+00   1.2194535e+00   7.3687967e-01   6.7113089e+00   5.9358169e-01   1.2297733e+00  -7.3334403e-01  -3.9525327e+00  -6.3257463e-01   3.8741885e-01  -2.1370051e+00   4.2753231e-01  -2.9010509e+00   7.7501306e-01
  -1.4734414e+00  -1.3140729e+00   3.4740267e-01   1.3169282e+00  -2.7128455e+00  -2.5598685e+00   1.3934322e+00  -1.3578225e+00  -1.0062111e+00  -9.8297408e-01  -7.5237952e-01  -4.5337744e+00  -2.1674848e+00  -3.1910480e+00  -2.1810101e+00  -2.2838120e+00   8.2076399e-01   4.8976498e-01  -2.3779016e+00  -1.6662232e+00   1.8070473e+00  -2.8079950e+00  -2.8131744e+00   5.9491009e-01  -2.7575583e+00  -3.3719890e+00  -1.3483065e+00  -2.0146742e+00   6.6448715e-02   2.8808681e+00   1.2403845e+00   1.9191874e+00   4.4454896e-01   2.3471403e+00  -2.7537402e+00   1.4159707e+00  -2.4463660e+00   2.9081254e+00   5.4207624e-01   1.2621459e+00   1.6499950e-01  -2.7470239e+00  -4.0771848e-01   4.8165475e+00   2.0344420e+00   2.2651126e+00   2.9625906e+00   6.3306190e+00   2.2364644e+00   1.7769520e+00   2.3861604e+00  -2.4174209e+00   1.3026982e+00  -1.0417404e+00   3.1511871e+00   4.3044570e-02   1.9008488e-02   4.5171532e-01   2.5358720e+00   5.0879574e-01   1.1708937e+00   1.9380793e-01  -7.8284469e-02  -6.1310823e-02   1.9046192e+00   1.2058157e+00   3.3187359e+00   2.3186184e+00   1.6642467e+00   7.9525860e-01   1.2520479e+00  -6.5634010e+00  -1.0510140e+00  -2.8252357e-01   1.0117503e+00  -5.3021808e+00  -7.6100582e+00   1.3191243e-01   9.1347269e-01   5.9829325e+00   7.9896856e-01   1.8666333e+00  -3.9058912e-01  -3.4176490e+00  -3.3719667e-01   6.4591983e-01  -1.6981664e+00   6.9560723e-02  -3.1605739e+00   8.7198777e-01
  -1.4787409e+00  -2.1342598e+00   6.7227720e-01   1.3982732e+00  -2.3138473e+00  -3.0180244e+00   1.8076774e+00  -8.8263020e-01   4.7879384e-01  -1.0378523e+00  -8.7457338e-01  -4.8816274e+00  -2.0510596e+00  -3.3775200e+00  -7.3360953e-01  -2.8172954e+00   7.8972602e-01  -3.1010482e-01  -2.5213789e+00  -2.7462234e+00   4.0123619e-01  -2.2967323e+00  -2.1297501e+00   9.4012540e-01  -4.1908556e+00  -3.2545663e+00  -1.4638077e+00  -2.7360519e+00   1.2298712e+00   1.5793950e+00   1.2686601e+00   3.9194296e+00   8.9677874e-01   2.7171658e+00  -7.6610307e-01   9.4410861e-01  -2.5879582e+00   1.8888812e+00   7.6094050e-03   1.6652557e+00  -1.7949204e+00  -6.3768533e-01  -4.4145829e-01   3.8409598e+00   1.2662328e+00   1.3690541e+00   1.8328507e+00   5.1356335e+00   2.4880780e+00   1.3303023e+00   2.7013889e+00  -1.7245528e+00   9.9330807e-01  -4.5719200e-01   2.7538787e+00   8.1167058e-01  -1.0262475e+00  -5.7142455e-01   2.0608228e+00  -5.6216026e-01   2.3807666e+00   1.6152536e-01  -2.4232288e-01   3.7147322e-01   4.4803273e+00   1.6535150e+00   3.6947762e+00   1.2153980e+00   1.2643417e+00  -1.1972810e+00  -3.6359008e-01  -5.6026474e+00   3.8434104e-02  -3.6744395e-01   1.8367716e+00  -2.7778608e+00  -6.2009457e+00  -9.2413925e-01   2.2387939e+00   4.3111338e+00   9.1652635e-01   2.5267518e+00   3.8243359e-01  -2.5741992e+00   7.7296328e-02   1.7393862e+00  -1.9318815e+00   7.0197149e-01  -3.2574813e+00   7.6864737e-01
  -1.4104662e+00  -2.2779500e+00   5.3973777e-01   1.1079526e+00  -1.8985829e+00  -3.1736707e+00   1.7179026e+00  -6.9071042e-01   1.2129338e+00  -1.3067278e+00  -1.1614973e+00  -4.9093223e+00  -1.7950226e+00  -3.0838607e+00  -1.8604476e-02  -2.9301064e+00   8.1039890e-01  -9.2171182e-01  -2.4148099e+00  -3.0323770e+00  -7.7873435e-01  -2.2644789e+00  -1.8831353e+00   8.5453432e-01  -4.8867104e+00  -3.3791835e+00  -1.3105624e+00  -3.2277165e+00   1.6771250e+00   9.0361967e-01   1.0268623e+00   4.7071323e+00   1.1233826e+00   2.7563903e+00  -3.2128179e-01   9.5804657e-01  -2.2976365e+00   1.1949396e+00  -7.4006838e-02   1.8636581e+00  -2.9246107e+00   1.2459825e+00  -2.4158149e-01   2.8253178e+00   1.1509305e+00   1.3882916e+00   1.5698946e+00   3.9320666e+00   2.7970615e+00   1.2667470e+00   3.1081777e+00  -1.5335671e+00   1.0907911e+00  -1.7298976e-01   2.7870900e+00   1.1373073e+00  -1.1824054e+00  -9.0022643e-01   1.9276557e+00  -8.7053009e-01   3.0055742e+00   3.2873996e-01  -7.8695699e-02   9.1555510e-01   5.6778572e+00   1.4011270e+00   4.0771299e+00   1.1068252e+00   1.0782360e+00  -1.8487384e+00  -1.5056526e+00  -5.1959493e+00   1.8569738e-01  -4.2215466e-01   2.0708935e+00  -1.2195243e+00  -5.0972895e+00  -2.3155161e+00   2.8534062e+00   2.3058293e+00   1.2456861e+00   3.0135080e+00   7.3410827e-01  -1.9565656e+00   5.3592064e-01   2.2537552e+00  -1.4919360e+00   7.6767496e-01  -3.1611277e+00   8.1836961e-01
  -1.9403394e+00  -2.2479580e+00   5.1218093e-01   5.4286758e-01  -1.0374981e+00  -2.5276290e+00   1.9537060e+00  -2.4267845e-01   2.0378273e+00  -1.2590829e+00  -1.0462170e+00  -4.4582498e+00  -1.5825944e+00  -2.2187242e+00   1.3328024e+00  -2.6522955e+00   7.8709762e-01  -1.2935361e+00  -2.9835147e+00  -3.8594628e+00  -2.2803277e+00  -2.1531899e+00  -2.5163549e+00  -6.3140217e-01  -5.8134000e+00  -4.0200580e+00  -9.1318731e-01  -3.5020920e+00   2.4004301e+00   3.5087344e-01   2.5028062e-01   4.1268118e+00   2.1865748e+00   3.5226619e+00   5.6358681e-01   9.9150572e-01  -2.2968371e+00   6.9201176e-01  -6.1733218e-01   2.3090188e+00  -4.2422128e+00   1.1007204e+00   4.8086585e-01   2.5569202e+00   1.4870109e+00   2.2635034e+00   1.1880576e+00   3.5391283e+00   4.0656854e+00   1.5506235e+00   3.5070486e+00  -8.3000079e-01   1.0301470e+00   7.5394816e-01   2.0570226e+00   1.8817239e+00  -1.3209773e+00  -1.1443316e+00   2.8016015e+00  -7.1247160e-01   3.9906209e+00   1.1009974e+00  -1.8271444e-01   1.6657285e+00   6.3715759e+00   1.9133629e+00   4.4375322e+00   1.3881042e+00   2.3775450e-01  -3.5468098e+00  -4.9765558e+00  -6.0095403e+00  -6.1728850e-01  -1.4626114e+00   1.0571436e+00  -3.6612406e-01  -4.3858956e+00  -3.9441828e+00   3.0516702e+00   1.3954881e+00   1.2017702e+00   3.6259898e+00   1.2197234e+00  -1.0987976e+00   5.5039241e-01   2.8481990e+00  -2.0231796e+00   7.5708686e-01  -2.9765510e+00   8.7105202e-01
  -1.2848409e+00  -2.6808364e+00   4.8994751e-01   2.9036578e-01  -1.1483987e+00  -3.1553213e+00   1.8195342e+00  -8.4600203e-02   2.8708561e+00  -1.0327255e+00  -1.4321090e+00  -4.8427469e+00  -1.6045091e+00  -2.7101299e+00   1.8535457e+00  -2.5924597e+00   1.3698901e+00  -1.5973432e+00  -2.5691986e+00  -4.5050145e+00  -1.7167279e+00  -8.2925665e-01  -2.0709086e+00  -7.8266836e-02  -6.5364086e+00  -3.5791786e+00  -1.0599647e+00  -3.6773205e+00   3.5031766e+00   5.3085309e-01   5.5235863e-01   5.4557059e+00   2.0914201e+00   2.8484186e+00   4.9432247e-01   6.1386839e-03  -1.9032499e+00  -2.5876644e-02  -2.3406335e-01   2.1081559e+00  -4.1291900e+00   4.1214035e+00   2.3503231e-01   1.3017812e+00   6.8027202e-01   1.0032494e+00   8.2813118e-01   2.1804768e+00   3.6793902e+00   1.1347022e+00   4.0330293e+00  -1.4194910e+00   1.5545316e+00   4.8890862e-01   3.0973878e+00   1.7014366e+00  -1.2903776e+00  -1.6877140e+00   1.6389004e+00  -1.8683225e+00   4.6153833e+00   2.9441671e-01   1.1355686e+00   1.9753377e+00   7.5894810e+00   1.3651732e+00   4.4752370e+00  -1.7830279e-01   8.5305834e-01  -4.1139736e+00  -3.9325174e+00  -4.8921862e+00   6.5063558e-01  -6.1292528e-01   2.4820601e+00   1.5786186e+00  -3.4512820e+00  -5.4013361e+00   4.7216420e+00   2.6230850e-02   2.4207178e+00   4.1719488e+00   1.8844722e+00  -7.0563865e-02   1.6822777e+00   3.3698173e+00  -7.3035533e-01   9.7999386e-01  -2.9265260e+00   7.1114736e-01
  -1.1159022e+00  -2.5876727e+00   3.4365017e-01   5.6430134e-02  -4.3918798e-01  -3.0428079e+00   1.5050309e+00  -3.9312271e-02   3.4333384e+00  -8.5275472e-01  -1.8454807e+00  -4.6454729e+00  -1.4429506e+00  -2.3921383e+00   2.2982460e+00  -2.1162606e+00   1.5320766e+00  -1.9659306e+00  -2.2829363e+00  -4.6300363e+00  -1.7941770e+00  -5.2218317e-01  -1.6342568e+00   4.5183801e-02  -5.9312109e+00  -2.7883261e+00  -4.1153208e-01  -3.2231217e+00   3.5781981e+00   3.5878270e-01   6.0825594e-01   5.7245214e+00   1.9841975e+00   2.3833240e+00   5.8822768e-01  -4.6075766e-01  -1.2903451e+00  -8.9475430e-01   7.8691151e-02   1.8786290e+00  -4.2029109e+00   5.6128509e+00   7.4790725e-01   4.6450155e-01   9.9881788e-01   1.0961878e+00   1.0722305e+00   1.2502843e+00   3.8505988e+00   1.1666213e+00   4.4338032e+00  -1.5310725e+00   1.9870743e+00   4.6206484e-01   3.5866399e+00   1.4988627e+00  -9.4172739e-01  -1.7515214e+00   1.1450927e+00  -2.2159654e+00   4.7953316e+00  -5.5446759e-02   1.8039150e+00   2.1696725e+00   7.8325064e+00   6.8032526e-01   4.4346940e+00  -5.0185238e-01   7.1203712e-01  -4.4916653e+00  -3.9954439e+00  -4.4435137e+00   4.4734499e-01  -4.6866196e-01   2.6208443e+00   2.3320180e+00  -2.7099109e+00  -7.2357291e+00   5.2441950e+00  -1.3507440e+00   3.1536701e+00   4.3534009e+00   2.2533657e+00   7.9262516e-01   2.3195350e+00   3.5577053e+00   1.9120762e-01   8.7707946e-01  -2.5498880e+00   7.1231296e-01
  -9.5397355e-01  -1.8259075e+00   1.6213927e-01  -1.9804155e-01   4.0780208e-01  -1.9207783e+00   1.0370908e+00   4.7115473e-02   3.5584918e+00  -5.9225261e-01  -1.8733556e+00  -3.9916520e+00  -8.9127031e-01  -1.7290851e+00   2.8505877e+00  -8.6411573e-01   1.8106682e+00  -1.7886443e+00  -1.7773381e+00  -3.9463371e+00  -1.5223905e+00  -9.4915849e-01  -1.5180953e+00  -4.2927766e-01  -4.4870932e+00  -2.6956341e+00   5.4040913e-01  -2.1483360e+00   3.8083598e+00   1.1260123e+00   7.7915615e-01   5.2322671e+00   2.6263042e+00   2.7577017e+00   9.0780026e-02  -3.6196382e-01  -8.7729659e-01  -1.3769391e+00  -5.8196361e-03   1.5007438e+00  -3.8792040e+00   4.9190742e+00   1.2305589e+00  -3.2662883e-01   1.4941369e+00   1.8150366e+00   1.2067185e+00   1.7878020e-01   3.9797981e+00   1.1545035e+00   4.1634729e+00  -2.1423070e+00   1.7733005e+00   2.8185944e-01   3.6776769e+00   1.2939229e+00  -4.0406016e-01  -1.3133300e+00   7.1055462e-01  -2.0026903e+00   4.3068285e+00   9.0554926e-02   2.5875528e+00   2.3864494e+00   6.6835684e+00   8.3507342e-02   4.5170110e+00   3.3641728e-01   6.3036906e-01  -3.8360600e+00  -5.1831597e+00  -5.0528160e+00  -6.0548236e-01  -4.5890412e-01   1.2170625e+00   2.2928841e+00  -2.6139656e+00  -9.1314286e+00   5.7619876e+00  -1.3718123e+00   4.3466680e+00   5.0747811e+00   2.8237680e+00   1.8765863e+00   2.7956278e+00   3.5326819e+00   1.3024668e+00   5.1336525e-01  -2.1071138e+00   7.4055685e-01
  -8.1984348e-01  -1.6952688e+00   7.1648646e-02  -7.0308694e-01   7.1976324e-02  -2.0048523e+00   8.4606946e-01   3.1998308e-01   3.1620251e+00  -8.6991542e-01  -2.1330392e+00  -3.6613945e+00  -9.1613261e-01  -9.9606451e-01   2.5002075e+00  -8.2467370e-01   2.1153353e+00  -1.5254375e+00  -1.7641328e+00  -4.2745709e+00  -2.0154042e+00   1.6391351e-01  -1.7197117e+00  -1.1939732e+00  -4.7919796e+00  -2.4540868e+00   4.3548926e-01  -2.3686784e+00   4.2175351e+00   8.3338018e-01   7.5833812e-02   3.8215400e+00   2.4486547e+00   1.7286126e+00  -4.0297367e-01  -1.0606872e+00  -5.6425282e-01  -1.0781993e+00   2.4439118e-01   1.8623201e+00  -3.3577145e+00   6.0385648e+00   1.4689584e+00  -7.8094108e-01   1.5466349e+00   1.8381203e+00   1.4650108e+00  -3.9774568e-03   4.2620540e+00   1.5679732e+00   4.4614512e+00  -1.7329887e+00   2.5198290e+00   1.0130636e+00   3.7022115e+00   1.3464560e+00   4.6494180e-01  -9.9474016e-01   1.1451220e+00  -1.5034132e+00   4.5295059e+00   3.3414385e-01   3.2447249e+00   2.8406818e+00   6.2714749e+00  -1.5699832e-01   4.3704574e+00  -2.6416213e-01   5.3911929e-01  -4.3984286e+00  -5.9321671e+00  -5.1247923e+00  -6.9752324e-01  -1.3902100e+00   6.3519295e-01   2.6791034e+00  -2.2564631e+00  -1.0317696e+01   5.6017743e+00  -2.4361805e+00   4.6124143e+00   5.1068207e+00   2.7269781e+00   2.4687737e+00   3.1639491e+00   3.4586909e+00   2.1141276e+00  -9.2982477e-02  -1.6877901e+00   7.0839369e-01
  -6.7648478e-01  -1.9362208e+00   5.1972221e-01   2.4248125e-01   5.4886989e-01  -1.9860383e+00   1.1706330e+00   1.5188386e+00   4.3789360e+00  -7.0272593e-01  -2.0785004e+00  -2.5690224e+00  -8.0096696e-01  -1.7203052e-01   3.4980820e+00  -1.1830436e+00   1.7332768e+00  -2.1261419e+00  -1.9230483e+00  -4.8467007e+00  -3.6964218e+00   1.1946932e+00  -4.3872862e-01  -3.7620895e-01  -6.0879720e+00  -1.6541602e+00   7.6266954e-02  -2.6128563e+00   4.5187605e+00  -1.4033329e+00  -4.3498007e-01   4.9875864e+00   2.4999260e+00   1.4507670e+00   2.0875003e+00  -2.0583784e+00  -5.1979348e-01  -2.3799083e+00  -1.0114873e+00   1.8627409e+00  -5.4193016e+00   7.5515856e+00   1.1878469e+00  -2.4072490e+00   3.1116708e-01   1.5513621e-01  -2.9922808e-01  -1.7255632e+00   3.8819836e+00   8.3105482e-01   4.1457543e+00  -2.8587194e-01   2.0782219e+00   1.4253840e+00   2.5693535e+00   2.0479637e+00  -5.6885461e-01  -1.8791408e+00   4.9004651e-01  -2.5066131e+00   5.6388199e+00   8.3095889e-01   2.6350096e+00   3.1271269e+00   8.2857665e+00   1.0455566e+00   3.4131319e+00  -2.3930974e+00  -5.1640343e-01  -6.5820878e+00  -7.1313440e+00  -2.7343771e+00   8.3344491e-01  -1.2770993e+00   1.5981434e+00   5.4693542e+00   1.9923316e-01  -1.0386166e+01   6.0228928e+00  -4.3264960e+00   4.0111282e+00   4.9454170e+00   2.8058923e+00   3.0308976e+00   3.3346514e+00   4.3208998e+00   1.6647191e+00   3.2101608e-01  -9.5397055e-01   3.9646093e-01
  -2.5323465e-01  -1.7537468e+00   5.8279800e-01   4.4277209e-01   2.7473086e-01  -2.0614092e+00   1.2496447e+00   2.2961043e+00   4.5969079e+00  -5.9281228e-01  -1.9065221e+00  -1.6698107e+00  -6.9393199e-01   5.0749983e-01   3.4098659e+00  -1.2865373e+00   1.7675225e+00  -2.1327622e+00  -1.8437612e+00  -5.0016227e+00  -4.1281491e+00   2.1058674e+00  -1.2888396e-01  -2.7066640e-01  -7.1564285e+00  -1.6978170e+00  -4.8687513e-01  -3.0393492e+00   4.7178620e+00  -2.1769591e+00  -1.0762695e+00   4.6514757e+00   2.3547125e+00   6.6252977e-01   2.2620879e+00  -2.7975300e+00  -3.3261112e-01  -2.7759954e+00  -1.5056039e+00   1.6270816e+00  -5.6357575e+00   8.6656615e+00   8.9757870e-01  -3.5194930e+00  -5.5140829e-01  -7.7901108e-01  -1.0797100e+00  -2.7864193e+00   3.3668846e+00   5.4644637e-01   3.9897557e+00   2.6618271e-01   2.2208046e+00   1.4988899e+00   2.4308340e+00   2.2402190e+00  -6.5760608e-01  -2.0894662e+00  -1.2295333e-02  -2.9095223e+00   6.1019988e+00   1.1772854e+00   2.9637430e+00   3.3423213e+00   8.7543055e+00   1.6001496e+00   2.6737027e+00  -3.7587528e+00  -7.4103133e-01  -7.2821558e+00  -7.0172683e+00  -1.3608359e+00   1.9744711e+00  -9.8757752e-01   2.4030313e+00   6.8799508e+00   1.6092604e+00  -1.0365252e+01   6.1756263e+00  -5.3770916e+00   3.9580554e+00   4.7981062e+00   2.5623821e+00   3.3034080e+00   3.6600878e+00   4.4856658e+00   2.0180778e+00   1.7324905e-01  -4.4241285e-01   1.4590384e-01
  -5.0391147e-02  -1.2848735e+00   7.5176835e-01   3.1850832e-01   8.1776889e-01  -1.3980549e+00   1.1939878e+00   2.3207807e+00   4.3393369e+00  -2.9157839e-01  -1.7658671e+00  -1.2788682e+00  -4.9679645e-01   9.0793128e-01   3.2006303e+00  -6.5121984e-01   1.8736603e+00  -1.6524262e+00  -1.6304325e+00  -4.8234184e+00  -3.2122409e+00   2.1547853e+00   8.8883509e-02  -6.1653967e-01  -5.5911713e+00  -9.0332255e-01   2.4505275e-01  -2.0755728e+00   4.5439491e+00  -1.8905163e+00  -1.1109401e+00   3.3835546e+00   2.3349040e+00   1.7026937e-01   2.0003214e+00  -3.2398342e+00  -1.5743261e-01  -2.8285952e+00  -1.4748690e+00   1.4034638e+00  -4.6667438e+00   7.7409263e+00   1.1222610e+00  -3.6124412e+00  -2.2294918e-01  -6.2043056e-01  -1.0455247e+00  -2.8395883e+00   3.3237170e+00   7.4993777e-01   3.7011495e+00   3.1275940e-01   2.3662193e+00   1.5390192e+00   2.4069546e+00   2.1150453e+00  -1.1515524e-01  -1.6800800e+00  -2.5810179e-01  -2.7118717e+00   5.5981453e+00   9.7686507e-01   3.2932284e+00   3.0313395e+00   7.5517373e+00   1.2320392e+00   2.2781993e+00  -3.6985575e+00  -9.1316026e-01  -7.2670150e+00  -6.8982743e+00  -1.5841133e+00   1.4780901e+00  -1.2261121e+00   1.6942534e+00   6.1742034e+00   1.4573535e+00  -1.1150149e+01   5.8508399e+00  -4.6051022e+00   4.4281960e+00   4.8763455e+00   2.7006373e+00   3.7234964e+00   3.7993692e+00   4.0689229e+00   2.7208791e+00  -5.0580988e-01  -3.7918393e-02   1.0040790e-01
   4.0922337e-01  -8.7526923e-01   9.6225641e-01   2.9321290e-01   8.9082197e-01  -9.8652455e-01   1.3384201e+00   2.6729372e+00   4.1787353e+00   2.9132350e-01  -1.2534315e+00  -5.8468808e-01  -3.2827904e-01   1.2903168e+00   3.1553021e+00   1.6028695e-02   2.1506158e+00  -9.7867883e-01  -1.3943151e+00  -4.8373236e+00  -2.2416273e+00   2.4950560e+00   7.2866580e-02  -8.1976953e-01  -4.8777351e+00  -4.0322645e-01   3.8588488e-01  -1.4923923e+00   4.8576746e+00  -1.3521784e+00  -1.0769292e+00   2.6004396e+00   2.4469681e+00  -3.1317857e-01   1.5667684e+00  -3.8924193e+00  -1.0641903e-01  -2.7383387e+00  -1.5703542e+00   1.1655370e+00  -3.3311488e+00   7.0754411e+00   9.0032548e-01  -3.8669236e+00  -5.5379636e-01  -1.2965577e+00  -1.2639255e+00  -2.9168782e+00   2.9409823e+00   5.4971226e-01   3.2495933e+00   3.0259497e-01   2.4536261e+00   1.5372592e+00   2.3471685e+00   1.9534488e+00   4.3539843e-01  -1.4887827e+00  -7.9528461e-01  -3.1299350e+00   5.5773593e+00   8.8158339e-01   4.2192474e+00   2.8329018e+00   6.6204147e+00   1.3958304e+00   1.4024861e+00  -4.8680930e+00  -9.0446663e-01  -7.5692929e+00  -6.4837275e+00  -1.3638975e+00   1.9127786e+00  -8.6292776e-01   1.7115221e+00   5.8685446e+00   1.5365005e+00  -1.1209477e+01   5.9276494e+00  -3.2098049e+00   4.9822139e+00   4.9453414e+00   2.9245559e+00   4.3095115e+00   4.1600430e+00   3.8455031e+00   3.1578281e+00  -9.6738943e-01   3.7774587e-01  -7.2055585e-02
   1.0924035e+00  -1.1557654e+00   1.3749107e+00   9.2052628e-01   4.3383456e-01  -1.7649253e+00   1.6230471e+00   3.1987116e+00   4.1304853e+00   5.0385063e-01  -1.2164654e+00  -2.9309773e-01  -5.9998891e-01   1.0719517e+00   2.5592913e+00  -5.8595084e-01   1.8738132e+00  -9.8970758e-01  -1.1951117e+00  -5.2838678e+00  -1.4117511e+00   4.0017758e+00   7.5241865e-01   2.6609693e-01  -5.5350781e+00   7.2812877e-01  -2.2264400e-01  -1.6961263e+00   4.7801172e+00  -2.0648529e+00  -1.0307807e+00   3.4948637e+00   1.8423203e+00  -1.5985567e+00   2.0505097e+00  -4.8844306e+00  -1.5555266e-01  -3.2780539e+00  -1.8258361e+00   8.4683831e-01  -2.9537964e+00   8.9579520e+00   1.7536897e-02  -4.7190673e+00  -1.7165887e+00  -3.2241444e+00  -2.1676955e+00  -3.6524172e+00   1.9019763e+00   3.6649365e-02   3.1659970e+00   7.2306949e-01   2.8927203e+00   1.2376184e+00   2.4467737e+00   1.9225992e+00   9.8637274e-02  -2.0711901e+00  -1.6974675e+00  -4.2245563e+00   6.0990226e+00   4.2417157e-01   4.3410063e+00   2.5193988e+00   7.4486607e+00   1.6165731e+00   4.2977515e-01  -6.9584941e+00  -9.9261457e-01  -8.4929017e+00  -3.9441988e+00   1.1232475e+00   3.8724557e+00   2.7840275e-01   3.8656617e+00   7.2747794e+00   2.7887731e+00  -9.9054639e+00   5.6016021e+00  -3.5554194e+00   4.7384123e+00   4.3479806e+00   2.6352783e+00   4.0923715e+00   4.5982013e+00   3.7613718e+00   3.2867319e+00  -1.2437620e+00   6.7251912e-01  -3.9964584e-01
   1.5686553e+00  -9.5750911e-01   1.6142558e+00   1.0878777e+00   4.3142060e-02  -1.9796923e+00   1.8984337e+00   3.5439943e+00   3.6942105e+00   6.8097475e-01  -8.3066589e-01   2.5985708e-01  -6.2455119e-01   1.2565283e+00   1.6353320e+00  -8.6370581e-01   1.7340140e+00  -4.8685628e-01  -1.2175212e+00  -5.4512013e+00  -5.0869643e-01   4.7202725e+00   8.1889952e-01   4.4290387e-01  -5.5382961e+00   9.8752619e-01  -6.7496345e-01  -1.7929948e+00   4.5651536e+00  -2.2584869e+00  -1.4829908e+00   2.4809017e+00   1.2861747e+00  -2.6696629e+00   1.7421957e+00  -5.2788104e+00  -4.0173700e-01  -3.1096348e+00  -1.9994554e+00   6.1127001e-01  -2.2244805e+00   8.9466654e+00  -5.4789502e-01  -4.8554530e+00  -2.3269339e+00  -4.0910189e+00  -2.5146158e+00  -3.4841688e+00   1.2296191e+00   3.6834352e-02   2.8190843e+00   1.2281949e+00   3.1202840e+00   1.1476980e+00   2.3631844e+00   1.8849764e+00   2.5614330e-01  -1.9829717e+00  -1.9937886e+00  -4.3683819e+00   6.0438748e+00   5.4912835e-01   4.3696622e+00   2.2088398e+00   7.1287218e+00   2.1488382e+00  -3.0407882e-01  -7.9209574e+00  -9.4991969e-01  -8.5732820e+00  -2.6510052e+00   1.9567555e+00   4.5592499e+00   4.8655858e-01   4.4302125e+00   7.2508612e+00   3.0967449e+00  -8.7034435e+00   4.9095966e+00  -2.8786017e+00   4.3763755e+00   3.9230875e+00   2.1968231e+00   3.7594846e+00   4.5781936e+00   3.4601368e+00   3.5455199e+00  -1.8029639e+00   8.0842467e-01  -6.7274348e-01
   2.1394890e+00  -5.3402577e-01   2.3412391e+00   9.5462975e-01   3.1039242e-01  -1.4235428e+00   2.5677617e+00   3.4663037e+00   3.0396260e+00   1.1961822e+00   1.9711828e-01   3.8055898e-01  -2.9238945e-01   1.0709070e+00   1.3804873e+00  -2.1086958e-01   1.9696266e+00   5.5371649e-01  -7.5171316e-01  -5.0787805e+00   1.8771732e+00   4.2595396e+00   8.5774572e-01   2.2305402e-01  -3.6606689e+00   1.6328355e+00  -7.1817669e-02  -7.6199327e-01   4.7141493e+00  -7.7585961e-01  -5.9486228e-01   1.6475054e+00   1.6099110e+00  -2.8090433e+00   7.9607194e-01  -5.4136825e+00  -6.2415850e-01  -2.4703685e+00  -1.7872205e+00   4.7982542e-01   5.3126441e-01   6.3971303e+00  -1.0748515e+00  -4.2866076e+00  -2.5044863e+00  -4.3080920e+00  -2.7153586e+00  -3.0621895e+00   6.0199767e-01  -1.0110461e-01   2.0348680e+00   5.7970224e-01   2.8523233e+00   8.3974430e-01   2.1670603e+00   1.5004484e+00   7.6161954e-01  -1.6407410e+00  -2.5007951e+00  -4.7421628e+00   5.3630176e+00   7.2506101e-02   5.4286787e+00   1.4886300e+00   5.2963597e+00   1.8582193e+00  -7.7515025e-01  -7.9696925e+00  -5.8941216e-01  -8.1806182e+00  -1.1992468e+00   1.2936422e+00   4.7798423e+00   1.2347912e+00   4.5541395e+00   5.8843187e+00   1.7418740e+00  -8.3539117e+00   4.3557609e+00   3.6513536e-01   5.2954558e+00   4.2240988e+00   2.6335710e+00   4.0334354e+00   4.8020211e+00   2.8147724e+00   3.6815227e+00  -2.7771945e+00   8.4012372e-01  -6.0843952e-01
   2.1711482e+00  -3.9415219e-01   2.1883952e+00   1.0420114e+00  -1.1376508e-01  -1.6554108e+00   2.3993929e+00   3.5285972e+00   2.2227797e+00   8.2344358e-01   1.9730808e-01   6.7895919e-01  -3.7270712e-01   1.5103659e+00   4.3667359e-01  -7.9680091e-01   1.3593382e+00   5.9672988e-01  -1.0246223e+00  -5.0557235e+00   1.3966204e+00   4.5284266e+00   6.2227864e-01   4.9696178e-02  -3.7960015e+00   1.9995949e+00  -4.3416869e-01  -1.1894972e+00   4.0679762e+00  -1.8309745e+00  -1.4283536e+00   8.1012744e-01   9.4355982e-01  -3.5966146e+00   7.9766320e-01  -5.3389584e+00  -8.9630139e-01  -2.2730302e+00  -2.2196607e+00   5.3233957e-01   8.2241815e-02   7.0530249e+00  -1.5865841e+00  -4.4505621e+00  -2.7308000e+00  -4.7189987e+00  -3.0805638e+00  -2.7698229e+00   3.4063766e-01   2.1923886e-01   1.6210749e+00   1.8094937e+00   2.9398855e+00   1.3916738e+00   1.4909732e+00   2.0160285e+00   7.6326909e-01  -1.4757184e+00  -1.9094023e+00  -4.0050913e+00   5.2986715e+00   5.2303469e-01   4.1030794e+00   1.4440458e+00   5.0224669e+00   2.0052789e+00  -1.4527304e+00  -8.1293042e+00  -1.1803120e+00  -8.0946739e+00  -7.6318722e-01   2.3176596e+00   5.0071921e+00   8.0364877e-01   4.4715456e+00   5.6629585e+00   2.6064689e+00  -6.7121806e+00   3.0802021e+00  -2.2488616e-01   4.0214663e+00   3.5468249e+00   1.9288855e+00   3.1165508e+00   4.1817994e+00   2.1566376e+00   3.2976344e+00  -3.3242238e+00   9.4839423e-01  -7.0231415e-01
   2.7248758e+00  -5.6664664e-01   2.4850881e+00   1.3539090e+00  -5.6160572e-01  -2.0053042e+00   3.0096649e+00   3.8759904e+00   2.1518179e+00   1.2779812e+00   1.0779804e+00   1.4154839e+00  -4.5806183e-01   1.4559813e+00   2.7232229e-01  -1.0822438e+00   1.2415742e+00   9.6088466e-01  -1.1905637e+00  -5.3002145e+00   1.9241276e+00   5.2452045e+00   6.2256189e-01   5.7103935e-01  -4.3982522e+00   2.3623168e+00  -1.2716967e+00  -1.5261167e+00   4.4167533e+00  -2.0203403e+00  -1.3968763e+00   1.0625138e+00   6.8004212e-01  -3.9905681e+00   1.1051302e+00  -5.1662534e+00  -1.3489114e+00  -2.2504400e+00  -2.5333887e+00   4.3024622e-01   9.6457059e-01   7.0773743e+00  -2.7902651e+00  -4.5575619e+00  -4.0453913e+00  -6.2695123e+00  -3.9328366e+00  -2.4687400e+00  -3.2802689e-01  -2.3615330e-01   1.1072209e+00   2.3177433e+00   2.6225342e+00   1.3548138e+00   8.2388342e-01   1.9764781e+00   6.0289550e-01  -1.8847691e+00  -2.1001047e+00  -4.7636465e+00   5.8490743e+00   9.5265157e-01   4.2657572e+00   1.3132992e+00   5.3776770e+00   3.0563912e+00  -2.4929796e+00  -9.9115692e+00  -1.2432948e+00  -8.6493487e+00   4.5038171e-01   3.5879134e+00   6.5331001e+00   1.5806205e+00   6.1372526e+00   6.2604892e+00   3.0846226e+00  -4.4009993e+00   2.6590809e+00   1.1676918e+00   3.3811371e+00   3.1716835e+00   1.7931926e+00   2.8718423e+00   4.1186289e+00   2.2444949e+00   2.7051219e+00  -3.5674105e+00   9.5563436e-01  -9.8544474e-01
   2.7862594e+00  -4.6095632e-01   2.9016673e+00   1.4451998e+00  -4.7515278e-01  -2.1873179e+00   3.3678143e+00   3.7557553e+00   1.4264088e+00   9.5988254e-01   1.3537869e+00   1.1731593e+00  -4.0253424e-01   1.3858535e+00  -4.8009012e-01  -1.7163258e+00   5.6042305e-01   1.0326814e+00  -1.2430929e+00  -5.1983621e+00   2.6931965e+00   5.0747321e+00   5.8417122e-01   4.9465989e-01  -3.7517213e+00   2.9573018e+00  -1.1026678e+00  -1.5146551e+00   3.6077693e+00  -2.4101230e+00  -1.4233587e+00   6.3334354e-01   1.8830783e-01  -4.5217562e+00   8.9509903e-01  -5.0776991e+00  -1.7056097e+00  -2.0036032e+00  -2.6870734e+00   5.2509899e-01   1.2397752e+00   6.4977134e+00  -3.2186672e+00  -4.1123206e+00  -4.0790658e+00  -6.3137006e+00  -4.2026965e+00  -2.1024891e+00  -7.6150472e-01   8.1713785e-02   6.3428944e-01   2.9438901e+00   2.5034204e+00   1.5673856e+00   1.7089149e-01   2.2562763e+00   3.9754671e-01  -1.7462127e+00  -1.6906913e+00  -4.2067260e+00   5.4468158e+00   9.0515322e-01   3.1853342e+00   9.4783303e-01   4.7458455e+00   2.8397986e+00  -2.7515660e+00  -9.3080546e+00  -1.5463167e+00  -8.2864204e+00   1.7212927e+00   4.1560530e+00   6.5770827e+00   1.6850012e+00   6.2991501e+00   5.7095580e+00   2.8560427e+00  -3.1334536e+00   1.0910178e+00   1.5062276e+00   2.6350863e+00   2.7496494e+00   1.3841236e+00   1.9545384e+00   3.5520954e+00   1.4792216e+00   2.0552291e+00  -4.3267016e+00   7.7027462e-01  -8.3471571e-01
   3.1187393e+00  -6.0702260e-01   2.9382846e+00   8.4780254e-01  -7.1028947e-01  -2.4008324e+00   3.5721587e+00   2.9101180e+00   6.9558222e-01   1.3919078e+00   1.8439178e+00   6.6500215e-01  -5.6876926e-01   4.5957191e-01  -1.1140696e+00  -1.5313134e+00   6.5473109e-01   1.4659441e+00  -1.1267866e+00  -5.1219061e+00   5.0023049e+00   5.1962686e+00  -5.1466722e-03   4.2850574e-01  -2.3696904e+00   3.5434995e+00  -8.9222094e-01  -1.0718931e+00   3.5902434e+00  -1.0086496e+00  -6.3211314e-01   3.1576444e-01  -2.6116172e-01  -4.9683677e+00  -2.9335598e-01  -4.4444238e+00  -1.8956268e+00  -1.6516734e+00  -1.7684442e+00   1.5318609e-01   3.7414250e+00   5.6479140e+00  -3.5198647e+00  -2.9200119e+00  -3.8123111e+00  -5.9245755e+00  -3.5092451e+00  -7.4599747e-01  -9.8149802e-01   4.4708550e-01   5.6504239e-01   2.3513430e+00   2.6151729e+00   1.3187075e+00   7.1453057e-01   1.6822104e+00   8.1163385e-01  -1.5941731e+00  -1.6573448e+00  -4.1379180e+00   4.7666074e+00   2.6467001e-01   3.7296562e+00   3.8999471e-01   3.4247702e+00   2.0321110e+00  -2.6943310e+00  -8.8048233e+00  -1.0470795e+00  -7.3217755e+00   4.1985905e+00   3.8221407e+00   6.6086109e+00   2.2672897e+00   7.1588281e+00   4.2531328e+00   1.4340755e+00  -2.0122028e+00   5.2669316e-01   3.6547868e+00   2.8844224e+00   2.5568089e+00   1.5365963e+00   1.6481743e+00   3.4488531e+00   7.2118704e-01   2.0723261e+00  -4.9007441e+00   2.4560341e-01  -8.0218715e-01
   3.7492255e+00  -4.2692275e-01   3.0028420e+00   1.8036597e-01  -9.4112439e-01  -2.3905744e+00   3.9125448e+00   2.2937155e+00  -5.5481947e-02   1.8718488e+00   2.8045883e+00   5.9967948e-01  -4.1920894e-01  -6.2958119e-02  -1.5551249e+00  -9.7981368e-01   1.1272617e+00   2.4166074e+00  -9.8022351e-01  -4.8748712e+00   7.3219269e+00   5.0084679e+00  -7.6917561e-01   2.0371015e-01  -1.0761668e+00   3.6627589e+00  -8.9616866e-01  -5.9877391e-01   4.0189732e+00   9.9724498e-01   3.4500528e-02  -4.9004309e-01  -4.6307803e-01  -5.1743407e+00  -2.1157488e+00  -3.5953681e+00  -2.1446927e+00  -7.0720463e-01  -8.6744540e-01   9.4944272e-02   6.7416991e+00   4.2845732e+00  -4.3824352e+00  -2.0740115e+00  -4.1420885e+00  -6.1701390e+00  -3.0070660e+00   4.2168230e-01  -1.3733974e+00   5.1404226e-01   1.5462149e-01   1.4495087e+00   2.4635441e+00   8.9598775e-01   9.1033766e-01   8.7285150e-01   1.7986033e+00  -1.1663694e+00  -1.5560539e+00  -4.2235384e+00   4.3123831e+00   1.9550454e-01   5.0667939e+00   1.8952805e-01   1.8789670e+00   1.9065688e+00  -2.9362117e+00  -8.9856365e+00  -5.8024640e-02  -5.9679020e+00   5.9324665e+00   2.7427431e+00   6.5974942e+00   3.0278787e+00   7.6286036e+00   2.8116723e+00  -2.7117283e-01  -8.8454798e-01   2.7998373e-01   6.6647623e+00   3.4900337e+00   2.7802395e+00   1.8918438e+00   1.7232717e+00   3.5994740e+00   2.6150621e-01   2.3723911e+00  -5.5644422e+00  -1.9591807e-01  -7.3673475e-01
   3.4805170e+00  -5.1352508e-01   3.2098908e+00   2.0010667e-01  -8.9809160e-01  -2.8614288e+00   4.1973811e+00   2.1738337e+00  -6.8200950e-01   1.2613055e+00   2.8174755e+00   2.8837048e-01  -4.9533742e-01  -5.9112343e-02  -2.2179925e+00  -2.0346219e+00   1.5825085e-01   2.0091554e+00  -1.4490997e+00  -5.0675723e+00   7.4656169e+00   5.2043884e+00  -1.2114551e+00  -6.8908965e-02  -1.4290034e+00   3.8517425e+00  -1.0253748e+00  -1.0768786e+00   3.0717169e+00   2.5025104e-01  -3.8840664e-01  -7.3922698e-01  -1.0437856e+00  -5.5638333e+00  -2.1843435e+00  -3.2379565e+00  -2.5451972e+00  -6.3351297e-01  -1.0239547e+00   3.5153046e-01   6.0236598e+00   4.4651479e+00  -4.7596504e+00  -1.6114438e+00  -4.1442942e+00  -5.9357428e+00  -3.2161057e+00   7.7426084e-01  -1.4980464e+00   1.0346941e+00   4.0186298e-02   2.3119329e+00   2.4186107e+00   1.1745421e+00   1.0817799e-01   1.2623442e+00   1.3551112e+00  -1.1957433e+00  -4.6303211e-01  -3.2753285e+00   4.3179825e+00   5.7835817e-01   3.4313731e+00   2.7467420e-01   1.9080327e+00   2.0290525e+00  -2.8583232e+00  -7.9616045e+00  -4.8683675e-01  -5.6425094e+00   6.6636968e+00   3.3956670e+00   6.2993344e+00   2.9486289e+00   7.8027983e+00   2.8095571e+00  -2.7300488e-01   6.0657427e-01  -1.6336887e+00   5.8193694e+00   2.1323413e+00   2.1652399e+00   1.2434755e+00   4.8050592e-01   2.7926926e+00  -2.8008426e-01   1.2259281e+00  -6.0701613e+00  -5.9630181e-01  -5.0940763e-01
   3.7181273e+00  -1.1695002e+00   2.8563925e+00  -2.8626111e-01  -1.2202811e+00  -3.4381335e+00   4.0882737e+00   1.2511015e+00  -6.7666206e-01   1.5206989e+00   3.0217267e+00  -3.3818260e-01  -7.1128681e-01  -1.1285243e+00  -2.0312449e+00  -2.0902737e+00   1.9158348e-01   1.5135958e+00  -1.4125012e+00  -4.9586358e+00   8.3169312e+00   5.3457757e+00  -1.3836227e+00   5.2417593e-01  -1.1303787e+00   4.3867571e+00  -1.1887187e+00  -1.2555974e+00   3.2211386e+00   7.1886113e-01   4.4010270e-01   6.4619539e-01  -1.7086899e+00  -5.7302161e+00  -2.4159667e+00  -2.2560620e+00  -2.4134092e+00  -9.2890928e-01  -1.6656956e-01  -6.8191607e-02   7.2833547e+00   5.4641254e+00  -5.1331149e+00  -1.1493568e+00  -4.2967133e+00  -5.8688792e+00  -2.9834319e+00   1.2694725e+00  -1.7402583e+00   1.0435378e+00   1.5592196e-01   1.9675728e+00   2.1392670e+00   9.4994473e-01   6.4068873e-01   8.9080886e-01   1.0555101e+00  -1.6726467e+00  -5.4229217e-01  -3.5632374e+00   4.0840023e+00  -1.5955680e-02   3.5867541e+00   1.1770465e-01   2.0475836e+00   1.1242589e+00  -2.6641392e+00  -7.8515026e+00  -1.4428097e-01  -4.8684807e+00   8.9229567e+00   4.1550978e+00   7.1722048e+00   3.9179968e+00   9.7596380e+00   2.8274292e+00  -5.2060601e-01   1.8029809e+00  -1.3938187e+00   5.9177139e+00   2.0127001e+00   1.8415044e+00   1.5251961e+00   1.7639317e-01   2.6709806e+00  -5.8735978e-01   8.4796986e-01  -5.7446483e+00  -1.1414473e+00  -4.2670381e-01
   3.8537128e+00  -1.4678410e+00   2.4985387e+00  -6.0577914e-01  -1.3507608e+00  -3.7220191e+00   3.9694999e+00   5.6887608e-01  -9.0615026e-01   1.4439121e+00   3.2849216e+00  -4.5273363e-01  -6.9275958e-01  -1.5727435e+00  -2.0415155e+00  -2.2092853e+00  -1.6772305e-02   1.0764940e+00  -1.3947645e+00  -4.4663643e+00   8.5451465e+00   5.1552582e+00  -1.5796117e+00   9.1366566e-01  -9.8456402e-01   4.5035056e+00  -1.3797716e+00  -1.4709297e+00   2.9842186e+00   1.0227294e+00   8.8387427e-01   1.5367871e+00  -2.1833708e+00  -5.7048832e+00  -2.7910609e+00  -7.7398727e-01  -2.2719610e+00  -1.1232945e+00   4.3966841e-01  -2.8042271e-01   8.0215302e+00   5.8186233e+00  -5.5240392e+00  -8.9832415e-01  -4.3694962e+00  -5.3936491e+00  -2.7612309e+00   1.4103254e+00  -1.8841356e+00   1.0918003e+00   1.8016833e-01   1.6782420e+00   1.6988022e+00   5.4903513e-01   6.6891959e-01   5.0097348e-01   8.4619448e-01  -1.9156077e+00  -1.8898447e-01  -3.4288714e+00   3.8271670e+00   1.8664741e-01   3.4684139e+00   2.1840144e-01   2.0209367e+00   6.7076575e-01  -2.3321889e+00  -7.0732433e+00   4.8834655e-02  -3.8219359e+00   1.0231102e+01   4.6079559e+00   7.3964536e+00   4.6361383e+00   1.1041184e+01   3.0026931e+00  -6.9282974e-01   3.0990841e+00  -1.8544643e+00   5.6462801e+00   1.6362497e+00   1.5499455e+00   1.4828209e+00  -2.9055468e-01   2.3962328e+00  -8.3123561e-01   4.6522046e-01  -5.6859919e+00  -1.5383930e+00  -2.8963178e-01
   3.7840538e+00  -1.6204600e+00   2.2630995e+00  -1.0840766e+00  -9.1692024e-01  -3.5830574e+00   3.9035246e+00  -7.5364636e-02  -7.2388636e-01   1.4302803e+00   3.6076426e+00  -8.3868729e-01  -4.5277007e-01  -1.8679450e+00  -1.4499666e+00  -2.0499679e+00  -8.5000865e-02   6.7703868e-01  -1.4968692e+00  -4.1495587e+00   8.6834917e+00   4.3785711e+00  -1.7867956e+00   7.7916611e-01  -4.0200351e-01   4.5020567e+00  -1.0789419e+00  -1.4085373e+00   2.8534744e+00   1.2973503e+00   1.1756514e+00   1.9122030e+00  -2.4509278e+00  -5.3297799e+00  -3.0263619e+00   2.1018265e-01  -2.1180286e+00  -1.1390812e+00   8.7897679e-01  -2.9902473e-01   8.2672410e+00   5.5010157e+00  -5.5959658e+00  -5.8542735e-01  -4.3077850e+00  -4.8795361e+00  -2.7351994e+00   1.4965354e+00  -1.8121818e+00   1.2062710e+00  -1.8591703e-02   1.5551490e+00   9.9064716e-01   4.5675155e-01   4.5570039e-01   3.9904505e-01   6.4335074e-01  -1.9661071e+00   2.1819968e-01  -3.0586577e+00   3.4923905e+00   2.3492894e-01   3.1756736e+00   3.7564069e-01   1.8310661e+00   2.7640008e-01  -2.0081832e+00  -6.2059286e+00   2.4205984e-01  -2.8660534e+00   1.0394132e+01   4.3103159e+00   7.1522170e+00   4.9836228e+00   1.1332602e+01   2.8186221e+00  -1.0494546e+00   3.3195058e+00  -1.8457845e+00   5.4463471e+00   1.4659389e+00   1.6369228e+00   1.7781622e+00  -4.6456233e-01   1.9965210e+00  -1.0281435e+00   6.5627822e-03  -5.4319049e+00  -1.8971646e+00   1.7826404e-02
   3.2959127e+00  -1.6198600e+00   2.0558203e+00  -1.8092156e+00  -5.9025637e-01  -3.3711423e+00   3.8666008e+00  -6.6680581e-01  -1.1546891e+00   1.0480631e+00   3.6698370e+00  -1.3434581e+00  -4.0560637e-01  -1.9313151e+00  -1.3570546e+00  -2.1756976e+00  -4.3559536e-01   3.9266052e-01  -1.9526649e+00  -4.1194761e+00   8.8816825e+00   4.1306760e+00  -2.7994130e+00  -3.8027232e-01  -2.2815734e-01   3.9758819e+00  -7.8063816e-01  -1.5263738e+00   2.4594188e+00   1.7345091e+00   8.9341059e-01   1.0389362e+00  -2.4393243e+00  -4.9818384e+00  -3.7140011e+00   1.1736381e+00  -2.1788436e+00  -7.5273010e-01   1.2908966e+00  -1.7326810e-02   8.3190366e+00   4.6435862e+00  -5.3319603e+00   2.4922113e-01  -3.7250277e+00  -3.5289007e+00  -2.3484989e+00   2.0642310e+00  -1.1745505e+00   1.8903658e+00   1.5401708e-01   1.5272616e+00   7.5969862e-01   6.7425141e-01   7.1323048e-02   4.1949079e-01   6.8015631e-01  -1.7091376e+00   1.6735534e+00  -1.7737464e+00   3.1967467e+00   6.6555706e-01   2.4576990e+00   7.8749896e-01   1.1281472e+00   5.1967295e-04  -1.1902720e+00  -4.2953778e+00   2.7726928e-01  -1.9818147e+00   9.7612969e+00   3.2467712e+00   5.8727617e+00   4.5589248e+00   1.0539789e+01   2.1928302e+00  -1.9248774e+00   3.4262920e+00  -2.9075058e+00   5.0453446e+00   9.1717666e-01   1.6368865e+00   1.6779099e+00  -9.7534693e-01   1.3425240e+00  -1.4295130e+00  -6.9610682e-01  -5.6241472e+00  -2.3483454e+00   4.0840036e-01
   3.3633340e+00  -1.8567994e+00   1.1991813e+00  -2.5400587e+00  -8.4398627e-01  -3.4030373e+00   3.2147819e+00  -1.5571442e+00  -9.8267786e-01   1.3701742e+00   3.7300377e+00  -1.5107052e+00  -3.3202978e-01  -2.5001058e+00  -9.6988122e-01  -1.5307706e+00  -4.2675541e-02   5.6086798e-02  -1.7774072e+00  -3.5882009e+00   9.1652708e+00   3.8000427e+00  -3.2390291e+00  -2.4943925e-01   2.1606568e-01   3.5861881e+00  -8.8259267e-01  -1.5324841e+00   2.6971511e+00   2.8131243e+00   1.3504103e+00   1.6820719e+00  -2.9201160e+00  -4.8609090e+00  -4.5599431e+00   2.3635336e+00  -1.6757566e+00  -9.2125207e-01   2.4103305e+00  -5.3496905e-01   9.2376640e+00   4.9854333e+00  -5.0298996e+00   6.2537156e-01  -3.3602245e+00  -2.6154955e+00  -1.3670294e+00   2.3515433e+00  -1.1282576e+00   1.9546901e+00   3.5420977e-01   6.6617917e-01   3.8077929e-01   1.1124462e-01   1.0140666e+00  -2.7313567e-01   8.1580640e-01  -1.7587826e+00   1.5347910e+00  -1.6173238e+00   2.6329526e+00   5.4368573e-01   3.1701437e+00   9.5959098e-01   6.9058911e-01  -6.9524440e-01  -6.0702609e-01  -3.5621469e+00   9.5014974e-01  -4.9470555e-01   1.0493606e+01   2.9858589e+00   5.6727808e+00   5.1248804e+00   1.1066409e+01   1.8989872e+00  -2.3408391e+00   3.5830769e+00  -2.0944122e+00   4.7788552e+00   1.2784533e+00   1.5808469e+00   1.9821758e+00  -7.4888699e-01   1.2909237e+00  -1.5297788e+00  -2.9926427e-01  -4.8929207e+00  -2.7512080e+00   4.7500878e-01
   2.8293707e+00  -1.9823405e+00   1.2100101e+00  -2.7120389e+00  -2.3571659e-01  -3.2099982e+00   3.3255006e+00  -1.6032582e+00  -4.7983960e-01   1.1168177e+00   3.7981914e+00  -1.5626134e+00  -1.5308328e-01  -2.2334360e+00  -2.2450192e-01  -1.7862496e+00  -4.6061722e-01  -5.3956133e-01  -2.0906816e+00  -3.5787177e+00   8.0889323e+00   3.3863759e+00  -3.3181762e+00  -7.7379717e-01   2.0693791e-03   3.2383609e+00  -7.3879526e-01  -1.8584828e+00   2.2764477e+00   2.0906455e+00   9.9368095e-01   1.5330376e+00  -3.0855643e+00  -4.5624402e+00  -3.9418565e+00   2.7693743e+00  -1.5378528e+00  -1.0492235e+00   2.4593412e+00  -2.1143640e-01   8.0950307e+00   4.3465865e+00  -4.4430798e+00   1.0373006e+00  -3.1099171e+00  -1.8524268e+00  -1.3058383e+00   2.3086109e+00  -6.8635774e-01   2.1881830e+00   3.6439816e-01   1.1938444e+00  -2.2223455e-01   4.8267035e-01   2.4013899e-01  -1.0054753e-01   3.4142251e-01  -1.8238927e+00   2.3685400e+00  -8.3957943e-01   2.6091572e+00   1.0865091e+00   2.2908713e+00   1.3562531e+00   9.1333097e-01  -3.6070477e-01  -1.2836618e-01  -2.6850850e+00   6.5484687e-01  -5.0952445e-01   9.0485334e+00   2.8529150e+00   5.0330726e+00   4.6657186e+00   1.0475253e+01   2.3407418e+00  -2.2920865e+00   3.2930271e+00  -2.6502407e+00   3.3842731e+00   5.4306407e-01   1.4501840e+00   1.8745917e+00  -8.8063616e-01   6.2843128e-01  -1.3709408e+00  -1.1557811e+00  -4.4725769e+00  -2.8328667e+00   7.8600918e-01
   2.6444473e+00  -2.1782624e+00   5.6996432e-01  -3.4781756e+00  -5.0594949e-01  -3.3077273e+00   2.7488171e+00  -2.2914040e+00  -8.3444320e-01   9.1315869e-01   3.5236626e+00  -2.0154679e+00  -1.5482508e-01  -2.5047829e+00  -4.0253864e-01  -1.5506743e+00  -2.8568482e-01  -6.3930352e-01  -2.2024226e+00  -3.4773467e+00   8.2552832e+00   3.3943791e+00  -3.9899135e+00  -1.2915106e+00   1.6030061e-01   2.5981574e+00  -8.0441388e-01  -2.0185393e+00   2.2632334e+00   2.9895194e+00   7.5422829e-01   9.5096030e-01  -3.3720826e+00  -4.6852616e+00  -4.8609886e+00   3.5955591e+00  -1.2362849e+00  -6.4693613e-01   3.4484032e+00  -2.0825575e-01   8.5931984e+00   4.6457066e+00  -4.1286061e+00   1.3867467e+00  -2.6399646e+00  -9.4509481e-01  -4.7146669e-01   2.6470390e+00  -3.4855621e-01   2.5253444e+00   7.9125632e-01   5.8342362e-01  -1.4539289e-01   1.3880025e-01   8.9602092e-01  -6.4263588e-01   7.0272993e-01  -1.6092121e+00   2.9482030e+00  -1.8805332e-01   2.1786030e+00   1.1671056e+00   2.5938725e+00   1.6629535e+00   4.8763241e-01  -7.2234552e-01   8.0001150e-01  -1.6094498e+00   1.3309629e+00   6.2194107e-01   8.9201846e+00   1.8229148e+00   4.1017151e+00   4.4574260e+00   9.8875183e+00   1.8464846e+00  -2.8577182e+00   3.1371199e+00  -2.5803905e+00   2.7950556e+00   5.9311937e-01   1.4123114e+00   1.8655890e+00  -8.9248861e-01   5.2337701e-01  -1.5325235e+00  -6.9021902e-01  -4.1103129e+00  -3.1617801e+00   8.9250592e-01
   2.2666660e+00  -2.7125856e+00   2.6240403e-01  -3.4264343e+00  -2.9358533e-01  -3.4778403e+00   2.2555596e+00  -2.5812480e+00  -1.4755213e-01   6.4998423e-01   2.9773159e+00  -2.4769306e+00  -1.3230099e-01  -2.8057402e+00   2.6000593e-01  -1.7843710e+00  -6.0465276e-01  -1.5663738e+00  -2.1073124e+00  -3.3355392e+00   6.9912888e+00   3.1429711e+00  -3.3580927e+00  -8.6051118e-01   5.1834815e-02   2.6519913e+00  -7.3785021e-01  -2.3372940e+00   1.8819170e+00   2.0487154e+00   7.1648708e-01   2.1471411e+00  -3.8507232e+00  -4.6990663e+00  -3.6986428e+00   3.7863258e+00  -7.8792268e-01  -1.2159035e+00   3.7328142e+00  -2.7625556e-01   7.0786552e+00   5.6243005e+00  -3.4826613e+00   1.1937294e+00  -2.3946143e+00  -5.9443907e-01  -4.2658913e-01   1.9710547e+00  -3.0258681e-01   2.3780626e+00   9.8504803e-01   8.0779939e-01  -5.9892415e-01   6.8290656e-02   1.0349878e+00  -5.5772568e-01  -1.8999671e-01  -2.0692659e+00   2.7791398e+00  -8.2917299e-02   1.9060005e+00   8.6720098e-01   1.7225558e+00   1.7150978e+00   1.3410443e+00  -1.1451857e+00   1.4672404e+00  -1.1020619e+00   1.2082257e+00   6.3744883e-01   8.5466657e+00   2.6573093e+00   4.1470243e+00   4.4202495e+00   9.9274731e+00   2.7254167e+00  -1.9680343e+00   2.8419002e+00  -2.2400686e+00   4.1258205e-01   1.4812087e-01   1.0809331e+00   1.8627280e+00  -9.5508241e-01   1.6669494e-01  -1.4166441e+00  -8.6840694e-01  -3.0847500e+00  -3.1876992e+00   9.9588011e-01
   2.0070946e+00  -2.3801530e+00  -1.9277833e-01  -4.0077688e+00  -1.2342237e-01  -2.7598130e+00   1.8234142e+00  -2.8167668e+00  -1.9682865e-01   4.9739395e-01   3.0928313e+00  -2.5201005e+00   2.7998075e-01  -2.5547072e+00   7.8214574e-01  -1.1412674e+00  -4.4548876e-01  -1.6031240e+00  -1.8337886e+00  -2.5960140e+00   6.4001704e+00   1.9846469e+00  -3.9419903e+00  -1.9323211e+00   1.2200274e-01   1.2866390e+00  -5.2278225e-01  -2.4827205e+00   1.7729187e+00   2.9151304e+00   4.8043178e-01   1.5456286e+00  -3.2428775e+00  -3.9856528e+00  -4.5625560e+00   4.4590857e+00  -3.2166962e-01  -7.6753277e-01   4.0631860e+00  -2.8252056e-01   7.0919940e+00   4.4171839e+00  -2.9475768e+00   1.2067450e+00  -1.9837853e+00   5.5788830e-01  -1.1919684e-01   1.4115801e+00  -1.1024943e-03   2.3162925e+00   9.4209521e-01  -2.7550952e-02  -1.0778902e+00  -3.0640961e-01   1.2083064e+00  -7.3155074e-01  -1.4625505e-01  -1.7928410e+00   3.0339760e+00   4.6748291e-01   1.3609457e+00   1.1130846e+00   1.9699713e+00   1.9876443e+00   3.8487901e-01  -1.4901838e+00   2.1966747e+00   3.1721803e-01   1.5855969e+00   1.5808151e+00   7.2524643e+00   1.5511270e+00   3.3289536e+00   4.5324020e+00   8.8510978e+00   2.2935556e+00  -2.0414502e+00   2.2019175e+00  -2.0933577e+00  -1.1841777e-01   5.2195509e-01   1.4239708e+00   1.9088822e+00  -7.9071440e-01  -9.5731673e-03  -1.7180050e+00  -7.0077278e-01  -2.7407249e+00  -3.1114153e+00   1.2390957e+00
   1.3494025e+00  -1.9030491e+00  -4.8188390e-01  -4.3218242e+00   7.9423193e-01  -1.5920239e+00   1.2728065e+00  -3.0075519e+00   5.2238092e-02   3.3113571e-01   3.0118821e+00  -2.3298225e+00   8.9222807e-01  -1.6896486e+00   1.5551267e+00  -2.5398791e-01  -3.9359377e-01  -1.4455428e+00  -1.6017397e+00  -1.8082950e+00   4.6630133e+00  -8.9972386e-04  -3.7596841e+00  -2.9431393e+00   1.8452523e+00   9.0497393e-01   4.2433128e-01  -1.9479760e+00   1.3120034e+00   2.7622433e+00   5.9414479e-02   1.6236793e-01  -3.0360168e+00  -3.3575316e+00  -4.2648137e+00   4.6639331e+00   1.6464505e-01  -2.3708021e-01   4.2742161e+00   1.2598607e-01   6.2000556e+00   2.2848086e+00  -1.7517779e+00   1.5354566e+00  -9.0336700e-01   1.8123644e+00   5.9896418e-01   1.4933115e+00   6.6075375e-01   2.4720117e+00   4.7440779e-01   1.4684946e-01  -1.8082781e+00   1.1949203e-01   5.8597812e-01  -6.9997424e-01   2.1709415e-01  -1.0869715e+00   3.3947973e+00   1.5525115e+00   4.5041914e-01   1.4577732e+00   1.4972011e+00   2.0156355e+00  -9.2905389e-01  -1.6122589e+00   2.5491684e+00   1.5522931e+00   1.3545314e+00   2.0284151e+00   4.1043221e+00  -1.2442214e-01   1.4420769e+00   3.1942127e+00   5.8061842e+00   9.2339922e-01  -2.1653348e+00   6.5671496e-01  -2.0698989e+00  -5.9916956e-01   5.2222526e-01   1.6271640e+00   2.0279167e+00  -2.4249483e-01  -6.3445037e-01  -1.9233384e+00  -4.6228243e-01  -2.3200432e+00  -2.6778398e+00   1.5240155e+00
   8.0450557e-01  -1.8191827e+00  -1.0889139e+00  -3.8681208e+00   7.3762961e-01  -1.2040931e+00   6.4919227e-01  -2.2474285e+00   8.2198124e-01   8.7414308e-02   2.7365525e+00  -1.4530887e+00   1.1733960e+00  -6.8541665e-01   2.3440344e+00  -3.2131849e-01  -8.1293478e-01  -2.0123402e+00  -1.7804934e+00  -1.6056994e+00   1.3806073e+00  -6.9874016e-01  -3.6846821e+00  -3.2799955e+00   7.8351834e-02  -5.0662813e-01  -2.8633885e-01  -2.9598523e+00   1.1172917e+00   1.1957631e+00  -1.3057369e+00   3.7990870e-01  -2.6653764e+00  -2.6843349e+00  -2.8358141e+00   4.6369855e+00   3.6514425e-01  -6.1288086e-01   3.3047370e+00   1.6353913e-01   2.9331548e+00   2.9087008e+00  -1.4540130e+00   3.9514913e-01  -1.3706862e+00   1.4182084e+00  -1.7899821e-01   2.3357256e-01   7.6652566e-01   1.8595800e+00   1.7023277e-01   1.0653700e+00  -2.5614706e+00   2.3560135e-01  -1.7138513e-01  -2.3646126e-02  -7.1260784e-01  -1.4300841e+00   3.3465408e+00   1.6901119e+00   9.1740835e-01   2.4609534e+00   1.5633009e-01   2.5243916e+00   1.9083137e-01  -3.3285423e-01   2.3444494e+00   1.1726713e+00   6.8555551e-01   1.3291647e+00   1.0752329e+00   7.3360975e-01   1.5076843e+00   2.7604402e+00   4.6786156e+00   2.1888154e+00   3.4527638e-01   1.2039019e+00  -1.6238608e+00  -3.1284482e+00  -6.6114053e-01   1.3505767e+00   1.5082029e+00  -3.2397397e-01  -1.2445997e+00  -1.5266743e+00  -9.4033073e-01  -1.0853811e+00  -2.1408204e+00   1.3031909e+00
   6.8987864e-01  -1.8907050e+00  -1.4096906e+00  -3.8383325e+00   6.4253257e-01  -1.0230516e+00   1.7874508e-01  -2.0819412e+00   1.3293411e+00   1.8900083e-01   2.4950831e+00  -1.4582565e+00   1.3257219e+00  -6.4781078e-01   2.7675571e+00  -2.8002136e-02  -6.6884721e-01  -2.0377416e+00  -1.3841206e+00  -1.3746082e+00   1.4599011e-01  -1.4156009e+00  -3.4396072e+00  -3.4015749e+00  -2.0383070e-01  -1.2900734e+00  -4.8705150e-01  -3.3526853e+00   1.1574759e+00   1.0422294e+00  -1.6852364e+00   4.9034529e-01  -2.4258800e+00  -2.4942966e+00  -2.3930242e+00   4.3397027e+00   7.2799519e-01  -5.2787942e-01   3.3381517e+00   3.1979541e-02   2.0108089e+00   3.1588552e+00  -1.0747753e+00  -1.0786779e-01  -1.5448025e+00   9.9828025e-01  -2.4528248e-01  -4.2811904e-01   6.3918559e-01   1.2616583e+00   8.5885437e-02   8.2526728e-01  -2.8303911e+00  -3.0683472e-02   1.4421325e-01  -8.5234266e-02  -1.0318382e+00  -1.5754085e+00   2.5842867e+00   1.2607926e+00   7.4636141e-01   2.1502012e+00   1.8609109e-01   2.3902235e+00   3.6709854e-01  -2.2233864e-01   2.4055821e+00   6.6223011e-01   9.0823020e-01   1.1138919e+00   1.4952676e-01   8.5724124e-01   1.7482330e+00   2.8510785e+00   4.0773926e+00   2.3424485e+00   1.5155555e+00   1.0366865e+00  -7.1205865e-01  -4.0234541e+00  -6.0381615e-01   1.3283674e+00   1.4260525e+00  -1.8140463e-02  -1.2700395e+00  -1.5237930e+00  -5.1007155e-01  -2.1017948e-01  -1.7756866e+00   1.1337001e+00
   5.0377684e-02  -1.1871451e+00  -1.6161514e+00  -3.3529704e+00   1.6532798e+00   3.1470462e-01  -2.7492637e-01  -1.4339958e+00   2.2279693e+00   3.8471578e-01   2.5019002e+00  -6.0416928e-01   1.9254668e+00   4.4800400e-01   4.0485672e+00   7.7671189e-01  -9.8314902e-01  -2.1382468e+00  -9.9153355e-01  -5.8913309e-01  -2.4047902e+00  -3.6107027e+00  -3.1827513e+00  -4.1635733e+00   1.2472550e-01  -2.1112733e+00   6.2226572e-02  -3.1637786e+00   5.9479180e-01   2.8497128e-01  -2.2764019e+00   3.8296672e-01  -1.4642817e+00  -1.2131848e+00  -1.2552735e+00   3.8420296e+00   1.1278457e+00  -7.6985637e-01   2.4176345e+00   1.4655239e-03  -5.0100427e-01   1.4273857e+00  -2.2645814e-01  -6.7022359e-01  -1.1885417e+00   1.1700622e+00  -5.6293766e-01  -1.4960716e+00   8.4304631e-01   5.7668058e-01  -6.5503370e-01   1.1334079e+00  -3.7360362e+00  -2.7240724e-02  -6.8311376e-01   4.9606743e-01  -1.5818878e+00  -1.5000688e+00   2.0021482e+00   1.2864341e+00   5.8188889e-01   2.4172250e+00  -8.3598836e-01   2.2709463e+00  -1.7492101e-01   2.4607014e-01   1.8371522e+00   8.2940276e-01   5.5728884e-02   4.4760258e-01  -3.0026414e+00   8.8529694e-01   1.0188083e+00   2.6429814e+00   1.9460846e+00   1.9417366e+00   3.2954400e+00   5.4534494e-01  -4.9991626e-01  -4.8683157e+00  -9.4642063e-01   1.3216520e+00   1.2706115e+00   2.8566606e-01  -1.8838926e+00  -1.6978035e+00  -9.5342371e-01   5.7656221e-01  -9.4726034e-01   1.1423513e+00
  -5.1598599e-02  -1.4073709e+00  -1.4135806e+00  -2.8384882e+00   1.1855044e+00   5.2002207e-02  -2.6315711e-01  -7.1800411e-01   2.2143717e+00   9.2723072e-02   2.2253194e+00  -4.9930745e-01   1.8387646e+00   6.3897830e-01   3.8031384e+00   2.5626818e-01  -1.2614986e+00  -1.9262002e+00  -7.7383780e-01  -7.9657773e-01  -3.9297123e+00  -3.6448075e+00  -2.8741486e+00  -4.1583298e+00  -1.1387564e+00  -2.8884169e+00  -6.7137544e-01  -4.0353042e+00   5.5471828e-01  -4.1739137e-01  -2.9712057e+00   4.2296256e-01  -9.0537067e-01  -1.2282189e+00  -2.2723524e-01   3.4559778e+00   9.8617847e-01  -4.5877066e-01   1.9254124e+00   2.8074714e-01  -1.6603566e+00   1.9458438e+00  -4.3143964e-01  -1.3791988e+00  -1.9219287e+00  -4.4602814e-02  -1.2606049e+00  -2.2117871e+00   5.3866889e-01  -2.1794981e-01  -7.0296308e-01   1.3831314e+00  -3.7125535e+00  -1.3028043e-01  -1.0510904e+00   5.9676280e-01  -2.0878795e+00  -1.8562910e+00   1.5717750e+00   5.3023792e-01   9.8584564e-01   2.4196091e+00  -1.1382222e+00   2.1335854e+00   6.5134079e-01   1.0763678e+00   1.7741238e+00  -2.3803002e-01   6.3519800e-03  -7.1917706e-01  -3.9663863e+00   1.3683703e+00   1.7131442e+00   2.5956420e+00   1.5813441e+00   2.6633425e+00   4.7989868e+00   1.5082122e+00  -4.8105135e-01  -5.5187119e+00  -1.4853220e+00   1.0830004e+00   7.5158715e-01   2.1388827e-01  -1.8861079e+00  -1.5930601e+00  -1.0267583e+00   1.0257229e+00  -4.7102852e-01   7.8546279e-01
  -8.1031829e-01  -9.0691375e-01  -1.6990879e+00  -2.6314041e+00   8.3818778e-01   6.4401404e-01  -7.6336671e-01  -2.3617260e-01   1.7117687e+00  -1.2609874e-01   1.7359287e+00   2.2779245e-01   1.7804943e+00   1.4355512e+00   2.9463219e+00   2.1627501e-01  -1.6695357e+00  -1.2773185e+00  -7.6561841e-01  -5.6086256e-01  -5.7885494e+00  -4.1667774e+00  -3.4023654e+00  -5.2771008e+00  -1.2341352e+00  -4.2561916e+00  -1.0150291e+00  -4.3811656e+00   1.5270126e-03  -8.2832891e-01  -4.3054965e+00  -1.7386602e+00  -4.3724998e-01  -1.0497605e+00   2.5047235e-01   3.4350949e+00   6.7547849e-01   7.1014935e-02   1.4665367e+00   3.4279706e-01  -3.3511129e+00   2.8576203e-01   4.9710850e-01  -8.6320938e-01  -1.0960291e+00   7.7798125e-01  -4.5090917e-01  -1.4580460e+00   1.0040628e+00  -3.7289817e-02  -8.4502561e-01   1.9553150e+00  -3.5838404e+00   1.6934396e-01  -1.4175416e+00   7.7421862e-01  -2.0116357e+00  -1.3170518e+00   1.8386303e+00   1.4967510e+00   4.6305254e-01   3.0734744e+00  -2.2221779e+00   1.8907088e+00  -3.9522355e-01   1.9407368e+00   1.9391721e+00   6.7418882e-01  -5.2787264e-01  -1.0480019e+00  -6.7199112e+00   4.4826948e-01   6.7550385e-02   8.1461827e-01  -1.5511193e+00   1.3101934e+00   5.4469333e+00   2.2673471e+00  -1.3452454e+00  -5.5748896e+00  -2.4703389e+00   5.9583285e-01  -2.8516707e-01  -5.0943864e-02  -2.7517631e+00  -1.9638428e+00  -8.2188758e-01   1.1396414e+00  -7.0560436e-02   3.3657074e-01
  -1.0252038e+00  -8.3428918e-01  -1.3914991e+00  -2.0369608e+00   7.0380168e-01   8.3361192e-01  -6.2841200e-01   4.9140671e-01   2.0229647e+00  -5.7694513e-02   1.7166892e+00   6.8791806e-01   1.8697883e+00   1.8002239e+00   2.8001292e+00   2.4439721e-02  -1.7814050e+00  -7.5706213e-01  -4.2366202e-01  -4.9629741e-01  -7.3384212e+00  -5.0150511e+00  -2.8497557e+00  -5.2716390e+00  -1.5398498e+00  -4.9259030e+00  -1.4233090e+00  -4.7617408e+00  -1.0194168e-01  -1.5036403e+00  -4.8125779e+00  -2.3141035e+00   2.7511109e-02  -8.6783058e-01   1.4573058e+00   2.7974292e+00   4.8519588e-01   3.4156927e-01   9.1963863e-01   4.0495375e-01  -4.5398683e+00  -6.6071206e-01   6.6899056e-01  -1.0390132e+00  -1.4193297e+00  -1.9398251e-02  -7.3875283e-01  -1.5622666e+00   6.4152729e-01  -7.1283160e-01  -1.3082888e+00   2.3748347e+00  -3.8392128e+00   1.3562325e-01  -1.8489049e+00   8.9741814e-01  -2.4449321e+00  -1.4282946e+00   9.2211949e-01   8.9921734e-01   3.8408335e-01   2.9545240e+00  -2.5789352e+00   1.3073925e+00  -2.8867607e-01   2.8778580e+00   1.5015051e+00  -1.5390254e-01  -7.7252312e-01  -2.1216682e+00  -8.1322185e+00   4.3797607e-01   2.9977221e-01   2.9870127e-01  -2.6259302e+00   9.6933664e-01   6.5950271e+00   3.0150581e+00  -1.1694643e+00  -5.2210888e+00  -2.9240550e+00   3.0536657e-01  -8.0642794e-01   1.6751664e-02  -3.0988490e+00  -1.9869233e+00  -8.3014409e-01   1.5812212e+00   4.2841603e-01  -9.4281531e-02
  -1.2598637e+00  -8.3290688e-01  -1.3092524e+00  -1.4268989e+00   4.8191957e-01   9.1887941e-01  -8.1876690e-01   9.8037139e-01   2.2094456e+00   7.2841007e-02   1.3450353e+00   8.7127497e-01   1.7390305e+00   1.8186353e+00   2.6204408e+00  -1.2802234e-01  -2.0115530e+00  -5.0620869e-01   7.2173615e-02  -3.0692218e-01  -8.7326736e+00  -5.6524422e+00  -2.4658800e+00  -5.1106998e+00  -1.8072222e+00  -5.2399492e+00  -1.7418843e+00  -5.0216304e+00  -2.5801667e-01  -2.0629011e+00  -4.9920683e+00  -2.0800796e+00   5.5626248e-01  -5.5129243e-01   2.5668769e+00   2.1787792e+00   3.6209681e-01   2.0297491e-01   3.6459477e-01   1.5982426e-01  -5.7963464e+00  -7.5367774e-01   8.2515565e-01  -1.3260580e+00  -1.5766917e+00  -7.9306227e-01  -9.2702794e-01  -1.7790698e+00   2.6448408e-01  -1.3897466e+00  -1.6382519e+00   2.5746791e+00  -3.9208642e+00   4.9280925e-02  -1.9888456e+00   1.0267978e+00  -2.9793436e+00  -1.6709124e+00  -1.3288249e-01   2.8514513e-01   2.8159672e-01   2.4321422e+00  -3.1201756e+00   6.9193047e-01  -2.5910963e-01   3.1272344e+00   9.9467814e-01  -7.7759124e-01  -1.1707640e+00  -2.9906372e+00  -8.7139279e+00   1.0487393e+00   7.1608884e-01   1.7507432e-01  -3.2602620e+00   6.7283461e-01   8.0380248e+00   3.9690653e+00  -8.8804214e-01  -5.2142149e+00  -3.3460987e+00  -8.7924443e-02  -1.3286975e+00  -5.8898996e-02  -3.4122383e+00  -2.2941332e+00  -8.7020644e-01   2.0286123e+00   8.9681651e-01  -5.4593191e-01
  -1.6290713e+00  -6.5602990e-01  -5.9581409e-01  -8.6589117e-01   3.0442048e-02   8.9644186e-01  -2.1321228e-01   2.0656694e+00   1.7048551e+00  -6.1112451e-01   1.3679320e+00   1.1078300e+00   1.7621992e+00   2.5398136e+00   1.7043676e+00  -1.2306380e+00  -2.5205282e+00   1.9930678e-01   1.7744809e-03  -5.7136470e-01  -1.0483944e+01  -6.1455636e+00  -2.4583671e+00  -5.8617965e+00  -3.2739378e+00  -6.5638530e+00  -2.5478993e+00  -6.0381849e+00  -5.0333266e-01  -3.1135679e+00  -6.1910222e+00  -3.7990304e+00   1.3991274e+00  -3.7785691e-01   3.4336455e+00   1.6474624e+00  -4.0060657e-01   1.1086811e+00  -8.1466827e-01   7.6412834e-01  -7.3422446e+00  -1.8732021e+00   4.6715306e-01  -1.5461912e+00  -2.2572701e+00  -1.6018247e+00  -1.9014988e+00  -1.8561483e+00  -5.7825653e-02  -1.7192823e+00  -2.1733390e+00   3.5747080e+00  -4.0138443e+00   4.9004051e-01  -3.3104929e+00   1.6051568e+00  -3.4739057e+00  -1.5915032e+00   1.6627343e-02   4.0334949e-01   5.0185571e-01   2.9252515e+00  -4.1639667e+00   4.3101068e-01  -3.0313238e-02   4.5816275e+00   7.4037932e-01  -9.3892475e-01  -1.5807726e+00  -4.1401235e+00  -1.0735434e+01   4.6232812e-01   7.7459304e-01  -9.6849498e-01  -4.7854350e+00   4.9657089e-01   8.9807321e+00   5.2889782e+00  -1.7667399e+00  -4.9992123e+00  -4.4609655e+00  -2.7303325e-01  -2.3609914e+00  -6.8434836e-01  -4.0712788e+00  -2.5170067e+00  -1.5029689e+00   1.7380124e+00   1.2543502e+00  -9.0466062e-01
  -1.9039058e+00  -5.5815112e-01  -2.7409820e-01  -3.9326721e-01  -3.4208144e-01   1.0910686e+00  -8.9070665e-02   2.5877775e+00   1.3281931e+00  -6.8496548e-01   1.2347494e+00   1.3122287e+00   1.6171194e+00   2.7108244e+00   1.2146319e+00  -1.5054030e+00  -2.7267014e+00   8.3392347e-01   2.8418623e-01  -4.3517515e-01  -1.1623830e+01  -6.6245686e+00  -2.4505020e+00  -6.1037095e+00  -3.6213136e+00  -7.0655902e+00  -2.9726317e+00  -6.2280125e+00  -3.7362901e-01  -3.3044696e+00  -6.3698082e+00  -4.3323423e+00   2.2944975e+00   1.9849118e-01   4.2209748e+00   1.4280444e+00  -9.3782966e-01   1.4291554e+00  -1.5626674e+00   8.0004471e-01  -7.9793326e+00  -2.7877926e+00   2.6238717e-01  -1.5830150e+00  -2.5068563e+00  -2.1775567e+00  -2.2592936e+00  -1.6254019e+00  -3.3313741e-01  -2.1638871e+00  -2.6807874e+00   3.8717757e+00  -4.1660639e+00   6.8981101e-01  -4.0446197e+00   1.7270083e+00  -3.7241190e+00  -1.5977192e+00  -3.8976144e-01   2.1809021e-01   4.3061437e-01   2.8454732e+00  -4.5569637e+00  -6.9461685e-03  -3.6902323e-01   5.1408401e+00   3.3531670e-01  -1.0803196e+00  -1.9644632e+00  -4.7900748e+00  -1.1855438e+01   1.0931265e-01   8.3578782e-01  -1.5715376e+00  -5.9007551e+00  -1.5430568e-01   9.6300262e+00   6.5185653e+00  -1.8753279e+00  -3.9653003e+00  -4.9605708e+00  -4.3828491e-01  -2.8945819e+00  -8.1586619e-01  -4.5023486e+00  -2.8452282e+00  -1.8243233e+00   1.6950719e+00   1.5700939e+00  -1.3417079e+00
  -2.1454354e+00  -2.0563578e-01  -3.0897192e-01   2.8868576e-01  -7.4560013e-01   1.1081441e+00  -3.2441520e-01   3.1607296e+00   9.5494107e-01  -1.1343768e+00   7.7098843e-01   1.7448444e+00   1.4431075e+00   3.1908772e+00   4.8577876e-01  -2.1931960e+00  -3.2820186e+00   8.9521692e-01   6.7360156e-01   2.0842727e-01  -1.3707470e+01  -7.2051956e+00  -2.3687576e+00  -6.0473075e+00  -4.6605022e+00  -7.5601957e+00  -3.6364569e+00  -6.8489237e+00  -9.3477673e-01  -4.3720425e+00  -6.8964312e+00  -4.3710849e+00   2.7603534e+00   5.6532703e-01   4.7971384e+00   1.3651290e+00  -1.1701756e+00   1.2804593e+00  -2.5815150e+00   6.6292317e-01  -9.6705524e+00  -2.3728394e+00  -4.6078957e-02  -2.2280584e+00  -2.8240368e+00  -2.7357593e+00  -2.6688424e+00  -2.1579190e+00  -8.1697167e-01  -2.5556000e+00  -3.1217556e+00   4.4593570e+00  -4.2125752e+00   7.8193955e-01  -4.8177255e+00   2.0732008e+00  -4.1286996e+00  -1.6169498e+00  -7.1382551e-01   4.2326007e-01   4.5591678e-01   3.0348849e+00  -5.6862063e+00  -1.5369713e-01  -4.3739648e-01   5.3273489e+00  -3.9642617e-01  -1.0062526e+00  -2.6537117e+00  -4.9483481e+00  -1.2352328e+01   1.0717634e+00   1.2301672e+00  -1.7843419e+00  -6.2680571e+00  -5.4886270e-02   1.1321627e+01   8.1485402e+00  -2.4858706e+00  -4.8909143e+00  -6.0282910e+00  -1.0038142e+00  -4.0183344e+00  -1.5884434e+00  -5.1325784e+00  -3.4181174e+00  -2.2145107e+00   1.5561893e+00   2.0437298e+00  -1.6792519e+00
  -1.5657690e+00   4.7874623e-01   8.9012283e-02  -2.5096137e-01  -4.0340772e-01   2.1173940e+00   2.5120832e-01   2.9305213e+00   4.7788850e-01  -3.3716681e-01   1.8646521e+00   1.8122531e+00   1.6926302e+00   2.9789077e+00   7.2852853e-01  -8.4550332e-01  -2.1631374e+00   2.4969032e+00   1.5207112e+00   1.0556193e+00  -1.2127180e+01  -8.8695827e+00  -3.0101721e+00  -6.8008280e+00  -3.2842764e+00  -7.8702905e+00  -3.1920233e+00  -5.7586577e+00   2.5571733e-02  -1.4198860e+00  -5.6398252e+00  -5.4415695e+00   4.4453543e+00   1.8780052e+00   2.9181696e+00   1.7725378e+00  -1.1973707e+00   2.4427781e+00  -2.2458639e+00   5.8717278e-01  -6.0739748e+00  -5.2496679e+00  -1.0090893e+00  -1.9681290e+00  -3.2784245e+00  -3.2697834e+00  -2.7140314e+00  -1.7444073e+00  -1.1580481e+00  -3.2697375e+00  -3.7845331e+00   2.4850498e+00  -4.4091886e+00  -2.8760052e-02  -4.8457165e+00   1.0634316e+00  -2.8031869e+00  -1.1214574e+00  -1.4709382e+00  -5.9519230e-01   1.8170589e-01   2.3331127e+00  -3.0616486e+00  -6.4708592e-01  -2.7148379e+00   4.8726572e+00  -1.2222629e+00  -1.4353490e+00  -1.6674309e+00  -4.2613379e+00  -1.1757796e+01  -1.3699017e+00   1.4193600e+00  -6.4177275e-01  -6.0261083e+00  -2.2708593e+00   9.8987898e+00   8.3178978e+00  -1.7869323e+00  -2.7219121e-01  -4.3818844e+00  -1.6399333e-01  -3.4878292e+00  -8.4196536e-01  -4.5759558e+00  -4.0975836e+00  -1.8057804e+00   6.8845320e-01   2.2974175e+00  -1.7029017e+00
  -2.0829014e+00   6.7572112e-01   3.3232787e-01   5.3407951e-01   3.1809577e-02   2.4017875e+00  -6.4582027e-02   3.0114581e+00   3.7841570e-01  -7.3873383e-01   1.0742792e+00   1.5785401e+00   1.6039278e+00   3.1132669e+00   3.4230653e-01  -1.3438232e+00  -2.8299486e+00   2.2518534e+00   1.9995531e+00   1.8081494e+00  -1.3714310e+01  -9.8831029e+00  -2.0918305e+00  -6.1816586e+00  -2.3709835e+00  -6.9532887e+00  -2.7838159e+00  -5.2087455e+00  -7.2939660e-01  -2.7706339e+00  -5.3193399e+00  -4.9855717e+00   4.5065425e+00   2.3933127e+00   4.2697644e+00   1.5107304e+00  -1.4415859e+00   1.6911034e+00  -3.1708684e+00   3.2945574e-01  -7.9345429e+00  -5.4288501e+00  -6.5189554e-01  -2.1151281e+00  -2.7417199e+00  -3.1079855e+00  -2.8311336e+00  -1.9241334e+00  -1.5772587e+00  -3.2505661e+00  -4.4959386e+00   3.4161858e+00  -4.8688895e+00   4.4045281e-01  -5.8677845e+00   1.4123964e+00  -3.3802428e+00  -9.5239614e-01  -1.9724873e+00   1.8168489e-01  -5.5430438e-01   1.9424648e+00  -4.6604006e+00  -1.1023513e+00  -3.0197535e+00   4.3156663e+00  -1.6492304e+00  -2.9095598e-01  -2.6512241e+00  -3.9456250e+00  -1.2312232e+01  -8.1172483e-01   1.0156423e+00  -1.4623010e+00  -7.2132752e+00  -2.6779960e+00   1.0630457e+01   8.5705533e+00  -2.0356719e+00  -1.0652479e+00  -5.1918981e+00  -5.4964392e-01  -4.0911889e+00  -1.2906611e+00  -5.4727225e+00  -4.6888602e+00  -2.1886359e+00   6.7954028e-01   2.5912482e+00  -1.8474401e+00
  -2.1155238e+00   2.8569732e-01   5.0450650e-01   9.3039650e-01  -2.7202086e-01   1.7505443e+00   8.2124039e-02   3.0253701e+00   4.3315260e-01  -8.7429487e-01   5.7415360e-01   1.1139234e+00   1.0020022e+00   2.5206216e+00  -1.3543916e-01  -2.3356043e+00  -3.1617804e+00   1.7318642e+00   2.2144674e+00   1.8492467e+00  -1.4251608e+01  -9.4519759e+00  -1.7317605e+00  -5.3207429e+00  -3.5224858e+00  -6.4283667e+00  -3.3549776e+00  -5.5778577e+00  -9.4468252e-01  -3.5715464e+00  -4.9024004e+00  -3.8765284e+00   4.4687904e+00   2.4202281e+00   4.8935396e+00   1.3638943e+00  -1.5848642e+00   8.2489945e-01  -3.6322508e+00  -1.5764480e-01  -8.3878640e+00  -3.8498015e+00  -1.0402376e+00  -2.4062393e+00  -3.1551220e+00  -3.6534242e+00  -3.3282959e+00  -2.2014004e+00  -2.1601076e+00  -3.4178288e+00  -4.3642246e+00   3.7318902e+00  -4.6520838e+00   3.5802897e-01  -6.0055353e+00   1.3883313e+00  -4.0515216e+00  -1.4873177e+00  -2.4650806e+00  -8.6385976e-02  -3.1360715e-01   1.2703281e+00  -5.0680654e+00  -1.3140192e+00  -2.1778288e+00   3.8267778e+00  -2.0859880e+00  -3.9454210e-01  -2.9789124e+00  -4.1138716e+00  -1.0519595e+01   5.7682277e-01   2.3588229e+00  -9.2221164e-01  -5.2038655e+00  -1.8642555e+00   1.1500634e+01   9.7207294e+00  -2.0609144e+00  -1.9532181e+00  -5.9195431e+00  -1.1652066e+00  -4.7787917e+00  -2.0151191e+00  -5.7534768e+00  -5.0278541e+00  -2.8116855e+00   7.0553447e-01   2.5849244e+00  -2.0825677e+00
  -2.0073116e+00   6.1435425e-01   7.8603823e-01   6.7781023e-01  -2.4078513e-01   1.9792805e+00   4.0040082e-01   2.8139582e+00  -8.8944302e-02  -7.8723272e-01   7.1620797e-01   8.5621557e-01   7.6907017e-01   2.2661206e+00  -6.0928422e-01  -2.3220183e+00  -2.8584826e+00   2.2850009e+00   2.4879729e+00   2.2372460e+00  -1.3411743e+01  -9.5568959e+00  -2.1490412e+00  -5.5496830e+00  -3.2722956e+00  -6.3276127e+00  -3.3671866e+00  -5.0286921e+00  -6.9000221e-01  -2.4972297e+00  -4.3065665e+00  -4.6940876e+00   4.9506777e+00   2.8485071e+00   3.8042983e+00   1.6014413e+00  -1.8521597e+00   1.0538447e+00  -3.6881304e+00  -3.1607376e-01  -6.8658820e+00  -4.8886127e+00  -1.3893018e+00  -1.9636509e+00  -3.1343910e+00  -3.4367870e+00  -3.1577871e+00  -1.6804031e+00  -2.3983798e+00  -3.2186606e+00  -4.5483837e+00   3.2040269e+00  -4.5208454e+00   2.5466759e-01  -6.2972507e+00   8.7482567e-01  -3.4018250e+00  -1.0701546e+00  -2.3773093e+00   3.4089069e-01  -5.6981688e-01   1.0443600e+00  -4.1394585e+00  -1.3140879e+00  -3.2793581e+00   3.4156487e+00  -2.3641995e+00   2.0379490e-01  -2.6158178e+00  -3.1786196e+00  -9.7473583e+00  -4.8994081e-01   2.2956163e+00  -8.0879707e-01  -4.8907610e+00  -2.6559504e+00   1.0309850e+01   9.8717862e+00  -2.1918584e+00  -3.1814979e-01  -5.6384914e+00  -1.0202369e+00  -4.9968675e+00  -2.0972551e+00  -5.8419053e+00  -5.4793743e+00  -2.8461833e+00   2.6573506e-02   2.4891082e+00  -2.0968171e+00
  -1.7830960e+00   7.2156417e-01   7.4154073e-01   1.7062515e-01  -1.3267864e-01   2.1865772e+00   4.6546516e-01   2.1021210e+00  -3.9808593e-01  -1.8890476e-01   7.9724346e-01   4.6971934e-01   3.2450607e-01   1.5008110e+00  -7.2657386e-01  -1.7606025e+00  -2.2470246e+00   2.6596349e+00   2.8181621e+00   2.6022471e+00  -1.1774594e+01  -9.3089518e+00  -2.6571369e+00  -5.4147304e+00  -2.4985016e+00  -5.6187838e+00  -3.1567997e+00  -3.9729036e+00  -1.3959333e-01  -7.1856834e-01  -3.0711684e+00  -4.7440458e+00   5.2867963e+00   3.3255242e+00   2.5008793e+00   2.0491113e+00  -1.8539916e+00   8.1592105e-01  -3.1924622e+00  -8.7166753e-01  -4.3563581e+00  -5.4712794e+00  -1.5816949e+00  -1.2976779e+00  -2.8164231e+00  -2.9868460e+00  -2.5165942e+00  -8.5974251e-01  -2.4599142e+00  -2.9954654e+00  -4.3830499e+00   2.1145788e+00  -4.2094951e+00  -1.3667567e-01  -5.8903229e+00  -7.1948624e-02  -2.5123230e+00  -8.1237067e-01  -2.5282556e+00   4.2806256e-01  -8.1957640e-01   3.8510999e-01  -2.4512638e+00  -1.3418668e+00  -4.4468565e+00   2.4220696e+00  -2.6018730e+00   6.1291929e-01  -2.0527728e+00  -2.0472403e+00  -7.9761495e+00  -1.4270190e+00   2.3631942e+00  -1.5153356e-01  -3.6804761e+00  -3.5484849e+00   8.7419225e+00   9.7493352e+00  -1.7699380e+00   1.7669044e+00  -4.9055499e+00  -9.2078331e-01  -4.8049929e+00  -1.8242499e+00  -5.6062296e+00  -5.8427337e+00  -2.6494221e+00  -4.0197542e-01   2.2773919e+00  -2.1242153e+00
[truncated: 1,027,434 more chars]
