# Supplementary material for: Autistic traits and individual brain differences: functional network efficiency reflects attentional and social impairments, structural nodal efficiencies index systemising and theory-of-mind skills
Source: Mol Autism. 2021 Jan 21;12:3. doi: 10.1186/s13229-020-00377-8 (PMC7818759; doi:10.1186/s13229-020-00377-8)
Supplement: Supplementary file 7 — Additional file 7. Nuisance regressors. Nuisance regressor time series for each subject, as floating-point values in ASCII text format. [file 13229_2020_377_MOESM7_ESM.zip › Paul_Arora_et_al_data/Physiological/BBC/NuisancesRegdour_rsfMRI_aal90_TimeSeries/NuisancesRegdOut_aal90_subj30.txt]

  -1.7776523e+00  -1.5559276e-01  -1.2539197e+00  -5.1120363e-01   3.3229156e+00   3.3570933e+00  -1.5046984e+00   1.2972382e-01   2.0763448e+00   4.9372939e+00  -5.4612463e-02   1.1861775e+00  -6.7737379e-01   4.6526777e-01   1.2871353e-01   1.7930153e+00   1.8611680e-01   2.1621660e+00  -1.1611745e-01  -9.9491258e-01   2.1602454e-01   1.9903022e+00  -2.5432272e+00  -6.7765768e-01   4.5277372e+00   7.1302729e+00   3.0881855e+00   5.2625809e+00   5.3683035e-01   9.1507594e-02  -2.7889834e+00  -2.9844096e-02  -1.7291438e+00  -2.3006362e+00  -1.8257903e+00   4.9722599e+00   1.4539249e+00  -2.5301476e-01   3.3284576e+00   2.3036586e+00   1.3068441e+00  -4.1908611e+00   1.2757304e+00   5.0813482e-01   1.2191330e+00   2.6361184e-01   3.1558501e+00   8.6565502e-01   7.8344745e-01  -1.4569230e+00  -1.6276337e+00  -2.5819482e+00  -1.7303885e+00  -2.1690224e+00  -9.4871173e-01  -1.7510687e+00  -1.2059546e+00  -1.0407644e+00   2.5327202e-01  -3.2935295e-01  -3.2456004e-01   1.2014277e-01  -1.1073330e+00  -1.5214045e+00   2.9463911e-01  -1.1458035e+00   2.9639976e-01  -4.3158541e-01   2.1619717e+00   1.3222760e+00  -9.5012868e-01   1.5953890e+00  -5.3741409e+00  -1.7704505e+00  -5.2948542e+00  -4.0013366e+00  -1.3648564e+00   5.0056208e+00   7.4418460e-01   1.2477986e+00  -1.3409302e+00  -5.3074760e-01  -1.1998939e+00  -9.5990310e-02  -2.9257767e+00  -1.9036057e+00   2.7610393e-01   7.2680882e-01   5.8923978e-02   5.9912715e-01
  -1.8269897e+00  -2.2267412e-01  -9.2163627e-01  -4.0326502e-01   3.5645073e+00   3.8201414e+00  -1.1224265e+00   3.3983743e-01   2.5311349e+00   5.4239759e+00  -4.1929250e-01   8.8633413e-01  -9.0999873e-01   2.1689201e-01   3.0566735e-01   1.8606996e+00  -4.8278620e-01   1.7633183e+00  -3.7547768e-01  -1.0217761e+00   6.6276260e-01   2.0404513e+00  -2.3375785e+00  -3.5562819e-01   6.0283198e+00   8.4101500e+00   3.6331440e+00   5.8318408e+00   4.4500105e-01   4.7701195e-01  -1.6576557e+00   4.1437391e-01  -1.8107922e+00  -2.0611511e+00  -1.3019569e+00   5.9989905e+00   6.0890630e-01  -4.5508726e-01   2.9075334e+00   2.1621767e+00   2.5599340e+00  -3.6067372e+00   1.7361748e+00   9.9546038e-01   1.3015395e+00   2.0648043e-01   3.7603269e+00   7.8576058e-01   7.3437938e-01  -1.5651834e+00  -1.8183886e+00  -2.9014501e+00  -1.6759121e+00  -2.1362362e+00  -1.1574132e+00  -1.8484614e+00  -1.4946370e+00  -1.1415337e+00   2.2152519e-01  -4.8300594e-01  -1.9132480e-01   9.8311103e-02  -9.1790325e-01  -1.6217477e+00  -5.0739917e-02  -1.6629433e+00   5.6004931e-02  -3.2401411e-01   2.0286074e+00   1.1298036e+00  -7.9613063e-01   1.9351648e+00  -5.3164736e+00  -1.6633916e+00  -4.7616932e+00  -3.2179835e+00  -1.2285798e+00   5.6144615e+00   2.2034182e-02   8.9436293e-01  -1.1709025e+00  -8.1598421e-01  -8.9739971e-01   3.5208996e-01  -3.1923917e+00  -1.8769264e+00   5.2746291e-01   8.9096170e-01   1.6440675e-01   8.5875822e-01
  -1.0100179e+00  -4.5782475e-01   1.1207642e-01   4.5888218e-01   5.4488518e+00   4.5042893e+00   2.0942445e-01   1.2031577e+00   3.0966043e+00   4.7837393e+00   6.0579899e-01   9.3134206e-01   8.5542272e-02   1.2562556e+00   8.9201624e-01   2.3084122e+00   2.8640470e-01   2.7614996e-01  -7.1366318e-01  -7.6202515e-01   4.1300051e+00   2.4712732e+00  -1.7822839e+00   5.9355003e-01   9.6115792e+00   9.2641460e+00   5.5850923e+00   6.9667158e+00   3.0656935e-01   2.7405463e+00   4.6237529e-02   8.7843662e-01  -2.3379040e+00  -9.5589599e-01  -3.1310583e+00   2.5310102e+00  -5.7317566e-01  -5.0504306e-01   2.0521155e+00   5.8343090e-01   6.3490412e+00   1.1878601e+00   3.3962152e-01  -1.2798384e-01   1.8954307e-01   2.2558165e-01   9.9838996e-01  -1.5268950e+00   7.4606735e-02  -1.0461808e+00  -8.0133661e-01  -1.9856758e+00  -5.1943377e-01  -1.7371387e+00  -1.2197511e+00  -2.0270662e+00  -1.1692047e+00  -8.0028753e-01  -8.2877913e-01  -6.1832492e-01  -1.7670617e-01   8.5072343e-01   7.8654318e-01  -5.9132236e-02   1.1076016e-01  -7.8433309e-01  -6.9544548e-01   5.7328296e-02   9.3115449e-01   6.4577708e-01  -1.2796829e+00   3.0592122e+00  -3.4430696e+00   6.5920196e-01  -2.9350841e+00  -7.1511115e-01  -3.1521508e+00   5.3400427e+00   4.1803004e-02   9.7064488e-02  -3.0704895e-01  -1.2514039e+00  -3.2491971e-01   2.2978812e+00  -2.4655710e+00  -3.1458755e-01   1.2487248e+00  -5.6216971e-01  -5.4556884e-01   1.5791436e+00
  -1.3088530e+00  -3.4858049e-01  -3.1526697e-01   1.3408158e-01   4.9960814e+00   5.0391992e+00   4.4547400e-01   1.3113598e+00   3.1657073e+00   4.9025771e+00  -2.2150092e-01   3.8924964e-01  -2.6304351e-01   1.0186265e+00   9.3541614e-01   2.2367069e+00  -3.9580015e-01   6.6199796e-01  -1.4419328e+00  -6.2563584e-01   4.1205370e+00   2.5458756e+00  -1.7751731e+00   5.0350674e-01   1.0882280e+01   1.0574194e+01   5.8217899e+00   7.8669889e+00   1.2655860e+00   3.1909462e+00   2.2717807e+00   1.9298404e+00  -1.8191805e+00  -6.6065036e-01  -3.9586159e+00   1.1254319e+00  -5.7556352e-01  -6.8747918e-01   1.8369109e+00   1.6342607e+00   7.8250669e+00   1.4508831e+00   9.5002157e-01   2.5474105e-03   8.2497394e-01   4.0762232e-01   1.7080989e+00  -1.6109591e+00   4.1751513e-01  -5.8523288e-01  -1.0923220e+00  -2.0974571e+00  -5.0254353e-01  -1.5373617e+00  -1.6223562e+00  -1.5257598e+00  -1.2418694e+00  -6.8367002e-01  -9.6415471e-01  -5.0332107e-01  -4.9127185e-01   1.0681564e+00   4.3554707e-01   2.0673338e-01  -8.1453626e-01  -8.0545713e-01  -1.4910033e+00  -8.8499937e-01   1.1548547e+00   8.3333246e-01  -1.2665355e+00   3.1331915e+00  -2.1952794e+00   5.6294138e-01  -2.9322090e+00  -2.1741301e-01  -3.0488412e+00   5.0560708e+00   3.9605440e-01   7.8028172e-01  -6.9664898e-02  -5.4236837e-01   2.0195793e-01   2.3419518e+00  -2.6231765e+00  -6.7005861e-01   1.5240305e+00  -5.0372052e-02  -1.0489457e-02   1.3717875e+00
  -1.2317966e+00  -3.4772785e-01   2.7175218e-01   3.5184463e-01   5.5192030e+00   6.1015217e+00   7.7176760e-01   1.2665453e+00   3.7731948e+00   6.1851488e+00  -7.2527031e-01   6.1866759e-01  -8.2964691e-01   4.8807155e-01   1.3623936e+00   2.8094933e+00  -1.7158904e+00   6.3823369e-01  -1.0894259e+00  -5.1878109e-01   3.8857785e+00   2.6663664e+00  -8.9630644e-01   1.2620889e+00   1.3870939e+01   1.3584951e+01   7.1153008e+00   9.1509105e+00   6.4918964e-01   3.9021838e+00   4.1098317e+00   2.6713202e+00  -1.3621787e+00  -3.7719547e-01  -2.3034721e+00   3.7549547e+00  -1.6763906e+00  -6.5654383e-01   1.5569022e+00   1.8101357e+00   7.2129539e+00   7.2670338e-01   1.1212963e+00   3.4972772e-01   7.1076279e-01  -1.9943780e-01   2.3462874e+00  -1.5570468e+00   6.3478064e-02  -1.2674380e+00  -1.6849185e+00  -2.8956571e+00  -7.7598067e-01  -1.9670543e+00  -1.9217710e+00  -2.1891218e+00  -1.6014611e+00  -1.0362936e+00  -1.2380353e+00  -8.4878550e-01  -3.7078944e-02   6.5640923e-01   2.9238609e-01  -4.2831287e-01  -5.8023251e-01  -1.9595563e+00  -1.9394068e+00  -1.1323783e+00   1.2502970e+00   1.4645703e-01  -6.1459791e-01   3.6681033e+00  -3.6745769e+00   2.2240974e-01  -2.5685071e+00   3.6680060e-01  -2.9241741e+00   5.9968445e+00  -9.6974837e-01   5.7867995e-01   9.4406907e-02  -8.5708835e-01   7.8930120e-01   2.7454831e+00  -3.0540327e+00  -1.1962762e+00   2.0559966e+00   7.9001863e-01   2.5720809e-01   1.6547662e+00
  -1.0600555e+00  -3.8682003e-01   5.3389401e-01   3.5123623e-01   5.7171306e+00   6.8274589e+00   1.1280635e+00   1.2486753e+00   4.1397295e+00   6.5575110e+00  -7.4073430e-01   5.0870158e-01  -6.3831834e-01   3.5806294e-01   1.8776339e+00   2.9275017e+00  -1.9510136e+00   7.2669448e-01  -1.2150540e+00  -3.6087005e-01   4.1818574e+00   2.9888901e+00  -3.5024469e-01   1.5619780e+00   1.5873518e+01   1.5290110e+01   7.6792854e+00   1.0144903e+01   1.0035918e+00   4.3578900e+00   5.3132474e+00   3.1454856e+00  -1.4439542e+00  -3.2964531e-01  -3.0328157e+00   2.4592790e+00  -1.7835497e+00  -7.0009969e-01   1.3045975e+00   2.2522922e+00   8.4713541e+00   1.0306474e+00   1.0029706e+00  -1.2072212e-02   6.5061757e-01  -3.1342419e-01   2.0875628e+00  -2.1053616e+00   7.1826409e-02  -8.5894088e-01  -1.5612881e+00  -2.6230801e+00  -5.1320122e-01  -1.5697888e+00  -2.2051547e+00  -1.8588188e+00  -1.5871552e+00  -8.2991442e-01  -1.4651664e+00  -9.8235928e-01  -6.4864388e-02   5.4061594e-01   5.9708646e-01  -1.3375110e-01  -6.6960435e-01  -1.9809783e+00  -2.7648606e+00  -2.0073636e+00   9.4299374e-01  -8.3795302e-02  -6.6737796e-01   3.7582216e+00  -2.9647752e+00   2.5656653e-01  -1.9199237e+00   1.2927056e+00  -3.1269371e+00   5.5497690e+00  -6.9739457e-01   8.9524363e-01   3.6437108e-01  -4.6879981e-01   1.3411628e+00   3.1995092e+00  -2.8633980e+00  -1.2616735e+00   2.9449157e+00   1.4418086e+00   5.0852386e-01   1.7500862e+00
  -5.2654044e-01  -1.5331984e-01   6.3771527e-01   5.6957980e-01   5.6445143e+00   6.5575673e+00   1.7942222e+00   1.2806194e+00   3.8073522e+00   5.6824437e+00  -1.1771306e-01   2.3468974e-01  -4.1358472e-01   7.0430066e-01   1.6465165e+00   2.6959895e+00  -1.0571699e+00   5.8296101e-01  -1.5000886e+00  -2.2070357e-01   5.0985320e+00   2.5279151e+00  -2.0995644e-02   1.7151589e+00   1.5993412e+01   1.4487476e+01   7.7318033e+00   9.7743839e+00   1.1471424e+00   4.8883429e+00   6.2179043e+00   3.3374774e+00  -1.3422579e+00   1.7035764e-01  -4.0381191e+00   5.0087899e-01  -2.2851104e+00  -1.1480866e+00   9.5513945e-01   1.8330748e+00   9.3859823e+00   2.3164588e+00   4.4173422e-01  -2.6512680e-01   1.1719348e-01  -4.6446795e-01   9.1542132e-01  -2.8148493e+00  -3.5978954e-01  -7.1007993e-01  -1.0360156e+00  -1.7524484e+00   6.5445010e-02  -1.4165091e+00  -1.9843780e+00  -1.6937866e+00  -1.0017856e+00  -1.1633705e-01  -1.7644904e+00  -5.1748358e-01  -7.3353477e-02   1.4751606e+00   1.5405412e+00   1.2295761e+00  -6.9816414e-01  -1.2361042e+00  -2.8030855e+00  -1.9521154e+00   6.9205373e-01  -9.1959167e-02  -1.6657299e+00   3.9109942e+00  -2.3766177e+00   9.3141448e-01  -1.0372271e+00   1.8648464e+00  -4.6958412e+00   4.7296422e+00   1.4784527e-02   1.4500063e+00   1.0704363e+00  -3.5077108e-01   1.4419130e+00   3.6388550e+00  -2.5273849e+00  -9.8318361e-01   2.9512958e+00   8.0642055e-01   7.0093168e-01   1.7176908e+00
  -2.5916432e-01  -1.8433405e-01   9.9934648e-01   6.1584942e-01   6.0317703e+00   7.0157117e+00   2.2679774e+00   1.0509588e+00   4.3595515e+00   6.0608809e+00  -1.2125464e-01   2.3748860e-01  -3.3632968e-01   4.3074477e-01   2.3058355e+00   2.7520566e+00  -1.4646324e+00   6.5518785e-01  -1.7235954e+00  -2.1319047e-01   5.4401861e+00   2.7986869e+00   8.3189451e-01   2.1384832e+00   1.8618297e+01   1.6281447e+01   8.5052636e+00   1.0781886e+01   1.3210152e+00   4.8508592e+00   7.7428834e+00   3.8553472e+00  -1.5039509e+00  -5.3706079e-03  -4.4085185e+00  -7.3814482e-01  -2.5810428e+00  -1.1607922e+00   4.4320166e-01   1.9314425e+00   1.0567491e+01   2.7412107e+00   4.2166068e-01  -1.2887054e-01   2.1494095e-02  -6.1978666e-01   4.6890082e-01  -2.8001391e+00  -5.0770987e-01  -4.5478759e-01  -9.8147656e-01  -1.2810427e+00   2.3302731e-01  -1.1067912e+00  -2.2505322e+00  -1.4697136e+00  -1.0035571e+00   5.2807986e-02  -2.0714164e+00  -6.7854574e-01  -1.8440473e-01   1.1157362e+00   1.6594628e+00   1.4243105e+00  -6.9469749e-01  -1.1072314e+00  -3.5314354e+00  -2.6396557e+00   2.5873587e-02  -6.0371420e-01  -1.4359580e+00   3.9172734e+00  -1.2335494e+00   1.1901951e+00   2.8226125e-02   2.8835190e+00  -4.9118203e+00   3.9933336e+00  -3.4810444e-01   1.7670197e+00   8.7419640e-01  -2.7909630e-01   1.6268464e+00   3.6232882e+00  -2.2268563e+00  -1.0139831e+00   3.7656015e+00   1.6911611e+00   7.5495046e-01   1.7818203e+00
  -1.1638005e-01   8.0604037e-02   8.9262191e-01   5.3672249e-01   5.5862783e+00   6.3927907e+00   2.5928362e+00   1.2234723e+00   4.0233894e+00   4.8373348e+00   3.5667085e-02  -1.8868631e-01  -3.7667682e-01   6.5031868e-01   1.7397214e+00   2.2581408e+00  -1.1992378e+00   3.1516773e-01  -2.0861321e+00   7.2416201e-02   5.9498168e+00   2.1194285e+00   1.9022897e-01   1.6209114e+00   1.7151504e+01   1.4144026e+01   7.9459404e+00   9.6956230e+00   1.1129973e+00   5.0682833e+00   7.9686177e+00   3.6897940e+00  -1.4928239e+00   5.0584332e-01  -4.6683466e+00  -1.3325039e+00  -3.1551043e+00  -1.5962052e+00   7.6938639e-02   1.0619308e+00   1.1031386e+01   3.6046384e+00   2.0461866e-02  -9.7082615e-02  -2.8948770e-01  -5.2879632e-01  -5.0211178e-01  -3.4574206e+00  -7.4176129e-01  -7.5701144e-01  -6.2919368e-01  -8.7732812e-01   4.5114321e-01  -1.3153154e+00  -2.0125834e+00  -1.5464277e+00  -7.0752113e-01   4.7336746e-01  -1.6543809e+00  -1.6735892e-01   7.7176408e-02   2.0777152e+00   2.3122440e+00   2.2952991e+00  -1.2841801e+00  -7.1545515e-01  -2.9607051e+00  -1.8172245e+00  -1.9477564e-01  -5.7598471e-01  -1.8454578e+00   3.8365938e+00  -3.4386255e-01   1.8904652e+00   7.4145308e-01   3.3398061e+00  -5.4462649e+00   3.2925366e+00  -7.7885170e-01   1.7059055e+00   1.1735968e+00  -3.9639350e-01   1.1636996e+00   3.7318251e+00  -2.3482313e+00  -7.1809772e-01   3.0842558e+00   6.9809549e-01   6.5217904e-01   1.5461234e+00
   3.3960482e-01   7.3942029e-04   1.4083338e+00   7.1414627e-01   5.7614512e+00   6.6771273e+00   3.2773102e+00   8.8523984e-01   4.2940636e+00   4.8938784e+00  -1.5060212e-01  -3.2965237e-01  -4.5288139e-01   2.1448253e-01   2.1266462e+00   2.1153821e+00  -1.7988093e+00   1.3979112e-01  -2.2270636e+00   5.6500103e-03   6.0154703e+00   1.8839991e+00   1.2274742e+00   1.9191026e+00   1.9632382e+01   1.5363631e+01   8.4840458e+00   1.0338541e+01   9.1342919e-01   4.6109556e+00   9.6748131e+00   3.9261728e+00  -1.4756418e+00   2.9830954e-01  -3.9500846e+00  -2.0296445e+00  -3.4828024e+00  -1.3246579e+00  -5.0067947e-01   1.0619041e+00   1.1759858e+01   4.1394379e+00  -1.2662547e-01   1.7139622e-01  -5.0059876e-01  -7.9932664e-01  -1.0155281e+00  -3.2971549e+00  -1.0727723e+00  -7.1556857e-01  -5.9776313e-01  -4.1225881e-01   7.0409410e-01  -9.1956655e-01  -2.0083804e+00  -1.1920098e+00  -4.7008874e-01   6.2372956e-01  -1.8957336e+00  -3.9449312e-01   3.4777736e-02   1.2793670e+00   2.3678790e+00   2.2923253e+00  -1.1009394e+00  -6.7723434e-01  -3.3993745e+00  -2.2675194e+00  -8.6514640e-01  -1.2486828e+00  -1.0896299e+00   3.7936879e+00   1.0143866e+00   2.1051193e+00   2.3360668e+00   4.0593753e+00  -5.2933317e+00   2.2563243e+00  -1.7898342e+00   1.4744314e+00   7.0107607e-01  -8.1310356e-01   1.0212609e+00   3.1432136e+00  -1.8587970e+00  -7.1634389e-01   3.7979584e+00   1.4401182e+00   8.0751078e-01   1.5299435e+00
   2.3133098e-01   1.2411273e-01   1.2091387e+00   6.3131790e-01   5.4171686e+00   6.1844420e+00   3.2040242e+00   8.2742428e-01   4.3738907e+00   4.3451059e+00  -6.5023729e-01  -6.4073854e-01  -8.1805536e-01  -2.0209346e-01   2.1102718e+00   1.6564533e+00  -2.3903721e+00  -2.0775102e-01  -2.5994449e+00   5.7805389e-03   6.0976744e+00   1.9877400e+00   1.2544518e+00   1.8100901e+00   1.9148482e+01   1.4586171e+01   8.2707694e+00   9.8342522e+00   7.8686113e-01   4.0413686e+00   1.0057223e+01   4.1257754e+00  -1.3873446e+00   2.2961202e-01  -3.2168595e+00  -2.0816425e+00  -3.7005188e+00  -1.4279134e+00  -9.3529073e-01   7.2236379e-01   1.1825048e+01   4.2238763e+00   2.8067614e-01   5.8619627e-01  -1.2769017e-01  -6.2816952e-01  -9.9613083e-01  -3.0692602e+00  -9.4201997e-01  -8.3534177e-01  -5.1855280e-01  -2.5476602e-01   4.9462893e-01  -9.0768371e-01  -2.0644666e+00  -1.1870662e+00  -6.0072138e-01   6.1104142e-01  -1.5349162e+00  -3.5458411e-01  -2.2928784e-02   1.0461666e+00   1.8242648e+00   2.0640900e+00  -1.3056043e+00  -6.9525137e-01  -3.0227575e+00  -1.8744875e+00  -1.2804890e+00  -1.5145387e+00  -7.8245956e-01   3.6558580e+00   1.8069325e+00   2.4341323e+00   2.5914008e+00   4.7072855e+00  -4.6489275e+00   1.8110521e+00  -2.7733784e+00   1.1809990e+00   2.0093611e-01  -8.7273887e-01   5.9859927e-01   2.4553853e+00  -1.7002671e+00  -5.2173506e-01   3.5341215e+00   1.4371667e+00   5.9840341e-01   1.3525193e+00
   6.9650737e-01   3.3171082e-01   1.2330368e+00   6.3392105e-01   5.2258078e+00   5.7516973e+00   3.5325590e+00   7.8106376e-01   3.9701933e+00   3.4476198e+00  -2.8830649e-01  -5.9664855e-01  -5.7957718e-01   4.1563074e-02   1.9035591e+00   1.4640287e+00  -1.9690099e+00  -2.4005896e-01  -2.6914678e+00   2.6024185e-01   6.3562674e+00   1.5186786e+00   1.1916612e+00   1.5949603e+00   1.8765419e+01   1.3391460e+01   8.0328921e+00   9.3962733e+00   8.3118612e-01   4.1004500e+00   1.0589468e+01   4.0420683e+00  -1.1452848e+00   4.6991678e-01  -3.6171961e+00  -3.4722683e+00  -3.6735870e+00  -1.4177121e+00  -1.1196237e+00   1.9604659e-01   1.1576964e+01   4.7655094e+00  -3.9932071e-01   2.9937524e-01  -4.7604857e-01  -6.5353150e-01  -2.2605994e+00  -3.3590587e+00  -1.1938924e+00  -8.6372768e-01  -2.2836688e-01   1.8005227e-01   6.8207411e-01  -9.1855643e-01  -1.8008414e+00  -1.1672798e+00  -9.0294714e-02   8.8453662e-01  -1.5630888e+00  -1.3596947e-01   3.8580194e-02   1.2099356e+00   2.2082233e+00   2.5618273e+00  -1.4607257e+00  -2.3191551e-01  -3.0023631e+00  -1.8177747e+00  -1.5769527e+00  -1.6317049e+00  -6.1098154e-01   3.4861938e+00   3.0091892e+00   2.9461542e+00   3.3432857e+00   4.6742536e+00  -5.0534304e+00   7.3969407e-01  -2.8720280e+00   1.2861003e+00   2.1157442e-01  -9.8482452e-01   3.9303580e-01   2.2775569e+00  -1.4059191e+00  -3.4664992e-01   3.3260729e+00   1.0180861e+00   3.7650997e-01   1.0877160e+00
   1.1704199e+00   3.5401259e-01   1.4123346e+00   7.2940994e-01   5.6282858e+00   5.8073141e+00   3.8151882e+00   5.0271114e-01   3.8869019e+00   3.1236907e+00  -2.0105901e-01  -4.2062981e-01  -5.8367273e-01  -1.4948513e-03   2.0864534e+00   1.5184841e+00  -1.9325778e+00  -4.3339398e-01  -2.7453844e+00   3.4796450e-01   6.6245190e+00   1.1789641e+00   1.5051093e+00   1.6586509e+00   2.0253263e+01   1.3688555e+01   8.5197116e+00   9.8907427e+00   6.0297101e-01   4.0133544e+00   1.1458115e+01   4.1935617e+00  -9.3288908e-01   4.9733099e-01  -3.4903640e+00  -4.3384568e+00  -3.6188102e+00  -1.2400966e+00  -1.1623299e+00  -4.3011529e-02   1.1730890e+01   5.1790957e+00  -1.1851523e+00  -2.9487273e-01  -1.0009385e+00  -9.4922751e-01  -3.2448858e+00  -3.9819952e+00  -1.4761629e+00  -1.1364216e+00   1.0155217e-01   3.3763826e-01   8.2269490e-01  -8.1910395e-01  -1.4698318e+00  -1.1326478e+00   2.6542263e-01   9.4662897e-01  -1.6620478e+00  -2.4169821e-01  -1.3279976e-02   5.2451043e-01   2.2343917e+00   2.4899625e+00  -1.2692231e+00  -2.4226702e-01  -3.2720951e+00  -1.9779528e+00  -2.0815257e+00  -2.1140524e+00   4.4507557e-01   3.4767807e+00   4.1229934e+00   3.4930716e+00   4.3972389e+00   4.7424652e+00  -4.6775267e+00  -1.3232988e-01  -3.3560887e+00   9.8507191e-01  -2.1426326e-01  -1.2857126e+00  -5.0150127e-02   1.8012940e+00  -1.1294232e+00  -1.7483298e-01   3.6351523e+00   1.2210647e+00   9.6250735e-02   9.9976160e-01
   1.0969431e+00   1.9951407e-01   1.4738425e+00   5.2167889e-01   5.2730451e+00   5.1983725e+00   3.5494029e+00   4.3088977e-01   4.0519957e+00   2.8360334e+00  -6.3975583e-01  -3.5769164e-01  -6.4666268e-01  -4.1321646e-01   2.2720586e+00   1.0438952e+00  -2.9804507e+00  -6.7158408e-01  -2.8462335e+00   1.3387380e-01   5.8617070e+00   1.2885765e+00   1.5294548e+00   1.3196192e+00   1.9080005e+01   1.2953725e+01   7.9884227e+00   9.2484145e+00   2.4500463e-01   2.9242569e+00   1.0759989e+01   3.8648643e+00  -9.0311689e-01   3.3427057e-02  -1.9596435e+00  -3.1776160e+00  -3.4444179e+00  -9.5420459e-01  -1.4421860e+00  -2.8713844e-01   1.0703924e+01   4.0397870e+00  -5.1652524e-01   1.2067324e-01  -3.2547745e-01  -8.1414898e-01  -2.5331944e+00  -3.5212912e+00  -1.0983480e+00  -1.4566693e+00  -1.1525781e-01  -1.1692962e-01   2.7700823e-01  -7.3600561e-01  -1.5102676e+00  -1.0862407e+00  -1.9952840e-01   3.4946996e-01  -1.1469452e+00  -6.6985765e-01   3.5544248e-02  -6.5949486e-01   1.0973648e+00   1.2915935e+00  -1.2156242e+00  -8.7533547e-01  -3.0949038e+00  -1.9183845e+00  -2.6842472e+00  -2.5859796e+00   1.8142714e+00   2.9914360e+00   4.4402347e+00   3.0762877e+00   4.2699709e+00   4.7776210e+00  -2.4951344e+00  -2.0601064e-01  -4.6831915e+00   1.5463092e-01  -1.0050181e+00  -1.4944091e+00  -4.4169747e-01   6.9881584e-01  -9.9688199e-01  -1.3933236e-01   3.6148214e+00   1.4935718e+00  -1.4591208e-01   8.7715390e-01
   1.4139213e+00   1.8981177e-01   1.5190659e+00   4.8619319e-01   4.8736263e+00   4.5482004e+00   3.4698240e+00   2.6906624e-01   3.6132843e+00   2.3098560e+00  -3.7508302e-01  -2.2736115e-01  -4.7995366e-01  -3.9960225e-01   2.0868563e+00   8.1450127e-01  -2.8026185e+00  -6.7294643e-01  -2.6017719e+00   1.8689432e-01   5.2695972e+00   8.1323866e-01   1.5408618e+00   1.2059458e+00   1.7635917e+01   1.1848075e+01   7.3426586e+00   8.5106249e+00   9.5580569e-02   2.2684243e+00   1.0050090e+01   3.4946157e+00  -6.8256631e-01  -5.8210391e-02  -1.2950387e+00  -2.8554414e+00  -3.0669449e+00  -7.6986367e-01  -1.3157730e+00  -5.4425121e-01   9.1269114e+00   3.0349654e+00  -7.6815222e-01   6.1887150e-03  -3.7879757e-01  -9.7611808e-01  -2.8000818e+00  -3.3265327e+00  -1.1695331e+00  -1.7103831e+00  -9.9717142e-02  -1.8230520e-01   7.5023620e-02  -7.3204954e-01  -1.1542131e+00  -1.1062947e+00  -3.2964252e-02   2.1170836e-01  -9.4432340e-01  -7.5958952e-01   1.6174489e-01  -1.1857001e+00   9.0079926e-01   9.2607479e-01  -9.8844535e-01  -9.1535297e-01  -2.8406785e+00  -1.8973643e+00  -2.7340379e+00  -2.6447261e+00   2.4101866e+00   2.6036060e+00   4.4324660e+00   2.6142304e+00   4.2419604e+00   3.9098285e+00  -1.8008297e+00  -6.1042015e-01  -4.8296986e+00  -8.1651377e-02  -1.2249230e+00  -1.8114159e+00  -6.4676863e-01   8.7941704e-02  -8.3560480e-01  -2.4752587e-01   3.4230139e+00   1.4029921e+00  -2.3264195e-01   6.8360182e-01
   1.4974391e+00   9.0616752e-02   1.4748524e+00   6.0609630e-01   4.6687441e+00   4.0602176e+00   3.2817783e+00  -9.2577552e-02   3.4060087e+00   2.0619385e+00  -4.7218647e-01  -4.1054309e-01  -6.5764262e-01  -8.5098951e-01   2.0556929e+00   6.7297416e-01  -2.7888002e+00  -1.0908953e+00  -2.4744427e+00   1.4996033e-01   4.9976526e+00   6.4648927e-01   1.8825734e+00   1.4012034e+00   1.7293533e+01   1.1232542e+01   7.0987144e+00   8.1492032e+00  -1.7623029e-01   1.2499527e+00   9.7409226e+00   3.3558747e+00  -6.6772051e-01  -2.3126142e-01  -2.6976803e-01  -2.6263459e+00  -2.6904758e+00  -6.2310352e-01  -1.2957498e+00  -8.3446323e-01   8.2761054e+00   2.6405081e+00  -6.7753267e-01   3.3918147e-01  -3.2683164e-01  -9.4115763e-01  -2.9471561e+00  -2.6557108e+00  -1.2470861e+00  -1.7244612e+00   1.8731184e-01   8.2951188e-02   1.7558040e-02  -5.7119819e-01  -7.4771218e-01  -1.1273539e+00  -2.1473656e-02   1.0709753e-01  -7.5760286e-01  -8.8636336e-01   1.6989241e-01  -1.9670161e+00   6.8555846e-01   3.9895654e-01  -4.8518612e-01  -9.3811705e-01  -2.1465696e+00  -1.3216163e+00  -2.7432724e+00  -2.6937917e+00   2.9995682e+00   2.4109959e+00   4.8835111e+00   2.5759474e+00   4.3692411e+00   3.3260499e+00  -1.2713916e+00  -1.0800732e+00  -5.3923873e+00  -4.6859516e-01  -2.0034703e+00  -2.3824942e+00  -1.0458328e+00  -6.8627098e-01  -5.0371905e-01  -1.2455740e-01   3.2179244e+00   1.6940187e+00  -5.5922517e-01   6.0010515e-01
   1.7687849e+00  -5.7800775e-02   1.5786466e+00   6.1313379e-01   4.1995644e+00   3.2287883e+00   3.0019570e+00  -1.7022956e-01   3.0385071e+00   1.7322889e+00  -1.8995443e-02   3.6483691e-02  -2.7392140e-01  -5.9936126e-01   1.9789570e+00   4.5141059e-01  -2.5215441e+00  -9.1472569e-01  -1.9618346e+00  -2.3358786e-03   4.1362640e+00   4.2962357e-01   2.0492206e+00   1.3384010e+00   1.5134463e+01   1.0078351e+01   6.2424524e+00   7.1874037e+00  -2.5564247e-01   5.3037934e-01   8.1655407e+00   2.8203335e+00  -4.8088451e-01  -5.8057387e-01   2.9979129e-01  -2.3063978e+00  -2.0989958e+00  -3.0480317e-01  -1.1211365e+00  -8.4342825e-01   6.2095562e+00   1.1731826e+00  -7.5919805e-01   1.3363837e-01  -1.9004280e-01  -1.1781959e+00  -2.8401714e+00  -2.2640474e+00  -1.2080487e+00  -1.8380326e+00   6.4221256e-02  -7.3085815e-02  -3.2079944e-01  -5.0693208e-01  -5.2177877e-01  -1.1010233e+00  -2.2758246e-02  -2.1640980e-01  -7.0873686e-01  -1.1180639e+00   2.2867141e-01  -2.5705592e+00   1.2248207e-01  -1.7389579e-01   1.4737936e-01  -8.1171776e-01  -2.0953237e+00  -1.7145477e+00  -2.7261199e+00  -2.7680810e+00   3.5186123e+00   1.9611672e+00   4.2115664e+00   1.7583360e+00   3.8576840e+00   2.2436633e+00  -2.0725709e-01  -1.0942832e+00  -5.0852933e+00  -5.6080390e-01  -2.1341911e+00  -2.4484933e+00  -1.1127183e+00  -1.3945291e+00  -2.7685212e-01  -3.6209421e-01   3.0925319e+00   1.6193408e+00  -4.2108345e-01   4.5169926e-01
   1.5344003e+00  -6.0202879e-02   1.1772929e+00   2.7212431e-01   3.4751955e+00   1.7983731e+00   2.4192307e+00   2.8276512e-01   2.3837159e+00   4.7607234e-01   5.2342535e-01   3.0181843e-01   1.9833328e-01   3.4858181e-01   1.2241867e+00   1.2431024e-01  -1.8717417e+00  -8.4779991e-01  -1.8450426e+00   2.5180779e-01   3.8714403e+00   4.0466135e-02   6.2881489e-01   5.9135515e-01   1.0388146e+01   6.5866775e+00   4.8567808e+00   5.2293416e+00  -1.3244307e-01   7.2199875e-01   5.9205991e+00   2.2424326e+00  -2.6426025e-01  -7.5715348e-02  -3.4680476e-01  -2.4471594e+00  -1.5909289e+00  -4.3337152e-01  -8.4186893e-01  -1.6400900e+00   4.5492108e+00   5.2561907e-01  -1.0351870e+00  -1.7469952e-01   2.5417301e-02  -8.9076310e-01  -3.4690003e+00  -2.4847685e+00  -1.0196434e+00  -1.9975003e+00   8.1621571e-02  -2.7258777e-01  -7.5765992e-01  -1.0344672e+00  -2.7139072e-01  -1.5410759e+00  -2.7037591e-01  -5.3698606e-01  -2.4481847e-01  -7.2622743e-01   5.8867174e-01  -1.5551073e+00   5.2233713e-02  -4.1028844e-03  -6.4615195e-02  -2.7337950e-01  -1.3870427e+00  -9.7011984e-01  -2.2981459e+00  -2.1917447e+00   3.2833697e+00   1.5445140e+00   4.0198281e+00   1.5853777e+00   2.5214581e+00   1.1099803e+00   1.1248873e-01  -8.8245953e-01  -4.5771165e+00  -5.1458696e-01  -1.6803592e+00  -2.1489488e+00  -1.2061307e+00  -1.2253603e+00  -6.8473033e-01  -2.4360237e-01   1.6524459e+00   1.0870667e-01  -7.3561807e-01   1.1522157e-01
   1.4872953e+00  -3.1607744e-01   1.5847137e+00   5.4511227e-01   4.3562457e+00   2.1241273e+00   2.3808409e+00   5.8039605e-01   3.0646829e+00   1.1739062e+00   2.2126971e-01   7.6308050e-01   1.9877765e-01   2.3796179e-01   1.8976714e+00   9.3613422e-01  -2.9325681e+00  -1.6002510e+00  -1.3595555e+00   3.0165370e-01   4.3394079e+00   6.0149375e-01   1.1971776e+00   1.5447837e+00   1.2423691e+01   8.1561218e+00   6.0430806e+00   6.2307001e+00  -4.0055472e-01   9.9048190e-01   6.9224513e+00   2.9405434e+00   5.3670515e-03   2.1853779e-01   3.5820167e-01  -2.0163970e+00  -1.7868609e+00  -1.6599769e-02  -1.2478427e+00  -2.4502379e+00   3.8612305e+00   1.0248840e+00  -9.5941880e-01   1.2938168e-01   9.8038171e-02  -8.8254473e-01  -3.5472830e+00  -1.8337803e+00  -1.1017120e+00  -2.2140892e+00  -1.9208511e-02  -9.4639064e-01  -1.0445219e+00  -1.3602647e+00  -3.8905658e-01  -2.3674878e+00  -1.0597781e+00  -1.5476711e+00  -7.2227045e-01  -1.4125814e+00   8.2536475e-01  -2.5942636e+00  -5.4230508e-01  -1.3200728e+00   1.6938178e-01  -1.0183287e+00  -1.4385979e+00  -4.5655194e-01  -2.3969312e+00  -2.8115031e+00   4.8467383e+00   1.9316787e+00   4.4141136e+00   2.1583491e+00   2.1238236e+00   1.2260829e+00   1.1891080e+00  -2.1390485e-01  -6.2085010e+00  -1.2908084e+00  -2.3549499e+00  -2.8201033e+00  -7.9254491e-01  -1.1225473e+00  -6.9470224e-01   3.6255711e-02   1.3862545e+00   3.6392801e-01  -1.5706997e+00   4.5865856e-01
   1.6292016e+00  -7.3106336e-01   1.7787512e+00   4.4346926e-01   4.4180103e+00   2.2954950e+00   1.8730047e+00   7.8112288e-02   3.0883309e+00   2.2414290e+00   5.4232390e-01   1.5490513e+00   6.5165976e-01   3.1388260e-01   2.5711560e+00   1.2895590e+00  -2.6642959e+00  -7.5427408e-01  -7.7628067e-01   1.2944885e-01   2.9894925e+00   1.0217553e+00   1.9369251e+00   1.9538425e+00   1.3088305e+01   1.0114321e+01   5.9646986e+00   7.0670784e+00   1.1062009e-01   4.2270679e-01   5.9843568e+00   2.9894097e+00   1.3792403e-01  -4.3076855e-01   1.6119928e-01  -2.4587211e+00  -5.0268226e-01   5.7858110e-01  -6.8930063e-01  -1.1071122e+00   2.7223468e+00  -1.0092221e+00  -1.2017379e+00  -7.0409443e-01   1.3603126e-01  -1.2924389e+00  -3.1771025e+00  -1.4963110e+00  -9.0112018e-01  -1.6580653e+00  -2.0337394e-01  -9.7931812e-01  -1.3162047e+00  -7.6777897e-01  -3.8715391e-01  -1.8649439e+00  -1.2223019e+00  -1.8718331e+00  -1.0443445e+00  -1.8552200e+00   6.1878976e-01  -3.8003604e+00  -1.1233002e+00  -2.0940941e+00   1.1929950e+00  -9.0336348e-01  -2.5096933e+00  -2.1617899e+00  -2.3010270e+00  -2.8439964e+00   5.6640901e+00   1.4575629e+00   4.0542994e+00   8.1801796e-01   1.7862034e+00   1.3161763e-01   2.2885584e+00  -3.3980652e-01  -4.7613940e+00  -7.6840109e-01  -2.5021605e+00  -2.2384882e+00  -3.1109291e-01  -1.5161446e+00  -4.2186556e-01  -5.5953973e-01   2.4701940e+00   1.9160531e+00  -1.1578468e+00   4.3812606e-01
   1.6495799e+00  -8.6483273e-01   1.7719403e+00   4.1580779e-01   4.1466354e+00   2.1149574e+00   1.3475863e+00  -1.2058153e-01   2.9107945e+00   2.8215171e+00   9.1904756e-01   1.8805672e+00   9.1726923e-01   3.1814959e-01   2.6983102e+00   1.5745595e+00  -2.0658859e+00  -4.0262344e-01  -2.1388315e-02   1.8755405e-01   2.0520483e+00   1.0837729e+00   2.0456866e+00   2.3415385e+00   1.2269215e+01   1.0416679e+01   5.3557396e+00   7.0219439e+00   4.1148662e-01  -1.8327232e-01   4.7595937e+00   2.8229448e+00   1.1213925e-01  -7.0922718e-01   5.6696867e-03  -2.2318701e+00   2.5519175e-01   7.7564294e-01  -2.8114977e-01  -7.5062507e-01   1.2002376e+00  -2.4647751e+00  -1.3993990e+00  -9.2269487e-01  -7.5280303e-03  -1.4305436e+00  -2.9341117e+00  -7.0184778e-01  -8.6623731e-01  -1.3799565e+00  -2.0746067e-01  -1.0199297e+00  -1.4578267e+00  -6.0308935e-01  -2.1137142e-01  -1.8427922e+00  -1.3114673e+00  -2.0267924e+00  -1.0631085e+00  -2.0029918e+00   6.4943410e-01  -4.2348857e+00  -1.0906225e+00  -2.6260425e+00   1.6424961e+00  -8.1650024e-01  -2.4680421e+00  -2.4515641e+00  -1.7638173e+00  -2.5187632e+00   5.7378389e+00   1.0612861e+00   3.5374280e+00  -2.6070548e-02   1.1216405e+00  -1.1464681e+00   2.7194505e+00  -3.0064963e-01  -3.8783610e+00  -4.0537463e-01  -2.6776400e+00  -2.2718434e+00  -8.6474905e-02  -1.5715969e+00  -4.3128898e-01  -9.4409655e-01   2.4698008e+00   2.5804719e+00  -1.1144498e+00   4.2066964e-01
   1.6895260e+00  -9.5326130e-01   1.8059006e+00   4.5669678e-01   3.8583408e+00   1.6613951e+00   9.8788211e-01  -1.4049889e-01   2.6005877e+00   2.8542016e+00   1.4049226e+00   2.1237197e+00   1.2743060e+00   5.9206348e-01   2.5349708e+00   1.6507678e+00  -1.1969068e+00  -3.0087546e-01   5.0027037e-01   1.9194343e-01   1.6064928e+00   1.0735535e+00   1.9610615e+00   2.4679253e+00   1.0873440e+01   9.5260661e+00   4.6017009e+00   6.4234829e+00   5.6272966e-01  -4.6141968e-01   3.5319805e+00   2.4520089e+00   7.8411446e-02  -6.9769196e-01  -3.5642100e-01  -2.5767989e+00   7.4168251e-01   8.7461332e-01  -9.6681277e-02  -8.3267798e-01   3.9373479e-01  -2.7060475e+00  -1.6700785e+00  -1.1182864e+00  -2.1558251e-01  -1.3327055e+00  -3.1284695e+00  -1.7298331e-01  -8.9611968e-01  -9.6025879e-01   4.9882666e-02  -7.3269586e-01  -1.3210333e+00  -4.1084330e-01   3.4102206e-02  -1.8062325e+00  -1.2980974e+00  -1.9959059e+00  -1.1188854e+00  -1.8693523e+00   7.2241824e-01  -4.1006189e+00  -7.1709577e-01  -2.6474382e+00   2.1272537e+00  -4.4795298e-01  -2.1662810e+00  -2.1898181e+00  -1.3439115e+00  -2.1469923e+00   5.4119565e+00   7.5848708e-01   3.4676412e+00  -1.9331664e-01   7.2385296e-01  -1.9908971e+00   2.5907134e+00  -4.4981583e-01  -3.0501678e+00  -1.9344916e-01  -2.6380983e+00  -2.2226017e+00   5.0145061e-02  -1.3837582e+00  -3.1401467e-01  -9.0130803e-01   2.0911424e+00   2.5015089e+00  -1.1935325e+00   4.1459684e-01
   1.7981019e+00  -1.0486442e+00   1.8291014e+00   4.8751836e-01   3.5454239e+00   1.0530400e+00   6.9305557e-01   3.4503888e-02   2.2997504e+00   2.9000556e+00   1.9793902e+00   2.6127987e+00   1.6842388e+00   1.1771694e+00   2.4172650e+00   1.6951215e+00  -4.6415628e-01   1.2482421e-01   1.0304078e+00   2.2375745e-02   9.9209904e-01   1.0162317e+00   2.0334219e+00   2.7781873e+00   9.0249581e+00   9.0166701e+00   3.8546231e+00   5.7460942e+00   9.1069362e-01  -5.1266678e-01   2.2487763e+00   2.3673584e+00   3.5561899e-01  -6.8198802e-01  -7.9453408e-01  -2.7495278e+00   1.0860745e+00   9.8833911e-01   7.1171914e-02  -5.5250348e-01  -1.0006345e+00  -3.5789928e+00  -1.8624651e+00  -1.5511822e+00  -3.0721716e-01  -1.5649632e+00  -2.8171915e+00   1.1256899e-01  -8.9253743e-01  -8.0554894e-01  -1.0012622e-01  -8.2967759e-01  -1.4586815e+00  -3.5094855e-01   8.1203101e-02  -1.7416306e+00  -1.4004892e+00  -2.1315593e+00  -1.4005857e+00  -1.8138901e+00   6.6251021e-01  -3.8686504e+00  -8.8822845e-01  -2.6631263e+00   2.5435737e+00  -5.0954789e-02  -2.3743107e+00  -2.6300072e+00  -9.3873746e-01  -1.9069385e+00   5.0112052e+00   4.8071604e-01   2.3864093e+00  -9.1009363e-01  -2.1913364e-01  -2.9097606e+00   2.8115405e+00  -4.5789088e-02  -1.7431377e+00   2.7018373e-01  -2.1108362e+00  -1.8591419e+00   3.9621816e-01  -1.2969573e+00  -3.1741816e-01  -1.1373209e+00   1.8313079e+00   2.2962432e+00  -7.9657892e-01   4.4259583e-01
   1.1739070e+00  -9.7672028e-01   1.2070065e+00   8.8757967e-02   2.7212626e+00  -2.3874435e-01  -2.0441355e-02   6.3809449e-01   1.7576768e+00   1.9234987e+00   2.1553712e+00   2.5753583e+00   1.8772446e+00   1.9717833e+00   1.5640960e+00   1.2872066e+00   1.9312379e-01   3.0011745e-01   8.3830386e-01   1.7557566e-01   7.7664984e-01   9.6556105e-01   4.8232056e-01   2.1910940e+00   4.3896836e+00   5.8858698e+00   2.3493176e+00   3.8302776e+00   1.3078645e+00  -1.5871184e-01   3.4618770e-01   2.1270866e+00   5.6922752e-01   2.8880835e-02  -1.5952172e+00  -2.7323054e+00   1.2637057e+00   6.6875124e-01   1.8838723e-01  -9.8709210e-01  -1.7435478e+00  -3.6335010e+00  -1.6832454e+00  -1.6215592e+00   1.0473750e-01  -9.7194371e-01  -2.7634202e+00   1.2767920e-01  -5.1764192e-01  -6.1092477e-01  -1.3637137e-01  -8.9369290e-01  -1.7611744e+00  -7.3280758e-01   6.1473914e-02  -1.9651809e+00  -1.8330084e+00  -2.2224762e+00  -9.3348710e-01  -1.1146630e+00   8.1219759e-01  -2.2422826e+00  -8.4494273e-01  -2.1454663e+00   2.0129200e+00   5.5563125e-01  -1.5581706e+00  -1.5808969e+00  -2.8072451e-01  -9.9108997e-01   3.8624972e+00   1.1739144e-01   2.0392990e+00  -9.9382939e-01  -1.9090343e+00  -3.4486717e+00   2.6224084e+00   4.4127253e-01  -8.0364148e-01   5.5793002e-01  -1.3792042e+00  -1.1742415e+00   4.7722963e-01  -6.9043489e-01  -8.3257471e-01  -8.8403490e-01   2.7862619e-01   8.3737532e-01  -9.1970952e-01   2.3160817e-01
   1.3929573e+00  -1.0090614e+00   1.6312995e+00   1.8990938e-01   2.7017741e+00  -4.1423665e-01   1.3491486e-01   1.0121231e+00   1.6595007e+00   1.9211479e+00   2.5095176e+00   2.9462460e+00   2.2455538e+00   2.4060115e+00   1.3894910e+00   1.3889207e+00   3.6255630e-01   2.7304180e-01   1.2838632e+00   9.4564304e-02   4.5807375e-01   6.8453753e-01   3.8277452e-01   2.2456905e+00   3.6830606e+00   5.3177403e+00   1.8755094e+00   3.3137186e+00   1.0820971e+00   1.4817257e-01   1.1195597e-02   1.7915121e+00   7.4972783e-01   3.3252836e-01  -1.3810561e+00  -2.1344027e+00   8.8444778e-01   8.9496326e-01  -7.0681075e-02  -1.3984178e+00  -2.4151235e+00  -3.2433670e+00  -2.0389440e+00  -1.7959121e+00  -2.6369331e-01  -1.0053456e+00  -2.7078523e+00   2.1034768e-01  -6.7122326e-01  -7.1638649e-01  -2.0751100e-01  -1.1810785e+00  -1.5827929e+00  -7.5845024e-01   1.1887193e-01  -2.0504537e+00  -1.8951801e+00  -2.4014304e+00  -1.1069404e+00  -1.0948187e+00   1.0462625e+00  -2.0709837e+00  -4.8643565e-01  -2.2211066e+00   2.0198387e+00   3.6562257e-01  -1.5848763e+00  -1.2540396e+00  -2.0112599e-01  -1.0806468e+00   4.0136396e+00  -2.3526826e-02   1.7265414e+00  -9.3287151e-01  -1.9126542e+00  -3.6269398e+00   2.9147899e+00   6.7401752e-01  -8.8050319e-01   2.2900676e-01  -1.0061439e+00  -1.3280734e+00   6.6905486e-01  -2.7352084e-01  -8.9326412e-01  -7.4487288e-01  -7.1118470e-02   3.3737983e-01  -8.7891789e-01   3.9198840e-01
   1.5842935e+00  -9.9217145e-01   1.5668886e+00   1.7731716e-01   2.8431278e+00  -3.4373360e-01  -7.5927909e-02   9.5954655e-01   1.6153691e+00   2.3383086e+00   3.2367198e+00   3.3885962e+00   2.8797627e+00   2.8079701e+00   1.8674375e+00   1.7108006e+00   1.4741386e+00   9.0506939e-01   1.4908620e+00   8.3217489e-02   2.8149742e-01   1.2152459e+00   6.7130159e-01   2.7654462e+00   3.9108328e+00   6.2202815e+00   1.6938514e+00   3.7284636e+00   1.9114650e+00   3.8193833e-01  -4.0722699e-01   2.0721659e+00   6.7926872e-01   2.8316013e-01  -3.1475386e+00  -4.0894907e+00   1.4812026e+00   9.1651496e-01   7.1194160e-02  -7.3083822e-01  -2.2692249e+00  -3.3191331e+00  -2.5327073e+00  -2.7129070e+00  -6.3212598e-01  -1.0074190e+00  -2.8957759e+00   1.0055638e-01  -5.3280138e-01   7.8206986e-02   1.3763674e-01  -6.6050724e-01  -1.2719486e+00  -1.9849808e-01   2.0717494e-02  -1.5329572e+00  -1.7818665e+00  -2.0967385e+00  -1.5225869e+00  -9.6457397e-01   7.0599868e-01  -1.8506262e+00  -5.8464043e-02  -1.6957979e+00   2.1928305e+00   9.6932787e-01  -2.3255116e+00  -2.1396997e+00  -2.3035294e-01  -7.8418478e-01   3.2581284e+00  -2.9663176e-01   1.7414004e+00  -1.1715817e+00  -2.2326768e+00  -3.6495426e+00   2.4020255e+00   3.7292128e-01   1.3370169e+00   1.2275823e+00  -3.9055217e-01  -4.7871315e-01   1.2301023e+00   3.9590743e-01  -5.4169266e-01  -7.1438098e-01   5.9508762e-01   9.9377789e-01  -7.1322192e-01   5.2514330e-01
   1.4890750e+00  -9.3411627e-01   1.3712718e+00   2.7279920e-01   2.8288992e+00   4.3061090e-02  -2.0525487e-01   9.6181699e-01   1.4228387e+00   2.5455353e+00   3.1316819e+00   3.0003027e+00   2.6645627e+00   2.4088850e+00   1.7382021e+00   1.8422680e+00   1.7505670e+00   8.3162116e-01   1.6044479e+00   7.3219466e-02   8.6658963e-02   1.1367059e+00   8.0327438e-01   3.2375971e+00   4.2409436e+00   6.7525388e+00   1.6144769e+00   3.9833634e+00   1.9010849e+00   2.5944967e-01  -2.5687886e-01   2.2605657e+00   8.0258614e-01   5.8562681e-01  -2.9080909e+00  -3.6271025e+00   1.5054996e+00   8.8983834e-01   3.2379936e-01  -3.5953811e-01  -2.7049471e+00  -3.4505275e+00  -2.5650604e+00  -2.9498321e+00  -7.8453483e-01  -9.4647678e-01  -2.3269583e+00   8.9793425e-02  -5.3319219e-01   1.0172861e-01   3.4408226e-01  -7.3821729e-01  -1.0130383e+00  -8.1431704e-02   1.5794744e-01  -1.4290689e+00  -1.7586190e+00  -1.9169359e+00  -1.5507370e+00  -8.6039572e-01   5.6110567e-01  -1.8737578e+00   2.1626208e-01  -1.6786509e+00   2.2121328e+00   5.5788734e-01  -1.8249110e+00  -1.6003282e+00   3.5350044e-01  -4.0247124e-01   2.7267635e+00  -2.5710477e-01   8.6532831e-01  -1.4133981e+00  -3.0432784e+00  -3.9549304e+00   2.1487946e+00   5.2261105e-01   1.7884991e+00   1.2000383e+00  -3.6945493e-01  -6.2152804e-01   1.3416351e+00   6.9199587e-01  -4.9470635e-01  -6.5978028e-01   5.3464968e-01   1.1245292e+00  -5.9633332e-01   7.4648126e-01
   1.2000450e+00  -9.3484145e-01   1.2112910e+00   3.9763843e-01   3.0750071e+00   5.6401219e-01  -1.8804826e-01   8.8840128e-01   1.7676105e+00   3.1703752e+00   2.2240758e+00   2.4691846e+00   1.9994011e+00   1.6627873e+00   2.0828201e+00   1.8854361e+00   1.2060323e+00   6.3081014e-01   1.2137315e+00  -8.4918740e-02   2.6415220e-01   1.5390577e+00   1.4258300e+00   4.1786441e+00   6.6593678e+00   8.8991553e+00   2.1427963e+00   4.9973220e+00   2.2611618e+00  -1.1944026e-01   1.4105808e+00   3.3136362e+00   9.1152792e-01   6.5004042e-01  -2.3242533e+00  -3.6280111e+00   1.2318153e+00   1.0656044e+00   1.0121736e-02   3.5926626e-01  -1.5123731e+00  -2.6527341e+00  -2.2280716e+00  -2.8269890e+00  -7.5983585e-01  -9.2803825e-01  -1.5256145e+00   4.8059963e-01  -4.5163138e-01   4.1600505e-01   2.3170163e-01  -5.9515990e-01  -8.8776530e-01   3.6330664e-01  -1.3200084e-01  -9.5414477e-01  -1.9140759e+00  -1.7503423e+00  -1.7424224e+00  -8.9015107e-01   1.9377200e-02  -2.2887463e+00  -1.0353793e-01  -1.7776866e+00   1.8452439e+00   5.0955840e-01  -1.9559792e+00  -1.5724387e+00   4.0706845e-01  -3.7382953e-01   2.5266527e+00  -6.6132384e-02   1.3180414e+00  -1.3919499e+00  -2.9338393e+00  -3.0364295e+00   2.2458032e+00   5.1392826e-01   1.6472673e+00   9.9606430e-01  -7.1461742e-01  -6.9889490e-01   1.3278777e+00   5.3519347e-01  -2.8626082e-01  -5.0497507e-01   9.3246234e-01   2.0271434e+00  -3.9080319e-01   9.7626397e-01
   1.2692193e+00  -5.5781970e-01   7.6345722e-01   1.9760255e-01   1.8225362e+00  -6.8626538e-01  -3.6547339e-01   1.3853690e+00   8.5632064e-01   1.7336260e+00   3.0713628e+00   2.6526011e+00   2.7698678e+00   2.7617681e+00   1.3634830e+00   1.1772086e+00   2.6394767e+00   1.3952675e+00   1.0981150e+00  -7.9859518e-02  -3.5894929e-02   1.5367175e+00   7.0009638e-01   3.4938298e+00   1.8183046e+00   5.4317312e+00   2.2066944e-01   2.6478441e+00   2.9884014e+00   4.9111379e-01  -3.0678779e-01   2.7469651e+00   1.1607074e+00   9.9484912e-01  -4.0189608e+00  -5.6196629e+00   1.5514915e+00   9.2788131e-01  -1.0599769e-01   6.0369819e-01  -2.2202045e+00  -2.2447577e+00  -2.5173188e+00  -3.5967481e+00  -6.8332821e-01  -6.1389120e-01  -1.8881235e+00   7.3289297e-02  -1.7714482e-01   1.1465232e+00   3.9237454e-01   1.5407042e-01  -6.1411157e-01   6.0933198e-01  -3.0990660e-01  -3.1882034e-01  -1.4140272e+00  -1.0674154e+00  -1.7336595e+00  -2.7441315e-02  -1.1078715e-01  -3.5842098e-01   3.2380120e-01  -1.5383154e-01   1.5631165e+00   1.9005287e+00  -1.9505099e+00  -1.9145061e+00   6.1898034e-01   3.5209990e-01   3.0711340e-01  -5.2905268e-01   6.8169147e-01  -1.6098363e+00  -3.7807457e+00  -2.8330106e+00   1.0436874e+00   1.8309547e-01   4.1540262e+00   2.0407058e+00   8.9465299e-01   7.4635878e-01   1.7283273e+00   1.1646510e+00   9.0953913e-02  -3.1201486e-01   3.4787734e-01   6.5686900e-01   2.6571371e-01   6.6628835e-01
   1.1364784e+00  -2.8264376e-01   6.0674103e-01   2.6833541e-01   1.9978318e+00  -4.8482139e-01  -3.6924842e-01   1.4754754e+00   8.4937364e-01   1.6887229e+00   2.8126616e+00   2.5761912e+00   2.4329810e+00   2.6392873e+00   1.3047931e+00   1.2200606e+00   2.6159797e+00   1.3772101e+00   7.9864956e-01  -9.9941692e-03   2.9562273e-01   1.7468277e+00   6.3311789e-01   3.7308951e+00   2.4567698e+00   5.6755283e+00   4.8057813e-01   2.7047580e+00   2.8778773e+00   1.0375502e+00   5.0817046e-01   3.1650810e+00   1.3374079e+00   1.4412036e+00  -3.8687023e+00  -5.3233901e+00   1.0502999e+00   9.1127387e-01  -2.9228671e-01   6.3086832e-01  -1.8758633e+00  -1.2114206e+00  -2.7573328e+00  -3.8522013e+00  -9.7179136e-01  -5.5677785e-01  -2.0080256e+00  -2.5825378e-01  -2.4933696e-01   1.1317720e+00   4.4764330e-01   3.1577618e-01  -4.3998700e-01   5.2380547e-01  -4.8074337e-01  -3.4000055e-01  -1.2775502e+00  -7.3593401e-01  -1.7885933e+00   3.5427289e-01  -2.1686655e-01   2.9106383e-01   5.8749885e-01   4.1504265e-01   1.2599436e+00   2.0049144e+00  -1.7730975e+00  -1.4003555e+00   6.5464112e-01   4.2972383e-01  -3.9519130e-01  -2.6102456e-01   3.7994261e-01  -1.1066788e+00  -3.7163194e+00  -1.8859152e+00   2.1033179e-01   2.6138225e-01   4.1884602e+00   1.9987422e+00   1.1981383e+00   9.7044898e-01   1.6677610e+00   1.6553338e+00   1.3521025e-01  -1.7530963e-02   2.2935262e-01   5.4767184e-01   2.1875351e-01   7.5207997e-01
   1.2145104e+00  -9.6256641e-02   6.3218320e-01   2.3323877e-01   1.8800684e+00  -3.1756615e-01  -1.0176656e-01   1.7902379e+00   7.7214716e-01   1.0613436e+00   2.9333757e+00   2.4149547e+00   2.7069848e+00   2.7855537e+00   1.2335139e+00   1.0367564e+00   2.5687455e+00   1.2343786e+00   5.9349339e-01  -1.7966769e-02   4.9534769e-01   1.6369411e+00   3.7274026e-01   3.3582409e+00   1.8765538e+00   4.7271476e+00   1.8646991e-01   2.2143498e+00   2.6776755e+00   1.5511257e+00   5.6849736e-01   2.8764147e+00   1.2233124e+00   1.7396102e+00  -4.2945484e+00  -5.8176530e+00   8.1162473e-01   9.4562594e-01  -5.4535396e-01   4.6215846e-01  -1.4817779e+00  -2.0002806e-01  -3.0352963e+00  -4.3702156e+00  -1.2093201e+00  -4.1821697e-01  -2.0618305e+00  -1.1706658e+00  -1.5023031e-01   1.0827016e+00   7.3362289e-01   3.5331887e-01  -8.2193261e-03   6.4138889e-01  -5.7344833e-01  -3.3522615e-02  -1.1136861e+00  -5.0882885e-01  -1.6867637e+00   5.1424443e-01  -1.5407741e-01   7.5397949e-01   9.8446412e-01   9.7525044e-01   7.6265839e-01   1.8252614e+00  -1.7089284e+00  -1.1264190e+00   4.1599190e-01   3.6099870e-01  -7.6112815e-01  -2.4222434e-01   2.9666894e-01  -6.8944687e-01  -3.6465008e+00  -9.8385395e-01   1.6277320e-01   1.2295048e-01   4.2800919e+00   1.6803857e+00   1.7032843e+00   1.2531040e+00   1.6511228e+00   2.1379066e+00   3.2581965e-01   3.6540405e-01   2.3811330e-01  -3.2946176e-02   3.0990138e-01   8.4451838e-01
   1.2543302e+00   5.5768287e-02   4.7823449e-01   4.4629238e-01   2.3225859e+00   3.4689400e-01   2.7468074e-01   1.4239213e+00   8.5804969e-01   1.0467162e+00   2.5540983e+00   1.7434230e+00   2.2018333e+00   2.0519669e+00   1.4735146e+00   1.0334120e+00   2.5176653e+00   9.1682010e-01  -3.7466472e-02  -1.6945605e-01   1.1730494e+00   1.6109217e+00   1.1446154e+00   3.9318837e+00   4.5416194e+00   6.0413806e+00   1.0653018e+00   3.0936740e+00   2.5782124e+00   1.3917283e+00   2.2761491e+00   3.4957284e+00   1.1091470e+00   1.9022854e+00  -4.2024169e+00  -6.5098413e+00   6.0681639e-01   8.7571505e-01  -6.3438190e-01   8.2530891e-01  -1.2017943e-01   1.1203005e+00  -3.0719714e+00  -4.4545544e+00  -1.5578985e+00  -5.0688189e-01  -2.0198970e+00  -1.5783884e+00  -3.1505128e-01   1.1605327e+00   1.1337481e+00   9.2842045e-01   5.3916545e-01   9.8250669e-01  -5.1464626e-01   4.0084503e-01  -7.7700277e-01   6.3285369e-02  -1.9300603e+00   6.6852993e-01  -5.8974382e-01   6.3357448e-01   1.2781721e+00   1.6023056e+00   6.4670233e-01   1.7769690e+00  -1.5153907e+00  -7.8722572e-01   2.8497182e-01   3.2549709e-01  -1.2918250e+00   1.4509560e-01   5.0738189e-01  -1.8151621e-01  -3.1569320e+00  -9.9616929e-03  -8.1077498e-01  -3.4025129e-01   4.2691126e+00   1.5430903e+00   1.4683641e+00   1.0606600e+00   1.3946333e+00   2.1331552e+00   7.8463553e-01   7.0123669e-01   7.2109693e-01   4.7913103e-01   3.7824471e-01   1.0586758e+00
   1.1002583e+00   2.0935936e-01   3.7545696e-01   3.6290051e-01   1.9323794e+00   4.9977621e-01   2.9055796e-01   1.1710312e+00   1.1640600e+00   1.2063658e+00   2.1131892e+00   1.3616001e+00   2.0074420e+00   1.2901365e+00   1.9408136e+00   7.2751136e-01   1.8403059e+00   9.6182863e-01  -3.6580470e-01  -3.8339719e-01   7.2731333e-01   1.9720377e+00   1.6606135e+00   3.9989633e+00   4.9411325e+00   6.5609692e+00   8.3488915e-01   2.9981491e+00   2.6232740e+00   5.8618328e-01   2.5865791e+00   3.5428961e+00   6.8140149e-01   1.3617089e+00  -3.7489204e+00  -6.2506873e+00   6.2480029e-01   9.5703164e-01  -1.0382761e+00   1.2631973e+00   1.6761763e-01   1.0132907e+00  -2.3666425e+00  -3.9626153e+00  -1.2866040e+00  -4.4140650e-01  -1.0401032e+00  -1.0526556e+00  -6.1890176e-03   1.3743043e+00   1.0556521e+00   1.2035744e+00   6.1714210e-01   1.4205323e+00  -8.7441635e-01   1.0310446e+00  -7.8905061e-01   2.8078929e-01  -1.7008674e+00   5.4030710e-01  -8.3891616e-01   2.4957345e-01   9.5594903e-01   1.5582466e+00   1.9182910e-01   1.6377344e+00  -1.5408421e+00  -1.0714189e+00  -1.5510665e-01   1.4773510e-01  -1.5709138e+00  -3.5863862e-02   4.9380289e-01  -5.2019523e-01  -2.8424339e+00   1.0732004e+00  -4.0267931e-01  -5.2554751e-01   4.0643012e+00   1.4402670e+00   1.2102850e+00   1.2110581e+00   1.2585618e+00   1.7509133e+00   1.1810296e+00   6.5409231e-01   1.3193006e+00   1.4336528e+00   6.3100979e-01   1.0696756e+00
   1.0251366e+00   5.7321844e-01   6.2878077e-02   2.8477347e-01   1.3783183e+00   4.5738342e-01   3.4063454e-01   9.5347572e-01   7.2254024e-01   5.4571986e-01   1.8214413e+00   7.9335495e-01   1.6230670e+00   8.8555807e-01   1.5436219e+00   2.8103768e-01   2.0062985e+00   9.2944373e-01  -7.5665837e-01  -2.8891383e-01   6.7047768e-01   1.5704563e+00   1.4228164e+00   3.6106874e+00   4.2418565e+00   5.4046984e+00   3.2555071e-01   2.2858059e+00   2.4395015e+00   3.7816861e-01   2.7362063e+00   3.3000828e+00   5.4587295e-01   1.4339238e+00  -3.5074308e+00  -5.9844203e+00   5.8456682e-01   8.5863178e-01  -9.7661929e-01   1.3712604e+00   4.2814120e-01   1.6306830e+00  -2.4714658e+00  -4.0081814e+00  -1.5468443e+00  -4.6474497e-01  -1.0766756e+00  -1.3791243e+00  -3.1479924e-02   1.3260788e+00   1.1881105e+00   1.6323137e+00   9.1934118e-01   1.5076974e+00  -7.9652746e-01   1.4186115e+00  -1.9151013e-01   9.5631384e-01  -1.3429713e+00   9.7647326e-01  -9.2316951e-01   8.2238553e-01   1.3581967e+00   2.3198831e+00  -3.2569218e-01   1.8583405e+00  -1.0196020e+00  -6.4696469e-01  -1.3284423e-02   4.3335922e-01  -2.4516616e+00  -2.0304894e-02   4.1116164e-01  -3.9875834e-01  -2.3723506e+00   1.6230750e+00  -1.2133477e+00  -9.9622095e-01   4.0984480e+00   1.2121458e+00   1.2941117e+00   1.2141156e+00   8.0321639e-01   1.6941340e+00   1.3378256e+00   7.3314614e-01   1.1290154e+00   1.2447987e+00   8.2421092e-01   8.6123248e-01
   1.0462857e+00   9.7559650e-01  -3.9559389e-01   2.5715777e-01   1.1623536e+00   2.0240098e-01   6.8696003e-01   1.3278751e+00   1.9599737e-01  -1.1700427e+00   1.9182586e+00   2.6755734e-01   1.6949814e+00   1.2959941e+00   9.9439388e-01  -1.0746036e-01   2.5081847e+00   4.7079172e-01  -1.4223610e+00  -1.4424915e-01   1.9503192e+00   1.1103575e+00   7.6405721e-01   2.9854449e+00   2.8758567e+00   2.8072774e+00   1.5894694e-01   1.3282746e+00   2.4402949e+00   1.1975465e+00   3.0623133e+00   3.1721741e+00   5.4021280e-01   2.0732943e+00  -4.9305586e+00  -8.0583613e+00   5.0954717e-01   5.6565019e-01  -1.0422504e+00   7.4463107e-01   1.4837957e+00   3.9210938e+00  -2.9151670e+00  -4.5744699e+00  -1.8241803e+00  -2.9081689e-01  -1.9984307e+00  -2.7776599e+00  -4.6486060e-02   1.2474895e+00   1.6924786e+00   2.0585664e+00   1.4602840e+00   1.3124747e+00  -7.0338331e-01   1.5598237e+00   4.0654282e-01   1.5150083e+00  -1.3616709e+00   1.4867945e+00  -1.0760375e+00   2.0839859e+00   1.7948795e+00   3.6568668e+00  -1.1609064e+00   2.4220089e+00  -5.9838412e-01   1.5178926e-02  -5.9000635e-03   6.8906082e-01  -3.4348575e+00   3.4331817e-01   9.8541807e-01   8.0667537e-01  -2.3935531e+00   2.5113033e+00  -2.3740165e+00  -1.4551058e+00   4.3251627e+00   9.4026789e-01   1.7580336e+00   1.4352741e+00   4.5171910e-01   2.0842270e+00   1.5665248e+00   1.3624493e+00   3.1708539e-01  -4.0368527e-01   6.8027158e-01   6.9036858e-01
   7.9831368e-01   9.5670427e-01   1.2155766e-02   3.0878764e-01   1.7198833e+00   9.9943818e-01   8.0169921e-01   1.1475238e+00   1.2302398e+00  -3.6598078e-02   4.9873973e-01   7.2606401e-01   1.0306609e+00   3.9950225e-01   2.2073858e+00   2.2978295e-01  -7.7536267e-02   2.7940666e-01  -1.7913130e+00  -4.6451675e-01   1.6697052e+00   2.2117171e+00   2.0750489e+00   3.4809532e+00   6.4201375e+00   5.8590552e+00   1.6956716e+00   2.5969644e+00   2.0409022e+00   1.2545609e+00   5.3387722e+00   4.1131821e+00   8.5864463e-01   1.6476428e+00  -2.9121019e+00  -6.3230920e+00  -4.8832619e-03   1.1918445e+00  -1.8757329e+00   1.1339770e+00   1.7788800e+00   4.3396505e+00  -1.8156930e+00  -3.8637231e+00  -1.1891400e+00  -5.4765948e-01  -6.6376002e-01  -2.1737462e+00   3.0040583e-01   1.0571105e+00   8.7166649e-01   1.3716860e+00   9.4917547e-01   1.3957023e+00  -1.5391904e+00   1.5601706e+00  -2.0518497e-01   7.5227103e-01  -1.7018067e+00   6.9496198e-01  -1.1822851e+00   6.2995998e-01   1.2819736e-01   2.3301492e+00  -1.3365940e+00   1.3799980e+00  -1.7271536e+00  -9.1818749e-01  -1.0040910e+00  -5.8750174e-01  -1.7234459e+00   7.8896151e-01   1.0589488e+00   9.3206747e-01  -1.5042842e+00   4.6761020e+00  -7.8357972e-01  -6.9669306e-01   2.2107900e+00  -6.9355978e-02   1.1634965e+00   1.6071063e+00   7.9065360e-01   1.5106113e+00   1.8623245e+00   1.3001319e+00   1.3300181e+00   1.1571658e+00   5.5933204e-01   8.3212625e-01
   6.0218185e-01   1.1355702e+00  -3.8980275e-01   1.7266067e-02   1.1279859e+00   1.1421062e+00   4.5946504e-01   8.4445679e-01   7.4073822e-01  -5.7664969e-01   1.6431674e-01   4.0785580e-01   8.2719983e-01  -1.3826672e-02   2.0002659e+00  -1.0637452e-01  -1.8417395e-01   3.4764359e-01  -2.0467200e+00  -3.9090635e-01   1.0810263e+00   1.9818107e+00   1.6551804e+00   2.6203717e+00   5.0675068e+00   4.6724217e+00   1.1697357e+00   2.0256573e+00   1.7579379e+00   1.0099732e+00   4.4246401e+00   3.4924010e+00   7.3178061e-01   1.4483781e+00  -2.7011962e+00  -5.6848877e+00   6.6756240e-01   1.1469705e+00  -1.2872645e+00   1.5709132e+00   1.3901147e+00   3.7718090e+00  -1.6389992e+00  -4.2846489e+00  -1.0350973e+00  -5.9171580e-01  -1.6156669e-01  -2.9912729e+00   6.6794388e-01   8.9455632e-01   9.7898764e-01   1.2337384e+00   9.7626451e-01   1.4763707e+00  -1.4094122e+00   1.9242424e+00   1.5636671e-01   9.8576187e-01  -1.1656051e+00   7.3626229e-01  -1.2032940e+00   5.2843793e-01  -1.0218383e-01   2.3238425e+00  -1.5709972e+00   9.5558443e-01  -1.5004388e+00  -1.0663941e+00  -8.3953743e-01  -3.6627987e-01  -1.7428422e+00   6.7692922e-01   4.2806716e-01   5.7180616e-01  -1.6736509e+00   4.7090566e+00  -3.8864056e-01  -8.0577205e-01   2.3913369e+00  -5.8382299e-01   1.0555710e+00   1.9010199e+00   4.8384318e-01   1.2669849e+00   1.9212221e+00   1.1760932e+00   1.4279173e+00   1.1577211e+00   6.6579409e-01   5.6005952e-01
   3.5194429e-01   1.2777650e+00  -5.2991953e-01  -1.6192477e-01   3.4260678e-01   7.8376578e-01   4.2892440e-01   6.7750620e-01   4.6290006e-01  -1.2731807e+00  -4.8488648e-01  -2.2167219e-01   3.3198991e-01  -6.9216398e-01   1.6186377e+00  -6.4160136e-01  -1.0136237e+00  -2.0797222e-01  -2.3563860e+00  -4.8556457e-01   5.2997815e-01   1.3287019e+00   1.3036382e+00   1.7897442e+00   3.3234408e+00   2.7206333e+00   4.5619444e-01   7.7066136e-01   1.0022774e+00   1.7141923e-01   3.8435745e+00   2.7551576e+00   4.7532887e-01   1.2573279e+00  -1.2363232e+00  -3.6059687e+00   5.5310959e-01   9.7086113e-01  -1.3410859e+00   1.0436131e+00   9.5755613e-01   3.6376400e+00  -7.8396222e-01  -3.3533365e+00  -7.3054937e-01  -5.5118452e-01   8.4352366e-01  -2.8288737e+00   8.7274829e-01   2.9726359e-01   8.5156176e-01   8.9998342e-01   9.0161308e-01   1.3329710e+00  -1.2128366e+00   2.0092662e+00   2.0475325e-01   9.1570166e-01  -4.5212953e-01   6.5556842e-01  -9.8382987e-01   3.0170458e-01  -4.4163456e-01   1.9056712e+00  -2.1724365e+00   2.1512754e-01  -6.7013736e-01  -2.6446351e-01  -8.9696250e-01  -4.5596949e-01  -1.2944602e+00   5.5995715e-01   1.4104611e-01   4.4482091e-01  -1.3474707e+00   4.8867836e+00   5.1210247e-01  -6.1228183e-01   9.4616195e-01  -1.7612816e+00   5.5258279e-01   1.3236005e+00  -1.4298678e-01   6.2114189e-01   1.7947824e+00   1.1626389e+00   8.8641118e-01   8.6643661e-01   5.8505587e-01   3.4175465e-01
   4.8862894e-01   1.3979787e+00  -5.0373521e-01  -1.7153383e-01  -2.6622713e-01   5.8443349e-01   5.0156310e-01   1.8927859e-01  -6.9238936e-02  -1.8233943e+00  -4.9110035e-01  -5.3537670e-01   2.0734693e-01  -1.1208955e+00   1.3229328e+00  -9.6470322e-01  -8.3460060e-01  -4.3667862e-01  -2.3817418e+00  -5.7697849e-01   4.8778450e-02   6.8208335e-01   1.4602331e+00   1.0878389e+00   2.2940701e+00   1.0335803e+00  -8.9651814e-02  -1.6907084e-01   4.0171117e-01  -5.0353625e-01   3.1207503e+00   1.8069211e+00   1.9957066e-01   9.4472482e-01  -6.5134068e-01  -2.9356939e+00   8.8499423e-01   8.2458108e-01  -1.0971815e+00   7.6612919e-01   6.4185482e-01   3.7227089e+00  -4.5999820e-01  -2.8608216e+00  -8.2829634e-01  -6.5956405e-01   1.0536368e+00  -2.7416498e+00   8.3353753e-01   1.7891952e-01   1.0760399e+00   1.1981283e+00   1.2181767e+00   1.4803419e+00  -7.9142080e-01   2.2646684e+00   7.4335013e-01   1.2257418e+00  -2.0020276e-01   6.7703108e-01  -8.6437404e-01   1.3367776e-01  -2.1050045e-01   1.9866016e+00  -2.0069636e+00  -4.0342042e-03  -1.8037434e-01   4.8942557e-03  -8.6209630e-01  -4.4791615e-01  -1.2651584e+00   4.3440170e-01  -1.8506604e-02   4.3924469e-01  -6.0071853e-01   4.6541098e+00   3.1965812e-01  -1.0076084e+00   6.0583553e-01  -2.3400874e+00   2.0606897e-01   9.5965029e-01  -5.3381167e-01   2.0024446e-01   2.0640495e+00   1.1112385e+00   7.5313450e-01   7.9691309e-01   5.7631046e-01   1.0587650e-01
   5.1104995e-01   1.2533818e+00  -2.3528831e-01  -6.6755853e-02  -5.9694202e-02   1.5849669e+00   5.3960056e-01  -3.6078779e-01   2.2331105e-01  -9.6162594e-01  -1.1788258e+00  -7.6166748e-01  -2.0091101e-01  -2.2621923e+00   1.9677495e+00  -5.9026008e-01  -1.8786289e+00  -9.0380680e-01  -2.1248365e+00  -6.7490754e-01  -4.8758442e-01   6.5685095e-01   2.3649274e+00   1.2374000e+00   4.8336706e+00   2.8440816e+00   6.6736815e-01   9.4602656e-01  -1.6023908e-01  -1.3475730e+00   3.6769842e+00   1.6286258e+00  -1.0996362e-01   2.8749958e-01   5.8444892e-01  -1.5395393e+00   1.2505226e+00   1.0247889e+00  -8.5351333e-01   9.6811897e-01   5.0853315e-01   3.1985700e+00   1.9534875e-01  -2.2763084e+00  -7.3008989e-01  -9.6084086e-01   2.0901832e+00  -2.3609505e+00   9.2764005e-01  -6.8470813e-02   9.7678525e-01   7.2184745e-01   1.2637755e+00   1.7115500e+00  -6.8882987e-01   2.3661052e+00   7.5902789e-01   8.8489683e-01  -2.1711917e-01  -1.7217290e-01  -9.1829890e-01  -1.6189787e+00  -7.3181675e-01   6.9041454e-01  -1.8535515e+00  -1.2300951e+00  -3.8477313e-01  -3.9626443e-01  -9.4551133e-01  -9.5470532e-01   2.1867147e-01   5.6371069e-01  -8.1326308e-02   1.4608051e-01   6.2622943e-02   4.6476975e+00   1.5351183e+00  -8.8948314e-01  -7.5456331e-01  -3.4013987e+00  -9.8650300e-01   1.3910538e-01  -6.3538859e-01  -4.3248268e-01   2.2690437e+00   8.0533400e-01   1.5317024e+00   2.1195881e+00   3.6943379e-01   1.8426568e-01
   1.3029945e-01   1.5771111e+00  -7.6922100e-01  -4.6534277e-01  -1.0820051e+00   4.8110445e-01  -1.1375566e-01  -3.5901292e-01  -4.6310054e-01  -1.8062683e+00  -1.1461212e+00  -6.8804252e-01  -3.3366162e-01  -1.8670755e+00   1.3163984e+00  -8.2023805e-01  -1.3510240e+00  -8.4594256e-01  -2.1424633e+00  -3.2748275e-01  -9.5730573e-01   2.3883994e-01   9.7153490e-01   1.3335201e-01   7.1219320e-01  -4.3811993e-01  -6.1504446e-01  -1.0003424e+00  -2.2761262e-01  -1.1972482e+00   1.7326924e+00   9.8064953e-01  -1.7368278e-01   4.3643425e-01   3.5529165e-02  -6.3535910e-01   1.4967368e+00   3.6996887e-01  -5.2164195e-01   2.1909612e-01  -1.7031261e-01   2.8854920e+00   3.9158977e-01  -1.9771573e+00  -7.6143117e-01  -8.8223334e-01   2.0384052e+00  -2.4917587e+00   1.1478871e+00  -3.0813127e-01   9.6423577e-01   6.5044677e-01   9.7689366e-01   1.2506926e+00  -4.3985074e-01   2.0836063e+00   8.9360376e-01   9.8388992e-01   4.9378326e-01   3.0447914e-01  -5.7224221e-01  -3.9501836e-01  -6.1341506e-01   1.0076051e+00  -2.5431308e+00  -9.0103093e-01   9.3461320e-02   8.0540555e-02  -6.4783976e-01  -5.1408680e-01  -2.1190105e-01   2.9726407e-01  -3.1965544e-01   2.4156036e-01   5.1134699e-02   4.2719164e+00   1.4100269e+00  -5.3495336e-01  -3.5590353e-01  -3.4266501e+00  -5.5080138e-01   5.3630929e-01  -9.4635486e-01  -2.0111764e-01   1.6809173e+00   6.8378160e-01   4.0723188e-01   1.3043530e+00   7.4822144e-02  -3.4513729e-01
   7.5538842e-02   1.5968763e+00  -6.8179818e-01  -6.2051718e-01  -1.3933520e+00  -9.7883734e-02   4.9780186e-02   2.2484200e-01  -9.4881014e-01  -3.1471717e+00  -7.1497641e-01  -7.5531477e-01   5.8622848e-02  -1.0747865e+00   4.8674255e-01  -8.7068806e-01  -1.1130584e+00  -1.5272472e+00  -1.9589471e+00  -1.1169004e-01  -4.4668821e-01  -8.0709250e-01  -2.9536245e-01  -1.0550520e+00  -2.4606078e+00  -4.1561982e+00  -1.2200045e+00  -2.6373172e+00  -9.4241716e-01  -4.2033762e-01   2.4722860e-01  -1.5123960e-01  -2.9857384e-01   1.0920613e+00  -7.5077917e-01  -3.3193922e-01   1.2984287e+00  -1.4188347e-01  -3.2697553e-01  -1.5745883e+00  -4.8834843e-01   3.9059509e+00   3.5391304e-01  -1.6175701e+00  -8.9180348e-01  -7.0843242e-01   1.4367879e+00  -3.3441761e+00   1.0274470e+00  -9.9864256e-01   1.1020598e+00   1.0404134e-01   1.1074730e+00   4.2766103e-01  -2.0599798e-02   1.3102447e+00   8.5474057e-01   6.3693082e-01   6.8434830e-01   3.9501739e-01   3.9544127e-02   6.4400657e-01  -1.3169001e-01   1.2047235e+00  -3.0505159e+00  -1.2794822e+00   7.9262972e-01   1.3150046e+00  -2.7433194e-01  -3.9796058e-01  -2.6012726e-02   3.5601252e-01  -4.2029732e-01   1.0523266e+00  -3.4645891e-01   3.6544250e+00   1.2905223e+00  -6.7236483e-02  -1.3335311e+00  -4.3343987e+00  -2.9006153e-01   4.2265031e-02  -1.0710416e+00   4.1477095e-01   1.1054008e+00   9.9036034e-01  -1.2349450e+00  -9.2553479e-01  -5.0149709e-01  -4.9833721e-01
  -1.1586084e-01   1.0616067e+00  -3.9410091e-02  -6.0471327e-01  -9.1146682e-01   1.0328914e+00   8.4164870e-03  -2.7188186e-01  -2.3820165e-01  -1.3709970e+00  -1.7852855e+00  -3.6571775e-01  -4.0841927e-01  -1.9278712e+00   1.4187074e+00  -1.9004045e-01  -2.9817552e+00  -1.5863784e+00  -1.5622558e+00  -3.7653498e-01  -1.5558737e+00  -4.7349082e-01   9.3282922e-01  -7.6152285e-01   1.0256080e+00  -7.7234130e-01   2.5103360e-02  -9.3149954e-01  -1.4467079e+00  -8.2652704e-01   1.2092988e+00   9.7713588e-02  -1.2452330e-01   4.6542556e-01   1.0492524e+00   1.8014500e+00   1.5143063e+00   3.3396665e-01  -2.3239960e-01  -9.2995368e-01  -5.2285601e-01   2.8550789e+00   1.3480644e+00  -8.2582654e-01  -4.2207131e-01  -1.1370139e+00   2.8660867e+00  -2.6495917e+00   1.1610335e+00  -1.1494800e+00   3.6166570e-01  -8.3245808e-01   7.0095738e-01   6.0773269e-01  -2.2938400e-01   1.2554018e+00   2.0738635e-01  -3.3875987e-01   3.0369296e-01  -6.8919842e-01   9.4159047e-02  -1.4022215e+00  -1.3626683e+00  -7.0364019e-01  -2.3967605e+00  -2.7140027e+00  -3.3583810e-01   1.2490625e-01  -4.1135132e-01  -1.3077287e+00   2.2923163e+00   4.4517669e-01  -5.6940436e-01   3.5543844e-01   3.1027966e-01   3.6474121e+00   3.1950799e+00   6.5508833e-01  -2.9831864e+00  -5.2745305e+00  -1.2567698e+00  -2.9404895e-01  -5.8100811e-01  -2.0261026e-01   1.0191919e+00   3.9803102e-01  -1.8452500e-01   8.8416639e-01  -4.5703056e-01  -3.5969416e-01
  -2.1329536e-01   1.1197155e+00  -3.1617582e-01  -8.0204206e-01  -1.6574916e+00   2.6447481e-01  -5.5296240e-01  -4.2728736e-01  -7.5192649e-01  -1.5167854e+00  -1.1957688e+00  -1.7990261e-01  -1.0675084e-01  -1.5294369e+00   1.1607056e+00  -7.1231922e-02  -1.7838359e+00  -1.3327705e+00  -1.0367213e+00  -1.5024261e-01  -2.1248697e+00  -6.9870742e-01   2.6436237e-01  -1.2753339e+00  -1.9921663e+00  -2.7662466e+00  -1.0878013e+00  -2.1392365e+00  -1.1983261e+00  -1.0006459e+00  -1.0501042e+00  -5.8423114e-01  -4.1422596e-01   2.6780527e-01  -2.2778451e-01   1.6120894e+00   2.0988941e+00  -3.3120754e-01   2.6411836e-01  -1.3691176e+00  -1.1328188e+00   2.0100382e+00   1.4881957e+00  -5.2556357e-01  -5.7525871e-01  -1.0843383e+00   2.7635631e+00  -2.3201457e+00   1.2399492e+00  -9.0776078e-01   5.7297874e-01  -6.0732673e-01   6.5838534e-01   5.4474356e-01   1.1947600e-01   1.1423972e+00   3.2295970e-01  -2.1590786e-01   5.4338239e-01  -5.0503458e-01   2.2126219e-01  -7.0877189e-01  -9.5427699e-01  -5.1712566e-01  -2.3647316e+00  -2.2798491e+00  -2.1867865e-01   1.1618394e-02   2.5046672e-03  -8.3660332e-01   1.6888635e+00  -3.3897695e-02  -8.8587999e-01   8.7011027e-02   1.1755079e-01   2.6044198e+00   2.8237880e+00   7.8681950e-01  -1.6836326e+00  -4.6617260e+00  -9.1096303e-01   3.9655546e-02  -4.6245307e-01   1.3719406e-01   7.4007849e-01   1.4668601e-01  -6.8005814e-01   7.0149618e-01  -6.3295000e-01  -6.4631601e-01
  -3.3540808e-01   8.8611380e-01  -1.1419957e-01  -9.4006514e-01  -2.2495694e+00   1.6068098e-01  -8.0073751e-01  -5.0834716e-01  -1.0494520e+00  -1.1233447e+00  -1.1893317e+00  -9.9033619e-02  -7.4578376e-02  -1.5249897e+00   8.0533765e-01   8.3303154e-02  -1.7171423e+00  -1.1560763e+00  -2.6509592e-01  -7.1344182e-02  -3.2461540e+00  -1.2646281e+00  -1.9344194e-02  -1.7490596e+00  -3.5960075e+00  -3.5393553e+00  -1.8475495e+00  -2.7492569e+00  -1.5100689e+00  -1.3143369e+00  -2.5284406e+00  -1.4105928e+00  -4.1194068e-01   7.7793468e-02   2.2690256e-01   3.2594896e+00   2.3360064e+00  -4.8769389e-01   7.3847305e-01  -1.5755884e+00  -2.2552762e+00   6.8040653e-01   1.9059695e+00   1.8962775e-01  -4.4427137e-01  -1.1506470e+00   3.2937149e+00  -1.6980846e+00   1.1755059e+00  -1.0533871e+00   1.8177160e-01  -1.1214156e+00   4.5671086e-01   3.2604604e-01   3.7302940e-01   8.6185531e-01   1.9560354e-01  -5.6105442e-01   6.5509223e-01  -7.3670366e-01   5.2017014e-01  -8.5978944e-01  -9.4108771e-01  -1.1764280e+00  -2.0555994e+00  -2.7792247e+00  -1.3869286e-01  -6.8995241e-02   7.0803937e-01  -6.7140277e-01   2.0222336e+00  -4.5971478e-01  -1.6614309e+00  -6.9563640e-01  -1.7022697e-01   1.2183506e+00   3.2408129e+00   1.2175027e+00  -1.9410974e+00  -4.8195164e+00  -1.0171940e+00  -2.6258218e-01  -2.0446307e-01   1.2827047e-01   3.0847161e-01  -3.8187960e-01  -1.0999154e+00   6.2590489e-01  -5.4177695e-01  -7.8799153e-01
  -7.8919512e-01   8.3625016e-01  -3.7686147e-01  -1.0755305e+00  -3.0421391e+00  -5.2633432e-01  -1.3196679e+00  -4.8327180e-01  -1.4271246e+00  -1.1367328e+00  -1.4521591e+00  -3.2832850e-01  -4.1548343e-01  -1.4936262e+00   1.6984976e-01   7.4880217e-02  -1.3344890e+00  -1.2729373e+00   1.4623009e-01   1.3435911e-01  -3.7973078e+00  -1.5818441e+00  -8.3962409e-01  -2.2120235e+00  -6.1652004e+00  -5.4093677e+00  -2.8669669e+00  -3.9480409e+00  -1.6232188e+00  -1.5261414e+00  -3.9447306e+00  -1.8506175e+00  -3.9609859e-01   1.9087747e-01   4.4715386e-01   4.4698297e+00   2.2582909e+00  -1.0246263e+00   9.5352382e-01  -2.1511287e+00  -2.5485087e+00   2.9603724e-01   2.4180496e+00   1.1555169e+00  -3.0156219e-01  -8.3973425e-01   3.5125304e+00  -9.0466970e-01   1.1526448e+00  -9.9100807e-01   1.0095610e-01  -1.1946189e+00   2.6883213e-01   5.5109030e-02   6.6154461e-01   4.9631122e-01   4.5582303e-03  -6.4547834e-01   1.0435379e+00  -4.9089589e-01   7.1206601e-01  -2.0888804e-01  -7.7335574e-01  -1.3547283e+00  -2.0750077e+00  -2.6920227e+00   5.1711813e-01   6.9915056e-01   1.4105469e+00  -2.3153309e-01   1.6695151e+00  -8.0631177e-01  -1.7552053e+00  -7.3483732e-01  -3.7517934e-01   3.5101351e-01   3.1049153e+00   1.5952153e+00  -2.0220630e+00  -4.7209614e+00  -1.0111502e+00  -3.3959811e-01  -2.6056165e-01   2.4131146e-01  -2.0648181e-01  -4.9603625e-01  -2.1124667e+00   1.7571986e-01  -7.5219686e-01  -1.0185515e+00
  -5.4320863e-01   3.9424904e-01   3.1962623e-01  -8.9906174e-01  -2.8255138e+00  -4.5438055e-01  -9.0182619e-01  -3.1879092e-01  -1.3367806e+00  -8.5083958e-01  -1.3078619e+00  -2.7064510e-01  -1.3883399e-01  -1.1916362e+00   5.3333351e-02   1.9112966e-01  -1.1223638e+00  -1.5292702e+00   7.0798035e-01   2.3160562e-02  -3.7615274e+00  -2.0981910e+00  -7.2911472e-01  -2.2901332e+00  -5.6331932e+00  -5.4737762e+00  -2.9884098e+00  -3.9148631e+00  -1.9085964e+00  -1.5414089e+00  -4.3572256e+00  -2.4370799e+00  -5.6215835e-01   9.5988750e-02   5.2540068e-01   4.5220439e+00   1.8971017e+00  -9.6762179e-01   8.6930753e-01  -2.7452996e+00  -1.5963660e+00   9.8196749e-01   2.2948900e+00   1.6016878e+00  -6.1452797e-01  -8.5314315e-01   3.1194955e+00  -7.6318133e-01   7.6565107e-01  -8.8538301e-01  -4.3302420e-02  -1.2977530e+00   5.0524975e-01   2.1224576e-01   8.6867340e-01   4.6547701e-01  -3.3964373e-03  -8.5825868e-01   6.8236574e-01  -8.1347232e-01   6.9184230e-01  -5.5913523e-01  -4.1419927e-01  -1.6126572e+00  -1.6679099e+00  -2.7412902e+00   7.6913252e-02   5.9650809e-01   1.4261702e+00  -4.6960774e-01   2.2123556e+00  -1.0789802e+00  -9.9897716e-01  -5.6287338e-01   4.7182774e-01  -9.7265494e-02   3.3141510e+00   1.4902177e+00  -2.6190563e+00  -5.1827543e+00  -1.1803375e+00  -9.2153507e-01  -1.6316285e-01   3.1387167e-01  -2.4789074e-01  -3.8161960e-01  -2.1404933e+00  -2.1330974e-01  -7.9594830e-01  -8.6903257e-01
  -9.4023217e-01   3.3224429e-01  -4.6243285e-01  -8.6018008e-01  -3.3043103e+00  -5.1039874e-01  -1.2047367e+00  -7.0592079e-02  -1.8878210e+00  -8.9302488e-01  -1.8280543e+00  -8.1684461e-01  -5.6192877e-01  -1.1385585e+00  -4.2793815e-01   5.3833964e-01  -5.9833715e-01  -1.4181968e+00   8.8571093e-01   3.0532408e-01  -3.5939208e+00  -2.0537865e+00  -8.9845673e-01  -1.8546150e+00  -6.3974203e+00  -5.5068952e+00  -3.0915019e+00  -3.7316802e+00  -1.0226057e+00  -1.0664053e+00  -3.8250401e+00  -1.5668648e+00   3.0149114e-01   6.9788954e-01  -2.7256309e-01   3.1410784e+00   2.2295946e+00  -1.3094368e+00   1.3075480e+00  -2.1906213e+00  -1.7404692e+00   9.0564150e-01   2.6545555e+00   1.8187389e+00  -1.1945093e-01  -4.7074071e-01   3.2305555e+00  -3.3532626e-01   8.0285502e-01  -3.3724993e-01  -1.0993598e-01  -1.3799794e+00   4.1585238e-01   9.1283708e-02   9.8200760e-01   3.2852209e-01  -5.8355325e-02  -9.0936656e-01   2.3342070e-01  -6.5687306e-01   1.8090636e-01  -1.0204138e-01  -7.7933821e-01  -1.4921286e+00  -1.6692662e+00  -2.3941064e+00   1.4971173e-01   4.7857772e-01   2.6376592e+00   2.4756063e-01   1.4734576e+00  -1.0486004e+00  -1.0683513e+00  -6.9681462e-01  -1.0258092e+00  -1.1737244e+00   2.5682848e+00   1.7286544e+00  -1.4413091e+00  -4.1924866e+00  -8.4762638e-01  -4.8713962e-01   5.4185643e-01   4.8150437e-01  -3.1385835e-01  -4.9682589e-01  -2.7273052e+00  -6.0405201e-01  -6.7904411e-01  -9.7756000e-01
  -1.1133274e+00  -4.0755352e-02   7.1239693e-02  -8.4874400e-01  -3.4245296e+00  -1.1365782e+00  -1.4779392e+00   1.0642307e-01  -1.6980092e+00  -2.3196845e-01  -2.0648418e+00  -1.6065179e-01  -6.6700122e-01  -7.7889907e-01  -6.0002268e-01   4.5904361e-01  -9.8688930e-01  -1.1135926e+00   1.3967188e+00   1.4849376e-01  -4.4851556e+00  -1.8053103e+00  -1.1593023e+00  -2.1095764e+00  -7.7257217e+00  -5.8032785e+00  -3.6705071e+00  -4.5732000e+00  -1.5503580e+00  -8.6240826e-01  -5.1036167e+00  -2.0289227e+00   5.8797160e-01   5.8701019e-01   1.4493044e+00   5.7631676e+00   1.3923030e+00  -1.1534755e+00   1.0134185e+00  -2.4602168e+00  -2.1814630e+00   2.1329370e-01   2.9624323e+00   2.4462966e+00   9.3605164e-02  -3.5054479e-01   3.4467638e+00   2.8950828e-01   6.7803419e-01  -3.6869121e-01  -8.1830049e-01  -1.8241524e+00  -1.5958565e-01  -3.8402925e-02   8.1226821e-01  -1.8652151e-02  -5.6206524e-01  -1.4024148e+00   3.3438383e-01  -7.0230532e-01   3.5141653e-01  -6.2525880e-02  -1.2034101e+00  -2.0815270e+00  -9.2852622e-01  -2.4531774e+00  -2.4086186e-01   4.0193061e-01   2.4248657e+00  -1.0124765e-01   1.8474330e+00  -1.5191544e+00  -1.7678630e+00  -1.0890138e+00  -6.2500938e-01  -1.1469572e+00   3.2824791e+00   2.5170426e+00  -2.0211515e+00  -4.3317104e+00  -4.6714515e-01  -1.9811130e-01   7.2678822e-01   4.9614895e-01  -6.4047358e-01  -5.1421486e-01  -2.7631796e+00  -7.0798692e-01  -6.3165578e-01  -9.3256745e-01
  -1.0722004e+00  -5.1996719e-03  -1.5762347e-01  -6.7492017e-01  -4.1270162e+00  -1.6045331e+00  -1.7388551e+00   1.3644446e-01  -2.3435326e+00  -1.9064683e-01  -2.0579466e+00  -3.6168741e-01  -8.6560872e-01  -6.9630199e-01  -1.2384145e+00   4.2504869e-01   1.2828231e-01  -8.2038624e-01   2.0759146e+00   4.1382011e-01  -4.9371832e+00  -1.9247098e+00  -1.4990783e+00  -2.0187287e+00  -9.4442889e+00  -6.8038166e+00  -4.7588070e+00  -5.3692549e+00  -1.2935845e+00  -8.4446566e-01  -5.8687239e+00  -2.2272942e+00   9.8405859e-01   6.9944075e-01   1.7756685e+00   6.0095000e+00   1.1771480e+00  -1.2810024e+00   1.1864976e+00  -2.2566065e+00  -2.7259814e+00  -1.2926886e-01   2.6218044e+00   2.5389664e+00  -1.3900331e-01  -6.4808192e-02   3.0236315e+00   9.5658128e-01   4.0078094e-01   1.2800411e-01  -7.6343341e-01  -1.5087520e+00  -7.6751629e-02   1.2627928e-01   1.0995318e+00   3.9951277e-02  -1.1326973e-01  -9.8694897e-01   3.9440893e-01  -3.3315589e-01   1.1773489e-01   3.9933647e-01  -7.1749313e-01  -1.7537278e+00  -5.3643924e-01  -1.8424825e+00   4.4433594e-02   5.3497044e-01   3.0766195e+00   4.2233485e-01   8.6990511e-01  -1.9614895e+00  -2.0176966e+00  -1.3020454e+00  -5.8851971e-01  -1.9668018e+00   2.5027708e+00   2.2790422e+00  -9.3010539e-01  -3.5078147e+00   1.9770423e-02   1.2910534e-02   8.6723235e-01   6.0772617e-01  -5.4569443e-01  -5.2078843e-01  -2.9567145e+00  -9.2391657e-01  -4.7829878e-01  -1.0496765e+00
  -1.0297428e+00  -3.3283921e-01   9.6491963e-03  -1.3252416e-01  -3.5627149e+00  -1.1334532e+00  -1.4772998e+00   2.1956176e-01  -2.1362472e+00   4.8218653e-01  -2.7693289e+00  -7.9138326e-01  -1.4294795e+00  -1.1507921e+00  -1.1256452e+00   6.7851117e-01   1.4985063e-02  -1.1924925e+00   2.3566135e+00   4.0631712e-01  -4.2791560e+00  -1.5063924e+00  -6.9294122e-01  -8.7788523e-01  -6.7944737e+00  -4.7598146e+00  -3.9906865e+00  -4.2698520e+00  -1.1996161e+00  -7.3126775e-01  -4.3751257e+00  -1.4199318e+00   1.4317240e+00   8.7330652e-01   3.0113771e+00   5.9324338e+00   4.7554328e-01  -9.3306213e-01   9.2086179e-01  -1.8855613e+00  -1.7576155e+00   8.0495560e-01   2.4890631e+00   2.7295354e+00  -1.9731640e-01   1.2738450e-01   2.6607777e+00   1.4581445e+00  -6.6145794e-03   5.9988752e-01  -8.6333080e-01  -1.3622597e+00   2.3772969e-02   4.7235022e-01   1.0608817e+00   7.0043154e-02  -6.6603848e-02  -9.6583062e-01  -1.6868996e-01  -5.6655810e-01  -5.1315722e-01  -3.1778796e-01  -9.0049925e-01  -1.9777550e+00   1.0700982e-01  -1.6610955e+00  -1.5806237e-01   5.5464742e-01   3.2134492e+00   3.0409517e-01   8.2546584e-01  -1.7930164e+00  -1.5923212e+00  -1.0327601e+00  -2.4553282e-01  -1.6297392e+00   2.1526326e+00   2.2108423e+00  -1.2301202e+00  -3.4473823e+00  -1.9683013e-01  -3.3231870e-01   1.1101137e+00   4.4825610e-01  -8.3540377e-02  -1.2566631e-01  -2.3953077e+00  -5.8474368e-01  -5.1284766e-01  -6.9355983e-01
  -1.2383524e+00  -4.6783423e-01  -3.1692866e-01   1.6140428e-01  -4.2755248e+00  -1.7085568e+00  -1.6044163e+00   2.1495418e-01  -2.4849750e+00   5.1347622e-01  -3.5630556e+00  -1.3140327e+00  -2.0866873e+00  -1.5159899e+00  -1.5663005e+00   2.6949435e-01   8.1812463e-02  -9.8535887e-01   2.4524919e+00   2.8232129e-01  -4.6063836e+00  -1.0868746e+00  -2.0641010e-01  -3.7550007e-01  -7.5980813e+00  -4.8571739e+00  -4.6347305e+00  -4.8687482e+00  -8.4336314e-01  -1.0568914e+00  -3.9183505e+00  -9.4555105e-01   2.1816595e+00   8.8735194e-01   4.6467679e+00   6.1420583e+00   4.1474302e-02  -6.5982572e-01   5.7589117e-01  -9.8607824e-01  -1.9785065e+00   6.9894344e-01   2.9454892e+00   3.2819508e+00   3.7535523e-01   5.6986256e-01   2.9118921e+00   2.6772822e+00  -1.0193387e-01   1.3689820e+00  -1.1457461e+00  -9.0751958e-01  -1.3802760e-01   8.8658274e-01   9.5980828e-01   4.5979306e-01   5.7849272e-02  -7.1639957e-01  -3.1519533e-01  -3.1194440e-01  -1.1337735e+00  -3.3598280e-01  -1.4878913e+00  -1.8442096e+00   7.8971891e-01  -9.2415014e-01   5.4080948e-02   4.6270344e-01   3.5477602e+00   5.6684988e-01  -1.0480972e-01  -2.0575695e+00  -1.8006153e+00  -1.4279941e+00  -4.5140739e-01  -1.5891656e+00   1.7505937e+00   2.0710566e+00  -6.5298489e-01  -2.6606562e+00   1.0798574e-01   1.4573499e-01   1.3507514e+00  -1.9066652e-01   4.7252043e-01   1.1556116e-02  -2.2505752e+00  -4.4748786e-01  -1.2892410e-02  -7.2519469e-01
  -1.1756469e+00  -6.5596808e-01  -3.1901849e-01   4.6105164e-01  -4.3713315e+00  -1.9012376e+00  -1.4941952e+00   1.7580532e-01  -2.5020626e+00   7.1805166e-01  -3.6029032e+00  -1.7072087e+00  -2.2437235e+00  -1.7429037e+00  -1.7122341e+00   8.7719431e-02   5.5890073e-01  -7.5301272e-01   2.7654292e+00   2.5764356e-01  -4.5268703e+00  -8.2819161e-01   1.6222038e-01   1.8400069e-01  -7.4353302e+00  -4.4859511e+00  -4.9445627e+00  -4.9400243e+00  -6.6174216e-01  -1.3322141e+00  -3.8272334e+00  -8.5164081e-01   2.2668833e+00   7.6446675e-01   5.3798677e+00   6.0084649e+00  -4.3800142e-01  -4.4150279e-01   3.4840818e-01  -5.8315905e-01  -2.0051900e+00   5.3229973e-01   2.7771754e+00   3.5775593e+00   4.0501673e-01   9.2491658e-01   2.4340328e+00   3.5330149e+00  -4.3013480e-01   1.9513206e+00  -1.1970610e+00  -3.8955140e-01  -1.0370630e-01   1.1532364e+00   9.3049244e-01   6.3329201e-01   2.5597365e-01  -3.7990442e-01  -4.6592129e-01  -1.8260619e-01  -1.6075776e+00  -3.8480599e-01  -1.3055869e+00  -1.5135059e+00   1.3981665e+00  -2.6459927e-01   2.4840261e-01   5.2488660e-01   3.6404506e+00   7.8759028e-01  -1.0441961e+00  -2.3838333e+00  -1.9074560e+00  -1.6801358e+00  -4.7791401e-01  -1.7114291e+00   9.7404359e-01   1.6833051e+00  -1.5172373e-01  -1.7710422e+00   2.6917719e-01   1.9456624e-01   1.4449903e+00  -3.6791786e-01   9.1284963e-01   1.8011197e-01  -1.8751894e+00  -2.5995330e-01   1.6133788e-01  -5.6443367e-01
  -1.5821694e+00  -4.3688415e-01  -1.2257044e+00   5.4361361e-01  -5.1548042e+00  -3.0494562e+00  -1.7481304e+00   5.4765406e-01  -3.3451925e+00  -6.2805053e-01  -3.9298490e+00  -2.6681030e+00  -2.9112832e+00  -1.5217398e+00  -3.0377786e+00  -5.6890147e-01   1.5880804e+00  -8.0182683e-01   2.5149630e+00   7.0710446e-01  -3.8206683e+00  -1.1205192e+00  -1.2086145e+00   7.6305874e-03  -1.0683286e+01  -7.3470407e+00  -6.1388262e+00  -6.6001988e+00  -4.1317196e-01  -8.9870680e-01  -4.1732559e+00  -6.6345670e-01   2.7272628e+00   1.5889558e+00   5.8161669e+00   5.9721768e+00  -1.1922455e+00  -6.9210057e-01   2.9863813e-01  -6.9648044e-01  -2.0856388e+00   1.2083094e+00   2.1495093e+00   3.4814862e+00   3.2120635e-01   1.5918805e+00   1.2441222e+00   3.4946756e+00  -7.2730151e-01   2.1677822e+00  -1.0309721e+00   1.7441996e-01  -1.7452798e-01   7.9809622e-01   1.1700241e+00   5.0372660e-01   7.2487440e-01   3.5340671e-01   1.1463696e-01   8.6163155e-01  -1.9335260e+00   1.3278374e+00  -7.9078730e-01  -1.6766148e-01   1.0144413e+00   1.0734059e+00   1.5968588e+00   1.9897876e+00   4.2917246e+00   1.7872131e+00  -2.9837254e+00  -2.5173581e+00  -1.9091587e+00  -1.2666897e+00  -1.0266746e+00  -1.8799526e+00  -5.8108485e-01   1.3797700e+00   6.5114528e-01  -8.7640590e-01   1.0527885e+00   4.9503976e-01   9.0381590e-01  -2.4769536e-01   7.8978270e-01   7.0046424e-01  -3.0013023e+00  -1.7720381e+00   1.4967276e-01  -7.9504747e-01
  -1.6320566e+00  -6.6510439e-01  -8.2047157e-01   8.9225819e-01  -5.1238889e+00  -3.2865246e+00  -1.2752660e+00   1.0826322e+00  -2.9561940e+00  -8.3752924e-01  -4.4287303e+00  -2.8721445e+00  -3.0594804e+00  -1.5222097e+00  -3.1997389e+00  -8.6731029e-01   6.0309772e-01  -1.0654026e+00   2.7205109e+00   6.3186707e-01  -3.3559140e+00  -7.3338621e-01  -9.4179833e-01   2.5462608e-01  -1.0643255e+01  -7.6164165e+00  -6.1253773e+00  -7.1028803e+00  -8.0766982e-01  -4.6092262e-01  -3.2555460e+00  -6.1215580e-01   3.0400222e+00   1.7889961e+00   7.6385871e+00   6.6876205e+00  -2.4409766e+00  -1.9014973e-03  -7.1875686e-01  -9.5754299e-01  -2.3058214e+00   2.0762863e+00   2.1244643e+00   4.0290240e+00   6.6842093e-01   2.0518589e+00   7.2685161e-01   4.2164838e+00  -1.0242486e+00   2.3436630e+00  -1.4724493e+00   1.1068531e-01  -3.4192224e-01   6.3834618e-01   7.4909826e-01   2.8022830e-01   5.0466666e-01   1.0251363e-01  -2.1544153e-02   7.7781394e-01  -1.9527306e+00   1.3048448e+00  -1.1150656e+00  -2.2103678e-01   1.2850376e+00   1.3095023e+00   1.7993246e+00   2.5043516e+00   3.9190932e+00   1.3622162e+00  -3.0552135e+00  -2.4860248e+00  -1.7858301e+00  -9.1094680e-01  -8.2677792e-01  -9.0217883e-01  -5.0885460e-01   1.4702370e+00  -7.4647412e-01  -9.0455468e-01   1.3124180e+00   4.1925220e-01   1.0748604e+00  -4.2473848e-01   1.1384435e+00   1.1702833e+00  -3.0827304e+00  -2.4015621e+00   1.6281649e-01  -5.7373572e-01
  -1.5524702e+00  -9.7050979e-01  -7.2258585e-01   1.2568154e+00  -4.5464679e+00  -2.6690984e+00  -9.4420845e-01   7.3402555e-01  -2.5519987e+00  -2.1460572e-01  -4.7994197e+00  -3.2012407e+00  -3.3645500e+00  -2.0043936e+00  -2.7146611e+00  -8.1606299e-01   4.2396680e-01  -7.2974809e-01   2.6953808e+00   5.4473276e-01  -2.8594202e+00  -7.5527945e-02   2.2291527e-01   1.2354975e+00  -7.4435998e+00  -4.9615246e+00  -5.1590076e+00  -5.7015836e+00  -4.5844067e-01  -4.3328348e-01  -1.5047445e+00   2.1311364e-01   3.1690358e+00   1.5397119e+00   8.2457617e+00   5.4997982e+00  -2.6480943e+00   6.9092262e-01  -9.8976820e-01   3.4323504e-01  -1.5661874e+00   2.2255175e+00   1.5935755e+00   3.6281207e+00   6.0697407e-01   2.0636391e+00  -5.1035642e-03   4.5313163e+00  -1.3589414e+00   3.0905180e+00  -1.5299338e+00   7.6862121e-01  -2.5244315e-01   1.1047684e+00   4.7792918e-01   7.4419334e-01   7.2291200e-01   4.4891528e-01  -5.0914452e-01   6.7813360e-01  -2.5886339e+00   6.3601879e-01  -1.2835596e+00   1.1114906e-01   2.0681845e+00   2.0159556e+00   1.2528664e+00   1.7012227e+00   3.6458605e+00   1.2079191e+00  -3.4031682e+00  -2.3609822e+00  -1.3888868e+00  -1.0543428e+00  -3.5220311e-01  -2.9614744e-01  -1.2260128e+00   7.9082920e-01  -2.8890647e-01   7.4940963e-02   1.3084569e+00   7.5660510e-01   1.2785316e+00  -7.8994638e-01   1.8324064e+00   1.2524306e+00  -1.8063517e+00  -1.3014720e+00   5.1837103e-01  -3.3119640e-01
  -1.4992083e+00  -1.0840195e+00  -7.5396123e-01   1.6320403e+00  -4.4642382e+00  -2.6945294e+00  -6.3496032e-01   4.7701715e-01  -2.3740406e+00  -2.5424229e-01  -4.9493620e+00  -3.7095453e+00  -3.6308086e+00  -2.4197362e+00  -2.6113632e+00  -1.0914739e+00   5.0562410e-01  -5.9126046e-01   2.6823418e+00   4.1717441e-01  -2.2632114e+00   3.6319709e-01   1.1628719e+00   1.9421377e+00  -6.1705198e+00  -4.2213447e+00  -4.8357361e+00  -5.4652915e+00  -2.6715843e-01  -6.8424628e-01  -4.1587578e-01   6.1444489e-01   3.1404558e+00   1.2921788e+00   8.8552112e+00   4.4102474e+00  -2.9917997e+00   1.1618050e+00  -1.4529282e+00   1.0645886e+00  -1.4212643e+00   2.5521720e+00   1.3050566e+00   3.7135543e+00   6.4201005e-01   2.2231209e+00  -7.1581589e-01   5.2928990e+00  -1.7036241e+00   3.7473357e+00  -1.4541092e+00   1.6436678e+00  -1.1141656e-01   1.3658571e+00   3.0216697e-01   1.0574430e+00   1.0340296e+00   9.4399471e-01  -7.8631073e-01   8.1186843e-01  -3.0508727e+00   5.2023838e-01  -1.2920935e+00   7.0350697e-01   2.7147856e+00   2.9470906e+00   1.4393486e+00   1.6070165e+00   3.4511567e+00   1.2095544e+00  -4.3418843e+00  -2.2753160e+00  -1.2156720e+00  -9.8167580e-01  -8.2522293e-02   2.1003919e-01  -2.3070429e+00   8.5417738e-02  -1.4149926e-03   1.0779265e+00   1.3358771e+00   9.3479960e-01   1.2574034e+00  -1.2568876e+00   2.5366687e+00   1.4289272e+00  -1.2685064e+00  -8.7158629e-01   7.9221657e-01  -1.9848115e-01
  -1.4520603e+00  -1.0275650e+00  -5.9107219e-01   1.2347979e+00  -4.6620189e+00  -3.9197876e+00  -5.4614836e-01   6.9865300e-01  -1.7745477e+00  -9.5416126e-01  -3.5778397e+00  -3.2309838e+00  -2.3942601e+00  -1.3630979e+00  -2.3406358e+00  -1.6799787e+00   1.4067350e+00   3.1902283e-01   2.6105649e+00   3.4674018e-01  -1.7121363e+00   9.2239556e-01   4.3997906e-01   1.2550817e+00  -8.7779065e+00  -6.5016550e+00  -5.9214150e+00  -6.8747274e+00   4.1824623e-01  -6.0111639e-01  -2.0474840e+00  -1.6133831e-01   2.0060426e+00   6.5416083e-01   6.2043104e+00   1.7848993e+00  -3.1774979e+00   1.0821475e+00  -2.2929169e+00   3.7970166e-01  -8.1660792e-01   2.7018134e+00   8.0952669e-01   3.7976596e+00   5.7360051e-01   2.7886130e+00  -2.2102318e+00   5.8926305e+00  -1.6347346e+00   4.5487882e+00  -1.3482277e+00   2.6527387e+00  -1.8919030e-01   1.2566364e+00  -2.6190246e-01   1.1841156e+00   9.3372925e-01   1.3407765e+00  -5.5010047e-01   1.2856398e+00  -3.0155514e+00   1.9102997e+00  -6.1058965e-01   1.9606744e+00   2.2705053e+00   4.5890461e+00   1.0406043e+00   1.2940724e+00   2.2975458e+00   1.2656370e+00  -5.7399359e+00  -3.0712421e+00   1.3884768e-01  -5.1708503e-01   2.0569606e-01   9.4858323e-01  -3.2087928e+00  -8.2842854e-01   1.0198132e+00   2.8791321e+00   2.0759140e+00   2.0163682e+00   1.2018997e+00  -7.9730090e-01   2.5866977e+00   1.6629413e+00  -1.4745341e+00  -1.3330766e+00   5.1907269e-01  -3.2160288e-01
  -1.5138924e+00  -7.0407533e-01  -1.4141153e+00   1.3903710e+00  -5.0617369e+00  -4.6356885e+00  -2.5692725e-01   8.6447722e-01  -3.0486100e+00  -3.2845810e+00  -3.1944021e+00  -4.4817001e+00  -2.7892730e+00  -1.0239061e+00  -4.0111174e+00  -2.2840740e+00   2.8216732e+00  -6.3940362e-02   2.1555234e+00   9.1212147e-01  -2.3548293e-01  -4.1330091e-01  -8.6034981e-01   7.2304415e-01  -1.1466570e+01  -1.0289653e+01  -6.4291853e+00  -8.3756919e+00   1.2576951e-01   2.2805403e-01  -1.9182558e+00  -4.7271837e-01   2.2333026e+00   1.8965041e+00   5.8842147e+00   9.1422827e-01  -3.5471137e+00   8.1264573e-01  -1.8458622e+00  -8.7012417e-02  -1.5390977e+00   3.8149966e+00  -6.3964067e-01   3.0404200e+00  -6.2963105e-02   3.0586754e+00  -4.2840328e+00   4.6398385e+00  -2.2664784e+00   4.1683451e+00  -6.4974209e-01   3.3115203e+00   2.6883892e-01   4.2037584e-01   5.0786405e-01   7.9552210e-01   1.9417897e+00   2.3462977e+00  -5.4710628e-02   2.4297765e+00  -2.8788278e+00   3.9104329e+00   7.3656776e-01   3.9472241e+00   1.8944168e+00   5.6631153e+00   3.0498899e+00   3.4092526e+00   3.1986729e+00   2.4045141e+00  -7.5803406e+00  -2.6192947e+00  -1.7993083e-01   3.3103097e-01  -3.9438952e-01   6.3708082e-02  -5.7936718e+00  -1.6091308e+00   1.6097121e+00   3.4608076e+00   2.7906697e+00   1.6735211e+00   3.8884489e-01  -4.3743789e-01   2.3985422e+00   2.1530296e+00  -3.0218313e+00  -3.6746963e+00   4.0091351e-01  -5.7146917e-01
  -2.1088931e+00  -1.4071544e+00  -5.8882411e-01   1.5240909e+00  -3.8511054e+00  -2.3723805e+00   4.2289136e-02   2.0484642e-01  -8.3530484e-01  -3.2371553e-01  -5.3358716e+00  -4.3884700e+00  -3.7529548e+00  -2.9060136e+00  -1.9555118e+00  -1.5891777e+00  -1.1800482e+00   1.6757553e-01   2.2365553e+00   4.9316644e-01  -8.3253711e-01   1.2407738e+00   1.7294836e+00   2.1749679e+00  -3.0906235e+00  -2.6871901e+00  -3.6034439e+00  -4.4559656e+00   1.0192730e-01  -5.6378591e-01   2.3252687e+00   1.1549937e+00   2.0986174e+00   5.5449596e-01   8.6690515e+00   2.3519294e+00  -3.7350184e+00   2.4715718e+00  -2.8219270e+00   1.9982042e+00  -1.0786388e+00   2.6460033e+00   4.5990774e-01   4.0693681e+00   9.8880069e-01   2.6716681e+00  -2.6787485e+00   6.6770089e+00  -2.0687463e+00   4.5469297e+00  -2.0406614e+00   2.5630935e+00  -4.9947680e-01   6.7907123e-01  -8.5633385e-01   1.0108753e+00   8.1574790e-01   1.2314106e+00  -6.6000035e-01   8.7020595e-01  -3.1353783e+00   7.4074372e-01  -1.4408583e+00   1.5191589e+00   2.3256479e+00   4.5216125e+00   1.4008213e+00   1.4467495e+00   2.3859384e+00   8.9679010e-01  -4.8090546e+00  -2.0785230e+00   8.6373887e-01  -4.6811225e-01   5.9771418e-01   1.7216349e+00  -3.4288057e+00  -1.4212556e+00  -1.5722530e+00   3.1851823e+00   9.0950551e-01   1.3958286e+00   9.1004378e-01  -1.8706137e+00   2.6721273e+00   1.2668249e+00  -8.4694750e-01   7.2727516e-02   7.5795508e-01  -2.0931748e-01
  -1.8808429e+00  -1.0207657e+00  -7.6668549e-01   1.3321371e+00  -4.6336102e+00  -3.4970821e+00  -2.1739111e-01   1.8778685e-02  -1.5181678e+00  -1.5918674e+00  -4.2644643e+00  -3.7257433e+00  -2.9739782e+00  -1.9442307e+00  -2.3678026e+00  -2.2029912e+00   2.6777058e-01   1.0727575e+00   2.2264535e+00   6.0514859e-01  -8.1995980e-01   1.5275755e+00   1.2517745e+00   1.0572588e+00  -6.5059860e+00  -6.0588787e+00  -4.8222601e+00  -6.3239304e+00   4.6261849e-01   7.1457448e-02   8.4473527e-01   1.6256925e-01   1.9314666e+00   2.6813943e-01   7.0207690e+00   1.0309190e-01  -3.1749932e+00   2.6174733e+00  -2.9125116e+00   2.2450385e+00  -1.9162742e+00   2.8260364e+00  -5.2198259e-01   2.9844934e+00   7.4509008e-01   2.8408096e+00  -4.1899594e+00   6.3616245e+00  -1.9506280e+00   5.3787256e+00  -1.5527837e+00   3.6869655e+00  -2.7040763e-01   7.3440454e-01  -8.8827367e-01   1.3704962e+00   1.6559670e+00   2.0667589e+00  -4.2223169e-01   1.6737037e+00  -2.9160282e+00   2.1528276e+00  -8.2563002e-01   2.9116366e+00   2.7004934e+00   6.0941562e+00   1.2516270e+00   9.0596892e-01   1.8810820e+00   1.1937493e+00  -6.0866607e+00  -2.3362688e+00   1.2984708e+00   9.5965103e-02   1.2777121e+00   1.9743582e+00  -4.7825654e+00  -2.5709786e+00   4.0430542e-01   4.5637304e+00   1.9425877e+00   2.9173269e+00   8.6613678e-01  -1.6424552e+00   3.0804127e+00   1.3766494e+00  -1.0463374e+00  -5.9652453e-01   8.4448056e-01  -7.3019638e-01
  -1.4739293e+00  -1.0434945e+00  -3.0289223e-01   1.4505259e+00  -3.9101809e+00  -3.2215905e+00   2.9962592e-01  -4.1742869e-01  -1.3170818e+00  -1.9039288e+00  -3.4890861e+00  -3.5869014e+00  -2.6452881e+00  -1.9815706e+00  -2.1867480e+00  -2.2083916e+00   4.4858916e-01   9.9714809e-01   2.1634183e+00   3.8462082e-01  -1.8685840e-01   1.0385376e+00   1.7826219e+00   8.1067322e-01  -4.9394714e+00  -6.2162409e+00  -4.0180431e+00  -5.9454924e+00  -1.8252345e-01   1.3557614e-02   1.1906456e+00  -4.8229167e-01   1.2950749e+00  -6.8252003e-02   6.5992712e+00  -3.8153918e-01  -3.2430316e+00   2.7115620e+00  -2.9258728e+00   1.8815343e+00  -2.2062296e+00   2.9810769e+00  -1.1600484e+00   2.7435356e+00   2.1217132e-01   2.5184026e+00  -4.8827542e+00   5.9410322e+00  -2.2855771e+00   4.9837521e+00  -1.1270859e+00   3.8990339e+00   9.6036483e-02   4.0517857e-01  -6.1225890e-01   1.1565637e+00   1.9874845e+00   2.2655088e+00  -5.0454156e-01   1.5622504e+00  -2.6165317e+00   1.8499176e+00  -2.7748121e-01   3.0956462e+00   3.0925137e+00   5.8691702e+00   1.4266637e+00   1.2024010e+00   1.2633242e+00   7.9529383e-01  -5.5264756e+00  -2.0390222e+00   1.4775334e+00   7.7509919e-01   2.1112317e+00   1.7816562e+00  -5.2054753e+00  -3.2130763e+00  -1.5539242e-01   4.6265198e+00   1.5052419e+00   2.4259834e+00   3.6007248e-01  -1.7972069e+00   3.1132614e+00   1.3780545e+00  -9.2621532e-01  -5.9501001e-01   5.5793448e-01  -6.2770886e-01
  -1.4632365e+00  -1.1994517e+00   8.2162163e-02   1.4389429e+00  -3.2849250e+00  -2.5558815e+00   5.3395756e-01  -1.0391901e+00  -7.6324320e-01  -1.3793043e+00  -3.6850484e+00  -3.4765416e+00  -2.7336566e+00  -2.5751703e+00  -1.4912535e+00  -2.0805999e+00  -4.3410170e-01   9.8859100e-01   1.8902705e+00   1.7527319e-01  -9.9720539e-02   1.1804987e+00   2.7285144e+00   8.7804579e-01  -1.8822666e+00  -4.4407153e+00  -2.8605665e+00  -4.6906935e+00  -3.9378877e-01  -4.1722954e-01   2.4992704e+00  -4.2165646e-01   7.9347239e-01  -7.0835489e-01   6.8584946e+00  -5.2901410e-01  -2.9617187e+00   3.1058917e+00  -3.0893223e+00   2.3648000e+00  -1.9866793e+00   2.7674873e+00  -1.1106641e+00   2.8081472e+00   2.1765629e-01   2.1969351e+00  -4.6823398e+00   6.1305024e+00  -2.2223310e+00   4.9780391e+00  -1.1155062e+00   3.9619335e+00   1.5145114e-01   4.5570410e-01  -7.3522513e-01   1.3183343e+00   1.9382019e+00   2.1617746e+00  -5.4828994e-01   1.1129249e+00  -2.4724596e+00   7.5755081e-01  -5.4060122e-01   2.5145182e+00   3.2521179e+00   5.4644087e+00   1.0087437e+00   7.1633476e-01   5.5184236e-01   2.4434489e-01  -4.2136332e+00  -1.7088411e+00   2.4464748e+00   1.0081659e+00   3.2708177e+00   2.1389502e+00  -4.6403358e+00  -3.7570046e+00  -1.0476755e+00   4.4429414e+00   6.3176594e-01   2.1694029e+00   1.2541832e-01  -2.3473548e+00   3.1742931e+00   1.1215935e+00  -1.9685056e-01   6.9951296e-01   4.3298480e-01  -6.1352839e-01
  -1.6595536e+00  -1.1076273e+00   1.4604536e-01   1.2870930e+00  -3.4981238e+00  -2.9441606e+00   3.7347956e-01  -1.2937822e+00  -6.3133252e-01  -1.6887398e+00  -3.7941433e+00  -3.2875610e+00  -2.7590234e+00  -2.8212179e+00  -1.3671339e+00  -2.3977392e+00  -1.1016864e+00   8.6472756e-01   1.5856795e+00  -9.7371463e-02  -2.6585310e-01   1.3144776e+00   2.9929010e+00   3.5802412e-01  -2.5373895e+00  -5.4635941e+00  -2.8613764e+00  -5.2578603e+00  -6.7041982e-01  -8.8859776e-01   2.3301204e+00  -8.4540048e-01   4.4887816e-01  -1.2222376e+00   7.2093644e+00  -6.7746534e-02  -2.7588396e+00   3.1249008e+00  -3.3726502e+00   2.2430307e+00  -2.7600090e+00   2.3783079e+00  -4.4109982e-01   3.2758444e+00   7.1055816e-01   2.1645071e+00  -3.9197819e+00   6.5785388e+00  -1.8352797e+00   4.8372467e+00  -1.1177246e+00   3.8672513e+00  -2.1067457e-02   2.4338120e-01  -8.6185795e-01   1.2582873e+00   1.7427395e+00   1.9690974e+00  -2.1532700e-01   9.5147790e-01  -2.1188743e+00   4.4729171e-01  -1.1142509e+00   1.9374857e+00   3.2008991e+00   5.1047570e+00   1.2376619e+00   8.5665728e-01  -2.1624326e-02  -8.2276166e-02  -3.4657438e+00  -1.5378381e+00   2.7289689e+00   1.3144904e+00   3.6526059e+00   2.3949236e+00  -3.8312657e+00  -3.8112306e+00  -1.8081294e+00   4.1347474e+00   1.1625233e-01   2.2180360e+00  -1.5471960e-01  -2.9216010e+00   3.0767045e+00   9.9431865e-01  -4.8816545e-01   9.1544125e-01   2.5072567e-01  -8.0381104e-01
  -1.1012083e+00  -9.4825846e-01   6.2245268e-01   7.1787471e-01  -3.9003059e+00  -4.1193579e+00   4.5906209e-01  -1.1361985e+00  -1.0787070e+00  -2.9709732e+00  -1.9056614e+00  -1.9448706e+00  -1.0327734e+00  -1.1680971e+00  -1.5122217e+00  -2.9098439e+00   1.9437502e-02   1.7807687e+00   1.5181776e+00  -2.5882349e-01  -7.4090304e-01   7.2972544e-01   2.1039888e+00  -1.3969383e+00  -6.5472715e+00  -9.0357932e+00  -4.1737535e+00  -7.1073225e+00  -4.9477590e-01  -4.0941542e-01  -3.0217784e-01  -2.6041708e+00  -1.9449135e-01  -1.7102826e+00   4.5769164e+00  -1.6165301e+00  -2.0245339e+00   2.9425587e+00  -3.2982696e+00   1.5851755e+00  -3.8361412e+00   1.6431984e+00  -1.0283838e+00   2.3692132e+00   5.1029718e-01   1.9283891e+00  -4.4832602e+00   5.4864083e+00  -1.4382083e+00   4.7366814e+00  -1.0150998e+00   3.8672795e+00   2.3092385e-02   1.9279194e-02  -8.4946058e-01   1.4548318e+00   2.0571508e+00   2.0011301e+00   4.3798539e-02   1.1165176e+00  -1.4543407e+00   1.3596920e+00  -6.2282389e-01   2.5222298e+00   2.8475886e+00   5.5495115e+00   3.0632184e-01  -2.1080383e-01  -1.0790981e+00  -2.0923012e-01  -3.1272103e+00  -2.0888750e+00   3.1939295e+00   1.3678810e+00   4.2826359e+00   1.8605588e+00  -3.3857882e+00  -4.3707107e+00  -3.8120486e-01   4.5175463e+00   1.0266643e+00   3.1226586e+00  -1.4451137e-01  -2.5090123e+00   2.7594007e+00   7.6369557e-01  -7.7213878e-01  -1.3380801e-01   2.7989135e-01  -1.2445231e+00
  -1.2978175e+00  -7.0995100e-01   3.8090666e-01   5.6174974e-01  -3.4755338e+00  -3.8131250e+00   2.3912209e-01  -9.8145252e-01  -1.3621235e+00  -3.5073426e+00  -1.8563230e+00  -1.6835466e+00  -1.0035403e+00  -9.7620287e-01  -1.6530868e+00  -2.4727457e+00  -2.1676961e-01   1.3126992e+00   1.1633909e+00   7.0466473e-02  -1.2477392e-01   5.4473339e-01   1.5269643e+00  -1.8563128e+00  -6.5732692e+00  -9.7922418e+00  -3.3462526e+00  -6.7885349e+00  -7.1672023e-01   5.7797429e-01   1.3097112e-01  -2.5535608e+00  -7.7727838e-02  -1.1221308e+00   3.8080167e+00  -1.5561936e+00  -1.6516665e+00   2.6127937e+00  -2.8571031e+00   1.0365988e+00  -4.6560713e+00   1.8657954e+00  -1.1299463e+00   1.8759710e+00   5.8756334e-01   1.8719229e+00  -4.4666941e+00   4.3353822e+00  -1.1106253e+00   4.1116909e+00  -6.9608296e-01   3.1500889e+00  -1.1511095e-03  -7.4682441e-01  -6.6458757e-01   7.3269116e-01   1.9307101e+00   1.6417012e+00   2.3235183e-01   1.0355816e+00  -8.5930679e-01   1.5786015e+00  -6.0343171e-01   2.1205388e+00   2.2847875e+00   4.6479178e+00   6.5283287e-01   4.8033382e-01  -9.9214686e-01  -1.5882466e-01  -2.0890942e+00  -1.3459067e+00   3.3482953e+00   2.2770311e+00   3.9148304e+00   1.5663344e+00  -3.1728859e+00  -4.0232783e+00  -8.0625835e-01   3.8614812e+00   8.6045269e-01   2.9630093e+00  -9.8510417e-02  -1.9430751e+00   2.1491145e+00   8.3540475e-01  -1.5061057e+00  -7.5447222e-01  -4.3044437e-01  -1.3789705e+00
  -1.1099350e+00  -8.6544107e-01   1.0979306e+00   3.0095386e-01  -3.0331678e+00  -3.3341798e+00   2.2432613e-01  -1.1639751e+00  -1.0966413e+00  -2.9922471e+00  -1.7416704e+00  -5.2828077e-01  -4.6477413e-01  -7.6457283e-01  -1.0078354e+00  -2.2043380e+00  -1.2568438e+00   1.4411186e+00   1.0610908e+00  -1.6351983e-01  -1.0227816e+00   5.6414225e-01   1.7973915e+00  -2.6659668e+00  -5.4820285e+00  -8.9608829e+00  -2.7966091e+00  -6.1606324e+00  -1.1702985e+00   8.3387876e-01   3.5334373e-04  -3.1479850e+00  -2.5602957e-01  -1.6494352e+00   4.0231693e+00  -5.0554420e-01  -1.1664867e+00   2.8758275e+00  -2.8014403e+00   1.1856697e+00  -5.1127875e+00   1.0191951e+00  -9.0122060e-01   1.4361828e+00   7.5104726e-01   1.3953584e+00  -3.4915833e+00   3.4685301e+00  -5.8714958e-01   3.6301847e+00  -8.8883116e-01   2.2355683e+00  -1.5196225e-01  -7.1024540e-01  -7.8300106e-01   8.2415233e-01   1.5953497e+00   9.1053953e-01   3.7621517e-01   3.2288463e-01  -2.1095932e-01   3.7281561e-01  -1.1530498e+00   8.1486855e-01   2.3186441e+00   3.3461508e+00  -5.1692198e-01  -6.2001902e-01  -2.0058347e+00  -1.0580005e+00   4.7516447e-01  -1.2087812e+00   3.8507486e+00   2.2740982e+00   5.1684395e+00   1.7426537e+00  -9.3911748e-01  -3.8106999e+00  -1.4796693e+00   2.7727409e+00   5.3557901e-01   3.0973792e+00   1.4123727e-02  -2.0707838e+00   1.8058261e+00   4.9932787e-01  -7.1438273e-01   7.9852237e-02  -4.9939857e-01  -1.4766654e+00
  -9.4550291e-01  -7.1514282e-01   1.1880954e+00   1.7839636e-01  -2.8388328e+00  -3.1187881e+00  -5.4026096e-02  -1.4330196e+00  -1.3566000e+00  -2.8239801e+00  -1.3358824e+00   1.4120943e-01  -1.2058101e-01  -6.4932916e-01  -7.2791932e-01  -1.8519436e+00  -9.9318388e-01   1.4103357e+00   9.6003921e-01  -1.1158653e-01  -1.3980616e+00   4.7820338e-01   1.8170271e+00  -3.0332959e+00  -5.2577925e+00  -8.8678868e+00  -2.5355624e+00  -5.7913889e+00  -1.1813549e+00   9.5095451e-01  -4.2689513e-01  -3.4314302e+00  -4.8225410e-01  -1.8795858e+00   3.2833959e+00  -4.1969179e-01  -4.4312606e-01   2.5414200e+00  -2.3479435e+00   1.1746672e+00  -5.5708781e+00   4.0220084e-01  -8.4734919e-01   9.9856257e-01   6.3006998e-01   1.0440651e+00  -2.9314814e+00   2.7304936e+00  -1.9313563e-01   3.3546503e+00  -5.5268674e-01   1.9296390e+00  -4.4318108e-02  -6.8001732e-01  -5.6270218e-01   8.3025291e-01   1.6631807e+00   7.7502413e-01   5.5887424e-01   6.0688966e-02   2.0915955e-01  -6.6014811e-02  -1.0213227e+00   2.4618119e-01   2.2081771e+00   2.6510569e+00  -8.7336132e-01  -1.0447167e+00  -2.3647688e+00  -1.2168852e+00   1.6302177e+00  -9.6255632e-01   4.1562132e+00   2.4750725e+00   5.8611585e+00   1.3750234e+00  -2.0319911e-01  -3.8129591e+00  -9.2457953e-01   2.3152522e+00   3.3042524e-01   3.0837452e+00   3.2476022e-02  -1.8628252e+00   1.5260788e+00   2.8858416e-01  -3.8889045e-01   6.4715726e-01  -7.2562285e-01  -1.6305309e+00
  -4.9182865e-01  -6.7972217e-01   1.7032780e+00   3.2769912e-01  -2.1784452e+00  -2.4250975e+00   1.5719181e-01  -1.4927768e+00  -1.4132092e+00  -2.6062694e+00  -8.5982377e-01   7.8981364e-01   4.6276951e-01  -5.6093250e-01  -2.5823348e-01  -1.2507708e+00  -9.8458946e-01   8.5408994e-01   9.8196042e-01  -1.2135122e-01  -1.2705964e+00   3.7217169e-01   2.3055075e+00  -3.1599871e+00  -3.5438754e+00  -8.2929480e+00  -1.7113429e+00  -4.9165304e+00  -1.4982350e+00   1.3250049e+00  -5.7551147e-02  -3.7603274e+00  -7.1577300e-01  -1.9173073e+00   2.7084404e+00  -7.8807918e-01  -3.3354256e-03   2.3492149e+00  -2.1739188e+00   6.4762848e-01  -5.4332374e+00   9.1643965e-01  -8.1720403e-01   7.3265544e-01   4.1189832e-01   8.0204359e-01  -2.6294621e+00   1.8829091e+00   3.4342903e-02   3.0679044e+00   6.0745874e-04   1.5847068e+00   4.4225128e-01  -5.1593009e-01  -2.8754833e-01   7.3866548e-01   1.6961682e+00   4.4995441e-01   3.6299860e-01  -5.0943190e-01   7.0923490e-01  -9.6010201e-01  -6.1816629e-01  -5.0467532e-01   2.2783989e+00   1.5102930e+00  -1.2491200e+00  -1.1674733e+00  -2.9138066e+00  -1.7324806e+00   3.2626770e+00  -4.9949048e-01   4.9672914e+00   3.2525544e+00   6.8960605e+00   1.3596432e+00   5.3609996e-01  -3.9163779e+00  -1.1355016e+00   1.3000913e+00  -6.2759071e-02   2.5609922e+00   2.7987010e-01  -1.4263604e+00   1.5615657e+00   4.5925869e-01   9.9667502e-02   9.8097686e-01  -1.1916777e+00  -1.5174121e+00
  -7.0078381e-01  -9.1921654e-01   1.8973682e+00   1.8735228e-01  -1.7948637e+00  -1.2574204e+00  -3.2169190e-02  -1.8503426e+00  -7.3900980e-01  -9.3778401e-01  -1.7629103e+00   8.8955320e-01   1.2866943e-01  -1.7224996e+00   8.3728127e-01  -6.5291055e-01  -2.7567223e+00   5.3602820e-01   7.7332376e-01  -4.3298566e-01  -2.4641596e+00   5.7858427e-01   3.3222178e+00  -2.5751452e+00  -3.1503686e-01  -4.4685662e+00  -7.0040210e-01  -2.8403653e+00  -1.3836116e+00   1.5499143e-01   1.0305697e+00  -3.0478090e+00  -9.4903719e-01  -2.6954586e+00   3.7888093e+00   1.1422912e+00   5.7360356e-01   2.2360318e+00  -1.9885673e+00   1.4381365e+00  -5.5235649e+00  -1.1255374e+00   7.6881336e-01   1.5797167e+00   1.1847488e+00   3.5601625e-01   2.5632721e-01   2.3206345e+00   7.4833485e-01   2.4734784e+00  -4.3267994e-01   3.3585902e-01   5.0648753e-02  -1.7376075e-01  -4.9606543e-01   9.9318743e-01   7.8824667e-01  -5.1770870e-01   5.2484132e-01  -1.7387532e+00   8.0235118e-01  -3.3549109e+00  -1.8206537e+00  -2.8102282e+00   1.8021209e+00  -5.8607043e-01  -1.9390402e+00  -2.1324522e+00  -3.2775975e+00  -2.3866446e+00   5.8284739e+00  -3.1895996e-01   5.1339467e+00   2.2424446e+00   7.0552704e+00   1.0846480e+00   3.4828273e+00  -3.1392967e+00  -2.1646559e+00   1.7138622e-01  -1.3404463e+00   1.7679090e+00   5.2549970e-01  -2.1575785e+00   1.1615350e+00  -2.4530823e-01   1.2986235e+00   3.2988105e+00  -1.0293348e+00  -1.3242479e+00
  -6.0411416e-01  -4.8146594e-01   1.6466586e+00  -1.1144052e-02  -2.7744716e+00  -2.6671628e+00  -7.3363803e-01  -1.4177129e+00  -1.7769251e+00  -1.8851215e+00  -7.6782221e-01   1.9126658e+00   8.9093908e-01  -4.7721402e-01   1.6551817e-01  -9.0520417e-01  -1.3929652e+00   8.5063559e-01   7.9667299e-01  -3.1256572e-01  -3.1276885e+00   5.8567663e-01   2.3279320e+00  -3.4159354e+00  -5.7460389e+00  -8.0222118e+00  -2.3251003e+00  -5.1867229e+00  -1.1077550e+00   8.5844066e-01  -1.7508254e+00  -3.7973840e+00  -7.2002386e-01  -2.4175113e+00   2.7274758e+00   1.3765299e+00   1.0381960e+00   1.4813874e+00  -1.6524969e+00   8.2768588e-01  -6.9526141e+00  -1.7789138e+00   1.0349092e+00   1.2740066e+00   1.4316504e+00   3.4476818e-01   5.4717324e-01   1.6733717e+00   1.2574945e+00   2.3904192e+00  -2.9065264e-01   3.4603927e-01  -1.2351474e-01  -3.0625548e-01  -4.0587995e-01   8.2267718e-01   8.6258282e-01  -4.4101508e-01   8.9944221e-01  -1.2192702e+00   1.4001609e+00  -1.8532823e+00  -1.5318960e+00  -2.3655151e+00   1.7459022e+00  -2.4383750e-01  -1.7722930e+00  -2.1587724e+00  -3.2288398e+00  -1.9594446e+00   4.8964701e+00  -4.3979302e-01   4.0683381e+00   2.1277930e+00   6.5696201e+00   6.8440931e-01   3.1674875e+00  -2.5347292e+00  -1.7770108e-01   2.7202838e-01  -3.2618941e-02   2.6438564e+00   9.9218783e-01  -1.3339960e+00   8.6733032e-01  -2.0423133e-01   5.1806682e-01   2.0548222e+00  -8.8782191e-01  -1.7097086e+00
  -1.0040297e-02  -3.5618274e-01   1.9935007e+00  -1.7098793e-01  -3.2299389e+00  -3.3412373e+00  -5.8007506e-01  -8.5171188e-01  -2.5831863e+00  -2.8599795e+00   5.6657649e-01   2.7529396e+00   2.0924035e+00   8.6945648e-01  -4.4295503e-01  -1.1288238e+00  -2.9202305e-01   9.8476762e-01   9.0088678e-01  -4.0107863e-01  -3.7237606e+00  -3.9287760e-01   1.4318951e+00  -4.5065034e+00  -9.4315249e+00  -1.0840891e+01  -3.6522613e+00  -6.7351487e+00  -1.2428885e+00   1.4124582e+00  -4.0572678e+00  -5.0447906e+00  -8.0878020e-01  -2.2485398e+00   1.5323058e+00   1.3782257e+00   1.2833163e+00   9.6355347e-01  -1.2883323e+00   3.0044648e-02  -7.5552934e+00  -2.2083441e+00   8.2483860e-01   7.7621130e-01   1.2467553e+00   8.1986599e-02   7.1927483e-01   2.1206643e-01   1.4406850e+00   1.7442800e+00  -1.6998741e-01  -9.0332902e-02   8.8715340e-02  -3.5143492e-01  -8.6705500e-02   8.8720276e-01   1.0429390e+00  -5.4554578e-01   1.0970410e+00  -1.1391109e+00   2.0087213e+00  -1.1414419e+00  -8.3942629e-01  -2.0783115e+00   1.5070097e+00  -5.5390261e-01  -1.9780708e+00  -2.4028803e+00  -3.4234241e+00  -1.9251765e+00   5.0365826e+00  -6.9882327e-01   3.5105533e+00   1.9071713e+00   6.6107198e+00  -1.6472841e-01   3.6788029e+00  -2.2891299e+00   9.4497619e-01  -2.6833920e-01   9.3053124e-01   2.6416607e+00   1.1538290e+00  -6.9914045e-01   5.2138757e-01  -2.0650745e-01   1.7293208e-01   5.9429945e-01  -5.0410605e-01  -1.8513837e+00
  -4.6287543e-01  -1.1679751e-02   8.7427046e-01  -4.6629617e-01  -3.0170750e+00  -2.9375137e+00  -8.0701249e-01   5.4617494e-02  -2.8432025e+00  -3.5735787e+00   6.0000630e-01   2.0911055e+00   2.2528107e+00   1.1489769e+00  -6.8879461e-01  -4.1071262e-01   8.9095912e-03   1.5928701e-01   1.5931798e-01   1.9209463e-01  -2.5061098e+00  -6.3452733e-01  -3.6337936e-02  -4.3401852e+00  -1.0319886e+01  -1.1379661e+01  -3.2434907e+00  -6.0293541e+00  -3.2553207e-01   2.3597474e+00  -3.4098417e+00  -3.9184230e+00  -7.1215847e-01  -9.9728960e-01  -1.1406046e+00  -3.7042034e-01   1.6713678e+00  -3.0034548e-01  -7.2368694e-01  -9.2095025e-01  -6.7126010e+00  -1.6786025e+00   1.3877992e+00   9.3783494e-01   1.7410042e+00   7.0233068e-01   1.1752381e+00  -9.6920952e-01   2.0019947e+00   1.1437770e+00   3.9139725e-01  -9.0462891e-01   1.4860127e-01  -9.9557525e-01   6.5075518e-02   2.0043594e-01   3.6827341e-01  -9.8182599e-01   1.3111808e+00  -1.1056766e+00   2.1157859e+00  -3.0665654e-01  -4.4003553e-01  -2.0702265e+00  -4.2218242e-01  -1.5126317e+00  -1.1042644e+00  -1.0798602e+00  -2.6447120e+00  -1.1133077e+00   4.9059070e+00  -1.9178970e-01   4.1805861e+00   2.6545711e+00   4.2879580e+00  -8.2037886e-01   3.5977499e+00  -1.5758551e+00   1.4711660e+00  -3.5228418e-01   1.0605306e+00   2.2063337e+00   1.6383613e+00   5.7544855e-01  -2.9615757e-01   1.8968130e-01  -9.6786546e-01  -5.4545526e-01  -1.2616922e+00  -1.7377062e+00
  -1.1199882e-01  -2.3075300e-01   1.8427465e+00  -4.6431179e-01  -2.1502433e+00  -2.2415653e+00  -7.1532609e-01   6.1387402e-01  -2.0204132e+00  -2.1469017e+00   7.8785658e-01   3.5301098e+00   2.8446239e+00   1.5674090e+00   2.5444848e-01   3.4755076e-01  -1.4561439e+00   1.6526567e-01   5.5545985e-01  -1.0104857e-01  -3.4597288e+00  -2.2164114e-01   3.6366119e-01  -3.9252774e+00  -9.1631025e+00  -8.7086055e+00  -2.4994303e+00  -5.0806456e+00  -8.1719045e-01   3.0466774e+00  -3.6843592e+00  -3.6790453e+00  -4.9186910e-01  -1.0998378e+00  -1.6305777e-02   2.6369377e+00   1.0510318e+00  -2.3292994e-01  -9.3254161e-01  -1.2888738e+00  -7.4163330e+00  -3.2148055e+00   1.9831262e+00   1.0573504e+00   2.0089465e+00   1.1505829e-01   2.7511331e+00  -1.5862834e+00   2.2791082e+00  -2.2879711e-02  -4.4616019e-01  -2.6250953e+00  -5.1718987e-01  -1.1464178e+00  -4.2998130e-01  -3.5120052e-01  -7.8377674e-01  -2.3236532e+00   1.1308791e+00  -2.0946210e+00   2.7617495e+00  -1.5275995e+00  -1.1945601e+00  -3.7750223e+00  -4.3461237e-01  -3.5140709e+00  -2.3865064e+00  -2.0461521e+00  -3.4630105e+00  -2.3141644e+00   6.8557774e+00  -9.2329594e-02   2.4974240e+00   1.8048317e+00   4.0364673e+00  -3.3815495e-01   6.0259290e+00   2.6493500e-01   4.9582331e-01  -1.4917141e+00   1.5325114e+00   1.9808018e+00   2.6033300e+00   1.1627274e+00  -8.2757272e-01  -5.7817965e-02   4.6265350e-02   5.4378719e-02  -1.1087422e+00  -1.2227120e+00
   1.8513101e-01   1.0848240e-01   1.2305884e+00  -3.7750647e-01  -2.2939224e+00  -1.8850396e+00  -1.3691096e+00   1.7639553e-01  -2.5730826e+00  -1.3940142e+00   1.5023259e+00   3.8236110e+00   3.0939720e+00   1.5491616e+00   4.9955656e-01   7.7019373e-01   5.4983850e-01   8.4973189e-01   6.8459102e-01   4.0324060e-02  -3.8660774e+00   4.0052868e-01   7.2743193e-01  -3.0882970e+00  -9.0862144e+00  -7.2807805e+00  -2.7945199e+00  -4.3294124e+00   2.8588705e-01   2.8625013e+00  -4.5410109e+00  -3.0787494e+00  -5.0138869e-01  -1.3660469e+00  -1.7031909e+00   1.0445642e+00   2.1178109e+00  -8.3756837e-01   3.2028407e-02  -1.6476567e-01  -6.9794314e+00  -4.3203548e+00   1.8241610e+00   3.7283409e-01   1.7962260e+00  -4.2957689e-02   2.8093636e+00  -1.7329084e+00   2.4301484e+00   6.3266770e-01   9.1806946e-02  -1.7593157e+00  -2.7272827e-01  -3.6536445e-01  -2.8687486e-01   1.4420798e-01  -3.2574599e-01  -1.5363720e+00   9.2614450e-01  -1.7482339e+00   2.3068407e+00  -1.3160225e+00  -4.8473583e-01  -3.1464230e+00   1.0067385e-01  -2.9687827e+00  -2.6240529e+00  -3.0175078e+00  -2.9178636e+00  -1.5669629e+00   5.0793777e+00  -2.0185740e-01   1.6555187e+00   1.0845077e+00   3.3257463e+00  -9.3045798e-01   4.4811460e+00  -3.0299313e-02   3.7021381e+00  -1.8203200e-01   2.0339603e+00   2.6146731e+00   3.2541125e+00   1.7731986e+00  -3.9424682e-01  -2.4814270e-01   1.0617690e+00   1.1576521e+00  -6.8761681e-01  -1.1928093e+00
   8.6233678e-01   4.6919377e-01   1.0559124e+00  -1.8178421e-01  -2.5134274e+00  -1.6468776e+00  -1.3112602e+00   1.9931373e-02  -3.1488231e+00  -1.3114179e+00   2.5819866e+00   3.7590243e+00   3.5163463e+00   1.6354602e+00   2.2202546e-01   9.3586958e-01   2.4833216e+00   1.0262842e+00   1.1016257e+00   1.1592777e-01  -4.0681364e+00  -1.5475429e-01   6.5251943e-01  -2.7504198e+00  -9.6173192e+00  -7.4959762e+00  -3.5860713e+00  -4.3347420e+00   5.8182000e-01   2.4080159e+00  -5.5187051e+00  -3.3781945e+00  -8.5792500e-01  -1.5470071e+00  -2.8890346e+00   2.9304594e-01   2.3495687e+00  -1.4489009e+00   6.4872524e-01  -2.1125598e-01  -6.6165717e+00  -4.7488480e+00   1.2757222e+00   2.1094296e-01   1.0516921e+00  -2.2762157e-01   2.5027643e+00  -1.8774721e+00   2.0842813e+00   5.0424680e-01   6.8484901e-01  -1.1560856e+00   3.1588314e-01   6.8048836e-02   2.1411310e-01   3.9529946e-01   3.6823074e-01  -7.4723727e-01   9.4575959e-01  -1.4183066e+00   2.2002102e+00  -1.0194584e+00   9.5973833e-01  -2.4082298e+00   1.7888629e-01  -2.8036980e+00  -2.1322270e+00  -2.9015446e+00  -2.4433451e+00  -1.0450799e+00   3.6322618e+00  -4.5720258e-01   9.8866476e-01   7.6045692e-01   3.1693494e+00  -1.8783343e+00   3.1650439e+00  -5.5012674e-01   5.3725390e+00   4.5679982e-01   2.2808954e+00   2.0770842e+00   3.2254035e+00   2.2251105e+00  -1.6623402e-01  -3.0239634e-01   1.3849483e+00   1.1889676e+00  -3.5017022e-01  -1.0686409e+00
   7.3637068e-01   7.8091898e-01   4.6682239e-01  -2.4137939e-01  -2.9250394e+00  -1.8576968e+00  -1.5978957e+00   2.1434938e-01  -3.2642652e+00  -1.3341184e+00   2.6092293e+00   3.2154240e+00   3.1806865e+00   1.3926946e+00  -2.1826660e-01   7.9838890e-01   3.0325642e+00   8.3505726e-01   9.8548094e-01   1.3982843e-01  -4.1347603e+00  -4.3296889e-01  -8.2294859e-02  -2.4045044e+00  -1.1190431e+01  -7.9960181e+00  -4.4012260e+00  -4.7939432e+00   7.8980903e-01   1.7445549e+00  -6.2686612e+00  -3.0605565e+00  -1.0838961e+00  -1.4731631e+00  -2.8862942e+00   1.3072447e+00   1.9507560e+00  -2.1610148e+00   8.6359884e-01  -5.3598991e-01  -6.1364096e+00  -5.3630918e+00   1.6941595e+00   9.6421600e-01   1.1024049e+00  -9.2290865e-02   3.0944562e+00  -1.4895500e+00   2.0255403e+00  -6.7858568e-02   6.7542314e-01  -1.1614598e+00   1.5652048e-01  -1.7421404e-02   3.1794744e-01   2.2207019e-01   1.6657336e-01  -4.9505773e-01   1.4713850e+00  -1.0284277e+00   2.1132240e+00  -4.4192613e-01   1.3856216e+00  -2.1791972e+00  -5.1544296e-01  -2.9345905e+00  -1.0415629e+00  -1.8927084e+00  -1.8997247e+00  -4.9278358e-01   2.2475753e+00  -6.3776312e-01   2.7603773e-02   3.0016053e-01   1.9711547e+00  -2.2174994e+00   2.7469587e+00  -1.0323442e-01   5.5604653e+00   6.5023418e-01   2.2966068e+00   1.4772663e+00   2.9732519e+00   2.3527906e+00  -5.1670198e-01  -2.8245255e-01   8.5651927e-01   8.6508678e-01  -1.7532393e-01  -9.3302514e-01
   9.4612840e-01   9.8443893e-01   2.7907408e-01  -3.5864374e-01  -3.3181158e+00  -2.0158339e+00  -1.5798651e+00   4.6035756e-01  -3.4829532e+00  -1.5661784e+00   3.0606666e+00   3.0376492e+00   3.3819169e+00   1.7250791e+00  -7.4396018e-01   4.5111128e-01   3.9501832e+00   1.1231723e+00   1.0229908e+00   1.4314304e-01  -4.2344058e+00  -8.4195432e-01  -8.2980302e-01  -2.4320301e+00  -1.2781312e+01  -8.7789395e+00  -5.4739290e+00  -5.3640696e+00   1.1175012e+00   1.4455750e+00  -7.2233732e+00  -3.2399937e+00  -1.3111511e+00  -1.5092391e+00  -3.4568263e+00   1.2228201e+00   1.7167825e+00  -2.3767333e+00   1.0726330e+00  -5.9598418e-01  -5.2305326e+00  -5.4909464e+00   1.3749545e+00   1.0305817e+00   8.7053928e-01  -6.5132826e-02   2.7259690e+00  -1.4956129e+00   1.7917109e+00  -2.5930657e-01   5.0522855e-01  -8.4194748e-01   1.8408701e-01   1.4069796e-01   3.0956618e-01   3.9707780e-01   3.7178482e-01  -1.7907686e-02   1.7158611e+00  -5.2580269e-01   1.9999957e+00   3.4753861e-01   2.1364970e+00  -1.4030178e+00  -9.4923750e-01  -2.4325281e+00  -6.7253643e-01  -1.6885101e+00  -1.5088565e+00   3.5867749e-02   6.3012419e-01  -1.0367010e+00  -4.4693163e-01  -2.5479539e-01   1.3092154e+00  -2.4364310e+00   1.8858192e+00  -2.9296638e-01   6.1316094e+00   9.8350704e-01   2.6704375e+00   1.2325424e+00   2.8954265e+00   2.6118843e+00  -6.0219347e-01  -2.7592559e-01   6.1592820e-01   2.0060189e-01   2.9937603e-01  -8.8640734e-01
   1.0581467e+00   1.3838286e+00  -4.3523985e-01  -4.3385490e-01  -3.8044160e+00  -2.3141149e+00  -1.6675812e+00   9.7464604e-01  -3.9606618e+00  -2.4603987e+00   3.6532456e+00   2.6268062e+00   3.5624352e+00   2.2885070e+00  -1.5318477e+00   2.1819051e-01   5.2300693e+00   1.2354844e+00   1.0180974e+00   3.1472215e-01  -3.6364025e+00  -1.1718848e+00  -1.8843041e+00  -2.3923340e+00  -1.5430026e+01  -1.0563015e+01  -6.4604286e+00  -6.2208394e+00   1.6617401e+00   1.7307227e+00  -8.0779246e+00  -3.1044617e+00  -1.2371746e+00  -1.0563586e+00  -4.9142442e+00  -5.0917807e-02   1.5720537e+00  -2.8005335e+00   1.4104403e+00  -7.8326123e-01  -4.7926200e+00  -5.2223744e+00   8.7760966e-01   7.3827809e-01   7.1291877e-01   1.4780193e-01   1.9840508e+00  -1.8382452e+00   1.5713956e+00  -4.5796167e-01   6.4936794e-01  -4.9810113e-01   2.7069971e-01  -2.4424819e-02   3.9044980e-01   2.8029182e-01   6.2268746e-01   5.1784883e-01   1.8383852e+00   2.2377329e-01   1.8167562e+00   1.8025330e+00   2.8581209e+00  -1.9316872e-01  -1.5502270e+00  -1.7115475e+00   1.3835122e-01  -1.0618653e+00  -7.0395540e-01   8.8244431e-01  -1.6670671e+00  -1.1621147e+00  -1.4535905e+00  -4.1935430e-01  -5.2849938e-01  -2.7966080e+00   3.9428583e-01  -3.0045184e-01   7.2146053e+00   1.7714793e+00   3.3907257e+00   1.2803779e+00   2.9811377e+00   3.1565304e+00  -6.5537898e-01  -8.6844720e-02  -2.3173625e-01  -1.2889343e+00   6.0540183e-01  -8.4406095e-01
   7.9353233e-01   1.5401772e+00  -8.5599608e-01  -2.3971376e-01  -2.7499739e+00  -1.3438210e+00  -1.6751831e+00   1.2938602e+00  -3.1003250e+00  -1.7083376e+00   2.9956951e+00   2.2529711e+00   2.7921792e+00   1.8085460e+00  -1.1676993e+00   8.5557373e-01   4.4680056e+00   7.1035006e-01   7.9209671e-01   3.7591758e-01  -2.2110446e+00  -4.3199981e-01  -1.7222928e+00  -9.2134420e-01  -1.2465469e+01  -7.8289658e+00  -4.8666538e+00  -4.4853667e+00   1.8614427e+00   2.1631283e+00  -5.9887978e+00  -1.3598104e+00  -9.5703233e-01  -5.2472205e-01  -4.7805742e+00   6.6830418e-02   6.8603160e-01  -2.8464761e+00   1.2583094e+00  -9.1102068e-01  -3.4912732e+00  -4.3071001e+00   9.7045409e-01   1.1248681e+00   8.1451004e-01   2.3851001e-01   1.7763151e+00  -1.4617979e+00   1.2603463e+00  -9.3480619e-01   3.6675199e-01  -7.5911391e-01  -7.9247985e-02  -4.4747452e-01  -1.3663145e-02  -5.2439413e-01  -3.8093247e-02   2.6840927e-01   1.4320175e+00   2.8253897e-01   1.4876179e+00   1.8767613e+00   2.5438994e+00  -2.9406779e-01  -2.0140311e+00  -2.0350023e+00   5.4313844e-01  -2.1978373e-01  -2.8346171e-01   8.8599396e-01  -2.5335798e+00  -4.9553504e-01  -2.2683431e+00  -4.6893430e-02  -2.2794858e+00  -1.8426604e+00  -4.8233169e-01   5.3226869e-01   5.9820540e+00   1.8789743e+00   3.0424931e+00   7.4150913e-01   3.3315107e+00   3.5651822e+00  -7.9414159e-01   2.2768753e-01  -4.8974075e-01  -1.3212152e+00   2.3092210e-01  -2.8900844e-01
   1.0085756e+00   1.4233234e+00  -8.1180851e-01  -2.6792890e-01  -2.0807749e+00  -2.4128980e-01  -1.5189628e+00   1.1236188e+00  -2.5516987e+00  -9.7821101e-01   3.0393179e+00   2.1188879e+00   2.7576453e+00   1.5399210e+00  -7.9304716e-01   1.0597919e+00   4.3389619e+00   9.3893762e-01   8.7776948e-01   2.3825455e-01  -1.9536777e+00  -2.3642474e-01  -1.4597087e+00  -3.2029167e-01  -1.0059935e+01  -5.4320284e+00  -4.2059120e+00  -2.9880022e+00   2.0024595e+00   1.9506597e+00  -5.3463127e+00  -9.1856538e-01  -1.1287030e+00  -7.6867607e-01  -4.9886927e+00  -3.8010180e-01   6.5299357e-01  -2.4074800e+00   1.5399693e+00  -1.1466789e-01  -2.2322501e+00  -4.5019662e+00   4.0475460e-01   5.8643279e-01   5.4489974e-01   4.3265158e-02   1.3587561e+00  -1.6310797e+00   9.6577406e-01  -1.0350773e+00   1.9487278e-01  -6.5357325e-01  -7.2879585e-02  -1.1948649e-01  -1.5933856e-01  -3.2514955e-01  -1.2122708e-01   3.8518422e-01   1.2132140e+00   2.5686701e-01   1.1768859e+00   1.3712646e+00   2.6781323e+00  -1.9433222e-01  -1.8954605e+00  -2.1402194e+00   2.0950711e-01  -7.0596453e-01  -1.4530419e-01   9.1800623e-01  -3.1193732e+00  -5.5926041e-01  -2.9253982e+00  -6.7590747e-01  -3.1150380e+00  -1.5673048e+00  -7.7853334e-01   3.4380670e-01   5.7814846e+00   2.0959947e+00   2.7941942e+00   5.5230184e-01   3.5144879e+00   3.5844907e+00  -6.0330109e-01   1.4409849e-01   2.8187279e-01  -8.2230395e-01   5.3203591e-01   1.0733568e-01
   1.0094642e+00   1.6994430e+00  -1.4911326e+00  -3.5235512e-01  -2.3710471e+00  -5.1566716e-01  -1.7283340e+00   9.7071010e-01  -2.6076541e+00  -1.3603494e+00   3.4460532e+00   1.4229559e+00   2.4974795e+00   1.3667483e+00  -1.2085549e+00   7.2886441e-01   5.2866891e+00   1.0078996e+00   8.2785514e-01   1.9371006e-01  -1.4376188e+00  -4.0841585e-01  -1.9438105e+00   7.9397597e-02  -1.1437742e+01  -6.1640891e+00  -4.8073249e+00  -3.4510074e+00   2.3400168e+00   1.1356605e+00  -6.0490783e+00  -7.3569328e-01  -1.4813922e+00  -8.6337977e-01  -5.6907228e+00  -9.4848766e-01   5.2601655e-01  -2.6592947e+00   1.7999258e+00   2.7446308e-02  -1.8651546e+00  -4.7974056e+00   9.3668010e-02   6.5741809e-01   2.8893396e-01   1.1973483e-01   8.6537642e-01  -1.0640399e+00   6.4108871e-01  -1.1392168e+00   3.4029929e-01   5.4488047e-02  -1.0465927e-01  -1.0231235e-01   1.1390442e-02  -2.8826579e-01   2.8687597e-02   1.0292607e+00   1.4825968e+00   9.5678383e-01   8.5357130e-01   2.2535237e+00   3.1578687e+00   7.4324895e-01  -2.2057436e+00  -1.3215928e+00   1.2168326e+00   4.0685992e-03   4.2914166e-01   1.7122413e+00  -5.3896246e+00  -8.0859739e-01  -4.1416735e+00  -1.2171870e+00  -4.6906154e+00  -1.8224733e+00  -2.1757382e+00   1.3429224e-01   6.3009903e+00   2.9402767e+00   2.7910718e+00   3.3950627e-01   3.1947830e+00   3.4793638e+00  -5.6202447e-01   1.3965068e-01  -2.7089370e-01  -1.2891556e+00   7.1706805e-01   2.4648074e-01
   7.9664142e-01   1.8515117e+00  -2.0571933e+00  -5.9979667e-01  -3.0146915e+00  -9.9542160e-01  -1.9517058e+00   8.5504030e-01  -2.7843980e+00  -2.0304346e+00   3.5874834e+00   5.9042303e-01   2.1291904e+00   1.1518285e+00  -2.0339533e+00   6.3809571e-02   5.6854588e+00   1.0556748e+00   7.4367991e-01   1.3256100e-01  -1.3415204e+00  -9.0587404e-01  -2.7648650e+00  -8.5995839e-02  -1.3902258e+01  -7.8860308e+00  -5.8056835e+00  -4.5640739e+00   2.2780505e+00   1.4893481e-01  -7.1109286e+00  -1.0971307e+00  -1.7776360e+00  -8.8152466e-01  -5.4551100e+00  -3.5978563e-01   3.4661115e-01  -2.6656091e+00   2.0421052e+00   8.2177974e-02  -2.1016223e+00  -5.3260012e+00   1.4620758e-02   1.0378098e+00   3.3887786e-01   3.2310607e-01   5.4459783e-01  -2.8503010e-01   3.6725303e-01  -1.3677372e+00   1.6939724e-01   5.4407854e-01  -2.9253386e-01  -2.7566410e-01   1.8885780e-01  -3.1730771e-01   6.4568720e-02   1.4912143e+00   2.0211267e+00   1.7127317e+00   8.1142198e-01   3.2490766e+00   3.4706372e+00   1.4895217e+00  -2.5216762e+00  -6.7625098e-01   2.5848464e+00   1.1082835e+00   1.1956924e+00   2.6091924e+00  -7.4544204e+00  -1.1863605e+00  -5.5201779e+00  -2.0514270e+00  -6.3878467e+00  -2.2899890e+00  -3.2720741e+00  -3.2179415e-02   5.9309783e+00   3.2813774e+00   2.6372054e+00  -2.2713322e-02   2.7571171e+00   3.1577411e+00  -7.1672316e-01   2.7815112e-02  -1.3085933e+00  -2.1908977e+00   9.6855930e-01   2.5416108e-01
   8.7408948e-01   1.8797485e+00  -2.1710112e+00  -6.2610443e-01  -3.0722757e+00  -5.0973508e-01  -1.9323251e+00   2.4852610e-01  -2.6687833e+00  -1.7511666e+00   3.5096760e+00   9.2983480e-04   1.6476117e+00   5.2154546e-01  -2.2635072e+00  -1.3587940e-01   5.8193347e+00   1.1293603e+00   9.5714622e-01   1.3018306e-01  -1.3009228e+00  -1.2038813e+00  -2.6969096e+00   1.5469514e-01  -1.2806375e+01  -7.1926404e+00  -5.8393836e+00  -4.1388232e+00   2.1412348e+00  -8.9172397e-01  -6.7638835e+00  -1.2478432e+00  -2.1260500e+00  -1.2565399e+00  -4.9223120e+00  -2.0035932e-01   3.5442488e-01  -2.1435078e+00   2.2578084e+00   7.4535839e-01  -1.7078862e+00  -5.3648513e+00  -6.4214736e-01   9.8471380e-01  -1.6294855e-01   1.9002139e-01  -1.8652622e-01   5.9003221e-01  -1.3912819e-01  -1.2441784e+00   9.8817971e-02   1.2853916e+00  -1.3703881e-01   1.6613339e-02   4.0055000e-01  -9.4872891e-03   4.6750784e-01   2.0713135e+00   2.1800332e+00   2.1282225e+00   6.8349222e-01   3.2418517e+00   3.9806046e+00   1.9147852e+00  -2.4140431e+00  -5.6271669e-02   3.1728871e+00   1.4058735e+00   1.7114436e+00   3.0957302e+00  -8.5741610e+00  -1.3773275e+00  -5.9054158e+00  -2.6746344e+00  -6.5424252e+00  -2.4189180e+00  -4.2923595e+00  -8.5622298e-01   5.2513898e+00   3.4289922e+00   1.9190976e+00  -6.0106842e-01   2.3025244e+00   2.6465523e+00  -5.2913096e-01  -2.3802956e-01  -1.3145589e+00  -1.7832823e+00   1.2091922e+00   3.1763535e-01
   8.2506364e-01   1.7788290e+00  -2.1153560e+00  -4.9463544e-01  -2.5870976e+00  -1.9727820e-01  -1.8188279e+00   3.2175945e-02  -2.1529776e+00  -1.7818733e+00   3.2255355e+00  -4.5714794e-01   1.1622795e+00   1.8282043e-01  -2.2768164e+00  -3.1081850e-01   5.3936099e+00   5.0389117e-01   9.5988490e-01   2.5484220e-02  -2.3005332e-01  -1.0942298e+00  -2.6085382e+00   5.3933491e-01  -1.1357648e+01  -6.7196591e+00  -5.2186541e+00  -3.7459599e+00   1.7847325e+00  -1.4058361e+00  -6.1265709e+00  -1.1319001e+00  -2.4819820e+00  -1.3726174e+00  -4.3782928e+00  -4.9087875e-01  -5.6878759e-02  -1.5562817e+00   1.9932781e+00   7.9122918e-01  -5.4670403e-01  -3.9734846e+00  -1.2477058e+00   7.6277049e-01  -6.0438751e-01   1.1533451e-01  -1.1424121e+00   9.4019377e-01  -5.7045591e-01  -1.1948389e+00   1.3238593e-01   1.8983952e+00  -1.4521542e-02   2.0980069e-01   4.3558397e-01   7.3846497e-02   4.9109582e-01   2.2958391e+00   2.1688518e+00   2.3701328e+00   5.8058047e-01   3.2946094e+00   4.0353213e+00   2.1979283e+00  -2.3580155e+00   6.2173429e-01   3.6228755e+00   2.0279802e+00   1.7236993e+00   3.1741279e+00  -9.2373306e+00  -1.1602213e+00  -5.8610977e+00  -2.4420768e+00  -6.5180901e+00  -1.4650299e+00  -4.8197359e+00  -1.2498851e+00   3.7942910e+00   2.8624695e+00   1.1821070e+00  -1.1530625e+00   1.7703332e+00   2.2299931e+00  -3.1105141e-01   3.4937649e-02  -1.5734956e+00  -2.0067834e+00   1.0798946e+00   5.5659754e-01
   4.8669965e-01   1.7340024e+00  -2.6620032e+00  -7.1186280e-01  -3.0237482e+00  -3.7355051e-01  -1.9321588e+00  -2.2310570e-02  -2.4009344e+00  -2.6176288e+00   2.6815825e+00  -1.0753909e+00   5.9771236e-01   9.8884744e-02  -2.9858114e+00  -8.2602485e-01   4.7824908e+00   3.5979107e-01   6.1440044e-01  -9.8009979e-02   9.2090476e-02  -1.3871117e+00  -2.9589546e+00   2.2373108e-01  -1.2567449e+01  -7.7768704e+00  -5.2885097e+00  -4.2274747e+00   1.7767820e+00  -1.7197750e+00  -5.7003307e+00  -1.0571516e+00  -1.9783347e+00  -1.0778132e+00  -3.8437076e+00  -8.8596929e-01   1.4474186e-01  -9.9318667e-01   2.1372422e+00   1.5545583e+00  -9.8228638e-01  -3.6678085e+00  -1.2793124e+00   4.1246430e-01  -1.7602839e-01   2.2210320e-01  -1.2492871e+00   1.1393099e+00  -5.7080453e-01  -1.1453393e+00  -1.7214264e-01   2.0277235e+00  -1.9659095e-01   1.4600879e-01   5.2215849e-01   2.9002217e-01   4.7408508e-01   2.3067836e+00   2.2063915e+00   2.8361207e+00   4.6076240e-01   3.7931629e+00   3.2810977e+00   2.4857696e+00  -2.4617025e+00   1.1693603e+00   4.1741546e+00   2.3304520e+00   2.4268698e+00   3.7522584e+00  -9.9752630e+00  -1.0837265e+00  -6.6329627e+00  -2.9634661e+00  -7.9709243e+00  -1.5495303e+00  -5.0284998e+00  -1.3952040e+00   3.0409206e+00   2.6120339e+00   9.1929583e-01  -9.9681932e-01   1.6028510e+00   1.4886747e+00  -2.7213461e-01  -8.9222349e-02  -2.4967889e+00  -2.9430771e+00   1.4373316e+00   4.3597408e-01
   2.1037592e-01   1.7090743e+00  -2.6522174e+00  -9.0469949e-01  -2.3423938e+00  -3.9845352e-01  -2.0237982e+00  -1.1254048e-02  -1.8662940e+00  -2.9286830e+00   2.5425847e+00  -9.9077524e-01   3.6271536e-01   2.4465715e-01  -3.0183442e+00  -7.3114344e-01   3.9589002e+00  -2.9579945e-01   2.8885101e-01   2.1823718e-02   1.2248529e+00  -1.1609840e+00  -3.7049396e+00  -1.1308153e-01  -1.2091439e+01  -8.3443750e+00  -4.4278360e+00  -4.1502469e+00   1.2201893e+00  -1.3956936e+00  -5.1354423e+00  -1.1023172e+00  -2.1035600e+00  -6.2429283e-01  -3.7501347e+00  -7.6774552e-01  -3.0378318e-01  -6.5468442e-01   1.7861647e+00   7.8128996e-01  -4.6245742e-01  -2.0427918e+00  -1.7257704e+00   1.9300454e-01  -3.8310156e-01   5.5825546e-01  -2.2995110e+00   1.1253966e+00  -6.5401212e-01  -1.2609942e+00  -6.4658690e-02   2.1128369e+00  -2.8656813e-01  -1.8697171e-01   5.8680134e-01  -1.8535431e-01   7.0628432e-02   2.0104582e+00   2.3748207e+00   3.1660745e+00   8.4223115e-01   4.3566672e+00   3.2680107e+00   2.5193482e+00  -2.8297935e+00   1.3757323e+00   4.5757054e+00   3.5025298e+00   2.1277341e+00   3.7695575e+00  -9.7281104e+00  -8.5744400e-01  -6.0989981e+00  -2.0601879e+00  -8.0151518e+00  -5.4343060e-01  -5.1761490e+00  -1.4249701e+00   1.1385304e+00   1.7921677e+00   3.9793017e-01  -1.1601616e+00   1.2313844e+00   1.6663136e+00  -5.5681154e-01   3.8203388e-01  -3.3900353e+00  -3.6483648e+00   5.1182997e-01   5.4728928e-01
   1.7907707e-01   1.3606667e+00  -2.1781567e+00  -1.0384322e+00  -1.9154143e+00   4.8747511e-01  -2.0257607e+00  -5.9723522e-01  -1.5638370e+00  -2.3373744e+00   1.9663991e+00  -9.8137918e-01  -1.9839859e-01  -3.7267547e-01  -3.0486253e+00  -6.6007825e-01   2.4910354e+00  -6.7922917e-01   5.6274707e-01  -9.8322387e-02   6.4034916e-01  -1.6831571e+00  -3.6414388e+00  -5.7265392e-01  -1.0232075e+01  -7.0944290e+00  -3.6587064e+00  -3.3397600e+00   3.1736454e-02  -1.9878564e+00  -4.7002520e+00  -1.7438410e+00  -2.0447862e+00  -8.0704834e-01  -1.5813166e+00   1.7138637e+00  -2.7625159e-01   2.3946468e-01   2.0649314e+00   1.3768741e+00  -1.2689507e+00  -2.5645083e+00  -2.1935502e+00  -4.4075988e-01  -7.3380154e-01   1.5322469e-01  -1.9655197e+00   9.0380696e-01  -7.9598888e-01  -1.8077900e+00  -3.0508864e-01   1.4966282e+00  -3.4017999e-01  -9.0966576e-02   9.8483384e-01  -7.5417600e-02  -5.3698709e-02   1.5816702e+00   2.6924905e+00   2.8994094e+00   1.3425611e+00   3.2386102e+00   2.8553099e+00   1.4386087e+00  -2.4015801e+00   4.1877332e-01   4.6127361e+00   3.6469672e+00   2.2215742e+00   3.4907870e+00  -8.0882344e+00  -8.2266916e-01  -6.8512604e+00  -2.6911802e+00  -7.4564794e+00  -6.9721330e-01  -3.7101466e+00  -1.4291608e+00  -1.0997001e+00   2.1019039e-01  -6.1394287e-01  -1.8092334e+00   6.7099053e-01   8.7479999e-01  -8.6039148e-01  -1.0012207e-02  -3.2313521e+00  -3.1265263e+00   5.3007263e-01   6.6104439e-01
   5.6939488e-03   1.1293616e+00  -2.1088588e+00  -1.0355114e+00  -1.7656615e+00   8.1214915e-01  -2.2787156e+00  -1.2990084e+00  -1.3633885e+00  -1.8523378e+00   1.3208409e+00  -1.0711021e+00  -7.9502154e-01  -1.0446720e+00  -2.8555335e+00  -6.8492136e-01   1.5613911e+00  -1.0785886e+00   5.0596934e-01  -2.4956070e-01   4.9329785e-01  -1.4142327e+00  -3.0507651e+00  -5.1155901e-01  -8.6490225e+00  -5.9258813e+00  -2.9320332e+00  -2.7216302e+00  -3.4831369e-01  -2.8352310e+00  -4.0109848e+00  -1.7839339e+00  -1.9307778e+00  -1.0859987e+00  -1.7136629e-01   2.2467677e+00   1.7178225e-01   9.2374930e-01   2.0811590e+00   2.2325299e+00  -1.5571260e+00  -2.3749441e+00  -2.1174395e+00  -7.9636573e-01  -6.9173333e-01   6.3458437e-02  -1.6300384e+00   1.4363158e+00  -6.6894254e-01  -1.3652240e+00  -2.5610478e-01   1.7801966e+00  -2.9605170e-01   4.8663715e-01   1.2097555e+00   4.1588823e-01  -8.7573893e-02   1.4773476e+00   2.7049773e+00   2.8148248e+00   1.3854664e+00   2.4349024e+00   2.2008140e+00   7.8982101e-01  -1.7952858e+00   4.8899399e-01   4.5652182e+00   3.4872678e+00   2.2139599e+00   3.4945352e+00  -7.3572667e+00  -7.2947410e-01  -6.7647456e+00  -3.0223567e+00  -6.8228051e+00  -3.2653261e-01  -3.0903105e+00  -1.7634391e+00  -2.1240312e+00  -7.0572447e-01  -1.5515962e+00  -1.8704814e+00   3.8657294e-01  -1.3325735e-02  -5.9100197e-01  -1.5873312e-01  -2.9771984e+00  -2.2143403e+00   4.8918767e-01   6.6111111e-01
   3.3059493e-01   8.7705146e-01  -1.6696039e+00  -7.9635317e-01  -1.5289240e+00   7.6199737e-01  -2.0154106e+00  -1.7919033e+00  -1.6403900e+00  -2.2092375e+00   1.2612144e+00  -9.8816628e-01  -9.7468301e-01  -1.1280250e+00  -3.0753851e+00  -8.7770902e-01   1.1786647e+00  -1.7718134e+00   4.6100081e-01  -4.9465631e-01   6.9836505e-01  -1.8107595e+00  -2.4406227e+00  -7.9879851e-01  -7.8560238e+00  -6.2887040e+00  -2.3537604e+00  -2.8396199e+00  -1.1818473e+00  -3.2223654e+00  -3.5622917e+00  -2.4273340e+00  -1.6114779e+00  -9.7339427e-01   1.2741820e+00   2.4176989e+00   3.6833480e-01   1.5612404e+00   2.0137641e+00   2.4248805e+00  -1.9983170e+00  -1.1907425e+00  -2.4834485e+00  -1.4930413e+00  -1.0274475e+00  -1.2192689e-01  -1.8481277e+00   1.1475488e+00  -7.8792189e-01  -1.1376670e+00   1.1120922e-01   2.1318991e+00   1.7833418e-01   1.0769291e+00   1.8270453e+00   9.2110726e-01   2.9036606e-01   1.4702643e+00   2.4852303e+00   2.8058372e+00   1.6059083e+00   1.8976924e+00   2.0165559e+00   5.9787683e-01  -8.5941182e-01   5.9733111e-01   4.5907507e+00   3.6323844e+00   1.9901952e+00   3.3261647e+00  -6.4408429e+00  -5.4419830e-01  -6.6427578e+00  -2.8390197e+00  -5.5200524e+00  -1.1572851e-01  -2.7674831e+00  -2.2736934e+00  -3.0169035e+00  -2.0813002e+00  -2.0265656e+00  -2.1526534e+00  -1.4545280e-02  -7.4622197e-01  -1.1025636e-01   5.8610120e-02  -2.9370565e+00  -2.3820347e+00   4.6918969e-01   6.9136676e-01
  -8.4798588e-02   5.4384786e-01  -1.5115626e+00  -8.7801332e-01  -1.3167593e+00   7.9635364e-01  -2.2937266e+00  -2.4892593e+00  -1.1788846e+00  -1.4998884e+00   2.3141612e-01  -9.6506888e-01  -1.7534720e+00  -1.8705316e+00  -2.7350081e+00  -9.5214435e-01  -3.7106291e-01  -2.3131715e+00   4.5192834e-02  -7.4501495e-01   3.3896600e-01  -1.5038994e+00  -1.9549223e+00  -9.1658235e-01  -5.9997276e+00  -4.9111157e+00  -1.5075014e+00  -2.2292587e+00  -1.6918527e+00  -4.2691032e+00  -2.6435579e+00  -2.3464627e+00  -1.5259896e+00  -1.2791579e+00   3.2266093e+00   3.7589035e+00   5.9152967e-01   2.0295405e+00   1.7062328e+00   2.9405930e+00  -1.8616008e+00  -8.5988228e-01  -1.7762209e+00  -1.2314424e+00  -7.0714927e-01  -7.9023053e-02  -8.4905496e-01   1.8700903e+00  -4.2978139e-01  -7.8537232e-01   2.3752096e-02   2.1659939e+00   5.2220914e-02   1.6377408e+00   1.9661823e+00   1.4075978e+00  -9.9886153e-02   1.0636088e+00   2.6629908e+00   2.5657879e+00   1.7060573e+00   9.0462176e-01   1.0068500e+00  -4.7335711e-01  -4.5884762e-01   4.2505580e-01   4.4332302e+00   3.6398179e+00   1.5824908e+00   3.0526181e+00  -4.8253318e+00  -5.0832451e-01  -5.7081339e+00  -2.9234502e+00  -4.0820595e+00   5.4144694e-01  -1.3460084e+00  -2.3545823e+00  -4.6269410e+00  -3.3943219e+00  -3.2037550e+00  -2.2926658e+00  -6.0127014e-01  -1.8721592e+00  -9.7778048e-02  -4.3171906e-02  -2.7220810e+00  -1.1294742e+00   2.7599037e-01   6.2671195e-01
   7.9240742e-02   3.9144706e-01  -1.1611406e+00  -9.5144070e-01  -2.0367636e+00  -5.3416059e-02  -2.2838850e+00  -2.6648977e+00  -2.1041915e+00  -2.5394234e+00   2.7864652e-01  -7.0385676e-01  -1.6958554e+00  -1.3687238e+00  -3.7380270e+00  -1.5813070e+00  -5.0469318e-01  -2.7243503e+00   5.9907341e-02  -6.9411838e-01  -4.3599402e-01  -2.5251216e+00  -2.7209159e+00  -2.4421092e+00  -8.7766478e+00  -7.8779779e+00  -2.4564292e+00  -3.9920270e+00  -2.7201165e+00  -4.3941311e+00  -3.8351316e+00  -3.9345256e+00  -1.1013787e+00  -9.3027791e-01   4.9398010e+00   5.2238673e+00   8.5632602e-01   2.4479096e+00   1.7811195e+00   2.7443965e+00  -3.1750813e+00  -2.7395907e-01  -2.2151729e+00  -2.0210962e+00  -9.8756959e-01  -6.5791018e-02  -9.2414768e-01   1.0622295e+00  -2.9934123e-01  -7.5417878e-01   2.5943012e-01   2.1447580e+00   4.0612452e-01   2.0240248e+00   2.7284802e+00   1.9650595e+00   4.5338381e-01   1.0678452e+00   3.1786823e+00   2.8522247e+00   2.3928210e+00   1.1787900e+00   1.1621625e+00  -4.9802685e-01   3.7564614e-02   5.8582831e-01   4.7627961e+00   4.0637284e+00   1.5532083e+00   3.1939618e+00  -3.7373419e+00  -7.6851870e-01  -5.4360505e+00  -2.9819601e+00  -2.2930649e+00   1.7002864e-01  -4.6277294e-01  -2.7653112e+00  -5.1905328e+00  -5.0452535e+00  -3.0645332e+00  -2.3134104e+00  -1.3473479e+00  -2.4342912e+00  -1.2646018e-01   4.2805536e-02  -3.2850492e+00  -2.0970152e+00   4.4726958e-01   2.2780090e-01
   2.1039131e-01  -1.6847115e-02  -5.1217605e-01  -7.0299347e-01  -1.5964938e+00   1.2001820e-01  -2.0454831e+00  -2.9631274e+00  -2.0002606e+00  -2.1482389e+00  -3.4745473e-01  -1.9428928e-01  -1.9340960e+00  -1.3857503e+00  -3.4880533e+00  -1.4965499e+00  -1.7351536e+00  -3.3460651e+00  -7.2824237e-02  -8.4212136e-01  -6.3343428e-01  -2.5293913e+00  -2.0552512e+00  -2.6490148e+00  -6.7045131e+00  -6.6511855e+00  -1.4826577e+00  -3.3932405e+00  -3.4184330e+00  -4.3995444e+00  -2.7444181e+00  -4.0895514e+00  -5.8208487e-01  -8.4594363e-01   6.8493867e+00   5.9861392e+00   9.7687648e-01   3.1174881e+00   1.4309011e+00   3.0621567e+00  -3.1409838e+00   8.9188297e-01  -2.2175941e+00  -2.6147002e+00  -1.0868961e+00  -2.8967097e-01  -4.9855485e-01   5.5384195e-01  -1.2275200e-01  -4.5845611e-01   2.9442498e-01   1.9570640e+00   6.4999803e-01   2.7242448e+00   2.9810427e+00   2.5555982e+00   5.1882787e-01   6.2492039e-01   2.9083618e+00   2.3915016e+00   2.6161405e+00   1.3110998e-01   4.8242004e-01  -1.3157819e+00   8.1747762e-01   4.1736923e-01   3.9605825e+00   3.4921665e+00   9.7550431e-01   2.5481860e+00  -1.5279312e+00  -5.0463023e-01  -4.3398806e+00  -2.7265076e+00   1.0219915e-01   8.7402654e-01   1.0154737e+00  -2.8316292e+00  -6.2659013e+00  -6.7529652e+00  -3.4910747e+00  -2.4029421e+00  -1.6966651e+00  -3.1851183e+00   1.6592663e-01   1.5637637e-01  -2.6358720e+00  -1.4657714e+00   5.2455886e-01   1.9568443e-01
   5.3382595e-02  -2.8930147e-01  -3.9936202e-01  -6.0632609e-01  -1.2057744e+00   3.4222077e-01  -1.9844866e+00  -3.0217153e+00  -2.0056939e+00  -2.0362127e+00  -1.2248922e+00   6.0024057e-02  -2.2422956e+00  -1.3784607e+00  -3.3159238e+00  -1.3050883e+00  -2.8878932e+00  -3.9874012e+00  -5.8367059e-01  -8.2819629e-01  -4.6202516e-01  -2.2966301e+00  -1.7860724e+00  -2.8910667e+00  -4.9099301e+00  -5.6601977e+00  -3.9327103e-01  -2.5780351e+00  -3.6477825e+00  -3.9873011e+00  -1.2018590e+00  -3.7398717e+00   2.1629326e-01  -3.5166783e-01   7.8601691e+00   5.6929719e+00   1.3569964e+00   3.4312473e+00   1.2266929e+00   3.3430083e+00  -2.7031046e+00   2.3816028e+00  -1.8816944e+00  -3.2264653e+00  -7.6448095e-01  -9.6222273e-02   1.0311316e-01  -2.1458617e-01   3.7716489e-01   3.2567113e-03   5.3612124e-01   1.6054213e+00   8.8124091e-01   3.2742760e+00   3.1622356e+00   3.0117469e+00   4.3078523e-01   1.2751951e-01   2.6173616e+00   2.0246761e+00   2.6486556e+00  -6.3541314e-01  -3.6551960e-01  -2.0508271e+00   1.1869425e+00   6.1805642e-02   3.3110852e+00   3.1747574e+00   6.7670826e-01   2.1883387e+00   5.2167632e-01  -1.3451323e-01  -2.7494939e+00  -2.0401106e+00   1.6726827e+00   1.5120228e+00   2.3231356e+00  -2.8057045e+00  -6.8821918e+00  -8.1258440e+00  -3.7943184e+00  -2.1292520e+00  -1.8263857e+00  -3.6505489e+00   3.7837904e-01   4.6998943e-01  -2.3364822e+00  -1.1366529e+00   3.3777604e-01   1.1261345e-01
   2.1228840e-01  -5.9883082e-01   3.1085133e-01  -5.7518162e-01  -4.1349312e-01   5.7736644e-01  -1.6906576e+00  -3.1214808e+00  -1.5478930e+00  -1.4248574e+00  -1.3694403e+00   9.4436737e-01  -1.9987260e+00  -1.0328842e+00  -2.7717731e+00  -9.4075839e-01  -3.8474261e+00  -4.2979388e+00  -8.1473978e-01  -9.6086358e-01  -5.7179017e-01  -2.1916946e+00  -1.5071342e+00  -3.3252391e+00  -2.6769442e+00  -4.3827076e+00   6.9196611e-01  -1.6947685e+00  -4.2083840e+00  -3.5319626e+00  -3.1515107e-01  -3.8979196e+00   5.2056771e-01  -1.8745415e-01   8.3770083e+00   5.9437971e+00   1.3880425e+00   3.5193942e+00   8.3924850e-01   2.9029298e+00  -2.0537218e+00   3.5289756e+00  -1.7043117e+00  -3.5714643e+00  -8.5059861e-01  -6.0021322e-02   5.7669673e-01  -9.6619125e-01   7.0690245e-01   1.6786638e-01   7.6800677e-01   1.1023272e+00   1.1403951e+00   3.6776379e+00   3.3056952e+00   3.2012960e+00   1.9819411e-01  -4.7710968e-01   2.3022293e+00   1.5055127e+00   2.9778134e+00  -1.4652225e+00  -6.8365861e-01  -2.8585452e+00   1.7049736e+00  -6.3865328e-01   2.2570369e+00   2.7293718e+00  -1.8367037e-01   1.3429054e+00   2.9743357e+00  -5.0141378e-02  -1.0961623e+00  -1.1938154e+00   3.9863536e+00   2.0942950e+00   3.7578831e+00  -2.6852071e+00  -7.6770658e+00  -9.2996390e+00  -3.9588349e+00  -1.9812850e+00  -2.0229530e+00  -3.7596661e+00   3.4712737e-01   6.9597721e-01  -1.7820648e+00  -5.5945904e-01  -1.4907015e-02   1.6584618e-01
   4.9397922e-01  -7.3280809e-01   6.9567422e-01  -7.6467514e-01  -1.5926684e-01   3.5130617e-01  -1.5519808e+00  -3.3223726e+00  -1.5180686e+00  -1.1121163e+00  -6.9117159e-01   1.7490037e+00  -1.3559133e+00  -2.6243420e-01  -2.5404830e+00  -7.9047130e-01  -3.3556213e+00  -3.8985547e+00  -8.9367034e-01  -9.4029296e-01  -1.0540689e+00  -2.5931748e+00  -1.8551722e+00  -4.0230944e+00  -2.4310401e+00  -4.1820648e+00   7.0176739e-01  -1.4632940e+00  -4.2028063e+00  -3.3183353e+00  -9.0104587e-01  -4.4090822e+00   4.4715563e-01  -2.2194637e-01   7.2314497e+00   5.2861232e+00   1.8765990e+00   3.0836527e+00   9.4055835e-01   2.5794373e+00  -1.5258384e+00   3.6433450e+00  -1.9633126e+00  -4.2107816e+00  -1.3307348e+00  -1.6132096e-01   7.3585307e-01  -1.9363515e+00   9.6626930e-01   4.1555110e-01   1.1703048e+00   9.7938469e-01   1.4880891e+00   4.0722208e+00   3.6304863e+00   3.6136464e+00   3.9116433e-01  -4.8955485e-01   2.2334813e+00   1.3855233e+00   3.1991538e+00  -1.4621943e+00  -2.3347488e-01  -2.7833343e+00   1.9657590e+00  -6.3878006e-01   1.2745927e+00   1.9331644e+00  -6.7853354e-01   1.0883910e+00   4.2403350e+00  -4.2907265e-01   3.1001643e-01  -8.9393237e-01   6.0386233e+00   1.6563946e+00   4.3485830e+00  -2.9100480e+00  -6.6462840e+00  -9.3477000e+00  -3.5504983e+00  -1.5386488e+00  -2.4024853e+00  -3.6150115e+00   8.5715109e-02   5.5944729e-01  -1.3344956e+00  -1.0776802e-01   1.3105781e-02   4.9062184e-03
   1.1209680e-01  -8.2013879e-01   5.3247895e-01  -8.7564196e-01  -6.5866259e-01  -1.3048787e-01  -1.7355044e+00  -3.4621519e+00  -1.6062836e+00  -8.4707849e-01  -1.1090432e+00   1.5993384e+00  -1.6260782e+00  -3.5777051e-01  -2.7225151e+00  -9.4342418e-01  -3.6198412e+00  -3.9029165e+00  -1.1526787e+00  -7.8044942e-01  -1.8331066e+00  -2.8798464e+00  -2.2954307e+00  -4.4083488e+00  -3.1489848e+00  -4.3036988e+00   2.8098651e-01  -1.7661527e+00  -4.2460045e+00  -3.7585954e+00  -1.1738280e+00  -4.4727191e+00   5.4466488e-01  -9.5881039e-02   7.8712790e+00   6.3192833e+00   2.1311065e+00   2.5372688e+00   9.0016709e-01   2.3537976e+00  -1.5061176e+00   3.3267019e+00  -1.1660647e+00  -3.5959049e+00  -1.0373567e+00   8.8305109e-02   1.8121784e+00  -1.7657666e+00   1.3567770e+00   6.3357493e-01   1.2700936e+00   7.9027670e-01   1.5010769e+00   4.2801847e+00   3.8185719e+00   3.8581674e+00   3.1268398e-01  -5.4216157e-01   2.6242626e+00   1.3396268e+00   3.3632000e+00  -1.3924481e+00  -2.3818579e-01  -3.0124181e+00   1.9613253e+00  -7.5139624e-01   1.5412132e+00   2.1598825e+00  -4.7435335e-01   1.2287034e+00   4.9493116e+00  -6.6043892e-01   1.3134519e+00  -9.9004589e-01   7.3401927e+00   1.1846762e+00   4.9154145e+00  -2.6626218e+00  -6.4166183e+00  -9.5551861e+00  -3.5094716e+00  -1.5368603e+00  -2.9333798e+00  -3.9083242e+00  -2.4587012e-01   3.6320460e-01  -1.4531237e+00   4.3352284e-01   1.7442768e-01  -2.5898632e-01
   6.9997634e-01  -7.9611949e-01   1.0286351e+00  -9.4190456e-01  -1.3601649e+00  -1.1376065e+00  -1.3760685e+00  -3.4113265e+00  -2.0726504e+00  -1.1463869e+00   9.4678102e-02   2.4689265e+00  -5.1096693e-01   8.9828013e-01  -2.9533944e+00  -1.3195038e+00  -2.3250482e+00  -2.9767839e+00  -8.4728889e-01  -7.5463578e-01  -2.8756586e+00  -3.5536512e+00  -2.6887346e+00  -5.4050829e+00  -5.5039760e+00  -6.0462107e+00  -1.1552467e+00  -3.0653464e+00  -4.0612192e+00  -3.5668955e+00  -2.8490687e+00  -5.6253105e+00   4.8683152e-01  -3.2647802e-01   6.6636140e+00   5.3196438e+00   2.5079928e+00   2.1141809e+00   7.4513371e-01   1.8517603e+00  -1.5845738e+00   3.2607325e+00  -1.4771817e+00  -3.8705372e+00  -1.4787978e+00   4.2492280e-03   1.6271075e+00  -2.2146225e+00   1.4353282e+00   1.1554329e+00   1.4955080e+00   1.1095444e+00   1.9614810e+00   4.7599823e+00   4.0197091e+00   4.4792536e+00   1.0520527e+00  -1.2200950e-01   2.5371036e+00   1.4650266e+00   3.5897794e+00  -7.1642305e-01   6.6622601e-01  -2.1668524e+00   2.4003786e+00   5.3637993e-02   6.9727804e-01   1.0315313e+00  -8.3948755e-01   1.0965399e+00   5.0781500e+00  -1.3858031e+00   2.4751512e+00  -1.0223862e+00   9.6024130e+00   4.7094074e-01   4.7497486e+00  -3.1565137e+00  -4.4456509e+00  -8.8597171e+00  -2.3189009e+00  -8.7758965e-01  -3.2017854e+00  -3.7428843e+00  -1.3111227e-01   1.2019799e-01  -1.1075198e+00   2.7068894e-01   8.1467554e-01  -6.5748996e-01
   9.7887877e-01  -1.0968999e+00   1.4917799e+00  -5.2554332e-01  -5.1560721e-01  -6.7859156e-01  -7.0578890e-01  -3.3775901e+00  -1.4745940e+00  -3.7169458e-01   2.7743145e-01   2.5230273e+00  -1.5663177e-01   1.0517882e+00  -2.1389117e+00  -9.1902041e-01  -2.2095311e+00  -3.0829931e+00  -8.9016548e-01  -6.6266939e-01  -2.3188977e+00  -3.4443760e+00  -1.9152048e+00  -4.5995368e+00  -2.1476210e+00  -3.4561018e+00  -1.3558241e-01  -1.5198902e+00  -3.7776144e+00  -3.3462447e+00  -1.7156217e+00  -5.0012850e+00   2.3033768e-01  -3.3053735e-01   5.9445063e+00   3.8004176e+00   2.5219442e+00   1.7912485e+00   3.9620855e-01   1.4395664e+00   3.0662559e-01   4.3859759e+00  -1.4434516e+00  -3.7306284e+00  -1.8128651e+00  -1.1721096e-01   1.5049083e+00  -2.6440235e+00   1.3374065e+00   1.6103464e+00   1.8363463e+00   1.2891801e+00   2.4544803e+00   5.2645427e+00   3.9318552e+00   4.7530790e+00   1.2125409e+00  -5.8973107e-02   1.8942992e+00   8.5596125e-01   3.2842531e+00  -1.3389381e+00   1.1467431e+00  -1.9566996e+00   2.7427297e+00   2.4476812e-01  -1.0241161e-01   2.9303240e-01  -1.2570102e+00   5.9199248e-01   5.8527388e+00  -1.1724808e+00   4.3573895e+00  -4.4821536e-01   1.1582532e+01   7.8218848e-01   4.5763507e+00  -3.2193055e+00  -3.7658159e+00  -8.6325579e+00  -2.1662811e+00  -1.2015058e+00  -3.3366873e+00  -3.5067775e+00   2.1146300e-01   2.8598586e-01   5.2210561e-02   1.2217331e+00   9.3866371e-01  -4.4415952e-01
   8.8429508e-01  -1.0551078e+00   1.2517163e+00  -4.3041745e-01  -1.0415467e+00  -1.3225515e+00  -6.6531364e-01  -3.1876715e+00  -1.5835266e+00  -3.7387877e-01   2.0547096e-01   2.6664375e+00  -6.1507364e-02   1.4668511e+00  -2.1489893e+00  -1.2275024e+00  -1.8579678e+00  -2.3925950e+00  -1.0360288e+00  -7.5565477e-01  -2.7870918e+00  -3.2307823e+00  -1.6960124e+00  -4.5711757e+00  -3.0765103e+00  -3.5661432e+00  -6.5954553e-01  -1.9217789e+00  -3.2487808e+00  -3.1280467e+00  -1.9262926e+00  -4.6395364e+00   6.9949953e-01  -3.7023481e-01   5.5615306e+00   2.9344037e+00   2.7053240e+00   1.2721789e+00   1.9271896e-01   1.5177046e+00   6.2356159e-01   4.2802229e+00  -6.3449215e-01  -3.3052241e+00  -1.2324049e+00  -1.0421370e-02   2.2800608e+00  -2.5050096e+00   1.6252606e+00   2.0992975e+00   1.7555824e+00   1.3023614e+00   2.4223538e+00   5.4289565e+00   3.6380439e+00   4.9700249e+00   1.4062755e+00   1.1789139e-01   1.5530008e+00   8.1675408e-01   2.8897061e+00  -1.0368978e+00   7.4555221e-01  -1.5412419e+00   3.2269415e+00   6.8514848e-01  -4.8491046e-01  -5.5698141e-01  -1.1094595e+00   4.8121032e-01   5.5071585e+00  -1.2689660e+00   4.7554023e+00  -4.1594137e-01   1.2020105e+01   5.7769622e-01   4.3492172e+00  -2.8438210e+00  -2.1933748e+00  -7.5488901e+00  -1.3485294e+00  -4.1347622e-01  -3.3430385e+00  -3.6930896e+00   4.7306325e-01   1.3505688e-01   2.9250275e-01   1.3262706e+00   1.6184676e+00  -6.7477186e-01
   8.4085809e-01  -9.9791884e-01   1.1876617e+00  -6.1840076e-01  -1.3177456e+00  -2.5052074e+00  -3.5895139e-01  -2.5791001e+00  -1.5065838e+00  -1.0685083e+00   1.0181252e+00   2.7918827e+00   5.4549873e-01   2.5933490e+00  -2.4865816e+00  -1.7354072e+00  -1.0296571e+00  -1.6864968e+00  -1.2625683e+00  -7.5664896e-01  -2.7762390e+00  -3.8588978e+00  -2.7353812e+00  -5.1211621e+00  -5.7449196e+00  -5.4820775e+00  -1.6920472e+00  -3.1611676e+00  -3.0272535e+00  -2.6652343e+00  -3.4465666e+00  -4.9216093e+00   4.5320167e-01  -1.7805227e-01   4.0057257e+00   2.5414895e+00   2.2446693e+00   2.2559051e-01  -4.7030564e-02   1.4292022e-01   1.2904937e+00   4.1582897e+00  -2.7882731e-01  -2.6101581e+00  -1.1259466e+00   9.4096587e-02   2.3014691e+00  -2.9588635e+00   1.6271690e+00   1.7362445e+00   1.6175961e+00   1.0133003e+00   2.2711956e+00   4.8135093e+00   3.4452593e+00   4.5572054e+00   1.3821181e+00   2.4607368e-01   1.6330944e+00   1.0222616e+00   2.8616295e+00   2.8164975e-01   1.1899358e+00  -5.3509347e-01   2.8394433e+00   1.1183926e+00  -4.2207817e-01  -4.5729394e-01  -1.1874650e+00   4.6443768e-01   4.8251485e+00  -1.6194265e+00   5.0969770e+00  -1.2737505e-01   1.2109852e+01  -2.3823084e-02   3.8665949e+00  -2.2184838e+00  -1.0840418e+00  -6.3940246e+00  -2.1751907e-01  -1.4656150e-01  -3.8424394e+00  -3.2258005e+00  -5.8151392e-02   9.5614166e-02  -3.4167626e-01   1.7277065e-01   1.9338087e+00  -8.4363630e-01
   7.7027000e-01  -8.4075029e-01   9.3935406e-01  -6.2412483e-01  -1.4583862e+00  -3.0780100e+00  -1.9073202e-01  -2.0635497e+00  -1.3922562e+00  -1.1968301e+00   1.4790272e+00   2.8769160e+00   9.2640135e-01   3.4060050e+00  -2.4418909e+00  -1.8258840e+00  -1.6621613e-01  -7.8582959e-01  -1.2197909e+00  -4.0055798e-01  -2.6041829e+00  -3.8476105e+00  -3.3124987e+00  -4.9063427e+00  -6.6616955e+00  -5.6465816e+00  -2.2194633e+00  -3.3805649e+00  -2.2535629e+00  -1.8777929e+00  -3.8938645e+00  -4.4213483e+00   4.0911914e-01  -1.6142866e-02   2.2853226e+00   1.3712525e+00   2.0189652e+00  -4.8343158e-01  -2.1790641e-01  -5.3525681e-01   2.0226091e+00   4.1373451e+00  -2.8513660e-01  -2.2356360e+00  -1.1290188e+00   9.2821428e-02   1.8177182e+00  -3.0577949e+00   1.5396826e+00   1.8470264e+00   1.3832850e+00   9.8991991e-01   2.1070765e+00   4.3496414e+00   2.9789556e+00   4.1928441e+00   1.6268197e+00   5.7017650e-01   1.4103292e+00   1.1380425e+00   2.5547214e+00   1.3570479e+00   1.6324150e+00   5.3752369e-01   2.4178505e+00   1.9693857e+00  -7.2926097e-01  -1.0202110e+00  -9.9358341e-01   5.5637425e-01   3.8007371e+00  -1.6789610e+00   5.6748480e+00   8.4588487e-02   1.2167178e+01  -3.0039968e-01   2.7602787e+00  -1.8040546e+00   5.4967418e-01  -4.7052907e+00   8.8429845e-01   2.9035701e-01  -3.9161274e+00  -2.5407364e+00  -2.6122173e-01  -6.7805127e-02  -3.5515327e-01  -1.5823175e-01   2.2755166e+00  -1.0398809e+00
   6.5033014e-01  -5.2081657e-01   6.6734137e-01  -1.1123796e+00  -1.5194411e+00  -3.8789076e+00  -1.3194684e-01  -9.4613655e-01  -8.1751852e-01  -1.7112417e+00   2.5251406e+00   3.4169208e+00   2.1360211e+00   4.9501946e+00  -2.1177422e+00  -1.9125963e+00   7.9648252e-01   4.0988384e-01  -1.1443407e+00  -2.0837170e-02  -2.0982535e+00  -3.5121583e+00  -4.8808234e+00  -5.3638454e+00  -9.1482817e+00  -7.1533181e+00  -3.2415816e+00  -4.0019279e+00  -1.0617789e+00  -5.5848885e-01  -5.3378429e+00  -4.2681842e+00  -8.9571145e-02  -7.0170495e-03  -1.7081528e+00  -1.1852319e+00   1.7734801e+00  -1.4600283e+00  -6.3673120e-01  -2.0669476e+00   3.2779798e+00   4.2521784e+00  -3.2390306e-01  -2.0419265e+00  -9.8495691e-01   4.5600347e-01   1.1181037e+00  -3.4548086e+00   1.8289352e+00   1.8662943e+00   1.1671327e+00   5.0548203e-01   1.7645437e+00   3.4946645e+00   2.1089424e+00   3.4946495e+00   1.4391920e+00   5.6622708e-01   1.3439939e+00   1.1936766e+00   2.3466150e+00   2.8781418e+00   2.0444457e+00   1.5478063e+00   1.0167908e+00   2.5836385e+00  -1.5436930e+00  -1.7514341e+00  -1.3264832e+00   4.9110237e-01   2.8673681e+00  -2.1040062e+00   6.9384682e+00   8.8067001e-01   1.1367806e+01  -2.5731701e-01   2.3960949e+00  -1.2835471e+00   2.1871609e+00  -2.6204654e+00   2.2173211e+00   1.2815773e+00  -3.7992255e+00  -1.2411864e+00  -8.4363300e-01  -5.6030844e-02  -8.5521089e-01  -1.2485104e+00   2.0644612e+00  -1.2381080e+00
   7.9991994e-01  -5.1552661e-01   7.1155218e-01  -9.5506377e-01  -1.1385931e+00  -3.9782252e+00   5.9541861e-01  -3.0651607e-01  -5.9510144e-01  -2.1445940e+00   2.7701709e+00   2.9089424e+00   2.2141880e+00   5.2346357e+00  -2.1571795e+00  -2.0533941e+00   9.1275286e-01   7.1389710e-01  -1.0918684e+00  -3.8922147e-02  -1.6041837e+00  -4.2184966e+00  -4.8732633e+00  -4.7913241e+00  -8.9419589e+00  -6.9920972e+00  -3.1396938e+00  -3.8757601e+00  -1.0687908e+00  -8.0176542e-03  -5.0763286e+00  -3.7731753e+00   2.7688496e-02   3.5760023e-01  -2.1672540e+00  -8.8012820e-01   8.7663219e-01  -2.1008507e+00  -7.7786016e-01  -3.1776961e+00   3.5839357e+00   3.9889222e+00  -3.8744449e-02  -1.2834207e+00  -9.1735215e-01   1.5090564e-01   1.3009036e+00  -3.8002335e+00   1.4465901e+00   8.6138093e-01   7.9875812e-01  -3.7627768e-01   1.5824562e+00   2.5871711e+00   1.8907704e+00   2.6522522e+00   1.4011956e+00   4.6361380e-01   9.7987872e-01   8.8635305e-01   2.0688988e+00   2.9928002e+00   2.0785924e+00   1.9537252e+00   5.8709252e-01   1.8906081e+00  -1.3252418e+00  -1.5531737e+00  -1.1050604e+00   1.3243783e-01   2.5048238e+00  -1.8498409e+00   6.0979405e+00   9.7485619e-01   1.0249894e+01  -9.1819031e-01   2.0461233e+00  -2.8459294e-01   2.2609066e+00  -1.7279947e+00   2.9408821e+00   7.0837417e-01  -3.8738061e+00  -8.3005487e-01  -1.1266344e+00  -1.0218106e-01  -1.0656180e+00  -2.2333286e+00   2.3409312e+00  -9.9577129e-01
   2.9296265e-01  -8.4217378e-01   2.4523651e-01  -2.4531990e-01   6.3185444e-01  -1.1525999e+00   3.6484084e-01  -1.2815235e+00   9.6249652e-01   1.0158993e+00   1.1795212e+00   1.9282847e+00   9.9919985e-01   2.7247408e+00   2.1787888e-01  -8.4049259e-01   9.4930430e-02   1.1802671e+00  -9.2819104e-01   8.6158269e-02  -9.1806695e-01  -1.7667151e+00  -1.7296670e+00  -1.4679797e+00   1.3344764e+00   2.1597102e+00   1.2956910e-01   1.6260366e+00   1.2421468e-01  -7.5585699e-01  -1.2634241e+00  -8.5690861e-01  -2.6543793e-01  -7.1779028e-01  -2.0534149e+00  -2.7607346e+00   1.6553846e+00  -1.7754413e+00  -4.3270089e-01  -1.0871853e+00   5.8226531e+00   3.2963823e+00   1.0422336e+00  -4.4100899e-01  -1.4681204e-01  -1.1269504e-02   1.9383477e+00  -1.9335432e+00   1.4253228e+00   2.1080572e+00   7.3888396e-01   1.3411234e-01   1.4964368e+00   3.1732625e+00   8.6916996e-01   2.5955103e+00   1.3051536e+00   6.9933647e-01  -3.3996386e-01  -4.1178500e-01   3.4897609e-01   6.4791388e-02   1.0485553e+00   9.7214272e-01   1.7444628e+00   1.4740917e+00  -2.0597393e+00  -3.2982016e+00  -6.1184692e-01  -1.7885929e-01   2.2766807e+00  -8.2227802e-01   6.6504888e+00   7.4384000e-01   9.2894388e+00  -2.4261218e-01   9.4595065e-01  -3.1554412e-01   2.9005499e+00   1.9088422e-01   1.0887526e+00   3.7645591e-01  -3.1983204e+00  -1.0922105e+00   1.3237269e-01  -4.9467345e-01   1.9030378e+00   1.9846360e+00   2.2775295e+00  -4.2156056e-01
   5.3714116e-01  -4.7011200e-01   1.7636001e-01  -2.9618755e-01   4.0826004e-01  -1.6608750e+00   5.8913684e-01  -4.7513871e-01   1.0924899e+00   5.2699803e-01   1.7134900e+00   2.0597053e+00   1.3553118e+00   3.4948781e+00   2.3845638e-01  -1.1258708e+00   7.9991598e-01   2.1342977e+00  -2.1389900e-01   2.6302038e-01  -8.7732756e-01  -2.0911249e+00  -2.3799839e+00  -1.3265405e+00  -3.7670935e-01   1.1775174e+00  -9.4347487e-01   9.3768708e-01   6.3195851e-01  -7.9089663e-02  -2.3286045e+00  -7.4606900e-01  -4.1483527e-01  -1.0803907e+00  -3.6593593e+00  -3.0309266e+00   8.3061237e-01  -2.1603799e+00  -6.8864239e-01  -1.9182063e+00   5.6339976e+00   2.5286507e+00   5.4448509e-01  -4.2922285e-01  -5.2119128e-01  -5.9468884e-01   1.6099612e+00  -2.0521321e+00   1.1077413e+00   1.2666397e+00   1.0595495e-01  -6.5159139e-01   1.0698937e+00   2.2355875e+00   2.7783259e-01   1.9219749e+00   1.6866831e+00   8.8600829e-01  -4.1100004e-01  -5.3471782e-01  -1.7626218e-02   6.1077010e-01   9.9067557e-01   1.5029273e+00   6.8037989e-01   1.6931218e+00  -2.5729951e+00  -4.2027283e+00  -6.3798200e-01  -5.4803075e-01   1.4798260e+00  -8.9732718e-01   5.8602284e+00   7.4398976e-01   8.3680613e+00  -5.8713612e-01   1.1162208e+00   3.9078270e-01   3.7054140e+00   1.6885282e+00   1.9745196e+00   4.7324630e-01  -3.4929441e+00  -7.0813374e-01  -2.5536284e-01  -8.9986411e-01   1.7259879e+00   1.0563578e+00   2.7063754e+00  -5.5114204e-01
  -6.9738855e-01  -7.7713619e-02  -1.2054916e+00  -4.0670233e-01  -7.4026821e-01  -3.0734579e+00   8.6970392e-02  -1.5711899e-01   1.0963210e+00  -4.0384183e-01   1.1870840e-01   1.5024863e-01  -2.4609607e-01   2.1980305e+00  -3.0408437e-01  -2.0751082e+00   1.0532810e-02   1.9709356e+00  -9.6676101e-01   2.2951533e-01  -6.6440786e-01  -1.7736633e+00  -2.6038725e+00  -5.4326876e-01  -3.0358545e+00  -7.2531580e-01  -1.9248835e+00  -5.9649223e-01   1.0892717e+00  -1.2545823e+00  -1.9365541e+00   5.4139628e-01  -2.2630201e-01  -9.3813103e-01  -2.2326493e+00  -1.2828708e+00  -1.9929485e-01  -3.0643910e+00  -1.3536285e+00  -2.7517390e+00   5.3733184e+00   1.9112954e+00   3.0139096e+00   2.6578204e+00   1.1590719e+00   8.7071186e-02   3.1677980e+00   6.8493908e-01   1.3298453e+00   8.2977122e-01  -5.5068850e-01  -7.8681484e-01   1.3136868e-01   1.1646898e+00  -2.8590543e-01   9.9118995e-01   1.0328341e+00   9.2962946e-01   1.6132764e-01  -1.7208051e-01  -7.1500387e-01   1.2503160e+00  -3.2537392e-01   1.5112052e+00  -5.9196351e-01   1.5718410e+00  -3.3766222e-01  -2.2412680e+00   8.3760100e-02  -3.2220681e-02  -4.6464918e-01  -6.7539691e-01   5.0453732e+00   7.3328277e-01   5.4322008e+00  -5.5841579e-01   5.4574439e-01   1.4845724e+00   2.7081105e+00   2.8986170e+00   1.5179361e+00   4.4674184e-02  -3.8885159e+00  -1.3207730e+00  -4.5843399e-01  -7.9990842e-01   9.4816553e-02   4.5784985e-01   2.5104724e+00  -7.2534467e-01
   1.6372580e-01  -1.3051677e-02  -1.0519887e+00  -1.6702112e-01  -8.0547810e-01  -2.9563258e+00   5.4474175e-01  -5.4521862e-01   4.4622844e-01  -9.4874617e-01   1.5646854e+00  -2.9966446e-01   3.9374523e-01   2.1580404e+00  -4.0376397e-01  -2.5517792e+00   2.2704565e+00   3.1474913e+00  -3.8927109e-02   1.1854592e-01  -9.8446381e-01  -2.6736668e+00  -1.8450810e+00  -2.5009683e-01  -3.1327327e+00  -1.3627549e+00  -2.8881138e+00  -7.2279225e-01   1.2243831e+00  -1.9683286e+00  -3.6869800e+00  -5.2335859e-01  -9.3224267e-01  -1.8914808e+00  -3.6727854e+00  -2.6482798e+00   1.3266045e-01  -3.0862450e+00  -5.8096713e-01  -2.5510289e+00   4.6342675e+00   3.8580033e-01   2.0950927e+00   2.3947645e+00   4.4765457e-01  -6.1815204e-01   2.0873349e+00   8.8639066e-01   5.7376028e-01   6.4607168e-01  -4.1931968e-01  -1.6082256e-01   5.9128592e-01   1.0366458e+00  -4.5185535e-02   1.0648967e+00   2.4003653e+00   1.9996524e+00  -2.8041818e-01  -2.2851566e-01  -1.4424195e+00   9.0100814e-01   6.1055530e-01   2.5903722e+00   2.3447730e-02   2.0619055e+00  -2.0244374e-01  -3.2103864e+00   4.7023563e-01   2.5203486e-01  -2.2065935e+00  -9.7719758e-01   3.4990201e+00  -9.8332370e-02   4.3363374e+00  -2.3830522e+00  -1.0713307e+00   5.1537407e-01   4.6428373e+00   4.7018793e+00   1.4761238e+00  -4.9502817e-01  -4.2332783e+00  -1.3189226e+00   2.2035240e-01  -1.3085761e+00   9.1200150e-01   2.7241647e-01   3.1512401e+00  -7.3897273e-01
  -2.6368619e-01   2.6882191e-01  -1.6014342e+00  -2.9506557e-01  -9.8362899e-01  -3.1711920e+00   1.7652482e-01  -1.5785078e-01   4.4665594e-01  -1.4080010e+00   1.0951655e+00  -9.2179272e-01  -1.8497446e-01   1.8351238e+00  -5.1447989e-01  -2.8118898e+00   2.2393294e+00   3.5063453e+00   3.4573573e-01   3.6700399e-01  -8.0645659e-01  -2.6007789e+00  -2.3380215e+00   1.0698173e-01  -4.1651057e+00  -2.1432033e+00  -3.4086287e+00  -1.1003203e+00   1.4458348e+00  -1.8973220e+00  -4.2131857e+00  -1.3722700e-01  -1.0273777e+00  -2.0856900e+00  -3.9284964e+00  -1.8437895e+00  -4.8824632e-01  -3.2319711e+00  -5.5087954e-01  -2.9332896e+00   4.0184285e+00  -5.0513018e-01   2.1837404e+00   2.8824928e+00   6.2689904e-01  -8.3926741e-01   2.0023776e+00   1.5359115e+00   4.2309423e-01  -1.0554031e-01  -9.9707082e-01  -7.2824482e-01  -2.2104883e-02  -5.6489669e-03  -5.1074882e-01   2.0849524e-01   2.3992604e+00   2.0476062e+00  -4.5159704e-02  -2.3556204e-01  -1.8740157e+00   1.0956592e+00  -7.8777506e-03   2.5412737e+00  -1.0390903e+00   1.9127509e+00   3.3967585e-01  -2.9575285e+00   8.7912236e-01   3.5252954e-01  -3.1040682e+00  -7.5178226e-01   2.2960732e+00  -1.7758541e-01   2.1802584e+00  -2.6287371e+00  -1.0254139e+00   1.1142911e+00   4.2768309e+00   5.5783846e+00   1.2303649e+00  -7.2505305e-01  -4.5460272e+00  -1.1902070e+00  -1.5341458e-01  -1.5410139e+00   3.3004682e-01  -3.2799565e-01   3.0138340e+00  -8.5291591e-01
  -7.5293763e-01   5.5896153e-01  -2.2691419e+00  -6.2914638e-01  -1.4339925e+00  -3.5909189e+00  -2.1790734e-01   4.0024754e-01   1.0541627e-01  -2.4737317e+00   7.8953370e-01  -1.5149748e+00  -4.0264829e-01   1.8945004e+00  -8.8854295e-01  -3.1519879e+00   2.3741775e+00   3.9307554e+00   5.3031717e-01   7.5723334e-01  -5.4174063e-01  -2.5344588e+00  -3.2399536e+00  -5.1613880e-02  -6.4022809e+00  -4.1814701e+00  -4.2370250e+00  -1.9575866e+00   1.9264516e+00  -1.4294873e+00  -4.8524765e+00  -1.3355798e-02  -9.7400707e-01  -1.9463895e+00  -4.9443653e+00  -2.1978673e+00  -7.4627218e-01  -3.2607686e+00  -4.8728656e-01  -3.3244329e+00   3.3191282e+00  -9.3009598e-01   2.1752987e+00   3.1387413e+00   1.0314126e+00  -6.8772270e-01   1.3995323e+00   2.0218194e+00   4.5682444e-01  -4.6490835e-01  -1.4723012e+00  -1.0645784e+00  -5.1396991e-01  -1.0117051e+00  -9.6048248e-01  -5.1394548e-01   2.4115428e+00   2.0741207e+00   1.6315819e-01  -9.8464443e-03  -2.1932663e+00   1.8139247e+00  -4.7841733e-01   2.8302098e+00  -2.3472008e+00   2.0667613e+00   8.5089407e-01  -2.6422307e+00   1.3548098e+00   7.7806302e-01  -4.2047174e+00  -6.4440018e-01   1.6788789e+00  -1.0912770e-01  -3.5545958e-01  -2.9178112e+00  -1.3284046e+00   1.2803394e+00   4.2004743e+00   6.4890574e+00   1.2161796e+00  -5.4111223e-01  -4.4882298e+00  -7.2432311e-01  -4.4707464e-01  -1.5905175e+00  -6.1037600e-01  -1.5216579e+00   2.7123535e+00  -1.1255307e+00
  -1.0447227e+00   6.8373594e-01  -2.3151459e+00  -5.9553859e-01  -8.9076526e-01  -2.8596074e+00  -4.6789360e-01   4.6758525e-01   4.5596384e-01  -1.9823070e+00  -6.0754114e-02  -1.7095114e+00  -1.1401724e+00   1.1444921e+00  -3.9163724e-01  -2.7123144e+00   1.4335693e+00   3.9855270e+00   1.1264159e+00   9.6844870e-01  -3.9195745e-01  -2.0383958e+00  -2.7678156e+00   7.4033294e-01  -4.2357793e+00  -2.7115997e+00  -3.4313674e+00  -9.5943260e-01   1.8135968e+00  -1.1442545e+00  -3.7780106e+00   7.0316799e-01  -8.1185805e-01  -2.1333773e+00  -4.3709538e+00  -1.0332248e+00  -1.3961136e+00  -2.8325067e+00  -6.0620814e-01  -3.3205297e+00   2.5559540e+00  -1.4298599e+00   2.0991051e+00   3.4688109e+00   1.0289011e+00  -1.0577149e+00   1.2486052e+00   2.9456591e+00   2.1255754e-01  -1.1026106e+00  -2.0726367e+00  -1.7130848e+00  -1.0023826e+00  -1.8364523e+00  -1.4265583e+00  -1.3942874e+00   2.1864264e+00   1.7125375e+00  -5.4321704e-02  -4.0409952e-01  -2.4403578e+00   1.0211814e+00  -1.3381723e+00   1.9658061e+00  -3.0211042e+00   1.3062576e+00   7.8578799e-01  -2.6669996e+00   1.4651110e+00   3.4983336e-01  -3.8361599e+00  -1.0613820e-01   7.3997605e-01   3.1877110e-02  -1.8610245e+00  -2.6651843e+00  -8.9985121e-01   1.7064717e+00   2.7621473e+00   6.6915366e+00   3.8873855e-01  -9.4391349e-01  -4.3220378e+00  -5.6597348e-01  -6.2415756e-01  -1.8074489e+00  -5.6114396e-01  -1.1214297e+00   2.2353386e+00  -1.0370909e+00
  -1.5390737e+00   5.5248618e-01  -2.4666227e+00  -6.9564697e-01  -5.5359909e-01  -1.9079908e+00  -8.8021450e-01   3.4709973e-01   7.5746789e-01  -1.5123374e+00  -1.1672513e+00  -2.3142563e+00  -1.8499765e+00   1.5300696e-02   1.3373809e-01  -2.4924021e+00   2.7439757e-01   3.8526846e+00   1.5173069e+00   1.0018674e+00  -5.1461466e-01  -1.4716484e+00  -2.1454980e+00   1.3120673e+00  -2.1598727e+00  -1.1669349e+00  -2.7772655e+00   1.6347458e-01   1.7715502e+00  -1.5193602e+00  -3.1055623e+00   1.1438813e+00  -8.6881862e-01  -2.5559308e+00  -3.6646517e+00  -3.0452543e-01  -1.3903874e+00  -2.2416479e+00  -4.6721510e-01  -2.6673305e+00   2.0920782e+00  -2.3254033e+00   2.4320121e+00   3.6833080e+00   1.4553587e+00  -1.1964550e+00   1.6483990e+00   3.7759759e+00   3.0510962e-01  -1.3721486e+00  -2.4871216e+00  -2.1998896e+00  -1.3689738e+00  -2.1709109e+00  -1.8074816e+00  -1.7157733e+00   1.7757143e+00   1.2933109e+00  -1.0018381e-01  -9.6011463e-01  -2.8262879e+00  -3.1218088e-01  -2.4938172e+00   7.7450053e-01  -3.4909092e+00   3.5154218e-01   8.2872576e-01  -2.8052141e+00   1.6644358e+00   1.6076205e-01  -3.3019032e+00   2.2908141e-01  -1.8452403e-02  -3.0851537e-01  -3.7584284e+00  -2.5772003e+00   1.5453817e-01   1.8006454e+00   1.3940200e+00   6.4831389e+00  -8.9252817e-01  -1.2695109e+00  -4.1165335e+00  -7.8605220e-01  -5.9270760e-01  -1.9988226e+00  -2.4286425e-01  -4.2574952e-01   1.9068033e+00  -9.1977281e-01
  -1.5342797e+00   5.5650343e-01  -2.4159212e+00  -4.6329019e-01  -1.1011046e-02  -9.5224159e-01  -1.1218873e+00  -3.2619931e-02   7.5588179e-01  -8.3710192e-01  -1.7291235e+00  -2.3609415e+00  -2.3460583e+00  -7.5661927e-01   7.9211737e-01  -1.8920890e+00  -2.1172071e-02   3.9184338e+00   2.1891536e+00   1.0795259e+00  -3.6889706e-01  -7.4877889e-01  -7.4711633e-01   2.4029836e+00   8.8127544e-01   9.9653563e-01  -1.6826007e+00   1.5346231e+00   1.9747991e+00  -1.4420323e+00  -1.8086449e+00   1.8461286e+00  -5.8197375e-01  -2.8672489e+00  -3.4952421e+00  -8.9884945e-01  -1.2605399e+00  -1.5080955e+00  -3.4068804e-01  -1.7030770e+00   1.3524280e+00  -2.5746140e+00   2.0272097e+00   3.3254831e+00   1.2649473e+00  -1.6504826e+00   1.1381195e+00   4.6628929e+00   4.4935968e-02  -1.1651165e+00  -2.6620498e+00  -1.9498873e+00  -1.3852463e+00  -2.1897174e+00  -2.0308297e+00  -1.8554177e+00   1.9054169e+00   1.2567836e+00  -8.1310148e-01  -1.3073320e+00  -3.2822531e+00  -1.3523123e+00  -3.2004632e+00   2.0153088e-01  -3.3274718e+00   2.4113701e-01   3.1037815e-01  -3.5687086e+00   1.8189030e+00  -7.0688533e-02  -3.2416301e+00   7.5440575e-01  -8.0740835e-01  -4.2568519e-01  -4.8364216e+00  -2.4103423e+00  -1.2549494e-01   1.4228407e+00   1.1431176e+00   6.7980704e+00  -1.7143122e+00  -1.2753638e+00  -3.5084170e+00  -7.5710601e-01  -9.5887150e-02  -2.1863024e+00   4.7038663e-01   5.6219876e-01   1.7068765e+00  -8.1714255e-01
  -1.9953251e+00   4.8638745e-01  -2.5384273e+00  -5.7282328e-01  -2.0635776e-02  -6.2248100e-01  -1.5675817e+00  -1.0108777e-01   7.6857264e-01  -7.7167481e-01  -2.7666019e+00  -2.7332919e+00  -3.0238184e+00  -1.6116948e+00   9.6990027e-01  -1.7851583e+00  -1.2388666e+00   3.4796732e+00   2.4253871e+00   9.1929960e-01  -5.9623509e-01  -3.5130754e-01  -2.1499385e-01   2.6154830e+00   1.3833003e+00   1.1665180e+00  -1.3265097e+00   1.6603488e+00   1.7001489e+00  -1.8371718e+00  -1.3824420e+00   2.0386490e+00  -3.1747037e-01  -3.0195204e+00  -2.3382463e+00   1.2060669e-01  -1.3876326e+00  -9.9154949e-01  -4.2326190e-01  -1.2589625e+00   2.8543712e-01  -3.1680495e+00   2.5490052e+00   3.6392846e+00   1.7732403e+00  -1.6398470e+00   1.7901652e+00   5.5671933e+00   2.2629754e-01  -1.4554434e+00  -2.9637437e+00  -2.3320840e+00  -1.7130553e+00  -2.4440057e+00  -2.1915827e+00  -2.0716059e+00   1.3431469e+00   6.9226347e-01  -8.2006215e-01  -1.6334471e+00  -3.4292028e+00  -2.2830266e+00  -4.5190377e+00  -1.0027161e+00  -3.6900918e+00  -6.2625661e-01   5.4177651e-01  -3.2591449e+00   1.8806096e+00  -2.8258754e-01  -2.5778625e+00   9.8401954e-01  -1.7714313e+00  -6.3600067e-01  -6.5308491e+00  -2.2666468e+00   1.0830344e+00   1.5729043e+00  -3.7817381e-01   6.1438663e+00  -2.7563963e+00  -1.4066992e+00  -3.2607130e+00  -1.1553830e+00  -8.6125073e-02  -2.1941494e+00   2.4151511e-01   7.4489291e-01   1.3579189e+00  -7.5631305e-01
  -2.4160482e+00   4.2761096e-01  -2.6304146e+00  -7.9352883e-01  -1.3134672e-01  -5.1700513e-01  -2.0937857e+00  -3.0764408e-01   5.9136999e-01  -6.5439575e-01  -3.4352014e+00  -2.8607164e+00  -3.4830202e+00  -2.1303246e+00   1.0106152e+00  -1.6203676e+00  -1.9540588e+00   3.3027208e+00   2.6249060e+00   9.3861466e-01  -9.8870115e-01  -9.7501983e-02  -4.7318091e-02   2.6320045e+00   1.3292568e+00   1.1141009e+00  -1.1942302e+00   1.5581849e+00   1.5807957e+00  -2.1106302e+00  -1.3351690e+00   2.0703719e+00  -1.3071411e-01  -3.0231895e+00  -1.6126124e+00   9.7582164e-01  -1.3194689e+00  -5.3158552e-01  -3.5520503e-01  -7.6373740e-01  -8.0660733e-01  -3.8696580e+00   2.6400146e+00   3.7169666e+00   1.9709756e+00  -1.6131298e+00   1.8664186e+00   6.3579805e+00   3.3322814e-01  -1.5130230e+00  -3.2271608e+00  -2.3340154e+00  -1.9959687e+00  -2.6017797e+00  -2.2362265e+00  -2.1493289e+00   9.1439179e-01   3.3037471e-01  -7.3355182e-01  -1.6596101e+00  -3.4094481e+00  -2.6211009e+00  -5.2790369e+00  -1.7216715e+00  -4.0744598e+00  -9.1521499e-01   6.5639464e-01  -3.0046156e+00   1.9840083e+00  -1.9162292e-01  -2.2442306e+00   9.9751212e-01  -2.4490433e+00  -1.0419096e+00  -7.7063365e+00  -2.3305104e+00   1.6153198e+00   1.4161957e+00  -1.2640881e+00   5.7149775e+00  -3.4504076e+00  -1.3319555e+00  -2.9661033e+00  -1.2432394e+00  -2.2648064e-01  -2.2816598e+00  -9.7393270e-04   1.0174616e+00   1.0286015e+00  -8.2594698e-01
  -2.3281019e+00   4.0138330e-01  -2.3890836e+00  -8.3064293e-01  -2.3846395e-01  -6.8876064e-01  -2.2819234e+00  -1.4723122e-01  -1.1285453e-01  -1.4760973e+00  -3.2448382e+00  -2.5710600e+00  -3.1831943e+00  -1.6456050e+00   5.7462876e-01  -1.5151508e+00  -1.7388024e+00   2.8415533e+00   3.0337170e+00   1.0929636e+00  -8.4367062e-01  -2.6653686e-01  -3.9693346e-01   1.9960866e+00  -2.6526038e-01  -1.0078137e+00  -1.4592683e+00   5.2113442e-01   1.1297351e+00  -1.4167620e+00  -2.1189871e+00   1.2660742e+00   1.2657845e-01  -2.5363752e+00  -1.6101342e+00   6.3004680e-01  -1.2612443e+00   2.3652729e-02  -2.6916127e-01  -8.3508849e-01  -1.7881701e+00  -3.2149504e+00   1.6024575e+00   2.6872101e+00   1.4902200e+00  -1.5573260e+00   6.0930764e-01   5.7619659e+00   2.1258818e-01  -1.4891410e+00  -2.9330983e+00  -2.0073282e+00  -1.7095180e+00  -2.6116926e+00  -1.9224309e+00  -2.0919970e+00   1.0105925e+00   2.1020679e-01  -7.5156239e-01  -1.4169728e+00  -3.0575358e+00  -2.1830773e+00  -5.1298964e+00  -1.6166790e+00  -4.1488083e+00  -6.7104776e-01   7.1219378e-01  -2.5430902e+00   1.9208208e+00  -8.7734282e-02  -2.0718595e+00   1.0362811e+00  -2.8666239e+00  -7.6189709e-01  -8.0630928e+00  -2.2686796e+00   1.5835208e+00   8.3985831e-01  -1.5297876e+00   4.8691298e+00  -3.3340946e+00  -1.0640720e+00  -2.6907789e+00  -7.6740759e-01  -1.3813487e-01  -1.8563436e+00  -4.5990015e-01  -5.9242426e-02   6.7499739e-01  -9.1854826e-01
  -2.5611476e+00   1.6560752e-01  -2.1852341e+00  -7.5566804e-01   1.7818674e-01   7.3064183e-02  -2.5208177e+00  -2.8989177e-01  -5.9898029e-02  -8.1904493e-01  -4.3083904e+00  -2.2470293e+00  -3.6638932e+00  -2.0749650e+00   9.7785372e-01  -8.8731829e-01  -3.2018845e+00   2.2992245e+00   3.1169189e+00   9.4135488e-01  -9.5460959e-01   3.8156852e-01   5.2313141e-01   2.3479187e+00   1.9535782e+00   8.1443255e-01  -1.6916286e-01   1.4755405e+00   9.0147011e-01  -1.0621101e+00  -5.2149962e-01   1.9015153e+00   9.5939527e-01  -2.2471203e+00  -1.9681699e-01   9.6508086e-01  -1.1602453e+00   9.3164264e-01  -3.8818094e-01   2.7099710e-01  -2.4692881e+00  -3.0532479e+00   1.5324319e+00   2.1222705e+00   1.7070113e+00  -1.6238666e+00   8.4045570e-01   5.9062351e+00   3.5189677e-01  -1.3479215e+00  -3.1488729e+00  -2.1856876e+00  -1.8367175e+00  -2.3549493e+00  -2.0328740e+00  -1.8855286e+00   4.4578967e-01  -5.1877393e-01  -1.2467148e+00  -1.7840390e+00  -3.0862060e+00  -3.1706223e+00  -6.3941073e+00  -2.7407494e+00  -3.9179134e+00  -1.1593939e+00   1.0271020e-02  -2.8970256e+00   1.7838342e+00  -5.2465901e-01  -6.2098052e-01   1.4168544e+00  -3.2414761e+00  -8.9375644e-01  -8.4208837e+00  -1.6605392e+00   2.6557553e+00   8.2101831e-01  -2.6499349e+00   3.7887439e+00  -3.8951853e+00  -7.2889653e-01  -2.0024342e+00  -1.0689497e+00   6.9152069e-02  -1.7474643e+00  -5.9406189e-02   6.0378684e-01   5.2750729e-01  -7.9754161e-01
  -2.8965476e+00   2.4031498e-02  -2.3949333e+00  -9.1873794e-01   5.1487206e-01   4.9637470e-01  -2.8126513e+00  -2.4122463e-01  -3.7552930e-01  -1.0491735e+00  -4.9483008e+00  -2.2200687e+00  -3.8272898e+00  -2.0483656e+00   8.8734035e-01  -3.9025310e-01  -3.8563188e+00   1.5351998e+00   2.6831374e+00   1.0474259e+00  -4.7074127e-01   6.4352776e-01   2.3658511e-01   2.0214362e+00   2.5394110e+00   8.1966711e-01   7.3118402e-01   1.8763847e+00   8.0539175e-01  -3.3421959e-01   4.5110381e-01   2.2476197e+00   1.6202006e+00  -1.3384897e+00  -5.5231818e-02   1.7387695e-01  -7.8823525e-01   1.3406672e+00  -1.9822488e-01   8.1653878e-01  -2.3428118e+00  -2.1667477e+00   1.0854524e+00   1.1230163e+00   1.7660819e+00  -1.1750998e+00   3.6739651e-01   5.0308985e+00   6.2990533e-01  -1.1463794e+00  -2.7354230e+00  -2.1274619e+00  -1.6774546e+00  -2.1605534e+00  -1.7768309e+00  -1.6573257e+00  -3.5567283e-02  -1.0059777e+00  -1.3383271e+00  -1.6922159e+00  -3.0047080e+00  -3.2175498e+00  -6.8531834e+00  -3.1037685e+00  -4.1700954e+00  -1.4093698e+00  -1.1947470e-01  -2.3189002e+00   1.7571209e+00  -3.7100984e-01   4.1003101e-01   1.6239031e+00  -2.7741109e+00  -4.5602622e-01  -8.9112561e+00  -1.3104289e+00   3.1318795e+00   4.4130729e-01  -3.1001931e+00   2.7204889e+00  -4.0748850e+00  -2.3563959e-01  -1.5684116e+00  -8.3226995e-01   3.0384149e-02  -1.1700117e+00  -2.8257237e-01   3.0497171e-01  -4.0093991e-02  -7.5793453e-01
  -2.6084352e+00  -1.2201838e-01  -1.5725059e+00  -9.9134655e-01   1.2050282e+00   9.1090015e-01  -2.7538827e+00  -3.3070444e-01   4.6655109e-02  -2.8512882e-01  -4.8011519e+00  -1.0701562e+00  -3.2353017e+00  -1.7574700e+00   1.5430751e+00   3.5604085e-01  -4.6374294e+00   1.0358946e+00   2.7945726e+00   8.5332479e-01  -5.5692360e-01   1.1774783e+00   4.9758812e-01   1.6295444e+00   4.0957688e+00   1.6667768e+00   1.6144662e+00   2.3187935e+00   2.7842920e-01   1.3176103e-01   9.9641304e-01   1.9197371e+00   1.7726792e+00  -1.1423457e+00   3.0703024e-01   2.2003446e-01  -8.9274987e-01   1.8882327e+00  -6.6916026e-01   6.5854650e-01  -2.2378784e+00  -1.4342427e+00   5.2446929e-01   5.2525245e-01   1.3423752e+00  -8.9094532e-01  -6.2538425e-02   4.8529537e+00   7.5328031e-01  -9.4357933e-01  -2.4049809e+00  -2.0840702e+00  -1.4511182e+00  -1.6910732e+00  -1.6934300e+00  -1.4482699e+00  -6.1777545e-01  -1.7012557e+00  -1.5784792e+00  -1.9771292e+00  -2.5318665e+00  -3.8568872e+00  -6.8834706e+00  -3.9495655e+00  -3.9804006e+00  -1.9419677e+00  -1.1174355e+00  -2.3002077e+00   6.3920537e-01  -1.1304427e+00   2.3267058e+00   1.3700224e+00  -1.9022760e+00   1.3103285e-01  -7.5853420e+00  -4.1858946e-01   4.2211474e+00   2.9805969e-03  -4.1066086e+00   1.5423060e+00  -4.1986825e+00   1.4071120e-01  -1.0514396e+00  -5.4448364e-01   1.1296542e-01  -6.5693957e-01   2.0762609e-01   8.6458444e-01  -8.0093875e-01  -5.2811409e-01
  -2.4359945e+00  -1.2368611e-01  -1.6469609e+00  -1.1424456e+00   1.3437654e+00   1.4590347e+00  -3.1185949e+00  -7.8261996e-01  -4.0585995e-01   1.9137543e-01  -4.4338037e+00  -6.0083913e-01  -2.8829611e+00  -1.6544032e+00   1.5472895e+00   1.0126274e+00  -4.0095183e+00   9.1752605e-01   2.8150077e+00   9.3134103e-01  -8.7410200e-01   1.2130411e+00   2.8886127e-01   1.2468602e+00   4.4120735e+00   2.2303150e+00   1.9949757e+00   2.7999577e+00   2.5715327e-01   3.2736747e-01   7.6617461e-01   1.6917549e+00   2.0900424e+00  -6.9609997e-01  -1.2377657e-01  -4.6434041e-01   4.2571778e-02   2.0086053e+00   7.7673014e-02   1.5739525e+00  -2.7063302e+00  -2.0082697e+00  -4.4812996e-01  -9.2682043e-01   7.8534137e-01  -6.6122678e-01  -4.7801495e-01   3.9439873e+00   8.9296892e-01  -5.6808015e-01  -1.6235687e+00  -1.7059330e+00  -1.0511465e+00  -1.1024453e+00  -1.0992607e+00  -9.1040052e-01  -6.0878739e-01  -1.6843247e+00  -1.5598807e+00  -1.7911826e+00  -2.3617497e+00  -3.9578447e+00  -6.3969294e+00  -4.0338784e+00  -3.5159895e+00  -2.0620687e+00  -1.4182525e+00  -2.2639073e+00   7.5394176e-01  -7.6099953e-01   2.9122903e+00   1.0284283e+00  -2.0920429e+00  -1.4353135e-01  -7.3486985e+00  -1.0702033e+00   4.1175899e+00  -7.0904045e-01  -2.9785925e+00   1.2055423e+00  -3.9845011e+00   7.6275822e-01  -6.7107594e-01  -2.8750190e-01   1.2222769e-01  -5.1944726e-01   6.1414403e-01   1.4078494e+00  -1.0581531e+00  -4.8205447e-01
  -2.5546964e+00  -1.2775257e-01  -1.7595069e+00  -1.2065952e+00   1.0037055e+00   1.2264292e+00  -3.3112878e+00  -1.0214380e+00  -7.8577483e-01   2.0159066e-01  -4.5748474e+00  -6.2271713e-01  -2.9584700e+00  -1.6927789e+00   1.0832672e+00   1.1776615e+00  -3.9912089e+00   2.1180558e-01   2.4072070e+00   9.3445775e-01  -1.0376130e+00   9.6982264e-01  -2.8824202e-01   7.0226185e-01   3.4017517e+00   1.4705623e+00   1.8988748e+00   2.1617257e+00  -1.2636114e-01   1.0181980e-01   7.0725070e-01   1.4772259e+00   2.3751183e+00   1.6728545e-02   8.9655409e-01   1.5224928e-01   2.5760068e-01   1.9721460e+00   1.9554965e-01   1.7603554e+00  -2.7692744e+00  -1.8345707e+00  -7.8864180e-01  -1.2316238e+00   5.2907172e-01  -1.3720326e-01  -5.8940684e-01   3.6645421e+00   9.5988285e-01  -3.9367969e-01  -1.0181296e+00  -1.2227272e+00  -7.9005788e-01  -6.4346362e-01  -5.1801283e-01  -4.6342376e-01  -8.4972029e-01  -1.7245574e+00  -1.1187743e+00  -1.3854349e+00  -1.9955894e+00  -3.5628731e+00  -5.9266100e+00  -3.9821638e+00  -3.3654179e+00  -1.9276297e+00  -8.2837810e-01  -1.0486608e+00   7.8106845e-01  -3.9683563e-01   3.3538914e+00   6.8816037e-01  -1.7908816e+00  -1.8137006e-01  -6.5119760e+00  -1.2145545e+00   4.0734020e+00  -1.1392999e+00  -3.0078475e+00   3.1315091e-01  -3.7679910e+00   8.9519274e-01  -7.6966509e-01  -4.2804904e-01  -1.9691772e-02  -1.0715894e-01   2.6119863e-01   1.4005966e+00  -1.3026802e+00  -4.9724214e-01
  -1.9725294e+00  -3.8856313e-01  -1.1023936e+00  -1.0405660e+00   1.0893263e+00   1.6289040e+00  -2.9305503e+00  -1.3751896e+00  -7.7044619e-01   9.5097073e-01  -4.0486116e+00   9.1728088e-02  -2.1333776e+00  -1.3723228e+00   1.3863927e+00   1.5323498e+00  -3.7680677e+00   8.8020244e-02   2.3959583e+00   6.7216562e-01  -1.4016066e+00   1.0829902e+00   2.9364683e-01   4.5990873e-01   4.6122647e+00   2.7410191e+00   2.2275146e+00   2.5705694e+00  -1.8980796e-01  -4.6285099e-02   9.9842880e-01   1.0732062e+00   2.5114625e+00   9.2969120e-02   1.2437954e+00  -1.0099882e+00   9.3173807e-01   2.5523899e+00   1.7683459e-01   2.6283994e+00  -2.2995254e+00  -1.6127433e+00  -1.5739429e+00  -2.1486512e+00   7.1504695e-02   4.9088476e-02  -1.0723708e+00   3.2816212e+00   9.0202873e-01   4.3684730e-01  -5.1992328e-01  -4.3023420e-01  -2.2114105e-01   5.2023124e-01  -2.4160659e-01   5.9361860e-01  -7.4078901e-01  -1.7122192e+00  -1.4742877e+00  -1.5047567e+00  -1.8559047e+00  -4.0436736e+00  -5.3446487e+00  -3.8877451e+00  -2.3345030e+00  -1.4145718e+00  -1.7359023e+00  -1.7135302e+00   2.7022790e-01  -5.6572369e-01   4.1936715e+00   1.7191283e-01  -9.3739149e-01  -5.9199375e-01  -4.6075537e+00  -1.1149956e+00   4.0755118e+00  -2.1259185e+00  -2.2203859e+00  -2.1554142e-01  -3.3410771e+00   1.3296341e+00  -3.2123655e-01  -6.7801588e-01   5.6887409e-01   9.1931008e-02   1.3384881e+00   2.2528417e+00  -1.0259964e+00  -3.6796036e-01
  -1.6251556e+00  -3.6270065e-01  -1.0620321e+00  -8.5141731e-01   1.0305836e+00   1.2695636e+00  -2.7613555e+00  -1.4681354e+00  -1.1042029e+00   6.6316352e-01  -3.4632741e+00   4.2835330e-01  -1.5952790e+00  -8.3844225e-01   1.0315838e+00   1.5908921e+00  -2.9315697e+00  -5.2286065e-01   1.8367486e+00   4.7841393e-01  -8.9397271e-01   1.0880986e+00  -1.7754153e-02  -8.0178074e-02   3.6822134e+00   1.7069413e+00   2.2732612e+00   1.8952265e+00  -4.5957429e-01   1.7826267e-01   7.8273810e-01   7.5286336e-01   2.8031663e+00   8.4833662e-01   1.3974875e+00  -2.1739648e+00   1.2686626e+00   2.4336629e+00   2.2108761e-01   2.6187594e+00  -1.5266008e+00  -4.9711838e-01  -2.2316594e+00  -2.9856809e+00  -3.0655162e-01   6.3925735e-01  -1.7742731e+00   2.3259519e+00   8.8122475e-01   9.6270100e-01   5.1779532e-01   4.5505014e-01   3.7339008e-01   1.2566585e+00   3.2757369e-01   1.1757171e+00  -6.3632281e-01  -1.4695575e+00  -1.4511224e+00  -1.0453355e+00  -1.6801225e+00  -3.4353393e+00  -4.5163320e+00  -3.1583146e+00  -1.4316361e+00  -7.7739939e-01  -1.4964964e+00  -8.6119634e-01  -6.0246690e-02  -3.5918587e-01   4.2046184e+00  -1.1681385e-01  -3.5554157e-01  -7.7391961e-02  -3.3087344e+00  -8.9380389e-01   3.3314861e+00  -2.7310540e+00  -1.2127094e+00  -7.0778139e-01  -2.5222396e+00   1.8633201e+00  -3.2171939e-01  -6.9368133e-01   9.5463208e-01   8.7741982e-01   1.3120795e+00   1.7767794e+00  -1.2013177e+00  -2.6728799e-01
  -1.3147655e+00  -4.2615729e-01  -8.0854859e-01  -9.2387617e-01   1.0039207e+00   7.1036091e-01  -2.4806418e+00  -1.5519230e+00  -9.6774354e-01   7.9675263e-01  -2.6567929e+00   1.0329966e+00  -9.0907414e-01  -8.5898725e-02   8.1941661e-01   1.4966438e+00  -2.3611468e+00  -5.7339408e-01   1.2007815e+00   1.6596287e-01  -8.6541563e-01   8.0154156e-01  -6.9069969e-01  -8.2122894e-01   2.6327822e+00   1.2204708e+00   2.0841055e+00   1.2539716e+00  -6.6906881e-01   6.2010082e-02   1.3822083e-01   3.4049460e-01   2.7325263e+00   1.2429883e+00   1.4099774e+00  -2.3886300e+00   1.3686387e+00   2.2088115e+00   1.7803763e-01   2.4682180e+00  -6.3331419e-01  -3.9792698e-01  -2.7600428e+00  -3.3830360e+00  -6.9033290e-01   9.8258627e-01  -2.1393130e+00   1.6184620e+00   7.9816123e-01   1.0921631e+00   9.5625219e-01   9.6631413e-01   5.3138862e-01   1.6913291e+00   6.3306370e-01   1.6334992e+00  -7.9250858e-01  -1.3842079e+00  -1.2284698e+00  -6.5378538e-01  -1.4184239e+00  -2.7191576e+00  -3.7360621e+00  -2.4876048e+00  -8.7102915e-01  -7.1349413e-02  -1.6579281e+00  -4.3841614e-01  -6.2014885e-01  -2.9928603e-01   4.4375704e+00  -7.5258474e-01   2.2638048e-01  -1.6205267e-01  -1.7570489e+00  -9.3133033e-01   3.0432993e+00  -3.0203154e+00  -4.6813987e-01  -9.0094301e-01  -1.6576205e+00   2.2690597e+00  -6.0226646e-01  -9.0024909e-01   7.8636341e-01   1.1674253e+00   1.3071250e+00   1.6064660e+00  -1.1244707e+00  -2.2730987e-01
  -1.0416317e+00  -2.6223049e-01  -9.8288809e-01  -9.6888612e-01   5.7098796e-01   9.8218837e-02  -2.2868478e+00  -1.3048531e+00  -1.4058348e+00   1.4274965e-01  -1.6632696e+00   1.3107107e+00  -6.8296642e-02   9.5238784e-01   3.4050759e-02   1.3456086e+00  -1.0316605e+00  -7.0682619e-01   6.3078974e-01   3.5538241e-01  -4.1808481e-01   4.0571288e-01  -2.1622300e+00  -1.8767498e+00   5.2199681e-04  -8.5895541e-01   1.3782396e+00   8.1199191e-02  -6.6288942e-01   6.1174188e-01  -8.1355413e-01  -2.4691841e-01   2.8080956e+00   2.1867007e+00   6.8503773e-01  -3.5620235e+00   1.7708155e+00   1.8781546e+00   4.5281265e-01   2.0963045e+00   4.1877325e-02   2.8492037e-01  -3.7961945e+00  -4.2819189e+00  -1.1562252e+00   1.6417817e+00  -3.3586507e+00   3.6147097e-01   7.0108026e-01   1.4412435e+00   1.7566766e+00   1.6505038e+00   9.3201450e-01   1.9393665e+00   1.0773494e+00   1.9272056e+00  -4.8472277e-01  -9.4070118e-01  -8.2446825e-01   9.7144340e-02  -1.0481370e+00  -1.1581239e+00  -2.2608966e+00  -1.1195756e+00  -5.2696838e-01   1.0467939e+00  -1.1948261e+00   5.1232120e-01  -5.5397545e-01   3.7580163e-01   3.8160215e+00  -1.2409982e+00   1.0008515e+00   1.2397799e-01  -6.6993794e-01  -1.2382676e+00   1.7704431e+00  -3.5438005e+00   9.8087148e-01  -8.5246472e-01  -3.3847683e-01   2.7957204e+00  -7.9834589e-01  -5.5873510e-01   6.7309659e-01   1.6703568e+00   7.5830840e-01   4.8309140e-01  -1.2004229e+00  -3.7154623e-01
  -5.5180421e-01  -2.2915933e-01  -5.5127347e-01  -8.9437229e-01   9.6087155e-01   1.8457526e-01  -1.7840428e+00  -1.2233839e+00  -7.5305693e-01   8.4492138e-01  -8.9791750e-01   2.1218193e+00   7.3806679e-01   1.5793307e+00   3.5509924e-01   1.6109769e+00  -7.5025521e-01  -7.0733112e-01   2.1354050e-01   2.0123067e-01  -1.0572823e-01   5.9092239e-01  -2.5650168e+00  -2.2492029e+00   8.4515699e-01   1.1183813e-01   1.7604871e+00   4.5743338e-01  -7.2451481e-01   8.4935846e-01  -4.9212218e-01  -2.6763127e-01   2.6764826e+00   2.4346559e+00   4.0545913e-01  -4.1478681e+00   1.7516633e+00   1.7794658e+00   2.0055641e-01   1.7709629e+00   1.3620910e+00   7.1686891e-01  -4.4289731e+00  -4.7033110e+00  -1.6258406e+00   1.9218511e+00  -3.8073650e+00  -2.4128228e-01   5.6879844e-01   1.5837893e+00   2.1609173e+00   1.8393734e+00   1.0948534e+00   2.2777423e+00   1.0715987e+00   2.0994352e+00  -5.9428212e-01  -9.5947868e-01  -8.0861503e-01   1.3917557e-01  -7.9634019e-01  -9.5085710e-01  -1.3935821e+00  -7.5059297e-01  -2.4770033e-02   1.4459848e+00  -1.7934780e+00   5.2283940e-01  -1.3118906e+00   4.4273530e-02   4.5199965e+00  -1.6413914e+00   2.1632759e+00   4.6753086e-01   1.2676577e+00  -7.9262952e-01   1.6927010e+00  -3.6893781e+00   1.4056887e+00  -8.7121947e-01   4.2428363e-01   3.0735817e+00  -8.9684849e-01  -6.0238674e-01   6.0092613e-01   1.9158200e+00   1.1908168e+00   7.8890872e-01  -1.3575172e+00  -2.2692872e-01
  -2.3471301e-01  -4.1360595e-01  -3.8847974e-01  -7.3951833e-01   1.4113332e+00   5.5006350e-01  -1.2359627e+00  -1.1763737e+00  -2.3010509e-01   1.2509507e+00  -3.1951848e-01   2.0914979e+00   1.3055482e+00   1.7631148e+00   4.7580377e-01   1.6075064e+00  -3.8602267e-01  -9.8014405e-01  -4.4741398e-01  -9.3210782e-03   5.1482009e-01   5.3035764e-01  -2.8074916e+00  -2.3510686e+00   1.8998057e+00   1.3193783e+00   2.2950288e+00   1.1549502e+00  -7.9744345e-01   6.4210823e-01  -3.2277493e-01  -2.1289767e-01   2.3904730e+00   2.7648416e+00   3.5907445e-01  -4.8153719e+00   2.0827044e+00   1.6044575e+00   4.3949443e-01   1.7695137e+00   2.8795937e+00   7.6350378e-01  -4.7452448e+00  -5.1327131e+00  -1.7673053e+00   2.1853946e+00  -3.9117991e+00  -1.2412971e+00   4.5168093e-01   1.6230861e+00   2.6755007e+00   1.9883096e+00   1.3016775e+00   2.6230359e+00   1.2096593e+00   2.3257795e+00  -7.1723607e-01  -8.7261648e-01  -7.2153728e-01   7.3136118e-02  -7.8970295e-01  -1.0261953e+00  -6.2974295e-01  -3.2990022e-01   7.2947424e-01   1.6197047e+00  -1.7562192e+00   8.5495699e-01  -1.5414844e+00   1.2103970e-01   4.7576365e+00  -1.8457926e+00   2.7026170e+00   3.3693906e-01   2.1332563e+00  -8.5482205e-01   1.4505711e+00  -3.6978432e+00   1.9559246e+00  -1.0641378e+00   8.9193651e-01   2.9303548e+00  -1.0945578e+00  -8.6373057e-01   6.1064313e-01   2.1560545e+00   1.6217972e+00   8.4214440e-01  -1.3069133e+00   5.1790662e-02
   2.6336136e-01  -3.2060693e-01  -4.5846537e-01  -3.6851522e-01   1.4187008e+00   5.0861315e-01  -8.3579540e-01  -1.4695362e+00  -1.1110905e-01   1.6540557e+00   4.2660360e-01   2.1960472e+00   1.7023610e+00   1.8443780e+00   5.2194304e-01   1.4864261e+00   7.8952267e-01  -7.7410260e-01  -9.7108526e-01  -2.0876159e-01   8.9707307e-01   7.9280164e-01  -2.4451803e+00  -2.1451209e+00   2.6067336e+00   2.2523817e+00   2.4947250e+00   1.4792971e+00  -5.2503137e-01   2.4682140e-01  -5.2655805e-02   1.8106420e-03   2.3508908e+00   2.8330480e+00   2.7621004e-01  -6.1089985e+00   2.5911332e+00   1.3952134e+00   6.6458602e-01   2.1714771e+00   3.8046664e+00   7.4478911e-01  -5.0066558e+00  -5.3846753e+00  -1.9247652e+00   2.3330615e+00  -4.2194841e+00  -1.3721903e+00   1.9665630e-01   2.1694542e+00   3.2601139e+00   2.8600737e+00   1.5871449e+00   3.1368907e+00   1.3430697e+00   2.6745206e+00  -2.5473433e-01  -2.2974940e-01  -8.8246101e-01   3.4624003e-01  -1.0303604e+00  -7.9736944e-01   2.2026334e-01   6.1247955e-01   2.0429533e+00   2.6317440e+00  -1.6749801e+00   7.5695635e-01  -1.6193620e+00   3.7331637e-01   3.9944184e+00  -1.9885898e+00   3.0029651e+00   2.0853033e-01   3.2391297e+00  -9.6355739e-01   2.7055142e-02  -4.0591248e+00   3.6181167e+00  -2.9355990e-01   1.5265956e+00   3.1713385e+00  -1.2042871e+00  -1.3287274e+00   1.1081202e+00   2.2119829e+00   2.2021736e+00   1.2985807e+00  -1.0301945e+00   9.8758022e-02
   4.1723030e-01  -3.2882195e-01  -3.8780418e-01  -2.4170254e-01   1.3904201e+00   3.3679635e-01  -4.2844845e-01  -1.4325269e+00   5.0923344e-01   2.0026328e+00   8.3538865e-01   1.9413750e+00   1.8799622e+00   1.6399421e+00   4.7959870e-01   1.0891808e+00   9.6237926e-01  -9.4524014e-01  -1.5053429e+00  -4.3474685e-01   1.0567282e+00   6.2476220e-01  -2.8563383e+00  -2.3502096e+00   2.5164007e+00   2.5414901e+00   2.3073331e+00   1.4065130e+00  -8.0356699e-01  -7.0532038e-01  -4.3430043e-01  -2.0229909e-01   1.7338976e+00   2.6954049e+00   9.8610034e-01  -5.1365266e+00   2.4584436e+00   1.0123275e+00   6.4966356e-01   1.6625509e+00   4.6062246e+00   8.9092495e-02  -4.6891801e+00  -4.7388682e+00  -1.8597857e+00   2.5067920e+00  -3.6900949e+00  -1.2824324e+00   2.9920810e-02   1.7909959e+00   3.4161598e+00   2.8154757e+00   1.4454895e+00   3.0437653e+00   1.3443136e+00   2.5204364e+00  -3.8742242e-01  -8.7019604e-02  -3.2830168e-01   3.4211851e-01  -9.3076852e-01  -7.9793293e-01   8.2603520e-01   7.7480005e-01   2.4867968e+00   2.7587694e+00  -9.9261038e-01   1.5331523e+00  -1.8549667e+00   4.1459701e-01   3.9786037e+00  -2.2613584e+00   3.1994258e+00  -5.8481689e-02   4.0252011e+00  -1.1046825e+00   9.9942084e-02  -3.7341868e+00   3.3947758e+00  -3.5849647e-01   1.5327844e+00   2.5412402e+00  -1.9398907e+00  -2.0218535e+00   8.3887440e-01   2.1284521e+00   2.1498138e+00   1.4068568e+00  -1.0158036e+00   1.9881948e-01
   6.3533408e-01  -2.1748431e-01  -3.7143536e-01  -1.0019929e-01   9.9674651e-01  -4.6080684e-01  -2.6563977e-02  -9.7205262e-01   5.8402610e-01   1.3416824e+00   1.6142424e+00   1.7926223e+00   2.3516477e+00   2.1465215e+00  -1.2174151e-01   3.6385713e-01   1.7735245e+00  -1.0337485e+00  -1.9629664e+00  -4.4720973e-01   1.5250453e+00   3.4427374e-01  -3.7843627e+00  -2.9512210e+00   7.7855668e-02   6.2016681e-01   1.4361669e+00   1.2839051e-01  -1.0081354e+00  -8.9817494e-01  -1.6282532e+00  -7.9967004e-01   1.3152654e+00   2.9487452e+00   1.1289737e+00  -4.8007370e+00   2.2788012e+00   6.4158173e-01   6.4223306e-01   7.4528915e-01   4.9955684e+00   9.8196258e-02  -4.7505119e+00  -4.5098911e+00  -1.8411550e+00   2.7127724e+00  -3.9926291e+00  -1.7006755e+00  -1.9850580e-01   1.5063194e+00   3.5786690e+00   2.9596660e+00   1.3521229e+00   2.7034835e+00   1.3300278e+00   2.1873671e+00  -2.1049109e-01   2.6430797e-01   2.2204364e-01   7.3188875e-01  -6.6162129e-01   2.3833918e-01   1.7153149e+00   1.6781993e+00   2.8979230e+00   3.5283917e+00  -1.3049562e-01   2.4544639e+00  -1.9102117e+00   7.3295116e-01   3.0819850e+00  -2.4110110e+00   3.1713396e+00  -4.5399334e-02   4.4400174e+00  -1.1515977e+00  -6.0144420e-01  -3.4099588e+00   3.7314963e+00  -3.1662047e-01   2.2320257e+00   2.2747175e+00  -2.4982238e+00  -2.2212782e+00   6.1527938e-01   2.2532509e+00   1.4775646e+00   1.9448787e-01  -9.5940561e-01   1.0302800e-01
   8.6647696e-01  -3.0441874e-01  -3.4108763e-02   1.5627053e-01   1.1152948e+00  -9.4659803e-01   6.3679779e-01  -4.0377554e-01   1.0826604e+00   9.3874304e-01   2.0229537e+00   1.7380903e+00   2.6411078e+00   2.5437214e+00  -3.5042213e-01  -3.1048490e-01   1.7790673e+00  -1.2573343e+00  -2.4638189e+00  -6.8242620e-01   2.2197006e+00   2.2723431e-01  -4.0859595e+00  -3.2083048e+00  -6.3776045e-01  -1.0639403e-01   1.2840945e+00  -4.6194264e-01  -1.3397069e+00  -1.0090167e+00  -1.9639033e+00  -1.0422333e+00   9.6500643e-01   3.0206003e+00   1.6876646e+00  -4.2924138e+00   1.7605593e+00   5.4968494e-01   3.4723870e-01  -1.0267156e-01   5.7736968e+00   4.3997141e-01  -4.5623559e+00  -4.1534705e+00  -1.6837764e+00   2.6039225e+00  -3.9706288e+00  -2.1564133e+00  -4.7769869e-01   9.6622222e-01   3.3746554e+00   2.7441156e+00   1.1050715e+00   2.2707404e+00   1.0474619e+00   1.7573949e+00  -2.9104633e-01   2.6750424e-01   4.4013081e-01   7.5080316e-01  -5.1801234e-01   6.5623748e-01   1.9298678e+00   2.1120805e+00   3.3566996e+00   3.9896714e+00   2.1213401e-01   2.9242274e+00  -2.3042171e+00   5.0910625e-01   2.8923426e+00  -2.2382732e+00   3.2002399e+00   7.9996387e-02   4.9245337e+00  -6.5272253e-01  -5.8266001e-01  -2.7697430e+00   3.1924521e+00  -6.7716973e-01   2.5655985e+00   1.8090428e+00  -3.0256835e+00  -2.6890341e+00   4.1543118e-01   2.3366215e+00   1.0875860e+00  -8.4787628e-01  -8.1312232e-01   1.4456239e-01
   6.7896140e-01  -1.9572008e-01  -5.1412303e-01   3.5405604e-01   1.1112626e+00  -5.0058841e-01   9.7067813e-01  -7.7923536e-02   1.5949970e+00   1.2486576e+00   1.5585723e+00   9.8423647e-01   2.2283565e+00   1.8223395e+00  -1.6699132e-01  -3.5553408e-01   1.2540691e+00  -1.3711877e+00  -3.0132588e+00  -6.2113792e-01   2.7409896e+00   6.4848952e-01  -3.6901817e+00  -2.5551515e+00   8.1442789e-01   1.4460883e+00   1.9185197e+00   5.9521212e-01  -7.8993759e-01  -1.4508689e+00  -2.6935838e-01   1.8381796e-02   1.0344327e+00   3.0901472e+00   1.8068702e+00  -4.5728165e+00   1.9042265e+00   3.4764723e-01   3.9154332e-01   2.7889301e-02   5.7796269e+00  -1.3854044e-01  -3.5007128e+00  -3.2312968e+00  -8.3070304e-01   2.6942917e+00  -2.9011108e+00  -1.4529551e+00  -4.2764514e-01   7.4726986e-01   3.1081810e+00   2.2619835e+00   7.1668002e-01   1.7217583e+00   6.0670530e-01   1.2029441e+00  -5.4335052e-01   1.3341929e-01   3.8504536e-01   5.0710095e-01  -7.9658429e-01   3.2626158e-01   1.4852092e+00   1.8335070e+00   3.2937950e+00   3.8259394e+00   7.2936752e-01   3.1161427e+00  -1.8499710e+00   6.7823632e-01   2.7397301e+00  -1.7222548e+00   3.2871033e+00  -1.0398847e-01   3.8593369e+00  -7.5453433e-01  -6.5784941e-01  -2.1112031e+00   2.8172429e+00  -2.6760877e-01   2.0926173e+00   1.2874824e+00  -2.9247916e+00  -3.3072109e+00   2.9025605e-01   1.9321791e+00   8.3951800e-01  -5.9001161e-01  -8.3687948e-01   1.3851604e-01
   7.7467425e-01  -1.1712506e-01  -5.1833643e-01   3.4914408e-01   1.4756838e+00  -6.0843483e-01   1.1767354e+00   5.2587727e-01   1.7801858e+00   7.5565130e-01   2.2920816e+00   1.0727083e+00   2.5450323e+00   2.3148879e+00  -4.2996813e-01  -5.8618117e-01   1.7346124e+00  -1.2627522e+00  -3.2576764e+00  -4.2169454e-01   3.3059351e+00   5.2617472e-01  -4.5590875e+00  -3.0286441e+00  -3.0078965e-01   4.2428030e-01   1.9072627e+00   3.7017991e-01  -1.0710921e+00  -8.3461324e-01  -1.1879724e+00  -3.1900884e-01   6.9473056e-01   3.3827140e+00   1.0974009e+00  -3.8899180e+00   1.7272978e+00  -5.4614735e-02   8.3722186e-01  -8.8860851e-01   5.3941317e+00  -7.2753618e-01  -3.6527480e+00  -3.5076745e+00  -8.5295064e-01   2.4810462e+00  -3.0932524e+00  -2.6466920e+00  -5.8610690e-01  -2.0262167e-01   3.0652768e+00   1.5340081e+00   3.4710932e-01   6.3826956e-01   4.8452837e-01   1.4509514e-01  -6.3514417e-01   6.6439003e-02   7.7870205e-01   6.5360691e-01  -4.3170251e-01   1.0712119e+00   1.9099717e+00   2.1637601e+00   3.4180056e+00   3.6772386e+00   1.2202844e+00   3.6995020e+00  -1.8095405e+00   7.7462183e-01   2.4851477e+00  -1.3449080e+00   2.4212314e+00   1.0307692e-01   3.0183748e+00  -9.8719695e-01  -8.2554479e-01  -1.1942878e+00   2.7823564e+00  -2.6943909e-01   2.3913956e+00   1.0336334e+00  -3.2313820e+00  -2.9372122e+00  -4.2263970e-01   1.7836845e+00   1.8314951e-01  -1.8241577e+00  -1.1549540e+00   9.5613305e-02
   6.9154333e-01  -3.2616738e-01  -8.9194327e-02   3.5662699e-01   1.7161923e+00   1.4926957e-01   1.5403418e+00   7.8895788e-01   2.5916639e+00   1.5653052e+00   1.8299676e+00   7.3472916e-01   2.2373823e+00   1.5001019e+00  -2.4195674e-02  -7.0579793e-01   4.1532849e-01  -1.2794228e+00  -3.1732486e+00  -4.2327671e-01   2.7242870e+00   5.2167995e-01  -4.2243452e+00  -2.9024197e+00   1.4296496e+00   2.2109668e+00   2.2254045e+00   1.3637939e+00  -1.4192049e+00  -1.5547652e+00  -6.6895836e-01  -3.4137508e-01   1.9351452e-01   2.8134089e+00   2.3213479e+00  -1.3900695e+00   1.4627021e+00   1.3875909e-01   8.8393906e-01  -1.0123424e+00   4.7893028e+00  -2.3897749e+00  -2.7703250e+00  -2.6314522e+00  -4.1480761e-01   2.0047900e+00  -1.6111100e+00  -2.2764406e+00  -6.0670125e-01  -1.2029633e+00   2.2901224e+00   2.7966941e-01  -2.5321799e-01  -6.6746971e-02   3.2796950e-02  -5.2161729e-01  -1.1369908e+00  -4.9569936e-01   1.2075586e+00  -2.8600668e-02  -1.4195418e-01  -8.1552003e-02   1.4285219e+00   9.1364600e-01   3.2631144e+00   2.4787870e+00   1.3342056e+00   3.5847748e+00  -1.8580621e+00   3.0953598e-01   3.6441478e+00  -1.0593463e+00   1.9764953e+00  -6.3843820e-01   2.7116713e+00  -1.0644055e+00   8.4304157e-01  -2.5627577e-01   9.3047975e-01  -1.0078056e+00   1.4235737e+00  -3.4885540e-02  -3.4310965e+00  -3.5298222e+00  -1.0695715e+00   1.0183632e+00   3.7136273e-01  -1.2086292e+00  -1.1133817e+00   1.4813619e-01
   6.3035126e-01  -5.8171335e-02  -3.4419227e-01   4.5271191e-01   1.1207014e+00  -3.7159553e-01   1.3420070e+00   1.1071101e+00   2.4012926e+00   1.2471961e+00   2.0839785e+00   5.5997047e-01   2.0967284e+00   1.3743352e+00  -2.2854039e-01  -1.0977139e+00   9.9741876e-01  -9.5054868e-01  -2.9670479e+00  -2.2516894e-01   2.5060169e+00   9.0924250e-01  -4.0963632e+00  -2.7951613e+00  -5.1370299e-01   9.7909413e-01   1.4563552e+00   5.3477872e-01  -1.1000783e+00  -1.7795507e+00  -1.5642148e+00  -4.5927903e-01  -1.2964312e-02   2.4833195e+00   1.9245875e+00  -9.0550221e-01   1.5723627e+00  -1.4901794e-01   1.0929951e+00  -1.1981383e+00   3.2568847e+00  -3.5242502e+00  -2.1202232e+00  -2.1609710e+00  -5.5400680e-02   1.7051171e+00  -1.0341300e+00  -1.7223083e+00  -5.8853780e-01  -1.4644574e+00   2.0259689e+00   1.5950090e-01  -6.7297283e-01  -7.6672961e-01  -2.7204985e-01  -1.1792913e+00  -1.0285103e+00  -2.7377504e-01   1.4828719e+00   1.9746989e-01  -2.9218279e-02   5.2001037e-01   1.3062788e+00   1.0280589e+00   3.4052028e+00   2.8288268e+00   1.9382146e+00   3.5965863e+00  -1.4742692e+00   5.9613560e-01   2.4534603e+00  -7.2508173e-01   8.4315086e-01  -9.4754516e-01   1.5982173e+00  -1.2320761e+00   3.9856239e-01   3.7359333e-01   1.4269948e+00  -4.8576319e-01   1.3830065e+00  -2.4714822e-02  -3.3246335e+00  -3.5781230e+00  -1.2952225e+00   5.0347472e-01  -2.3485298e-01  -1.6057873e+00  -1.0466061e+00  -1.3874697e-01
   6.9942448e-01  -1.7582112e-01   5.5359227e-02   6.3823395e-01   1.4142308e+00  -1.1801349e-01   1.8362776e+00   1.5299233e+00   2.6097050e+00   9.1989846e-01   2.0828230e+00   5.8672728e-02   1.9293086e+00   1.0177830e+00  -2.9452106e-01  -1.3778067e+00   7.0736746e-01  -1.3264782e+00  -2.8807335e+00  -1.9412720e-01   2.8506599e+00   7.0038653e-01  -3.6455542e+00  -2.7161107e+00   1.8141710e-01   5.8165053e-01   1.6273957e+00   6.6457938e-01  -1.4812497e+00  -1.9914278e+00  -1.3718252e+00  -8.2911547e-01  -5.2426804e-01   2.2541284e+00   2.0148189e+00  -1.0647623e-01   1.1873204e+00  -1.5348375e-01   1.1154965e+00  -1.9302062e+00   2.8760753e+00  -3.4747053e+00  -1.5669815e+00  -1.4830073e+00   6.7812918e-02   1.3162660e+00  -6.3006433e-01  -1.7582904e+00  -8.2064108e-01  -2.2393237e+00   1.7482194e+00  -3.4296600e-01  -7.6478433e-01  -1.5423659e+00  -4.2359679e-01  -1.9250854e+00  -1.1340638e+00  -4.2567701e-01   1.5634575e+00  -1.5761817e-02   1.9953436e-01   3.1053030e-01   1.2992893e+00   6.7942663e-01   3.3515555e+00   2.2845141e+00   2.5123112e+00   4.1427822e+00  -1.4161743e+00   3.8045876e-01   2.5282908e+00  -1.2950598e-01   6.0565739e-01  -6.9028187e-01   1.0706316e+00  -1.1394555e+00   6.2645143e-01   7.8493926e-01  -1.0067644e-02  -1.2461622e+00   5.1172928e-01  -1.0588233e+00  -3.4866890e+00  -3.6377889e+00  -1.6115189e+00   3.0414575e-01  -7.6651714e-01  -2.2840488e+00  -1.2485879e+00  -1.1475739e-01
   5.1456342e-01  -3.0741357e-01   3.4819674e-01   6.7930136e-01   1.2107462e+00   4.4631170e-01   1.9423909e+00   1.6348097e+00   3.0279950e+00   1.7812382e+00   1.1871901e+00  -1.6985321e-01   1.2749783e+00   3.5477630e-02   2.3995747e-01  -1.3894849e+00  -7.0717674e-01  -1.0450741e+00  -2.5152238e+00  -2.7003689e-01   1.7568557e+00   1.1210959e+00  -2.2641174e+00  -2.1295994e+00   1.8881028e+00   2.5092956e+00   1.8447883e+00   1.5122518e+00  -1.2931187e+00  -2.7126152e+00  -2.9075376e-01  -4.3862929e-01  -5.3114225e-01   1.3777965e+00   3.0087840e+00   1.6090760e+00   1.1281518e+00   2.4797313e-01   1.0035697e+00  -1.2068148e+00   1.3335290e+00  -5.1562340e+00  -1.8353126e-01  -4.1743227e-01   7.9929566e-01   6.4141039e-01   1.3222043e+00  -5.4469691e-01  -6.6622159e-01  -2.7329378e+00   6.8824196e-01  -1.2519048e+00  -1.3986295e+00  -2.0184969e+00  -1.0442281e+00  -2.2594882e+00  -1.5609809e+00  -9.6062971e-01   1.4904868e+00  -6.3376798e-01   2.0999956e-01  -8.9184868e-01  -4.8093205e-03  -7.3036114e-01   3.1970170e+00   1.3923599e+00   2.1458816e+00   3.1320154e+00  -1.2768268e+00  -1.3949566e-01   3.2854192e+00   3.0770060e-01  -9.1030303e-02  -1.5977232e+00   3.7929534e-01  -1.0383003e+00   2.1221492e+00   1.5178992e+00  -1.3397910e+00  -1.6049246e+00  -6.0168350e-01  -1.5344411e+00  -3.0601808e+00  -4.3513318e+00  -1.8653016e+00  -7.0037995e-01  -4.7087111e-01  -1.1666709e+00  -8.3555758e-01  -2.4034908e-01
   1.0706342e-01  -2.6446959e-01   2.4540459e-01   6.0002378e-01   9.1958359e-01   6.3925574e-01   1.6975892e+00   2.0074205e+00   2.9041790e+00   1.6981251e+00   6.0293694e-01  -5.8408688e-01   7.4313906e-01  -5.0372638e-01   1.8251660e-01  -1.4312268e+00  -1.2187119e+00  -1.0474824e+00  -2.2308257e+00   4.4185248e-02   1.3600156e+00   1.5019738e+00  -1.8950711e+00  -1.9704769e+00   1.5331732e+00   2.1615548e+00   1.6671805e+00   1.4840691e+00  -1.1285719e+00  -2.6690462e+00  -1.9809333e-01  -4.0262290e-01  -5.9057902e-01   1.1527298e+00   2.9237736e+00   2.6057364e+00   1.1700956e+00   2.8339375e-01   1.2251055e+00  -1.1331778e+00  -1.5695046e-01  -5.8910497e+00   7.3400952e-01   1.6009657e-01   1.3352951e+00   4.0544389e-01   2.2377252e+00  -1.3237775e-01  -4.5133445e-01  -3.1077609e+00   1.6318574e-01  -1.8369061e+00  -1.8126835e+00  -2.7770694e+00  -1.3960386e+00  -2.9151399e+00  -1.8487705e+00  -1.2200967e+00   1.6816221e+00  -6.9030710e-01   4.0213271e-01  -8.6573949e-01  -6.2417828e-01  -1.3995896e+00   2.7526595e+00   8.1003944e-01   2.5739727e+00   3.2493449e+00  -7.3867028e-01  -2.8575351e-02   3.0286197e+00   8.4637422e-01  -7.5320531e-01  -1.7455089e+00  -9.9328640e-01  -9.8313119e-01   2.4689920e+00   2.0863762e+00  -2.1538988e+00  -1.9994851e+00  -1.3575181e+00  -1.7579270e+00  -2.6293212e+00  -4.1492608e+00  -2.2705722e+00  -1.1528700e+00  -1.0854916e+00  -1.3287258e+00  -9.6663437e-01  -4.4309875e-01
   1.5604417e-02  -4.9846343e-02   1.3600454e-01   3.9285702e-01   6.7538416e-01   7.0482317e-01   1.7589305e+00   2.4744084e+00   2.4911103e+00   1.1534352e+00   5.3454174e-01  -8.6606754e-01   5.5095821e-01  -4.6844014e-01  -1.2228630e-02  -1.2669506e+00  -1.0735254e+00  -9.2772401e-01  -1.9483708e+00   5.7006730e-01   1.2147528e+00   1.2370936e+00  -2.0267830e+00  -2.0967604e+00   1.0002986e+00   1.1119621e+00   1.3150677e+00   1.3780214e+00  -6.8162551e-01  -2.1134739e+00   2.0511068e-01  -4.0935445e-01  -6.5533298e-01   1.1769629e+00   1.3400786e+00   2.3071481e+00   1.1139563e+00   9.3005951e-02   1.4154558e+00  -1.3913676e+00  -1.2061092e+00  -5.9173739e+00   8.3548109e-01   2.6641707e-01   1.1462338e+00   7.0790913e-02   2.3566893e+00  -3.5811833e-01  -4.1718706e-01  -3.6175502e+00  -1.1421982e-01  -2.3083165e+00  -1.8901715e+00  -3.5810914e+00  -1.4637672e+00  -3.4186310e+00  -1.7753250e+00  -1.2679442e+00   1.8109757e+00  -5.0198883e-01   6.4004616e-01  -2.9563913e-01  -5.5200406e-01  -1.4492786e+00   1.4931881e+00   5.1062232e-01   2.6274885e+00   3.2393900e+00  -3.7402434e-01   1.1064097e-01   2.9092945e+00   1.2480964e+00  -4.4656098e-01  -1.3944470e+00  -1.6580134e+00  -1.1580492e+00   2.5199565e+00   2.1059313e+00  -2.4047879e+00  -2.0970692e+00  -1.7178150e+00  -1.9391657e+00  -2.3242341e+00  -3.5170907e+00  -2.8709448e+00  -1.5350761e+00  -1.8410749e+00  -1.8357061e+00  -1.1753207e+00  -7.5070813e-01
  -2.9085556e-01  -1.5726863e-01   5.4303845e-01   5.6340981e-01   1.3755216e+00   1.5695011e+00   1.9747237e+00   3.0869213e+00   2.8387378e+00   1.3379222e+00  -5.2512041e-01  -1.1323299e+00  -1.8822604e-01  -1.1582481e+00   3.6023602e-01  -6.3540702e-01  -2.8270108e+00  -1.8423130e+00  -1.6203634e+00   7.6259307e-01   1.5363663e+00   1.6849589e+00  -1.0124034e+00  -1.4439448e+00   3.2891420e+00   2.0503468e+00   2.5898589e+00   2.2975494e+00  -1.2140637e+00  -1.2859291e+00   2.0573774e+00   1.0087194e-01  -3.5133472e-01   1.4358152e+00   2.0999299e+00   3.9407014e+00   3.0092530e-01   3.1784308e-01   1.1045238e+00  -1.9665416e+00  -2.3262242e+00  -5.1262073e+00   1.7934987e+00   1.0100986e+00   1.5088758e+00  -1.5487588e-01   3.3386233e+00  -3.6925045e-01  -3.2468545e-01  -4.5127945e+00  -5.7086208e-01  -3.5134972e+00  -2.1334721e+00  -4.4932727e+00  -1.7476416e+00  -4.4768721e+00  -2.5629080e+00  -2.2306177e+00   1.5322111e+00  -1.0318001e+00   1.0355612e+00  -1.0003616e+00  -1.5211638e+00  -2.8833321e+00   8.6522186e-01  -1.3259135e+00   2.8580044e+00   3.9807235e+00  -2.9450275e-01  -6.4386032e-01   4.1124018e+00   2.2957818e+00  -8.9593653e-01  -5.2521604e-01  -2.6181642e+00  -2.3733853e-01   3.6147867e+00   3.1229387e+00  -5.0319390e+00  -3.6388950e+00  -2.7304401e+00  -2.6752979e+00  -1.5885293e+00  -2.9695264e+00  -3.2316421e+00  -1.4054305e+00  -2.3881855e+00  -2.1233313e+00  -1.8353367e+00  -4.8518781e-01
  -1.3684064e-01  -3.2033852e-01   1.0350909e+00   3.6974928e-01   1.7067345e+00   1.9914708e+00   2.0780606e+00   2.9804274e+00   3.0365798e+00   1.9042001e+00  -4.4141124e-01  -8.0460070e-01   1.0485256e-02  -1.2992617e+00   1.2725772e+00  -2.0168676e-01  -2.9849195e+00  -1.3968611e+00  -1.3050680e+00   8.0359329e-01   8.8707112e-01   2.1460044e+00   1.5942181e-01  -1.0834808e+00   5.1426423e+00   3.4803972e+00   2.8730229e+00   3.2116270e+00  -6.4581744e-01  -1.1938774e+00   2.5025663e+00   1.6820928e-01  -7.3899898e-01   6.5856872e-01   5.5133017e-01   3.0951552e+00   5.5597142e-01   4.8421310e-01   1.0500119e+00  -1.4040766e+00  -2.4665650e+00  -5.3995649e+00   2.1085415e+00   9.7715210e-01   1.3080952e+00  -6.1514616e-01   3.7999978e+00  -3.9769641e-01  -8.8184531e-02  -4.3673459e+00  -8.2770103e-01  -3.5382298e+00  -2.1198703e+00  -4.3258269e+00  -1.9900987e+00  -4.1810838e+00  -2.7647964e+00  -2.4367688e+00   1.2244499e+00  -1.3251797e+00   9.7310881e-01  -1.6083604e+00  -1.8452817e+00  -3.3697643e+00   3.0364850e-01  -1.7640355e+00   1.6133215e+00   2.5839719e+00  -9.0046825e-01  -1.1508749e+00   4.6781273e+00   2.3143971e+00  -1.7949937e-01  -5.8589399e-01  -2.2100749e+00   3.0462358e-01   4.3484555e+00   2.7887421e+00  -4.7624371e+00  -3.6790846e+00  -3.2054706e+00  -2.3213071e+00  -8.3454437e-01  -2.4807732e+00  -3.2019916e+00  -1.7114293e+00  -1.4969317e+00  -9.3141130e-01  -1.8405575e+00  -4.7741618e-01
  -5.7664777e-01  -2.2723982e-01   6.6317490e-01   2.7787581e-01   9.8203388e-01   2.4830624e+00   1.6579230e+00   2.8231111e+00   2.3004631e+00   2.0657531e+00  -1.4605239e+00  -1.6340299e+00  -1.0136943e+00  -2.3869970e+00   9.8845999e-01   1.0626630e-01  -3.3891359e+00  -1.4462130e+00  -7.5402990e-01   1.2024769e+00  -2.5566773e-01   2.0311190e+00   8.8322937e-01  -6.3309659e-01   5.1143933e+00   3.7180482e+00   2.5613023e+00   3.3494098e+00  -5.0422957e-01  -1.4182596e+00   3.0464029e+00   3.4192679e-01  -3.7815880e-01   5.2892222e-01   1.1673051e+00   4.6712062e+00   8.3015954e-01   5.4929406e-01   1.6279014e+00  -4.0954200e-01  -4.6293065e+00  -6.4657869e+00   2.8471499e+00   1.4405783e+00   1.5349435e+00  -8.3775722e-01   5.0572793e+00   1.0797419e-01   1.1424078e-01  -4.5950632e+00  -1.1691553e+00  -3.9328541e+00  -2.2336617e+00  -4.5959181e+00  -1.8087837e+00  -4.2377320e+00  -2.7386712e+00  -2.4781179e+00   1.4316308e+00  -1.2751152e+00   1.0371190e+00  -1.8808629e+00  -2.3327752e+00  -4.1060930e+00  -3.2900034e-01  -2.7968580e+00   2.2899969e+00   2.7796426e+00   2.4759584e-01  -7.6767645e-01   4.3960677e+00   2.6072656e+00  -1.2569130e+00  -1.2114279e+00  -3.2923990e+00  -3.4072685e-01   4.5000034e+00   2.9075449e+00  -5.0870209e+00  -4.1225787e+00  -3.9131010e+00  -2.5755248e+00  -2.3365592e-01  -2.3127973e+00  -3.3946986e+00  -2.2301424e+00  -1.7889756e+00  -3.4851682e-01  -1.6046871e+00  -6.2889850e-01
  -6.0336131e-01  -1.3942750e-01   7.8247245e-01   1.4252738e-01   2.7869044e-01   2.1976799e+00   1.5970480e+00   2.9498816e+00   1.6813402e+00   1.6909842e+00  -1.6994554e+00  -1.6922259e+00  -1.1353842e+00  -2.3962430e+00   8.6195231e-01   2.3258127e-01  -3.4066474e+00  -1.3378536e+00  -2.9329768e-01   1.4275858e+00  -1.1011770e+00   1.9903099e+00   1.3749503e+00  -6.8942603e-01   3.8536283e+00   2.5699097e+00   1.7854156e+00   2.5307453e+00  -2.6959571e-01  -1.0329159e+00   2.9892103e+00   4.9679543e-02  -1.7289499e-01   3.6822436e-01   7.7250750e-01   4.7876254e+00   7.9256087e-01   6.8598817e-01   1.5045469e+00  -7.2514627e-02  -5.8234684e+00  -6.1847387e+00   3.1007722e+00   1.5987794e+00   1.4329554e+00  -9.3335952e-01   5.3746776e+00   1.9424658e-01   3.0586354e-01  -4.4665872e+00  -1.3809095e+00  -3.8790996e+00  -2.1325934e+00  -4.5313193e+00  -1.7511425e+00  -3.9487198e+00  -2.6242447e+00  -2.4944668e+00   1.4434141e+00  -1.0845013e+00   1.2161534e+00  -1.5523230e+00  -2.4601177e+00  -4.1585307e+00  -1.0925371e+00  -3.0819789e+00   2.1075957e+00   2.4675169e+00   3.6408522e-01  -8.3380494e-01   4.1786518e+00   2.5409852e+00  -1.1861772e+00  -1.1881063e+00  -3.0752228e+00  -7.7195026e-02   4.6647845e+00   2.6467100e+00  -4.9077907e+00  -4.4310750e+00  -3.7484568e+00  -2.1900226e+00   4.7787859e-01  -1.7685157e+00  -3.2971808e+00  -2.2660496e+00  -1.9072373e+00  -3.4659515e-01  -1.3978897e+00  -7.8995426e-01
  -5.3637882e-01  -1.5448115e-01   8.9967981e-01   2.2199373e-01   1.8155453e-01   2.2349163e+00   1.8564819e+00   3.0096735e+00   1.1538461e+00   1.1851300e+00  -1.9112356e+00  -2.1450214e+00  -1.3807819e+00  -2.5767734e+00   7.5495960e-01   5.6189979e-01  -3.3774959e+00  -1.7990704e+00  -8.6448238e-02   1.5672139e+00  -1.0866166e+00   1.6717180e+00   2.0976437e+00  -3.2560452e-01   4.0342392e+00   2.0212933e+00   1.8321257e+00   2.3166366e+00  -3.2636458e-01  -5.3955746e-01   3.6733125e+00   5.9955901e-02   2.1857652e-02   6.0247183e-01   4.9434723e-01   4.5655795e+00   5.3530888e-01   6.6617423e-01   1.4389026e+00  -4.2604304e-02  -6.2434615e+00  -5.0076393e+00   3.1829264e+00   1.7344913e+00   1.1087468e+00  -9.6867436e-01   5.3802833e+00  -2.2753227e-01   2.7370586e-01  -4.5361925e+00  -1.2033406e+00  -3.7524053e+00  -1.7363933e+00  -4.4450583e+00  -1.3839644e+00  -3.7584596e+00  -2.5202527e+00  -2.4933067e+00   1.2331145e+00  -9.6843339e-01   1.2751872e+00  -1.3994444e+00  -2.3093814e+00  -4.0260100e+00  -1.7418310e+00  -3.6841345e+00   2.2998161e+00   2.8543894e+00   5.0651509e-01  -9.3179029e-01   4.0501525e+00   2.7352775e+00  -1.0740881e+00  -7.0302647e-01  -2.8641728e+00   1.8579998e-01   4.3860749e+00   2.3847550e+00  -5.0233336e+00  -5.0229494e+00  -3.6724450e+00  -2.3081632e+00   1.0677452e+00  -1.0988038e+00  -3.0631194e+00  -1.8881605e+00  -2.0109201e+00  -5.8768545e-01  -1.4205786e+00  -6.3286227e-01
  -6.3470199e-01  -2.4205691e-01   9.6368304e-01   1.8879869e-01   1.7477485e-01   2.5002144e+00   1.8475987e+00   2.7969898e+00   1.0813679e+00   1.5237614e+00  -2.3039980e+00  -2.3005383e+00  -1.6144711e+00  -2.9333508e+00   1.2113993e+00   1.0859051e+00  -3.6649003e+00  -1.8204713e+00   8.6221610e-02   1.6049263e+00  -1.4179697e+00   1.9998256e+00   3.1260551e+00   3.2782949e-01   5.2470411e+00   3.1563903e+00   2.1658842e+00   2.8060708e+00  -1.3877707e-02  -2.4837216e-01   4.5199270e+00   4.9128646e-01   1.4883809e-01   4.3436964e-01   1.4252031e-01   4.1400460e+00   5.7567952e-01   7.8595782e-01   1.3202586e+00   6.4791093e-01  -6.3009641e+00  -4.3979209e+00   3.5025444e+00   1.9213278e+00   1.0478853e+00  -9.5030424e-01   5.6927124e+00  -1.6989161e-01   4.5635130e-01  -4.1533749e+00  -1.2343474e+00  -3.5302094e+00  -1.5847945e+00  -4.0501172e+00  -1.3505579e+00  -3.3159919e+00  -2.6407904e+00  -2.5819959e+00   9.0926682e-01  -1.0389885e+00   1.1095043e+00  -1.6333909e+00  -2.5509380e+00  -4.1425085e+00  -2.2318556e+00  -4.1571087e+00   1.8577389e+00   2.4142711e+00   4.6680731e-01  -1.1353400e+00   4.0409089e+00   2.7158745e+00  -7.7784546e-01  -6.1521547e-01  -2.5284500e+00   7.1436119e-01   4.3574102e+00   2.1542037e+00  -4.7357610e+00  -5.0986177e+00  -3.6260300e+00  -1.9385982e+00   1.8937556e+00  -5.6525982e-01  -2.6979275e+00  -1.7215421e+00  -1.4331792e+00   2.7657773e-01  -1.3177277e+00  -4.3874131e-01
  -6.0379571e-01  -2.4929335e-01   1.0104084e+00   2.6117500e-01   2.0377596e-01   2.9386208e+00   1.9063810e+00   2.4638996e+00   9.2432448e-01   2.0225847e+00  -2.5960215e+00  -2.4676666e+00  -1.8508844e+00  -3.2413734e+00   1.6417034e+00   1.8175285e+00  -3.6175329e+00  -1.8087170e+00   4.1991973e-01   1.8575641e+00  -1.5976415e+00   2.1835942e+00   4.0551972e+00   1.2152576e+00   6.9757745e+00   4.7963552e+00   2.6019182e+00   3.5518935e+00   3.7906265e-01   2.5536440e-01   5.6906374e+00   1.1111165e+00   3.2448446e-01   4.3303170e-01  -2.5576863e-01   3.5095608e+00   6.1325178e-01   9.4575631e-01   1.2641528e+00   1.4158851e+00  -6.1146085e+00  -3.4891315e+00   3.2190054e+00   1.8062973e+00   5.3551925e-01  -1.0213783e+00   5.3964688e+00  -2.3272929e-01   4.1102592e-01  -3.6448451e+00  -1.1443474e+00  -3.0908685e+00  -1.2706472e+00  -3.5308489e+00  -1.1934112e+00  -2.7948812e+00  -2.4363774e+00  -2.4145050e+00   5.4087220e-01  -1.0236625e+00   9.6254967e-01  -1.7102133e+00  -2.2579949e+00  -3.8875477e+00  -2.7710859e+00  -4.3354143e+00   1.3671012e+00   1.9216680e+00   5.9274919e-01  -1.2212080e+00   3.8308414e+00   2.6995729e+00  -2.7093619e-01  -4.9985299e-01  -1.6228435e+00   1.1690945e+00   3.7483520e+00   1.7119258e+00  -4.0543116e+00  -4.9310308e+00  -3.2650752e+00  -1.6482176e+00   2.7113808e+00   1.8363745e-01  -2.2693511e+00  -1.5565245e+00  -6.5055682e-01   1.3385225e+00  -1.1611441e+00  -2.3016549e-01
  -5.8904215e-01  -4.0581405e-01   1.2069721e+00   4.9393297e-01   5.5020111e-01   2.5925741e+00   2.2408677e+00   2.6113493e+00   1.0167109e+00   1.3552458e+00  -2.5218442e+00  -2.8482197e+00  -1.6428456e+00  -2.9959128e+00   1.9019715e+00   2.0578151e+00  -3.4213390e+00  -2.7518503e+00   2.2806181e-01   1.8631379e+00  -3.2652360e-01   2.4494791e+00   4.4592256e+00   1.7715549e+00   7.2382460e+00   4.1831111e+00   2.9395046e+00   3.1672739e+00   3.0993516e-01   1.0102636e+00   5.9868881e+00   1.2888882e+00   7.5750270e-03   7.9314345e-01  -8.6981930e-01   1.8697708e+00   1.1103063e-01   8.7884495e-01   5.9024272e-01   7.9733445e-01  -4.2254550e+00  -3.9336679e-01   2.9774937e+00   1.8222452e+00   9.8235524e-02  -5.6044369e-01   4.2950482e+00  -1.0186664e+00   3.7985731e-01  -3.0714657e+00  -4.6715869e-01  -2.2201950e+00  -6.6457367e-01  -2.9111693e+00  -9.7477445e-01  -2.3390137e+00  -2.4796015e+00  -2.2779603e+00   2.9971117e-01  -9.0105549e-01   8.6316563e-01  -1.1827885e+00  -1.6701517e+00  -3.0276203e+00  -3.2828728e+00  -4.1256548e+00   1.4801370e+00   2.6581082e+00  -2.2832786e-02  -1.4591875e+00   3.2929431e+00   2.7498104e+00   1.0511189e+00   8.0917870e-01  -4.6213451e-01   2.7543451e+00   3.0429232e+00   1.3206425e+00  -3.9122770e+00  -5.4423046e+00  -2.6345352e+00  -1.4942286e+00   3.1145662e+00   1.1815219e+00  -1.5475742e+00  -2.8324617e-01  -4.2045270e-01   8.7219893e-01  -1.5235620e+00   2.4064132e-01
  -5.4597902e-01  -4.5124315e-01   1.1392044e+00   4.4736450e-01  -2.3764785e-01   2.3521795e+00   2.2408330e+00   1.8909667e+00   7.5491861e-01   1.9246584e+00  -2.8864237e+00  -2.8666405e+00  -1.9637376e+00  -3.3121327e+00   2.0687124e+00   2.1190167e+00  -3.5048242e+00  -1.9454541e+00   3.2746421e-01   1.4791224e+00  -1.5653444e+00   2.3784749e+00   5.7108509e+00   2.3612953e+00   7.4829956e+00   5.6170177e+00   2.5815635e+00   3.0982807e+00   7.4475078e-01   6.2392711e-01   6.5432920e+00   1.7338642e+00   5.3130473e-01   2.5947703e-01  -1.1206574e-01   1.9336411e+00   3.1522481e-01   1.1586295e+00   4.6968152e-01   2.4329959e+00  -4.5038711e+00  -7.5887884e-01   3.3520474e+00   2.1824507e+00   2.3295194e-01  -7.4960674e-01   5.0225407e+00  -2.6899713e-01   4.2761996e-01  -2.3933095e+00  -9.1224908e-01  -1.7248249e+00  -7.0125918e-01  -2.0802502e+00  -9.3559418e-01  -1.2773302e+00  -2.1707345e+00  -1.9998813e+00  -1.1361872e-01  -8.1971968e-01   4.2309838e-01  -1.4232202e+00  -2.1480176e+00  -2.7136118e+00  -3.1287442e+00  -3.9803515e+00   7.1049497e-01   1.2749587e+00   1.3827901e-01  -1.5720021e+00   2.8009234e+00   2.1794978e+00   6.3569096e-01  -1.8941691e-01   3.4332878e-01   2.6345812e+00   2.7925236e+00   9.9520479e-01  -2.6434287e+00  -4.5736729e+00  -1.9147782e+00  -7.0378529e-01   3.7710617e+00   8.0775292e-01  -8.7448171e-01  -6.3972961e-01   5.6015905e-01   2.2531851e+00  -4.0579366e-01   2.9084785e-01
  -5.8524523e-01  -2.1083247e-01   6.8494627e-01   2.2233595e-01  -1.0068606e+00   1.4825891e+00   2.0606246e+00   1.6377121e+00   1.4840656e-01   1.1516611e+00  -2.3349874e+00  -3.1672604e+00  -1.7445503e+00  -2.8988149e+00   1.5193768e+00   2.0305278e+00  -2.2632041e+00  -1.6681745e+00   2.6146815e-01   1.6260070e+00  -1.5796355e+00   1.8584313e+00   4.9624877e+00   2.1307639e+00   4.7358442e+00   3.6841200e+00   1.4833299e+00   1.7371418e+00   9.3864425e-01   9.4246054e-01   5.3853321e+00   1.4030224e+00   4.3937084e-01   5.2498717e-01  -9.6086350e-01   1.2864323e+00   3.5712812e-01   7.0495797e-01   5.6788540e-01   2.3122501e+00  -4.1179805e+00   1.3729854e-01   2.8498078e+00   2.1140437e+00  -1.9390924e-01  -3.0167191e-01   4.1419301e+00  -6.3243940e-01   4.0104104e-01  -1.9276870e+00  -4.6737476e-01  -9.9127329e-01  -3.9940124e-01  -1.7594549e+00  -4.5904348e-01  -8.2306517e-01  -1.6629235e+00  -1.3477893e+00   1.7934938e-01  -1.2940558e-01   4.1074150e-01  -7.2628477e-02  -1.0951537e+00  -1.3255659e+00  -3.7228217e+00  -3.4989687e+00   1.1989297e+00   1.8004223e+00   4.1522735e-01  -9.6661291e-01   1.3156415e+00   1.4988125e+00   7.9266636e-01  -9.1149039e-03   7.8141887e-01   2.3589606e+00   1.4225730e+00   5.0005969e-01  -1.0669614e+00  -3.7204280e+00  -6.7011934e-01  -1.3934385e-01   3.8806697e+00   1.5949763e+00  -6.4281849e-01  -2.1380649e-01   2.7355078e-01   1.7648549e+00  -2.9102575e-01   3.2104072e-01
  -2.7679388e-01   9.4695756e-02   4.0548962e-01   1.6225642e-01  -1.2262140e+00   8.2767563e-01   2.2813094e+00   1.4837145e+00  -2.0972275e-01   4.1632906e-01  -1.5200517e+00  -3.2788736e+00  -1.3857801e+00  -2.2794461e+00   1.1582940e+00   2.1303271e+00  -9.4923782e-01  -1.5020585e+00   1.6312783e-01   1.6303008e+00  -9.2626073e-01   1.1410382e+00   4.4167924e+00   2.2100674e+00   3.3390098e+00   2.4712953e+00   1.0130256e+00   9.6946066e-01   1.1106615e+00   1.5056247e+00   5.0289761e+00   1.3980502e+00   4.3462218e-01   8.8082026e-01  -2.1913466e+00   6.5721821e-03   6.5619320e-02   1.9377391e-01   4.9051269e-01   1.8178172e+00  -3.1909327e+00   1.6774644e+00   2.0028572e+00   1.8586323e+00  -9.4143422e-01  -8.0898779e-02   3.0054295e+00  -1.2689035e+00   1.2731385e-01  -1.7377631e+00   3.4964077e-02  -4.6990002e-01   1.9303213e-02  -1.5500605e+00   3.9659906e-02  -5.4837082e-01  -1.0341815e+00  -7.3527307e-01   7.3360175e-02   3.8096364e-01   2.7169325e-01   1.0561595e+00   1.9371398e-02   1.1832301e-01  -4.3484563e+00  -3.1157909e+00   1.2917369e+00   2.1513526e+00   4.2552599e-01  -7.0022892e-01   2.1242406e-01   1.0011221e+00   1.1449758e+00   6.2540472e-01   1.4669764e+00   2.1516097e+00   5.5145069e-02   8.4801058e-02   3.2185589e-01  -2.7927437e+00   6.2569753e-01   1.3593788e-01   3.8822471e+00   2.3352669e+00  -3.7951040e-01   2.8968281e-01   5.7684902e-02   1.0877309e+00  -2.8586005e-01   5.2345561e-01
  -8.4713621e-02   4.1574087e-02   3.6737348e-01   2.7592719e-01  -7.9752236e-01   7.2443232e-01   2.5720381e+00   1.1222570e+00  -5.7245277e-02   1.8739927e-01  -1.1621998e+00  -3.4824299e+00  -1.2336286e+00  -2.1829571e+00   1.2306947e+00   2.2096468e+00  -5.0667253e-01  -1.6483355e+00  -2.4308634e-01   1.2591143e+00  -4.3913751e-02   8.7817934e-01   4.6364933e+00   2.6429144e+00   4.0772637e+00   2.9537423e+00   1.5419885e+00   1.1638151e+00   8.5129043e-01   1.7672566e+00   5.2492080e+00   1.6272128e+00   4.1918044e-01   1.1061105e+00  -2.1357894e+00  -7.2465890e-01  -2.0391463e-01  -2.0849370e-02   3.6884820e-01   1.5948332e+00  -1.5818853e+00   3.2966079e+00   1.7168920e+00   1.7802891e+00  -1.1688972e+00   1.7657081e-01   2.3675056e+00  -1.9177493e+00  -5.6013992e-02  -1.4873596e+00   5.0686287e-01  -9.9028006e-02   3.6201966e-01  -1.1009121e+00   3.9850997e-01  -2.6596887e-01  -7.9891960e-01  -4.5459642e-01  -2.5747212e-01   4.2838280e-01  -1.9878388e-02   1.1371934e+00   5.0773558e-01   9.3268783e-01  -4.1084934e+00  -3.3199897e+00   1.2990431e+00   2.4643912e+00   1.5758702e-01  -7.9446057e-01  -2.1597928e-01   7.4994804e-01   1.2561425e+00   1.1855015e+00   1.9503395e+00   2.4012704e+00  -7.3791819e-01  -2.2385341e-02   8.8050371e-01  -2.4003626e+00   1.3910067e+00   2.1163220e-01   3.9316724e+00   2.6709770e+00   2.0920754e-01   9.7452905e-01   4.5062549e-01   8.9657508e-01  -3.5097645e-01   1.0291435e+00
   1.7538598e-01   1.4472611e-01   1.7815995e-01   2.6595743e-01  -5.7101481e-01   3.1876461e-01   2.6416858e+00   3.3233898e-01   2.6654073e-01   5.1293571e-01  -6.1199600e-01  -3.4715581e+00  -1.1361927e+00  -2.1953172e+00   1.5873153e+00   2.1450972e+00   4.5361016e-01  -1.1248277e+00  -6.7257671e-01   7.9037609e-01   4.1185035e-01   7.1464007e-01   4.9095221e+00   3.2674396e+00   5.0582885e+00   4.2422630e+00   1.7017288e+00   1.5346017e+00   1.1645822e+00   1.1946289e+00   5.2194336e+00   2.0908439e+00   7.6834367e-02   6.4764108e-01  -2.6052543e+00  -1.7365916e+00  -2.8605041e-01  -4.1767193e-01   2.1951187e-01   1.7566770e+00   3.7793727e-01   4.0468453e+00   1.4340226e+00   1.8882452e+00  -1.5795946e+00   1.6887253e-01   1.9292808e+00  -1.7406008e+00  -2.5854907e-01  -9.8416940e-01   7.9738953e-01   6.4396741e-01   5.1692420e-01  -4.1612752e-01   6.1433849e-01   3.3737350e-01  -3.2932931e-01   2.1073760e-01  -4.9881118e-01   5.6740863e-01  -6.3146636e-01   1.1531208e+00   1.0081445e+00   1.9012907e+00  -3.9842785e+00  -2.7818760e+00   8.0216896e-01   1.9162586e+00  -3.4693306e-01  -7.9475404e-01  -9.7529426e-01   1.2590551e-01   1.7793660e+00   1.2821918e+00   3.0075748e+00   2.4580678e+00  -1.5944071e+00  -4.3853672e-01   2.2878129e+00  -1.0885285e+00   1.9946931e+00   4.4965923e-01   3.5994249e+00   2.5247360e+00   7.3397205e-01   1.1629785e+00   1.2475661e+00   1.7507577e+00  -1.8921572e-01   1.3372592e+00
   3.2088619e-01   2.8137277e-01  -1.5071137e-01   2.6596158e-01  -1.0311242e+00  -2.1193367e-01   2.5046607e+00  -1.8301904e-01   6.6232340e-02   3.6204400e-01  -1.6365011e-01  -3.5600638e+00  -1.0072978e+00  -2.1077652e+00   1.3099713e+00   1.7713697e+00   1.3631437e+00  -5.0597630e-01  -7.7458593e-01   4.8192077e-01   4.0922591e-01   3.8294370e-01   4.7834319e+00   3.4724511e+00   3.8732508e+00   4.1472084e+00   1.1191488e+00   1.0223526e+00   1.2934728e+00   7.6821234e-01   4.3517946e+00   2.0320840e+00   8.8629190e-02   4.0119535e-01  -2.2578143e+00  -1.9566901e+00  -1.1730011e-01  -5.5242046e-01   3.4553151e-01   2.0638437e+00   8.4856137e-01   4.1108817e+00   1.2130700e+00   1.8454983e+00  -1.5549835e+00   2.3539376e-01   1.6063446e+00  -1.5157944e+00  -3.9006196e-01  -4.8758092e-01   8.3811813e-01   1.0865608e+00   5.3466312e-01   4.8068288e-02   7.8904550e-01   7.7476177e-01   3.1712444e-01   8.3221795e-01  -5.7990607e-01   7.4626219e-01  -9.9946815e-01   1.4309102e+00   1.3692643e+00   2.7912620e+00  -3.5443182e+00  -2.2386713e+00   8.0955067e-01   1.4897222e+00  -1.4067903e-01  -4.0723828e-01  -2.1523422e+00  -4.7465645e-01   1.2069882e+00   8.0079426e-01   3.0541524e+00   1.9126508e+00  -2.4756226e+00  -5.8522077e-01   3.6644529e+00   7.2648153e-02   2.8197252e+00   7.0829596e-01   3.4471439e+00   2.3096576e+00   1.2687457e+00   1.1239139e+00   1.5444849e+00   1.7941142e+00   2.6053402e-01   1.4486995e+00
   4.7137873e-01   4.8346138e-01  -4.3582672e-01   2.4066498e-01  -1.3887971e+00  -1.1343136e+00   2.3772765e+00  -4.9936740e-01  -4.9446615e-02  -1.8906609e-01   3.4934158e-01  -3.4684896e+00  -8.0474111e-01  -1.7790935e+00   9.5041721e-01   1.1770147e+00   2.1698742e+00  -9.8054958e-02  -1.1396109e+00   6.7529904e-02   7.2877349e-01   8.2105842e-02   4.2710470e+00   3.3013341e+00   2.0181265e+00   3.0172442e+00   4.3710741e-01   2.4765767e-02   1.1968031e+00   4.5765016e-01   3.2717479e+00   1.8099328e+00   4.6692975e-02   2.3913503e-01  -1.8580865e+00  -2.0713887e+00  -2.8968520e-01  -8.3870565e-01   1.6777787e-01   1.6958420e+00   1.7048615e+00   4.7249270e+00   1.1068406e+00   1.9044407e+00  -1.4537322e+00   4.2584599e-01   1.2264002e+00  -1.4451291e+00  -4.5818670e-01  -1.8219975e-01   9.8338524e-01   1.4132759e+00   5.1353716e-01   3.5998051e-01   9.3843178e-01   1.0118627e+00   8.3887608e-01   1.3420219e+00  -5.0867551e-01   9.8315445e-01  -1.2601849e+00   1.8723354e+00   1.6455221e+00   3.6442834e+00  -3.1879358e+00  -1.6978828e+00   8.8961354e-01   1.4420904e+00  -3.9697785e-01  -2.2068991e-01  -3.0254854e+00  -1.0281188e+00   9.9790034e-01   9.0403240e-01   3.2505313e+00   1.7908897e+00  -2.9569500e+00  -5.8183894e-01   4.5705211e+00   9.8562483e-01   3.6060315e+00   9.6921360e-01   2.9743562e+00   2.0418077e+00   1.6991097e+00   1.3539855e+00   1.4977275e+00   1.3001723e+00   3.8276627e-01   1.5213640e+00
   7.9463868e-01   5.4102590e-01  -5.3166232e-01   5.1265269e-01  -9.5194936e-01  -1.6554747e+00   2.6637504e+00  -7.7357576e-01  -9.6314441e-02  -9.8654780e-01   1.0484995e+00  -3.6909198e+00  -6.7271800e-01  -1.5245369e+00   5.2364084e-01   7.1180083e-01   3.0774528e+00  -3.2534003e-01  -1.6636054e+00  -3.6645606e-01   2.0496734e+00  -6.2947482e-01   3.9473266e+00   3.4132612e+00   1.7923426e+00   2.1957492e+00   6.6094731e-01  -3.4752374e-01   6.1914686e-01   2.9833661e-01   2.8323561e+00   1.6508442e+00  -1.6809328e-01   4.5990301e-01  -1.3903332e+00  -2.4043904e+00  -7.6657644e-01  -1.2432992e+00   8.1706953e-02   6.9146035e-01   3.1634136e+00   6.2153217e+00   6.9775370e-01   1.9114668e+00  -1.6862541e+00   4.7323801e-01   2.8362733e-01  -1.9689206e+00  -9.1065401e-01  -2.8173917e-01   1.4770599e+00   1.7605704e+00   8.1861100e-01   4.4029278e-01   1.3829842e+00   8.8148941e-01   1.4075150e+00   1.8620062e+00  -6.7030573e-01   1.1182819e+00  -1.4723509e+00   2.1845825e+00   2.3511839e+00   4.6496041e+00  -2.5421898e+00  -1.3310589e+00   1.4227296e+00   2.1824645e+00  -6.4181318e-01  -9.5281733e-02  -3.7053756e+00  -1.0823498e+00   8.0372592e-01   1.5955751e+00   3.3879292e+00   1.5883981e+00  -3.9482878e+00  -5.6317592e-01   4.7837479e+00   1.4259873e+00   3.9930418e+00   3.9817481e-01   2.1849376e+00   1.9092789e+00   2.1114915e+00   1.8790772e+00   1.2786633e+00   2.7255251e-01   1.7492829e-01   1.8249995e+00
   1.0190182e+00   5.4080142e-01  -5.2170607e-01   6.6702654e-01  -5.6256663e-01  -1.7213259e+00   2.6200875e+00  -1.4382746e+00   3.4116902e-01  -3.2738124e-01   1.1422359e+00  -3.2823339e+00  -8.1215890e-01  -1.7275176e+00   9.1506851e-01   4.6647540e-01   3.0930945e+00   3.1371534e-01  -1.9923292e+00  -9.5310268e-01   2.1740499e+00  -5.4061640e-01   4.4909027e+00   3.9506286e+00   3.5537080e+00   4.2471946e+00   1.2107303e+00   4.5761894e-01   6.1149126e-01  -4.2749364e-01   3.2024306e+00   2.1551765e+00  -1.6180962e-01  -1.8222017e-01  -3.4286289e-01  -2.1733113e+00  -8.8423687e-01  -1.1861635e+00  -1.2644871e-01   9.8821100e-01   4.1314884e+00   6.0531017e+00   8.2824307e-01   2.0801732e+00  -1.4861224e+00   1.1530273e-01   4.5296715e-01  -1.3424522e+00  -1.0896812e+00  -3.6095179e-02   1.1909095e+00   1.8382702e+00   5.8170485e-01   8.2903853e-01   1.2212814e+00   1.0931005e+00   1.7604692e+00   2.1067708e+00  -1.0645662e+00   7.9872746e-01  -1.9627742e+00   1.3904719e+00   1.9524584e+00   4.6772161e+00  -1.6619171e+00  -9.2693176e-01   6.4420904e-01   1.0573498e+00  -1.1469359e+00  -3.7628275e-01  -3.5580066e+00  -1.2760572e+00   6.2938445e-01   1.2997304e+00   3.8150771e+00   1.5747202e+00  -3.8090840e+00  -4.0438863e-01   5.1236016e+00   2.3930633e+00   3.9039437e+00   3.3022097e-01   1.6935170e+00   1.0450676e+00   2.5657619e+00   1.5563314e+00   2.1472870e+00   1.2247224e+00   4.2943459e-01   1.9447338e+00
   9.7578060e-01   5.0201006e-01  -6.2968826e-01   8.4509314e-01  -2.8918278e-01  -1.6352556e+00   2.4554452e+00  -1.7871806e+00   5.5524000e-01  -1.1756044e-01   9.6139333e-01  -3.2790901e+00  -1.1042736e+00  -2.0299845e+00   8.6749592e-01   1.2919698e-01   2.8972669e+00   4.5971733e-01  -2.2356290e+00  -1.2869546e+00   2.5510178e+00  -5.8792587e-01   4.5378737e+00   4.2303614e+00   4.4810949e+00   5.2371502e+00   1.6314411e+00   9.3488516e-01   2.9977252e-01  -9.6343403e-01   3.3037372e+00   2.3876630e+00  -1.6244192e-01  -4.2133411e-01   1.0709444e+00  -1.4649050e+00  -9.9366049e-01  -1.1188971e+00  -1.6206998e-01   8.9506412e-01   4.7363563e+00   6.0825111e+00   1.0131409e+00   2.2542735e+00  -1.0992395e+00  -4.3889181e-02   5.0828156e-01  -9.6648508e-01  -1.2398785e+00   3.3452761e-02   1.0045175e+00   1.6998580e+00   3.9893646e-01   9.0838923e-01   1.1293323e+00   9.5856938e-01   2.0030901e+00   2.2384078e+00  -1.2014641e+00   5.0525334e-01  -2.1726761e+00   8.2933110e-01   1.6823306e+00   4.5572531e+00  -8.3761956e-01  -7.4403815e-01   6.6022789e-01   8.2707051e-01  -1.1473177e+00  -3.5048969e-01  -3.5334698e+00  -1.1929285e+00   2.2540922e-01   1.1761921e+00   3.4849549e+00   1.4123084e+00  -3.7187854e+00  -6.1324756e-02   4.7472988e+00   2.7621495e+00   3.5551978e+00  -1.1478126e-01   1.1348552e+00   3.8646549e-01   2.8219585e+00   1.3794391e+00   2.3437620e+00   1.3708493e+00   4.5462623e-01   2.0190888e+00
   8.8600153e-01   4.7268856e-01  -7.6896434e-01   1.0014572e+00  -1.2996163e-01  -2.1450913e+00   2.2582261e+00  -1.6980048e+00   5.9512293e-01  -7.0016670e-01   9.7680373e-01  -3.0645659e+00  -1.1713499e+00  -1.7790150e+00   5.2863313e-01  -5.1044392e-01   2.7175820e+00   4.4334197e-01  -2.6561305e+00  -1.7499383e+00   3.2202347e+00  -5.8426552e-01   4.2528416e+00   4.0340020e+00   3.5282118e+00   4.3707219e+00   1.7317350e+00   4.2844042e-01  -1.3808740e-01  -1.0882707e+00   2.7210038e+00   2.3321505e+00  -2.6297965e-02  -4.2737888e-01   2.1723541e+00  -1.1230955e+00  -1.2729521e+00  -1.1819445e+00  -3.8567974e-01   2.8726965e-01   5.0431247e+00   6.4564862e+00   1.4239362e+00   2.3607741e+00  -4.0122119e-01  -8.5189087e-02   5.6228192e-01  -9.7006927e-01  -1.2494019e+00  -5.0230327e-02   8.4920680e-01   1.4504237e+00   1.4192221e-01   7.2289749e-01   9.5895665e-01   6.0897132e-01   2.0369886e+00   2.1707539e+00  -1.3430821e+00   3.5043379e-01  -2.2605251e+00   8.1638128e-01   1.0774097e+00   4.5539146e+00   6.7131999e-02  -3.7007026e-01   8.0973861e-01   8.6767709e-01  -1.3380121e+00  -3.8379766e-01  -3.6398270e+00  -9.7064607e-01  -4.9412215e-01   1.4254293e+00   2.5199660e+00   1.4956534e+00  -3.4342469e+00   6.1294738e-01   4.3052934e+00   2.9529931e+00   3.4426017e+00  -2.4648270e-01   5.5917273e-01  -2.0991670e-01   3.0132850e+00   1.4469930e+00   1.9148176e+00   4.1291942e-01   4.0462262e-01   2.0032124e+00
   6.6995409e-01   4.6100732e-01  -7.7840236e-01   7.9020654e-01  -8.2945528e-02  -2.9072917e+00   1.7922405e+00  -1.5053178e+00   7.7489809e-01  -8.5586419e-01   1.1156055e+00  -2.1108116e+00  -1.0333877e+00  -1.0168953e+00   3.4620638e-01  -1.0886419e+00   2.3317459e+00   1.2004017e+00  -3.0187433e+00  -2.0019625e+00   3.1166269e+00  -4.4463577e-01   3.3535917e+00   3.4167223e+00   1.8904233e+00   3.7274065e+00   1.4585103e+00  -1.9201251e-01  -2.3189068e-01  -9.2906473e-01   1.6671179e+00   2.2526141e+00   6.1712683e-02  -6.1685041e-01   2.7773459e+00  -1.0608217e-01  -1.5570071e+00  -1.1670170e+00  -6.4884513e-01  -1.8818935e-01   4.8636731e+00   5.7364195e+00   1.6622162e+00   2.3606371e+00   2.5063160e-01  -3.3284075e-01   5.5943083e-01  -8.4180707e-01  -1.1387841e+00  -2.1533322e-01   4.4346746e-02   9.2015542e-01  -6.2865157e-01   2.5817349e-01   4.0564632e-01   1.6500600e-01   1.8465140e+00   1.8953099e+00  -1.2728601e+00   2.9801550e-01  -2.1222420e+00   1.2371836e+00   3.3877045e-01   4.4584666e+00   4.9257607e-01   4.4888733e-01   1.4253025e-01   7.0704003e-02  -1.7790817e+00  -4.4797728e-01  -3.4460837e+00  -1.0131598e+00  -1.0030201e+00   1.1543299e+00   1.8278780e+00   1.5786790e+00  -2.7414679e+00   1.4694005e+00   4.0586364e+00   3.4927373e+00   3.5584013e+00   1.0886064e-01   5.2672264e-02  -5.9271788e-01   2.6088776e+00   9.9731593e-01   1.5554844e+00  -1.2348617e-01   4.6093208e-01   1.6711968e+00
   6.9297890e-01   3.5022097e-01  -2.5020638e-01   1.0146989e+00   4.5410887e-01  -2.5231503e+00   2.0140610e+00  -1.1853120e+00   1.1559430e+00  -8.3328455e-01   7.5146645e-01  -1.8031441e+00  -1.1139816e+00  -1.1503018e+00   3.2251728e-01  -1.1607583e+00   9.5240672e-01   6.7412998e-01  -2.9759803e+00  -2.1661537e+00   3.4887444e+00  -5.7755431e-01   3.3450212e+00   3.2124734e+00   3.0533493e+00   3.8051869e+00   2.1445598e+00   1.1156289e-01  -1.1403635e+00  -8.9019711e-01   2.5347473e+00   2.0749084e+00   1.4642363e-01  -4.6628071e-01   4.5898229e+00   1.4149403e+00  -2.2918733e+00  -9.3343150e-01  -1.2817429e+00  -1.4825058e+00   4.6687335e+00   6.2428881e+00   2.1748618e+00   3.0931384e+00   7.7213541e-01  -3.8562550e-01   7.9383597e-01  -2.7994622e-01  -1.2833843e+00  -7.0892026e-01  -2.8279073e-01   6.4338023e-02  -7.2172444e-01  -2.0488526e-01   1.7969475e-01  -6.2704202e-01   1.5204476e+00   1.2344290e+00  -1.4335946e+00  -3.4303527e-01  -1.5811768e+00   4.3610008e-01   2.5599626e-03   3.3985138e+00   9.7297784e-01  -2.2424925e-01   2.9088864e-01   5.9472232e-01  -2.0987981e+00  -1.0142711e+00  -2.0408887e+00  -5.1206456e-01  -9.0501601e-01   1.7775317e+00   1.4831379e+00   1.8598251e+00  -1.6776977e+00   2.1414691e+00   1.5445042e+00   2.7124951e+00   2.6938944e+00  -9.1829735e-01  -2.5587036e-01  -9.0698276e-01   2.4932532e+00   9.7740313e-01   1.0744300e+00  -6.6629125e-01  -8.5786710e-02   1.7121793e+00
   7.2281628e-01   1.0784650e-02  -1.4821618e-01   1.5986916e+00   2.2310420e+00   1.3794407e-01   1.5979085e+00  -2.6721209e+00   1.8405523e+00   1.9272656e+00  -2.2406761e-01  -1.5227118e+00  -2.1277884e+00  -2.9762331e+00   1.7935315e+00  -2.1419026e-01   3.7025817e-01   1.0780771e+00  -2.9151166e+00  -2.3412332e+00   3.4749901e+00   7.1205592e-01   5.7716932e+00   4.8224795e+00   1.2225001e+01   1.0990682e+01   5.1759049e+00   4.8225123e+00  -1.0592558e+00  -1.8350623e+00   5.5982911e+00   3.5049723e+00   9.8615662e-02  -1.4806395e+00   5.8356361e+00   8.3496308e-01  -1.2767142e+00  -3.0493507e-01  -5.7487493e-01   5.0921201e-01   5.8060287e+00   5.3167818e+00   2.3138077e+00   2.6910773e+00   9.1322330e-01  -1.0898633e+00   1.1134640e+00   6.6425057e-01  -1.5050733e+00   1.7293903e-01  -1.3427288e-01   5.1815708e-01  -4.6563159e-01   5.8350789e-01  -3.1232971e-02  -4.0792224e-01   1.8767664e+00   1.4700866e+00  -2.4680121e+00  -1.3015098e+00  -2.3401289e+00  -2.4018906e+00  -5.8162136e-01   2.0477973e+00   3.2962341e+00  -2.8162818e-01  -8.1104828e-01  -1.2094802e+00  -1.9606752e+00  -1.2893497e+00  -7.5739228e-01   4.5383453e-01  -5.0855300e-01   1.6328249e+00   1.8226168e+00   1.8341835e+00  -1.9735722e+00   1.5594312e+00   1.3752623e+00   3.3603782e+00   2.5932312e-01  -1.4583315e+00  -4.4414448e-01  -1.8779313e+00   3.3032187e+00   1.8602385e-01   3.4544144e+00   2.9851511e+00  -2.0947621e-01   1.8193151e+00
   5.9070403e-01   1.5724363e-02   1.3231306e-01   1.3456524e+00   1.7299643e+00  -5.5623418e-04   1.3370956e+00  -2.2851260e+00   1.9229357e+00   1.9188937e+00  -2.9669213e-01  -1.1634385e+00  -1.9656004e+00  -2.9343492e+00   1.5801522e+00  -5.6886937e-01  -5.9222820e-01   1.1213513e+00  -2.5113206e+00  -2.2438796e+00   2.4095694e+00   1.8308311e-01   4.7139279e+00   3.7288178e+00   1.0426304e+01   9.5621338e+00   4.1094043e+00   4.0576172e+00  -1.5239308e+00  -2.5464038e+00   4.4857693e+00   2.5514979e+00  -4.2871160e-01  -1.9777711e+00   6.6741355e+00   2.9547661e+00  -1.5729450e+00  -3.3987476e-01  -9.2496238e-01  -4.7117327e-01   4.5082789e+00   3.5940858e+00   2.8182466e+00   3.3963156e+00   1.2861553e+00  -1.2495170e+00   2.0349071e+00   1.4350969e+00  -1.3378679e+00  -5.0572016e-01  -6.8255347e-01  -4.9018532e-01  -8.1589293e-01   8.4932813e-02  -2.6951158e-01  -7.9703192e-01   1.5394734e+00   9.1095857e-01  -1.7235699e+00  -1.7828420e+00  -1.6258089e+00  -2.8298620e+00  -7.5824976e-01   8.0737378e-01   2.8521285e+00  -5.6381003e-01  -6.7248241e-01  -1.1974453e+00  -2.1669105e+00  -1.4459304e+00   5.6246509e-01   2.7338831e-01  -4.3009856e-01   1.2193413e+00   1.4908465e+00   1.2904213e+00   1.5824837e-01   2.0634630e+00  -3.6623341e-01   2.8855341e+00  -7.1102204e-01  -2.2657776e+00  -1.2233379e+00  -2.3989325e+00   2.5194411e+00  -5.4168026e-01   2.8509933e+00   2.8770778e+00  -3.3829701e-01   1.3820550e+00
   8.2931903e-01   3.4826184e-01   2.0880783e-02   1.0677741e+00   4.2583802e-01  -2.1942002e+00   1.2180378e+00  -1.4689660e+00   5.1414332e-01  -4.4718134e-01   1.3017231e+00  -5.7919671e-01  -9.9079365e-01  -1.1638716e+00   4.1448567e-02  -1.4776793e+00   7.9106879e-01   1.5484139e+00  -2.3949564e+00  -2.1004750e+00   1.9618859e+00  -1.1110182e+00   3.0055569e+00   2.0364352e+00   2.6689959e+00   2.9069084e+00   1.7012640e+00   2.0556344e-01  -1.6834384e+00  -2.0640756e+00   1.4681988e+00   9.8602291e-01  -2.9757693e-01  -1.2495377e+00   5.4573183e+00   3.0191028e+00  -1.8337095e+00  -1.1944065e+00  -1.0476175e+00  -2.3981539e+00   1.7296096e+00   2.4850325e+00   2.8809946e+00   3.7146321e+00   1.4823684e+00  -1.2524771e+00   1.5413443e+00   1.4473237e+00  -1.4258347e+00  -1.0928288e+00  -7.3158923e-01  -5.0942086e-01  -8.8452879e-01  -8.9745276e-01   4.3069603e-02  -1.4849067e+00   1.6410090e+00   9.5759956e-01  -1.3031425e+00  -9.6041167e-01  -6.3091127e-01  -3.9680669e-01  -2.1998922e-02   1.8374303e+00   2.7581631e+00   5.9868057e-01   2.8783850e-01  -3.0289727e-01  -1.9183305e+00  -7.4322182e-01  -8.2010089e-01   4.3746666e-02  -1.9119384e+00   1.0754269e+00  -2.5456279e-01  -9.1614465e-02  -7.2252559e-01   2.5500997e+00   5.4664536e-01   3.6770839e+00   4.8822353e-01  -1.9662340e+00  -1.3581111e+00  -1.8257926e+00   1.8252852e+00  -7.8132440e-01   5.9522135e-01  -2.6151120e-02  -2.5946320e-01   6.8767689e-01
   1.0372512e+00  -1.6482294e-01   7.2741073e-01   1.4059714e+00   1.3043811e+00  -9.7040541e-01   1.4111015e+00  -1.6953466e+00   7.2852714e-01   4.4453825e-01   1.2207766e+00  -3.0300483e-01  -9.5374911e-01  -1.8068789e+00   5.4917037e-01  -1.2501242e+00  -7.8451644e-02   1.4695558e+00  -2.0794587e+00  -2.4622876e+00   1.5305181e+00  -9.2775760e-01   4.5827867e+00   2.3980286e+00   5.9243130e+00   5.0128034e+00   2.9046220e+00   1.7397917e+00  -2.2311490e+00  -2.7620873e+00   2.1840117e+00   6.9815821e-01  -4.2878786e-01  -1.6973143e+00   6.5696531e+00   3.5907257e+00  -1.5133711e+00  -7.5377769e-01  -8.1869509e-01  -2.1376200e+00   5.7435286e-01   1.0351874e+00   3.7249177e+00   4.2334654e+00   2.1502383e+00  -1.6112173e+00   2.3989868e+00   2.2410735e+00  -1.5310648e+00  -1.1510773e+00  -1.0361362e+00  -8.0450026e-01  -7.8302953e-01  -8.9710533e-01  -1.2094454e-01  -1.7344008e+00   1.2839963e+00   4.0864857e-01  -2.0320328e+00  -1.8324168e+00  -5.5470796e-01  -2.0630669e+00  -6.2397670e-01   4.5738071e-01   4.3966983e+00   1.6627826e-02   1.0156893e-01  -8.1014480e-01  -1.7840520e+00  -1.0552114e+00   1.7372535e-01   6.0663387e-01  -2.8638830e+00   4.9057376e-01  -1.3541252e+00  -6.9949368e-01  -3.6684503e-01   2.7272615e+00  -7.3856359e-01   3.2120702e+00  -1.1185378e+00  -2.8303649e+00  -1.0975294e+00  -2.3546072e+00   2.1291212e+00  -1.2771186e+00   1.1767488e+00   8.1084312e-01  -2.0840750e-01   7.8530923e-01
   9.7513791e-01  -1.4658723e-01   8.8286021e-01   1.4736147e+00   1.6124210e+00  -6.5108170e-01   1.0417245e+00  -1.5902201e+00   6.2677115e-01   9.8084554e-01   8.4102703e-01   5.4112845e-01  -1.1867391e+00  -1.6055126e+00   8.1502889e-01  -9.6884708e-01  -4.2033429e-01   1.7744578e+00  -1.8516528e+00  -2.2993110e+00   1.1991143e+00  -2.8387950e-01   4.9478631e+00   2.4317712e+00   7.0493482e+00   5.6935778e+00   3.3367884e+00   2.2757673e+00  -1.9536682e+00  -2.3024347e+00   2.9149458e+00   1.1210900e+00  -4.9920741e-02  -1.7548341e+00   6.3892855e+00   3.3584164e+00  -1.4715800e+00  -5.7190613e-01  -8.9956448e-01  -1.8513032e+00  -1.6634271e-02   4.8113821e-01   3.8005363e+00   3.9616805e+00   2.2743640e+00  -1.9853111e+00   2.4874437e+00   2.6400990e+00  -1.4792783e+00  -9.8577682e-01  -1.4143102e+00  -8.5876741e-01  -9.5588617e-01  -1.0430284e+00  -5.3633916e-01  -1.9364733e+00   1.1228516e+00   1.9004645e-01  -2.3999930e+00  -1.9158866e+00  -4.6661176e-01  -2.1773073e+00  -1.1925077e+00  -1.5135252e-01   4.9032338e+00   6.3172451e-01  -6.8020091e-01  -1.6626930e+00  -1.7995606e+00  -1.2359080e+00   6.0135505e-01   1.1657102e+00  -2.7626113e+00   6.8574569e-01  -1.4851861e+00  -2.7534602e-01  -3.3470796e-01   2.9167030e+00  -8.3124876e-01   3.3913595e+00  -1.6285889e+00  -2.3796605e+00  -9.1701947e-01  -2.3582598e+00   1.9665198e+00  -1.6406286e+00   1.2160137e+00   1.3639268e+00  -1.8859163e-01   3.9548749e-01
   9.6069230e-01  -2.4576958e-01   9.4706504e-01   1.2075394e+00   1.3751895e+00  -8.9426428e-01   1.1530605e+00  -7.9083286e-01  -6.5622373e-02  -2.5383305e-01   1.1365803e+00   8.5780613e-01  -5.9192710e-01  -5.4170568e-01   1.8541425e-01  -1.2065872e+00  -3.2852195e-01   1.8694789e+00  -1.9115909e+00  -2.0704325e+00   1.1590787e+00  -7.0718627e-01   4.1573797e+00   1.2618274e+00   4.7302880e+00   2.8337309e+00   2.6827754e+00   1.2868521e+00  -1.7213044e+00  -1.3830268e+00   2.4919714e+00   4.7679562e-01   2.3052115e-01  -1.1425678e+00   4.8095118e+00   1.7594597e+00  -1.2331958e+00  -5.8370426e-01  -8.1421323e-01  -2.3115379e+00  -7.4513689e-01   4.3207247e-01   3.7667370e+00   3.5730163e+00   2.6449357e+00  -1.8289710e+00   2.0964100e+00   1.9952964e+00  -1.3059209e+00  -1.0571667e+00  -1.5747364e+00  -1.0740885e+00  -8.1101940e-01  -1.5125949e+00  -6.5774924e-01  -2.0828649e+00   9.3312336e-01  -1.3349289e-01  -2.5432822e+00  -1.7105799e+00  -1.1725137e-01  -1.2674941e+00  -1.2234075e+00  -1.4499089e-02   4.6780886e+00   1.1499598e+00  -7.9625989e-01  -1.6621834e+00  -1.4964744e+00  -9.1635316e-01   6.1628352e-01   1.4069344e+00  -2.3909855e+00   9.6635759e-01  -2.6680838e+00  -6.1966210e-01  -4.7649741e-01   2.7920775e+00  -8.1488331e-01   3.2755651e+00  -1.5257576e+00  -1.9404986e+00  -6.3485736e-01  -1.8955287e+00   1.6054976e+00  -1.6222637e+00   1.3279860e-01  -2.3189986e-01  -1.0689026e-01  -7.6707700e-02
   7.7136581e-01  -3.0355716e-01   1.2413425e+00   1.0891760e+00   1.7576212e+00  -7.9033971e-01   1.0139486e+00  -2.1263229e-01   8.0531725e-02  -1.3019684e-01   9.5501442e-01   1.7366895e+00  -3.8317708e-01   6.1821193e-02   4.9085968e-01  -7.5292048e-01  -1.1183396e+00   1.8573812e+00  -1.8545887e+00  -1.7560185e+00   1.0601548e+00   2.4624911e-05   3.9916155e+00   8.6267214e-01   4.8499844e+00   2.3676310e+00   3.0627106e+00   1.2981492e+00  -1.6234203e+00  -2.4573067e-01   3.1148340e+00   6.4416808e-01   5.0697753e-01  -7.0618301e-01   4.0912714e+00   1.4612613e+00  -1.5097742e+00  -4.7455284e-01  -1.2166380e+00  -2.8087827e+00  -1.3620751e+00   4.4594651e-01   4.0112536e+00   3.7230899e+00   2.9665363e+00  -1.6387244e+00   1.8942150e+00   2.2062187e+00  -1.1044201e+00  -1.0403777e+00  -1.9210067e+00  -1.3457435e+00  -1.0269662e+00  -2.0100957e+00  -1.1583046e+00  -2.6120272e+00   2.2680368e-01  -8.1152178e-01  -2.7758333e+00  -1.7350523e+00   3.0435971e-01  -8.4131874e-01  -1.5808249e+00  -5.6373500e-01   4.5429127e+00   1.3611646e+00  -1.3067695e+00  -1.6966512e+00  -1.7535003e+00  -1.2139799e+00   1.2894369e+00   1.8757352e+00  -1.8305733e+00   1.6234653e+00  -2.9333758e+00   2.0317101e-01  -4.2039182e-01   3.1766344e+00  -1.5602052e+00   3.1180212e+00  -1.6454052e+00  -1.3586135e+00  -7.3492649e-02  -1.1953628e+00   1.2377937e+00  -1.5026999e+00  -2.9827961e-01  -3.5833027e-01  -5.2555128e-01  -3.5048374e-01
   8.5952025e-01  -4.7282624e-01   1.7823298e+00   1.0367723e+00   2.4402462e+00   6.2885699e-01   1.0092090e+00  -1.4923295e-01   2.9759361e-01   1.0523932e+00   3.6293518e-01   2.4591708e+00  -4.2597405e-01  -8.0735880e-02   1.2062989e+00   1.0461656e-01  -2.0509893e+00   2.0241464e+00  -1.3328881e+00  -1.3549886e+00   3.1687640e-01   5.6911149e-01   4.5163181e+00   8.7558022e-01   8.0779669e+00   4.6143376e+00   3.9591702e+00   2.9759313e+00  -1.5255522e+00   5.4133266e-01   4.6863340e+00   9.2986780e-01   8.4271972e-01  -6.7469242e-01   3.8989956e+00   1.5493029e+00  -1.3357099e+00   1.2302463e-01  -1.0747165e+00  -2.1055785e+00  -1.7233377e+00  -2.0234604e-01   3.6777905e+00   3.1408420e+00   2.7665764e+00  -1.8480374e+00   1.9755780e+00   2.1292368e+00  -1.0113180e+00  -9.8619447e-01  -2.2578144e+00  -1.8467905e+00  -9.8528718e-01  -1.9807421e+00  -1.4839401e+00  -2.6277692e+00  -5.8264158e-02  -1.3269993e+00  -3.0987422e+00  -2.1791108e+00   4.9351033e-01  -1.8238169e+00  -1.8116545e+00  -1.7163885e+00   4.5986262e+00   7.6420956e-01  -2.4166152e+00  -2.6214123e+00  -1.7369453e+00  -1.6767210e+00   2.8118186e+00   2.2776097e+00  -1.1442975e+00   1.7017261e+00  -2.3280562e+00   6.5269865e-01   1.7774520e-01   3.0481264e+00  -2.2373537e+00   2.6449916e+00  -2.2034693e+00  -1.0601488e+00   5.5692694e-01  -7.6881563e-01   1.0565244e+00  -1.7340040e+00   4.8094667e-01   9.2090091e-01  -6.0042702e-01  -4.8573504e-01
   8.4258782e-01  -4.3854875e-01   1.7771909e+00   9.7305296e-01   2.2128448e+00   9.1601575e-01   8.4040199e-01  -1.5923824e-01  -2.6123911e-02   1.1362660e+00   1.0338660e-01   2.5380399e+00  -4.0961453e-01  -1.3879040e-01   1.3566090e+00   3.5058340e-01  -1.8257957e+00   1.9928382e+00  -1.1075335e+00  -9.9072608e-01  -1.6951348e-01   1.0181285e+00   4.6714556e+00   6.0377819e-01   8.2341645e+00   4.0522348e+00   3.6170935e+00   2.9398132e+00  -1.1480697e+00   8.0661954e-01   5.0363788e+00   8.3507136e-01   9.1995581e-01  -5.8782429e-01   3.0197330e+00   3.8226913e-01  -9.5168744e-01   2.3592600e-01  -9.9435066e-01  -1.6456725e+00  -1.7311649e+00  -2.3713522e-01   3.5895831e+00   2.9275141e+00   2.6620808e+00  -1.5628646e+00   1.7858523e+00   2.3910498e+00  -8.2259091e-01  -4.1560679e-01  -1.9773767e+00  -1.3295157e+00  -6.3754872e-01  -1.6548296e+00  -1.4998639e+00  -2.2494874e+00  -3.8635181e-02  -1.1920086e+00  -3.0590793e+00  -1.9749189e+00   4.8853624e-01  -1.7722997e+00  -1.5468483e+00  -1.8374195e+00   4.5511387e+00   1.0443328e+00  -2.5082955e+00  -2.7049565e+00  -1.5571461e+00  -1.5215506e+00   2.7390365e+00   2.3730861e+00  -1.8493461e-01   2.0304190e+00  -1.8037344e+00   1.0649166e+00  -3.2172766e-01   2.3939497e+00  -1.7456904e+00   2.6904220e+00  -2.3296591e+00  -4.2235320e-01   9.3460489e-01  -3.8672234e-01   1.2338494e+00  -1.5203632e+00   6.3469638e-01   1.4886953e+00  -6.1601152e-01  -7.6577926e-01
   1.4886174e+00  -3.2383511e-01   2.1054895e+00   9.0938470e-01   1.9064909e+00   8.8183038e-01   1.0074476e+00  -2.6710887e-01  -5.1986050e-01   1.2470773e+00   9.5047776e-01   3.2393452e+00   3.7586839e-01   5.4910047e-01   1.6571698e+00   6.5127841e-01  -5.0842935e-01   2.7630724e+00  -4.7095691e-01  -6.1487841e-01  -9.8402886e-01   1.0957486e+00   4.9586321e+00   3.8550048e-01   7.8565161e+00   3.5635128e+00   2.7916103e+00   2.6655845e+00  -3.5815993e-01   1.2644242e+00   4.7069274e+00   4.1627366e-01   9.0901631e-01  -7.8147875e-01   9.0881339e-01  -1.7606895e+00  -4.2238425e-01   4.3885050e-01  -8.1635686e-01  -9.6388039e-01  -2.1749577e+00  -7.6237989e-01   2.5860028e+00   2.0837679e+00   1.8522502e+00  -1.7249264e+00   8.4698425e-01   2.4338129e+00  -9.2128202e-01   2.7684132e-01  -1.8345497e+00  -5.1681748e-01  -1.9512781e-01  -1.1460293e+00  -1.4669891e+00  -1.5450654e+00   5.5757693e-01  -7.0232798e-01  -3.3400649e+00  -1.6720854e+00   3.8634018e-01  -1.3898632e+00  -6.9081679e-01  -1.2086875e+00   4.4817353e+00   2.0204704e+00  -3.5300446e+00  -4.0245467e+00  -1.6241398e+00  -1.4097066e+00   2.2260562e+00   2.0397951e+00   5.8040263e-01   1.7908717e+00  -5.0396439e-01   9.9803290e-01  -1.4242332e+00   1.3383801e+00   2.7949789e-01   3.5730129e+00  -1.5752820e+00   5.5027348e-01   1.5352629e+00   2.5130720e-01   1.5533793e+00  -1.6327096e+00   1.3891735e+00   2.2082204e+00  -1.5863391e-01  -1.0952688e+00
   1.4378064e+00  -2.8103892e-01   2.1061842e+00   7.3495515e-01   1.7375301e+00   1.3003186e+00   1.0499459e+00  -4.9644908e-02  -6.6644632e-01   1.1499837e+00   5.5030305e-01   3.0148992e+00   4.3461761e-01   5.2345534e-01   1.7235929e+00   9.0651562e-01  -4.5957577e-01   2.5413288e+00  -2.5092694e-01  -1.0580633e-01  -1.1331209e+00   1.3232431e+00   4.6542396e+00   1.1538135e-01   8.0072938e+00   2.9773288e+00   2.4255663e+00   2.6951407e+00   1.4327659e-02   1.8083119e+00   5.2628471e+00   3.5233722e-01   1.0055759e+00  -4.2051731e-01  -7.8564206e-02  -2.8148546e+00  -2.3935300e-01   6.6513051e-01  -7.2609539e-01  -6.9368968e-01  -1.6771096e+00  -1.9941517e-01   2.1962942e+00   1.7368122e+00   1.6236592e+00  -1.2622188e+00   3.8553337e-01   2.3210519e+00  -7.3863473e-01   6.7985765e-01  -1.6460174e+00  -3.3692031e-01   1.1870730e-01  -9.4848696e-01  -1.4968013e+00  -1.2461829e+00   5.6988198e-01  -6.2984689e-01  -3.1786130e+00  -1.4921080e+00   3.4198249e-01  -1.2808547e+00  -2.6557620e-01  -1.2382911e+00   3.7470830e+00   1.8505626e+00  -3.5553659e+00  -3.7933441e+00  -1.3106112e+00  -1.2251278e+00   2.2401056e+00   2.0158671e+00   1.8966488e+00   2.2157836e+00   1.3604273e-01   1.5074301e+00  -1.8152540e+00   7.0673907e-01   3.4913094e-01   3.2557793e+00  -1.4197954e+00   1.0173257e+00   1.9759663e+00   8.9659637e-01   1.5889630e+00  -1.1870123e+00   1.3809498e+00   2.3337322e+00  -2.8552826e-01  -1.2183779e+00
   1.5893720e+00   3.8935704e-02   1.7815785e+00   5.8746083e-01   1.0170181e+00   9.2810617e-01   9.4339637e-01  -2.6199873e-01  -1.1956243e+00   9.5379056e-01   6.5477725e-01   2.9628927e+00   4.7047972e-01   7.1713860e-01   1.6902421e+00   1.0669353e+00   6.4393863e-01   2.9154614e+00   5.6697512e-03   4.0332569e-01  -1.6726312e+00   1.4153503e+00   4.4409944e+00  -2.6197070e-03   6.8396799e+00   1.8834286e+00   1.4424577e+00   1.9972633e+00   7.8459222e-01   2.1750403e+00   5.3401608e+00   4.7007864e-01   1.2418039e+00  -2.1379509e-01  -1.5605063e+00  -4.3229289e+00   5.4397548e-02   5.8175388e-01  -5.8766273e-01  -2.7771500e-02  -1.6139879e+00  -1.3178876e-01   1.4896533e+00   1.2941678e+00   9.9264701e-01  -1.0521459e+00  -3.2765148e-01   2.5592134e+00  -7.1573785e-01   1.3062389e+00  -1.3056112e+00   4.9977697e-01   4.3690558e-01  -5.6705737e-01  -1.3092849e+00  -6.4960097e-01   1.0621946e+00   1.7770784e-02  -2.9855105e+00  -8.2044511e-01   1.3530905e-01  -5.0013171e-01   4.8234727e-01  -4.0884172e-01   3.0933925e+00   2.5279362e+00  -3.6795786e+00  -4.0556532e+00  -1.0143600e+00  -8.4300794e-01   1.3369223e+00   1.7234403e+00   2.7925984e+00   2.3035038e+00   1.3412074e+00   1.6865865e+00  -3.0967507e+00  -1.5054417e-01   2.1245592e+00   4.1255048e+00  -4.7738314e-01   2.0646718e+00   2.3236758e+00   1.4558735e+00   1.7556221e+00  -1.0017504e+00   1.5854260e+00   2.8838085e+00  -7.1045271e-03  -1.5311557e+00
   1.6270753e+00   1.8271009e-02   1.8737906e+00   4.3723023e-01   4.7292875e-01   1.0822873e+00   1.1903472e+00  -3.1146455e-01  -1.3316751e+00   6.8725294e-01   3.3357565e-01   2.2119924e+00   4.1809446e-01   2.5343648e-01   1.5009973e+00   9.5133925e-01   6.2379265e-01   2.5142018e+00   3.2302709e-01   6.8479866e-01  -2.2557102e+00   9.5015330e-01   4.1334811e+00  -3.9182971e-01   6.1339909e+00   7.4112925e-01   5.3080854e-01   1.4028569e+00   5.6341249e-01   1.8653004e+00   5.1734669e+00  -1.7717010e-01   1.0906926e+00  -6.7761479e-02  -1.3264087e+00  -3.8022423e+00   8.7658858e-03   7.7088245e-01  -4.5796276e-01   8.9422005e-02  -1.5022539e+00  -9.7549848e-02   1.2987276e+00   1.4856858e+00   7.3580389e-01  -6.0610648e-01  -3.0652161e-01   2.7071945e+00  -6.6262471e-01   1.3017752e+00  -1.0868701e+00   5.2879569e-01   7.7019949e-01  -3.3135294e-01  -9.9518857e-01  -2.6317487e-01   1.1724087e+00   1.7910130e-01  -2.4228334e+00  -7.0479900e-01   1.6866332e-01  -7.4446739e-01   1.0884098e+00  -5.0627481e-01   2.3739091e+00   1.6887145e+00  -2.9913283e+00  -3.2565501e+00  -6.2628025e-01  -6.8916487e-01   1.4041268e+00   1.3353730e+00   3.3968641e+00   2.1688642e+00   2.2150014e+00   1.6188510e+00  -3.0636022e+00  -7.1510163e-01   1.6778755e+00   3.4855099e+00  -3.3610398e-01   1.9088465e+00   2.3479777e+00   1.6543721e+00   1.7953772e+00  -6.2575447e-01   1.5853766e+00   2.9410961e+00   8.0458423e-02  -1.4855715e+00
   1.8902515e+00   1.1553732e-01   1.9529419e+00   5.4349251e-01   3.0343808e-01   6.3703767e-01   1.5402340e+00  -6.5704102e-02  -1.2881673e+00   4.8083395e-02   5.2051241e-01   1.8750074e+00   6.6882431e-01   4.7648350e-01   1.6006375e+00   9.2930858e-01   1.1095005e+00   1.9897100e+00   5.9250007e-01   8.0202827e-01  -1.7395231e+00   1.0036777e+00   4.2024334e+00  -1.0238187e-01   4.9603020e+00  -5.6463672e-01   5.2258723e-02   4.9181448e-01   6.8234157e-01   2.3182307e+00   4.9939725e+00  -1.7767699e-01   1.1902891e+00   3.4263952e-01  -2.0812691e+00  -4.8153480e+00  -3.5340791e-01   7.5503036e-01  -7.2511000e-01  -1.8824627e-01  -1.0071941e+00   1.0347150e+00   8.7828412e-01   1.2151643e+00   3.1771047e-01  -3.4508533e-01  -8.2253608e-01   2.4303710e+00  -6.7736943e-01   1.4335283e+00  -6.7041366e-01   8.0955391e-01   1.0730030e+00  -1.0101510e-01  -8.4333009e-01  -6.2926264e-02   1.2148688e+00   3.6390384e-01  -2.4133303e+00  -5.0265617e-01   4.8588440e-03  -4.1590339e-01   1.4526666e+00   1.1835356e-02   1.8140767e+00   1.3923330e+00  -2.7947830e+00  -2.8137528e+00  -6.8384029e-01  -8.3171622e-01   7.9940176e-01   1.2373972e+00   3.5392164e+00   2.5715608e+00   2.8544013e+00   2.3427220e+00  -3.5851807e+00  -7.8412487e-01   2.1974281e+00   3.3462271e+00   7.5487734e-01   2.3540748e+00   2.7787384e+00   2.2495511e+00   2.1286746e+00   1.5267209e-01   1.5797162e+00   2.3564332e+00   1.0810749e-01  -1.2099161e+00
   2.0014894e+00   1.9535520e-01   1.5921438e+00   4.3254237e-01  -2.6933718e-01  -8.4836933e-02   1.5769396e+00  -8.8393882e-02  -1.5505116e+00  -5.4160731e-01   7.7360567e-01   1.5733864e+00   8.6761856e-01   8.0000876e-01   1.5850439e+00   7.2690554e-01   1.9080710e+00   2.3068369e+00   6.4557217e-01   8.8117418e-01  -1.8386277e+00   1.0376765e+00   4.2511862e+00   2.4038985e-01   2.8493910e+00  -1.3907683e+00  -6.9742023e-01  -4.4049467e-01   1.3639482e+00   2.6480090e+00   4.4031129e+00   1.4092943e-01   1.6447342e+00   6.8138042e-01  -3.0615877e+00  -5.9800418e+00  -1.1365906e-01   7.4315844e-01  -5.0771814e-01   5.8401803e-01  -1.2439343e+00   7.7526798e-01   5.7407297e-01   6.2850894e-01   2.8112395e-01  -2.6334722e-01  -1.0400224e+00   2.1402743e+00  -5.1946611e-01   1.7905585e+00  -6.1716568e-01   1.1176138e+00   9.9722814e-01   1.7072639e-01  -7.7401132e-01   4.0039152e-01   1.3523420e+00   6.9431057e-01  -2.4575467e+00  -1.1343804e-01  -4.3913515e-01   1.5817176e-01   1.3682844e+00   8.7728378e-01   1.4092905e+00   1.4931221e+00  -2.9669251e+00  -3.3457727e+00  -3.5745340e-01  -5.3527899e-01  -3.8638423e-01   9.0609943e-01   2.7824426e+00   1.8368412e+00   2.6357454e+00   2.2974447e+00  -4.3678711e+00  -7.3513842e-01   4.1215689e+00   4.1049543e+00   2.3312291e+00   3.4610677e+00   3.4693341e+00   2.6413417e+00   2.4165562e+00   3.8199348e-01   1.8646790e+00   2.1134857e+00   7.1115620e-01  -1.1131289e+00
   1.5832534e+00   4.1500208e-01   8.8604571e-01   1.3484477e-01  -7.3957466e-01  -4.3731349e-01   1.2517143e+00  -4.9777445e-02  -1.7306314e+00  -1.4237372e+00   6.4193567e-01   6.4500280e-01   7.0847371e-01   7.1987523e-01   1.0779767e+00   4.9627649e-01   2.7177845e+00   1.9914568e+00   5.6610011e-01   1.3598218e+00  -1.2918614e+00   9.7544734e-01   2.9974856e+00  -4.7303812e-02   5.7222343e-01  -3.4507436e+00  -1.4958901e+00  -1.3760022e+00   1.5158536e+00   3.0536273e+00   3.4797545e+00   1.0661883e-02   1.5860186e+00   1.3416468e+00  -4.0825410e+00  -6.5388137e+00   1.8290531e-02   4.6241557e-01  -5.0480063e-02   4.7375060e-01  -5.0071550e-01   1.6025983e+00   6.2275642e-02   1.9470043e-01   1.3726498e-01   4.5065372e-01  -1.9221429e+00   1.5406971e+00  -3.2237097e-01   2.0230219e+00  -3.2872425e-02   1.3844755e+00   1.1308336e+00   2.7201657e-02  -4.8519058e-01   3.2363056e-01   1.4695377e+00   1.2015220e+00  -1.7895706e+00   5.7521810e-01  -5.8213216e-01   1.1982025e+00   2.0541178e+00   1.7726836e+00   5.2118239e-01   1.1501661e+00  -1.8561535e+00  -2.0579407e+00   4.0782521e-01   2.1797701e-01  -1.6610221e+00   6.8259732e-01   2.9799588e+00   2.1766872e+00   2.2952028e+00   2.2796417e+00  -5.4814743e+00  -9.7416621e-01   4.7233899e+00   4.2141896e+00   3.1251559e+00   3.9638252e+00   3.4517106e+00   3.4555131e+00   2.2584765e+00   1.0498542e+00   1.1793766e+00   1.1679844e+00   3.8895930e-01  -1.0371789e+00
   1.6716138e+00   4.5624796e-01   9.8983031e-01   1.3336713e-01  -4.7198157e-01  -7.0187292e-01   1.5735221e+00   3.2889853e-01  -1.2447066e+00  -2.1680294e+00   8.4939018e-01   1.9673428e-01   9.5308850e-01   9.7134891e-01   1.1299018e+00   4.3777623e-01   2.7869206e+00   1.1552694e+00   7.6295150e-01   1.4702114e+00  -2.6604989e-01   7.4398411e-01   2.2939732e+00  -1.6205582e-03  -4.9435250e-01  -4.6988480e+00  -1.6298071e+00  -2.0441213e+00   1.1035001e+00   3.6888214e+00   2.8696400e+00  -1.3602289e-01   1.3785268e+00   1.8427258e+00  -4.6303826e+00  -6.5896581e+00  -6.8777170e-01   3.4115273e-01  -3.0786934e-01  -4.5566540e-01   5.0826988e-01   3.0497933e+00  -6.3963414e-01  -3.3467451e-01  -4.0213155e-01   6.5827320e-01  -2.6419633e+00   4.0337373e-01  -3.4570201e-01   1.5664015e+00   4.7378404e-01   1.0134934e+00   1.3013201e+00  -1.4112641e-01  -2.6691625e-01   6.2559504e-02   1.2784472e+00   1.1593449e+00  -1.4367403e+00   6.2232191e-01  -4.9753493e-01   1.4595509e+00   2.4588043e+00   2.1407445e+00  -3.7719581e-01   1.2091019e-01  -1.4603419e+00  -1.1279565e+00   1.7659046e-01  -1.1794720e-01  -1.6024683e+00   6.3467368e-01   2.9623724e+00   2.8211011e+00   2.7140309e+00   2.9474900e+00  -5.1062860e+00  -5.8878702e-01   4.2154681e+00   3.5400136e+00   4.0515223e+00   3.9269300e+00   3.3579309e+00   4.1671113e+00   2.1106608e+00   1.8773567e+00   9.5351518e-01  -2.2354095e-04   2.1551852e-02  -5.4715727e-01
   1.3914186e+00   4.2549759e-01   4.2560991e-01   2.3207429e-01  -4.0435360e-02   3.0682017e-02   1.3792956e+00  -1.2487111e-01  -6.7452126e-01  -1.3907669e+00   1.3149150e-01  -5.2728176e-01   3.0818785e-01   5.9445580e-02   1.8697601e+00   9.0748405e-01   2.4530597e+00   1.0411323e+00   7.7136257e-01   1.5405859e+00   2.1167582e-01   1.4114186e+00   3.1485479e+00   1.5237881e+00   1.9419467e+00  -1.4726489e+00  -4.1475868e-01  -4.0442979e-01   1.6707056e+00   3.7481151e+00   4.2235562e+00   1.4566805e+00   1.8643084e+00   2.0468380e+00  -4.6495121e+00  -7.0567581e+00  -3.7612988e-01   4.3162665e-01   7.1292992e-02   8.2577239e-01   9.6272534e-01   2.7813129e+00  -6.0295757e-01  -8.6941238e-01  -2.0719629e-01   5.5351002e-01  -2.2780639e+00   2.5593683e-01  -1.3847234e-01   1.8460332e+00   6.2455453e-01   8.0855593e-01   1.1017869e+00   1.0930117e-01  -3.2227847e-01   1.3240382e-01   1.0310235e+00   1.1989641e+00  -1.7343493e+00   3.8833187e-01  -1.1521775e+00   6.2200673e-01   1.7442861e+00   2.0151120e+00  -5.1065713e-01  -9.1588344e-01  -1.6791002e+00  -1.7187443e+00   7.2461550e-01  -1.0707179e-01  -1.7983415e+00   9.0771668e-01   2.0625554e+00   2.1544632e+00   1.9338106e+00   3.0092770e+00  -5.2125577e+00  -7.7945542e-02   4.9553807e+00   4.0289703e+00   4.4762353e+00   4.3522028e+00   4.0221713e+00   4.2939784e+00   2.3551847e+00   1.8585327e+00   1.9464120e+00   1.0975421e+00   1.7398176e-01  -4.3962695e-02
   1.5794637e+00   5.6290622e-01   2.2283310e-01   1.5943710e-01   1.3814884e-01  -1.1956775e-01   1.3993985e+00  -1.8538554e-01  -4.1000253e-01  -1.8468384e+00   1.0703769e+00  -9.8293439e-01   9.4316348e-01   2.0559420e-01   2.1570327e+00   1.0793154e+00   3.5415142e+00   7.6226699e-01   1.1492375e+00   1.8901564e+00   1.0275531e+00   1.2732720e+00   2.5173234e+00   1.8653208e+00   8.7442423e-01  -2.0007149e+00  -6.2165539e-01  -5.9627902e-01   1.8618223e+00   4.0300061e+00   3.0533329e+00   1.3492639e+00   1.3244035e+00   2.3321871e+00  -6.4417114e+00  -8.2591752e+00  -2.3477555e-01   8.6739184e-03   2.7276817e-01   1.9222708e-01   1.4741724e+00   3.2110081e+00  -1.5256944e+00  -1.6967153e+00  -8.7288957e-01   7.3214163e-01  -3.3961983e+00  -6.7321731e-01  -8.7477174e-02   1.9436995e+00   1.5589116e+00   9.6802033e-01   1.4598863e+00   2.0660965e-01   7.7628500e-02   1.7902126e-02   1.1412615e+00   1.5631567e+00  -1.4122966e+00   4.8720829e-01  -1.0910907e+00   9.5445508e-01   2.7876934e+00   2.8185491e+00  -1.2135910e+00  -1.5690681e+00  -1.3312774e+00  -1.3419691e+00   7.0780651e-01   1.0257903e-01  -2.4413985e+00   5.9680753e-01   1.9190466e+00   2.2004684e+00   1.7970471e+00   2.7352155e+00  -5.6266281e+00  -1.5981430e-01   6.0405754e+00   4.4662002e+00   5.4410481e+00   4.4356405e+00   4.1801824e+00   5.3740294e+00   2.3428491e+00   2.2680803e+00   2.2457869e+00   6.6530089e-01  -3.2398682e-01   3.8862633e-01
   1.0211707e+00   5.3961690e-01  -4.1086062e-01  -5.2691741e-02  -1.6679107e-01   4.3496526e-01   9.8638872e-01  -7.8657441e-01   1.5316583e-02  -1.2571689e+00   2.5336982e-01  -2.5207679e+00   6.6079658e-02  -1.4093511e+00   2.2516351e+00   9.8660560e-01   3.0126640e+00   3.8977647e-01   1.4065249e+00   2.0196659e+00   5.9451623e-01   8.1229237e-01   2.2967263e+00   2.6091958e+00   1.3832959e+00  -2.7914459e-01  -7.0538828e-01   1.7651340e-01   1.8266342e+00   2.4639623e+00   2.8079999e+00   1.7661697e+00   9.2807368e-01   2.0461668e+00  -5.3655019e+00  -6.1252782e+00   8.5825637e-03  -2.5442296e-01   8.3803014e-01   7.4553616e-01   1.2154832e+00   1.5016851e+00  -1.0783822e+00  -1.3291938e+00  -6.7481981e-01   7.0568681e-01  -2.1798483e+00  -2.6511266e-01   1.7245759e-01   1.5416791e+00   1.7053148e+00   3.2434664e-01   1.2394346e+00   2.4564085e-01   4.1382572e-01   2.0865883e-02   8.6180108e-01   1.6629484e+00  -5.6282893e-01   1.7672734e-01  -1.2730631e+00  -1.5789315e-01   2.5655386e+00   2.1179345e+00  -2.0179652e+00  -3.3430167e+00  -2.1463287e-01  -7.3919773e-01   1.6072760e+00   5.2891174e-01  -2.3616418e+00   2.6967661e-01   8.7151393e-01   7.8435629e-01   7.6252029e-01   1.5143522e+00  -4.5190963e+00   2.1958355e-01   5.3772983e+00   4.2163150e+00   4.7907927e+00   3.4788462e+00   3.7412579e+00   4.9283961e+00   1.8758930e+00   1.7589610e+00   2.5199767e+00   1.5954390e+00  -3.1274690e-01   7.5368878e-01
   1.1134755e+00   9.2452913e-01  -7.3509180e-01  -2.1602069e-01  -1.3607197e+00  -7.8948321e-01   2.8981861e-01  -1.0098798e+00  -4.8896205e-01  -1.8645228e+00   1.3949464e+00  -2.3325901e+00   6.3894255e-01  -8.6600099e-01   1.7243602e+00   4.1733311e-01   4.7918619e+00   1.1831206e+00   2.3872616e+00   2.1476312e+00  -2.5300848e-02   7.2264157e-01   1.6115485e+00   2.3892265e+00  -3.5896776e+00  -2.8617721e+00  -2.5972331e+00  -1.9893016e+00   2.1263551e+00   2.2443953e+00  -5.2056760e-01   8.5127860e-01   7.3645091e-01   1.6912834e+00  -6.3955017e+00  -6.1716470e+00   4.6599337e-01  -5.8118265e-01   1.1631885e+00   7.3871968e-01  -4.6733097e-01   3.0436503e-01  -1.7422743e+00  -2.1328865e+00  -9.7623631e-01   5.1077116e-01  -2.8766316e+00  -2.2524156e-01   2.7815726e-01   2.0023365e+00   2.0550881e+00   8.6128163e-01   1.2218468e+00   3.4117592e-01   6.0247448e-01   5.4133089e-02   1.4136666e+00   2.4622311e+00  -1.3954203e-01   7.9886742e-01  -1.0351943e+00   1.0872334e+00   3.1260556e+00   3.2289559e+00  -1.7200071e+00  -2.8628681e+00   1.6843575e-01  -1.2052811e+00   2.1716826e+00   1.1132248e+00  -4.4629090e+00  -4.2706789e-01  -1.1236148e+00  -2.9813804e-01  -2.5209637e-02   4.5514562e-01  -5.4058175e+00   2.3000199e-01   7.4963888e+00   5.4104089e+00   6.0979543e+00   4.3076644e+00   3.8496679e+00   5.4000320e+00   1.8793609e+00   1.3190992e+00   2.2355249e+00   7.7138805e-01   7.9730052e-02   6.4188074e-01
   8.6167867e-01   9.7463049e-01  -8.3364552e-01  -3.9525102e-01  -1.2896245e+00  -1.1598441e+00   1.9204866e-01  -1.0867842e+00  -1.8021984e-01  -2.3842317e+00   1.7346083e+00  -2.9478069e+00   5.4548029e-01  -9.1479505e-01   1.2419603e+00  -2.2204882e-02   5.1598979e+00   8.7024110e-01   2.6446945e+00   1.9883793e+00   6.1453217e-01  -7.6618434e-02   8.5016637e-01   2.3172560e+00  -5.0196732e+00  -4.0938036e+00  -2.8678612e+00  -2.6524500e+00   1.6991076e+00   1.7327404e+00  -1.8862162e+00   4.3567887e-01   1.6760268e-01   1.6874681e+00  -6.8850336e+00  -5.5038610e+00   6.1324774e-02  -1.1788895e+00   1.2108946e+00  -3.0030731e-01  -4.7651200e-02   5.1522407e-01  -1.9523824e+00  -2.0885092e+00  -1.2703012e+00   3.3552784e-01  -3.2093145e+00  -6.6625562e-01   1.5193092e-01   1.4507632e+00   2.4202139e+00   7.0322891e-01   1.3231191e+00  -9.8433016e-02   9.2743356e-01  -4.6012023e-01   1.2301328e+00   2.7110148e+00   2.6493188e-01   1.0499369e+00  -7.5291249e-01   1.6585979e+00   3.4734703e+00   3.6768002e+00  -2.0288225e+00  -3.5581577e+00   1.1102572e+00  -1.5616033e-01   2.5430319e+00   1.2515907e+00  -5.1249802e+00  -5.9609844e-01  -1.9620341e+00  -3.4646976e-01  -8.9218534e-01  -3.5721495e-01  -5.4517566e+00   4.7779919e-01   6.7121562e+00   5.2600191e+00   5.9668914e+00   3.6187820e+00   3.1232989e+00   5.5452616e+00   1.2084199e+00   1.2051803e+00   1.2579528e+00  -4.9691321e-01  -1.5826813e-01   9.1448011e-01
   2.3041397e-01   7.2030796e-01  -7.9848920e-01  -6.1310983e-01  -1.3408633e+00  -8.0758565e-01  -1.3882080e-01  -1.4559252e+00   6.1634793e-01  -1.5218658e+00   7.8748108e-01  -3.4466601e+00  -1.3231370e-01  -1.8978612e+00   1.3942434e+00  -3.9139746e-01   3.6969809e+00   9.2850433e-01   2.8739855e+00   1.5369086e+00   7.6651914e-03  -1.1422544e-01   1.2173286e+00   2.6733822e+00  -4.0661331e+00  -2.2359252e+00  -2.5833928e+00  -2.0319581e+00   1.4906847e+00   3.9196866e-01  -1.9350044e+00   6.6204245e-01  -4.6938801e-02   9.5521410e-01  -5.3740639e+00  -3.4437387e+00  -3.2340008e-02  -1.0651898e+00   1.0295360e+00   9.2922474e-02  -1.4992714e-01  -7.1452843e-01  -9.7213394e-01  -1.3795743e+00  -5.2878678e-01   2.5295654e-02  -1.8691743e+00   1.4330645e-01   4.3245499e-01   1.2432551e+00   1.8668791e+00   8.6501862e-02   8.8226317e-01  -1.2161204e-01   6.2466225e-01  -5.3921187e-01   5.4817579e-01   2.3769577e+00   4.7354268e-01   6.1443949e-01  -7.1984387e-01   6.5222502e-01   2.2586686e+00   2.6904465e+00  -1.9259038e+00  -4.6949686e+00   1.2396330e+00  -4.4852905e-01   2.8637330e+00   9.8061967e-01  -4.6023935e+00  -7.8138782e-01  -2.8454858e+00  -1.5527649e+00  -1.8881909e+00  -9.0856664e-01  -3.8683245e+00   9.9015726e-01   4.9550211e+00   4.8065815e+00   4.8634299e+00   2.9895846e+00   2.7434644e+00   4.6233106e+00   7.4283443e-01   3.8925786e-01   1.2719308e+00   4.8289795e-02   1.3449962e-01   1.1125561e+00
  -2.1129187e-02   7.6254707e-01  -7.3952945e-01  -9.2705633e-01  -1.3485484e+00  -1.1585432e+00  -5.4466375e-01  -1.3772921e+00   7.7908801e-01  -1.7959050e+00   1.2249908e+00  -3.1807179e+00   1.2930615e-01  -1.3873442e+00   9.6566034e-01  -8.2718302e-01   4.0274366e+00   1.2714087e+00   3.2895098e+00   1.3667768e+00   1.3564992e-01  -3.8658733e-01   4.0185080e-01   2.1698997e+00  -5.8948244e+00  -3.4147078e+00  -3.0295353e+00  -2.7147255e+00   1.4068435e+00   3.2637216e-01  -3.6940119e+00   5.3106086e-02  -4.2722377e-01   6.5331212e-01  -6.2691883e+00  -3.2875200e+00  -7.7346242e-02  -1.3714034e+00   1.0194603e+00  -5.2049167e-01  -1.8300981e-01  -8.9802019e-01  -1.3050025e+00  -1.8994887e+00  -6.2186074e-01  -2.6558847e-01  -2.3650803e+00  -4.2889587e-01   5.2084460e-01   1.1153453e+00   1.8931627e+00  -1.2219230e-02   8.3937191e-01  -4.2308467e-01   5.4413441e-01  -8.7137969e-01   4.0634734e-01   2.5238084e+00   6.5339009e-01   8.8149434e-01  -3.5613128e-01   1.4055402e+00   2.1969464e+00   3.0474018e+00  -1.8276924e+00  -4.7040234e+00   1.2666793e+00  -5.1843963e-01   3.0433399e+00   1.0418118e+00  -5.1810013e+00  -1.0232054e+00  -3.5877666e+00  -1.7795360e+00  -2.8568216e+00  -1.5325739e+00  -3.6723206e+00   1.0774328e+00   4.6518325e+00   4.8618852e+00   4.7213203e+00   3.0046238e+00   2.2683627e+00   4.7846779e+00   1.0856432e-01  -3.8475968e-02   4.8481623e-01  -1.1416306e+00   8.9281992e-02   1.0876346e+00
  -5.5146368e-01   6.7683234e-01  -8.4420143e-01  -1.1301262e+00  -1.1217708e+00  -8.1405001e-01  -8.4495989e-01  -1.3520794e+00   1.2345924e+00  -1.4178400e+00   7.6588500e-01  -3.3957490e+00  -2.5772168e-01  -1.7563729e+00   8.5374262e-01  -8.6469572e-01   3.0137191e+00   1.1889256e+00   3.4622039e+00   1.1286814e+00   1.1499041e-01  -5.8399508e-01   2.6796220e-01   2.2889159e+00  -5.4455256e+00  -2.5018489e+00  -2.5039017e+00  -2.1710357e+00   1.3114200e+00  -1.9041942e-01  -3.6024265e+00   3.3176436e-01  -5.3992662e-01   4.1313481e-01  -5.9500348e+00  -2.1760459e+00  -2.4322550e-01  -1.6457344e+00   8.5096920e-01  -7.9902660e-01  -6.5708885e-01  -1.7003169e+00  -7.2796737e-01  -1.5520198e+00  -1.6019052e-01  -5.4979896e-01  -1.6448025e+00  -3.0640933e-01   7.0502791e-01   6.7273471e-01   1.6390935e+00  -6.5218369e-01   6.0534299e-01  -8.3376011e-01   3.7567926e-01  -1.3242633e+00  -2.5274417e-01   2.1290055e+00   6.9911260e-01   6.7097446e-01  -7.5388009e-02   1.1773049e+00   1.3637917e+00   2.4193375e+00  -1.9398811e+00  -5.4911099e+00   1.5132399e+00  -3.8407704e-01   3.4105607e+00   9.0621493e-01  -4.7803748e+00  -9.1150623e-01  -4.4432708e+00  -2.3081459e+00  -4.4366054e+00  -2.2969669e+00  -2.6224334e+00   1.5936194e+00   3.1534436e+00   4.5454311e+00   3.7155349e+00   2.3482339e+00   1.9050337e+00   4.4145517e+00  -6.2100518e-01  -7.3101579e-01  -1.5030555e-01  -1.4469307e+00   1.4302272e-02   1.1873212e+00
  -1.0122942e+00   5.7965671e-01  -8.1236964e-01  -1.4039881e+00  -3.3998216e-01  -2.6376667e-01  -1.3622302e+00  -1.3114769e+00   1.7664790e+00  -7.7781492e-01   6.3047240e-01  -2.9929612e+00  -3.2236748e-01  -1.7477151e+00   1.0128687e+00  -6.5354695e-01   2.3607074e+00   1.3154886e+00   3.5814640e+00   1.0154111e+00   3.0384864e-01  -2.9497854e-01  -1.2868150e-01   2.2361372e+00  -4.3484881e+00  -1.1974635e+00  -1.6361533e+00  -1.1792117e+00   1.2937384e+00  -1.5180612e-01  -3.8388097e+00   5.1918942e-01  -8.1850159e-01   1.6100140e-01  -6.3468321e+00  -1.5273275e+00  -2.4703860e-01  -1.9156897e+00   8.2569462e-01  -1.1695513e+00  -6.4992767e-01  -2.2749299e+00  -6.3367617e-01  -1.8817512e+00   3.1757096e-02  -7.8685895e-01  -1.5952761e+00  -8.3330698e-01   9.5870931e-01   4.3117094e-01   1.5471146e+00  -1.1336355e+00   3.9891554e-01  -1.1671636e+00   1.0731234e-01  -1.8269595e+00  -8.8842619e-01   1.7591953e+00   6.9952342e-01   5.2074285e-01   2.3543221e-01   1.0941479e+00   7.7600254e-01   1.8911528e+00  -1.8242201e+00  -5.9613624e+00   1.2560260e+00  -5.1091394e-01   3.3949694e+00   7.3825933e-01  -4.2838845e+00  -7.8741047e-01  -4.8893437e+00  -2.4257485e+00  -5.7117149e+00  -2.6451633e+00  -1.7957990e+00   1.9304575e+00   2.1049148e+00   4.2355667e+00   2.7155081e+00   2.0691893e+00   1.5812942e+00   4.5361510e+00  -1.3718432e+00  -1.2233369e+00  -4.5908070e-01  -1.6045983e+00  -4.3959535e-01   1.2667684e+00
  -1.3301598e+00   4.3626311e-01  -5.4527339e-01  -1.7388970e+00  -1.0504270e-01   2.7387130e-01  -1.7235706e+00  -1.3001794e+00   1.9689942e+00  -1.6359323e-01   2.4755408e-01  -2.6547421e+00  -4.7384171e-01  -1.9107601e+00   8.2244464e-01  -7.3663196e-01   1.3463301e+00   1.5380864e+00   3.8835173e+00   7.8665015e-01  -4.9165798e-01  -6.0481314e-01  -5.4909319e-01   1.6922803e+00  -3.8948817e+00  -3.8746825e-01  -1.4989614e+00  -6.6598755e-01   1.0039597e+00  -6.7604423e-01  -4.2535051e+00   1.1914504e-01  -1.0050909e+00  -3.7168839e-01  -5.5581791e+00   4.4858866e-01  -2.9703295e-01  -1.9416818e+00   7.7658257e-01  -1.2803798e+00  -1.3360800e+00  -3.6164501e+00  -4.1171767e-01  -1.9930366e+00   2.3203796e-01  -1.1826044e+00  -8.7605636e-01  -1.1224583e+00   1.1861002e+00  -8.8574457e-02   1.1204206e+00  -1.8957462e+00   2.0234641e-01  -1.3397942e+00  -4.5391927e-02  -1.9634559e+00  -1.3303909e+00   1.3351935e+00   9.7513343e-01   2.6314322e-01   6.9377396e-01   5.6308614e-01   7.4544117e-02   9.3384032e-01  -1.7513971e+00  -6.6757124e+00   1.0393882e+00  -7.8996770e-01   3.4478522e+00   4.7934806e-01  -3.2516456e+00  -9.5785646e-01  -5.4591946e+00  -3.1310001e+00  -6.5072482e+00  -3.4161237e+00  -1.0392334e-01   2.0662375e+00   5.2770648e-01   3.3828886e+00   1.4734149e+00   1.4323401e+00   9.9460103e-01   4.0508915e+00  -2.1840796e+00  -2.0304689e+00  -7.4733087e-01  -1.6604013e+00  -4.3340068e-01   1.1701442e+00
  -1.7457371e+00   2.9377597e-01  -4.9196630e-01  -1.8469375e+00   3.0043980e-01   9.2326283e-01  -2.0919822e+00  -1.4070495e+00   2.2084926e+00   6.5851977e-01  -6.8844989e-01  -2.5740283e+00  -1.0549858e+00  -2.5083556e+00   8.3902190e-01  -7.9662436e-01   2.0811718e-01   1.5254194e+00   3.8282063e+00   4.0666059e-01  -8.0767360e-01  -3.3996457e-01  -1.8108718e-01   1.8325829e+00  -1.8785236e+00   1.4630349e+00  -7.9432430e-01   4.4486270e-01   1.1280714e+00  -1.5177021e+00  -3.4435320e+00   4.7842528e-01  -9.8582000e-01  -9.7568341e-01  -4.4688424e+00   1.5133223e+00  -2.7681498e-01  -1.8991193e+00   5.3093697e-01  -9.5627688e-01  -1.3237376e+00  -4.2420538e+00   2.9819894e-01  -1.7584102e+00   7.4941098e-01  -1.4459980e+00   8.1636259e-02  -7.8066843e-01   1.4584877e+00  -1.2506019e-01   6.9687144e-01  -2.1625981e+00   5.9586886e-02  -1.1596354e+00  -3.6791053e-01  -1.8295121e+00  -1.7391657e+00   1.0359999e+00   8.6045930e-01  -1.6664032e-02   6.3044234e-01  -2.8652726e-01  -1.1179755e+00  -7.2760315e-02  -1.4351211e+00  -6.8930962e+00   7.9588017e-01  -1.1396560e+00   3.4934782e+00   2.6556718e-01  -2.5679107e+00  -8.5034607e-01  -5.4760020e+00  -3.5502836e+00  -7.2935373e+00  -3.5890853e+00   1.0927433e+00   1.9547279e+00  -9.5705399e-01   2.5744520e+00  -2.3117638e-01   8.0480043e-01   5.0988431e-01   3.1516619e+00  -2.5043763e+00  -2.6076380e+00  -8.6007993e-01  -1.2235645e+00  -4.2587759e-01   1.0999628e+00
  -1.7847413e+00   2.4675833e-01  -3.3584545e-01  -1.8795962e+00   5.3489801e-01   1.3294128e+00  -2.4236198e+00  -1.4162169e+00   2.1061641e+00   1.2927362e+00  -8.4686555e-01  -1.8564803e+00  -9.4689218e-01  -2.4538481e+00   9.2311274e-01  -6.9673255e-01  -1.7946145e-01   1.9430685e+00   4.0055598e+00   1.1155146e-01  -1.3007942e+00   1.9198287e-01   3.0589993e-01   1.7739047e+00  -8.5625923e-01   2.5986526e+00  -4.2823349e-01   1.1071897e+00   1.5322734e+00  -1.7753952e+00  -3.1634016e+00   5.1989482e-01  -8.5396025e-01  -1.5798924e+00  -4.2952618e+00   1.3206711e+00   6.9644330e-02  -1.7813887e+00   2.8483356e-01  -5.3261474e-01  -2.0217428e+00  -4.9468622e+00   5.9915024e-01  -1.9784831e+00   1.1109511e+00  -1.6729631e+00   4.1996347e-01  -5.4090440e-01   1.7067367e+00   2.6255761e-01   4.1701213e-01  -2.0091102e+00   9.0121745e-02  -8.0373714e-01  -7.2190187e-01  -1.5261648e+00  -1.8200502e+00   8.7236178e-01   4.4949915e-01  -1.5958581e-01   6.2118573e-01  -6.8866487e-01  -1.9582877e+00  -5.9685634e-01  -7.4621692e-01  -6.4068690e+00   1.0623955e-01  -2.1172517e+00   3.3678617e+00   9.3640753e-02  -2.3377885e+00  -8.5514749e-01  -5.6390653e+00  -3.9389540e+00  -7.9381667e+00  -3.7518275e+00   1.6012485e+00   1.5388249e+00  -1.1515076e+00   2.3993809e+00  -1.2774813e+00   8.1588509e-01   4.9878564e-01   2.6557809e+00  -2.4449100e+00  -3.1448284e+00  -7.0369635e-01  -8.7318780e-01  -3.0111085e-01   8.9768301e-01
  -2.5756610e+00   1.5028875e-01  -5.1432345e-01  -2.0708720e+00   6.6672874e-01   1.6042239e+00  -2.8920537e+00  -1.3579367e+00   2.0690143e+00   1.5987524e+00  -2.3696765e+00  -2.2351336e+00  -2.0919610e+00  -3.3476433e+00   2.9625429e-01  -9.5367490e-01  -1.9099361e+00   1.2516609e+00   3.4425562e+00  -1.2497072e-01  -1.7526124e+00   4.5010843e-02  -2.9867833e-01   1.2106863e+00  -1.1753404e-01   2.7064885e+00  -1.3062225e-01   1.3170551e+00   9.0605611e-01  -2.7122653e+00  -2.3919461e+00   5.4566473e-01  -8.3612069e-01  -1.6913632e+00  -1.5470931e+00   4.6718033e+00  -5.1022983e-01  -1.9853836e+00  -6.8030422e-02  -9.4177987e-01  -2.1744450e+00  -5.3589864e+00   1.6994092e+00  -9.0814072e-01   1.7675019e+00  -1.4546770e+00   1.7036841e+00  -1.4029775e-01   1.9716279e+00  -4.2209974e-01  -9.9769445e-03  -2.5354035e+00  -1.8936537e-01  -1.0181227e+00  -7.6229894e-01  -1.6844394e+00  -2.4531358e+00   3.7105239e-01   1.1500069e+00  -1.4505939e-01   8.8850405e-01  -1.1671786e+00  -2.9762715e+00  -1.8534050e+00  -9.2707458e-01  -6.9454263e+00   1.1656085e+00  -6.1529948e-01   3.4636955e+00   5.6950348e-02  -1.2942599e+00  -7.0888195e-01  -5.4797656e+00  -3.8623178e+00  -8.4525384e+00  -3.7101709e+00   3.0839427e+00   1.6381899e+00  -4.0084338e+00   6.2456722e-01  -3.3131570e+00  -3.9738541e-01  -6.5803824e-01   1.6224607e+00  -3.1936858e+00  -3.2925598e+00  -1.7130424e+00  -9.6631547e-01  -6.9523751e-01   6.9129529e-01
  -2.1701005e+00   8.8070580e-03   7.9649398e-02  -1.9460117e+00   9.5945251e-01   1.4469357e+00  -2.6035724e+00  -1.0517705e+00   1.4720471e+00   1.0398060e+00  -2.2390379e+00  -1.6052902e+00  -1.7635169e+00  -2.7371477e+00  -3.3298048e-01  -1.3981568e+00  -1.9202153e+00   1.0381962e+00   3.2676585e+00  -5.2926424e-01  -1.8082195e+00  -3.5473287e-01  -4.9227056e-01   2.9530092e-01  -2.7129358e-01   1.3788783e+00  -3.8405903e-01   7.6026386e-01   5.0269904e-01  -2.7585261e+00  -2.6318975e+00  -4.1239265e-01  -8.3714748e-01  -1.9459456e+00  -4.9626378e-01   5.0680090e+00  -8.4014195e-01  -1.7522457e+00  -5.0916332e-01  -1.3756597e+00  -2.0175840e+00  -4.5404541e+00   1.3040453e+00  -1.3535595e+00   1.4950441e+00  -1.6205151e+00   1.2521372e+00  -9.6193879e-01   1.8317092e+00  -5.7945749e-01  -1.2389755e-01  -2.2244985e+00   2.1495707e-01  -5.9204151e-01  -6.6891694e-01  -1.1250789e+00  -2.0358246e+00   3.9198321e-01   1.0753414e+00  -1.9275292e-02   9.9170779e-01  -1.2095400e+00  -3.1217290e+00  -1.8458583e+00  -3.6360073e-01  -6.1072427e+00   9.1764260e-01  -5.8701094e-01   2.8112177e+00  -2.4959287e-01  -8.0182252e-01  -7.8053151e-01  -4.9397582e+00  -3.4805936e+00  -7.5802270e+00  -3.3668915e+00   3.5994169e+00   7.4657639e-01  -4.8417051e+00  -7.9661952e-01  -4.1254779e+00  -9.6413467e-01  -1.4734854e+00   9.9125280e-01  -3.0373576e+00  -3.0522185e+00  -1.9472998e+00  -1.9559866e+00  -5.7387566e-01   4.5422391e-01
  -2.4215447e+00  -2.2202836e-01   2.6491080e-01  -2.0388924e+00   8.2788076e-01   1.5465368e+00  -2.7189240e+00  -7.5278508e-01   1.3960951e+00   1.4900401e+00  -3.0295102e+00  -1.0308580e+00  -1.9145172e+00  -2.6852143e+00  -4.6258451e-01  -1.4991721e+00  -3.3932398e+00   1.1919518e+00   2.9628630e+00  -9.5885885e-01  -2.7670034e+00  -1.4608054e-02  -2.8991289e-01  -1.7485820e-01  -1.3701220e-02   2.0107061e+00  -3.4019404e-01   8.4001129e-01   5.9834307e-01  -3.0183789e+00  -1.9800193e+00  -3.4824999e-01  -4.6274714e-01  -2.3493847e+00   1.2641948e+00   6.4288821e+00  -9.1844450e-01  -1.4044528e+00  -1.0509210e+00  -8.1839384e-01  -2.8231604e+00  -5.4504127e+00   2.1673150e+00  -8.3908308e-01   2.2926441e+00  -1.6505233e+00   2.3924099e+00  -4.9134211e-01   2.1192599e+00  -6.3632463e-01  -1.0389309e+00  -2.5053090e+00  -1.6620378e-01  -3.7248255e-01  -1.1706477e+00  -6.6699617e-01  -2.4808456e+00  -2.6348913e-01   9.9954472e-01  -2.3083621e-01   1.0179749e+00  -1.6603594e+00  -4.4974632e+00  -2.7784174e+00  -6.6158268e-02  -5.6469018e+00   4.3317846e-01  -1.1713371e+00   2.5499615e+00  -5.9274706e-01   2.3274774e-02  -8.3631760e-01  -5.0674712e+00  -4.0877720e+00  -7.8417858e+00  -3.0081693e+00   4.9423604e+00   7.3814887e-01  -5.9428162e+00  -1.6855018e+00  -5.0127284e+00  -1.0457217e+00  -1.5854335e+00  -4.5229040e-03  -3.1309892e+00  -3.4312467e+00  -2.0181666e+00  -1.6512640e+00  -8.1140614e-02   1.5588273e-01
  -2.6288417e+00  -1.9564809e-01   8.9316415e-03  -2.1465884e+00   7.3563834e-01   1.4743758e+00  -2.9297121e+00  -4.4900085e-01   7.9595426e-01   1.2576165e+00  -3.3478865e+00  -7.8158754e-01  -1.9726684e+00  -2.3789076e+00  -1.0150873e+00  -1.4571741e+00  -3.5724739e+00   1.1283768e+00   2.4481200e+00  -8.4693514e-01  -2.9505950e+00   7.5043684e-02  -1.0545833e+00  -8.1301814e-01  -5.8043269e-01   1.2619808e+00  -5.2104756e-01   6.1801706e-01   8.3666607e-01  -2.7166084e+00  -1.6086486e+00  -3.5396553e-01  -2.5047998e-01  -2.0940049e+00   1.8753815e+00   6.8313367e+00  -8.5724035e-01  -1.4738646e+00  -1.1603198e+00  -7.7537311e-01  -3.0598870e+00  -5.4131867e+00   2.1547806e+00  -8.1231047e-01   2.4300413e+00  -1.3435437e+00   2.2012005e+00  -6.7423097e-01   2.2051275e+00  -5.8981394e-01  -1.2842996e+00  -2.2334188e+00  -1.9276517e-01  -2.9106450e-01  -1.2216825e+00  -3.6663918e-01  -2.4211732e+00  -3.5677359e-01   1.2389529e+00   1.4437114e-01   1.0757902e+00  -1.0828010e+00  -4.5958860e+00  -2.7128708e+00  -2.3345064e-01  -4.6341672e+00   6.8323629e-01  -7.0288988e-01   2.5975649e+00  -2.3675615e-01  -8.9345924e-02  -8.2864820e-01  -4.5429056e+00  -3.9198021e+00  -7.8620275e+00  -2.7669644e+00   4.7034330e+00   1.9428963e-01  -6.0845022e+00  -2.2742904e+00  -5.4523640e+00  -1.1445268e+00  -1.8827963e+00  -1.7097107e-01  -3.3021657e+00  -3.2885037e+00  -2.5517723e+00  -1.9339895e+00  -1.3344018e-01  -2.2942374e-01
  -2.4977580e+00  -1.7560489e-01  -2.7893292e-02  -1.9871973e+00   1.0637762e+00   1.8712474e+00  -2.6399647e+00  -2.1270256e-01   4.8096141e-01   1.1890331e+00  -3.4693115e+00  -7.2815221e-01  -1.9303806e+00  -2.3177287e+00  -1.2265446e+00  -1.0484521e+00  -3.7394072e+00   5.9628451e-01   2.0545900e+00  -7.8257124e-01  -2.6156278e+00  -1.7302902e-02  -1.3035129e+00  -1.0539501e+00   6.7789822e-01   1.2570220e+00  -1.1546598e-01   1.0785077e+00   8.5768048e-01  -2.4742801e+00  -3.0921527e-01  -2.3497267e-01  -2.4723902e-01  -1.8308670e+00   2.2895238e+00   6.6073528e+00  -1.0136234e+00  -1.5763822e+00  -1.4321041e+00  -1.0735979e+00  -2.7372151e+00  -4.6157502e+00   1.9610034e+00  -5.4505570e-01   2.1583123e+00  -1.0617687e+00   1.8679907e+00  -7.2070071e-01   2.0014833e+00  -7.0670820e-01  -1.1732316e+00  -1.9082504e+00   1.5971496e-01  -1.4405259e-01  -1.0554178e+00  -1.1337141e-01  -2.2498630e+00  -4.6329556e-01   1.2302765e+00   2.4532640e-01   1.0840658e+00  -1.0289224e+00  -4.2437665e+00  -2.7524855e+00  -4.5968265e-01  -3.9969216e+00   1.0317290e+00   8.0754440e-02   2.4607430e+00  -2.0389606e-01   2.2828746e-01  -6.4292672e-01  -3.5205147e+00  -3.1640693e+00  -7.2385697e+00  -2.3621807e+00   4.3509476e+00  -5.7108711e-01  -6.6412378e+00  -2.9708475e+00  -6.0918969e+00  -1.8107994e+00  -2.2084923e+00  -3.1963190e-01  -3.2328089e+00  -2.8957523e+00  -2.8375473e+00  -1.9136155e+00  -3.9381579e-01  -3.5826986e-01
  -2.3357515e+00  -4.7489624e-01   3.1700343e-01  -1.8484567e+00   1.8280250e+00   2.7453658e+00  -2.3887915e+00  -2.3371480e-01   9.5868345e-01   2.2912492e+00  -3.3795022e+00  -1.0907055e-01  -1.4771918e+00  -2.2468036e+00  -4.4507702e-01  -3.2963954e-01  -4.1946433e+00   6.4344687e-01   1.8307713e+00  -9.1796441e-01  -2.6004522e+00   7.1189112e-01  -7.2376958e-01  -7.7114013e-01   3.8114574e+00   3.7720630e+00   8.7060893e-01   2.6494576e+00   1.2293949e+00  -2.3360249e+00   8.9155363e-01   1.7248753e-01  -6.0084704e-01  -2.2027181e+00   2.2230348e+00   5.7805881e+00  -7.3534231e-01  -1.2998721e+00  -1.6824525e+00  -5.4903773e-01  -1.9161805e+00  -4.6020408e+00   1.8901956e+00  -3.6937138e-01   2.0446402e+00  -9.8833376e-01   1.6994381e+00  -3.7820895e-01   1.8851812e+00  -3.1653699e-01  -1.4275597e+00  -1.4456401e+00   2.3233297e-01   3.5078306e-01  -1.3846037e+00   3.9313947e-01  -2.4171254e+00  -7.8510762e-01   8.2163358e-01  -1.0601908e-01   8.7850391e-01  -1.6153090e+00  -4.2164682e+00  -3.0897973e+00  -1.3388862e-01  -3.1463019e+00   2.4123833e-01  -5.7719830e-01   1.9548317e+00  -5.0175162e-01   6.9024734e-01  -6.0568398e-01  -2.5363299e+00  -3.0583262e+00  -6.3641929e+00  -1.5176200e+00   4.1756372e+00  -1.2215273e+00  -6.6219228e+00  -3.1254151e+00  -6.6386600e+00  -1.9411645e+00  -1.9452515e+00  -4.3690330e-01  -2.9175076e+00  -2.7962759e+00  -1.9476967e+00  -4.9637336e-01  -3.4566365e-01  -3.0748940e-01
  -2.2242341e+00  -3.6037705e-01  -2.7575023e-02  -1.7398577e+00   1.4820504e+00   2.5643635e+00  -2.5244876e+00  -2.5392936e-01   4.4372180e-01   2.2808942e+00  -2.9814413e+00   2.2218316e-01  -1.1210440e+00  -1.8172439e+00  -5.7952379e-01  -4.2631577e-02  -3.2608567e+00   8.4321234e-01   1.5902866e+00  -7.0570338e-01  -2.6715961e+00   1.1109313e+00  -1.0726189e+00  -9.4920342e-01   3.2130451e+00   3.2793917e+00   4.2285233e-01   2.3952023e+00   1.8176921e+00  -2.0000740e+00   8.2498304e-01   2.4966197e-01  -6.9023836e-01  -2.1540320e+00   1.7686989e+00   4.5996626e+00  -2.4056533e-01  -1.3760682e+00  -1.5900014e+00  -4.2602205e-02  -1.7609260e+00  -4.4301879e+00   1.3918691e+00  -4.8166703e-01   1.6986928e+00  -6.9895095e-01   9.2098236e-01  -6.8376894e-02   1.7106613e+00   3.0544343e-01  -1.3178414e+00  -3.7274727e-01   4.0185744e-01   7.7501559e-01  -1.3291230e+00   9.8714351e-01  -1.9123121e+00  -3.9695537e-01   8.9082310e-01   3.6906480e-01   6.9909662e-01  -7.9683612e-01  -3.4935450e+00  -2.3361579e+00   4.5436412e-03  -1.3615990e+00   3.3477192e-01  -6.0870174e-01   2.0536484e+00   1.3963235e-02  -4.2210798e-01  -7.2314168e-01  -1.9416078e+00  -2.8497615e+00  -5.5776913e+00  -1.0685141e+00   2.6686812e+00  -2.1410079e+00  -5.0605415e+00  -2.6078318e+00  -6.2377843e+00  -1.5329126e+00  -1.8465034e+00  -3.2198185e-01  -2.5512569e+00  -2.5275455e+00  -1.8489511e+00   3.8685582e-02  -1.3817095e-01  -6.2726216e-01
  -1.9551775e+00  -3.9040648e-01  -7.4328571e-02  -1.4331526e+00   1.3003951e+00   2.0557817e+00  -2.0509421e+00  -5.3067171e-02   4.5142137e-02   1.5241142e+00  -2.5245568e+00   9.2427976e-02  -8.0175449e-01  -1.3823449e+00  -1.0116318e+00  -7.1152621e-02  -2.6613319e+00   2.4233881e-01   1.1055189e+00  -7.4312634e-01  -2.1169227e+00   7.4902381e-01  -1.4822771e+00  -1.2546695e+00   2.3268050e+00   1.5837291e+00   1.1377490e-02   1.5268849e+00   1.6177154e+00  -1.8350366e+00   8.5706737e-01  -3.4731314e-02  -9.3652384e-01  -1.7916876e+00   2.1668429e+00   4.1199422e+00  -4.8986891e-01  -1.5292476e+00  -1.8310954e+00  -5.0604849e-01  -1.0920565e+00  -3.1827267e+00   1.0327565e+00   8.6833024e-03   1.2444622e+00  -3.6650748e-01   1.5747760e-01   5.1074051e-02   1.2381638e+00   2.7104109e-01  -1.0959818e+00   4.8504006e-01   7.3313472e-01   9.5689240e-01  -9.6464601e-01   1.3516733e+00  -1.5179273e+00  -1.8909377e-01   1.0586465e+00   7.4567530e-01   6.6989695e-01  -4.1664336e-02  -2.5613146e+00  -1.5556317e+00  -2.3899800e-02  -6.6123524e-02   1.1169082e+00   4.9136275e-01   1.8842471e+00   2.3192759e-01  -1.1429368e+00  -7.0460776e-01  -1.2699961e+00  -2.1152171e+00  -4.4058965e+00  -4.3048411e-01   1.4407826e+00  -2.8467271e+00  -4.8014905e+00  -2.9313163e+00  -5.8651272e+00  -1.9696054e+00  -2.1836847e+00  -4.1260817e-01  -2.2175472e+00  -1.7787757e+00  -2.2664381e+00  -3.8265198e-01  -5.7843764e-02  -7.0752181e-01
  -1.8209618e+00  -6.2102273e-01   6.2686682e-02  -1.2558415e+00   1.1565048e+00   2.0627257e+00  -1.6477028e+00  -2.3410878e-01   4.0933604e-01   2.0576506e+00  -2.2983087e+00   2.3894044e-01  -4.1452295e-01  -1.3194878e+00  -5.5847252e-01   1.5928517e-01  -2.6925732e+00   3.0773435e-01   7.5530909e-01  -8.9983396e-01  -2.2498600e+00   1.0124253e+00  -1.1223012e+00  -1.0823381e+00   3.4858222e+00   2.5528305e+00  -2.4220284e-02   1.8527605e+00   1.9306093e+00  -2.1834692e+00   1.4589678e+00   1.6299321e-01  -1.4278121e+00  -2.1468873e+00   2.3386838e+00   3.2837700e+00  -3.0396116e-01  -1.3126318e+00  -2.1557122e+00   3.4440936e-04  -6.8914947e-03  -2.8750253e+00   1.1081507e+00   9.1841817e-01   1.1229074e+00  -1.6294438e-01  -4.9081396e-02   1.2683408e+00   9.1403472e-01   7.8886383e-01  -1.3818637e+00   1.3988830e+00   7.4269108e-01   1.4502025e+00  -1.1047405e+00   2.0230084e+00  -1.4322073e+00  -1.6705787e-01   9.6295635e-01   6.9068944e-01   4.2128288e-01  -6.6853098e-02  -2.0507047e+00  -1.2760683e+00   6.4073751e-02   1.2903790e+00   8.9696986e-01   1.8958456e-01   1.5568490e+00   2.0660096e-01  -1.4983965e+00  -9.2508254e-01  -6.4832545e-02  -2.1249348e+00  -2.8648557e+00   3.7949767e-01   6.1778042e-01  -3.6239268e+00  -4.4024810e+00  -2.5669450e+00  -5.7419814e+00  -2.0556103e+00  -2.0519164e+00  -7.8974315e-01  -1.7683807e+00  -1.5976467e+00  -1.6934294e+00   9.5240307e-01   3.6328991e-01  -7.6766630e-01
  -1.4873788e+00  -5.6765557e-01  -4.1486707e-02  -9.5197107e-01   7.8638280e-01   1.3968467e+00  -1.4165534e+00   2.2073916e-02   8.5813128e-02   1.3164644e+00  -1.3327526e+00   5.4292462e-01   3.5927658e-01  -4.0099290e-01  -7.7047185e-01   2.2712061e-01  -1.4434214e+00   1.0388536e-01   6.0366539e-01  -7.0984234e-01  -1.6217975e+00   1.0886234e+00  -1.7708470e+00  -1.3480257e+00   1.6025453e+00   6.1522403e-01  -7.6288980e-01   7.4476223e-01   2.0000778e+00  -1.4387463e+00   5.4309928e-01  -1.9067618e-01  -1.7390253e+00  -1.8030311e+00   1.6703022e+00   1.8213943e+00  -1.9518519e-01  -1.3343262e+00  -2.1770471e+00  -2.4611218e-01   6.2969193e-01  -1.5694449e+00   2.2207717e-01   7.6226085e-01   4.9286000e-01   1.5446591e-01  -1.4751384e+00   1.2426320e+00   4.7205451e-01   1.1902771e+00  -1.0682873e+00   2.4471532e+00   9.7493208e-01   1.6418922e+00  -8.8586126e-01   2.3162818e+00  -8.6177487e-01   2.0281976e-01   1.0722101e+00   1.1315061e+00   4.1917351e-01   1.1358638e+00  -7.6792361e-01  -9.2279069e-02   1.6932060e-01   3.0331041e+00   1.2294595e+00   6.1892620e-01   1.4289644e+00   5.5625659e-01  -2.8077232e+00  -9.7009507e-01   4.7702025e-01  -1.3903615e+00  -1.6298664e+00   1.2095415e+00  -1.1148739e+00  -4.2422518e+00  -2.9961797e+00  -2.1833730e+00  -4.5451697e+00  -1.7477372e+00  -1.9431798e+00  -3.3912257e-01  -1.2960442e+00  -8.3176918e-01  -1.8370758e+00   5.8465547e-01   4.8495177e-01  -8.7890340e-01
  -1.1829346e+00  -6.2633689e-01  -2.0533500e-01  -5.4365318e-01   9.3799985e-01   1.3955466e+00  -8.0593307e-01   7.8099712e-02   1.8140094e-01   9.8101036e-01  -9.7790720e-01   3.7448549e-01   5.9802656e-01  -1.4886129e-01  -6.2616232e-01   5.3523649e-01  -1.0151965e+00  -4.2649049e-01   6.1165331e-02  -7.7144266e-01  -6.2936359e-01   9.5259283e-01  -1.6640878e+00  -9.6856487e-01   2.5956627e+00   7.3863445e-01  -3.5931888e-01   1.0437388e+00   2.0335500e+00  -1.0323058e+00   1.5682070e+00   3.4085286e-01  -1.7948052e+00  -1.3862642e+00   1.4090722e+00   2.9027983e-01  -2.6628492e-01  -1.3520879e+00  -2.2305366e+00  -1.9018847e-01   1.9975950e+00  -1.1636775e-03  -1.7849136e-01   1.0509800e+00   6.1399254e-02   3.2813678e-01  -2.1161304e+00   1.4332631e+00  -3.5205107e-02   1.2634311e+00  -8.1932806e-01   3.0571822e+00   1.1959808e+00   1.7728091e+00  -5.9451211e-01   2.5449495e+00  -5.5952110e-01   2.9142483e-01   8.2451795e-01   1.1859352e+00   1.0560913e-01   1.3561808e+00  -1.5458752e-02   5.2242422e-01   1.0578753e-01   3.8894282e+00   1.4043467e+00   1.0240066e+00   1.2939443e+00   5.6845619e-01  -3.1757096e+00  -6.8068690e-01   1.3525773e+00  -5.1644637e-01  -5.1761372e-01   1.9611355e+00  -2.3029768e+00  -4.6699711e+00  -2.4848425e+00  -1.9654620e+00  -3.9173038e+00  -1.9491463e+00  -1.8355867e+00  -3.9536206e-01  -8.3299430e-01  -1.2795918e-01  -1.7327339e+00   8.3121394e-01   5.8679323e-01  -7.3751263e-01
  -9.9967826e-01  -7.2637531e-01  -1.8313014e-01  -4.5594024e-01   1.2336467e+00   1.0309069e+00  -5.9662390e-01   1.7005083e-01   7.4876633e-01   9.6491671e-01  -9.0467664e-02   1.0522312e+00   1.3370554e+00   7.3470542e-01  -1.1770283e-01   7.8841940e-01  -3.9583095e-01  -3.2334822e-01  -4.2133540e-01  -8.9556291e-01   1.0785110e-01   1.2975999e+00  -2.0932908e+00  -1.0031112e+00   2.5421990e+00   6.8908928e-01  -2.3116297e-01   1.0517431e+00   2.1260308e+00  -3.1448018e-01   1.0638622e+00   5.4220634e-01  -2.2377209e+00  -1.3001890e+00   1.2825772e-01  -1.1757568e+00  -2.5321846e-01  -1.4459813e+00  -2.2457862e+00  -3.0159589e-01   3.6356095e+00   1.0243386e+00  -7.0685908e-01   9.9896856e-01  -3.6597085e-01   4.7370486e-01  -2.9805877e+00   1.3731929e+00  -3.2310210e-01   1.4463084e+00  -7.3931449e-01   3.5690346e+00   1.0139266e+00   1.7422681e+00  -6.3415736e-01   2.5617438e+00  -6.1851657e-01   2.4103044e-01   7.3756803e-01   1.2933030e+00  -2.8807389e-02   2.0142335e+00   7.0252778e-01   1.1839251e+00   1.5014103e-01   4.9510476e+00   8.6028534e-01   7.9263440e-01   6.5531466e-01   4.2604673e-01  -3.5924145e+00  -7.1971133e-01   2.1467411e+00   2.8336460e-01   6.1941024e-01   2.9915391e+00  -3.1949070e+00  -4.7397369e+00  -1.5094417e+00  -1.2930074e+00  -2.8709922e+00  -1.3611223e+00  -1.6378699e+00  -3.1697374e-02  -7.1814636e-01   4.6257572e-01  -1.4804176e+00   1.1845857e+00   5.4352670e-01  -6.3214584e-01
  -8.5760486e-01  -6.2867953e-01  -4.1002965e-01  -2.2041091e-01   1.2267082e+00   1.0484368e+00  -4.1880916e-01   3.0933844e-01   1.0591800e+00   9.4720002e-01   3.5696136e-01   1.2283193e+00   1.6461545e+00   1.0621487e+00   1.7129297e-01   1.2381907e+00   1.7279254e-02  -5.7912608e-01  -5.7212177e-01  -7.4454635e-01   8.0079588e-01   1.4127281e+00  -2.4423699e+00  -6.6150984e-01   2.6594674e+00   8.1808131e-01  -7.9123219e-02   1.2620097e+00   2.1499057e+00   3.0186098e-01   1.2679689e+00   1.0073737e+00  -2.3244446e+00  -9.2759289e-01  -5.4035054e-01  -2.0136034e+00  -2.5805517e-01  -1.5245229e+00  -2.0971258e+00  -3.9839003e-01   4.3751113e+00   1.9347127e+00  -1.1427881e+00   1.1082589e+00  -7.6393774e-01   6.4329988e-01  -3.4696905e+00   1.6978906e+00  -6.4312185e-01   1.4581121e+00  -5.5783264e-01   3.7047807e+00   9.0962016e-01   1.5419482e+00  -4.7604122e-01   2.3112526e+00  -5.3376436e-01   1.7256187e-01   7.0627883e-01   1.2677175e+00  -6.0692295e-02   2.3352217e+00   1.4813603e+00   1.4395295e+00  -8.5485768e-02   5.3168545e+00   8.9442805e-01   1.0414268e+00   6.5793354e-01   4.6441927e-01  -3.9069210e+00  -5.2809774e-01   2.5763206e+00   1.0302595e+00   1.2442321e+00   3.5064056e+00  -4.0313677e+00  -4.6164856e+00  -1.0030618e+00  -7.9414343e-01  -2.0089119e+00  -1.2728512e+00  -1.2722800e+00   3.0829382e-01  -6.2233647e-01   9.4093445e-01  -1.5171120e+00   1.5200470e+00   3.7864290e-01  -4.9365852e-01
  -5.5343717e-01  -7.1113706e-01  -4.8607584e-01   1.0994037e-01   1.4214069e+00   1.1142796e+00  -1.0454569e-01   5.8782584e-02   1.3673984e+00   9.5274398e-01   7.8819695e-01   1.2414284e+00   1.8345745e+00   1.1126018e+00   5.8445696e-01   1.4258371e+00   5.4348211e-01  -8.9941141e-01  -9.5685665e-01  -9.0203760e-01   1.4302949e+00   1.3043180e+00  -2.2882126e+00  -2.4603623e-01   3.7235571e+00   1.4626710e+00   2.5154428e-01   1.7604529e+00   1.9561658e+00   3.1551701e-01   1.4435065e+00   1.3533178e+00  -2.5506416e+00  -8.3518744e-01  -8.1047635e-01  -2.9060703e+00  -1.5740917e-01  -1.5555866e+00  -1.8398850e+00  -1.7508043e-01   5.8388053e+00   2.8935665e+00  -1.5119185e+00   1.0733629e+00  -1.2518864e+00   6.2628425e-01  -3.7426202e+00   1.7487555e+00  -9.9006014e-01   1.5098783e+00  -1.2107030e-01   4.0817707e+00   1.0021573e+00   1.7603528e+00  -6.6496412e-02   2.4566407e+00  -3.2736349e-01   2.7899172e-01   6.5014213e-01   1.1344693e+00  -2.9716495e-01   2.0202346e+00   2.2007359e+00   1.6629264e+00   1.6380818e-01   5.5204424e+00   7.8296313e-01   1.0459996e+00   3.0986777e-01   3.4082524e-01  -3.8779307e+00  -3.9556918e-01   3.1974214e+00   1.6569119e+00   2.3958413e+00   3.9590063e+00  -4.5232985e+00  -4.7447012e+00  -3.9201581e-01  -4.7870884e-01  -1.4304610e+00  -1.3153205e+00  -1.2324498e+00   1.8583184e-01  -2.7124648e-01   1.4835987e+00  -9.7282904e-01   2.2438198e+00   3.6907569e-01  -2.5145889e-01
  -3.7519169e-02  -6.7132220e-01  -4.4619245e-01   5.2070921e-01   1.8173970e+00   1.5076242e+00   7.2154479e-02  -3.4578452e-01   1.9264363e+00   1.6430780e+00   1.6163718e+00   1.7324481e+00   2.3195421e+00   1.1690524e+00   1.5478425e+00   1.9717014e+00   1.4968595e+00  -8.0347798e-01  -8.7748429e-01  -9.8547575e-01   2.0167795e+00   1.7335785e+00  -1.6231809e+00   6.4514897e-01   5.8749435e+00   3.3450123e+00   8.3535523e-01   2.9551032e+00   2.1861674e+00   2.8738309e-01   1.6262379e+00   1.8539411e+00  -2.9599625e+00  -1.1812617e+00  -2.1241341e+00  -4.8164935e+00   2.4176346e-01  -1.5221909e+00  -1.5620222e+00   2.4850891e-01   7.0794006e+00   3.5650998e+00  -2.0706122e+00   8.3522660e-01  -1.9150132e+00   4.8200038e-01  -4.2478505e+00   2.3042128e+00  -1.3221538e+00   2.0317135e+00   4.0668108e-01   4.6959452e+00   1.1533716e+00   2.1365541e+00   1.3738829e-01   2.5647125e+00   2.6086925e-02   5.1818689e-01   2.0899201e-01   8.1575114e-01  -6.5169757e-01   1.4486411e+00   3.0539686e+00   1.8030969e+00   6.5184756e-01   5.9543025e+00   3.8903645e-02   1.9841113e-01  -1.4346413e-01   1.3595936e-01  -4.0231016e+00  -3.0840439e-01   3.9819336e+00   2.2485814e+00   3.5948664e+00   4.3212216e+00  -5.3492451e+00  -5.0444048e+00   8.5689213e-01   5.5480156e-01  -9.9317761e-01  -1.1397296e+00  -8.5386312e-01   2.6797127e-01   3.0376683e-01   1.7681018e+00   9.1121829e-02   3.7244980e+00   2.2843483e-01   1.8915191e-02
   2.1258951e-02  -5.0432148e-01  -8.3504657e-01   7.1130163e-01   1.4375070e+00   1.0878831e+00  -4.8590191e-02  -3.5351768e-01   1.7477561e+00   9.9889416e-01   1.9200745e+00   1.5764121e+00   2.2040821e+00   1.2560419e+00   1.2411955e+00   1.8447275e+00   2.1188647e+00  -1.3029275e+00  -1.0886277e+00  -9.2389978e-01   2.3500450e+00   1.1819614e+00  -2.4556161e+00   5.0311052e-01   4.2256013e+00   1.8735209e+00   3.1430460e-01   2.2564885e+00   1.5885974e+00   2.8505099e-01   6.1145395e-01   1.6949973e+00  -3.0376404e+00  -7.9818474e-01  -1.9786570e+00  -4.1678638e+00   1.1710947e-01  -1.8435993e+00  -1.1008842e+00  -1.1026477e-01   7.3518529e+00   4.0415039e+00  -2.3715884e+00   7.6420459e-01  -2.3331127e+00   5.7871545e-01  -4.2556476e+00   2.0982582e+00  -1.5091158e+00   1.6076299e+00   9.8459060e-01   4.5947054e+00   1.0930544e+00   1.8758348e+00   7.9538473e-01   2.2311715e+00   2.0411525e-01   6.1616321e-01   7.6074560e-01   9.4190019e-01  -4.8122348e-01   1.6577942e+00   3.8266239e+00   1.8759114e+00   5.7422900e-01   5.6746685e+00   7.8084177e-01   1.1368341e+00  -1.2122399e-01   3.2136561e-01  -4.0896629e+00  -2.2214283e-01   3.8502690e+00   2.8715363e+00   3.9434038e+00   4.0957442e+00  -5.4049130e+00  -4.6383468e+00   1.0319888e+00   5.8021618e-01  -3.9476209e-01  -1.3325057e+00  -1.1932149e+00   2.2758840e-01   1.5074509e-01   2.2612186e+00  -3.1736131e-01   3.4399461e+00  -3.9357090e-02   9.6282900e-02
   2.8221184e-01  -5.8588696e-01  -7.0061426e-01   1.1169366e+00   1.4455407e+00   7.2697466e-01   2.5201465e-01  -3.0018973e-01   1.8263383e+00   4.0874489e-01   2.1356603e+00   1.4792404e+00   2.1012647e+00   1.2881693e+00   1.1181946e+00   1.5750404e+00   2.1372150e+00  -2.1015845e+00  -1.3297932e+00  -1.2116612e+00   2.8304104e+00   5.0089803e-01  -2.5753231e+00   5.9979182e-01   3.6626718e+00   9.8899434e-01   2.5120774e-01   1.7449947e+00   6.1210926e-01   1.1303608e-02   1.1607874e-02   1.4557871e+00  -3.1316950e+00  -5.6250465e-01  -1.0143034e+00  -3.1354902e+00  -4.0949922e-01  -1.9055102e+00  -1.0312855e+00  -6.8649686e-01   7.8183665e+00   4.8908234e+00  -2.3941731e+00   9.7653981e-01  -2.6482751e+00   4.7426580e-01  -4.0142208e+00   1.9089315e+00  -1.8013622e+00   1.0114673e+00   1.4144566e+00   4.3825356e+00   1.0876332e+00   1.7457495e+00   1.3941922e+00   1.9424573e+00   1.9469544e-01   4.5140207e-01   9.9334339e-01   7.1777395e-01  -3.0944903e-01   1.2455785e+00   4.2194114e+00   1.6201111e+00   8.6330727e-01   5.1255404e+00   1.2718210e+00   1.9521367e+00  -5.6749097e-01  -4.5674836e-04  -3.5152378e+00  -1.6309120e-02   3.7292871e+00   3.4573483e+00   4.5875881e+00   4.1196586e+00  -4.8662415e+00  -4.0440736e+00   2.9407404e-01   2.0908475e-02  -1.1668652e-01  -1.9638065e+00  -1.5925685e+00  -1.8306053e-01   2.0314432e-01   2.8442002e+00  -4.6110704e-01   3.0583783e+00  -2.0904648e-01   3.7646957e-01
   3.3780280e-01  -6.8412221e-01  -5.9813394e-01   1.3563980e+00   1.2524650e+00   4.5514961e-01   2.2922749e-01  -2.7823643e-01   2.0227357e+00   3.6075889e-01   1.9998484e+00   1.7292044e+00   1.8803788e+00   1.2687979e+00   1.2119624e+00   1.3369358e+00   1.6433148e+00  -2.3885431e+00  -1.4496781e+00  -1.5513317e+00   2.6113263e+00   2.6084078e-01  -2.4745169e+00   7.3244153e-01   3.1068088e+00   9.8074578e-01   1.5457076e-01   1.4542327e+00  -3.7900767e-02  -3.4651528e-01  -5.7316245e-01   1.4518655e+00  -2.9812743e+00  -6.3077339e-01   7.2250037e-02  -1.7740116e+00  -7.0448898e-01  -1.7643616e+00  -9.8986554e-01  -6.2672486e-01   7.6820150e+00   4.7608036e+00  -2.0243315e+00   1.1802981e+00  -2.5305918e+00   2.7865565e-01  -3.1546941e+00   2.1002193e+00  -1.7980243e+00   6.3398405e-01   1.4260706e+00   3.9351144e+00   7.2925015e-01   1.6680035e+00   1.6205555e+00   1.7356567e+00  -7.2137196e-02   6.9164440e-02   1.1399320e+00   3.6023578e-01  -1.6926539e-01   5.9131116e-01   3.8900313e+00   9.1921994e-01   1.2577798e+00   4.5423332e+00   1.1806443e+00   1.9126761e+00  -9.9175119e-01  -4.1434271e-01  -2.7108506e+00   7.2084502e-02   3.3293292e+00   3.4340997e+00   4.7923448e+00   4.0619797e+00  -3.7240506e+00  -3.1485309e+00  -3.1096100e-01  -2.3049063e-01   8.5124241e-02  -2.0827810e+00  -1.6912691e+00  -8.1459292e-01   1.7573785e-01   2.9873112e+00  -3.5234517e-01   3.2316739e+00  -1.2591021e-01   5.2964448e-01
   5.5193484e-01  -8.4924146e-01  -2.7555657e-01   1.7147153e+00   1.3933001e+00   1.7288096e-01   3.6548283e-01   6.4642965e-02   2.0320516e+00  -2.4736692e-01   2.1173133e+00   2.0143546e+00   1.9553579e+00   1.6347168e+00   1.1400313e+00   1.0501920e+00   1.3791586e+00  -3.0919010e+00  -1.5595902e+00  -1.7644674e+00   3.0091560e+00  -3.0053661e-02  -2.6329491e+00   6.8502871e-01   2.2293140e+00   8.6366469e-02   1.5580444e-01   9.0850412e-01  -9.0830364e-01  -2.0823110e-01  -1.4775290e+00   1.0862293e+00  -2.9167691e+00  -3.7478427e-01   8.9787461e-01  -9.0468731e-01  -1.1353511e+00  -1.5435262e+00  -1.0320319e+00  -1.1356650e+00   7.8341806e+00   5.5870054e+00  -2.1106755e+00   8.4634473e-01  -2.6498096e+00   1.9233395e-01  -3.0788143e+00   1.3840604e+00  -1.8310161e+00   2.5988390e-01   1.7841019e+00   3.5969005e+00   6.6182840e-01   1.6309777e+00   1.9519123e+00   1.4627958e+00  -2.4270026e-01  -2.9646533e-01   1.2513615e+00   3.1171291e-02   1.2472127e-01   1.5819043e-01   3.9029657e+00   5.0003543e-01   1.7048345e+00   4.0630022e+00   1.1990560e+00   2.2868040e+00  -1.6558354e+00  -8.4370037e-01  -1.8618211e+00   3.1098900e-01   3.2396750e+00   3.8971220e+00   5.0658939e+00   4.2762392e+00  -2.6919523e+00  -2.3311041e+00  -1.0447692e+00  -1.0175505e+00   3.8596815e-01  -2.3310511e+00  -1.8481437e+00  -1.0338521e+00   2.7908055e-01   3.6029232e+00  -3.5620844e-01   2.5148690e+00  -3.5367144e-01   7.7136540e-01
   4.6911541e-01  -9.1924844e-01  -4.9618177e-01   1.8741972e+00   1.4902791e+00   5.9956140e-01   3.6768824e-01   1.8725991e-01   1.9571342e+00  -4.5801002e-01   1.5809955e+00   1.7278630e+00   1.4023961e+00   1.2659976e+00   1.0270813e+00   1.0597349e+00   6.0763538e-01  -3.7057042e+00  -1.8798473e+00  -1.9738670e+00   3.0404333e+00  -5.6136209e-01  -2.6100770e+00   8.0481678e-01   2.6910474e+00   4.7139734e-01   6.6484697e-01   1.4262789e+00  -1.4790890e+00  -4.7408526e-01  -1.0795081e+00   1.3696552e+00  -2.5115733e+00  -6.6490012e-02   1.5873478e+00   4.1815837e-02  -1.2323067e+00  -1.5809806e+00  -6.9599964e-01  -1.0073290e+00   7.5377374e+00   5.3525572e+00  -1.6093320e+00   8.2056609e-01  -2.3738295e+00   1.4979386e-01  -1.9058812e+00   9.1013755e-01  -1.6534992e+00  -3.6326782e-01   2.1489726e+00   2.7570622e+00   5.4741428e-01   1.3995032e+00   2.3923659e+00   1.1309819e+00  -6.2651815e-01  -8.1134506e-01   1.3430763e+00  -4.0038579e-01   2.3155205e-01  -8.2045501e-01   3.4007380e+00  -4.9087138e-01   1.7906262e+00   2.7180387e+00   1.4677798e+00   2.7644778e+00  -1.6978231e+00  -1.0619573e+00  -5.1414055e-01   6.5072183e-01   2.9550845e+00   4.0248774e+00   4.1747148e+00   3.5000449e+00  -1.2244852e+00  -1.3922118e+00  -2.0059428e+00  -1.4838076e+00  -6.6976704e-03  -2.7630200e+00  -2.0058350e+00  -1.6557184e+00   7.2787497e-02   3.7453180e+00  -5.3747995e-01   2.3596708e+00  -5.4616653e-01   9.7664084e-01
   5.4510488e-01  -1.0847551e+00  -1.2345126e-02   1.9735860e+00   1.8541825e+00   4.4161078e-01   2.2184272e-01   4.9083765e-01   2.1622808e+00  -3.5116037e-01   1.7975977e+00   2.6148151e+00   1.4441791e+00   1.8028448e+00   1.1084162e+00   1.0585500e+00  -4.2881918e-02  -3.8343151e+00  -1.8117133e+00  -2.2482295e+00   2.6983035e+00  -7.1133327e-01  -2.7897078e+00   6.1238706e-01   1.8382337e+00   3.5711117e-01   9.0903763e-01   1.0951643e+00  -2.3959123e+00  -2.0739680e-01  -2.3354643e+00   9.8812348e-01  -2.4017311e+00   6.7708747e-03   2.2880858e+00   2.1784355e+00  -1.7686251e+00  -1.4928681e+00  -6.8694095e-01  -1.4702616e+00   6.5847148e+00   4.6131184e+00  -1.4797244e+00   5.8524196e-01  -2.3893572e+00  -1.5239396e-01  -1.3495285e+00   1.9710742e-01  -1.5717009e+00  -1.0854911e+00   2.1392246e+00   1.9619873e+00   8.4018436e-02   9.6761371e-01   2.4858897e+00   4.7136940e-01  -1.2727150e+00  -1.5052783e+00   1.4379861e+00  -7.2780208e-01   8.2402627e-01  -1.1208573e+00   3.0203519e+00  -1.2844070e+00   2.3930029e+00   1.9298905e+00   1.1287449e+00   2.8470960e+00  -2.4155303e+00  -1.6796676e+00   6.8933987e-01   7.5677779e-01   1.8893673e+00   3.9182313e+00   3.7751376e+00   3.1714114e+00   1.8954297e-01   9.1547956e-02  -2.8601765e+00  -1.9182303e+00   2.1311211e-01  -2.7217042e+00  -2.0502894e+00  -1.7459018e+00  -3.7152272e-01   3.8201937e+00  -6.0604965e-01   1.9321749e+00  -7.5464062e-01   1.1810266e+00
   5.4856376e-01  -1.1996907e+00   1.7967251e-01   2.2490729e+00   2.4293332e+00   1.3992913e+00   4.0564280e-02   6.8406541e-01   2.3386099e+00   3.2590055e-01   1.3869226e+00   2.9634892e+00   1.1716523e+00   1.5573419e+00   1.5607402e+00   1.6134193e+00  -9.2590053e-01  -4.2355865e+00  -1.5508524e+00  -2.2341656e+00   2.6387039e+00  -2.9550802e-01  -2.2072242e+00   1.2079619e+00   3.5503590e+00   2.2550394e+00   1.9910084e+00   2.2852758e+00  -2.7299172e+00   2.6068672e-03  -1.8801938e+00   1.3680701e+00  -2.0701096e+00   1.2010803e-01   2.7118023e+00   2.9384040e+00  -1.7272063e+00  -1.1827850e+00  -5.2824588e-01  -1.2140061e+00   5.7394270e+00   4.1062983e+00  -1.2380973e+00   1.7628849e-01  -2.2304805e+00  -2.5646519e-01  -6.5993105e-01  -2.0066962e-01  -1.3323186e+00  -1.2251755e+00   2.4417748e+00   1.3143233e+00  -3.1887569e-02   9.2194055e-01   2.4929379e+00   3.0134099e-02  -1.7746149e+00  -2.1301391e+00   1.1541373e+00  -1.3723148e+00   1.0861373e+00  -2.2545932e+00   2.5007721e+00  -2.4648844e+00   2.9447104e+00   8.5406211e-01   7.9841483e-01   2.7311876e+00  -2.6294580e+00  -2.0985751e+00   1.9937704e+00   1.1807989e+00   1.4212318e+00   3.8738322e+00   2.8714566e+00   2.8121895e+00   1.3867610e+00   1.1831355e+00  -3.5444928e+00  -2.2324053e+00  -1.9616061e-01  -2.8285949e+00  -1.6122511e+00  -1.8142286e+00  -3.3867273e-01   3.8895204e+00  -1.8076761e-01   2.3254149e+00  -1.1320429e+00   1.4836362e+00
   7.0898050e-01  -1.3010096e+00   3.7309535e-01   2.3012925e+00   2.5777973e+00   1.4776862e+00  -1.5187164e-02   6.0801202e-01   2.0032434e+00   3.6229862e-01   1.4794065e+00   3.2124945e+00   9.7426672e-01   1.6964589e+00   1.4234985e+00   1.5887753e+00  -9.9026739e-01  -4.2532711e+00  -1.6126389e+00  -2.4039065e+00   2.0902671e+00  -7.8894025e-01  -2.1202550e+00   1.0658242e+00   3.3672655e+00   2.3592074e+00   2.1100108e+00   2.2748127e+00  -3.1383913e+00  -3.2051132e-01  -2.4910658e+00   1.0615576e+00  -1.9941743e+00   8.9859736e-02   2.9122997e+00   3.9345629e+00  -1.7654981e+00  -1.2155288e+00  -3.0466846e-01  -1.0894088e+00   5.0693928e+00   3.1494786e+00  -1.2247271e+00  -1.5796217e-01  -2.4533043e+00  -5.2382935e-01  -1.6709887e-01  -9.2183931e-01  -1.2647122e+00  -1.6003134e+00   2.8138664e+00   1.1433220e+00  -2.2793902e-02   9.5895763e-01   2.8598801e+00   2.9723112e-03  -1.9462452e+00  -2.2796969e+00   1.2563498e+00  -1.4593231e+00   1.3819786e+00  -2.6512410e+00   2.4491448e+00  -2.8071556e+00   3.4121671e+00   4.4882179e-01   7.0838745e-01   2.8123553e+00  -3.0472328e+00  -2.2779555e+00   2.8358667e+00   1.1103799e+00   1.0142113e+00   3.4860166e+00   2.6093321e+00   1.8512878e+00   2.2587585e+00   1.8277191e+00  -3.5060071e+00  -2.2542128e+00  -3.2672550e-01  -2.8824869e+00  -1.8952159e+00  -2.1875669e+00  -5.3603846e-01   3.8233226e+00  -3.1865995e-02   2.2923053e+00  -1.1115361e+00   1.5411616e+00
   9.3723434e-01  -1.4375207e+00   8.1043584e-01   2.2342947e+00   2.3647340e+00   1.4408592e+00  -8.9221803e-02   6.9435477e-01   1.6211398e+00   4.0087644e-01   2.0249877e+00   3.6447072e+00   1.3337434e+00   2.0809988e+00   1.2090528e+00   1.4628066e+00  -8.6338255e-01  -3.9448616e+00  -1.2214529e+00  -2.4954573e+00   1.0585913e+00  -1.1880008e+00  -2.1767954e+00   5.4664459e-01   1.8404761e+00   1.6236909e+00   1.5283615e+00   1.6446131e+00  -3.4625436e+00  -7.8794041e-01  -4.1856095e+00  -4.4240897e-02  -2.2729175e+00  -2.5796941e-01   2.7577977e+00   4.8398837e+00  -1.5601844e+00  -1.0580256e+00  -1.4161740e-01  -1.1196172e+00   3.5430637e+00   1.5687987e+00  -1.1846062e+00  -2.9031584e-01  -2.5155708e+00  -6.0572546e-01   1.3262842e-01  -1.2078355e+00  -1.1302205e+00  -1.6993550e+00   2.9934978e+00   1.1049867e+00  -5.2252550e-03   1.0010975e+00   2.9916492e+00   1.7995062e-02  -2.0591875e+00  -2.4230033e+00   1.4003324e+00  -1.5791104e+00   1.8635782e+00  -2.7984322e+00   2.6288473e+00  -3.0740057e+00   3.9435872e+00   3.5346384e-01   6.8233676e-01   2.7474196e+00  -3.3434563e+00  -2.2827214e+00   3.2269309e+00   6.5967852e-01   4.1109659e-01   2.6192595e+00   2.0530594e+00   5.8036600e-01   2.9574107e+00   2.2749796e+00  -3.3273284e+00  -2.1090550e+00  -4.4645917e-01  -2.8983633e+00  -1.9714609e+00  -2.3828855e+00  -6.3754124e-01   3.5655997e+00   7.6058690e-03   2.0292773e+00  -9.9202095e-01   1.5037157e+00
   1.0002039e+00  -1.5343806e+00   1.1012751e+00   2.2474943e+00   2.2226547e+00   1.6135024e+00  -1.0285696e-01   9.4537262e-01   1.0359590e+00   1.9695821e-01   1.9343433e+00   3.6398321e+00   1.1963506e+00   2.1996719e+00   6.5806022e-01   1.3755602e+00  -1.1782339e+00  -4.1357350e+00  -9.8592100e-01  -2.4455615e+00   3.5083683e-01  -1.6743015e+00  -2.3663969e+00   5.7702406e-02   6.7670404e-01   7.3259762e-01   1.2464384e+00   1.0737762e+00  -4.0002577e+00  -9.6312637e-01  -5.0157883e+00  -8.9920206e-01  -2.1853734e+00  -1.5279931e-01   3.4920944e+00   6.3537429e+00  -1.6297648e+00  -8.1786555e-01  -2.0199574e-02  -1.2406512e+00   2.0562956e+00   6.0512924e-01  -1.1318676e+00  -4.1846006e-01  -2.5153045e+00  -5.6761049e-01   4.6131888e-01  -1.8163129e+00  -1.0321539e+00  -2.0506508e+00   3.1718393e+00   8.2716789e-01   5.9347435e-02   8.9271616e-01   3.1798181e+00  -1.0644377e-01  -2.1530013e+00  -2.6280473e+00   1.6306282e+00  -1.6235990e+00   2.3555668e+00  -2.9434427e+00   2.6331640e+00  -3.4406047e+00   4.2587399e+00  -4.3705826e-02   1.1597387e+00   3.4323859e+00  -3.3492748e+00  -2.2359989e+00   3.8151018e+00   5.1658258e-01  -2.1133924e-01   2.0701889e+00   1.3722022e+00  -4.6486348e-01   3.7032951e+00   2.8718038e+00  -3.8429241e+00  -2.5908447e+00  -7.1071394e-01  -3.1964272e+00  -2.1760464e+00  -2.6164629e+00  -7.7996698e-01   3.5542649e+00  -3.2523362e-01   1.2931421e+00  -9.8755382e-01   1.4881862e+00
   1.1465149e+00  -1.7488335e+00   1.5156433e+00   2.3070142e+00   2.4160231e+00   1.9129039e+00   3.5910011e-02   1.0714170e+00   7.3631169e-01   4.5956196e-01   1.8405972e+00   3.8800096e+00   1.1048479e+00   2.3812564e+00   5.4432665e-01   1.4452439e+00  -1.6624408e+00  -3.9899440e+00  -8.5612899e-01  -2.6388001e+00  -2.9566697e-01  -1.7448885e+00  -1.7560559e+00   2.9134648e-02   8.8825574e-01   1.2906109e+00   1.5709034e+00   1.1386008e+00  -4.1520423e+00  -1.0827630e+00  -5.1289991e+00  -1.2369761e+00  -1.9524977e+00  -2.7777538e-01   3.9501099e+00   7.0288820e+00  -1.6063327e+00  -4.1552181e-01  -6.3684965e-02  -8.2115153e-01   8.2024201e-01  -4.9300909e-01  -9.0340457e-01  -5.3623667e-01  -2.3517776e+00  -7.4262704e-01   9.4148563e-01  -2.2311036e+00  -9.5140309e-01  -2.1763254e+00   3.0556165e+00   6.9951249e-01   6.7248154e-03   9.4720125e-01   3.0421051e+00  -3.1275198e-02  -2.3520197e+00  -2.8998071e+00   1.3288771e+00  -1.7925767e+00   2.5169649e+00  -3.3061639e+00   2.0986883e+00  -3.7453160e+00   4.8758945e+00  -1.0348892e-01   9.2106872e-01   3.2542525e+00  -3.5570780e+00  -2.4383109e+00   4.3687899e+00   4.3535986e-01  -9.7122786e-01   1.2562718e+00   6.7370690e-01  -1.2027132e+00   4.3045993e+00   3.5117616e+00  -3.8846464e+00  -2.6309243e+00  -8.9104422e-01  -3.1191989e+00  -2.0666578e+00  -3.0377839e+00  -6.7440207e-01   3.3748511e+00  -1.5315116e-01   1.0847407e+00  -6.5712366e-01   1.5487696e+00
   7.3787717e-01  -2.0109544e+00   1.6952372e+00   2.1698432e+00   2.6458425e+00   2.0999824e+00  -5.9704877e-02   1.2982758e+00   6.6401610e-01   6.9703375e-01   1.0654221e+00   3.7193959e+00   5.7854735e-01   2.2680868e+00   3.1226179e-01   1.4025412e+00  -2.8000974e+00  -4.1443396e+00  -1.1536796e+00  -2.6707165e+00  -7.0533540e-01  -1.5181789e+00  -1.7267704e+00  -1.7024438e-01   1.0027739e+00   1.6364885e+00   1.9859621e+00   1.1129083e+00  -4.3699939e+00  -1.2101279e+00  -4.9813539e+00  -1.3710168e+00  -1.8315737e+00  -1.7468678e-01   5.0469535e+00   8.5268351e+00  -1.8082815e+00  -4.3745036e-02  -2.7404780e-01  -6.8352515e-01   2.1810062e-01  -1.1798192e+00  -2.6145533e-01  -1.1874246e-01  -1.7994122e+00  -4.9594665e-01   1.4741658e+00  -2.4529119e+00  -6.9483723e-01  -2.3395916e+00   2.7337193e+00   4.7968009e-01  -3.1945484e-01   7.7898356e-01   2.6727940e+00  -1.5598942e-01  -2.9240339e+00  -3.3215732e+00   1.4411824e+00  -1.8170008e+00   2.6923977e+00  -3.3923568e+00   1.3384911e+00  -4.1555926e+00   4.9800084e+00  -1.9347645e-01   1.2309003e+00   3.9585185e+00  -3.7063060e+00  -2.4497059e+00   4.9198580e+00   3.8904097e-01  -1.1798935e+00   6.8951203e-01  -1.3005784e-01  -1.3466384e+00   5.0083645e+00   4.3044568e+00  -4.8087245e+00  -3.1137761e+00  -1.3915434e+00  -3.1468789e+00  -2.2040113e+00  -3.4002859e+00  -8.4276136e-01   3.4427992e+00  -4.3185626e-01   7.4398133e-01  -6.8161418e-01   1.5654524e+00
   9.4260422e-01  -2.1392907e+00   2.2144339e+00   1.9150444e+00   2.2405364e+00   1.7981951e+00   1.6164521e-01   1.5965714e+00   5.9085389e-02   3.9955621e-01   1.4117901e+00   4.0550289e+00   9.9658755e-01   3.0368741e+00  -2.7637683e-01   1.1252449e+00  -2.7899395e+00  -3.5654246e+00  -9.2246981e-01  -2.6419970e+00  -1.7436867e+00  -1.8834468e+00  -2.0083967e+00  -1.1473864e+00  -1.0967453e+00   1.3790961e-01   1.1461507e+00  -7.9129086e-02  -4.4046764e+00  -1.0834185e+00  -6.1133482e+00  -2.5937614e+00  -1.8302164e+00  -3.2491920e-01   5.0314938e+00   8.9987934e+00  -1.7259699e+00   4.7004144e-01  -4.2438512e-01  -5.7119059e-01  -1.1299526e+00  -2.2004362e+00  -4.7429686e-01  -2.6793774e-01  -1.7806504e+00  -4.5354978e-01   1.2277187e+00  -2.9364901e+00  -6.5622072e-01  -2.3395062e+00   2.3636005e+00   5.6321265e-01  -3.4800176e-01   7.4594751e-01   2.3966660e+00   1.1443789e-01  -2.7617719e+00  -3.3232909e+00   1.4947259e+00  -1.5721929e+00   3.0432834e+00  -2.8094072e+00   1.3607008e+00  -3.7423924e+00   5.0961469e+00   4.4634536e-01   1.0639048e+00   3.8437794e+00  -3.8791036e+00  -2.3555651e+00   4.9289774e+00  -2.0136137e-01  -1.4803299e+00  -2.5124883e-01  -2.3962979e-01  -2.0597691e+00   5.2259524e+00   4.3891973e+00  -4.4494213e+00  -3.0329510e+00  -1.0476349e+00  -2.7859790e+00  -2.2462516e+00  -3.5370826e+00  -8.4525922e-01   3.2272693e+00  -6.5057668e-01  -1.5370195e-01  -1.7568433e-01   1.3218610e+00
   9.7692551e-01  -2.0585273e+00   2.1593896e+00   1.7309683e+00   2.7977866e+00   2.5473676e+00   3.8084334e-01   1.5569959e+00   2.3239730e-02   9.1370301e-01   1.6399641e+00   3.7574792e+00   1.1416116e+00   3.0189385e+00  -2.3079809e-02   1.8723077e+00  -2.4250299e+00  -3.3666384e+00  -9.7561027e-01  -2.1433708e+00  -1.4143157e+00  -1.5730897e+00  -1.9217660e+00  -9.3231219e-01   8.3635271e-01   1.3656532e+00   1.9303145e+00   1.0362821e+00  -3.6108573e+00  -8.3769190e-01  -4.9281212e+00  -2.3699944e+00  -2.1927318e+00  -2.1090050e-01   3.1119449e+00   7.0840915e+00  -1.3163493e+00   4.7772840e-01  -4.4663449e-01  -5.8773378e-01  -9.0230996e-01  -2.2081755e+00  -7.9309216e-01  -1.5465347e-01  -2.0657797e+00  -4.5311587e-02   3.8505097e-01  -2.9555830e+00  -6.8013129e-01  -1.8978538e+00   2.6822514e+00   1.0989747e+00  -1.6767815e-02   7.0019341e-01   2.1344534e+00   1.0501481e-01  -2.6515747e+00  -3.0861995e+00   1.2045557e+00  -1.3968364e+00   2.9503347e+00  -2.4554173e+00   2.0326573e+00  -3.1571201e+00   4.4705430e+00   1.0056910e+00   1.0942203e+00   4.2496914e+00  -3.8347311e+00  -1.9473059e+00   4.7178648e+00  -3.6550775e-01  -2.1683348e-01  -1.7166883e-01  -4.6478510e-01  -2.4754793e+00   4.1421797e+00   3.9186518e+00  -3.7216221e+00  -2.1339369e+00  -1.3760368e+00  -2.7829770e+00  -2.0542686e+00  -2.9851467e+00  -7.5904793e-01   3.2607939e+00  -5.6288639e-01   1.9746755e-01  -6.3156182e-01   1.3315006e+00
   1.1560185e+00  -2.2090254e+00   2.5676801e+00   1.4053145e+00   2.8036253e+00   2.6972575e+00   5.4956878e-01   1.5368628e+00  -4.3349083e-01   9.7285130e-01   2.1714599e+00   3.8456161e+00   1.4876956e+00   3.4523098e+00  -4.8271766e-01   1.8828405e+00  -2.1019562e+00  -2.7395060e+00  -6.8235260e-01  -2.0035952e+00  -2.3152647e+00  -2.0193667e+00  -2.2557513e+00  -1.7744328e+00  -2.4024782e-01   6.9753112e-01   1.5341973e+00   5.2239084e-01  -3.8328655e+00  -6.7723051e-01  -6.1123524e+00  -3.5809093e+00  -2.4128858e+00  -3.2607388e-01   2.9935919e+00   7.9327832e+00  -1.0415423e+00   8.2600047e-01  -6.4323965e-02  -3.9108875e-01  -2.1841673e+00  -3.7107002e+00  -1.2838107e+00  -5.0449758e-01  -2.2906075e+00  -9.2803356e-02   5.4982357e-02  -3.8087897e+00  -7.9572620e-01  -2.2213018e+00   2.4034372e+00   9.7947445e-01  -4.2148256e-02   4.4299314e-01   1.9983568e+00   1.4789721e-01  -2.4100730e+00  -2.9669989e+00   1.3646258e+00  -1.1575763e+00   3.2283830e+00  -1.9956147e+00   2.3682757e+00  -2.6990957e+00   4.6460414e+00   1.1766299e+00   1.2383934e+00   4.4336807e+00  -3.6498440e+00  -1.6781074e+00   4.6112376e+00  -9.2035468e-01  -1.2356751e+00  -1.2269241e+00  -7.5370018e-01  -3.4802404e+00   3.9921833e+00   3.9752015e+00  -3.1449012e+00  -2.0121247e+00  -1.1184862e+00  -2.6534369e+00  -2.2137022e+00  -2.8515902e+00  -9.3251318e-01   2.9427063e+00  -5.8128671e-01  -3.7455026e-01  -2.5122221e-01   1.2453383e+00
   1.2096930e+00  -2.1637951e+00   2.5650177e+00   1.2466469e+00   2.6782846e+00   2.5649217e+00   6.9319214e-01   1.3950892e+00  -8.2498173e-01   9.9762150e-01   2.3840552e+00   3.5263154e+00   1.5441553e+00   3.5368343e+00  -7.2986128e-01   1.9136614e+00  -1.5160703e+00  -2.2827507e+00  -6.5850581e-01  -1.7799213e+00  -2.4928329e+00  -1.8629586e+00  -2.0724640e+00  -1.8577405e+00  -6.1235881e-01   4.2263095e-01   1.3631991e+00   1.8735506e-01  -3.3527656e+00  -6.9960131e-01  -6.1204723e+00  -3.9049627e+00  -2.5124800e+00  -3.8627092e-01   2.4867996e+00   7.1516606e+00  -7.0330728e-01   1.0575156e+00  -2.8871250e-02  -1.0273948e-01  -2.6368609e+00  -4.0736370e+00  -1.4233777e+00  -3.5281782e-01  -2.3014451e+00   1.1318682e-01  -4.6047646e-01  -3.6752610e+00  -8.9360652e-01  -1.8672142e+00   2.2352933e+00   1.5522452e+00   2.5362256e-02   4.4556729e-01   1.6674682e+00   3.5773534e-01  -2.0038453e+00  -2.5125317e+00   1.2235328e+00  -7.5018045e-01   3.0237342e+00  -1.3341515e+00   2.5995143e+00  -1.8300605e+00   4.5604632e+00   2.0683211e+00   1.4972882e+00   4.6490303e+00  -3.3919859e+00  -1.1907849e+00   3.6434492e+00  -1.2847111e+00  -1.3458042e+00  -1.7956165e+00  -8.4545975e-01  -3.7501536e+00   2.8496996e+00   3.6057991e+00  -2.0630482e+00  -1.3567346e+00  -9.0295172e-01  -2.3763581e+00  -2.1564454e+00  -2.7653894e+00  -6.2472871e-01   2.8669155e+00  -6.1317130e-01  -5.5157083e-01  -1.7762637e-02   1.1284637e+00
   1.6296543e+00  -2.0768065e+00   2.7745036e+00   9.7857584e-01   2.4887510e+00   2.2801049e+00   1.0305514e+00   1.2552496e+00  -1.1329574e+00   9.4877502e-01   3.4838164e+00   3.5826625e+00   2.4249083e+00   4.0767512e+00  -7.2369684e-01   1.9737770e+00  -2.4710568e-01  -1.3708271e+00  -3.8382591e-01  -1.5267012e+00  -2.7453686e+00  -1.7548364e+00  -1.9545388e+00  -2.1827109e+00  -1.4903884e+00  -2.4173173e-01   7.7640945e-01  -2.9956692e-01  -2.5845383e+00  -6.1944420e-01  -6.7801100e+00  -4.6933295e+00  -2.9657602e+00  -7.2834715e-01   6.3525645e-01   5.0424630e+00  -6.3282450e-02   1.2733859e+00   1.0402360e-02  -6.2470155e-04  -3.0569731e+00  -4.5181414e+00  -1.9417873e+00  -4.3577428e-01  -2.5362226e+00   3.1278798e-01  -1.4675000e+00  -3.5264063e+00  -1.0214435e+00  -1.2618095e+00   2.1254766e+00   2.2916822e+00   2.5491191e-01   5.5636629e-01   1.2768442e+00   7.2302919e-01  -1.3460685e+00  -1.9189599e+00   9.3707338e-01  -3.9260604e-01   2.8166762e+00  -5.2137891e-01   3.3313317e+00  -6.0457791e-01   4.3478699e+00   3.2389073e+00   1.2215757e+00   4.1661886e+00  -3.3894962e+00  -7.1653845e-01   2.4851998e+00  -1.9965716e+00  -1.0979776e+00  -2.4078993e+00  -5.7314384e-01  -4.1462953e+00   1.4945804e+00   2.7280691e+00  -1.8017901e-01  -1.8854893e-01  -3.4188198e-01  -1.8776812e+00  -1.8832379e+00  -2.3341774e+00  -1.6926378e-01   2.6735107e+00  -3.1959370e-01  -6.6236068e-01   2.3276380e-01   9.7652228e-01
   1.5327529e+00  -1.9283114e+00   2.4764941e+00   6.8069461e-01   2.2091511e+00   2.3381248e+00   1.0372005e+00   8.9683971e-01  -1.5027774e+00   1.1311954e+00   3.5364228e+00   2.9228099e+00   2.2715176e+00   3.7438316e+00  -1.0127787e+00   2.0624834e+00   4.0901454e-01  -7.8985098e-01  -2.9337556e-01  -1.0560794e+00  -3.0516269e+00  -1.8278428e+00  -2.1135069e+00  -2.2516353e+00  -1.6052665e+00  -1.4568344e-01   5.0293578e-01  -2.8512664e-01  -2.0845250e+00  -7.7422228e-01  -6.6117277e+00  -4.8829785e+00  -3.0860884e+00  -7.5267055e-01   2.6250844e-01   4.7320561e+00   4.5694230e-01   1.4131474e+00   4.4854945e-01   4.3794743e-01  -3.5627553e+00  -5.2488307e+00  -2.1981277e+00  -2.7472041e-01  -2.5874541e+00   4.9000040e-01  -1.8485877e+00  -3.2589885e+00  -1.1569714e+00  -1.1071796e+00   1.8087508e+00   2.5196957e+00   2.0882366e-01   3.4269710e-01   1.0234158e+00   8.0105138e-01  -7.7134348e-01  -1.3521073e+00   1.0636390e+00   1.1292561e-02   2.5406671e+00   3.3928670e-02   3.7328529e+00   1.5958588e-01   3.8211282e+00   3.7274184e+00   1.7177053e+00   4.4356119e+00  -2.6415319e+00   4.9459132e-02   1.5096625e+00  -2.3915337e+00  -1.3362676e+00  -3.1488907e+00  -6.3216310e-01  -4.7149819e+00   3.4646755e-01   2.1645132e+00   8.3859385e-01   4.6317428e-01  -2.6278971e-01  -1.8720258e+00  -1.9603824e+00  -2.1760148e+00  -1.1385338e-01   2.3170095e+00  -3.3089404e-01  -4.6406266e-01   4.2629007e-01   7.9456394e-01
   1.7300635e+00  -1.7934970e+00   2.4479641e+00   5.9473871e-01   2.0905374e+00   1.9456921e+00   1.3784262e+00   8.9599783e-01  -1.8162759e+00   5.2126382e-01   4.0800484e+00   2.4391787e+00   2.6625859e+00   3.9309649e+00  -1.3000065e+00   1.9150562e+00   1.3769685e+00  -6.2924486e-01  -1.9662354e-01  -7.6014332e-01  -2.4730671e+00  -1.8168643e+00  -2.1626889e+00  -2.4216834e+00  -2.5118905e+00  -1.4871762e+00   1.4990445e-01  -9.5521597e-01  -1.7982123e+00  -4.6508595e-01  -6.8010018e+00  -5.3998368e+00  -3.2614485e+00  -6.1477525e-01  -5.8357496e-01   3.1220934e+00   7.1771066e-01   1.5592631e+00   5.0682260e-01   9.4497417e-02  -3.4539691e+00  -4.4195947e+00  -2.6164262e+00  -3.4154608e-01  -2.6854279e+00   7.7708711e-01  -2.8059362e+00  -3.4242413e+00  -1.3547193e+00  -8.5276302e-01   1.7897515e+00   2.9143341e+00   4.5680306e-01   2.0587303e-01   7.7411149e-01   8.2900676e-01  -1.0931382e-01  -7.9823275e-01   9.0473618e-01   3.7115483e-01   2.2623981e+00   8.1839949e-01   4.2474393e+00   1.2617436e+00   3.4763927e+00   4.3580226e+00   2.1339993e+00   4.8370324e+00  -2.3406229e+00   5.2038900e-01   3.6337094e-01  -2.6306902e+00  -1.3070250e+00  -3.0423873e+00  -4.1769320e-01  -4.5285322e+00  -9.1700422e-01   1.4587993e+00   1.7833753e+00   7.5502979e-01   1.7869556e-01  -1.8013028e+00  -1.9423683e+00  -1.7549461e+00   3.4105198e-01   2.5367232e+00  -5.0755297e-01  -1.2814589e+00   4.2634545e-01   7.5736275e-01
   1.5104375e+00  -1.7844722e+00   2.2142060e+00   4.3959613e-01   1.9939242e+00   1.9391655e+00   1.4305053e+00   5.1755594e-01  -1.6259452e+00   1.0260483e+00   3.6210197e+00   1.9272618e+00   2.3201058e+00   3.3299098e+00  -1.0511332e+00   1.8878135e+00   1.1705239e+00  -9.5580486e-02  -2.8733608e-01  -6.3045435e-01  -2.5413121e+00  -1.3425930e+00  -1.4928905e+00  -1.9209643e+00  -1.3819105e+00  -4.4171574e-02   4.4587225e-01  -4.2029575e-01  -1.2404026e+00  -6.9354063e-01  -5.7606565e+00  -4.8605407e+00  -3.0648670e+00  -8.4460621e-01  -2.0772108e-01   2.6649793e+00   1.0887739e+00   1.9340384e+00   6.1512172e-01   8.7000000e-01  -3.4469728e+00  -4.7363699e+00  -2.2238563e+00   6.7420876e-02  -2.1436006e+00   7.8933418e-01  -2.4668633e+00  -2.6998400e+00  -1.3448975e+00  -5.8668556e-01   1.0136241e+00   2.8208013e+00   8.9908681e-02   1.1379643e-01   1.2817938e-01   9.4606030e-01   1.2538194e-01  -5.8994638e-01   6.2396978e-01   3.5736203e-01   1.6359350e+00   6.6862147e-01   3.5660834e+00   1.4714779e+00   3.1698461e+00   4.5729095e+00   1.9590621e+00   4.2453829e+00  -1.8784491e+00   7.8570615e-01  -1.5205603e-01  -2.7453911e+00  -1.6338465e+00  -3.7583698e+00  -3.7558316e-01  -4.2137163e+00  -1.3019985e+00   1.1803286e+00   2.2700649e+00   1.1517184e+00   1.1717127e-01  -1.6346829e+00  -1.7464204e+00  -2.0158473e+00   6.6087072e-01   2.1187836e+00  -2.0028980e-02  -5.5494691e-01   8.1619960e-01   6.9777221e-01
   9.7656426e-01  -1.5209013e+00   1.7293340e+00   1.0221061e-01   1.4038887e+00   1.0141297e+00   1.2843360e+00   7.0469811e-01  -1.6852124e+00   3.2569426e-01   3.1873443e+00   1.2157812e+00   1.9946646e+00   3.1381805e+00  -1.5411366e+00   1.4902348e+00   9.9225180e-01  -1.4058444e-01  -4.5607843e-01  -1.9035554e-01  -2.1414978e+00  -1.2812223e+00  -2.3280220e+00  -2.2169921e+00  -3.6080620e+00  -1.9316441e+00  -2.0805162e-01  -1.6261828e+00  -1.1717720e+00  -3.9665321e-01  -5.7617228e+00  -4.8306156e+00  -2.8879231e+00  -3.7143421e-01   2.0737485e-01   3.0969274e+00   8.5615591e-01   1.8325986e+00   4.9603303e-01   1.3866724e-01  -3.5547731e+00  -4.0593673e+00  -1.8575524e+00   7.2303954e-01  -1.6041034e+00   1.2465461e+00  -2.4923446e+00  -2.3011987e+00  -1.2436333e+00  -8.1548143e-01   4.5100231e-01   2.3661423e+00  -3.2873184e-01  -5.8910738e-01  -3.1477566e-01   4.2990692e-01   1.5637027e-01  -5.0215789e-01   1.0610197e+00   7.4347306e-01   1.5709306e+00   1.6537669e+00   3.3222604e+00   1.8954332e+00   1.9929354e+00   4.4818773e+00   2.8407731e+00   5.2511386e+00  -1.3256179e+00   1.2643989e+00  -9.2332867e-01  -2.8473127e+00  -1.8096912e+00  -3.5686751e+00  -5.7072790e-01  -3.6216541e+00  -1.5850827e+00   1.2144629e+00   1.8568547e+00   9.3354158e-01   4.6284146e-01  -1.6373410e+00  -1.8883660e+00  -1.6754986e+00   4.1148379e-01   2.1904772e+00  -9.4827134e-01  -1.4753595e+00   5.8167076e-01   5.0939064e-01
   8.4935962e-01  -1.3669223e+00   1.4538025e+00   4.2606556e-01   1.8876618e+00   1.4134601e+00   1.4600346e+00   4.6927648e-01  -1.0784899e+00   8.7441309e-01   2.7397810e+00   5.6949074e-01   1.7087013e+00   2.1966720e+00  -7.6525851e-01   1.8886497e+00   8.8602951e-01  -4.2526146e-01  -3.4422669e-01   9.6610590e-02  -7.3142002e-01  -1.6378454e-01  -9.8278162e-01  -7.3035068e-01  -4.7514125e-01   2.6957730e-01   1.0515937e+00  -2.0857947e-01  -5.7549439e-01  -2.8794108e-01  -3.5181327e+00  -3.5929808e+00  -2.7623932e+00  -3.6240716e-01  -2.7569516e-02   9.2375933e-01   1.0613962e+00   2.0669083e+00   3.0235277e-01   1.8666789e-01  -2.7191034e+00  -2.4283662e+00  -1.4787503e+00   1.2296350e+00  -1.1446422e+00   1.4728959e+00  -2.7279328e+00  -1.1859088e+00  -1.3410908e+00  -1.4998897e-01   2.5638282e-01   2.5305536e+00  -2.7154873e-01  -6.1378578e-01  -9.5298805e-01   1.4134152e-01   3.8844575e-01  -2.9147127e-01   2.3456902e-01   4.3174503e-01   7.9423777e-01   1.1860987e+00   2.8948955e+00   1.9693221e+00   1.7543553e+00   4.5071446e+00   2.8259646e+00   5.0189846e+00  -8.9314135e-01   1.3344036e+00  -1.5999989e+00  -2.2848579e+00  -1.3764087e+00  -2.9443052e+00  -4.4427188e-01  -2.4553739e+00  -2.6785955e+00   6.8906450e-01   1.7922863e+00   1.1260927e+00  -3.1182823e-02  -1.9346008e+00  -1.3436232e+00  -1.4221522e+00   1.2268307e+00   2.3053435e+00  -4.0308418e-01  -6.8735996e-01   2.0829509e-01   7.4036799e-01
   1.2793422e+00  -1.2026122e+00   1.3879652e+00   5.8782769e-03   1.7483162e+00   7.7263586e-01   1.5123557e+00   3.4637686e-01  -1.2539358e+00   2.3968679e-01   3.9202205e+00   1.0567932e+00   2.8773903e+00   3.0233698e+00  -4.9879893e-01   1.5634356e+00   2.3360360e+00   6.1270353e-01  -2.7477975e-01   3.8195532e-01  -5.4666243e-01  -2.1904008e-01  -1.5484460e+00  -1.4016253e+00  -1.8910394e+00  -7.7781156e-01   2.3460949e-01  -5.4178596e-01   7.9344502e-02   4.7389255e-01  -4.6447052e+00  -4.0923588e+00  -2.8911232e+00  -5.3484239e-01  -2.4362044e+00  -1.9252853e+00   1.9075070e+00   2.0518270e+00   7.9744699e-01   2.6565556e-01  -1.8607944e+00  -2.0755627e+00  -2.5330763e+00  -3.4859498e-01  -1.4468078e+00   1.3604918e+00  -3.7077742e+00  -2.5576383e+00  -1.1589248e+00   2.2195692e-01   2.5327484e-01   2.4015270e+00  -1.4091169e-01  -4.2501875e-01  -1.1436327e+00   5.6545789e-01   1.1396916e+00   2.0090225e-01   1.6799546e-01   5.6580675e-01   4.1064929e-01   1.6141998e+00   3.2746264e+00   2.9279068e+00   1.1690055e+00   4.8314753e+00   1.4983753e+00   3.2511690e+00  -1.2285232e+00   1.5236949e+00  -1.8704823e+00  -2.7996795e+00  -8.1471818e-01  -2.8989816e+00   5.2791595e-01  -2.2155330e+00  -2.6040523e+00  -4.2294680e-01   3.9914730e+00   1.6788553e+00   9.7367035e-01  -9.3480321e-01  -1.2120056e+00  -6.5849202e-01   1.4429372e+00   2.1274275e+00   5.3771115e-01  -8.6630440e-01   3.4243265e-01   5.0476562e-01
   9.1949900e-01  -8.5878263e-01   6.7640050e-01  -9.2280136e-02   9.1862316e-01   7.3588788e-01   1.0954467e+00  -7.6200839e-02  -1.5571776e+00   4.3146694e-01   3.2268036e+00   2.7590369e-01   2.1315192e+00   1.8323019e+00  -7.4767613e-01   1.4290728e+00   2.1562381e+00   8.9814715e-01   1.8214304e-01   8.0872423e-01  -1.0955354e+00  -5.0479171e-01  -1.3971807e+00  -9.3715759e-01  -2.3686905e+00  -3.5447033e-01  -1.8500709e-01  -4.2621010e-01   7.2925518e-02   2.5011060e-02  -4.1242035e+00  -3.6317539e+00  -2.2575707e+00  -4.3043882e-01  -1.1413955e+00  -5.3433441e-01   2.2900743e+00   1.9465732e+00   1.5353256e+00   7.2887130e-01  -3.4782666e+00  -3.2696476e+00  -2.0628276e+00  -7.2439793e-02  -8.9125203e-01   1.2297049e+00  -2.5495060e+00  -1.7496616e+00  -1.0664165e+00  -1.1201256e-01  -3.1583085e-01   1.4004748e+00  -5.0688759e-01  -8.7260419e-01  -1.1555486e+00   1.6390580e-01   1.4675200e+00   3.3058476e-01   3.9668357e-01   4.3977761e-01   1.8320443e-01   1.1593003e+00   2.7247577e+00   2.3461968e+00   6.5041364e-01   3.6150031e+00   2.1371445e+00   3.0880641e+00   1.4839917e-01   2.0479600e+00  -2.1538726e+00  -2.6810270e+00  -2.3972926e+00  -3.6852179e+00  -1.4072175e-01  -3.0303677e+00  -2.4028844e+00  -4.5111231e-01   3.8319078e+00   1.5607949e+00   7.0591744e-01  -1.3945584e+00  -1.0943960e+00  -7.7679283e-01   1.2771242e+00   1.2776808e+00   5.4202553e-01  -2.9486015e-01   5.4883541e-01   3.2421444e-01
   7.7763096e-01  -6.0516311e-01   1.9997126e-01   1.0687025e-01   9.5352232e-01   6.7882000e-01   8.1872123e-01  -2.4573281e-01  -1.4869875e+00   2.2529343e-01   3.1354625e+00  -9.0834442e-02   2.0433422e+00   1.2676748e+00  -4.6691383e-01   1.4043751e+00   2.6164900e+00   6.7147008e-01   4.8460767e-01   1.1316495e+00  -2.7780839e-02  -1.9513934e-02  -9.4534397e-01  -2.0288992e-01  -1.8613616e+00  -1.9507313e-01   1.1966805e-01  -3.3750813e-03   1.8884365e-01   3.4652070e-01  -3.6798946e+00  -3.0387088e+00  -2.0145976e+00  -2.1005758e-01  -1.6311309e+00  -2.1355978e+00   2.6756671e+00   1.7145082e+00   1.9005243e+00   5.0091348e-01  -3.0789645e+00  -2.1254363e+00  -2.0743922e+00  -5.5585920e-01  -6.4882957e-01   1.3096085e+00  -2.7113903e+00  -1.8280388e+00  -9.5517122e-01   2.3110223e-01  -2.9879037e-02   1.2010780e+00  -3.1146311e-01  -8.9066718e-01  -1.2078855e+00  -1.7306524e-01   1.7490227e+00   5.8889580e-01   1.0005354e-01   2.8075320e-01  -2.0420306e-01   9.5011837e-01   2.5476133e+00   2.3406877e+00   6.0104293e-01   3.0415702e+00   2.2673837e+00   2.8158274e+00   7.1582015e-01   2.2477052e+00  -2.7332919e+00  -2.1713973e+00  -2.6873600e+00  -2.9528250e+00  -3.1673860e-01  -2.5365917e+00  -2.8735475e+00  -8.8864771e-01   4.1551619e+00   1.4241836e+00   5.7810237e-01  -1.4172775e+00  -8.0935621e-01  -2.0234893e-01   1.6811425e+00   1.3235663e+00   8.5178369e-01  -2.4318905e-01   1.6349894e-01   3.9260075e-01
   3.2692778e-01  -3.1598682e-01  -2.9434008e-01   8.7481080e-02   4.1860439e-01  -1.3557785e-02   4.2051177e-01  -4.5532112e-01  -1.1947984e+00   2.4073990e-01   2.3455482e+00  -4.8491085e-01   1.3815885e+00   3.0318301e-01  -2.7394140e-01   1.0044699e+00   1.8713019e+00   4.7053261e-01   5.2265114e-01   1.2097958e+00   2.6844397e-02   5.4573460e-02  -7.6056506e-01   2.6930887e-01  -2.2946726e+00  -2.2079112e-01  -1.8071588e-01  -2.3297940e-01   2.0802791e-02  -2.4961631e-01  -3.1344652e+00  -2.3266961e+00  -1.6893954e+00  -2.6765698e-01  -4.7535876e-01  -1.1065510e+00   2.3878667e+00   1.2859110e+00   1.7582497e+00   5.3884721e-02  -3.2219565e+00  -2.0730973e+00  -1.1187205e+00   1.6953506e-01   9.0023542e-03   1.3302667e+00  -1.4215174e+00  -8.8409984e-01  -6.5030371e-01  -2.1906447e-02  -3.5871772e-01   3.8275403e-01  -6.6650359e-01  -1.0803770e+00  -1.3068935e+00  -5.3478675e-01   1.4835055e+00   4.0414767e-01   3.8688309e-01   1.8824627e-02  -3.9003230e-01   3.9545485e-01   1.6331903e+00   1.4847674e+00  -1.1101833e-01   1.9061508e+00   2.5178905e+00   2.7150424e+00   9.2269265e-01   2.1012831e+00  -2.3711106e+00  -1.9603003e+00  -2.9379056e+00  -2.7200895e+00  -1.2475353e-01  -2.1362636e+00  -1.7691674e+00  -7.6701966e-01   3.0930780e+00   8.9379375e-01   6.7584780e-02  -1.8001310e+00  -1.0128399e+00  -4.1162947e-01   1.4962889e+00   9.5294677e-01   8.7002868e-01   3.1719177e-01  -7.4485271e-02   2.8926852e-01
   2.0703418e-01   4.2394244e-02  -8.4965107e-01   6.3749102e-02  -6.4065381e-01  -6.3001687e-01  -8.1709822e-02  -5.1862393e-01  -1.8502061e+00  -3.4031669e-01   2.3433624e+00  -5.8581976e-01   1.2916172e+00   5.2923864e-02  -7.8320539e-01   4.8528209e-01   2.3409158e+00   8.9563922e-01   1.1782621e+00   1.4867136e+00  -3.7972797e-01  -4.5243186e-01  -9.0892118e-01   2.7605445e-01  -4.8872534e+00  -1.6553109e+00  -1.3130147e+00  -1.1110019e+00  -2.8003975e-02  -2.6920043e-01  -4.0155723e+00  -2.3946226e+00  -1.0225510e+00  -1.2529265e-01  -2.8710611e-01  -8.6078294e-01   2.8229535e+00   9.7207673e-01   2.4541141e+00   1.7003688e-01  -4.9066728e+00  -2.9195860e+00  -1.0700789e+00  -3.6549464e-01   3.7816847e-01   1.0904000e+00  -8.1580360e-01  -8.6513199e-01  -4.6056458e-01  -1.1132544e-01  -5.7420072e-01  -3.5341740e-01  -7.5646330e-01  -1.2792011e+00  -1.0904055e+00  -7.6926589e-01   1.8717318e+00   5.7953251e-01   4.7738821e-01   2.0152099e-02  -4.1180250e-01   4.8622807e-01   1.2487412e+00   1.2502242e+00  -2.1992637e-01   1.1640599e+00   2.6704414e+00   1.9274100e+00   2.0118462e+00   2.5315236e+00  -2.9565119e+00  -1.8298378e+00  -4.5002012e+00  -3.1714023e+00  -9.0578417e-01  -3.1304660e+00  -1.6295925e+00  -9.0137387e-01   3.5584074e+00   8.3562514e-01   2.7850837e-01  -1.7508975e+00  -8.0752422e-01  -2.0472847e-01   1.3743942e+00   2.0137107e-01   7.0814739e-01  -6.4624286e-02   2.6679169e-01  -3.1564608e-02
  -3.6394390e-01   5.1888693e-02  -1.1024100e+00   1.2764557e-01  -8.9712506e-01  -5.0412360e-01  -4.0992816e-01  -3.9014694e-01  -1.3978547e+00  -2.3747989e-01   1.1326502e+00  -1.0107701e+00   7.4132736e-01  -9.7729263e-01  -4.9966751e-01   1.7623115e-01   7.7778163e-01   2.7842241e-01   1.3446382e+00   1.5150441e+00  -1.6069467e-01  -2.7632705e-01  -5.5521312e-01   7.0748405e-01  -4.2887605e+00  -1.0558438e+00  -1.1654382e+00  -6.5416510e-01  -4.1727391e-01  -6.1180919e-01  -3.1403364e+00  -1.7393584e+00  -6.3400120e-01  -5.8489757e-02   1.0163828e+00  -8.4202275e-02   2.7009681e+00   8.3805536e-01   2.3343902e+00  -1.2181220e-01  -4.7400709e+00  -2.5726750e+00  -1.7029553e-02  -3.8927117e-03   1.3233751e+00   1.2506301e+00   6.0043959e-01  -4.7874486e-01   5.5818501e-02  -2.0641227e-01  -7.7477736e-01  -1.4784829e+00  -8.9834936e-01  -1.2338865e+00  -1.1963089e+00  -1.0533074e+00   1.2346465e+00  -4.3143713e-02   5.9038211e-01  -6.8405385e-01  -4.3712043e-01  -7.2919587e-01   5.1382248e-02  -2.6319838e-01  -6.5184720e-01  -5.9494747e-01   2.7140066e+00   1.6681490e+00   2.3217670e+00   2.1808096e+00  -1.8664508e+00  -1.3344857e+00  -4.4008786e+00  -2.8012766e+00  -1.2691421e+00  -2.7224355e+00   1.7058871e-01  -6.6052063e-01   1.5648913e+00  -4.7013318e-01  -6.6032665e-01  -2.2752422e+00  -6.7444341e-01  -3.1489560e-01   1.2616586e+00  -3.8667238e-02   8.6344987e-01   2.6849128e-01  -1.6936963e-02   8.3136450e-03
  -5.1371763e-01   1.8063908e-01  -1.2695655e+00   5.0830560e-01  -4.9687482e-01  -6.3519527e-01  -7.3862088e-01  -3.3266622e-01  -1.1635114e+00  -2.9996509e-01   7.9367338e-01  -7.1586552e-01   4.8033071e-01  -1.1663999e+00  -1.4565979e-01   6.9411928e-02   5.9961018e-01  -1.1350063e-01   1.5692010e+00   1.4815938e+00   9.9582428e-01   1.6888445e-01   1.2966359e-01   1.5855669e+00  -3.2919290e+00  -4.9242124e-01  -4.8697501e-01  -1.4991250e-01  -6.0467593e-01  -1.1842821e-01  -2.5647820e+00  -8.1114543e-01  -1.5610318e-01   1.7913004e-01   8.5272604e-01  -1.0680156e+00   2.4994882e+00   4.6113220e-01   2.3075022e+00  -4.9129988e-01  -4.0763044e+00  -1.3087793e+00   3.3369449e-02  -6.6632686e-01   1.4517369e+00   1.0136187e+00   6.2572549e-01  -9.2446009e-01   2.0130669e-01  -1.6746948e-02  -4.9277727e-01  -1.7448234e+00  -7.3534967e-01  -1.0595379e+00  -1.1279461e+00  -1.3845023e+00   1.0219741e+00  -1.6799318e-01   8.9342293e-02  -9.6110580e-01  -6.4480091e-01  -1.0954717e+00  -6.5619886e-01  -7.0502035e-01  -3.0789706e-01  -1.1839701e+00   2.2069281e+00   9.6043524e-01   2.3477299e+00   1.7856780e+00  -1.7709867e+00  -4.8418944e-01  -4.6027577e+00  -1.7516624e+00  -1.3148923e+00  -2.0444079e+00   2.8310236e-01  -5.3230245e-01   1.1486795e+00  -9.8195536e-01  -9.0643376e-01  -2.1794939e+00  -4.7159290e-01   1.2445126e-01   1.4121877e+00   2.7763375e-03   1.1784292e+00   2.0219419e-01  -3.1143407e-01   1.0022711e-01
  -1.0490464e+00   2.5168567e-01  -1.5768353e+00   4.7252468e-01  -1.3486622e+00  -1.0889866e+00  -1.2254320e+00  -7.1554610e-02  -1.2321347e+00  -4.9499082e-01  -4.3537083e-01  -6.8568912e-01  -2.0037835e-01  -1.7535946e+00  -4.0537258e-01  -5.5789488e-01  -1.1736059e+00  -2.7406881e-01   1.7042612e+00   1.2101384e+00   2.1634320e-01  -1.0130545e-01   3.0097783e-01   1.5040536e+00  -4.9219940e+00  -1.0337555e+00  -1.0493925e+00  -7.7387709e-01  -1.1636110e+00  -4.3821636e-01  -2.4152458e+00  -3.9467634e-01   8.2536135e-01   2.6377464e-01   2.8705158e+00   1.1329252e+00   2.1688021e+00   2.4107391e-01   2.1816689e+00  -4.0606152e-01  -5.5201995e+00  -2.3820166e+00   1.3348858e+00  -3.1225817e-01   2.6172530e+00   9.2463167e-01   2.7822929e+00  -6.0945844e-01   8.1920909e-01  -4.9360533e-01  -1.0582935e+00  -3.1931496e+00  -1.1942742e+00  -1.1275324e+00  -1.0876931e+00  -1.5805201e+00   2.7163943e-01  -1.0057928e+00   3.0934216e-01  -1.4505593e+00  -4.8251953e-01  -1.9965626e+00  -2.4818151e+00  -2.3611145e+00  -4.8552942e-01  -2.9320590e+00   2.0879082e+00   3.1287558e-01   2.6882541e+00   1.3309098e+00  -5.4511419e-01  -1.3389710e-01  -5.7780493e+00  -2.0873597e+00  -2.3060599e+00  -2.4036590e+00   2.5938588e+00   3.6666190e-01  -5.8558876e-01  -2.0754499e+00  -1.3460866e+00  -2.2122305e+00  -3.4226379e-01  -4.2625294e-01   1.0053908e+00  -6.5004806e-01   9.5728914e-01   7.7082001e-02   1.3164872e-02  -9.6007674e-02
  -1.5398541e+00   4.4540375e-01  -2.0183493e+00   5.2657789e-01  -1.6748504e+00  -1.0526630e+00  -1.8961213e+00  -5.0841750e-02  -1.3517230e+00  -3.0140103e-01  -1.3432134e+00  -6.6055145e-01  -8.8978932e-01  -2.3658102e+00  -5.3490960e-01  -7.1430600e-01  -1.9932267e+00  -4.2908502e-01   1.9085103e+00   1.3159089e+00   4.5942882e-02  -9.6184902e-02   3.3517955e-01   1.8371574e+00  -5.0965611e+00  -7.3100021e-01  -1.0860795e+00  -5.7072135e-01  -1.4245331e+00  -5.0898336e-01  -2.0685944e+00   2.7786914e-01   1.4577668e+00   4.8982694e-01   3.7332241e+00   2.3869653e+00   2.0684279e+00  -1.9334617e-01   2.3798030e+00  -3.5494721e-01  -6.2963339e+00  -3.0134091e+00   1.8816686e+00  -3.6663823e-01   3.1053783e+00   9.1892987e-01   3.7515744e+00  -4.5649646e-01   1.2153406e+00  -5.5251698e-01  -1.0924978e+00  -3.9011415e+00  -1.3315815e+00  -1.0842982e+00  -8.4885508e-01  -1.8683871e+00  -1.6613129e-01  -1.3537034e+00   4.5365430e-01  -1.6409859e+00  -3.8049695e-01  -2.4693817e+00  -3.3246946e+00  -3.4253111e+00  -5.8253951e-01  -4.0499677e+00   2.1145022e+00  -1.0931216e-02   3.2205996e+00   1.2908875e+00  -5.0331265e-02   3.7446797e-01  -6.2982184e+00  -1.9466528e+00  -3.0548521e+00  -2.8617177e+00   3.3236603e+00   8.1680968e-01  -1.5499031e+00  -2.6411636e+00  -1.8944597e+00  -2.2820427e+00  -2.1567623e-01  -3.0907624e-01   6.2113299e-01  -1.1226831e+00   8.5749900e-01   3.3486541e-01  -1.2914685e-01  -2.5671041e-01
  -1.6325814e+00   7.4879116e-01  -2.3076337e+00   6.4590396e-01  -1.8278595e+00  -8.1288299e-01  -2.3819685e+00   3.4190920e-02  -1.5250550e+00  -1.2457938e-01  -1.7789134e+00  -3.5077985e-01  -1.1543744e+00  -2.6223603e+00  -4.6484656e-01  -6.2167520e-01  -2.2575478e+00  -5.5010887e-01   2.3252001e+00   1.4699297e+00   7.5611544e-02  -4.9137731e-02   3.9897240e-01   2.1216038e+00  -4.8526506e+00  -4.5060398e-01  -1.1261562e+00  -1.8089720e-01  -1.4281358e+00  -3.1057734e-01  -1.6742775e+00   8.2162884e-01   1.9324498e+00   5.8653098e-01   3.4414147e+00   2.2836493e+00   2.0619771e+00  -6.4033148e-01   2.4444709e+00  -3.5821458e-01  -6.7067758e+00  -3.2205810e+00   1.8180345e+00  -9.5678445e-01   3.0405506e+00   8.5999280e-01   4.1559710e+00  -6.5347590e-01   1.5469580e+00  -4.0252359e-01  -7.1259929e-01  -4.3029885e+00  -1.0891598e+00  -7.3645666e-01  -4.9124274e-01  -1.8835962e+00  -2.9349066e-01  -1.5200151e+00   4.4070021e-01  -1.8414167e+00  -3.1117106e-01  -2.9693523e+00  -3.7061635e+00  -4.2358459e+00  -7.9850397e-01  -4.8814923e+00   1.6688882e+00  -7.2905864e-01   3.3871942e+00   1.0828194e+00   5.7944943e-01   8.0372583e-01  -6.1021449e+00  -1.3930992e+00  -3.2463713e+00  -3.2148218e+00   3.9660908e+00   9.0222124e-01  -1.8331004e+00  -2.8860789e+00  -2.2162595e+00  -2.1345320e+00  -4.8028320e-02   1.7740186e-02   4.4424986e-01  -1.4487700e+00   1.0579635e+00   6.4651379e-01  -3.4813090e-01  -3.9913944e-01
  -1.8357430e+00   7.2781368e-01  -2.3556815e+00   9.0356858e-01  -1.3649735e+00  -1.0002521e-01  -2.6136325e+00   9.0350834e-02  -1.4233136e+00   1.9848260e-01  -2.6325674e+00  -3.9605395e-01  -1.7460669e+00  -3.2457893e+00  -3.6881641e-01  -5.1201436e-01  -3.2560175e+00  -1.2008294e+00   2.4075906e+00   1.3067886e+00   4.7004222e-01  -1.8813937e-02   9.4273475e-01   2.6203620e+00  -2.9958000e+00   6.9125215e-01  -2.8661824e-01   7.8694185e-01  -1.9626137e+00  -2.9035057e-01  -6.7122472e-01   1.4408169e+00   2.3830811e+00   8.1986058e-01   4.2289487e+00   3.0055635e+00   1.7795355e+00  -9.3287963e-01   2.4563375e+00  -3.7395467e-01  -6.6751479e+00  -3.1548631e+00   2.1734665e+00  -1.1494732e+00   3.2297247e+00   8.5978409e-01   4.8607706e+00  -1.0042434e+00   1.7938919e+00  -5.2004996e-01  -3.5111763e-01  -4.8166269e+00  -8.3575030e-01  -4.0720503e-01  -6.9239679e-02  -2.0080451e+00  -7.9464473e-01  -1.9842734e+00   2.8086656e-01  -2.2537864e+00  -2.8029261e-01  -4.0022729e+00  -4.4288724e+00  -5.4010772e+00  -5.5125515e-01  -6.2479880e+00   1.5858142e+00  -7.7932508e-01   3.4935834e+00   6.5529145e-01   1.6494629e+00   1.5099460e+00  -6.1871005e+00  -7.7695262e-01  -3.8241538e+00  -3.4111582e+00   4.7431674e+00   1.3666046e+00  -3.1946501e+00  -3.8088427e+00  -2.9950802e+00  -2.4458786e+00   5.4336118e-02   7.6153898e-02   3.3549838e-01  -1.4932822e+00   1.2282360e+00   8.0740621e-01  -6.3672403e-01  -2.3750049e-01
  -2.2288664e+00   8.4360705e-01  -2.6201071e+00   8.5979068e-01  -1.5948291e+00  -4.2199712e-01  -3.0646527e+00   2.3835947e-01  -1.4040047e+00   1.8026824e-01  -3.3805283e+00  -4.1400422e-01  -2.3262816e+00  -3.5265207e+00  -5.5063678e-01  -8.2419136e-01  -4.0793268e+00  -1.5453139e+00   2.1999360e+00   1.0600433e+00   3.8699046e-01  -5.5155730e-02   7.7900049e-01   2.6290213e+00  -3.7136632e+00   2.4057759e-01  -5.2649108e-01   3.9915307e-01  -2.1655451e+00  -6.9928722e-01  -6.8748465e-01   1.8505571e+00   2.6027528e+00   8.3653681e-01   4.7837581e+00   4.1723918e+00   1.2938218e+00  -1.5058834e+00   2.1019492e+00  -5.8067715e-01  -6.7931608e+00  -3.6662416e+00   2.8897327e+00  -7.1541744e-01   3.5611836e+00   1.0178346e+00   5.8299539e+00  -7.4126696e-01   2.1984741e+00  -6.2609413e-01  -2.4526943e-01  -5.0743777e+00  -9.3030824e-01  -1.3562322e-01   2.2365421e-01  -1.9452722e+00  -1.4338286e+00  -2.3489150e+00   6.1593276e-01  -2.2615895e+00  -2.2174164e-01  -4.2097393e+00  -5.2326748e+00  -6.1976643e+00  -9.1885327e-01  -6.8635389e+00   1.6496753e+00  -6.8471596e-01   3.3100613e+00   4.1638423e-01   2.1976644e+00   1.7246802e+00  -6.0240542e+00  -4.7745861e-01  -4.3288989e+00  -3.5582443e+00   5.6566468e+00   2.0150288e+00  -4.1231436e+00  -4.2291553e+00  -3.3755479e+00  -2.3514512e+00  -1.4746376e-01  -1.1354808e-01  -7.5013168e-02  -1.6384800e+00   8.6577268e-01   7.7332594e-01  -7.4938123e-01  -3.2959387e-01
  -2.1953044e+00   9.3715133e-01  -2.6661436e+00   8.7783958e-01  -2.0556984e+00  -3.5248735e-01  -3.2809490e+00   2.5223020e-01  -2.0347845e+00  -9.0537104e-03  -3.6022601e+00  -3.9682639e-01  -2.5010115e+00  -3.5279914e+00  -1.1750687e+00  -1.1222747e+00  -4.0003091e+00  -1.4409201e+00   2.3894506e+00   9.6268566e-01  -9.0508393e-02  -4.6743797e-01   7.2997425e-01   2.3309446e+00  -4.6501490e+00  -6.1519668e-01  -1.1276652e+00  -9.0788825e-02  -2.3120593e+00  -8.7352693e-01  -1.0679178e+00   1.5223622e+00   2.9346127e+00   8.6637215e-01   5.0576048e+00   4.6848831e+00   1.3465389e+00  -1.6368049e+00   2.2280544e+00  -1.8212023e-01  -7.6495774e+00  -4.4093018e+00   2.8205195e+00  -8.8839280e-01   3.5311408e+00   1.0767229e+00   5.9234819e+00  -7.1599381e-01   2.3118140e+00  -3.6749901e-01  -9.2210800e-02  -4.8760962e+00  -6.4730629e-01   3.3973552e-01   7.2483215e-01  -1.5625917e+00  -1.2881792e+00  -2.2526476e+00   6.9566731e-01  -2.0602539e+00  -1.3095173e-01  -4.1913397e+00  -5.2909826e+00  -6.3618687e+00  -7.2324205e-01  -6.9773784e+00   1.6662021e+00  -9.6377240e-01   3.6666514e+00   5.8241011e-01   2.1231010e+00   1.7871498e+00  -6.1522691e+00  -6.5120922e-01  -4.7863304e+00  -4.4989808e+00   5.3872396e+00   2.0108167e+00  -4.0896482e+00  -4.3172989e+00  -3.3942236e+00  -2.1550674e+00  -4.8265222e-02  -1.3718993e-01  -1.1085335e-01  -1.9494048e+00   6.6259970e-01   4.3654365e-01  -4.3735867e-01  -5.3802589e-01
  -2.2234661e+00   1.0133866e+00  -2.6470458e+00   8.6805799e-01  -2.1806796e+00  -3.1597033e-01  -3.3692693e+00   2.6103730e-01  -2.2804279e+00  -1.0422680e-01  -4.0456123e+00  -5.0659881e-01  -2.9036702e+00  -3.6150779e+00  -1.6059744e+00  -1.3319858e+00  -4.2805399e+00  -1.7087590e+00   2.2622352e+00   7.4218808e-01  -2.2975623e-01  -7.9627619e-01   5.6465942e-01   2.0248861e+00  -4.8184462e+00  -1.2468503e+00  -1.3722065e+00  -4.4908294e-01  -2.5956726e+00  -1.1227611e+00  -9.9003579e-01   1.4115035e+00   3.0331270e+00   8.5937817e-01   5.4740052e+00   5.4723611e+00   9.3845601e-01  -1.8735966e+00   1.9527075e+00  -1.1898587e-01  -7.5640524e+00  -4.5639292e+00   2.8453048e+00  -7.1499508e-01   3.3116682e+00   1.1653717e+00   6.1008815e+00  -6.9579734e-01   2.3784626e+00  -3.8590173e-01   1.5245783e-01  -4.6792548e+00  -4.0302686e-01   7.7375292e-01   1.2101686e+00  -1.1988300e+00  -1.3685840e+00  -2.2565368e+00   9.6104849e-01  -1.8536040e+00  -5.8622281e-02  -4.2421580e+00  -5.3981725e+00  -6.5926416e+00  -9.1688409e-01  -7.1724264e+00   1.7393394e+00  -7.5550063e-01   3.5006695e+00   4.2186395e-01   2.5542680e+00   1.8828342e+00  -5.6297836e+00  -3.1786853e-01  -4.6520820e+00  -4.7608605e+00   5.5948212e+00   2.2110572e+00  -4.6101501e+00  -4.6040747e+00  -3.5174666e+00  -2.0721563e+00  -3.3100359e-01  -3.2909259e-01  -2.9847252e-01  -1.9801948e+00   3.8871923e-01   2.2135321e-01  -3.5284449e-01  -6.2454549e-01
  -2.3859374e+00   9.9261893e-01  -2.6221742e+00   8.0371814e-01  -2.2592491e+00  -1.4578599e-01  -3.4130947e+00   8.1752314e-02  -2.3414106e+00   1.1073967e-01  -4.6780845e+00  -9.2175790e-01  -3.4664049e+00  -4.0028094e+00  -1.9526693e+00  -1.5267068e+00  -4.6754181e+00  -1.9200312e+00   1.9542558e+00   5.2272946e-01  -4.0597331e-01  -9.5582220e-01   5.5428931e-01   1.8888035e+00  -4.1966481e+00  -1.1907825e+00  -1.4425515e+00  -5.0657033e-01  -2.7054643e+00  -1.7631899e+00  -5.6552119e-01   1.3992780e+00   2.9030177e+00   7.0241121e-01   6.1274910e+00   6.3547911e+00   5.9825780e-01  -1.9448827e+00   1.6200454e+00   1.7592497e-01  -7.1565626e+00  -4.7598030e+00   3.1162709e+00   2.4661327e-02   3.2421976e+00   1.3828098e+00   6.2361417e+00  -2.7102608e-04   2.3833329e+00  -1.7941437e-01   1.8613455e-01  -4.1738239e+00  -2.6220425e-01   1.2478674e+00   1.5388583e+00  -7.4253192e-01  -1.4614899e+00  -2.1629731e+00   1.2307346e+00  -1.6093753e+00  -1.3235923e-01  -4.3182006e+00  -5.4380856e+00  -6.7148182e+00  -1.1750010e+00  -7.0575397e+00   1.9765246e+00  -3.7882308e-01   3.4110542e+00   4.4763158e-01   2.7268468e+00   1.8782645e+00  -4.7085531e+00  -2.3190265e-01  -4.4521919e+00  -4.9132111e+00   5.3677795e+00   2.2696105e+00  -5.2572107e+00  -4.7157710e+00  -3.8817098e+00  -2.1417365e+00  -6.0532158e-01  -6.8244988e-01  -4.1110926e-01  -2.0504604e+00   1.6047428e-01   4.2288349e-01  -2.5410394e-01  -6.9205130e-01
  -1.8140490e+00   9.8814027e-01  -2.0314422e+00   9.1127839e-01  -1.7154690e+00  -4.7194495e-01  -2.9319727e+00   4.4105756e-01  -2.4642825e+00  -6.8774101e-01  -3.8282926e+00  -5.8285562e-01  -2.7568158e+00  -2.8237321e+00  -2.2655424e+00  -1.7239194e+00  -3.5813405e+00  -2.1951233e+00   1.7830413e+00   3.1581581e-01   8.0974540e-01  -9.5597868e-01   2.1980765e-01   1.4293505e+00  -4.6090074e+00  -3.0073448e+00  -1.5647528e+00  -1.3470554e+00  -2.6677898e+00  -1.0666858e+00  -1.2112412e+00   7.1202208e-01   2.4208723e+00   7.7208024e-01   4.4913190e+00   4.3343126e+00   8.8867766e-02  -1.8915339e+00   9.6230533e-01  -4.6226936e-01  -5.6191367e+00  -2.7661103e+00   1.9979389e+00  -4.7185272e-01   2.2760288e+00   1.5130798e+00   4.2443018e+00  -7.1303220e-01   2.0482161e+00   3.1181787e-01   7.1112467e-01  -2.9678940e+00   3.7206483e-01   1.7959975e+00   1.8144722e+00  -2.4747538e-01  -1.0229734e+00  -1.7137887e+00   9.7818796e-01  -1.0819714e+00  -1.8688979e-01  -3.2721459e+00  -4.5203114e+00  -5.4441715e+00  -1.2761509e+00  -5.6903808e+00   1.4784574e+00  -2.8551463e-01   2.5039796e+00   2.5815326e-01   2.1718919e+00   1.9116918e+00  -3.0939328e+00   9.8386395e-01  -3.4610240e+00  -4.0695881e+00   4.0400085e+00   1.9047532e+00  -4.6272415e+00  -4.6174083e+00  -3.0830559e+00  -1.6259989e+00  -7.1091576e-01  -1.0903111e-01  -8.0753782e-02  -1.3096928e+00  -1.1381417e-01  -9.4340439e-01  -3.7596363e-01  -6.1699555e-01
  -1.8234987e+00   1.0174604e+00  -2.0751752e+00   5.0159441e-01  -1.8011468e+00  -6.2325242e-01  -2.7964208e+00   4.1490864e-01  -2.4696388e+00  -8.0948170e-01  -3.8785755e+00  -7.3511084e-01  -2.7473981e+00  -2.4209499e+00  -2.5003931e+00  -1.8168811e+00  -3.4824698e+00  -1.8672493e+00   1.1326632e+00   1.2319195e-01   7.3035419e-01  -9.9779056e-01  -2.7188773e-01   8.4007976e-01  -4.8165952e+00  -3.4526329e+00  -1.7716292e+00  -1.6424674e+00  -2.1106751e+00  -1.0607737e+00  -8.9924289e-01   7.3524868e-01   2.2669175e+00   6.7099161e-01   3.4769384e+00   3.5676740e+00  -3.9496485e-02  -1.8955878e+00   5.2239171e-01  -3.1648436e-05  -4.7864112e+00  -2.7676170e+00   1.9373520e+00  -3.4409778e-02   2.1192150e+00   1.7383909e+00   3.8739856e+00  -3.5579611e-01   2.0940338e+00   6.1941728e-01   5.6991217e-01  -2.3683576e+00   3.4846689e-01   2.0945470e+00   1.8726583e+00   3.7062029e-01  -1.0250430e+00  -1.5609848e+00   1.1310432e+00  -5.7809063e-01  -3.8147050e-01  -2.6042121e+00  -4.4316442e+00  -4.8120816e+00  -2.1297255e+00  -4.9226524e+00   1.0046234e+00  -5.0288247e-01   2.0425249e+00   3.3824992e-01   2.1971685e+00   1.6220877e+00  -1.6284477e+00   1.0729586e+00  -3.2563501e+00  -3.8902280e+00   3.6727200e+00   1.8906715e+00  -4.0580595e+00  -3.8699381e+00  -2.5434547e+00  -8.4270806e-01  -7.0520491e-01  -2.0342162e-01  -2.7117990e-01  -1.3609692e+00  -3.7213087e-01  -1.0239715e+00  -1.4260976e-01  -7.7028302e-01
  -1.9898918e+00   1.1914085e+00  -2.2973419e+00   3.7076952e-01  -1.9770501e+00  -3.6043234e-01  -2.9244064e+00   1.3656671e-01  -2.7638451e+00  -5.6647441e-01  -4.3464040e+00  -1.3272918e+00  -3.5252543e+00  -2.7977174e+00  -3.1521206e+00  -1.6067122e+00  -3.4156957e+00  -1.8458837e+00   9.6995263e-01   1.5849339e-01   4.4687922e-01  -1.0556357e+00  -4.6949188e-01   7.6775718e-01  -4.7498362e+00  -3.5239555e+00  -1.6378497e+00  -1.8758463e+00  -2.1905988e+00  -1.1419456e+00  -4.1620697e-01   8.0160455e-01   2.4784508e+00   8.5966326e-01   4.3460563e+00   5.1950688e+00  -3.5390257e-01  -1.7745990e+00   5.5677471e-01   5.8375157e-01  -5.7505735e+00  -3.3950299e+00   1.9778599e+00   8.3516909e-01   1.9556138e+00   1.8260239e+00   3.7696939e+00   6.6276276e-01   1.7897690e+00   4.7185943e-01   2.8465932e-01  -2.0262504e+00   1.4789924e-01   1.8328974e+00   2.1163403e+00   2.7776196e-01  -8.2506502e-01  -1.3026899e+00   1.3513903e+00   2.1007451e-02  -3.7499672e-01  -1.9514515e+00  -4.2344094e+00  -4.4651500e+00  -2.3961146e+00  -4.7100060e+00   1.7888053e+00   4.3313965e-01   2.6448365e+00   7.4369349e-01   1.6618264e+00   1.7420681e+00  -2.1584920e+00   8.3198236e-01  -3.8541301e+00  -4.2442515e+00   2.4176522e+00   2.4484267e+00  -4.1065281e+00  -3.3648575e+00  -2.2356414e+00  -7.1741558e-01  -6.3999471e-01  -3.3138994e-01  -5.1865188e-01  -1.5851858e+00  -1.1238924e+00  -1.1085422e+00   2.2884249e-02  -8.0633250e-01
  -1.6571590e+00   1.0638588e+00  -1.9841059e+00   2.0651964e-01  -1.4892437e+00  -4.9106985e-02  -2.4833647e+00  -1.2053378e-01  -2.6845415e+00  -7.1405706e-01  -3.9424957e+00  -1.7307477e+00  -3.2908199e+00  -2.5077912e+00  -3.2572462e+00  -1.5441041e+00  -2.6061744e+00  -1.8627213e+00   5.4565140e-01  -1.3884117e-02   9.9261128e-01  -1.0464213e+00  -5.6232683e-01   3.8855845e-01  -3.6374847e+00  -3.6319422e+00  -1.3102081e+00  -1.7510219e+00  -1.9963551e+00  -1.0486102e+00  -3.2436884e-01   3.7703125e-01   1.9276835e+00   7.0334781e-01   3.3510502e+00   3.8932699e+00  -3.5834047e-01  -1.4249577e+00   3.8969485e-01   9.7542539e-01  -4.2983894e+00  -2.4139904e+00   1.2994407e+00   8.6980564e-01   1.2836047e+00   1.8766954e+00   2.5540221e+00   5.7408703e-01   1.4304467e+00   7.8133701e-01   4.7483157e-01  -1.0545980e+00   4.7861788e-01   2.1707734e+00   2.3000832e+00   8.5727412e-01  -3.6271983e-01  -7.8353938e-01   1.2920833e+00   4.6108594e-01  -6.3900826e-01  -1.4644355e+00  -3.4300962e+00  -3.3968827e+00  -2.6370160e+00  -3.8696437e+00   1.5932062e+00   5.9765329e-01   2.2051070e+00   8.4220012e-01   1.3739749e+00   1.6140623e+00  -8.9807741e-01   1.2078972e+00  -3.1636397e+00  -3.6568832e+00   1.3392939e+00   2.0631112e+00  -3.3648080e+00  -2.9223189e+00  -1.7218793e+00  -3.2809065e-01  -7.0164762e-01  -2.4503349e-01  -2.7649558e-01  -1.2573829e+00  -1.0200681e+00  -1.3311248e+00   1.2665158e-01  -6.5483966e-01
  -1.1978551e+00   1.1873078e+00  -1.7213772e+00  -4.7744116e-02  -1.4286747e+00  -4.4942068e-01  -2.1193931e+00  -6.8581974e-01  -2.5262369e+00  -6.0486507e-01  -3.1334903e+00  -1.8613302e+00  -2.9168100e+00  -2.1336328e+00  -3.1104056e+00  -1.5014442e+00  -1.1696589e+00  -1.3068210e+00   1.6880334e-01  -1.1447536e-01   1.1665603e+00  -8.0458931e-01  -5.3914728e-01   1.7530538e-01  -3.1025568e+00  -3.8296555e+00  -1.5144339e+00  -2.0898400e+00  -1.2301794e+00  -1.3755976e+00  -3.3425865e-01   9.3051852e-02   1.1594308e+00   1.3721361e-01   1.7651164e+00   2.1120115e+00  -3.8668627e-01  -1.1955053e+00  -1.1398212e-01   1.3089177e+00  -2.8964972e+00  -1.5616274e+00   6.9850352e-01   1.5248924e+00   4.3862453e-01   1.8618901e+00   1.1537870e+00   1.7432007e+00   9.7069476e-01   1.4720765e+00   4.6478530e-01   5.0935451e-01   6.5631790e-01   2.5586398e+00   2.2726413e+00   1.5606700e+00   3.5162425e-01   1.1747219e-01   1.2259513e+00   1.1797283e+00  -1.0027986e+00  -4.7883766e-01  -2.2899696e+00  -1.8280325e+00  -3.1828439e+00  -2.1179770e+00   1.1157210e+00   3.2322661e-01   1.4612463e+00   1.0270341e+00   4.3367500e-01   1.1132031e+00   9.4518215e-01   1.4507180e+00  -1.5958060e+00  -2.8136732e+00  -3.8106961e-01   1.2664754e+00  -1.7982376e+00  -1.4935980e+00  -9.5381356e-01   3.3474670e-01  -7.4192714e-01  -2.0771507e-01   4.8518018e-02  -1.1835729e+00  -7.8357598e-01  -7.8826287e-01   2.6153345e-01  -7.0763854e-01
  -9.6457446e-01   1.3181414e+00  -1.7579939e+00  -2.9905071e-01  -1.9085437e+00  -6.1773364e-01  -1.8995854e+00  -1.0936312e+00  -2.9277989e+00  -1.0890332e+00  -2.6278181e+00  -2.6832612e+00  -2.8513430e+00  -2.1456570e+00  -3.7474205e+00  -1.6192076e+00   1.4003617e-01  -1.0997377e+00   1.0366010e-01  -1.9648367e-02   1.0260056e+00  -1.1332751e+00  -9.4977829e-01  -4.2442242e-01  -4.2206597e+00  -5.3902006e+00  -2.1500373e+00  -3.0134579e+00  -1.0546810e+00  -1.6793467e+00  -9.5770956e-01  -7.5447063e-01   7.1370124e-01  -1.2048664e-02   1.3275527e+00   1.7543534e+00  -2.1786428e-01  -8.3864881e-01   2.7810283e-02   1.6934591e+00  -3.0298866e+00  -1.2823617e+00   2.4645613e-01   2.1448900e+00  -5.5396851e-02   1.9269877e+00   2.2472370e-01   2.6167473e+00   4.9127497e-01   1.6239108e+00   4.1081088e-01   1.4131867e+00   8.0280574e-01   2.4174799e+00   2.4983187e+00   1.8529237e+00   1.1883501e+00   9.4493444e-01   1.4800656e+00   1.8984173e+00  -1.0918904e+00   5.5153651e-01  -1.1567213e+00  -5.3339056e-01  -3.5649214e+00  -1.2294972e+00   1.8709852e+00   1.0550264e+00   1.8334643e+00   1.6950769e+00  -7.2386923e-01   7.8419579e-01   1.1856389e+00   1.2606136e+00  -1.3886217e+00  -2.8604406e+00  -1.9661066e+00   7.9583814e-01  -8.4380451e-01  -7.0430727e-01  -3.2037003e-01   4.7637921e-01  -8.0376367e-01  -2.4814126e-01   2.0083084e-01  -1.2232789e+00  -1.3031195e+00  -1.2074741e+00   5.2210264e-01  -7.6792055e-01
  -7.9884912e-01   1.2218962e+00  -1.4639138e+00  -4.3944073e-01  -1.4675548e+00  -6.0715169e-01  -1.3199724e+00  -1.3960494e+00  -2.3822663e+00  -1.1038335e+00  -2.5098669e+00  -3.3482853e+00  -2.8558909e+00  -2.1563794e+00  -3.5095816e+00  -1.5017449e+00   5.9593937e-01  -1.2448313e+00  -3.9901587e-01  -8.0584216e-02   1.8544186e+00  -8.7335653e-01  -7.6750638e-01  -3.1989201e-01  -2.4582523e+00  -4.8679980e+00  -1.5155230e+00  -2.7498267e+00  -6.3354310e-01  -1.7425106e+00   3.3277698e-02  -5.9158532e-01   1.3239480e-01  -2.0486024e-01   6.8171059e-01   4.1140761e-01  -5.2765315e-01  -2.7033871e-01  -5.0261686e-01   1.8376871e+00  -1.1151257e+00   5.7819733e-01  -3.2113152e-02   2.9683108e+00  -5.3395415e-01   1.8332668e+00  -8.4430394e-01   3.4812404e+00  -3.0392812e-02   1.8350352e+00   1.0730634e-01   2.2860311e+00   8.0168741e-01   2.3369385e+00   2.2251447e+00   2.1197958e+00   1.5404361e+00   1.4423096e+00   1.2732763e+00   2.2400726e+00  -1.4463351e+00   1.1372126e+00  -5.0742305e-01   5.9655388e-01  -4.2585943e+00  -1.8597610e-01   1.7208623e+00   1.3343496e+00   1.3471521e+00   1.6985469e+00  -1.0966643e+00   7.9455356e-01   2.8319815e+00   1.7513889e+00  -2.1881150e-01  -1.3538896e+00  -2.9786365e+00   4.0531572e-01  -7.2957757e-01  -2.5907154e-01   4.5726646e-02   5.2254269e-01  -8.1043297e-01  -3.2997271e-01   4.2904644e-01  -9.3658748e-01  -1.2658501e+00  -1.0526427e+00   5.2746694e-01  -5.7112116e-01
  -6.5433017e-01   1.2416614e+00  -1.5095582e+00  -6.9600118e-01  -1.6322509e+00  -9.4654626e-01  -9.7480582e-01  -1.7293075e+00  -2.4057196e+00  -1.6946284e+00  -2.2030047e+00  -4.0303677e+00  -2.7514627e+00  -2.0861377e+00  -3.6622540e+00  -1.6022965e+00   1.4237787e+00  -1.0991638e+00  -8.5355363e-01  -1.2729642e-01   2.1594455e+00  -7.8597601e-01  -7.6033663e-01  -6.7305461e-01  -2.7450695e+00  -5.7650963e+00  -1.4999829e+00  -3.2629468e+00  -2.3723423e-01  -1.6861961e+00   2.8697517e-01  -7.7885907e-01  -3.7436297e-02  -2.3715166e-01   3.2113879e-02  -9.7309636e-01  -4.1212637e-01   2.2981431e-01  -6.1950508e-01   2.2343126e+00  -3.6932980e-01   1.8112005e+00  -1.1483287e-01   3.5412451e+00  -6.4185738e-01   1.8067145e+00  -1.5425655e+00   4.1732843e+00  -3.6965243e-01   2.0057446e+00  -1.1944427e-01   2.9667496e+00   7.7344642e-01   2.0926024e+00   2.0889120e+00   2.3434068e+00   2.0387792e+00   1.9965978e+00   1.1452155e+00   2.7550008e+00  -1.7212937e+00   1.9711978e+00  -3.3086047e-03   1.8186032e+00  -4.6680359e+00   5.8471629e-01   1.8895069e+00   1.6043841e+00   1.2715860e+00   2.0016168e+00  -1.8054170e+00   7.1140002e-01   3.4357876e+00   1.9114213e+00   7.9377450e-02  -4.1876721e-01  -3.9746866e+00  -4.2416293e-03   5.9461333e-02   4.4127801e-01   7.3762413e-01   9.7709300e-01  -5.9813173e-01  -4.2971224e-01   7.2493992e-01  -7.8007311e-01  -1.4792101e+00  -1.3505919e+00   7.0749131e-01  -5.2984494e-01
  -3.9060581e-01   1.2835668e+00  -1.0619498e+00  -1.0359475e+00  -1.5844778e+00  -1.9209529e+00  -6.4256475e-01  -1.9168221e+00  -2.0365884e+00  -2.1692455e+00  -1.3598758e+00  -3.8909818e+00  -2.2932907e+00  -1.4277123e+00  -3.6211841e+00  -1.7635848e+00   2.2493931e+00  -7.6478681e-01  -1.1300919e+00  -1.6415371e-01   2.3250151e+00  -7.6679430e-01  -1.2735926e+00  -1.3611041e+00  -3.9023612e+00  -7.2449643e+00  -1.7621065e+00  -4.4148043e+00  -2.7144461e-01  -1.3707791e+00  -4.8323646e-01  -1.3920642e+00  -5.6396647e-01  -4.2660028e-01  -5.3179667e-01  -1.0598293e+00  -9.6517423e-01   6.6063908e-01  -1.0613277e+00   1.6748512e+00   4.0451100e-01   3.1205310e+00  -5.2681632e-01   4.1758531e+00  -1.1656494e+00   1.5240982e+00  -2.6160815e+00   4.7058598e+00  -8.7452218e-01   1.6974203e+00  -6.6082169e-01   3.3755978e+00   4.2440632e-01   1.4370053e+00   1.7629534e+00   2.1234484e+00   2.3302953e+00   2.3903505e+00   1.2371732e+00   3.3036664e+00  -1.5848173e+00   3.2714285e+00   7.7786844e-01   3.0740978e+00  -5.1970375e+00   1.5269778e+00   1.6972739e+00   1.8740677e+00   4.9866047e-01   1.8756989e+00  -2.1949539e+00   4.4206064e-01   3.9806666e+00   2.2869094e+00   1.4041347e+00   1.0291244e+00  -4.5443599e+00  -1.2838455e-01   2.6670180e-01   8.5967820e-01   1.6455836e+00   1.3297221e+00  -7.2103771e-01  -2.1770301e-01   5.5961723e-01  -6.3169866e-01  -1.7421388e+00  -1.7998133e+00   6.3289362e-01  -5.0771204e-01
  -3.6893467e-01   1.4662943e+00  -1.1394024e+00  -1.1908430e+00  -1.6417371e+00  -1.9339361e+00  -4.9293833e-01  -2.0705908e+00  -1.7087406e+00  -2.3316366e+00  -1.2393244e+00  -4.4170768e+00  -2.2025758e+00  -1.7220991e+00  -3.2927152e+00  -1.4047757e+00   2.6311584e+00  -9.1925735e-01  -1.1352925e+00   1.5170560e-01   2.7466603e+00  -2.5566406e-01  -1.2088806e+00  -1.2939552e+00  -3.4774703e+00  -7.3800889e+00  -1.3984329e+00  -4.3613892e+00   7.9911611e-02  -1.0904033e+00   2.6529972e-01  -1.2061499e+00  -7.0903104e-01  -3.7169501e-01  -1.1071059e+00  -2.0765061e+00  -9.5500158e-01   1.1580062e+00  -1.2345296e+00   1.5268225e+00   7.6381992e-01   4.6080932e+00  -4.5992990e-01   4.8603536e+00  -1.1925322e+00   1.5644157e+00  -3.0752768e+00   5.7238182e+00  -1.1090054e+00   1.7413986e+00  -8.6049447e-01   3.4951305e+00   3.0690308e-01   8.4269714e-01   1.3943992e+00   1.7519382e+00   2.5504786e+00   2.6473676e+00   1.0750172e+00   3.4343884e+00  -1.6117482e+00   3.7346382e+00   1.3039415e+00   3.6077966e+00  -5.8457841e+00   1.6113010e+00   1.9662630e+00   2.3508931e+00   5.2419477e-01   2.0055221e+00  -2.4678917e+00   6.0841029e-01   4.5934298e+00   2.8308855e+00   1.6475893e+00   2.3119824e+00  -5.0138423e+00  -4.0238338e-01   1.8413030e-01   1.1904526e+00   1.8706370e+00   1.3614042e+00  -2.2956406e-01   7.6446349e-02   7.4600878e-01  -4.6802562e-01  -1.8778230e+00  -1.6709491e+00   2.1187832e-01  -3.7071417e-01
  -3.1016178e-03   1.3581864e+00  -8.1835701e-01  -1.2989848e+00  -1.0422733e+00  -1.6212019e+00  -1.0307324e-01  -2.5743014e+00  -1.1032653e+00  -1.8499640e+00  -8.5145638e-01  -4.3488604e+00  -1.9027508e+00  -1.7825746e+00  -2.3255471e+00  -9.6171118e-01   3.0970689e+00  -4.7947493e-01  -1.1900683e+00   1.8441280e-01   2.9645641e+00   1.3468152e-01  -3.7980290e-01  -8.4458865e-01  -7.8540907e-01  -5.1918911e+00  -3.4301357e-01  -3.0984490e+00   6.3858419e-01  -8.3538966e-01   1.3774500e+00  -6.3518905e-01  -8.3139061e-01  -7.2678340e-01  -2.0893556e+00  -3.7366327e+00  -7.1729305e-01   1.8847984e+00  -1.1530694e+00   2.1950216e+00   2.0200043e+00   5.6688254e+00  -8.8293318e-01   4.6318921e+00  -1.6127829e+00   8.5063984e-01  -3.5334333e+00   5.8842748e+00  -1.4812402e+00   1.7436217e+00  -1.2978801e+00   3.5691755e+00   1.6043327e-01   6.0819660e-01   9.3725733e-01   1.8296911e+00   2.8351939e+00   2.9281921e+00   4.1807972e-01   3.2516057e+00  -1.9496119e+00   3.4974176e+00   1.5453661e+00   4.1500592e+00  -5.9403237e+00   1.8836780e+00   8.0741696e-01   1.1407547e+00   4.8727872e-02   1.6927366e+00  -2.1226373e+00   7.5662341e-01   5.1859661e+00   2.8274762e+00   2.7542242e+00   3.6067228e+00  -4.9935885e+00  -9.1067151e-01   8.1490026e-01   1.6627479e+00   2.1123299e+00   1.6087915e+00   2.4883786e-01   1.1336963e-01   9.9363628e-01  -6.6973182e-01  -7.2594539e-01  -5.7616485e-01   3.2917388e-01  -1.4976654e-01
  -7.7125215e-03   1.3869997e+00  -8.4023453e-01  -1.3736899e+00  -1.2534549e+00  -2.0118392e+00  -6.4853518e-02  -2.8499644e+00  -8.7799426e-01  -2.1716971e+00  -7.7120539e-01  -4.6379539e+00  -1.7611560e+00  -2.0840196e+00  -1.8696953e+00  -9.7392649e-01   3.3871522e+00  -5.3257803e-01  -1.2553821e+00   2.8323830e-01   3.0742445e+00   6.3928713e-01   7.7770904e-02  -8.2641439e-01  -8.2558628e-01  -5.5165367e+00  -1.8832171e-01  -3.3041238e+00   8.3970574e-01  -8.2632149e-01   1.6594511e+00  -5.2527782e-01  -8.4618322e-01  -8.3068815e-01  -2.2309754e+00  -4.7844169e+00  -5.3235184e-01   2.3976606e+00  -1.2361040e+00   2.2057155e+00   2.6081606e+00   7.0887906e+00  -5.4502822e-01   5.0183482e+00  -1.3809398e+00   7.4501499e-01  -3.5921460e+00   6.5412354e+00  -1.5495047e+00   1.8914139e+00  -1.4329300e+00   3.7244643e+00   7.9172704e-02   2.8042428e-01   5.6372793e-01   1.6872308e+00   2.9178094e+00   3.1587198e+00   1.7931278e-01   3.2539667e+00  -2.0107345e+00   3.6404052e+00   1.6896633e+00   4.5328992e+00  -5.9077632e+00   1.9340545e+00   8.6006726e-01   1.1510223e+00  -1.5460092e-01   1.6562540e+00  -2.3040440e+00   8.9816912e-01   5.5073786e+00   3.1723153e+00   3.2245660e+00   4.9938395e+00  -4.9348483e+00  -1.3981093e+00   8.0936936e-01   1.6890261e+00   2.1501315e+00   1.7848318e+00   6.7802248e-01   1.3600497e-01   1.3848678e+00  -4.8499851e-01  -4.0995165e-01  -2.9022824e-01   1.1147953e-01  -5.9203614e-02
   3.2102672e-01   1.4572229e+00  -5.6576167e-01  -1.4918580e+00  -1.3908292e+00  -2.6671539e+00   2.0495067e-01  -2.9931987e+00  -6.1147313e-01  -2.6051149e+00  -3.7731641e-02  -4.5004651e+00  -1.1860282e+00  -1.9885261e+00  -1.3717378e+00  -1.0312357e+00   3.8956816e+00  -4.2689682e-01  -1.0998034e+00   3.1086122e-01   2.9673365e+00   4.9696834e-01   2.5577519e-01  -1.0851642e+00  -1.4657667e+00  -6.3492096e+00  -3.9113919e-01  -3.7920529e+00   8.0795971e-01  -9.0124141e-01   1.2968209e+00  -8.5242704e-01  -1.1102815e+00  -1.0793755e+00  -2.8621225e+00  -5.4353824e+00  -6.4068258e-01   2.6475482e+00  -1.3374644e+00   1.5544190e+00   2.9265597e+00   8.0547738e+00  -5.2254268e-01   5.2718749e+00  -1.5675026e+00   3.7414249e-01  -3.6218512e+00   6.7909587e+00  -1.7420820e+00   1.5039143e+00  -1.5684259e+00   3.5021956e+00   4.4427621e-02  -2.4657198e-01   3.4304913e-01   1.3947323e+00   2.9863358e+00   3.2852080e+00   1.2937588e-02   3.1318680e+00  -1.8452037e+00   3.7770056e+00   2.1548304e+00   4.8382505e+00  -6.0806174e+00   1.7461859e+00   6.5770121e-01   1.0038223e+00  -7.1196195e-01   1.3574286e+00  -2.0577984e+00   8.0357344e-01   5.6680636e+00   3.4643463e+00   4.0960490e+00   5.8676568e+00  -4.3364644e+00  -1.9041143e+00   5.9880769e-01   1.5991615e+00   2.1760845e+00   1.5800405e+00   7.9947214e-01   2.3945299e-01   1.4344933e+00  -4.7396562e-01  -9.1117636e-02  -2.1849225e-01  -1.4503067e-01   2.8880258e-02
   5.5992008e-02   1.4359391e+00  -6.5069323e-01  -1.5636827e+00  -1.6547122e+00  -2.7913561e+00   1.6660688e-01  -3.1514939e+00  -3.6936392e-01  -2.6427568e+00  -5.1557676e-01  -4.8746892e+00  -1.4578241e+00  -2.6311569e+00  -9.7951816e-01  -1.0080096e+00   3.3882888e+00  -6.1502639e-01  -1.0427240e+00   5.9658609e-01   2.7059563e+00   4.8896432e-01   4.7144450e-01  -9.7222879e-01  -1.0213264e+00  -5.9601609e+00  -1.9153502e-01  -3.5558590e+00   7.5401914e-01  -1.0906451e+00   2.0317966e+00  -4.6488901e-01  -9.7873244e-01  -1.0230776e+00  -2.1873414e+00  -4.9807326e+00  -6.5973308e-01   3.0550487e+00  -1.2275939e+00   1.4344922e+00   3.2773425e+00   8.8317016e+00  -1.0062999e-01   5.6783075e+00  -1.3079255e+00   1.1907984e-01  -3.1192694e+00   7.1869020e+00  -1.7774948e+00   1.1509668e+00  -1.9307980e+00   2.9728018e+00  -1.7016575e-01  -8.1686354e-01   2.0954411e-02   1.0105956e+00   2.7523384e+00   3.2138550e+00  -2.4536541e-04   2.8796031e+00  -1.6879918e+00   3.5254606e+00   2.1200984e+00   4.5588652e+00  -6.2967717e+00   1.1943269e+00   8.8789291e-01   1.1866739e+00  -5.8464190e-01   1.2909392e+00  -1.5925371e+00   1.0583430e+00   5.8301874e+00   3.4906506e+00   4.5484443e+00   6.6682701e+00  -3.5059657e+00  -2.2330647e+00  -5.5006802e-01   9.5926869e-01   1.5716940e+00   1.0539140e+00   9.4970472e-01   1.4520992e-01   1.3087086e+00  -5.9134094e-01   1.6854777e-01   2.9879755e-01  -3.7752538e-01   4.4461612e-02
   2.7318318e-01   1.5645608e+00  -5.4551330e-01  -1.5231296e+00  -2.2759832e+00  -3.3501795e+00   1.7086648e-01  -3.1782381e+00  -5.4476541e-01  -3.0432337e+00  -3.3872064e-01  -4.4706266e+00  -1.1388503e+00  -2.6357378e+00  -6.3008972e-01  -1.1302457e+00   3.4413245e+00  -4.1101524e-01  -5.9587120e-01   7.1089608e-01   2.0106446e+00   4.3298430e-01   9.0286675e-01  -1.2246111e+00  -2.1474775e+00  -6.8039535e+00  -6.7840148e-01  -4.1423161e+00   6.9759358e-01  -9.6176468e-01   1.9270455e+00  -5.9667842e-01  -5.5272426e-01  -1.1483042e+00  -2.0387099e+00  -5.2819428e+00  -5.4206391e-01   3.4496142e+00  -1.1884216e+00   1.3073329e+00   2.8470073e+00   9.3853073e+00  -1.2443536e-02   5.3688154e+00  -1.2220932e+00  -2.8847856e-01  -2.6838086e+00   7.1570169e+00  -1.7355495e+00   9.5474693e-01  -2.0527943e+00   2.5188121e+00  -1.3744269e-01  -1.1015992e+00  -2.0371374e-01   8.7481095e-01   2.8266748e+00   3.2159728e+00  -2.5218574e-01   2.6427947e+00  -1.4459051e+00   3.3201766e+00   2.0554541e+00   4.3939389e+00  -5.9636283e+00   8.2151653e-01   5.4280620e-01   5.4992846e-01  -7.9457127e-01   9.3109032e-01  -1.1542583e+00   1.1242170e+00   5.4992187e+00   3.5477964e+00   5.2647510e+00   7.2506507e+00  -2.4668565e+00  -2.7696549e+00  -7.7858846e-01   6.0141888e-01   1.4936164e+00   1.1226820e+00   1.2924005e+00   6.9734631e-02   1.5241547e+00  -7.1951070e-01   6.7826053e-01   4.6884319e-01  -3.4842761e-01  -7.2851725e-02
   2.4610194e-01   1.4551800e+00  -3.0319717e-01  -1.3102381e+00  -2.0481214e+00  -3.1139608e+00   1.8396341e-01  -3.3131480e+00  -8.6406790e-02  -2.4639456e+00  -7.6894098e-01  -4.0801786e+00  -1.2706738e+00  -3.2292140e+00   3.1234004e-01  -8.3610351e-01   2.4906023e+00  -5.1587120e-01  -2.9312513e-01   7.7027892e-01   1.6306042e+00   7.5423137e-01   1.9475310e+00  -6.9915737e-01  -1.7981177e-01  -4.9980448e+00   1.2353688e-01  -3.1524558e+00   4.5287865e-01  -9.8240717e-01   3.0745108e+00   4.5956721e-02  -1.8567487e-01  -1.2754099e+00  -1.1374467e+00  -4.7554850e+00  -6.2902937e-01   3.8889195e+00  -1.1704886e+00   1.2710717e+00   3.0188272e+00   9.8128271e+00   4.0353878e-01   5.3195288e+00  -9.7978057e-01  -7.3379527e-01  -1.8838711e+00   7.1996861e+00  -1.6905830e+00   6.4044553e-01  -2.2967278e+00   1.7850920e+00  -2.4909384e-01  -1.3917130e+00  -5.8979581e-01   4.8069003e-01   2.3541688e+00   2.8168955e+00  -7.3212219e-01   1.9600878e+00  -1.3048781e+00   2.2568913e+00   1.5601847e+00   3.4813837e+00  -5.3708527e+00  -7.2679702e-02   6.1454076e-02  -8.8453463e-03  -1.0875527e+00   2.6687145e-01  -1.7374315e-02   1.5495529e+00   5.2581383e+00   3.6230469e+00   5.9320934e+00   8.0197263e+00  -1.1535734e+00  -2.9613519e+00  -2.1144790e+00  -2.1707681e-01   5.9250394e-01   6.6422466e-01   1.6561450e+00  -6.5483165e-02   1.6370094e+00  -8.4125814e-01   1.6613736e+00   1.5244120e+00  -6.0884761e-01   6.6610033e-02
   1.6169417e-01   1.4140072e+00  -2.0053920e-01  -1.2665491e+00  -2.4418685e+00  -3.5597745e+00   1.2747221e-01  -2.9265352e+00  -6.9570866e-02  -2.8754487e+00  -1.0177889e+00  -3.6622751e+00  -1.0935901e+00  -3.2359187e+00   6.5855644e-01  -1.0223888e+00   1.6322381e+00  -7.1477083e-01  -1.3169382e-02   8.0711064e-01   1.1010670e+00   6.2653325e-01   2.1039616e+00  -9.7732448e-01  -1.3949678e+00  -5.7749314e+00  -2.0035421e-01  -3.6270430e+00   9.6552615e-02  -8.0324562e-01   2.9345020e+00   5.7029239e-02   2.7451156e-01  -1.1454898e+00  -5.4028349e-01  -4.1545036e+00  -7.5776560e-01   4.0615166e+00  -1.1908223e+00   7.2581792e-01   2.7960478e+00   1.0082029e+01   8.3129928e-01   4.9544371e+00  -5.7376185e-01  -9.3343917e-01  -9.3336518e-01   6.5227915e+00  -1.3806414e+00   1.1857761e-01  -2.3882639e+00   7.7758548e-01  -3.2229909e-01  -1.7483666e+00  -8.3684394e-01   1.4100709e-01   1.7712561e+00   2.2921232e+00  -8.1369293e-01   1.4509489e+00  -9.1548018e-01   1.7554729e+00   1.0054323e+00   2.6726448e+00  -5.0802926e+00  -1.0211189e+00  -1.0160586e-01  -2.0188637e-01  -1.3626087e+00  -2.6613489e-01   9.4647203e-01   1.7141584e+00   4.7570464e+00   3.7037545e+00   6.0461032e+00   8.4187289e+00   7.1248737e-01  -2.9764426e+00  -3.3454610e+00  -1.3319139e+00   1.4419863e-01   4.6048293e-01   1.8793577e+00  -1.1226825e-01   1.5313829e+00  -7.6665186e-01   1.9195785e+00   1.2842235e+00  -7.8708292e-01   4.5400644e-02
   3.2621174e-01   1.3739025e+00   1.7311805e-02  -1.2230795e+00  -2.7776529e+00  -3.9539397e+00   1.2046922e-01  -2.7453240e+00  -3.2744047e-02  -2.8129253e+00  -7.1022391e-01  -2.8147598e+00  -4.8973873e-01  -3.0363219e+00   1.3472498e+00  -1.0447890e+00   1.2781940e+00  -3.1149583e-01   3.6426355e-01   8.2726829e-01   2.8996560e-01   6.4687725e-01   2.6427904e+00  -1.0320619e+00  -2.0390899e+00  -5.6941344e+00  -5.6941807e-01  -3.7131454e+00   2.1869981e-01  -7.9302476e-01   2.7304077e+00   1.0291667e-01   5.4509941e-01  -1.3191380e+00  -9.2244132e-01  -4.5307057e+00  -5.1355221e-01   4.1400783e+00  -1.1624031e+00   4.6417315e-01   2.5270697e+00   9.6599711e+00   1.0830582e+00   4.4876735e+00  -3.1799942e-01  -1.1506062e+00  -2.8636622e-01   6.1587533e+00  -1.0738640e+00   1.0956495e-01  -2.4130946e+00   2.5759881e-01  -2.7501713e-01  -1.7535002e+00  -1.1254887e+00   8.3306948e-02   1.3237694e+00   1.9440861e+00  -1.1819114e+00   9.3971248e-01  -6.5393131e-01   1.2283670e+00   7.5271420e-01   2.1170728e+00  -4.5220720e+00  -1.4006624e+00  -8.5819369e-01  -1.2192643e+00  -1.8085662e+00  -7.2721634e-01   1.5526171e+00   1.5948621e+00   4.5584205e+00   3.4039260e+00   6.3954836e+00   8.3404807e+00   1.8844944e+00  -3.4079794e+00  -3.5564272e+00  -1.6265051e+00  -2.0752297e-01   5.3808946e-01   2.3901459e+00   1.0755399e-02   1.6255713e+00  -9.3200482e-01   2.7170787e+00   1.7387191e+00  -8.5720354e-01  -4.5054090e-02
   7.7734042e-02   1.4577818e+00  -2.6776481e-01  -1.2064886e+00  -3.4841933e+00  -4.2935925e+00  -1.8291506e-01  -2.4525069e+00  -5.4552942e-01  -3.2158046e+00  -9.9983773e-01  -2.6847823e+00  -6.6014476e-01  -3.2422536e+00   1.1159068e+00  -1.2152165e+00   7.2512961e-01  -4.3010364e-01   6.9898375e-01   1.0912942e+00  -6.1440221e-01  -4.3006991e-02   2.2493264e+00  -1.4519990e+00  -4.0901675e+00  -6.9798165e+00  -1.3429606e+00  -4.3897790e+00  -2.8491129e-01  -8.6862858e-01   2.1862560e+00  -5.8544610e-02   1.0293243e+00  -9.1431852e-01  -1.2172624e-01  -2.8222400e+00  -4.8852457e-01   3.8340938e+00  -6.6808121e-01  -7.9345743e-02   1.4712004e+00   8.6819679e+00   1.3361470e+00   4.0825745e+00  -8.2364405e-02  -1.1707550e+00   6.9278228e-01   5.3198978e+00  -7.8922214e-01  -5.8172563e-01  -2.2177823e+00  -7.0768250e-01  -2.3689790e-01  -2.1894467e+00  -9.1888406e-01  -3.6782334e-01   8.6235818e-01   1.6074990e+00  -8.4123327e-01   7.1882543e-01  -1.0887122e-01   1.0257489e+00   6.4885108e-01   1.3667323e+00  -4.2037209e+00  -2.4118246e+00  -1.6408783e-01  -6.3951839e-01  -1.3802889e+00  -6.9849622e-01   2.0047815e+00   1.6286339e+00   3.4231873e+00   3.0780434e+00   5.9103324e+00   7.3284163e+00   3.0068202e+00  -3.3973413e+00  -4.5215064e+00  -2.5249705e+00  -7.9398653e-01   3.6511552e-02   2.3062549e+00   7.8710725e-02   1.1631683e+00  -1.0433714e+00   2.4691287e+00   1.3419406e+00  -1.0584191e+00  -2.2993924e-01
   3.6780375e-01   1.3543259e+00   2.6609621e-02  -9.3315344e-01  -3.7735001e+00  -4.4121049e+00   7.3348715e-02  -2.1971861e+00  -8.5668744e-01  -3.2559810e+00  -9.1775883e-01  -2.0723381e+00  -4.0277100e-01  -3.0961568e+00   1.3046966e+00  -1.3242327e+00   2.3547973e-01  -2.9375406e-01   1.1303449e+00   1.0184074e+00  -1.3849928e+00  -6.6512363e-01   2.8382597e+00  -1.4663639e+00  -4.4163908e+00  -6.9750203e+00  -1.7145499e+00  -4.4927443e+00  -5.7489658e-01  -9.6532108e-01   2.2542186e+00  -1.5370807e-01   1.4999491e+00  -8.6517741e-01   3.4635385e-01  -2.3200394e+00  -4.6972153e-01   3.8399505e+00  -5.1212895e-01  -2.8772110e-01   9.6866692e-01   7.9736794e+00   1.2768486e+00   3.3907058e+00  -1.1425152e-01  -1.4922012e+00   1.3358071e+00   4.4502685e+00  -7.0122161e-01  -9.0557869e-01  -2.1081392e+00  -1.2775010e+00   4.8886687e-02  -2.0732028e+00  -8.2893334e-01  -3.2319432e-01   6.2631666e-01   1.3054689e+00  -1.1733917e+00   2.2963422e-01   1.6334079e-01   3.0683931e-01   4.5212501e-01   7.5944347e-01  -3.3601716e+00  -2.8809373e+00  -5.2441699e-01  -1.2202521e+00  -1.4936216e+00  -1.1456028e+00   2.6573702e+00   1.5997171e+00   2.7525786e+00   2.6106500e+00   6.2635751e+00   6.4610817e+00   3.9351999e+00  -3.7145291e+00  -5.0306604e+00  -3.2094887e+00  -1.2322029e+00  -3.5338236e-01   2.4508403e+00  -7.9518815e-02   1.2162823e+00  -1.1749125e+00   2.9931218e+00   1.3105904e+00  -8.4921380e-01  -3.0699006e-01
   3.8846010e-02   1.1398067e+00  -4.4302211e-02  -7.4645600e-01  -3.8580133e+00  -4.2642827e+00  -1.4088139e-01  -1.8820293e+00  -7.8384703e-01  -2.7719786e+00  -1.7030029e+00  -1.5903262e+00  -6.8582807e-01  -3.2862176e+00   1.7206572e+00  -1.3441644e+00  -1.0808980e+00  -2.3642640e-01   1.1802651e+00   9.4597522e-01  -1.9528617e+00  -4.1300274e-01   3.3869356e+00  -1.1564788e+00  -3.9448297e+00  -5.7647742e+00  -1.5614144e+00  -3.9864992e+00  -6.0112982e-01  -1.0316269e+00   2.7728305e+00   4.7816094e-01   2.0722754e+00  -7.7774686e-01   1.2212265e+00  -1.5084818e+00  -3.2418326e-01   3.8624519e+00  -3.9824278e-01  -7.0638335e-03   9.4933511e-01   7.0162469e+00   1.7956190e+00   2.8392197e+00   4.8395103e-01  -1.4913488e+00   2.4133443e+00   3.7818394e+00  -2.3350126e-01  -9.1859435e-01  -2.1861978e+00  -1.9084492e+00  -6.8287513e-02  -1.8955493e+00  -1.1176312e+00  -3.2602526e-01  -1.3797212e-01   7.2027462e-01  -1.4016992e+00  -3.3073326e-01   1.8403008e-01  -5.7503342e-01  -5.9003814e-01  -2.8471095e-01  -2.5279694e+00  -3.2923278e+00  -8.8322995e-01  -1.7485997e+00  -1.4986145e+00  -1.4920716e+00   3.2774795e+00   1.7308181e+00   2.1870965e+00   2.0669228e+00   5.8760091e+00   6.0621693e+00   5.0562599e+00  -3.5041368e+00  -5.7455927e+00  -3.8787458e+00  -1.9443963e+00  -3.2663978e-01   2.6977810e+00  -3.4794683e-01   1.1894572e+00  -1.2144272e+00   3.4823381e+00   1.6864192e+00  -7.7189242e-01  -3.7069758e-01
   1.1820013e-01   9.3836507e-01   2.3804098e-01  -6.2253847e-01  -4.2840870e+00  -4.6564376e+00   6.1962465e-03  -1.2033459e+00  -1.1438504e+00  -3.1778355e+00  -1.6498066e+00  -8.4601812e-01  -2.3678667e-01  -2.5725545e+00   1.5356917e+00  -1.7397188e+00  -1.7407617e+00  -5.7609755e-02   1.3612888e+00   8.3083105e-01  -2.5722955e+00  -7.8973033e-01   3.2760362e+00  -1.7162936e+00  -5.8887332e+00  -7.0012759e+00  -2.4211588e+00  -4.8675381e+00  -8.7031687e-01  -7.5210901e-01   1.9932801e+00  -1.5620151e-02   2.4811147e+00  -5.5490804e-01   1.5543756e+00  -1.0135092e+00  -2.9077771e-01   3.8611437e+00  -4.1401650e-01  -3.4553792e-01   5.7432466e-01   6.2489379e+00   1.7332703e+00   1.9580336e+00   7.5175682e-01  -1.3821400e+00   2.7226969e+00   2.5234008e+00   1.0133576e-01  -9.9375492e-01  -2.1251107e+00  -2.3651156e+00   8.1665463e-02  -1.6952568e+00  -1.1823229e+00  -1.8856953e-01  -5.3377413e-01   2.7243946e-01  -1.4823835e+00  -6.2247090e-01   5.0763208e-01  -7.4042441e-01  -9.8537585e-01  -6.9348299e-01  -1.7355291e+00  -3.2782768e+00  -1.1927291e+00  -2.0998618e+00  -1.6912606e+00  -1.7783774e+00   3.5745846e+00   1.4825852e+00   1.6654703e+00   1.5778408e+00   5.7551025e+00   5.2564065e+00   5.8424844e+00  -3.5104194e+00  -6.0369737e+00  -4.5828023e+00  -1.9188421e+00  -1.6900251e-01   2.8357012e+00  -3.4377568e-01   1.1782400e+00  -1.0560418e+00   3.4557316e+00   7.4232093e-01  -5.3712946e-01  -5.5208964e-01
   1.4741531e-02   7.6180084e-01   1.3406555e-02  -6.1344724e-01  -4.2917372e+00  -4.5041936e+00   2.3730494e-01  -7.1757420e-01  -1.4874256e+00  -3.4495415e+00  -1.7877527e+00  -8.3507033e-01  -2.8458930e-01  -2.2726557e+00   1.2461929e+00  -1.7883065e+00  -2.3553018e+00  -6.2532942e-02   1.0689377e+00   8.1931535e-01  -2.7247418e+00  -1.6530701e+00   2.9068462e+00  -1.9421850e+00  -6.3492104e+00  -7.1525845e+00  -2.5655196e+00  -4.7166882e+00  -9.4337199e-01  -6.3425291e-01   2.2617073e+00   1.6941692e-01   2.8454421e+00   4.9948218e-02   1.3040025e+00  -6.6198812e-01  -1.6683736e-01   3.3182409e+00  -2.0380419e-02  -5.6189964e-01   5.8125752e-01   4.9863887e+00   1.6660622e+00   1.2082829e+00   8.5691313e-01  -1.2454016e+00   3.2315793e+00   9.7839076e-01   3.5498183e-01  -1.4929551e+00  -1.7972184e+00  -3.0002230e+00   2.7537822e-01  -1.7409387e+00  -8.7949727e-01  -2.0497340e-01  -1.0173455e+00  -1.4398042e-01  -1.4269204e+00  -8.2720040e-01   6.2820665e-01  -9.6634259e-01  -1.2049764e+00  -1.0344983e+00  -1.5572526e+00  -3.6932028e+00  -1.0158767e+00  -1.7880074e+00  -1.4429428e+00  -1.7025525e+00   3.9636908e+00   1.3703731e+00   1.1952506e+00   1.0606742e+00   4.8704251e+00   3.5981975e+00   6.2473587e+00  -3.3437068e+00  -6.1414223e+00  -4.8891135e+00  -2.1078674e+00  -4.1193381e-01   2.6953874e+00  -3.2128655e-01   7.1927959e-01  -1.0072729e+00   3.1056757e+00  -1.9086461e-02  -4.7223980e-01  -6.2821488e-01
  -3.0636259e-02   5.4151963e-01   2.5206884e-01  -4.3810508e-01  -4.1726252e+00  -4.4178176e+00   2.4928047e-01  -3.3163699e-01  -1.4819479e+00  -2.9928107e+00  -1.8107445e+00  -1.4600388e-01  -2.1618740e-01  -1.9133635e+00   1.2445861e+00  -1.7618013e+00  -3.1097424e+00   1.4453295e-01   1.1007893e+00   6.9597889e-01  -3.1755250e+00  -1.6126743e+00   2.9653110e+00  -2.0148687e+00  -6.6429940e+00  -6.8149239e+00  -2.6837851e+00  -4.7976113e+00  -1.3104914e+00  -4.9444194e-01   1.8604722e+00  -4.0855135e-04   3.0405024e+00   2.4683957e-01   2.0438290e+00   8.1881881e-01  -2.2633728e-01   3.1176413e+00   3.4428843e-02  -7.8308539e-01  -1.4293988e-02   3.4555521e+00   1.7143178e+00   7.4886331e-01   1.0715947e+00  -1.0303809e+00   3.5081720e+00   2.4092649e-01   5.8309147e-01  -1.5771598e+00  -1.7235411e+00  -3.2999839e+00   2.1210890e-01  -1.6291676e+00  -9.1797965e-01  -3.5685485e-01  -1.5169179e+00  -6.1200294e-01  -1.4456031e+00  -1.0799144e+00   8.6772248e-01  -1.2520704e+00  -1.5514175e+00  -1.5791325e+00  -5.6115328e-01  -3.6875129e+00  -1.0566626e+00  -1.6889641e+00  -1.5377621e+00  -1.8977453e+00   4.1006563e+00   1.1556382e+00   2.7165293e-01   4.2966142e-01   4.4598462e+00   2.5579977e+00   6.2697379e+00  -2.8547352e+00  -6.3192136e+00  -5.1369674e+00  -2.1740888e+00  -3.3795726e-01   2.7719549e+00  -2.3691068e-01   5.8183203e-01  -9.0961407e-01   3.0378756e+00  -3.4735848e-01  -4.8540541e-01  -6.5885809e-01
   2.5256185e-01   4.0779488e-01   3.1859001e-01  -3.8642046e-01  -4.2806896e+00  -4.0774695e+00   4.2901875e-01  -7.3131811e-02  -1.8934831e+00  -2.7638234e+00  -1.3678324e+00   2.4075635e-01   1.4260175e-01  -1.3379674e+00   1.0140435e+00  -1.7329793e+00  -2.8261754e+00   6.8764796e-01   1.2367188e+00   7.4907614e-01  -3.6837646e+00  -2.1107278e+00   2.6800785e+00  -2.2594807e+00  -7.1029453e+00  -6.6024577e+00  -3.2889772e+00  -4.7088216e+00  -1.1202444e+00  -4.6157950e-01   1.2241772e+00  -3.9769616e-01   3.0505006e+00   3.4527280e-01   1.4448369e+00   8.1032987e-01   3.0855218e-01   2.8291729e+00   5.1291557e-01  -4.6902369e-01  -3.5590251e-01   1.5709372e+00   9.7555175e-01  -4.9492837e-01   7.2059610e-01  -9.7969404e-01   3.3076252e+00  -1.0377499e+00   7.2202117e-01  -1.4734722e+00  -1.3512834e+00  -3.3045853e+00   4.9608172e-01  -1.1784981e+00  -6.4614932e-01   5.6722908e-02  -1.3216044e+00  -5.7006178e-01  -1.3616819e+00  -1.1839285e+00   8.8208133e-01  -1.4448835e+00  -1.2472523e+00  -1.5295962e+00   7.2707936e-03  -3.2568900e+00  -1.3645642e+00  -2.1690033e+00  -1.3513907e+00  -1.6630549e+00   3.8894431e+00   6.1584235e-01  -1.4709632e-01  -5.5368606e-01   4.2317921e+00   7.4954321e-01   5.9319931e+00  -2.9815381e+00  -4.9870784e+00  -4.7731807e+00  -1.8376625e+00  -1.2542028e-01   2.7090251e+00  -1.2613870e-01   4.8538355e-01  -1.0354712e+00   3.1608042e+00  -6.6493216e-01  -1.3441938e-01  -8.1532470e-01
   3.6529341e-01   3.1250915e-01   1.6242731e-01  -2.0691262e-01  -4.2387394e+00  -4.0732089e+00   6.1122989e-01   9.8755552e-02  -2.3982018e+00  -2.9812639e+00  -1.0630921e+00   1.2482145e-01   6.0998483e-02  -9.3459082e-01   3.7817489e-01  -1.8880697e+00  -2.2987057e+00   7.6457494e-01   9.1877579e-01   6.9122640e-01  -3.4334415e+00  -2.5679498e+00   2.3728797e+00  -2.3396339e+00  -7.7737715e+00  -7.2293930e+00  -3.6403178e+00  -5.0538884e+00  -1.1882003e+00  -5.2006059e-01   7.5302234e-01  -6.8631242e-01   3.0648517e+00   8.0232296e-01   1.3456621e+00   9.7050094e-01   5.2384059e-01   2.2485628e+00   8.8103213e-01  -5.8763317e-01  -3.8734329e-01   5.1481418e-01   5.3758075e-01  -1.1846602e+00   4.8753807e-01  -6.8312987e-01   2.8622624e+00  -2.0343088e+00   7.1283512e-01  -1.4072274e+00  -7.3423661e-01  -2.8726412e+00   8.1842040e-01  -8.8729322e-01  -1.7729900e-01   2.1495202e-01  -1.0853789e+00  -3.2630138e-01  -1.2150416e+00  -9.1886933e-01   7.9169944e-01  -1.1364603e+00  -8.6381217e-01  -1.0501774e+00   7.3254483e-01  -2.6054384e+00  -7.6519759e-01  -1.4364083e+00  -1.0276340e+00  -1.1858931e+00   2.9726380e+00   2.9917758e-01  -7.1028784e-01  -1.0036021e+00   3.6589185e+00  -8.1608627e-01   4.5731119e+00  -2.9290904e+00  -3.7938946e+00  -4.3931854e+00  -1.4733062e+00  -7.5929462e-02   2.3691813e+00  -5.4486315e-02   4.7074642e-01  -7.3137388e-01   2.5353649e+00  -1.6274817e+00  -4.8249812e-02  -8.8431542e-01
   8.6774610e-01   1.1275869e-01   4.7699505e-01  -5.7362930e-02  -4.1060180e+00  -3.8637223e+00   1.0724787e+00   5.9391823e-02  -2.6260785e+00  -2.6746879e+00  -3.0341337e-01   3.5071705e-01   4.1048712e-01  -4.0997947e-01   8.6041932e-02  -1.9876301e+00  -1.6205052e+00   1.3022860e+00   8.2764184e-01   5.0158266e-01  -3.6555199e+00  -3.0414473e+00   2.4003581e+00  -2.4632028e+00  -7.5366330e+00  -6.9123517e+00  -4.0856461e+00  -5.0524394e+00  -1.1350662e+00  -9.2427366e-01   1.2415609e-01  -1.3673382e+00   2.7076222e+00   6.5710803e-01   1.0844870e+00   9.5013535e-01   8.6053478e-01   1.9695071e+00   1.0988062e+00  -4.0149219e-01  -4.9894902e-01  -1.0706616e+00  -1.3272659e-01  -1.8286477e+00   1.3975744e-02  -6.3410463e-01   2.3014306e+00  -2.6117112e+00   5.7498390e-01  -1.1767921e+00  -3.7845943e-01  -2.3009313e+00   1.1324050e+00  -3.1946357e-01   1.6727756e-01   7.2375390e-01  -5.5407641e-01  -1.2326808e-02  -1.1846691e+00  -8.7945580e-01   6.2678981e-01  -1.2757583e+00  -3.0663542e-01  -5.9950797e-01   1.5084593e+00  -1.6822898e+00  -9.1532150e-01  -1.6604382e+00  -1.1064477e+00  -9.4793274e-01   2.4206704e+00  -3.8927848e-01  -8.6911552e-01  -1.9231798e+00   3.9249678e+00  -2.4289071e+00   3.4765768e+00  -3.1723371e+00  -2.2457015e+00  -3.6965605e+00  -1.0701392e+00  -4.3459997e-02   2.0015493e+00  -2.1487007e-01   6.2020807e-01  -7.7299484e-01   2.5533799e+00  -1.8829846e+00   3.3394146e-01  -9.6023898e-01
   1.0188347e+00   2.0731014e-03   3.9738839e-01   3.4145904e-03  -3.9544439e+00  -3.4459109e+00   1.2901909e+00   1.8388207e-01  -2.9263813e+00  -2.5690849e+00  -4.8938551e-02   1.3383670e-01   3.0784308e-01  -2.9321896e-02  -5.5131223e-01  -2.0299216e+00  -1.0455993e+00   1.5611251e+00   5.6353662e-01   5.3386519e-01  -3.4238431e+00  -3.3858674e+00   1.8994242e+00  -2.5457296e+00  -7.4480531e+00  -6.7569286e+00  -4.3179266e+00  -4.9389475e+00  -1.0141574e+00  -9.6809053e-01  -1.9877609e-01  -1.7117905e+00   2.5777773e+00   9.3468938e-01   9.7313943e-01   1.1412668e+00   1.1943573e+00   1.6336421e+00   1.5171710e+00  -1.5786007e-01  -5.9077412e-01  -2.3053451e+00  -7.8980507e-01  -2.5963674e+00  -3.0244012e-01  -4.5025282e-01   1.7075579e+00  -3.3989646e+00   5.0618538e-01  -1.0838808e+00  -6.2343055e-02  -1.9798704e+00   1.2667268e+00  -7.2052199e-02   4.8798685e-01   9.4233890e-01  -3.0932556e-02   2.9645160e-01  -9.5884498e-01  -6.7508566e-01   4.1758113e-01  -1.0936624e+00   8.1258952e-02  -1.3769544e-01   1.8907992e+00  -9.1382855e-01  -6.1185589e-01  -1.2881731e+00  -6.5567611e-01  -3.7171903e-01   1.6393704e+00  -8.2469364e-01  -1.1578604e+00  -2.6096478e+00   3.4332965e+00  -3.9028194e+00   2.2077685e+00  -3.0572690e+00  -8.2917517e-01  -3.1413212e+00  -5.8860254e-01   2.7519205e-02   1.5873644e+00  -2.4728016e-01   5.2021762e-01  -7.0660572e-01   1.9335292e+00  -2.6354441e+00   5.5721980e-01  -1.0448069e+00
   7.6448778e-01  -1.1552340e-01   2.5851209e-01  -2.5749670e-02  -3.8969006e+00  -3.4513998e+00   1.3698307e+00   3.5855210e-01  -2.8137857e+00  -2.3590188e+00  -4.6556019e-01  -2.1288523e-01  -3.1788097e-01   1.1005943e-01  -1.1684151e+00  -2.2291179e+00  -1.3865151e+00   1.5845322e+00  -6.0454576e-02   4.1784240e-01  -3.1909945e+00  -3.3778624e+00   1.3410595e+00  -2.5540420e+00  -7.5674470e+00  -6.6043263e+00  -4.4185372e+00  -5.1853451e+00  -1.0307009e+00  -1.1895005e+00  -7.2629652e-02  -1.6583402e+00   2.5625453e+00   1.2428632e+00   2.0137469e+00   2.5592219e+00   9.6698001e-01   1.2707235e+00   1.3694312e+00  -1.7130407e-01  -6.0041892e-01  -3.2849345e+00  -6.2900744e-01  -2.4033812e+00  -1.1909711e-01  -1.6106451e-01   1.7584315e+00  -3.3360024e+00   5.6126952e-01  -1.1868506e+00  -1.8131280e-01  -1.8713940e+00   9.1738756e-01  -7.4012252e-02   5.1691082e-01   9.1234551e-01   2.2221969e-02   2.8096286e-01  -5.0485895e-01  -4.4719564e-01   2.6405678e-01  -8.3404163e-01  -2.2981405e-01  -3.1937389e-02   1.9105447e+00  -2.9065410e-01  -1.0051616e-01  -4.5399692e-01  -4.5331495e-01  -3.4447658e-02   1.1448588e+00  -1.1901620e+00  -1.3256236e+00  -3.1428899e+00   2.9518011e+00  -4.5297793e+00   1.5262808e+00  -2.3191168e+00  -3.6686773e-01  -2.7829651e+00  -1.4838902e-01   1.3979928e-01   1.0295057e+00  -6.1883123e-01   1.8884786e-01  -5.9599877e-01   8.4942882e-01  -3.3107609e+00   6.8593061e-01  -1.1323264e+00
   1.0721922e+00  -2.6426176e-01   3.3784981e-01  -2.0482912e-01  -3.8562967e+00  -3.8133939e+00   1.6802045e+00   8.9393596e-01  -3.2110086e+00  -3.2791396e+00   7.0538251e-01  -9.3036208e-02   3.8164167e-01   1.6266442e+00  -2.2178484e+00  -2.6980026e+00  -2.4413615e-02   2.1220846e+00  -4.8039796e-01   3.5914223e-01  -2.5739751e+00  -3.8039871e+00   4.7163286e-02  -3.4007842e+00  -1.0136658e+01  -8.7241610e+00  -5.2841203e+00  -6.3546864e+00  -8.1999582e-01  -5.5217639e-01  -1.9715199e+00  -2.7758421e+00   2.2486360e+00   1.6511267e+00   7.4849377e-01   1.6313671e+00   1.2977936e+00   9.3619268e-01   1.6825243e+00  -4.1730301e-01  -8.7404954e-01  -3.9710636e+00  -1.5798954e+00  -3.5268040e+00  -3.7224105e-01   1.3278740e-02   3.8827765e-01  -4.6930543e+00   4.8905857e-01  -1.1155576e+00  -4.0482427e-02  -1.4642949e+00   8.8344228e-01  -1.4283663e-01   6.8262560e-01   1.0316280e+00   7.1228273e-01   6.3971405e-01  -2.6877694e-01   7.9950961e-02   1.7211565e-01   4.7738685e-01   3.0837621e-01   1.2764035e+00   2.1050954e+00   1.1604954e+00  -7.3155217e-02  -2.8163673e-01  -2.5570150e-01   6.9238641e-01  -2.3442530e-01  -1.8347524e+00  -1.7724240e+00  -3.6864253e+00   2.0080920e+00  -5.6347626e+00   1.1851551e-02  -2.0619769e+00   1.8977776e+00  -1.9196168e+00   1.3157036e+00   8.3551250e-01   6.4682365e-01  -2.8418355e-01  -6.1638452e-03  -3.8861371e-01  -4.2867532e-01  -5.5030253e+00   1.0483747e+00  -1.3015773e+00
   1.5087773e+00  -4.8115611e-01   6.9081449e-01  -8.1622728e-02  -3.1312509e+00  -2.9885763e+00   2.6422026e+00   3.7611265e-01  -3.0773321e+00  -2.8568451e+00   7.4826964e-01  -7.4519875e-01  -1.5681309e-01   1.5044080e+00  -2.6950481e+00  -2.5765504e+00   2.6113838e-01   2.1482621e+00  -1.1861883e+00   1.1872959e-01  -2.0952851e+00  -4.6917689e+00   3.6595462e-01  -3.1642216e+00  -6.6788453e+00  -6.9836034e+00  -4.3959372e+00  -5.2215654e+00  -9.9090438e-01  -9.9177817e-01  -8.5030794e-02  -2.7253271e+00   2.1078570e+00   1.8975666e+00   1.4553165e+00   1.7994472e+00   1.0825753e+00   6.9178427e-01   1.6274448e+00  -2.2730606e-01   7.9390285e-02  -3.9502814e+00  -2.0794269e+00  -3.3233593e+00  -1.0648089e+00  -2.4365931e-01  -2.1876029e-01  -4.6568584e+00  -1.2479426e-01  -1.3693169e+00   1.4703810e-01  -9.2425759e-01   1.2046190e+00   7.6611196e-02   1.2481242e+00   1.3229832e+00   1.4996077e+00   1.0765835e+00  -3.2104504e-01   2.7647664e-01  -6.5679786e-02   1.3833164e-01   9.5209756e-01   1.8716482e+00   2.2600970e+00   1.5576210e+00   4.4719657e-02   2.5913926e-01  -1.9358754e-01   7.7371010e-01  -3.6056645e-02  -2.0780585e+00  -8.4256524e-01  -3.8173377e+00   2.9973532e+00  -6.4484117e+00  -1.3386774e+00  -2.3687470e+00   2.4484123e+00  -1.3456396e+00   1.5502729e+00   2.6379868e-01  -1.4495827e-01  -8.4443311e-01  -8.9912026e-02  -4.4211957e-01  -9.3061444e-01  -5.4707335e+00   1.3452487e+00  -1.2293160e+00
   1.0002050e+00  -1.0681397e+00   7.4999330e-01   6.0999620e-01  -1.5415462e-01   6.0917444e-01   2.4648629e+00  -2.3395489e-01  -5.9070432e-01   8.5864504e-01  -9.2131111e-01  -1.1800089e+00  -1.4367796e+00  -5.5861993e-01  -3.7488811e-01  -7.7692072e-01  -1.5883867e+00   1.4260464e+00  -1.5201810e+00  -1.0016843e-01  -6.4496927e-02  -1.4823590e+00   3.1468706e+00   9.7830189e-02   5.2056409e+00   3.1768207e+00   4.1842619e-01   9.7713466e-01  -3.3277656e-01  -1.3247309e+00   4.3218836e+00  -9.3528591e-04   1.6983266e+00   1.2519269e+00   2.4157564e+00   6.6639178e-01   1.6569518e+00   1.2345103e+00   1.5791344e+00   1.4785464e+00   1.9237265e+00  -3.8282620e+00  -1.0717783e+00  -3.1284438e+00  -2.4230458e-01  -1.8448902e-01   4.6086686e-01  -3.3088742e+00   9.8524180e-02  -3.6296570e-01   1.5421522e-01  -8.7128185e-01   7.7709795e-01   6.3666508e-01   2.3470518e-01   9.3089566e-01   9.0666059e-01   4.5390642e-01  -1.5672169e+00  -1.2659491e+00  -1.4101851e+00  -3.0491526e+00  -8.2073042e-01  -1.0116832e-01   3.5098339e+00   9.4161184e-01  -9.2149499e-01  -5.5695058e-01  -1.4512053e-01   2.4440106e-01   9.7095768e-01  -1.0011718e+00  -2.3148553e-01  -3.5639708e+00   1.7872796e+00  -4.7998507e+00  -1.5915007e+00  -1.3728731e+00   1.9725712e+00  -9.4215717e-01  -3.9467375e-01  -9.2153205e-02   3.9961381e-01  -1.3373595e+00   7.6507421e-01  -3.2631006e-01   6.3550890e-01  -2.1729516e+00   5.3320060e-01  -2.7041041e-01
   7.0801958e-01  -8.0166813e-01   4.7306784e-01  -8.4312378e-02  -1.5170677e+00  -1.0495887e+00   2.0883185e+00   3.6586817e-01  -9.7698345e-01  -4.1487879e-01  -4.2544120e-01  -1.0838237e+00  -1.1684877e+00   8.1211907e-01  -1.7789638e+00  -1.6536516e+00  -8.9982932e-01   1.9288433e+00  -2.0801619e+00   1.4394224e-01  -6.8821950e-01  -1.8019775e+00   5.3561379e-01  -1.6664044e+00  -1.0647578e+00  -1.3064682e+00  -1.9495255e+00  -2.1444921e+00  -1.7139281e-01  -9.2099881e-01   1.7327664e+00  -1.2407985e+00   1.4983544e+00   1.6584937e+00   2.5074905e+00   2.0954773e+00   1.3821823e+00   6.4064647e-01   1.1439325e+00   5.9846380e-01   7.3372012e-01  -4.6664603e+00  -1.0960438e+00  -2.9921629e+00  -5.1422138e-02   2.1347746e-01   9.7472314e-02  -3.3086116e+00   4.2503057e-01  -5.9481952e-01  -1.7150758e-01  -8.9704953e-01   5.2226011e-02   1.4936082e-01   2.0272284e-01   8.2796458e-01   1.2285443e+00   6.1514765e-01  -1.1859068e-01  -3.2361757e-01  -8.1174781e-01  -9.2986551e-01  -5.1806377e-01   8.3826777e-01   2.3291301e+00   2.1190233e+00  -3.8803956e-01   2.4538997e-01  -2.4374820e-01   9.2788423e-01   9.3402915e-02  -2.0271558e+00  -4.0844485e-02  -3.9255872e+00   1.5902285e+00  -4.7793189e+00  -1.4840362e+00  -6.6488448e-01   3.3959271e+00  -2.3308511e-01   1.4856089e+00   9.9251421e-01  -3.3537144e-01  -1.1801406e+00  -1.4878732e-01  -3.6505001e-01  -1.5144673e+00  -4.1024641e+00   7.1507321e-01  -8.9360032e-01
   1.8990254e+00  -7.4526449e-01   9.3768982e-01  -1.8975201e-01  -1.9040286e+00  -1.6304482e+00   2.6482332e+00   2.4593172e-01  -1.9174915e+00  -1.5154672e+00   2.1504923e+00  -6.6386086e-01   2.2488244e-01   2.5010020e+00  -2.9458744e+00  -2.1554290e+00   2.2526800e+00   3.1079469e+00  -1.7206536e+00   4.5983460e-02  -1.0021261e+00  -3.1403952e+00  -1.8041173e-01  -2.5794088e+00  -4.3163250e+00  -3.9654293e+00  -3.4326455e+00  -3.7267609e+00  -1.1314299e-02  -7.0543123e-01  -1.1333223e+00  -3.2267604e+00   1.0569465e+00   1.5805839e+00   7.5873604e-01   6.4952309e-01   2.0191115e+00   2.7852597e-01   1.8697855e+00   5.0738056e-01  -1.1845825e+00  -5.9312800e+00  -2.6364145e+00  -4.2807506e+00  -1.1052520e+00  -4.9417555e-01  -1.5059588e+00  -4.2208057e+00  -1.9479204e-01  -6.9750401e-01   7.6205438e-02  -1.4424694e-01   3.7879442e-01   1.2269143e-01   8.8408660e-01   1.1311550e+00   2.9273914e+00   1.6449935e+00  -1.2891074e-01   3.3603855e-01  -6.6585750e-01   4.5081454e-01   1.0691128e+00   2.7647450e+00   2.9893833e+00   3.5968657e+00  -6.3661575e-01  -5.3815461e-01   1.1510887e-01   1.7133456e+00  -1.6341837e+00  -2.9266486e+00  -1.4021833e+00  -4.9546787e+00   1.3679479e+00  -6.5567739e+00  -3.4722948e+00  -1.1975285e+00   7.0487432e+00   1.3954327e+00   3.3995793e+00   1.4385864e+00  -7.1236190e-01  -8.9837203e-01  -1.2214631e-01  -8.9372573e-01  -2.2990001e+00  -5.7685536e+00   1.6434939e+00  -1.1413486e+00
   2.0392552e+00  -7.8667580e-01   1.0061558e+00  -1.9496499e-01  -1.3321394e+00  -1.0156096e+00   2.7068419e+00  -2.2265001e-02  -1.4199944e+00  -9.7942941e-01   2.5602256e+00  -7.2243202e-01   2.5448758e-01   2.5620145e+00  -2.8124671e+00  -1.8351914e+00   2.9159721e+00   3.2840805e+00  -1.8861530e+00   4.2555472e-02  -5.7446847e-01  -2.7443874e+00  -1.1106686e-02  -2.1123061e+00  -2.4234376e+00  -2.3679901e+00  -2.6263731e+00  -2.7029861e+00   3.3492760e-01  -6.6596165e-01  -6.8570386e-01  -3.0232903e+00   7.6982411e-01   1.5110846e+00   4.1181349e-01  -1.4751571e-01   2.2403531e+00   4.5566324e-02   1.9031601e+00   6.5865254e-01  -1.3977805e+00  -6.0338971e+00  -2.6794677e+00  -4.3161854e+00  -1.2212369e+00  -7.7878340e-01  -1.8177321e+00  -3.7894432e+00  -3.4259562e-01  -5.7197555e-01   1.3784121e-01   1.3397932e-01   2.3334139e-01   5.6816355e-02   8.5269400e-01   9.5930863e-01   3.3409671e+00   1.8476064e+00  -2.5438563e-01   3.1391918e-01  -8.0279593e-01   4.0692673e-01   1.2143884e+00   3.0038155e+00   3.1290181e+00   3.9454233e+00  -8.8534690e-01  -8.0693321e-01   2.1265209e-01   1.8814253e+00  -1.8642671e+00  -2.9574298e+00  -1.2637047e+00  -4.9493841e+00   1.0594635e+00  -6.2748803e+00  -4.1172266e+00  -1.0732696e+00   8.2103685e+00   2.3261854e+00   3.7079511e+00   1.5728910e+00  -8.8058306e-01  -9.1330460e-01  -1.6153885e-01  -1.1356138e+00  -2.6245493e+00  -5.3719514e+00   1.6309928e+00  -1.0595092e+00
   1.9442401e+00  -8.2668935e-01   1.0520688e+00  -3.1711758e-01  -1.1120849e+00  -7.5732716e-01   2.5691228e+00   3.6576432e-02  -8.3095348e-01  -7.1292989e-01   2.7798148e+00  -7.4273999e-01   3.4926207e-01   2.6516954e+00  -2.7591882e+00  -1.7464813e+00   3.0505334e+00   3.2613782e+00  -1.9531864e+00   1.9166147e-02  -4.4476341e-01  -2.3427850e+00  -2.4744100e-01  -1.9672212e+00  -2.1067207e+00  -1.7569460e+00  -2.3049753e+00  -2.3610815e+00   4.9281050e-01  -7.1154581e-01  -9.3032441e-01  -3.0609072e+00   4.5388030e-01   1.3950665e+00   5.4093448e-01  -6.5239303e-02   2.2415939e+00  -1.7997775e-01   1.7505473e+00   4.3163274e-01  -2.1503839e+00  -6.3276095e+00  -2.2483508e+00  -4.0078653e+00  -9.3391359e-01  -9.4855815e-01  -1.5408947e+00  -3.2131261e+00  -2.6334613e-01  -7.0682416e-01  -5.1371757e-02  -7.2113677e-02  -1.7753262e-01  -2.4229240e-01   6.4480846e-01   5.9471806e-01   3.3575910e+00   1.6965418e+00  -9.4340473e-02   1.5673092e-01  -7.1747778e-01   4.1216196e-01   9.5737372e-01   2.7907224e+00   2.9602231e+00   3.9192464e+00  -9.0768978e-01  -8.5784678e-01   2.6099693e-01   1.9491090e+00  -1.8199968e+00  -3.0330745e+00  -1.4260251e+00  -5.0080652e+00   3.2633274e-01  -5.7535471e+00  -3.7506518e+00  -5.7622796e-01   8.5479739e+00   2.7432695e+00   3.8643991e+00   1.5950726e+00  -1.1040222e+00  -1.0266980e+00  -4.2774904e-01  -1.3971178e+00  -3.2727162e+00  -5.3082236e+00   1.5660978e+00  -1.0144448e+00
[truncated: 1,027,434 more chars]
