# Supplementary material for: Autistic traits and individual brain differences: functional network efficiency reflects attentional and social impairments, structural nodal efficiencies index systemising and theory-of-mind skills
Source: Mol Autism. 2021 Jan 21;12:3. doi: 10.1186/s13229-020-00377-8 (PMC7818759; doi:10.1186/s13229-020-00377-8)
Supplement: Supplementary file 7 — Additional file 7. Nuisance regressors. Nuisance regressor time series for each subject, as floating-point values in ASCII text format. [file 13229_2020_377_MOESM7_ESM.zip › Paul_Arora_et_al_data/Physiological/BBC/NuisancesRegdour_rsfMRI_aal90_TimeSeries/NuisancesRegdOut_aal90_subj24.txt]

   1.6457383e-01  -7.6528196e-01  -5.1090842e-03  -5.3083253e-02   1.8473895e-01   4.1006864e-02  -7.3867072e-03  -1.7136814e-01   1.7674242e-01   1.7674242e-01   2.0117784e-02  -2.4645192e+00   2.3952067e-01  -4.4282695e-01   1.8581293e-01   4.4888449e-02  -1.2778556e-01  -7.2740825e-02  -3.5781573e-01  -6.7996175e-01  -1.4459236e-01  -8.8023981e-01   8.9086558e-02   3.6745704e-02   1.7674242e-01   1.7674242e-01   1.7674242e-01  -7.8333022e-02  -8.4174206e-01  -2.1971108e+00  -2.9799420e-01  -1.3434311e-01  -1.5432648e+00  -1.1415866e+00   3.7326607e+00   2.3914348e+00  -1.6385210e+00   1.6814953e-01  -1.1092691e+00   2.8005744e-01  -7.8086895e-01   3.1611801e-01   1.3762427e+00  -3.3285303e-01  -1.3973596e-01  -2.0754723e+00   1.6425037e+00   2.1207310e+00  -1.1248953e+00  -1.2747667e+00  -8.8855129e-01  -5.7219887e-01  -9.4421906e-01   1.2839444e-01  -5.0002831e-01  -2.9157838e-01   5.5140141e-01  -2.5262349e-01  -1.6718264e+00  -1.9088639e+00   1.3838156e+00   5.5600033e-02   4.7155484e-01  -9.4069428e-01   1.4727169e-01  -1.3028201e+00  -2.9208368e-01   1.8383604e-01  -1.5909765e-01   2.5576850e-01  -8.1665906e-01  -1.4885050e+00  -2.0313757e+00  -3.8508662e+00  -2.4105876e+00  -2.4745134e+00   7.4228427e-01  -2.5389058e-01   1.3732294e+00   5.2872025e-01  -2.9454664e-01  -3.0101214e-01   1.8316386e-01  -1.5932423e+00   4.3226546e-01  -1.5103942e-01   1.4872886e-01  -3.7967352e-02  -2.1513247e-01   4.5161644e-02
   1.2600307e-02  -6.8136863e-01  -1.1040736e-02  -3.2029534e-02   1.5797423e-01   7.2382992e-02  -2.5257760e-02  -1.4431299e-01   1.5990717e-01   1.5990717e-01  -1.9607976e-01  -2.4883817e+00   2.1332150e-01  -4.3734995e-01   1.5953120e-01   4.6867836e-02  -3.2837003e-01  -1.5138590e-01  -3.8998928e-01  -6.3851727e-01  -1.1812631e-01  -4.7605582e-01   7.6113873e-02   2.7942785e-02   1.5990717e-01   1.5990717e-01   1.5990717e-01  -3.6964312e-02  -9.1052995e-01  -1.7376727e+00  -3.5127829e-01  -2.9360904e-01  -1.4236486e+00  -1.0782952e+00   3.8504101e+00   2.4981700e+00  -1.4412928e+00   5.1077725e-01  -1.8482062e+00  -1.1033408e-02  -1.2076514e+00  -6.2497404e-01   1.7034456e+00  -4.5194535e-01  -1.8589951e-01  -2.1544860e+00   2.2826940e+00   2.1382652e+00  -1.1871781e+00  -1.5161199e+00  -8.8884344e-01  -6.7728578e-01  -8.0250264e-01   8.6254417e-03  -7.3296368e-01  -3.6727649e-01   4.0962718e-01  -1.4656372e-01  -1.7904401e+00  -2.0326007e+00   1.4573471e+00   2.2952258e-01   6.5261014e-01  -1.1614354e+00   2.6918939e-01  -1.7026308e+00  -3.3932021e-01   1.9852086e-01  -8.6582990e-02   4.6651890e-01  -1.1658547e+00  -1.7764234e+00  -2.0895123e+00  -3.3469144e+00  -2.2105342e+00  -1.4990027e+00   7.0209630e-01  -1.4554835e-01   8.1638750e-01   4.2956814e-01  -4.6983756e-01  -2.0010965e-01   1.5419154e-01  -1.2344266e+00   5.8785274e-01  -2.2676155e-01   1.3828445e-01   3.5170570e-02  -2.4265237e-01   1.8579561e-02
  -2.2463329e-01  -6.4127222e-01  -1.1702705e-02  -3.3655943e-02   1.0982999e-01   8.1567250e-02  -6.6490313e-02  -1.6762337e-01   1.2153674e-01   1.2153674e-01  -5.8095657e-01  -2.7816676e+00   1.5527364e-01  -5.1273029e-01   1.0968837e-01   3.6588474e-02  -3.7416881e-01  -6.0955762e-01  -4.4552218e-01  -5.5103443e-01   1.0017728e-01   1.0719880e-01   4.6402628e-02   7.6155333e-03   1.2153674e-01   1.2153674e-01   1.2153674e-01  -3.7305465e-02  -9.0647191e-01  -1.4056190e+00  -4.7411814e-01  -5.2530987e-01  -1.6417363e+00  -1.1510803e+00   3.7194020e+00   2.9721177e+00  -1.2665750e+00   1.2370574e+00  -2.4712922e+00  -2.8995975e-01  -9.6026904e-01  -1.5509770e+00   2.0240017e+00  -3.0211256e-01  -2.0896653e-01  -2.6612131e+00   2.8945632e+00   2.4610562e+00  -8.7040187e-01  -1.9679420e+00  -8.5988389e-01  -8.2517392e-01  -9.1359263e-01  -7.0457757e-02  -9.0669434e-01  -5.0123212e-01   2.7899041e-01  -1.3787336e-01  -2.0060496e+00  -2.1880615e+00   1.4161072e+00  -1.6503923e-01   9.3220397e-01  -1.6189967e+00   3.1364864e-01  -2.5598360e+00  -6.3899599e-01  -3.6701365e-02  -1.8037416e-01   6.3691940e-01  -1.8410590e+00  -2.4430323e+00  -2.0529847e+00  -3.0743372e+00  -2.1250007e+00  -6.3680019e-01   6.8029425e-01   6.5650102e-03   8.4398749e-01   2.6877795e-01  -4.7912568e-01  -3.2490128e-01   1.1383151e-01  -9.2097137e-01   7.1455171e-01  -2.7201594e-01   1.0601351e-01   1.1483596e-01  -3.3511629e-01   3.8233784e-04
  -4.2453287e-01  -5.6932958e-01  -2.7711280e-02  -2.5863617e-02   6.4324246e-02   6.8944214e-02  -1.1337866e-01  -1.7084886e-01   7.9051936e-02   7.9051936e-02  -8.3495981e-01  -2.6797041e+00   9.7433910e-02  -5.1218194e-01   6.2219721e-02   9.2205884e-03  -4.5124760e-01  -7.2714472e-01  -4.5455415e-01  -4.9923083e-01   1.3262492e-01   3.6263475e-01   2.1891382e-02  -1.6289807e-02   7.9051936e-02   7.9051936e-02   7.9051936e-02  -3.8544615e-02  -9.8353558e-01  -1.1593770e+00  -5.7706944e-01  -6.9076611e-01  -1.5001156e+00  -1.0609324e+00   3.8842498e+00   2.8086262e+00  -1.2119936e+00   1.0283450e+00  -3.0129180e+00  -3.8514071e-01  -1.2847338e+00  -1.9167735e+00   2.0991301e+00  -4.4515006e-01  -2.7884942e-01  -2.6695000e+00   3.2444978e+00   2.3453771e+00  -8.2759082e-01  -2.1131668e+00  -7.2152886e-01  -8.8079063e-01  -9.8430135e-01  -1.3635835e-01  -1.1401214e+00  -5.4952917e-01   1.4953654e-01   2.5563887e-02  -2.0357135e+00  -2.1916941e+00   1.4925519e+00  -1.8889596e-02   1.1545793e+00  -1.6487010e+00   6.3347209e-01  -2.9057512e+00  -5.8450575e-01   1.1182279e-01  -1.6628821e-01   8.5401412e-01  -2.1332045e+00  -2.7836468e+00  -2.0732524e+00  -3.0451586e+00  -1.8148707e+00  -2.7880341e-01   4.8464706e-01  -2.5623218e-01   6.1882998e-01   1.2158868e-01  -4.6153121e-01  -2.7704161e-01   6.5672820e-02  -6.6925366e-01   7.3813932e-01  -3.7294415e-01   6.7682799e-02   1.5745401e-01  -3.3372639e-01   7.3804630e-03
  -5.9369572e-01  -4.6423186e-01  -4.8989658e-02  -1.0983367e-02   2.2208561e-02   9.2131398e-02  -1.5884133e-01  -1.4180758e-01   4.2204894e-02   4.2204894e-02  -1.1440034e+00  -2.3432978e+00   9.9641770e-03  -4.0164194e-01   1.7796479e-02  -8.6691712e-03  -7.4607934e-01  -3.9969411e-01  -5.7564367e-01  -5.7017823e-01   2.4053383e-01   5.7595112e-01   1.3005624e-02  -3.1579776e-02   4.2204894e-02   4.2204894e-02   4.2204894e-02  -4.0925260e-02  -1.2926524e+00  -5.6304724e-01  -6.9063769e-01  -8.1427791e-01  -1.4170215e+00  -8.4007007e-01   4.5244394e+00   3.2838979e+00  -1.5340404e+00   7.5147368e-01  -3.8481176e+00  -4.5292554e-01  -2.1122132e+00  -1.9752331e+00   1.8920657e+00  -8.4006500e-01  -5.2795961e-01  -2.6486536e+00   2.9980478e+00   2.0616924e+00  -1.1961269e+00  -2.2513700e+00  -8.7949448e-01  -1.0789680e+00  -1.1717897e+00  -1.8152204e-01  -1.8152916e+00  -4.3533255e-01  -3.4411273e-02   3.3014985e-01  -2.2854120e+00  -2.1763590e+00   1.3704368e+00   5.1900299e-01   9.6192505e-01  -1.0083674e+00   5.8338234e-01  -2.8743695e+00  -3.6100434e-01   4.5776357e-01  -2.8232438e-01   8.9437340e-01  -2.1817431e+00  -2.9554272e+00  -2.2910282e+00  -3.3634528e+00  -1.6893226e+00  -3.9154298e-02   2.6611534e-01  -3.4273255e-01   9.2268868e-02  -2.3669986e-02  -5.8739683e-01  -5.8652458e-01   2.2059102e-02  -1.4798255e+00   5.2841762e-01  -5.0343475e-01   3.0051050e-02   2.3462814e-01  -4.0442960e-01   3.2562062e-03
  -6.6357759e-01  -2.2592721e-01  -7.5917864e-02   1.8694872e-02  -4.6774756e-02   7.8332104e-02  -2.1568977e-01  -1.2840003e-01  -2.0016488e-02  -2.0016488e-02  -1.4447260e+00  -2.0840395e+00  -9.5588034e-02  -3.2982314e-01  -4.7791046e-02  -4.2134504e-02  -9.7696289e-01  -4.0087785e-01  -6.7458576e-01  -5.6102895e-01   2.3944921e-01   7.1734800e-01  -1.3707317e-02  -6.3480928e-02  -2.0016488e-02  -2.0016488e-02  -2.0016488e-02  -7.6097913e-02  -1.5898262e+00  -2.7971306e-01  -8.0945783e-01  -9.0889683e-01  -1.4016176e+00  -7.7985179e-01   4.6681680e+00   2.9520708e+00  -1.3587761e+00  -3.7803853e-02  -3.7956935e+00  -4.0332886e-01  -2.4034653e+00  -1.4340469e+00   1.6585023e+00  -1.2175884e+00  -7.2938977e-01  -2.6087732e+00   2.5990334e+00   1.6848965e+00  -1.3587470e+00  -2.2145194e+00  -7.7095814e-01  -1.0528647e+00  -1.1963412e+00  -1.4130311e-01  -2.0342811e+00  -2.5835009e-01   1.4917694e-04   6.2669443e-01  -2.3718796e+00  -2.0745835e+00   1.5467478e+00   6.0232275e-01   1.1939976e+00  -6.5343036e-01   7.2882932e-01  -3.0103480e+00  -2.0388022e-01   6.2830687e-01  -3.7055551e-01   8.9970034e-01  -2.1521702e+00  -3.1314919e+00  -2.3269004e+00  -3.8645725e+00  -1.3289169e+00   5.9222727e-02  -2.2345901e-01  -6.6224644e-01  -1.6484087e-01  -2.6720880e-01  -5.5957311e-01  -6.6517612e-01  -4.6252018e-02  -1.6804598e+00   3.4172245e-01  -6.3061092e-01  -3.3979849e-02   3.1111040e-01  -3.4950223e-01   5.6864822e-02
  -7.9938593e-01  -1.9729906e-01  -1.0832981e-01   3.2741354e-02  -9.2640379e-02   1.0016975e-01  -2.3326708e-01  -1.2692938e-01  -5.8309754e-02  -5.8309754e-02  -1.9453660e+00  -1.3433907e+00  -2.0031602e-01  -1.9769206e-01  -1.0006690e-01  -4.0006919e-02  -1.2444850e+00  -5.4556106e-02  -7.4735522e-01  -6.1816148e-01   1.4768212e-01   9.3581257e-01  -3.6031313e-02  -7.3119315e-02  -5.8309754e-02  -5.8309754e-02  -5.8309754e-02  -4.9972775e-02  -1.6462257e+00   1.7661676e-01  -9.5318294e-01  -1.2590667e+00  -1.1793245e+00  -5.3097951e-01   5.1948867e+00   2.7773597e+00  -1.2378292e+00  -4.7689494e-01  -4.2966139e+00  -5.2472911e-01  -3.1702676e+00  -1.8554431e+00   1.6938183e+00  -1.3250003e+00  -8.8929672e-01  -2.3187319e+00   2.9786533e+00   1.3997975e+00  -1.6661263e+00  -2.3513429e+00  -6.8001762e-01  -1.5526729e+00  -9.9103481e-01  -1.7995991e-01  -2.1887611e+00  -3.1831032e-01  -1.9100142e-01   8.2240118e-01  -2.1487379e+00  -2.0006218e+00   1.6930763e+00   1.1480155e+00   1.2443089e+00   1.9012512e-01   9.8195476e-01  -3.0571780e+00   2.7219589e-01   8.9525389e-01  -4.7250293e-01   9.0900173e-01  -2.0940401e+00  -3.3957907e+00  -2.2290380e+00  -3.7659554e+00  -7.6110900e-01  -4.2303270e-01  -2.0139243e-01  -1.0012557e+00  -8.5689251e-01  -2.0016791e-01  -6.2152424e-01  -9.4163160e-01  -7.3812854e-02  -2.2809468e+00   3.0215853e-01  -7.5292307e-01  -6.4160747e-02   3.3285101e-01  -3.1907306e-01   5.5213687e-02
  -9.3964003e-01  -2.6790358e-02  -1.1112755e-01   4.2149876e-02  -1.4685785e-01   8.5471271e-02  -2.7720636e-01  -1.6747593e-01  -1.0786820e-01  -1.0786820e-01  -2.3680200e+00  -1.3659929e+00  -2.9513255e-01  -1.9694431e-01  -1.5489356e-01  -6.3499369e-02  -1.2966881e+00  -5.9972005e-01  -7.1115176e-01  -4.5430595e-01   2.2520377e-01   1.2432012e+00  -6.4045614e-02  -8.6612203e-02  -1.0786820e-01  -1.0786820e-01  -1.0786820e-01  -7.8020306e-02  -1.6574142e+00   3.1921396e-01  -1.0653457e+00  -1.4277171e+00  -1.2066901e+00  -4.6842995e-01   4.7825453e+00   2.8928236e+00  -7.8803812e-01  -5.3320300e-01  -3.7994332e+00  -4.7795234e-01  -2.7406820e+00  -2.0122006e+00   1.7353237e+00  -1.2065023e+00  -9.9144854e-01  -2.6208931e+00   2.9474777e+00   1.4057688e+00  -1.4805238e+00  -2.4995356e+00  -5.8909738e-01  -1.6004914e+00  -1.1182130e+00  -1.7726899e-01  -2.1667829e+00  -4.1361895e-01  -1.6843019e-01   9.6818811e-01  -2.3167655e+00  -1.9160683e+00   1.8586898e+00   4.7969196e-01   1.6301676e+00   1.0721455e-01   1.0168607e+00  -3.6108968e+00   1.0217203e-02   6.3678383e-01  -5.9691729e-01   8.8341657e-01  -2.3877789e+00  -3.8499954e+00  -1.9819756e+00  -3.7699602e+00  -3.3065802e-01   2.2443765e-01  -3.7766111e-01  -1.1365580e+00  -8.0720578e-01  -5.5898401e-01  -3.9412628e-01  -1.1629426e+00  -1.1180634e-01  -2.3065918e+00   2.2985363e-01  -8.0479840e-01  -1.1081609e-01   3.5887895e-01  -3.6558618e-01   8.8170397e-02
  -7.9001725e-01   3.6910248e-02  -9.2578044e-02   5.4377121e-02  -1.1503635e-01   1.0555839e-01  -2.2022593e-01  -1.2616434e-01  -9.1086787e-02  -9.1086787e-02  -2.0630619e+00  -9.6589373e-01  -2.5837580e-01  -1.3395614e-01  -1.3358099e-01  -6.2864556e-02  -1.2051633e+00  -8.0870472e-01  -5.6914523e-01  -1.7102239e-01   2.6732129e-01   1.5461391e+00  -4.8144664e-02  -7.1639557e-02  -9.1086787e-02  -9.1086787e-02  -9.1086787e-02   4.3968781e-02  -1.3833748e+00   5.5344368e-01  -8.7645803e-01  -1.3029659e+00  -3.4486966e-01  -4.7709973e-01   3.0646754e+00   1.8207680e+00  -9.5835246e-01  -8.9953114e-01  -4.6246467e+00  -6.2038353e-01  -2.6342297e+00  -2.0213106e+00   8.3792281e-01  -1.0201992e+00  -1.0858403e+00  -1.1754757e+00   2.7162326e+00   8.3773341e-01  -1.2384347e+00  -1.6023884e+00  -7.5497256e-01  -9.1179657e-01  -9.6446067e-01  -1.5222646e-01  -1.9833856e+00  -4.5082353e-01  -2.7255186e-01   9.6246446e-01  -1.7436283e+00  -1.2107124e+00   1.3765324e+00   5.3261869e-01   1.1942011e+00  -1.7403367e-01   9.9309319e-01  -3.1441933e+00  -1.4333587e-01   8.3690613e-01  -3.3796335e-01   1.1182687e+00  -1.7462742e+00  -3.1419799e+00  -1.4674893e+00  -2.4789067e+00   5.4755544e-01   1.5065327e+00  -3.9531715e-01  -1.0920343e+00  -1.0281139e+00  -6.7662347e-01  -4.9677184e-01  -6.7364723e-01  -9.9720336e-02  -1.0925329e+00   8.2144370e-02  -7.1767545e-01  -8.0856163e-02   3.8735981e-01  -3.6473404e-01   7.0506029e-02
  -8.9507238e-01   7.3383846e-02  -6.7715551e-02   4.2032449e-02  -1.1199278e-01   1.2727453e-01  -2.1994735e-01  -1.6239624e-01  -8.8768920e-02  -8.8768920e-02  -2.2849914e+00  -1.1075131e+00  -2.8254850e-01  -1.5546219e-01  -1.3470011e-01  -5.9468202e-02  -1.1606780e+00  -1.3976507e+00  -5.4021734e-01  -2.4487669e-02   3.4597852e-01   1.7974212e+00  -4.8591999e-02  -5.8029205e-02  -8.8768920e-02  -8.8768920e-02  -8.8768920e-02   6.1205416e-02  -1.1800897e+00   6.4019945e-01  -8.9314649e-01  -1.4388866e+00  -4.8578047e-01  -6.4453842e-01   1.8073957e+00   1.4108758e+00  -1.2533740e-01  -2.0156036e-01  -3.9334963e+00  -6.3783229e-01  -2.0374888e+00  -2.8966090e+00   1.0304871e+00  -6.1548012e-01  -1.1301677e+00  -1.2845021e+00   3.0537047e+00   1.0417244e+00  -9.8877552e-01  -1.7233974e+00  -6.8942209e-01  -9.6074070e-01  -1.0987012e+00  -1.5336038e-01  -1.6851026e+00  -5.6801615e-01  -3.5440981e-01   9.2268562e-01  -1.7493547e+00  -1.1263056e+00   1.1457441e+00  -5.1931279e-01   1.3953687e+00  -5.3058293e-01   1.0377799e+00  -3.7824362e+00  -5.5426143e-01   3.9900786e-01  -4.3344528e-01   9.9419048e-01  -2.0793520e+00  -3.6447423e+00  -1.0384507e+00  -1.7554584e+00   8.4296161e-01   2.1762291e+00  -4.4715590e-01  -1.3159151e+00  -8.6658438e-01  -9.7249490e-01  -2.1255355e-01  -7.8951220e-01  -8.7189126e-02  -6.8584553e-01   2.0345717e-01  -7.2714095e-01  -7.2561012e-02   4.1069664e-01  -4.3852183e-01   1.1219103e-01
  -9.0658502e-01   6.5897775e-02  -7.4665024e-02   2.2206907e-02  -1.1435007e-01   1.2306918e-01  -2.1482642e-01  -1.7285154e-01  -9.9218801e-02  -9.9218801e-02  -2.3089086e+00  -7.8143874e-01  -3.2802233e-01  -1.3485411e-01  -1.4271375e-01  -7.7562389e-02  -1.2570293e+00  -1.3095915e+00  -5.9958721e-01  -7.4379755e-02   4.6253509e-01   1.6883088e+00  -4.3971798e-02  -5.7001360e-02  -9.9218801e-02  -9.9218801e-02  -9.9218801e-02   5.0730440e-02  -1.2347256e+00   7.2129191e-01  -9.2881396e-01  -1.4386959e+00  -4.7445092e-01  -6.2399812e-01   1.4455122e+00   1.4139995e+00  -3.4728471e-01  -7.7433887e-01  -3.9156833e+00  -4.9814981e-01  -1.9655526e+00  -2.3096033e+00   4.0102522e-01  -7.3050525e-01  -1.4054524e+00  -8.9174160e-01   2.4135538e+00   6.7926197e-01  -1.0807747e+00  -1.3861389e+00  -6.1709685e-01  -8.4783563e-01  -1.4029921e+00  -8.9304524e-02  -1.7695378e+00  -4.4934558e-01  -4.1346375e-01   1.0126223e+00  -1.5632467e+00  -8.2145906e-01   8.9701415e-01  -4.6946142e-01   1.1249971e+00   8.7412867e-02   1.0993648e+00  -3.4746449e+00  -4.4822505e-01   6.1596545e-01  -5.6946517e-01   8.5951035e-01  -1.6988692e+00  -3.5694597e+00  -8.6954809e-01  -1.7158315e+00   1.2157667e+00   1.8917055e+00  -8.0249073e-01  -1.4792233e+00  -9.3720969e-01  -1.0562525e+00  -8.2422437e-02  -9.0429714e-01  -8.9053801e-02  -1.1775374e+00  -3.7664549e-02  -7.3301349e-01  -8.2368638e-02   4.2246236e-01  -4.4942631e-01   1.5090537e-01
  -7.5933533e-01   2.1037448e-01  -5.3814763e-02   4.0415599e-02  -7.1708067e-02   1.5917031e-01  -1.7352721e-01  -1.1877687e-01  -6.9539347e-02  -6.9539347e-02  -1.9838893e+00  -4.0946685e-01  -2.8584873e-01   2.7302429e-02  -1.0595198e-01  -5.8481836e-02  -1.1881064e+00  -1.3424508e+00  -5.1601962e-01   6.9421605e-02   4.1076315e-01   1.7391180e+00  -1.8771648e-02  -2.6487657e-02  -6.9539347e-02  -6.9539347e-02  -6.9539347e-02   1.4897892e-01  -1.0239508e+00   9.5562989e-01  -7.2575672e-01  -1.2661192e+00  -4.1950508e-04  -6.5667423e-01  -1.2453178e-01  -5.7178169e-02  -7.3771461e-03  -9.7347712e-01  -3.6391898e+00  -4.4234374e-01  -1.9386951e+00  -2.1564816e+00  -1.7141031e-01  -5.7067390e-01  -1.3542711e+00   2.3238115e-01   1.9129974e+00   2.3318754e-01  -1.0527488e+00  -7.1559180e-01  -8.9732551e-01  -4.0690598e-01  -1.3367659e+00  -1.0530144e-02  -1.4617479e+00  -3.8200468e-01  -5.3567719e-01   1.0920443e+00  -1.2729007e+00  -3.2192369e-01   2.5140207e-01  -5.9905190e-01   5.0817819e-01   9.0020951e-02   8.3397777e-01  -2.9578481e+00  -5.5693885e-01   6.1796080e-01  -3.9915768e-01   8.0166192e-01  -1.1231945e+00  -2.9471136e+00  -4.4966152e-01  -1.0092931e+00   1.6519082e+00   2.4439418e+00  -7.4617614e-01  -1.6813466e+00  -1.1400963e+00  -1.1817200e+00  -1.4802345e-01  -7.4538585e-01  -5.6727901e-02  -6.5050056e-01  -1.9313528e-01  -7.3065181e-01  -4.5971780e-02   4.3647103e-01  -4.3637143e-01   1.7924018e-01
  -8.8164301e-01   1.6933161e-01  -4.9597595e-02  -6.9776649e-03  -8.1634957e-02   1.8254125e-01  -1.6046610e-01  -1.6884100e-01  -6.7070415e-02  -6.7070415e-02  -2.3217515e+00  -6.4843931e-01  -3.4013836e-01  -9.3785134e-02  -1.0998441e-01  -6.7846462e-02  -1.5358177e+00  -1.4571407e+00  -7.3341923e-01  -1.6681338e-01   3.9519584e-01   1.2883746e+00  -1.0832359e-02  -2.1705952e-02  -6.7070415e-02  -6.7070415e-02  -6.7070415e-02   5.6279558e-02  -1.0525511e+00   9.4359061e-01  -9.0130363e-01  -1.5043525e+00  -9.9925349e-01  -9.2175572e-01  -3.8177275e-01   5.0727801e-01   1.4504157e+00   1.4008657e-01  -1.7335688e+00  -3.5596868e-01  -1.5422301e+00  -3.5366088e+00   6.8731378e-01  -6.2412124e-01  -1.6559516e+00  -9.4489359e-01   2.3856450e+00   5.9231245e-01  -1.3751993e+00  -1.3944575e+00  -3.4873569e-01  -1.1500202e+00  -1.4324446e+00  -4.7082784e-02  -1.1504732e+00  -2.8422516e-01  -5.1250999e-01   1.0296338e+00  -1.4807414e+00  -7.0645488e-01   4.1453325e-01  -1.7883388e+00   1.1477696e+00   4.6347932e-01   1.1760139e+00  -3.8157061e+00  -6.6648484e-01   7.8813206e-02  -8.0607329e-01   1.4981443e-01  -1.6332869e+00  -4.0606852e+00  -2.6074342e-01  -2.0015661e-01   1.4469292e+00   2.1465773e+00  -1.2532292e+00  -2.0127997e+00  -1.2970404e+00  -1.4641471e+00   3.4176181e-01  -9.1264001e-01  -4.1146506e-02  -1.2523795e+00   2.0291977e-01  -7.7467444e-01  -4.9139225e-02   4.5139252e-01  -4.5303771e-01   3.0544103e-01
  -8.4395991e-01   1.7483457e-01  -4.8805768e-02  -1.5937332e-02  -6.8302808e-02   1.5079192e-01  -1.3156126e-01  -1.7591249e-01  -7.9809815e-02  -7.9809815e-02  -1.9646494e+00  -3.0157023e-01  -3.1210492e-01  -1.2666145e-02  -1.1415680e-01  -6.4418115e-02  -1.1620261e+00  -1.4803627e+00  -4.8430929e-01   5.6532283e-02   3.9585191e-01   1.4680177e+00  -2.3112255e-02  -2.0967248e-02  -7.9809815e-02  -7.9809815e-02  -7.9809815e-02   1.3010302e-01  -6.6785817e-01   1.1135525e+00  -7.2417737e-01  -1.3614434e+00  -3.1859864e-01  -7.0813043e-01  -1.4729520e+00  -9.8110559e-02   4.6776737e-01  -1.6547772e-01  -2.5213799e+00  -3.3638060e-01  -1.3363523e+00  -2.9714558e+00  -3.2021440e-01  -3.4125524e-01  -1.4464744e+00   2.4302849e-01   1.6803022e+00   1.8261280e-01  -1.0262598e+00  -6.1259783e-01  -7.0619724e-01  -6.3665411e-01  -1.4100394e+00  -2.8171524e-02  -8.8601300e-01  -4.7192166e-01  -7.3643277e-01   1.0079377e+00  -1.0234934e+00  -1.2422727e-01  -3.0658435e-01  -1.3758247e+00   3.6119973e-01   6.0711099e-01   8.7410338e-01  -2.8427214e+00  -7.0689565e-01   3.3091574e-01  -5.9845076e-01   3.9355544e-01  -1.0636640e+00  -3.2018795e+00   1.0517965e-01   3.8057721e-01   1.9076462e+00   2.2624875e+00  -8.4511242e-01  -1.8342806e+00  -1.3205006e+00  -1.2332931e+00   1.3599733e-01  -1.0239833e+00  -3.1954689e-02  -1.0745959e+00  -9.5111897e-02  -7.6181232e-01  -4.9516618e-02   3.7061728e-01  -4.4728433e-01   1.9827793e-01
  -6.0876544e-01   2.8936179e-01  -9.1606477e-03  -3.9060354e-02  -6.7613680e-04   1.6905297e-01  -4.4242800e-02  -9.3888078e-02  -2.4763007e-02  -2.4763007e-02  -1.1250729e+00  -3.5364403e-01  -1.9040405e-01   2.6717828e-02  -4.3427804e-02  -6.5133549e-02  -1.0227477e+00  -1.8533098e+00  -4.7350897e-01   1.9882046e-01   5.3273032e-01   1.3394113e+00   2.1014090e-02   1.8389913e-02  -2.4763007e-02  -2.4763007e-02  -2.4763007e-02   2.1626352e-01  -2.3434262e-01   1.0148537e+00  -3.7522986e-01  -9.2779069e-01  -8.3041113e-02  -1.0863093e+00  -4.0149907e+00  -1.9871879e+00   1.7340649e+00   1.0760976e-01  -1.2383427e+00  -1.8186543e-01  -4.7582402e-01  -2.7909699e+00  -7.8960303e-01  -1.7657878e-02  -1.1959986e+00   1.3840637e+00   1.1744959e+00  -2.0987591e-01  -5.0613443e-01   3.5826075e-01  -7.8699617e-01   2.7206710e-01  -1.6608078e+00   1.2068657e-01  -1.5643459e-01  -2.4667315e-01  -8.4224635e-01   8.4956395e-01  -6.1085957e-01   5.7597495e-01  -1.4285811e+00  -2.1384862e+00  -4.4916363e-01  -5.4475791e-02   6.4838620e-01  -2.2910566e+00  -1.1153600e+00   1.0000534e-01  -3.8262092e-01   1.7221211e-01  -2.6233748e-01  -2.3585223e+00   9.0565919e-01   1.7985475e+00   2.3617555e+00   3.0728420e+00  -9.7352325e-01  -1.8887997e+00  -1.0931533e+00  -1.6160043e+00   2.7679081e-01  -1.6199039e-01   2.5831729e-02   5.8417407e-01  -3.5059129e-02  -6.1259465e-01   8.3328248e-03   4.0000866e-01  -4.3588019e-01   3.2822321e-01
  -6.2862508e-01   1.0169726e-01   5.1941061e-03  -8.2436165e-02   2.5542098e-02   1.8526201e-01  -9.5619809e-03  -1.1877491e-01  -4.3947642e-03  -4.3947642e-03  -1.0913335e+00  -3.1864505e-01  -1.8210675e-01   5.2837057e-02  -2.2242842e-02  -3.9679403e-02  -9.7935814e-01  -1.8329743e+00  -4.2458453e-01   1.0508646e-01   4.9237844e-01   1.1634609e+00   2.6499485e-02   4.0712333e-02  -4.3947642e-03  -4.3947642e-03  -4.3947642e-03   2.1036816e-01  -1.3121792e-01   1.0461011e+00  -3.8450603e-01  -9.9518976e-01  -4.3722390e-01  -1.1183297e+00  -4.3610498e+00  -1.4075778e+00   1.6602228e+00   8.1196928e-01  -1.1509821e+00  -1.7338726e-01  -2.9822584e-01  -3.2847526e+00  -7.1494208e-01   2.4911022e-01  -1.2575148e+00   1.1988736e+00   1.1875631e+00   6.0777097e-02  -5.7272821e-01   5.9775956e-02  -9.6956187e-01  -5.9401065e-02  -1.8930748e+00   8.7651525e-02  -4.7537281e-02  -4.0873549e-01  -9.6480481e-01   6.9010619e-01  -5.7916990e-01   4.6013650e-01  -1.6615068e+00  -2.3625074e+00  -7.8398350e-01   1.7420892e-01   4.8505739e-01  -2.2891722e+00  -1.3432104e+00  -1.7787485e-01  -4.8214417e-01  -6.4420045e-02  -3.8164116e-01  -2.4683576e+00   8.7846983e-01   2.2251495e+00   2.1599967e+00   2.8911700e+00  -5.4400114e-01  -1.4162720e+00  -1.2485216e+00  -1.4634480e+00   2.8498121e-01  -5.6124475e-01   5.7163073e-02  -2.2774347e-01   7.3446363e-02  -5.5345040e-01   3.3823873e-02   3.5104917e-01  -5.8066009e-01   2.7991657e-01
  -5.5176078e-01   1.4881905e-01   8.5680436e-03  -8.5458197e-02   2.4184569e-02   1.8290517e-01   1.8390878e-02  -8.7137487e-02  -3.9300969e-03  -3.9300969e-03  -9.0403369e-01  -2.5990149e-01  -1.8344348e-01   9.7955935e-02  -1.9446670e-02  -2.8536352e-02  -9.7626003e-01  -1.7761344e+00  -4.6798170e-01   7.4845917e-02   4.7372343e-01   1.0985971e+00   2.3737542e-02   5.1073562e-02  -3.9300969e-03  -3.9300969e-03  -3.9300969e-03   2.1608254e-01   3.8566512e-03   1.1229199e+00  -3.0300959e-01  -8.9285812e-01  -7.5323495e-01  -1.2477142e+00  -5.0890880e+00  -2.0234969e+00   2.5024549e+00   1.0656147e+00   1.5091130e-01  -9.2996871e-02   7.8672165e-02  -2.9723540e+00  -6.3649948e-01   3.7405298e-01  -1.0289265e+00   1.2368315e+00   7.9187752e-01  -6.5858078e-02  -3.5948631e-01   1.8137527e-01  -9.1748811e-01   1.7561474e-04  -1.7913476e+00   1.6515156e-01   4.3619795e-01  -3.0159086e-01  -9.6297855e-01   5.4888305e-01  -4.5619482e-01   5.5488034e-01  -1.9998276e+00  -2.6207127e+00  -1.0103899e+00   2.5925779e-01   2.4633085e-01  -2.0166262e+00  -1.3428243e+00  -4.1915699e-01  -4.7557545e-01  -2.9518447e-01  -1.9427918e-01  -2.1853169e+00   1.1508112e+00   2.6565101e+00   2.1857280e+00   2.4924608e+00  -4.9752545e-01  -1.4387629e+00  -1.3164388e+00  -1.4689830e+00   2.8131241e-01  -4.7790099e-01   7.0338734e-02  -1.5688989e-01   1.4537561e-01  -5.2016836e-01   3.3643375e-02   3.3953381e-01  -5.0394179e-01   3.3529319e-01
  -5.2029621e-01   8.1114047e-02   3.0367678e-02  -1.0434839e-01   7.2292153e-02   2.0136385e-01   5.6789698e-02  -5.1188963e-02   3.5915139e-02   3.5915139e-02  -5.4639661e-01  -2.8298466e-01  -1.3947473e-01   1.2084928e-01   2.8484657e-02  -6.3252284e-03  -8.4837488e-01  -1.6197548e+00  -4.7466389e-01  -1.8254023e-02   6.2067557e-01   9.0046414e-01   5.1102659e-02   7.9392018e-02   3.5915139e-02   3.5915139e-02   3.5915139e-02   2.2824045e-01   3.5004582e-02   1.1370173e+00  -2.1172513e-01  -6.7436200e-01  -1.0749511e+00  -1.3110903e+00  -5.4119772e+00  -1.6888858e+00   2.1589264e+00   1.1720857e+00   2.5690999e-01   1.6767732e-02   3.9636180e-01  -2.2848407e+00  -1.0599147e+00   3.4107445e-01  -9.6758542e-01   1.2775797e+00  -3.0159920e-02  -1.6782309e-01  -1.8227854e-01   2.7219148e-01  -1.0687320e+00   1.4270354e-01  -2.1301548e+00   2.0279297e-01   4.7419470e-01  -2.0958891e-01  -1.0436604e+00   4.3248046e-01  -4.3084002e-01   6.8428723e-01  -2.5181956e+00  -2.4866835e+00  -1.6353431e+00   4.6585596e-01  -5.8686327e-02  -1.5157901e+00  -1.4827520e+00  -4.5392527e-01  -5.1187343e-01  -4.4434356e-01   3.4048619e-02  -1.7828444e+00   1.1143127e+00   2.6076966e+00   1.9493823e+00   2.1168046e+00  -3.3779107e-01  -9.8518550e-01  -1.1840049e+00  -1.3870750e+00   2.0013827e-01  -5.7535166e-01   1.0896520e-01  -6.3544876e-01   4.3304827e-02  -4.5090229e-01   7.1289336e-02   3.3196115e-01  -5.5260590e-01   3.1860204e-01
  -5.1128027e-01   5.5564514e-02   2.7429742e-02  -1.1082858e-01   6.7379488e-02   1.8128113e-01   5.7959635e-02  -1.7556947e-02   2.9146043e-02   2.9146043e-02  -3.4473611e-01  -2.1207444e-01  -1.4641540e-01   1.9114796e-01   2.7526881e-02  -4.4669637e-03  -7.2697468e-01  -1.2833085e+00  -4.9488848e-01  -1.4650958e-01   5.6230364e-01   6.1451561e-01   4.5876970e-02   7.7163334e-02   2.9146043e-02   2.9146043e-02   2.9146043e-02   1.9639108e-01  -1.5549098e-03   1.1403799e+00  -1.8527405e-01  -5.5928826e-01  -1.4808930e+00  -1.3443565e+00  -5.3345026e+00  -1.9194417e+00   2.2679646e+00   1.1627177e+00   9.0574180e-01   1.5414381e-01   3.5391905e-01  -1.7341875e+00  -1.0616200e+00   1.5977040e-01  -7.9403263e-01   1.0552255e+00  -6.1002431e-01  -2.8945197e-01  -1.3697214e-01   1.0159560e-01  -1.0982863e+00  -2.4735517e-02  -2.1605055e+00   2.4189644e-01   6.5449166e-01  -9.2007010e-02  -1.0733289e+00   3.5951058e-01  -4.5872255e-01   6.1452960e-01  -2.7324649e+00  -2.3093544e+00  -1.8945445e+00   7.3697642e-01  -1.5588381e-01  -1.1783788e+00  -1.3958202e+00  -5.2002218e-01  -5.1896269e-01  -6.0894201e-01   5.7712269e-02  -1.5494653e+00   9.6028470e-01   2.2673420e+00   1.5879844e+00   1.1203524e+00  -1.7388812e-01  -9.9365547e-01  -1.1410474e+00  -1.2985372e+00   1.5301110e-01  -6.7425388e-01   1.0415358e-01  -1.0534220e+00   7.4842030e-02  -4.6590404e-01   6.0159136e-02   3.0291822e-01  -5.0562021e-01   3.2986440e-01
  -7.3445792e-01  -6.3797048e-03   3.9476432e-02  -1.1515272e-01   6.8917895e-02   1.7891758e-01   3.0179060e-02  -6.4737165e-02   4.3028103e-02   4.3028103e-02  -7.4677325e-01  -6.6479405e-01  -2.0565373e-01   4.1423086e-02   3.9469638e-02   1.4437878e-02  -6.0309157e-01  -1.2934904e+00  -6.1985889e-01  -3.8217137e-01   6.1933368e-01   1.8350995e-01   5.1033832e-02   8.2959800e-02   4.3028103e-02   4.3028103e-02   4.3028103e-02   7.3603666e-02  -1.8534494e-01   7.7811263e-01  -4.2022102e-01  -6.7224030e-01  -2.8136342e+00  -1.4688391e+00  -4.1291522e+00  -5.7042751e-01   2.4805214e+00   1.4390031e+00   2.3469285e+00   3.8215844e-01   1.0002652e+00  -1.2756884e+00  -4.3832108e-01  -2.0131867e-01  -7.3024067e-01  -9.3423081e-01  -9.7810360e-01   8.8690327e-02   9.9134688e-02  -9.6087908e-01  -5.6286183e-01  -8.2173575e-01  -2.2987303e+00   2.6230056e-01   8.2706196e-01  -2.0833215e-02  -8.7497210e-01   2.2937182e-01  -8.7656098e-01   2.3832178e-02  -2.1919071e+00  -2.8093729e+00  -1.0430110e+00   1.0949453e+00   1.3842117e-01  -1.8548554e+00  -1.3513869e+00  -9.2845117e-01  -9.2498137e-01  -9.2984730e-01  -7.7685311e-01  -2.4908665e+00   5.8330901e-01   1.0989995e+00   8.0582283e-01  -8.9399292e-01  -3.3857428e-01  -1.1258985e+00  -4.6017139e-01  -1.3098916e+00   5.1442916e-01  -1.1307190e+00   1.2202694e-01  -2.0826633e+00   2.8940334e-01  -5.1538641e-01   5.8848035e-02   2.8333931e-01  -3.9896147e-01   3.7524661e-01
  -4.2772354e-01   4.8145216e-03   4.1208742e-02  -9.2493246e-02   9.9572807e-02   2.1359811e-01   1.3230618e-01  -8.2130448e-03   6.9887180e-02   6.9887180e-02  -9.5012880e-02  -7.3425107e-01  -7.9486204e-02   6.2823880e-02   6.8761361e-02   9.6097495e-02  -3.8928775e-01  -1.0639102e+00  -4.1113634e-01  -2.6028441e-01   1.2493891e-01   5.5092483e-01   3.5752314e-02   7.8513310e-02   6.9887180e-02   6.9887180e-02   6.9887180e-02   1.8671444e-01   5.1296269e-02   1.1426310e+00  -1.8463009e-01  -5.5704432e-01  -2.0935297e+00  -1.4958447e+00  -4.8172109e+00  -1.5340137e+00   2.1959962e+00   2.0134752e+00   1.2215964e+00   7.1313364e-02   5.9300542e-01  -1.1861967e+00  -7.9403577e-01  -4.5429455e-02  -2.6272024e-01   2.3273236e-01  -8.4235608e-01  -1.3832551e-01   5.7924654e-02  -3.3752541e-01  -9.7971306e-01  -2.7861699e-01  -1.5805663e+00   1.3543340e-01   1.4023912e+00  -1.9903681e-01  -9.7215134e-01  -3.1528719e-02  -1.3067230e-01   5.3012961e-02  -2.7268911e+00  -2.0020989e+00  -1.4823046e+00   8.6415250e-01  -1.2032715e-01  -7.2034784e-01  -1.0639498e+00  -7.6895225e-01  -4.8709379e-01  -6.7935733e-01  -1.7868999e-01  -1.3549332e+00   8.1156106e-01   2.3254519e+00   1.1817346e+00  -5.8095341e-01   3.9271386e-01  -1.2235837e-01  -1.4806083e+00  -5.6919234e-01  -2.7542585e-01  -1.0475673e+00   1.3877794e-01  -1.2906992e+00   5.1743023e-01  -5.5111255e-01   9.9908431e-02   2.2085369e-01  -1.9109579e-01   1.5565417e-01
  -5.1563553e-01  -7.9394908e-03   8.1548379e-02  -6.5583954e-02   1.1764176e-01   2.1015960e-01   1.5549103e-01   7.5974028e-02   9.7460880e-02   9.7460880e-02  -3.6282048e-02  -5.4707615e-01  -8.8301172e-02   9.9790479e-02   9.4338802e-02   1.0405726e-01  -1.7396893e-01  -1.4375705e+00  -3.7787490e-01  -2.3305712e-02   6.5435156e-01   1.0374451e+00   5.4315400e-02   1.2608772e-01   9.7460880e-02   9.7460880e-02   9.7460880e-02   2.5818443e-01   4.7372366e-01   1.0274083e+00  -5.9363381e-02  -3.2883723e-01  -2.3687608e+00  -1.4716912e+00  -5.3355060e+00  -1.5445465e+00   2.9955354e+00   1.9175349e+00   2.3707986e+00   4.8952069e-02   1.8565425e+00  -4.0565427e-01  -6.6710127e-01   4.3049547e-01   2.9648687e-01  -3.2798692e-02  -1.2925553e+00  -2.9159726e-01   1.4685895e+00  -3.4547636e-01  -6.5340675e-01  -2.0163375e-02  -1.6242612e+00   2.3098182e-01   1.7057056e+00  -1.5153267e-01  -9.3894245e-01  -3.9416488e-01   4.3811657e-02   5.7693525e-01  -2.8155369e+00  -2.3328350e+00  -1.6872988e+00   1.5345776e-01  -3.4305793e-01  -8.5693102e-01  -1.3811944e+00  -1.1617090e+00  -4.3020103e-01  -5.5045662e-01  -2.2026290e-01  -8.3561811e-01   1.3733351e+00   2.4780708e+00   1.5712388e+00  -6.5767748e-01   5.9630610e-01   1.9452634e-02  -6.6716826e-01  -9.2558007e-01  -7.8277305e-02  -4.3845514e-01   1.7021333e-01  -1.4858076e-01   4.9748180e-01  -2.7310155e-01   1.2834032e-01   2.5531486e-01  -2.3746942e-01   2.4421108e-01
  -5.9076254e-01  -1.4039039e-04   7.6918669e-02  -3.7371312e-02   7.2105177e-02   1.6700775e-01   1.1465442e-01   9.7182257e-02   6.1636810e-02   6.1636810e-02  -2.2087242e-01  -6.4062292e-01  -1.5762442e-01   1.0840141e-01   5.7981662e-02   9.4461278e-02   7.0110980e-02  -1.2539703e+00  -3.8104360e-01  -7.8815176e-02   6.6877710e-01   9.3412430e-01   2.8461168e-02   1.0048169e-01   6.1636810e-02   6.1636810e-02   6.1636810e-02   1.8318896e-01   3.3689974e-01   9.0263596e-01  -1.7478345e-01  -3.2905456e-01  -2.9437176e+00  -1.4452586e+00  -4.3984271e+00  -1.0770673e+00   2.9146160e+00   1.7538487e+00   2.8654872e+00   1.0251904e-01   2.0378934e+00   2.3710499e-01  -3.7898084e-01   6.6109107e-02   4.8739303e-01  -1.1332320e+00  -1.7599401e+00  -2.9532219e-01   1.7740063e+00  -1.0390611e+00  -4.3853667e-01  -4.9071676e-01  -1.3916593e+00   2.3540129e-01   1.7326916e+00  -6.2590871e-02  -7.6446513e-01  -4.9121662e-01  -1.7116430e-01   2.9094385e-01  -2.3499528e+00  -2.2363036e+00  -1.1965583e+00   1.7351757e-01  -2.2278773e-01  -1.1589714e+00  -1.2966385e+00  -1.3956604e+00  -5.1270033e-01  -5.6191182e-01  -7.1845776e-01  -1.0169583e+00   1.0234280e+00   1.3809176e+00   1.0306303e+00  -1.9955440e+00   7.2289282e-01  -8.6693332e-02  -1.6718545e-01  -9.1985596e-01  -1.6347058e-02  -5.9208183e-01   1.2858837e-01  -3.4893133e-01   5.8580907e-01  -2.7614146e-01   8.3840346e-02   2.3697547e-01  -1.3335709e-01   2.3924345e-01
  -6.8449948e-01  -2.7565123e-02   8.0909003e-02  -3.3452053e-03   7.7783908e-02   1.6868049e-01   1.1602521e-01   1.7535188e-01   6.9433326e-02   6.9433326e-02  -9.8322067e-02  -4.1367870e-01  -1.4685922e-01   1.8214299e-01   6.5888440e-02   1.0172097e-01   6.3986593e-02  -6.7464058e-01  -2.7376766e-01  -6.6563474e-02   5.6669009e-01   9.0309474e-01   3.6756757e-02   1.0104650e-01   6.9433326e-02   6.9433326e-02   6.9433326e-02   2.0352699e-01   3.1167910e-01   1.2209531e+00  -1.6017353e-01  -2.2406184e-01  -2.7724091e+00  -1.0652303e+00  -3.2740337e+00  -4.5994675e-01   2.4549294e+00   1.8619773e+00   2.4096376e+00   1.0903981e-02   1.2312157e+00   1.3430040e-01  -2.0417053e-01  -2.7543517e-01   6.9051391e-01  -1.3992026e+00  -1.9774615e+00  -5.7288332e-01   1.7012817e+00  -1.3423751e+00  -3.0146749e-01  -7.0182387e-01  -1.0213480e+00   4.0823751e-02   1.2934865e+00  -3.3294484e-02  -8.4340127e-01  -5.1660201e-01  -1.6897816e-01   1.8306229e-01  -2.1407571e+00  -1.3838775e+00  -1.2233098e+00   3.6095221e-01  -1.3851032e-01  -7.6322328e-01  -9.5111300e-01  -1.1313713e+00  -3.6608470e-01  -3.7583453e-01  -8.8197447e-01  -5.9441179e-01   8.0650552e-01   1.4464854e+00   8.8271215e-01  -2.0611281e+00   8.5933781e-01   6.6027627e-02  -6.2905294e-01  -8.0093092e-01  -2.3681014e-01  -5.3326656e-01   1.1468014e-01  -4.7638001e-01   6.2533924e-01  -2.9924521e-01   8.9240488e-02   2.0034879e-01  -1.0525375e-01   1.5206289e-01
  -8.3374533e-01   1.2245389e-01   8.4518908e-02   6.1970948e-02   6.9746678e-02   1.6409618e-01   7.5835409e-02   2.5407972e-01   6.7333759e-02   6.7333759e-02  -1.8432847e-01  -2.7297712e-01  -1.9411775e-01   2.6228957e-01   6.3072622e-02   1.1358413e-01   3.3932519e-01  -3.8454649e-01  -3.3375247e-01  -5.6544070e-02   7.7539004e-01   1.1136053e+00   4.0392438e-02   9.5892393e-02   6.7333759e-02   6.7333759e-02   6.7333759e-02   1.9987314e-01   2.2110514e-01   1.2408161e+00  -1.7883885e-01  -7.4365046e-02  -2.9559544e+00  -9.2825916e-01  -2.1801750e+00  -4.4484387e-01   1.9741056e+00   9.9736384e-01   2.4235582e+00   1.5145968e-01   1.2438581e+00   1.9165195e+00  -5.5188459e-01  -6.7282175e-01   1.0609494e+00  -1.8252481e+00  -3.0304773e+00  -9.6638509e-01   2.2289246e+00  -1.5186161e+00  -6.8248513e-02  -6.9520583e-01  -9.4521337e-01   9.1911901e-02   1.1634822e+00   2.2616941e-01  -8.3610940e-01  -4.6996594e-01  -2.1270154e-01   3.3844854e-01  -2.1876082e+00  -6.8564109e-01  -1.2266744e+00   6.1618580e-01  -1.3062995e-01  -4.4564835e-01  -5.3482108e-01  -8.6969466e-01  -4.0602348e-01  -1.6674730e-01  -8.9676506e-01  -2.9267329e-01   7.3757558e-01  -2.3906342e-01   7.4392028e-01  -3.7892374e+00   8.3149104e-01  -1.7144026e-01   5.8602682e-02  -8.0641406e-01  -2.7049275e-01  -6.3125312e-01   1.0377692e-01  -4.8244569e-01   3.5601165e-01  -3.7118639e-01   7.6761085e-02   2.3145353e-01   8.4531482e-02   1.4747783e-01
  -1.0397712e+00   8.8246322e-02   6.8814857e-02   1.0362286e-01   1.4060597e-02   1.0784384e-01   9.2476727e-03   2.9705450e-01   2.0363402e-02   2.0363402e-02  -5.2116436e-01  -5.2895841e-02  -2.9344641e-01   2.9943425e-01   1.3895106e-02   6.2915340e-02   3.2477254e-01   2.5170891e-01  -2.9774382e-01  -1.2916016e-01   6.6479461e-01   7.4145199e-01   2.3286233e-02   5.7012435e-02   2.0363402e-02   2.0363402e-02   2.0363402e-02   1.0901666e-01  -3.5353897e-02   1.2726661e+00  -3.6597488e-01  -1.3125584e-01  -3.1763883e+00  -5.4994680e-01  -2.9597875e-01   4.6867114e-01   1.6368987e+00   6.6793352e-01   2.5934512e+00   1.7427081e-01   3.5351006e-01   1.6477961e+00   1.2384093e-02  -1.4440498e+00   9.5726370e-01  -3.0587694e+00  -3.1512657e+00  -1.2048234e+00   1.9577221e+00  -2.4428342e+00   4.9986386e-01  -1.5120986e+00  -4.2168739e-01  -9.0031510e-02   6.3414800e-01   3.5746301e-01  -7.0453961e-01  -3.8963235e-01  -5.3134137e-01  -3.0985522e-02  -1.1641517e+00  -1.4948644e-01  -3.5604904e-01   9.0785151e-01   4.8690198e-01  -8.1487443e-01  -1.4935251e-01  -7.3422523e-01  -4.2071434e-01  -6.9815408e-02  -1.5861986e+00  -6.3406606e-01   1.8915340e-01  -1.0100283e+00   2.3804098e-01  -4.5975144e+00   5.6623236e-01  -7.6465384e-01   7.2186963e-02  -9.8153540e-01  -6.5075911e-02  -5.8112458e-01   3.4430493e-02  -7.4850802e-01   4.7699890e-01  -4.3460083e-01   1.8581733e-02   1.9257913e-01   1.6251000e-01   1.4514542e-01
  -1.2666359e+00   4.9587946e-02   8.3334121e-02   1.3047940e-01   2.1339604e-02   1.2816418e-01  -1.0718153e-02   3.0997831e-01   3.6564619e-02   3.6564619e-02  -8.0688579e-01  -1.1950068e-01  -2.9812432e-01   2.9723611e-01   2.1632322e-02   9.3667465e-02   5.2082770e-01   2.2153617e-01  -2.1309534e-01  -9.4884889e-02   6.7018898e-01   1.0227308e+00   2.3645189e-02   6.0938602e-02   3.6564619e-02   3.6564619e-02   3.6564619e-02   1.1211235e-01   8.8271358e-02   1.2778911e+00  -4.7513517e-01  -2.9424849e-01  -3.1801409e+00  -3.2485906e-01   9.3580726e-01   1.1621136e+00   1.4265760e+00   1.0983058e+00   2.0762567e+00   1.0527814e-01   2.2484870e-01   1.2537918e+00   4.9732224e-01  -1.3809381e+00   1.2349137e+00  -3.8159922e+00  -2.7023385e+00  -9.5431641e-01   2.1951637e+00  -3.1428748e+00   7.4519844e-01  -1.9644057e+00  -3.1313933e-01  -2.6960348e-01   3.7319506e-01   2.1136312e-01  -8.1251525e-01  -4.4051896e-01  -5.6313401e-01  -3.0182712e-01  -9.4639045e-01   7.7229041e-02  -3.7714259e-02   8.4545460e-01   7.2905749e-01  -1.2627796e+00   6.3725285e-02  -8.3856434e-01  -4.8208925e-01   8.1237727e-02  -2.1516667e+00  -9.9531350e-01   2.1798867e-01  -1.6883188e+00   1.1669326e-01  -5.3576197e+00   9.0535679e-01  -6.5608434e-01   2.9899500e-01  -8.8095323e-01  -2.2065363e-02  -9.1161960e-01   4.3318764e-02  -7.6598334e-01   6.0157950e-01  -4.8607837e-01   3.4598070e-02   1.5551877e-01   1.8155055e-01   6.0603092e-02
  -1.1444855e+00   5.1497250e-02   9.8000586e-02   1.6908653e-01   2.2442054e-02   1.4798250e-01   1.7191519e-02   3.4531820e-01   4.9214159e-02   4.9214159e-02  -7.7846969e-01  -2.8402641e-01  -2.7483131e-01   2.6842542e-01   2.8797332e-02   1.3105953e-01   6.2768487e-01  -2.0248152e-01  -1.3009987e-01   1.0297783e-01   5.7466357e-01   1.6793454e+00   1.1649502e-02   5.6830453e-02   4.9214159e-02   4.9214159e-02   4.9214159e-02   1.5617084e-01   2.0632227e-01   1.1387735e+00  -4.2821126e-01  -2.9655840e-01  -2.6811997e+00  -3.8219565e-01   9.4453071e-01   6.8276605e-01   1.5453099e+00   9.8078654e-01   1.4913811e+00  -2.0038628e-02   4.4728116e-01   1.8070677e+00   3.9502705e-01  -1.0948147e+00   1.4505595e+00  -3.4794541e+00  -2.4388602e+00  -9.6372370e-01   2.5368607e+00  -2.9620366e+00   8.5049346e-01  -1.5517483e+00  -7.2788546e-02  -3.0810431e-01   5.6683449e-01   1.8694203e-01  -7.0095301e-01  -6.4628776e-01  -9.6985381e-02  -2.0499647e-01  -7.8091882e-01   4.5483034e-02   1.9844674e-01   1.4337682e-01   9.3341252e-01  -1.3435413e+00   1.6513404e-01  -8.7526795e-01  -3.0761442e-01   3.2966913e-01  -1.9629656e+00  -6.2211959e-01   6.2978454e-01  -1.8742081e+00   7.7867298e-01  -5.1985396e+00   1.0442345e+00  -1.5322324e-01   3.2808406e-01  -8.2494488e-01  -1.2728573e-01  -7.2256592e-01   4.0024449e-02   4.6110800e-01   6.6725035e-01  -4.1131460e-01   5.3654614e-02   1.7461789e-01   2.6348861e-01  -4.7969184e-03
  -1.2524992e+00   4.4282115e-02   1.1361996e-01   2.1742316e-01   2.5763557e-02   1.4450268e-01   7.6631295e-03   3.9742091e-01   6.0597277e-02   6.0597277e-02  -9.8774901e-01  -4.1781294e-03  -3.0736109e-01   3.0070020e-01   3.4104598e-02   1.3454819e-01   7.8086138e-01  -4.3629703e-01  -1.1569589e-01   3.0026089e-01   7.2811240e-01   2.1750904e+00   1.6745481e-02   6.2061791e-02   6.0597277e-02   6.0597277e-02   6.0597277e-02   1.9850913e-01   4.2241264e-01   8.8657250e-01  -4.1439738e-01  -2.9650557e-01  -2.3345887e+00  -3.3418924e-01   1.1669971e+00   2.3966732e-02   1.8607612e+00   3.2511608e-01   1.5321384e+00  -6.4773862e-03   6.6014131e-01   2.5213333e+00   3.8852936e-01  -8.9167850e-01   1.7181863e+00  -3.3370226e+00  -2.2898115e+00  -1.1965114e+00   3.2158987e+00  -2.8859671e+00   1.3799384e+00  -1.3615040e+00   1.1323021e-01  -2.9214865e-01   6.6010985e-01   2.8461063e-01  -6.7561680e-01  -7.8377157e-01   3.3798317e-01   1.7138929e-01  -5.5141735e-01   1.4563010e-01   5.6478629e-01  -2.8557984e-01   1.4266588e+00  -1.5267214e+00   4.3546639e-01  -7.6214333e-01  -2.0973579e-01   6.5916620e-01  -1.9018048e+00  -4.7350875e-01   1.1201395e+00  -2.4273614e+00   1.3899338e+00  -6.0378144e+00   9.0668735e-01  -5.1637822e-01   9.6984772e-01  -1.0228047e+00   1.6756950e-01  -3.1648277e-01   4.3518980e-02   1.8042783e+00   6.4080261e-01  -3.2614409e-01   6.5978052e-02   1.9855422e-01   3.7977993e-01   3.3905354e-02
  -1.2570027e+00   1.1771270e-01   1.0407584e-01   2.7688583e-01  -1.9721912e-02   1.4030422e-01  -4.0337317e-02   3.9922813e-01   3.2506244e-02   3.2506244e-02  -1.5285707e+00   1.1342019e-01  -4.0787576e-01   3.5610244e-01  -3.6026533e-03   1.4922637e-01   7.5441808e-01  -6.4254373e-01  -1.5024546e-01   3.4363622e-01   6.4993604e-01   2.5935331e+00  -1.0084355e-02   4.2104926e-02   3.2506244e-02   3.2506244e-02   3.2506244e-02   1.5388260e-01   1.9883237e-01   6.5425237e-01  -5.6625317e-01  -4.6065811e-01  -2.2600325e+00  -2.5921836e-01   2.2063402e+00   5.5774478e-02   1.8460023e+00  -5.5091509e-01   1.5390106e+00   8.3329872e-02   6.6147838e-01   3.6889382e+00   4.4725834e-01  -9.0935343e-01   1.6803341e+00  -3.7275534e+00  -2.3724618e+00  -1.1900754e+00   3.2463845e+00  -3.1719141e+00   1.6435201e+00  -1.4938544e+00   2.8498586e-01  -2.5459377e-01   5.6579479e-01   3.8027228e-01  -4.2389145e-01  -7.4711140e-01   4.1797601e-01   7.2180086e-02   1.9668246e-01   2.0800836e-01   1.2458395e+00  -2.7399580e-01   1.7170066e+00  -1.9240746e+00   7.2496485e-01  -8.0876232e-01  -2.8260425e-01   7.6613518e-01  -1.9761732e+00  -6.8637553e-01   1.1421270e+00  -4.0632031e+00   1.6594937e+00  -7.0746449e+00   7.6711802e-01  -5.0421510e-01   1.2946918e+00  -1.0665683e+00   3.3972572e-01  -6.5153030e-01   8.7863701e-03   1.7857305e+00   5.0931282e-01  -3.3309225e-01   3.4854893e-02   2.1954610e-01   4.8177115e-01   2.6801277e-02
  -1.3413055e+00   5.3105399e-02   9.3493769e-02   3.0408525e-01  -3.0402503e-02   1.3683486e-01  -7.1625048e-02   4.3570431e-01   2.4655596e-02   2.4655596e-02  -1.7321092e+00   4.2390737e-01  -4.5560745e-01   4.1995999e-01  -1.4532828e-02   1.2217801e-01   5.2742109e-01  -7.4172534e-02  -1.5834582e-01   2.9749922e-01   5.3865302e-01   2.5307674e+00  -2.2679721e-03   2.2022553e-02   2.4655596e-02   2.4655596e-02   2.4655596e-02   1.2329116e-01  -4.1837372e-02   8.2467716e-01  -6.4718480e-01  -4.8664578e-01  -1.8222807e+00   1.1245054e-01   3.4613449e+00   5.1533366e-01   1.3513927e+00  -7.9426549e-01   9.3434361e-01   1.1118799e-01  -5.8927473e-01   3.3659149e+00   5.1373949e-01  -1.3900036e+00   1.3795734e+00  -3.8445999e+00  -2.3494738e+00  -1.4832562e+00   2.5782988e+00  -3.3408158e+00   1.9035229e+00  -1.7646347e+00   5.4203262e-01  -4.3116632e-01  -1.9484168e-01   5.6467305e-01  -4.2548225e-01  -5.9027640e-01   3.3206419e-01  -3.1236681e-02   6.5497528e-01   7.9851487e-01   1.6298772e+00   1.4466371e-01   2.1632116e+00  -1.8165780e+00   1.2227890e+00  -3.7933663e-01  -2.3996179e-01   8.5763250e-01  -2.0351921e+00  -7.2010230e-01   9.1330561e-01  -4.3961416e+00   1.5687927e+00  -7.1858490e+00   2.7471759e-01  -8.4929748e-01   9.6868038e-01  -1.2056374e+00   5.1976405e-01  -6.9390662e-01  -2.1863716e-02   1.5675491e+00   4.2915793e-01  -3.8994035e-01   2.0021751e-02   2.0572392e-01   4.8004345e-01   6.2464350e-03
  -1.4111835e+00   7.1037999e-02   9.9195815e-02   3.4444544e-01  -3.5365361e-02   1.4544630e-01  -1.0834863e-01   4.7300437e-01   2.3500331e-02   2.3500331e-02  -2.0119284e+00   6.1537321e-01  -5.0365054e-01   4.6378387e-01  -2.0083745e-02   9.6701408e-02   3.5429789e-01   2.0318919e-01  -2.1439020e-01   2.7428491e-01   5.9455757e-01   2.5022142e+00   1.1128411e-02   1.0321940e-02   2.3500331e-02   2.3500331e-02   2.3500331e-02   1.0088151e-01  -1.9786218e-01   9.4889209e-01  -7.1859548e-01  -5.1636202e-01  -1.7307505e+00   2.9182018e-01   4.0667452e+00   8.9222749e-01   1.1034419e+00  -7.0461838e-01   7.6682620e-01   5.4885726e-02  -1.1772526e+00   2.7854179e+00   6.8873208e-01  -1.6416469e+00   9.9070876e-01  -4.2205757e+00  -2.2803412e+00  -1.5307984e+00   2.1364483e+00  -3.7263598e+00   2.2873862e+00  -2.0857249e+00   9.0773313e-01  -5.6798853e-01  -7.1789880e-01   7.6813900e-01  -3.5013377e-01  -4.6776000e-01   1.3029781e-01  -1.3327410e-01   1.1646084e+00   8.5044345e-01   2.1050859e+00   1.6044731e-01   2.4164668e+00  -2.2805466e+00   1.3272908e+00  -3.6576783e-01  -2.5669275e-01   8.7632749e-01  -2.3793964e+00  -1.0619481e+00   7.4626894e-01  -4.6608246e+00   1.2426137e+00  -6.6804992e+00  -2.6215604e-01  -1.1834473e+00   1.0880623e+00  -1.4386011e+00   7.8629915e-01  -7.1756806e-01  -4.5876189e-02   1.5848362e+00   3.4949814e-01  -3.9169006e-01   1.3242161e-02   2.3052742e-01   4.5449173e-01   2.7042916e-02
  -1.3277137e+00  -3.7393857e-02   1.0293581e-01   3.3583726e-01  -2.8798315e-02   1.3905324e-01  -9.9808628e-02   4.5620300e-01   2.6472937e-02   2.6472937e-02  -1.9903782e+00   6.7893039e-01  -4.8399257e-01   4.6777114e-01  -1.6934814e-02   8.6637045e-02   2.6911672e-01  -3.3968573e-02  -6.2056416e-02   4.0619503e-01   4.5132812e-01   2.7203793e+00   9.3806685e-03   2.8400387e-03   2.6472937e-02   2.6472937e-02   2.6472937e-02   1.0450756e-01  -1.5410613e-01   8.2946233e-01  -6.9177607e-01  -5.4299106e-01  -9.4015372e-01   4.9647243e-01   4.0169803e+00   1.0150340e+00   6.6462325e-01  -5.9789378e-01  -2.0467289e-01   3.4112278e-02  -1.5708496e+00   2.2694321e+00   5.4137215e-01  -1.3805648e+00   7.4588594e-01  -3.6511071e+00  -1.8039193e+00  -1.4508775e+00   1.7973752e+00  -3.4647188e+00   2.2374453e+00  -1.8017054e+00   8.8591683e-01  -7.0832298e-01  -1.0882677e+00   6.6217485e-01  -3.3815452e-01  -4.6788540e-01   3.2524383e-01  -4.4725040e-02   1.3619122e+00   7.9840931e-01   2.2004397e+00  -1.8831102e-01   2.6180424e+00  -2.2939383e+00   1.2691476e+00  -3.0169531e-01  -9.4555633e-02   9.9924586e-01  -2.1904104e+00  -8.9905932e-01   9.0470363e-01  -4.3563570e+00   1.5847028e+00  -5.5661382e+00  -3.4983922e-01  -6.9172948e-01   8.7845521e-01  -1.5214617e+00   9.4021509e-01  -6.9078782e-01  -5.5958161e-02   1.9975265e+00   3.0826950e-01  -2.9160111e-01   2.2126934e-02   1.8986250e-01   3.1362606e-01  -3.4958428e-02
  -1.2334114e+00  -1.1318000e-01   8.8935811e-02   3.3139545e-01  -6.0779632e-02   1.3529704e-01  -9.3462681e-02   4.1959536e-01   6.0484793e-03   6.0484793e-03  -2.2900691e+00   7.9547309e-01  -5.3387621e-01   4.5361702e-01  -4.7848635e-02   8.7622959e-02   1.2080899e-01  -4.4478412e-01  -1.4574299e-01   4.4682794e-01   3.6420720e-01   3.1402883e+00  -1.6500037e-02  -1.6114068e-02   6.0484793e-03   6.0484793e-03   6.0484793e-03   8.5811175e-02  -7.3196493e-02   5.7527434e-01  -7.1431931e-01  -7.4629210e-01  -6.2080629e-01   3.5992192e-01   3.6423312e+00   3.9282443e-01   1.2347793e+00  -6.3425712e-01  -1.1202241e-01   2.0677828e-02  -1.4326566e+00   2.2422989e+00   6.3468935e-01  -8.9760030e-01   6.0301435e-01  -3.2131073e+00  -1.0584706e+00  -1.2459695e+00   1.7424226e+00  -3.2291445e+00   2.4504422e+00  -1.6660304e+00   9.9768613e-01  -6.5663603e-01  -7.6702866e-01   6.8183141e-01  -2.5626959e-01  -5.9078136e-01   7.3017467e-01   8.6152287e-02   1.5518692e+00   3.6823716e-01   2.6085627e+00  -4.7002684e-01   2.9165293e+00  -2.5817323e+00   1.3612137e+00  -4.3436611e-01  -9.3091236e-02   9.7360826e-01  -1.9070140e+00  -1.0971722e+00   1.3773964e+00  -4.3587368e+00   2.1423596e+00  -5.6913856e+00  -5.0514129e-01  -5.0173053e-01   1.0011378e+00  -1.5787712e+00   1.2455941e+00  -6.6271708e-01  -6.6242127e-02   2.6407681e+00   3.8732114e-01  -1.9257950e-01   7.9318711e-03   2.0007109e-01   3.3829442e-01  -9.6154687e-04
  -1.2629451e+00  -2.1484260e-01   8.6250151e-02   3.1852910e-01  -6.1073385e-02   1.3636613e-01  -1.1135123e-01   3.6155732e-01   9.8641683e-03   9.8641683e-03  -2.6084664e+00   7.5582530e-01  -5.6927037e-01   3.8945686e-01  -4.8278034e-02   7.4325436e-02  -7.6961426e-02  -5.5684371e-01  -2.1127777e-01   3.8918827e-01   2.8834170e-01   3.0825386e+00  -1.3021725e-02  -2.2108652e-02   9.8641683e-03   9.8641683e-03   9.8641683e-03   2.6246804e-02  -1.8135493e-01   3.9167648e-01  -7.9767211e-01  -8.7471365e-01  -5.8915309e-01   4.3429293e-01   3.9061609e+00   7.5327937e-01   1.2770395e+00  -3.5750847e-01   1.6623396e-01   1.2276069e-01  -1.6773631e+00   1.7215812e+00   8.6033652e-01  -7.8639777e-01   2.1659424e-01  -3.4946940e+00  -6.2481375e-01  -9.6640478e-01   1.2906580e+00  -3.3693232e+00   2.7330441e+00  -1.8347282e+00   1.0051675e+00  -7.1136744e-01  -9.3994603e-01   7.3015053e-01  -1.5240083e-01  -5.6267073e-01   6.1489743e-01  -8.2192438e-02   1.9691173e+00  -8.2780759e-02   3.2072553e+00  -4.6594843e-01   3.2214194e+00  -2.9809612e+00   1.3989479e+00  -5.0267260e-01  -1.8303896e-01   8.4813030e-01  -2.0950348e+00  -1.6347776e+00   1.3470188e+00  -4.4166091e+00   2.0018004e+00  -5.4008347e+00  -1.0161221e+00  -5.3723251e-01   1.1351054e+00  -1.7387532e+00   1.6923154e+00  -8.2594796e-01  -6.4584810e-02   2.4013858e+00   4.0242207e-01  -1.6444559e-01   8.1778552e-03   1.8616461e-01   2.8037833e-01   3.8597602e-02
  -1.0232181e+00  -3.0669007e-01   7.7600896e-02   2.9348695e-01  -5.4751958e-02   1.1684055e-01  -9.4918824e-02   3.3228611e-01   4.3115114e-03   4.3115114e-03  -2.3374385e+00   9.3554528e-01  -5.3195606e-01   4.2972694e-01  -4.9143688e-02   6.8719538e-02  -4.2924341e-04  -8.3766529e-01  -1.6987119e-01   4.4346018e-01   1.9627696e-01   3.2903504e+00  -2.5196765e-02  -3.6342220e-02   4.3115114e-03   4.3115114e-03   4.3115114e-03   4.3570030e-02  -1.1162241e-01   1.7016115e-01  -6.5656938e-01  -8.1354760e-01   1.2712239e-01   3.0967613e-01   2.7904046e+00  -2.0830560e-01   7.9991791e-01  -6.2089010e-01  -7.6585958e-01   1.6474905e-01  -1.6814096e+00   2.2627521e+00   1.3918827e-01  -2.2805558e-01   1.8512349e-02  -2.0793652e+00  -4.7663336e-01  -8.9528840e-01   1.1408162e+00  -2.5552445e+00   2.4327702e+00  -1.0872569e+00   8.1201176e-01  -6.3110662e-01  -8.3978465e-01   7.2827705e-01  -1.6944663e-01  -6.1164590e-01   1.0698026e+00   2.6768934e-01   1.5380089e+00  -1.4592736e-02   2.7533880e+00  -7.9299700e-01   3.0598668e+00  -2.5391864e+00   1.2781220e+00  -3.9631473e-01   2.4998641e-02   9.7662318e-01  -1.3995008e+00  -1.1732538e+00   1.5751846e+00  -4.3671907e+00   2.2812591e+00  -4.7694588e+00  -9.7136923e-01   2.8948585e-02   1.2983322e+00  -1.5544542e+00   1.7173399e+00  -8.2114385e-01  -6.8095047e-02   2.8364339e+00   1.9632932e-01  -2.3773292e-02   1.1672748e-02   1.6392682e-01   2.2712344e-01   6.3169582e-03
  -8.0034681e-01  -3.6773558e-01   7.3870090e-02   2.7937055e-01  -4.4549956e-02   1.3467753e-01  -6.1731500e-02   3.1437306e-01   1.7466920e-02   1.7466920e-02  -2.2498552e+00   1.1029141e+00  -5.1821302e-01   4.2942518e-01  -3.8152654e-02   7.0389069e-02  -2.1887757e-01  -9.3534474e-01  -2.6852249e-01   4.5808783e-01   1.8437382e-01   3.5030582e+00  -1.8510129e-02  -2.9602974e-02   1.7466920e-02   1.7466920e-02   1.7466920e-02   6.5787481e-02  -7.6015116e-02   1.8371450e-01  -5.2356363e-01  -7.5377605e-01   4.9089667e-01   2.3066842e-01   1.7763147e+00  -9.4945876e-01   1.1854192e+00  -4.5023271e-01  -4.9202971e-01   1.5105482e-01  -1.7097872e+00   2.1965729e+00  -8.3385018e-02   1.5189329e-01  -1.8194427e-01  -1.1959337e+00  -2.6206994e-01  -8.8556266e-01   9.2669077e-01  -1.8400798e+00   2.3496055e+00  -6.0052314e-01   9.2059073e-01  -5.4623908e-01  -6.5878106e-01   8.7118920e-01  -9.4216593e-02  -7.0254009e-01   1.3065090e+00   5.2628615e-01   1.3387107e+00  -3.6225475e-01   2.7258597e+00  -9.7514827e-01   2.8969364e+00  -2.2498526e+00   1.2478754e+00  -4.2273093e-01   1.1766983e-01   8.6222208e-01  -8.4698064e-01  -8.9588587e-01   1.8766416e+00  -3.6208524e+00   2.5271148e+00  -3.9272369e+00  -1.3650140e+00   2.7454425e-01   1.1994555e+00  -1.6128445e+00   1.8877087e+00  -6.0796260e-01  -5.2641400e-02   3.2507418e+00   1.3751217e-01   1.1831218e-01   2.7491416e-02   1.8994193e-01   2.0176182e-01   6.3384849e-02
  -7.4786784e-01  -2.7990102e-01   7.5057010e-02   2.7383143e-01  -4.3080288e-02   1.5489158e-01  -7.2066802e-02   2.4756686e-01   2.7835917e-02   2.7835917e-02  -2.4640390e+00   8.0713082e-01  -5.3583158e-01   3.1604448e-01  -3.0078959e-02   7.1275388e-02  -4.1319841e-01  -1.1926186e+00  -4.8599115e-01   3.3132306e-01   1.3727831e-01   3.2968368e+00  -7.1595040e-03  -3.4750532e-02   2.7835917e-02   2.7835917e-02   2.7835917e-02  -7.5465528e-03  -2.5326948e-01   3.7767006e-02  -5.3896706e-01  -7.7935572e-01  -2.7316717e-02  -4.8316971e-02   1.1692241e+00  -1.0194844e+00   1.8551314e+00   8.6110383e-02   8.3346789e-01   2.6848564e-01  -1.3647647e+00   2.0173036e+00   1.9717174e-01   2.2879431e-01  -4.6159809e-01  -1.6234349e+00  -7.9482254e-02  -5.1114233e-01   6.3915407e-01  -1.8022635e+00   2.6389362e+00  -5.4999444e-01   1.0300726e+00  -4.5797500e-01  -3.2637710e-01   1.0988734e+00   1.1724928e-01  -6.8271746e-01   1.0862402e+00   3.4909484e-01   1.4832336e+00  -1.2736234e+00   3.4940575e+00  -1.0501837e+00   2.9075739e+00  -2.5966014e+00   1.0886350e+00  -7.5960053e-01  -6.4465720e-02   5.4782834e-01  -9.7128975e-01  -1.5752955e+00   1.8670682e+00  -3.5411222e+00   2.0700783e+00  -3.7681282e+00  -2.0826002e+00   2.5606122e-01   1.5660777e+00  -1.7328143e+00   2.3158934e+00  -7.2967475e-01  -4.0559880e-02   3.0680965e+00   2.3650032e-01   1.2578749e-01   2.9053815e-02   2.3394756e-01   2.9191334e-01   1.5483311e-01
  -7.1221614e-01  -5.3929389e-01   4.7763333e-02   2.0317284e-01  -6.1373024e-03   1.4757062e-01  -5.2524515e-02   2.4333959e-01   3.9728160e-02   3.9728160e-02  -1.8984957e+00   1.5188013e+00  -4.3981530e-01   4.0875461e-01  -1.2999937e-02   4.1033775e-02  -3.5952139e-01  -2.1019532e-01  -5.4760084e-01   5.9424074e-02   1.9014227e-01   2.8637045e+00   8.7364824e-03  -3.5665176e-02   3.9728160e-02   3.9728160e-02   3.9728160e-02   4.6707404e-02   7.6159450e-03   4.7385610e-01  -3.4884001e-01  -6.9986066e-01   4.8633400e-01   2.2079685e-01   7.9026835e-01  -1.8117235e+00   8.3557148e-01   7.1932633e-01  -4.2073728e-01   1.4746379e-01  -2.4726997e+00   7.6124551e-01  -2.5721034e-01   4.7107797e-01  -6.7675471e-01  -1.9257320e-01   2.7343437e-01  -5.4771185e-01   1.0026133e-02  -1.2828901e+00   2.3616541e+00  -5.6046278e-01   1.0492737e+00  -5.4101374e-01  -5.8236135e-01   1.1437763e+00  -3.8771696e-01  -6.0367709e-01   1.3130716e+00   5.4398216e-01   4.4338916e-01  -3.0633278e-01   2.2514221e+00  -4.4723070e-01   2.6159826e+00  -1.7305918e+00   1.3637659e+00  -2.6972222e-01   9.0954507e-02   5.0902473e-01  -5.3748076e-01  -1.1711569e+00   1.7253706e+00  -2.4174352e+00   1.5032671e+00  -3.1119205e+00  -2.0487213e+00   3.3301355e-02   1.2389389e+00  -1.2625358e+00   2.1408134e+00  -7.3386518e-01  -2.0470613e-02   2.4421530e+00   5.2638523e-02   1.2517909e-01   4.9360827e-02   1.6446864e-01   1.7674358e-01   1.3217656e-01
  -5.1349348e-01  -7.2247903e-01   6.5993968e-02   9.1527605e-02   1.6088827e-02   9.8386493e-02  -6.8508410e-03   1.2179616e-01   4.7524480e-02   4.7524480e-02  -1.3021996e+00   8.9975598e-01  -3.1511504e-01   2.0205187e-01   7.4920906e-03   8.6673329e-03  -6.8090454e-02  -1.2075179e+00  -3.3206171e-01   2.3838049e-01   2.2195728e-01   2.8172823e+00   3.0104304e-03  -3.2463531e-02   4.7524480e-02   4.7524480e-02   4.7524480e-02   2.3932715e-02   3.6996126e-01   4.9061002e-02  -1.4933593e-01  -5.3552897e-01   8.7933233e-01   5.3158648e-02  -1.2496753e+00  -1.7836925e+00   8.8888385e-01   1.9444344e+00  -5.0577588e-01   1.9507264e-01  -1.4142855e+00  -2.1667376e-01  -4.4857538e-01   1.3742353e+00  -6.7609648e-01   5.1250133e-01   8.9842733e-01   8.9830658e-02   3.4571800e-01  -5.7747871e-01   1.9242352e+00   3.4419089e-01   4.3922440e-01  -5.4099115e-01  -2.6903193e-01   8.0691285e-01  -4.0145639e-01  -8.5697916e-01   1.3348620e+00   7.2711873e-01  -2.0510706e-01  -1.5312693e+00   1.9725749e+00  -1.6098324e+00   2.2245497e+00  -1.7365592e+00   4.2441774e-01  -7.8024791e-01   2.5557091e-01   4.1560829e-01  -3.3621963e-01  -1.0119874e+00   2.0528723e+00  -8.6602462e-01   1.5200606e+00  -7.6136696e-01  -1.8175544e+00   1.1419126e+00   1.6737968e+00  -1.3667579e+00   2.3824718e+00  -3.9390934e-01  -1.2816492e-03   3.2381991e+00   1.9445706e-01   4.0515406e-01   6.5627741e-02   8.7087748e-02  -7.9023392e-02   1.1646125e-01
  -1.3718954e-01  -6.2693427e-01   6.2825897e-02   8.6431993e-02   4.7954926e-03   1.3418222e-01   3.5676782e-02   8.2173403e-02   5.1130406e-02   5.1130406e-02  -1.2207483e+00   8.9802768e-01  -2.9856661e-01   2.1403661e-01   8.5848607e-03   4.0160863e-02  -3.3697811e-01  -1.5076449e+00  -4.5588521e-01   1.6954077e-01   1.7150771e-02   2.7756412e+00  -3.2979591e-03  -2.1131960e-02   5.1130406e-02   5.1130406e-02   5.1130406e-02   1.9936255e-02   1.7260821e-01   1.4021541e-01  -1.6933754e-02  -4.8725184e-01   6.6728364e-01  -2.3555455e-01  -2.5814694e+00  -2.1376850e+00   1.7754201e+00   2.3156834e+00   5.4664780e-01   9.7971844e-02  -9.4951997e-01  -1.3005164e-01  -2.9617855e-01   1.8543302e+00  -9.0858258e-01   9.5561827e-01   1.1636233e+00   4.4933604e-01   5.8285083e-02  -1.7920795e-01   1.6523458e+00   7.2942436e-01   7.1706925e-01  -3.8314423e-01   3.5675083e-01   8.7764676e-01  -1.0449796e-01  -9.5873877e-01   1.3787098e+00   6.9597987e-01  -8.1850660e-03  -2.1802965e+00   2.2060168e+00  -1.9435862e+00   1.6652189e+00  -1.6342631e+00  -4.4284931e-02  -1.2943749e+00   3.1717738e-01   1.2372154e-01   5.9163697e-02  -9.0350864e-01   2.0271961e+00  -1.0240658e-01   1.4476677e+00   7.8416247e-01  -1.8792531e+00   2.0458812e+00   1.2911887e+00  -1.2094576e+00   2.2804265e+00  -3.9724642e-01   2.3973182e-03   2.9873628e+00   3.0032754e-01   5.6101799e-01   7.3529581e-02   1.3904557e-01  -7.9542129e-02   1.3119784e-01
  -2.5774678e-02  -6.4443583e-01   6.0632345e-02   2.8244054e-02   1.7629620e-02   1.1922417e-01   4.4127664e-02   7.4347435e-03   5.8111054e-02   5.8111054e-02  -8.4738756e-01   6.6234236e-01  -2.3733396e-01   1.1544992e-01   2.4973911e-02   2.4135990e-02  -2.1063729e-01  -1.5766298e+00  -5.3514215e-01   5.6909483e-02  -8.2909657e-03   2.3099511e+00   7.2659184e-03  -2.3176711e-02   5.8111054e-02   5.8111054e-02   5.8111054e-02  -3.0761285e-02   1.0728045e-01   5.6633882e-02   1.1115974e-01  -2.8699163e-01   4.0861812e-01  -3.9380768e-01  -3.4331152e+00  -2.2611624e+00   1.7354161e+00   2.7584999e+00   1.1288268e+00   2.3252300e-01  -6.5833889e-01  -3.8306814e-02  -5.0598967e-01   1.9820719e+00  -9.4843636e-01   1.1637243e+00   9.7058542e-01   6.9584993e-01   2.3882937e-03   2.7176613e-01   1.4499431e+00   1.1489325e+00   4.7191575e-01  -2.5792781e-01   6.3237813e-01   9.8047185e-01  -7.7058749e-02  -9.7764288e-01   1.2169307e+00   7.2226183e-01  -4.6216667e-01  -2.6324636e+00   2.1470456e+00  -2.0335745e+00   1.3711712e+00  -1.2303450e+00  -3.0567915e-01  -1.3426217e+00   2.8328936e-01  -7.7686521e-02   2.6694245e-01  -8.9233720e-01   1.8533981e+00   3.1501553e-01   9.3230555e-01   1.2627343e+00  -2.1273779e+00   2.2682814e+00   1.6339817e+00  -1.1191332e+00   2.3884415e+00  -3.3074293e-01   1.3073974e-02   2.6795106e+00   2.8984061e-01   6.0760257e-01   7.5206425e-02   1.3983832e-01  -7.6755480e-02   1.6001017e-01
   1.5773106e-01  -5.7813311e-01   4.5027169e-02   1.6828763e-02   4.8286610e-03   1.2977410e-01   4.2941944e-02  -6.3813304e-02   5.3963109e-02   5.3963109e-02  -8.4749812e-01   8.8203657e-01  -2.2769856e-01   1.4367520e-01   1.8217775e-02   6.4808193e-02   1.0868118e-02  -1.7327974e+00  -6.7842456e-01  -9.2930673e-02  -3.6595850e-02   2.2627762e+00  -9.5223491e-03  -1.0764804e-02   5.3963109e-02   5.3963109e-02   5.3963109e-02  -2.9855875e-02   1.1039650e-01  -5.9858772e-02   1.7889420e-01  -3.1520036e-01  -3.9998953e-02  -6.4252133e-01  -4.0719546e+00  -3.2063960e+00   2.1506704e+00   2.3953363e+00   2.0215096e+00   2.7385493e-01   1.6650180e-01   1.1105304e+00  -5.7180457e-01   2.5338305e+00  -6.9688128e-01   1.5445982e+00   9.3394044e-01   1.0266435e+00   3.7394914e-01   6.0495914e-01   1.2362612e+00   1.3660597e+00   4.8588677e-01   4.7037794e-02   1.4278014e+00   1.0026414e+00   3.9583786e-02  -1.0564468e+00   1.3958496e+00   7.5048872e-01  -6.8258314e-01  -2.7971236e+00   2.0331605e+00  -1.8808064e+00   8.3848674e-01  -1.0265192e+00  -3.5330195e-01  -1.6383151e+00   1.7944167e-01  -2.4110892e-01   5.9924685e-01  -8.9238839e-01   1.8588445e+00  -3.0797143e-01   7.5305911e-01   3.8858157e-01  -1.8646491e+00   2.4135365e+00   2.1068949e+00  -6.2983515e-01   2.2488513e+00  -6.2278519e-01   3.1715707e-02   2.1104501e+00   1.9855313e-01   6.5979929e-01   7.4010040e-02   1.5961913e-01   8.1355745e-02   1.8887606e-01
   3.2222820e-01  -7.3735558e-01   2.6380467e-02  -7.7746296e-02   2.9500253e-02   1.0807609e-01   7.6527241e-02  -1.3916639e-01   6.0783498e-02   6.0783498e-02  -5.1851591e-02   8.8962906e-01  -8.5869487e-02   7.8583073e-02   3.6234495e-02   6.3790766e-02   3.7294251e-01  -1.5072716e+00  -5.8748047e-01  -2.2601556e-01  -8.3611372e-02   1.9418638e+00  -1.4223432e-02  -7.3354418e-03   6.0783498e-02   6.0783498e-02   6.0783498e-02  -1.0374564e-02   2.9470275e-01   5.6302984e-02   3.7004322e-01  -1.1969848e-01   3.4489866e-01  -4.8419570e-01  -4.4241322e+00  -3.4197649e+00   1.0511712e+00   2.6905473e+00   9.6257611e-01   2.8204995e-01   1.2801439e-01   1.2606581e+00  -1.2859196e+00   2.9290856e+00  -5.0371769e-01   2.7023008e+00   7.6908628e-01   1.1944800e+00   3.2945548e-01   1.3793766e+00   5.9983731e-01   1.9595187e+00   3.8976478e-02   9.4303214e-02   1.5094376e+00   8.2644591e-01  -2.3862502e-01  -1.0830452e+00   1.5492097e+00   8.5001722e-01  -1.7114812e+00  -2.2956825e+00   8.5421305e-01  -1.6722648e+00   2.1941131e-01   1.8083016e-02  -3.4102855e-01  -1.2885614e+00   2.8143042e-01  -2.7035226e-01   1.1956089e+00  -1.8569604e-01   1.7522634e+00   2.4066441e-01   5.8927760e-01   1.0866481e+00  -1.4195661e+00   2.9962518e+00   1.9874580e+00  -2.4484657e-02   1.7816855e+00  -7.0401747e-01   5.1002934e-02   1.4152071e+00  -3.2733865e-02   6.7998406e-01   8.8081513e-02   8.5918586e-02   1.4744951e-02   9.4029307e-02
   4.4539494e-01  -6.7433106e-01   3.2559733e-02  -1.1060862e-01   2.0023292e-02   8.4053309e-02   7.3842842e-02  -1.9603798e-01   5.0278632e-02   5.0278632e-02   2.8727211e-01   6.5862959e-01  -3.9795044e-02  -3.8013843e-04   3.1949148e-02   5.6990942e-02   7.8628191e-01  -1.7697866e+00  -6.1388296e-01  -2.1496142e-01   7.9171640e-02   1.7832056e+00  -2.2318148e-02  -6.7740818e-03   5.0278632e-02   5.0278632e-02   5.0278632e-02  -2.1794459e-02   3.4366793e-01   3.1463325e-02   5.0279314e-01   9.4728013e-02  -1.8466119e-02  -7.0604609e-01  -5.4282546e+00  -3.6294320e+00   1.0967681e+00   2.8594955e+00   1.5773900e+00   2.6741313e-01   1.1166544e+00   1.9419492e+00  -1.5429707e+00   3.2724877e+00  -2.4651093e-01   2.8306373e+00   3.4535379e-01   1.4292601e+00   9.2083606e-01   1.7498825e+00   3.5167210e-01   2.4710710e+00  -7.2644111e-02   3.0458813e-01   1.9866123e+00   8.4536483e-01  -1.4880653e-01  -1.2052256e+00   1.4338927e+00   9.7127376e-01  -2.1589888e+00  -2.7152466e+00   6.7032277e-01  -2.0167551e+00  -4.0545194e-01   2.2712142e-01  -7.2568013e-01  -1.5203471e+00   2.6039209e-01  -3.0309737e-01   1.2958482e+00  -4.6735095e-03   1.6943532e+00   3.0895487e-01   2.3699917e-01   1.4489327e+00  -1.2656816e+00   3.1382438e+00   2.7322050e+00   1.8375625e-01   1.6334261e+00  -5.9729187e-01   4.9182354e-02   1.4321294e+00  -1.4359501e-01   7.6773619e-01   7.5691031e-02   1.1027360e-01   9.2379110e-02   9.7750464e-02
   3.6823447e-01  -6.7212625e-01   2.3613558e-02  -1.3475563e-01   2.1762397e-02   6.9216519e-02   4.0097480e-02  -2.4111233e-01   4.9224193e-02   4.9224193e-02   4.6356500e-01   8.5840555e-01  -1.1420010e-03  -4.0906034e-02   3.4823668e-02   4.2714422e-02   1.1327918e+00  -1.2426914e+00  -7.0530850e-01  -4.5066054e-01   2.0793374e-01   1.1116638e+00  -1.4180736e-02  -2.3207919e-04   4.9224193e-02   4.9224193e-02   4.9224193e-02  -4.3551197e-02   3.6551421e-01   1.4274066e-01   5.1090167e-01   1.8957660e-01  -6.1643410e-01  -6.0549602e-01  -4.8908351e+00  -3.6881772e+00   7.5111434e-01   2.7241467e+00   2.1832493e+00   2.6596111e-01   1.3226964e+00   2.0153009e+00  -1.4263631e+00   3.1385388e+00  -8.2573081e-02   2.4466679e+00   4.8560715e-02   1.5243426e+00   1.0980644e+00   1.5711081e+00   5.1371679e-01   2.1579465e+00   4.3553034e-02   4.2136167e-01   2.1700095e+00   9.4275469e-01  -1.9883715e-01  -1.1360422e+00   1.2220522e+00   8.0018222e-01  -2.2479619e+00  -2.4786561e+00   5.5677369e-01  -1.5413491e+00  -5.8832888e-01   2.9211464e-01  -5.5965229e-01  -1.4330946e+00   9.1501177e-02  -4.1828156e-01   1.0408978e+00  -2.1922383e-01   1.3035646e+00  -3.3194554e-02  -4.9107051e-01   7.3379829e-01  -1.3614470e+00   2.3043430e+00   3.2515970e+00   5.4434360e-01   1.5086314e+00  -6.3732466e-01   5.3063079e-02   6.3932255e-01  -2.5849761e-01   6.8571347e-01   6.8825756e-02   1.0611756e-01   2.3206202e-01   1.2674880e-01
   4.6034462e-01  -6.4315498e-01   3.3568638e-02  -1.7500914e-01   3.4615724e-02   4.6522896e-02   6.1555508e-02  -2.9911929e-01   5.6448115e-02   5.6448115e-02   9.4352828e-01   6.2611152e-01   1.0472620e-01  -1.7329722e-01   5.1879075e-02   2.2496782e-02   1.4376918e+00  -1.2195711e+00  -4.6123004e-01  -3.6533324e-01   1.0592272e-01   5.1794872e-01  -2.8230270e-03   1.0624213e-02   5.6448115e-02   5.6448115e-02   5.6448115e-02  -4.6735663e-02   5.0299095e-01   2.3455051e-01   6.0818204e-01   4.1176566e-01  -4.1288751e-01  -2.6132474e-01  -4.7209829e+00  -2.7436506e+00   1.9688179e-01   3.1213303e+00   2.1788084e+00   1.8005579e-01   1.5570229e+00   1.2065791e+00  -1.3659743e+00   3.0243535e+00   8.8363469e-02   2.2206168e+00  -7.5503557e-02   1.5874050e+00   1.1776330e+00   1.7362647e+00   3.3963134e-01   2.3098732e+00   2.1309693e-01   3.7055680e-01   2.1172866e+00   7.2277025e-01  -1.2090886e-01  -1.1125192e+00   9.3843337e-01   6.7790314e-01  -2.1039563e+00  -2.6292430e+00   5.8603178e-01  -1.6998064e+00  -8.8608836e-01   5.0871353e-01  -7.6098170e-01  -1.4354433e+00   1.4764871e-01  -4.5367860e-01   9.5745574e-01   6.1741870e-02   1.0712773e+00   9.5897746e-01  -7.0945855e-01   2.1559773e+00  -1.1865617e+00   2.4144028e+00   3.1787012e+00   6.5891883e-01   1.2602840e+00  -3.0085384e-01   5.4918996e-02   5.4535365e-01  -2.4441736e-01   7.2971576e-01   7.4582750e-02   4.6485280e-02   2.2309936e-01   5.8006387e-02
   6.3436231e-01  -5.7551871e-01   2.2834518e-02  -1.9510382e-01  -4.0614610e-04   6.9640676e-02   7.6830066e-02  -3.3983557e-01   3.6283035e-02   3.6283035e-02   1.0736110e+00   5.8714642e-01   1.3431832e-01  -1.5364274e-01   2.6379155e-02   6.1356431e-02   1.5373748e+00  -1.2813947e+00  -4.8695653e-01  -4.4298353e-01  -6.4296368e-02   5.0773785e-01  -3.0380588e-02   1.0699635e-02   3.6283035e-02   3.6283035e-02   3.6283035e-02  -4.7170682e-02   4.1602604e-01   4.5350234e-01   6.4149761e-01   3.8981864e-01  -5.9202744e-01  -3.3921447e-01  -4.5834734e+00  -2.6223130e+00   4.1134234e-01   3.1791086e+00   2.2196260e+00   8.1860661e-03   1.8934825e+00   1.5649866e+00  -1.2256313e+00   3.3398805e+00   3.3561866e-01   2.3515691e+00   3.1045487e-02   1.8929124e+00   1.2233836e+00   1.8035686e+00  -2.9635922e-02   2.3808620e+00   2.6366809e-01   5.1439053e-01   2.5064419e+00   6.2979300e-01  -7.2124198e-02  -1.1677243e+00   1.0261607e+00   5.0682220e-01  -2.1406019e+00  -2.6338926e+00   3.3966606e-01  -1.5945331e+00  -1.3716144e+00   6.8926220e-01  -7.5162393e-01  -1.5203973e+00   6.2048536e-02  -5.8133195e-01   1.2047632e+00   2.5578895e-01   1.0343490e+00   8.4387315e-01  -5.2963532e-01   2.2203533e+00  -6.3410691e-01   2.8616110e+00   2.8701152e+00   1.1465569e+00   7.0986701e-01  -5.6140067e-01   4.0263289e-02  -8.9656123e-02  -2.5502023e-01   7.0210221e-01   6.0003646e-02   8.2653882e-02   2.8585903e-01  -3.7550436e-02
   6.5754215e-01  -7.5766714e-01   1.4270169e-02  -2.6646320e-01  -6.8190460e-02  -2.8151650e-03   5.7001666e-02  -4.5129569e-01  -2.4631144e-02  -2.4631144e-02   1.0945446e+00   1.2858406e-01   1.3643776e-01  -3.9186429e-01  -3.6061256e-02   8.1475524e-03   1.7955045e+00  -1.4353383e+00  -3.2894048e-01  -4.4575039e-01  -2.0757041e-02   1.3926198e-01  -7.7585914e-02  -1.7106660e-02  -2.4631144e-02  -2.4631144e-02  -2.4631144e-02  -1.3780997e-01   4.8455505e-01   4.0182222e-01   4.8807886e-01   2.9177156e-01  -9.7058475e-01  -1.6800969e-01  -3.8755113e+00  -9.4599716e-01   1.1992166e-01   3.9163749e+00   2.2911546e+00  -2.4952644e-01   2.5890705e+00   2.5634016e-01  -6.3895090e-01   3.4371465e+00   2.8757147e-01   1.2361772e+00   4.3522364e-01   2.4091076e+00   1.3768857e+00   1.1871976e+00   7.8112867e-02   1.9223462e+00   3.9849530e-01   4.5234426e-01   2.4285318e+00   3.0513011e-01   1.3060285e-01  -1.3567171e+00   6.6610286e-01  -3.6803816e-02  -1.4444334e+00  -3.2699055e+00   7.5143489e-01  -1.8895037e+00  -1.4906267e+00  -1.7491183e-01  -1.0570287e+00  -1.8815195e+00  -1.1007652e-01  -7.2178520e-01   4.7571469e-01  -1.9522152e-01   7.3270407e-01   1.5201510e+00  -7.8238449e-01   3.3720588e+00  -4.0670620e-01   2.8433706e+00   3.0116201e+00   1.2964277e+00   5.3431221e-01  -4.6878076e-01  -1.7763316e-02  -4.5233260e-01  -1.1651695e-01   7.8999966e-01   3.2845921e-04   2.8665891e-02   1.9665627e-01  -9.2232900e-02
   5.6065729e-01  -6.4394148e-01   5.2028877e-02  -2.6278946e-01  -6.4946305e-03   4.4109674e-02   6.5706901e-02  -4.3488306e-01   3.2164586e-02   3.2164586e-02   1.4758449e+00   1.8644226e-02   2.6473358e-01  -4.2085691e-01   2.5408670e-02   3.5707560e-02   2.1679211e+00  -1.3619857e+00  -2.4542275e-01  -3.9811615e-01   1.2807746e-01  -1.1952653e-01  -3.4616168e-02   2.5136298e-02   3.2164586e-02   3.2164586e-02   3.2164586e-02  -6.4523880e-02   7.3170589e-01   5.7910475e-01   6.0762621e-01   5.2123626e-01  -9.4688469e-01  -4.8625787e-02  -3.6085976e+00  -8.9028365e-01  -7.8069913e-02   4.0122149e+00   2.2755160e+00  -3.3464712e-01   2.9383763e+00   6.8831168e-02  -5.7424456e-01   3.4805216e+00   6.9982224e-01   1.1645453e+00   2.3929350e-01   2.4147671e+00   1.7910980e+00   1.2515713e+00   1.4971513e-01   2.0530405e+00   3.5782221e-01   4.9698807e-01   2.4250761e+00   2.9490236e-01  -1.9698458e-02  -1.2926946e+00   6.1540876e-01  -5.2072072e-03  -1.8050781e+00  -3.1692833e+00   3.2134803e-01  -1.9368815e+00  -1.6950644e+00  -9.8310964e-02  -9.6888350e-01  -1.6793853e+00  -1.5899468e-01  -6.2233764e-01   3.9810076e-01  -2.9857691e-02   8.3925697e-01   1.6032829e+00  -8.0688910e-01   3.4077918e+00  -2.4456846e-01   2.2312231e+00   3.3382146e+00   1.4885264e+00   2.2035373e-01  -2.9006729e-01   2.9594364e-02  -2.4501990e-01  -2.4934974e-01   7.0028600e-01   5.5350891e-02   5.5932533e-02   2.9541813e-01  -1.3738757e-01
   4.8277464e-01  -7.0932963e-01   3.1507154e-02  -3.0926174e-01   4.7236586e-03   1.6587202e-02   4.0653879e-02  -4.1518546e-01   2.3567028e-02   2.3567028e-02   2.0869505e+00   3.2819388e-01   3.5666512e-01  -3.8005063e-01   2.6227897e-02  -1.1616473e-03   2.5514824e+00  -3.7973960e-01  -1.7385404e-01  -5.8130312e-01   3.0747501e-01  -6.8674881e-01  -2.5400237e-02   2.0660657e-02   2.3567028e-02   2.3567028e-02   2.3567028e-02  -5.2006581e-02   8.5565567e-01   8.6631117e-01   6.4322155e-01   7.5089633e-01  -4.8868094e-01   4.8992039e-01  -1.8870465e+00  -5.3860978e-01  -1.8610197e+00   3.3199823e+00   7.0357882e-01  -2.9202997e-01   2.1911932e+00   3.4608478e-01  -1.2997500e+00   2.9978484e+00   8.9544250e-01   1.6023356e+00  -6.7820204e-01   1.9838416e+00   1.5912222e+00   1.4819017e+00  -9.1768910e-02   1.9402447e+00  -1.6817431e-03   5.1966664e-01   1.7051463e+00   3.5477127e-01  -3.9092147e-01  -1.0168319e+00   5.1492243e-01   3.1784469e-02  -2.5164756e+00  -1.8626439e+00  -1.0900959e+00  -9.3456889e-01  -1.9420299e+00   6.7948141e-01  -2.3564677e-01  -7.2148135e-01  -2.5921483e-01  -5.7895059e-01   7.6602075e-01   6.1486838e-01   5.7281661e-01   8.7869793e-01  -9.5293740e-01   2.5433783e+00  -1.9130052e-02   1.3715793e+00   3.3983974e+00   1.8707885e+00  -3.4169969e-01  -3.2636289e-01   2.2134418e-02  -1.1816587e+00  -8.0776772e-01   5.2700085e-01   4.2675152e-02   1.3714617e-02   3.0836502e-01  -1.9665317e-01
   4.4996358e-01  -7.1629567e-01   5.0948991e-02  -3.0512461e-01   8.6332976e-03  -1.2129071e-02   2.3565538e-02  -4.3426380e-01   2.0482914e-02   2.0482914e-02   2.2099945e+00   9.2640086e-02   3.9421721e-01  -4.8543845e-01   3.0660018e-02  -3.1099399e-02   2.7912936e+00  -2.5021775e-01   1.1266677e-01  -4.4100758e-01   2.6807090e-01  -1.1297527e+00  -2.0118148e-02   2.0099151e-02   2.0482914e-02   2.0482914e-02   2.0482914e-02  -7.2984084e-02   7.7874171e-01   8.1730480e-01   5.8021638e-01   8.8996231e-01  -2.0169788e-01   8.6663732e-01  -8.0954625e-01   8.4381491e-01  -2.9196478e+00   2.8435249e+00   7.0109543e-02  -3.7785053e-01   2.0985443e+00  -9.4056506e-02  -1.2914594e+00   2.4703570e+00   7.6877099e-01   9.8601062e-01  -1.0226286e+00   1.8014300e+00   1.4518205e+00   1.2482288e+00   7.8714877e-02   1.7723577e+00   1.8506824e-01   4.2938794e-01   1.2041965e+00   1.9119094e-01  -1.9936827e-01  -9.1602138e-01   2.2780634e-01  -1.9479109e-01  -1.7094171e+00  -1.7191045e+00  -7.5796108e-01  -9.5270149e-01  -1.7455095e+00   4.5821227e-01  -2.3507191e-01  -4.5559522e-01  -2.4413129e-01  -3.9461344e-01   4.3444527e-01   6.8351648e-01   1.8654672e-01   8.9864617e-01  -9.0365797e-01   3.2282941e+00  -3.6481519e-02   9.5394690e-01   3.3768393e+00   1.8472497e+00  -5.5047188e-01  -8.5650966e-02  -4.9114197e-03  -1.2247196e+00  -9.4048961e-01   4.9271210e-01   3.4921560e-02  -1.9737721e-02   3.2410165e-01  -2.9358835e-01
   3.0913174e-01  -7.2076218e-01   4.1395786e-02  -3.0360023e-01  -4.1015849e-02  -2.3220493e-02  -3.2947192e-02  -4.7480250e-01  -1.7971219e-02  -1.7971219e-02   1.7502564e+00   3.4039372e-02   3.3550780e-01  -4.9072490e-01  -1.5256528e-02  -4.3801970e-02   2.7413661e+00   1.8207094e-02   1.8470047e-01  -5.5154617e-01   1.6418210e-01  -1.5216896e+00  -4.3551172e-02   8.5706202e-03  -1.7971219e-02  -1.7971219e-02  -1.7971219e-02  -1.6071232e-01   5.7557080e-01   8.2189209e-01   3.0831873e-01   6.6450055e-01  -5.1101691e-01   1.1979167e+00   1.3064711e+00   2.4922866e+00  -3.2785562e+00   2.6088672e+00   2.2141601e-02  -4.2320163e-01   1.8195360e+00  -8.4535016e-01  -5.4469248e-01   2.0501190e+00   6.2350250e-01  -3.9466717e-01  -8.5907549e-01   2.0285106e+00   9.9601501e-01   2.5034693e-01   2.9870699e-01   7.3723680e-01   2.8122469e-01   3.9860672e-01   7.0413842e-01   4.5931003e-02  -5.8640338e-02  -7.3513404e-01  -2.3801390e-01  -8.4717240e-01  -6.8940907e-01  -1.6800401e+00  -3.4106542e-01  -3.5452518e-01  -1.5544139e+00  -3.9268770e-01   4.7342963e-02  -4.4095331e-01  -5.6603263e-01  -5.6015497e-01  -2.0506554e-01  -1.1662194e-02  -2.5439079e-01  -3.7823072e-02  -1.0589272e+00   2.4750560e+00   1.7101257e-01   3.9408682e-01   3.1942646e+00   1.9062739e+00  -6.8854448e-01  -5.2759807e-01  -4.5646844e-02  -2.4478447e+00  -9.7451589e-01   3.6429598e-01  -9.5819922e-03  -4.0428567e-02   3.0840511e-01  -3.4232068e-01
   4.2292421e-01  -6.4456980e-01   5.9666383e-02  -2.6935794e-01  -2.9893953e-02   1.3552526e-02  -1.2629041e-02  -4.5226240e-01   4.0258575e-03   4.0258575e-03   1.6691509e+00  -6.9158127e-02   3.6408061e-01  -5.3930967e-01   3.9941422e-03  -2.4391055e-02   2.5522175e+00   3.3922224e-02   2.8128824e-01  -4.8130910e-01   8.8926449e-02  -1.6291937e+00  -3.0550198e-02   3.1110132e-02   4.0258575e-03   4.0258575e-03   4.0258575e-03  -1.4799508e-01   5.0926205e-01   7.6191013e-01   2.3776736e-01   6.8413179e-01  -3.1897025e-01   1.3653356e+00   2.2869698e+00   3.2071095e+00  -3.2043846e+00   2.0192731e+00   9.4954775e-02  -5.3715158e-01   1.9025405e+00  -1.1604102e+00  -1.9895422e-01   1.7034394e+00   4.8335181e-01  -8.6375052e-01  -8.4702262e-01   1.8544648e+00   7.3734249e-01   9.8321729e-02   6.1178093e-01   4.8441730e-01   5.8021106e-01   4.2068064e-01   5.2102352e-01   3.7388887e-02   2.3724212e-01  -6.7990004e-01  -2.2930708e-01  -1.0848587e+00   2.5318184e-01  -1.7863548e+00   5.9722249e-03  -3.0171321e-01  -1.3191545e+00  -8.5125706e-01   2.4825194e-01  -3.5676516e-01  -6.4822968e-01  -6.2312020e-01  -1.9657249e-01   1.1283166e-02  -2.3536035e-01  -6.4340737e-03  -5.0949585e-01   2.7319711e+00   4.1909448e-03   7.0980012e-02   2.7312790e+00   1.8362896e+00  -8.9522547e-01  -2.6584041e-01  -4.3580168e-02  -2.2605990e+00  -1.0012595e+00   3.5756874e-01   1.0145943e-02  -7.4859101e-03   3.6935625e-01  -3.5630620e-01
   4.3046437e-01  -8.4068242e-01   5.6436380e-02  -3.0374061e-01  -4.1294526e-02  -7.1008390e-03  -1.2560624e-02  -4.4855782e-01  -1.5007871e-02  -1.5007871e-02   1.7613816e+00  -1.5616514e-01   3.8553641e-01  -5.6789091e-01  -1.2898062e-02  -6.4048666e-02   2.3625023e+00   5.1550286e-01   4.7100291e-01  -4.9893717e-01  -2.0907420e-02  -1.9915247e+00  -3.7073937e-02   1.5768497e-02  -1.5007871e-02  -1.5007871e-02  -1.5007871e-02  -1.9198208e-01   4.0445724e-01   8.4969308e-01   1.2213164e-01   6.6021615e-01   1.4294129e-01   1.7491122e+00   3.6905314e+00   4.7814067e+00  -4.2895188e+00   2.0984909e+00  -1.3743619e+00  -6.7695182e-01   9.6095181e-01  -2.6284577e+00  -5.0589698e-02   1.1758111e+00   6.2103503e-02  -1.2023621e+00  -6.8915637e-01   1.7602067e+00  -1.0629329e-01  -2.8149459e-01   5.7231304e-01  -7.6017517e-02   5.4980575e-01   2.6536506e-01  -3.8872656e-01  -1.1483747e-01   2.3689404e-01  -5.7455739e-01  -4.4399453e-01  -1.4660599e+00   8.2706816e-01  -1.4203119e+00  -2.2906524e-01   1.5222807e-02  -1.0685895e+00  -1.1165916e+00   4.4748039e-01   5.7134616e-02  -6.9076357e-01  -6.5934502e-01  -3.5621572e-01   3.2132074e-02  -6.1890882e-01   4.0754572e-01  -3.9993023e-01   3.4101251e+00   1.2767770e-01  -2.8586858e-02   1.9752417e+00   1.7950328e+00  -1.1529734e+00  -2.1030263e-01  -8.3292202e-02  -2.7762348e+00  -1.0548095e+00   3.3655002e-01  -9.7675341e-03  -5.0025895e-02   1.7879413e-01  -4.4484068e-01
   3.7494713e-01  -8.2564512e-01   6.2259030e-02  -2.8654214e-01  -4.3096209e-02  -2.2453073e-04  -3.7469373e-02  -4.4093797e-01  -1.7964369e-02  -1.7964369e-02   1.5778680e+00  -2.7854924e-01   3.8111733e-01  -5.7489480e-01  -1.8449711e-02  -5.3765336e-02   2.3150660e+00   5.0581931e-01   5.2306964e-01  -4.7514992e-01   9.1923052e-02  -1.8206584e+00  -4.4784517e-02   1.9412992e-02  -1.7964369e-02  -1.7964369e-02  -1.7964369e-02  -2.0481808e-01   3.8984432e-01   6.9919100e-01  -4.0927415e-04   5.9318066e-01   2.3555961e-01   1.8180404e+00   4.6617836e+00   5.3175341e+00  -4.7687175e+00   1.5050883e+00  -1.9658851e+00  -6.6314979e-01   1.0471314e+00  -2.4186414e+00  -2.9470348e-02   1.0439281e+00   4.6403712e-03  -1.4984915e+00  -8.4051948e-01   1.7344814e+00  -2.0943331e-01  -5.0207711e-01   7.4470832e-01  -3.2612389e-01   3.5434682e-01   3.2793018e-01  -7.5308358e-01  -1.5986825e-01   3.0049116e-01  -4.8854404e-01  -4.5236046e-01  -1.6579456e+00   1.1397770e+00  -1.2463943e+00  -4.4637716e-01   2.5412550e-01  -1.0050641e+00  -1.5257850e+00   6.9592839e-01   2.6212898e-01  -8.5140107e-01  -6.0983972e-01  -4.2475821e-01  -9.6625314e-02  -5.9286815e-01  -4.7146997e-01  -5.0882137e-02   2.6151711e+00   2.1196547e-01  -3.1184750e-01   1.9818736e+00   1.8480633e+00  -1.3213733e+00  -4.2785449e-01  -9.0210638e-02  -3.0499228e+00  -1.2863647e+00   2.7758486e-01  -1.4666061e-02  -4.0539846e-02   1.8795786e-01  -4.6834344e-01
   4.1906180e-01  -9.3496985e-01   5.5802437e-02  -2.8459348e-01  -2.2006682e-02  -2.0586439e-02  -3.6582605e-02  -3.9827221e-01  -1.4783134e-02  -1.4783134e-02   1.7717872e+00  -1.2566398e-01   4.1508389e-01  -5.5938838e-01  -7.3070333e-03  -8.5720888e-02   2.1580760e+00   1.1744078e+00   7.2079983e-01  -4.6340907e-01   7.8148229e-02  -2.0896016e+00  -3.4058049e-02   1.7142643e-02  -1.4783134e-02  -1.4783134e-02  -1.4783134e-02  -2.0675697e-01   3.1593770e-01   6.6974265e-01  -5.1124989e-02   6.9431894e-01   1.0025159e+00   2.2763272e+00   5.9892993e+00   6.1401995e+00  -6.2858888e+00   6.4336186e-01  -3.5719259e+00  -6.2941747e-01   1.4642251e-02  -2.8149018e+00  -4.6425048e-01   3.0350891e-01  -3.7884874e-01  -1.2666590e+00  -1.3012897e+00   1.1727028e+00  -9.7220731e-01  -3.9523438e-01   7.5360885e-01  -5.7378997e-01   3.1999680e-01   2.4335452e-01  -1.6794322e+00  -1.9967903e-01   3.1742144e-01  -2.7493189e-01  -5.1612707e-01  -1.7555241e+00   1.5351144e+00  -3.3339494e-01  -9.4976569e-01   8.2344071e-01  -7.8306279e-01  -1.2675001e+00   1.1350605e+00   9.6603703e-01  -7.8468796e-01  -5.0569651e-01  -1.8078710e-01   3.5554591e-01  -9.2822095e-01  -5.6124765e-01   1.9539825e-01   2.6602662e+00   1.2656258e-01  -6.0887414e-01   1.3580922e+00   1.7961284e+00  -1.5555165e+00  -2.5088285e-01  -1.0664646e-01  -3.3910146e+00  -1.5933648e+00   2.4743231e-01  -1.5222272e-02  -9.6805565e-02   1.0800408e-01  -5.0847761e-01
  -4.8187677e-02  -8.8387061e-01   3.9613317e-02  -2.6797236e-01  -1.5650553e-02  -4.5633076e-02  -1.3145298e-01  -3.6860544e-01  -2.5959966e-02  -2.5959966e-02   1.5113900e+00  -2.2775600e-01   3.7089877e-01  -5.9618752e-01  -1.3435639e-02  -1.3924266e-01   2.0639359e+00   2.2021961e+00   5.1373837e-01  -7.8704903e-01   2.5040786e-01  -2.8142433e+00  -1.3800502e-02  -2.0108532e-02  -2.5959966e-02  -2.5959966e-02  -2.5959966e-02  -3.2617774e-01   5.6403007e-02   6.1993150e-01  -2.7133166e-01   6.6659795e-01   4.4186749e-01   2.3398377e+00   7.8718569e+00   6.6146245e+00  -7.2546148e+00   1.8935426e-01  -3.7713866e+00  -3.3804042e-01  -1.1359857e+00  -3.1909054e+00  -3.2873250e-01  -9.7578431e-01  -7.1718179e-01  -2.4201477e+00  -1.8103453e+00   8.2398634e-01  -1.7504973e+00  -1.1423250e+00   1.5505318e+00  -1.5787676e+00   1.8079760e-01   2.0154734e-01  -2.3777923e+00   1.8486062e-01   1.1036766e-01   1.5038659e-01  -9.8481039e-01  -2.1667305e+00   1.5818498e+00   4.1227214e-01  -7.8732105e-01   1.9895094e+00   1.5300292e-02  -1.4971448e+00   1.9009270e+00   1.7378513e+00  -1.1216197e+00  -5.4605500e-01  -7.8637166e-01  -5.9219168e-01  -1.5013380e+00  -1.9474041e+00  -6.6894058e-01   1.4662572e-03  -6.8188819e-01  -2.2865246e+00   1.6920490e+00   1.6681862e+00  -1.2558632e+00  -5.3686817e-01  -1.2862360e-01  -4.3272484e+00  -1.7378676e+00  -1.3312406e-01  -4.8952437e-02  -9.6410697e-02   2.9608394e-01  -4.3441767e-01
   1.6675899e-01  -1.0418658e+00   4.0419813e-02  -2.5970537e-01  -3.0720274e-02  -8.8606094e-02  -1.3375131e-01  -3.7858759e-01  -5.0802280e-02  -5.0802280e-02   1.3302752e+00  -2.5635738e-01   3.5617289e-01  -5.5845330e-01  -3.2579064e-02  -1.6383662e-01   1.7701765e+00   2.2192504e+00   9.2572356e-01  -6.2059211e-01  -3.5855764e-03  -2.9015480e+00  -3.7112314e-02  -2.4837885e-02  -5.0802280e-02  -5.0802280e-02  -5.0802280e-02  -3.6524244e-01  -1.1348582e-01   3.4665196e-01  -4.1868090e-01   5.3825822e-01   1.0734683e+00   2.6946419e+00   8.4754257e+00   8.0413521e+00  -8.2375579e+00  -5.5742357e-02  -5.1177648e+00  -4.3144098e-01  -1.7063406e+00  -4.6272816e+00  -2.7109805e-02  -1.3096343e+00  -1.3251849e+00  -2.7383982e+00  -1.4295199e+00   8.2899473e-01  -2.6110008e+00  -1.6051150e+00   1.2651999e+00  -2.1207936e+00   3.4412452e-01   4.3280000e-02  -3.2641584e+00  -2.5092188e-01   4.8502295e-01   2.1070791e-01  -1.2735719e+00  -2.6612706e+00   2.9167354e+00   4.8773666e-01  -5.6259620e-01   1.7959842e+00   4.5999578e-02  -2.1717762e+00   1.5144811e+00   1.4815886e+00  -9.5105145e-01  -5.2557835e-01  -1.1210236e+00  -5.7543723e-01  -2.1186080e+00  -1.5928959e+00  -6.5288959e-01   1.4709250e+00  -2.5144891e-01  -1.5781767e+00   7.6962901e-01   1.4997370e+00  -1.3553830e+00  -6.0597635e-01  -1.7666253e-01  -4.7541064e+00  -1.6783104e+00   5.4785915e-02  -7.0000725e-02  -2.1002635e-01  -6.9570487e-03  -5.1299151e-01
   2.2669782e-01  -9.1526404e-01   6.5346109e-02  -1.9041259e-01  -2.9175916e-02  -3.9354490e-02  -1.1519516e-01  -3.3953818e-01  -3.2310837e-02  -3.2310837e-02   7.7145832e-01  -5.2841517e-01   3.0080347e-01  -5.8905598e-01  -2.3310649e-02  -1.2912554e-01   1.1686074e+00   1.8071613e+00   8.5375364e-01  -4.7499340e-01   2.9398204e-02  -2.4195136e+00  -3.1757781e-02  -7.2917351e-03  -3.2310837e-02  -3.2310837e-02  -3.2310837e-02  -3.6865088e-01  -2.2436560e-01   1.8486059e-01  -4.9656496e-01   3.9353831e-01   6.8730966e-01   2.3163955e+00   7.8190010e+00   8.1432825e+00  -6.9549237e+00   1.3917661e-01  -4.0757304e+00  -5.5612993e-01  -1.2773850e+00  -5.4173947e+00   8.1581829e-01  -1.4138144e+00  -1.6094046e+00  -3.4401644e+00  -8.0890543e-01   9.0309218e-01  -2.7530264e+00  -1.9589007e+00   1.7522364e+00  -2.4591144e+00   7.8455074e-01   9.4272916e-02  -3.0557652e+00  -1.9968478e-01   8.8512806e-01   8.8276493e-02  -1.2674704e+00  -2.8743859e+00   3.8978088e+00  -3.6716678e-01   4.1786712e-01   1.2521218e+00   3.2157315e-01  -3.1224865e+00   1.1707502e+00   9.3654865e-01  -9.9218790e-01  -6.3010030e-01  -1.4683526e+00  -1.1187820e+00  -1.9578583e+00  -9.8626106e-01  -3.0976945e-01   1.8011622e+00  -6.1333522e-01  -1.3547011e+00   2.9201173e-01   1.0896454e+00  -1.0925158e+00  -3.9695350e-01  -1.7494041e-01  -4.0190434e+00  -1.3108995e+00   1.5690865e-01  -5.3890786e-02  -1.3289658e-01   5.4261168e-03  -4.3202438e-01
   4.6234265e-01  -8.5451806e-01   7.0024164e-02  -1.4283248e-01   1.6063026e-02  -8.5410086e-03  -5.6749458e-02  -2.6477466e-01  -2.9260245e-03  -2.9260245e-03   1.0215993e+00  -4.2878442e-01   3.6410944e-01  -5.0308794e-01   1.0621038e-02  -8.6115301e-02   9.4923509e-01   1.9635746e+00   9.8423917e-01  -2.6106254e-01  -6.6849835e-02  -1.8410684e+00  -2.3506204e-02   6.5053374e-04  -2.9260245e-03  -2.9260245e-03  -2.9260245e-03  -2.6857521e-01  -9.9058305e-02   2.6425442e-01  -3.2205510e-01   4.9349317e-01   1.5150465e+00   2.2046788e+00   6.7692520e+00   7.1635999e+00  -7.5406795e+00  -8.3308509e-02  -5.5218598e+00  -6.8072641e-01  -1.7818782e+00  -5.4439719e+00   2.0744672e-01  -1.5287333e+00  -1.6468312e+00  -2.1664471e+00  -8.5769806e-01   4.2846411e-01  -3.0327180e+00  -1.2035086e+00   1.4062898e+00  -2.0219937e+00   1.0931689e+00   1.1913574e-01  -3.1122042e+00  -2.6041769e-01   8.9160751e-01   6.7932302e-02  -7.9833525e-01  -2.6012185e+00   3.5985122e+00   2.5648162e-01  -1.1354708e-01   1.0506146e+00   1.4526767e-01  -2.4484464e+00   1.2372146e+00   1.2314814e+00  -6.4958847e-01  -3.6235618e-01  -8.5391995e-01  -2.9956980e-01  -1.8222244e+00  -1.8788064e-01   1.5726549e-01   2.1204264e+00  -3.7935315e-01  -7.2507209e-01  -4.8704240e-01   1.2055881e+00  -1.4256792e+00  -1.9224013e-01  -1.5865030e-01  -3.1983372e+00  -1.3475310e+00   2.1295682e-01  -1.7428095e-02  -1.4132392e-01   1.9222782e-02  -4.8956759e-01
   5.0538314e-01  -6.9616425e-01   8.0631624e-02  -7.5940893e-02   3.5214396e-02   6.3254669e-03  -4.9209819e-02  -2.0336362e-01   1.5761804e-02   1.5761804e-02   7.9319874e-01  -3.8249901e-01   3.3506703e-01  -4.5180810e-01   2.9090157e-02  -6.0096323e-02   6.5980069e-01   1.7368329e+00   9.3213064e-01  -7.8575617e-02   1.0175354e-01  -1.2474336e+00  -1.4881989e-02   1.8064158e-02   1.5761804e-02   1.5761804e-02   1.5761804e-02  -2.2594726e-01  -1.9648414e-02   3.4929060e-02  -2.6305930e-01   5.1310600e-01   1.4551261e+00   1.8567025e+00   5.6015888e+00   6.0048857e+00  -6.8013649e+00  -5.2741176e-01  -4.9102144e+00  -6.1203998e-01  -1.4079199e+00  -4.9866381e+00   2.4093904e-01  -1.5423430e+00  -1.5699455e+00  -1.8983473e+00  -8.7074513e-01   1.2806531e-01  -2.7228569e+00  -9.0817724e-01   1.6339859e+00  -1.8319463e+00   1.2711774e+00   2.7101804e-01  -2.8387645e+00  -1.6708302e-01   1.0726529e+00  -2.9494516e-03  -5.7736603e-01  -2.3485127e+00   3.6936289e+00   8.8104159e-02   9.8386866e-02   6.6925294e-01   1.6691050e-01  -2.5273235e+00   1.1012460e+00   1.0488193e+00  -5.2316406e-01  -2.4827552e-01  -7.3660604e-01  -2.0504237e-01  -1.5536933e+00  -6.0571481e-02   4.8415986e-01   1.5614770e+00  -5.7210253e-01  -6.5314761e-01  -4.9529737e-01   9.1643527e-01  -1.2010427e+00   1.0897423e-01  -1.4248214e-01  -2.2452068e+00  -1.2563299e+00   3.1230927e-01  -7.5300525e-04  -1.0185469e-01   9.8942623e-02  -3.7199339e-01
   4.7322245e-01  -5.3301068e-01   7.9025928e-02  -1.2522730e-02   4.8404280e-02   6.2130958e-04  -8.0403910e-02  -1.6562963e-01   1.6866105e-02   1.6866105e-02   5.7095571e-01  -3.4777980e-01   2.9990209e-01  -3.6749931e-01   3.4445986e-02  -4.2169925e-02   5.8041128e-01   1.8235184e+00   9.2629938e-01   1.5234610e-03   2.3476354e-01  -8.8984412e-01  -1.4258230e-02   1.6217491e-02   1.6866105e-02   1.6866105e-02   1.6866105e-02  -2.1582083e-01  -6.9179968e-02  -7.7355142e-02  -2.5720558e-01   5.0965112e-01   1.2737160e+00   1.6327712e+00   4.9168104e+00   5.2867968e+00  -7.1390955e+00  -8.5939279e-01  -5.1152484e+00  -5.1056621e-01  -1.4027543e+00  -4.4816851e+00   1.4603909e-02  -1.7893964e+00  -1.5667446e+00  -1.8576441e+00  -1.2245337e+00  -7.7875801e-02  -2.6655598e+00  -9.1244168e-01   1.5695818e+00  -1.8942631e+00   1.3884370e+00   3.5702954e-01  -2.8958821e+00  -1.4104973e-01   1.1566966e+00   8.3759408e-02  -6.6331443e-01  -2.3119122e+00   3.6294486e+00   3.8380384e-01   1.2066164e-01   6.3575193e-01  -2.3037201e-02  -2.4757867e+00   9.5555247e-01   9.4236215e-01  -4.2751889e-01  -8.9501825e-02  -9.1744515e-01  -2.6638928e-01  -1.7976733e+00  -6.0081133e-01   7.6073380e-02   7.2395990e-01  -5.4347818e-01  -5.2373016e-01  -3.5886497e-01   8.5342190e-01  -1.1014567e+00  -1.1488637e-01  -1.4294423e-01  -2.2481519e+00  -1.2997651e+00   3.1227967e-01  -4.0513061e-03  -1.0927812e-01   1.4540094e-01  -3.2718662e-01
   4.7647424e-01  -3.0418490e-01   7.6826386e-02   4.7682893e-02   9.1316553e-02   7.6890632e-03  -7.1428825e-02  -5.7399769e-02   4.2797380e-02   4.2797380e-02   8.2393151e-01  -4.0821715e-02   3.3293019e-01  -2.0747591e-01   7.0794597e-02  -3.3913803e-02   3.4322829e-01   2.1163403e+00   9.1825910e-01   1.1148322e-01   2.5105603e-01  -6.8613835e-01   1.4670850e-02   2.4889282e-02   4.2797380e-02   4.2797380e-02   4.2797380e-02  -1.4379118e-01   1.0246913e-02  -2.2482545e-02  -4.3233414e-02   7.1558109e-01   1.6064719e+00   1.4226267e+00   3.5451464e+00   3.4892920e+00  -6.9262479e+00  -1.2708950e+00  -5.1705025e+00  -3.7095804e-01  -1.9811585e+00  -4.1490431e+00  -3.4011677e-01  -2.1025496e+00  -1.4076619e+00  -8.1768731e-01  -1.4390302e+00  -7.0973719e-01  -2.7108980e+00  -2.6129790e-01   1.5183184e+00  -1.4641684e+00   1.5252541e+00   4.0107135e-01  -2.8381336e+00   2.3493454e-02   1.0249486e+00   2.2645282e-01  -4.3634338e-01  -1.8584401e+00   3.0407445e+00   1.0490032e+00  -2.4823039e-01   5.3833195e-01  -5.1856353e-02  -1.6027729e+00   9.5293397e-01   1.1934422e+00  -7.2239961e-02   1.3227991e-01  -4.8645327e-01   2.9880559e-01  -1.7150347e+00  -1.0965385e-01   9.8849414e-02   4.2924427e-01  -6.5282110e-01  -4.6183577e-01  -7.8271489e-01   6.5762606e-01  -1.0285029e+00   2.8024721e-01  -1.2518026e-01  -1.4281053e+00  -1.2297001e+00   3.1031432e-01   2.0128654e-02  -1.0746203e-01   2.3308984e-01  -2.4512677e-01
   3.7419537e-01   1.1031139e-01   7.4993311e-02   1.2014939e-01   9.7050661e-02   1.9803300e-02  -9.6715164e-02   5.3472682e-02   4.4052699e-02   4.4052699e-02   8.4651541e-01  -8.9480640e-02   3.1801557e-01  -1.0916147e-01   7.6917068e-02  -4.5513721e-02   2.7698429e-02   2.4459706e+00   6.9908941e-01   1.0299814e-01   4.0275755e-01  -6.5986569e-01   3.9100674e-02   1.2215994e-02   4.4052699e-02   4.4052699e-02   4.4052699e-02  -1.3332858e-01   1.3087532e-03   3.0121563e-01   8.2733319e-02   8.5282438e-01   1.0120696e+00   9.7925828e-01   2.0105815e+00   2.0129710e+00  -5.8618552e+00  -5.0706380e-01  -3.9608528e+00  -3.4619743e-01  -2.2061971e+00  -4.7854048e+00  -1.5880739e-02  -2.6011859e+00  -1.2965464e+00  -9.9555488e-01  -1.5556765e+00  -1.0114040e+00  -2.7757655e+00  -3.4557003e-01   1.7437535e+00  -1.5520943e+00   2.0090639e+00   3.9406739e-01  -2.6382885e+00   3.7355342e-01   9.5066256e-01   4.0476505e-01  -7.4269259e-01  -1.7568635e+00   2.5069457e+00   9.7736852e-01  -4.5727566e-02   3.1279825e-01  -2.3460255e-01  -1.5238125e+00   7.0881685e-01   9.0778060e-01   6.3962682e-02   4.8298737e-02  -8.4223454e-01   4.0932178e-02  -1.7801167e+00   6.0821825e-01  -7.3355504e-01   4.9076422e-01  -1.1191475e+00  -7.5761342e-01  -8.8425172e-01   2.5947800e-01  -7.8620781e-01   5.5982838e-01  -1.3220415e-01  -7.7562775e-01  -9.3837716e-01   2.1798740e-01   1.0558145e-02  -4.8334275e-02   3.6254590e-01  -8.9247348e-02
   2.6859916e-01   1.7605362e-01   8.3400094e-02   1.2002992e-01   1.1660567e-01   3.0013953e-02  -1.0794177e-01   3.8850159e-02   6.0177202e-02   6.0177202e-02   6.8391503e-01  -3.8554530e-01   3.2713991e-01  -8.6168553e-02   9.6752812e-02  -2.1194682e-02  -1.6490466e-01   2.1662921e+00   7.3333818e-01   1.2258163e-01   3.7399991e-01  -4.9520699e-01   4.7444013e-02   2.1704244e-02   6.0177202e-02   6.0177202e-02   6.0177202e-02  -1.5138014e-01  -2.2743984e-03   2.5665499e-01   6.6523502e-02   7.2057246e-01   4.6753307e-01   6.6400469e-01   9.1189442e-01   1.8717113e+00  -5.2829860e+00   7.4381728e-01  -3.7695457e+00  -3.2382058e-01  -2.0893139e+00  -5.9497261e+00   6.1360858e-01  -2.4666068e+00  -1.2108079e+00  -1.4783160e+00  -8.2171334e-01  -5.6187888e-01  -2.8043415e+00  -8.2455219e-01   1.4572719e+00  -1.8090016e+00   1.7993369e+00   2.7145329e-01  -2.7503145e+00   1.5195116e-01   8.9095820e-01   3.9010234e-01  -1.0549543e+00  -2.0461457e+00   2.3214861e+00   5.3069274e-01   2.3340983e-01  -1.3726432e-01  -4.0141022e-01  -1.8569016e+00   4.2545168e-02   2.4535984e-01   1.3234435e-01  -6.1408330e-02  -1.5518953e+00  -5.4727477e-01  -2.0524021e+00   1.1956169e+00  -1.4940906e+00   9.0286993e-01  -8.4018327e-01   4.7637748e-02  -1.1787120e+00   1.0990995e-01  -5.1064185e-01   2.0326920e-01  -1.1895955e-01  -1.0427198e+00  -4.6411978e-01   2.5969944e-01   2.6448106e-02  -8.9065637e-02   1.5714070e-01  -7.4762972e-02
   5.9537855e-01   5.6872297e-01   6.3860038e-02   2.4257384e-01   1.1237451e-01   8.6501504e-02  -4.7319116e-02   1.2636791e-01   7.0999660e-02   7.0999660e-02   4.9827725e-01   2.5990939e-01   2.7392035e-01   1.1258055e-01   9.9480955e-02   8.2982557e-02  -4.8683484e-01   1.9904472e+00   6.0118016e-01   3.8211157e-01   2.4224792e-01   6.4026151e-01   3.8042184e-02   3.9663338e-02   7.0999660e-02   7.0999660e-02   7.0999660e-02   3.8086139e-04   3.7912941e-02   4.4407371e-01   2.8162271e-01   7.1784847e-01   6.4080750e-01   1.9360001e-01  -1.0863879e+00  -6.3956116e-01  -4.2206141e+00  -2.9643335e-01  -3.3140850e+00  -4.7707946e-01  -1.6290502e+00  -3.6962523e+00   2.4643658e-02  -2.1407978e+00  -6.7955902e-01   1.8394791e-02  -1.0727129e+00  -1.1932533e+00  -2.1184851e+00   2.9902684e-01   1.2031457e+00  -9.4367956e-01   2.6137921e+00   5.2475658e-01  -1.7610282e+00   2.6668409e-01   1.1239993e+00   2.3779104e-01  -1.3876013e-01  -1.3131622e+00   2.1656670e+00   1.1122531e+00   4.4027124e-01  -3.2994441e-01  -8.1639250e-01  -7.0500440e-01   1.8222285e-01   1.5977633e-01   5.0886602e-01   2.3878388e-01  -6.1983351e-01   4.6273896e-01  -1.5280448e+00   1.5482264e+00  -6.1750192e-01   1.4579140e-01  -6.9800784e-01   9.1800542e-01  -1.7812589e+00   3.6941523e-01  -7.7469449e-01   4.0775429e-01  -9.8734275e-02   3.8297868e-02  -3.8179967e-01   3.6660137e-01   4.7969449e-02  -2.7749638e-03   4.4446967e-01  -4.4998757e-02
   5.8212426e-01   8.5977266e-01   6.2338845e-02   2.7530076e-01   1.0299749e-01   1.0468428e-01  -6.1157562e-02   1.3948191e-01   7.3231775e-02   7.3231775e-02   3.3757495e-01   5.2551612e-02   2.4556838e-01   1.7651262e-01   1.0056801e-01   1.2922768e-01  -5.5178488e-01   1.3696802e+00   4.2832567e-01   4.4725913e-01   3.1523119e-01   1.2138963e+00   3.2415511e-02   4.7415511e-02   7.3231775e-02   7.3231775e-02   7.3231775e-02   1.7023393e-02   9.8936987e-02   3.4189847e-01   3.5107884e-01   6.5848594e-01  -7.7886194e-02  -4.5059639e-01  -2.8688544e+00  -2.4080958e+00  -2.5946992e+00   1.7959734e-01  -1.9660930e+00  -3.7636757e-01  -6.9305912e-01  -2.9066721e+00   2.9276908e-01  -1.6827750e+00  -1.4972862e-01   2.6031270e-02  -8.3881684e-01  -9.4860381e-01  -1.4120964e+00   3.6734777e-01   9.8512881e-01  -5.9632494e-01   2.4296990e+00   6.5790910e-01  -1.1079507e+00   3.0797345e-01   1.1290346e+00   1.5882739e-01  -1.0173786e-01  -1.1628785e+00   1.5597796e+00   4.7158648e-01   6.6386264e-01  -9.3315829e-01  -1.1488045e+00  -7.2487432e-01  -2.7477053e-01  -5.0681435e-01   5.6953780e-01   1.4518866e-01  -8.1517796e-01   2.2632791e-01  -1.2348807e+00   1.4042503e+00  -8.2062616e-01  -4.3922188e-01  -5.6821029e-01   1.3728186e+00  -1.5040664e+00   2.1194476e-01  -5.2217893e-01   2.5292550e-01  -8.1071138e-02   5.5724928e-01  -6.1107574e-02   3.8567636e-01   5.0307762e-02   5.0179573e-02   4.7254201e-01   6.8640312e-02
   5.5398459e-01   9.6737201e-01   3.6130153e-02   2.9788060e-01   8.8376942e-02   6.6573421e-02  -6.7818620e-02   1.3923509e-01   5.1545301e-02   5.1545301e-02   3.2420647e-01   4.3203865e-01   2.0402087e-01   2.1127720e-01   8.1479140e-02   1.4215162e-01  -4.1379232e-01   1.3161263e+00   4.2751059e-01   5.6402933e-01   4.7021010e-01   1.6423991e+00   1.8537792e-02   3.7056609e-02   5.1545301e-02   5.1545301e-02   5.1545301e-02   6.4460612e-02   2.3622175e-01   3.3377362e-01   4.0604184e-01   6.5539695e-01  -1.5897423e-01  -5.8577910e-01  -3.7346634e+00  -3.2188720e+00  -3.0676834e+00  -3.8097142e-01  -2.5381995e+00  -4.1009317e-01  -1.8423292e-01  -1.4181295e+00  -4.6728325e-01  -1.4937666e+00   2.1973552e-01   6.6703112e-01  -1.2411105e+00  -1.2389813e+00  -6.4382264e-01   8.5794813e-01   7.8907028e-01  -1.0832869e-01   2.4535690e+00   6.9554674e-01  -9.3563203e-01   2.2426118e-01   1.0683132e+00   9.6971674e-02   3.0392951e-01  -6.4841854e-01   1.1604090e+00   1.1501434e+00   5.6569704e-01  -9.2361332e-01  -1.3491497e+00   9.0592965e-02  -3.3150201e-01  -4.2764169e-01   7.5191699e-01   4.6785403e-01  -6.5098054e-01   6.6391647e-01  -1.1667600e+00   1.3555385e+00  -7.7071843e-01  -1.0573595e+00  -4.3260692e-01   1.8651907e+00  -1.2897476e+00   4.2327231e-01  -5.1660842e-01   2.1147927e-01  -8.5839945e-02   7.1690274e-01  -1.2753628e-01   4.6028771e-01   3.5223293e-02   3.2264154e-02   5.0235654e-01   5.9300541e-02
   5.4016616e-01   1.1984683e+00   2.8195213e-02   2.9443639e-01   1.1975414e-01   1.0495452e-01  -4.7321461e-02   1.9841079e-01   8.5555428e-02   8.5555428e-02   6.9438408e-01   5.3651945e-01   2.5576004e-01   3.3268604e-01   1.2065142e-01   1.7504157e-01  -4.9588022e-01   1.2439376e+00   2.6310424e-01   5.1904084e-01   4.9153248e-01   1.7815290e+00   5.1162792e-02   5.8006201e-02   8.5555428e-02   8.5555428e-02   8.5555428e-02   1.2663503e-01   3.5947304e-01   4.8995362e-01   5.9863465e-01   8.0216345e-01  -2.6429374e-01  -8.9313025e-01  -4.8902029e+00  -4.9714023e+00  -2.0559047e+00  -1.4382638e-01  -2.0846123e+00  -2.5787832e-01  -1.1987512e-01  -6.2552880e-01  -7.4420299e-01  -1.3166261e+00   7.6970557e-01   1.4512146e+00  -1.3477798e+00  -1.4148057e+00  -2.9888453e-01   1.4364770e+00   3.3957764e-01   4.9896128e-01   1.9706493e+00   7.3799063e-01  -7.3327588e-01   3.9009121e-01   7.5026930e-01   1.9843824e-01   4.6385224e-01  -2.0141129e-01  -7.0782154e-02   1.3055667e+00  -3.8452068e-02  -9.5398848e-01  -1.5981442e+00   1.0306322e+00  -3.4796380e-01  -3.9316684e-01   8.8450238e-01   3.4765500e-01  -2.0835978e-01   1.0784218e+00  -8.0203427e-01   1.5654066e+00  -7.5554077e-01  -1.4866026e+00  -3.8528417e-01   2.1097042e+00  -1.4434515e+00   2.8629384e-01  -4.4001454e-01   3.0952651e-01  -3.9323826e-02   1.0618512e+00   6.9879023e-03   4.1285590e-01   6.9695072e-02   7.8616418e-02   4.6799884e-01   1.5099983e-01
   5.0876903e-01   1.3487058e+00   1.0294417e-02   3.0020880e-01   1.0939324e-01   1.0574385e-01  -4.4044240e-02   2.2205630e-01   7.8449582e-02   7.8449582e-02   7.6013483e-01   8.2272477e-01   2.2957019e-01   3.8627923e-01   1.1335180e-01   1.8667895e-01  -5.6254669e-01   1.2365405e+00   2.0206421e-01   5.3716470e-01   6.1914353e-01   1.9673591e+00   5.7039441e-02   6.1310409e-02   7.8449582e-02   7.8449582e-02   7.8449582e-02   1.6855001e-01   3.8611361e-01   7.4765978e-01   6.3816838e-01   8.3138343e-01  -4.4187442e-01  -9.1292314e-01  -5.2991946e+00  -5.0732256e+00  -2.1579942e+00  -1.9676929e-01  -2.4079159e+00  -3.4847309e-01   1.9373403e-01   3.0065694e-01  -1.2546085e+00  -1.1556256e+00   1.0047320e+00   1.7753730e+00  -1.7221762e+00  -1.5630700e+00   1.1242640e-01   1.6775370e+00   6.5065679e-02   8.7716181e-01   1.8341955e+00   6.6513157e-01  -8.6506744e-01   3.8208453e-01   6.2346147e-01   2.4548800e-01   5.8327801e-01   1.9153169e-01  -4.7761339e-01   1.7627967e+00  -2.8839957e-01  -8.2142148e-01  -1.9272284e+00   1.7003825e+00  -4.6336914e-01  -3.7675862e-01   9.6425926e-01   4.1185462e-01  -1.0794988e-01   1.4218391e+00  -7.2737547e-01   1.7720322e+00  -7.4628630e-01  -1.0909469e+00  -3.5928282e-01   2.6979022e+00  -1.5617843e+00   3.3456208e-01  -4.9981731e-01   2.3221520e-01  -3.6515660e-02   7.7406649e-01  -6.8064656e-02   4.4843647e-01   6.7666778e-02   1.0555876e-01   3.6304093e-01   1.4259851e-01
   5.6763875e-01   1.4391461e+00   4.5652037e-03   2.8055233e-01   1.1478280e-01   1.2997524e-01   3.6077927e-03   2.2524016e-01   9.0086097e-02   9.0086097e-02   1.0298976e+00   8.4180173e-01   2.7846060e-01   4.0401666e-01   1.2236699e-01   2.2971640e-01  -4.3768783e-01   8.9164778e-01   2.1983522e-01   6.7552024e-01   5.4968277e-01   2.4189421e+00   5.6791026e-02   6.9893638e-02   9.0086097e-02   9.0086097e-02   9.0086097e-02   2.6553978e-01   7.3606595e-01   1.0227826e+00   7.7876963e-01   8.0481045e-01  -2.4965276e-01  -1.0744162e+00  -6.4729078e+00  -6.1637551e+00  -1.4677002e+00   6.0731150e-01  -2.7243724e+00  -5.7334612e-01   6.7289656e-01   3.5766258e-01  -1.4699451e+00  -5.4287902e-01   1.5895882e+00   2.5289695e+00  -1.2966836e+00  -1.4807282e+00   7.0045600e-01   2.1680475e+00  -4.6266830e-01   1.4647518e+00   1.7763422e+00   5.7084900e-01  -5.6678093e-01   2.1712151e-01   3.7072693e-01   1.2271603e-01   9.9796455e-01   5.7090471e-01  -1.3571737e+00   1.7139816e+00  -5.9308446e-01  -1.1933890e+00  -2.2005551e+00   2.3159466e+00  -5.7053018e-01  -5.2389762e-01   1.1561707e+00   4.7198912e-01   7.5825923e-02   1.8577234e+00  -1.9705520e-01   2.8553591e+00  -4.3538307e-01  -5.4666544e-01  -5.0856769e-03   3.1731277e+00  -1.7810861e+00   4.8117400e-01  -6.4146015e-01   2.9134446e-01  -6.3833918e-03   1.5164795e+00   1.3770013e-01   4.5755518e-01   9.2288067e-02   1.1655169e-01   2.7453279e-01   9.4830318e-02
   5.2958695e-01   1.5130172e+00  -1.0833706e-02   2.5852576e-01   8.3915977e-02   1.1160058e-01   3.6907735e-02   2.2863630e-01   7.0712741e-02   7.0712741e-02   1.1210992e+00   1.1015284e+00   2.5723914e-01   3.7211981e-01   9.7894191e-02   2.2200514e-01  -4.9668379e-01   5.3882609e-01   2.1955043e-01   8.5594031e-01   6.4702568e-01   2.6854285e+00   5.2479179e-02   7.1408204e-02   7.0712741e-02   7.0712741e-02   7.0712741e-02   3.2350045e-01   1.0750264e+00   1.2167999e+00   8.4594196e-01   8.1125637e-01  -7.1468766e-02  -9.7752107e-01  -6.9656916e+00  -6.2712475e+00  -7.7459814e-01   7.6839872e-01  -2.5012020e+00  -7.5858951e-01   1.3660469e+00   7.0825655e-01  -1.6756831e+00  -6.3071919e-02   1.9921608e+00   2.9018542e+00  -1.1317700e+00  -1.6343169e+00   1.4588063e+00   2.6297028e+00  -4.8772258e-01   1.9981621e+00   1.7441560e+00   4.6611430e-01  -4.3165811e-01   1.3650914e-01   2.3973852e-01   1.5623619e-02   1.4175382e+00   1.1800345e+00  -1.6098667e+00   1.6759520e+00  -5.6427433e-01  -1.4116842e+00  -2.1672864e+00   2.8453040e+00  -6.0537980e-01  -4.9974711e-01   1.2657942e+00   5.7161094e-01   2.9883703e-01   2.2936056e+00   4.5103573e-01   4.0530633e+00   2.7516029e-01   2.9761290e-01  -1.1549456e-01   3.3907733e+00  -1.9033648e+00   3.3721087e-01  -5.3869866e-01   7.2102349e-01  -2.1046518e-03   2.2990325e+00   2.1540904e-01   5.5176502e-01   8.3587671e-02   1.3754811e-01   1.5774544e-01   1.0222159e-01
   1.7571999e-01   1.4378954e+00  -1.2900056e-02   1.7822720e-01   1.3262000e-01   1.2564045e-01   3.2195241e-02   2.2267206e-01   1.1212685e-01   1.1212685e-01   1.4528152e+00   1.1281584e+00   3.2273246e-01   3.3522225e-01   1.4343563e-01   2.0919940e-01  -1.6063512e-01   8.2231949e-01   6.5499555e-02   6.2185816e-01   8.9450689e-01   2.1187663e+00   1.0137827e-01   8.7818789e-02   1.1212685e-01   1.1212685e-01   1.1212685e-01   3.3663626e-01   1.3791274e+00   1.3250099e+00   8.5546647e-01   8.6424238e-01  -3.1742413e-01  -8.4663676e-01  -6.2447770e+00  -6.3246199e+00  -9.5212498e-01   1.3487759e+00  -2.8524363e+00  -6.2546510e-01   1.3646188e+00   5.9735662e-01  -1.9866943e+00  -5.8443646e-02   2.3089688e+00   2.7028959e+00  -1.2303260e+00  -1.5647153e+00   1.7417483e+00   2.4994957e+00  -6.0192770e-01   1.8986432e+00   8.6394427e-01   3.1954247e-01  -7.8735277e-01   2.3745219e-01  -3.6450948e-01   2.0260338e-01   1.3283637e+00   1.4363936e+00  -2.8281897e+00   1.9563251e+00  -1.2765858e+00  -8.4295998e-01  -1.8791015e+00   3.2927353e+00  -2.9397506e-01  -7.9904170e-02   1.0688320e+00   4.1650066e-01   1.2192075e-01   2.0320559e+00   6.2225672e-01   3.8649250e+00  -1.9354639e-01  -7.6066348e-01  -2.8435894e-01   2.5177816e+00  -1.2274070e+00   2.5674673e-01  -2.5127597e-01   6.1847829e-01   6.3464036e-02   1.9443889e+00   1.5534172e-01   3.5572008e-01   1.2230228e-01   1.3884295e-01  -7.0091774e-03   1.4239821e-01
   1.0233073e-01   1.1749769e+00  -1.7258225e-02   8.0339942e-02   1.3354530e-01   1.3151519e-01   4.1106488e-02   1.3507125e-01   1.2544552e-01   1.2544552e-01   1.3664673e+00   9.4881215e-01   3.2647677e-01   2.7169357e-01   1.5494750e-01   2.1875040e-01  -2.0232127e-01   4.3871461e-01   1.0789863e-01   4.3768757e-01   6.2711940e-01   1.6147343e+00   1.0750225e-01   1.0147000e-01   1.2544552e-01   1.2544552e-01   1.2544552e-01   2.7413254e-01   1.2585839e+00   1.0510146e+00   6.5572643e-01   6.2643253e-01  -5.1612166e-01  -7.2622818e-01  -5.0895664e+00  -4.9779035e+00  -7.4045631e-01   1.7611350e+00  -3.2328987e+00  -5.6095542e-01   1.4887644e+00   3.6812769e-01  -1.6868213e+00   3.2200474e-01   2.1693831e+00   2.0513542e+00  -5.6324128e-01  -9.3212929e-01   1.4807005e+00   1.9183478e+00  -9.5558442e-01   1.6566779e+00  -1.0498727e-01   1.1985812e-01  -1.3072653e+00  -3.5680446e-02  -4.6022547e-01   2.2238628e-01   1.2329212e+00   1.1365894e+00  -2.5988433e+00   1.6216321e+00  -1.1905183e+00  -6.0394997e-01  -1.5198815e+00   3.0007797e+00  -4.0261565e-01  -2.0795311e-01   8.7178223e-01   1.2818381e-01  -2.0274228e-01   1.4974648e+00   4.7901512e-01   3.5899559e+00  -1.9833513e-01  -6.3904620e-01  -7.2700821e-02   2.8992090e+00  -1.3758519e+00   2.6376424e-01  -3.5000446e-02   1.6250768e-01   8.8411094e-02   8.7428076e-01   3.2392662e-01   3.5667409e-01   1.4092777e-01   1.0455802e-01  -3.8270376e-01   8.5594508e-02
   1.0095575e-01   1.1033083e+00  -4.4465674e-02   5.9284754e-02   6.5757692e-02   1.2312415e-01   4.2529535e-02   6.2270827e-02   8.1086914e-02   8.1086914e-02   8.9955190e-01   1.0593842e+00   2.2122671e-01   2.2308991e-01   9.3954837e-02   2.4873731e-01  -1.2420947e-01  -9.6364587e-03   6.9136670e-02   4.6806950e-01   5.1340939e-01   1.9511477e+00   6.2328314e-02   8.6989373e-02   8.1086914e-02   8.1086914e-02   8.1086914e-02   2.6817688e-01   1.2781447e+00   1.0233607e+00   4.6976124e-01   3.0997795e-01  -5.6288602e-01  -6.1967617e-01  -4.1627534e+00  -4.2854467e+00  -5.5315655e-01   1.3207581e+00  -3.4079777e+00  -7.3192386e-01   2.2494587e+00   1.6650296e+00  -1.8911978e+00   8.8959574e-01   2.3038323e+00   1.8033796e+00  -4.4541505e-01  -6.8353315e-01   1.8989537e+00   1.8120725e+00  -1.1000581e+00   1.6997527e+00  -2.3850032e-01   1.0003548e-01  -1.1474561e+00  -2.1785728e-01  -3.8152668e-01   1.2005408e-01   1.5884474e+00   1.2563812e+00  -2.2175271e+00   1.5911049e+00  -8.4408666e-01  -2.8173694e-01  -1.4276831e+00   2.9745298e+00  -1.3591314e-01  -2.1259419e-01   6.9978494e-01   1.7491248e-01  -1.7189190e-01   1.3879632e+00   8.0712375e-01   2.9753917e+00   4.8829118e-01  -1.3301654e+00   9.4578924e-02   2.9876144e+00  -1.1879771e+00   5.2996444e-01  -9.9563816e-02  -2.7740153e-01   8.0172087e-02   4.8617131e-01   1.9191332e-01   3.3644824e-01   1.0770252e-01   1.2927336e-01  -4.3585742e-01   1.2493960e-03
  -1.4296198e-01   1.0312459e+00  -4.6070446e-02  -5.3400460e-04   9.8422639e-02   1.5075999e-01   5.1715639e-02   5.1791476e-02   1.2206236e-01   1.2206236e-01   9.7672991e-01   1.1384581e+00   2.3980380e-01   1.7215333e-01   1.3181440e-01   2.5713594e-01   2.5797385e-02  -1.0825517e-01  -1.2337024e-01   2.9182477e-01   6.4939447e-01   1.5888830e+00   1.0074944e-01   1.1410663e-01   1.2206236e-01   1.2206236e-01   1.2206236e-01   2.7456556e-01   1.4597854e+00   8.0886509e-01   4.2430521e-01   3.2441307e-01  -5.5689788e-01  -4.7127303e-01  -2.9006658e+00  -4.3280057e+00  -1.2430233e-01   6.6439691e-01  -3.0236222e+00  -4.6008572e-01   2.5995617e+00   2.9739995e+00  -2.2601317e+00   1.0407189e+00   2.5532023e+00   1.7624569e+00  -7.1135580e-01  -7.6898286e-01   2.2599174e+00   2.0183854e+00  -9.4545535e-01   1.9059832e+00  -1.2232548e+00   1.1681207e-01  -1.2062562e+00  -1.6555841e-02  -7.1495421e-01   2.6681372e-01   1.8273163e+00   1.6706276e+00  -2.8705707e+00   1.7009829e+00  -1.2719963e+00   4.4033851e-01  -8.9186341e-01   3.4108635e+00   4.8228938e-01   3.6135058e-01   4.1001120e-01   3.7333396e-02   2.2924770e-01   1.3039866e+00   1.3634475e+00   2.0253653e+00   1.0164041e+00  -3.1813789e+00  -3.1768162e-01   1.9802909e+00  -4.9754864e-01   4.0154691e-01   2.2096503e-01  -2.5110067e-01   1.5338194e-01   4.0897106e-01  -4.8470940e-02   1.7483556e-01   1.4598243e-01   1.7752516e-01  -4.6613166e-01   7.2061346e-02
  -2.5565438e-01   1.0052220e+00  -5.1526080e-02  -3.4752255e-02   6.2200755e-02   1.4205350e-01   2.4602405e-02   1.4045148e-02   1.0291518e-01   1.0291518e-01   6.4489610e-01   1.0760254e+00   1.7187938e-01   1.7414916e-01   1.0576363e-01   2.4339344e-01   9.1822332e-02  -3.8651881e-01  -1.6006728e-01   1.9625392e-01   5.1061536e-01   1.0977065e+00   9.5662338e-02   1.1283758e-01   1.0291518e-01   1.0291518e-01   1.0291518e-01   2.0963723e-01   1.3832870e+00   5.9776115e-01   2.3537258e-01   1.6158170e-01  -7.1369745e-01  -2.4506589e-01  -1.4717952e+00  -3.4235743e+00   4.5681900e-01   3.8221376e-01  -2.2932111e+00  -3.2780548e-01   2.9117134e+00   3.3333813e+00  -1.9711846e+00   1.1311578e+00   2.4469796e+00   8.0689231e-01  -6.7662438e-01  -4.9812506e-01   2.1808829e+00   1.4185370e+00  -9.5191036e-01   1.5232593e+00  -1.6908042e+00   6.3679353e-02  -1.3723948e+00  -2.2136779e-02  -6.7693786e-01   4.4046877e-01   1.5632318e+00   1.5753131e+00  -2.4320634e+00   1.2652795e+00  -9.5989412e-01   8.2909596e-01  -5.6727372e-01   2.8979399e+00   6.1647827e-01   2.7429461e-01   1.3288755e-01  -2.0005139e-01  -2.9519815e-02   7.4732444e-01   1.4006483e+00   1.0123560e+00   1.0621883e+00  -3.8747354e+00  -4.0203005e-01   1.2773126e+00   8.9851248e-03   1.6081657e-01   5.0798291e-01  -5.0546826e-01   1.5990050e-01  -1.0225568e-01  -1.3942806e-01   7.8751944e-02   1.2434677e-01   1.9411349e-01  -5.9577109e-01   9.7317948e-02
  -4.9288788e-01   8.5568720e-01  -5.8618471e-02  -7.2138798e-02   2.0551796e-02   1.3774142e-01  -6.0856349e-03  -5.0106580e-02   8.0030804e-02   8.0030804e-02   6.3946116e-02   1.0690221e+00   7.9829869e-02   1.5060815e-01   6.9314304e-02   2.4448298e-01   1.1436152e-01  -5.9063243e-01  -2.1495933e-01   7.4797019e-02   3.4785021e-01   7.7827838e-01   7.7308907e-02   1.0888171e-01   8.0030804e-02   8.0030804e-02   8.0030804e-02   1.4417610e-01   1.3118472e+00   4.4932708e-01  -1.8948183e-02  -1.6519737e-01  -9.7260956e-01  -7.0328172e-03   2.1445075e-01  -2.2939948e+00   1.0963265e+00   2.8900412e-01  -1.6260345e+00  -2.7634391e-01   3.0821762e+00   3.3608561e+00  -1.3739404e+00   1.3729899e+00   2.3052582e+00  -2.7796175e-01  -1.5989720e-01  -6.8233813e-02   2.0702651e+00   5.9774858e-01  -7.6152349e-01   8.8513791e-01  -2.0640957e+00  -4.0275761e-02  -1.4431844e+00  -1.1621533e-01  -7.0550007e-01   5.2229868e-01   1.4500480e+00   1.3560782e+00  -1.8383610e+00   9.5026724e-01  -4.3262228e-01   1.3606894e+00  -3.3406355e-02   2.2660775e+00   8.6454092e-01   2.3110003e-01  -1.8347591e-01  -3.2054670e-01  -4.9681931e-01  -8.9944836e-02   1.4348794e+00   1.1395440e-01   1.1621758e+00  -4.9986611e+00  -4.5620954e-01   4.8406293e-01   3.6165027e-01   1.3882842e-01   7.9213505e-01  -9.7187947e-01   1.6628097e-01  -8.2487282e-01  -1.2923017e-01  -7.0902060e-02   1.0222803e-01   1.9512447e-01  -6.9285459e-01   6.5784387e-02
  -4.6169656e-01   6.6450475e-01  -5.9652224e-02  -1.2142747e-01   6.3313100e-02   1.5012926e-01   6.0534377e-02  -3.3625666e-02   1.0904673e-01   1.0904673e-01   5.3196847e-01   1.3188063e+00   1.7637431e-01   1.7580305e-01   9.8953860e-02   2.5779856e-01   3.8262503e-01  -2.6173698e-01   9.9942247e-03   1.3172799e-01   1.2698019e-01   5.6381832e-01   9.0481842e-02   1.2204473e-01   1.0904673e-01   1.0904673e-01   1.0904673e-01   2.4345034e-01   1.6195713e+00   6.9064299e-01   8.6561695e-02  -1.0786370e-01   3.7183884e-01   6.1890370e-01   1.1979264e+00  -1.8667130e+00   1.1292001e-01   1.0068602e-01  -3.3393425e+00  -3.6623587e-01   2.3828312e+00   3.2966778e+00  -2.1218245e+00   1.5594598e+00   2.2688828e+00   7.8760272e-01  -1.5395249e-01  -3.5327339e-01   1.7309999e+00   1.0985826e+00  -1.2200433e+00   1.2047680e+00  -2.3094420e+00  -2.6972135e-01  -1.7575057e+00  -3.3339873e-01  -1.0832031e+00   6.5923086e-01   1.8412243e+00   1.7324018e+00  -2.4135682e+00   1.9741867e+00  -1.4581279e+00   1.9420863e+00   1.0162237e-02   3.2382065e+00   1.3781183e+00   9.9405077e-01  -1.2320112e-03  -5.9852178e-02   1.6565696e-01   7.1680136e-01   1.6800595e+00   6.1645205e-01   1.7162335e+00  -4.6000616e+00  -7.9948331e-02   2.4582309e-01   2.0823411e-02   4.8846763e-01   3.7896571e-01  -9.1783456e-01   2.1566268e-01  -7.5791573e-01  -4.6662027e-01  -1.9629448e-01   1.4322888e-01   1.2035000e-01  -7.8777575e-01  -1.1106159e-01
  -6.8016237e-01   3.0631920e-01  -2.4451908e-02  -2.2152160e-01   6.9201049e-02   1.0718678e-01   8.7367763e-02  -8.0676444e-02   1.1153285e-01   1.1153285e-01   5.8811641e-01   7.8140325e-01   2.1614300e-01  -1.7743577e-02   9.8125368e-02   1.9902717e-01   7.4299645e-01  -8.7645891e-01   1.5910508e-01   2.5447305e-01   2.5739992e-01   1.9994749e-01   8.9583552e-02   1.2258443e-01   1.1153285e-01   1.1153285e-01   1.1153285e-01   2.2659040e-01   2.1586781e+00   3.7194997e-01   6.3870012e-02  -2.1383660e-01   5.8918881e-01   7.1998388e-01   1.0609404e+00  -9.9348371e-01   9.3243288e-01   1.4970688e+00  -2.9414524e+00  -4.7427775e-01   3.0724334e+00   1.0604901e+00  -1.4258403e+00   2.1312325e+00   2.0961700e+00   7.4124087e-02   1.0577462e+00   2.2623770e-01   2.0560040e+00   4.6776798e-01  -9.8282185e-01   8.6592898e-01  -2.7274559e+00  -4.8981193e-01  -1.5720485e+00  -6.2441931e-01  -1.3055260e+00   4.5535201e-01   1.7183739e+00   1.7650924e+00  -2.5219548e+00   8.1767863e-01  -1.3795153e+00   1.1587623e+00   5.2853820e-01   2.1452380e+00   8.6446127e-01   6.0692107e-01  -6.6249735e-02  -7.4078665e-02  -4.8643756e-01   7.5293510e-03   2.0943585e+00   1.8860365e+00   1.7194889e+00  -3.6023262e+00   8.4494437e-02  -5.2677090e-01   8.6817874e-01   7.7440138e-02   8.3685243e-01  -3.9040716e-01   2.4463256e-01   5.5603866e-01  -1.5866821e-01  -1.3183030e-01   1.5248997e-01   7.0988725e-02  -1.0290594e+00  -1.0110516e-01
  -9.0995347e-01   2.7048107e-01  -9.5648511e-03  -2.3227504e-01   5.6430539e-02   1.1354184e-01   7.2306525e-02  -1.0624892e-01   1.1190070e-01   1.1190070e-01   1.1912298e-01   4.0187004e-01   1.6622805e-01  -1.4203053e-01   8.9091564e-02   1.8326595e-01   6.3539614e-01  -8.4020310e-01   6.1867791e-02   1.5414843e-01   1.5081107e-01  -3.5515683e-01   9.7072960e-02   1.1928555e-01   1.1190070e-01   1.1190070e-01   1.1190070e-01   1.4934092e-01   2.0604211e+00   3.5755316e-01  -1.2131001e-01  -3.7446954e-01   1.6594429e-01   9.1061840e-01   2.3452001e+00   3.4523058e-01   1.9059908e+00   2.1754604e+00  -1.3769103e+00  -4.1784710e-01   3.0806866e+00  -7.3842457e-03  -4.6072670e-01   1.9106696e+00   1.7496772e+00  -1.5460771e+00   1.4716372e+00   5.3715625e-01   1.7036862e+00  -5.0285473e-01  -4.2279192e-01   7.4360957e-02  -2.6071465e+00  -6.4926593e-01  -1.5152775e+00  -5.4074973e-01  -1.2126507e+00   5.5850870e-01   1.2528758e+00   1.3688439e+00  -1.8708480e+00   1.5695633e-01  -5.1705196e-01   1.4941689e+00   1.0009330e+00   1.2400829e+00   9.8042317e-01   4.0773322e-01  -3.7553119e-01  -2.7319195e-01  -1.2443783e+00  -1.0475513e+00   1.9534026e+00   1.8670257e+00   1.2221440e+00  -3.9880099e+00  -4.7850580e-01  -1.6124943e+00   1.2163985e+00  -1.3037842e-01   1.1863639e+00  -4.6627912e-01   2.5799990e-01   3.2205286e-01   1.1748930e-03  -3.1587315e-01   1.4200402e-01   7.7903810e-02  -9.7458580e-01  -7.4444832e-02
  -1.0555156e+00   1.1870936e-01  -5.0632017e-04  -2.4396659e-01   9.3886398e-02   1.0922472e-01   6.1943847e-02  -4.6032845e-02   1.3217090e-01   1.3217090e-01   2.6424233e-01   8.0877794e-01   1.9417353e-01  -9.0772096e-03   1.1204040e-01   1.6373017e-01   9.2974609e-01  -1.4152239e-01   3.9275239e-02   4.6538867e-03   2.7905381e-01  -8.5952703e-01   1.2118345e-01   1.3199599e-01   1.3217090e-01   1.3217090e-01   1.3217090e-01   1.8762260e-01   2.1571186e+00   4.1700381e-01  -6.5182804e-02  -2.7538045e-01   5.4864204e-01   1.2350500e+00   3.2144434e+00   8.8656013e-02   1.4349237e+00   1.6278165e+00  -1.6553936e+00  -2.6902293e-01   2.4592730e+00   1.1611086e-01  -7.1706921e-01   1.7268624e+00   1.5539944e+00  -1.2725102e+00   1.1341754e+00   2.5446746e-01   1.5009625e+00  -6.6637297e-01  -4.7951654e-01  -2.5718343e-01  -2.8707300e+00  -6.5903324e-01  -1.6621748e+00  -3.8346934e-01  -1.5225156e+00   7.6741267e-01   1.1917665e+00   1.5946292e+00  -2.3981104e+00   9.7537258e-01  -1.4289136e+00   2.2063836e+00   1.0596527e+00   1.4954701e+00   1.3216396e+00   8.5460931e-01  -4.1671489e-01  -1.4502573e-01  -1.0797310e+00  -9.4716675e-01   1.7437633e+00   1.0402569e+00   7.4744103e-01  -5.2813320e+00  -4.2388366e-01  -2.9099060e+00   1.8010027e+00   5.6199440e-03   1.1285805e+00  -4.7413807e-01   2.9344904e-01   1.1850640e-01  -3.3724417e-01  -4.5767000e-01   1.5888200e-01   5.2585167e-02  -9.3479480e-01  -7.4873218e-02
  -1.1065215e+00   3.0374587e-01   3.4179679e-02  -2.0157462e-01   1.2164487e-01   1.0441920e-01   5.8173947e-02   2.0542960e-04   1.5645691e-01   1.5645691e-01   3.0314333e-01   3.9283816e-01   2.0917690e-01  -8.4589375e-02   1.4187702e-01   1.5170486e-01   1.1961762e+00  -3.6338912e-01  -5.7922353e-02   9.4176137e-02   3.8118478e-01  -1.1236851e+00   1.4597553e-01   1.3446829e-01   1.5645691e-01   1.5645691e-01   1.5645691e-01   1.8085894e-01   2.1662463e+00   5.1407113e-02   4.1132343e-02  -2.5923349e-02   4.6606604e-01   1.0129736e+00   2.7287496e+00  -9.3439205e-01   2.3489966e+00   1.0036103e+00   1.4036353e-01   2.7538458e-02   3.0775191e+00   1.0282424e+00  -7.3956990e-01   1.3731767e+00   1.5226117e+00  -1.5995823e+00   5.5690749e-01  -6.9061519e-02   1.8855621e+00  -5.2995588e-01   6.5754596e-04   5.8126874e-03  -2.7876030e+00  -5.0668349e-01  -8.7130615e-01  -4.9854104e-03  -1.3609222e+00   8.4887621e-01   1.1007844e+00   1.8950263e+00  -2.5391464e+00   4.0419888e-01  -1.0407904e+00   1.9401981e+00   1.3716794e+00   1.3191229e+00   1.2792552e+00   8.1731955e-01  -4.7274487e-01  -5.3808521e-02  -9.8661465e-01  -1.1150057e+00   1.9136991e+00   3.5894928e-01   5.5270569e-01  -6.4739949e+00  -1.1155124e+00  -4.2361413e+00   2.9387610e+00  -2.9759324e-01   1.4322164e+00   7.9726690e-02   3.2233635e-01   1.5397708e+00  -3.9973067e-01  -5.8389727e-01   1.6890412e-01   1.1172667e-01  -5.8342656e-01   3.6644755e-02
  -9.4508844e-01   3.3137964e-01   4.8439547e-02  -1.7313355e-01   8.7234258e-02   8.3928837e-02   5.7874500e-02  -7.5922376e-04   1.2840562e-01   1.2840562e-01  -2.3972163e-02   1.4399498e-01   1.6287370e-01  -7.7835278e-02   1.1083126e-01   1.4231895e-01   1.0907474e+00  -4.7649609e-01   8.9561487e-02   1.7344970e-01   1.9111802e-01  -1.2983820e+00   1.2132122e-01   1.2935949e-01   1.2840562e-01   1.2840562e-01   1.2840562e-01   1.3638759e-01   1.9218638e+00  -1.1306093e-02  -2.8115006e-02  -1.0144882e-01   4.7391167e-01   1.1942436e+00   2.9388408e+00   4.8219762e-02   2.8166671e+00   1.2101819e+00   1.0956133e+00   9.0627096e-03   3.2092532e+00   2.2671983e-01  -4.6418722e-02   1.2218804e+00   1.0432792e+00  -2.4772962e+00   7.1977295e-01   1.2029414e-01   1.4983543e+00  -1.2220241e+00  -9.0400138e-02  -5.1186288e-01  -2.3377336e+00  -5.8241355e-01  -6.7619048e-01  -1.4836219e-01  -9.6617899e-01   8.8085755e-01   5.8565223e-01   1.5193821e+00  -1.5977415e+00  -1.1096490e-01  -5.1654436e-01   1.7474012e+00   1.0746148e+00   5.1130378e-01   7.5797449e-01   1.2265235e-01  -4.9266661e-01  -1.5628726e-01  -1.4104500e+00  -1.4441173e+00   1.4202993e+00   3.4962191e-01   1.3319429e-02  -5.4821545e+00  -9.9002887e-01  -4.1226258e+00   2.8194475e+00  -3.5877649e-01   1.3472912e+00   1.2199350e-02   2.9314860e-01   1.3419355e+00  -2.9673573e-01  -5.3297700e-01   1.3696022e-01   6.9841781e-02  -5.7097779e-01   3.1224959e-03
  -8.5493850e-01   3.4272891e-01   6.0590006e-02  -1.4456051e-01   7.4342716e-02   8.4919145e-02   7.1827277e-02   5.7614392e-03   1.2095532e-01   1.2095532e-01  -3.0435355e-01  -9.2831674e-03   1.3361420e-01  -6.1398728e-02   9.8830416e-02   1.6429100e-01   1.0107158e+00  -5.8724678e-01   1.0336541e-01   2.0438615e-01   4.7979248e-02  -1.1759074e+00   1.0101715e-01   1.3116156e-01   1.2095532e-01   1.2095532e-01   1.2095532e-01   1.2519980e-01   1.7420975e+00  -1.4416955e-01  -2.5325956e-02  -1.8943419e-01   4.0991663e-01   1.1069221e+00   2.6835125e+00  -9.6503128e-02   3.6228739e+00   1.1369657e+00   2.1440999e+00   7.9768432e-02   3.3566816e+00   1.7152362e-01   4.9649295e-01   1.2324783e+00   8.3212330e-01  -2.7424859e+00   1.0259343e+00   2.1539770e-01   1.4131033e+00  -1.5309972e+00  -6.9369919e-02  -7.6338826e-01  -2.0617252e+00  -5.4567008e-01  -2.5201185e-02  -1.9606953e-01  -7.5750356e-01   8.1915871e-01   4.9994146e-01   1.3757167e+00  -1.2397395e+00  -3.7708938e-01  -2.1488566e-01   1.6412728e+00   9.5121583e-01   1.6770979e-01   4.9154731e-01  -3.2036210e-01  -5.0101031e-01  -1.4853681e-01  -1.4657391e+00  -1.6360542e+00   1.2288969e+00   1.2463237e-01  -1.9591133e-01  -5.7561938e+00  -8.6307762e-01  -4.0849158e+00   2.7430874e+00  -2.1261474e-01   1.2504177e+00  -3.0341543e-02   2.8960992e-01   1.4634353e+00  -1.3386316e-01  -5.4448874e-01   1.2730366e-01   5.2261615e-02  -3.9989189e-01  -1.7563594e-02
  -6.1935868e-01   5.3232858e-01   6.9749920e-02  -7.1559788e-02   5.9060067e-02   9.7277624e-02   8.7478220e-02   5.3923362e-02   1.1553068e-01   1.1553068e-01  -5.6593481e-01  -3.0365164e-02   9.0689991e-02   1.0201845e-02   8.9309198e-02   2.0215399e-01   9.4816521e-01  -7.0405328e-01  -2.4904998e-02   2.1209643e-01  -1.6279932e-02  -9.1375430e-01   8.1833874e-02   1.3500210e-01   1.1553068e-01   1.1553068e-01   1.1553068e-01   1.3700517e-01   1.5028707e+00  -3.6451495e-01   4.3383571e-02  -1.9718747e-01   1.4081675e-01   7.2606023e-01   1.8268986e+00  -1.3868106e+00   4.8475160e+00   4.0681884e-01   3.8221525e+00   2.0896784e-01   3.8870062e+00   1.2332960e+00   8.0614308e-01   1.1790129e+00   7.3674410e-01  -2.7088535e+00   8.9751204e-01   7.6318123e-02   1.6143805e+00  -1.5640962e+00   2.3106045e-02  -7.9446753e-01  -1.5664733e+00  -3.0386060e-01   1.0983610e+00  -2.0116939e-02  -4.0431756e-01   7.4363531e-01   5.7272115e-01   1.4105055e+00  -9.9733879e-01  -6.0699970e-01   5.4037800e-02   1.4700122e+00   6.4949384e-01  -7.1950659e-02   2.8714120e-01  -8.5416163e-01  -4.9445070e-01  -1.6765722e-01  -1.1999339e+00  -1.6142644e+00   1.1379155e+00  -6.6101944e-01  -3.6969416e-01  -6.7071032e+00  -8.4178613e-01  -4.1930065e+00   2.9448291e+00  -3.1421972e-02   1.0895264e+00   9.2771599e-02   2.8761026e-01   1.9884519e+00  -3.9042015e-02  -5.2929676e-01   1.1688310e-01   8.8346449e-02  -2.5539679e-02   4.6159618e-02
  -2.3350428e-01   3.9441176e-01   8.1032689e-02  -8.4457954e-02   1.0796690e-01   1.1754663e-01   1.7926497e-01   8.0224290e-02   1.5020481e-01   1.5020481e-01  -4.7129725e-02  -4.0976004e-01   2.0711095e-01  -7.0551141e-02   1.3290304e-01   2.2743720e-01   7.1972481e-01  -3.6466712e-01   8.9955728e-02   1.5614892e-01  -3.6533167e-01  -9.9808289e-01   8.6582207e-02   1.3544434e-01   1.5020481e-01   1.5020481e-01   1.5020481e-01   1.6384831e-01   1.2180169e+00  -3.1947301e-01   2.0518473e-01  -7.3406931e-02   6.4102566e-01   6.2786217e-01   1.1079704e+00  -1.4396899e+00   4.3489902e+00   8.5472382e-01   3.0346148e+00   1.6164654e-01   3.1238635e+00   5.4685772e-01   6.3485562e-01   8.4636792e-01   2.3916481e-01  -1.9228771e+00   1.0757884e+00  -3.9134586e-02   8.0730111e-01  -1.2630016e+00  -4.0829822e-01  -5.7308627e-01  -1.2852148e+00  -4.1402736e-01   1.3968391e+00  -1.1920034e-01  -3.0030465e-01   6.2949045e-01   6.4352518e-01   1.1664457e+00  -1.1957051e+00  -2.3784189e-01  -4.1414820e-01   1.2997523e+00   2.9746915e-01   4.2737784e-01   3.2286941e-02  -8.6908714e-01  -2.5047327e-01  -1.7426458e-01  -7.2920649e-01  -1.0111009e+00   6.3699365e-01   4.2569196e-01  -6.8355831e-01  -5.2219087e+00  -6.7191102e-01  -3.1280797e+00   1.7955814e+00   4.4292861e-01   4.7378622e-01   3.2634161e-01   2.9357539e-01   2.0450534e+00   1.6347077e-01  -4.8300977e-01   1.5290556e-01   2.5551732e-02   8.5606465e-02  -6.8156511e-02
  -1.9266564e-01   4.6767960e-01   9.8413871e-02  -3.1744006e-02   7.3768914e-02   8.7095010e-02   1.6231803e-01   1.1928763e-01   1.2200345e-01   1.2200345e-01  -4.5177878e-01  -4.3901169e-01   1.2425370e-01  -3.9821348e-02   1.0078563e-01   2.1212812e-01   6.1543517e-01  -4.8665046e-01  -8.8870917e-03   1.9353670e-01  -1.5632742e-01  -7.5505183e-01   6.2518136e-02   1.3391315e-01   1.2200345e-01   1.2200345e-01   1.2200345e-01   1.4910168e-01   1.0511604e+00  -4.7881272e-01   2.2595162e-01  -1.3696738e-01  -9.8576254e-02   2.1650412e-01  -2.1008304e-01  -2.1747538e+00   5.7269373e+00   9.6212951e-01   5.0293991e+00   1.6675769e-01   3.7801702e+00   2.0782071e-01   1.5242173e+00   8.6913770e-01   8.2461494e-02  -2.4940860e+00   1.4102777e+00   5.1708915e-02   1.2809032e+00  -1.8468117e+00  -5.6504890e-02  -1.0036814e+00  -7.1089014e-01  -2.8821421e-01   2.3133804e+00  -6.9585480e-02  -2.0626760e-02   4.0904273e-01   3.9350267e-01   1.0828940e+00  -8.0459751e-01  -8.3863231e-01   7.4927172e-02   6.8950064e-01  -1.5121175e-02  -4.3976827e-01  -6.4458961e-01  -1.7751125e+00  -2.4637463e-01  -1.8850808e-01  -1.2003703e+00  -1.4136457e+00   3.9519621e-01   4.6462468e-01  -1.3036284e+00  -5.1206428e+00  -6.4319234e-01  -3.2456536e+00   2.0965350e+00   3.9020473e-01   5.4623229e-01   6.4861361e-01   2.6094991e-01   2.6228913e+00   5.0101880e-01  -3.3995033e-01   1.1937451e-01   3.5822068e-02   3.2296235e-01   4.2178318e-02
  -5.3471308e-02   5.9401520e-01   1.1556771e-01   3.8207479e-03   1.3609101e-01   1.1732761e-01   1.8137967e-01   1.9185202e-01   1.6629456e-01   1.6629456e-01  -7.8184632e-02  -5.1536550e-01   2.1316902e-01   8.1493789e-03   1.5651007e-01   2.2911013e-01   4.7877787e-01   1.1561755e-01  -4.6455109e-02   4.2277915e-02  -1.0083705e-01  -9.2815351e-01   9.7231058e-02   1.5539364e-01   1.6629456e-01   1.6629456e-01   1.6629456e-01   1.8671262e-01   7.8977226e-01  -2.9169085e-01   3.8826758e-01   9.8411339e-02  -2.2130185e-01   1.5156169e-01  -6.9265189e-01  -2.6908870e+00   5.2291109e+00   1.0763161e+00   5.1137887e+00   3.0437265e-01   3.2601551e+00   1.2978934e-01   1.4302692e+00   3.5007494e-01  -8.6814667e-02  -2.1891208e+00   8.5994538e-01  -1.9494495e-01   9.6150121e-01  -1.8047290e+00  -2.8924790e-01  -1.0255429e+00  -5.1799328e-01  -2.7954391e-01   2.4338219e+00   7.7042854e-02  -6.0352901e-02   5.1981802e-01   5.6434712e-02   9.2703844e-01  -1.3837897e+00  -2.7420903e-01  -6.9438352e-01   8.4554636e-01  -7.0505147e-01  -4.8933630e-02  -8.1522321e-01  -1.8449644e+00  -1.8684581e-01  -2.6123052e-01  -1.0499115e+00  -1.0181329e+00  -1.7224712e-01   3.9129255e-01  -2.2558266e+00  -4.6009500e+00  -6.8184759e-01  -2.9555143e+00   1.6115500e+00   7.2082502e-01   7.7464383e-02   6.5969884e-01   2.7994674e-01   2.1262563e+00   4.6093101e-01  -3.6769531e-01   1.5427706e-01   6.2878793e-03   5.2109505e-01   4.9890495e-02
   1.2247682e-01   7.6451201e-01   1.2432479e-01   6.4084542e-02   1.6069212e-01   9.9289254e-02   1.8193494e-01   2.9209213e-01   1.7125629e-01   1.7125629e-01   3.0372748e-01  -2.9896962e-01   2.3988781e-01   1.6820298e-01   1.7771971e-01   2.2173532e-01   4.5550392e-01   5.6533184e-01  -5.0539189e-02   2.0203894e-02  -9.4610616e-02  -9.3426764e-01   1.0643298e-01   1.5205958e-01   1.7125629e-01   1.7125629e-01   1.7125629e-01   2.2902462e-01   3.8315819e-01  -2.8254261e-01   6.3293017e-01   4.1087888e-01  -1.3924344e-01  -1.6291530e-01  -2.1931561e+00  -4.4882620e+00   5.0331721e+00   9.4723018e-02   5.2883354e+00   4.9020625e-01   2.7486269e+00   1.1125633e+00   1.0402561e+00  -2.0990800e-01  -2.0537824e-01  -1.1102265e+00   2.1815622e-01  -8.2280138e-01   9.2459842e-01  -1.3074445e+00  -5.0578362e-01  -6.0898820e-01  -2.5564205e-01  -1.6399887e-01   2.9267507e+00   3.0241983e-01  -3.9450485e-02   5.7894266e-01   8.2202239e-02   1.2125992e+00  -1.8512902e+00   4.8603118e-01  -1.2115385e+00   6.6751457e-01  -1.0723647e+00   7.8385803e-01  -1.1376892e+00  -1.8082064e+00   1.3914079e-01  -4.2758984e-02  -5.0970635e-01  -2.0918413e-01  -6.5285235e-01   4.7585817e-02  -2.7475091e+00  -4.4628723e+00  -6.8836882e-01  -2.7524963e+00   1.2097163e+00   9.5480048e-01  -2.9645749e-01   1.0114252e+00   2.5185984e-01   2.4663503e+00   4.7778238e-01  -3.5279611e-01   1.5362366e-01   1.3995060e-03   8.2611113e-01   5.4909667e-02
   2.7738466e-01   9.5274312e-01   1.2661926e-01   1.2997636e-01   1.2230846e-01   8.4674570e-02   1.4467205e-01   3.1910100e-01   1.3609799e-01   1.3609799e-01  -2.2670099e-02  -4.4433246e-01   1.6485568e-01   2.1408744e-01   1.4543682e-01   2.0680102e-01   5.2509177e-02   8.7072037e-01  -9.3062632e-02  -1.0855217e-01  -1.9744018e-01  -1.1087486e+00   8.8661672e-02   1.3377999e-01   1.3609799e-01   1.3609799e-01   1.3609799e-01   1.6336795e-01  -2.7494760e-01  -1.2849788e-01   5.5955288e-01   3.5697769e-01  -1.0211465e+00  -4.0493578e-01  -2.7073934e+00  -4.1735416e+00   5.2115374e+00   4.1479013e-01   6.3008722e+00   4.2675259e-01   2.5080737e+00   3.4451929e-01   1.8525283e+00  -8.3551159e-01  -6.8393488e-01  -2.0466528e+00   1.7764746e-01  -7.0203945e-01   4.5550445e-01  -2.1587913e+00  -4.8724359e-01  -1.2930292e+00   5.2774520e-01  -2.0591403e-01   3.0906985e+00   3.4231721e-01   3.4256122e-01   6.0111823e-01  -6.2063727e-01   5.7174903e-01  -1.0332356e+00   2.9183799e-01  -5.9543645e-01   4.4197110e-01  -1.5995561e+00   8.1694193e-02  -1.7804376e+00  -2.6048706e+00   1.2776711e-01  -2.5404281e-01  -1.2117098e+00  -5.9443836e-01  -1.6085034e+00  -5.1177767e-03  -3.9763803e+00  -3.0742458e+00  -7.9217738e-01  -2.2147258e+00   4.6832982e-01   1.0849976e+00  -5.6319631e-01   8.2634038e-01   1.7942088e-01   1.5859688e+00   7.9536316e-01  -2.9593421e-01   1.0869943e-01  -8.9840118e-03   9.8208828e-01   6.6588150e-02
   3.6650284e-01   9.7817972e-01   1.3284259e-01   1.4155078e-01   1.1202427e-01   6.7745342e-02   1.4173084e-01   2.9997587e-01   1.2353708e-01   1.2353708e-01  -1.2356823e-01  -7.6600520e-01   1.5905699e-01   1.5866982e-01   1.3881756e-01   1.9255196e-01  -3.7243898e-01   8.7966479e-01   3.4373776e-03  -1.6181332e-01  -4.6498461e-01  -1.2983228e+00   7.9734441e-02   1.2300969e-01   1.2353708e-01   1.2353708e-01   1.2353708e-01   1.0844836e-01  -7.0300181e-01  -1.3668407e-01   5.2286459e-01   2.7657261e-01  -1.4600680e+00  -5.5669149e-01  -3.2636665e+00  -3.7356562e+00   5.3445220e+00   1.1402805e+00   6.7682130e+00   3.8961475e-01   2.1061058e+00  -1.1413470e+00   2.7457823e+00  -1.2250062e+00  -9.9187989e-01  -2.6145668e+00   8.0563440e-01  -4.5387525e-01   3.0474053e-03  -2.6931824e+00  -4.8924602e-01  -1.7197439e+00   9.6855703e-01  -3.5824845e-01   3.1743721e+00   1.5862634e-01   5.2834663e-01   5.2958199e-01  -1.0440216e+00  -2.7792484e-02  -4.4376187e-01  -2.8698362e-02  -4.7224587e-02  -1.4896311e-02  -1.7352630e+00  -3.6631272e-01  -2.3461651e+00  -3.1591264e+00   1.9874950e-01  -4.0645812e-01  -1.7513888e+00  -8.5372554e-01  -2.2162048e+00   8.4309909e-01  -4.6539310e+00  -1.2595591e+00  -7.9192124e-01  -1.4031250e+00  -6.9329050e-01   1.1983862e+00  -7.3770621e-01   8.3058819e-01   1.3179605e-01   1.1350396e+00   1.3207994e+00  -2.1704379e-01   9.2856780e-02  -7.5839094e-02   1.0368913e+00   3.2224585e-02
   5.2117069e-01   1.2791966e+00   1.2173862e-01   2.1556722e-01   7.2820418e-02   8.4558059e-02   1.2201039e-01   3.2716015e-01   9.7621275e-02   9.7621275e-02  -4.8384117e-01  -6.8255109e-01   7.0309039e-02   2.6983416e-01   1.0906240e-01   2.2753830e-01  -7.6927740e-01   6.9691521e-01  -2.1240844e-01  -2.2690597e-01  -5.9097128e-01  -8.9723590e-01   5.7219464e-02   1.1399846e-01   9.7621275e-02   9.7621275e-02   9.7621275e-02   9.6432110e-02  -1.1449701e+00  -1.9131460e-01   5.3307381e-01   1.8881700e-01  -2.1385194e+00  -1.0907344e+00  -4.1786518e+00  -5.0212308e+00   6.1952045e+00   5.4162637e-01   7.9932195e+00   4.7560075e-01   2.3435367e+00   4.7805794e-02   3.0681359e+00  -1.3088800e+00  -8.3682052e-01  -2.5300797e+00   6.8625941e-01  -4.7835681e-01   2.4366419e-01  -2.6578496e+00  -4.7838200e-01  -1.6987878e+00   1.3945868e+00  -1.1189298e-01   3.9454429e+00   3.3101637e-01   7.4063562e-01   4.6721774e-01  -9.9110511e-01  -1.1843005e-01  -3.2519078e-01  -1.3985164e-01   2.1114927e-01  -1.9541098e-01  -2.1094677e+00  -3.8601574e-01  -2.4081505e+00  -3.5110302e+00   1.5356427e-01  -5.1894537e-01  -1.5483323e+00  -7.4916796e-01  -2.2413256e+00   5.9405832e-02  -4.6754300e+00  -1.6647266e+00  -7.7737025e-01  -9.4007729e-01  -1.2216749e+00   1.4264617e+00  -9.9425397e-01   6.6871822e-01   9.4694201e-02   9.5639643e-01   1.5093745e+00  -1.9062785e-01   6.3601415e-02  -1.5643081e-02   1.3646764e+00   9.3777053e-02
   6.1262999e-01   1.5440722e+00   1.0375324e-01   2.8694613e-01   2.5793059e-02   6.9257729e-02   8.4751626e-02   3.1058808e-01   6.3743089e-02   6.3743089e-02  -9.3351654e-01  -8.3681723e-01  -2.9768077e-02   1.9898873e-01   7.5482893e-02   2.2204784e-01  -1.2678900e+00   7.3633605e-01  -3.4862533e-01  -3.2946379e-01  -8.7725717e-01  -1.0326830e+00   3.8812394e-02   8.6213982e-02   6.3743089e-02   6.3743089e-02   6.3743089e-02   1.7677265e-02  -1.7329761e+00  -3.0332733e-01   3.9973110e-01   7.5611988e-02  -2.9094133e+00  -1.3774033e+00  -4.2000419e+00  -5.3868536e+00   6.7217412e+00   1.0840763e-02   9.5030012e+00   5.4699198e-01   2.2479245e+00   3.6950447e-01   3.7175448e+00  -2.0106704e+00  -9.6554567e-01  -3.3183875e+00   6.3463644e-01  -6.0319157e-01   3.1766723e-02  -2.9117626e+00   1.3637104e-02  -2.0183063e+00   2.1952777e+00  -5.4638870e-02   4.3651478e+00   5.0077982e-01   1.1602386e+00   4.8210606e-01  -1.2050647e+00  -6.0897119e-01   6.6814494e-01  -3.9241779e-01   1.4397923e+00  -2.2459372e-01  -1.9141979e+00  -7.0217901e-01  -2.2964455e+00  -3.7525592e+00   8.2649931e-02  -6.8953321e-01  -1.8554072e+00  -1.0507544e+00  -2.5831821e+00  -1.8528142e-01  -4.9449127e+00  -1.4823415e+00  -1.4626410e+00  -1.0060482e+00  -2.0413933e+00   1.5002705e+00  -1.0239057e+00   7.0038203e-01   3.4052711e-02   6.7461051e-01   1.8506352e+00  -2.3502923e-01   1.8744852e-02  -1.6849904e-03   1.7374443e+00   1.6224062e-01
   7.0822909e-01   1.5807252e+00   1.0061161e-01   3.0152193e-01   3.5199067e-02   8.7251430e-02   7.5086415e-02   3.4534015e-01   6.2888578e-02   6.2888578e-02  -8.0750090e-01  -5.7177980e-01  -3.2867688e-02   3.8343149e-01   8.0857751e-02   2.3102374e-01  -1.6493857e+00   8.9554601e-01  -3.2239456e-01  -3.8888681e-01  -1.0637514e+00  -9.4626965e-01   4.4539647e-02   8.7775449e-02   6.2888578e-02   6.2888578e-02   6.2888578e-02   4.6936232e-02  -2.1081156e+00  -6.7496377e-02   4.7520571e-01   1.2308614e-01  -2.7657845e+00  -1.4535514e+00  -4.6137163e+00  -5.6048242e+00   5.8720458e+00  -2.0125670e-01   8.3583592e+00   5.2481657e-01   1.3810441e+00   5.8483796e-01   3.4747892e+00  -2.0600881e+00  -1.0000786e+00  -2.4619614e+00   4.9638600e-01  -6.3606970e-01  -3.1438153e-01  -2.6515493e+00  -5.6472225e-01  -1.8108175e+00   2.0771145e+00  -4.6401700e-02   3.9464906e+00   4.6863973e-01   9.8260173e-01   5.4210157e-01  -1.2209005e+00  -6.5380646e-01   3.4108272e-01   2.5804759e-01   6.6803554e-01  -2.5211114e-01  -2.3765763e+00  -1.1080008e-01  -2.3443443e+00  -3.4783883e+00   2.2646401e-01  -6.3795303e-01  -1.5006269e+00  -3.7867943e-01  -2.8069950e+00  -2.7328542e-01  -4.9494965e+00  -2.2726025e-01  -1.0861820e+00  -1.4033029e-01  -3.2063434e+00   1.7693894e+00  -1.5100289e+00   3.8997421e-01   6.4497329e-03  -1.5091556e-01   1.8059867e+00  -1.7662630e-01   2.2780053e-02   9.0172967e-06   1.6715219e+00   7.9975915e-02
   7.3292995e-01   1.6485188e+00   9.0301059e-02   3.3908158e-01   2.8753484e-02   8.7180079e-02   5.9318398e-02   3.5842561e-01   5.6727333e-02   5.6727333e-02  -9.6887741e-01  -3.2627944e-01  -9.0811660e-02   3.8665505e-01   7.4144576e-02   2.2265228e-01  -1.9953037e+00   1.0010997e+00  -3.7445255e-01  -3.8502822e-01  -1.0421962e+00  -7.6439468e-01   4.6371880e-02   8.8926069e-02   5.6727333e-02   5.6727333e-02   5.6727333e-02   7.4363171e-02  -2.2929489e+00   2.4736625e-02   4.4518308e-01   1.0343625e-01  -2.8249788e+00  -1.4298962e+00  -4.5693042e+00  -5.8403013e+00   5.3752451e+00  -8.5821368e-01   8.2536394e+00   4.6685201e-01   1.1490749e+00   1.1048001e+00   3.2942907e+00  -2.2553114e+00  -9.2963409e-01  -2.1655538e+00   1.7613465e-01  -9.0609347e-01  -1.9378554e-01  -2.3336381e+00  -4.1910751e-01  -1.6938387e+00   2.4118369e+00  -4.1732076e-03   3.7956947e+00   5.2828461e-01   1.0092747e+00   5.0832267e-01  -1.1519289e+00  -6.3860621e-01   5.4458881e-01   5.9594619e-01   6.5838917e-01  -2.1017585e-01  -2.4757429e+00   1.2424550e-01  -2.0038114e+00  -3.1476655e+00   2.5640860e-01  -5.8282479e-01  -1.3413759e+00   7.8184677e-02  -2.6651129e+00  -2.0114679e-01  -4.5619646e+00   5.5781531e-01  -1.3713091e+00  -1.5724921e-01  -3.8888924e+00   1.8356524e+00  -1.7103650e+00   5.1194861e-01  -1.4307286e-02  -2.9897888e-01   1.7104670e+00  -1.2265395e-01   1.6800927e-02   2.0100661e-02   1.7972917e+00   1.1305464e-01
   4.6628534e-01   1.6512260e+00   9.7090340e-02   3.3438344e-01   4.0093964e-02   8.3090061e-02   8.4935962e-03   3.4533313e-01   6.0007749e-02   6.0007749e-02  -1.1000251e+00  -4.8708101e-01  -1.1964256e-01   3.2569674e-01   8.1464117e-02   1.8261592e-01  -2.2351272e+00   1.0320799e+00  -4.7776864e-01  -5.0959205e-01  -9.9495084e-01  -1.1419923e+00   6.8159259e-02   7.5846452e-02   6.0007749e-02   6.0007749e-02   6.0007749e-02   3.2837629e-02  -2.4666477e+00   6.6708040e-02   3.5503144e-01   6.8295224e-02  -3.3127551e+00  -1.5537660e+00  -4.4109276e+00  -5.4773378e+00   4.8870877e+00  -5.0556342e-01   8.1147884e+00   4.5846249e-01   7.6448518e-01   3.5014946e-01   3.5557756e+00  -2.5446310e+00  -1.0007772e+00  -2.6304572e+00   3.2784115e-01  -7.2378863e-01  -3.1885833e-01  -2.6206779e+00  -7.2864779e-02  -1.9419867e+00   2.3289744e+00  -8.8715375e-02   3.3581514e+00   6.3626339e-01   7.9598734e-01   5.7216366e-01  -1.4119584e+00  -9.0100700e-01   5.1642266e-01   4.9589586e-01   8.2604131e-01  -3.2034054e-01  -2.1460846e+00  -1.6611203e-01  -1.8914095e+00  -2.8518798e+00   1.4686378e-01  -6.1030007e-01  -1.8395012e+00  -3.1411703e-01  -2.6781192e+00  -4.8270959e-02  -4.8492189e+00   1.3466758e+00  -1.8035298e+00  -6.0769636e-01  -4.1746849e+00   1.7073592e+00  -1.5641276e+00   4.4806775e-01  -3.0998472e-02  -5.9195030e-01   1.8327802e+00  -1.9237827e-01   1.5486696e-02   4.4190914e-02   1.7954986e+00   1.3679633e-01
   3.7171053e-01   1.3777334e+00   8.6113572e-02   2.8392793e-01   3.0145458e-02   7.1049677e-02   7.8947421e-03   2.5242284e-01   4.9695625e-02   4.9695625e-02  -1.3670949e+00  -6.0439040e-01  -1.4409145e-01   1.9361421e-01   6.6195793e-02   1.6332885e-01  -2.5381824e+00   8.5935052e-01  -3.5574621e-01  -5.1190183e-01  -1.2610389e+00  -1.2456805e+00   5.5579352e-02   6.2776559e-02   4.9695625e-02   4.9695625e-02   4.9695625e-02   7.8856246e-03  -2.4003787e+00   5.4057300e-02   1.7616232e-01  -2.5115931e-01  -3.1584175e+00  -1.3538093e+00  -3.7369721e+00  -4.3732842e+00   4.2429216e+00   2.9059820e-01   7.0648690e+00   2.2801681e-01   2.5319307e-01  -1.4289755e+00   4.0397766e+00  -2.3939701e+00  -1.0152006e+00  -2.8996597e+00   1.3655529e+00  -2.7705370e-01  -6.1550595e-01  -2.8221694e+00  -6.3626509e-02  -2.3462456e+00   2.4022553e+00  -2.8021612e-01   2.7899202e+00   2.8148302e-01   6.5606873e-01   4.2660668e-01  -1.3806159e+00  -1.3913161e+00   9.5130374e-01   2.8394339e-01   1.1399211e+00  -4.3898712e-01  -1.7656336e+00  -5.8310675e-01  -1.5903112e+00  -2.6164587e+00   9.3880611e-02  -6.6693111e-01  -2.2474056e+00  -5.5883131e-01  -2.4800990e+00   1.0736946e+00  -4.4867967e+00   2.6883967e+00  -1.6752634e+00  -4.6422644e-01  -5.1339808e+00   1.7802790e+00  -1.5604501e+00   2.8232069e-01  -4.4318507e-02  -9.1799910e-01   2.1186973e+00  -1.4098344e-01   1.3722760e-02  -2.1619279e-02   1.6220138e+00   6.5369070e-02
   4.0385584e-01   1.3753049e+00   9.5542115e-02   3.0957067e-01   2.6026711e-03   1.0737757e-01   7.1843460e-03   1.9914080e-01   4.6287706e-02   4.6287706e-02  -1.9999010e+00  -7.6180018e-01  -2.5086113e-01   1.2931777e-01   5.0295867e-02   1.8835901e-01  -3.1391556e+00  -5.5573426e-02  -4.0717304e-01  -3.5040754e-01  -1.4382937e+00  -8.0529278e-01   4.4458681e-02   7.2168014e-02   4.6287706e-02   4.6287706e-02   4.6287706e-02  -2.5128031e-03  -2.6062303e+00  -6.5670335e-02   2.4528001e-02  -4.7560431e-01  -3.3063923e+00  -1.5023554e+00  -3.7425583e+00  -3.5377177e+00   4.8024891e+00   8.4087088e-02   7.4672949e+00   6.5839940e-02   7.2449456e-01  -1.1077557e+00   4.4044438e+00  -1.9002616e+00  -1.0373366e+00  -3.1523486e+00   1.8371229e+00   1.1831568e-01  -4.8190718e-01  -2.7065736e+00   1.2821537e-01  -2.1178483e+00   2.4438987e+00  -2.1840081e-01   2.6793846e+00   2.0798154e-01   9.1957666e-01   2.2544978e-01  -1.1872910e+00  -1.5415334e+00   1.9441939e+00  -5.4981863e-01   1.9880246e+00  -1.0047358e+00  -1.5250327e+00  -1.1027641e+00  -1.5526775e+00  -2.6148094e+00   2.0507924e-02  -6.7418579e-01  -2.2718037e+00  -6.4320657e-01  -1.8827785e+00   1.4062085e+00  -3.3399786e+00   4.2296939e+00  -1.9053081e+00   5.7980114e-02  -5.8556850e+00   1.5441740e+00  -1.4369942e+00   1.6793543e-01  -5.4674424e-02  -8.1086711e-01   2.2241624e+00  -1.8131574e-03   1.7601366e-02   6.9655539e-02   1.5130729e+00   5.4746754e-02
   3.4758664e-01   1.1503767e+00   8.4332581e-02   2.6616904e-01   3.5485866e-02   8.1705382e-02   9.8227370e-03   1.6128242e-01   5.5325405e-02   5.5325405e-02  -1.6957221e+00  -5.3754701e-01  -2.2207866e-01   1.0332011e-01   6.6398118e-02   1.6833448e-01  -2.9847611e+00  -2.2799560e-01  -2.7283910e-01  -2.2043140e-01  -1.3846491e+00  -6.9372010e-01   5.0605405e-02   6.6647339e-02   5.5325405e-02   5.5325405e-02   5.5325405e-02   5.2748926e-02  -2.3525466e+00  -2.1619842e-01   6.6263933e-02  -3.8364246e-01  -2.2409491e+00  -1.2033993e+00  -3.2874728e+00  -3.3784921e+00   2.6679218e+00  -9.7246742e-01   4.9319353e+00   1.0157205e-01   3.9985231e-01   1.5476213e-01   2.9389440e+00  -1.5956495e+00  -8.0552061e-01  -1.6418006e+00   1.2678077e+00  -1.1848609e-01  -2.4128230e-01  -1.5466993e+00  -2.3350790e-01  -1.2505013e+00   1.7393450e+00  -1.6209770e-01   1.9535412e+00   1.0133871e-01   5.4782946e-01   2.2904731e-01  -6.2119232e-01  -1.0579635e+00   1.2712946e+00   3.1416505e-01   9.1152414e-01  -8.6657779e-01  -1.3739727e+00  -6.2137254e-02  -8.7116759e-01  -1.3498974e+00   1.4892535e-01  -2.5804685e-01  -1.4106015e+00   3.9248682e-01  -1.2595482e+00   1.1583383e+00  -2.2168494e+00   4.5416372e+00  -1.7030678e+00   7.4937115e-02  -5.8958029e+00   1.6770691e+00  -1.6065088e+00   1.2985465e-01  -3.4984678e-02  -6.8097942e-01   1.6602709e+00   3.4465851e-02   3.7594404e-02   4.9656890e-02   1.3565658e+00  -4.3102834e-02
   2.7457417e-01   9.4278647e-01   7.6265877e-02   2.2728800e-01   4.3922765e-02   6.8994933e-02   2.2513366e-02   1.2630510e-01   6.2502452e-02   6.2502452e-02  -1.7011251e+00  -3.5877107e-01  -2.3234390e-01   5.4693326e-02   7.1316383e-02   1.4611901e-01  -3.0960675e+00  -6.7656286e-01  -2.5822153e-01  -8.6572443e-02  -1.4461919e+00  -6.2749454e-01   5.2802442e-02   6.7102060e-02   6.2502452e-02   6.2502452e-02   6.2502452e-02   8.4602324e-02  -2.0169006e+00  -4.9103640e-01   5.7159951e-02  -4.4517134e-01  -1.4956836e+00  -1.1067593e+00  -3.1392994e+00  -3.7362280e+00   2.5837203e+00  -1.6054202e+00   4.2702136e+00   1.1598344e-01   3.2731097e-01   4.8186023e-01   2.5366088e+00  -1.1112467e+00  -5.1534924e-01  -6.7927512e-01   1.6415983e+00  -1.6220716e-01   2.6439930e-02  -6.8850720e-01  -1.1766787e-01  -6.9447198e-01   1.2853087e+00  -8.0866042e-02   1.7029374e+00   6.9920990e-02   3.3028419e-01   1.1626424e-01  -8.4205184e-03  -7.1402068e-01   1.1291545e+00   2.6934643e-01   6.9015503e-01  -1.0336474e+00  -7.7076893e-01   2.5980023e-01  -2.2611038e-01  -5.2522751e-01   2.2308561e-01  -8.1656541e-02  -7.8548155e-01   8.4589632e-01  -2.6888063e-01   1.5998023e+00  -8.0528585e-01   4.6931024e+00  -1.7468798e+00  -4.0311954e-01  -6.0086088e+00   1.4396652e+00  -1.3692311e+00   4.8684005e-01  -1.0582792e-02   2.4837098e-01   1.5453149e+00   9.7818738e-02   5.4229846e-02   6.9791446e-02   1.2404999e+00  -1.2338555e-02
   3.3000874e-03   8.6525878e-01   6.7401858e-02   2.0824205e-01   1.0883873e-02   1.0324744e-01  -2.3790803e-02   3.6378848e-02   5.3696103e-02   5.3696103e-02  -2.4822962e+00  -7.5988937e-01  -3.4357224e-01  -6.7644038e-02   4.6216678e-02   1.4769592e-01  -3.5247464e+00  -1.1316477e+00  -4.9556883e-01  -2.2601342e-01  -1.5528307e+00  -7.7869781e-01   4.5418232e-02   5.3803063e-02   5.3696103e-02   5.3696103e-02   5.3696103e-02  -1.9736914e-02  -2.1722505e+00  -5.4384884e-01  -2.5569194e-01  -8.0667547e-01  -2.0083406e+00  -1.1457314e+00  -1.7736149e+00  -2.2334946e+00   3.2052543e+00  -1.1594462e+00   4.8661870e+00   1.2794622e-01   3.2480411e-01   5.9262533e-02   3.2140999e+00  -9.2548360e-01  -5.6507052e-01  -1.8310945e+00   2.2474101e+00   5.2322584e-01  -3.4377494e-01  -1.1623133e+00   2.3213857e-01  -1.1550575e+00   8.7497913e-01  -7.7863851e-02   1.2406426e+00   1.4290668e-01   3.3144407e-01   1.5687976e-01  -2.5136607e-01  -1.2793819e+00   1.7329533e+00  -5.3019097e-01   1.5475775e+00  -7.1321844e-01  -2.3363646e-01  -5.4534975e-01   2.6356071e-01  -3.0220614e-01  -1.8465241e-01  -3.5395733e-01  -1.2296836e+00  -2.2032225e-01   1.7152309e-01   1.1389207e+00  -4.0372137e-01   4.3477821e+00  -2.0722329e+00  -8.3290938e-01  -6.0988763e+00   1.1351357e+00  -9.2706898e-01  -1.4587050e-01  -9.4198341e-04  -5.7508525e-01   1.6396958e+00  -3.3130077e-02   4.0816648e-02   1.4745135e-01   1.1070748e+00   1.6102262e-02
  -2.5580202e-01   4.6407524e-01   5.1448755e-02   1.4322175e-01   4.5874422e-02   7.7444353e-02  -4.1294463e-02   8.9486640e-03   6.6591105e-02   6.6591105e-02  -2.3591794e+00  -2.6803398e-01  -3.2347832e-01  -4.1836506e-02   6.2581363e-02   8.7407138e-02  -3.5972659e+00  -5.6177679e-01  -3.1094449e-01  -2.4526224e-01  -1.5697312e+00  -1.3707766e+00   6.9406492e-02   5.7131063e-02   6.6591105e-02   6.6591105e-02   6.6591105e-02  -6.5953152e-03  -1.9307147e+00  -3.5628131e-01  -3.3320760e-01  -8.1006654e-01  -9.0323897e-01  -2.8564778e-01   9.5653799e-02  -6.0136632e-01   1.2415666e+00  -1.4755346e+00   2.5986001e+00   1.2592691e-01  -1.1479872e+00  -7.8880974e-01   2.5778140e+00  -9.3613276e-01  -7.1166997e-01  -1.1564605e+00   2.2317545e+00   4.0835341e-01  -1.0222713e+00  -8.2351144e-01   5.4237714e-02  -1.2283966e+00   2.4644490e-01  -2.8831276e-01  -2.7360759e-01  -1.8208297e-02  -1.2778287e-01   3.7271583e-01  -2.4131457e-01  -1.2301582e+00   1.7024670e+00   5.2009660e-01   7.2061333e-01   5.9417586e-02   1.8130831e-01   7.3565909e-02   1.0219031e+00   9.9177413e-01  -1.1028362e-01  -1.2306023e-01  -9.7587735e-01   1.7738284e-01   3.1992670e-01   1.5403977e+00   1.1213786e-01   5.2035720e+00  -1.9144137e+00  -1.3476155e+00  -6.5397925e+00   9.9016376e-01  -8.4032605e-01  -2.7247508e-01   2.1606373e-02  -1.4339391e+00   1.1964892e+00  -7.2142636e-02   5.9372184e-02   7.5172752e-02   6.8867220e-01  -6.9512860e-02
  -2.4200702e-01   2.8592351e-01   5.5311086e-02   8.9103753e-02   7.2306209e-02   6.0072449e-02  -1.3685841e-02  -7.6906250e-03   7.9185763e-02   7.9185763e-02  -1.9467354e+00  -2.8709903e-01  -2.6210968e-01  -6.3661554e-02   7.9606912e-02   6.4493639e-02  -3.3768999e+00  -1.1193965e+00  -1.8334601e-01   4.7241022e-03  -1.3639183e+00  -1.1495661e+00   7.3366517e-02   6.0175720e-02   7.9185763e-02   7.9185763e-02   7.9185763e-02   5.0438402e-02  -1.4682320e+00  -4.8661385e-01  -2.0737734e-01  -6.2976573e-01   3.1344561e-01  -8.8528752e-02  -2.1782853e-01  -3.8247753e-01   4.0788238e-01  -1.9749680e+00   8.9986906e-01   1.5792449e-01  -8.7822690e-01   8.3389587e-02   1.3601619e+00  -2.1470597e-01  -4.3074328e-01   4.1964518e-01   1.9309423e+00   3.7454042e-01  -6.6999061e-01   4.3029868e-01  -4.1813262e-01  -7.6055523e-02  -7.4321030e-01  -2.1186303e-01  -8.1181187e-01  -9.7344515e-02  -4.2207447e-01   3.4311365e-01   2.4616402e-01  -6.0251172e-01   8.8944418e-01   6.8376346e-01  -3.5558550e-01  -1.9385241e-01   1.2392319e-01   8.4374471e-01   1.2247033e+00   1.8159713e+00   5.7987459e-02   1.8593416e-01   2.1517904e-02   1.0672212e+00   1.2749220e+00   1.7398573e+00   1.3568405e+00   6.0216026e+00  -1.4922685e+00  -1.0633374e+00  -6.1436708e+00   7.6631269e-01  -8.0534710e-01  -1.1377320e-01   5.8299268e-02  -6.5964083e-01   7.1025133e-01   3.0161340e-02   8.3015488e-02   9.3263284e-02   3.7249619e-01  -1.3220633e-01
  -3.9301899e-01  -1.6052583e-01   4.6097762e-02  -4.7768207e-03   7.9402074e-02   1.5147029e-02  -1.1072038e-02  -9.4842503e-02   7.5028785e-02   7.5028785e-02  -1.8501311e+00  -4.2844689e-01  -2.3284158e-01  -1.8045786e-01   7.5946621e-02   1.7789955e-02  -3.1112575e+00  -1.3257619e+00  -6.9123278e-02   6.4107691e-02  -1.2710938e+00  -1.3469814e+00   6.0950132e-02   4.4639474e-02   7.5028785e-02   7.5028785e-02   7.5028785e-02   2.1969594e-02  -1.0724619e+00  -7.3418576e-01  -2.6291654e-01  -7.0764335e-01   1.0979877e+00   1.8487732e-01   3.6958296e-01   4.7229430e-01  -3.3208259e-01  -1.8752920e+00  -5.5308359e-01   1.9227443e-01  -1.0742041e+00  -4.8216367e-01   9.1588683e-01   2.3872600e-01  -3.9385039e-01   9.9600110e-01   2.4173125e+00   6.8054819e-01  -7.6824738e-01   8.4732420e-01  -6.6072545e-01   1.2922412e-01  -1.6581776e+00  -2.5297958e-01  -1.4168161e+00  -3.0143146e-01  -7.0889135e-01   2.7491013e-01   4.5422192e-01  -5.4647369e-01   6.1804660e-01   6.2689586e-01  -7.3785607e-01  -1.5949379e-01   6.2847321e-01   9.5676327e-01   1.4655379e+00   2.4708141e+00   6.8943404e-02   3.3347068e-01   2.8686080e-01   1.0207303e+00   1.7444595e+00   1.9792639e+00   1.9537249e+00   5.9773279e+00  -1.0854927e+00  -1.3173582e+00  -5.7314008e+00   5.6139949e-01  -4.7303440e-01  -1.8374523e-01   8.2353254e-02  -4.7565209e-01   5.8388520e-01   5.2365761e-02   8.5923073e-02   4.5267246e-02   6.0387739e-03  -1.8920934e-01
  -5.0943974e-01  -1.8470218e-01   4.0393909e-02  -3.6941732e-02   8.5589261e-02   1.1688833e-02  -9.5463439e-03  -1.2922836e-01   8.5741538e-02   8.5741538e-02  -1.8145457e+00  -7.2136666e-01  -2.0094922e-01  -3.0073313e-01   8.5119192e-02  -4.0163100e-03  -3.0568652e+00  -1.4952766e+00  -1.9654321e-01   6.5537817e-02  -1.1912163e+00  -1.6473305e+00   6.9547678e-02   3.3933417e-02   8.5741538e-02   8.5741538e-02   8.5741538e-02  -2.0276426e-02  -8.0202037e-01  -8.3364146e-01  -2.8905049e-01  -6.7467482e-01   1.3275737e+00   1.9470652e-01   6.7320194e-01   7.1749570e-01   3.9844541e-01  -1.6475727e+00  -4.2726302e-02   3.3109039e-01  -9.0446713e-01  -5.6113841e-01   8.8625631e-01   4.3994892e-01  -1.8780786e-01   1.0397707e+00   2.5744322e+00   8.5243277e-01  -8.1133979e-01   1.2405563e+00  -4.4422527e-01   4.1985273e-01  -2.1819624e+00  -2.1237432e-01  -1.5580973e+00  -1.2961534e-01  -7.8861281e-01   3.5110066e-01   5.3324898e-01  -5.2864664e-01   3.8969448e-01   2.0198722e-01  -5.7184761e-01   3.1058992e-02   1.0170799e+00   9.7305951e-01   1.8298572e+00   2.8515465e+00  -4.4066798e-02   2.4406783e-01   5.4807713e-01   6.7162408e-01   2.3444397e+00   2.0607679e+00   2.2634059e+00   5.3798349e+00  -1.2941439e+00  -1.8849592e+00  -5.1672077e+00   2.5291051e-01  -5.1879873e-02  -1.2130678e-01   1.1686890e-01  -7.2756347e-02   5.5103548e-01  -5.7482931e-02   9.0776716e-02   7.7455717e-02  -8.4010513e-02  -1.3512728e-01
  -4.7772214e-01  -5.3140182e-01   4.2021910e-02  -8.8039931e-02   9.1083602e-02  -2.3085802e-02   1.2653683e-02  -1.6326688e-01   8.5154061e-02   8.5154061e-02  -1.6948832e+00  -6.9331077e-01  -1.5433837e-01  -3.5401317e-01   8.5120201e-02  -5.8387048e-02  -2.9167533e+00  -1.3256533e+00   1.5298870e-03   1.6298903e-01  -1.1292074e+00  -2.0793339e+00   6.7592204e-02   3.0281319e-02   8.5154061e-02   8.5154061e-02   8.5154061e-02  -2.6174720e-02  -4.6970095e-01  -7.8236929e-01  -2.9314727e-01  -6.8067702e-01   2.0422437e+00   5.8518799e-01   9.1928816e-01   1.9625494e+00   1.7765958e-01  -1.0252131e+00  -8.5912898e-01   1.4902446e-01  -1.2629227e+00  -2.4176838e+00   9.9927232e-01   6.5464263e-01  -4.2652330e-01   1.2176049e+00   3.2240504e+00   1.0853522e+00  -1.2494861e+00   1.2324371e+00  -6.7231924e-01   2.2920963e-01  -2.3545429e+00  -3.6811613e-01  -2.1898538e+00  -3.5344035e-01  -7.8495653e-01   3.1237494e-01   4.0490314e-01  -6.7309146e-01   8.2663165e-01   1.2289499e-02  -5.3465948e-01  -9.1735435e-02   1.2173262e+00   6.5703304e-01   1.5820181e+00   2.8984008e+00   9.4153141e-02   2.6126792e-01   4.7865295e-01   5.0774450e-01   2.3367000e+00   3.2063754e+00   2.2090520e+00   6.7105184e+00  -8.3499220e-01  -1.9409630e+00  -5.0904926e+00  -5.0008457e-02   1.9642917e-01   7.2617756e-02   1.2581346e-01   1.2913688e-01   6.3701948e-01   7.1293322e-02   9.5487923e-02   1.7093362e-02  -4.9480672e-01  -1.7607097e-01
  -6.4846034e-01  -7.0358859e-01   6.8101351e-02  -1.4304017e-01   1.4236022e-01   3.8705108e-03   2.9203584e-02  -1.8431202e-01   1.3381489e-01   1.3381489e-01  -1.4918346e+00  -1.0497052e+00  -6.5137842e-02  -3.9524393e-01   1.3341546e-01  -5.6491418e-02  -2.6012296e+00  -1.6655568e+00  -5.7677927e-02   2.2009206e-01  -7.0574710e-01  -1.9884917e+00   9.4978784e-02   5.6552352e-02   1.3381489e-01   1.3381489e-01   1.3381489e-01  -1.3786120e-02  -7.0077978e-02  -8.5646531e-01  -1.8037592e-01  -5.5098116e-01   2.2715116e+00   4.7977960e-01   4.0983373e-01   2.2820482e+00   7.6377357e-01  -3.7045190e-01  -9.5621734e-01   2.8874147e-01  -8.0450009e-01  -2.6004869e+00   8.1658023e-01   1.2743769e+00  -1.1862042e-01   1.6577531e+00   3.4366166e+00   1.4895194e+00  -9.2227792e-01   1.6134256e+00  -9.9277045e-01   6.7855453e-01  -3.4888357e+00  -2.9501340e-01  -2.3637895e+00  -3.3918085e-01  -1.0608906e+00   2.7655911e-01   3.5303084e-01  -4.4454752e-01  -9.6477955e-02  -5.2698648e-01  -1.0969586e+00  -2.1794230e-01   1.1442683e+00   7.3261564e-01   1.2710810e+00   2.9512749e+00  -3.1264574e-04   2.2807595e-01   8.0390097e-01   2.3949918e-01   2.8470574e+00   3.0664315e+00   2.2981679e+00   6.1027727e+00  -3.3521050e-01  -1.8274690e+00  -4.1210645e+00  -3.7121502e-01   5.7247575e-01  -6.2921466e-02   1.9923362e-01   3.9830952e-01   5.9021737e-01   8.8609986e-02   1.4273408e-01   5.3820380e-02  -8.0170066e-01  -1.6020312e-01
  -4.3444067e-01  -7.2789680e-01   4.8521775e-02  -1.1207717e-01   1.4472581e-01  -8.5376118e-03   4.2055187e-02  -1.6263616e-01   1.3351122e-01   1.3351122e-01  -1.3221413e+00  -6.3853277e-01  -3.8047189e-02  -3.2949312e-01   1.3263966e-01  -5.0360019e-02  -2.1670793e+00  -1.1262738e+00  -7.7759924e-02   2.5838069e-01  -4.1250281e-01  -1.8220982e+00   8.2873321e-02   5.7786490e-02   1.3351122e-01   1.3351122e-01   1.3351122e-01   4.2585463e-02   1.2080650e-01  -7.6558364e-01  -8.7487214e-02  -4.1292882e-01   2.7849308e+00   6.0822233e-01   3.8860678e-01   1.6595517e+00   4.4190875e-01  -1.4271546e+00  -1.3887365e+00   2.7921605e-01  -6.5965931e-01  -1.2086348e+00  -9.1325490e-02   1.3517398e+00   5.4892744e-02   2.6984854e+00   2.6484195e+00   1.1013239e+00  -7.6141109e-01   2.3150592e+00  -1.3205638e+00   1.0524715e+00  -3.4622406e+00  -1.1669657e-01  -2.2982068e+00  -2.2683834e-01  -9.1211633e-01   3.1739510e-01   5.8287327e-01  -1.4722705e-01  -2.4333487e-01   1.2741050e-01  -1.5104756e+00   3.3590071e-01   7.6715768e-01   1.3155384e+00   1.4755832e+00   3.1710524e+00   9.6494345e-02   3.5556200e-01   1.5482557e+00   7.2177896e-01   2.8421666e+00   2.1875771e+00   2.2866831e+00   4.8415314e+00   8.5146599e-02  -2.0215322e+00  -3.3607263e+00  -1.6964699e-01   4.2774255e-01  -1.0765595e-01   2.1682813e-01   3.8882549e-01   1.7984360e-01   1.0091594e-01   1.4164223e-01   5.8254925e-02  -7.9654878e-01  -1.5780298e-01
  -5.4875959e-01  -7.8489824e-01   4.7065896e-02  -1.3503305e-01   1.4764271e-01  -4.7417516e-02   1.6494823e-02  -1.9178405e-01   1.3147595e-01   1.3147595e-01  -1.1979362e+00  -8.9672797e-01   1.3783717e-03  -3.8223156e-01   1.3638752e-01  -8.9525502e-02  -1.7716874e+00  -8.9968153e-01  -9.1803399e-02   2.1733229e-01  -1.6748499e-01  -2.1942561e+00   8.4560981e-02   4.5356871e-02   1.3147595e-01   1.3147595e-01   1.3147595e-01  -2.5060772e-02   1.7821532e-01  -9.0564321e-01  -6.9492502e-02  -2.8774187e-01   2.6763678e+00   5.6396023e-01   3.6748380e-01   2.0118301e+00   8.0298649e-01  -1.2926334e+00  -8.9720310e-01   4.9920239e-01  -6.0779267e-01  -1.2908354e+00  -7.5667874e-02   1.2254212e+00   1.0704826e-01   2.5062712e+00   2.5220555e+00   1.2211739e+00  -8.1300770e-01   2.2458933e+00  -1.3548115e+00   1.0366300e+00  -3.9726037e+00  -1.0148894e-01  -2.3724343e+00  -1.6936283e-01  -8.7446335e-01   4.2455832e-01   2.2592893e-01  -2.2613121e-01  -3.5788044e-01  -1.0886052e-01  -1.2803431e+00   5.6079346e-01   8.8690716e-01   1.2723264e+00   1.1410273e+00   3.0452437e+00   3.2192237e-02   2.8594895e-01   1.5090321e+00   1.5927357e-01   2.5504145e+00   1.5313740e+00   1.5898995e+00   3.7198779e+00   3.1932499e-01  -2.2124405e+00  -2.4109516e+00  -3.7686013e-01   8.1379540e-01  -2.0604528e-01   2.2392325e-01   1.5581846e-01   2.3646982e-01   3.6821452e-02   1.2838549e-01   2.9698367e-02  -9.1274124e-01  -1.2720091e-01
  -4.1463926e-01  -6.9716627e-01   2.8266040e-02  -9.3228267e-02   1.4439726e-01  -3.1615233e-02   2.6615171e-02  -1.9294468e-01   1.3940439e-01   1.3940439e-01  -1.3469628e+00  -5.6013243e-01   1.7116363e-02  -3.0502027e-01   1.3689278e-01  -5.6180033e-02  -1.4071408e+00  -3.4859142e-01  -1.3976796e-01   1.5128740e-01   3.3897923e-02  -2.1036956e+00   7.6238696e-02   6.0954846e-02   1.3940439e-01   1.3940439e-01   1.3940439e-01   1.9709920e-03   3.1770302e-01  -8.1882818e-01  -5.8496005e-02  -3.4701397e-01   2.6358934e+00   6.3955799e-01   6.6878504e-01   1.7599440e+00   1.4409422e+00  -1.7076016e+00  -2.4548952e-01   5.2426086e-01  -3.7516779e-01  -8.3745567e-01   8.8803590e-03   1.1952875e+00   3.9361757e-01   2.5727082e+00   2.3670768e+00   1.1282571e+00  -7.0617758e-01   2.2416321e+00  -1.5581545e+00   7.1534788e-01  -3.7266153e+00   2.8165930e-02  -2.0297337e+00  -1.9660626e-01  -6.5535937e-01   5.0503226e-01   1.2688501e-01  -3.1049759e-01  -1.7963512e-01   1.5229376e-01  -1.0827384e+00   1.3323570e+00   5.1991555e-01   1.3046246e+00   1.1698403e+00   2.6357972e+00  -6.8136768e-02   1.0764584e-01   1.7936273e+00  -1.1149875e-01   2.3130341e+00   4.9362379e-01   1.0751094e+00   1.6677452e+00   9.8049048e-01  -2.2759427e+00  -1.7889168e+00  -1.5153514e-01   7.9751626e-01  -5.2805507e-01   2.5504579e-01  -4.4236881e-01   2.2620151e-01   7.6786144e-03   1.3081231e-01  -5.2332112e-03  -8.3747931e-01  -9.6047194e-02
   4.7566157e-02  -6.6079973e-01   2.7637289e-02  -6.7956042e-02   9.0784764e-02  -4.4797073e-02   6.6655441e-02  -2.2582011e-01   1.0567028e-01   1.0567028e-01  -1.3520326e+00  -8.9557351e-01   2.3478844e-02  -3.2554640e-01   9.8987676e-02  -3.2108128e-02  -1.2090375e+00  -7.1840713e-01  -6.8005796e-02   3.3463775e-01   9.4828697e-02  -1.4940713e+00   2.4493823e-02   4.9133778e-02   1.0567028e-01   1.0567028e-01   1.0567028e-01  -9.5114555e-03   1.8062839e-01  -8.7204750e-01   2.3850974e-02  -3.2637005e-01   2.5136649e+00   2.0742765e-01  -8.7282374e-01   1.6848833e+00   2.6700365e+00  -1.4911707e+00   4.5077224e-01   3.1557227e-01   6.3724862e-01  -5.3973213e-01   1.9817662e-01   1.5870145e+00   3.6001643e-01   2.8039694e+00   2.5534020e+00   1.4004948e+00  -5.2484181e-01   2.3956004e+00  -2.0768068e+00   1.0516629e+00  -3.4420267e+00   1.4695583e-01  -1.3444667e+00  -3.5342740e-01  -3.0766042e-02   2.3255440e-01   1.2023262e-01  -4.2902387e-01   5.0262769e-01  -7.7649597e-01  -3.2562179e-01   6.7196615e-01   1.8843145e-02   9.3221434e-01   1.1496420e-01   1.5276360e+00   5.0412936e-02  -3.8736865e-02   2.0397228e+00  -1.8734443e-01   2.0181806e+00   5.0041243e-01   8.6633719e-01   2.1622592e+00   1.6437375e+00  -9.3068258e-01  -1.5898029e+00  -6.7485534e-02   6.8727619e-01  -6.0695867e-01   2.1545200e-01  -1.3399323e-01   5.2698258e-01   2.1461087e-01   1.0056927e-01   9.3669484e-03  -9.4940089e-01  -1.4711106e-01
   1.5275839e-01  -4.8008176e-01   4.4409591e-02  -2.8261460e-02   1.3089771e-01  -3.6682112e-02   7.7738081e-02  -1.9791751e-01   1.4066558e-01   1.4066558e-01  -1.0099689e+00  -9.7286183e-01   1.2515378e-01  -3.2298154e-01   1.4028162e-01  -1.9642799e-02  -6.2220332e-01  -3.8217161e-01  -4.5207386e-02   3.6334641e-01   5.3837659e-01  -1.4072589e+00   4.5481699e-02   7.3326480e-02   1.4066558e-01   1.4066558e-01   1.4066558e-01   4.0423773e-02   3.3379492e-01  -8.1324304e-01   1.9018545e-01  -7.6709947e-02   2.2809035e+00   3.2528833e-02  -1.7386051e+00   1.2313106e+00   3.0613065e+00  -1.4265769e+00   1.1011061e+00   3.3702206e-01   1.3273259e+00  -2.0347079e-01   6.8674182e-02   1.5054481e+00   6.1393644e-01   2.9201230e+00   2.0284996e+00   1.2726029e+00  -6.4520872e-02   2.4908517e+00  -2.1965598e+00   1.2088381e+00  -3.3087470e+00   2.1053742e-01  -9.6677981e-01  -3.3025067e-01   1.5456238e-01   2.7039006e-01  -1.4539540e-01  -3.3399486e-01   2.4725507e-01  -8.5737617e-01  -2.9293358e-01   7.0462581e-01  -4.7814270e-01   9.5192931e-01  -4.9463476e-01   8.9756979e-01   7.0169333e-02  -1.0851780e-01   2.1119898e+00  -3.3064916e-01   1.6300621e+00  -1.2656414e-01  -9.3298852e-02   1.3679178e+00   2.0216971e+00  -8.0412513e-01  -5.9907154e-01   4.6943335e-02   6.7767273e-01  -5.8637811e-01   2.4597079e-01  -8.1108165e-02   5.3213095e-01   2.2585551e-01   1.2746075e-01  -1.5822636e-02  -8.9054829e-01  -1.1554819e-01
   4.3499243e-01  -2.8318585e-01   5.0634404e-02   2.5734193e-03   1.4213860e-01  -5.9990275e-02   9.3720685e-02  -1.6707564e-01   1.4318712e-01   1.4318712e-01  -4.3029814e-01  -1.0666582e+00   2.3518403e-01  -2.9057645e-01   1.5368037e-01  -2.3794891e-02   6.4066988e-02  -1.4353089e-01   2.9609568e-02   4.3760087e-01   9.0896452e-01  -1.2219750e+00   4.3295887e-02   7.4131636e-02   1.4318712e-01   1.4318712e-01   1.4318712e-01   8.7875059e-02   4.8161850e-01  -8.2649455e-01   4.2549664e-01   2.3480984e-01   2.2054030e+00  -2.9433199e-01  -3.2418902e+00   6.9716188e-02   3.3576806e+00  -1.4777807e+00   1.4137055e+00   2.9691964e-01   2.1413379e+00   2.5449378e-01  -2.6943095e-01   1.4226723e+00   8.8209955e-01   3.4819661e+00   1.4381891e+00   1.0462762e+00   4.6578492e-01   2.8583189e+00  -2.5605957e+00   1.5919546e+00  -3.0650821e+00   3.3049338e-01  -3.9195027e-01  -3.0858909e-01   3.9462404e-01   2.4949642e-01  -2.5375532e-01  -1.2582641e-01  -1.3203474e-01  -1.0456386e+00  -4.0612987e-01   4.0946218e-01  -1.0233177e+00   1.0786775e+00  -1.2727326e+00   1.5040590e-01   1.9299691e-01  -1.8959451e-01   2.4249354e+00  -1.4102067e-01   1.2284177e+00  -6.6058262e-01  -9.9516401e-01   7.9811630e-01   2.4879951e+00  -5.1339648e-01   3.2967185e-01   2.1250874e-01   5.3978169e-01  -4.0928537e-01   2.3924508e-01   4.5887855e-01   5.7562084e-01   2.9259002e-01   1.2612269e-01  -4.5670109e-02  -8.2770395e-01  -9.3432413e-02
   4.6973906e-01  -1.4988524e-01   2.9264124e-02   1.7378303e-02   1.3972297e-01  -9.7396062e-02   7.5232696e-02  -1.1279076e-01   1.2609804e-01   1.2609804e-01   9.7935732e-02  -7.1505233e-01   3.0471460e-01  -1.6666684e-01   1.4642180e-01  -6.3990563e-02   4.7631777e-01   8.9749241e-01   4.5845900e-02   3.0328474e-01   1.1843530e+00  -1.4260955e+00   4.7532526e-02   6.2062082e-02   1.2609804e-01   1.2609804e-01   1.2609804e-01   1.0388288e-01   4.6400442e-01  -5.1852843e-01   5.8646179e-01   4.8749601e-01   2.1062097e+00  -2.6858893e-01  -3.4679963e+00  -5.3068542e-01   3.1481868e+00  -1.5619998e+00   1.4227837e+00   3.1704562e-01   1.6253018e+00   1.5225903e-01  -4.1297524e-01   8.8294853e-01   1.0038798e+00   3.8928677e+00   8.5480787e-01   5.8245177e-01   3.9043619e-01   2.9232912e+00  -2.7076460e+00   1.4519567e+00  -2.7899639e+00   2.9898597e-01  -3.7978983e-01  -2.1960493e-01   3.3791289e-01   4.4125444e-01  -5.3802596e-01  -1.1149696e-02  -5.2568638e-01  -3.6977594e-01  -7.4095707e-01   9.8029071e-01  -1.2889233e+00   1.6127115e+00  -1.5306438e+00  -3.6553137e-02   2.5865750e-01  -2.9762294e-01   2.6410625e+00  -2.2741555e-02   5.0807313e-01  -1.1972180e+00  -2.0977552e+00  -1.6867541e-01   2.7434539e+00  -6.5560634e-01   6.1583492e-01   4.2586532e-01   3.8580269e-01  -3.6096888e-01   2.0952377e-01  -6.2901173e-02   5.6548496e-01   2.1006163e-01   1.0135525e-01  -1.1306177e-01  -7.8565674e-01  -7.3060441e-02
   7.6448930e-01   2.5722126e-01   2.5240566e-02   9.1733750e-02   1.2356728e-01  -9.7990790e-02   7.0621832e-02  -7.5837433e-02   1.1332396e-01   1.1332396e-01   3.4129920e-01  -7.4197528e-01   3.3784163e-01  -7.8982764e-02   1.3841982e-01  -4.7376544e-02   8.8443039e-01   1.0977698e+00   8.2867048e-02   3.3860969e-01   1.3819149e+00  -1.1170867e+00   3.8984278e-02   6.3382129e-02   1.1332396e-01   1.1332396e-01   1.1332396e-01   1.3093937e-01   2.9128984e-01  -4.4617743e-01   7.0607794e-01   6.8499677e-01   1.7257355e+00  -5.4308632e-01  -4.2666463e+00  -1.1201398e+00   3.4724274e+00  -1.9531494e+00   2.1817567e+00   2.8513460e-01   2.3165124e+00   1.1766184e+00  -5.2859567e-01   5.6688776e-01   1.1975843e+00   3.8928626e+00  -2.9908929e-02   3.0405257e-01   7.3131619e-01   3.0128429e+00  -2.9451594e+00   1.6177115e+00  -2.1966413e+00   4.2175661e-01   1.3315693e-01  -1.9460168e-01   7.5109417e-01   5.3475309e-01  -8.5584274e-01   2.4840413e-02  -3.5484118e-01  -5.0305441e-01  -4.3009645e-01   9.9268665e-01  -1.9391570e+00   1.6237129e+00  -2.1289894e+00  -8.7328955e-01   2.6179659e-01  -4.9599296e-01   2.8496879e+00   7.6864539e-02  -6.5700884e-02  -2.3580857e+00  -2.9058119e+00  -7.4544960e-01   3.0425847e+00  -1.2937563e-01   1.1242951e+00   6.1839380e-01   1.3247430e-01  -4.7379061e-01   1.8132925e-01  -2.8447379e-01   5.3076352e-01   2.2006803e-01   8.1431866e-02  -1.2511582e-01  -6.2294600e-01  -5.0573009e-02
   8.6173999e-01   5.9930983e-01   4.7093400e-03   1.5779105e-01   2.9178294e-02  -1.2848810e-01   9.9507931e-03  -1.1475069e-01   4.5284444e-02   4.5284444e-02  -1.6246998e-01  -1.1539445e+00   2.2960632e-01  -1.6407203e-01   6.4345924e-02  -7.4605965e-02   8.6122359e-01   1.2591112e+00  -9.0933614e-02   1.7622850e-01   1.3668557e+00  -1.2452755e+00   2.3879019e-03   2.1308250e-02   4.5284444e-02   4.5284444e-02   4.5284444e-02  -9.2995305e-03  -2.4366532e-01  -5.2879420e-01   5.0213700e-01   5.4069597e-01   1.4743930e-01  -1.0172233e+00  -4.1228834e+00  -6.7527131e-01   4.9044315e+00  -1.5733980e+00   4.7411318e+00   2.0341483e-01   2.9477914e+00   7.4734359e-01   7.9255300e-01  -2.2166390e-01   9.8379026e-01   1.8022479e+00  -8.9615813e-02   4.7629527e-01   6.3520310e-01   1.9097051e+00  -2.3230979e+00   6.6322277e-01  -1.0886711e+00   4.7279591e-01   7.5865172e-01  -4.0550702e-02   1.4768077e+00   5.4933303e-01  -1.6042230e+00  -7.0326971e-01   1.1546902e+00  -1.7444307e+00   1.6719316e+00   9.8714300e-01  -1.6883229e+00   2.7294215e-01  -2.6847656e+00  -2.1396877e+00  -9.0409730e-02  -1.0618070e+00   1.9141243e+00  -1.2844832e+00  -9.9807770e-01  -3.2913994e+00  -4.2232601e+00  -1.7215620e+00   2.4513714e+00  -3.9911741e-01   1.4828239e+00   4.9299645e-01   4.4831033e-01  -6.5002156e-01   9.0791531e-02  -8.2842110e-01   1.0500114e+00   1.4389851e-01  -4.6807696e-03  -1.0893699e-01  -3.9622043e-01   7.4286274e-02
   1.1102280e+00   7.5151540e-01  -8.5838128e-03   1.8929627e-01   6.0533035e-02  -7.6024185e-02   4.7510795e-02  -6.3160322e-02   6.7987443e-02   6.7987443e-02   3.4907152e-01  -6.8878439e-01   3.4134002e-01   4.9113315e-02   8.9424665e-02  -1.5256541e-02   1.0729153e+00   1.9106472e+00   6.1931438e-03   2.4907637e-02   1.2046247e+00  -9.4372529e-01   6.4639154e-03   3.8883039e-02   6.7987443e-02   6.7987443e-02   6.7987443e-02   1.0429983e-01  -3.2607876e-01  -1.3912086e-01   6.5357044e-01   5.5603977e-01   2.8470954e-01  -1.1249808e+00  -4.3934376e+00  -1.5344058e+00   4.5080920e+00  -1.4991817e+00   3.6447756e+00  -6.2146086e-02   2.3795013e+00   6.7787514e-01   7.7678680e-01  -2.3799849e-01   1.1064612e+00   2.7935725e+00   4.6122910e-03   3.0964083e-01   3.3913830e-01   2.0666883e+00  -2.7726176e+00   6.3168465e-01  -5.1879658e-01   4.0376945e-01   9.4077505e-01  -2.3387014e-01   1.3832031e+00   6.2827710e-01  -1.3595842e+00  -7.5554093e-01   8.6901326e-01  -8.5356072e-01   1.1112383e+00   1.3984387e+00  -2.0603624e+00   8.3430331e-01  -2.7724212e+00  -2.4224401e+00   6.0307703e-02  -1.1489957e+00   2.3585804e+00  -8.3526379e-01  -1.5418560e+00  -3.6488653e+00  -4.6916906e+00  -1.9619939e+00   3.1071484e+00   3.4765526e-01   7.2301827e-01   1.2875628e+00  -2.3180795e-01  -1.0572320e+00   8.9087824e-02  -1.6058104e+00   1.0995929e+00   4.9985327e-02   2.8508879e-02  -1.7537753e-01  -3.5253560e-01  -5.1252754e-02
   1.3697526e+00   1.0309285e+00   1.1708123e-03   2.2676850e-01   5.5568733e-02  -8.3672005e-02   6.7805786e-02  -2.9847081e-02   6.1063035e-02   6.1063035e-02   7.7315244e-01  -7.0789434e-01   3.9428052e-01   8.2097446e-02   8.5353048e-02  -6.3745279e-03   1.5417681e+00   1.3402927e+00   7.2950809e-02   2.3780790e-01   1.5714613e+00  -1.1841594e-01  -3.2402345e-03   5.4534575e-02   6.1063035e-02   6.1063035e-02   6.1063035e-02   2.0322899e-01  -1.1128692e-02  -3.3756836e-01   8.4774370e-01   7.4406394e-01   1.4516802e-01  -1.5310836e+00  -5.9092872e+00  -2.8929535e+00   4.9793903e+00  -1.7582366e+00   4.1843388e+00  -2.2582287e-01   3.9197915e+00   1.6576331e+00   5.6347647e-01   1.7925485e-01   1.5601794e+00   3.3338354e+00  -4.8861150e-01   1.0858621e-01   1.5488559e+00   2.6381026e+00  -2.7726019e+00   1.2679107e+00  -4.8704020e-02   6.2146950e-01   1.7495118e+00  -3.0500436e-01   1.5872269e+00   4.2055797e-01  -1.1021524e+00  -2.5234209e-01   6.0089461e-01  -1.5122721e+00   9.7245694e-01   5.2880262e-01  -2.4424802e+00   6.3112809e-01  -3.3037142e+00  -3.1566382e+00   1.1807561e-01  -1.1945611e+00   2.7451086e+00  -3.0980212e-01  -1.2383542e+00  -4.0109045e+00  -4.4775014e+00  -1.8378598e+00   3.2248266e+00   6.0137367e-01   1.4945839e+00   1.3221105e+00  -3.5974564e-01  -6.3454951e-01   7.8930246e-02  -3.0529344e-01   1.0054380e+00   2.0577215e-01   2.8738629e-02  -1.6481283e-01  -2.6152848e-01   3.6639666e-02
   1.3313779e+00   1.1089264e+00  -2.1245892e-02   2.4834664e-01   3.3682828e-02  -8.5748086e-02   4.2306441e-02  -1.6646836e-02   4.1536651e-02   4.1536651e-02   6.9210452e-01  -3.4700750e-01   3.5177493e-01   1.6677100e-01   6.2116790e-02  -1.3177665e-02   1.5972251e+00   1.6709278e+00  -5.6158566e-02   4.1262789e-02   1.4930210e+00  -8.8025984e-02  -9.2564024e-03   4.4943882e-02   4.1536651e-02   4.1536651e-02   4.1536651e-02   2.0052851e-01  -1.4094245e-01  -4.5877604e-01   7.6986970e-01   5.9770490e-01  -5.3229437e-01  -1.8014372e+00  -5.4730732e+00  -3.6193328e+00   5.3543450e+00  -2.0355318e+00   4.8223796e+00  -3.0865976e-01   3.7343324e+00   1.7087957e+00   1.1439464e+00  -1.0617849e-01   1.5838002e+00   2.9377531e+00  -3.3874912e-01  -4.0562875e-02   1.6385364e+00   2.3002588e+00  -2.2342382e+00   7.2135895e-01   6.3890980e-01   7.0401006e-01   2.1232886e+00  -2.3330913e-01   1.6408804e+00   3.9226592e-01  -9.8045499e-01  -3.4582463e-01   1.0267902e+00  -1.5263216e+00   1.5471701e+00   7.7753617e-01  -1.8349071e+00   2.6106954e-01  -2.9982237e+00  -3.3296094e+00  -2.9829587e-02  -1.3874355e+00   2.5854112e+00  -6.8263651e-01  -1.5531218e+00  -4.7606553e+00  -4.7345206e+00  -3.3926395e+00   2.8759532e+00  -1.0843170e-01   1.5904375e+00   1.4877729e+00  -2.4115236e-01  -5.9506892e-01   4.6717331e-02  -3.8661846e-01   1.1692281e+00   1.0013318e-01   8.3752875e-03  -1.7139629e-01  -1.0053833e-01   1.3371608e-01
   1.1304055e+00   1.2056942e+00  -3.4268051e-02   2.5027131e-01   1.0982015e-02  -9.9661260e-02  -2.0294638e-02  -8.2430641e-02   1.4441311e-02   1.4441311e-02   4.4296791e-01  -6.6016427e-01   3.1885959e-01   6.1402595e-02   3.2103055e-02  -3.8865600e-02   1.6548725e+00   1.7466839e+00   5.2444313e-02  -1.2422449e-01   1.4210223e+00  -2.9262026e-01  -1.7731956e-02   3.2323357e-02   1.4441311e-02   1.4441311e-02   1.4441311e-02   1.3191772e-01  -2.8912818e-01  -4.1652685e-01   4.8805134e-01   3.4652938e-01  -1.3070185e+00  -1.5282454e+00  -3.6433683e+00  -1.5764060e+00   4.4118904e+00  -1.1286066e+00   4.8495422e+00  -4.6121831e-01   3.6721265e+00   3.3720026e-01   2.0384672e+00  -5.1929533e-01   1.3361677e+00   1.0656723e+00  -2.8027285e-01   3.4630091e-01   1.3341373e+00   1.1609422e+00  -1.7406337e+00  -2.9290008e-01   1.2957372e+00   4.8019695e-01   1.6263673e+00  -5.3120900e-01   1.7401200e+00   5.2699376e-01  -1.7242250e+00  -1.1215380e+00   1.9468645e+00  -1.8499869e+00   2.3471441e+00   1.0175949e+00  -1.6123313e+00  -8.4012066e-01  -2.9502394e+00  -3.7471517e+00  -3.4939635e-01  -1.6645398e+00   1.4105941e+00  -1.6291842e+00  -2.2688985e+00  -5.2637849e+00  -5.6203539e+00  -2.8509155e+00   2.4983770e+00  -3.4041353e-01   1.5224011e+00   1.5820931e+00  -1.8069521e-01  -1.1680562e+00   8.7343287e-03  -1.7366385e+00   1.1755730e+00  -5.9555425e-02  -2.2928049e-02  -2.7168972e-01  -1.5651176e-01   1.2788945e-01
   1.1856215e+00   1.2530329e+00  -2.0419296e-02   2.4740137e-01   6.5444679e-02  -6.3869318e-02  -1.7199714e-04  -1.1593947e-02   4.9940853e-02   4.9940853e-02   1.0606516e+00  -5.4684866e-01   3.9196210e-01   1.6512066e-01   7.8244514e-02  -4.6502149e-02   1.6310130e+00   1.7762658e+00   8.0072346e-02  -1.6102674e-01   1.3838165e+00  -2.5976733e-01   2.6039452e-02   4.8354239e-02   4.9940853e-02   4.9940853e-02   4.9940853e-02   2.0133741e-01  -3.8818204e-01  -3.6240342e-01   6.1705755e-01   5.9342063e-01  -1.1232632e+00  -1.6259026e+00  -3.6959487e+00  -1.7473914e+00   3.5851591e+00  -1.2440776e+00   3.8684524e+00  -5.4552055e-01   3.2057283e+00   5.2769585e-01   1.7038526e+00  -7.6267291e-01   1.1916886e+00   1.6509236e+00  -7.8246476e-01  -2.5652966e-02   1.2218667e+00   1.6798090e+00  -1.7376065e+00   1.4892867e-01   1.4171975e+00   4.9390941e-01   1.2465340e+00  -3.9486676e-01   1.5654246e+00   5.6334055e-01  -1.5618463e+00  -8.0962529e-01   1.5933069e+00  -1.6138013e+00   1.8519160e+00   7.7907065e-01  -1.2869448e+00  -3.8607634e-01  -2.7901238e+00  -3.3326559e+00  -2.4944831e-01  -1.6376051e+00   1.8310637e+00  -9.5698248e-01  -2.3536626e+00  -5.1567682e+00  -5.4233421e+00  -2.0873899e+00   1.9528455e+00  -4.3486311e-01   1.2346434e+00   1.5028917e+00  -2.7047792e-01  -8.7191850e-01   1.1123009e-02  -1.3237347e+00   9.6337511e-01  -9.2761598e-02   1.5848705e-02  -2.4228214e-01  -2.4946686e-01   1.4015929e-01
   1.4376395e+00   1.4510770e+00  -3.4335191e-02   2.9747376e-01   4.3375851e-02  -3.9621752e-02   1.9218697e-02   2.9694350e-02   2.9221735e-02   2.9221735e-02   1.1443024e+00  -3.1787077e-01   3.5553292e-01   2.3255778e-01   5.3713069e-02  -3.5278461e-02   1.3171310e+00   1.5538382e+00   1.7106459e-01  -2.7474437e-02   1.0917836e+00   1.9598728e-01   1.7926768e-02   4.7043280e-02   2.9221735e-02   2.9221735e-02   2.9221735e-02   2.6318477e-01  -4.9734771e-01  -1.7977493e-01   5.8016596e-01   5.8092850e-01  -8.7741668e-01  -1.4455299e+00  -3.0968646e+00  -1.3076884e+00   2.9372927e+00  -1.5257951e+00   3.4138669e+00  -8.6228422e-01   3.0888438e+00   8.7159159e-01   1.6256361e+00  -8.4024035e-01   1.0463583e+00   1.7349481e+00  -1.2869550e+00  -3.6493153e-01   1.1204770e+00   2.0571459e+00  -1.5608771e+00   3.9061583e-01   2.4736548e+00   5.0648563e-01   1.0565781e+00  -4.2644042e-01   1.8049476e+00   5.2736542e-01  -1.3503174e+00  -7.2006842e-01   2.3363665e+00  -1.5913157e+00   2.0890155e+00   5.2533594e-01  -1.2314827e+00  -3.9057091e-01  -2.3411013e+00  -3.1612502e+00  -1.6794199e-01  -1.6230156e+00   2.0632156e+00  -2.0732584e-01  -2.2673061e+00  -4.7284497e+00  -4.6760299e+00  -4.4737150e-01   1.3304261e+00  -2.2354550e-01   4.9974756e-01   1.5057133e+00  -5.7045345e-01  -6.6787803e-01  -2.9720999e-02  -9.9252002e-01   6.4738367e-01  -8.0413159e-02   3.6187052e-03  -2.1394866e-01  -2.5403382e-01   1.4125340e-01
   1.3416307e+00   1.4637297e+00  -5.4446428e-02   3.0270585e-01   2.6679859e-02  -9.3213907e-03   9.1899129e-03   2.3196954e-02   1.8037333e-02   1.8037333e-02   8.6589069e-01  -8.2304089e-02   2.7000333e-01   2.6017596e-01   3.2678789e-02  -2.0586307e-02   9.2803269e-01   1.1654142e+00   7.2474056e-02  -9.6580495e-02   8.8876681e-01   5.0791284e-01   1.5082558e-02   5.1355809e-02   1.8037333e-02   1.8037333e-02   1.8037333e-02   2.6021399e-01  -6.1271088e-01  -3.0939267e-01   3.8987808e-01   3.6350535e-01  -1.0723225e+00  -1.3243527e+00  -1.5423985e+00  -4.9975512e-01   2.5524882e+00  -2.0249038e+00   3.3019586e+00  -9.0852134e-01   2.9818489e+00   1.5850300e+00   1.8383204e+00  -7.6717035e-01   9.3391144e-01   1.3286938e+00  -1.3894020e+00  -4.0949074e-01   1.1177884e+00   2.1150962e+00  -1.0189776e+00   2.9930404e-01   2.7762356e+00   5.8709405e-01   8.6139247e-01  -4.0282267e-01   1.7888207e+00   4.8896055e-01  -1.0517588e+00  -6.8147617e-01   2.9025973e+00  -1.5754380e+00   2.3574079e+00   7.0042178e-01  -5.8785032e-01  -5.3698382e-01  -1.5330869e+00  -2.6736622e+00  -3.6579471e-01  -1.6466746e+00   2.1609693e+00  -1.0168527e-01  -1.9727363e+00  -5.1574411e+00  -3.7044652e+00  -6.4702304e-01   5.6931868e-01  -4.2996809e-01   1.4552716e-01   1.4302991e+00  -4.4822998e-01  -7.7741528e-01  -3.8979734e-02  -1.2206881e+00   3.6562840e-01  -1.6433130e-01  -1.9646293e-03  -1.7305510e-01  -2.8124503e-01   1.9405838e-01
   1.2423720e+00   1.3007971e+00  -7.6618808e-02   2.7533899e-01  -3.1871188e-04  -4.6158311e-02   1.8603807e-03  -1.2444824e-02  -1.9379019e-02  -1.9379019e-02   7.9513234e-01  -1.3210863e-02   2.0809876e-01   1.8196030e-01  -8.0405587e-03  -5.8301676e-02   8.7651764e-01   6.9437046e-01   1.7472293e-01  -3.1235980e-02   6.5113114e-01   5.8689865e-01  -7.3481790e-03   2.5798242e-02  -1.9379019e-02  -1.9379019e-02  -1.9379019e-02   2.4746322e-01  -4.4132832e-01  -5.9174695e-01   2.2482574e-01   1.6006560e-01  -8.0295650e-01  -1.0655286e+00  -2.8098490e-01   2.7561292e-01   1.5385175e+00  -2.2147543e+00   2.4945880e+00  -1.0422343e+00   2.8571058e+00   1.2712328e+00   1.9147595e+00  -7.4853911e-01   7.4035189e-01   1.0138943e+00  -1.1833676e+00  -4.8011915e-01   1.1655229e+00   2.2204148e+00  -4.8095190e-01   1.8709516e-01   3.2711189e+00   5.7602229e-01   6.8426427e-01  -5.6095248e-01   1.7203615e+00   3.5684333e-01  -7.1456488e-01  -6.2353213e-01   3.4699280e+00  -1.6262533e+00   2.6962862e+00   3.7661422e-01   3.2145802e-01  -8.2310633e-01  -8.4247764e-01  -2.1040473e+00  -3.6307279e-01  -1.4472342e+00   2.0233624e+00   6.8943335e-02  -1.6672329e+00  -4.6919252e+00  -2.7985531e+00  -1.0386721e-01  -7.6397328e-02  -9.9429180e-01   8.0893593e-02   1.2342554e+00  -2.1854982e-01  -4.8846508e-01  -6.7366225e-02  -4.9151715e-01   1.7835155e-01  -1.9837091e-01  -2.9104224e-02  -2.0642916e-01  -3.4295814e-01   2.2145790e-01
   8.9787991e-01   1.0366967e+00  -6.6930762e-02   1.9906367e-01   4.3607766e-02  -3.4556920e-02   7.3539064e-03  -3.8072930e-02   9.1721950e-03   9.1721950e-03   8.9469111e-01  -2.4296093e-01   2.2840948e-01   5.3143648e-02   2.1530862e-02  -9.3032305e-02   6.2265751e-01   1.7770850e-01   2.0652661e-01  -8.7269750e-02   4.3682471e-01   2.1118012e-01   2.5644906e-02   3.4114009e-02   9.1721950e-03   9.1721950e-03   9.1721950e-03   2.1810502e-01  -2.1452746e-01  -8.3196182e-01   7.3369021e-02   2.4603257e-02  -7.5673736e-01  -7.8385360e-01   1.1759480e+00   1.6831578e+00   9.2639527e-01  -1.2818967e+00   1.9699473e+00  -1.0307320e+00   2.3627296e+00  -3.1685083e-01   2.4659987e+00  -6.4717881e-01   4.5557283e-01   2.5913000e-01  -5.0112508e-01  -1.8755139e-01   9.0022821e-01   1.9739200e+00   2.2205913e-01  -6.2297145e-02   3.1340136e+00   4.1068478e-01   1.2121410e-01  -6.6119030e-01   1.3456524e+00   2.9083795e-01  -6.3781192e-01  -7.3183000e-01   3.5975715e+00  -2.0045266e+00   2.7663718e+00  -3.2127849e-02   1.4537037e+00  -1.2953173e+00  -2.4326962e-01  -1.4175125e+00  -4.4804600e-01  -1.3995535e+00   1.5187727e+00  -2.0063501e-01  -1.3076113e+00  -3.5311073e+00  -2.1844198e+00   1.1278862e+00  -9.6615108e-01  -1.5813240e+00  -6.7427984e-02   7.6491137e-01   2.9026180e-01  -1.6977459e-01  -3.9693002e-02   7.7081297e-03   1.5092345e-01  -3.0381329e-01   4.7582259e-03  -2.2304299e-01  -6.0311826e-01   2.8033403e-01
   4.7104543e-01   6.6941712e-01  -1.1796453e-01   1.1115365e-01  -2.4129264e-03  -1.3144234e-01  -7.3088263e-02  -9.9093328e-02  -6.2560737e-02  -6.2560737e-02   7.5703994e-01   1.9400605e-02   1.1645176e-01   8.3732830e-03  -4.8312521e-02  -1.8252260e-01   6.4629819e-01   1.3187398e-01   1.7581755e-01  -2.9347073e-01   3.1720260e-01  -2.9963889e-01  -6.0346022e-03  -2.0501840e-02  -6.2560737e-02  -6.2560737e-02  -6.2560737e-02   9.4112424e-02  -1.6418365e-01  -1.2424282e+00  -2.4204199e-01  -2.1866986e-01  -7.1361283e-01  -3.0952886e-01   3.8105240e+00   3.0636523e+00  -1.0779116e+00  -1.8871970e+00   5.7487075e-01  -7.9553363e-01   1.5869617e+00   6.6733620e-03   2.1749647e+00  -7.7982414e-01   1.1773297e-01  -3.0741179e-01  -7.2066352e-01  -1.7054289e-01   6.7354882e-01   1.7334946e+00   8.1527913e-01  -4.8670367e-01   2.7264212e+00   4.1114498e-01  -6.5492751e-01  -6.7847060e-01   9.3078199e-01   3.5900920e-01  -4.9618279e-01  -7.3439217e-01   3.6740902e+00  -1.2820405e+00   2.3998839e+00   4.3677546e-01   2.5432898e+00  -1.3143976e+00   8.9075660e-01  -1.6374581e-01  -6.2799990e-01  -1.1307985e+00   1.2163775e+00  -3.3013353e-01  -1.3037160e+00  -4.2953655e+00  -1.7253512e+00   1.8814186e-01  -1.6730521e+00  -2.6081642e+00   4.5721681e-01   5.8497032e-01   7.3284526e-01  -3.2974310e-01  -8.3971063e-02  -5.4565598e-01  -3.8199705e-01  -4.7669951e-01  -6.4333171e-02  -2.8477177e-01  -7.7574816e-01   3.3053098e-01
   4.9502651e-01   3.5969341e-01  -1.2226407e-01   3.2966555e-02   2.6015493e-02  -8.6475635e-02  -2.0077637e-02  -8.5773572e-02  -3.4203200e-02  -3.4203200e-02   1.0009303e+00  -1.3443693e-01   1.3392938e-01  -3.2926874e-02  -2.0950505e-02  -1.8329970e-01   5.7214317e-02  -4.0415233e-01   7.8060812e-02  -3.9339242e-01  -2.5891846e-02  -3.9203561e-01   1.5958790e-02  -1.1172060e-02  -3.4203200e-02  -3.4203200e-02  -3.4203200e-02   7.4360302e-02  -1.9193217e-01  -1.3828469e+00  -3.1210836e-01  -2.6898388e-01  -2.6320332e-01  -2.0211273e-01   4.8312969e+00   3.7564906e+00  -9.7611620e-01  -1.5626147e+00   2.3488443e-02  -7.0519574e-01   8.9265150e-01  -3.8557799e-01   2.3428590e+00  -6.3197838e-01  -1.6652191e-01  -6.9291224e-02  -2.8533588e-01  -1.3236107e-01   9.1984243e-02   2.2911537e+00   8.7896927e-01  -9.7829548e-02   2.2483055e+00   4.3747416e-01  -1.1958584e+00  -5.3491679e-01   7.0649597e-01   2.0977420e-01  -1.2211030e-01  -7.0339582e-01   3.4333534e+00  -1.4387397e+00   1.9863439e+00   2.0952774e-01   3.2623488e+00  -1.0174263e+00   1.6856584e+00   6.9467369e-01  -6.2195572e-01  -1.1962043e+00   1.7082866e+00   1.5777438e-01  -7.0876735e-01  -3.1276639e+00  -4.9409400e-01   1.1484508e+00  -2.4709053e+00  -2.5781469e+00  -2.8802127e-01   1.1183477e-01   9.8910253e-01   2.9995619e-02  -5.2075067e-02   4.9198160e-02  -4.7487745e-01  -4.6833117e-01  -3.1037414e-02  -2.3036445e-01  -1.0238878e+00   4.0324816e-01
   7.8000197e-01   3.7856851e-01  -1.2410195e-01   5.4375435e-02  -7.3078969e-03  -3.6079966e-02   5.5147140e-02  -1.7229546e-02  -5.4349016e-02  -5.4349016e-02   1.0093453e+00  -1.4817624e-01   8.6007357e-02  -6.0205436e-02  -5.4325015e-02  -1.6446332e-01  -7.0670838e-01  -1.0688905e+00   6.4761555e-02  -8.8811379e-02  -3.0485106e-01   2.9391883e-01  -9.1977043e-04  -1.4208304e-02  -5.4349016e-02  -5.4349016e-02  -5.4349016e-02   1.3977174e-01  -6.6788926e-02  -8.1506203e-01  -3.0432508e-01  -2.9163293e-01   3.0020775e-01   6.1205961e-02   4.8055324e+00   4.6528970e+00  -7.3237497e-01  -6.2315131e-01  -1.8653642e-01  -1.1865251e+00   8.5160231e-01  -1.0889844e+00   2.3950861e+00  -1.3182268e-01  -4.2019587e-01   1.9115886e-01  -2.2430470e-01  -2.1528487e-01  -1.1194585e-01   2.8936423e+00   1.0022994e+00   5.1081679e-01   3.2223276e+00   3.7665256e-01  -1.3409878e+00  -4.6321270e-01   8.6426255e-01  -8.6816481e-02   2.8812608e-01  -4.8426240e-01   3.8696506e+00  -1.8401994e+00   1.9754983e+00  -7.1089600e-01   3.0613303e+00  -1.0103970e+00   2.1094947e+00   1.0434432e+00  -3.7962079e-01  -1.0300872e+00   1.9176077e+00   1.1646876e+00   9.3355769e-02  -4.1380586e-01   9.4300889e-01   4.9658542e+00  -3.2662286e+00  -1.8158979e+00  -1.3163730e+00  -2.8596206e-01   7.3882405e-01   6.3869614e-01  -7.5619878e-02   1.3800064e+00  -7.3022607e-01  -3.4376036e-01  -3.6461249e-02  -1.0468742e-01  -1.2084699e+00   4.0604265e-01
   4.6279260e-01  -2.0275604e-02  -1.3116334e-01  -3.8246344e-02   5.6620752e-03  -3.6834538e-02   5.2832906e-02  -3.4431398e-02  -5.1626139e-02  -5.1626139e-02   1.0253751e+00  -2.4484681e-01   6.7956600e-02  -1.5646010e-01  -5.4919109e-02  -1.8399028e-01  -9.5739513e-01  -1.5228706e+00  -5.6024538e-02  -2.0805360e-01  -2.9488825e-01   2.2128222e-01  -4.8911724e-04  -1.8381897e-02  -5.1626139e-02  -5.1626139e-02  -5.1626139e-02   8.9997807e-02   1.1576757e-01  -9.1345026e-01  -4.5428730e-01  -4.4486519e-01   3.2879676e-01   2.5957912e-01   6.0005093e+00   5.6266781e+00  -1.2356769e+00  -6.2008907e-02  -9.3975669e-01  -1.0670854e+00   5.1125594e-01  -1.4349429e+00   2.4003918e+00   3.5586218e-01  -6.1836742e-01   7.5995220e-02   1.8263579e-01   1.2701848e-01  -2.3903807e-01   2.8763668e+00   1.3561107e+00   6.1053917e-01   2.4907412e+00   3.1116556e-01  -1.7870046e+00  -4.3880575e-01   4.0161946e-01  -2.4934285e-01   5.6195715e-01  -4.2500846e-01   3.3236421e+00  -1.7032005e+00   1.2698290e+00  -8.6664972e-01   3.6085109e+00  -9.9420851e-01   2.7344963e+00   1.9000977e+00  -4.4874080e-01  -8.2833333e-01   1.7426108e+00   1.1666754e+00   6.0992924e-01   3.3595814e-01   1.7152027e+00   5.5299112e+00  -3.7773119e+00  -1.8759736e+00  -1.1478912e+00  -5.7544351e-01   1.0510979e+00   6.7169016e-01  -5.2665032e-02   1.4620123e+00  -9.9864026e-01  -4.0390344e-01  -2.7041879e-02  -7.4393950e-02  -1.4742251e+00   4.4407807e-01
   4.2275674e-01  -3.7330947e-01  -1.5759203e-01  -1.1533347e-01   1.2262585e-03  -4.9541470e-02   4.6933890e-02  -6.1227371e-02  -6.4440633e-02  -6.4440633e-02   1.0830010e+00  -1.6890086e-01   4.2579991e-02  -1.1898930e-01  -6.6115506e-02  -1.7074997e-01  -9.8817720e-01  -1.8632034e+00  -1.1890487e-01  -3.7212602e-01  -5.0381347e-01   1.8321846e-01  -2.6555364e-02  -2.9562312e-02  -6.4440633e-02  -6.4440633e-02  -6.4440633e-02   2.9428779e-02   4.5048638e-02  -1.1937700e+00  -5.9360717e-01  -5.9353111e-01   6.4205484e-01   4.1422284e-01   7.2163300e+00   5.6897730e+00  -1.9269011e+00  -6.1391310e-01  -2.0126778e+00  -7.2929749e-01   5.7919373e-02  -2.0793922e-01   1.9016728e+00   7.6029434e-01  -7.2247874e-01   5.6491094e-01   1.0985395e-01   3.0425273e-01  -5.4658445e-01   3.1378503e+00   1.0370426e+00   9.1373848e-01   1.5352384e+00   4.0285249e-01  -2.0798537e+00  -4.3784203e-01   1.1986142e-01  -3.1666389e-01   9.1191705e-01  -4.0359015e-01   2.7111737e+00  -1.0769382e+00   2.7835583e-01  -6.6196503e-01   3.7883179e+00  -4.6838306e-01   3.4442340e+00   2.7368299e+00  -4.2501417e-01  -6.3427338e-01   2.0878802e+00   1.5975263e+00   8.1932503e-01  -2.9805031e-01   2.4026436e+00   4.8640780e+00  -3.7177418e+00  -1.5996354e+00  -9.3705053e-01  -5.8018335e-01   1.0980214e+00   3.0016665e-01  -3.9874753e-02   9.6106664e-01  -1.4267460e+00  -4.7439383e-01  -3.4577094e-02  -7.9654398e-02  -1.6565187e+00   4.3398725e-01
  -1.3563700e-01  -1.1063035e+00  -1.6490848e-01  -2.7081985e-01  -7.4075517e-04  -1.0135455e-01  -1.4064490e-02  -1.9794214e-01  -7.7630835e-02  -7.7630835e-02   6.8976397e-01  -6.2894214e-01   4.6881648e-03  -2.7112814e-01  -7.9775041e-02  -2.0408438e-01  -7.8311172e-01  -2.2880960e+00  -1.3195114e-01  -7.5239277e-01  -6.7342471e-01  -5.8296151e-01  -5.6404871e-02  -5.3872356e-02  -7.7630835e-02  -7.7630835e-02  -7.7630835e-02  -1.5965957e-01   4.1639290e-02  -1.7927360e+00  -9.6200222e-01  -1.1039834e+00   5.3911256e-02   4.6463747e-01   8.8953008e+00   6.9614909e+00  -2.1669579e+00   4.2861706e-01  -2.5540564e+00  -3.5523789e-01  -5.0578026e-01  -1.8997036e+00   2.8739557e+00   1.1511970e+00  -1.1299422e+00  -7.3944688e-01   1.7717595e+00   1.4380994e+00  -1.1289821e+00   1.7377992e+00   1.2433926e+00  -1.2750466e-01   1.8351063e-01   1.9499915e-01  -2.3853799e+00  -7.8415166e-01  -3.7977250e-01  -4.6387757e-01   6.6148683e-01  -1.1768078e+00   2.5452852e+00  -1.2668662e+00   2.4198426e-01  -7.1558030e-01   4.8084731e+00  -1.4108717e+00   3.5071805e+00   2.9572704e+00  -6.1619876e-01  -5.6532187e-01   8.3055164e-01   1.3248252e-01   5.0964599e-01  -5.7392818e-01   1.9662322e+00   3.8557119e+00  -3.3625889e+00  -1.8529710e+00  -2.5928013e-01  -7.6332338e-01   1.8011643e+00  -3.8770191e-01  -2.3569127e-02  -8.1744520e-02  -1.1119389e+00  -6.1571973e-01  -4.5125726e-02  -1.8611753e-01  -1.9954649e+00   4.1237640e-01
   1.6312710e-01  -1.1702915e+00  -1.7399879e-01  -2.7442479e-01   1.6136477e-02  -7.5046679e-02   7.1292713e-02  -1.1313694e-01  -5.9242268e-02  -5.9242268e-02   1.0906435e+00  -2.6032493e-01   4.1012425e-02  -2.3988234e-01  -6.0314106e-02  -1.7026051e-01  -1.0545863e+00  -2.3175677e+00  -2.4529391e-01  -6.5948844e-01  -7.9651149e-01  -4.3540083e-01  -5.0712984e-02  -4.5150214e-02  -5.9242268e-02  -5.9242268e-02  -5.9242268e-02  -1.0358075e-01   1.8540082e-01  -1.5853069e+00  -8.0010822e-01  -9.0038732e-01   7.3467575e-01   5.4885942e-01   8.4930113e+00   6.0331976e+00  -1.8511862e+00  -8.6590733e-03  -2.6739942e+00  -2.9162598e-01  -7.0678923e-01  -7.2632429e-01   2.0686200e+00   1.4636701e+00  -1.0724155e+00   5.3785746e-01   1.3231340e+00   9.3968760e-01  -1.1257033e+00   2.7561097e+00   1.1311578e+00   8.0940329e-01   2.3878826e-01   2.8471344e-01  -2.0661496e+00  -5.0674479e-01  -3.7786992e-01  -6.4834807e-01   1.4003961e+00  -5.8814111e-01   1.9398818e+00  -5.9979363e-01  -6.1652049e-01  -8.6593557e-01   4.5152698e+00  -3.0507735e-01   4.0702326e+00   3.6615942e+00  -3.0491363e-01  -3.0136883e-01   1.7729858e+00   1.4144720e+00   1.1211964e+00   8.1133184e-01   2.9565415e+00   4.7187424e+00  -3.6033269e+00  -1.2853322e+00  -4.1000488e-01  -8.4294470e-01   1.5602415e+00   2.6671231e-01   3.4898578e-03   9.2873722e-01  -1.4247123e+00  -5.1086110e-01  -2.1424768e-02  -1.1292164e-01  -1.9362257e+00   4.5003924e-01
   3.9732124e-01  -1.3979632e+00  -1.5909648e-01  -2.9572279e-01   4.4421417e-02  -3.5774145e-02   1.4967058e-01  -8.2022783e-02  -2.4305261e-02  -2.4305261e-02   1.3193196e+00  -3.3250084e-01   9.6250155e-02  -2.8469763e-01  -2.6301253e-02  -1.1661685e-01  -1.0936086e+00  -2.6351753e+00  -2.7640625e-01  -5.7457750e-01  -8.7899881e-01  -1.4827461e-01  -5.2793853e-02  -2.7809496e-02  -2.4305261e-02  -2.4305261e-02  -2.4305261e-02  -6.0281414e-02   3.2368473e-01  -1.5153765e+00  -6.6654965e-01  -8.3386553e-01   1.1058008e+00   3.9519586e-01   7.5108416e+00   4.9542380e+00  -1.0897750e+00   1.9124102e-01  -2.6496471e+00  -2.8817127e-01  -5.8896136e-01  -4.8878899e-01   1.7976874e+00   1.9424721e+00  -1.0146639e+00   1.4071193e+00   1.6532988e+00   9.1350565e-01  -1.0837899e+00   3.2777913e+00   8.4553522e-01   1.4466707e+00   8.6412970e-02   2.9353534e-01  -1.4954985e+00  -4.5520418e-01  -3.5179538e-01  -9.7650078e-01   1.9174211e+00  -3.5914216e-01   1.3933575e+00  -5.8635915e-01  -1.0723136e+00  -1.4421179e+00   4.2724882e+00   1.7915688e-01   4.0257649e+00   3.7553927e+00  -2.1565489e-02  -1.0078333e-01   2.1759840e+00   2.0594681e+00   1.5616816e+00   2.1888392e+00   3.5878121e+00   5.4906213e+00  -3.3987067e+00  -5.8743050e-01  -4.0609549e-01  -9.0674713e-01   1.4199468e+00   6.4857885e-01   4.3280368e-02   1.9575772e+00  -1.3506792e+00  -3.7907328e-01   2.1050573e-02  -6.3729051e-02  -1.9188866e+00   4.4095645e-01
   1.9388815e-01  -1.4520878e+00  -1.3431476e-01  -3.2894637e-01   7.4706560e-02  -3.0866770e-04   1.4001431e-01  -8.6102458e-02   1.3565257e-02   1.3565257e-02   1.2924108e+00  -9.2874132e-01   1.2228672e-01  -4.2812862e-01   1.2779974e-02  -8.4391255e-02  -9.2426399e-01  -2.9495243e+00  -5.6987580e-01  -7.3943950e-01  -5.2082127e-01  -2.3803357e-01  -3.2666140e-02  -1.7658065e-02   1.3565257e-02   1.3565257e-02   1.3565257e-02  -1.3638189e-01   3.1534115e-01  -1.5876933e+00  -6.6013054e-01  -7.2714321e-01   2.9588380e-01   1.4321508e-02   7.1218094e+00   4.4285385e+00  -1.7507041e-01   6.7109198e-01  -1.4475431e+00   9.6814753e-02   7.7153949e-02   2.3515008e-01   1.7313014e+00   2.0514551e+00  -8.2190603e-01   8.4514334e-01   1.4002820e+00   1.2046334e+00  -7.6353318e-01   3.0564295e+00   9.4222747e-01   1.6675709e+00  -8.3550194e-01   3.4292077e-01  -9.9203882e-01  -1.2973953e-01  -4.7723701e-01  -1.0602244e+00   1.7107138e+00  -3.6074208e-01   3.1078987e-01  -1.0354692e+00  -1.3732937e+00  -1.5418728e+00   4.0252444e+00   1.7730362e-01   3.8261391e+00   3.6586067e+00  -2.3740155e-01  -1.7771724e-01   1.9070039e+00   1.5599720e+00   1.7834586e+00   1.8441836e+00   3.1828669e+00   4.3229860e+00  -3.5453936e+00  -5.2582102e-01   8.1586967e-01  -1.1826765e+00   1.7070728e+00   4.6501007e-01   9.5673167e-02   1.9243285e+00  -1.3332822e+00  -4.4771509e-01   4.5962612e-02   2.2920191e-02  -1.8023065e+00   5.2530089e-01
   2.6042960e-01  -1.7905722e+00  -1.2545753e-01  -3.5464152e-01   1.4501193e-01   1.5684151e-03   1.7318209e-01  -2.1138335e-02   5.7853389e-02   5.7853389e-02   1.8756087e+00  -3.6706322e-01   2.3462560e-01  -3.2321891e-01   7.0100581e-02  -6.7953595e-02  -4.5316724e-01  -1.8543938e+00  -3.9873549e-01  -8.2214626e-01  -3.7527449e-01  -5.7414182e-01  -9.4850556e-03   1.9808226e-03   5.7853389e-02   5.7853389e-02   5.7853389e-02  -5.7551421e-02   4.3955903e-01  -1.1304679e+00  -4.5694061e-01  -4.6844599e-01   1.0075040e+00   4.2628530e-01   6.9552982e+00   3.5695097e+00  -1.7263758e+00   4.0199623e-01  -3.3142671e+00   1.3681582e-01  -1.0849921e+00   1.5269630e-01   6.3251521e-01   1.8640372e+00  -8.9141693e-01   2.1283267e+00   9.0230434e-01   7.1860323e-01  -1.1688315e+00   3.2522648e+00   2.5776962e-01   1.7939410e+00  -1.0847419e+00   1.1504163e-01  -1.2434274e+00  -1.8611083e-01  -7.9798628e-01  -1.0323335e+00   1.7970823e+00  -1.1049428e-01  -7.2530643e-01   6.2551908e-01  -2.8778700e+00  -1.0640362e+00   3.3663337e+00   1.3729667e+00   3.7897952e+00   4.1749725e+00   1.4965888e-01   2.0565166e-01   2.1306084e+00   2.4845807e+00   1.2582689e+00   2.4634801e+00   2.5642126e+00   4.6427010e+00  -2.7350531e+00  -2.3854421e-01   9.8345252e-01  -8.3342515e-01   1.1892519e+00   4.6348366e-01   1.3004975e-01   1.3782490e+00  -1.6231992e+00  -4.1286890e-01   9.3958383e-02  -5.4047804e-02  -1.8287984e+00   3.9651582e-01
   9.0919018e-02  -1.7929687e+00  -6.1782046e-02  -3.5366227e-01   2.0644312e-01   2.8124512e-02   1.7618126e-01  -1.5522087e-02   1.2409750e-01   1.2409750e-01   1.8835030e+00  -1.1034931e+00   2.9412556e-01  -5.2226761e-01   1.4489676e-01  -5.2227022e-02  -1.0791852e-01  -2.1325768e+00  -4.5348447e-01  -8.0236520e-01  -5.1270890e-02  -9.7326316e-01   3.7240807e-02   2.6932986e-02   1.2409750e-01   1.2409750e-01   1.2409750e-01  -1.1192877e-01   4.1123418e-01  -1.2898581e+00  -3.6286775e-01  -2.1754006e-01   2.2362394e-01   1.9649236e-02   5.6515394e+00   3.1852498e+00  -6.8914814e-01   1.0349554e+00  -1.6718487e+00   4.1794195e-01  -3.6733944e-01  -1.4258171e-01   8.0702591e-01   1.6409558e+00  -8.7382908e-01   1.1920438e+00   8.3932279e-01   8.9376187e-01  -8.5933146e-01   2.6663128e+00   5.4733975e-01   1.8699931e+00  -1.5222565e+00  -1.9391533e-02  -5.9095529e-01  -2.3779236e-02  -6.5138143e-01  -1.1262921e+00   1.2903660e+00  -1.5814124e-01  -1.1077701e+00  -2.2961355e-01  -2.3633047e+00  -1.6963640e+00   3.2061834e+00   9.5302923e-01   2.8348937e+00   3.5483189e+00   1.2468752e-01   2.0166769e-01   1.4052752e+00   1.7635716e+00   1.0997976e+00   2.8877517e+00   1.7144689e+00   4.7316982e+00  -2.7083957e+00  -1.4234253e-01   2.2636044e+00  -1.3219740e+00   1.5729778e+00   7.4047405e-01   1.8036609e-01   1.9095301e+00  -1.2624295e+00  -3.5308452e-01   1.4452452e-01  -1.0787073e-02  -1.6495179e+00   4.5225435e-01
   1.4362367e-01  -1.8027148e+00  -7.2941313e-02  -3.0996226e-01   1.7513847e-01   2.9397786e-02   1.5634417e-01   1.1445054e-02   1.0570488e-01   1.0570488e-01   1.5382671e+00  -4.1176171e-01   2.3271957e-01  -3.3470329e-01   1.2155249e-01  -3.3315651e-03   2.3729862e-01  -1.3736559e+00  -5.0351685e-01  -9.1147233e-01   6.3477574e-02  -9.1747370e-01   1.2801974e-02   2.7407141e-02   1.0570488e-01   1.0570488e-01   1.0570488e-01  -1.0650685e-01   2.9122735e-01  -1.0245637e+00  -3.1448926e-01  -2.5119019e-01  -2.3659757e-02   1.0649077e-02   5.3448125e+00   1.6830054e+00  -3.5452161e-01   3.5734816e-02  -1.2220659e+00   5.2807218e-01  -5.7838975e-01   9.1385620e-01   5.1715286e-01   1.4934764e+00  -6.3554033e-01   1.4759125e+00   5.3993350e-01   5.7012168e-01  -7.7636717e-01   2.2994177e+00   2.0154594e-01   1.4664773e+00  -1.4020016e+00  -1.6419699e-02   9.9127009e-02   2.3756691e-02  -5.5135048e-01  -1.0927801e+00   1.3174906e+00  -3.0748033e-02  -1.3127602e+00   6.4791753e-01  -2.5870859e+00  -9.3347474e-01   2.5503734e+00   1.4075816e+00   2.6510581e+00   3.2079996e+00   1.5863624e-01   2.7305068e-01   1.4682836e+00   1.8333283e+00   7.0767106e-01   1.9485728e+00   1.1644380e+00   2.6824005e+00  -1.7145861e+00  -5.4566578e-02   2.7925807e+00  -9.8153835e-01   1.2664219e+00   2.8842098e-01   1.7185821e-01   9.6698455e-01  -1.2436198e+00  -3.2377053e-01   1.2375598e-01  -2.8815098e-02  -1.3568898e+00   3.9987176e-01
   4.4072533e-01  -1.9748518e+00  -5.9001941e-02  -3.1204012e-01   1.3084334e-01   3.5945008e-03   1.7763661e-01  -4.0695592e-02   7.6045717e-02   7.6045717e-02   1.3921494e+00  -6.7897536e-01   2.1546149e-01  -4.1910507e-01   9.1721789e-02   2.8818710e-02   5.3308596e-01  -1.3362195e+00  -3.1071332e-01  -8.1362530e-01   6.2177716e-02  -6.4604742e-01  -3.5429682e-02   9.1640227e-03   7.6045717e-02   7.6045717e-02   7.6045717e-02  -1.4530664e-01   4.0791504e-02  -9.0839211e-01  -2.7298033e-01  -2.4585386e-01  -1.9786294e-01  -2.0481783e-01   3.9841540e+00   1.5152524e+00  -2.4664026e-01   1.8230822e-01  -1.3142054e+00   3.6999474e-01  -1.7027559e-01   8.7348798e-01   2.9148372e-01   1.5568186e+00  -8.0404585e-01   1.4404131e+00   6.6108500e-01   7.1899597e-01  -8.6651771e-01   1.8520967e+00  -3.5713141e-01   1.4488214e+00  -1.2876552e+00  -2.1827370e-01   7.0237613e-01  -2.5891005e-01  -9.4107905e-02  -1.3559710e+00   1.1615016e+00  -2.5557581e-01  -9.5703082e-01   4.1778408e-01  -2.2059063e+00  -1.2811613e+00   1.7552445e+00   1.2717690e+00   1.5113740e+00   2.2577176e+00   3.1439034e-01   3.0278529e-01   1.1626585e+00   1.8174649e+00   1.3603254e-01   2.4258360e+00   6.4630049e-01   3.5834925e+00  -6.8140910e-01   1.3358022e+00   2.8681514e+00  -7.0495781e-01   8.4374441e-01  -1.5575348e-02   1.2456259e-01   4.5232658e-01  -9.2263282e-01  -8.4809400e-02   9.7457052e-02  -7.8000084e-02  -1.2692715e+00   2.2418744e-01
   4.4701832e-01  -1.8876379e+00  -2.2912546e-02  -2.6101364e-01   1.5576735e-01   5.0632743e-03   1.7612544e-01   8.1697719e-03   1.0152619e-01   1.0152619e-01   1.4515282e+00  -4.4042589e-01   2.4347596e-01  -3.7510435e-01   1.2272696e-01   5.3067470e-02   1.0779032e+00  -8.1836247e-01  -2.4021225e-01  -7.1702348e-01   3.9038887e-01  -6.4093952e-01  -1.6285476e-02   2.3645234e-02   1.0152619e-01   1.0152619e-01   1.0152619e-01  -9.1508046e-02   1.1580723e-01  -7.0799684e-01  -5.0258791e-02   4.2430817e-02  -3.7469323e-01  -4.0270706e-01   2.3843465e+00  -2.9456919e-02  -3.5196602e-02  -3.2179969e-01  -7.2002682e-01   3.8733438e-01   1.0256341e-01   1.4550123e+00  -2.5677637e-01   1.3402964e+00  -5.5147802e-01   1.7588009e+00   1.3190660e-01   2.7133374e-01  -3.9141663e-01   1.6874555e+00  -3.8730154e-01   1.5490555e+00  -1.0856325e+00  -3.2292598e-01   1.4424429e+00  -1.9139282e-01   3.4562848e-02  -1.3751153e+00   1.0817595e+00   1.2061599e-01  -1.3847219e+00   7.4568286e-01  -2.2741001e+00  -1.2571961e+00   1.0921653e+00   1.5861040e+00   7.6302926e-01   1.7467682e+00   4.6077675e-01   4.9229679e-01   1.0695866e+00   1.9572631e+00  -1.1159073e-01   2.3921642e+00  -2.4124311e-02   2.9810889e+00   4.7877676e-02   1.2994214e+00   3.7709773e+00  -5.9109911e-01   6.1019575e-01   1.2660258e-01   1.3408692e-01   6.2241607e-01  -8.1937572e-01   3.2962705e-02   1.1770225e-01  -8.8612973e-02  -9.1602392e-01   1.7616003e-01
   5.4796057e-01  -1.7737313e+00  -9.6611765e-03  -2.2302603e-01   1.3387917e-01  -2.4073528e-02   1.4321418e-01   1.8658196e-03   8.2672599e-02   8.2672599e-02   1.4285812e+00  -4.2200065e-01   2.3745701e-01  -3.5496007e-01   1.0965064e-01   6.9636031e-02   1.7145295e+00  -3.5330750e-01  -1.4506138e-01  -6.9936312e-01   6.3612134e-01  -6.0147794e-01  -3.2572871e-02   8.0473098e-03   8.2672599e-02   8.2672599e-02   8.2672599e-02  -1.0177848e-01   1.6675631e-02  -6.3487125e-01   6.8957109e-02   2.4870749e-01  -6.5468724e-01  -6.0082439e-01   1.2574322e+00  -1.2812479e+00  -3.9814457e-01  -1.0680811e+00  -5.1547943e-01   4.4476764e-01   5.2498919e-01   2.5223835e+00  -1.0051013e+00   9.8272235e-01  -3.6454610e-01   1.8199265e+00  -7.1069177e-01  -4.2428810e-02  -1.0060562e-01   1.4052649e+00  -6.9470236e-01   1.5204980e+00  -1.0147876e+00  -3.8453650e-01   2.0858331e+00  -1.8868440e-01   2.9019594e-01  -1.3130269e+00   8.0951226e-01   2.2769882e-01  -1.6698828e+00   9.6687796e-01  -2.3157966e+00  -9.9502825e-01   2.5627440e-01   1.7474579e+00  -3.7350059e-04   1.0883332e+00   4.5309756e-01   5.0319528e-01   9.7191179e-01   1.9756136e+00  -5.9945343e-01   1.3774518e+00  -8.7641522e-01   1.9128410e+00   9.2212280e-01   1.4492665e+00   4.6867547e+00  -3.0908519e-01   2.3513845e-01  -2.1693770e-01   1.0450074e-01   4.5276075e-02  -8.2850714e-01   1.1145172e-01   9.2114859e-02  -1.2832668e-01  -5.6305039e-01   8.8661330e-02
   5.1258992e-01  -1.6378677e+00   1.0802193e-02  -1.6844050e-01   1.2841586e-01  -5.2146176e-02   1.1253612e-01   2.8092120e-02   7.7700647e-02   7.7700647e-02   1.3985002e+00  -2.1810730e-01   2.3011943e-01  -3.4572081e-01   1.1181177e-01   5.1785345e-02   2.1040052e+00   5.1191526e-01   3.2828328e-03  -6.5482152e-01   7.8756632e-01  -9.5886744e-01  -1.7422794e-02  -3.2905862e-03   7.7700647e-02   7.7700647e-02   7.7700647e-02  -1.0155971e-01  -8.6197779e-02  -3.8843913e-01   2.0016360e-01   5.2856295e-01  -7.8943028e-01  -5.4225113e-01   4.8633584e-01  -1.9959838e+00  -7.5244746e-01  -1.6742833e+00  -3.2966489e-03   4.2148120e-01   2.2453768e-01   2.4575172e+00  -1.3968572e+00   1.3930453e-01  -3.6404511e-01   1.5690069e+00  -1.3727363e+00  -6.6854012e-01  -1.5939811e-01   1.0000679e+00  -5.2293385e-01   1.2124814e+00  -4.7976035e-01  -6.0906529e-01   2.4185268e+00  -1.2234583e-01   5.2906714e-01  -1.1428009e+00   4.0706549e-01   3.4247574e-01  -1.4592857e+00   1.3147839e+00  -1.8458555e+00  -5.7549883e-01  -1.2177228e-01   1.9183373e+00  -6.2918613e-01   6.4606500e-01   5.0541117e-01   5.3561463e-01   6.9103515e-01   1.9037556e+00  -1.1777901e+00   1.3295068e+00  -1.7329125e+00   1.5500084e+00   1.3220722e+00   1.0360316e+00   5.0907377e+00  -2.7586422e-01   3.0023213e-02  -1.1454298e-01   7.1738945e-02  -2.9778582e-01  -6.7632256e-01   1.6452121e-01   7.6351616e-02  -1.8226873e-01  -1.7646411e-01   2.3939661e-02
   3.8125851e-01  -1.3852896e+00   2.2095737e-02  -1.0099622e-01   7.9074078e-02  -9.2641537e-02   2.9596587e-02   3.5051043e-02   3.5643746e-02   3.5643746e-02   1.0365707e+00  -2.0540743e-01   1.4465654e-01  -3.4629508e-01   7.3055600e-02   9.3219369e-03   2.4012174e+00   1.4435122e+00   3.7908067e-02  -7.2176490e-01   9.5433126e-01  -1.5119914e+00  -1.4895095e-02  -4.1039177e-02   3.5643746e-02   3.5643746e-02   3.5643746e-02  -1.8123561e-01  -4.0856660e-01  -1.0316715e-01   1.7877872e-01   7.1287558e-01  -1.5333826e+00  -5.3008970e-01   3.0208629e-01  -1.9397852e+00  -1.1813759e+00  -2.0096767e+00   9.8677315e-01   3.8625961e-01  -3.2306503e-02   2.1492856e+00  -1.4719567e+00  -1.0342913e+00  -5.6359602e-01   2.6285818e-01  -2.2530465e+00  -1.0957550e+00  -4.4347884e-01  -3.1161138e-02  -1.6714429e-01   3.6119711e-01   2.2570953e-01  -8.2059058e-01   2.5768234e+00   6.0758533e-02   8.7921969e-01  -8.4323481e-01  -4.6685539e-01   1.1876202e-01  -8.4890570e-01   1.2802802e+00  -8.8759093e-01   3.5910532e-02  -4.8507651e-01   1.4491087e+00  -1.2939687e+00  -2.2533930e-02   3.0266746e-01   3.4316305e-01  -1.1383266e-01   1.1914950e+00  -2.0582477e+00   6.1257110e-01  -3.1359940e+00   9.4628000e-01   1.4559402e+00   2.8682581e-01   5.6982653e+00  -3.7061654e-01  -4.8865096e-02  -3.5285415e-01   6.4958251e-04  -1.3037917e+00  -5.3094283e-01   1.2867807e-01   1.5246821e-02  -2.0828537e-01   2.1906364e-01  -1.0106722e-02
   4.4748060e-01  -1.3143650e+00   2.2911612e-02  -6.6973765e-02   6.0417975e-02  -1.0137186e-01   7.3410775e-03   5.4534039e-02   1.8129065e-02   1.8129065e-02   1.0307110e+00   3.2598592e-01   1.3965821e-01  -1.7444149e-01   5.8747368e-02   1.4803839e-02   2.5656534e+00   2.3627439e+00   2.4742684e-01  -7.7264178e-01   7.7813645e-01  -1.7489400e+00  -1.5947898e-02  -5.3594291e-02   1.8129065e-02   1.8129065e-02   1.8129065e-02  -1.5730444e-01  -5.7470954e-01   2.0213364e-01   2.6931650e-01   8.2368947e-01  -1.2814596e+00  -3.5955724e-01   1.0911654e-02  -2.5108741e+00  -1.9465517e+00  -2.6931013e+00   3.6272732e-01   2.4794159e-01  -9.1859113e-01   1.9471952e+00  -1.8497536e+00  -1.5901624e+00  -6.5070467e-01   6.0314389e-01  -2.4857162e+00  -1.5359625e+00  -1.0018100e+00  -4.0125668e-01  -3.8609414e-01  -6.8736082e-02   6.2105893e-01  -1.0477094e+00   2.5808289e+00  -4.8758857e-02   9.6275317e-01  -5.9834575e-01  -6.2840504e-01   1.0596387e-01  -6.2111090e-01   2.0327390e+00  -9.6086755e-01   7.7845009e-01  -9.3967400e-01   1.7422793e+00  -1.7109803e+00  -3.4813962e-01   3.5173744e-01   2.7564314e-01  -3.8233775e-02   1.3656559e+00  -2.6332517e+00   2.6479540e-01  -3.5960541e+00   7.2895132e-01   2.3359835e+00   3.5366481e-01   5.2033084e+00   7.8106705e-03  -5.8640719e-01  -7.1199217e-01  -4.4781238e-02  -2.4302558e+00  -4.4084648e-01   1.5970374e-01  -1.7540762e-03  -2.9187483e-01   4.5003746e-01  -1.7032378e-01
   6.9417264e-01  -1.1926384e+00   3.1061076e-02  -3.4628909e-02   1.8719756e-02  -7.6079696e-02   1.6434089e-02   6.8068788e-02  -1.6004868e-03  -1.6004868e-03   8.8814414e-01   4.2839002e-01   1.0820354e-01  -9.6596767e-02   3.2192742e-02   4.0983663e-02   2.4891080e+00   2.6020358e+00   2.6185886e-01  -8.1220234e-01   6.9416610e-01  -1.5205935e+00  -3.0428056e-02  -6.4376167e-02  -1.6004868e-03  -1.6004868e-03  -1.6004868e-03  -1.3791485e-01  -7.3202558e-01   3.7198957e-01   3.2959502e-01   8.4505946e-01  -1.4427879e+00  -6.4467569e-01  -1.0192560e+00  -3.1439486e+00  -1.5745629e+00  -2.8893064e+00   6.0108351e-01  -3.7318314e-02  -7.9140663e-01   1.8959271e+00  -1.9569707e+00  -1.7294910e+00  -7.9122021e-01   6.9325578e-01  -2.4474570e+00  -1.6271840e+00  -1.2871658e+00  -7.3027096e-01  -4.8997008e-01  -3.1109178e-01   1.0498521e+00  -1.1083770e+00   3.0446802e+00  -5.2896679e-02   1.2562361e+00  -5.9362411e-01  -6.8010120e-01   2.9730035e-02  -3.1140253e-01   1.7458482e+00  -7.6895254e-01   9.2001955e-01  -1.5387029e+00   1.3603301e+00  -2.3500084e+00  -1.1628348e+00   2.4845269e-01  -5.8415815e-02   1.0790619e-01   1.3354359e+00  -2.7376632e+00   1.7140360e-01  -3.6023175e+00   1.0719528e+00   3.0138703e+00   7.7230246e-01   4.7634034e+00   2.2557609e-01  -1.0774228e+00  -9.2983542e-01  -8.6743128e-02  -2.8960011e+00  -2.2056346e-01   2.9993135e-01  -1.8568717e-02  -2.7798474e-01   6.7834340e-01  -2.4731563e-01
   6.2424366e-01  -1.1439615e+00   5.0486731e-02  -2.2966232e-02   4.8535792e-03  -8.1911799e-02  -1.4185754e-02   5.2089284e-02  -1.0332900e-02  -1.0332900e-02   7.4909961e-01   4.2019423e-01   9.3732856e-02  -9.3956773e-02   2.3336660e-02   2.5005910e-02   2.5309744e+00   2.8871023e+00   3.9547678e-01  -8.0748513e-01   6.8396664e-01  -1.6595815e+00  -2.0596344e-02  -7.2351803e-02  -1.0332900e-02  -1.0332900e-02  -1.0332900e-02  -1.4385108e-01  -7.4280178e-01   4.3804203e-01   3.2375506e-01   9.1305970e-01  -1.5765374e+00  -5.8882184e-01  -1.2812479e+00  -2.8220448e+00  -1.9904844e+00  -2.7754904e+00   6.3058686e-01  -2.1632970e-01  -9.0563365e-01   1.0803198e+00  -1.9254679e+00  -2.0657657e+00  -9.5405659e-01   1.5432200e-01  -2.4503678e+00  -1.6690166e+00  -1.5259145e+00  -1.3198049e+00  -2.6244702e-01  -7.8396415e-01   1.3240375e+00  -1.2845598e+00   2.9494047e+00  -1.3110793e-01   1.3716476e+00  -4.7609765e-01  -1.0238929e+00  -1.2863270e-01   7.8536395e-02   1.4569467e+00  -4.2310769e-01   1.0928893e+00  -1.7524548e+00   7.8414319e-01  -2.8797991e+00  -1.6937712e+00   8.7523731e-02  -2.5543116e-01  -2.8640267e-01   9.8423689e-01  -2.9712506e+00   1.7531947e-01  -3.9040871e+00   1.5304349e+00   3.3222405e+00   5.4072880e-01   4.6279315e+00   2.4220991e-01  -1.2453493e+00  -1.1082700e+00  -1.1927102e-01  -3.4368815e+00  -7.3997039e-02   3.5692865e-01  -2.9846432e-02  -3.1991197e-01   8.1109600e-01  -3.1627574e-01
   6.4925994e-01  -1.0596683e+00   6.0947405e-02  -3.1129752e-03   3.7413597e-03  -6.7448603e-02  -3.9480884e-02   6.3485631e-02  -9.3729659e-03  -9.3729659e-03   7.4183785e-01   5.7337698e-01   9.4623206e-02   8.4937701e-03   2.5876426e-02   2.6153025e-02   2.5272037e+00   3.2190004e+00   4.7234697e-01  -8.9578296e-01   5.2434293e-01  -1.8525666e+00  -6.0255207e-03  -7.8655835e-02  -9.3729659e-03  -9.3729659e-03  -9.3729659e-03  -1.2989485e-01  -8.3848417e-01   4.2646080e-01   3.3330053e-01   9.8687912e-01  -1.5148537e+00  -6.0146635e-01  -1.3739222e+00  -2.9830774e+00  -2.6274512e+00  -3.1680356e+00   2.0368856e-01  -3.2894751e-01  -1.2915993e+00   9.7923922e-01  -2.1770818e+00  -2.4088492e+00  -1.1640231e+00   1.2885532e-01  -2.6054331e+00  -1.7851215e+00  -1.9920705e+00  -1.6573749e+00  -2.0511989e-01  -1.1075472e+00   1.4840318e+00  -1.3349824e+00   2.8150707e+00  -1.0662707e-01   1.4199363e+00  -2.7237836e-01  -1.1750484e+00  -2.4641590e-01   2.6337390e-01   1.5578368e+00  -4.7602282e-01   1.4463893e+00  -1.9618125e+00   4.8257289e-01  -3.1234896e+00  -1.9646236e+00  -4.1914879e-02  -4.4857942e-01  -2.7492798e-01   8.9189140e-01  -3.1897115e+00  -4.4329349e-01  -4.0186955e+00   1.4785567e+00   3.6798294e+00   2.9288904e-01   4.3295882e+00   3.9628500e-01  -1.5509193e+00  -1.3876457e+00  -1.4164398e-01  -4.0615361e+00  -7.5626812e-02   3.5708079e-01  -2.9652882e-02  -3.4070935e-01   9.6810589e-01  -3.8049869e-01
   5.3257116e-01  -1.0410090e+00   5.5028986e-02  -5.1686137e-03   3.9299100e-03  -6.1461073e-02  -7.0873744e-02   9.3071869e-02  -1.4197420e-02  -1.4197420e-02   8.4722485e-01   9.4488921e-01   9.5987245e-02   1.4153094e-01   2.2351102e-02   2.3796375e-03   2.3600118e+00   3.8261217e+00   5.0519277e-01  -1.0282921e+00   3.9594805e-01  -2.1065863e+00   1.5628157e-02  -8.8480154e-02  -1.4197420e-02  -1.4197420e-02  -1.4197420e-02  -1.0959100e-01  -8.3499625e-01   5.7289260e-01   3.4302792e-01   1.0837449e+00  -1.1901437e+00  -3.4700314e-01  -8.2099141e-01  -2.8716463e+00  -3.6300152e+00  -3.5181223e+00  -6.1988673e-01  -3.9836347e-01  -2.2603828e+00   6.9084109e-01  -2.5327763e+00  -2.8199567e+00  -1.3450888e+00   3.5641123e-01  -2.8202020e+00  -2.0651979e+00  -2.5937109e+00  -1.7697991e+00  -6.9126992e-02  -1.4248984e+00   1.5056016e+00  -1.3940339e+00   2.2944683e+00  -2.9958114e-03   1.1944248e+00   4.8577398e-03  -1.2591284e+00  -2.2887733e-01   1.1541736e-01   2.1166123e+00  -9.6404518e-01   2.1384596e+00  -2.0204095e+00   5.9167794e-01  -2.9184316e+00  -1.6996057e+00  -1.8005331e-01  -5.8424792e-01  -7.4896372e-02   1.0284501e+00  -3.2558210e+00  -8.0629238e-01  -3.8829210e+00   1.3085710e+00   3.7845763e+00  -2.4911552e-01   3.7393504e+00   4.9194271e-01  -1.8241815e+00  -1.5632184e+00  -1.6152167e-01  -4.7783801e+00  -2.2702469e-01   2.8287524e-01  -3.5454928e-02  -3.6559720e-01   1.0540484e+00  -4.2115874e-01
   5.4535138e-01  -9.8495447e-01   6.0185615e-02   2.0526212e-02  -1.1894521e-02  -5.3907835e-02  -9.0265845e-02   9.8630844e-02  -2.4688562e-02  -2.4688562e-02   6.7854365e-01   9.9977223e-01   5.3830065e-02   1.8369784e-01   1.0169267e-02  -1.6162843e-02   2.0518999e+00   3.9056812e+00   6.0527308e-01  -1.0165058e+00   1.2349331e-01  -2.2648465e+00   2.6327521e-02  -1.0003799e-01  -2.4688562e-02  -2.4688562e-02  -2.4688562e-02  -1.1286915e-01  -9.8385997e-01   5.2468771e-01   2.5529673e-01   1.0894537e+00  -9.9631616e-01  -1.6604005e-01  -4.1506559e-01  -1.9646949e+00  -4.3434798e+00  -3.7561629e+00  -1.0012598e+00  -5.7761555e-01  -2.7355364e+00   2.0098762e-01  -2.5532211e+00  -3.2429083e+00  -1.7898449e+00  -4.8275554e-02  -2.8365075e+00  -2.1519343e+00  -3.2113972e+00  -2.0821264e+00   2.1281023e-01  -1.7771169e+00   1.9363495e+00  -1.4321989e+00   1.8780607e+00   1.3830254e-02   1.3465771e+00   1.5537859e-01  -1.4479334e+00  -4.3055440e-01   8.9622510e-01   2.0111028e+00  -5.1328799e-01   2.2573390e+00  -1.9439596e+00   7.8259356e-02  -2.9982885e+00  -1.8151350e+00  -2.8352074e-01  -7.0637258e-01  -2.0283922e-01   9.2199417e-01  -3.4044246e+00  -8.2633647e-01  -3.5902074e+00   2.1588263e+00   3.6497155e+00  -4.2590168e-01   3.0527515e+00   3.8474051e-01  -1.9574308e+00  -1.5822258e+00  -1.9605667e-01  -5.0307924e+00  -2.2595330e-01   2.9016102e-01  -4.6942149e-02  -3.6560607e-01   1.1161474e+00  -4.5969820e-01
   3.8935969e-01  -1.0179439e+00   5.5795760e-02   3.6956087e-02  -4.3258521e-02  -2.4972025e-02  -1.2980733e-01   6.7787615e-02  -3.9155221e-02  -3.9155221e-02   3.7728165e-02   1.1135836e+00  -4.6632499e-02   2.4667623e-01  -1.6463966e-02  -1.7503019e-02   1.4627055e+00   3.9186023e+00   5.9685944e-01  -1.1116943e+00  -2.7449825e-01  -2.4202564e+00   3.0527163e-02  -1.0498265e-01  -3.9155221e-02  -3.9155221e-02  -3.9155221e-02  -1.5849065e-01  -1.2036185e+00   4.7090135e-01  -8.9981978e-03   8.1466626e-01  -1.2156315e+00   9.0677827e-02   9.3316377e-01  -3.2390654e-01  -4.5476328e+00  -3.5318846e+00  -8.9552278e-01  -7.2691253e-01  -3.4212865e+00  -8.5662709e-01  -1.7956151e+00  -3.4974267e+00  -2.2507756e+00  -1.2216667e+00  -2.2157348e+00  -1.8140643e+00  -3.9952002e+00  -2.9535474e+00   6.4822381e-01  -2.7262620e+00   2.3138464e+00  -1.4454980e+00   1.3206461e+00  -1.5841672e-02   1.4433823e+00   2.7921626e-01  -1.7374688e+00  -9.9029851e-01   2.0460765e+00   1.6964226e+00   3.2410808e-01   2.6081928e+00  -1.6076531e+00  -9.1944339e-01  -2.8189344e+00  -1.9803601e+00  -5.9109132e-01  -9.5089976e-01  -7.6545364e-01   1.8642467e-01  -3.5904864e+00  -1.0512366e+00  -3.3278997e+00   2.3001197e+00   3.4409907e+00  -7.1462216e-01   2.1335165e+00   2.6030829e-01  -1.8744176e+00  -1.9688410e+00  -2.2269107e-01  -5.9090233e+00  -6.7221244e-02   2.2297199e-01  -6.3427169e-02  -3.5662194e-01   1.0821462e+00  -4.7244165e-01
   3.7266549e-01  -1.0537937e+00   4.9527120e-02   7.1392819e-02  -3.7671719e-02   4.7091709e-02  -1.2411154e-01   7.9191384e-02  -1.6204917e-02  -1.6204917e-02  -4.0945196e-01   1.5192987e+00  -1.0431119e-01   3.8078495e-01  -8.0887613e-03   3.6320811e-02   9.7142366e-01   3.7439137e+00   4.3701450e-01  -1.2107565e+00  -6.3943378e-01  -2.1374253e+00   4.1437908e-02  -8.7232503e-02  -1.6204917e-02  -1.6204917e-02  -1.6204917e-02  -1.0788449e-01  -1.2342061e+00   2.3756861e-01  -1.4836287e-01   5.5355763e-01  -1.1689037e+00   2.7182981e-02   1.6131380e+00  -4.7139693e-01  -4.3061644e+00  -4.1194567e+00  -9.3905333e-01  -8.3101175e-01  -3.7464437e+00  -3.9766031e-01  -1.5256750e+00  -3.3067978e+00  -2.4109849e+00  -1.1542228e+00  -1.5684473e+00  -1.6557119e+00  -4.2977348e+00  -3.0353073e+00   1.0231213e+00  -3.0790254e+00   2.5805938e+00  -1.1776765e+00   1.3957170e+00   1.1410272e-01   1.4162160e+00   2.4631870e-01  -1.2408800e+00  -1.1109786e+00   2.5365286e+00   1.7756649e+00   5.9677838e-01   2.8475687e+00  -1.2056690e+00  -1.3532626e+00  -2.2224366e+00  -1.8221960e+00  -7.7823844e-01  -1.0040998e+00  -5.3071884e-01   1.5533730e-02  -3.2207509e+00  -1.6826583e+00  -2.3115772e+00   1.0947253e+00   3.2992826e+00  -1.1101459e+00   1.4032476e+00   3.9808146e-01  -1.9167770e+00  -2.1192488e+00  -1.9862532e-01  -5.8033271e+00  -2.2396914e-02   1.4905402e-01  -3.4655314e-02  -2.8415747e-01   1.2065876e+00  -4.3843670e-01
   4.1823224e-01  -1.0858474e+00   3.8725446e-02   6.5467149e-02  -4.3349573e-02   4.3462521e-02  -1.1678790e-01   7.6838105e-02  -2.5459640e-02  -2.5459640e-02  -3.1629853e-01   1.5753164e+00  -1.0614471e-01   4.2771175e-01  -1.7399164e-02   2.4970463e-02   5.5276924e-01   3.3186562e+00   5.8683402e-01  -1.0188552e+00  -9.7306023e-01  -1.8788279e+00   4.1906218e-02  -8.7784993e-02  -2.5459640e-02  -2.5459640e-02  -2.5459640e-02  -7.6887827e-02  -1.1279597e+00   8.2467362e-02  -1.9962928e-01   5.7684453e-01  -2.9574603e-01   4.5945490e-01   2.2788703e+00   5.7160733e-01  -5.2037310e+00  -4.2873831e+00  -1.9402234e+00  -8.4878006e-01  -4.1613419e+00  -2.2698693e-01  -1.8471324e+00  -3.1256617e+00  -2.5600186e+00  -7.7078530e-01  -1.5551578e+00  -1.6433434e+00  -4.5720026e+00  -2.5650800e+00   9.6057808e-01  -2.7398344e+00   2.5720414e+00  -1.0361633e+00   7.5852963e-01   5.4881799e-02   1.3411530e+00   2.6838142e-01  -1.0312009e+00  -1.0443899e+00   2.7448404e+00   1.9118669e+00   3.3613390e-01   2.6111225e+00  -1.2077194e+00  -1.2400857e+00  -1.8475317e+00  -1.3644165e+00  -7.2278431e-01  -8.4511133e-01  -1.7285755e-01   6.2810280e-01  -2.8700721e+00  -1.3723046e+00  -1.1741753e+00   2.1664058e+00   3.0802006e+00  -7.9002930e-01   4.8690872e-01   2.5277598e-01  -2.0452389e+00  -1.9357428e+00  -2.0694702e-01  -5.3756303e+00  -2.7591157e-01   1.5286578e-01  -3.8558471e-02  -2.8833502e-01   1.0669049e+00  -4.5842525e-01
   2.2453023e-01  -1.2072038e+00   3.9976482e-02   7.2352211e-02  -2.9218942e-02   5.9957189e-02  -1.4233614e-01   5.3008284e-02  -1.0603103e-02  -1.0603103e-02  -6.7284443e-01   1.5655541e+00  -1.5188581e-01   4.2721701e-01  -8.3539682e-03   3.4326944e-02   3.8272345e-01   2.8405092e+00   5.1014206e-01  -1.0197467e+00  -1.1092631e+00  -1.7449531e+00   4.9898440e-02  -8.0680128e-02  -1.0603103e-02  -1.0603103e-02  -1.0603103e-02  -7.3904452e-02  -1.0715898e+00  -3.6800835e-01  -4.0230150e-01   3.6524903e-01  -3.6979113e-01   4.7653900e-01   3.0211544e+00   1.2120331e+00  -5.5295463e+00  -4.4026437e+00  -2.2168809e+00  -8.1134563e-01  -4.0822786e+00  -7.6128714e-03  -1.6290525e+00  -2.9245213e+00  -2.7438388e+00  -1.2405080e+00  -1.0534578e+00  -1.2485503e+00  -4.5076616e+00  -2.8114524e+00   1.3713600e+00  -3.0198307e+00   2.5351340e+00  -7.7449545e-01   5.5657873e-01   1.0736917e-01   1.2335160e+00   1.7563919e-01  -8.2309585e-01  -1.2269509e+00   3.0584510e+00   1.8033300e+00   6.9879122e-01   2.3825022e+00  -7.1206911e-01  -1.9022989e+00  -1.4446843e+00  -1.1630562e+00  -8.6990070e-01  -6.6560124e-01  -5.1999160e-01   1.8353081e-01  -2.6926693e+00  -2.0121270e+00  -6.3319963e-01   1.1727100e+00   2.6959465e+00  -1.2584199e+00   5.2134987e-01   1.8310046e-01  -1.7719722e+00  -1.9545956e+00  -1.8463766e-01  -4.8765221e+00  -2.9747242e-01   4.8551295e-02  -2.3202126e-02  -2.4609551e-01   1.0635658e+00  -4.0321278e-01
  -2.4423568e-01  -1.3992875e+00   3.8630084e-03   4.3776172e-02  -3.4054142e-02   2.4855478e-02  -2.0637066e-01   6.0824168e-02  -2.9987662e-02  -2.9987662e-02  -8.1744165e-01   1.9556906e+00  -1.9128349e-01   4.8096040e-01  -2.8675367e-02  -4.2305900e-02  -8.1560103e-02   3.4533894e+00   4.8454268e-01  -1.1649291e+00  -1.3226023e+00  -2.3663024e+00   6.7583867e-02  -9.6145837e-02  -2.9987662e-02  -2.9987662e-02  -2.9987662e-02  -1.1868829e-01  -9.7500089e-01  -2.5772730e-01  -6.3996651e-01   2.1095526e-01  -9.4953268e-02   1.2570854e+00   5.3708632e+00   2.8697903e+00  -6.4760452e+00  -3.8492400e+00  -2.7863726e+00  -6.9153833e-01  -5.7570692e+00  -1.6616142e+00  -1.0129923e+00  -3.3779183e+00  -3.0227451e+00  -2.0014391e+00  -4.9793034e-01  -1.1636026e+00  -5.2594789e+00  -3.3238769e+00   1.8923519e+00  -3.9167214e+00   2.6302530e+00  -7.8264711e-01  -6.3635054e-01   2.1554186e-01   7.2919014e-01   3.9513452e-01  -1.0854310e+00  -1.5953104e+00   3.2301364e+00   2.6296167e+00   6.6703785e-01   2.9931965e+00  -3.3321873e-02  -2.0413478e+00  -4.6076712e-01  -2.7225849e-01  -9.7316226e-01  -5.2351080e-01  -1.1543585e+00  -2.2860447e-01  -2.8982090e+00  -1.6426441e+00  -6.4062366e-01   7.1165595e-01   1.9397817e+00  -2.4089249e+00  -2.8817195e-01  -7.4075042e-02  -1.4407667e+00  -1.7950360e+00  -1.9324302e-01  -5.1947306e+00  -3.4807747e-01  -2.2103472e-01  -4.9770644e-02  -2.9475741e-01   9.1088664e-01  -3.2012132e-01
  -1.1685217e-01  -1.3607112e+00   3.2341177e-02   7.1400002e-02   1.1677257e-02   5.7213830e-02  -1.6764014e-01   1.0379868e-01   9.7434976e-03   9.7434976e-03  -5.8507040e-01   1.6938882e+00  -1.3971446e-01   5.0851125e-01   1.6207810e-02  -2.8516634e-02  -3.6741482e-01   2.4541928e+00   6.5046397e-01  -8.0442622e-01  -1.4996233e+00  -1.9753865e+00   9.2056740e-02  -6.4824359e-02   9.7434976e-03   9.7434976e-03   9.7434976e-03  -4.2360810e-02  -8.9637367e-01  -5.0487397e-01  -5.9827614e-01   3.3810194e-01   6.1021492e-01   1.3568918e+00   4.7564146e+00   3.6749551e+00  -6.7048285e+00  -3.5595803e+00  -3.5010449e+00  -7.1779194e-01  -5.4823531e+00  -1.5869507e+00  -1.1474591e+00  -2.9449237e+00  -3.2016662e+00  -1.5819125e+00  -2.5988774e-01  -8.9250179e-01  -5.1193242e+00  -2.8247265e+00   1.6673072e+00  -3.1909511e+00   2.6259459e+00  -5.6015957e-01  -9.8782531e-01   1.8384846e-01   7.3806579e-01   2.3824529e-01  -8.8373783e-01  -1.4309661e+00   3.3458783e+00   2.3384198e+00   6.2916228e-01   1.7212390e+00  -1.3365139e-01  -2.1443436e+00  -6.8475295e-01  -1.9504614e-01  -6.7940010e-01  -1.3558055e-01  -1.0669425e+00   3.3218309e-01  -2.5924232e+00  -8.7408482e-01   2.7053883e-01   2.6337305e+00   1.6616648e+00  -1.5106535e+00  -8.2529334e-01  -4.4846729e-01  -1.4107479e+00  -1.1936602e+00  -1.6533094e-01  -3.5618015e+00  -4.1435372e-01  -1.4862518e-01  -3.8788510e-03  -2.2365179e-01   6.8660417e-01  -3.1381152e-01
  -1.5281351e-01  -1.3297930e+00   2.7324477e-02   1.0194745e-01  -5.1713124e-03   7.7578703e-02  -1.6069025e-01   1.1481620e-01   6.2889764e-03   6.2889764e-03  -8.8756350e-01   1.5902314e+00  -1.8586370e-01   5.0997970e-01   4.0779316e-03  -1.8388201e-02  -8.7778451e-01   1.7177073e+00   5.8573797e-01  -5.9622046e-01  -1.6922094e+00  -1.5361998e+00   8.3444287e-02  -5.3919718e-02   6.2889764e-03   6.2889764e-03   6.2889764e-03  -3.0537431e-02  -8.5934286e-01  -6.2237423e-01  -7.2684096e-01   1.6437600e-01   6.5463729e-01   1.4207348e+00   4.8649036e+00   4.2854989e+00  -5.7157523e+00  -2.9392949e+00  -2.8496729e+00  -7.3709553e-01  -5.3006470e+00  -2.0038306e+00  -3.5393031e-01  -2.5495010e+00  -3.2176907e+00  -1.9831735e+00   6.0205348e-01  -4.4577810e-01  -4.9485999e+00  -2.8372881e+00   1.8681443e+00  -3.1738875e+00   2.9455777e+00  -3.0808358e-01  -1.0106673e+00   2.5582529e-01   7.5024898e-01   1.8358863e-02  -6.8245561e-01  -1.5603991e+00   3.7940062e+00   1.8675719e+00   1.2987554e+00   8.8905831e-01   1.2795187e-01  -2.6257639e+00  -4.7063721e-01  -2.3378516e-01  -6.0449721e-01   7.2720503e-02  -1.4152243e+00   1.7267580e-01  -2.2367638e+00  -1.4907728e-01   1.0305877e+00   2.9995029e+00   1.0623795e+00  -1.2585189e+00  -1.4675227e+00  -7.9281037e-01  -1.1330625e+00  -7.3002366e-01  -1.6029546e-01  -2.2161230e+00  -1.8872263e-01  -2.0013544e-01  -5.5983158e-03  -1.3864545e-01   5.8115418e-01  -2.2421001e-01
  -2.2273477e-01  -1.3751083e+00   8.5420286e-03   1.1466193e-01   1.5667650e-03   7.0435105e-02  -1.5566686e-01   1.3140757e-01   7.3014076e-03   7.3014076e-03  -8.7966418e-01   1.8349202e+00  -1.9596361e-01   5.7154335e-01   3.9539731e-03  -7.9168130e-03  -9.9346885e-01   1.2491792e+00   5.6784042e-01  -3.9632183e-01  -1.6897482e+00  -1.0262461e+00   7.4396241e-02  -4.0226027e-02   7.3014076e-03   7.3014076e-03   7.3014076e-03   1.7806791e-02  -6.9558168e-01  -8.2932522e-01  -7.6790731e-01   1.0492625e-01   1.1263942e+00   1.6067880e+00   5.1078560e+00   4.3007619e+00  -5.8253511e+00  -3.2392185e+00  -3.4209478e+00  -5.6527021e-01  -5.2230420e+00  -1.0244769e+00  -5.1873827e-01  -2.0811538e+00  -2.9853356e+00  -1.3927375e+00   8.3831547e-01  -3.0898561e-01  -4.4095184e+00  -2.2848701e+00   1.7297303e+00  -2.7418088e+00   2.7694592e+00   3.1342078e-02  -1.1124254e+00   3.0474792e-01   4.9715042e-01  -1.5434719e-01  -1.5626036e-01  -1.2512709e+00   3.4343060e+00   2.4039784e+00   1.0208535e+00   4.7069650e-01   2.5867310e-01  -2.1565235e+00   4.5613456e-02   2.9969684e-01  -4.3092909e-01   5.7066802e-01  -1.2086439e+00   6.2858037e-01  -1.8798875e+00  -3.0187231e-01   1.8775345e+00   2.0169585e+00   7.9654398e-01  -9.6536013e-01  -1.6499690e+00  -8.3764264e-01  -1.0100528e+00  -3.4486931e-01  -1.3691724e-01  -1.0505696e+00  -3.3148756e-01  -2.7524728e-01  -1.8488888e-04  -9.4956406e-02   4.9357332e-01  -1.7667927e-01
  -4.0686526e-01  -1.4660759e+00   4.3739173e-03   1.1028254e-01  -1.1237932e-03   5.3015891e-02  -1.6749713e-01   1.1135579e-01   8.4129847e-03   8.4129847e-03  -1.0819936e+00   1.5777679e+00  -2.0620235e-01   5.0436454e-01   1.0406894e-03  -1.2539392e-02  -9.2964581e-01   4.8683043e-01   4.6956661e-01  -2.7761977e-01  -1.6971392e+00  -7.7806546e-01   5.5470027e-02  -3.5299626e-02   8.4129847e-03   8.4129847e-03   8.4129847e-03   8.2894615e-03  -4.3016116e-01  -1.2898696e+00  -8.8542963e-01  -1.5665138e-01   8.2889951e-01   1.3366301e+00   4.6507087e+00   3.5655786e+00  -4.2844982e+00  -2.3837347e+00  -2.4355301e+00  -4.1093161e-01  -4.6584181e+00  -1.7155594e+00   5.2477543e-01  -1.5052415e+00  -2.7055193e+00  -1.8423219e+00   2.2557494e+00   3.9866059e-01  -3.7325038e+00  -2.5765264e+00   1.9928756e+00  -2.9327823e+00   2.7599101e+00   3.1631677e-01  -5.7956297e-01   3.0213693e-01   2.9643139e-01  -4.8804804e-01   1.2581775e-01  -1.4117435e+00   3.2649989e+00   1.8032825e+00   1.6425551e+00  -5.8922398e-01   8.4426346e-01  -2.8759850e+00   1.6746177e-01   7.8762178e-02  -3.3026357e-01   8.4573582e-01  -1.9359796e+00  -7.9726946e-02  -1.5480680e+00  -1.4767790e-02   2.0689418e+00   6.4212245e-01   5.0422791e-01  -1.3381484e+00  -1.3132350e+00  -1.0980775e+00  -4.4768593e-01   2.4167673e-01  -1.1073523e-01   8.9944825e-01   1.6191970e-01  -3.8429449e-01   2.0881907e-03  -5.6652155e-02   4.7933422e-01  -2.5515119e-02
  -4.4081822e-01  -1.3781949e+00   9.5348795e-04   1.3448770e-01   3.8374826e-02   5.4767792e-02  -1.3496476e-01   1.5925094e-01   3.6594827e-02   3.6594827e-02  -7.6484824e-01   1.6794006e+00  -1.4415460e-01   4.9195333e-01   3.4783238e-02  -1.3543361e-02  -1.1050170e+00   2.9119398e-01   5.7974254e-01   2.4324400e-02  -1.6310519e+00  -4.9171700e-01   7.4090000e-02  -3.7746727e-03   3.6594827e-02   3.6594827e-02   3.6594827e-02   7.9285900e-02  -2.4923467e-01  -1.1281207e+00  -8.2278959e-01  -1.7053883e-02   1.4696118e+00   1.7588304e+00   4.7030085e+00   4.1374412e+00  -4.3627784e+00  -1.9884107e+00  -2.8520198e+00  -2.8398468e-01  -4.8186718e+00  -1.7028642e+00   4.7468793e-01  -1.2717943e+00  -2.4615679e+00  -1.3794716e+00   2.3325690e+00   3.8894288e-01  -3.3269687e+00  -2.0069192e+00   1.8194072e+00  -2.3631552e+00   2.8262903e+00   4.1048973e-01  -9.4868168e-01   2.9997071e-01   6.8544367e-02  -5.8060349e-01   3.5865340e-01  -1.1100596e+00   2.9024365e+00   2.4245749e+00   1.3936356e+00  -1.0886237e+00   7.1826615e-01  -2.1188236e+00   4.7549591e-01   5.6441076e-01   5.6172277e-03   1.3478126e+00  -1.9184529e+00   5.6348896e-01  -1.3715469e+00   1.0232753e+00   2.5118306e+00   1.2520830e+00   5.3224034e-02  -6.8308171e-01  -1.8858806e+00  -1.2533135e+00  -4.2309567e-01   9.6911809e-01  -7.6783421e-02   2.1048046e+00   8.5657939e-02  -4.3724740e-01   3.0911187e-02  -4.3595513e-02   3.4278852e-01  -4.3420074e-03
  -3.2333466e-01  -1.2256168e+00   1.2278277e-03   1.4960995e-01   7.9329834e-02   3.9553949e-02  -9.2043249e-02   2.6318263e-01   5.6464243e-02   5.6464243e-02   7.0709523e-02   1.7327632e+00  -3.1515724e-02   5.6303053e-01   6.7899103e-02  -3.1428248e-02  -8.2940544e-01   9.5783003e-02   6.4702137e-01   3.6515209e-01  -1.3116287e+00  -1.7083580e-02   8.5451333e-02   1.4561177e-02   5.6464243e-02   5.6464243e-02   5.6464243e-02   1.9682498e-01   1.1324332e-01  -9.5576792e-01  -5.2385989e-01   3.5070086e-01   2.3494519e+00   1.7797351e+00   3.1640147e+00   2.7193641e+00  -4.1648773e+00  -1.7262471e+00  -3.5537103e+00  -1.3280996e-01  -4.6672667e+00  -1.1605529e+00  -1.9448776e-01  -9.4035340e-01  -1.9295832e+00   1.7225802e-01   2.0543630e+00   1.3219395e-01  -2.4942167e+00  -8.4006284e-01   1.1497520e+00  -1.2367804e+00   2.6465160e+00   6.4344716e-01  -8.6634324e-01   4.5589986e-01  -3.4202696e-01  -7.1149935e-01   7.5450082e-01  -3.3953201e-01   1.3653144e+00   3.0344143e+00   2.9446458e-01  -1.9802847e+00   2.6090025e-01  -9.0397128e-01   5.3745968e-01   9.9463311e-01   5.1896041e-01   1.8804629e+00  -1.3586670e+00   1.7380774e+00  -9.4218273e-01   1.8651406e+00   2.8530806e+00   1.3607475e+00  -1.5482388e-02  -2.4318751e-01  -1.8095967e+00  -1.4627624e+00  -5.2601223e-01   2.0232586e+00  -4.5086166e-02   4.3751815e+00  -4.9180155e-02  -4.4711055e-01   5.3755750e-02   4.6738005e-03   2.7346959e-01   5.7958365e-02
  -4.9050957e-01  -1.0992002e+00  -1.0921427e-03   1.2276759e-01   1.0396588e-01   5.0127334e-02  -9.5948207e-02   2.6608779e-01   8.5166199e-02   8.5166199e-02   2.8501906e-01   9.7355116e-01   1.9124790e-02   3.4217320e-01   1.0336973e-01  -5.6806902e-02  -1.0281564e+00  -6.4633289e-02   3.7354023e-01   2.1213941e-01  -1.0982028e+00  -3.6935950e-01   1.0845636e-01   1.9530768e-02   8.5166199e-02   8.5166199e-02   8.5166199e-02   9.4718733e-02  -1.1395557e-01  -1.0692766e+00  -6.1501806e-01   3.9610296e-01   1.4950689e+00   1.4580686e+00   3.1478322e+00   2.9638767e+00  -2.8193915e+00  -5.1533717e-01  -2.3155957e+00   2.4075094e-01  -4.4617598e+00  -1.7417568e+00   5.5990339e-01  -1.2305099e+00  -1.8900143e+00  -7.9079190e-01   2.4376968e+00   6.3855823e-01  -2.4313069e+00  -1.1587485e+00   1.3757859e+00  -1.2628588e+00   2.1159011e+00   6.9355768e-01  -8.6143853e-01   7.9582138e-01  -5.1822774e-01  -7.4177356e-01   4.3957704e-01  -6.4754290e-01   8.0382961e-01   2.5095491e+00   7.3682091e-01  -2.2939976e+00   6.4055725e-01  -1.0305098e+00   5.7775851e-01   9.4471519e-01   4.0528244e-01   1.6992877e+00  -1.9849974e+00   9.1238218e-01  -1.0855858e+00   2.0662670e+00   2.2163017e+00   4.2698759e-01  -1.0470145e+00  -7.0407609e-02  -1.7859365e+00  -1.8434857e+00  -3.7697824e-02   2.5468462e+00  -2.1433947e-02   4.9872790e+00   3.5483561e-01  -6.5352018e-01   6.5244355e-02   8.6731586e-02   2.3696587e-01   2.1306765e-01
  -4.5074460e-01  -9.8096528e-01  -7.3871773e-03   1.5256061e-01   9.9213064e-02   3.5875428e-02  -1.0520449e-01   2.8825732e-01   8.3997719e-02   8.3997719e-02   1.8993268e-01   1.2060864e+00  -6.2666901e-03   4.0327183e-01   1.0417027e-01  -6.3453767e-02  -9.6541690e-01  -1.7582798e-01   4.1215804e-01   3.1999248e-01  -8.0967160e-01  -2.6477485e-01   1.0128657e-01   5.1028560e-02   8.3997719e-02   8.3997719e-02   8.3997719e-02   9.1629580e-02  -2.0636885e-01  -1.1462113e+00  -6.5905507e-01   3.6484046e-01   1.2958782e+00   1.5514915e+00   3.0673867e+00   3.0680295e+00  -2.1515400e+00  -6.8710457e-01  -1.8894377e+00   4.4989817e-01  -4.0089390e+00  -1.4890358e+00   9.4420213e-01  -1.0773135e+00  -1.7221337e+00  -1.0391662e+00   2.5340878e+00   8.6997795e-01  -1.8797547e+00  -1.3988586e+00   1.0285784e+00  -1.3804067e+00   1.9556966e+00   8.0782053e-01  -9.1318417e-01   7.4704663e-01  -4.8821498e-01  -7.8601519e-01   3.1462717e-01  -5.5388964e-01   9.3415058e-01   2.6571145e+00   8.3031029e-01  -2.5283730e+00   4.3799443e-01  -1.0342748e+00   3.6466192e-01   6.1109530e-01   5.2529750e-01   1.8102752e+00  -2.3102647e+00   8.2385645e-01  -1.3541917e+00   1.5922981e+00   1.9328132e+00  -3.3626138e-01  -9.9788971e-01   5.0335755e-01  -1.6836012e+00  -2.0397774e+00   1.5502057e-01   2.8791425e+00  -1.4757573e-02   5.2254468e+00   4.2836428e-01  -5.8159990e-01   6.2116898e-02   1.0128367e-01   8.0993035e-02   2.8423483e-01
  -2.2659391e-01  -8.3378988e-01  -4.6685207e-02   1.4944829e-01   7.8275837e-02  -8.8940429e-03  -6.8220865e-02   3.3109938e-01   4.5946777e-02   4.5946777e-02   9.1697676e-01   1.5184930e+00   6.3939789e-02   5.2236942e-01   7.5315880e-02  -6.0538301e-02  -6.3728612e-01   4.0386696e-02   5.9080999e-01   5.6454409e-01  -7.4243890e-01   4.1114046e-01   5.1915538e-02   3.5728514e-02   4.5946777e-02   4.5946777e-02   4.5946777e-02   1.7266450e-01  -9.0340052e-02  -7.3868813e-01  -4.0678787e-01   5.2563024e-01   2.3348174e+00   1.6273260e+00   1.8512704e+00   1.4253196e+00  -2.3196475e+00  -8.6886133e-01  -3.4985834e+00   5.1992512e-01  -4.3390911e+00  -5.2514775e-01   1.1773130e-01  -6.6852960e-01  -1.1071978e+00   1.0437443e+00   2.3997337e+00   6.0483445e-01  -1.4088980e+00  -2.5095138e-01  -5.1183028e-02  -3.4298434e-01   1.7233698e+00   8.1375575e-01  -7.6425894e-01   6.0198060e-01  -8.9551298e-01  -8.2398262e-01   9.6169657e-01   1.0845196e-01  -4.4907840e-01   3.9369376e+00  -3.7834549e-01  -2.6074280e+00  -1.1552689e-01   7.9998216e-01   5.4994615e-01   1.0763745e+00   1.0770034e+00   2.3070958e+00  -1.4512940e+00   2.1488081e+00  -1.1797808e+00   1.9283110e+00   2.3294825e+00  -8.2538071e-01  -4.1707424e-01   1.6744061e+00  -2.3411459e+00  -1.5790030e+00  -4.1201214e-01   3.1989897e+00  -3.9717847e-02   5.9779164e+00   2.8782397e-01  -6.3432193e-01   3.7041419e-02   5.9920255e-02   3.6437006e-02   1.3968457e-01
  -2.4347661e-01  -7.7129779e-01  -4.6140986e-02   1.4848532e-01   8.8215585e-02  -9.6482072e-03  -6.1986065e-02   3.2552031e-01   6.3640792e-02   6.3640792e-02   8.1091786e-01   1.4862845e+00   4.0125031e-02   4.4220233e-01   9.0801083e-02  -5.5457866e-02  -3.1501018e-01  -6.0261106e-02   4.1958471e-01   5.3530701e-01  -1.8972018e-01   6.5502226e-01   4.7475270e-02   6.4660320e-02   6.3640792e-02   6.3640792e-02   6.3640792e-02   1.5988206e-01  -7.0248147e-02  -9.9367734e-01  -4.3366702e-01   4.4942127e-01   1.6428462e+00   1.2336580e+00   1.2207746e+00   6.1510565e-01  -1.1396683e+00  -9.8125755e-01  -2.6574927e+00   7.5401704e-01  -3.3187847e+00   2.1457494e-01   3.1011474e-01  -4.1796118e-01  -7.5049081e-01   7.8659886e-01   2.4644021e+00   8.7131562e-01  -4.2733643e-01  -4.4703489e-01  -1.3378222e-01  -4.0491107e-01   1.2663110e+00   9.5440379e-01  -2.7685218e-01   6.5465339e-01  -9.3757968e-01  -9.9346924e-01   1.0350405e+00   3.2944229e-01  -9.0530360e-01   3.7065598e+00  -3.1244990e-01  -2.6419670e+00  -1.1969024e-01   7.0802436e-01   4.6634921e-01   7.1400694e-01   9.9630831e-01   2.2451466e+00  -1.6571732e+00   1.7068214e+00  -1.1208681e+00   1.0703405e+00   2.0291067e+00  -3.0876180e+00  -3.9492695e-01   1.7689452e+00  -1.4542364e+00  -1.6594557e+00  -1.0297371e-01   3.5280344e+00  -5.1212077e-03   6.3493221e+00   4.2156940e-01  -5.5955900e-01   5.0416806e-02   1.0326152e-01   6.0384852e-02   2.5853132e-01
  -1.9690361e-01  -7.1305007e-01  -5.7395287e-02   1.3514304e-01   6.0399881e-02  -4.5202813e-02  -5.8412687e-02   2.6308506e-01   3.4991538e-02   3.4991538e-02   8.4128016e-01   1.0960306e+00   4.9142484e-02   3.0340492e-01   6.2170107e-02  -5.6266990e-02   9.3614927e-02  -1.7858626e-01   5.0766201e-01   6.0453278e-01  -1.5667571e-01   8.7535321e-01  -2.1523479e-03   4.1472921e-02   3.4991538e-02   3.4991538e-02   3.4991538e-02   1.2394092e-01  -5.8209658e-02  -1.0173570e+00  -4.4134651e-01   2.6254187e-01   1.3900284e+00   8.5562368e-01   2.1826260e-01  -2.3631957e-01  -4.0723212e-01  -2.1269154e-01  -2.7799135e+00   7.1982251e-01  -2.9179800e+00  -4.1821083e-01   7.3423939e-01  -1.4294731e-01  -4.4116478e-01   7.3560251e-01   3.2551458e+00   1.3636044e+00  -2.5051683e-02  -7.3918383e-01  -4.3469028e-01  -4.6682933e-01   1.2783509e+00   8.0773378e-01   2.4816467e-01   3.7646504e-01  -9.9049373e-01  -1.1364726e+00   1.1768621e+00   1.7705501e-01  -1.1548573e+00   3.4587373e+00   1.0835443e-01  -2.9510346e+00  -4.7655965e-03   6.5763158e-01   2.1372811e-01   2.7525115e-01   1.1451754e+00   2.3346602e+00  -2.1214990e+00   1.1943807e+00  -1.2475359e+00   1.2052245e+00   1.5937125e+00  -4.0618724e+00  -2.1574618e-03   2.2208486e+00  -1.3725020e+00  -1.3481447e+00  -1.4183802e-01   3.5448529e+00  -2.7819827e-02   6.7067483e+00   8.3496015e-01  -5.7449780e-01   2.7939522e-02   5.3032985e-02   1.0797976e-01   1.7042850e-01
  -3.1906720e-01  -4.9765634e-01  -5.7750277e-02   1.2294547e-01   7.4062231e-02  -5.7054398e-02  -5.6486260e-02   2.6265724e-01   4.6823898e-02   4.6823898e-02   1.0024187e+00   8.6592521e-01   6.3048823e-02   1.1333018e-01   7.7034447e-02  -9.7377295e-02   3.0765402e-01   2.7075439e-01   4.0511962e-01   5.5125414e-01   4.4886978e-01   7.0809198e-01   1.5834152e-02   5.1619042e-02   4.6823898e-02   4.6823898e-02   4.6823898e-02   8.7715656e-02   3.4382107e-03  -8.0589587e-01  -4.1491979e-01   3.9158109e-01   9.0833724e-01   8.3261190e-01   1.1876790e-01  -7.1830616e-02   3.9106964e-02   2.2127922e-01  -2.1469531e+00   8.6891396e-01  -2.4630372e+00  -7.4140368e-01   7.7440153e-01  -5.2354088e-01  -1.6626366e-01   1.4369011e-01   2.7544563e+00   1.2508294e+00   5.0619958e-01  -8.5171296e-01  -3.0121561e-01  -5.4490952e-01   1.0054583e+00   6.2665930e-01   1.3343125e-01   4.9057121e-01  -1.1131097e+00  -1.0092023e+00   8.4618548e-01   3.7146573e-01  -1.6993474e+00   3.3666647e+00   1.2736197e-01  -2.4135033e+00  -4.3242666e-02   9.2179640e-01   2.7977435e-01   2.1059398e-01   9.9777114e-01   2.1143822e+00  -2.3474864e+00   8.2764774e-01  -1.2363723e+00   1.2504124e+00   9.7447943e-01  -5.0674402e+00  -4.5930465e-01   1.9589268e+00  -8.7179820e-01  -1.5322157e+00   6.8555377e-02   3.8934436e+00  -1.0358965e-02   6.4530319e+00   8.2875989e-01  -5.6388093e-01   2.8343936e-02   4.8913659e-02   1.5268858e-01   2.3583352e-01
  -1.5790826e-01  -2.6892151e-01  -5.7720687e-02   1.3123926e-01   8.5557665e-02  -1.1443784e-01  -5.6047377e-02   3.3096341e-01   2.9037156e-02   2.9037156e-02   1.7588959e+00   1.3089933e+00   1.2279443e-01   2.4081471e-01   7.6719658e-02  -1.4860293e-01   1.0073118e+00   7.9514955e-01   5.7262862e-01   7.0811063e-01   9.2458624e-01   7.3297967e-01   1.1405297e-02   4.4944615e-02   2.9037156e-02   2.9037156e-02   2.9037156e-02   1.5870502e-01   2.1063988e-01  -6.1693724e-01  -9.6611846e-02   7.8442980e-01   1.4841355e+00   7.4547632e-01  -1.4884711e+00  -2.0587540e+00  -7.0077059e-01  -6.5012350e-01  -3.3973360e+00   9.1404609e-01  -2.2957951e+00   1.4907543e-01  -4.1186877e-01  -5.6099334e-01   2.1341465e-01   1.7045842e+00   1.6908869e+00   6.5145191e-01   1.2190596e+00  -9.7238145e-02  -9.4731847e-01   1.8499474e-01   7.1706017e-01   5.4845644e-01   1.2134257e-01   5.2319913e-01  -1.3621811e+00  -8.0825985e-01   1.1060998e+00   1.2729094e+00  -2.7954074e+00   4.1087358e+00  -1.0894479e+00  -2.3275420e+00  -4.1269531e-01   2.0390771e+00   5.5827196e-02   4.1743731e-01   1.3535398e+00   2.3564011e+00  -1.6762996e+00   1.7846455e+00  -1.2216758e+00   8.1459978e-01   6.9591546e-01  -5.5310558e+00  -4.8477321e-02   1.8253237e+00  -2.0300646e-01  -1.4167369e+00  -2.1172907e-01   4.3404821e+00  -3.4755823e-02   6.9212872e+00   4.2246639e-01  -4.2693458e-01   1.7078066e-02   2.1432450e-02   1.2683921e-01   1.7439757e-01
  -2.2628031e-01  -3.6418358e-02  -6.1219276e-02   1.1849207e-01   5.5708039e-02  -1.5276801e-01  -8.3311348e-02   2.6763669e-01   3.5082083e-03   3.5082083e-03   1.5921847e+00   8.2197134e-01   6.0643220e-02   3.3320772e-02   5.3792505e-02  -1.9830927e-01   1.2258679e+00   9.1531427e-01   5.0542798e-01   6.3489244e-01   1.1535099e+00   3.5458400e-01   1.5507406e-03   1.9146680e-02   3.5082083e-03   3.5082083e-03   3.5082083e-03   3.0550122e-02   3.1343672e-03  -8.0715485e-01  -1.7683874e-01   7.7965589e-01   7.8793235e-01   4.8005217e-01  -1.5328487e+00  -1.9325520e+00  -2.3247449e-01  -7.3632681e-01  -2.4619927e+00   1.1248399e+00  -1.8228358e+00   1.8826711e-01  -2.6788788e-01  -1.1242071e+00   2.6398236e-01   6.4708244e-01   1.2130309e+00   6.5306041e-01   1.4294673e+00  -5.0688502e-01  -6.9634924e-01  -6.2316637e-02   4.5665077e-01   3.7124529e-01   2.0182021e-01   5.7974516e-01  -1.1820008e+00  -5.9950209e-01   6.9466563e-01   1.2295502e+00  -2.5521643e+00   3.3693189e+00  -2.7232660e-01  -1.8385597e+00   7.8557272e-03   1.7996506e+00  -1.3979640e-02   1.6942469e-01   1.1101939e+00   2.0023994e+00  -1.9683883e+00   9.7104041e-01  -1.3724123e+00   5.2537036e-02   1.7087567e-01  -6.8782369e+00  -4.3826251e-01   1.4113422e+00   4.7611890e-01  -1.6714404e+00   1.5614118e-01   4.3610688e+00  -6.2062307e-02   6.2942800e+00   5.0497554e-01  -3.9807307e-01  -2.0872516e-02   8.8873372e-03   2.2787436e-01   2.0565624e-01
  -2.7494386e-01   9.8516173e-02  -5.5529563e-02   1.1983503e-01   3.7718862e-02  -1.5724603e-01  -1.1224620e-01   2.0968008e-01  -1.1920956e-02  -1.1920956e-02   1.2267071e+00   8.0620847e-01   2.2340139e-03   1.5475035e-02   3.4540556e-02  -2.0869439e-01   1.5442547e+00   1.2029566e+00   5.6080158e-01   5.1700078e-01   1.2991142e+00   9.6639214e-02  -1.3858260e-02   1.4990322e-02  -1.1920956e-02  -1.1920956e-02  -1.1920956e-02  -2.3741559e-02  -8.8452547e-02  -7.7204617e-01  -2.7122788e-01   5.6820561e-01   2.3345198e-01   3.5552927e-01  -1.4939526e+00  -1.8383265e+00  -6.2716114e-02  -6.3606001e-01  -2.3201873e+00   1.0645282e+00  -1.5570737e+00  -6.1145454e-01   1.9896159e-01  -1.2652256e+00   2.5277256e-01  -2.0803355e-01   1.3418726e+00   9.2156097e-01   1.4529958e+00  -1.3873844e+00  -7.5762842e-01  -8.1765852e-01   3.8763673e-01   1.0359833e-01   1.2528660e-01   3.4435803e-01  -1.1011890e+00  -3.6422348e-01   3.2701157e-01   9.9219079e-01  -2.0877542e+00   2.9626634e+00   1.7674846e-01  -1.2336494e+00   1.4658020e-01   1.1698180e+00  -2.7101758e-01  -4.0867707e-01   9.3205701e-01   1.6943477e+00  -2.4958205e+00   5.8250310e-02  -1.6967783e+00  -8.0704176e-01  -5.7121865e-01  -7.7499186e+00  -2.3406013e-02   1.0560257e+00   8.8455352e-01  -1.5625758e+00   2.4369453e-01   3.8024028e+00  -7.7867211e-02   4.9011218e+00   5.7843029e-01  -3.1820446e-01  -3.5404160e-02  -5.2321010e-02   1.8889729e-01   1.2537468e-01
   7.9856858e-03   4.2284063e-01  -4.6764368e-02   1.4015477e-01   6.0583065e-02  -1.2234924e-01  -1.9167625e-02   2.6235285e-01   1.0595524e-02   1.0595524e-02   1.6341742e+00   1.0814021e+00   5.4321511e-02   1.8492414e-02   5.7191661e-02  -2.0888508e-01   1.4944675e+00   1.5997344e+00   6.4028380e-01   6.9958790e-01   1.2500527e+00   1.3194130e-01   9.3097197e-03   2.4541217e-02   1.0595524e-02   1.0595524e-02   1.0595524e-02   6.9001562e-02   2.0474935e-01  -3.6809323e-01   2.1735581e-02   7.7762042e-01   9.7563676e-01   3.5708144e-01  -2.6936337e+00  -3.0526321e+00   5.1907067e-01  -7.4437069e-01  -2.3097192e+00   8.4435201e-01  -1.7347726e+00  -1.1513607e+00  -1.7396735e-01  -1.4340541e+00   5.3697268e-01   8.2418976e-01   1.0374037e+00   2.0200374e-01   1.5478731e+00  -5.5214397e-01  -7.9517238e-01  -2.9593056e-01   8.7167375e-01  -1.4452764e-01   3.2862620e-01   3.5579971e-01  -1.0755361e+00  -1.6920005e-01   7.5664341e-01   1.6612074e+00  -2.2547681e+00   2.8659945e+00   3.0660383e-02  -8.7313086e-01   2.3714616e-01   1.9842810e+00  -3.1857533e-02  -2.4881209e-01   1.1487261e+00   1.5234137e+00  -1.5181939e+00   7.9846762e-01  -1.0400181e+00   6.5133743e-01   1.1450185e-01  -6.9337417e+00  -5.4188020e-02   8.8806811e-01   3.6862960e-01  -1.6217200e+00   1.0128685e-02   4.4417630e+00  -6.4461670e-02   5.4341854e+00   5.3464370e-01  -1.3084408e-01  -5.5290263e-03  -5.8475374e-02   2.9308566e-01   7.2189170e-02
   4.6862086e-02   7.3864825e-01  -2.6747939e-02   1.5561245e-01   2.8985129e-02  -9.0988998e-02  -1.1901016e-02   2.2448866e-01  -2.8280519e-03  -2.8280519e-03   1.2066038e+00   6.1701760e-01  -2.5424200e-02  -1.1671075e-01   3.2559673e-02  -2.1948716e-01   1.4533819e+00   1.4914223e+00   4.8826638e-01   6.8981805e-01   1.4115992e+00   9.7536011e-02   8.2589090e-03   1.0435511e-02  -2.8280519e-03  -2.8280519e-03  -2.8280519e-03   1.0975709e-02   2.0376204e-01  -1.9410664e-01  -9.2150915e-03   6.7624392e-01   2.2304416e-01  -9.0050853e-04  -3.2995286e+00  -2.8105088e+00   1.5692020e+00  -3.3181768e-03  -9.6950107e-01   6.3803775e-01  -9.5174253e-01  -2.1135179e+00   3.3407965e-01  -1.6305280e+00   5.1746205e-01  -3.8803153e-01   8.5839443e-01   3.2868965e-01   1.6906637e+00  -1.1105893e+00  -4.5888110e-01  -7.0835561e-01   1.1692271e+00  -3.3892828e-01   5.3232931e-01   4.1095890e-01  -7.8255943e-01  -2.6326930e-03   3.5025959e-01   1.5615900e+00  -1.7302532e+00   1.3934367e+00   9.3586920e-01  -6.6248199e-01   3.5004663e-01   1.0548931e+00  -2.8318805e-01  -9.3241945e-01   8.3234725e-01   9.7840925e-01  -1.8236527e+00  -1.1574256e-01  -7.6712973e-01   8.2265610e-01  -1.5386842e-01  -6.6720450e+00  -3.0410762e-01   3.7056914e-01   8.6289158e-01  -1.9267747e+00   2.2364405e-01   4.2526875e+00  -7.8613816e-02   4.8673881e+00   6.2778533e-01   1.4064396e-02  -2.3577408e-02  -8.6938234e-03   3.4719665e-01   8.6501785e-02
  -5.9246057e-02   7.0480163e-01  -1.4012559e-02   1.1216142e-01   1.5028085e-02  -1.0170230e-01  -2.6107668e-02   1.2625405e-01  -1.9342487e-02  -1.9342487e-02   8.6743784e-01   3.3389634e-01  -7.1857119e-02  -2.3857082e-01   1.1192394e-02  -2.4206958e-01   1.6762201e+00   1.5182027e+00   4.9502774e-01   5.8785862e-01   1.3897303e+00  -2.0134296e-01  -3.0879437e-03  -1.5509309e-02  -1.9342487e-02  -1.9342487e-02  -1.9342487e-02  -6.0097342e-02   2.9735275e-01  -2.9746166e-01  -1.0841099e-01   4.3918387e-01  -2.5462759e-01  -2.1704082e-01  -3.3873503e+00  -2.5351380e+00   1.4673898e+00   5.6501574e-01  -1.0452831e+00   4.7127392e-01  -7.0892343e-01  -3.3760322e+00   6.7943897e-01  -1.6375675e+00   4.0762584e-01  -1.2234548e+00   1.1470573e+00   6.3484912e-01   1.6380166e+00  -1.8130209e+00  -1.9695050e-01  -1.2927392e+00   1.0357487e+00  -6.1770288e-01   3.9125054e-01   1.9944189e-01  -7.3247794e-01   1.4702602e-01   1.8434293e-01   1.3077690e+00  -1.2877113e+00   4.4887569e-01   1.4669876e+00  -2.9028787e-01   8.7273242e-01   1.6814298e-01  -4.1606295e-01  -1.2833529e+00   5.8190175e-01   6.6257777e-01  -2.2649363e+00  -1.1362671e+00  -7.5678109e-01   6.7987853e-01  -5.2175007e-01  -6.9410578e+00  -1.6917899e-01  -3.1934789e-01   1.4302258e+00  -1.8590260e+00   4.3716300e-01   3.7132136e+00  -9.5768187e-02   3.7863976e+00   6.9046464e-01   1.2939253e-01  -3.6926089e-02  -6.1081729e-02   2.7393837e-01   1.9869566e-03
  -3.2037372e-02   7.9684983e-01  -2.3448720e-03   1.0695045e-01   2.5524010e-02  -5.8448555e-02  -1.6320494e-02   5.7522206e-02  -5.4378854e-03  -5.4378854e-03   5.0232133e-01   2.5413289e-01  -1.1115298e-01  -2.7066324e-01   1.6151166e-02  -2.0166110e-01   1.8514667e+00   1.4354196e+00   3.9346330e-01   4.8126579e-01   1.3190991e+00  -1.3246052e-01  -3.2466432e-03  -1.7406642e-02  -5.4378854e-03  -5.4378854e-03  -5.4378854e-03  -6.4970167e-02   3.7959872e-01  -4.1529092e-01  -1.5446597e-01   2.2777122e-01  -5.3969246e-01  -4.8442243e-01  -3.3948461e+00  -2.9126978e+00   1.3487499e+00   2.6712933e-01  -1.1035244e+00   3.8697701e-01  -2.7177587e-01  -2.9166625e+00   4.7169122e-01  -1.4564516e+00   4.8712004e-01  -1.4089656e+00   8.7991245e-01   7.0701837e-01   1.7461475e+00  -1.9858012e+00  -6.1518268e-02  -1.4358453e+00   8.5260339e-01  -6.8990070e-01   4.8779696e-01   1.0704331e-01  -6.3230457e-01   3.3247669e-01   3.2866831e-01   1.2760061e+00  -1.0974868e+00  -1.2413671e-01   1.5866307e+00   3.5528994e-01   1.0788442e+00  -2.4676724e-01  -1.7979038e-01  -1.4022499e+00   3.2219390e-01   3.9874733e-01  -2.0370534e+00  -1.6628891e+00  -4.5347645e-01  -2.9605856e-01  -3.4595121e-01  -7.9373720e+00   6.3949861e-02  -8.4324101e-01   2.0442862e+00  -1.5743124e+00   4.0873810e-01   2.9663018e+00  -7.2754446e-02   2.5633769e+00   4.3416563e-01   2.2028496e-01  -1.8639782e-02  -6.5169772e-02   3.4263412e-01  -7.0885250e-02
  -7.2403847e-02   9.0739476e-01  -9.0248634e-03   1.0314679e-01  -1.7335536e-02  -6.0663051e-02  -3.4492128e-02  -2.0220095e-02  -3.6169784e-02  -3.6169784e-02  -1.1115535e-01   8.0916180e-02  -2.3132980e-01  -3.7492948e-01  -2.4361817e-02  -2.2133457e-01   1.7009584e+00   1.5087516e+00   2.1006564e-01   3.3732627e-01   1.1025800e+00  -5.1741768e-01  -1.2100411e-02  -5.4289534e-02  -3.6169784e-02  -3.6169784e-02  -3.6169784e-02  -1.6738058e-01   2.5927154e-01  -5.6413157e-01  -3.2145593e-01  -3.9054738e-03  -1.0964378e+00  -6.2776318e-01  -2.7699689e+00  -2.5508674e+00   1.6518078e+00   9.9756757e-03  -3.8084811e-02   3.6505012e-01  -2.0467001e-01  -3.0699236e+00   7.4588489e-01  -1.8822503e+00   2.8805179e-01  -2.5142533e+00   5.8244629e-01   5.8310974e-01   1.4688206e+00  -2.4521079e+00   5.8266000e-01  -1.9578385e+00   1.0479194e+00  -7.8265746e-01   4.3400192e-01   2.0585287e-01  -3.0398358e-01   5.8174497e-01   1.3983736e-01   1.0204718e+00  -1.2048539e-01  -1.0742395e+00   2.6365550e+00   1.0862749e+00   1.7493733e+00  -1.0145723e+00   1.7821590e-01  -1.4907118e+00  -2.5550521e-02  -1.5896266e-02  -2.1088859e+00  -2.5919012e+00  -3.4524662e-01  -8.1889542e-01  -3.0542222e-01  -8.6667564e+00  -4.0270284e-01  -1.9132643e+00   2.4972033e+00  -1.7135110e+00   7.3736414e-01   2.5476214e+00  -9.8078615e-02   1.4192121e+00   3.5422707e-01   2.8548175e-01  -5.6448556e-02  -5.9981729e-02   4.6313056e-01  -4.4259350e-02
   9.2501426e-02   9.5368411e-01   6.8129431e-04   8.3003839e-02  -8.2118444e-04  -2.4812443e-03   1.4934962e-02  -3.7375187e-02  -2.0315891e-02  -2.0315891e-02  -1.3833894e-01   1.4973890e-01  -2.1045069e-01  -3.2724929e-01  -1.4273652e-02  -1.9435353e-01   1.4617244e+00   1.6944230e+00   1.9790637e-01   2.4115618e-01   7.9953057e-01  -6.7742182e-01   2.5185989e-03  -5.6127570e-02  -2.0315891e-02  -2.0315891e-02  -2.0315891e-02  -1.3615028e-01   3.2619861e-01  -2.1134255e-01  -2.9253640e-01  -1.1679323e-01  -8.5366187e-01  -5.3664915e-01  -2.6971554e+00  -2.0765753e+00   1.2058709e+00   4.9585251e-01  -7.4926810e-01   5.8821358e-02  -5.9710348e-01  -4.0503707e+00   6.2835729e-01  -1.8110543e+00   4.3186632e-02  -2.3153352e+00   5.2444135e-01   5.2028519e-01   8.2577036e-01  -2.5109824e+00   5.0285258e-01  -2.0512976e+00   1.1359834e+00  -1.0159368e+00  -5.4712300e-02   9.0029808e-02  -2.6527926e-01   8.3340579e-01   1.7331273e-01   8.7331656e-01   1.7706185e-01  -1.3673902e+00   2.3443925e+00   1.5925090e+00   1.6802479e+00  -1.2314799e+00   2.6185405e-01  -1.5272412e+00  -8.0610573e-02  -3.2095214e-01  -1.7428197e+00  -2.6498157e+00  -1.9430444e-01  -1.8009826e-01  -1.3277686e-01  -7.0158724e+00  -2.0484423e-01  -1.8190995e+00   2.0001912e+00  -1.4788463e+00   4.2709110e-01   1.9787884e+00  -9.0276530e-02   5.2253272e-02   1.2572226e-01   4.1167255e-01  -3.1859065e-02  -7.6247707e-02   3.0730807e-01  -1.7223768e-01
   1.7826536e-01   9.8529533e-01   1.4921473e-02   4.1978001e-02   1.1147006e-02   1.7788958e-02   6.3559375e-02  -5.9523115e-02  -1.1105481e-02  -1.1105481e-02  -3.4718199e-02   8.9808517e-02  -1.8319984e-01  -3.4375260e-01  -6.7179413e-03  -1.9342891e-01   1.4096882e+00   1.3957224e+00   1.1332231e-01   2.8073908e-01   7.2407290e-01  -6.8515172e-01   1.8326020e-02  -6.2540797e-02  -1.1105481e-02  -1.1105481e-02  -1.1105481e-02  -1.0854796e-01   6.6816583e-01  -2.1881853e-01  -1.8119754e-01  -9.3376399e-02  -6.0420067e-01  -6.2140780e-01  -3.3307295e+00  -2.4533525e+00   1.3140956e+00   6.8853021e-01  -6.9244586e-01  -5.6207469e-02  -2.1826639e-01  -4.3312479e+00   2.9078052e-01  -1.5622070e+00   1.0832397e-01  -1.8851384e+00   3.0922883e-01   2.9033931e-01   9.6626308e-01  -2.0660368e+00   6.6630295e-01  -1.6569611e+00   9.0826395e-01  -1.0426796e+00  -1.1041174e-01   1.3007492e-01  -2.7128352e-01   9.3812305e-01   4.5164681e-01   1.1675772e+00   2.7199127e-02  -2.1594245e+00   2.0517062e+00   1.5636555e+00   1.8798182e+00  -1.3798251e+00   2.9334058e-01  -1.4907914e+00  -1.3489924e-01  -5.2133251e-01  -1.1226969e+00  -2.5604842e+00   4.7007836e-01   4.9251516e-01   4.5210484e-01  -6.0508921e+00  -3.0958549e-01  -2.1565352e+00   2.3175156e+00  -1.5782927e+00   4.9845539e-01   1.9422912e+00  -7.3257032e-02   1.3340617e-02  -9.2739797e-02   5.7995894e-01  -1.6987253e-02  -5.9675098e-02   2.0954720e-01  -1.8070726e-01
   3.3092616e-01   8.7215878e-01   1.1151855e-02  -1.0658016e-02   1.7645855e-03   4.3362195e-02   1.0425329e-01  -1.2050041e-01  -1.8784398e-02  -1.8784398e-02  -1.5186618e-01  -2.8247457e-03  -1.8728371e-01  -3.2932753e-01  -1.9793509e-02  -1.6957164e-01   1.2123118e+00   1.2523900e+00   1.6947186e-02   1.8991821e-01   3.3852597e-01  -7.6142197e-01   1.2231377e-02  -8.3669417e-02  -1.8784398e-02  -1.8784398e-02  -1.8784398e-02  -1.2597985e-01   7.0084618e-01  -1.7356648e-01  -2.0700602e-01  -2.6711607e-01  -4.7876183e-01  -6.4810608e-01  -3.1949840e+00  -2.0675369e+00   9.5203269e-01   1.0888891e+00  -1.2230576e+00  -1.9870531e-01  -4.1319750e-01  -4.6843357e+00   6.3550377e-02  -1.3657908e+00  -8.2309610e-02  -1.7309775e+00   2.8934594e-01   3.3367109e-01   5.0922676e-01  -2.0129032e+00   5.3891103e-01  -1.6326954e+00   7.1554337e-01  -1.0694681e+00  -4.0246783e-01   6.6485393e-02  -1.9340322e-01   1.0220619e+00   5.9838994e-01   9.8589677e-01   2.3539504e-01  -2.6986719e+00   1.8911323e+00   1.7878071e+00   1.9892513e+00  -1.6408715e+00   4.1258950e-01  -1.4492785e+00  -2.3601899e-01  -7.6823480e-01  -7.1085513e-01  -2.6975034e+00   6.2341524e-01   7.9214424e-01   7.2024941e-01  -5.1965342e+00  -1.6200057e-01  -1.9756982e+00   2.1807540e+00  -1.3840458e+00   3.8765208e-01   1.3589114e+00  -7.5062956e-02  -1.0307513e+00  -2.6158932e-01   6.8233529e-01  -1.8715818e-02  -6.2499506e-02   4.2068551e-02  -2.6061958e-01
   3.9404966e-01   7.4836588e-01   9.5225564e-03  -5.5325991e-02   1.5495234e-02   5.9594313e-02   1.3834100e-01  -1.6701547e-01  -1.0542063e-02  -1.0542063e-02  -1.6280137e-01   4.2307067e-02  -1.6480966e-01  -3.2726093e-01  -1.3160623e-02  -1.4896888e-01   1.0735352e+00   1.1746434e+00  -4.2373631e-02   1.5453308e-01   7.3813685e-02  -8.2501055e-01   2.1468848e-02  -8.9579486e-02  -1.0542063e-02  -1.0542063e-02  -1.0542063e-02  -1.1040636e-01   8.3694023e-01  -1.2634938e-01  -2.0766880e-01  -3.4178495e-01  -1.8483491e-01  -4.5775391e-01  -2.7879292e+00  -1.6253239e+00   2.3539553e-01   1.1642852e+00  -1.7520274e+00  -2.4729260e-01  -6.0106099e-01  -4.5769374e+00  -4.1636089e-01  -1.1680594e+00  -1.5621327e-01  -1.3903229e+00  -3.7671023e-02   1.6392259e-01   2.8915564e-01  -1.7392897e+00   5.6981663e-01  -1.3873983e+00   4.7332215e-01  -1.0718992e+00  -8.2892185e-01   2.4235129e-02  -1.7967791e-01   1.1082422e+00   7.8396483e-01   9.5292692e-01   3.0630414e-01  -2.8446043e+00   1.5235976e+00   2.0355193e+00   2.0398434e+00  -1.6187753e+00   6.6631071e-01  -1.1536850e+00  -2.7078749e-01  -8.1740378e-01  -2.6445894e-01  -2.5808314e+00   8.0883532e-01   1.0913348e+00   1.0636111e+00  -4.3139248e+00  -1.8959775e-01  -1.9246953e+00   2.1771846e+00  -1.1810993e+00   2.9266046e-01   9.5180337e-01  -5.8371368e-02  -1.9009179e+00  -5.9682213e-01   7.5616432e-01  -6.6213949e-03  -8.0763634e-02  -9.2450188e-02  -3.1292627e-01
   4.8600223e-01   7.7463051e-01   1.5170742e-02  -6.6504010e-02   3.6605229e-02   9.7224658e-02   1.6030280e-01  -1.9889242e-01   1.1547986e-02   1.1547986e-02  -2.4250102e-01  -9.5591693e-03  -1.4822848e-01  -2.9084596e-01   8.5954345e-03  -9.2855506e-02   1.1186568e+00   8.0276453e-01  -2.5382645e-01   9.6687875e-02  -4.0564967e-02  -6.9944632e-01   3.5996229e-02  -8.6365454e-02   1.1547986e-02   1.1547986e-02   1.1547986e-02  -8.9510770e-02   8.5411775e-01  -2.7787293e-01  -1.8483180e-01  -3.4882555e-01  -2.5153351e-01  -5.8886277e-01  -2.8061670e+00  -2.0226874e+00  -7.0526373e-02   6.1432472e-01  -1.6604776e+00  -1.2699229e-01  -6.7403843e-02  -2.9928573e+00  -1.1484128e+00  -9.6846412e-01  -6.1917109e-02  -1.0224050e+00  -8.1517287e-01  -5.3098768e-02   5.0876754e-01  -1.2800838e+00   5.7402345e-01  -8.7294465e-01   5.3899048e-02  -8.2990196e-01  -7.8629039e-01   2.0369088e-01  -6.3978220e-02   1.1752277e+00   1.0406918e+00   1.0610756e+00   1.2466277e-01  -3.1208517e+00   1.2431600e+00   2.1520429e+00   1.9906311e+00  -1.5494582e+00   8.2469252e-01  -1.0234132e+00  -3.7805732e-01  -8.5389006e-01   3.3984789e-01  -2.5102879e+00   1.0393308e+00   2.4532385e-01   1.3045160e+00  -4.7483767e+00  -3.3421116e-01  -1.9154806e+00   2.8268637e+00  -9.5931028e-01   2.8536534e-01   4.4266126e-01  -2.3211586e-02  -2.4440945e+00  -9.9030718e-01   7.5768479e-01   1.3887190e-02  -2.5581916e-02  -6.5925580e-02  -3.0836888e-01
   5.6994281e-01   6.0635883e-01  -7.4363699e-03  -1.0428065e-01  -1.4463640e-02   6.5077089e-02   1.4396207e-01  -2.6494594e-01  -3.4732050e-02  -3.4732050e-02  -5.4103208e-01   6.7454564e-02  -1.9884166e-01  -2.2282011e-01  -3.8218973e-02  -9.5186466e-02   8.7756203e-01   6.9886942e-01  -3.2087128e-01   1.7301610e-03  -4.9309939e-01  -9.9615718e-01   1.0032560e-02  -1.1844855e-01  -3.4732050e-02  -3.4732050e-02  -3.4732050e-02  -1.6125198e-01   6.2117340e-01  -3.5382275e-01  -3.2228071e-01  -5.3735624e-01  -3.5221276e-01  -4.0642106e-01  -2.0566411e+00  -1.3933572e+00  -3.5747766e-01   5.5356910e-01  -1.4967295e+00  -8.0424735e-02  -4.0861395e-01  -2.9976509e+00  -1.0923458e+00  -9.8611605e-01  -3.4971151e-01  -1.3221726e+00  -8.8757872e-01  -5.8068903e-02   7.0865951e-03  -1.5419197e+00   5.6595987e-01  -1.0719701e+00  -4.1770394e-02  -7.5071122e-01  -1.1751980e+00   1.9241124e-01   1.8616248e-01   1.2244288e+00   9.3135754e-01   6.4303694e-01   9.1857667e-01  -3.4270489e+00   1.5506624e+00   2.1856734e+00   2.1722665e+00  -1.9849868e+00   7.8548881e-01  -1.0950359e+00  -4.0539803e-01  -9.6144322e-01   2.9672293e-01  -2.8074871e+00   6.3673057e-01   7.7197499e-02   1.1250255e+00  -4.0884016e+00  -4.1699610e-01  -1.7291850e+00   2.6800793e+00  -8.5173576e-01   3.6877038e-01  -5.8283143e-02  -6.5113244e-02  -3.4939754e+00  -1.0639586e+00   7.7276898e-01  -3.3489400e-02  -4.2699934e-02  -2.3515302e-01  -3.1934613e-01
   5.6769671e-01   5.1617100e-01  -2.2704174e-03  -1.1683649e-01  -6.1405301e-03   1.0282672e-01   1.5070145e-01  -3.1471786e-01  -1.7842596e-02  -1.7842596e-02  -8.7215758e-01  -2.4940064e-02  -1.9917273e-01  -2.0302733e-01  -2.5394784e-02  -3.7024246e-02   7.0555005e-01   4.1358995e-01  -4.6925770e-01  -7.7737650e-02  -7.0339136e-01  -9.8740726e-01   1.9414565e-02  -1.0762558e-01  -1.7842596e-02  -1.7842596e-02  -1.7842596e-02  -1.6827309e-01   4.5935383e-01  -3.1453314e-01  -4.2523185e-01  -6.9220599e-01  -7.1001092e-01  -3.1297571e-01  -1.4307367e+00  -5.1973799e-01  -5.6919162e-01   8.1506164e-01  -1.2099592e+00  -4.6241341e-02  -2.2678758e-01  -2.6034379e+00  -1.1278249e+00  -8.0594560e-01  -4.6201356e-01  -1.7532279e+00  -1.0771448e+00   7.4731509e-02  -1.1438941e-01  -1.7960220e+00   6.1327082e-01  -1.1178672e+00  -2.2251871e-01  -6.3020517e-01  -1.4024666e+00   2.0760344e-01   3.6366065e-01   1.1963974e+00   8.1159173e-01   2.7155853e-01   1.3198529e+00  -3.7047663e+00   1.7477751e+00   2.1453476e+00   2.0544144e+00  -2.3937972e+00   6.7655947e-01  -1.2536493e+00  -5.1599108e-01  -1.0060558e+00   1.3580684e-01  -3.1967757e+00   3.6554262e-01  -2.1812724e-01   8.4290965e-01  -3.6265306e+00  -5.0681991e-01  -1.2222181e+00   2.7863163e+00  -6.2249816e-01   3.9378632e-01  -6.8547563e-01  -4.2282115e-02  -4.4870734e+00  -1.1720971e+00   7.2396762e-01  -1.9486605e-02  -1.1209702e-02  -3.3405083e-01  -3.3570914e-01
   5.6769421e-01   2.6285607e-01  -1.1120359e-02  -1.7152060e-01  -2.7203197e-02   7.4705127e-02   1.4585578e-01  -4.1054178e-01  -3.5048296e-02  -3.5048296e-02  -1.0630107e+00  -2.2118322e-01  -1.8345919e-01  -2.3555073e-01  -4.1260508e-02  -9.8526868e-03   8.2212172e-01  -2.7113178e-02  -5.0667692e-01  -1.1763747e-01  -9.5734252e-01  -1.0336420e+00  -3.6937660e-03  -1.2083754e-01  -3.5048296e-02  -3.5048296e-02  -3.5048296e-02  -2.0853767e-01   4.3226696e-01  -5.6168456e-01  -5.3200475e-01  -8.9572087e-01  -9.3497201e-01  -2.7694271e-01  -1.1235850e+00  -3.1548788e-01  -5.8301024e-01   1.1620441e+00  -9.6841270e-01   5.1912389e-02   1.2579696e-01  -2.6292783e+00  -9.9591601e-01  -5.3149657e-01  -4.3441878e-01  -2.0534261e+00  -7.3571291e-01   3.0963450e-01  -2.7932049e-02  -2.0086646e+00   5.6630567e-01  -1.1921170e+00  -5.2589779e-01  -4.8630448e-01  -1.3609043e+00   8.4790356e-02   4.9906679e-01   1.0161834e+00   8.2790623e-01  -1.4612212e-01   1.6072576e+00  -4.1553088e+00   2.0805071e+00   1.7210380e+00   2.2394145e+00  -2.8974155e+00   4.2828003e-01  -1.5403162e+00  -5.3041164e-01  -9.8891695e-01  -1.6322713e-01  -3.6531542e+00   7.2870357e-02  -3.4777993e-01   4.6739584e-01  -3.6905841e+00  -4.2575415e-01  -8.9789659e-01   3.0727955e+00  -3.8251829e-01   5.8724600e-01  -1.0936535e+00  -4.4169605e-02  -4.7369146e+00  -1.0115132e+00   6.6499380e-01  -3.6867646e-02  -4.3640689e-02  -4.4010853e-01  -3.4236201e-01
   8.8513470e-01   3.2998520e-01   6.7165916e-04  -1.3435078e-01   4.1993968e-03   1.3519895e-01   2.2692466e-01  -3.6875429e-01   8.6215203e-03   8.6215203e-03  -9.0754334e-01   9.5434467e-03  -1.0651456e-01  -1.3862941e-01   3.6007589e-03   7.3565080e-02   4.7992700e-01  -2.5532930e-01  -5.4104310e-01   9.0925252e-02  -1.2851033e+00  -7.3165597e-01   2.4388616e-02  -8.3570980e-02   8.6215203e-03   8.6215203e-03   8.6215203e-03  -9.6398717e-02   3.5813575e-01  -2.4960983e-01  -3.5831657e-01  -7.2921456e-01  -4.7546059e-01  -7.6481060e-02  -1.5331476e+00  -4.9817630e-01  -2.2875785e-01   1.1018064e+00  -4.8906540e-01  -1.5574122e-02   1.6356148e-01  -1.8748657e+00  -1.3923629e+00  -3.4802021e-01  -3.3100092e-01  -1.2881239e+00  -1.1101130e+00  -1.7544401e-01   2.3521689e-02  -1.2510180e+00   4.1557981e-01  -4.4352614e-01  -8.1156897e-02  -2.9736502e-01  -1.2191611e+00   2.1625268e-01   8.1344154e-01   8.4631924e-01   1.1665307e+00   1.5436635e-02   1.9280083e+00  -4.0595358e+00   2.1860289e+00   1.1575004e+00   1.9058080e+00  -2.3638837e+00   3.2641697e-01  -1.5177032e+00  -2.2443155e-01  -8.2190351e-01   4.1095104e-01  -2.8312938e+00   8.2184769e-02   7.7947069e-01   7.8363118e-01  -2.0406037e+00  -6.7930002e-01   1.0683370e-01   2.3838964e+00  -2.1597331e-01   3.6312650e-01  -7.9131237e-01  -8.4841555e-03  -4.0761715e+00  -1.0176657e+00   6.7299630e-01   8.3645730e-03   2.5742944e-02  -4.2913760e-01  -3.4308256e-01
   9.2792510e-01   1.9071924e-01   8.0362239e-03  -1.5834268e-01   2.1810282e-02   1.1941406e-01   2.4144298e-01  -3.9765474e-01   1.8653139e-02   1.8653139e-02  -6.4834405e-01  -1.2957413e-01  -1.8034244e-02  -1.3162960e-01   2.1952901e-02   1.1116084e-01   7.8615352e-01  -5.7021237e-01  -4.4949766e-01   2.5963841e-01  -1.3148310e+00  -4.8782523e-01   2.3143713e-02  -7.4279282e-02   1.8653139e-02   1.8653139e-02   1.8653139e-02  -4.2183681e-02   4.4494432e-01  -1.6357518e-01  -2.5365294e-01  -6.1510886e-01  -1.8238906e-01   1.2936413e-01  -1.7989360e+00  -4.9363911e-01  -9.1624548e-01   1.4673268e+00  -9.6098186e-01   3.4493781e-02   4.6827899e-01  -1.4233568e+00  -1.9977337e+00  -5.3526997e-02  -1.0230539e-01  -8.3186519e-01  -1.4343254e+00  -2.7791162e-01   4.1884748e-01  -8.8637609e-01   4.5495740e-02   8.4661323e-02  -2.5248701e-01  -1.5917173e-01  -1.2341352e+00   1.1370985e-01   8.1904199e-01   6.3940527e-01   1.1818726e+00   2.4131764e-02   1.5554640e+00  -3.9129876e+00   1.8827309e+00   4.4690756e-01   1.5389680e+00  -2.0864480e+00  -4.5630169e-02  -1.5353815e+00   5.0590567e-03  -5.0996013e-01   3.6252008e-01  -2.4420716e+00  -1.8222260e-01   1.0760967e+00   3.7825472e-01  -1.2604373e+00  -4.8656740e-01   8.6253706e-01   2.6255528e+00   5.6042430e-02   2.6957830e-01  -8.4914849e-01   1.0442113e-02  -3.6055007e+00  -1.0655077e+00   5.8279038e-01   1.9634398e-02   1.0488301e-02  -5.0445141e-01  -3.8520790e-01
   9.2675909e-01   1.6137305e-01   9.1219509e-03  -1.7100454e-01   4.8277504e-02   1.2182537e-01   2.4439193e-01  -4.0013719e-01   4.6081599e-02   4.6081599e-02  -3.8765543e-01  -1.6482726e-01   6.7791335e-02  -1.0569287e-01   5.9550241e-02   1.5630490e-01   8.8646097e-01  -7.2247275e-01  -5.2423905e-01   2.4680170e-01  -1.3467573e+00  -5.1087247e-01   4.0471992e-02  -5.3572992e-02   4.6081599e-02   4.6081599e-02   4.6081599e-02  -2.0914775e-02   2.8897612e-01  -1.9386684e-01  -1.7933098e-01  -4.4751092e-01  -2.2647092e-01   2.0382844e-01  -1.6603618e+00  -8.7031537e-01  -9.1565560e-01   1.2372386e+00  -5.3284101e-01   3.1723844e-01   6.7617543e-01  -1.8731222e-01  -2.4384784e+00  -1.0175758e-02   1.1847833e-01  -5.1572345e-01  -1.8958948e+00  -5.0807134e-01   6.7577275e-01  -5.0303729e-01  -1.6472613e-02   6.1112261e-01  -6.5155735e-01   4.6481211e-02  -1.1454458e+00   2.7210838e-01   8.5179607e-01   5.3478389e-01   1.2287234e+00   2.6251094e-02   1.2132999e+00  -3.5854750e+00   1.7284811e+00   1.4606459e-01   1.4355803e+00  -1.6194352e+00  -1.6076164e-01  -1.4109704e+00   1.1900267e-01  -3.6612345e-01   4.8393043e-01  -2.1856014e+00  -4.7218143e-01   7.0447673e-01  -3.8155576e-02  -1.5780191e+00  -7.3683064e-01   1.3851448e+00   2.7395792e+00   2.8968115e-01   3.3041537e-01  -8.2455737e-01   4.0716536e-02  -3.3426876e+00  -1.0559384e+00   3.8603685e-01   4.0308249e-02   3.4746179e-02  -4.4897281e-01  -3.4331798e-01
   8.1450837e-01   5.9467189e-02   1.1974938e-03  -1.5877761e-01   7.9902110e-02   9.7631632e-02   2.3642568e-01  -3.3223400e-01   6.0306971e-02   6.0306971e-02   4.6132498e-02   4.9304560e-01   1.4898300e-01   4.8949477e-02   8.4531050e-02   1.5875356e-01   1.2142201e+00   6.9286911e-02  -4.6461653e-01   3.1337762e-01  -1.1390296e+00  -6.0602445e-01   6.5501194e-02  -3.6062093e-02   6.0306971e-02   6.0306971e-02   6.0306971e-02   8.6438883e-02   3.9666764e-01   3.0996096e-01   1.6761955e-02  -1.5329143e-01   3.1968825e-01   7.7080114e-01  -1.2377933e+00  -1.2925180e+00  -2.1625226e+00   9.1989219e-01  -1.3083309e+00   3.6356268e-01  -3.5333968e-02   2.3499779e-01  -3.3174264e+00  -3.0979487e-01   3.5846613e-01   3.1993610e-01  -2.6928329e+00  -1.2937544e+00   9.1793160e-01  -4.8164725e-03  -1.8967757e-01   8.2296298e-01  -4.2585330e-01   1.4239503e-01  -1.4332437e+00   4.0895347e-01   5.9795702e-01   5.0581625e-01   1.2219277e+00   3.7699110e-01   5.8199602e-01  -2.1202651e+00   1.0008399e+00   2.3400696e-01   1.1647395e+00  -5.8609006e-01   1.3942436e-03  -7.9075307e-01   4.3453518e-01   8.4524580e-02   5.9437892e-01  -1.3613940e+00  -9.4929435e-01   9.8163598e-01  -7.5115174e-01  -1.7234404e+00  -7.6528123e-01   1.1933870e+00   2.7754475e+00   5.6859836e-01   1.9016832e-01  -4.8266317e-01   6.1610469e-02  -2.8334063e+00  -1.2441324e+00   1.7487723e-01   5.1679564e-02   1.5673302e-02  -3.7909384e-01  -3.3123225e-01
   8.5666836e-01  -4.0291609e-03   2.2537660e-02  -2.0107924e-01   1.0128186e-01   7.7959667e-02   2.3681095e-01  -3.3283939e-01   7.6591595e-02   7.6591595e-02   6.6079173e-01   4.5547170e-02   2.8090495e-01   5.2614303e-02   1.1641704e-01   1.8602666e-01   1.5603213e+00  -6.0141577e-01  -3.7243979e-01   4.5014310e-01  -9.7497292e-01  -3.1358565e-01   6.5593298e-02  -1.8774130e-02   7.6591595e-02   7.6591595e-02   7.6591595e-02   1.1508925e-01   3.4335236e-01   2.3050771e-01   2.0990797e-01   1.4064883e-01   4.3748058e-01   6.0045607e-01  -2.3181795e+00  -1.8941074e+00  -2.1236070e+00   1.3396548e+00  -1.4778199e+00   5.5097917e-01   7.0869968e-01   1.0598447e+00  -3.8735821e+00   1.8779878e-01   6.4278106e-01   1.0014383e+00  -2.9153384e+00  -1.1799835e+00   1.4748126e+00   4.9030491e-01  -6.7438257e-01   1.7609425e+00  -1.2139649e+00   2.9363097e-01  -1.2482845e+00   3.8688917e-01   5.1745790e-01   2.4738366e-01   1.1837042e+00   5.1496999e-01  -3.2099623e-01  -2.2363817e+00   4.0264035e-01  -9.0393959e-01   7.2689265e-01  -2.5192823e-01  -8.0285338e-01  -1.0020382e+00   6.7459895e-01   2.7608911e-01   6.2259470e-01  -8.9571898e-01  -1.0885778e+00   9.3613194e-01  -1.1720808e+00  -9.0699347e-01  -5.5758732e-01   2.3623857e+00   3.0165218e+00   7.0418644e-01   1.7733007e-01  -3.3099971e-01   7.5867637e-02  -1.7993258e+00  -1.1252494e+00   6.0036448e-02   6.9353238e-02   4.1747750e-02  -4.7607319e-01  -3.3624454e-01
   8.8212128e-01   4.5664538e-02   2.2689950e-02  -1.8718877e-01   6.4752223e-02   7.0525658e-02   2.0624187e-01  -3.7870841e-01   6.1369451e-02   6.1369451e-02   4.4655219e-01  -3.4625573e-01   2.8092268e-01  -2.9597618e-03   9.9564607e-02   2.3167627e-01   1.6201788e+00  -1.0781763e+00  -3.3338576e-01   4.8960032e-01  -9.7537992e-01  -5.8503589e-02   3.7389655e-02  -8.9744718e-03   6.1369451e-02   6.1369451e-02   6.1369451e-02   7.8028651e-02   3.7854202e-02   2.4081405e-01   1.2083704e-01   6.9283681e-02  -5.1340953e-02   6.0355931e-01  -1.9744875e+00  -1.2901789e+00  -1.5848034e+00   1.7605799e+00  -5.1316819e-01   6.0910946e-01   1.4765294e+00   1.4310433e+00  -3.5047945e+00   3.6607212e-01   7.4996179e-01   1.2636200e-01  -2.8292315e+00  -8.5509139e-01   1.7030080e+00   8.5153833e-02  -7.2267711e-01   1.6829831e+00  -1.1599640e+00   3.8701182e-01  -9.7464730e-01   2.7030392e-01   8.4003315e-01   2.6089632e-02   7.6510657e-01   2.2053113e-02   1.4622637e-01  -2.5435136e+00   1.1181729e+00  -1.4371516e+00   3.7733440e-01  -7.7149121e-01  -1.2953477e+00  -1.6188548e+00   6.3561417e-01   2.1249276e-01  -5.0933196e-02  -1.2663845e+00  -1.5301487e+00   4.7637819e-01  -1.8461350e+00  -7.3211185e-01  -5.1052590e-01   3.2481509e+00   2.9118923e+00   9.0612564e-01   2.3856101e-01  -5.8377687e-01   6.7797229e-02  -1.7162248e+00  -8.1422401e-01  -1.1161677e-01   5.0045567e-02   5.1070922e-02  -3.9708010e-01  -3.1762346e-01
   8.5433724e-01  -1.3900461e-02   2.2822841e-02  -1.9490545e-01   5.0921665e-02   5.7392583e-02   1.9299705e-01  -3.9192785e-01   5.6466780e-02   5.6466780e-02   5.7884369e-01  -4.1530113e-01   3.2772338e-01   1.6769515e-02   9.7461805e-02   2.6449916e-01   1.7282768e+00  -1.2355432e+00  -2.1177871e-01   5.4889345e-01  -9.6516197e-01   1.9381559e-01   1.8247651e-02   4.2172302e-03   5.6466780e-02   5.6466780e-02   5.6466780e-02   8.9874536e-02  -1.1749565e-01   3.9023398e-01   1.6542847e-01   1.0599543e-01  -1.2710741e-02   6.9551196e-01  -1.9016449e+00  -1.3182746e+00  -1.3096004e+00   2.0913603e+00  -3.6915043e-01   6.2787502e-01   1.6474653e+00   1.4897243e+00  -3.3498125e+00   5.9847322e-01   9.3837639e-01   1.3827422e-01  -2.5237044e+00  -7.6596916e-01   1.8611624e+00   1.0200139e-01  -8.9869210e-01   1.8120899e+00  -1.2498218e+00   4.0027128e-01  -8.1495255e-01   1.3394775e-01   8.5599122e-01  -1.8897961e-01   6.7133756e-01  -1.4248876e-01   1.0647426e-01  -2.2795910e+00   1.2787392e+00  -1.8569319e+00   2.4193503e-01  -6.2975236e-01  -1.6101891e+00  -1.7817416e+00   7.7467567e-01   3.1675140e-01  -3.4598998e-01  -1.1223080e+00  -1.7947959e+00   5.6631014e-01  -2.2265426e+00  -5.5297629e-01  -3.4402470e-01   3.9228616e+00   2.4383076e+00   1.1834473e+00   2.2853764e-01  -6.0433855e-01   6.5429029e-02  -1.2515732e+00  -4.8959081e-01  -2.9855275e-01   4.7784697e-02   3.3216952e-02  -3.6590671e-01  -3.5027105e-01
   7.9989527e-01   1.5969894e-02   3.4189430e-03  -2.0261187e-01   1.1450137e-02   1.2178150e-02   1.5815914e-01  -3.8035573e-01   2.2965990e-02   2.2965990e-02   7.9029382e-01  -2.8441802e-01   3.3489627e-01   7.7158889e-02   6.8067733e-02   2.6263117e-01   1.8780628e+00  -1.2112791e+00  -1.7436187e-01   5.4160453e-01  -8.0697116e-01   3.3222822e-01  -9.3381086e-03  -9.9423334e-04   2.2965990e-02   2.2965990e-02   2.2965990e-02   7.1868242e-02  -2.7288954e-01   4.5776419e-01   2.2399267e-01   2.2691817e-01   7.3617822e-02   7.7853156e-01  -1.5839135e+00  -1.6347561e+00  -1.2200866e+00   1.7053718e+00  -1.9106040e-01   7.8685151e-01   1.8171087e+00   2.4463750e+00  -3.5933958e+00   6.5435628e-01   1.1545478e+00   3.3804056e-01  -2.7679055e+00  -9.5230094e-01   2.1167209e+00   3.5256576e-01  -9.8304715e-01   2.0329125e+00  -1.5032784e+00   5.0606955e-01  -6.2630259e-01   1.6626879e-01   8.0364575e-01  -2.8020137e-01   6.1483585e-01  -2.1761852e-02  -1.9542380e-01  -1.6766564e+00   1.1080024e+00  -1.8824633e+00   1.3054489e-01  -1.6049339e-01  -1.6308735e+00  -1.6223816e+00   8.4071797e-01   3.8565513e-01  -2.5977249e-01  -7.4988530e-01  -1.9064705e+00  -3.5779004e-02  -2.4352843e+00  -1.2364613e+00  -2.7844822e-01   4.2148842e+00   2.2748848e+00   1.3690350e+00   2.7016442e-01  -5.1848054e-01   4.6011688e-02  -8.2998201e-01  -3.8914873e-01  -4.9692050e-01   1.3885924e-02   2.5262567e-02  -2.4932800e-01  -3.2257110e-01
   6.0108370e-01   7.8645113e-02   1.5605068e-03  -2.1588777e-01  -6.5838179e-03   6.7857217e-03   1.0462966e-01  -3.7714860e-01   2.0899228e-02   2.0899228e-02   8.0772969e-01  -5.7588227e-01   3.4710502e-01   6.6401733e-02   6.7826931e-02   2.5881177e-01   1.8323720e+00  -1.1707406e+00  -2.8379013e-01   2.9699635e-01  -7.9664186e-01  -7.9520123e-02  -1.0960401e-02  -2.9436132e-04   2.0899228e-02   2.0899228e-02   2.0899228e-02  -1.9807223e-02  -5.8450249e-01   3.9429036e-01   1.7043388e-01   2.2450875e-01  -5.7463498e-01   5.7375676e-01  -9.6802713e-01  -1.9034467e+00   4.5362234e-03   2.1791127e+00   1.2696404e+00   1.0177491e+00   1.7766924e+00   2.0408875e+00  -2.7518239e+00   4.3949006e-01   1.1671561e+00  -6.5881601e-01  -2.2837864e+00  -6.9482794e-01   1.8507608e+00  -2.2036206e-01  -6.3055815e-01   1.5586958e+00  -1.7635871e+00   5.2147305e-01  -3.5487330e-01   3.2016579e-01   7.7247021e-01  -2.7656502e-01   1.3280164e-01  -4.7729526e-01  -1.8675741e-01  -1.8618082e+00   1.6547214e+00  -1.8761393e+00   5.1180833e-01  -5.9762059e-01  -1.6680763e+00  -1.7903645e+00   6.7935418e-01   5.3137133e-02  -8.5121300e-01  -1.4334059e+00  -2.1541668e+00  -6.5006684e-01  -3.1963179e+00  -2.2470677e+00  -5.7910707e-01   3.7890073e+00   2.0830064e+00   1.3042735e+00   6.7582780e-01  -5.1791235e-01   4.5861629e-02  -6.0882130e-01   1.3785160e-01  -8.0789054e-01   2.4001887e-03   4.0042967e-02  -8.6465298e-02  -2.0351616e-01
   5.4842437e-01  -7.0365569e-03  -1.6777763e-02  -2.2171925e-01  -2.0208989e-02  -4.3312043e-02   9.8362983e-02  -3.6695970e-01  -7.2313613e-03  -7.2313613e-03   1.2354399e+00  -2.7601086e-01   3.8737681e-01   7.8527442e-02   4.3995994e-02   2.4734731e-01   2.0501632e+00  -7.4604301e-01   3.8954448e-02   4.2192433e-01  -6.8724892e-01   1.5903762e-01  -3.7620377e-02  -1.3125138e-02  -7.2313613e-03  -7.2313613e-03  -7.2313613e-03   2.1029707e-02  -5.5707286e-01   7.8333128e-01   2.8229402e-01   3.7840064e-01   3.6099342e-01   1.0728972e+00  -2.5065737e-01  -1.1730440e+00  -1.7760717e+00   1.9051334e+00  -7.3809141e-01   8.5011030e-01   1.2601696e+00   2.3168406e+00  -3.5765649e+00   4.0836628e-01   1.1993080e+00   1.0128902e-01  -2.6237103e+00  -1.0915424e+00   1.7933454e+00   3.5137745e-01  -8.7327147e-01   1.8822665e+00  -1.6242583e+00   3.6333222e-01  -6.9656277e-01   5.2704864e-02   5.6788318e-01  -3.2343904e-01   2.5106043e-01  -2.2772881e-01  -4.4755902e-01  -3.6560116e-01   1.1184302e+00  -1.5629748e+00   3.2950405e-01   4.6371667e-01  -1.4171699e+00  -1.0468314e+00   9.2004339e-01   4.5524724e-01  -5.8272153e-01  -4.4611662e-01  -2.2602892e+00  -3.1740083e-01  -3.0490051e+00  -1.6826953e+00  -2.7333976e-01   4.2860974e+00   1.3101541e+00   1.8207186e+00   3.1452056e-01  -5.0504750e-01   2.3412429e-02  -4.1641965e-01   1.3357825e-02  -9.4859035e-01  -1.4449508e-02  -5.0077928e-02  -1.4475778e-02  -3.6506604e-01
   4.1326054e-01   3.5523749e-03  -1.0572923e-02  -2.5133090e-01  -1.8195768e-02  -8.3527185e-02   6.0719210e-02  -3.3475268e-01  -1.0409541e-02  -1.0409541e-02   1.7031590e+00  -2.3671516e-01   4.2647396e-01   1.3723813e-01   4.7539569e-02   2.2764247e-01   2.4520651e+00  -1.1226016e+00   8.3015983e-02   4.3929115e-01  -1.7562658e-01   4.7748276e-01  -4.6062469e-02   1.3732131e-03  -1.0409541e-02  -1.0409541e-02  -1.0409541e-02   2.8117462e-02  -3.5478657e-01   4.6612756e-01   4.4702080e-01   6.2364224e-01   6.1359249e-01   8.8880676e-01  -5.9006706e-01  -2.4390476e+00  -1.5941305e+00   1.1519268e+00  -7.1696885e-01   1.1198032e+00   2.0931511e+00   3.8223202e+00  -4.1027056e+00   8.8603049e-01   1.6105326e+00   7.7940567e-01  -2.9988524e+00  -1.2140912e+00   2.6030271e+00   1.0037979e+00  -9.3295379e-01   2.5126316e+00  -2.5620037e+00   5.5948327e-01  -3.7661657e-01   1.0370418e-01   2.8147043e-01  -3.9987187e-01   3.6364744e-01   3.2738689e-01  -1.5097262e+00  -1.1039593e-01   1.9487718e-01  -1.7501936e+00   2.8078973e-01   8.8280475e-01  -1.3948515e+00  -7.2609847e-01   9.0670914e-01   4.9748099e-01  -8.5306399e-02   1.6613857e-01  -1.6394210e+00  -1.4969720e+00  -2.6138896e+00  -2.8866278e+00  -9.3892124e-02   3.8941007e+00   1.9446587e+00   1.7703338e+00   5.5012139e-01  -2.7333616e-01   4.3453818e-02   6.5723918e-01  -1.0461562e-01  -1.0121487e+00  -1.3252600e-02  -4.3788632e-02   7.1980854e-02  -2.6230253e-01
   2.6080987e-01  -7.9206656e-02  -3.0403764e-04  -2.4835406e-01  -6.7119803e-03  -5.4432550e-02   5.8054567e-02  -3.0293857e-01   1.0427896e-02   1.0427896e-02   1.6733546e+00  -1.7784635e-01   4.2075752e-01   1.2022165e-01   5.9190271e-02   2.3075642e-01   2.3219688e+00  -9.7010636e-01   6.9988186e-02   3.1037147e-01   8.3874281e-03   5.2014671e-01  -3.8087309e-02   1.6639167e-02   1.0427896e-02   1.0427896e-02   1.0427896e-02   2.8323923e-02  -3.5183928e-01   5.6241617e-01   4.5418613e-01   5.6585039e-01   5.7823944e-01   7.8889403e-01  -7.0047740e-02  -2.2056020e+00  -1.2634972e+00   1.4045092e+00  -7.1600880e-01   9.7105539e-01   1.9763499e+00   3.1941962e+00  -3.6498183e+00   9.1588134e-01   1.4998961e+00   4.4748572e-01  -2.4290105e+00  -1.1459156e+00   2.4487177e+00   8.6941567e-01  -5.8162015e-01   2.1664304e+00  -2.4988605e+00   5.0758051e-01  -2.7368337e-01   8.6478347e-02   1.5559324e-01  -4.9541743e-01   2.9461475e-01   2.4593347e-01  -1.4782697e+00   1.5042289e-01   3.4487585e-01  -1.4859367e+00   5.9490870e-01   7.0598466e-01  -1.1197378e+00  -4.9528106e-01   7.8914042e-01   3.7790252e-01  -1.6245666e-01   4.6585827e-02  -1.3360169e+00  -1.3510817e+00  -2.3793215e+00  -3.2840238e+00  -1.3669343e-01   3.3717549e+00   1.4981940e+00   1.8297807e+00   7.1292179e-01  -1.8423961e-01   6.9794157e-02   1.0907784e+00   2.0577943e-01  -1.0767461e+00   1.2670477e-02  -3.1687102e-02   2.2044110e-01  -2.1947626e-01
  -1.3357831e-01  -4.3426227e-02  -5.6249787e-04  -2.7190334e-01  -8.2470549e-03  -7.5105356e-02   1.1774815e-02  -2.6009518e-01   2.6508992e-04   2.6508992e-04   1.9263005e+00  -1.7253470e-01   4.3128531e-01   8.4599487e-02   4.5856709e-02   1.6922456e-01   2.2489652e+00  -6.2164628e-01   1.2704408e-01   2.3890001e-01   4.5941158e-01   4.7135387e-01  -2.8684997e-02   1.4825999e-02   2.6508992e-04   2.6508992e-04   2.6508992e-04   5.9539062e-03  -7.8005267e-02   9.3862758e-01   4.9778351e-01   6.8438705e-01   7.7953598e-01   1.1234771e+00   9.2772780e-01  -1.4140380e+00  -1.7342275e+00   2.0840942e+00  -9.9987256e-01   9.1936970e-01   1.6781358e+00   2.1739640e+00  -3.4761503e+00   8.7690756e-01   1.5768047e+00   6.3509002e-02  -2.4935987e+00  -1.2190957e+00   2.4053507e+00   8.6230210e-01  -1.8893706e-01   1.9715871e+00  -2.7266839e+00   3.0664831e-01  -7.4357743e-01   7.1894832e-02  -3.0637647e-01  -3.3565036e-01  -1.3522068e-01   3.6448785e-01  -2.1029013e+00   6.0933040e-01  -2.7091984e-01  -9.7039032e-01   6.0118125e-01   8.4770182e-01  -6.9612345e-01   1.0995367e-01   6.2360949e-01   2.8929831e-01  -3.1560878e-01   1.8922023e-01  -8.2058250e-01  -9.9122341e-01  -2.2128149e+00  -2.7864324e+00  -4.0641303e-01   2.4997823e+00   1.2498943e+00   1.6851062e+00   8.6316160e-01  -1.2907904e-01   7.4574321e-02   1.1265915e+00   1.2402220e-01  -1.2097485e+00   3.9407724e-03  -6.5364946e-02   2.4061475e-01  -1.6962331e-01
  -2.3093794e-01   4.7561384e-02   4.8310907e-03  -2.7064038e-01  -2.4905782e-02  -1.0880712e-01  -4.1427941e-02  -2.3706338e-01  -2.3476352e-02  -2.3476352e-02   2.1148775e+00  -2.9112953e-01   4.0206551e-01   1.0364667e-01   2.4516210e-02   1.3832629e-01   2.4342407e+00  -9.7442995e-01   1.2977272e-01   1.5845218e-01   8.3678880e-01   6.3400711e-01  -4.7173069e-02  -2.8971545e-03  -2.3476352e-02  -2.3476352e-02  -2.3476352e-02  -5.0173904e-02  -1.5031449e-01   6.3180541e-01   5.1970114e-01   8.0072469e-01   7.4405929e-01   7.6847460e-01   8.8742354e-01  -1.6902855e+00  -2.1903599e+00   1.2401869e+00  -1.4654901e+00   1.0200447e+00   2.4317108e+00   3.6977967e+00  -3.9159496e+00   1.0893998e+00   1.4982497e+00   2.0788247e-01  -3.0087622e+00  -1.1871976e+00   2.6901970e+00   1.1654102e+00  -7.1019167e-02   2.3877922e+00  -3.3732142e+00   4.1853217e-01  -6.5434514e-01   1.4810846e-01  -3.9528457e-01  -2.6099887e-01  -1.4388197e-01   6.3130354e-01  -2.5024038e+00   8.2613621e-01  -7.5226027e-01  -8.4912578e-01   6.1139830e-01   9.0309117e-01  -6.3691643e-01   4.3408566e-01   4.8925929e-01   3.1513642e-01   4.1881537e-02   4.5727970e-01  -3.6820218e-01  -2.4951729e+00  -1.7567033e+00  -3.3798816e+00  -4.5644389e-01   2.0689284e+00   1.7552203e+00   1.7580034e+00   9.7378550e-01  -3.8347268e-01   5.6917570e-02   1.3050624e+00  -1.0739710e-01  -1.2067966e+00  -1.5155295e-02  -4.3992607e-02   3.5782755e-01  -1.5075528e-01
  -4.1761998e-01  -6.2067100e-02  -8.2957244e-03  -2.8543788e-01  -5.7539448e-02  -1.4396207e-01  -9.7011176e-02  -2.4276381e-01  -5.6016638e-02  -5.6016638e-02   1.9281029e+00  -1.0335085e-01   3.2668424e-01   1.5022129e-01  -1.2957282e-02   8.8027986e-02   2.2238110e+00  -7.5477861e-01   1.6348654e-01  -5.4412407e-02   8.2217308e-01   3.2944588e-01  -6.5974964e-02  -2.4149378e-02  -5.6016638e-02  -5.6016638e-02  -5.6016638e-02  -1.5148057e-01  -2.8267213e-01   4.5270665e-01   3.8354210e-01   6.4240394e-01   7.0245617e-01   7.7857992e-01   2.0912247e+00  -1.3026745e+00  -2.2204811e+00   9.0452800e-01  -1.4889528e+00   1.0665831e+00   1.9830742e+00   3.2914575e+00  -3.2588082e+00   9.6022373e-01   1.2178755e+00  -3.8681777e-01  -2.5645633e+00  -1.0770391e+00   2.1759960e+00   8.2810251e-01   2.4249266e-01   1.8226759e+00  -3.5844794e+00   3.6015741e-01  -9.3681689e-01   1.0171547e-01  -4.7495845e-01  -1.2080649e-01  -3.4757173e-01   3.7580173e-01  -2.0421755e+00   1.0548886e+00  -5.6272493e-01  -1.8738382e-01   1.1731120e+00   5.9266108e-01  -1.5774630e-01   8.2200019e-01   2.9786341e-01   1.4189255e-01  -3.4870140e-02   2.1198181e-01  -2.0216175e-01  -3.1900482e+00  -1.4287096e+00  -4.0275668e+00  -6.2362039e-01   9.7147453e-01   1.3806060e+00   1.7343634e+00   1.2749879e+00  -7.0812591e-01   2.8464634e-02   7.7073905e-01   2.2800682e-02  -1.2179180e+00  -4.5140715e-02  -9.7842551e-02   3.9004836e-01  -1.1587241e-01
  -7.5861269e-01  -1.8843895e-01  -1.9708206e-02  -3.0090230e-01  -7.1855403e-02  -1.4373880e-01  -1.3003878e-01  -2.3958507e-01  -6.5939676e-02  -6.5939676e-02   1.5285405e+00   1.9866510e-01   2.3938112e-01   1.5442432e-01  -3.7808015e-02   4.8771882e-02   1.8754828e+00  -4.2182922e-01   3.8576205e-02  -3.4370123e-01   9.2293503e-01   3.3672693e-02  -6.5429392e-02  -3.4314135e-02  -6.5939676e-02  -6.5939676e-02  -6.5939676e-02  -2.3232113e-01  -2.0096303e-01   3.8080291e-01   2.1131132e-01   3.4368107e-01   4.1316377e-01   7.6021827e-01   3.5211513e+00  -6.0574458e-01  -1.9148664e+00   1.0271342e+00  -1.2218376e+00   1.0258387e+00   1.5657521e+00   2.2966403e+00  -2.2897483e+00   8.9826223e-01   9.9915299e-01  -1.2653129e+00  -1.7399520e+00  -8.9347912e-01   1.7868145e+00   2.9332134e-01   9.2710439e-01   9.3823877e-01  -3.6397561e+00   2.8681490e-01  -1.0693914e+00   8.9436724e-02  -7.1196267e-01  -1.0313488e-02  -4.4185104e-01   1.5872406e-01  -1.7132195e+00   1.2725002e+00  -3.2520783e-01   7.4985389e-01   1.8667043e+00   1.1636533e-01   5.8131727e-01   1.2704720e+00  -4.6716367e-02  -8.4498748e-02  -1.8613805e-01  -3.9081146e-01   2.7176878e-01  -3.4357397e+00  -9.5391431e-01  -5.1095211e+00  -8.6917875e-01  -4.1453243e-01   1.1026572e+00   1.7115197e+00   1.6679724e+00  -1.0046003e+00   3.4999967e-02   1.7188670e-01   2.4155547e-01  -1.2189384e+00  -5.2309835e-02  -1.3216631e-01   4.8051939e-01  -4.1863893e-02
  -7.6650874e-01  -1.8139681e-01  -6.2731423e-03  -2.8151411e-01  -8.9833002e-02  -1.3614753e-01  -1.2229138e-01  -2.3648917e-01  -7.2938516e-02  -7.2938516e-02   1.2006135e+00   7.1378941e-02   1.6579815e-01   8.6239577e-02  -5.7488195e-02   2.6571720e-02   1.4731403e+00  -9.1161054e-01   8.1471734e-03  -3.2977462e-01   9.3909837e-01   1.5154302e-01  -7.1719938e-02  -4.0250403e-02  -7.2938516e-02  -7.2938516e-02  -7.2938516e-02  -2.8756974e-01  -1.2245599e-01   1.1152662e-01   1.3987604e-01   1.8240201e-01   2.8526107e-01   4.7537269e-01   3.5767948e+00  -1.7522203e-01  -1.1635169e+00   1.1025573e+00  -5.0148139e-01   8.7618450e-01   2.1205110e+00   1.8223974e+00  -1.4964329e+00   1.1195830e+00   7.4014005e-01  -1.9251200e+00  -1.1300444e+00  -6.7482333e-01   1.7479669e+00   1.9335763e-01   1.4411021e+00   7.6294669e-01  -3.4113818e+00   3.2008444e-01  -7.7119938e-01   5.2422975e-02  -5.1139920e-01  -7.8137074e-02  -4.0587500e-01   9.3476267e-02  -9.3414154e-01   5.3479220e-01   3.4032524e-01   6.1592211e-01   2.2869031e+00  -6.0663103e-01   7.2449114e-01   1.2369968e+00  -2.1412425e-01  -2.4297315e-01  -1.2267834e-01  -6.1081811e-01   9.9574265e-01  -3.1040715e+00   3.1605669e-02  -4.4333277e+00  -1.2354838e+00  -1.1058158e+00   8.9782104e-01   1.4718987e+00   1.9867628e+00  -9.6064458e-01   3.0399530e-02   6.5489720e-01   4.7723525e-01  -9.9775071e-01  -5.2491220e-02  -1.1149497e-01   5.5085142e-01   3.1239553e-02
  -7.4799472e-01  -1.7796044e-01  -1.0191643e-02  -2.8953552e-01  -6.6028274e-02  -1.5158488e-01  -8.5708146e-02  -1.6148510e-01  -7.0469854e-02  -7.0469854e-02   1.7149826e+00   3.5743049e-01   2.0287054e-01   1.0620812e-01  -5.3413649e-02  -2.9776616e-02   1.1122893e+00  -6.9009286e-01   7.6827188e-02  -2.6558393e-01   9.8194855e-01   1.3353926e-01  -5.0529821e-02  -5.3606840e-02  -7.0469854e-02  -7.0469854e-02  -7.0469854e-02  -2.6324036e-01   1.8363236e-01   2.4783181e-01   3.0298095e-01   3.8585909e-01   1.2311146e+00   6.0956431e-01   3.6398016e+00  -9.4937281e-02  -1.9925296e+00   8.8080030e-01  -1.6105448e+00   7.9550441e-01   1.5642738e+00   1.8196083e+00  -1.9359512e+00   1.1285141e+00   6.7588583e-01  -9.0109177e-01  -1.4211577e+00  -1.1771412e+00   1.5249051e+00   1.1850284e+00   1.5333053e+00   1.4199023e+00  -3.4392604e+00   2.7731962e-01  -1.1371155e+00   1.2097922e-01  -7.7019932e-01   5.9460670e-02  -6.4939498e-02   6.2118103e-01  -1.4209595e+00   1.2020137e+00  -5.7778464e-01   9.8293309e-01   2.3206860e+00   3.1401631e-01   1.3838928e+00   2.2636652e+00  -1.0247770e-01  -8.7044015e-02   8.9977658e-01   4.8886739e-01   1.8481928e+00  -2.1105020e+00   1.2899725e+00  -3.1230963e+00  -1.5988136e+00  -1.6913499e+00   2.7091673e-01   1.4372929e+00   1.8363975e+00  -6.2200937e-01   3.0937647e-02   1.0989383e+00   2.0734279e-01  -7.9932113e-01  -4.1548881e-02  -1.3986205e-01   5.6748373e-01   3.3697784e-02
  -8.7068201e-01  -2.9576238e-01   6.0888700e-03  -3.0017745e-01  -3.8610890e-02  -1.5848770e-01  -8.3016756e-02  -1.2576116e-01  -5.6949746e-02  -5.6949746e-02   1.7394592e+00   4.5642630e-01   1.8605602e-01   9.3777928e-02  -4.4885058e-02  -7.4276345e-02   1.0455403e+00  -8.3469985e-01   1.3047588e-02  -2.8868191e-01   1.3513608e+00   2.4769641e-01  -3.1945036e-02  -4.9854694e-02  -5.6949746e-02  -5.6949746e-02  -5.6949746e-02  -2.5982376e-01   5.3835734e-01   4.4584584e-02   3.2827263e-01   3.6770309e-01   1.2948229e+00   4.0953527e-01   3.4403691e+00  -1.4516293e-01  -2.2672009e+00   8.5570745e-01  -1.9273342e+00   7.4522475e-01   1.9738505e+00   1.7359240e+00  -1.8780873e+00   1.4213058e+00   6.2142745e-01  -7.6448193e-01  -1.3739213e+00  -1.1684088e+00   1.8450722e+00   1.3948659e+00   1.7435122e+00   1.5195439e+00  -3.7049718e+00   3.6250293e-01  -1.1623128e+00   1.3646681e-01  -9.6391506e-01   4.2968057e-02   2.1320575e-02   9.1516995e-01  -1.7772603e+00   1.0841185e+00  -1.1644278e+00   1.0348596e+00   2.3484439e+00   1.3302632e-01   1.6001170e+00   2.5907038e+00  -2.2301926e-01  -4.5464811e-02   1.2016130e+00   6.5156794e-01   2.5860419e+00  -2.0983449e+00   2.0351080e+00  -2.8708517e+00  -1.7509538e+00  -2.6819861e+00   7.5354896e-01   1.2898006e+00   2.0124457e+00  -6.0292572e-01   5.3511099e-02   1.3676120e+00   5.7169214e-02  -5.3094905e-01  -2.2141857e-02  -1.3951709e-01   5.4500745e-01   1.1813098e-01
  -9.5198703e-01  -3.8141320e-01   2.6746097e-02  -2.9179577e-01   5.5298811e-04  -1.0069957e-01  -4.3565368e-02  -8.0540684e-02  -1.4579368e-02  -1.4579368e-02   1.5475664e+00   5.2289480e-01   1.7488216e-01   7.7609738e-02  -1.3634873e-02  -8.1758979e-02   4.0960822e-01  -8.1673322e-01  -1.2186913e-01  -3.8742053e-01   1.3982334e+00   2.5559790e-01   8.8285402e-03  -3.0391549e-02  -1.4579368e-02  -1.4579368e-02  -1.4579368e-02  -2.5552184e-01   6.0647737e-01   1.5215809e-01   3.1131128e-01   2.5000587e-01   1.2090185e+00   2.2230571e-01   3.4366358e+00   4.0216556e-01  -1.5915197e+00   1.3869486e+00  -1.5953076e+00   5.8542982e-01   1.7687470e+00   6.0317786e-01  -9.8528996e-01   1.4403345e+00   4.0243033e-01  -9.6194059e-01  -6.3711495e-01  -1.1154244e+00   1.5187317e+00   1.4310136e+00   2.0457221e+00   1.3847849e+00  -3.6402935e+00   3.1248739e-01  -1.3031681e+00   2.0986429e-01  -1.0297688e+00   4.2530587e-02   8.0846090e-02   8.7007457e-01  -1.5624158e+00   8.2509033e-01  -1.0366515e+00   1.2992269e+00   2.5795121e+00  -1.0146388e-02   1.8224627e+00   2.7423092e+00  -3.5248232e-01  -1.8218217e-01   1.4357438e+00   5.1578296e-01   3.1751471e+00  -1.0980860e+00   2.8076678e+00  -2.0370535e+00  -2.2461096e+00  -3.2919900e+00   5.3258112e-02   1.1420420e+00   2.1554005e+00  -6.5004447e-01   8.5412496e-02   1.2075570e+00   3.1141765e-01  -2.8650791e-01   2.3273209e-02  -1.1235847e-01   5.2695685e-01   1.6292360e-01
  -9.1111723e-01  -1.3141386e-01  -4.1052831e-03  -2.1099115e-01  -5.3278167e-02  -1.1168924e-01  -8.2449348e-02  -1.5997119e-03  -6.5477306e-02  -6.5477306e-02   1.1397972e+00   1.1414262e+00   2.9268430e-02   2.2011982e-01  -7.4565205e-02  -1.1765045e-01  -1.5231131e-01  -2.8103788e-01  -4.2931756e-01  -4.7751990e-01   1.5327352e+00   3.8952861e-01   3.5070255e-03  -5.8624679e-02  -6.5477306e-02  -6.5477306e-02  -6.5477306e-02  -2.9025945e-01   4.1589054e-01   4.1766377e-01   2.3223256e-01   2.3466856e-01   8.3359656e-01   1.7211053e-01   3.9718730e+00   1.6987198e-01  -1.7146916e+00   3.6836206e-01  -8.8472634e-01   5.7316644e-01   1.6355351e+00   2.0166984e+00  -1.0165112e+00   1.0567277e+00   3.3102570e-01  -1.0347258e+00  -1.6798848e+00  -1.6526993e+00   1.4740327e+00   1.6746741e+00   2.3100768e+00   1.3567178e+00  -3.0767819e+00   5.2755718e-01  -1.3627557e+00   6.6202979e-01  -8.4557630e-01   2.6667947e-01   9.4185492e-02   1.1077688e+00  -1.1850411e+00   1.2255883e+00  -1.0913828e+00   2.1547244e+00   2.2792765e+00   2.9379295e-01   2.5090876e+00   3.1711571e+00  -5.5520725e-01  -2.2584411e-01   1.9115224e+00   8.7424569e-01   3.4288306e+00  -1.9088541e+00   3.2736974e+00  -2.4920080e+00  -3.1169022e+00  -4.3542858e+00  -3.0471664e-03   1.1417767e+00   2.0375677e+00  -9.3094086e-01   3.1243567e-02   3.6414724e-01  -1.1095138e-01  -1.4375163e-01  -3.4424821e-02  -2.9861258e-02   7.0473282e-01   2.6801764e-01
  -7.2339359e-01  -2.1423699e-01  -1.6769638e-03  -1.8059170e-01  -1.6974701e-02  -9.7742413e-02  -3.7526288e-02   6.4849444e-02  -4.0760860e-02  -4.0760860e-02   1.1800821e+00   1.7072213e+00   3.4501892e-02   3.4685195e-01  -4.9272553e-02  -1.3227700e-01  -7.1557811e-01   1.1640312e-02  -3.4155704e-01  -4.4961410e-01   1.2676105e+00   2.2438056e-01   3.4505737e-02  -4.0130849e-02  -4.0760860e-02  -4.0760860e-02  -4.0760860e-02  -2.4341740e-01   3.4417653e-01   4.5254076e-01   2.7243061e-01   2.3496836e-01   1.3949149e+00   3.1151062e-01   3.9929763e+00   4.1041955e-01  -2.1729359e+00  -2.4500062e-01  -1.4905797e+00   5.1001563e-01   8.4854610e-01   1.9020714e+00  -8.8210136e-01   9.6046823e-01   3.6613990e-02  -2.4830428e-01  -1.5728333e+00  -1.9992038e+00   9.3504632e-01   2.0353610e+00   2.1329325e+00   1.5586747e+00  -2.8144328e+00   5.0322689e-01  -1.7154127e+00   6.0717788e-01  -7.4890698e-01   3.5902410e-01   3.2619713e-01   1.2426334e+00  -6.3192948e-01   1.8039724e+00  -1.4239873e+00   2.3880595e+00   2.1630912e+00   8.0263564e-01   2.6644714e+00   3.5189761e+00  -3.4368016e-01  -8.2051245e-02   2.5290047e+00   1.5595457e+00   3.4799340e+00  -1.2439869e+00   4.0311871e+00  -9.2269839e-01  -3.2377961e+00  -4.3318609e+00  -1.0326747e+00   1.1938847e+00   1.7785145e+00  -8.6851945e-01   3.1209082e-02  -1.5289493e-01  -1.7733270e-01   1.9309868e-01  -3.1206170e-03  -6.5991997e-02   6.1084264e-01   2.4357705e-01
  -7.3098430e-01  -1.7282971e-01   8.4779866e-03  -1.3427041e-01   1.8116905e-02  -1.5964645e-02   1.9934991e-02   1.0582182e-01   9.5907125e-03   9.5907125e-03   6.2475583e-01   1.9758745e+00  -8.8826897e-03   3.3585254e-01  -1.7848189e-02  -9.9604443e-02  -1.3809773e+00   1.4361686e-01  -5.7662436e-01  -4.4991370e-01   1.3045180e+00   4.8980259e-01   8.0299400e-02   3.2858138e-03   9.5907125e-03   9.5907125e-03   9.5907125e-03  -1.8676241e-01   5.2234136e-01   6.7037827e-01   2.1292410e-01   1.2914874e-02   1.0271840e+00   2.8849789e-01   4.1605629e+00   8.4879490e-01  -1.1928300e+00   2.8629561e-01  -3.0757860e-01   3.8323498e-01   8.9355050e-01   1.1660923e+00   1.7026741e-02   9.6893838e-01   1.9645170e-01  -6.8931589e-01  -1.1514037e+00  -2.0415944e+00   1.0414329e+00   1.9365671e+00   2.3683357e+00   1.2001408e+00  -2.2337638e+00   5.7385063e-01  -1.5055881e+00   6.8506041e-01  -6.5872018e-01   2.9044393e-01   3.5687697e-01   1.2360069e+00  -2.9043716e-01   1.4246264e+00  -1.1124899e+00   2.7460197e+00   1.9364640e+00   6.1336138e-01   3.0306374e+00   3.3879749e+00  -5.6337217e-01  -2.8606694e-01   2.6083067e+00   1.3570272e+00   3.9739584e+00  -3.6757966e-01   4.5772452e+00  -7.7700582e-01  -3.6468905e+00  -4.7481455e+00  -1.4998847e+00   1.0506276e+00   1.8014892e+00  -8.8907904e-01   8.4896511e-02  -5.2235248e-01   3.1134931e-03   4.4713802e-01   4.3943175e-02  -1.9072166e-02   6.7441523e-01   3.4925125e-01
  -2.7427778e-01  -1.1886361e-01   2.2374083e-02  -6.3924060e-02  -1.0840094e-02   4.2173073e-02   8.3976764e-02   1.1503090e-01   1.0432042e-02   1.0432042e-02  -1.8512759e-02   1.8658058e+00  -9.7257162e-02   3.5177509e-01  -3.1481111e-02  -4.7561688e-02  -2.2957216e+00  -5.3567612e-01  -6.6781655e-01  -2.8575069e-01   8.7156094e-01   1.0523309e+00   7.0090067e-02   2.1087703e-02   1.0432042e-02   1.0432042e-02   1.0432042e-02  -1.7815228e-01   7.0850024e-02   6.3150902e-01   1.3510804e-01  -2.2007574e-01   6.1272977e-01  -1.8465995e-01   3.0201592e+00   1.2550765e+00   2.8017044e-01   3.6497777e-01   9.4228795e-01   1.4162608e-01   1.3836287e+00   1.2959331e+00   9.7030808e-01   1.2839449e+00  -1.1976823e-01  -8.2200336e-01  -5.1104879e-01  -1.7418563e+00   7.8825815e-01   1.8377032e+00   2.1278657e+00   1.3863438e+00  -1.5520829e+00   6.9678689e-01  -9.8824800e-01   6.4375532e-01   6.2351012e-02   8.1493588e-03   5.3151648e-01   9.7619353e-01   1.1996908e+00   3.3910051e-01  -4.7472749e-02   1.9764364e+00   1.5485633e+00   9.0495179e-02   2.3997865e+00   2.5339588e+00  -4.9266622e-01  -4.1325588e-01   2.7227756e+00   1.3281206e+00   3.9734900e+00   4.3818997e-01   5.3147468e+00   1.3818733e+00  -3.8603568e+00  -3.5519039e+00  -2.7129934e+00   9.7695747e-01   1.5668669e+00  -1.0246341e+00   5.4320868e-02  -7.4980743e-01   3.9636289e-01   8.8322725e-01   5.0273173e-02   7.2139534e-02   6.0007321e-01   3.3108374e-01
  -2.2595486e-01  -1.1922462e-01   3.5376638e-02  -4.1561335e-02   2.5605227e-02   6.9595169e-02   1.0231652e-01   1.3336941e-01   4.1539079e-02   4.1539079e-02  -1.8447959e-01   1.8922206e+00  -8.8104473e-02   3.7241284e-01  -1.1756938e-03  -2.7647627e-02  -2.5705010e+00  -5.7471425e-01  -7.4150685e-01  -2.3966558e-01   8.6129795e-01   1.2408744e+00   9.8415691e-02   4.8489812e-02   4.1539079e-02   4.1539079e-02   4.1539079e-02  -1.3330156e-01   5.9393092e-03   6.7055822e-01   1.3664682e-01  -2.4635264e-01   3.5261470e-01  -3.2619234e-01   2.4927748e+00   1.4019202e+00   1.9395490e-01   5.0313985e-01   1.0457118e+00   1.9245011e-01   1.4541162e+00   1.6441176e+00   1.0985718e+00   1.4144822e+00  -9.1167709e-04  -5.8122932e-01  -6.1647648e-01  -1.6546286e+00   9.2893689e-01   1.8518790e+00   1.8002798e+00   1.5965467e+00  -1.6019961e+00   7.6181163e-01  -9.8347747e-01   6.3731779e-01   1.1315208e-01  -3.9684138e-02   5.2470551e-01   1.0126330e+00   1.1001097e+00   2.8987709e-01  -3.4533881e-01   1.8640367e+00   9.8009851e-01   2.9839232e-01   2.1681283e+00   2.3641397e+00  -4.9542667e-01  -3.3807913e-01   2.7300620e+00   1.3884497e+00   3.8405617e+00   3.9722357e-01   5.2181643e+00   1.8958233e+00  -3.8951145e+00  -3.1591862e+00  -2.9105929e+00   1.0609900e+00   1.3394314e+00  -1.3145667e+00   7.2135841e-02  -1.4653266e+00   3.5546837e-01   1.0988168e+00   7.8879848e-02   8.5294444e-02   5.2938799e-01   3.1624883e-01
  -2.0985402e-01  -3.4669305e-01   4.4247161e-02  -8.5550637e-02   6.8122542e-02   5.4494097e-02   1.1144195e-01   8.7573589e-02   6.6044259e-02   6.6044259e-02  -9.8678062e-02   1.5294261e+00  -1.3027555e-02   2.7616519e-01   3.0632029e-02  -3.0279920e-02  -2.4969237e+00  -6.9154347e-01  -6.8576334e-01  -2.8562571e-01   7.3034836e-01   1.1064092e+00   1.0966262e-01   5.7608107e-02   6.6044259e-02   6.6044259e-02   6.6044259e-02  -1.2475930e-01   3.7063212e-02   4.1212254e-01   1.0112026e-01  -3.5342237e-01   1.1383595e-01  -5.4675536e-01   1.8725389e+00   1.4037284e+00  -3.4461986e-01   1.1805492e+00   4.1966574e-01   2.8629517e-01   1.4322643e+00   1.0812839e+00   1.2822617e+00   1.6091494e+00   6.0355507e-02  -3.4407148e-01  -1.2211063e-01  -1.1810654e+00   8.9337408e-01   1.5593446e+00   1.3149402e+00   1.6139530e+00  -2.0019281e+00   7.1871304e-01  -9.5841677e-01   3.9538555e-01   1.6566618e-02  -1.6244635e-01   4.6778491e-01   7.2183203e-01   7.2452629e-01   1.0336083e-01  -8.0709143e-01   1.4425379e+00   6.2915672e-01   2.0193511e-01   1.6887959e+00   2.0479392e+00  -4.5748782e-01  -2.8777576e-01   2.3440944e+00   1.0616122e+00   3.4033602e+00   3.9709922e-01   4.6054651e+00   2.3317623e+00  -3.5500301e+00  -2.6718069e+00  -2.9630087e+00   1.2870857e+00   1.1284502e+00  -1.6606490e+00   8.4767832e-02  -2.1236342e+00   5.2647933e-01   1.2619964e+00   1.0398804e-01   1.4093480e-02   3.7485867e-01   2.5735623e-01
  -5.8283012e-02  -5.7731171e-02   6.2059703e-02   1.3724852e-03   1.1142181e-01   1.0745157e-01   1.5391256e-01   1.3217658e-01   1.1678931e-01   1.1678931e-01  -2.5610417e-01   1.3479528e+00   8.9512578e-03   1.6222034e-01   8.1558525e-02   1.6738684e-02  -2.8142821e+00  -6.5478845e-01  -8.8349348e-01  -1.1881812e-01   6.4983047e-01   1.3879357e+00   1.5429075e-01   8.6580902e-02   1.1678931e-01   1.1678931e-01   1.1678931e-01  -3.8573399e-02  -9.6878955e-02   5.4653594e-01   1.8427011e-01  -1.9959913e-01  -3.3897922e-01  -8.8312711e-01   7.0890371e-01   6.0917115e-01   4.3912399e-01   1.0555156e+00   1.8793416e+00   3.1851762e-01   1.8035712e+00   2.0858661e+00   1.3214169e+00   1.2609973e+00   4.2544744e-01  -1.6813487e-01  -6.3119512e-01  -1.5549590e+00   1.3255656e+00   2.0285682e+00   1.4647627e+00   2.1817446e+00  -1.2855502e+00   8.4762512e-01  -3.2853176e-01   7.3052991e-01   3.5898566e-01  -2.8393429e-01   6.8391385e-01   9.2424286e-01   7.8896543e-01  -1.7997494e-01  -1.7218506e-01   1.1707407e+00   2.7617815e-01   7.0880832e-01   1.6904801e+00   1.8649172e+00  -4.1552175e-01  -1.9149851e-01   2.4149498e+00   1.1863736e+00   3.3604267e+00   8.5094678e-01   4.4183823e+00   2.1640986e+00  -4.3799106e+00  -2.6480913e+00  -3.1690673e+00   1.2755170e+00   9.4719199e-01  -1.3266467e+00   1.1140738e-01  -1.6052397e+00   6.4741026e-01   1.3395692e+00   1.4132918e-01   1.0541555e-01   6.8639922e-01   3.0216434e-01
  -1.1073085e-02  -1.6469615e-01   3.8607096e-02   2.1025018e-03   1.4813565e-01   1.1122219e-01   1.4565060e-01   2.2646073e-01   1.3081380e-01   1.3081380e-01   7.5134501e-02   2.2609583e+00   6.5214505e-02   4.6014739e-01   1.0443975e-01   1.4361976e-02  -2.9089674e+00   5.4799711e-01  -9.2654162e-01  -2.8200631e-01   5.7050888e-01   1.2075767e+00   1.8019017e-01   1.1247875e-01   1.3081380e-01   1.3081380e-01   1.3081380e-01   8.4108388e-02  -1.6987130e-01   1.0051618e+00   3.2481919e-01  -7.6613555e-02  -6.2035139e-02  -6.5606666e-01   5.5236085e-01  -6.1070188e-01  -5.6536083e-01   5.6645930e-01   6.4505533e-01   4.1586087e-01   2.7736065e-01   2.4295629e+00   8.0249189e-01   1.1099166e+00   6.4718388e-01   1.4768742e+00  -1.0172440e+00  -1.9344558e+00   9.5191761e-01   2.2256129e+00   6.0647509e-01   2.1665195e+00  -1.4578016e+00   8.5912416e-01  -7.4320245e-01   8.3689301e-01  -7.2624557e-02  -1.3315448e-01   8.3127332e-01   1.1989366e+00  -2.0771900e-01   1.3698939e+00  -1.9102778e+00   1.7901085e+00  -4.9606331e-01   1.9440992e+00   1.8588552e+00   2.2755707e+00  -1.9927014e-01  -6.0482404e-02   2.7687210e+00   1.9247376e+00   2.6461036e+00   3.8268919e-01   3.6256849e+00   1.6535794e+00  -3.8569732e+00  -2.5320979e+00  -3.9176367e+00   1.6396670e+00   2.9645182e-01  -1.5477498e+00   1.1141416e-01  -2.8836373e+00   3.6123156e-01   1.3589011e+00   1.5586110e-01   7.7968083e-02   5.4022745e-01   2.5350334e-01
   1.0456795e-01  -1.2426899e-01   4.7640063e-02   2.5369114e-02   1.2021795e-01   5.9079043e-02   1.2497495e-01   1.8006438e-01   1.0367311e-01   1.0367311e-01  -1.9230881e-01   1.7139697e+00   2.0996840e-02   2.9557011e-01   8.3954075e-02  -2.2961320e-03  -2.9301976e+00   1.4037338e-01  -8.0352392e-01  -2.4251123e-02   4.3897151e-01   1.4015189e+00   1.6045254e-01   1.0563051e-01   1.0367311e-01   1.0367311e-01   1.0367311e-01   7.1693960e-02  -4.9933880e-01   7.7992318e-01   2.5682841e-01  -3.8837413e-02  -5.1718054e-01  -8.5925424e-01  -5.2161113e-01  -2.4902516e-02  -7.2118509e-01   5.6396993e-01   1.1485863e+00   4.7535730e-01   7.6263807e-01   2.9925189e+00   7.7573037e-01   9.7743565e-01   6.6305936e-01   1.2026140e+00  -1.3120936e+00  -1.7519524e+00   1.2458456e+00   1.9947864e+00   3.5517038e-01   2.4693428e+00  -1.2674672e+00   8.3834029e-01  -5.4883983e-01   7.1147528e-01   3.5969679e-01  -3.4641993e-01   5.7295192e-01   1.0894772e+00   3.5645138e-01   7.4917825e-01  -1.2052607e+00   9.2797777e-01  -9.5576196e-01   1.7711479e+00   1.0440258e+00   1.6578099e+00  -9.6131357e-02   9.8584284e-02   2.1213881e+00   1.7047605e+00   1.9297729e+00   3.2468794e-01   2.9469652e+00   2.5797834e+00  -3.8935109e+00  -1.5399540e+00  -3.9442211e+00   1.4515537e+00   1.8307157e-01  -1.4659416e+00   6.0792597e-02  -2.9396229e+00   4.8193552e-01   1.5178732e+00   1.2034748e-01   7.8655203e-02   5.0580407e-01   1.9552437e-01
   1.9548789e-01  -1.2838550e-01   2.0477524e-02   2.0104967e-02   6.2536330e-02   4.4918255e-02   1.1112322e-01   1.0674188e-01   6.0801320e-02   6.0801320e-02  -6.8050474e-01   1.4395701e+00  -2.3203217e-02   2.2767734e-01   3.4584715e-02   1.5167645e-02  -3.2652435e+00   2.6653532e-01  -6.8206853e-01  -1.8508536e-02  -9.1596998e-02   1.4354360e+00   1.1794182e-01   9.7808506e-02   6.0801320e-02   6.0801320e-02   6.0801320e-02   5.0321461e-02  -7.9305582e-01   9.8646451e-01   5.9116462e-02  -3.6937344e-01  -9.1083011e-01  -7.0631036e-01  -2.4503179e-01   1.1387368e+00  -4.7698585e-01   1.5847801e+00   1.3943497e+00   3.8529540e-01   2.1548170e-01   1.7499931e+00   1.6550833e+00   9.3334851e-01   7.3434341e-01   5.9286560e-01  -5.0876242e-01  -1.1548245e+00   6.8378116e-01   1.1212330e+00  -1.3909619e-01   1.8039654e+00  -8.6807945e-01   6.2479146e-01  -6.0987568e-01   3.3835450e-01   5.5187313e-01  -4.2907549e-01   1.9122956e-01   3.6668762e-01   9.8081251e-01   5.3753256e-01  -6.9708349e-01   9.1193360e-01  -1.5301724e+00   1.4209661e+00   7.1333779e-01   9.3894427e-01  -1.4670324e-01  -1.2654626e-01   1.2299281e+00   1.0585292e+00   1.0628238e+00   6.5153639e-01   1.9804572e+00   3.1538889e+00  -3.3031203e+00  -2.9679886e-01  -5.1769847e+00   1.6137067e+00  -2.0627122e-01  -2.0040864e+00   1.3939961e-02  -4.3418343e+00   8.6875728e-01   1.5045145e+00   7.4917113e-02   2.9977992e-03   3.8312573e-01   6.7895439e-02
   4.4083072e-01  -3.7623830e-02   2.6199131e-02   2.5545144e-02   4.7041846e-02   6.2863516e-02   1.3863506e-01   9.7754749e-02   5.8296496e-02   5.8296496e-02  -6.7475469e-01   1.0057023e+00   1.3759716e-03   1.9845836e-01   3.4019517e-02   5.2869116e-02  -3.5483426e+00  -1.8465169e-01  -5.8097816e-01   1.4211126e-01  -5.1978976e-01   1.7859149e+00   9.7190980e-02   1.1376867e-01   5.8296496e-02   5.8296496e-02   5.8296496e-02   1.0118169e-01  -1.0617592e+00   9.9430585e-01   1.2311009e-01  -3.6338976e-01  -9.7464808e-01  -9.7822670e-01  -1.6199383e+00   9.3829390e-01   3.1980823e-01   1.9893593e+00   1.7406674e+00   3.7602335e-01   2.0917459e-01   1.8267888e+00   1.8696073e+00   1.2393771e+00   8.5210639e-01   1.1785982e+00  -1.5426617e-02  -7.4771015e-01   5.0037138e-01   1.0949217e+00  -7.3708256e-01   2.1928398e+00  -9.0848634e-01   5.6430100e-01  -2.0293049e-01   1.7078369e-01   7.2450385e-01  -6.1644972e-01   2.5303248e-01   2.6559002e-01   1.0313886e+00   5.7250566e-02  -6.5660014e-01   5.0342522e-02  -2.0769694e+00   1.5641402e+00  -4.7410024e-03   3.3172687e-01   4.8433227e-02  -1.8870925e-01   1.0864057e+00   1.1461524e+00   6.6874142e-01   1.0801480e+00   1.7120404e+00   4.4241684e+00  -2.7500138e+00   1.3779033e+00  -6.2609636e+00   1.5233862e+00  -5.9711498e-01  -1.9619347e+00  -6.5449607e-03  -4.3199543e+00   1.1697044e+00   1.5606988e+00   7.5330194e-02   2.8316339e-02   2.5520991e-01  -3.8345187e-02
   3.2603949e-01   5.8456232e-02   4.1385460e-02   5.2899900e-03   6.3689434e-02   3.7723844e-02   1.1940390e-01   7.9557916e-02   6.6344463e-02   6.6344463e-02  -4.6486670e-01   4.0252439e-01   7.0184770e-02   4.8321677e-02   5.2724291e-02   3.4766027e-02  -3.2422034e+00  -3.2346837e-01  -4.7067838e-01   2.2641800e-01  -5.5832944e-01   1.5941288e+00   1.0036895e-01   1.1988060e-01   6.6344463e-02   6.6344463e-02   6.6344463e-02   1.3288321e-01  -9.4480495e-01   8.8271049e-01   1.8364826e-01  -2.4535568e-01  -1.2610640e+00  -1.1272575e+00  -2.6583803e+00   7.4080947e-01   4.0450500e-01   2.7808189e+00   2.0041551e+00   4.8005807e-01   3.8734819e-01   1.1582218e+00   1.9423583e+00   1.1940693e+00   1.1114615e+00   1.1232222e+00   2.1601457e-01  -3.8267273e-01   6.9853222e-01   7.4303246e-01  -8.7437346e-01   2.1979017e+00  -1.0876533e+00   4.2369081e-01   5.8474214e-02   6.6051461e-02   5.6931511e-01  -6.6226573e-01  -6.8082676e-03   2.0521186e-01   4.3314107e-01  -3.2117902e-01  -7.8016720e-01  -6.3217134e-01  -2.3267290e+00   1.4246528e+00  -5.6303606e-01  -8.1284602e-02   1.0448230e-01  -2.0347227e-01   3.4208009e-01   7.1604952e-01   2.2431669e-01   1.2723044e+00   5.7392946e-01   4.6104603e+00  -2.3828111e+00   1.7816616e+00  -6.1147013e+00   1.2660938e+00  -6.2323406e-01  -1.7238304e+00  -2.7988190e-03  -3.9110510e+00   1.3855447e+00   1.4537515e+00   7.7141592e-02   2.2789930e-03   2.1781625e-01  -7.5053219e-02
   2.1525301e-01   1.3832689e-01   3.3363426e-02   2.9040412e-03   8.6477573e-03  -1.6228633e-02   5.9722310e-02   1.0683600e-02   1.7934747e-02   1.7934747e-02  -7.6683634e-01  -3.3148952e-01   1.3407547e-02  -1.7236151e-01   8.8758093e-03  -1.0182753e-02  -3.2828733e+00  -1.6729031e-01  -4.0639938e-01   2.6404521e-01  -9.0446641e-01   1.1654522e+00   7.2412915e-02   8.3033916e-02   1.7934747e-02   1.7934747e-02   1.7934747e-02   4.4938930e-02  -1.2644997e+00   8.4648723e-01   3.1679035e-02  -2.6803539e-01  -1.9599984e+00  -1.1578023e+00  -2.6233704e+00   1.7031865e+00   5.1860200e-01   3.6321593e+00   2.8558390e+00   5.2950502e-01  -3.0923583e-02   1.2566462e-01   2.5040931e+00   5.3128464e-01   1.0174009e+00  -1.4254966e-01   3.6205509e-01  -8.3421213e-03   2.8017869e-01  -1.0683612e-01  -7.4686773e-01   1.5902524e+00  -7.0161720e-01   2.4137715e-01  -1.6084384e-03   8.0744455e-02   7.8829826e-01  -6.8033015e-01  -6.1771082e-01  -3.6649321e-01   9.9080833e-01  -9.9799738e-01   3.7287791e-01  -9.4487464e-01  -2.1554961e+00   8.7096863e-01  -8.1709870e-01  -4.4464551e-01  -1.4626098e-02  -3.7849111e-01  -8.9478171e-01  -2.1967404e-01  -7.1996299e-01   1.4591405e+00  -8.8976390e-01   4.4521395e+00  -2.5753120e+00   1.8509930e+00  -6.3633401e+00   8.5160500e-01  -4.4805981e-01  -1.6464534e+00  -6.5190421e-02  -4.0623320e+00   1.7548234e+00   1.2712061e+00   1.2029563e-02  -8.7249683e-03   2.2500611e-01  -1.0871604e-01
  -1.0899215e-02   2.9943373e-01   3.1537788e-02   2.5568825e-02  -3.2901819e-02  -3.9688165e-02  -3.2608552e-02  -6.2694280e-02  -1.3508979e-02  -1.3508979e-02  -1.2883720e+00  -7.8862913e-01  -5.3442421e-02  -2.5347211e-01  -2.4564369e-02   7.0592056e-03  -2.9381157e+00  -5.4432489e-01  -3.9869274e-01   2.5027076e-01  -1.0876395e+00   1.2131253e+00   3.0447108e-02   7.3890225e-02  -1.3508979e-02  -1.3508979e-02  -1.3508979e-02   1.1783913e-02  -1.3397594e+00   4.3308811e-01  -1.2667955e-01  -4.6400595e-01  -2.8313210e+00  -1.4702465e+00  -2.7912803e+00   1.2033815e+00   1.0795413e+00   3.5151101e+00   3.8672203e+00   7.1794599e-01   4.7394984e-01   7.4319677e-01   2.9611944e+00   6.7915625e-01   1.3495391e+00  -9.3047001e-01   7.0110320e-01   6.8279607e-01   6.1138905e-01  -9.6376283e-01  -5.9147389e-01   1.0893073e+00  -8.2592784e-01   2.9341947e-01   5.3289518e-01   1.2365602e-03   8.2288432e-01  -6.9832344e-01  -8.1753535e-01  -7.4222028e-01   1.0656055e+00  -1.5242349e+00   9.8079367e-01  -1.2324673e+00  -2.0906206e+00   7.9609337e-02  -9.7554247e-01  -9.6856637e-01  -2.2987308e-01  -4.2484313e-01  -1.9351879e+00  -1.2934194e+00  -1.1755239e+00  -2.1235750e-01  -1.9166943e+00   2.2493095e+00  -2.0496306e+00   1.7204754e+00  -5.7496033e+00   7.4170203e-01  -2.7577135e-01  -2.0640758e+00  -8.2022532e-02  -4.1938045e+00   1.9161941e+00   1.0349025e+00  -2.6130882e-02  -2.8644895e-04   3.4257449e-01  -1.2138348e-01
   2.2073924e-01   2.1698320e-01  -7.2878667e-03  -4.1484208e-02  -7.1776553e-02  -7.1339671e-02  -1.1959393e-02  -1.3178552e-01  -5.7873315e-02  -5.7873315e-02  -7.8154710e-01  -1.4093636e+00   1.7257883e-02  -4.0781142e-01  -6.2699728e-02   1.6062148e-02  -2.8446339e+00  -4.4972535e-01  -1.5574868e-01   2.1431310e-01  -1.7490668e+00   1.2929987e+00  -3.7770795e-02   2.7070629e-02  -5.7873315e-02  -5.7873315e-02  -5.7873315e-02   9.8309293e-03  -1.4370883e+00   4.5874811e-01  -1.1034667e-01  -5.1578890e-01  -2.1810850e+00  -1.4641101e+00  -2.9675634e+00   1.2546287e+00   1.1948859e-01   4.0038457e+00   1.8862474e+00   6.4012757e-01  -4.6061227e-01   6.0287728e-01   2.3417253e+00   7.3559062e-01   1.3179603e+00   1.4631548e-01   1.1171723e+00   1.0776075e+00  -2.8355332e-01  -6.9591703e-01  -1.3271574e+00   1.3783033e+00  -1.0578218e+00   7.6535616e-02   4.5692614e-01  -3.1127135e-01   6.2261200e-01  -7.4000984e-01  -5.5810791e-01  -1.1038591e+00   4.0946907e-01  -9.9324717e-01   3.2858124e-01  -1.2672205e+00  -2.3260491e+00   7.7175690e-01  -7.7245242e-01  -6.5087073e-01  -5.1973356e-02  -4.5573456e-01  -1.7779331e+00  -8.9949976e-01  -1.5974881e+00   1.2893698e-01  -2.1947840e+00   2.5881072e+00  -1.0985973e+00   3.1869415e+00  -6.9996679e+00   1.1032233e+00  -9.4236092e-01  -2.2785616e+00  -1.2518029e-01  -4.4573522e+00   1.9683867e+00   8.1766391e-01  -6.1923723e-02  -7.8270451e-02   2.5202466e-01  -3.5625893e-01
  -1.4755658e-01   2.6931197e-01   2.1575836e-02  -3.6640294e-02  -6.3628471e-02  -5.6017220e-02  -6.4951103e-02  -1.5939246e-01  -4.1830040e-02  -4.1830040e-02  -1.1325219e+00  -1.9180989e+00  -2.2043300e-02  -5.4126149e-01  -5.1053820e-02   1.2108015e-02  -2.6287768e+00  -6.7418880e-01  -1.1029820e-01   2.6211701e-01  -1.6360971e+00   1.3160078e+00  -3.7118133e-02   4.7247747e-02  -4.1830040e-02  -4.1830040e-02  -4.1830040e-02   1.6645176e-02  -1.2979509e+00   3.3591780e-01  -1.8693729e-01  -5.7031048e-01  -2.7520089e+00  -1.5064757e+00  -3.0158500e+00   1.9224350e+00   6.1901477e-01   4.6165494e+00   2.6447651e+00   6.9095094e-01  -2.6508069e-01  -1.8346446e-03   2.8313010e+00   7.9551811e-01   1.4263507e+00  -8.2739727e-01   1.4856978e+00   1.6362957e+00  -7.9414666e-02  -1.4985021e+00  -9.9477209e-01   8.2941930e-01  -1.2540228e+00  -2.3371692e-02   4.2690013e-01  -3.8292869e-01   4.4917254e-01  -7.6292917e-01  -1.0138357e+00  -1.3245520e+00   2.7532864e-01  -1.5649603e+00   7.3504552e-01  -1.5518841e+00  -2.1985414e+00  -5.0635483e-03  -9.0405029e-01  -8.8580046e-01  -2.4228833e-01  -5.0427581e-01  -2.8162540e+00  -1.7811872e+00  -1.7612975e+00  -1.7287548e-01  -2.9592352e+00   1.8125971e+00  -6.9433302e-01   2.9117935e+00  -6.4719443e+00   5.3433249e-01  -5.7392685e-01  -2.2385344e+00  -9.7445798e-02  -4.1894010e+00   2.0926514e+00   6.5013467e-01  -5.3613102e-02  -5.0184285e-02   1.9222469e-01  -3.3763253e-01
  -6.9145672e-01   4.0670123e-01   1.5488918e-02  -2.1543824e-02  -2.4143122e-02  -4.6722801e-02  -1.5162084e-01  -1.0704453e-01  -1.4870533e-02  -1.4870533e-02  -1.0757900e+00  -1.7726833e+00  -1.8306165e-02  -5.8008512e-01  -1.9234032e-02  -3.6647743e-02  -2.3152668e+00   5.6500672e-01  -3.1110997e-01  -1.3125570e-01  -1.4991977e+00   2.8414452e-01   1.9604505e-03   4.3471325e-02  -1.4870533e-02  -1.4870533e-02  -1.4870533e-02   5.7281289e-03  -1.1385569e+00   4.2131400e-01  -2.3920680e-01  -4.6779036e-01  -3.3647673e+00  -1.3231200e+00  -1.6589085e+00   1.4166651e+00   1.6728351e-01   4.4001653e+00   3.0479792e+00   9.2285504e-01  -1.4377415e+00  -4.9482709e-01   2.8646149e+00  -1.9760006e-01   1.3922410e+00  -1.5776494e+00   1.1363861e+00   1.4770902e+00  -5.5993984e-01  -2.2543791e+00  -1.4237470e-01  -2.6355489e-01  -1.2083321e+00  -1.1406262e-01   1.2930057e-01   7.7091391e-02  -1.0796877e-01  -3.2989708e-01  -1.4214827e+00  -1.5076706e+00  -4.1263128e-01  -7.4026566e-01   5.4575078e-01  -4.8792796e-01  -1.4735065e+00  -1.1274349e-01   6.9888204e-02  -1.0129684e-01  -5.2855462e-01  -6.4411528e-01  -3.5747914e+00  -2.6137589e+00  -2.2138312e+00  -1.1837887e+00  -4.3863545e+00  -1.0247393e+00  -9.9166707e-01   7.8727019e-01  -5.7363424e+00   1.5051585e-01  -1.8484738e-01  -2.0244580e+00  -6.2912486e-02  -4.3518932e+00   1.9507534e+00   1.5594443e-01  -4.5881218e-02  -2.4635228e-02   3.8883862e-01  -2.1173068e-01
  -7.2516177e-01   4.6558344e-01   3.7522786e-02  -5.5671694e-02  -4.1648350e-02  -1.0027049e-01  -1.7689080e-01  -1.9976537e-01  -3.8931461e-02  -3.8931461e-02  -9.1190518e-01  -2.8097842e+00   8.3791428e-03  -8.1057852e-01  -3.1143545e-02  -8.6951310e-02  -2.0692612e+00  -1.4105569e-01   2.1295937e-01   1.4588075e-01  -1.9218156e+00  -1.4123476e-01  -2.5373695e-02   2.0047499e-02  -3.8931461e-02  -3.8931461e-02  -3.8931461e-02  -8.0986877e-02  -1.0786726e+00   2.0369843e-02  -2.9636901e-01  -3.7539030e-01  -2.9014142e+00  -9.7440575e-01  -1.4871870e+00   3.4608550e+00  -5.9282674e-01   5.1224894e+00   2.3653739e+00   9.9443441e-01  -1.5075669e+00  -1.8089293e+00   2.9766919e+00  -4.1179476e-01   1.0875377e+00  -2.4849105e+00   1.3472982e+00   2.0548939e+00  -1.1023747e+00  -2.7046678e+00  -3.6050774e-01  -3.7935057e-01  -1.4373338e+00  -3.9436814e-01  -5.1104085e-01  -3.5823479e-01   5.7068859e-03  -1.8877179e-01  -2.0950046e+00  -2.0009222e+00   1.3345002e-01  -1.6031048e+00   1.1749920e+00  -1.2594311e+00  -1.2813620e+00  -7.6267978e-01  -4.1559506e-01  -2.7731886e-01  -4.5910216e-01  -6.7575625e-01  -4.3212326e+00  -2.8940069e+00  -2.6026634e+00  -6.1321452e-01  -4.8150189e+00   8.2220332e-01  -3.6346896e-01   1.6082410e+00  -5.8107743e+00  -5.5997520e-01   6.4891281e-02  -1.8778470e+00  -9.2423469e-02  -3.9298036e+00   2.0558759e+00   1.0543757e-01  -7.2886994e-02  -1.1618293e-01   7.1713645e-02  -3.3343700e-01
  -5.2753982e-01   6.0488742e-01   2.6004862e-02  -4.8500489e-02  -6.0642475e-02  -2.8549350e-02  -1.4242920e-01  -2.2221287e-01  -3.9516829e-02  -3.9516829e-02  -8.7565309e-01  -3.1568830e+00   1.8062408e-02  -8.1171688e-01  -4.1665359e-02  -5.9447417e-03  -2.1163651e+00  -5.4869255e-01   2.4720659e-01   6.4862861e-02  -2.3959281e+00   3.0052799e-01  -7.3204724e-02   1.0725660e-02  -3.9516829e-02  -3.9516829e-02  -3.9516829e-02  -6.2298408e-02  -1.1079717e+00  -1.7388161e-02  -2.9672135e-01  -5.6006300e-01  -2.6017550e+00  -1.2062333e+00  -1.5494213e+00   3.2572740e+00  -2.6251973e-01   4.9998953e+00   1.4365198e+00   8.8647635e-01  -1.5936796e+00  -1.0000446e+00   2.7636481e+00   2.2443973e-02   1.0108453e+00  -1.8302051e+00   1.8490991e+00   2.5817930e+00  -1.7079139e+00  -2.5497379e+00  -7.5788551e-01  -2.4909618e-01  -1.6361041e+00  -3.6227288e-01  -2.4932901e-01  -4.8819625e-01  -1.0752767e-01  -1.3863838e-01  -1.6935567e+00  -2.2855347e+00  -1.8588534e-01  -1.4595009e+00   8.6392843e-01  -1.1355400e+00  -1.3893034e+00  -6.3061394e-01  -6.1410571e-02  -1.5498400e-01  -4.7755424e-01  -7.9075009e-01  -3.8247697e+00  -2.7098152e+00  -2.3137706e+00  -1.0799789e+00  -4.2542281e+00   3.5805747e-01   6.6482041e-01   2.7476624e+00  -6.4677020e+00  -3.4147088e-01  -3.3718742e-01  -2.3594535e+00  -7.8203002e-02  -4.0122012e+00   2.0253726e+00  -7.6669101e-02  -6.1494926e-02  -7.0809831e-02   4.1411938e-02  -4.7778538e-01
  -6.6859368e-01   3.9502416e-01   7.5836182e-03  -1.0256676e-01  -1.4676268e-01  -1.0838277e-01  -1.7675251e-01  -3.1330919e-01  -1.1420095e-01  -1.1420095e-01  -1.1882433e+00  -3.5012736e+00  -9.3257210e-02  -1.0006622e+00  -1.2484856e-01  -7.2348397e-02  -1.8653464e+00  -1.1009486e+00   3.1267600e-01   7.9212461e-02  -2.4299000e+00   2.5080865e-01  -1.4732111e-01  -4.1349547e-02  -1.1420095e-01  -1.1420095e-01  -1.1420095e-01  -1.7746225e-01  -7.7353248e-01  -6.6527305e-01  -4.6820312e-01  -8.3659679e-01  -2.7974562e+00  -1.3371911e+00  -1.3887124e+00   3.6246109e+00   3.4396590e-01   4.9913898e+00   1.6850637e+00   8.6490073e-01  -1.0541111e+00  -1.5243996e+00   3.1645725e+00   2.9967678e-01   7.8637950e-01  -2.5568459e+00   2.7049559e+00   3.1355308e+00  -1.5688679e+00  -3.0665140e+00  -2.7370986e-01  -8.4192166e-01  -1.7941426e+00  -3.0183227e-01  -3.4140943e-02  -6.5540943e-01  -1.2955545e-01  -3.0900673e-01  -1.6067249e+00  -2.5308193e+00   2.2091955e-01  -2.3037218e+00   1.5116882e+00  -1.5363878e+00  -5.8257224e-01  -1.7413361e+00   6.3083324e-02  -2.3087195e-01  -6.3963126e-01  -8.5942875e-01  -4.2433642e+00  -3.3713003e+00  -1.9691684e+00  -1.0125069e+00  -3.8948004e+00  -5.4924904e-01   1.1795663e+00   2.3220980e+00  -5.6231458e+00  -8.6836089e-01   2.4889987e-01  -2.0021508e+00  -1.1943999e-01  -2.9452342e+00   2.2274183e+00  -4.2792094e-02  -1.3170243e-01  -8.3956782e-02  -9.5356843e-02  -3.9646697e-01
  -8.5091805e-01   5.3194927e-01   2.0423387e-02  -7.6011433e-02  -1.3724837e-01  -7.1491658e-02  -1.9179535e-01  -3.3815291e-01  -9.3471168e-02  -9.3471168e-02  -1.4416213e+00  -3.8197349e+00  -1.1774287e-01  -1.1210670e+00  -1.1029829e-01  -6.4858755e-02  -1.8256835e+00  -1.2689040e+00   3.4256441e-01   7.9885982e-03  -2.5501155e+00  -7.9711253e-02  -1.4454018e-01  -3.9601191e-02  -9.3471168e-02  -9.3471168e-02  -9.3471168e-02  -2.3069208e-01  -6.2777238e-01  -8.5850963e-01  -5.8968635e-01  -9.5303235e-01  -3.0123836e+00  -1.2104336e+00  -4.3961854e-01   4.5503307e+00   7.3816332e-01   5.0269026e+00   2.1929445e+00   8.9970182e-01  -9.9039791e-01  -1.9007270e+00   3.6261127e+00   1.1998089e-01   5.2421586e-01  -3.6329450e+00   2.9733784e+00   3.4754966e+00  -1.9372135e+00  -3.6344843e+00   2.9289949e-01  -1.4370077e+00  -1.6708916e+00  -3.4967357e-01  -2.2029515e-01  -6.5420897e-01  -1.4118895e-01  -1.0476630e-01  -1.8566045e+00  -2.9908952e+00   6.9626880e-01  -2.6187157e+00   2.1940661e+00  -1.3041581e+00  -7.4876304e-02  -2.4741855e+00   4.4196090e-01  -1.3450230e-01  -8.2976281e-01  -9.6544600e-01  -4.6519216e+00  -3.9930999e+00  -1.8164691e+00  -1.1355860e+00  -3.8755637e+00  -9.4511696e-01   1.2969528e+00   1.8761039e+00  -5.2069953e+00  -1.2242781e+00   6.0906326e-01  -2.0206428e+00  -8.8143882e-02  -2.8061711e+00   2.2442333e+00  -1.9172486e-01  -1.1587098e-01  -6.8453726e-02  -1.0709028e-01  -3.5352625e-01
  -8.2502066e-01   5.0416070e-01   1.3364678e-02  -1.0882810e-01  -9.8778410e-02  -8.4681008e-02  -1.7107498e-01  -3.0048431e-01  -7.9627769e-02  -7.9627769e-02  -6.4681296e-01  -3.6765510e+00  -2.5413150e-02  -1.0863297e+00  -8.3413133e-02  -1.0490597e-01  -1.4560962e+00  -9.0105368e-01   5.2231821e-01  -3.3817772e-02  -2.5233477e+00  -5.2786022e-01  -1.3234215e-01  -5.3930676e-02  -7.9627769e-02  -7.9627769e-02  -7.9627769e-02  -2.2366040e-01  -2.5797394e-01  -9.3188863e-01  -4.2089273e-01  -6.5811434e-01  -1.9528436e+00  -8.0331329e-01   1.0958769e-01   4.5521718e+00  -7.6781556e-01   4.2697833e+00   1.5494305e-01   1.0346438e+00  -1.7027763e+00  -1.3927933e+00   2.4201641e+00  -1.6590289e-01   3.2041947e-01  -2.5770110e+00   2.2061506e+00   3.0912933e+00  -2.3907910e+00  -2.9129370e+00  -4.1248502e-02  -1.0996641e+00  -2.1764193e+00  -3.3212907e-01  -9.6694575e-01  -5.8795125e-01  -5.7729375e-01   2.2790946e-01  -1.7213149e+00  -2.7264413e+00  -2.4405375e-01  -1.6555901e+00   8.9650228e-01  -8.4280878e-01   4.3495483e-02  -1.5962218e+00   1.0091766e+00   8.8690385e-01  -6.8684718e-01  -8.1267081e-01  -3.7413066e+00  -2.9979282e+00  -1.5741976e+00  -1.1439436e+00  -3.4809515e+00  -9.1827702e-01   1.7979107e+00   1.7062825e+00  -4.7872037e+00  -1.3847584e+00   5.2864630e-01  -1.7133764e+00  -6.4485815e-02  -2.4039192e+00   1.7129475e+00  -2.4570881e-01  -9.9656368e-02  -1.0280632e-01  -3.0248837e-01  -3.6623469e-01
  -9.6291600e-01   5.2824986e-01   1.1366915e-02  -1.0979524e-01  -1.1061471e-01  -1.0230129e-01  -1.8685728e-01  -2.9709222e-01  -9.2649104e-02  -9.2649104e-02  -5.7372535e-01  -3.7671976e+00  -5.2177428e-02  -1.1220685e+00  -9.5399530e-02  -1.4947322e-01  -1.2362343e+00  -9.0316516e-01   5.3603957e-01  -8.6106809e-02  -2.4698089e+00  -9.1959757e-01  -1.3852774e-01  -8.3113357e-02  -9.2649104e-02  -9.2649104e-02  -9.2649104e-02  -2.9946517e-01  -6.1288589e-02  -1.1356327e+00  -4.2962028e-01  -6.2436084e-01  -1.8037275e+00  -7.2059933e-01   5.3426768e-01   4.6962184e+00  -6.5738349e-01   3.8687932e+00   8.2075003e-02   1.1275929e+00  -1.8322590e+00  -1.4335416e+00   2.3521429e+00  -4.9058889e-01   4.6526487e-02  -2.8920993e+00   2.1086642e+00   3.0106519e+00  -2.6341428e+00  -2.9528702e+00   2.5400815e-01  -1.3361476e+00  -2.2635833e+00  -2.8407725e-01  -1.2230015e+00  -4.6363043e-01  -7.2297544e-01   4.3753735e-01  -1.8260209e+00  -2.8102845e+00  -2.7837417e-01  -1.6983350e+00   1.0794957e+00  -6.5290225e-01   6.0643924e-01  -1.7647718e+00   1.3017751e+00   1.2464516e+00  -7.2009703e-01  -7.7492632e-01  -3.5771045e+00  -3.0848581e+00  -1.2989414e+00  -1.1659177e+00  -3.1941699e+00  -1.4196374e+00   1.8899150e+00   1.0362578e+00  -3.9807296e+00  -1.7736564e+00   9.1841715e-01  -1.4371208e+00  -6.5718322e-02  -1.7707477e+00   1.6292932e+00  -2.9755513e-01  -1.1673398e-01  -8.8711054e-02  -3.5854000e-01  -2.8337283e-01
  -1.0467747e+00   5.3901010e-01   3.5438090e-03  -8.7943251e-02  -1.3855767e-01  -1.1215837e-01  -2.1101023e-01  -2.7645856e-01  -1.1638829e-01  -1.1638829e-01  -7.4100587e-01  -3.4869035e+00  -1.1779138e-01  -1.0763428e+00  -1.2329002e-01  -1.9671934e-01  -1.2217993e+00  -5.8536036e-01   5.2417804e-01  -2.1418172e-01  -2.3690325e+00  -1.4560949e+00  -1.4333587e-01  -1.0585122e-01  -1.1638829e-01  -1.1638829e-01  -1.1638829e-01  -3.8088850e-01   3.5007725e-02  -1.1002129e+00  -5.2429097e-01  -6.9302914e-01  -1.9021610e+00  -4.4357673e-01   1.5099200e+00   5.5324945e+00  -6.7483617e-01   3.5705065e+00   7.8508907e-02   1.0481995e+00  -2.0902754e+00  -2.0673083e+00   2.6096443e+00  -8.7470743e-01  -4.7661563e-01  -3.6670112e+00   2.0264392e+00   2.9733794e+00  -3.1083181e+00  -3.4919546e+00   5.8752601e-01  -2.0919948e+00  -1.9374435e+00  -2.8479225e-01  -1.7507425e+00  -3.6276701e-01  -7.2424488e-01   6.8480267e-01  -2.1336889e+00  -3.1223526e+00   3.2736885e-01  -1.6147810e+00   1.3737829e+00  -2.5240647e-01   9.3952535e-01  -2.3605653e+00   1.4687680e+00   1.3279429e+00  -8.0947273e-01  -8.3902300e-01  -3.7139204e+00  -3.3449792e+00  -1.3330053e+00  -1.0571791e+00  -3.2023443e+00  -1.1455109e+00   1.9508866e+00   4.3568395e-01  -3.3859036e+00  -2.0504815e+00   1.1968250e+00  -1.3267440e+00  -8.5270302e-02  -1.8846808e+00   1.5124752e+00  -2.6364189e-01  -1.4340145e-01  -7.4363397e-02  -5.1012500e-01  -1.8810671e-01
  -9.2190262e-01   4.2704218e-01   1.2462173e-03  -1.1059834e-01  -1.2879463e-01  -1.2435322e-01  -1.6111024e-01  -2.7600450e-01  -1.1400171e-01  -1.1400171e-01  -3.5443719e-01  -3.3373219e+00  -6.4809409e-02  -1.0713193e+00  -1.1668524e-01  -2.2259628e-01  -1.0817467e+00  -5.8006082e-01   7.5459043e-01  -1.2901212e-01  -2.4113876e+00  -1.7017460e+00  -1.4285667e-01  -1.1697057e-01  -1.1400171e-01  -1.1400171e-01  -1.1400171e-01  -4.0043824e-01   3.6491145e-01  -1.1109114e+00  -4.4047981e-01  -6.2449577e-01  -1.0227798e+00  -4.0869034e-02   1.7819684e+00   6.0535547e+00  -1.0884066e+00   3.4164604e+00  -1.1017728e+00   9.5679461e-01  -2.3576144e+00  -2.7302105e+00   2.3216828e+00  -9.3932089e-01  -7.5164378e-01  -3.2237422e+00   2.0935481e+00   2.7733534e+00  -3.4506964e+00  -3.1028824e+00   3.3799328e-01  -2.0025691e+00  -1.9011633e+00  -3.4667578e-01  -2.2890460e+00  -5.3479790e-01  -8.2614683e-01   8.0230261e-01  -2.0091088e+00  -3.1363114e+00   3.7138507e-01  -1.3892890e+00   1.0878329e+00  -2.1841522e-01   1.1119828e+00  -2.0955338e+00   1.5124344e+00   1.6006324e+00  -6.1386919e-01  -7.2248171e-01  -3.1153202e+00  -2.6997996e+00  -1.0137017e+00   7.8244307e-02  -2.4876320e+00   1.6883762e-01   2.3495498e+00   7.2927102e-01  -3.2573496e+00  -2.1123432e+00   1.2033366e+00  -9.7983800e-01  -8.0393921e-02  -1.3590034e+00   1.4102182e+00  -1.1759206e-01  -1.3431631e-01  -1.3013079e-01  -7.6417685e-01  -1.9826155e-01
  -7.4334594e-01   4.7000104e-01   7.8400796e-03  -7.8204894e-02  -1.3479263e-01  -1.0269364e-01  -1.1036357e-01  -2.3253694e-01  -1.0864908e-01  -1.0864908e-01  -3.3246857e-01  -3.0481434e+00  -7.8362104e-02  -1.0010554e+00  -1.1605276e-01  -2.2768919e-01  -1.1108996e+00  -7.0309299e-01   7.6109115e-01  -4.2500520e-02  -2.2970203e+00  -1.7658249e+00  -1.3482132e-01  -1.1484109e-01  -1.0864908e-01  -1.0864908e-01  -1.0864908e-01  -4.0904457e-01   5.8634150e-01  -1.0478913e+00  -3.5488018e-01  -5.8553274e-01  -6.9394588e-01   7.5614362e-02   1.5659845e+00   6.0814159e+00  -3.0287806e-01   3.1061239e+00  -8.2019201e-01   7.9951138e-01  -2.0628656e+00  -2.9974708e+00   2.3974921e+00  -9.5180850e-01  -1.0264458e+00  -3.1880173e+00   2.0919660e+00   2.5270142e+00  -3.4823735e+00  -2.9163980e+00   3.5959913e-01  -2.0545025e+00  -1.4417660e+00  -2.5458335e-01  -2.3044932e+00  -4.8170373e-01  -6.8223561e-01   8.3969172e-01  -1.9109736e+00  -3.0628445e+00   8.1187431e-01  -1.6408252e+00   1.3214910e+00  -3.8792269e-01   1.1879657e+00  -2.2564617e+00   1.3498557e+00   1.4239929e+00  -4.9255592e-01  -7.1331026e-01  -2.5944158e+00  -2.3193742e+00  -5.6735990e-01   1.0437791e+00  -1.7497763e+00   1.3196040e+00   2.4686965e+00   8.0360005e-01  -2.8248171e+00  -2.3092022e+00   1.3271382e+00  -4.9199394e-01  -7.2529186e-02  -5.2299373e-01   1.4069503e+00   9.4639499e-02  -1.2561315e-01  -8.9832119e-02  -8.8791121e-01  -9.7529637e-02
  -6.5973727e-01   6.4554926e-01   1.3537910e-02  -2.5403262e-02  -1.1223207e-01  -7.0340714e-02  -8.0328279e-02  -1.7168919e-01  -7.9788028e-02  -7.9788028e-02  -2.3559899e-01  -2.6432725e+00  -6.7270345e-02  -8.8606022e-01  -8.6539083e-02  -2.1433644e-01  -9.9090116e-01  -6.7279050e-01   6.3136357e-01  -1.9275441e-02  -2.1168507e+00  -1.9259468e+00  -1.0076465e-01  -1.0464359e-01  -7.9788028e-02  -7.9788028e-02  -7.9788028e-02  -4.1040800e-01   7.8324153e-01  -1.0781011e+00  -2.1769005e-01  -4.1882815e-01  -5.0624815e-01   8.0510371e-02   1.4143204e+00   4.9904636e+00   5.8721622e-01   2.1327519e+00  -4.5016292e-02   8.9248142e-01  -1.7414939e+00  -2.0600047e+00   2.1718687e+00  -1.1530975e+00  -9.6273749e-01  -2.9274261e+00   1.5331170e+00   1.9818683e+00  -3.2086149e+00  -2.3878592e+00   5.0676911e-01  -1.8369340e+00  -1.1553045e+00  -2.8718003e-02  -2.1075849e+00  -1.7661626e-01  -6.1337677e-01   9.9422764e-01  -1.6692607e+00  -2.7715065e+00   7.7681786e-01  -1.6247360e+00   1.4283857e+00  -2.1345457e-01   1.3800274e+00  -1.9237836e+00   1.5145057e+00   1.5185313e+00  -4.3790456e-01  -6.5541887e-01  -1.8044137e+00  -1.8745145e+00  -3.3813134e-02   1.0523122e+00  -1.0956875e+00   7.4697474e-01   2.2078873e+00   2.5571177e-01  -1.8885838e+00  -2.3632821e+00   1.5222907e+00  -5.2459430e-02  -3.9780817e-02   3.5447903e-01   1.2637846e+00   1.7430253e-01  -1.0168481e-01  -2.4263393e-02  -7.9597040e-01   6.4244609e-02
  -3.6573596e-01   5.6485185e-01   1.4049584e-02   1.8627536e-02  -7.5174395e-02  -3.0754574e-02  -2.5811828e-02  -1.1201367e-01  -4.6849724e-02  -4.6849724e-02  -4.1815689e-02  -1.8810083e+00  -3.4025007e-02  -6.4839997e-01  -5.2508189e-02  -1.7574170e-01  -8.1802079e-01  -2.3960147e-01   7.3908866e-01   3.1282148e-02  -2.0630709e+00  -1.8914766e+00  -7.7001506e-02  -8.0758807e-02  -4.6849724e-02  -4.6849724e-02  -4.6849724e-02  -3.4452885e-01   8.5316736e-01  -8.0500717e-01  -6.4435899e-02  -3.1160161e-01   3.2099513e-01   4.4427834e-01   1.5806421e+00   4.5676271e+00  -5.1757810e-03   1.0993564e+00  -1.2653750e+00   7.4072191e-01  -2.1760434e+00  -1.3961897e+00   1.4511191e+00  -1.2063776e+00  -1.1348633e+00  -1.9200409e+00   9.2174111e-01   1.4159261e+00  -3.4012140e+00  -1.8411431e+00  -1.4188309e-01  -1.6746433e+00  -7.5114022e-01   6.1224452e-02  -2.4541038e+00  -2.3459784e-01  -5.4725706e-01   1.0908923e+00  -1.4279474e+00  -2.5975164e+00   8.9349023e-01  -7.4140586e-01   8.4363408e-01   1.4384807e-01   9.8594474e-01  -1.1901467e+00   1.5056294e+00   1.6649474e+00  -1.5559029e-01  -4.2143916e-01  -8.8675175e-01  -8.2744253e-01  -3.5764467e-02   1.2107359e+00  -5.3495614e-01   1.4258906e+00   2.6932319e+00   6.3111367e-01  -1.6872794e+00  -1.9272319e+00   1.1268028e+00  -2.4679988e-02  -1.3555190e-02   2.1339177e-01   9.1123453e-01   3.6745140e-01  -6.1922918e-02  -3.3488584e-02  -9.1128336e-01   5.8017362e-02
  -2.3143640e-01   5.8195774e-01   5.6884164e-02   7.2429355e-02  -3.4732274e-03   3.2457727e-02   3.6171424e-02  -4.2199094e-02   2.8726738e-02   2.8726738e-02   7.6970806e-02  -1.4811517e+00   2.4951660e-02  -5.4061809e-01   2.1723338e-02  -1.2215130e-01  -4.6030573e-01  -6.1088125e-01   6.8386978e-01   2.2354353e-01  -1.5056786e+00  -1.4559608e+00  -2.3552810e-02  -2.2974390e-02   2.8726738e-02   2.8726738e-02   2.8726738e-02  -2.3393349e-01   1.2607052e+00  -8.1100403e-01   1.7434934e-01  -1.1591628e-01   5.4900339e-01   2.9387515e-01   2.7994284e-01   3.1828285e+00   9.2488008e-01   4.2426140e-01  -7.9757492e-01   6.0256480e-01  -9.8932204e-01  -5.3455265e-01   1.0623281e+00  -7.4322404e-01  -8.8499850e-01  -1.1851455e+00   5.5994853e-01   1.0257345e+00  -2.3611275e+00  -1.1761586e+00  -2.1146367e-01  -1.0944681e+00  -5.2985493e-01   2.7548165e-01  -2.0041349e+00  -1.5832966e-01  -4.5873791e-01   9.1816632e-01  -1.0055112e+00  -2.0401873e+00   6.0532180e-01  -9.8179510e-01   5.9873529e-01  -3.8036609e-01   6.8704629e-01  -1.0464640e+00   1.0028790e+00   1.2406954e+00   1.6824497e-02  -1.7866440e-01  -2.0302282e-01  -2.1030664e-01   6.7750084e-01   1.6175491e+00   2.4805438e-01   1.7813737e+00   2.7605265e+00   6.1074115e-01  -4.1361846e-01  -1.7780342e+00   1.1467816e+00   5.0767520e-01   6.2315105e-02   1.5858695e+00   7.5859056e-01   6.5013071e-01   1.8379661e-02   4.2986504e-02  -8.8391702e-01   1.9251144e-01
  -2.5106909e-01   5.1669848e-01   6.3771698e-02   1.0966704e-01   2.6268286e-02   5.1804864e-02   4.2859821e-02   3.5050499e-02   5.5641029e-02   5.5641029e-02   1.0497822e-01  -7.6617979e-01   3.4817095e-02  -3.4825847e-01   4.8059400e-02  -1.2053095e-01  -1.7153979e-01  -4.4848343e-03   5.5035510e-01   1.6475932e-01  -1.0689550e+00  -1.6200055e+00   1.6264775e-02  -3.5623736e-03   5.5641029e-02   5.5641029e-02   5.5641029e-02  -1.8652039e-01   1.4662483e+00  -4.7124075e-01   3.1147678e-01  -7.0370212e-03   5.5897422e-01   3.9372312e-01   2.0607752e-02   1.9424998e+00   1.3690224e+00   6.9338967e-02  -4.8644509e-01   4.3998985e-01  -1.0655091e+00  -8.1278837e-01   9.7923295e-01  -8.8436822e-01  -8.3180316e-01  -9.0414106e-01   2.5417153e-01   5.2093559e-01  -2.0400279e+00  -1.1135974e+00  -2.1347006e-01  -1.3551574e+00   9.9744678e-03   3.3865113e-01  -1.9254695e+00   1.4966923e-02  -5.3186967e-01   9.3528264e-01  -9.4518160e-01  -1.8073686e+00   4.2958271e-01  -6.2343445e-01   3.5866566e-01  -1.8923755e-01   5.7587416e-01  -8.9175720e-01   8.1510025e-01   1.0343033e+00   1.2424336e-01  -7.0160781e-02   7.7258172e-03   1.0167424e-02   7.4828254e-01   1.9123903e+00   1.2721701e-01   1.5995442e+00   2.6514564e+00  -1.7713853e-01   5.1143670e-01  -1.5106659e+00   1.1310630e+00   8.2606469e-01   8.6835885e-02   1.9639098e+00   6.6389066e-01   7.4678621e-01   4.3565691e-02   7.2317555e-02  -8.3942770e-01   3.3023898e-01
  -2.1883236e-01   5.9057366e-01   9.9202944e-02   1.3194987e-01   4.2714436e-02   7.8572555e-02   4.6829264e-02  -6.1041025e-03   9.0100194e-02   9.0100194e-02  -2.0802935e-01  -1.4391733e+00   4.1335693e-02  -5.1501693e-01   8.2346468e-02  -1.0200281e-01  -8.2033150e-02  -5.6528214e-01   4.1604908e-01   1.8269847e-01  -8.3131097e-01  -1.8757481e+00   5.3690771e-02   8.4494868e-03   9.0100194e-02   9.0100194e-02   9.0100194e-02  -2.7837727e-01   1.3434518e+00  -6.3006573e-01   2.4595714e-01   1.1247124e-02  -3.2474681e-01   7.6236368e-02  -4.2729595e-01   2.2622716e+00   2.8708317e+00   8.5424511e-01   1.5118228e+00   3.8133056e-01   1.3310816e-01  -1.5982055e+00   1.7573322e+00  -1.0704192e+00  -9.0718068e-01  -2.4962638e+00   3.0009559e-01   7.8956028e-01  -1.6828586e+00  -1.6414372e+00   1.2706512e-01  -1.5729788e+00   4.1789795e-01   3.2746004e-01  -1.5633456e+00   8.9854762e-02  -2.5328579e-02   7.9774415e-01  -1.4237298e+00  -2.2690788e+00   1.1627916e+00  -2.2010948e+00   1.7603517e+00  -8.3886925e-01   6.3360742e-01  -1.9699790e+00  -5.9174624e-02  -9.5524077e-02  -7.7322035e-02  -3.5277021e-01  -6.4765711e-01  -9.2427057e-01   7.0676516e-01   2.3311635e+00  -3.3056938e-01   2.3546023e+00   1.9207549e+00  -1.9870632e-01   1.5849665e+00  -1.5596546e+00   1.4968029e+00   9.8906531e-01   1.0514102e-01   2.4051545e+00   1.0257316e+00   8.5828742e-01   6.3407710e-02   1.2154139e-01  -7.5822058e-01   4.8366411e-01
   1.4758106e-01   4.1485901e-01   8.5371447e-02   1.8688657e-01   5.2672325e-02   1.3490457e-01   1.0711878e-01   3.7346836e-02   1.0819472e-01   1.0819472e-01  -3.8606714e-01  -1.6698350e-01   3.2167518e-02  -1.2005285e-01   9.0242730e-02   1.7724070e-02   1.1703072e-01  -2.7405705e-01   4.7568503e-01   2.6659307e-01  -8.1124172e-01  -1.0136431e+00   4.2892140e-02   5.0336070e-02   1.0819472e-01   1.0819472e-01   1.0819472e-01  -1.1571048e-01   1.3414438e+00  -2.3367371e-01   4.0854705e-01  -1.1850152e-01   4.7905443e-01   1.9764896e-01  -9.7146105e-01   5.2414169e-01   2.9353991e+00  -5.4215304e-01   2.8950820e-01  -5.6571735e-03   7.1227911e-02  -2.4365173e-01   1.1536413e+00  -3.3521797e-01  -6.2176611e-01  -6.0104685e-01   3.7964417e-01   3.6142382e-01  -1.2911714e+00  -9.0532030e-01  -7.6407979e-01  -1.2657566e+00   9.7096225e-01   4.3659594e-01  -1.0968363e+00  -2.0035102e-01   7.2222086e-02   5.6648063e-01  -4.6696299e-01  -1.8026098e+00   1.2635657e+00  -9.9348866e-01   1.0893786e+00  -5.0549708e-01  -1.0923605e-02  -9.4682744e-01  -2.4559233e-01  -3.9898101e-01   2.6989904e-01   1.3694807e-02   4.2117944e-01   2.2479868e-01   8.2137606e-01   2.0199571e+00   5.4987617e-01   1.9386277e+00   2.8644575e+00   7.8096407e-01   1.2776618e+00  -3.8569938e-01   7.0156947e-01   5.8880122e-01   1.2731489e-01   2.0204199e+00   8.0724983e-01   1.0442436e+00   1.0350159e-01   1.1012423e-01  -7.1649501e-01   3.6007077e-01
   3.0944898e-01   3.8271366e-01   1.0856145e-01   2.1755560e-01   6.2830183e-02   1.3068070e-01   1.2787234e-01   7.0180166e-02   1.2279819e-01   1.2279819e-01  -4.1136277e-01   1.8904697e-01   3.7209340e-02  -3.7771246e-03   1.0310348e-01   5.1199158e-02   5.5296928e-01  -7.1623305e-01   5.0134595e-01   5.6670539e-01  -2.1064268e-01  -2.7639057e-01   5.4189068e-02   9.2283904e-02   1.2279819e-01   1.2279819e-01   1.2279819e-01  -6.4983177e-03   1.6846731e+00  -1.5676535e-01   6.0613360e-01   5.1542584e-02   7.1256776e-01   1.5285611e-01  -2.4219840e+00  -8.9077781e-01   3.8370761e+00  -9.2853609e-01   1.0955916e+00  -2.2864136e-01   1.4675946e+00   4.1753980e-01   8.1759222e-01   4.0720475e-01  -1.1882103e-01   4.5539188e-02   8.7889977e-04   8.8517042e-02   7.6060780e-02  -3.3715371e-01  -1.0203047e+00  -6.8272348e-01   1.2927151e+00   5.5475925e-01  -4.5818454e-01  -3.2763669e-01   2.9312883e-01   2.1999200e-01  -1.7728791e-01  -1.1704315e+00   1.0874752e+00  -1.4341807e+00   8.3554375e-01  -1.2867242e+00  -7.2135959e-01  -9.1243725e-01  -1.0417191e+00  -1.2171868e+00   4.4772974e-01   2.1125325e-01   7.0561688e-01   8.4074445e-01   1.3233908e+00   2.3072625e+00   9.8657588e-01   2.6740863e+00   2.9983077e+00   9.5202000e-01   2.3559281e+00  -1.3874640e-01   5.5640974e-01   1.0183244e+00   1.5331364e-01   3.1437309e+00   6.1292273e-01   1.3172708e+00   1.2424799e-01   1.3019839e-01  -6.7184638e-01   4.5812863e-01
   5.3006139e-01   1.0351157e-01   8.8680448e-02   1.7712096e-01   4.4855482e-02   7.8959291e-02   1.6028404e-01   8.2045971e-02   8.8911107e-02   8.8911107e-02   1.1885676e-02   6.3812156e-01   7.8342124e-02   1.4893612e-01   7.3883121e-02   6.3573190e-02   9.5800962e-01  -5.6368234e-01   6.2271338e-01   6.9870165e-01  -1.1384938e-01   1.9810144e-01   2.5376280e-02   7.1040671e-02   8.8911107e-02   8.8911107e-02   8.8911107e-02   7.4290569e-02   1.8155249e+00   1.2428346e-01   8.1727910e-01   1.4806956e-01   1.5833879e+00   9.9864033e-02  -3.7143763e+00  -2.3132131e+00   3.3861606e+00  -1.0064404e+00  -4.8492230e-01  -5.8551936e-01   1.3108638e+00   5.5427865e-01  -5.0754581e-02   1.0089849e+00   1.5078208e-01   1.8517072e+00   9.5947101e-02  -1.8823034e-01   4.8839599e-01   5.0744254e-01  -1.7200409e+00   2.7622826e-02   1.4623253e+00   4.6250653e-01  -1.2399657e-01  -6.0743131e-01   1.6936369e-01  -1.0578701e-01   5.4194253e-01  -6.2342600e-01   3.5548120e-01  -6.9730775e-01  -9.0042426e-02  -1.6111546e+00  -1.2148824e+00   9.2721484e-02  -1.4930281e+00  -1.3270429e+00   8.3726549e-01   5.8613003e-01   1.3782516e+00   1.8341102e+00   1.4222100e+00   3.0602207e+00   1.3321059e+00   3.3921193e+00   3.5769084e+00   1.7842185e+00   2.3203032e+00   7.2996964e-01  -9.4166003e-02   1.1590279e+00   1.2149660e-01   3.6420240e+00   4.9581859e-01   1.4346158e+00   1.0681131e-01   6.8643867e-02  -6.5588435e-01   3.3391829e-01
   2.6286972e-01  -9.0258052e-02   6.4890843e-02   1.6091905e-01  -2.8980375e-03   4.8305997e-03   9.3539668e-02   6.7734189e-02   3.5666759e-02   3.5666759e-02  -3.1697094e-01   1.2012054e+00  -8.9465019e-03   2.1120994e-01   1.2461282e-02   4.5460618e-02   1.5237550e+00  -2.6966340e-01   4.7997704e-01   7.0171283e-01   6.9746256e-01   7.4675173e-01  -2.3544893e-03   6.4185698e-02   3.5666759e-02   3.5666759e-02   3.5666759e-02   1.1628263e-01   2.1703844e+00   3.5614738e-01   7.9435732e-01   8.4351159e-02   1.3022276e+00   2.2326284e-01  -3.7368583e+00  -3.1873813e+00   3.3352589e+00  -1.1903011e+00  -1.2704885e-01  -8.1486167e-01   2.1655198e+00   8.8377233e-01  -3.3902009e-01   1.5588971e+00   7.0070561e-01   1.9128232e+00  -2.0865993e-01  -3.2673656e-01   1.8142625e+00   4.8845522e-01  -1.4907988e+00  -1.6166129e-01   1.6494644e+00   4.6055163e-01   3.0370170e-01  -7.0732242e-01   1.6855297e-02  -3.9162306e-01   7.3260475e-01  -1.3297752e-01  -1.7934509e-01  -3.5235785e-01  -5.6345089e-01  -1.3971131e+00  -1.6601785e+00   6.7404665e-02  -1.6376416e+00  -1.6877896e+00   6.9548825e-01   7.8210604e-01   1.0405339e+00   1.7410422e+00   1.6435051e+00   2.4972463e+00   1.0691773e+00   2.0767455e+00   3.5486930e+00   9.9782144e-01   3.6243875e+00   1.2620230e+00  -1.8755589e-01   1.0841689e+00   1.0624424e-01   3.5883761e+00   1.5316512e-01   1.4385510e+00   5.6044055e-02   3.3382798e-02  -4.8868932e-01   4.0666879e-01
   4.3014402e-01  -3.0992833e-01   7.1163390e-02   1.0888919e-01  -1.5009035e-02  -3.7241113e-02   7.4555533e-02   1.6710348e-02   1.9923815e-02   1.9923815e-02  -2.1837865e-01   8.1155375e-01  -1.4510220e-02   2.2991806e-01   7.1923884e-03   6.3423522e-02   1.8193300e+00  -8.8244781e-01   5.0549261e-01   6.8306993e-01   7.8850045e-01   9.1703661e-01  -1.9906998e-02   5.5171569e-02   1.9923815e-02   1.9923815e-02   1.9923815e-02   7.0846840e-02   1.7140810e+00  -7.7159865e-02   8.0785111e-01   2.0209210e-01   1.2629947e+00  -2.1722665e-01  -4.6475188e+00  -3.6808215e+00   3.3013866e+00  -1.7138846e+00  -4.1398399e-01  -7.7360990e-01   2.8151453e+00   2.0135404e+00  -8.7652242e-01   1.9160783e+00   6.2821714e-01   2.3551277e+00  -4.0001677e-01  -8.8399578e-02   2.0955093e+00   7.8505344e-01  -1.9723690e+00   4.8532644e-01   9.3349151e-01   4.5704857e-01   6.6203114e-01  -8.4795857e-01   2.8795974e-01  -6.5954607e-01   8.7886785e-01   3.6175856e-02  -2.3456583e-01  -7.6150567e-01  -6.2928693e-01  -1.9696638e+00  -1.8206126e+00   2.1328898e-01  -2.5607231e+00  -2.2531827e+00   7.2961847e-01   7.7066066e-01   1.2171247e+00   1.8098388e+00   1.3277540e+00   1.4313592e+00   9.8293257e-01   2.1029420e+00   3.6179998e+00   1.9874943e+00   4.0030079e+00   1.6123103e+00  -3.3574951e-01   8.5619619e-01   7.9084846e-02   3.4039326e+00   9.6008898e-02   1.4992185e+00   4.1810888e-02   2.9418172e-02  -4.9643660e-01   3.4066688e-01
   4.7397308e-01  -3.1799698e-01   3.0009022e-02   1.3048550e-01  -1.4630679e-01  -1.2013413e-01  -9.7510499e-03  -1.1679480e-02  -9.4518066e-02  -9.4518066e-02  -9.2848584e-01   1.1467900e+00  -2.1393528e-01   3.3117606e-01  -1.1901539e-01   4.7283386e-02   1.7800338e+00  -9.0708952e-01   3.9431590e-01   6.6653981e-01   1.0043037e+00   1.3406520e+00  -9.4169921e-02   1.3902551e-02  -9.4518066e-02  -9.4518066e-02  -9.4518066e-02   1.8882485e-02   1.3554056e+00   4.3430110e-02   6.0878969e-01   1.0558019e-02   7.2764810e-01  -2.5569511e-01  -4.4309133e+00  -3.6392731e+00   3.7611547e+00  -2.2040841e+00   6.2575419e-01  -1.0671594e+00   3.4475312e+00   2.4995917e+00  -6.3248812e-01   2.1995576e+00   6.2566813e-01   1.7646227e+00  -5.3298655e-01   2.5449936e-02   2.5325897e+00   3.6181193e-01  -1.7528113e+00   1.2613712e-01   1.5089904e+00   4.2563623e-01   1.1251133e+00  -9.2574577e-01   7.3364543e-01  -8.8531325e-01   8.4481360e-01   8.1100074e-02   7.0962486e-01  -9.3064385e-01  -1.0480003e-02  -1.9252905e+00  -2.2014952e+00  -3.5159368e-01  -2.9478953e+00  -3.0292267e+00   5.6385735e-01   6.8498713e-01   7.2054002e-01   1.4648371e+00   1.0405447e+00   5.5205441e-01   7.3676573e-01   1.9001802e+00   3.4217582e+00   2.0501877e+00   4.1487536e+00   1.9256358e+00  -5.2686041e-01   5.5151528e-01  -2.0738325e-02   2.7373031e+00  -5.8385927e-02   1.5025989e+00  -7.1205928e-02   3.5539863e-02  -3.3309498e-01   3.4580172e-01
   2.5136889e-01  -8.4646428e-01   1.1188578e-02   2.8766345e-02  -8.2353343e-02  -1.1572957e-01  -8.2235553e-03  -1.4451883e-02  -6.0490914e-02  -6.0490914e-02  -6.1059481e-01   1.7617380e+00  -1.4651894e-01   6.0114533e-01  -7.5625916e-02   6.6267296e-02   1.6689583e+00   2.3706437e-01   7.4424991e-01   3.9062723e-01   5.3869117e-01   7.7845014e-01  -7.0247139e-02   4.0608032e-02  -6.0490914e-02  -6.0490914e-02  -6.0490914e-02   7.0879937e-02   9.3835884e-01   5.0565280e-01   5.9506429e-01  -4.8911673e-02   1.9672409e+00   6.1625396e-01  -2.5540240e+00  -2.3732713e+00   1.7848268e+00  -1.9862717e+00  -2.1662044e+00  -1.0862090e+00   5.1847033e-01   6.9951883e-01  -8.1594694e-01   2.0514285e+00   2.9178099e-01   2.8185214e+00   2.5434952e-01   3.5503986e-02   9.6055470e-01   1.8251178e-01  -2.5410954e+00  -3.3655018e-01   7.8640124e-01  -1.8661761e-01  -1.5785854e-03  -1.5308815e+00   1.1784605e-01  -6.7298087e-01   7.3046044e-01  -2.6023088e-02   4.1798995e-01   1.0666076e+00  -1.2634514e+00  -7.3245008e-01  -2.1036360e+00   1.0300592e+00  -2.7811088e+00  -2.2592469e+00   8.2598649e-01   7.8935218e-01   8.1044598e-01   1.9235308e+00   7.5285458e-02   7.1082275e-01   4.1550574e-01   2.7404971e+00   4.2783226e+00   2.9241085e+00   2.1176876e+00   2.5174423e+00  -1.1213019e+00  -1.5558057e-01  -2.1684333e-03   2.0628573e-01  -1.7752505e-01   1.2178347e+00  -2.7029657e-02  -1.7453195e-01  -6.3340840e-01   3.1792144e-02
   5.8484396e-01  -2.2422690e-01  -5.6856432e-02   9.6618806e-02  -1.8412288e-01  -1.9632103e-01   3.3450477e-02   1.8812484e-01  -1.6486037e-01  -1.6486037e-01   6.4755196e-02   3.0003672e+00  -2.1191378e-01   8.6649814e-01  -1.8085618e-01   1.5339188e-02   1.3897403e+00   6.1188221e-01   6.5060215e-01   7.5598410e-01   1.0267240e+00   1.5789772e+00  -1.0246144e-01   9.1090438e-03  -1.6486037e-01  -1.6486037e-01  -1.6486037e-01   2.5151756e-01   1.3090413e+00   1.2527401e+00   1.0002190e+00   5.5767339e-01   3.5563717e+00   1.0841672e+00  -3.5296709e+00  -4.0020678e+00   1.9192737e+00  -3.9355336e+00  -1.7463637e+00  -1.3117191e+00   9.1287724e-01   3.1387302e+00  -2.5989891e+00   2.1629579e+00   9.6312224e-01   5.4181693e+00  -1.5389698e+00  -1.6574320e+00   2.0158178e+00   2.5627529e+00  -2.3122730e+00   1.3744991e+00   1.6129067e+00  -8.7317154e-02   7.5120172e-01  -1.1156774e+00   9.6154854e-02  -5.8939165e-01   1.7446667e+00   2.0146201e+00  -5.1139905e-01   2.6185388e+00  -2.7405686e+00  -3.1910981e-01  -3.0888990e+00   3.3664536e+00  -2.1692993e+00  -1.5052149e+00   1.1680112e+00   1.0479175e+00   2.9674071e+00   4.4800387e+00   1.3888537e+00   1.6956572e+00   2.1550446e+00   3.8407140e+00   3.7321971e+00   3.1528934e+00   1.4307579e+00   2.4005198e+00  -1.8662995e+00   1.2348411e+00  -6.7582940e-02   1.9041485e+00  -1.0971111e+00   1.2428577e+00  -1.2286285e-01  -1.1466184e-01  -1.8867874e-01   8.4702907e-02
   4.3192024e-01   3.8809500e-01   2.3002797e-02   1.1353079e-01  -1.9398468e-02  -6.8954263e-03   7.1250474e-02   1.6125810e-01   1.9335069e-02   1.9335069e-02   2.9393716e-01   1.4994295e-01  -7.0827826e-02   1.8463383e-01   1.4728572e-02   9.8461839e-02   1.1082456e+00   4.9337015e-02  -2.2356847e-01   4.2231661e-01   1.0444573e+00   7.3950650e-01   5.9253798e-02   2.7727166e-02   1.9335069e-02   1.9335069e-02   1.9335069e-02   1.0061099e-01   6.8036514e-01   7.3788139e-01   1.0136484e+00   1.1950465e+00   1.5629681e+00  -1.4809425e-01  -3.4601088e+00  -4.3749496e+00   3.5908758e+00  -2.1382181e+00   2.4167375e+00  -6.7235327e-01   1.7905688e+00   3.8172037e+00  -2.5852320e+00   3.1626617e-01   1.1196311e+00   2.5086501e+00  -3.1656152e+00  -1.5402950e+00   1.8190254e+00   2.9142168e+00  -1.0345215e+00   1.8994992e+00   1.3636525e+00   1.3447586e-01   1.9644970e+00   2.5773343e-01   5.6224422e-01  -4.6584033e-01   8.3732014e-01   1.6489211e+00  -1.4574607e+00  -3.8350758e-01  -5.8824967e-01  -5.3582711e-01  -1.9931627e+00   2.9842231e+00  -1.5096324e+00  -1.2349989e+00   1.6265631e-01  -8.0488855e-02   2.5362125e+00   2.8330681e+00   1.6475501e+00   8.9082603e-01   9.0396444e-01   8.9824135e-01   3.8671346e-01   1.2438537e+00   2.7624741e+00   1.2580827e+00  -9.2595437e-01   1.7690939e+00   8.3283693e-02   3.4558465e+00  -7.6763510e-01   5.1921706e-01  -2.1078311e-03   2.1137902e-01   6.4198466e-01   4.0830604e-01
   4.1391005e-02  -5.5025326e-01  -4.2383017e-02  -8.8488467e-03  -2.5335547e-01  -2.6016047e-01  -1.4246401e-01  -5.4900594e-02  -2.2004651e-01  -2.2004651e-01  -1.2426253e+00   1.0314324e+00  -4.2549791e-01   4.0944613e-01  -2.4294983e-01  -1.5634063e-02   1.3265185e+00  -1.4341788e-01   2.6958078e-01   2.4473167e-01   1.0374943e+00   8.2911389e-01  -1.3762739e-01  -5.2459817e-02  -2.2004651e-01  -2.2004651e-01  -2.2004651e-01  -7.4656679e-02   3.2863587e-01   2.8411527e-01   2.6099510e-01   1.1871378e-01   8.5459096e-01   3.5920073e-01  -1.5654334e+00  -1.3407769e+00   2.3810485e+00  -1.7271338e+00   9.4669237e-01  -1.2142566e+00   1.7987685e+00   9.1019878e-01  -6.9003513e-01   1.7822497e+00   2.8129908e-01   7.5629453e-01  -5.2653407e-01   2.7279751e-01   1.6502162e+00   9.9088356e-02  -1.0409932e+00  -4.4210741e-01   1.0299449e+00  -3.1422242e-01   1.1723860e+00  -1.0490096e+00   6.9442654e-01  -8.8448484e-01   4.1626348e-01   6.4727671e-01   1.0290191e+00  -2.4969006e-01  -2.8388823e-02  -6.1417151e-01  -1.8790904e+00   2.9340106e-01  -2.6602021e+00  -2.6527473e+00  -8.1635887e-03   7.9136003e-02   2.3628924e-02   9.7006728e-01   1.8100643e-01  -4.7609775e-01  -2.1960354e-01   1.5182482e+00   2.1332976e+00   1.7062171e+00   2.4808878e+00   1.7399967e+00  -8.3468899e-01   1.2811731e-01  -1.2525014e-01   3.6296600e-01  -5.8288708e-01   7.1035220e-01  -2.0887750e-01  -8.0487190e-02  -2.9587104e-02   1.2700990e-01
   1.1809628e-01  -7.9157186e-01  -9.9888316e-02  -7.9878497e-02  -3.5995078e-01  -3.5204545e-01  -1.4644483e-01  -1.1719442e-01  -3.3693650e-01  -3.3693650e-01  -1.2207744e+00   1.1813478e+00  -5.0557884e-01   3.9875153e-01  -3.7303412e-01  -1.0027098e-02   1.4869322e+00  -4.3554956e-01   3.9350927e-01   3.5221519e-01   1.1665205e+00   2.1388217e+00  -2.6001389e-01  -1.1399475e-01  -3.3693650e-01  -3.3693650e-01  -3.3693650e-01  -4.2064791e-03   5.3823582e-01   4.9044816e-01   1.7227978e-01  -1.6380580e-01   1.5506534e+00   3.9692641e-01  -1.8476753e+00  -1.3169340e+00   1.2559838e+00  -1.4361422e+00  -1.1461514e+00  -1.7012838e+00   2.2345762e+00   1.2752593e+00  -1.4029994e+00   3.0216485e+00   5.1614124e-01   2.1735501e+00   8.3797246e-02   6.6011507e-01   2.1809414e+00   7.5331555e-01  -1.3264649e+00   1.3086853e-01   8.7024976e-01  -4.4618865e-01   1.5657168e+00  -1.5462799e+00   4.2889572e-01  -1.2834448e+00   1.2856945e+00   1.1344513e+00   3.1329396e-01   5.4343872e-01  -1.1292060e+00  -5.6995721e-01  -2.4898698e+00   8.3599146e-01  -2.4088968e+00  -2.4440186e+00   5.8249411e-02   3.9865997e-01   3.9197521e-01   1.6940002e+00   7.0793642e-01  -2.3809805e-01   6.5470250e-01   1.7410117e+00   2.8913072e+00   2.6887795e+00   1.8188003e+00   2.4261614e+00  -1.6216433e+00  -3.9042310e-01  -2.0174080e-01   2.1095881e-01  -9.7835368e-01   6.2101880e-01  -2.9740819e-01  -1.5950124e-01  -1.1648642e-02  -1.4966263e-01
  -1.6745949e-01  -8.7146210e-01  -8.4665484e-02  -9.4232510e-02  -3.1111783e-01  -3.2035379e-01  -1.6190800e-01  -1.1018682e-01  -2.9413242e-01  -2.9413242e-01  -1.4224404e+00   1.0634040e+00  -5.3587840e-01   3.1511097e-01  -3.3672555e-01   3.4110317e-03   1.3883682e+00  -3.2713621e-01   2.3253632e-01   2.1544826e-01   1.4839512e+00   2.2660236e+00  -2.3228933e-01  -8.5475403e-02  -2.9413242e-01  -2.9413242e-01  -2.9413242e-01   4.2813878e-02   5.3762633e-01   3.9812516e-01   3.3310560e-02  -1.9554311e-01   1.1812427e+00   4.4086852e-01  -9.0720326e-01  -7.2092986e-01   9.0890403e-01  -1.1899644e+00  -7.6023880e-01  -1.6703452e+00   2.2555255e+00   1.1105145e+00  -1.3240287e+00   3.0977166e+00   4.6980477e-01   1.6104098e+00   1.2946070e-01   8.6876052e-01   2.3534425e+00   5.8024716e-01  -6.7853135e-01  -1.0629806e-01   5.6239951e-01  -4.8818051e-01   1.6000616e+00  -1.4345306e+00   2.5073008e-01  -1.3266694e+00   1.1965766e+00   1.3131149e+00   6.4971381e-02   5.5034403e-01  -1.2630592e+00  -1.5812988e-01  -2.2775062e+00   5.9677961e-01  -1.8771682e+00  -2.0488144e+00  -2.6689147e-01   2.8734915e-01   4.5796519e-02   1.3108251e+00   8.7211462e-01  -7.0594352e-01   5.9392510e-01   7.1776668e-01   2.3518613e+00   1.7587910e+00   2.0000086e+00   2.0668062e+00  -1.4629430e+00  -4.4524894e-01  -1.4953710e-01  -6.1147524e-03  -1.2340159e+00   3.8580550e-01  -2.5971034e-01  -1.2571109e-01   1.0167341e-01  -1.2631472e-01
  -4.7413893e-01  -7.6654587e-01  -7.7510648e-02  -9.7271514e-02  -3.1363847e-01  -3.1451147e-01  -2.3467883e-01  -1.5224227e-01  -2.9651441e-01  -2.9651441e-01  -1.8977623e+00   3.7292789e-01  -6.2844910e-01   1.7267324e-01  -3.4319443e-01  -4.6041466e-03   1.2166657e+00  -5.3562750e-01  -3.9525718e-03  -3.9445817e-02   1.5683533e+00   1.9931695e+00  -2.3036741e-01  -1.0298590e-01  -2.9651441e-01  -2.9651441e-01  -2.9651441e-01  -5.8622418e-02   9.1349265e-02   5.5372196e-02  -2.8724027e-01  -3.2809440e-01   7.7307710e-02   1.8249034e-01   3.5893604e-01   5.9716327e-01   6.5645278e-01  -8.0997855e-01   2.1043161e-01  -1.4491755e+00   2.4450543e+00   1.2105276e+00  -8.7548871e-01   2.7979069e+00   1.2081443e-01  -9.7278568e-02   4.5333069e-02   1.4797934e+00   2.0964014e+00  -2.5592938e-01   3.5012840e-02  -6.4217727e-01   1.3863151e-01  -4.7242438e-01   1.6047421e+00  -1.2036720e+00   3.1681329e-01  -1.1866466e+00   6.0392042e-01   9.5056784e-01   3.2626860e-01  -5.2197285e-02  -6.1444240e-01   2.0317381e-01  -1.9275637e+00  -2.9142628e-01  -1.5869932e+00  -1.9555271e+00  -7.9627137e-01  -1.4518430e-02  -7.8907024e-01   1.0405290e-01   5.7171061e-01  -2.2439384e+00  -9.2285327e-02  -6.7360727e-01   1.6270706e+00   9.4545352e-01   2.4617966e+00   1.5617360e+00  -1.1206786e+00  -1.0054455e+00  -1.5152612e-01  -9.0102125e-01  -1.3576396e+00   4.5639570e-02  -2.7745469e-01  -6.7187316e-02   2.4095582e-01  -1.0686145e-01
  -5.1655203e-01  -7.9134810e-01  -1.0239606e-01  -9.5195630e-02  -3.0374176e-01  -3.1435607e-01  -2.3060189e-01  -1.3345640e-01  -3.0191378e-01  -3.0191378e-01  -1.8472176e+00   7.6770145e-01  -6.4003911e-01   2.0025716e-01  -3.5243683e-01   5.2288696e-03   1.0809692e+00   4.0620718e-03   3.2698129e-03  -1.9263817e-01   1.5513453e+00   2.0933679e+00  -2.4641380e-01  -1.1159368e-01  -3.0191378e-01  -3.0191378e-01  -3.0191378e-01   9.5263899e-03   3.1600335e-02   1.9996456e-01  -4.1511675e-01  -4.4819685e-01   3.4180417e-01   4.5102069e-01   1.4878822e+00   9.2028557e-01  -6.8091799e-01  -1.1629032e+00  -9.8613791e-01  -1.5670334e+00   1.8348017e+00   1.2329530e+00  -1.1790850e+00   2.7840840e+00  -1.1497446e-01   3.7842555e-01   1.8412897e-01   1.4212300e+00   1.7202961e+00  -1.0607209e-01   3.0872757e-01  -7.8349065e-01   2.3114144e-01  -5.5981501e-01   1.4788108e+00  -1.2209557e+00   8.8570739e-02  -1.0677602e+00   9.2944481e-01   1.0973719e+00   2.3619665e-01   1.0658630e+00  -1.1798550e+00   1.0395245e+00  -1.8429416e+00   1.4510627e-01  -7.9855914e-01  -1.2445197e+00  -8.4387681e-01   8.9201726e-02  -5.8710903e-01   3.8719965e-01   5.3465907e-01  -2.4850893e+00   9.0655947e-02  -1.2040410e+00   1.5017959e+00   5.3831939e-01   1.7765546e+00   1.7230526e+00  -1.5015237e+00  -1.3007208e+00  -1.5533975e-01  -1.5411046e+00  -1.7074152e+00  -2.1308993e-01  -2.7456563e-01  -9.9284620e-02   3.3235990e-01  -2.4457294e-01
  -6.3511966e-01  -7.0690865e-01  -1.0330271e-01  -1.2831785e-01  -2.7286785e-01  -2.9755319e-01  -1.9874019e-01  -1.5904566e-01  -2.7832039e-01  -2.7832039e-01  -1.7462367e+00   3.9017581e-01  -5.9645778e-01   4.5717537e-02  -3.3178176e-01   7.0909040e-03   8.8059475e-01  -1.7742934e-01   3.6897203e-02  -2.0737433e-01   1.5253999e+00   2.1014492e+00  -2.3789144e-01  -1.0635657e-01  -2.7832039e-01  -2.7832039e-01  -2.7832039e-01   2.6062090e-02   2.1634229e-01   9.7987066e-02  -5.3240899e-01  -5.4075759e-01   4.4680862e-01   6.5632992e-01   2.3515705e+00   1.8507049e+00  -9.9441434e-01  -3.3170046e-01  -1.0401002e+00  -1.4724248e+00   1.8244192e+00   2.2289522e-01  -8.9531483e-01   2.8195857e+00  -9.4146054e-02   9.4556093e-03   6.7948595e-01   1.6936378e+00   1.5821535e+00  -3.6453463e-02   6.2266546e-01  -8.4209188e-01  -1.7737540e-02  -6.4277257e-01   1.4435134e+00  -1.2982173e+00  -1.4519808e-01  -9.5187411e-01   8.5861380e-01   1.0956670e+00  -1.0044177e-01   8.6746677e-01  -1.3419058e+00   1.3506214e+00  -1.6776157e+00   1.1067088e-01  -2.4845274e-01  -8.6324488e-01  -1.0526456e+00  -1.0580763e-01  -5.7675593e-01   2.3431494e-01   9.4636892e-01  -1.9725687e+00   3.9025761e-01  -1.2737946e+00   1.2528883e+00   2.8024395e-01   1.4131700e+00   1.3099867e+00  -1.4591719e+00  -1.3402490e+00  -1.2074416e-01  -1.5099826e+00  -1.7386621e+00  -4.3443140e-01  -2.5105485e-01  -1.3289776e-01   3.3058831e-01  -2.8689974e-01
  -3.0671230e-01  -3.8382053e-01  -9.6735261e-02  -5.5100269e-02  -2.8365310e-01  -2.3543334e-01  -1.3411553e-01  -1.3535302e-01  -2.6895872e-01  -2.6895872e-01  -2.0064861e+00   1.5887190e-01  -6.3776893e-01  -2.1619603e-02  -3.3313671e-01   5.5317142e-02   2.4293925e-01  -7.2111519e-01  -1.6182036e-02  -9.9360145e-02   1.2920887e+00   2.5038569e+00  -2.4992327e-01  -9.9560102e-02  -2.6895872e-01  -2.6895872e-01  -2.6895872e-01   6.1084062e-02  -1.0553738e-01   5.4030902e-02  -6.3826028e-01  -6.4844721e-01   2.8206743e-01   4.6200682e-01   2.2576291e+00   2.4657405e+00  -3.9640641e-01  -4.8147217e-01  -2.2808252e-01  -1.6040624e+00   2.3851671e+00   5.2223076e-01  -5.3653143e-01   2.8442462e+00  -5.1259885e-01  -2.3797396e-01   9.5890133e-01   1.8056534e+00   1.2872642e+00   1.2772493e-01   9.3166842e-01  -6.2884987e-01   5.6847390e-01  -5.3267769e-01   1.9566090e+00  -1.1756302e+00   3.0120212e-01  -9.4616090e-01   1.0216824e+00   1.0825987e+00   8.9161250e-01   2.9404644e-01  -5.3770256e-01   1.1301306e+00  -1.6813252e+00  -1.8410565e-01  -1.6779963e-01  -1.0185225e+00  -1.0868894e+00  -2.6483981e-01  -2.3840525e-01   3.4005018e-01   1.2223340e+00  -1.5003269e+00   1.1746762e+00  -1.0539883e-01   7.8116386e-01   8.1564398e-01   5.1847964e-01   9.0742085e-01  -1.6386957e+00  -1.2670731e+00  -1.2968721e-01  -1.1067369e+00  -1.6727859e+00  -4.7209512e-01  -2.3677000e-01  -3.4618117e-02   4.2388034e-01  -3.3915963e-01
  -2.8214865e-01  -3.2749351e-01  -7.0782455e-02  -5.9918847e-02  -1.5390563e-01  -1.6292015e-01  -4.9356086e-02  -7.5662203e-02  -1.6909641e-01  -1.6909641e-01  -1.3051454e+00   1.6064815e-01  -4.6621073e-01  -4.3981618e-02  -2.2226608e-01   7.6171331e-02   8.5114469e-02  -2.7405405e-01   1.5616932e-01  -7.2234793e-02   1.2525400e+00   2.2644207e+00  -1.7953053e-01  -5.5910001e-02  -1.6909641e-01  -1.6909641e-01  -1.6909641e-01   1.8198024e-01  -1.2146126e-02   2.9791665e-01  -5.2368588e-01  -4.1384327e-01   1.0563541e+00   9.0096723e-01   2.8480458e+00   3.2601791e+00  -2.2090471e+00  -1.4789943e-01  -2.0582173e+00  -1.5121666e+00   1.3941668e+00  -1.1587166e-01  -1.2088277e+00   2.5170032e+00  -7.6366139e-01   6.1584812e-01   7.0126747e-01   1.5174554e+00   6.6078324e-01   7.3088655e-01   6.6711425e-01  -2.4056778e-01   3.1728565e-01  -6.5104763e-01   1.2995659e+00  -1.1616527e+00  -1.1694561e-01  -6.3611957e-01   1.0149576e+00   1.3386282e+00   1.4222080e-01   1.1705512e+00  -1.6389108e+00   1.5982517e+00  -1.7738018e+00   8.5638870e-01   3.1828410e-01  -3.0680170e-02  -9.3437137e-01  -1.5092488e-01   3.8930387e-01   1.1651238e+00   1.2372278e+00  -6.1247049e-01   1.3725223e+00   1.0654939e+00   6.5660546e-01   9.4894519e-01  -2.1996900e-01   6.9006826e-01  -1.9934414e+00  -1.1889157e+00  -5.7410249e-02  -1.2823638e+00  -1.9840995e+00  -6.4835004e-01  -1.3396458e-01  -5.9276556e-02   2.6228809e-01  -4.7556629e-01
  -3.6574208e-01  -1.8457694e-01  -6.3377153e-02  -4.4438435e-02  -1.2739255e-01  -1.5798493e-01  -5.7359814e-02  -8.7205877e-02  -1.5071356e-01  -1.5071356e-01  -1.3813592e+00  -1.5538242e-01  -4.5743467e-01  -1.6040003e-01  -2.0171478e-01   5.6692602e-02   5.2597596e-02  -3.3274281e-01   9.7206480e-02  -1.5635054e-01   1.3610453e+00   1.9504515e+00  -1.6653837e-01  -5.9292249e-02  -1.5071356e-01  -1.5071356e-01  -1.5071356e-01   1.4582640e-01  -1.2394364e-01   3.4528280e-02  -6.8881034e-01  -4.9576329e-01   4.8523594e-01   8.1056210e-01   3.4311904e+00   3.8630284e+00  -2.7350706e+00  -6.2973927e-02  -1.8459948e+00  -1.2883511e+00   1.6250906e+00  -1.6464861e-01  -1.0516510e+00   2.2020662e+00  -1.0619306e+00  -1.2666888e-01   6.2623246e-01   1.6955410e+00   5.2213939e-01   3.3741019e-01   9.5850517e-01  -5.2470317e-01   2.0835876e-01  -5.4066306e-01   1.2367233e+00  -1.0211973e+00  -1.4261673e-01  -4.1990803e-01   6.5289893e-01   1.1206849e+00   2.0416429e-01   9.2469925e-01  -1.4968581e+00   1.8053854e+00  -1.6222944e+00   4.2952542e-01   4.9238780e-01   1.2107191e-01  -1.1188229e+00  -2.4751997e-01   1.5409229e-01   6.5412949e-01   1.0932875e+00  -1.1955427e+00   1.0385607e+00   5.8227473e-01   3.1012242e-01   3.8943409e-01   3.0099303e-01   3.1459042e-01  -1.8390541e+00  -1.3710731e+00  -5.0282355e-02  -1.5148748e+00  -2.0479387e+00  -7.9619891e-01  -1.2231446e-01  -4.3165483e-02   2.5871240e-01  -4.4662951e-01
  -1.0357166e-01   7.5210994e-02  -6.1067008e-02   1.0374966e-02  -9.2367193e-02  -9.8074312e-02   1.9528554e-02  -2.1544419e-02  -1.1280269e-01  -1.1280269e-01  -1.1481014e+00  -1.1123952e-01  -3.9420382e-01  -1.9012153e-01  -1.6371563e-01   6.6495824e-02  -4.9732084e-01  -5.9232781e-02   7.2090844e-02  -8.0930392e-02   1.2135768e+00   1.9038965e+00  -1.3476834e-01  -4.7201156e-02  -1.1280269e-01  -1.1280269e-01  -1.1280269e-01   2.0372479e-01  -2.5828648e-01   3.3978168e-01  -6.4047537e-01  -3.9875248e-01   6.9215673e-01   8.8378569e-01   3.4184341e+00   4.0019688e+00  -2.7099764e+00  -1.8876811e-02  -1.7801620e+00  -1.3015763e+00   1.1682188e+00  -4.4081508e-01  -1.0140425e+00   1.7077488e+00  -1.2821934e+00   2.5774065e-01   5.1276177e-01   1.2399256e+00   1.3098264e-02   8.8789501e-01   9.0711908e-01  -2.3946793e-01   7.6791212e-01  -4.5306167e-01   1.0874181e+00  -7.4194897e-01  -5.7144383e-02  -2.2793456e-01   6.8793115e-01   1.1723665e+00   3.0182647e-01   1.0567090e+00  -1.4663849e+00   2.0810493e+00  -1.7146035e+00   9.9888160e-01   8.7982496e-01   5.0692407e-01  -1.0132110e+00  -3.3377134e-01   8.5355116e-01   1.2031765e+00   1.2470825e+00  -5.0892117e-02   1.4579328e+00   1.4905901e+00  -2.4404388e-01   3.9898172e-01  -5.5423004e-01   2.2242267e-02  -2.0873867e+00  -1.0390224e+00  -4.2063115e-02  -1.1014450e+00  -2.0013434e+00  -8.3112948e-01  -8.6371295e-02   1.4520491e-02   2.8133109e-01  -4.4774348e-01
   5.0466010e-02   5.9497722e-01  -3.0008456e-02   1.2258606e-01  -3.5882115e-02  -9.9354677e-03   7.6264955e-02   9.1697140e-02  -5.0194736e-02  -5.0194736e-02  -1.0000549e+00  -2.3620566e-01  -3.1928660e-01  -2.6640103e-01  -1.0211535e-01   7.2090995e-02  -8.7353189e-01   2.4753757e-01  -7.3083262e-02   7.9006131e-02   1.4368930e+00   1.8525809e+00  -7.1566454e-02  -1.6345110e-02  -5.0194736e-02  -5.0194736e-02  -5.0194736e-02   2.9452014e-01  -1.7419648e-01   8.8367130e-01  -5.2963033e-01  -1.7572321e-01   2.8911458e-01   8.6320072e-01   2.8110882e+00   3.6466445e+00  -2.1664243e+00   6.2786380e-01  -4.5105620e-01  -1.4187772e+00   1.4037369e+00  -1.1962422e+00  -7.6409361e-01   1.0714636e+00  -1.3352616e+00  -1.0782117e-01  -4.9622945e-02   7.2375187e-01   1.5159188e-02   1.0763547e+00   1.2406262e+00  -1.7366943e-01   1.9247344e+00  -3.4883142e-01   1.2204758e+00  -2.5090692e-01   8.5871061e-02   5.3144478e-03   3.2173048e-01   1.2366019e+00   3.2422684e-01   5.4351562e-01  -1.1416978e+00   1.9522860e+00  -2.0637338e+00   9.1761496e-01   1.0006450e+00   4.5880088e-01  -9.8001107e-01  -4.8906643e-01   9.2462443e-01   1.3731935e+00   1.4822414e+00   1.3424596e+00   1.2531074e+00   2.9265055e+00  -1.2440597e+00  -3.4882927e-01  -5.1758120e-01  -4.9832440e-01  -2.1816654e+00  -4.2823248e-01  -1.6092817e-02  -2.4682929e-02  -1.9745273e+00  -9.0485220e-01  -3.3980531e-02   1.4563439e-01   4.0707744e-01  -3.2191104e-01
   1.2422187e-01   8.5352675e-01   1.0615314e-02   1.6261442e-01   2.9964112e-02   4.6864416e-02   1.1392548e-01   1.1467193e-01   1.3659069e-02   1.3659069e-02  -8.1385718e-01  -7.6861132e-01  -2.0070236e-01  -3.7799874e-01  -2.9714793e-02   6.9269483e-02  -1.1154754e+00   1.0374376e-02   5.4300482e-03   1.8270625e-01   1.3510458e+00   1.3930657e+00  -1.8110327e-02   9.6522804e-03   1.3659069e-02   1.3659069e-02   1.3659069e-02   2.9377953e-01  -2.7295071e-01   9.1305066e-01  -4.9917267e-01  -8.7404125e-02  -8.3007603e-02   7.3355923e-01   2.2464723e+00   4.0374265e+00  -1.9107790e+00   1.4775232e+00   8.0678905e-02  -1.3336441e+00   1.4964826e+00  -2.4433591e+00  -2.0980192e-01   6.8672860e-01  -1.5917625e+00  -6.3218780e-01   1.8330563e-01   8.1726456e-01  -3.5124655e-01   8.0717605e-01   1.2010308e+00  -1.8812865e-01   2.2027469e+00  -3.6545917e-01   1.0571305e+00  -1.5357617e-01   1.7016134e-01   2.3075043e-01  -1.8530080e-01   8.8054715e-01   5.3182211e-01  -2.5556748e-01  -7.6163208e-01   1.4677182e+00  -2.0870630e+00   5.2521962e-01   5.0500499e-01   1.4867188e-01  -8.9863807e-01  -6.2678174e-01   7.0362330e-01   1.0268625e+00   1.3077389e+00   2.2792803e+00   8.5343616e-01   4.6496498e+00  -1.6130776e+00  -2.0430228e-01  -5.6894788e-01  -8.7793384e-01  -2.1171759e+00  -2.6120178e-01   2.3438562e-03   3.6099608e-01  -1.6563715e+00  -9.1878069e-01   2.4397868e-02   1.8086711e-01   2.6796678e-01  -2.9579418e-01
   2.1550486e-01   1.2644744e+00   4.4499922e-03   2.4583816e-01   2.5609562e-02   5.9220232e-02   9.5072371e-02   1.2718031e-01   1.7680315e-02   1.7680315e-02  -9.9051902e-01  -7.9451133e-01  -1.9875805e-01  -4.0253657e-01  -2.1459809e-02   6.6893037e-02  -1.1557454e+00   2.8622105e-02  -1.2482926e-01   2.0193916e-01   1.4313633e+00   1.1548257e+00  -4.6773825e-03   9.7127011e-03   1.7680315e-02   1.7680315e-02   1.7680315e-02   2.5536484e-01  -4.8097866e-01   7.6707991e-01  -5.4239973e-01  -5.6741765e-02  -7.1302216e-01   5.6679759e-01   2.2966550e+00   3.2138147e+00  -1.6180588e+00   4.1871681e-01   1.3162515e+00  -1.0087520e+00   2.0379284e+00  -1.0538425e+00  -2.1918957e-01   6.3273201e-02  -1.4988735e+00  -9.8322691e-01  -5.9722328e-01   3.8721811e-01  -1.7203971e-01   8.9083555e-01   1.2527043e+00  -1.8171223e-01   2.5763182e+00  -6.1381996e-02   1.3284526e+00   2.1559655e-01   4.1252411e-01   5.3974891e-01  -4.2716945e-01   7.9576635e-01   7.6740633e-01  -4.9659904e-01  -3.0604894e-01   1.7604170e+00  -2.1035892e+00   5.8463854e-01   6.1538543e-01   7.0295940e-02  -9.8202390e-01  -7.2266492e-01   9.7321541e-01   8.6598463e-01   1.2037526e+00   1.1642839e+00   6.4231802e-01   3.4420982e+00  -2.1742937e+00  -8.0212208e-01   1.3645411e-01  -9.9233987e-01  -2.0135275e+00  -3.2791545e-01  -1.1417484e-02   4.0212956e-01  -1.6950083e+00  -1.0101053e+00   1.5854407e-02   2.3947770e-01   4.2865705e-01  -1.7498932e-01
   5.6723634e-01   1.7834926e+00  -1.4346687e-02   3.3540873e-01   2.0916441e-02   1.8558315e-02   1.4005916e-01   2.4170639e-01   2.3632645e-03   2.3632645e-03  -2.6942633e-01  -3.0928947e-01  -8.9743777e-02  -3.0701090e-01  -1.7795440e-02   7.2212553e-03  -1.2167094e+00   3.7941125e-01   3.6372232e-02   5.7456303e-01   1.2210133e+00   7.2776286e-01   1.6472516e-02  -7.2690293e-03   2.3632645e-03   2.3632645e-03   2.3632645e-03   3.2210687e-01  -2.7373324e-01   9.4892917e-01  -1.8402038e-01   4.0168536e-01   2.5683135e-01   7.5517505e-01   1.0355711e+00   9.3821595e-01  -1.4027422e+00  -9.2011092e-01   1.8678968e+00  -8.2839014e-01   1.6659843e+00  -3.2691539e-01  -8.7445803e-01  -7.1828443e-01  -1.1617844e+00   5.8517547e-01  -1.4972643e+00  -1.0064055e+00  -7.4931058e-02   2.2887125e+00   1.0629360e+00   7.4191011e-01   3.6172359e+00   1.2814544e-01   1.6574583e+00   5.8441785e-01   5.1581146e-01   8.9802439e-01  -1.1111555e-01   1.4955330e+00   5.7575161e-01  -3.0325672e-02  -4.9057541e-01   1.5530143e+00  -2.0967103e+00   1.9880750e+00   8.0834746e-01   5.4892900e-01  -4.1401730e-01  -4.6762492e-01   2.2784244e+00   2.2682775e+00   1.5333566e+00   2.3414655e+00   1.1998299e+00   4.3438037e+00  -2.6773102e+00  -1.3380451e+00  -2.7170595e-02  -1.2174180e+00  -2.1889716e+00   8.7796906e-01  -5.3746096e-02   2.4024575e+00  -1.7121507e+00  -9.8012825e-01  -2.1120228e-03   2.3991092e-01   6.2146441e-01  -6.5954061e-02
   4.8948201e-01   2.0106786e+00  -1.6590345e-02   3.4150336e-01  -2.9628931e-03  -2.1534736e-02   9.2097649e-02   2.1544208e-01  -2.1920765e-02  -2.1920765e-02  -2.5206981e-01  -7.2110727e-01  -5.6834568e-02  -3.6624279e-01  -3.1868576e-02  -4.4165570e-02  -9.3701474e-01   3.6961771e-02  -4.2560863e-02   6.1940400e-01   1.3946983e+00   2.9157027e-01   1.6364549e-02  -2.8757540e-02  -2.1920765e-02  -2.1920765e-02  -2.1920765e-02   2.2350071e-01  -2.3099416e-01   6.2746940e-01  -1.4615380e-01   4.5929034e-01  -3.8807628e-01   4.2030950e-01   3.3211814e-01  -3.6082222e-02  -9.7955794e-01  -1.0997085e+00   2.8400579e+00  -4.6837982e-01   2.3915291e+00   1.0896196e-01  -8.1315055e-01  -1.0194586e+00  -9.0726791e-01   2.0567912e-01  -1.8643483e+00  -1.0622226e+00   3.4375405e-01   2.1490408e+00   8.6207622e-01   7.1051982e-01   3.4448460e+00   3.6475987e-01   1.9670041e+00   7.7722250e-01   4.9100288e-01   1.1062307e+00  -5.2735677e-01   1.4171345e+00   1.5054532e-01  -8.2556016e-01  -4.3239610e-01   1.2077217e+00  -2.0603757e+00   1.7378533e+00   3.5864470e-01   2.1002016e-01  -4.7654403e-01  -5.8855895e-01   2.2261129e+00   1.7613541e+00   1.4761293e+00   1.4671093e+00   6.3494150e-01   3.4812503e+00  -2.7603923e+00  -1.7513603e+00   1.2752504e+00  -1.3964477e+00  -1.8508332e+00   8.8041384e-01  -8.2357083e-02   2.8157585e+00  -1.5550964e+00  -1.0123390e+00  -3.6478728e-02   2.5914990e-01   5.9229218e-01   8.2705213e-02
   6.7074067e-01   2.2926999e+00  -4.0667941e-02   4.0619408e-01  -4.7869693e-02  -6.2832391e-02   7.4376937e-02   2.4170170e-01  -5.8660159e-02  -5.8660159e-02  -2.1444997e-01  -5.4675344e-01  -3.0972353e-02  -3.4402853e-01  -6.1558635e-02  -7.8899871e-02  -8.9809750e-01   1.0319594e-01  -7.7176643e-02   7.4740295e-01   1.1142467e+00  -1.0712792e-01   1.3652751e-03  -5.7593542e-02  -5.8660159e-02  -5.8660159e-02  -5.8660159e-02   1.9668947e-01  -1.7491743e-01   4.8010148e-01  -2.4944790e-02   4.8875822e-01  -4.8417098e-01   1.1410489e-01  -7.3681854e-01  -2.4941625e+00   2.4710792e-01  -1.9846059e+00   4.2915494e+00  -3.5127753e-01   2.4804409e+00   6.2070710e-01  -5.7137522e-01  -1.3906460e+00  -5.4755635e-01   6.8542029e-01  -1.8515689e+00  -1.6542520e+00   5.3436990e-01   2.4875381e+00   9.5828438e-01   8.4315221e-01   4.3747088e+00   5.7620642e-01   2.6898311e+00   1.0109052e+00   7.1365767e-01   1.2125463e+00  -3.0792167e-01   1.4150523e+00   3.6816347e-01  -1.0342605e+00   1.1520905e-01   8.9749436e-01  -1.7829436e+00   1.8810107e+00   4.0073893e-01   2.5584350e-02  -1.9718254e-01  -5.1915775e-01   2.5617313e+00   1.8056002e+00   1.5441581e+00   1.5877337e+00   6.1787317e-01   2.8218567e+00  -3.0082599e+00  -2.5178147e+00   1.6653137e+00  -1.2274185e+00  -1.7729645e+00   1.4712109e+00  -1.3321869e-01   4.1558442e+00  -1.2162974e+00  -1.0157121e+00  -7.6781141e-02   2.6338789e-01   8.5306072e-01   2.4722369e-01
   9.5304708e-01   2.6377977e+00  -5.1564919e-02   4.7906879e-01  -9.8773168e-02  -9.4985944e-02   9.4112530e-02   3.1318289e-01  -1.0607477e-01  -1.0607477e-01   1.3317261e-01  -5.7597411e-01   1.7018431e-02  -3.5459362e-01  -1.0236479e-01  -1.3058548e-01  -1.0105730e+00   2.3753428e-01   4.9363942e-02   1.2103794e+00   1.0595002e+00   2.7474880e-02  -6.6445851e-03  -8.7179994e-02  -1.0607477e-01  -1.0607477e-01  -1.0607477e-01   2.4049044e-01   2.0985855e-02   1.0979947e+00   2.9276171e-01   8.2313512e-01   1.5856529e-01   2.1112979e-01  -2.3602293e+00  -3.5183564e+00   5.6820004e-01  -1.9279511e+00   4.6841731e+00  -5.9750413e-01   2.3898255e+00   4.7708698e-01  -9.8749607e-01  -1.8188818e+00  -1.3707272e-01   1.5925827e+00  -2.6095783e+00  -2.5904901e+00   7.7671707e-01   3.4689139e+00   5.4410530e-01   1.5951531e+00   5.6665675e+00   6.0189480e-01   2.7917559e+00   1.1758045e+00   9.1131713e-01   1.2503091e+00  -3.4590007e-01   1.7712952e+00   1.7770682e-01  -1.1167039e+00   1.7907539e-01   2.5640680e-01  -2.3573728e+00   2.7048429e+00   1.7305229e-01   1.6475506e-02   2.6640269e-01  -2.7121102e-01   3.1248772e+00   2.7980654e+00   1.7684706e+00   3.4563265e+00   7.9823280e-01   5.0018466e+00  -3.2495259e+00  -2.3734024e+00   1.4582515e+00  -1.2259559e+00  -2.0802498e+00   2.3417858e+00  -1.9902784e-01   5.8097737e+00  -1.1548072e+00  -8.8497410e-01  -1.2609827e-01   2.8712837e-01   9.4643451e-01   3.0749063e-01
   7.3094984e-01   2.6454258e+00  -8.2040638e-02   4.2469186e-01  -1.4220653e-01  -1.8468528e-01   3.7407014e-02   3.6701754e-01  -1.6594997e-01  -1.6594997e-01   7.6060294e-01  -4.4081511e-01   8.9333544e-02  -3.0596166e-01  -1.4726866e-01  -2.5060936e-01  -7.4431532e-01   6.4024015e-01  -4.7090146e-03   1.2171218e+00   1.4733182e+00  -4.2714124e-01  -1.0446206e-02  -1.2583693e-01  -1.6594997e-01  -1.6594997e-01  -1.6594997e-01   2.0151480e-01   4.1218148e-01   1.3363974e+00   5.6691172e-01   1.1257005e+00   4.5110402e-01   2.4288421e-01  -3.3071112e+00  -5.0161307e+00   5.2512235e-01  -2.0733352e+00   4.4685351e+00  -4.5554784e-01   2.1055785e+00   2.5658918e-01  -1.5188862e+00  -2.0997050e+00   3.5692113e-01   2.6900285e+00  -3.0965427e+00  -3.2414574e+00   1.1385443e+00   4.0920899e+00   2.3373189e-01   1.9543085e+00   5.3120118e+00   6.0641446e-01   2.5828936e+00   1.3898807e+00   3.4516937e-01   1.4339261e+00  -4.5377957e-01   2.2683118e+00  -1.3815688e+00  -6.9434059e-01  -1.1534140e+00   2.0366402e-01  -2.4767832e+00   3.5626780e+00   3.4371359e-03   3.5986216e-01   4.6068643e-01  -1.8828242e-01   3.6133173e+00   3.2150524e+00   2.0048395e+00   3.8274500e+00   5.3384190e-01   5.0115771e+00  -3.1845765e+00  -2.9264164e+00   2.1261524e+00  -1.2303478e+00  -1.9691496e+00   2.9283039e+00  -2.4913372e-01   6.5543924e+00  -1.2130680e+00  -8.8313138e-01  -1.8920218e-01   2.6104303e-01   8.4302672e-01   4.5945929e-01
   1.0793065e+00   2.9292025e+00  -9.1013456e-02   4.3406037e-01  -1.8980975e-01  -1.9999240e-01   2.8156817e-02   4.0628985e-01  -2.0174312e-01  -2.0174312e-01   1.2118240e+00  -8.2264023e-01   1.6875917e-01  -2.6055109e-01  -1.7106403e-01  -2.6991856e-01  -7.7635681e-01   1.0016156e-01  -6.2094182e-03   1.3491409e+00   1.3526492e+00  -5.0945611e-01  -2.7479757e-02  -1.4055678e-01  -2.0174312e-01  -2.0174312e-01  -2.0174312e-01   1.6630138e-01   3.9261001e-01   1.3051596e+00   8.1403719e-01   1.3781071e+00   6.1588545e-01  -1.3028623e-01  -5.0082671e+00  -6.6269615e+00   1.5643667e+00  -2.3932234e+00   5.1470906e+00  -4.2656726e-01   2.7690233e+00   1.0752388e+00  -1.8285571e+00  -2.0202456e+00   7.2668369e-01   3.5749739e+00  -3.6051325e+00  -3.4771820e+00   1.2761520e+00   4.7451521e+00  -4.0186229e-01   2.7631876e+00   5.3445040e+00   7.0620978e-01   2.9058841e+00   1.5033849e+00   5.3761763e-01   1.4899104e+00  -4.9734305e-01   2.3530417e+00  -1.8712554e+00  -1.2823803e+00  -1.6564070e+00  -6.2269001e-01  -3.0874428e+00   3.7777155e+00  -6.3113863e-01  -1.7329224e-01   7.0334634e-01  -3.7378765e-01   4.1930631e+00   3.7210427e+00   2.1696744e+00   3.8477295e+00   5.7807168e-01   6.4730643e+00  -2.9787885e+00  -2.0545920e+00   2.2248137e+00  -1.0857201e+00  -2.1615107e+00   3.2826951e+00  -2.9682172e-01   7.3614177e+00  -1.1639065e+00  -7.6299084e-01  -2.2548363e-01   3.0230443e-01   7.9748886e-01   5.7131493e-01
   9.6980967e-01   2.8209880e+00  -1.5484677e-01   3.9705543e-01  -3.0553340e-01  -2.9589394e-01  -8.5043395e-02   3.6571138e-01  -3.1039210e-01  -3.1039210e-01   1.0183141e+00  -5.4885324e-01   8.5818261e-02  -1.3744837e-01  -2.7416229e-01  -3.3366162e-01  -7.7930399e-01   3.9427374e-01  -1.0989959e-01   1.1336715e+00   1.2188532e+00  -9.4265129e-01  -9.0136319e-02  -1.9710787e-01  -3.1039210e-01  -3.1039210e-01  -3.1039210e-01   1.0894928e-02   8.7233584e-02   1.1701022e+00   7.5092417e-01   1.2767020e+00   4.2034736e-01  -1.3947776e-01  -4.3946015e+00  -7.3026244e+00   1.5916037e+00  -3.7161177e+00   5.2392620e+00  -2.0741690e-01   2.3335520e+00   2.3613249e+00  -1.9363227e+00  -2.2811517e+00   9.2945552e-01   3.8353774e+00  -3.9385925e+00  -3.6902860e+00   1.0465859e+00   4.6854385e+00  -7.0491036e-01   2.5452022e+00   4.9519040e+00   7.5286968e-01   2.6733074e+00   1.5622326e+00   4.8456409e-01   1.6360470e+00  -5.5223520e-01   2.1703774e+00  -1.9211564e+00  -6.8046586e-01  -1.9417047e+00  -1.0000859e-01  -2.9210897e+00   4.1271958e+00  -5.0805418e-01  -2.0501452e-02   6.8239554e-01  -4.0200717e-01   4.3203308e+00   3.5529154e+00   1.7103727e+00   2.2135439e+00   2.5883643e-01   5.0164997e+00  -2.7530279e+00  -2.1265915e+00   2.3385550e+00  -6.2593993e-01  -2.0556667e+00   2.8832825e+00  -3.9266856e-01   6.2407135e+00  -1.2348870e+00  -8.2694935e-01  -3.3894719e-01   2.5125664e-01   7.4469586e-01   6.3623109e-01
   1.1469425e+00   2.8274473e+00  -1.7947482e-01   4.0107453e-01  -3.0121879e-01  -3.2100068e-01  -5.9286608e-02   4.5090192e-01  -3.1556564e-01  -3.1556564e-01   1.6871528e+00  -2.5485535e-02   1.8495231e-01  -3.9418267e-03  -2.6644690e-01  -3.5995577e-01  -6.2246751e-01   8.3048333e-01  -1.0069124e-02   1.2844845e+00   1.0110617e+00  -1.2320359e+00  -7.9088247e-02  -2.0021630e-01  -3.1556564e-01  -3.1556564e-01  -3.1556564e-01   8.8488574e-02   4.5781711e-01   1.2832286e+00   1.1371974e+00   1.6154579e+00   1.7411082e+00   6.5256176e-02  -5.1731095e+00  -9.2868343e+00   1.4399956e+00  -4.9695546e+00   4.5846046e+00  -2.4355125e-01   1.6203982e+00   3.1302941e+00  -2.9100112e+00  -2.5698347e+00   1.4874527e+00   5.8066127e+00  -4.4799350e+00  -4.7472354e+00   1.1264936e+00   6.0316122e+00  -1.0695844e+00   3.2996140e+00   5.3430771e+00   7.5422523e-01   2.8240633e+00   1.6285075e+00   3.0773192e-01   1.6809508e+00   4.6768310e-02   2.8475755e+00  -2.7095294e+00   4.3542638e-01  -2.8487470e+00  -1.5042966e-01  -2.8782475e+00   5.5745862e+00  -6.5368592e-02   6.8606457e-01   1.1715216e+00  -9.6655792e-02   5.4513062e+00   4.8662651e+00   2.0126061e+00   2.9137573e+00   8.1313086e-01   5.1395292e+00  -2.4388908e+00  -2.3139007e+00   2.0750851e+00  -3.1652081e-01  -2.2368347e+00   3.8360205e+00  -3.8875316e-01   7.5990675e+00  -1.3642894e+00  -7.6757246e-01  -3.4061728e-01   2.0248384e-01   8.8755769e-01   7.1049211e-01
   8.9505629e-01   2.5065737e+00  -1.7240562e-01   3.0350504e-01  -3.2695915e-01  -3.3746349e-01  -1.1300136e-01   3.7716687e-01  -3.3039858e-01  -3.3039858e-01   1.5678808e+00  -6.9772346e-01   2.0675069e-01  -9.2406880e-02  -2.8024274e-01  -3.8040190e-01  -4.8980102e-01   1.3794553e-01  -1.0137499e-01   1.1284415e+00   1.0500660e+00  -1.5043310e+00  -9.6025155e-02  -2.0317274e-01  -3.3039858e-01  -3.3039858e-01  -3.3039858e-01  -2.5335063e-02   6.0173837e-01   8.7780625e-01   1.1285185e+00   1.4636472e+00   1.2621613e+00  -2.9490322e-01  -5.5638235e+00  -9.2320397e+00   2.5061597e+00  -4.1310113e+00   5.1240417e+00  -2.2555009e-01   2.2285507e+00   2.1838989e+00  -2.2022675e+00  -2.1071633e+00   1.7288555e+00   5.2268456e+00  -3.5360689e+00  -3.9897020e+00   1.2836719e+00   5.4536167e+00  -1.1418836e+00   2.9711209e+00   4.4904004e+00   6.3899245e-01   2.9216782e+00   1.4079474e+00   1.2596799e-01   1.4682529e+00  -1.7149065e-01   2.4540980e+00  -3.1054240e+00  -4.9804708e-01  -2.8971633e+00  -8.8646779e-01  -2.5654295e+00   4.6596892e+00  -6.3773889e-01   1.3907573e-01   1.0254506e+00  -3.1867696e-01   4.7528658e+00   3.8690896e+00   2.0204545e+00   2.6735086e+00   3.9668755e-01   5.1324642e+00  -1.9503017e+00  -2.0599191e+00   2.5772145e+00  -2.6865870e-01  -1.7242371e+00   3.6980640e+00  -3.8298610e-01   7.5666199e+00  -9.7046033e-01  -7.2212048e-01  -3.5565103e-01   1.7677691e-01   6.5311982e-01   8.0317767e-01
   6.0261431e-01   2.0282616e+00  -1.8776164e-01   2.1916397e-01  -3.2921986e-01  -3.5971538e-01  -1.7308339e-01   3.2074327e-01  -3.3175447e-01  -3.3175447e-01   1.3754402e+00  -6.6729803e-01   2.0236706e-01  -8.9653504e-02  -2.7949651e-01  -3.9735346e-01  -3.9441497e-01   2.3744984e-01  -1.7991869e-01   7.6748203e-01   8.4566801e-01  -2.2493442e+00  -1.0159315e-01  -2.0360407e-01  -3.3175447e-01  -3.3175447e-01  -3.3175447e-01  -1.2532661e-01   5.9397895e-01   3.6704250e-01   1.0261896e+00   1.2252291e+00   1.0753892e+00  -3.4800500e-01  -4.5546001e+00  -9.0792415e+00   2.5806110e+00  -4.4918139e+00   4.8698954e+00  -1.4122023e-01   1.7521818e+00   1.7922122e+00  -1.7687023e+00  -2.0737265e+00   1.7316650e+00   4.9115599e+00  -2.7093697e+00  -3.5975508e+00   9.1913775e-01   4.8163377e+00  -9.1013206e-01   2.2648867e+00   3.8244906e+00   4.8622136e-01   2.7177326e+00   1.2023159e+00  -8.5388289e-02   1.3795958e+00  -1.1165539e-01   2.0271527e+00  -3.0288591e+00  -1.1448413e-01  -2.9545107e+00  -6.9590666e-01  -1.7787017e+00   4.1770534e+00  -4.4064487e-01   2.8947295e-01   9.2179307e-01  -3.6186102e-01   4.2169263e+00   3.0102720e+00   1.6119181e+00   1.7826053e+00  -3.7709818e-03   3.7739165e+00  -1.4866259e+00  -2.3762307e+00   2.7264109e+00   7.2097442e-02  -1.2765544e+00   3.5371981e+00  -3.6529158e-01   6.7944478e+00  -7.5308200e-01  -7.5094222e-01  -3.5768322e-01   9.4421432e-02   5.5766417e-01   8.7338098e-01
   6.3607912e-01   1.7424179e+00  -2.0723530e-01   1.9050681e-01  -3.3784594e-01  -3.3032704e-01  -1.6052156e-01   3.5480632e-01  -3.2959582e-01  -3.2959582e-01   1.3914178e+00  -3.1166816e-01   1.9131130e-01   1.7847553e-02  -2.8229110e-01  -3.7617900e-01  -7.0968564e-01   4.9904841e-01  -2.7463435e-01   6.3043175e-01   6.0592019e-01  -2.2736769e+00  -1.0434362e-01  -1.9255010e-01  -3.2959582e-01  -3.2959582e-01  -3.2959582e-01  -1.0781669e-01   5.9131770e-01   4.7000597e-01   1.1135937e+00   1.1962832e+00   1.6567752e+00  -2.1799099e-01  -4.0523063e+00  -9.0213199e+00   2.7854441e+00  -5.0371691e+00   4.3313781e+00  -3.3361413e-01   1.0362872e+00   2.0617938e+00  -1.9015869e+00  -2.0202304e+00   1.8521437e+00   5.6580450e+00  -2.4965478e+00  -3.7941992e+00   5.3563483e-01   5.2075610e+00  -9.7350095e-01   2.3274741e+00   3.7519687e+00   3.7378518e-01   2.4950951e+00   1.1615438e+00  -1.7101595e-01   1.2246153e+00   3.1133993e-01   2.1209620e+00  -3.0936771e+00   7.2805162e-01  -3.3357031e+00  -4.7184539e-01  -1.5944070e+00   4.6706032e+00   7.8127839e-02   7.8278625e-01   1.0285886e+00  -2.8854407e-01   4.5984277e+00   3.4178013e+00   1.6577224e+00   2.0718487e+00   5.0432739e-01   3.7503473e+00  -1.1702411e+00  -2.0825904e+00   1.8666850e+00   3.5973319e-01  -1.3093400e+00   3.7706146e+00  -3.4582959e-01   6.6215194e+00  -7.9255615e-01  -6.8482439e-01  -3.5146237e-01   9.1263041e-02   5.3191758e-01   8.9505833e-01
   3.2303372e-02   1.2272990e+00  -2.2553747e-01   3.6599249e-02  -3.5320249e-01  -3.6442596e-01  -2.3378439e-01   2.8726273e-01  -3.5156048e-01  -3.5156048e-01   1.3809529e+00  -7.3301558e-01   1.8209464e-01  -5.9670023e-02  -3.0496287e-01  -4.3773929e-01  -7.0671697e-01   5.0470295e-01  -3.5096452e-01   2.3813930e-01   8.1193452e-01  -2.8199698e+00  -1.0923183e-01  -2.0541868e-01  -3.5156048e-01  -3.5156048e-01  -3.5156048e-01  -2.4502983e-01   7.5220586e-01   3.3416351e-01   9.9378303e-01   1.0456204e+00   1.6647777e+00   1.3072471e-01  -2.2659015e+00  -6.7999086e+00   2.1906018e+00  -4.1737332e+00   3.3699139e+00  -2.1810518e-01   4.8242390e-01   6.0210723e-01  -1.5332833e+00  -2.0379274e+00   1.8814084e+00   4.8814396e+00  -1.8575639e+00  -3.1775791e+00   1.1155836e-01   4.5732966e+00  -8.8149186e-01   1.6817229e+00   2.2506424e+00   2.3726586e-02   1.5375212e+00   8.9203263e-01  -8.2549167e-01   1.2559588e+00  -1.8163940e-01   1.8003595e+00  -3.9163632e+00   1.0889671e+00  -4.0959345e+00  -3.7078862e-02  -1.1622995e+00   4.4135022e+00   2.3089911e-01   1.2038689e+00   6.9159651e-01  -4.5035820e-01   3.9467514e+00   2.5384534e+00   1.5263647e+00   1.6989336e+00   1.5429547e-01   3.2605123e+00  -6.9893843e-01  -2.0298227e+00   1.7954727e+00   2.1380450e-01  -7.8472564e-01   3.3908817e+00  -3.2047640e-01   5.1858288e+00  -7.8875204e-01  -7.6335021e-01  -3.7781076e-01  -4.9863932e-03   1.9943593e-01   9.1785535e-01
   3.8570934e-01   1.2737726e+00  -1.8745609e-01   7.9146102e-02  -2.6288487e-01  -2.8456607e-01  -1.2693487e-01   4.5491565e-01  -2.7644888e-01  -2.7644888e-01   2.3599473e+00  -4.6048495e-01   3.3776056e-01   6.4963992e-02  -2.2105768e-01  -3.9133851e-01  -8.0796133e-01   6.3382677e-01  -1.6980920e-01   5.7461832e-01   7.3524621e-01  -2.3923906e+00  -5.5153441e-02  -1.5812841e-01  -2.7644888e-01  -2.7644888e-01  -2.7644888e-01  -1.2616477e-02   1.1808765e+00   9.4199336e-01   1.4800529e+00   1.6067707e+00   3.3474271e+00   4.4040056e-01  -3.5801207e+00  -7.2812340e+00   1.4697801e+00  -4.1602246e+00   1.7566812e+00  -7.7106964e-01   1.3008385e-01   6.1755668e-01  -2.7359180e+00  -1.9004499e+00   2.1181041e+00   6.9227284e+00  -2.5794749e+00  -3.9180363e+00   1.3729772e-01   6.0882766e+00  -1.1364220e+00   3.0386241e+00   2.8841579e+00  -2.0525714e-01   1.2887093e+00   9.1546560e-01  -9.0314494e-01   1.0894204e+00   4.7910943e-01   2.6494941e+00  -4.6106259e+00   2.1057326e+00  -5.1651891e+00  -8.9648923e-01  -1.7380789e+00   5.6054132e+00   4.2627406e-01   1.8936302e+00   1.3048094e+00   6.4508813e-02   4.7667808e+00   4.4602934e+00   1.9954342e+00   4.0427363e+00   9.8757813e-01   6.6669424e+00  -5.9433213e-01  -1.3570553e+00   7.6752070e-01   2.5824907e-01  -1.3326268e+00   4.5605136e+00  -2.5762585e-01   7.0279229e+00  -1.2154939e+00  -5.9355005e-01  -2.9119299e-01   4.5796613e-02   1.9613163e-01   8.4206693e-01
  -1.0780305e-02   8.1317161e-01  -1.8157498e-01  -1.8854927e-02  -2.5787326e-01  -2.8958880e-01  -1.4526377e-01   4.2855683e-01  -2.7277481e-01  -2.7277481e-01   2.2745864e+00  -4.8327064e-01   3.1846756e-01   2.9913592e-02  -2.2319654e-01  -4.0842552e-01  -8.7335318e-01   5.5617676e-01  -2.4517950e-01   3.6064720e-01   9.6287985e-01  -2.4568988e+00  -5.5239954e-02  -1.4741271e-01  -2.7277481e-01  -2.7277481e-01  -2.7277481e-01  -4.2305486e-02   1.4493862e+00   9.0780537e-01   1.3829135e+00   1.4397841e+00   3.2903327e+00   6.3413931e-01  -2.6989217e+00  -5.6878369e+00   1.6517882e+00  -3.1682084e+00   1.3184814e+00  -9.6949504e-01   1.8597908e-01  -9.8584280e-01  -2.0529427e+00  -1.5420415e+00   2.1332989e+00   6.3071843e+00  -1.5738971e+00  -3.3269244e+00   1.6798832e-01   5.5447751e+00  -6.6920899e-01   2.5582582e+00   2.1262771e+00  -5.2170342e-01   7.3997361e-01   6.9522854e-01  -1.2969538e+00   8.5150824e-01   5.2445419e-01   2.5409347e+00  -4.8413559e+00   2.2684744e+00  -5.3245151e+00  -9.9561915e-01  -1.2558855e+00   5.0026288e+00   5.4453159e-01   2.0305562e+00   1.1326957e+00   1.0994548e-01   3.9572108e+00   3.8402155e+00   2.0754089e+00   4.7356720e+00   9.0262114e-01   6.8446097e+00  -4.3314457e-01  -1.5209132e+00   5.7520780e-01   1.1767540e-01  -8.5941633e-01   4.6080850e+00  -2.2241479e-01   6.6781149e+00  -1.0982352e+00  -5.5661623e-01  -2.8472991e-01   2.3660808e-03  -6.3329862e-02   8.3612969e-01
  -2.1080715e-01   4.8073509e-01  -1.8073282e-01  -6.0894616e-02  -2.2120150e-01  -2.6883220e-01  -1.5429410e-01   4.3051033e-01  -2.4511260e-01  -2.4511260e-01   2.2437491e+00  -9.9048803e-02   2.9710164e-01   1.6966006e-01  -1.9662962e-01  -3.7960467e-01  -7.9738165e-01   7.2159109e-01  -2.9016930e-01   1.4900300e-01   9.3251439e-01  -2.5602237e+00  -4.1335087e-02  -1.2563305e-01  -2.4511260e-01  -2.4511260e-01  -2.4511260e-01  -2.9092226e-02   1.5087592e+00   7.1350944e-01   1.3339296e+00   1.3751818e+00   3.6395480e+00   9.0408503e-01  -1.3403128e+00  -4.8276392e+00   9.3085900e-01  -3.6274119e+00   2.2775340e-01  -9.4013450e-01  -2.1835900e-01  -6.8777092e-01  -2.1749680e+00  -1.4756599e+00   2.1563840e+00   6.3278058e+00  -1.4469394e+00  -3.1364874e+00   2.6019951e-02   5.4357218e+00  -5.6420882e-01   2.3284296e+00   1.4267765e+00  -6.0970435e-01   2.5260583e-01   6.1037947e-01  -1.5683946e+00   8.0582067e-01   7.7747667e-01   2.6421121e+00  -4.9972333e+00   3.2008674e+00  -5.7015950e+00  -6.4116201e-01  -8.3200874e-01   5.1161286e+00   1.1147621e+00   2.6537499e+00   1.0452443e+00   3.2270595e-01   3.8005210e+00   3.8324981e+00   1.9124178e+00   3.9809859e+00   9.7598603e-01   5.5362968e+00  -1.0176257e-01  -1.8297455e+00   4.7480498e-01   1.2268188e-01  -6.1088328e-01   4.4315643e+00  -1.6477662e-01   6.0336270e+00  -1.3365628e+00  -5.7521256e-01  -2.5605855e-01  -2.7831531e-02  -1.7057856e-01   7.9644415e-01
  -4.5875762e-01   2.4437834e-01  -1.9294434e-01  -8.9826087e-02  -2.1907306e-01  -2.9198745e-01  -1.7882679e-01   4.1748047e-01  -2.4940744e-01  -2.4940744e-01   2.0934476e+00   3.1723830e-01   2.3145682e-01   2.4162686e-01  -2.0368311e-01  -3.7381909e-01  -6.8589484e-01   7.6591152e-01  -3.5590253e-01  -1.6725547e-02   9.5414775e-01  -2.5826968e+00  -4.9746978e-02  -1.2400828e-01  -2.4940744e-01  -2.4940744e-01  -2.4940744e-01  -3.8056384e-02   1.6279120e+00   3.9080570e-01   1.2126336e+00   1.2519481e+00   3.8079588e+00   1.1334861e+00  -1.9892824e-02  -4.3004003e+00   7.1778557e-01  -4.2937159e+00  -4.3435745e-02  -8.6319561e-01  -2.0859568e-01  -1.9985273e-01  -2.0611750e+00  -1.3981035e+00   2.2524568e+00   6.0869915e+00  -1.2122043e+00  -3.0087457e+00   2.0291749e-01   5.3007042e+00   2.3807584e-02   2.1256387e+00   9.4730307e-01  -6.7183034e-01   7.8810126e-02   5.7059515e-01  -1.7436568e+00   7.3256524e-01   1.1563172e+00   2.7988166e+00  -4.8644369e+00   3.9588595e+00  -5.5700473e+00  -3.4361899e-01  -1.7009814e-01   5.0341692e+00   1.7815733e+00   3.1888758e+00   9.4785393e-01   6.0100808e-01   3.5019136e+00   3.6522065e+00   1.9418433e+00   3.2952531e+00   1.2357248e+00   3.8192064e+00  -1.3332333e-01  -2.5764628e+00   5.9864291e-01   3.7810513e-02  -2.1487987e-01   4.4730292e+00  -1.3224355e-01   5.8549596e+00  -1.5135833e+00  -6.1479949e-01  -2.6041188e-01  -6.5673547e-02  -1.3146210e-01   7.9986505e-01
  -5.8619502e-01   1.2494990e-01  -1.8917039e-01  -9.3566840e-02  -1.9366900e-01  -2.7512590e-01  -1.7335415e-01   4.4671112e-01  -2.3143317e-01  -2.3143317e-01   2.0728244e+00   6.8598681e-01   1.9502214e-01   3.4861227e-01  -1.8861838e-01  -3.5717864e-01  -7.2378631e-01   1.0163931e+00  -4.0553302e-01  -1.4819100e-01   9.7757646e-01  -2.6134836e+00  -3.4531373e-02  -1.1196619e-01  -2.3143317e-01  -2.3143317e-01  -2.3143317e-01  -9.0585212e-03   1.6659121e+00   4.6182732e-01   1.1380713e+00   1.2260283e+00   3.9917446e+00   1.4259231e+00   1.1063916e+00  -3.2197435e+00   3.4027147e-01  -4.2150489e+00  -5.5939532e-01  -9.3946351e-01  -4.7304653e-01  -5.0429751e-01  -1.8962415e+00  -1.4953653e+00   2.1585684e+00   5.7034095e+00  -1.1365921e+00  -2.8869523e+00   6.1882500e-02   5.0605602e+00   3.9836437e-01   1.8832965e+00   7.9349955e-01  -7.9661203e-01  -3.7188425e-01   6.0260667e-01  -1.8794075e+00   7.2772398e-01   1.2677237e+00   2.8678425e+00  -4.7218144e+00   4.6541061e+00  -5.4989583e+00  -1.0309281e-01   9.9668839e-02   4.9285059e+00   2.2633137e+00   3.5901247e+00   8.8764780e-01   7.9613618e-01   3.1150187e+00   3.5952998e+00   1.7960744e+00   3.3254415e+00   1.1634703e+00   3.3184953e+00  -2.4171088e-01  -3.0615497e+00   3.6542975e-01  -1.5179116e-01  -3.9568978e-02   4.5123285e+00  -9.3756844e-02   5.5609370e+00  -1.6883928e+00  -6.3005062e-01  -2.4381286e-01  -6.9703986e-02  -1.6121586e-01   7.6495278e-01
  -1.0448010e+00  -7.3796540e-02  -1.9027378e-01  -1.2395236e-01  -1.8495164e-01  -2.9398535e-01  -2.1286401e-01   4.3767153e-01  -2.3326913e-01  -2.3326913e-01   1.8082558e+00   9.8754654e-01   1.1303069e-01   4.0037799e-01  -1.9476408e-01  -3.8297298e-01  -7.0656729e-01   1.3602181e+00  -4.7942329e-01  -3.8748185e-01   1.1161813e+00  -2.9240959e+00  -2.3679025e-02  -1.1650150e-01  -2.3326913e-01  -2.3326913e-01  -2.3326913e-01  -4.9329786e-02   1.6807395e+00   4.5420233e-01   9.2542397e-01   1.0577250e+00   3.7145058e+00   1.7676007e+00   2.7741716e+00  -1.6473554e+00   5.1093123e-02  -3.7671380e+00  -7.0657987e-01  -8.9174503e-01  -9.3730462e-01  -1.7310286e+00  -1.1664201e+00  -1.7854408e+00   1.9487170e+00   4.5093613e+00  -5.9263743e-01  -2.5522752e+00  -1.3685932e-01   4.1826695e+00   1.1581897e+00   1.0710618e+00   4.2175442e-01  -1.0120992e+00  -9.2932354e-01   6.1030489e-01  -2.1982380e+00   8.0469246e-01   1.0839730e+00   2.7446565e+00  -4.4397384e+00   5.1504377e+00  -5.0143859e+00   3.3401766e-01   8.5800288e-01   4.4047339e+00   2.6535555e+00   3.9331292e+00   6.7587422e-01   9.5117468e-01   2.1451975e+00   2.7583917e+00   1.4989487e+00   3.2029789e+00   7.5457582e-01   2.0945748e+00  -5.4210584e-01  -4.0993921e+00   3.9041199e-01  -5.4786626e-01   4.8214500e-01   4.4162119e+00  -7.1140729e-02   4.9119386e+00  -1.6583226e+00  -7.4053463e-01  -2.5082631e-01  -1.0035997e-01  -2.2476031e-01   7.4983233e-01
  -1.0748087e+00   2.3921463e-02  -1.7082435e-01  -6.3641736e-02  -1.5846619e-01  -2.5022779e-01  -2.0624245e-01   4.6175471e-01  -2.0591601e-01  -2.0591601e-01   1.4524571e+00   1.3627450e+00   3.0905231e-02   5.2118146e-01  -1.7449992e-01  -3.3287067e-01  -7.6732617e-01   1.4637849e+00  -4.9720491e-01  -4.1396140e-01   1.1759761e+00  -2.6897230e+00  -4.9135686e-03  -8.9906793e-02  -2.0591601e-01  -2.0591601e-01  -2.0591601e-01  -4.7606021e-03   1.4914118e+00   6.0945159e-01   7.5481296e-01   9.7123512e-01   3.4540056e+00   2.0208986e+00   3.8155753e+00  -2.2894411e-01  -2.5624300e-01  -3.7300293e+00  -7.4471447e-01  -9.9496368e-01  -7.7911398e-01  -1.7361310e+00  -8.2327772e-01  -1.9427891e+00   1.7072440e+00   3.5110289e+00  -7.8985596e-01  -2.3447483e+00  -1.6450857e-01   3.5760144e+00   1.5399183e+00   6.8691816e-01   6.8408526e-01  -1.0792908e+00  -1.2813829e+00   6.5741197e-01  -2.0323127e+00   8.4839144e-01   9.6286145e-01   2.6735768e+00  -3.6082581e+00   5.4393432e+00  -4.2896887e+00   5.1328240e-01   8.7329643e-01   3.8766301e+00   2.8149249e+00   3.8577245e+00   5.5704818e-01   1.1162535e+00   1.4436583e+00   2.4789648e+00   1.1286941e+00   2.8617000e+00   4.8983175e-01   1.7898358e+00  -8.3570671e-01  -4.3683447e+00   2.9880633e-01  -7.8768605e-01   5.6141285e-01   4.1775152e+00  -4.0318964e-02   4.3107195e+00  -1.8521959e+00  -7.3923565e-01  -2.2664100e-01  -5.8576229e-02  -2.2477891e-01   6.7986765e-01
  -1.1400684e+00  -2.7312757e-03  -1.9158603e-01  -2.8917154e-02  -2.1111528e-01  -2.7779046e-01  -2.3065757e-01   4.2831983e-01  -2.5035512e-01  -2.5035512e-01   7.8113038e-01   1.9311927e+00  -1.4880968e-01   6.1369995e-01  -2.3006413e-01  -3.2794608e-01  -9.7807195e-01   1.8045797e+00  -5.5245075e-01  -5.3796039e-01   1.0811697e+00  -2.6038219e+00  -3.4213136e-02  -1.0895244e-01  -2.5035512e-01  -2.5035512e-01  -2.5035512e-01  -5.6111855e-02   1.0932035e+00   6.7496551e-01   4.0453384e-01   6.6215831e-01   2.9100779e+00   2.2925835e+00   5.4219083e+00   1.3234036e+00  -2.3267841e-01  -3.8816261e+00  -3.7822885e-01  -1.0420147e+00  -9.8664823e-01  -2.0137829e+00  -3.3482942e-03  -2.2837312e+00   1.2884274e+00   2.0939275e+00  -5.3965122e-01  -2.1198859e+00  -4.3807763e-01   2.6378719e+00   2.1288409e+00  -1.6436555e-01   1.0770346e+00  -1.1427380e+00  -1.6145890e+00   7.0510385e-01  -1.7658664e+00   8.5876316e-01   8.8904822e-01   2.3649866e+00  -2.1535700e+00   5.6949390e+00  -2.9260867e+00   1.0491807e+00   1.3714166e+00   3.1807209e+00   3.1325672e+00   3.7590858e+00   3.6416067e-01   1.2000713e+00   5.7097735e-01   1.8089183e+00   5.3882682e-01   2.4670355e+00   2.0363090e-01   6.1624221e-01  -1.3648161e+00  -4.9347564e+00  -5.4712582e-02  -9.8744879e-01   7.9794625e-01   3.8473325e+00  -7.7804639e-02   3.3125244e+00  -1.8129413e+00  -7.5782772e-01  -2.7516594e-01  -5.6352944e-02  -2.1423396e-01   6.1517340e-01
  -1.0609371e+00   1.1013451e-01  -1.9386858e-01  -3.5977319e-02  -1.9984118e-01  -2.9100869e-01  -2.0181992e-01   4.5868593e-01  -2.5021283e-01  -2.5021283e-01   1.1338258e+00   2.3388151e+00  -1.3117376e-01   7.2433279e-01  -2.2508518e-01  -3.3060797e-01  -8.9589239e-01   2.0209684e+00  -5.8666412e-01  -6.5923560e-01   1.2299972e+00  -2.6036044e+00  -2.6953586e-02  -1.1211382e-01  -2.5021283e-01  -2.5021283e-01  -2.5021283e-01  -2.2265147e-02   1.1052764e+00   8.1855651e-01   3.5961091e-01   7.1874188e-01   2.8287198e+00   2.3183577e+00   5.4520248e+00   1.2368221e+00   2.6150642e-02  -3.4869522e+00  -5.1166113e-01  -1.0096339e+00  -8.0983642e-01  -2.5820933e+00   3.1227671e-01  -2.3386273e+00   1.1607235e+00   2.0052667e+00  -3.4184069e-01  -2.0243071e+00  -4.2502346e-01   2.5060027e+00   2.3046522e+00  -1.7479412e-01   8.8996418e-01  -1.1694644e+00  -1.7703639e+00   8.9739068e-01  -1.8992913e+00   9.4399170e-01   1.0852692e+00   2.5032710e+00  -2.2801648e+00   5.9094183e+00  -2.9709907e+00   1.1268393e+00   1.4993604e+00   3.0898171e+00   3.1117570e+00   3.6376775e+00   3.5524459e-01   1.1957952e+00   4.0925118e-01   1.8130523e+00   4.7086722e-01   2.7945495e+00  -9.5703335e-02   2.4792513e-01  -1.7922789e+00  -5.3658383e+00  -2.3320113e-01  -1.1705255e+00   8.0700208e-01   3.9415942e+00  -7.6086646e-02   3.4086815e+00  -1.7969598e+00  -7.6484428e-01  -2.7381896e-01  -5.0703475e-02  -2.6805842e-01   5.6541626e-01
[truncated: 1,027,434 more chars]
