# Supplementary material for: Autistic traits and individual brain differences: functional network efficiency reflects attentional and social impairments, structural nodal efficiencies index systemising and theory-of-mind skills
Source: Mol Autism. 2021 Jan 21;12:3. doi: 10.1186/s13229-020-00377-8 (PMC7818759; doi:10.1186/s13229-020-00377-8)
Supplement: Supplementary file 7 — Additional file 7. Nuisance regressors. Nuisance regressor time series for each subject, as floating-point values in ASCII text format. [file 13229_2020_377_MOESM7_ESM.zip › Paul_Arora_et_al_data/Physiological/BBC/NuisancesRegdour_rsfMRI_aal90_TimeSeries/NuisancesRegdOut_aal90_subj18.txt]

  -8.1707999e-01   2.4937004e-01  -6.2703044e-01  -2.2828436e-01   9.1159424e-02   3.9271514e-01  -6.7354442e-01  -8.4245897e-01  -2.7583751e-01  -6.1665514e-02  -1.5209572e+00  -6.8015712e-01  -8.3341656e-01  -8.8035623e-01  -5.4437948e-01  -1.0817429e+00  -1.3610284e+00  -9.4679741e-01  -5.1970834e-01   4.4992036e-01   1.9549917e+00   7.3891506e-01  -8.0011522e-01  -5.2102532e-01   2.1069102e+00  -7.7402888e-01   1.1219253e+00   1.7093540e-01  -3.2161788e-01  -1.2548730e+00   7.0940458e-01  -1.2740627e-01   4.8190364e-01   3.2015221e-01   1.4369747e+00   4.1897402e+00  -5.6547004e-02   7.1400369e-01  -2.0169222e-01  -2.3807351e-01   1.3868432e+00  -3.2962809e-01  -5.8126308e-01  -3.4673076e-01   3.8674646e-01  -8.0647124e-01  -9.3700074e-02  -9.7984885e-01  -8.0022144e-02  -7.9130360e-01  -1.7040143e+00  -1.0104081e+00  -1.5712388e+00  -1.2229927e+00  -1.7375967e-01  -1.4296955e+00  -1.8598919e+00  -4.8661680e-01   3.8196197e-01   1.2601120e+00  -1.6321400e+00  -1.1979269e+00  -1.1090115e+00  -1.4374862e+00  -1.1457043e+00  -9.1825594e-01   4.4849918e-01   6.0171427e-01  -1.8584104e-01  -3.8153897e-01   2.0154713e+00   2.4876967e+00  -1.2402129e+00  -2.4249241e+00  -2.7670148e-01  -1.0965110e+00   3.1597879e-01   1.0717917e+00  -2.8080438e-01  -5.6608363e-01   1.3448760e-01  -4.9726586e-01  -1.0505210e+00  -1.6116420e-02  -7.1382277e-01  -1.3118015e+00  -7.1126497e-01   1.8441762e-01  -3.4528276e-03  -4.3538064e-01
  -5.4625704e-01   3.8735955e-01  -6.5365777e-01  -3.4440146e-01   1.6459825e-01   4.0258588e-01  -6.9578152e-01  -9.8039613e-01  -2.2371444e-01   5.8469373e-02  -1.1003704e+00  -7.5455361e-01  -6.6954094e-01  -9.2598795e-01  -5.0245642e-01  -1.0833339e+00  -1.0902368e+00  -9.0442540e-01  -2.7197493e-01   5.1393900e-01   2.1500088e+00   3.4499639e-01  -1.0336388e+00  -8.8554319e-01   2.1056859e+00  -1.3895632e+00   1.1752772e+00  -6.8935335e-02  -1.9284266e-01  -1.1396653e+00   6.3257384e-01  -4.9397715e-01   4.8811403e-01   6.7722753e-01   1.2797534e+00   4.8829245e+00  -6.3685152e-01  -1.4644051e-01  -1.0657537e-01  -8.3565285e-01   9.9535963e-01  -7.0341944e-01   5.3129042e-02   2.9979192e-01   4.5324476e-01  -6.7151870e-02   4.6154484e-01  -1.9205433e-01  -5.7412396e-02  -6.9377752e-01  -1.1915231e+00  -1.1546087e+00  -1.0161386e+00  -1.0103280e+00   3.5663584e-01  -1.4959801e+00  -1.3774617e+00  -1.9372059e-01   6.2167216e-01   1.3318687e+00  -1.1897919e+00  -1.2860269e+00  -5.2933940e-01  -1.0611532e+00  -1.0627917e+00  -1.3774304e+00   1.2530991e-01   7.8814169e-01  -5.7878873e-01  -6.6732833e-01   1.6861804e+00   1.8784060e+00  -1.4797871e+00  -2.3201758e+00  -4.6442909e-01  -1.3301767e+00  -4.5550232e-01   8.6083803e-01   1.7242269e-01  -7.2945226e-01   4.5004932e-01  -1.6740453e-01  -1.0325187e+00   1.8907977e-01  -4.8905271e-01  -1.3554097e+00  -5.5765021e-01  -3.2750761e-01  -2.1599149e-02  -2.8940617e-01
  -4.9641843e-01   3.9600404e-01  -1.2469347e+00  -3.6344412e-01  -7.4396627e-01  -1.4959697e+00  -1.1125630e+00  -1.1810791e+00  -4.1330746e-01  -4.0052437e-01  -3.5313635e-01   1.2669805e-01   2.4240398e-01   2.2071858e-01  -4.0844937e-01  -7.7308419e-01   3.3594773e-02  -1.1023931e-01  -3.4446001e-01   6.1898655e-01   3.1129045e-01  -1.2950322e+00  -1.3805605e+00  -5.5233820e-01  -1.1944179e+00  -3.3343485e+00   5.8513568e-02  -1.5880877e+00   4.7968789e-01  -7.0764059e-01  -4.7364047e-01  -1.1772697e+00   1.2464953e+00   1.0749350e+00   2.9986855e+00   6.1343141e+00  -6.6975111e-01  -1.2949837e+00  -5.0870203e-01  -1.5459099e+00  -1.4849018e+00  -2.4284923e+00   2.9884796e+00   1.7763961e+00   2.8957464e+00   8.7730595e-01   3.7023201e+00   1.2843929e+00   2.3558388e-01  -1.2054560e+00  -1.2565206e+00  -1.6010881e+00  -1.8357666e+00  -1.2884165e+00   6.4841683e-01  -1.5826683e+00  -9.0691856e-01   1.1805795e-01   3.2687395e-01   8.8681140e-01  -1.2688535e+00  -1.6656317e+00  -2.2114545e-01  -2.9326808e-01  -1.8405005e+00  -2.7684947e+00   4.6275456e-01   9.4769068e-01   4.3302427e-01   2.2197918e-02  -2.1692269e-02   4.7431792e-01  -2.2068634e+00  -3.3328430e+00  -6.3958904e-01  -2.2969227e+00  -3.1831901e-01   2.8812611e-01   1.7204938e+00  -3.2255102e-01   9.4541332e-01   7.0328211e-01  -5.9649417e-01   9.9380622e-01  -2.6974024e-01  -1.0107924e+00  -8.1335107e-01  -8.3141917e-01  -4.5759131e-01  -1.8155530e-01
  -2.0394609e-01   1.5971412e-01  -1.3491859e+00  -2.6563630e-01  -1.5637596e+00  -2.4922097e+00  -1.0046925e+00  -9.8264330e-01  -5.7887846e-01   1.4428526e-02   2.3302179e-01   3.9698001e-01   4.8011122e-01   7.2766582e-01  -5.6564337e-01  -5.1417711e-01   4.7037415e-01  -2.4826364e-01  -3.2196722e-01   6.8619304e-01  -5.6230976e-01  -2.4318056e+00  -1.4497069e+00  -5.5522496e-01  -3.6346386e+00  -4.2519094e+00  -8.6972755e-01  -2.8508436e+00   4.8508911e-01  -9.3246528e-01  -7.0771642e-01  -1.5878663e+00   1.6879761e+00   1.2722871e+00   3.9880206e+00   7.2060548e+00  -1.5018592e+00  -3.2305639e+00  -7.1244955e-01  -2.8686078e+00  -2.9787082e+00  -5.0593141e+00   4.4655655e+00   2.2891274e+00   4.4643712e+00   1.3934892e+00   5.4398480e+00   1.7914919e+00   1.2709216e+00  -9.2257351e-01  -9.4101900e-01  -2.1099852e+00  -2.9491313e+00  -2.3998207e+00   2.3860893e-01  -2.2510614e+00  -5.3766205e-01   1.5120904e-01   6.5586585e-01   8.7214757e-01  -1.0695305e+00  -1.9431416e+00  -4.5042301e-01  -4.2892101e-01  -3.0082727e+00  -3.5393788e+00   9.2315412e-01   1.3284170e+00   6.9519124e-01   1.1087392e-01  -3.9448267e-01   3.5810669e-01  -1.9924756e+00  -3.5096779e+00  -1.6713921e-01  -2.0875350e+00  -1.5363525e-02   6.7183062e-01   1.9037288e+00  -1.1268755e+00   8.8157020e-01   5.6614555e-01  -8.1093429e-01   8.0163202e-01  -1.1453159e+00  -1.8368258e+00  -1.4522064e+00  -1.4231030e+00  -1.0835977e+00  -5.2302420e-01
  -2.1393325e-01  -1.0589680e-02  -1.4629153e+00  -3.0291864e-01  -2.0197840e+00  -2.8241463e+00  -1.2279999e+00  -1.1891289e+00  -4.8460199e-01  -1.1362754e-01   2.7663870e-01   2.5707954e-01   4.4069378e-01   9.0470870e-01  -7.9727745e-01  -4.2104134e-01   5.1189377e-01  -3.8030089e-01  -7.5360733e-01   2.8002065e-01  -9.3323322e-01  -2.4238310e+00  -1.5917237e+00  -5.7945363e-01  -4.7528123e+00  -4.6287571e+00  -1.2440764e+00  -3.2938021e+00   3.2344128e-01  -1.4072069e+00  -1.0640443e+00  -2.0321318e+00   1.4490343e+00   1.1162115e+00   4.3859466e+00   7.5992292e+00  -1.5821153e+00  -4.4055985e+00  -4.8800482e-01  -3.5799169e+00  -2.9239192e+00  -6.4250052e+00   4.9069085e+00   2.3514301e+00   4.8762404e+00   1.3457219e+00   6.1740075e+00   2.0019569e+00   1.7455070e+00  -1.1530353e+00  -2.6880099e-01  -2.0460827e+00  -2.5292515e+00  -2.1732507e+00   8.2929884e-01  -1.8707565e+00  -2.3592419e-01   2.3639791e-01   1.0565218e+00   8.1713021e-01  -7.7792244e-01  -1.9450930e+00   1.7517573e-01   1.0076675e-01  -2.3610372e+00  -3.9572803e+00   1.5948946e+00   1.7670229e+00   9.0080970e-02  -2.0471866e-01  -5.9011571e-01   2.7814619e-01  -1.7662477e+00  -4.1536686e+00   3.6161327e-01  -2.2686617e+00  -6.0208690e-01  -2.6856862e-01   1.4396477e+00  -2.5952805e+00   6.6021361e-01   3.5068995e-01  -7.4734844e-01   9.0424074e-01  -6.1445741e-01  -1.3958835e+00  -1.2568221e+00  -1.4228944e+00  -7.5610750e-01  -4.2014024e-01
  -8.0222894e-02   6.8903758e-01  -1.8345846e+00  -3.6406230e-01  -2.4733316e+00  -3.7080236e+00  -1.4429368e+00  -1.2160270e+00  -8.1358409e-01  -8.9008196e-01   5.9866242e-01   3.3616957e-01   7.2943193e-01   1.1992638e+00  -6.9478769e-01  -5.5543372e-02   8.5992088e-01   9.4425909e-02  -7.2215071e-01   8.5821440e-01  -1.8976291e+00  -3.2135855e+00  -2.1496082e+00  -7.7401622e-01  -5.8780607e+00  -5.3916578e+00  -1.5712169e+00  -4.0571042e+00   9.8806699e-01  -9.5900460e-01  -1.9803998e+00  -2.6293322e+00   1.4356623e+00   1.6025086e+00   4.6560806e+00   8.3542383e+00  -2.0080331e+00  -4.6770483e+00  -1.3844798e+00  -3.9449405e+00  -3.8917551e+00  -4.6789601e+00   6.4397170e+00   3.3660153e+00   5.2834655e+00   1.6109975e+00   7.3134423e+00   3.3502344e+00   1.7510096e+00  -1.7564825e+00   1.5211937e-01  -2.5625804e+00  -2.3060564e+00  -1.8061173e+00   1.3024500e+00  -1.5792451e+00   4.8098682e-01   1.0783653e+00   5.3921126e-01   6.5377517e-01  -1.3250754e+00  -2.6253320e+00  -3.1173980e-01   3.4736196e-01  -3.4977892e+00  -4.6883218e+00   1.2481898e+00   1.9126525e+00   1.5467172e+00   9.1552379e-01  -1.7818252e+00  -8.5920082e-01  -1.5590481e+00  -3.7565596e+00  -4.2836465e-01  -2.4890936e+00  -3.3060743e-01   8.2613518e-01   1.9019003e+00  -2.0721188e+00   5.6241325e-01   8.6231860e-01  -1.0016614e+00   1.1471463e+00  -9.0729741e-01  -1.5513107e+00  -1.5513518e+00  -1.7760477e+00  -1.2711523e+00  -5.3490596e-01
  -9.1125120e-01   1.1473984e+00  -2.2463576e+00  -4.6333205e-01  -2.9791781e+00  -4.2397129e+00  -1.7328570e+00  -1.1749250e+00  -9.3350238e-01  -1.6823115e+00   3.3292667e-01   4.0071412e-01   9.7260067e-01   1.8677623e+00  -3.8657757e-01   3.3815808e-01   5.5538185e-01   5.5528710e-02  -1.3705061e+00   1.1051829e+00  -3.1169437e+00  -3.8544571e+00  -2.7405474e+00  -1.0031032e+00  -7.3110123e+00  -5.8802846e+00  -1.9034399e+00  -4.2619706e+00   1.4391863e+00  -9.8433521e-01  -3.5533093e+00  -3.9059800e+00   8.5715329e-01   1.2163852e+00   5.3293835e+00   8.6130978e+00  -1.9840490e+00  -4.0520691e+00  -2.3090537e+00  -3.8421590e+00  -5.1079971e+00  -2.8724383e+00   6.5653688e+00   3.1419772e+00   4.5742500e+00   1.0870562e+00   6.4840369e+00   3.5410190e+00   1.1744796e+00  -2.2789831e+00   7.7463770e-01  -2.4999595e+00  -8.8951113e-01  -1.0562217e-01   1.5991758e+00  -9.1604145e-01   2.0441121e-01   1.9171385e+00   2.0156973e-01   8.2820547e-01  -1.8732184e+00  -2.6222671e+00  -4.3838877e-01   6.6681938e-01  -2.4409678e+00  -4.5858343e+00   2.1986823e+00   2.7371070e+00   2.3751029e+00   2.0542849e+00  -3.1189173e+00  -2.4106131e+00  -1.4352884e+00  -3.6057644e+00  -1.1783885e+00  -2.8263861e+00  -1.2164509e+00   1.3724381e-01   1.9512079e+00  -1.4643912e+00   5.9835602e-02   9.7067253e-01  -7.3399218e-01   8.4943277e-01   1.2309199e-03  -6.4166674e-01  -1.3786386e+00  -1.2839011e+00  -7.7411358e-01  -2.4492472e-01
  -1.1801536e+00   1.1700729e+00  -2.3740636e+00  -5.0475933e-01  -3.2144512e+00  -4.4807009e+00  -1.9299916e+00  -1.3104188e+00  -5.7705537e-01  -2.0209477e+00   2.0961757e-01   2.4905642e-01   1.0314613e+00   2.1666737e+00  -5.0399063e-01   6.5105041e-01   1.1958379e-01  -1.6589860e-01  -1.9037037e+00   7.0221577e-01  -3.9060892e+00  -4.1530432e+00  -2.9515786e+00  -1.0577190e+00  -8.4720828e+00  -6.2181485e+00  -2.2279084e+00  -4.5374547e+00   1.2375069e+00  -1.1488883e+00  -4.6836780e+00  -4.9532813e+00   1.9258878e-01   6.2488171e-01   5.4747714e+00   8.0498585e+00  -1.8039401e+00  -4.1463593e+00  -2.3761908e+00  -3.8034754e+00  -5.4804096e+00  -2.8122924e+00   7.3788507e+00   3.2557839e+00   4.9076670e+00   1.0872173e+00   6.9593696e+00   4.0049807e+00   1.7658911e+00  -2.3048683e+00   2.1130575e+00  -2.3362847e+00   2.0033682e-01   8.2960533e-01   2.6273921e+00   1.0624182e-01   3.9341224e-01   2.0487950e+00   9.7104975e-01   8.4984419e-01  -1.4390612e+00  -2.7862386e+00   1.0112512e-01   1.1853304e+00  -1.4258269e+00  -5.0092732e+00   2.8178943e+00   2.8657893e+00   2.0250038e+00   2.0662628e+00  -4.0415472e+00  -3.1181279e+00  -1.4175069e+00  -3.8030830e+00  -1.7720784e+00  -3.4537198e+00  -2.2296863e+00  -9.0314738e-01   1.1210803e+00  -2.4303415e+00  -4.1691927e-01   7.7661529e-01  -7.8598251e-01   7.6488419e-01   7.8542797e-01   1.4318914e-01  -1.0609063e+00  -1.1334288e+00  -2.5167694e-01   6.6800486e-02
  -1.2584376e+00   7.9171147e-01  -1.9504319e+00  -5.2678403e-01  -2.5382364e+00  -3.5852162e+00  -1.6038682e+00  -1.1230150e+00   3.4389352e-01  -1.4197080e+00   4.9510136e-01  -1.8684881e-01   9.9640296e-01   1.9996014e+00  -2.2630140e-01   8.2153536e-01  -7.9109990e-02  -3.5504191e-01  -1.7135854e+00   3.6489439e-01  -3.6304929e+00  -3.6293257e+00  -2.6103298e+00  -1.2453010e+00  -8.0301584e+00  -4.9341948e+00  -1.9670586e+00  -3.8891783e+00   1.1409728e+00  -8.6082540e-01  -4.5220370e+00  -5.0258953e+00  -2.0261912e-01  -9.1612393e-03   5.0429477e+00   6.5510843e+00  -2.0137582e+00  -3.7804240e+00  -1.5344527e+00  -2.7230813e+00  -4.6835135e+00  -3.3815183e+00   7.4293202e+00   2.8065695e+00   5.1821225e+00   1.0394681e+00   6.9628760e+00   3.9943226e+00   2.6810225e+00  -1.7668834e+00   2.8732666e+00  -2.2243886e+00   4.4181189e-01   7.4052260e-01   3.0783451e+00   5.4468745e-01   1.6909637e-01   1.7892391e+00   1.7409502e+00   6.3162456e-01  -7.2624193e-01  -2.5155566e+00   5.9765861e-01   1.1428204e+00  -5.4806315e-01  -4.5266178e+00   3.1959856e+00   2.5501792e+00   1.0687578e+00   1.1693224e+00  -4.3393441e+00  -3.4361887e+00  -1.1134165e+00  -3.4972730e+00  -1.9770747e+00  -3.2214710e+00  -3.1761062e+00  -1.5392204e+00   4.9912908e-01  -2.2361690e+00  -2.7063207e-01   7.3244975e-01  -5.2334266e-01   6.0638224e-01   7.1743281e-01   3.8191085e-02  -9.2144924e-01  -8.6670044e-01  -1.1416322e-02  -4.3234170e-02
  -8.4357398e-01   7.4683049e-02  -1.7549974e+00  -3.2807748e-01  -2.1547811e+00  -3.3996312e+00  -1.3303740e+00  -9.5106399e-01   9.8151310e-01  -7.1213096e-01   1.1647015e+00  -8.5019551e-02   1.1076630e+00   1.8614662e+00  -1.3034678e-01   7.6695719e-01   7.5524223e-01   1.1925296e-01  -1.1349572e+00   2.4825636e-04  -3.7184784e+00  -4.1048578e+00  -2.0829243e+00  -1.0011859e+00  -8.3486642e+00  -4.5101145e+00  -2.1938288e+00  -3.8641380e+00   1.1684729e+00  -4.4269066e-02  -3.9695028e+00  -4.2844720e+00   5.4154336e-01   1.8064429e-01   5.4616026e+00   6.1740433e+00  -2.2710463e+00  -4.5220283e+00  -8.6701789e-01  -2.7829361e+00  -4.3894660e+00  -6.1335003e+00   7.7835680e+00   2.8289017e+00   6.5954668e+00   1.3900554e+00   8.5755793e+00   4.0944333e+00   3.8757035e+00  -1.5477384e+00   2.7820987e+00  -2.6350250e+00  -6.3294653e-01  -8.2264245e-01   2.6240505e+00   6.2200934e-02   4.3076319e-01   1.2784438e+00   2.1210882e+00   6.3547750e-01  -3.3765244e-02  -2.3383759e+00   7.7529800e-01   1.0477626e+00  -1.0850489e+00  -4.5114749e+00   4.0704191e+00   3.0248471e+00   5.6932268e-01   6.7390586e-01  -4.6504901e+00  -2.9084989e+00  -1.0811390e+00  -3.3018202e+00  -1.8768196e+00  -2.4421402e+00  -2.5763377e+00  -1.1386727e+00   6.4065954e-02  -3.0881680e+00  -9.7472114e-02   3.3534214e-01  -2.3327975e-01   2.1947833e-01  -3.0015179e-01  -9.5628157e-01  -1.2628124e+00  -1.9481848e+00  -5.6383145e-01  -4.8019879e-01
  -5.6765182e-01   3.2087648e-01  -1.7315722e+00  -2.9822857e-01  -2.7911426e+00  -4.5216708e+00  -1.3011645e+00  -1.1178765e+00   7.9136149e-01  -1.1272747e+00   1.8009090e+00   5.2688006e-01   1.8952204e+00   2.4072006e+00   1.5175294e-01   1.2833523e+00   8.1039731e-01   3.3331726e-01  -1.1443915e+00  -6.1695126e-02  -4.4982870e+00  -5.5037823e+00  -1.7117480e+00  -6.7450312e-01  -9.8266507e+00  -5.5715928e+00  -2.9367413e+00  -4.4905249e+00   1.1258823e+00   2.5482702e-01  -3.9726838e+00  -4.3279654e+00   2.4003943e-01   8.0571514e-03   4.6686610e+00   4.3147604e+00  -2.2447065e+00  -4.1409323e+00  -2.1530064e-01  -1.8290425e+00  -4.2083518e+00  -5.8163549e+00   8.4299000e+00   3.1171078e+00   6.5197762e+00   1.0969851e+00   8.6925688e+00   4.9011589e+00   3.3599214e+00  -2.0689675e+00   2.9472146e+00  -2.3134513e+00  -1.6288082e-01   2.9074419e-01   3.6404430e+00   1.0860561e+00   7.0156716e-01   1.4160824e+00   2.1837693e+00  -6.3904554e-02   7.7690370e-01  -1.6521076e+00   2.2341924e+00   2.0172284e+00  -1.0403812e-02  -4.1379349e+00   3.9748385e+00   2.2858893e+00   4.4750165e-01   5.6495111e-01  -5.6007839e+00  -4.6123021e+00  -8.5625673e-01  -3.0864734e+00  -1.5410897e+00  -3.3504604e+00  -4.5013959e+00  -2.5862005e+00   4.1198343e-01  -2.3748876e+00   9.3259389e-01   9.2285219e-01   2.7073325e-01   1.1165739e+00   1.0400287e+00   1.7353307e-01  -9.1102069e-01  -1.4104939e+00  -4.0263143e-01  -1.1972403e-01
  -1.0017863e+00  -1.3370266e-01  -1.4553140e+00  -1.1904052e-01  -2.9665966e+00  -4.1938646e+00  -1.0880573e+00  -6.9271520e-01   1.1677305e+00  -7.2220434e-01   1.2717271e+00   1.6507993e-01   1.3883881e+00   2.5184997e+00  -9.3553094e-02   1.6481743e+00  -1.8977050e-01  -2.9850413e-01  -1.7358232e+00  -4.1510234e-01  -4.9321596e+00  -4.5983403e+00  -1.3152336e+00  -3.4709225e-01  -1.0656272e+01  -4.1107847e+00  -3.2687285e+00  -4.4483237e+00   5.2835893e-01  -4.3269782e-01  -4.1450044e+00  -4.2862094e+00  -3.9523050e-01  -1.0061127e+00   4.8317104e+00   2.8951036e+00  -2.2240554e+00  -4.0269503e+00  -1.4391588e-01  -1.5149846e+00  -4.2484778e+00  -6.4024020e+00   8.3976699e+00   2.2223689e+00   7.2458587e+00   4.2305651e-01   8.5703261e+00   4.0865002e+00   4.8613120e+00  -1.1624539e+00   3.6619581e+00  -2.1499072e+00  -6.7861394e-01  -4.0321934e-01   3.2602164e+00   1.2839389e+00   1.0733724e-01   1.0273437e+00   2.8434832e+00   2.3937543e-02   6.6419495e-01  -1.7413562e+00   1.0870203e+00   1.1540936e+00  -2.3233630e-01  -3.7247669e+00   4.6345246e+00   1.9924801e+00   3.2584120e-01   3.5984783e-01  -5.2973912e+00  -3.6907522e+00  -2.3756029e-02  -3.1444998e+00  -1.1876214e+00  -2.7018503e+00  -3.2680487e+00  -2.0112500e+00  -1.0772798e+00  -3.0263078e+00  -5.7430479e-02   1.3959436e-01  -3.9890213e-01   2.9769886e-01   1.2689086e-01  -3.5472673e-01  -1.4019969e+00  -7.5708996e-01  -4.2331047e-01  -5.4022847e-01
  -8.8593378e-01  -3.1692122e-01  -1.3437600e+00  -4.6861048e-02  -2.6660742e+00  -3.5372770e+00  -1.0595774e+00  -7.2772203e-01   1.1934129e+00  -8.4047752e-01   1.1381462e+00   1.4608501e-01   1.1525141e+00   2.1364638e+00  -7.1402537e-02   1.5524724e+00  -4.5814144e-02   1.1988033e-01  -1.6350351e+00  -6.8642788e-01  -4.6301780e+00  -4.0535588e+00  -1.1086075e+00  -2.2845573e-01  -9.5443981e+00  -3.3371111e+00  -3.0687426e+00  -3.7547063e+00   4.5201984e-01  -1.0197286e-01  -3.6229210e+00  -3.3532419e+00  -3.0387536e-01  -1.0081163e+00   3.6762055e+00   1.1984295e+00  -2.0150723e+00  -3.3692942e+00   4.9888226e-01  -9.9769514e-01  -2.8170484e+00  -6.3432752e+00   7.1498588e+00   1.5695699e+00   5.7332227e+00  -4.1344398e-01   7.7299144e+00   3.7821228e+00   4.2058284e+00  -1.4587850e+00   3.4375371e+00  -1.8311037e+00  -3.5145024e-01   1.8871028e-02   3.4036481e+00   1.8950356e+00   3.2115510e-01   9.7554640e-01   2.9698228e+00   2.4593433e-02   1.1457712e+00  -1.0987410e+00   1.6759588e+00   1.5933844e+00   4.5037702e-01  -3.0193728e+00   4.6721972e+00   1.8152025e+00  -1.2856076e-01   3.3591672e-01  -5.1973340e+00  -3.2477447e+00   4.1820495e-01  -2.8287812e+00  -8.4901173e-01  -2.1620884e+00  -3.4343783e+00  -2.8549590e+00  -1.4040599e+00  -2.8713463e+00  -2.5328107e-02  -8.2225270e-03  -8.4550561e-02   2.4003220e-01   5.3614630e-01   3.5686009e-02  -9.2069791e-01  -7.3657266e-01  -1.1536673e-01  -4.5048731e-01
  -2.7262123e-01  -2.9942537e-02  -1.2182949e+00   4.6734863e-02  -2.5492286e+00  -3.4605509e+00  -9.9730158e-01  -8.1929932e-01   6.5250293e-01  -1.1270764e+00   1.3200521e+00   3.8341610e-01   1.1958049e+00   1.8489753e+00  -3.3090271e-02   1.7257986e+00   3.3180503e-01   7.2125808e-01  -1.3571904e+00  -4.5671921e-01  -3.9772187e+00  -3.4879018e+00  -9.2331785e-01   8.7131106e-03  -8.1318236e+00  -2.9302122e+00  -2.8396192e+00  -3.5331279e+00   5.4632227e-01   9.6472608e-02  -2.4975120e+00  -1.8381247e+00  -2.0428472e-01  -4.5082570e-01   1.7844458e+00  -8.5964859e-01  -2.3878347e+00  -3.0265537e+00   1.1646989e+00  -7.3555150e-01  -1.3801773e+00  -4.6370422e+00   6.6728854e+00   1.6085392e+00   4.1225763e+00  -8.4366253e-01   7.1174151e+00   4.0948343e+00   3.1517103e+00  -1.6919253e+00   2.9661263e+00  -1.3779468e+00  -3.4323333e-01   4.2067864e-01   3.9631739e+00   2.4787025e+00   9.9696396e-01   1.2694497e+00   2.5992046e+00  -4.8280719e-01   1.5931529e+00  -4.8157343e-01   2.2009061e+00   2.2161934e+00   9.4623468e-02  -2.4322967e+00   3.1482553e+00   6.1929949e-01   1.6361971e-01   6.7726762e-01  -4.7946549e+00  -3.4191284e+00   1.2499852e+00  -2.1369493e+00   2.2752538e-01  -2.0485679e+00  -3.2613246e+00  -3.0166458e+00  -5.1084111e-01  -1.4834456e+00   8.2194035e-01   5.6263967e-01  -1.4778567e-01   9.0406907e-01   9.3771098e-01   3.6070897e-01  -4.5893017e-01  -3.9890612e-01  -2.6066375e-01  -2.7900932e-01
  -3.6746583e-01  -1.5433799e-01  -1.1350042e+00   1.8191103e-01  -2.5595519e+00  -3.2675831e+00  -8.3287684e-01  -4.3042297e-01   6.5381309e-01  -9.4215852e-01   1.3328030e+00   7.4583301e-01   1.1907501e+00   2.1152071e+00   9.4751161e-02   1.9520178e+00   1.9208321e-01   1.1972231e+00  -1.2604876e+00  -3.9032942e-01  -4.5404494e+00  -2.9820598e+00  -7.6502930e-01   3.4110227e-01  -8.6002339e+00  -1.9795481e+00  -3.1607241e+00  -3.3493860e+00   6.8013799e-01   4.5036884e-01  -2.4803964e+00  -1.1202067e+00   4.0690598e-02  -7.4896867e-01   1.2313098e+00  -2.7768557e+00  -2.2934821e+00  -2.0638183e+00   1.3803307e+00   1.5559228e-01  -1.7006291e+00  -5.2248429e+00   6.9733920e+00   1.2506202e+00   3.9953748e+00  -1.4446460e+00   7.1672592e+00   3.8925251e+00   3.0119192e+00  -1.2385104e+00   2.5315307e+00  -1.2369862e+00  -1.5438440e+00  -7.3424994e-02   3.3438671e+00   2.6622931e+00   7.6067344e-01   1.1930805e+00   2.7308194e+00  -5.4118530e-01   1.6969881e+00  -2.5259528e-02   1.5483980e+00   2.0692865e+00  -6.6941573e-01  -2.0468184e+00   2.6784532e+00  -3.6979314e-01   6.6871174e-01   9.6676232e-01  -5.0944411e+00  -2.8957866e+00   1.5359637e+00  -2.1037650e+00   2.2218400e-01  -1.5294097e+00  -2.0595446e+00  -2.9700844e+00  -4.0143266e-01   2.1459458e-01   5.1969302e-01   7.6155702e-01  -2.2124826e-01   8.2227323e-01   2.6044570e-01   1.0477943e-01  -5.7193750e-01  -9.1724693e-02  -4.8711225e-01  -5.3528400e-01
  -3.8408692e-01   9.1071234e-01  -1.0545707e+00   6.9985015e-02  -1.9411220e+00  -2.3740956e+00  -9.0194642e-01  -7.7779149e-01   2.1519506e-01  -1.8174884e+00   6.9005436e-01   3.2862675e-01   9.7418448e-01   1.1870623e+00   2.5995768e-01   1.8628749e+00  -8.4896948e-01   1.1353965e+00  -1.3211805e+00  -1.8123016e-01  -3.2122971e+00  -2.7640229e+00  -7.2562919e-01   2.1254100e-01  -5.3861617e+00  -1.9304211e+00  -2.1356167e+00  -2.1404505e+00   4.6004594e-01   7.3096815e-01  -2.1007117e+00  -6.5524448e-01  -1.1286735e+00  -5.8708089e-01  -1.2158289e+00  -4.1341292e+00  -1.9873414e+00  -7.8841335e-02   1.0905390e+00   1.1015212e+00   2.7875349e-01   6.0998919e-02   4.1664172e+00   6.6427809e-01   6.9997593e-01  -2.1382856e+00   3.6173636e+00   3.4875714e+00   1.2665090e+00  -1.9336104e+00   2.6702067e+00  -6.8644211e-01   1.4578051e+00   2.3959815e+00   4.1135174e+00   3.5892192e+00   7.9581920e-01   1.9036239e+00   1.9653736e+00  -5.2149728e-02   1.5028904e+00   3.8945550e-01   1.8441686e+00   2.2922578e+00   6.7334145e-01  -7.7718249e-01   2.0527736e+00  -1.5234143e-02   8.6676456e-01   1.6054630e+00  -4.6541561e+00  -3.4175410e+00   1.7148443e+00  -5.1666966e-01  -2.9690101e-01  -1.6165434e+00  -2.6391812e+00  -2.0534700e+00  -1.5300579e+00   3.4443210e-01   5.7355510e-01   5.8557121e-01  -4.2516619e-01   5.1567162e-01   1.7092046e+00   9.7524397e-01   9.7830765e-02  -2.0277481e-02   1.1031291e-01   6.3497879e-03
  -2.1653292e-01   7.2458478e-01  -6.9839974e-01   3.3530691e-01  -2.6109049e+00  -2.2936729e+00  -8.0246033e-01  -3.1631372e-01  -3.2632087e-01  -1.7457421e+00   4.7038737e-01   7.6562724e-01   6.3568374e-01   1.3615467e+00  -1.4295501e-02   1.9681741e+00  -1.5168230e+00   1.2806116e+00  -1.3817037e+00  -2.2306407e-01  -3.3174075e+00  -1.2164713e+00   8.3396234e-02   9.3357508e-01  -5.8604349e+00  -5.5492142e-01  -2.7234652e+00  -2.0910838e+00  -1.2793165e-01   7.4921910e-02  -1.1873630e+00   7.9900648e-01  -1.2670805e+00  -9.6393751e-01  -2.1841467e+00  -5.9316796e+00  -1.8411383e+00   1.8756702e-01   1.5438969e+00   1.4126619e+00   7.6777370e-01  -1.4701474e+00   3.3528721e+00   2.0243480e-02   3.8089663e-01  -3.2114726e+00   2.7336551e+00   2.7064431e+00   9.3186097e-01  -1.1346032e+00   1.7590870e+00  -9.1674741e-02  -1.4285489e-01   1.4188768e+00   3.1444923e+00   3.4916108e+00   5.6609048e-01   1.5984950e+00   1.6907678e+00  -1.7180296e-01   1.4613214e+00   1.2214299e+00   9.6188842e-01   2.0060066e+00   5.0037042e-01   2.6838381e-01   1.2396602e+00  -1.2834782e+00   2.2945322e-01   5.2003271e-01  -3.5103315e+00  -1.4095570e+00   2.4016504e+00  -1.0109050e+00   9.8268683e-01  -5.7809591e-02  -8.0912756e-01  -1.6591550e+00  -2.0446210e+00   7.0795644e-01  -7.8962628e-02   3.8896374e-01  -1.0039440e+00   7.4449764e-01   1.0037452e+00   9.5653381e-01   9.8789983e-02   1.0526084e+00  -1.4534246e-01  -4.7438875e-01
  -1.9593068e-01   2.4766703e-01  -3.4996862e-01   4.3589897e-01  -2.1203090e+00  -1.5853950e+00  -2.8135689e-01  -1.2990430e-01   3.0974629e-01  -7.1574699e-01   2.0900957e-01   5.9560756e-01   4.7657714e-01   9.3342239e-01  -2.6943891e-01   1.8473295e+00  -2.4061314e+00   5.9873102e-01  -1.3022330e+00  -8.5735889e-01  -3.2321458e+00  -1.9970407e+00   5.9845718e-01   1.2430739e+00  -5.7574073e+00  -4.7392179e-01  -2.7726355e+00  -1.7274065e+00  -9.5141133e-01   3.0833621e-01  -9.8989105e-01   7.7890259e-01  -1.5007841e+00  -1.6623486e+00  -3.0730561e+00  -7.7704827e+00  -1.3567463e+00   7.4132839e-01   2.0329867e+00   2.3675064e+00   4.8608702e-01  -2.5088480e+00   2.6696045e+00  -6.7377875e-01   9.2559673e-01  -2.9496800e+00   2.2690991e+00   1.9612938e+00   2.0326825e+00  -3.1418066e-01   2.3452123e+00  -2.9771182e-02   4.5819309e-02   1.0601827e+00   2.8254423e+00   3.4705616e+00  -4.5503595e-02   6.6791094e-01   2.8057162e+00   3.5912292e-01   2.3060844e+00   1.2570541e+00   8.0073636e-01   1.1612154e+00   3.7696718e-01   5.0736748e-01   1.8029552e+00  -1.3388437e+00   9.5790545e-03   2.9786615e-01  -3.2253820e+00  -9.3150343e-01   2.0308260e+00  -3.7488043e-01   6.4585713e-01  -3.3362771e-01  -2.5011105e-01  -1.1984885e+00  -3.7412698e+00  -1.5343847e-01  -2.4336564e-01  -2.4438228e-01  -1.2191460e+00  -7.4499473e-02   6.1614938e-01   3.8191426e-01  -4.1204802e-01   4.3399403e-01  -1.3456441e-01  -4.9632590e-01
  -1.2772454e-01  -1.1642941e-01  -2.7939725e-01   4.9782909e-01  -1.9861770e+00  -2.2718340e+00  -2.7547847e-01  -1.8021342e-01   1.9081745e-01  -8.4350630e-01   4.6428157e-01   1.3830556e+00   1.1971091e+00   1.3178318e+00  -7.2131577e-03   1.8157478e+00  -1.9414011e+00   1.1009141e+00  -1.0052841e+00  -1.1562556e+00  -3.4315676e+00  -2.7861856e+00   1.5094349e+00   2.0505698e+00  -5.9267801e+00  -1.2188911e+00  -2.9903254e+00  -1.7195179e+00  -1.0818389e+00   1.0290534e+00  -5.1175560e-01   1.5250740e+00  -1.3089349e+00  -1.9663334e+00  -3.2272083e+00  -8.8568388e+00  -8.1382150e-01   1.7755751e+00   2.1546683e+00   3.1128443e+00  -4.4682012e-01  -2.2959321e+00   2.9984982e+00  -1.0438977e-01   2.2426534e+00  -2.0133900e+00   3.1319824e+00   2.0999396e+00   1.8091585e+00   1.3151041e-01   1.6778805e+00   3.6554182e-01   7.8348474e-02   1.0324566e+00   2.7073912e+00   3.2974434e+00  -2.9900653e-01   2.3806977e-01   2.2940371e+00  -3.0207859e-03   2.5552765e+00   1.6205173e+00   1.2557303e+00   1.3660899e+00   1.1178206e+00   7.9612642e-01   1.5061980e+00  -1.9336912e+00  -2.6341766e-01  -3.1835684e-01  -3.5398258e+00  -1.5680042e+00   8.8412788e-01  -1.9871635e-01   5.2668844e-01  -4.5581042e-01   1.5837556e-01  -1.2307819e+00  -2.6453494e+00   9.0233573e-01   7.7873194e-01   2.8801235e-01  -7.0151985e-01   4.0532549e-01   1.2678762e+00   1.0283568e+00  -2.4093776e-01   3.9493306e-01  -2.8627074e-01  -1.2834187e-01
   2.5453821e-01  -1.1026878e-02   1.0662104e-01   5.6293744e-01  -2.1755561e+00  -1.2357427e+00   1.2427052e-01   2.3120220e-01  -5.1279814e-01  -4.5521142e-01   2.1332173e-01   1.3181910e+00   4.6367014e-01   6.2538120e-01  -2.9001072e-01   1.5403159e+00  -2.4697321e+00   1.0127243e+00  -6.8466811e-01  -9.8612103e-01  -2.7909350e+00  -1.8459982e+00   1.7218543e+00   2.0075085e+00  -4.7241053e+00  -1.1810503e-01  -2.9546896e+00  -1.1337855e+00  -1.4366983e+00   7.9217567e-01   5.8279117e-01   2.7173268e+00  -1.2097431e+00  -1.8764022e+00  -5.0685086e+00  -1.0048560e+01  -1.0049738e+00   2.1222319e+00   2.4195111e+00   3.2558858e+00   4.8131343e-01  -2.9800572e+00   8.3786778e-01  -1.2374469e+00  -2.3726717e-01  -3.3364949e+00   8.1453537e-01   1.0375895e+00   6.5132230e-01   4.8452676e-01   8.1433312e-01   5.8417843e-01  -7.6543440e-01   7.0772939e-01   1.4290649e+00   3.0153813e+00  -3.0190311e-01   1.7965660e-01   2.2678705e+00   4.1068110e-01   2.5987958e+00   2.2894704e+00   6.0691327e-01   8.5373759e-01   2.8544880e-01   1.7208675e+00   4.7312718e-01  -2.6433143e+00  -5.4655576e-01  -6.0475956e-01  -2.1609936e+00   3.3645200e-01   1.7032131e+00   4.5529611e-01   1.3843089e+00   9.8009621e-01   1.3870700e+00  -6.1030908e-01  -3.3160035e+00   1.4940885e+00   1.3473939e-01  -7.4429078e-02  -1.1481086e+00   2.8110433e-02   4.3038706e-01   4.0673870e-01  -3.4479040e-01   5.2800128e-01  -4.1541296e-01  -5.0153064e-01
   4.1022422e-01   1.3195186e-01  -8.9277980e-02   6.1327423e-01  -2.6111190e+00  -1.4591546e+00  -1.3532733e-01   1.7538218e-01  -1.4717128e+00  -1.0574797e+00  -3.1944266e-01   1.6231936e+00   1.7008893e-01   5.1570364e-01  -7.2526317e-01   1.3307686e+00  -2.2677613e+00   1.5003306e+00  -9.1271278e-01  -9.5695253e-01  -2.8161333e+00  -1.0438645e+00   1.6605502e+00   2.4857925e+00  -4.2574416e+00  -1.8418609e-01  -3.0129714e+00  -1.1406057e+00  -1.4504650e+00   5.1847478e-01   9.6736623e-01   3.7421267e+00  -1.0464910e+00  -1.5477227e+00  -5.8294145e+00  -1.0393246e+01  -6.0750675e-01   2.2673996e+00   2.0503943e+00   2.6681607e+00   3.4345600e-01  -2.0522300e+00   1.9166421e-01  -1.2252719e+00  -1.1775169e+00  -3.6373158e+00   3.5188888e-01   6.9661290e-01  -5.0670073e-01   3.7796879e-01   2.4384082e-03   1.0525495e+00  -9.8739249e-01   8.2948817e-01   1.0205521e+00   3.0453964e+00   2.6053739e-02   3.5357717e-01   1.4926250e+00   4.2587590e-01   2.1078270e+00   2.4377100e+00   6.8408868e-02   1.0519026e+00  -3.8005772e-01   1.7144839e+00  -6.5176566e-01  -3.2468973e+00   2.4817789e-02  -1.5957494e-01  -1.3870820e+00   1.2552929e+00   1.8303815e+00   3.2008582e-01   2.2687004e+00   1.3860302e+00   3.3362495e+00  -1.5792451e-01  -2.6250560e+00   2.0033913e+00  -8.0948010e-02   1.5312003e-01  -1.4892087e+00   4.1116123e-01   5.6445373e-01   8.3353056e-01  -1.4504490e-01   7.4671448e-01  -4.7929624e-01  -3.4994648e-01
   8.9652552e-02   2.0795048e-02  -1.4741734e-01   5.3834059e-01  -2.4594740e+00  -1.0513393e+00  -2.8584114e-02   3.7751797e-01  -1.6759511e+00  -1.0049430e+00  -8.2094405e-01   1.6004586e+00   1.3432379e-02   3.5915469e-01  -8.0124433e-01   9.9201740e-01  -2.4291813e+00   1.4186284e+00  -9.4434689e-01  -1.0644694e+00  -2.9253780e+00  -1.0763545e+00   1.5594606e+00   2.4702624e+00  -3.9732462e+00  -1.7280496e-01  -2.8752679e+00  -6.6516299e-01  -1.4185102e+00   7.3752268e-01   6.8713116e-01   3.5784398e+00  -9.4576685e-01  -1.9292495e+00  -6.1640635e+00  -1.0674254e+01  -7.1588418e-02   3.2006609e+00   1.3873153e+00   2.8284353e+00  -4.9780008e-01  -1.5441153e+00  -8.6268487e-01  -1.8454753e+00  -1.8938534e+00  -3.7547354e+00  -6.7124871e-01  -1.9490782e-01  -1.0488544e+00   5.7710656e-01  -2.7835991e-01   1.1625491e+00  -7.8093701e-01   1.0809489e+00   1.0880209e-01   2.7543996e+00  -3.9796423e-01   2.4889549e-01   1.3503263e+00   8.4703412e-01   1.7062919e+00   2.3032192e+00  -5.4352714e-01   5.7076002e-01  -4.8174751e-01   1.7380742e+00  -6.1471719e-01  -3.1476187e+00   5.4305399e-01   2.8198335e-01  -1.1253593e+00   1.6987901e+00   1.4015390e+00   8.1533315e-01   1.8894618e+00   1.9192969e+00   4.4288329e+00   2.6329143e-01  -2.7220004e+00   2.5548893e+00  -5.3266070e-01  -2.8111984e-02  -1.3411343e+00  -9.2954639e-02   4.2266412e-01   8.3912211e-01  -2.4824604e-01   6.3294547e-01  -3.3844952e-01  -2.3175953e-01
   6.6478364e-01   3.9259447e-01   9.9205314e-02   3.6905724e-01  -1.6849803e+00  -3.2205708e-02   2.5371837e-01   4.7061274e-01  -1.9567927e+00  -8.1001536e-01  -3.0233640e-01   1.6904908e+00   2.0825738e-02  -3.0528645e-01  -5.6782875e-01   5.6558445e-01  -1.7102570e+00   2.1689488e+00   1.5682656e-01  -6.6064000e-01  -2.1187593e+00  -9.7757408e-01   1.5354785e+00   2.1144197e+00  -1.7423001e+00   8.9400465e-02  -2.2116937e+00   2.1588288e-01  -8.7887103e-01   1.8870291e+00   1.3927078e+00   4.2984169e+00  -4.3951786e-01  -1.2452569e+00  -7.6084705e+00  -1.1086230e+01  -2.5409530e-01   4.1199428e+00   1.5530353e+00   3.4590989e+00  -3.4510461e-01  -7.8696406e-01  -1.5953047e+00  -1.5987238e+00  -3.5038535e+00  -3.4317061e+00  -1.5685109e+00   9.8694666e-02  -2.6578504e+00   6.7544881e-01  -1.0883531e+00   1.1654668e+00  -8.3139988e-01   1.2858590e+00  -3.6301247e-01   2.5088482e+00   7.4552293e-02   4.9734465e-01   9.2693975e-01   8.8582839e-01   2.0084419e+00   2.6477107e+00  -1.7785811e-01   8.1799678e-01  -9.7821604e-01   1.9642572e+00  -2.3611301e+00  -3.9498242e+00   3.7792585e-01  -2.4388621e-02  -1.0417192e+00   1.6701882e+00   9.3268209e-01   1.8845044e+00   1.2653831e+00   2.3430339e+00   4.6091320e+00   7.0513784e-01  -1.4976778e+00   4.7357866e+00   6.1014842e-02   8.3525281e-01  -1.0667245e+00   3.6035155e-01   2.5689118e-01   6.3679233e-01   1.2337514e-01   3.4071660e-02  -5.1710953e-01  -1.0207033e-01
   3.0886888e-01   1.2539673e-01   6.0599944e-02   3.5040771e-01  -1.9994958e+00   1.3430119e-01  -5.7880408e-02   2.2559576e-01  -2.4671541e+00  -1.3334624e+00  -1.3921093e+00   1.3179836e+00  -5.5723316e-01  -7.9118950e-01  -1.1814013e+00  -5.8681941e-02  -1.9979955e+00   1.6966738e+00  -5.1057690e-01  -1.2420738e+00  -1.6298410e+00  -2.1147646e-01   1.9208148e+00   2.5432462e+00  -8.9586075e-01   7.2388569e-02  -1.9670219e+00   7.1626700e-01  -1.4938457e+00   9.7173756e-01   1.7603965e+00   4.5419512e+00  -9.6669702e-01  -1.5017668e+00  -7.4233376e+00  -1.0172202e+01   8.1115733e-01   3.9413907e+00   1.0773362e+00   2.5899885e+00   2.4400129e-01   4.1194649e-02  -4.3019730e+00  -2.5671585e+00  -4.1928874e+00  -3.8464502e+00  -3.3938101e+00  -1.4825725e+00  -3.1828304e+00   3.2409751e-01  -1.4817351e+00   1.7692145e+00   5.4729458e-01   1.8489199e+00  -8.8279671e-01   2.2330550e+00  -3.0477281e-01   2.3435487e-01  -2.1489693e-02   1.2213933e+00   1.1543448e+00   2.5757207e+00  -4.3877655e-01   5.1949068e-01   5.4029877e-01   2.4961907e+00  -1.4473666e+00  -2.7978364e+00  -2.7708321e-01  -5.4522367e-01   5.3589355e-01   2.8222969e+00   8.5838736e-01   1.6272660e+00   2.4070599e+00   3.1413920e+00   5.8956788e+00   1.1635409e+00  -2.4213203e+00   2.3380174e+00  -4.7169206e-01   3.0812976e-02  -1.1098319e+00   1.7125764e-01   1.0886759e+00   1.4820320e+00   3.1029334e-01   4.3415308e-01   5.0214826e-02   1.3721488e-01
   9.0006971e-01  -1.0914207e-02   3.6675348e-01   2.8262471e-01  -1.8829319e+00  -1.2386411e-03   3.5839886e-01   7.6161901e-02  -2.1341282e+00  -3.8145722e-01  -1.1444804e+00   9.2448991e-01  -4.2649642e-01  -1.2688758e+00  -1.7439936e+00  -2.7251532e-01  -2.3608792e+00   7.4975178e-01  -3.3269748e-01  -1.7249763e+00  -1.1877118e+00  -1.4742978e+00   2.2721873e+00   2.6115370e+00  -1.3005639e+00  -1.1053328e+00  -2.0550717e+00   1.9682237e-01  -2.1634011e+00   7.4642485e-01   2.0104285e+00   3.7747060e+00  -1.2393961e+00  -1.6163656e+00  -7.5505003e+00  -1.0005321e+01   1.0206535e+00   2.6773233e+00   1.2143960e+00   2.1089174e+00  -2.7583581e-01  -8.3226636e-01  -4.0408095e+00  -2.4164889e+00  -2.5145141e+00  -2.5988716e+00  -2.8175172e+00  -1.8069861e+00  -1.6919338e+00   7.5649955e-01  -5.5811511e-01   1.5703898e+00   7.5242313e-01   1.1461220e+00  -7.6829005e-01   1.7322360e+00  -2.4955238e-01  -5.2643191e-01   6.8643252e-01   1.2861248e+00   1.7291966e+00   1.7558121e+00  -2.7861137e-01  -1.3905921e-01  -2.2174846e-01   1.6080802e+00  -1.4638133e+00  -2.7615337e+00  -4.3455091e-01  -1.1181251e+00   1.3537008e+00   2.7926982e+00   5.4762328e-01   2.2067654e+00   2.7661051e+00   2.3352556e+00   6.5710772e+00   2.6149691e+00  -3.6340979e+00   1.1087554e-01  -1.0586678e-01  -3.7267401e-01  -1.5820703e+00   1.5455144e-01   7.2216508e-01   7.8227911e-01  -3.3603801e-01  -3.4249737e-01  -2.5253680e-01   2.2049076e-01
   1.4245509e+00  -4.7691364e-01   3.7204915e-01   2.4862567e-01  -1.6243945e+00  -9.8633067e-01   4.6037141e-01   6.6718107e-02  -2.4092819e+00  -1.1191737e-01   4.9244409e-02   1.7132615e+00   4.6966822e-01  -8.4680079e-01  -1.4232819e+00  -4.2017455e-01  -9.9127243e-02   1.7229374e+00   6.4474265e-01  -1.5257344e+00  -1.3493503e+00  -2.8601719e+00   2.7481827e+00   2.9370172e+00  -1.4948497e+00  -2.3181316e+00  -2.1633257e+00  -3.3454626e-01  -1.3919775e+00   1.9099819e+00   2.5536389e+00   4.2863130e+00  -4.2120239e-02  -8.3692724e-01  -6.0964794e+00  -8.6359656e+00   5.8333862e-01   1.9747364e+00   1.0409799e+00   1.2797811e+00  -2.4907824e+00  -1.6859623e+00  -2.1593576e+00  -8.6584490e-01  -1.8531600e-01  -4.2320955e-01  -1.3359786e-01  -9.1641903e-01  -1.8002082e+00   1.3105860e+00  -1.4730441e+00   1.3775097e+00  -3.0928573e-01  -3.1211386e-02  -1.3771448e+00   4.7740280e-01   2.7503968e-01  -6.5478677e-01  -2.2571214e-01   5.7767332e-01   1.8464663e+00   1.5798490e+00   2.1045463e-01   1.8121529e-01  -1.0669411e+00   7.9861949e-01  -2.4477671e+00  -3.1821268e+00  -4.7559987e-01  -1.5998065e+00   7.2035795e-01   1.4269094e+00  -6.4796193e-01   2.6466663e+00   2.7469450e+00   2.0966119e+00   7.3185603e+00   3.1510871e+00  -2.6838092e-01   1.9941657e+00   1.5965683e+00   8.1878246e-01  -9.7672562e-01   1.0469393e+00   4.0558720e-01   4.4755043e-01  -4.0380624e-01  -1.2545782e+00  -1.0632601e+00   4.8904557e-01
   1.4007314e+00  -6.1192281e-01   6.5038833e-01   5.3995734e-02  -1.7593402e+00  -2.9698098e-01   7.8175155e-01   3.0347713e-01  -2.5503258e+00   2.5420942e-01  -1.1305957e-01   1.0449989e+00  -9.0850455e-02  -1.3179634e+00  -1.7188945e+00  -6.7816897e-01  -2.3870365e-01   1.0904342e+00   6.3820733e-01  -1.5755986e+00  -1.1719572e+00  -2.3580741e+00   2.5248088e+00   2.3766997e+00  -1.3083617e+00  -1.6072287e+00  -2.0457346e+00  -6.9893283e-02  -1.3887562e+00   1.4452964e+00   2.4825030e+00   3.6028613e+00  -1.6407303e-01  -1.2253619e+00  -6.1587921e+00  -8.3765789e+00   6.6903671e-01   1.7270797e+00   8.3118910e-01   9.9884574e-01  -2.4332485e+00  -2.0800877e+00  -3.0231242e+00  -1.7878382e+00  -1.2256662e+00  -1.0761530e+00  -1.2249471e+00  -1.8306777e+00  -1.8645351e+00   1.4947700e+00  -1.2326945e+00   1.3273325e+00  -6.3726045e-01  -1.4208439e-01  -2.1096357e+00   2.7499611e-01   1.9492856e-01  -7.8238374e-01   8.5585946e-02   5.4836742e-01   1.4963585e+00   1.1297789e+00  -1.6167753e-01  -4.2560648e-01  -1.5123328e+00   5.2115527e-01  -2.6876979e+00  -3.5130360e+00  -7.1134807e-01  -1.9087933e+00   1.5222241e+00   2.1036706e+00   1.0235275e-02   3.0371088e+00   3.1141676e+00   2.6808935e+00   7.6309346e+00   3.2230529e+00  -6.1577703e-01   1.8786937e+00   9.9001130e-01   4.7423753e-01  -1.0859103e+00   8.7396905e-01  -2.2443508e-01   3.3960651e-02  -6.3214761e-01  -8.5387554e-01  -8.6567871e-01   3.3127914e-01
   1.4551164e+00  -5.7030853e-01   4.9585598e-01  -1.1824501e-01  -1.8935228e+00  -5.6346463e-01   5.9298426e-01   2.5980532e-02  -2.9286775e+00  -1.3581705e-01  -1.3968483e-01   7.8167371e-01  -1.1694483e-01  -1.5031822e+00  -1.9652607e+00  -9.6951002e-01   5.9783604e-01   1.1788711e+00   5.6799969e-01  -1.6072771e+00  -1.1082842e+00  -2.4969537e+00   2.1970368e+00   2.1624226e+00  -1.0373156e+00  -2.1549077e+00  -1.8522425e+00  -1.4641511e-01  -1.0095991e+00   1.3153152e+00   2.2549277e+00   3.1145563e+00  -2.7381690e-02  -8.7515613e-01  -5.5011053e+00  -7.1793338e+00   9.7938120e-01   1.1486216e+00   4.0360185e-01   2.0032378e-02  -2.6522504e+00  -1.2790205e+00  -3.2160880e+00  -1.6795700e+00  -1.4804886e+00  -7.6893402e-01  -1.2200108e+00  -2.0021790e+00  -2.4218230e+00   9.7759731e-01  -1.2762313e+00   1.4114787e+00  -1.3305818e-01   2.5942351e-01  -2.0939611e+00   1.4975987e-01   6.1662573e-01  -5.7843727e-01  -4.9268175e-01   2.7042209e-01   1.0305237e+00   6.3709056e-01   1.7260464e-01  -1.2934573e-01  -1.4225703e+00  -1.4891916e-01  -2.8610200e+00  -3.2431642e+00  -5.5539789e-01  -1.7019691e+00   1.7690469e+00   1.6623520e+00   9.9132312e-03   3.1039419e+00   3.5097264e+00   2.4653809e+00   7.8253763e+00   3.1188576e+00   3.0206691e-01   1.5410147e+00   1.2219635e+00   6.6795457e-01  -8.5847740e-01   1.3901721e+00   2.2368329e-01   4.5887405e-01  -4.0080927e-01  -8.3962149e-01  -6.7115187e-01   6.5549852e-01
   1.1677293e+00  -1.1452335e+00   5.7979426e-01  -2.6401174e-01  -1.4036062e+00  -4.3968234e-01   5.8450633e-01  -1.3000601e-01  -2.3321452e+00   1.5367646e-01  -4.4566790e-01  -6.5994177e-02  -2.8605789e-01  -1.7451044e+00  -2.3388100e+00  -1.2221137e+00   9.4097489e-01   5.2480058e-01   2.9835531e-01  -2.1276540e+00  -9.3271139e-01  -2.3607590e+00   2.2150209e+00   1.9917379e+00  -9.0169381e-01  -2.0120693e+00  -1.4340831e+00  -8.1710407e-02  -1.1005842e+00   9.5142617e-01   1.6900573e+00   1.9279224e+00  -2.7430114e-01  -1.3870226e+00  -3.9205314e+00  -6.0235459e+00   1.4779358e+00   4.6888345e-01  -7.5261539e-02  -8.0326406e-01  -3.3312026e+00  -9.5800500e-01  -2.6083332e+00  -1.5904667e+00   5.2847617e-01   4.5350949e-01  -1.0486740e-02  -2.4683009e+00  -7.5594197e-01   1.4372193e+00  -2.5448893e-01   1.3267411e+00   3.7660845e-01  -2.8030320e-01  -1.9802215e+00  -2.4375842e-01   4.9430020e-01  -1.0659594e+00  -2.4208551e-01   3.1555650e-02   5.7831189e-01  -6.9231499e-01  -1.0595095e-01  -7.3729820e-01  -1.2742949e+00  -1.2400055e+00  -2.1611635e+00  -2.7800926e+00  -7.1492680e-01  -2.0398203e+00   2.0719845e+00   1.4195683e+00  -3.7110305e-01   3.0751857e+00   3.2671405e+00   2.2043503e+00   8.4951604e+00   3.7557909e+00   2.1199169e-01  -3.1017645e-02   1.1418944e+00   3.1162276e-01  -9.3061509e-01   1.2454353e+00  -6.1128193e-02   2.4616828e-01  -6.3640997e-01  -8.7776276e-01  -5.3359750e-01   8.1167898e-01
   1.2603334e+00  -6.6471521e-01   5.3473509e-01  -4.9123074e-01  -1.2479812e+00  -2.4470251e-01   5.5827819e-01  -2.5773484e-01  -2.5686075e+00  -2.5217916e-02   4.4842701e-02  -3.9917338e-01  -2.8184016e-01  -1.9833607e+00  -2.1956998e+00  -1.3265882e+00   1.8421878e+00   9.1493608e-01   6.7979462e-01  -1.6117193e+00  -8.0022310e-01  -2.5337442e+00   1.6138996e+00   1.3412110e+00  -1.6588237e-01  -2.0173831e+00  -1.0753803e+00   6.1097798e-02  -2.0717828e-01   1.3109720e+00   1.2963330e+00   1.3366392e+00  -1.4107894e-02  -6.7159955e-01  -3.1805632e+00  -4.6695146e+00   1.2467459e+00   2.5596884e-01  -4.1279619e-01  -1.3009961e+00  -3.5040212e+00  -5.9184012e-02  -2.4258243e+00  -1.3836810e+00  -3.2636954e-01   5.3540009e-01  -3.1538954e-01  -2.2563607e+00  -1.6883053e+00   9.3103322e-01  -4.4204889e-01   1.0766341e+00   4.6489224e-01   9.3383838e-02  -2.2360864e+00  -4.5368352e-01   9.6696529e-01  -4.0941834e-01  -8.6137398e-01  -1.6266066e-01   1.0741411e-01  -9.8899224e-01   2.9929971e-02  -4.6415385e-01  -1.8348524e+00  -1.7435875e+00  -2.7297368e+00  -2.6018852e+00  -3.3850750e-01  -1.5631337e+00   1.7075669e+00   6.2144774e-01  -1.6507803e-01   3.4616117e+00   2.9476137e+00   1.9615986e+00   8.2922175e+00   3.9451793e+00   1.3894030e+00   1.0072830e+00   1.3003029e+00   8.1144530e-01  -7.4550601e-01   1.6785359e+00  -1.8432700e-01   6.1729931e-02  -4.5085826e-01  -1.0746587e+00  -5.2472635e-01   8.9460148e-01
   1.4858212e+00  -2.7565904e-01   4.1493485e-01  -6.7221751e-01  -1.2794591e+00  -4.1613213e-01   3.0903870e-01  -6.4024382e-01  -3.0601239e+00  -5.9730559e-01   4.3064753e-01  -6.4445395e-01  -2.4829332e-01  -2.2153378e+00  -2.1761911e+00  -1.4687373e+00   3.1000338e+00   1.4183837e+00   9.1251476e-01  -1.2093342e+00  -4.8703524e-01  -2.5352765e+00   1.1257173e+00   8.7459189e-01   7.7730150e-01  -2.2252045e+00  -7.0501493e-01   1.0127531e-01   5.6206354e-01   1.3668506e+00   1.2720904e+00   1.1390522e+00   2.8262108e-01   2.3802169e-01  -2.5393014e+00  -3.3726361e+00   1.1096642e+00  -3.0336380e-01  -4.7924875e-01  -2.1830836e+00  -3.0092644e+00   1.1278061e+00  -2.4740073e+00  -1.0425179e+00  -1.3665321e+00   5.8317101e-01  -5.3445409e-01  -1.9311835e+00  -2.9289006e+00   8.7623794e-02  -8.1760352e-01   1.1063987e+00   8.5524664e-01   7.5697744e-01  -1.9821204e+00  -4.3372672e-01   1.7423089e+00   2.4929456e-01  -1.7522558e+00  -6.8929642e-01  -3.0210365e-01  -1.1697093e+00   7.7000380e-01   2.7684176e-01  -1.7447990e+00  -2.1667094e+00  -3.3050203e+00  -2.4411320e+00  -2.0491964e-01  -1.1874092e+00   1.6314030e+00  -2.7588671e-01   1.6134717e-01   3.5321056e+00   3.3258932e+00   1.6391298e+00   7.5912578e+00   3.3777637e+00   3.0299418e+00   1.5917903e+00   1.8989811e+00   1.4132031e+00  -3.8016574e-01   2.5621448e+00   3.9858346e-01   5.2232301e-01   9.8303456e-02  -9.3803168e-01  -3.5023143e-01   1.1767355e+00
   1.1142273e+00  -4.9349585e-01   4.7592616e-01  -7.8387853e-01  -1.1220777e+00  -5.3651593e-01   3.0689202e-01  -7.0402808e-01  -2.5140800e+00  -4.4747884e-01   4.9940254e-01  -1.2215125e+00  -2.1391984e-01  -2.1004625e+00  -2.2450180e+00  -1.3950423e+00   3.3387136e+00   9.7227328e-01   7.7480595e-01  -1.3048784e+00  -9.2834061e-01  -2.8786172e+00   9.5927208e-01   5.3859772e-01   1.2094184e-01  -2.0271088e+00  -6.5935972e-01  -4.1172378e-02   7.3131004e-01   1.1624357e+00   2.8891665e-01  -3.1883027e-01   7.0393395e-02  -1.3847802e-01  -8.0939542e-01  -2.4907702e+00   1.3948729e+00  -5.8784255e-01  -7.5439311e-01  -2.4222148e+00  -3.8521018e+00   1.0734325e+00  -1.3713174e+00  -8.4128632e-01   1.7536569e-01   1.2805094e+00   3.3031548e-01  -1.8796827e+00  -1.8139359e+00   3.7688350e-01   1.3231518e-02   9.3061528e-01   9.8722426e-01   5.8427453e-01  -1.8637024e+00  -5.3725214e-01   1.6150086e+00   1.1086159e-01  -1.5043986e+00  -9.9911965e-01  -6.3330766e-01  -2.0750151e+00   6.4659136e-01  -7.5203849e-02  -1.5124456e+00  -2.9613595e+00  -2.5680539e+00  -2.1199932e+00  -1.6660808e-01  -1.2515360e+00   1.1213246e+00  -1.0984892e+00  -4.3204766e-02   3.2950820e+00   2.6091286e+00   1.1114344e+00   7.1250951e+00   3.2267354e+00   3.1690770e+00   1.0971866e+00   1.7739081e+00   1.3634416e+00  -3.2486321e-01   2.6317888e+00   1.7657772e-01   4.3311739e-01  -5.5703641e-02  -6.7442011e-01  -2.1196394e-01   1.1969747e+00
   7.9386613e-01  -4.3293806e-01   7.1239069e-01  -9.0296665e-01  -9.1091208e-01  -1.8356931e-01   3.1999350e-01  -8.2651802e-01  -2.0744131e+00  -4.3361645e-01   4.3646323e-01  -2.0348903e+00  -4.4030161e-01  -2.3540620e+00  -2.2884730e+00  -1.3586033e+00   3.0742954e+00   3.2335957e-01   6.5087758e-01  -1.3046272e+00  -7.5700076e-01  -2.7867156e+00   9.3528998e-01   6.3245797e-02   4.9188225e-01  -1.3995218e+00  -3.4779293e-01   2.1052623e-01   6.5049868e-01   7.1156221e-01  -3.1253785e-01  -1.5433319e+00  -5.6658206e-01  -4.5768445e-01   2.7330358e-01  -1.6987871e+00   1.5989937e+00  -6.4444087e-01  -8.4539600e-01  -2.4930865e+00  -3.5469593e+00   1.7436180e+00  -1.4847890e+00  -1.0120624e+00   4.9378741e-01   1.4109938e+00  -2.2797421e-01  -2.0720353e+00  -1.1630414e+00   5.1749031e-01   8.0388733e-01   8.9839311e-01   1.7705372e+00   9.1226375e-01  -1.6454893e+00  -4.7731701e-01   1.4760690e+00   1.3759752e-01  -1.4123825e+00  -1.1319518e+00  -9.8695801e-01  -2.6819935e+00   6.3250679e-01  -4.5053384e-01  -6.2813189e-01  -3.0849560e+00  -1.8348779e+00  -1.5522850e+00  -6.6015612e-01  -1.6479632e+00   1.0829716e+00  -1.5752979e+00   8.6645334e-02   3.2696167e+00   2.0108769e+00   9.2989799e-01   6.1234248e+00   3.1622099e+00   2.5810094e+00   1.1216056e-01   1.4497298e+00   1.0215427e+00  -4.1799371e-01   2.5630113e+00   2.1266312e-01   4.6472722e-01   1.6442850e-04  -1.9686255e-01   1.3852928e-01   1.1719272e+00
   1.4635326e+00  -3.4988410e-01   8.3558255e-01  -8.8783958e-01  -8.4264688e-01  -6.0818422e-01   3.9205529e-01  -1.0069509e+00  -1.9657049e+00  -2.5090060e-01   1.4830067e+00  -2.0798443e+00  -1.0825104e-01  -2.5090395e+00  -2.1590161e+00  -1.3819203e+00   4.2824682e+00   8.2171894e-01   1.4992657e+00  -8.9824922e-01  -6.8695834e-01  -3.6216883e+00   1.0027409e+00  -2.1497671e-01   3.4730941e-01  -1.5574271e+00  -4.5057102e-01  -2.1408473e-01   1.1565658e+00   1.2085282e+00  -6.9188672e-03  -1.5608230e+00   2.4461056e-01   4.7427890e-01   1.3209897e+00  -6.0684541e-01   1.2952207e+00  -1.6473251e+00  -4.2865996e-01  -2.9665097e+00  -3.1397608e+00   3.4406810e-01  -4.4707737e-01  -1.9124291e-01   1.5661764e+00   1.9666501e+00   1.1904969e+00  -1.2952179e+00  -8.7423081e-01   9.3108160e-02   3.3800155e-01   2.8875607e-01   5.6521412e-01  -1.8637644e-01  -1.8083094e+00  -1.0891469e+00   2.2322834e+00   1.8762478e-01  -1.7817195e+00  -1.6813000e+00  -9.4060000e-01  -3.0805842e+00   1.0342721e+00  -3.0994308e-01  -1.5557944e+00  -3.6537009e+00  -1.8205699e+00  -1.3241805e+00  -4.8850334e-01  -1.7567839e+00   7.5759946e-01  -1.9189195e+00   1.3550591e-01   3.1771203e+00   1.9107632e+00   9.8607777e-01   5.6673314e+00   3.5271897e+00   3.3230134e+00  -9.2233642e-02   2.1237671e+00   1.3173505e+00  -1.4361833e-01   3.2141074e+00  -5.5738964e-01  -2.8762286e-01  -1.6101776e-01  -7.3965755e-01  -5.1450448e-01   7.9311790e-01
   1.4837933e+00  -5.3287515e-01   8.5800114e-01  -8.7214393e-01  -8.8528567e-01  -1.2121567e+00   2.6363373e-01  -1.2622024e+00  -1.9218206e+00  -3.4523444e-01   1.9946674e+00  -2.0053236e+00   2.0724353e-01  -2.2028072e+00  -1.9795696e+00  -1.1635218e+00   5.2936636e+00   1.0269942e+00   1.6553331e+00  -7.0375950e-01  -8.9753136e-01  -4.1525971e+00   1.0323799e+00  -2.9660182e-01   9.3733213e-02  -1.6499657e+00  -5.3462831e-01  -5.5748612e-01   1.4469076e+00   1.1282939e+00  -4.2123348e-02  -1.7640400e+00   5.6690219e-01   8.2850169e-01   2.6671448e+00  -4.5923154e-02   1.0764708e+00  -2.1673593e+00   3.7183941e-02  -3.3488965e+00  -3.3597378e+00  -6.5217014e-02   6.9776878e-01   4.9954022e-01   2.3901676e+00   2.5724282e+00   2.2041232e+00  -6.3281601e-01  -8.2925130e-01   1.0826797e-01   2.1206360e-01   3.4694467e-01   3.1833739e-01  -2.1747056e-01  -1.4221972e+00  -1.1585163e+00   2.5659270e+00   2.8379762e-01  -2.0050980e+00  -2.3733131e+00  -8.2554523e-01  -3.1189465e+00   1.8033649e+00   1.1991752e-01  -1.0896380e+00  -3.9044595e+00  -1.6228858e+00  -1.2872740e+00  -6.2840492e-01  -1.7158208e+00   1.7184330e-01  -3.1580999e+00   5.1841082e-02   2.6991856e+00   2.0306554e+00   2.9988131e-01   4.2449554e+00   2.1620015e+00   4.9829803e+00   5.1625719e-01   3.0091946e+00   1.8483070e+00   2.8655298e-01   3.8890969e+00  -1.4814473e-01   5.7411227e-02   1.5116495e-01  -3.8987342e-01  -4.8968684e-01   9.4289616e-01
   1.1486697e+00  -7.5268568e-01   1.0176506e+00  -8.4198369e-01  -7.3582759e-01  -7.9184363e-01   2.9203032e-01  -1.1581853e+00  -1.5643964e+00  -1.8939410e-01   1.8016242e+00  -2.5788390e+00  -2.4527595e-01  -2.2778110e+00  -1.9984520e+00  -1.0099966e+00   5.2400533e+00   6.8451846e-01   1.5491083e+00  -4.9560521e-01  -1.0143864e+00  -3.3884495e+00   8.3805301e-01  -6.6898967e-01   1.9970366e-01  -2.1698565e-01  -3.8434796e-01  -3.8250554e-01   1.4747201e+00   5.9602619e-01  -3.8880500e-01  -2.2076603e+00   5.7046951e-01   5.9737820e-01   3.7075062e+00   1.9495501e-01   1.0135559e+00  -2.2102564e+00   1.6573899e-01  -3.3995136e+00  -3.1031028e+00  -4.0023035e-01   1.0855165e+00   3.0325033e-01   2.6079641e+00   2.2749941e+00   2.3054930e+00  -7.2861985e-01  -7.8149156e-02   4.8773650e-01   4.6933843e-01   2.0526937e-01  -3.1963430e-01  -7.1433547e-01  -1.6226148e+00  -1.2277055e+00   2.4589250e+00   2.5172218e-01  -1.7198930e+00  -2.5796271e+00  -1.2486471e+00  -3.6107405e+00   1.1543810e+00  -4.6454564e-01  -1.3215954e+00  -3.9977595e+00  -1.0787245e+00  -1.1748177e+00  -3.9629567e-01  -1.4335349e+00   1.3937322e-01  -2.8980383e+00   5.4016549e-01   2.2223169e+00   1.7576760e+00   5.7727166e-01   3.9023463e+00   1.6557941e+00   4.9606953e+00   5.8580018e-01   2.4856665e+00   1.5979417e+00   1.6346226e-01   3.6219643e+00  -9.1789185e-01  -3.8384951e-01   1.6727666e-02   2.5067251e-01  -4.5318884e-01   5.6209586e-01
   1.1584182e+00  -8.3252813e-01   1.0309584e+00  -7.9300950e-01  -4.8418181e-01  -8.3269099e-01   2.4059829e-01  -1.2269568e+00  -1.3868789e+00  -2.8747532e-01   2.0550813e+00  -2.6131667e+00  -1.7948267e-01  -2.2257042e+00  -1.7368457e+00  -9.0175236e-01   5.9101083e+00   9.6577467e-01   1.8999431e+00  -6.7537224e-02  -1.0957564e+00  -3.3538451e+00   7.0940238e-01  -9.1361473e-01   4.8550631e-01   4.1682075e-01  -2.3198515e-01  -3.3104322e-01   1.8251801e+00   7.2516605e-01  -3.8247479e-01  -2.1417490e+00   1.1058096e+00   9.6062498e-01   4.4188622e+00   3.7233806e-01   8.8459310e-01  -2.1063876e+00   4.6940196e-01  -3.3128436e+00  -2.8357128e+00  -3.6208196e-01   1.7026317e+00   7.3291987e-01   2.7349620e+00   2.3836564e+00   2.8604399e+00  -1.4865876e-01  -6.3205878e-02   4.0057576e-01   1.3700116e-01   1.7552943e-02  -9.2859564e-01  -1.0059916e+00  -1.5268225e+00  -1.3310418e+00   2.7287133e+00   3.5853345e-01  -1.9066581e+00  -3.0192266e+00  -1.3989933e+00  -3.8499683e+00   1.1727236e+00  -5.0447317e-01  -1.4901480e+00  -4.0430078e+00  -8.8945486e-01  -1.1026992e+00   1.6036083e-01  -8.9244179e-01  -2.8987068e-01  -3.3587979e+00   6.2309202e-01   1.9297284e+00   1.4603517e+00   6.2460313e-01   3.0671762e+00   8.2866658e-01   6.0047448e+00   1.4228314e+00   2.8581272e+00   1.9244691e+00   5.3806712e-01   3.8813109e+00  -1.2001194e+00  -4.9016597e-01   1.1623422e-01   5.4366830e-01  -6.3844642e-01   3.6734820e-01
   9.8685060e-01  -8.8071719e-01   1.1462016e+00  -7.0372019e-01  -4.3142914e-01  -8.5986223e-01   1.3432050e-01  -1.3648632e+00  -1.0805419e+00  -3.0007750e-01   1.9218396e+00  -2.8256556e+00  -2.7947499e-01  -2.1222181e+00  -1.6900883e+00  -6.5738106e-01   5.5065543e+00   6.0219066e-01   1.6997778e+00   1.3685232e-02  -9.8695358e-01  -2.9565374e+00   7.5393421e-01  -9.8464894e-01   4.9921554e-01   1.0345251e+00  -1.8269163e-01  -3.6399926e-01   1.4876034e+00   9.5869678e-02  -4.5583986e-01  -2.3450287e+00   8.2362186e-01   7.7311589e-01   4.9583869e+00   3.5755534e-01   8.9443303e-01  -2.1477620e+00   8.7178403e-01  -3.2190967e+00  -2.2815094e+00  -5.3672472e-01   2.0693066e+00   9.3965420e-01   3.1557954e+00   2.4567748e+00   2.8324471e+00   3.9450386e-03   5.3125058e-01   7.2255711e-01   3.9373088e-01   1.6658815e-01  -9.5175814e-01  -1.0713582e+00  -1.1157289e+00  -1.1883922e+00   2.6506495e+00   3.0425646e-01  -1.6529950e+00  -3.1827726e+00  -1.3733674e+00  -3.9183291e+00   1.1392333e+00  -6.5158933e-01  -9.3857550e-01  -3.8682015e+00  -3.4711061e-01  -8.7847334e-01   9.9587362e-02  -8.4904016e-01  -2.5621489e-01  -3.3898509e+00   6.9593947e-01   1.2311958e+00   1.3625843e+00   4.0123264e-01   1.9949088e+00  -2.7745695e-02   5.7414622e+00   9.4522921e-01   2.7335569e+00   1.7089543e+00   4.5945084e-01   3.8247295e+00  -1.1024807e+00  -3.3299580e-01   2.9107449e-01   1.1655371e+00  -4.8293504e-01   2.4252986e-01
   4.8134077e-01   2.0031966e-02   1.0445182e+00  -7.7308104e-01  -6.9264736e-03  -4.6203575e-01  -2.3572860e-01  -1.8012781e+00  -8.7257226e-01  -1.1342954e+00   1.1984000e+00  -3.4834362e+00  -5.6190871e-01  -2.4782583e+00  -1.5074533e+00  -4.6013863e-01   4.1451436e+00   9.8719764e-02   1.1910759e+00   3.5677431e-01  -3.4621038e-01  -2.4730874e+00   3.6477122e-01  -1.3272686e+00   2.1094210e+00   1.3508491e+00   5.8230418e-01   1.8495653e-01   1.2195469e+00  -3.8467734e-01  -1.1324229e+00  -3.0465253e+00  -3.6933780e-01   6.8103609e-01   4.8941963e+00   1.0291864e+00   1.2141243e+00  -1.0161461e+00   3.7039578e-01  -2.7481378e+00  -1.0863915e+00   3.1451749e+00   1.2608598e+00   1.1094117e+00   2.1187769e+00   2.3035727e+00   1.0508728e+00   1.0234564e-01   4.4742557e-01   3.6467416e-01   1.0763195e+00   2.9042347e-01   1.2116138e+00   4.8708799e-01  -1.8137935e-01  -5.6724945e-01   2.4504827e+00   9.5837359e-01  -1.9815064e+00  -2.6892351e+00  -2.0801649e+00  -4.2883710e+00   6.3619520e-01  -8.8610997e-01   5.4444581e-02  -3.4215213e+00   3.0451290e-01   3.4241339e-01   7.2578219e-01   1.0165396e-01  -3.6489350e-01  -3.8048569e+00   5.5551040e-01   1.1916066e+00   1.3109546e-01  -2.0139717e-01   8.6231285e-01   4.0292048e-01   4.2531428e+00  -5.7260067e-02   1.9939063e+00   1.1747422e+00   5.7564984e-02   3.2001299e+00  -3.2959596e-01   1.4306811e-01   6.2881593e-01   1.4944061e+00   2.5283118e-02   3.6389019e-01
   2.4173550e-02   4.0937855e-03   9.5429208e-01  -6.7323619e-01  -2.4799036e-01  -4.1761542e-01  -5.6751947e-01  -1.7052704e+00  -8.3418833e-01  -1.4948386e+00   9.5332611e-01  -3.1102702e+00  -7.5858463e-01  -1.8265107e+00  -1.2841480e+00  -1.1530535e-01   3.7824992e+00   4.0439287e-01   8.6600048e-01   6.6483526e-01  -9.3558878e-01  -9.8588964e-01   7.1837141e-02  -1.2820400e+00   1.5206899e+00   2.5696053e+00   3.6250980e-01   2.3517949e-01   1.2604109e+00  -9.5714565e-01  -1.5613458e+00  -2.7804747e+00  -2.9696738e-01   4.1752604e-01   5.4186290e+00   6.8243884e-01   1.2921754e+00  -4.2265586e-01   7.2417737e-01  -2.2660943e+00  -1.1461191e+00   2.2108412e+00   2.1153305e+00   1.2971912e+00   1.7544657e+00   1.6042162e+00   1.1218980e+00   3.9131527e-01   3.7655075e-02   7.7695510e-01   6.6809020e-01   6.4608433e-01   1.8359594e-01   4.8565892e-01  -1.3116637e-01  -1.1369465e-01   2.2928267e+00   1.1894896e+00  -1.8186022e+00  -2.8411047e+00  -2.2232953e+00  -3.8107976e+00   1.8666308e-01  -6.3764704e-01   3.1887890e-01  -3.1038101e+00   1.9006622e-01  -2.0025682e-01   8.6172996e-01   3.8782214e-01  -7.4681948e-01  -3.2236815e+00   6.5759226e-01  -3.0841428e-01   1.9954981e-02  -1.0186621e-01   3.3335690e-01  -1.5557472e+00   4.8706984e+00   1.3145206e+00   1.2921921e+00   1.4217474e+00   1.0748440e-01   3.3287448e+00  -2.9024657e-01   7.4184713e-01   1.1300465e+00   2.6446546e+00   3.1887553e-01   1.7685593e-01
   8.0950865e-01  -3.1209243e-01   1.2557563e+00  -3.7752387e-01  -1.9643872e-01  -3.6452330e-01  -4.2747836e-01  -1.7125835e+00  -8.7392670e-01  -1.1550758e+00   1.2486423e+00  -2.6787073e+00  -8.0804604e-01  -2.0924731e+00  -1.2928295e+00  -2.9832070e-01   3.9816325e+00   4.4623434e-01   1.5842230e+00   8.4269284e-01  -2.4960899e-01  -9.3910051e-01   7.5586209e-01  -1.1021185e+00   2.1480269e+00   2.8087740e+00   2.7732865e-01   1.6067938e-01   5.9077318e-01  -1.1251465e+00   4.3518675e-02  -1.3660613e+00   3.7840270e-01   1.0819802e+00   4.6525960e+00   5.1784863e-01   9.5107446e-01  -1.1687981e+00   1.8116450e+00  -2.4216465e+00   3.4785550e-01   8.8962104e-02   1.2422838e+00   1.7049413e+00   1.5701774e+00   1.7191075e+00   9.6135327e-01   8.2585804e-01  -2.1022269e-02   8.9364972e-01  -2.4330049e-01   6.3416405e-01  -7.3896687e-01  -5.8957552e-01  -1.8017189e-01  -6.0672511e-01   2.8172952e+00   7.0048975e-01  -1.7834896e+00  -2.9560750e+00  -1.4002062e+00  -3.2319197e+00   7.2618192e-01  -6.4111663e-01   7.2235014e-01  -2.1489750e+00   3.5547129e-01   8.3727924e-02   2.3514204e-01  -3.1080650e-01   1.3313788e-01  -2.2221292e+00   6.6808663e-01  -6.1228497e-01   7.3109241e-01   8.8994990e-01  -7.3828885e-01  -2.2750968e+00   4.8478059e+00   3.0655514e-01   1.9052258e+00   1.2830468e+00   3.1457872e-01   3.4879542e+00  -5.3394099e-01   5.8461983e-01   1.2939146e+00   2.5303460e+00  -1.7239196e-01  -2.2927195e-01
   5.8403673e-01  -3.9596607e-01   1.3011614e+00  -3.3573025e-01  -2.0886447e-01  -5.6487967e-01  -5.9996796e-01  -2.1133510e+00  -3.5519576e-01  -1.1747549e+00   9.2744701e-01  -2.4723294e+00  -6.4872876e-01  -1.8001068e+00  -1.1933780e+00  -6.9934780e-02   2.7677391e+00  -2.0856409e-01   1.0071400e+00   3.7720460e-01  -1.2581810e-01  -9.7801989e-01   9.6548426e-01  -8.2332961e-01   1.7616800e+00   2.3269449e+00   1.7636844e-01   8.8264227e-02  -3.0748778e-01  -1.8184742e+00   1.1394150e-01  -1.5306511e+00  -3.7051956e-01   4.6516058e-01   4.3633758e+00  -1.3885469e-01   1.4688986e+00  -8.5555800e-01   2.7326225e+00  -1.4704031e+00   1.1666180e+00  -3.7916605e-01   1.1951353e+00   1.8268817e+00   1.7784669e+00   1.7518815e+00   5.0213836e-01   8.9635203e-01   3.5470114e-01   9.6170273e-01   2.3762533e-01   1.1642568e+00   2.7690412e-01   3.0789473e-01   1.0451207e+00   1.9978802e-01   2.3696968e+00   3.1177853e-01  -9.9282616e-01  -2.8884095e+00  -5.8106607e-01  -2.6465638e+00   1.6905472e+00  -2.8327269e-01   2.5104266e+00  -1.5832343e+00   1.2468493e+00   4.1134431e-01  -4.2062344e-01  -5.9844365e-01   1.6599574e-01  -2.5350864e+00   2.0391134e-01  -1.6828741e+00   8.9116872e-01  -4.0945382e-01  -2.9349787e+00  -4.3829502e+00   3.7744426e+00  -8.8430305e-01   2.0570444e+00   1.0057912e+00   5.7154480e-01   3.4348022e+00   9.7757295e-01   1.7530591e+00   1.7783945e+00   3.0752602e+00   5.3545609e-01   1.0385963e-01
   4.4984023e-01  -5.4006117e-01   1.5728468e+00  -1.7531787e-01  -1.1843081e-01  -7.7749769e-02  -4.0146251e-01  -1.6665120e+00  -7.6116513e-02  -7.8621266e-01   8.1916532e-01  -2.1533703e+00  -9.2334393e-01  -1.5347010e+00  -8.7421997e-01   1.3607570e-01   1.8102352e+00  -4.5842739e-01   1.1285926e+00   6.6335807e-01  -1.3073478e-01   1.6917884e-02   1.2229670e+00  -7.8572726e-01   1.6671791e+00   3.4783858e+00   7.7344825e-02   2.6916191e-01  -7.4812724e-01  -2.0840213e+00   5.5948333e-01  -9.1503793e-01  -4.4040759e-01   8.0432531e-02   4.1525714e+00  -3.1788432e-01   1.1500542e+00  -2.8637083e-01   3.0729808e+00  -5.6847812e-01   1.2643896e+00  -1.6647878e+00   1.2193658e+00   1.8686873e+00   1.7524945e+00   1.4278744e+00   4.0041890e-02   9.4072930e-01   6.6844875e-01   1.8930532e+00  -1.5459827e-01   1.1810574e+00  -8.1828609e-01  -5.0181592e-01   5.3287369e-01  -3.1903843e-02   1.9120935e+00   9.7444506e-02  -5.7442700e-01  -2.6156213e+00  -3.9795310e-01  -2.0909344e+00   8.2577318e-01  -8.8247013e-01   2.3820034e+00  -5.9432676e-01   1.2492230e+00   2.1394216e-01  -6.4937338e-01  -1.0075953e+00   3.7518905e-01  -1.4755582e+00   1.6478243e-01  -2.1946930e+00   5.5812472e-01   3.1882775e-01  -3.2867497e+00  -4.7300406e+00   3.3267881e+00  -1.4663492e-01   1.4235149e+00   8.2095015e-01   3.7088937e-01   2.8040274e+00   1.7510578e-01   1.3390313e+00   1.6434441e+00   3.4877510e+00   3.0226515e-01  -4.3778003e-01
   3.5040354e-01  -3.1948054e-01   1.5063674e+00  -3.8772459e-02  -3.0800613e-01  -3.1598472e-01  -2.7876888e-01  -1.1772364e+00   2.2445020e-03  -6.7136917e-01   1.0535070e+00  -1.3132160e+00  -7.2530986e-01  -8.6585650e-01  -3.2909674e-01   4.1013003e-01   1.2086145e+00  -1.5064788e-01   1.4457156e+00   1.3095005e+00  -9.4366074e-01   1.6053561e-02   1.1746190e+00  -6.7274997e-01   4.3072444e-01   3.6427801e+00  -3.9748716e-01  -4.2448922e-02  -5.9006864e-01  -1.6581824e+00   5.0349741e-01  -4.7668878e-01  -5.1463629e-02   1.2978681e-01   4.3272113e+00   5.3184282e-02   9.2582948e-01   4.8690641e-01   2.8793126e+00   5.0262121e-01   3.3928648e-01  -2.7296054e+00   2.0248020e+00   2.3842945e+00   2.1133475e+00   1.1997088e+00   2.4196745e-01   1.4825964e+00   5.2072597e-01   2.2033329e+00  -1.0152168e+00   7.8078522e-01  -2.3737216e+00  -1.3394566e+00  -2.7114605e-01  -4.2257231e-01   1.5322916e+00   1.8603138e-01  -6.6953926e-01  -2.3002991e+00  -5.1391963e-01  -1.6256151e+00  -3.2663651e-01  -1.3285599e+00   1.3063142e+00   7.3593822e-02   1.1739592e+00   1.8460333e-01   2.8877591e-01  -5.6634616e-01  -2.3234892e-01  -1.0150910e+00  -1.5662315e-01  -2.6031350e+00  -2.4888191e-01   7.3779144e-01  -3.0603879e+00  -4.4023251e+00   3.3804662e+00   1.4502217e+00   9.1620482e-01   1.0748307e+00   3.6883705e-01   2.3647871e+00  -8.3541023e-01   7.8232750e-01   1.1971093e+00   3.3832082e+00  -3.5746557e-01  -1.0476127e+00
   8.9402714e-02  -6.0958097e-01   1.3870451e+00   2.6241212e-02   1.4299438e-01  -6.8292038e-01  -3.2550251e-01  -1.0981874e+00   5.7629523e-01  -5.5012879e-01   1.0393969e+00  -6.2962474e-01  -2.5617633e-01  -2.4265597e-01   1.6810663e-01   4.9970885e-01   8.0362040e-01  -1.4102915e-01   1.4740722e+00   1.2109748e+00  -1.1652779e+00  -2.7990899e-01   1.4542723e+00  -3.3246608e-01  -1.1406574e-01   2.9686252e+00  -4.0025359e-01  -1.9316578e-01  -7.9593692e-01  -1.1965835e+00   4.6787578e-01  -3.3186766e-01  -7.6707314e-03  -2.0935114e-01   4.9513601e+00   7.4791802e-01   1.0783678e+00   1.0968611e+00   2.6702663e+00   1.1929482e+00  -6.1850966e-01  -2.9794191e+00   2.9572466e+00   3.2462924e+00   3.7690983e+00   2.2958671e+00   1.3864900e+00   1.9095773e+00   1.2381123e+00   2.6813758e+00  -1.0937637e+00   6.4999269e-01  -2.3749077e+00  -1.7799963e+00  -1.3994221e-01  -7.1614918e-01   1.0462341e+00  -1.6997009e-01  -4.8040392e-01  -2.0393485e+00  -2.5734796e-01  -1.5052057e+00  -5.7325035e-01  -1.4896158e+00   1.6332933e+00   3.7317203e-01   1.7006259e+00   6.9620733e-01   4.2422727e-01  -6.2314346e-01  -7.9282495e-01  -1.2722997e+00  -1.3739234e+00  -2.9238264e+00  -1.1797140e+00   3.9713423e-01  -3.3438107e+00  -4.3894472e+00   3.4891344e+00   1.6308192e+00   1.0742138e+00   1.1373032e+00   6.8513881e-01   1.8023815e+00  -7.2987306e-01   9.0586187e-01   1.1194276e+00   2.8796276e+00  -5.8934476e-01  -1.0033511e+00
  -6.0076759e-02  -5.4139604e-01   1.5194768e+00   2.3478318e-02   2.1440044e-01  -3.1943291e-02  -3.7169541e-01  -1.2760700e+00   6.1297011e-01  -7.0366650e-01   2.3416845e-02  -8.5143187e-01  -8.0795301e-01  -6.5967918e-01   2.6542349e-02   2.6332763e-01  -1.0246672e+00  -1.3098382e+00   7.5504497e-01   7.4564807e-01   5.7548665e-02   7.7693160e-01   1.6688291e+00  -3.3829243e-01   1.1723312e+00   2.8125505e+00   8.4583339e-02   2.9944197e-01  -1.9811436e+00  -2.2945087e+00   1.2737633e+00  -2.7400422e-02  -1.1490582e+00  -7.2126789e-01   3.5812530e+00   1.0293226e+00   1.4233838e+00   1.2004075e+00   2.8202054e+00   1.3240689e+00   1.5242777e+00  -1.8738065e+00   2.0386142e-01   2.3416083e+00   1.7682235e+00   1.5025130e+00  -1.3413101e+00   8.2473338e-01   9.5473722e-01   2.3794314e+00  -7.2163675e-01   1.1647620e+00  -4.5637155e-01  -6.8936890e-01   4.7264581e-01  -2.4058739e-01   6.0215804e-01  -4.3554622e-01  -1.0007421e-01  -1.3455499e+00   3.9510714e-02  -9.1857888e-01  -2.4856344e-01  -1.5870131e+00   3.5290701e+00   1.7525784e+00   2.4291641e+00   1.7600012e+00  -6.1453015e-01  -1.1272550e+00   7.6595164e-01  -1.5214540e-01  -1.0935014e+00  -2.9167400e+00  -3.6823360e-01   5.9990977e-01  -4.5780061e+00  -4.9245468e+00   1.2061156e+00  -9.6323490e-01   4.4608696e-01   1.7207814e-02   5.5936257e-01   8.8672036e-01   5.2203843e-01   1.7852983e+00   1.5433451e+00   3.1851016e+00   1.6683673e-01  -7.6025264e-01
   4.9375735e-01  -5.6342247e-01   1.4172548e+00   1.6946289e-01  -2.0966316e-01  -2.7855782e-01  -2.6241824e-01  -7.2962646e-01   1.6519891e-01  -4.1591141e-01   6.1007912e-01   3.6929042e-01  -7.5598160e-01   7.1508732e-02   2.9081816e-01   4.0864612e-01  -6.1831452e-01  -3.5907692e-01   1.2268872e+00   1.2988123e+00  -4.9163579e-01   1.8502495e+00   1.3601661e+00  -1.9482130e-01   8.9288680e-02   3.0020441e+00  -4.8704941e-01  -2.9803455e-01  -1.4990708e+00  -1.9730134e+00   2.0859163e+00   1.5226226e+00  -6.7586451e-02  -2.6306424e-03   3.0679544e+00   1.2078859e+00   6.7860958e-01   7.0333185e-01   3.2116832e+00   1.4569581e+00   1.1261322e+00  -4.5991773e+00   1.5355757e+00   3.0207580e+00   1.3315949e+00   1.1067084e+00  -2.7808659e-01   1.5605894e+00  -6.0901024e-02   2.5670780e+00  -2.1179331e+00   1.0034525e+00  -3.3072730e+00  -2.1917064e+00  -2.7527047e-01  -5.1298436e-01   1.0641241e+00  -3.3618413e-01  -1.6238309e-02  -1.4766984e+00   5.7395905e-01   1.5918528e-01  -6.4719462e-01  -1.0190267e+00   1.5457059e+00   2.1230337e+00   6.6876069e-01   4.2601287e-01  -2.6140725e-01  -1.1088899e+00   7.3920850e-01   1.0237695e+00  -7.2264138e-01  -3.6166252e+00   3.8943529e-01   1.1560865e+00  -3.8666802e+00  -5.5408886e+00   2.8128799e+00   1.5485506e+00   3.8267742e-01   9.2627710e-01   5.7439808e-01   1.2918915e+00  -5.0946134e-01   1.3723370e+00   1.5647242e+00   3.0258333e+00  -5.8646808e-01  -1.2231757e+00
  -2.2816939e-02  -6.2299243e-01   1.3373648e+00   1.5004179e-01  -7.9879066e-02  -2.2575881e-01  -1.2427384e-01  -2.1577834e-01   7.8160737e-01  -1.4104585e-01   2.8239629e-01   6.3181498e-01  -7.3302027e-01   6.5343278e-01   6.0709315e-01   4.9640554e-01  -1.9767359e+00  -7.7762496e-01   9.1479284e-01   1.1937714e+00  -1.0704264e+00   2.3553263e+00   1.2818337e+00  -1.5080437e-01  -1.2358262e+00   2.9646058e+00  -6.5576286e-01  -4.2923249e-01  -1.6079195e+00  -1.7924127e+00   1.4668466e+00   1.0027164e+00  -4.9875018e-01  -8.2812967e-01   3.5847671e+00   2.1132072e+00   1.0054860e+00   1.4374178e+00   2.3540959e+00   2.3793730e+00   2.5214099e-01  -5.0006587e+00   2.1539320e+00   3.0279606e+00   2.5417759e+00   1.1901686e+00   8.5814549e-02   1.2307661e+00   9.1795025e-01   2.9447629e+00  -1.8611766e+00   5.9311639e-01  -3.8543443e+00  -2.9635241e+00  -8.6676736e-01  -7.3807042e-01   1.8297415e-01  -6.3997119e-01   4.3868326e-01  -8.5746625e-01   2.6250919e-01   6.2530489e-02  -1.9949351e+00  -1.7219808e+00   9.5773972e-01   2.4169916e+00   1.1356809e+00   7.5741103e-01   9.1419143e-02  -1.2435055e+00   4.8667276e-01   1.8417085e+00  -1.1946781e+00  -3.7981154e+00  -6.8894012e-01   1.4320221e+00  -3.0373889e+00  -4.2648870e+00   1.3663937e+00   1.4075237e+00  -7.9698978e-01   4.9338322e-01   3.7676901e-01   2.3854659e-01  -1.3813845e+00   8.7052781e-01   9.7596177e-01   2.6849018e+00  -8.5260706e-01  -1.5973870e+00
  -6.5985631e-01  -1.2496316e-01   1.1901859e+00  -7.6682994e-02   7.0161792e-01   6.3301975e-01  -2.1901144e-01  -3.2538183e-01   9.9189449e-01  -5.7869984e-01  -3.6865112e-01   5.5888757e-01  -7.9199403e-01   4.4195240e-01   1.1771866e+00   1.6494689e-01  -3.0727990e+00  -1.1980229e+00   5.5863965e-01   1.0902452e+00  -5.1702920e-02   2.6724211e+00   1.0454583e+00  -5.0952581e-01   7.8164599e-01   2.2837835e+00   3.6032692e-01   6.3484287e-01  -1.6043970e+00  -1.4451582e+00   1.4158701e+00   7.2150201e-01  -1.5091160e+00  -9.9156699e-01   2.9810954e+00   3.5118496e+00   1.3617926e+00   2.8117266e+00   1.5932571e+00   3.1141108e+00   1.3337990e+00  -1.7154003e+00  -4.2200465e-01   2.3317331e+00   1.8193411e-01   8.6598683e-01  -2.8198475e+00   3.8045763e-01  -4.5604766e-01   2.0892015e+00  -1.7537399e+00   7.7210573e-01  -9.5523482e-01  -9.4620309e-01  -5.7500021e-01  -4.0699798e-01  -5.5103597e-01  -2.5448276e-01  -1.7753536e-02   8.2667245e-02   6.9465509e-02   7.5466517e-01  -1.5877133e+00  -1.4434725e+00   3.0259259e+00   3.8633098e+00   1.7828664e+00   2.4373579e+00  -4.7149539e-01  -1.1257286e+00   6.3228130e-01   1.3776412e+00  -1.6747738e+00  -2.8475972e+00  -1.4530936e+00   1.2123973e+00  -4.4327747e+00  -4.0658022e+00   2.6783211e-01   9.1427938e-01  -1.1060410e+00   8.4646481e-02   8.9600942e-01  -8.0926433e-01   2.2046725e-01   1.8401900e+00   1.5465977e+00   2.1741661e+00  -1.6070460e-02  -9.9741522e-01
  -6.5671004e-01  -1.0301368e-01   1.2248442e+00  -7.9857239e-02   2.1299941e-01   7.6692807e-01  -2.9150140e-01  -1.0627786e-01   8.2257209e-01  -6.6668842e-01  -6.6608878e-01   9.2648197e-01  -1.0788799e+00   7.3014349e-01   1.0644891e+00   1.0237417e-02  -4.0800383e+00  -1.4714896e+00   1.1884296e-01   7.4202326e-01   9.0086692e-02   4.0535764e+00   1.1214687e+00  -3.9448827e-01   2.5627940e-01   2.1540703e+00   1.3772892e-01   5.6764689e-01  -1.9975012e+00  -2.0399874e+00   1.8204096e+00   1.0897103e+00  -2.0734949e+00  -1.2275295e+00   2.4054915e+00   4.1218585e+00   1.6270074e+00   2.4286794e+00   1.6435994e+00   3.1419553e+00   2.4611507e+00  -2.9365946e+00  -1.4872502e+00   1.7581749e+00  -9.1375679e-01  -1.1958904e-01  -3.9726814e+00  -3.0881001e-01  -1.2073980e+00   1.7200467e+00  -1.9930612e+00   1.0704485e+00  -1.0461314e+00  -8.9660540e-01  -6.8184087e-01  -4.9463409e-02  -7.4765160e-01  -4.3620502e-01   1.6698774e-01   3.9476889e-01   3.6130256e-01   1.7287277e+00  -1.3283895e+00  -8.7413178e-01   3.8651571e+00   4.8306711e+00   1.4803921e+00   2.3472373e+00  -1.8612995e+00  -2.3677558e+00   1.5251020e+00   2.8711870e+00  -1.2148768e+00  -3.3827481e+00  -5.6022142e-01   1.7333349e+00  -4.6604096e+00  -4.4758914e+00  -9.0137495e-01  -1.7443823e-01  -1.9265424e+00  -2.5370018e-01   8.1569805e-01  -8.6343998e-01   7.3301203e-01   2.5565287e+00   1.9315102e+00   2.4365690e+00   3.5121161e-01  -9.8469471e-01
  -1.8134603e-01  -5.5434568e-01   1.3702930e+00  -1.8389781e-02   5.8305496e-01   6.6180003e-01   2.1433392e-01   1.0312511e-01   1.4922277e+00   4.2980794e-01  -6.3807772e-01   9.6856410e-01  -9.7669207e-01   6.1673456e-01   7.1298839e-01  -2.1216341e-01  -4.4075721e+00  -2.3288029e+00   2.7139539e-01   3.1730225e-01   2.6683551e-01   3.3387733e+00   1.4671041e+00  -1.8342491e-01  -3.7854023e-01   1.0728875e+00   1.2086055e-01  -4.3725829e-02  -2.4565408e+00  -1.9602597e+00   2.5289049e+00   1.0397399e+00  -2.0210543e+00  -1.0654539e+00   2.2001150e+00   4.4339458e+00   1.7185474e+00   1.0617424e+00   1.7994561e+00   3.0859768e+00   2.5276513e+00  -3.5063972e+00  -1.2879315e+00   1.7951189e+00   6.7127507e-01   7.6792855e-01  -2.9017070e+00  -3.3575574e-01   3.1971667e-01   1.4895119e+00  -1.3759676e+00   5.1067941e-01  -1.2240214e+00  -2.0790794e+00  -4.1406286e-01  -3.7997235e-01  -8.7020704e-01  -1.5051726e+00   9.0986053e-01   3.7869353e-01   1.1131590e+00   1.2635912e+00  -1.2427634e+00  -1.4094799e+00   2.9393647e+00   4.8707922e+00   1.5811675e+00   2.4906866e+00  -1.7571732e+00  -2.7226665e+00   2.1876155e+00   2.8526532e+00  -9.7573414e-01  -2.5872670e+00   1.2485166e-01   1.1308077e+00  -4.0666884e+00  -2.9668316e+00  -1.8453352e+00  -2.0420549e+00  -1.2514746e+00  -2.9588014e-01   6.4667515e-01  -1.0367766e+00   1.9415651e-01   1.8702947e+00   1.0227949e+00   1.4397507e+00  -2.7914122e-01  -1.0433300e+00
   4.8678070e-02  -1.1240108e+00   1.4219337e+00   9.1988117e-02   5.4178438e-01   4.9217115e-02   4.7766123e-01   6.2973462e-01   1.3214519e+00   1.0021390e+00   7.6176458e-02   1.9442987e+00  -5.1688917e-01   1.4055903e+00   1.0591531e+00  -1.9995711e-01  -3.2639785e+00  -1.8317763e+00   7.0888214e-01   4.3872121e-01   5.8591949e-02   3.4084059e+00   1.9092396e+00   2.0530959e-01  -1.1391797e+00   6.0813911e-01  -1.6295142e-01  -5.9714901e-01  -1.9191232e+00  -1.4176238e+00   3.5182785e+00   2.1276428e+00  -1.2811452e+00  -5.3585654e-01   3.0207355e+00   5.4349517e+00   1.0498319e+00   1.4704863e-01   1.8126308e+00   2.6761950e+00   1.6401534e+00  -4.8999302e+00  -3.2905942e-01   2.2587969e+00   1.7643980e+00   1.4434267e+00  -1.3978417e+00  -1.1406258e-01   1.8647638e-02   1.6995375e+00  -2.3920853e+00   3.4049041e-01  -2.7759121e+00  -3.4774475e+00  -1.2114629e+00  -1.2206019e+00  -9.2216603e-01  -1.8286487e+00   4.0717877e-01  -8.3792995e-02   1.4145406e+00   2.0726737e+00  -1.0540362e+00  -1.0283306e+00   2.2466948e+00   5.4936670e+00   6.1806821e-01   1.8819136e+00  -2.3560457e+00  -3.5723707e+00   2.1520383e+00   2.5851566e+00  -8.6386505e-01  -2.2617492e+00   1.1082474e+00   1.4375123e+00  -3.5027355e+00  -2.5680928e+00   3.8580909e-01  -3.3134683e-01  -2.2636496e-01   6.1619459e-01   1.0430057e+00  -6.1245208e-01  -2.8114288e-01   1.5680490e+00   8.0706340e-01   1.0009420e+00  -9.7859567e-01  -1.0562248e+00
  -4.7718637e-01  -9.6535514e-01   1.3705963e+00  -4.8773410e-02   4.0412213e-01   3.4791758e-01   6.8367739e-01   1.1266345e+00   1.4524428e+00   1.1273008e+00  -1.9787140e-01   1.8972452e+00  -7.0553483e-01   1.7043810e+00   1.1959980e+00  -2.2655078e-01  -4.0250516e+00  -2.2544054e+00   3.8731349e-01   4.3857798e-01  -4.7253569e-01   3.8017642e+00   1.5571557e+00  -9.0999053e-02  -1.9350869e+00   6.3254221e-01  -2.2552112e-01  -5.3853590e-01  -1.5547244e+00  -1.3134559e+00   2.8758232e+00   1.3723161e+00  -1.7535762e+00  -9.5002130e-01   3.1659485e+00   5.9435148e+00   1.3316724e+00   6.2460563e-01   1.0944368e+00   3.3098411e+00   1.5700835e+00  -4.2959530e+00  -7.8742173e-01   1.3249821e+00   8.3319023e-01   4.0625289e-01  -2.3404751e+00  -7.7567774e-01  -4.1761335e-01   1.1120889e+00  -2.2193570e+00   1.2844157e-02  -2.7428525e+00  -3.1123003e+00  -1.7594636e+00  -9.3402541e-01  -1.6023881e+00  -1.8449907e+00   5.5986648e-01   1.9877771e-01   1.0055325e+00   2.2722178e+00  -1.5032803e+00  -1.1651705e+00   2.0573818e+00   6.0553789e+00   5.8727950e-01   1.8284998e+00  -2.3950659e+00  -3.6040245e+00   1.9608212e+00   2.7583298e+00  -2.3282617e-01  -1.7435675e+00   7.9657462e-01   1.4985472e+00  -3.4444531e+00  -1.9793875e+00  -4.2542050e-01   1.3279537e-01  -1.0137575e+00   5.8050061e-01   1.1209221e+00  -1.0341144e+00  -4.7388077e-01   1.5449730e+00   4.5254960e-01   1.0191796e+00  -7.9347765e-01  -1.1002672e+00
  -4.9823218e-01  -1.0494493e+00   1.2988541e+00  -1.0626943e-01   5.4831892e-01   2.5928038e-01   8.2813217e-01   1.4130079e+00   1.5589380e+00   1.3699528e+00  -4.8527805e-02   2.0269707e+00  -5.7628412e-01   1.9563869e+00   1.2549444e+00  -3.3324067e-01  -3.7330875e+00  -2.2584020e+00   4.4832622e-01   3.6789797e-01  -5.6494588e-01   3.8836737e+00   1.4217066e+00  -1.7436548e-01  -2.2807861e+00   1.8569838e-01  -1.5001130e-01  -7.2947964e-01  -1.0780220e+00  -9.2273848e-01   2.7767774e+00   1.1706348e+00  -1.6796123e+00  -7.8106287e-01   3.4678720e+00   6.5915563e+00   1.3311797e+00   2.3482324e-01   6.4511474e-01   3.1336106e+00   1.5316709e+00  -3.9707618e+00  -4.3727275e-01   1.1393768e+00   9.4238447e-01   4.3099614e-01  -1.7646606e+00  -9.3391342e-01  -5.2829812e-01   6.1324420e-01  -2.1654435e+00  -3.3797866e-01  -3.0005590e+00  -3.3852991e+00  -1.9521346e+00  -9.9097204e-01  -1.6948875e+00  -2.0190786e+00   5.5072002e-01   9.8818661e-02   9.4638098e-01   2.2904481e+00  -1.3966199e+00  -9.2632851e-01   1.4826937e+00   6.0809395e+00   6.5688591e-02   1.5570576e+00  -2.5473953e+00  -3.7879665e+00   1.8618771e+00   2.6664258e+00   1.2921813e-01  -1.1177712e+00   8.8830457e-01   1.4030018e+00  -3.1326489e+00  -1.1801596e+00  -1.5806444e-01   4.0254206e-01  -8.9530049e-01   8.6346774e-01   1.2997653e+00  -9.7303985e-01  -6.6036005e-01   1.3813160e+00   2.2627754e-01   5.3043570e-01  -9.5512374e-01  -9.7574218e-01
  -1.2042559e+00  -1.1516819e+00   1.1893085e+00  -1.5985919e-01   5.7120517e-01   9.1665129e-02   7.4001603e-01   1.6187701e+00   1.8410283e+00   1.3403873e+00  -4.7511152e-01   1.8038349e+00  -5.4077067e-01   2.3648339e+00   1.2575420e+00  -3.6189463e-01  -4.3061170e+00  -2.8006910e+00  -1.9816766e-01  -7.9021488e-02  -6.7808845e-01   4.1802776e+00   1.4475866e+00  -1.0580666e-01  -2.8811327e+00  -1.8206198e-01  -5.8800868e-02  -7.5729688e-01  -1.0110023e+00  -1.0977525e+00   1.9781017e+00   2.2051569e-01  -2.5350588e+00  -1.3902847e+00   4.5251697e+00   7.6912071e+00   1.7786951e+00   2.4248662e-01  -3.3788740e-01   2.8338344e+00   1.3459226e+00  -3.0481931e+00  -5.3524370e-01   5.8855342e-01   1.6779627e+00   4.9970812e-01  -1.8256723e+00  -1.8225900e+00  -5.3707708e-02   4.3364666e-01  -1.5356241e+00  -3.9501127e-01  -2.1427338e+00  -3.1424184e+00  -2.1674137e+00  -9.9713820e-01  -2.4525164e+00  -2.1793464e+00   4.7407948e-01   4.0757490e-01   3.7691490e-01   2.2515633e+00  -1.6476377e+00  -9.3312378e-01   2.2016513e+00   6.2773915e+00   6.3623978e-01   2.1201996e+00  -3.2542998e+00  -4.3283355e+00   1.8253156e+00   2.7273487e+00   1.3318864e-01  -8.4737926e-01   5.0344979e-01   1.3321064e+00  -2.8537530e+00  -3.6922032e-02  -1.1588883e+00  -6.8644328e-01  -1.5657567e+00   3.8552988e-01   1.2442691e+00  -1.4946535e+00  -3.8192909e-01   1.5776731e+00   8.5857673e-02   3.6996691e-01  -6.1424116e-01  -7.2231552e-01
  -1.7015183e+00  -8.4104809e-01   1.0594417e+00  -3.0732543e-01   1.3198045e+00   9.0813340e-01   8.1337598e-01   1.7343478e+00   2.1096535e+00   1.4040544e+00  -1.0004364e+00   1.0877820e+00  -8.6563577e-01   1.9755156e+00   1.2377477e+00  -5.6904810e-01  -4.4816085e+00  -3.2082305e+00  -4.0841141e-01  -6.1152637e-02  -1.8562307e-01   4.3999807e+00   8.7784986e-01  -5.8580834e-01  -1.4562140e+00  -1.1769853e-01   8.0819545e-01  -1.5367419e-01  -5.0319326e-01  -7.9120061e-01   1.2645098e+00  -6.2444177e-01  -3.0335201e+00  -1.2745385e+00   4.5758785e+00   8.3452693e+00   1.9239600e+00   5.7763592e-01  -1.2840576e+00   2.6612372e+00   1.7915291e+00  -9.0403530e-03  -1.3574876e+00  -2.0448586e-01   4.9439956e-01   3.0904161e-01  -2.7513325e+00  -2.4332622e+00  -2.5142023e-01  -2.5631075e-01  -8.0067398e-01  -7.5132124e-01  -6.5957341e-01  -2.2243081e+00  -2.1361119e+00  -7.8338106e-01  -2.7932965e+00  -1.9861584e+00   4.0987181e-01   8.3560254e-01  -2.3019674e-01   1.8219674e+00  -1.9302319e+00  -1.1090067e+00   1.9665588e+00   6.3342407e+00   5.7972030e-01   2.6784577e+00  -2.9172066e+00  -3.5409099e+00   1.7111474e+00   2.3116060e+00   6.0822091e-01   4.8371509e-01  -2.5369952e-01   9.7144963e-01  -2.6394810e+00   1.3937837e+00  -1.7771358e+00  -8.4714902e-01  -1.9429012e+00   2.2589205e-01   1.1813394e+00  -2.1476849e+00  -3.1521264e-01   1.3069391e+00  -1.2228392e-01  -2.6156757e-01  -3.0272233e-01  -3.9221152e-01
  -1.9631932e+00  -6.4167747e-01   9.3130360e-01  -3.3318629e-01   1.1675885e+00   1.1235415e+00   5.9203391e-01   1.7598533e+00   1.6610778e+00   1.0802489e+00  -1.2689869e+00   8.6643284e-01  -1.0849318e+00   1.9708897e+00   1.1900554e+00  -7.3454918e-01  -4.3385187e+00  -3.1807120e+00  -8.0544064e-01  -1.7983884e-01   5.0604145e-01   5.4321355e+00   5.7361668e-01  -7.5510191e-01  -6.9128794e-01   3.2286778e-02   1.1383450e+00   1.8300316e-01  -1.2986985e-01  -1.1600561e+00   1.2025289e+00  -5.8526446e-01  -3.3828749e+00  -1.0634844e+00   4.4661874e+00   8.8949815e+00   1.9469987e+00   2.0462229e-01  -1.6869411e+00   1.7014630e+00   3.2162764e+00   8.7298540e-01  -2.6657228e+00  -1.2544771e+00  -1.3985852e+00  -6.9603819e-01  -4.0818600e+00  -3.5347950e+00  -1.4618610e+00  -1.0270298e+00  -9.8588274e-01  -4.9719474e-01  -5.0315054e-02  -1.4572464e+00  -2.3800602e+00  -6.2591917e-01  -2.8796915e+00  -1.6217368e+00  -9.0257404e-02   1.0006844e+00  -7.1519009e-01   2.4731684e+00  -1.5005439e+00  -3.8938021e-01   2.5625615e+00   6.7493487e+00   2.6850434e-01   2.8492346e+00  -3.7800759e+00  -3.7224572e+00   2.3485075e+00   3.0048165e+00   1.4783906e+00   7.4978599e-01   5.3540822e-01   1.4379773e+00  -2.7794385e+00   1.4620585e+00  -2.0298369e+00  -1.2766523e+00  -2.4309889e+00  -1.4869693e-01   1.3359415e+00  -2.1898060e+00   3.4428776e-01   1.7254271e+00   3.6870025e-01  -1.3169146e-01   2.8967455e-01  -7.0820372e-02
  -2.3077117e+00  -4.8613456e-01   8.8875613e-01  -2.7485567e-01   1.0127033e+00   1.1961867e+00   7.1478749e-01   2.1825330e+00   1.6544529e+00   1.3567236e+00  -1.2924918e+00   7.3447143e-01  -1.1207493e+00   2.2392839e+00   1.1562279e+00  -6.4320586e-01  -4.4094731e+00  -3.3678766e+00  -8.4573105e-01  -5.1000036e-02   5.8827071e-02   5.1818219e+00   2.8492758e-01  -9.5302216e-01  -1.4041635e+00   1.4720113e-01   9.5932390e-01   9.6881335e-02   2.3265040e-01  -1.0521325e+00   3.3123135e-01  -1.3892214e+00  -3.5187790e+00  -1.1420461e+00   4.7206883e+00   8.7914790e+00   1.8792444e+00   2.0895365e-01  -2.2391839e+00   1.5259259e+00   2.7557198e+00   7.8866351e-01  -2.4123356e+00  -1.8601211e+00  -1.6641266e+00  -1.0864242e+00  -4.3515017e+00  -3.8830849e+00  -1.5818859e+00  -1.0370581e+00  -7.0320812e-01  -7.3585759e-01  -3.2191223e-01  -1.3595266e+00  -2.9680629e+00  -6.4799845e-01  -3.2037718e+00  -1.5550459e+00   8.5238138e-02   1.2387140e+00  -9.7784092e-01   2.6300715e+00  -1.7595690e+00  -4.1883867e-01   2.1751135e+00   6.7343391e+00   1.2563600e-01   2.6121673e+00  -3.8496191e+00  -3.6020647e+00   1.9243934e+00   3.0652740e+00   1.8834682e+00   1.2616017e+00  -1.3062959e-01   1.5392252e+00  -2.8707173e+00   2.0769194e+00  -2.3853937e+00  -8.2470949e-01  -3.0078677e+00  -2.1877778e-01   1.2261429e+00  -2.4182082e+00  -7.6899189e-02   1.3342187e+00   9.1117034e-02  -2.6298506e-01   3.4704537e-01  -9.1153540e-02
  -2.7796771e+00  -1.0730991e+00   1.1134859e+00  -1.5413724e-01   1.5232580e+00   1.7194450e+00   7.9634384e-01   2.2598086e+00   2.3735655e+00   2.0005285e+00  -2.1446109e+00  -1.6152012e-01  -1.5705393e+00   1.9741359e+00   5.2118352e-01  -7.0892592e-01  -4.7858256e+00  -4.4822617e+00  -1.3652496e+00  -6.4531548e-01   4.5278144e-01   5.8237930e+00   6.8134455e-01  -6.4586188e-01  -9.5055994e-01   1.0318455e+00   1.3794041e+00   3.3769494e-01  -3.5068847e-01  -1.9072535e+00   4.5061819e-02  -2.0181176e+00  -4.1734104e+00  -1.7603426e+00   5.1281944e+00   7.8825680e+00   2.3823458e+00  -4.2319672e-01  -2.1791746e+00   1.1542404e+00   3.0261120e+00   1.8316253e+00  -2.5182225e+00  -2.6940953e+00  -2.9038733e-01  -7.0546534e-01  -3.8625694e+00  -4.6483529e+00   3.0695283e-01  -5.2828053e-01   5.8079933e-01  -6.1725587e-01   4.4391477e-01  -1.5501840e+00  -2.4909475e+00  -5.1876657e-01  -3.8310913e+00  -2.4297532e+00   6.5977766e-01   1.0585822e+00  -1.2232382e+00   1.8126244e+00  -2.0982672e+00  -1.2243593e+00   2.5849803e+00   6.5405943e+00   6.4217736e-01   2.4113055e+00  -4.3257047e+00  -4.0007392e+00   2.6411163e+00   3.2573404e+00   2.3902173e+00   1.5047155e+00   1.9037705e-01   1.1636266e+00  -2.1322415e+00   2.9378545e+00  -3.4427786e+00  -2.7018156e+00  -3.0751422e+00  -6.8149226e-01   7.6961558e-01  -2.6183712e+00  -2.0361029e-01   1.1347099e+00  -4.1776640e-01   1.9290382e-01   6.3886229e-01   6.6704842e-02
  -1.8914144e+00  -6.6829581e-01   1.2025644e+00   7.8211277e-02   1.1936488e+00   1.4563834e+00   9.6934612e-01   2.4724229e+00   1.6079408e+00   2.2133065e+00  -1.4454321e+00   1.9302700e-01  -1.4803769e+00   1.7980456e+00   3.0927864e-01  -6.7706986e-01  -3.4182649e+00  -3.7649144e+00  -3.8988308e-01   1.6908886e-01   4.8764195e-01   5.2712047e+00   7.7007220e-01  -5.1782309e-01  -6.1838177e-01   1.1131765e+00   1.1283062e+00  -9.6294307e-02   2.0161732e-01  -1.5198367e+00   8.5804998e-01  -9.4417435e-01  -3.1579670e+00  -2.5940729e-01   4.0803019e+00   6.9131777e+00   1.6815478e+00  -1.3938135e+00  -1.6316410e+00   6.1621922e-01   3.4683707e+00   1.6610378e+00  -2.2150145e+00  -2.4515054e+00  -1.1474884e+00  -1.0023529e+00  -3.4623419e+00  -3.7315825e+00  -7.5776565e-01  -9.9938361e-01  -4.0134043e-01  -9.1645414e-01  -9.7954455e-01  -2.0634941e+00  -2.7678131e+00  -7.7363601e-01  -2.9290356e+00  -2.2604183e+00  -1.4932007e-02   4.5594389e-01  -1.0814594e+00   2.1930606e+00  -1.7511327e+00  -8.5373851e-01   1.0017429e+00   6.6426940e+00  -1.0953643e+00   1.1331581e+00  -3.8738308e+00  -3.7305720e+00   2.7311627e+00   3.1442750e+00   3.3829819e+00   2.2195980e+00   9.0288687e-01   1.4242892e+00  -1.8876041e+00   3.6127998e+00  -1.8626943e+00  -1.2296838e+00  -2.0342887e+00   3.3352751e-01   6.5441049e-01  -1.4118402e+00  -8.8355410e-01   4.8786879e-01  -7.0654886e-01   5.2007815e-02  -1.3827001e-01  -1.6832879e-01
  -1.7115407e+00  -4.4915118e-01   1.1179627e+00   1.9567608e-01   1.0871873e+00   1.1868818e+00   8.7005423e-01   2.3774145e+00   1.2582135e+00   2.0914520e+00  -1.2928496e+00   2.2535132e-01  -1.2692417e+00   1.7543203e+00   2.6512246e-01  -6.3225020e-01  -2.7276147e+00  -3.5214390e+00  -1.5102048e-01   3.4368006e-01   7.1265375e-01   4.5887796e+00   7.4933807e-01  -4.2407947e-01  -2.9475955e-01   8.0347160e-01   1.1180998e+00  -1.5869344e-01   4.2254044e-01  -1.3676531e+00   7.7287191e-01  -8.6942826e-01  -2.8792948e+00   2.1056342e-01   3.4997395e+00   6.1126784e+00   1.5772860e+00  -1.5772308e+00  -1.5058182e+00   1.6552664e-01   3.8098053e+00   2.2388788e+00  -2.2302537e+00  -2.5679207e+00  -1.7056968e+00  -1.0583474e+00  -3.4251085e+00  -3.5672703e+00  -1.2449733e+00  -1.2647232e+00  -5.1219538e-01  -8.5572329e-01  -7.8798557e-01  -1.5145982e+00  -2.5572441e+00  -7.0105431e-01  -2.6332993e+00  -2.1183868e+00  -2.7125437e-01   2.8581875e-01  -1.0944231e+00   2.4172852e+00  -1.1216852e+00  -4.4726981e-01   1.0018200e+00   6.4102298e+00  -1.5361388e+00   7.3324112e-01  -3.8754469e+00  -3.4231015e+00   2.5947121e+00   2.8127146e+00   3.5694968e+00   2.6069629e+00   8.6359221e-01   1.2017803e+00  -2.4917012e+00   3.5202354e+00  -1.3885081e+00  -9.6730376e-01  -1.5796602e+00   4.5541490e-01   8.4218654e-01  -1.0019429e+00  -4.9964323e-01   5.2304536e-01  -6.0383091e-01  -7.7263604e-03  -5.1228413e-02   5.6067069e-02
  -1.7092604e+00  -7.0770203e-01   1.0102588e+00   4.5396485e-01   1.4198287e+00   8.4980216e-01   8.4603113e-01   2.6011215e+00   1.2524190e+00   2.4692513e+00  -1.0984732e+00   3.2377513e-01  -1.0205189e+00   1.9704437e+00   3.2001290e-01  -5.0593016e-01  -1.4178203e+00  -2.9762750e+00   3.2813278e-01   7.3190422e-01   6.7645576e-01   4.1553240e+00   9.0872712e-01  -3.8653318e-02  -2.5384561e-01   1.2411998e+00   1.1450296e+00  -3.3600992e-01   9.1447282e-01  -9.1544190e-01   6.9675007e-01  -3.8343330e-01  -1.9293403e+00   7.0533396e-01   4.2473975e+00   5.8491511e+00   1.1225918e+00  -1.9458368e+00  -1.7640198e+00  -5.8849348e-01   2.5744023e+00   2.1795535e+00  -8.1109049e-01  -2.1218452e+00   1.7945504e-01  -1.0751363e-02  -1.3663393e+00  -3.2624401e+00  -2.6427791e-01  -5.3862021e-01  -9.0021141e-01  -1.1970885e+00  -2.0414064e+00  -2.7576257e+00  -3.1843940e+00  -1.7132525e+00  -2.5932553e+00  -2.1908758e+00  -7.7818440e-01   4.6037562e-02  -1.6618405e+00   1.9791344e+00  -1.9668315e+00  -9.7339216e-01  -5.5242484e-01   5.6864184e+00  -1.8477229e+00   3.4083319e-01  -2.9281435e+00  -2.7474339e+00   2.2395262e+00   2.7197926e+00   3.2990650e+00   2.8382763e+00   4.2998346e-01   1.5026818e+00  -9.3121688e-01   5.0118793e+00   2.4036288e-02   1.4845590e-01  -1.0850307e+00   7.2830464e-01   7.5423894e-01  -1.0317592e+00  -1.7333701e+00  -7.0519324e-01  -1.2185174e+00  -4.0226596e-01  -7.8987210e-01  -2.0272115e-01
  -2.0014073e+00  -4.1978302e-01   1.0073653e+00   5.8324501e-01   1.2058982e+00   1.4541428e+00   7.3615418e-01   2.6582568e+00   9.7003164e-01   2.3397623e+00  -1.7793666e+00  -1.2247609e-01  -1.5637335e+00   1.6338257e+00   2.5420304e-02  -4.4633268e-01  -1.8125860e+00  -3.2872342e+00   1.0893109e-01   9.0918149e-01   7.8970881e-01   4.3542794e+00   7.0659335e-01  -7.5030277e-02   3.5388936e-01   2.1205293e+00   1.1955876e+00   1.0024656e-01   6.4293229e-01  -1.4861520e+00   1.8011069e-01  -5.8518406e-01  -2.1139710e+00   5.8708092e-01   3.2612217e+00   4.4905270e+00   1.2360338e+00  -1.5406970e+00  -1.6842122e+00  -6.8068077e-01   2.9225455e+00   2.8429213e+00  -1.9193974e+00  -3.0902926e+00  -1.4040868e+00  -1.0014235e+00  -2.8646426e+00  -3.7033769e+00  -5.4155558e-01  -3.2465329e-01  -6.2776369e-01  -9.2894612e-01  -1.5085050e+00  -1.7920020e+00  -3.2055836e+00  -1.3636394e+00  -2.7155639e+00  -2.0131049e+00  -6.2247939e-01   3.8367756e-01  -1.9926766e+00   2.0983904e+00  -2.2651240e+00  -1.2995540e+00  -2.2917948e-01   5.7494849e+00  -1.7735735e+00   1.1374758e-01  -2.8694339e+00  -2.2242597e+00   2.4730256e+00   3.2967543e+00   3.7742810e+00   2.8702981e+00   9.3192655e-02   1.6750071e+00  -1.1550582e+00   4.6616320e+00  -7.6625579e-01  -3.0378621e-02  -1.8147939e+00   2.1830086e-01   4.4892430e-01  -1.3338346e+00  -1.6356756e+00  -7.5101404e-01  -1.2213800e+00   2.1038368e-01  -2.9011746e-01  -2.3059997e-01
  -1.5470918e+00  -3.0479834e-01   9.2066819e-01   7.9865064e-01   1.0591035e+00   1.5700511e+00   6.4527495e-01   2.7858348e+00   5.4809271e-01   2.4519335e+00  -1.5109272e+00   1.3479235e-01  -1.6512896e+00   1.6539192e+00  -6.6552447e-02  -2.5855221e-01  -7.7849638e-01  -2.3996337e+00   6.3034491e-01   1.3946553e+00   7.0218212e-01   4.6009697e+00   3.9207637e-01   5.2945223e-02   5.1124143e-01   2.9546593e+00   9.7130597e-01   5.1829731e-02   1.0149218e+00  -1.3003726e+00   2.2855897e-01   2.8950655e-01  -1.0330476e+00   1.2357742e+00   2.2384812e+00   2.8672467e+00   7.1609453e-01  -1.7386594e+00  -1.0558148e+00  -9.9718277e-01   2.6031652e+00   1.5335143e+00  -8.2713121e-01  -2.8302645e+00  -1.7859436e+00  -1.1420496e+00  -1.8730437e+00  -3.0193654e+00  -8.2760366e-01   2.7646197e-01  -1.1597192e+00  -8.3467248e-01  -3.1627041e+00  -2.3042339e+00  -3.3192528e+00  -1.4285907e+00  -1.9988926e+00  -1.7746352e+00  -4.9621083e-01   1.3371080e-01  -1.7918216e+00   2.4017447e+00  -2.3807298e+00  -1.0475725e+00  -1.7029679e+00   4.9859063e+00  -3.1409822e+00  -1.4046185e+00  -2.3368733e+00  -1.6616695e+00   2.2426397e+00   3.9170781e+00   3.9712649e+00   2.4293707e+00   2.0874737e-02   1.8417014e+00  -6.4003653e-01   4.0445095e+00   5.8013413e-01   1.8182005e+00  -1.7378757e+00   6.6726214e-01   3.1024591e-01  -8.0309323e-01  -2.3831073e+00  -1.3834410e+00  -1.1552220e+00   3.9103088e-01  -5.5718582e-01  -4.7688882e-01
  -1.6451538e+00  -7.6249997e-03   6.2033617e-01   9.2792737e-01   7.9852965e-01   1.3793501e+00   2.8069949e-01   2.5625631e+00   2.1705761e-01   1.9291848e+00  -1.9461455e+00   1.8179091e-01  -1.5804877e+00   1.6674002e+00  -1.5371329e-01  -1.5349912e-01  -7.7323901e-01  -2.2032567e+00   4.6156932e-01   1.4500221e+00   6.7383263e-01   4.0469322e+00   1.7975819e-01   2.2804795e-01   5.5376615e-01   2.6710460e+00   8.3095359e-01   1.1920739e-01   8.0959323e-01  -1.4633222e+00  -4.7585988e-01   1.0385635e-01  -8.9867718e-01   1.2116712e+00   1.3253068e+00   1.7798328e+00   9.6004152e-01  -1.2656799e+00  -1.1653301e+00  -1.3927928e+00   2.2574356e+00   2.0142283e+00  -1.1068193e+00  -2.8801943e+00  -2.3382506e+00  -1.1599081e+00  -2.2839168e+00  -2.9196884e+00  -9.8079562e-01   5.2988235e-01  -9.1616220e-01  -4.6685924e-01  -2.4119928e+00  -1.3266945e+00  -2.8954407e+00  -1.1856034e+00  -1.7420992e+00  -1.4833250e+00  -4.8983788e-01   4.6145687e-01  -1.8636739e+00   2.4643949e+00  -2.2716155e+00  -8.9194947e-01  -1.0905762e+00   4.4035353e+00  -2.9854733e+00  -1.4321659e+00  -2.0254943e+00  -1.0204079e+00   2.0091305e+00   4.0106007e+00   3.4612755e+00   2.1173909e+00  -7.4134683e-01   1.6981215e+00  -9.1540079e-01   3.4708737e+00   3.4235640e-01   1.4695382e+00  -2.1159212e+00   2.0511367e-01   2.7661513e-01  -9.2909173e-01  -1.7882024e+00  -1.0622603e+00  -8.4186216e-01   6.1103827e-01  -1.4523935e-01  -2.6691459e-01
  -1.3382229e+00   6.2853475e-01   5.8406838e-01   8.9749442e-01   1.6099185e+00   2.3004227e+00   2.1672335e-01   2.2370349e+00   1.1206958e-01   1.6483186e+00  -1.9761290e+00  -1.5268318e-01  -1.5379391e+00   8.6905447e-01   2.3635530e-01  -2.5605406e-01  -4.0724940e-01  -1.7433874e+00   1.0714741e+00   1.8273658e+00   1.9703977e+00   3.5400845e+00  -9.2635135e-02  -1.4416134e-01   3.2283278e+00   2.9092276e+00   1.6746840e+00   1.1952988e+00   9.5813796e-01  -7.4969654e-01  -3.0043383e-01   4.6728960e-01  -6.0508733e-01   1.6667227e+00  -8.0871494e-01   5.0198899e-01   6.9771901e-01  -1.1373919e-02  -8.2601537e-01  -9.1473035e-01   3.1966348e+00   4.0420966e+00  -2.3695833e+00  -2.9464646e+00  -4.2604047e+00  -9.9592003e-01  -3.7128576e+00  -2.6230333e+00  -1.7330216e+00   6.2154064e-01  -9.3825298e-01  -2.5935481e-01  -9.7565884e-01   5.1905816e-02  -2.2450674e+00  -1.0521274e+00  -1.2499865e+00  -8.9591788e-01  -6.6000293e-01   7.9131683e-01  -1.6471975e+00   2.6855400e+00  -1.6331934e+00  -7.3197744e-01  -5.0495566e-01   4.2508742e+00  -3.4330279e+00  -1.4211494e+00  -1.7628172e+00  -3.6329597e-01   1.8538040e+00   3.5747068e+00   2.8060211e+00   2.8436244e+00  -2.0001708e+00   1.6076037e+00  -2.1629596e+00   3.2115193e+00   4.7384152e-01   2.2922246e+00  -1.7225476e+00   6.5168783e-02   6.1507439e-01  -1.1770507e+00  -1.1577801e+00  -1.1848407e+00  -3.0244377e-01   3.1990912e-01   2.3873386e-01  -5.0155155e-02
  -1.0144705e+00   7.0590800e-01   5.5748422e-01   1.1822124e+00   7.7284015e-01   2.1647381e+00  -2.0739761e-01   2.0425221e+00  -5.1016282e-01   1.1505721e+00  -2.6467088e+00  -1.3852916e-01  -1.9870286e+00   6.8512032e-01  -3.3730300e-01  -2.1080273e-01  -9.0772109e-01  -1.7810986e+00   6.5761859e-01   1.6518618e+00   2.4221421e+00   4.4558135e+00   3.1311483e-01   4.7289901e-01   3.2140711e+00   3.4466454e+00   1.2496380e+00   1.0864721e+00  -5.8440064e-02  -2.0275873e+00   1.0637923e-01   1.3514377e+00  -6.7834824e-01   1.6212530e+00  -2.0361464e+00  -4.5410424e-01   8.8669660e-01  -6.8223755e-01  -3.7737001e-01  -1.9697768e+00   3.8689977e+00   2.8281427e+00  -3.5363080e+00  -3.2228974e+00  -4.4869915e+00  -1.4892098e+00  -4.4786874e+00  -3.0259198e+00  -1.3588081e+00   1.3146020e+00  -1.0037035e+00   4.8550717e-01  -9.9938898e-01  -5.4722585e-02  -1.9862593e+00  -1.0893333e+00  -7.6579926e-01  -9.1251494e-01  -8.2130795e-01   1.0115790e+00  -1.6836905e+00   2.9535872e+00  -1.9986672e+00  -8.4171313e-01   2.6809550e-01   4.1040839e+00  -3.4193590e+00  -1.6638746e+00  -2.4925569e+00  -1.0966515e+00   3.1730779e+00   5.5049677e+00   2.8847015e+00   1.6107005e+00  -1.1410931e+00   2.5146884e+00  -1.1415500e+00   3.0839559e+00  -6.4765719e-01   5.4764922e-02  -2.5949745e+00  -9.9002599e-01  -1.3086842e-01  -1.1375431e+00  -1.0147969e+00  -9.8007439e-01   1.3937821e-02   1.2183776e+00   4.8114674e-01  -3.0596638e-01
  -5.0936978e-01   8.7645816e-01   3.6185642e-01   1.2195577e+00   6.6787336e-01   2.1396030e+00  -2.2483575e-01   1.6015184e+00  -3.7174954e-01   1.3223089e+00  -2.6415045e+00  -3.6272165e-02  -1.7887768e+00   3.8358702e-01  -5.0710883e-01  -1.4541876e-01  -8.3403345e-01  -1.6460984e+00   7.7219245e-01   1.4139942e+00   2.2847893e+00   2.8653547e+00   3.7183750e-02   5.8861416e-01   2.8466531e+00   2.5261799e+00   8.9975225e-01   9.6480078e-01  -4.6882604e-01  -1.8368408e+00  -4.2043666e-02   1.2907535e+00  -1.0612738e-01   1.7975755e+00  -3.7627122e+00  -2.4248537e+00   1.1903169e+00  -6.2954247e-01   7.3432300e-01  -1.4289973e+00   3.6998914e+00   1.5020038e+00  -3.5651559e+00  -3.1707545e+00  -4.6815134e+00  -1.3384653e+00  -4.4277971e+00  -2.4588970e+00  -1.0288816e+00   1.2863689e+00  -5.7414502e-01   6.7377381e-01  -5.0197987e-01   7.2322248e-01  -8.9781841e-01  -5.3546811e-01  -2.1517357e-01  -1.0659194e+00   7.9684481e-02   1.1348389e+00  -5.2436236e-01   3.0909971e+00  -8.9939571e-01  -5.5063639e-01   5.2134590e-01   3.2024537e+00  -3.1481858e+00  -1.9864599e+00  -2.0459723e+00  -4.9739170e-01   2.7601848e+00   4.9625619e+00   2.2269865e+00   1.0807603e+00  -1.4978570e+00   1.1164692e+00  -2.1513911e+00   1.5229100e+00  -1.0751203e+00  -5.1452626e-01  -2.0976615e+00  -1.1241560e+00   9.9521633e-02  -9.1790304e-01  -2.3804194e-01  -8.1893771e-01   1.3666082e-01   9.7097673e-01   8.3430817e-01  -1.3983075e-01
   4.7932186e-02   5.2475603e-01   1.8933288e-01   1.4149486e+00   8.5053958e-01   1.6345935e+00  -1.2685235e-01   1.8350398e+00  -6.4418236e-01   1.6257697e+00  -1.6843277e+00   1.0037513e+00  -1.1338234e+00   8.7040467e-01   1.3668277e-01   1.1579693e-01   1.2208769e+00  -8.5420541e-02   1.7988252e+00   2.0233506e+00   1.9579004e+00   1.8861025e+00   2.2085767e-01   1.0029325e+00   2.6150913e+00   2.5578139e+00   5.3442110e-01   7.1077440e-01   2.5553057e-01  -5.8546423e-01   6.2077005e-01   2.8729691e+00   1.8495179e+00   2.6326202e+00  -3.6812217e+00  -2.8438111e+00   1.7879442e-01  -5.7244758e-01   1.1800120e+00  -1.6265317e+00   1.3630136e+00  -4.6727014e-01  -1.7935678e+00  -1.8918901e+00  -3.0141834e+00   5.5949921e-02  -2.0572331e+00  -1.2591818e+00  -7.8105429e-01   2.5504148e+00  -1.8277119e+00   5.4024943e-01  -2.5494226e+00  -8.1474745e-01  -1.5480422e+00  -1.7887277e+00   4.7266268e-01  -8.4760764e-01  -4.8193592e-01   7.7809288e-01  -1.3654059e-01   3.4303552e+00  -1.2489427e+00  -6.1851651e-01  -1.0087615e+00   2.4482661e+00  -4.0782628e+00  -2.8801055e+00  -1.2333111e+00  -1.8178100e-01   1.7717029e+00   4.3360091e+00   1.0866343e+00   8.0260063e-01  -1.9599663e+00   1.3760623e+00  -8.5360907e-01   1.5227884e+00   2.2485407e+00   2.6437189e+00  -9.4386914e-01  -2.9332745e-01   4.6214902e-01  -6.8278363e-01  -1.3961829e+00  -1.9869644e+00  -4.0747101e-02   4.0024878e-01  -1.3768436e-01  -5.0753840e-01
  -2.6671263e-01   8.4644648e-01   3.2757899e-02   1.3291161e+00   4.5790543e-01   2.0065657e+00  -1.4726177e-01   1.8965580e+00  -6.5651172e-01   1.2634857e+00  -2.2501719e+00   8.4567352e-01  -1.3910124e+00   8.5123298e-01   2.5135978e-01   3.9058790e-01   2.0903253e-01  -2.3543891e-01   1.3327214e+00   1.9974488e+00   1.3908774e+00   1.7736545e+00  -1.7271212e-01   8.5568080e-01   1.9885079e+00   2.9666224e+00   2.0284112e-01   9.8798331e-01  -4.3828144e-02  -7.9320161e-01  -2.4512149e-01   2.3322780e+00   1.6502572e+00   1.8200075e+00  -4.8331908e+00  -4.1293235e+00   5.2460201e-01   7.6162087e-01   1.1398476e+00  -6.8284373e-01   5.7381547e-01  -4.5380923e-01  -2.3657998e+00  -2.4482499e+00  -3.8389095e+00  -7.6941570e-01  -3.3328283e+00  -1.4045849e+00  -5.2656295e-01   3.0816103e+00  -1.2666209e+00   8.2009435e-01  -2.0138507e+00   1.1401003e-01  -1.3054441e+00  -1.2463244e+00   3.5497117e-01  -5.5133670e-01   6.8308371e-02   1.2237320e+00  -1.3850410e-01   3.3942021e+00  -1.8449049e+00  -1.0886779e+00  -5.4290494e-01   2.0644843e+00  -3.6983183e+00  -3.1914930e+00  -8.1835092e-01   1.3235390e-01   1.3273275e+00   4.4786131e+00   7.0435332e-01   2.1059196e-01  -3.0073021e+00   1.1739995e+00  -8.3409461e-01   7.8130808e-01   1.2649829e+00   2.9052234e+00  -2.0288336e+00  -9.3887141e-01   2.3050964e-01  -1.2918906e+00  -1.3227021e+00  -1.9479037e+00  -2.8589704e-02   1.0899980e+00   3.8952489e-01  -7.0223203e-01
  -3.0350443e-01   1.0223135e+00  -3.3658062e-01   1.2186010e+00   3.1149445e-01   1.8972116e+00  -3.7178561e-01   1.7023642e+00  -6.8481035e-01   6.6483374e-01  -2.4385776e+00   1.0557725e+00  -1.2243040e+00   1.0200404e+00   4.7642698e-01   5.8265114e-01   1.6751464e-01   3.0780108e-01   1.0542115e+00   1.8519952e+00   9.0989495e-01   1.5046101e+00  -5.9566176e-01   8.6529602e-01   1.5242510e+00   2.6568545e+00  -1.2404905e-02   1.0744600e+00   2.5413210e-02  -4.8905330e-01  -9.3097682e-01   2.1892920e+00   1.9416155e+00   1.4779975e+00  -5.5638669e+00  -4.8559787e+00   8.3351079e-01   1.7224719e+00   1.1060273e+00  -2.4908752e-01  -4.7561359e-01  -4.7506018e-01  -2.0354590e+00  -2.1452296e+00  -3.8307762e+00  -6.7581418e-01  -3.1537913e+00  -9.8098952e-01  -4.1665243e-01   3.3975605e+00  -9.2218970e-01   1.1168713e+00  -1.5101546e+00   7.8697603e-01  -6.3897976e-01  -7.9643830e-01   7.5854051e-01  -1.9488456e-01   3.2000803e-01   1.3768991e+00   1.1453595e-01   3.3005468e+00  -1.8487257e+00  -8.5756743e-01  -1.4381300e-01   1.1605928e+00  -3.7182618e+00  -3.5507046e+00  -4.1940142e-01   4.1446790e-01   5.2962548e-01   4.1138495e+00  -2.3400334e-01  -5.5748344e-01  -3.9481646e+00   6.3405963e-01  -5.8038634e-01  -1.4277276e-01   1.5534780e+00   3.4081991e+00  -2.4114895e+00  -1.1098765e+00   3.0826801e-01  -1.4105925e+00  -8.7318762e-01  -1.5999046e+00   3.5595102e-01   1.2624873e+00   7.6405900e-01  -6.0478496e-01
  -8.0127354e-03   7.4677193e-01  -5.5961858e-01   1.1673845e+00   7.0895612e-01   1.7956374e+00  -1.9545452e-01   1.7799680e+00  -2.6947171e-01   9.3468775e-01  -2.0918022e+00   1.2790052e+00  -8.4974863e-01   1.1505396e+00   8.0272269e-01   7.3753101e-01   8.2513409e-01   9.8317675e-01   1.3480671e+00   1.7833402e+00   5.2165773e-01   8.6332690e-01  -7.8017032e-01   8.8373198e-01   9.3889285e-01   2.4957127e+00  -1.6129969e-01   9.3311471e-01   3.6055919e-01   4.0761764e-01  -1.0873065e+00   2.3960103e+00   2.9619194e+00   1.4117176e+00  -5.6013480e+00  -5.1824981e+00   6.4397031e-01   2.0353441e+00   1.0675306e+00  -2.3803229e-02  -2.2452754e+00  -1.5522265e+00  -6.3445853e-01  -1.3817974e+00  -1.9243642e+00   4.5969114e-01  -1.2117283e+00  -3.3479025e-01   9.5512949e-01   4.1845010e+00  -7.0583479e-01   8.0493429e-01  -2.3243546e+00  -3.4384074e-01  -5.8133652e-01  -1.3108895e+00   1.2095562e+00  -2.4320922e-01   6.8329280e-01   1.3366616e+00   4.9111836e-01   2.6705933e+00  -2.4436908e+00  -1.2728715e+00  -1.3518666e+00  -1.4069107e-01  -3.8269985e+00  -3.9710095e+00   5.2898891e-01   6.9414528e-01  -3.2828711e-01   3.6746400e+00  -1.3175025e+00  -8.5168491e-01  -4.8992134e+00   4.0469934e-01   9.7648641e-01   4.4544366e-01   2.4652809e+00   4.2831270e+00  -2.2252154e+00  -1.0785499e+00   3.1299681e-01  -1.7399773e+00  -1.8926439e+00  -2.6135518e+00   2.2813470e-02   6.1082601e-01   2.3722623e-01  -9.0777266e-01
   2.7903489e-01   1.1766753e+00  -8.0582390e-01   8.9777688e-01   1.1549165e+00   2.2686100e+00  -1.6214135e-01   1.3772094e+00  -3.5866948e-01   3.8124866e-01  -2.0601111e+00   1.1500355e+00  -6.9089326e-01   5.9717057e-01   1.2192635e+00   6.5058097e-01   1.0249451e+00   1.4464220e+00   1.3825679e+00   1.6989500e+00   1.1221776e+00   2.6169318e-01  -1.2373169e+00   4.3304060e-01   2.4736186e+00   1.8480999e+00   3.5866802e-01   1.5730827e+00   6.2609507e-01   1.1444377e+00  -9.3064131e-01   2.5453033e+00   3.1806593e+00   1.6251933e+00  -7.0884014e+00  -5.4526726e+00   6.5826505e-01   3.0412374e+00   1.1106345e+00   4.0165628e-01  -1.8978820e+00   2.2843561e-01  -1.9977366e+00  -1.3927339e+00  -3.6520832e+00   4.4084223e-01  -2.5103665e+00  -9.0155892e-02   1.6626410e-01   3.6563308e+00  -4.5310679e-01   9.8196513e-01  -4.5711051e-01   1.0538999e+00   3.0833891e-01  -8.6430586e-01   1.8693707e+00   3.4847525e-01   5.7605477e-01   1.5625224e+00   9.6984942e-01   2.7188563e+00  -1.6667391e+00  -8.3189651e-01  -4.9962885e-01  -4.4465340e-01  -3.9141072e+00  -3.5998772e+00   7.5615481e-01   1.1055956e+00  -7.9590688e-01   2.5481692e+00  -1.9705867e+00  -4.2429475e-01  -5.4856763e+00  -1.7933291e-01   4.0358285e-01  -1.2567487e-01   2.7945461e+00   4.5608396e+00  -1.8714805e+00  -1.2168096e+00   7.0157883e-01  -1.9608490e+00  -8.9629576e-01  -2.2604017e+00   6.2358929e-01   1.6587017e-01   7.1694375e-01  -5.5425785e-01
   1.1003780e+00   1.2507535e+00  -1.0077496e+00   8.1888814e-01   6.0821818e-01   1.7364988e+00  -6.7673847e-02   1.4412688e+00  -9.6592550e-01   1.3928474e-01  -1.0706145e+00   2.0034887e+00  -2.4492210e-01   9.8175142e-01   1.5943387e+00   8.6503514e-01   2.2723477e+00   2.8744953e+00   1.7838516e+00   1.9453456e+00   6.2412186e-01   4.1634271e-01  -1.5183117e+00   4.1908383e-01   1.5750168e+00   1.7014221e+00  -2.5219269e-01   1.1375494e+00   1.3964556e+00   1.7859537e+00  -1.7078444e-01   3.8438950e+00   4.5046293e+00   2.2753814e+00  -7.8335311e+00  -5.9761503e+00   6.2561519e-02   2.8162999e+00   1.7651302e+00   4.4885819e-01  -2.4480528e+00  -1.9694148e+00  -1.1169023e+00  -7.7672643e-01  -3.9752990e+00   1.2854753e-01  -1.5496262e+00   7.6128378e-01  -8.3722009e-01   3.5192380e+00  -1.5115702e+00   1.0827468e+00  -2.2244684e+00   2.9394095e-01   2.7033592e-01  -9.0191136e-01   2.9663111e+00   8.4889577e-01   2.6457901e-01   9.0799139e-01   1.6499101e+00   3.3690550e+00  -1.1925792e+00   1.0510041e-01  -1.4889935e+00  -9.9653103e-01  -5.3675127e+00  -5.0311824e+00   9.7625796e-01   8.0066603e-01  -1.3483367e+00   2.2885447e+00  -2.0132601e+00  -1.2502628e+00  -4.5956674e+00  -4.2452780e-02   1.1803145e+00  -1.2108589e+00   5.0922845e+00   6.8562924e+00  -1.2422662e+00  -3.6248097e-01   1.0007415e+00  -9.6504138e-01  -1.1898985e+00  -2.3481596e+00   1.0520658e+00   2.9838390e-01   3.2712850e-01  -8.0246088e-01
   3.8658893e-01   1.6083416e+00  -1.2361495e+00   4.8201447e-01   5.1225382e-01   1.8039534e+00  -7.3887124e-02   1.1655082e+00  -5.1398216e-01  -5.3327184e-01  -1.6407488e+00   1.5028147e+00  -1.1238197e-01   9.4721788e-01   1.8450245e+00   1.0065706e+00   6.7161851e-01   2.1758356e+00   7.2124028e-01   1.2086318e+00   1.5115355e-01  -4.0909317e-01  -1.7921744e+00   9.0453180e-02   9.6181664e-01   8.2157655e-01  -2.5996755e-01   1.5096809e+00   1.0173617e+00   1.7728173e+00  -1.4606118e+00   2.1499958e+00   3.2247967e+00   9.3714534e-01  -7.9490367e+00  -5.8093894e+00   9.5002686e-01   4.3815050e+00   1.0261946e+00   1.5177212e+00  -2.9801849e+00  -3.0422989e-01  -2.3824742e+00  -1.3873621e+00  -4.2414272e+00  -2.0458224e-01  -3.4297396e+00   1.9565308e-01  -4.5994686e-01   3.2115376e+00  -5.4992229e-02   1.3639347e+00   6.7214063e-01   2.2198809e+00   1.1218844e+00   7.0214827e-03   2.4336412e+00   1.1313182e+00   6.8997141e-01   1.5563387e+00   1.6903124e+00   3.0837128e+00  -9.9046016e-01   3.7351902e-02   8.0488166e-01  -1.1197690e+00  -3.7379562e+00  -3.8677832e+00   6.0895486e-01   5.1147187e-01  -2.2315563e+00   1.0541579e+00  -2.9950068e+00  -1.3896938e+00  -5.9765156e+00  -1.0070844e+00   2.8472193e-01  -1.4984738e+00   3.0008150e+00   5.1956026e+00  -2.1890914e+00  -1.3557763e+00   1.0044072e+00  -1.8551523e+00   1.8864001e-01  -1.4323109e+00   1.3459262e+00   4.2184199e-01   1.3834901e+00  -4.2123915e-01
   5.9969141e-01   7.2913995e-01  -1.0843018e+00   3.6506106e-01   1.5255711e+00   2.3351407e+00   5.1231778e-01   1.2018160e+00   6.1131525e-01   5.5714513e-01  -1.4650477e+00   9.0077155e-01  -1.0925298e-01   5.2059737e-01   1.7690218e+00   9.4067650e-01   9.9374831e-01   1.8475917e+00   6.5612803e-01   4.8316058e-01   4.5601092e-01  -4.2828766e-01  -1.5993396e+00   4.9948032e-02   1.1912183e+00   1.2314056e+00   1.3746248e-01   1.6331875e+00   9.4583815e-01   2.1246576e+00  -9.3001371e-01   2.2078980e+00   3.6958485e+00   5.2451467e-01  -7.2666697e+00  -5.8502275e+00   8.2225908e-01   3.6972908e+00   1.2672923e+00   1.5451899e+00  -3.7381176e+00  -1.0907842e+00  -1.7384563e+00  -1.3882873e+00  -1.6779745e+00   1.0028934e+00  -1.5253282e+00  -1.7979566e-02   2.1235419e+00   3.8144363e+00   9.5301597e-01   9.3254295e-01   4.8583028e-01   5.1015004e-01   1.3359884e+00  -5.5315145e-01   2.4080029e+00   3.7142851e-01   1.5076141e+00   1.3221441e+00   2.1950560e+00   1.8743196e+00  -1.5476890e+00  -9.4588200e-01  -3.1260328e-01  -2.1223034e+00  -3.1212995e+00  -3.7571455e+00   9.7281168e-01   2.4165691e-01  -2.2289117e+00   5.4437782e-01  -3.3540377e+00  -1.2317158e+00  -5.6121761e+00  -1.4444197e+00   2.3784474e+00  -1.7863622e-01   2.8874104e+00   4.1404266e+00  -1.6992323e+00  -1.6859026e+00   7.5692958e-01  -2.4563046e+00  -1.0327400e+00  -2.7840495e+00   5.8732582e-01  -3.8628380e-01   9.3342742e-01  -6.7622728e-01
   1.4887263e+00   1.1173588e+00  -1.1226449e+00   2.0720136e-01   1.0417213e+00   1.8669190e+00   9.4684307e-01   1.4953747e+00  -3.2284015e-02   3.3449711e-01   2.4271312e-01   1.8703199e+00   5.8396432e-01   8.1475603e-01   2.4921708e+00   1.0971662e+00   2.4340431e+00   3.5208461e+00   1.6592252e+00   1.0781497e+00  -5.2040627e-01  -1.2447017e+00  -1.7741222e+00  -3.1190206e-01   3.2323733e-01   8.8773199e-01  -5.3334818e-01   1.3158575e+00   2.2262757e+00   3.7414781e+00  -2.2738393e-01   3.2255626e+00   5.0534049e+00   1.4193055e+00  -7.8041361e+00  -5.9458809e+00   3.8022604e-02   4.1679371e+00   1.6389369e+00   2.4495770e+00  -4.3307860e+00  -3.0494688e+00  -1.0263299e+00  -6.5848922e-01  -2.6777198e+00   3.2245172e-01  -1.0566852e+00   1.3599920e+00   8.5036441e-02   3.0466105e+00  -5.3622294e-01   5.3326269e-01  -1.2893803e+00  -3.0200048e-02   6.7801969e-01  -5.6639576e-01   3.4257241e+00   1.0899824e+00   8.6501509e-01   6.9969191e-01   2.8425472e+00   2.8043138e+00  -7.9978546e-01   1.4316747e-01  -1.3659250e+00  -2.0009930e+00  -4.5855959e+00  -4.9192600e+00   1.0914708e+00  -2.1648284e-01  -3.7461420e+00  -5.6692878e-01  -3.4326164e+00  -1.1456103e+00  -5.6083347e+00  -1.0349145e+00   2.1286344e+00  -8.5713733e-01   5.2794142e+00   7.5519312e+00  -8.4403432e-01  -3.1405314e-01   1.3635407e+00  -1.2972178e+00  -1.5655092e+00  -3.0482116e+00   8.3603541e-01  -8.4897176e-01   2.6804617e-01  -1.0275960e+00
   1.3592780e+00   1.2514549e+00  -1.3005213e+00  -1.2189311e-01   1.2380739e+00   1.4840689e+00   9.4130296e-01   9.9113154e-01   1.6823024e-01  -3.6432743e-01   2.2768719e-01   1.4523536e+00   9.6876380e-01   6.6315302e-01   2.5880352e+00   1.1507026e+00   2.1176029e+00   3.2754751e+00   9.1114792e-01   4.1367668e-01  -4.1014961e-01  -1.4872478e+00  -1.8873491e+00  -4.9176653e-01   5.9237498e-01  -4.6415234e-02  -1.6719401e-01   1.3840340e+00   2.2819299e+00   3.8142829e+00  -5.0105890e-01   2.4857876e+00   4.2879912e+00   8.0876264e-01  -7.7091401e+00  -5.7211184e+00   4.5513509e-01   4.6392812e+00   1.1436850e+00   2.6617711e+00  -4.0682514e+00  -4.9271897e-01  -1.2932975e+00  -5.7192654e-01  -2.5938976e+00   5.0395494e-01  -1.1627898e+00   1.3931489e+00   2.1183765e-01   2.2112908e+00   5.4707508e-01   7.4290606e-01   9.4880052e-01   1.2211346e+00   1.9713884e+00   3.0637982e-01   3.5372318e+00   1.3140109e+00   8.3579063e-01   4.1288276e-01   2.8545787e+00   2.1637086e+00  -7.1615175e-02   6.4103566e-01  -1.9160813e-01  -2.4905551e+00  -4.1941043e+00  -4.5517906e+00   1.0174449e+00  -3.3535610e-01  -4.2715643e+00  -2.2385120e+00  -3.8055950e+00  -9.6324002e-01  -5.4560717e+00  -2.0648148e+00   1.8244696e+00  -9.4266822e-01   4.9290324e+00   6.4459877e+00  -5.0601273e-01  -4.3017454e-01   1.4684405e+00  -1.1329864e+00  -2.4079199e-01  -2.1048930e+00   1.2276280e+00  -8.4797669e-01   8.4864394e-01  -4.1296149e-01
   7.4341586e-01   1.2236621e+00  -1.3317602e+00  -3.7466519e-01   1.4225390e+00   1.3765100e+00   1.0541341e+00   8.5069837e-01   6.0880477e-01  -6.3496575e-01   5.7488012e-02   7.8911170e-01   1.1274052e+00   7.2026376e-01   2.6968156e+00   1.3168856e+00   1.1559926e+00   2.6059373e+00  -1.0690045e-01  -2.9537346e-01  -4.2615908e-01  -1.1527577e+00  -1.9526448e+00  -7.1713531e-01   3.6431886e-01  -1.5516698e-01   1.1800136e-01   1.5568134e+00   2.1842162e+00   3.5209233e+00  -1.1683862e+00   1.3495782e+00   3.1237087e+00  -4.1121197e-01  -6.7636803e+00  -5.0717785e+00   6.4008685e-01   5.1572675e+00   2.3123976e-01   2.8031747e+00  -4.3355580e+00   1.0810707e+00  -1.3701668e+00  -9.0085096e-01  -1.8145429e+00   6.0532725e-01  -1.4526305e+00   7.2823859e-01   1.0533188e+00   2.1716291e+00   1.8200404e+00   9.0525137e-01   2.6133122e+00   1.7840279e+00   2.3604405e+00   7.2018753e-01   2.9438393e+00   1.4912619e+00   1.0542224e+00   5.4147484e-01   2.4704251e+00   1.5779623e+00  -3.2537317e-01   5.3579016e-01   7.2580850e-01  -2.7766191e+00  -3.2564854e+00  -3.8598992e+00   7.2256541e-01  -6.8494693e-01  -4.6989090e+00  -3.1536138e+00  -4.1565360e+00  -9.5608489e-01  -5.6119261e+00  -2.4493108e+00   2.0619338e+00  -3.2599730e-01   3.6928274e+00   5.2130859e+00  -1.1076890e+00  -1.0729624e+00   1.1758618e+00  -1.7467234e+00   2.3103513e-01  -1.8050590e+00   1.3020417e+00  -7.4697763e-01   1.3937901e+00  -1.1318287e-01
   5.8174432e-01   1.2905442e+00  -1.3869576e+00  -5.5436319e-01   1.9195244e+00   1.6525489e+00   1.3831006e+00   9.6543738e-01   8.6332535e-01  -6.1605732e-01   3.7029503e-01   4.1186431e-01   1.1845136e+00   5.4935868e-01   2.7914665e+00   1.3317738e+00   1.3643517e+00   2.7104497e+00  -1.9879888e-01  -2.8946783e-01  -8.4724045e-01  -1.1150370e+00  -2.3376784e+00  -1.1532560e+00   6.8890290e-01   1.3101295e-01   4.8599743e-01   1.7555554e+00   2.7894696e+00   4.1072458e+00  -1.6198759e+00   8.4678551e-01   3.1704592e+00  -5.7802706e-01  -6.0687711e+00  -4.6495162e+00   3.0612397e-01   5.5471756e+00  -5.8050856e-01   2.9774813e+00  -5.1682022e+00   2.3837906e+00  -8.4402920e-01  -7.8590328e-01  -1.7650339e+00   6.7041994e-01  -9.6837606e-01   1.0608336e+00   1.0890806e+00   1.8685146e+00   2.3505769e+00   5.0792024e-01   2.9470254e+00   1.7081580e+00   2.1913049e+00   9.0832768e-01   2.9568670e+00   1.8094528e+00   1.1179414e+00   4.9350569e-01   2.1725313e+00   8.3688872e-01  -8.7185400e-01   3.9828822e-01  -2.0875410e-01  -3.2230844e+00  -3.3196474e+00  -3.7163010e+00   1.5624344e+00  -4.7255718e-03  -5.7158332e+00  -4.2485539e+00  -4.2143513e+00  -3.0990685e-01  -6.0636759e+00  -2.5221575e+00   2.8717535e+00   4.5436082e-01   4.0020268e+00   5.9999235e+00  -1.2288097e+00  -7.3764916e-01   9.6924231e-01  -1.9621158e+00  -3.7688156e-01  -2.2383423e+00   1.0494446e+00  -1.2769756e+00   1.2235354e+00  -6.2443435e-02
   1.2612945e+00   1.0404442e+00  -1.3182877e+00  -6.0964314e-01   2.3251941e+00   1.6138536e+00   1.6767595e+00   7.9483934e-01   6.3467946e-01  -5.2692457e-01   1.1958244e+00   3.7110341e-01   1.4129633e+00   1.2490502e-01   2.7283081e+00   1.0787273e+00   2.8166685e+00   3.3210466e+00   1.8505842e-01  -3.3717256e-01  -3.8160026e-01  -7.8104073e-01  -2.3204453e+00  -1.3114819e+00   1.8653957e+00   2.5386298e-01   9.2269356e-01   1.8341745e+00   3.3771955e+00   4.5762981e+00  -3.9818574e-01   1.8916963e+00   3.9775835e+00   1.2495547e-01  -6.1520790e+00  -4.6528921e+00  -3.8873247e-01   4.7156323e+00  -3.2041412e-01   2.4185990e+00  -4.3321898e+00   2.5430437e+00  -8.1313326e-01  -4.8553354e-01  -2.3045170e+00   7.2287261e-01  -2.9902791e-02   1.5570344e+00   2.9431577e-01   1.0295563e+00   1.8356267e+00   3.9338791e-01   2.5307330e+00   1.1220626e+00   2.2521129e+00   9.1093135e-01   3.6737341e+00   1.9315278e+00   7.4053817e-01  -2.4472431e-01   2.4208157e+00   7.2599676e-01  -1.0308505e-01   1.0935837e+00  -1.0919057e+00  -3.3839862e+00  -4.0737752e+00  -4.0244752e+00   1.8474820e+00   2.2833955e-01  -5.7326692e+00  -5.0061161e+00  -3.7646463e+00   1.8742114e-01  -4.4828203e+00  -2.1849285e+00   3.1819674e+00   2.1795031e-01   5.5574023e+00   6.6667949e+00  -3.6726933e-03   6.4714669e-02   1.2615822e+00  -1.1167716e+00  -4.9376809e-01  -2.3306026e+00   1.2289859e+00  -1.7477653e+00   8.5865608e-01   1.0811737e-01
   8.4503657e-01   1.6223543e+00  -1.2995559e+00  -7.8636677e-01   2.1205480e+00   1.1532321e+00   1.7122403e+00   6.6768876e-01   6.8224956e-01  -9.7000165e-01   1.6339437e+00   4.9442656e-03   1.8043535e+00   3.2700286e-01   2.9373500e+00   1.3430720e+00   1.8122267e+00   3.0240469e+00  -4.7365787e-01  -5.2442802e-01  -5.7182811e-01  -6.2462787e-01  -2.4317318e+00  -1.5160067e+00   1.3085967e+00   4.6521597e-02   9.5160197e-01   1.7723681e+00   3.5367781e+00   4.4571840e+00  -1.1449707e+00   8.6237672e-01   2.7741985e+00  -6.9718974e-01  -5.2752060e+00  -3.8586190e+00  -5.6748882e-01   5.2642116e+00  -1.2854080e+00   2.7872283e+00  -4.2976582e+00   3.7176302e+00  -3.4938746e-01  -4.8215352e-01  -2.0616458e+00   3.5016390e-01  -3.9204103e-01   1.3238728e+00   1.4637336e-01   6.4416098e-01   2.4447036e+00   4.1817864e-01   3.3714707e+00   1.7282881e+00   2.1541750e+00   1.3464619e+00   3.0644025e+00   2.5604125e+00   5.5964155e-01  -5.4985478e-02   1.7511361e+00   6.4628555e-01  -3.7489895e-01   1.3815575e+00  -9.4342085e-01  -3.4265295e+00  -3.6120440e+00  -3.4509624e+00   1.8280980e+00   1.8687700e-01  -6.4447132e+00  -5.6720648e+00  -3.9137293e+00   1.7538233e-01  -4.6824533e+00  -2.3096440e+00   2.9008997e+00   1.0610361e+00   4.0503711e+00   6.2026762e+00  -7.7222788e-01  -2.2871771e-01   8.7765884e-01  -1.3086690e+00  -2.4152438e-01  -2.1447465e+00   1.2661921e+00  -1.7528343e+00   1.1383826e+00   2.5408883e-01
   7.6727443e-01   1.4815707e+00  -9.7566089e-01  -7.9668476e-01   2.5784149e+00   1.5951238e+00   1.8200247e+00   4.0045573e-01   9.1797506e-01  -1.0292859e+00   1.4238567e+00  -7.8765117e-01   1.5151235e+00  -3.5645094e-01   2.4130440e+00   1.0337487e+00   1.3718159e+00   2.2396432e+00  -8.2016774e-01  -9.5913450e-01   5.7889236e-02   1.5082726e-01  -1.9139809e+00  -1.4879021e+00   2.7647982e+00   6.4285592e-01   1.6249355e+00   2.2459279e+00   2.9171629e+00   3.8240265e+00  -7.8668973e-01   6.5136986e-01   1.9553436e+00  -1.1505201e+00  -4.9754574e+00  -3.7136678e+00  -5.9239085e-01   4.9116517e+00  -1.5739013e+00   2.4975846e+00  -3.3001097e+00   5.2817151e+00  -1.3816600e+00  -7.5217567e-01  -2.1323368e+00   3.0984513e-01  -7.9452531e-01   1.0957937e+00   4.6049370e-01   3.5859204e-01   3.1884890e+00   5.9860080e-01   4.7887586e+00   2.0432724e+00   2.4826449e+00   1.7423419e+00   2.8044335e+00   2.3528690e+00   5.7157652e-01  -1.6502251e-01   1.4176107e+00  -3.7301818e-02  -3.0139712e-01   1.2037990e+00  -9.1506817e-02  -3.1095554e+00  -2.9536205e+00  -2.7235055e+00   1.3399365e+00  -1.1276955e-01  -5.9375763e+00  -5.8056805e+00  -3.7437434e+00   6.1241708e-01  -3.9175233e+00  -1.8347323e+00   2.8063380e+00   1.5048331e+00   2.7267556e+00   4.0671490e+00  -7.7871276e-01  -4.9064927e-01   4.4173782e-01  -1.2971508e+00   9.8377846e-02  -1.7296763e+00   1.2818014e+00  -1.6114090e+00   1.4000544e+00   5.4026368e-01
   1.0568166e+00   1.8576821e+00  -9.0700934e-01  -7.8096689e-01   2.3882202e+00   1.3558500e+00   1.9569536e+00   2.2090937e-01   5.6921734e-01  -1.0059918e+00   2.1196457e+00  -8.3382025e-01   1.6444368e+00  -5.2918910e-01   2.1964357e+00   1.0602033e+00   1.6502735e+00   2.3855458e+00  -8.1009116e-01  -7.3226625e-01  -3.7846627e-02   1.5108291e-01  -2.1366604e+00  -1.5500125e+00   2.9438650e+00   6.2434409e-01   1.6577725e+00   2.0450186e+00   3.1676785e+00   3.7304365e+00  -5.0230477e-01   8.6871858e-01   1.9445698e+00  -7.4478509e-01  -4.9150506e+00  -3.7686059e+00  -1.3240450e+00   4.2928579e+00  -1.5040040e+00   2.3871937e+00  -2.9017354e+00   5.3527334e+00  -9.4261645e-01  -5.9161901e-01  -3.0102168e+00  -2.2618046e-01  -6.8223468e-01   1.5557530e+00  -5.4059826e-01  -3.3589602e-01   2.9343640e+00   5.9072524e-01   4.4236117e+00   2.2063059e+00   2.3222805e+00   2.1288860e+00   2.8885776e+00   2.8008234e+00   4.3902275e-01  -3.7280573e-01   1.3393881e+00   1.8927795e-01   1.2451262e-02   1.7874172e+00  -1.2083453e+00  -3.1011351e+00  -3.3504451e+00  -2.7425095e+00   2.0025984e+00   7.9677444e-01  -6.2278595e+00  -6.3686681e+00  -3.1493645e+00   7.7128923e-01  -2.7312163e+00  -2.0566572e+00   2.4128841e+00   1.1678987e+00   2.7759548e+00   4.6057802e+00  -4.5929050e-01   1.1177997e-01   2.1126102e-01  -6.8549614e-01   9.7562928e-02  -1.7235896e+00   1.2137893e+00  -1.8052792e+00   1.2663902e+00   6.7735593e-01
   7.9117765e-01   2.0418789e+00  -7.5881073e-01  -7.9594221e-01   2.4013990e+00   1.1148993e+00   1.9106396e+00  -8.7292078e-02   6.0248009e-01  -1.3312243e+00   2.1572062e+00  -1.2614029e+00   1.8434699e+00  -7.2341434e-01   1.9846128e+00   9.5265223e-01   8.4814777e-01   1.6171212e+00  -1.2409391e+00  -1.0253904e+00   2.7068558e-01   1.9152396e-02  -1.8488473e+00  -1.5765625e+00   3.3034003e+00   2.7020820e-01   1.9473344e+00   2.1604457e+00   2.5919034e+00   3.2144392e+00  -8.7878734e-01  -3.1335237e-02   8.8270515e-01  -1.4769144e+00  -4.5884735e+00  -3.4398787e+00  -1.4537129e+00   4.3776860e+00  -2.2203800e+00   2.1622695e+00  -2.4613707e+00   6.7115126e+00  -1.3898705e+00  -6.3687531e-01  -3.2377131e+00  -2.3266704e-01  -1.2544094e+00   1.3618751e+00  -6.1649406e-01  -5.4645554e-01   3.6933768e+00   8.4634278e-01   5.8617877e+00   3.1089907e+00   2.4668251e+00   2.5550715e+00   2.3597027e+00   2.9507337e+00   5.4607095e-01  -1.1968482e-01   9.3211488e-01  -9.7521790e-02   2.6646478e-01   1.9155071e+00  -2.3809871e-01  -2.9790186e+00  -2.4111635e+00  -1.7177276e+00   1.7703966e+00   9.8644099e-01  -6.2120116e+00  -6.7097120e+00  -3.3896876e+00   1.1899196e+00  -2.5923577e+00  -1.7620840e+00   1.2334162e+00   1.1678540e+00   1.0235458e+00   2.8489100e+00  -8.2543268e-01  -3.9084487e-01  -2.4654624e-02  -9.0707790e-01   8.1574786e-01  -1.1002678e+00   1.3366486e+00  -1.7740496e+00   1.6688747e+00   1.1270056e+00
   1.2279035e+00   1.6460098e+00  -4.7748832e-01  -5.3602041e-01   2.4611929e+00   1.1226698e+00   1.9443401e+00  -1.4060259e-01   2.1816143e-01  -9.0906875e-01   2.4712858e+00  -1.3924622e+00   1.5345490e+00  -1.0217346e+00   1.3498209e+00   7.6529519e-01   1.6688085e+00   1.6409246e+00  -1.1162769e+00  -8.5886724e-01   8.8121592e-01   1.3963658e+00  -1.5060817e+00  -1.2150243e+00   4.2951075e+00   1.3580003e+00   2.2271842e+00   2.0204950e+00   2.3095397e+00   2.3795712e+00   3.0106691e-01   1.2225721e+00   1.3064035e+00  -1.0064592e+00  -4.1358859e+00  -3.3112554e+00  -2.5916863e+00   2.6626520e+00  -1.9793491e+00   8.0818262e-01  -1.9863811e+00   5.7869804e+00  -8.4849643e-01  -3.0092920e-01  -2.9533120e+00  -5.2450485e-02   5.7258548e-02   1.5271116e+00  -5.3594648e-01  -1.6095923e-01   3.1441419e+00   1.0365775e+00   4.3490410e+00   1.7092610e+00   1.8131491e+00   2.1057428e+00   2.5153867e+00   2.8952454e+00   3.6874040e-01  -5.3858822e-01   6.0547798e-01  -2.1023977e-01  -1.3501877e-01   1.9207386e+00  -1.8040629e+00  -3.0292989e+00  -2.9357661e+00  -1.8959808e+00   2.1503846e+00   1.5444887e+00  -5.2165182e+00  -5.8036694e+00  -2.6355811e+00   1.0566671e+00  -3.9320528e-01  -7.1861477e-01   2.2397896e+00   1.2591730e+00   1.6250050e+00   2.6985167e+00  -4.3893457e-01  -1.1916162e-02  -6.2793635e-01  -4.5689484e-01  -1.0713528e-01  -1.6226227e+00   1.1088580e+00  -1.6578852e+00   1.1172416e+00   1.0337721e+00
   1.1937462e+00   2.2686718e+00  -3.3083966e-01  -5.0735797e-01   2.7129299e+00   1.3844879e+00   2.0699596e+00  -1.1691507e-02   3.2395205e-02  -9.5891354e-01   3.1146980e+00  -1.4465992e+00   1.6687905e+00  -1.1859915e+00   1.5762474e+00   7.5522483e-01   1.7093491e+00   1.8760804e+00  -5.7166719e-01  -9.9649050e-03   8.5956064e-01   1.3726312e+00  -1.7113975e+00  -1.4976774e+00   5.1041309e+00   1.9703822e+00   2.5777784e+00   2.3449027e+00   2.7049747e+00   2.8390228e+00  -1.3149047e-02   1.0539531e+00   1.3139821e+00  -7.9819266e-01  -4.0259476e+00  -2.9737636e+00  -3.5346397e+00   3.3129183e+00  -2.6618406e+00   1.2963711e+00  -2.3522611e+00   6.9540004e+00  -3.3309347e-01   7.9076040e-02  -3.8991681e+00  -3.0192998e-01  -1.2213993e-01   2.1442484e+00  -1.4526273e+00  -1.4484239e-01   2.7015981e+00   7.6422683e-01   3.7341043e+00   1.8284536e+00   8.4591359e-01   1.9810281e+00   2.1563643e+00   3.6208683e+00  -6.7305354e-03  -2.8021201e-01  -1.8832282e-01  -2.4682941e-01  -9.2437616e-01   1.7275855e+00  -3.2693793e+00  -2.8682189e+00  -3.1859241e+00  -1.5413615e+00   3.4572795e+00   2.9879733e+00  -5.8560352e+00  -6.0253948e+00  -2.6094883e+00   1.8548048e+00  -9.2299164e-01   2.9481256e-02   1.8391255e+00   1.8541128e+00   1.4037876e+00   4.4311198e+00  -7.5510055e-01   4.5447289e-01  -8.4589222e-01  -5.8835856e-01  -9.7368823e-01  -2.2451430e+00   7.4349379e-01  -1.9467791e+00   6.9155565e-01   8.9898966e-01
   9.1730391e-01   2.4571912e+00  -2.5262247e-01  -3.7361491e-01   2.4525439e+00   1.4214338e+00   1.8495219e+00   7.1821347e-04  -9.8571350e-02  -1.1011372e+00   3.0563333e+00  -1.5361475e+00   1.4853956e+00  -1.0944599e+00   1.2341074e+00   7.0273331e-01   1.1411693e+00   1.6490147e+00  -7.5678342e-01   2.3201795e-01   5.7753353e-01   2.1077218e+00  -1.7629051e+00  -1.3950557e+00   4.8797531e+00   2.5988108e+00   2.5332601e+00   2.3626157e+00   2.2908429e+00   2.1886922e+00  -6.8099029e-01   6.0995730e-01   9.2064082e-01  -1.1702260e+00  -3.5745376e+00  -2.7274926e+00  -3.9303485e+00   3.2422013e+00  -3.2215082e+00   1.0544687e+00  -2.7603526e+00   6.5652926e+00   1.7023128e-01   2.4498779e-01  -4.0650734e+00  -5.8583366e-01  -2.7437554e-02   2.2430707e+00  -1.5976648e+00   3.0104989e-01   2.7682096e+00   9.7337003e-01   3.1319200e+00   1.7869693e+00   1.3446692e-01   2.1148565e+00   1.6731327e+00   3.9126775e+00   1.7525115e-01   1.0711869e-01  -8.4316684e-01  -3.2490084e-01  -1.7069422e+00   1.6216525e+00  -3.7682490e+00  -2.9627195e+00  -2.7895876e+00  -1.0997860e+00   3.9905079e+00   3.8529747e+00  -5.8156816e+00  -5.1066454e+00  -2.6201781e+00   1.5173800e+00  -8.8598600e-01   8.7346840e-01   1.7421869e+00   1.5865836e+00   1.8340189e-01   4.1518827e+00  -1.8191023e+00   2.8666618e-01  -1.4037436e+00  -7.8864169e-01  -1.4284778e+00  -2.2008296e+00   6.1678672e-01  -1.6295849e+00   7.1064632e-01   8.7248544e-01
   9.2490269e-01   2.3869919e+00   4.5726336e-02  -2.6898789e-01   2.6453165e+00   1.8114588e+00   1.6420302e+00  -3.6378511e-01  -5.6031821e-02  -1.1469713e+00   2.7717294e+00  -1.9108402e+00   1.2536467e+00  -1.5626950e+00   7.6123935e-01   3.7330755e-01   6.0686582e-01   9.3993093e-01  -8.6228360e-01   9.9210444e-02   1.4756009e+00   2.7368416e+00  -1.3163663e+00  -1.2336423e+00   6.2013563e+00   2.9354082e+00   3.0253934e+00   2.7796591e+00   1.2484585e+00   1.2481231e+00  -4.5740249e-01   4.5289420e-01   2.6777585e-01  -1.4843607e+00  -3.9403520e+00  -2.8023572e+00  -4.1629549e+00   2.8439505e+00  -3.1534539e+00   6.4352896e-01  -1.8178149e+00   7.1398208e+00  -7.3428187e-01   2.0369941e-01  -4.6848663e+00  -4.6301310e-01  -6.6543911e-01   2.0771082e+00  -1.5537842e+00   6.3302590e-01   3.1435726e+00   1.5267818e+00   3.9316236e+00   2.3383269e+00   2.6028740e-01   2.3566253e+00   1.3223876e+00   3.8034967e+00   4.4566665e-01   3.2896369e-01  -9.8325359e-01  -4.2753669e-01  -1.4121765e+00   1.5846509e+00  -2.7885615e+00  -2.6992044e+00  -2.0816180e+00  -2.7385865e-01   3.6475439e+00   4.1398182e+00  -4.8275475e+00  -4.4046530e+00  -2.6673017e+00   1.6173419e+00  -1.6543223e-01   1.5217016e+00   5.8588309e-01   7.9306337e-01  -1.3309082e+00   2.3504445e+00  -2.0300679e+00  -1.5074192e-01  -1.6838496e+00  -8.9453228e-01  -8.5061396e-01  -1.5981877e+00   8.2504836e-01  -1.2292002e+00   1.0894130e+00   1.2351610e+00
   2.1355015e+00   2.8229792e+00   3.8982697e-01  -6.4027206e-02   2.1515529e+00   1.6069878e+00   1.4635111e+00  -8.1893090e-01  -7.8778980e-01  -1.2039839e+00   3.3135438e+00  -1.6858718e+00   1.2175059e+00  -2.1565097e+00   1.3989856e-01   4.6092597e-02   7.6954394e-01   9.8171656e-01  -2.0945310e-01   5.2146692e-01   2.5570552e+00   2.9909008e+00  -7.7069395e-01  -9.3770210e-01   7.2092047e+00   2.6227116e+00   2.9879708e+00   2.4478249e+00   3.6266696e-01   4.3851031e-01   9.6975451e-01   1.5337375e+00   4.1010329e-01  -4.1596742e-01  -5.4409385e+00  -2.9684606e+00  -4.9121756e+00   1.2091933e+00  -2.2771714e+00  -1.9079360e-01   1.0777284e-01   6.2382675e+00  -1.4984893e+00   7.8915389e-01  -5.9012482e+00  -6.4602838e-01  -1.0341825e+00   2.7194584e+00  -2.4795295e+00   2.7518982e-01   2.3715822e+00   1.8787405e+00   3.1788708e+00   2.1226457e+00   3.2659682e-01   2.3579979e+00   2.0510798e+00   3.9149895e+00   1.7292182e-01   1.1039319e-01  -6.2051660e-01   1.2729514e-02  -5.5406001e-01   2.1804117e+00  -3.1058880e+00  -2.3711782e+00  -2.7294878e+00  -2.0786808e-01   3.5296008e+00   4.2658312e+00  -3.2585030e+00  -3.1924339e+00  -2.0193647e+00   1.6073368e+00   1.7892627e+00   2.3755287e+00  -3.3654047e-01   3.5501098e-01  -2.1602952e+00   8.2325779e-01  -1.4585398e+00   4.0144850e-02  -2.1106808e+00   1.2892204e-01  -6.4238107e-01  -1.3339186e+00   1.0068623e+00  -1.0575585e+00   7.0859644e-01   1.2392544e+00
   2.3860734e+00   3.1150854e+00   2.8412674e-01  -5.4506282e-02   1.8360328e+00   1.0738654e+00   9.8358819e-01  -1.4285471e+00  -1.0161401e+00  -1.6296263e+00   3.6000165e+00  -1.1993529e+00   1.6185790e+00  -2.0534224e+00  -2.2518497e-02  -1.3293494e-01   1.0586383e+00   1.2894850e+00  -9.5729780e-03   6.8744359e-01   2.4565112e+00   2.2085372e+00  -7.1793038e-01  -6.3703707e-01   7.0922292e+00   1.4933197e+00   2.8304864e+00   2.2238264e+00  -3.2051456e-02   2.9894693e-01   7.9463142e-01   1.3859652e+00   4.8549622e-01   5.4621230e-02  -5.6847482e+00  -2.9399912e+00  -4.8685021e+00   9.5717040e-01  -1.8032443e+00  -4.4618099e-02   2.3723629e-01   5.9920121e+00  -1.2216595e+00   1.5296542e+00  -6.3567425e+00  -4.3435236e-01  -7.3782892e-01   3.5385005e+00  -3.4432628e+00  -2.4475648e-01   1.9716154e+00   2.2652855e+00   3.3802193e+00   3.1525998e+00   7.5150617e-01   2.8734697e+00   2.1286635e+00   4.1392718e+00   8.6893241e-02   3.0983667e-02  -3.6878950e-01   3.9132232e-01   6.6011715e-01   3.1030753e+00  -2.4000960e+00  -2.5172283e+00  -2.3353882e+00   3.2451322e-01   3.9140534e+00   5.2265061e+00  -3.3776625e+00  -3.5930725e+00  -2.4781963e+00   1.1439441e+00   2.2043764e+00   1.7365989e+00  -2.1223315e+00  -1.5373447e+00  -2.2764119e+00   6.0087097e-01  -8.6720322e-01   5.9095194e-01  -1.7480309e+00   9.2634734e-01   6.3160444e-01  -1.7784916e-01   1.3844504e+00  -9.5317979e-01   9.7502683e-01   1.7610067e+00
   2.5642850e+00   2.7792165e+00   4.2433204e-01   2.3950097e-01   1.1977255e+00   8.0521476e-01   8.0333245e-01  -1.0888460e+00  -1.6264828e+00  -1.4047672e+00   3.6780675e+00  -6.1760802e-01   1.3329731e+00  -1.6883052e+00  -3.2501094e-01  -1.7904104e-01   1.7149644e+00   1.6206203e+00   4.0095868e-01   1.4264925e+00   2.0987564e+00   2.8826243e+00  -3.3532751e-01  -1.7040846e-01   6.5191968e+00   2.3056640e+00   2.3498172e+00   1.7613198e+00  -4.0021367e-01  -3.8740409e-01   1.2845293e+00   2.3160971e+00   1.2507187e+00   6.5428240e-01  -4.9281130e+00  -2.1470262e+00  -5.7979210e+00  -1.4393183e-01  -1.8227605e+00  -1.0190932e+00  -9.1498135e-01   4.0872139e+00  -6.2932697e-01   2.0935407e+00  -5.7793693e+00  -2.3990097e-01   1.2937773e-01   3.8685950e+00  -3.4383681e+00   8.0148789e-01   7.5065627e-01   2.3874077e+00   8.7524596e-01   1.5879854e+00  -8.1150536e-01   1.8394626e+00   2.0712950e+00   4.2081232e+00  -4.3131639e-01  -5.9467736e-02  -9.1757174e-01   5.7996109e-01  -5.1444388e-01   2.6140129e+00  -3.6894781e+00  -2.2927832e+00  -2.4820618e+00   3.5439537e-01   4.6262119e+00   5.8950623e+00  -2.5705280e+00  -2.2151935e+00  -2.1056674e+00   6.7886824e-01   3.2438332e+00   3.2508860e+00  -9.8134149e-01  -1.5338010e+00  -1.3005333e+00   1.5740226e+00  -1.0498316e+00   9.5605615e-01  -2.2703853e+00   1.0263272e+00  -7.7233315e-01  -8.1076443e-01   8.7228413e-01  -4.3579141e-01   1.3931561e-01   1.2673657e+00
   2.0051545e+00   2.8129019e+00   3.2044508e-01   1.7006921e-01   1.2092191e+00   1.2861546e+00   4.8838815e-01  -1.1722988e+00  -1.3195410e+00  -1.5914841e+00   3.0428862e+00  -6.9979529e-01   1.0758480e+00  -1.6988062e+00  -4.2744162e-01  -4.2520864e-01   1.2438324e+00   1.4151049e+00   3.5048026e-01   1.6532296e+00   1.5333746e+00   2.6501027e+00  -5.3656013e-01  -2.3251964e-01   6.3525101e+00   2.4202270e+00   2.3863687e+00   2.1320223e+00  -7.8477210e-01  -5.5639903e-01   2.0110050e-01   1.3231138e+00   1.1468445e+00   4.8311723e-01  -4.5896430e+00  -1.8071446e+00  -5.2477463e+00   6.0223865e-01  -2.1060545e+00  -3.2731941e-01  -1.6008882e+00   4.5993193e+00  -1.1650098e+00   1.9222072e+00  -6.2301144e+00  -4.6673681e-01  -5.2021669e-01   3.8764077e+00  -3.4715645e+00   7.6640169e-01   7.9377367e-01   2.4163637e+00   1.1355687e+00   2.3703243e+00  -1.2220588e+00   2.0454630e+00   1.4272036e+00   4.2447385e+00  -2.9278135e-01   3.7982888e-01  -1.4038654e+00   2.2769553e-01  -9.5433785e-01   2.1585345e+00  -3.1001424e+00  -2.2634798e+00  -1.1405961e+00   1.4258757e+00   5.6068514e+00   7.2379876e+00  -2.6876121e+00  -2.0031233e+00  -2.4130322e+00   4.9548344e-01   2.3758755e+00   3.2886990e+00  -1.5007496e+00  -2.4023951e+00  -2.3187806e+00   1.4552010e+00  -1.7132447e+00   8.8238656e-01  -2.1351997e+00   5.9900948e-01  -6.2718569e-01  -3.8893091e-01   6.1254018e-01  -9.7311244e-02   4.3233334e-01   1.3217356e+00
   2.2466288e+00   2.7569814e+00   2.0462641e-01   1.2521166e-01   8.9728743e-01   1.3364192e+00  -5.9918957e-02  -1.6404423e+00  -1.5300356e+00  -1.9596368e+00   2.7347096e+00  -4.4464341e-01   9.2771232e-01  -1.7376282e+00  -7.6811505e-01  -7.0275221e-01   1.4288298e+00   1.6366534e+00   3.2086749e-01   1.5839648e+00   1.7902921e+00   2.8989367e+00  -6.1674917e-01  -1.3010705e-01   6.6102188e+00   1.8337024e+00   2.3287586e+00   2.0802536e+00  -1.3804064e+00  -1.1472523e+00   1.3348404e-01   1.2937224e+00   1.2669313e+00   9.9872944e-01  -4.9731626e+00  -1.4517975e+00  -4.9579058e+00  -6.5218567e-02  -1.5924799e+00  -9.0112182e-01  -1.0315379e+00   4.0237056e+00  -1.6516205e+00   2.2426804e+00  -7.1052519e+00  -4.0218791e-01  -7.1294693e-01   4.0888952e+00  -4.0595256e+00   5.4875208e-01   6.2221515e-01   2.9231660e+00   1.2762685e+00   3.0309581e+00  -8.3030080e-01   2.4074142e+00   1.8203296e+00   4.2883103e+00  -1.4412526e-01   3.9256745e-01  -1.0079194e+00   4.4491152e-01  -1.8121218e-02   2.8900635e+00  -2.0894937e+00  -2.4969026e+00  -9.0644394e-01   1.8337892e+00   5.3849226e+00   7.6887941e+00  -1.9268496e+00  -1.3192489e+00  -2.4142492e+00  -1.8558562e-01   2.9885490e+00   3.0903671e+00  -2.3640171e+00  -4.2534128e+00  -2.4654480e+00   5.2053210e-01  -1.7024235e+00   9.2436909e-01  -2.0145647e+00   1.0105773e+00   3.8763710e-01   6.6388923e-01   1.1820670e+00   2.2509567e-01   8.6799490e-01   1.7191611e+00
   1.8729188e+00   1.8886069e+00  -5.5680918e-02   1.0780255e-01   1.1157250e+00   1.6994656e+00  -4.1526252e-01  -1.5844633e+00  -1.1372136e+00  -2.0746369e+00   2.0915800e+00  -2.5237113e-01   7.0809500e-01  -1.6922384e+00  -8.0154712e-01  -1.3181514e+00   2.4529397e+00   2.2321219e+00   6.8546590e-01   1.5120032e+00   9.9347962e-01   2.6421179e+00  -6.0450175e-01  -6.8670602e-02   6.3083892e+00   2.0350044e+00   2.2710701e+00   2.5075025e+00  -1.3825499e+00  -6.3007989e-01  -3.6354462e-01   1.1054454e+00   2.3723844e+00   1.2484867e+00  -4.0199042e+00  -6.4690778e-01  -3.9882013e+00   4.0242515e-01  -1.6736454e+00  -6.1831685e-01  -1.7266981e+00   2.8131683e+00  -2.2053826e+00   2.3101747e+00  -6.4222553e+00  -8.2983212e-02   1.0107577e-01   4.1314214e+00  -3.8513605e+00   3.1373058e-01  -2.3461702e-01   2.6837220e+00   4.9328701e-01   2.5097722e+00  -1.7178616e+00   1.9267473e+00   1.6307460e+00   3.8174668e+00  -3.6999736e-01   4.2661040e-01  -1.3398815e+00  -6.8022752e-03  -1.4030997e-01   2.5903592e+00  -1.3472964e+00  -2.6051110e+00   7.8607911e-01   2.9800667e+00   6.1311023e+00   8.5029558e+00  -1.9808941e+00  -6.9155800e-01  -3.0981604e+00  -6.9465351e-01   2.1152809e+00   3.9405924e+00  -2.1412037e+00  -5.3351794e+00  -1.9820388e+00   6.0522109e-01  -1.7441942e+00   1.0848594e+00  -1.1278576e+00   7.8992046e-01   1.1004195e-01   9.3235260e-01   9.7233228e-01   1.1507758e-01   7.8021613e-01   1.5447749e+00
   1.8100230e+00   1.9598145e+00   1.4552476e-02  -9.8600506e-02   1.2529491e+00   2.1050165e+00  -5.2285359e-01  -1.6022345e+00  -8.4370791e-01  -1.9333764e+00   2.0446800e+00  -1.0873332e-01   8.0727329e-01  -1.5096307e+00  -5.2715914e-01  -1.2728090e+00   2.3348412e+00   2.2537920e+00   9.3838061e-01   1.8052684e+00   1.1221974e+00   2.4969154e+00  -6.4899293e-01  -3.3872156e-01   6.3759033e+00   1.8550533e+00   2.3312125e+00   2.6150624e+00  -1.5001913e+00  -6.5007757e-01  -7.6341221e-01   4.2930131e-01   2.3411193e+00   1.5123756e+00  -3.9498549e+00  -3.0775324e-01  -3.8011854e+00   5.9232607e-01  -1.4822045e+00  -2.0429502e-01  -2.0534431e+00   3.5262363e+00  -2.2983317e+00   2.4350458e+00  -6.7052616e+00   1.9457241e-01  -4.1396135e-01   4.2297677e+00  -3.8410128e+00   4.7778294e-01  -1.3595344e-01   2.7283675e+00   5.4994837e-01   2.9856233e+00  -1.6643857e+00   1.8638500e+00   1.5037466e+00   3.8802566e+00  -3.1091008e-01   2.8540052e-01  -1.1465136e+00  -1.8061330e-01   2.3479168e-02   2.4671087e+00  -7.8054596e-01  -2.6575879e+00   8.1391780e-01   3.0161787e+00   6.3347448e+00   8.8462296e+00  -1.7227196e+00  -9.8062543e-01  -3.0021105e+00  -5.7485405e-01   1.7376442e+00   3.4622852e+00  -2.5356610e+00  -5.8422172e+00  -1.7387815e+00   1.2724423e+00  -1.5865099e+00   1.3645220e+00  -9.8971460e-01   7.9301949e-01   3.5437666e-01   1.2010872e+00   9.9282749e-01   5.3363549e-01   9.1057644e-01   1.6610788e+00
   2.3066647e+00   1.9237836e+00  -1.7518821e-02  -1.9251250e-01   5.9647632e-01   1.6411689e+00  -6.6830136e-01  -1.6534499e+00  -9.7317623e-01  -1.7541828e+00   2.4229839e+00   4.8934925e-01   1.0696160e+00  -1.1193663e+00  -4.5614264e-01  -1.2014119e+00   2.7533955e+00   2.7391352e+00   1.2748453e+00   1.9976361e+00   8.8058947e-01   1.9728331e+00  -5.6292975e-01  -2.7951116e-01   5.0638610e+00   1.0258417e+00   1.6431067e+00   1.9032504e+00  -1.5386801e+00  -7.4892130e-01  -5.1206650e-01   4.8977912e-01   2.8714972e+00   2.4013260e+00  -3.7161037e+00   2.9807944e-01  -3.5601675e+00  -4.3711861e-01  -7.8617529e-01  -3.7305494e-01  -1.9668424e+00   1.9184482e+00  -2.0339086e+00   2.7751534e+00  -6.3287504e+00   2.2132572e-01  -8.2522476e-02   4.4236470e+00  -3.9561401e+00   7.2748841e-02  -8.1975215e-01   2.6077782e+00  -7.2056988e-01   2.4727847e+00  -1.8427690e+00   1.4939725e+00   1.8826802e+00   3.7775689e+00  -5.6035359e-01  -1.7072917e-01  -6.6519054e-01   2.9582566e-02   5.5281539e-01   2.7984123e+00  -9.2463263e-01  -2.8247299e+00   6.6129253e-01   2.8071000e+00   6.3850107e+00   8.7371948e+00  -1.1062208e+00  -6.8150189e-01  -2.4842590e+00  -1.1544093e+00   2.5126783e+00   3.0161469e+00  -2.2706968e+00  -6.2064281e+00  -1.2273545e+00   1.3133302e+00  -1.1072518e+00   1.7336920e+00  -8.3555338e-01   1.4356550e+00   3.5063946e-01   1.2761385e+00   8.7269368e-01   6.9586826e-01   5.9801920e-01   1.4584662e+00
   2.7703730e+00   1.9132040e+00   6.3894489e-02  -4.2911117e-01   5.4065749e-01   1.0987187e+00  -6.6406969e-01  -1.8833792e+00  -6.5812953e-01  -1.2350977e+00   3.0004342e+00   8.1051845e-01   1.7233569e+00  -7.0307578e-01  -1.2754908e-01  -8.5299159e-01   2.8560311e+00   2.7310121e+00   1.4489361e+00   1.9332411e+00   1.4711043e+00   1.0695195e+00  -3.6623471e-01  -3.6387631e-01   4.3258813e+00  -4.1820590e-01   1.3951877e+00   1.1027822e+00  -1.6552028e+00  -8.2875475e-01  -3.0922960e-01  -2.6455736e-02   2.7603138e+00   2.9738172e+00  -3.2216194e+00   1.0704857e+00  -3.5804453e+00  -1.6234528e+00  -2.6126529e-01  -7.9497979e-01  -2.0402743e+00   1.9750584e+00  -1.0157231e+00   3.4348928e+00  -4.9600425e+00   1.3884905e+00   7.1629412e-01   4.5074644e+00  -3.0413817e+00   1.3028238e-01  -4.1587347e-01   2.4817081e+00  -8.3487936e-01   2.2223491e+00  -1.2089547e+00   1.0282583e+00   2.1371722e+00   3.6125025e+00  -4.5248178e-01  -7.2022965e-01   1.0676111e-01  -2.2146731e-01   1.3500119e+00   3.0043614e+00  -9.4313652e-01  -3.4742223e+00   2.0332141e-01   2.4890372e+00   6.0906786e+00   8.3422093e+00  -4.8342679e-01  -1.4073554e+00  -2.2091826e+00  -1.0860107e+00   3.0359258e+00   1.5023447e+00  -2.1384056e+00  -5.6796396e+00  -7.2105098e-01   9.6016922e-01  -1.2722938e-01   1.9056507e+00  -8.8118980e-01   1.7419744e+00   7.0403681e-01   1.1518282e+00   7.8083644e-01   5.1708773e-01   3.9621123e-01   1.6436813e+00
   3.1599283e+00   1.7801517e+00   2.8762478e-01  -6.3144519e-01   2.1089458e-02   1.3102889e+00  -6.1674580e-01  -1.8609220e+00  -7.8454357e-01  -1.0409753e+00   3.0542369e+00   8.8177105e-01   1.5998415e+00  -7.1427682e-01  -2.2349410e-02  -8.1600032e-01   2.7739083e+00   2.7227953e+00   1.5311919e+00   1.7920517e+00   1.9257132e+00   1.2813131e+00  -1.4495123e-01  -6.5540122e-01   4.0461099e+00  -5.6629486e-01   1.0413682e+00   9.2530271e-01  -1.8878703e+00  -1.2818085e+00   3.6137544e-01   4.4946476e-04   2.7004808e+00   3.4192747e+00  -3.6051857e+00   1.2561678e+00  -3.1176947e+00  -2.3394848e+00   6.1699506e-01  -7.8910762e-01  -4.7311158e-01   1.1046853e+00  -2.1814383e+00   2.9025186e+00  -5.8811507e+00   6.5107086e-01  -4.9130621e-01   3.9411661e+00  -3.4035556e+00  -4.4227208e-01  -7.8923193e-01   2.5286652e+00  -1.1641072e+00   2.2983400e+00  -1.1341820e+00   9.6052681e-01   2.4504856e+00   3.3821387e+00  -5.2809182e-01  -1.2838153e+00   6.9200788e-01   1.3127113e-01   2.2995789e+00   3.3059705e+00   3.6075558e-02  -3.0562891e+00  -3.4154185e-02   2.0244261e+00   4.9711998e+00   7.2688563e+00   7.9811246e-01  -8.1902563e-01  -1.0981335e+00  -1.3634934e+00   4.0211128e+00   1.3037015e+00  -2.5774329e+00  -6.3015387e+00  -7.6653180e-01   4.5808230e-01   1.6725146e-01   1.8241492e+00  -6.5016675e-01   2.1549678e+00   1.1610415e+00   1.5097264e+00   9.9465400e-01   1.1136244e+00   6.1983179e-01   1.4888637e+00
   2.7400113e+00   1.2031521e+00   8.0103788e-02  -8.2323393e-01  -4.8813807e-02   1.6358037e+00  -7.5265804e-01  -1.6342812e+00  -4.3474589e-01  -8.4813152e-01   2.7037723e+00   9.3681392e-01   1.3991592e+00  -3.5295879e-01   2.1856361e-01  -8.3550856e-01   3.2607725e+00   3.2447747e+00   1.3359019e+00   1.5093171e+00   1.4440364e+00   1.6883679e+00  -4.6463057e-01  -8.8960154e-01   3.2210103e+00  -2.6615096e-01   7.9098676e-01   9.7683750e-01  -1.3801671e+00  -1.1092104e+00  -7.7509876e-02  -3.1796303e-01   3.1555042e+00   3.6909738e+00  -2.2583944e+00   2.1751849e+00  -2.1602373e+00  -2.4980501e+00   7.2309054e-01  -8.1138934e-01  -4.9556829e-01   8.3730753e-02  -2.2921091e+00   2.4249087e+00  -5.4614749e+00   3.2539042e-01  -2.9709408e-01   3.2173761e+00  -3.2184295e+00  -9.3308212e-01  -1.2109867e+00   2.2113345e+00  -1.8669803e+00   1.8235512e+00  -1.6408418e+00   5.6598719e-01   2.3344934e+00   3.1158565e+00  -7.3949578e-01  -1.5570791e+00   6.1355214e-01  -1.5900898e-02   2.2024103e+00   3.2965100e+00   2.6511560e-01  -3.2382460e+00   4.7252085e-01   2.0826281e+00   4.7984783e+00   7.1056538e+00   1.0640504e+00  -3.0644702e-01  -5.8054785e-01  -2.0967792e+00   3.8907313e+00   9.8523951e-01  -1.3694869e+00  -6.4930179e+00  -1.1220588e-01   8.2417215e-01  -1.2199179e-01   1.8173216e+00  -1.9856818e-01   1.9752153e+00   9.3738683e-01   1.4794446e+00   9.2434822e-01   1.1326702e+00   7.7411196e-01   1.2244508e+00
   2.1553459e+00   7.4912688e-01  -1.9198581e-02  -1.0770364e+00   7.2180815e-02   1.8933086e+00  -7.4578257e-01  -1.4064313e+00   2.7938596e-01  -5.2224827e-01   2.2950679e+00   6.4578207e-01   1.3976540e+00  -1.6310521e-02   5.4616832e-01  -7.1884701e-01   2.8409347e+00   3.0746363e+00   9.1358105e-01   9.4173004e-01   1.2562862e+00   1.6812595e+00  -6.3572698e-01  -1.2882499e+00   2.2110791e+00  -3.6532343e-01   6.3965814e-01   9.6783373e-01  -1.1798717e+00  -1.0297552e+00  -9.5386767e-01  -1.5673724e+00   2.8327282e+00   3.2709214e+00  -8.6670391e-01   3.1151896e+00  -1.0416803e+00  -2.4089788e+00   3.4359252e-01  -7.5962739e-01  -4.9106383e-01  -1.0807884e-01  -2.3023787e+00   1.8718225e+00  -4.3506592e+00   3.9348547e-01  -3.1601314e-01   2.1665394e+00  -2.1385100e+00  -1.1874522e+00  -6.6160083e-01   1.7645640e+00  -1.6128681e+00   1.5941688e+00  -1.8095811e+00   1.8757203e-01   1.9039666e+00   2.6960739e+00  -5.3097328e-01  -1.6055237e+00   5.3242675e-01  -6.2684413e-01   1.9919838e+00   2.9223705e+00   9.0723016e-01  -3.6327382e+00   1.3325155e+00   2.3577555e+00   4.2807747e+00   6.4893723e+00   1.3381430e+00   1.7677203e-02  -3.3325040e-01  -2.3861150e+00   3.0084687e+00   4.5175957e-01  -4.5263084e-01  -5.6983043e+00  -8.1122296e-01  -6.1273238e-02  -7.6557174e-01   1.1618533e+00   2.0758679e-02   1.2519753e+00   7.9573754e-01   1.3035194e+00   7.2945682e-01   9.6245159e-01   1.0653220e+00   1.0413569e+00
   2.3144951e+00   7.3822234e-01   1.8453075e-01  -1.3342721e+00   4.4154990e-01   2.2170768e+00  -4.2156516e-01  -1.1667190e+00   6.4832245e-01   1.3809063e-01   2.8201229e+00   6.2774218e-01   1.7113171e+00   1.8300257e-01   1.1694192e+00  -3.6063248e-01   3.0999932e+00   3.3114687e+00   1.2111955e+00   9.7703545e-01   1.8608376e+00   1.7619718e+00  -6.7661577e-01  -1.7875750e+00   2.3768260e+00  -2.6601102e-01   7.4939308e-01   9.1545806e-01  -5.1761608e-01  -6.3418280e-01  -6.1373641e-01  -1.7753427e+00   2.8073300e+00   3.6843428e+00  -5.0626617e-01   3.2069897e+00  -8.7604722e-01  -2.6792862e+00   7.8546353e-01  -4.3194261e-01   2.2200581e-01   4.9526661e-01  -1.8196901e+00   1.7568985e+00  -4.1093957e+00   5.4109257e-01  -4.0909749e-01   1.8579283e+00  -2.0049572e+00  -1.5074818e+00  -6.6863623e-01   1.3421726e+00  -1.8694368e+00   1.3649721e+00  -1.5516498e+00  -2.0910474e-01   2.0076859e+00   2.5792602e+00  -7.0771261e-01  -2.3925505e+00   9.6052650e-01  -7.3863503e-01   2.4521635e+00   2.9939967e+00   6.5502613e-01  -3.6847025e+00   2.4298142e-01   1.2307640e+00   3.7300493e+00   5.6536392e+00   1.7639790e+00  -5.5528524e-01   5.6540819e-01  -2.0364057e+00   3.0795960e+00  -5.5913957e-01  -5.6068007e-02  -4.8785408e+00   2.2548048e-01   1.1451640e+00  -1.3785723e-02   1.6024979e+00   2.6589329e-01   1.5158188e+00   6.9183994e-01   9.1689629e-01   7.0894055e-01   9.5412644e-01   9.7483804e-01   8.9813309e-01
   2.6742121e+00   6.9513061e-01   4.8191413e-01  -1.3580293e+00   5.6502917e-02   2.0905462e+00  -1.6704738e-01  -9.0403160e-01   4.5878537e-01   6.9173412e-01   3.1464302e+00   6.3077476e-01   1.7429032e+00   2.7797201e-01   1.3742773e+00  -4.4822420e-02   2.9238101e+00   3.1870093e+00   1.1673680e+00   8.3950343e-01   2.8083826e+00   2.2259141e+00  -2.4707054e-01  -1.8702278e+00   2.2251547e+00  -1.8660533e-01   4.9421410e-01   4.6967322e-01  -4.5049786e-01  -1.1534334e+00   4.8125852e-01  -1.3023123e+00   2.4238932e+00   4.2024712e+00  -1.1144644e-01   3.8739582e+00  -8.0546259e-01  -4.1147340e+00   1.1917863e+00  -1.2453802e+00   1.8026103e+00   1.2176857e-01  -2.4558223e+00   1.2841118e+00  -3.9015916e+00   2.0410152e-01  -1.3011584e+00   8.5170166e-01  -1.8399513e+00  -1.8638455e+00  -1.0109118e+00   1.1187588e+00  -2.2160164e+00   5.9538208e-01  -1.6915314e+00  -1.0462177e+00   2.1535168e+00   2.3321595e+00  -1.3763660e+00  -2.9594267e+00   1.1533053e+00  -4.8606537e-01   2.5923673e+00   2.9220347e+00   5.9506270e-01  -3.1563746e+00  -5.4938081e-01   6.1550504e-01   2.3739793e+00   3.9933294e+00   3.4230608e+00   1.9063117e-01   2.0476933e+00  -2.0103625e+00   4.4739129e+00  -6.8473485e-01   1.1127696e+00  -3.1429053e+00   1.8399256e-01   1.6281480e-01   2.6301374e-01   1.2206685e+00  -4.2554076e-02   1.6635203e+00   4.5230201e-01   4.0941948e-01   5.8664774e-01   1.0466312e+00   7.3532282e-01   4.7517719e-01
   2.2762865e+00   3.5923180e-01   4.7709346e-01  -1.5108228e+00   3.3440008e-01   1.8274667e+00   7.0309620e-02  -9.4329034e-01   1.2273117e+00   1.3480851e+00   3.0850939e+00   3.9463508e-01   2.2004756e+00   4.9218286e-01   1.6815183e+00   1.9827141e-01   2.5744586e+00   2.6032169e+00   7.4176900e-01   6.2937737e-02   2.9163502e+00   9.1488394e-01  -1.2496965e-01  -1.9800453e+00   1.4099882e+00  -1.2225883e+00   4.0242631e-01   2.1154832e-01  -3.3222706e-01  -9.8666865e-01   1.9428853e-01  -2.4163611e+00   1.7906380e+00   3.8573935e+00   9.4779404e-01   3.9181106e+00   2.8094063e-01  -4.4069050e+00   1.3604877e+00  -8.9718259e-01   2.2110498e+00   6.8933676e-01  -2.3786131e+00   8.0763359e-01  -2.4578095e+00   6.5268052e-01  -1.3896770e+00   3.5989248e-02  -8.6658048e-01  -2.6394492e+00  -2.4836861e-01   6.8928411e-01  -7.7166135e-01   1.0966663e+00  -8.9677583e-01  -1.1883408e+00   1.5969729e+00   1.6154353e+00  -1.2240099e+00  -3.3577221e+00   1.6068803e+00  -8.8593195e-01   3.5012878e+00   2.8253389e+00   1.6189053e+00  -3.2559591e+00   2.5297321e-01   7.4707067e-01   1.6668941e+00   3.2212058e+00   3.5880789e+00  -9.8597998e-01   2.2956930e+00  -1.8400685e+00   4.2292732e+00  -2.6200460e+00   8.1415512e-01  -2.4745417e+00  -3.5687729e-01  -1.2008370e+00   9.8660535e-01   9.2522297e-01   4.5002889e-01   1.4674130e+00   1.3789113e+00   6.3936224e-01   3.5026954e-01   5.8599780e-01   1.1226920e+00   6.6325030e-01
   1.4849582e+00  -4.7978006e-01   6.8145512e-01  -1.3915603e+00   2.1861064e-01   1.8959691e+00   3.2058074e-01  -2.8750573e-01   1.5722152e+00   1.9217378e+00   2.4480243e+00  -2.2896126e-02   1.8253492e+00   7.4037944e-01   1.7623326e+00   3.7155622e-01   1.9361952e+00   1.8665992e+00   1.1818933e-01  -6.1165618e-01   2.8824800e+00   1.4638845e+00   4.2682147e-01  -1.8807101e+00   5.7266474e-01  -2.5639027e-01   1.5612088e-01   1.8429395e-01  -4.9282032e-01  -1.4911053e+00   1.7374668e-01  -2.7827406e+00   1.1040849e+00   2.8839457e+00   2.7488354e+00   4.6795910e+00   1.0159120e+00  -4.7149001e+00   7.0750341e-01  -1.3662749e+00   2.3504795e+00  -2.2809433e-03  -2.8073961e+00  -1.1850780e-01  -6.5682194e-01   4.7675971e-01  -1.6150680e+00  -1.5689778e+00   6.0562946e-01  -2.2491517e+00  -4.9326571e-02   2.6434448e-01  -7.6994748e-01   1.5425577e-02  -1.7266291e+00  -2.2059000e+00   6.9784336e-01   7.8605898e-01  -1.4684369e+00  -3.4255562e+00   9.4106263e-01  -1.3252107e+00   2.4479286e+00   1.7228542e+00   2.0996254e+00  -2.7553659e+00   1.1735482e+00   8.6263163e-01   3.2200460e-01   1.5366375e+00   4.5949280e+00   1.9998208e-01   2.9118997e+00  -1.9964631e+00   4.0018259e+00  -1.9943663e+00   2.3611579e+00  -4.9520896e-01  -1.3298053e+00  -2.8108606e+00   1.5324425e-01  -2.0712833e-01   2.3936921e-01   4.0689529e-01   5.5285847e-01  -2.8646282e-02  -2.4166316e-01   6.3282901e-01   1.0966593e+00   6.2687726e-02
   1.3887301e+00  -6.2895025e-01   8.1503915e-01  -1.3099043e+00   4.5434766e-01   2.0252715e+00   7.4214253e-01   1.4126918e-01   1.5994758e+00   2.6675549e+00   2.4963108e+00  -8.4136638e-02   1.8057411e+00   7.8225687e-01   1.9237716e+00   6.5633064e-01   2.1757031e+00   1.6727296e+00   1.6272241e-01  -5.4773052e-01   3.0884999e+00   1.4233254e+00   4.0179034e-01  -1.9832077e+00   7.4940622e-01   2.1321330e-01   2.2202249e-01   3.8197301e-02   5.6881405e-02  -1.4388604e+00   6.5688258e-01  -2.5473932e+00   1.1181894e+00   3.0841846e+00   3.0625501e+00   4.0251293e+00   1.0864512e+00  -5.2195654e+00   8.1890110e-01  -1.4358672e+00   2.6732984e+00   8.0712547e-01  -2.5281580e+00  -5.3716310e-01  -5.6881904e-01   2.8581242e-01  -1.8262941e+00  -1.9277459e+00   5.8872354e-01  -2.6290485e+00  -1.7439202e-01  -2.2790344e-01  -8.1887744e-01  -1.9908780e-01  -1.6034157e+00  -2.6200893e+00   5.4136173e-01   3.9696611e-01  -1.7870788e+00  -4.0742695e+00   9.4587383e-01  -1.5426626e+00   2.3399858e+00   1.3469821e+00   1.2398196e+00  -2.4567101e+00   2.2927116e-01  -2.6143782e-01   3.1528137e-01   1.2496082e+00   5.1169520e+00  -2.5943152e-01   4.0901921e+00  -1.4211355e+00   4.4824140e+00  -2.7595927e+00   3.1245395e+00   5.6826110e-01  -3.5509393e-01  -2.0027382e+00   8.8981233e-01   1.7539502e-01   2.9096731e-01   5.5558856e-01   2.5364191e-01  -4.7331618e-01  -6.3916373e-01   5.8569721e-01   8.5950019e-01  -1.5747958e-01
   1.2481958e+00  -7.0209896e-01   7.1668259e-01  -1.1671931e+00   4.6817360e-01   2.0704865e+00   7.1668462e-01   9.4709065e-02   1.2426606e+00   2.7708971e+00   2.1263598e+00  -2.8423055e-01   1.5319429e+00   5.0285665e-01   1.8287222e+00   6.4494812e-01   2.2757423e+00   1.5500678e+00  -3.2852899e-01  -9.9900123e-01   3.9048266e+00   1.7626539e+00   1.9555488e-01  -1.9291394e+00   1.7205211e+00   2.2745887e-01   4.8486225e-01   1.7525824e-01   2.9769530e-01  -1.7739596e+00   1.3152094e+00  -1.9341591e+00   7.4819545e-01   3.2815143e+00   3.0098863e+00   3.9550735e+00   1.4344429e+00  -5.9758486e+00   9.4351693e-01  -2.2616880e+00   4.4131941e+00   1.3084916e+00  -3.5037005e+00  -1.2256678e+00  -1.5877364e+00  -3.1016742e-01  -2.9171346e+00  -2.8714574e+00  -2.0589295e-01  -3.5778943e+00  -4.4503622e-01  -2.4891315e-01   3.0594129e-01   4.0181357e-01  -1.1398307e+00  -2.6968002e+00   5.4805565e-01   2.1487703e-01  -2.2840958e+00  -4.1811348e+00   9.3141978e-01  -1.1159043e+00   3.0236507e+00   1.7906724e+00   1.5144750e+00  -1.9810876e+00  -8.5876933e-02  -3.7332844e-01  -5.7795424e-01   7.9913604e-01   6.1795389e+00   1.5829602e-01   5.0461588e+00  -1.4052404e+00   5.4579577e+00  -3.3936486e+00   3.1174332e+00   8.1355313e-01  -4.2366988e-01  -3.0969725e+00   1.1408501e+00  -2.2612449e-01   4.8293291e-01   4.9739567e-01   1.1318093e+00  -1.3473505e-01  -3.1393534e-01   2.0059711e-01   1.2953580e+00  -4.3758297e-02
   1.1258227e-01  -1.1952700e+00   6.5126274e-01  -9.8803335e-01   8.2581368e-01   2.2408125e+00   7.5327167e-01   5.2492653e-01   1.8560715e+00   3.1094419e+00   1.4267129e+00  -7.1404843e-01   1.3476593e+00   7.0884369e-01   2.0047684e+00   6.7989082e-01   1.3922043e+00   9.5798168e-01  -1.0330324e+00  -1.7690313e+00   3.7128211e+00   2.0425417e+00   2.1078682e-01  -1.8097980e+00   1.1870663e+00   9.6476587e-01   5.5957125e-01   5.8773355e-01   3.9671546e-01  -1.7154999e+00   4.3547955e-01  -2.7155305e+00  -7.6486665e-02   1.8206086e+00   4.4272772e+00   4.1320118e+00   2.3482225e+00  -5.2425028e+00   4.1754339e-03  -2.0103534e+00   4.3028368e+00   7.4888498e-01  -3.3085121e+00  -1.9645455e+00  -1.2437793e-03  -3.8303505e-01  -2.8981345e+00  -4.1824087e+00   8.5336598e-01  -3.3745132e+00  -2.1035650e-02  -6.4936134e-01   1.0241926e+00   1.9834018e-01  -1.5446009e+00  -3.1398096e+00  -6.8273603e-01  -4.1224727e-01  -2.1727488e+00  -3.6916262e+00   1.8496931e-01  -1.3804962e+00   2.2250353e+00   1.0924344e+00   1.9825509e+00  -1.8045237e+00   1.1565415e+00   5.2287355e-02  -1.4341721e+00  -1.0797637e-01   6.2086477e+00   1.1002746e+00   4.6901402e+00  -1.7048880e+00   4.0625034e+00  -3.2286561e+00   3.5965725e+00   2.0405179e+00  -2.1585560e+00  -4.4827582e+00  -2.7293073e-02  -1.3836744e+00   6.6171983e-01  -7.4903837e-01   8.8375720e-01  -4.0171018e-01  -5.9538756e-01  -2.5393048e-01   1.6722486e+00  -3.4214565e-01
  -5.5403896e-01  -1.2144561e+00   7.3533061e-01  -7.4803830e-01   1.6379314e+00   2.8263993e+00   1.0629079e+00   9.8365947e-01   2.0535502e+00   3.5135745e+00   8.9069506e-01  -1.0398969e+00   1.0574446e+00   4.0653480e-01   2.1451148e+00   6.9203098e-01   1.1442923e+00   4.1183007e-01  -1.0076444e+00  -1.6477786e+00   3.8833671e+00   1.8139199e+00   1.8479346e-01  -1.7998335e+00   2.5165222e+00   1.8333765e+00   1.1810533e+00   1.2270749e+00   7.1098971e-01  -1.3073783e+00   3.0289080e-01  -2.7818376e+00  -5.1057039e-01   1.3112932e+00   4.5261711e+00   3.4616525e+00   2.4273511e+00  -4.3688387e+00  -6.9139393e-01  -1.5006395e+00   3.9691321e+00   2.9259749e+00  -3.5193916e+00  -2.3168528e+00  -7.0597434e-02  -2.6188607e-01  -3.6965308e+00  -4.3840632e+00   8.3229602e-01  -3.2596115e+00   1.4520057e-01  -1.0852006e+00   2.2873421e+00   7.3926095e-01  -1.4894618e+00  -3.4073204e+00  -1.4123106e+00  -7.4694762e-01  -2.5009479e+00  -3.5330406e+00  -3.8800272e-01  -1.7393871e+00   1.5400392e+00   2.0886733e-01   1.7269568e+00  -1.1049940e+00   1.0188410e+00  -1.3038898e-01  -1.2616294e+00   3.0754329e-04   6.1299601e+00   6.1950462e-01   4.7666308e+00  -5.7726439e-01   2.8881068e+00  -3.4353019e+00   3.5017223e+00   3.3138206e+00  -2.1612236e+00  -3.9321348e+00   1.2011796e-01  -1.3936924e+00   7.2667201e-01  -1.4106229e+00   6.9997268e-01  -7.0409706e-01  -1.0074350e+00  -6.1788366e-01   1.6387055e+00  -4.3833574e-01
  -2.5279577e-01  -1.2623886e+00   9.6749030e-01  -2.0207989e-01   1.2746103e+00   2.5391744e+00   1.0733575e+00   1.0692141e+00   1.3042919e+00   3.5507743e+00   2.7267839e-01  -1.2064153e+00   4.9204467e-01  -2.3699777e-01   1.4658121e+00   4.5966100e-01   5.7839994e-01  -4.1458613e-01  -1.2838542e+00  -1.9196434e+00   5.0878823e+00   2.4663021e+00   9.2631750e-01  -1.0696113e+00   3.6804520e+00   2.2426374e+00   1.3008867e+00   1.1459844e+00  -1.1242879e-01  -2.3976134e+00   1.9027236e+00  -1.3411043e+00  -1.2075087e+00   1.2380113e+00   3.6041263e+00   3.1317881e+00   2.3499341e+00  -5.7079914e+00  -7.2743729e-01  -2.8003516e+00   6.0109731e+00   3.0104539e+00  -5.2360625e+00  -2.7630597e+00  -3.6761296e-01  -6.9305578e-01  -5.0270593e+00  -5.1836253e+00   7.2528343e-01  -3.4600812e+00  -3.1750747e-01  -9.3772415e-01   3.0667281e+00   4.0999759e-01  -1.3011370e+00  -3.9247733e+00  -1.4425553e+00  -1.3478835e+00  -3.3208194e+00  -3.4119594e+00  -7.7536875e-01  -1.4338048e+00   1.3695424e+00  -1.9423411e-01   1.9030090e+00   8.6026614e-02   8.0507159e-01  -2.7128350e-02  -2.4679958e+00  -1.3222444e+00   8.3648090e+00   2.4262789e+00   5.6616950e+00  -3.0300330e-01   4.5045133e+00  -2.3651370e+00   3.8915348e+00   4.9320844e+00  -3.6923308e+00  -7.1401515e+00   1.2783295e-01  -2.4167808e+00   1.6666226e-01  -1.4681983e+00   8.4175862e-01  -6.9326875e-01  -1.1289203e+00  -6.1860867e-01   1.4215087e+00  -7.5129819e-01
  -4.8835136e-01  -1.7142989e+00   8.8955559e-01   2.7564367e-01   1.5823952e+00   2.2625556e+00   1.2994197e+00   1.2279666e+00   1.3675682e+00   4.3021596e+00  -1.8932471e-01  -1.0679914e+00   3.4457728e-01  -3.8501211e-01   1.0220240e+00   3.8078040e-01   7.9948705e-01  -1.0696571e+00  -1.4097439e+00  -2.1477428e+00   4.8074125e+00   1.3716865e+00   9.1692113e-01  -4.2667315e-01   3.7461720e+00   2.0680894e+00   1.3389346e+00   9.9111799e-01  -2.8784637e-01  -2.4076494e+00   2.2504207e+00  -8.5152639e-01  -1.0933610e+00   9.3963055e-01   3.3388602e+00   1.6572450e+00   2.2644386e+00  -6.1742730e+00  -5.0401560e-01  -2.7995559e+00   5.2739699e+00   2.6303777e+00  -4.6608179e+00  -2.7619994e+00   4.3866023e-01  -1.3949957e-01  -4.5220047e+00  -4.9521466e+00   1.0608010e+00  -3.3149056e+00  -2.7154946e-01  -1.0696181e+00   3.5889516e+00   4.8178807e-01  -7.7805932e-01  -3.9860046e+00  -1.9287926e+00  -2.1964284e+00  -3.0372255e+00  -3.3477748e+00  -4.7239042e-01  -1.3497269e+00   1.5918814e+00  -6.1070732e-01   1.2531663e+00   4.3464901e-01   9.6060475e-01  -2.7977746e-01  -2.0400850e+00  -8.2892756e-01   8.4273915e+00   1.8254636e+00   5.6074539e+00   1.3578674e-01   4.7873184e+00  -3.3697698e+00   3.2469677e+00   4.5928126e+00  -3.4182529e+00  -7.4337514e+00   1.1022121e+00  -2.2196399e+00   3.5008834e-01  -1.4973098e+00   1.1072359e+00  -6.7341823e-01  -1.6184466e+00  -1.1203879e+00   1.2671401e+00  -6.2924364e-01
  -5.7259783e-01  -2.2080873e+00   9.3523228e-01   9.3468627e-01   1.5170277e+00   1.7543448e+00   1.3883426e+00   1.9045069e+00   8.4320346e-01   4.6895288e+00  -3.0803120e-01  -4.8294580e-01   1.8217624e-02  -1.6560150e-01   7.6870423e-01   3.7722838e-01   1.4560419e+00  -9.0821840e-01  -1.0968149e+00  -1.7671028e+00   4.4022491e+00   1.8446285e+00   1.3420014e+00   5.1644368e-01   3.6607447e+00   3.2384124e+00   1.1252700e+00   7.2371249e-01  -1.7206141e-01  -2.3279961e+00   3.0375760e+00   8.4171760e-01  -5.1857022e-01   7.4509750e-01   3.7621468e+00   1.2887073e+00   1.4072943e+00  -6.6044272e+00  -9.2893523e-01  -3.3906107e+00   3.8856835e+00   1.0334111e+00  -3.2099530e+00  -2.0705568e+00   2.1514455e+00   4.0556143e-01  -2.8710654e+00  -4.4629501e+00   1.4018062e+00  -2.1187025e+00  -1.3983455e+00  -1.3095300e+00   1.7701105e+00  -1.3515494e+00  -1.7236131e+00  -5.0305808e+00  -2.2283594e+00  -2.6939772e+00  -3.6902798e+00  -3.3043309e+00  -1.1562609e+00  -1.0943349e+00   1.3897986e-01  -1.4125791e+00  -7.4704489e-01   1.0082737e+00   1.5112940e-01  -1.0912160e+00  -1.8557511e+00  -1.1895537e+00   8.6955439e+00   2.9880099e+00   5.5002191e+00   1.8900341e-01   4.9480947e+00  -2.0950455e+00   4.6077011e+00   5.8343725e+00  -2.2957998e+00  -6.4235689e+00   1.2194219e+00  -2.0204532e+00  -2.1379816e-02  -1.5826684e+00  -4.8217960e-01  -1.6382604e+00  -2.2858717e+00  -1.3502528e+00   1.9567811e-01  -1.2654256e+00
  -1.1728038e+00  -2.3574981e+00   8.4763642e-01   1.2958611e+00   1.9499838e+00   1.8813932e+00   1.5099891e+00   2.2841416e+00   9.0495666e-01   4.8357566e+00  -8.5262921e-01  -4.2176665e-01  -2.6041115e-01  -3.1814442e-01   7.6088841e-01   2.0736167e-01   1.1499234e+00  -1.4013088e+00  -1.0512130e+00  -1.6293943e+00   4.0571122e+00   1.4116525e+00   1.1960369e+00   8.6522304e-01   4.0453641e+00   3.8141626e+00   1.3970923e+00   1.1747404e+00  -1.1353276e-01  -1.8689131e+00   2.6981550e+00   9.8652350e-01  -5.8090339e-01  -2.1678501e-01   3.3575312e+00   3.1224733e-01   1.2081916e+00  -5.4647220e+00  -1.5947400e+00  -2.6724336e+00   2.8553377e+00   1.3945568e+00  -2.8887412e+00  -2.2074983e+00   2.2122777e+00   3.7623587e-01  -2.8961288e+00  -4.3582218e+00   1.4708057e+00  -1.6028786e+00  -1.5004989e+00  -1.5614550e+00   2.0105358e+00  -1.1482559e+00  -1.9232498e+00  -5.0874173e+00  -3.0808101e+00  -3.0800912e+00  -3.5763146e+00  -2.6944233e+00  -1.7369135e+00  -1.1158888e+00  -6.7215841e-01  -2.2862388e+00  -1.5440256e+00   1.4899473e+00   4.6095815e-01  -1.0674177e+00  -1.2522019e+00  -6.4565044e-01   8.2786267e+00   3.1684869e+00   4.9646561e+00   9.3083470e-01   3.8365129e+00  -1.7097879e+00   3.9961920e+00   5.9559165e+00  -2.7997620e+00  -5.8291944e+00   9.7978059e-01  -2.3220114e+00   2.1386094e-01  -2.3240368e+00  -9.2328463e-01  -1.9348547e+00  -2.7759468e+00  -1.6457722e+00   2.5628630e-02  -1.4041631e+00
  -1.2958963e+00  -2.1032907e+00   6.8658584e-01   1.6771565e+00   1.9205875e+00   1.6431154e+00   1.2284761e+00   2.0761393e+00   3.8952987e-01   4.4365227e+00  -1.5379235e+00  -3.6468917e-01  -5.9908734e-01  -7.1034142e-01   3.5828192e-01  -5.4383534e-02   3.6596625e-01  -2.0726696e+00  -1.4476553e+00  -1.8327553e+00   4.7303434e+00   1.2475991e+00   1.0676079e+00   1.3451898e+00   5.1334656e+00   3.2983295e+00   1.7220767e+00   1.3931767e+00  -7.7686479e-01  -2.2624982e+00   2.8565756e+00   1.4430030e+00  -1.3381518e+00  -8.4322442e-01   1.9711693e+00  -1.2604620e-01   7.9839301e-01  -5.3226696e+00  -1.9905804e+00  -3.2247038e+00   3.2805447e+00   1.6999045e+00  -3.5580346e+00  -2.1229995e+00   1.2301722e+00   4.7584992e-01  -3.9722430e+00  -4.4356211e+00   9.1281161e-01  -1.2776351e+00  -1.3194243e+00  -1.0972134e+00   3.5020643e+00  -1.4991798e-01  -1.2835675e+00  -4.7290931e+00  -3.3024835e+00  -3.1301441e+00  -3.4541017e+00  -1.6971723e+00  -1.7474991e+00  -4.2089846e-01  -3.4155011e-01  -2.1181186e+00  -1.0604657e+00   2.0899153e+00   5.6563574e-01  -4.5875003e-01  -1.8679620e+00  -6.9907404e-01   8.8034504e+00   3.9009079e+00   4.3960983e+00   1.3393239e+00   3.7251435e+00  -1.5163711e+00   2.3861797e+00   5.4883829e+00  -4.2424468e+00  -7.4921236e+00   6.2963010e-01  -3.2311728e+00   4.2475436e-02  -2.8538631e+00   1.2441200e-02  -1.3432390e+00  -2.3646430e+00  -1.9967825e+00   3.6943272e-01  -1.0321020e+00
  -1.4340101e+00  -2.0022120e+00   6.6185186e-01   1.9064701e+00   2.9619798e+00   2.2585309e+00   1.1249166e+00   2.0194561e+00   6.8671700e-01   4.3119862e+00  -1.9816090e+00  -5.4376106e-01  -9.1183936e-01  -1.3218411e+00   3.0362788e-01  -4.5536627e-01   4.8704644e-02  -2.2827004e+00  -1.1472863e+00  -1.8285834e+00   5.3562188e+00   1.4983811e+00   8.9153280e-01   1.5615047e+00   7.1229959e+00   3.8246887e+00   2.6172913e+00   2.3250789e+00  -9.1717836e-01  -1.5732447e+00   2.7999238e+00   1.8268924e+00  -1.5920988e+00  -1.5806678e+00   5.9437439e-01  -1.0134017e+00   4.6726205e-01  -3.9793832e+00  -2.2588233e+00  -2.3784360e+00   3.3113023e+00   2.4844048e+00  -3.2144130e+00  -1.6196771e+00   1.1369587e+00   1.1342831e+00  -3.7313532e+00  -3.8239560e+00   1.0109459e+00  -5.9213006e-01  -1.1143687e+00  -1.0411505e+00   4.2693671e+00   2.0502741e-01  -6.8090463e-01  -4.3378068e+00  -3.6013818e+00  -3.3324236e+00  -3.0739302e+00  -9.4074419e-01  -1.8338479e+00  -3.2711285e-01  -4.2920778e-01  -2.3744460e+00  -1.3148792e+00   2.3558027e+00   3.4701283e-01  -3.9977872e-01  -1.8988437e+00  -6.5638384e-01   8.4720822e+00   4.2727268e+00   3.2178214e+00   2.0506913e+00   2.2308502e+00  -1.1730263e+00   1.0677597e+00   5.3258154e+00  -5.0720453e+00  -7.3446427e+00   5.3926717e-01  -3.4737282e+00   1.8429633e-01  -3.3122290e+00   2.5082463e-02  -1.3517756e+00  -2.1892269e+00  -2.5059593e+00   3.7671114e-01  -8.7559319e-01
  -1.7235658e+00  -1.8400577e+00   3.5412915e-01   2.3193194e+00   2.4445509e+00   1.6951220e+00   7.7357655e-01   2.2432960e+00   2.0026044e-02   3.8920694e+00  -2.3865212e+00   1.4276687e-01  -1.2656228e+00  -9.9419718e-01   4.8883139e-02  -5.3176365e-01  -1.2728456e-01  -2.1184454e+00  -1.3019700e+00  -1.3564803e+00   4.7067046e+00   1.9078310e+00   6.3229984e-01   2.3215739e+00   6.6080136e+00   4.1113425e+00   2.3206588e+00   2.1581571e+00  -9.3875260e-01  -1.7155647e+00   2.6559787e+00   2.8071823e+00  -1.4305879e+00  -1.8277485e+00   3.6262896e-01  -1.0048955e+00  -2.6210454e-01  -3.7140462e+00  -2.7201954e+00  -2.6031545e+00   1.9220396e+00   1.2380255e+00  -2.5405868e+00  -1.2424674e+00   1.0885662e+00   8.8852676e-01  -3.5373658e+00  -3.4568094e+00   3.9426799e-01   1.5746890e-01  -2.0097829e+00  -7.8393675e-01   3.1790395e+00  -1.9788002e-01  -1.2814069e+00  -4.4239818e+00  -3.9828311e+00  -3.1301072e+00  -3.5066964e+00  -1.2626706e-01  -2.4386864e+00   5.2358203e-01  -1.5017465e+00  -2.5669365e+00  -2.4670225e+00   2.9582673e+00   1.1251699e-01  -2.8288470e-01  -1.4038583e+00  -2.0318184e-01   8.2574097e+00   5.2526810e+00   2.7892517e+00   1.7253217e+00   2.3130430e+00  -3.5546456e-01   1.4029698e+00   5.0507161e+00  -4.9661482e+00  -6.4997992e+00  -9.3104171e-02  -3.5870048e+00  -1.5022308e-01  -3.4799939e+00  -5.2983210e-01  -1.4347399e+00  -2.3173850e+00  -2.3230732e+00  -3.7427743e-02  -1.0767489e+00
  -1.3614909e+00  -1.6928535e+00   3.8508539e-01   2.5810384e+00   2.4260219e+00   1.3008651e+00   7.7812850e-01   2.0921700e+00  -2.0153461e-02   3.8277536e+00  -2.6350943e+00   2.9538848e-01  -1.3942708e+00  -1.4512666e+00  -3.8696748e-01  -8.6005650e-01  -8.5995522e-01  -2.8655364e+00  -1.0273760e+00  -1.3492258e+00   4.8239754e+00   7.0812345e-01   9.0267807e-01   2.8013754e+00   6.7292568e+00   3.2095115e+00   2.3039292e+00   2.0178008e+00  -1.8141363e+00  -1.5912261e+00   2.9288425e+00   2.9749021e+00  -1.7242968e+00  -2.2485955e+00  -1.1141024e+00  -1.5676324e+00  -7.0083922e-01  -3.5128117e+00  -2.6491097e+00  -2.2249733e+00   1.6648893e+00   6.4697671e-01  -2.6418136e+00  -7.3348303e-01   1.4821403e+00   1.4528472e+00  -3.5813889e+00  -2.7631506e+00   8.7999968e-01   6.5665289e-01  -1.7671330e+00  -7.4482845e-01   3.5524928e+00  -1.8800096e-01  -7.5043168e-01  -4.1507327e+00  -4.0747728e+00  -3.5782700e+00  -3.0218387e+00   6.6584145e-01  -2.0243785e+00   7.2534974e-01  -1.2809411e+00  -2.9758324e+00  -2.5278856e+00   3.4236744e+00   4.9617797e-01   2.7838706e-01  -1.5250146e+00  -4.9899387e-01   8.2957427e+00   5.4512945e+00   1.8730272e+00   2.4591535e+00   1.7998340e+00  -1.4043092e-01  -1.2957172e-01   5.0333529e+00  -6.5207132e+00  -7.9945052e+00   1.2040953e-01  -4.1006630e+00  -3.6482839e-01  -3.6613272e+00  -4.8176566e-01  -1.4656834e+00  -2.5805087e+00  -2.7034159e+00  -4.1879052e-01  -1.0237755e+00
  -1.6927354e+00  -1.8932497e+00   3.4114518e-01   2.7187736e+00   2.4654457e+00   1.1956723e+00   5.8775825e-01   1.9558409e+00   2.0414287e-01   3.6459929e+00  -3.2862277e+00   3.5623022e-01  -1.7117181e+00  -1.4987827e+00  -7.2613639e-01  -1.0252617e+00  -1.8205720e+00  -3.6453902e+00  -1.3864785e+00  -1.6510758e+00   4.6612126e+00   4.7737885e-01   9.8162211e-01   3.2788331e+00   6.6929534e+00   2.9061840e+00   2.3619331e+00   2.1723346e+00  -2.6809411e+00  -1.8380552e+00   2.5567548e+00   2.7798035e+00  -2.3839407e+00  -3.2582602e+00  -1.7592258e+00  -2.0124137e+00  -9.5946605e-01  -2.8299482e+00  -2.6072306e+00  -1.7642854e+00   7.5844810e-01   4.2247783e-02  -2.4203750e+00  -5.0312613e-01   1.9715240e+00   1.9556224e+00  -3.6171376e+00  -2.4875318e+00   1.5311538e+00   1.7761095e+00  -1.1293478e+00  -2.1149988e-01   4.1675559e+00   1.6349784e-01  -2.0972686e-01  -3.5222117e+00  -4.6165799e+00  -3.9349838e+00  -2.2174027e+00   1.5659201e+00  -1.6719232e+00   1.1917127e+00  -1.2066419e+00  -3.2338001e+00  -1.7265851e+00   3.8728954e+00   1.1587278e+00   8.0696403e-01  -2.1837336e+00  -9.3687589e-01   7.9761803e+00   5.5002073e+00   7.9155885e-01   2.5252646e+00   1.1893136e+00  -2.6907609e-01  -1.5841689e+00   3.8254317e+00  -7.6072262e+00  -8.7295551e+00  -1.9588218e-01  -4.6549832e+00  -5.9438918e-01  -4.0954813e+00  -4.3352541e-02  -9.9679745e-01  -2.4629944e+00  -2.4647136e+00  -1.8929570e-01  -6.8439611e-01
  -1.7006573e+00  -1.5709111e+00   1.3344789e-01   2.7188672e+00   2.3965393e+00   9.7678962e-01   5.0981662e-01   2.0714641e+00   7.0564918e-02   3.2046517e+00  -3.2738066e+00   7.7689816e-01  -1.7558502e+00  -1.4112672e+00  -6.0973646e-01  -1.1275153e+00  -2.0718578e+00  -3.4580824e+00  -1.0002319e+00  -1.1044317e+00   3.9985358e+00  -9.7874378e-02   5.9553167e-01   3.3057061e+00   6.3556932e+00   2.5725600e+00   2.2628155e+00   2.1880539e+00  -2.5376757e+00  -1.0777744e+00   2.0201128e+00   2.7556325e+00  -2.1430696e+00  -3.4343510e+00  -2.5366337e+00  -2.0681061e+00  -1.5903865e+00  -1.5679252e+00  -2.9375835e+00  -9.3754338e-01  -5.5254826e-01  -2.3914346e-01  -1.6658252e+00   7.9697061e-02   1.6450422e+00   2.0252283e+00  -3.4085694e+00  -1.5503681e+00   1.1537978e+00   2.3232812e+00  -1.3981826e+00  -2.7799978e-01   3.3810141e+00   9.7623035e-02  -4.3982774e-01  -3.1606345e+00  -4.6775564e+00  -3.6375826e+00  -2.0110430e+00   2.3391792e+00  -1.6812059e+00   1.6137916e+00  -1.6615357e+00  -3.4043209e+00  -2.5337315e+00   4.1349945e+00   9.4227645e-01   9.5073644e-01  -1.5386154e+00  -5.0475872e-01   6.8455845e+00   5.2610631e+00  -9.0095130e-02   3.0681026e+00  -7.4074855e-02   1.4773911e-01  -2.3819883e+00   3.3505570e+00  -7.4923281e+00  -7.0551249e+00  -4.6106927e-01  -4.4825200e+00  -6.2718156e-01  -4.2383320e+00  -6.1980773e-01  -1.2405050e+00  -2.5761802e+00  -2.5391591e+00  -6.4524809e-01  -7.2122571e-01
  -1.3428679e+00  -1.5129433e+00  -8.8297843e-02   2.6366131e+00   2.4437520e+00   5.5749346e-01   3.6627713e-01   1.9130176e+00   6.9983803e-02   2.8310464e+00  -3.0381632e+00   1.2444681e+00  -1.6080775e+00  -1.3427289e+00  -6.0946684e-01  -1.2975508e+00  -1.7807500e+00  -3.0498086e+00  -5.1681431e-01  -8.2381107e-01   3.6016891e+00  -6.7713186e-01   3.2476025e-01   3.3781157e+00   6.0571332e+00   1.7967046e+00   2.1893524e+00   1.9886772e+00  -2.4319421e+00  -3.1380294e-01   1.8539996e+00   2.9386747e+00  -1.5782498e+00  -3.2503153e+00  -3.2136990e+00  -2.1171535e+00  -2.1281355e+00  -9.8442573e-01  -2.7544739e+00  -5.1696754e-01  -1.4571914e+00  -1.0239662e+00  -5.2856282e-01   9.6811437e-01   1.8977791e+00   2.5745529e+00  -2.1982601e+00  -4.2269615e-01   1.0658733e+00   2.6756905e+00  -1.5844351e+00  -2.8109326e-01   2.4162398e+00  -3.0194944e-01  -1.6963714e-01  -2.7260018e+00  -4.2878067e+00  -3.5420647e+00  -1.6270854e+00   2.7285064e+00  -1.1895118e+00   1.8955409e+00  -1.3977518e+00  -3.1278616e+00  -3.2041706e+00   3.9523957e+00   5.3703715e-01   8.9109692e-01  -1.1722972e+00  -3.4663270e-01   5.8570040e+00   4.8080459e+00  -1.0265727e+00   3.3531772e+00  -7.3481797e-01   1.6825208e-01  -3.0723735e+00   2.4348999e+00  -6.7728324e+00  -5.7994782e+00  -8.3647219e-02  -4.0624737e+00  -5.1603408e-01  -3.8850535e+00  -8.9211619e-01  -1.2842419e+00  -2.4605989e+00  -2.7264897e+00  -1.1238334e+00  -5.5038787e-01
  -7.8093432e-01  -1.2502520e+00  -2.2551883e-01   2.4822759e+00   2.4809336e+00   3.9949873e-01   1.1382524e-01   1.5911099e+00  -1.0991443e-01   2.1709666e+00  -3.0048779e+00   1.3132607e+00  -1.7726665e+00  -1.6433817e+00  -8.0362376e-01  -1.5123520e+00  -1.7915938e+00  -2.6967145e+00  -1.9506363e-01  -6.1506867e-01   3.8945768e+00  -4.4054925e-01   1.2418500e-01   3.3186036e+00   6.7312990e+00   1.2706779e+00   2.3937636e+00   1.9288125e+00  -2.5657799e+00   3.6916914e-02   2.0415020e+00   3.3338729e+00  -1.4198474e+00  -2.8003384e+00  -4.1437097e+00  -1.5953582e+00  -2.6686971e+00  -7.0809118e-01  -2.6211288e+00  -6.4167125e-01  -1.2046915e+00  -9.6538870e-01  -1.1276636e-01   1.8329457e+00   1.7052494e+00   3.0289362e+00  -1.5472949e+00   4.7260017e-01   9.9467600e-01   2.9296996e+00  -1.6124243e+00  -1.4136332e-01   1.9062110e+00  -7.2738654e-01   2.4872544e-01  -2.2386744e+00  -3.5401501e+00  -3.2364896e+00  -1.4462215e+00   3.2003707e+00  -8.3091971e-01   2.1043174e+00  -1.2393994e+00  -2.7508174e+00  -3.6071487e+00   3.8689769e+00  -1.1596543e-01   1.0615656e+00  -1.2864119e+00  -5.9863039e-01   5.5202640e+00   4.9343246e+00  -1.6600241e+00   3.6169268e+00  -1.1301170e+00   5.1959825e-01  -3.3183706e+00   2.2685669e+00  -6.5937263e+00  -5.5431516e+00  -5.4063851e-02  -3.9636457e+00  -8.9381080e-01  -3.5811759e+00  -1.1467667e+00  -1.3739661e+00  -2.1211101e+00  -2.8764321e+00  -1.5331245e+00  -3.9913624e-01
  -1.1187180e+00  -1.2839040e+00  -5.7417125e-01   2.0906588e+00   2.6762961e+00   3.3355687e-01  -9.0381587e-02   1.3924404e+00   2.5145156e-01   1.6064384e+00  -3.0687105e+00   1.4452684e+00  -1.6306984e+00  -1.3341642e+00  -5.1713928e-01  -1.5527063e+00  -1.6940321e+00  -2.2900727e+00  -1.9928649e-01  -4.7626249e-01   3.2174667e+00  -5.2708608e-01  -5.0788450e-01   3.0046713e+00   6.2631703e+00   8.8594950e-01   2.4965289e+00   2.1043082e+00  -2.0684101e+00   7.2705397e-01   1.1202072e+00   2.7183571e+00  -1.0642248e+00  -2.9004457e+00  -3.9293290e+00  -1.4723100e+00  -2.6352583e+00   6.7148817e-01  -2.5702092e+00   2.7993865e-01  -2.1347249e+00  -5.5641632e-01   6.9037909e-01   1.9624049e+00   1.4745196e+00   2.9823546e+00  -9.0776000e-01   9.1135837e-01   7.9858075e-01   2.9076798e+00  -1.5173729e+00  -5.6615259e-02   1.4368779e+00  -4.3636149e-01   4.7788928e-01  -1.4420948e+00  -3.6322126e+00  -2.9036983e+00  -1.0424463e+00   3.4933904e+00  -6.9174670e-01   2.2141044e+00  -1.1247264e+00  -2.4766260e+00  -3.5500552e+00   3.6167437e+00   9.2443976e-02   1.2557270e+00  -6.4473695e-01   2.4397442e-02   4.0574661e+00   3.7690554e+00  -2.4036108e+00   3.6027216e+00  -1.9617939e+00   4.0198986e-02  -3.7571102e+00   7.0876560e-01  -5.5562571e+00  -3.4106015e+00   1.4213413e-02  -3.4510399e+00  -4.7777740e-01  -3.4266500e+00  -1.0179258e+00  -1.0453851e+00  -1.8653081e+00  -2.4960047e+00  -1.4413033e+00  -2.9503948e-02
  -7.2533199e-01  -9.8394605e-01  -6.2522248e-01   1.6910112e+00   2.6059811e+00   2.8414024e-01  -4.0328796e-02   1.1346632e+00   3.1635985e-01   1.1817299e+00  -2.7477263e+00   1.4642389e+00  -1.4680265e+00  -1.4537609e+00  -3.9777340e-01  -1.6037782e+00  -1.9475413e+00  -2.2013272e+00   1.7528124e-01  -2.9503028e-01   3.1662129e+00  -1.2825857e+00  -8.0053182e-01   2.4009739e+00   6.1987109e+00  -1.3111891e-01   2.4716056e+00   2.0233064e+00  -2.0844650e+00   1.2508637e+00   8.7725525e-01   2.0956572e+00  -9.8145576e-01  -2.5205373e+00  -4.7398404e+00  -1.3106840e+00  -2.9286165e+00   1.3745619e+00  -2.1922231e+00   7.7901787e-01  -1.9390400e+00  -3.8106363e-01   5.5840256e-01   2.1568787e+00   4.4017291e-01   2.9452393e+00  -1.3478025e+00   1.4970954e+00   3.3607861e-01   2.7591802e+00  -1.1980460e+00   3.7638395e-03   1.4153992e+00  -5.7105503e-02   9.0264885e-01  -6.8005233e-01  -3.0932132e+00  -2.5503678e+00  -4.2655113e-01   3.8603693e+00   1.7508456e-01   2.5460370e+00  -2.8680590e-01  -1.9828999e+00  -2.9972022e+00   3.6728653e+00  -8.3355400e-02   1.5112273e+00  -9.0297337e-01  -1.9299914e-01   3.1676363e+00   2.7279822e+00  -2.8732670e+00   4.2033851e+00  -2.6607516e+00  -2.1117873e-01  -5.1596385e+00  -3.9127340e-01  -5.2745038e+00  -2.5333545e+00   2.7569938e-01  -3.1801631e+00  -4.2532846e-01  -3.1386534e+00  -7.2858515e-01  -8.3313915e-01  -1.4610161e+00  -2.4408164e+00  -1.4696421e+00   3.2299928e-01
  -5.8717731e-01  -1.7168171e+00  -4.8723331e-01   1.3078211e+00   3.1772911e+00   6.3776823e-01   1.7900516e-01   9.6031719e-01   1.3664695e+00   1.6563060e+00  -2.6205828e+00   1.0137984e+00  -1.4646879e+00  -1.5806406e+00  -4.7851252e-01  -1.7069644e+00  -1.9462335e+00  -2.3803827e+00   3.5525670e-01  -7.4528600e-01   3.2375427e+00  -1.1552475e+00  -6.9803152e-01   2.0664340e+00   5.9457287e+00  -7.4793637e-02   2.6312167e+00   2.0679385e+00  -2.2679096e+00   1.5100747e+00   8.9150241e-01   1.5821870e+00  -6.2720709e-01  -2.5687259e+00  -4.1656845e+00  -1.2967854e+00  -2.8027867e+00   1.4133981e+00  -1.3278557e+00   1.2503998e+00  -1.8634701e+00  -1.5314107e+00   1.2603918e+00   2.0815555e+00   1.9816020e+00   3.5948538e+00   1.9633741e-01   1.4647763e+00   2.0530118e+00   3.2321519e+00  -4.8374904e-01  -1.0237016e-01   4.7234293e-01  -1.3417594e+00   1.1508747e+00  -4.3634258e-01  -3.0584357e+00  -3.0927171e+00   7.2237005e-01   3.8464317e+00   1.0107988e+00   2.1269576e+00  -8.3120085e-02  -2.2756776e+00  -2.9604819e+00   3.1986543e+00   5.1778496e-01   1.6887580e+00  -1.2238328e+00  -8.1878160e-01   2.6848976e+00   2.1557481e+00  -3.3154411e+00   4.1218942e+00  -2.7680818e+00  -5.4822957e-01  -4.7502746e+00  -9.4907256e-01  -5.0357834e+00  -2.4397314e+00   6.6296039e-01  -3.0790809e+00  -4.2653179e-01  -3.0819102e+00  -1.3857284e+00  -1.3924668e+00  -1.6301943e+00  -2.3785442e+00  -1.6886385e+00   3.9905827e-01
  -2.2907883e-01  -1.1419438e+00  -4.4794857e-01   8.0509991e-01   2.6056919e+00   3.0110618e-01   2.3032100e-01   7.3756806e-01   1.2938068e+00   9.0117659e-01  -2.0577141e+00   1.0290186e+00  -1.1290359e+00  -1.5449848e+00  -2.2042252e-01  -1.6082274e+00  -2.4654434e+00  -2.0987794e+00   7.4344096e-01  -4.5907635e-01   2.7932214e+00  -1.9251831e+00  -6.7825971e-01   1.4169524e+00   5.1308003e+00  -1.0085968e+00   2.2111343e+00   1.8003893e+00  -2.1527751e+00   1.9924012e+00   6.0744218e-01   7.6618621e-01  -7.3577511e-01  -2.0552288e+00  -4.4486815e+00  -8.5360060e-01  -2.5552968e+00   2.3689232e+00  -9.5050857e-01   2.2193140e+00  -1.0744098e+00  -1.1997604e+00   7.6357219e-01   2.0489459e+00   1.0370356e+00   2.8083175e+00  -6.3905529e-01   1.8997730e+00   1.2642540e+00   2.4156174e+00  -5.5502373e-01  -2.2464483e-01   2.7967333e-01  -9.1920608e-01   1.2698600e+00   3.3350292e-01  -2.5946317e+00  -2.5843935e+00   7.7084983e-01   3.9045373e+00   1.4689872e+00   2.4548201e+00   5.8493183e-01  -1.7435108e+00  -1.9601318e+00   3.5550427e+00   5.8587282e-01   1.9538547e+00  -1.6418901e+00  -1.5388743e+00   1.6831755e+00   1.0916657e+00  -3.4864085e+00   4.3131187e+00  -3.5009735e+00  -5.8553736e-01  -5.7811384e+00  -1.4414549e+00  -5.0776597e+00  -1.6807025e+00   7.2205392e-01  -2.6600400e+00  -3.6497373e-01  -2.4032336e+00  -1.1006509e+00  -1.0482574e+00  -1.3455007e+00  -1.9636408e+00  -1.7596748e+00   4.6993767e-01
  -1.2589212e-01  -1.4576731e+00  -5.6978416e-01   2.7527860e-01   2.8489926e+00   1.6563333e-01   1.9738224e-01   2.6848920e-01   1.8968346e+00   6.1117832e-01  -1.7507247e+00   8.1804285e-01  -7.4696332e-01  -1.4787439e+00  -1.4577596e-01  -1.6338705e+00  -2.0867497e+00  -1.7680361e+00   8.8612889e-01  -8.2346396e-01   2.4728784e+00  -2.5640360e+00  -8.0935877e-01   8.5607053e-01   4.7194896e+00  -1.9797220e+00   2.2134878e+00   1.6509463e+00  -1.9601264e+00   2.5390641e+00   1.2694846e-01  -1.8515959e-01  -3.5151794e-01  -1.6227677e+00  -3.6633259e+00  -5.1950253e-01  -1.9876046e+00   2.7355028e+00  -3.2055871e-01   2.5409534e+00  -8.5327730e-01  -1.1053094e+00   1.2975551e+00   2.1961357e+00   1.5666918e+00   3.1983482e+00   5.3118289e-01   2.2420093e+00   1.6216287e+00   1.8702837e+00   4.3251716e-02  -3.0633043e-01   4.0700151e-01  -8.5061875e-01   1.9825138e+00   1.0626530e+00  -2.1025922e+00  -2.6158143e+00   1.5130356e+00   3.6923642e+00   2.3242722e+00   2.1183922e+00   1.6616296e+00  -1.0891316e+00  -9.3078211e-01   2.8822937e+00   1.0879020e+00   2.2688883e+00  -1.9375676e+00  -1.7690025e+00   4.5990530e-01  -5.2300818e-01  -4.1222968e+00   4.1454056e+00  -4.0978833e+00  -1.5787737e+00  -6.2314619e+00  -2.7805224e+00  -4.0230960e+00  -1.2141436e+00   1.3771276e+00  -2.0540717e+00   3.7004122e-02  -1.8422590e+00  -5.2243453e-01  -5.9063332e-01  -9.4226375e-01  -2.0332349e+00  -1.5637218e+00   9.9426073e-01
   1.8809863e-01  -1.3090530e+00  -4.4175911e-01  -1.1893596e-01   2.4463927e+00   5.0064562e-02   3.5832815e-01   3.0396526e-01   1.7163656e+00   3.9875280e-01  -1.1745391e+00   6.4388711e-01  -6.6221232e-01  -1.3124951e+00  -1.5563768e-02  -1.3425206e+00  -1.9492876e+00  -1.3042654e+00   1.1617738e+00  -4.3393266e-01   2.3404077e+00  -2.0473584e+00  -8.5886372e-01   2.0682898e-01   4.2555299e+00  -1.7406236e+00   1.9360668e+00   1.2666549e+00  -1.5706253e+00   2.5105551e+00   3.3756666e-01  -3.0855594e-01   2.5581924e-03  -7.9526965e-01  -2.9969987e+00   1.3229731e-01  -2.2676367e+00   2.6714167e+00   9.0599913e-02   2.4309499e+00  -2.2868617e-01  -1.1974684e+00   1.6111574e+00   2.0851840e+00   1.3555346e+00   2.6862310e+00   7.5922679e-01   2.2554718e+00   1.4449890e+00   1.6942973e+00  -2.2910817e-01  -4.5932387e-01  -1.0010348e+00  -1.7183592e+00   1.5130157e+00   1.0960787e+00  -1.5516879e+00  -2.0954772e+00   1.5089399e+00   3.3611634e+00   2.4688378e+00   2.1865893e+00   1.4131900e+00  -8.5554398e-01  -1.2835281e+00   2.8211071e+00   5.1711069e-01   1.9270245e+00  -1.9755281e+00  -2.1444233e+00   1.6482987e-02  -1.0509367e+00  -3.6220139e+00   3.9509195e+00  -3.8555947e+00  -1.2943432e+00  -5.3885274e+00  -2.6207522e+00  -2.6999330e+00   4.1571613e-01   1.4417591e+00  -1.3779721e+00  -3.0996253e-01  -1.2859644e+00  -1.2677086e+00  -1.0952519e+00  -8.8026176e-01  -1.5202948e+00  -1.9561155e+00   8.0459821e-01
  -2.4875041e-01  -1.6467509e+00  -6.3022231e-01  -6.0362032e-01   2.7580799e+00   2.3486537e-01   5.2997019e-01   4.8741597e-01   2.4656627e+00   4.1331112e-01  -7.9962250e-01   4.1616486e-01  -4.0708554e-01  -8.4519170e-01   3.0712647e-01  -1.1169465e+00  -1.3154069e+00  -5.4179550e-01   1.4766551e+00  -2.1978512e-01   8.9707088e-01  -2.1904891e+00  -1.4074820e+00  -5.8433934e-01   2.9183826e+00  -1.3275097e+00   1.7228141e+00   1.1374797e+00  -5.2157514e-01   3.4777659e+00  -1.0074212e+00  -1.5544114e+00   1.0109665e+00  -4.3989438e-01  -9.5179086e-01   4.9972992e-01  -1.6869367e+00   3.6712162e+00   4.2904990e-03   3.2391081e+00  -1.5090515e+00  -1.2257708e+00   3.4013452e+00   2.0349523e+00   2.5270293e+00   2.6222608e+00   2.7996822e+00   2.5875864e+00   2.0981825e+00   1.4446612e+00   9.5709525e-03  -1.1940449e+00  -2.5209192e+00  -2.6038165e+00   9.6128457e-01   1.2801293e+00  -1.4839500e+00  -1.9267898e+00   2.1178010e+00   3.0536535e+00   2.3508692e+00   1.2331578e+00   5.9229655e-01  -1.0640660e+00  -2.2139473e+00   1.7127270e+00   8.6782036e-01   1.6881239e+00  -7.0738022e-01  -1.2820122e+00  -2.0486105e+00  -2.4266408e+00  -3.9551823e+00   3.5892418e+00  -5.4289623e+00  -1.7537945e+00  -3.8836056e+00  -2.8681505e+00  -8.6674778e-01   3.1566054e+00   1.2722255e+00  -3.0517752e-01  -4.3462186e-02  -1.1241595e+00  -2.4511464e+00  -1.7529473e+00  -1.2659368e+00  -1.5645289e+00  -2.2734258e+00   6.6292239e-01
  -3.6360134e-01  -1.3556377e+00  -5.5639571e-01  -1.0617386e+00   2.5243567e+00   1.4842687e-01   5.4199829e-01   7.5491979e-02   2.5542959e+00  -1.6091106e-01  -1.0009813e+00  -4.6653132e-01  -3.0805588e-01  -1.0421477e+00   1.7703047e-01  -8.9592684e-01  -2.2924433e+00  -1.1683229e+00   9.7297894e-01  -4.8046622e-01   1.2833403e+00  -2.1689971e+00  -1.4283723e+00  -1.3561935e+00   2.9527592e+00  -1.8753005e+00   1.8260555e+00   9.4670580e-01  -8.4213381e-01   2.7780287e+00  -1.4556558e+00  -2.9890056e+00   1.8986632e-01  -3.8960386e-01  -4.9910436e-01   9.7899241e-01  -1.0219853e+00   3.8335137e+00  -1.1239778e-01   2.9364325e+00   2.8592170e-02   1.2559376e+00   2.4807652e+00   1.3445801e+00   1.9986601e+00   2.1774735e+00   1.8043478e+00   1.8526210e+00   2.4881815e+00   7.4254194e-01   1.1752621e+00  -1.1240485e+00  -1.0472836e+00  -1.7480250e+00   1.6376597e+00   1.9053897e+00  -1.2692926e+00  -1.5942633e+00   2.5401490e+00   2.9790215e+00   2.3276044e+00   5.2680749e-01   7.8960512e-01  -9.5927031e-01  -7.6124312e-01   1.3461312e+00   1.5304499e+00   2.3122814e+00  -9.2097466e-01  -1.3842377e+00  -2.0654324e+00  -3.3863725e+00  -3.6510311e+00   3.6462440e+00  -5.5916024e+00  -2.2456939e+00  -4.0260483e+00  -2.6444651e+00  -1.5667013e+00   1.8516293e+00   9.7003115e-01  -5.6958048e-01  -3.7209347e-01  -1.1350606e+00  -1.6992586e+00  -1.3131231e+00  -1.0085267e+00  -1.0451628e+00  -1.7589282e+00   1.0278438e+00
  -2.5589406e-01  -1.4771893e+00  -4.9682507e-01  -1.4030325e+00   2.8487881e+00   7.3425666e-01   6.3120908e-01  -8.3352003e-02   2.7337089e+00  -2.3057321e-01  -5.9209975e-01  -8.4922270e-01  -2.1450722e-01  -1.1904200e+00   2.7093177e-01  -9.3454389e-01  -1.4775177e+00  -4.5303030e-01   1.3917150e+00  -3.9795854e-01   1.2779290e+00  -1.6614382e+00  -1.6410428e+00  -2.1435260e+00   3.5439925e+00  -1.3275283e+00   2.0105894e+00   1.2331444e+00  -2.2492528e-01   3.1296384e+00  -1.4360681e+00  -3.2222823e+00   1.0038119e+00   4.7865973e-01   2.0875325e-01   9.5509146e-01  -5.7394917e-01   4.0514113e+00   5.4726813e-01   3.0694234e+00   1.1901547e+00   1.3468768e+00   2.2993941e+00   8.9958248e-01   1.3118195e+00   1.6894999e+00   2.1573796e+00   1.7546249e+00   1.9230318e+00  -2.9957790e-02   9.6844905e-01  -1.3275841e+00  -1.4497361e+00  -1.8665664e+00   1.5653937e+00   2.1528874e+00  -6.9945475e-01  -1.3156344e+00   2.8145045e+00   2.4894547e+00   2.6311511e+00   3.2624884e-01   1.2625254e+00  -3.6601244e-01  -2.5836500e-01   9.4339218e-01   1.5331585e+00   2.1701372e+00  -8.4919323e-01  -1.1669540e+00  -2.7836435e+00  -4.1520363e+00  -3.5260636e+00   3.2237755e+00  -5.8193559e+00  -2.2925589e+00  -3.8175126e+00  -3.6711013e+00   3.5040716e-02   3.2138607e+00   1.3505577e+00   3.8902679e-01   1.0677439e-01  -5.1715001e-01  -1.6288043e+00  -1.1844742e+00  -5.7729441e-01  -9.4814001e-01  -1.5591814e+00   1.1370052e+00
  -1.3053388e-01  -1.5483706e+00  -2.5199875e-01  -1.5788853e+00   2.6903037e+00   7.8872478e-01   6.7192596e-01  -3.0564154e-01   2.5824236e+00  -4.4000181e-01  -3.6572332e-01  -1.2911282e+00  -1.2994752e-01  -1.3014082e+00   1.6922456e-01  -7.9619667e-01  -1.3087977e+00  -4.2084021e-01   1.3772711e+00  -4.3883840e-01   1.7700631e+00  -9.8909545e-01  -1.2667340e+00  -2.4964896e+00   4.0252264e+00  -9.2675840e-01   2.0558376e+00   1.1622030e+00  -2.8030332e-01   2.5361486e+00  -9.1398135e-01  -3.2616502e+00   1.0161275e+00   1.0360752e+00   9.7942914e-01   1.1990529e+00  -2.3545940e-01   3.5612426e+00   1.0459783e+00   2.5407139e+00   2.7430337e+00   2.2632653e+00   1.5896198e+00   3.5712206e-01   1.1118956e+00   1.2794008e+00   1.9171591e+00   1.1769809e+00   1.8908387e+00  -4.4691713e-01   1.0293063e+00  -1.1848763e+00  -1.1656794e+00  -1.9105774e+00   1.6977694e+00   2.1344095e+00  -3.5866982e-01  -1.1497876e+00   2.7132732e+00   1.9387981e+00   2.6041584e+00   9.3399965e-02   1.4215696e+00  -1.3217083e-01   7.4822060e-01   8.8681292e-01   1.6925540e+00   2.2235648e+00  -1.3296339e+00  -1.5721600e+00  -2.4768475e+00  -4.5504375e+00  -3.0377662e+00   2.7664509e+00  -5.0449589e+00  -2.1683941e+00  -3.3505364e+00  -3.8000186e+00   8.2282545e-01   2.8679516e+00   1.6378293e+00   7.3245901e-01   8.4224748e-02  -7.2036694e-03  -1.2642686e+00  -9.2395181e-01  -2.9590334e-01  -3.9918148e-01  -1.3474328e+00   1.2236186e+00
  -1.0872529e-01  -1.7758562e+00  -5.9063684e-02  -1.7090895e+00   2.8633693e+00   9.2659081e-01   8.4692928e-01  -6.7092102e-01   3.0618767e+00  -2.1426395e-01  -2.7162548e-01  -1.9491981e+00   1.4922311e-01  -1.6717092e+00  -5.2266106e-02  -9.2194576e-01  -1.4556687e+00  -8.8319796e-01   1.4242952e+00  -9.4103519e-01   1.9659325e+00  -1.9123821e+00  -8.7869808e-01  -2.8932322e+00   3.9935828e+00  -1.4298413e+00   2.0337355e+00   1.1413264e+00  -6.6878296e-01   2.3742692e+00  -9.1486477e-01  -4.2387106e+00   9.9865066e-01   1.1996504e+00   1.6707194e+00   1.1306312e+00   7.5888964e-01   3.2692827e+00   1.5538574e+00   2.5797951e+00   4.1144933e+00   2.3767555e+00   5.7178992e-01  -3.5564120e-01   1.7105031e+00   1.3320065e+00   1.7681936e+00   5.3238014e-01   2.6355711e+00  -1.2138806e+00   1.7019735e+00  -1.4012879e+00   6.4655761e-02  -1.6324789e+00   2.0730290e+00   2.1648422e+00  -3.4163364e-01  -1.5284649e+00   3.3423032e+00   1.7941265e+00   3.0144630e+00  -5.1213787e-01   2.1434718e+00  -1.3446570e-01   2.3988325e+00   5.5251197e-01   3.3441273e+00   3.2536944e+00  -1.6063174e+00  -1.6841178e+00  -2.5993843e+00  -5.3381084e+00  -3.3251665e+00   2.5231945e+00  -5.3132718e+00  -2.6108085e+00  -3.9480478e+00  -4.0336073e+00   6.2148816e-02   7.9356682e-01   2.0149402e+00   6.4154724e-01   5.2058192e-01   3.3696440e-02  -5.3226921e-01  -6.3679157e-01  -3.1063688e-01  -7.1958761e-01  -9.4136183e-01   1.3972509e+00
  -1.4705031e-01  -1.9012292e+00   2.1447523e-01  -1.6660472e+00   2.3467871e+00   8.9067783e-01   8.7212541e-01  -7.2743633e-01   2.7553925e+00  -1.5625050e-01  -1.2720109e-01  -2.2410926e+00   8.9294172e-02  -1.5627372e+00  -3.2187421e-01  -6.6766981e-01  -1.5455534e+00  -1.0718852e+00   1.1701862e+00  -1.0540530e+00   2.0183759e+00  -1.2927806e+00  -5.5594354e-01  -3.0283221e+00   3.6673462e+00  -8.7530185e-01   1.6749840e+00   8.2986134e-01  -9.5686094e-01   1.4330434e+00  -6.5092779e-01  -4.3371127e+00   8.8496285e-01   1.2985907e+00   2.5087152e+00   1.0739723e+00   9.5321161e-01   2.5045001e+00   2.0150934e+00   1.9539055e+00   5.0018534e+00   1.7953978e+00   3.5902012e-01  -9.4765044e-01   1.8195373e+00   8.2308901e-01   1.6651731e+00  -1.2170236e-01   2.8010179e+00  -1.0977609e+00   1.8681073e+00  -1.1726475e+00   3.3892716e-02  -1.7507037e+00   1.9494914e+00   2.0702199e+00  -2.3958117e-01  -1.4639703e+00   3.6898521e+00   1.4329167e+00   3.0291545e+00  -4.9881527e-01   2.1128970e+00   3.6292536e-02   3.2042864e+00   3.9048400e-01   3.6456856e+00   3.0855748e+00  -2.2292558e+00  -2.0327507e+00  -2.3229774e+00  -5.1804337e+00  -2.8736940e+00   1.5962244e+00  -4.6015127e+00  -2.5278669e+00  -3.7876090e+00  -4.5937034e+00   4.1252842e-01   2.3905908e-01   1.8401678e+00   7.8018274e-01   3.7917938e-01   2.7608850e-01  -2.6391192e-01  -4.0948977e-01  -1.2332394e-01  -1.7906837e-01  -5.8744803e-01   1.3617890e+00
   3.5587990e-02  -1.7603199e+00   3.7999490e-01  -1.5422825e+00   2.0863891e+00   1.1786151e+00   1.0498643e+00  -4.7774022e-01   2.2825536e+00  -2.5394847e-03   4.2035665e-01  -2.2697995e+00   7.6980622e-02  -1.5889479e+00  -2.8328089e-01  -5.8809435e-01  -8.3796910e-01  -5.0726828e-01   1.6953039e+00  -5.0562994e-01   1.7440437e+00  -1.0226063e+00  -6.3266092e-01  -3.4128522e+00   3.6215553e+00   4.1091606e-02   1.3748668e+00   7.6307601e-01  -4.3794655e-01   1.5409166e+00  -3.9760169e-01  -4.0094407e+00   1.7573373e+00   1.9555014e+00   2.9473941e+00   1.0134653e+00   8.4287508e-01   2.2843860e+00   2.1918614e+00   1.7904198e+00   5.5015342e+00   9.1725075e-01   2.8947271e-01  -1.3721719e+00   1.2185079e+00   5.8996922e-02   1.7186177e+00  -2.7318934e-01   2.1854690e+00  -1.3092061e+00   1.1321574e+00  -1.5237952e+00  -1.0873026e+00  -2.3207759e+00   9.9390170e-01   1.5433020e+00   9.3044356e-02  -1.1029642e+00   3.6581839e+00   1.1676939e+00   2.7373025e+00  -4.8892982e-01   1.5756333e+00   4.0463769e-02   2.5254133e+00   1.9282624e-01   3.5426564e+00   2.8148680e+00  -1.6334008e+00  -1.4063634e+00  -2.6249745e+00  -4.8483015e+00  -2.4551342e+00   1.1781580e+00  -4.6532188e+00  -1.7194908e+00  -3.3211470e+00  -4.6496576e+00   1.4485918e+00   1.4320841e+00   1.6896946e+00   1.3701854e+00   6.4926124e-01   4.5603234e-01  -9.9609819e-01  -9.5022818e-01  -2.4634764e-01  -2.6966187e-01  -7.9238482e-01   9.0534891e-01
   3.6481561e-01  -1.4545870e+00   4.8506126e-01  -1.3577999e+00   1.8478039e+00   1.1753469e+00   9.8983345e-01  -5.6715032e-01   1.7268077e+00  -9.4059083e-02   8.8783398e-01  -2.2646125e+00   2.0272479e-01  -1.6642655e+00  -3.6841118e-01  -5.1865861e-01  -2.5047191e-01  -6.0488318e-02   1.9897597e+00  -1.6621034e-01   1.9307901e+00  -7.7306159e-01  -6.4261289e-01  -3.5355707e+00   3.9443377e+00   3.5682547e-01   1.2203017e+00   5.9234804e-01  -1.9137929e-01   1.4024223e+00  -3.3607380e-02  -3.6000571e+00   2.2146928e+00   2.5623122e+00   3.0089412e+00   9.7844705e-01   7.7748712e-01   1.7236782e+00   2.4022883e+00   1.2743278e+00   6.3393172e+00   7.2059866e-01   3.0827980e-01  -1.4071700e+00   8.4854381e-01  -1.9427503e-01   1.8702931e+00  -2.7743402e-01   1.6633584e+00  -1.5295370e+00   7.4550785e-01  -1.5632144e+00  -1.2952525e+00  -2.3862917e+00   8.2641712e-01   1.2426974e+00   5.9116804e-01  -7.2597293e-01   3.5820985e+00   8.9681278e-01   2.5977791e+00  -4.6280135e-01   1.5552386e+00   4.2211329e-01   2.3531916e+00  -1.8267326e-01   3.2919791e+00   2.6273022e+00  -1.3414754e+00  -9.2200731e-01  -2.6248975e+00  -4.6024378e+00  -2.2592614e+00   6.4635284e-01  -4.3969771e+00  -1.4200314e+00  -3.2896154e+00  -4.7721829e+00   2.1526407e+00   1.5500144e+00   1.7807485e+00   1.8021564e+00   8.5986787e-01   8.2502385e-01  -9.1487988e-01  -9.5753750e-01  -4.1144553e-02  -4.1796669e-01  -7.6374883e-01   7.6990423e-01
   5.4476543e-01  -7.4405898e-01   7.2726063e-01  -1.0634550e+00   1.2600673e+00   7.9773966e-01   7.2437291e-01  -6.2352549e-01   1.0721596e+00  -3.9556202e-01   1.0767193e+00  -2.4970233e+00   1.9912712e-01  -1.4873366e+00  -6.1867284e-01  -4.7793274e-02  -1.0213205e+00  -2.5391710e-01   1.5943721e+00   1.0540370e-01   2.5138659e+00   5.3081755e-01  -4.0896614e-01  -3.3099958e+00   3.9142236e+00   9.3309804e-01   9.8740427e-01   3.8005606e-02  -5.4976680e-01   2.7780130e-01   3.3143015e-02  -3.4768656e+00   1.3371073e+00   2.4011245e+00   3.2745082e+00   1.5427157e+00   4.1550215e-01   8.4497561e-01   1.9098543e+00   2.2237746e-01   6.9462400e+00   1.3523025e+00   1.2010072e+00  -9.8371617e-01   1.8918689e+00   6.6827664e-02   2.1490585e+00  -5.1483087e-01   2.4050317e+00  -6.3342906e-01   1.2125507e+00  -1.2791066e+00  -1.2547526e+00  -2.7988376e+00   8.5924670e-01   8.2349677e-01   7.9602386e-01  -1.6546026e-01   3.4872474e+00   8.8958413e-01   1.8772532e+00  -6.9359018e-01   3.8648019e-01   3.5433279e-01   1.9112034e+00  -7.3786626e-01   2.6191925e+00   2.2358170e+00  -1.5138365e+00  -1.1902281e+00  -1.9665475e+00  -3.4227545e+00  -2.0314115e+00  -2.4531927e-01  -4.1645454e+00  -9.8089348e-01  -2.3166924e+00  -3.0636783e+00   1.3211264e+00   2.5854151e-01   7.9797983e-01   1.4335261e+00  -1.0647926e-01   7.4988386e-01  -1.2167168e+00  -1.2528288e+00   4.4033394e-02  -1.0882759e-01  -7.9529894e-01   4.7022420e-01
  -3.7982914e-02  -2.2137912e-01   6.5655506e-01  -9.0870812e-01   1.6583331e+00   1.4475180e+00   6.1819908e-01  -6.1532886e-01   9.3989114e-01  -5.3193395e-01   9.1025816e-01  -2.7666136e+00   1.9828266e-01  -1.5337801e+00  -3.5255197e-01   3.3571213e-02  -1.0203699e+00  -2.7534122e-01   1.4750780e+00   5.5391616e-01   2.5309604e+00   5.4051503e-01  -9.5733061e-01  -3.5976657e+00   4.8283523e+00   1.4753254e+00   1.3792094e+00   5.9961933e-01  -7.7879904e-02   4.6028071e-01  -7.9288907e-01  -4.0270621e+00   1.2056870e+00   2.1653248e+00   3.4017519e+00   1.5390701e+00   4.5165169e-01   1.7293312e+00   1.2124366e+00   5.0905206e-01   6.5280045e+00   3.4317916e+00   9.2096808e-01  -1.3905729e+00   9.8558886e-01  -2.7978105e-02   1.2001267e+00  -8.1018281e-01   2.0020062e+00  -4.6060338e-01   1.5370469e+00  -1.2737243e+00   6.8352057e-02  -1.5803163e+00   7.1600160e-01   7.2893539e-01   4.0025818e-01   4.5935174e-01   3.5387921e+00   1.2594950e+00   1.1679567e+00  -9.3802853e-01  -2.7265068e-01   1.1068052e-01   2.0953282e+00  -1.0029846e+00   3.1010538e+00   2.7839783e+00  -3.8769840e-01   4.7187362e-01  -2.6958626e+00  -3.9409804e+00  -2.3221205e+00  -1.0220292e-01  -5.2731684e+00  -1.1913434e+00  -2.8789194e+00  -3.1612320e+00   1.4549268e+00   1.0848345e+00   3.4111806e-01   1.5102815e+00   3.4190457e-01   4.0957291e-02  -8.1491414e-01  -1.1399221e+00   1.3843204e-01  -2.9267728e-01  -2.4726454e-01   5.9353774e-01
   5.2446193e-01   4.1573961e-01   7.2621994e-01  -5.3007413e-01   9.9064559e-01   1.3353647e+00   3.3032592e-01  -8.0511340e-01  -1.3670851e-01  -8.9645269e-01   1.2154162e+00  -2.4343994e+00   1.9015165e-01  -1.6002446e+00  -5.6185864e-01   4.7793923e-02  -7.2057599e-01   3.4486023e-02   1.5297310e+00   9.0550406e-01   2.9769038e+00   9.7852604e-01  -1.0724199e+00  -3.4425162e+00   5.2464086e+00   1.4344511e+00   1.0872726e+00   4.0069709e-01  -1.6199551e-01  -6.1329528e-02  -2.1567043e-01  -3.1943221e+00   1.2379976e+00   2.5630553e+00   2.0884315e+00   1.1819515e+00   5.1367908e-02   9.4121277e-01   1.4828731e+00  -2.6954887e-01   7.6067657e+00   2.8563419e+00   3.6967525e-01  -1.2991346e+00  -5.2787213e-01  -4.5949585e-01   2.1986335e-01  -6.8549467e-01   7.2382016e-01  -4.4189650e-01   1.1091547e+00  -7.5569615e-01   3.3485894e-01  -9.3654397e-01   9.0662606e-01   7.6727668e-01   1.0916988e+00   1.0173176e+00   3.4448022e+00   1.2415261e+00   1.3285272e+00  -1.6377939e-01   3.1930149e-01   9.8526816e-01   2.5037119e+00  -9.5807423e-01   2.3779054e+00   2.4396725e+00  -6.7631624e-01   6.8962534e-01  -2.1891448e+00  -3.0822327e+00  -1.9939082e+00  -6.6625433e-01  -4.4311092e+00  -7.6065121e-01  -4.0909607e+00  -4.1164096e+00   1.6035059e+00   6.1718640e-01   2.8383121e-01   1.5815929e+00   5.4775709e-01   5.0250391e-01   5.5346965e-02  -4.5851637e-01   8.6960482e-01  -1.4232934e-01   1.2631783e-01   6.4192345e-01
   1.1879912e-01   1.6039377e-01   8.6857631e-01  -2.2533655e-01   1.6673691e+00   1.6534104e+00   1.4512709e-01  -1.1666099e+00   5.8023497e-01  -3.8720924e-01   8.0114663e-01  -2.9689701e+00   2.5560239e-01  -1.7649418e+00  -7.2206568e-01  -2.7630767e-02  -1.0809335e+00  -7.4950562e-01   9.6435623e-01   2.9516995e-01   3.6093636e+00   1.0695124e+00  -7.8257646e-01  -2.8916480e+00   5.7063380e+00   1.6324408e+00   1.4727377e+00   7.3031850e-01  -6.7860755e-01  -4.6787642e-01  -3.2818823e-01  -3.4969643e+00   5.1382037e-01   1.5650839e+00   2.4750897e+00   1.0013704e+00   5.1610347e-01   6.6713757e-01   1.5612724e+00  -7.3541381e-02   7.6511886e+00   3.2467778e+00   5.8183440e-01  -1.3951239e+00   1.7590930e+00   7.9776921e-01   9.0187694e-01  -1.3109262e+00   2.7793189e+00   3.7565814e-01   2.1655829e+00  -4.7607329e-01   1.8460207e+00  -8.4920204e-01   1.5872715e+00   4.7511805e-01   2.8877087e-01   5.0210518e-01   4.0143761e+00   1.4171204e+00   1.1482549e+00  -7.1358418e-01   2.1376591e-01   4.1239058e-01   3.3748679e+00  -1.4092125e+00   3.8537933e+00   3.3039860e+00  -6.5433404e-01   8.8910273e-01  -1.9090660e+00  -3.0179255e+00  -2.7304399e+00  -1.2208676e+00  -4.4545212e+00  -1.5268871e+00  -4.4128929e+00  -3.7030346e+00   1.7678784e-01  -1.7174435e+00   4.1616748e-01   9.0924939e-01   8.7747528e-01  -1.6189108e-01   7.1499277e-01  -3.4638550e-01   7.2230390e-01  -3.8500161e-01   6.6793146e-01   7.7440751e-01
   1.9449752e-01   1.1677897e+00   1.0053956e+00   2.1620108e-01   4.0024111e-01   1.4540923e+00  -1.4619007e-02  -6.7612355e-01  -5.3960038e-01  -9.4876011e-01   1.0205569e+00  -2.3403328e+00   3.2925429e-02  -1.3533631e+00  -6.8521133e-01   2.7455623e-01  -1.6212738e+00  -5.0127029e-01   1.0917055e+00   1.2301457e+00   2.3869330e+00   1.0727278e+00  -8.1268224e-01  -2.6144827e+00   4.3924623e+00   2.1692204e+00   4.6525978e-01   3.7295977e-01  -6.2252405e-01  -5.4192895e-01  -8.2358590e-01  -3.2741497e+00   1.3215934e-01   1.2812354e+00   1.5391986e+00   8.6970396e-01   7.9140511e-02   1.2818061e+00   9.7199025e-01   5.2352755e-01   6.6215967e+00   2.3948590e+00   7.5505600e-01  -1.0234965e+00   8.7746248e-01  -8.9813381e-02  -4.1480080e-01  -5.2411680e-01   1.6287289e+00   1.1341863e+00   1.5775326e+00  -3.2406915e-01   1.1619915e+00  -4.8112209e-01   7.1100723e-01   4.9637027e-01   3.7593894e-01   1.2230929e+00   3.6633010e+00   1.7712124e+00   6.0843348e-01   5.9703346e-02  -7.0348723e-01   3.6157812e-01   3.1979746e+00  -7.2472080e-01   3.1747314e+00   2.7088722e+00  -5.9369287e-01   8.0117120e-01  -2.5464011e+00  -2.0346378e+00  -2.6037368e+00  -1.5868009e+00  -5.3956679e+00  -4.6497813e-01  -5.3746981e+00  -3.5415837e+00  -2.9000903e-01  -6.6412015e-01  -7.4162396e-01   1.0315483e+00   6.1949627e-01  -1.0528999e-01   3.3005140e-01  -1.9511555e-01   7.3883480e-01   1.5655797e-01   5.6380952e-01   1.6477900e-01
   2.8689605e-01   1.5184662e+00   8.0000944e-01   5.5875857e-01   9.8752145e-02   1.1971336e+00  -4.3337757e-01  -7.5838320e-01  -1.0117923e+00  -1.3366463e+00   1.0720625e+00  -1.8318087e+00   1.1120350e-01  -1.0790440e+00  -6.7253047e-01   2.5270664e-01  -1.0209160e+00   7.7354242e-02   1.0568688e+00   1.5410102e+00   1.8487966e+00   1.1266374e+00  -1.0741084e+00  -2.1082077e+00   3.9251125e+00   2.0624976e+00   1.4739858e-01   2.2605353e-01  -2.3495022e-01  -2.4514675e-01  -1.0711221e+00  -2.7070444e+00   3.3978721e-01   1.2481993e+00   1.0774376e+00   8.3601328e-01   1.9242921e-02   1.3027389e+00   7.2524723e-01   5.2993115e-01   5.8325478e+00   2.0653160e+00   1.4910075e+00  -3.3278308e-01   1.1892289e+00   2.4239299e-01   1.5770445e-01   1.7564472e-01   1.2822646e+00   1.4216809e+00   1.2288995e+00  -1.3353382e-01   9.8192543e-01  -3.3877203e-01   7.6328909e-01   4.9411551e-01   6.0443445e-01   1.5311376e+00   3.3627124e+00   1.8129294e+00   3.3556059e-01   2.6848896e-01  -7.9025724e-01   6.9007364e-01   2.8890819e+00  -9.4953009e-01   2.8759954e+00   2.5354118e+00  -1.0056479e-02   1.4052186e+00  -3.0653534e+00  -1.6749996e+00  -2.8900736e+00  -2.0927964e+00  -5.5108751e+00  -4.0598246e-01  -5.6450217e+00  -3.8084932e+00   1.7494427e-01  -2.5692332e-01  -7.5525048e-01   1.2699523e+00   1.0373644e+00   1.3329477e-01   5.9805075e-01   1.9646099e-01   9.8235507e-01   7.6424728e-02   6.0078918e-01   8.9607759e-02
   7.6557611e-01   1.6885719e+00   8.0593703e-01   8.8581247e-01  -6.8884106e-02   1.1522422e+00  -6.2525587e-01  -9.2991269e-01  -1.5018952e+00  -1.3778270e+00   1.1311641e+00  -1.5538675e+00   5.2078689e-02  -1.2295916e+00  -7.6537882e-01   1.2053174e-01  -4.1999139e-01   2.1012197e-01   1.0976635e+00   1.6564434e+00   2.1128330e+00   9.8058548e-01  -1.1144120e+00  -1.7024016e+00   4.2263832e+00   1.7646982e+00   4.9491399e-02   1.6635470e-01  -2.2376887e-01  -1.6529269e-01  -4.6082676e-01  -1.8021081e+00   4.1796728e-01   1.2910035e+00  -2.0593505e-01   5.7397646e-01  -4.1003566e-01   7.7628140e-01   9.2307734e-01   2.2184972e-01   5.9465246e+00   1.6994643e+00   1.3562764e+00   1.3185748e-01   9.4385337e-01   7.0082125e-01   9.0296438e-02   6.4548020e-01   1.0914710e+00   1.7764880e+00   1.0466865e+00   1.7753001e-01   1.1371552e+00  -2.4195207e-01   1.0464244e+00   4.2745462e-01   1.0222019e+00   1.6000649e+00   3.2943232e+00   1.8033545e+00   5.8941333e-01   6.2740171e-01  -2.0457291e-01   9.6881703e-01   2.8409545e+00  -8.5124055e-01   2.4745948e+00   2.4259293e+00  -1.3901371e-02   1.5594041e+00  -2.8242852e+00  -1.2856054e+00  -2.8023439e+00  -1.9821257e+00  -4.8310013e+00  -2.9726969e-01  -6.6458390e+00  -4.1513376e+00   3.9388309e-01  -5.7735051e-01  -2.2860628e-01   1.1882659e+00   1.4332385e+00   2.6211599e-01   1.0500195e+00   4.4273638e-01   1.2834153e+00  -8.9095504e-02   6.5450521e-01   1.0785328e-01
   7.7378559e-01   1.9759943e+00   5.9186696e-01   1.1172315e+00  -3.5402001e-01   1.1297542e+00  -1.2110150e+00  -1.4192403e+00  -1.9249266e+00  -2.1662761e+00   4.3761456e-01  -1.4044311e+00  -2.1439337e-01  -1.4155273e+00  -1.0625523e+00  -1.7577036e-01  -1.2854421e-01   3.4638440e-01   5.9775392e-01   1.5224751e+00   1.8523797e+00   1.0869684e+00  -1.1738787e+00  -1.0360527e+00   4.6134787e+00   1.3980052e+00   3.1774446e-02   4.5008265e-01  -3.2184998e-01  -2.9197972e-01  -3.1432149e-01  -1.1281252e+00   8.5886394e-03   1.1847461e+00  -1.4444854e+00   1.5532404e-01   1.8250789e-01   1.0244349e+00   1.1510882e+00   5.9714101e-01   6.3791473e+00   2.6790199e+00   3.3832649e-01   4.2197659e-01   2.8967778e-01   6.7976448e-01  -7.3615838e-01   1.2070049e+00   3.0807551e-01   1.3151440e+00   8.4021546e-01   8.2491375e-01   2.5672397e+00   1.0701414e+00   1.9478593e+00   1.2398272e+00   1.2162851e+00   1.6719840e+00   2.7277565e+00   1.7315151e+00   5.3175971e-01   1.0136364e+00   7.6848267e-01   1.5708295e+00   4.3899003e+00  -2.3921675e-01   2.7528224e+00   2.7886464e+00  -6.2671275e-02   1.7331107e+00  -2.8456984e+00  -1.3980528e+00  -2.8642550e+00  -2.3978666e+00  -4.2437243e+00  -7.1471219e-01  -8.0357753e+00  -5.3143564e+00   2.8000437e-01  -1.4239353e+00   2.8753557e-01   1.3274124e+00   2.0369873e+00   8.5369286e-01   2.7158382e+00   1.9899699e+00   1.9315326e+00   4.0697418e-01   1.2941141e+00   4.3197940e-01
   9.8151166e-01   2.2606241e+00   2.4952523e-01   1.3649919e+00  -7.0074405e-01   7.7650089e-01  -1.4601330e+00  -1.1559961e+00  -2.4124321e+00  -2.4976153e+00   7.5205884e-01  -5.1127688e-01  -1.7908190e-01  -9.1531350e-01  -8.3514099e-01  -1.1021277e-01   1.3238849e+00   1.6615218e+00   1.0276557e+00   2.3363342e+00   2.3808895e-01   7.1530108e-01  -1.6690300e+00  -5.5099825e-01   3.4550398e+00   1.4567435e+00  -5.4726937e-01   1.4416842e-01   8.5003639e-01   9.2657023e-01  -6.2674029e-01  -1.1894451e-01   9.7478933e-01   1.7296656e+00  -1.6721745e+00   1.6985342e-01  -2.0060273e-01   1.4612952e+00   8.8764816e-01   1.1772181e+00   4.2203070e+00   2.0615400e+00   2.1344282e+00   1.7389362e+00   8.3511787e-01   1.0766372e+00   7.7037881e-01   2.9656232e+00  -4.3976058e-01   1.5546300e+00  -2.4030999e-01   5.8164556e-01   8.0161549e-01   4.2611658e-01   1.4087780e+00   1.1952877e+00   1.7096701e+00   2.0773909e+00   1.9592271e+00   1.4941716e+00   2.4700382e-01   1.2134810e+00   2.8097383e-01   1.7406840e+00   2.5625668e+00  -2.9815562e-01   1.6008806e+00   1.9600524e+00   1.3595396e+00   2.6291727e+00  -4.3309680e+00  -1.6749936e+00  -2.9181154e+00  -2.4637346e+00  -4.7137886e+00  -6.4977871e-01  -7.5235930e+00  -5.2037133e+00   2.4402575e+00   1.6490491e+00   7.3014710e-01   2.4811791e+00   2.4245194e+00   1.4861298e+00   1.9047744e+00   1.7719862e+00   1.7704174e+00   2.0979203e-01   5.8162652e-01   3.2038589e-02
   4.9386207e-01   2.0860536e+00  -1.0434483e-01   1.4715009e+00  -6.5395782e-01   6.7798892e-01  -1.6901052e+00  -1.0455363e+00  -2.2392562e+00  -3.0152947e+00   6.1311424e-02  -3.0340918e-01  -2.4083763e-01  -7.3512528e-01  -7.0475872e-01  -3.4421547e-01   1.8099520e+00   1.8481355e+00   8.8196118e-01   2.3802590e+00  -1.2441293e+00  -3.2365440e-01  -1.8266193e+00  -1.9604344e-01   2.5519209e+00   1.0579013e+00  -7.4530752e-01   3.7471739e-01   1.2919856e+00   1.9172527e+00  -1.5402231e+00  -3.9411683e-01   1.0277815e+00   1.1938702e+00  -1.7876936e+00   1.7307981e-01   4.3892019e-01   2.8183117e+00   3.8070250e-02   2.0487792e+00   2.3279060e+00   3.1958299e+00   2.2149961e+00   2.3357490e+00   1.5788302e+00   1.7235811e+00   1.0656875e+00   3.9103607e+00  -2.9069990e-01   1.6254433e+00  -2.0624520e-01   4.5984213e-01   1.3726102e+00   8.1650650e-01   1.3219453e+00   1.4705409e+00   1.4980619e+00   1.9103624e+00   1.5201154e+00   1.6745298e+00  -1.7242261e-01   7.3425596e-01   6.5395561e-02   1.2861108e+00   3.0812973e+00  -4.5746098e-03   2.3900345e+00   2.5492157e+00   2.2698290e+00   3.1547733e+00  -5.6369569e+00  -2.4341814e+00  -3.5514063e+00  -1.9057048e+00  -6.0715243e+00  -4.8254605e-01  -7.9629042e+00  -5.0731910e+00   2.8099434e+00   2.3537194e+00   8.8694071e-01   2.6045534e+00   3.0833175e+00   1.2533735e+00   2.0206125e+00   2.2546948e+00   1.6071361e+00   1.3277346e-01   5.2148529e-01   1.0296321e-02
   1.2249492e+00   2.7523726e+00  -3.3157964e-02   1.3937434e+00  -5.9672989e-01   8.3862732e-01  -1.6350493e+00  -1.0343366e+00  -2.2743991e+00  -2.9588991e+00   8.8050833e-01  -1.4594297e-02  -4.1644292e-02  -6.8754673e-01  -2.3783511e-01  -1.0164965e-01   2.0754040e+00   2.5267389e+00   1.3213745e+00   2.8054955e+00  -1.2102219e+00  -2.6534088e-01  -2.1590432e+00  -3.0902037e-01   2.4104726e+00   8.7000082e-01  -8.5152017e-01   2.9632433e-01   2.0508237e+00   2.8823394e+00  -1.4036001e+00   1.3729621e-01   9.6633247e-01   1.3715327e+00  -3.1489874e+00  -4.3690178e-02  -3.1361882e-01   3.0704933e+00   1.7140432e-01   2.6304499e+00   2.1457296e+00   2.9153626e+00   3.6701588e+00   3.4424300e+00   1.3841685e+00   2.1075651e+00   1.7058079e+00   5.1529105e+00  -5.6573656e-01   1.9929165e+00  -2.5033299e-01   3.1018634e-01   2.4406231e-01   3.8107773e-01   1.4577192e+00   1.7633650e+00   2.1463985e+00   2.3696069e+00   1.5263233e+00   1.5636597e+00   2.8699639e-01   1.0195026e+00   3.7814321e-01   1.6559632e+00   1.4705935e+00  -2.1038942e-01   5.0528611e-01   1.3642134e+00   2.2495570e+00   2.7180330e+00  -6.3161748e+00  -2.3054787e+00  -3.2026720e+00  -1.3065832e+00  -6.2949754e+00  -6.1217784e-01  -8.2948698e+00  -4.2591797e+00   3.0915676e+00   4.1566780e+00   1.0539225e+00   2.8572533e+00   2.9846917e+00   1.5563662e+00   1.3840355e+00   1.6493786e+00   1.8413951e+00  -2.2237024e-01   1.1556530e-01  -2.2200832e-01
   1.1266736e+00   2.2446613e+00  -3.7076041e-01   1.4802391e+00  -8.9450492e-01   5.3379470e-01  -2.1264955e+00  -1.4077999e+00  -2.7077388e+00  -3.8947009e+00  -5.7133499e-02   2.2270326e-01  -3.6697172e-01  -8.7885267e-01  -4.6025991e-01  -6.3137210e-01   3.3337823e+00   2.9905139e+00   9.3131822e-01   2.5586231e+00  -1.6676721e+00  -2.2240550e-01  -1.7659820e+00   4.9549253e-01   2.7963792e+00   5.5567261e-01  -8.0988507e-01   6.7582027e-01   2.2565263e+00   2.9858302e+00  -4.7517218e-01   1.6401279e+00   1.2076765e+00   1.8088126e+00  -3.4593499e+00   1.7214747e-01   4.8181187e-01   3.1505809e+00   3.7090580e-01   2.4122041e+00   2.5650989e+00   4.2285036e+00   1.6698015e+00   3.5420966e+00   8.0565673e-01   1.9893641e+00   1.0971684e+00   5.4853589e+00  -1.6390876e+00   9.3994751e-01  -1.4074199e+00   8.0785959e-01   1.0855077e+00   8.9299775e-01   1.6790711e+00   2.0845848e+00   2.3646844e+00   2.1146927e+00  -1.7138330e-01   1.1188017e+00  -1.0164731e-01   1.2533290e+00   1.2317277e+00   1.9308387e+00   3.0969408e+00   1.0800808e+00   1.1598951e+00   2.2424999e+00   2.1771928e+00   2.4907343e+00  -5.9749813e+00  -2.6544079e+00  -2.7806946e+00  -1.2336617e+00  -4.6383887e+00  -7.7772068e-02  -8.2284290e+00  -4.8756139e+00   4.4062359e+00   3.7923613e+00   2.2612233e+00   3.1100459e+00   3.7736587e+00   2.3083338e+00   2.6087694e+00   3.0275928e+00   2.2615135e+00   3.8369972e-01   2.5820685e-01  -1.7578238e-02
   1.0786178e+00   2.4992253e+00  -4.5745103e-01   1.2000556e+00  -1.0067321e+00   4.1802029e-01  -2.1479046e+00  -1.7759938e+00  -2.1127340e+00  -3.8122150e+00  -7.3050650e-02   8.3960416e-02  -1.6587252e-01  -7.2248934e-01  -3.3300179e-01  -3.4445109e-01   2.5057295e+00   2.5669834e+00   3.2617940e-01   2.0332640e+00  -2.0957768e+00  -1.1094432e+00  -2.0308992e+00   4.7028622e-01   1.5944267e+00  -6.9273664e-01  -1.0529367e+00   4.8306811e-01   2.2624150e+00   3.1644690e+00  -1.1728354e+00   7.7726499e-01   1.4221461e-01   1.1952858e+00  -4.0454366e+00  -3.5497369e-01   7.7311122e-01   3.4168108e+00   6.6262360e-01   3.0995235e+00   2.1888733e+00   4.4398344e+00   2.4145978e+00   3.8850912e+00   9.7322599e-01   2.3027129e+00   9.8784822e-01   5.9616790e+00  -1.2474530e+00   8.5584885e-01  -2.2056061e-01   9.9744243e-01   1.9787127e+00   1.8186435e+00   2.7250945e+00   3.1782103e+00   2.2535234e+00   2.0385804e+00   5.0220865e-01   1.2598981e+00   7.4191146e-01   1.3026057e+00   2.3176312e+00   2.2690117e+00   3.4670757e+00   8.9444527e-01   1.0000622e+00   2.0441014e+00   1.5976403e+00   1.9291476e+00  -6.7009225e+00  -3.5595175e+00  -2.5860541e+00  -9.3024078e-01  -4.6641410e+00  -1.6878546e+00  -9.3359423e+00  -5.1580749e+00   3.3208691e+00   3.4861451e+00   2.3513735e+00   2.7769618e+00   3.6367081e+00   2.3019751e+00   3.4883309e+00   3.5081387e+00   2.5507973e+00   3.1727612e-01   7.6617671e-01   3.6925836e-01
   1.3250571e+00   2.3296373e+00  -4.1184644e-01   1.0954626e+00  -1.5237022e+00   9.5683113e-02  -2.0429912e+00  -1.5568036e+00  -2.1811289e+00  -3.8061268e+00   1.9825699e-01   3.8091803e-01  -2.2320489e-01  -3.9615753e-01  -1.7371886e-01  -1.0537657e-01   2.9324920e+00   3.0677234e+00   3.8561770e-01   2.1677129e+00  -2.9699278e+00  -8.3744002e-01  -1.7923517e+00   7.2366518e-01   2.7125817e-01  -4.1549169e-01  -1.6121295e+00   1.5765317e-01   2.7879876e+00   3.4797733e+00  -7.1812033e-01   1.6422322e+00   2.7860241e-01   1.2855732e+00  -4.0271143e+00  -5.8579927e-01   5.7490837e-01   3.3910147e+00   9.5282387e-01   3.4069737e+00   1.6331877e+00   3.4573433e+00   3.3881321e+00   4.4641920e+00   1.4790356e+00   2.0835378e+00   1.9197378e+00   6.7359576e+00  -1.3633472e+00   9.5040041e-01  -8.6957378e-01   8.9274209e-01   1.4576970e-01   7.5736920e-01   2.2391452e+00   3.2999024e+00   2.4793147e+00   1.9674449e+00  -5.3516860e-02   7.1271103e-01   7.5540696e-01   1.4497854e+00   2.1472906e+00   2.1680999e+00   2.2852962e+00   1.2583548e+00  -6.8745702e-02   9.7567188e-01   1.4266564e+00   9.9425883e-01  -6.9988378e+00  -3.3711858e+00  -1.6989933e+00  -8.4573641e-01  -3.7937992e+00  -1.2163371e+00  -8.3379091e+00  -4.5081055e+00   4.2979578e+00   5.2547602e+00   2.6187198e+00   3.1689398e+00   3.3607886e+00   2.8654207e+00   2.5585459e+00   3.0927341e+00   2.3701260e+00   7.4517699e-01   1.7668583e-01  -8.0351312e-02
   1.3649952e+00   2.6351646e+00  -4.0609962e-01   7.5939453e-01  -1.7951302e+00  -4.0824764e-02  -1.9956953e+00  -1.7077641e+00  -1.9972661e+00  -4.1489744e+00   3.8109023e-01   2.9935781e-01  -6.5226784e-02  -3.5962142e-01   1.8102641e-01   1.0466229e-01   2.3863992e+00   3.1067218e+00   2.1454575e-01   2.0273663e+00  -3.2058788e+00  -1.1434978e+00  -1.6662160e+00   5.8791160e-01  -3.5571612e-01  -9.9240001e-01  -1.7704454e+00   1.8664447e-01   3.0852182e+00   3.8259941e+00  -8.1278595e-01   1.4964243e+00  -4.6513254e-01   1.0806699e+00  -4.3536168e+00  -5.7975271e-01   7.9302236e-01   4.0031968e+00   9.4733499e-01   3.9209526e+00   1.9635490e+00   4.2160934e+00   3.3286098e+00   4.6754624e+00   8.6458457e-01   1.6634774e+00   1.4168656e+00   7.0621673e+00  -1.8291412e+00   4.4696264e-01  -7.1639991e-01   8.6434966e-01   3.6367124e-01   1.2394699e+00   2.4416782e+00   3.9246427e+00   2.4977505e+00   2.1427236e+00  -4.3066597e-01   6.7753622e-01   8.5084824e-01   1.5298132e+00   2.5616648e+00   2.2883880e+00   2.3420946e+00   1.6045078e+00  -5.4949696e-01   7.8346041e-01   7.7103244e-01   1.7810518e-02  -7.3406465e+00  -3.6431012e+00  -1.1180049e+00  -2.7401067e-01  -3.6316350e+00  -1.2880116e+00  -8.4085887e+00  -3.7830766e+00   3.6763052e+00   5.6304070e+00   2.4680262e+00   2.8782727e+00   3.1215293e+00   2.9703565e+00   2.7237931e+00   3.1940078e+00   2.5562315e+00   8.2732365e-01   2.3729449e-01  -8.5727594e-02
   1.0207012e+00   2.3779197e+00  -6.8400238e-01   4.2854505e-01  -2.0184679e+00  -1.2434263e-01  -2.1380140e+00  -2.1046017e+00  -1.7483574e+00  -4.7214261e+00  -2.3477055e-01   8.4517070e-02  -1.7048981e-01  -5.0545324e-01   9.5438329e-02  -6.7817668e-02   2.3415271e+00   3.0723504e+00  -2.8525106e-01   1.4096957e+00  -4.0194532e+00  -1.8695498e+00  -1.6997068e+00   5.4268507e-01  -8.9012720e-01  -1.8416899e+00  -1.8542251e+00   4.7662639e-01   3.1848394e+00   4.0048211e+00  -1.0830268e+00   1.2277041e+00  -8.4881977e-01   9.1494081e-01  -4.5324037e+00  -1.1194106e+00   1.8579842e+00   4.7371241e+00   1.2529943e+00   4.4283856e+00   2.3871724e+00   4.9394180e+00   2.3281838e+00   4.4421705e+00  -2.7793240e-01   1.0319008e+00   7.2609762e-01   7.2848799e+00  -2.7858866e+00  -8.3620844e-01  -6.4458740e-01   1.0540597e+00   1.5632884e+00   2.5937279e+00   3.0886612e+00   5.0969561e+00   2.5038742e+00   1.9296688e+00  -6.5361451e-01   5.5145323e-01   1.1521183e+00   1.5375015e+00   3.8244867e+00   2.7719469e+00   3.7714373e+00   2.0300525e+00   8.0557816e-02   1.1772934e+00   3.1967407e-01  -3.3462269e-01  -7.8142526e+00  -4.4836171e+00  -7.8972687e-01  -8.5482452e-02  -3.3073971e+00  -1.7792428e+00  -9.2693833e+00  -4.9942881e+00   3.5524680e+00   5.4785516e+00   2.7736412e+00   2.8886075e+00   3.4627300e+00   3.3283949e+00   4.0263722e+00   4.4103253e+00   3.0133921e+00   1.0334205e+00   8.5756926e-01   3.3076392e-01
   1.2845950e+00   2.1774307e+00  -4.3785529e-01   1.8223732e-01  -1.9983956e+00  -1.8156581e-01  -1.8391323e+00  -1.9372240e+00  -1.3901078e+00  -4.2910091e+00   2.7178417e-01  -5.8948351e-02  -1.1721335e-01  -2.9236077e-01   2.5926062e-01   4.1288568e-01   2.1028751e+00   3.1089878e+00  -2.4314372e-01   1.3075526e+00  -3.9156735e+00  -1.0961245e+00  -1.3761122e+00   4.2790925e-01  -1.4168009e+00  -1.4450814e+00  -1.9303317e+00   1.7356800e-01   3.3712447e+00   3.9039967e+00  -7.4420710e-01   1.5634779e+00  -1.1982390e+00   7.5843052e-01  -4.0972082e+00  -1.2483261e+00   1.2495879e+00   4.2584736e+00   1.3923470e+00   3.9344195e+00   2.0387971e+00   4.4467701e+00   4.1429210e+00   5.1265821e+00   6.1158929e-01   1.4184938e+00   2.2315319e+00   7.6763703e+00  -2.0384064e+00  -5.1564962e-02  -2.4873524e-01   9.5005279e-01   1.2281205e-01   1.3500808e+00   2.9608433e+00   5.0579583e+00   2.7406358e+00   1.8529844e+00  -4.6165203e-01   1.8267899e-01   1.3873260e+00   1.1854659e+00   3.2840569e+00   2.4810172e+00   2.0292058e+00   1.5371841e+00  -1.5284973e+00  -1.9291276e-01  -3.9219480e-01  -1.6030040e+00  -7.6600451e+00  -4.0127093e+00   3.1318083e-02   2.8125123e-01  -2.6543537e+00  -1.4201451e+00  -7.5840814e+00  -3.5195508e+00   3.9217108e+00   6.5881190e+00   2.4787692e+00   2.7863689e+00   2.3488164e+00   3.3377840e+00   2.7157375e+00   3.3765562e+00   2.8774999e+00   1.0361767e+00   3.1615913e-01   6.8857064e-02
   5.3176684e-01   1.9620367e+00  -6.9175334e-01  -1.8414447e-01  -1.8286630e+00   8.9645916e-02  -1.8288212e+00  -2.0605295e+00  -8.8964264e-01  -4.5860187e+00  -2.7090572e-01  -4.7660115e-01  -2.6256606e-01  -3.7344215e-01   4.1780840e-01   3.7726829e-01   1.9575757e+00   3.1990914e+00  -6.1958702e-01   1.0371395e+00  -4.6845140e+00  -1.1483822e+00  -1.5285052e+00   2.3656689e-01  -1.6033063e+00  -1.2561763e+00  -1.7103306e+00   7.4957842e-01   3.8870565e+00   4.1639383e+00  -1.2090140e+00   1.3140332e+00  -1.3834114e+00   5.6770734e-01  -3.3554322e+00  -1.5531631e+00   2.1541361e+00   5.3889948e+00   1.3282891e+00   4.6683989e+00   2.0541807e+00   5.7587788e+00   3.6030513e+00   4.5883170e+00  -2.4585845e-01   5.3187539e-01   1.8623216e+00   7.4537942e+00  -2.7183948e+00  -1.1598316e+00  -4.5042145e-01   8.0656456e-01   6.4508993e-01   2.1611206e+00   2.8563377e+00   5.6858072e+00   2.2172003e+00   1.8385474e+00  -9.6472526e-01   1.2632505e-01   8.6338594e-01   8.5357008e-01   3.1284701e+00   2.2537297e+00   2.1320819e+00   1.7639222e+00  -8.8880541e-01   1.8794815e-01   1.1993939e-01  -1.2276841e+00  -8.1744991e+00  -4.6265017e+00   5.2496925e-01   4.7453528e-01  -2.5753425e+00  -1.4868606e+00  -6.8079997e+00  -3.5677106e+00   3.9558402e+00   7.6035201e+00   2.2563199e+00   2.8816947e+00   2.3892428e+00   3.2467970e+00   2.9000440e+00   3.6477749e+00   2.7805989e+00   1.1743034e+00   6.1179076e-01   1.2357724e-01
   6.5190275e-01   1.9294910e+00  -4.5197800e-01  -4.6275514e-01  -2.1326961e+00  -1.0358814e-01  -1.6931291e+00  -2.2398552e+00  -6.7697549e-01  -4.8082423e+00  -2.4003613e-01  -8.9680393e-01  -2.4904823e-01  -6.1368255e-01   3.2728883e-01   4.9978344e-01   8.4389234e-01   2.6125111e+00  -7.7289258e-01   5.2459635e-01  -4.3024293e+00  -1.0195119e+00  -8.2686687e-01   7.4825534e-02  -1.8536477e+00  -1.5837022e+00  -1.7501443e+00   6.9283490e-01   3.2910289e+00   3.6102239e+00  -9.4299789e-01   1.0411173e+00  -2.3539192e+00   5.8427107e-02  -3.3958880e+00  -1.6812930e+00   2.4727126e+00   5.2744054e+00   1.3617137e+00   4.2874910e+00   3.1640143e+00   5.9796352e+00   3.1887724e+00   4.4782629e+00  -6.0729001e-01   3.0960513e-02   1.5502397e+00   7.1259057e+00  -2.5937692e+00  -1.4346986e+00   1.1166754e-01   8.5293343e-01   1.1550228e+00   2.3906891e+00   3.1940976e+00   6.0593456e+00   2.2766151e+00   1.6060193e+00  -8.6953542e-01   9.0055967e-02   9.2952345e-01   4.4570062e-01   3.2566010e+00   2.0877047e+00   2.5099478e+00   1.6822351e+00  -1.0767251e+00  -2.8143254e-02  -1.2748423e+00  -2.8607838e+00  -7.3762054e+00  -3.7990692e+00   1.0836540e+00   8.3965969e-01  -2.0845133e+00  -6.7860062e-01  -6.4085926e+00  -2.5907226e+00   2.2901539e+00   5.9486193e+00   1.5259775e+00   1.9732999e+00   1.5079856e+00   3.1149990e+00   2.9064936e+00   3.6587575e+00   2.8923489e+00   1.2551225e+00   7.0632646e-01   9.2875524e-02
   2.6558163e-01   1.3139066e+00  -3.9987540e-01  -6.6181411e-01  -1.7645111e+00  -3.2101534e-01  -1.2699793e+00  -2.2078506e+00   1.2463126e-02  -4.1351594e+00  -1.5296184e-01  -1.1100771e+00   7.5043355e-02  -5.1428426e-01   4.5261048e-01   6.8220284e-01   8.3103421e-01   2.1482004e+00  -7.1871298e-01   2.1958496e-01  -4.5856556e+00  -2.0294785e+00  -4.1998571e-01   9.2261911e-03  -2.3664771e+00  -1.9357113e+00  -1.6441929e+00   6.3832135e-01   3.2782425e+00   3.6468357e+00  -8.2234490e-01   7.6321785e-01  -2.3692720e+00  -2.0123644e-01  -2.3102515e+00  -2.2113928e+00   2.5034564e+00   5.2467550e+00   1.5647294e+00   4.2918475e+00   2.2599850e+00   6.2020575e+00   3.8264619e+00   4.3771098e+00   2.1609919e-01   4.7337682e-01   2.3916922e+00   6.9482839e+00  -2.0172708e+00  -1.4233413e+00   3.9821119e-01   6.3292957e-01   1.2794155e+00   2.2720835e+00   3.1571045e+00   5.8275555e+00   1.7308613e+00   1.1316617e+00  -6.9029971e-01  -1.3985803e-01   1.0778286e+00  -9.2248954e-02   3.1190775e+00   1.4494556e+00   2.0016171e+00   1.3945552e+00  -6.6666758e-01  -3.5877649e-02  -9.8971519e-01  -2.8163761e+00  -7.4693235e+00  -4.8054423e+00   1.2497817e+00   1.5005667e+00  -1.6748398e+00  -9.1038937e-01  -5.6860466e+00  -2.1445326e+00   2.7838614e+00   6.6189379e+00   2.0346328e+00   2.0789869e+00   1.1865042e+00   2.8543817e+00   2.5840366e+00   3.1605448e+00   2.3588383e+00   9.2534574e-01   4.8422796e-01   1.8550728e-01
   9.9982886e-02   1.1565169e+00  -3.0047608e-01  -7.0848766e-01  -2.8154554e+00  -8.5916283e-01  -1.0831511e+00  -1.8343525e+00  -2.8078067e-01  -4.0810401e+00  -1.8209178e-01  -9.6709756e-01  -2.1366794e-01  -1.1248253e-01   3.9245285e-02   1.0805976e+00   1.8329394e-01   1.9385473e+00  -8.5117185e-01   3.7843579e-01  -5.8451045e+00  -1.4837758e+00  -6.2918965e-02   1.4622628e-01  -4.3305820e+00  -1.2817030e+00  -2.4695567e+00  -7.6808334e-02   3.0297959e+00   2.6676561e+00  -8.7381091e-01   9.3461242e-01  -2.4133340e+00  -4.4931046e-01  -1.5686879e+00  -3.0519120e+00   2.4941485e+00   4.7794733e+00   1.7021708e+00   4.0018488e+00   1.4466609e+00   4.7255750e+00   4.8269168e+00   4.1613388e+00   5.0656092e-02  -8.5737572e-01   3.0149926e+00   6.9743004e+00  -2.2914069e+00  -1.3924421e+00   8.7200068e-02   5.2564289e-01  -4.4736143e-01   1.7064683e+00   2.5606520e+00   5.9992024e+00   1.6407595e+00   9.8080139e-01  -5.9971989e-01  -5.4714622e-01   6.7557011e-01  -3.8831287e-01   1.9067265e+00   9.4264511e-01   5.0826471e-01   1.1299917e+00  -1.4212794e+00  -1.4305891e+00  -8.1500023e-01  -3.1672285e+00  -7.0760896e+00  -3.7991928e+00   2.4508658e+00   9.7335598e-01  -6.3167797e-01   1.4599984e-02  -3.7918315e+00  -1.8857349e+00   2.8438917e+00   7.4556919e+00   1.0773521e+00   2.2770268e+00  -5.1890891e-02   3.2387214e+00   1.4172963e+00   2.7883459e+00   1.7825924e+00   1.7255222e+00   5.5548362e-02  -3.1911602e-01
   4.6143518e-02   8.9495561e-01  -2.3751062e-01  -8.2428553e-01  -2.7948950e+00  -9.6544576e-01  -9.4706668e-01  -1.9616663e+00  -2.7944406e-01  -4.1670248e+00  -2.1221184e-01  -1.1908513e+00  -2.5807858e-01  -4.5706357e-01  -9.4678497e-02   9.7899106e-01   8.2339274e-02   1.7082701e+00  -6.5197324e-01   1.9200338e-01  -5.6156605e+00  -1.6520969e+00   3.8239723e-01   6.8717985e-02  -3.8477972e+00  -1.3147430e+00  -2.2415227e+00   6.9331560e-02   2.7485277e+00   2.3773191e+00  -3.6757600e-01   1.2199443e+00  -2.4296614e+00  -5.0471015e-01  -1.3512667e+00  -3.3992153e+00   2.6248104e+00   4.6963196e+00   1.8769277e+00   3.6552910e+00   2.0103913e+00   5.0502543e+00   4.3200474e+00   3.8412981e+00  -7.6569004e-01  -1.4168197e+00   3.0332072e+00   6.6219875e+00  -2.7644740e+00  -1.9267552e+00  -1.1611801e-01   4.5754066e-01  -7.1643206e-02   2.0762500e+00   2.6421168e+00   5.9657238e+00   1.6257176e+00   7.9386716e-01  -7.0914649e-01  -6.8746866e-01   4.5586124e-01  -7.5500357e-01   1.8191135e+00   7.1198313e-01   3.1763049e-01   9.1441303e-01  -1.3267804e+00  -1.4844925e+00  -9.4528019e-01  -3.2834528e+00  -6.3776445e+00  -3.4049447e+00   2.8135992e+00   1.3108578e+00   1.7687993e-02   8.1259605e-01  -3.2576734e+00  -1.7445770e+00   2.6593214e+00   7.0675669e+00   9.4176197e-01   2.0720642e+00  -4.5569715e-01   3.1996305e+00   1.3882454e+00   2.7078856e+00   1.6295997e+00   1.5171351e+00   1.0329412e-02  -3.0779527e-01
  -5.9279850e-01   5.0532305e-01  -2.1382821e-01  -8.5102688e-01  -2.8891633e+00  -9.4818317e-01  -8.4682953e-01  -1.8352359e+00  -4.4077430e-02  -4.0599874e+00  -6.2905438e-01  -1.4555140e+00  -4.4470024e-01  -4.6961386e-01  -3.0406215e-01   9.3524416e-01  -7.1133393e-01   1.0498367e+00  -8.2842798e-01  -1.3938377e-01  -5.9319711e+00  -1.7186555e+00   6.9813680e-01   2.8442662e-03  -4.2669854e+00  -1.0476461e+00  -2.2429446e+00   2.3480431e-01   2.1789912e+00   1.7471474e+00  -7.3455662e-01   7.1922871e-01  -2.7759269e+00  -1.3049098e+00  -5.8364578e-01  -3.7207943e+00   2.9205789e+00   4.9251123e+00   1.6430719e+00   3.4529005e+00   1.5598628e+00   4.4521343e+00   3.9352186e+00   3.1120957e+00  -1.0714921e+00  -2.0403896e+00   2.7169316e+00   5.7361555e+00  -2.7138178e+00  -1.8256170e+00   1.1694169e-01   4.8536895e-01   3.7962877e-01   2.4749408e+00   2.3275118e+00   5.8399075e+00   1.0043738e+00   5.1287079e-01  -2.9141658e-01  -3.6343706e-01   8.8276114e-02  -1.0957874e+00   1.1183128e+00   1.2731218e-01   6.0194472e-01   6.5796485e-01  -4.1334238e-01  -1.2123653e+00  -1.1051720e+00  -3.3061171e+00  -5.8848849e+00  -2.6265648e+00   2.7859710e+00   1.2303196e+00  -6.2564727e-02   1.7885203e+00  -2.7572397e+00  -1.8686453e+00   1.6338255e+00   6.3148305e+00  -1.0317603e-01   1.4512652e+00  -1.0081832e+00   2.5315543e+00   1.1969539e+00   2.6542621e+00   1.3494227e+00   1.5162556e+00   2.3591547e-01  -3.5838431e-01
  -8.8688346e-01   1.1907108e-01  -2.1542179e-01  -7.3761430e-01  -2.8822231e+00  -1.1192622e+00  -7.8478972e-01  -1.6429065e+00  -3.6991791e-02  -3.9317088e+00  -9.8469791e-01  -1.5667575e+00  -7.2213831e-01  -5.1290847e-01  -7.5590008e-01   9.2583252e-01  -9.7390142e-01   6.0546073e-01  -7.5654104e-01  -1.4195286e-01  -6.2142835e+00  -1.5079013e+00   1.0107329e+00   1.5279265e-01  -4.3646242e+00  -6.2992908e-01  -2.1670221e+00   3.7539143e-02   1.6614333e+00   1.0940434e+00  -8.6232662e-01   7.2091869e-01  -2.7067910e+00  -1.6575429e+00   1.9211486e-01  -3.9244763e+00   2.7935207e+00   4.5080227e+00   1.2246091e+00   2.6190822e+00   4.8194159e-01   4.4186363e+00   4.5038527e+00   3.0515771e+00  -6.7049933e-01  -2.0402476e+00   3.6157138e+00   5.4423825e+00  -2.2241076e+00  -1.3500712e+00   3.5163545e-01   3.7157085e-01   2.3124780e-01   2.1519590e+00   2.1395590e+00   5.4113112e+00   8.8051214e-01   2.2952460e-01   1.2045484e-02  -3.0190363e-01  -4.4162971e-01  -1.9653317e+00  -2.3046012e-01  -6.8413179e-01  -3.9926569e-01  -1.1294173e-01  -3.8353526e-01  -1.5118052e+00  -5.2304684e-01  -2.8339923e+00  -5.2197430e+00  -1.7295935e+00   2.8738129e+00   1.3032937e+00   4.8306744e-02   2.8258223e+00  -1.0563841e+00  -1.1556255e+00   1.5398445e+00   5.8606892e+00  -8.8449538e-01   1.2288615e+00  -1.9962312e+00   2.1242838e+00   2.9675399e-01   2.1362540e+00   7.6822522e-01   1.3671413e+00  -1.1615040e-01  -5.0810194e-01
  -1.3821553e+00  -4.0169872e-02  -3.5189061e-01  -6.7301740e-01  -2.7803338e+00  -1.0129082e+00  -8.8102539e-01  -1.6340316e+00  -8.8945145e-02  -3.9496667e+00  -1.2856137e+00  -1.6332506e+00  -9.4314901e-01  -6.3433038e-01  -9.1232341e-01   7.1879286e-01  -1.1031514e+00   4.7964812e-01  -7.3407833e-01  -1.6398751e-01  -6.2014008e+00  -1.2572075e+00   9.8857133e-01   1.8769576e-01  -3.9864146e+00  -2.2625484e-01  -1.9039176e+00   3.4705659e-01   1.4746754e+00   7.0442239e-01  -9.5111783e-01   8.7250827e-01  -2.5499643e+00  -1.9284143e+00   7.3368757e-01  -3.9779843e+00   2.8499852e+00   4.5928782e+00   1.0984535e+00   2.3702705e+00   2.7379978e-01   4.0076335e+00   3.9666461e+00   2.3157246e+00  -1.5118357e+00  -2.7979012e+00   3.3281698e+00   4.5097012e+00  -2.7725988e+00  -1.6090136e+00  -6.5039785e-02   3.8125315e-01   4.8995570e-01   2.5886322e+00   1.7891192e+00   5.0539672e+00   4.4847996e-01   2.7753836e-01   2.1966040e-02  -9.5017504e-03  -1.0552046e+00  -2.0542084e+00  -9.5166963e-01  -9.7150127e-01  -6.4774019e-01  -4.3305744e-01   2.9222485e-01  -1.1503014e+00   5.3045677e-02  -1.9563479e+00  -4.6077006e+00  -8.2961741e-01   2.8503848e+00   1.0304135e+00   3.4169903e-01   3.7304187e+00  -2.8893421e-01  -1.4264575e+00   1.2085873e+00   5.6837576e+00  -1.6185192e+00   9.5983565e-01  -2.2280767e+00   1.6705026e+00   1.7424440e-01   2.0280603e+00   5.4689226e-01   1.1652011e+00   2.8871442e-02  -5.5214377e-01
  -9.1986195e-01  -2.2089532e-01  -2.0256289e-01  -4.3266952e-01  -2.9845491e+00  -1.6079705e+00  -1.0522705e+00  -1.8831953e+00  -4.7072985e-01  -4.2090603e+00  -1.4993945e+00  -1.5901072e+00  -1.0768043e+00  -1.0772347e+00  -1.6400431e+00   3.9214558e-01  -1.3614450e+00  -1.3543687e-01  -4.6153342e-01  -3.8135023e-01  -5.4442967e+00  -1.2009780e+00   1.9006376e+00   6.9447276e-01  -3.3839664e+00  -6.4208978e-01  -1.7743534e+00  -4.2183220e-02   2.4982601e-01  -2.9217619e-01  -7.1972264e-02   1.4239339e+00  -2.7481864e+00  -2.0289908e+00   3.3382496e-01  -4.1144137e+00   2.8314250e+00   3.3522592e+00   1.1707896e+00   1.1511925e+00   8.6869551e-01   4.0212792e+00   3.2743395e+00   2.3763806e+00  -1.3010833e+00  -2.6786477e+00   3.6410673e+00   4.1359607e+00  -2.4552943e+00  -1.6271162e+00   5.7687226e-02   5.6997662e-01   1.2448219e+00   2.5874974e+00   2.4959062e+00   4.6491790e+00   8.8315562e-01  -1.9856052e-01   4.8148202e-02  -1.8874402e-01  -1.2032005e+00  -2.7287462e+00  -1.1346007e+00  -1.2383184e+00  -2.7454244e-01  -8.9898666e-01   3.2492255e-01  -1.2426927e+00  -3.3540657e-01  -2.4318559e+00  -2.7842690e+00   5.8270203e-01   2.8353615e+00   1.0493891e+00   1.3965314e+00   4.9964540e+00   4.1191243e-01  -7.6992934e-01   2.7482837e-01   2.7051623e+00  -1.7131847e+00   4.2372902e-01  -2.9987906e+00   1.9167945e+00   3.5382912e-01   2.2768327e+00   3.7621633e-01   1.1239247e+00  -2.3244592e-01  -4.9949017e-01
  -8.0540357e-01  -8.0915793e-01  -3.2258189e-01  -1.5362825e-01  -2.6605032e+00  -2.0228261e+00  -1.1294931e+00  -1.9941784e+00  -7.9703482e-01  -3.7975909e+00  -1.5091806e+00  -1.1246929e+00  -1.0414306e+00  -1.0937225e+00  -1.9981857e+00   1.6337306e-01  -1.5574520e-01  -1.1929338e-01  -1.1657919e-01  -3.2970041e-01  -4.9851729e+00  -1.4864928e+00   2.0915695e+00   1.1729159e+00  -2.5432962e+00  -9.3419101e-01  -1.4380227e+00  -2.8743022e-01  -5.3166427e-02  -6.9517020e-01   8.6280324e-01   2.5154643e+00  -1.9386783e+00  -1.6044442e+00   5.0106203e-01  -4.4911802e+00   2.0993325e+00   2.0711219e+00   1.6533295e+00  -1.7346975e-02  -2.0642152e-02   3.5969403e+00   3.4519643e+00   2.4006171e+00  -1.2787997e+00  -2.0176114e+00   4.5205330e+00   3.8373359e+00  -2.7139607e+00  -1.3537796e+00  -4.2583482e-01   8.6030861e-01   1.3848568e+00   2.5259591e+00   2.8569836e+00   3.8847565e+00   1.0965987e+00  -4.4177327e-01   9.1538199e-02  -5.2562972e-01  -9.7951481e-01  -2.6953162e+00  -9.6273054e-01  -1.1412712e+00  -6.4510633e-01  -1.3749146e+00   1.1958569e-01  -1.5049305e+00   3.6997600e-01  -1.3364357e+00  -1.7965209e+00   4.7222138e-01   2.7630992e+00   1.1082591e+00   2.9157642e+00   5.1268793e+00   9.2626707e-01  -1.6636603e+00   2.2533775e+00   2.9812892e+00  -6.0568083e-01   9.9462899e-01  -3.0132350e+00   2.2223162e+00   6.5390155e-01   2.3551827e+00   2.5286742e-01   8.3719147e-01  -4.6746216e-01  -1.2628520e-01
  -9.8384861e-01  -1.0894664e+00  -2.8289474e-01  -2.4029200e-02  -2.4117630e+00  -1.8565419e+00  -1.1571002e+00  -1.9623657e+00  -7.3478395e-01  -3.7287318e+00  -1.8505157e+00  -1.0987155e+00  -1.2625352e+00  -1.3119645e+00  -2.2649971e+00  -1.3509824e-01  -3.1512498e-01  -6.8301352e-01   4.6856560e-02  -4.6453225e-01  -4.8549675e+00  -1.5362936e+00   2.2222308e+00   1.2837851e+00  -2.1443487e+00  -7.1788968e-01  -1.1686759e+00  -9.2730853e-02  -6.5786252e-01  -1.0280586e+00   7.9137383e-01   2.3350756e+00  -1.9188929e+00  -2.3282976e+00  -5.2831574e-02  -5.4077509e+00   2.1827831e+00   2.2273532e+00   1.7420845e+00   2.7539562e-01  -3.0458653e-01   3.5537983e+00   2.8591504e+00   1.6831701e+00  -1.9604515e+00  -2.4791454e+00   4.1930369e+00   3.1617480e+00  -2.6838542e+00  -1.2651624e+00  -1.6293981e-01   9.8846585e-01   2.0696893e+00   3.2114410e+00   3.3151333e+00   3.8653640e+00   8.8944253e-01  -7.9892570e-01   8.0060088e-01  -5.7723767e-01  -1.0440247e+00  -3.0485482e+00  -1.0484172e+00  -1.4749182e+00  -1.3352964e-01  -1.7423638e+00   5.7217878e-01  -1.8150378e+00   7.3777120e-01  -7.1703677e-01  -1.0756946e+00   1.0537127e+00   2.6165294e+00   1.2014066e+00   3.0084893e+00   5.6541591e+00   4.7086950e-01  -2.6761071e+00   1.8316321e+00   2.2971962e+00  -7.8943954e-01   7.9091116e-01  -2.8809426e+00   2.0649380e+00   9.5799162e-01   2.6953388e+00   5.9801833e-02   1.0775629e+00  -2.0956669e-01   5.1444706e-02
  -1.1205948e+00  -1.1234139e+00  -4.1868605e-01   1.6583430e-01  -2.4688508e+00  -1.8346560e+00  -1.4740213e+00  -2.0011010e+00  -1.0065767e+00  -3.7090618e+00  -2.0004439e+00  -8.7191503e-01  -1.5240016e+00  -1.2980624e+00  -2.4307502e+00  -3.7182431e-01  -4.7763016e-01  -7.8417831e-01  -1.0660963e-01  -6.5387947e-01  -4.2677052e+00  -9.1223993e-01   1.9765171e+00   1.4647917e+00  -1.8844961e+00  -6.2904169e-01  -1.0214290e+00  -2.9423847e-02  -1.0547389e+00  -1.5455230e+00   7.9874384e-01   2.6228175e+00  -2.0156246e+00  -2.7176436e+00  -3.0211947e-01  -5.1474374e+00   1.8197872e+00   1.6834166e+00   1.7772056e+00  -3.0962780e-01  -2.0645701e-01   1.9868950e+00   2.2187601e+00   9.1855069e-01  -2.8182446e+00  -3.0365899e+00   3.5059973e+00   1.8509615e+00  -3.0411630e+00  -1.0549957e+00  -3.3046502e-01   1.3355670e+00   2.2611543e+00   3.4566434e+00   3.2825786e+00   3.4181571e+00   7.5916820e-01  -6.4097456e-01   1.2174543e+00  -1.0894697e-01  -1.1083998e+00  -2.4845844e+00  -1.1388202e+00  -1.1805141e+00   1.4172369e-01  -2.0248662e+00   9.1500408e-01  -1.6068318e+00   5.5952463e-01  -2.7171813e-01  -1.4955949e-02   2.6315163e+00   2.5304490e+00   5.8394790e-01   3.6623879e+00   6.2985088e+00   5.4423965e-01  -3.3849954e+00   1.1248720e+00   1.2456277e+00  -1.5697672e+00   1.0710065e-01  -2.9158262e+00   1.6195492e+00   1.2442386e+00   2.7819940e+00   2.6803137e-01   9.3311017e-01   1.5444212e-01   1.5885806e-01
  -1.4690588e+00  -1.2756475e+00  -6.7431034e-01   3.5373323e-01  -2.0704579e+00  -2.1086407e+00  -1.6714587e+00  -1.6657366e+00  -9.0866137e-01  -3.5526675e+00  -1.8713159e+00  -2.7155501e-01  -1.3297694e+00  -8.0673997e-01  -2.1891546e+00  -4.9467633e-01   7.8869324e-04  -4.7328658e-01   2.6538463e-01  -4.2340874e-01  -4.6231079e+00  -1.2837955e+00   1.7360599e+00   1.6594086e+00  -2.4088359e+00  -7.5367867e-01  -9.6484195e-01  -1.8402945e-01  -8.3845991e-01  -9.1475258e-01   2.1789318e-02   2.3890413e+00  -1.5933283e+00  -3.1121456e+00   3.6374623e-01  -4.5723685e+00   1.3496847e+00   1.9521290e+00   1.0323963e+00  -3.4247367e-01  -2.4011933e+00   1.1395521e+00   3.2266740e+00   1.0727663e+00  -1.7684592e+00  -2.3520513e+00   4.4308137e+00   1.4890975e+00  -2.6891734e+00  -3.0125785e-01  -4.3058401e-01   1.0997314e+00   1.8509156e+00   2.9994953e+00   2.8850911e+00   2.4747557e+00   5.1980297e-01  -5.3430388e-01   1.4405312e+00   2.1271085e-01  -1.4157287e+00  -2.6267463e+00  -1.9569311e+00  -1.4085245e+00  -3.0563699e-01  -2.6454708e+00   1.1237774e+00  -1.5922525e+00   1.4127472e+00   6.0697644e-01  -3.4040574e-01   3.0015227e+00   1.5747529e+00   5.8400182e-01   2.5555371e+00   6.8243441e+00   1.2674562e+00  -2.9791552e+00   1.7909854e+00   2.0114612e+00  -1.8796621e+00   1.6360961e-01  -2.7166889e+00   1.1175916e+00   6.3175153e-01   2.3264559e+00  -3.0823131e-02   3.9239457e-01  -1.8308980e-01   1.4559823e-01
  -1.3531456e+00  -1.1790232e+00  -8.1478198e-01   5.4554227e-01  -1.7940232e+00  -2.0777389e+00  -1.8144124e+00  -1.5209201e+00  -1.2003442e+00  -3.3984773e+00  -1.9942969e+00   1.5130690e-02  -1.5694133e+00  -8.8103840e-01  -2.3000975e+00  -7.1331023e-01   3.9791156e-01  -5.0364486e-01   4.7947352e-01  -1.3139743e-01  -4.2262492e+00  -1.2820676e+00   1.4148518e+00   1.7943806e+00  -1.8965403e+00  -7.9615811e-01  -6.7568069e-01  -3.0878235e-01  -8.9286869e-01  -8.5740974e-01   6.7692133e-02   2.6774207e+00  -1.3261293e+00  -3.0119902e+00  -9.7500923e-02  -4.2517482e+00   6.9397164e-01   1.4957536e+00   7.0450737e-01  -7.4375390e-01  -3.0999252e+00   1.2527416e+00   2.8777178e+00   7.4759590e-01  -2.1755044e+00  -2.2816810e+00   4.0968375e+00   8.6713043e-01  -2.7043228e+00  -1.0087849e-01  -5.3731552e-01   1.0030633e+00   1.8644180e+00   2.8768550e+00   2.8659013e+00   1.7985690e+00   6.9345485e-01  -3.7099333e-01   1.5411615e+00   3.4662519e-01  -1.5756673e+00  -2.6974831e+00  -2.3629707e+00  -1.5729674e+00  -8.0853231e-01  -2.8514768e+00   9.2231676e-01  -1.6197394e+00   2.3351899e+00   1.7422520e+00   3.0206782e-01   3.5451386e+00   1.6099483e+00   9.2801629e-01   2.7504715e+00   7.0986937e+00   1.7644784e+00  -2.5585054e+00   2.1420281e+00   1.9287669e+00  -1.8038130e+00   9.9100962e-02  -2.6856551e+00   8.2740621e-01   3.6280156e-01   1.9624076e+00  -2.7380078e-01   1.5939818e-01  -4.1761552e-01   1.9595375e-01
  -1.1670026e+00  -9.7827763e-01  -1.0675062e+00   7.4892500e-01  -2.0303859e+00  -2.4780562e+00  -2.0930582e+00  -1.2118062e+00  -1.7713542e+00  -3.3962881e+00  -1.5759238e+00   9.1345818e-01  -1.4995317e+00  -4.1140272e-01  -2.0447629e+00  -8.4184999e-01   1.1668386e+00   2.7667876e-01   8.3883969e-01   3.1458218e-01  -4.2455865e+00  -1.1420330e+00   1.0418747e+00   2.0338039e+00  -2.5251073e+00  -9.2016224e-01  -9.2767823e-01  -6.7341891e-01  -4.2439237e-01  -4.0738880e-01   1.2720562e-01   3.3899164e+00  -7.1094002e-01  -2.6164251e+00  -1.8127257e-01  -3.4385134e+00  -5.6318118e-02   1.0578861e+00   4.7272412e-01  -1.0741864e+00  -3.9016536e+00  -5.5572901e-01   2.8156600e+00   5.2923270e-01  -2.5232794e+00  -2.6144265e+00   3.8276103e+00   2.1983014e-01  -3.5195108e+00  -7.2304762e-02  -1.6010045e+00   8.9735923e-01   6.0234356e-01   2.1896880e+00   2.1263152e+00   8.3275426e-01   9.0260914e-01   9.8426653e-02   1.0851662e+00   4.8173341e-01  -1.7197146e+00  -1.8809964e+00  -2.5900436e+00  -1.1329725e+00  -1.3357084e+00  -2.6848314e+00   5.0211178e-01  -1.7603039e+00   2.8133153e+00   2.3042836e+00   6.0075806e-01   4.5060454e+00   1.6251667e+00   6.1429100e-01   3.1155857e+00   7.7831954e+00   2.4729218e+00  -2.3256711e+00   3.0234590e+00   2.8011587e+00  -1.8502592e+00   2.2580426e-01  -2.2932395e+00   9.0114534e-01  -6.0655877e-02   1.6211924e+00  -2.4441077e-01  -2.1481191e-02  -8.0173993e-01   8.1374604e-03
  -1.0187051e+00  -1.0023945e+00  -1.1234697e+00   8.4118272e-01  -1.5903547e+00  -2.5868742e+00  -2.2289565e+00  -1.3522220e+00  -1.4174139e+00  -2.9359122e+00  -1.9688274e+00   8.4039928e-01  -1.6311578e+00  -5.9776180e-01  -2.3636080e+00  -1.0517344e+00   9.8039076e-01  -3.7185345e-01   6.1843418e-01   3.0849962e-02  -3.6262064e+00  -1.4986562e+00   1.0246934e+00   2.4118499e+00  -2.5214358e+00  -1.5055935e+00  -6.3936373e-01  -1.0018004e+00  -9.0943834e-01  -6.1756987e-01   2.1808726e-01   3.1507147e+00  -1.1062101e+00  -2.7425063e+00  -5.4616857e-01  -3.3089110e+00  -4.9516008e-02   1.9597847e-01   5.1394292e-01  -1.0877514e+00  -3.9700273e+00  -2.3638979e-03   2.2395558e+00   5.6614468e-02  -1.4186392e+00  -2.0643127e+00   3.5884760e+00  -6.7162946e-01  -2.1926140e+00  -2.1310042e-01  -9.1556254e-01   7.5895752e-01   1.3727818e+00   1.9766793e+00   2.9074265e+00   4.2152284e-01   7.9154062e-01  -3.0107970e-01   1.3617379e+00   3.7863774e-01  -1.5546312e+00  -2.3879285e+00  -2.4233473e+00  -1.4706546e+00  -1.0010986e+00  -2.7565904e+00   1.0031197e+00  -1.4408638e+00   3.4191992e+00   2.8227139e+00   1.5499723e+00   4.4931176e+00   1.7196132e+00   8.1999977e-01   3.7074086e+00   6.8675716e+00   3.0102211e+00  -1.2055754e+00   2.1577489e+00   7.2683394e-01  -1.1637420e+00  -7.8717816e-02  -2.2253518e+00   8.1565450e-01   2.3287216e-01   1.5280049e+00  -6.6759358e-01  -5.0208045e-02  -8.8668384e-01   1.8928274e-01
  -1.2414724e+00  -1.1369357e+00  -1.1236303e+00   8.6757165e-01  -1.4208779e+00  -2.4535575e+00  -2.4418095e+00  -1.1319178e+00  -1.3703077e+00  -2.9153456e+00  -2.0085249e+00   1.3052959e+00  -1.6658512e+00  -1.9700355e-01  -2.0056596e+00  -1.1060176e+00   1.0132552e+00  -3.0703038e-01   4.5766067e-01  -2.0570284e-01  -3.3912868e+00  -1.2594130e+00   1.0194797e+00   2.5673371e+00  -2.6359027e+00  -1.4905470e+00  -5.9147083e-01  -8.5065786e-01  -9.6184645e-01  -3.1792919e-01  -6.1526896e-02   3.0234899e+00  -1.5453777e+00  -3.2480644e+00  -7.2160283e-01  -2.9390101e+00  -2.3421465e-01   5.9143530e-01   3.8463899e-01  -7.1217097e-01  -4.3993248e+00  -6.0779910e-01   1.5139079e+00  -4.3611410e-01  -1.5807015e+00  -2.0665438e+00   2.4824027e+00  -1.5301151e+00  -2.3663487e+00   2.5285197e-01  -8.2317489e-01   1.0709574e+00   1.8143579e+00   2.2170011e+00   2.9239998e+00   1.8868558e-01   5.8881277e-01  -2.3812188e-01   1.4438099e+00   4.6914020e-01  -1.2122723e+00  -1.5699187e+00  -1.7640623e+00  -1.0060911e+00   7.9363210e-01  -2.0175055e+00   1.1008372e+00  -1.4686576e+00   2.3312331e+00   2.1552264e+00   1.6144572e+00   4.6205077e+00   1.3981925e+00   7.3602162e-01   3.3502092e+00   6.7277791e+00   2.1790456e+00  -1.8036932e+00   2.3553515e+00   8.2424122e-01  -1.1057062e+00  -3.0483614e-01  -1.5948290e+00   6.4183371e-01   9.4899583e-01   2.0959879e+00  -1.5061051e-01   3.2961974e-01  -4.4071917e-01   5.0636963e-01
  -1.4320522e+00  -1.2801550e+00  -1.3180899e+00   7.6387957e-01  -8.0148498e-01  -2.1932640e+00  -2.6992649e+00  -1.2119346e+00  -8.6141949e-01  -2.6943307e+00  -2.3303158e+00   1.3079023e+00  -1.6820312e+00  -7.3942097e-02  -1.8131437e+00  -1.2763965e+00   1.1027777e+00  -2.9858953e-01   2.9188705e-02  -6.7547329e-01  -2.8195206e+00  -7.8630548e-01   6.3750273e-01   2.6656564e+00  -2.5488597e+00  -1.5894095e+00  -1.8083834e-01  -6.6246208e-01  -7.5774646e-01  -4.2947635e-02  -3.5511104e-01   2.7580810e+00  -1.8271808e+00  -3.4951526e+00  -8.2742574e-01  -2.7327913e+00   9.0297709e-02   6.4372648e-01   3.6000482e-01  -3.5534821e-01  -3.9987670e+00  -3.2130314e-01   8.4354601e-01  -1.1569167e+00  -1.2186132e+00  -1.9703614e+00   1.9876203e+00  -2.6790140e+00  -1.8063671e+00  -1.3447859e-01  -4.5837207e-01   1.0818616e+00   2.3218289e+00   2.2103907e+00   3.3824976e+00   9.2903471e-02   3.5022157e-01  -3.5296359e-01   1.5120191e+00   3.5690168e-01  -1.0699788e+00  -1.4788649e+00  -1.1467615e+00  -6.8713974e-01   1.7700718e+00  -1.8214304e+00   1.4960202e+00  -1.2309530e+00   2.3706351e+00   2.3830317e+00   1.9503330e+00   4.5488864e+00   1.4417252e+00   5.4161912e-01   3.5763749e+00   5.7898526e+00   2.4450130e+00  -1.6790773e+00   2.0721746e+00   1.1290304e-01  -6.9034931e-01  -5.4433012e-01  -8.3109418e-01   5.5617457e-01   1.6156745e+00   2.4274242e+00   1.0773666e-01   5.3555638e-01  -3.1415927e-02   8.4156305e-01
  -1.2733311e+00  -1.3052281e+00  -1.5027014e+00   6.7317991e-01  -3.6777354e-01  -2.1354817e+00  -2.8744539e+00  -1.1264369e+00  -7.4141223e-01  -2.4184943e+00  -2.0681603e+00   1.7318142e+00  -1.5337092e+00   2.6632403e-01  -1.4031376e+00  -1.2718262e+00   1.8283609e+00   3.3757627e-01  -1.2793291e-02  -7.9132506e-01  -2.3270882e+00  -4.6532351e-01   1.9954779e-01   2.6775416e+00  -2.5378132e+00  -1.8081327e+00   2.1932180e-02  -7.3682470e-01  -1.3252205e-01   6.3093096e-01  -3.4118462e-01   3.0381905e+00  -1.6490385e+00  -3.0718876e+00  -8.2938458e-01  -2.1432402e+00  -2.2998451e-01   3.9657925e-01   3.8418877e-01  -4.3623647e-01  -3.9440813e+00  -7.4962042e-01   8.3663799e-01  -1.3112536e+00  -1.0695717e+00  -1.6617194e+00   1.8920276e+00  -3.2547612e+00  -1.9123006e+00  -3.2467794e-01  -6.3558567e-01   9.9415596e-01   1.9000268e+00   1.7204460e+00   3.4142690e+00  -2.8262849e-01   5.8128304e-01  -1.4487825e-01   1.2610484e+00   1.5062777e-01  -6.6422998e-01  -9.1432092e-01  -3.7820999e-01   5.2806422e-02   2.0138179e+00  -1.5381845e+00   8.9328096e-01  -1.4412060e+00   2.1538989e+00   2.3914364e+00   1.9297933e+00   4.3185620e+00   1.5670280e+00   4.9505265e-01   3.7822761e+00   4.9199180e+00   2.8109752e+00  -1.4534258e+00   3.0728451e+00   8.1826292e-01   1.1839373e-02  -3.1286088e-01  -1.2975762e-01   7.2334260e-01   1.9094839e+00   2.4315941e+00   5.5280467e-01   4.2094923e-01   1.7736355e-02   1.1004070e+00
  -1.3727002e+00  -1.6140595e+00  -1.5517432e+00   5.4120425e-01   4.1471713e-01  -1.7723137e+00  -2.7743566e+00  -7.4039077e-01  -1.5610012e-01  -1.7606246e+00  -1.9274604e+00   1.8400093e+00  -1.3918972e+00   6.0491077e-01  -8.3401512e-01  -1.2241346e+00   2.2986808e+00   6.6018511e-01  -2.0328112e-02  -9.5158908e-01  -1.8844407e+00  -5.7153053e-02  -7.7754491e-02   2.5231949e+00  -2.6484446e+00  -1.4340153e+00   3.5212988e-01  -5.9978690e-01   5.3012053e-01   1.4504372e+00  -5.0910279e-01   2.9204695e+00  -1.4885831e+00  -3.0598232e+00  -3.5340700e-01  -1.5706063e+00  -4.3629948e-01   5.8958736e-01   2.1114387e-02  -2.2666793e-01  -4.1740804e+00  -8.9658772e-01   9.3602750e-01  -1.6675869e+00  -6.6367528e-02  -1.1221090e+00   2.0414755e+00  -4.0921455e+00  -1.0688712e+00  -1.3032876e-01  -5.4160239e-01   5.9759327e-01   1.1539213e+00   5.7946519e-01   2.9279188e+00  -1.0067677e+00   3.6894906e-01  -2.1762258e-01   1.1080535e+00  -3.4681837e-02  -5.8192557e-01  -8.8238498e-01  -3.4940671e-01   1.2096518e-03   1.9177515e+00  -1.2383891e+00   7.0137887e-01  -1.5222288e+00   2.1775020e+00   2.2903413e+00   1.8303489e+00   4.1046519e+00   1.6350782e+00   8.1366860e-01   3.3814283e+00   4.4599931e+00   3.7780769e+00  -2.7154190e-01   3.6771109e+00   1.6332407e+00   4.6895582e-01  -3.4331720e-01   5.4121665e-01   3.4160584e-01   1.3793793e+00   1.7909681e+00   5.6343242e-01   3.2067024e-01  -1.5534810e-01   1.0872970e+00
  -2.6232923e+00  -2.0006361e+00  -1.9427419e+00   2.5814515e-01   1.4265549e+00  -6.4824070e-01  -3.0372258e+00  -6.9981756e-01   8.5433654e-01  -1.7070786e+00  -3.0617452e+00   1.3029790e+00  -1.7131746e+00   5.5058573e-01  -3.6034148e-01  -1.6644568e+00   2.0433882e+00   6.4454904e-01  -8.7906247e-01  -1.7612724e+00  -1.7812094e+00   2.0479294e-01  -6.4881850e-01   2.2436840e+00  -2.1328732e+00  -1.0425979e+00   1.0854228e+00   6.4636051e-01   1.0342128e+00   2.1999612e+00  -1.6837361e+00   1.8778656e+00  -1.9133418e+00  -3.5233919e+00   7.7287159e-01  -4.3642637e-01   9.3783503e-01   2.1679133e+00  -7.2625389e-01   6.8892968e-01  -3.5584032e+00   3.8970558e-02  -1.6536107e+00  -3.3395358e+00  -3.8213318e-01  -1.6026354e+00  -3.4619008e-02  -6.0536586e+00  -9.1641241e-01  -1.2133446e+00  -3.5384497e-01   3.5206773e-01   2.8701874e+00   1.3050364e+00   2.3680288e+00  -1.0649687e+00  -7.7743541e-01  -3.2274849e-01   6.1675714e-01   6.2449126e-01  -1.1173155e+00  -7.3281929e-01   2.3437238e-02  -2.3681688e-02   4.4033887e+00  -1.3327635e-01   3.1230779e+00   7.1241687e-01   1.9702691e+00   2.7031592e+00   1.3862393e+00   3.7217620e+00   1.1439468e+00   6.9628467e-01   2.0367361e+00   3.7234624e+00   3.8758173e+00  -1.0878448e-01   2.4233230e+00   6.1293635e-01   7.5194139e-02  -1.1412805e+00   1.9161358e+00  -8.6788822e-01   2.3762178e+00   2.3713876e+00   9.4167455e-01   1.6177404e-01   8.9262878e-01   1.4120840e+00
  -1.8804147e+00  -1.3719290e+00  -1.7663216e+00   1.0339729e-01   1.2528314e+00  -1.0344645e+00  -2.7479714e+00  -1.8550318e-01   7.7144934e-01  -1.0718907e+00  -1.9069820e+00   1.9370887e+00  -1.1678614e+00   1.2894349e+00   2.1707402e-01  -9.7099024e-01   2.0988214e+00   1.3004903e+00  -5.0583126e-01  -1.1853653e+00  -1.6098016e+00   5.8646627e-01  -7.8120689e-01   2.0650563e+00  -3.3889073e+00  -1.0200915e+00   6.6268795e-01  -2.3899185e-01   1.8199413e+00   2.7006683e+00  -1.5006438e+00   2.0547585e+00  -1.8375562e+00  -2.6658861e+00   7.5451288e-01  -2.3065874e-01   3.8146335e-02   1.5929056e+00  -7.6054646e-01   7.2257057e-01  -3.6713587e+00  -5.0676688e-01  -4.0655663e-02  -2.7800753e+00   4.2886744e-01  -1.3934521e+00   4.0840111e-01  -5.7045845e+00  -7.7876272e-01  -1.0421285e+00  -5.3079021e-01  -1.5842598e-01   6.5803306e-01  -1.7699300e-01   1.9521410e+00  -1.5247812e+00  -3.0441225e-01   8.8315013e-02   1.2641453e-01  -7.7881190e-02  -7.3668063e-01  -3.9046184e-01  -3.1812229e-02   3.7728265e-01   2.7123337e+00   8.6979964e-02   7.4502564e-01  -9.8712122e-01   1.8805844e+00   1.9695208e+00   1.2103661e+00   3.3554943e+00   2.0296554e+00   8.9022590e-01   2.1868520e+00   2.7947278e+00   5.2071238e+00   1.8797131e+00   3.4410650e+00   2.5622486e+00   6.6194544e-01  -3.7691580e-01   1.6740399e+00  -1.5776245e-01   1.3568918e+00   1.4770634e+00   9.5030283e-01   4.7599250e-01   1.0784786e-01   1.1063153e+00
  -1.6799433e+00  -1.0347862e+00  -1.6027793e+00  -1.7577147e-01   1.5346384e+00  -1.1041713e+00  -2.4411220e+00  -1.9558071e-01   1.5055869e+00  -3.9926869e-01  -1.6639679e+00   1.6642211e+00  -6.5146737e-01   1.3379252e+00   5.7125220e-01  -7.0554211e-01   1.1067413e+00   7.8313518e-01  -7.6304720e-01  -1.5852294e+00  -9.0630948e-01  -7.6686357e-02  -5.6709590e-01   1.8727602e+00  -4.0426031e+00  -1.7683295e+00   7.0812875e-01  -4.8515221e-01   1.7805166e+00   2.8830508e+00  -1.4628555e+00   1.1731081e+00  -2.6281585e+00  -2.5106925e+00   7.9220280e-01  -4.2419886e-02   5.3815325e-01   1.5218401e+00  -7.5744722e-01   1.3170491e+00  -2.2644197e+00   2.7625024e-01  -7.7990236e-01  -3.2613036e+00   1.4344187e+00  -1.1964028e+00  -5.9557315e-01  -6.4622123e+00   2.7223817e-01  -1.8823632e+00   1.5490779e-01  -6.4499550e-01   1.1934772e+00  -3.9629405e-01   2.1892922e+00  -1.6180668e+00  -7.1228132e-01  -1.9447927e-01  -1.7242569e-01  -3.0016969e-01  -4.2605231e-01  -5.4201983e-01   6.8685911e-01   3.1244520e-01   3.3328442e+00   7.1382806e-01   1.0362956e+00  -5.5862019e-01   1.4411423e+00   1.1703258e+00   1.5325226e+00   2.4598173e+00   2.3934203e+00   1.3087082e+00   2.0724773e+00   1.2288924e+00   5.3544249e+00   3.8845894e+00   1.7145929e+00   9.1556210e-01   1.3162525e+00  -7.4172809e-01   1.9359245e+00  -1.9402874e-01   1.7499117e+00   1.2878928e+00   8.3816966e-01   4.7393505e-01   1.4481255e-01   1.1391898e+00
  -1.4127426e+00  -1.0205314e+00  -1.3096235e+00  -3.3589611e-01   1.2413295e+00  -1.1289403e+00  -2.2689621e+00  -8.8745804e-02   1.5515973e+00   2.8677482e-01  -1.4435023e+00   1.6863742e+00  -5.6425174e-01   1.7487363e+00   6.3042507e-01  -1.5528936e-01   4.5783255e-01   5.0304314e-01  -1.3978655e+00  -1.9506718e+00  -3.5694144e-02   1.1354149e+00  -2.9672653e-01   1.9068605e+00  -4.4767302e+00  -1.4679614e+00   5.4409842e-01  -9.2336487e-01   1.5685797e+00   1.9085973e+00  -7.7712645e-01   1.4046226e+00  -3.2572050e+00  -2.1609478e+00   1.0797934e+00  -6.2954238e-02   3.2934388e-01   3.7227095e-01  -2.1616770e-01   6.1608740e-01  -8.1979130e-01  -3.3934197e-01  -9.7647292e-01  -3.7072395e+00   1.6298173e+00  -1.4433267e+00  -1.3162649e+00  -7.2687654e+00   6.5970987e-01  -1.8509756e+00   4.6877474e-01  -3.9451903e-01   6.3354080e-01  -9.6378254e-01   2.2324975e+00  -1.5823897e+00  -7.7741912e-01  -3.1210311e-01  -4.2280747e-01  -8.7310855e-01   6.7633906e-02   6.2839687e-02   1.3597682e+00   8.1140858e-01   3.6567390e+00   1.4037180e+00  -5.4881568e-02  -1.3610772e+00  -9.7945846e-02  -2.2100634e-01   2.5572596e+00   2.4616977e+00   3.5552660e+00   7.9665408e-01   3.6256600e+00  -5.6311910e-02   6.0653814e+00   4.3603051e+00   1.5780755e+00   3.1847576e-01   1.7130289e+00  -8.0927709e-01   1.6298686e+00   1.8677778e-01   2.1684431e+00   1.4521160e+00   1.3370402e+00   1.3708300e+00   4.2786007e-01   1.2753706e+00
  -1.9647122e+00  -1.4146675e+00  -1.2462761e+00  -5.9049854e-01   1.8733916e+00  -3.7016982e-01  -1.9296806e+00   2.8147694e-01   2.3476214e+00   8.7340651e-01  -1.5495591e+00   1.4181939e+00  -4.0320674e-01   1.8710253e+00   1.2448340e+00  -1.5027937e-01   4.3891248e-01   6.6917054e-01  -1.4751860e+00  -2.2532816e+00  -1.0108575e-02   1.3738940e+00  -2.2732832e-01   1.5384406e+00  -4.3957229e+00  -5.6561748e-01   8.4908114e-01  -1.4813267e-01   2.1358131e+00   2.5457793e+00  -9.1517674e-01   1.0261481e+00  -2.9919232e+00  -2.0894347e+00   2.1672975e+00   1.4472459e-01   1.1511895e+00   1.5246408e+00  -3.4957899e-01   1.5857463e+00   8.1153299e-02  -3.3061039e-01  -2.1145915e+00  -4.6431122e+00   1.8490517e+00  -1.8549929e+00  -2.0979924e+00  -8.1298935e+00   8.3830702e-01  -2.5529570e+00   8.3521957e-02  -8.8087091e-01   4.0885050e-01  -1.2960939e+00   1.2271635e+00  -1.8365042e+00  -1.6451114e+00  -6.4407952e-01  -1.1108831e+00  -1.0332340e+00  -2.8220741e-01   1.4556081e-01   1.4888214e+00   5.6195338e-01   4.3671832e+00   2.3504047e+00   8.4122397e-01  -6.9765670e-01  -4.3009867e-01  -5.9900678e-01   2.2095868e+00   1.8407212e+00   3.5404259e+00   8.1228668e-01   2.7836240e+00  -5.0010040e-01   6.4187979e+00   4.7885427e+00   1.3846916e+00   9.1762916e-01   1.9259496e+00  -7.7012491e-01   2.6003785e+00  -2.3404514e-01   2.1117267e+00   1.3338079e+00   1.3834866e+00   1.4930978e+00   6.9113368e-01   1.1127704e+00
  -2.2929517e+00  -1.3928933e+00  -1.1599396e+00  -7.3898234e-01   1.9589812e+00  -1.8526910e-01  -1.5783924e+00   8.7483357e-01   2.8015823e+00   1.6013125e+00  -1.2724846e+00   1.4528569e+00  -1.1035760e-01   2.5320022e+00   1.6804185e+00   3.9310408e-01  -9.4400231e-02   7.9538370e-01  -1.6207569e+00  -2.1291452e+00  -2.8622608e-01   1.9704054e+00  -2.7311336e-01   1.2381357e+00  -5.3909919e+00   2.0667546e-01   6.7206505e-01  -2.8162176e-01   2.5777394e+00   2.5854565e+00  -1.4950573e+00   4.4331707e-01  -2.8949497e+00  -1.8820182e+00   3.7271022e+00   7.3216730e-01   1.1776920e+00   1.7519237e+00  -9.7239092e-01   1.4635723e+00  -3.8371414e-01  -8.3523012e-01  -1.1736744e+00  -4.6824031e+00   3.0291414e+00  -1.7039018e+00  -1.7422918e+00  -8.3931238e+00   1.5770168e+00  -2.1916615e+00   2.0278596e-01  -1.3802446e+00  -8.9785498e-01  -2.3819314e+00   6.0869199e-02  -2.3207128e+00  -2.2062706e+00  -6.5316331e-01  -1.5207763e+00  -1.0710850e+00  -6.8174002e-01  -2.4960537e-02   4.9045634e-01   1.6908554e-01   3.2877461e+00   2.4352315e+00   3.7822497e-01  -9.4947992e-01  -5.4496613e-01  -9.7361274e-01   1.8219412e+00   1.6819348e+00   3.6831691e+00   6.0143549e-01   1.8592002e+00  -1.0221282e+00   8.1281130e+00   6.3584203e+00   1.3266064e+00   1.8306654e+00   1.3625100e+00  -6.8619702e-01   2.3116445e+00  -6.9738751e-01   1.0421882e+00   5.3398500e-01   1.2165082e+00   1.5785029e+00   4.3742194e-01   7.6040936e-01
  -2.7297177e+00  -1.4500095e+00  -1.0419360e+00  -9.7648528e-01   2.8977310e+00   8.6817756e-01  -1.2138037e+00   1.0078366e+00   3.5954027e+00   2.1153731e+00  -1.5958885e+00   7.0254844e-01  -4.4632695e-02   2.1649161e+00   2.0360191e+00   3.5237372e-01  -7.0811742e-01   4.6011182e-01  -1.7239260e+00  -2.4040683e+00   5.2295944e-01   2.2443728e+00  -2.2198127e-01   6.4732851e-01  -3.9499416e+00   8.9720510e-01   1.4831716e+00   6.9708448e-01   2.6601504e+00   2.7877181e+00  -1.6786042e+00  -2.8401201e-01  -2.9798985e+00  -1.7194651e+00   4.5173311e+00   1.3225621e+00   1.8944109e+00   2.6823210e+00  -1.5144081e+00   1.6822584e+00   9.7960191e-01   7.2154636e-01  -2.5855543e+00  -5.3458852e+00   2.9168931e+00  -1.5822026e+00  -2.8004828e+00  -9.1342325e+00   2.1084430e+00  -2.6922542e+00   5.5422312e-01  -1.8202474e+00   1.2953001e-01  -2.1760736e+00  -5.4416904e-01  -2.5119222e+00  -2.9156100e+00  -8.9250104e-01  -2.0209291e+00  -7.8138689e-01  -1.1807190e+00  -5.2824848e-01   2.5993598e-01  -3.5775793e-01   3.7537557e+00   2.8499399e+00   1.2360931e+00   2.6496606e-01  -7.9728395e-01  -1.0195457e+00   1.9209622e+00   1.2312224e+00   3.3708169e+00   1.1052742e+00   5.2953919e-01  -1.4498430e+00   8.4586204e+00   7.5697480e+00   6.7447967e-02   9.2591798e-01   1.0906896e+00  -1.1546670e+00   2.5991484e+00  -1.6679466e+00   1.0492970e+00   2.4235281e-01   1.2901514e+00   1.1618047e+00   7.8796323e-01   7.4632782e-01
  -2.9001732e+00  -1.5354439e+00  -8.7678154e-01  -1.0411362e+00   2.5569305e+00   1.0346948e+00  -8.8018333e-01   1.4685620e+00   3.7339520e+00   2.7475457e+00  -1.3912756e+00   7.1987410e-01   1.3393223e-01   2.7004441e+00   2.1756017e+00   7.9573154e-01  -1.3527262e+00   3.9440520e-01  -1.9538889e+00  -2.3697769e+00   4.7057928e-01   3.4249798e+00  -1.4457517e-01   3.9859419e-01  -4.8152850e+00   1.9305604e+00   1.1853203e+00   6.0083678e-01   2.6902806e+00   2.0399884e+00  -1.7709619e+00  -5.0227271e-01  -2.6737097e+00  -1.5581736e+00   5.6449839e+00   1.4150940e+00   2.0438777e+00   2.4259202e+00  -1.6510769e+00   1.1782467e+00   1.4306399e+00  -6.6841732e-01  -2.2114089e+00  -5.7572008e+00   3.1913740e+00  -2.1276077e+00  -2.7585739e+00  -9.6234624e+00   2.4339251e+00  -2.4819525e+00   4.0686761e-01  -1.9596590e+00  -1.3429228e+00  -2.9992850e+00  -1.6403350e+00  -2.7485620e+00  -3.4150467e+00  -1.0594310e+00  -2.2960345e+00  -9.3105027e-01  -1.5639331e+00  -5.0919614e-01  -5.3254712e-01  -5.8930426e-01   2.7882567e+00   2.8064841e+00   8.0483366e-01  -2.0205114e-01  -1.2182820e+00  -1.5146283e+00   2.3140453e+00   1.8513017e+00   3.8276251e+00   3.6526275e-01   6.5877365e-01  -1.4816685e+00   9.7908192e+00   7.9117760e+00  -3.2622595e-01   1.0768541e+00   2.9358412e-01  -1.2659311e+00   2.2563640e+00  -1.8959501e+00   2.9243173e-01  -1.4430645e-01   1.3160655e+00   1.6882792e+00   7.9381771e-01   3.6392735e-01
  -2.6360036e+00  -1.3524389e+00  -4.7683677e-01  -1.0695434e+00   2.2894675e+00   1.2044065e+00  -2.9804418e-01   1.6618095e+00   3.7967431e+00   3.4527552e+00  -1.1463074e+00   4.5973481e-01   4.2509066e-01   2.5740710e+00   2.1503479e+00   1.0284685e+00  -2.3805416e+00  -3.8723213e-01  -1.8539140e+00  -2.3461936e+00   1.1059408e+00   3.2552661e+00   3.7796897e-01   4.8481850e-02  -4.7230497e+00   2.0660010e+00   1.0926796e+00   5.9282417e-01   2.0363196e+00   1.2016456e+00  -1.1776135e+00  -8.8859796e-01  -2.7003059e+00  -1.2266209e+00   5.6564980e+00   1.2958128e+00   2.1948061e+00   2.0356935e+00  -1.4982596e+00   8.5195910e-01   2.8840639e+00  -9.7860039e-01  -3.2979637e+00  -6.2397495e+00   2.8257537e+00  -2.4336822e+00  -3.9964329e+00  -9.9714634e+00   2.6948219e+00  -2.6596674e+00   5.2504989e-01  -2.0977006e+00  -1.2771599e+00  -2.9807640e+00  -2.1886989e+00  -2.9213192e+00  -3.8001459e+00  -1.4445442e+00  -2.5375708e+00  -9.4972800e-01  -1.5407323e+00  -5.7164730e-01  -5.2158932e-01  -1.0047666e+00   2.7674655e+00   3.1849815e+00   9.0672145e-01   6.4110779e-02  -1.8876627e+00  -2.2011344e+00   3.2305992e+00   1.8557570e+00   4.0916648e+00   5.6628506e-01   7.7366948e-01  -1.6259572e+00   9.4449262e+00   8.4722235e+00  -1.7902861e+00  -4.4764779e-01   1.7866444e-01  -1.6371357e+00   1.9247921e+00  -2.1591606e+00   2.4689805e-01  -3.3906728e-01   1.2275928e+00   1.8522677e+00   8.2447843e-01   1.2627730e-01
  -2.5876865e+00  -1.4776641e+00   2.9088261e-02  -1.0335733e+00   2.3184847e+00   1.6285875e+00   3.5327612e-01   1.9793037e+00   4.2336575e+00   4.4464734e+00  -1.0475355e+00   4.3962102e-02   5.4576232e-01   2.5093294e+00   1.9922394e+00   1.3454753e+00  -3.4277433e+00  -1.3522490e+00  -1.7924678e+00  -2.3306377e+00   1.5229588e+00   3.6216783e+00   9.9490121e-01  -1.3655131e-01  -4.5518539e+00   2.9618035e+00   1.1195703e+00   6.7465572e-01   1.2534655e+00   1.8175951e-01  -7.7910998e-01  -1.3348412e+00  -2.6752864e+00  -1.2568716e+00   6.2000620e+00   9.5358906e-01   2.3288974e+00   1.6548355e+00  -1.3171792e+00   7.1488374e-01   3.4625157e+00  -1.2516713e+00  -3.3746529e+00  -6.5030594e+00   3.6220893e+00  -2.2715789e+00  -4.1253498e+00  -1.0101549e+01   3.9622961e+00  -2.0365118e+00   1.0200250e+00  -2.2118438e+00  -1.5844614e+00  -3.4687159e+00  -2.7052417e+00  -3.1431957e+00  -4.4442108e+00  -2.1296874e+00  -2.4136530e+00  -1.0786189e+00  -1.6946466e+00  -1.1374851e+00  -1.2967542e+00  -1.9957848e+00   2.0952343e+00   3.1208459e+00   9.3227460e-01  -9.7210245e-02  -2.2794002e+00  -2.7987711e+00   4.0329588e+00   1.9376079e+00   4.1813236e+00   5.5573481e-01   6.8054385e-01  -1.8453133e+00   9.8541419e+00   9.1738072e+00  -3.0105695e+00  -1.6315747e+00  -1.2630536e-01  -1.8693791e+00   1.2272094e+00  -2.5587703e+00  -4.4560630e-01  -8.9826235e-01   7.6992011e-01   2.1728013e+00   7.0176420e-01  -2.4198150e-01
  -2.1530674e+00  -9.3900616e-01   2.9709793e-01  -9.7862898e-01   1.6342642e+00   1.3570120e+00   7.2920484e-01   2.0685103e+00   3.8458580e+00   4.6224766e+00  -5.4694812e-01   1.5359130e-01   9.7702124e-01   2.5393359e+00   1.9211624e+00   1.6056858e+00  -4.2585067e+00  -1.7105198e+00  -1.4975754e+00  -1.9366625e+00   1.7884112e+00   3.4246336e+00   1.4265164e+00  -3.3738070e-01  -4.6575649e+00   2.8092400e+00   7.7882995e-01   4.0923233e-01   6.8167226e-01  -6.4297396e-01  -3.6031431e-01  -1.5225433e+00  -2.4325910e+00  -6.9522366e-01   6.1345691e+00   1.1506867e+00   2.4009402e+00   1.2476456e+00  -1.3133814e+00   2.2799094e-01   4.4085527e+00  -1.5775752e+00  -3.8234885e+00  -6.3814805e+00   3.0853186e+00  -2.6323426e+00  -4.8384976e+00  -9.7788679e+00   3.6533629e+00  -2.2182567e+00   7.8369386e-01  -2.2588346e+00  -1.7734349e+00  -3.2348150e+00  -3.2173122e+00  -3.1964256e+00  -4.5087130e+00  -2.2093994e+00  -2.9154673e+00  -1.0420087e+00  -1.9258109e+00  -1.1541417e+00  -1.5834260e+00  -2.1627252e+00   1.5359685e+00   3.0612223e+00   5.8365643e-01  -5.2143055e-02  -2.5876265e+00  -3.1858774e+00   4.6719128e+00   2.1579132e+00   4.1623914e+00   4.5252176e-01   6.4003262e-01  -1.7084375e+00   9.6066231e+00   9.5559130e+00  -4.1283734e+00  -2.8471927e+00  -5.4230559e-01  -2.0036818e+00   6.4940549e-01  -2.4856052e+00  -5.7514882e-01  -9.4836513e-01   7.0444130e-01   2.2383061e+00   5.4050272e-01  -5.4638012e-01
  -2.7031248e+00  -1.4019915e+00   2.6600448e-01  -9.0289690e-01   1.5230550e+00   1.5999015e+00   7.9822403e-01   1.9668320e+00   3.9075498e+00   4.5028637e+00  -1.1862480e+00  -6.4976992e-02   9.9516808e-01   2.3951685e+00   1.6688460e+00   1.2777674e+00  -4.4113307e+00  -2.1909875e+00  -1.6743699e+00  -2.2219832e+00   1.5687260e+00   3.2087594e+00   1.7561437e+00  -3.8475248e-01  -4.0651214e+00   3.0078655e+00   9.0105098e-01   1.0780608e+00  -1.8195448e-02  -1.3580683e+00  -4.6615608e-01  -1.9801734e+00  -1.8802847e+00  -7.9602011e-01   6.9454158e+00   1.4406557e+00   3.4878894e+00   1.7312362e+00  -1.3786394e+00   4.1958232e-02   4.8357169e+00  -1.7117940e+00  -5.4555172e+00  -6.9103839e+00   2.6469269e+00  -2.8359516e+00  -5.5370431e+00  -1.0003013e+01   3.4307707e+00  -2.5645986e+00   5.3483735e-01  -1.9945402e+00  -5.5799629e-01  -2.1644343e+00  -3.6331467e+00  -3.0013625e+00  -5.1852905e+00  -2.8058493e+00  -3.2754975e+00  -7.8443973e-01  -2.4239075e+00  -1.3924785e+00  -1.4519967e+00  -2.4106897e+00   3.0215689e+00   3.1393901e+00   2.3010067e+00   1.2830189e+00  -2.9301965e+00  -3.0219387e+00   4.9004621e+00   2.0036622e+00   3.1728537e+00  -7.6045019e-02   3.3323070e-02  -1.4835638e+00   8.5302251e+00   7.8785964e+00  -4.7698770e+00  -4.5396500e+00  -8.5682977e-01  -2.2664397e+00   1.0455538e+00  -2.9208343e+00   3.2867784e-01   4.5064193e-02   8.9876081e-01   2.3431827e+00   1.1838298e+00  -4.2838094e-01
  -2.0223778e+00  -1.2612013e+00   6.2984590e-01  -6.8828741e-01   1.2306071e+00   1.5870353e+00   1.2692807e+00   2.2463444e+00   3.5390569e+00   5.1958741e+00  -6.0992411e-01  -3.5455522e-03   1.0823718e+00   2.4318942e+00   1.2954305e+00   1.6272490e+00  -4.5049413e+00  -2.5076249e+00  -1.1715561e+00  -1.5486882e+00   1.9993810e+00   3.9649133e+00   1.9803603e+00  -5.0377187e-01  -3.6218652e+00   3.7227214e+00   7.8874891e-01   6.1119240e-01  -5.8048487e-01  -2.4550286e+00   1.6189031e-01  -1.6390010e+00  -1.0369205e+00  -1.7984510e-01   7.0971541e+00   1.6204379e+00   2.6017009e+00   3.3407647e-01  -1.3118133e+00  -1.3199412e+00   4.4130881e+00  -2.4797145e+00  -4.0336554e+00  -6.1156424e+00   3.2174887e+00  -2.1864665e+00  -4.2106537e+00  -9.1592155e+00   4.2574196e+00  -1.3075198e+00   6.4256585e-01  -2.0129193e+00  -2.0725947e+00  -3.2431030e+00  -4.1601641e+00  -3.4827853e+00  -4.8421630e+00  -3.0232302e+00  -3.0940011e+00  -9.6318470e-01  -2.5716800e+00  -2.0468536e+00  -2.7328265e+00  -3.0779711e+00   4.3527171e-01   2.0087359e+00   7.6982458e-01   2.3054144e-01  -2.5816683e+00  -2.8750997e+00   5.7175682e+00   2.7262606e+00   3.2454927e+00  -1.5129053e-01   3.8016016e-01  -1.1060711e+00   9.6151930e+00   8.5310821e+00  -4.4195638e+00  -4.6961611e+00  -1.2566141e+00  -2.0761821e+00  -2.7039946e-01  -2.9909008e+00  -1.1913741e+00  -1.0242809e+00   4.4827385e-01   2.2785558e+00   4.3964041e-01  -8.9392403e-01
  -1.8644821e+00  -1.1446932e+00   5.8868359e-01  -5.3462224e-01   9.0939090e-01   1.5363058e+00   1.5143957e+00   2.3242773e+00   3.0259736e+00   5.1436033e+00  -4.0588634e-01   2.1697907e-01   1.2845553e+00   2.3392019e+00   1.2360311e+00   1.4705650e+00  -3.8948130e+00  -2.3384689e+00  -6.2430969e-01  -8.5067177e-01   1.7648421e+00   3.6198345e+00   1.9075296e+00  -6.6312121e-01  -3.0485616e+00   3.9118647e+00   7.4008494e-01   8.0626162e-01  -6.0233197e-01  -2.7197141e+00   5.2057311e-01  -1.3397941e+00   2.9888883e-01   5.5475865e-01   7.1382681e+00   1.9422955e+00   2.6450367e+00   3.2477087e-01  -1.3143345e+00  -1.5825883e+00   4.2629649e+00  -2.4743787e+00  -4.5959792e+00  -6.0436815e+00   2.2346055e+00  -2.4571146e+00  -4.3597510e+00  -8.5815276e+00   3.4256754e+00  -1.5686687e+00  -3.5424154e-01  -2.0441765e+00  -2.4858836e+00  -2.9106680e+00  -4.9462595e+00  -3.7034271e+00  -4.8774386e+00  -3.0600326e+00  -3.7760745e+00  -9.5323564e-01  -3.1552900e+00  -2.2050519e+00  -3.2429703e+00  -3.3863566e+00  -5.1739763e-01   1.6883263e+00   9.1506060e-01   5.9143146e-01  -1.4792291e+00  -1.7430467e+00   5.8043995e+00   2.5655080e+00   2.8396025e+00  -1.7579732e-01   3.3934277e-01  -5.1998637e-01   9.2750467e+00   7.7269581e+00  -3.7074538e+00  -4.2844975e+00  -1.2101026e+00  -1.6575259e+00  -1.9773782e-01  -2.9634448e+00  -1.5330585e+00  -1.0937421e+00   1.6424152e-01   2.1402580e+00   1.5170706e-01  -1.1868592e+00
  -1.8253215e+00  -1.3004719e+00   6.6244356e-01  -3.8430769e-01   7.0250794e-01   1.5244498e+00   1.6148623e+00   2.2193485e+00   2.9855544e+00   5.1283231e+00  -6.0603172e-01   1.0254063e-01   1.2936844e+00   2.2553721e+00   7.7083344e-01   1.3691334e+00  -4.1005042e+00  -2.9157885e+00  -5.9375259e-01  -7.9605749e-01   1.6169010e+00   3.5729871e+00   2.0134835e+00  -6.7967694e-01  -2.7627982e+00   3.8956453e+00   6.9788570e-01   8.2961418e-01  -1.4573867e+00  -3.5972624e+00   2.5163319e-01  -1.9048987e+00   7.5691007e-01   3.4833963e-01   7.2445565e+00   2.1183426e+00   2.9433642e+00  -2.6863371e-02  -1.3760985e+00  -2.1354388e+00   3.6407035e+00  -2.6522505e+00  -4.3839237e+00  -5.6794349e+00   2.5621436e+00  -1.9256376e+00  -3.7530206e+00  -7.9966177e+00   4.0530003e+00  -8.8985269e-01   1.4488984e-01  -1.7405574e+00  -2.0410105e+00  -2.4905715e+00  -4.7960814e+00  -3.4480748e+00  -4.9113840e+00  -3.5388346e+00  -3.3068302e+00  -7.7400176e-01  -3.2660374e+00  -2.9164721e+00  -3.6216884e+00  -3.7882685e+00  -6.0254102e-01   6.9148345e-01   1.2582710e+00   7.3828070e-01  -1.3660752e+00  -1.4550499e+00   5.9960248e+00   2.7733230e+00   1.9474611e+00  -5.2164103e-01  -1.6243082e-01  -3.7373499e-01   8.6400021e+00   6.7324159e+00  -4.1820990e+00  -5.7933648e+00  -1.7431594e+00  -1.8788527e+00  -7.0916076e-01  -3.2335529e+00  -1.5620326e+00  -8.1954244e-01   3.7582803e-02   2.1180101e+00   2.5793997e-01  -1.1760230e+00
  -1.3233549e+00  -9.2123998e-01   8.6542793e-01  -2.6925044e-01   5.6937267e-01   1.6521662e+00   1.7897647e+00   1.9319164e+00   2.4246778e+00   4.7476434e+00  -4.4752896e-01   8.4521786e-02   1.4441087e+00   1.6701744e+00   6.3889333e-01   1.0190817e+00  -3.8809070e+00  -3.2460670e+00  -1.0758693e-04  -2.8020516e-01   2.3277631e+00   2.9589864e+00   2.3221509e+00  -8.6198195e-01  -9.6039270e-01   3.5052211e+00   9.9912815e-01   1.2823923e+00  -2.1127720e+00  -4.0192384e+00   1.0214301e+00  -1.7419074e+00   1.2526493e+00   8.2309021e-01   6.0418089e+00   2.4077367e+00   2.9370221e+00  -4.0595503e-02  -1.1263702e+00  -2.2627198e+00   4.4180273e+00  -1.3298153e+00  -6.1788438e+00  -5.5547145e+00   8.6905928e-01  -1.9050342e+00  -5.1584376e+00  -7.3945870e+00   3.0666728e+00  -1.0879575e+00  -2.8127839e-01  -1.3573708e+00  -7.2832955e-01  -1.1954331e+00  -4.6151670e+00  -3.2909070e+00  -4.6439892e+00  -3.5722187e+00  -3.7893564e+00  -6.9322040e-01  -3.3218117e+00  -2.9422884e+00  -3.0964341e+00  -3.8318173e+00   2.5557347e-01   8.1058054e-01   1.4298911e+00   1.3654323e+00  -1.3669501e+00  -1.2275705e+00   6.5338726e+00   2.4281753e+00   1.3077862e+00   4.5429691e-02  -1.3313292e-01   2.7421535e-01   6.6028040e+00   5.8034849e+00  -4.2990332e+00  -6.8942055e+00  -1.3413691e+00  -1.8694128e+00  -6.8710024e-01  -3.1207403e+00  -8.7034257e-01  -2.4879531e-01   1.8256734e-01   2.0803790e+00   3.3500722e-01  -1.0904408e+00
  -7.3781742e-01  -6.6675651e-01   9.9486802e-01  -7.2278351e-02  -1.1220034e-01   1.3940390e+00   2.0387334e+00   1.9924525e+00   2.0113562e+00   4.9004844e+00   1.2219838e-02   3.3022293e-01   1.4475256e+00   1.6666045e+00   2.6100985e-01   1.0762557e+00  -3.8240230e+00  -3.4359016e+00   3.8981711e-01   2.8926605e-01   1.8992104e+00   2.5689640e+00   2.1664677e+00  -8.9222248e-01  -1.4732211e+00   3.3237215e+00   4.6108959e-01   7.8477726e-01  -2.6006470e+00  -4.5967818e+00   1.0461332e+00  -1.8441083e+00   1.9638012e+00   1.0811876e+00   5.4694291e+00   2.5318113e+00   2.5451870e+00  -9.4134482e-01  -8.2003505e-01  -2.5723649e+00   3.4795827e+00  -2.6421049e+00  -5.4590354e+00  -5.0293648e+00   7.5527522e-01  -1.8217667e+00  -4.6477365e+00  -6.4416354e+00   3.2031966e+00  -4.1706909e-01  -3.0996741e-01  -1.2408037e+00  -1.6708153e+00  -1.4205789e+00  -4.8215692e+00  -3.2041798e+00  -4.2584506e+00  -3.7032107e+00  -3.2933649e+00  -5.7104615e-01  -3.1039399e+00  -3.1290214e+00  -3.5683999e+00  -4.1139927e+00  -1.1502342e+00  -6.6754296e-02   9.0357745e-01   8.6612733e-01  -7.9240622e-01  -7.8436690e-01   6.5442506e+00   2.8696469e+00   1.0722090e+00  -1.9460297e-01   3.5717102e-03   5.2354532e-01   6.1432330e+00   5.2650329e+00  -4.3948854e+00  -7.2426702e+00  -1.7710903e+00  -1.8153368e+00  -1.4439654e+00  -3.0273545e+00  -1.7227525e+00  -7.2986438e-01  -2.9864026e-01   1.9233181e+00  -1.2209166e-01  -1.4613333e+00
  -3.4013047e-01  -9.3437187e-01   1.0982003e+00  -1.9448451e-02   2.2403659e-01   1.2225090e+00   2.1569391e+00   1.5695732e+00   2.1877444e+00   5.0175071e+00   4.5189017e-01   3.9580845e-01   1.8902471e+00   1.4643148e+00   2.7667576e-01   8.2966473e-01  -3.1204906e+00  -3.6465143e+00   7.5871300e-01   2.2413756e-01   2.5037585e+00   1.6504313e+00   2.3504134e+00  -8.5546575e-01  -5.8670123e-01   2.3970518e+00   6.9183070e-01   8.8002113e-01  -3.0651219e+00  -4.5870447e+00   1.3949776e+00  -1.9883420e+00   2.4801579e+00   1.0152702e+00   5.1267208e+00   2.9617690e+00   2.4402024e+00  -1.4743014e+00  -3.6576695e-01  -2.8130219e+00   3.0006584e+00  -2.6401353e+00  -5.3477775e+00  -4.4070171e+00   1.3102432e+00  -5.4830169e-01  -3.8129353e+00  -5.8389690e+00   3.7080398e+00   1.2037166e-01  -1.0631921e-02  -8.9366330e-01  -8.4759362e-01  -1.0638846e+00  -4.2371454e+00  -3.2296610e+00  -4.0694407e+00  -4.0916585e+00  -2.8619764e+00  -5.5460146e-01  -2.5362256e+00  -3.3585833e+00  -2.7140267e+00  -4.0369043e+00  -6.3174705e-01  -8.5824902e-01   1.2937084e+00   1.2802622e+00  -9.7077300e-01  -7.4054210e-01   6.4467427e+00   2.2028653e+00  -8.3560937e-02   2.4438552e-02   6.1442004e-02   3.0626795e-01   4.5818680e+00   4.2839760e+00  -4.0227302e+00  -8.2761461e+00  -1.0475506e+00  -1.9567128e+00  -1.2657902e+00  -3.1045038e+00  -1.2849214e+00  -6.0470885e-01  -2.8536746e-01   1.3026369e+00  -1.0557636e-01  -1.1570511e+00
   3.2453935e-01  -9.0238672e-01   1.2343833e+00   1.6398265e-01  -6.6161366e-01   9.0945211e-01   2.2118599e+00   1.5383083e+00   1.2455844e+00   4.6507843e+00   6.7906901e-01   7.1093683e-01   1.5928886e+00   1.3410797e+00  -9.3603725e-02   7.0996889e-01  -2.4456554e+00  -3.5794740e+00   9.7330311e-01   7.2250313e-01   2.3684092e+00   1.8314441e+00   2.3201337e+00  -7.5032035e-01  -5.2235603e-01   2.4033680e+00   2.1758699e-01   5.3594958e-01  -3.4601320e+00  -5.2763386e+00   2.1195187e+00  -1.2487421e+00   3.1083182e+00   1.2869803e+00   3.9726171e+00   3.0387546e+00   1.9186361e+00  -2.4185725e+00   1.8063307e-01  -3.3132187e+00   2.7823777e+00  -3.5473278e+00  -5.7355367e+00  -4.1395783e+00   6.6069942e-02  -9.7420715e-01  -4.0633222e+00  -5.1247242e+00   2.8865582e+00   5.1580630e-01  -6.5101437e-01  -3.8448049e-01  -1.6553497e+00  -1.0730888e+00  -4.3682492e+00  -3.0112256e+00  -3.3436266e+00  -4.0366620e+00  -2.8078143e+00  -7.7707438e-01  -2.2970930e+00  -2.9798566e+00  -2.4767145e+00  -3.8291218e+00  -9.0542511e-01  -9.4106836e-01   5.6744946e-01   6.2989813e-01  -9.8648722e-01  -7.2769123e-01   6.8240990e+00   2.7877701e+00   1.8338549e-01  -2.1817920e-01   1.2964926e+00   1.1809226e+00   3.5896977e+00   2.9775178e+00  -3.1165438e+00  -8.1373074e+00  -9.8622189e-01  -1.8220183e+00  -1.6347436e+00  -2.6173621e+00  -1.5515191e+00  -5.0624729e-01  -3.2336755e-01   1.7437030e+00  -3.5800608e-01  -1.3603377e+00
   6.2708606e-01  -9.5164156e-01   1.1075205e+00   1.8011509e-01  -7.2083209e-01   7.2156927e-01   2.1298930e+00   1.3404728e+00   1.0617831e+00   4.2816904e+00   9.2433995e-01   9.3393992e-01   1.6110280e+00   1.3501033e+00  -1.3093914e-01   5.5311997e-01  -1.4377509e+00  -3.1384926e+00   1.1669161e+00   1.0224653e+00   1.9954281e+00   1.6029586e+00   1.8871380e+00  -7.2890363e-01  -4.6377189e-01   2.0542085e+00   1.1664743e-01   4.3942254e-01  -3.2503298e+00  -5.0214590e+00   1.9206918e+00  -1.1743292e+00   3.7795029e+00   1.3501377e+00   3.4656726e+00   3.2403597e+00   1.8054964e+00  -2.6225426e+00   4.0780587e-01  -3.1815624e+00   1.6877832e+00  -3.5199906e+00  -5.0171311e+00  -3.4794902e+00  -5.6527423e-02  -5.6644683e-01  -3.1028771e+00  -4.1525184e+00   2.6159611e+00   7.6295256e-01  -7.9613967e-01  -1.5844161e-01  -2.0110675e+00  -9.6524949e-01  -4.0625558e+00  -2.6446596e+00  -2.7945013e+00  -3.9495507e+00  -2.5248806e+00  -9.3734848e-01  -2.0570406e+00  -3.1125452e+00  -2.1698296e+00  -3.5394483e+00  -1.2727276e+00  -1.6642054e+00   1.9840194e-01   2.3975512e-01  -3.1570518e-01  -8.8532307e-02   6.0818166e+00   2.4576248e+00  -2.8886184e-01  -3.9217663e-01   1.3987469e+00   1.1702027e+00   2.9004317e+00   1.9495448e+00  -1.9201024e+00  -7.3293439e+00  -7.3207503e-01  -1.4632237e+00  -1.5681799e+00  -2.2917667e+00  -1.7180177e+00  -4.5953174e-01  -3.8270889e-01   1.5934764e+00  -5.2151148e-01  -1.2979713e+00
   1.1620736e+00  -8.7087931e-01   9.8592818e-01   2.2325505e-01  -8.7239469e-01   2.8224620e-01   2.0940704e+00   1.2802885e+00   6.7090287e-01   3.9308322e+00   1.5039404e+00   1.3751639e+00   1.7313495e+00   1.4561893e+00  -1.8320328e-02   4.8000548e-01  -1.6388870e-01  -2.3608406e+00   1.6014940e+00   1.5438193e+00   1.5680287e+00   1.0611929e+00   1.4860234e+00  -6.9969448e-01  -6.5953547e-01   1.4668990e+00  -1.5484410e-01   6.4737341e-02  -2.7808756e+00  -4.3813747e+00   1.8888676e+00  -8.0810725e-01   4.5267099e+00   1.7133588e+00   2.9401212e+00   3.7819449e+00   1.2529544e+00  -2.9893776e+00   4.7332980e-01  -3.2358045e+00   2.6009645e-01  -3.8049346e+00  -3.9175253e+00  -2.4047019e+00   6.4491085e-02   1.1547129e-01  -1.9210604e+00  -2.8905888e+00   2.1568922e+00   1.1361510e+00  -1.2420795e+00  -1.1619565e-01  -2.9303775e+00  -1.4096812e+00  -4.0895267e+00  -2.6366787e+00  -1.9632270e+00  -3.6231847e+00  -2.4746250e+00  -1.0720964e+00  -1.7213505e+00  -3.0108024e+00  -1.9343120e+00  -3.1430749e+00  -2.0802474e+00  -2.2023893e+00  -6.0757105e-01  -2.3986313e-01   3.5232031e-01   3.6536397e-01   5.1104769e+00   2.1082413e+00  -7.2142041e-01  -3.1568739e-01   1.3820484e+00   1.4282446e+00   2.4839167e+00   1.7298987e+00  -2.7852501e-01  -5.8765438e+00  -3.3403487e-01  -9.6475163e-01  -1.6131711e+00  -1.9052914e+00  -2.3394993e+00  -8.6220990e-01  -5.1603207e-01   1.1165506e+00  -1.0879887e+00  -1.3793056e+00
   9.7680709e-01  -8.2046829e-01   8.7141890e-01  -1.6643584e-02   5.1019294e-02   7.2438670e-01   1.8187119e+00   4.4128988e-01   1.0335623e+00   3.0368886e+00   7.9324110e-01   6.9072152e-01   1.5660571e+00   7.1063010e-01  -1.2919609e-02   6.2282656e-02   1.4368217e-01  -2.7715421e+00   1.0930925e+00   1.1626214e+00   2.3446047e+00   4.9856413e-01   1.1809124e+00  -7.8824031e-01   1.5969772e+00   5.3693732e-01   8.6047699e-01   9.0218228e-01  -2.9746455e+00  -4.1422206e+00   1.5438717e+00  -1.4907900e+00   3.6996278e+00   1.1794104e+00   1.7276487e+00   3.7510821e+00   1.9239027e+00  -2.1773049e+00   5.3086853e-01  -2.4582015e+00   5.7843408e-01   5.8812910e-01  -5.3283369e+00  -2.2893244e+00  -1.0042914e+00   8.5181611e-01  -2.9282506e+00  -2.5153885e+00   1.9117057e+00   6.2893025e-01  -1.8340554e-01   5.0964397e-01   4.5805625e-01   8.7351623e-01  -2.2199581e+00  -1.4049828e+00  -1.7409756e+00  -3.5273560e+00  -2.2211090e+00  -1.1120460e+00  -1.4178011e+00  -3.4823902e+00  -4.0417688e-01  -2.7491639e+00   4.6297545e-01  -2.1674240e+00   1.7177428e-01   6.5187947e-01   4.7017774e-01   9.9520781e-01   4.4988117e+00   3.0381422e-01  -1.4319140e+00   4.1463771e-01   1.1906075e+00   2.7035713e-01   1.1206797e-01   6.3437710e-01  -2.6525134e-01  -6.7901154e+00   5.4198231e-01  -1.1340026e+00  -1.0893782e+00  -1.9375191e+00  -3.7232771e-01   4.2790244e-01  -4.6676370e-02   1.1253563e+00  -1.6975168e-01  -4.0865442e-01
   1.2978606e+00  -4.4932563e-01   6.9958994e-01   3.3695790e-02  -9.9915674e-01   3.4230633e-02   1.4975549e+00   2.9779316e-01   2.3437800e-01   2.1289524e+00   6.2492405e-01   9.8382258e-01   1.1747542e+00   8.7527599e-01  -3.6150403e-01   1.1039256e-01   3.9076474e-01  -2.3926526e+00   5.8251209e-01   1.4668284e+00   1.5230944e+00   7.5586247e-01   7.7813048e-01  -4.3680732e-01   4.2597998e-01   1.1357550e-01   1.4101622e-01   2.2270830e-01  -2.8826616e+00  -4.5791289e+00   1.4005845e+00  -1.1198658e+00   3.4306908e+00   1.2794810e+00   7.5580005e-01   3.7190972e+00   1.9177958e+00  -2.7920105e+00   7.0614728e-01  -2.4356136e+00   6.1816274e-02   7.0661439e-01  -5.3555229e+00  -1.9534152e+00  -1.8659532e+00   1.3807776e-01  -3.3995638e+00  -1.8416146e+00   8.6891946e-01   3.1011366e-01  -5.8074007e-01   9.7180974e-01  -7.7149358e-02   1.0631168e+00  -1.9318852e+00  -6.5146097e-01  -9.9740506e-01  -3.0251486e+00  -2.4119523e+00  -1.3571327e+00  -1.3139384e+00  -2.9871991e+00  -1.4389083e-01  -2.1247009e+00   6.6324422e-01  -1.8443084e+00  -4.3083913e-01   9.3989193e-02   8.6658421e-01   1.1454536e+00   4.1560634e+00   5.2130091e-01  -7.2608641e-01  -2.8038803e-01   2.4995834e+00   3.8154532e-01  -5.5552849e-02   1.9227879e-01   1.8834675e-01  -6.4086427e+00   3.6527792e-01  -9.3007286e-01  -1.5040136e+00  -1.0974340e+00  -2.4778372e-01   9.0493439e-01  -2.9734701e-02   1.8760723e+00  -2.5186080e-01  -4.7888139e-01
   1.3099298e+00  -7.0904809e-01   7.8775652e-01  -1.0337413e-01  -4.3599969e-01   4.1874657e-01   1.6394681e+00   1.5785761e-01   9.9941790e-01   2.4271824e+00   7.2984027e-01   6.0033846e-01   1.0060608e+00   6.1942453e-01  -2.0390091e-01   1.3701048e-02   3.7909232e-01  -2.5368303e+00   3.5225474e-01   1.0245496e+00   1.5475035e+00   7.0647659e-02   4.9177707e-01  -5.4077772e-01   1.9160690e-01  -3.4889932e-01   2.0262577e-01   3.2361546e-01  -2.7987472e+00  -3.9187862e+00   8.5218496e-01  -1.7723582e+00   2.9048083e+00   5.4981892e-01   3.9220744e-01   3.7402188e+00   1.9308745e+00  -2.7780472e+00   9.2947440e-01  -1.6422388e+00  -6.8740014e-01   2.6957563e-01  -4.9757113e+00  -1.8230212e+00  -1.1693748e+00   7.7526016e-01  -3.0295136e+00  -1.7265273e+00   1.7367951e+00   7.2765497e-01   2.9058298e-01   9.0765558e-01   2.3000701e-01   7.8963850e-01  -1.5949770e+00  -3.5635680e-01  -9.4902743e-01  -3.1249328e+00  -1.2724956e+00  -1.0218794e+00  -4.9986847e-01  -2.9750938e+00   4.6877643e-01  -2.1506071e+00   1.0955919e+00  -1.9776510e+00   2.1807434e-01   4.5751639e-01   5.6238225e-01   8.9286473e-01   3.1773743e+00   2.3085079e-01  -1.0722885e+00  -1.0792806e-01   2.1286549e+00  -1.5896795e-01  -8.3015843e-01   4.2008802e-01  -6.6266760e-01  -6.6918766e+00   2.4475415e-01  -1.5373940e+00  -1.4343582e+00  -1.6451019e+00  -5.1491741e-01   2.9262800e-01  -2.9493294e-01   1.1520327e+00  -1.1564209e-01  -3.9145601e-01
   1.3474698e+00  -1.0579638e+00   8.1894263e-01  -1.3166222e-01  -4.3283394e-01   1.4329889e-01   1.4999448e+00   1.2897229e-01   1.0020828e+00   2.1499946e+00   8.5838768e-01   7.6573651e-01   8.4448356e-01   8.5075975e-01  -2.6594995e-02   9.6170199e-02   1.1190182e+00  -1.9486462e+00   2.4380921e-02   8.8929070e-01   1.2510148e+00   4.5051220e-01   5.3336115e-01  -1.2759817e-01  -2.9107757e-01  -2.6291381e-01  -1.7872520e-02   1.0906090e-01  -2.3708137e+00  -3.5623475e+00   9.7722703e-01  -1.1524878e+00   2.6166660e+00   2.2259456e-01   3.9666986e-01   3.6931929e+00   1.7057544e+00  -2.9464529e+00   1.2365488e+00  -1.2369984e+00  -1.5250565e+00   1.1076940e-02  -4.1455403e+00  -1.2328655e+00  -3.8936697e-01   1.1533256e+00  -2.1294322e+00  -1.2337236e+00   1.6609037e+00   1.1285572e+00   3.2710957e-02   1.2015821e+00  -4.7385901e-01   1.0944217e-01  -1.4935416e+00  -1.6855167e-01  -6.2347183e-01  -2.9085469e+00  -1.2519614e+00  -1.4253152e+00  -1.7200327e-01  -2.4356553e+00   9.1634862e-01  -1.6912272e+00   1.5380546e+00  -1.5235134e+00  -1.2056674e-01  -5.4375669e-02   1.5146674e-01   2.6411006e-01   2.3897199e+00  -2.5573392e-02  -9.2445440e-01  -6.0609788e-01   2.9482714e+00  -1.9860915e-01  -7.4532056e-01   3.4948571e-01   5.0274127e-01  -5.2980158e+00   6.4139380e-01  -1.2822695e+00  -1.3441538e+00  -1.1828540e+00  -6.6014772e-01   2.2084385e-01  -2.6301253e-01   1.4149953e+00  -2.1421312e-01  -3.5576693e-01
   1.3340357e+00  -1.2200875e+00   8.0037781e-01  -2.9936250e-01  -4.9917440e-02   5.0986754e-01   1.5305290e+00   1.0466474e-01   1.2824270e+00   1.8774773e+00   8.3380196e-01   5.3539984e-01   5.3876228e-01   5.5191440e-01   2.5480824e-01  -7.2677569e-02   1.4904933e+00  -1.5322084e+00  -1.1422021e-01   6.8601643e-01   1.0253071e+00   1.9373383e-01   2.2554066e-01  -2.5321539e-01  -3.0399491e-01  -3.1412432e-01   5.3231067e-02   3.6286188e-01  -1.7804475e+00  -2.6065517e+00   6.4006209e-01  -1.2027579e+00   2.3468843e+00  -2.1030825e-01  -2.3128052e-01   3.3550495e+00   1.8528935e+00  -2.3181531e+00   1.2498409e+00  -2.4933110e-01  -1.6801304e+00   3.2760404e-01  -4.3186488e+00  -1.2396739e+00  -9.5335682e-01   8.8756671e-01  -2.1868090e+00  -9.8859779e-01   1.2816144e+00   7.6085391e-01   8.2807451e-02   1.0198577e+00  -5.1479153e-01   6.5499160e-02  -1.4480903e+00   2.8566459e-01  -3.1962323e-01  -2.6537972e+00  -8.1883373e-01  -1.4081167e+00   1.5117244e-01  -2.2356139e+00   1.4902011e+00  -1.4470902e+00   1.9387368e+00  -1.1182359e+00   1.5602766e-01   3.3165288e-02   1.3868926e-01   2.3321464e-01   1.3259743e+00  -2.1140183e-01  -7.4330500e-01  -4.0502881e-01   2.7753227e+00  -1.4738676e-01  -1.2584435e+00   3.4399367e-01   3.7277566e-01  -4.3305243e+00   5.8296739e-01  -1.4837129e+00  -8.5552301e-01  -1.2890980e+00  -8.1170555e-01  -5.4260241e-02  -3.4103431e-01   1.0927176e+00  -8.0855539e-02  -3.3492527e-01
   1.5282426e+00  -1.3416376e+00   7.0062869e-01  -3.9741578e-01   1.9477607e-01   1.4474339e-01   1.3916690e+00  -1.8603104e-01   1.2486452e+00   1.4504447e+00   7.7647188e-01   5.3730550e-01   5.3519322e-01   4.9693274e-01   3.3033033e-01  -1.7565008e-02   2.1222734e+00  -1.1261118e+00  -5.1423673e-01   4.3417010e-01   1.0234937e+00  -8.3332442e-02   6.8629986e-02   5.8272229e-03  -2.6259393e-01  -1.0210342e+00   1.3870874e-01   1.0131006e-01  -1.3268243e+00  -2.1417369e+00   7.7341828e-01  -8.2471276e-01   1.8568090e+00  -2.7316129e-01  -1.0440390e+00   2.4859707e+00   1.7702054e+00  -2.3815165e+00   1.5498922e+00   1.2416067e-01  -1.8367622e+00   1.7755980e+00  -3.7350449e+00  -5.6196704e-01  -9.8335923e-01   1.4167849e+00  -1.6792929e+00  -2.2008847e-01   8.0771193e-01   4.1916869e-01   2.8184179e-01   1.2898037e+00  -5.6493561e-02   3.4458837e-01  -4.2909656e-01   9.7406686e-01   3.3023383e-01  -2.3273017e+00  -6.5530870e-01  -1.9473425e+00   7.8616013e-01  -1.9187755e+00   2.6847209e+00  -6.3114938e-01   2.6054799e+00  -7.6982412e-01  -3.5809851e-01  -4.4185713e-01   2.0208733e-01   2.5961548e-01   5.5792068e-01  -1.4074459e+00  -4.1706843e-01  -3.7449646e-01   3.6488138e+00  -1.0947802e+00  -1.9099030e+00  -8.7026060e-02   1.4563486e+00  -3.1441060e+00   1.5976972e+00  -9.9158418e-01  -5.0656733e-01  -5.1032239e-01   5.3363367e-03   4.1740952e-01  -8.2058023e-02   1.2267737e+00   8.6663559e-02   1.5552806e-01
   1.5746893e+00  -1.5668919e+00   6.7536206e-01  -4.2721782e-01   7.7067484e-01   7.4761861e-01   1.4258235e+00   5.0394174e-02   1.4851510e+00   1.5223200e+00   9.1376689e-01   3.8491823e-01   1.0225349e-01   2.6358636e-01   6.1431064e-01  -1.5857644e-01   2.7636936e+00  -1.8214812e-01  -4.4952860e-01   3.5829246e-01   8.6799827e-01   4.2311173e-01  -2.5958295e-01  -4.8915404e-02  -7.8279146e-02  -3.1317199e-01   2.5906109e-01   3.9183289e-01  -4.0999616e-01  -1.0094700e+00   6.7027967e-01  -1.8014155e-01   2.0198555e+00  -2.9257336e-01  -1.1211444e+00   2.4173348e+00   1.5014737e+00  -2.0381587e+00   1.4461759e+00   6.5133047e-01  -2.0385622e+00   6.5039321e-01  -3.1845808e+00  -2.8220010e-01  -9.3330414e-01   1.3570631e+00  -8.7943048e-01   2.8272567e-02   5.3355936e-01   3.8803376e-01  -2.2126839e-01   8.6815641e-01  -1.3756367e+00  -8.9960871e-01  -1.2000222e+00   7.8965192e-01   7.2760795e-01  -1.8956384e+00  -4.1257820e-01  -1.7883234e+00   8.9420137e-01  -1.4875555e+00   2.5069399e+00  -4.1391177e-01   1.7619872e+00  -4.1425725e-01  -4.2423126e-01  -3.9569950e-01   2.9154121e-01   2.5888586e-01  -4.1949808e-01  -7.2879711e-01  -2.1939212e-01  -5.7408263e-01   3.3785171e+00  -4.9877867e-01  -1.1105494e+00   6.2976827e-01   1.5754707e+00  -1.4738805e+00   1.1536263e+00  -1.0589213e+00  -2.1651237e-01  -7.5098193e-01  -1.0859169e+00  -6.2655142e-01  -2.3754185e-01   4.8392944e-01  -1.3992260e-01  -1.6960511e-01
   1.0398690e+00  -1.0838325e+00   3.4984268e-01  -5.0532119e-01   5.5776384e-01  -7.0947047e-02   9.3123142e-01  -3.4231812e-01   1.2341715e+00   4.3974941e-01  -4.0273466e-02   1.2682658e-01  -8.4045829e-02   4.8958108e-01   3.6152930e-01   2.7252222e-01   2.0942191e+00  -3.4421327e-01  -1.8391396e+00   2.5840351e-01   3.3523688e-01   7.7538720e-01  -5.0338676e-01   6.0927087e-01  -5.5910672e-01  -8.6405113e-01   3.2696107e-01  -1.6887446e-01  -1.5762196e-01  -1.5804687e+00  -3.8157702e-02  -3.7318739e-01   4.6266184e-01  -6.2207304e-01  -1.1818127e+00   1.5570277e+00   1.9313314e+00  -1.7465978e+00   9.3551278e-01   1.0475008e+00  -2.5991498e+00   5.0123032e+00  -2.3503352e+00   2.9347729e-01  -5.8919969e-01   1.4561142e+00  -8.7823263e-01   6.2354136e-01   3.4984160e-01  -2.5793644e-01   5.0961908e-01   1.3004670e+00   1.4922157e-01   3.5254632e-01   2.7381367e-01   1.9411412e+00   7.6524270e-01  -1.1932920e+00  -9.0483859e-01  -2.3199385e+00   2.8302641e-01  -1.7858532e+00   2.3147717e+00  -1.1172017e-01   2.2118222e+00  -4.0268617e-02  -7.1645114e-01  -6.4954604e-01   1.4684458e+00   1.2075288e+00  -1.0100343e+00  -2.3396490e+00   5.5606306e-01  -1.0470989e+00   4.4024970e+00  -2.3677861e+00  -3.6138330e-01   1.1876632e+00   1.7681063e+00  -8.3299713e-01   1.4767154e+00  -5.2265692e-01  -6.1160340e-01   1.0141732e-01   2.0360349e-01   4.1309597e-01  -3.1253143e-01   1.5935671e+00   2.8568979e-01   4.0703055e-01
   7.2589550e-01  -7.5946871e-01   2.8423688e-01  -5.2302393e-01   4.3463984e-01  -1.9059103e-01   7.0121012e-01  -4.6471048e-01   1.1415329e+00  -1.6946116e-01  -6.3694958e-01  -1.3993614e-01  -3.4774324e-01   4.2480442e-01   2.2330594e-01   4.0117976e-01   1.0468876e+00  -6.1231407e-01  -2.6572128e+00  -1.1127914e-01   9.2895582e-02   6.9946926e-01  -5.0591706e-01   8.0556689e-01  -8.9806782e-01  -1.3288759e+00   2.6674646e-01  -3.1013304e-01  -2.8217452e-01  -1.7300734e+00  -7.2140778e-01  -8.5651564e-01  -9.0688462e-01  -1.2044514e+00  -1.7028264e+00   8.3296060e-01   2.2155297e+00  -1.2457037e+00   5.0376048e-01   1.4167770e+00  -2.5454429e+00   6.3150548e+00  -2.5186588e+00   4.4684281e-01  -1.0116732e+00   1.2744056e+00  -1.7407623e+00   7.9578872e-01  -4.4576350e-02  -5.4041646e-01   1.2128635e+00   1.5244233e+00   1.4419156e+00   1.2895790e+00   9.0510450e-01   2.7138741e+00   8.4595003e-01  -6.9584652e-01  -5.9665645e-01  -2.0861662e+00   3.5762669e-01  -1.4978058e+00   2.6047905e+00   2.7972436e-01   3.4000086e+00   5.8405011e-01  -3.4228027e-01  -2.9344639e-01   1.0688476e+00   1.0039083e+00  -1.5101800e+00  -2.6263836e+00   7.3141765e-01  -1.3026448e+00   4.2232639e+00  -2.9723958e+00  -9.6813034e-01   1.1823575e+00   3.9481336e-01  -1.2759192e+00   9.0748453e-01  -8.5417356e-01  -7.2215599e-01   1.6477458e-01   1.1891846e+00   1.0989834e+00  -8.4887201e-02   1.8745034e+00   9.1565534e-01   7.6341678e-01
   2.0548939e-01  -1.3381852e+00   4.6963315e-01  -5.0447773e-01   1.2036537e+00   4.7561705e-01   6.7430741e-01  -5.9028960e-01   2.0400886e+00   1.5779304e-01  -1.4435264e+00  -9.9671456e-01  -8.1613859e-01   9.7694935e-03  -2.9500506e-02   2.9994611e-01  -1.6284458e-02  -1.3345265e+00  -3.5207034e+00  -1.1877689e+00   5.7229689e-01   1.4281505e+00  -1.0735429e-01   1.1368413e+00  -4.8119031e-01  -7.1983691e-01   7.2973222e-01   1.2522492e-01  -7.4437405e-01  -2.0262221e+00  -9.2134333e-01  -1.1561110e+00  -2.1187961e+00  -2.3352050e+00  -1.5223688e+00  -1.7378000e-01   2.7857108e+00  -1.0520878e+00   6.2444899e-01   1.9382311e+00  -1.8681771e+00   6.2910577e+00  -2.6118799e+00   8.5382024e-02   2.6114319e-01   1.6141736e+00  -1.4069021e+00   1.2696254e-01   1.4553409e+00  -2.4738638e-01   2.3164818e+00   1.6437908e+00   2.4289597e+00   1.0753762e+00   1.4304883e+00   2.9996143e+00   2.9555881e-01  -1.0656505e+00   3.6983370e-01  -1.8799532e+00   4.7892078e-01  -1.6853917e+00   2.5753489e+00  -8.2551899e-02   4.3385147e+00   8.7136173e-01   1.0175697e+00   3.7173983e-01   2.3128372e-01   3.2611961e-01  -1.2913341e+00  -2.1577582e+00   7.0898464e-01  -1.9091947e+00   4.3798729e+00  -3.5001707e+00  -7.1714287e-01   1.3178952e+00  -1.8096134e+00  -2.9577053e+00   3.5814002e-01  -1.7244293e+00  -6.4571652e-01  -3.2429641e-01   1.5918964e+00   1.0937099e+00  -2.3698063e-01   1.9021324e+00   1.6204855e+00   9.2876705e-01
   5.9697435e-01  -1.4030941e+00   5.9793979e-01  -3.3700073e-01   1.4204526e+00   1.1856526e+00   9.0644484e-01  -1.4876770e-01   1.8310037e+00   4.3401099e-01  -8.0115173e-01  -7.2827572e-01  -1.0277941e+00  -3.9719676e-01   3.0839370e-01  -6.6352815e-02   6.0613739e-01  -1.9720922e-01  -2.6284038e+00  -1.0514504e+00   4.2820739e-01   1.2877407e+00   6.7044515e-02   1.0156115e+00  -1.4204752e-01   4.9206306e-03   5.7875343e-01   5.6852230e-01   2.0643761e-02  -6.2566229e-01  -3.1213793e-01   4.1548488e-02  -1.2340030e+00  -1.7478242e+00  -2.0258322e+00  -5.8434804e-01   2.4075417e+00  -5.6190702e-01   8.9817634e-01   2.5789575e+00  -1.1012353e+00   2.9363939e+00  -3.1413428e+00   4.0508294e-02  -8.0092544e-01   7.6483113e-01  -1.4595288e+00   3.6825517e-01   1.1724630e-01  -7.3543625e-01   7.7301658e-01   9.8892945e-01   6.5277411e-01  -1.0306229e-01  -1.4479736e-01   2.3292403e+00   6.9272861e-01  -6.7481536e-01   3.1403062e-01  -1.4779097e+00   6.9271613e-01  -5.1593242e-01   2.6198664e+00   2.4439151e-01   3.4703323e+00   1.7640580e+00   1.3142555e+00   8.3710459e-01  -2.6371513e-01  -8.5739378e-02  -1.8182620e+00  -8.2018631e-01   7.3395236e-01  -2.0940867e+00   3.8739494e+00  -2.0446640e+00  -8.0227142e-01   1.1328260e+00  -2.2432045e+00  -1.5145137e+00  -1.1408802e-01  -1.6998169e+00   2.0990725e-01  -3.4317267e-01   6.3255927e-01   1.2854170e-01  -3.3646862e-01   8.1907554e-01   1.3444156e+00   3.0404733e-01
   7.6582582e-01  -1.1023084e+00   6.0965905e-01  -2.2366419e-01   1.4882862e+00   8.3527873e-01   8.6404462e-01  -1.6344723e-01   1.5505947e+00   1.9526612e-01  -5.7024429e-01  -5.6891820e-01  -7.6473810e-01  -3.8555449e-01   4.0655883e-01   9.3247039e-02   4.8471848e-01   1.1028034e-01  -2.5336798e+00  -9.9267624e-01   4.3729088e-01   1.0688089e+00   3.5533238e-01   1.3033790e+00   1.1815525e-02  -2.3132301e-01   6.0702858e-01   3.2812194e-01   3.0025656e-01  -2.5403577e-01  -9.5103900e-02   4.8993148e-01  -1.4872089e+00  -1.5474196e+00  -2.4476682e+00  -1.5351346e+00   2.1360075e+00  -2.5835344e-01   8.6507947e-01   2.9191522e+00  -9.6050809e-01   3.4741603e+00  -2.2120875e+00   7.8421029e-01  -5.1952486e-01   1.0483671e+00  -8.0825420e-01   1.1514202e+00  -2.4017770e-01  -8.9713280e-01   6.1479986e-01   9.1753690e-01   6.8377168e-01  -2.5737780e-03   1.7972775e-01   2.3774336e+00   9.5131785e-01  -2.2452780e-01   1.8381768e-01  -1.6993230e+00   6.5087804e-01  -2.1896053e-01   2.6321951e+00   5.6081771e-01   2.9508220e+00   1.9357688e+00   9.0144115e-01   5.7910492e-01  -8.9547409e-02  -4.4954036e-02  -2.1297442e+00  -1.3023793e+00   7.1611100e-01  -2.2482619e+00   3.8741728e+00  -2.5434728e+00  -9.4279849e-01   1.0897556e+00  -2.1955316e+00  -5.5434977e-01   2.1663330e-01  -1.1819020e+00   4.6805645e-01   3.3231232e-01   1.0393642e+00   2.5171310e-01  -3.7911439e-01   7.6958237e-01   1.3325752e+00   3.9954286e-01
   4.8266541e-01  -1.1738465e+00   7.0472155e-01   1.9018920e-02   1.7252703e+00   9.9173012e-01   9.0932283e-01   2.5963389e-01   1.4966376e+00   4.9203471e-01  -5.6612014e-01  -6.3147762e-01  -8.3277786e-01  -2.5106571e-01   5.0307365e-01   2.1708453e-01   6.1552501e-02   1.8138493e-01  -2.5047200e+00  -9.5104192e-01   5.2862058e-01   1.7337228e+00   7.1638054e-01   1.5314486e+00   1.1700429e-01   6.5121778e-01   6.9661327e-01   3.4391225e-01   4.5597547e-01  -1.6086273e-01  -1.0490202e-01   8.7539792e-01  -1.5914861e+00  -1.7385554e+00  -1.7171519e+00  -1.5179844e+00   1.5431890e+00  -1.1233348e-01   2.4260297e-01   2.6005251e+00  -1.5453352e+00   2.4827940e+00  -1.2328438e+00   1.1032237e+00   7.3787014e-01   1.4786523e+00   1.0883451e-01   1.0343318e+00   4.9219779e-01   1.8686872e-02   4.5723753e-01   6.5711447e-01  -1.8546880e-01  -1.1732654e+00  -8.0275344e-01   1.4106007e+00   6.0746365e-01   9.5969905e-02   1.9182556e-01  -1.3147505e+00   4.4596192e-03  -1.1250079e-01   1.0983605e+00  -4.7627204e-02   1.6565794e+00   1.9672749e+00   1.1441531e+00   9.1705769e-01  -4.6047916e-02  -1.4862653e-01  -2.0336149e+00  -3.9641908e-01   4.8281781e-01  -2.5987424e+00   3.3890830e+00  -1.8299184e+00   4.4159846e-01   2.1257688e+00  -2.7864307e+00  -1.1472997e-02  -6.2038563e-01  -1.4212884e+00   3.1019464e-01  -1.4204549e-01   4.3812510e-02  -7.1828134e-01  -8.4350089e-01   4.6633670e-01   1.0864822e+00  -1.2082560e-03
   4.9412655e-01  -1.3270906e+00   7.3771779e-01   2.0337472e-01   2.3252397e+00   1.9081798e+00   1.0424103e+00   4.9669186e-01   1.4403702e+00   6.5920761e-01  -4.9406990e-01  -7.1870334e-01  -1.0077415e+00  -7.8001344e-01   6.0938601e-01  -2.3987330e-01   4.0798516e-01   5.6563087e-01  -1.8081948e+00  -9.7228356e-01   6.5647774e-01   1.5606138e+00   8.4722790e-01   1.3078944e+00   1.4648927e+00   1.3151550e+00   1.0915890e+00   1.1082536e+00   7.4779190e-01   7.7537850e-01   4.0075286e-02   1.2924585e+00  -7.7363555e-01  -1.4739485e+00  -2.0612083e+00  -1.9584866e+00   1.4210940e+00   6.7804469e-01   9.2394846e-02   2.8487555e+00  -1.0816216e+00   1.0094305e+00  -1.8559570e+00   9.2911444e-01  -1.3934363e-01   1.2029029e+00   1.8317947e-01   1.1343783e+00  -1.4338143e-02  -9.5342738e-02  -1.1912694e-01   2.1389824e-01  -3.6738090e-01  -1.3471432e+00  -1.6843050e+00   8.8069063e-01   6.9427838e-01   2.4869762e-01   4.7691201e-01  -7.9142592e-01  -1.2819030e-01   1.5239321e-01   7.7629468e-01  -2.1866957e-01   1.1104722e+00   2.0520993e+00   1.9358631e+00   1.7559862e+00  -6.5020617e-02   2.3804681e-01  -2.2593649e+00   3.5966729e-01  -9.5095219e-02  -2.4329314e+00   2.2249205e+00  -9.3207893e-01  -3.6507694e-02   1.1876210e+00  -3.3131952e+00   4.4241382e-01  -1.1063960e+00  -1.5350814e+00   1.2150432e+00  -5.3749970e-01  -2.3345388e-01  -1.1369082e+00  -9.4135859e-01  -4.5126485e-01   1.2408997e+00  -1.9262844e-01
   1.0210088e+00  -6.7389735e-01   6.9399826e-01   4.7696917e-01   1.5330148e+00   1.2276575e+00   7.9573660e-01   4.2119461e-01   4.3484739e-01   3.5520012e-01  -1.9253876e-01  -3.4653522e-01  -8.2545922e-01  -5.3665038e-01   2.2436209e-01   5.2714395e-02   5.4116054e-02   7.6289562e-01  -1.8416619e+00  -7.0427648e-01   7.9765011e-01   2.3376851e+00   9.4184042e-01   1.6673053e+00   1.2701661e+00   1.2491964e+00   7.4709045e-01   3.6561613e-01   6.3510590e-01   1.2901939e-03   5.3886355e-01   2.0747627e+00  -7.5706523e-01  -8.3747908e-01  -2.8493437e+00  -2.8068825e+00   7.6116983e-01  -2.1332884e-01   3.1633658e-01   1.9893816e+00  -4.9605024e-01   1.5252923e-01  -6.2464087e-01   1.5937084e+00  -2.9600983e-01   9.9099478e-01   8.2830529e-01   1.7461936e+00  -4.7343802e-01   4.7879890e-02  -4.0424358e-01   5.3824754e-01  -1.1183478e+00  -1.4279510e+00  -1.3638913e+00   8.6247808e-01   1.2801754e+00   8.6241337e-01   4.1374019e-01  -1.0204699e+00  -2.3756487e-01   6.7005638e-01   3.5691914e-01   3.4655087e-01  -3.5597677e-01   1.5829300e+00   6.8462675e-01   8.6078867e-01   1.4896842e-01   4.0842287e-01  -1.4914178e+00   1.0055060e+00   3.4959039e-01  -3.3659209e+00   3.3150642e+00  -1.2596067e+00   3.3128069e-01   4.0829963e-01  -3.2395642e+00   6.6194906e-01  -1.2623326e+00  -1.0172225e+00   8.9136950e-01   5.6870660e-01   1.1487749e-01  -8.3412889e-01  -8.0557371e-01   6.1231382e-02   1.2216854e+00  -2.1991121e-01
   7.8571395e-01   1.3733174e-01   6.4514370e-01   6.6217113e-01   1.0179843e+00   7.0069628e-01   5.6476480e-01   4.7285214e-01   1.2107650e-02  -8.8513401e-02  -4.0498249e-01  -4.1750116e-01  -5.9857679e-01  -2.0777740e-01  -5.4476517e-02   4.2141027e-01  -1.5071644e+00   9.9820456e-02  -2.1405308e+00  -5.4534697e-01   4.9959588e-01   2.3879855e+00   1.1194001e+00   1.8235134e+00   7.5072392e-01   9.8259568e-01   5.4209490e-01  -1.6049232e-01   1.1591132e-01  -6.7558328e-01  -3.8502138e-01   1.1264084e+00  -1.6463692e+00  -1.2008863e+00  -2.8792648e+00  -2.9728030e+00   5.8008518e-01   7.2305693e-02  -6.3363001e-01   1.6323844e+00  -1.2534978e+00   1.0417401e+00   6.7828363e-01   2.2332372e+00   7.2031203e-01   1.4033010e+00   1.1273235e+00   2.1890436e+00   3.6281691e-01   8.5890413e-01   5.9459034e-01   6.4194476e-01  -3.3513116e-01  -8.8058941e-01  -1.0196917e+00   8.2534933e-01   1.0825422e+00   1.3543040e+00   6.9218258e-01  -5.7858859e-01  -9.0882464e-01   2.3774359e-01  -1.0750006e+00  -8.6979389e-02  -1.0348687e+00   8.4966914e-01   5.7086448e-01   8.6993457e-01   4.9109831e-01   5.7231398e-01  -1.3774437e+00   1.1679388e+00  -2.0202757e-01  -3.7070005e+00   2.1356556e+00  -1.6713740e+00   5.7554310e-01   8.6663888e-01  -4.7100582e+00  -2.3760450e-01  -2.3704809e+00  -1.1792982e+00   2.0984795e-01   5.9398745e-01   3.1280967e-01  -6.2815631e-01  -1.0763311e+00   4.0365768e-01   1.3634346e+00  -2.1089249e-01
   8.5945623e-01   7.6231364e-01   6.8156159e-01   8.4641329e-01   7.8074090e-01   8.2155166e-01   3.8707919e-01   3.7678357e-01  -5.7787590e-01  -3.8397713e-01  -3.7799177e-01  -4.7134991e-01  -5.0584656e-01  -3.7339321e-01  -2.1021868e-01   3.1213977e-01  -2.1264235e+00  -2.0185667e-01  -1.9180703e+00  -3.8774492e-01   9.6716488e-01   2.4620436e+00   1.3859527e+00   1.7714324e+00   1.6920641e+00   9.7157625e-01   6.8221636e-01   1.3510064e-02  -2.7953006e-01  -1.0204752e+00  -3.3584631e-01   1.0155963e+00  -1.7155188e+00  -9.5060288e-01  -3.3335186e+00  -2.7535374e+00   3.1306211e-01   1.4022557e-01  -9.4986555e-01   1.1156719e+00  -6.3579274e-01   8.1955231e-01   7.9097889e-02   2.1558494e+00   1.6122931e-01   1.1835269e+00   4.3042936e-01   2.0650233e+00   1.8426291e-01   1.0451096e+00   6.0541736e-01   7.5544808e-01   4.7639321e-01  -2.2893779e-01  -1.1837872e+00   4.2443525e-01   1.0619747e+00   1.7980025e+00   6.0819349e-01  -9.7790046e-02  -1.3525570e+00   4.0051352e-01  -1.6383125e+00  -1.9864143e-01  -1.0795498e+00   6.3275130e-01   9.1374871e-01   1.5528437e+00   2.8971509e-01   6.5700641e-01  -7.5117502e-01   1.7885926e+00  -7.1715162e-01  -3.8253850e+00   1.5982948e+00  -1.3393062e+00  -1.8327541e-02   3.1930795e-01  -5.7615356e+00  -1.3491902e+00  -2.9741734e+00  -1.4499226e+00   3.1641625e-01   5.4553446e-01   8.3170239e-01  -3.5485888e-01  -1.0048350e+00   3.8050328e-01   1.6867725e+00  -2.0543701e-01
   1.2876629e+00   7.8560171e-01   7.7026387e-01   1.0408714e+00   9.0925747e-01   1.5316513e+00   4.0296723e-01   3.6314838e-01  -6.4009620e-01   8.9681361e-02   2.3870243e-02  -5.8252342e-01  -5.7732449e-01  -8.2774422e-01  -4.5212116e-01  -1.2802447e-01  -1.9600302e+00  -6.0493993e-02  -1.1548595e+00  -5.3224181e-01   1.4480984e+00   2.6459654e+00   1.5161081e+00   1.5689512e+00   2.5716217e+00   1.4669147e+00   7.7483653e-01   3.9933787e-01  -4.7812823e-01  -7.7795613e-01   8.7424463e-02   1.3385369e+00  -7.5170963e-01  -4.1134738e-01  -3.7136029e+00  -2.5782188e+00   1.2004313e-01  -3.9263098e-01  -5.1976967e-01   6.2088084e-01   3.3573992e-01  -2.4998535e+00  -2.5389511e-01   1.8553334e+00   1.7475701e-01   9.5383102e-01   9.5543702e-01   1.7932359e+00   6.3704525e-01   1.2670747e+00   2.9547896e-01   4.7286179e-01  -1.9738660e-01  -9.9787952e-01  -1.8707890e+00  -3.7983557e-01   1.2452334e+00   1.6812191e+00   1.1770819e+00   4.7068760e-01  -1.2162992e+00   5.8036500e-01  -2.0239620e+00  -3.6323385e-01  -2.1376292e+00  -9.4440525e-02   1.4777419e+00   2.1444108e+00  -1.1254412e-01   4.8586308e-01  -5.3513781e-02   3.4627763e+00  -1.2968545e+00  -4.2559499e+00   1.1222170e+00  -5.8810926e-01   1.0786135e-02  -5.0808994e-01  -6.8178800e+00  -2.7035513e+00  -3.5778258e+00  -1.8337826e+00   7.3373022e-01   3.8826291e-01   3.1004170e-01  -9.6968230e-01  -1.1607079e+00  -4.9141864e-01   1.6961146e+00  -5.9943287e-01
   1.8422299e+00   1.3764054e+00   8.3133498e-01   1.1927307e+00   5.3329095e-01   1.2490709e+00   4.9436483e-01   6.1737049e-01  -1.4717857e+00   1.1992182e-01   1.3115868e+00   2.2437886e-01   1.6475737e-01  -4.4529635e-01   2.4054906e-02  -5.5344512e-02  -1.0930668e+00   7.2999811e-01   1.5761183e-01   2.9442963e-01   1.3788760e+00   1.9258455e+00   1.6944863e+00   1.3064071e+00   2.8090751e+00   1.3084567e+00   4.5818983e-01   2.5076381e-01   2.9348221e-02   6.2865105e-02   5.5313894e-01   1.8405660e+00   4.1056669e-01   5.8744077e-01  -4.1991997e+00  -2.3049836e+00  -9.8196464e-01  -2.7913396e-01  -4.4019991e-01   3.6765055e-01  -2.2405394e-01  -4.3116467e+00   5.4350464e-01   2.5078056e+00  -1.3770368e-01   1.1286486e+00   1.3598811e+00   2.6357905e+00  -2.9152745e-01   1.8728658e+00  -7.2804384e-01   3.3639737e-01  -1.2698789e+00  -1.2839464e+00  -2.7236557e+00  -1.3846627e+00   1.6538602e+00   2.3156324e+00   7.6663209e-01   5.1312113e-01  -1.1282514e+00   1.3783891e+00  -2.2656421e+00  -7.1422687e-02  -3.2652775e+00  -4.0163228e-01   4.5880172e-01   1.6629608e+00  -1.1642105e-01   3.4878210e-01  -3.4693229e-01   3.3118081e+00  -2.0306295e+00  -3.9553105e+00   2.6585749e-01   6.3642246e-02  -7.9568269e-01  -1.3848620e+00  -5.0597671e+00  -5.9029942e-01  -3.1301244e+00  -9.1843777e-01   1.2972634e+00   1.0433495e+00  -3.3742569e-02  -1.2852232e+00  -1.1017879e+00  -8.2897716e-01   1.2070377e+00  -8.4363390e-01
   1.7965138e+00   1.9798473e+00   7.7311648e-01   1.2503126e+00  -9.6161637e-02   1.0619258e+00   2.4053421e-01   4.0093436e-01  -1.9595235e+00  -3.0626692e-01   1.0767891e+00   6.3307420e-02   2.1509044e-01  -3.7099174e-01  -4.0151277e-01   5.5377082e-03  -1.8101660e+00   6.3324850e-02   3.0127471e-02   3.6497332e-01   1.2023356e+00   1.8520247e+00   1.6946469e+00   1.2291846e+00   2.8273687e+00   1.0657757e+00   2.8244821e-01   5.0451697e-02  -5.7092196e-01  -6.9998574e-01   7.6313197e-02   1.0218561e+00   1.5749977e-01   5.8980766e-01  -4.6962827e+00  -2.2902835e+00  -8.9829567e-01  -4.3436640e-01  -6.7442278e-01  -1.2950964e-01  -2.5895269e-01  -3.9008235e+00   4.8312426e-01   2.3903988e+00  -1.9726864e-01   9.0288888e-01   9.8364515e-01   2.7101086e+00   1.7286992e-01   2.2205159e+00   1.6033999e-02   6.3883404e-01  -1.9624239e-01  -3.3066448e-01  -2.2586977e+00  -1.2548126e+00   1.6439030e+00   2.5101463e+00   1.0310031e+00   6.9587528e-01  -1.4395803e+00   1.0348459e+00  -2.8325893e+00  -3.0928715e-01  -3.1432780e+00  -1.1412134e+00   5.5112094e-01   1.6779861e+00   8.7046631e-02   5.9483649e-01   9.3063299e-02   3.3334000e+00  -2.3742634e+00  -4.1413975e+00  -2.0198584e-01  -3.4760360e-01  -1.3128762e+00  -2.2873370e+00  -5.5982280e+00  -1.8833123e+00  -3.5680317e+00  -9.5164131e-01   1.0892802e+00   1.3191184e+00   6.1314071e-01  -6.3161554e-01  -1.1489124e+00  -2.4110723e-01   1.5620390e+00  -6.9713796e-01
   2.1529711e+00   2.5171783e+00   5.3383719e-01   1.3108318e+00  -6.8993275e-01   5.9387271e-01  -9.2247294e-03   3.9884285e-01  -2.6574020e+00  -6.7696931e-01   1.5851789e+00   5.4858884e-01   5.4816687e-01   7.3626303e-02  -5.5036835e-01   1.0790528e-01  -9.7457410e-01   6.6674842e-01   6.5559078e-01   9.8181487e-01   4.2733113e-01   1.7058993e+00   1.3426759e+00   1.0964462e+00   2.3973174e+00   9.2673433e-01  -1.3574278e-01  -4.3106332e-01  -2.0115222e-01  -4.8094622e-01  -2.5634184e-01   9.6938443e-01   1.1812133e+00   1.4690710e+00  -4.9292739e+00  -2.1007808e+00  -1.3167334e+00  -7.9485963e-01  -7.8111850e-01  -7.7214818e-01  -1.3094847e+00  -4.6213270e+00   1.9918003e+00   3.1161889e+00   1.4119965e-01   1.0457731e+00   2.3093553e+00   3.7672974e+00   6.9875684e-03   2.6026981e+00  -2.0482184e-01   6.0566302e-01  -1.0440606e+00  -4.7022288e-01  -2.2896774e+00  -1.5078807e+00   2.2982801e+00   2.9398304e+00   9.0181650e-01   4.4141104e-01  -1.5850881e+00   8.3198774e-01  -3.4606523e+00  -9.0217414e-02  -4.5765936e+00  -2.3297623e+00  -6.5213722e-01   6.9242588e-01   1.0393996e+00   1.2165763e+00  -2.9233921e-01   3.1414902e+00  -2.7925814e+00  -4.3628447e+00  -8.1920847e-01  -4.7195559e-01  -9.4418803e-01  -3.1586036e+00  -3.6507331e+00  -5.7271689e-01  -3.3682764e+00   1.1547669e-01   1.1122572e+00   2.2653302e+00   2.9677507e-01  -5.1057419e-01  -1.1851769e+00  -5.5946269e-02   1.1534993e+00  -7.8063810e-01
   2.2952847e+00   2.8168062e+00   3.8243815e-01   1.2479517e+00  -8.9816902e-01   4.7153728e-01  -1.1026551e-01   3.3464694e-01  -2.8927745e+00  -8.3664376e-01   1.9107969e+00   6.8398565e-01   9.2397476e-01   2.7241899e-01  -5.4513768e-01   3.3121027e-02  -4.7497158e-01   7.4300531e-01   1.2191423e+00   1.2147560e+00   1.0132010e-01   9.5679799e-01   1.1013017e+00   6.7538378e-01   2.3140274e+00   4.4844536e-01  -2.9601244e-01  -5.3203504e-01  -1.0952367e-01  -1.0938558e-01  -7.2128871e-01   2.5560472e-01   1.8251207e+00   1.8551424e+00  -5.2829518e+00  -1.7473221e+00  -1.4908682e+00  -8.5502602e-01  -1.0369605e+00  -1.3435120e+00  -2.0495108e+00  -4.9608406e+00   2.3881921e+00   3.3147647e+00   2.8896809e-01   1.3761667e+00   2.7306225e+00   4.1972551e+00   2.3404637e-01   3.0070524e+00   1.5852503e-01   5.5547512e-01  -7.4025739e-01  -2.1945670e-01  -2.2530633e+00  -1.8307175e+00   2.6209858e+00   3.0954742e+00   1.1120830e+00   5.3073201e-01  -1.4616396e+00   5.0836052e-01  -3.6210131e+00  -1.1504791e-01  -4.7466396e+00  -3.2829821e+00  -9.4405845e-01   4.8952386e-01   1.4133532e+00   1.4538020e+00  -5.9263473e-01   2.7382427e+00  -3.5198561e+00  -3.9324269e+00  -1.9225652e+00  -4.1584648e-01  -1.3496308e+00  -3.8522713e+00  -2.5714099e+00  -4.0459915e-01  -3.1847055e+00   4.9133400e-01   1.3869700e+00   2.5223074e+00   3.0489008e-01  -3.6517876e-01  -1.1349317e+00  -1.7783791e-01   1.0370260e+00  -6.7740356e-01
   2.7180721e+00   2.8581975e+00   3.8919521e-01   1.1357858e+00  -1.0462568e+00   5.8921654e-01  -2.2209498e-01   4.4740921e-02  -3.0676121e+00  -7.3738429e-01   2.3641875e+00   7.0426563e-01   1.1099342e+00   2.4129704e-01  -6.2853408e-01  -1.5973649e-01   4.6459096e-01   9.6872854e-01   1.7282552e+00   1.1758966e+00   4.2106558e-01   9.2614931e-01   1.0177646e+00   3.7088108e-01   2.7440334e+00   3.8775378e-01  -3.5039326e-01  -4.4744306e-01  -7.4021505e-02  -4.0314635e-02  -2.3251608e-01   3.6947081e-01   2.6256114e+00   2.4434929e+00  -5.8010152e+00  -1.5534543e+00  -1.6710730e+00  -1.6686806e+00  -3.6502820e-01  -1.9992380e+00  -1.4450815e+00  -6.3922623e+00   2.1736283e+00   3.0768495e+00   1.6208159e-01   1.2509108e+00   3.1207709e+00   4.1429262e+00   3.2237409e-01   3.0590338e+00   5.0687501e-02   6.9632697e-01  -8.8549842e-01  -3.3531139e-01  -2.1285216e+00  -2.1244256e+00   3.0422845e+00   3.0457746e+00   1.2316269e+00   2.0140731e-01  -1.0315744e+00   6.0453132e-01  -3.0243685e+00   2.3428418e-01  -4.6386916e+00  -3.9418572e+00  -1.3457159e+00   2.5017975e-02   1.1397982e+00   1.1482829e+00  -2.0290463e-01   2.8206268e+00  -3.7029394e+00  -3.9571803e+00  -1.5364123e+00  -3.5578928e-01  -1.7339423e+00  -5.0357169e+00  -1.2638005e+00  -5.8686034e-01  -2.4665074e+00   8.7555307e-01   1.8420385e+00   3.1234633e+00   5.2653555e-01  -1.5486078e-01  -8.3898430e-01  -5.9233372e-02   1.0543928e+00  -5.9384555e-01
   3.4689929e+00   3.4278161e+00   4.1643250e-01   9.8806984e-01  -1.4258221e+00   4.5116453e-01  -6.8741770e-02   1.2835331e-01  -3.5639921e+00  -6.9909328e-01   3.6587926e+00   1.2630469e+00   1.6167647e+00   4.0074250e-01  -1.8472058e-01  -1.6593204e-01   1.8749562e+00   1.9327737e+00   3.0509147e+00   1.9575409e+00   1.3296354e-01  -1.9743487e-01   8.1379608e-01  -1.9035325e-01   2.6120305e+00   3.7753092e-02  -7.8844301e-01  -6.1112070e-01   6.8817158e-01   1.1285924e+00   2.0512521e-01   6.5108062e-01   3.8942621e+00   3.6614598e+00  -6.4965049e+00  -9.9990648e-01  -2.4191082e+00  -1.9574292e+00  -4.8337508e-03  -2.1044407e+00  -1.6941087e+00  -7.8055956e+00   2.4187956e+00   3.3726704e+00  -5.0375777e-01   9.5417584e-01   3.3023311e+00   4.9498382e+00  -6.3353795e-01   2.9610880e+00  -8.4618894e-01   3.1157567e-01  -2.0260686e+00  -7.5336768e-01  -2.7978064e+00  -2.7634253e+00   3.7761828e+00   3.4945650e+00   7.3933497e-01  -1.0594417e-01  -6.1350213e-01   1.0608995e+00  -2.6944309e+00   6.0173223e-01  -5.5400788e+00  -4.2109715e+00  -2.6167601e+00  -7.9722379e-01   1.4053025e+00   9.7957202e-01  -8.0244663e-01   2.3590773e+00  -3.8557595e+00  -3.1750230e+00  -2.0651513e+00   1.6504508e-01  -2.1312844e+00  -5.1285875e+00   1.0116767e+00   1.4202045e+00  -1.5776667e+00   1.8509385e+00   2.2868021e+00   3.8678574e+00  -1.7482588e-01  -6.8418630e-01  -8.1111277e-01  -4.5682434e-01   3.1013010e-01  -8.8518290e-01
   3.9801110e+00   3.5126866e+00   3.8717815e-01   7.0564544e-01  -1.3839227e+00   6.4071556e-01  -1.2308249e-01  -3.2778899e-01  -3.5303303e+00  -6.8857576e-01   4.1884022e+00   1.2145546e+00   1.8878935e+00   1.2094545e-01  -7.9818467e-02  -4.7457757e-01   2.8513664e+00   2.2551161e+00   3.6217164e+00   1.7224637e+00   7.0471490e-01  -1.0330187e+00   6.1921858e-01  -7.4328940e-01   3.2482341e+00  -7.6108377e-01  -7.4393243e-01  -3.8126187e-01   8.0808860e-01   1.6948287e+00   6.8764945e-01   5.4500764e-01   4.4446402e+00   4.3093539e+00  -7.4350407e+00  -6.7328649e-01  -2.4125533e+00  -2.6166326e+00   6.7028510e-01  -2.6922894e+00  -5.8132539e-01  -8.6896877e+00   1.3844509e+00   3.0565973e+00  -1.4200875e+00   8.2413932e-01   2.9038134e+00   4.8746625e+00  -1.0741461e+00   2.4561616e+00  -7.6935782e-01   3.7433301e-01  -1.2723790e+00  -3.4939953e-01  -2.3969353e+00  -2.8007475e+00   4.3859062e+00   3.4645152e+00   8.3700533e-01  -2.5338198e-01   2.8849305e-01   1.3612337e+00  -1.1873471e+00   1.3349233e+00  -4.4963047e+00  -4.5253974e+00  -2.8738236e+00  -8.5575038e-01   6.7062397e-01   3.8465609e-01  -6.7590844e-01   2.0270847e+00  -4.0686610e+00  -2.5767889e+00  -1.9379111e+00   1.5815654e-01  -3.1474859e+00  -5.9735444e+00   2.0386380e+00   7.9918605e-01  -6.2694027e-01   1.9746637e+00   2.9011165e+00   4.2922769e+00   4.7887263e-01  -3.3299980e-01  -1.9410287e-01  -8.8428444e-01   4.3773340e-01  -5.7193627e-01
   4.3823013e+00   3.5703542e+00   3.6481750e-01   4.4899412e-01  -1.7994640e+00   1.7092939e-01  -2.8783322e-01  -7.9380988e-01  -3.7890479e+00  -9.4583889e-01   4.4253489e+00   1.2791302e+00   2.0812224e+00   2.1813671e-01  -1.9939470e-01  -4.2325436e-01   3.8249101e+00   2.4507764e+00   3.6720283e+00   1.6093727e+00   8.5788692e-01  -1.3176178e+00   5.5366584e-01  -8.5077690e-01   3.2120426e+00  -1.3418272e+00  -9.4933627e-01  -6.6802308e-01   8.3933105e-01   1.5048499e+00   1.3853346e+00   7.8858124e-01   4.6028017e+00   4.8357877e+00  -8.1740718e+00  -9.5790352e-01  -2.4579102e+00  -3.5959784e+00   1.5055820e+00  -3.2685059e+00   1.2804051e-01  -8.3198578e+00   1.1921944e+00   3.0594233e+00  -1.7334259e+00   6.9475190e-01   2.9827488e+00   5.1852723e+00  -1.4454668e+00   2.0776142e+00  -7.0507814e-01   8.0319189e-01  -7.7716370e-01   1.1812184e-01  -1.4576807e+00  -2.4123282e+00   4.9850220e+00   3.4431644e+00   5.3797266e-01  -1.1857020e+00   9.3951974e-01   1.5641681e+00   1.6779574e-01   2.1257950e+00  -3.5042014e+00  -4.6359625e+00  -3.9165528e+00  -1.9727605e+00   3.3470076e-01  -1.6972666e-01  -4.1418557e-01   1.0213973e+00  -3.6395828e+00  -2.3887969e+00  -6.5721775e-01  -4.4081012e-01  -3.6521583e+00  -6.8657314e+00   4.2118222e+00   1.0815858e+00   8.9424150e-01   2.7892261e+00   3.0810741e+00   5.4793561e+00   1.3855548e+00   5.1432046e-01   3.8221332e-01  -1.5808636e-01   4.5409154e-01  -1.5540405e-01
   4.2070253e+00   3.9876235e+00   6.0401607e-02   1.4220279e-01  -1.9363877e+00  -1.1080263e-01  -4.8642735e-01  -1.1004846e+00  -3.7577934e+00  -1.3088908e+00   4.3265956e+00   1.1880899e+00   2.1380514e+00   3.5621189e-01  -1.8756261e-01  -3.0343828e-01   4.3987010e+00   2.7323696e+00   3.5442610e+00   1.7811959e+00   3.2998160e-01  -2.2104126e+00  -6.6844803e-02  -1.1181360e+00   2.9079625e+00  -2.0691791e+00  -1.0471057e+00  -8.5148382e-01   1.2860140e+00   1.8498768e+00   8.7786686e-01   2.5183692e-01   4.5416171e+00   5.3609324e+00  -8.0624798e+00  -4.2161070e-01  -2.3453635e+00  -3.8367448e+00   1.3266687e+00  -3.5919361e+00  -5.0203252e-01  -6.6286495e+00   1.3025863e+00   3.1927114e+00  -1.8545766e+00   7.5272816e-01   2.8723935e+00   5.6338023e+00  -1.7423858e+00   1.5809787e+00  -3.3965418e-01   7.5903411e-01   1.9503611e-01   8.3188617e-01  -9.5903672e-01  -2.0908606e+00   5.2257539e+00   3.7862494e+00   2.9038993e-02  -1.4299287e+00   9.9853286e-01   1.3408639e+00   4.3950182e-01   2.4233737e+00  -3.1862768e+00  -4.8366907e+00  -4.4313943e+00  -2.1928748e+00   1.1408707e+00   4.1601094e-01  -1.1661495e+00  -4.2013160e-01  -3.5499328e+00  -1.8081805e+00  -8.7804472e-01  -1.3175793e+00  -3.1640179e+00  -6.2259621e+00   5.8352590e+00   1.7849194e+00   1.6009252e+00   3.4587039e+00   2.8838729e+00   5.8231043e+00   1.6738217e+00   7.7423945e-01   5.4654500e-01  -1.6982672e-01   2.8798981e-01   1.5811612e-01
   4.0379036e+00   3.9177767e+00  -8.6615874e-02  -2.1218508e-01  -2.1152657e+00  -3.4698137e-01  -6.2446960e-01  -1.2695804e+00  -3.3936085e+00  -1.5082280e+00   4.3395285e+00   1.1729946e+00   2.1970401e+00   6.7895828e-01  -1.3028737e-01  -1.8125099e-01   4.8330325e+00   3.0432610e+00   3.3869638e+00   1.5298121e+00  -3.3778542e-01  -2.5503791e+00  -4.8806691e-01  -1.3933898e+00   1.7863442e+00  -2.3892566e+00  -1.3895617e+00  -1.0333640e+00   1.5893194e+00   2.1476282e+00   3.3545723e-01  -3.5907720e-01   4.4376340e+00   5.1688550e+00  -7.9700843e+00  -6.6122049e-01  -2.0050245e+00  -3.9701613e+00   1.5092185e+00  -3.5652128e+00  -8.7468912e-01  -6.7203282e+00   1.9435841e+00   3.2129783e+00  -1.6053250e+00   5.6386275e-01   3.4207120e+00   5.9628280e+00  -1.7685004e+00   1.3537924e+00   1.6924379e-01   7.9804247e-01   3.4225963e-01   1.0895734e+00  -3.8399701e-01  -1.4673052e+00   5.4280390e+00   3.7236644e+00   1.7390577e-01  -1.9573036e+00   1.4616270e+00   1.2254250e+00   1.1720392e+00   2.9734885e+00  -2.4258943e+00  -5.1567957e+00  -5.0709927e+00  -3.2552482e+00   9.5275237e-01  -8.1525570e-02  -1.8897131e+00  -1.1189027e+00  -3.4487203e+00  -1.7500798e+00  -1.0207649e+00  -1.7176732e+00  -2.9807614e+00  -6.4063003e+00   7.1271554e+00   2.4746478e+00   2.0240509e+00   3.9436905e+00   2.8652715e+00   6.2914533e+00   1.8553614e+00   1.2261943e+00   1.0007464e+00   1.8782077e-01   2.9747134e-01   4.0811350e-01
   3.8182802e+00   3.3602163e+00  -1.0011804e-01  -5.5550497e-01  -1.4037609e+00  -3.1580105e-02  -5.3542235e-01  -1.5783414e+00  -2.4862021e+00  -9.2223827e-01   4.1679439e+00   6.9079716e-01   2.1031820e+00   4.6567189e-01  -7.4870376e-02  -2.7755556e-01   5.4865398e+00   2.9985250e+00   3.1785543e+00   9.4072865e-01   1.5371842e-01  -2.8914824e+00  -7.2033428e-01  -1.6145005e+00   2.0602746e+00  -2.5257515e+00  -1.0293503e+00  -7.6941714e-01   1.7652303e+00   2.4007292e+00   6.7019208e-01  -4.4773683e-01   4.3481856e+00   5.0895285e+00  -7.5493796e+00  -6.9651271e-01  -1.8799483e+00  -4.7108490e+00   2.0390564e+00  -3.8830656e+00  -4.9726870e-01  -6.4535361e+00   1.7149128e+00   2.7910930e+00  -9.7750565e-01   9.7572814e-01   3.8661680e+00   5.5049809e+00  -1.0300812e+00   1.0924582e+00   7.4676185e-01   7.2547984e-01   1.0336795e+00   8.8539724e-01   1.5159229e-01  -1.4209042e+00   5.2612808e+00   3.2904698e+00   2.9635741e-01  -2.3757227e+00   2.0389455e+00   1.0095395e+00   2.0644361e+00   3.0904576e+00  -1.7356454e+00  -5.1891509e+00  -4.9849543e+00  -3.4177727e+00   7.3736281e-01  -3.8047262e-01  -1.8477236e+00  -1.9258800e+00  -3.1809190e+00  -1.2060962e+00  -2.6801443e-01  -2.2812428e+00  -2.2492707e+00  -5.6920406e+00   8.1086170e+00   2.2648640e+00   3.1034062e+00   4.0177318e+00   2.9204677e+00   6.1181773e+00   1.9133863e+00   9.9512767e-01   1.2166216e+00  -9.9379059e-02   2.6010351e-01   7.1947115e-01
   4.0869648e+00   3.5303075e+00  -3.4733468e-02  -8.3348259e-01  -1.7418417e+00  -3.1178375e-01  -4.1521056e-01  -1.5423711e+00  -2.5040484e+00  -1.0303087e+00   4.8123916e+00   1.1244431e+00   2.2093110e+00   6.7419999e-01   2.7020807e-01  -1.0361765e-01   6.2669454e+00   3.8895246e+00   3.5726115e+00   1.1513276e+00  -4.8434169e-01  -3.5539428e+00  -8.8294985e-01  -1.8056143e+00   1.1535918e+00  -2.6954361e+00  -1.5569526e+00  -9.5983735e-01   2.3729630e+00   3.1732686e+00   1.0348920e+00  -1.9699662e-03   4.5409290e+00   5.4158680e+00  -7.9159878e+00  -1.2896194e+00  -2.0367773e+00  -4.6621599e+00   2.7266327e+00  -3.1655722e+00  -2.6584570e-01  -7.2750783e+00   2.0557521e+00   3.0257040e+00  -1.7889273e+00   2.0746737e-01   3.8708720e+00   6.3578908e+00  -2.4472153e+00   3.9999891e-01   5.3330191e-02   5.9607499e-01   2.6108451e-01   1.0041933e+00   2.2433291e-01  -8.2860157e-01   5.6849243e+00   3.4640950e+00  -1.7061942e-01  -3.1687088e+00   2.6923016e+00   1.8298217e+00   3.2739193e+00   4.0457807e+00  -1.3280532e+00  -4.5210955e+00  -6.2932596e+00  -4.8780524e+00   2.6722180e-01  -1.2106490e+00  -2.7230530e+00  -2.7015495e+00  -2.6615833e+00  -9.3142238e-01   3.9794117e-02  -2.2525505e+00  -2.6796024e+00  -5.7952988e+00   9.8574432e+00   4.4865429e+00   4.0025676e+00   5.0234650e+00   3.0362798e+00   6.9981642e+00   1.8744209e+00   1.1836511e+00   1.7378493e+00   1.1391261e-01  -1.0413690e-01   7.0788163e-01
   3.5438278e+00   3.3125390e+00  -1.8790887e-01  -1.0406841e+00  -1.8147321e+00  -5.1437704e-01  -3.8870353e-01  -1.3559719e+00  -2.0459579e+00  -8.7719128e-01   4.5065008e+00   1.0403827e+00   1.8970011e+00   1.0061422e+00   3.1149649e-01   1.9754727e-01   6.2376436e+00   4.1247808e+00   3.0215943e+00   1.0443598e+00  -1.2020152e+00  -3.3874596e+00  -1.3992503e+00  -1.7979390e+00  -1.7580284e-01  -2.3396277e+00  -1.8294085e+00  -1.2315233e+00   2.7950136e+00   3.1975740e+00   6.0551564e-01  -8.4593752e-02   4.1743577e+00   5.0624365e+00  -6.9632163e+00  -1.3922982e+00  -2.0606502e+00  -4.8930640e+00   2.5607735e+00  -3.1649809e+00  -1.0335720e+00  -7.1749961e+00   3.0422214e+00   2.9704427e+00  -1.2183027e+00  -7.1898209e-02   4.4590501e+00   6.3723473e+00  -2.2345441e+00   3.5458740e-01   2.7328517e-01   4.2322759e-01  -3.3964783e-01   5.6119822e-01   1.5646422e-01  -5.1174475e-01   5.3736564e+00   3.4558697e+00  -3.5478820e-01  -3.4602857e+00   2.5602990e+00   1.8177106e+00   2.8411953e+00   4.0388645e+00  -1.9167570e+00  -4.3971713e+00  -6.8413988e+00  -5.7046715e+00   6.6414157e-01  -1.1813382e+00  -3.2087983e+00  -2.9279596e+00  -1.9549774e+00  -9.4672215e-01   4.4405790e-01  -2.4080540e+00  -8.7857564e-01  -4.4293832e+00   1.0577291e+01   5.6886031e+00   3.8403232e+00   5.2324513e+00   2.3633327e+00   6.7832235e+00   1.0437244e+00   6.7190518e-01   1.6871779e+00   2.6002915e-01  -4.8414982e-01   5.9424160e-01
   3.0941924e+00   2.8408814e+00  -2.6783456e-01  -1.1983330e+00  -1.5385513e+00  -5.6536008e-01  -2.4300157e-01  -1.2158736e+00  -1.4352207e+00  -4.9180345e-01   4.1411809e+00   9.2795364e-01   1.6561812e+00   1.0672225e+00   3.2060882e-01   2.4904899e-01   6.2526796e+00   4.1481942e+00   2.6590349e+00   7.3323725e-01  -1.5150037e+00  -3.6988864e+00  -1.6677009e+00  -1.8141747e+00  -9.8712752e-01  -2.3229147e+00  -1.8810620e+00  -1.3170488e+00   2.9557418e+00   3.3371412e+00   5.1489840e-01  -1.1835310e-01   3.8997302e+00   4.6590528e+00  -6.2548639e+00  -1.7444152e+00  -2.0447699e+00  -5.1206941e+00   2.5446385e+00  -3.1882975e+00  -1.4016084e+00  -7.3043997e+00   3.3349114e+00   2.8336384e+00  -8.3572491e-01  -2.3131284e-02   4.7712204e+00   6.2917771e+00  -2.0732899e+00   1.4858254e-01   5.1058832e-01   2.1181468e-01  -4.1869366e-01   2.8502802e-01   2.3208439e-01  -2.6622263e-01   5.0528639e+00   3.1558893e+00  -3.6093103e-01  -3.6634532e+00   2.7778864e+00   1.8446258e+00   3.0323172e+00   4.0922573e+00  -1.8082784e+00  -4.0396206e+00  -6.8962210e+00  -6.0652186e+00   6.6814835e-01  -1.3430868e+00  -3.4543675e+00  -3.2709962e+00  -1.5317031e+00  -6.0968316e-01   8.1199084e-01  -2.3647552e+00   1.5154219e-01  -3.3553360e+00   1.0906318e+01   6.1582055e+00   4.0578544e+00   5.2739559e+00   2.0045337e+00   6.4049243e+00   5.9391210e-01   3.1951741e-01   1.7758223e+00   7.0610858e-02  -7.6348128e-01   6.4262205e-01
   2.6790503e+00   2.8457734e+00  -3.4521899e-01  -1.3197739e+00  -1.4916896e+00  -6.4053225e-01  -2.6974457e-01  -1.2408044e+00  -1.0603902e+00  -4.6781222e-01   3.6093052e+00   5.9541157e-01   1.1530284e+00   9.0243042e-01   1.6365190e-01   3.7190612e-01   5.4865114e+00   4.0423051e+00   1.9238987e+00   4.1184749e-01  -1.4903596e+00  -3.4387119e+00  -1.9999701e+00  -1.7024323e+00  -1.4272943e+00  -2.2177521e+00  -1.8450007e+00  -1.4141050e+00   2.8796365e+00   3.0249763e+00   4.2089735e-01  -3.8451523e-02   2.9929217e+00   4.2097083e+00  -5.6298562e+00  -1.6713752e+00  -1.9898306e+00  -5.3557436e+00   2.4081409e+00  -3.1616567e+00  -8.8080221e-01  -6.9495890e+00   3.4466944e+00   2.7193651e+00  -7.8617935e-01  -3.9912246e-01   4.6192971e+00   6.0504324e+00  -2.0118741e+00  -3.2249531e-01   7.7712118e-01   6.8336888e-02  -2.0279151e-01   3.3297773e-01   4.8696216e-01   2.6508243e-01   4.7083069e+00   3.1443859e+00  -5.5469115e-01  -3.6024815e+00   2.5846857e+00   1.9911126e+00   2.9085056e+00   4.2453043e+00  -2.0171726e+00  -3.6273902e+00  -6.9751323e+00  -6.1440358e+00   5.0991699e-01  -1.5189492e+00  -3.3093260e+00  -2.9207068e+00  -8.9932757e-01  -6.7808980e-01   1.3336591e+00  -2.4769205e+00   1.3226766e+00  -1.6659276e+00   9.8039521e+00   5.6409072e+00   3.5429048e+00   4.8646363e+00   1.1435840e+00   5.8509634e+00   2.6883964e-01  -7.0078265e-02   1.8919122e+00  -1.5773392e-01  -8.8858200e-01   5.8752199e-01
   1.8332901e+00   2.4426503e+00  -2.9524569e-01  -1.3577197e+00  -1.3226096e+00  -5.9284154e-01  -2.8761411e-01  -1.0651398e+00  -5.4212765e-01  -3.9378566e-01   3.0009987e+00   4.6244341e-01   7.6088622e-01   1.0078621e+00   2.5887681e-01   4.3954930e-01   4.5164736e+00   3.7501714e+00   1.1218869e+00  -7.7214614e-02  -1.3416028e+00  -2.8188901e+00  -1.8871260e+00  -1.4289824e+00  -1.8344974e+00  -1.6980020e+00  -1.7352802e+00  -1.1554119e+00   2.5957663e+00   2.5749126e+00   3.1569270e-01   3.5292993e-02   1.9169302e+00   3.1651404e+00  -4.4189128e+00  -1.5663314e+00  -1.8841286e+00  -5.0844993e+00   2.2021791e+00  -2.9404971e+00  -6.4173529e-01  -7.0674332e+00   3.0610263e+00   2.2698317e+00  -6.3696242e-01  -7.4769290e-01   3.9783494e+00   5.2786602e+00  -2.0064323e+00  -2.7272805e-01   8.9358414e-01   2.2349914e-01   2.1215436e-01   5.2725172e-01   4.3113905e-01   5.7404637e-01   3.7693020e+00   2.9378405e+00  -8.3330112e-01  -3.4149039e+00   2.2867560e+00   2.5095014e+00   2.7712667e+00   4.2751841e+00  -1.0571311e+00  -2.6848826e+00  -6.4260449e+00  -5.8984536e+00  -6.0694889e-01  -2.4402519e+00  -3.0116842e+00  -2.3696203e+00  -6.5035644e-01  -9.1940928e-01   1.7973098e+00  -1.9649636e+00   2.0247126e+00  -6.7197738e-01   8.5614825e+00   5.1177336e+00   2.8020417e+00   4.1457481e+00   6.2219533e-01   4.9698737e+00   2.6810897e-01  -7.9829715e-02   2.2363079e+00   1.6128338e-03  -6.9339203e-01   6.1029689e-01
   1.5396703e+00   1.6825504e+00  -4.0733946e-01  -1.2425239e+00  -7.6793640e-01  -4.9491851e-01  -1.0286804e-01  -1.1256660e+00   9.7040192e-02   2.3914335e-01   2.0087163e+00   1.9579739e-01   1.3098394e-01   4.2337052e-01  -4.4759727e-01   1.2368310e-01   4.4204364e+00   3.2561310e+00   6.2793848e-01  -5.8258819e-01  -1.4648807e+00  -3.3269408e+00  -1.9776356e+00  -9.6031616e-01  -1.7812816e+00  -1.8106747e+00  -1.4443759e+00  -1.2240762e+00   2.1409107e+00   2.1830717e+00   8.1825220e-01   5.3174883e-01   1.8607766e+00   3.1063545e+00  -3.8850687e+00  -2.5873223e+00  -1.5306906e+00  -5.8355782e+00   2.7480076e+00  -2.8252064e+00  -3.6919638e-01  -6.7832178e+00   2.6298202e+00   2.0062188e+00  -3.4720696e-01  -5.6216413e-01   4.2854891e+00   5.3081981e+00  -1.5931511e+00  -1.1360069e+00   1.0906569e+00  -1.2938129e-02   7.0769700e-01   5.9093266e-01   1.2236865e+00   1.1596976e+00   3.4281338e+00   2.0252039e+00  -6.9045508e-01  -3.6355584e+00   2.5907628e+00   2.1926721e+00   3.1590769e+00   4.0914236e+00  -1.3009122e+00  -2.2407225e+00  -5.7424778e+00  -5.6245273e+00  -6.6198991e-02  -1.7756493e+00  -2.4524912e+00  -2.7633454e+00  -1.4735227e-02  -7.1576528e-01   3.1134656e+00  -2.6383361e+00   2.9093397e+00  -1.4823412e-01   7.9291017e+00   3.9538402e+00   3.5349035e+00   4.2467337e+00   2.3560020e-01   4.7405228e+00   3.2842627e-01  -1.5624290e-01   1.9469470e+00  -4.1264557e-01  -9.0527033e-01   7.6392390e-01
   1.2493823e+00   1.2561529e+00  -3.3680467e-01  -1.0483557e+00  -1.0438301e+00  -8.6600032e-01  -3.4190550e-02  -7.4402710e-01  -7.7418245e-02   3.1119229e-01   1.8763876e+00   7.3583101e-01  -1.6167091e-01   6.4857269e-01  -4.6777240e-01   1.9420081e-01   4.1313996e+00   3.5169276e+00   3.5093591e-01  -6.3753750e-01  -1.7094216e+00  -2.7055351e+00  -1.7380622e+00  -4.3194595e-01  -2.4134599e+00  -1.2453825e+00  -1.7077231e+00  -1.3995296e+00   2.0017609e+00   1.8335402e+00   1.4348390e+00   1.6445340e+00   1.6282852e+00   2.7159214e+00  -3.1204981e+00  -3.0645827e+00  -1.8973561e+00  -5.7964536e+00   3.0859563e+00  -2.4617665e+00  -2.0574560e-01  -8.2167536e+00   2.9019619e+00   2.1114768e+00  -6.1198884e-01  -1.0606495e+00   4.2529308e+00   5.3848472e+00  -2.4916641e+00  -1.1683006e+00   1.7388401e-01   1.4458036e-01  -3.4605626e-01   3.6792169e-01   1.0153752e+00   1.4728697e+00   3.0135147e+00   1.8182929e+00  -1.1428817e+00  -3.8267573e+00   2.5574286e+00   3.2761392e+00   3.2698441e+00   4.5735619e+00  -1.3765416e+00  -1.1846445e+00  -6.1352856e+00  -6.2297725e+00  -1.0617390e+00  -2.6359359e+00  -2.0962175e+00  -2.1238842e+00   4.7027996e-01  -1.2421567e+00   4.1757246e+00  -1.9455815e+00   3.1645055e+00  -2.1856754e-01   7.8328396e+00   4.8428381e+00   3.3588720e+00   4.3726279e+00  -1.2939319e-01   4.7245681e+00   1.3475387e-01  -1.0916552e-01   2.2565340e+00  -1.4926609e-01  -1.1183395e+00   5.9715457e-01
   3.4192006e-01   9.9239678e-01  -3.4438340e-01  -9.4991014e-01  -5.1006749e-01  -5.5907242e-01   8.1456678e-02  -5.1073753e-01   5.7742345e-01   5.4963895e-01   1.1532127e+00   4.7253433e-01  -5.6219847e-01   4.7656519e-01  -4.8547370e-01   1.5962365e-01   2.6764991e+00   2.8650473e+00  -3.4993919e-01  -1.0100813e+00  -1.6540023e+00  -2.4371917e+00  -1.8368705e+00  -1.9153539e-01  -2.3351574e+00  -7.7471577e-01  -1.3008576e+00  -1.0158348e+00   1.5937562e+00   1.5425020e+00   9.0228930e-01   1.2852352e+00   6.5378669e-01   1.5813570e+00  -1.9711979e+00  -3.1802092e+00  -1.7071119e+00  -4.8458966e+00   2.7451810e+00  -1.4333806e+00  -1.9203651e-01  -7.7743137e+00   2.8608444e+00   1.7479697e+00  -4.1519882e-01  -1.1563350e+00   3.7393628e+00   4.8396428e+00  -2.0772179e+00  -1.1637427e+00   5.6834241e-01   3.7685645e-02   2.7743148e-01   9.4711326e-01   1.2117441e+00   1.9876032e+00   1.8184498e+00   1.4667109e+00  -9.1149392e-01  -3.2310155e+00   2.1270505e+00   3.4328754e+00   2.7113485e+00   4.2085422e+00  -1.3864480e+00  -6.6351838e-01  -5.1154466e+00  -5.5281428e+00  -1.4145466e+00  -2.5993676e+00  -2.0010159e+00  -1.8142023e+00   3.2980493e-01  -1.3381816e+00   3.7684044e+00  -2.0904125e+00   3.2229176e+00   4.7803461e-01   5.4643459e+00   4.1302137e+00   2.3424055e+00   3.5955892e+00  -5.7584553e-01   3.4775942e+00   5.4980310e-02  -3.7308181e-01   2.1272180e+00  -4.7054318e-01  -8.7353876e-01   5.8185470e-01
  -4.8665508e-01   7.3789536e-01  -4.6273382e-01  -7.0517936e-01  -6.7710434e-01  -6.5906761e-01   2.1119211e-02  -6.7752664e-02   7.5803269e-01   6.4464841e-01   5.3615396e-01   6.3967977e-01  -1.0141867e+00   7.4205973e-01  -6.9613373e-01   2.2376515e-01   1.1758690e+00   2.4999182e+00  -1.1259379e+00  -1.2512887e+00  -2.1451353e+00  -1.5497783e+00  -2.0360713e+00   2.1185781e-01  -3.3930586e+00  -1.6131103e-01  -1.4569163e+00  -1.1322333e+00   1.1663202e+00   8.6725196e-01   1.5000798e-01   1.1289590e+00  -6.2372414e-02   5.5553603e-01  -5.0521564e-01  -3.0178595e+00  -1.7048487e+00  -4.3584594e+00   2.3174522e+00  -9.6677291e-01  -7.1550935e-01  -9.1678720e+00   3.5192989e+00   1.5523110e+00  -4.5437083e-02  -1.5390267e+00   3.6385732e+00   4.3184178e+00  -1.8691961e+00  -8.1515594e-01   6.0438467e-01   4.0397120e-02  -3.8105762e-01   9.1458314e-01   9.7385605e-01   2.3637443e+00   8.2174241e-01   1.2295127e+00  -6.1159868e-01  -2.4953180e+00   1.6475642e+00   3.9067241e+00   1.6994745e+00   4.0895095e+00  -2.0363243e+00  -3.9325226e-01  -4.5076644e+00  -5.2273161e+00  -2.0044340e+00  -2.8250638e+00  -1.7678961e+00  -4.8977667e-01   3.1020365e-01  -2.2396729e+00   3.6024689e+00  -1.7442815e+00   3.8765170e+00   7.9587933e-01   3.1891667e+00   3.5221853e+00   6.4398089e-01   2.8068841e+00  -1.3219549e+00   2.4335190e+00  -4.5417016e-01  -6.4270537e-01   2.0465626e+00  -5.6497813e-01  -7.6245819e-01   3.2470671e-01
  -7.9778435e-01   5.4387073e-01  -5.4670337e-01  -3.1014999e-01  -5.0367078e-01  -9.3171823e-01   1.2620357e-01   6.2185537e-01   7.0173148e-01   8.3647965e-01   2.8913225e-01   8.8575797e-01  -1.3286050e+00   7.5070961e-01  -8.5768296e-01   1.3613432e-01   4.6513813e-01   2.5171838e+00  -1.0404699e+00  -8.9092752e-01  -2.4222693e+00  -1.0140715e+00  -1.9449828e+00   6.3483995e-01  -3.7431829e+00   5.2078454e-01  -1.4041381e+00  -1.4363976e+00   1.0297065e+00   8.8733281e-01  -5.8017187e-02   1.5699077e+00   1.3763164e-02   3.1411821e-01   1.1961792e+00  -1.8635175e+00  -2.2519870e+00  -4.0655867e+00   1.2712439e+00  -9.6205381e-01  -1.7519720e+00  -9.8682203e+00   4.6864297e+00   2.2147548e+00   1.5580200e+00  -8.9674072e-01   4.7387129e+00   4.4156600e+00  -1.0371146e+00  -2.1151840e-01   7.2249527e-02  -6.3212189e-01  -2.0175527e+00  -5.5931852e-01   5.5306452e-02   1.6328524e+00   2.7933809e-01   1.0017831e+00  -9.8955208e-01  -1.7760823e+00   6.4284907e-01   3.6295778e+00  -3.9299180e-01   3.2448248e+00  -4.4180807e+00  -3.8930991e-01  -4.3308235e+00  -4.6835839e+00  -1.6263857e+00  -2.7385838e+00  -1.4516640e+00   9.9757419e-01  -1.8737732e-02  -2.2952575e+00   2.7529969e+00  -4.1990747e-01   5.8589303e+00   3.4236033e+00   1.5970111e+00   3.2250569e+00  -6.5466608e-01   2.2720219e+00  -2.3013593e+00   1.2733125e+00  -2.4713033e+00  -2.1852613e+00   1.2329039e+00  -1.4998526e+00  -1.7954969e+00  -4.4366320e-01
  -1.9998550e+00   1.8406671e-01  -6.8810919e-01  -9.6657298e-02   2.2650138e-01  -3.3780935e-01   8.0489074e-02   6.4741030e-01   1.0238474e+00   9.4666111e-01  -8.6388277e-01   4.4092225e-01  -1.8010234e+00   3.5037518e-01  -9.7909350e-01  -1.7417228e-01  -1.0302184e+00   1.2874448e+00  -2.0258057e+00  -1.3507844e+00  -1.6119904e+00  -6.8121700e-01  -2.0810517e+00   8.4414076e-01  -2.2368211e+00   7.1161559e-01  -4.5392545e-01  -6.5512447e-01   2.6764069e-01   9.8701173e-02  -6.0991530e-01   1.0155596e+00  -9.6674641e-01  -6.5430912e-01   2.7022384e+00  -8.5153080e-01  -2.1241160e+00  -3.1658303e+00   6.2378932e-01  -6.8737260e-01  -1.5830096e+00  -8.2731864e+00   3.0369271e+00   1.1735381e+00   8.8434311e-01  -7.9430979e-01   2.8527444e+00   2.8452756e+00  -6.6964967e-01  -1.2747934e-01   5.8723831e-01  -3.9910670e-01   2.2971245e-02   8.9318929e-01   2.5873805e-01   1.7668718e+00  -1.2451853e+00   6.9980953e-01  -8.2908035e-01  -4.8164003e-01  -1.6514057e-02   3.8343431e+00  -9.7548650e-01   2.6583342e+00  -3.6448086e+00   2.1109503e-01  -2.1733958e+00  -2.3548103e+00  -2.1441626e+00  -2.0264084e+00  -7.1918899e-01   1.1758608e+00  -4.9252595e-01  -2.1494960e+00   2.5399121e+00  -7.9053334e-01   5.1308405e+00   3.2590189e+00  -1.1424021e+00   1.1373923e+00  -1.7498824e+00   8.2574223e-01  -2.3991817e+00  -7.2301750e-01  -1.6598405e+00  -2.0730461e+00   1.1358760e+00  -2.0309308e+00  -9.5739242e-01  -7.9630684e-02
  -2.3184475e+00   1.7424688e-01  -7.0430027e-01   2.3093380e-01  -6.5952413e-01  -4.7228546e-01  -5.9263471e-02   1.1048729e+00   5.1766582e-01   7.3209495e-01  -9.9297534e-01   9.4887492e-01  -2.1423347e+00   6.6602043e-01  -1.2415536e+00  -2.4545129e-01  -2.5140262e+00   1.0491976e+00  -2.4263042e+00  -1.4479818e+00  -2.1509152e+00   5.0881754e-01  -2.1580771e+00   1.0862523e+00  -3.5062206e+00   1.3084953e+00  -1.0378065e+00  -8.5010413e-01  -3.7302187e-01  -7.5149229e-01  -1.2003012e+00   9.0592240e-01  -1.3061494e+00  -1.4202560e+00   3.4054408e+00  -5.5886736e-01  -2.1136566e+00  -2.6394752e+00   6.4341891e-01  -3.5312762e-02  -1.2921826e+00  -1.1508178e+01   2.9896076e+00   6.5024983e-01   9.1925232e-02  -2.0445768e+00   1.8444010e+00   2.1449466e+00  -1.3170529e+00   1.0613165e-01   4.0334415e-02  -1.6497158e-01  -1.3738101e+00   1.0335451e+00  -1.8629426e-01   2.2373749e+00  -1.8506926e+00   5.3961311e-01  -2.6742184e-01   3.9202460e-01  -1.0140530e-01   4.9661111e+00  -1.3777394e+00   3.0702715e+00  -3.8272435e+00   5.5872958e-01  -1.7028297e+00  -2.2128044e+00  -3.6880584e+00  -2.9851516e+00  -2.0705747e-01   3.3626729e+00  -5.5457895e-01  -3.5710386e+00   2.4048840e+00   5.5533157e-02   4.1341421e+00   1.7960328e+00  -3.7903168e+00   1.6683725e-01  -3.7530375e+00  -6.6881245e-02  -2.6964259e+00  -1.3046255e+00  -1.7690987e+00  -1.8022155e+00   1.3304900e+00  -1.7595382e+00  -5.3958942e-01  -4.6923152e-01
  -2.7970643e+00  -3.7976948e-01  -8.8932381e-01   6.3321082e-01  -2.4390268e-01  -5.2553440e-01   4.4107425e-02   1.4317139e+00   5.0038360e-01   1.1536257e+00  -1.6874928e+00   1.0490696e+00  -2.3975795e+00   5.4933181e-01  -1.7448676e+00  -4.9512659e-01  -2.6209252e+00   3.8492114e-01  -2.5577613e+00  -1.2158605e+00  -2.4879032e+00   4.5506693e-01  -2.1330555e+00   1.5920374e+00  -3.1152736e+00   1.5770290e+00  -6.7069649e-01  -1.0045122e+00  -7.7325670e-01  -1.1976499e+00  -1.3762328e+00   9.5681916e-01  -8.5355874e-01  -1.2672160e+00   5.0368051e+00   6.5093327e-02  -2.2469253e+00  -2.6189971e+00   2.6237227e-01   8.3030823e-02  -2.7123505e+00  -1.0513435e+01   3.1572168e+00   5.9801618e-01   1.2443725e+00  -1.1696333e+00   2.2010017e+00   1.9161768e+00  -3.2259389e-01   4.2003859e-01  -7.2525879e-02  -4.1131418e-01  -1.6026908e+00   7.4843738e-01  -1.7789503e-01   1.8238496e+00  -2.5842286e+00  -1.3562739e-01  -2.9144406e-01   8.6060530e-01  -6.0564016e-01   4.3721004e+00  -2.6471861e+00   2.0593905e+00  -5.1781206e+00   5.2442741e-01  -7.2800925e-01  -1.1617512e+00  -2.6420876e+00  -1.7476841e+00   2.0165535e-01   3.0048772e+00  -7.9883744e-01  -3.3988597e+00   2.4226755e+00  -3.7738388e-01   4.8347188e+00   2.1496948e+00  -4.1315227e+00  -3.5737534e-01  -3.6142511e+00  -1.6979688e-02  -2.9521229e+00  -2.0323982e+00  -2.3337545e+00  -2.2871830e+00   3.1439347e-01  -2.1320976e+00  -9.2855289e-01  -5.8015711e-01
  -2.2282019e+00  -6.0179606e-01  -1.0732537e+00   1.0615273e+00  -1.0989121e+00  -1.2272758e+00  -5.4653100e-02   1.8588640e+00  -8.1513009e-01   7.3682743e-01  -1.2572091e+00   2.2955640e+00  -2.4001869e+00   8.4424712e-01  -2.1113778e+00  -7.6073783e-01  -1.2883118e+00   1.3759330e+00  -1.7622911e+00  -3.4411448e-01  -3.6905637e+00   9.7893076e-01  -2.0190865e+00   2.1236612e+00  -3.7113879e+00   2.0028505e+00  -1.3102328e+00  -1.6615923e+00  -4.8032613e-01  -1.1508781e+00  -7.4764985e-01   2.4459017e+00   9.4864343e-01  -5.6585362e-02   5.5174727e+00   8.7934046e-02  -2.5322238e+00  -2.6930766e+00   7.7402099e-01   4.4542902e-01  -3.2813677e+00  -1.2323409e+01   3.6943857e+00   1.0624457e+00   5.8432197e-01  -1.8664119e+00   2.9849079e+00   2.8449679e+00  -1.9376373e+00  -1.2758103e-01  -2.2208782e+00  -5.4808437e-01  -4.4361395e+00   7.5053816e-02  -6.3495811e-01   1.8052568e+00  -1.9757929e+00  -3.5433127e-01  -9.5670442e-01   4.1633964e-01  -6.8398577e-01   4.9752423e+00  -2.7974125e+00   2.5873311e+00  -6.8272481e+00   7.6662745e-01  -1.6774054e+00  -2.0167186e+00  -2.2282825e+00  -1.4101962e+00   2.4043160e-01   3.4685079e+00  -4.7898290e-01  -4.1601543e+00   3.2367050e+00   2.9209129e-01   4.6559796e+00   2.7674887e-01  -2.2442004e+00   1.5547050e+00  -3.0261288e+00   1.3181891e+00  -2.5143840e+00  -8.0040999e-01  -2.8413364e+00  -1.9592132e+00   7.6792201e-03  -1.7485461e+00  -1.6110611e+00  -1.0031115e+00
  -1.8633435e+00  -5.7512479e-01  -1.0312279e+00   1.2399198e+00  -1.0278322e+00  -1.3366647e+00   5.1117626e-02   2.0287143e+00  -1.3768838e+00   5.9929716e-01  -6.2224427e-01   2.6710272e+00  -2.0677695e+00   7.1815350e-01  -1.8804253e+00  -9.3655559e-01  -1.0087515e+00   1.4988505e+00  -1.1166409e+00   8.7878091e-02  -3.2364399e+00   1.0840565e+00  -1.8939811e+00   2.0512454e+00  -2.8155758e+00   1.9933405e+00  -1.0794287e+00  -1.6522389e+00  -4.2875088e-01  -8.1046899e-01  -4.4764663e-01   2.7206832e+00   1.5340173e+00   3.9636163e-01   5.8720919e+00   1.1003548e+00  -3.0158830e+00  -2.1462769e+00   7.4066909e-01   9.2281581e-01  -3.0116431e+00  -1.2139245e+01   3.6277913e+00   1.1807809e+00   2.3266723e-01  -1.6651268e+00   2.7324385e+00   2.7173980e+00  -2.2569487e+00  -4.4135636e-02  -2.9590744e+00  -6.8888671e-01  -5.2586831e+00  -4.9412689e-02  -7.2554545e-01   1.4117681e+00  -1.9406496e+00  -4.2058976e-01  -1.0442476e+00   7.9865181e-01  -6.4774195e-01   5.2967509e+00  -2.8415846e+00   2.6216261e+00  -7.6914280e+00   7.7430736e-01  -1.8465801e+00  -1.6327990e+00  -2.6186852e+00  -1.5503558e+00   4.3294957e-01   3.5983883e+00  -8.3737184e-01  -3.8515470e+00   2.8256201e+00   5.1893251e-01   3.4572398e+00  -1.7411433e-01  -2.3199854e+00   1.8874772e+00  -2.8873067e+00   1.2615080e+00  -2.0928538e+00  -1.0027996e+00  -3.0652643e+00  -2.3015329e+00  -2.7882528e-01  -2.2444642e+00  -1.8249909e+00  -1.1587791e+00
  -1.9351714e+00  -5.2958563e-01  -1.1778120e+00   1.3937813e+00  -1.4511567e+00  -1.5285104e+00  -1.8917563e-01   1.9597472e+00  -1.9711762e+00   1.1778547e-01  -8.7939466e-01   2.7173059e+00  -2.0196811e+00   6.8188556e-01  -2.1757982e+00  -1.1649170e+00  -1.6536253e+00   9.3064792e-01  -1.3567227e+00   2.5455423e-02  -3.0709667e+00   1.4382620e+00  -1.9026083e+00   2.0220793e+00  -2.6479370e+00   1.5513156e+00  -1.0913662e+00  -1.8009137e+00  -1.0401809e+00  -1.4888236e+00  -9.6399740e-01   2.0545508e+00   1.3530311e+00   4.2192725e-01   6.3418884e+00   2.3390209e+00  -2.7654482e+00  -1.9574633e+00   3.3984578e-01   6.3956497e-01  -2.7413781e+00  -1.1768436e+01   2.5876584e+00   7.1038054e-01  -2.8497563e-01  -1.7590444e+00   1.3786808e+00   1.8367491e+00  -2.3033170e+00  -6.7449302e-02  -2.8448155e+00  -4.0884967e-01  -4.7837173e+00   5.6491799e-01  -4.6055557e-01   1.4312946e+00  -2.0676672e+00  -5.6670054e-01  -7.5148117e-01   1.6568660e+00  -5.8661755e-01   5.4417758e+00  -2.8263746e+00   2.7104430e+00  -6.9625698e+00   7.6832302e-01  -1.0385917e+00  -4.6357899e-01  -3.3748682e+00  -1.7538767e+00   9.6935078e-01   4.0965397e+00  -1.1871830e+00  -4.0937795e+00   2.4754399e+00   5.2307087e-01   2.2382836e+00  -1.0636832e+00  -3.6856074e+00  -9.6486276e-02  -3.5550808e+00   4.9319766e-01  -2.0035848e+00  -1.4674224e+00  -2.4120425e+00  -1.7299143e+00  -3.1256205e-01  -2.2719588e+00  -1.3386475e+00  -1.0066168e+00
  -2.1062546e+00  -8.6539581e-01  -1.1845210e+00   1.4335114e+00  -1.2542498e+00  -1.3196167e+00  -2.4570270e-01   2.1337119e+00  -2.1299601e+00  -3.1584320e-02  -7.0815324e-01   2.6769555e+00  -1.8641851e+00   7.8818123e-01  -1.9869001e+00  -1.2954225e+00  -1.4299694e+00   8.4628043e-01  -1.1345500e+00   1.1048673e-01  -2.9878967e+00   2.1592173e+00  -1.8657977e+00   1.7929463e+00  -2.1826345e+00   2.0666241e+00  -8.6945809e-01  -1.5830614e+00  -1.0141319e+00  -1.3600498e+00  -1.5174695e+00   1.5074653e+00   1.7373394e+00   3.0770953e-01   7.5348180e+00   3.7585225e+00  -2.7633852e+00  -1.2275596e+00  -1.4537139e-01   8.6096591e-01  -3.2381181e+00  -1.1501026e+01   2.7199157e+00   4.5815245e-01   3.2648757e-01  -1.4068536e+00   1.4711844e+00   1.0913714e+00  -1.6801936e+00   5.6630396e-01  -2.9321677e+00  -4.5770892e-01  -5.4309425e+00   1.4719495e-01  -7.7888517e-01   9.1886107e-01  -2.3087274e+00  -7.6107377e-01  -3.8920748e-01   2.1738720e+00  -7.1731082e-01   5.2127597e+00  -3.3167472e+00   2.3792115e+00  -7.0686697e+00   4.2020842e-01  -5.7337235e-01   1.1148644e-01  -3.8610395e+00  -2.0266413e+00   7.8710205e-01   4.3813481e+00  -1.8363271e+00  -4.1444532e+00   1.3454013e+00   8.0377587e-01   1.6092076e+00  -1.5708151e+00  -3.6392186e+00  -7.3623577e-02  -3.9710648e+00   1.2888360e-01  -1.5893647e+00  -2.1168685e+00  -2.8056952e+00  -1.9649959e+00  -6.4547186e-01  -2.4429863e+00  -1.1852851e+00  -1.1045743e+00
  -2.6444065e+00  -9.6300875e-01  -1.1804871e+00   1.2950444e+00  -9.7080353e-01  -8.6508908e-01  -3.7651229e-01   1.9169425e+00  -1.9391918e+00  -5.6137312e-01  -1.2377055e+00   2.0169319e+00  -1.7292121e+00   4.9230828e-01  -1.9070784e+00  -1.5880681e+00  -2.2733443e+00  -1.7243429e-01  -1.4097154e+00  -2.4277274e-01  -2.6367301e+00   2.1804873e+00  -1.6606450e+00   1.3923704e+00  -1.3400045e+00   1.8898294e+00  -3.9951981e-01  -9.7086021e-01  -1.5826704e+00  -1.5703451e+00  -2.5820782e+00  -2.2220518e-01   1.0776275e+00  -3.3361096e-01   8.1741376e+00   5.0365606e+00  -1.7517507e+00   1.0063926e-01  -9.3604522e-01   1.4515838e+00  -2.8748701e+00  -8.8746042e+00   8.2116698e-01  -5.9445172e-01   1.7048313e-01  -1.4054391e+00  -4.6293794e-01  -3.3372279e-01  -9.3511651e-01   4.8646318e-01  -2.0487989e+00  -3.0850735e-01  -3.4767792e+00   1.3179020e+00  -3.7479124e-01   9.6816488e-01  -2.9455800e+00  -1.0949573e+00   6.4486849e-02   3.0390598e+00  -8.7065934e-01   4.5831979e+00  -3.2705234e+00   1.7769624e+00  -4.8744245e+00   5.5424333e-01   1.2935306e+00   1.9037369e+00  -4.5517841e+00  -2.3370677e+00   7.7065840e-01   3.9963021e+00  -2.6090793e+00  -3.6786115e+00  -2.3712341e-01   6.4201947e-01  -9.5425018e-02  -2.0070380e+00  -5.4087631e+00  -2.4020379e+00  -4.5402375e+00  -9.8300662e-01  -1.0025578e+00  -3.1115164e+00  -1.8734896e+00  -1.2624648e+00  -8.8168550e-01  -2.3530201e+00  -2.7352536e-01  -7.8724500e-01
  -1.9262124e+00  -9.2774563e-01  -1.3106893e+00   1.2037976e+00  -1.2748401e+00  -1.3280909e+00  -4.8310811e-01   1.6143679e+00  -2.6169858e+00  -9.4532622e-01  -6.5125712e-01   2.2730083e+00  -1.2124678e+00   5.0334541e-01  -1.9561599e+00  -1.6522486e+00  -1.0422446e+00   2.3034342e-01  -8.4141237e-01   9.4833901e-02  -2.7093326e+00   1.9314202e+00  -1.7517427e+00   1.1427884e+00  -1.2505486e+00   1.1230496e+00  -5.6863257e-01  -1.4688505e+00  -1.2709367e+00  -1.3577467e+00  -2.4524727e+00  -2.9752450e-01   2.0266754e+00   8.2002945e-01   8.0759186e+00   5.5662292e+00  -1.6749969e+00  -3.0152626e-01  -6.7309280e-01   1.1338755e+00  -2.7788943e+00  -7.7907035e+00   9.0130585e-01  -4.6141340e-01  -1.6368557e-01  -1.2425512e+00  -3.0461162e-01  -1.9921980e-01  -1.4317772e+00  -9.5910828e-02  -2.4363480e+00  -3.0820236e-01  -4.0345107e+00   1.2996136e+00   2.0074737e-01   8.8827265e-01  -2.0239200e+00  -1.1116682e+00   1.5355008e-01   2.7538537e+00  -1.5230968e-01   4.3796066e+00  -2.3391636e+00   2.3085829e+00  -4.9436800e+00   1.1335122e-01   6.1434721e-01   1.6469546e+00  -4.2332770e+00  -2.0651388e+00   5.1913541e-01   3.0389498e+00  -2.4575769e+00  -3.4508779e+00  -3.9645117e-02  -6.9236207e-02  -9.9340567e-01  -3.1212935e+00  -3.5601076e+00  -1.9566483e+00  -3.3169171e+00  -2.4070497e-01  -3.6614805e-01  -2.1930335e+00  -1.4199405e+00  -7.8260006e-01  -1.0127251e+00  -2.3562301e+00  -3.0466735e-01  -5.4299284e-01
  -1.1786858e+00  -9.9087023e-01  -1.3510417e+00   1.0833802e+00  -1.3135310e+00  -1.7509925e+00  -3.7056947e-01   1.5986842e+00  -3.4457177e+00  -1.1083501e+00   3.7479050e-01   2.6646453e+00  -5.2910337e-01   5.9472772e-01  -1.4660800e+00  -1.6623133e+00   1.2199543e+00   1.2287244e+00   3.0575073e-01   9.9068487e-01  -2.6058227e+00   1.6206527e+00  -1.6660689e+00   7.8349915e-01  -7.2292311e-01   9.2157010e-01  -6.0281111e-01  -1.7790744e+00  -2.1210313e-01  -4.7599996e-01  -1.6398984e+00   4.3235856e-01   3.6648111e+00   2.4599560e+00   8.4647723e+00   6.6422342e+00  -2.2202244e+00  -5.7383916e-01  -6.6588652e-01   7.0816661e-01  -3.0964892e+00  -6.2644685e+00   9.5052127e-01  -2.8384587e-01  -3.2376538e-01  -9.7133723e-01   9.9466825e-02  -1.3274217e-01  -2.2436442e+00  -5.6679178e-01  -3.8701743e+00  -6.7378702e-01  -5.6019024e+00   3.1487525e-01  -3.5811606e-01  -2.4441901e-01  -1.1627201e+00  -8.2465691e-01  -6.9422451e-01   2.1804110e+00   4.6464408e-02   4.2461977e+00  -2.0065875e+00   2.4046812e+00  -5.8236311e+00   1.4787367e-01  -3.7265342e-01   1.3820830e+00  -3.2110403e+00  -1.5059405e+00   8.8209439e-02   1.7632842e+00  -2.1145521e+00  -2.5817659e+00   2.7519599e-01   1.3246714e-01  -8.9693723e-01  -2.9823433e+00   4.5510585e-02   5.5843691e-01  -1.4467666e+00   9.6882610e-01   5.4829660e-01  -1.3828680e+00  -1.9866647e+00  -1.2279057e+00  -1.5065557e+00  -2.5292653e+00  -9.9617607e-01  -6.6521346e-01
  -1.4274315e+00  -1.0206428e+00  -1.1213278e+00   6.8623338e-01  -9.6822310e-01  -1.2275605e+00  -3.5622600e-01   1.1417783e+00  -3.0546977e+00  -1.5886746e+00   1.7791152e-01   1.6748395e+00  -2.6779695e-01   1.5305916e-01  -1.1366827e+00  -1.7113022e+00   6.3244319e-01   3.1451589e-01   1.5357299e-01   4.9013211e-01  -1.9744807e+00   1.2394661e+00  -1.3230254e+00   1.0178342e-01   2.0585288e-01   5.3425141e-01  -1.8871957e-01  -1.1554605e+00  -6.2856945e-01  -4.0650783e-01  -2.4015292e+00  -1.3661762e+00   2.7093267e+00   1.8252445e+00   8.4942855e+00   7.4362172e+00  -1.2441108e+00   5.7053780e-01  -1.1657573e+00   1.2731884e+00  -2.2533994e+00  -3.0053441e+00  -7.5953145e-01  -1.2079343e+00  -5.4003255e-01  -9.3725116e-01  -1.7145491e+00  -1.3491065e+00  -1.5062132e+00  -6.7235139e-01  -2.6344838e+00  -4.9080586e-01  -3.2637635e+00   1.4902517e+00   3.0955104e-01  -9.1759482e-02  -1.3829922e+00  -9.9619197e-01  -1.2374944e-02   2.6555342e+00   4.5178496e-01   3.6156680e+00  -1.1658059e+00   2.0140074e+00  -2.9877298e+00   3.7718138e-01   9.8305967e-01   2.6030203e+00  -4.1603640e+00  -2.2542643e+00  -3.2044343e-01   7.2393290e-01  -2.6179950e+00  -1.7123703e+00  -1.3376976e+00  -3.9083447e-01  -2.9647440e+00  -3.2035797e+00  -9.9467265e-01  -1.2551700e+00  -1.4591823e+00   4.2583413e-02   1.1756975e+00  -2.0771487e+00  -8.5833886e-01  -5.4934871e-01  -1.5528062e+00  -2.4565832e+00   1.8912577e-02  -1.9435066e-01
  -3.0255076e-01  -8.7695199e-01  -1.1880274e+00   5.6130021e-01  -1.9778755e+00  -2.0191083e+00  -3.2863670e-01   1.2705471e+00  -4.1866586e+00  -1.8788566e+00   1.3687738e+00   2.3597177e+00   2.0953396e-01   6.8339157e-01  -9.8722729e-01  -1.3541340e+00   2.7764549e+00   1.7952404e+00   1.1698177e+00   1.4879240e+00  -2.9489795e+00   1.5383512e+00  -1.5799386e+00  -2.4368117e-01  -1.2771719e+00   5.4424375e-01  -1.1966259e+00  -2.2490321e+00   5.3729760e-01   7.6822486e-02  -1.9830427e+00  -5.5245609e-01   4.4828652e+00   3.5419800e+00   8.3089540e+00   7.4515947e+00  -1.7819176e+00  -4.9808330e-01  -9.1414045e-01   3.9710388e-01  -2.9736739e+00  -3.5893126e+00   8.0517153e-01  -6.4705736e-01  -8.7505704e-01  -1.4685308e+00  -4.2159226e-01  -5.6310078e-01  -2.7511452e+00  -1.0224902e+00  -4.0275521e+00  -7.5914347e-01  -6.5098627e+00  -1.7023944e-01  -3.4214710e-01  -6.6780763e-01   2.5618711e-01  -4.9355271e-01  -2.8795509e-01   1.7306188e+00   1.1216633e+00   3.6837605e+00  -9.3599514e-01   2.6572289e+00  -4.7141752e+00  -4.6615772e-02  -1.3403825e+00   6.6085535e-01  -2.9607384e+00  -1.8663449e+00  -1.0995194e+00   3.7482783e-01  -1.4946648e+00  -1.7857462e+00  -6.3138457e-01  -2.9961272e-02  -1.9569391e+00  -3.6108754e+00   3.0261211e+00   2.0260995e+00  -3.4475668e-01   1.6556335e+00   1.4428959e+00  -4.3979168e-01  -2.0268947e+00  -9.0399283e-01  -1.8352036e+00  -2.0752147e+00  -8.2297886e-01  -5.5560532e-01
  -1.7376404e-01  -8.7160961e-01  -1.0701650e+00   1.3731646e-01  -1.8981620e+00  -2.0830670e+00  -3.4695900e-01   8.9742301e-01  -4.1115956e+00  -2.3307039e+00   1.7169414e+00   1.8468005e+00   7.4364506e-01   6.4356081e-01  -4.2833293e-01  -1.1665880e+00   3.2106164e+00   1.9271605e+00   1.3770517e+00   1.3510289e+00  -2.5541164e+00   1.3082516e+00  -1.4051515e+00  -8.7937746e-01  -1.1893317e+00   7.4075361e-02  -1.1739670e+00  -2.1411605e+00   8.8983885e-01   5.2750045e-01  -2.2556465e+00  -1.3999578e+00   4.2439669e+00   3.5407184e+00   8.3349505e+00   7.9673883e+00  -1.3682800e+00  -7.9874133e-02  -1.3351352e+00   1.9738533e-01  -2.5581623e+00  -1.3018032e+00   5.1358912e-01  -8.5320274e-01  -7.8648243e-01  -1.3140896e+00  -8.3106180e-01  -1.1579630e+00  -2.6826187e+00  -1.2085972e+00  -3.6273069e+00  -7.2960994e-01  -5.7883221e+00  -7.0465674e-02  -1.3992013e-01  -9.5493999e-01   6.8123496e-01  -2.3186358e-01  -9.4895266e-02   1.6507285e+00   1.5971324e+00   3.3228469e+00  -9.3817856e-02   2.7945992e+00  -3.0894101e+00  -4.5460815e-02  -1.2948918e+00   7.9628455e-01  -3.2161046e+00  -2.3809751e+00  -1.7627936e+00  -5.7278484e-01  -1.5720366e+00  -1.1353577e+00  -1.5601994e+00  -9.4868014e-02  -2.6224662e+00  -3.2926266e+00   3.9858031e+00   2.1983921e+00   1.5007235e-01   1.5405879e+00   1.9936217e+00  -4.0888119e-01  -1.6015687e+00  -6.4259695e-01  -1.7177890e+00  -2.0939282e+00  -4.2362976e-01  -2.7625539e-01
  -1.8498554e-01  -8.1664016e-01  -8.3059322e-01  -3.6266013e-01  -1.1825625e+00  -1.5475734e+00  -2.4015891e-01   1.9432358e-01  -3.6846398e+00  -2.6903663e+00   1.4528992e+00   5.9466002e-01   1.0212610e+00  -1.3654426e-01   2.6473745e-02  -1.1921105e+00   3.0860894e+00   1.1764593e+00   1.2969458e+00   9.0071955e-01  -1.1024698e+00   6.1131605e-01  -1.1248273e+00  -1.7015545e+00   5.2551616e-01  -6.8502951e-01  -4.1019980e-01  -1.4299638e+00   7.3760862e-01   6.9299815e-01  -2.2753107e+00  -2.6192407e+00   3.3448286e+00   3.2748802e+00   7.7570078e+00   8.3644798e+00  -7.3732969e-01   3.7525168e-01  -1.9188273e+00  -1.8613090e-01  -1.0769545e+00   3.2947802e+00  -1.5663628e+00  -1.6906661e+00  -1.6097104e+00  -1.0777109e+00  -2.6801715e+00  -2.3909671e+00  -2.3182609e+00  -1.7720085e+00  -2.4460140e+00  -6.2674264e-01  -2.8408739e+00   1.0901675e+00   5.8120789e-01  -1.1072494e+00   8.7256242e-01  -7.8178481e-02   2.0240532e-01   1.8227881e+00   2.0263493e+00   2.5078306e+00   1.0870613e+00   2.4760674e+00  -3.6708053e-01   2.6989766e-01  -2.8738907e-01   2.0417625e+00  -3.3534571e+00  -2.3850231e+00  -1.8080073e+00  -1.9585578e+00  -1.5690896e+00   4.6776479e-01  -2.3790279e+00  -4.1947014e-01  -3.9204784e+00  -2.5074864e+00   3.6547553e+00   5.4161916e-01   7.8219548e-01   6.7039424e-01   2.5501529e+00  -1.1242458e+00  -4.0953053e-01  -2.3456354e-01  -1.5722263e+00  -2.3675488e+00   4.3913860e-01   3.7345689e-01
   8.1316524e-01  -6.4310013e-01  -5.2658906e-01  -5.9113883e-01  -1.9578859e+00  -2.0537648e+00  -1.2836637e-01  -1.5260161e-01  -4.0425322e+00  -2.9352523e+00   1.7567213e+00   1.9821119e-01   1.1332129e+00  -4.2035855e-01  -1.6150838e-01  -9.4036637e-01   3.4791570e+00   1.3384744e+00   1.6097930e+00   9.8666118e-01  -1.0074438e+00   7.4380381e-01  -6.9223607e-01  -1.8965171e+00  -4.5946454e-01  -9.0548295e-01  -1.0887611e+00  -2.1325281e+00   7.2478963e-01   2.9826943e-01  -1.3900057e+00  -2.2955626e+00   3.4479626e+00   3.8613729e+00   6.6174539e+00   7.4178968e+00  -3.8625392e-01  -8.7335968e-01  -1.5101227e+00  -8.5934509e-01   3.2776525e-01   4.0545835e+00  -1.6899281e+00  -1.7731768e+00  -1.6448745e+00  -1.8401333e+00  -2.5788555e+00  -2.4011349e+00  -2.3966603e+00  -2.5780331e+00  -2.6254328e+00  -7.0385587e-01  -3.7118946e+00   1.4354558e-01   7.9810834e-01  -1.2006301e+00   2.0546458e+00  -4.4993599e-02   2.5006294e-01   9.2631153e-01   2.6504208e+00   2.0422589e+00   1.7736255e+00   2.5702230e+00  -1.0504844e-01   3.9638850e-01  -1.1985502e+00   8.9042086e-01  -2.7941865e+00  -2.8089189e+00  -1.3775516e+00  -1.7924997e+00  -1.9729535e-01   5.9205184e-01  -1.2410590e+00   2.0986968e-03  -3.1637309e+00  -1.6471501e+00   4.3583884e+00   8.9868739e-03   1.5129610e+00   9.7708236e-01   2.3482013e+00   4.2462036e-02  -7.2346943e-01  -2.2425752e-01  -1.8069434e+00  -1.7505280e+00   1.6333928e-01   1.2374043e-01
   7.8624261e-01  -7.4997829e-01  -3.1932537e-01  -8.9468008e-01  -1.4929809e+00  -2.2047414e+00   1.6687614e-01  -2.2517414e-01  -3.8370819e+00  -2.8736875e+00   2.2326064e+00  -4.7682568e-02   1.7042391e+00  -3.1582624e-01   7.4843889e-01  -5.1089389e-01   4.5494419e+00   1.8338772e+00   2.1445049e+00   1.3509887e+00  -7.4069900e-01  -1.3552092e-01  -3.5384869e-01  -2.2688570e+00  -2.2475399e-01  -1.1070624e+00  -9.8223626e-01  -2.0115393e+00   1.5697272e+00   1.2211434e+00  -1.0488548e+00  -2.2131899e+00   3.5835445e+00   4.1218517e+00   7.0446521e+00   7.4592913e+00  -7.4564791e-01  -6.0573167e-01  -2.0514930e+00  -1.2112015e+00  -5.4116672e-01   6.8934181e+00  -1.1885018e+00  -1.4536611e+00  -1.0603697e+00  -1.1123914e+00  -2.2618059e+00  -2.3837242e+00  -2.5331860e+00  -2.3595904e+00  -2.8247519e+00  -9.0037977e-01  -3.4011877e+00  -3.2851864e-01   2.7005127e-01  -2.1874315e+00   2.2922275e+00   4.5732992e-01  -2.6987671e-01   5.0281846e-01   2.8059247e+00   1.7945074e+00   1.9390153e+00   2.2098672e+00   4.9446147e-01   8.7138439e-01  -1.5171986e+00   7.8040665e-01  -1.8389249e+00  -2.3961079e+00  -2.3881902e+00  -3.5848236e+00  -9.6420700e-02   1.9049557e+00  -1.9002648e+00   1.5270961e-01  -2.5614012e+00  -1.9582457e-01   6.9642987e+00   2.3965657e+00   2.6798481e+00   1.5596032e+00   2.6871585e+00  -2.9741609e-02  -1.0939580e+00  -7.7312589e-01  -2.0258551e+00  -2.0586191e+00  -1.0628005e-01   2.4635390e-01
   1.1973751e-01  -9.1608825e-01  -4.4563312e-02  -1.2485775e+00  -1.6535252e+00  -1.9323700e+00   3.0369318e-01  -3.0516821e-01  -3.0735519e+00  -3.0336701e+00   1.4201130e+00  -1.1430201e+00   1.4224191e+00  -3.6006315e-01   8.9816006e-01  -7.9701125e-02   3.1849374e+00   1.0432536e+00   1.3940416e+00   7.9119274e-01  -1.1696681e+00   2.5287696e-01  -1.9808179e-01  -2.6365981e+00  -1.5980971e+00  -5.1787923e-01  -1.3092049e+00  -1.8396961e+00   1.3057009e+00   7.0693170e-01  -1.9941489e+00  -3.5896704e+00   2.3241063e+00   2.5093410e+00   6.9976145e+00   6.1600809e+00   2.8291794e-01   1.1089806e-01  -2.7010697e+00  -8.3469041e-01  -4.6655358e-01   8.5170508e+00  -1.0501383e+00  -2.2479570e+00  -5.4637369e-01  -1.9461952e+00  -2.5858827e+00  -3.2477767e+00  -1.4438863e+00  -2.2070769e+00  -1.5380973e+00  -8.6996694e-01  -2.6273225e+00  -2.2930272e-01   2.2949688e-01  -1.8005506e+00   1.8790805e+00   4.1268376e-01   6.8947233e-01   4.2612934e-01   2.6446835e+00   9.3472782e-01   1.5090921e+00   1.3781792e+00   1.9303525e+00   9.4289635e-01  -6.2248043e-01   4.2506194e-01  -1.3447069e+00  -2.4448703e+00  -2.8116683e+00  -3.4341783e+00   4.6463254e-01   1.9066655e+00  -2.8416606e+00   4.3653340e-01  -1.9170221e+00   4.9966882e-01   5.5826648e+00   1.7360816e+00   1.5179415e+00   7.4711860e-01   2.3535481e+00  -6.3396620e-01  -1.3163953e+00  -6.9868334e-01  -2.2789301e+00  -1.2657781e+00   5.5394160e-01   1.7437558e-01
   2.7892309e-01  -9.9611723e-01   1.0500038e-01  -1.4977127e+00  -1.2742095e+00  -1.9365059e+00   3.9245637e-01  -7.8792217e-01  -2.8106310e+00  -3.1542455e+00   1.2237277e+00  -1.8201412e+00   1.4889991e+00  -7.9475741e-01   1.1918486e+00   1.3827231e-01   3.3124719e+00   1.0308973e+00   1.2781819e+00   4.8004116e-01  -1.4478192e-01   8.3387164e-02  -9.3795165e-02  -2.8953005e+00  -9.2343712e-01  -9.8850888e-01  -9.9655252e-01  -1.6941552e+00   1.4363100e+00   7.3161729e-01  -1.4483000e+00  -3.3785556e+00   1.8547646e+00   2.3245130e+00   6.2895287e+00   5.3395643e+00   2.8427720e-01  -3.7450591e-01  -2.8895425e+00  -1.9062134e+00   4.0714951e-01   1.0767570e+01  -1.0268673e+00  -2.1383188e+00  -8.7263616e-01  -1.6592304e+00  -2.3569646e+00  -3.4877071e+00  -1.4221872e+00  -2.4386169e+00  -9.9371504e-01  -7.4316156e-01  -1.4489397e+00  -1.3628316e-01   6.6109698e-01  -1.9482733e+00   2.4303315e+00   7.4501465e-01   8.7973136e-01   1.7530022e-01   3.0028830e+00   5.7793804e-01   2.1756532e+00   1.4387814e+00   2.6868104e+00   9.1169263e-01  -8.0612390e-01   3.1302331e-01  -7.4708411e-01  -1.9226526e+00  -2.6572943e+00  -3.8549674e+00   9.8844908e-01   2.6574093e+00  -2.5338252e+00   4.8803964e-01  -1.2906411e+00   1.2964623e+00   6.0675301e+00   1.4773117e+00   1.8755718e+00   4.2279518e-01   2.2670826e+00  -7.8800075e-01  -9.7477444e-01  -7.7829899e-01  -1.9553345e+00  -1.6226986e+00   8.2156704e-01   5.3698432e-01
   5.8759784e-01  -1.1120535e+00   4.1233836e-01  -1.6484726e+00  -1.0414167e+00  -2.0215494e+00   6.5910719e-01  -1.0784074e+00  -2.5213630e+00  -2.9866125e+00   1.1658247e+00  -2.3566072e+00   1.5755912e+00  -1.1755519e+00   1.4731608e+00   3.5365259e-01   3.2112893e+00   8.8852734e-01   1.3339267e+00   1.8866154e-01   7.8584515e-01  -1.9974809e-01   1.9683836e-01  -3.0943417e+00  -7.6591934e-01  -1.3092505e+00  -9.1827411e-01  -1.6369918e+00   1.3851656e+00   6.8853799e-01  -5.9286099e-01  -3.0106038e+00   1.4527637e+00   1.8546799e+00   5.1577376e+00   3.8121286e+00   1.5242312e-01  -8.4956887e-01  -2.7567914e+00  -2.5553502e+00   1.4676744e+00   1.1626276e+01  -8.5038953e-01  -2.0617509e+00  -1.0544898e+00  -1.5598524e+00  -2.0568107e+00  -3.6313122e+00  -1.3540461e+00  -2.5507896e+00  -6.8334262e-01  -6.6522667e-01  -9.4316114e-01  -3.5047979e-01   8.8521511e-01  -2.1018733e+00   2.8723293e+00   8.9759688e-01   1.2679419e+00  -2.6928985e-01   3.4867515e+00   4.3497183e-01   2.9492049e+00   1.4630080e+00   3.3042295e+00   1.0267361e+00  -9.9275843e-01  -2.3263292e-01  -2.5070975e-01  -1.7040130e+00  -2.2699603e+00  -3.9008755e+00   1.5456731e+00   3.2689194e+00  -2.0726251e+00   9.4800381e-01  -1.1478387e+00   1.7852086e+00   6.0905867e+00   1.3352041e+00   2.2381777e+00   1.3562073e-01   2.2247531e+00  -8.1219374e-01  -8.5236465e-01  -9.5661477e-01  -1.6666172e+00  -1.7421048e+00   9.4691779e-01   6.7877236e-01
   4.9472886e-01  -1.1450488e+00   8.1058271e-01  -1.6969752e+00  -9.2780601e-01  -2.0276118e+00   7.2548236e-01  -1.5840858e+00  -2.1279667e+00  -3.2110456e+00   2.0992775e-01  -3.2769815e+00   1.2504625e+00  -1.8717751e+00   1.3297403e+00   4.2501355e-01   1.8087325e+00  -2.0586722e-01   6.9119469e-01  -5.3411458e-01   2.0239210e+00  -2.8967248e-01   9.8480949e-01  -2.8774149e+00  -9.9912931e-02  -1.7008047e+00  -6.4519493e-01  -1.3384456e+00   3.4025673e-01  -2.5884351e-01   1.7169956e-01  -2.9760759e+00  -1.2023316e-01   7.2306416e-01   4.0139895e+00   2.4531949e+00   6.7904602e-01  -1.1889659e+00  -2.8444973e+00  -3.2014109e+00   3.1790175e+00   1.3736891e+01  -2.1396622e+00  -2.3621483e+00  -1.2178034e+00  -1.6238675e+00  -2.9989193e+00  -4.2681992e+00  -7.9434326e-01  -2.7234536e+00   2.8931988e-01  -2.1681122e-01   1.4800093e+00   4.0848540e-01   1.6264660e+00  -1.8391452e+00   2.7973373e+00   7.7896339e-01   1.4684087e+00  -3.7326705e-01   3.5024383e+00   7.0219129e-02   3.4903008e+00   1.0689847e+00   5.5086417e+00   1.6837417e+00  -1.2599810e-02   2.3678715e-01  -4.6101930e-01  -1.9590468e+00  -1.0704903e+00  -3.5415400e+00   1.9758487e+00   3.7326187e+00  -1.5017082e+00   1.4115690e+00  -1.1828889e+00   2.6370631e+00   3.9397382e+00  -1.6050774e+00   1.9331910e+00  -1.0491505e+00   1.7148015e+00  -1.2441882e+00   1.3949200e-01  -4.1896658e-01  -1.3219229e+00  -1.4487757e+00   1.5662318e+00   9.8998512e-01
   2.1939871e-01  -7.9585056e-01   1.0298629e+00  -1.6853825e+00  -9.1621346e-01  -1.9376700e+00   9.0026072e-01  -1.6740741e+00  -1.8619491e+00  -3.2134812e+00  -2.1888370e-01  -3.7372686e+00   9.8884773e-01  -2.1765187e+00   1.6231742e+00   6.8507788e-01   5.3258158e-01  -5.8739035e-01   3.3697968e-01  -7.1827883e-01   2.5644649e+00  -6.3116665e-01   1.0740434e+00  -2.8735114e+00  -8.2966136e-02  -1.8429785e+00  -6.3299505e-01  -1.0384868e+00   9.3270699e-02  -4.2905884e-01   3.6843988e-01  -2.8555240e+00  -1.2052742e+00  -2.0099037e-01   3.1642333e+00   1.3659040e+00   6.0452712e-01  -8.9775068e-01  -3.0977246e+00  -3.2664426e+00   3.8100650e+00   1.4174390e+01  -2.3052580e+00  -2.4546921e+00  -1.8505268e+00  -2.0121721e+00  -3.7419232e+00  -4.5515474e+00  -1.0110524e+00  -2.6674021e+00   5.7756793e-01  -9.5048310e-02   2.5185355e+00   8.8114794e-01   1.3716560e+00  -1.7859031e+00   2.5234127e+00   1.2392905e+00   1.6419430e+00  -1.8307513e-02   3.3400638e+00   4.3569819e-01   3.3774259e+00   8.4437394e-01   6.0468155e+00   2.2128580e+00   5.6716534e-01   5.3720840e-01   5.1447538e-03  -1.4023536e+00  -8.3180378e-01  -3.0336416e+00   2.2264290e+00   4.0053550e+00  -1.8186490e+00   1.8773624e+00  -1.0990902e+00   3.3428875e+00   2.1637588e+00  -2.1406588e+00   9.4825984e-01  -1.9085180e+00   1.2310939e+00  -2.0088552e+00   2.4398201e-01  -6.8695310e-01  -1.0884428e+00  -1.7411327e+00   1.8904695e+00   9.4720431e-01
   2.3045546e-01  -9.1020077e-01   1.1505736e+00  -1.4864263e+00  -6.0513071e-01  -2.2141613e+00   1.0591104e+00  -1.7595863e+00  -1.5802625e+00  -3.0429951e+00  -9.5992297e-01  -4.0428066e+00   6.4316746e-01  -2.5332900e+00   1.3849983e+00   8.0823274e-01   1.0511305e-01  -9.8534659e-01   1.3400135e-01  -7.7183203e-01   2.9504017e+00  -7.7468555e-01   1.3549011e+00  -2.3609271e+00   1.4362988e-01  -1.9002115e+00  -4.3550521e-01  -1.1753584e+00  -2.2793116e-01  -8.1433726e-01   1.0715929e+00  -2.0578679e+00  -1.5418415e+00  -7.0309055e-01   2.5027431e+00  -2.5856691e-01   5.0782034e-01  -1.4794921e+00  -3.2439373e+00  -3.9452338e+00   3.7174008e+00   1.5448425e+01  -1.4368272e+00  -1.8588159e+00  -1.0595180e+00  -1.4499690e+00  -2.4247957e+00  -4.0598129e+00  -2.4737398e-01  -2.5300642e+00   9.0941291e-01  -1.4642875e-01   2.9295203e+00   4.9505184e-01   1.6592096e+00  -1.8542617e+00   2.6336799e+00   1.1386031e+00   1.6220299e+00  -4.3621730e-01   2.9255601e+00  -3.2997674e-01   2.6997612e+00   1.3990162e-01   5.1964250e+00   2.0307043e+00   5.6917811e-01   1.2807539e-01   1.7347728e+00  -5.2261322e-02  -1.0333319e-01  -2.8355309e+00   2.7044874e+00   4.3985311e+00  -1.2098528e+00   2.1354680e+00   6.1672167e-01   4.5035378e+00   1.7014162e+00  -2.7277533e+00   9.4921195e-01  -2.0575353e+00   5.0753582e-01  -2.1274662e+00  -1.8523703e-01  -1.1107644e+00  -1.3369004e+00  -1.8249321e+00   1.5099630e+00   9.0725491e-01
   9.1825188e-01  -7.8454530e-01   1.3311979e+00  -1.1642323e+00  -7.0526845e-01  -2.6794908e+00   1.1922602e+00  -1.8664070e+00  -2.0503941e+00  -3.0230929e+00  -1.0013332e+00  -3.7678675e+00   4.1032764e-01  -2.9299444e+00   1.2667785e+00   8.3538532e-01   1.9840973e-01  -7.6208473e-01   3.7615886e-01  -6.3786928e-01   3.8722059e+00  -8.4297749e-01   1.6743165e+00  -1.8359539e+00   9.3958527e-01  -2.2570717e+00  -3.9549923e-01  -1.3871897e+00  -4.6011758e-01  -1.0258849e+00   2.7623118e+00  -1.3751780e-01  -1.4815476e+00  -5.5233216e-01   8.3963282e-01  -1.7945395e+00  -2.4654574e-01  -2.4521041e+00  -2.7078089e+00  -4.9456610e+00   4.7453610e+00   1.4861284e+01  -1.0010636e+00  -9.8511108e-01  -1.7492236e+00  -1.2444712e+00  -1.6114967e+00  -3.2576333e+00  -9.6155379e-01  -2.5632264e+00   2.4353587e-01   7.6053886e-02   2.6648888e+00   1.4096919e-01   1.7852057e+00  -1.9293515e+00   3.3689398e+00   1.3650427e+00   1.2963345e+00  -8.6570409e-01   3.0415322e+00   1.6918577e-01   3.0284684e+00   4.7423777e-01   4.3360685e+00   2.2470482e+00  -3.2709655e-01  -6.1447926e-01   2.4025292e+00   6.4763347e-01   1.0429652e+00  -2.0463834e+00   3.3042903e+00   4.6203254e+00   1.6716663e-01   2.8583014e+00   1.1095130e+00   4.5058258e+00   1.7564244e+00  -2.7824363e+00   1.2330104e+00  -2.0501530e+00   3.6827630e-02  -1.7131867e+00  -2.0941423e-01  -1.3302732e+00  -9.0925923e-01  -2.1257660e+00   1.0828632e+00   8.7826638e-01
   2.4681372e-01  -5.7778539e-01   1.3119387e+00  -9.5278564e-01  -3.6176671e-01  -2.4935237e+00   1.2051892e+00  -1.8446306e+00  -1.6170549e+00  -2.9627735e+00  -1.8796017e+00  -4.2176570e+00  -9.2394295e-02  -3.2291713e+00   1.3706065e+00   8.4303531e-01  -1.4094847e+00  -1.3893156e+00  -3.1247583e-01  -9.7342793e-01   4.5420505e+00  -7.0234447e-01   1.4875721e+00  -1.5471337e+00   1.4018813e+00  -2.1577018e+00   8.6507496e-03  -8.8204767e-01  -8.1464340e-01  -1.3021094e+00   2.6565988e+00   2.7312215e-02  -2.5589284e+00  -1.8486739e+00   4.4932896e-01  -2.3585728e+00  -2.4328492e-01  -1.8962251e+00  -3.2086887e+00  -4.9908205e+00   5.1421340e+00   1.4773715e+01  -9.6594039e-01  -1.0991139e+00  -1.7469730e+00  -1.2548267e+00  -1.7267017e+00  -3.8309976e+00  -3.7926214e-01  -2.2531469e+00   6.3600468e-01   1.2954817e-01   3.6156618e+00   4.3965035e-01   1.4651121e+00  -1.9304449e+00   2.5429481e+00   1.6113251e+00   1.4487687e+00  -1.0277210e-01   2.1530272e+00   2.4007506e-01   2.0171176e+00  -1.2752628e-01   3.9179725e+00   2.2554009e+00   9.0199722e-01   3.0412099e-01   3.2468154e+00   1.8419012e+00   1.7347241e+00  -8.1997624e-01   3.1264707e+00   4.5271174e+00  -2.6768196e-01   3.2947460e+00   1.8243738e+00   5.2720403e+00  -1.0862691e+00  -4.1357802e+00  -3.9696334e-01  -3.4331869e+00  -5.3049253e-01  -3.0887588e+00  -3.8626222e-01  -1.9063063e+00  -8.4232607e-01  -2.6706111e+00   1.3259480e+00   7.4442659e-01
   1.0168310e-01  -3.5993034e-01   1.4910423e+00  -6.0530665e-01  -9.8867216e-02  -2.5148881e+00   1.3591616e+00  -1.6737349e+00  -1.5174051e+00  -2.9527410e+00  -2.4886144e+00  -4.2803840e+00  -4.5782231e-01  -3.5869720e+00   1.3310703e+00   7.4098935e-01  -2.7667023e+00  -2.2117656e+00  -4.3109771e-01  -1.0446917e+00   5.2945963e+00  -1.1516519e+00   1.8338027e+00  -1.1822245e+00   2.2092787e+00  -2.4528077e+00   3.5054586e-01  -6.1109221e-01  -1.5786704e+00  -1.5022707e+00   2.9770706e+00   3.3002534e-01  -3.4363110e+00  -2.9036643e+00  -5.9575808e-01  -3.0677143e+00  -5.5591924e-01  -1.5236432e+00  -3.6888914e+00  -5.2571225e+00   5.2723061e+00   1.4907288e+01  -1.1990412e+00  -7.2672527e-01  -1.8800248e+00  -7.6841346e-01  -1.9264286e+00  -3.7123678e+00   7.2313249e-02  -1.6140383e+00   1.0799049e+00   1.9395217e-01   4.6687652e+00   7.7604441e-01   1.4039645e+00  -1.9755547e+00   2.1996990e+00   1.5995640e+00   1.5452823e+00   3.9333656e-01   1.6118943e+00   9.5888660e-02   1.3209398e+00  -7.8511372e-01   3.8533609e+00   2.3973928e+00   1.5290568e+00   8.1346976e-01   3.5357545e+00   2.3883897e+00   2.6645458e+00   1.7275710e-01   2.7473492e+00   5.1682293e+00  -8.6787680e-01   4.1849766e+00   1.6874940e+00   5.9153353e+00  -3.4903900e+00  -5.7804719e+00  -1.4646200e+00  -4.5981263e+00  -1.1564672e+00  -4.1068156e+00  -4.7848358e-01  -2.2224719e+00  -7.1081450e-01  -3.0782378e+00   1.2246453e+00   7.0094972e-01
  -7.4598350e-01  -7.0960594e-01   1.4498964e+00  -2.9119921e-01   4.7376194e-01  -2.2096447e+00   1.3048670e+00  -1.7919838e+00  -7.7830001e-01  -2.6900601e+00  -3.8890028e+00  -4.6893888e+00  -1.0575449e+00  -3.9292350e+00   9.5543205e-01   4.4422934e-01  -4.3459693e+00  -3.5190109e+00  -1.4012005e+00  -1.9067992e+00   5.8267090e+00  -1.2882576e+00   1.9027566e+00  -5.7785346e-01   2.9656596e+00  -2.6266379e+00   9.2949135e-01   2.2396954e-02  -2.6117536e+00  -2.1865692e+00   2.8531153e+00   1.7615271e-01  -4.5826057e+00  -4.5039069e+00  -1.1166592e+00  -4.2182093e+00   4.4684204e-02  -1.0163940e+00  -3.5933913e+00  -5.0146686e+00   5.5590450e+00   1.4677760e+01  -1.8717666e+00  -1.1336890e+00  -1.5426747e+00  -3.1421363e-01  -2.1740268e+00  -4.3578877e+00   1.2271650e+00  -1.2374680e+00   2.0654513e+00   6.3756593e-01   6.6534735e+00   1.7540063e+00   2.0019968e+00  -1.3984493e+00   1.1040316e+00   1.0292808e+00   2.1878473e+00   9.7311812e-01   1.2078174e+00  -5.2810927e-02   1.1226723e+00  -1.3569834e+00   4.8483483e+00   2.4172744e+00   3.5195855e+00   1.9362693e+00   3.7289544e+00   3.3083115e+00   3.6838456e+00   7.4556260e-01   2.1995356e+00   4.9318905e+00  -9.3482662e-01   3.7521216e+00   1.1456171e+00   4.8907950e+00  -6.4345887e+00  -8.4117754e+00  -2.3750198e+00  -5.9068929e+00  -1.3463178e+00  -5.2103766e+00   4.9963714e-01  -1.7204221e+00  -4.8438811e-01  -3.1285511e+00   1.9264511e+00   1.0530181e+00
  -3.8522492e-01  -4.0092356e-01   1.5661919e+00   1.7044485e-01   2.0922875e-01  -2.5588704e+00   1.4041906e+00  -1.5261672e+00  -1.1712831e+00  -2.4402000e+00  -3.9797889e+00  -4.1475983e+00  -1.4630991e+00  -3.9333093e+00   6.0802969e-01   4.7691322e-01  -4.8824266e+00  -3.7597031e+00  -1.3638525e+00  -1.5729899e+00   6.0218733e+00  -1.0059797e+00   2.0475858e+00   1.4375584e-01   3.1937368e+00  -2.4800119e+00   8.4193004e-01  -3.0712512e-01  -3.0135203e+00  -2.6268968e+00   3.7604451e+00   1.5020878e+00  -4.6364432e+00  -4.7057691e+00  -2.2814674e+00  -5.3176992e+00  -5.8216079e-01  -1.4580894e+00  -3.0521346e+00  -5.0513527e+00   5.6486491e+00   1.3116707e+01  -1.0600155e+00  -5.4995771e-01  -1.6180465e+00  -3.1399798e-01  -1.3510221e+00  -3.6902377e+00   1.3021211e+00  -8.1743504e-01   1.6166802e+00   7.3533103e-01   5.5613346e+00   1.3044003e+00   1.9632596e+00  -1.2075183e+00   1.1170698e+00   9.5500662e-01   2.0612788e+00   7.3114966e-01   7.9777785e-01   1.8061295e-01   4.1942665e-01  -1.5709094e+00   3.0314770e+00   2.3211188e+00   2.8027604e+00   1.0526335e+00   4.4236283e+00   4.0711349e+00   4.7821869e+00   1.7842346e+00   2.6489613e+00   4.6997238e+00   6.4743332e-02   3.8904474e+00   1.5874257e+00   4.5641702e+00  -7.2933767e+00  -8.4478076e+00  -2.6810794e+00  -5.9653069e+00  -2.0370005e+00  -4.9842598e+00   1.8478643e-02  -2.0812747e+00  -5.4797235e-01  -2.8744840e+00   1.3616637e+00   7.7475047e-01
  -1.6923999e-01   7.6214666e-02   1.3593551e+00   6.2842007e-01   1.0765719e-01  -2.9463020e+00   1.5068717e+00  -1.0236088e+00  -1.7790288e+00  -2.3694328e+00  -3.6695669e+00  -3.2126823e+00  -1.5828595e+00  -3.7915637e+00   7.5570274e-01   3.5576276e-01  -4.5244301e+00  -3.1867345e+00  -7.8345450e-01  -7.4614423e-01   5.7208552e+00  -1.7012856e+00   1.7488360e+00   5.9754802e-01   3.5728482e+00  -2.6797364e+00   8.0691789e-01  -4.3645295e-01  -2.5286051e+00  -1.8034357e+00   4.2774054e+00   2.8723751e+00  -3.9347654e+00  -4.2331227e+00  -3.0086031e+00  -5.2619312e+00  -1.4262760e+00  -1.0434106e+00  -3.0851442e+00  -4.8444677e+00   4.8332196e+00   1.1644488e+01  -3.9840334e-01   2.5346529e-01  -2.1511090e+00  -1.0988647e-01  -7.3356460e-01  -2.7493125e+00   4.6332469e-01  -6.8600154e-01   3.1374104e-01   4.0326572e-01   4.1140056e+00   7.8298454e-01   1.0459488e+00  -1.5723887e+00   1.1252935e+00   1.3219162e+00   1.2282322e+00   9.8426496e-01   8.6130220e-02   7.3985347e-01  -5.6801260e-01  -1.7024931e+00   6.3124197e-01   2.3961599e+00   2.2857542e+00   1.0089480e+00   5.7703564e+00   5.5626160e+00   4.8622747e+00   2.2143300e+00   2.5113714e+00   5.0200946e+00  -1.5374452e-01   4.3094112e+00   1.9201544e+00   4.6108113e+00  -7.0552327e+00  -6.7490899e+00  -2.8661764e+00  -5.6935722e+00  -2.1597388e+00  -5.0701479e+00  -8.9280732e-01  -2.9198299e+00  -7.4683772e-01  -3.5452670e+00   3.9770931e-01   3.5748650e-01
  -7.3372425e-01   1.6398582e-01   1.0173097e+00   9.0071645e-01   7.3414741e-01  -2.9712320e+00   1.5344823e+00  -4.9587535e-01  -1.3635444e+00  -2.2681961e+00  -3.8398196e+00  -2.6509413e+00  -1.5220672e+00  -3.4818805e+00   1.0044169e+00   7.1085939e-02  -4.5795607e+00  -3.0478454e+00  -3.9619534e-01  -4.2430193e-01   4.7356022e+00  -2.8389533e+00   1.3777022e+00   8.1854612e-01   3.5099269e+00  -2.9280890e+00   1.0379103e+00  -1.3195557e-01  -2.1067958e+00  -4.4856532e-01   3.2698845e+00   2.5366796e+00  -3.5681879e+00  -4.8160261e+00  -2.9212740e+00  -5.2355516e+00  -1.2592583e+00   7.9564028e-01  -3.7237431e+00  -3.5851750e+00   2.8691756e+00   1.0909804e+01   7.1658119e-01   9.5914203e-01  -1.1715333e+00   8.4728004e-01   5.3975295e-01  -1.9028329e+00   9.1860566e-01  -2.9212054e-01   1.7433173e-01  -1.6279354e-01   3.6618367e+00   6.8434932e-01   5.5938643e-01  -1.5635966e+00   4.4552340e-01   1.1692138e+00   1.1620100e+00   1.4686187e+00  -7.1959764e-01   2.6863478e-01  -1.6571301e+00  -2.2895013e+00  -5.7250324e-01   1.8979439e+00   2.9926590e+00   1.4199568e+00   7.0762061e+00   6.9119440e+00   3.8747782e+00   1.8763196e+00   1.1633366e+00   5.4117443e+00  -2.5150124e+00   4.2381847e+00   1.6822592e+00   4.4385533e+00  -7.5417102e+00  -5.5089722e+00  -3.3318970e+00  -5.5854901e+00  -1.8232441e+00  -5.6874784e+00  -1.5398755e+00  -3.3238160e+00  -1.0526360e+00  -4.2411516e+00  -1.5740696e-01   1.9541807e-01
  -4.7678168e-01   4.6592505e-01   1.0595189e+00   1.2425720e+00   8.3521497e-01  -2.9441566e+00   1.4484678e+00  -5.4399851e-01  -1.7627432e+00  -2.1365779e+00  -3.9732357e+00  -2.2920689e+00  -1.8282837e+00  -3.7037285e+00   6.6290760e-01  -2.1753296e-01  -4.8389686e+00  -3.6298520e+00  -4.9048458e-01  -3.6388367e-01   5.6395883e+00  -2.8759696e+00   1.5915266e+00   1.3349780e+00   5.2002288e+00  -3.3051240e+00   1.5073749e+00   2.1143739e-02  -2.7214878e+00  -8.5914067e-01   4.1540781e+00   3.4128601e+00  -3.8808420e+00  -4.7287013e+00  -3.9417190e+00  -4.9413481e+00  -1.6521428e+00   5.3897281e-01  -3.1832995e+00  -3.7881800e+00   3.6468199e+00   1.0443914e+01  -4.3164189e-01   9.4139218e-01  -1.9832653e+00   1.1286575e+00  -1.7238837e-01  -2.0324718e+00   8.1540467e-01  -1.7540664e-01  -1.9389352e-02   1.7716898e-01   4.1444482e+00   1.1501177e+00   8.8800995e-01  -1.3710844e+00   2.7427487e-01   1.0124595e+00   8.0473903e-01   1.5945700e+00  -9.3873027e-01   5.9064880e-01  -1.4710988e+00  -2.2525957e+00  -6.2926943e-01   2.1796465e+00   3.0416609e+00   1.8519209e+00   6.5801620e+00   7.1817254e+00   5.1213217e+00   2.1726623e+00   1.1573635e+00   5.6347616e+00  -1.5898959e+00   3.7763268e+00   5.8806861e-01   3.5705764e+00  -8.4385676e+00  -6.7650229e+00  -3.0537880e+00  -6.0317351e+00  -1.9683939e+00  -5.7925835e+00  -7.8411797e-01  -2.9922720e+00  -7.5759780e-01  -4.1218948e+00  -1.8185373e-01   4.4393811e-01
  -7.6462056e-01   3.8945061e-01   7.7231927e-01   1.5537130e+00   6.8435820e-01  -2.6449054e+00   1.2541341e+00  -3.3534653e-01  -1.9027333e+00  -2.0825773e+00  -4.6256485e+00  -1.9466879e+00  -2.5057323e+00  -3.7255819e+00   8.1406536e-02  -6.7390690e-01  -4.7553231e+00  -3.8306200e+00  -7.9069158e-01  -3.8336846e-01   4.8578475e+00  -2.7420166e+00   1.2520750e+00   1.8239605e+00   5.5494011e+00  -2.9242045e+00   1.5585990e+00   3.0838203e-01  -2.8903246e+00  -9.6166609e-01   4.0780952e+00   3.8967629e+00  -3.5824723e+00  -4.7089182e+00  -4.4207030e+00  -5.0356545e+00  -1.0853056e+00   1.0271201e+00  -2.6343709e+00  -3.0168965e+00   3.6111817e+00   8.9241078e+00  -1.5097963e+00   3.5456498e-01  -2.7450168e+00   5.0546863e-01  -6.6117612e-01  -2.1619254e+00   5.9231516e-01  -5.7838935e-01  -5.5846544e-01   2.8498868e-01   3.6584584e+00   1.3839705e+00   7.4433850e-01  -7.4835588e-01  -1.8673024e-01   5.7795707e-01   6.2506656e-01   1.7505694e+00  -1.4242942e+00   7.2209596e-01  -1.7926925e+00  -2.3932586e+00  -9.5518365e-01   2.4149996e+00   3.8031405e+00   2.2319003e+00   6.9490375e+00   8.0971061e+00   5.4893769e+00   2.5599432e+00   1.2716066e+00   5.0786324e+00  -1.2257595e+00   3.2218213e+00   4.3816382e-02   1.7297175e+00  -8.9767217e+00  -6.9972641e+00  -3.2146748e+00  -6.0145314e+00  -1.7174779e+00  -5.6894814e+00  -4.7057493e-01  -2.4503349e+00  -8.5124102e-01  -3.6594633e+00  -1.3733919e-01   3.9011143e-01
  -1.2854385e+00   4.7563949e-01   5.7375913e-01   1.6694640e+00   9.2932568e-01  -2.4603480e+00   1.0749248e+00  -2.8280783e-01  -1.4992008e+00  -1.8813762e+00  -5.0468757e+00  -1.8236051e+00  -2.6035536e+00  -3.5309306e+00  -1.5470601e-01  -9.1946213e-01  -5.4354000e+00  -4.5871667e+00  -1.2600292e+00  -6.8807275e-01   4.6065186e+00  -3.1491986e+00   1.1572785e+00   2.0936681e+00   5.8513459e+00  -3.3207238e+00   1.8332114e+00   5.6095765e-01  -3.3026743e+00  -1.0010451e+00   3.3746645e+00   3.1731284e+00  -4.2020345e+00  -5.2686620e+00  -4.4555973e+00  -4.4826382e+00  -4.8100287e-01   1.8568809e+00  -2.6302422e+00  -2.2524382e+00   3.2081343e+00   8.6982747e+00  -2.3487117e+00  -8.1327810e-02  -2.4287976e+00   8.7364484e-01  -1.3483770e+00  -2.6559291e+00   1.3346809e+00  -4.7582449e-01   4.9791011e-02   4.2280071e-01   4.4691947e+00   1.9950418e+00   1.0746239e+00  -2.6746327e-01  -1.0696903e+00   1.4000246e-01   7.7125402e-01   2.2262404e+00  -1.7184923e+00   4.9525381e-01  -1.9329077e+00  -2.6880541e+00  -2.2277738e-01   2.4261441e+00   4.8963239e+00   3.1183842e+00   6.5344540e+00   8.2384467e+00   5.5704228e+00   2.1520742e+00   6.9436720e-01   5.0472191e+00  -1.8178579e+00   2.1088096e+00  -1.0206522e+00   9.3912575e-01  -1.0357527e+01  -8.2028969e+00  -3.3838096e+00  -6.5257995e+00  -1.5838781e+00  -6.1099063e+00   2.9482060e-01  -1.8496402e+00  -8.6381129e-01  -3.4173518e+00   1.4857089e-01   6.8816130e-01
  -1.0414361e+00   5.8205006e-01   4.1211798e-01   1.8711511e+00   5.8315061e-01  -2.5986902e+00   9.1292499e-01   4.5422176e-02  -1.9850703e+00  -1.6594815e+00  -4.6321153e+00  -1.0416611e+00  -2.7315612e+00  -3.0782804e+00  -3.9261613e-01  -1.0400137e+00  -4.5464716e+00  -4.1116799e+00  -1.0212549e+00  -2.5885586e-01   3.9580656e+00  -2.8171402e+00   1.0597278e+00   2.4484761e+00   5.8530893e+00  -3.0170832e+00   1.6091104e+00   2.9381112e-01  -2.9952755e+00  -8.1299095e-01   3.7070203e+00   4.0637158e+00  -3.5368051e+00  -4.5696729e+00  -4.5036019e+00  -3.7186506e+00  -7.5938627e-01   1.7891656e+00  -2.1179399e+00  -2.0233588e+00   2.7121667e+00   6.7205196e+00  -2.2877831e+00   3.3867952e-02  -2.4661820e+00   7.7597566e-01  -9.5874772e-01  -2.3855689e+00   9.3429767e-01  -4.1879607e-01  -9.5435926e-01   3.9303584e-01   2.5246546e+00   1.1191243e+00   5.5191102e-01  -2.9768528e-01  -1.0370181e+00   5.0941400e-02   1.9438994e-01   1.9770090e+00  -1.9588098e+00   8.1921303e-01  -2.2102909e+00  -2.4683692e+00  -1.2700804e+00   2.5720210e+00   4.1372179e+00   2.5981515e+00   6.3032618e+00   8.1837525e+00   5.6080113e+00   2.2347357e+00   9.2731830e-01   4.6397133e+00  -1.2412272e+00   1.7607888e+00  -1.0751431e+00   1.0563371e-01  -9.0411805e+00  -6.7971998e+00  -2.8463999e+00  -5.8360794e+00  -1.5059606e+00  -5.4360466e+00  -4.5418377e-02  -1.7955914e+00  -9.2245976e-01  -2.9400405e+00  -4.1629824e-01   5.0620223e-01
  -4.7594916e-01   1.2912897e+00   4.8500307e-01   1.7802009e+00   7.3497668e-01  -2.3704496e+00   1.2165717e+00   5.9061817e-01  -2.0061399e+00  -7.8976976e-01  -2.8859726e+00  -2.8739255e-01  -2.1777358e+00  -2.4713333e+00   2.6864758e-01  -7.2190518e-01  -3.9285998e+00  -3.4322200e+00  -8.8930255e-02   6.1249046e-01   3.8324670e+00  -3.0189887e+00   6.0627416e-01   1.9680947e+00   5.7587273e+00  -2.8296045e+00   1.5146391e+00   5.1902700e-02  -1.9723518e+00   3.8300572e-01   3.5940113e+00   4.1364081e+00  -2.9181277e+00  -3.9324054e+00  -4.7692201e+00  -2.7470777e+00  -1.9156200e+00   2.2844790e+00  -1.8509730e+00  -1.0818970e+00   1.9433664e+00   4.8219585e+00  -9.2452778e-01   2.9477581e-01  -2.6767516e+00   8.4398570e-01  -4.7433845e-01  -2.0575671e+00   7.2609691e-01   9.4976932e-02  -1.4914334e+00  -1.9836652e-01  -2.3197149e-01  -1.0761460e-01  -3.0751283e-01  -6.9275840e-01  -1.0588476e+00   4.6878619e-01   2.3560016e-01   1.9441680e+00  -1.8137609e+00   1.1340852e+00  -2.6448216e+00  -2.3791085e+00  -3.8389228e+00   2.1353993e+00   2.2990526e+00   1.4141020e+00   6.1112791e+00   7.9897539e+00   4.7773247e+00   1.8781940e+00   1.1206834e+00   5.1974459e+00  -1.8475714e+00   1.1273536e+00  -1.5093791e+00   5.0163864e-01  -7.8965909e+00  -3.5379719e+00  -2.5160433e+00  -5.2252206e+00  -1.4358200e+00  -5.2856459e+00  -1.3901398e+00  -3.0493198e+00  -1.2046518e+00  -3.1947799e+00  -1.2837431e+00   1.3594099e-01
  -5.1535234e-01   1.4381136e+00   1.7959350e-01   1.7207755e+00   7.2270923e-01  -2.3032357e+00   1.0876271e+00   7.4007136e-01  -2.0742649e+00  -7.1653636e-01  -2.4896247e+00   2.8819961e-01  -1.8673103e+00  -2.1181973e+00   3.3615906e-01  -9.9694506e-01  -2.9108444e+00  -2.9818856e+00   3.1298501e-01   8.9297788e-01   2.8014200e+00  -4.0946488e+00   3.8069722e-01   1.8267782e+00   5.7058951e+00  -3.3449217e+00   1.4142759e+00   1.5963589e-01  -1.4543507e+00   1.3214589e+00   3.2084887e+00   3.8977023e+00  -2.3318102e+00  -3.2382394e+00  -4.9192938e+00  -1.9627873e+00  -1.5587691e+00   3.2941784e+00  -1.6620761e+00  -7.1186024e-02   1.2923457e+00   4.3500672e+00  -1.8931748e+00   1.0216084e-01  -3.3108002e+00   8.4267271e-01  -1.2458812e+00  -1.7624001e+00  -2.4886959e-01  -5.7694289e-01  -2.1549498e+00  -3.6175481e-01  -6.4975595e-01   1.5548706e-01  -5.0872830e-01  -4.4356479e-01  -1.1777463e+00   4.0259833e-01  -2.6478721e-01   1.9251002e+00  -1.6600954e+00   1.3189568e+00  -1.9657882e+00  -1.9685203e+00  -3.0885333e+00   2.6389124e+00   2.4266903e+00   1.7634939e+00   5.8295798e+00   7.9597319e+00   3.7397771e+00   4.0814161e-01   7.3479020e-01   5.5214049e+00  -2.5868567e+00   3.3740476e-01  -3.1545519e+00  -7.1441254e-01  -6.4205293e+00  -1.9460186e+00  -1.4175659e+00  -4.3093174e+00  -5.7119835e-01  -4.6425848e+00  -7.5068853e-01  -2.2615662e+00  -1.1029164e+00  -2.9890369e+00  -1.4198178e+00   3.4844198e-01
  -5.2072848e-01   1.6620929e+00   3.0956020e-02   1.5593607e+00   8.6726346e-01  -1.8430993e+00   8.7954284e-01   7.7205700e-01  -1.7493871e+00  -3.3087421e-01  -2.1703913e+00   2.8044528e-01  -1.8893520e+00  -1.8464026e+00   1.3150870e-01  -1.0022876e+00  -2.5908667e+00  -2.8419159e+00   2.5005841e-01   9.1539566e-01   2.2320800e+00  -3.7568909e+00   5.1662344e-02   1.6230012e+00   5.6764346e+00  -3.0956405e+00   1.4565784e+00   1.5135715e-01  -1.2072702e+00   1.5172814e+00   2.5368425e+00   3.3591915e+00  -2.2924317e+00  -2.8980461e+00  -4.5144570e+00  -8.1449100e-01  -1.3541347e+00   3.5467675e+00  -1.5827908e+00   4.4413902e-01   9.0197366e-01   3.7052325e+00  -1.7678672e+00  -8.6278173e-02  -2.8838876e+00   9.1174729e-01  -1.0586853e+00  -1.8679319e+00   1.4701835e-01  -6.4718459e-01  -1.9204882e+00  -5.6637852e-01  -1.5694469e+00  -3.7462294e-01  -5.2302984e-01  -1.6941168e-01  -1.2961078e+00   3.3229931e-01  -9.1557105e-02   1.9385640e+00  -1.6561688e+00   8.6004828e-01  -2.0913559e+00  -1.8806985e+00  -3.4024112e+00   2.3209662e+00   2.0592225e+00   1.6162000e+00   5.2814125e+00   7.5860420e+00   3.0841960e+00   6.7370944e-03   7.3190013e-01   5.2862769e+00  -3.0884281e+00  -7.1316807e-01  -3.3345024e+00  -7.1819063e-01  -6.0043481e+00  -1.3613938e+00  -1.2356709e+00  -3.9199218e+00  -6.4779932e-01  -4.3899499e+00  -8.9320796e-01  -2.1472858e+00  -1.1915614e+00  -2.7125645e+00  -1.5012443e+00   3.9164985e-01
  -5.0722823e-01   1.5038162e+00   1.2467731e-01   1.3641152e+00   1.1455404e+00  -1.3775557e+00   6.8030513e-01   6.2904333e-01  -1.3603308e+00  -1.2843007e-01  -1.8125527e+00   2.4762772e-01  -1.6212871e+00  -1.7674331e+00   1.8498003e-01  -1.2592836e+00  -2.0529818e+00  -2.8320682e+00   3.6996394e-01   6.2658136e-01   2.4214209e+00  -3.5397293e+00   6.1144493e-01   1.5540088e+00   6.3932416e+00  -2.9147028e+00   1.7140966e+00   6.2053303e-01  -1.3053723e+00   1.6765247e+00   2.7928895e+00   3.2352859e+00  -2.4457243e+00  -2.6904035e+00  -4.2242697e+00   3.9121396e-01  -8.5880582e-01   3.9944677e+00  -1.2332246e+00   1.0498043e+00   1.6747749e+00   3.6707263e+00  -3.4740350e+00  -6.8015036e-01  -2.7199141e+00   9.5563726e-01  -2.0021128e+00  -2.4960074e+00   1.1755889e-01  -9.9046633e-01  -2.1237539e+00  -4.2006757e-01  -1.4148520e+00  -5.4026029e-01  -4.5600642e-01  -1.9107083e-01  -1.6248515e+00  -8.9769000e-03  -5.8372649e-01   1.7173084e+00  -1.5429902e+00   7.7774838e-01  -1.2818950e+00  -1.6964365e+00  -1.4072775e+00   3.0761627e+00   2.4590407e+00   2.1456540e+00   3.4082908e+00   5.8606405e+00   3.0309995e+00  -6.0236133e-01   5.2399133e-01   5.3479755e+00  -2.9839048e+00  -8.9312340e-01  -4.4810288e+00  -9.5869860e-01  -5.5185011e+00  -1.7386661e+00  -2.8997174e-01  -3.7532216e+00  -6.3164931e-02  -3.9146834e+00  -6.9846015e-02  -1.2736681e+00  -9.0265138e-01  -2.0543661e+00  -1.2952240e+00   6.1178374e-01
  -7.3851378e-01   1.9188531e+00   6.0858930e-02   9.6731874e-01   1.2881915e+00  -7.7051693e-01   5.8753030e-01   4.1253547e-01  -6.7887105e-01   5.0766126e-01  -1.2873558e+00   1.0411729e-01  -1.2266405e+00  -1.3976917e+00   2.9927179e-01  -1.0207886e+00  -2.2962228e+00  -2.9908638e+00   9.8463797e-02   4.1626526e-01   1.9348969e+00  -3.9861037e+00   2.0068003e-01   1.0073475e+00   5.9256175e+00  -3.3087989e+00   1.6684092e+00   7.4445243e-01  -1.1431679e+00   1.7744042e+00   1.8424805e+00   1.9025653e+00  -3.0091139e+00  -2.6007603e+00  -4.0708205e+00   8.7725039e-01  -6.1040458e-01   4.5512191e+00  -7.7933520e-01   2.1915677e+00   1.4703527e+00   3.5043331e+00  -3.8031821e+00  -1.3469395e+00  -3.1827418e+00   7.3155776e-01  -3.2697707e+00  -2.8459188e+00  -1.5949111e-01  -1.3384816e+00  -1.3927913e+00  -3.1261759e-01  -1.0242046e+00   2.3752877e-01   7.3433025e-02   5.3764893e-01  -2.0936989e+00   1.1571160e-01   4.6445423e-02   1.8406637e+00  -7.6151750e-01   9.3514376e-01  -1.9696416e-01  -1.1177935e+00  -1.4899945e-01   3.2212225e+00   2.4055774e+00   2.1680929e+00   2.2057327e+00   5.1525249e+00   1.8824615e+00  -2.2306875e+00   5.2255156e-01   5.2802119e+00  -3.4758944e+00  -2.8997031e+00  -6.3317977e+00  -1.9376810e+00  -5.3038298e+00  -8.5114601e-01   2.8473503e-01  -3.2116065e+00   1.6160238e-01  -3.5339833e+00   1.0472099e+00  -4.0021744e-01  -5.9873246e-01  -1.5794764e+00  -6.3596647e-01   1.0988568e+00
  -8.7894323e-01   1.9060499e+00   1.8322191e-01   6.3478239e-01   1.3533695e+00  -1.7347956e-01   5.0329119e-01   3.9578493e-01  -6.7138694e-02   9.6620391e-01  -8.2257932e-01  -1.0171337e-01  -9.5424856e-01  -1.0767456e+00   4.1039451e-01  -8.7257340e-01  -2.3369224e+00  -3.0116619e+00   1.2121144e-02   1.5475916e-01   1.5361394e+00  -3.6203420e+00   3.5442427e-01   5.9631429e-01   5.4548836e+00  -2.9020502e+00   1.5581921e+00   9.5356596e-01  -1.1395990e+00   1.7529244e+00   1.3487827e+00   1.0827523e+00  -3.3783278e+00  -2.7706530e+00  -3.6226089e+00   1.5169095e+00  -3.6481920e-01   5.0914324e+00  -5.9999357e-01   3.0317010e+00   1.4885188e+00   2.9840373e+00  -4.1671739e+00  -1.8669412e+00  -2.9630480e+00   4.8459266e-01  -3.8814035e+00  -3.2051638e+00  -7.6258304e-02  -1.2963274e+00  -1.0264834e+00  -2.4539624e-01  -1.3707079e+00   4.3982670e-02   9.3009862e-02   8.1251779e-01  -2.4415445e+00   2.7032189e-02   3.7540324e-01   1.7093419e+00  -3.9596639e-01   8.0841611e-01   3.2751408e-01  -9.1506474e-01   1.1817241e+00   3.5309045e+00   2.3069109e+00   1.9535328e+00   5.2542033e-01   3.5364058e+00   1.1387553e+00  -2.8440220e+00   5.3633742e-01   5.1130078e+00  -3.9027964e+00  -3.3612775e+00  -7.3200496e+00  -2.2076189e+00  -4.9653787e+00  -2.3774566e-01   5.4639406e-01  -2.8803061e+00   2.8835775e-01  -3.1452018e+00   1.4145437e+00   2.1596756e-01  -3.8532224e-01  -8.1821647e-01  -2.9792121e-01   1.2230725e+00
  -2.4043269e-01   2.3103052e+00   2.7310550e-01   3.6084247e-01   1.2252282e+00   3.5634464e-02   5.0158241e-01   3.5689223e-01   4.8279285e-02   1.6145808e+00   5.0171151e-01   1.7118120e-01  -3.4431715e-01  -7.0392232e-01   6.4692989e-01  -5.8064158e-01  -1.4632882e+00  -2.1474217e+00   5.8643757e-01   5.3343588e-01   1.2933243e+00  -3.4508457e+00   3.2049979e-01   1.7878125e-01   4.8795355e+00  -2.8073869e+00   1.2272758e+00   6.6713638e-01  -5.4533512e-01   2.0798211e+00   1.6605408e+00   1.3097412e+00  -2.8556812e+00  -1.7269102e+00  -3.5092574e+00   2.1423200e+00  -9.9475997e-01   4.6949130e+00  -1.1103194e-02   3.4117759e+00   1.5935458e+00   1.6808912e+00  -3.5747134e+00  -1.6773358e+00  -3.0023669e+00   3.2074432e-01  -3.7259035e+00  -2.7574582e+00  -9.1617987e-01  -1.6089919e+00  -1.6622622e+00  -4.2400399e-01  -3.1421119e+00  -8.8530809e-01  -1.4625724e-01   6.4459378e-01  -2.0321388e+00   4.1758258e-01   1.8683930e-01   1.2101320e+00   2.3585603e-01   1.1055622e+00   1.0221835e+00  -1.8472776e-01   7.8476598e-01   3.6779695e+00   8.5582840e-01   1.0601839e+00  -3.8414184e-01   2.4034309e+00   3.5218795e-01  -3.5508324e+00   9.8697953e-01   4.9888774e+00  -3.4519756e+00  -3.7648140e+00  -7.6516294e+00  -1.9664043e+00  -3.1849315e+00   1.8840009e+00   1.5608224e+00  -1.6588175e+00   3.0279072e-01  -1.9564490e+00   1.2077436e+00   2.4126524e-01  -2.0208885e-01  -4.8554041e-01  -6.5454982e-01   1.1121607e+00
   2.8870099e-02   2.5087593e+00   3.0702792e-01   6.4664585e-02   1.3245275e+00   4.3244879e-01   4.1573089e-01   2.1474982e-01   4.6997268e-01   2.0939397e+00   1.3325362e+00   1.7824341e-01   1.3974293e-01  -4.8985042e-01   8.0798672e-01  -4.1285308e-01  -8.0295423e-01  -1.4762297e+00   9.5244457e-01   6.5572281e-01   8.6861386e-01  -3.4173117e+00   3.4274369e-01  -1.9350012e-01   4.4189660e+00  -2.6750789e+00   1.0610907e+00   6.8502801e-01  -1.4414664e-01   2.3950933e+00   1.6190602e+00   1.1790677e+00  -2.5283308e+00  -1.0283238e+00  -3.0678991e+00   2.6746295e+00  -1.1865041e+00   4.7236302e+00   3.6569383e-01   4.0405013e+00   1.4939510e+00   1.1058771e+00  -3.2375392e+00  -1.5565181e+00  -2.7626060e+00   2.8310717e-01  -3.6075564e+00  -2.2986295e+00  -1.5344880e+00  -1.9988051e+00  -1.9873793e+00  -5.7191841e-01  -3.9726071e+00  -1.3365002e+00  -1.5923022e-01   6.5850082e-01  -1.8591478e+00   6.5337154e-01   6.8847477e-02   8.4213393e-01   6.9836832e-01   1.0861685e+00   1.6948984e+00   3.5166005e-01   1.1496740e+00   3.8569791e+00   1.7734562e-01   6.8581491e-01  -1.2511688e+00   1.3679455e+00  -6.3742724e-01  -4.4355906e+00   1.0489469e+00   4.8421905e+00  -3.5423502e+00  -4.1659424e+00  -8.0772782e+00  -1.8370338e+00  -1.8326244e+00   3.3870569e+00   2.3931422e+00  -5.5781364e-01   3.9536078e-01  -9.8060507e-01   1.3431262e+00   6.1770145e-01  -8.3776805e-03  -1.9051628e-01  -7.3300717e-01   1.1127430e+00
   2.4708783e-01   2.5870816e+00   3.3300329e-01  -8.1588047e-02   1.2484888e+00   6.7727060e-01   3.3681160e-01   2.9443840e-01   7.0132041e-01   2.5402849e+00   1.9785482e+00   2.4498650e-01   5.0250743e-01  -1.8608040e-01   8.5635739e-01  -1.9258515e-01  -2.4096454e-01  -8.1282933e-01   1.3000707e+00   8.9436030e-01   2.6318572e-01  -3.2429591e+00   4.5937349e-01  -4.5071037e-01   3.6630033e+00  -2.3826505e+00   7.3523896e-01   5.1319602e-01   9.5080085e-02   2.5142699e+00   1.5402160e+00   1.2087804e+00  -2.1556219e+00  -3.4617755e-01  -2.3146411e+00   3.4901632e+00  -1.7089249e+00   4.5000408e+00   2.7537620e-01   4.0187296e+00   6.7731306e-01   2.6401418e-01  -2.5205584e+00  -1.0513660e+00  -2.0008053e+00   6.3593227e-01  -3.1692943e+00  -1.6089116e+00  -1.9375579e+00  -1.7801455e+00  -2.3391071e+00  -7.0835547e-01  -5.0493906e+00  -2.3133204e+00  -6.1020919e-01   2.6076972e-01  -1.5869969e+00   9.4944262e-01  -1.5560878e-01   7.0656661e-01   9.5943607e-01   1.0215558e+00   1.6661299e+00   6.0469645e-01   1.1779623e+00   4.0431390e+00  -5.4449810e-01   4.5559388e-01  -2.0258247e+00   2.9259611e-01  -1.5321796e+00  -4.8352869e+00   9.7313329e-01   4.7256604e+00  -3.8767051e+00  -3.7891339e+00  -7.7436803e+00  -1.0223358e+00  -4.1756358e-01   4.7534647e+00   2.7391934e+00   3.9997408e-01   1.8737288e-02  -2.6069351e-01   8.7157144e-01   6.3941345e-01   7.0562620e-02  -4.5399261e-02  -1.1142968e+00   9.1746146e-01
  -7.4218147e-02   2.4705626e+00   2.0575908e-01  -3.0613146e-01   1.6078086e+00   1.2832669e+00   1.7044554e-01   1.3109289e-01   1.4897620e+00   3.0490504e+00   2.0666543e+00  -7.8971344e-02   7.5639124e-01  -6.6355715e-03   8.4809252e-01  -7.1937873e-02   6.3740471e-02  -4.4437789e-01   1.1752524e+00   7.7353467e-01  -4.4700166e-01  -3.0090330e+00   2.4236947e-01  -6.9953248e-01   2.9992165e+00  -1.9746068e+00   7.2862936e-01   7.5937072e-01   3.2924533e-01   2.5025603e+00   9.1633493e-01   7.0897584e-01  -1.8859268e+00  -1.2009359e-01  -1.1665095e+00   3.7886164e+00  -1.6476969e+00   4.6795739e+00   3.1434802e-01   4.5790382e+00  -1.6071211e-01   1.4786909e-02  -1.8225607e+00  -1.0084842e+00  -1.1045383e+00   8.5142106e-01  -2.6114607e+00  -1.2340939e+00  -1.9768070e+00  -1.9304538e+00  -2.2630925e+00  -7.9658397e-01  -5.2308439e+00  -2.5312736e+00  -6.0968921e-01   3.0596090e-01  -1.8405887e+00   1.0736277e+00  -2.1310585e-02   6.1070485e-01   1.0461406e+00   6.1891521e-01   1.7386957e+00   7.2050181e-01   1.5384879e+00   3.9115182e+00  -2.6133211e-01   6.9256540e-01  -2.1280819e+00   1.1587208e-01  -2.6560416e+00  -5.6543702e+00   7.0170591e-01   4.2547166e+00  -4.2543869e+00  -4.2068094e+00  -7.5172733e+00  -1.0493344e+00   4.3604592e-01   5.7327660e+00   2.9919927e+00   1.2912442e+00  -2.7634290e-02   2.2505263e-01   9.8149026e-01   1.0374199e+00   1.2436582e-01   1.8226868e-01  -9.4514654e-01   9.5046488e-01
   1.6894066e-01   2.5327496e+00   3.7108162e-01  -4.2261295e-01   1.5131292e+00   1.5567831e+00  -2.4464719e-02  -1.7131155e-01   1.9091435e+00   3.1366873e+00   2.1786525e+00  -4.2879654e-01   1.0169138e+00  -1.9293853e-01   6.2392563e-01  -8.3727190e-02  -4.1007633e-01  -5.2393949e-01   1.1734272e+00   4.4380535e-01  -3.3711210e-01  -2.7957411e+00   7.9823699e-01  -7.9025374e-01   2.5774225e+00  -2.0699722e+00   5.8386778e-01   8.3477069e-01  -3.5193596e-01   1.9594139e+00   1.0184381e+00   4.1903002e-01  -2.2678359e+00  -4.8142909e-02  -9.3246925e-01   4.1959224e+00  -1.6068946e+00   4.3471796e+00   3.6881003e-01   4.5650840e+00   3.4989415e-01  -3.6268759e-01  -2.1868850e+00  -7.4631537e-01  -4.0058938e-01   1.0658908e+00  -2.8940250e+00  -8.5403159e-01  -2.0140689e+00  -2.0084104e+00  -2.0071812e+00  -6.4296887e-01  -4.5896623e+00  -2.6027434e+00  -2.5585060e-01   3.0759595e-01  -1.6761699e+00   1.0481536e+00  -4.4095199e-02   6.2158681e-01   1.3120515e+00   3.3100151e-01   2.2568454e+00   9.3383126e-01   3.0567810e+00   4.1678715e+00   3.1250844e-02   1.1689550e+00  -3.6480185e+00  -1.6013056e+00  -2.6416313e+00  -5.3685933e+00   3.6870572e-01   3.9779053e+00  -4.3390182e+00  -3.4979106e+00  -7.9076587e+00  -4.1394255e-01  -3.8872509e-01   4.0628111e+00   2.9032601e+00   1.3588622e+00  -4.9452289e-01   8.1498009e-01   1.4761690e+00   1.7635762e+00   4.9625179e-01   4.7164572e-01  -7.8903575e-01   9.0286729e-01
  -1.4877321e-01   2.2190661e+00   3.5912813e-01  -5.1784478e-01   1.9132836e+00   2.1984388e+00  -4.7921884e-02  -3.6031295e-01   2.6125786e+00   3.7832080e+00   1.9466754e+00  -8.3301838e-01   1.1906196e+00  -2.5907518e-01   5.1205238e-01  -3.5902334e-02  -4.6182033e-01  -7.1504841e-01   9.3127143e-01   1.6653770e-01  -4.7286556e-01  -2.8601390e+00   7.8485145e-01  -9.6222054e-01   2.3348610e+00  -1.9301723e+00   7.2516742e-01   1.1848399e+00  -6.6046568e-01   1.4967719e+00   8.5983988e-01   4.4775889e-02  -2.2172731e+00  -9.5750223e-04  -2.1547033e-01   4.0431321e+00  -1.8416451e+00   4.1572437e+00   5.6177810e-01   4.6975178e+00  -2.9424276e-01  -3.9450308e-01  -2.1693660e+00  -8.3662759e-01   1.1351347e-01   1.5432765e+00  -3.1086018e+00  -6.3465460e-01  -2.0186411e+00  -1.8327534e+00  -1.6692027e+00  -4.3568001e-01  -3.6924657e+00  -2.3013699e+00  -4.3975443e-02   2.3205918e-01  -2.0101300e+00   1.0155891e+00   2.2638784e-01   6.9803229e-01   1.6238729e+00   1.3991169e-01   2.6447156e+00   9.0114842e-01   4.0478274e+00   4.2914796e+00   7.4584402e-01   1.8447119e+00  -4.0012462e+00  -1.7800515e+00  -3.0360025e+00  -6.1429652e+00   6.3147769e-02   3.8848140e+00  -4.2154840e+00  -3.6358086e+00  -8.2716630e+00  -8.1079831e-01  -4.1202698e-02   3.9973518e+00   3.2483225e+00   1.8619051e+00  -6.6023604e-01   1.0179995e+00   2.0327032e+00   2.3154101e+00   6.8326010e-01   6.6173471e-01  -4.3246191e-01   1.0754552e+00
[truncated: 1,027,434 more chars]
