# Supplementary material for: Autistic traits and individual brain differences: functional network efficiency reflects attentional and social impairments, structural nodal efficiencies index systemising and theory-of-mind skills
Source: Mol Autism. 2021 Jan 21;12:3. doi: 10.1186/s13229-020-00377-8 (PMC7818759; doi:10.1186/s13229-020-00377-8)
Supplement: Supplementary file 7 — Additional file 7. Nuisance regressors. Nuisance regressor time series for each subject, as floating-point values in ASCII text format. [file 13229_2020_377_MOESM7_ESM.zip › Paul_Arora_et_al_data/Physiological/BBC/NuisancesRegdour_rsfMRI_aal90_TimeSeries/NuisancesRegdOut_aal90_subj19.txt]

   1.7515773e+00  -1.3670657e+00   1.8080164e+00   8.2713135e-02   1.0252337e+00   2.1495009e-01   2.3515743e+00   2.3127689e-01   5.7896295e-01  -1.7553942e+00   2.0782939e+00   9.9088389e-01   1.5992437e+00   5.6875955e-01   1.5889912e+00  -8.0561740e-01   4.6269176e-01   9.9896458e-01   2.2818148e+00  -1.0739349e+00  -4.9787663e-01   2.2806220e-01  -7.4803922e-01  -8.4581846e-01  -4.2627482e-01  -9.8134322e-01   1.7646763e+00   7.8586714e-01   2.8657927e+00   1.8040463e+00  -1.8965649e+00  -1.8716975e+00   4.9383353e-02  -3.6727359e+00  -3.0790871e+00  -5.3988672e+00   1.4347310e+00   1.4968493e+00   1.8014812e+00   1.2064522e+00   1.8840047e+00  -2.1418726e+00  -2.1843256e+00  -1.7880557e+00  -2.7099876e+00  -2.9225792e+00  -1.2377966e+00  -2.1712803e+00  -1.9437121e+00  -2.5576225e-01  -6.0661010e-01   4.6212374e-01  -1.8948311e+00   6.0380250e-01   6.4206546e-01   9.5053745e-02   8.7014905e-01  -2.2281664e+00   2.1681979e-01   9.4910093e-01   1.0213067e+00   2.3291593e+00   2.6264199e+00   1.3064225e+00  -1.1645115e-01   2.9146771e+00  -7.9456175e-01  -1.2657025e+00   2.2713966e-02  -6.4624889e+00  -1.0701479e+00  -1.5321016e+00   1.7542265e+00  -6.0344203e-01   1.8919226e-01  -3.4521899e+00  -3.7882081e+00  -5.4061053e+00  -1.1189863e+00   8.0843463e-01   1.8036405e+00   4.3736806e-01   3.6436609e+00   1.5801636e+00   1.9391437e+00  -2.7371092e-01   2.0134367e+00   3.0701825e-01   3.1808527e-01   2.8649719e-01
   1.4320403e+00  -9.4477099e-01   1.7569307e+00   6.4556995e-01   1.7839746e+00   1.2687650e+00   2.0681256e+00   1.0557417e+00   7.8372435e-01  -7.7748034e-01   5.9804669e-01   5.4016251e-01   1.4807870e+00   9.3624764e-01   8.3654297e-01  -5.6486718e-01  -3.9040071e-01   4.1520716e-01   1.7914109e+00  -1.1897213e+00   3.8495996e-01   1.3424736e+00  -4.0305565e-01   5.5877638e-02  -3.5355874e-01   5.6445100e-01   1.9995753e+00   1.6192049e+00   1.8199412e+00   1.1915296e+00  -1.4731664e+00  -1.5360726e+00  -9.4374836e-01  -4.0302680e+00  -3.6710182e+00  -4.5971615e+00  -2.0034501e-01   1.2670747e+00   1.3366824e+00   2.4169421e+00   2.2402165e+00  -7.9632402e-01  -1.8945215e+00  -1.0058411e+00  -6.4073844e-01  -5.2570557e-01  -1.5065229e+00  -2.4499548e+00   4.8285132e-01   1.2680711e+00   5.6646605e-01   2.5374047e+00  -1.7046206e+00   3.3217963e-01   9.1430525e-03   5.8269592e-02   5.5721953e-01  -1.0129645e+00  -4.4425128e-01   1.3931173e+00   3.2617193e-01   2.7272823e+00   2.0900580e+00   6.1545618e-01   6.7368731e-01   2.6786367e+00  -1.1325029e-01  -1.1638745e+00  -6.0107345e-01  -4.8467950e+00  -6.7874206e-01  -1.0979071e+00   1.5802644e+00  -1.8585820e-01   1.1138156e+00  -1.5356609e+00  -3.8027630e+00  -4.5958579e+00  -2.3189991e+00   5.9720278e-02   3.0881708e-01  -3.3824942e-01   1.5774960e+00   4.4025137e-03   1.0825549e+00  -8.5811306e-01   3.4133679e+00  -3.7337274e-01   2.5982655e-01   3.8929667e-01
   5.7824311e-01  -9.7737624e-01   1.6734294e+00   1.0556672e+00   1.8690598e+00   1.5586500e+00   1.9094797e+00   1.5106065e+00   5.3118918e-01  -2.7540847e-01   1.2563175e-01   5.1497250e-01   1.5279869e+00   1.3204233e+00   6.0869818e-01  -3.5365637e-01  -2.2203010e-01   4.7165436e-02   1.1525562e+00  -1.6011581e+00   2.6270009e-01   1.1247290e+00   2.9342449e-01   6.8994478e-01  -6.7635411e-01   3.3904375e-01   1.5790537e+00   1.5641168e+00   1.7159644e+00   8.4079597e-01  -1.1493632e+00  -1.4506884e+00  -1.1460696e+00  -4.1266977e+00  -3.3781997e+00  -3.8849656e+00  -4.3119454e-01   1.4717965e+00   7.6430776e-01   2.5647382e+00   9.9880520e-01  -1.1897929e+00  -2.1170002e+00  -7.9189986e-01   2.3240722e-01   1.3306455e-01  -2.3358439e+00  -2.6054953e+00   9.7426510e-01   1.5206068e+00   6.4851201e-01   2.7967265e+00  -1.9181900e+00  -1.6641384e-01  -8.0860719e-01   4.0237464e-02  -4.3298160e-01  -9.2383759e-01  -6.7257996e-01   1.6941370e+00   3.8185472e-01   2.7991721e+00   1.8353879e+00   2.5876600e-01   1.5238231e+00   2.5937704e+00   7.8605489e-01  -4.4992405e-01  -1.0540496e+00  -4.2530022e+00  -3.9925678e-01  -6.6909495e-01   8.3820700e-01  -1.6891228e-02   5.4194648e-01  -6.5320338e-01  -3.5484128e+00  -3.8410763e+00  -2.8770596e+00  -6.8055128e-01  -3.5496562e-01  -1.1269469e+00   9.2944020e-01  -4.8421464e-01   7.5949254e-01  -1.1866748e+00   3.2750134e+00  -7.1986201e-01   1.8541459e-01   1.7402002e-01
   6.0116258e-01  -8.7323282e-01   1.6494648e+00   1.2319013e+00   1.8939769e+00   1.3438074e+00   1.7466921e+00   1.7418294e+00   4.7721823e-01  -3.5123095e-02   2.6893506e-01   6.9301137e-01   1.7934139e+00   1.5535690e+00   4.3984224e-01  -1.2984050e-01   2.0092037e-01   1.7044038e-01   1.0843780e+00  -1.7903382e+00   2.3838132e-02   1.2395823e+00   6.4972560e-01   9.6867979e-01  -9.5502528e-01   6.2511581e-01   1.3182043e+00   1.4694164e+00   1.4240776e+00   9.3102946e-01  -1.1246179e+00  -1.4158839e+00  -1.1106483e+00  -3.9349732e+00  -3.3483628e+00  -3.9818881e+00  -9.7490553e-01   1.6970665e+00   3.4423827e-01   3.2085974e+00   4.7212949e-01  -7.5821355e-01  -2.0529207e+00  -6.6165163e-01   7.4755604e-01   8.2918883e-01  -2.0157095e+00  -2.3856488e+00   1.5931216e+00   2.0572744e+00   9.8527047e-01   3.3323572e+00  -1.8331372e+00   4.4674987e-02  -1.0630960e+00   2.2456877e-01  -3.7193959e-01  -5.3094101e-01  -8.4449813e-01   1.7837534e+00   9.2483403e-02   2.5401406e+00   1.6361867e+00   7.1902943e-02   1.7551351e+00   2.4336112e+00   1.0212789e+00  -3.9924172e-01  -1.0362341e+00  -3.5713297e+00  -4.7583387e-01  -4.5233724e-01   1.9797471e-01   4.0425943e-01   1.8801004e-01  -6.2592935e-02  -3.9319425e+00  -3.9308608e+00  -2.8895670e+00  -5.1875016e-01  -4.1210658e-01  -1.1136668e+00   6.6880491e-01  -3.8705078e-01   1.0033256e+00  -9.7068671e-01   3.3844409e+00  -6.5348090e-01   9.4574039e-02   1.2082404e-01
   1.2313695e+00  -7.9889588e-01   1.5687853e+00   1.0521554e+00   1.6145884e+00   6.0007614e-01   2.0577540e+00   1.7145226e+00   6.4183137e-01   1.0727962e-01   2.3130725e+00   1.8461539e+00   3.3577800e+00   2.0961838e+00   1.3519503e+00   7.8331850e-01   2.0253415e+00   1.0560462e+00   1.6760563e+00  -1.8756573e+00  -1.0595629e+00   5.1936290e-01   1.1083865e+00   7.2200151e-01  -1.6326834e+00  -2.7621167e-01   7.4791539e-01   7.7513945e-01   2.1513957e+00   1.7258343e+00  -8.9025271e-01  -1.2416553e+00  -3.8693249e-01  -3.3837909e+00  -3.3836698e+00  -5.1349624e+00  -1.2647939e+00   2.0955590e+00  -2.5893802e-01   3.4795835e+00  -1.2608900e-01  -2.4594997e-01  -2.4778687e+00  -1.0270451e+00   4.0519511e-01   6.2066469e-01  -1.9266374e+00  -1.9315268e+00   1.0370890e+00   2.2147335e+00   1.0030657e+00   3.0832300e+00  -2.5786684e+00   2.2209590e-02  -1.2176204e+00   6.6212428e-01   2.7315014e-01  -4.7298598e-01  -7.2616541e-01   1.8078159e+00   6.9784238e-01   2.5059610e+00   2.4645739e+00   6.9546316e-01   2.0049600e+00   2.6506157e+00   4.6482308e-01  -9.0711690e-01  -7.6557294e-01  -4.1638950e+00  -8.6907729e-01  -6.7396622e-01  -3.3682444e-01   9.7078954e-01  -6.4789524e-01  -2.4874604e-01  -5.2633649e+00  -4.9662567e+00  -1.0180571e+00   9.8001854e-01   1.1912582e+00   2.5588990e-01   2.2669634e+00   1.9151971e+00   2.1732436e+00   4.7426749e-02   2.4436966e+00   1.7052419e-01  -8.7168245e-02   1.3804091e-01
   5.7180804e-01  -6.7029376e-01   1.2910704e+00   1.2633315e+00   2.0574723e+00   1.2227146e+00   1.6984196e+00   1.9712253e+00   5.9603444e-01   6.3540067e-01   1.5683252e+00   1.5405913e+00   3.2660128e+00   1.9198292e+00   5.8882232e-01   8.7141649e-01   1.5259729e+00   4.7745560e-01   8.8671221e-01  -2.1173193e+00   3.3681323e-01   1.1119528e+00   1.2796591e+00   8.6969966e-01  -1.1430141e+00   3.1265135e-01   9.3313417e-01   1.1780508e+00   1.2723933e+00   2.0703329e+00  -5.0193451e-01  -1.4694470e+00  -1.0310773e+00  -3.3550054e+00  -3.7388959e+00  -4.8052688e+00  -2.0258295e+00   2.2509545e+00  -3.4512382e-01   4.0178445e+00  -6.3067558e-01   8.9597819e-01  -2.5931006e+00  -5.1277710e-01   1.4708532e+00   2.0932742e+00  -2.3165082e+00  -2.0847966e+00   2.4520419e+00   3.0353932e+00   1.8434744e+00   3.9901588e+00  -1.6509182e+00  -2.8822474e-01  -1.3532410e+00   5.3243153e-01  -1.0621770e-01   3.7455929e-01  -8.6460472e-01   2.1576288e+00   4.7296486e-01   2.4673786e+00   2.0303361e+00   2.5299362e-01   2.5392026e+00   1.8280232e+00   9.4113824e-01  -5.1113934e-01  -1.2129462e+00  -2.4497289e+00  -5.1924551e-01  -6.5128737e-01  -9.2601570e-01   1.6646576e+00  -6.1400285e-01   5.0473641e-01  -4.6397251e+00  -3.7364024e+00  -1.8730741e+00   3.1751508e-01   2.0112193e-01  -4.2928410e-01   1.1219190e+00   1.0017634e+00   1.5622885e+00  -4.5226982e-01   3.5774979e+00   2.1688759e-01  -6.3515461e-02   4.0710808e-01
   7.3541868e-01  -1.3237257e-01   1.3540341e+00   1.3710553e+00   2.1163992e+00   1.1889897e+00   1.7016439e+00   2.1921463e+00   6.9844726e-01   9.9958319e-01   1.4086339e+00   1.6482344e+00   3.3167525e+00   2.0953497e+00   6.9786413e-01   9.8431754e-01   1.7111934e+00   6.3484729e-01   1.0882169e+00  -1.6024573e+00   2.5847989e-01   9.2650551e-01   1.4618487e+00   9.5155962e-01  -1.0063632e+00   8.0402187e-01   7.4930633e-01   1.0716538e+00   1.0793843e+00   1.7166877e+00  -7.6391738e-02  -1.0395898e+00  -9.0992691e-01  -3.2136613e+00  -3.3563913e+00  -4.0953047e+00  -3.0449500e+00   2.4579219e+00  -9.7215639e-01   4.1819584e+00  -7.0718555e-01   1.1592997e+00  -2.2771658e+00  -6.1049546e-01   1.6972967e+00   2.0949861e+00  -2.2362107e+00  -1.9390470e+00   2.1258576e+00   3.0233353e+00   1.5185572e+00   4.1974599e+00  -2.5524586e+00  -4.8519317e-01  -1.9864796e+00   6.7387692e-01   7.7434619e-02   7.9687884e-01  -1.0322713e+00   2.1459111e+00   5.4464766e-01   2.7019582e+00   2.1923644e+00   2.3426386e-01   2.6550642e+00   1.7524305e+00   7.6741974e-01  -6.8368501e-01  -1.1680915e+00  -1.9732218e+00  -5.0833589e-01  -4.2269033e-01  -1.1840426e+00   1.9854940e+00  -5.0758157e-01   1.4545216e+00  -4.8247770e+00  -3.1537235e+00  -1.4357567e+00   6.0758238e-01   2.9559682e-01  -2.1650835e-01   8.3472230e-01   1.0250946e+00   1.4752659e+00  -5.3981703e-01   2.2431496e+00  -2.2945856e-01  -1.9631454e-01   1.3460516e-01
   5.0446472e-01   1.1749337e-01   1.2426600e+00   1.4987337e+00   2.1995711e+00   9.9459267e-01   1.4947465e+00   2.3785135e+00   4.1843258e-01   1.1614596e+00   1.7354434e+00   1.9870178e+00   3.7177246e+00   2.1288096e+00   4.0157892e-01   1.1950011e+00   2.2849858e+00   1.0117715e+00   9.8321512e-01  -1.4327479e+00  -3.9788421e-01   1.0090323e+00   1.7670955e+00   9.6073174e-01  -1.1068950e+00   7.4113318e-01   5.6245027e-01   7.7990123e-01   7.6083324e-01   1.9543192e+00   7.6788886e-02  -1.1852658e+00  -7.4671049e-01  -2.4527153e+00  -2.7285406e+00  -3.9533963e+00  -3.4417580e+00   2.5655029e+00  -1.2653949e+00   4.6231722e+00  -1.6633232e+00   1.1282919e+00  -2.3222652e+00  -1.8111873e-01   2.4899780e+00   3.1671739e+00  -2.1258876e+00  -1.6858113e+00   2.9930383e+00   3.5190064e+00   1.8605622e+00   4.4767399e+00  -2.1463987e+00  -9.0560668e-01  -1.9130650e+00   1.0056143e+00  -1.6909427e-02   1.3532146e+00  -1.0403089e+00   2.0519641e+00   3.3130259e-01   1.9529175e+00   1.4963391e+00   1.2015272e-01   3.0863514e+00   7.7637365e-01   1.1800562e+00  -3.8141091e-01  -9.9963403e-01  -8.2536759e-01  -6.7755401e-01  -3.7636124e-01  -2.0823131e+00   2.3566907e+00  -1.3217667e+00   1.3941948e+00  -5.5310898e+00  -3.1153840e+00  -1.4325666e+00   7.0217713e-01   1.8588457e-01  -6.7838887e-02   5.7581082e-01   1.0092039e+00   1.8619487e+00  -3.3734317e-01   2.2563122e+00  -3.3129556e-02  -5.0617280e-01  -2.9117990e-02
  -5.2009932e-01  -1.8922264e-01   5.4105610e-01   1.4365030e+00   2.5322388e+00   1.7158966e+00   9.3544445e-01   2.4654751e+00   6.5900466e-01   1.7609575e+00   8.4115688e-01   1.8228838e+00   3.6509754e+00   2.2976036e+00   7.3576600e-02   1.6535355e+00   1.4654653e+00   4.2021793e-01  -3.5511758e-01  -1.9239305e+00   2.6303156e-01   1.7170689e+00   1.9089423e+00   1.1501975e+00  -1.2632764e+00   1.1416657e+00   5.2829613e-01   1.1912285e+00   3.6205147e-02   2.2758712e+00   5.2271766e-01  -1.2417755e+00  -1.3571004e+00  -2.4578274e+00  -2.3667551e+00  -3.5891351e+00  -3.6026774e+00   2.7719537e+00  -1.9971514e+00   4.6072355e+00  -3.2019264e+00   1.3662002e+00  -2.4948753e+00   4.3873634e-01   3.3342173e+00   4.2698534e+00  -2.7873362e+00  -1.8622475e+00   4.1431816e+00   4.1014260e+00   2.4038707e+00   5.0051527e+00  -1.5421113e+00  -1.0637037e+00  -2.5632528e+00   9.1560224e-01  -9.5956748e-01   1.6011891e+00  -1.2532186e+00   2.5509508e+00   1.3579267e-01   2.0728532e+00   1.1869282e+00  -2.0115313e-01   3.1134371e+00   4.5797316e-01   1.7879388e+00   2.8814277e-01  -1.6504194e+00   4.1842759e-01  -5.6886249e-02   1.9555742e-01  -2.6279210e+00   2.7285385e+00  -1.4207802e+00   2.3153209e+00  -3.6786930e+00  -1.6231845e+00  -2.4393632e+00   2.4601146e-01  -7.8967835e-01  -7.9388771e-01  -7.0982876e-02   6.6386767e-01   9.3877968e-01  -4.0127042e-01   2.6475702e+00   4.6709709e-01  -5.6446273e-01   3.3570137e-01
  -2.1761645e-02   6.5618690e-02   4.3632828e-01   1.0979961e+00   2.1274364e+00   1.1036354e+00   8.6799524e-01   2.0574789e+00   6.6121981e-01   1.7098848e+00   1.7766918e+00   2.2013102e+00   4.1657214e+00   2.3170905e+00   6.4764879e-01   2.1150493e+00   2.3883616e+00   9.3146855e-01   1.6510063e-01  -1.7597321e+00  -2.1003127e-02   1.1957354e+00   2.1048320e+00   1.0287993e+00  -1.1947126e+00   1.2292053e+00   1.9968446e-01   6.9413951e-01   4.4084283e-01   2.3705684e+00   1.0826473e+00  -7.4955520e-01  -6.2197106e-01  -1.8231443e+00  -1.7499601e+00  -3.6631240e+00  -3.7297483e+00   2.6995728e+00  -1.9027305e+00   4.5841266e+00  -2.5750841e+00   2.3762213e+00  -1.7931158e+00   4.2793999e-01   2.7172604e+00   3.5298303e+00  -1.6876942e+00  -8.7905996e-01   2.8128862e+00   3.5070770e+00   2.0378726e+00   4.2170508e+00  -2.1718800e+00  -1.2715989e+00  -2.4838047e+00   1.1721019e+00  -1.7396083e-01   1.7989176e+00  -1.2585297e+00   1.9498662e+00   5.7362333e-01   1.7962621e+00   1.6661223e+00   8.1165828e-02   3.4227524e+00   3.2118874e-01   1.0723557e+00  -2.1504324e-01  -1.6167050e+00   1.3127270e-01  -4.2657535e-02   7.1106907e-02  -2.4318420e+00   3.0579121e+00  -1.1748351e+00   2.6027427e+00  -4.0730448e+00  -2.0835138e+00  -5.2170233e-01   1.4783457e+00   5.2379489e-01   5.2742944e-01   1.0017684e+00   2.4781971e+00   1.8266721e+00   4.9000675e-01   1.4096735e+00   1.0268066e+00  -8.2821789e-01   1.5625075e-01
  -1.3785491e-01   1.7253216e-01   1.9112828e-01   1.0015952e+00   2.0951938e+00   8.9167194e-01   4.1751085e-01   1.7687171e+00   5.3692421e-01   1.5773969e+00   1.6347774e+00   1.9803078e+00   3.8939339e+00   1.8467676e+00   3.2845066e-01   2.0372244e+00   2.4553409e+00   1.1606593e+00  -5.8118718e-02  -1.4967557e+00   1.9864239e-01   1.4434299e+00   2.0442797e+00   8.8486204e-01  -8.6508042e-01   1.3998540e+00   2.4917105e-01   5.7068631e-01   1.0262969e-01   2.6123902e+00   1.1894743e+00  -8.9492457e-01  -4.4128448e-01  -1.2567696e+00  -1.0971166e+00  -3.3958774e+00  -3.8207931e+00   2.7300001e+00  -1.6986910e+00   4.5823681e+00  -3.0190910e+00   2.5294904e+00  -1.7738321e+00   7.4023462e-01   2.8664544e+00   4.1267929e+00  -1.3540568e+00  -5.6165153e-01   3.3184138e+00   3.6956791e+00   2.2259552e+00   4.2941945e+00  -1.6092340e+00  -1.2114123e+00  -2.0296389e+00   1.4491703e+00  -6.3206466e-02   2.2699901e+00  -1.3072983e+00   1.7275029e+00  -2.7053789e-02   9.2075130e-01   1.0211528e+00  -1.1222593e-01   3.1695565e+00  -5.9785842e-01   1.1280049e+00  -1.5326837e-02  -1.3542020e+00   1.2780409e+00  -1.1633973e-01   1.5818461e-01  -3.0028393e+00   3.2282828e+00  -1.5608293e+00   2.1796440e+00  -3.8309663e+00  -1.7687017e+00  -3.9072483e-01   1.8827823e+00   4.1870102e-01   6.5717887e-01   6.6474205e-01   2.2056126e+00   1.9366194e+00   7.1932039e-01   1.5574214e+00   1.3440027e+00  -9.9672875e-01   9.5555120e-02
   2.8361642e-02   4.9294588e-01   8.7357200e-02   8.6727557e-01   2.1435321e+00   9.8959537e-01   5.3500643e-01   1.7550800e+00   7.9087560e-01   1.7779183e+00   1.9511290e+00   2.2942929e+00   4.3602176e+00   2.0147835e+00   8.3398544e-01   2.4301483e+00   2.7865562e+00   1.6138233e+00   8.0118356e-02  -9.2422748e-01  -3.6756870e-01   1.3051616e+00   2.1151891e+00   6.6588326e-01  -8.7213775e-01   1.4818688e+00   1.3697796e-01   4.4337448e-01   3.5361881e-01   2.5431028e+00   1.6208541e+00  -5.5352020e-01  -1.8070400e-01  -8.9337562e-01  -5.6631222e-01  -3.2034372e+00  -4.1263393e+00   2.7815090e+00  -2.1338971e+00   4.1816267e+00  -3.2730713e+00   2.1233431e+00  -1.6211269e+00   7.5600286e-01   2.9925083e+00   4.0597151e+00  -1.6491392e+00  -6.0114609e-01   2.9547402e+00   3.4859212e+00   1.9309513e+00   4.0495087e+00  -2.4132390e+00  -1.8066002e+00  -2.2528108e+00   1.5948830e+00   6.2423106e-02   2.3891500e+00  -1.3795055e+00   1.4869818e+00   2.5880228e-01   9.2702382e-01   1.2286746e+00   1.5522731e-01   3.2459998e+00  -7.6214884e-01   8.0120836e-01  -2.4849232e-01  -1.2599752e+00   1.2640543e+00  -1.7405200e-01   3.6277530e-01  -2.9335982e+00   3.3623558e+00  -1.6078861e+00   2.3949478e+00  -3.8658467e+00  -1.4969053e+00   5.1389857e-01   2.6887470e+00   9.0343790e-01   1.4104580e+00   9.5288442e-01   3.1477945e+00   2.0474630e+00   1.0248412e+00   2.8294136e-01   1.4576775e+00  -1.3183879e+00  -5.4754035e-02
  -4.5777961e-01   3.2926831e-01  -2.7905065e-01   4.8742798e-01   2.0696430e+00   6.2376305e-01   7.7825329e-02   1.3523537e+00   2.4860314e-01   1.4926760e+00   1.6521852e+00   1.9686872e+00   3.8362775e+00   1.4127727e+00   1.2775807e-01   2.0420096e+00   2.3779229e+00   1.3906894e+00  -2.4102828e-01  -7.9277732e-01   2.2361503e-01   1.5190768e+00   1.8127608e+00   3.0999851e-01  -4.7959054e-01   1.5663439e+00   2.7834062e-01   2.4481341e-01  -5.0506531e-01   3.0425813e+00   1.8767637e+00  -6.5860540e-01  -1.3220850e-02  -3.0900120e-01   3.2666834e-02  -2.7767895e+00  -4.0088554e+00   2.6411943e+00  -2.0787960e+00   3.9613508e+00  -3.3199983e+00   3.1734344e+00  -1.3955916e+00   8.1249084e-01   2.7648509e+00   4.0020203e+00  -1.0733275e+00  -4.4929303e-01   2.9421999e+00   3.1398797e+00   2.1247836e+00   3.6175821e+00  -1.6465188e+00  -2.1548068e+00  -1.7020759e+00   1.3962839e+00   1.1161806e-01   2.5576151e+00  -1.0313206e+00   1.2778880e+00   4.1962567e-01   4.1398754e-01   1.2104781e+00   9.1801597e-02   3.3019714e+00  -1.9052419e+00   7.1174248e-01  -7.6179562e-02  -1.3566796e+00   2.6448305e+00  -8.8528175e-02   2.4955233e-01  -2.9565781e+00   3.7215190e+00  -1.5287203e+00   2.2546054e+00  -2.6664778e+00  -4.9789681e-01   9.6927342e-02   2.4449176e+00   6.1044209e-01   1.2974320e+00   6.5449570e-01   2.9364952e+00   1.6699449e+00   7.3887618e-01   6.5650901e-01   1.6195714e+00  -1.4213898e+00   2.4833065e-01
  -3.7082957e-01   4.1679169e-01  -4.4853902e-01   4.1060982e-01   1.9638992e+00   8.4756026e-01  -3.3765188e-01   1.0646976e+00   4.3034857e-01   1.6268689e+00   8.6065488e-01   1.4688561e+00   3.2619466e+00   1.3506522e+00   3.3244864e-01   2.1743401e+00   2.0444251e+00   1.4631232e+00  -3.7232681e-01  -4.9582349e-01  -1.6782885e-01   1.8615964e+00   1.9650795e+00   8.3083412e-01  -4.2782696e-01   2.5706369e+00   2.1771566e-01   4.2143532e-01  -3.7286881e-01   2.2478355e+00   2.1996393e+00  -1.0936584e-01   2.1755023e-01  -3.9007126e-03   1.1520247e+00  -1.7874704e+00  -3.7772768e+00   2.2157819e+00  -1.9003032e+00   3.5582118e+00  -2.9900196e+00   2.6967320e+00  -7.1337599e-01   1.2206357e+00   2.9331931e+00   4.0073390e+00  -5.9920142e-01  -3.7332852e-03   2.7587523e+00   2.7796269e+00   1.8864018e+00   3.3739075e+00  -2.0902984e+00  -2.2749546e+00  -1.7009094e+00   1.5491437e+00   1.2933589e-01   2.6691484e+00  -1.4540379e+00   6.6518892e-01  -1.7220396e-01  -7.1656421e-02   8.0057086e-01  -1.6218784e-01   3.4429770e+00  -1.8094612e+00   6.9533037e-01  -1.1385797e-01  -1.3297487e+00   2.7829056e+00   1.6588077e-01   7.3552591e-01  -2.4594710e+00   3.2782324e+00  -9.2296921e-01   2.4402942e+00  -1.9484331e+00  -3.7113083e-01   7.8668750e-01   3.0644692e+00   7.0619531e-01   1.7859652e+00   3.7226356e-01   3.1383590e+00   1.7075926e+00   1.2989966e+00   1.1776426e-01   1.7243152e+00  -1.7119316e+00  -9.9310753e-02
  -5.0309955e-01   3.6909280e-01  -6.9299492e-01   1.5571759e-01   1.6429967e+00   1.7555715e-01  -9.4192947e-01   5.3820733e-01   1.5910303e-01   1.0737643e+00   2.8447825e-01   8.8728333e-01   2.2782437e+00   7.3552484e-01   4.5993839e-02   1.7056691e+00   1.7348210e+00   1.4427684e+00  -4.8358790e-01  -2.1873160e-01  -4.2731819e-01   1.8792203e+00   1.6838711e+00   7.6752410e-01  -3.6592239e-01   2.5520311e+00   2.4482000e-01   7.0789397e-02  -6.4167177e-01   1.9805547e+00   2.1686269e+00  -7.3381386e-02   4.4669032e-01   3.8664516e-01   2.1822430e+00  -1.1216955e+00  -3.2832053e+00   1.7356021e+00  -1.5152352e+00   3.1210121e+00  -2.7677607e+00   2.5169182e+00  -3.5127227e-01   1.3540425e+00   2.4582178e+00   3.5498386e+00   3.0556306e-01   5.6069952e-01   2.5504397e+00   2.2548816e+00   1.7119617e+00   2.8401927e+00  -1.3051903e+00  -1.9082099e+00  -1.1107165e+00   1.7115907e+00   2.3135571e-01   2.5276732e+00  -1.3709353e+00   1.8205206e-01  -8.4906053e-01  -9.7380824e-01   1.8429689e-01  -4.8990088e-01   2.7737198e+00  -2.4421963e+00   5.7208911e-01   4.9943488e-02  -1.0993509e+00   3.3665453e+00   3.6643137e-01   1.0442599e+00  -2.4635811e+00   2.7823774e+00  -8.3053843e-01   1.7469766e+00  -1.0737151e+00  -2.5015939e-01   5.8127781e-01   2.8113746e+00   6.2861023e-01   1.5873814e+00   2.5435786e-01   2.4758082e+00   1.7021732e+00   1.5743098e+00  -5.5805155e-01   1.6978374e+00  -1.8367874e+00  -2.8582036e-01
   1.4783735e-01   3.8144417e-01  -7.8718507e-01  -1.4020709e-01   1.3315237e+00  -3.1363853e-01  -1.2592800e+00  -1.4104887e-01   2.7355810e-02   5.5517076e-01   6.6527879e-01   5.3980266e-01   2.0074256e+00   1.7750212e-01   1.6037076e-01   1.6633753e+00   2.2150467e+00   1.9203781e+00  -4.6701582e-02  -9.5376534e-02  -4.7061956e-01   1.9787067e+00   1.5341291e+00   7.2290327e-01  -9.6190251e-02   2.9965474e+00   3.7048811e-01  -7.6620513e-02  -2.7556989e-01   1.9868922e+00   2.2205958e+00   1.3425799e-01   1.0948550e+00   1.0641273e+00   2.6403859e+00  -1.3258994e+00  -2.5521721e+00   1.2653887e+00  -4.0564375e-01   3.0437823e+00  -1.6216559e+00   3.1804120e+00   3.1925282e-01   1.5260036e+00   1.8847311e+00   3.2807617e+00   1.7983671e+00   1.4449387e+00   2.2446592e+00   1.8356678e+00   1.8881329e+00   2.2695814e+00  -8.3477079e-01  -1.7043157e+00   8.8891045e-02   1.9620861e+00   1.1543611e+00   2.7267062e+00  -1.4398973e+00  -7.4222702e-01  -1.2487955e+00  -2.0223290e+00  -4.5799982e-02  -4.5177431e-01   2.8135929e+00  -2.8549568e+00   9.4652483e-03  -4.0903894e-01  -8.2594649e-01   3.4077212e+00   2.2799586e-01   8.0945658e-01  -1.9841523e+00   2.4031392e+00  -4.0380397e-01   8.0382470e-01  -1.1832634e+00  -1.2702926e+00   2.0799248e+00   4.0780071e+00   1.4843823e+00   2.7076721e+00   7.1380701e-01   3.4035013e+00   2.4694219e+00   2.3878736e+00  -3.2686970e-01   2.3012311e+00  -2.0385936e+00  -3.5254613e-01
   1.8339630e-01   3.9550286e-01  -7.3716475e-01  -3.6212213e-01   1.2029535e+00  -5.2146307e-01  -1.2482076e+00  -4.1327903e-01  -2.9379285e-01   2.9518181e-01   5.1828675e-01   2.7180741e-01   1.6621355e+00  -1.2563389e-01   6.8872133e-02   1.3574005e+00   2.0776930e+00   1.8519610e+00   2.3869463e-01   3.9907692e-01  -5.8617490e-01   1.9164204e+00   1.4509071e+00   6.4601671e-01   1.8355705e-01   3.1701611e+00   4.4581900e-01  -2.2671515e-01  -3.6429429e-01   1.8604357e+00   2.4741603e+00   3.9476578e-01   1.4012195e+00   1.4602263e+00   3.0432629e+00  -8.3832881e-01  -2.2541772e+00   8.5361466e-01  -2.2611690e-01   2.3901971e+00  -9.6281927e-01   3.1848887e+00   4.5572020e-01   1.2221560e+00   1.5326265e+00   2.5355178e+00   1.7479530e+00   1.2245441e+00   1.5252770e+00   1.0124298e+00   1.6596108e+00   1.5066984e+00  -9.6326842e-01  -2.3055569e+00   5.7901923e-01   1.6128161e+00   1.3876694e+00   2.5552464e+00  -1.2076086e+00  -1.3674467e+00  -9.3686636e-01  -2.2776109e+00   3.0509223e-01  -3.5779275e-01   3.2609205e+00  -3.1918551e+00  -3.5904595e-01  -7.0226879e-01  -6.3507307e-01   3.6296722e+00   1.9771752e-01   7.2307678e-01  -1.1583399e+00   2.3931752e+00   3.6071647e-02   3.9702918e-01  -6.0256538e-01  -7.6902563e-01   2.4544372e+00   4.1086399e+00   1.7922036e+00   3.1460643e+00   6.7147733e-01   3.7943798e+00   2.4769467e+00   2.2458446e+00  -5.3100859e-01   2.0259857e+00  -2.1875920e+00  -3.4626415e-01
   3.8203737e-01   3.8890580e-01  -7.0273952e-01  -5.6034122e-01   1.1772671e+00  -6.7164372e-01  -9.9516188e-01  -5.8390780e-01  -3.3877296e-01   9.9889260e-02   9.2276192e-01   2.7602302e-01   1.7731705e+00  -3.8545429e-01   1.9753162e-01   1.2224237e+00   2.2571291e+00   2.0218220e+00   5.2914240e-01   1.0159433e+00  -9.7459936e-01   1.7734437e+00   1.2986015e+00   2.9191983e-01   2.6512694e-01   2.6971421e+00   5.4280752e-01  -4.2171846e-01  -2.1422706e-01   2.0641551e+00   2.5279832e+00   4.3607086e-01   1.5450289e+00   1.7509186e+00   2.9240278e+00  -9.1538267e-01  -1.9635824e+00   4.8971743e-01  -1.9689545e-01   1.5673774e+00  -6.6671870e-01   2.6828242e+00  -3.7338532e-02   8.4366587e-01   1.3613745e+00   2.2075374e+00   1.0015283e+00   6.7082800e-01   1.4117391e+00   6.4986094e-01   1.6998614e+00   1.0794188e+00  -8.6436755e-01  -2.8521781e+00   1.1881668e+00   1.3745368e+00   1.6076360e+00   2.3105698e+00  -8.7189957e-01  -1.6819205e+00  -6.5953640e-01  -2.4908391e+00   6.5828360e-01  -8.0883191e-02   3.3061176e+00  -3.5188739e+00  -8.7897666e-01  -1.0866276e+00  -2.4228216e-01   3.6043034e+00   2.8245407e-02   5.9519863e-01  -6.0006544e-01   2.3350281e+00   2.0299238e-02  -6.2538084e-01  -4.2629972e-01  -5.0782098e-01   2.7726730e+00   4.1984300e+00   2.1564876e+00   3.5502408e+00   8.5351025e-01   4.1517804e+00   2.4521628e+00   2.0844662e+00  -7.3301577e-01   1.9541812e+00  -2.3052968e+00  -2.6889676e-01
   5.0148394e-01   2.5624882e-01  -6.8302036e-01  -7.1428196e-01   9.2211934e-01  -9.8699991e-01  -1.1411759e+00  -8.9236072e-01  -6.9909898e-01  -3.0912097e-01   6.6196822e-01  -1.5840976e-01   1.1267875e+00  -6.2030702e-01   1.0645210e-01   8.8730106e-01   2.1821653e+00   2.0443311e+00   7.4281171e-01   1.0929262e+00  -1.3430502e+00   1.7493185e+00   1.1722362e+00   4.5852339e-01   2.0966917e-01   3.0487501e+00   5.3168055e-01  -5.0479076e-01  -1.1447254e-01   1.6080505e+00   2.5836380e+00   8.6628856e-01   1.9720785e+00   2.1130844e+00   3.3774797e+00  -4.7728810e-01  -1.1316799e+00   6.6974202e-02   1.6787836e-01   1.1934182e+00  -6.5737275e-02   2.5633731e+00   5.0678422e-01   6.7825393e-01   8.2894203e-01   1.4071499e+00   1.7465621e+00   8.9161443e-01   7.9680098e-01  -1.5952955e-01   1.4941760e+00   3.2743381e-01  -8.5423056e-01  -2.8795161e+00   1.6896583e+00   1.1709237e+00   1.7996090e+00   1.9624584e+00  -8.5189380e-01  -2.4204272e+00  -6.2771276e-01  -2.9775765e+00   7.1635844e-01  -7.8582988e-02   3.5083130e+00  -3.5555956e+00  -1.0874734e+00  -1.2858327e+00  -2.1514118e-01   3.5558791e+00   5.9970113e-02   7.1005582e-01   7.7280022e-02   1.7647074e+00   4.9711324e-01  -8.6048565e-01   3.5456803e-01  -5.7175002e-01   3.2239644e+00   4.4899885e+00   2.3227944e+00   3.8400331e+00   7.9236941e-01   4.4654402e+00   2.4051152e+00   2.0593768e+00  -1.0015211e+00   1.7008654e+00  -2.3837948e+00  -3.3762942e-01
   3.0293853e-01   1.3914768e-02  -8.7009634e-01  -7.0593897e-01   8.6953466e-01  -5.4441678e-01  -1.2771969e+00  -9.6978273e-01  -4.7211195e-01  -4.9080369e-02   6.0758737e-02  -5.9773858e-01   7.8458392e-01  -4.8649630e-01   3.6895003e-01   1.1226610e+00   1.8006348e+00   1.6168366e+00   3.9177987e-01   9.8060519e-01  -1.7730103e+00   1.8888934e+00   1.4235108e+00   1.1084648e+00  -1.3520564e-01   3.1952511e+00   4.4234453e-01  -2.9270201e-01   2.4331188e-01   8.9109427e-01   2.8609854e+00   1.3467549e+00   1.7018648e+00   2.0337140e+00   3.5641186e+00   1.2651262e-01  -4.0477251e-01  -7.2767305e-01   2.8653993e-01   4.8423199e-01   2.9888759e-01   1.8722356e+00   4.9445669e-01   9.6015243e-01   1.1515603e+00   1.3849660e+00   1.2017407e+00   8.8255046e-01   1.0051681e+00  -4.0678353e-01   1.6801871e+00   1.1068137e-01  -6.4207576e-01  -3.1393108e+00   1.6642462e+00   9.4807187e-01   1.3785665e+00   1.5661703e+00  -1.0466533e+00  -2.7259808e+00  -8.0043960e-01  -2.9962656e+00   6.3954861e-01  -2.9984486e-01   3.8843628e+00  -3.0297255e+00  -1.0699199e+00  -1.3111501e+00  -4.7990161e-01   3.0187467e+00   6.6687919e-01   1.1218738e+00   9.4485939e-01   1.0397613e+00   1.1801832e+00  -1.0644479e+00   1.3601339e+00  -3.7818334e-01   3.3066526e+00   4.0464790e+00   2.2018774e+00   3.7098465e+00   6.8600060e-01   4.4444063e+00   2.1050275e+00   2.2453330e+00  -1.1847218e+00   1.7090658e+00  -2.4592005e+00  -4.4288460e-01
   8.6817630e-01   2.6037392e-01  -4.3169640e-01  -4.9608205e-01   4.0736683e-01  -1.4886522e+00  -1.6863436e+00  -1.2828263e+00  -1.1201948e+00  -8.9116415e-01  -4.2544641e-01  -1.3836511e+00  -4.7600931e-01  -1.1403711e+00  -1.2686130e-01   2.9996605e-01   2.0656156e+00   2.0157450e+00   1.1745976e+00   1.3347480e+00  -2.6031127e+00   1.9161559e+00   1.3494315e+00   1.6622838e+00  -7.4710260e-03   3.7540607e+00   4.5943296e-01  -6.1632575e-01   3.4170178e-01  -1.6864449e-01   2.4430293e+00   1.6465964e+00   2.3111602e+00   2.7504425e+00   4.3123253e+00   8.7037789e-01   3.0865251e-01  -1.4593313e+00   1.4470984e+00   7.4278022e-01   1.4744477e+00   1.3410339e+00   1.2005752e+00   1.1170602e+00   7.9900400e-01   1.1303756e+00   2.8477762e+00   1.7451605e+00   9.8407292e-01  -8.8770439e-01   1.5248803e+00  -2.2287249e-01   9.6113315e-02  -2.3659868e+00   2.8308368e+00   1.1983770e+00   1.9896561e+00   1.6715741e+00  -1.2705747e+00  -3.9802706e+00  -2.0957163e+00  -4.7067439e+00  -6.3273806e-01  -8.3637644e-01   3.7376346e+00  -3.5368573e+00  -1.0636928e+00  -1.4964316e+00   2.5418958e-01   3.3428364e+00   4.1630472e-01   1.2507265e+00   1.1176361e+00   5.2816733e-02   1.3544734e+00  -2.0826071e+00   7.0292656e-01  -1.4563222e+00   3.7074466e+00   4.2402850e+00   2.2511020e+00   3.8780745e+00  -1.5385230e-02   3.4903347e+00   2.8407654e+00   2.4698662e+00  -1.0495765e+00   9.9671377e-01  -2.5546579e+00  -1.0940445e+00
   1.2278914e+00  -1.9447268e-01  -4.9903969e-01  -8.1800714e-01   3.3182785e-02  -1.8771422e+00  -1.2615609e+00  -1.6174865e+00  -9.6084849e-01  -1.1213235e+00   8.9238354e-01  -9.9793449e-01   9.4512766e-02  -1.0324941e+00   6.2205665e-01   6.0850262e-01   2.8385802e+00   2.1654454e+00   1.4267517e+00   1.1597527e+00  -3.1068311e+00   1.2425730e+00   1.3692221e+00   1.3858162e+00  -4.5840211e-01   2.6095625e+00   1.9232345e-01  -9.6821567e-01   1.2015384e+00   3.0954586e-01   2.4218652e+00   1.8229120e+00   2.6251772e+00   2.8045324e+00   3.7218447e+00  -5.5132439e-02   1.3869016e+00  -1.5592101e+00   1.3881145e+00  -1.4774598e-01   1.4425701e+00   8.9385590e-01   5.0421493e-01   4.3654929e-01  -2.4971812e-01  -1.4476780e-01   2.1982987e+00   1.5642884e+00  -4.7805436e-02  -1.5232773e+00   1.4003081e+00  -1.1921932e+00   4.9225934e-02  -2.2561418e+00   3.1423980e+00   9.1152260e-01   2.2236410e+00   7.5381708e-01  -8.7387321e-01  -4.1581934e+00  -1.3297030e+00  -4.5480667e+00   4.0091880e-01  -2.4898330e-01   3.6108568e+00  -2.8003700e+00  -1.8302531e+00  -1.9993618e+00   4.1991534e-01   1.9477414e+00   4.3129886e-01   1.0966591e+00   1.7238406e+00  -1.8814049e-01   1.1703094e+00  -3.0966415e+00   1.1456163e+00  -1.7878206e+00   4.7613885e+00   4.7787863e+00   3.3492058e+00   4.4706423e+00   1.3629074e+00   5.1268458e+00   3.1180770e+00   2.7529395e+00  -1.6846961e+00   1.4783000e+00  -2.4197241e+00  -8.2933671e-01
   1.1289046e+00  -5.5266574e-01  -5.2271721e-01  -6.9781824e-01  -6.7947463e-03  -1.4024850e+00  -1.2186033e+00  -1.7610257e+00  -9.7357534e-01  -1.1073494e+00   8.7847200e-01  -1.5181787e+00  -1.3330336e-01  -1.3642794e+00   3.9714184e-01   5.9526525e-01   2.7768016e+00   1.8258090e+00   1.0298616e+00   5.8812946e-01  -2.1207494e+00   1.3592140e+00   1.4092069e+00   1.6397556e+00  -1.7921861e-01   2.6075268e+00   2.9070919e-01  -5.6660715e-01   1.4447006e+00   3.1406470e-01   2.3279949e+00   1.8357990e+00   2.3603855e+00   2.7416145e+00   2.6903843e+00  -3.8435589e-01   2.4297167e+00  -1.7407490e+00   2.2242222e+00  -3.5656680e-01   1.8244895e+00   1.0822838e+00   4.7593557e-01   6.1022917e-01  -1.3935382e-01   2.5719815e-01   2.0196322e+00   1.5220899e+00   5.4853391e-01  -1.3984937e+00   2.0307920e+00  -1.2060829e+00   9.9569652e-01  -2.1758109e+00   3.8110044e+00   5.3519764e-01   2.0751164e+00   6.2290721e-01  -9.4427555e-01  -4.3954171e+00  -1.3252166e+00  -4.8618108e+00   2.5043768e-01  -3.7165767e-01   3.9216704e+00  -2.7048268e+00  -1.8806409e+00  -2.0746429e+00   1.0076642e-01   1.7082397e+00   6.1718272e-01   9.5833407e-01   2.0766354e+00  -4.7619680e-01   1.3500175e+00  -3.4400478e+00   1.8963191e+00  -1.6609717e+00   4.9701152e+00   4.8330360e+00   3.0162676e+00   4.2614237e+00   9.8033009e-01   5.2354329e+00   2.7658016e+00   2.4129540e+00  -4.2499570e-01   1.7253698e+00  -2.2404376e+00  -5.9109726e-01
   1.8663084e+00  -4.6013224e-01  -1.3705241e-01  -7.1447615e-01  -5.8854600e-02  -1.3149664e+00  -6.6893007e-01  -1.6463499e+00  -6.6151433e-01  -9.4985866e-01   1.0862237e+00  -1.4474611e+00  -5.9945362e-02  -1.0635640e+00   8.3104212e-01   6.2121904e-01   2.6999587e+00   1.8538160e+00   1.7188200e+00   1.0064443e+00  -2.2130547e+00   1.2929461e+00   1.3648136e+00   1.8487037e+00  -1.5431908e-01   3.1343786e+00   2.5433372e-01  -3.6854134e-01   1.6794749e+00  -7.6555259e-02   2.4053698e+00   2.5426572e+00   2.4169227e+00   2.5702567e+00   2.0003728e+00  -3.5002547e-01   2.2227193e+00  -1.7541180e+00   1.7600771e+00  -6.9447782e-01   2.6578940e+00   8.9710695e-01   3.5133112e-01  -4.1307891e-02  -7.0546740e-01  -7.1865647e-01   1.4783739e+00   1.0419271e+00  -4.3181098e-01  -1.8318793e+00   1.6337907e+00  -1.3356544e+00  -9.5647182e-02  -1.9080891e+00   3.5528338e+00   5.2236070e-02   2.5833787e+00   2.8463841e-01  -9.7479374e-01  -4.7448651e+00  -9.7668567e-01  -4.3079096e+00   1.2157244e+00  -3.3959702e-02   3.9143015e+00  -1.6223880e+00  -2.6778460e+00  -2.9809253e+00   4.3237737e-01   7.6244400e-01   5.3430955e-01   1.0554794e+00   3.1705919e+00  -4.4458827e-01   2.1480555e+00  -3.0243327e+00   2.1323931e+00  -1.2800567e+00   5.6608271e+00   5.4456767e+00   3.5251257e+00   4.8436750e+00   1.0072703e+00   6.0341416e+00   2.6315115e+00   2.1132270e+00  -8.5125341e-01   1.1169443e+00  -2.0617426e+00  -5.3902702e-01
   1.9001923e+00  -3.6251750e-01   2.2057360e-01  -4.3237286e-01  -3.0381280e-01  -1.7909422e+00  -4.4343642e-01  -1.4721586e+00  -1.1204558e+00  -1.2230798e+00   1.6374211e+00  -1.3371753e+00  -1.4509973e-01  -1.1833407e+00   6.1149868e-01   3.2419992e-01   3.3390126e+00   2.0814329e+00   2.1003827e+00   1.1121554e+00  -3.0828595e+00   7.0880519e-01   1.5196939e+00   2.0252138e+00  -2.7141960e-01   2.2881539e+00   4.7412057e-02  -8.2782617e-01   1.9738405e+00  -4.4642162e-01   2.1557531e+00   2.5630009e+00   2.5449658e+00   2.9742741e+00   1.8859763e+00  -2.2210114e-01   2.7529380e+00  -1.9908061e+00   1.9613063e+00  -7.3632298e-01   2.5115845e+00  -5.4847720e-02   8.0157438e-02   9.3670373e-04  -7.7156988e-01  -8.1707151e-01   1.3330414e+00   1.2398159e+00  -4.6306996e-01  -1.9525432e+00   1.5669163e+00  -1.6344365e+00   5.3003434e-01  -1.8143991e+00   3.8946422e+00   3.0056183e-02   2.4912024e+00   1.7338582e-04  -7.8760246e-01  -5.1453244e+00  -1.0381708e+00  -5.0671202e+00   6.0037620e-01  -1.0043614e-01   4.0430239e+00  -1.8814794e+00  -2.5271211e+00  -2.8742657e+00   8.1057244e-01   4.4137953e-01   4.6718661e-01   1.0307312e+00   2.8660647e+00  -9.2767290e-01   1.5386708e+00  -3.8048137e+00   1.2683125e+00  -1.6491759e+00   5.5368283e+00   4.9108410e+00   3.4524583e+00   4.4771125e+00   8.9255562e-01   5.5168273e+00   2.9628236e+00   1.7304959e+00  -1.1060058e+00   6.0739316e-01  -2.0330322e+00  -8.8833146e-01
   1.1083255e+00  -9.1652383e-01  -3.8734577e-02  -2.2050966e-01  -1.5762579e-01  -9.4782106e-01  -5.6960804e-01  -1.2562405e+00  -9.7522617e-01  -7.1705078e-01   8.7282115e-01  -1.7130998e+00  -5.6243249e-01  -1.0960636e+00   1.6192876e-01   4.1818391e-01   2.3759089e+00   1.0845168e+00   1.0218228e+00   3.7103073e-01  -2.2260995e+00   1.0917185e+00   1.6027353e+00   2.4998870e+00  -3.2802360e-01   2.2122356e+00   3.1901756e-02  -2.7804307e-01   1.4877870e+00  -3.8214495e-01   1.9718131e+00   2.4231183e+00   1.6019232e+00   2.6014734e+00   1.2236025e+00   9.3612361e-02   3.4098565e+00  -1.8949761e+00   1.7230064e+00  -9.0893802e-01   1.6799092e+00  -4.0870010e-01  -6.1263154e-01   1.5302652e-01  -3.4995883e-01  -2.7898948e-01   9.3938710e-02   7.0051327e-01   5.1882262e-01  -1.5108644e+00   2.1396642e+00  -1.2694941e+00   1.5857789e+00  -1.5062961e+00   3.5922914e+00  -5.5718896e-01   1.5679100e+00  -3.8004716e-01  -7.6356196e-01  -4.6467573e+00  -1.0891398e+00  -4.7323607e+00   3.8214744e-01  -4.2442835e-01   4.0322817e+00  -1.3153337e+00  -2.0510595e+00  -2.4396852e+00   3.4374397e-01   5.0670394e-01   1.0283325e+00   1.2532544e+00   2.9426111e+00  -1.0137471e+00   1.4840234e+00  -3.5332528e+00   2.9578756e+00  -2.5248022e-01   4.1373504e+00   3.7431285e+00   2.2951610e+00   3.2181966e+00   9.3833039e-02   4.6401701e+00   1.8846852e+00   1.0510865e+00   3.2969651e-02   5.9086036e-01  -1.6840361e+00  -4.2901509e-01
   1.3969420e+00  -8.3889856e-01   1.7010087e-01  -7.0558344e-02  -4.0466770e-01  -8.3426581e-01  -3.5485556e-01  -1.2120770e+00  -8.5541145e-01  -4.8406380e-01   1.1318920e+00  -1.7185192e+00  -5.8199090e-01  -9.7644741e-01   3.6599734e-01   6.0025254e-01   2.5008095e+00   8.3736692e-01   1.2483729e+00   1.0691409e-01  -1.8118374e+00   6.4101556e-01   1.7650487e+00   2.9033974e+00  -1.2279596e-01   2.2221745e+00  -1.5355867e-01  -2.4036419e-01   1.7868783e+00  -7.9249186e-01   2.0447922e+00   2.8359133e+00   1.4358411e+00   2.4939214e+00   6.8765281e-01   3.0675290e-01   3.6277697e+00  -1.9374057e+00   1.9536693e+00  -8.2330043e-01   2.4782289e+00  -4.4979668e-02  -4.1151562e-01   1.0307117e-01  -7.5970963e-01  -8.4355643e-01   1.9891055e-01   1.1461968e+00  -2.4277055e-01  -1.7250691e+00   1.9973623e+00  -1.5072558e+00   1.5313349e+00  -1.1386472e+00   3.4093769e+00  -8.0756578e-01   1.8219814e+00  -5.6395439e-01  -8.1649263e-01  -4.8629873e+00  -7.9727102e-01  -4.4864573e+00   5.9135986e-01  -4.3197678e-01   4.1932483e+00  -5.1372052e-01  -2.4033504e+00  -2.7738356e+00   1.9874329e-01  -5.0157733e-01   1.3332096e+00   1.1518271e+00   3.4137381e+00  -1.1410606e+00   1.9502576e+00  -3.0668865e+00   2.8688088e+00  -1.9084819e-01   4.7392042e+00   3.7281757e+00   2.5434690e+00   3.2389828e+00   2.3520108e-01   4.9985432e+00   1.9775693e+00   9.5312599e-01  -2.5326279e-01   3.9320895e-01  -1.4653600e+00  -4.6825466e-01
   1.5303831e+00  -8.6586703e-01   3.4418767e-01   2.3871512e-01  -6.4049546e-01  -8.0722464e-01  -1.7506716e-01  -9.9795279e-01  -7.2277633e-01  -2.7158371e-01   1.5129697e+00  -1.5309705e+00  -5.2977001e-01  -7.7148332e-01   5.1073159e-01   7.6915674e-01   2.8380623e+00   1.0366788e+00   1.2361689e+00  -4.9247590e-02  -2.2022156e+00   2.3560080e-01   1.9241682e+00   3.2317757e+00  -3.0881539e-01   1.7108942e+00  -5.0710020e-01  -3.1362895e-01   2.0359013e+00  -1.0873252e+00   1.6216150e+00   2.9414865e+00   1.3458678e+00   2.5130137e+00   4.8148111e-01   4.4851291e-01   3.9306200e+00  -1.5424901e+00   1.6856735e+00  -7.5182127e-01   1.8332946e+00  -1.0069512e+00  -7.5453249e-01   5.1154574e-02  -8.1161660e-01  -7.0159079e-01  -2.2304710e-01   1.2385707e+00  -1.3637978e-01  -1.3875579e+00   1.8303110e+00  -1.3296999e+00   1.3972674e+00  -4.7769267e-01   3.1137885e+00  -7.4370788e-01   1.6299306e+00  -8.3635447e-01  -9.3285590e-01  -4.7129547e+00  -1.0275865e+00  -4.6420054e+00   2.1956464e-01  -4.3671376e-01   3.6627499e+00   1.2954969e-01  -2.2937500e+00  -2.7011491e+00   4.3305193e-01  -1.2327764e+00   1.1812775e+00   1.3490692e+00   2.9190531e+00  -1.3983720e+00   1.2277470e+00  -3.0003064e+00   2.5098962e+00  -1.8692787e-01   4.7885375e+00   3.9555967e+00   2.3693979e+00   2.9189924e+00   6.6126388e-02   4.8288536e+00   1.9284554e+00   8.1052303e-01  -5.2457429e-01   1.9877297e-01  -1.3060308e+00  -6.1766889e-01
   1.1736632e+00  -8.6999693e-01   3.2191337e-01   4.2664372e-01  -4.1550163e-01  -2.5537987e-01   1.8286446e-01  -6.5082531e-01  -6.4424189e-01   2.0342237e-01   1.9622444e+00  -1.1763827e+00  -7.9003808e-02  -7.8452771e-01   2.0695947e-01   9.3175687e-01   2.6377671e+00   5.1152978e-01   8.7107407e-01  -2.1205702e-01  -1.1700690e+00  -3.4175137e-02   1.8514101e+00   2.9417235e+00   1.4662862e-01   7.9729419e-01  -4.0265802e-01  -2.0600564e-01   1.6198498e+00  -3.3874751e-01   1.4758054e+00   2.4681670e+00   5.1866422e-01   2.3447978e+00  -5.7186311e-01   2.6720192e-01   3.7204446e+00  -1.0784291e+00   1.4445958e+00  -6.7310151e-01   1.3859034e+00  -6.3669691e-01  -1.7549028e+00  -1.1323647e-01  -6.2164309e-01  -2.8467185e-01  -1.6337029e+00   6.7496091e-01   3.8850748e-01  -8.1310913e-01   2.3048459e+00  -9.8581511e-01   2.2421576e+00  -6.1099449e-01   3.0128085e+00  -1.1643587e+00   1.4031396e+00  -8.3114904e-01  -4.7637422e-01  -3.9980456e+00  -3.5654817e-01  -4.0126571e+00   4.1346596e-01  -2.8987146e-01   3.6520686e+00   2.0380491e-01  -2.2898392e+00  -2.5779693e+00   2.9197854e-01  -1.2716938e+00   1.2832340e+00   8.3416348e-01   2.6553115e+00  -8.5474164e-01   7.2471397e-01  -3.1109364e+00   2.4551993e+00   9.1512027e-01   3.9422146e+00   3.0202646e+00   1.8570963e+00   2.1569740e+00  -1.5724711e-01   4.3423724e+00   1.3975053e+00  -1.4141598e-02   1.4978467e-01   1.2967761e-01  -9.8465249e-01  -7.4534095e-02
   9.3012585e-01  -4.3478392e-01   4.7937799e-01   6.5737068e-01  -5.9178570e-01  -1.9480164e-01   2.7358715e-01  -3.4071691e-01  -7.4147820e-01   4.1972573e-01   1.3616723e+00  -1.3171257e+00  -8.6288463e-01  -7.4236724e-01  -9.9759179e-03   5.6487913e-01   2.0371071e+00   1.6335589e-02   8.0538065e-01  -1.6781600e-01  -5.2103993e-01  -9.2121223e-01   1.5557987e+00   2.9466217e+00   5.3061590e-01   5.5388601e-01  -5.5947073e-01  -3.3385422e-01   1.2515457e+00  -1.1462124e+00   1.5019969e+00   2.8455059e+00   1.0129996e-01   1.8706311e+00  -5.6355385e-01   1.6078455e+00   3.3710263e+00  -6.9552270e-01   1.0001913e+00  -5.8562673e-01   1.6710253e+00  -4.4967632e-01  -1.1110925e+00  -3.6463198e-01  -1.2751044e+00  -1.3887205e+00  -1.2797293e+00   1.0593052e+00  -8.4524840e-01  -1.2973013e+00   1.4797028e+00  -1.2552351e+00   1.8387785e+00  -1.8834699e-01   2.0065431e+00  -1.3960820e+00   1.2029749e+00  -1.1475510e+00  -3.8127248e-01  -3.6539991e+00   2.3051278e-01  -3.1568642e+00   4.7302567e-01  -3.9378313e-01   2.9684980e+00   7.3811179e-01  -2.3502221e+00  -2.3420645e+00  -1.7202015e-01  -1.7931970e+00   1.7202662e+00   1.0131220e+00   2.4515893e+00  -1.1922530e+00   1.0238071e+00  -1.5904649e+00   2.9697964e+00   2.0449999e+00   3.2444351e+00   2.0003433e+00   1.0996689e+00   9.3832171e-01  -6.7206795e-01   3.1096495e+00   3.9611506e-01  -1.0990573e+00  -1.8504222e+00  -1.0316081e+00  -6.6171800e-01  -2.0774133e-01
   1.0876359e-01  -7.2000440e-01   1.5776086e-01   1.1891347e+00  -1.1951767e-01   1.4668693e+00   2.3739076e-01   2.2976383e-01  -1.7243536e-01   1.6237651e+00   8.2322352e-01  -1.2007313e+00  -5.4029272e-01  -2.3840445e-01  -1.5435025e-01   1.3138202e+00   1.3255735e+00  -5.8310746e-01  -5.4468503e-01  -7.4314711e-01  -7.8250467e-02  -4.4490943e-01   2.0062651e+00   3.5961428e+00   5.3414614e-01   4.0472315e-01  -6.0785431e-01   4.2079057e-01   1.0223742e+00  -1.0071546e+00   1.1958473e+00   2.3775892e+00  -1.0507472e+00   1.5218487e+00  -7.6511359e-01   2.0430618e+00   3.4709446e+00  -8.1053081e-02   4.8126404e-01  -5.1098675e-01  -1.5403439e-01  -1.6223711e+00  -2.1033514e+00   3.1269242e-01   1.7996232e-01   5.0723135e-01  -3.3031957e+00   4.1847733e-01   1.0656420e+00   7.9968774e-02   2.1981368e+00  -1.6318961e-01   2.3408469e+00  -2.9316776e-01   1.2543441e+00  -1.4752064e+00  -1.4799101e-02  -1.0331571e+00  -6.3373721e-01  -2.6020855e+00  -4.8160841e-02  -2.6567183e+00  -2.7022158e-01  -6.3385927e-01   3.1355756e+00   1.4584764e+00  -1.2338385e+00  -1.4559023e+00  -5.3286324e-01  -1.7904993e+00   1.9608588e+00   1.1537007e+00   1.7835379e+00  -1.1142192e+00   1.6435109e-01  -1.3801616e+00   3.2766621e+00   3.0516533e+00   1.9952285e+00   1.3634678e+00  -1.8229198e-01  -1.2846771e-01  -1.5792556e+00   2.2129834e+00  -3.9484271e-01  -1.3827898e+00  -3.9091146e-01  -6.1360231e-01  -5.3022496e-01   1.2455215e-01
   2.6132833e-01  -5.1057828e-01   2.1976629e-01   1.2558706e+00  -4.4983359e-01   9.7442634e-01   5.5187016e-02   2.8529326e-01  -2.7979988e-01   1.7136579e+00   8.5987507e-01  -1.0148797e+00  -9.2150236e-01  -3.3154656e-01  -5.2115760e-01   1.1383126e+00   1.0709722e+00  -6.7361538e-01  -3.9188949e-01  -6.1235404e-01  -1.1207639e-01  -8.1678406e-01   1.7475652e+00   3.5693751e+00   6.9766702e-01   3.7038425e-02  -7.8981684e-01   5.3222647e-02   2.5722898e-01  -9.5818721e-01   5.9448228e-01   2.1608595e+00  -1.2828925e+00   1.6521018e+00  -3.9615689e-01   2.7204880e+00   3.0253877e+00   2.5066649e-01   1.7180263e-01  -4.2476293e-02   3.3679498e-02  -1.2010751e+00  -2.0876262e+00   1.3018422e-01  -1.9752446e-01   3.3867038e-01  -2.6848509e+00   8.7208191e-01   9.2357727e-01   3.4358387e-01   1.9956164e+00  -4.2879697e-03   2.7671626e+00   5.6854903e-01   1.1301046e+00  -1.3710810e+00   3.6199939e-01  -9.8511163e-01  -3.7524399e-01  -2.2152911e+00  -3.0867311e-01  -2.6510204e+00  -6.6412739e-01  -7.7360350e-01   2.1385303e+00   1.6059758e+00  -1.3313877e+00  -1.3981948e+00  -1.8343304e-01  -1.7150084e+00   1.7709115e+00   9.8955251e-01   1.3234736e+00  -9.0188212e-01  -2.5584686e-01  -1.1704820e+00   2.7411683e+00   3.3189802e+00   1.3074206e+00   8.1498752e-01  -4.5926199e-01  -6.6064665e-01  -1.8087581e+00   1.2373095e+00  -4.1117291e-01  -1.4856056e+00  -6.4707777e-01  -9.2772603e-01  -3.3683112e-01   1.8540144e-01
   3.3366284e-01  -4.8240889e-01   1.3104001e-01   1.3188624e+00  -7.6092643e-01   8.6738038e-01   2.2029183e-01   4.2950900e-01   3.2408808e-02   2.0306268e+00   1.6473378e+00  -1.9736288e-01  -4.0526982e-01   2.3842979e-01   1.4327170e-01   1.6975534e+00   1.5435032e+00  -2.4766958e-01  -4.4579039e-01  -6.7569597e-01  -1.0381237e+00  -1.6494753e+00   1.7986597e+00   3.4613180e+00   2.4345122e-01  -1.0605422e+00  -1.2869056e+00  -3.5916075e-01   6.1910824e-01  -8.2665141e-01   1.4973383e-01   2.0814829e+00  -1.1600335e+00   1.6352265e+00   2.0455764e-01   2.8418552e+00   3.0984237e+00   1.1285922e+00  -7.2085499e-01  -1.5334435e-01  -1.2522819e+00  -2.2767601e+00  -2.4890930e+00  -2.0988245e-01  -7.3518680e-01  -1.9870273e-01  -3.1275351e+00   9.8905279e-01   1.9620122e-01   4.1101371e-01   1.2879934e+00  -2.7633778e-01   1.8930081e+00   1.1176566e+00   2.9361716e-01  -1.0370543e+00   1.7524290e-01  -1.4587419e+00  -3.1343061e-01  -1.5943615e+00  -2.7888106e-02  -2.1951630e+00  -5.3270817e-01  -3.8337709e-01   1.1973307e+00   2.5349364e+00  -1.2163506e+00  -1.1038132e+00   2.9673940e-02  -2.7930733e+00   1.4355024e+00   1.0856995e+00   5.4638244e-01  -9.9561398e-01  -1.4327961e+00  -1.0149747e+00   2.1467090e+00   3.1759551e+00   1.6234231e+00   1.3915132e+00  -1.2283544e-01  -6.7751673e-01  -1.0831547e+00   1.7337762e+00  -2.9722009e-01  -1.1479452e+00  -1.9675699e+00  -7.8391677e-01  -2.5905590e-01   1.7523039e-01
   1.5678074e-01  -9.9240654e-02  -4.3605402e-02   1.5207503e+00  -4.5056634e-01   1.6244529e+00   2.2466554e-01   8.4159264e-01   3.8997449e-01   2.7328511e+00   1.4532132e+00   1.8286416e-01  -7.0007736e-02   5.5653650e-01   7.5067789e-02   2.1717731e+00   1.0399582e+00  -4.6495050e-01  -7.9286045e-01  -6.7565091e-01  -5.0425266e-01  -1.6453296e+00   1.6477233e+00   3.3831336e+00   5.1399882e-01  -1.1821743e+00  -1.1465382e+00  -1.2682949e-01   1.5441339e-01  -6.6334281e-01   5.5099930e-02   1.8469209e+00  -1.8904758e+00   1.4365920e+00   1.1800289e-01   3.2543427e+00   2.3099897e+00   1.5618007e+00  -1.1131510e+00   3.3491077e-01  -1.3801393e+00  -1.7415002e+00  -2.5265828e+00   8.2440751e-02  -1.6084906e-01   6.3149599e-01  -3.5013665e+00   9.2984648e-01   8.9315785e-01   1.1898817e+00   1.5482182e+00   4.3548213e-01   2.0449285e+00   1.0698195e+00  -2.3615194e-01  -9.2623408e-01   9.2032798e-02  -9.9493314e-01  -3.3983605e-01  -8.3094803e-01   1.6346162e-01  -1.4342065e+00  -7.4336912e-01  -3.5427590e-01   8.9219386e-01   2.7144761e+00  -9.3343877e-01  -8.2134287e-01  -2.7098295e-01  -2.6366524e+00   1.4732119e+00   8.5872875e-01   1.7563874e-01  -7.3698681e-01  -1.5337169e+00  -2.8597504e-01   1.5657255e+00   3.5953055e+00   1.0608726e+00   1.0206411e+00  -7.2841695e-01  -1.1207041e+00  -1.5254842e+00   1.0684957e+00  -7.3898410e-01  -1.3570123e+00  -1.7839533e+00  -8.4890100e-01  -1.7303055e-01   4.9908169e-01
  -3.9484836e-01   6.1278585e-03  -2.0282806e-01   1.5072579e+00  -4.3364916e-01   1.7451514e+00   1.2276291e-01   9.6460281e-01   1.8379308e-01   2.9461677e+00   1.0625625e+00   3.0779398e-01  -4.8431025e-01   4.3881119e-01  -4.7544873e-01   1.8584231e+00   2.8500625e-01  -9.1556548e-01  -1.2371178e+00  -5.0711720e-01   2.5801028e-01  -2.0369728e+00   1.2603528e+00   2.9273953e+00   9.8731758e-01  -1.7982362e+00  -1.0824001e+00  -2.7598066e-01  -7.4135409e-01  -2.3770696e-01  -2.7451818e-01   1.3309687e+00  -2.2691804e+00   1.2080179e+00   4.2928086e-01   4.0388361e+00   1.7954957e+00   2.2610424e+00  -1.7389758e+00   2.1200579e-01  -2.0029337e+00  -1.4274038e+00  -2.7306918e+00  -2.8568005e-01  -4.6424742e-01   3.2318617e-01  -3.8316701e+00   5.5901272e-01   5.7899570e-01   1.1819826e+00   1.2120931e+00   3.5614902e-01   2.1581529e+00   1.0909088e+00  -7.0506768e-01  -1.0928302e+00  -1.9538540e-01  -1.0299776e+00   1.1105373e-01   5.1632519e-02   6.4373372e-01  -7.0840152e-01  -5.8660099e-01  -2.5534151e-01   2.3220294e-01   2.5514107e+00  -6.0388828e-01  -1.9258210e-01  -3.3266296e-01  -2.0044163e+00   1.3025713e+00   5.7559735e-01  -3.9678647e-01  -3.2947841e-01  -2.0818808e+00   6.5375465e-02   1.8541769e+00   4.7803764e+00  -2.3456100e-01   7.1643265e-02  -1.5135827e+00  -2.1417563e+00  -1.9756516e+00  -1.6309171e-01  -1.5650147e+00  -2.1775189e+00  -1.9144542e+00  -1.2577766e+00   7.4955556e-02   8.8213620e-01
   9.2111088e-02   5.0359289e-01  -2.7511401e-01   1.5149254e+00  -4.1036083e-01   1.7083188e+00   2.1611871e-01   1.0597119e+00   5.0577884e-01   3.0448398e+00   1.7431302e+00   9.0812254e-01  -6.6790861e-02   5.7006472e-01  -2.1242606e-01   2.1141374e+00   5.8913426e-01  -3.9361737e-01  -1.0444494e+00  -2.2047387e-01   3.7240786e-03  -2.5116768e+00   8.8291251e-01   2.3070661e+00   1.0701882e+00  -2.3792227e+00  -1.0030828e+00  -5.0417937e-01  -6.3495482e-01   5.4451039e-02  -7.2253714e-01   9.4033395e-01  -2.3295119e+00   1.1176395e+00   5.2121439e-01   3.7504968e+00   1.2972884e+00   2.7673551e+00  -1.8702211e+00   5.2545781e-01  -2.0068821e+00  -1.2729718e+00  -2.3904907e+00  -2.7366279e-01  -6.3500265e-01   4.5068461e-01  -3.1004174e+00   9.4294272e-01   6.0411871e-01   1.6295080e+00   1.1235447e+00   5.6986410e-01   2.1829484e+00   1.4236674e+00  -7.8249855e-01  -5.3827391e-01   3.4072986e-01  -7.9190225e-01   2.5875475e-01   6.3598984e-01   8.0676437e-01  -3.2168938e-01  -7.2977127e-01   1.2278354e-01  -7.3109767e-01   2.5996241e+00  -6.5451604e-01  -3.8708226e-02  -1.8316956e-01  -2.2792626e+00   8.8502806e-01   2.4310984e-01  -1.0970996e+00  -4.3627182e-01  -2.5970900e+00  -6.1645680e-02   3.2767831e-01   3.7660585e+00  -3.3676652e-02   4.5426063e-01  -1.3373771e+00  -2.0566044e+00  -1.5150521e+00  -3.2527434e-01  -1.3602413e+00  -1.9103234e+00  -2.7531241e+00  -1.0461585e+00   8.6656787e-02   1.0007154e+00
  -7.3740193e-01   2.1026375e-01  -7.4831604e-01   1.2615428e+00  -2.5803825e-01   2.3252072e+00   1.9054630e-01   1.2749651e+00   8.9468361e-01   3.7734755e+00   1.3303548e+00   1.4853960e+00   3.0748733e-01   1.2009976e+00  -1.1429585e-01   2.6349216e+00  -4.8239112e-01  -1.0909200e+00  -1.9149260e+00  -2.8933138e-01   8.3816321e-02  -2.4272373e+00   7.6622483e-01   2.0562909e+00   7.7107647e-01  -2.9473725e+00  -1.1099914e+00  -4.2548304e-01  -1.3489245e+00   7.0684174e-01  -7.6775554e-01   5.7271857e-01  -2.9921875e+00   6.7500464e-01   7.8483174e-01   4.1121452e+00   8.2528531e-01   3.1579245e+00  -3.2960840e+00  -1.5250658e-01  -3.1324294e+00  -1.5323847e+00  -3.1600204e+00  -5.3964890e-01  -4.6345839e-01   3.3975975e-01  -4.7670403e+00  -1.2969289e-01   5.2510918e-01   1.7142947e+00   9.4931790e-01   5.0894349e-01   1.9803677e+00   1.0096702e+00  -1.8262261e+00  -9.3506027e-01  -4.5820484e-01  -1.1194872e+00   5.8646066e-01   1.7055463e+00   1.4690669e+00   9.4384442e-01  -3.6442632e-02   3.6494881e-01  -1.0648280e+00   3.0385585e+00  -3.0123938e-01   5.0339284e-01  -4.2055630e-01  -2.0018987e+00   1.0502070e+00   3.5967205e-01  -9.7959578e-01   3.0226091e-01  -2.8376561e+00   5.6211180e-01   1.3436432e+00   5.2479422e+00  -1.3270791e+00  -5.8553951e-01  -1.8531015e+00  -2.6733238e+00  -1.4579161e+00  -4.8255879e-01  -2.2216619e+00  -2.1031181e+00  -2.4346625e+00  -8.4332593e-01   2.2666255e-01   1.6147940e+00
  -4.1227976e-01   9.2005791e-01  -6.2554274e-01   1.3532790e+00  -4.4949210e-01   1.9621122e+00  -3.1083494e-01   1.2221971e+00   7.3033981e-01   3.6189862e+00   4.8601043e-01   1.2603418e+00  -4.7264237e-01   1.0830469e+00  -3.9067211e-01   2.3580322e+00  -8.2231655e-01  -8.9500239e-01  -1.4739372e+00   1.4317032e-01  -7.1306108e-02  -2.4792850e+00   4.9405692e-01   2.2286687e+00   1.0708855e+00  -2.2875741e+00  -9.9760643e-01  -6.2036125e-01  -1.6645578e+00  -1.3850980e-01  -9.2691403e-01   6.8302793e-01  -2.7655907e+00   8.1492323e-01   1.7626056e+00   5.1461738e+00   8.2471861e-02   2.8721238e+00  -2.9006406e+00   3.7280935e-01  -1.8930812e+00  -8.8939288e-01  -1.9188080e+00  -1.8481381e-01  -4.8620394e-01   3.6393447e-01  -2.9905853e+00   7.3692022e-01   2.7136327e-01   1.6050178e+00   5.4363330e-01   5.9686840e-01   1.9380068e+00   1.4177971e+00  -1.7840672e+00  -4.0654932e-01   8.6272242e-02  -4.3869745e-01   2.9809335e-01   1.4863981e+00   7.3274846e-01   6.6483512e-01  -8.4161263e-01   4.5800313e-02  -1.5167182e+00   2.6418132e+00  -2.4894081e-02   7.4159389e-01  -2.2070619e-01  -1.3519110e+00   8.6182777e-01   3.3547066e-01  -1.1195599e+00  -4.4858102e-02  -2.3267858e+00   1.0296855e+00   7.7888470e-02   4.3439403e+00  -1.2142013e+00  -6.8080737e-01  -2.0416996e+00  -2.6540458e+00  -2.0481896e+00  -1.7074210e+00  -1.8623735e+00  -1.7626655e+00  -2.7225216e+00  -1.4090298e+00   1.6819039e-01   1.2254260e+00
  -5.1668913e-01   1.3442013e+00  -6.4848663e-01   1.3686446e+00  -5.3625508e-01   1.6699042e+00  -6.4881991e-01   1.2553426e+00   6.0852329e-01   3.4428776e+00  -1.8210394e-01   1.2573367e+00  -1.0337375e+00   1.0473778e+00  -6.3248502e-01   2.0433727e+00  -1.2000684e+00  -8.0235594e-01  -1.4438791e+00   6.1690672e-01  -4.9492735e-01  -2.6070714e+00   1.6994955e-01   2.0000772e+00   1.0707958e+00  -2.4346913e+00  -9.3609156e-01  -8.8705613e-01  -1.9810300e+00  -4.9643888e-01  -1.2139149e+00   4.3064913e-01  -2.6712611e+00   7.8290150e-01   2.5358557e+00   5.8058824e+00  -4.2508431e-01   2.7862754e+00  -3.0697913e+00   2.8482049e-01  -1.8764146e+00  -1.2382083e+00  -1.5412582e+00  -1.6105911e-01  -4.7784600e-01   3.2374063e-01  -2.4663040e+00   7.6791576e-01   2.5312428e-01   1.5052198e+00   1.2672817e-01   5.4924456e-01   2.0340027e+00   1.5650440e+00  -1.9232590e+00  -4.7328294e-02   4.2775111e-02  -1.9297636e-01   3.1835298e-01   1.7247309e+00   3.0120835e-01   6.3740241e-01  -1.3931289e+00  -6.5961961e-02  -2.2002169e+00   2.1493728e+00   4.5185039e-01   1.3090333e+00   6.6492067e-02  -5.7615530e-01   6.1389115e-01   4.2075693e-01  -1.5691653e+00  -2.9148529e-01  -2.5184319e+00   9.8606936e-01  -6.4163643e-01   3.9879979e+00  -1.8183372e+00  -1.2861263e+00  -2.4530451e+00  -3.0928489e+00  -2.4662449e+00  -3.0695656e+00  -1.9220718e+00  -1.7523007e+00  -3.1585384e+00  -1.8964576e+00   1.7603043e-01   1.0352221e+00
  -1.0090163e+00   1.2944755e+00  -9.0342940e-01   1.0775492e+00  -3.5676156e-01   1.9657545e+00  -4.4968912e-01   1.2644959e+00   6.5350985e-01   3.5411102e+00   1.2323359e-01   1.7636368e+00  -4.6274184e-01   1.1089545e+00  -6.9426561e-01   2.1613317e+00  -1.4677582e+00  -1.1800037e+00  -1.8728204e+00   7.1148569e-01   9.2985511e-02  -2.7708505e+00  -1.1176180e-01   1.0714018e+00   1.2454261e+00  -3.3609878e+00  -7.3629079e-01  -9.4590916e-01  -2.2075174e+00   5.4260221e-01  -1.2292163e+00  -3.1770288e-01  -2.9216567e+00   5.2603228e-01   1.9344649e+00   5.1182834e+00  -6.1326409e-01   2.9028891e+00  -3.3692376e+00  -4.3255126e-01  -2.2244081e+00  -9.3393616e-01  -2.0856634e+00  -5.3038569e-01  -4.3724665e-01   2.1603019e-01  -3.5338428e+00  -2.4466977e-01   2.2347052e-01   1.3783638e+00   2.8805385e-01   1.1840042e-01   2.5722723e+00   6.4526904e-01  -1.8798217e+00  -3.6793909e-01  -2.2075690e-01  -2.2627910e-01   9.4000483e-01   2.4372872e+00   1.3270335e+00   1.4958067e+00  -6.7561735e-01   3.9983053e-01  -2.0494720e+00   1.5957921e+00   6.1662247e-01   1.7221494e+00  -5.9715834e-02   9.7818361e-04   4.4777556e-01  -1.2845538e-01  -1.5048727e+00   4.1181329e-01  -2.8355146e+00   5.7330868e-01  -7.2337078e-01   4.3900538e+00  -2.3690009e+00  -2.2005490e+00  -2.4993464e+00  -3.2781205e+00  -2.0552842e+00  -2.9821710e+00  -2.2245920e+00  -2.0471489e+00  -2.5304880e+00  -1.5431808e+00   3.0357643e-01   1.6479209e+00
  -3.8382108e-01   1.7388802e+00  -9.3291335e-01   6.5710899e-01  -4.2031733e-01   1.7146661e+00  -3.8684226e-01   1.1016382e+00   9.8311887e-01   3.4135714e+00   1.1203701e-02   1.9627534e+00  -5.0723134e-01   1.2628455e+00  -3.3362974e-01   2.1199654e+00  -1.7647252e+00  -1.1258676e+00  -1.3556694e+00   1.2453700e+00   3.2576181e-01  -2.8449143e+00  -7.0169097e-01   4.1856445e-01   1.2744472e+00  -2.9549224e+00  -5.4357133e-01  -9.6351712e-01  -2.2472183e+00   4.8233153e-01  -1.0700026e+00  -5.7970131e-02  -2.6515781e+00   1.7669297e-01   1.6368822e+00   4.9110244e+00  -1.4185960e+00   2.6021738e+00  -3.6155116e+00  -7.2909448e-01  -8.0781203e-01   1.7224106e-01  -1.3526858e+00  -1.0461517e+00  -1.1053572e+00  -7.6918560e-01  -2.6663018e+00  -3.3298733e-01  -7.7263768e-01   8.4315422e-01  -1.2817655e-01  -2.0698485e-01   1.9104593e+00   6.6784360e-01  -2.0622284e+00  -3.5019979e-01   5.7129464e-01  -5.0860551e-02   1.0829298e+00   2.5839684e+00   1.8234344e+00   2.4670474e+00   2.8979997e-01   8.5066651e-01  -2.5729337e+00   1.7117678e+00  -6.0194529e-03   1.2997937e+00  -2.4811541e-02   8.8895756e-02   3.2073962e-01  -3.1048077e-01  -7.6472157e-01   5.2697260e-01  -1.7329135e+00   1.2049392e+00  -1.0245168e+00   3.9034228e+00  -1.7556541e+00  -2.0477506e+00  -1.9594082e+00  -2.6963763e+00  -1.5857669e+00  -2.7546582e+00  -2.3314375e+00  -1.8845114e+00  -3.3817814e+00  -1.7537337e+00   4.5015568e-01   1.8485836e+00
  -4.9433839e-01   1.9765526e+00  -9.6744437e-01   7.2306892e-01  -2.9119484e-01   1.9246160e+00  -7.1106545e-01   1.1239233e+00   8.9877771e-01   3.3323476e+00  -7.2315039e-01   1.7197886e+00  -8.7393183e-01   1.2294760e+00  -6.6191683e-01   1.9374055e+00  -1.9880728e+00  -1.1296933e+00  -1.5300699e+00   1.4358153e+00   1.2353358e-01  -2.3541707e+00  -7.1414823e-01   4.8063663e-01   1.2570002e+00  -2.4302255e+00  -3.4383461e-01  -7.4219859e-01  -2.2242854e+00   4.0367935e-02  -1.0794694e+00  -2.4293878e-01  -2.4982021e+00   2.1218223e-01   1.7777437e+00   4.9510537e+00  -1.5927725e+00   1.9638529e+00  -3.2239311e+00  -8.5226487e-01  -5.4810474e-01  -8.3801934e-03  -8.4369137e-01  -5.3179588e-01  -3.2117793e-01   9.9950611e-02  -2.2101880e+00  -3.8861351e-01   8.9362492e-02   1.0244834e+00   1.4066908e-01  -3.5987275e-02   2.3982667e+00   2.7731337e-01  -1.8188222e+00  -8.7657437e-02   3.9711849e-01   4.8050526e-01   9.1535027e-01   2.5558355e+00   1.3250830e+00   2.2006124e+00  -3.7830296e-01   6.8238793e-01  -2.1911404e+00   9.8689101e-01   7.7018373e-01   1.8836994e+00   5.8538731e-02   1.1444058e+00   2.2833598e-01  -2.9312544e-01  -8.2772424e-01   2.2417264e-01  -1.4418131e+00   9.8641658e-01  -1.8309993e+00   3.0016693e+00  -1.9819316e+00  -2.5714506e+00  -2.3828977e+00  -2.7932242e+00  -2.1296734e+00  -3.7579148e+00  -2.1931333e+00  -1.7073457e+00  -2.5246503e+00  -1.7651915e+00   3.9145424e-01   1.6747552e+00
  -2.3044986e-01   2.0367462e+00  -1.0222515e+00   3.0279650e-01  -5.8763559e-01   1.2218094e+00  -7.4998403e-01   9.0432106e-01   8.8505908e-01   2.9440375e+00  -5.0042876e-01   2.0405692e+00  -8.1918724e-01   1.3417985e+00  -4.7260889e-01   1.7996133e+00  -1.8529296e+00  -1.1555734e+00  -1.2151631e+00   1.7465049e+00  -5.8415743e-01  -2.4419775e+00  -9.8196464e-01  -1.0137080e-01   7.8519330e-01  -2.7062943e+00  -4.4558176e-01  -1.0754632e+00  -2.2105962e+00   2.1529487e-01  -1.1608628e+00  -3.5512579e-01  -2.0738844e+00   2.4322616e-01   1.6434474e+00   4.3551314e+00  -1.6870520e+00   1.2695434e+00  -3.3925597e+00  -1.4061473e+00   8.4849368e-02   2.0831768e-01  -7.4415223e-01  -1.0241732e+00  -7.0709047e-01  -6.7003921e-01  -1.7901810e+00  -6.2258160e-01  -4.0318572e-01   4.7782104e-01  -2.1071463e-02  -7.3053059e-01   2.6330568e+00   9.9575332e-02  -1.6362183e+00  -1.1971213e-01   7.7257161e-01   3.0908261e-01   1.3643177e+00   2.6153296e+00   1.6722964e+00   2.5254675e+00   1.5099682e-01   9.8833152e-01  -2.3450458e+00   7.1686030e-01   5.6294797e-01   1.7995805e+00   3.7850340e-01   1.4126219e+00   8.9897093e-02  -4.5447893e-01  -3.2633455e-01   3.4311323e-01  -1.1102855e+00   6.5765821e-01  -2.2611189e+00   2.2527898e+00  -1.8181979e+00  -3.2453945e+00  -1.7616003e+00  -2.4157102e+00  -1.3345735e+00  -3.5658683e+00  -1.8128662e+00  -1.2442680e+00  -2.9765543e+00  -1.6453470e+00   4.6927335e-01   1.7828883e+00
   1.0105060e-01   2.2315995e+00  -9.5654475e-01   2.5333895e-01  -8.6473432e-01   7.8035345e-01  -1.0692526e+00   7.9395988e-01   7.9299990e-01   2.6162273e+00  -9.0088072e-01   1.9440031e+00  -1.1162514e+00   1.4743062e+00  -3.4113316e-01   1.7217342e+00  -1.5042202e+00  -8.1809006e-01  -8.7390076e-01   1.9558944e+00  -1.6046429e+00  -2.1062895e+00  -9.7086765e-01   5.4162146e-02   2.0869410e-01  -2.2173408e+00  -6.0764933e-01  -1.1041957e+00  -1.9067286e+00  -4.4900599e-01  -1.2323910e+00  -9.7486830e-02  -1.3446703e+00   6.0616422e-01   1.9378655e+00   4.2680580e+00  -1.6184921e+00   4.0420349e-01  -3.0820505e+00  -1.4779606e+00   6.5657604e-01  -4.6557738e-02  -3.1736318e-01  -9.9751074e-01  -3.6953380e-01  -3.6608127e-01  -9.9545093e-01  -4.9969737e-01   6.4923722e-02   3.4380408e-01  -5.2675246e-02  -8.7909320e-01   2.4767401e+00   9.0479819e-02  -1.3385709e+00   2.3709918e-01   9.3924980e-01   6.2861078e-01   1.1347932e+00   2.2813652e+00   1.0600576e+00   2.1101783e+00  -2.6374907e-01   9.1726852e-01  -2.1778858e+00   3.6926800e-01   9.0177171e-01   1.8566313e+00   7.4219838e-01   1.9755622e+00  -2.3292840e-01  -3.4959151e-01  -1.2230858e-01  -1.0512350e-01  -8.3862698e-01   5.4446993e-01  -3.1068074e+00   9.8277887e-01  -1.0819700e+00  -3.1136508e+00  -1.4685124e+00  -1.8094680e+00  -1.3884507e+00  -3.7932960e+00  -1.2616191e+00  -5.3399606e-01  -2.8162108e+00  -1.7402857e+00   4.1385399e-01   1.4380200e+00
   5.9627558e-01   2.3761372e+00  -8.9365877e-01  -6.6672561e-02  -1.0339283e+00   4.3018285e-01  -1.0778274e+00   5.2768818e-01   8.3357702e-01   2.2819252e+00  -8.7772539e-01   1.9020611e+00  -1.1760450e+00   1.4545263e+00  -1.4837812e-01   1.5619177e+00  -1.2581808e+00  -8.5591754e-01  -4.3215426e-01   2.2012180e+00  -1.5687443e+00  -1.8969072e+00  -1.0869005e+00  -2.3004705e-01   9.8854777e-02  -1.7049378e+00  -5.6255180e-01  -1.0199014e+00  -1.5861901e+00  -6.2959866e-01  -9.1886565e-01   1.6836641e-01  -7.7878984e-01   6.2184274e-01   1.3402806e+00   3.6020426e+00  -1.8122544e+00  -5.2949792e-01  -2.7125394e+00  -1.8624043e+00   1.8851694e+00   7.3886969e-01   4.1494328e-02  -1.2428715e+00  -5.7492247e-01  -8.1568234e-01  -4.0418542e-01  -5.1822221e-01  -3.2916549e-01  -1.2761739e-01  -3.8615857e-02  -1.3352594e+00   2.3671024e+00  -1.6642903e-01  -1.0571220e+00   1.7699636e-01   1.4785734e+00   8.3090864e-01   1.2810277e+00   2.0385612e+00   1.2910072e+00   2.3860761e+00   3.1875803e-01   1.1595039e+00  -1.7377428e+00   1.6739523e-01   6.5057242e-01   1.5650464e+00   9.1563026e-01   2.2478116e+00  -2.2572850e-01  -5.6994889e-01   6.8180025e-01  -7.7107841e-02   1.8438007e-01   5.7676911e-01  -3.5404124e+00   1.1348034e-01  -1.9255448e-01  -3.2633411e+00  -7.6498271e-01  -1.0972923e+00  -8.5701586e-01  -3.4355341e+00  -8.3017506e-01  -1.4015340e-01  -2.8024669e+00  -1.6351378e+00   5.5214736e-01   1.4404208e+00
   7.8453651e-01   2.7217678e+00  -7.2972264e-01   4.7929283e-03  -7.9603661e-01   6.2515029e-01  -1.0264820e+00   6.5961207e-01   9.4395897e-01   1.9949420e+00  -1.1585325e+00   1.7549378e+00  -1.0981427e+00   1.3674785e+00  -2.7509597e-01   1.3808372e+00  -1.1009345e+00  -8.1716394e-01  -3.4033080e-01   2.3972180e+00  -1.3508718e+00  -1.2685993e+00  -1.1797382e+00  -5.5027366e-01   1.1775893e-01  -1.1183095e+00  -3.0412608e-01  -5.7528785e-01  -1.2903643e+00  -9.4341014e-01  -7.0080001e-01   1.2968452e-01  -7.1129600e-01   5.8402044e-01   1.9144922e-01   2.6595030e+00  -2.0821144e+00  -1.4439956e+00  -2.0450968e+00  -1.8730512e+00   2.5190371e+00   7.8594103e-01   2.8390603e-01  -8.8259566e-01   2.9142842e-01   1.5474896e-01  -3.6600922e-01  -8.6258297e-01   7.8527290e-01   1.8736890e-01   4.9375537e-01  -9.9813363e-01   2.9954163e+00  -6.1817382e-01  -6.1523638e-01   2.2345943e-01   1.5248141e+00   1.4211875e+00   1.1907907e+00   1.8233847e+00   1.0509609e+00   2.2229373e+00  -1.3059591e-01   1.1056960e+00  -1.2558944e+00  -6.5212241e-01   9.7472100e-01   1.6295858e+00   9.8555717e-01   3.0604349e+00  -2.0614006e-01  -5.8032370e-01   8.5751576e-01  -1.1976531e-01   8.0409437e-01   6.9710031e-01  -4.4008593e+00  -7.2213324e-01  -1.9848787e-02  -3.8050532e+00  -9.2726742e-01  -9.3391946e-01  -1.2241988e+00  -3.9081207e+00  -6.1389550e-01  -1.1067359e-01  -2.1840376e+00  -1.7074999e+00   6.1338388e-01   1.3307446e+00
   7.9763931e-01   2.5187483e+00  -6.1204014e-01  -3.8224175e-01  -1.4851552e+00  -7.7297020e-01  -1.1199545e+00   3.3003923e-01   2.4772735e-01   1.0164349e+00  -8.6015826e-01   1.8525526e+00  -1.5129986e+00   1.3192173e+00  -2.4883034e-01   7.5247390e-01  -3.7422775e-01  -6.1239870e-01   1.1698856e-01   2.3746546e+00  -2.3719105e+00  -1.6813940e+00  -1.3283309e+00  -9.8272859e-01  -6.2293505e-01  -1.5000668e+00  -7.9222285e-01  -1.1472318e+00  -1.0336424e+00  -1.2300429e+00  -6.5067892e-01   4.7288301e-01   5.1781998e-01   1.0221655e+00   2.9858239e-01   2.1639636e+00  -1.4846448e+00  -2.1155536e+00  -2.1285405e+00  -2.3498749e+00   2.5102643e+00   7.0247013e-01   6.1092559e-01  -1.5682972e+00  -6.4428262e-01  -1.2623995e+00   6.2370080e-01  -7.0084976e-01  -4.1631769e-01  -9.8330038e-01  -2.2507122e-01  -2.3218411e+00   2.5900712e+00  -5.7374903e-01  -5.3253368e-01   1.4234804e-01   1.5262184e+00   8.5942458e-01   1.5992237e+00   1.4287957e+00   1.5200892e+00   1.9832056e+00   3.0195901e-01   1.3727936e+00  -1.2145121e+00  -1.0783999e+00   9.9280857e-01   1.7013935e+00   1.2386155e+00   3.2113898e+00  -4.1954867e-01  -4.6776156e-01   9.5119026e-01  -3.2291274e-01   7.9481046e-01   9.4164819e-01  -4.2062493e+00  -1.2628157e+00   5.1157958e-01  -4.1596987e+00  -2.9505268e-01  -6.5318376e-01  -4.2809083e-01  -3.4855903e+00  -2.5252824e-01   1.7762287e-02  -3.3556542e+00  -2.0154520e+00   7.6409972e-01   1.0941145e+00
   1.0987650e+00   2.2175497e+00  -8.0799549e-01  -5.9445967e-01  -1.2514118e+00   8.9367781e-04  -1.1144718e+00   2.4510907e-01   9.3318838e-01   1.4132162e+00  -1.1643700e+00   1.6379807e+00  -1.2040686e+00   1.5753048e+00   4.2733913e-02   1.1683566e+00  -6.1280968e-01  -1.1080384e+00  -2.3295142e-01   2.0936494e+00  -1.7214296e+00  -5.2384864e-01  -1.1032056e+00  -7.6725072e-01  -8.4141845e-01  -1.8875010e-01  -6.9924319e-01  -1.7506176e-01  -7.9714117e-01  -1.2871093e+00  -1.6430727e-01   8.3553675e-01   3.9521300e-01   7.5670628e-01  -1.0718172e+00   1.1204286e+00  -1.6502958e+00  -3.1815015e+00  -1.9051042e+00  -2.6411616e+00   3.2163103e+00   1.4681108e+00   4.3031054e-01  -1.2537031e+00   2.2206792e-01  -3.0669183e-01   8.1403624e-02  -1.0927919e+00   6.7284480e-01  -4.5581939e-01   6.4250417e-01  -1.7994389e+00   2.6370010e+00  -8.7228280e-01  -5.9291065e-01  -1.7793659e-01   1.5772279e+00   1.1975336e+00   1.4337570e+00   1.5637878e+00   1.4757933e+00   2.5867444e+00   8.1643996e-01   1.4216018e+00  -3.7591818e-01  -6.2878648e-01   9.2299114e-01   1.3324369e+00   1.0395882e+00   3.3195570e+00   5.2394284e-02  -4.0969163e-01   2.0324541e+00  -2.3084350e-02   2.2242560e+00   1.5888411e+00  -3.6367806e+00  -1.4274991e+00   1.0784058e+00  -4.2888709e+00  -5.4921484e-02  -5.0962164e-02  -2.3779771e-01  -2.8505134e+00  -2.8893783e-01   5.2611129e-01  -2.0710215e+00  -1.1991689e+00   9.5788894e-01   1.3909016e+00
   1.4448037e+00   2.2268080e+00  -5.5226917e-01  -6.2775053e-01  -1.6750645e+00  -6.2183777e-01  -1.4952588e+00  -8.8754536e-02   7.5078736e-01   7.6827976e-01  -1.9272561e+00   8.7177377e-01  -2.2323319e+00   1.1721257e+00  -1.8441376e-01   4.9073882e-01  -5.6084809e-01  -1.1990312e+00   2.0248313e-02   2.0784721e+00  -1.5831886e+00  -6.5662365e-02  -1.0844679e+00  -4.8647129e-01  -8.5994472e-01   9.4052811e-01  -8.6836614e-01   5.7738919e-02  -6.6344448e-01  -2.2823623e+00  -9.4205186e-02   1.3070735e+00   9.9811832e-01   8.7991234e-01  -1.3502495e+00   1.0805280e+00  -1.4998379e+00  -4.2268611e+00  -1.0765756e+00  -2.6425648e+00   4.1579447e+00   1.5956981e+00   1.0925110e+00  -1.0984313e+00   1.5005016e-01  -4.0120103e-01   1.2474698e+00  -5.4077036e-01   6.3084847e-01  -7.8167048e-01   4.5129251e-01  -1.9693148e+00   2.6719583e+00  -2.6710702e-01  -3.1163968e-01  -1.5471212e-01   1.7735497e+00   1.3711173e+00   1.2006764e+00   9.2082361e-01   5.8880940e-01   1.8959719e+00   2.1701779e-01   9.6986861e-01  -3.8130908e-01  -8.3790599e-01   1.0072504e+00   1.2436076e+00   1.3472861e+00   3.6857528e+00   2.2593730e-01  -2.9163776e-02   2.3400909e+00  -3.0496611e-01   3.1175835e+00   2.2278437e+00  -3.4311371e+00  -1.8969338e+00   1.5084438e+00  -4.5903879e+00   1.6850142e-03   4.2318255e-02  -5.5455293e-01  -3.4444178e+00   5.9355295e-02   8.2069334e-01  -2.1209850e+00  -1.4468811e+00   1.1534217e+00   8.7052435e-01
   1.8391231e+00   2.2465246e+00  -2.4061195e-01  -7.4631019e-01  -2.0066107e+00  -1.4349445e+00  -1.4510219e+00  -4.0033215e-01   4.8611276e-01  -3.8273971e-02  -1.3584747e+00   7.7023326e-01  -2.2233708e+00   7.6427939e-01  -1.6349283e-01   7.3950227e-02   3.4141806e-01  -8.9853579e-01   5.4869736e-01   2.0526759e+00  -1.5368602e+00  -2.9238978e-02  -9.9627873e-01  -7.4948996e-01  -7.9257256e-01   1.0709180e+00  -9.9808139e-01  -5.0337539e-02  -9.1010757e-02  -2.4864951e+00   1.2888082e-01   1.4603034e+00   1.6996602e+00   1.2404963e+00  -2.1311202e+00  -8.0474314e-03  -1.3390429e+00  -5.0817084e+00  -1.5427393e-01  -2.6353580e+00   4.7260593e+00   1.8400670e+00   1.2166780e+00  -9.1092123e-01  -6.3607514e-02  -4.7545415e-01   1.8673294e+00  -4.6170175e-02   3.7339568e-01  -1.0197579e+00   4.0336741e-01  -2.3508825e+00   2.9384831e+00  -9.2749567e-02   2.5583334e-01  -9.6224706e-02   2.1106674e+00   1.5307361e+00   1.2857307e+00   2.4862643e-01   3.2907797e-01   1.0655896e+00  -1.1940847e-01   9.1320436e-01  -9.0813701e-02  -1.4586935e+00   8.8416253e-01   1.0535012e+00   1.7527092e+00   3.6812411e+00   2.6019420e-01  -4.8186757e-02   2.3337941e+00  -1.8335760e-01   3.4494861e+00   2.2244946e+00  -4.1268210e+00  -2.7251270e+00   2.3999770e+00  -4.6175984e+00   6.6839385e-01   5.5061626e-01  -4.4703772e-02  -3.0630635e+00   9.8634099e-01   1.1678484e+00  -2.0867195e+00  -1.2601907e+00   1.2797716e+00   4.7631969e-01
   1.5684687e+00   1.9541907e+00  -3.3159688e-01  -7.8483563e-01  -1.7321403e+00  -7.7603116e-01  -1.3288747e+00  -3.6240189e-01   7.5787818e-01  -1.0378147e-02  -1.4993668e+00   5.5187661e-01  -1.8899731e+00   7.1342997e-01  -1.9075541e-01   1.8714299e-01   2.0217847e-01  -1.3658843e+00   1.9153329e-03   1.4849629e+00  -2.2468839e-01   7.0704430e-01  -8.8831419e-01  -9.1243772e-01  -6.1768331e-01   1.7218735e+00  -8.9913359e-01   7.5929228e-01   3.9995004e-02  -2.3367816e+00   6.2465121e-01   1.5631619e+00   1.3964961e+00   1.0115475e+00  -3.6734928e+00  -1.0880493e+00  -1.3066577e+00  -5.5998409e+00   3.1064781e-01  -2.6122045e+00   4.6452552e+00   2.4513395e+00   1.0166445e+00  -4.7641828e-01   6.3065441e-01   4.3576353e-01   1.1277855e+00  -4.0326995e-01   1.2386179e+00  -5.6535273e-01   1.0134256e+00  -1.9551766e+00   3.1989521e+00  -4.1885195e-01   1.8738190e-01  -5.2578942e-01   1.6899852e+00   1.7595882e+00   1.2038927e+00   2.9941446e-01   5.2811853e-01   1.3096574e+00  -6.6560063e-02   8.3096636e-01   5.2417536e-01  -1.5700415e+00   1.0271068e+00   1.0246105e+00   1.2778086e+00   3.8302124e+00   7.4294016e-01   6.2505553e-02   2.6021915e+00   3.4213831e-01   4.1858394e+00   3.3984291e+00  -3.2203619e+00  -2.0686805e+00   2.4336007e+00  -4.9731165e+00   3.9305802e-01   5.0177875e-01  -1.7311979e-01  -2.6088645e+00   6.7690483e-01   9.8867543e-01  -1.1041587e+00  -7.8463248e-01   1.5114407e+00   7.2235123e-01
   1.8371334e+00   1.8456632e+00  -1.0496214e-01  -9.0633463e-01  -1.8469739e+00  -1.1415053e+00  -1.2433917e+00  -5.0276693e-01   6.6834620e-01  -4.6184806e-01  -1.4252621e+00   3.2693547e-01  -1.9948288e+00   5.5784670e-01  -1.9598894e-01  -1.7569373e-01   4.5701288e-01  -1.1971533e+00   2.8860649e-01   1.3973939e+00   1.9071756e-01   1.0175851e+00  -8.3132195e-01  -9.3429608e-01  -5.0781682e-01   2.5528519e+00  -1.0169105e+00   1.0192620e+00   2.0640573e-01  -2.7402268e+00   1.0095889e+00   2.1008026e+00   1.8708682e+00   1.0806430e+00  -4.3104570e+00  -1.6790364e+00  -1.6225323e+00  -6.0248404e+00   4.9032361e-01  -2.4531805e+00   4.8440268e+00   2.9337682e+00   1.4184178e+00  -2.3806394e-01   5.1025489e-01   4.0087966e-01   1.6243662e+00  -7.7501220e-02   8.2308457e-01  -6.4519984e-01   7.4636920e-01  -1.8796805e+00   2.4015894e+00  -1.0702179e-01  -3.1157124e-02  -6.6627649e-01   1.7858622e+00   1.8591263e+00   1.0368649e+00  -1.2672011e-01   3.6681586e-01   1.0340235e+00  -4.9079037e-03   7.7984297e-01   6.0556678e-01  -1.5976507e+00   8.8255479e-01   7.5408215e-01   1.3636876e+00   3.7057578e+00   8.7813109e-01   4.4031451e-01   2.6757068e+00   6.6115196e-01   4.9295169e+00   4.7461510e+00  -2.8619918e+00  -1.9190506e+00   2.8982780e+00  -4.5869463e+00   5.9265809e-01   8.0157382e-01  -1.4198254e-01  -2.1334636e+00   8.4422861e-01   9.2391437e-01  -1.2334139e+00  -8.2736449e-01   1.6542895e+00   4.5762432e-01
   1.9188616e+00   1.6883806e+00   5.2362420e-02  -9.4214629e-01  -1.8508431e+00  -1.4502018e+00  -1.1025223e+00  -6.1602075e-01   5.2466921e-01  -9.5600981e-01  -7.5838870e-01   3.7529241e-01  -1.5912344e+00   2.5960942e-01  -2.5375634e-01  -3.6463591e-01   1.0442673e+00  -9.8464537e-01   4.1549946e-01   1.1410912e+00   5.2718160e-01   1.2027223e+00  -6.8442732e-01  -1.2067405e+00  -3.0422575e-01   2.6192050e+00  -1.0510106e+00   1.1078187e+00   4.6678635e-01  -2.5241296e+00   1.1966618e+00   2.0280945e+00   2.0466984e+00   1.3416839e+00  -5.0342174e+00  -2.7341985e+00  -1.6387868e+00  -6.3690210e+00   1.0870542e+00  -2.1355921e+00   4.6127138e+00   3.1756165e+00   1.2976456e+00   2.5064518e-01   6.8722294e-01   9.1301220e-01   1.6877386e+00   2.5280288e-01   1.0284738e+00  -3.4886866e-01   9.1997669e-01  -1.7533792e+00   2.6126921e+00  -3.0417155e-02   2.3825141e-01  -7.0154624e-01   1.8049195e+00   2.0118680e+00   1.0953467e+00  -4.7001002e-01   2.0554547e-01   3.6802049e-01  -4.2415101e-01   6.9473996e-01   8.2742308e-01  -2.0483606e+00   8.9622592e-01   6.8692394e-01   1.5156996e+00   3.5821575e+00   9.7819340e-01   4.6937384e-01   2.3314970e+00   1.1218898e+00   4.9532654e+00   5.1504417e+00  -3.1112862e+00  -2.0234271e+00   3.1282791e+00  -4.5305984e+00   8.4499528e-01   1.0054152e+00   1.9305220e-01  -1.6004712e+00   1.4234787e+00   1.0504721e+00  -8.0717530e-01  -3.8947191e-01   1.7128438e+00   2.9212535e-01
   1.2766830e+00   1.1647342e+00  -1.8345668e-01  -9.1768212e-01  -1.7947457e+00  -1.1165019e+00  -1.4555722e+00  -6.7503861e-01   5.7785956e-01  -9.7051202e-01  -1.6487155e+00  -1.7564591e-01  -2.0407641e+00   1.7030849e-01  -4.6192414e-01  -4.8776436e-01   3.3862819e-01  -1.5870863e+00  -3.9395054e-01   4.2210795e-01   1.3222530e+00   1.7948455e+00  -5.1655784e-01  -8.4486239e-01  -3.0571649e-01   3.3045327e+00  -1.1751865e+00   1.6501223e+00   1.1468070e-01  -2.7744964e+00   1.4008689e+00   2.1905346e+00   1.6700852e+00   1.1625857e+00  -5.0467244e+00  -2.4987465e+00  -1.4840244e+00  -6.5544272e+00   1.1644190e+00  -1.9129956e+00   3.8342128e+00   3.2469035e+00   1.2500379e+00   7.9178355e-01   1.0675595e+00   1.4238647e+00   1.3967576e+00   4.0560532e-01   1.4898513e+00  -5.6241956e-02   9.6209742e-01  -1.3739605e+00   2.5072394e+00   3.6984232e-01  -3.1940076e-01  -9.7895873e-01   1.0042021e+00   1.8918479e+00   8.2057958e-01  -3.7933338e-01  -3.0827500e-01   2.7772292e-01  -9.0993927e-01   1.5418275e-01   7.3612032e-01  -1.7174191e+00   1.3127358e+00   1.0069718e+00   1.0848111e+00   3.5976348e+00   1.5679464e+00   1.0409968e+00   2.1692688e+00   1.3262019e+00   5.3276836e+00   6.6280041e+00  -1.2470107e+00  -7.0028285e-01   2.3308944e+00  -5.0042929e+00   1.3586934e-01   3.2397198e-01  -2.5343687e-01  -1.8753855e+00   8.6713867e-01   9.7762933e-01  -4.1057132e-01  -1.7664490e-01   1.8849111e+00   2.7195809e-01
   1.2441310e+00   9.7800980e-01  -7.5911779e-02  -8.6949060e-01  -2.0899193e+00  -1.3919861e+00  -1.6181859e+00  -8.9593339e-01   5.2674815e-01  -1.2766309e+00  -1.9009586e+00  -6.0098404e-01  -2.3468995e+00   2.1759772e-02  -2.1966257e-01  -6.4810887e-01   4.0875119e-01  -1.5329987e+00  -3.7841874e-01   1.6477631e-02   1.5792888e+00   1.6395138e+00  -2.2548070e-01  -4.0455134e-01  -1.7442373e-01   3.7892885e+00  -1.4898638e+00   1.6981598e+00   4.0071624e-01  -3.4861708e+00   1.6261652e+00   2.6701692e+00   1.8829000e+00   1.1465129e+00  -4.6401843e+00  -2.1189831e+00  -1.4328146e+00  -6.6772682e+00   1.5679045e+00  -1.6412620e+00   3.8536518e+00   3.2805121e+00   1.8787381e+00   1.2799329e+00   8.9546904e-01   1.2104306e+00   2.0433019e+00   1.2971496e+00   7.1317984e-01  -2.4599881e-01   3.3169394e-01  -1.4286941e+00   1.4947640e+00   9.0326065e-01  -7.7921618e-01  -9.2170321e-01   7.7760435e-01   1.7575336e+00   3.8267059e-01  -8.3570153e-01  -8.4711576e-01  -1.6365300e-01  -1.3459487e+00  -2.8327240e-01   5.2647738e-01  -1.2361388e+00   1.2776828e+00   9.4466519e-01   9.2695454e-01   2.7127152e+00   1.8548644e+00   1.5593198e+00   2.0127877e+00   1.3398715e+00   5.6823744e+00   8.0379289e+00  -5.2829221e-01  -3.1877543e-01   2.7812984e+00  -4.5294454e+00   2.6626446e-01   3.7300040e-01  -1.7655316e-01  -1.4293393e+00   1.0980915e+00   1.3080027e+00  -1.0693052e+00  -1.4167610e-01   1.8850809e+00  -2.7661241e-01
   1.4489410e+00   7.2725742e-01  -8.6761220e-03  -1.0180158e+00  -2.2609367e+00  -1.8662246e+00  -1.3208744e+00  -1.1452830e+00   3.8025594e-01  -1.7337240e+00  -5.3898886e-01  -1.9086517e-01  -1.4737647e+00  -1.0972117e-01   2.3654325e-01  -5.2230604e-01   1.2981780e+00  -1.0919888e+00  -5.9446947e-02  -3.9396748e-01   1.6400550e+00   1.0833536e+00  -1.9908461e-02  -7.8357198e-01   1.0814805e-02   3.2379421e+00  -1.6908477e+00   1.3810054e+00   8.7756280e-01  -2.8690731e+00   1.6933329e+00   2.5359013e+00   2.1800568e+00   1.4426091e+00  -4.6588763e+00  -2.9762598e+00  -1.2079775e+00  -6.3461409e+00   1.9935420e+00  -1.2741450e+00   3.5008589e+00   3.6786195e+00   1.8977741e+00   1.4159884e+00   3.8829303e-01   8.0884029e-01   2.3529042e+00   1.9168896e+00  -2.2327634e-01  -3.5794372e-01   3.0752659e-02  -1.8210046e+00   9.2971089e-01   9.6217057e-01  -6.9106844e-01  -8.9860893e-01   1.0402116e+00   1.5191032e+00   5.2191839e-01  -1.1410141e+00  -4.6724677e-01  -5.2037230e-01  -1.1804625e+00  -1.0585470e-01   5.7531194e-01  -1.0648856e+00   8.6646473e-01   6.4834334e-01   9.4358245e-01   1.5639618e+00   1.7184898e+00   1.3131182e+00   1.6662786e+00   1.8824496e+00   5.2592845e+00   8.3673401e+00  -7.0758863e-01  -4.4569185e-01   3.6450056e+00  -3.6116145e+00   1.1999477e+00   1.0486306e+00   1.0041360e+00   3.3552299e-01   1.9217654e+00   1.7941506e+00  -1.4204821e+00   5.8755580e-01   1.8083104e+00  -3.5855758e-01
   6.2701317e-01   7.4286642e-01  -1.6689523e-01  -6.3728155e-01  -1.6979794e+00  -1.0231879e+00  -1.4023448e+00  -7.2408632e-01   5.1627161e-01  -1.5221025e+00  -1.5558308e+00  -5.8176364e-01  -1.5641813e+00  -1.1325509e-01   1.0813095e-01  -5.7575234e-01   4.5037320e-01  -1.3853702e+00  -7.9961974e-01  -6.6801307e-01   2.3547440e+00   1.2791426e+00   3.6362991e-02  -6.0837770e-01   3.0997345e-01   3.3777654e+00  -1.5057715e+00   1.8250050e+00   5.2072200e-01  -3.1946980e+00   1.8948549e+00   2.4706048e+00   1.2846543e+00   1.0456314e+00  -4.3246212e+00  -2.1280331e+00  -1.7358022e+00  -5.9138631e+00   1.8158855e+00  -7.5177704e-01   2.3369113e+00   3.2237840e+00   1.8786680e+00   2.1598748e+00   1.3381258e+00   1.8697959e+00   1.4905222e+00   1.7858814e+00   6.3780608e-01   3.3484998e-01  -5.3524485e-02  -8.0745771e-01   3.7293884e-01   8.9907271e-01  -1.5532693e+00  -9.0605814e-01  -6.1118714e-03   1.6743480e+00   4.7034185e-02  -7.7441800e-01  -9.4506348e-01  -3.3464610e-01  -1.9842006e+00  -6.6629709e-01   1.9966229e-01  -9.5427043e-01   1.4215321e+00   1.1223517e+00   3.2999022e-01   1.5009579e+00   2.0774305e+00   1.8298757e+00   8.8368456e-01   1.8761349e+00   5.1002658e+00   9.8287162e+00   4.7874359e-01   1.1364180e+00   2.3614800e+00  -3.9502378e+00  -4.0325060e-02  -1.3920151e-02  -1.8648007e-02  -6.0384437e-01   9.5545146e-01   1.2069891e+00  -1.7125702e+00   1.8903365e-01   1.7563515e+00  -5.3041932e-01
   6.3052669e-01   2.6676223e-01  -2.6088366e-01  -7.6517999e-01  -1.4684304e+00  -8.6502346e-01  -1.1851231e+00  -8.5133016e-01   3.7582505e-01  -1.6030272e+00  -9.6504549e-01  -4.4889987e-01  -1.0008829e+00  -2.0465606e-01   1.5140993e-01  -5.9701195e-01   3.4999144e-01  -1.2326572e+00  -8.3241956e-01  -9.5693146e-01   2.9489805e+00   1.3078239e+00   8.7663915e-02  -8.2306426e-01   7.3688574e-01   3.5117122e+00  -1.3959850e+00   1.9429930e+00   1.5090539e-01  -2.1920741e+00   1.7048518e+00   2.1473343e+00   1.2498209e+00   1.1605288e+00  -3.9479069e+00  -2.3210727e+00  -1.8723160e+00  -4.8819616e+00   1.6292327e+00  -2.7645487e-01   1.4860720e+00   3.8327879e+00   1.6963789e+00   2.0031873e+00   1.0919324e+00   1.8170574e+00   1.3770636e+00   1.6415845e+00   2.2997759e-01   5.2358868e-01  -1.8226475e-01  -6.1910843e-01  -6.9987012e-01   9.0880857e-01  -1.6382610e+00  -1.1310032e+00   1.1330600e-01   1.5458346e+00   1.3216705e-01  -6.1910904e-01  -6.4172409e-01  -1.7114271e-01  -1.3910870e+00  -4.5924074e-01   2.0743591e-01  -4.6760042e-01   1.1690541e+00   8.5842521e-01   3.1008140e-01   1.0525970e+00   1.5631942e+00   1.4529061e+00   6.6667530e-01   2.6996014e+00   4.6271815e+00   1.0229308e+01   1.2945242e+00   2.0399222e+00   2.3258386e+00  -2.6713216e+00   2.3269218e-01   4.5242408e-01   3.1636562e-01   7.4362860e-01   9.3238616e-01   1.1976357e+00  -8.7796483e-01   7.4923271e-01   1.7049614e+00  -1.5936665e-01
   3.3649412e-01  -2.4292547e-02  -3.6126906e-01  -7.0187499e-01  -1.4824784e+00  -1.1647811e+00  -1.2523026e+00  -9.2935431e-01   8.5562405e-02  -1.8791156e+00  -6.5981837e-01  -4.0523452e-01  -7.8731644e-01  -3.5544641e-01   2.0630455e-01  -7.1784403e-01   3.5678527e-01  -1.0162565e+00  -9.2028492e-01  -1.2088422e+00   2.5255354e+00   8.3517068e-01   2.2837012e-01  -8.1995700e-01   7.9769272e-01   2.8452243e+00  -1.4943916e+00   1.5145619e+00  -7.1491152e-02  -1.7644815e+00   1.3042719e+00   1.6826110e+00   1.0881961e+00   1.3342611e+00  -2.7154691e+00  -1.8159463e+00  -1.7086794e+00  -4.1605298e+00   1.6147334e+00   1.7085973e-01   5.1117423e-01   3.4434641e+00   1.6823245e+00   2.1887539e+00   1.0054762e+00   1.7730301e+00   1.5895639e+00   2.0428019e+00  -4.5659115e-02   6.1918740e-01  -5.3650795e-01  -5.9150797e-01  -1.1040960e+00   1.0989958e+00  -1.7200742e+00  -9.5377517e-01  -1.2344373e-01   1.2318725e+00   1.2414239e-01  -5.9558409e-01  -9.3677291e-01  -6.0396810e-01  -1.8115525e+00  -6.9284382e-01  -2.4404949e-01  -2.8393094e-01   1.2235509e+00   1.0217815e+00   3.3335521e-01   4.5065720e-01   1.2665833e+00   1.3910667e+00  -7.0696207e-02   2.8379935e+00   3.6228003e+00   1.0071968e+01   1.6555621e+00   2.4724369e+00   1.8089051e+00  -2.2380149e+00   2.4740918e-01   2.9720166e-01   5.9921501e-01   1.0688405e+00   1.1298984e+00   1.4668172e+00  -1.0566075e+00   1.0259823e+00   1.4893791e+00  -3.2175992e-01
  -5.7311505e-01  -5.1940686e-01  -6.3811956e-01  -5.7211058e-01  -1.3661309e+00  -9.7909787e-01  -1.6016333e+00  -9.3149928e-01  -1.3369663e-01  -1.9193982e+00  -1.5293461e+00  -8.4890078e-01  -1.1145468e+00  -4.1955823e-01   8.2220745e-03  -8.6118244e-01  -5.9980873e-01  -1.2727488e+00  -1.6360972e+00  -1.7771141e+00   2.7197773e+00   7.4613297e-01   3.4961492e-01  -3.8373243e-01   8.6109618e-01   2.6902267e+00  -1.5240685e+00   1.4370092e+00  -6.9555699e-01  -1.7081508e+00   1.0303669e+00   1.3827339e+00   5.5463268e-01   1.1259251e+00  -1.3016140e+00  -6.3714040e-01  -1.5355167e+00  -3.2972795e+00   1.3095392e+00   5.2482859e-01  -7.2090059e-01   3.0063620e+00   1.9724598e+00   2.6359685e+00   1.2082756e+00   1.9664090e+00   1.5952348e+00   2.2084756e+00  -9.8624371e-02   7.0939581e-01  -9.4842250e-01  -2.8644955e-01  -1.6139109e+00   1.3994213e+00  -2.2800997e+00  -9.8041563e-01  -1.0374992e+00   9.0366332e-01  -2.7192889e-01  -4.7532983e-01  -1.5423909e+00  -8.5093432e-01  -2.3689421e+00  -1.2867078e+00  -8.0903507e-01   4.3672530e-02   1.6301930e+00   1.5002101e+00  -1.2107861e-01   2.3779933e-01   1.2744314e+00   1.8129993e+00  -7.2646974e-01   2.9055183e+00   2.9571946e+00   1.0734228e+01   3.3683606e+00   3.8240845e+00   5.3467216e-01  -2.0464514e+00  -6.0686981e-01  -4.8242278e-01  -1.1658729e-02   7.6996094e-01   4.8868960e-01   1.3898702e+00  -7.1258642e-01   1.0244928e+00   1.3151008e+00  -4.3936792e-01
  -2.7987646e-01  -5.2643383e-01  -6.8710087e-01  -6.1654611e-01  -1.3129612e+00  -1.0373068e+00  -1.4723315e+00  -1.1158297e+00  -8.6523948e-02  -1.9820797e+00  -1.0968976e+00  -7.5631477e-01  -6.1751700e-01  -3.7954703e-01   6.2682574e-01  -6.4038417e-01  -5.9824263e-01  -1.0246089e+00  -1.2019974e+00  -1.8517603e+00   2.7069481e+00   8.3246144e-02   4.6897767e-01  -2.8199884e-01   1.1845588e+00   2.4768369e+00  -1.4283903e+00   1.0793123e+00  -5.5842226e-01  -1.3429763e+00   9.5787965e-01   1.2758065e+00   4.5358473e-01   1.0636364e+00  -9.2808485e-02  -2.2803157e-02  -1.6818086e+00  -2.4683991e+00   1.4631401e+00   9.9854514e-01  -3.6366338e-01   3.5361727e+00   2.4614108e+00   2.5550949e+00   6.5762204e-01   1.1631605e+00   2.2393790e+00   2.8118639e+00  -1.3583203e+00   3.7905044e-01  -1.4794754e+00  -4.5648138e-01  -2.7839107e+00   1.4520589e+00  -2.4061242e+00  -7.9784820e-01  -5.5250979e-01   7.4303140e-01  -4.5957392e-01  -6.8312609e-01  -1.4190688e+00  -6.0536094e-01  -1.8895207e+00  -1.2577772e+00  -9.2712156e-01   8.7716830e-01   9.9533750e-01   1.0211609e+00  -2.8293653e-01  -1.0299320e+00   9.9007043e-01   1.3928432e+00  -5.8510036e-01   2.9955037e+00   2.8201070e+00   1.0590120e+01   3.4628338e+00   3.8131934e+00   1.2325506e+00  -6.8830632e-01   2.0746964e-01   2.5718873e-01   7.4168144e-01   2.0676901e+00   9.2190261e-01   2.0276745e+00  -1.1935894e+00   1.3242608e+00   1.0655373e+00  -5.1535397e-01
  -5.6607105e-01  -7.1096391e-01  -7.6899713e-01  -5.3770316e-01  -1.1717571e+00  -1.1497336e+00  -1.4181831e+00  -1.1521544e+00  -3.1267656e-01  -2.2346011e+00  -9.7495325e-01  -7.6211162e-01  -4.1745702e-01  -5.0336198e-01   7.1542686e-01  -8.1142473e-01  -8.9858994e-01  -8.5933435e-01  -1.2314367e+00  -1.9087275e+00   2.5298126e+00  -5.0986227e-01   4.6230070e-01  -3.9001401e-01   1.4131439e+00   1.7232775e+00  -1.3007923e+00   6.2315838e-01  -8.5020697e-01  -7.2975490e-01   4.6788343e-01   6.3536132e-01   1.4670420e-01   9.5032518e-01   1.2115278e+00   6.4080255e-01  -1.5501992e+00  -1.2900306e+00   1.3086171e+00   1.2742397e+00  -1.1944480e+00   3.0230659e+00   2.5452875e+00   2.4064125e+00   3.6128049e-01   7.1342623e-01   2.3301405e+00   2.8050109e+00  -1.9493440e+00   2.0882951e-01  -1.9368495e+00  -5.2958556e-01  -3.2522535e+00   1.5030825e+00  -2.4429449e+00  -6.7730223e-01  -6.9877090e-01   3.7634799e-01  -4.8230977e-01  -6.2997113e-01  -1.5144750e+00  -6.9765860e-01  -1.9106613e+00  -1.3702928e+00  -1.4262132e+00   1.1323162e+00   8.9750721e-01   1.1316536e+00  -3.1625088e-01  -1.5261696e+00   5.0402996e-01   1.1718988e+00  -1.1506547e+00   3.0654167e+00   1.7410889e+00   9.9050613e+00   3.9241849e+00   4.2733125e+00   6.2555689e-01  -1.1785317e-02   1.9230976e-01   1.1649553e-01   8.6581072e-01   2.3503358e+00   8.6613265e-01   2.1161467e+00  -1.2999143e+00   1.3811254e+00   8.2591707e-01  -5.3329581e-01
  -1.3247049e+00  -6.3691916e-01  -8.8767605e-01  -2.5137214e-01  -8.2050115e-01  -8.8038135e-01  -1.4230252e+00  -8.7320703e-01  -5.0941491e-01  -2.2548187e+00  -1.6720178e+00  -1.0119545e+00  -4.8456065e-01  -5.3308986e-01   6.8017430e-01  -9.9947800e-01  -1.6537967e+00  -9.3050121e-01  -1.5217217e+00  -1.8875203e+00   2.4908989e+00  -1.1194593e+00   4.0716058e-01  -2.9018482e-01   1.5931223e+00   9.0848803e-01  -1.0731534e+00   2.6333014e-01  -1.2475193e+00  -7.2393490e-01   2.6225451e-01   2.0855941e-01  -5.3127302e-01   5.6229846e-01   2.5261217e+00   2.0044340e+00  -1.6969135e+00  -2.8292747e-01   9.7618062e-01   1.5183015e+00  -1.9221226e+00   2.3512759e+00   2.8820928e+00   2.5674512e+00   6.3491257e-01   6.8934353e-01   2.1430916e+00   2.7014520e+00  -2.0780210e+00   1.3565376e-01  -2.3794139e+00  -2.5779764e-01  -3.7030160e+00   1.2263621e+00  -2.8766382e+00  -5.1844452e-01  -1.4018109e+00   1.6360775e-01  -7.5943957e-01  -4.4260295e-01  -1.6535174e+00  -5.1596976e-01  -2.2382904e+00  -1.7365633e+00  -1.8970906e+00   1.1425858e+00   1.0817293e+00   1.5034358e+00  -8.1834847e-01  -1.7584934e+00   3.4571350e-01   1.2413938e+00  -1.8052461e+00   2.7382037e+00   9.1017349e-01   9.7178161e+00   4.6275625e+00   5.1709326e+00  -5.2819461e-01   1.2437423e-02  -5.9162876e-01  -6.7308126e-01   2.3439481e-01   1.5944848e+00   1.2545456e-01   1.7144112e+00  -1.8402808e+00   8.0848990e-01   5.4386724e-01  -7.3531118e-01
  -6.0954637e-01  -6.0735303e-01  -9.8046164e-01  -2.4330192e-01  -1.3961019e-01  -2.8610263e-01  -1.0682775e+00  -8.1910846e-01  -1.3218063e-01  -2.0532893e+00  -1.0052730e+00  -7.2392493e-01   5.4721062e-01  -3.6355683e-01   1.0827090e+00  -5.8889365e-01  -1.8064315e+00  -4.3072630e-01  -1.0656008e+00  -1.6845269e+00   2.6412097e+00  -8.5840294e-01   3.3515342e-01  -3.9950473e-01   1.9635652e+00   1.2647179e+00  -4.3446924e-01   4.2618402e-01  -1.3944000e+00   4.2010583e-01  -9.7862984e-02  -3.2157606e-01  -8.9839393e-01   4.5616954e-01   3.0423013e+00   1.6906930e+00  -2.1530586e+00   9.8175713e-01   9.1577674e-01   2.3130969e+00  -1.7902359e+00   2.9673529e+00   2.9756321e+00   2.4471698e+00   7.4687841e-01   1.0569532e+00   2.4586102e+00   2.4973473e+00  -1.7943912e+00   7.0216328e-01  -1.9171042e+00   5.1008403e-01  -4.3068423e+00   1.1592173e+00  -2.4627565e+00  -2.4984554e-01  -4.9965349e-01   4.9911372e-01  -9.5029969e-01  -3.6716649e-01  -1.6300131e+00  -1.0772334e-01  -1.5254618e+00  -1.3519475e+00  -1.7991670e+00   1.7794718e+00   4.8624214e-01   8.2752711e-01  -7.3740515e-01  -2.1377240e+00  -4.4424552e-01   4.5622475e-01  -1.6393121e+00   2.9848471e+00   6.2833203e-01   8.4772067e+00   4.0607033e+00   4.5183561e+00  -7.5482131e-02   2.1376530e+00   4.4024017e-02   4.7988623e-01   5.6367767e-01   2.8894913e+00   4.4070182e-01   2.2937773e+00  -5.6556414e-01   1.4662910e+00   2.5561824e-01  -2.5334085e-01
  -1.5474954e+00  -8.0038233e-01  -9.7565592e-01   1.0086365e-02  -1.8870322e-01  -8.6101299e-01  -1.4366426e+00  -7.6358264e-01  -9.6354506e-01  -2.4920220e+00  -1.9720931e+00  -1.2787502e+00  -3.3683651e-01  -7.8085288e-01   2.9349204e-01  -1.4493221e+00  -2.6239440e+00  -5.9927884e-01  -1.2865448e+00  -1.4815931e+00   1.9251857e+00  -1.3482684e+00   3.4172547e-01  -4.1038918e-02   2.0032704e+00   3.1540187e-01  -3.7269772e-01  -3.7344985e-01  -2.3696484e+00   4.0340774e-01  -8.0846872e-01  -1.0735821e+00  -1.2056469e+00   4.8458738e-01   5.0540407e+00   3.4724111e+00  -1.8461624e+00   1.7689965e+00   6.2159247e-01   2.3533679e+00  -2.7028891e+00   1.7256197e+00   3.1233912e+00   2.4277649e+00   8.3969840e-01   8.8109752e-01   2.7523126e+00   2.4434567e+00  -1.7940525e+00   3.5962550e-01  -2.3490684e+00   3.9809558e-01  -3.7841575e+00   1.1795152e+00  -2.2960167e+00  -8.3786368e-02  -1.2279820e+00   1.0985784e-01  -9.3101286e-01  -4.4553922e-01  -2.3678285e+00  -8.8248982e-01  -2.4023270e+00  -2.0073934e+00  -2.2631502e+00   1.1429941e+00   1.0066355e+00   1.5436840e+00  -6.0687746e-01  -1.3910108e+00  -8.4135835e-01   5.5432161e-01  -2.4909054e+00   2.5884779e+00  -7.8376412e-01   7.0280515e+00   4.6497740e+00   5.2237487e+00  -2.0453310e+00   1.4266098e+00  -9.7022348e-01  -7.0053783e-01  -4.4704229e-01   1.0754990e+00  -3.5909867e-03   1.8851725e+00  -2.8154263e-01   7.3690352e-01  -3.4103054e-02  -6.3374805e-01
  -1.6929324e+00  -1.2485618e+00  -1.1728108e+00  -1.3715971e-01  -2.0735367e-01  -7.8318798e-01  -1.1809007e+00  -8.6790787e-01  -6.0376703e-01  -2.3610508e+00  -1.7445052e+00  -1.0883343e+00   1.7005956e-01  -3.7353100e-01   1.0626434e+00  -1.0661636e+00  -2.9949546e+00  -6.5537831e-01  -1.3888546e+00  -1.6082597e+00   1.4213033e+00  -1.8909183e+00   4.6158050e-01   9.4860493e-02   1.6188510e+00  -4.7001435e-01  -4.3723970e-01  -7.5045952e-01  -2.2363491e+00   9.5941264e-01  -1.1335091e+00  -1.3549983e+00  -1.4647002e+00  -5.6896031e-02   5.9862941e+00   3.7611603e+00  -1.2993743e+00   2.8824592e+00  -1.1205437e-01   1.8418574e+00  -3.2370187e+00   7.8458484e-01   3.0367341e+00   1.8564724e+00   2.3103994e-01  -2.9436376e-01   2.3170442e+00   2.0807873e+00  -2.9158254e+00  -2.2600020e-01  -2.8363846e+00  -9.9158490e-02  -4.5076667e+00   1.2043020e+00  -2.6734064e+00  -1.1086962e-01  -1.4255685e+00  -7.6284005e-01  -9.8969923e-01  -3.1623824e-01  -1.9852555e+00  -2.1639224e-01  -1.4277527e+00  -1.7972382e+00  -2.6033461e+00   2.2649008e+00   4.7466554e-01   1.3123008e+00  -8.0808573e-01  -2.5827968e+00  -1.0518996e+00   5.5070955e-01  -2.1719977e+00   2.4854192e+00  -1.4553699e+00   5.9383564e+00   5.6186310e+00   5.4218255e+00  -2.0035315e+00   2.3665555e+00  -4.2604748e-01  -3.6836268e-01   3.1015448e-01   2.2502511e+00  -1.8178647e-01   2.4328426e+00  -6.7565151e-01   1.1087033e+00  -2.2631864e-01  -4.8909155e-01
  -1.1542826e+00  -1.1545914e+00  -9.8610621e-01  -2.0167653e-01  -3.4088576e-01  -1.3301044e+00  -1.0058153e+00  -1.1048558e+00  -8.2029504e-01  -2.6333827e+00  -1.1236096e+00  -1.0748675e+00   5.0545699e-01  -5.6927739e-01   1.2438094e+00  -1.1095660e+00  -2.6848329e+00  -2.9078246e-01  -5.1431822e-01  -1.3144921e+00   1.2298446e+00  -2.3597433e+00   4.9126952e-01   2.3235782e-01   1.8645338e+00  -8.1277055e-01  -2.4672863e-01  -1.3570167e+00  -2.2742426e+00   1.4039331e+00  -1.4080218e+00  -1.5899078e+00  -1.2245296e+00   1.1243631e-01   6.7062959e+00   3.9799645e+00  -1.1624298e+00   3.4542743e+00   2.9440597e-01   2.1373558e+00  -1.9944755e+00   1.4148973e+00   3.5205532e+00   1.4999546e+00  -2.8218160e-01  -9.2268006e-01   3.4278435e+00   2.5194372e+00  -3.6637988e+00  -6.4555049e-01  -2.8331103e+00  -4.1628295e-01  -4.4960850e+00   1.1334987e+00  -1.8483393e+00   1.5339356e-01  -5.0419424e-01  -7.1305573e-01  -9.7371831e-01  -8.6842609e-01  -1.9028782e+00  -4.6456711e-01  -9.4344988e-01  -1.6869794e+00  -2.3179540e+00   2.2515361e+00  -3.2172921e-01   6.5131981e-01  -6.1117334e-01  -2.9058531e+00  -1.6244354e+00  -1.5409855e-01  -1.7770805e+00   2.4358412e+00  -1.7253690e+00   4.1813329e+00   4.7173373e+00   4.4405887e+00  -1.1275105e+00   3.6098661e+00   4.8073581e-01   6.3235145e-01   7.2523019e-01   2.9994745e+00   5.4082788e-01   3.0391224e+00  -8.8730837e-02   1.2576183e+00  -5.0144742e-01  -5.4396225e-01
  -1.0968320e+00  -1.0796260e+00  -8.3697373e-01  -6.7034571e-02  -1.9035304e-01  -1.2629211e+00  -7.2571059e-01  -9.9053892e-01  -7.8938467e-01  -2.6751155e+00  -1.1210675e+00  -1.1199612e+00   6.5323021e-01  -4.8697550e-01   1.4049813e+00  -1.1816823e+00  -2.8416640e+00  -1.8088668e-01  -2.2717247e-01  -9.8358045e-01   1.0047895e+00  -2.6124636e+00   5.3083275e-01   3.5680889e-01   1.9243195e+00  -1.0872872e+00  -4.9663143e-02  -1.5927115e+00  -2.2806202e+00   1.5288953e+00  -1.6365210e+00  -1.8329919e+00  -1.3474312e+00  -1.7220316e-01   7.2411346e+00   4.3166482e+00  -9.6030002e-01   4.2722961e+00   1.1243286e-01   2.0497848e+00  -1.9441877e+00   6.6024227e-01   3.7009138e+00   1.1398326e+00  -4.3772341e-01  -1.4219905e+00   3.4580643e+00   2.2439262e+00  -4.0646520e+00  -9.8056856e-01  -2.9719833e+00  -5.6050869e-01  -4.6334770e+00   9.4073494e-01  -1.7096577e+00   2.9355719e-01  -4.0943430e-01  -9.5067382e-01  -1.0375822e+00  -1.0538503e+00  -1.7320914e+00  -2.7437064e-01  -5.8498007e-01  -1.5878756e+00  -2.1721125e+00   2.4567551e+00  -5.5955232e-01   5.1589541e-01  -6.0556976e-01  -3.0815324e+00  -1.9393843e+00  -3.1353370e-01  -1.6763188e+00   2.1290498e+00  -2.2090975e+00   2.8323619e+00   4.4879683e+00   4.1166393e+00  -1.1418711e+00   4.2633403e+00   6.2371825e-01   8.2446122e-01   6.1847344e-01   3.0603320e+00   4.9626068e-01   3.0965871e+00  -1.2794179e-01   1.0248492e+00  -6.9931429e-01  -5.9213747e-01
  -1.4158855e+00  -1.0157606e+00  -6.8724668e-01   9.3212942e-02  -1.0579349e-01  -1.5016489e+00  -5.6210505e-01  -8.1811725e-01  -1.0570793e+00  -2.8116270e+00  -1.2884865e+00  -1.2762473e+00   4.9015647e-01  -7.0397668e-01   1.0601173e+00  -1.5951912e+00  -3.0523189e+00  -2.5201465e-01  -6.8242569e-02  -4.7302828e-01   7.7259215e-01  -2.8687455e+00   4.7526338e-01   3.7520237e-01   1.9725395e+00  -1.9157385e+00   1.3154325e-01  -2.0460624e+00  -2.7051435e+00   1.6880160e+00  -1.9321429e+00  -2.2742910e+00  -1.5560770e+00  -3.0687913e-01   7.6486572e+00   4.8393482e+00  -8.3536799e-01   4.7727340e+00  -1.2436416e-01   1.8136714e+00  -2.0514565e+00  -1.4969762e-01   3.4069705e+00   7.9706559e-01  -3.3340399e-01  -1.5128520e+00   3.1418112e+00   1.8163638e+00  -3.8123029e+00  -1.1163463e+00  -2.8684175e+00  -5.7202802e-01  -3.9738367e+00   6.4712514e-01  -1.3412766e+00   4.0911422e-01  -6.0140563e-01  -1.1299445e+00  -8.2355677e-01  -1.0345477e+00  -1.6950592e+00  -3.6189840e-01  -6.0447690e-01  -1.6676775e+00  -2.1564981e+00   1.9238637e+00  -6.0492660e-01   6.3956459e-01  -4.6113007e-01  -2.5465481e+00  -2.1812618e+00  -4.7315641e-01  -1.9170191e+00   1.8351603e+00  -3.0206130e+00   1.0312933e+00   4.1944936e+00   4.1760545e+00  -1.9747431e+00   3.8946872e+00   2.5868139e-01   3.6279049e-01   8.5367677e-02   1.9464938e+00   2.0073436e-01   2.7115052e+00   3.5224376e-02   5.0729914e-01  -8.3695681e-01  -6.7472123e-01
  -1.2479669e+00  -8.9377413e-01  -5.1858885e-01   1.3093744e-01   5.1945041e-02  -1.2665054e+00  -3.3624144e-01  -7.0559439e-01  -8.8049876e-01  -2.6015188e+00  -1.6991888e+00  -1.5923370e+00   2.8567684e-01  -7.2921005e-01   9.2980737e-01  -1.7470059e+00  -3.5929180e+00  -5.3837260e-01   1.9475028e-01  -4.9079526e-02   1.2800377e+00  -2.6313878e+00   3.8077198e-01   6.1296833e-01   2.2055689e+00  -1.4505495e+00   4.1399468e-01  -1.9139668e+00  -3.0908050e+00   1.5390253e+00  -1.8874666e+00  -2.1531725e+00  -1.8024044e+00  -7.0321282e-01   7.4743162e+00   5.2246938e+00  -9.4740630e-01   5.0603294e+00  -2.5796335e-01   1.7026699e+00  -1.0708684e+00   9.7292971e-03   3.7085129e+00   4.8694824e-01  -3.3313042e-01  -1.7774044e+00   3.3251355e+00   1.5625909e+00  -3.8639468e+00  -1.2899618e+00  -2.6396349e+00  -4.3545165e-01  -3.7985723e+00   4.8513028e-01  -1.1819321e+00   3.2384085e-01  -3.0798784e-01  -1.1172114e+00  -8.2779104e-01  -1.1616162e+00  -1.4368603e+00   1.2472705e-01  -4.4155377e-02  -1.6332166e+00  -1.8349726e+00   2.0401356e+00  -1.0715498e+00   2.3893844e-01  -5.9650807e-01  -2.2835733e+00  -2.1046382e+00  -5.6850003e-01  -1.2630976e+00   1.6620720e+00  -2.5447784e+00   2.5001479e-01   4.2905188e+00   4.2069256e+00  -2.0777390e+00   4.0545929e+00   1.4124794e-01   4.4140842e-01  -4.3324046e-01   1.5022841e+00  -2.2736282e-01   2.4696802e+00   3.3006631e-01   1.5270117e-01  -8.7323246e-01  -5.7747550e-01
  -1.8313594e+00  -1.1643145e+00  -4.6313850e-01   3.4515236e-01   1.3105892e-03  -8.6622064e-01  -2.8408179e-01  -5.2535905e-01  -7.7084626e-01  -2.1551759e+00  -2.3700200e+00  -1.9843106e+00  -6.7813647e-02  -6.0790006e-01   7.7927392e-01  -1.7481339e+00  -4.0221818e+00  -1.0555581e+00  -2.4412685e-01   6.7655215e-02   1.1182905e+00  -2.4668327e+00   7.9747770e-01   1.3567573e+00   1.9803607e+00  -1.5785308e+00   2.6251932e-01  -1.8453305e+00  -3.2069734e+00   1.0097082e+00  -1.8774920e+00  -2.1101485e+00  -2.0661948e+00  -1.0526215e+00   7.6956639e+00   5.9385253e+00  -3.5493918e-01   5.1138115e+00  -5.7575743e-01   9.8875186e-01  -1.3437729e+00  -1.3606561e+00   3.4288593e+00   5.0308421e-01   2.3128486e-01  -1.5655727e+00   2.4535776e+00   1.1659137e+00  -3.4213094e+00  -1.3695222e+00  -2.4358044e+00  -4.9179731e-01  -3.3694046e+00   7.0497063e-02  -1.3451754e+00   2.6146885e-01  -1.1047940e+00  -1.5013105e+00  -8.8048046e-01  -1.1082442e+00  -1.4338566e+00   2.5234644e-01  -1.0137296e-01  -1.8770582e+00  -1.2302859e+00   2.1715845e+00  -7.4817339e-01   5.7098091e-01  -7.6700246e-01  -2.1069325e+00  -1.7424306e+00  -1.9040008e-01  -1.0306316e+00   1.2193549e+00  -2.8104275e+00  -8.1941889e-01   4.7183886e+00   4.5235650e+00  -2.6806185e+00   3.4158129e+00  -4.0880924e-01  -1.2542494e-01  -1.0888204e+00   5.8071710e-01  -7.2798846e-01   2.3016684e+00   6.6045722e-01  -2.4550969e-02  -9.6879163e-01  -7.7451073e-01
  -1.0995630e+00  -9.9098035e-01  -3.3631255e-02   2.4012097e-01  -4.7495245e-01  -1.8466446e+00   5.8112149e-02  -6.8268121e-01  -8.0102310e-01  -2.5383868e+00  -1.2963848e+00  -1.7013970e+00   1.5870747e-01  -6.6748251e-01   1.0446584e+00  -1.8211774e+00  -3.0401246e+00  -5.4092472e-01   7.3851878e-01   5.2580823e-01   3.3955846e-01  -2.8215497e+00   8.5402130e-01   1.3363877e+00   1.7442715e+00  -1.9044631e+00   6.8589597e-02  -2.4261400e+00  -2.7667505e+00   8.1171641e-01  -1.9673142e+00  -1.8974147e+00  -1.3931824e+00  -8.3897660e-01   7.5258103e+00   5.2492706e+00   1.0310825e-01   5.0454892e+00  -3.3808799e-01   8.5494193e-01  -3.5528182e-01  -1.6982505e+00   3.7056677e+00   1.3729017e-01  -4.9251408e-01  -2.4634194e+00   3.4741796e+00   1.7505972e+00  -4.2257911e+00  -1.8605919e+00  -2.5072631e+00  -1.1399664e+00  -2.9328665e+00   3.5044816e-01  -7.1475426e-01   6.0508857e-01  -3.0868216e-01  -1.7739883e+00  -6.1793277e-01  -1.7498282e+00  -1.1513728e+00  -1.8010040e-01   1.7500916e-01  -1.5843113e+00  -1.1008255e+00   2.0203512e+00  -1.4217800e+00   2.5011187e-02  -2.9554639e-01  -2.5419183e+00  -1.8275768e+00  -2.4127260e-01  -7.8009612e-01   8.6728503e-01  -2.9158002e+00  -2.3059563e+00   3.2434951e+00   2.9307208e+00  -1.5905764e+00   3.9892685e+00   6.2744679e-01   6.5266728e-01  -3.7217861e-01   1.0906624e+00   2.1995171e-01   2.8550376e+00  -1.0184453e-01   1.1563206e-02  -1.0851492e+00  -1.0686197e+00
  -1.2079023e+00  -1.1223368e+00   1.3751831e-01   3.2830790e-01  -7.6524663e-01  -2.1683833e+00   2.0183995e-01  -5.5823059e-01  -8.2319887e-01  -2.4248606e+00  -1.0359423e+00  -1.6199054e+00   1.2555964e-01  -5.9038580e-01   1.0057315e+00  -1.7886886e+00  -2.5363087e+00  -4.0825644e-01   8.6281024e-01   8.2047934e-01  -3.5829515e-01  -2.7516668e+00   1.0507135e+00   1.6331620e+00   1.2310239e+00  -2.3892438e+00  -2.4891639e-01  -2.6422039e+00  -2.6965130e+00   4.9497492e-01  -2.0430610e+00  -1.7106187e+00  -1.0293541e+00  -6.4102660e-01   7.4550424e+00   5.1692075e+00   6.7866616e-01   4.9935000e+00  -6.4114133e-01   4.4370478e-01  -7.0637146e-01  -2.8207840e+00   3.0839356e+00  -1.4862643e-01  -3.4529658e-01  -2.2997928e+00   2.9795298e+00   1.5602984e+00  -3.6719731e+00  -1.7794944e+00  -2.2845372e+00  -1.2467871e+00  -2.5487325e+00   3.2691601e-01  -5.2082583e-01   8.1330260e-01  -6.1184578e-01  -2.0547674e+00  -4.5125039e-01  -1.7565827e+00  -1.0870935e+00  -4.3017564e-01   1.2234280e-01  -1.4966130e+00  -9.0706916e-01   1.7913632e+00  -1.3445340e+00   6.2718124e-02  -1.7761290e-02  -2.2884277e+00  -1.8133209e+00   3.0943002e-02  -9.4581771e-01   4.4140978e-01  -3.5433300e+00  -3.4989967e+00   2.7638532e+00   2.5691289e+00  -1.4725905e+00   3.9358521e+00   6.1898350e-01   6.0068236e-01  -5.7888002e-01   5.6507078e-01   2.2236691e-01   2.8609621e+00  -2.4227257e-01  -1.4036528e-01  -1.1287791e+00  -1.2351707e+00
  -7.1418063e-01  -1.2321660e+00   3.2803475e-01   2.7647988e-02  -7.3005729e-01  -1.9540536e+00   7.9269513e-01  -6.4575293e-01  -2.9320242e-01  -2.1098897e+00  -1.4435655e-01  -1.3693441e+00   7.2563360e-01  -5.7818065e-01   1.1799471e+00  -1.4954352e+00  -2.2662740e+00  -5.8278849e-01   1.1957773e+00   1.0806858e+00   8.3814409e-01  -2.2909203e+00   1.0025524e+00   1.3669206e+00   1.5356775e+00  -1.9892269e+00  -9.9602428e-02  -2.2579044e+00  -2.5371712e+00   9.2025130e-01  -1.5530892e+00  -1.3981114e+00  -9.3928898e-01  -9.2846047e-01   5.7486424e+00   3.7905763e+00   6.4383005e-01   4.9331739e+00  -6.6238935e-01  -3.4626673e-02   2.2540893e-01  -2.0352630e+00   2.6304842e+00  -5.3400014e-01  -7.4990443e-01  -2.6310400e+00   2.4271681e+00   1.1769822e+00  -3.9484697e+00  -1.7534718e+00  -1.7347651e+00  -1.3215290e+00  -2.2406320e+00   1.8224500e-01  -2.2372388e-01   4.9859719e-01  -4.9005287e-02  -2.0725609e+00  -6.7345064e-02  -1.7732867e+00  -1.0497243e-01   2.2680078e-01   1.4016941e+00  -9.0410643e-01  -3.4063694e-01   1.9127274e+00  -2.1702241e+00  -6.6183948e-01   1.9972972e-02  -2.3593082e+00  -1.4405301e+00  -1.1926348e-01  -6.0519435e-02   9.4516231e-01  -2.6792419e+00  -3.9921295e+00   2.5539607e+00   2.4124974e+00  -6.0926922e-01   4.3622308e+00   1.2934516e+00   1.2804335e+00  -1.4882786e-01   1.4505356e+00   2.6120782e-01   2.7265964e+00   3.1539519e-01   3.1060712e-01  -9.2203897e-01  -7.5296746e-01
  -4.8378078e-01  -7.4413973e-01   7.0518977e-01   2.5665818e-01  -4.4961345e-01  -1.6182082e+00   1.1275070e+00  -2.8092577e-01   1.8500731e-01  -1.9115398e+00  -1.4615136e-01  -1.4801278e+00   7.4581823e-01  -7.2946950e-01   9.1168591e-01  -1.5346789e+00  -2.0983845e+00  -4.0518741e-01   1.3793184e+00   1.6386411e+00   1.5715496e+00  -1.6273684e+00   8.5763597e-01   1.2843855e+00   1.8130293e+00  -1.4700629e+00   1.6700484e-01  -1.7775570e+00  -2.3570895e+00   2.1514464e-01  -1.1269943e+00  -1.0364969e+00  -1.1497674e+00  -1.2254526e+00   4.2088342e+00   2.9967018e+00   1.9002286e-01   4.5052785e+00  -4.1816938e-01  -2.8837027e-02   7.4102534e-01  -2.3961849e+00   2.5877054e+00   1.4489938e-02  -7.7234647e-02  -1.5285708e+00   2.1027648e+00   1.0955074e+00  -2.7508863e+00  -9.5860570e-01  -1.1039012e+00  -4.1960215e-01  -1.4072787e+00   2.9768954e-01  -4.4873463e-02   7.4073741e-01  -6.5344548e-02  -1.5627992e+00  -1.8908145e-01  -1.8671294e+00  -3.0541593e-01   3.2054205e-02   8.7375708e-01  -9.2236677e-01  -4.1484606e-01   1.1497245e+00  -2.1657098e+00  -7.4928252e-01   9.6569343e-02  -1.7058348e+00  -9.0544507e-01   4.4118585e-01  -2.8886699e-01   6.5126749e-01  -2.0699815e+00  -4.0212400e+00   1.4863697e+00   1.8947642e+00  -6.9910830e-01   4.0713040e+00   7.1050633e-01   9.0232663e-01  -1.0904896e+00   1.8738039e-01   8.2141999e-03   2.1349960e+00   2.2941668e-01  -8.9345212e-02  -8.4489963e-01  -9.4592865e-01
  -1.1970976e+00  -1.1224770e+00   8.8578817e-01   9.4120947e-02  -8.2792552e-01  -2.2175383e+00   1.2262110e+00  -3.4159523e-01  -4.6657521e-01  -2.1460060e+00   1.9744479e-01  -1.4670859e+00   2.9036613e-01  -1.1081460e+00   8.8171564e-02  -2.0970327e+00  -1.7785089e+00  -7.3483974e-01   1.1893533e+00   1.6468963e+00   1.9505708e+00  -1.6200900e+00   8.1936784e-01   9.9928290e-01   1.8278145e+00  -2.0148373e+00  -8.8540265e-02  -2.0051963e+00  -2.7054793e+00   2.6900517e-01  -9.2478918e-01  -1.0231098e+00  -6.2682847e-01  -8.9894884e-01   3.6214563e+00   2.5584876e+00   9.8072653e-01   4.2919277e+00  -5.1543234e-01  -6.5111528e-01   6.7271416e-02  -2.6846903e+00   1.9771167e+00  -3.1514448e-01  -5.6096704e-01  -2.0476233e+00   1.6932399e+00   8.3459244e-01  -2.9791323e+00  -1.4049094e+00  -1.0457501e+00  -1.2223322e+00  -4.0818233e-01   6.9776335e-02   2.3877918e-01   3.7951519e-01  -6.5768353e-01  -2.0376827e+00   5.6553488e-01  -1.8554986e+00   5.2650483e-01  -3.0797499e-01   1.0125414e+00  -7.5437268e-01   5.0550313e-02   1.1990861e-01  -1.8207161e+00  -2.8300665e-01   1.9661997e-01  -7.6353946e-01  -5.3437803e-01   6.0210319e-01  -5.9247924e-01   7.5588154e-01  -2.4435913e+00  -4.4832270e+00   1.8591218e+00   2.4967542e+00  -1.3639204e+00   2.8798448e+00   3.2015568e-01   1.2948497e-01  -1.3072170e+00  -5.8417149e-01  -3.0017867e-01   1.1752801e+00   2.8530109e-01  -3.2793196e-01  -6.3165959e-01  -8.1965031e-01
  -8.1678538e-01  -1.1404786e+00   9.4795661e-01   1.5613291e-02  -6.8600535e-01  -1.4564148e+00   1.4376451e+00  -2.8126923e-01   3.9204339e-01  -1.3752748e+00   3.7809908e-01  -1.4789586e+00   5.3757631e-01  -9.5459069e-01   2.3179138e-01  -1.5325607e+00  -1.7117626e+00  -9.5852481e-01   1.0468163e+00   1.7187778e+00   2.8209822e+00  -6.5020265e-01   9.7334075e-01   1.2599897e+00   1.9144129e+00  -8.9611872e-01  -3.0081535e-02  -1.1640051e+00  -2.3667800e+00  -1.8319413e-01  -2.9999621e-01  -4.0199977e-01  -7.5430295e-01  -1.1460574e+00   2.1261040e+00   1.6230412e+00   8.8053426e-01   3.5304487e+00  -3.3263545e-01  -9.4077825e-01   7.7844833e-01  -2.3446507e+00   1.6637236e+00   1.5181115e-01  -7.2076999e-02  -1.2337127e+00   1.0896768e+00   8.3416271e-01  -2.1095070e+00  -6.7007286e-01  -2.4034020e-01  -5.9074072e-01  -1.4922025e-03   1.6235925e-01   1.7434433e-01   3.0270042e-01  -5.4694231e-01  -1.7461451e+00   5.0164061e-01  -1.7351271e+00   6.3731117e-01   3.6125626e-02   1.2492208e+00  -6.0788592e-01   4.9296661e-01   3.6364852e-01  -2.0288002e+00  -6.6270598e-01   1.3742339e-01  -7.6082507e-01   3.3148375e-01   9.9511947e-01   5.5027560e-02   7.2948759e-01  -1.1444559e+00  -4.1152942e+00   1.6893767e+00   2.1948041e+00  -7.3903113e-01   2.8627985e+00   3.9138757e-01   3.6756961e-01  -1.4215155e+00  -5.6298425e-01  -3.8284220e-01   1.2078787e+00   7.2419503e-01   2.2184829e-01  -4.6632215e-01  -6.6087059e-01
  -8.2289678e-01  -8.5433487e-01   1.3379203e+00   1.7799092e-01  -1.0125082e+00  -1.9601396e+00   1.0578612e+00  -3.1350551e-01   1.3243591e-01  -1.5254806e+00  -3.7237816e-01  -2.1475124e+00  -7.8026145e-01  -1.5651787e+00  -6.7806434e-01  -2.2503256e+00  -1.7170937e+00  -1.0006131e+00   1.2026292e+00   2.1426056e+00   3.1419303e+00  -1.1100104e-01   8.5523916e-01   1.5749211e+00   2.1866195e+00  -7.2046362e-02  -1.0511138e-01  -1.0278470e+00  -2.6616905e+00  -1.4695698e+00  -1.5605437e-01   6.7414758e-02  -3.7612410e-01  -8.5704901e-01   1.8596325e+00   2.0317699e+00   8.5047588e-01   2.5595611e+00   2.9117718e-01  -8.9956696e-01   1.3942885e+00  -2.5247405e+00   1.8761450e+00   6.0211015e-01   8.2591007e-02  -7.3600795e-01   1.8108486e+00   1.4068589e+00  -1.4100992e+00  -4.1673160e-01  -1.3459491e-01  -2.6906903e-01   9.1760623e-01   8.5482339e-01   5.4402810e-01   4.9702324e-01  -6.4069152e-01  -1.3799968e+00   4.9358620e-01  -2.0651155e+00  -2.8725448e-01  -9.8860025e-01   3.5212610e-02  -1.1395848e+00   1.7864209e-01  -6.3794422e-01  -1.6270523e+00  -4.1447427e-01   6.0218934e-01   4.1153758e-01   8.5596818e-01   1.6246113e+00  -3.1313571e-01   1.6927971e-01  -5.5521374e-01  -3.8902612e+00   1.2464522e+00   2.0040854e+00  -1.2256360e+00   1.8240013e+00  -3.9382815e-01  -4.7002754e-01  -2.6665209e+00  -2.8085918e+00  -4.4398732e-01   6.1732051e-01   5.1158556e-01  -5.0300834e-01  -3.0516572e-01  -1.1962661e+00
  -5.0920424e-01  -8.4378507e-01   1.5099689e+00  -2.8845072e-02  -1.2407212e+00  -2.2742648e+00   1.3911599e+00  -4.4227667e-01   2.7347759e-01  -1.5484201e+00   1.0197236e+00  -1.6390622e+00  -2.7087103e-01  -1.7126112e+00  -5.7180595e-01  -2.0543955e+00  -5.5577055e-01  -5.9727187e-01   1.4576730e+00   2.1869939e+00   3.2836851e+00  -1.8055689e-01   8.0723658e-01   9.7968379e-01   2.1643504e+00  -4.5967173e-01  -2.6281638e-01  -1.0589271e+00  -1.9441148e+00  -1.3574163e+00   1.8096329e-01   2.4494662e-01   2.0979154e-01  -5.4837692e-01   6.5175161e-01   5.0470642e-01   1.2834380e+00   2.0461517e+00   7.0686526e-01  -1.2345176e+00   1.3710211e+00  -2.4254533e+00   1.3972803e+00   6.1522176e-01  -3.3084737e-01  -8.4301318e-01   1.6371259e+00   1.5959315e+00  -1.4614049e+00  -2.6211283e-01   1.1832346e-01  -5.9347249e-01   1.4510031e+00   9.2067620e-01   9.4490761e-01   5.5480431e-01  -4.3475225e-01  -1.4618318e+00   9.5224103e-01  -2.0519134e+00   3.1527703e-01  -1.2529860e+00   2.0885151e-01  -6.5996319e-01   2.2232973e-01  -1.1582408e+00  -1.8082407e+00  -5.6085354e-01   8.9057649e-01   2.4807144e-01   1.1746129e+00   1.6028313e+00  -5.4239833e-01   1.1775581e-01  -4.6840487e-01  -4.1586572e+00   3.5350418e-01   1.1639087e+00  -3.4142571e-01   1.8161623e+00   2.1298411e-01  -2.0748993e-01  -1.9063156e+00  -2.3144086e+00   6.6570167e-02   4.9153111e-01  -3.7172422e-02  -6.3046707e-03  -1.5372405e-01  -1.1348386e+00
  -9.4189894e-01  -1.2034038e+00   1.5004779e+00  -2.2792307e-01  -1.5394293e+00  -2.2928177e+00   1.3643619e+00  -5.1881435e-01   1.9500336e-01  -1.2223991e+00   1.0540049e+00  -1.6584624e+00  -6.2201255e-01  -1.8334372e+00  -9.3475386e-01  -2.1273723e+00  -4.8545997e-01  -8.8845148e-01   1.0650233e+00   2.0916961e+00   3.6419793e+00   3.2894124e-02   7.6792957e-01   8.4546536e-01   2.0321806e+00  -4.7297278e-01  -5.8613111e-01  -8.7360746e-01  -2.0764472e+00  -1.5439660e+00   4.1568935e-01   5.5390270e-01   5.8212902e-01  -3.3117064e-01   5.3234285e-02   3.4879568e-01   1.7378852e+00   1.5098225e+00   5.1293928e-01  -1.9162988e+00   9.1935021e-01  -2.4594141e+00   7.1298446e-01   3.5095846e-01  -4.6527125e-01  -9.2887589e-01   7.7725811e-01   1.1387410e+00  -1.2847416e+00  -2.7588510e-01   1.3804144e-01  -8.5683420e-01   1.5190939e+00   8.6980922e-01   8.3561786e-01   1.2790796e-01  -1.0059288e+00  -1.7477625e+00   1.3400140e+00  -1.6871764e+00   7.0704547e-01  -1.1949190e+00   4.4380926e-01  -5.5218595e-01   2.1498775e-01  -1.4675227e+00  -1.6286119e+00  -4.4022906e-01   9.9403452e-01   7.0808710e-01   1.5378989e+00   1.8406908e+00  -5.0913564e-01   2.0979786e-01  -3.1502494e-01  -3.5989463e+00   1.2789502e+00   2.0625527e+00  -5.6640383e-01   1.0190734e+00  -1.1684530e-01  -6.9119455e-01  -2.1343428e+00  -2.7381090e+00  -4.8065562e-01  -2.3032354e-01  -4.9883910e-02  -9.4445412e-03   9.7208699e-02  -9.8634792e-01
  -2.0188244e-01  -8.8524764e-01   1.5752963e+00  -3.1801014e-01  -1.2169201e+00  -1.6207472e+00   1.4995076e+00  -4.6684697e-01   8.6459253e-01  -6.9756770e-01   1.2094764e+00  -1.6945035e+00  -5.3122767e-01  -1.8657379e+00  -9.3222040e-01  -1.8548195e+00  -3.9834526e-01  -6.7140768e-01   1.2091358e+00   2.2589727e+00   4.6236820e+00   8.5637417e-01   4.6268541e-01   5.8529719e-01   2.3406034e+00   8.9371107e-01  -2.6016316e-01  -4.4847793e-03  -1.7848801e+00  -1.8997084e+00   8.5609626e-01   1.1048774e+00   6.7020646e-01  -4.1988445e-01  -1.3555821e+00  -5.7584673e-01   1.1793448e+00   8.9608193e-01   8.9168333e-01  -1.6917486e+00   1.8435792e+00  -1.2738426e+00   9.3833737e-01   6.5375253e-01  -1.8381621e-01  -1.6477631e-01   1.0366239e+00   1.1623383e+00  -4.2721787e-01   5.3869395e-01   7.1798027e-01   5.4235614e-02   1.3198602e+00   1.2112406e+00   9.2221755e-01   1.1740386e-01  -4.5445146e-01  -1.1077257e+00   1.1932831e+00  -1.4333112e+00   6.5815039e-01  -8.1871168e-01   6.7789403e-01  -2.9184721e-01   1.2205019e-02  -1.4343235e+00  -1.9075162e+00  -1.0057721e+00   1.0253661e+00   9.0351221e-01   1.8497511e+00   1.8547160e+00  -1.7558320e-01   6.5204645e-02   1.0801889e+00  -2.5670944e+00   9.8550287e-01   1.5418317e+00   1.4862644e-01   1.5024759e+00  -1.1646298e-01  -3.4229022e-01  -2.4060274e+00  -2.7864080e+00  -7.0201378e-01  -5.6223297e-01   4.3153592e-02   1.9582201e-01   3.0693496e-01  -7.5204087e-01
  -3.2487472e-01  -8.6441550e-01   1.5486540e+00  -3.9004009e-01  -1.1651679e+00  -1.6959018e+00   1.5349612e+00  -4.6455767e-01   5.7926191e-01  -7.1855942e-01   1.9912773e+00  -1.4130214e+00  -4.2932253e-01  -2.2018693e+00  -1.4165446e+00  -2.0202363e+00   3.0757151e-01  -4.0343165e-01   1.0637704e+00   2.1979906e+00   4.6176525e+00   8.2356688e-01   2.2535057e-01  -1.6540256e-01   2.3561451e+00   3.6762788e-01  -1.9630058e-01  -1.6530286e-02  -1.5663881e+00  -1.5660953e+00   8.6665934e-01   7.9997699e-01   1.0394902e+00   7.7138195e-02  -2.0167062e+00  -1.4575185e+00   1.5806282e+00   4.2718975e-01   1.3216669e+00  -1.7738531e+00   1.2575163e+00  -1.0450426e+00   4.5464840e-01   7.0101814e-01  -1.1298389e-01   2.8104251e-01   8.9051039e-01   1.0071360e+00   3.8339954e-01   9.2931469e-01   1.1479299e+00   2.8047925e-02   2.1669752e+00   1.0191671e+00   1.4650082e+00   8.7096799e-02  -5.7888708e-01  -9.9842215e-01   1.7095231e+00  -1.0278800e+00   9.9583825e-01  -1.1741501e+00   3.9718963e-01  -1.7558519e-02  -3.2276319e-02  -2.4422946e+00  -1.5223972e+00  -7.1676431e-01   1.2396287e+00   1.5430984e+00   1.8318939e+00   1.4451908e+00  -8.5321312e-01  -1.9396395e-01   7.1785782e-01  -2.9431313e+00   5.2401094e-01   1.1151276e+00  -4.5592076e-02   8.2265415e-01  -3.0039664e-01  -7.4398823e-01  -2.2559772e+00  -3.3112956e+00  -7.1089529e-01  -1.2408801e+00   1.8187910e-02   4.3087116e-01   4.4474440e-01  -5.6594017e-01
  -4.8759663e-01  -1.2978774e+00   1.3306425e+00  -6.7289165e-01  -1.3935494e+00  -1.5684518e+00   1.5663386e+00  -5.0791010e-01   8.0450292e-01  -2.4783619e-01   2.4174835e+00  -9.2868317e-01  -1.5765086e-01  -1.6647562e+00  -9.8470159e-01  -1.5266610e+00   6.2228699e-01  -2.7212616e-01   6.9719222e-01   1.8205994e+00   3.5775840e+00   7.5703884e-01   3.0830775e-01  -2.9078366e-01   1.4666989e+00   2.1440332e-01  -6.6887516e-01   4.7184818e-02  -1.0426137e+00  -1.6570760e+00   9.6700737e-01   1.1579301e+00   1.5647339e+00   2.9450383e-01  -1.9416703e+00  -1.8161811e+00   2.2399412e+00   5.7116867e-02   6.3373020e-01  -2.4752495e+00   2.6965817e-01  -1.6404775e+00   3.7557683e-02   3.7976208e-01  -3.6122370e-01  -2.5336568e-01   1.5641189e-01   5.4875691e-01   7.7753131e-02   7.1621812e-01   7.8816843e-01  -4.5721930e-01   1.2902162e+00   1.0034246e+00   8.6650892e-01  -2.1131501e-01  -1.1284057e+00  -1.6203223e+00   1.8369779e+00  -5.9086986e-01   1.4343976e+00  -8.0643012e-01   9.6964612e-01   3.6072998e-01  -2.0164217e-01  -1.8735055e+00  -1.3492843e+00  -7.2265017e-01   1.2940188e+00   9.7514430e-01   1.9389798e+00   1.6480160e+00  -6.9098517e-01  -4.5834068e-01   6.9467352e-01  -2.2559206e+00   1.5107021e+00   1.2580220e+00   2.9479514e-01   7.8249093e-01   1.7054134e-03  -6.0630165e-01  -1.5351186e+00  -2.4000434e+00  -9.3611882e-01  -1.2722986e+00  -7.4133954e-01   8.3507532e-01   5.2841743e-01  -4.5762264e-01
  -1.9243160e-01  -1.0657286e+00   1.2831588e+00  -7.3134613e-01  -1.5007022e+00  -1.6722320e+00   1.2818533e+00  -5.9715117e-01   7.5136177e-01  -6.1864817e-02   2.4259101e+00  -9.0176121e-01  -4.0915406e-01  -1.6438180e+00  -9.7115942e-01  -1.4447586e+00   9.9904385e-01   1.3985431e-03   8.9512895e-01   1.7649793e+00   2.7949384e+00   6.8920824e-01   2.5077785e-01  -2.8227859e-01   1.1335840e+00   4.9813950e-01  -7.2990325e-01  -3.5645876e-03  -6.0603070e-01  -2.1943397e+00   1.0990213e+00   1.4524405e+00   2.0528630e+00   7.5681396e-01  -1.6050353e+00  -1.6561738e+00   2.3268541e+00  -8.5038946e-01   1.0014475e+00  -2.3931825e+00   8.0240410e-01  -1.1307105e+00   3.6122692e-01   5.3831767e-01  -3.3876492e-01  -2.7943778e-01   8.5189979e-01   9.7381194e-01   2.4665366e-01   7.1590657e-01   7.3520346e-01  -4.9168841e-01   1.1516560e+00   1.1537999e+00   9.6563570e-01  -9.7780182e-02  -9.1232491e-01  -1.3990798e+00   1.7619932e+00  -5.5400861e-01   1.1060480e+00  -1.0285670e+00   7.0669164e-01   3.1895146e-01  -2.6612754e-01  -2.0015145e+00  -1.2054038e+00  -8.5143584e-01   1.4794000e+00   9.5681705e-01   2.0086700e+00   1.3751396e+00  -6.0213496e-01  -1.1967843e+00   1.2202808e+00  -2.0746064e+00   1.2101856e+00   3.9179313e-01   8.1099032e-01   5.1563101e-01   2.4970716e-01  -4.4026019e-01  -1.2896121e+00  -2.6662351e+00  -6.4670110e-01  -1.1899139e+00  -1.3290765e+00   8.3826213e-01   5.4139755e-01  -6.8588629e-01
   3.9490477e-01  -6.3739435e-01   1.3277784e+00  -6.7796348e-01  -1.4284268e+00  -1.7742208e+00   1.0634289e+00  -6.9276895e-01   5.6841656e-01  -1.7109469e-01   2.6998675e+00  -8.6832019e-01  -5.8826711e-01  -1.8971922e+00  -1.1374786e+00  -1.5886057e+00   1.5880368e+00   5.6715087e-01   1.2895315e+00   1.8219351e+00   2.1871869e+00   6.2940149e-01  -2.8188774e-02  -6.8279539e-01   1.1037074e+00   6.9931766e-01  -5.0631164e-01  -4.2944338e-02  -1.5051750e-01  -2.2676562e+00   8.7027880e-01   1.2725799e+00   2.5505680e+00   1.3501377e+00  -1.4506627e+00  -1.8711966e+00   2.4541400e+00  -1.4304024e+00   1.8441736e+00  -1.9719862e+00   1.3243984e+00  -5.8934175e-01   6.4551615e-01   5.3586589e-01  -3.5199513e-01  -7.5551315e-02   1.8135071e+00   1.2444500e+00   8.0506531e-01   8.8257284e-01   8.8688082e-01  -3.9051635e-01   1.4323546e+00   1.3668535e+00   1.6798029e+00   1.3705208e-01  -2.8906178e-01  -9.0537968e-01   1.7582046e+00  -5.6913958e-01   6.1606764e-01  -1.5499430e+00   1.9358000e-01   3.7144168e-01  -4.4986721e-01  -2.5072791e+00  -1.0683306e+00  -1.0166512e+00   1.9180379e+00   1.2884047e+00   1.5695339e+00   6.0786524e-01  -8.3483029e-01  -1.9471399e+00   1.2703592e+00  -2.6607079e+00   2.9879586e-01  -9.5135312e-01   1.3907374e+00   6.2241688e-01   5.3585519e-01  -1.0823538e-01  -1.1228895e+00  -3.0199636e+00  -1.4915993e-01  -1.1856333e+00  -1.4108516e+00   8.6613514e-01   5.6620360e-01  -8.0515697e-01
  -7.7519771e-02  -8.1597733e-01   1.0273074e+00  -7.7668942e-01  -1.1755686e+00  -1.3198774e+00   1.0358136e+00  -6.1610482e-01   4.8194498e-01   4.9660090e-02   2.6602556e+00  -5.9328889e-01  -4.7235364e-01  -1.6941141e+00  -1.1667419e+00  -1.5207458e+00   1.4403641e+00   4.3919426e-01   7.4429551e-01   1.4807885e+00   1.7089504e+00   4.4795528e-01  -2.1753566e-01  -1.2577232e+00   6.8332764e-01   1.2338979e-01  -4.2987408e-01  -9.2173272e-05   9.3961980e-02  -1.7372683e+00   7.7623244e-01   8.4120117e-01   2.5653008e+00   1.4246075e+00  -1.3799708e+00  -2.0526194e+00   2.8827143e+00  -1.4988356e+00   1.4935663e+00  -2.4758981e+00   2.1019653e-01  -9.4545032e-01   6.8821691e-02   9.0729483e-02  -4.2015055e-01  -4.6652097e-01   7.7576380e-01   2.4773875e-01   9.0152804e-01   6.2096719e-01   7.2199173e-01  -7.4598393e-01   1.3415449e+00   9.8992685e-01   1.4620557e+00  -2.9755530e-01  -8.5790762e-01  -1.2045194e+00   1.9949043e+00   5.4867119e-02   9.8831718e-01  -1.1029880e+00   5.6264154e-01   6.2367897e-01  -5.0973683e-01  -2.5377488e+00  -6.2496286e-01  -7.0830110e-01   1.8889936e+00   1.4554819e+00   1.3654960e+00   7.8647429e-02  -9.3610091e-01  -2.2470971e+00   8.4015889e-01  -2.9070203e+00   1.3264299e+00  -5.6126740e-01   8.2712603e-01  -1.1209917e-01   3.5266991e-01  -4.9362907e-01  -7.9916441e-01  -2.9832010e+00  -6.6073743e-01  -1.7552521e+00  -1.4849814e+00   9.2947724e-01   7.1471709e-01  -4.8355103e-01
   5.6982247e-01  -2.9590131e-01   1.0179926e+00  -7.7981984e-01  -1.0955247e+00  -1.4471551e+00   8.7614590e-01  -6.2877147e-01   4.3053835e-01   2.1042362e-02   2.5651223e+00  -6.0870416e-01  -7.3338510e-01  -1.7087670e+00  -1.0814048e+00  -1.6678983e+00   1.6741820e+00   9.9418961e-01   1.2277271e+00   1.6496434e+00   7.5703308e-01   1.3141934e-01  -6.1868402e-01  -1.5789908e+00   3.5340999e-01   2.5759147e-01  -2.4879908e-01  -1.6674905e-01   5.0222232e-01  -2.0723073e+00   5.8829347e-01   9.3678571e-01   2.9649512e+00   1.6822155e+00  -1.0527473e+00  -1.7800245e+00   2.6129680e+00  -2.0280593e+00   1.7139718e+00  -2.2444627e+00   1.0881442e+00  -3.1119584e-01   7.6869900e-01  -1.0634832e-01  -5.3032024e-01  -6.9692272e-01   1.8871466e+00   4.3733764e-01   9.7658660e-01   4.9242429e-01   4.8424313e-01  -6.1744286e-01   8.6739376e-01   1.2196326e+00   1.6468660e+00  -1.2207987e-01  -2.3708682e-01  -8.5373109e-01   1.7897677e+00   1.4675446e-01   5.6788688e-01  -1.1028497e+00   4.9014022e-01   6.9750728e-01  -1.0460368e+00  -2.6329484e+00  -8.0982372e-01  -1.1084609e+00   2.1112204e+00   1.3983675e+00   8.6426497e-01  -5.6619971e-01  -8.7079046e-01  -3.1519041e+00   1.1671049e+00  -3.0532069e+00   9.0343718e-01  -1.6778085e+00   1.3217233e+00   4.0273260e-02   5.8703938e-01  -1.7309869e-01  -6.2968057e-01  -3.3280315e+00  -6.2526421e-01  -1.8525909e+00  -2.2762230e+00   5.7532203e-01   7.1468574e-01  -7.1696038e-01
   7.0250955e-01  -3.1872029e-01   7.7402841e-01  -7.4116877e-01  -7.1316101e-01  -9.3130209e-01   7.5864329e-01  -5.8521345e-01   2.6318732e-01   1.4153853e-01   2.6919846e+00  -4.6373186e-01  -5.0552642e-01  -1.5801818e+00  -1.2394146e+00  -1.5733713e+00   1.8131819e+00   1.3233594e+00   1.0057724e+00   1.2057966e+00   2.2615544e-02   2.7050320e-01  -7.6461184e-01  -1.9035650e+00  -3.3574965e-02   3.2134202e-01   3.4435024e-02   5.8425618e-03   8.2492882e-01  -1.5012270e+00   2.0400790e-01   4.1122906e-01   3.1328262e+00   2.0103216e+00  -9.3870262e-01  -2.2244158e+00   2.9957006e+00  -2.0684713e+00   1.9047579e+00  -2.0185533e+00   6.9316431e-01  -1.2919555e-02   9.7705086e-01  -1.5948439e-01  -1.5721163e-01  -2.4975971e-01   2.2321902e+00   1.7713752e-02   1.8061828e+00   6.5451490e-01   8.3796903e-01  -4.9857025e-01   1.0166068e+00   9.6708568e-01   2.0449657e+00  -2.0579236e-01  -1.1394054e-01  -5.9098513e-01   1.6980856e+00   4.4978265e-01   4.5167102e-01  -1.1600734e+00   4.5825082e-01   9.0631507e-01  -7.6938659e-01  -2.7866069e+00  -3.7300850e-01  -1.0442452e+00   2.1199339e+00   1.7101583e+00   1.6467758e-01  -1.5139089e+00  -9.7860210e-01  -3.6639499e+00   7.7311498e-01  -3.8164911e+00   9.0353518e-01  -2.6409301e+00   1.3389405e+00   2.6748570e-01   5.7735238e-01   1.2883132e-01  -4.1069983e-01  -2.9967906e+00  -6.1909239e-01  -1.9300303e+00  -1.2559576e+00   9.7952697e-01   6.8663439e-01  -4.6400872e-01
   3.9299513e-01  -2.4238025e-01   5.3466223e-01  -6.8757384e-01  -4.7348224e-01  -7.2360038e-01   5.2113934e-01  -5.4944158e-01   3.3190359e-02   1.2030012e-01   2.2981690e+00  -4.1488821e-01  -6.6195230e-01  -1.4928676e+00  -1.3354850e+00  -1.6748390e+00   1.6010351e+00   1.2189150e+00   7.1571704e-01   9.3859000e-01  -1.0087108e+00  -1.7614162e-02  -8.6445954e-01  -2.1453474e+00  -4.9805563e-01  -2.9333288e-01   2.2679707e-01  -2.4578673e-01   1.1378784e+00  -1.2305495e+00  -2.3938287e-02  -1.7656619e-01   3.0057272e+00   2.1055409e+00  -3.2995341e-01  -1.9535379e+00   3.2946402e+00  -2.4198802e+00   1.9130635e+00  -2.2879308e+00   2.8857354e-01  -4.4541153e-01   8.2679494e-01  -2.6435432e-01  -9.6664099e-02  -5.9386381e-01   1.9256910e+00  -4.0467193e-01   1.8838044e+00   2.1348363e-01   6.6828380e-01  -8.6469143e-01   1.5136967e+00   7.2056067e-01   2.0806800e+00  -3.6266638e-01  -3.8572259e-01  -6.4876330e-01   1.7059450e+00   6.6677287e-01   1.8195504e-01  -1.2122623e+00   1.9440102e-01   8.0103789e-01  -6.7452680e-01  -2.9751772e+00   9.0528751e-02  -7.0246824e-01   2.1837343e+00   1.8765183e+00  -5.2815904e-02  -2.2284671e+00  -1.0002191e+00  -4.3523620e+00   3.5836350e-01  -4.9799294e+00   1.2513614e+00  -3.0210921e+00   7.0725807e-01  -7.7462321e-01   4.7641769e-01  -2.0788095e-01  -8.6701880e-02  -3.5005197e+00  -6.4927999e-01  -2.0475113e+00  -1.1444170e+00   9.1819778e-01   7.0527850e-01  -5.3503800e-01
   2.7071935e-01  -2.1350225e-01   5.0949317e-01  -6.3492588e-01  -3.4960896e-01  -4.9291109e-01   2.5559535e-01  -5.6717317e-01  -1.7649105e-01   5.3702916e-02   1.3031040e+00  -7.6487770e-01  -1.1744570e+00  -1.4058355e+00  -1.5884265e+00  -1.9257065e+00   9.0863606e-01   1.1517508e+00   5.6353951e-01   6.0927083e-01  -1.4564412e+00   1.1365312e-01  -1.0116696e+00  -2.0007863e+00  -7.6413243e-01   1.8575166e-01   3.8774444e-01  -1.8351822e-01   1.1396373e+00  -1.3898807e+00  -2.6727402e-01  -3.3005790e-01   2.9941846e+00   2.0271264e+00   2.9568317e-02  -1.4722054e+00   3.3101863e+00  -2.6005898e+00   1.8493383e+00  -2.3914035e+00   5.8110321e-01  -4.4166179e-01   1.5025355e+00  -3.0850127e-01  -4.3012060e-02  -8.8613082e-01   2.2651102e+00  -8.1858827e-01   1.6412563e+00  -3.6283948e-01   2.4975089e-01  -1.0123738e+00   1.2965590e+00   8.0828937e-01   2.0026315e+00  -7.1569494e-01  -4.9740630e-01  -5.0164575e-01   1.2530846e+00   4.3960639e-01  -4.4417384e-01  -1.4211557e+00  -1.2433581e-03   5.1086533e-01  -6.6975436e-01  -2.9822418e+00   3.3661119e-01  -7.1930334e-01   2.1750104e+00   2.1903520e+00  -4.7652904e-01  -2.5715829e+00  -6.0301406e-01  -4.6473818e+00   5.2007109e-01  -5.0171950e+00   2.1120309e+00  -3.0588535e+00   3.0539274e-01  -1.0352695e+00   1.4203388e-01  -2.1373848e-01  -5.2029863e-01  -3.6868224e+00  -9.0780750e-01  -2.2539359e+00  -2.1608009e-01   5.6719206e-01   7.2095300e-01  -7.1563719e-01
   9.2655574e-01  -1.6580647e-01   3.4779008e-01  -8.7176322e-01  -3.3271831e-01  -5.3110667e-01   4.9648408e-01  -7.3042576e-01  -2.8882729e-02  -4.3145726e-03   2.1299097e+00  -2.0533694e-01  -4.2236138e-01  -9.4768735e-01  -8.1356170e-01  -1.4968644e+00   1.4522670e+00   1.6066946e+00   9.7087883e-01   2.9279409e-01  -2.5616395e+00  -4.5830739e-01  -1.0971065e+00  -2.3910215e+00  -1.4372150e+00  -3.1568601e-01   3.8930915e-01  -5.0520675e-01   2.0422959e+00  -7.6272915e-01  -3.8764684e-01  -4.5213865e-01   3.3390176e+00   2.0040048e+00   3.7936548e-02  -2.2053540e+00   3.4621697e+00  -2.5702932e+00   1.6147862e+00  -2.6101256e+00   1.0362367e+00   1.1282558e-02   1.8235129e+00  -8.6973576e-01  -7.2233966e-01  -2.0027546e+00   2.6891468e+00  -8.9542917e-01   5.4597073e-01  -1.0994716e+00  -1.2588342e-01  -1.6880702e+00   5.6846962e-01   7.1494258e-01   1.9663295e+00  -7.8839364e-01   2.0157899e-01  -6.7608712e-01   1.1816485e+00   4.3597157e-01   2.3693033e-02  -9.1652946e-01   1.0027819e+00   1.0690572e+00  -5.4114114e-01  -2.2672640e+00  -2.1116003e-01  -1.2990317e+00   2.1709370e+00   1.0939355e+00  -1.0883349e+00  -3.4990586e+00   6.3178791e-03  -4.9557956e+00   4.4110276e-01  -5.8918868e+00   1.9033066e+00  -4.3561537e+00   1.4795481e+00  -2.4502866e-01   1.3704373e+00   9.3509434e-01   1.0036862e+00  -1.8682868e+00  -3.8925635e-01  -1.6404801e+00  -4.9128236e-01   1.0508297e+00   6.9889587e-01  -6.0809642e-01
   1.2127072e+00   2.2047190e-01   2.7226415e-01  -6.3284523e-01   1.4131557e-01  -1.3212164e-01   6.1901901e-01  -5.2990018e-01  -5.1467769e-02  -1.3982062e-01   2.3603600e+00   2.3874149e-02   4.5751953e-02  -9.3715028e-01  -7.9747191e-01  -1.4419202e+00   1.7195968e+00   1.9626409e+00   1.0378518e+00   1.8775488e-01  -3.1936990e+00  -5.7023098e-01  -1.3181598e+00  -2.9080976e+00  -1.6567571e+00  -9.5351263e-01   8.0443883e-01  -5.7221572e-01   2.4874473e+00  -6.1811383e-02  -8.3320890e-01  -1.2561136e+00   3.0168502e+00   2.0079036e+00  -2.8631547e-01  -2.8122858e+00   3.3778978e+00  -2.5003102e+00   1.9509382e+00  -2.3294836e+00   1.0521178e+00  -9.1298410e-02   1.7130549e+00  -9.4036943e-01  -2.9695452e-01  -1.4832094e+00   2.6132831e+00  -1.2930497e+00   1.4068355e+00  -9.2189971e-01   2.4663210e-01  -1.4378565e+00   1.2766669e+00   4.4769665e-01   2.5167996e+00  -6.3113300e-01   5.7520556e-01  -2.1844913e-01   1.0886536e+00   6.1610269e-01  -2.1285782e-01  -1.0018406e+00   6.4566869e-01   1.1871893e+00  -4.4494053e-01  -2.6012859e+00  -7.8110499e-02  -1.3330676e+00   2.2534065e+00   1.1923090e+00  -1.8310577e+00  -4.5512093e+00  -2.3289896e-01  -5.3805539e+00  -3.4538023e-01  -7.5535452e+00   9.1738542e-01  -5.5298221e+00   1.4109697e+00  -3.4657047e-01   1.4538574e+00   1.1885796e+00   1.2826481e+00  -1.9192034e+00  -1.3464117e-01  -1.5498134e+00   2.5221556e-01   1.1663697e+00   6.4888339e-01  -5.4312857e-01
   1.0284852e+00   5.9303823e-01   2.2284584e-01  -6.2767946e-01   4.1621315e-01  -5.2262508e-02   5.8742803e-01  -3.4713830e-01  -3.4324413e-01  -3.9389843e-01   1.3571702e+00  -1.9733165e-01  -5.2154128e-01  -8.7659850e-01  -1.1052954e+00  -1.9362646e+00   8.4259302e-01   1.6224672e+00   1.0582365e+00   1.4704619e-01  -3.1672476e+00  -7.8364430e-01  -1.8373991e+00  -3.2409702e+00  -1.7731010e+00  -9.3404829e-01   1.1179802e+00  -6.7937874e-01   2.1781544e+00  -1.4179535e-01  -7.5852240e-01  -1.2959790e+00   2.6258648e+00   1.5178986e+00  -2.8709868e-01  -2.2062488e+00   2.7783735e+00  -2.5224660e+00   1.4892725e+00  -2.3220961e+00   1.6557498e+00   4.9873070e-01   2.4530336e+00  -1.2684664e+00  -7.1426852e-01  -2.4809690e+00   3.0867800e+00  -1.5548432e+00   5.3264331e-01  -1.8197169e+00  -3.2800125e-01  -1.7266323e+00   1.1416386e+00   3.7946308e-01   2.0431678e+00  -9.6521502e-01   6.6270266e-01  -1.4848159e-01   9.7491577e-01   6.2996447e-01   1.8024254e-02  -3.9672599e-01   9.3310014e-01   1.1215780e+00  -6.0289986e-01  -2.6707038e+00  -1.7749387e-01  -1.3488667e+00   1.8036073e+00   1.4561927e+00  -1.9292789e+00  -4.9136410e+00   1.4038033e-01  -5.6770595e+00   7.4129740e-02  -7.3128364e+00   1.7166965e+00  -5.1283092e+00   5.2426340e-01  -1.2890304e+00   9.6207577e-01   6.9829498e-01   1.0278965e+00  -2.5862289e+00  -9.1261066e-01  -2.2639719e+00  -2.1243655e-01   2.3377524e-01   7.8080249e-01  -5.5547995e-01
   8.3402004e-01   3.1439047e-01  -6.9477182e-02  -3.4323271e-01   9.4007932e-01   1.2646015e+00   5.7519718e-01  -8.7379472e-02   1.1540973e-02   1.5958338e-01   8.3427072e-01  -2.4631672e-01  -1.2411178e-01  -3.2235461e-01  -9.8885613e-01  -1.3473711e+00   4.3835144e-01   1.4880817e+00   2.4426705e-01  -5.6385755e-01  -3.5905129e+00  -5.3606799e-02  -1.4413096e+00  -2.6744201e+00  -2.2804929e+00  -4.4283368e-01   1.2370996e+00  -1.9055681e-02   2.5583574e+00   8.4513398e-02  -9.2188296e-01  -1.6126205e+00   2.0381710e+00   1.1332827e+00  -4.7799204e-01  -2.5334040e+00   2.9592653e+00  -2.3664899e+00   1.2280736e+00  -2.3356322e+00   8.7331810e-01  -2.0614506e-01   2.4715769e+00  -7.0012255e-01   3.7441919e-01  -1.3020082e+00   2.4016245e+00  -1.9825898e+00   1.6170902e+00  -1.4063129e+00   1.8016886e-01  -1.2067822e+00   1.1856468e+00   2.6398003e-02   1.7090093e+00  -1.0039955e+00   1.9821421e-01   1.0247242e-01   3.6389010e-01   8.4508784e-01  -3.4784065e-01  -2.3663497e-01   6.3350301e-01   1.0374565e+00   2.3765712e-01  -2.0122973e+00   5.1665356e-01  -1.0264910e+00   1.3633941e+00   1.2722638e+00  -2.1589613e+00  -5.0964042e+00   3.1630579e-01  -5.8685703e+00  -2.7689368e-01  -7.8898382e+00   1.9380260e+00  -5.6275043e+00   2.5789958e-01  -1.0401236e+00   5.7559526e-01   8.9569655e-01   9.0419792e-01  -2.0333220e+00  -1.0720056e+00  -1.8463376e+00   1.6722247e+00   9.1847531e-01   6.5470977e-01  -4.5828842e-01
   8.0537014e-01   3.3227854e-01   5.7648550e-02  -2.8947950e-01   6.3790064e-01   5.5624542e-01   3.2187486e-01  -1.1480219e-01  -3.7079052e-01  -2.8762251e-01   9.2834140e-02  -4.6214163e-01  -8.2550012e-01  -3.5416806e-01  -1.3242485e+00  -1.8276031e+00   5.0251547e-03   1.4507687e+00   4.1270137e-01  -5.0845895e-01  -4.6299203e+00  -4.5583558e-02  -1.5476324e+00  -2.3948607e+00  -2.7779306e+00  -6.1336973e-01   1.0241123e+00  -4.8252104e-01   2.1284584e+00  -1.6129116e-01  -1.4120405e+00  -1.7352085e+00   1.9460071e+00   1.0486142e+00   1.1359892e-01  -1.9153316e+00   2.6443319e+00  -2.5471243e+00   7.6408557e-01  -2.3927079e+00   1.0709110e+00  -7.7917423e-01   2.6549250e+00  -8.5876032e-01   1.2010028e-01  -1.7773777e+00   2.8612290e+00  -1.8579734e+00   1.1455650e+00  -1.9912151e+00  -4.0052754e-01  -1.4425468e+00   1.3475554e+00   5.9080955e-01   1.6086504e+00  -9.7876997e-01   2.7432989e-01   3.2569473e-02   1.9763916e-01   5.3487755e-01  -1.1587311e+00  -7.9718568e-01   3.8697284e-02   6.2263581e-01  -2.4705071e-01  -2.0268021e+00   5.3703543e-01  -1.0074114e+00   1.7060697e+00   1.4452360e+00  -2.5482752e+00  -4.9415975e+00   3.6376997e-01  -5.8892754e+00  -7.5272410e-01  -8.4790303e+00   1.9429791e+00  -5.6510905e+00  -6.1901869e-01  -1.7598790e+00   3.5086910e-01   6.6987629e-01   6.5341152e-01  -2.7165812e+00  -9.4045226e-01  -1.6315216e+00   1.9714484e+00   3.6169753e-01   6.2032588e-01  -8.8149550e-01
   1.0333779e+00   2.1468361e-01   4.3491899e-02  -4.6245656e-01   4.4636882e-01   3.3986388e-01   6.5019379e-01  -2.9765151e-01  -2.9642445e-01  -5.3303315e-01   7.9042269e-01   3.0312801e-03  -2.8069461e-01  -1.4335079e-01  -7.4781260e-01  -1.5400943e+00   3.7120622e-01   1.4307470e+00   6.1458604e-01  -7.4963661e-01  -4.8995166e+00  -4.8195581e-01  -1.5179058e+00  -2.6712381e+00  -3.0337699e+00  -1.4353237e+00   8.5056407e-01  -8.2500535e-01   2.6544859e+00   5.2473248e-01  -1.4485711e+00  -1.9388899e+00   1.8685816e+00   7.3837258e-01  -1.9675101e-01  -2.6013309e+00   2.7276140e+00  -2.3313861e+00   5.7876358e-01  -2.8038725e+00   1.1607568e+00  -9.3384946e-01   2.2211580e+00  -1.3626191e+00  -8.0469018e-01  -2.9994010e+00   2.4208011e+00  -1.8470471e+00  -3.1702775e-01  -2.8493984e+00  -8.9039845e-01  -2.3418037e+00   1.1683147e+00   5.8962223e-01   1.5005950e+00  -1.0660612e+00   6.5031233e-01  -3.1314086e-01   3.6232941e-01   3.9834615e-01  -5.6668304e-01  -4.6706566e-01   6.7514072e-01   9.6936973e-01  -7.4897331e-02  -1.3731560e+00   1.6351746e-02  -1.2866981e+00   1.6961062e+00   3.7028845e-01  -2.7501920e+00  -5.3249968e+00   8.0679038e-01  -5.5348885e+00  -1.2156350e+00  -9.4388396e+00   1.6682371e+00  -5.9302288e+00  -3.7050054e-03  -1.6084590e+00   1.3355596e+00   1.3337824e+00   1.9774502e+00  -1.2504929e+00  -3.6796994e-01  -1.0169772e+00   1.9162393e+00   7.5942972e-01   6.7534180e-01  -8.1034437e-01
   1.4542916e+00   3.9915852e-01   1.8368922e-01  -2.9151088e-01   3.8307676e-01   4.9140184e-01   7.6233546e-01  -1.9622974e-01  -7.7841190e-02  -5.4374314e-01   5.9129757e-01  -1.9956104e-03  -2.4189317e-01   1.3219064e-01  -4.2901839e-01  -1.2906061e+00   4.2075669e-01   1.6485495e+00   7.9622867e-01  -8.4995088e-01  -5.1874264e+00  -2.7948578e-01  -1.4432541e+00  -2.3018228e+00  -3.2498796e+00  -1.0142742e+00   6.8476185e-01  -6.6906018e-01   2.9323294e+00   1.1946358e-01  -1.5081173e+00  -1.6225495e+00   1.6788033e+00   3.7867123e-01  -3.7616349e-01  -2.6203392e+00   2.3387872e+00  -2.2726514e+00   4.8853527e-01  -2.5657975e+00   1.5673972e+00  -1.2294170e+00   2.6330792e+00  -1.1738505e+00  -7.9316634e-01  -2.9253609e+00   2.7848079e+00  -1.4121726e+00  -6.6396223e-01  -2.9704058e+00  -1.1789335e+00  -2.2125042e+00   5.7947589e-01   8.9568502e-01   1.1857356e+00  -7.8440071e-01   9.5829773e-01  -1.0230620e-01  -1.2913811e-01   8.7539700e-02  -8.5859817e-01  -4.9432600e-01   3.6781986e-01   8.9412061e-01  -1.0223615e-01  -7.2559152e-01  -1.3495394e-01  -1.5185415e+00   1.5543033e+00  -3.0567507e-01  -2.9393141e+00  -5.0199668e+00   9.9302337e-01  -5.5270215e+00  -1.2321970e+00  -9.1884367e+00   1.0033311e+00  -6.4385205e+00   4.8219966e-01  -1.0005760e+00   1.4982129e+00   1.8147957e+00   2.0205918e+00  -6.8572626e-01  -9.7811599e-02  -4.5419294e-01   2.0063120e+00   7.1207886e-01   5.7703909e-01  -1.1097992e+00
   9.7117330e-01   3.4352680e-01   1.0344843e-01  -1.4798057e-01   5.9109999e-01   8.5807796e-01   7.3870386e-01   6.4823643e-02  -2.3779909e-01  -4.3472657e-01  -1.5173688e-01  -1.8432117e-01  -5.2602257e-01   1.0145241e-01  -9.7362326e-01  -1.4249484e+00  -2.9507729e-01   1.0625793e+00   3.2536954e-01  -9.5614347e-01  -4.5301980e+00   2.2846090e-01  -1.5221550e+00  -2.1655402e+00  -3.1164922e+00  -9.6703959e-01   7.2993899e-01  -3.9858852e-01   2.1532409e+00   2.6718299e-01  -1.4895761e+00  -1.7624024e+00   8.6862811e-01  -7.1291683e-02  -7.7804102e-01  -2.3205348e+00   1.6674759e+00  -2.2071249e+00   9.7041401e-02  -2.3979647e+00   1.3014344e+00  -1.0287403e+00   2.2528670e+00  -1.0184394e+00  -3.8160344e-01  -2.3517407e+00   2.1803644e+00  -1.6053320e+00  -2.0281922e-01  -2.7709910e+00  -9.6541900e-01  -1.8079408e+00   9.6158642e-01   7.2932132e-01   8.7703721e-01  -8.9130664e-01   6.4955599e-01   1.3412909e-01  -9.6359840e-02   3.9768082e-01  -7.7200077e-01  -1.7836336e-01   7.6049116e-02   6.5945243e-01   4.4978720e-02  -7.5112640e-01   1.3877063e-01  -1.2228990e+00   1.1615467e+00   1.6797058e-01  -2.8369576e+00  -4.7887703e+00   9.2104874e-01  -4.9964026e+00  -1.4296308e+00  -8.9127359e+00   1.1669460e+00  -5.4317377e+00  -8.0640825e-01  -1.9730995e+00   6.5130275e-01   1.1219075e+00   1.3546284e+00  -1.4253975e+00  -6.5455422e-01  -7.9455815e-01   2.8973104e+00   4.2467318e-01   6.2741243e-01  -9.1410749e-01
   1.2104336e+00   3.9884659e-01   1.1846292e-01  -1.6505107e-01   5.4905591e-01   8.4100355e-01   1.1540891e+00   1.2977680e-01  -7.9845435e-02  -5.1156300e-01   6.1650545e-01   1.8667800e-01  -3.6017089e-02   8.0693593e-02  -7.2549374e-01  -1.2218235e+00   1.4338738e-01   1.1530735e+00   3.6521943e-01  -9.2664408e-01  -4.1680153e+00   1.6935631e-02  -1.6706098e+00  -2.5960652e+00  -3.0277842e+00  -1.7208499e+00   5.9642637e-01  -4.4925139e-01   2.2681927e+00   7.1709429e-01  -1.5405177e+00  -1.8621698e+00   4.6720642e-01  -5.3641583e-01  -1.6474541e+00  -3.0086796e+00   1.2771725e+00  -1.9428796e+00  -1.1177570e-02  -2.4066281e+00   1.1976447e+00  -9.8090352e-01   1.8031938e+00  -1.1547486e+00  -6.6342562e-01  -2.3575675e+00   1.8572487e+00  -1.3821428e+00  -4.8845993e-01  -2.6468689e+00  -9.4471806e-01  -1.8121688e+00   9.3923384e-01   6.8282706e-01   8.0568227e-01  -6.4665872e-01   9.4164582e-01   8.7000627e-02   1.5322591e-01   7.0658221e-01  -1.1594976e-01   2.5188694e-01   2.4484827e-01   9.8010016e-01  -2.6566371e-01  -4.5034470e-01  -2.6981860e-01  -1.3423281e+00   9.4075365e-01  -5.8618392e-01  -2.9303683e+00  -4.7008862e+00   6.6104566e-01  -4.5513372e+00  -1.9825775e+00  -9.0431817e+00   2.6213089e-01  -5.4725471e+00  -6.9737425e-01  -1.9090624e+00   8.8837341e-01   1.1723822e+00   1.9715818e+00  -8.5020870e-01  -5.7704866e-01  -6.4831029e-01   2.4803332e+00   6.8760427e-01   6.4316805e-01  -7.6272192e-01
   8.6484784e-01   1.0980813e-01   8.0887912e-02  -1.7364229e-01   4.7025764e-01   1.0782766e+00   1.1072840e+00   2.3738000e-01  -1.2227104e-01  -2.5376113e-01   7.5599344e-02   9.2964549e-02  -2.4228854e-01   2.3810218e-01  -9.9771395e-01  -1.0594828e+00  -4.3161136e-01   6.5428541e-01  -2.2927479e-02  -1.1492496e+00  -3.6383361e+00   6.4733535e-01  -1.5500817e+00  -2.0997985e+00  -2.9642246e+00  -1.1710982e+00   3.3638580e-01  -1.1138323e-01   1.5727500e+00   5.3521767e-01  -1.3593516e+00  -1.5118542e+00  -6.1461994e-02  -8.9024218e-01  -1.8022656e+00  -2.6196568e+00   7.7927706e-01  -1.9996099e+00  -4.4231590e-01  -2.2675006e+00   1.0194781e+00  -8.0205480e-01   1.6120081e+00  -8.3664758e-01  -4.6586344e-01  -1.9632232e+00   1.4950977e+00  -1.1915322e+00  -5.8021689e-01  -2.5401768e+00  -9.5110766e-01  -1.6070415e+00   7.0914870e-01   6.5181344e-01   2.9487065e-01  -7.2746872e-01   6.5179918e-01   1.3870558e-01   5.8543415e-02   7.2969859e-01   1.3734713e-02   4.3414231e-01   5.2729154e-02   7.6232904e-01  -4.2503551e-02  -3.5287928e-02  -1.3808643e-01  -1.2138942e+00   5.4878082e-01  -5.6536711e-01  -2.6016942e+00  -3.9390971e+00   8.6590595e-01  -3.7924681e+00  -1.8029164e+00  -7.8939174e+00   5.4595833e-01  -4.3752816e+00  -1.3671454e+00  -2.2760187e+00   3.7877533e-01   8.8564066e-01   1.5197705e+00  -7.5984099e-01  -8.4943146e-01  -5.8128555e-01   3.3005368e+00   7.1281284e-01   6.0953641e-01  -6.6451611e-01
   2.0986068e-02  -1.0562597e-01  -7.5375925e-02  -1.3910513e-02   4.3580368e-01   1.6739462e+00   9.1188580e-01   4.9461166e-01   1.0050368e-01   3.4117636e-01  -1.3165082e+00  -3.3728216e-01  -9.6874484e-01   4.2678117e-01  -1.1776220e+00  -9.4534193e-01  -1.5348085e+00  -3.9088210e-01  -9.3926801e-01  -1.2255355e+00  -3.0234988e+00   1.0508359e+00  -1.2914794e+00  -1.3290898e+00  -2.8864564e+00  -8.9156268e-01  -1.4299456e-02   3.0234376e-01   8.8734013e-01  -3.3271273e-01  -9.9993959e-01  -1.0653543e+00  -1.0943179e+00  -1.7578447e+00  -1.6330458e+00  -1.3063785e+00   1.5386623e-01  -2.2998913e+00  -1.0982138e+00  -2.6236510e+00   4.7034908e-01  -1.4877283e+00   1.1624645e+00  -3.7013150e-01   4.4279932e-02  -1.6145119e+00   2.9626844e-01  -1.0836731e+00  -5.9579902e-01  -2.4070551e+00  -1.1861498e+00  -1.2772020e+00   4.2669531e-01   5.3669388e-01  -8.9900598e-01  -7.8529416e-01  -3.7260471e-01  -9.2253276e-02  -8.3084186e-02   1.1985297e+00  -8.2360395e-03   1.1221917e+00  -3.9473653e-01   1.9531437e-01  -1.5188765e-01   7.4834930e-01   3.0722636e-01  -6.2529854e-01  -9.0754557e-02  -8.2954892e-01  -1.6429006e+00  -2.6395062e+00   9.3913425e-01  -3.4635439e+00  -1.4825308e+00  -6.3797562e+00   1.4155205e+00  -2.5203490e+00  -2.8509732e+00  -3.8294070e+00  -7.1855742e-01  -4.4431451e-01   7.3766911e-01  -1.8925492e+00  -1.7123904e+00  -7.7164628e-01   2.7986084e+00   3.3570581e-01   6.2052394e-01  -7.9863207e-01
   7.1787426e-01  -1.5483267e-01   2.4351588e-01  -1.3453288e-01  -3.2057503e-01   5.0903817e-01   9.5323135e-01   1.0237256e-01  -1.9307984e-01  -1.4289817e-01  -2.0547869e-01  -1.0863047e-01  -9.3159376e-01   3.7334033e-02  -1.0375347e+00  -9.6175052e-01  -4.2015075e-01   2.0868233e-01  -2.0207646e-01  -9.9769585e-01  -3.2462599e+00   7.5901036e-01  -1.2345961e+00  -1.2657061e+00  -2.6450129e+00  -1.2781347e+00  -5.4378851e-01  -2.0726649e-01   9.2394970e-01  -3.7112564e-01  -1.3068936e+00  -8.4106138e-01  -5.8380874e-01  -1.4471302e+00  -1.4915916e+00  -1.5454161e+00   5.1379510e-02  -2.3792940e+00  -5.2045826e-01  -2.3017964e+00   8.9633514e-01  -1.3729075e+00   9.2160241e-01  -4.2645057e-01  -7.0848728e-01  -1.7603184e+00   1.1952928e+00   7.2087323e-02  -1.3743547e+00  -2.4067972e+00  -1.4945808e+00  -1.6029099e+00   1.8119815e-01   1.1031590e+00  -2.7697476e-01  -1.6561385e-01   4.2462772e-01  -7.6928513e-02   1.0511778e-01   7.4982716e-01  -1.8325724e-01   2.4741760e-01  -8.6984800e-01   2.2183407e-01  -6.8514082e-01   8.2722017e-01  -2.1795128e-01  -9.6346798e-01   4.5845209e-01  -1.5247281e+00  -2.0033081e+00  -2.1996695e+00   5.4597414e-01  -2.8820502e+00  -2.1346790e+00  -6.4671186e+00  -3.9690940e-01  -3.1571115e+00  -1.8369889e+00  -2.9533967e+00   1.5514997e-01   2.1425084e-01   1.3552563e+00  -1.0919531e+00  -4.7634586e-01   1.0997654e-01   2.6419948e+00   7.0025062e-01   4.7720253e-01  -1.1043239e+00
   4.2428476e-01  -4.9052793e-01   1.2110611e-01  -2.3860289e-01  -5.1309964e-01   6.2776991e-01   1.1807180e+00   1.9318612e-01   5.8896281e-02   1.8696338e-01   3.2624897e-01   4.1432103e-01  -3.1678459e-01   4.2722779e-01  -4.9227584e-01  -2.6482586e-01  -1.3129087e-01   9.8781050e-02  -5.2127764e-01  -1.1955465e+00  -3.1159688e+00   7.1543190e-01  -1.0430928e+00  -1.1768574e+00  -2.7859591e+00  -1.8015641e+00  -1.0429187e+00  -1.3195011e-01   9.5347221e-01  -3.0311180e-01  -1.0457007e+00  -4.7665986e-01  -8.8952831e-01  -1.7842034e+00  -1.6397820e+00  -1.6966299e+00  -8.6504443e-02  -2.1845924e+00  -9.9537570e-01  -2.4212774e+00  -9.7659392e-02  -1.8630767e+00   7.6296125e-02  -3.8727203e-01  -8.0183236e-01  -1.6702411e+00   6.0839393e-02   1.5044719e-01  -1.7860059e+00  -2.2015737e+00  -1.7000725e+00  -1.6833362e+00  -5.9763927e-01   8.8461015e-01  -9.0015477e-01   9.6504401e-03  -6.3175423e-02  -4.7585969e-01   2.0638152e-01   1.0776424e+00   5.1028396e-01   7.7256594e-01  -6.5729483e-01   4.0542294e-01  -8.9176780e-01   1.6058467e+00  -2.4803672e-01  -8.4946677e-01   9.2514502e-02  -2.4913878e+00  -1.6696844e+00  -1.2485575e+00   3.4020554e-01  -2.1768867e+00  -2.5400222e+00  -5.2304047e+00  -5.8475089e-01  -2.2747163e+00  -1.6999410e+00  -2.7718192e+00   3.2152668e-01   1.4450945e-01   1.8330059e+00  -1.1196624e-02  -4.1625301e-01   4.9772778e-01   2.0381334e+00   1.0683286e+00   3.8729782e-01  -9.2264098e-01
   4.3805305e-01  -4.3893851e-01   1.3724379e-01  -3.2667324e-01  -6.0535914e-01   3.4564957e-01   9.8139699e-01   1.3740683e-01  -9.5486836e-02   2.4223726e-01   4.2825381e-03   1.8117221e-01  -8.2805601e-01  -1.6841590e-03  -9.3534346e-01  -4.7545133e-01  -4.4306534e-01  -1.8907362e-01  -4.4212989e-01  -8.2310359e-01  -2.0494921e+00   1.0492552e+00  -1.3236270e+00  -1.1169402e+00  -2.1141728e+00  -1.5144724e+00  -1.0452887e+00  -1.0849415e-02  -1.2195059e-02  -4.6189508e-01  -9.1753179e-01  -1.7404986e-01  -1.2304736e+00  -1.9407899e+00  -1.6694059e+00  -1.0239274e+00  -1.0319416e+00  -2.3871495e+00  -8.6491485e-01  -1.9494656e+00   2.5902732e-01  -8.6063160e-01  -3.5729303e-01  -2.8814807e-01  -8.5745702e-01  -1.1573626e+00   1.6945232e-01   5.8579042e-01  -1.5556892e+00  -1.6802654e+00  -1.5551831e+00  -1.0915398e+00  -6.3771105e-01   1.1035950e+00  -8.0625677e-01   2.5359950e-01   1.5342941e-01  -1.4833237e-01   3.9567660e-01   1.3350465e+00   4.2546266e-01   8.9429904e-01  -9.0559569e-01   1.6622543e-01  -1.5099325e+00   1.5157093e+00  -4.4771086e-01  -9.0831643e-01   6.7038275e-02  -2.0821156e+00  -1.4191764e+00  -5.8926820e-01   1.1230505e-01  -1.5215319e+00  -2.2033479e+00  -4.0911983e+00  -9.8756197e-01  -1.2219211e+00  -2.2903973e+00  -3.1275225e+00  -1.1286051e-01  -4.1044586e-01   1.1911629e+00  -8.8505357e-01  -5.9867287e-01   2.9317561e-01   2.0637290e+00   7.7028861e-01   4.2544899e-01  -7.5008112e-01
   7.3133798e-01  -2.0493549e-01   8.2833448e-02  -2.2350929e-01  -2.7937007e-01   8.2497519e-01   8.2645413e-01   1.7348137e-01   1.2329539e-01   4.7091334e-01  -2.2960496e-01  -1.5345815e-01  -1.1104688e+00  -4.4169644e-01  -1.2602280e+00  -4.6365681e-01  -6.4712199e-01  -2.9491542e-01  -5.8522952e-01  -6.4227721e-01  -5.0000856e-01   1.6471421e+00  -1.6359978e+00  -1.1671405e+00  -1.1589571e+00  -7.0357815e-01  -6.9558524e-01   6.4526796e-01  -5.3229302e-01  -6.1855995e-01  -8.1035444e-01  -3.5594717e-02  -1.7831286e+00  -2.2914917e+00  -2.1579728e+00  -8.7448087e-01  -1.7735262e+00  -2.4196468e+00  -1.0314693e-01  -1.0968834e+00   5.7670087e-01   1.4624288e-01  -3.6981388e-01   2.5636783e-01  -4.3177277e-01   1.4034477e-01   6.3386495e-01   1.1394026e+00  -4.9028554e-01  -5.7500626e-01  -8.8015263e-01   1.6940130e-02  -3.4649501e-01   1.2837165e+00  -4.7969259e-01   7.2373229e-01   5.0246212e-01   4.9217824e-01   3.2528247e-01   1.6800523e+00   2.3290858e-01   1.0810406e+00  -1.4507975e+00  -1.2324616e-02  -2.0234880e+00   1.4974695e+00  -4.2009861e-01  -8.5477570e-01  -2.2844145e-01  -1.7548738e+00  -1.1172994e+00  -5.0951775e-02  -3.4814474e-01  -1.2696062e+00  -1.6747046e+00  -2.9189524e+00  -1.7984532e+00  -9.8462128e-01  -2.5289619e+00  -2.9125225e+00  -6.9351393e-01  -9.1653592e-01   4.5036560e-01  -1.6747614e+00  -7.9061224e-01   1.4360736e-01   2.2540659e+00   8.7516658e-01   4.3720107e-01  -4.5719754e-01
  -5.9042818e-01  -9.1662112e-01  -2.6349873e-02  -3.2757398e-01  -6.5012562e-01   4.5600709e-01   5.1760379e-01   9.4448934e-02  -5.9301397e-01   5.1847992e-01  -7.8080487e-01  -3.2909483e-01  -1.8410518e+00  -6.7510625e-01  -1.8643952e+00  -8.5840744e-01  -1.1013794e+00  -9.8762583e-01  -1.3850185e+00  -7.5582676e-01  -3.6985174e-01   1.4127112e+00  -1.4437367e+00  -8.9416602e-01  -9.4668080e-01  -1.4111528e+00  -1.1864496e+00   3.6863092e-01  -1.4326818e+00  -7.3751771e-01  -8.4600635e-01  -8.7367254e-02  -1.8205649e+00  -2.3014884e+00  -1.1529090e+00   3.8853531e-01  -1.3670134e+00  -2.3185582e+00  -5.9057824e-01  -1.6744461e+00  -1.2208085e+00  -9.1513706e-01  -1.3213883e+00   1.5217459e-01  -5.5528870e-01  -8.9069150e-02  -5.8139125e-01   7.8933239e-01  -9.7873466e-01  -8.8758792e-01  -1.4054033e+00  -5.7315037e-01  -4.3437886e-01   8.1647602e-01  -8.8768374e-01   4.5532952e-01  -8.7259161e-01  -2.9130992e-01   7.7470857e-01   2.0135892e+00   5.8099160e-01   9.4597055e-01  -1.7269830e+00  -3.7446044e-01  -2.1497535e+00   1.3241768e+00   3.5626970e-01   1.1515145e-01  -3.3371198e-01  -1.3540011e+00  -7.4244015e-01   1.0190516e+00  -9.5103563e-01  -6.3860627e-01  -2.5020187e+00  -1.9012032e+00  -7.0457848e-01   1.2111445e+00  -4.1152420e+00  -4.2993963e+00  -1.5777534e+00  -2.3893513e+00  -1.2486878e-01  -2.5150592e+00  -1.3086217e+00  -5.1794856e-01   2.1114141e+00   5.7711910e-01   4.0460980e-01  -4.2384726e-01
  -7.4123181e-02  -8.3140458e-01   1.5202556e-02  -4.9934428e-01  -8.0932621e-01   1.9661120e-01   2.5375618e-01  -2.3443447e-01  -5.1335225e-01   6.7438453e-01  -6.3730473e-01  -4.9455466e-01  -1.9936200e+00  -1.0099850e+00  -1.7686215e+00  -7.0135507e-01  -9.1833833e-01  -9.8209691e-01  -9.6981758e-01  -5.3550100e-01   2.8055987e-01   1.5236457e+00  -1.4556896e+00  -5.9196514e-01  -2.4598335e-01  -7.6629771e-01  -1.1349289e+00   4.4416613e-01  -1.6393811e+00  -1.0270953e+00  -6.3011032e-01   3.3348335e-01  -1.6975511e+00  -2.2037953e+00  -8.7768464e-01   8.5544777e-01  -1.7898880e+00  -2.7977162e+00   2.1089367e-01  -1.1781539e+00  -1.1127813e-01   2.4464602e-01  -1.2347334e+00   4.6342913e-01  -6.7344952e-01   2.2818029e-01   1.6213522e-01   1.6236208e+00  -1.1074213e+00  -5.2367740e-01  -1.2045892e+00  -2.7745470e-01  -5.2206828e-01   9.4296687e-01  -4.1645341e-01   7.8273998e-01  -2.3034616e-01   4.9487288e-02   7.1738160e-01   1.7887405e+00   3.1993238e-01   7.8379132e-01  -1.8316270e+00  -5.8826837e-01  -2.3206694e+00   1.5051994e+00  -4.1158168e-02  -2.5955415e-01  -2.3606172e-01  -1.5597126e+00  -4.2570133e-01   1.4202625e+00  -6.8754351e-01  -2.9589134e-01  -1.6364290e+00  -1.0138925e+00  -1.5565627e+00   1.1083169e+00  -3.3565971e+00  -3.8544466e+00  -1.1200310e+00  -2.1115985e+00  -9.7978596e-02  -2.3823148e+00  -6.4647739e-01  -1.4015339e-02   2.1658287e+00   8.4981559e-01   3.1402206e-01  -4.1633081e-01
  -3.2710153e-01  -9.6092872e-01  -5.9205237e-03  -6.0396205e-01  -9.3001721e-01  -3.0295952e-02  -2.4353309e-02  -4.4870899e-01  -7.4045925e-01   6.8520756e-01  -9.1869698e-01  -7.6116655e-01  -2.4827986e+00  -1.3811359e+00  -1.9523696e+00  -9.3663304e-01  -1.0865337e+00  -1.2518304e+00  -1.0679175e+00  -4.0439974e-01   9.1391573e-01   1.3121730e+00  -1.5300160e+00  -5.2852871e-01   3.7413290e-01  -7.5884667e-01  -1.1399821e+00   3.9625927e-01  -2.0372528e+00  -1.1897144e+00  -5.8058283e-01   4.2269666e-01  -1.6106594e+00  -2.2567980e+00  -3.6824883e-01   1.6572391e+00  -1.7827246e+00  -2.8179859e+00   5.4329734e-01  -1.1678455e+00  -2.6970133e-01   3.7978800e-01  -1.4721953e+00   3.8411117e-01  -8.9501207e-01   1.0130634e-01   6.7262362e-02   1.6740663e+00  -1.4215542e+00  -5.4445600e-01  -1.3878515e+00  -3.7566512e-01  -6.0062597e-01   8.2509765e-01  -2.6284796e-01   7.8995647e-01  -4.4526499e-01  -1.1921721e-01   8.5361620e-01   1.8570675e+00   3.2914431e-01   7.7760083e-01  -1.8604662e+00  -8.2602056e-01  -2.6675580e+00   1.4647644e+00   6.9403498e-02  -2.8136600e-02  -2.3447102e-01  -1.3973022e+00  -1.8580295e-01   1.9538826e+00  -8.6812928e-01  -7.2876173e-03  -1.4923196e+00  -1.0607682e-01  -1.3616043e+00   1.9568335e+00  -3.6127698e+00  -4.1433676e+00  -1.3059631e+00  -2.7284184e+00  -4.3604584e-01  -2.8659935e+00  -6.8572941e-01  -2.6967673e-01   1.8156228e+00   6.5539987e-01   3.2269036e-01  -3.3796112e-01
  -5.2159180e-02  -1.0670061e+00  -1.3392779e-02  -8.3033077e-01  -1.0793931e+00  -5.7587581e-01  -4.3190340e-02  -8.1907105e-01  -8.7679745e-01   4.7631071e-01   1.1026251e-01  -4.5382470e-01  -2.0810283e+00  -1.7156946e+00  -1.6295784e+00  -8.4645322e-01  -2.3944217e-01  -8.5275788e-01  -6.8184591e-01  -2.6516087e-01   9.9272792e-01   7.3743296e-01  -1.6121780e+00  -9.1623199e-01   8.0590285e-01  -1.4748273e+00  -1.1046878e+00   2.2735855e-02  -1.7515446e+00  -6.1637007e-01  -6.9930447e-01   2.3075139e-01  -1.0528912e+00  -1.9355956e+00  -1.0034912e-01   1.3787217e+00  -1.4330333e+00  -2.6208017e+00   1.1323647e+00  -1.0980297e+00  -4.7033896e-01   5.3174533e-01  -2.0591845e+00   5.0023793e-02  -1.4332776e+00  -1.2567878e-01   1.7794692e-02   1.7328070e+00  -1.7757344e+00  -4.9527592e-01  -1.3950305e+00  -6.9643007e-01  -5.7828820e-01   6.8322845e-01   4.7948768e-01   1.0214378e+00  -1.1733938e-01  -2.8994387e-01   1.1380531e+00   1.8193859e+00   5.4970101e-01   5.2322059e-01  -1.5496399e+00  -5.9974631e-01  -2.9884979e+00   1.3202812e+00  -1.8056054e-01  -1.3890918e-01   1.2229109e-01  -1.6860178e+00  -4.2840114e-01   1.8924069e+00  -1.1863621e+00   2.7668057e-01  -1.9127665e+00  -3.3827033e-01  -2.1672433e+00   1.6436114e+00  -2.7253558e+00  -3.4094405e+00  -4.9858931e-01  -2.4170047e+00   2.3609249e-01  -2.1692418e+00   7.0572579e-02  -1.1487551e-03   1.5770228e+00   1.0468126e+00   2.8022368e-01  -1.4696168e-01
  -1.0801199e-01  -7.3774182e-01  -1.3535646e-02  -8.5763440e-01  -7.3842950e-01  -4.1424049e-01  -4.8129388e-01  -8.9391911e-01  -9.4995060e-01   6.4052030e-01  -1.1358851e+00  -1.2125781e+00  -3.0014102e+00  -2.2954078e+00  -2.1985854e+00  -1.3777413e+00  -1.2041305e+00  -1.3209308e+00  -6.0205461e-01   1.8572776e-01   2.3951978e+00   9.6531408e-01  -2.0507525e+00  -8.2722097e-01   1.8350634e+00  -5.5111115e-01  -5.1715897e-01   3.3668549e-01  -2.6142827e+00  -1.0359997e+00  -4.6809642e-01   4.4634953e-01  -1.2680463e+00  -2.1315524e+00   3.4826268e-02   2.6790240e+00  -2.2035874e+00  -2.9027402e+00   1.5998116e+00  -6.9018571e-01   6.6513354e-01   1.7922826e+00  -1.7246519e+00   1.4277406e-01  -1.1625290e+00   3.0154082e-01   3.5991212e-01   1.5743229e+00  -1.3112398e+00  -1.9731382e-01  -1.1799411e+00   2.8894110e-02  -3.3890131e-01   5.7858817e-01   7.7624975e-01   8.6855616e-01   3.5475072e-02   2.1968703e-01   9.8202291e-01   1.8520544e+00   9.8414111e-02   7.3325811e-01  -1.5807940e+00  -1.0835281e+00  -3.3747077e+00   8.4852424e-01  -2.6908424e-01  -2.3082617e-01  -4.1503268e-03  -6.2837887e-01  -8.5636653e-02   2.1277695e+00  -9.1775882e-01   4.0437597e-01  -6.6078819e-01   9.3767391e-01  -1.6758061e+00   2.6647590e+00  -3.3182149e+00  -3.9273289e+00  -1.2596598e+00  -3.2053677e+00  -1.0883672e+00  -3.8436795e+00  -5.7588694e-01  -8.3116395e-01   1.7728229e+00   2.3879210e-01   3.9159862e-01  -3.2269333e-03
  -1.2024953e-01  -6.9769302e-01  -5.6504868e-02  -6.7275948e-01  -3.2466595e-01  -2.9379051e-02  -8.9295442e-01  -1.0252947e+00  -1.1612836e+00   6.0098341e-01  -1.6177985e+00  -1.7674482e+00  -3.4954868e+00  -2.7476498e+00  -2.6152140e+00  -1.7250647e+00  -1.2586645e+00  -1.1501539e+00  -7.8771837e-01   8.4332977e-02   2.9760680e+00   1.1454822e+00  -2.1041814e+00  -6.7394380e-01   2.5488783e+00   2.1151815e-01   1.5627796e-02   7.1769383e-01  -2.5862581e+00  -1.1319123e+00  -6.5762806e-01   1.9186628e-01  -9.1434711e-01  -1.9624624e+00   4.3541990e-01   3.0036285e+00  -1.7557076e+00  -2.5709065e+00   2.4737358e+00  -1.3892669e-01   3.7217388e-01   1.8191383e+00  -1.2125981e+00   5.1666514e-01  -6.9408864e-01   1.1599081e+00   1.1066129e+00   1.5816059e+00  -3.9879086e-01   2.5557059e-01  -7.4306981e-01   4.8821710e-01   1.1589543e-01   4.4935193e-01   1.4449077e+00   1.0452659e+00  -4.0478535e-02   5.4878308e-01   6.6357497e-01   1.7323299e+00  -4.3786757e-01   2.4123402e-01  -2.0473540e+00  -1.3289068e+00  -3.2008529e+00   4.0791796e-01   4.2538361e-01   2.3899460e-01  -5.7004554e-02   1.4991166e-01  -2.4522683e-01   2.1056730e+00  -1.4082297e+00   6.2007451e-04  -5.6543439e-01   1.1306424e+00  -1.8504679e+00   2.1445048e+00  -3.2582823e+00  -3.3018858e+00  -1.7304331e+00  -3.5741640e+00  -1.8941654e+00  -4.5869607e+00  -5.6961954e-01  -1.1770590e+00   2.5183609e+00   2.2855091e-01   3.4768152e-01   8.6847816e-02
  -4.8498711e-02  -9.4708170e-01  -2.0778352e-01  -9.4939262e-01  -3.5589569e-01  -5.3514769e-01  -9.2811063e-01  -1.2893629e+00  -1.2046945e+00   5.2486031e-01  -6.6247901e-01  -1.2891058e+00  -2.8289600e+00  -2.7216535e+00  -2.1948021e+00  -1.5116056e+00  -5.7926667e-01  -7.9644731e-01  -5.5746973e-01   4.1490486e-02   2.1181311e+00   5.1960308e-01  -2.0345026e+00  -9.4683946e-01   2.3350864e+00  -6.8034206e-01   4.5834548e-02   1.9528611e-01  -2.2110419e+00  -4.1373703e-01  -8.4448226e-01  -1.2281288e-01  -2.9407553e-01  -1.5600187e+00   7.9391896e-01   2.5673018e+00  -1.1306395e+00  -2.4037635e+00   2.4018708e+00  -3.2330622e-01  -7.6886713e-03   1.5718660e+00  -1.6264199e+00   1.9034111e-01  -8.8945062e-01   8.8087842e-01   8.7692159e-01   1.2465847e+00  -5.1520372e-01   1.8141673e-01  -6.2643427e-01   8.2300131e-02   4.4124488e-01   8.5967818e-02   1.9366981e+00   1.0031995e+00   2.8143618e-02   1.2307407e-01   8.9213895e-01   1.7099820e+00  -1.8696356e-01   5.7929812e-02  -1.4581917e+00  -1.0685490e+00  -3.2063154e+00   2.5715456e-01   3.0846103e-01   1.7634400e-01   2.2682255e-01  -8.3572197e-02  -4.5384949e-01   1.8574238e+00  -1.4262583e+00   1.2366818e-01  -9.7259889e-01   5.5949146e-01  -2.1220948e+00   1.5450157e+00  -2.6661332e+00  -2.8957919e+00  -9.4175164e-01  -3.2280390e+00  -1.0131487e+00  -3.7675100e+00   3.2359390e-02  -8.8109409e-01   2.4191696e+00   6.8133477e-01   2.6066582e-01   2.9414898e-01
  -4.3608069e-01  -1.1975701e+00  -2.9036692e-01  -1.0796219e+00  -3.3164618e-01  -6.4018107e-01  -1.1889731e+00  -1.4972734e+00  -1.3312837e+00   5.7901476e-01  -1.0608545e+00  -1.4489157e+00  -2.9132717e+00  -2.7626368e+00  -2.1304754e+00  -1.5721302e+00  -8.3382312e-01  -9.6898749e-01  -6.1974033e-01  -1.0080440e-01   2.0710504e+00   2.2971404e-01  -1.9404879e+00  -7.4345419e-01   2.4019344e+00  -7.6118610e-01   1.6933225e-01   2.8883446e-02  -2.2333466e+00  -2.2453869e-01  -8.6671688e-01  -2.0233847e-01   1.5252858e-01  -1.3575501e+00   1.2150099e+00   3.0450702e+00  -6.1570573e-01  -2.2100788e+00   2.2922658e+00  -6.0506145e-01  -2.4291213e-02   1.4029343e+00  -1.6968662e+00  -1.2149240e-01  -8.8169210e-01   5.6537038e-01   3.8630162e-01   5.5167650e-01  -7.1248102e-01  -2.1098284e-01  -7.5543173e-01  -2.4379594e-01   4.9097918e-01  -2.9969899e-01   2.1185509e+00   5.5573291e-01  -3.3576694e-01  -1.4578403e-01   7.5717394e-01   1.4780754e+00  -2.7101366e-01  -5.2811467e-02  -9.6706252e-01  -1.2203273e+00  -2.9378584e+00   1.1292673e-01   4.2490072e-01   2.1728931e-01   2.5953925e-01   2.4128800e-01  -5.0358466e-01   1.7685260e+00  -1.0039873e+00   3.4220208e-01  -8.3297729e-01   7.7364009e-01  -1.2022403e+00   2.0250112e+00  -2.4927165e+00  -2.7992081e+00  -8.6294624e-01  -3.2298351e+00  -1.2129841e+00  -3.6518441e+00  -4.0426762e-02  -1.0787323e+00   3.0111685e+00   4.8029559e-01   2.8453609e-01   4.0186734e-01
   7.7152680e-01  -8.8838162e-01  -2.1602218e-01  -1.2797061e+00  -2.9707805e-01  -9.9555048e-01  -1.0055919e+00  -1.9046626e+00  -9.9815513e-01   3.6032466e-01   3.3101454e-01  -9.9643971e-01  -2.0146622e+00  -2.6420466e+00  -1.0565390e+00  -1.1616729e+00   5.0464705e-01   1.9739953e-02   4.2107875e-01  -7.5162184e-02   1.4129625e+00  -5.9696093e-01  -1.8693172e+00  -9.9297244e-01   2.4126764e+00  -7.4720315e-01   4.3494986e-01  -2.8905030e-01  -8.1816548e-01   1.2875083e-01  -8.1992795e-01  -6.6186642e-02   1.3396695e+00  -9.6920131e-01   1.1729946e+00   2.0272426e+00  -6.0576160e-02  -1.8571011e+00   2.8555525e+00  -3.6105804e-01   1.0420155e+00   1.8843912e+00  -9.2891911e-01  -4.6662649e-01  -1.6009393e+00  -3.2274090e-01   1.6188023e+00   9.8323778e-01  -1.6828855e+00  -6.2404136e-01  -8.2685901e-01  -7.6286976e-01   9.4163607e-03  -3.3317252e-01   2.7232375e+00   8.0100847e-01   8.6495625e-01  -1.6831675e-01   5.2638749e-01   8.6836055e-01   5.8891518e-02  -9.9051529e-02   8.2305210e-02  -6.0868636e-01  -2.5846584e+00   5.1018853e-01  -2.5279110e-01  -4.8539644e-01   4.8055317e-01  -8.1939573e-01  -9.0570132e-01   9.8570013e-01  -5.0604093e-01  -6.4298172e-02  -3.8688824e-01   1.8207145e-01  -2.4346339e+00  -3.1070876e-01   1.6745114e-01  -6.0775073e-01   9.5321687e-01  -1.5555740e+00   3.0409986e-01  -1.6632008e+00   1.1805469e+00  -2.3896216e-01   2.2418042e+00   1.0115920e+00   2.0594874e-01   4.0261766e-01
   6.4981574e-01  -7.9601227e-01  -2.7685269e-01  -1.2365339e+00   5.7158941e-03  -1.0785578e+00  -9.9488526e-01  -1.9203037e+00  -1.0816565e+00   1.6694773e-01   7.9683373e-01  -7.3158269e-01  -1.4409822e+00  -2.7157098e+00  -9.3974297e-01  -1.1563304e+00   9.7177993e-01   3.1250517e-01   5.4849981e-01  -1.6350739e-01   1.0293207e+00  -1.0972076e+00  -1.8526122e+00  -1.3798132e+00   2.3725022e+00  -1.5221258e+00   7.8942989e-01  -5.9875438e-01  -3.8116958e-01   8.9395073e-01  -1.0261520e+00  -6.9262579e-01   1.7358466e+00  -5.8927463e-01   9.5165970e-01   1.4022970e+00   5.3517911e-01  -1.4098698e+00   2.9702984e+00  -3.0762357e-01   8.0162983e-01   1.5145670e+00  -1.1140140e+00  -7.0396851e-01  -1.3598697e+00  -1.9956879e-01   1.2221907e+00   3.0708977e-01  -1.1528170e+00  -6.3016979e-01  -4.6268316e-01  -9.0464870e-01   9.2858444e-01  -8.6030339e-01   3.3283887e+00   6.2055501e-01   8.4870146e-01  -2.0248063e-01   5.8747426e-01   7.3429889e-01   1.9664268e-01  -3.9710997e-01   3.2887051e-01  -4.4175006e-01  -2.1894274e+00  -1.6958868e-01  -6.4710883e-02  -3.4740552e-01   5.8120323e-01  -4.2165523e-01  -1.2302384e+00   2.6306749e-01  -6.2108166e-01  -6.4398381e-02  -9.0725584e-01  -7.6480537e-01  -2.7553495e+00  -1.0499955e+00   5.0261705e-01  -3.8300366e-01   1.2216147e+00  -1.3511922e+00   5.7109012e-01  -1.4866969e+00   1.4466634e+00  -3.8175767e-01   2.7050288e+00   1.0126173e+00   2.0209621e-01   6.0448816e-01
   6.8457852e-01  -3.5328172e-01  -2.7494793e-01  -1.1352067e+00   3.3477282e-01  -1.0193927e+00  -1.0549627e+00  -1.7845995e+00  -8.6176389e-01   1.0486734e-01   1.9589457e-01  -8.5047199e-01  -1.5181834e+00  -2.5913442e+00  -6.6064918e-01  -1.2807095e+00   7.3683858e-01   4.9131452e-01   8.2269432e-01   9.7927627e-03   8.5096143e-01  -1.5036386e+00  -2.0804797e+00  -1.4931405e+00   2.2345897e+00  -1.4843270e+00   1.1682787e+00  -6.7335339e-01  -7.3978383e-02   7.0943452e-01  -9.6957841e-01  -5.9931630e-01   2.0217287e+00  -6.4596364e-01   7.9866243e-01   1.6357033e+00   4.7396973e-01  -1.0046496e+00   2.5794548e+00  -2.1201128e-01   1.3114240e+00   1.3264106e+00  -5.6461225e-01  -1.0306429e+00  -1.2932068e+00  -5.6304794e-01   1.2678524e+00  -2.2195936e-01  -1.1087960e+00  -9.0284146e-01  -6.4738953e-01  -7.4999741e-01   7.9354244e-01  -9.3143140e-01   3.1302581e+00   4.3231954e-01   8.7085807e-01  -1.6261983e-01   2.1847077e-01   5.7853708e-01   1.1492487e-01  -1.0562344e-01   7.7123776e-01  -4.0828543e-01  -2.3448045e+00  -3.0567404e-01  -1.5326720e-01  -4.7367096e-01   3.9900714e-01  -1.9106785e-01  -1.3007219e+00  -2.8164054e-03  -3.3132458e-01  -4.4005337e-01  -4.7523116e-01  -4.2464716e-01  -2.3342369e+00  -1.3202199e+00   8.1933985e-01  -2.1946834e-02   1.1047868e+00  -1.2971601e+00   2.5050648e-01  -1.9261949e+00   9.3465331e-01  -8.1740494e-01   1.9852150e+00   1.3632233e-01   2.9722193e-01   5.6359558e-01
   7.8650936e-01  -5.2206827e-01  -4.2569274e-01  -1.0578696e+00   9.5889169e-01  -2.0524692e-01  -9.3654658e-01  -1.7655503e+00  -5.3146198e-01   3.3651229e-01   4.3736814e-01  -7.4474303e-01  -8.5017725e-01  -2.3888518e+00  -5.4074862e-01  -1.0063687e+00   8.4874296e-01   7.4100242e-01   5.9320139e-01  -3.5784549e-01   9.9904352e-01  -1.1710468e+00  -1.8395286e+00  -1.5013720e+00   2.2300822e+00  -9.5958983e-01   1.6826967e+00  -1.9732567e-01   4.5588201e-01   1.5813049e+00  -1.0959690e+00  -1.0799396e+00   2.3675833e+00  -4.6911811e-01   3.1619725e-02   4.4564619e-01   1.0372285e+00  -1.8158226e-01   2.3854457e+00  -1.2694645e-01   8.5862237e-01   1.0973301e+00  -4.6448576e-01  -9.9343530e-01  -7.3841528e-01   4.6805471e-02   8.5795660e-01  -1.0348953e+00  -2.2776734e-01  -5.8285971e-01   6.6374262e-02  -4.2911102e-01   1.1986089e+00  -1.3408636e+00   3.3655701e+00   7.0944224e-02   9.2592715e-01   7.1217056e-03  -4.1735012e-02   5.3631790e-01   2.8280383e-01  -8.4943600e-02   1.3997295e+00  -2.6957921e-02  -1.3289133e+00  -3.2157648e-01   1.7788125e-01  -3.9563755e-01   2.8901642e-01   2.0146121e-01  -1.6292470e+00  -7.6968755e-01  -3.7922400e-02  -2.7962777e-01  -5.0785837e-01  -1.1190835e+00  -2.1129523e+00  -2.2024334e+00   1.4136439e+00   1.2367059e+00   1.2541755e+00  -5.6202579e-01   3.7276769e-01  -1.0510388e+00   8.7310470e-01  -8.7284639e-01   3.7188925e+00   6.7728692e-01   3.3613721e-01   1.0216438e+00
   8.0566699e-01  -4.3530782e-01  -4.2147694e-01  -9.8715484e-01   9.9588314e-01  -3.6432027e-01  -9.8326637e-01  -1.8164125e+00  -3.8807228e-01   2.3008856e-01   3.9363329e-01  -7.0971921e-01  -7.8161569e-01  -2.2894057e+00  -3.2832534e-01  -1.0477170e+00   9.8988156e-01   8.8461946e-01   7.0651831e-01  -4.0537642e-01   2.9595466e-01  -1.5552765e+00  -1.6363167e+00  -1.4244206e+00   1.8835878e+00  -1.1859899e+00   1.7752641e+00  -4.6446699e-01   9.3416601e-01   1.7435427e+00  -1.2938352e+00  -1.3531425e+00   2.7562481e+00  -2.6417160e-01  -1.0685383e-01   1.2163164e-01   1.5264177e+00   1.3818480e-01   2.0562063e+00  -3.3611745e-01   1.0229868e+00   3.3818385e-01  -2.3965029e-01  -1.1657877e+00  -7.3365684e-01  -3.6860211e-01   8.0040575e-01  -1.2738006e+00  -2.8030080e-01  -9.3272079e-01   3.8849719e-02  -6.9886539e-01   1.7089951e+00  -1.3584073e+00   3.3553154e+00  -1.5771478e-01   9.7439475e-01  -1.8931748e-01  -1.5090573e-01   2.6294286e-01   1.8223600e-01  -3.3362935e-01   1.5833411e+00   2.8934618e-02  -9.8462176e-01  -4.0361778e-01   2.1013922e-01  -3.3539107e-01   3.9499507e-01   2.0974862e-01  -1.6638603e+00  -1.2248609e+00   2.8049137e-01  -4.2420339e-01  -6.0884681e-01  -1.8856587e+00  -2.0059866e+00  -2.9599204e+00   1.7335884e+00   1.4169594e+00   1.5001005e+00  -2.2579358e-01   7.0504515e-01  -1.0038928e+00   9.5504096e-01  -7.5789059e-01   3.7195205e+00   5.3383333e-01   3.6713725e-01   9.0045732e-01
   8.0330673e-01  -5.3964030e-01  -4.6702559e-01  -9.4153447e-01   8.4363924e-01  -4.1086703e-01  -7.9084963e-01  -1.7805233e+00   1.2339526e-01   2.3053634e-01   6.5841004e-01  -2.7548071e-01  -2.2876976e-01  -1.5850476e+00   6.5038645e-01  -5.3468987e-01   1.3916953e+00   1.2697644e+00   6.9234620e-01  -7.6007522e-01  -9.4972738e-01  -2.1340079e+00  -1.2753547e+00  -1.2879604e+00   9.0175616e-01  -1.6206408e+00   1.4588404e+00  -6.9555139e-01   1.9947813e+00   1.7774488e+00  -1.4616536e+00  -1.2997149e+00   3.2788541e+00  -2.6055712e-01  -2.8080231e-01  -6.2134109e-01   2.3608926e+00   9.0471899e-01   1.1275542e+00  -7.9367887e-01   4.3617775e-01  -1.2985493e+00  -2.1787011e-02  -1.5804662e+00  -1.0474898e+00  -1.3521676e+00   3.2171376e-01  -1.6263316e+00  -1.0055155e+00  -1.5563048e+00  -5.1481674e-01  -1.2985470e+00   1.0866384e+00  -1.1847340e+00   2.6410634e+00  -3.5248573e-01   6.8537271e-01  -8.8524097e-01  -4.6995471e-01   4.6302611e-02   4.5180017e-01  -1.6153903e-01   2.1793844e+00   3.8937201e-01  -8.9432414e-01   4.2028924e-01   1.6295358e-01  -3.5708132e-01   2.7773806e-01  -8.3219091e-01  -1.7559547e+00  -1.2587417e+00   6.3702749e-01  -5.8716375e-01  -1.0315359e+00  -1.9871828e+00  -1.4950646e+00  -3.7256404e+00   2.6934298e+00   2.4549770e+00   2.1140017e+00   5.6326146e-01   1.6188282e+00   3.8656424e-01   9.7812570e-01  -2.1792217e-01   2.8202838e+00   5.3323476e-01   3.6380210e-01   7.5302057e-01
   1.3128893e+00  -2.9465030e-01  -3.4544740e-01  -9.2226343e-01   6.8224379e-01  -9.1433158e-01  -6.5519741e-01  -1.8832507e+00   2.4056150e-01  -4.5953905e-02   1.4109654e+00   1.1888960e-01   3.3780559e-01  -1.4109682e+00   1.1052928e+00  -2.7827509e-01   2.2490211e+00   1.9238757e+00   1.3504505e+00  -8.0294168e-01  -1.6769997e+00  -2.5408890e+00  -1.0419313e+00  -1.2972108e+00   4.8476608e-01  -1.8571788e+00   1.4181725e+00  -1.0998654e+00   2.7526583e+00   2.0932945e+00  -1.5312337e+00  -1.3504958e+00   3.9624049e+00   2.8169472e-01  -7.7005119e-01  -1.6535248e+00   2.5990042e+00   1.2482546e+00   9.9777511e-01  -5.5659639e-01   1.1324565e+00  -1.2755165e+00   3.4224075e-01  -1.7170866e+00  -1.3400758e+00  -1.7485104e+00   8.8542062e-01  -1.2665211e+00  -1.3024425e+00  -1.8133498e+00  -5.0340521e-01  -1.5495236e+00   1.1948774e+00  -9.9450794e-01   2.8377828e+00  -3.0168485e-01   1.3649753e+00  -7.5396276e-01  -5.9728155e-01  -4.8140082e-01   5.3360785e-01  -6.2500739e-01   2.4472913e+00   7.4239762e-01  -4.4242573e-01   3.2014927e-01  -2.1292207e-01  -7.2510361e-01   4.5949044e-01  -1.1285206e+00  -2.0374327e+00  -1.9453906e+00   9.7269453e-01  -4.8525241e-01  -1.1266489e+00  -2.7689247e+00  -2.3888252e+00  -5.2296090e+00   4.0491082e+00   3.6785425e+00   2.9960443e+00   1.8584779e+00   2.4442812e+00   1.4473269e+00   1.6350662e+00   3.9359865e-01   3.0017272e+00   6.1513131e-01   3.2744166e-01   6.1976429e-01
   6.5513845e-01  -3.6676546e-01  -3.9852368e-01  -7.1860510e-01   9.1203879e-01  -2.3226761e-01  -2.7625560e-01  -1.5853869e+00   6.0323718e-01   9.6833643e-02   1.2850218e+00   3.2396861e-01   8.3611739e-01  -1.0671019e+00   1.3236418e+00   1.3192788e-02   2.0156737e+00   1.6989309e+00   7.4747589e-01  -1.2220316e+00  -1.0897445e+00  -2.6967944e+00  -8.4484253e-01  -1.5467727e+00   2.8823155e-01  -2.2969268e+00   1.4374066e+00  -8.4668199e-01   3.1600350e+00   2.6102456e+00  -1.5026350e+00  -1.7479038e+00   3.6198403e+00  -1.9341731e-02  -2.1192355e+00  -2.6527784e+00   2.9874995e+00   2.1804037e+00   3.4183695e-01  -9.2712110e-01   4.0108922e-01  -2.1987505e+00   1.8345221e-01  -1.9095410e+00  -1.1218744e+00  -1.8862452e+00  -5.0851342e-01  -2.1568179e+00  -1.2145446e+00  -1.9777265e+00  -5.0341290e-01  -1.6595289e+00   1.3155450e+00  -1.3753242e+00   2.2537847e+00  -8.7003477e-01   6.8266201e-01  -1.0153590e+00  -6.3054784e-01  -2.9215645e-01   1.2918792e+00  -1.4529546e-01   2.8411371e+00   1.0491531e+00  -1.7631271e-03   4.1321591e-01  -3.3979963e-02  -4.3222450e-01  -1.1159580e-01  -1.2502935e+00  -1.9354443e+00  -2.2121582e+00   1.1498684e+00   6.6470120e-02  -1.5446893e+00  -2.5747732e+00  -1.5247771e+00  -4.7008138e+00   3.8348780e+00   3.7952407e+00   2.5553495e+00   1.9144801e+00   2.4568298e+00   2.0555100e+00   8.1300280e-01  -5.2110513e-02   3.3982859e+00   4.4299445e-01   4.6328929e-01   8.8917554e-01
   1.0804712e+00  -1.0549050e-01  -3.3392160e-01  -8.1321755e-01   1.0204642e+00  -3.6238168e-01   3.6521421e-01  -1.4988179e+00   1.0473557e+00  -8.7264538e-02   2.4882937e+00   1.0625999e+00   1.7941978e+00  -8.5227973e-01   1.8623988e+00   3.0922764e-01   2.6746605e+00   2.1733524e+00   1.1465532e+00  -1.0540322e+00  -9.7863554e-01  -3.1319555e+00  -9.1932515e-01  -2.3542615e+00   1.2461491e-01  -2.9884849e+00   1.5491896e+00  -1.0428902e+00   3.8319086e+00   3.5218275e+00  -1.4278215e+00  -2.0413602e+00   3.7003079e+00  -4.5972956e-02  -3.6416926e+00  -4.4881303e+00   2.7339110e+00   2.9061314e+00  -2.5672679e-01  -1.0338011e+00   4.8742938e-01  -2.1828106e+00  -3.6404708e-02  -2.3149948e+00  -1.7581507e+00  -2.6059948e+00  -9.1349887e-01  -2.3073968e+00  -1.7964944e+00  -2.1017541e+00  -5.2382167e-01  -1.7992167e+00   1.2555959e+00  -1.2919834e+00   2.0253330e+00  -9.9623521e-01   1.2743243e+00  -1.0855477e+00  -3.0321006e-01  -1.6611747e-01   2.2621631e+00   2.9407832e-01   3.6928712e+00   1.8805269e+00  -2.3144995e-02   4.8202180e-01  -7.4043094e-01  -7.9895584e-01  -1.1811513e-01  -1.7991750e+00  -2.0247585e+00  -2.8546795e+00   1.3259502e+00   6.0196392e-01  -1.7053027e+00  -3.1780054e+00  -2.1434570e+00  -5.4084594e+00   4.5323468e+00   4.6890497e+00   3.2359776e+00   2.8480582e+00   3.6126987e+00   3.2694880e+00   8.0116303e-01  -2.8738825e-02   2.9298679e+00   5.8573408e-01   5.8268036e-01   1.1644257e+00
   6.2099415e-01  -1.5610916e-01  -4.0221198e-01  -6.3225573e-01   1.3369003e+00   5.1743288e-01   6.2067316e-01  -1.1228070e+00   1.4372519e+00   2.8570266e-01   2.0903412e+00   1.1267029e+00   2.1356198e+00  -5.4652258e-01   1.6385767e+00   6.6405990e-01   2.0262388e+00   1.7967084e+00   5.2899124e-01  -1.4298673e+00   1.1719927e-01  -2.4814914e+00  -7.7436791e-01  -2.3708191e+00   1.3642532e-01  -2.4351958e+00   1.6630111e+00  -3.9930407e-01   3.5676810e+00   3.9493466e+00  -1.3068903e+00  -2.2690775e+00   2.9580675e+00  -2.7192748e-01  -5.2271601e+00  -5.4646987e+00   2.4756224e+00   3.4606126e+00  -7.7014335e-01  -8.2074604e-01   3.6600063e-01  -1.9837309e+00   4.4100588e-02  -2.0395317e+00  -1.1296303e+00  -1.8848919e+00  -1.7089820e+00  -2.8009895e+00  -9.7929915e-01  -1.6345972e+00   1.5589623e-03  -1.1868421e+00   1.5525029e+00  -1.4809839e+00   1.5559515e+00  -1.4993073e+00   9.5683103e-01  -7.9996586e-01  -3.7874294e-01   5.5315907e-02   2.7436953e+00   6.8872855e-01   3.7335754e+00   2.0496624e+00   4.9835808e-01   4.7764998e-01  -6.5815939e-01  -7.2462179e-01  -7.4259863e-01  -1.3538392e+00  -1.7580690e+00  -2.9843522e+00   1.7181323e+00   1.5105108e+00  -1.4281777e+00  -2.3894343e+00  -1.4688422e+00  -4.7128441e+00   3.9107318e+00   4.7837072e+00   2.4131571e+00   3.0068959e+00   3.0978824e+00   3.6290973e+00  -1.1279302e-01  -4.0074533e-01   4.3958715e+00   5.9162699e-01   6.6547873e-01   1.5874522e+00
  -4.9304405e-02  -5.1216376e-02  -4.3299438e-01  -2.0132632e-01   1.3617918e+00   9.6448807e-01   6.6322762e-01  -6.3666998e-01   1.6681051e+00   5.3608176e-01   1.5402940e+00   1.2148583e+00   2.0353796e+00  -2.3280857e-02   1.7050055e+00   9.6661598e-01   1.9219127e+00   1.7945597e+00  -1.1927677e-01  -1.6267840e+00  -4.9979481e-01  -2.4224684e+00  -2.3183253e-01  -1.8889127e+00  -4.5231709e-01  -2.4897710e+00   1.3301282e+00  -2.7624505e-01   3.9796164e+00   3.2409515e+00  -1.1200484e+00  -2.2172961e+00   2.5283201e+00  -4.0122535e-01  -5.4263276e+00  -5.6560774e+00   2.4630207e+00   3.6949132e+00  -1.4997157e+00  -8.6105517e-01  -8.2102343e-01  -3.6010190e+00   2.3115931e-01  -1.2935775e+00  -5.4151065e-01  -1.4657702e+00  -2.2681447e+00  -2.4423262e+00  -6.2580243e-01  -1.4166861e+00  -2.0408586e-01  -8.9524222e-01   1.3530000e+00  -1.4012848e+00   3.9482400e-01  -1.3220644e+00   9.2992639e-03  -9.0469846e-01  -6.7779734e-01   2.1084792e-01   2.6883856e+00   5.7629565e-01   2.8132537e+00   1.9642173e+00   7.2152303e-01   6.8630017e-01   8.9239173e-02   7.9377290e-02  -1.2007324e+00  -1.5466836e+00  -1.1607458e+00  -2.3446196e+00   1.2529175e+00   1.2707439e+00  -1.7399156e+00  -1.9029271e+00  -1.4711050e+00  -4.7499564e+00   3.1555648e+00   4.4939038e+00   1.5348355e+00   2.5997225e+00   2.8451864e+00   3.1675446e+00  -6.7554421e-01  -4.0718103e-01   3.7538285e+00   2.8896106e-01   5.2485446e-01   1.1586618e+00
  -8.0380671e-02   3.4054576e-02  -3.5191065e-01  -2.9746828e-01   9.1408886e-01   3.7567297e-01   9.5782812e-01  -5.7518663e-01   1.7309632e+00   3.0559937e-01   2.2245257e+00   1.7651327e+00   2.3926045e+00   1.9355498e-01   1.9226439e+00   1.2172939e+00   2.2379686e+00   1.7940559e+00   4.1813708e-02  -1.6898581e+00  -5.2894273e-01  -2.7977924e+00  -1.2623626e-01  -2.2366321e+00  -7.4992975e-01  -3.0968811e+00   9.3809725e-01  -6.7860137e-01   4.0695333e+00   3.5251664e+00  -1.0309576e+00  -2.3045360e+00   2.2613806e+00  -3.3382526e-01  -6.2345860e+00  -6.6781418e+00   2.2634041e+00   3.8321615e+00  -1.8396985e+00  -7.8695474e-01  -5.6479513e-01  -3.3590601e+00   2.6452291e-01  -1.4167890e+00  -1.2629263e+00  -2.3535471e+00  -2.1057432e+00  -1.8647537e+00  -1.5630068e+00  -1.7341684e+00  -5.0226859e-01  -1.3336884e+00   1.4067778e+00  -1.0860173e+00   3.0923264e-02  -1.3833955e+00   2.7397048e-01  -1.1372156e+00  -2.5593918e-01   1.9004132e-01   3.4224274e+00   6.8400138e-01   2.8817071e+00   2.3049827e+00   5.2503587e-01   7.9739495e-01  -4.7354336e-01  -9.2591802e-02  -1.3519044e+00  -2.1003995e+00  -8.2417615e-01  -2.3675436e+00   1.4520113e+00   1.9575287e+00  -1.7553758e+00  -1.6560978e+00  -1.8101191e+00  -4.7678261e+00   3.1298254e+00   4.3528350e+00   1.8433443e+00   3.0467691e+00   3.7292368e+00   4.0726938e+00  -5.7013292e-01  -8.0900268e-02   3.0463231e+00   3.0337781e-01   5.2065123e-01   1.1836527e+00
  -3.3309692e-01   4.7195184e-02  -2.5425866e-01  -3.9152568e-02   5.8778383e-01   1.9337667e-01   1.0721001e+00  -2.9482063e-01   1.8822301e+00   2.0947584e-01   2.2990036e+00   2.1140521e+00   2.4716707e+00   5.7128987e-01   2.1683478e+00   1.5502854e+00   2.5159661e+00   2.1552865e+00  -1.5125696e-01  -1.6919619e+00  -1.0955693e+00  -2.7385807e+00   1.5528142e-01  -2.1157605e+00  -1.2933363e+00  -3.4712890e+00   4.4710046e-01  -7.8237724e-01   4.3354629e+00   3.2885228e+00  -1.1927741e+00  -2.3529479e+00   2.0171528e+00  -2.2206967e-01  -6.3839851e+00  -7.2390739e+00   2.1797812e+00   4.2584374e+00  -2.3020034e+00  -6.4420015e-01  -1.7553515e+00  -4.7196213e+00  -1.5386989e-01  -1.2721310e+00  -1.3819804e+00  -2.2450617e+00  -2.6391522e+00  -1.5914246e+00  -1.4933868e+00  -1.4833754e+00  -9.2791671e-01  -1.1400530e+00   7.9463923e-01  -4.4183458e-01  -5.6248847e-01  -1.0198714e+00  -1.8042891e-01  -1.2483402e+00  -3.5566723e-01   2.9951240e-01   3.1542160e+00   3.0448910e-01   2.0352540e+00   2.4064955e+00  -6.7518919e-02   1.0712089e+00  -2.7583603e-01   2.1779614e-01  -1.2175128e+00  -2.3833858e+00  -8.1296130e-01  -1.7814771e+00   8.5220336e-01   2.1503226e+00  -2.5619623e+00  -1.4751949e+00  -2.1764768e+00  -4.6669910e+00   2.8432476e+00   4.8446513e+00   1.5251851e+00   3.2154185e+00   3.7405889e+00   4.3146382e+00  -6.5443720e-01   2.8969255e-01   2.6562905e+00   1.2244245e-01   4.1669598e-01   8.9286345e-01
  -9.6373427e-01  -1.3473383e-01  -3.7420960e-01  -5.3642032e-02   5.5591848e-01   7.2358935e-01   1.3913206e+00   5.4399197e-02   2.1369054e+00   6.3451892e-01   2.1878066e+00   2.3949366e+00   2.8516674e+00   9.0876785e-01   2.0996292e+00   2.0491168e+00   1.9232112e+00   1.5660744e+00  -7.7404483e-01  -1.9207383e+00   1.6166896e-01  -2.3567534e+00   2.4000385e-01  -2.2788607e+00  -1.2588956e+00  -3.5585667e+00   2.3467101e-01  -4.0809578e-01   3.8102814e+00   3.6759188e+00  -8.5448560e-01  -2.3993803e+00   9.6768246e-01  -5.6973830e-01  -7.6401935e+00  -7.8830222e+00   1.5615234e+00   4.4759122e+00  -2.7984438e+00  -5.9804981e-01  -2.0114970e+00  -3.9873678e+00  -6.1320602e-01  -1.2298348e+00  -1.2520427e+00  -1.9640385e+00  -3.7493697e+00  -1.8764474e+00  -1.3309502e+00  -1.0927123e+00  -7.5581282e-01  -7.4305834e-01   4.3647049e-01  -6.1611044e-01  -1.1986351e+00  -1.3810109e+00  -6.3692852e-01  -1.1934759e+00  -9.0492788e-02   8.8568845e-01   3.9762760e+00   1.1113755e+00   2.2419684e+00   2.6309851e+00  -1.0661064e-01   1.3038573e+00  -5.6329986e-01   1.6080367e-01  -1.8364440e+00  -2.3649457e+00  -3.5325035e-01  -1.5433389e+00   1.1591287e+00   3.2785664e+00  -2.2675058e+00  -2.2612576e-01  -1.4034548e+00  -3.0483106e+00   1.9795238e+00   4.4448340e+00   8.4739308e-01   3.1241001e+00   3.5335397e+00   4.8925918e+00  -1.5778555e+00  -3.3254210e-02   3.2634203e+00   1.3682751e-01   4.6434860e-01   1.3505261e+00
  -9.6959465e-01   2.3357481e-01  -2.5714711e-01   9.8993532e-02   5.9116067e-01   8.5457539e-01   1.5556869e+00   3.4815928e-01   2.2289540e+00   5.5738353e-01   1.9250764e+00   2.3634182e+00   2.4795066e+00   8.7389900e-01   1.8769011e+00   1.9237534e+00   1.6096845e+00   1.4991671e+00  -8.7338002e-01  -1.6151629e+00   1.0718625e+00  -2.1362884e+00   5.0214063e-02  -2.5698285e+00  -8.8177467e-01  -3.2176086e+00   3.0258495e-01  -1.5965187e-01   3.5745285e+00   3.3558897e+00  -6.2603970e-01  -2.3668301e+00   2.3923828e-01  -9.2239974e-01  -8.2424189e+00  -8.1924061e+00   6.8083208e-01   4.6053031e+00  -2.7154731e+00  -1.5241230e-01  -2.0766287e+00  -3.5759538e+00  -3.9269646e-01  -9.7074776e-01  -1.6018981e+00  -2.0187743e+00  -3.3940839e+00  -1.3301399e+00  -1.5235176e+00  -7.9096358e-01  -9.6723716e-01  -2.4220067e-01   1.7465712e-02  -9.5344723e-02  -1.6525652e+00  -1.1033719e+00  -5.5822746e-01  -9.1693549e-01   2.9992410e-02   1.2125448e+00   4.1204956e+00   1.4285267e+00   1.7304001e+00   2.7435625e+00  -7.7610798e-01   1.3275208e+00  -7.3044811e-01   2.8952919e-01  -2.0472179e+00  -2.2589614e+00   5.7968148e-02  -1.1386632e+00   8.1190056e-01   3.4009188e+00  -1.8035592e+00   6.0215411e-01  -1.6469545e+00  -2.5447544e+00   1.1988456e+00   4.2854765e+00   1.7801321e-01   2.7467632e+00   3.1885984e+00   4.3531725e+00  -2.1517454e+00  -4.2750068e-01   2.4341461e+00  -3.0449522e-01   4.8724589e-01   1.3142438e+00
  -9.1003613e-01   3.2714405e-01  -2.9098323e-01   2.0757531e-01   6.9608727e-01   1.0087613e+00   1.7523974e+00   5.9909644e-01   2.2502934e+00   4.6356947e-01   2.7677814e+00   2.8037420e+00   3.0614314e+00   8.6649083e-01   1.6645291e+00   2.2859041e+00   2.0257425e+00   1.7556507e+00  -1.0776780e+00  -1.7576189e+00   1.6879774e+00  -1.6736891e+00   2.3676699e-02  -3.0236094e+00  -6.9330972e-01  -3.3619308e+00   3.8643072e-01   5.2123627e-02   3.5218075e+00   3.8692083e+00  -6.0321484e-01  -2.8291752e+00  -5.2536931e-01  -8.4448141e-01  -9.1139141e+00  -9.6173995e+00   2.9654808e-01   4.6512585e+00  -2.0535125e+00   7.2391190e-01  -2.5182111e+00  -2.7928391e+00  -5.2691987e-01  -2.9872147e-01  -1.4199579e+00  -9.2483966e-01  -2.9516739e+00  -6.6210309e-01  -5.7270211e-01   2.5143350e-01  -2.8079776e-01   4.8403021e-01   6.1332166e-01   1.6765009e-01  -1.2436483e+00  -5.8990421e-01  -3.4143657e-01  -4.2367165e-01   2.8230468e-01   1.5346740e+00   4.2379570e+00   1.1511221e+00   8.5773043e-01   2.9855960e+00  -1.0524845e+00   8.7412820e-01  -7.3090164e-01   4.3560881e-01  -2.1942296e+00  -2.0471468e+00   2.0221274e-01  -1.0978252e+00   1.0146222e-01   3.7575612e+00  -1.9646604e+00   5.8028652e-01  -2.8268190e+00  -2.9796732e+00   7.4216671e-01   4.4774766e+00  -1.4037059e-01   2.8213256e+00   3.3317246e+00   4.7356139e+00  -1.9290192e+00  -2.2665498e-01   3.0439116e+00   3.0698664e-01   3.4353321e-01   1.5655332e+00
  -2.3699177e+00  -2.0079208e-01  -4.8250152e-01   2.6584829e-01   3.4043627e-01   1.1420121e+00   1.5260253e+00   1.0443104e+00   2.0059759e+00   9.6121720e-01   1.3259794e+00   2.7152301e+00   2.1971520e+00   1.3951333e+00   1.3217427e+00   2.2642765e+00   6.9863886e-01   6.2656755e-01  -2.1907540e+00  -1.7150201e+00   1.2307813e+00  -1.4241540e+00   3.4976512e-01  -2.4422638e+00  -1.2757618e+00  -3.6697585e+00  -2.9142836e-01   1.7982764e-02   2.4354386e+00   3.1989248e+00  -4.7151814e-01  -2.7054503e+00  -1.5704765e+00  -1.1915950e+00  -8.0113007e+00  -8.0456433e+00   1.4859521e-02   4.4003682e+00  -3.2736661e+00   9.8624266e-02  -4.2377803e+00  -4.0015762e+00  -1.5040145e+00  -4.4759783e-01  -1.3453687e+00  -1.3229728e+00  -4.6730062e+00  -1.2011805e+00  -8.5640333e-01   5.0489762e-02  -1.0309475e+00   3.5511435e-01  -2.4297010e-01   1.1426265e-01  -2.6249425e+00  -9.0068955e-01  -1.9912314e+00  -1.1976286e+00   5.9229223e-01   2.3161107e+00   4.2843998e+00   1.7845758e+00   3.9973583e-01   2.5749337e+00  -1.4802364e+00   1.4404930e+00  -1.6757691e-01   1.2014883e+00  -2.3922015e+00  -1.7884480e+00   9.6957773e-01   1.1429184e-01   7.9187152e-02   4.0292848e+00  -2.1084278e+00   1.7934128e+00  -8.1309601e-01  -6.3317442e-02  -1.7657150e+00   2.3172007e+00  -1.5210132e+00   1.2815918e+00   2.5330776e+00   3.5962619e+00  -3.1808848e+00  -7.6877718e-01   2.2035286e+00  -3.9623447e-01   2.8712812e-01   1.4465820e+00
  -2.2716179e+00  -2.7278446e-02  -2.5475306e-01   3.3206069e-01  -1.1382483e-01   7.8937850e-01   1.2238929e+00   1.0250259e+00   1.6216569e+00   8.6518073e-01   6.4449850e-01   2.2693917e+00   1.3101808e+00   1.2268096e+00   9.5755358e-01   2.0290159e+00   3.3914194e-01   3.2050363e-01  -2.0001825e+00  -1.5305046e+00   1.7230739e+00  -1.1445069e+00   4.3515939e-01  -1.9096544e+00  -8.6684217e-01  -2.7704554e+00  -4.7869298e-01   4.6501515e-02   1.9087184e+00   2.2525697e+00  -2.6609429e-01  -2.3073751e+00  -1.9395942e+00  -1.1460366e+00  -7.3357101e+00  -7.1076098e+00  -5.3687174e-01   3.7575707e+00  -2.4170253e+00   6.9968400e-01  -3.1533441e+00  -2.7844499e+00  -8.1088712e-01  -1.2563514e-01  -1.6985356e+00  -1.4687525e+00  -3.3144444e+00  -1.0859425e-01  -1.4019722e+00  -9.7886027e-03  -1.3664611e+00   4.5473010e-01  -7.7305018e-01   6.1594143e-01  -2.4968989e+00  -5.9366703e-01  -1.7055702e+00  -8.6786075e-01   5.2880952e-01   2.0382893e+00   3.7521125e+00   1.5041049e+00  -3.9609389e-01   2.1343976e+00  -1.6714108e+00   1.4809197e+00  -3.7722032e-01   1.0569026e+00  -2.3525801e+00  -1.6405454e+00   1.3300844e+00   5.5415394e-01   3.3436997e-01   3.9881031e+00  -1.0932092e+00   2.7344874e+00  -9.7970195e-01   4.4392315e-01  -2.0220009e+00   1.9028871e+00  -1.7939378e+00   1.1436296e+00   1.9490765e+00   3.1571197e+00  -2.9636865e+00  -6.0570882e-01   1.9482253e+00  -7.6474224e-01   1.5202560e-01   1.0682052e+00
  -2.3300865e+00  -2.5987896e-01  -2.5647423e-01   1.7489841e-01  -5.0752580e-01   5.1561140e-01   1.4300258e+00   1.0870957e+00   1.5087810e+00   8.6674831e-01   1.2946140e+00   2.7100094e+00   1.6468461e+00   1.5393234e+00   1.3302655e+00   2.3382408e+00   6.5113344e-01   2.7110793e-01  -2.0592041e+00  -1.5288714e+00   1.4814001e+00  -1.3853720e+00   5.5197677e-01  -2.0361751e+00  -1.0900307e+00  -3.3144463e+00  -8.9464576e-01  -1.6999269e-01   1.9545595e+00   2.2638932e+00  -1.5084072e-01  -2.2186798e+00  -2.2453054e+00  -1.2638015e+00  -6.9616682e+00  -7.2127542e+00  -5.5325377e-01   3.6547022e+00  -2.3336929e+00   6.3088943e-01  -3.5906242e+00  -2.5125499e+00  -1.1304963e+00  -3.8321524e-01  -2.3145190e+00  -2.0160710e+00  -3.3993690e+00   1.0520172e-01  -2.2029516e+00  -9.6395436e-02  -1.7737504e+00   9.7834018e-02  -1.6755968e+00   6.6969090e-01  -2.6324219e+00  -3.8596180e-01  -1.8378737e+00  -1.2977453e+00   8.6087520e-01   2.3270099e+00   4.1838491e+00   1.8640881e+00  -2.3229747e-01   2.3696122e+00  -2.0516984e+00   1.9123673e+00  -7.0808925e-01   9.6409241e-01  -2.3165050e+00  -2.3501513e+00   1.4431309e+00   9.2436989e-01   2.8656028e-01   4.1182523e+00  -1.0991133e+00   3.1569984e+00  -9.1801819e-01   1.0322564e+00  -2.0461829e+00   1.7464580e+00  -1.4642264e+00   1.1420901e+00   2.5532426e+00   4.1435858e+00  -2.7442399e+00  -3.8091485e-01   9.3493365e-01  -4.9364940e-01   2.2743432e-02   1.0804113e+00
  -2.3509591e+00  -3.1094849e-01  -2.8797894e-01  -1.1340246e-02  -5.5900697e-01   2.5843821e-01   1.5770900e+00   1.1102071e+00   1.1596321e+00   7.2137588e-01   2.0987635e+00   3.1056710e+00   2.1321137e+00   1.3592176e+00   1.2074450e+00   2.4081859e+00   9.1708042e-01   3.3870183e-02  -1.9409906e+00  -1.3348295e+00   2.0449117e+00  -1.3717482e+00   3.8599948e-01  -2.5691417e+00  -7.4463489e-01  -4.0791487e+00  -7.7840708e-01  -3.8305602e-01   1.5622818e+00   3.0226465e+00  -1.3921145e-02  -2.6362864e+00  -2.8135490e+00  -1.1665637e+00  -6.9555458e+00  -7.5177251e+00  -9.0847123e-01   3.3411749e+00  -1.6034152e+00   9.2898482e-01  -3.4123270e+00  -1.0622698e+00  -2.0086381e+00  -6.3972639e-01  -2.6941393e+00  -1.9156380e+00  -3.6692990e+00   5.9829692e-02  -2.1203071e+00   2.2942789e-01  -1.4305327e+00   1.0839218e-01  -1.3212225e+00   4.4191666e-01  -1.8423243e+00  -2.2831025e-01  -1.5373176e+00  -1.1551389e+00   1.5077986e+00   2.6754469e+00   4.5149078e+00   2.0373534e+00  -1.4884179e-01   2.5358010e+00  -2.1379916e+00   1.4106232e+00  -1.1319642e+00   7.6306838e-01  -2.0843331e+00  -2.1031193e+00   1.4411642e+00   5.3622705e-01   2.2021132e-01   4.5062080e+00  -1.0261904e+00   2.5739537e+00  -1.3639303e+00   1.6789736e+00  -2.3736975e+00   1.0105053e+00  -1.1740209e+00   1.0204949e+00   2.9117113e+00   4.4325867e+00  -2.3074530e+00  -4.4571416e-01   1.1467739e+00  -1.5429342e-01  -4.3493634e-03   1.4396426e+00
  -2.4890830e+00  -1.9398939e-01  -2.8354282e-01  -1.0150288e-01  -4.3126261e-01   5.4811198e-01   1.4958070e+00   1.2643325e+00   9.8305654e-01   8.2411721e-01   1.2297312e+00   2.7164915e+00   1.5528097e+00   1.2499751e+00   8.7639199e-01   2.0813276e+00  -7.5527402e-02  -7.5946488e-01  -2.0721687e+00  -1.0340494e+00   3.2781573e+00  -9.9151726e-01  -4.2970464e-03  -2.6391761e+00  -1.8368855e-01  -3.4584527e+00  -4.9912624e-01  -2.8181108e-02   7.0313535e-01   2.7038586e+00   3.4070736e-01  -2.4074211e+00  -3.6348513e+00  -1.7016066e+00  -6.6556020e+00  -6.4165132e+00  -1.6505262e+00   2.9817596e+00  -1.1914868e+00   1.1564744e+00  -2.5915751e+00   5.2944955e-01  -1.9431493e+00  -9.2365050e-01  -2.9949117e+00  -2.1684972e+00  -3.5524431e+00  -1.8065607e-01  -2.3853973e+00   2.1753306e-01  -1.5365900e+00   3.7302242e-01  -1.7702798e+00   4.2258007e-01  -1.7996526e+00  -3.6668777e-01  -1.4956879e+00  -1.0198746e+00   1.6878397e+00   2.9845872e+00   4.5469360e+00   2.8551032e+00   9.7277813e-02   2.3146634e+00  -2.4389459e+00   1.4188796e+00  -1.4648431e+00   5.6810965e-01  -2.2707311e+00  -1.6257433e+00   1.8099024e+00   7.0946768e-01   7.0203553e-01   4.5023388e+00   2.5430012e-01   3.6301739e+00  -2.9315384e-01   3.3618041e+00  -3.2419969e+00  -1.1270479e-01  -1.7220152e+00   2.0178484e-01   2.1226339e+00   3.6819958e+00  -2.9346412e+00  -1.1908041e+00   6.3900777e-01  -7.0434887e-01   1.0867864e-01   1.6525784e+00
  -2.3964282e+00  -1.2837695e-02  -1.9047457e-01   2.7875446e-01  -2.0863820e-01   8.7828246e-01   1.0326855e+00   1.4339203e+00   4.9085708e-01   7.8688871e-01   5.7900975e-01   2.1452540e+00   8.0725282e-01   1.1428684e+00   3.9915582e-01   1.7158125e+00   2.6325957e-02  -6.2142049e-01  -2.2343427e+00  -9.1438862e-01   2.6348866e+00  -4.4604343e-01   3.1182258e-01  -1.8028461e+00   2.0774074e-03  -2.4067430e+00  -2.7944360e-01   2.6345630e-01   8.3269931e-01   1.4712651e+00   4.8139813e-01  -2.2184870e+00  -3.6614778e+00  -1.5952132e+00  -5.0258144e+00  -5.2428728e+00  -1.5586307e+00   2.3439314e+00  -1.0395393e-01   1.7996816e+00  -2.8224768e+00   4.5401901e-01  -1.1733162e+00   1.5068777e-01  -2.3405935e+00  -1.0292553e+00  -2.1529756e+00   7.6272665e-01  -1.5750411e+00   7.5462599e-01  -1.3271665e+00   9.0221260e-01  -1.7231216e+00   5.1906881e-01  -1.4674458e+00   4.3355547e-01  -1.6940039e+00  -5.8608637e-01   1.2399123e+00   2.7164879e+00   3.3099897e+00   1.9937696e+00  -1.3615552e+00   1.7201248e+00  -1.9046966e+00   1.0021162e+00  -4.4187854e-01   1.3151871e+00  -2.0991096e+00  -1.0849218e+00   2.0649358e+00   1.1661252e+00   1.6939368e-02   3.0683521e+00   7.8647380e-01   3.4159413e+00  -1.0005641e+00   2.5509276e+00  -3.5583902e+00  -5.1940115e-01  -2.2858726e+00  -5.8603320e-01   1.2544467e+00   2.3371099e+00  -2.3861333e+00  -1.2064823e+00   3.2558509e-01  -6.5965999e-01  -1.8741360e-01   9.9197368e-01
  -2.5798947e+00  -1.0184063e-01  -1.2540699e-01   2.4660836e-01  -3.7589709e-01   3.5583202e-01   3.8089157e-01   1.4300207e+00  -2.2763345e-01   6.3038714e-01  -7.3460557e-01   1.4717018e+00  -4.3252951e-01   8.4277688e-01  -4.6753635e-01   8.8418583e-01  -9.6643250e-01  -1.4087006e+00  -2.2190126e+00  -4.6546496e-01   2.2084015e+00   1.5549159e-01   1.8198135e-01  -1.1759578e+00   4.3435323e-02  -1.7187755e+00  -2.0869017e-01   1.4373846e-01  -5.3286929e-01   8.0370851e-01   2.6517714e-01  -2.1443672e+00  -4.0058490e+00  -1.5059692e+00  -3.2533237e+00  -3.1528415e+00  -1.9122581e+00   1.4715429e+00   2.0483705e-01   2.0518757e+00  -2.0611957e+00   1.2734241e+00  -1.2495866e+00   3.8628805e-03  -2.2192903e+00  -9.1362447e-01  -1.4983622e+00   7.3016083e-01  -1.1703804e+00   7.5104293e-01  -1.3119874e+00   1.0874199e+00  -1.2512397e+00   8.0569351e-01  -9.5269154e-01   4.3873722e-01  -1.6921513e+00  -5.4668949e-01   1.4387580e+00   2.6529941e+00   2.1303943e+00   1.6387165e+00  -1.9729793e+00   8.8164523e-01  -2.0176277e+00   5.4471316e-01  -2.0873077e-01   1.4208214e+00  -1.5196015e+00   8.8074948e-02   2.1879505e+00   1.3944226e+00   3.4067901e-01   2.6818946e+00   1.5517194e+00   3.3251915e+00  -1.8500235e-01   3.7318026e+00  -5.0593036e+00  -2.5133363e+00  -2.8847433e+00  -1.7299843e+00   1.1555638e-01   4.0793912e-01  -2.2927823e+00  -1.5172753e+00   3.5961909e-01  -1.2737814e+00  -2.0901493e-01   7.7404108e-01
  -2.3364994e+00  -2.3521890e-01  -2.1859008e-02   1.4422979e-01  -7.3774165e-01  -2.2966529e-01   1.4101966e-01   1.2321912e+00  -7.0262143e-01   3.5326026e-01  -7.4221975e-01   1.3782987e+00  -7.4210614e-01   9.0483893e-01  -2.1143332e-01   6.1363514e-01  -6.7376495e-01  -1.4990021e+00  -1.8448900e+00  -2.2321416e-01   1.0598290e+00  -7.0994332e-02   3.2877323e-01  -7.0907592e-01  -2.7467195e-01  -1.7953551e+00  -4.1839325e-01  -2.5429395e-01  -4.3309156e-01   2.7452038e-01   2.0475800e-01  -1.8386029e+00  -3.5467748e+00  -1.3575714e+00  -1.4068923e+00  -1.8018542e+00  -1.4553512e+00   1.0434741e+00   5.7099009e-01   1.8355280e+00  -1.7308765e+00   1.2416592e+00  -1.4175737e+00  -4.7843627e-01  -2.8074490e+00  -1.7501359e+00  -1.1032696e+00   8.4834520e-01  -2.0304038e+00   1.4247588e-01  -1.8487736e+00   3.6978352e-01  -1.8152290e+00   9.1095510e-01  -5.9516893e-01   6.7036489e-01  -1.5586044e+00  -9.8734325e-01   1.5266115e+00   2.3210215e+00   1.5962028e+00   1.4107645e+00  -1.8424366e+00   6.2448130e-01  -1.7965519e+00   7.5159958e-01  -1.9011056e-01   1.3865199e+00  -9.2012528e-01  -2.5044132e-01   2.0555032e+00   1.4148252e+00   6.2454894e-01   1.9110727e+00   1.7664893e+00   2.7266564e+00   6.1836518e-02   3.7965829e+00  -4.5300744e+00  -3.0110497e+00  -2.1364671e+00  -1.8485403e+00   4.3064148e-01   4.4482866e-01  -1.4235481e+00  -1.1885107e+00  -8.1890879e-01  -1.3297815e+00  -2.8171284e-01   3.8095704e-01
  -1.8550574e+00  -4.0425568e-01   3.7566098e-02  -9.6958738e-02  -9.5129061e-01  -5.7526954e-01   6.7320109e-03   9.3322601e-01  -1.0840065e+00   2.3849192e-01  -5.3530244e-01   1.2316563e+00  -7.6847463e-01   8.2322265e-01  -8.1110665e-02   4.0100375e-01  -4.7184718e-01  -1.7469642e+00  -1.3864293e+00  -2.5155647e-02   6.9322611e-01  -6.0293140e-02   3.8604281e-01  -3.4160116e-01  -2.9238678e-01  -1.5411767e+00  -4.2108973e-01  -4.1501425e-01  -5.5642228e-01   1.7505654e-01   2.5113075e-01  -1.5155938e+00  -3.1325534e+00  -1.2395237e+00  -2.4293987e-01  -7.2336531e-01  -1.1976799e+00   5.5081329e-01   1.0572343e+00   1.6666671e+00  -5.1458315e-01   2.3870211e+00  -1.5210262e+00  -1.0047797e+00  -3.2056434e+00  -2.2540758e+00  -6.6575412e-01   7.9715776e-01  -2.5967808e+00  -2.5623152e-01  -1.8705319e+00  -1.2783734e-01  -2.0976550e+00   7.3384898e-01   8.3301488e-02   6.2422404e-01  -9.7993813e-01  -1.1374565e+00   1.7090692e+00   2.0073271e+00   1.3583660e+00   1.4332970e+00  -1.1462760e+00   4.8069661e-01  -1.1502266e+00   8.1401413e-01  -5.2806524e-01   9.6806495e-01  -4.5187700e-01  -3.8752458e-01   1.8710836e+00   9.8128482e-01   1.4095752e+00   1.5908504e+00   2.4791479e+00   2.1997554e+00   4.1018703e-01   3.9272682e+00  -3.6517497e+00  -3.3453243e+00  -1.2238998e+00  -1.6268072e+00   7.4621794e-01   8.3194757e-01  -6.1941053e-01  -9.8633443e-01  -1.0495051e+00  -1.0799804e+00  -2.7075692e-01   3.2561028e-01
  -1.3487644e+00  -4.7908313e-01   8.3665050e-02  -3.0602729e-01  -8.9782235e-01  -6.2681101e-01   6.3306690e-03   6.6515091e-01  -1.3794713e+00   8.0146994e-02  -1.8294306e-01   1.0947629e+00  -5.8993093e-01   6.6544261e-01   7.6126889e-04   1.4964631e-01  -2.4621402e-01  -2.0035743e+00  -1.0004713e+00   1.2321642e-01   8.0197336e-01  -1.9250828e-03   3.6865631e-01  -2.1098396e-01  -8.5923954e-02  -1.2332789e+00  -1.9074498e-01  -3.8900669e-01  -5.2853259e-01   3.0156040e-01   4.0134226e-01  -1.3148395e+00  -2.7873863e+00  -1.2884323e+00   4.3752089e-01  -4.0380590e-02  -9.5252521e-01   2.4416327e-01   1.6140298e+00   1.4925043e+00   6.8709380e-01   3.6291589e+00  -1.5586477e+00  -1.4181029e+00  -3.5089663e+00  -2.6400317e+00  -3.5718986e-01   6.0244457e-01  -3.0611869e+00  -5.8041025e-01  -1.6857156e+00  -5.5120472e-01  -2.0606241e+00   3.9148738e-01   7.8981561e-01   4.9357318e-01  -3.4328705e-01  -1.1832573e+00   1.9182706e+00   1.7049917e+00   1.3580306e+00   1.5799255e+00  -2.9095389e-01   4.4439485e-01  -2.7447036e-01   7.0384061e-01  -7.7615148e-01   6.5629265e-01  -1.4190387e-01  -4.5440135e-01   1.7466594e+00   3.7444528e-01   2.1227543e+00   1.3122288e+00   3.2580151e+00   1.6187314e+00   6.9416530e-01   3.8774717e+00  -2.7242258e+00  -3.6522483e+00  -3.5223778e-01  -1.4790030e+00   1.1014965e+00   1.2486161e+00   1.1129115e-01  -1.0136128e+00  -1.1878413e+00  -7.3286780e-01  -1.8941366e-01   4.1700138e-01
  -2.8062896e-01   1.9098647e-01   2.7510702e-01  -1.9810909e-01  -4.6636531e-01  -6.5164406e-01  -7.0007115e-02   6.4783703e-01  -1.3139114e+00  -2.3742436e-01  -1.4316320e-01   7.8157037e-01  -5.7253257e-01   3.3836978e-01   6.1915650e-02  -2.6411239e-01   8.8127903e-02  -1.6264815e+00  -2.1439507e-01   8.4515240e-01   6.0745251e-01   3.1477479e-01   2.8672046e-02  -1.4893968e-01   1.4778560e-01  -6.3205179e-01   4.1231569e-01  -2.4865600e-01  -2.8639218e-01  -2.1766236e-01   4.8012047e-01  -9.8575770e-01  -2.5953385e+00  -1.4515819e+00   9.1122974e-01   6.7817133e-01  -1.5126758e+00  -2.6186381e-01   2.3279526e+00   1.8765499e+00   2.3092994e+00   4.4476637e+00  -1.2671325e+00  -1.2002353e+00  -3.1694901e+00  -1.9163496e+00   4.8994881e-01   8.0729560e-01  -2.2959523e+00  -5.7262010e-02  -1.2254658e+00   1.8540712e-01  -1.6504530e+00   6.4631917e-01   1.5756310e+00   1.0333427e+00   6.5618041e-01  -5.3174318e-01   1.6622830e+00   1.3219368e+00   2.5691832e-01   1.2312214e+00  -4.5637243e-01   1.6021481e-01  -2.5264544e-01   1.0274186e-01  -9.3086348e-01   3.4246909e-01   4.2792927e-01  -1.7409376e-01   1.5935812e+00   5.3752489e-02   2.1502368e+00   3.2099753e-01   4.1697276e+00   8.8822263e-01  -2.9994827e-01   2.7361715e+00  -1.8677978e+00  -3.7117084e+00   8.2847485e-02  -1.5684223e+00   7.7408799e-01   1.7605411e-01   8.5243952e-01  -1.0730257e+00  -1.9898169e+00  -8.9667209e-01  -1.4937900e-01   7.8618577e-02
  -8.0932530e-01  -2.3549115e-01   1.5977082e-01  -2.5242575e-01  -3.9992758e-01  -4.2003164e-01  -2.2408087e-01   6.3067815e-01  -1.9858243e+00  -2.2503652e-01  -3.9484236e-01   5.8655197e-01  -3.6865816e-01   4.0355978e-01  -2.9545044e-01  -4.4514799e-01  -7.8378101e-02  -2.2185621e+00  -5.0898910e-01   4.4964681e-01   4.8296505e-01   5.8679818e-01   2.0927868e-01   3.3818269e-01  -1.4750530e-01  -5.5543988e-01   3.5623396e-01  -1.4061870e-01  -7.3395437e-01  -1.2194515e-01   5.6257344e-01  -7.8052584e-01  -2.3291238e+00  -1.2902202e+00   1.6844958e+00   1.8816199e+00  -7.5230155e-01  -4.1864128e-01   2.2617723e+00   1.6185504e+00   2.6580770e+00   5.0945645e+00  -1.3989876e+00  -1.3894051e+00  -2.5314207e+00  -1.5155316e+00   1.4712182e-02   6.6889443e-02  -1.8646020e+00  -2.8507626e-01  -8.0447549e-01  -2.3045159e-01  -1.2674977e+00  -3.2743560e-01   1.9700759e+00   5.0923689e-01   2.4062035e-01  -7.0877716e-01   1.7937839e+00   1.0483379e+00   4.3541127e-01   1.1793327e+00   9.2095011e-02  -1.4088102e-01   1.2500707e+00  -4.5985589e-01  -3.6570145e-01   5.9336892e-01   2.1579479e-01   3.7388252e-01   1.4429860e+00  -3.5557375e-01   2.6834099e+00   3.5677213e-01   4.2770121e+00   1.0331414e+00   9.0781321e-01   3.5698117e+00  -1.7242634e+00  -4.6530522e+00   2.5371525e-02  -1.9445024e+00   3.5603250e-01   3.1205638e-01   9.3368578e-01  -1.5127349e+00  -1.1311761e+00  -7.7135904e-01  -1.1951810e-01   2.6619886e-01
  -5.1610309e-01  -2.1731419e-01  -2.2975770e-02  -1.0885951e-01  -1.7508243e-02   2.8232287e-01  -4.1287158e-01   6.9622222e-01  -1.7595941e+00   1.9618416e-01  -7.6581942e-01   3.8120699e-01  -2.7986807e-01   9.3038277e-01   1.7361843e-01  -2.6705026e-01   9.2791571e-02  -2.2891305e+00  -6.6745299e-01   5.1271189e-01  -1.0074997e+00   9.1411693e-01   7.7582102e-01   1.4203730e+00  -8.4276433e-01   3.0907550e-01   3.5503210e-01   1.9815409e-01  -1.6473282e-02  -1.1772263e+00   9.7676017e-01   2.9208105e-03  -1.8812553e+00  -1.5026546e+00   3.1263352e+00   3.2121649e+00  -4.0279455e-01  -9.1677434e-01   1.7163291e+00   1.1121820e+00   2.6477245e+00   4.1773962e+00  -1.1927589e+00  -7.8102370e-01  -1.7193386e+00  -1.1576070e+00  -1.7623388e-01   2.4094516e-01  -1.6339894e+00  -2.5156989e-01  -6.5376995e-01  -1.7295476e-01  -1.6378289e+00  -6.8135739e-01   1.2323721e+00   7.2570461e-01   2.4494630e-02  -8.7874845e-01   1.3350559e+00   8.2926665e-01  -1.1367313e-01   1.3056202e+00   3.2021403e-01  -4.3435547e-01   2.5738557e+00   1.3013712e-01   4.5383835e-01   1.0854301e+00   2.1336526e-01  -2.0876556e-01   1.9704636e+00  -7.5518031e-02   3.0041332e+00  -9.9036398e-01   5.0092521e+00   8.3470103e-01   1.2099436e+00   2.6906268e+00  -9.0042996e-01  -4.9445867e+00   4.1438381e-01  -2.1927614e+00   6.2378690e-01  -4.2129452e-03   1.3794121e+00  -1.1790194e+00  -2.4685376e+00  -3.7592181e-01  -2.2495478e-01  -2.1566787e-01
   2.8923117e-01   1.4761748e-01   3.8200530e-01   2.1212059e-02  -4.1824417e-01  -9.4905317e-01  -1.1288320e+00   1.6351690e-01  -2.6269065e+00  -7.9503127e-01  -1.4128109e+00  -5.5979306e-01  -1.5680530e+00   5.8403864e-02  -5.5989413e-01  -1.4979391e+00   3.6221775e-01  -2.0058020e+00   3.0742022e-01   1.0590944e+00  -1.7998510e+00   1.1427762e+00   6.5365123e-01   2.1436577e+00  -7.0915024e-01   1.2177748e+00   4.3191264e-01  -2.0808379e-01  -3.6004084e-01  -2.1039498e+00   4.3503134e-01   3.4204845e-01  -7.7164708e-01  -8.6101314e-01   4.7424770e+00   4.9869005e+00  -1.1707251e-01  -1.5107813e+00   2.5644813e+00   1.4137015e+00   4.4625709e+00   4.3668902e+00  -5.5633845e-01  -7.2575768e-01  -1.8374143e+00  -1.1698738e+00   1.7533581e+00   1.0907822e+00  -1.5419636e+00  -6.0772698e-01  -7.1959463e-01  -3.6479256e-01  -6.7675965e-01   1.7811683e-01   2.3915406e+00   1.0660544e+00   1.0415947e+00  -4.3751331e-01   1.1627515e+00  -3.9971555e-01  -1.9769951e+00  -4.9644417e-01  -6.3327078e-01  -1.3173909e+00   2.8037041e+00  -8.8751872e-01   7.3650771e-01   1.0967799e+00   1.3025679e+00   7.0863462e-01   1.4869928e+00  -3.6909887e-01   2.9911856e+00  -1.7879570e+00   5.1842430e+00  -2.8554021e-01   5.5250389e-01   1.5208001e+00  -1.5536893e-01  -5.1992300e+00   7.7789789e-01  -2.2453212e+00  -8.3166356e-02  -1.7023758e+00   2.6038718e+00  -9.1447147e-01  -2.4324668e+00  -8.8266556e-01  -1.7108186e-01  -9.9660683e-01
   7.6114911e-01   8.6152323e-02   3.4073754e-01  -1.4026912e-01  -5.2502479e-01  -1.1758175e+00  -9.9174702e-01  -2.1243265e-01  -2.6010666e+00  -1.1012525e+00  -5.7881515e-01  -3.8526885e-01  -1.0141363e+00   1.1757432e-01   6.9539948e-02  -1.4514297e+00   1.1725096e+00  -1.8211167e+00   6.4148069e-01   1.0593072e+00  -2.4927530e+00   7.4274436e-01   8.2225329e-01   2.2238442e+00  -1.1206264e+00   8.3853405e-01   2.7169053e-01  -4.3537745e-01   4.8718204e-01  -2.0199267e+00   5.2451476e-01   7.0022917e-01   3.5633657e-02  -8.7673491e-01   5.1672718e+00   5.1776830e+00   6.1340777e-01  -1.5028737e+00   2.3214888e+00   6.3383491e-01   4.8026133e+00   3.8403425e+00  -8.4718415e-01  -9.7707323e-01  -2.2026553e+00  -1.9635557e+00   1.4117893e+00   1.1077823e+00  -2.4108822e+00  -1.1833015e+00  -8.6529084e-01  -1.1900944e+00  -6.5667135e-01   5.6521945e-02   2.3646972e+00   1.0063128e+00   1.3942255e+00  -8.6307188e-01   1.2916283e+00  -8.4344207e-01  -1.8004353e+00  -5.7931211e-01   2.1057002e-01  -1.1747070e+00   3.5016646e+00  -6.8102440e-01   7.1014971e-01   1.1069753e+00   1.5520294e+00  -2.1595294e-01   1.4851762e+00  -6.8576654e-01   3.2771554e+00  -2.1725047e+00   5.0488617e+00  -1.0594337e+00   6.2571618e-01   6.8164656e-01   1.4476224e+00  -4.9141700e+00   1.9830537e+00  -1.8120231e+00   1.1120908e+00  -8.0248648e-01   3.4128423e+00  -4.9517006e-01  -3.5681131e+00  -3.2444366e-01  -6.3983021e-02  -1.1422470e+00
   1.1346567e+00   2.4484940e-01   4.1308961e-01   1.2761874e-02  -5.6041703e-01  -1.2130273e+00  -1.3121844e+00  -4.9373973e-01  -2.7414461e+00  -1.3784492e+00  -9.9457992e-01  -9.4144119e-01  -1.2891450e+00  -1.7046489e-01  -4.6967974e-02  -1.7023752e+00   1.3185513e+00  -1.6926262e+00   8.9394293e-01   1.0893229e+00  -2.5634504e+00   1.1251856e+00   8.9522668e-01   2.8473979e+00  -1.1951577e+00   1.5523118e+00   2.7163928e-01  -2.5701251e-01   6.3107287e-01  -2.5389099e+00   4.1828494e-01   1.1682506e+00   6.2390207e-01  -6.7084240e-01   5.5974898e+00   6.1227135e+00   9.5084287e-01  -1.7337862e+00   2.5539089e+00   5.6352804e-01   5.7438576e+00   3.6750238e+00  -6.4119706e-01  -6.5421380e-01  -1.6642419e+00  -1.3742202e+00   1.7102489e+00   1.3595612e+00  -1.8590691e+00  -1.1013958e+00  -5.8547194e-01  -1.0456214e+00  -2.0750908e-01   2.9549441e-01   2.6866866e+00   1.0622251e+00   1.7211462e+00  -4.7113294e-01   9.1815611e-01  -1.5635193e+00  -2.7745949e+00  -1.4137925e+00  -1.2207864e-01  -1.6727594e+00   4.0398306e+00  -1.0370159e+00   1.0542061e+00   1.1604236e+00   1.7997306e+00   2.1806663e-02   1.3401327e+00  -7.9216745e-01   3.3954503e+00  -2.5207816e+00   5.1405064e+00  -1.2539339e+00   6.1563154e-01   3.3521843e-02   2.5297765e+00  -4.5514016e+00   2.1449130e+00  -1.5998409e+00   6.9742896e-01  -1.2736588e+00   3.8701319e+00  -2.3946377e-01  -3.1519560e+00  -2.8415355e-01   5.8669490e-03  -1.4766105e+00
   1.1912067e+00   4.9703896e-01   4.2112146e-01   1.4618170e-01  -1.6482789e-01  -7.6862746e-01  -1.3868524e+00  -5.6647753e-01  -2.7768713e+00  -1.5181717e+00  -1.6142507e+00  -1.5255218e+00  -1.5130355e+00  -5.4208155e-01  -5.0093462e-01  -2.1198097e+00   9.0445306e-01  -1.8731201e+00   8.3113009e-01   1.2422863e+00  -1.5682949e+00   1.6537964e+00   7.2606327e-01   3.0005032e+00  -8.3004624e-01   2.3119683e+00   6.0007872e-01   2.2789218e-01   4.1675095e-01  -2.7236997e+00   5.8033325e-01   1.4689532e+00   6.9663922e-01  -8.9407421e-01   5.1035973e+00   6.6751137e+00   6.6398499e-01  -1.7517230e+00   2.3779826e+00   3.6411237e-01   6.3669697e+00   3.8721039e+00  -4.8794493e-01  -2.3786087e-01  -9.2404401e-01  -6.4331969e-01   1.4353561e+00   1.1333691e+00  -1.1744908e+00  -8.2433343e-01  -1.2479921e-01  -5.3248092e-01   3.7025083e-01   2.1375221e-01   2.6139330e+00   7.9746473e-01   1.8099162e+00   4.4380315e-02   7.4050882e-01  -1.8443705e+00  -3.1378869e+00  -1.5724971e+00  -6.7316306e-02  -1.9975492e+00   4.4843429e+00  -1.6107393e+00   1.4150644e+00   1.3583106e+00   1.6627850e+00   6.4659493e-01   1.4404416e+00  -8.6197618e-01   3.4038648e+00  -2.4604436e+00   5.4945344e+00  -8.9295168e-01   1.0112283e+00   1.2592436e-01   2.6778009e+00  -4.6792290e+00   1.6518156e+00  -1.9413875e+00  -6.3853239e-02  -2.1884715e+00   3.4795748e+00  -8.1291041e-01  -2.6541918e+00  -4.8571036e-01   1.9075079e-01  -1.4518533e+00
   2.1544056e+00   7.5908937e-01   3.9204558e-01   4.5923106e-02   7.2191665e-02  -6.2457555e-01  -8.4971913e-01  -7.5350723e-01  -2.3108939e+00  -1.7118878e+00   1.6239531e-01  -9.0417317e-01   7.7583819e-02  -4.4789695e-01   2.0745389e-01  -1.4935493e+00   2.1842877e+00  -9.3353998e-01   1.3919387e+00   1.2089464e+00  -1.5436614e+00   1.6326390e+00   6.7533767e-01   2.5015361e+00  -1.0156594e+00   2.0723441e+00   6.5939293e-01   3.4974475e-01   1.4486761e+00  -2.0106173e+00   7.0078148e-01   1.7030063e+00   1.2285453e+00  -7.6923782e-01   3.8058983e+00   5.1358908e+00   7.3743637e-01  -1.5645949e+00   2.2952041e+00   2.9509900e-01   6.7984233e+00   4.0124113e+00  -5.2972862e-01   1.4051522e-01  -5.3106934e-01   3.0752305e-02   1.3597107e+00   1.3511023e+00  -7.7691205e-01  -2.5093136e-01   5.7220969e-01  -2.8118914e-01   6.2847899e-01   7.0181154e-02   2.8683272e+00   9.8297528e-01   2.6758473e+00   4.4178048e-01   7.0108387e-01  -2.2059801e+00  -2.7219486e+00  -1.7583323e+00   5.4848508e-01  -1.4332758e+00   4.7974586e+00  -1.7820952e+00   1.0395346e+00   9.0348811e-01   1.6551776e+00  -1.8551272e-01   1.1328352e+00  -1.2879025e+00   3.2349733e+00  -2.2044537e+00   5.1795709e+00  -1.2108037e+00  -3.7344802e-01  -1.7378327e+00   4.7995251e+00  -2.9405134e+00   2.7413264e+00  -6.3524442e-01   1.1299558e+00  -4.0168202e-01   4.2356689e+00  -2.2132872e-01  -2.5845954e+00   5.4504827e-01   1.7032153e-01  -1.2533096e+00
   1.2569969e+00   6.7036838e-01   2.2577360e-01   3.1155737e-01   2.1599077e-02  -6.5909698e-01  -1.3342486e+00  -7.2188212e-01  -2.8606858e+00  -1.9032900e+00  -9.4939297e-01  -1.4253599e+00  -6.6832247e-01  -5.3306532e-01  -4.5932074e-01  -1.8889074e+00   1.7343466e+00  -1.1447964e+00   8.0855581e-01   9.8552027e-01  -2.0582404e+00   1.8568510e+00   8.4823261e-01   3.0983740e+00  -1.4789063e+00   2.1470035e+00   3.3329337e-01   3.2092077e-01   1.0560479e+00  -2.6527865e+00   6.4032606e-01   1.9707282e+00   1.4679414e+00  -4.8382505e-01   4.5512766e+00   6.3959033e+00   1.1794093e+00  -1.7199821e+00   1.5320869e+00  -4.3349219e-02   5.6576347e+00   2.5346703e+00  -4.9633151e-01   7.9009093e-01   3.9111304e-01   6.0258258e-01   1.0080676e+00   1.4516812e+00  -8.5431553e-02  -2.9074411e-01   5.5656726e-01  -2.9536983e-01   1.2433446e+00   3.1829763e-02   2.1862424e+00   8.4265002e-01   1.6458544e+00   4.2158309e-01   5.1047455e-01  -2.4650659e+00  -3.2624299e+00  -2.4969348e+00  -3.4298130e-01  -2.0547589e+00   5.0464779e+00  -2.3602115e+00   2.2548256e+00   1.9036287e+00   1.3902952e+00   5.7072763e-01   1.3847466e+00  -6.8664359e-01   2.4892352e+00  -2.5304775e+00   4.3820622e+00  -7.2753317e-01   4.2808210e-01  -1.3900204e+00   3.9694509e+00  -3.6985737e+00   1.5953614e+00  -1.5819139e+00   2.6455477e-01  -1.8159881e+00   3.6049676e+00  -5.8317975e-01  -2.5649508e+00   9.2407728e-02   1.4374797e-01  -1.5829056e+00
   1.2171383e+00   8.0641069e-01   6.0436907e-02   4.9116509e-01   1.5125767e-01  -8.1455662e-02  -1.4821794e+00  -7.9038917e-01  -2.4971680e+00  -1.6554708e+00  -1.5768930e+00  -1.8414504e+00  -8.6126114e-01  -4.3208166e-01  -3.5260801e-01  -1.6682920e+00   1.4269613e+00  -1.1994481e+00   4.5898922e-01   8.6059820e-01  -1.8832780e+00   2.1591098e+00   1.0774675e+00   3.6218048e+00  -1.5954841e+00   2.8511728e+00   1.9305343e-01   7.3998538e-01   1.3616329e+00  -3.2767421e+00   8.8319227e-01   2.4879804e+00   1.4640532e+00  -6.6119697e-01   4.3447807e+00   6.7900604e+00   1.1644116e+00  -1.9820742e+00   1.0705954e+00  -4.4490388e-01   5.4219520e+00   1.6110797e+00  -1.4871665e-01   1.6141083e+00   1.2331330e+00   1.1193675e+00   7.8365942e-01   1.8632395e+00   2.7739322e-01  -5.9463924e-02   7.1464699e-01   4.5509628e-02   1.2819060e+00   1.4998089e-01   1.3175394e+00   8.0589182e-01   1.3185418e+00   6.4252524e-01   6.8930664e-02  -2.6457122e+00  -3.5826679e+00  -2.5146131e+00  -6.2476633e-01  -2.3526168e+00   5.1519477e+00  -1.9754833e+00   2.6937192e+00   2.1997028e+00   9.8005163e-01   2.3922730e-01   1.8884127e+00  -1.5233920e-01   2.3511767e+00  -2.8037553e+00   4.5110025e+00  -2.3693442e-02   6.9574991e-01  -1.8058579e+00   4.3195287e+00  -3.3782239e+00   1.1797743e+00  -1.6377943e+00   1.1609955e-01  -2.0800302e+00   3.1760061e+00  -3.6614897e-01  -2.8352840e+00   2.5350387e-01   1.1647655e-01  -1.8059600e+00
   1.6717345e+00   1.2782978e+00   2.2392743e-01   6.6686247e-01  -5.7975166e-02  -5.8179426e-01  -1.6131761e+00  -1.0965403e+00  -2.7210307e+00  -2.2037173e+00  -1.2881957e+00  -2.0880198e+00  -1.0259085e+00  -9.4552237e-01  -5.4312381e-01  -1.8584122e+00   2.0150216e+00  -5.8057715e-01   9.8716603e-01   1.0160959e+00  -1.7389898e+00   2.0068892e+00   1.0159963e+00   3.5340953e+00  -1.2857504e+00   2.9049361e+00   1.1660384e-01   5.2028058e-01   1.6737259e+00  -3.4080067e+00   7.2799524e-01   2.5471062e+00   1.9401158e+00  -1.2724625e-01   4.0377396e+00   6.5585520e+00   1.1991804e+00  -2.2442652e+00   1.6315437e+00  -2.3685938e-01   5.7465106e+00   1.2427078e+00   2.7683900e-01   2.1844070e+00   1.4989791e+00   1.4727541e+00   1.7226083e+00   2.8114293e+00   4.9462118e-01   7.6975259e-02   8.7317937e-01   9.3116365e-02   2.0155596e+00   5.6238710e-01   1.6895910e+00   1.1151313e+00   1.8542022e+00   1.2421188e+00  -7.1166918e-02  -3.3295138e+00  -4.0931217e+00  -3.5594326e+00  -1.4668822e+00  -2.5474927e+00   4.8406771e+00  -2.5734500e+00   2.7390056e+00   2.1705449e+00   1.1754451e+00   3.3451932e-01   1.6921362e+00  -2.3460691e-01   1.6695789e+00  -2.9005631e+00   3.9099810e+00  -4.1620899e-01  -7.0240801e-01  -3.2376065e+00   5.2190228e+00  -2.5315678e+00   1.2840607e+00  -1.1121725e+00   2.0022037e-01  -2.2500031e+00   3.6645948e+00   6.0322734e-02  -2.6998354e+00   2.9048108e-01   2.9740034e-02  -2.1417914e+00
   1.4136920e+00   1.2970068e+00   1.3241249e-01   7.5582085e-01  -1.9453000e-01  -7.7090886e-01  -1.5340995e+00  -1.2382071e+00  -2.7993719e+00  -2.4646989e+00  -9.2432527e-01  -2.0487550e+00  -9.1325779e-01  -1.1872754e+00  -5.9365118e-01  -1.8470458e+00   2.3170400e+00  -2.3268764e-01   8.2604586e-01   1.0203237e+00  -1.6396810e+00   1.6538280e+00   9.6621030e-01   3.1108578e+00  -1.2884110e+00   1.9974481e+00  -1.4033365e-01   2.7960643e-01   1.8712956e+00  -2.9702991e+00   5.0158187e-01   2.2774362e+00   2.0700496e+00   1.2631070e-01   3.5095362e+00   6.0497958e+00   1.4497466e+00  -2.0883027e+00   1.3289608e+00  -7.1704991e-01   4.3768370e+00  -9.9826626e-02  -2.2195771e-01   2.3401664e+00   1.7939561e+00   1.6697832e+00   1.0806446e+00   2.7990304e+00   7.8903700e-01   2.3184436e-01   8.8820028e-01   1.1141005e-02   2.4383427e+00   6.4726384e-01   1.4912429e+00   1.1242626e+00   1.4614328e+00   1.2422194e+00   5.7533332e-02  -3.2596822e+00  -3.9880389e+00  -3.9113362e+00  -1.8094654e+00  -2.4618052e+00   4.1178341e+00  -2.8463974e+00   2.9334443e+00   2.4550762e+00   1.1784720e+00   2.9022910e-01   1.4923536e+00  -8.9340667e-02   6.5542841e-01  -2.7476099e+00   2.4953545e+00  -8.4188506e-01  -1.0633685e+00  -3.5269256e+00   5.1826086e+00  -2.1024763e+00   9.6151183e-01  -1.1460083e+00   4.2775456e-01  -2.2681538e+00   3.3060757e+00   5.1303359e-02  -2.7367216e+00   4.0540673e-01   2.8009602e-03  -2.1378717e+00
   8.5491531e-01   1.2465122e+00  -9.5661429e-02   7.0437591e-01  -2.5693796e-01  -3.6042410e-01  -1.3254451e+00  -1.2658457e+00  -2.5284687e+00  -2.2360460e+00  -9.4290477e-01  -2.0268323e+00  -4.6011502e-01  -1.1347604e+00  -4.1662683e-01  -1.2977395e+00   1.9186133e+00  -4.7297600e-01   4.0058803e-01   5.9424629e-01  -3.4227621e-01   1.4478348e+00   8.3517526e-01   2.7111562e+00  -1.1302975e+00   1.4357041e+00  -3.6255417e-01   4.1950017e-01   1.8173440e+00  -2.4776440e+00   7.6482916e-01   2.3312175e+00   1.5707361e+00  -1.0337826e-02   2.1257623e+00   5.4706099e+00   1.4170542e+00  -2.1148118e+00   1.0654504e+00  -1.1128909e+00   3.9293177e+00  -7.3913062e-02  -2.6703210e-01   2.5252606e+00   2.3130508e+00   1.8894712e+00   2.3015964e-01   2.5622274e+00   9.3804225e-01   3.4060520e-01   1.0766163e+00   4.1724773e-02   2.5603233e+00   2.7892598e-01   1.0170490e+00   6.6249734e-01   9.1304484e-01   1.3458062e+00   1.4525002e-02  -3.1045538e+00  -3.1969970e+00  -3.3341590e+00  -1.4956233e+00  -2.3549286e+00   3.5738135e+00  -2.7372633e+00   2.6082222e+00   2.2159041e+00   3.2808346e-01  -3.4012067e-02   1.6916433e+00   8.2660001e-02   5.2654095e-01  -2.0184434e+00   2.0993049e+00   2.3818309e-01  -4.8140338e-01  -2.8410391e+00   5.2483818e+00  -1.8001979e+00   4.4411825e-01  -9.8580617e-01   4.7169513e-01  -1.4295711e+00   2.3083003e+00  -7.9308340e-02  -2.2591252e+00   5.0447128e-01   1.0427471e-02  -1.7565639e+00
   1.0919832e+00   1.7122643e+00  -1.7498089e-01   1.0606448e+00   2.4790639e-01   3.7652851e-01  -1.4222594e+00  -1.1034004e+00  -2.2658843e+00  -2.0075531e+00  -1.5178947e+00  -2.4284152e+00  -8.3482012e-01  -1.2861552e+00  -7.4160432e-01  -1.2604194e+00   1.5564916e+00  -1.1949904e-01   2.8099901e-01   8.2837796e-01   2.2763680e-01   1.9811384e+00   7.2001974e-01   2.6368182e+00  -6.1143936e-01   2.3346472e+00  -1.7832829e-02   9.7670980e-01   1.7583717e+00  -2.5684720e+00   7.4328350e-01   2.2209505e+00   1.2873587e+00   1.5678266e-01   1.6366664e+00   5.1225477e+00   8.2982669e-01  -2.1688913e+00   1.1814257e+00  -6.5438822e-01   2.9149673e+00  -6.8621772e-01   9.7584844e-02   3.2734220e+00   3.3341079e+00   3.0634455e+00   6.7145961e-01   2.8867399e+00   2.2693286e+00   1.2218737e+00   1.6083832e+00   1.0960417e+00   2.7569240e+00   5.3226732e-01   7.2595856e-01   9.6672621e-01   9.3022649e-01   2.1720898e+00  -3.9452271e-01  -2.9282483e+00  -3.6234025e+00  -3.3245794e+00  -2.2543599e+00  -2.3888569e+00   2.9822991e+00  -2.6532089e+00   2.9875591e+00   2.3290343e+00   1.4302892e-01   5.1747004e-01   1.6228675e+00   2.4333645e-01  -4.0201249e-01  -2.4593629e+00   1.7930387e+00   2.5103455e-01  -1.3783038e+00  -3.7052249e+00   4.9047841e+00  -8.6193319e-01  -4.6479837e-01  -9.4377630e-01  -1.9994133e-01  -2.2179347e+00   1.6228032e+00  -1.3481536e-01  -1.8076137e+00   4.1251483e-01  -1.2801015e-01  -1.7012829e+00
   1.0255368e+00   1.9304484e+00  -1.8275540e-01   1.2284679e+00   1.6619851e-01   4.4136040e-02  -1.5326060e+00  -1.1501989e+00  -2.5061111e+00  -2.3211163e+00  -1.3477201e+00  -2.5070523e+00  -1.0418723e+00  -1.6597056e+00  -1.1429918e+00  -1.3590713e+00   1.6722202e+00   3.0204337e-01   3.4333626e-01   8.2365785e-01   3.4098029e-01   1.8092554e+00   5.2055848e-01   2.1244620e+00  -3.1049583e-01   1.8588960e+00  -2.7648842e-02   7.1341135e-01   1.5749039e+00  -2.1207750e+00   3.6675265e-01   1.6621430e+00   1.1812427e+00   7.0956242e-01   1.2615408e+00   4.3734031e+00   8.7391968e-01  -2.2863406e+00   1.6323080e+00  -2.7293427e-01   1.8096638e+00  -1.2748684e+00   2.9677826e-01   3.6168386e+00   3.7602393e+00   3.5973705e+00   1.4345255e+00   3.3331669e+00   3.0599464e+00   1.6240115e+00   1.9101217e+00   1.3030013e+00   3.7108970e+00   8.0207415e-01   1.1092819e+00   1.2139385e+00   9.0040853e-01   2.5483801e+00  -3.6461783e-01  -2.9686326e+00  -3.8021551e+00  -3.8994725e+00  -3.1904777e+00  -2.4120890e+00   1.9605725e+00  -3.1475041e+00   3.0733025e+00   2.3715000e+00   1.4244136e-01   9.9332841e-01   1.2785112e+00   2.0849139e-01  -1.5946246e+00  -2.5567017e+00   6.1667708e-01  -3.4526270e-01  -2.4943450e+00  -4.5641901e+00   4.3869156e+00  -4.7442954e-01  -1.0441888e+00  -9.2158021e-01  -3.2740058e-01  -2.5446362e+00   1.4212837e+00   8.0913265e-03  -1.3640575e+00   3.8805417e-01  -3.1349464e-01  -1.6688309e+00
  -1.8648541e-01   1.4665634e+00  -5.0433223e-01   1.1987286e+00   2.5440753e-02   2.5439928e-01  -1.5551202e+00  -9.9037630e-01  -2.2773244e+00  -1.9729087e+00  -2.0532979e+00  -2.4282476e+00  -1.1364219e+00  -1.2331770e+00  -9.6752602e-01  -9.1551432e-01   6.9711110e-01  -1.3891850e-01  -5.3112325e-01   4.4182239e-01   3.4728032e-01   1.5896705e+00   5.6479277e-01   1.9554282e+00  -6.9056460e-01   9.0561567e-01  -4.5976910e-01   5.6760128e-01   1.2306385e+00  -1.7701572e+00   3.8692030e-01   1.4255582e+00   5.3209934e-01   5.7299110e-01   1.1222992e+00   4.1899419e+00   1.0302851e+00  -2.2041870e+00   5.8733956e-01  -1.0284138e+00  -7.0124104e-01  -3.0158464e+00  -3.2676387e-01   3.5074778e+00   4.0919144e+00   3.2871792e+00  -1.0998719e-01   2.5339614e+00   3.0130631e+00   1.4453587e+00   1.4597222e+00   1.0904031e+00   3.4718507e+00   7.5636109e-01   2.7220521e-02   7.7987151e-01  -6.4452235e-01   1.9429498e+00  -4.6905811e-01  -2.4614440e+00  -3.4557804e+00  -3.2712293e+00  -3.1706665e+00  -2.4385738e+00   7.0610479e-01  -2.5155070e+00   3.2333682e+00   2.6011641e+00  -3.6170299e-01   8.4202780e-01   1.5000046e+00   1.0443200e+00  -2.2133785e+00  -2.2740780e+00  -4.6400931e-01   2.6210747e-01  -1.0997984e+00  -3.1110443e+00   2.8984799e+00  -9.1331571e-01  -2.0532171e+00  -1.5416794e+00  -4.9059744e-01  -2.3663069e+00   7.6541295e-02  -1.2572627e-01  -1.4341885e+00   1.1618645e-01  -3.9811187e-01  -1.4571463e+00
   5.1032551e-01   1.5993378e+00  -4.0896036e-01   1.0150406e+00  -3.5721744e-01  -2.5885785e-01  -1.3560526e+00  -1.2965384e+00  -2.1346353e+00  -2.0036967e+00  -1.0335938e+00  -2.1479857e+00  -7.4010723e-01  -1.2028569e+00  -4.1500222e-01  -4.2862503e-01   1.3663747e+00   5.4544053e-01   2.2620443e-01   4.1719461e-01   2.5213718e-01   9.7638117e-01   6.2353217e-01   1.6394347e+00  -4.2312184e-01   6.9787309e-01  -6.4425035e-01   1.3021411e-01   1.7544796e+00  -1.3844309e+00   4.9798867e-01   1.4870600e+00   9.6375541e-01   1.1212249e+00   7.8762756e-01   2.9994716e+00   9.6396219e-01  -2.5086505e+00   1.1162686e+00  -8.3744225e-01  -7.1485447e-01  -2.5411952e+00   3.9584715e-01   3.4846440e+00   3.6691394e+00   2.6871239e+00   1.2865413e+00   3.4043098e+00   2.1419128e+00   1.2052274e+00   1.2841258e+00   6.8283067e-01   2.9860344e+00   9.3728532e-01   2.5919065e-01   1.0070329e+00   4.4678686e-02   2.1085794e+00  -6.3870099e-01  -2.8304329e+00  -3.0241918e+00  -3.2457875e+00  -2.8072863e+00  -1.9805365e+00   3.6933578e-02  -1.9854578e+00   2.3029891e+00   1.6865026e+00  -3.7288289e-01   4.1808430e-03   1.1598714e+00   8.1280727e-01  -2.3985578e+00  -2.3187106e+00  -6.3901670e-01  -6.8813135e-02  -2.4759696e+00  -4.5350523e+00   4.1795291e+00   7.4092391e-01  -1.1743454e+00  -1.5627963e-01   5.6008560e-01  -6.0821594e-01   5.5666149e-01   7.4774842e-01  -1.5553348e+00   5.4346605e-01  -6.7384174e-01  -1.4913192e+00
   3.0340328e-01   1.9275255e+00  -2.4620108e-01   1.3167735e+00  -3.2844661e-01  -4.2449581e-01  -1.6134308e+00  -1.2078835e+00  -2.3213287e+00  -2.2233506e+00  -1.8458975e+00  -2.6302899e+00  -1.6163915e+00  -1.6269089e+00  -9.0929129e-01  -8.0707099e-01   7.9742535e-01   6.3560712e-01   3.2134307e-01   6.1189275e-01   6.5949678e-01   9.1008985e-01   3.5624658e-01   1.3391560e+00   2.4419552e-01   6.4277396e-01  -3.9525882e-01  -2.3699149e-02   1.3158467e+00  -1.3469058e+00   1.7843956e-01   8.9209902e-01   6.1092671e-01   1.4555953e+00   9.2990216e-01   2.9098308e+00   7.3494071e-01  -2.6205427e+00   1.8784662e+00  -3.3185743e-01  -1.7127781e+00  -3.1748094e+00   7.2219867e-01   3.5494251e+00   3.9299470e+00   2.9375208e+00   2.0343855e+00   3.4937876e+00   2.7482912e+00   1.3400735e+00   1.2110120e+00   9.5719586e-01   3.6433190e+00   1.3502882e+00   6.8285152e-01   1.2252139e+00  -1.7802015e-01   2.5034084e+00  -9.1232607e-01  -2.9295175e+00  -3.6859165e+00  -3.6390793e+00  -3.8716724e+00  -2.2664907e+00  -1.2164211e+00  -2.2980776e+00   2.3770683e+00   1.6483649e+00  -2.4981282e-01   8.2698011e-01   8.0354574e-01   8.4951272e-01  -3.4193880e+00  -2.7484210e+00  -1.3674057e+00  -6.9354164e-01  -3.1878347e+00  -4.6799753e+00   3.0787711e+00   6.8674062e-01  -2.0873994e+00  -5.4128594e-01  -3.4454916e-01  -1.7541661e+00   1.2490348e-01   6.0733655e-01  -1.1856740e+00  -1.8741309e-01  -8.1572525e-01  -1.6308722e+00
  -2.9180172e-01   1.4664407e+00  -3.8782098e-01   1.0654926e+00  -3.4558963e-01  -4.3471939e-01  -1.2577116e+00  -1.2338400e+00  -2.2396610e+00  -2.0947850e+00  -1.2747432e+00  -2.2511075e+00  -1.1636658e+00  -1.6310953e+00  -8.0052064e-01  -5.6137337e-01   4.6187130e-01   3.5795462e-01   3.7376812e-02   3.8156822e-01   1.3711180e+00   3.9515954e-01   1.8660395e-01   3.8806217e-01   6.0639205e-01  -7.1762919e-01  -3.5539255e-01  -3.5492182e-01   1.0297694e+00   1.6227051e-01   1.0149755e-01   2.3004868e-02   1.6970407e-01   1.4996500e+00   2.1314958e-01   1.5755813e+00   9.1561399e-01  -2.2852537e+00   1.7672999e+00  -8.1413281e-01  -3.4749450e+00  -3.3683483e+00  -4.3168665e-02   2.7985639e+00   3.5577463e+00   2.2836571e+00   1.0491056e+00   2.5022703e+00   2.3928900e+00   1.0733888e+00   1.1598959e+00   4.1663588e-01   3.9508883e+00   9.4633730e-01   8.4169321e-01   7.4189213e-01  -7.2070201e-01   2.0247491e+00  -5.2422295e-01  -2.4096447e+00  -2.6542256e+00  -2.8774456e+00  -3.0247434e+00  -1.7387212e+00  -2.0734133e+00  -2.0985469e+00   1.8194956e+00   1.3120463e+00  -4.1907817e-01   8.0356351e-01   4.7598088e-01   4.9033014e-01  -3.8473536e+00  -2.1665424e+00  -2.3756016e+00  -1.5129666e+00  -2.7570376e+00  -3.7479316e+00   2.1545213e+00   5.4120987e-01  -2.1855533e+00  -5.7124460e-01   1.7250872e-01  -7.8247006e-01  -5.2667255e-01   3.4478853e-01  -5.5687207e-01   9.5906931e-03  -8.2468237e-01  -9.9212976e-01
   1.0895212e-01   1.9651642e+00  -1.8256375e-01   1.0546996e+00  -2.8076009e-01  -5.1319633e-01  -1.1162978e+00  -1.0967992e+00  -1.8484995e+00  -1.9671735e+00  -1.7110025e+00  -2.4509794e+00  -1.5335462e+00  -1.6930678e+00  -5.7055776e-01  -5.8443524e-01  -1.5868678e-01   3.9777805e-01   6.4138237e-01   7.6597982e-01   2.0248147e+00   4.2462453e-02  -2.9576764e-01  -9.5952577e-02   1.2234281e+00  -5.5814801e-01  -1.8880329e-02  -4.6781832e-01   7.8248325e-01   7.1158010e-02   2.5804513e-01   5.6066692e-02  -2.2408665e-01   1.3322081e+00  -1.2364874e-01   1.3634270e+00   5.8522166e-02  -2.5003182e+00   2.2045238e+00  -3.9891549e-01  -2.9564203e+00  -2.5953727e+00   8.1324215e-01   2.4043589e+00   3.2652603e+00   1.7256535e+00   2.1248204e+00   2.5703611e+00   2.0025432e+00   8.9881262e-01   8.4438828e-01   6.3139565e-01   3.5600204e+00   1.2037854e+00   9.2557029e-01   8.1900010e-01  -3.0222820e-01   2.2667222e+00  -8.6663457e-01  -2.4176526e+00  -2.5647178e+00  -2.1143774e+00  -2.7161174e+00  -1.6006353e+00  -3.4177955e+00  -1.7078202e+00   8.1014064e-01   3.6294004e-01  -6.1242328e-01   6.9187335e-01   3.1290293e-01   3.9731021e-01  -3.8552921e+00  -2.5241900e+00  -1.7531447e+00  -1.2082888e+00  -3.2259911e+00  -3.7159207e+00   1.9156274e+00   7.8736082e-01  -2.3494731e+00  -4.1096998e-01  -1.4843695e-01  -9.5338105e-01  -1.1027726e+00   1.9243230e-01  -1.4125014e+00  -8.1330523e-01  -8.9308416e-01  -1.0071451e+00
  -6.1939764e-01   1.6153632e+00  -1.9848793e-01   1.3627661e+00   2.5666161e-01   4.1802383e-01  -1.2619223e+00  -7.7981987e-01  -1.9292682e+00  -1.5140449e+00  -2.5982918e+00  -2.8609386e+00  -2.0005492e+00  -1.7254202e+00  -1.2476556e+00  -6.9139233e-01  -1.0742236e+00   2.2067326e-02  -5.7852301e-02   4.3428156e-01   2.4867209e+00   6.5321717e-01  -7.5443120e-02   5.6956015e-02   1.8382491e+00  -1.7775243e-02   4.4521967e-01  -1.0785042e-02   2.4282461e-01   5.0753347e-01   1.1473147e-01  -7.6560775e-01  -7.2547344e-01   1.4987728e+00   1.8523227e-01   1.0327904e+00   2.9129807e-01  -2.2555098e+00   2.6682427e+00  -6.2314297e-02  -4.9401606e+00  -3.2575667e+00   8.6765412e-01   2.6960118e+00   4.1479183e+00   2.7415085e+00   1.9746845e+00   1.8649715e+00   3.2529561e+00   1.3042236e+00   1.3195380e+00   1.0237839e+00   4.2415849e+00   7.6670640e-01   1.2138334e+00   6.8003620e-01  -1.1976044e+00   2.4339692e+00  -1.2294768e+00  -2.2104707e+00  -2.8299857e+00  -2.1633546e+00  -3.2698737e+00  -1.7323782e+00  -3.1706793e+00  -1.7964443e+00   1.6010133e+00   7.9851635e-01  -7.9355550e-01   1.8249078e+00   6.2066499e-02   2.6162105e-01  -4.5777147e+00  -2.8315288e+00  -2.2753094e+00  -2.0077229e+00  -3.0765606e+00  -3.2450329e+00   2.4398262e-01   4.5834711e-01  -3.5188329e+00  -1.0456250e+00  -1.2813957e+00  -1.6601441e+00  -1.6979932e+00  -2.4459405e-01   4.8641739e-01  -8.3938212e-01  -1.0707112e+00  -7.9309677e-01
  -8.6630912e-01   1.3032971e+00  -1.0293127e-01   1.2034764e+00   1.3772344e-01   9.3274171e-03  -1.1730132e+00  -7.3225994e-01  -1.8724673e+00  -1.5159886e+00  -2.5793844e+00  -2.6986213e+00  -2.1148229e+00  -1.6680724e+00  -1.1900988e+00  -7.7524284e-01  -1.5596980e+00  -2.3491233e-01   5.5219717e-02   3.9565761e-01   2.2588956e+00   3.2461792e-01  -2.2082904e-01  -3.6950649e-01   1.9332601e+00  -6.7417980e-01   5.1878315e-01  -4.4685965e-01  -2.2467727e-01   1.2055158e+00  -1.7261860e-01  -1.3704832e+00  -9.3308166e-01   1.5503371e+00   5.2796985e-01   5.0207946e-01   3.9165009e-01  -2.0504107e+00   2.6764931e+00  -9.6235575e-02  -5.8146289e+00  -3.4299396e+00   6.9348030e-01   1.9087298e+00   3.5922388e+00   1.8962090e+00   2.0558218e+00   1.2629838e+00   2.8022227e+00   8.4933074e-01   1.0105023e+00   5.2393265e-01   4.5178048e+00   8.3865748e-01   1.5435352e+00   4.8842215e-01  -1.3968501e+00   1.8871263e+00  -1.1186128e+00  -2.0792250e+00  -2.6112002e+00  -1.8103105e+00  -2.8197475e+00  -1.5461649e+00  -3.9723520e+00  -1.5070468e+00   1.1441782e+00   4.1606302e-01  -6.1499836e-01   1.8673928e+00  -3.0960911e-01   4.0758209e-02  -4.7366298e+00  -2.7883205e+00  -2.7199314e+00  -2.8238376e+00  -2.8969243e+00  -2.6607687e+00  -8.1441173e-01  -9.8914819e-02  -3.4647601e+00  -1.2280180e+00  -1.1395930e+00  -1.4501491e+00  -1.7965398e+00  -2.2562240e-01   4.3170631e-01  -1.0994712e+00  -1.1129538e+00  -5.9990265e-01
  -5.1811878e-01   9.2818572e-01  -7.9516271e-04   9.2507717e-01  -7.6907207e-02  -3.0651012e-01  -9.4987136e-01  -7.7720645e-01  -1.4632562e+00  -1.2698652e+00  -1.9867583e+00  -2.2479914e+00  -1.6387067e+00  -1.2330598e+00  -4.8125210e-01  -2.9559721e-01  -1.4979807e+00  -8.7905593e-02   5.4250302e-01   2.6197429e-01   1.6512232e+00   7.6567625e-02  -1.5617668e-01  -4.6276229e-01   1.7153144e+00  -9.0090637e-01   4.3544988e-01  -7.6824170e-01  -1.6569007e-01   1.7813022e+00  -2.7274670e-01  -1.4436751e+00  -6.8910282e-01   1.6990944e+00   9.4582086e-01  -2.4731953e-01   5.1367320e-01  -1.8025513e+00   2.6065503e+00  -2.4342914e-02  -6.0729563e+00  -3.1475186e+00   6.5628668e-01   1.0750678e+00   2.8727699e+00   1.0560326e+00   2.3377614e+00   9.0824050e-01   2.0576329e+00   4.3959628e-01   6.8683136e-01   4.9609390e-02   3.8355394e+00   9.5269790e-01   1.8078552e+00   4.7033174e-01  -1.1186120e+00   1.4064537e+00  -1.3163213e+00  -2.1694458e+00  -2.3533757e+00  -1.3690845e+00  -1.8144197e+00  -1.0799645e+00  -4.3742570e+00  -6.2502590e-01   3.2943696e-01  -4.4259451e-01  -3.8768595e-01   1.2245648e+00  -8.2535228e-01  -2.3818494e-01  -4.3893530e+00  -2.7292017e+00  -2.7236418e+00  -3.3475608e+00  -3.0172576e+00  -2.6683518e+00  -4.1044362e-01   6.3969648e-01  -2.5349109e+00  -3.7117481e-01  -4.6002737e-01   7.2714597e-02  -1.3598764e+00   4.3786387e-01   4.2848264e-01  -8.9487191e-01  -1.2094033e+00  -4.4748355e-01
  -4.1032046e-01   8.6731627e-01   2.4054301e-01   8.6411072e-01  -6.8500941e-02  -4.4982176e-01  -7.7451956e-01  -6.6065541e-01  -1.3990030e+00  -1.1440749e+00  -1.8846265e+00  -2.1160233e+00  -1.6640136e+00  -1.0878609e+00  -2.8811458e-01  -3.5500118e-01  -1.6288013e+00  -2.4897010e-01   9.7021636e-01   2.9540979e-01   1.4420504e+00  -2.7913235e-01  -1.0493862e-01  -5.5471663e-01   1.9590273e+00  -9.2417859e-01   6.0946052e-01  -1.0241908e+00  -2.7348200e-01   1.9619960e+00  -2.3010183e-01  -1.6230752e+00  -5.6900104e-01   1.7130507e+00   1.5375554e+00  -3.9613903e-01   4.9347094e-01  -1.5770925e+00   2.8700701e+00   1.9415439e-01  -5.9862564e+00  -2.7019258e+00   9.6676756e-01   4.2616594e-01   2.2675054e+00   1.7928966e-01   2.8725960e+00   6.9358082e-01   1.2558222e+00  -1.5749944e-01   3.5149938e-01  -4.8907629e-01   3.5946820e+00   6.8933496e-01   2.0948685e+00   4.2909299e-01  -9.1874431e-01   1.0745932e+00  -1.3901632e+00  -2.3052272e+00  -1.9612908e+00  -9.4091002e-01  -1.1300428e+00  -8.2231233e-01  -4.1851692e+00  -2.7275577e-01  -2.3982384e-02  -8.1029935e-01  -3.3680990e-01   1.0430985e+00  -1.0999572e+00  -6.8866789e-01  -4.1745909e+00  -2.9263565e+00  -2.4687917e+00  -3.8204590e+00  -3.3357624e+00  -2.5060161e+00  -5.9640261e-01   3.8762088e-01  -2.0604278e+00  -2.4732842e-01  -2.8332355e-01   4.3269531e-01  -1.0327090e+00   4.7909442e-01  -7.0640007e-02  -1.2080256e+00  -1.2605396e+00  -4.5116458e-01
  -3.8191894e-01   3.4223691e-01   3.1155500e-01   6.5053922e-01  -1.4007697e-01  -3.9629346e-01  -5.3127485e-02  -4.2424506e-01  -8.0529878e-01  -7.0333336e-01  -3.4858507e-01  -1.0656620e+00  -4.0402357e-02  -4.4943333e-01   7.2790548e-01   5.3898049e-01  -9.7973786e-01  -3.0633627e-02   1.1694271e+00   1.0276202e-02   8.1681538e-01  -8.1654248e-01   7.0671307e-02  -1.0432485e+00   1.4530431e+00  -2.3439486e+00   3.9209887e-01  -1.3535207e+00   9.5503223e-02   3.1375866e+00  -4.3678791e-01  -2.0195659e+00  -5.5487476e-01   1.6517129e+00   1.1805587e+00  -1.7650568e+00   8.6985483e-01  -8.4614749e-01   2.5378682e+00  -2.9508157e-02  -6.6191555e+00  -2.7839349e+00   4.8890381e-02  -6.0898128e-01   2.0156065e+00   3.6377736e-02   1.5633579e+00  -4.6863216e-01   1.2089321e+00  -1.2711156e-01   4.1117530e-01  -8.6014271e-01   3.0466836e+00  -2.9002160e-02   2.5030634e+00   3.2644603e-01  -1.0361014e+00   3.8022453e-01  -1.2991128e+00  -1.9484866e+00  -1.0048299e+00  -2.3541038e-01   2.0227006e-01  -2.4261331e-02  -4.1560509e+00   2.8883414e-01  -7.2279804e-01  -1.4807218e+00  -2.8504711e-01   4.1253754e-02  -1.8656225e+00  -1.2408580e+00  -4.0092020e+00  -2.3117469e+00  -3.3062143e+00  -4.4816858e+00  -3.7378414e+00  -2.1196283e+00  -9.6306187e-02   8.6806016e-01  -1.0181892e+00   5.2722283e-01   6.6243961e-01   2.5347288e+00  -5.6780810e-01   9.1735253e-01   3.1962102e-02  -6.6953335e-01  -1.3349110e+00  -5.9334506e-02
   1.2793540e-01   5.4133791e-01   5.1663310e-01   4.4465957e-01   7.0055114e-02  -6.3709242e-01   1.2611408e-01  -1.2931996e-01  -3.8247012e-01  -5.4677904e-01  -6.2625495e-01  -8.3953849e-01  -1.1024855e-01  -1.2705557e-01   9.9293692e-01   4.2538559e-01  -1.6023752e+00  -1.7045509e-01   1.9216765e+00   4.5370640e-01   6.8886911e-01  -7.1777808e-01  -4.2196020e-01  -1.2804590e+00   1.3812953e+00  -1.8035918e+00   7.4010999e-01  -1.3926533e+00  -5.7565629e-01   3.1293792e+00  -3.9632540e-01  -1.7162923e+00  -6.0473976e-01   1.3288752e+00   1.6279295e+00  -1.5207857e+00  -9.9458672e-02  -4.5316998e-01   2.0104946e+00   5.6349457e-01  -5.5844175e+00  -1.5037074e+00   2.4689122e-01  -1.5942975e+00   1.1819721e+00  -8.3593446e-01   2.1030401e+00  -9.1769514e-01   6.7376226e-01  -4.1370106e-01   7.6097756e-02  -6.5940266e-01   2.2694311e+00   2.4406167e-01   2.4742185e+00   3.5332253e-01  -3.3442376e-01   2.3737293e-01  -1.4166036e+00  -1.8156020e+00  -8.3955696e-01   7.0762846e-01   1.3246440e+00   3.1804813e-01  -4.6325426e+00   7.7564802e-01  -1.4926175e+00  -2.2303249e+00  -1.5662708e-01   1.2178105e-01  -2.1505187e+00  -1.4873675e+00  -3.4060996e+00  -2.2938251e+00  -2.2838332e+00  -3.9304978e+00  -3.6129250e+00  -1.3769473e+00  -5.1947233e-01   6.8503366e-01  -6.3766801e-01   6.0114769e-01   4.4383519e-01   2.3202790e+00  -6.7303920e-01   7.3960527e-01  -1.1052733e+00  -1.5268748e+00  -1.1762214e+00   1.3735343e-01
  -2.0785956e-01   3.0681991e-01   6.3245890e-01   8.9676545e-01   8.1045466e-01   7.4837191e-01   1.5177210e-01   4.4203216e-01  -9.0186790e-02   2.7808721e-01  -1.2409254e+00  -9.8638668e-01  -1.2633410e-01   2.9243279e-01   7.1699959e-01   5.4836123e-01  -1.9385481e+00  -4.0520682e-01   1.3231682e+00   2.4107881e-01   1.5975092e-01   7.4613636e-02   2.6693802e-01  -3.9524828e-01   1.4630822e+00  -5.5748054e-01   1.0947677e+00  -6.3762406e-01  -5.1835429e-01   2.6092101e+00  -3.3505080e-01  -1.8941557e+00  -7.5173304e-01   1.1454786e+00   2.5311052e+00  -1.1618828e+00   1.0129082e-01  -5.0146621e-02   2.0522301e+00   8.9123035e-01  -6.5273007e+00  -2.4246504e+00   3.2071371e-01  -9.0682268e-01   2.2470908e+00   5.5449910e-01   1.5722918e+00  -1.3184100e+00   1.9035701e+00   1.4350642e-01   5.8270562e-01  -6.2542061e-02   2.3324060e+00  -5.8208212e-01   2.3034041e+00   5.4728207e-01  -1.0136163e+00   3.1788185e-01  -1.9929888e+00  -1.7204809e+00  -1.2082120e+00   5.6074568e-01   8.4874381e-01   2.0692666e-01  -2.9046009e+00   8.9562786e-01  -1.6871288e-01  -1.3180504e+00  -2.8734509e-01   6.2927074e-01  -2.0384785e+00  -1.4611814e+00  -3.6167017e+00  -2.8301714e+00  -2.0920026e+00  -4.2014980e+00  -3.9473122e+00  -1.2904308e+00  -1.4132659e+00   2.2416154e-01  -1.2194853e+00  -3.4297189e-03  -5.0555733e-01   1.4793353e+00  -4.8047859e-01   5.4590321e-01  -2.6880662e-01  -1.3010876e+00  -1.3401826e+00  -9.4977549e-02
  -4.7069550e-01  -2.1458862e-02   8.9243908e-01   8.7893812e-01   5.4297657e-01   6.7264351e-02  -3.0043357e-01   5.2634389e-01  -3.4659714e-01   1.8915625e-01  -2.5744129e+00  -1.5273737e+00  -1.5215073e+00   8.3298996e-02  -7.3571124e-02  -3.9705831e-01  -3.0510116e+00  -1.0401651e+00   1.3656826e+00   5.3670965e-01  -3.6805386e-01   4.4636318e-01   1.1273089e-01   1.4771924e-01   1.2797841e+00   1.2879851e-01   1.0261439e+00  -8.0279072e-01  -1.9554988e+00   2.0298434e+00  -1.0349495e+00  -1.9352587e+00  -6.7704761e-01   1.0018218e+00   3.9964782e+00   4.2264871e-01  -1.0811019e-01   2.4773461e-01   1.5426705e+00   1.0686959e+00  -5.9806478e+00  -2.4200940e+00   2.0769640e-01  -1.6168881e+00   1.7165634e+00   1.1541989e-01   1.9377942e+00  -1.6790377e+00   1.9093727e+00  -2.0637678e-01   1.6521328e-01  -2.6406971e-02   2.4807574e+00  -4.3263303e-03   2.4774629e+00   4.5074927e-01  -1.0784303e+00  -1.2125622e-01  -1.9676139e+00  -1.6696665e+00  -2.1596607e+00   2.0033060e-01   6.3807330e-01  -2.9528088e-01  -3.1944951e+00   7.7434647e-01   1.0043640e-01  -1.0266940e+00   2.9797176e-01   1.6341523e+00  -2.2931337e+00  -1.2356142e+00  -3.3984847e+00  -2.6713230e+00  -1.9095370e+00  -4.0176002e+00  -2.9668311e+00   2.7733358e-01  -3.3136406e+00  -1.3253689e+00  -1.7962738e+00  -1.1082784e+00  -1.7665514e+00  -5.8094961e-01  -6.0638268e-01   1.7184645e-01  -3.8923082e-01  -2.2559500e+00  -1.1424991e+00  -3.3153194e-01
  -1.2443131e-01  -5.8144815e-01   9.0673640e-01   4.5402299e-01   2.9525334e-01  -4.0158498e-03   3.2819162e-01   4.8505924e-01   3.3242613e-01   4.7513343e-01  -1.0041675e+00  -4.4909563e-01  -1.2358684e-01   8.7648454e-01   1.2012212e+00   4.5887396e-01  -2.3046514e+00  -9.9801793e-01   1.6333084e+00   1.0467338e-01  -9.9930511e-01  -1.0574187e-01   3.5483816e-01  -4.4454915e-02   5.4548694e-01  -4.2898541e-01   6.3326150e-01  -9.7285583e-01  -1.2555589e+00   2.6440581e+00  -1.0531170e+00  -1.7324038e+00  -2.4551182e-01   6.0979939e-01   4.0482026e+00  -4.9587956e-01   4.8399446e-01   1.1482014e+00   9.3125340e-01   6.9578882e-01  -5.5761885e+00  -2.1644526e+00  -3.9598087e-01  -2.6202772e+00   3.7918532e-01  -1.3348182e+00   1.0979952e+00  -2.0628239e+00   2.9096495e-01  -9.1640328e-01  -2.7497163e-01  -1.0140623e+00   1.3491776e+00  -3.4781235e-01   2.2739845e+00   3.3863722e-01  -7.3063772e-01  -1.1474835e+00  -1.7500348e+00  -1.5255868e+00  -9.0911824e-01   1.0655501e+00   2.4158301e+00   5.7469453e-01  -2.4995459e+00   1.9297928e+00  -5.1844919e-01  -1.3834884e+00   2.2789796e-01  -1.0687188e-01  -2.4407975e+00  -1.5521866e+00  -2.4944333e+00  -1.9709777e+00  -1.8564347e+00  -3.7281198e+00  -2.7327687e+00   5.5453308e-01  -2.0623620e+00  -6.7938937e-01  -1.9601651e-02  -1.3992707e-01  -2.6067751e-02   1.9807158e+00   3.3281514e-01   9.8396245e-01  -1.5227309e+00  -1.4309418e+00  -1.0059769e+00  -1.9692169e-02
   9.8052395e-01  -1.0626604e-01   1.3397852e+00   5.6718088e-01   3.8919662e-01  -3.4206514e-01   3.8995138e-01   6.5422782e-01   6.4400000e-01   4.0898251e-01  -5.3864739e-01  -1.3961821e-01   1.3835917e-01   1.0250326e+00   1.4557801e+00   5.0608011e-01  -1.6147872e+00  -2.4888118e-01   2.7027040e+00   6.2324943e-01  -1.8923095e+00   2.0891367e-01   3.9300896e-01   3.4551578e-01   3.8076367e-01   6.0743494e-01   7.7969252e-01  -9.4723384e-01  -1.0360410e+00   1.9490092e+00  -1.2257615e+00  -1.2961136e+00   3.1666588e-01   7.5154658e-01   4.7200399e+00  -3.3649241e-01  -2.0603115e-01   1.3602065e+00   1.1824479e+00   1.6760745e+00  -3.8666268e+00  -1.5818699e+00  -1.8546555e-01  -2.4791978e+00   5.4587875e-02  -9.1330575e-01   2.0140104e+00  -1.3701627e+00   4.5729345e-01  -5.5708328e-01  -2.2799444e-01  -3.8362858e-01   8.4616528e-01   4.6990256e-02   2.7375903e+00   1.1236823e+00   4.4303479e-01  -6.2829739e-01  -2.1550844e+00  -1.9961682e+00  -1.7701595e+00   3.3956540e-01   2.0671588e+00   6.5627204e-01  -2.0093053e+00   1.7780375e+00  -5.6210090e-01  -1.5647275e+00   9.0705464e-01  -1.2431975e-01  -2.7757193e+00  -1.6597175e+00  -2.3029854e+00  -2.0070404e+00  -1.2450800e+00  -3.6447495e+00  -4.5915530e+00  -5.1756570e-01  -1.1769169e+00   1.5015734e-01   8.8481133e-01   6.0495476e-01  -1.3696295e-01   1.7235347e+00   1.7588450e+00   1.6838079e+00  -1.9458546e+00  -1.5526756e+00  -1.0301389e+00  -4.9072637e-01
  -6.8598476e-01  -8.8399980e-01   1.0907568e+00   5.6096040e-01   6.8405666e-01   6.9760022e-01   6.2051972e-01   1.1680125e+00   6.7745428e-01   1.0777836e+00  -1.0720018e+00   3.9657502e-02   6.3132658e-01   1.3323495e+00   9.3398383e-01   7.1556330e-01  -2.6559994e+00  -1.5321895e+00   1.3128080e+00  -1.0693004e-01  -5.4276012e-01   5.2097981e-01   5.1635414e-01   3.5811350e-01   1.9268493e-01   1.0662579e-01   6.2517399e-01  -3.9667214e-01  -2.0519109e+00   2.4692674e+00  -1.2385270e+00  -1.6433997e+00  -6.3055261e-01  -2.4137203e-02   4.0018762e+00   9.0771600e-02   1.8931511e-02   2.2100835e+00   2.9327570e-01   1.2433706e+00  -4.2578825e+00  -1.2274173e+00  -1.3802582e+00  -2.7450301e+00   6.2685495e-01  -1.1703471e-01  -7.4820531e-01  -2.9997045e+00   1.3190761e+00  -3.1055546e-01   2.5888786e-01  -1.8036955e-01   1.1631515e+00  -1.3216353e+00   2.3240419e+00   2.7920523e-01  -1.0136975e+00  -1.1031446e+00  -1.7974833e+00  -1.0485804e+00  -7.3273225e-01   1.1637306e+00   2.6332755e+00   6.3020755e-01  -8.3999728e-01   1.3141431e+00   2.3689676e-01  -5.9529750e-01  -8.5547732e-04   5.5519012e-01  -2.4563630e+00  -1.5692241e+00  -1.9343316e+00  -4.3135132e-01  -1.5503583e+00  -2.0045574e+00  -2.4644457e+00   2.6554187e+00  -3.1551314e+00  -1.7926676e+00  -2.7190030e-01  -8.0163398e-01  -1.1678581e+00   1.2718520e+00   6.5374575e-01   5.5628828e-01  -6.4077273e-01  -1.5785894e+00  -7.2669100e-01   2.0203343e-01
   4.2551287e-01  -7.4384361e-01   1.2946506e+00   2.2412720e-01   6.9543278e-01   2.7483315e-01   1.1415815e+00   1.1283736e+00   1.1380046e+00   8.9275490e-01   3.8602205e-01   8.9348403e-01   1.4740258e+00   1.6651072e+00   1.6280625e+00   9.1006175e-01  -1.7554788e+00  -7.8959886e-01   2.2024950e+00   2.9248238e-01  -9.7590262e-01   3.1835850e-01   2.8567579e-01  -8.2012887e-02  -1.2916433e-01   4.7515084e-01   6.0526560e-01  -4.3027784e-01  -1.5485030e+00   2.5843280e+00  -1.3480125e+00  -1.2324513e+00   5.7474474e-02  -3.0287897e-01   3.8379918e+00  -6.7424698e-01  -4.5567885e-01   3.0090838e+00  -2.7679466e-01   1.4510589e+00  -3.1064007e+00  -5.7931965e-01  -1.6182875e+00  -3.2859272e+00  -8.2111206e-01  -1.1257663e+00  -5.3975626e-01  -2.7260321e+00   2.8816503e-02  -5.2701951e-01  -1.1909259e-01  -2.5470088e-01  -1.0744719e-01  -9.8665267e-01   2.1895969e+00   6.5434060e-01   1.8447863e-01  -1.2830345e+00  -1.5984050e+00  -9.6311147e-01  -2.2099190e-01   1.4398508e+00   3.6725007e+00   1.4513816e+00  -6.9058692e-01   1.7149295e+00  -3.1697652e-01  -8.3258031e-01   4.5700962e-01  -2.9988354e-01  -2.6922388e+00  -1.6701224e+00  -1.5192083e+00   1.3897852e-01  -1.1396297e+00  -1.4551535e+00  -3.2896406e+00   2.0791465e+00  -2.0073758e+00  -5.0187685e-01   1.1908245e+00   1.3524179e-01  -2.8129157e-02   2.4393744e+00   1.6387665e+00   9.8750340e-01  -2.0150338e+00  -1.2198629e+00  -5.2357874e-01   2.8709493e-01
   1.1573888e-01  -9.6731210e-01   1.2562977e+00   3.1549982e-01   8.5340097e-01   7.5299556e-01   9.8204551e-01   1.3461567e+00   1.1879296e+00   1.1976017e+00  -9.3327781e-02   8.2523130e-01   1.2922279e+00   1.8351413e+00   1.1769460e+00   8.9374630e-01  -2.1470435e+00  -1.0729443e+00   1.6961986e+00   9.8084021e-02  -8.5911818e-01   9.4278742e-01   4.6622223e-01   4.6629864e-01  -3.6126951e-01   1.4957863e+00   5.0553355e-01   1.1030637e-01  -1.9862979e+00   2.0285926e+00  -1.5639502e+00  -1.0890634e+00  -9.5312120e-02  -5.8551730e-01   4.0370933e+00  -2.3325678e-02  -4.8923704e-01   3.3107628e+00  -6.1859671e-01   1.6774991e+00  -2.6183341e+00  -5.5794056e-01  -1.8075339e+00  -2.8077641e+00  -5.6984039e-01  -3.4957131e-01  -1.0268450e+00  -2.6973519e+00   6.4564290e-01  -1.4350399e-01   1.8181103e-01   3.0480217e-01  -1.4188032e-01  -1.1706443e+00   1.8976236e+00   6.8116992e-01  -8.5506277e-02  -1.1685119e+00  -1.6911992e+00  -6.9523429e-01  -5.4422595e-01   1.1465759e+00   3.1341471e+00   1.2277365e+00   2.0489619e-01   1.4829436e+00   5.1010720e-01   1.6676195e-02   3.3964442e-01   2.4180811e-01  -2.3555094e+00  -1.2388452e+00  -1.3023387e+00   7.3154159e-01  -8.8673231e-01  -2.5223556e-01  -2.7783220e+00   2.8389533e+00  -2.8441550e+00  -9.7869028e-01   6.7271961e-01  -4.1015101e-01  -7.7706897e-01   1.6172964e+00   1.6665149e+00   8.7230699e-01  -1.3348368e+00  -1.0314534e+00  -4.0195803e-01   2.6433953e-01
  -1.8835228e-01  -8.9866387e-01   1.1718287e+00   4.4640736e-01   9.5937513e-01   1.1602705e+00   7.6702697e-01   1.6469795e+00   1.3952486e+00   1.5036066e+00  -8.5721436e-01   7.6847411e-01   1.0217759e+00   2.2028418e+00   1.0395913e+00   1.0173734e+00  -2.6216980e+00  -1.3812865e+00   1.2569370e+00  -1.6148296e-02  -9.2690926e-01   1.3009400e+00   6.0940512e-01   1.0704904e+00  -7.8755802e-01   2.4386780e+00   3.0591983e-01   5.6340384e-01  -2.1925107e+00   9.4312176e-01  -1.5552624e+00  -6.4424273e-01  -4.1955274e-01  -1.0719096e+00   4.2990051e+00   9.0452145e-01  -7.9302658e-01   3.3571112e+00  -1.1034824e+00   1.9037340e+00  -1.8505378e+00  -6.5832120e-01  -1.7024471e+00  -2.2139703e+00  -3.8235090e-01   4.5153754e-02  -1.3683088e+00  -2.3465697e+00   8.7487503e-01   7.3697277e-02   1.7841914e-01   8.6800507e-01  -5.1444980e-01  -1.1859104e+00   1.1008544e+00   8.3396951e-01  -4.3267979e-01  -1.0819465e+00  -1.9195728e+00  -3.8938573e-01  -8.8773084e-01   1.1870556e+00   2.4952186e+00   8.9041502e-01   7.2384948e-01   1.5572266e+00   1.2371199e+00   8.3709238e-01   1.8487132e-03   3.3940102e-01  -1.6573782e+00  -4.5413791e-01  -1.0065266e+00   1.0360448e+00  -3.1695473e-01   1.5573642e+00  -2.2506981e+00   3.4418269e+00  -3.6112067e+00  -1.6456635e+00   1.5421361e-01  -1.0727745e+00  -1.3883954e+00   6.6562745e-01   1.5866961e+00   9.1964527e-01  -1.8563198e+00  -1.1782176e+00  -2.9761433e-01   6.0308803e-02
   6.8798903e-02  -8.8528380e-01   1.2196123e+00   3.8744326e-01   5.9813038e-01   5.4343837e-01   8.3658292e-01   1.5836931e+00   1.3067009e+00   1.1950418e+00   1.8941386e-01   1.3571705e+00   1.5271737e+00   2.3132129e+00   1.3017927e+00   1.2248222e+00  -1.5835139e+00  -7.1996117e-01   1.5230388e+00   3.6989929e-02  -1.7125141e+00   8.7863891e-01   7.0067871e-01   9.9939692e-01  -1.3531273e+00   1.9536399e+00  -1.6206479e-01   2.5006928e-01  -1.7112340e+00   7.3487660e-01  -1.9777480e+00  -6.1249785e-01   4.5683366e-02  -9.0381409e-01   4.3430565e+00   6.6614764e-01  -5.7392235e-01   3.6079628e+00  -1.1965040e+00   1.9697566e+00  -1.3910434e+00  -1.0823066e+00  -2.2520419e+00  -2.1410521e+00  -9.4356454e-01   2.0289053e-02  -1.6015367e+00  -1.8315283e+00   6.3898137e-01   1.6007708e-01   3.8892137e-02   8.3355071e-01  -8.7843209e-01  -1.0331248e+00   1.1717042e+00   1.3031626e+00  -1.8008229e-01  -1.1285403e+00  -1.7313537e+00  -2.4761271e-01  -1.0416281e+00   5.0460626e-01   1.9621262e+00   1.0553713e+00   8.0089127e-01   1.2347422e+00   1.4278724e+00   1.3042804e+00   4.0351482e-01  -3.7549336e-02  -1.7613084e+00  -1.9577441e-01  -1.2426798e+00   1.5526108e+00  -1.0982535e+00   1.8089356e+00  -3.0858222e+00   2.8275311e+00  -3.1000518e+00  -1.1036665e+00   8.0498900e-01  -7.1981230e-01  -7.8510204e-01   1.0009579e+00   2.5365596e+00   1.5274815e+00  -2.3025852e+00  -7.4450460e-01  -2.5902221e-01  -1.7072035e-01
   2.0419523e-01  -8.3398275e-01   1.0913742e+00   2.9234418e-01   5.5689027e-01   6.4493189e-01   8.6798614e-01   1.6131024e+00   1.4665179e+00   1.2828166e+00   6.0506437e-01   1.7010567e+00   1.9924103e+00   2.4911442e+00   1.4221289e+00   1.6271185e+00  -1.3272587e+00  -5.5218630e-01   1.4680680e+00  -5.0846729e-02  -1.3611831e+00   9.7065625e-01   6.5260034e-01   9.7048608e-01  -1.5883176e+00   2.2218731e+00  -3.5603804e-01   5.0608602e-01  -1.6189469e+00   5.9725404e-01  -2.0863715e+00  -4.5480291e-01  -6.7973685e-02  -1.0125237e+00   3.7009911e+00   4.9388026e-01  -7.6559204e-01   3.6596645e+00  -1.2637256e+00   2.1749087e+00  -3.9699298e-01  -5.3561733e-01  -2.6037435e+00  -1.9032357e+00  -1.0763773e+00   4.0133231e-01  -2.0469595e+00  -1.6088402e+00   8.4734625e-01   5.1529498e-01   3.1579438e-01   1.2894638e+00  -1.1950251e+00  -1.0772728e+00   1.0417180e+00   1.4117003e+00   4.4008686e-02  -8.1574134e-01  -1.6642595e+00   1.1200954e-01  -1.0112230e+00   4.8909286e-01   1.6985018e+00   1.1331985e+00   1.0400027e+00   1.0912462e+00   1.4416586e+00   1.5233017e+00   3.2480870e-01  -7.3631981e-02  -1.5197632e+00   4.6866382e-02  -9.0313199e-01   2.3673305e+00  -1.0305390e+00   2.8988245e+00  -3.1045547e+00   2.8566095e+00  -2.8599941e+00  -6.9194601e-01   9.8869821e-01  -4.1566114e-01  -6.6632205e-01   1.3203415e+00   2.7999249e+00   1.8558872e+00  -1.9026301e+00  -3.0416615e-01  -1.3666556e-01  -1.4824685e-02
  -1.6001150e-01  -6.7263442e-01   9.2263014e-01   4.0674827e-01   7.0997215e-01   1.0326283e+00   7.7870105e-01   1.8516277e+00   1.3777888e+00   1.3706253e+00   2.8514341e-01   1.7385319e+00   1.9754799e+00   2.5802982e+00   1.1393791e+00   1.7191555e+00  -1.5317053e+00  -6.4650243e-01   1.0335880e+00  -1.1971731e-01  -7.5646760e-01   1.0851248e+00   5.4588654e-01   9.3085522e-01  -1.6531094e+00   2.4913186e+00  -4.3013820e-01   8.9773511e-01  -1.7894575e+00   2.2138789e-01  -2.1876211e+00  -4.6392177e-01  -4.7814814e-01  -1.2068406e+00   3.1194523e+00   7.6503670e-01  -9.8888102e-01   3.7221318e+00  -1.3638112e+00   2.3893267e+00  -7.4583795e-03  -4.1121862e-01  -2.8287328e+00  -1.5705113e+00  -8.0142538e-01   9.9291755e-01  -2.6603336e+00  -1.6553572e+00   1.4458665e+00   8.9341340e-01   5.7341025e-01   1.8911356e+00  -1.3506409e+00  -1.3099090e+00   6.7514755e-01   1.4081003e+00  -2.9224445e-01  -4.5589531e-01  -1.6056416e+00   7.0307775e-01  -9.9457772e-01   6.4543472e-01   1.0407412e+00   9.8871412e-01   1.2208873e+00   7.2089849e-01   1.9230683e+00   2.1509540e+00   6.1870609e-03   3.9598179e-01  -1.1818915e+00   4.3179429e-01  -9.0308024e-01   2.9172500e+00  -1.1778283e+00   4.1846884e+00  -2.7149880e+00   3.3093743e+00  -3.5267591e+00  -9.3936635e-01   3.3890026e-01  -8.4967166e-01  -1.2312702e+00   7.0175286e-01   2.4229519e+00   1.6102673e+00  -1.6088637e+00  -3.7037118e-01  -1.2965401e-02   1.3661749e-01
  -2.4567232e-02  -5.0420484e-01   7.3926973e-01   2.8705361e-01   6.3196522e-01   7.9739087e-01   9.6416931e-01   1.8710590e+00   1.2434535e+00   1.2166465e+00   1.3470429e+00   2.3078012e+00   2.6131276e+00   2.5768802e+00   1.2517981e+00   1.9600172e+00  -7.5566029e-01  -1.8598657e-01   1.0945205e+00  -5.2783641e-03  -7.3364921e-01   5.6205954e-01   3.5822157e-01   3.0815227e-01  -1.8572688e+00   1.6797641e+00  -6.1673168e-01   7.3500704e-01  -1.4911400e+00   5.1661587e-01  -2.4163417e+00  -7.0238421e-01  -4.9412165e-01  -1.0549111e+00   2.2438131e+00   1.4364212e-01  -1.0246623e+00   3.6785694e+00  -1.3617088e+00   2.3923007e+00   3.6794120e-01  -1.6281447e-01  -3.3822593e+00  -1.6056907e+00  -1.0011191e+00   1.1675276e+00  -3.0644121e+00  -1.5349632e+00   1.6798797e+00   1.2070830e+00   8.6642006e-01   2.0972611e+00  -1.4133104e+00  -1.5624670e+00   7.3645643e-01   1.5644039e+00  -9.3118838e-02  -2.6183695e-01  -1.1437458e+00   1.3862584e+00  -5.2312065e-01   7.6119779e-01   8.0346581e-01   1.3049121e+00   1.0694370e+00   2.5418290e-01   1.7663605e+00   2.3468451e+00   3.7797701e-02   3.2474452e-01  -1.1710592e+00   3.6637384e-01  -1.0735796e+00   3.4407192e+00  -1.9032623e+00   4.3408237e+00  -3.2110029e+00   2.7961076e+00  -3.3837747e+00  -6.5748302e-01   5.7867193e-01  -6.3356086e-01  -6.4259782e-01   1.0026133e+00   2.5705195e+00   1.7084171e+00  -1.7410335e+00   6.8120097e-02   5.2176712e-02   3.6506850e-01
  -4.9329279e-01  -5.7593642e-01   5.3091622e-01   1.9372394e-01   4.0230878e-01   6.6737204e-01   7.9797595e-01   1.8476589e+00   8.2727567e-01   1.0928904e+00   1.2556278e+00   2.3531527e+00   2.4803396e+00   2.6452362e+00   1.0391698e+00   2.0145492e+00  -7.8693108e-01  -2.0090386e-01   7.4736681e-01  -2.8978365e-01  -4.7640727e-01   2.8130234e-01   3.1206328e-01   2.6772735e-01  -2.0439347e+00   1.5911276e+00  -9.2653794e-01   7.3477235e-01  -1.5273803e+00   1.8134509e-01  -2.4411943e+00  -6.2779791e-01  -5.4590355e-01  -9.2406011e-01   1.8420576e+00   3.1518774e-01  -7.5339915e-01   3.4097507e+00  -1.4033429e+00   2.3010384e+00   6.1444650e-01  -4.3286893e-02  -3.1968460e+00  -1.3874918e+00  -1.1144435e+00   1.0386594e+00  -3.0699092e+00  -1.3515260e+00   1.4509799e+00   9.9167785e-01   7.7725162e-01   1.9808811e+00  -1.6631955e+00  -1.7459042e+00   3.6578363e-01   1.3548777e+00  -5.4078189e-01  -2.2432017e-01  -1.0156921e+00   1.7166445e+00  -2.7251238e-01   7.6373520e-01   2.9014633e-01   1.1685403e+00   1.1371185e+00  -7.1438209e-02   1.9542954e+00   2.7524765e+00  -3.1041893e-01   5.5238660e-01  -8.0771813e-01   8.0775627e-01  -9.3205358e-01   3.8509709e+00  -2.1666811e+00   5.4565927e+00  -2.3916357e+00   2.9822592e+00  -3.7440935e+00  -7.6355908e-01   1.7330019e-01  -8.0503425e-01  -7.5291678e-01   1.0826059e+00   2.2250774e+00   1.5976842e+00  -1.4147952e+00   1.4486511e-01   8.9163195e-02   4.2766665e-01
  -9.4697797e-01  -5.9698699e-01   1.7104998e-02   3.2919974e-01   8.5408576e-01   1.9512517e+00   6.5786937e-01   2.1257063e+00   1.3574456e+00   1.8946949e+00   5.7318171e-01   2.2817361e+00   2.5482873e+00   3.1773152e+00   1.2934443e+00   2.6747417e+00  -1.3310563e+00  -5.5350442e-01  -2.9246718e-01  -5.0083898e-01  -3.2198473e-01   5.9196778e-01   6.6201419e-01   6.9656516e-01  -2.2801751e+00   2.0953442e+00  -9.3215890e-01   1.4780115e+00  -1.0951337e+00  -4.4729403e-01  -2.0975782e+00  -5.4410270e-01  -1.3536140e+00  -1.3401451e+00   1.3154608e+00   4.6304966e-01  -8.1377304e-01   2.8341755e+00  -1.7894460e+00   1.8530081e+00   5.3455176e-02  -9.4086408e-01  -3.4360329e+00  -5.4441721e-01  -1.4286124e-01   1.8541465e+00  -4.3210927e+00  -1.5339196e+00   2.3043025e+00   1.5527589e+00   1.2066763e+00   2.7289183e+00  -1.9528099e+00  -2.1110479e+00  -8.3947486e-01   1.2304071e+00  -1.4835056e+00  -6.7687946e-02  -1.2765430e+00   2.6608437e+00  -3.4525803e-01   1.6004618e+00  -2.8886186e-01   9.3179565e-01   1.4686021e+00   5.8255357e-01   2.4999467e+00   3.3577969e+00  -8.7563475e-01   3.6475259e-01   2.3408754e-01   1.5658572e+00  -6.4551100e-01   3.5887543e+00  -1.9210150e+00   6.1978764e+00  -1.3494168e+00   2.9654205e+00  -4.4591631e+00  -1.1398741e+00  -5.6567769e-01  -1.2900097e+00  -8.9098236e-01   7.2070200e-01   1.4379664e+00   1.7157691e+00  -1.2443566e+00   6.9298869e-01   6.1121700e-02   5.1939822e-01
  -4.3573935e-01  -2.4692406e-01   1.4793416e-01   2.2772321e-01   3.0466668e-01   7.4080103e-01   3.6350296e-01   1.6841677e+00   5.7669037e-01   1.0442781e+00   1.1856328e+00   2.1852777e+00   2.1586734e+00   2.5082893e+00   9.4271953e-01   2.2337901e+00  -5.2235882e-01   5.5884631e-02   4.3538050e-01  -2.9505182e-01  -2.8329306e-01  -3.0523596e-03   4.4323365e-01   3.4668575e-01  -1.8923233e+00   1.7386475e+00  -1.0095063e+00   8.8793013e-01  -9.5397339e-01  -5.0340872e-01  -2.4713032e+00  -8.4650991e-01  -8.5827882e-01  -4.7993841e-01   1.0311331e+00   1.5463505e-01  -5.6811414e-01   2.1209550e+00  -5.6316899e-01   2.2357838e+00   1.3650516e+00  -2.2754009e-01  -2.9725466e+00  -5.7339311e-01  -7.2176637e-01   1.5025053e+00  -2.7228397e+00  -6.5551001e-01   1.9837648e+00   1.2636970e+00   1.2245949e+00   2.3971887e+00  -1.3255117e+00  -1.6456748e+00   1.3552577e-01   1.3937859e+00  -6.9349675e-01   4.1546897e-01  -9.8376435e-01   2.3684997e+00  -7.9407108e-01   6.1963945e-01  -1.3100387e+00   6.9528063e-01   1.0785322e+00  -3.2362059e-01   1.9915166e+00   3.0450502e+00  -3.2226920e-01   8.0131692e-01  -1.0558698e-02   1.2614339e+00  -6.9262117e-01   3.6516879e+00  -2.4570349e+00   5.3889493e+00  -2.2753433e+00   1.4429097e+00  -3.9001946e+00  -7.3032084e-01  -1.1619109e-01  -6.7472918e-01  -6.1202639e-01   7.1532254e-01   2.2594173e+00   2.1700375e+00  -5.8175814e-01   7.9290181e-01   1.8921906e-02   3.2213505e-01
  -2.1600161e-01  -4.4522631e-02  -5.1171404e-03   2.3617678e-01   1.7219861e-01   3.7516228e-01   3.1533203e-01   1.6079628e+00   4.8155076e-01   7.0225882e-01   1.7954514e+00   2.5113894e+00   2.4166615e+00   2.5865495e+00   1.4019484e+00   2.4843737e+00   2.5206925e-01   7.8612677e-01   6.0999834e-01  -2.1877675e-01  -9.9029961e-01  -5.1913364e-01   4.0156371e-01   9.6596153e-03  -2.1563161e+00   9.5319270e-01  -1.1196270e+00   5.9452301e-01  -1.5610504e-01  -5.3553302e-01  -2.6102064e+00  -1.0484059e+00  -6.5327784e-01   4.7722209e-03   8.1085666e-01  -4.9562320e-01  -1.9257833e-01   1.7754763e+00  -2.7670865e-01   2.1814080e+00   8.3170089e-01  -1.1559117e+00  -3.1633858e+00  -6.1733686e-01  -8.6702627e-01   1.3671679e+00  -2.6621659e+00  -5.6023812e-01   2.0624250e+00   1.2768065e+00   1.1184063e+00   2.3192573e+00  -1.5079362e+00  -1.3085025e+00   1.1405054e-01   1.6454357e+00  -7.7827254e-01   4.6319462e-01  -9.8281261e-01   2.6331516e+00  -1.0290252e+00   4.5166968e-01  -1.9870292e+00   7.5690853e-01   4.4039787e-01  -3.1823013e-01   1.8055481e+00   2.9566137e+00  -2.8193254e-02   5.2797107e-01  -9.7430620e-02   1.4274413e+00  -1.0620125e+00   3.1590789e+00  -3.4362234e+00   4.5805451e+00  -2.6363704e+00   4.7664969e-02  -3.4160768e+00   2.9704695e-02   2.0239740e-01  -2.0751010e-01  -2.2019347e-02   1.1921263e+00   2.5150540e+00   2.6969124e+00  -8.2227961e-01   1.0449848e+00  -7.1618648e-02   2.2288386e-01
  -5.0909328e-01  -1.0982064e-01  -2.3976716e-01   5.2080662e-02   2.1861005e-01   3.3185719e-01   1.7585591e-01   1.4656966e+00   2.1535405e-01   6.2589890e-01   1.6601225e+00   2.3457854e+00   2.2956042e+00   2.3126021e+00   1.0976578e+00   2.4068737e+00  -3.9698726e-02   6.1830413e-01   4.0642329e-01  -2.5315120e-01  -1.7880374e-01  -5.3430096e-01   2.6911450e-01  -2.4332819e-01  -1.7506004e+00   6.5970099e-01  -9.1252456e-01   5.9775947e-01  -3.6636026e-01  -2.3623758e-01  -2.3586558e+00  -1.2877459e+00  -9.5478616e-01   3.0042962e-01  -3.0220323e-02  -8.3684411e-01  -2.8373429e-01   1.0630733e+00  -2.5602121e-02   1.9339553e+00   1.0255195e+00  -5.4977093e-01  -3.2425181e+00  -5.6154747e-01  -6.6007823e-01   1.5356126e+00  -2.8642288e+00  -9.4561387e-01   2.3508185e+00   1.3100181e+00   1.4565707e+00   2.4288299e+00  -1.0171336e+00  -1.4078057e+00   1.7542162e-01   1.1541855e+00  -1.0248407e+00   7.2734048e-01  -8.0321830e-01   2.9758506e+00  -9.6591938e-01   6.4324748e-01  -2.1729640e+00   5.5957500e-01   2.9735537e-01  -7.6642025e-01   1.4007503e+00   2.6746712e+00  -1.0104209e-01   1.1759051e+00   1.8866278e-01   1.4011673e+00  -7.5508739e-01   3.3748063e+00  -3.4611275e+00   4.2360531e+00  -1.7475886e+00   6.4130918e-02  -3.9261378e+00  -3.2149432e-01  -1.7383880e-01  -2.5796531e-01  -2.2032623e-01   1.0863758e+00   1.9796602e+00   2.4165044e+00   5.6739870e-01   1.1948158e+00  -3.1837377e-02   5.1863591e-01
  -4.5146328e-01   1.5194848e-01  -3.4742018e-01   6.5411098e-02   3.9780317e-01   5.8971617e-01   1.9099556e-01   1.4538514e+00   2.3905641e-01   5.7351976e-01   1.4622175e+00   2.1064309e+00   2.2264306e+00   2.0957848e+00   1.1536173e+00   2.4077593e+00  -1.8726585e-01   6.5387936e-01   3.9256007e-01  -2.0623798e-01   6.9050042e-01  -6.5344756e-01   5.3321973e-02  -5.6809735e-01  -1.2198980e+00   5.2703982e-01  -5.6344666e-01   7.8791503e-01  -1.7298926e-01  -2.3253629e-01  -2.1021572e+00  -1.3952348e+00  -1.2931819e+00   4.2907811e-01  -9.9228115e-01  -1.1992583e+00  -3.7090647e-01   5.3865296e-01   5.5157415e-01   1.9184598e+00   1.4657850e+00  -1.3872631e-01  -2.8777182e+00  -6.2801990e-01  -3.4106149e-01   1.7196442e+00  -2.7143609e+00  -1.3011769e+00   2.7329815e+00   1.4048704e+00   1.7129174e+00   2.6533599e+00  -8.7462215e-01  -1.4285132e+00   2.6048660e-01   8.4896196e-01  -1.0737396e+00   1.0518439e+00  -8.5494646e-01   3.2427241e+00  -8.7525043e-01   1.1289368e+00  -2.3452550e+00   4.3007668e-01  -1.8871143e-02  -8.5860370e-01   8.3879338e-01   2.1213943e+00  -3.1820218e-01   1.3319108e+00   2.8974355e-01   1.2604029e+00  -4.7659695e-01   3.1029609e+00  -3.3941587e+00   3.9537580e+00  -1.2746382e+00  -4.1777257e-01  -3.8423829e+00  -2.0897849e-01  -4.4616104e-01  -1.0119715e-01  -4.6434563e-01   1.1325363e+00   1.4062134e+00   2.1899592e+00   1.1660787e+00   1.0952467e+00  -2.2819314e-02   7.1190954e-01
  -7.3546843e-01   1.3974828e-01  -3.7623726e-01  -6.7692113e-02   3.2058011e-01  -3.9309685e-02   9.8409671e-02   1.2035492e+00  -5.3764498e-01  -4.4303256e-02   1.6341366e+00   1.9007580e+00   1.6951277e+00   1.5134456e+00   6.9355828e-01   1.6946378e+00   5.8121441e-02   7.8262514e-01   4.9134727e-01  -9.0522102e-02   7.6334748e-01  -1.2398837e+00  -8.6643432e-02  -1.0480243e+00  -6.7888133e-01  -3.2661745e-01  -2.9784138e-01   2.7828060e-01  -1.0298695e-01  -5.5487870e-03  -1.8929952e+00  -1.7668811e+00  -9.5422333e-01   1.0411981e+00  -1.0122478e+00  -1.4038737e+00   7.2148660e-02   2.8232998e-02   9.8068366e-01   1.5499794e+00   9.6198107e-01  -2.5584734e-01  -2.6236112e+00  -8.4756321e-01  -7.4200075e-01   9.8516853e-01  -2.1162293e+00  -1.4263749e+00   2.1619473e+00   7.5830170e-01   1.5056329e+00   1.8867702e+00  -2.4138792e-01  -1.4745350e+00   4.9164425e-01   4.9640753e-01  -1.3054604e+00   8.6614792e-01  -4.3227462e-01   3.2375985e+00  -5.4556124e-01   9.0792521e-01  -2.5614402e+00   3.4752043e-01  -4.6858188e-02  -1.6041264e+00   6.2109847e-01   2.0800557e+00  -1.6006276e-01   1.8682376e+00   3.1995166e-01   9.7944711e-01  -7.6083012e-01   2.5292002e+00  -3.9793574e+00   2.5256350e+00  -7.9909360e-01  -1.0051154e+00  -4.2683729e+00  -7.4565413e-01  -6.0458120e-01  -3.9721689e-01  -3.0569176e-01   7.1014751e-01   1.1251751e+00   1.6027690e+00   1.3871867e+00   9.2156506e-01  -4.3658930e-02   6.8957602e-01
  -7.0311718e-01   1.8223259e-01  -4.8775984e-01   5.1313480e-02   8.5831646e-01   8.4240968e-01  -2.2850758e-01   1.1861624e+00  -2.6404307e-01   2.9513291e-01   3.2191380e-01   1.0487209e+00   9.4016438e-01   1.2658038e+00   3.1343835e-01   1.5129534e+00  -9.4082079e-01   4.3844747e-01   1.1577297e-01  -6.5219947e-02   1.6118380e+00  -2.4331930e-01   1.1822284e-02  -4.8869791e-01   9.5103035e-02   1.0846814e+00   3.9047631e-01   1.0515468e+00  -3.0181466e-01  -5.0340385e-01  -1.3971089e+00  -1.6417901e+00  -1.4448406e+00   1.1115515e+00  -1.3058743e+00  -1.1454919e+00  -2.0033692e-01  -8.1941906e-01   1.4618565e+00   1.5921614e+00   1.2165904e+00  -1.1969573e-01  -1.9660312e+00  -1.9074367e-01   2.4573696e-01   1.9367767e+00  -1.8036561e+00  -1.7446637e+00   3.1939424e+00   1.2006323e+00   2.0640203e+00   2.6228408e+00   2.7479343e-01  -1.2091960e+00   3.3261473e-01   1.0114319e-01  -1.5202149e+00   1.3870614e+00  -9.2276801e-01   3.1757925e+00  -1.3534840e+00   9.9636646e-01  -3.1316926e+00  -2.5344170e-01   2.5894524e-01  -1.4613935e+00   5.4647214e-01   1.6858997e+00  -2.5779989e-01   2.6118455e+00   8.2003737e-01   1.1764094e+00  -2.0947883e-01   1.8676604e+00  -3.0050274e+00   2.0495983e+00   2.5604249e-01  -1.3417824e+00  -4.7883396e+00  -9.3417284e-01  -1.4105739e+00  -5.4391915e-01  -1.3663833e+00  -1.7380189e-01   4.1489359e-01   1.3747334e+00   3.1465580e+00   9.7619406e-01  -9.7164030e-02   7.0230136e-01
  -1.0526046e+00   3.2256768e-01  -3.6912686e-01   2.9015000e-01   9.0635961e-01   6.4527407e-01  -7.5384992e-01   1.1260196e+00  -6.7869011e-01  -1.4148656e-02  -1.2592330e+00   1.0395950e-02  -6.3325363e-01   7.0170317e-01  -3.6899360e-01   5.6009291e-01  -1.6629172e+00   2.2682438e-01  -2.6101175e-02   1.9470234e-01   1.4662614e+00  -4.1199444e-02   6.7540327e-02   7.7476708e-02   6.5016574e-01   1.5356841e+00   7.4922241e-01   1.0096132e+00  -6.1628027e-01  -1.5913758e+00  -1.1419846e+00  -1.4989538e+00  -1.4371174e+00   1.4236695e+00  -4.4720817e-01   8.0664997e-02  -1.4905852e-01  -1.6035463e+00   1.8222696e+00   1.4655994e+00   9.9920306e-01  -9.4711219e-01  -1.1268752e+00   1.3091224e-01   6.9400792e-01   1.9979189e+00  -9.3025039e-01  -1.7209472e+00   3.4406598e+00   9.2737481e-01   1.7661374e+00   2.5971090e+00   7.9620770e-01  -6.8475815e-01   1.4127045e-01  -7.6872683e-02  -2.0842734e+00   1.3919489e+00  -1.2118076e+00   2.8448907e+00  -2.3501240e+00   4.5450693e-01  -4.2047190e+00  -1.1190801e+00   8.1490828e-02  -1.8041370e+00   7.8900778e-01   1.7403354e+00  -9.0759499e-02   3.4007584e+00   1.1037203e+00   1.5910740e+00  -3.9350552e-01   6.4057617e-01  -2.8399576e+00   1.2208554e+00   1.1561192e+00  -1.5667855e+00  -5.8279735e+00  -1.9701085e+00  -2.4220303e+00  -1.4518542e+00  -2.5937878e+00  -2.1987761e+00  -2.2557063e-01   8.2119711e-01   3.2513429e+00   1.0860531e-01  -1.8884607e-01   1.4208730e-01
  -4.6300964e-01   1.8969780e-01  -2.8448153e-01  -1.1249261e-01   6.8853724e-01  -1.4754171e-01  -3.5715461e-01   6.6014840e-01  -7.6192497e-01  -4.7609187e-01   3.5785791e-01   4.5844946e-01   8.1692897e-02   3.6304773e-01   1.3921208e-01   5.4347832e-01  -5.2560749e-01   6.9843565e-01   7.1054007e-01   2.7048356e-01   1.1120122e+00  -7.0749988e-01   1.3134305e-01  -4.9212608e-01   1.0198252e+00   3.6061984e-01   9.4443164e-01   3.3754925e-01   6.4275252e-02  -7.5907494e-01  -7.0474196e-01  -1.5726120e+00  -8.2304519e-01   2.0755348e+00  -7.3056504e-01  -1.0722458e+00   3.1592788e-01  -2.0198448e+00   2.2788763e+00   1.0649107e+00   1.3475532e+00  -4.2592503e-01  -1.1151316e+00  -4.0537953e-01  -4.3756766e-02   9.9018056e-01  -4.1194364e-01  -1.7250282e+00   2.3608217e+00   3.6558284e-01   1.7245664e+00   1.5065787e+00   1.1902145e+00  -7.3099453e-01   7.2411168e-01  -3.3918329e-01  -1.3714365e+00   9.5872220e-01  -6.6755603e-01   2.4430367e+00  -1.4720738e+00   4.0684604e-01  -3.2856153e+00  -6.9633479e-01   4.2241240e-01  -1.8599523e+00  -4.0765827e-01   6.7256606e-01   2.5341749e-01   2.5504457e+00   8.7711280e-01   7.9945264e-01  -1.3989564e-02   3.8510458e-01  -3.0525935e+00  -8.4238738e-01   7.3105327e-01  -2.9197453e+00  -4.4419699e+00  -1.5282514e+00  -9.8667425e-01  -3.6582553e-01  -1.0419527e+00  -6.0557224e-01   5.1549189e-01   1.1835494e+00   3.2078714e+00   7.6839644e-01  -2.8975882e-01   2.6167925e-01
  -7.5872729e-01  -8.1231437e-02  -3.2372494e-01  -1.6246469e-01   9.6781103e-01   2.4479004e-01  -2.9367991e-01   6.2665647e-01  -5.5688278e-01  -3.3138482e-01  -1.0897029e-01   1.6623977e-01   4.9011900e-02   1.6152008e-01   7.1791574e-02   4.5858258e-01  -9.9205109e-01   3.7968180e-01   4.7205285e-01   2.0699308e-01   1.6838835e+00  -2.0471666e-01   1.9601683e-01  -3.4712856e-01   1.5013284e+00   3.3211484e-01   1.3582641e+00   5.9106685e-01  -1.9017746e-01  -5.2313496e-01  -1.5559283e-01  -1.4315639e+00  -1.0763136e+00   2.2190433e+00  -8.9025509e-01  -9.3699264e-01   3.1429866e-01  -2.2355447e+00   2.2124725e+00   7.9205438e-01   1.0747437e+00  -3.7454769e-01  -1.3673636e+00  -5.6670822e-01   4.4395288e-01   1.3753662e+00  -1.2234388e+00  -2.6900954e+00   2.8456440e+00   5.0409229e-01   1.9615318e+00   1.5394013e+00   1.4514339e+00  -8.1265277e-01   6.8418095e-01  -8.9765381e-01  -1.7290277e+00   8.4143166e-01  -6.8381944e-01   2.3297875e+00  -1.3835463e+00   6.0181970e-01  -2.8992808e+00  -9.0044067e-01   7.9894255e-01  -1.8286089e+00  -7.8711445e-01   6.7539260e-02   1.7319484e-01   2.7931309e+00   8.8936080e-01   6.6313743e-01   3.9502880e-01   2.6547856e-01  -2.8465093e+00  -1.5892255e+00   1.9433394e+00  -2.2980201e+00  -4.5740727e+00  -1.7952413e+00  -1.2429247e+00  -3.5440591e-01  -1.5375596e+00  -6.7057590e-01  -1.1049544e-01   7.8138343e-01   4.4042640e+00   7.0448908e-01  -2.8656090e-01   4.8927963e-01
  -5.2383929e-01  -2.5285075e-01  -1.7496315e-01  -3.0982439e-01   1.0778844e+00   4.4638857e-02  -1.7508784e-01   4.2311627e-01  -5.6136228e-01  -5.4500738e-01  -2.7621160e-01  -1.6673085e-01  -3.9133567e-01  -2.1321351e-01  -7.5557574e-02  -1.3679330e-01  -1.0888492e+00   4.5899166e-01   7.2981043e-01   4.8505849e-01   1.7561553e+00   2.9111903e-02   1.3133479e-01  -2.9809972e-01   2.0167969e+00   5.6585071e-01   1.7410734e+00   5.9220870e-01  -4.0113459e-01  -5.3676668e-01   2.8278130e-01  -1.0237697e+00  -6.7312494e-01   2.4214606e+00  -4.8694167e-01  -6.1400614e-01   2.1109919e-01  -2.1751734e+00   1.9339412e+00   5.7167489e-01   9.3315372e-01  -2.4858911e-01  -1.1225096e+00  -9.9725704e-01   1.4658736e-01   9.0007859e-01  -8.9580712e-01  -3.1165497e+00   2.3672889e+00   2.4273128e-01   1.6955874e+00   1.2203219e+00   1.0844473e+00  -4.8651162e-01   5.7205866e-01  -1.2139941e+00  -1.5094042e+00   5.0538514e-01  -5.4104044e-01   2.0337087e+00  -1.1536336e+00   6.6775024e-01  -2.1522960e+00  -8.6257543e-01   9.8711407e-01  -1.6631952e+00  -1.3005377e+00  -5.7903814e-01   3.8795483e-01   2.7832514e+00   6.3243161e-01   5.0453009e-01   5.9887292e-01  -1.8418450e-01  -2.5305095e+00  -2.3975801e+00   2.7614419e+00  -2.1908856e+00  -4.3521508e+00  -1.5400758e+00  -1.0940887e+00  -2.0588017e-01  -1.6853333e+00  -8.2589844e-01  -5.1638889e-01   2.7991737e-01   4.3593473e+00   4.2289186e-01  -2.7191034e-01   5.1750918e-01
  -8.6052234e-02  -2.8590376e-01  -1.2609107e-02  -4.0225251e-01   1.3169169e+00   8.3888767e-03   8.5660894e-02   2.8694690e-01  -3.1490220e-01  -6.6006244e-01   8.1403625e-02  -2.3565557e-01  -2.5466242e-01  -5.7530985e-01  -7.5326069e-02  -4.1489395e-01  -8.0918305e-01   6.9614582e-01   1.0679730e+00   7.3296540e-01   1.7343286e+00   3.5062551e-01   1.1175999e-01  -3.4894870e-01   2.5199349e+00   6.1819468e-01   2.2048937e+00   6.2435140e-01  -3.9609505e-01  -3.5535091e-01   7.6027592e-01  -7.0854240e-01  -4.7987318e-01   2.6381389e+00  -3.8227566e-01  -6.7781252e-01   5.1741848e-02  -2.2190279e+00   1.9823625e+00   6.1550949e-01   1.1542761e+00   6.7403555e-02  -1.0338468e+00  -1.0550148e+00   2.0836348e-01   1.0859665e+00  -6.8443088e-01  -3.3119924e+00   2.4792552e+00   4.6472631e-01   1.8908485e+00   1.1789798e+00   1.2771516e+00  -3.6197906e-01   7.9913764e-01  -1.2927951e+00  -1.0097094e+00   4.0164193e-01  -3.5868221e-01   1.6443345e+00  -9.0246690e-01   4.9717707e-01  -1.6353855e+00  -7.6915615e-01   1.4192465e+00  -1.7323183e+00  -1.8642883e+00  -1.3008435e+00   5.6462275e-01   2.5682649e+00   4.2701412e-01   1.4668528e-01   7.3968012e-01  -5.4395425e-01  -2.1790540e+00  -3.4799377e+00   2.7086739e+00  -2.5461725e+00  -3.7684668e+00  -1.2410844e+00  -7.0970293e-01   1.8592017e-01  -1.5657496e+00  -8.0375549e-01  -4.9452444e-01   7.5391625e-02   4.4761879e+00   5.2957351e-01  -3.3587449e-01   5.5275053e-01
  -5.6790170e-01  -6.8281866e-01   7.8644732e-02  -3.1760728e-01   1.3667305e+00   8.3196461e-02  -8.5560776e-02   2.7215311e-01  -3.6984114e-01  -5.9978930e-01  -1.0146524e+00  -7.9866967e-01  -1.2048363e+00  -7.0371729e-01  -4.6341828e-01  -1.0360125e+00  -1.3330771e+00   4.1518148e-01   6.7633902e-01   7.8394021e-01   9.5153277e-01   8.2110655e-01   4.1764988e-01   4.6194244e-01   2.5535812e+00   1.1116403e+00   2.2570997e+00   7.0660644e-01  -8.2428310e-01  -1.1738609e+00   1.2083559e+00  -3.2251684e-02  -2.3457497e-01   2.7155060e+00   1.1586644e+00   9.2666413e-01   2.9291405e-01  -2.1739390e+00   1.2361718e+00   2.6505113e-01   1.9177262e-01  -1.0673827e+00  -8.7048315e-01  -9.4468715e-01   4.0938337e-01   9.5530996e-01  -8.8193617e-01  -3.5609294e+00   2.2693050e+00   2.1826470e-01   1.3949967e+00   8.1965014e-01   8.7613821e-01  -1.9275847e-01   5.2432566e-02  -1.4862198e+00  -1.6535070e+00  -2.5310517e-01  -3.9517008e-01   1.2442032e+00  -1.0310677e+00   1.4882890e-01  -1.5868542e+00  -1.1683772e+00   2.0513774e+00  -1.4561352e+00  -1.4189932e+00  -1.1159048e+00   5.5542910e-01   2.5968359e+00   5.6622715e-01   6.4148200e-01   6.8074741e-01  -1.3028723e+00  -1.9666426e+00  -3.6815571e+00   4.1031971e+00  -1.6413927e+00  -4.3297093e+00  -1.8011616e+00  -1.2609552e+00  -4.7182282e-01  -2.2687517e+00  -1.9628561e+00  -1.1462866e+00  -4.7664841e-01   3.9547053e+00   3.0759280e-02  -4.2713040e-01   1.8805874e-01
  -2.7787967e-01  -6.4124087e-01   3.5241162e-01  -1.5357776e-01   1.3876090e+00   1.6329216e-02  -3.2509981e-01   2.0728581e-01  -1.8590588e-01  -5.5323667e-01  -2.0335408e+00  -1.4746680e+00  -2.1294732e+00  -9.3881853e-01  -7.7006973e-01  -1.5563538e+00  -1.5874255e+00   5.0219647e-01   8.5818623e-01   1.0659399e+00   1.7746350e-01   1.5127383e+00   6.7128135e-01   1.5170928e+00   2.7266632e+00   2.3474251e+00   2.4061799e+00   8.8056143e-01  -1.1487564e+00  -2.4628108e+00   1.6814404e+00   1.0031302e+00   6.4955176e-02   2.8350902e+00   2.6140453e+00   2.5968262e+00  -2.3770736e-02  -2.4416378e+00   1.0440614e+00   5.8683560e-01   7.1282791e-01  -1.2872153e+00  -6.9481296e-02  -3.7611429e-01   8.0195802e-01   1.3822978e+00   6.1925972e-02  -2.9339257e+00   2.3960645e+00   4.2435075e-01   1.1669058e+00   1.0476006e+00   4.5622506e-01   3.3057721e-01  -3.1673245e-01  -1.2126299e+00  -1.4111336e+00  -2.9083960e-01  -7.2414898e-01   4.5171627e-01  -1.7238409e+00  -5.9401169e-01  -1.9064629e+00  -1.7059530e+00   2.6044493e+00  -1.2282798e+00  -1.2927238e+00  -1.3688981e+00   6.6528764e-01   2.4575124e+00   6.5896370e-01   1.0870201e+00   8.0495473e-01  -2.1388924e+00  -1.0067112e+00  -3.5619074e+00   4.2897501e+00  -1.6692378e+00  -4.0568502e+00  -1.6929528e+00  -1.4639431e+00  -5.3759715e-01  -3.0653055e+00  -3.2111165e+00  -1.1936810e+00  -5.0843688e-01   3.3661508e+00  -4.4746705e-01  -6.0752898e-01  -4.2793435e-01
  -5.3382183e-01  -8.8830149e-01   4.8670284e-01  -1.3189893e-01   1.3993551e+00  -2.8488243e-02  -2.7508545e-01   1.7151581e-01  -6.6507989e-02  -5.9547611e-01  -2.4464627e+00  -1.6653977e+00  -2.4356135e+00  -1.0790514e+00  -9.7787781e-01  -1.9035800e+00  -1.7203354e+00   3.5498484e-01   6.7693299e-01   1.0693817e+00  -2.5536800e-01   1.8453259e+00   8.1246069e-01   1.9452566e+00   2.7777019e+00   2.5015407e+00   2.4296147e+00   8.9250767e-01  -1.4955161e+00  -2.8529168e+00   2.1118216e+00   1.6303629e+00   1.3658152e-01   2.7764539e+00   3.6218968e+00   3.7161131e+00   2.8617280e-02  -2.1665390e+00   5.4830840e-01   5.7112546e-01   3.8701305e-01  -1.6816409e+00  -1.3084428e-01  -2.6170529e-01   7.9910944e-01   1.3285361e+00  -2.3515121e-01  -2.9478288e+00   2.1556661e+00   4.0785462e-01   8.7747304e-01   7.6716405e-01   2.2213828e-01   3.9614343e-01  -7.0601536e-01  -1.2170869e+00  -1.5515024e+00  -7.7166459e-01  -5.4775209e-01  -1.2033917e-02  -1.4810963e+00  -9.5912574e-01  -1.6489011e+00  -1.8834496e+00   3.1885199e+00  -1.1226884e+00  -1.1367567e+00  -1.3693477e+00   5.5529547e-01   2.1365886e+00   6.9451386e-01   1.3215769e+00   7.6121718e-01  -2.3294291e+00  -7.3214007e-01  -3.4566762e+00   4.9753573e+00  -7.7934774e-01  -4.0693545e+00  -1.9113093e+00  -1.5670164e+00  -8.0244409e-01  -3.3201405e+00  -3.7964255e+00  -1.4315627e+00  -8.1766484e-01   2.6697507e+00  -7.2765633e-01  -6.6159754e-01  -5.9389314e-01
  -1.6763021e-02  -1.1755916e+00   6.7977254e-01  -3.6073968e-01   1.2164230e+00  -6.0612863e-01   1.4820737e-01  -1.2497513e-01   1.5725621e-01  -8.4957348e-01  -1.1919507e+00  -1.1980320e+00  -1.8437028e+00  -1.2261962e+00  -7.1463389e-01  -1.9748873e+00  -6.5816362e-01   1.0083747e+00   1.0951524e+00   1.2678700e+00  -1.1848166e+00   1.7590425e+00   9.2527391e-01   1.8748707e+00   2.6760376e+00   2.0090492e+00   2.3105714e+00   5.2714628e-01  -1.2489599e+00  -2.5032627e+00   2.3709575e+00   2.1610499e+00   7.9454987e-01   2.9671827e+00   4.2881012e+00   3.7196847e+00   1.2940285e-01  -1.6269141e+00   7.6018922e-02   4.9378070e-01   1.0901725e-01  -1.8200904e+00  -6.3439700e-01  -4.0927240e-01   1.4729904e-01   1.0014158e+00  -3.8869678e-01  -2.6603844e+00   1.4381023e+00   4.9767842e-01   6.2274129e-01   2.8131072e-01  -3.8523358e-01   5.4067284e-01  -6.4632061e-01  -8.7872274e-01  -8.7232976e-01  -1.2791255e+00  -6.9535754e-02  -4.9407157e-01  -8.5345590e-01  -1.5506684e+00  -8.0589542e-01  -1.4211279e+00   3.6162615e+00  -9.8934479e-01  -1.5316915e+00  -1.7481760e+00   9.3111471e-01   1.1648489e+00   2.3821962e-01   1.1497341e+00   5.2608297e-01  -2.2190428e+00  -9.1415519e-01  -4.1650443e+00   4.4461650e+00  -9.0099318e-01  -2.8023735e+00  -7.8423314e-01  -4.9087118e-01  -3.3547440e-02  -2.3347827e+00  -3.0494532e+00  -8.1812142e-01  -6.0470850e-01   1.7817946e+00  -2.6642690e-01  -7.4764725e-01  -6.5959685e-01
  -6.5468140e-01  -1.4352687e+00   6.1778226e-01  -3.4058447e-01   1.4910500e+00   2.6990524e-01   4.6226950e-01   9.4687516e-02   7.8885909e-01  -2.5598394e-01  -1.7879462e+00  -1.2896832e+00  -1.4867552e+00  -1.1684416e+00  -8.5355418e-01  -1.7349158e+00  -1.3640230e+00   3.6146784e-01   3.5667487e-01   1.0769460e+00  -2.3476113e-01   2.3311286e+00   8.8562843e-01   2.0871462e+00   2.8330793e+00   2.0646159e+00   2.3518803e+00   1.0690442e+00  -1.9386809e+00  -2.4871025e+00   2.9914200e+00   2.8035684e+00  -8.6424833e-02   2.2771401e+00   3.9655358e+00   4.7730809e+00  -3.1887596e-01  -1.2287822e+00  -5.6678259e-01   4.3942875e-01   3.3039576e-01  -1.2755291e+00  -1.2130437e+00  -1.8427790e-01   8.3876201e-01   1.9061490e+00  -2.1514779e+00  -3.3173008e+00   2.0952180e+00   1.1707810e+00   9.1668586e-01   7.6506076e-01  -7.1386158e-01  -9.9494953e-02  -1.1665601e+00  -1.1634357e+00  -1.2690628e+00  -1.4058155e+00   1.1547872e-01  -4.1054602e-01  -7.2200674e-02  -1.0875318e+00  -1.1946493e-01  -1.5140430e+00   4.1868574e+00  -8.8066948e-01  -1.6087530e+00  -1.9032953e+00   1.4828767e-01   8.6571979e-01   4.8415559e-01   1.3497436e+00   8.9888223e-01  -1.4488142e+00  -1.9228209e-01  -2.7324632e+00   5.7341267e+00   1.4589903e+00  -3.0139779e+00  -1.1479171e+00  -1.1201510e+00  -4.2333419e-01  -3.0469637e+00  -3.4629604e+00  -1.8914463e+00  -1.3179005e+00   1.8657662e+00  -4.4502821e-01  -6.7507184e-01  -3.2230115e-01
  -2.0327126e-01  -1.3370832e+00   8.0486231e-01  -2.3074706e-01   1.9238700e+00   5.2883450e-01   4.6246326e-01   1.0547766e-01   9.7914265e-01  -3.7418290e-01  -2.2559932e+00  -1.6486690e+00  -2.0218277e+00  -1.4382337e+00  -1.5755281e+00  -2.3274639e+00  -1.5400342e+00   7.8276782e-01   3.2963039e-01   1.3670187e+00  -1.2504162e-01   3.3245337e+00   6.5144615e-01   2.3560387e+00   3.2051920e+00   3.6743922e+00   2.7452493e+00   1.6520450e+00  -2.4747747e+00  -2.9197850e+00   3.2357498e+00   3.5025382e+00   5.6733597e-02   2.0260245e+00   4.5906605e+00   5.5309441e+00  -1.0039632e+00  -5.3210711e-01  -9.2230822e-01   1.2740871e+00   1.6604974e-01  -8.9538716e-01  -7.3323846e-01   5.1045741e-01   8.3184156e-01   2.6103473e+00  -1.3190013e+00  -2.7235820e+00   2.4276034e+00   1.9006761e+00   9.8335751e-01   1.5455514e+00  -1.3302949e+00   4.2669762e-01  -1.4266595e+00  -6.3280491e-01  -6.1360958e-01  -1.0535297e+00   6.1110372e-02  -8.1780346e-01  -2.7502648e-01  -1.7337913e+00  -1.6338814e-01  -1.4905021e+00   4.4668207e+00  -9.9386588e-01  -1.1551513e+00  -1.6764962e+00   1.6991549e-01   1.2497152e+00   3.0371342e-01   1.6823654e+00   3.5032910e-01  -1.5939874e+00   6.6861459e-01  -1.8786841e+00   5.6189287e+00   1.7438344e+00  -2.9740899e+00   5.9572689e-02  -1.5526775e+00  -5.0453401e-01  -3.8147132e+00  -4.5932941e+00  -2.1744690e+00  -1.8507954e+00   1.5218551e+00  -6.5095203e-01  -6.7210310e-01  -3.6063398e-01
  -4.7448463e-01  -1.6842330e+00   8.3528530e-01  -1.4557830e-01   1.8736565e+00   5.8896071e-01   4.3007096e-01   8.9327472e-02   9.9555862e-01  -2.4893184e-01  -2.3816248e+00  -1.7136048e+00  -2.2197307e+00  -1.4903702e+00  -2.1475856e+00  -2.5483201e+00  -1.4602074e+00   8.5712883e-01  -2.2049897e-01   1.2964790e+00  -9.1909212e-01   3.7206457e+00   8.7993975e-01   2.8338772e+00   2.9648461e+00   3.9958220e+00   2.4750310e+00   1.7344747e+00  -2.9008013e+00  -3.1840768e+00   3.2503941e+00   3.8736942e+00   3.3076713e-02   1.9157318e+00   5.4872750e+00   6.5374421e+00  -8.6226270e-01  -1.8177969e-01  -1.4333822e+00   1.4004037e+00  -5.9768843e-01  -1.5013248e+00  -9.6632281e-01   1.2090784e+00   1.1254520e+00   3.2887733e+00  -1.6046229e+00  -2.2551818e+00   2.7631763e+00   2.4216401e+00   1.0230415e+00   1.6804402e+00  -1.4721991e+00   2.8417156e-01  -1.7388714e+00  -2.7751834e-01  -7.3533794e-01  -1.2629575e+00   3.1899270e-01  -1.0390046e+00  -2.0002468e-01  -2.5678992e+00  -4.7434036e-01  -1.6229105e+00   5.0413071e+00  -1.1220066e+00  -4.5402210e-01  -1.0566211e+00   1.2704456e-01   1.1761925e+00   3.4278097e-01   2.1019762e+00  -1.7617294e-01  -1.4552521e+00   6.5476530e-01  -1.4272104e+00   5.7346795e+00   2.5361264e+00  -3.2552039e+00   2.2603062e-01  -1.9306378e+00  -8.6690384e-01  -4.0469521e+00  -5.4191385e+00  -2.2617650e+00  -2.0375142e+00   1.2051757e+00  -4.1576144e-01  -7.9333357e-01  -5.3787765e-01
  -8.3765375e-01  -2.0977456e+00   7.1928957e-01  -2.6933595e-01   1.5386784e+00   6.1106702e-01   4.5104987e-01   6.8597797e-02   1.4769974e+00   1.2048770e-01  -2.9088953e+00  -1.6268053e+00  -2.3834220e+00  -1.0125011e+00  -1.9750678e+00  -2.3499734e+00  -1.9133200e+00   5.3254705e-01  -8.4691436e-01   1.1759793e+00  -1.7121442e+00   3.7516953e+00   9.6786397e-01   3.3039075e+00   2.2158644e+00   4.1275731e+00   1.8325827e+00   1.7636078e+00  -3.2796708e+00  -3.6400242e+00   3.3700465e+00   4.6584929e+00  -2.5390716e-01   1.2654719e+00   6.3168508e+00   7.9008833e+00  -8.6937209e-01   2.2339142e-01  -2.6773711e+00   1.0351594e+00  -1.1032777e+00  -2.2004742e+00  -1.3846578e+00   1.2203809e+00   7.7488039e-01   2.6891896e+00  -2.5944844e+00  -2.1276166e+00   1.9653838e+00   2.3208525e+00   3.4854687e-01   1.4499090e+00  -2.7422743e+00   3.7076005e-01  -2.8914227e+00  -1.9853381e-01  -1.0505241e+00  -1.9889307e+00   5.1166921e-01  -9.7574764e-01   2.2676694e-01  -2.3005185e+00   8.2561452e-02  -1.6593097e+00   4.8420371e+00  -1.1929704e-01  -3.3508866e-01  -8.2723454e-01  -1.6797575e-01   1.7942532e-01   6.7569385e-01   2.9254454e+00   3.9953892e-02  -1.0885934e+00   1.0958478e+00   1.7691363e-01   7.0915969e+00   4.3410130e+00  -3.3566657e+00   3.5251448e-01  -2.0045929e+00  -1.1257295e+00  -3.8388706e+00  -5.5311984e+00  -2.8221917e+00  -1.9799407e+00  -4.8043234e-01  -5.2072942e-01  -7.5669732e-01  -5.9423959e-01
  -2.2121012e-01  -2.0259378e+00   1.0378584e+00  -2.2104619e-01   8.6498311e-01  -3.1819318e-01   3.0840405e-01  -2.8156146e-01   1.2576053e+00  -3.1268672e-01  -2.4320893e+00  -1.5927257e+00  -2.5045553e+00  -1.1442141e+00  -2.0971618e+00  -2.4267874e+00  -9.1701627e-01   1.4574372e+00  -3.3426422e-01   1.1922335e+00  -2.7232392e+00   3.5712174e+00   1.0281066e+00   3.7439909e+00   1.9004421e+00   4.4960227e+00   1.2626605e+00   1.3681184e+00  -3.1122707e+00  -4.1364100e+00   3.1195168e+00   5.2898667e+00   4.9323928e-01   1.6200404e+00   7.1817092e+00   8.5610595e+00  -6.8267918e-01   4.6696369e-01  -2.2605107e+00   1.7489395e+00  -4.6035172e-01  -1.9872979e+00  -9.1593726e-01   1.6655351e+00   2.4407212e-01   2.7400379e+00  -1.2730603e+00  -6.6699979e-01   1.4147929e+00   2.4164401e+00  -8.4142668e-02   1.3014808e+00  -3.6272698e+00   8.5164094e-01  -2.4833393e+00   6.4736778e-01  -1.5026649e-01  -1.7321368e+00   4.1544787e-01  -1.9029062e+00  -2.1924257e-01  -3.7822783e+00  -4.7143105e-01  -1.7331839e+00   4.7810221e+00  -2.3296474e-01  -2.9726852e-01  -8.8552862e-01   2.0437285e-01  -3.4155555e-01   1.4532759e-01   3.1183449e+00  -3.6235758e-01  -9.4309548e-01   1.1171795e+00   7.7869628e-01   5.8823196e+00   3.8084453e+00  -1.7417732e+00   2.2746288e+00  -1.3243332e+00  -1.3892722e-01  -3.6122240e+00  -5.2309614e+00  -1.8001027e+00  -1.2583269e+00  -9.9131168e-01  -4.3079304e-01  -9.2119140e-01  -1.1215969e+00
  -1.9401676e-01  -2.0124344e+00   9.9312873e-01  -2.4461213e-01   7.9049728e-01  -1.8836319e-01   4.5090711e-01  -3.1763270e-01   1.3909223e+00  -1.8894929e-01  -2.0901723e+00  -1.3519369e+00  -2.1818629e+00  -9.8662760e-01  -2.2245015e+00  -2.2183591e+00  -6.6954683e-01   1.5450327e+00  -6.3195801e-01   1.0298350e+00  -2.7061193e+00   3.4191769e+00   9.8152863e-01   3.6406050e+00   1.7736056e+00   4.6053559e+00   1.0014766e+00   1.4249940e+00  -3.0989590e+00  -3.9629728e+00   3.2520701e+00   5.4965187e+00   2.6685932e-01   1.2705623e+00   6.9941434e+00   8.6889363e+00  -7.3173710e-01   7.6756306e-01  -2.3073048e+00   2.0086736e+00  -3.9871761e-01  -1.4991337e+00  -9.0761388e-01   2.0862987e+00   1.9045080e-02   2.6994488e+00  -1.3364901e+00  -4.2429839e-02   1.0145706e+00   2.5923711e+00  -1.0049994e-01   1.2664453e+00  -4.0376715e+00   4.9651182e-01  -2.7092134e+00   9.3689880e-01   2.0343320e-01  -1.6302031e+00   6.7331437e-01  -1.9717175e+00   4.4236492e-01  -3.8210500e+00  -2.7506414e-01  -1.5397252e+00   5.0284515e+00  -9.9862751e-02  -1.6637112e-01  -6.2628331e-01  -1.3501080e-01  -8.1400755e-01   3.3973372e-01   3.1637540e+00  -4.5996139e-01  -4.9256457e-01   1.5692520e+00   1.7601822e+00   5.6719208e+00   4.2966338e+00  -1.2303309e+00   2.9684606e+00  -1.1629435e+00   6.7323182e-02  -3.1679887e+00  -4.9656296e+00  -1.7322840e+00  -1.2321191e+00  -1.7017386e+00  -1.4168935e-01  -9.1298388e-01  -9.9675954e-01
  -8.2822576e-01  -2.1849749e+00   8.4540128e-01  -1.5931058e-01   7.2101727e-01   1.6084044e-01   5.8993293e-01  -1.7809402e-01   1.5003237e+00   7.2833724e-02  -2.0309301e+00  -1.1523070e+00  -1.6704146e+00  -9.1664345e-01  -2.5672619e+00  -1.8964120e+00  -8.1596799e-01   1.3385402e+00  -1.4403798e+00   7.3564313e-01  -2.0718593e+00   3.3172389e+00   8.0509890e-01   3.2998732e+00   1.6023949e+00   3.8542263e+00   6.6045269e-01   1.5227516e+00  -3.5011973e+00  -3.2468091e+00   3.0326745e+00   5.1444094e+00  -5.3144550e-01   8.2662569e-01   6.0248121e+00   8.6392415e+00  -7.2726123e-01   1.1714380e+00  -2.3840506e+00   2.0258375e+00  -8.4531864e-01  -1.3019746e+00  -1.7475273e+00   2.2728639e+00   4.6960489e-01   3.5623683e+00  -2.8074006e+00  -4.1767271e-01   1.8240484e+00   3.2437151e+00   2.5278201e-01   1.6828036e+00  -3.9073382e+00  -1.4544660e-01  -2.6259513e+00   9.3715734e-01  -1.4371702e-01  -1.4155489e+00   9.6800134e-01  -1.5651819e+00   8.8267185e-01  -3.7947795e+00  -3.9717261e-01  -1.5376914e+00   4.7359644e+00  -4.2204740e-01   4.5012925e-02  -2.8285196e-01  -5.0121218e-01  -6.7477569e-01   2.7794465e-01   3.1704172e+00  -7.8706551e-01   5.4920315e-01   1.2016951e+00   2.6345250e+00   5.9791638e+00   5.8612420e+00  -1.5746664e+00   3.0657538e+00  -1.7444446e+00  -2.0859729e-01  -3.4675780e+00  -5.1281190e+00  -2.2590417e+00  -1.5856865e+00  -1.1227657e+00  -1.5962345e-02  -8.1309695e-01  -6.1165499e-01
  -3.3935336e-01  -1.9970312e+00   7.0675101e-01  -4.1003964e-01   5.5230992e-01   1.5401323e-01   9.4225383e-01  -1.5901764e-01   2.0546736e+00   2.6709457e-01  -1.3832636e+00  -5.6487855e-01  -8.1971286e-01  -3.9118066e-01  -2.0299039e+00  -1.2213180e+00  -6.8774029e-01   1.6193883e+00  -1.3713951e+00   6.4988142e-01  -1.6768448e+00   2.9316632e+00   2.5519069e-01   2.6315087e+00   1.1405336e+00   3.7088229e+00   3.2373731e-01   1.5707286e+00  -3.4109063e+00  -2.6555125e+00   3.0372911e+00   5.4438096e+00  -9.0443561e-01   2.1662986e-01   4.7546469e+00   7.9414171e+00  -1.2285458e+00   1.5675109e+00  -2.7699048e+00   2.2971715e+00  -1.2670645e-01  -4.7180290e-03  -1.6702809e+00   1.9414543e+00  -1.4544912e-01   3.0413062e+00  -2.8526092e+00  -2.4851870e-01   1.2024657e+00   3.3765149e+00   1.0449366e-01   1.9017688e+00  -5.0910914e+00  -1.6865340e-01  -2.9455341e+00   1.0681115e+00   6.0964392e-01  -1.2372992e+00   1.0768728e+00  -1.2702836e+00   1.7593621e+00  -2.8369286e+00   6.0776498e-01  -9.6996096e-01   3.7501327e+00   2.9500514e-01  -8.1845321e-01  -9.0483413e-01  -9.0411389e-01  -1.5415726e+00   2.2529818e-01   3.1592141e+00  -3.7960746e-01   1.3466028e+00   1.9375901e+00   4.3568759e+00   6.0586630e+00   6.3958366e+00  -4.9975377e-01   4.5436414e+00  -1.2056033e+00   6.3467214e-01  -2.7105743e+00  -3.7649559e+00  -2.5382092e+00  -1.3864367e+00  -2.1634678e+00   7.4661843e-02  -6.4264195e-01  -1.1465265e-01
  -7.4420815e-01  -1.8394583e+00   5.5706352e-01   1.8143325e-01   8.5889736e-01   1.1547500e+00   7.8562056e-01   1.8976005e-01   1.9093888e+00   7.9036088e-01  -1.4911706e+00  -6.1688785e-01  -7.8869464e-01  -5.7273567e-02  -2.4347636e+00  -9.3411060e-01  -1.4428914e-01   1.9982881e+00  -2.3552324e+00   3.5914459e-01  -2.6481470e+00   2.7799315e+00   8.3907011e-01   3.1041583e+00   8.4851738e-01   3.8930876e+00   8.0037196e-02   1.8419869e+00  -2.5929260e+00  -3.0967636e+00   2.9820713e+00   5.0342662e+00  -1.0754670e+00   1.7037771e-01   4.8677194e+00   7.9179194e+00  -6.5318504e-01   1.4285613e+00  -2.3768340e+00   2.3693986e+00  -1.8084026e+00  -1.5438272e+00  -1.4093325e+00   3.4263469e+00   1.0867309e+00   4.4864576e+00  -3.0187182e+00   5.1763514e-01   2.3020153e+00   4.0477562e+00   4.9078579e-01   2.3484901e+00  -4.9035921e+00  -1.0820757e+00  -3.3754393e+00   1.7112754e+00  -1.1018744e-01  -7.2902950e-01   7.1634601e-01  -1.0792559e+00   1.5064260e+00  -3.4345511e+00  -8.6240001e-01  -1.1512090e+00   4.5758827e+00   1.0944655e-01   7.7752087e-01   5.4465600e-01  -1.1909202e+00  -1.3888390e+00   6.8161909e-01   3.4262266e+00  -1.4946757e+00   5.0258837e-01   1.5262495e+00   4.1830104e+00   4.9050363e+00   5.4769791e+00  -5.8375585e-01   4.8870150e+00  -1.9640410e+00   1.2793733e-01  -2.8955842e+00  -4.6333190e+00  -2.4045584e+00  -1.4047461e+00  -2.2672877e+00   5.8224873e-01  -8.9375150e-01  -5.7684995e-01
  -4.8202496e-01  -1.5833360e+00   7.0023627e-01   2.0612386e-01   2.8727133e-01   1.7158318e-01   1.6368192e-01  -2.3139259e-02   1.4350331e+00   3.2664794e-01  -2.4572616e+00  -1.1943070e+00  -2.0203050e+00  -4.2392332e-01  -3.3293261e+00  -1.6044383e+00  -8.2911562e-01   1.9617000e+00  -2.2187640e+00   5.4402129e-01  -2.5291718e+00   2.7681395e+00   2.4065312e-01   3.0304584e+00   7.8202006e-01   4.4970568e+00  -1.9337142e-01   1.5534999e+00  -3.5446901e+00  -3.1949526e+00   2.1197070e+00   4.6823961e+00  -1.2104637e+00   1.8682127e-01   4.6362524e+00   8.2766390e+00  -9.4572721e-01   1.1177063e+00  -1.9255107e+00   2.8854039e+00  -7.8412446e-01  -7.6726078e-01  -7.1675448e-01   3.3075958e+00   6.6624506e-01   4.1850674e+00  -1.4161165e+00   1.1412259e+00   2.3088511e+00   3.9016228e+00   2.5622540e-01   2.6084421e+00  -4.4280573e+00  -1.7655511e-01  -2.8349551e+00   1.7998394e+00   5.6072791e-01  -1.8354921e-01   6.6365181e-01  -1.2955467e+00   3.7107485e-01  -4.0592122e+00  -1.8226282e+00  -1.7150136e+00   3.0353777e+00  -1.9224579e-01   5.8864000e-01   4.3986813e-01  -6.7848312e-01  -3.8936129e-01   5.0406224e-01   3.5508791e+00  -1.4749195e+00   8.2565824e-01   1.9354561e+00   4.7497758e+00   4.9283325e+00   5.7379687e+00  -1.2289815e+00   4.8426517e+00  -2.4856671e+00  -7.4332177e-02  -3.7082716e+00  -5.8999667e+00  -2.3994828e+00  -1.3556998e+00  -1.9015754e+00  -1.2959172e-01  -7.0679066e-01  -7.0026918e-01
  -3.2704242e-01  -1.5686250e+00   5.1225016e-01   9.0136302e-02  -1.2219437e-01  -1.1198829e-01   2.7847274e-01  -8.9813108e-02   1.5741988e+00   3.9384163e-01  -1.6023161e+00  -5.7695390e-01  -1.3375463e+00   1.3346141e-01  -2.6495906e+00  -9.4676053e-01  -2.3667032e-01   2.2622684e+00  -2.3197302e+00   2.5622969e-01  -3.1435195e+00   1.8053617e+00   1.7268113e-01   2.5370833e+00   3.9616786e-02   3.4862820e+00  -7.6404088e-01   1.0984117e+00  -2.7330486e+00  -2.5569019e+00   1.8518566e+00   4.2854708e+00  -1.1544385e+00   2.5785029e-02   3.8002827e+00   7.0356305e+00  -4.9903749e-01   1.1163410e+00  -2.0199977e+00   2.4568342e+00  -1.1870393e+00  -1.0113528e+00  -8.2239579e-01   2.9641919e+00   6.1159180e-02   3.2194632e+00  -1.5640591e+00   1.3125252e+00   1.4051108e+00   3.4235887e+00  -1.3426724e-01   2.0350809e+00  -4.8547034e+00  -2.9035856e-01  -3.0921566e+00   1.8385784e+00   6.6062900e-01  -3.5616499e-01   6.9609869e-01  -1.0224765e+00   8.2033477e-01  -3.4897120e+00  -1.4910603e+00  -1.3317611e+00   2.2190884e+00   5.2097076e-01   2.5434857e-01   3.6940078e-01  -6.6887066e-01  -1.2976555e+00   6.1239179e-01   3.4398294e+00  -1.3934108e+00   9.2034495e-01   1.6880962e+00   4.7295965e+00   4.6339065e+00   5.2263425e+00  -3.0576503e-01   5.5567271e+00  -1.7134504e+00   5.2724843e-01  -2.4219254e+00  -4.4783768e+00  -2.0139898e+00  -7.2951042e-01  -2.8193518e+00   2.3472094e-01  -6.1255399e-01  -5.9444773e-01
  -1.5668654e-02  -1.3399371e+00   3.9291208e-01   3.9472816e-02  -3.3940715e-01  -6.0628554e-02   1.9721031e-01  -1.7180996e-01   1.6393158e+00   5.9259325e-01  -1.3678713e+00  -4.7153031e-01  -1.0128419e+00   3.2580643e-01  -2.4702094e+00  -4.6417871e-01  -2.1314695e-01   2.1807330e+00  -2.3154559e+00  -3.0568389e-02  -2.4724524e+00   1.3998235e+00  -1.8253086e-02   2.2034470e+00  -9.8458305e-03   3.4231140e+00  -9.3922396e-01   1.0501163e+00  -2.4384528e+00  -1.9466441e+00   1.6986511e+00   3.8335520e+00  -1.3790731e+00  -6.8890380e-02   2.3576338e+00   5.8714072e+00  -4.9651095e-01   7.1046572e-01  -1.4051425e+00   2.4527974e+00  -2.0196882e-01   2.0757536e-01  -4.0180185e-01   2.8346408e+00  -6.3942092e-02   2.9480528e+00  -1.0865264e+00   1.5134338e+00   1.1869255e+00   3.2157858e+00   6.2484478e-02   1.9799298e+00  -4.5685170e+00  -4.6119180e-01  -2.8121104e+00   1.5935246e+00   1.1729823e+00   1.8727030e-01   5.3402147e-01  -9.4221824e-01   9.0011140e-01  -2.9384744e+00  -1.3810259e+00  -1.2662761e+00   1.7489330e+00   8.2673128e-01  -2.8170727e-01  -5.8454394e-02  -7.7389482e-01  -1.3469249e+00   8.2118659e-01   2.9569216e+00  -7.5765637e-01   1.2811398e+00   2.3126629e+00   4.9164800e+00   4.3215001e+00   4.8016981e+00   5.2437278e-01   5.9552755e+00  -1.3031158e+00   1.1829597e+00  -1.9879554e+00  -3.5345384e+00  -1.7370932e+00  -3.1516049e-01  -2.1742937e+00   4.6430715e-01  -4.4329650e-01  -3.3513065e-01
  -1.2860048e-01  -1.1785119e+00   2.9909272e-01   1.1549335e-01  -5.4384122e-01  -1.1382110e-02   1.8327112e-01  -7.1257218e-02   1.5146904e+00   7.2356866e-01  -1.3386801e+00  -4.2273189e-01  -9.0058570e-01   5.1784037e-01  -2.3799237e+00  -2.5638134e-01  -2.6810708e-01   2.0808017e+00  -2.5581041e+00  -2.4696821e-01  -2.0049823e+00   7.1568058e-01  -2.0237666e-01   1.7446285e+00  -1.7585183e-01   2.7949223e+00  -1.2079392e+00   8.8294794e-01  -2.1358352e+00  -1.4494828e+00   1.3907792e+00   3.1967355e+00  -1.5314249e+00  -2.6133903e-01   9.6667277e-01   4.7788961e+00  -3.5711168e-01   5.8451459e-01  -1.2535184e+00   2.0107111e+00  -1.9218016e-01   4.3948712e-01  -1.0038930e-01   2.4298845e+00  -6.8966615e-02   2.5665495e+00  -1.1021745e+00   1.1767160e+00   9.9054346e-01   2.8464490e+00  -5.5743455e-02   1.7992044e+00  -4.4690508e+00  -7.3865242e-01  -2.8675988e+00   1.1998749e+00   1.0157814e+00   3.8761790e-01   3.9781432e-01  -5.6430697e-01   1.0548417e+00  -2.2042025e+00  -1.3228454e+00  -1.1909574e+00   9.7000435e-01   1.0486654e+00  -4.8162216e-01  -1.1846290e-01  -8.7198524e-01  -1.2681682e+00   8.7565794e-01   2.6852857e+00  -5.8663363e-01   1.4363161e+00   2.2414624e+00   5.0262206e+00   4.3483820e+00   4.7304647e+00   6.7949150e-01   5.8376141e+00  -1.3802807e+00   1.1911241e+00  -1.9001894e+00  -3.0673622e+00  -1.9463054e+00  -4.3410130e-01  -2.0218002e+00   2.5017896e-01  -2.4587953e-01  -1.7758834e-01
   7.5559341e-01  -6.6765208e-01   2.7299875e-01   5.5274660e-02  -6.6562159e-01  -2.6350103e-01   4.4606919e-01  -3.9067192e-02   1.7379451e+00   7.7823506e-01  -5.6016424e-02   1.8824658e-01   2.6701410e-02   7.5745247e-01  -1.6695080e+00   3.1090140e-01   5.9341835e-01   2.6529459e+00  -1.9752090e+00  -1.0821796e-01  -2.1125455e+00  -1.2024862e-01  -4.7834661e-01   8.8937917e-01  -4.1860218e-01   1.8922522e+00  -1.2950272e+00   4.7757188e-01  -1.2058456e+00  -5.8151137e-01   1.1140420e+00   2.5417393e+00  -1.3619732e+00  -1.7263600e-01  -7.8738937e-01   2.6159208e+00  -5.5088167e-01   2.3017134e-01  -8.9714558e-01   1.7665935e+00   5.4593719e-01   1.0998723e+00   1.3146782e-01   1.9559549e+00  -2.9272932e-01   2.1887549e+00  -5.9029155e-01   1.2087426e+00   8.0773642e-01   2.7354547e+00   1.0411813e-01   1.7531967e+00  -4.2003026e+00  -7.9910135e-01  -2.5027511e+00   1.1488464e+00   1.8377642e+00   8.2596490e-01   3.2571695e-01  -2.9323716e-01   1.2193661e+00  -1.4761412e+00  -1.0012394e+00  -6.8622537e-01   2.7609521e-02   1.3374401e+00  -1.3763139e+00  -8.4185978e-01  -5.3391964e-01  -1.7270846e+00   7.4664951e-01   1.9600326e+00  -2.9861803e-01   1.3906004e+00   2.2780151e+00   4.1209510e+00   2.8183650e+00   3.0945951e+00   2.0034009e+00   6.4425006e+00  -3.6300397e-01   2.1633320e+00  -8.0357717e-01  -1.7357674e+00  -1.2572846e+00   1.1200906e-01  -2.2426039e+00   5.1865368e-01  -1.1425633e-01  -3.2232310e-02
   3.9732759e-01  -3.6468149e-01   2.0656993e-01   2.8214789e-01  -7.8729620e-01  -2.6211590e-01   9.7950133e-02   1.8364554e-01   1.2678512e+00   8.5433078e-01  -7.9375706e-01  -1.3035712e-01  -5.5160652e-01   7.7999020e-01  -1.9755470e+00   1.3218192e-01   1.6968852e-01   2.3096082e+00  -2.2046895e+00  -2.8343348e-01  -1.8667017e+00  -5.8745627e-01  -6.2660293e-01   7.5985769e-01  -5.2381258e-01   1.6093737e+00  -1.4112573e+00   2.8025622e-01  -1.1995200e+00  -6.4798971e-01   8.5608898e-01   1.9358663e+00  -1.4028169e+00  -9.9666550e-02  -1.5881525e+00   2.1211955e+00  -4.5346981e-01  -2.6397044e-01  -7.2478989e-01   1.4122371e+00   6.8442436e-01   1.1931151e+00   8.9185150e-01   1.7502452e+00   3.3532938e-02   1.9679632e+00  -8.9726827e-04   1.0148631e+00   9.2269176e-01   2.2112116e+00  -1.0243807e-02   1.5760903e+00  -3.4935265e+00  -9.8340822e-01  -2.6193358e+00   6.4705754e-01   1.4146381e+00   1.1108667e+00   3.6378824e-02  -8.7948869e-02   8.9458343e-01  -9.8638602e-01  -1.5437036e+00  -9.7604150e-01  -5.2282573e-01   1.1964506e+00  -1.1658253e+00  -6.3944063e-01  -6.3005957e-01  -9.7501529e-01   1.0072318e+00   1.7608587e+00  -1.6541400e-01   1.0095316e+00   2.3502321e+00   4.0604227e+00   2.9015245e+00   2.8941336e+00   1.5064711e+00   5.2953950e+00  -9.5956070e-01   1.5920771e+00  -1.3912690e+00  -2.3488358e+00  -1.5787136e+00  -2.5397566e-01  -1.9793392e+00  -1.8861246e-01   6.2794344e-02  -1.3693280e-01
   3.8129126e-01  -1.0456944e-01  -1.5011568e-02   6.0383720e-01  -5.2903724e-01   6.4573049e-01  -1.0908184e-01   5.3818148e-01   1.5528338e+00   1.6135398e+00  -1.4145352e+00  -3.3553605e-01  -7.1371559e-01   1.2243967e+00  -1.6508398e+00   5.3293113e-01  -1.4738319e-01   2.0155031e+00  -2.6793953e+00  -4.1325486e-01  -2.1145459e+00  -6.8924444e-01  -3.2215656e-01   1.0820679e+00  -8.1993617e-01   1.8338505e+00  -1.4341522e+00   5.5636909e-01  -5.0664586e-01  -1.0025231e+00   8.3794787e-01   1.5221441e+00  -1.5417819e+00  -2.9304307e-01  -2.3386835e+00   1.3462581e+00  -4.5879485e-01  -8.8153080e-01  -9.3142826e-01   6.7163097e-01   3.8875681e-01   4.3491148e-01   1.4520515e+00   1.9732900e+00   9.5911643e-01   2.2893741e+00  -6.8854359e-02   7.7828493e-01   1.4784090e+00   2.1596393e+00   1.5556437e-01   1.8322831e+00  -3.1575280e+00  -1.2496973e+00  -3.3565761e+00   2.8107465e-01   8.6257567e-01   1.3416939e+00  -5.6455281e-01   4.1056708e-01   4.1481405e-01  -2.1150863e-02  -1.9058022e+00  -1.1244597e+00  -6.2467530e-01   1.9667625e+00  -7.8209096e-01  -3.9970462e-01  -7.3296561e-01  -9.6383452e-01   1.6177518e+00   1.7685348e+00   1.7797658e-01   1.3637560e-01   2.7303115e+00   3.6241939e+00   2.7301024e+00   2.0165924e+00   1.4371295e+00   4.4432782e+00  -1.2645107e+00   1.2496806e+00  -1.5673269e+00  -2.6020553e+00  -1.7772456e+00  -1.4202473e-01  -1.9659369e+00  -2.3961887e-01   1.4277335e-01  -3.3845319e-01
   8.0181544e-01   1.4899238e-01   3.7890300e-02   5.9959224e-01  -1.0057429e+00  -4.6309954e-04  -2.9535234e-01   4.4909147e-01   1.3073252e+00   1.4849462e+00  -1.1834960e+00  -3.4901854e-01  -9.4859665e-01   1.1576969e+00  -1.3163527e+00   4.7300388e-01   1.5186969e-01   2.0554741e+00  -2.2111048e+00  -3.9698822e-01  -2.4412299e+00  -1.4327690e+00  -4.2501808e-01   8.3814424e-01  -1.0779165e+00   1.1913271e+00  -1.6972552e+00  -1.1489147e-02  -6.1581961e-02  -9.0015311e-01   3.6223944e-01   1.0270801e+00  -9.7594409e-01   5.0770250e-03  -3.0178469e+00   2.7770086e-01  -2.6782781e-01  -1.3557123e+00  -8.1262830e-01   2.3341974e-02   1.1727453e+00   5.2043378e-01   2.0986483e+00   1.2392370e+00   6.2780405e-01   1.3702933e+00   9.6293988e-01   8.2510534e-01   8.9082986e-01   1.3843188e+00  -1.6971729e-01   1.2142728e+00  -2.6227147e+00  -9.0151126e-01  -3.1711945e+00  -1.5092046e-01   1.1561203e+00   1.2863710e+00  -6.8645669e-01   4.2054355e-01   4.9675809e-02   3.8875197e-01  -1.9192624e+00  -1.1063935e+00  -1.4805390e+00   2.2720077e+00  -1.3017738e+00  -8.5551565e-01  -2.8330347e-01  -1.0822432e+00   1.5071974e+00   1.3228633e+00   6.3658955e-01  -2.1396240e-01   2.5890603e+00   2.7212580e+00   2.1146789e+00   9.1073524e-01   2.0502631e+00   3.8098773e+00  -6.7400548e-01   1.5126239e+00  -1.1768445e+00  -2.1575973e+00  -1.2624752e+00   2.2804801e-01  -2.1808183e+00  -5.4870412e-01   3.2137430e-01  -5.3705873e-01
   1.3427201e+00   5.0026306e-01   7.1162261e-02   6.0778829e-01  -1.2050289e+00  -4.4604433e-01  -2.5654328e-01   4.2909713e-01   1.1728376e+00   1.3723809e+00  -3.3978448e-01  -1.7828730e-02  -6.3543874e-01   1.1104374e+00  -7.3647863e-01   5.9925871e-01   9.3851295e-01   2.3606236e+00  -1.5906212e+00  -2.6619748e-01  -2.8650648e+00  -2.1829118e+00  -4.6748811e-01   3.6780951e-01  -1.2544577e+00   2.0921782e-01  -1.7556495e+00  -5.7909411e-01   7.9836856e-01  -5.0088858e-01   9.1179316e-02   4.5127902e-01  -2.8425538e-01   4.0871582e-01  -3.7768027e+00  -1.2937699e+00  -1.8430097e-01  -1.6648069e+00  -7.3967659e-01  -6.6041026e-01   1.5715587e+00   4.0753808e-01   2.2974656e+00   5.9302126e-01   3.3487537e-01   6.5512143e-01   1.4972210e+00   7.6761187e-01   4.2570299e-01   7.9940089e-01  -3.3101079e-01   6.4564053e-01  -2.0299783e+00  -7.6148314e-01  -2.9411900e+00  -4.4218530e-01   1.5121050e+00   1.3001510e+00  -7.1531247e-01   4.8410576e-01  -7.9172502e-02   8.0950945e-01  -1.7686418e+00  -7.8238449e-01  -1.9919632e+00   2.4258368e+00  -1.7481906e+00  -1.2529788e+00   2.5837460e-01  -1.3247891e+00   1.3226053e+00   6.4724570e-01   8.5989805e-01  -6.4273970e-01   2.1772998e+00   1.1890450e+00   8.4157521e-01  -5.9673575e-01   3.0424487e+00   3.4294618e+00   2.5783914e-01   1.9998323e+00  -4.0157316e-01  -1.4143236e+00  -4.6111870e-01   6.2511339e-01  -2.4129823e+00  -6.0858799e-01   4.7418128e-01  -6.7385959e-01
   1.3767970e+00   6.5656836e-01  -7.6525236e-02   6.4066579e-01  -1.1043873e+00   1.0332942e-02  -2.8111290e-01   6.1292951e-01   1.2815129e+00   1.8222397e+00  -5.5385845e-01  -9.1362459e-02  -5.9652951e-01   1.1386717e+00  -4.6508309e-01   7.8195064e-01   5.9318604e-01   1.8476153e+00  -1.6248653e+00  -3.6691437e-01  -2.1826142e+00  -2.2635132e+00  -5.5266305e-01   1.8650545e-01  -1.2188523e+00   1.2338557e-02  -1.6631182e+00  -4.5792315e-01   9.1048747e-01  -2.6668335e-01   1.7317737e-02   9.8551093e-02  -2.5423979e-01   3.5822984e-01  -4.8897624e+00  -2.2017135e+00  -4.1328195e-01  -1.9206724e+00  -1.0649304e+00  -1.4127522e+00   2.2245438e+00   8.7486495e-01   2.5734168e+00   2.1809539e-02   7.2164658e-01   5.4568961e-01   1.3692459e+00   9.8435978e-02   6.4462674e-01   5.3333662e-01  -1.2482994e-01   5.9003292e-01  -1.4732986e+00  -9.4497299e-01  -3.1283981e+00  -1.2508975e+00   1.3883697e+00   1.3714688e+00  -8.2675562e-01   9.0690034e-01  -1.7204384e-03   1.9594701e+00  -1.2958089e+00  -6.4830112e-01  -2.1884243e+00   2.7984652e+00  -2.0630868e+00  -1.6417135e+00   1.8614172e-01  -1.1442516e+00   1.4169704e+00   1.5621840e-01   1.6349862e+00  -6.4452885e-01   2.4239146e+00   9.0735818e-01   9.7866613e-01  -6.2282686e-01   3.1845323e+00   2.3423430e+00   2.9276606e-01   1.9235219e+00  -5.9132188e-01  -1.1280958e+00  -7.3924114e-01   4.3363944e-01  -1.8260267e+00  -8.5047408e-01   7.3180386e-01  -4.4004903e-01
   1.3723237e+00   8.7779124e-01  -1.0675620e-01   7.4938522e-01  -8.9645218e-01   3.0987492e-01  -3.4622071e-01   8.1045728e-01   1.1330672e+00   2.0404390e+00  -8.4727690e-01  -2.9361990e-01  -9.0316628e-01   9.5761222e-01  -5.2765559e-01   5.2749382e-01   3.6402682e-01   1.5581497e+00  -1.5848837e+00  -2.4809922e-01  -1.8053615e+00  -2.2759615e+00  -5.8159776e-01   9.3602013e-02  -1.0320968e+00   1.3594888e-03  -1.4574040e+00  -4.0386552e-01   1.0214721e+00  -3.8779212e-01  -1.2485900e-02  -1.8303628e-01   6.7510727e-02   3.8144114e-01  -5.5171515e+00  -2.8874236e+00  -7.9022906e-01  -2.0761370e+00  -1.5445304e+00  -2.1687509e+00   2.3994925e+00   8.3237880e-01   3.0503189e+00  -1.9550208e-01   1.1010158e+00   5.1915805e-01   1.5837017e+00  -3.0074712e-01   7.4154126e-01   2.6736625e-01  -9.4181565e-02   5.6728453e-01  -9.2034746e-01  -1.0030354e+00  -3.4351895e+00  -1.8690062e+00   1.1518533e+00   1.4379905e+00  -9.2950573e-01   1.1761130e+00  -1.5249625e-01   2.6091177e+00  -1.1657032e+00  -5.5307571e-01  -2.2546426e+00   2.7643378e+00  -1.9365612e+00  -1.6100753e+00   3.0100504e-01  -6.6343696e-01   1.4683314e+00  -9.2639827e-02   1.8915430e+00  -9.1394051e-01   2.5003516e+00   4.7094196e-01   7.7167177e-01  -8.8477218e-01   2.9518704e+00   1.1649954e+00   7.8945029e-02   1.4766918e+00  -1.0472247e+00  -1.5420780e+00  -9.5658819e-01  -6.8776880e-02  -1.5036877e+00  -1.2737019e+00   9.2433023e-01  -4.8139558e-01
   1.5814435e+00   1.0670480e+00  -3.7627269e-02   6.9233009e-01  -1.0332750e+00  -7.2342438e-02  -2.4429750e-01   7.7226363e-01   8.6117137e-01   1.8601997e+00  -2.6528101e-01  -1.9347353e-01  -9.3887332e-01   5.6282414e-01  -3.4829276e-01   1.9806256e-01   8.2185098e-01   1.6109326e+00  -1.1544406e+00  -4.9096536e-02  -1.8342811e+00  -2.8380433e+00  -7.0213158e-01  -3.6524642e-01  -9.2795602e-01  -8.6368967e-01  -1.4342310e+00  -8.5702024e-01   1.4179275e+00  -2.8875569e-01  -2.1862096e-01  -5.0508293e-01   7.5874874e-01   5.6975256e-01  -6.0338747e+00  -3.8194680e+00  -8.6690148e-01  -2.1242579e+00  -1.8807594e+00  -3.1019955e+00   2.7358966e+00   6.3195158e-01   3.3550118e+00  -6.6262119e-01   8.6304222e-01  -7.4768324e-02   2.0114805e+00  -3.9648564e-01   1.8917073e-01  -2.7783302e-01  -3.2608070e-01  -6.2461856e-03  -2.8193331e-01  -9.2753506e-01  -3.3599936e+00  -2.3213639e+00   1.2170669e+00   1.1836456e+00  -6.9263396e-01   1.2593336e+00  -5.4042719e-02   2.8694724e+00  -9.0545389e-01  -2.2473463e-01  -2.5980466e+00   2.4855646e+00  -2.1767792e+00  -1.7400318e+00   6.6675095e-01  -7.0734169e-01   1.2297707e+00  -5.0337322e-01   1.9558120e+00  -1.0846343e+00   2.0257370e+00  -4.9326575e-01   3.9372539e-02  -1.4878518e+00   3.2703853e+00   1.9316760e-01   4.8667008e-01   1.3209283e+00  -7.8193608e-01  -1.4614469e+00  -6.9516266e-01  -3.5832966e-01  -1.7885598e+00  -1.4994170e+00   1.0930997e+00  -6.3960007e-01
   1.6350449e+00   1.0748473e+00  -2.9608907e-01   7.9334954e-01  -6.7175840e-01   8.9680539e-01  -4.3848588e-01   9.7227946e-01   1.2257522e+00   2.5349260e+00  -9.7594973e-01  -4.3102185e-01  -1.2083239e+00   7.1686416e-01  -7.0183010e-02   4.0499530e-01   2.3385166e-01   1.0838066e+00  -1.4543187e+00  -1.8700448e-01  -1.7275175e+00  -2.2089364e+00  -5.5153941e-01   7.2366274e-02  -1.0407761e+00  -2.7133837e-02  -1.2518838e+00  -2.7269323e-01   1.5236219e+00  -7.5241653e-01  -2.0527422e-01  -3.5937820e-01   8.6129840e-01   4.1002686e-01  -6.0523001e+00  -3.9326333e+00  -1.0865095e+00  -2.1787324e+00  -2.6227948e+00  -3.7137649e+00   2.7882805e+00   2.5746324e-01   3.7205121e+00  -5.7633403e-01   1.5438653e+00   2.5004782e-01   1.9674703e+00  -6.4058257e-01   6.8212384e-01  -1.9976983e-01  -8.4688142e-02   2.4571058e-01  -7.8805441e-02  -8.0483131e-01  -4.0138743e+00  -2.8100995e+00   8.9291934e-01   1.1175119e+00  -9.6188533e-01   1.5936139e+00  -3.7091264e-01   3.6951052e+00  -7.1174182e-01  -1.4058691e-01  -2.3241556e+00   3.2120602e+00  -1.8415252e+00  -1.7017025e+00   5.4529168e-01  -6.7713295e-01   1.4238092e+00  -4.7771249e-01   2.5786016e+00  -1.4761052e+00   2.4119332e+00  -4.1955415e-01   4.0713739e-01  -1.4979182e+00   3.2427949e+00  -6.0348046e-01   3.0054884e-01   1.0795268e+00  -1.1900621e+00  -1.5707715e+00  -1.0303055e+00  -3.5839793e-01  -1.3806262e+00  -1.4496057e+00   1.2274148e+00  -5.7081553e-01
   1.4139869e+00   1.3255790e+00  -3.0286187e-01   1.0239316e+00  -5.9473113e-01   1.0471107e+00  -8.0603869e-01   1.1323904e+00   1.0715018e+00   2.5749099e+00  -1.9997200e+00  -9.3154079e-01  -2.1662990e+00   4.8774628e-01  -1.8175799e-01  -7.3444413e-02  -1.8475336e-01   8.2283464e-01  -1.5283516e+00  -6.4006059e-02  -2.0980678e+00  -2.0642942e+00  -4.7725208e-01   5.5258612e-01  -1.1017787e+00   3.6020005e-01  -1.2044107e+00  -2.2360699e-01   1.6044259e+00  -2.0040418e+00  -2.4393725e-01  -6.7818956e-02   1.2384303e+00   2.8959822e-01  -5.3707521e+00  -3.3181176e+00  -1.3812991e+00  -2.2948981e+00  -3.2543860e+00  -4.2842284e+00   2.7038606e+00  -8.0209907e-01   4.5642726e+00  -1.4169823e-01   1.9719386e+00   2.8305542e-01   2.6334614e+00  -2.4423617e-01   6.4007665e-01  -4.4923941e-01  -4.7040716e-01   2.5871958e-01   1.9566384e-01  -3.5239968e-01  -4.6738846e+00  -2.9305116e+00   2.9931072e-01   9.4528777e-01  -1.2420361e+00   1.5324985e+00  -1.1616081e+00   3.6117804e+00  -1.3548294e+00  -3.9365800e-01  -2.5387879e+00   3.1495470e+00  -1.1425645e+00  -1.1761177e+00   5.8610388e-01  -4.6127056e-01   1.5743504e+00   4.7803661e-02   2.4105147e+00  -2.2260906e+00   2.3960543e+00  -1.8297474e-01   3.5261556e-01  -1.5899885e+00   2.6855138e+00  -1.8895741e+00  -3.0198538e-01   1.2648432e-01  -2.0361804e+00  -2.8967297e+00  -1.2755797e+00  -7.0508611e-01  -2.0736622e+00  -2.1330217e+00   1.2751651e+00  -1.1339235e+00
   1.8768373e+00   1.2670220e+00  -3.5769043e-01   6.9319776e-01  -7.5306480e-01   6.3684396e-01  -3.9381305e-01   8.9907326e-01   1.0985500e+00   2.3063629e+00  -1.2563130e-01  -8.0557437e-02  -9.8420551e-01   3.6414632e-01   6.0879720e-01   2.9754416e-01   1.0517480e+00   1.2924687e+00  -9.1777214e-01  -2.2242491e-01  -2.4597643e+00  -2.5477784e+00  -4.9014316e-01  -9.7558455e-02  -1.2901681e+00  -7.7243448e-01  -1.2864084e+00  -6.8404947e-01   2.4732312e+00  -1.3568216e+00  -3.0703802e-01  -1.3828930e-01   2.0449856e+00   5.4218575e-01  -5.8685302e+00  -4.9963756e+00  -1.1864590e+00  -1.9432633e+00  -3.5706511e+00  -4.8789288e+00   2.8643452e+00  -7.6351804e-01   4.5243011e+00  -2.7677266e-01   1.4672326e+00  -2.2409558e-01   2.8791715e+00   9.4107238e-02  -1.9626302e-01  -7.1911760e-01  -4.7177696e-01  -4.8756084e-01   5.6228845e-01  -3.3207453e-01  -4.3185704e+00  -3.0320575e+00   7.2196125e-01   5.3605278e-01  -7.7831074e-01   1.3711599e+00  -4.9210707e-01   3.5490782e+00  -6.0671022e-01   4.5682597e-01  -2.4652268e+00   2.9539001e+00  -1.5874140e+00  -1.5469586e+00   8.1898803e-01  -1.4143094e+00   1.0474430e+00  -4.2971909e-01   2.4756180e+00  -1.8242329e+00   1.6306962e+00  -9.8316539e-01  -8.9409152e-01  -2.5818578e+00   4.1103965e+00  -1.5461601e+00   1.0524035e+00   9.7896325e-01  -6.2885844e-01  -9.4699191e-01  -2.8384694e-01  -2.2968237e-01  -2.1375198e+00  -1.3233016e+00   1.2857473e+00  -1.0101941e+00
   1.9232772e+00   1.2798311e+00  -5.2303282e-01   5.8554621e-01  -5.7609510e-01   8.0525031e-01  -4.4070910e-01   8.8830861e-01   1.1583216e+00   2.2798123e+00  -7.8536995e-02   1.6452992e-02  -8.9207029e-01   1.7776531e-01   7.2875858e-01   2.7903299e-01   9.7361115e-01   1.2816682e+00  -8.2320771e-01  -2.3961334e-01  -2.3078275e+00  -2.1484571e+00  -7.1553545e-01  -2.2386966e-01  -1.3435592e+00  -6.8071349e-01  -1.1242609e+00  -5.1493075e-01   2.4051633e+00  -1.4308634e+00  -4.0396264e-01   7.5462912e-02   2.3057731e+00   4.7925512e-01  -5.8356087e+00  -5.2445558e+00  -1.5427141e+00  -1.5517153e+00  -4.1872234e+00  -5.0519853e+00   2.7763738e+00  -8.1888397e-01   4.6022280e+00  -7.8120479e-02   1.6110958e+00   8.6999700e-02   3.0102338e+00   2.0662380e-01   3.0687222e-02  -4.9230454e-01  -3.5829031e-01  -2.6820562e-01   7.1620721e-01   5.4947401e-02  -4.3554224e+00  -3.0849441e+00   6.7524242e-01   5.0162737e-01  -6.8254864e-01   1.4427258e+00  -6.8951269e-01   3.5172718e+00  -4.5703243e-01   7.8096127e-01  -2.7269721e+00   2.7238928e+00  -1.4450342e+00  -1.5570365e+00   8.7135678e-01  -1.2891813e+00   6.3580176e-01  -3.6387204e-01   2.4092341e+00  -1.6322418e+00   1.3370336e+00  -7.6100921e-01  -9.7718073e-01  -2.3438554e+00   4.1866157e+00  -1.5666496e+00   1.0281020e+00   9.2214284e-01  -8.4920408e-01  -8.5769309e-01  -4.0005584e-01  -3.6425695e-01  -1.7307747e+00  -1.2530721e+00   1.3724776e+00  -8.7974035e-01
   1.9888015e+00   1.4665051e+00  -5.5828470e-01   5.4795460e-01  -1.7109929e-01   1.2170559e+00  -4.3355047e-01   9.4969746e-01   1.2243687e+00   2.1904829e+00  -3.3867865e-01  -8.9856884e-02  -9.6853724e-01  -5.6964025e-02   5.7678774e-01   5.4756644e-02   6.3628178e-01   1.3442447e+00  -7.5204256e-01  -1.7823630e-01  -1.8215305e+00  -1.5132301e+00  -9.7379234e-01  -2.7107070e-01  -1.0732856e+00   1.3927272e-01  -7.5247885e-01  -7.3758311e-02   2.3147852e+00  -1.9194626e+00  -2.8274517e-01   4.9604539e-01   2.4173101e+00   1.4494082e-01  -5.9511881e+00  -5.3987326e+00  -2.2220614e+00  -1.1563578e+00  -4.6643909e+00  -4.9680130e+00   2.8036470e+00  -7.9894367e-01   5.3674885e+00   7.4939164e-01   1.9593885e+00   6.5974006e-01   3.6272415e+00   6.2968329e-01   1.5389977e-01  -1.5957384e-01  -2.8148956e-01   2.4959679e-01   7.1609143e-01   4.2076320e-01  -4.5343089e+00  -3.0228617e+00   6.2041962e-01   7.1297622e-01  -7.8636652e-01   1.2680464e+00  -9.7980764e-01   3.2617441e+00  -5.6832288e-01   1.0074788e+00  -2.8424103e+00   2.2229212e+00  -1.0870400e+00  -1.4026218e+00   7.3483480e-01  -1.0042182e+00   3.8221278e-01   2.8324181e-02   2.2182220e+00  -1.4623725e+00   1.5626285e+00   1.6707718e-01  -1.1459753e+00  -2.1625337e+00   3.9991072e+00  -1.3870465e+00   5.9881113e-01   6.7184887e-01  -1.4921334e+00  -1.0871388e+00  -6.8147570e-01  -8.3072580e-01  -1.3142969e+00  -1.3111088e+00   1.3826171e+00  -9.0802288e-01
   2.1392829e+00   1.8217719e+00  -6.0362201e-01   5.5875398e-01   3.8191184e-01   1.5232267e+00  -3.8509594e-01   1.0650529e+00   1.2669605e+00   1.9186153e+00  -7.7661343e-02   9.2547605e-02  -5.6971157e-01  -3.4233752e-01   3.5753197e-01  -3.2375173e-02   7.0316082e-01   1.7333962e+00  -5.6178328e-01  -9.1927428e-02  -1.6365306e+00  -8.3749340e-01  -1.2910358e+00  -5.7140961e-01  -8.4112089e-01   5.9732284e-01  -2.4126449e-01   2.4653427e-01   2.3477951e+00  -2.1027322e+00  -2.1615597e-01   6.4843382e-01   2.3340998e+00  -2.1367119e-02  -6.2187386e+00  -6.0242266e+00  -2.9320461e+00  -8.7625878e-01  -4.7187502e+00  -4.3913022e+00   2.6935163e+00  -7.5283677e-01   5.9634737e+00   2.0576374e+00   2.6303748e+00   1.9262604e+00   4.3573110e+00   1.3497440e+00   9.7770689e-01   6.7495194e-01   2.3638325e-01   1.0948053e+00   1.4171947e+00   7.2146144e-01  -4.2075970e+00  -2.5614660e+00   7.4679539e-01   1.2426595e+00  -8.1257787e-01   1.0057370e+00  -1.4383082e+00   2.4575747e+00  -1.2230308e+00   1.2476618e+00  -2.9726224e+00   1.1072538e+00  -6.1756408e-01  -1.1691473e+00   6.8763881e-01  -5.4386665e-01   3.7748097e-02   2.7623237e-01   1.5654063e+00  -1.3069544e+00   1.4693289e+00   5.5996519e-01  -2.2579345e+00  -2.6348026e+00   3.7683291e+00  -1.0659037e+00   2.0556046e-01   5.2684759e-01  -1.9431574e+00  -1.3900847e+00  -5.4258950e-01  -1.0838887e+00  -5.8798396e-01  -1.0651615e+00   1.2680837e+00  -9.3290483e-01
   1.5502938e+00   1.6051837e+00  -8.7850944e-01   5.7058678e-01   4.6399513e-01   1.7211803e+00  -6.9512908e-01   1.1088265e+00   9.7014888e-01   1.8180469e+00  -6.4608396e-01   4.5002813e-02  -9.6198112e-01  -2.7712758e-01   1.1897457e-01  -2.2858702e-01   3.6299443e-01   1.6626047e+00  -1.0260801e+00  -3.2575810e-01  -2.5964850e+00  -4.7648701e-01  -1.2952946e+00  -2.6618962e-01  -1.3506454e+00   8.6577867e-01  -3.7959171e-01   3.8489885e-01   2.1155944e+00  -2.7551734e+00  -4.6044629e-01   9.8501225e-01   2.4558807e+00  -1.3070292e-01  -4.9953466e+00  -5.1695460e+00  -2.6368559e+00  -4.5113821e-01  -5.4315611e+00  -4.3069542e+00   1.2261358e+00  -2.0933908e+00   6.3127058e+00   2.9007285e+00   3.0635997e+00   2.3177477e+00   4.6841561e+00   1.9266610e+00   1.2369893e+00   8.1536495e-01   6.4536737e-02   1.1430091e+00   1.2763770e+00   9.7226126e-01  -4.5649605e+00  -2.2144733e+00  -6.2069992e-02   8.9666480e-01  -7.5019760e-01   1.0120575e+00  -1.7876916e+00   1.8283111e+00  -1.8127157e+00   1.2927897e+00  -3.0453118e+00   7.4594102e-01   4.4206151e-01  -3.6419194e-01   5.0968356e-01  -3.5468537e-01  -3.0155993e-01   9.2667539e-01   8.8222514e-01  -1.5988021e+00   6.9858031e-01   1.2130619e+00  -1.7408118e+00  -2.0819638e+00   2.9247950e+00  -1.1415594e+00  -5.4552427e-01  -1.7527620e-01  -2.3709518e+00  -1.9236189e+00  -9.9217314e-01  -1.3145617e+00  -7.3949918e-01  -9.9176035e-01   1.1193993e+00  -1.0924802e+00
   1.5318911e+00   1.9250829e+00  -9.6948045e-01   6.6477006e-01   7.9412519e-01   2.0547542e+00  -1.0237070e+00   1.0771755e+00   8.7248350e-01   1.6030734e+00  -1.3167102e+00  -2.4823961e-01  -1.3688917e+00  -5.0366176e-01  -2.2623789e-01  -4.7657575e-01  -3.0049990e-02   1.6793360e+00  -1.0410718e+00  -2.9597214e-01  -2.7581008e+00   1.3547752e-01  -1.4357631e+00   1.2304219e-02  -1.1799501e+00   1.8815032e+00  -4.4136412e-02   7.5196951e-01   2.0097314e+00  -3.5674138e+00  -4.5464761e-01   1.3400727e+00   2.2558484e+00  -3.6978085e-01  -4.2921895e+00  -4.5186448e+00  -2.9432693e+00  -4.4659620e-01  -5.1012690e+00  -3.5604203e+00   1.1531084e+00  -2.3738562e+00   7.2078750e+00   4.3521140e+00   3.6689725e+00   3.1463839e+00   5.8328216e+00   3.1512306e+00   1.7163094e+00   1.2688308e+00   2.6588152e-01   1.7311291e+00   1.6383097e+00   1.3858668e+00  -4.3553357e+00  -1.5576002e+00  -8.9140325e-02   1.3387363e+00  -9.1451153e-01   6.1257460e-01  -2.5893083e+00   9.0077884e-01  -2.8146267e+00   1.1212829e+00  -3.0199264e+00   2.1074079e-02   1.1845333e+00   7.6054355e-02   3.7230750e-01  -2.3011975e-02  -4.4116318e-01   1.3159328e+00   4.2894919e-01  -1.9431329e+00   8.8013541e-01   1.7328506e+00  -2.2123269e+00  -2.2970721e+00   2.4990857e+00  -9.1249616e-01  -1.1435716e+00  -5.2820357e-01  -2.9411661e+00  -2.7755194e+00  -9.7288620e-01  -1.3460826e+00  -4.8519001e-01  -8.8820231e-01   9.4066013e-01  -1.3705154e+00
   1.8916633e+00   2.1269387e+00  -1.0030067e+00   5.1005179e-01   8.5428320e-01   1.8927641e+00  -8.8798950e-01   9.1788018e-01   7.9938831e-01   1.0979575e+00  -4.2609893e-01   2.5158979e-01  -5.8048278e-01  -5.1413390e-01  -1.8265041e-02  -2.5926278e-01   5.2212401e-01   2.2783752e+00  -6.0121055e-01  -4.1955968e-01  -3.1883499e+00   2.2995520e-01  -1.6974323e+00  -4.0296175e-01  -1.2928018e+00   1.9373523e+00   5.1380302e-02   7.4458661e-01   2.3203518e+00  -3.3955708e+00  -6.4578926e-01   1.4964832e+00   2.3072662e+00  -3.8723178e-01  -4.2983522e+00  -5.1346000e+00  -2.8614841e+00  -7.5230755e-02  -4.6090196e+00  -2.6543809e+00   1.0386269e+00  -2.2941904e+00   7.8242041e+00   5.2734496e+00   3.7789622e+00   3.6009245e+00   6.9142627e+00   4.2000971e+00   1.7680887e+00   1.6370294e+00   4.7539863e-01   1.8921077e+00   1.6904163e+00   1.6274123e+00  -3.5743715e+00  -8.3323463e-01   3.7033049e-01   1.6048103e+00  -7.9391623e-01   1.1955573e-01  -2.6287733e+00  -2.5225947e-02  -3.1423900e+00   1.5313065e+00  -3.2122870e+00  -7.3306862e-01   1.2438506e+00  -8.3540337e-02   3.5098102e-01  -3.6462409e-01  -1.1924681e+00   1.2621421e+00  -2.6251764e-02  -1.6900328e+00   4.0882463e-01   1.9816895e+00  -3.3040269e+00  -3.0498244e+00   3.1535453e+00   4.9763519e-01  -7.7779359e-01   1.7150498e-01  -2.4052350e+00  -1.6403911e+00  -3.8334654e-01  -9.4473416e-01  -1.4166611e-01  -2.3478351e-01   7.0393444e-01  -1.3262044e+00
   1.9232035e+00   2.0293307e+00  -1.2573818e+00   2.5558639e-01   9.5058091e-01   1.7239092e+00  -7.6701288e-01   7.8271776e-01   6.5496223e-01   7.6549917e-01   4.4079522e-01   8.5505646e-01   1.1486775e-01  -3.9503446e-01   8.4970958e-02  -1.3865070e-01   9.1543717e-01   2.6946937e+00  -5.1328631e-01  -3.6513211e-01  -4.1509379e+00   1.9104971e-01  -1.9073592e+00  -9.0288306e-01  -1.7132541e+00   1.4239472e+00   3.4475963e-02   5.8770437e-01   2.3793932e+00  -2.8404505e+00  -9.3911041e-01   1.4154119e+00   2.2787901e+00  -4.3595997e-01  -3.9504209e+00  -5.4842065e+00  -2.6882007e+00   3.4536428e-01  -4.7879372e+00  -2.1893479e+00  -2.8150314e-01  -2.8542669e+00   7.5692607e+00   5.8505154e+00   3.8632216e+00   3.8736109e+00   7.0383412e+00   4.7215926e+00   1.9625538e+00   2.0160721e+00   6.3328403e-01   2.0054279e+00   1.5516043e+00   1.7051250e+00  -3.1333160e+00  -1.6004429e-01   4.0577086e-01   1.5232195e+00  -3.7235879e-01   2.3254592e-01  -2.4718326e+00  -5.9555415e-01  -3.1151490e+00   2.0557769e+00  -3.5669384e+00  -1.3280600e+00   1.4864427e+00   5.8834776e-02   5.1309589e-01  -5.1505782e-01  -1.9310234e+00   1.2061342e+00  -7.4271547e-01  -1.5687126e+00  -5.6042714e-01   1.5693037e+00  -3.7324622e+00  -3.2193391e+00   2.9908858e+00   1.4856296e+00  -6.2669525e-01   3.9342828e-01  -1.6549126e+00  -9.8436746e-01  -2.8267926e-01  -8.3340471e-01  -8.5671328e-02   4.8889118e-01   5.1419934e-01  -1.1149377e+00
   1.7328957e+00   2.0969083e+00  -1.3582612e+00   1.5549531e-01   9.4944258e-01   1.7867531e+00  -8.2231315e-01   6.2741980e-01   4.5005100e-01   3.6993597e-01   3.1808291e-01   8.7745938e-01   2.8439231e-01  -4.6794873e-01  -5.6763471e-02  -1.6113086e-01   5.8941568e-01   2.6273745e+00  -5.2676221e-01  -5.4420675e-01  -3.9401192e+00   2.8861243e-01  -2.2733064e+00  -1.2289011e+00  -1.6582269e+00   1.5201979e+00   1.2013915e-01   7.3024045e-01   2.1223162e+00  -2.6173239e+00  -1.2332199e+00   1.3670585e+00   1.8094691e+00  -6.9783037e-01  -3.9772990e+00  -5.2696926e+00  -2.3811275e+00   6.2913301e-01  -4.0639143e+00  -1.3397590e+00  -5.1667444e-01  -2.7470517e+00   7.9612600e+00   6.4316321e+00   4.0937087e+00   4.1646585e+00   7.5447702e+00   5.2327155e+00   2.1937220e+00   2.1524069e+00   7.4565796e-01   2.1414697e+00   1.6122317e+00   1.7959243e+00  -2.3331390e+00   2.8941468e-01   4.0423245e-01   1.7483172e+00  -2.5884451e-01  -2.1245059e-02  -2.5551820e+00  -1.1794553e+00  -3.4647632e+00   2.0911869e+00  -3.9355412e+00  -2.0291224e+00   1.5908225e+00  -3.0405914e-02   2.9246293e-01  -4.2204011e-01  -2.5624469e+00   1.0737025e+00  -9.7311141e-01  -1.2939634e+00  -9.4295568e-01   1.9415020e+00  -3.5411388e+00  -2.7741718e+00   2.7748362e+00   2.2543200e+00  -9.6355541e-01   5.0742349e-01  -1.7185890e+00  -5.9181396e-01  -4.9710994e-01  -8.9589227e-01   6.1066123e-01   7.2878788e-01   3.9730982e-01  -9.3456531e-01
   1.9584401e+00   2.2578267e+00  -1.4907387e+00   7.7236080e-02   1.3103627e+00   2.1066387e+00  -8.1468949e-01   5.8176558e-01   3.4678536e-01   1.4799545e-01   3.5103970e-01   9.9669452e-01   5.2350860e-01  -3.5387829e-01  -2.6359205e-01  -2.1110542e-01   3.4543695e-01   2.8029809e+00  -4.2450340e-01  -4.1738161e-01  -4.1985397e+00   6.9760745e-01  -2.5607574e+00  -1.5254673e+00  -1.6185753e+00   2.2063203e+00   4.4997729e-01   1.0820342e+00   1.9146658e+00  -2.2662069e+00  -1.4739000e+00   1.2588130e+00   1.4342304e+00  -8.8442943e-01  -3.8689874e+00  -5.3386869e+00  -2.3816962e+00   8.9186171e-01  -3.5731037e+00  -2.6240241e-01  -1.2305185e+00  -2.6944540e+00   8.3374825e+00   7.1285820e+00   4.5125918e+00   4.6832608e+00   8.2734276e+00   5.7373735e+00   2.7531843e+00   2.5890145e+00   1.0879156e+00   2.6759122e+00   1.4144842e+00   1.8946483e+00  -1.7100058e+00   9.3864016e-01   7.0294577e-01   2.1767128e+00  -1.8528412e-01  -5.9851755e-02  -2.6671185e+00  -1.5482934e+00  -3.6384272e+00   2.3113660e+00  -4.0550709e+00  -2.4921012e+00   1.8562001e+00  -8.3414560e-02   2.9971264e-01  -1.3704756e-01  -3.1920930e+00   8.1683220e-01  -1.3281636e+00  -1.4070553e+00  -1.0861482e+00   1.7886815e+00  -3.7974470e+00  -3.0533002e+00   2.4333477e+00   3.4283594e+00  -1.2190513e+00   7.7064005e-01  -1.5927789e+00  -3.2366348e-01  -6.4524812e-01  -9.5021892e-01   1.2281503e+00   1.1684661e+00   2.2096877e-01  -6.7668975e-01
   2.6350007e+00   2.8778449e+00  -1.4461163e+00   2.0590651e-01   1.5399900e+00   1.9853845e+00  -8.9774204e-01   6.0648361e-01   2.4386003e-01  -3.5115393e-01   5.9347334e-01   1.1478895e+00   7.8908003e-01  -3.2369857e-01  -3.6164972e-01  -2.5810350e-01   5.9607481e-01   3.4440705e+00   1.5628536e-01  -8.7660831e-02  -5.1022051e+00   8.8774681e-01  -2.9368762e+00  -1.8841405e+00  -1.7210103e+00   2.6400146e+00   7.7060764e-01   1.1471080e+00   1.9590935e+00  -2.1906023e+00  -1.9784594e+00   1.0202162e+00   1.0583307e+00  -8.0698242e-01  -3.7032612e+00  -5.4992154e+00  -2.3729027e+00   7.9767374e-01  -2.3698037e+00   1.4183782e+00  -1.3348340e+00  -2.7392766e+00   9.0562275e+00   7.9769917e+00   5.1753599e+00   5.6225441e+00   9.8847526e+00   6.7765074e+00   3.9331424e+00   3.3138932e+00   1.5731843e+00   3.4864622e+00   1.7262095e+00   2.3154187e+00  -5.3476764e-01   2.1120007e+00   1.4485137e+00   2.9411973e+00  -3.0435214e-01  -3.6310337e-01  -3.3909526e+00  -2.4702603e+00  -4.6739961e+00   2.2903751e+00  -4.6541814e+00  -3.2698078e+00   1.9845873e+00  -3.4032328e-01   5.4849513e-01   8.2073407e-02  -3.9653257e+00   4.4019014e-01  -2.0300172e+00  -2.0544474e+00  -1.4150674e+00   1.0871945e+00  -5.3552358e+00  -4.5720010e+00   2.4219866e+00   4.6738675e+00  -1.3330163e+00   1.2130401e+00  -1.4446528e+00  -4.5039764e-01  -2.2133880e-01  -5.4545034e-01   1.3226861e+00   1.4187782e+00  -8.1929011e-02  -7.7415117e-01
   1.7279133e+00   2.4572668e+00  -1.9264319e+00   2.5171074e-02   1.8159656e+00   2.6643326e+00  -8.5279622e-01   7.9242797e-01   3.7753072e-01  -9.6880887e-02   1.8252213e-01   1.5658828e+00   1.3694639e+00   5.1972802e-01  -1.8294884e-01   2.3845443e-01  -3.7329060e-01   2.7225853e+00  -6.6795085e-01  -4.5968662e-01  -5.6823640e+00   1.0905369e+00  -2.9462565e+00  -2.0963115e+00  -2.4472208e+00   2.3568241e+00   6.8440333e-01   1.4237722e+00   1.5794241e+00  -1.4335925e+00  -2.0302489e+00   6.8241318e-01  -1.2578505e-02  -1.3485101e+00  -3.5970097e+00  -5.4058648e+00  -1.7910512e+00   9.6967861e-01  -2.7779632e+00   1.7179782e+00  -3.3988874e+00  -3.6846218e+00   8.4398842e+00   8.1434533e+00   5.7604878e+00   5.5436433e+00   8.5065597e+00   6.0806911e+00   4.3102412e+00   3.2974441e+00   1.6451403e+00   3.4888996e+00   1.4696885e+00   1.8913890e+00  -8.3729971e-01   2.1425650e+00   4.4580716e-01   2.5149816e+00  -1.2650676e-01   1.6057515e-01  -2.8430986e+00  -1.8338721e+00  -4.2868207e+00   2.3702398e+00  -4.7437738e+00  -2.9989366e+00   2.4353596e+00  -9.2234326e-02   6.8388836e-02  -1.2973122e-02  -3.9276134e+00   5.2981208e-01  -2.0044180e+00  -1.9704882e+00  -1.8209788e+00   1.2108495e+00  -3.7229290e+00  -3.3773714e+00   9.6457711e-01   4.4198301e+00  -1.9483143e+00   7.6066140e-01  -9.7222938e-01   2.2615973e-01  -1.1307976e+00  -6.7035143e-01   1.5771534e+00   1.8539081e+00  -1.7548130e-01  -2.1441415e-01
   2.2003329e+00   2.7243472e+00  -1.7206233e+00   1.1500957e-02   1.3982350e+00   1.8577335e+00  -1.0983863e+00   4.5632958e-01  -1.6015287e-01  -7.9069616e-01   3.5425174e-01   1.5149698e+00   1.2604032e+00   5.4224801e-01  -1.8826654e-01   7.4281396e-02   4.4889475e-02   3.1721273e+00   1.2937748e-01  -3.2852363e-01  -6.6974728e+00   7.9922168e-01  -2.9255237e+00  -1.9807039e+00  -2.5869060e+00   2.6070704e+00   5.7457965e-01   1.0152458e+00   1.7622213e+00  -1.4829463e+00  -2.3749024e+00   5.9481613e-01   2.3901387e-01  -9.0832609e-01  -2.8743789e+00  -5.1653563e+00  -1.1736414e+00   5.8649979e-01  -1.3500444e+00   2.9339470e+00  -3.2217217e+00  -3.6358460e+00   9.1922156e+00   8.4479864e+00   5.6810514e+00   5.2681540e+00   1.0198466e+01   7.1624198e+00   4.0573913e+00   2.9296094e+00   1.3891359e+00   3.2277259e+00   1.2437901e+00   2.3293140e+00   2.9565217e-01   2.9870998e+00   1.0619962e+00   2.8998240e+00  -3.4970583e-01  -6.6185505e-01  -3.4992915e+00  -2.9898630e+00  -4.9627934e+00   2.1016498e+00  -4.9058001e+00  -3.4766656e+00   2.3739119e+00  -4.7546892e-01   4.9674041e-01  -6.6874501e-02  -4.5596327e+00   9.1270767e-02  -2.2038259e+00  -2.5636730e+00  -2.0342992e+00   2.5234293e-01  -4.6980428e+00  -4.7652351e+00   1.5596496e+00   5.6207243e+00  -1.4850448e+00   1.5499225e+00  -4.4919511e-01   7.9016070e-01  -2.5572626e-01   3.1101162e-02   1.8380173e+00   1.9914359e+00  -4.5162089e-01  -6.0112063e-01
   2.2264389e+00   2.8993987e+00  -1.6566062e+00  -4.2634218e-02   1.3996448e+00   1.7049017e+00  -1.0649891e+00   3.1293325e-01  -4.7949020e-01  -1.2493101e+00   4.6280499e-01   1.5627351e+00   1.4781881e+00   5.5180999e-01  -3.0346172e-01  -3.3093919e-02  -1.1967854e-01   2.9307894e+00   4.3847018e-01  -2.9282782e-01  -6.4590480e+00   6.3577568e-01  -3.1033902e+00  -2.4624814e+00  -2.3402394e+00   2.4921286e+00   8.1072002e-01   9.3366793e-01   1.6096283e+00  -6.5553075e-01  -2.5712875e+00  -3.8507701e-02  -2.4477227e-01  -8.8159654e-01  -3.1413857e+00  -5.4530473e+00  -6.7202935e-01   4.5764414e-01  -3.8508031e-02   3.8744619e+00  -3.3125258e+00  -3.1995352e+00   9.2099458e+00   8.2728844e+00   5.6726042e+00   4.8986305e+00   1.0524069e+01   7.1541323e+00   4.0718070e+00   2.6024694e+00   1.4832410e+00   2.9994636e+00   1.6337985e+00   2.2551517e+00   1.3481186e+00   3.2520911e+00   1.3939467e+00   3.1714305e+00  -2.0146204e-01  -9.2380267e-01  -3.3270617e+00  -3.1519565e+00  -4.9855899e+00   1.9833863e+00  -4.8967637e+00  -3.9296883e+00   2.1948261e+00  -8.2100780e-01   5.6202460e-01   1.3945207e-01  -4.8864333e+00  -7.4147246e-01  -2.1440554e+00  -2.6543812e+00  -2.1470992e+00  -8.0845007e-01  -4.8770860e+00  -5.1119303e+00   1.3172872e+00   5.8116529e+00  -1.3633321e+00   1.8202910e+00   5.6310598e-02   1.3143445e+00  -4.6517307e-02   1.0237599e-01   2.4685000e+00   2.1193991e+00  -5.0239538e-01  -3.5629548e-01
   2.0855917e+00   2.6032241e+00  -1.7721422e+00  -3.0113252e-01   1.3594030e+00   1.7723561e+00  -5.3956437e-01   2.8249538e-01  -3.0225588e-01  -1.3046153e+00   1.5486589e+00   2.2729456e+00   2.8836658e+00   1.0551121e+00   2.9629478e-01   6.0578556e-01   9.4852382e-02   2.8242819e+00   4.8017487e-01  -4.7495485e-01  -6.3107112e+00   2.7548566e-01  -3.1489493e+00  -3.2536924e+00  -2.6534044e+00   1.3006660e+00   7.3122230e-01   8.1141884e-01   1.7748067e+00   9.7132719e-01  -2.7235145e+00  -7.3794050e-01  -8.0242503e-01  -1.0266644e+00  -4.2599481e+00  -6.7351964e+00  -4.8154451e-02   6.7960683e-01   3.9375909e-01   4.1265491e+00  -4.2041121e+00  -3.0770589e+00   8.2483930e+00   7.5324563e+00   5.7803046e+00   4.6957620e+00   9.1621672e+00   6.1075696e+00   4.2707044e+00   2.5475311e+00   1.6701969e+00   2.8010766e+00   1.3662114e+00   1.8084539e+00   2.0122363e+00   3.2181875e+00   1.2953312e+00   2.9732630e+00   4.5480333e-02  -6.1773891e-01  -2.4030324e+00  -2.5592616e+00  -3.9852980e+00   2.3523057e+00  -5.1156429e+00  -3.8429251e+00   1.5945192e+00  -1.4749562e+00   4.9152304e-01  -3.8896964e-01  -5.3628740e+00  -1.5141164e+00  -1.9919537e+00  -2.1413572e+00  -2.8326739e+00  -1.7767260e+00  -4.6087144e+00  -5.0054321e+00   1.4322541e+00   6.4072878e+00  -8.6279866e-01   2.4646394e+00   1.2173067e+00   3.2940253e+00  -1.2399951e-01   2.6493888e-01   3.2689915e+00   2.7610766e+00  -5.1904048e-01   2.7618523e-01
   2.6013725e+00   3.0420206e+00  -1.6920226e+00  -4.2817291e-01   1.4625943e+00   1.6394888e+00  -3.9321690e-01   3.4506378e-01  -2.3608245e-02  -1.4673473e+00   1.3825907e+00   2.3635800e+00   3.1006497e+00   1.4541577e+00   7.1795495e-01   7.3827333e-01  -3.1122554e-01   2.7021309e+00   1.1511809e+00  -1.0334732e-01  -6.1254480e+00   2.5000054e-01  -3.5161958e+00  -3.6501253e+00  -2.7226306e+00   1.6530708e+00   1.0073607e+00   8.5761438e-01   1.6470555e+00   1.2981680e+00  -2.5684340e+00  -7.3658229e-01  -1.2793180e+00  -1.2728349e+00  -4.6890635e+00  -6.8999589e+00  -4.0752545e-01   3.8671442e-01   9.2021599e-01   5.0250046e+00  -3.5559582e+00  -2.1583073e+00   8.4826774e+00   6.9313674e+00   5.5672843e+00   3.9843749e+00   9.5713264e+00   5.9026775e+00   4.0626784e+00   2.2627960e+00   1.4643584e+00   3.0384841e+00   7.4189804e-01   2.2156046e+00   2.2233437e+00   3.4668286e+00   1.9262566e+00   3.2317219e+00  -1.7575732e-01  -6.8146627e-01  -2.2297889e+00  -1.7944343e+00  -3.3471066e+00   2.3049909e+00  -5.7528823e+00  -3.4595284e+00   8.1525671e-01  -2.3632947e+00   4.3412860e-01  -6.1098272e-01  -5.3176173e+00  -1.9401562e+00  -1.5106012e+00  -2.5397771e+00  -1.9395676e+00  -1.8709263e+00  -4.5809657e+00  -5.4664537e+00   1.4842730e+00   6.7389802e+00  -5.9248009e-01   2.8700934e+00   1.6903171e+00   3.7840725e+00  -3.2556916e-01   3.7148066e-01   2.5687871e+00   2.3433217e+00  -4.7303877e-01   4.6619432e-01
   1.9361973e+00   3.0977143e+00  -1.6502355e+00   1.0724603e-01   1.9679662e+00   2.5012601e+00  -5.9721509e-01   6.6017029e-01  -3.1145063e-01  -1.3517742e+00   5.3699772e-01   1.8789311e+00   2.7825860e+00   1.5389216e+00   1.7464805e-01   5.6692687e-01  -6.2531466e-01   2.3131732e+00   5.9714975e-01  -1.9732601e-01  -6.1571744e+00   6.8421322e-01  -2.9833317e+00  -3.2211309e+00  -2.4735996e+00   2.0223687e+00   1.3874387e+00   1.2580335e+00   1.7396505e+00   1.2984075e+00  -2.5205936e+00  -1.5451367e+00  -1.8171555e+00  -1.1269738e+00  -4.3473233e+00  -6.6327517e+00   2.7401832e-01   3.7096663e-02   2.0459770e+00   5.6210235e+00  -5.0557985e+00  -3.3108651e+00   8.2380047e+00   7.4793396e+00   6.8862759e+00   5.1291589e+00   8.9532662e+00   5.4880061e+00   5.5964764e+00   2.5612867e+00   1.8967330e+00   3.4633219e+00   1.5376908e+00   1.7696856e+00   2.5264488e+00   3.7763628e+00   1.0501259e+00   3.6230870e+00  -6.0275016e-01  -7.0547418e-01  -2.7158521e+00  -2.2271390e+00  -4.4717923e+00   1.6130157e+00  -4.7580824e+00  -3.9312766e+00   2.0985646e+00  -1.4844562e+00   3.0758788e-01   2.5378521e-01  -4.9484190e+00  -2.2406486e+00  -2.2411109e+00  -3.6112165e+00  -2.2695785e+00  -3.3555964e+00  -4.9198559e+00  -6.1850808e+00   2.5670946e-01   5.8401095e+00  -1.6194399e+00   1.9814323e+00   1.0733445e+00   2.5709813e+00  -4.4835499e-01   5.8006903e-02   3.6265642e+00   2.3169709e+00  -6.3845128e-01   2.3315005e-01
   1.9163748e+00   2.8455389e+00  -1.4977540e+00  -1.3732481e-01   1.7262569e+00   1.9082093e+00  -5.6965904e-01   4.8800789e-01  -3.3239619e-01  -1.6477113e+00   4.1741378e-01   1.7924523e+00   2.7185054e+00   1.5598913e+00   1.2572123e-01   3.8345373e-01  -1.1452594e+00   1.8147914e+00   9.2010191e-01  -5.5548019e-02  -5.6766047e+00   8.3696724e-01  -3.0806497e+00  -3.4512665e+00  -2.4581713e+00   1.9252767e+00   1.4488386e+00   1.0569508e+00   1.1270486e+00   2.0965134e+00  -2.6665551e+00  -2.0270647e+00  -2.0900642e+00  -1.0993597e+00  -4.6870002e+00  -6.9336792e+00   3.3407717e-01  -2.3399878e-01   2.3393066e+00   5.7536094e+00  -4.8225880e+00  -2.7698713e+00   7.6230059e+00   6.4704177e+00   6.4533986e+00   4.3318268e+00   8.4836808e+00   4.6079496e+00   5.3327129e+00   2.0838303e+00   1.6742189e+00   3.2589861e+00   1.7187238e+00   2.2772903e+00   2.9372116e+00   3.4527225e+00   1.2348828e+00   3.4198906e+00  -5.1549764e-01  -8.1183178e-01  -2.7040536e+00  -1.9966057e+00  -3.8647332e+00   1.2911653e+00  -5.2115427e+00  -3.7981990e+00   1.4910423e+00  -2.0578113e+00   6.3598727e-01   4.9926389e-01  -4.8405654e+00  -2.5617479e+00  -1.7796525e+00  -3.2878299e+00  -1.9685698e+00  -4.0851513e+00  -4.2934312e+00  -5.9416460e+00  -4.4531480e-01   5.1410399e+00  -1.4543645e+00   1.9645015e+00   1.3439192e+00   2.8441067e+00  -4.5389308e-01   9.4325391e-02   4.2926565e+00   2.1151442e+00  -4.8720946e-01   4.7845643e-01
   1.9331314e+00   2.4400293e+00  -1.4643217e+00  -4.5562591e-01   1.4903924e+00   1.6966452e+00  -1.3806758e-01   3.4928958e-01   1.0028576e-01  -1.6110836e+00   1.2290629e+00   2.3039520e+00   3.6522832e+00   2.1251126e+00   1.1206068e+00   1.0345360e+00  -8.4746379e-01   1.5840795e+00   1.2179834e+00  -2.3272462e-01  -5.4400196e+00   5.3294470e-01  -2.8045385e+00  -3.6739385e+00  -2.8044502e+00   1.2339386e+00   1.2736301e+00   8.3044531e-01   1.6202169e+00   2.9867330e+00  -2.3067482e+00  -2.1711267e+00  -2.0286757e+00  -1.1540284e+00  -5.1265608e+00  -7.8453788e+00   7.1841888e-01  -2.3622411e-01   2.2493304e+00   5.3323898e+00  -5.0522045e+00  -2.6351501e+00   6.6111105e+00   5.2575553e+00   5.6546342e+00   2.9857446e+00   7.0595593e+00   3.5927961e+00   4.1947375e+00   1.3193342e+00   1.1477732e+00   2.5255388e+00   8.8997730e-01   2.3669926e+00   2.6827209e+00   3.1171084e+00   1.1908410e+00   2.7870987e+00  -5.3547604e-01  -8.3928912e-01  -1.8021951e+00  -1.1125485e+00  -2.3729502e+00   1.4888785e+00  -5.1133635e+00  -2.8199852e+00   7.4939351e-01  -2.6604692e+00   6.0617325e-01  -5.6194516e-01  -4.4886111e+00  -2.8244250e+00  -1.1552420e+00  -3.0462566e+00  -1.7590231e+00  -4.6044846e+00  -3.8011531e+00  -6.0607277e+00   2.6091045e-01   5.2400032e+00  -3.6464554e-01   2.6218392e+00   2.7320053e+00   4.8186397e+00  -1.4035048e-01   5.9939781e-01   4.0198414e+00   2.4130596e+00  -3.7066272e-01   7.5636413e-01
   2.1545239e+00   2.2703743e+00  -1.2283294e+00  -6.1925073e-01   1.2534522e+00   1.3313927e+00   8.2805874e-02   1.8015400e-01   2.5465025e-01  -1.6595611e+00   1.5968379e+00   2.2913329e+00   3.9140759e+00   2.1554131e+00   1.5036078e+00   1.1886366e+00  -6.1262803e-01   1.3847922e+00   1.7672171e+00  -1.4582255e-01  -4.6706292e+00   4.8963954e-01  -2.5841793e+00  -3.6434933e+00  -2.6257108e+00   1.1469069e+00   1.2905808e+00   6.6567824e-01   1.6922476e+00   3.4251860e+00  -2.0008102e+00  -2.2317637e+00  -1.7963068e+00  -9.6263200e-01  -5.4259222e+00  -8.1565066e+00   6.6199875e-01  -4.8480217e-01   2.5916722e+00   5.1895711e+00  -4.2767496e+00  -1.7424441e+00   5.9762491e+00   4.2145104e+00   5.0644689e+00   2.2153602e+00   6.4325316e+00   2.9232861e+00   3.5447718e+00   8.2277488e-01   8.5857454e-01   2.1972877e+00   4.3491109e-01   2.5820898e+00   2.8172732e+00   2.8405902e+00   1.5268266e+00   2.6504119e+00  -6.2811477e-01  -1.0789911e+00  -1.3973040e+00  -7.1687451e-01  -1.3871425e+00   1.3711782e+00  -4.8443871e+00  -2.3880734e+00   6.5362415e-02  -3.2498404e+00   7.2240691e-01  -8.8742957e-01  -4.1904768e+00  -3.1782554e+00  -6.1876822e-01  -2.8311479e+00  -1.2106960e+00  -5.0447804e+00  -3.8751900e+00  -6.3233239e+00   8.7215972e-01   5.0917695e+00   3.7173069e-01   3.0934377e+00   3.2559626e+00   5.6492933e+00   2.2704795e-01   8.3203454e-01   4.2871894e+00   2.3222247e+00  -2.5401018e-01   8.2421964e-01
   2.0259179e+00   2.3186540e+00  -1.0547655e+00  -4.8533698e-01   1.5270410e+00   1.6778492e+00   2.6304063e-01   3.5188554e-01   5.7814135e-01  -1.5255752e+00   1.3341159e+00   2.1037104e+00   3.9700814e+00   2.1470406e+00   1.6585106e+00   1.2822632e+00  -7.8397287e-01   9.0039009e-01   1.8670095e+00  -7.5341493e-02  -3.4294466e+00   8.0944629e-01  -2.4191618e+00  -3.6458668e+00  -2.2095987e+00   1.3130798e+00   1.6598566e+00   9.1378707e-01   1.6817091e+00   3.6432337e+00  -1.5913323e+00  -2.4895783e+00  -2.0700871e+00  -1.0209671e+00  -5.7421539e+00  -8.2390952e+00   3.7995991e-01  -5.8157202e-01   2.9340619e+00   5.1676501e+00  -3.9151679e+00  -1.2775275e+00   5.1611501e+00   3.4465198e+00   4.9396849e+00   2.0059363e+00   5.2626706e+00   1.9638053e+00   3.6602395e+00   7.1222590e-01   8.5625575e-01   2.3160231e+00   5.4090755e-01   2.6397503e+00   2.6785847e+00   2.5653426e+00   1.4606660e+00   2.6653801e+00  -7.7093674e-01  -1.0542003e+00  -1.0491677e+00  -7.8340010e-02  -8.7694264e-01   1.0977014e+00  -4.3816018e+00  -2.0641890e+00  -3.4110925e-02  -3.2859222e+00   5.2535673e-01  -8.0811320e-01  -3.5305088e+00  -3.3801902e+00  -4.2885282e-01  -2.8720693e+00  -6.3120095e-01  -5.2692351e+00  -3.9537211e+00  -6.3078449e+00   6.9660629e-01   4.1646048e+00   3.9645677e-01   2.8035469e+00   3.1431272e+00   5.4074918e+00   1.9504918e-01   6.7764755e-01   4.3309984e+00   1.9232450e+00  -9.1715105e-02   9.6479627e-01
   1.2517114e+00   1.9287225e+00  -9.3315983e-01  -5.1842440e-01   1.4922766e+00   1.4716873e+00   4.5672951e-01   4.3774321e-01   4.1132733e-01  -1.4935193e+00   1.3182983e+00   1.9732770e+00   3.8861738e+00   1.8471687e+00   1.3832920e+00   1.0332213e+00  -8.3975597e-01   2.4638293e-01   1.7226794e+00   1.8457933e-03  -2.2641663e+00   7.3897250e-01  -2.2196796e+00  -3.7925782e+00  -1.8973290e+00   3.8679784e-01   1.7243537e+00   6.5272990e-01   1.1930947e+00   4.1670628e+00  -1.2928511e+00  -2.9207274e+00  -2.1123014e+00  -8.7332285e-01  -5.8507437e+00  -7.9719885e+00   2.1184270e-01  -6.3289297e-01   2.6468668e+00   4.4190654e+00  -4.1123762e+00  -9.4812533e-01   3.6229039e+00   2.3068377e+00   4.5839699e+00   1.6186038e+00   3.3059631e+00   5.7416616e-01   3.5702274e+00   4.1834001e-01   7.0965500e-01   2.0141605e+00   8.6373146e-01   2.3411344e+00   2.4877581e+00   1.9531117e+00   8.7200185e-01   2.2327158e+00  -3.9826261e-01  -7.4299796e-01  -2.9964408e-01   3.7580544e-01  -1.2029323e-01   8.6993541e-01  -3.9349990e+00  -2.3117126e+00  -4.7940339e-02  -2.9595036e+00   4.2864577e-01  -3.2556961e-01  -2.9553867e+00  -3.4980185e+00  -5.7137783e-01  -2.4002589e+00  -8.0858423e-01  -5.6342255e+00  -3.5126012e+00  -5.2619038e+00  -2.1669863e-01   2.3465396e+00   1.4938249e-01   1.9082534e+00   2.9138172e+00   4.6662466e+00  -1.7189044e-01  -3.5346155e-02   4.5543486e+00   1.4058994e+00   1.1656361e-01   1.1559762e+00
   9.3489039e-01   1.7235894e+00  -8.1891741e-01  -4.7155258e-01   1.6847698e+00   1.9994378e+00   5.7720030e-01   5.9523639e-01   8.9990399e-01  -1.0322653e+00   6.1988036e-01   1.5902377e+00   3.6801164e+00   1.8767265e+00   1.5365516e+00   1.2272083e+00  -1.3378404e+00  -4.6165727e-01   1.5953241e+00  -7.8395681e-02  -6.2202326e-01   1.3006163e+00  -1.9920228e+00  -3.4011161e+00  -1.5140215e+00   1.0117197e+00   1.9412937e+00   1.0939879e+00   9.3090085e-01   3.9159041e+00  -6.8952841e-01  -2.6542775e+00  -2.2936515e+00  -1.0652120e+00  -5.9372219e+00  -7.3705633e+00  -3.3542655e-01  -7.0742889e-01   2.3858954e+00   3.9711400e+00  -3.3564054e+00  -1.7857657e-01   2.8147121e+00   1.4852495e+00   4.3071708e+00   1.3522371e+00   1.8448529e+00  -4.9350661e-01   3.3823834e+00   2.8675532e-01   5.6925571e-01   2.1643982e+00   4.2990652e-01   2.3818852e+00   1.8028010e+00   1.3803051e+00   5.9622572e-01   2.0708293e+00  -6.1402096e-01  -6.6799094e-01   1.6705058e-01   1.2564919e+00   7.5341159e-01   5.7575922e-01  -3.3181907e+00  -1.6351564e+00  -2.0883156e-01  -2.9536290e+00  -4.6133777e-02  -3.0127284e-01  -2.0308193e+00  -3.2064226e+00  -3.0401780e-02  -2.0765579e+00   2.3069149e-01  -4.6080443e+00  -2.8037950e+00  -4.3652087e+00  -3.2982890e-01   1.3736057e+00  -7.3867444e-04   1.5154460e+00   2.3685880e+00   4.3424380e+00  -6.0577607e-01  -3.0972358e-01   4.6278949e+00   8.9361047e-01   3.2282006e-01   1.3172592e+00
   3.2450519e-02   1.3522784e+00  -7.8989059e-01  -1.0561918e-01   1.9188013e+00   2.7301475e+00   4.6704205e-01   9.3307764e-01   1.1753341e+00  -3.7778022e-01  -4.3624930e-01   1.0620813e+00   3.0796657e+00   1.9819490e+00   1.4895554e+00   1.3279221e+00  -1.5783115e+00  -1.0606618e+00   8.9749845e-01  -2.1906580e-01  -1.5076241e-01   1.7631425e+00  -1.2361046e+00  -2.3912428e+00  -1.4959272e+00   1.3284995e+00   1.9100916e+00   1.4160093e+00   9.8459889e-01   2.9238294e+00  -1.3270112e-01  -2.4103584e+00  -2.2832108e+00  -1.1075967e+00  -4.8933308e+00  -5.9936193e+00  -4.9390980e-01  -8.6938920e-01   1.7506999e+00   3.0984922e+00  -4.0767618e+00  -1.1885259e+00   1.7570093e+00   1.2959509e+00   4.6211490e+00   1.6902910e+00  -9.5051974e-02  -1.3345703e+00   3.6839834e+00   3.6660099e-01   3.3927624e-01   2.3204384e+00   7.2663382e-02   2.1530259e+00   5.8115665e-01   1.1209386e+00  -6.3640890e-01   1.6510719e+00  -9.5063926e-01  -4.2924353e-01   1.9764388e-01   1.5679674e+00   7.1802693e-01   2.7102472e-02  -2.2598660e+00  -1.0716509e+00   7.4991591e-01  -1.8728731e+00  -4.9080626e-01  -1.8492142e-01  -8.7291484e-01  -2.3420404e+00  -3.5753933e-01  -2.4675331e+00   4.5954049e-01  -3.9568391e+00  -2.3294325e+00  -3.6657094e+00  -1.0815762e+00  -1.7148392e-01  -7.2096585e-01   3.1056465e-01   1.4911782e+00   2.8816770e+00  -1.0432527e+00  -6.2262348e-01   4.1657671e+00   3.8872024e-01   3.2788341e-01   9.6519503e-01
  -3.1611790e-01   8.0368984e-01  -6.1641764e-01  -2.7278254e-01   1.4914637e+00   2.1728298e+00   5.2981588e-01   7.7688888e-01   1.1927276e+00  -2.3459003e-01  -4.1124878e-01   8.8134606e-01   2.7555761e+00   1.6816484e+00   1.5035327e+00   1.2597988e+00  -1.3909813e+00  -1.5414056e+00   1.0215889e+00  -2.2293729e-01   6.9063211e-01   1.7365212e+00  -9.2706451e-01  -2.0419164e+00  -1.3612550e+00   9.4669784e-01   1.6473726e+00   1.0725260e+00   5.4870137e-01   2.8187875e+00   5.6998103e-02  -2.2090977e+00  -1.8320741e+00  -8.2572226e-01  -4.2616207e+00  -5.0596493e+00  -7.6179822e-01  -9.6391737e-01   1.1829561e+00   2.1208934e+00  -3.2817549e+00  -5.6217482e-01   4.4081960e-01   3.8139096e-02   3.6284882e+00   8.2265054e-01  -1.4334451e+00  -2.1383462e+00   2.8193067e+00  -7.8457751e-02  -6.0935205e-02   1.7512053e+00  -1.9864629e-01   2.2159555e+00   2.2707530e-01   5.3424602e-01  -7.6132278e-01   1.0036683e+00  -5.8429358e-01  -3.9423768e-01   7.8773023e-01   1.8297263e+00   1.6902802e+00  -1.3318612e-01  -1.7777643e+00  -7.0367810e-01   3.7437515e-01  -1.7944216e+00  -4.8820745e-01  -2.7908454e-01  -3.1076457e-01  -2.0556005e+00  -3.4213772e-02  -1.7090741e+00   6.1758943e-01  -3.4016692e+00  -1.9389457e+00  -2.6290497e+00  -1.0497982e+00  -1.3346476e+00  -3.4623234e-01   2.0556165e-02   1.4120351e+00   2.5934545e+00  -9.3883762e-01  -6.4481151e-01   3.9520875e+00   2.5386182e-02   4.7251338e-01   9.9983254e-01
  -6.2716163e-01   1.5909500e-01  -6.0021550e-01  -4.1246199e-01   1.1808554e+00   2.1033760e+00   9.9403971e-01   7.4728076e-01   1.6925627e+00   1.1139047e-01   5.9350099e-01   1.4396753e+00   3.5813208e+00   2.0376818e+00   2.5906477e+00   2.1096398e+00  -3.2864321e-01  -1.4810917e+00   1.0080428e+00  -6.4429698e-01   9.4297606e-01   1.3228561e+00  -3.8815254e-01  -1.8537609e+00  -1.7612155e+00  -7.4745019e-02   1.1703624e+00   7.9175027e-01   1.3298273e+00   2.8841227e+00   4.5985563e-01  -1.8197415e+00  -1.1785772e+00  -6.7407230e-01  -3.7141154e+00  -4.9573029e+00  -4.9392430e-01  -4.9354944e-01   3.4013734e-01   9.2640079e-01  -3.5517474e+00  -8.9844241e-01  -1.1787618e+00  -1.2082334e+00   2.4309806e+00  -2.6637559e-01  -3.5672067e+00  -3.0245603e+00   1.5033791e+00  -5.4523667e-01  -6.5896987e-01   8.4226229e-01  -1.3988057e+00   1.9611092e+00  -5.9693234e-01   2.0106276e-01  -1.2037408e+00  -1.4583318e-02  -3.8768301e-01  -2.5013348e-01   2.0513033e+00   2.4959486e+00   3.1269620e+00   3.1366682e-01  -1.0731208e+00   3.9980560e-01   8.3158445e-02  -1.6187493e+00  -8.2810907e-01  -1.6356788e+00   1.6856873e-01  -1.6201462e+00   5.8211275e-02  -1.1347272e+00   1.8645515e-01  -2.6226804e+00  -1.8443813e+00  -2.1604449e+00   2.8828732e-01  -1.1570377e+00   7.6775461e-01   4.4752816e-01   2.3602642e+00   4.0889374e+00  -5.1711495e-01  -9.3838623e-02   2.8213474e+00   2.4626032e-01   5.0927163e-01   1.1186012e+00
  -8.2863161e-01  -2.5249496e-01  -5.0118322e-01  -4.9481907e-01   9.8868730e-01   1.7422381e+00   1.0663733e+00   6.7158013e-01   1.7402305e+00   3.3470974e-01   8.1780261e-01   1.3713316e+00   3.4201402e+00   1.7096716e+00   2.5850640e+00   2.1605255e+00   2.0051044e-01  -1.5479539e+00   1.1629639e+00  -5.7000161e-01   1.6651910e+00   1.3821132e+00  -1.4603862e-01  -1.5239939e+00  -1.5885822e+00  -4.2735888e-01   1.0364307e+00   5.3434199e-01   1.0790486e+00   2.7055653e+00   6.7878002e-01  -1.4992189e+00  -6.1432321e-01  -3.0102498e-01  -2.9331170e+00  -3.9801799e+00  -1.0126947e+00  -4.4510137e-01  -2.5496847e-01   1.5941392e-01  -2.9573462e+00  -1.8344443e-01  -2.5735636e+00  -2.1228457e+00   1.5704437e+00  -5.4000403e-01  -4.8010889e+00  -3.5714608e+00   1.0985677e+00  -5.0935360e-01  -7.6992128e-01   6.7160520e-01  -1.7955760e+00   1.8919516e+00  -8.6688247e-01  -4.8343167e-02  -1.2115815e+00  -3.4358516e-01  -6.6637493e-02  -8.3369311e-02   2.5256168e+00   2.5689780e+00   3.9059567e+00   3.7645820e-01  -5.1028698e-01   5.3880578e-01  -1.3819611e-01  -1.3862354e+00  -8.2980058e-01  -1.5266519e+00   5.3212857e-01  -1.3143529e+00  -2.2412459e-02  -4.9343063e-01   1.4840558e-01  -2.0059290e+00  -1.9952906e+00  -1.3857968e+00   6.3070209e-01  -1.5734444e+00   1.0988739e+00   3.2386367e-01   2.1187203e+00   3.5724726e+00  -3.7829428e-01  -1.1128948e-01   2.6460658e+00  -2.5250666e-04   5.7126959e-01   1.1799399e+00
  -1.5013579e+00  -6.5604115e-01  -5.0892541e-01  -3.9747034e-01   1.2290307e+00   2.4423080e+00   1.2400007e+00   8.4740423e-01   2.1050719e+00   9.0099763e-01   4.0188994e-01   1.1033378e+00   3.3498692e+00   1.4975669e+00   2.4830310e+00   2.4199876e+00   2.0308051e-03  -2.1061034e+00   6.1261271e-01  -8.7842103e-01   3.5116640e+00   1.7982035e+00   2.6085815e-02  -1.2487292e+00  -1.0700920e+00  -3.3647118e-01   1.1543544e+00   9.5107709e-01   7.7048653e-01   2.5067321e+00   1.0430569e+00  -1.2873080e+00  -8.3063876e-01  -5.2480591e-01  -2.8912306e+00  -3.0558554e+00  -1.4857574e+00  -1.5371693e-01  -6.4914969e-01  -5.6278587e-01  -2.5069927e+00   5.1992070e-01  -3.7143109e+00  -2.6493381e+00   1.2819515e+00  -2.5801693e-01  -6.6360280e+00  -4.5501203e+00   1.2031610e+00  -1.9842350e-01  -5.3861425e-01   8.3823539e-01  -1.9130594e+00   1.3630025e+00  -1.3249046e+00  -5.8214984e-01  -1.7401413e+00  -5.4196919e-01   8.6964017e-02   2.8840813e-01   3.2565827e+00   3.1386665e+00   4.5687868e+00   3.6782289e-01   3.1175873e-01   7.4575772e-01  -7.8185952e-02  -9.1848414e-01  -1.5116531e+00  -1.3073624e+00   1.1781683e+00  -8.6569378e-01   5.9411208e-02   3.8196191e-01   4.2629746e-01  -4.4344249e-01  -1.3577557e+00   1.9429024e-01   4.6115986e-01  -2.2432663e+00   6.7456179e-01  -2.4453562e-01   1.2435219e+00   2.9765651e+00  -9.4574567e-01  -5.5710589e-01   2.9835662e+00  -2.3184400e-01   6.8035804e-01   1.5307772e+00
  -2.6451284e+00  -1.1353516e+00  -4.5873546e-01  -1.8179740e-01   1.1859703e+00   2.3945395e+00   1.0580360e+00   8.9859943e-01   1.5649421e+00   9.6536237e-01  -2.5145636e-01   6.2459040e-01   2.3312487e+00   9.4025241e-01   1.7578768e+00   1.8744772e+00   9.3523405e-02  -2.5238483e+00  -6.7179128e-03  -1.0113900e+00   4.1257006e+00   1.6463858e+00   3.3696184e-01  -8.3030301e-01  -6.5901251e-01  -8.6719235e-01   1.0572888e+00   7.0792540e-01   4.0659695e-01   1.9212365e+00   1.1165756e+00  -1.3293801e+00  -4.5786906e-01  -2.9065847e-01  -1.3945880e+00  -1.1989555e+00  -1.3300296e+00   6.1727523e-02  -1.0399437e+00  -1.5379200e+00  -3.2589616e+00  -8.2281820e-02  -4.8942715e+00  -3.0757870e+00   5.8698349e-01  -5.9083933e-01  -7.9734703e+00  -5.0447441e+00   7.5736375e-01  -5.0103635e-01  -8.5147569e-01   2.2816062e-01  -1.6694010e+00   8.0962259e-01  -1.7389670e+00  -8.6495063e-01  -2.7357425e+00  -1.0992787e+00   5.3042796e-01   5.2791586e-01   3.6619860e+00   2.7815249e+00   4.4070407e+00   1.6116459e-01   1.2526002e+00   2.8917027e-01   7.8426495e-01   4.6948147e-01  -1.7602766e+00  -5.3342090e-01   1.7177522e+00  -3.2461236e-01  -7.3441827e-01   5.2029164e-01  -2.8471151e-01   5.6485892e-02  -8.3054089e-01   1.6382871e+00  -4.9260182e-01  -3.6011034e+00  -7.6198436e-02  -1.6092075e+00   2.9265709e-01   1.0209272e+00  -1.3421401e+00  -1.3173709e+00   2.5310609e+00  -8.1977912e-01   6.9549196e-01   1.3818511e+00
  -2.7428979e+00  -1.4465076e+00  -3.9314018e-01  -2.8452210e-02   1.1913293e+00   2.7925926e+00   9.2121121e-01   8.6814586e-01   1.8523458e+00   1.4854659e+00  -8.2172944e-01   1.4979284e-01   1.7554448e+00   7.3158393e-01   1.6431377e+00   2.0212913e+00   9.2863389e-02  -2.6656502e+00  -2.7232901e-01  -1.1695566e+00   4.8169699e+00   2.0952727e+00   6.6159669e-01  -1.2424186e-02  -3.1432280e-01  -8.3645883e-02   1.0081565e+00   1.0201750e+00   3.0385036e-01   1.0721964e+00   1.1635048e+00  -8.6006165e-01  -2.7636473e-01  -2.8486953e-01  -4.6613839e-01   2.6328229e-01  -1.5621699e+00  -1.5418562e-02  -1.0950354e+00  -2.0030127e+00  -2.5075490e+00   2.0348828e-01  -5.3264302e+00  -3.1231821e+00   2.7630708e-01  -2.7897380e-01  -8.4465549e+00  -5.0558767e+00   7.6078639e-01  -1.9703875e-01  -6.9518302e-01   3.7696701e-01  -1.9379585e+00   6.4928763e-01  -1.9670557e+00  -9.3840320e-01  -2.8133413e+00  -1.1423709e+00   4.2905363e-01   5.4922648e-01   3.5158538e+00   2.6200528e+00   4.3882640e+00   8.8324126e-03   2.0201599e+00   6.9072916e-01   8.9196129e-01   8.6503299e-01  -1.9979142e+00  -4.2680047e-01   2.1646261e+00   2.5980786e-01  -6.0733206e-01   7.8697661e-01   1.1066239e-01   1.2244241e+00  -6.9412698e-01   2.2232034e+00  -1.8075996e-01  -3.4713697e+00  -2.4255069e-01  -1.7402076e+00  -5.1128813e-01   2.1171265e-01  -1.3538168e+00  -1.1190663e+00   2.6951663e+00  -7.9628002e-01   6.0917180e-01   1.2890741e+00
  -3.6792363e+00  -1.8194265e+00  -4.0729544e-01   2.9256249e-01   1.0603810e+00   2.9531290e+00   4.7321828e-01   1.0129959e+00   1.7126546e+00   1.8139302e+00  -2.3045526e+00  -5.1987453e-01   5.1079416e-01   6.1016429e-01   1.1989578e+00   1.8117701e+00  -4.0885516e-01  -3.0791814e+00  -9.9890698e-01  -1.4278339e+00   4.8599985e+00   2.2764943e+00   9.5296220e-01   9.5949686e-01  -3.5823580e-01   1.6593108e-01   7.1331094e-01   1.0621901e+00  -1.2969630e-01  -2.2207798e-01   1.0362979e+00  -4.6531082e-01  -2.6289603e-01  -3.5839199e-01   1.2347197e+00   2.6214041e+00  -1.4627929e+00  -3.9174221e-02  -1.5208849e+00  -2.5534001e+00  -2.8445253e+00  -6.0565837e-01  -5.7364197e+00  -3.1418495e+00   8.1815470e-02  -2.1054163e-01  -9.1276788e+00  -5.1922532e+00   7.6826286e-01  -2.2486245e-01  -9.8916205e-01   2.7310566e-01  -2.1262507e+00   4.9165212e-01  -2.5888210e+00  -9.9811384e-01  -3.8235991e+00  -1.5317654e+00   2.9971983e-01   7.1902066e-01   3.0710036e+00   2.3000406e+00   3.7298634e+00  -4.8774038e-01   2.3733167e+00   8.5705896e-01   1.6490813e+00   1.9065108e+00  -2.3584365e+00   7.6239302e-02   2.6579965e+00   1.2933807e+00  -9.9292361e-01   6.5769874e-01  -1.2183074e-01   2.6406934e+00   3.0185250e-01   3.5928605e+00  -1.0954730e+00  -4.2593233e+00  -1.2691996e+00  -2.8786521e+00  -1.9080913e+00  -1.7162312e+00  -1.9344541e+00  -1.3163213e+00   2.1150790e+00  -1.4734097e+00   5.0654948e-01   9.7559240e-01
  -3.9018008e+00  -2.1756959e+00  -3.6465600e-01   2.5282399e-01   7.4007910e-01   2.5593178e+00   5.8093545e-01   8.2726530e-01   1.5320374e+00   1.7905623e+00  -1.5690416e+00  -2.5773442e-01   7.3101667e-01   4.5555030e-01   1.3632470e+00   2.0686560e+00   4.5609174e-01  -2.8676385e+00  -9.8194091e-01  -1.7789593e+00   4.8662760e+00   1.7298592e+00   1.1761106e+00   1.0403368e+00  -2.8184604e-01  -7.2859785e-01   4.0978585e-01   5.8620504e-01   2.1066139e-01  -1.7099991e-01   9.3247421e-01  -4.3397940e-01   1.6752300e-01  -9.4140769e-02   1.9618867e+00   3.1374265e+00  -9.7645986e-01   5.3110452e-02  -1.2734129e+00  -2.9945746e+00  -2.5877581e+00  -3.2242032e-01  -6.3428635e+00  -3.4788225e+00  -8.5671080e-01  -7.4064331e-01  -9.4593943e+00  -5.0265659e+00  -5.3098150e-02  -4.8588285e-01  -1.0117974e+00  -5.5634844e-01  -2.0236402e+00  -9.2922360e-02  -2.2386653e+00  -9.8187560e-01  -3.8162267e+00  -1.9039822e+00   6.7788346e-01   6.7785068e-01   3.6442117e+00   1.9452877e+00   3.9372502e+00  -1.9274556e-01   3.0471794e+00   7.6970423e-01   1.4604081e+00   2.1879757e+00  -2.4997614e+00  -2.5944756e-01   2.6587161e+00   1.2905180e+00  -1.1279894e+00   1.0821513e+00  -7.1723207e-01   2.8415868e+00  -2.2527196e-02   3.7221100e+00  -3.2941858e-01  -3.8661618e+00  -6.9599686e-01  -2.5751611e+00  -1.5035796e+00  -1.3073150e+00  -1.3498302e+00  -8.8779029e-01   1.8120671e+00  -1.1203807e+00   3.5413019e-01   1.0330031e+00
  -4.3175531e+00  -2.6711425e+00  -4.7614378e-01   2.6453419e-01   6.1714662e-01   2.7747765e+00   6.1801006e-01   7.7273741e-01   1.6600812e+00   2.0944634e+00  -1.5310525e+00  -2.0962132e-01   8.5725602e-01   4.9566527e-01   1.4706626e+00   2.4746644e+00   5.3789306e-01  -2.9268497e+00  -1.4514203e+00  -2.2696467e+00   5.3484765e+00   1.6876422e+00   1.2735633e+00   1.2400334e+00  -2.5831825e-01  -1.1645520e+00   1.6493813e-01   6.2153236e-01   1.9847189e-01  -5.2021313e-02   7.1990346e-01  -3.8485673e-01   9.6219512e-02  -2.1755991e-01   2.2536126e+00   3.7316219e+00  -5.4575437e-01   3.1304441e-01  -1.2491066e+00  -3.3596837e+00  -2.6599962e+00  -1.1480644e-01  -6.9715661e+00  -3.7654705e+00  -1.2642866e+00  -6.5621723e-01  -1.0297080e+01  -5.4142733e+00  -8.4065758e-02  -3.4686956e-01  -7.9288081e-01  -7.9690097e-01  -2.1232508e+00  -6.0829088e-01  -2.0702674e+00  -1.1347636e+00  -4.1575651e+00  -2.1441418e+00   7.6369065e-01   9.6987537e-01   3.8954964e+00   1.9659718e+00   4.1291475e+00  -1.6293405e-03   3.3428667e+00   9.7263807e-01   1.3179836e+00   2.3676980e+00  -2.8236842e+00  -2.8570467e-01   2.5768680e+00   1.4733265e+00  -1.0784112e+00   1.6383863e+00  -1.1533470e+00   3.5765312e+00   7.1017470e-01   4.6203114e+00  -8.8369510e-02  -3.2690984e+00  -7.7747428e-01  -2.4713565e+00  -1.7692415e+00  -1.0489290e+00  -1.5444255e+00  -6.8686511e-01   2.2881568e+00  -7.8785455e-01   2.8251848e-01   1.3469256e+00
  -4.3586143e+00  -2.6458666e+00  -3.4122713e-01   4.4212043e-01   6.1629609e-01   2.7535796e+00   5.5287117e-01   8.1613157e-01   1.5558784e+00   2.1414135e+00  -1.9477647e+00  -4.0906344e-01   3.7716617e-01   4.0647876e-01   1.2676441e+00   2.3267364e+00   4.5857151e-01  -2.7582049e+00  -1.4793119e+00  -2.2286299e+00   5.3604428e+00   1.6363426e+00   1.2425269e+00   1.5043247e+00  -2.7598715e-04  -9.9744072e-01   1.3641011e-01   5.9239854e-01   1.0976076e-01  -5.3486698e-01   4.9795355e-01  -2.2484749e-01   1.3481059e-01  -3.3613874e-01   2.9137910e+00   4.7185018e+00  -5.3463872e-01   3.5145071e-01  -1.0215860e+00  -3.2998240e+00  -2.3966398e+00  -5.1845939e-02  -6.8142535e+00  -3.7654867e+00  -1.6242307e+00  -7.2667578e-01  -1.0031764e+01  -5.3050507e+00  -2.8829417e-01  -3.5873168e-01  -8.2786374e-01  -8.6561889e-01  -2.2967578e+00  -8.9738729e-01  -1.9113409e+00  -1.0055663e+00  -4.1471427e+00  -2.0669313e+00   6.8093558e-01   1.0077131e+00   3.6422676e+00   1.7346682e+00   3.7798905e+00   1.2138996e-02   3.4757104e+00   9.2798520e-01   1.3096420e+00   2.5615332e+00  -2.8510317e+00   2.7469817e-02   2.4490352e+00   1.6797438e+00  -1.1654241e+00   1.5821204e+00  -1.1865682e+00   4.1268918e+00   8.1377457e-01   4.8842251e+00  -1.6297283e-01  -2.7724923e+00  -1.0849925e+00  -2.5559135e+00  -2.4012640e+00  -1.7573720e+00  -1.6400784e+00  -7.0912331e-01   2.0168968e+00  -1.0534246e+00   1.4472834e-01   1.2691857e+00
  -4.3196042e+00  -2.7536818e+00  -2.6053801e-01   5.1607915e-01   5.7859904e-01   2.6516230e+00   7.3167382e-01   8.4536921e-01   1.4427700e+00   2.1827643e+00  -1.3555485e+00  -9.3247490e-02   7.8372325e-01   4.2357491e-01   1.2159859e+00   2.5146846e+00   8.5101765e-01  -2.4107558e+00  -1.4766337e+00  -2.3567044e+00   5.0799163e+00   1.4391374e+00   1.2788959e+00   1.3998146e+00   8.7927144e-02  -1.5707706e+00   2.4879216e-02   3.9040154e-01   1.7053790e-01  -1.8211753e-01   1.1943047e-01  -4.7861135e-01   6.8452826e-02  -2.8475159e-01   2.9196816e+00   4.6622324e+00  -1.5940081e-01   3.6253977e-01  -5.7981461e-01  -3.1416551e+00  -2.2942856e+00   1.8560136e-01  -6.9243580e+00  -3.7356806e+00  -1.6774266e+00  -3.8378385e-01  -9.9950668e+00  -5.3507386e+00  -3.2370826e-02  -1.0885879e-01  -3.8754556e-01  -1.0022317e+00  -1.8923741e+00  -1.5887854e+00  -1.2295122e+00  -9.0761802e-01  -3.9931871e+00  -1.9763734e+00   8.2867886e-01   1.1360842e+00   3.7280632e+00   1.4120657e+00   3.5187061e+00   2.7652512e-01   3.7709866e+00   6.1434296e-01   1.0929927e+00   2.5030938e+00  -2.7991218e+00   1.7174407e-01   2.0428312e+00   1.4090834e+00  -1.2294656e+00   1.8699244e+00  -1.7017299e+00   3.9064464e+00   4.1272408e-01   4.6678307e+00  -1.9309774e-02  -2.1438051e+00  -1.0195693e+00  -2.1956361e+00  -2.3856386e+00  -1.4795857e+00  -1.3478775e+00  -4.6349943e-01   2.5002733e+00  -6.5614852e-01  -7.0786788e-02   1.4423792e+00
  -4.7726543e+00  -2.9801950e+00  -3.6343323e-01   6.9561903e-01   5.5227455e-01   2.8228335e+00   5.1058889e-01   9.7864052e-01   1.3611870e+00   2.3440422e+00  -1.9203972e+00  -8.7889301e-02   6.1723779e-01   7.8543809e-01   1.1247285e+00   2.7390587e+00   4.0671118e-01  -2.4788370e+00  -1.9957238e+00  -2.8274622e+00   4.5422179e+00   1.5844400e+00   1.3937215e+00   1.8100790e+00  -2.0912637e-01  -1.5979260e+00  -1.9778596e-01   4.4332254e-01   1.9696058e-02  -3.6481625e-01  -1.7693318e-01  -5.0593105e-01  -2.7337121e-01  -4.6098258e-01   3.4847852e+00   5.2182645e+00   5.1337577e-01   3.1642271e-01  -3.9065035e-01  -2.8180346e+00  -2.7862065e+00  -1.3389683e-01  -6.6599783e+00  -3.4476169e+00  -1.4808332e+00  -1.1959424e-01  -9.8753375e+00  -5.3656199e+00   3.2662442e-01  -5.6641609e-02  -1.9624752e-01  -1.0956920e+00  -1.6468947e+00  -1.9538896e+00  -1.1556619e+00  -8.5374639e-01  -4.4968120e+00  -2.0338312e+00   5.4146714e-01   1.2640706e+00   3.3085856e+00   1.2187900e+00   2.8323076e+00   1.3929717e-01   3.8931469e+00   7.5251964e-01   1.4024033e+00   2.7736201e+00  -3.0539415e+00   4.5740663e-01   1.9880033e+00   1.6372815e+00  -1.1945857e+00   1.6844534e+00  -1.9194097e+00   4.3246925e+00   1.2374988e+00   4.9016844e+00  -5.6833284e-01  -1.8900084e+00  -1.5930720e+00  -2.3562906e+00  -2.8482707e+00  -1.6264162e+00  -1.5565818e+00  -1.6825628e-01   2.8264683e+00  -5.4772791e-01  -2.5376347e-01   1.5203055e+00
  -5.0827423e+00  -3.1324388e+00  -5.1066207e-01   8.7335143e-01   5.4854998e-01   3.1749390e+00   2.9260189e-01   1.0175834e+00   1.5715556e+00   2.6422691e+00  -2.6715206e+00  -3.0780685e-01   1.7502468e-01   1.1214000e+00   1.2386967e+00   2.8645934e+00  -2.1688917e-01  -2.6807606e+00  -2.6601152e+00  -3.1122360e+00   4.0350851e+00   1.5322482e+00   1.6126440e+00   2.3238197e+00  -3.9643768e-01  -1.6046143e+00  -3.9112305e-01   5.6168651e-01   2.0611233e-01  -8.4980167e-01  -3.0006214e-01  -4.5245944e-01  -7.2356620e-01  -1.0803979e+00   3.9523081e+00   5.8113865e+00   1.1577535e+00   8.3488219e-02  -2.3083316e-01  -2.9135949e+00  -3.3140721e+00  -8.5843104e-01  -6.2392877e+00  -2.9865164e+00  -1.3309131e+00  -1.6472913e-01  -9.8109438e+00  -5.1780522e+00   3.2304724e-01  -1.4246393e-01  -2.2185062e-01  -1.1893856e+00  -1.5841987e+00  -2.1460115e+00  -1.5065922e+00  -7.3288885e-01  -5.0729379e+00  -2.2289869e+00   1.2154287e-01   1.5929909e+00   2.7292748e+00   1.3541326e+00   2.2193402e+00  -7.2375378e-02   3.7548596e+00   1.3181404e+00   1.6566503e+00   3.1131593e+00  -3.2872965e+00   2.6256460e-01   2.2975661e+00   2.0006800e+00  -1.0866831e+00   9.8944739e-01  -1.7504836e+00   4.3964107e+00   2.3287034e+00   4.9266770e+00  -1.1914316e+00  -1.8899979e+00  -2.1599344e+00  -2.8344973e+00  -3.0368718e+00  -2.1344664e+00  -1.9703434e+00   7.3525343e-02   2.3139395e+00  -3.4864495e-01  -3.6781206e-01   1.3761060e+00
  -4.2233650e+00  -3.0173752e+00  -1.2914071e-01   7.5941880e-01  -6.9286059e-02   2.0965504e+00   2.8629717e-01   5.0771278e-01   1.1806516e+00   1.9780199e+00  -1.8687504e+00  -2.1978545e-01   1.7464188e-01   8.2966191e-01   1.2666868e+00   2.6381980e+00   2.3679085e-01  -2.1542610e+00  -1.8482274e+00  -3.1766855e+00   3.8459497e+00   1.1032986e+00   1.5167004e+00   2.1878052e+00  -5.1393558e-03  -1.7214949e+00  -5.6542120e-01   5.5788517e-02   3.7174470e-01  -4.5200298e-01  -8.3263258e-01  -6.4189949e-01  -3.1931027e-01  -8.9386341e-01   3.7787911e+00   5.1861139e+00   1.9560276e+00  -1.2505017e-01   1.2641167e+00  -2.2214327e+00  -1.7914630e+00   2.8521787e-01  -5.2245619e+00  -3.1504139e+00  -2.2015444e+00  -9.4452600e-01  -7.8043711e+00  -4.3327030e+00  -6.2365215e-01  -7.3710888e-01  -2.6105494e-01  -1.9618391e+00  -1.1116313e+00  -1.9668419e+00  -1.2236212e-01  -5.7777279e-01  -3.8752332e+00  -1.9902212e+00   5.5001976e-02   9.1917499e-01   2.2611608e+00   5.2650687e-01   1.8361424e+00  -4.6799457e-03   3.5902873e+00   1.1373865e+00   7.6562915e-01   2.2542895e+00  -2.7433605e+00   5.9424062e-02   1.5863954e+00   1.2244753e+00  -5.0232037e-01   1.1014161e+00  -1.6214053e+00   3.5045477e+00   1.7158615e+00   3.5845359e+00  -1.0610537e-01  -6.3654175e-01  -1.2553928e+00  -1.6314835e+00  -2.4097710e+00  -9.4655391e-01  -8.2579874e-01   9.1313945e-01   2.9460678e+00   9.9370767e-02  -4.7947962e-01   1.3005985e+00
  -4.1451494e+00  -3.0807414e+00  -1.1091180e-01   8.0345951e-01  -2.2225192e-01   1.9376173e+00   3.8406972e-01   4.8545665e-01   1.3472483e+00   1.7931227e+00  -1.6150034e+00   1.4033012e-01   5.5658247e-01   1.2422358e+00   1.7331875e+00   2.9038419e+00   7.6488360e-02  -1.8977155e+00  -1.9796215e+00  -3.4447783e+00   3.2975947e+00   9.2362525e-01   1.4938299e+00   2.0325628e+00  -3.0095656e-01  -2.3104868e+00  -7.8375011e-01  -4.3069631e-02   7.0113406e-01  -3.4594232e-02  -1.1704758e+00  -8.7070616e-01  -5.9162680e-01  -1.3180903e+00   3.4833596e+00   4.4070750e+00   2.7986470e+00   1.1551938e-01   1.6181558e+00  -1.9000989e+00  -2.3279392e+00  -2.1922812e-01  -4.9951105e+00  -3.2340864e+00  -2.3841326e+00  -1.2775129e+00  -7.7248419e+00  -4.5033543e+00  -7.9043744e-01  -9.4449285e-01  -3.8488399e-01  -2.2428940e+00  -1.1204529e+00  -1.8929604e+00   6.8288237e-02  -4.7858601e-01  -3.9738821e+00  -2.1674597e+00  -2.8095479e-01   1.0360338e+00   1.8838938e+00   5.9178249e-01   1.5061657e+00   1.1191705e-01   2.9656353e+00   1.6034025e+00   5.6496245e-01   1.9833672e+00  -2.6296574e+00  -3.7731099e-01   1.2143627e+00   1.0994825e+00  -3.6117259e-01   8.7390380e-01  -1.9443264e+00   3.0633006e+00   2.2834211e+00   3.1110379e+00  -1.0260842e-01   1.2216309e-01  -1.1598100e+00  -1.2890752e+00  -1.9830341e+00   1.2580028e-02  -7.1809156e-01   1.4231315e+00   2.8708968e+00   4.0615080e-01  -5.1669262e-01   1.4112799e+00
  -3.3614431e+00  -2.4454095e+00   1.6057919e-01   8.5548643e-01  -1.7089904e-01   1.6931123e+00   5.1553000e-01   6.6195707e-01   1.6171630e+00   1.8908151e+00  -1.8809079e+00   2.4460011e-01   6.2354526e-01   1.4392921e+00   1.8298808e+00   2.8220868e+00  -6.3253478e-01  -1.7911134e+00  -1.3445195e+00  -2.7336559e+00   3.0228386e+00   1.1338203e+00   1.2315879e+00   1.9881293e+00  -1.3958482e-01  -1.9914691e+00  -6.6257007e-01  -3.4126075e-02   1.9074656e-01  -5.5340822e-02  -1.2663691e+00  -7.1501225e-01  -1.1767621e+00  -1.7334209e+00   2.8524447e+00   4.3228161e+00   2.0718800e+00  -3.7040424e-01   1.8655691e+00  -1.1172739e+00  -8.0687850e-01   7.9652198e-01  -4.4211519e+00  -3.2893780e+00  -1.9614703e+00  -1.0567632e+00  -7.1283205e+00  -4.5671238e+00  -3.6231764e-01  -7.0804303e-01  -1.8226364e-01  -1.5594099e+00  -1.2153605e+00  -1.8756114e+00   3.3247826e-01  -4.2367855e-01  -3.1352795e+00  -1.5421293e+00  -6.1795453e-01   1.1669361e+00   1.1785264e+00   1.0496779e+00   1.2727481e+00  -2.7500570e-03   2.2781407e+00   1.8079468e+00  -2.7989138e-01   9.0255747e-01  -2.2182934e+00  -2.1346780e-01   8.9988570e-01   6.9611330e-01   5.2956132e-01   8.4475208e-01  -9.2878037e-01   2.9471758e+00   2.0486389e+00   2.7676035e+00  -3.9579461e-01   2.0133487e-01  -1.2313609e+00  -8.3733221e-01  -2.2792194e+00  -1.9017036e-01  -7.8146619e-01   1.5800729e+00   2.8270805e+00  -3.3217466e-02  -5.5079533e-01   1.4095543e+00
  -3.6515703e+00  -2.5381973e+00   3.4532360e-01   8.8265622e-01  -1.8081256e-01   1.6046186e+00   6.9274151e-01   7.1347014e-01   1.1405710e+00   1.6705984e+00  -1.8776747e+00   3.5849753e-01   7.0408771e-01   1.4230363e+00   1.3173542e+00   2.3994194e+00  -1.3519536e+00  -2.0929549e+00  -1.5531608e+00  -2.7762189e+00   3.3625968e+00   1.2486758e+00   1.2129170e+00   1.6703406e+00   2.4368263e-01  -2.2591239e+00  -6.4663129e-01  -2.5169672e-03  -4.6616770e-01   8.0553878e-01  -1.5063505e+00  -1.2784661e+00  -1.5786740e+00  -1.9761440e+00   2.1319068e+00   3.6399770e+00   2.6435562e+00  -1.1009653e-01   2.2180696e+00  -7.5446658e-01  -1.0892085e+00   1.1248236e+00  -4.2213763e+00  -3.5217093e+00  -1.7324087e+00  -1.1619124e+00  -7.2655535e+00  -5.2949480e+00  -3.0820591e-01  -1.0339130e+00  -6.3223778e-02  -1.8493308e+00  -6.9894166e-01  -2.4391953e+00   7.5862362e-01  -9.5157831e-01  -3.2615487e+00  -1.5029197e+00  -5.2646859e-01   1.3072433e+00   1.3076997e+00   1.2083860e+00   1.1232580e+00  -1.8035274e-02   2.4612526e+00   1.5221903e+00  -2.0367962e-01   7.3722830e-01  -2.0748256e+00   4.1989922e-01   4.2795575e-01   4.3793653e-02   9.3549806e-01   1.3049262e+00  -1.0376994e+00   2.4145388e+00   2.8530242e+00   3.2022841e+00  -1.4533637e+00  -2.6330094e-01  -1.7251597e+00  -9.6881013e-01  -2.5152960e+00   2.1900520e-01  -1.0439286e+00   1.0982854e+00   4.1072655e+00  -6.5363903e-02  -4.8617372e-01   1.7720708e+00
  -3.1915063e+00  -2.3499616e+00   5.3055433e-01   9.1674513e-01  -3.7421857e-01   1.1184652e+00   8.4238102e-01   6.8823612e-01   1.1381457e+00   1.4614646e+00  -1.2914241e+00   7.6025590e-01   9.8184521e-01   1.7111323e+00   1.6521044e+00   2.3278820e+00  -1.2257686e+00  -1.6664657e+00  -1.2887807e+00  -2.4936917e+00   2.0666509e+00   1.0159866e+00   1.4531878e+00   1.6588691e+00  -2.7505174e-02  -2.6957837e+00  -8.7106489e-01  -3.1201968e-01  -1.4330748e-01   9.2657015e-01  -1.6197178e+00  -1.3738884e+00  -1.5006325e+00  -2.1410168e+00   2.1235000e+00   2.8341674e+00   3.1387257e+00  -2.0374156e-01   2.3215102e+00  -5.0743399e-01  -1.4065718e+00   4.3862614e-01  -3.8811308e+00  -3.3923675e+00  -1.6854966e+00  -1.4965730e+00  -6.8415595e+00  -5.0667497e+00  -6.0785587e-01  -1.2819164e+00  -3.2990181e-01  -2.0756372e+00  -7.7333186e-01  -2.3264542e+00   6.7374117e-01  -7.4010940e-01  -3.0461833e+00  -1.6246523e+00  -7.6022881e-01   1.3110586e+00   8.7030166e-01   1.1221020e+00   6.7670200e-01   1.4837339e-02   2.1328810e+00   1.9092426e+00  -2.1244286e-01   5.1068148e-01  -1.5531011e+00  -1.1182278e-01   2.0316187e-01  -1.6222853e-01   1.0513031e+00   7.6081280e-01  -1.0627569e+00   1.3398796e+00   2.4815008e+00   1.9645781e+00  -1.5156019e+00  -1.4639972e-01  -1.3876744e+00  -6.7971439e-01  -1.7618524e+00   8.2349754e-01  -5.3543712e-01   1.5518729e+00   3.4968864e+00   1.7550186e-01  -5.7049676e-01   1.4865150e+00
  -2.9792688e+00  -2.1038912e+00   6.6280067e-01   9.1368630e-01  -3.8774062e-01   8.7811902e-01   4.7210193e-01   5.4751705e-01   1.0736382e+00   1.2434890e+00  -2.3269711e+00   1.3625602e-01   1.6313779e-01   1.2957068e+00   9.1710055e-01   1.6708345e+00  -2.6936595e+00  -2.2060523e+00  -1.3377916e+00  -2.2942823e+00   3.1223767e+00   1.8343959e+00   1.1905755e+00   1.7985754e+00   5.7863596e-01  -1.7901858e+00  -5.6243302e-01   2.8182108e-02  -1.2945508e+00   1.0016809e+00  -1.6726214e+00  -1.4827853e+00  -2.1974573e+00  -2.6019813e+00   1.4124976e+00   2.6511516e+00   2.8290014e+00  -5.4416380e-01   2.9404426e+00   3.1606295e-01  -8.4174826e-02   1.8735472e+00  -3.1340932e+00  -3.0732084e+00  -1.2815277e+00  -1.0574869e+00  -5.8416738e+00  -4.9320375e+00   8.1405420e-02  -1.0848510e+00   2.5963085e-02  -1.3572997e+00   2.2811049e-01  -1.6505109e+00   1.0360841e+00  -9.8828699e-01  -2.5752957e+00  -1.0024670e+00  -1.1129363e+00   1.2965369e+00  -2.6947087e-01   1.0680414e+00  -7.5258215e-02  -6.6415455e-01   1.4374582e+00   1.7464046e+00  -3.7068674e-01   5.4584180e-02  -1.3445859e+00   8.1657543e-01   2.8635221e-01  -4.0037127e-01   1.7166081e+00   9.0924136e-01   2.0339863e-01   1.3327596e+00   3.3196071e+00   2.0961796e+00  -2.8015522e+00  -1.0443038e+00  -2.1999606e+00  -1.1150137e+00  -2.6540252e+00  -1.2362003e-01  -8.8767988e-01   1.3546260e+00   4.8239046e+00  -1.1824404e-01  -3.4512086e-01   1.5931118e+00
  -2.2928379e+00  -1.7511369e+00   9.9217732e-01   8.1991240e-01  -5.7145649e-01   4.9916916e-01   8.0891527e-01   5.4021251e-01   1.2380388e+00   1.1411709e+00  -1.9556510e+00   4.3141110e-01   4.6103645e-01   1.5347229e+00   1.2986099e+00   1.5547903e+00  -2.9696530e+00  -2.0574640e+00  -7.8505283e-01  -1.7918710e+00   2.8774117e+00   1.8100834e+00   1.2747969e+00   1.7084243e+00   6.6344616e-01  -1.5663188e+00  -6.8847783e-01   6.3884932e-03  -1.3877121e+00   1.0482505e+00  -1.4754157e+00  -1.1672228e+00  -2.1860229e+00  -2.9417574e+00   8.7647227e-01   1.9435291e+00   2.5758013e+00  -4.2691817e-01   2.7370780e+00   5.7394655e-01   6.9925109e-01   2.2394381e+00  -2.6673351e+00  -3.3829804e+00  -1.4165164e+00  -1.7442105e+00  -5.5730026e+00  -5.0185146e+00  -7.2071064e-01  -1.4793312e+00  -4.4296747e-01  -1.4175439e+00  -5.9574207e-01  -1.4765588e+00   6.7978247e-01  -1.1739578e+00  -1.9724450e+00  -1.0005952e+00  -1.3015485e+00   1.2191073e+00  -2.4625232e-01   1.6572651e+00   2.9511265e-01  -5.7761879e-01   1.1185949e+00   2.4652756e+00  -8.2620950e-01  -7.0082624e-01  -9.7618646e-01   1.6407937e-01   5.4735422e-02  -6.1747799e-01   2.5208990e+00   1.1046073e+00   1.0071918e+00   1.4823782e+00   3.2204935e+00   1.6502741e+00  -2.5626496e+00  -9.2856286e-01  -1.7114933e+00  -5.3352959e-01  -2.1597897e+00   9.5779316e-01  -6.3522027e-01   1.5261062e+00   4.2519293e+00  -3.3480799e-01  -2.7024619e-01   1.5098382e+00
  -1.6360675e+00  -1.6532616e+00   1.1092940e+00   4.9751167e-01  -8.6356092e-01  -3.3109708e-01   1.2270951e+00   4.0207751e-01   1.3967961e+00   9.0378445e-01  -5.2298829e-01   1.2107522e+00   1.3724858e+00   1.6914876e+00   1.8140451e+00   1.6408024e+00  -2.5589621e+00  -1.6190246e+00  -2.5335072e-01  -1.3460549e+00   2.2061721e+00   1.5348092e+00   1.3334911e+00   1.1998169e+00   3.7420075e-01  -2.4722760e+00  -9.3553527e-01  -4.2541526e-01  -1.3568742e+00   1.8018568e+00  -1.3483613e+00  -1.1264286e+00  -1.9989187e+00  -3.0098580e+00   2.1997500e-01   4.7349529e-01   2.4371547e+00  -2.4500422e-01   2.1946780e+00   5.7668170e-01   8.5904347e-01   2.5579598e+00  -3.0414421e+00  -3.7649217e+00  -1.7372532e+00  -2.2468106e+00  -5.7567688e+00  -5.0905749e+00  -1.2380532e+00  -1.5454076e+00  -6.4388576e-01  -1.5077483e+00  -9.1517458e-01  -1.2116961e+00   5.1000824e-01  -1.1970919e+00  -1.3503384e+00  -1.2169139e+00  -1.0877695e+00   1.4326906e+00   2.5956039e-02   2.0275076e+00   8.5774420e-01  -2.1489588e-01   4.8248665e-01   2.8723008e+00  -1.3667502e+00  -1.3416082e+00  -4.1686892e-01  -6.1412980e-01  -2.4777125e-01  -9.2121215e-01   2.7996229e+00   1.5104307e+00   1.0844193e+00   8.7165239e-01   2.6923155e+00   8.9489226e-01  -2.2777446e+00  -8.7156107e-01  -8.2651174e-01   8.0904133e-02  -8.9800931e-01   2.3719627e+00  -9.6553367e-02   1.9027019e+00   3.6866329e+00   1.3954567e-02  -1.7952470e-01   1.5991417e+00
  -1.3965496e+00  -1.4210922e+00   1.2313557e+00   3.9092871e-01  -1.0447180e+00  -8.2080905e-01   1.1166371e+00   2.8243577e-01   1.4121288e+00   6.3196848e-01  -7.7104706e-01   1.0307140e+00   1.0644925e+00   1.4629770e+00   1.6510172e+00   1.2525451e+00  -3.1713762e+00  -1.6971392e+00  -1.0375030e-01  -1.0491470e+00   2.7233776e+00   1.8450217e+00   1.2101391e+00   1.1879615e+00   5.4884836e-01  -2.2012871e+00  -9.2646738e-01  -3.5927843e-01  -1.9500534e+00   1.6808325e+00  -1.0953907e+00  -8.0662155e-01  -2.0960518e+00  -3.2547193e+00  -1.4558516e-01   1.5731935e-01   2.0149802e+00  -1.2241408e-01   2.0068050e+00   9.2160382e-01   1.5662756e+00   3.3015910e+00  -2.7657639e+00  -3.7288657e+00  -1.7891446e+00  -2.3140023e+00  -5.3471087e+00  -4.9064807e+00  -1.3232664e+00  -1.5317043e+00  -8.7377157e-01  -1.0983436e+00  -1.0073453e+00  -4.7963544e-01   2.2303978e-01  -1.2867147e+00  -1.0466224e+00  -1.0360827e+00  -1.2905755e+00   1.4158682e+00  -4.5557929e-01   2.1417156e+00   6.8939176e-01  -5.2928853e-01  -3.0024905e-01   3.0328280e+00  -1.4155197e+00  -1.6135068e+00  -2.3541008e-01  -5.3122003e-01  -2.0761062e-01  -7.6942854e-01   3.0366552e+00   1.7556965e+00   1.8608370e+00   1.4455395e+00   3.0395534e+00   9.7142116e-01  -2.7040223e+00  -1.3187831e+00  -1.0279706e+00  -1.0211268e-01  -1.1244262e+00   2.2593437e+00  -2.3628589e-01   1.7924428e+00   3.6378534e+00  -3.7789820e-01   3.9742523e-02   1.5253662e+00
  -8.2932837e-01  -1.2446248e+00   1.3291310e+00   1.4790124e-01  -1.0470378e+00  -9.8244440e-01   1.4048447e+00   2.3268276e-01   1.7128843e+00   7.2554730e-01  -2.9081308e-01   1.2786131e+00   1.3986519e+00   1.5560028e+00   1.9143234e+00   1.2026728e+00  -3.3543525e+00  -1.6155937e+00   1.8992017e-01  -5.4241491e-01   2.9028985e+00   2.0539909e+00   1.3065142e+00   1.0931219e+00   6.2560134e-01  -1.8314727e+00  -9.3714651e-01  -1.9110392e-01  -2.1824745e+00   1.7418006e+00  -5.8478194e-01  -2.9223632e-01  -1.9692203e+00  -3.5026948e+00  -5.8052991e-01  -5.1248730e-01   1.2941059e+00   1.8626418e-01   1.1687025e+00   8.5341047e-01   2.0349034e+00   3.9032683e+00  -2.8061637e+00  -3.8675100e+00  -1.9366638e+00  -2.6705942e+00  -5.5047507e+00  -4.9262645e+00  -1.9128924e+00  -1.5200623e+00  -1.1488175e+00  -7.9085262e-01  -1.9210715e+00  -1.7485490e-01  -5.2358599e-01  -1.4672213e+00  -5.4786460e-01  -1.0649976e+00  -1.2615856e+00   1.6013214e+00  -1.3560967e-01   2.8865615e+00   1.4668387e+00  -3.4001059e-01  -5.3518539e-01   3.7599208e+00  -1.6159739e+00  -2.0241601e+00  -2.6929060e-02  -1.0958637e+00  -1.4711395e-01  -6.7320564e-01   3.5359977e+00   2.2338117e+00   2.7665480e+00   2.1220938e+00   3.0042566e+00   9.1439848e-01  -2.5331102e+00  -1.3130277e+00  -5.8239554e-01   2.2653114e-01  -6.1977425e-01   3.1165001e+00  -2.0424848e-01   1.7715867e+00   3.0535974e+00  -4.1393430e-01   1.9925851e-01   1.5908400e+00
  -3.8592406e-01  -9.4002463e-01   1.4763757e+00  -6.8719261e-02  -1.1575597e+00  -1.6214069e+00   1.5734400e+00   1.5375796e-01   1.6979206e+00   5.1826223e-01   3.4760312e-01   1.4544330e+00   1.6713818e+00   1.1577008e+00   1.7347706e+00   9.0301545e-01  -3.2825804e+00  -1.4249736e+00   6.4435385e-01   9.7710121e-02   3.3371231e+00   2.1433194e+00   1.1643306e+00   7.1318957e-01   8.5980556e-01  -2.0929200e+00  -8.8581154e-01  -3.3758706e-01  -2.7887036e+00   1.9997420e+00  -2.7998908e-01  -5.9632615e-02  -1.8882756e+00  -3.3964555e+00  -1.1541262e+00  -1.0973704e+00   3.4725096e-01   3.5908488e-01   6.7696125e-01   9.8220972e-01   2.8997749e+00   4.9293942e+00  -3.1572633e+00  -3.9511924e+00  -1.9165640e+00  -2.3946497e+00  -5.5486261e+00  -4.8297296e+00  -1.7673814e+00  -1.1168198e+00  -1.0808592e+00  -2.0901644e-01  -1.9269348e+00   1.7428344e-01  -5.5885770e-01  -1.5070394e+00   8.2342132e-02  -7.9129675e-01  -9.7817921e-01   1.7246243e+00  -7.5875444e-02   2.9877178e+00   1.7152807e+00  -3.3768814e-01  -1.1116298e+00   3.5034467e+00  -1.8690087e+00  -2.3946281e+00   3.5321928e-01  -1.0105317e+00  -3.0158494e-01  -7.2934189e-01   3.5575444e+00   3.0229351e+00   3.1761324e+00   2.5033836e+00   2.3137730e+00   9.7435608e-01  -2.6445200e+00  -1.7535072e+00  -3.7162913e-01   3.0700903e-01  -5.3011758e-01   3.1757932e+00  -4.4577971e-02   1.5689677e+00   2.9888247e+00  -6.6529516e-01   3.5932710e-01   1.6261222e+00
  -7.2218922e-01  -8.3201759e-01   1.4741662e+00  -3.5225897e-01  -1.2998571e+00  -2.1950808e+00   1.4365661e+00  -5.7410020e-03   1.2229161e+00   1.7544918e-01  -6.4358112e-02   1.0405155e+00   9.2064372e-01   5.0678621e-01   9.6867511e-01   4.4844676e-02  -3.9429824e+00  -1.8773293e+00   5.7600584e-01   4.4816993e-01   4.6521556e+00   2.0883436e+00   8.3137105e-01   3.9571540e-01   1.3521489e+00  -2.0642557e+00  -7.8857524e-01  -3.9985419e-01  -3.8746373e+00   1.8428961e+00   2.9125646e-01   3.7269900e-01  -1.7858603e+00  -3.4821710e+00  -1.2594778e+00  -6.6677360e-01  -4.5308103e-01   6.9818072e-01  -4.3267605e-02   8.1126887e-01   3.4864599e+00   6.2360206e+00  -3.0524604e+00  -4.1053414e+00  -2.4332630e+00  -2.9529839e+00  -5.2667504e+00  -4.6454771e+00  -2.4871742e+00  -1.4055828e+00  -1.4792112e+00  -1.3547590e-01  -2.0190348e+00   4.9993434e-01  -1.0776774e+00  -1.9003688e+00   1.1111882e-01  -8.3696534e-01  -5.6613525e-01   1.8779353e+00   4.0807481e-01   3.3505031e+00   2.1830778e+00  -5.3069415e-01  -1.5888054e+00   3.0852962e+00  -1.7208499e+00  -2.1505479e+00   1.5158362e-01  -4.3277102e-01  -5.6315818e-03  -4.5586193e-01   3.4932486e+00   3.7137439e+00   3.9149544e+00   3.9732423e+00   3.1739465e+00   2.3089551e+00  -3.5723336e+00  -2.9649344e+00  -9.1879244e-01  -6.0326088e-01  -1.0315416e+00   2.3360280e+00  -8.0346795e-01   5.0885558e-01   2.4089349e+00  -1.5117214e+00   6.9034753e-01   1.7144319e+00
  -1.1233615e-01  -7.9362145e-01   1.2831648e+00  -4.4654526e-01  -8.8073851e-01  -1.2777112e+00   1.6918267e+00   6.2162064e-02   2.1028771e+00   8.6953831e-01   4.4874030e-01   1.2410145e+00   1.5748598e+00   8.9092806e-01   1.6096666e+00   6.6590974e-01  -3.6776616e+00  -1.5408223e+00   3.4357119e-01   6.7362477e-01   4.6174178e+00   2.6118629e+00   1.2651524e+00   7.2736941e-01   1.1898190e+00  -1.0572139e+00  -7.1168743e-01   3.6278364e-01  -3.3235087e+00   1.4270192e+00   1.0418036e+00   1.1590111e+00  -1.5903712e+00  -3.6943107e+00  -1.3390726e+00  -1.2664564e+00  -1.1469173e+00   1.1782084e+00  -1.1286880e+00   4.6662714e-01   3.0828328e+00   5.8652601e+00  -3.2152839e+00  -3.4599741e+00  -2.0142063e+00  -2.3336828e+00  -5.8016144e+00  -4.3264611e+00  -2.3805935e+00  -6.5598187e-01  -1.3557890e+00   7.1227425e-01  -3.2685991e+00   6.8976758e-01  -2.2531381e+00  -1.6893265e+00   2.5190766e-01  -8.0517596e-01  -8.1716006e-01   2.1788535e+00   6.9459851e-01   4.0654018e+00   2.8580909e+00  -2.1197425e-01  -1.3067650e+00   4.2999423e+00  -1.3188948e+00  -2.0139267e+00   2.6336928e-02  -1.4495669e+00   4.0968022e-01   1.9691806e-01   3.5537367e+00   3.8254325e+00   4.7301643e+00   5.1395716e+00   2.7869491e+00   1.8110317e+00  -2.6829402e+00  -2.0178611e+00  -4.3338342e-01  -1.3713803e-01  -4.6638701e-01   3.3994378e+00  -7.3132658e-01   8.6826491e-01   1.6838068e+00  -8.8396539e-01   6.9334271e-01   1.6803100e+00
  -3.6516718e-01  -8.1456577e-01   1.1421805e+00  -7.3108370e-01  -1.0652406e+00  -2.0496445e+00   1.2245642e+00  -2.1741696e-01   1.6662103e+00   4.9191801e-01  -1.2079831e-02   6.9803520e-01   6.3537700e-01   6.5956680e-02   6.8246521e-01  -1.4523424e-01  -4.1061591e+00  -1.8631438e+00   2.2017500e-01   1.0296472e+00   5.4418031e+00   2.7295521e+00   9.2828397e-01   5.7456346e-01   1.4491401e+00  -1.0444270e+00  -6.1650833e-01   2.0287424e-01  -4.4802238e+00   1.2481465e+00   1.2811773e+00   1.3980784e+00  -1.4265210e+00  -3.4224396e+00  -9.1420901e-01  -6.4214944e-01  -1.9915206e+00   1.3325339e+00  -1.8033806e+00   3.0874001e-01   3.4531771e+00   6.7844819e+00  -3.4718497e+00  -3.3403552e+00  -2.3792161e+00  -2.3182799e+00  -5.2923810e+00  -3.7888271e+00  -2.3662973e+00  -4.4139913e-01  -1.3820791e+00   1.1108686e+00  -2.6525965e+00   1.4360778e+00  -2.3399037e+00  -1.7501439e+00   3.7149558e-01  -7.5365509e-01  -3.1939960e-01   2.3072250e+00   4.8936250e-01   3.7584573e+00   2.8147262e+00  -5.9835151e-01  -2.0891875e+00   3.6508223e+00  -1.0324628e+00  -1.5858666e+00   1.7458765e-01  -5.6009273e-01   6.7233145e-01   6.6819228e-01   3.0861022e+00   4.4674774e+00   5.0185795e+00   6.0893426e+00   3.2210113e+00   2.8492302e+00  -3.7289907e+00  -3.1512072e+00  -9.3212791e-01  -1.0945563e+00  -1.0476697e+00   1.9508406e+00  -1.1082173e+00   2.7922670e-01   1.4409661e+00  -1.4510174e+00   9.4579495e-01   1.6853500e+00
   3.7154680e-01  -7.4733001e-01   1.1433716e+00  -1.0841726e+00  -1.3891121e+00  -2.7042888e+00   1.4589344e+00  -6.0474035e-01   1.6947290e+00   1.2598127e-01   1.6484921e+00   1.1893952e+00   1.4395329e+00  -1.0062899e-01   1.3165282e+00   1.9294418e-01  -2.5623605e+00  -9.3408209e-01   8.9345792e-01   1.1423935e+00   5.3223689e+00   2.0803188e+00   9.1863562e-01   1.4422946e-01   1.2926349e+00  -1.5062585e+00  -8.1213091e-01  -1.0910055e-01  -3.7125214e+00   1.4071975e+00   1.6704213e+00   1.9629222e+00  -3.1881036e-01  -2.7797324e+00  -7.5013993e-01  -1.4938235e+00  -2.1641307e+00   2.0360519e+00  -2.1224285e+00   1.2888414e-01   3.7046802e+00   7.1725136e+00  -3.5901530e+00  -3.4657583e+00  -3.3669551e+00  -2.9030515e+00  -4.6339461e+00  -2.8597650e+00  -3.5166011e+00  -5.1269506e-01  -1.7253419e+00   7.6779002e-01  -3.5553786e+00   1.8331187e+00  -2.2076176e+00  -1.3437361e+00   1.1589276e+00  -8.9038825e-01  -2.3964481e-02   1.9209644e+00   1.2007049e+00   3.5234398e+00   3.6644249e+00  -1.4565666e-02  -2.2814645e+00   3.8502503e+00  -1.3377278e+00  -1.8102531e+00   3.7588716e-01  -1.6080910e+00   3.3179966e-01   7.5847332e-01   2.7341098e+00   5.0100325e+00   4.7340547e+00   6.7408303e+00   1.9895167e+00   2.0216032e+00  -1.5830315e+00  -1.4148404e+00   5.7933949e-01   1.0946819e-01   2.4052720e-01   3.8740654e+00  -1.0480079e-01   9.0137989e-01   3.5815989e-01  -1.0572021e+00   9.5001382e-01   1.6076025e+00
   5.9147167e-01  -7.0251159e-01   9.2411794e-01  -1.3697296e+00  -1.2959394e+00  -2.9829307e+00   1.2953825e+00  -8.0973961e-01   1.4194115e+00   5.4664704e-02   2.1309334e+00   1.0763858e+00   1.3157978e+00  -5.8126504e-01   8.7431417e-01  -5.0518451e-02  -1.9685924e+00  -6.4311994e-01   1.0414502e+00   1.4990861e+00   5.5769604e+00   1.9526991e+00   7.6073826e-01  -8.1227757e-02   1.4141291e+00  -1.4183034e+00  -6.5532293e-01  -1.6542923e-01  -3.9837279e+00   1.3826837e+00   2.1210268e+00   2.3497686e+00   3.0887731e-01  -2.1625447e+00  -2.8186591e-01  -1.3162030e+00  -2.9682689e+00   2.2927205e+00  -2.7932427e+00  -3.5383876e-02   3.7394671e+00   7.9767862e+00  -3.7460521e+00  -3.1563428e+00  -3.6312840e+00  -2.6401781e+00  -3.9577629e+00  -2.0568989e+00  -3.5503300e+00  -8.7697648e-02  -1.4905817e+00   1.1248335e+00  -3.5663604e+00   1.9867918e+00  -2.1810759e+00  -1.0890372e+00   1.5912927e+00  -6.8797246e-01   4.4872525e-01   1.9941320e+00   1.5813626e+00   3.3401564e+00   4.1528479e+00   1.8855877e-01  -2.2892630e+00   3.3649746e+00  -1.1452803e+00  -1.4961036e+00   4.6832676e-01  -1.1779320e+00   4.1354593e-01   9.5353746e-01   2.1726372e+00   5.3940780e+00   4.8402533e+00   7.4117576e+00   1.4645097e+00   2.1304286e+00  -1.2403998e+00  -1.0612457e+00   8.3999432e-01   7.7117367e-02   3.7591847e-01   3.5454233e+00  -4.2731178e-02   6.2239716e-01  -1.2925921e-01  -1.0409666e+00   9.9360939e-01   1.6529938e+00
   5.4519525e-01  -5.8077821e-01   7.9467383e-01  -1.4665850e+00  -1.2081415e+00  -3.0309401e+00   1.1556986e+00  -9.2025465e-01   1.1000944e+00  -1.0288652e-01   2.3049505e+00   7.6982070e-01   1.1139279e+00  -1.1508829e+00   3.7878246e-01  -3.1646838e-01  -1.4639990e+00  -4.6911402e-01   1.0171206e+00   1.6602070e+00   6.2345804e+00   1.6421838e+00   4.9699633e-01  -4.2373255e-01   1.6943730e+00  -1.5038452e+00  -4.8879632e-01  -1.3056791e-01  -4.1405389e+00   1.2603312e+00   2.3681607e+00   2.5159686e+00   6.8506755e-01  -1.6585979e+00  -1.0444439e-01  -1.0239026e+00  -3.4629198e+00   2.6772521e+00  -2.9655936e+00  -1.5771771e-01   3.8365118e+00   8.4225840e+00  -3.6172277e+00  -2.8399198e+00  -3.6706326e+00  -2.2071130e+00  -3.2982386e+00  -1.4080042e+00  -3.3750370e+00   2.8770419e-01  -1.2504906e+00   1.3927396e+00  -3.2693464e+00   1.9482411e+00  -1.8085116e+00  -8.8780424e-01   1.7419407e+00  -4.7382882e-01   8.3597283e-01   1.9324391e+00   1.9390912e+00   3.0408849e+00   4.2796835e+00   2.3802281e-01  -2.3914149e+00   2.6349554e+00  -9.0711170e-01  -1.1240201e+00   3.3869019e-01  -7.2931405e-01   3.8037283e-01   1.1265604e+00   1.5161646e+00   5.8015451e+00   4.6094042e+00   8.2810134e+00   1.0463096e+00   2.5144049e+00  -9.4409874e-01  -7.8462485e-01   7.7439084e-01  -1.4007098e-01   9.8074299e-02   3.0932798e+00  -1.4593849e-01   1.7754507e-01  -5.2745364e-01  -1.2612241e+00   1.0144502e+00   1.6463974e+00
   9.1808958e-02  -3.9280662e-01   6.1396920e-01  -1.6863755e+00  -1.4596763e+00  -3.7644939e+00   8.6233752e-01  -1.0668001e+00   2.5282763e-01  -5.8906220e-01   2.2933943e+00   4.8770059e-01   4.9124241e-01  -1.6631726e+00  -1.4091024e-01  -8.4649247e-01  -8.5668423e-01  -3.9785376e-01   1.1621890e+00   1.7564609e+00   6.2639813e+00   4.9228306e-01   5.9730425e-02  -8.8066351e-01   1.6233128e+00  -2.3059538e+00  -5.9131045e-01  -7.3760921e-01  -4.2762652e+00   7.3590464e-01   2.8046867e+00   2.9409451e+00   1.3630994e+00  -1.0088501e+00   7.9353723e-01   4.5552658e-02  -3.7164507e+00   2.7924231e+00  -3.3441167e+00  -4.2994148e-01   3.9680746e+00   8.9130764e+00  -2.9601510e+00  -2.7452882e+00  -4.3799193e+00  -2.9798509e+00  -1.9079158e+00  -2.8348549e-01  -4.3855809e+00  -2.5066828e-01  -1.6832604e+00   7.6795076e-01  -3.1326965e+00   1.7765348e+00  -1.6980733e+00  -6.8189208e-01   1.6360681e+00  -6.9051821e-01   1.3966431e+00   1.6987387e+00   2.7517377e+00   2.8039726e+00   4.5511261e+00   2.7521704e-01  -2.6465043e+00   1.6394302e+00  -7.6262251e-01  -5.7793798e-01  -7.4481889e-02  -3.9237476e-01   6.1069192e-01   1.4160663e+00   7.8712159e-01   5.7326495e+00   4.3525513e+00   9.4963347e+00   1.1203623e+00   3.1654672e+00  -7.7401782e-01  -1.1032487e+00   7.1797323e-01  -7.6588383e-01   1.1493904e-01   2.3131019e+00  -4.6543102e-01  -5.3518583e-01  -2.5460302e+00  -2.0808989e+00   1.0140249e+00   1.3927407e+00
   6.5230487e-02  -5.1244047e-01   1.3908302e-01  -1.4161659e+00  -5.1640970e-01  -1.9496502e+00   6.2797773e-01  -8.8610718e-01   4.8201432e-01   2.7648749e-01   2.1531524e+00   4.1474423e-02   6.4769371e-01  -1.6752930e+00  -5.4027645e-01  -3.7925500e-01  -3.0817711e-01  -1.7869135e-01   2.9584258e-01   1.5695735e+00   6.2904772e+00   1.0987409e+00   4.7485886e-01  -4.0254181e-01   1.7699787e+00  -1.1601710e+00  -1.0107175e-01   2.9548111e-01  -3.6438348e+00   4.7603215e-01   3.1839962e+00   2.8925311e+00   1.4672395e+00  -4.9419779e-01   1.1943617e+00   1.2974685e-01  -3.7944861e+00   2.9172092e+00  -3.3480595e+00  -5.2517300e-01   2.6054633e+00   8.0761875e+00  -2.8114211e+00  -1.1797243e+00  -2.7902448e+00  -6.3622256e-01  -1.7704360e+00   3.4637911e-01  -2.4002194e+00   1.1862126e+00  -3.7350720e-01   1.8991324e+00  -2.5789431e+00   1.0585479e+00  -1.5158459e+00  -1.6800409e-01   1.2443809e+00  -4.3872154e-02   1.1780924e+00   1.9118739e+00   2.5880596e+00   2.4533233e+00   4.1315075e+00   3.3420404e-01  -1.3257482e+00   1.3760624e+00   4.6171951e-01   4.0297661e-01  -3.8029838e-01   2.3643296e-01   9.5231195e-01   1.5996663e+00  -1.2475087e-02   5.1964794e+00   4.1721508e+00   9.3694051e+00   5.0015265e-01   2.5463196e+00  -3.5771911e-01  -2.6698694e-03   2.9124383e-01  -8.4349489e-01  -3.2152830e-01   1.7706503e+00  -5.7141828e-01  -5.9629478e-01  -1.5640536e+00  -1.0920757e+00   7.4808778e-01   1.3790646e+00
   4.7327498e-03  -4.2579994e-01   6.5731799e-02  -1.4688622e+00  -6.3954848e-01  -2.5049831e+00  -1.2303005e-01  -1.1916036e+00  -4.0666567e-01  -3.0746783e-01   1.2307451e+00  -9.1108786e-01  -8.3660691e-01  -2.5065142e+00  -1.7105426e+00  -1.3381333e+00  -3.2977318e-01  -2.5746291e-01   4.1546197e-01   1.7426729e+00   6.3836295e+00   8.6621548e-01  -6.4164754e-02  -5.0377939e-01   2.0384085e+00  -6.2766019e-01   1.0389983e-01   1.3128538e-01  -4.2739850e+00   4.3996582e-02   2.8545425e+00   2.7601399e+00   1.9763070e+00   3.2957168e-01   2.3131106e+00   1.3579803e+00  -3.8724337e+00   2.8369147e+00  -2.9711635e+00  -3.1587060e-01   2.8824213e+00   8.2274258e+00  -1.8742103e+00  -9.1599472e-01  -3.0728171e+00  -6.9125292e-01   4.6459678e-01   1.4190349e+00  -2.3283419e+00   1.0388679e+00  -2.8978332e-01   1.7679565e+00  -1.4249599e+00   1.5560843e+00  -4.4936925e-01   8.6348903e-02   1.5499493e+00   1.8188246e-01   1.4813828e+00   1.3829265e+00   1.9566256e+00   1.3788284e+00   3.5051509e+00  -9.5009629e-02  -1.7493981e+00   2.3221879e-01   7.0947688e-01   8.1886160e-01  -8.7883384e-02   1.6414625e+00   8.5191004e-01   1.6907377e+00  -5.8169064e-01   4.9553701e+00   3.9157921e+00   9.4292767e+00   7.1312246e-01   2.8577199e+00  -7.9453340e-01  -6.0249167e-02  -1.4408741e-01  -1.4205679e+00  -1.1477896e+00   4.0025417e-02  -6.4567886e-01  -1.0167465e+00  -1.7521439e+00  -1.7002563e+00   7.3820117e-01   1.1318976e+00
  -3.6670833e-01  -9.1089563e-01  -3.7364135e-01  -1.7245082e+00  -7.1427868e-01  -2.2589027e+00  -2.1809869e-01  -1.4040002e+00  -5.8549939e-01  -2.6116651e-01   1.6628350e+00  -8.3389922e-01  -5.3333718e-01  -2.3249451e+00  -1.4208675e+00  -9.2078752e-01   4.2392329e-01  -2.0994189e-01   4.4350897e-02   1.2646859e+00   5.9331560e+00   4.3175404e-02  -1.5081813e-01  -8.3029818e-01   1.4882651e+00  -1.4370626e+00  -1.3561044e-01  -1.0618008e-03  -3.5553803e+00   4.5065612e-01   2.9057474e+00   2.6524654e+00   2.4546457e+00   8.1345861e-01   2.7661690e+00   1.3183069e+00  -3.0917673e+00   3.1738773e+00  -3.3088088e+00  -1.0346256e+00   1.6580584e+00   7.3187374e+00  -1.8521216e+00  -9.8959001e-01  -3.3787987e+00  -1.1555523e+00   5.8096221e-01   1.6464714e+00  -2.8717645e+00   6.8620581e-01  -3.3897487e-01   9.6543408e-01  -1.3910424e+00   1.1688933e+00  -1.0545985e-01   1.2707535e-01   1.0823379e+00  -3.8260432e-01   1.7447179e+00   1.3349108e+00   2.6344491e+00   1.4038405e+00   4.2408382e+00   2.8772530e-01  -1.6843412e+00   2.1353825e-01   6.8358771e-01   1.0872702e+00  -3.0279481e-01   1.3304524e+00   8.5835949e-01   1.7220420e+00  -8.3256814e-01   4.8599515e+00   2.9950066e+00   9.2882851e+00   1.5956360e+00   3.2778403e+00   5.0971564e-02   9.0989251e-01   3.9891477e-01  -1.1744296e+00  -3.1433115e-01   1.0368355e+00  -7.4553658e-01  -9.0436999e-01  -2.4019824e+00  -1.1943350e+00   6.6535573e-01   1.2568592e+00
   6.0954590e-01  -7.6040738e-01  -4.0431825e-01  -1.9166284e+00  -9.0854427e-01  -2.5705893e+00  -2.6347606e-01  -1.8181008e+00  -9.8375509e-01  -5.9116328e-01   2.9037659e+00  -7.2517893e-01  -1.5601256e-01  -2.4046106e+00  -1.0670210e+00  -6.6834142e-01   2.1773181e+00   6.6162765e-01   9.3298903e-01   1.1924985e+00   4.9710742e+00  -9.1561351e-01  -2.5683217e-01  -1.1338563e+00   1.3319505e+00  -1.4731478e+00  -1.8207496e-01  -3.5339624e-01  -2.3192257e+00   6.0103675e-01   2.8599725e+00   2.6881695e+00   3.6186480e+00   1.8668662e+00   3.2719960e+00   8.7408594e-01  -2.4881821e+00   3.0311479e+00  -2.4303319e+00  -8.2706638e-01   2.2416472e+00   7.5134786e+00  -6.1076032e-01  -8.2247822e-01  -3.8698858e+00  -1.6203458e+00   3.0422888e+00   3.1207397e+00  -3.6834600e+00   2.8821258e-01  -2.1065771e-01   1.2945418e-01  -1.2643028e+00   9.9631940e-01   1.2369804e+00   7.1430961e-01   2.1600614e+00  -2.4059344e-01   1.8212429e+00   4.7292166e-01   2.9379003e+00   6.9096655e-01   4.6323027e+00   7.8303162e-01  -1.2010214e+00  -1.1928515e-01   7.1900258e-02   6.1154461e-01  -2.3195453e-02   8.5888523e-01   4.5927665e-01   1.0311448e+00  -8.2214456e-01   4.2489286e+00   2.6508141e+00   8.2515329e+00   3.2990267e-01   1.4577564e+00   2.5119642e+00   3.0978800e+00   1.9719569e+00   3.4376910e-01   1.0300736e+00   2.5476901e+00   4.6728566e-01  -1.2098398e-01  -3.1045131e+00  -4.9249948e-01   3.8576646e-01   9.9503551e-01
   2.3098886e-01  -9.9060395e-01  -6.6585701e-01  -1.9422990e+00  -8.1968784e-01  -2.1656938e+00  -4.4279489e-01  -1.8676500e+00  -1.5087202e+00  -5.9077001e-01   2.8704316e+00  -9.6748200e-01  -1.9131394e-01  -2.4468581e+00  -1.3981321e+00  -6.5014080e-01   2.6017545e+00   5.1615840e-01   6.3945478e-01   8.2041093e-01   4.7032381e+00  -1.4916886e+00  -4.0931347e-01  -1.4232057e+00   1.1626219e+00  -1.8950483e+00  -2.0752937e-01  -3.7256213e-01  -1.9742187e+00   9.6844630e-01   2.7100738e+00   2.2069526e+00   3.7629363e+00   2.4013029e+00   3.3943368e+00   9.8583981e-01  -1.7373315e+00   2.9285163e+00  -2.0673309e+00  -1.0167067e+00   1.6116624e+00   6.9766242e+00   5.4994014e-02  -6.2775375e-01  -3.3982901e+00  -1.3498422e+00   3.8067752e+00   3.3189489e+00  -3.3710631e+00   1.2567996e-01   1.8355081e-01  -3.9152137e-01  -3.5058585e-01   2.7947757e-01   2.1802904e+00   6.8075486e-01   1.8240724e+00  -3.3238306e-01   1.9638700e+00   2.5874292e-01   3.2316665e+00   3.9329087e-01   4.6850096e+00   8.5453917e-01  -7.9052067e-01  -8.5614936e-01   1.2127940e-01   8.0768383e-01  -2.1069323e-01   1.3858965e+00   3.9502609e-01   6.3055523e-01  -9.6563774e-01   3.9186751e+00   1.9146542e+00   7.5210918e+00   9.2221953e-01   1.6447043e+00   2.6949499e+00   3.4060652e+00   1.9060593e+00   2.9079996e-01   1.1550743e+00   2.6322173e+00   2.5100289e-01  -4.0506922e-01  -2.8710648e+00  -1.9895718e-01   2.3198433e-01   1.0371696e+00
[truncated: 1,027,434 more chars]
