# Supplementary material for: Autistic traits and individual brain differences: functional network efficiency reflects attentional and social impairments, structural nodal efficiencies index systemising and theory-of-mind skills
Source: Mol Autism. 2021 Jan 21;12:3. doi: 10.1186/s13229-020-00377-8 (PMC7818759; doi:10.1186/s13229-020-00377-8)
Supplement: Supplementary file 7 — Additional file 7. Nuisance regressors. Nuisance regressor time series for each subject, as floating-point values in ASCII text format. [file 13229_2020_377_MOESM7_ESM.zip › Paul_Arora_et_al_data/Physiological/BBC/NuisancesRegdour_rsfMRI_aal90_TimeSeries/NuisancesRegdOut_aal90_subj25.txt]

  -4.7786480e-02   3.8964333e-01   1.8365591e+00   5.6284512e-01  -2.7211908e+00  -1.7847794e+00   1.8722199e+00   2.3020813e-01  -1.3853841e+00  -1.2331810e+00   1.4577008e+00   1.7508870e+00   1.0224194e+00   8.9640790e-01   2.0256092e+00   1.8146987e+00   1.7128836e+00   8.9451159e-01   6.7750234e-01   2.8743775e-01   3.2675386e+00   1.7323885e+00   2.6639949e+00   1.8753059e+00   7.5606653e-01   1.1722281e+00  -2.3485227e+00  -7.9349544e-01   1.4659832e+00   7.3750364e-01   2.8630125e+00   2.9236652e+00   7.2734347e-01  -6.9671428e-01   2.3941823e+00  -1.5173670e+00  -3.8921822e-01  -3.0657232e+00   1.9707899e+00  -9.4161552e-01   4.0598898e+00   4.2774477e+00  -5.8688565e+00  -4.5967693e+00  -2.9443250e+00  -4.7942862e+00  -5.7266760e+00  -4.2806118e+00  -3.6286910e+00  -3.2157870e+00  -3.1397460e+00  -2.4986497e+00  -2.7543500e+00  -2.8352790e+00   4.2883123e-01  -2.0078921e+00   8.6664582e-02  -1.3789394e+00  -2.6189357e+00  -3.1211836e+00  -3.7250492e+00   1.0146446e-01   7.4386589e-01   1.7099905e-01  -3.4353441e+00   2.8052300e+00  -3.4472282e-01  -2.0809978e+00  -8.6477362e-01  -1.8775277e+00   2.3098416e+00   3.6245195e+00   3.4307586e+00   1.7035166e+00   5.5868871e+00   3.2444335e+00   2.1167123e-01  -1.7146631e+00   1.1005357e+00   4.7172674e-01   2.3559583e+00   2.5782923e+00  -4.6382073e-01   1.7904416e+00   9.3333850e-01   1.2682857e+00   1.7346453e+00   1.5792199e-01  -5.6951766e-01   5.7775878e-01
   9.2110647e-02  -2.6825776e-01   1.8771703e+00   7.1140795e-01  -2.5300474e+00  -1.5323336e+00   2.2544385e+00   6.6765367e-01  -1.1529611e+00  -8.5524766e-01   2.0130492e+00   1.3924829e+00   1.3217164e+00   1.3936719e+00   1.8950944e+00   1.7360408e+00   1.6251493e+00   5.1308556e-01   7.1262793e-01   4.4433407e-01   3.4993673e+00   1.2452197e+00   2.3008095e+00   1.6410954e+00   7.4995569e-01   7.1988351e-01  -1.7767847e+00  -8.2417519e-01   1.7087712e+00   1.1085264e+00   2.8360755e+00   2.5087457e+00   5.3659625e-01   4.0100465e-03   2.3606756e+00  -8.3477927e-01  -8.1806319e-01  -2.3252492e+00   1.5484048e+00  -7.1005695e-01   4.3610314e+00   5.1859359e+00  -6.9947098e+00  -5.0983339e+00  -3.7491106e+00  -4.8512315e+00  -6.4917479e+00  -4.4307027e+00  -3.8772162e+00  -2.9181788e+00  -3.0523808e+00  -2.2631111e+00  -2.7019204e+00  -3.1739706e+00   1.6342790e-01  -2.1538231e+00  -1.2300665e-01  -1.9743870e+00  -2.1430920e+00  -2.3154742e+00  -3.3323995e+00   6.7864135e-01   1.0477137e+00   2.6258900e-01  -2.7815066e+00   2.1162767e+00  -4.6478600e-01  -1.5840771e+00  -1.0551630e+00  -1.8990903e+00   2.4572189e+00   3.0380845e+00   3.3866110e+00   3.0579014e+00   5.1480183e+00   2.0454559e+00   5.2335190e-01   3.0558507e-01  -1.8257330e-01  -4.1719951e-01   2.3456729e+00   2.1005698e+00  -1.0327883e-01   1.2523437e+00   8.6853015e-01   5.6031461e-01   8.8959800e-01  -6.0506851e-01  -6.4085512e-01   6.6838639e-01
   2.5880493e-01  -1.2122994e+00   1.9910628e+00   8.4082367e-01  -1.4995276e+00  -1.1579059e+00   2.7342839e+00   1.2288761e+00  -2.4513214e-01   1.6813594e-01   3.4092591e+00   1.6676919e+00   2.9629764e+00   2.8153627e+00   2.2260784e+00   2.4739311e+00   2.1170012e+00   2.0849037e-02   8.7258551e-01   8.4294439e-01   3.3667761e+00   3.8286418e-01   1.6750234e+00   1.0642219e+00   6.7335259e-01  -2.8267183e-01  -7.0706283e-01  -7.2239837e-01   1.8863441e+00   1.9884477e+00   2.4034042e+00   1.5784472e+00  -2.1266853e-01   5.9060149e-01   1.0875400e+00  -1.3696509e+00  -6.4757688e-01  -1.4241229e+00   6.3683580e-01  -9.4828754e-01   4.2375870e+00   7.1417059e+00  -9.1497658e+00  -7.1150524e+00  -4.6714583e+00  -5.6652194e+00  -8.2145245e+00  -6.2281883e+00  -3.1506343e+00  -3.1004341e+00  -2.9262117e+00  -2.0041389e+00  -2.1063189e+00  -2.8686537e+00  -2.6664711e-01  -2.3415353e+00  -5.4805117e-01  -3.0439913e+00  -1.0710100e+00  -2.0863629e+00  -2.9541518e+00   1.6345799e+00   1.2742646e+00   4.5211714e-01  -1.8290266e+00   1.0459354e+00  -9.7222989e-01  -1.7823408e+00  -5.4568142e-01  -1.3761964e+00   2.7156875e+00   2.3384150e+00   2.7792558e+00   4.1861114e+00   3.9780605e+00   9.9060624e-02   5.0137234e-01   1.4134125e+00  -1.7492775e+00  -2.1471484e+00   1.6041549e+00   1.1369400e+00   9.1512355e-02   3.4057351e-01   5.5417834e-01  -1.3354836e-01   8.7829209e-02  -2.0856199e+00  -5.3229584e-01   1.5825090e+00
   1.5670547e-01  -1.5507590e+00   2.1797296e+00   1.1003016e+00  -1.4056339e+00  -1.0307611e+00   2.9138001e+00   1.5252503e+00  -5.4997444e-01   3.1983406e-01   2.5770786e+00   7.7896170e-01   2.0518110e+00   2.5395850e+00   1.7646671e+00   2.2767868e+00   1.3883000e+00  -5.5932135e-01   1.4438251e+00   8.7701576e-01   3.1451969e+00   7.0274001e-01   2.0578174e+00   1.5819845e+00   6.3951315e-01  -1.8381940e-01  -3.1369365e-01  -7.8657760e-01   1.4064062e+00   1.8163979e+00   2.8818192e+00   2.3382340e+00   3.1761431e-01   1.1597199e+00   1.1834903e+00  -6.7776147e-01  -1.6181594e+00  -1.3628984e+00  -3.1842230e-02  -8.1735168e-01   3.8719394e+00   7.4810341e+00  -9.4752144e+00  -6.6082289e+00  -5.3436518e+00  -5.5149072e+00  -7.9484186e+00  -5.3001896e+00  -3.6299287e+00  -2.5541728e+00  -2.8422945e+00  -1.9729402e+00  -2.7029812e+00  -3.6857470e+00  -4.6994558e-01  -2.6658236e+00  -9.3177912e-01  -3.3778962e+00  -1.4513083e+00  -1.8800430e+00  -3.2638701e+00   7.7968485e-01   1.3695257e+00   8.7305228e-02  -2.6029220e+00   5.8300879e-01  -1.1858792e+00  -1.2614126e+00  -4.3753399e-01  -1.3758789e+00   2.7875205e+00   2.4972151e+00   2.4503486e+00   5.2754052e+00   3.8517358e+00   1.6522434e-01   1.3155054e+00   3.8432322e+00  -2.6212981e+00  -2.2622713e+00   1.7699155e+00   9.0684045e-01  -2.8586708e-01  -3.1437058e-01   1.4626144e-01  -1.0869645e+00  -8.2153420e-01  -2.8613180e+00  -8.9056590e-01   1.0316349e+00
   4.0653820e-01  -1.6944428e+00   2.0400008e+00   1.0937119e+00  -1.1054172e+00  -7.3376002e-01   3.0990981e+00   1.7492007e+00  -1.9312804e-01   1.3994934e-01   2.3514114e+00   9.1018407e-01   2.0942139e+00   2.9290604e+00   1.9106744e+00   1.8725423e+00   1.4401141e+00  -7.7315116e-01   1.8580724e+00   6.2536146e-01   3.2014972e+00   1.2340771e+00   1.8368729e+00   1.6362479e+00  -3.6920907e-01  -3.2395910e-01  -5.2188583e-01  -3.4454236e-01   1.8156676e+00   1.4990431e+00   2.5865800e+00   2.3140705e+00   2.3635403e-01   1.1033258e+00   9.3780791e-01  -1.3467786e+00  -1.3112051e+00  -1.9694736e+00  -3.8937273e-01  -1.3837339e+00   4.8491460e+00   7.0837658e+00  -1.0618673e+01  -7.7124289e+00  -6.3090249e+00  -6.2438025e+00  -8.4201461e+00  -6.1984936e+00  -3.6958517e+00  -2.7478295e+00  -2.9948496e+00  -1.9254905e+00  -3.3323409e+00  -4.3089010e+00  -8.8815140e-01  -3.2076829e+00  -1.0294451e+00  -3.4779776e+00  -7.1625915e-01  -1.9077076e+00  -2.9929856e+00   8.6694367e-01   1.6210715e+00   2.9354400e-01  -2.2954020e+00   7.2612529e-01  -8.5945947e-01  -1.3580115e+00   2.2677426e-02  -1.2795540e+00   2.5884037e+00   2.6974066e+00   3.0706510e+00   5.1501510e+00   4.2133416e+00   1.9581855e-01   1.7409548e+00   3.9288947e+00  -2.5470265e+00  -3.2753131e+00   1.9603940e+00   1.0273666e+00  -3.3671375e-01  -1.6711228e-01  -2.6197832e-01  -1.2565881e+00  -6.2039107e-01  -2.5107923e+00  -7.4270884e-01   1.1801682e+00
   4.8572944e-01  -1.7337678e+00   1.7542758e+00   1.1249768e+00  -1.0124807e+00  -4.8965980e-01   3.0144005e+00   1.8899529e+00  -1.3165381e-01  -1.7013920e-01   2.1953004e+00   9.2799038e-01   1.7329950e+00   2.9963345e+00   1.8214002e+00   1.2843361e+00   1.3065980e+00  -7.2295039e-01   1.9556003e+00   4.1049318e-01   3.0676886e+00   1.4979481e+00   1.4660047e+00   1.5799487e+00  -1.1022505e+00  -4.0085345e-01  -6.7087248e-01  -7.2360418e-03   2.2880299e+00   1.2973017e+00   2.1023718e+00   1.8140772e+00   1.1528421e-01   1.1974418e+00   7.6125916e-01  -1.3785138e+00  -1.0410812e+00  -2.0224471e+00  -5.8277901e-01  -1.5716857e+00   5.6384185e+00   6.1455757e+00  -1.0418317e+01  -7.7036009e+00  -6.5845886e+00  -5.9797701e+00  -7.7880746e+00  -6.0893699e+00  -3.6771899e+00  -2.6947857e+00  -2.9133066e+00  -1.9455630e+00  -3.4867920e+00  -4.5482685e+00  -1.0745613e+00  -3.5549977e+00  -1.0110625e+00  -3.3938293e+00  -2.8757295e-01  -1.7050849e+00  -2.8034353e+00   7.5078308e-01   1.6848675e+00   4.6458252e-01  -2.4222806e+00   4.9737377e-01  -8.7690805e-01  -1.2355495e+00   1.2024862e-01  -1.1612810e+00   2.3307572e+00   2.5755719e+00   3.8762235e+00   5.0516034e+00   4.5310230e+00   1.7869900e-01   2.3339739e+00   4.3198061e+00  -2.4274430e+00  -3.4694303e+00   2.2151086e+00   1.3195780e+00   9.5517554e-02   2.8171368e-01  -4.4438936e-01  -1.3183133e+00  -4.3300649e-01  -1.8714838e+00  -6.9658752e-01   1.1210566e+00
   4.4697131e-01  -2.2981911e+00   1.7984529e+00   1.2813507e+00  -1.7975563e-01  -2.8224749e-01   3.1754042e+00   2.2213805e+00   4.5722763e-01   4.2384085e-01   2.4179708e+00   1.3843335e+00   2.4431899e+00   4.0320526e+00   1.9311525e+00   1.8491457e+00   1.0209139e+00  -1.1068013e+00   2.0335022e+00   6.7585044e-01   3.2110183e+00   1.7241193e+00   1.2872569e+00   1.3489700e+00  -1.2233725e+00  -9.7150336e-01   1.7996245e-01  -1.7272734e-01   1.9843493e+00   1.4461341e+00   1.8251268e+00   1.4745134e+00  -5.5863165e-01   1.5309418e+00  -1.0388508e+00  -2.0786669e+00  -7.3993033e-01  -1.3184714e+00  -1.3990748e+00  -1.7757656e+00   5.2873481e+00   6.8756861e+00  -1.2455857e+01  -9.0701121e+00  -7.8651177e+00  -6.4661961e+00  -9.2178500e+00  -7.1806053e+00  -3.9199545e+00  -2.6784495e+00  -2.9342068e+00  -1.7988038e+00  -2.9839957e+00  -4.1985766e+00  -1.4835799e+00  -3.8216153e+00  -1.5606479e+00  -4.2537536e+00   1.4055235e-01  -1.7615918e+00  -2.7978033e+00   1.2022288e+00   1.5988965e+00   5.5282119e-01  -1.5897371e+00  -3.8493240e-01  -1.2047139e+00  -1.3529160e+00   2.5478857e-01  -7.8975102e-01   2.6141398e+00   2.5943403e+00   3.7351295e+00   5.9727166e+00   4.3339391e+00  -3.5990533e-01   2.9480312e+00   5.7322292e+00  -3.6109630e+00  -4.7199585e+00   1.3036902e+00   2.8273310e-01   3.8025388e-01  -6.5310485e-01  -8.6782110e-01  -1.8445368e+00  -9.7027041e-01  -2.7114428e+00  -2.9906745e-01   1.7942945e+00
   3.8440661e-01  -2.0615657e+00   1.4772586e+00   1.4771885e+00   5.6626380e-01   1.8694362e-01   2.6183085e+00   2.3425671e+00   1.1814887e+00   8.3521054e-01   2.7505795e+00   2.4843102e+00   2.9833865e+00   4.9941956e+00   2.1934987e+00   2.1463094e+00   8.1569289e-01  -9.5639264e-01   1.6779551e+00   7.6227876e-01   2.5336876e+00   1.3765805e+00   7.6893874e-01   8.4696864e-01  -1.8144876e+00  -1.3890076e+00   8.8652194e-01   4.1344028e-01   1.7826605e+00   1.5076713e+00   7.0136285e-01   6.1517351e-01  -1.5167839e+00   1.6198089e+00  -1.5643289e+00  -2.0719492e+00  -3.0357635e-01  -3.8412200e-01  -2.0371266e+00  -1.8096596e+00   4.8689219e+00   6.1913244e+00  -1.2757599e+01  -9.2017887e+00  -8.2825796e+00  -6.4235816e+00  -9.8669222e+00  -7.5270123e+00  -4.2238842e+00  -2.4699030e+00  -2.9911007e+00  -1.4464670e+00  -2.1509773e+00  -3.2471176e+00  -2.1170620e+00  -3.6106505e+00  -1.5795091e+00  -4.2398130e+00   1.3703201e-01  -1.3044194e+00  -2.2855819e+00   2.1755859e+00   1.4226779e+00   7.5498451e-01  -5.5795325e-01  -6.4145477e-01  -2.0674866e+00  -1.5052764e+00   3.9936543e-01  -5.0271561e-01   2.9643756e+00   2.4787681e+00   3.6267354e+00   5.9982763e+00   3.9340161e+00  -4.2503684e-01   2.9447976e+00   5.6932888e+00  -4.6255659e+00  -5.5892760e+00   2.8709764e-01  -2.9381665e-01   6.3480864e-01  -9.9351429e-01  -1.1564734e+00  -1.7054658e+00  -1.2125080e+00  -2.5188650e+00   4.6539048e-01   2.4749194e+00
   1.9924977e-01  -2.4073681e+00   1.4322033e+00   1.9048925e+00   6.6679470e-01   6.9303528e-01   2.2912949e+00   2.4138757e+00   8.1863456e-01   7.7896000e-01   1.3130880e+00   1.8161595e+00   1.5815471e+00   4.3453162e+00   1.4616606e+00   1.6032027e+00  -1.2047942e-01  -1.4322241e+00   1.6746854e+00   2.7697131e-01   1.7497550e+00   1.4750329e+00   1.0227242e+00   1.3587839e+00  -2.0543711e+00  -9.2632197e-01   1.1123423e+00   1.1459636e+00   1.1504071e+00   5.2103672e-01   2.1386955e-01   8.2748589e-01  -1.4234389e+00   1.7482775e+00  -8.8470237e-01  -9.6642223e-01  -4.6669230e-01   3.2819220e-01  -2.5621678e+00  -1.6234741e+00   4.3028822e+00   4.3833369e+00  -1.1553668e+01  -7.7504724e+00  -7.5738546e+00  -5.7175214e+00  -8.6762525e+00  -6.3901327e+00  -3.8165070e+00  -2.1544902e+00  -2.7751188e+00  -1.6212490e+00  -2.2659845e+00  -3.2124896e+00  -2.3475927e+00  -3.5105128e+00  -1.7576718e+00  -4.2379669e+00  -1.5001236e-01  -1.3933967e+00  -2.5511923e+00   6.7835252e-01   1.3461998e+00  -3.1470757e-01  -1.1929735e+00  -6.4197233e-01  -1.4668698e+00  -9.7647175e-01   8.5887179e-01  -2.6723091e-01   2.6616567e+00   2.5797015e+00   3.0950053e+00   5.6423466e+00   3.2444329e+00  -5.9492581e-01   3.7992639e+00   6.7817011e+00  -5.7499972e+00  -6.1105006e+00  -2.3581727e-01  -1.0189622e+00  -3.1195614e-02  -1.3474718e+00  -1.7011431e+00  -2.1120618e+00  -9.9836961e-01  -1.8416383e+00   4.2795762e-01   1.8461724e+00
   8.6799410e-01  -1.2179493e+00   1.3995064e+00   1.8894210e+00   3.9012121e-01   3.4441720e-01   2.4723811e+00   2.3302873e+00   1.0187932e+00  -2.0599671e-01   1.8655234e+00   2.8192150e+00   2.0107580e+00   4.6362577e+00   2.2788568e+00   1.4056389e+00   8.9696756e-01  -2.3542068e-01   2.4627085e+00   4.0908178e-01   1.6510242e+00   1.9575992e+00   1.3696159e+00   1.2451231e+00  -2.6063335e+00  -1.0999459e+00   5.3291056e-01   1.3181646e+00   2.0363139e+00   9.5093226e-01   3.0075735e-01   1.0039542e+00  -8.4892943e-01   1.4563988e+00  -9.1987912e-01  -2.4938286e+00   2.1798578e-01  -8.2700267e-01  -1.7364550e+00  -1.8675041e+00   5.1054225e+00   4.6154840e+00  -1.0701777e+01  -8.0470241e+00  -8.0898579e+00  -6.3639341e+00  -8.0137275e+00  -7.0828813e+00  -4.7349540e+00  -3.3405812e+00  -3.4713325e+00  -2.5104644e+00  -2.6413655e+00  -3.8322577e+00  -2.1741550e+00  -4.6519997e+00  -6.2197830e-01  -3.4223199e+00  -5.3075123e-02  -2.6009639e+00  -2.6964279e+00   7.1077644e-01   1.3895666e+00   4.2318578e-01  -2.0654233e+00   3.8591557e-02  -2.7341982e+00  -1.8130869e+00   1.5787692e+00  -1.4417244e-01   2.9816899e+00   2.7181563e+00   4.3978407e+00   4.9836464e+00   4.5492372e+00   4.3700245e-01   3.2975542e+00   4.6225115e+00  -2.3237481e+00  -3.9536876e+00   1.4002631e+00   1.5142618e+00   1.2514152e+00  -1.0623309e-02  -1.5220578e+00  -1.0867453e+00  -4.4749357e-01  -1.0100770e+00   4.4866025e-01   1.6763021e+00
   7.4038262e-01  -1.3782892e+00   1.2377866e+00   1.6428112e+00   7.9204119e-01   3.4666356e-01   2.2500699e+00   2.2870998e+00   1.0207677e+00   7.1249151e-02   1.5405144e+00   2.2414091e+00   1.7940660e+00   4.4428704e+00   1.7332373e+00   1.1043910e+00   3.7291094e-01  -6.7891073e-01   2.4560858e+00   6.2501589e-01   1.6602488e+00   1.0964648e+00   8.3029207e-01   7.8893050e-01  -2.3308384e+00  -1.7492870e+00   1.2046764e+00   9.0197646e-01   1.4669652e+00   1.1441167e+00   2.0725717e-01   4.0197226e-01  -9.8604461e-01   1.7513261e+00  -2.2986417e+00  -2.3182531e+00  -7.6292722e-02  -4.3162630e-01  -2.0184606e+00  -1.9093071e+00   3.6233847e+00   4.2378684e+00  -1.0249536e+01  -7.4773422e+00  -7.8926952e+00  -5.5068770e+00  -7.1208359e+00  -6.1063577e+00  -4.1511262e+00  -2.6405380e+00  -2.5257772e+00  -1.8885843e+00  -1.9392132e+00  -3.4397541e+00  -1.7872790e+00  -4.3203126e+00  -9.3341106e-01  -3.5842684e+00   5.1538871e-01  -1.9408329e+00  -2.1160476e+00   5.3194170e-01   1.1018202e+00   3.9269019e-01  -1.5505976e+00  -1.0000625e+00  -2.5950266e+00  -1.3366580e+00   1.5109457e+00   3.3800299e-01   2.9502016e+00   1.6367653e+00   3.7466456e+00   5.2693879e+00   3.6390601e+00  -2.1730086e-01   3.3335993e+00   5.6871530e+00  -3.5790341e+00  -4.2321826e+00   6.9452876e-01   6.8796599e-01   1.4081305e+00  -5.3533447e-01  -1.6676152e+00  -1.5931236e+00  -7.2066160e-01  -1.7351487e+00   2.4860738e-01   1.4303910e+00
   5.7266160e-01  -1.0012585e+00   9.3466758e-01   1.3532259e+00   7.3196592e-01   1.5047730e-01   1.5735230e+00   2.0389686e+00   4.8524092e-01   1.1756204e-01   1.4973748e+00   1.5603045e+00   1.2042010e+00   3.6115690e+00   9.7382849e-01   6.2204626e-01  -1.6551242e-01  -4.5288586e-01   2.3700171e+00   1.0634840e+00   1.6368038e+00   6.9456575e-02   9.5514306e-02   2.9762523e-01  -1.7730918e+00  -2.1765965e+00   1.7466747e+00   5.4160336e-01   1.0722715e+00   1.7059556e+00  -2.0223128e-01  -3.9855161e-01  -1.0357884e+00   2.3779206e+00  -2.5937678e+00  -1.4986293e+00  -9.1808624e-01   2.3509671e-01  -1.7098732e+00  -1.3878312e+00   1.8758448e+00   3.4327201e+00  -9.6134603e+00  -6.3812198e+00  -8.2354013e+00  -4.4960541e+00  -6.7542311e+00  -4.8654398e+00  -4.5554396e+00  -1.8834251e+00  -1.7757821e+00  -1.1762828e+00  -1.4031572e+00  -3.3158152e+00  -1.4270574e+00  -3.8563445e+00  -8.3774187e-01  -3.0212694e+00   7.3428865e-01  -3.4930385e-01  -1.4616560e+00   6.4717552e-01   6.1976372e-01   5.4279868e-01  -1.0437187e+00  -1.6710854e+00  -2.6448326e+00  -4.7208555e-01   1.2612519e+00   7.7703333e-01   2.8495862e+00   1.0374443e+00   3.2360791e+00   5.8728696e+00   2.9115386e+00   4.5684618e-02   2.8958830e+00   6.5564629e+00  -4.4180695e+00  -3.1246486e+00   5.0807199e-01   8.0766334e-01   1.6329262e+00  -2.7122944e-01  -1.3426145e+00  -1.8211995e+00  -9.8615184e-01  -2.1511413e+00  -1.4208915e-01   1.0396570e+00
   3.5659027e-01  -8.2240747e-01   8.1438545e-01   1.5913090e+00   9.2703298e-01   3.4958954e-01   1.3113754e+00   1.9512772e+00   6.6769177e-01   6.2128302e-02   8.8292216e-01   1.9204729e+00   8.0582550e-01   3.4382671e+00   8.8058801e-01   5.0713886e-01  -3.1703668e-01  -4.8994552e-01   2.0218003e+00   6.1668345e-01   8.9656300e-01   5.7677255e-02   2.9390282e-01   4.5426489e-01  -1.9357840e+00  -1.8581869e+00   1.4468652e+00   8.3521115e-01   8.6518835e-01   1.1062511e+00  -5.8425933e-01  -3.4915324e-01  -1.2419926e+00   1.7422481e+00  -3.5478297e+00  -2.1370196e+00  -3.3100897e-01   4.9751162e-01  -1.8588569e+00  -1.3377529e+00   1.5355507e+00   2.0767376e+00  -6.9711178e+00  -4.9443683e+00  -6.2309579e+00  -3.6192977e+00  -4.5196234e+00  -4.0834945e+00  -2.9751990e+00  -1.9509027e+00  -1.1647669e+00  -1.3760642e+00  -4.3322965e-01  -2.0283081e+00  -1.0007972e+00  -3.4743606e+00  -6.9476257e-01  -2.7266926e+00   4.2146384e-01  -1.4286197e+00  -1.7509517e+00  -2.4017433e-01   3.7358730e-01   2.0892951e-02  -1.6820800e+00  -1.4493462e+00  -2.9173672e+00  -1.1081801e+00   1.5497586e+00   1.0221190e+00   2.3802298e+00   9.5877323e-01   3.1280989e+00   4.4093651e+00   2.6747830e+00  -1.0032309e-01   2.7761563e+00   5.2694737e+00  -4.1905106e+00  -3.2488243e+00  -3.8984190e-02   3.5984363e-01   1.6008745e+00  -1.7353813e-01  -1.7916327e+00  -1.3401952e+00  -3.2191864e-01  -1.1238569e+00   1.4206757e-02   7.6452966e-01
   2.8125484e-01  -7.0802266e-01   4.8995075e-01   1.6591730e+00   1.0810590e+00   9.1751999e-01   8.2828549e-01   1.7057482e+00   6.0260897e-01  -2.4931081e-01  -1.9479909e-01   2.0089539e+00   3.0234662e-02   3.1365735e+00   4.8796564e-01   9.8196068e-04  -8.6818549e-01  -7.3674189e-01   1.5261689e+00  -2.1995225e-01  -2.0865246e-04  -5.7959250e-01  -1.0677860e-01   1.1722219e-01  -2.2419398e+00  -1.6089524e+00   1.4433128e+00   1.7985391e+00   5.7392219e-01   3.2856038e-02  -1.5682626e+00  -9.3725878e-01  -1.4741568e+00   8.8771755e-01  -3.4934036e+00  -1.7133742e+00   7.9627826e-01   7.0307229e-01  -1.6607283e+00  -1.3440119e+00   1.3696486e+00  -2.7482988e-01  -3.9434151e+00  -2.9561623e+00  -3.8798321e+00  -2.2091838e+00  -1.2932281e+00  -2.4000412e+00  -1.5171062e+00  -1.5511653e+00  -2.9324766e-01  -1.1231442e+00   5.4913774e-01  -5.7619364e-01  -6.0310117e-01  -2.4192987e+00  -5.6233828e-01  -2.2872328e+00   3.4399855e-01  -1.7815047e+00  -1.3421737e+00  -1.4115152e+00   2.6202093e-01  -7.0114936e-01  -1.9897832e+00  -1.5877105e+00  -2.3607112e+00  -1.2658412e+00   1.7471178e+00   9.1993635e-01   1.9188639e+00   2.9302802e-01   2.8946132e+00   2.4116138e+00   2.1524535e+00  -5.3555853e-01   2.9478644e+00   3.6476001e+00  -4.9676749e+00  -4.2623460e+00  -1.1762828e+00  -5.5810461e-01   1.4218208e+00   5.5499405e-02  -1.9846695e+00  -9.3873544e-01   8.4918253e-01   5.2538571e-01   4.5026826e-01   4.4702228e-01
   8.6554199e-01  -1.9561216e-01   3.4079900e-01   1.0853732e+00   9.6829082e-01   6.7392958e-01   9.2980738e-01   1.4816323e+00   8.5523096e-01  -3.8749932e-01   1.9178502e-01   1.6085444e+00   3.2373846e-01   2.8696630e+00   6.5476848e-01  -3.6160941e-01  -3.5662159e-01  -6.0210623e-01   1.6741819e+00  -3.9418369e-03   3.7739364e-01  -1.3954113e+00  -4.2815506e-01  -7.1035338e-01  -2.0187381e+00  -2.3500268e+00   1.2784649e+00   1.2748019e+00   6.0264889e-01   6.0007654e-01  -9.5776660e-01  -1.2697902e+00  -1.0903146e+00   1.0458490e+00  -4.4137743e+00  -2.4887138e+00   4.6515808e-01   2.1329876e-01  -1.1132920e+00  -1.2784708e+00   7.0044468e-01   5.6042678e-01  -3.1199515e+00  -2.5459063e+00  -3.3925684e+00  -1.7988859e+00  -5.7117157e-01  -1.9194854e+00  -1.0989417e+00  -1.4369862e+00   3.5729600e-01  -9.1831732e-01   8.4815964e-01  -9.7470466e-01   6.0433091e-02  -2.5079399e+00   2.1814711e-01  -1.5976008e+00   1.2680140e+00  -1.3504271e+00  -2.2204157e-01  -8.2294517e-01   4.5137609e-01  -2.0211779e-02  -1.1097966e+00  -1.5913582e+00  -2.3867900e+00  -1.0231035e+00   1.6557032e+00   1.0704571e+00   2.0317094e+00  -8.1235851e-01   2.5871008e+00   2.2523086e+00   1.6884718e+00  -1.0332255e+00   1.4309900e+00   3.0719865e+00  -3.4258583e+00  -3.3044171e+00  -3.1446959e-01   2.4210778e-01   2.1037086e+00   2.2288033e-01  -1.3472294e+00  -3.5951472e-01   7.2507533e-01   2.7651390e-01   1.1776474e-01  -7.3067290e-02
   7.7643265e-01   1.5696693e-02   7.8869494e-02   8.7901027e-01   1.0368105e+00   7.5358500e-01   5.7734172e-01   1.2342366e+00   6.8250217e-01  -3.4867624e-01  -3.1791982e-01   1.2206626e+00  -1.9667064e-01   2.3338512e+00   1.6332566e-01  -6.9662085e-01  -6.6372996e-01  -7.7092228e-01   1.2389805e+00  -2.7250649e-01  -8.4542322e-02  -2.2127564e+00  -8.8143908e-01  -1.1690503e+00  -1.7511120e+00  -2.4191464e+00   1.2779551e+00   1.3218165e+00   1.0077417e-01   3.4524731e-01  -1.2912754e+00  -1.6816234e+00  -1.1287043e+00   6.9567320e-01  -4.7631182e+00  -2.3671823e+00   5.7981378e-01   2.2745430e-01  -7.5597698e-01  -1.0555889e+00  -3.1818292e-01  -3.7563190e-01  -1.0611162e+00  -1.1376108e+00  -1.8093989e+00  -6.6841582e-01   1.5524767e+00  -4.6030870e-01   6.2165666e-02  -8.0203559e-01   1.4452849e+00  -3.7023463e-01   1.7597794e+00  -1.2255918e-01   8.5378534e-01  -1.6021871e+00   4.0714385e-01  -1.0344208e+00   1.4351643e+00  -1.0032332e+00   4.5878354e-01  -1.2305775e+00   3.3224291e-01  -1.6720849e-01  -7.6610504e-01  -1.6874028e+00  -1.9629880e+00  -8.9705913e-01   1.3715824e+00   1.0145282e+00   1.5962654e+00  -1.4363524e+00   1.9419860e+00   1.1335150e+00   9.3921730e-01  -1.3474340e+00   7.6802721e-01   2.1524094e+00  -3.8112904e+00  -3.5118493e+00  -8.3853230e-01  -3.8144337e-01   1.8232127e+00   3.4755931e-01  -1.0681767e+00  -1.1960799e-01   1.2231447e+00   8.0713952e-01  -8.1366941e-03  -5.6491206e-01
   4.5499782e-01   2.9005432e-01  -1.4255240e-01   9.3868753e-01   8.1875461e-01   8.2704703e-01   8.6867239e-02   9.6615379e-01   1.5051241e-01  -5.2255356e-01  -9.5652105e-01   1.0105845e+00  -1.0508309e+00   1.5222107e+00  -4.4698006e-01  -9.6732791e-01  -1.1138360e+00  -6.2889730e-01   6.5747824e-01  -6.5240769e-01  -6.8022932e-01  -2.5902234e+00  -1.1162869e+00  -1.2335258e+00  -1.4239597e+00  -1.9350820e+00   1.0146331e+00   1.5800043e+00  -1.5757828e-01  -1.1226089e-01  -1.9089478e+00  -1.9630335e+00  -1.2008776e+00   2.8138567e-01  -4.5076227e+00  -1.9219835e+00   8.3748081e-01   5.7287688e-01  -2.1701558e-01  -5.1848905e-01  -7.6337323e-01  -1.8716456e+00   1.2991136e+00   5.8414194e-01  -1.3721205e-01   5.5213763e-01   3.6608116e+00   9.6207163e-01   9.4283356e-01  -3.1768369e-01   2.2412651e+00  -4.1324312e-02   2.5921800e+00   9.5907397e-01   1.4755651e+00  -6.4284755e-01   5.9322868e-01  -3.0312825e-01   9.9069853e-01  -8.0828543e-01   5.3899125e-01  -2.0185898e+00   9.1886159e-02  -6.1792755e-01  -1.0585815e+00  -1.4707435e+00  -1.6225782e+00  -8.4867257e-01   1.0290595e+00   8.6091944e-01   9.0848036e-01  -1.3768760e+00   1.6685544e+00  -1.2586077e-01   6.1904860e-01  -1.2478725e+00   4.2918622e-01   1.1148467e+00  -4.1212169e+00  -3.3145161e+00  -1.3675248e+00  -8.1322406e-01   1.4164296e+00   9.6660537e-01  -8.1900438e-01   2.5918292e-01   2.0408249e+00   2.0176384e+00  -5.4229805e-02  -1.0006191e+00
   2.8026312e-01   6.5259675e-01  -1.2175471e-01   1.0065203e+00   5.6388929e-01   5.1778720e-01  -1.5151619e-01   7.8869325e-01  -3.5356454e-01  -5.2859759e-01  -8.3687632e-01   1.1670008e+00  -1.1739338e+00   1.1637318e+00  -7.3337916e-01  -6.5159086e-01  -1.1850163e+00  -1.3798698e-01   4.7638012e-01  -4.5083309e-01  -8.8446474e-01  -2.5611403e+00  -1.0037104e+00  -1.2847801e+00  -6.8688470e-01  -1.6328852e+00   9.8290748e-01   1.3233956e+00  -3.7852429e-01   9.3046708e-02  -2.0520434e+00  -1.6906508e+00  -1.1056649e+00   2.4491089e-01  -4.5569060e+00  -2.0132691e+00   7.9306677e-01   8.9798981e-01   4.8190966e-01   2.6207317e-01  -1.3582921e+00  -1.8791802e+00   1.4549214e+00   1.0177021e+00  -2.6959611e-01   6.6546450e-01   3.3575305e+00   1.0733905e+00   2.8772434e-01  -2.7799429e-01   2.1961919e+00   1.9845393e-01   3.0424362e+00   1.6187730e+00   1.8174808e+00  -1.5382326e-01   8.6659901e-01   2.0430129e-01   3.9734790e-01  -6.8491204e-01   3.8364248e-01  -2.0396591e+00  -1.8430287e-01  -6.9385835e-01  -9.1058705e-01  -1.0886922e+00  -1.6484012e+00  -9.3687028e-01   7.2574825e-01   7.4681020e-01   7.3914311e-01  -6.7751921e-01   1.4199831e+00  -4.3644898e-01   8.2878148e-01  -7.7176584e-01  -7.5953786e-02   5.0264747e-01  -3.8561161e+00  -2.4914873e+00  -1.4359607e+00  -8.6494867e-01   1.2421196e+00   1.3623400e+00  -4.2434733e-01   3.8311439e-01   2.3264344e+00   2.3362500e+00  -1.2370060e-01  -1.1083014e+00
   4.5760709e-01   1.4440899e+00   2.9293124e-01   1.0301320e+00   4.6475540e-01   2.3742213e-02   4.7952662e-02   6.5626303e-01  -1.7865128e-01  -3.4091514e-01   4.6483700e-01   1.9122402e+00   2.1334973e-01   1.4647844e+00  -2.4335995e-01   3.9804781e-01  -3.8877360e-01   5.6081463e-01   6.9159903e-01   1.9936354e-01  -9.8074618e-01  -3.2650867e+00  -5.8728608e-01  -1.5127058e+00   3.3369124e-01  -1.8422286e+00   1.2882960e+00   8.9324374e-01  -2.3155207e-01   1.3016922e+00  -1.6124435e+00  -1.4426871e+00  -9.8082290e-01   2.3888469e-01  -5.0232917e+00  -2.7090432e+00   7.2430110e-01   1.2688801e+00   1.0252290e+00   8.0718137e-01  -2.3312530e+00   1.7756297e-01   1.9942272e+00   9.4928730e-01  -1.1522155e-01   2.1832993e-01   2.9489705e+00   3.7356931e-01   6.8755427e-02  -7.5103532e-01   1.9784555e+00   1.0640668e-01   3.6193900e+00   2.3262562e+00   2.0198662e+00  -1.0347415e-01   1.4352569e+00   6.1372533e-01  -2.1099600e-01  -1.2073813e+00   1.9189449e-01  -1.3625597e+00  -3.7509690e-01  -3.7909788e-01  -1.0268209e+00  -8.5769000e-01  -3.3296181e+00  -1.6867277e+00   1.1051753e+00   9.5632099e-01   1.1486645e+00  -8.7089647e-01   7.1824794e-01  -3.4819909e-01   5.3252268e-01  -1.1376721e+00  -1.6321619e+00  -6.2608010e-01  -2.6605162e+00  -8.1329973e-01  -1.3302401e+00  -2.3312466e-02   1.6929367e+00   1.4884716e+00  -2.3951290e-01   8.2505321e-01   1.8657764e+00   1.4685695e+00  -1.0066066e-01  -7.6855225e-01
   6.8642275e-01   1.6984376e+00   2.4221964e-01   1.1162862e+00  -2.8142995e-02  -8.7859370e-02   2.5378124e-01   4.4719611e-01  -8.4258693e-01  -9.7235918e-01  -1.2902784e-02   1.2134466e+00  -8.4126677e-01   5.8370639e-01  -5.7320620e-01  -2.8709396e-02  -1.2810187e-01   8.3799648e-01   4.6033312e-01  -4.7904171e-01  -2.0516579e+00  -3.5243555e+00  -2.6083122e-01  -1.5478805e+00   7.6422252e-01  -1.3140173e+00   6.6879067e-01   1.1034908e+00  -3.9199371e-01   8.3545155e-01  -1.4719979e+00  -1.1858976e+00  -5.3800976e-02  -5.2333736e-01  -3.4900577e+00  -2.4331186e+00   1.3351647e+00   4.3046452e-01   2.2694648e+00   1.2903505e+00  -2.4514507e+00  -1.2300443e-01   5.8118662e+00   3.0099661e+00   2.3656031e+00   1.3510731e+00   6.8923785e+00   2.4491713e+00   1.1133660e+00  -7.8152129e-01   2.6002408e+00  -4.3307234e-01   4.1602434e+00   2.4911034e+00   3.4417080e+00   3.3611290e-01   2.2531191e+00   1.4217718e+00  -5.6088863e-01  -2.1135921e+00   2.3356312e-01  -2.8066302e+00  -1.2206007e-01  -5.7962628e-01  -2.3010717e+00  -4.1542180e-01  -3.1771553e+00  -1.9836942e+00   7.4553007e-01   7.2151218e-02   5.9398309e-01  -1.1132319e+00   4.5908827e-01  -2.1659880e+00   4.0438086e-01  -1.1880440e+00  -1.8634859e+00  -2.5342941e+00  -7.5072161e-01   3.1409407e-01  -3.9954827e-01   7.4919998e-01   1.5652960e+00   2.3339067e+00   5.9031359e-01   1.4968739e+00   2.6499203e+00   2.7822598e+00  -6.6717902e-01  -1.9697706e+00
   6.6969075e-01   1.7995872e+00  -5.3699049e-02   7.5861822e-01  -1.7637710e-01   1.1584594e-01   5.1394935e-02   1.5971038e-01  -9.7919848e-01  -1.1600606e+00  -4.7842243e-01   9.5452310e-01  -1.1400425e+00   4.7883739e-02  -9.2630897e-01  -5.3606603e-01  -2.4418961e-01   6.1612296e-01   5.5949732e-02  -1.0509692e+00  -2.1423396e+00  -3.5260136e+00  -7.7745721e-01  -1.7464443e+00   4.5375748e-01  -9.3302681e-01  -2.6906591e-02   1.3998737e+00  -1.7479251e-01   2.3094806e-01  -1.8442992e+00  -1.3674537e+00  -1.9648882e-01  -1.1733968e+00  -3.3587476e+00  -2.5788803e+00   1.7266509e+00   1.9893202e-02   2.6091823e+00   1.3016759e+00  -1.9998989e+00  -1.4669163e+00   6.5860816e+00   3.3766660e+00   3.2325219e+00   1.6680984e+00   7.7887037e+00   2.6622196e+00   2.0465443e+00  -2.7896295e-01   3.1520354e+00   2.7920288e-01   4.0563252e+00   2.9159999e+00   3.6144672e+00   1.1368002e+00   2.2631756e+00   2.1071532e+00  -1.5354473e-01  -1.5513703e+00   9.6965626e-01  -2.6843080e+00  -1.7034398e-02  -5.7315066e-01  -1.4939839e+00   2.0863058e-01  -2.0183471e+00  -1.9817746e+00   5.8494121e-01  -2.0861898e-01  -2.7255278e-01  -1.0929497e+00   3.4669700e-01  -3.7369004e+00   2.0731870e-01  -1.4551425e+00  -2.4589923e+00  -3.8158397e+00  -7.6945660e-01  -4.8916391e-01  -7.1722852e-01   1.9181674e-01   8.7068767e-01   2.7807935e+00   6.5568601e-01   1.6696382e+00   3.4176773e+00   3.8484036e+00  -5.4970433e-01  -2.0246074e+00
   7.9314868e-01   2.0690630e+00   1.1841267e-01   6.7157925e-01  -4.9586784e-01  -2.0888157e-01   3.0767850e-01  -1.5908149e-02  -1.2323844e+00  -1.4492928e+00  -1.0726532e-01   1.0665933e+00  -8.2955515e-01  -1.4487326e-01  -8.3672571e-01  -2.5898464e-01   1.5608730e-01   9.6022018e-01   1.2620307e-01  -1.1029857e+00  -2.2351501e+00  -3.2129907e+00  -4.0223369e-01  -1.6746892e+00   8.8450697e-01  -6.0412362e-01  -3.9294226e-01   1.1375534e+00   1.2156309e-01   4.1499682e-01  -1.4534303e+00  -9.3221001e-01   1.6540642e-01  -1.6293425e+00  -3.2635951e+00  -3.0539360e+00   2.1633357e+00  -3.6073744e-01   3.2819838e+00   1.6059918e+00  -1.8003103e+00  -8.7069758e-01   7.1934458e+00   3.4357447e+00   3.4676467e+00   1.4928927e+00   8.2538448e+00   2.4591413e+00   1.9013677e+00  -5.2867192e-01   2.9388237e+00   1.7792344e-01   4.0359139e+00   3.1745182e+00   3.9141533e+00   1.2228025e+00   2.5094013e+00   2.4273853e+00  -4.9194853e-01  -2.1218109e+00   7.9726143e-01  -2.7381402e+00  -1.3364270e-02  -3.9089841e-01  -1.7997538e+00   5.4649366e-01  -2.3267201e+00  -2.5322264e+00   5.5118894e-01  -5.8337255e-01  -4.6679707e-01  -8.1065561e-01   3.2258752e-01  -4.4780754e+00   5.8391803e-01  -1.4618458e+00  -2.7676389e+00  -4.7988879e+00   5.4558384e-01   4.2223140e-01  -3.3588935e-01   6.9146668e-01   9.1771735e-01   3.1685721e+00   8.7540379e-01   1.8475038e+00   3.5833035e+00   4.0339440e+00  -6.0676439e-01  -2.0101689e+00
   9.1263233e-01   2.3901884e+00   1.3611761e-01   5.2505502e-01  -5.7861008e-01  -2.3461190e-01   3.7408899e-01  -2.3820273e-01  -1.1602141e+00  -1.5740926e+00   3.1172968e-02   1.3617734e+00  -5.1549989e-01  -7.8364950e-02  -7.5150594e-01  -4.1589345e-02   2.1778125e-01   1.0362440e+00  -1.7538283e-01  -1.3777441e+00  -2.4279291e+00  -3.1718042e+00  -3.3436990e-01  -1.8550879e+00   1.0761989e+00  -3.6587627e-01  -5.3019240e-01   1.0964043e+00   1.6613888e-01   2.8605442e-01  -1.3360306e+00  -8.1664051e-01   9.4886241e-02  -2.3111942e+00  -3.1637256e+00  -3.1601946e+00   2.7196754e+00  -5.2281432e-01   3.6593275e+00   1.7977676e+00  -1.9114775e+00  -8.0827514e-01   8.2906259e+00   3.9326594e+00   4.0258396e+00   1.6740400e+00   9.2389295e+00   2.8270892e+00   1.9534887e+00  -2.4967298e-01   3.0741860e+00   4.1949810e-01   4.3606942e+00   3.7815351e+00   4.1238719e+00   1.7636536e+00   2.6061231e+00   2.7546460e+00  -8.4301120e-01  -2.2126023e+00   1.1817088e+00  -2.3087642e+00   3.2161160e-02  -1.0685192e-01  -1.3668341e+00   7.1639035e-01  -2.7594226e+00  -3.0132575e+00   2.8684393e-01  -1.1962170e+00  -6.2273350e-01  -9.4633488e-01   4.2727054e-02  -5.3374001e+00   6.4149802e-01  -1.5520227e+00  -3.1599339e+00  -5.7285721e+00   1.1107679e+00   5.8247683e-01  -5.8222597e-01   6.4794008e-01   9.4409297e-01   3.0929620e+00   9.7516040e-01   2.0566426e+00   3.4739258e+00   4.2549318e+00  -2.4649461e-01  -1.8166080e+00
   1.2079728e+00   2.3014929e+00   1.2249745e-01   2.7808822e-01  -6.6480044e-01  -8.7267905e-02   5.1515131e-01  -3.8195237e-01  -1.0177355e+00  -1.6609901e+00   4.3744776e-01   1.4316312e+00  -1.5740853e-02   9.1632750e-02  -7.8299250e-01  -1.4430478e-01   3.7941355e-01   9.6989002e-01  -4.9473214e-01  -1.6395449e+00  -2.3935815e+00  -3.7500942e+00  -5.6779569e-01  -2.2800693e+00   1.2792264e+00  -5.0551377e-01  -5.7376292e-01   9.8596265e-01   5.3309804e-01   2.4203534e-01  -1.1602754e+00  -1.2791219e+00  -1.4703813e-01  -2.8776651e+00  -3.4287786e+00  -2.8938267e+00   3.4326086e+00  -1.6837334e-01   3.9219125e+00   2.0252319e+00  -1.8019198e+00  -9.1803680e-01   9.4237576e+00   4.5302486e+00   4.4802597e+00   2.1014796e+00   9.9946542e+00   3.1154326e+00   2.2851506e+00   1.2467509e-01   3.5282405e+00   8.6073218e-01   4.9771593e+00   4.4111457e+00   4.2492676e+00   2.3979202e+00   2.6600670e+00   2.8102536e+00  -6.5100919e-01  -1.8294537e+00   2.0323755e+00  -1.6191348e+00   2.2351031e-01   1.4273727e-01  -3.4392449e-01   4.4334841e-01  -3.0299317e+00  -3.1962390e+00   2.7811092e-03  -1.7344446e+00  -9.2783509e-01  -2.0037574e+00  -2.6626838e-01  -5.8370818e+00   2.7441139e-01  -2.6371672e+00  -3.5216977e+00  -6.0247947e+00   1.1764976e+00   5.2885015e-01  -8.3724006e-01   3.1798163e-01   1.3002871e+00   2.7967421e+00   9.5212063e-01   1.9520091e+00   3.1926967e+00   4.3778791e+00   1.9979729e-01  -1.5076161e+00
   8.9328850e-01   1.8519152e+00   2.1015924e-01   5.5365515e-01  -2.7911874e-01   2.2357780e-01   4.9521830e-01  -3.5557781e-01  -9.1280965e-01  -1.2488145e+00   3.1165714e-01   1.7733237e+00   3.3802877e-01   3.6248507e-01  -8.9032576e-01   4.8961251e-01   1.7555465e-01   7.6554563e-01  -9.2640484e-01  -1.9108829e+00  -2.8665213e+00  -2.9237529e+00  -4.5811001e-01  -1.9084583e+00   1.2026958e+00   1.4136496e-01  -5.1120293e-01   1.3583320e+00   3.7205805e-01  -2.5592061e-01  -1.7802812e+00  -1.1862029e+00  -7.4632949e-01  -3.1610381e+00  -3.1374002e+00  -2.8865026e+00   3.9684858e+00   5.1908903e-01   3.4692970e+00   2.1449623e+00  -1.5435948e+00  -1.2815014e+00   8.3416213e+00   3.6549887e+00   4.2612927e+00   1.5463381e+00   8.8454798e+00   1.8346791e+00   2.4763452e+00   2.0528229e-01   3.0838652e+00   9.3442696e-01   4.7466670e+00   4.9903036e+00   3.6196577e+00   2.6967008e+00   2.1242307e+00   2.6094247e+00  -9.6802545e-01  -1.9535608e+00   1.6375872e+00  -1.4882377e+00   1.9335840e-01  -3.0659401e-01   9.9965305e-02   8.4123883e-01  -2.6177881e+00  -3.4807232e+00   1.6393783e-01  -1.8069710e+00  -1.3712293e+00  -1.0427956e+00  -8.0891166e-01  -6.4693104e+00  -1.1075704e-01  -3.1152402e+00  -3.1519215e+00  -6.0480028e+00   5.6197063e-01  -4.8691372e-01  -1.7967525e+00  -7.4345845e-01   2.6102030e-01   2.4228750e+00   6.3281803e-01   1.7070200e+00   3.3550374e+00   4.6320069e+00   6.5389072e-01  -7.5817558e-01
   1.2750786e+00   2.0497562e+00   2.2836256e-01   5.5056930e-01  -5.4362459e-01   2.5416631e-01   6.6651469e-01  -4.9497474e-01  -1.0713304e+00  -1.8481439e+00   4.8112560e-01   1.8414507e+00   3.7399178e-01   2.9776166e-01  -8.6111940e-01   1.1620315e-01   6.6713451e-01   1.1334154e+00  -9.1751612e-01  -2.2896614e+00  -3.5332320e+00  -3.2048212e+00  -2.5451041e-01  -1.8962222e+00   1.1558072e+00   3.2047676e-01  -8.5171825e-01   1.5812404e+00   7.6556163e-01  -4.5240178e-01  -1.6683826e+00  -1.3364485e+00  -4.1402128e-01  -3.9510000e+00  -1.9189512e+00  -2.3492591e+00   4.9711841e+00   1.4207416e-01   4.1150679e+00   2.1504186e+00  -1.3284401e+00  -1.9047596e+00   1.0445921e+01   4.4576101e+00   4.8054625e+00   1.7087524e+00   1.0474858e+01   2.2494439e+00   2.5201844e+00   6.1513968e-02   3.0865751e+00   7.1050514e-01   4.8158654e+00   5.0151897e+00   3.9392262e+00   2.7604516e+00   2.5201417e+00   2.8820170e+00  -1.0509977e+00  -2.3165597e+00   2.0315722e+00  -1.6102666e+00   4.3821317e-01  -1.8818883e-01   1.3133473e-02   1.0548971e+00  -3.0786550e+00  -3.8365100e+00   2.3477580e-01  -2.4532047e+00  -1.6890544e+00  -1.8796556e+00  -8.2147301e-01  -7.6183925e+00  -1.8720885e-01  -3.6491144e+00  -3.0122805e+00  -7.2341271e+00   1.8902358e+00   4.5154281e-01  -1.2563678e+00  -7.1342704e-02   4.3941705e-01   2.7558177e+00   6.7443660e-01   1.7696383e+00   3.5820577e+00   5.3254341e+00   8.1704250e-01  -8.8046626e-01
   1.3581492e+00   1.0444605e+00   4.1233115e-02   7.4115748e-02  -1.5086507e-01   3.8577042e-01   1.0147280e+00  -5.5205989e-01  -1.0439406e+00  -1.6501513e+00   2.4394826e-01   5.9606476e-01   1.8837318e-01   3.1996264e-02  -1.3204363e+00  -3.4080833e-01   5.3062811e-01   2.8566291e-01  -1.1932451e+00  -2.7082375e+00  -3.5490357e+00  -3.0770214e+00  -7.4586542e-01  -2.2063061e+00   1.0773271e+00   9.2946367e-02  -7.4545290e-01   1.1192258e+00   5.2001622e-01  -8.1379041e-01  -1.4494833e+00  -1.8338872e+00  -3.4311025e-01  -4.1590567e+00  -2.3012349e+00  -2.2693071e+00   5.2672073e+00  -2.5618516e-01   3.9038119e+00   1.8030838e+00  -1.4984940e+00  -1.9710288e+00   1.0642188e+01   4.2878152e+00   5.3662883e+00   2.3931109e+00   1.1828517e+01   2.8807472e+00   3.7066997e+00   7.8623911e-01   3.8089902e+00   1.0418743e+00   4.8241277e+00   4.7589245e+00   4.4236176e+00   3.0344880e+00   1.9167977e+00   2.3701385e+00   7.0585080e-02  -1.9477385e+00   2.7533291e+00  -1.8202108e+00   6.4625684e-01  -3.6454853e-02   5.8619992e-01   5.5613483e-02  -1.9598514e+00  -3.5222499e+00  -1.8855851e-01  -2.8102608e+00  -2.1942247e+00  -2.7523214e+00  -1.4323946e+00  -8.0733130e+00  -1.0562620e+00  -4.8934736e+00  -2.2025984e+00  -6.4078370e+00   1.6274105e+00  -4.9414598e-01  -1.3669676e+00  -9.4068577e-01   8.3426936e-02   2.0774360e+00   8.6961781e-01   1.1216650e+00   3.3390082e+00   4.7433121e+00   4.7491281e-01  -9.8541030e-01
   1.5348456e+00   1.1588897e+00   1.4499892e-01  -2.4278025e-01  -1.8469748e-01  -1.2283177e-01   1.3505298e+00  -6.7107228e-01  -1.0330312e+00  -1.9336760e+00   9.1829402e-01   6.0631322e-01   8.5172617e-01   1.0633338e-01  -1.0267328e+00  -1.7445932e-01   9.8232826e-01   6.7718953e-01  -8.5481500e-01  -2.3505519e+00  -3.0474317e+00  -2.1523396e+00  -5.7126440e-01  -2.1452940e+00   1.1000865e+00  -7.7371315e-03  -7.4466281e-01   3.3420432e-01   8.9815319e-01  -2.6526658e-01  -9.4795063e-01  -1.6698892e+00  -2.6226530e-02  -4.0987809e+00  -2.2923409e+00  -2.8020919e+00   5.3591362e+00  -9.3425442e-01   4.2111824e+00   1.5990791e+00  -1.1846672e+00  -1.0031410e+00   9.2798313e+00   3.0322551e+00   3.8215724e+00   1.7778993e+00   1.0853794e+01   2.0502103e+00   2.4196533e+00   6.2644749e-01   3.1134311e+00   9.0866968e-01   4.1248821e+00   4.0306085e+00   4.2724780e+00   2.3603355e+00   1.7596155e+00   2.2428640e+00   2.5607194e-01  -1.9381139e+00   2.6653135e+00  -1.1795548e+00   5.6001337e-01   7.1320593e-01   6.6130013e-01  -2.7538313e-01  -2.4623744e+00  -3.7030305e+00  -3.1593948e-01  -3.0008226e+00  -1.9591130e+00  -2.5828206e+00  -1.0855146e+00  -7.5907626e+00  -4.2705635e-01  -4.5396233e+00  -1.6708222e+00  -6.0791612e+00   3.0759709e+00   7.2236421e-01  -6.2597654e-01   1.0983454e-01   4.3728186e-01   2.2075084e+00   1.0833708e+00   9.4134085e-01   2.8458518e+00   3.8802121e+00   3.8319530e-01  -5.5397588e-01
   1.4980889e+00   9.1097722e-01   8.8840058e-02  -1.0155892e-01  -2.1544339e-02   1.7523117e-02   1.3393675e+00  -6.7008798e-01  -8.8659856e-01  -1.9596699e+00   9.0935496e-01   8.9624131e-01   1.0077049e+00   2.7506679e-01  -9.6863940e-01  -1.3604461e-01   1.0247074e+00   8.6674363e-01  -1.1287340e+00  -2.5261920e+00  -3.1820042e+00  -1.0580266e+00  -4.6088689e-01  -1.7949376e+00   6.9198006e-01   4.2119222e-01  -8.3562198e-01   4.4372468e-01   1.0370242e+00  -6.5350148e-01  -1.3616756e+00  -1.6964028e+00  -3.4742530e-01  -4.2272461e+00  -1.7523490e+00  -2.7466099e+00   5.7468053e+00  -6.6452391e-01   3.9689282e+00   1.5557614e+00  -6.0109409e-01  -1.7259517e+00   8.6036474e+00   2.4281570e+00   3.1570372e+00   1.5093045e+00   1.0104159e+01   1.2680494e+00   1.9101159e+00   6.1586522e-01   2.5223545e+00   6.9665108e-01   3.6688112e+00   3.9440458e+00   3.7734154e+00   2.1297134e+00   1.5195906e+00   2.0992020e+00   2.1799569e-01  -1.9776208e+00   2.5237473e+00  -9.0217102e-01   5.6972681e-01   6.7251662e-01   1.0517900e+00  -7.9868524e-02  -2.3764230e+00  -3.7910935e+00  -3.0903359e-01  -3.1400042e+00  -2.1831771e+00  -2.0684619e+00  -9.2912356e-01  -7.8297827e+00  -3.0166128e-01  -4.5772258e+00  -9.7381161e-01  -6.0078073e+00   3.5366726e+00   7.1133457e-01  -6.1146842e-01   1.2334465e-01   1.6128790e-01   2.1214047e+00   9.4520310e-01   8.4119665e-01   2.8700851e+00   4.1167034e+00   7.2217892e-01  -2.7910144e-02
   1.4455830e+00   8.9649884e-01   2.3270607e-01   1.6578854e-01   4.7246862e-01   1.0750772e-02   1.4269684e+00  -5.8737508e-01  -4.4089619e-01  -1.8143379e+00   1.3255119e+00   1.8830506e+00   1.9321796e+00   1.1357938e+00  -4.5027162e-01   6.3056772e-01   1.3213027e+00   1.2880764e+00  -1.1637210e+00  -2.3053698e+00  -3.4107639e+00  -3.7024545e-02  -1.3881895e-01  -1.5356346e+00   4.6840346e-01   5.4184638e-01  -4.6282873e-01   4.1043863e-01   1.0305990e+00  -5.6344127e-01  -1.6873531e+00  -1.7468885e+00  -7.4079059e-01  -4.3403312e+00  -1.8339086e+00  -3.1875990e+00   6.4289060e+00  -4.1648998e-01   3.6045856e+00   1.2968022e+00  -2.6910763e-01  -1.3554867e+00   7.5074402e+00   1.2322209e+00   2.1738346e+00   9.1373352e-01   9.0559948e+00  -4.0378895e-03   1.1244700e+00   3.4230646e-01   1.7295653e+00   2.9565680e-01   3.5366346e+00   4.1681553e+00   3.2182498e+00   1.6559686e+00   1.2589635e+00   1.6822874e+00  -1.5707620e-01  -2.6066713e+00   2.0231246e+00  -5.2610377e-01   4.8046281e-01   7.7544116e-01   1.0594672e+00  -2.5448107e-01  -3.3365748e+00  -4.3057131e+00  -1.2134551e-01  -3.0920758e+00  -1.9077682e+00  -1.6462988e+00  -7.9532942e-01  -7.7341894e+00  -4.4163896e-02  -4.5728873e+00  -2.9702313e-01  -6.1726392e+00   4.2001678e+00   9.9344004e-01  -8.7198701e-01   2.9741094e-01   1.6960029e-01   1.8863164e+00   7.7192419e-01   8.5119358e-01   2.7327998e+00   3.7881561e+00   1.2790951e+00   9.2816333e-01
   1.8265294e+00   4.6323813e-01   1.2966340e-01   2.7486867e-01   1.0573960e+00   3.5416811e-01   1.5831692e+00  -4.1527509e-01  -1.0499777e-01  -1.7849218e+00   1.2653350e+00   2.0392647e+00   2.2639414e+00   1.7986758e+00  -3.3601275e-01   5.1491295e-01   1.7057528e+00   1.4575847e+00  -1.2316958e+00  -2.4329711e+00  -3.8538361e+00  -1.1903446e-01  -4.7873116e-01  -1.7792549e+00  -9.2027002e-03   6.6041320e-02  -1.8188186e-01   6.1528619e-01   8.6897484e-01  -8.0660450e-01  -2.2228037e+00  -2.6179199e+00  -9.6408911e-01  -4.5934489e+00  -1.4987142e+00  -3.2140730e+00   7.3775449e+00  -5.6370566e-01   3.6141144e+00   8.4773109e-01   4.9735062e-02  -1.5713659e+00   7.5596146e+00   6.0326876e-01   1.7996733e+00   9.6947978e-01   9.4894577e+00  -2.3204242e-01   1.3142927e+00   5.0782160e-01   2.1968021e+00   2.2378487e-01   3.9677454e+00   3.8798368e+00   3.4909761e+00   1.5542017e+00   1.3412830e+00   1.3780997e+00   6.1587831e-01  -2.4487697e+00   2.7716437e+00  -5.7191811e-01   9.1815239e-01   8.5239510e-01   1.8920326e+00  -7.1988938e-01  -3.3723038e+00  -4.1720426e+00  -2.4521548e-01  -3.4163233e+00  -2.2353487e+00  -2.5922960e+00  -9.9048663e-01  -7.9121735e+00  -6.8983035e-01  -5.4627755e+00   2.3356500e-02  -6.6901606e+00   4.6480480e+00   6.5114305e-01  -7.3111947e-01   3.2554318e-01  -2.4586705e-02   1.8180177e+00   1.1268407e+00   8.9619337e-01   3.0764044e+00   4.0323039e+00   1.6094178e+00   1.2686639e+00
   1.5520020e+00  -5.9072266e-01  -1.8477046e-01   2.1683517e-01   1.5798491e+00   8.4988702e-01   1.4949237e+00  -4.1390628e-01   1.9850225e-01  -1.5953885e+00   3.9724313e-01   1.2926214e+00   1.6461036e+00   1.6098790e+00  -6.2233777e-01  -8.4038401e-02   1.2645174e+00   6.0340854e-01  -1.7570974e+00  -2.9751472e+00  -4.1094517e+00   5.9908756e-01  -7.6281087e-01  -1.6438513e+00  -6.9434519e-01   3.2086997e-01  -7.1222814e-02   8.2179956e-01   5.3007759e-01  -1.8803956e+00  -2.6663552e+00  -3.0356725e+00  -1.1382984e+00  -4.5876884e+00  -1.1507107e+00  -2.5571655e+00   7.6737638e+00  -4.3482333e-01   2.8106589e+00   3.0969749e-01   5.3105460e-01  -3.1667634e+00   7.7119203e+00   8.1719189e-01   2.8252943e+00   1.8560563e+00   1.0440359e+01   3.3952529e-01   2.4704363e+00   9.7910286e-01   2.2286056e+00   9.6830666e-02   3.6342458e+00   3.9411771e+00   3.2117720e+00   1.6019785e+00   6.2875364e-01   7.6333733e-01   1.2661521e+00  -2.5223184e+00   2.7136981e+00  -1.2686286e+00   9.1915895e-01   2.3971795e-01   1.8057905e+00  -1.3366768e+00  -1.9560335e+00  -3.6234005e+00  -2.5402217e-01  -3.1724120e+00  -2.4387628e+00  -2.9549974e+00  -1.1200309e+00  -8.5186393e+00  -1.3598825e+00  -6.3565658e+00   1.6833694e+00  -5.8251270e+00   3.7370924e+00  -9.8229577e-01  -1.3351226e+00  -9.4658431e-01  -6.2999396e-01   1.1112863e+00   7.7276393e-01   4.4891753e-01   3.3063733e+00   4.2448909e+00   1.5963100e+00   1.2704086e+00
   1.5361241e+00  -8.5668324e-01  -2.2971867e-01   1.9016960e-01   1.8822216e+00   9.7462433e-01   1.5185683e+00  -4.2662257e-01   6.6872844e-01  -1.4785632e+00   4.0847161e-01   1.2881630e+00   2.0142644e+00   1.6995918e+00  -3.9695733e-01  -1.8624441e-01   1.4554612e+00   5.1534927e-01  -1.8014981e+00  -2.9016073e+00  -3.8584451e+00   1.2942729e+00  -8.3895452e-01  -1.4262506e+00  -1.1615857e+00   4.2018875e-01   1.3762923e-01   9.3962976e-01   6.2169568e-01  -2.0347226e+00  -2.9918930e+00  -3.1721087e+00  -1.2571453e+00  -4.2598035e+00  -6.5173579e-01  -2.4947284e+00   7.4940932e+00  -3.8825863e-01   2.3045794e+00  -1.5498691e-01   8.8435178e-01  -3.5148935e+00   6.8827296e+00   1.0160417e-01   2.7095357e+00   1.7594801e+00   9.9212233e+00  -2.5835584e-01   2.5952146e+00   8.8472631e-01   1.6608200e+00  -2.0576490e-01   2.8332622e+00   3.5899066e+00   2.6582237e+00   1.1287930e+00   3.8197814e-01   4.8152423e-01   1.7183874e+00  -2.6392996e+00   2.5155750e+00  -1.2185700e+00   8.4330057e-01   4.4288070e-02   1.7735599e+00  -1.4585599e+00  -1.6183717e+00  -3.3886478e+00   2.7417493e-01  -2.5794802e+00  -2.2185279e+00  -3.0543141e+00  -1.0963647e+00  -8.4179077e+00  -1.6993347e+00  -6.7451964e+00   2.2192039e+00  -5.6973908e+00   3.8789703e+00  -1.3089723e+00  -1.3756889e+00  -8.4390132e-01  -7.9650104e-01   8.8614606e-01   4.7759645e-01   3.9202319e-01   3.2887007e+00   3.7779246e+00   1.6214715e+00   1.6568588e+00
   1.3791902e+00  -6.1209460e-01  -2.8163182e-01   2.8834120e-01   2.0270374e+00   8.9032932e-01   1.2731506e+00  -4.7133316e-01   9.3353772e-01  -1.4011851e+00   4.5479750e-01   1.6549735e+00   2.1816040e+00   1.8200393e+00  -1.2481149e-01  -3.2277238e-02   1.4691707e+00   8.9239678e-01  -1.9218306e+00  -2.5270154e+00  -3.6882974e+00   2.0017731e+00  -7.7354185e-01  -1.2259577e+00  -1.3061300e+00   5.4324862e-01   5.0750668e-01   8.3248073e-01   4.9734318e-01  -1.8934760e+00  -3.2645340e+00  -3.2283570e+00  -1.3240616e+00  -3.7853966e+00  -2.0718639e-01  -2.2160373e+00   7.0465015e+00  -1.9024550e-01   2.0107137e+00  -2.7160397e-01   9.1798969e-01  -3.6175635e+00   6.5722203e+00   8.4540920e-02   2.4607775e+00   2.1177925e+00   9.7067525e+00  -4.1732366e-02   1.9252526e+00   1.0444467e+00   1.1484304e+00  -4.7953604e-01   2.4642305e+00   3.4751123e+00   2.3035279e+00   7.7286122e-01   3.4636007e-01   4.5900644e-01   1.3858760e+00  -2.6039187e+00   2.1738308e+00  -1.0972025e+00   6.1567440e-01   4.9973867e-02   1.4419442e+00  -1.6863949e+00  -2.2228607e+00  -3.1240644e+00   3.1382684e-01  -2.1550067e+00  -1.7380773e+00  -2.9670086e+00  -8.5994112e-01  -7.8577311e+00  -1.5781121e+00  -6.3310451e+00   2.5795074e+00  -5.4565723e+00   4.2554443e+00  -6.8126392e-01  -1.2941878e+00  -3.4228889e-01  -6.1486835e-01   8.9472251e-01   5.0561370e-01   5.5856737e-01   3.0416272e+00   3.3083426e+00   1.7230269e+00   1.9664740e+00
   1.1655588e+00  -5.7641615e-01  -3.7015450e-01   2.2826333e-01   2.3589232e+00   7.9502428e-01   9.7636534e-01  -4.6193177e-01   1.2365752e+00  -9.2934752e-01   3.6703972e-01   1.6253483e+00   2.2936039e+00   1.9125596e+00  -9.1649752e-02   9.9721203e-02   1.2586512e+00   9.4395303e-01  -2.0964074e+00  -1.9314583e+00  -3.2091450e+00   2.2280268e+00  -1.0198024e+00  -1.2456582e+00  -1.2080599e+00   2.4974180e-01   1.0784337e+00   2.9805019e-01  -7.5509948e-03  -1.5629762e+00  -3.3200168e+00  -3.4683843e+00  -1.5213519e+00  -3.0647353e+00  -6.5533673e-01  -2.0286926e+00   6.0877773e+00   1.2337417e-01   1.5370816e+00  -3.7629522e-01   3.1174375e-01  -3.2929327e+00   5.8397314e+00   2.8216651e-02   2.0029735e+00   2.7106532e+00   9.1707239e+00   4.9491460e-01   1.6033915e+00   1.7455230e+00   1.4015044e+00  -2.3468320e-01   2.5269015e+00   3.2849565e+00   2.2618502e+00   7.1651466e-01   1.3647546e-01   3.2135250e-01   1.4220855e+00  -1.8179986e+00   2.3225061e+00  -7.2604907e-01   4.3013625e-01   1.7299762e-01   1.8845629e+00  -2.2832110e+00  -2.6350343e+00  -2.4495497e+00  -1.9485895e-02  -1.6573434e+00  -1.4335475e+00  -3.3073336e+00  -1.0794368e+00  -6.6381401e+00  -1.9548479e+00  -6.1435410e+00   2.4691735e+00  -4.4628354e+00   3.8225105e+00  -4.6363122e-01  -1.4420523e+00  -4.0624166e-01  -6.1894530e-01   5.1589299e-01   6.6253585e-01   5.0747440e-01   2.4496612e+00   2.2682030e+00   1.6882056e+00   2.1881941e+00
   4.7311293e-01  -3.9685919e-01  -5.5894508e-01   2.5973897e-01   2.3368702e+00   9.1372313e-01   8.7376078e-02  -6.5264314e-01   1.3213201e+00  -4.8673155e-01  -1.0515118e-01   1.7021574e+00   1.9419871e+00   1.5084051e+00  -3.6854747e-01   4.2340515e-02   3.0176497e-01   8.3260693e-01  -2.6176331e+00  -1.4143878e+00  -2.4873498e+00   2.5956196e+00  -1.3496812e+00  -9.6192586e-01  -1.1074960e+00   6.6146136e-01   1.6812143e+00   2.6570313e-01  -3.5457330e-01  -1.6808320e+00  -3.8716039e+00  -3.5634356e+00  -2.0820581e+00  -2.0862856e+00  -2.4011811e-01  -5.4563367e-01   4.6485655e+00   1.4209300e+00   7.5870118e-01  -1.2072133e-01  -2.0370951e-01  -4.5853465e+00   4.6598291e+00   6.5637012e-01   1.4940727e+00   3.4430817e+00   7.5218081e+00   1.0619331e+00   6.9172705e-01   2.6283728e+00   9.5932141e-01   2.8219678e-01   1.9738388e+00   3.5868369e+00   1.2126745e+00   1.0754571e+00  -4.1455713e-01   3.9166678e-01   7.5964640e-01  -3.5109388e-01   1.9977077e+00  -1.3988652e-01  -1.9836189e-01  -2.9488482e-01   2.3073997e+00  -2.4426332e+00  -2.4638347e+00  -1.3022218e+00  -9.1389706e-02  -7.2432025e-01  -9.7579181e-01  -2.9839591e+00  -1.1421823e+00  -5.3184938e+00  -2.1561035e+00  -5.4792568e+00   2.7417095e+00  -2.7405173e+00   1.7683289e+00  -7.6902628e-01  -2.5266106e+00  -1.1711465e+00  -8.6969840e-01   6.2725526e-02   1.4925231e-01   2.0767860e-01   1.8207601e+00   1.6417133e+00   1.9728645e+00   2.6131879e+00
   3.2616377e-01  -3.7730325e-01  -2.8876925e-01   9.9275825e-01   2.5575115e+00   9.5832794e-01   1.1990992e-01  -3.8712040e-01   1.4884383e+00  -3.6173881e-01  -2.3718876e-01   2.5828149e+00   2.1805374e+00   2.0494341e+00   6.3987434e-02   7.0214767e-01   7.6737693e-01   1.4378005e+00  -2.5025110e+00  -1.0989783e+00  -2.8651441e+00   3.0393707e+00  -7.9652356e-01  -3.8432106e-01  -1.0381209e+00   9.1725722e-01   1.8915610e+00   6.6862232e-01  -4.9101681e-01  -1.7135520e+00  -4.3627762e+00  -3.3377004e+00  -1.9960957e+00  -1.9540373e+00   3.4880369e-01  -8.5860131e-01   4.9601562e+00   1.5489071e+00   7.7470640e-01  -2.3738837e-01   4.0070241e-01  -4.0878753e+00   4.8963390e+00   4.1002317e-01   2.0541080e+00   3.3645203e+00   7.6521387e+00   7.2163850e-01   9.4887249e-01   1.9839479e+00   6.8053326e-01  -5.5637235e-01   2.2827523e+00   3.8955902e+00   1.3410629e+00   7.0428495e-01  -9.5560761e-02   1.8603820e-01   1.5739496e-01  -1.6633736e+00   9.2368338e-01  -1.2448425e+00  -1.7865252e-01  -1.0127743e+00   1.0438271e+00  -2.1645305e+00  -3.1604591e+00  -1.5731491e+00   3.5935176e-01  -2.6082078e-01  -8.4377207e-01  -2.6401468e+00  -9.3792927e-01  -5.2332586e+00  -2.0923339e+00  -5.4051986e+00   2.8311942e+00  -3.9767856e+00   2.3326497e+00  -5.6827806e-01  -2.4870611e+00  -8.0438687e-01  -1.1292697e+00   5.5998024e-01   1.7138812e-01   7.8350722e-01   2.5459619e+00   2.0131328e+00   2.0667318e+00   2.8036831e+00
   1.5088565e-01  -8.3284529e-01  -4.8556913e-01   8.8161132e-01   2.7827354e+00   1.2059763e+00  -2.4322206e-01  -2.8640028e-01   1.7175740e+00   3.7201781e-01  -5.4066312e-01   1.7659834e+00   1.8381747e+00   1.7509302e+00  -2.2273403e-01   3.5335872e-01   6.4583927e-01   9.5290013e-01  -2.7607123e+00  -6.4983203e-01  -2.5756623e+00   2.2052990e+00  -1.3718985e+00  -5.8759831e-01  -8.7887283e-01   4.7821272e-01   2.2672027e+00   5.2306200e-01  -9.6271580e-01  -1.5289925e+00  -4.4028531e+00  -3.8904146e+00  -2.0333631e+00  -9.5240090e-01   1.9045852e-01  -9.4087148e-02   3.6260689e+00   2.1293637e+00   1.5549783e-01  -2.7632625e-01  -1.1313363e-01  -3.9511226e+00   4.8401035e+00   1.0179627e+00   3.0102652e+00   4.4468994e+00   7.5221837e+00   1.7002944e+00   2.2467708e+00   2.7849663e+00   1.5482173e+00  -1.3319656e-01   2.4315678e+00   3.6315547e+00   1.4735090e+00   9.7847375e-01  -9.2913414e-02   1.3585426e-01   8.6779130e-01  -5.4566145e-01   1.4574483e+00  -1.3422137e+00  -7.3093363e-02  -1.4160562e+00   1.5749228e+00  -2.5296051e+00  -2.4071415e+00  -2.8138890e-01   2.4580497e-01   6.4348412e-01  -8.7302588e-01  -3.7222724e+00  -1.6621251e+00  -4.3216855e+00  -3.5433124e+00  -6.4464945e+00   2.0818988e+00  -2.9113660e+00   1.1078812e+00  -1.3241532e+00  -2.6146504e+00  -1.5932169e+00  -1.5770834e+00   1.9014563e-01   3.4308140e-01   6.6568417e-01   2.2665319e+00   1.3179954e+00   1.5914011e+00   2.4513177e+00
   1.4426879e-01  -1.0026707e+00  -6.7455228e-01   5.5270827e-01   2.7058141e+00   1.1027793e+00  -3.7617117e-01  -4.5604028e-01   1.8102634e+00   3.8917641e-01  -6.0376938e-01   1.2122308e+00   1.4948569e+00   1.5334469e+00  -2.8327166e-01  -1.4515673e-01   6.6199645e-01   5.4783283e-01  -2.9326231e+00  -5.0818470e-01  -2.2218918e+00   1.0999698e+00  -1.7517819e+00  -1.1260552e+00  -3.4398019e-01   4.0969979e-02   2.6568516e+00   2.1184787e-01  -1.1867287e+00  -1.4917704e+00  -4.0280449e+00  -4.2003574e+00  -1.6139767e+00  -9.1962488e-01   2.5483245e-01   5.3188824e-01   3.4355425e+00   1.6667945e+00   5.7229268e-01  -4.8597794e-01  -8.2209929e-01  -3.8785533e+00   6.5312779e+00   2.4276028e+00   4.6716452e+00   5.7353022e+00   9.4864790e+00   3.7377507e+00   3.2098608e+00   3.0304897e+00   2.2403718e+00  -4.2983680e-02   3.2163143e+00   4.0263148e+00   2.3642136e+00   1.5209809e+00   3.2972770e-02  -8.2391158e-02   1.2694885e+00  -5.5773153e-01   1.7645368e+00  -1.7485594e+00  -2.5679471e-01  -1.4675032e+00   1.2344005e+00  -3.4020843e+00  -2.0665056e+00   1.8715653e-01   3.7316483e-02   8.7336685e-01  -3.8870579e-01  -5.1763058e+00  -1.7485160e+00  -4.1884360e+00  -3.8776852e+00  -6.5794217e+00   2.2704688e+00  -3.3270744e+00   4.0730264e-01  -1.8050210e+00  -2.8280725e+00  -1.9957152e+00  -9.2125792e-01  -5.8160209e-02   4.1799840e-01   7.1821418e-01   2.1187644e+00   8.5026705e-01   1.1857197e+00   1.8529231e+00
  -4.5647457e-01  -6.7034738e-01  -6.7727492e-01   5.9451671e-01   2.5324929e+00   1.2050145e+00  -1.0773866e+00  -5.1592520e-01   1.9666741e+00   9.4444736e-01  -1.3616193e+00   1.5124754e+00   1.2443513e+00   1.3154116e+00  -3.9167638e-01   1.0819848e-01  -1.6526866e-01   2.8817621e-01  -3.2541030e+00   1.0263999e-01  -1.0268735e+00   1.3132931e+00  -1.8902077e+00  -7.5222504e-01  -1.9558075e-01   3.3689509e-01   2.8154922e+00   1.4807045e-01  -1.4590455e+00  -1.5453577e+00  -4.0689535e+00  -3.9353663e+00  -2.1379046e+00  -6.2115947e-02  -2.4686795e-01   1.1444714e+00   1.9104922e+00   2.5176343e+00  -2.0359870e-01  -4.1586685e-01  -7.6870826e-01  -4.0832322e+00   4.8910572e+00   2.5816916e+00   4.4817137e+00   6.0882488e+00   7.4785988e+00   3.9420146e+00   3.0629716e+00   3.8849725e+00   2.3827158e+00   6.7218403e-01   2.8074024e+00   4.1643556e+00   1.5477059e+00   1.8916310e+00  -3.2524619e-01   1.5161248e-01   6.9740756e-01   6.9716511e-01   1.5762675e+00  -1.2456315e+00  -5.1959482e-01  -1.8737439e+00   1.9167263e+00  -2.9824796e+00  -1.8003322e+00   1.2211146e+00  -1.6294424e-01   1.7933982e+00  -2.2535929e-01  -4.8131239e+00  -1.7804665e+00  -2.8576452e+00  -3.9723767e+00  -6.0226225e+00   1.3384133e+00  -2.0173205e+00  -1.4965507e+00  -2.6966622e+00  -3.8652726e+00  -2.9397806e+00  -1.4513234e+00  -2.4378141e-01   1.2051069e-02   8.5928657e-01   1.7970985e+00   5.0157289e-01   1.5047023e+00   2.1910582e+00
  -7.3581543e-01   2.1971678e-01  -5.6340811e-01   7.6169721e-01   1.9158940e+00   8.9869614e-01  -1.5919356e+00  -6.1016542e-01   1.7616083e+00   1.0765962e+00  -1.3173620e+00   2.0590210e+00   1.0396404e+00   1.0312699e+00  -1.9665571e-01   4.5378113e-01  -1.7534830e-01   8.8763069e-01  -3.1232099e+00   8.5016017e-01  -3.9884229e-01   1.3527461e+00  -1.5995809e+00  -3.6336410e-01   3.9614483e-01   7.0712319e-01   2.7034805e+00  -1.1124266e-03  -1.2995663e+00  -9.8653718e-01  -3.7596256e+00  -3.2122651e+00  -1.9443342e+00   5.6234203e-01  -1.8144219e-01   1.2589102e+00   5.1285903e-01   2.8232544e+00  -9.2013929e-02   1.2458691e-01  -8.4734988e-01  -3.4530624e+00   4.9118829e+00   3.4542501e+00   4.5660324e+00   6.3478892e+00   6.5191972e+00   4.4996634e+00   2.4533543e+00   3.9564113e+00   2.1867949e+00   6.9279139e-01   2.6312816e+00   4.1823951e+00   1.4089817e+00   2.0044134e+00   1.5830323e-01   8.1538807e-01  -3.7276614e-01   9.7722718e-01   1.0102412e+00  -1.0397511e+00  -8.1783738e-01  -1.9411901e+00   1.3455112e+00  -2.2498055e+00  -2.6660613e+00   1.5233481e+00  -1.2549215e-01   2.3940840e+00   1.0406780e-01  -4.2399117e+00  -1.4842472e+00  -1.8027272e+00  -3.4266776e+00  -4.7402392e+00   1.5577292e-02  -2.2539056e+00  -1.2449934e+00  -1.5263451e+00  -3.5251088e+00  -2.1927139e+00  -1.1754140e+00   3.3873914e-01  -2.2486500e-02   1.3827322e+00   1.3826503e+00   2.5559939e-01   1.3853229e+00   2.0711882e+00
  -1.0840111e+00   1.1138367e-01  -6.0738197e-01   8.3610978e-01   1.8573876e+00   6.7563491e-01  -1.8829703e+00  -3.8373664e-01   1.4401452e+00   1.8884239e+00  -1.5333808e+00   1.5589410e+00   4.6211249e-01   9.3047085e-01  -6.2530227e-01   7.9051115e-01  -5.2442605e-01   8.4625608e-01  -3.3955381e+00   1.7324626e+00   1.4174420e-01   6.2998735e-01  -1.9811267e+00  -5.6630819e-01   1.3520981e+00   2.1334733e-01   3.1264322e+00  -8.2242026e-01  -2.0582886e+00  -2.7047596e-01  -3.4412911e+00  -3.3694713e+00  -1.8957167e+00   1.6208869e+00  -9.3561721e-01   1.5909539e+00  -1.0323817e+00   3.2465045e+00  -7.7431483e-02   6.7799152e-01  -1.6676668e+00  -1.7686002e+00   4.1425853e+00   3.8109769e+00   4.6722553e+00   7.2657205e+00   5.8654828e+00   5.8661666e+00   2.6967981e+00   5.0095426e+00   3.4200717e+00   1.3143953e+00   3.5130309e+00   3.8818069e+00   2.2718423e+00   2.4810786e+00   2.9138855e-01   9.2112634e-01  -4.1929763e-01   2.3377205e+00   1.3883142e+00  -8.9877796e-01  -7.0884828e-01  -1.8102195e+00   2.0493215e+00  -2.5415588e+00  -2.5922580e+00   2.6999720e+00  -1.3526439e+00   2.6075268e+00  -2.4718715e-04  -4.5650326e+00  -2.0671384e+00   1.9660605e-02  -4.0979286e+00  -4.6918793e+00  -1.2943365e+00  -8.6615953e-01  -2.2700104e+00  -1.5850696e+00  -3.4124317e+00  -2.7797208e+00  -1.4044119e+00   3.6569776e-01   9.0651056e-01   1.4939124e+00   8.0010629e-01  -5.5405612e-01   8.1452765e-01   1.5560146e+00
  -1.5912968e+00  -2.0355642e-01  -4.8173611e-01   8.4463448e-01   1.6360938e+00   7.7100859e-01  -2.2533176e+00  -4.3169380e-01   1.2169422e+00   2.4781335e+00  -1.8864678e+00   1.0294447e+00   1.1206251e-04   4.5267461e-01  -1.0071694e+00   9.1834008e-01  -9.6128677e-01   1.2061944e-01  -3.4007798e+00   2.0693689e+00   5.0974123e-01  -3.7469772e-01  -2.0367977e+00  -3.6392881e-01   2.1688249e+00   3.6953981e-01   3.3310032e+00  -8.6522952e-01  -2.2050638e+00  -1.9604746e-01  -3.0139385e+00  -3.0355928e+00  -1.8510114e+00   2.0141025e+00  -1.4065615e+00   2.2975373e+00  -2.0547504e+00   3.9696961e+00  -5.1307595e-01   9.5318820e-01  -2.3485010e+00  -1.4781906e+00   4.3557836e+00   4.8596891e+00   5.9020835e+00   7.8077635e+00   5.3581578e+00   6.5907318e+00   4.0158762e+00   5.2950347e+00   3.9247421e+00   1.6851623e+00   3.7743781e+00   4.4001312e+00   2.1969104e+00   3.2232018e+00  -2.2780758e-02   7.9399659e-01  -7.3328556e-01   2.6621830e+00   9.2344666e-01  -1.3242705e+00  -1.0210630e+00  -2.5672411e+00   1.5838488e+00  -2.5808507e+00  -2.0623187e+00   3.2427436e+00  -1.0393970e+00   3.3963792e+00  -2.7259247e-02  -4.8630831e+00  -2.7944166e+00   7.0644620e-01  -4.8778999e+00  -4.9643724e+00  -1.8756762e+00  -9.6271869e-02  -4.2934541e+00  -2.4703570e+00  -4.3175759e+00  -4.0083119e+00  -1.7634914e+00  -8.5748695e-02   2.2965093e-01   1.1572541e+00   2.7574328e-01  -1.1501859e+00   4.8167552e-01   1.3005674e+00
  -1.2363142e+00   3.8662131e-01  -4.2496678e-01   5.5029186e-01   1.0728687e+00   3.3019381e-01  -2.0692578e+00  -5.5237854e-01   1.1324146e+00   2.0154072e+00  -1.1517643e+00   1.5411332e+00   4.3681714e-01   6.9869616e-01  -4.1021088e-01   9.7181031e-01   2.7954618e-02   5.5960101e-01  -2.7095232e+00   2.4358602e+00   1.0559724e+00  -9.0619162e-01  -2.0285033e+00  -6.6888647e-01   2.4650443e+00   1.2615312e-01   2.8587927e+00  -9.3096448e-01  -1.3177918e+00   4.3345151e-01  -2.3802667e+00  -2.5958322e+00  -1.1431458e+00   1.6802962e+00  -1.4132219e+00   1.2487271e+00  -1.7575744e+00   2.5586056e+00   5.1991781e-01   7.4478159e-01  -1.6491260e+00  -1.3852941e-01   4.1599657e+00   4.3602151e+00   6.0190074e+00   7.0531401e+00   5.0110584e+00   6.1695131e+00   3.9551898e+00   4.3116373e+00   3.5972382e+00   1.4575706e+00   3.6238739e+00   4.0998720e+00   2.6824818e+00   3.0617498e+00   6.9480836e-01   1.1582358e+00  -4.8341263e-01   1.8796597e+00   8.2595412e-01  -1.1249963e+00  -9.9436644e-01  -2.0050695e+00   1.0066659e+00  -1.9897499e+00  -2.0676847e+00   2.7216385e+00  -6.2933603e-01   3.4878126e+00   3.3707203e-01  -4.9738736e+00  -2.0289392e+00   4.5943738e-01  -3.9060728e+00  -4.1750474e+00  -2.7861868e+00  -2.3461551e+00  -2.8544533e+00  -2.0272501e+00  -3.4276055e+00  -2.8979831e+00  -9.0881590e-01   9.0441145e-01   3.5513301e-01   1.7566796e+00   5.7393179e-01  -1.0139087e+00   1.6732059e-01   1.0915724e+00
  -1.0618638e+00   7.4448536e-01  -2.3267678e-01   8.5930130e-02   6.2949523e-01  -1.9056853e-01  -1.9327958e+00  -5.2293809e-01   9.7592342e-01   2.4112036e+00  -6.9280314e-01   1.1100817e+00   6.8729814e-01   6.2943458e-01  -3.3010337e-01   1.2812208e+00   2.7582931e-01   4.7914077e-01  -2.0484435e+00   3.4474585e+00   2.3700107e+00  -1.5772860e+00  -2.1828039e+00  -9.4831528e-01   3.2582425e+00  -5.5688277e-01   2.8909875e+00  -1.9463257e+00  -1.1771444e+00   1.6697054e+00  -1.0542539e+00  -2.0776222e+00  -6.4387298e-01   2.5352998e+00  -2.7151213e+00   6.1228346e-01  -3.3987379e+00   2.1422514e+00   6.1696841e-01   9.8964221e-01  -2.0939859e+00   2.5715554e+00   2.1389882e+00   3.6768547e+00   4.9950062e+00   6.6211106e+00   2.9131545e+00   6.0988371e+00   3.5564937e+00   4.6663452e+00   4.0178749e+00   2.0369922e+00   3.2599598e+00   2.9384782e+00   2.9235801e+00   2.9333607e+00   9.5393199e-01   1.4354370e+00  -1.3631525e-01   2.9332769e+00   1.3398708e+00  -1.4607357e-01  -8.4644588e-01  -1.2373750e+00   1.7506317e+00  -1.8754083e+00  -2.1455961e+00   3.3564858e+00  -9.6130151e-01   3.8205800e+00   6.1331378e-01  -5.3186567e+00  -2.3726612e+00   2.3375148e+00  -3.9784552e+00  -3.9424998e+00  -4.7163438e+00  -1.2584335e+00  -2.5879747e+00  -1.3785513e+00  -2.5885883e+00  -2.3921201e+00  -5.0137856e-01   8.9830761e-01   7.6238238e-01   1.7270282e+00  -6.0832865e-01  -2.5841458e+00  -4.1809888e-01   8.1143387e-01
  -1.3772703e+00   8.8770076e-01  -2.8791459e-01  -2.0660015e-02   2.9406057e-01  -1.9382072e-01  -2.3302083e+00  -5.9201482e-01   6.3878026e-01   2.8149246e+00  -8.8181286e-01   9.6454283e-01   1.9741938e-01   3.8201189e-01  -6.5508018e-01   1.4501060e+00  -1.4742797e-01   1.9483904e-01  -2.1016383e+00   3.7295143e+00   2.7733335e+00  -2.1254278e+00  -2.4910345e+00  -9.6441971e-01   3.7766770e+00  -4.2553869e-01   2.8222902e+00  -2.0640676e+00  -1.1744168e+00   1.8727244e+00  -8.0606225e-01  -1.7926115e+00  -7.9398824e-01   2.7473162e+00  -3.2717640e+00   7.9628416e-01  -4.3128578e+00   2.5363567e+00   4.4998571e-01   1.4648918e+00  -2.5603432e+00   2.9456186e+00   1.5599070e+00   4.1051308e+00   5.0771794e+00   6.7042559e+00   1.7954402e+00   6.4729324e+00   3.8129649e+00   5.1287605e+00   4.4220968e+00   2.5885220e+00   3.3413731e+00   2.9736983e+00   2.8958401e+00   3.6154886e+00   8.5031199e-01   1.7722224e+00  -4.5446411e-01   3.8043863e+00   1.4326939e+00   3.2874857e-01  -1.0014743e+00  -1.1938456e+00   2.1561984e+00  -1.4884916e+00  -1.7805654e+00   3.7090351e+00  -1.2090742e+00   3.9558002e+00   3.9898371e-01  -4.9976296e+00  -2.7352517e+00   3.0061937e+00  -4.1488009e+00  -3.3914640e+00  -5.7969320e+00  -7.9250170e-01  -3.6291766e+00  -1.7405896e+00  -2.9252886e+00  -2.9695997e+00  -5.8387543e-01   8.4034243e-01   6.0519602e-01   1.6609901e+00  -1.2736451e+00  -2.8569678e+00  -5.5336112e-01   6.7845236e-01
  -1.9275294e+00   5.2840720e-01  -4.0643870e-01   5.2915712e-01  -1.4175853e-01   1.1628024e-01  -2.8030293e+00  -3.8141562e-01  -3.1912528e-01   3.0665818e+00  -2.1617616e+00   5.6327048e-01  -1.6060896e+00  -1.5868758e-01  -1.5536954e+00   1.3630461e+00  -1.0254988e+00   4.1497025e-02  -2.4935214e+00   3.5386108e+00   2.3370152e+00  -1.9313615e+00  -2.4754948e+00  -3.5535519e-01   3.9833143e+00   3.4115070e-01   2.3683064e+00  -1.6985302e+00  -1.5648696e+00   1.1570271e+00  -1.1871882e+00  -1.3666116e+00  -8.8182816e-01   2.9236615e+00  -2.6259201e+00   1.7168184e+00  -4.8667986e+00   3.2989402e+00   3.2619523e-01   2.3338409e+00  -2.2260691e+00   2.0571656e+00   1.2131855e+00   4.9069494e+00   5.3105487e+00   7.0476303e+00   1.0027721e+00   7.2183008e+00   3.9320721e+00   5.7347944e+00   4.8836786e+00   2.8062746e+00   3.4360284e+00   2.7831798e+00   3.0069393e+00   4.2680593e+00   7.6404837e-01   2.1386556e+00  -1.1901900e+00   4.5412338e+00   1.1553049e+00  -3.8878877e-01  -8.3342148e-01  -1.8886585e+00   2.2700772e+00  -5.0117243e-01  -5.2363187e-01   4.4495468e+00  -2.0243982e+00   3.5664072e+00  -5.6602500e-01  -3.8261684e+00  -2.9866255e+00   3.2027729e+00  -4.3075844e+00  -2.8737445e+00  -6.0859918e+00   1.1058655e-01  -4.7756202e+00  -2.4249572e+00  -3.0147445e+00  -4.0124715e+00  -1.6003152e+00   1.1969335e+00   8.4299561e-01   1.5777588e+00  -1.0546780e+00  -1.5863481e+00  -7.1383853e-01   5.1298519e-02
  -1.7852870e+00  -2.9042637e-02  -5.1342281e-01   8.5842115e-01   6.8072356e-02   5.3419217e-01  -2.7859075e+00  -6.0487556e-02  -9.2245141e-01   3.2251713e+00  -2.3545314e+00   5.2208462e-01  -2.0168206e+00   1.7081713e-01  -1.8850863e+00   1.5019495e+00  -4.9391889e-01   2.0747989e-01  -2.0932664e+00   3.2889061e+00   1.2563924e+00  -2.5851801e+00  -3.0631314e+00  -4.2784265e-01   3.7283543e+00   2.3083934e-01   1.9645451e+00  -7.8330002e-01  -1.3552698e+00   1.0294915e+00  -2.1120283e+00  -1.8392042e+00  -8.7789206e-01   2.4932380e+00  -2.3002803e+00   9.8184359e-01  -3.9112137e+00   2.9300157e+00   7.0702285e-01   2.3977998e+00  -1.4421120e+00   2.1743401e+00   3.5539034e-01   3.6632196e+00   5.1416751e+00   6.1480240e+00   2.7539424e-01   5.9815064e+00   5.0349139e+00   5.2673668e+00   5.5199974e+00   2.8237278e+00   3.7142140e+00   2.3692716e+00   3.5228311e+00   4.6231300e+00   1.0708439e+00   2.3561191e+00  -4.2710827e-01   4.4779646e+00   1.4231913e+00  -1.2490959e+00  -3.0219978e-01  -2.1879302e+00   2.3295935e+00   2.1894996e-01   8.1517097e-01   4.2706091e+00  -1.7400316e+00   3.2666616e+00  -1.8140516e+00  -3.3062821e+00  -3.3386487e+00   2.3247713e+00  -4.9789673e+00  -3.2820206e+00  -6.8422681e+00  -1.7345852e+00  -4.6085204e+00  -3.3575876e+00  -2.6468613e+00  -4.2227705e+00  -2.5762137e+00   2.2421005e+00   1.3493402e+00   1.7219519e+00   1.2237828e-01  -2.8520995e-01  -9.7783875e-01  -5.6220755e-02
  -2.0611895e+00  -8.3318565e-01  -9.4974853e-01   1.8107621e-01   4.0749775e-01   9.9855843e-01  -3.0913918e+00  -2.0805484e-01  -7.3868395e-01   3.9198077e+00  -3.1811960e+00  -4.8520454e-01  -2.7865548e+00   2.6122291e-02  -2.4181538e+00   1.0862873e+00  -1.4278121e+00  -1.4779113e+00  -2.4231401e+00   2.8124853e+00   1.4107634e+00  -2.9824797e+00  -3.8373565e+00  -9.4285800e-01   3.4137773e+00   6.1719513e-02   1.9405062e+00  -9.1395430e-01  -1.8685601e+00   3.2930731e-01  -1.6740385e+00  -1.7868441e+00  -1.2606287e+00   2.2523785e+00  -3.9941962e+00   1.0547376e+00  -4.3378330e+00   2.9883024e+00  -4.3936262e-01   2.2100072e+00  -2.1560900e+00   1.4710177e+00  -6.7413422e-01   3.8986112e+00   5.7170683e+00   6.4966872e+00  -2.9787482e-01   6.5506471e+00   6.4065618e+00   6.3114693e+00   6.1729147e+00   3.8330478e+00   3.5515674e+00   2.4826045e+00   3.2123415e+00   5.5847291e+00   1.2741373e-01   2.0468342e+00   3.6065300e-01   5.4304507e+00   2.3788073e+00  -5.9661042e-01  -3.0871004e-01  -2.0791168e+00   3.7329499e+00  -9.4225463e-02   2.8355472e+00   4.7278799e+00  -2.0841795e+00   3.1886204e+00  -2.0814226e+00  -3.5351584e+00  -4.2452769e+00   1.9840864e+00  -5.8260065e+00  -3.7071406e+00  -6.8409727e+00  -2.5632369e-01  -6.7054803e+00  -5.9377414e+00  -3.7546636e+00  -6.5858139e+00  -2.9954442e+00   7.1521497e-01   7.6608962e-01   8.6910761e-01  -7.9353746e-01  -7.9772110e-01  -9.8729023e-01  -2.2883481e-01
  -1.3767376e+00  -4.1021943e-01  -8.0956916e-01  -4.8652079e-01   7.6126231e-02   2.4870199e-01  -2.3271434e+00  -3.9788920e-01  -5.5251082e-01   3.3250677e+00  -1.6060619e+00  -3.6293109e-01  -1.7983639e+00   4.3139372e-01  -1.5287230e+00   1.3064575e+00  -1.6652800e-01  -1.2079235e+00  -1.4977971e+00   3.0704986e+00   1.8918126e+00  -3.3307236e+00  -3.6222581e+00  -1.5694999e+00   3.6534251e+00  -6.2781707e-01   1.5998342e+00  -1.7563318e+00  -8.4936428e-01   1.4668880e+00  -2.0276647e-01  -1.4286301e+00  -4.2234179e-01   1.7158060e+00  -4.9275673e+00  -6.0925796e-01  -3.7052744e+00   1.4901058e+00   3.3666325e-01   1.9463975e+00  -2.0446375e+00   3.9655029e+00  -9.3111238e-01   2.8501103e+00   5.2152819e+00   5.3766260e+00  -5.1663967e-01   5.6343026e+00   5.9762505e+00   5.0090627e+00   5.4432908e+00   3.0632359e+00   3.3058583e+00   1.6577990e+00   3.6366571e+00   4.7530610e+00   5.7192641e-01   2.0299489e+00   9.3117591e-01   4.1731839e+00   2.3548158e+00   2.8251729e-01  -3.1253717e-01  -6.6554293e-01   3.0193825e+00  -3.5239012e-01   2.0509276e+00   3.5819056e+00  -1.7639072e+00   2.7605947e+00  -1.3746280e+00  -3.9311796e+00  -3.7068647e+00   2.0314476e+00  -4.8835628e+00  -3.1811347e+00  -7.1641317e+00  -1.3678511e+00  -3.8230916e+00  -4.2363024e+00  -2.2266400e+00  -4.6799213e+00  -1.1121782e+00   8.7530389e-01   9.2483542e-01   1.2088593e+00  -1.7288521e+00  -1.7835816e+00  -1.4162307e+00  -3.2875476e-01
  -1.5264721e+00  -3.4662537e-01  -4.9820900e-01  -4.4190496e-01  -2.7318907e-01   1.6481273e-01  -2.1817692e+00  -4.8090342e-01  -8.3551883e-01   3.1193638e+00  -1.6093568e+00  -8.4951590e-02  -1.6317076e+00   3.6475886e-01  -1.4899336e+00   1.6525878e+00  -3.4732918e-01  -1.3358770e+00  -7.8077185e-01   3.0962735e+00   2.3700989e+00  -2.5274462e+00  -3.1879960e+00  -9.0075294e-01   3.5337188e+00   2.5377268e-02   1.3233092e+00  -1.5601570e+00  -1.6271959e-01   1.4027852e+00   1.0672501e-01  -4.1058133e-01  -4.3018995e-01   1.6343673e+00  -5.1536656e+00  -8.5388283e-01  -3.7955374e+00   1.9186359e+00  -1.8056668e-01   2.1394313e+00  -1.5909432e+00   3.8336457e+00  -3.4865573e+00   1.5335445e+00   3.4462811e+00   3.6419256e+00  -3.5515592e+00   3.3898440e+00   4.8051121e+00   4.1925003e+00   3.9218988e+00   2.7287611e+00   1.6375230e+00   1.1214580e+00   2.2352258e+00   4.2880223e+00   3.1579715e-02   1.9294437e+00   4.2444445e-01   3.7378580e+00   1.3170063e+00   5.8019925e-01  -6.3068508e-01  -9.0963418e-01   2.5614807e+00   4.1455432e-01   2.5914314e+00   3.1575186e+00  -7.3082918e-01   3.0583360e+00  -1.3535857e+00  -2.5263781e+00  -3.5249649e+00   2.3329768e+00  -4.2173122e+00  -2.5662424e+00  -6.9194344e+00  -6.4743431e-01  -3.7776796e+00  -3.9425570e+00  -2.3491034e+00  -4.5528811e+00  -1.0174719e+00   5.8784510e-01  -1.7117964e-01   5.9854693e-01  -2.2499680e+00  -2.0988048e+00  -1.1638920e+00   1.9675318e-01
  -1.6289990e+00   3.6137666e-01  -4.6216009e-01  -8.4202176e-02  -5.9327461e-01  -1.0020778e-01  -2.2918685e+00  -4.9926565e-01  -1.2579943e+00   2.7760404e+00  -1.4349522e+00   5.1912060e-01  -2.0222495e+00   3.0342582e-01  -1.2776050e+00   2.0428702e+00  -1.4811125e-01  -5.2059005e-01  -4.3028928e-01   3.1017643e+00   1.5476827e+00  -1.4774963e+00  -2.5478141e+00  -2.8404126e-01   3.2685591e+00   7.6618790e-01   7.8144882e-01  -1.3564136e+00   5.1355787e-02   1.5811290e+00   8.1226686e-02   4.8065311e-01  -1.7895808e-01   1.4756091e+00  -4.3945833e+00  -1.1515211e+00  -3.8696234e+00   1.9624633e+00  -2.0260993e-01   2.6999036e+00  -1.5264575e+00   3.7276834e+00  -3.9359655e+00   1.2111996e+00   2.3466530e+00   2.5710124e+00  -4.7878414e+00   2.3361724e+00   3.3274177e+00   3.4529072e+00   2.5790432e+00   1.8559567e+00   6.3340059e-01   4.7093644e-01   1.7059097e+00   3.6151359e+00   3.1198765e-01   2.5345007e+00  -6.9602922e-01   2.9933585e+00   4.0152556e-01   7.1740032e-01  -7.8106338e-01  -6.4721819e-01   1.5675376e+00   1.6036213e+00   1.9855771e+00   2.4948375e+00  -4.9217934e-01   2.7173779e+00  -1.4041447e+00  -7.1464406e-01  -3.1756368e+00   2.0484873e+00  -3.3714892e+00  -1.0339281e+00  -7.0287938e+00  -1.0741817e+00  -1.6246994e+00  -1.8969775e+00  -1.2505156e+00  -3.1542788e+00  -7.9637137e-01   1.0754516e+00  -1.5350985e-01   8.2124613e-01  -2.5431547e+00  -1.6194940e+00  -1.1947616e+00   1.1344071e-01
  -1.0402234e+00   2.7418081e-01  -2.4257793e-01  -2.7022717e-01  -3.3360066e-01  -3.4563549e-01  -1.5933096e+00  -5.2628493e-01  -1.2520039e+00   2.3040502e+00  -4.2087765e-01   6.6230854e-01  -1.0818443e+00   9.4326344e-01  -7.6639026e-01   2.4031600e+00   7.2548410e-01  -3.0902785e-01   6.3465241e-01   3.0478000e+00   1.0695809e+00  -1.8197098e+00  -2.4613634e+00  -6.8624597e-01   3.1667135e+00   2.5555352e-01   1.1292073e+00  -1.2276870e+00   5.1217614e-01   2.1437783e+00   3.0796996e-01   5.6391690e-01   4.0186196e-01   9.0518910e-01  -4.1340299e+00  -1.8722118e+00  -2.5700712e+00   1.1728661e+00   2.6990886e-01   2.4255482e+00  -1.6744854e+00   4.9519749e+00  -5.0896935e+00  -4.5235379e-01   9.5765058e-01   9.2265415e-01  -5.4827755e+00   6.3470145e-01   2.3326234e+00   2.0853736e+00   1.4364091e+00   1.0738456e+00   5.1874740e-02  -1.4448183e-01   1.5433361e+00   2.9813348e+00   3.4222361e-01   2.1027822e+00  -1.9786805e-01   1.7608421e+00   1.6284280e-01   6.8710969e-01  -7.7659871e-01  -1.9495436e-01   7.8823620e-01   1.1421728e+00   1.9337742e+00   1.5265259e+00   5.0610413e-01   2.3188346e+00  -9.0805263e-01  -7.4105713e-01  -3.2793024e+00   1.7352931e+00  -3.1678378e+00  -1.0488558e+00  -6.3746415e+00  -2.1404901e+00  -6.3297836e-02  -1.0228225e+00  -6.2499546e-01  -2.0247575e+00   7.7645728e-02   9.0356368e-01  -2.1138259e-01   4.7512035e-01  -2.7507450e+00  -2.2972197e+00  -1.2350253e+00   3.8067967e-01
  -5.1117375e-01  -4.3401642e-02  -7.0383248e-01  -8.6662746e-01   1.7240338e-01  -1.3807825e-01  -1.3663672e+00  -7.1338011e-01  -4.7229218e-01   1.9263928e+00   2.6074565e-01   7.6942893e-01  -5.8372599e-01   1.4757081e+00  -1.2193743e-01   1.8664722e+00   1.4847950e+00  -7.0129362e-01   6.7971622e-01   2.2515295e+00   3.5039333e-01  -1.9834460e+00  -2.7486550e+00  -1.4551001e+00   2.0042616e+00  -1.8371292e-01   5.9307783e-01  -9.4088581e-01   9.4686429e-01   1.7743197e+00   4.8716122e-01   6.4785576e-02   3.2983733e-01  -1.8420891e-01  -4.6206261e+00  -2.7306008e+00  -9.0980773e-01   3.4456209e-01   6.4999461e-02   1.6753021e+00  -1.3864578e+00   4.0981470e+00  -4.7504238e+00  -1.1834496e+00   1.1966636e+00   1.6317729e-01  -5.2238244e+00  -6.1027775e-01   3.0037571e+00   1.0711675e+00   7.7358094e-01   5.1685932e-01  -9.1235156e-02  -1.6240868e-01   1.2721031e+00   2.6152316e+00   3.3057193e-01   1.8697604e+00   1.0234503e+00   6.9924549e-01   8.0607308e-01   1.4257544e+00  -6.1244806e-01   5.2679068e-01   1.2318723e+00   1.0807357e+00   2.7427116e+00   6.1322753e-01   9.6431464e-01   1.8674512e+00  -7.6840342e-01  -1.1485479e+00  -2.9622016e+00  -7.3440555e-02  -3.1236122e+00  -1.3429328e+00  -5.6498728e+00  -3.5535684e+00   1.5676414e+00  -1.4985591e+00  -2.2303324e-01  -1.9538561e+00   9.2785359e-01   2.9225840e-01  -4.9505437e-01   5.3709350e-01  -2.6358462e+00  -1.7450991e+00  -9.8112111e-01   5.0875503e-01
  -3.0443954e-01  -2.8920835e-01  -4.4948684e-01  -9.3285497e-01   2.4734122e-01  -2.6345959e-01  -9.8393797e-01  -6.6234919e-01  -6.0807812e-01   1.7549447e+00   3.4035599e-01   2.6557907e-01  -3.4816223e-01   1.2401182e+00  -2.1247157e-01   1.8349456e+00   1.5424281e+00  -7.4770032e-01   1.4159691e+00   2.3313968e+00   5.6121253e-01  -1.7021111e+00  -2.4372650e+00  -1.0659910e+00   1.7357953e+00  -2.7239751e-01   5.3111483e-01  -1.0952881e+00   1.0749484e+00   2.0287285e+00   9.3293734e-01   2.9805333e-01   4.8772166e-01   8.4373540e-02  -4.7941043e+00  -2.5994389e+00  -1.0589448e+00   7.6439980e-01  -4.5073577e-01   1.6081960e+00  -1.6195952e+00   4.2451901e+00  -6.6946707e+00  -2.5941168e+00  -8.1289221e-01  -1.1657950e+00  -7.3154978e+00  -2.5523920e+00   2.0862490e+00   4.9868445e-01  -1.1428521e-02   9.1051618e-02  -1.4152318e+00  -1.3871357e+00   3.9954740e-01   1.7136466e+00  -4.6877265e-02   1.5872377e+00   1.3960418e+00   7.2623920e-01   5.4848210e-01   1.4260105e+00  -5.3840899e-01   4.5912653e-01   1.2748701e+00   1.0938958e+00   3.1851938e+00   7.7713782e-01   1.6410140e+00   2.0305234e+00  -9.6709244e-01  -8.5757743e-01  -3.2332993e+00   5.6084504e-01  -3.4427700e+00  -1.6703061e+00  -5.4801904e+00  -2.0741960e+00   2.3134901e+00  -3.3850870e-01   3.2932215e-01  -1.3810565e+00   9.4065838e-01  -2.0660114e-01  -8.2962947e-01  -1.5172735e-01  -2.9889659e+00  -2.4364251e+00  -1.0276783e+00   6.8904552e-01
  -5.4009347e-01  -1.3475396e-01  -6.4175952e-01  -5.3364796e-01   3.8853722e-01   1.0238097e-01  -1.2765179e+00  -7.2658910e-01  -6.7224953e-01   1.3956238e+00  -4.3433272e-01   4.7858574e-01  -1.1788659e+00   8.7816176e-01  -2.6159167e-01   1.6024827e+00   1.0948881e+00  -5.5116502e-01   1.2604034e+00   1.5207785e+00  -6.1777983e-01  -5.2355833e-01  -1.9864922e+00  -3.6868706e-01   6.8396363e-01   7.1286994e-01   3.6161331e-02  -1.9036044e-01   8.9394874e-01   1.0723165e+00   2.2470644e-01   7.6013798e-01   3.5268736e-01  -3.4764587e-01  -3.6660066e+00  -1.9761615e+00  -6.7855740e-01   1.3066701e+00  -1.1040737e+00   1.8055740e+00  -1.2881902e+00   1.9567978e+00  -5.8237748e+00  -1.9715285e+00  -7.7556327e-01  -1.3437340e+00  -6.8405884e+00  -2.8712284e+00   1.5758330e+00   1.8770887e-01  -1.0099478e+00  -6.5093512e-01  -2.3063700e+00  -1.3369470e+00  -5.1078596e-01   1.5001778e+00  -2.3616408e-01   1.9024971e+00   5.3098221e-01   1.3063766e-02  -1.5976420e-01   7.5544020e-01  -6.4054412e-01  -8.5637363e-02   3.1867610e-01   1.8342132e+00   3.4502874e+00   4.3733407e-01   2.0438894e+00   1.6953472e+00  -1.3666092e+00   5.6068128e-01  -3.0089224e+00  -6.0456997e-01  -3.1912629e+00  -8.1814375e-01  -4.6390170e+00  -2.2694222e+00   3.2617109e+00   3.8994591e-01   4.5925502e-01  -1.0519168e+00   5.8226851e-01  -3.1244323e-01  -1.1960854e+00  -1.4660465e-01  -2.5848291e+00  -1.2053580e+00  -6.0742120e-01   6.2982147e-01
  -5.9563233e-01  -6.9998944e-01  -8.3650095e-01  -6.4423798e-01   1.0798833e+00   4.3909765e-01  -1.3177417e+00  -7.0792064e-01  -2.8045589e-01   1.6889347e+00  -3.7539305e-01   8.0539849e-02  -9.8435590e-01   9.3602880e-01  -3.4819845e-01   1.5094193e+00   7.5212281e-01  -9.6603809e-01   1.1272268e+00   1.2087516e+00  -1.0697926e+00  -4.9520319e-01  -2.2686717e+00  -5.5597111e-01   7.8524360e-02   5.2708780e-01   4.4776592e-01   4.2447411e-02   4.9077249e-01   8.9689753e-01  -1.8052097e-01   2.8257943e-01  -6.4112521e-02  -1.4179684e-01  -3.8237906e+00  -1.2673563e+00  -5.7553278e-01   2.2712507e+00  -2.0384368e+00   1.7573668e+00  -1.7996029e+00   1.1159958e+00  -6.6366177e+00  -2.4097117e+00  -1.4365295e+00  -1.4983232e+00  -7.5094747e+00  -3.6272451e+00   1.3845706e+00   2.5591392e-01  -1.4549774e+00  -7.0203237e-01  -2.6786853e+00  -1.2952871e+00  -1.3791190e+00   1.4491037e+00  -8.3825379e-01   1.4532993e+00   9.5309568e-01   3.5663691e-01   3.0186765e-02   9.8262380e-01  -6.8730683e-01  -2.7587746e-01   7.8273192e-01   1.2011904e+00   4.1149138e+00   7.2137551e-01   2.2778300e+00   1.7510901e+00  -1.3801560e+00   6.0716272e-01  -3.5203226e+00  -5.4034135e-01  -4.0219761e+00  -1.4451602e+00  -3.9765595e+00  -9.9324826e-01   2.7739896e+00   1.8437560e-01   1.0963473e-02  -1.6432294e+00   5.0797877e-01  -1.3750092e+00  -1.3520087e+00  -7.7954551e-01  -2.8554078e+00  -1.6303243e+00  -3.2024811e-01   9.4945918e-01
  -4.9467194e-01  -9.9898387e-01  -1.1455505e+00  -1.0903560e+00   1.6753717e+00   5.9345504e-01  -1.3413003e+00  -8.1022541e-01   8.9629307e-02   1.8252432e+00  -6.3149999e-02  -8.9781970e-01  -8.4335479e-01   4.7401612e-01  -3.9947039e-01   9.3575457e-01   8.2555965e-01  -1.3064301e+00   1.3127041e+00   9.4552849e-01  -1.6093750e+00  -8.7815137e-01  -2.7634778e+00  -8.9163704e-01  -6.4722802e-01   1.2241422e-01   6.3298073e-01   1.5592436e-01   2.8779536e-01   1.1129400e+00  -3.6365293e-01  -1.7801483e-01   7.1718684e-02   1.7312353e-01  -3.5876654e+00  -7.2272892e-01  -1.0177440e+00   2.4253299e+00  -2.6919244e+00   1.5292896e+00  -2.4910335e+00   4.6092601e-01  -6.4027829e+00  -2.4132348e+00  -1.5498806e+00  -1.3790731e+00  -7.0620427e+00  -3.7486996e+00   1.7038710e+00   3.4708610e-01  -1.6199022e+00  -6.5473339e-01  -3.3019458e+00  -1.6749463e+00  -1.8666199e+00   1.3335765e+00  -1.1388501e+00   1.4035616e+00   1.8252917e+00   8.6480676e-01   5.1357468e-01   1.0756472e+00  -7.3793175e-01  -1.8927253e-01   7.2734687e-01   5.3445110e-01   4.7410917e+00   1.0720469e+00   2.7671376e+00   1.9659161e+00  -1.4413765e+00   2.2389415e-01  -4.0803005e+00  -6.7649969e-01  -5.0623201e+00  -1.9478828e+00  -3.7701646e+00  -4.0355152e-01   3.0757519e+00   7.0860268e-01   3.3732493e-01  -1.3101778e+00   4.2798062e-01  -1.9926678e+00  -1.2976444e+00  -1.3075427e+00  -3.1379139e+00  -2.3857744e+00  -6.0787575e-01   8.1388512e-01
  -1.2395140e-02  -1.4936163e+00  -1.0913473e+00  -8.8936292e-01   1.6874464e+00   7.1530544e-01  -8.8284039e-01  -8.2414186e-01  -3.7794490e-02   7.1904860e-01  -2.6309792e-01  -1.1761139e+00  -1.1179936e+00   2.6132886e-01  -2.7259881e-01   2.0136950e-01   1.1462380e+00  -1.0854032e+00   1.6140960e+00   1.1500604e-01  -2.2924960e+00  -1.0010703e+00  -2.0896148e+00  -7.2567535e-01  -1.1052210e+00   2.0929840e-01   2.6785204e-01   7.8909233e-01   4.4630278e-01   3.0214181e-01  -2.5764022e-01  -3.9886214e-01   6.2593229e-01  -6.2474390e-01  -1.9683512e+00   3.6086547e-01   9.4365438e-01   2.1942206e+00  -2.0000102e+00   1.1144685e+00  -1.9119045e+00  -1.0813606e+00  -4.7954933e+00  -2.1310840e+00  -1.6261739e+00  -1.8169823e+00  -5.6785815e+00  -4.2956984e+00   1.2420648e+00  -1.0844321e+00  -2.3380332e+00  -1.8957909e+00  -3.3548430e+00  -1.8690266e+00  -1.8842240e+00   6.7722923e-01  -9.3728710e-01   8.8573362e-01   2.1323626e+00  -5.6537718e-01   6.3499021e-02  -3.4278660e-01  -4.7719058e-01  -7.8004396e-01  -2.3617972e-01   2.9837878e-01   5.3925562e+00   9.0910169e-01   3.2473663e+00   1.3345840e+00  -1.5673262e+00  -1.8695178e-01  -3.3494277e+00  -1.7895167e+00  -4.6305579e+00  -2.1691072e+00  -1.9929324e+00  -1.1131151e+00   4.4844987e+00   1.6207805e+00   8.9262619e-01  -6.6906366e-01   8.9802457e-01  -1.9366620e+00  -1.3055057e+00  -1.3752400e+00  -1.7971091e+00  -9.0274737e-01  -3.3594252e-01   4.2036496e-01
   5.0760513e-01  -8.3557632e-01  -9.3606215e-01  -1.1069776e+00   1.7875208e+00   2.4853893e-01  -6.6567429e-01  -8.6642201e-01   2.5573088e-01   1.6554627e-02   6.3698333e-01  -4.2153971e-01   1.1544401e-01   6.1545818e-01   5.4942345e-01   2.4649983e-01   1.9787991e+00  -8.8065972e-02   2.6277397e+00   5.4526606e-01  -1.9273458e+00  -6.3815753e-01  -1.5525344e+00  -6.8116695e-01  -1.6555866e+00  -2.6717057e-01   1.1744750e-02   6.7765617e-01   8.8992330e-01   1.0162313e+00   2.3604891e-01  -1.8928787e-01   1.0020685e+00  -5.7640077e-01  -1.7964326e+00   4.6795795e-03   1.5165863e+00   1.5399845e+00  -1.5951220e+00   5.4948183e-01  -1.4192503e+00  -7.5589687e-01  -6.7325156e+00  -4.0004306e+00  -4.6451378e+00  -3.7104785e+00  -8.1169380e+00  -6.8303911e+00  -1.1910012e+00  -2.3802735e+00  -3.6779571e+00  -2.2462512e+00  -4.2995051e+00  -2.6895536e+00  -2.7581142e+00  -5.4138656e-01  -6.1224334e-01   8.6477057e-01   2.3763601e+00  -8.7899204e-01  -4.5957838e-02   2.8437382e-01  -3.9886078e-01  -2.1506749e-01   9.7180090e-03   5.6214999e-01   4.7968334e+00   7.0568986e-01   3.8626125e+00   1.4037286e+00  -1.1112565e+00   2.1920295e-01  -2.3056374e+00  -1.3872752e+00  -3.4280684e+00  -1.2240390e+00  -1.9695364e+00  -1.6802750e+00   6.6318387e+00   3.7087694e+00   1.9525728e+00   1.0877519e+00   1.3826392e+00  -1.5220537e+00  -1.1587497e+00  -1.4003043e+00  -1.1698250e+00  -9.6848694e-01   9.1089023e-02   9.6886204e-01
   5.6845757e-01  -7.7090961e-01  -8.9376040e-01  -1.5024208e+00   1.8257083e+00  -2.2046609e-01  -4.9868097e-01  -9.4486233e-01   2.3014118e-01  -5.5582797e-02   1.0066682e+00  -1.6281845e+00   1.4538667e-01  -2.2871096e-01   3.9900494e-01  -1.7595387e-01   1.8004019e+00  -5.6258734e-02   2.9480104e+00   8.9698544e-01  -1.5295628e+00  -1.0460861e+00  -1.3828385e+00  -7.5759435e-01  -1.3504055e+00  -7.9242979e-01   4.5947288e-01  -1.1648718e-01   4.2576044e-01   1.8218043e+00   1.0755491e+00  -6.9272815e-02   1.6919617e+00   3.0564090e-01  -1.3580804e+00   1.2698948e+00   2.3857221e-01   1.5983945e+00  -1.5881822e+00   6.2016449e-01  -2.5965192e+00  -5.9596128e-02  -6.1869778e+00  -3.3134547e+00  -5.2697309e+00  -3.1708278e+00  -7.3835809e+00  -5.7563365e+00  -2.1636625e+00  -2.0458769e+00  -3.6554833e+00  -2.1287351e+00  -4.5767454e+00  -3.3295616e+00  -2.7278555e+00  -8.7072980e-01  -7.3280229e-01   6.9054926e-01   2.5478077e+00  -8.0217491e-02   1.5389134e-01   2.6165680e-01  -5.1964809e-01   4.7901495e-02  -2.6893371e-01  -4.9227941e-01   4.4481417e+00   1.5753258e+00   3.5496529e+00   1.4084447e+00  -6.8562428e-01  -3.9997538e-01  -2.5590351e+00   4.9391315e-03  -3.7184617e+00  -1.0667963e+00  -1.8562239e+00   1.8862876e-01   7.0098770e+00   5.6680270e+00   2.7162096e+00   2.0692898e+00   1.7274915e+00  -1.9913650e+00  -5.8607080e-01  -1.9287916e+00  -1.8302478e+00  -2.4733199e+00  -4.3886976e-01   4.1068166e-01
   2.9423292e-01  -8.4950453e-01  -1.0870278e+00  -1.2341185e+00   2.0810548e+00   1.3462495e-01  -9.4316650e-01  -9.1352151e-01   3.1473232e-01  -1.6343792e-01   4.5682113e-01  -1.4513963e+00  -2.0096587e-01  -5.8916517e-01   3.4752171e-01  -4.5628765e-01   1.3075673e+00   1.9417505e-01   2.7096071e+00   4.5820769e-01  -1.8885695e+00  -3.3608085e-01  -1.1468189e+00  -2.6355380e-01  -2.0869712e+00  -2.7400986e-01   1.5839196e-01   6.3587130e-01   1.5573564e-01   1.0982002e+00   3.7274743e-01   1.0164480e-01   1.4046194e+00   3.7147805e-01  -3.1001991e-01   2.2058634e+00   3.1969488e-01   2.1216858e+00  -1.8513137e+00   5.9457990e-01  -1.9481025e+00  -1.9541806e+00  -6.2133700e+00  -3.0501666e+00  -5.9107456e+00  -3.3275054e+00  -7.9429163e+00  -6.2101786e+00  -2.9548426e+00  -2.1741473e+00  -4.0746995e+00  -2.0293556e+00  -4.7158093e+00  -2.9040432e+00  -3.5644703e+00  -7.0304132e-01  -9.0188384e-01   7.4813836e-01   2.1741153e+00   2.5499600e-01  -1.5903569e-01  -9.1539717e-02  -5.4290344e-01  -5.8102451e-01  -1.3165026e-01  -3.8085262e-02   5.0122819e+00   1.9541512e+00   3.5456816e+00   1.2851277e+00  -1.0907849e+00   8.4059783e-01  -2.0172085e+00  -1.7962282e-01  -3.2271731e+00  -1.0247282e-01  -1.3236179e+00   1.3813140e-01   6.6168057e+00   5.6336656e+00   2.4224299e+00   1.9374904e+00   8.3536963e-01  -1.8117959e+00  -5.4095648e-01  -1.9115969e+00  -7.8673313e-01  -1.2828565e+00   1.0929367e-01   5.8708236e-01
  -2.9853127e-01  -8.1898122e-01  -1.7915210e+00  -1.1912511e+00   2.4931962e+00   7.9390731e-01  -1.3279074e+00  -1.1302800e+00   1.3582750e+00  -4.3582072e-01  -1.7868135e-02  -8.3136444e-01  -5.8533595e-01  -5.9044822e-01   8.6243719e-01  -8.3805815e-01   4.7003897e-01  -1.7943616e-01   1.0650305e+00  -9.6976231e-01  -2.5078158e+00   7.7558757e-01  -1.3099018e+00  -4.8227454e-01  -3.3226578e+00   6.4055703e-01  -7.6265068e-03   1.7461496e+00   8.7529010e-02  -4.0272384e-01  -8.2538104e-01  -2.2175591e-01   7.8928752e-01  -2.8054490e-01   9.8130546e-01   3.3336666e+00   1.2655179e+00   2.2764234e+00  -2.2877499e+00   2.4415605e-01  -4.7650649e-01  -4.4566681e+00  -2.4141789e+00  -6.8349736e-01  -2.1622902e+00  -1.1543626e+00  -3.2021985e+00  -3.7025732e+00  -1.7828734e+00  -1.7859780e+00  -4.4460814e+00  -2.3526257e+00  -3.9599395e+00  -6.4246087e-01  -3.9493696e+00   1.7189772e-01  -1.2401216e+00   7.1264217e-01   1.4133367e+00  -7.0366201e-01  -6.3274598e-01  -3.5960435e-01  -8.1967852e-01  -8.7259825e-01  -1.2653547e+00  -4.4315827e-01   5.2411363e+00   1.5476810e+00   2.8236554e+00   6.8513344e-01  -6.8246096e-01   1.4346878e+00  -6.9894456e-01  -2.1189803e+00  -2.2618758e+00   5.9315071e-01   3.2426464e-01  -1.1323778e+00   6.2216876e+00   4.0081192e+00   1.1514674e+00   1.2486816e+00   1.2908331e+00  -1.8812949e+00  -3.8946392e-01  -8.7432345e-01   1.9051551e-01   5.2390968e-01   9.6537908e-01   5.9107796e-01
  -7.6965430e-01  -1.1132585e+00  -1.9949716e+00  -1.4482045e+00   2.5838350e+00   1.1692926e+00  -1.7545422e+00  -1.2311025e+00   1.2994092e+00  -2.5829642e-01  -1.3118618e+00  -2.2142916e+00  -1.6657557e+00  -1.9178743e+00   3.0516623e-01  -1.6708994e+00  -6.7940719e-01  -1.0159601e+00   9.8463822e-01  -1.4407635e+00  -2.3430350e+00   1.0268985e+00  -1.3178688e+00  -2.1906044e-02  -3.8069454e+00   1.0211358e+00  -1.6220350e-01   2.0599653e+00  -5.0093284e-01  -1.1454622e+00  -6.7896058e-01   3.6761854e-01   1.1128488e+00   2.5979040e-01   1.6383425e+00   4.8070708e+00  -1.7606561e-01   2.2721689e+00  -3.0330047e+00   2.8857233e-02  -3.8008783e-01  -5.9086908e+00  -1.3616846e+00   9.9337064e-01  -1.2861409e+00  -1.3762985e-02  -1.8702361e+00  -1.9043107e+00  -1.2453047e+00  -6.8486406e-01  -3.8534605e+00  -1.4677516e+00  -4.4590528e+00  -5.8200764e-01  -4.5029492e+00   8.3009381e-01  -1.8375709e+00   7.8320940e-01   1.3366304e+00   4.6838828e-01  -5.4798466e-01  -1.1872730e+00  -8.7489971e-01  -1.6153525e+00  -1.6006150e+00  -6.8888671e-01   6.3735489e+00   2.6926038e+00   2.6834548e+00   8.2529089e-01  -1.0594141e+00   1.7971269e+00  -8.7075019e-01  -1.8106348e+00  -2.4697776e+00   1.1057828e+00   6.2318116e-01   3.5561673e-01   4.5628626e+00   3.3432174e+00   7.0232963e-01   6.2470611e-01  -5.5539181e-02  -2.2080774e+00  -4.6319907e-01  -1.3567642e+00   4.2556834e-01   5.2975033e-01   8.0769912e-01   1.5003641e-02
  -5.3175788e-01  -1.3231421e+00  -1.9320700e+00  -1.5458218e+00   2.4353659e+00   1.1017271e+00  -1.4497900e+00  -1.0703470e+00   1.3175566e+00  -6.0971263e-01  -1.3502528e+00  -2.5849142e+00  -1.5114474e+00  -2.2529602e+00   4.7681589e-01  -2.0601744e+00  -4.7108595e-01  -8.0951607e-01   1.3384654e+00  -1.4927312e+00  -1.6335571e+00   1.4636438e+00  -9.9076024e-01   2.2317611e-01  -4.0877690e+00   8.8885135e-01  -6.4990593e-01   2.1872410e+00  -2.7054019e-01  -1.2185183e+00  -3.1378015e-01   6.8833084e-01   1.5843069e+00   6.3825188e-01   2.5060374e+00   4.9828410e+00  -2.6010849e-01   1.4476916e+00  -2.5361505e+00  -4.8486635e-01   9.3422764e-01  -5.5635052e+00  -2.2188635e+00   1.6952629e-01  -2.1367831e+00  -6.3305409e-01  -2.4833487e+00  -2.5805877e+00  -1.8353167e+00  -1.1484799e+00  -3.9430644e+00  -1.3574084e+00  -4.8517773e+00  -1.3205864e+00  -4.6375463e+00   3.2997619e-01  -1.6197139e+00   6.2040634e-01   2.0097384e+00   7.4375088e-01  -5.0209872e-01  -1.4364111e+00  -4.4574861e-01  -1.6514622e+00  -1.2742061e+00  -3.5225610e-01   7.2511653e+00   3.2816059e+00   2.5161257e+00   6.7878652e-01  -1.2431768e+00   2.2911488e+00   6.0124726e-02  -1.3565404e+00  -1.5905554e+00   1.5348905e+00   6.3454344e-01   2.8789168e-01   5.0992873e+00   3.4055610e+00   1.4827273e+00   1.3167526e+00  -6.1673606e-01  -1.4473241e+00   2.3129947e-01  -1.1259685e+00   1.6026335e+00   1.1085359e+00   7.1714262e-01  -1.8995641e-01
  -5.3921524e-01  -2.4838978e-01  -2.0286903e+00  -1.5762606e+00   1.8789999e+00   8.4667150e-01  -1.5722292e+00  -1.2116221e+00   1.4450558e+00  -1.3718035e+00  -1.3600148e+00  -1.8979601e+00  -1.6229203e+00  -2.5374868e+00   1.1508147e+00  -2.2221896e+00  -5.1228783e-01  -3.1587276e-02   1.3457512e+00  -1.6907405e+00  -1.2497682e+00   2.6147465e+00  -3.2420359e-01   5.2516829e-01  -4.4864263e+00   1.4298110e+00  -1.2701150e+00   2.4759868e+00   9.1948352e-02  -1.4074109e+00  -4.4514569e-02   1.7174158e+00   2.1602927e+00   5.5621269e-01   4.1178801e+00   5.1759626e+00  -4.7259478e-01   1.5972749e-01  -1.7593911e+00  -6.9868973e-01   2.3568073e+00  -5.6510012e+00  -9.4993482e-01   1.0722789e+00  -1.9136270e+00  -5.1808541e-01  -1.2331593e+00  -1.5160911e+00  -3.3895223e+00  -1.3951903e+00  -4.6539687e+00  -1.4270041e+00  -5.1091400e+00  -1.2473726e+00  -4.8149918e+00   1.4516808e-01  -1.0584455e+00   1.2079557e+00   1.0418215e+00   4.7350424e-01  -9.2464823e-01  -1.1894823e+00  -4.5634332e-01  -1.1749438e+00  -2.0346835e+00   4.2539741e-01   6.5092140e+00   3.0896703e+00   1.9907581e+00   2.5168875e-02  -6.7610468e-01   3.5907758e+00   1.7527876e+00  -1.4538589e+00   7.1328907e-01   3.9370430e+00   7.1832961e-01  -1.0290117e+00   6.5596158e+00   4.4497542e+00   2.2985153e+00   2.9987223e+00  -4.0387843e-01  -2.6571967e-01   9.0504185e-01  -1.0122498e-01   2.2939811e+00   2.1317887e+00   1.0078292e+00  -4.6143465e-01
  -1.1087519e+00  -1.0901511e+00  -2.2641524e+00  -1.6859290e+00   1.7593900e+00   1.0909319e+00  -1.8459250e+00  -1.1213905e+00   1.0256862e+00  -1.0889315e+00  -1.7253501e+00  -3.2036792e+00  -2.4187535e+00  -3.4587818e+00   2.3351965e-01  -2.8428707e+00  -1.5838724e+00  -6.4175026e-01   5.4421021e-01  -1.9060873e+00  -8.3858807e-01   1.8036871e+00  -9.0602698e-01   3.7326569e-01  -3.9507211e+00   1.3368450e+00  -8.0505431e-01   2.5133537e+00  -2.5178150e-01  -1.6763713e+00  -4.1106888e-01   1.0200856e+00   2.0261650e+00   1.2423157e+00   5.2751623e+00   7.4058261e+00  -1.1449957e+00   7.2227431e-01  -1.5987725e+00  -6.1328400e-01   2.3816778e+00  -6.2827188e+00   2.9124633e-01   2.5309535e+00  -6.0812111e-01   1.1806917e+00   5.1991875e-01   7.9438113e-01  -2.6749995e+00  -2.7312536e-01  -3.4450749e+00  -3.6516715e-01  -4.0354728e+00  -5.5196398e-01  -4.4634365e+00   1.1996209e+00  -1.6231736e+00   7.2292229e-01   1.3495292e+00   2.2037853e+00  -5.7648326e-01  -1.5655524e+00  -5.1081367e-01  -1.6312986e+00  -1.6476348e+00  -6.3195960e-01   7.6343445e+00   4.4240369e+00   7.9327347e-01  -2.3896299e-01  -9.5845923e-01   3.1512118e+00   1.7890145e+00  -5.8663755e-01   3.8805574e-01   3.6063706e+00   1.4752048e+00   6.4703578e-01   3.5158232e+00   3.1484452e+00   1.3557134e+00   1.7984326e+00  -1.1240986e+00  -8.1785233e-02   1.6167769e+00  -4.4491509e-01   2.7169313e+00   2.2394268e+00   7.0166765e-01  -9.2883041e-01
  -1.3107769e+00  -1.0484017e+00  -2.1986073e+00  -2.1175927e+00   1.7041808e+00   7.9890813e-01  -1.5468278e+00  -1.1356188e+00   1.8349420e+00  -7.1646876e-01  -6.8406168e-01  -3.1698241e+00  -1.4273569e+00  -3.4773203e+00   9.3607100e-01  -2.5569724e+00  -1.2684098e+00  -1.0053833e+00   4.0821149e-01  -1.8392733e+00  -6.5171452e-02   2.1707580e+00  -5.2278341e-01   3.5978998e-01  -3.7256538e+00   1.2193493e+00  -1.0003668e+00   1.9136874e+00   2.1545491e-01  -1.1275330e+00   6.1631001e-01   1.8292410e+00   2.2061495e+00   1.3717149e+00   4.1255386e+00   6.3272635e+00  -1.9325576e+00  -6.3263072e-02  -1.8824841e+00  -1.0733874e+00   2.8563126e+00  -4.5414391e+00   1.6860587e+00   3.0892641e+00   1.1863794e+00   1.6936009e+00   1.8864966e+00   1.5531659e+00  -1.4256205e+00  -3.5584398e-01  -3.2641120e+00  -7.0041042e-02  -3.4227776e+00   3.4150879e-01  -4.3484174e+00   1.2701651e+00  -1.7741863e+00   3.1115791e-01   1.3763390e+00   1.5394395e+00  -9.2813478e-01  -7.8331566e-01  -7.3063337e-01  -1.0425041e+00  -2.2034947e+00  -9.7707406e-01   6.7614211e+00   3.6885299e+00   6.3386587e-01  -8.4673745e-02  -3.8075926e-01   3.4113854e+00   2.3731827e+00  -2.9214409e-01   1.3300099e+00   4.0494002e+00   1.1802876e+00   2.8356937e-01   3.6167641e+00   2.8740624e+00   1.4228969e+00   2.1448266e+00  -7.0327860e-01  -1.7305522e-01   1.6123100e+00  -4.6022466e-03   2.1779478e+00   1.1745597e+00   4.1240225e-01  -8.8121136e-01
  -1.6294598e+00  -8.2613686e-01  -1.8517203e+00  -1.7341665e+00   9.9908447e-01   5.7801321e-01  -1.3350295e+00  -9.7706935e-01   1.1120368e+00  -1.1233652e+00  -1.9801686e+00  -3.5319296e+00  -2.6857948e+00  -4.1901919e+00   7.6052446e-01  -2.4631038e+00  -2.1032270e+00  -9.3375964e-01   6.4509551e-01  -2.0168940e+00   3.8787845e-01   3.6281942e+00   6.6695280e-01   1.3768193e+00  -3.3271301e+00   2.0092704e+00  -1.5179527e+00   1.7408753e+00  -1.3193993e-01  -1.8095278e+00   1.5047600e+00   3.5166214e+00   3.0964096e+00   1.4567602e+00   5.0646493e+00   6.4704810e+00  -2.5800683e+00  -1.2586706e+00  -1.4023554e+00  -1.1055971e+00   3.9566259e+00  -3.8283634e+00   2.5683997e+00   4.1522238e+00   1.5144406e+00   2.0401428e+00   3.2673094e+00   3.3246161e+00  -2.2681770e+00  -3.9012065e-02  -2.9848554e+00  -1.0121579e-01  -3.4518065e+00  -2.0189997e-01  -3.9056104e+00   1.1194621e+00  -1.7503876e+00   3.2492616e-01   8.2269274e-02   1.2130583e+00  -1.9307391e+00  -1.9593343e+00  -5.4787482e-01  -1.2691652e+00  -3.4950367e+00  -4.6659042e-01   6.5035954e+00   3.8472212e+00  -3.3239512e-01  -9.6613622e-01  -4.3067991e-01   5.0206109e+00   3.3371821e+00   4.3877625e-01   3.3176405e+00   6.1333231e+00   1.8000851e+00   9.4106182e-01   3.7687317e+00   3.2722923e+00   2.0014580e+00   2.7883214e+00  -1.5132310e+00   6.0729471e-01   2.2364369e+00   4.2612109e-01   2.5670537e+00   1.8815607e+00   2.0308657e-01  -1.6794594e+00
  -1.6892282e+00  -4.4847173e-01  -1.6938950e+00  -1.8410497e+00   6.1895446e-01   3.6229300e-01  -1.2209938e+00  -8.6835675e-01   1.1242509e+00  -1.2846622e+00  -1.9715362e+00  -2.9236485e+00  -2.2638413e+00  -3.9883162e+00   1.1580126e+00  -2.2155223e+00  -2.1017457e+00  -7.3580034e-01   1.0669715e+00  -1.8082196e+00   1.3820048e+00   4.7489275e+00   1.0694643e+00   1.7523248e+00  -3.5134410e+00   2.1458728e+00  -2.0352231e+00   1.6896452e+00   2.9855520e-01  -1.8566691e+00   1.9010936e+00   4.5566293e+00   3.2652507e+00   1.4640666e+00   5.1607310e+00   5.3848816e+00  -2.7842656e+00  -2.7520574e+00  -1.0654681e+00  -1.7535859e+00   5.4678963e+00  -2.9358630e+00   4.9837360e-01   2.6891627e+00   1.4945677e-01   7.3964547e-01   1.3960587e+00   2.3363377e+00  -3.4163998e+00  -2.7863587e-01  -3.3236988e+00   5.6625909e-01  -3.9187963e+00  -6.6831125e-01  -4.2831166e+00   7.8061891e-01  -1.7938588e+00   2.7412539e-01   7.9753072e-03   1.4640904e+00  -2.1058038e+00  -1.1341449e+00  -4.1944861e-01  -7.1751769e-01  -2.8680719e+00   4.6620352e-01   6.6762409e+00   3.5766010e+00  -6.2654971e-01  -1.2442285e+00  -2.1587530e-01   6.5685987e+00   4.5282835e+00   9.1514244e-01   5.3138498e+00   7.8436212e+00   1.7033510e+00   3.5876086e-01   3.5395112e+00   2.4793513e+00   2.1899795e+00   3.2138104e+00  -2.2285094e+00   1.4865940e+00   2.4808127e+00   8.0354128e-01   3.1051857e+00   2.1711606e+00   3.8976805e-01  -1.3398693e+00
  -1.5497938e+00   2.0734186e-01  -1.4638354e+00  -1.9285311e+00  -1.5212275e-01   2.0361885e-02  -9.1450734e-01  -8.7096825e-01   1.0762206e+00  -1.7089213e+00  -1.5816273e+00  -2.5700397e+00  -2.0460924e+00  -4.0691470e+00   1.6278137e+00  -2.1317148e+00  -1.8735350e+00  -4.0933858e-01   1.3446216e+00  -1.7631903e+00   2.0298934e+00   5.2570890e+00   1.6930939e+00   1.9794378e+00  -3.2343753e+00   2.3056792e+00  -2.4884838e+00   1.4892443e+00   9.3355634e-01  -1.6669960e+00   2.7150002e+00   5.5276733e+00   3.8134101e+00   1.2617094e+00   5.6155737e+00   4.6416097e+00  -3.0343246e+00  -4.1451233e+00  -4.3606653e-01  -2.0493424e+00   6.4469443e+00  -1.6433914e+00   1.6149168e+00   3.1431809e+00   7.2866806e-01   6.1175377e-01   2.3996886e+00   3.1628637e+00  -3.7939420e+00  -5.2616857e-01  -3.3430396e+00   6.4811261e-01  -3.8075215e+00  -8.8919791e-01  -3.9711386e+00   5.0011023e-01  -1.3897154e+00   4.0040038e-01  -4.9523948e-01   1.0512440e+00  -2.3330417e+00  -6.3600031e-01  -3.4040889e-01  -1.4633372e-02  -3.4054019e+00   9.5974898e-01   5.6548906e+00   2.9017588e+00  -9.5628494e-01  -1.8030595e+00   2.8098190e-01   7.1355649e+00   5.5578901e+00   1.1523725e+00   7.0735405e+00   9.2023070e+00   1.5072873e+00  -5.2272235e-01   4.2678345e+00   2.9689227e+00   2.9345969e+00   4.5252044e+00  -1.8675331e+00   2.3415892e+00   2.8103123e+00   1.5324171e+00   2.9507624e+00   2.2190657e+00   2.5904296e-01  -1.5684507e+00
  -1.5497742e+00  -2.9292112e-02  -1.2282856e+00  -2.0803139e+00  -6.7055829e-01  -3.1130831e-01  -4.9640164e-01  -7.1244599e-01   6.5748779e-01  -1.7328399e+00  -1.2578308e+00  -3.1276774e+00  -2.0362318e+00  -4.3220897e+00   1.4558760e+00  -2.1667410e+00  -1.8124117e+00  -5.4917430e-01   1.6299349e+00  -1.5217173e+00   2.7322688e+00   5.1728727e+00   1.8440399e+00   2.0433645e+00  -2.5491039e+00   2.0277673e+00  -2.6280335e+00   8.5375742e-01   1.2762783e+00  -1.3285047e+00   3.4605088e+00   5.8180291e+00   4.2295696e+00   1.4009079e+00   5.3722293e+00   4.0317488e+00  -3.3505804e+00  -5.1566988e+00   3.7254242e-02  -2.3472515e+00   6.8605739e+00  -1.3166218e-01   1.6594600e+00   2.8849254e+00   8.4021176e-01   5.4612434e-01   2.7049622e+00   3.6618332e+00  -3.4768709e+00  -4.9919191e-01  -2.6386940e+00   1.0452249e+00  -3.3755030e+00  -1.4135957e+00  -3.2840244e+00   2.9894565e-01  -1.4468733e+00  -3.0828096e-03  -1.7622967e-01   1.3079396e+00  -2.3493115e+00  -4.6019632e-01  -2.2252830e-01   4.9232365e-01  -3.4640022e+00   7.2377601e-01   5.5358551e+00   2.7641298e+00  -1.5037072e+00  -2.1350662e+00   3.0305177e-01   7.1926343e+00   5.9871775e+00   1.9405918e+00   7.9040429e+00   9.5430153e+00   1.6931043e+00  -1.0471746e-01   3.7138064e+00   2.8031559e+00   3.3835367e+00   4.8595279e+00  -1.9414038e+00   2.8798923e+00   3.2370093e+00   1.5585988e+00   2.7358406e+00   1.7286107e+00  -3.3935643e-01  -1.8616193e+00
  -1.9001823e+00  -8.2741293e-01  -1.1775194e+00  -1.5951645e+00  -7.7032870e-01   3.3123738e-01  -3.3156110e-01  -4.5973804e-01   9.5779436e-01  -1.4452077e+00  -1.7461265e+00  -2.6447003e+00  -2.2661177e+00  -3.7912393e+00   1.2895558e+00  -2.0149746e+00  -2.5178169e+00  -1.3559847e+00   4.9428587e-01  -2.3742531e+00   2.6166257e+00   5.3186822e+00   2.0317354e+00   2.1915132e+00  -2.4273085e+00   2.4893897e+00  -2.6365323e+00   1.3561793e+00   1.2733747e+00  -2.6543816e+00   3.0140063e+00   5.6833256e+00   3.3259971e+00   5.5974437e-01   5.2230682e+00   4.0808145e+00  -2.2064019e+00  -4.6927864e+00  -3.6340530e-01  -2.5779032e+00   7.7175466e+00  -8.7468927e-01   3.6047590e+00   3.8929142e+00   3.3524790e+00   1.3603348e+00   4.6079057e+00   4.7401395e+00  -1.6344469e+00  -2.4375986e-01  -1.8372246e+00   1.1874991e+00  -1.8104722e+00   8.0720978e-02  -3.0151502e+00   1.0148726e+00  -1.9332683e+00  -8.9077567e-01  -5.3721039e-01   6.3753763e-01  -2.4991676e+00  -4.0561558e-01  -8.0645872e-02   7.9677950e-02  -3.0137092e+00   6.9945088e-01   5.6814695e+00   2.0195747e+00  -2.2090220e+00  -2.8386701e+00   1.6676075e-01   7.2034698e+00   6.2253102e+00   1.1279704e+00   8.2667957e+00   8.9082155e+00   2.7942794e+00  -2.2030605e-01   1.2586441e+00  -9.5596119e-02   1.7795264e+00   2.9022860e+00  -2.1218277e+00   2.3713130e+00   2.8269984e+00   1.9058233e+00   2.9085565e+00   2.8179131e+00   2.6690835e-01  -1.6746768e+00
  -2.5539512e+00  -1.5350959e-01  -1.1609805e+00  -1.1815755e+00  -8.3039395e-01   8.7302541e-01  -1.1814314e+00  -4.8014247e-01   1.1572065e+00  -9.4923010e-01  -2.2491076e+00  -9.4487368e-01  -2.0344881e+00  -3.2267383e+00   1.4376472e+00  -1.2137827e+00  -3.3902413e+00  -1.3748278e+00   6.9530688e-02  -2.4848074e+00   2.4798465e+00   6.3955027e+00   2.1168636e+00   2.7762304e+00  -2.9005402e+00   3.4184531e+00  -2.7806904e+00   2.2984735e+00   1.3165418e+00  -3.4599361e+00   1.9302973e+00   6.1903898e+00   1.9881841e+00   1.0482302e-01   4.8683591e+00   3.3607429e+00  -2.2116948e+00  -4.2073245e+00  -1.4001558e+00  -2.7823278e+00   8.3079062e+00  -2.2511889e+00   2.3147141e+00   3.4489474e+00   2.8089099e+00   4.6473328e-01   2.2994235e+00   3.5728192e+00  -2.0180388e+00   1.3769405e-01  -2.1998587e+00   2.0871381e+00  -1.9672759e+00   1.0744533e+00  -4.4278351e+00   1.5286963e+00  -2.4691468e+00  -6.6533982e-01  -1.9043336e+00   1.1571834e+00  -2.8692309e+00   9.0825916e-01  -4.2165534e-01   5.1645337e-04  -2.1213939e+00   2.0501549e+00   5.0164358e+00   1.1523993e+00  -1.9509781e+00  -2.7173525e+00   1.8176869e-01   9.2892647e+00   6.5148500e+00   7.2436161e-01   9.3158240e+00   1.0525739e+01   2.6491314e+00  -8.1401052e-01  -1.1115843e+00  -1.9883084e+00  -4.9494967e-02   1.7579715e+00  -3.2699670e+00   2.3990943e+00   1.8243804e+00   2.2058760e+00   2.8007803e+00   3.6088861e+00   1.3982119e+00  -4.1930160e-01
  -2.0458024e+00  -8.7737577e-03  -5.7066430e-01  -1.3572371e+00  -1.5424556e+00   1.8637949e-01  -2.9374082e-01  -3.4320750e-01   7.0844129e-01  -1.2152052e+00  -1.5351724e+00  -1.5916586e+00  -1.6594173e+00  -3.3575291e+00   1.5112509e+00  -1.1782866e+00  -2.7299090e+00  -1.3243284e+00   1.1145370e+00  -1.8935587e+00   3.0820007e+00   5.9516653e+00   2.6819392e+00   2.8099129e+00  -1.9535651e+00   2.7970019e+00  -2.7456262e+00   1.2077756e+00   1.7210098e+00  -2.5690425e+00   3.3875653e+00   6.8255836e+00   3.0146556e+00   1.9717850e-01   4.4136201e+00   2.1791448e+00  -2.6502201e+00  -5.5795023e+00  -8.2666325e-01  -3.0328957e+00   7.9643319e+00   3.5070351e-01   2.5145060e+00   3.0479872e+00   2.4464634e+00  -1.3815468e-01   2.5874979e+00   3.8281782e+00  -2.1437464e+00  -2.8978989e-01  -1.8536790e+00   1.9152604e+00  -2.0973440e+00  -3.0894092e-01  -3.5550228e+00   5.7625452e-01  -2.1525329e+00  -1.0471572e+00  -1.6537356e+00   6.8523604e-01  -2.8768873e+00   1.0425425e+00  -2.3491122e-01   8.0424822e-01  -2.7841143e+00   1.7173903e+00   3.9066950e+00   5.5633992e-01  -1.8274276e+00  -2.9377437e+00   7.1349597e-01   8.5333423e+00   6.4293165e+00   1.7331591e+00   9.8366556e+00   1.0430990e+01   2.6092687e+00  -3.3358774e-01  -3.5810645e-01  -7.6059340e-01   1.2643110e+00   3.0937899e+00  -2.6085897e+00   2.4882022e+00   1.9651658e+00   1.9924613e+00   1.6617950e+00   2.0551291e+00   4.8987897e-01  -9.4343508e-01
  -1.7927659e+00  -7.9507513e-01  -2.5488131e-01  -1.2875368e+00  -1.5347290e+00   2.3189669e-01   2.5980520e-01  -2.2070219e-02   5.4859861e-01  -7.9623420e-01  -1.2899732e+00  -2.0417077e+00  -1.2435331e+00  -3.0291260e+00   1.1782207e+00  -1.0424045e+00  -2.5009361e+00  -1.8148863e+00   1.3727457e+00  -1.6865966e+00   3.3460010e+00   5.5190447e+00   2.5106116e+00   2.7172402e+00  -1.5375904e+00   2.2623921e+00  -2.5440992e+00   8.7589466e-01   1.7006193e+00  -2.5080473e+00   3.4378625e+00   6.4105773e+00   2.7457100e+00   2.2588426e-01   3.6299056e+00   1.1199919e+00  -2.3944193e+00  -5.7867676e+00  -1.0262156e+00  -3.4456407e+00   7.7401008e+00   1.4402118e+00   8.8748243e-01   1.3500599e+00   1.7969559e+00  -1.1169496e+00   1.1605787e+00   2.5218493e+00  -1.2528253e+00  -5.0771094e-01  -1.2003252e+00   2.1253518e+00  -1.9637649e+00  -1.1388012e+00  -3.2005232e+00   9.4195550e-02  -2.3966628e+00  -1.8238105e+00  -6.2953985e-01   8.6946560e-01  -2.4649288e+00   1.3626990e+00   1.1044724e-01   9.8655371e-01  -1.7771958e+00   1.5849161e+00   4.3891301e+00   2.9640468e-01  -1.6658796e+00  -2.8582265e+00   5.0671806e-01   8.1224948e+00   5.8142467e+00   2.1372762e+00   9.2301961e+00   9.2652858e+00   2.7780942e+00   3.2210723e-01  -1.6695645e+00  -2.1124089e+00   1.0976701e+00   2.3097648e+00  -3.0400919e+00   2.0647517e+00   1.8492548e+00   1.5421302e+00   1.3064810e+00   1.3148062e+00   1.0933018e-01  -7.5927416e-01
  -1.3961405e+00  -4.7974531e-02   1.8815132e-01  -1.0064870e+00  -2.0571527e+00  -2.4844602e-01   6.9639957e-01   4.5032371e-02   3.3464591e-01  -1.2677788e+00  -5.7798098e-01  -1.0681871e+00  -6.0622694e-01  -2.4694633e+00   1.6943129e+00  -5.2464606e-01  -1.7880281e+00  -1.0397179e+00   2.0190816e+00  -1.2965582e+00   3.2694367e+00   5.9009355e+00   3.1767482e+00   2.8823871e+00  -1.2145411e+00   2.2452018e+00  -2.6680458e+00   5.7221146e-01   2.1664380e+00  -2.1152158e+00   3.7036112e+00   6.8205045e+00   2.9970037e+00  -2.5664405e-01   3.5949389e+00  -4.3513799e-01  -1.7182764e+00  -6.6830779e+00  -4.9493389e-01  -3.6034428e+00   7.9294444e+00   2.6244332e+00   6.2423195e-01   4.1516709e-01   8.7038156e-01  -2.3752015e+00   4.8379835e-01   1.4857881e+00  -2.2843250e+00  -1.5134374e+00  -1.8416478e+00   1.4740903e+00  -2.1628877e+00  -1.7665910e+00  -2.9881438e+00  -9.4500827e-01  -1.8869446e+00  -1.8398563e+00  -1.2599702e+00  -2.9981294e-01  -2.9421926e+00   1.7989293e+00   1.2021301e-01   1.7097230e+00  -2.4480030e+00   2.0856139e+00   2.6923506e+00  -1.0585566e+00  -1.2631748e+00  -3.1231518e+00   1.1247477e+00   8.4957711e+00   6.3103582e+00   2.0873473e+00   1.0409751e+01   1.0072823e+01   3.0376388e+00  -7.6619189e-01  -3.9629738e-01  -9.5043769e-01   1.8460806e+00   3.6384695e+00  -2.2735416e+00   2.4475941e+00   1.6809098e+00   1.8821786e+00   8.0111871e-01   1.0771264e+00   9.5342199e-02  -5.1247352e-01
  -1.2587950e+00  -3.8677540e-01   2.6321570e-01  -1.0926003e+00  -2.1537907e+00  -3.1321450e-01   8.1688072e-01   1.1664077e-01  -1.8129329e-02  -1.0113969e+00  -3.0669650e-01  -1.6708829e+00  -5.6019459e-01  -2.5228433e+00   1.0853063e+00  -7.7066757e-01  -1.8877700e+00  -1.3598095e+00   2.0137221e+00  -9.8939861e-01   3.3421756e+00   4.8952013e+00   2.5655402e+00   2.4651418e+00  -6.9424739e-01   1.6753308e+00  -2.1665061e+00   7.3955145e-02   1.9868217e+00  -1.8866449e+00   3.4188012e+00   5.8625995e+00   2.6425187e+00  -1.3576990e-01   3.1328161e+00  -5.4345103e-01  -1.7673926e+00  -6.4128112e+00  -5.7976659e-01  -3.6308775e+00   6.7927342e+00   2.7000583e+00   4.4403691e-02  -1.1207659e-01   3.4362095e-01  -2.4922708e+00  -7.6247337e-02   1.3617788e+00  -1.8873753e+00  -1.2099231e+00  -1.1258369e+00   1.8880581e+00  -1.9382806e+00  -2.3056229e+00  -2.5770000e+00  -1.0647983e+00  -2.1038912e+00  -2.2233462e+00  -6.1355488e-01   5.9673208e-01  -2.2188281e+00   2.3353858e+00   1.2223513e-01   2.0532460e+00  -1.5562029e+00   1.4688426e+00   2.7127543e+00  -1.0059897e+00  -1.3059551e+00  -2.9933439e+00   1.1033574e+00   7.4294367e+00   5.5253012e+00   2.5514508e+00   9.4658011e+00   9.1069282e+00   3.3470842e+00   2.7841037e-01  -2.0554182e+00  -1.4809383e+00   1.4902463e+00   2.9524729e+00  -2.1267504e+00   1.8551566e+00   1.4975547e+00   1.2099385e+00  -7.4411442e-02   1.0108048e-01  -2.8516805e-01  -4.7820358e-01
  -1.1597407e+00  -8.5268175e-01   4.2141272e-01  -5.2137548e-01  -1.7262025e+00   5.1888500e-02   1.0590007e+00   3.7223249e-01   3.5336070e-01  -6.8158245e-01  -2.3088456e-02  -7.1732095e-01   1.0593465e-01  -1.5036379e+00   1.2681523e+00  -2.1481820e-01  -1.5603572e+00  -1.4604843e+00   1.6803476e+00  -1.2386256e+00   2.5201237e+00   4.9708427e+00   2.5631605e+00   2.4068270e+00  -9.0640140e-01   1.7232772e+00  -1.9284992e+00   5.0351387e-01   1.9182471e+00  -2.4526029e+00   2.3337305e+00   5.2035863e+00   1.7131816e+00  -8.3745599e-01   2.5447759e+00  -1.8177204e+00  -2.7199035e-01  -5.8615950e+00  -1.0548719e+00  -3.8311861e+00   6.9303901e+00   2.3299477e+00  -3.5220911e-01  -1.2518634e+00   7.0616945e-01  -3.2676448e+00  -6.6748509e-01  -2.2063409e-01  -8.7928171e-01  -1.9561019e+00  -1.2916786e+00   1.3507508e+00  -1.3591997e+00  -1.6279738e+00  -2.6541529e+00  -1.3436681e+00  -2.2134174e+00  -2.8622649e+00  -5.9299403e-01  -6.5950213e-01  -2.4593580e+00   2.4083605e+00   2.0883089e-01   1.8349193e+00  -1.3920691e+00   1.5964764e+00   2.3338642e+00  -2.2746751e+00  -7.2031376e-01  -2.9060429e+00   1.1008779e+00   7.4605762e+00   5.1297656e+00   1.5195126e+00   8.9704434e+00   8.0833538e+00   4.1680116e+00  -6.9347177e-01  -2.9328089e+00  -3.1082849e+00   5.3719821e-01   1.8157344e+00  -2.1113753e+00   1.1586140e+00   8.0676949e-01   1.2045257e+00  -9.1144945e-02   4.2284312e-01   1.5661779e-01   2.5170617e-01
  -8.1209363e-01  -2.4644322e-01   3.7105033e-01  -2.7875973e-01  -1.6946461e+00   2.9510996e-01   9.8815556e-01   3.0458183e-01   4.4777986e-01  -9.6574000e-01  -7.7425221e-02   6.9042094e-02   2.8239095e-01  -1.0187354e+00   1.4673021e+00  -2.0685638e-01  -1.4030201e+00  -1.1347468e+00   1.6941704e+00  -1.4452623e+00   1.7984754e+00   4.9674682e+00   2.2207086e+00   2.0984321e+00  -1.4434832e+00   1.8319294e+00  -1.7325794e+00   1.1583698e+00   1.9505601e+00  -2.8816593e+00   1.1402371e+00   4.6153375e+00   1.3335561e+00  -1.3733299e+00   3.1899962e+00  -2.4106515e+00   5.7417364e-01  -6.0235639e+00  -1.0368617e+00  -3.9283800e+00   6.9984616e+00   1.3834374e+00  -1.6279123e-01  -1.5210057e+00   6.9650787e-01  -3.6494238e+00  -2.7717415e-01  -5.5110484e-01  -1.1537178e+00  -2.1810427e+00  -1.7010529e+00   1.0535006e+00  -1.7856794e+00  -1.7162946e+00  -2.8419284e+00  -1.5765559e+00  -1.8458931e+00  -2.5014816e+00  -8.8659001e-01  -1.0370357e+00  -2.1603602e+00   2.6116102e+00   2.6322384e-01   2.0428565e+00  -1.5785154e+00   1.8985946e+00   1.6923106e+00  -3.0521750e+00  -8.2133784e-02  -2.9608728e+00   1.4096137e+00   7.2615632e+00   5.0046121e+00   4.8563503e-01   8.8321349e+00   8.0761302e+00   4.4829649e+00  -2.0507193e+00  -2.8649536e+00  -3.4668211e+00   2.7692062e-01   2.0349265e+00  -1.7349862e+00   1.0591764e+00   4.6122288e-01   1.4093206e+00  -2.6618258e-01   8.0644618e-01   5.5892255e-01   5.8936096e-01
  -3.8417455e-01  -1.0959939e+00   7.6711234e-01  -1.0485022e-01  -1.4987624e+00   1.3860665e-01   1.5141023e+00   5.5401175e-01   8.8878207e-02  -7.0479620e-01  -2.6426708e-01  -9.5462887e-01   1.5540932e-01  -1.0072366e+00   8.8805142e-01  -3.0236764e-01  -1.3068093e+00  -1.6604636e+00   2.0200977e+00  -1.0395463e+00   1.6136239e+00   3.8886547e+00   2.4075091e+00   1.9372863e+00  -6.7471118e-01   1.0614548e+00  -1.1831791e+00   3.1016673e-01   1.0796237e+00  -2.8166306e+00   1.6576104e+00   3.8819073e+00   1.3864831e+00  -1.1784331e+00   2.2680775e+00  -2.4263313e+00   8.9532742e-01  -5.5055314e+00  -1.2243068e+00  -3.9796608e+00   5.4095698e+00   2.1031900e+00  -9.8616038e-01  -2.2202191e+00  -8.8642893e-02  -4.0285242e+00  -1.1550991e+00  -1.1986512e+00  -5.9523456e-01  -2.4040579e+00  -1.0422669e+00   6.5668924e-01  -1.5241422e+00  -2.6828246e+00  -2.1962620e+00  -2.3470478e+00  -1.9138570e+00  -3.3447235e+00  -2.0009079e-01  -1.2037477e+00  -1.8014387e+00   1.9413199e+00   6.1008015e-01   1.7976381e+00  -1.1415016e+00   1.0592998e+00   1.7449478e+00  -2.7470429e+00   6.1462888e-02  -2.6812549e+00   1.3704960e+00   5.5779475e+00   3.6726618e+00   1.0985315e+00   7.2329382e+00   6.1622609e+00   5.1316658e+00  -4.2729707e-02  -3.6735816e+00  -3.5199712e+00   2.8376487e-01   9.6280583e-01  -1.6707099e+00  -3.7334959e-01   1.8016918e-01   3.6495865e-01  -1.0583146e+00  -3.3710541e-01   6.0633029e-02   2.4437347e-01
   1.7514511e-01  -5.1141401e-01   8.6246832e-01  -1.0259464e-01  -1.4059994e+00  -8.2543858e-02   1.7588483e+00   5.3359520e-01   3.4637183e-01  -8.5360373e-01   3.2717576e-01  -5.2742347e-01   9.3644548e-01  -6.7009078e-01   1.1927838e+00  -2.9611746e-01  -5.6519955e-01  -1.2048667e+00   2.3661090e+00  -7.0917295e-01   1.5113014e+00   3.6408532e+00   2.1420050e+00   1.6345248e+00  -9.5413707e-01   7.0302404e-01  -1.0421387e+00   1.7930090e-01   1.2111189e+00  -2.4049199e+00   1.1173499e+00   3.3470551e+00   1.2171281e+00  -1.2284098e+00   2.1757574e+00  -3.5118572e+00   1.0728434e+00  -5.7307749e+00  -1.1115913e+00  -4.0778787e+00   4.9909391e+00   2.3470554e+00  -1.7259676e+00  -3.3473434e+00  -8.7186987e-01  -4.8733951e+00  -1.8190903e+00  -2.3981758e+00  -8.3391060e-01  -2.9250589e+00  -1.4356032e+00   2.8482866e-01  -2.1860491e+00  -3.2943196e+00  -2.1823909e+00  -3.0982855e+00  -1.3973392e+00  -3.0293626e+00   1.3072355e-01  -1.5373824e+00  -1.3847680e+00   2.4144829e+00   6.9525336e-01   2.2841191e+00  -1.0431468e+00   1.2542038e+00   9.4381605e-01  -3.3282610e+00   8.5893782e-01  -2.2439079e+00   1.6213966e+00   4.8644261e+00   3.3086220e+00   7.9452170e-01   6.6395086e+00   5.6279110e+00   4.6760965e+00  -9.4125366e-01  -2.7167324e+00  -2.9288371e+00   7.5685863e-01   1.7104484e+00  -1.0441403e+00  -6.0441978e-01  -1.0301974e-01   3.5050849e-01  -1.5541318e+00  -1.0487531e+00  -9.7358577e-04   5.1076385e-01
   7.3323097e-02  -6.2412903e-01   7.8811446e-01   2.0313048e-01  -9.0772795e-01   1.9631382e-01   1.2670031e+00   5.3729370e-01   3.4489338e-01  -4.0613008e-01   2.0476534e-01  -2.1655242e-01   1.0858331e+00  -4.2636784e-01   7.7433514e-01  -1.1510271e-01  -9.5105362e-01  -1.2614882e+00   1.9126763e+00  -5.0240067e-01   9.4473034e-01   2.9788787e+00   1.5846438e+00   1.3983278e+00  -9.2210516e-01   6.2008433e-01  -3.2080659e-01   4.1001811e-01   5.4296557e-01  -2.6133389e+00  -1.9275135e-01   2.1282427e+00   1.3442576e-01  -1.1033956e+00   1.8672831e+00  -2.9746619e+00   1.4073290e+00  -4.1603731e+00  -1.6471373e+00  -3.7692442e+00   3.7939882e+00   9.6585941e-01  -2.6983235e+00  -3.6869448e+00  -1.5567939e+00  -4.9309916e+00  -3.1887819e+00  -3.2677266e+00  -8.0718461e-01  -2.7140266e+00  -1.4308938e+00   4.5814701e-01  -2.0000499e+00  -2.6637321e+00  -2.6392516e+00  -2.8816644e+00  -1.6053566e+00  -3.1233652e+00  -4.4425517e-02  -9.7010681e-01  -1.0966736e+00   2.5265549e+00   5.0134352e-01   1.8214960e+00  -3.1696107e-01   9.1747901e-01   7.6799178e-01  -3.1538044e+00   1.2426152e+00  -1.5978684e+00   1.5033887e+00   4.2461242e+00   2.3127073e+00   6.7616194e-01   5.1924837e+00   4.6328338e+00   4.9633178e+00  -2.5688027e-01  -4.5584369e+00  -3.6587672e+00  -5.7847317e-01   2.3859962e-01  -1.1843846e+00  -1.5975555e+00  -7.5071401e-01  -3.2279723e-01  -1.8869660e+00  -1.3217457e+00   4.3665253e-01   1.1265554e+00
  -1.4136113e-02  -5.8995669e-01   4.6610991e-01   3.6881962e-01  -5.0066611e-01   3.9776218e-01   7.1523536e-01   4.4426099e-01   3.8449887e-01  -1.0192807e-01   2.3095484e-01  -3.1482075e-01   8.8486895e-01  -6.1333573e-01   3.4467783e-01  -3.8710925e-01  -1.1466355e+00  -1.2495139e+00   1.2255458e+00  -4.6951306e-01   1.0821426e-01   2.1500504e+00   8.3563194e-01   1.0200218e+00  -1.0476071e+00   5.9771265e-01   2.1481755e-01   6.5049907e-01  -5.1021897e-02  -2.7538416e+00  -1.5995370e+00   8.9084931e-01  -6.2511032e-01  -9.0971365e-01   2.5281087e+00  -2.0890784e+00   1.3735249e+00  -2.9602223e+00  -1.8351915e+00  -3.3168374e+00   2.5280876e+00  -6.5059978e-01  -2.3475423e+00  -3.1967030e+00  -1.2153852e+00  -4.3837130e+00  -3.1920168e+00  -3.0909514e+00  -4.1406012e-01  -2.4080016e+00  -1.4004359e+00   5.1598126e-01  -1.8010091e+00  -2.0523554e+00  -2.7130744e+00  -2.5306138e+00  -1.5051296e+00  -2.8122919e+00  -6.5202158e-02  -3.3347132e-01  -6.4240828e-01   2.5967556e+00   2.6578483e-01   1.5119698e+00   2.9144783e-02   6.9609990e-01   7.6385198e-01  -2.8323089e+00   1.4534602e+00  -1.0549892e+00   1.3800356e+00   3.4363712e+00   1.3298116e+00   1.9000487e-01   3.5587477e+00   3.7820534e+00   5.1178991e+00  -1.3378106e-01  -5.7430551e+00  -4.0221574e+00  -1.3441632e+00  -6.7449606e-01  -1.1918101e+00  -2.2668700e+00  -1.0662420e+00  -7.1952055e-01  -2.2226664e+00  -1.4716043e+00   4.6851323e-01   1.2000010e+00
   6.2864447e-01  -1.4245395e-01   9.0576828e-01   7.4541330e-01  -6.2065129e-01   1.6579149e-03   1.2663109e+00   4.7332505e-01   4.5443120e-02  -7.9043753e-01   3.1643719e-01  -2.1225297e-01   1.1083737e+00  -6.3168224e-01   5.9992290e-01  -2.1292360e-01  -4.3859775e-01  -5.2084407e-01   2.0226109e+00  -2.1986583e-01  -1.8979563e-01   2.1270082e+00   1.4071951e+00   1.2263779e+00  -8.0179682e-01   5.9736402e-01   4.1103148e-01   6.2816809e-01  -2.3933187e-02  -2.4837018e+00  -1.6441220e+00   9.7057388e-01   5.2687278e-02  -9.4236400e-01   3.2901893e+00  -2.3945762e+00   1.9520673e+00  -3.2390861e+00  -9.9658810e-01  -3.0856663e+00   2.4740736e+00   4.4458221e-02  -2.0721562e+00  -3.4682898e+00  -1.6630590e+00  -4.8793522e+00  -2.5345134e+00  -3.5951606e+00  -1.1339041e+00  -3.4346453e+00  -2.1295167e+00  -7.0233403e-01  -2.4580340e+00  -2.6399457e+00  -2.3586679e+00  -3.4599387e+00  -7.0915867e-01  -2.6019094e+00  -4.7577859e-01  -1.8327981e+00  -1.2822382e+00   1.1393720e+00   4.0484937e-01   1.1759601e+00  -1.7828161e+00   5.9444462e-01  -2.3313246e-01  -3.2188597e+00   2.4046715e+00  -7.8839119e-01   1.5839406e+00   2.7485101e+00   1.1946142e+00   1.0035253e-02   3.3566349e+00   3.3140119e+00   5.3206690e+00  -9.1465539e-01  -3.6974611e+00  -2.1890322e+00  -3.5881381e-01   7.0384217e-01  -3.9727333e-01  -2.1146164e+00  -1.1425405e+00  -7.8842811e-01  -2.0988211e+00  -1.7618080e+00   2.5184842e-01   9.3247770e-01
   9.7362017e-01   1.0489693e-01   6.5653976e-01   3.6779544e-01  -2.0173460e-01  -4.7039592e-02   1.1026631e+00   3.5225068e-01   3.9800203e-01  -5.9949578e-01   1.6127444e-01  -6.9911376e-01   1.1523250e+00  -7.6560019e-01   5.2311957e-01  -6.4345985e-01  -4.3086366e-01  -7.8846448e-01   1.9305430e+00   3.4210326e-02  -6.7633994e-02   1.4647348e+00   8.0703097e-01   6.6041564e-01  -1.0486290e+00   3.2541611e-02   6.8219475e-01   1.9241781e-01  -5.9202316e-01  -2.3132314e+00  -1.7195356e+00   3.3123438e-01  -1.2576200e-01  -5.6527269e-01   2.7416602e+00  -2.2574628e+00   1.3353466e+00  -3.1335337e+00  -1.1402448e+00  -3.0435357e+00   1.4295461e+00  -2.1166682e-01  -2.4697489e+00  -3.3563533e+00  -1.9007773e+00  -4.4849645e+00  -2.6346440e+00  -3.2978972e+00  -9.2180656e-01  -2.8554898e+00  -1.8159180e+00  -3.8307333e-01  -2.7578031e+00  -2.8966487e+00  -2.2466977e+00  -3.4528232e+00  -4.3451434e-01  -2.1810556e+00   1.0079708e-01  -1.0621814e+00  -2.5840487e-01   1.4874592e+00   5.0179225e-01   1.4010182e+00  -9.6741382e-01   2.6817000e-01  -1.6237418e-01  -2.5484790e+00   2.4332401e+00  -2.5019598e-01   1.5835802e+00   1.3142166e+00   4.0704495e-01   1.1356111e-01   2.0888449e+00   2.4545329e+00   4.6149627e+00  -2.7727713e-01  -3.5719621e+00  -2.1758175e+00  -2.5676651e-01   3.3720242e-01  -1.0644218e-01  -2.9800070e+00  -1.2412832e+00  -1.2073262e+00  -2.7349852e+00  -2.6585741e+00   1.4754998e-01   7.2004349e-01
   1.2733105e+00  -8.6730419e-02   7.5329466e-01   2.1940044e-01   1.0133730e-01  -3.6393557e-01   1.2162050e+00   3.8377442e-01   2.3741955e-01  -3.8597869e-01   4.5424683e-01  -1.5539712e+00   1.3994408e+00  -1.0699945e+00   1.7168504e-01  -7.4783778e-01  -2.3217535e-01  -8.1915529e-01   2.1474685e+00   6.7013759e-01   1.9098751e-01   3.4957630e-01   4.4742028e-01   3.3927155e-01  -4.5851875e-01  -6.7523665e-01   1.3315339e+00  -4.9450688e-01  -1.0500433e+00  -1.5503711e+00  -1.6184484e+00  -3.8043615e-01  -5.4439309e-02   1.9358792e-01   2.4962918e+00  -1.6429478e+00   7.2481151e-01  -2.5511708e+00  -8.1347578e-01  -2.6909997e+00   9.2570099e-02   5.3030988e-01  -3.2913644e+00  -3.6385224e+00  -2.6650041e+00  -4.3124921e+00  -3.2823549e+00  -3.4435221e+00  -9.3148875e-01  -2.6977736e+00  -1.5032471e+00  -3.0437067e-01  -2.7448799e+00  -3.1988952e+00  -1.8740348e+00  -3.5871818e+00  -2.1456156e-01  -2.1812138e+00   6.9194430e-01  -4.1265421e-01   1.8925488e-01   1.1539356e+00   5.0874718e-01   1.2242762e+00  -7.1785943e-01  -5.3066238e-01  -1.9933202e-01  -1.6741563e+00   2.5858986e+00   4.4680434e-01   1.4441267e+00  -2.5207805e-01  -6.1496010e-01   1.0646894e+00   5.4270476e-01   1.0788041e+00   4.1114368e+00   9.5994828e-01  -3.6927682e+00  -1.3946901e+00  -2.2063941e-02   2.1391258e-01   1.7482707e-01  -3.5495331e+00  -1.1535515e+00  -1.9624017e+00  -3.2240739e+00  -4.0497644e+00  -3.2602921e-01   4.8933509e-01
   1.4090997e+00   2.2679513e-01   7.1026899e-01   4.9900793e-02   1.2326147e-01  -8.1553398e-01   1.0612486e+00   2.6863449e-01  -6.3997933e-02  -3.9626606e-01   8.0079438e-01  -2.2244738e+00   1.3425500e+00  -1.6565811e+00  -1.1317952e-01  -9.3185930e-01  -1.2262206e-01  -5.0979121e-01   2.2153036e+00   1.2696481e+00   3.4194120e-01  -4.4630613e-01   1.6478989e-01   1.3383806e-01   1.1715182e-01  -1.0224451e+00   1.7917353e+00  -1.1135746e+00  -1.3346272e+00  -7.1439375e-01  -1.5586075e+00  -7.7632220e-01   1.7386061e-01   9.4924866e-01   2.8802271e+00  -7.3166763e-01  -2.1595387e-01  -2.1396180e+00  -2.1219981e-01  -2.0819742e+00  -1.1675989e+00   9.0681631e-01  -3.2033630e+00  -3.0902262e+00  -3.0525139e+00  -3.7249428e+00  -3.2239518e+00  -2.8071546e+00  -1.3995035e+00  -2.4127207e+00  -1.4771572e+00  -2.5217648e-01  -2.8252225e+00  -3.2802728e+00  -1.4999103e+00  -3.5650613e+00   1.9524021e-01  -1.7158597e+00   7.0610907e-01   2.8198773e-01   4.1217645e-01   9.3779298e-01   2.8505652e-01   1.1991808e+00  -9.6774184e-01  -1.0333193e+00  -6.1132422e-01  -8.5577205e-01   2.5330197e+00   1.0090075e+00   1.4097178e+00  -1.3405183e+00  -1.2252550e+00   1.8498923e+00  -4.1608410e-01   6.0331085e-01   3.5192731e+00   1.7570204e+00  -3.2316205e+00   1.5403610e-01   5.1776254e-01   7.4760893e-01   6.7498722e-01  -3.5995141e+00  -9.1281465e-01  -2.4096900e+00  -3.7182862e+00  -5.1519114e+00  -8.4601283e-01   7.4697777e-02
   1.3091351e+00  -1.3751648e-01   1.7649441e-01  -2.2830059e-01   8.0663908e-01  -6.3213748e-01   8.2106092e-01   1.7871148e-01   4.0155023e-01   4.8017694e-02   8.2547044e-01  -2.8615744e+00   1.1389817e+00  -1.7961524e+00  -3.2522364e-01  -1.2129077e+00  -3.6312107e-01  -1.0539416e+00   1.1651339e+00   9.7800905e-01  -9.9377547e-03  -1.1467732e+00  -7.5908982e-01  -6.0163762e-01   4.3683907e-02  -1.3356137e+00   2.3054229e+00  -1.2490685e+00  -1.8945348e+00  -7.7292061e-01  -2.2216898e+00  -1.7732559e+00  -2.9150942e-01   1.1298907e+00   2.8361465e+00  -1.4876410e-02  -4.3105737e-01  -1.7216786e+00  -1.1911735e-01  -1.7869431e+00  -1.9989860e+00   4.5892977e-01  -1.5438859e+00  -1.8159737e+00  -8.8977542e-01  -1.8665345e+00  -6.8483014e-01  -9.0371136e-01   2.4730162e-01  -1.4866242e+00  -7.1458298e-01   2.3138750e-02  -1.8080779e+00  -2.0279703e+00  -7.7598241e-01  -2.6081675e+00   2.2024576e-01  -1.5423834e+00   1.2415278e+00   6.8120003e-01   1.1292487e+00   7.8691103e-01   1.4439203e-01   1.1017599e+00  -7.6051761e-01  -1.9845022e+00  -1.8472306e-01  -3.1395856e-01   1.8797955e+00   1.1767835e+00   1.1473046e+00  -2.6916094e+00  -1.9548770e+00   1.3238065e+00  -1.8693878e+00  -5.8130702e-01   3.3722306e+00   1.7770126e+00  -3.7315393e+00  -8.0300363e-01  -1.7419313e-02  -2.0618315e-01   1.0401783e+00  -4.1333004e+00  -5.4899014e-01  -2.4187238e+00  -3.8660808e+00  -5.5497109e+00  -1.0563302e+00  -2.9269373e-01
   1.0404414e+00   3.1621666e-02   5.7756428e-02   9.0145985e-02   1.0978261e+00  -1.1301638e-01   1.7878227e-01   1.2855503e-01   4.6009325e-01   2.2206401e-01  -2.7904104e-01  -2.5567094e+00   6.2326221e-01  -2.0173535e+00  -5.1172156e-01  -1.1056343e+00  -1.1120636e+00  -1.1900272e+00   7.4652955e-01   6.8966281e-01  -1.7849863e-01  -7.5097647e-01  -7.9713329e-01  -9.3711778e-02  -4.1387728e-01  -6.4709668e-01   2.2579847e+00  -4.3402713e-01  -2.2010045e+00  -1.5368434e+00  -3.0122529e+00  -1.5690996e+00  -9.3752463e-01   1.2307279e+00   3.3786158e+00   8.8322030e-01  -7.7811401e-01  -7.7337715e-01  -4.0608549e-01  -1.3626153e+00  -1.7255131e+00  -1.1628961e+00  -1.7568545e+00  -1.0697971e+00  -6.9216174e-01  -1.4824385e+00  -1.2398162e+00  -8.7285280e-01   3.3570783e-01  -8.9967057e-01  -8.4351654e-01   3.4207269e-01  -2.0326509e+00  -1.1372807e+00  -1.5657720e+00  -1.8656990e+00   1.8532885e-01  -9.1753797e-01   5.2743863e-01   1.1793428e+00   9.4173018e-01   2.7300085e-01   2.5436505e-02   5.3500452e-02  -5.9264611e-01  -1.2694254e+00   2.0438170e-01   2.9278387e-01   2.0856127e+00   1.5909100e+00   4.3206892e-01  -2.2656652e+00  -2.2944321e+00   1.0648688e+00  -2.3813859e+00  -5.6219206e-01   2.8270046e+00   1.8999447e+00  -4.4980521e+00  -1.5439160e+00  -8.8265258e-01  -9.8449261e-01   1.8863857e-01  -4.1577400e+00  -1.0713944e+00  -2.4256409e+00  -3.3652721e+00  -4.7434094e+00  -3.9382866e-01  -5.9766457e-02
   8.8155844e-01   4.6283182e-01  -1.2680163e-01   3.8599702e-01   7.8804340e-01  -2.1829664e-01  -1.6503865e-01  -2.0937187e-02  -2.1175824e-01  -5.9571378e-01  -1.4706104e+00  -2.5998608e+00  -8.6805929e-01  -2.6565136e+00  -7.3760559e-01  -1.5072834e+00  -1.5525543e+00  -8.1981101e-01   4.8449314e-01   1.9476570e-01  -8.1734627e-01  -9.5125260e-02  -2.4170300e-01   4.5882422e-01  -4.7988255e-01   1.9133036e-01   1.7432741e+00  -9.4559605e-02  -2.4666300e+00  -2.3546583e+00  -3.0422267e+00  -8.8022357e-01  -3.9083695e-01   7.4138435e-01   5.1006996e+00   1.9911838e+00  -3.6079020e-01  -1.4496030e+00   7.1660615e-01  -9.6308301e-01  -1.4033774e+00  -2.7435248e+00   3.5926113e-01   7.8477669e-01   2.6964909e-01  -5.1904991e-01   1.0423126e+00   9.1290036e-01  -1.8051020e-01  -8.0251275e-01  -1.0990923e+00  -1.1572746e-01  -1.9084112e+00  -5.8792350e-01  -9.8193662e-01  -1.5181840e+00   6.4962044e-01  -2.0035012e-01  -5.6200898e-01   4.4971129e-01   2.8328985e-01  -1.3046207e+00  -1.2827727e-01  -5.9038716e-01  -1.9612803e+00  -6.6582196e-01   3.9684144e-01   5.6181938e-01   1.5111471e+00   1.0762795e+00  -5.7212979e-02  -1.8828987e+00  -1.6299015e+00  -1.5876108e-02  -1.5069036e+00   5.9756897e-01   3.4860443e+00   1.0099730e+00  -3.2172841e+00  -6.7482460e-01  -3.8170410e-01  -5.2425322e-01   9.9777074e-02  -3.2243254e+00  -8.2335618e-01  -2.1183962e+00  -2.2610095e+00  -3.1400091e+00  -4.0141674e-01  -9.5542815e-01
   1.0267468e+00   8.9493750e-01  -3.3115066e-01  -1.1741908e-03   7.4067160e-01  -3.3394911e-01  -2.6243463e-01  -1.6319752e-01  -3.4299751e-02  -8.1264601e-01  -1.5822541e+00  -2.7815847e+00  -9.1227588e-01  -2.9639074e+00  -5.7956138e-01  -1.8124848e+00  -1.4577656e+00  -7.8656063e-01   4.1899891e-01   1.5645636e-01  -2.5517215e-01  -1.3548481e-02  -4.8732131e-01   4.2736012e-01  -7.6203361e-01   1.1870088e-01   1.3197915e+00  -2.5912954e-01  -2.0935368e+00  -2.1384964e+00  -2.6938492e+00  -6.7690639e-01  -2.8788062e-01   8.0541957e-01   5.1228109e+00   1.9005576e+00  -9.5714137e-01  -2.1386588e+00   1.2411959e+00  -9.3780164e-01  -1.0946980e+00  -2.7331559e+00   8.2184537e-01   1.1964592e+00   6.6911457e-01   2.6153785e-04   1.7578712e+00   1.5171132e+00   1.4089964e-01  -3.1141048e-01  -8.2026392e-01   2.4680277e-01  -2.0547364e+00  -5.1175584e-01  -7.6147434e-01  -1.2400474e+00   9.6757607e-01   5.4038039e-01  -2.2734540e-01   9.5247837e-01   7.1936084e-01  -1.0733639e+00  -1.6248349e-01  -3.9514303e-01  -1.6678358e+00  -3.1840925e-01   5.4756362e-01   9.6413763e-01   1.2129786e+00   1.1776656e+00  -5.7375302e-01  -2.3249945e+00  -1.3613796e+00  -8.5022962e-02  -1.4195783e+00   7.1851484e-01   2.3972743e+00   5.3606886e-01  -2.0588232e+00  -2.5225246e-01   2.4412447e-01   2.5467872e-01   2.9329754e-01  -2.5340826e+00  -6.0659644e-01  -1.7237123e+00  -2.0086629e+00  -3.0910311e+00  -5.0249615e-01  -1.2276040e+00
   6.3820430e-01   6.8948299e-01  -5.0972190e-01   1.1900965e-01   7.3532559e-01  -2.0062168e-01  -6.9865969e-01  -1.6157472e-01  -4.1187079e-01  -7.4616321e-01  -2.1047769e+00  -2.9860880e+00  -1.5983518e+00  -3.3367396e+00  -9.8657591e-01  -1.8235709e+00  -2.0167167e+00  -8.2267174e-01  -7.5189637e-02   2.8043983e-02  -2.6809005e-01   2.4795948e-01  -5.8653855e-01   7.6362291e-01  -6.3344456e-01   5.2326904e-01   1.1922005e+00  -8.1969158e-02  -2.1292550e+00  -2.3636100e+00  -2.9310248e+00  -6.1162946e-01  -5.6360163e-01   1.0018371e+00   5.6393860e+00   2.8355138e+00  -1.2685286e+00  -1.6924664e+00   1.5735951e+00  -4.4779255e-01  -9.7688267e-01  -3.6233737e+00   8.7453093e-01   1.8396089e+00   8.9972391e-01   7.2372761e-01   1.7234553e+00   2.0368638e+00   2.2044916e-01   2.7648040e-01  -6.6233444e-01   5.7984067e-01  -1.7485164e+00   1.6568002e-01  -7.6947754e-01  -5.9424237e-01   8.3480436e-01   8.6210670e-01  -4.9898323e-01   1.5984545e+00   4.7784314e-01  -1.4709703e+00  -4.0133422e-01  -1.0069732e+00  -1.4878385e+00  -3.4518887e-02   1.2322089e+00   1.6650333e+00   6.0885357e-01   1.2215573e+00  -1.3530894e+00  -1.9235527e+00  -1.2642397e+00  -3.9651863e-02  -1.4365217e+00   8.3553181e-01   2.3065601e+00   1.0030391e+00  -2.4620783e+00  -4.0421325e-01   2.2667578e-02  -1.3085211e-01  -1.7579119e-01  -1.9059888e+00  -4.3279085e-01  -1.7177457e+00  -1.3625590e+00  -2.4061815e+00  -4.8185398e-01  -1.3762067e+00
   6.9952281e-01   1.3854032e+00  -3.5199703e-01   9.6472584e-02   5.4374603e-01  -5.6896869e-01  -5.9485442e-01  -2.1181194e-01  -2.6076986e-01  -9.7341437e-01  -1.6530483e+00  -2.3463304e+00  -1.1875462e+00  -3.0781656e+00  -4.0605839e-01  -1.3110343e+00  -1.6585789e+00  -3.2685152e-01   7.3061459e-02   2.2736609e-01  -3.8086697e-02   5.9877077e-01  -3.0742876e-02   1.0096389e+00  -3.4522551e-01   5.8535557e-01   9.2418112e-01  -4.3986581e-01  -1.6561451e+00  -1.7391910e+00  -2.0714777e+00   2.4491700e-01  -2.8680291e-01   7.9723050e-01   5.3771160e+00   2.2603535e+00  -1.5275630e+00  -2.2925964e+00   2.2188249e+00  -1.7299583e-01  -9.2662360e-01  -2.5306822e+00   1.9242666e+00   2.4040489e+00   1.1990235e+00   9.2445785e-01   2.4296279e+00   2.4453280e+00  -1.0713649e-01   2.4057145e-01  -8.4978882e-01   3.9754608e-01  -1.3693008e+00   6.6870886e-01  -4.5193032e-01  -5.5785999e-01   1.2333380e+00   1.3269205e+00  -1.1587033e+00   9.9470434e-01   4.0531065e-02  -1.1965057e+00  -6.5591638e-01  -7.4039147e-01  -1.9982351e+00   3.6450291e-01  -6.0422739e-02   1.1885896e+00   3.2711530e-01   1.0443273e+00  -1.4004380e+00  -1.7826166e+00  -7.9157648e-01   1.4730249e-01  -5.3950161e-01   1.5496356e+00   1.4329755e+00   1.8564875e-01  -5.4699253e-01   1.0955605e+00   7.9922347e-01   1.2497320e+00   5.3734212e-01  -1.1554883e+00  -2.9266428e-01  -1.0909835e+00  -1.4469222e+00  -2.5538321e+00  -4.4791734e-01  -1.4575832e+00
   3.3847216e-01   5.1831931e-01  -7.6932293e-01   1.7125377e-01   1.0073695e+00   2.9783358e-01  -1.0551071e+00  -1.1338033e-01   8.2578842e-02  -4.7393526e-01  -2.2563439e+00  -2.4532873e+00  -1.6764153e+00  -2.8083503e+00  -8.3915998e-01  -1.5719058e+00  -2.3389686e+00  -1.1877637e+00  -1.1909326e+00  -5.6288319e-01  -6.0888081e-01  -2.6992548e-01  -6.8309209e-01   7.4663598e-01  -5.8323123e-01   5.5660186e-01   9.1919658e-01   2.2361317e-01  -1.8092464e+00  -2.5757765e+00  -2.6431734e+00  -6.3935461e-01  -1.3024327e+00   2.8159080e-01   5.2942996e+00   3.3916877e+00  -9.2650983e-01  -1.3769442e+00   1.9313776e+00  -6.4183537e-02  -1.0256562e+00  -4.3135211e+00   3.8427073e+00   3.8199839e+00   3.3654705e+00   2.4687806e+00   4.0589075e+00   3.6696032e+00   2.0983421e+00   1.3508201e+00   4.4932344e-01   1.1520439e+00   2.6011914e-01   2.3550933e+00  -2.0881844e-01   9.0412262e-01   7.9679665e-01   1.1820419e+00  -6.9063671e-01   1.7920286e+00   7.8896380e-01  -1.1140126e+00  -6.4831572e-01  -1.4771236e+00  -5.4787238e-01   2.5695314e-01   1.0136404e+00   1.6748804e+00  -5.4180312e-01   7.6298385e-01  -2.4547260e+00  -2.7173739e+00  -1.2646362e+00  -7.7176216e-01  -1.6568137e+00   1.1012029e-01   1.3318462e+00   2.5604826e-01  -2.4814030e+00  -1.1950549e+00  -5.7068635e-01  -6.8135248e-01   1.6632605e-02  -1.2825174e+00  -3.9663093e-01  -9.3691871e-01  -7.2688237e-01  -1.3033491e+00   3.6011028e-02  -1.4712351e+00
   3.4218763e-01   4.2654705e-01  -7.2785533e-01   3.5307497e-02   7.8932183e-01   4.1412179e-01  -1.0918868e+00  -1.0182187e-01  -4.9261846e-02  -4.2720802e-01  -2.4067659e+00  -2.8605871e+00  -1.9433686e+00  -3.0396261e+00  -9.4316333e-01  -1.6856670e+00  -2.3999101e+00  -1.4053996e+00  -1.1206035e+00  -6.6317432e-01  -5.3284308e-01  -4.5138814e-01  -5.6874911e-01   9.5023349e-01  -4.5409099e-01   5.2905104e-01   5.5810772e-01   2.0242983e-01  -1.4715386e+00  -2.3911924e+00  -1.9160518e+00  -2.6598159e-01  -1.1159970e+00   2.8366681e-01   5.1186558e+00   3.5208105e+00  -1.4940633e+00  -1.5252460e+00   1.9989678e+00   1.3449367e-01  -1.1171963e+00  -4.2566661e+00   4.6647794e+00   4.5435774e+00   3.8616243e+00   2.9884968e+00   4.5024158e+00   4.1887636e+00   2.7552445e+00   1.8851242e+00   9.5248168e-01   1.4654273e+00   3.4540317e-01   2.3211296e+00  -7.9174743e-02   1.2095177e+00   7.9146617e-01   1.4467592e+00  -5.1525221e-01   2.2353408e+00   9.5946130e-01  -1.1256805e+00  -6.8219461e-01  -1.6919707e+00  -2.8481943e-01   5.7405570e-01   1.2058493e+00   1.9698965e+00  -7.6885912e-01   7.2302729e-01  -3.0706924e+00  -2.9542250e+00  -1.4104847e+00  -6.7234756e-01  -1.8085309e+00  -2.1583546e-01   5.8412667e-01   5.9216419e-01  -2.0551145e+00  -8.1554016e-01  -1.0330851e-01  -2.9730908e-01  -1.0112705e-01  -7.9328746e-01  -3.5572350e-01  -8.1604397e-01  -6.4179350e-01  -1.1901105e+00  -1.9240945e-01  -1.8026916e+00
   3.1985081e-01   4.0995082e-01  -6.8409335e-01  -2.9410288e-02   4.9024810e-01   2.3862012e-01  -8.7558040e-01  -1.1264157e-01  -3.5218389e-01  -7.9839988e-01  -2.7723062e+00  -3.0656065e+00  -2.5742245e+00  -3.0950938e+00  -8.9974182e-01  -1.7471362e+00  -2.4695135e+00  -1.4753890e+00  -1.0248457e+00  -9.6763888e-01  -6.6630416e-01   9.3130232e-02  -6.4115427e-02   1.1653174e+00  -3.2403735e-01   6.6350900e-01   6.6662695e-02  -7.2677082e-02  -1.3499142e+00  -2.5326043e+00  -9.8155711e-01   5.6924838e-01  -4.8620376e-01  -2.4483854e-01   5.2856505e+00   3.1536398e+00  -1.3461173e+00  -2.7131118e+00   2.6007623e+00   1.6921636e-01  -1.0369394e+00  -4.0838442e+00   5.7084912e+00   5.1256003e+00   4.2726042e+00   3.3553566e+00   5.8666566e+00   5.1903673e+00   2.6627102e+00   2.0807573e+00   1.1124125e+00   1.3180075e+00   5.7647186e-01   2.1803016e+00   6.1484648e-01   1.2689464e+00   7.6360295e-01   1.5160325e+00  -6.9566417e-01   1.7211053e+00   6.7694912e-01  -1.5351877e+00  -7.9033915e-01  -1.6033662e+00  -6.7849331e-01   8.3554807e-01   1.3555691e+00   1.7262691e+00  -1.4850356e+00  -2.4948385e-02  -3.3261109e+00  -2.5461360e+00  -9.6413291e-01  -1.0310072e+00  -8.4434313e-01   5.8675644e-01   9.7334275e-01   2.8837979e-01  -8.7001385e-01  -3.3970424e-01   6.3438642e-01   3.5408400e-01   4.4715246e-02  -1.5661595e-01  -1.3013465e-02  -4.8804574e-01  -3.1229645e-01  -6.6993486e-01  -5.0059977e-01  -2.4240635e+00
   4.7093680e-01   4.4006055e-01  -5.6133974e-01  -1.1393390e-01   3.6958873e-01   2.2775279e-01  -6.4245448e-01   2.5239892e-03  -3.3534443e-02  -8.2776089e-01  -2.2412099e+00  -2.4559539e+00  -1.9273999e+00  -2.3976700e+00  -4.7306200e-01  -1.4447333e+00  -2.0861822e+00  -1.3436769e+00  -1.0560153e+00  -9.2633947e-01  -3.8332809e-01   4.8228053e-02   1.2387644e-01   1.0598104e+00  -3.4788730e-01   2.6452166e-01  -3.2397153e-01  -3.1077222e-01  -7.4635978e-01  -2.1002728e+00  -2.7224188e-01   5.4598523e-01  -6.6286682e-01  -6.2131115e-01   4.3990931e+00   2.3248899e+00  -9.6991351e-01  -3.0187438e+00   2.7056843e+00   4.3774441e-02  -7.0354039e-01  -3.4372057e+00   5.7017681e+00   4.5712073e+00   4.0453426e+00   3.1669266e+00   5.4947903e+00   4.5728245e+00   2.8390124e+00   2.1422607e+00   1.4097565e+00   1.4626534e+00   1.0846207e+00   2.2431236e+00   7.4038598e-01   1.1524664e+00   7.3679931e-01   1.4214211e+00  -3.6352640e-01   1.7216575e+00   9.4499185e-01  -6.7279855e-01  -7.3439700e-01  -1.2046355e+00   2.9054342e-01   1.1243070e+00   9.2008503e-01   1.3455861e+00  -1.9960251e+00  -3.6201264e-01  -3.5742770e+00  -2.7601871e+00  -5.8247334e-01  -9.7192543e-01  -4.2546636e-01   2.8991044e-01   4.0754909e-01   5.4884357e-02  -7.6253492e-02  -1.6340729e-01   9.4819506e-01   8.2680807e-01   5.1876564e-01   3.4463431e-01   1.3992211e-01   5.0064708e-02  -1.2325444e-01  -3.6170088e-01  -2.9211912e-01  -2.1712195e+00
   4.0713774e-01   4.4708924e-01  -1.9612473e-01   9.0534507e-02   1.2529724e-01  -3.9028272e-02  -3.4388820e-01   1.7113826e-01  -2.6810147e-01  -7.4420802e-01  -1.5232294e+00  -2.1062179e+00  -1.5035826e+00  -2.0652527e+00  -1.3413471e-01  -7.1946201e-01  -1.5751361e+00  -8.6172925e-01  -5.1197261e-01  -5.8033208e-01  -5.3426987e-01   7.5869319e-01   7.4322721e-01   1.4468433e+00  -3.0812572e-02   3.4593897e-01  -5.9631222e-01  -5.3906825e-01  -2.0796753e-01  -1.3366136e+00   3.4316383e-01   1.2762621e+00  -2.7045496e-01  -4.7407653e-01   4.1623308e+00   1.2019813e+00  -1.2779325e+00  -3.2519157e+00   2.7461371e+00   3.8857638e-01  -5.1374964e-01  -2.1364487e+00   4.5816467e+00   3.5259920e+00   2.9767015e+00   2.3469041e+00   3.9990039e+00   3.2901918e+00   2.1179779e+00   1.6491662e+00   7.6512556e-01   1.0423752e+00   6.9985507e-01   1.7216949e+00   5.8779236e-01   5.7419975e-01   6.8854007e-01   1.3532302e+00  -6.4825725e-01   1.1939363e+00   2.8452538e-02  -5.5028390e-01  -9.6126033e-01  -1.1434371e+00  -2.8905021e-01   1.6440329e+00   4.0399831e-01   7.7697439e-01  -1.8876451e+00  -3.8507320e-01  -3.5798241e+00  -1.4427302e+00  -3.4915186e-01  -4.4886586e-01   2.7527717e-01   8.4538839e-01   3.2079172e-01   4.9509269e-02   1.2448600e+00   1.0765527e+00   1.8492114e+00   2.0170681e+00   5.9853046e-01   1.0769516e+00   3.0263955e-01   2.7220548e-01  -1.8192151e-01  -5.7398638e-01  -6.7896743e-01  -2.0284338e+00
   4.5472106e-01   6.5765350e-01   7.1878847e-03   1.7458017e-01  -3.8519732e-02  -2.1414325e-01  -9.2090393e-02   2.5691825e-01  -2.4006128e-02  -8.0559742e-01  -7.1932703e-01  -1.2961555e+00  -8.5516509e-01  -1.2726530e+00   2.9814679e-01  -3.4346927e-01  -1.0541354e+00  -5.5349037e-01  -5.4020197e-01  -4.8734400e-01  -9.0764373e-01   3.2988140e-01   1.1691124e+00   1.2907929e+00   2.6650746e-01  -2.8443406e-02  -8.3901054e-01  -9.1161402e-01   1.6491282e-01  -7.5083250e-01   1.0899126e+00   1.2386497e+00  -2.6640692e-01  -1.1443319e+00   3.3113916e+00   4.2633617e-01  -6.4551005e-01  -3.4418575e+00   2.8179009e+00   3.8768872e-01  -1.0852610e+00  -1.6352082e+00   5.8901199e+00   3.5743203e+00   3.1343504e+00   2.2759910e+00   4.5666656e+00   3.0941470e+00   2.2783607e+00   1.4520566e+00   9.9453942e-01   8.4725319e-01   1.5275865e+00   2.0453437e+00   1.0554245e+00   4.0681655e-01   6.7165887e-01   1.0966352e+00  -8.2727941e-01   5.5707895e-01  -3.4432142e-02   1.0962078e-01  -1.1111487e+00  -6.9440616e-01  -2.6077679e-02   1.7105431e+00  -8.1393669e-01  -1.1991069e-01  -2.2836376e+00  -8.1665808e-01  -3.4794038e+00  -1.7989235e+00  -1.5626702e-01  -7.2228044e-01   6.2090763e-01   7.3662122e-01   2.2598759e-01  -5.3130527e-01   2.0856044e+00   1.8913206e+00   2.0570269e+00   2.5060446e+00   1.4450657e+00   1.2613940e+00   2.4590771e-01   6.7282815e-01  -3.0688116e-01  -4.2564548e-01  -6.1238485e-01  -1.9497834e+00
   4.8421126e-01   1.9002875e-01   5.5426161e-02   2.7077655e-01   3.9959932e-02   2.8952787e-01  -2.8016046e-02   4.2619343e-01   2.6807875e-01  -5.0047265e-01  -5.7602806e-01  -1.0681501e+00  -6.0456276e-01  -7.6572269e-01   3.6307240e-01  -3.5263572e-01  -8.5473175e-01  -8.2888180e-01  -6.4830483e-01  -8.0513553e-01  -1.4319705e+00  -5.7483228e-02   1.0967762e+00   1.1570692e+00  -9.5826068e-02  -2.4705637e-01  -1.2351436e+00  -5.4447026e-01   4.9719201e-01  -8.4525251e-01   1.1244772e+00   7.9443337e-01  -6.0039511e-01  -1.5444176e+00   2.4978840e+00  -1.7981940e-01  -2.4911457e-01  -2.9851406e+00   2.0576775e+00   3.4337345e-01  -9.6269637e-01  -2.2284505e+00   6.2134595e+00   3.3209896e+00   3.3978308e+00   2.2109679e+00   4.2706370e+00   2.3234096e+00   3.3522389e+00   1.5726245e+00   1.4803045e+00   9.8936173e-01   1.7546765e+00   2.0567880e+00   8.3642990e-01   5.0864878e-01   3.6592865e-01   8.3896962e-01  -3.2102800e-01   6.5417298e-01   2.7507521e-01   4.0457772e-01  -9.7156465e-01  -8.9127133e-01   7.2408216e-01   1.9693375e+00  -5.8012198e-01  -4.4910379e-01  -2.2042714e+00  -8.9000766e-01  -3.9406127e+00  -1.9234664e+00  -4.5605013e-01  -1.2339717e+00  -1.7517050e-02  -2.2619003e-01   7.2946999e-02  -5.6385130e-01   1.6887027e+00   1.1344931e+00   1.7964937e+00   2.0149950e+00   1.2888570e+00   1.1488880e+00  -7.0388940e-02   7.8383475e-01  -1.2457164e-01   2.2278539e-01  -4.7208782e-01  -1.7340280e+00
   6.2565274e-01   8.0781212e-02   3.5203269e-01   3.7592911e-01  -2.9312246e-01   2.2483410e-02   5.1500410e-01   5.3918952e-01   7.8974889e-02  -7.9624844e-01  -2.3348686e-01  -9.7243067e-01  -5.5450830e-01  -4.3611595e-01   6.4962928e-01  -1.7827577e-01  -3.8173936e-01  -6.0816679e-01  -1.9416867e-01  -7.9060402e-01  -1.7901931e+00   3.8855819e-01   1.7909366e+00   1.1821767e+00   4.5787381e-02  -3.3952679e-01  -1.6189620e+00  -8.8646928e-01   7.0830808e-01  -5.5175844e-01   1.9580800e+00   1.1563439e+00   1.3230695e-01  -1.8210255e+00   2.2230940e+00  -1.0946017e+00   1.8182167e-01  -3.5864052e+00   2.0491022e+00   3.5358617e-01  -9.1899654e-01  -1.5356896e+00   6.1292592e+00   2.6965465e+00   2.8661762e+00   1.7262709e+00   4.3264386e+00   1.8054833e+00   2.7868871e+00   9.8680338e-01   1.0036085e+00   2.5977254e-01   1.3131639e+00   1.1858944e+00   1.0965236e+00  -3.2508183e-01   2.9378476e-01   4.4983699e-01  -3.9204705e-01  -3.9223568e-01  -3.3299264e-01   4.0460455e-02  -9.5175071e-01  -6.6907012e-01  -7.3668453e-02   2.0163340e+00  -8.4343801e-01  -1.0529435e+00  -2.3044363e+00  -1.2765790e+00  -3.5653380e+00  -1.4106622e+00  -1.2095701e-01  -1.4163942e+00   5.8618296e-01   4.1324420e-04   9.3218886e-01  -4.5847312e-01   3.0469504e+00   2.0411429e+00   2.6123779e+00   2.7357230e+00   1.8431548e+00   1.2808575e+00   8.4530106e-02   8.7428978e-01  -1.0972452e-01   4.0255980e-01  -8.8207484e-01  -2.0366236e+00
   1.1562836e+00   5.3668163e-01   6.4727636e-01   1.3793026e-01  -5.1178823e-01  -3.5432462e-01   1.0651546e+00   6.1337414e-01   4.5995828e-01  -9.2936327e-01   1.0037769e+00  -3.3900718e-01   6.4299784e-01   3.6713026e-01   1.3701371e+00   6.7057365e-02   6.5958460e-01  -7.0697155e-02   5.0507364e-01  -3.0482742e-01  -1.6152363e+00   5.2159854e-02   2.0505301e+00   6.6881636e-01   2.7649433e-02  -1.1665094e+00  -1.8838552e+00  -1.4866362e+00   1.2508358e+00   5.6667767e-01   2.8762450e+00   1.0460984e+00   5.7049064e-01  -1.9470409e+00   1.0986152e+00  -2.6495070e+00   3.0179888e-01  -4.1464664e+00   1.9195807e+00   2.0613799e-01  -1.1441308e+00  -2.8564862e-02   5.3045075e+00   1.3172767e+00   1.3568824e+00   6.6990644e-01   3.1633418e+00   4.5153983e-01   1.8820923e+00   4.2446972e-01   7.3127444e-01   5.0487854e-02   9.1576799e-01   1.0278543e-01   1.1376954e+00  -1.2313871e+00   5.0811819e-01   3.1090174e-01   5.9795157e-02  -6.6505339e-01   9.4958825e-03   1.0965348e+00  -8.0297690e-01   3.3336957e-01   3.5876913e-01   2.0380113e+00  -1.9747849e+00  -1.7609549e+00  -2.1783279e+00  -1.4249678e+00  -2.9274386e+00  -1.7002474e+00   4.3561433e-02  -1.0071788e+00   8.2945261e-01  -3.4770755e-02   4.3784237e-01  -7.4792105e-01   4.6414793e+00   3.3140686e+00   3.5619561e+00   3.9861781e+00   2.8862756e+00   1.2532883e+00   1.9784100e-01   1.0926362e+00  -6.8719684e-01  -2.0994788e-01  -1.0238965e+00  -1.8318987e+00
   8.1157096e-01   1.4043930e-01   6.1958085e-01   6.6234019e-01  -4.3567341e-01   1.8497435e-01   8.0048731e-01   7.7696680e-01   4.6225028e-01  -7.2309861e-01   7.1389432e-01   3.9239952e-01   4.1932327e-01   8.3920635e-01   1.2179273e+00   1.6416582e-01   4.0270826e-01  -2.4340160e-02   1.5966121e-02  -7.1089692e-01  -2.5777181e+00   2.7300124e-01   2.1457737e+00   7.4378036e-01  -4.5060594e-01  -7.7000415e-01  -2.1650566e+00  -7.3892824e-01   1.0887913e+00  -8.4501612e-02   1.9789425e+00   4.6930805e-01  -1.1984264e-02  -2.3166246e+00   1.1441210e+00  -2.5522637e+00   1.1359895e+00  -2.9772824e+00   9.8933268e-01   4.2792738e-01  -9.1797860e-01  -1.8529299e+00   4.8652023e+00   8.8768696e-01   9.6703980e-01   3.3409920e-01   2.1248134e+00  -6.3337775e-01   1.7820377e+00   2.5081492e-01   4.4043943e-01  -1.0416655e-01   8.4199739e-01   3.5214715e-01   4.9115792e-01  -1.1748540e+00   1.5692200e-02  -3.5913613e-02  -2.8807307e-01  -7.9833030e-01  -3.4010272e-01   8.9742926e-01  -7.9820895e-01  -2.2206941e-01   6.4586645e-01   2.4748016e+00  -1.5486468e+00  -2.0261238e+00  -2.1973172e+00  -1.5487706e+00  -3.0640873e+00  -7.3414541e-01  -9.0166301e-03  -1.8112639e+00   4.7455150e-01  -1.8829477e-01   1.4217557e+00  -6.1883340e-01   3.4045426e+00   2.2007830e+00   2.5380873e+00   2.7178772e+00   2.4111185e+00   9.2428405e-01  -2.3612861e-01   1.0118356e+00  -1.2529191e-01   1.2369740e+00  -5.5134622e-01  -1.4405347e+00
   9.9525743e-01   4.0068203e-02   5.0493080e-01   8.3875150e-01  -2.5003275e-01   3.8585197e-01   9.5299615e-01   9.0060944e-01   1.0792158e+00  -6.6013131e-01   1.7389434e+00   1.4313429e+00   1.1810991e+00   1.9279689e+00   1.7388017e+00   3.2541892e-01   1.0732810e+00   3.3296701e-01  -5.8641746e-01  -9.4284839e-01  -3.5679667e+00  -4.4502661e-01   2.0795162e+00  -1.2679678e-01  -6.9899259e-01  -1.2563362e+00  -2.1564579e+00  -5.3983079e-01   1.1410929e+00   1.2161727e-01   1.5565872e+00  -7.8862599e-01  -3.5566853e-01  -2.8903318e+00   6.2157499e-01  -2.9493889e+00   2.5627085e+00  -2.2939069e+00   5.7138991e-01   4.8205722e-01  -1.0280510e+00  -2.0911347e+00   6.2224880e+00   8.4808394e-01   1.6809944e+00   5.7790232e-01   3.1108117e+00  -8.6546448e-01   2.1058521e+00  -2.4117268e-01   4.1492114e-01  -5.9608391e-01   1.7745419e+00   9.2996817e-01   7.1759631e-01  -1.2992804e+00   1.2726928e-01  -5.1424408e-01  -1.6819740e-01  -1.6172086e+00  -1.2849709e-02   1.3291972e+00  -6.0949215e-01   2.1940874e-01   8.4344485e-01   1.9979047e+00  -2.4240945e+00  -2.8359279e+00  -2.5341240e+00  -1.9708585e+00  -2.4324615e+00  -1.3531499e+00   5.5677252e-02  -2.7848134e+00  -2.8143757e-02  -1.0406043e+00   2.0445403e+00  -1.4692585e+00   3.6315633e+00   1.8866008e+00   2.1145503e+00   2.2549150e+00   3.5024534e+00   4.2240123e-01  -8.5036873e-02   1.4223105e+00  -6.0577582e-02   2.0296796e+00  -1.9119526e-01  -1.1827113e+00
   1.1760771e+00  -1.4215640e-01   5.2348910e-01   5.6784856e-01  -1.5805841e-01   6.3324547e-01   9.5502144e-01   9.5661078e-01   1.2774608e+00  -1.6631277e-01   1.8322033e+00   8.3735495e-01   1.3265734e+00   1.8033656e+00   1.5529568e+00  -6.4920751e-02   1.1869265e+00  -1.0770863e-02  -2.8424584e-01  -7.7836177e-01  -3.7285276e+00  -1.3110593e+00   1.7184906e+00  -6.0894106e-01  -1.0030510e+00  -1.8406254e+00  -2.1887395e+00  -6.3886469e-01   8.7464876e-01   5.3446539e-01   1.7298163e+00  -1.3962252e+00  -2.0861991e-01  -2.3779620e+00  -4.3351419e-01  -3.0946715e+00   1.6771835e+00  -1.5558526e+00  -7.0587667e-01   5.8534839e-01  -1.7393774e+00  -2.1037017e+00   5.5529908e+00   5.8282431e-01   9.7278572e-01   4.9614114e-01   2.1614792e+00  -1.2251484e+00   2.3764865e+00   2.0235364e-01   8.9680382e-01  -1.1720954e-01   1.0224824e+00  -1.3292751e-01   2.8739293e-01  -1.4163942e+00  -1.2225713e-01  -5.9091916e-01   5.1415796e-01  -5.9475319e-01   8.1563040e-01   1.5371374e+00  -3.0220536e-01   3.4493770e-01   1.4068373e+00   1.6257156e+00  -2.2579256e+00  -2.3289799e+00  -2.1893416e+00  -1.5632654e+00  -2.2653030e+00  -1.9526628e+00  -9.6928666e-01  -2.3118080e+00  -1.6183801e+00  -2.0039159e+00   1.5129849e+00  -9.3020068e-02   2.8205334e+00   1.6767766e+00   2.0121479e+00   1.7098801e+00   3.2981366e+00  -5.9748318e-01  -3.4024460e-01   8.0678204e-01  -8.7171518e-01   1.3655812e+00  -4.5229720e-01  -1.2649992e+00
   1.1438379e+00  -7.3342060e-01   6.3161575e-01   6.1483310e-01  -1.8603316e-01   8.0398681e-01   1.1128408e+00   1.0462946e+00   1.1786790e+00  -5.8907739e-02   1.5262506e+00   4.1881731e-01   1.1153298e+00   1.6832428e+00   1.2186501e+00  -4.3520753e-01   1.0708796e+00  -4.0399155e-01  -2.2692704e-01  -8.8752663e-01  -3.9126527e+00  -1.6637388e+00   1.8487748e+00  -7.4140215e-01  -1.1108896e+00  -1.9180736e+00  -2.2565572e+00  -5.8024382e-01   5.0005367e-01   2.7311319e-01   1.7741746e+00  -1.8513220e+00  -3.4117658e-02  -2.1886568e+00  -8.3084929e-01  -2.6260364e+00   1.8533964e+00  -7.0288761e-01  -1.6471444e+00   5.9066693e-01  -2.0031836e+00  -2.8060557e+00   4.7208274e+00   1.2503751e-01   3.6492627e-01   1.6691826e-01   1.3211366e+00  -1.8975991e+00   2.3145240e+00  -5.3496211e-02   7.3120315e-01  -2.5298524e-01   2.9232482e-01  -8.0805713e-01  -1.2481287e-01  -1.7473996e+00  -5.9373445e-01  -1.2083643e+00   8.1989620e-01  -6.4182742e-01   7.4448886e-01   8.3470724e-01  -6.9800796e-02  -5.9203576e-02   1.2813621e+00   1.2451935e+00  -1.4688068e+00  -1.9194831e+00  -1.9124406e+00  -1.2917715e+00  -1.9485574e+00  -2.1355203e+00  -1.4303920e+00  -2.3914715e+00  -2.5877557e+00  -2.8682113e+00   2.4650673e+00   1.3137930e+00   1.6491498e+00   8.9792600e-01   1.3819015e+00   4.0134688e-01   3.0972101e+00  -1.6696020e+00  -8.2504930e-01   9.1881342e-04  -9.0767703e-01   1.5147827e+00  -5.4272821e-01  -1.3891871e+00
   1.6242939e+00   1.4481004e-01   8.5829534e-01   4.9942091e-01  -5.9956183e-01   2.0829492e-01   1.4235090e+00   9.8148995e-01   1.2251664e+00  -5.6190205e-01   2.5067983e+00   1.1407332e+00   1.8889563e+00   1.9782450e+00   1.8672849e+00  -3.4684187e-01   2.0085593e+00   5.9029616e-01   4.6792390e-01  -3.4935561e-01  -3.8066005e+00  -1.7624297e+00   2.3877936e+00  -1.0993752e+00  -1.0980352e+00  -2.2701012e+00  -2.4316049e+00  -9.5452791e-01   7.1477336e-01   1.2179736e+00   2.3085825e+00  -1.7850394e+00   7.3900914e-01  -2.0073762e+00  -8.8793127e-01  -3.1761602e+00   1.9625832e+00  -9.3834053e-01  -1.5519636e+00   7.0244540e-01  -2.0394376e+00  -1.6737218e+00   3.9506437e+00  -7.2648613e-01  -1.3936438e+00  -9.4573479e-01   1.8831437e-01  -2.8648048e+00   2.1827846e-01  -1.1017655e+00  -3.3315108e-01  -8.2602919e-01  -6.0877521e-01  -1.9176203e+00  -3.2623987e-01  -2.7739133e+00  -3.9959555e-02  -1.0921397e+00   5.0421306e-01  -1.2661210e+00   6.1954587e-01   1.0726077e+00   1.1934979e-01   7.7990688e-01   5.5534723e-01   1.2402835e+00  -2.8010394e+00  -2.2888387e+00  -1.5629831e+00  -1.3055003e+00  -7.2082362e-01  -2.0290538e+00  -1.0224952e+00  -2.0319769e+00  -2.1491738e+00  -2.1197596e+00   2.4396818e+00   9.7548060e-01   3.3933208e+00   2.7200575e+00   2.2466505e+00   1.6828284e+00   4.1522323e+00  -1.7997752e+00  -7.0391550e-01   2.1286255e-02  -1.3480010e+00   1.2038196e+00  -5.8309252e-01  -1.3720459e+00
   1.5205632e+00   1.3902360e-01   5.5090638e-01   3.0703437e-01  -7.2327550e-01   3.1234820e-01   1.0400194e+00   8.8478832e-01   1.0355666e+00  -4.8241320e-01   2.4445580e+00   7.6066085e-01   1.4726266e+00   1.5275959e+00   1.3542040e+00  -1.0141970e+00   1.6741657e+00   6.2734914e-01   2.3787821e-02  -3.2745311e-01  -3.8180249e+00  -2.6119910e+00   1.7805081e+00  -1.6801235e+00  -1.1948250e+00  -2.4423204e+00  -2.2773450e+00  -8.9844130e-01   3.3133695e-01   1.2795169e+00   1.7261057e+00  -2.8490687e+00   6.2072479e-01  -1.4737781e+00  -6.7087310e-01  -1.8332630e+00   1.5863167e+00   2.3642745e-01  -2.1006135e+00   1.0952519e+00  -2.5602790e+00  -2.7363198e+00   3.8196370e+00  -2.6566578e-01  -1.9076886e+00  -4.6847690e-01  -8.2753633e-02  -2.2739334e+00  -4.1946718e-01  -7.0469818e-01  -1.5305659e-01  -3.7657049e-01  -8.7768751e-01  -2.2845359e+00  -5.6581237e-01  -2.4635300e+00  -1.7606665e-01  -1.0197036e+00   6.7466211e-01   3.0303213e-02   1.2912628e+00   1.1157101e+00   2.6103730e-01   9.2011811e-01   9.6001535e-01   6.3893437e-01  -2.4311789e+00  -1.3311949e+00  -1.9005817e+00  -1.1872865e+00  -3.2875248e-01  -2.5088084e+00  -1.3624273e+00  -1.7065107e+00  -3.2139071e+00  -2.3559629e+00   2.6834341e+00   2.2227242e+00   1.9577739e+00   2.4092257e+00   1.5928009e+00   7.3976867e-01   4.2414820e+00  -2.4636211e+00  -6.4642114e-01  -5.3051026e-01  -1.6677287e+00   1.3666332e+00  -5.5900845e-01  -1.5189407e+00
   1.5599749e+00   1.9639921e-02   6.6800715e-01   2.7101550e-01  -6.6145256e-01   5.6040693e-02   1.2349255e+00   9.8232414e-01   1.1263378e+00  -2.7283858e-01   3.0053372e+00   8.1953017e-01   1.9824213e+00   1.5668881e+00   1.5069961e+00  -8.8483914e-01   2.1804246e+00   8.5505172e-01   2.9517251e-01   5.0763744e-02  -3.7028073e+00  -2.6820749e+00   2.0279522e+00  -1.7990198e+00  -1.1465513e+00  -2.6149239e+00  -2.2373303e+00  -1.1884888e+00   2.0014805e-01   1.8388450e+00   1.8810703e+00  -2.8898945e+00   9.2813060e-01  -8.7472314e-01  -1.3986158e+00  -2.0387780e+00   1.3313829e+00   9.2100648e-01  -2.7339249e+00   1.2762434e+00  -2.5289786e+00  -1.8089470e+00   2.4473634e+00  -1.1523911e+00  -2.9159254e+00  -1.2023889e+00  -1.6530600e+00  -3.3577024e+00  -1.0782871e+00  -1.4259293e+00  -7.7609695e-01  -6.3663531e-01  -1.4557075e+00  -2.7866755e+00  -9.4588627e-01  -2.9848933e+00  -1.7428155e-01  -1.3572620e+00   7.4284809e-01  -3.5979500e-01   9.6122073e-01   8.3169251e-01   4.5718173e-01   1.0444839e+00   3.4520753e-01   2.8463821e-01  -2.6717834e+00  -1.2054786e+00  -1.4755472e+00  -6.7029031e-01   3.8111928e-01  -2.2893580e+00  -1.5624179e+00  -1.1798533e+00  -3.7481201e+00  -2.6243660e+00   2.8183525e+00   2.9469686e+00   2.0174207e+00   2.6050364e+00   1.5694686e+00   3.8444782e-01   4.3521863e+00  -3.1901410e+00  -8.4154014e-01  -1.0811587e+00  -2.0453329e+00   8.0810393e-01  -7.1181289e-01  -1.3872004e+00
   1.9829715e+00   3.3485490e-01   5.0052871e-01   6.6300972e-02  -7.6212624e-01   1.1540672e-02   1.3220756e+00   9.0264996e-01   9.8024257e-01  -6.4956797e-01   3.1601288e+00   7.2572946e-01   2.0191999e+00   1.5138844e+00   1.4914062e+00  -1.2965973e+00   2.4351849e+00   1.2669699e+00   4.3167672e-01   4.1499506e-02  -3.6552653e+00  -3.4318223e+00   1.5922493e+00  -2.5271600e+00  -1.2752758e+00  -2.9435081e+00  -1.8210539e+00  -7.9942322e-01   2.1644576e-02   2.0600952e+00   1.3515547e+00  -3.4730306e+00   1.4371327e+00  -5.0829407e-01  -1.6307497e-01  -1.0289320e+00   1.5350418e+00   9.6757453e-01  -2.3803167e+00   1.4186333e+00  -2.3944781e+00  -1.4775271e+00   2.1437616e+00  -1.2252426e+00  -3.5801521e+00  -1.3593407e+00  -1.2734690e+00  -2.7771933e+00  -2.4613995e+00  -1.6712654e+00  -1.1224643e+00  -6.1769550e-01  -1.9405988e+00  -3.5100723e+00  -8.7865787e-01  -2.9242434e+00   3.0160343e-01  -1.1663012e+00   1.0076625e+00   8.6660669e-02   1.6172164e+00   5.0109524e-01   8.9551740e-01   1.4284313e+00   7.4981929e-02  -2.9091489e-01  -2.5398335e+00  -5.6435192e-01  -1.3883167e+00  -8.9423678e-01   1.2876679e+00  -2.8623463e+00  -1.6229264e+00  -9.9750666e-01  -4.2248429e+00  -2.5697092e+00   2.8809774e+00   2.6702818e+00   2.0091313e+00   2.5540952e+00   1.5752808e+00   5.7054229e-01   4.7107583e+00  -3.3382709e+00  -3.1235207e-01  -1.2739636e+00  -2.0040555e+00   8.9225599e-01  -6.2122248e-01  -1.5996216e+00
   1.5187206e+00  -7.7714370e-01  -3.5030698e-02  -3.2352480e-01  -3.2106576e-01   6.4121896e-01   7.9259435e-01   8.9764833e-01   9.7289055e-01   1.7596722e-01   1.8329179e+00  -9.4474909e-01   7.3321398e-01   5.1017309e-01   3.5576509e-01  -2.3187203e+00   1.3639871e+00  -1.6363167e-01  -5.1575458e-01  -4.5528574e-01  -3.6526791e+00  -4.3922561e+00   7.7084983e-01  -2.8376614e+00  -1.5726701e+00  -2.9871565e+00  -1.6570912e+00  -6.6131116e-01  -1.1022893e+00   1.2129214e+00   1.0416457e+00  -4.3262295e+00   1.0225604e+00   1.9843953e-01  -8.5567680e-01   8.4600143e-01   5.9060388e-01   2.4320347e+00  -3.9075123e+00   1.4310508e+00  -3.0590760e+00  -2.9159489e+00   2.5790735e+00   1.2428492e-01  -2.1533688e+00   1.0415764e-01  -5.4725620e-01  -1.1252418e+00  -5.2605195e-01  -3.8732810e-01   2.3660057e-01   3.7611843e-01  -1.7531723e+00  -3.4055820e+00  -9.9605192e-01  -1.8980608e+00  -4.1189832e-01  -1.4565532e+00   1.8494418e+00   1.6309580e+00   2.6336829e+00  -2.6135321e-01   1.3043725e+00   8.2595050e-01   8.2704667e-01  -1.2173128e+00  -6.7475102e-01   1.1547638e+00  -1.8573512e+00  -4.1569631e-01   1.0019951e+00  -3.9060559e+00  -2.8680765e+00  -9.7943188e-01  -6.5421017e+00  -4.0739951e+00   2.9921564e+00   5.2268519e+00  -1.1146431e+00  -2.7865120e-02   4.8669295e-02  -2.4494133e+00   3.4117379e+00  -4.9510473e+00  -6.3075681e-01  -2.3742073e+00  -2.3089638e+00   8.4531553e-01  -7.6669312e-01  -2.1044698e+00
   1.7950208e+00  -5.4710360e-01   1.9544455e-01  -6.8913605e-01  -6.2829519e-01  -5.1423610e-02   1.2189999e+00   8.4512792e-01   8.3591473e-01  -2.7735072e-03   2.2900420e+00  -1.2722332e+00   1.1902029e+00   1.1778060e-01   5.2598442e-01  -2.2913514e+00   1.9142191e+00   1.1218499e-01   1.0386062e-01   1.0335807e-01  -2.4812081e+00  -4.2973959e+00   1.2513235e+00  -2.7124600e+00  -1.1142396e+00  -3.1568784e+00  -1.6851504e+00  -1.4023445e+00  -1.0102945e+00   2.0298651e+00   2.1087477e+00  -3.6047824e+00   1.7419051e+00   9.1278001e-01  -1.4281804e+00   6.7836722e-01  -1.3724410e-01   2.2673403e+00  -3.7831277e+00   1.4241007e+00  -3.0695860e+00  -8.6876382e-01   1.1100813e+00  -7.2165486e-01  -3.5061923e+00  -8.7894110e-01  -2.0089760e+00  -1.8371547e+00  -1.6528662e+00  -1.1809076e+00  -3.3275923e-01   1.0999883e-01  -2.5413608e+00  -4.4867151e+00  -1.0047166e+00  -2.6170173e+00  -1.0870686e-01  -1.5373848e+00   2.0377135e+00   1.3374209e+00   2.3975506e+00  -3.9930673e-01   1.5516721e+00   1.3551696e+00   2.5463847e-01  -1.4739817e+00  -1.0580956e+00   1.5244358e+00  -1.4860553e+00  -2.7996867e-04   1.8017011e+00  -3.9252024e+00  -2.7205900e+00   2.0555518e-01  -6.3486695e+00  -3.7154659e+00   2.4470204e+00   5.9988696e+00  -5.5936186e-02   1.0196002e+00   7.2695340e-01  -1.8269719e+00   3.7401196e+00  -5.2521033e+00  -6.3285528e-01  -2.7752359e+00  -2.8625015e+00  -3.0615855e-01  -1.0753830e+00  -2.2076865e+00
   1.5562054e+00  -2.1450054e-01  -1.6060642e-01  -7.9025407e-01  -6.1947736e-01  -1.6853885e-02   7.4064867e-01   7.1337490e-01   7.8377441e-01  -2.5018705e-02   1.7820875e+00  -9.2310017e-01   7.8044341e-01  -3.9529409e-02   3.8790827e-01  -2.3766590e+00   1.4371821e+00   2.5297566e-01  -4.7004328e-01  -1.8876072e-02  -2.1034621e+00  -4.0255725e+00   1.0604358e+00  -2.7573400e+00  -1.3165934e+00  -2.7570902e+00  -1.5363458e+00  -1.0831944e+00  -1.3953377e+00   1.6778842e+00   1.6380958e+00  -3.4722883e+00   1.4454001e+00   1.1907198e+00  -9.2614923e-01   1.7189115e+00  -2.8923346e-01   2.7371178e+00  -3.8561132e+00   1.5660725e+00  -2.7496115e+00  -1.2178336e+00   5.8425210e-01  -3.5777472e-01  -3.8037508e+00  -8.2248325e-01  -2.4499577e+00  -1.2166190e+00  -2.6821459e+00  -9.7525993e-01  -5.9522262e-01   4.5671171e-01  -2.4907220e+00  -4.2137085e+00  -1.2985597e+00  -2.1124529e+00  -8.5615044e-03  -1.2119479e+00   1.5712523e+00   1.9040058e+00   2.6121098e+00  -2.2437939e-01   1.6953437e+00   1.5755754e+00   5.5770352e-01  -1.4080629e+00  -9.3679635e-01   2.1558262e+00  -1.9156597e+00  -1.1483810e-01   2.3325858e+00  -3.4293643e+00  -2.3979388e+00   3.9665240e-01  -6.0624441e+00  -2.7455989e+00   2.2840870e+00   6.1609153e+00  -7.3971439e-01   2.4854362e-01  -1.0365392e-02  -2.5569073e+00   3.3782168e+00  -5.3915607e+00  -5.1733391e-01  -2.7814339e+00  -2.7807304e+00   1.7941583e-01  -4.8848952e-01  -2.0287408e+00
   9.6243191e-01  -4.7464554e-01  -4.4717864e-01  -9.3965181e-01  -8.1231141e-01   5.0722517e-02   1.1961686e-01   5.2613371e-01   9.2000406e-02   1.0412696e-01   8.1179525e-01  -1.8691879e+00  -4.0733649e-01  -1.2317404e+00  -6.0657869e-01  -2.9116206e+00   4.5498523e-01  -1.8010344e-01  -9.9603264e-01  -1.6398425e-01  -1.6511262e+00  -4.3537339e+00   7.4223895e-01  -2.3789364e+00  -9.7741423e-01  -2.1406448e+00  -1.2564011e+00  -8.6276603e-01  -1.8439207e+00   1.2603165e+00   1.3549620e+00  -3.2975089e+00   1.3020371e+00   1.8076179e+00  -1.0989404e-01   3.8703579e+00  -1.2072137e+00   3.7346452e+00  -4.0462176e+00   1.8979727e+00  -3.1728450e+00  -2.1733913e+00   7.4610875e-01   9.1926193e-01  -3.4806135e+00  -1.4487839e-01  -2.4535615e+00   1.3498850e-01  -2.7155776e+00  -3.6224457e-01  -2.7890589e-01   1.0720704e+00  -2.4865388e+00  -3.9624067e+00  -1.4840750e+00  -1.2377384e+00  -3.4796220e-01  -1.0335912e+00   1.2670688e+00   3.0880748e+00   2.5857392e+00  -8.4972002e-01   1.5806618e+00   1.0828428e+00   4.0310811e-01  -1.7032398e+00  -4.9973127e-02   3.4361683e+00  -2.0972533e+00   1.9267375e-01   2.3030537e+00  -3.3395125e+00  -2.7011510e+00   9.5613143e-01  -6.5822958e+00  -2.3894444e+00   2.3394472e+00   7.6009691e+00  -2.8185169e+00  -5.0042089e-01  -1.0186978e+00  -3.8016959e+00   2.3799608e+00  -5.5812780e+00  -7.8931128e-01  -3.4903133e+00  -2.8388717e+00   1.9085758e-01  -4.8120203e-01  -2.2510600e+00
   1.2057865e+00  -1.1305763e+00  -5.5417408e-01  -1.0880763e+00  -7.1095468e-01  -2.6538954e-01   5.8984384e-01   7.0792831e-01  -2.0736439e-01   4.0607589e-02   1.1936919e+00  -2.4434251e+00  -3.4610060e-01  -1.3112792e+00  -7.6003825e-01  -2.9977501e+00   1.2101621e+00  -1.4732032e-02  -9.6389967e-01  -1.3294039e-01  -1.2887215e+00  -4.6515162e+00   6.0104970e-01  -2.4579365e+00  -6.0501722e-01  -2.4375618e+00  -1.1645755e+00  -1.0662219e+00  -1.7182028e+00   1.6463795e+00   1.5571199e+00  -3.2697030e+00   1.6898176e+00   2.0844587e+00   1.4304329e-01   3.7923005e+00  -8.1667672e-01   3.2030008e+00  -3.1614509e+00   1.7422985e+00  -2.6147133e+00  -3.8391010e-01   4.1729252e-01   1.4784899e-01  -3.3213372e+00  -4.8286967e-01  -2.1701102e+00   5.3350836e-02  -2.2458882e+00  -1.0599306e+00   8.0989760e-02   7.7230532e-01  -1.7470696e+00  -4.3015739e+00  -4.3789225e-01  -1.3452021e+00   1.4800373e-01  -1.2918158e+00   2.2910807e+00   2.6141674e+00   2.7703400e+00  -1.4661626e+00   2.0821002e+00   1.3983063e+00   2.4880374e-01  -2.0893333e+00   5.3024523e-01   3.7252778e+00  -2.2715286e+00   6.4609126e-02   2.2898527e+00  -3.7178207e+00  -2.4743344e+00   1.1896835e+00  -6.6278277e+00  -2.8629857e+00   2.0010991e+00   6.9120744e+00  -1.9238754e+00  -7.2738074e-01  -2.8334679e-01  -3.5984076e+00   2.1344166e+00  -4.9438965e+00   6.4473923e-03  -3.4674328e+00  -2.1894076e+00   1.1386400e-01  -9.1776824e-01  -2.4977489e+00
   8.6279003e-01  -9.0836121e-01  -4.0505130e-01  -1.3638036e+00  -1.2364888e+00  -6.7634444e-01   5.0518654e-01   4.0361390e-01  -7.7896108e-01  -1.7640933e-01   1.7900278e-01  -3.2158264e+00  -1.2554733e+00  -2.2920723e+00  -1.2126911e+00  -3.0299579e+00   2.6024169e-01  -5.2715585e-01  -9.0108147e-01  -7.0359553e-02  -2.9712595e-02  -4.2029104e+00   1.2335010e+00  -1.7340052e+00   2.3611889e-01  -1.7316612e+00  -8.1766102e-01  -1.5146512e+00  -2.0691251e+00   1.4417994e+00   2.8510016e+00  -1.6662576e+00   2.1521094e+00   2.4798354e+00   3.4291909e-01   5.1552312e+00  -1.9814912e+00   3.2018291e+00  -3.0231956e+00   1.8586332e+00  -3.2428661e+00   4.0265790e-01   6.7309252e-01   1.5602962e+00  -3.1717335e+00  -1.3511390e-01  -1.7842009e+00   1.7402973e+00  -3.0579745e+00  -6.6014104e-01  -7.5126517e-02   8.3856820e-01  -2.0555031e+00  -4.4556716e+00  -4.6839060e-01  -1.0699724e+00  -7.0087996e-02  -1.2399335e+00   1.3432568e+00   2.7079302e+00   2.2087154e+00  -1.8756408e+00   1.8481189e+00   1.3090838e+00  -4.7908865e-01  -2.3492438e+00   3.3230479e-01   4.4206943e+00  -2.3690360e+00   1.0224998e-01   2.9736301e+00  -3.5521952e+00  -2.3941553e+00   2.3474118e+00  -5.7828483e+00  -1.6908785e+00   1.9404832e+00   8.6135812e+00  -2.3982597e+00  -2.8701130e-01  -6.0019494e-01  -3.7298285e+00   1.9307507e+00  -5.3302087e+00  -4.2440178e-01  -3.9175563e+00  -3.0156906e+00  -8.5407255e-01  -8.6304284e-01  -2.8150355e+00
   1.1018396e+00  -5.5571569e-01  -3.6085657e-01  -2.0859978e+00  -1.5790023e+00  -1.4521281e+00   8.0436046e-01   2.0886714e-01  -1.1035358e+00  -4.9549670e-01   5.1156688e-01  -3.8373874e+00  -9.7476750e-01  -2.7702537e+00  -1.2133488e+00  -3.1910051e+00   7.5710333e-01  -4.4080416e-01  -1.5806797e-01   4.5551780e-01   1.4543186e+00  -4.2979362e+00   1.1921685e+00  -1.5796093e+00   7.2863456e-01  -2.0287745e+00  -7.6296724e-01  -2.2953808e+00  -1.5932009e+00   2.3641362e+00   4.1293983e+00  -5.9952810e-01   2.8405068e+00   2.8401083e+00   2.0242215e-01   4.7560512e+00  -2.8732332e+00   1.7246298e+00  -2.0640674e+00   1.4114699e+00  -3.3586663e+00   2.5713007e+00  -5.1365313e-01   7.7029477e-01  -4.2523872e+00  -9.7978695e-01  -2.5583835e+00   1.7296805e+00  -3.7309073e+00  -8.7086328e-01   1.1036789e-02   1.1681070e+00  -2.3479566e+00  -5.4170174e+00   7.4537071e-02  -1.3323420e+00   2.6420224e-01  -9.6611073e-01   2.0353000e+00   3.0464419e+00   2.5740171e+00  -1.2852851e+00   1.8785529e+00   2.2633060e+00  -2.2578792e-01  -2.3710891e+00   2.4433946e-01   4.6907356e+00  -2.1970872e+00   2.3828008e-01   3.3704797e+00  -3.8693586e+00  -1.9731764e+00   3.4198264e+00  -4.8461059e+00  -8.1885736e-01   7.4612258e-01   8.3514999e+00  -1.2189393e+00   6.4511289e-01   4.5938788e-01  -2.4086330e+00   1.8633391e+00  -4.5423926e+00  -1.7723389e-01  -4.0133464e+00  -3.3176374e+00  -2.2277797e+00  -1.2965683e+00  -2.8833408e+00
   6.8943594e-01  -1.2269611e+00  -5.0452268e-01  -2.1911229e+00  -1.6536640e+00  -1.3853261e+00   7.1362276e-01   1.4757229e-01  -1.5524371e+00  -3.8202669e-01  -4.4673253e-01  -4.6462249e+00  -1.8416393e+00  -3.3999453e+00  -1.9603410e+00  -3.3937560e+00   9.7205515e-02  -1.1264613e+00  -6.4856438e-01   8.3693307e-02   2.2046920e+00  -4.0291682e+00   1.0292720e+00  -9.7810985e-01   1.0924879e+00  -1.4444199e+00  -6.6742450e-01  -2.2012065e+00  -1.6776645e+00   1.7840613e+00   4.3354818e+00   3.0847115e-03   2.5230703e+00   2.8505281e+00   3.7085853e-01   5.4609370e+00  -3.1697823e+00   1.7271255e+00  -1.8274964e+00   1.2170308e+00  -3.3221145e+00   2.4694221e+00  -3.5013248e-01   1.1988410e+00  -3.3441367e+00  -5.7463428e-01  -1.9349364e+00   2.5605378e+00  -2.6284249e+00  -4.0841183e-01   7.5665749e-01   1.4104398e+00  -1.8022698e+00  -5.1047660e+00   5.2278131e-01  -7.2060302e-01  -6.0718835e-02  -1.1004057e+00   2.3237434e+00   3.3166210e+00   2.5605535e+00  -1.6614033e+00   1.8608467e+00   1.9512568e+00   1.9362826e-01  -2.3510536e+00   1.3043726e+00   5.1939684e+00  -2.4514360e+00   2.1767413e-01   2.8745039e+00  -3.7650870e+00  -1.8854167e+00   3.5390741e+00  -4.5912329e+00  -7.6820387e-01   5.1647882e-01   8.7536709e+00  -2.2030319e+00  -4.9803698e-01  -4.0428644e-02  -3.2223614e+00   8.8816719e-01  -4.1544594e+00  -2.6846966e-01  -4.1065515e+00  -2.8918236e+00  -2.1488637e+00  -1.2988182e+00  -2.9099939e+00
   3.8209875e-01  -1.2855990e+00  -5.8271648e-01  -2.0419452e+00  -1.6629189e+00  -1.4409436e+00   5.6556647e-01   1.1874140e-01  -1.7061420e+00  -3.5679335e-01  -6.6894641e-01  -4.0529873e+00  -1.9356461e+00  -3.0762757e+00  -2.0175864e+00  -2.8561693e+00  -1.6076867e-01  -1.0152698e+00  -1.0973087e+00  -1.5083723e-02   2.7442308e+00  -3.3420441e+00   1.0782089e+00  -5.2281041e-01   1.4229078e+00  -8.8551639e-01  -4.3087994e-01  -2.0245092e+00  -1.5005251e+00   1.5615539e+00   4.3002531e+00   7.1841339e-01   1.9389733e+00   2.5931636e+00   5.2009953e-01   5.3759647e+00  -2.8778946e+00   1.6587795e+00  -1.2341373e+00   1.1828304e+00  -2.9284847e+00   2.9527507e+00  -7.6689959e-01   1.0293363e+00  -3.3063458e+00  -7.7494226e-01  -2.2768471e+00   2.5883693e+00  -2.8387577e+00  -3.8338144e-01   8.0173129e-01   1.3737130e+00  -8.4478245e-01  -4.3286658e+00   7.6033399e-01  -2.8967028e-01  -1.9660697e-02  -1.0835947e+00   1.9241299e+00   3.1018842e+00   2.3123700e+00  -1.1193535e+00   1.7071867e+00   2.1126307e+00   8.2462367e-01  -1.9513417e+00   1.0893516e+00   4.9001643e+00  -2.8018553e+00  -1.1033099e-01   2.8584169e+00  -2.9708295e+00  -1.2066461e+00   3.7482467e+00  -3.2684246e+00   1.9161936e-01   1.1067697e-01   7.9854582e+00  -2.1822134e+00  -9.4289168e-01  -3.4712726e-01  -3.2351047e+00   5.1681528e-01  -3.3561210e+00  -1.5576680e-01  -3.5961057e+00  -2.5077602e+00  -1.8188973e+00  -7.4018072e-01  -2.3149750e+00
  -4.2141102e-01  -1.5823791e+00  -9.3363375e-01  -1.7701976e+00  -1.4536882e+00  -9.8507374e-01  -1.8443524e-01   1.9474541e-02  -1.9062081e+00   3.9031153e-03  -1.6625426e+00  -3.7151653e+00  -2.7304483e+00  -3.1428738e+00  -2.6215530e+00  -2.6675299e+00  -1.0625856e+00  -1.4069077e+00  -2.0938175e+00  -5.1952338e-01   2.6574209e+00  -2.8687794e+00   6.5467809e-01   1.3823081e-01   1.3809392e+00   1.1170070e-01  -3.5331661e-01  -1.2459247e+00  -1.6135643e+00   6.4088081e-01   3.4562063e+00   1.0236961e+00   7.3559062e-01   2.1244992e+00   9.5893654e-01   5.8922960e+00  -2.7559159e+00   2.1517134e+00  -1.2412310e+00   1.0864115e+00  -2.9569494e+00   1.3719159e+00  -4.2851998e-01   1.5409282e+00  -2.3541571e+00  -4.2382022e-01  -2.2134751e+00   2.9246675e+00  -1.7480956e+00   3.1386693e-01   1.4286988e+00   1.7969492e+00   1.9337927e-01  -2.9929469e+00   7.4344823e-01   8.0349408e-01  -4.3033133e-01  -8.6351434e-01   1.5103049e+00   3.5879146e+00   2.2044615e+00  -7.1479651e-01   1.3474684e+00   1.6751173e+00   1.8687503e+00  -1.1767907e+00   1.6743389e+00   4.8502819e+00  -3.0607040e+00  -1.7721401e-01   2.0880897e+00  -1.9959173e+00  -9.8301128e-01   3.1486795e+00  -2.7096904e+00   9.7469362e-01  -2.5475275e-01   7.2105085e+00  -3.7542680e+00  -2.5096885e+00  -1.6094220e+00  -4.3727852e+00  -8.6240355e-01  -2.5998033e+00  -5.1923527e-01  -3.1972982e+00  -1.7485509e+00  -7.8204144e-01  -9.7195852e-02  -1.6875364e+00
  -8.0591787e-01  -1.5569394e+00  -5.9003312e-01  -1.3803659e+00  -1.8804859e+00  -1.1625431e+00   2.4841519e-02  -9.7541216e-02  -2.3440014e+00  -4.6934759e-01  -2.4975683e+00  -3.3448780e+00  -3.2319360e+00  -3.2393740e+00  -2.6513515e+00  -2.1584469e+00  -1.4102704e+00  -1.4921114e+00  -1.9527754e+00  -8.4192042e-01   3.1597084e+00  -1.3978183e+00   1.5465601e+00   1.3899995e+00   1.7741604e+00   1.3762507e+00  -5.0176976e-01  -9.4623470e-01  -1.1706489e+00   3.2414532e-04   4.0385721e+00   2.7515910e+00   8.0424237e-01   1.4760024e+00   1.5323454e+00   5.4879727e+00  -2.4294852e+00   1.4750595e+00  -6.4535711e-01   8.3596234e-01  -2.3046417e+00   1.4722585e+00  -1.1811175e-01   1.6673577e+00  -1.7502473e+00  -8.2299200e-01  -1.5905238e+00   2.8929102e+00  -1.6815751e+00  -1.0944916e-01   9.1312978e-01   9.6838022e-01   1.1441580e-01  -2.5720511e+00   8.0974878e-01   6.3920118e-01  -5.7136620e-01  -9.4468833e-01   4.8645159e-01   1.9982304e+00   7.9743694e-01  -1.3048324e+00   9.6094828e-01   1.2177872e+00   8.3336889e-01  -3.3481037e-01   1.4378993e+00   3.9912493e+00  -2.6050243e+00  -3.4495217e-01   2.0241697e+00  -7.1940549e-01  -4.5559639e-02   2.7729152e+00  -7.0798713e-01   2.2223348e+00   7.2329863e-02   6.2781913e+00  -2.9567977e+00  -2.2331323e+00  -1.5670924e+00  -3.7492199e+00  -1.2650276e+00  -1.5881553e+00  -1.0882779e+00  -2.6951642e+00  -1.1523620e+00  -3.2676709e-01   1.8712577e-01  -1.3931289e+00
  -4.5777385e-01  -7.2127084e-01  -2.6976573e-01  -1.5156009e+00  -2.5658944e+00  -1.9543882e+00   5.7450475e-01  -3.4952202e-01  -2.5052399e+00  -1.3712108e+00  -2.0351330e+00  -2.7758120e+00  -2.8922377e+00  -2.9549308e+00  -2.0072821e+00  -1.7897183e+00  -7.5795212e-01  -8.9629714e-01  -1.2575188e+00  -5.9022046e-01   4.0815214e+00  -4.6082553e-01   2.3044809e+00   1.8059506e+00   2.3154889e+00   1.7162424e+00  -6.5187000e-01  -1.4211382e+00  -3.1407176e-01   5.1965498e-01   5.4477247e+00   4.3139879e+00   1.5249848e+00   8.9434096e-01   2.1353445e+00   4.2576197e+00  -2.2457903e+00  -4.6286419e-01   8.8449133e-01   4.6158578e-01  -2.0241636e+00   3.2050527e+00  -3.1451526e-02   1.2177847e+00  -2.2207140e+00  -1.6696442e+00  -1.1535603e+00   2.8239745e+00  -2.9309512e+00  -8.6591404e-01   1.2818240e-01   3.3050376e-02  -8.2043041e-02  -3.1116370e+00   1.4114961e+00  -1.8958697e-01   8.4797493e-02  -6.5913582e-01   2.9665970e-02   6.1395610e-01   2.6998784e-01  -5.4128038e-01   6.9239065e-01   2.1538313e+00   4.1773259e-01   4.0246141e-01   2.0317126e-01   2.8937250e+00  -2.3983220e+00  -8.5474182e-01   2.7447319e+00  -2.5986638e-01   1.2871238e+00   2.9021668e+00   1.9086487e+00   3.9777037e+00  -3.5931985e-01   4.5364042e+00   4.8658896e-02  -1.5965380e-01   4.8644979e-02  -1.2193593e+00  -3.1449708e-01  -1.9241197e-01  -8.8783053e-01  -1.7386285e+00  -1.1926023e+00  -7.0770409e-01   1.4095693e-01  -1.3108463e+00
  -5.6554049e-01  -1.1682842e+00  -2.3531854e-01  -1.7873399e+00  -2.4362742e+00  -2.1310684e+00   8.2001069e-01  -4.0884668e-01  -2.5792495e+00  -1.1678550e+00  -2.1642568e+00  -3.3644606e+00  -2.9408153e+00  -2.8572541e+00  -2.3537058e+00  -1.7396928e+00  -8.3091389e-01  -1.4895744e+00  -1.2106303e+00  -5.3079374e-01   4.6401464e+00  -5.7779721e-01   1.9098621e+00   1.8352022e+00   2.7764219e+00   1.5309219e+00  -3.5061060e-01  -1.9329492e+00  -2.4411530e-01   7.4505946e-01   6.1066850e+00   4.5403889e+00   1.3867004e+00   5.6553380e-01   1.3031889e+00   3.4003968e+00  -2.4557936e+00  -1.3946836e+00   1.2937542e+00  -5.7889073e-02  -2.6985844e+00   3.9446004e+00  -2.3034486e-02   8.3019640e-01  -1.7015392e+00  -1.3361434e+00  -1.5126103e-01   3.3355284e+00  -1.6464874e+00  -2.1019462e-01   1.2204877e+00   2.6724074e-01   6.4811083e-01  -3.0039023e+00   2.3131494e+00   2.6698137e-02  -2.2043743e-01  -9.5405657e-01   7.5321064e-01   6.6475732e-01   7.4368722e-01  -6.5812426e-02   4.9426866e-01   2.5252922e+00   1.3359064e+00   1.0550933e-01   3.8110719e-01   2.5638623e+00  -2.6210177e+00  -9.8624306e-01   2.3740949e+00  -8.0827342e-01   1.2300499e+00   2.9725582e+00   2.3375407e+00   3.8066381e+00  -8.5260789e-01   4.2387346e+00  -2.3923103e-02  -4.0999018e-01   2.4040114e-01  -1.1367011e+00  -5.6925010e-01   3.2499129e-01  -7.8064009e-01  -1.6043654e+00  -1.1939516e+00  -1.5394851e+00  -1.8200871e-01  -1.1637760e+00
  -6.5081619e-01  -1.6848830e+00  -2.5949832e-02  -1.5127365e+00  -2.4281386e+00  -2.1166476e+00   1.1490432e+00  -3.1307458e-01  -2.6040988e+00  -1.0962857e+00  -2.2151080e+00  -3.3863643e+00  -2.9197124e+00  -2.6135934e+00  -2.4409683e+00  -1.4821727e+00  -5.4055248e-01  -1.6581245e+00  -1.1438233e+00  -6.2710045e-01   4.7853504e+00  -6.8080128e-02   2.0178675e+00   2.3593541e+00   2.9647579e+00   1.8631433e+00  -5.7997644e-01  -1.9440725e+00   2.2400685e-01   6.8134679e-01   6.3976924e+00   4.8824592e+00   1.1491192e+00   1.1960121e-01   9.1478688e-01   2.1205056e+00  -2.2118692e+00  -1.8375515e+00   1.6152231e+00  -3.7357114e-01  -2.3668589e+00   4.2235888e+00  -7.7709585e-02   8.0522964e-02  -1.1432997e+00  -1.5245278e+00   5.8290564e-02   2.5684556e+00  -2.5580508e-01  -3.4103366e-01   1.7016164e+00  -2.6472643e-01   1.0800683e+00  -2.8911515e+00   2.7804062e+00  -2.4452632e-01  -2.6221943e-01  -1.1795853e+00   1.1199770e+00  -1.3587278e-01   4.4337173e-01  -8.3431892e-04   4.0454889e-01   2.3786982e+00   1.6855034e+00   6.6966245e-01   4.5966284e-01   1.8229586e+00  -2.3686673e+00  -9.6899063e-01   1.6518832e+00  -5.0093143e-01   1.5117947e+00   2.6092857e+00   2.9631249e+00   3.5425052e+00  -1.2344839e+00   3.3117076e+00   7.4626222e-01  -3.2833757e-01   7.7692695e-01  -6.7388001e-01  -9.4272893e-01   1.2631573e+00  -8.7673402e-01  -1.0329408e+00  -6.3294413e-01  -1.3152391e+00  -3.5735745e-01  -8.5939138e-01
  -1.1415766e+00  -2.0653920e+00   6.0592475e-02  -1.1525883e+00  -2.3320818e+00  -1.8897319e+00   1.0167409e+00  -3.7652751e-01  -2.5960205e+00  -8.7636690e-01  -2.4902276e+00  -2.9729452e+00  -3.0258687e+00  -2.2152784e+00  -2.6965536e+00  -1.0537292e+00  -1.0349753e+00  -2.0185797e+00  -1.5689973e+00  -8.1227444e-01   4.7676082e+00   5.2241210e-01   1.9069665e+00   2.7035475e+00   3.2447736e+00   2.5358789e+00  -3.1574638e-01  -1.6594210e+00   3.5465439e-01   2.4404012e-01   6.0773528e+00   4.9179976e+00   3.8850083e-01  -3.7608333e-01   6.0284523e-01   1.7618641e+00  -1.8527462e+00  -1.4151510e+00   1.5130045e+00  -4.6023943e-01  -2.5490906e+00   3.2330291e+00  -1.5566825e-01  -5.0454450e-02  -4.7868599e-01  -1.1770099e+00   3.6756536e-01   2.2968117e+00   5.8221321e-01  -1.0096325e-02   1.7800485e+00  -5.2973035e-01   1.4863098e+00  -1.8417986e+00   2.6637752e+00   3.1868527e-02  -7.8653753e-01  -1.5477021e+00   7.1547088e-01  -6.4329643e-01  -6.8658173e-02   2.9093504e-01  -1.0840692e-01   1.9508794e+00   2.0992874e+00   8.9980980e-01   5.1383633e-01   1.1518086e+00  -2.2442290e+00  -8.7565735e-01   1.3233505e+00   7.9809395e-02   1.7535360e+00   2.0533297e+00   3.6536208e+00   3.5719248e+00  -8.3668600e-01   2.9495745e+00  -4.1737248e-02  -8.9009397e-01   3.0124877e-02  -1.2856187e+00  -1.1095937e+00   1.6173935e+00  -1.3844899e+00  -7.7979833e-01  -2.8707891e-01  -1.0177988e+00  -5.8184407e-02  -2.0671072e-01
  -1.2218175e+00  -1.0845368e+00   4.9046078e-01  -7.6626061e-01  -2.4443473e+00  -2.3681573e+00   1.1221691e+00  -4.8507752e-01  -2.2851189e+00  -1.0121527e+00  -1.7875628e+00  -1.3284725e+00  -2.1008733e+00  -1.2094033e+00  -1.9252912e+00   1.0343798e-01  -6.5046934e-01  -1.2273290e+00  -1.1806447e+00  -2.3625771e-01   4.9852707e+00   1.6395678e+00   2.5549034e+00   3.0584344e+00   3.6182459e+00   2.9289139e+00  -2.5294751e-01  -2.0213917e+00   7.4485309e-01   8.7816158e-01   6.5386676e+00   5.7346024e+00   1.7850978e-01  -9.0693451e-01  -9.0743977e-02  -8.6877790e-02  -1.7149427e+00  -1.9263189e+00   1.9130693e+00  -5.0845393e-01  -2.7524571e+00   4.1510235e+00  -9.3088293e-01  -1.0252285e+00  -1.5028627e+00  -2.0027721e+00  -5.7711942e-01   1.0805737e+00  -6.0554896e-01  -4.0790591e-01   9.8052776e-01  -1.2551972e+00   1.5197380e+00  -1.4201501e+00   2.4959759e+00  -6.1798757e-01  -5.9604332e-01  -1.4136516e+00  -5.2028334e-01  -1.8534619e+00  -9.1784516e-01   1.4851051e+00  -6.6836648e-01   2.5365906e+00   2.0744032e+00   1.6880212e+00  -1.6462607e+00  -3.8914230e-01  -1.9946811e+00  -9.6729354e-01   1.7670781e+00   1.2824785e+00   2.5232022e+00   2.2048093e+00   5.5839642e+00   5.1991127e+00  -1.3022078e+00   1.5650460e+00   1.7751688e+00   9.7564134e-01   5.4876987e-01   2.6031063e-01  -3.5621402e-01   2.3730441e+00  -1.6298239e+00   1.3871921e-01  -5.9808899e-01  -1.3432904e+00   3.4848134e-01   6.6041956e-01
  -9.6328476e-01  -8.4543574e-01   7.1831263e-01  -2.5953102e-01  -2.4337039e+00  -2.2712697e+00   1.3950690e+00  -4.2687558e-01  -2.0558162e+00  -1.3736199e+00  -1.3778492e+00  -1.9327660e-01  -1.5357356e+00  -2.0828040e-01  -1.4596116e+00   5.2547007e-01  -6.5117207e-02  -6.4984470e-01  -9.1555529e-01  -2.4870209e-01   4.6295838e+00   2.1091900e+00   2.6163537e+00   3.0044013e+00   3.4331008e+00   3.1114974e+00  -2.9251137e-01  -1.5150004e+00   1.2901326e+00   8.5809881e-01   6.0572936e+00   5.5269507e+00   6.5182779e-02  -1.5816376e+00   4.9860626e-01  -1.2212062e+00  -6.1372580e-01  -2.4150273e+00   2.5668468e+00  -7.0089018e-01  -1.9575503e+00   3.9032304e+00  -1.3742903e+00  -2.1150979e+00  -1.8014419e+00  -2.5596229e+00  -5.9919562e-01  -8.2566638e-02  -9.5413839e-01  -9.4222379e-01   4.5395192e-01  -2.0242280e+00   1.4941695e+00  -1.1942001e+00   2.4635127e+00  -1.0878820e+00  -2.2505376e-01  -1.4297197e+00  -6.9766224e-01  -2.9086127e+00  -1.1438297e+00   1.8243213e+00  -7.0507305e-01   2.5674869e+00   2.2661998e+00   2.3833292e+00  -2.1956835e+00  -1.4447576e+00  -1.5950528e+00  -1.2443372e+00   1.7126542e+00   1.7177237e+00   3.1565120e+00   1.3866615e+00   6.5703660e+00   5.3583243e+00  -1.1922897e+00  -4.2854748e-01   3.0375661e+00   1.4520370e+00   1.0636379e+00   1.2339405e+00   5.4658101e-02   3.3895254e+00  -1.5387421e+00   9.8909909e-01   1.8613980e-01  -4.3578705e-01   6.7083824e-01   1.1861057e+00
  -1.2125719e+00  -1.4233463e+00   3.8730065e-01  -3.6945579e-02  -1.9653245e+00  -1.4570697e+00   9.6627433e-01  -4.5238129e-01  -1.7024442e+00  -9.3234038e-01  -2.1351928e+00  -3.4908581e-01  -2.2498323e+00   3.0863353e-03  -1.9302412e+00   6.7912893e-02  -5.8031182e-01  -1.4306989e+00  -1.6405649e+00  -9.0866711e-01   3.6552608e+00   1.9719802e+00   1.8877752e+00   2.6818100e+00   2.8540494e+00   3.3758359e+00  -4.0449553e-01  -8.1758599e-01   8.7580156e-01  -1.4469621e-01   5.1546177e+00   4.5423767e+00  -6.4016725e-01  -2.1794031e+00   2.2994361e-01  -1.2406799e+00  -2.4219689e-01  -1.9686306e+00   1.8739306e+00  -8.9088477e-01  -2.1695867e+00   1.3760240e+00  -1.2050725e-01  -1.3026567e+00   2.7809394e-02  -1.2260999e+00   1.1269084e+00   6.5005113e-01   1.1510865e+00   5.5752422e-02   1.3629563e+00  -1.8367387e+00   1.9141001e+00  -2.4065074e-01   2.4683237e+00  -3.9953961e-01  -5.8204011e-01  -1.5167359e+00  -3.5551202e-01  -2.7574337e+00  -4.5234054e-01   1.7513544e+00  -7.2553439e-01   1.9852906e+00   3.2287465e+00   2.5445260e+00  -1.2603212e+00  -1.5772075e+00  -1.7071085e+00  -1.2655268e+00   8.7370761e-01   1.4261186e+00   2.6483240e+00  -2.6202276e-01   5.7135059e+00   4.4088116e+00  -8.9253891e-01  -9.0658711e-01   1.7911426e+00  -1.2872652e-01   3.2570468e-01  -2.5773452e-01  -5.1159175e-01   3.1716779e+00  -1.8217699e+00   1.1630842e+00   7.3015675e-01   6.8424438e-01   7.7498548e-01   1.1729188e+00
  -8.2739312e-01  -1.1961720e+00   4.6014705e-01  -1.1312109e-01  -1.7756993e+00  -1.5202770e+00   1.1971545e+00  -4.5305522e-01  -1.2108519e+00  -8.5170341e-01  -1.4168745e+00   3.2488080e-03  -1.5323390e+00   6.8578920e-01  -1.5763579e+00   1.9863968e-01  -5.6467538e-02  -1.2184070e+00  -1.3679156e+00  -5.4816471e-01   3.8595491e+00   2.0077475e+00   1.4636126e+00   2.0080628e+00   2.7372523e+00   2.8119573e+00  -4.2237436e-01  -1.2170728e+00   1.0813217e+00   4.2853487e-01   5.2157038e+00   3.7454363e+00  -6.8651689e-01  -2.2242672e+00  -8.5639505e-01  -2.6177385e+00  -2.0234705e-01  -2.3205715e+00   1.9348493e+00  -1.0770782e+00  -2.1176062e+00   1.8196038e+00  -9.2663214e-01  -2.3084130e+00  -4.7646392e-01  -1.1228850e+00   9.8733290e-01  -4.4819884e-03   1.2013487e+00   2.6657419e-01   1.5537805e+00  -1.9662129e+00   1.7703105e+00  -5.0344359e-01   2.5612770e+00  -8.5768837e-01  -3.6788807e-01  -1.5099694e+00   1.8672603e-01  -2.7103817e+00   1.8076691e-01   2.6196626e+00  -6.4677691e-01   2.5939335e+00   4.0787765e+00   2.3990791e+00  -1.8036734e+00  -1.9730061e+00  -1.7810487e+00  -1.2464947e+00   8.0046719e-01   1.0635651e+00   2.7060359e+00  -2.7175691e-01   5.7383865e+00   4.0440734e+00  -1.3762156e+00  -1.3150482e+00   2.8661362e+00   5.9419249e-01   1.0545309e+00   4.3900000e-01   2.8145819e-01   3.3793411e+00  -1.4656645e+00   1.6403076e+00   5.4447813e-01   4.2663760e-01   6.3218831e-01   1.4189329e+00
  -1.2340434e+00  -1.8046678e+00   6.6753403e-01   3.2181423e-01  -1.3967379e+00  -1.1063831e+00   9.6437701e-01  -3.7832266e-01  -1.1877549e+00  -2.9222676e-01  -1.0580971e+00   1.4690942e-01  -1.1397266e+00   1.0993772e+00  -2.0860714e+00   5.6972909e-01  -5.8590545e-01  -1.5167621e+00  -1.6240201e+00  -2.4536199e-01   3.6488219e+00   1.2654397e+00   8.2939455e-01   1.6092439e+00   3.2394029e+00   2.6853814e+00   4.7752041e-01  -1.0237546e+00   9.3367348e-01   5.4232127e-01   4.1796805e+00   2.2070516e+00  -1.4431917e+00  -1.9019009e+00  -1.3683221e+00  -1.7169455e+00   3.6767323e-02  -3.5457158e-01   1.2865928e+00  -7.1096793e-01  -2.6349615e+00   7.1811670e-01  -1.7576610e+00  -2.4998037e+00  -5.1147035e-01  -3.5186404e-01   3.8607363e-01  -5.0349528e-01   1.5813731e+00   7.4465727e-01   1.6262684e+00  -1.7857101e+00   2.0654267e+00   6.8071910e-01   1.8257184e+00  -4.1639460e-01  -1.1176777e+00  -2.2407090e+00  -1.9133451e-02  -2.1848517e+00  -9.4647013e-02   2.5374546e+00  -1.0657600e+00   1.7101398e+00   4.3126622e+00   1.3854046e+00  -1.7875328e+00  -1.7568793e+00  -1.5502705e+00  -6.4379001e-01   6.0376290e-01   6.2531682e-01   1.9760953e+00   8.1164797e-02   4.5532134e+00   2.5337139e+00  -4.5802918e-01   1.0059411e-01   2.5081920e-01   1.1311663e-03  -4.2807248e-01  -1.0637069e+00   4.6937913e-01   2.7862363e+00  -1.9947480e+00   1.0214129e+00   3.7906803e-01   1.8507856e-01   7.9412095e-01   2.0747491e+00
  -1.1237296e+00  -1.0329033e+00   1.0386253e+00   8.6685934e-01  -1.2269926e+00  -1.3976949e+00   1.1048686e+00  -2.5268042e-01  -7.6603766e-01  -2.0231384e-01   2.2518138e-03   1.4611709e+00  -1.8546674e-01   1.8501434e+00  -1.2718593e+00   1.3928269e+00   4.8098089e-01  -5.2338295e-01  -9.5013527e-01   3.3703074e-01   2.9096878e+00   2.2035533e+00   1.4792120e+00   1.7812688e+00   3.0911791e+00   2.8119695e+00   1.0608313e-02  -1.2057292e+00   1.1717212e+00   1.2775456e+00   4.0890526e+00   2.3874777e+00  -1.1408040e+00  -1.9783494e+00  -2.2765299e+00  -3.6766051e+00   9.9968222e-02  -4.6054753e-01   1.0616747e+00  -5.6466177e-01  -2.2954001e+00   1.3321572e+00  -2.1938865e+00  -3.4904728e+00  -1.0748074e+00  -1.0717403e+00  -5.4659525e-01  -2.3065110e+00   1.1776929e+00  -1.9085556e-01   6.1220411e-01  -2.7342848e+00   1.4721212e+00   8.2770817e-01   1.4383560e+00  -1.4267102e+00  -6.2858067e-01  -2.0372534e+00  -8.2941865e-01  -3.8202831e+00  -1.1077692e+00   2.5304600e+00  -1.2045760e+00   1.8038104e+00   3.1025677e+00   2.1221916e+00  -3.4799089e+00  -3.0300995e+00  -8.0603562e-01  -1.8402412e-01   6.1663265e-01   1.8393605e+00   2.1489808e+00  -4.0883708e-01   4.9357517e+00   3.0059607e+00  -7.3211629e-01  -1.2603744e+00   2.5873536e+00   2.0017060e+00   6.4972056e-01   2.4433484e-01   9.9318104e-01   3.1711385e+00  -2.1556340e+00   1.5537161e+00   3.3465675e-01   2.7587960e-01   5.4051970e-01   2.3198152e+00
  -8.5328245e-01  -1.2282495e+00   7.2258982e-01   9.9030758e-01  -4.8971044e-01  -8.8413118e-01   9.3936333e-01  -8.0439311e-02  -2.8698519e-01   1.6781001e-01   4.9982720e-01   1.8562185e+00   2.2481340e-01   2.7242629e+00  -1.2133789e+00   1.3213030e+00   8.1163878e-01  -3.6774886e-01  -1.1539987e+00   3.5068633e-01   2.1094952e+00   1.7433558e+00   3.8765974e-01   6.1326944e-01   2.4836471e+00   2.0539613e+00   1.9577228e-01  -8.5123960e-01   8.7789320e-01   1.2790537e+00   2.6978549e+00   5.0899306e-01  -1.4995848e+00  -1.9268390e+00  -2.7479022e+00  -4.0284807e+00   8.7101120e-01  -1.1669984e-01   8.5281620e-01  -6.0325572e-01  -1.8817204e+00   5.6394566e-01  -2.9185626e+00  -4.2844842e+00  -1.1696947e+00  -5.5214790e-01  -4.7983117e-01  -2.7425907e+00   1.5084433e+00   1.5942478e-01   9.2888172e-01  -2.4640369e+00   1.7522489e+00   1.1883998e+00   1.3860929e+00  -1.2112499e+00  -4.7028084e-01  -2.0827149e+00  -8.8935369e-03  -3.2679457e+00  -1.5350596e-01   2.7436306e+00  -8.5629427e-01   1.8865323e+00   4.0081727e+00   1.6003691e+00  -2.9908170e+00  -2.8457315e+00  -1.0936587e+00  -2.1693989e-01   2.3407972e-01   1.4446650e+00   1.7601078e+00  -1.0826483e+00   3.7819370e+00   1.8934589e+00  -5.1180165e-01  -1.7908440e+00   2.2254304e+00   1.1196641e+00   5.0601299e-01  -4.6072645e-01   1.1869010e+00   3.0594541e+00  -1.5171337e+00   1.6826230e+00   7.9992238e-01   1.0364647e+00   5.5467739e-01   2.4333464e+00
  -9.8222752e-01  -1.4440502e+00   9.6999649e-01   1.0532716e+00  -5.5261993e-01  -7.5420003e-01   8.7337613e-01  -1.0837224e-01  -5.4037354e-01   3.5261716e-01   8.3684737e-02   7.6306829e-01  -4.3069095e-01   1.9924995e+00  -1.7935070e+00   8.9815532e-01   2.3888100e-01  -9.6302524e-01  -7.8540691e-01   5.6312882e-01   2.0259505e+00   1.2638669e+00   4.6942504e-01   5.1873120e-01   2.8495385e+00   1.8965158e+00   3.5773911e-01  -1.2891902e+00   3.7445414e-01   1.2237947e+00   3.0656169e+00   5.7322659e-02  -8.7957352e-01  -1.2949928e+00  -3.4738326e+00  -2.8132433e+00  -1.4418825e-02   9.0669115e-01  -1.1952483e-03  -2.4702016e-01  -2.4999036e+00  -9.9127647e-02  -2.0635461e+00  -2.7679622e+00  -4.7715858e-01   8.1353315e-01   4.2018905e-01  -1.5262328e+00   1.9507417e+00   8.0311055e-01   1.1266582e+00  -2.3992354e+00   1.0954793e+00   1.1436001e+00   9.4189925e-01  -1.2068490e+00  -8.7826851e-01  -2.3496548e+00  -3.6553275e-01  -2.9746697e+00  -4.6721205e-01   1.5319869e+00  -9.3647329e-01   1.0311397e+00   2.7915022e+00   5.5172090e-01  -2.9163588e+00  -2.0068618e+00  -8.8908498e-01   3.5520976e-01   1.0497725e-01   6.3168060e-01   7.6022259e-01  -5.6363484e-01   2.3471090e+00   6.6363057e-01   3.4097139e-01   8.5821858e-01   1.0496753e+00   1.7349515e+00   3.1286497e-01  -1.2585460e+00   1.4169719e+00   1.9070647e+00  -2.0375930e+00   7.1616182e-01  -1.0108530e-01   4.1942069e-01  -6.5812948e-02   1.6548681e+00
  -3.2236652e-01  -5.7816302e-01   1.1901047e+00   8.7120045e-01  -5.9762166e-01  -1.0315061e+00   1.1511035e+00  -1.2591889e-01  -2.4422744e-01   1.1324532e-03   1.2133980e+00   1.3765985e+00   7.6313980e-01   2.3702481e+00  -1.1327729e+00   9.1267361e-01   1.3173065e+00  -1.7635830e-01   3.6863305e-01   1.1793640e+00   2.4179671e+00   1.3634504e+00   3.5771464e-01   2.5634587e-02   2.4702578e+00   1.2347814e+00  -2.8036091e-02  -1.5149628e+00   1.0345524e+00   2.0730160e+00   3.0321751e+00  -3.4613971e-01  -2.1890552e-01  -1.0018106e+00  -4.2439951e+00  -3.9094408e+00   1.7088929e-02   3.6221653e-01   1.3312631e-01  -4.3255396e-01  -1.7010017e+00   6.2830625e-01  -3.5375144e+00  -4.1436450e+00  -2.0788746e+00  -1.6419840e-01  -1.0509676e+00  -3.2911531e+00   7.9248999e-01  -2.7581947e-02   1.9225442e-01  -2.5424329e+00  -2.6986975e-01   3.7017957e-01   3.1562606e-01  -2.1017297e+00  -3.3568501e-01  -2.0041857e+00   3.9510347e-02  -3.2185707e+00  -4.3648407e-01   1.7498727e+00  -7.5056253e-01   1.4511588e+00   2.2531002e+00   5.6926375e-01  -3.4632379e+00  -2.2239979e+00   3.0867529e-02   9.1110419e-01   2.5161923e-01   6.2247570e-01   9.8080771e-01  -4.2063880e-01   2.2549505e+00   4.8314693e-01  -5.2336132e-02   2.2891186e-01   2.7950223e+00   3.1903871e+00   1.4138148e+00   1.4835512e-01   2.3300718e+00   2.1263521e+00  -2.0727224e+00   6.8472727e-01  -2.2426246e-01   1.1036427e-01  -3.5084994e-01   1.6948273e+00
  -4.5316271e-01  -1.1986484e-01   1.1066120e+00   9.1476627e-01  -3.1432080e-01  -8.6105850e-01   6.6695277e-01  -1.2713084e-01  -1.2733128e-01   2.8818975e-01   1.6096952e+00   1.8906584e+00   1.1280196e+00   2.6389291e+00  -1.1135981e+00   1.1522150e+00   1.0221109e+00   1.0017081e-01   4.4790909e-01   1.6417139e+00   2.4001629e+00   1.3638762e+00  -1.3718963e-01  -5.2962563e-01   2.2931289e+00   8.6291657e-01   3.1082702e-01  -1.5530345e+00   8.0034869e-01   2.3127671e+00   2.1670151e+00  -1.2819154e+00  -3.9923469e-01  -3.2981625e-01  -5.0248703e+00  -3.2156898e+00  -2.1269955e-01   1.4617508e+00  -5.1645223e-01  -8.4444966e-02  -1.5179412e+00   1.7491319e-01  -4.6842600e+00  -4.1149384e+00  -2.9435688e+00   2.4188718e-01  -2.2620848e+00  -3.5186387e+00  -3.5291852e-01   3.3712339e-01  -3.5911068e-01  -2.0239614e+00  -7.0183038e-01   8.5193314e-01  -6.9120923e-01  -1.9138489e+00  -5.2230036e-01  -1.8824974e+00  -4.1418688e-01  -2.3612003e+00  -5.0311011e-01   1.9142800e+00  -8.7417656e-01   1.2921021e+00   2.0290319e+00  -1.7191432e-01  -3.7577148e+00  -1.6486885e+00   4.3616912e-03   1.3937484e+00   4.4675640e-01   8.3555802e-01   6.9022843e-01   1.8140938e-01   1.5410233e+00   1.9339697e-01   4.0548184e-01   1.5879263e+00   1.7535497e+00   3.2784850e+00   7.6515634e-01  -4.5595001e-01   2.7186637e+00   1.5002045e+00  -2.1497545e+00   1.9288302e-01  -7.5318757e-01  -2.9228429e-02  -1.8075192e-01   1.8883736e+00
  -4.3490265e-01   1.7212699e-01   1.0515561e+00   8.6747978e-01   1.2930955e-01  -8.8510676e-01   3.3306681e-01  -6.6008733e-03  -4.2017443e-02   8.5182105e-01   2.4040219e+00   1.9677474e+00   1.6741149e+00   2.8020788e+00  -1.1398219e+00   1.4202616e+00   1.2075048e+00   4.2606571e-01   7.2716680e-01   2.3394592e+00   2.2005176e+00   8.7666727e-01  -6.3640743e-01  -1.0978495e+00   2.3342564e+00   3.4178786e-02   6.2157454e-01  -1.9803207e+00   3.8541010e-01   3.0605203e+00   1.6002342e+00  -2.1525675e+00  -3.6190360e-01   5.1508456e-01  -6.0915331e+00  -2.9378401e+00  -7.7553626e-01   2.2694091e+00  -1.0220476e+00   2.3673255e-01  -2.0034145e+00   7.7378937e-01  -5.7153079e+00  -4.3762175e+00  -3.9261784e+00   3.3096949e-01  -3.7434042e+00  -3.9612748e+00  -9.8505372e-01   5.4573187e-01  -4.2160431e-01  -1.4383685e+00  -7.3142526e-01   9.3162678e-01  -1.1137035e+00  -1.8437917e+00  -5.0213354e-01  -1.7568773e+00  -3.0998671e-01  -1.3884430e+00  -2.9599754e-01   2.0916677e+00  -8.5033516e-01   1.3494234e+00   2.0122688e+00  -9.6931002e-01  -4.1240527e+00  -1.0366998e+00  -4.3683235e-04   1.9354071e+00   3.9523957e-01   7.6287004e-01  -1.5824160e-01   1.1163798e+00   1.8266838e-01  -4.0933263e-01   2.3569681e-01   2.8351302e+00   1.1650530e+00   3.7339042e+00   6.7314758e-01  -7.4741453e-01   2.8065647e+00   8.4687192e-01  -1.9231814e+00  -3.7427787e-01  -1.4829175e+00  -7.7554392e-01  -5.0653995e-01   1.7931919e+00
  -1.3819188e-01  -1.1125281e-01   7.6311430e-01   1.0452993e+00   8.1231886e-01  -3.1042751e-01   8.6644894e-03   2.8769053e-01  -1.1958422e-03   1.1543476e+00   2.9018566e+00   2.3103686e+00   2.0946319e+00   3.4097439e+00  -1.2210603e+00   1.4076447e+00   1.6177276e+00   8.0084419e-01   7.3725062e-01   2.3740043e+00   1.3461313e+00  -1.1654665e-02  -1.5634862e+00  -1.9204400e+00   1.7711468e+00  -9.1351797e-01   7.9626929e-01  -1.3412864e+00   1.7798853e-01   3.0026364e+00  -3.2922577e-02  -3.8656788e+00  -6.5208647e-01   7.7025252e-01  -6.2001627e+00  -2.3535031e+00   3.5109312e-01   2.9891784e+00  -1.0779536e+00   2.4748475e-01  -1.2910525e+00   3.3908598e-01  -6.3990739e+00  -4.9897433e+00  -4.4126836e+00   2.6140536e-01  -4.6733122e+00  -4.8337111e+00  -9.5474009e-01   3.5224645e-01  -1.8272669e-01  -9.1496096e-01  -1.0841908e-01   1.3271611e+00  -1.3338374e+00  -1.4442589e+00  -2.4170233e-01  -1.7446722e+00   5.4596282e-01  -6.0067284e-01   3.8324187e-01   1.6493143e+00  -3.4365786e-01   9.8574721e-01   2.4508661e+00  -1.6485563e+00  -3.3608276e+00  -4.1620273e-01   5.6193492e-02   2.0491835e+00  -1.9112275e-01   3.4679936e-01  -7.3860374e-01   8.9077173e-01  -1.4387085e+00  -1.8821984e+00   5.1220468e-01   2.6158129e+00   2.4264848e-01   2.6094574e+00   2.3421583e-01  -1.6009605e+00   2.4461374e+00   7.4110101e-01  -1.3747616e+00  -6.5333653e-01  -7.6185556e-01   1.8141552e-01  -3.8943790e-01   1.8209114e+00
  -1.8806959e-01   4.4410484e-01   7.8899278e-01   1.2311618e+00   6.1249508e-02  -2.0330181e-01  -1.0288179e-01   7.2745491e-02  -5.4388449e-01   2.7862567e-01   1.8641959e+00   1.7193261e+00   5.3754448e-01   2.2344710e+00  -1.3228718e+00   7.5259504e-01   9.4251262e-01   7.0565508e-01   8.1623519e-01   1.7343325e+00   1.0859414e+00   8.0601132e-01  -6.8000958e-01  -1.4077160e+00   1.5930120e+00  -1.3158272e-01   2.0713360e-01  -1.0781118e+00   1.1592247e-01   1.8549835e+00   2.7041156e-01  -3.0536814e+00   5.1159241e-01   8.3260214e-01  -4.9589048e+00  -4.3459669e-01   2.8257483e-01   3.1343820e+00  -1.1480868e+00   6.4945049e-01  -4.4323435e-01  -8.0167924e-01  -3.0081971e+00  -1.7114560e+00  -2.2137954e+00   1.7314154e+00  -1.6683554e+00  -2.2648727e+00  -1.3309611e+00   1.6183371e-01  -1.0766331e+00  -1.7836911e+00  -9.7329234e-01   1.2965788e+00  -1.6815316e+00  -1.5712072e+00   7.3957618e-03  -1.2433877e+00  -8.8557883e-01  -1.6196768e+00  -9.3649719e-01  -3.8184951e-01  -3.8125245e-01   6.7187195e-02  -7.1733107e-01  -1.9569829e+00  -3.3591618e+00   6.4994048e-02   2.3944254e-01   1.8921506e+00   1.2920225e-01   5.7190058e-01  -4.1162055e-01   4.7330029e-01  -1.2404259e+00  -1.5860712e+00   2.1920831e+00   3.9482588e+00   1.0331862e+00   3.6153661e+00   6.0867228e-01  -1.1266976e+00   3.1165081e+00   2.5331251e-01  -1.7474667e+00  -7.3931455e-01  -1.1912880e+00   1.1543026e+00  -6.8066393e-01   3.6564186e-01
   1.6067205e-01   1.4415819e+00   5.6711803e-01   3.5045332e-01   2.1601605e-01  -4.5643119e-01  -4.5620924e-01  -8.9197199e-02  -5.6930594e-01   2.2981707e-01   2.3110365e+00   1.7622610e+00   1.3300392e+00   2.1485889e+00  -1.1273993e+00   4.6710500e-01   1.3019609e+00   9.7102411e-01   1.9820506e+00   2.3822230e+00   1.8767447e+00   6.0239262e-01  -1.5339204e+00  -1.9045998e+00   8.5198651e-01  -1.2235380e+00   1.9957936e-02  -1.4533935e+00   3.9016014e-01   2.5812004e+00   1.2824698e-01  -3.0723004e+00   9.3580533e-01   1.2932767e+00  -6.3537691e+00  -1.0252682e+00  -3.5959005e-01   1.9596763e+00  -1.2562900e+00   4.8696585e-02  -2.8593659e-01  -2.3433803e-01  -5.2117687e+00  -2.8942762e+00  -4.4845984e+00   6.3867501e-01  -3.8303497e+00  -3.2738954e+00  -2.6307935e+00   3.4898927e-01  -1.2174197e+00  -3.2487398e-01  -2.1204126e+00   4.5479366e-01  -2.2827545e+00  -1.5652962e+00   2.2053405e-02  -5.2947558e-01   1.1176066e-02  -1.1514676e-01  -5.0764491e-02   3.3357765e-01  -3.6138975e-01   8.0772597e-01  -2.6713007e-01  -2.3536878e+00  -2.9760319e+00   5.7251084e-01   9.0928330e-01   2.5216553e+00   9.1710398e-02   4.5333034e-01  -5.1506932e-01   1.1348005e+00  -1.4984487e+00  -1.2456805e+00   1.3642457e+00   4.0022867e+00   1.0708089e+00   3.7260441e+00   8.9023858e-01  -4.9338711e-01   2.8983878e+00   2.3527334e-01  -1.8297777e+00  -1.4654830e+00  -1.5604749e+00   8.3201040e-02  -8.8325617e-01   4.3966711e-01
  -3.2943385e-01   1.1354165e+00   3.4371808e-01   2.2469206e-01   4.7512108e-01  -1.2265247e-01  -9.9356002e-01  -8.0428465e-02  -9.7214156e-01   6.2938617e-01   1.7989839e+00   1.0473479e+00   7.8728879e-01   1.4767335e+00  -1.7077080e+00   3.7845517e-01   5.0346767e-01   4.5338915e-01   1.8605254e+00   2.2796612e+00   1.8224041e+00   5.5352599e-01  -2.0762972e+00  -1.7683068e+00   5.7892513e-01  -1.3663455e+00   2.4869821e-01  -1.2833803e+00   5.2317238e-02   2.1472486e+00  -7.3370443e-01  -3.3550673e+00   7.9273813e-01   1.8814771e+00  -6.6869609e+00   2.4602536e-01  -7.3701291e-01   2.7355046e+00  -1.9699293e+00   9.6890808e-02  -1.8603151e-01  -7.7124255e-01  -5.2027353e+00  -2.0803930e+00  -3.9223412e+00   1.2647979e+00  -3.9178702e+00  -2.5897877e+00  -2.1379940e+00   9.0739297e-01  -9.6814429e-01   4.5946744e-01  -2.0783737e+00   9.1466589e-01  -2.7915221e+00  -8.5315926e-01  -6.4473494e-01  -4.6128545e-01   3.1610266e-02   8.6846243e-01  -4.0592235e-01  -5.6659242e-01  -5.7471644e-01   3.5430647e-02  -1.1302523e+00  -3.3544896e+00  -1.9567092e+00   1.4410668e+00   1.0910050e+00   3.0346504e+00  -3.1239416e-01   6.6172748e-01  -1.1788432e+00   1.6465176e+00  -2.6588945e+00  -1.9259725e+00   2.1580322e+00   5.7587108e+00  -1.0703972e+00   2.4834750e+00  -2.4856769e-01  -1.6405588e+00   2.0261673e+00  -3.8195690e-01  -2.0935373e+00  -2.2475086e+00  -1.8141933e+00  -1.8163118e-01  -1.0817089e+00   2.1624376e-01
  -1.8423472e-01   1.3576310e+00   3.5321147e-01   2.1994539e-01   3.0794418e-01  -3.0083038e-01  -9.9540896e-01   4.7926529e-02  -1.5028999e+00   4.2686943e-01   2.0586408e+00   9.5391072e-01   7.4895819e-01   1.2276826e+00  -1.6456765e+00   4.2764029e-01   9.1128235e-01   9.6307402e-01   2.4746731e+00   2.4404517e+00   1.6879489e+00   7.6072358e-01  -1.9406476e+00  -1.4595924e+00   4.2909415e-01  -1.6999400e+00  -5.9583024e-02  -1.3831808e+00   3.4540090e-01   2.3192109e+00  -8.7554309e-01  -2.9116498e+00   1.3599367e+00   2.1337791e+00  -6.8829160e+00   1.8882296e-01  -5.9733012e-01   2.3827662e+00  -1.6501232e+00   1.7013755e-01   4.2631123e-01   7.2373438e-02  -4.8639346e+00  -1.8578597e+00  -4.1829375e+00   8.4285120e-01  -4.1674915e+00  -2.7752975e+00  -2.5431139e+00   3.2675684e-01  -1.1626673e+00   4.4149928e-01  -2.0200954e+00   6.1048884e-01  -2.6079508e+00  -1.0279360e+00  -3.1801975e-01  -1.1465794e-01   5.3555060e-02   6.3317361e-01  -9.2047226e-01  -1.3841474e+00  -5.1313093e-01  -1.3372597e-01  -2.3967682e+00  -3.6274080e+00  -1.9206246e+00   1.4631786e+00   1.5347810e+00   3.1825677e+00  -5.7644330e-01   9.9079777e-01  -1.0209204e+00   2.0503509e+00  -2.6144229e+00  -2.0556242e+00   2.2951502e+00   5.7253501e+00  -1.7854918e-01   3.1829215e+00   4.7197821e-01  -7.7373150e-01   1.9089873e+00  -6.7591817e-02  -1.8937106e+00  -2.4782255e+00  -1.7503353e+00  -2.3827337e-01  -1.4788139e+00  -2.1637427e-01
  -6.4899986e-01   1.6504989e+00   8.3757452e-03   5.2150179e-02   6.9784112e-01  -9.8056541e-02  -1.6931598e+00  -7.4808248e-03  -1.5866347e+00   8.5410083e-01   1.6191001e+00   1.2093033e+00   6.0170720e-01   1.2880764e+00  -1.7806279e+00   8.0932186e-01   1.1291219e-01   7.4482664e-01   2.1073515e+00   2.4278231e+00   1.5857969e+00   9.0572079e-01  -2.4608531e+00  -1.4484259e+00   7.0913788e-02  -1.9436021e+00   2.6867521e-01  -1.2887594e+00  -2.0940308e-01   1.9643111e+00  -1.6819189e+00  -2.9075222e+00   7.6193787e-01   2.2370980e+00  -7.5938168e+00   7.2708026e-01  -6.1244636e-01   2.6302812e+00  -2.1192842e+00  -6.3094504e-03  -2.8758002e-02  -8.9510721e-02  -4.9335846e+00  -1.3817824e+00  -4.1288866e+00   9.7927375e-01  -4.4511768e+00  -2.2361854e+00  -2.6594926e+00   1.0228822e+00  -8.1662574e-01   1.3575973e+00  -1.3844912e+00   1.2965402e+00  -2.7939367e+00  -2.2755429e-01  -8.1463732e-01   1.9634807e-01  -2.6579662e-01   1.5942538e+00  -9.0981623e-01  -1.1643853e+00  -8.2240256e-01  -1.9846046e-01  -2.2231768e+00  -4.2341895e+00  -1.7110330e+00   1.7511914e+00   1.3486173e+00   3.2908383e+00  -6.5955767e-01   1.4046682e+00  -1.3106369e+00   2.4472646e+00  -2.8731708e+00  -1.7625686e+00   2.4611005e+00   6.4185087e+00  -1.7059222e+00   1.9700134e+00  -8.3538821e-01  -1.6574482e+00   1.2256747e+00  -6.0819334e-01  -1.9522867e+00  -2.7074290e+00  -2.0456857e+00  -5.1524773e-01  -1.1151741e+00  -6.4646500e-03
  -3.6924164e-01   1.7442750e+00  -2.7535923e-01  -2.2615078e-01   7.0587598e-01  -1.1392844e-02  -1.9401457e+00   6.6386956e-02  -2.0208514e+00   7.1382977e-01   1.3867994e+00   8.1357785e-01   2.6967102e-01   1.1196940e+00  -1.9353583e+00   4.5760783e-01   2.1697575e-01   9.0049279e-01   2.3521918e+00   2.3626066e+00   1.3605129e+00   1.6359873e-01  -2.9533379e+00  -1.5812161e+00  -3.5221687e-01  -2.7790826e+00   1.0558139e-01  -1.2431513e+00  -2.4720089e-01   1.8926063e+00  -1.9514085e+00  -3.0955809e+00   9.2426268e-01   2.1482383e+00  -7.5904997e+00   9.7537860e-01  -2.1350231e-01   1.9233697e+00  -1.6015452e+00  -3.0776002e-01   5.7023737e-02   2.7719840e-01  -4.1149913e+00  -9.2353099e-01  -4.1965947e+00   8.7918433e-01  -4.0688467e+00  -1.6220732e+00  -2.4934490e+00   1.2535137e+00   1.9681858e-01   2.0434143e+00  -4.7721604e-01   8.8575698e-01  -2.0740805e+00   1.6262845e-01  -5.0238513e-01   7.1408334e-01   4.4993298e-01   2.5255243e+00  -8.4710191e-02  -1.3732729e+00  -5.4516998e-01  -2.7049735e-02  -1.8219214e+00  -4.6403260e+00  -1.2531162e+00   2.1354135e+00   1.2302284e+00   2.9662427e+00  -1.1824342e+00   6.6177574e-01  -1.4241758e+00   2.7263047e+00  -3.2161270e+00  -2.1567480e+00   2.0345054e+00   6.1461816e+00  -1.6454244e+00   1.6993963e+00  -5.1285847e-01  -1.2340306e+00   6.6728584e-01  -2.8765974e-01  -1.3695445e+00  -2.6946637e+00  -1.7662790e+00  -3.2303293e-01  -1.2148470e+00  -4.0928729e-01
  -8.4262865e-01   1.4564302e+00  -6.1739844e-01  -5.7094908e-01   6.4550879e-01   2.5753626e-01  -2.1295342e+00  -1.2388174e-01  -2.1525964e+00   7.4799502e-01   2.8826131e-01  -5.9445382e-02  -6.7675813e-01   3.1201196e-01  -2.1113922e+00   1.9086194e-01  -6.8817265e-01  -9.0218903e-02   1.9949687e+00   1.5736513e+00   1.5111916e+00   1.2670878e+00  -3.1464054e+00  -1.0689956e+00  -1.0930589e+00  -2.2287416e+00  -8.8450299e-02  -8.8822164e-01  -2.8039972e-01   7.5915496e-01  -2.2690228e+00  -2.1389537e+00   9.6037173e-01   2.1154111e+00  -7.3516567e+00   1.2203026e+00  -5.7068070e-01   1.3792901e+00  -2.1435461e+00  -6.8712547e-01   5.8462742e-01  -2.3998185e-01  -3.1246050e+00   1.9377558e-01  -2.1417777e+00   1.4692344e+00  -2.2861158e+00  -2.3197452e-01  -1.2514184e+00   1.7094966e+00   1.5589927e-01   2.1696447e+00  -9.0868942e-01   1.0469819e+00  -2.1732919e+00   6.4673422e-01  -1.1613938e+00   9.6974277e-01   4.4419385e-01   2.3258702e+00  -7.3957252e-01  -2.1310239e+00  -9.2056344e-01  -5.3329342e-01  -3.0899491e+00  -4.9492969e+00   2.5908033e-01   2.1540256e+00   1.6346677e+00   3.1383176e+00  -1.2017389e+00   1.3676832e+00  -1.2704916e+00   2.2684281e+00  -2.9469578e+00  -2.0721528e+00   2.9416283e+00   6.6404306e+00  -2.3772956e+00  -6.3953233e-02  -1.2114961e+00  -1.7050384e+00  -6.2729827e-02  -7.1164037e-01  -1.7385175e+00  -2.7495230e+00  -1.8895399e+00  -5.3350711e-01  -1.4196821e+00  -7.7267155e-01
  -5.8518039e-01   2.2012245e+00  -6.9244957e-01  -8.1359855e-01   3.5331143e-01  -2.1797871e-01  -2.0807075e+00  -1.7097186e-01  -2.3806526e+00   3.3473925e-01   6.9524366e-01   3.1699031e-01  -3.8264913e-01   4.8203740e-01  -1.5933247e+00   4.4504607e-01  -2.3009503e-01   5.8457582e-01   2.3811543e+00   1.7843960e+00   1.5639328e+00   1.3589805e+00  -3.0731443e+00  -9.8319301e-01  -1.2997577e+00  -2.7041006e+00  -1.5897718e-01  -1.1372073e+00   4.4106906e-02   1.2282509e+00  -2.1109416e+00  -1.4590779e+00   1.3154395e+00   1.9071418e+00  -6.9724906e+00   5.1368690e-01  -3.0929817e-01   4.1282594e-02  -1.2177621e+00  -9.6102551e-01   6.4315232e-01   1.2738400e+00  -2.6006471e+00   1.0109550e-01  -2.4455180e+00   7.6561571e-01  -1.8743085e+00   5.1115279e-02  -2.0876369e+00   1.3901366e+00   1.7342224e-01   2.1823625e+00  -3.8671310e-01   6.1279031e-01  -1.4108891e+00   4.6161463e-01  -6.6361959e-01   1.5876331e+00   3.9357556e-01   2.1609204e+00  -6.6820120e-01  -1.7027080e+00  -1.0338375e+00   2.1216581e-01  -3.3675536e+00  -4.9331922e+00  -4.3494463e-01   1.5493778e+00   1.7025475e+00   2.7331594e+00  -8.4094881e-01   1.3707100e+00  -6.4062284e-01   2.6330152e+00  -1.8334692e+00  -1.2981819e+00   2.4356248e+00   5.3644882e+00  -7.6942067e-01   8.3899285e-01  -3.8140635e-01   3.2174118e-02   1.4160600e-01  -1.2719186e-02  -1.1143174e+00  -2.1702410e+00  -1.9201750e+00  -1.0013556e+00  -1.4777153e+00  -8.3288942e-01
  -1.0202379e+00   2.2489450e+00  -7.4800447e-01  -9.2158788e-01   1.2686982e-01  -5.3191260e-01  -2.0930836e+00  -2.8599946e-01  -2.8361730e+00   3.2380609e-01   3.7194851e-01  -2.1531577e-01  -9.0289415e-01  -1.1065658e-01  -1.5562245e+00   7.8959600e-01  -6.2833997e-01   4.4800983e-01   2.4290440e+00   1.6673431e+00   1.5324088e+00   2.3446766e+00  -2.9204086e+00  -3.5676660e-01  -1.3632954e+00  -2.2635931e+00  -3.1299400e-02  -1.2272052e+00   6.7678861e-02   1.1221171e+00  -2.1943015e+00  -2.6714504e-01   1.6237472e+00   2.0958069e+00  -6.2227242e+00   1.6206354e-01  -9.0850546e-01  -6.9743869e-01  -1.0401558e+00  -9.7291177e-01   5.6664381e-01   2.2191892e+00  -2.3160319e+00   4.3035787e-01  -1.6299466e+00   6.6729094e-01  -9.4877376e-01   8.7811882e-01  -2.0359514e+00   1.4010610e+00  -1.3464435e-01   1.9079078e+00  -5.4802375e-01   4.0940728e-01  -1.0326972e+00   5.0377940e-01  -9.6193716e-01   1.9241103e+00  -1.0624468e-01   1.7143106e+00  -1.7335880e+00  -2.1783499e+00  -1.6148737e+00   1.2611650e-01  -4.9190789e+00  -5.0738397e+00  -1.5699638e-01   1.0917722e+00   2.0544705e+00   2.7672027e+00  -5.1826454e-01   2.4854789e+00  -3.3126257e-01   2.9966734e+00  -8.9500493e-01  -3.7478306e-01   2.9139763e+00   5.2813725e+00  -3.9709163e-01   9.0171024e-01  -2.6714082e-01   8.9290442e-01  -3.4723300e-01   2.3927434e-01  -9.5022844e-01  -1.9698596e+00  -2.2108575e+00  -1.8962610e+00  -1.9472657e+00  -9.8408189e-01
  -1.0809338e+00   2.6747911e+00  -8.0487230e-01  -5.9767719e-01  -1.3341346e-01  -6.6156895e-01  -2.1343577e+00  -2.5513503e-01  -2.9947380e+00  -1.2118620e-01   8.8377520e-02   6.5166003e-01  -1.0754654e+00   2.0307683e-01  -1.1536179e+00   1.0386151e+00  -4.4283054e-01   1.0273599e+00   2.2322923e+00   1.2920575e+00   8.2877060e-01   2.6526777e+00  -2.5097452e+00   2.1615573e-01  -1.7593637e+00  -1.9681412e+00  -4.0366977e-01  -8.3825917e-01   3.0171301e-01   7.1793767e-01  -2.5473309e+00   4.6808075e-01   1.4772232e+00   1.1307567e+00  -5.3577710e+00  -5.7832758e-01   1.4318629e-01  -1.5708031e+00  -2.4868221e-01  -1.1915212e+00   8.6465803e-01   2.1225893e+00  -4.0430590e-01   9.0997981e-01  -7.2091783e-01   1.9808236e-01   6.0093316e-01   1.2310733e+00  -1.8288000e+00   9.5540733e-01   1.0521893e-01   1.5071236e+00   5.4307754e-01   8.9798538e-01  -1.0845067e-01   6.4459545e-01  -5.9573509e-01   2.3937966e+00  -7.4970703e-01   6.2071054e-01  -2.1220149e+00  -2.3239545e+00  -1.7850896e+00   1.9221775e-01  -5.3195047e+00  -4.3573768e+00  -7.8241914e-01  -1.5092003e-01   2.1591555e+00   2.1323139e+00  -6.6069621e-01   2.8025168e+00   5.1071986e-01   2.1450787e+00   4.4402717e-01   3.7605066e-01   2.7676664e+00   2.8969299e+00   7.7486685e-01   1.0617784e+00  -1.0059751e-01   1.8428740e+00  -5.8750877e-01   1.0450298e+00  -7.7727944e-01  -1.0609330e+00  -1.4130805e+00  -1.0896852e+00  -1.5735228e+00  -8.7766337e-01
  -1.0137215e+00   2.5248374e+00  -1.0258265e+00  -7.4968873e-01  -1.2455166e-01  -4.7166156e-01  -2.2760722e+00  -2.5888811e-01  -2.9692280e+00  -1.5589247e-02  -4.3248940e-02   4.8645702e-01  -1.0666108e+00   2.5073186e-01  -1.1034505e+00   8.8326357e-01  -3.8517997e-01   9.1603974e-01   2.0588129e+00   1.0390165e+00   4.0167614e-01   1.8826944e+00  -3.0272196e+00   1.6208919e-01  -2.1612436e+00  -2.2605719e+00  -3.6965124e-01  -4.4827533e-01   5.0871252e-01   6.7419241e-01  -2.9651237e+00   2.9853560e-01   1.1053277e+00   7.8886661e-01  -5.0287612e+00  -9.8725033e-01   3.5672973e-01  -1.8974057e+00  -1.9994053e-02  -1.4507594e+00   6.5201296e-01   2.0668688e+00   6.5019512e-01   1.1719164e+00   1.8859861e-01   1.7869145e-01   1.6372109e+00   1.6175979e+00  -6.3110308e-01   1.2788526e+00   1.0886620e+00   1.8820438e+00   1.3935472e+00   1.0308402e+00   5.7738839e-01   1.1794893e+00  -4.9138719e-01   2.7693767e+00  -2.1666706e-01   1.0189078e+00  -1.4201355e+00  -1.9660004e+00  -1.8182951e+00   2.6646197e-01  -4.5880150e+00  -4.2525125e+00  -5.0743248e-01  -5.6279971e-01   2.4760758e+00   2.0205520e+00  -9.9007579e-01   2.0170448e+00   4.9495587e-01   1.8141550e+00   3.8434799e-01  -2.2168931e-01   1.8900774e+00   1.5959481e+00   6.3576847e-01   4.2032989e-01  -2.1792755e-01   2.1111791e+00  -1.0935800e+00   1.3644743e+00  -5.6393696e-01  -6.4922742e-01  -1.0530267e+00  -1.1976506e+00  -1.4635884e+00  -6.4651882e-01
  -1.3864717e+00   1.9555327e+00  -1.0262215e+00  -6.2717475e-01  -2.1658610e-01  -5.5826362e-01  -2.2063227e+00  -2.5152490e-01  -3.3899946e+00   1.0113184e-01  -1.1932902e+00  -3.5252403e-01  -2.1540547e+00  -2.0049019e-01  -1.4740377e+00   8.9816165e-01  -1.1671696e+00   3.3473561e-01   1.6897746e+00   6.5432401e-01  -4.9409051e-02   2.0879352e+00  -2.7312879e+00   6.5862316e-01  -1.9636483e+00  -1.8898426e+00  -1.9085013e-01  -5.8100033e-01  -1.9852165e-01   6.2676494e-02  -2.7417885e+00   1.0084984e+00   1.1552371e+00   5.0344444e-01  -4.4293249e+00  -1.0133081e+00   2.2283303e-01  -2.3046169e+00   1.2874237e-01  -1.4948636e+00  -2.0739142e-01   2.0744371e+00   1.6958978e+00   1.9327505e+00   1.3785356e+00   5.7989405e-01   3.4868484e+00   3.0781949e+00   2.2378502e-01   1.7950129e+00   1.8828353e+00   1.7152863e+00   2.0812090e+00   1.0169423e+00   1.6502918e+00   1.5500976e+00  -8.8320542e-01   2.6539020e+00  -5.6677249e-01   6.3500270e-01  -1.7300209e+00  -2.7282731e+00  -2.0485193e+00  -9.4246994e-02  -4.8422890e+00  -4.3293810e+00   6.0378384e-02  -8.5231071e-01   2.1651928e+00   1.5480357e+00  -1.0942407e+00   2.0799126e+00   3.7544838e-01   1.7073172e+00   8.4170407e-01   2.8713317e-02   2.3198804e+00   1.7143730e+00   1.7115313e-01  -1.5892892e-01  -5.2962744e-01   1.6986230e+00  -1.9129804e+00   1.0769299e+00  -3.2423109e-01  -5.5729918e-01  -9.1643243e-01  -1.5389671e+00  -1.6971015e+00  -9.7261820e-01
  -1.2089989e+00   2.7410917e+00  -8.4392727e-01  -3.8000434e-01  -6.5395413e-01  -9.1222038e-01  -2.0940088e+00  -2.7080586e-01  -3.2906666e+00  -3.8845327e-01  -1.0284369e+00   7.7864697e-01  -1.6739926e+00   2.0678204e-01  -7.5035704e-01   1.2405355e+00  -6.4739441e-01   1.2564937e+00   1.9030366e+00   7.3328263e-01  -2.6407541e-01   2.2730857e+00  -2.2058440e+00   1.1125919e+00  -2.2669712e+00  -1.6293132e+00  -5.6134579e-01  -3.5836877e-01   3.7620698e-01   3.4740438e-01  -2.7373028e+00   1.6958941e+00   1.0650804e+00  -1.4653641e-01  -3.5053543e+00  -2.3148632e+00   6.4189285e-01  -3.1023175e+00   9.3021709e-01  -1.6118983e+00   1.6877535e-01   2.4227278e+00   2.0740879e+00   1.4037539e+00   1.0040183e+00  -5.4258350e-01   3.5137480e+00   2.3974506e+00  -4.0808621e-01   1.2174668e+00   1.7302639e+00   1.3590671e+00   2.3727263e+00   9.5398652e-01   2.1122846e+00   1.2779317e+00  -3.1332820e-01   3.2780144e+00  -1.2161617e+00  -1.3512159e-01  -1.8685947e+00  -2.0668263e+00  -2.1578149e+00   3.3121347e-01  -4.6217485e+00  -3.0763348e+00  -1.1369390e+00  -2.1586353e+00   2.5464404e+00   1.1459397e+00  -9.6306818e-01   2.3442542e+00   1.3183769e+00   1.3674774e+00   2.4224284e+00   1.0538083e+00   1.2409265e+00  -8.2150713e-01   1.8984510e+00   9.5431929e-01   1.0016824e-01   3.3755977e+00  -1.9064662e+00   2.0804703e+00  -1.7531553e-01   4.9402976e-01  -3.4015387e-01  -1.2432220e+00  -1.2243923e+00  -4.1472686e-01
  -1.3812405e+00   2.3404386e+00  -1.0264226e+00  -2.2109688e-01  -6.4595842e-01  -6.4763158e-01  -2.2419088e+00  -2.7063576e-01  -3.1560916e+00  -2.2622776e-01  -1.4386379e+00   6.8516658e-01  -2.0221571e+00   1.7643332e-01  -8.9271449e-01   9.8842644e-01  -8.9289367e-01   1.0476608e+00   1.1374111e+00   2.2627503e-01  -1.1137420e+00   1.3923814e+00  -2.4742464e+00   1.0589317e+00  -2.3722884e+00  -1.4347698e+00  -5.1887224e-01   7.2177947e-02   2.7715649e-01   9.4128724e-03  -3.2418291e+00   1.1568780e+00   4.5424028e-01  -7.4075615e-01  -2.9871723e+00  -2.3591072e+00   1.0176481e+00  -2.7317621e+00   1.0088160e+00  -1.5625476e+00  -3.5499105e-01   1.2865232e+00   4.3324900e+00   2.4419878e+00   2.9352267e+00   2.8414010e-01   5.9077154e+00   3.5204829e+00   1.3816561e+00   1.7152173e+00   2.9138209e+00   1.4724122e+00   3.6165290e+00   1.8587917e+00   3.0253968e+00   2.0844886e+00  -3.2520478e-01   3.3801292e+00  -1.2211204e+00  -2.2920616e-01  -1.3279645e+00  -2.0711879e+00  -2.2128556e+00   9.7084984e-02  -3.9811917e+00  -2.8777732e+00  -1.1240083e+00  -2.7486322e+00   2.4186706e+00   8.2365098e-01  -1.4174910e+00   1.3667520e+00   1.2473575e+00   3.6485581e-01   2.2133832e+00   3.5796119e-01   6.8722472e-01  -2.2194878e+00   1.3155686e+00   3.3119034e-01  -4.5768207e-01   2.8699179e+00  -2.2437126e+00   2.1564984e+00  -6.6830418e-02   9.7665186e-01   2.3638107e-01  -8.2688226e-01  -9.9663863e-01  -2.3959236e-01
  -1.3522905e+00   2.4783078e+00  -6.9599862e-01   2.0075268e-02  -7.4935244e-01  -9.6607209e-01  -2.1283079e+00  -1.9381248e-01  -3.1356230e+00  -7.2660226e-02  -1.5541936e+00   1.1225274e+00  -1.7146622e+00   5.1699093e-01  -6.8739217e-01   1.5162586e+00  -1.0019777e+00   1.4314776e+00   1.2063476e+00   6.3128324e-01  -1.1155528e+00   1.0335337e+00  -2.0270195e+00   1.2191253e+00  -1.8703863e+00  -1.4741231e+00  -2.7191343e-01  -3.2597445e-01  -1.5028901e-02   4.9131926e-01  -2.8031621e+00   1.3460316e+00   1.4021291e-01  -8.6288491e-01  -3.2498941e+00  -3.1673018e+00   8.1660575e-01  -2.4961920e+00   1.2787795e+00  -1.3400799e+00  -1.2022983e+00   1.9611633e+00   3.6727621e+00   1.8811746e+00   1.8640939e+00  -3.1750854e-01   5.1594106e+00   3.1135207e+00   7.6278634e-01   1.8643457e+00   3.4374517e+00   1.5554461e+00   4.2720319e+00   1.8144197e+00   3.5673219e+00   2.1237721e+00  -2.2963278e-01   3.3964889e+00  -1.8037637e+00  -1.4212340e-01  -1.1325844e+00  -1.4530893e+00  -2.2334471e+00   3.3540859e-01  -2.8882034e+00  -2.4189817e+00  -2.2101845e+00  -3.2917812e+00   2.1819007e+00   4.8937182e-01  -1.3890861e+00   1.1444709e+00   1.2711572e+00   1.0620180e+00   2.8695532e+00   8.4853252e-01  -3.8833216e-01  -2.6225085e+00   1.5416872e+00   1.2556255e+00  -4.6184995e-01   3.1771668e+00  -2.4021770e+00   2.1034729e+00   1.7297801e-01   1.2946730e+00   1.7210116e-01  -1.3898490e+00  -6.0346634e-01   3.3689972e-01
  -1.5496415e+00   2.4208194e+00  -8.6521616e-01   4.7543630e-01  -6.2543964e-01  -6.1413384e-01  -2.3434061e+00  -1.6911053e-01  -2.5544443e+00  -2.0316938e-02  -1.7378895e+00   2.1802931e+00  -1.6194081e+00   1.1157643e+00  -3.9590547e-01   1.5756906e+00  -1.2015499e+00   1.6639884e+00   1.3621465e-01   9.8001846e-02  -2.0439074e+00   5.3638767e-01  -2.1016062e+00   9.9867585e-01  -2.1764627e+00  -9.9701564e-01  -2.1216170e-01   3.8303819e-01  -3.7155412e-02  -1.3188968e-02  -3.7801679e+00   6.2344879e-01  -8.3719379e-01  -1.6555349e+00  -2.2596879e+00  -3.2321037e+00   1.7310789e+00  -1.7537012e+00   1.4119058e+00  -1.1186096e+00  -1.0593188e+00   2.7270671e-01   5.1571922e+00   2.4435898e+00   3.1993188e+00   1.4970551e-01   6.5949909e+00   3.5907145e+00   1.4231014e+00   2.0324082e+00   3.8032300e+00   1.5394801e+00   5.5137476e+00   3.3138885e+00   3.9088370e+00   2.9342781e+00  -1.0956329e-01   3.4931555e+00  -2.4264017e+00  -4.9693135e-01  -7.6696066e-01  -8.2399851e-01  -2.2445701e+00   2.1379438e-01  -1.8411557e+00  -1.6713446e+00  -2.7090419e+00  -4.1674395e+00   1.7733721e+00  -1.1235622e-01  -1.4897712e+00   7.5865833e-01   1.6308749e+00  -1.9791939e-01   3.2120122e+00   8.2501835e-01  -7.2645879e-01  -4.6816498e+00   9.4953585e-01   4.4368652e-01  -1.4072977e+00   2.4792870e+00  -2.4586575e+00   2.2034461e+00   2.2933926e-01   2.1358670e+00   9.4655379e-01  -1.9679280e-01   3.1579529e-01   9.9901590e-01
  -1.5028091e+00   2.5260326e+00  -8.3528245e-01   5.6800095e-01  -7.2529103e-01  -4.8800351e-01  -2.3335311e+00  -2.3079367e-01  -2.2363621e+00   2.5388047e-02  -1.9356400e+00   2.1961389e+00  -1.6218515e+00   9.3187346e-01  -2.6046419e-01   1.3260179e+00  -1.1963109e+00   1.7626313e+00  -5.5327415e-02  -1.3750998e-01  -2.5956886e+00  -5.2945069e-02  -2.1175941e+00   8.7469637e-01  -2.2753476e+00  -6.4215887e-01  -2.7510465e-01   7.3660563e-01   7.8135800e-02   7.5619578e-02  -3.9743965e+00   3.4295096e-01  -9.7799382e-01  -1.8472592e+00  -1.6721990e+00  -3.5616498e+00   1.3186812e+00  -1.4612178e+00   1.3470493e+00  -8.5044678e-01  -1.2077267e+00  -6.2733256e-01   6.4217311e+00   3.1096855e+00   4.2215655e+00   6.8549310e-01   8.1107486e+00   4.2819255e+00   2.2136539e+00   2.3876670e+00   4.2554533e+00   1.6667415e+00   5.5321646e+00   3.7033801e+00   4.1680227e+00   3.3997884e+00   1.2927487e-01   3.8572129e+00  -2.7045129e+00  -5.2241351e-01  -3.0005514e-01  -6.8590489e-01  -2.1390144e+00   1.3846682e-01  -1.5752200e+00  -1.0495995e+00  -3.1691410e+00  -4.6194548e+00   1.9633680e+00  -2.3029970e-01  -1.6947499e+00   1.2629517e-01   1.4999605e+00  -9.3965030e-01   3.0529819e+00   6.6798762e-01  -1.8123764e+00  -6.0347959e+00   1.1418437e+00   8.7688053e-01  -1.3628926e+00   2.6929479e+00  -2.5836779e+00   2.3552407e+00   2.6689285e-01   2.5317438e+00   1.1765033e+00  -8.3533311e-02   4.8303241e-01   1.1873141e+00
  -1.2377324e+00   2.2838989e+00  -5.2994605e-01   5.8185572e-01  -8.3659039e-01  -6.9956854e-01  -1.9854106e+00  -1.5300729e-01  -2.1571439e+00   1.3794562e-01  -2.3039047e+00   1.6868198e+00  -1.7182276e+00   8.0428044e-01  -4.0285132e-01   1.1233353e+00  -1.4133079e+00   1.6827702e+00   1.8374678e-02   1.1274697e-01  -2.4341917e+00  -9.4737605e-01  -1.7568065e+00   5.9973363e-01  -1.5976242e+00  -8.7788535e-01  -4.0508118e-02   8.5397061e-02  -4.5806572e-01   4.2177667e-01  -3.0812407e+00   9.7132205e-02  -8.3110780e-01  -1.6694449e+00  -1.8554073e+00  -3.5189642e+00   7.1778025e-01  -1.1125641e+00   1.4889873e+00  -5.2390272e-01  -2.1598749e+00  -4.5408400e-01   6.0908891e+00   3.1566304e+00   3.5070178e+00   8.7537743e-01   8.0789122e+00   4.8058939e+00   1.8330780e+00   2.8790242e+00   4.9847728e+00   1.9754405e+00   5.7562741e+00   3.2911027e+00   4.7458396e+00   3.5025927e+00   2.5377612e-01   3.6426522e+00  -2.7290480e+00   1.6570545e-02   5.1631674e-01  -4.2160201e-01  -1.7357106e+00   2.8128191e-01  -2.4135107e-01  -9.2615584e-01  -3.5264844e+00  -4.2950071e+00   1.3288862e+00  -6.6477907e-01  -1.7327262e+00  -1.0463364e+00   1.0102366e+00  -3.3182794e-01   2.7809915e+00   3.9037908e-01  -2.6847629e+00  -5.3405822e+00   9.7943882e-01   1.6796636e+00  -1.1121496e+00   2.3829928e+00  -2.5940386e+00   1.7692230e+00   6.4293338e-01   2.3295641e+00   9.0930033e-01  -6.5810829e-01   5.3853943e-01   1.0864416e+00
  -6.0383289e-01   2.6688855e+00   1.3117396e-01   8.1541563e-01  -1.0093574e+00  -1.4455889e+00  -1.2575795e+00   7.1478457e-02  -1.9681676e+00  -7.7223303e-02  -1.0896598e+00   2.4554113e+00  -3.2273859e-01   1.4117770e+00   3.2564222e-01   1.7342978e+00  -2.3117035e-01   2.9492107e+00   8.6004142e-01   1.0757338e+00  -2.1862122e+00  -1.5890186e+00  -9.2588374e-01   3.6224383e-01  -7.4605229e-01  -1.3772150e+00   2.0461305e-02  -7.0747386e-01  -1.1555770e-01   1.9430098e+00  -2.1703880e+00  -1.6594781e-01  -4.5190532e-01  -1.3929374e+00  -1.9917509e+00  -4.7742792e+00   7.5523963e-01  -1.1482538e+00   2.3521774e+00  -2.2308417e-01  -2.2190372e+00   1.4334546e+00   4.1880367e+00   1.1825090e+00   1.0337605e+00  -5.7134377e-01   5.8457824e+00   2.8230017e+00   8.8576902e-02   1.8105465e+00   4.5586288e+00   1.5883497e+00   5.7395031e+00   2.5641776e+00   5.0712349e+00   2.5513929e+00   1.0633528e+00   3.5258618e+00  -2.8491484e+00  -4.2380747e-01   6.1343265e-01   2.7450757e-01  -1.2611727e+00   9.6030873e-01   4.5149955e-01  -2.7710301e-01  -5.2642509e+00  -4.7910597e+00   1.2571185e+00  -8.7731976e-01  -1.4442908e+00  -1.5150342e+00   1.2508648e+00   5.8295954e-01   3.3160162e+00   6.3012019e-01  -4.0342699e+00  -6.2153272e+00   3.0175761e+00   4.3329754e+00   2.2652517e-01   3.9026148e+00  -1.9870251e+00   2.3070090e+00   1.3135816e+00   2.6416310e+00   1.0323556e+00  -1.2244614e+00   6.0876118e-01   1.5994856e+00
  -7.6193690e-01   2.7412687e+00   1.4670792e-01   1.0211758e+00  -1.2036774e+00  -1.3914317e+00  -1.3346362e+00   3.9547025e-02  -1.9259923e+00  -5.0942624e-02  -1.2023817e+00   2.2667795e+00  -6.3895330e-01   8.2312708e-01   4.3803813e-02   1.2853602e+00  -4.8189881e-01   3.2542201e+00   4.3606124e-01   9.5930855e-01  -2.5603879e+00  -2.1296269e+00  -9.6004631e-01   2.0046373e-01  -4.3575834e-01  -8.2730695e-01   2.3092760e-02  -6.0208226e-01  -9.3605102e-02   2.0579807e+00  -2.5843536e+00  -7.9216321e-01  -5.6812040e-01  -1.1212218e+00  -1.0096560e+00  -4.0365681e+00  -2.2768020e-02  -1.5904330e-01   2.3462014e+00   5.4709614e-01  -2.3893269e+00  -1.3993535e-01   5.1238803e+00   2.1332277e+00   1.5491871e+00   3.9033849e-01   6.7821444e+00   3.7912366e+00   4.3570103e-02   2.2480860e+00   4.6500908e+00   1.8661023e+00   5.5536626e+00   3.0394921e+00   5.0655694e+00   3.0925052e+00   1.2321825e+00   3.8241651e+00  -3.3611680e+00   1.5753495e-01   8.6142108e-01   3.0339993e-01  -1.1361195e+00   7.3280525e-01   6.2238739e-01   2.4052590e-01  -5.5347664e+00  -4.5156710e+00   8.5520288e-01  -1.0354701e+00  -1.7687425e+00  -1.8410924e+00   1.0170273e+00   2.2610182e-01   2.8113385e+00   6.9017129e-01  -4.6124642e+00  -6.4416168e+00   2.5585795e+00   5.2011100e+00   2.3215596e-01   3.7588866e+00  -2.0490513e+00   2.4884948e+00   1.4853479e+00   2.6144641e+00   1.1283441e+00  -8.4890753e-01   6.2001882e-01   1.4938069e+00
  -1.0014499e+00   2.3409229e+00  -5.7751141e-02   1.0157237e+00  -5.6335599e-01  -9.6882280e-01  -1.1461158e+00   5.3825592e-02  -7.5706688e-01   5.3508664e-01  -1.0633600e+00   2.4691723e+00  -2.3388786e-01   1.0402783e+00   4.1490047e-01   1.3183758e+00  -5.8757879e-01   2.7960147e+00  -5.2458262e-01   3.2248941e-01  -3.0976985e+00  -1.9306773e+00  -1.1978604e+00  -4.3736327e-01  -7.4392590e-01  -3.8312509e-01   9.3169713e-02  -4.4282800e-01  -1.7178026e-01   1.7531138e+00  -3.1467193e+00  -1.5429809e+00  -1.1400710e+00  -1.2291822e+00  -1.7451146e+00  -4.6926735e+00  -2.0157955e-01   5.7201207e-01   1.4373803e+00   7.9610565e-01  -1.8880678e+00  -1.1702956e+00   6.4063643e+00   2.8010468e+00   3.9361290e+00   1.9056844e+00   9.0329534e+00   4.8168504e+00   1.7679440e+00   2.7298129e+00   4.7273781e+00   1.9892944e+00   5.8117320e+00   4.5624004e+00   4.9433885e+00   3.8310140e+00   1.0117087e+00   3.6055620e+00  -3.4290470e+00  -4.2872500e-01   1.0334117e+00   5.2484773e-01  -9.3533889e-01   6.9477036e-01   5.2542625e-01   1.7073861e-01  -5.6693138e+00  -4.9930945e+00   4.1415170e-01  -1.1459424e+00  -1.8292360e+00  -2.0220908e+00   6.9890554e-01  -1.1269994e+00   2.0647717e+00   1.0856536e-01  -4.7625676e+00  -7.2323975e+00   2.1715563e+00   4.1496429e+00  -5.0035765e-01   2.5976435e+00  -1.8379231e+00   1.8330406e+00   1.4927042e+00   2.9207910e+00   1.0399632e+00  -6.2071760e-01   8.8416461e-01   1.7410965e+00
  -1.2841435e+00   1.7073552e+00  -2.2725877e-01   8.2699722e-01   7.1764898e-02  -2.9567349e-01  -1.4106538e+00   8.2784200e-02  -1.3460698e-01   1.4765595e+00  -1.7635940e+00   1.6428628e+00  -4.7863772e-01   5.5520432e-01  -7.2721194e-02   8.8270485e-01  -1.4044562e+00   1.8767356e+00  -1.0571014e+00   3.9710762e-02  -3.2275659e+00  -2.4377461e+00  -1.7699499e+00  -9.2274276e-01  -9.0485505e-01  -2.3587995e-01   3.2254837e-01  -3.5213552e-01  -7.8615577e-01   1.3755526e+00  -3.5269234e+00  -2.3758864e+00  -1.7457246e+00  -6.0252877e-01  -2.5821603e+00  -4.1016539e+00  -1.5574699e+00   1.9307861e+00   3.3938494e-02   1.1656429e+00  -2.2207975e+00  -2.9086694e+00   5.7040368e+00   3.3139110e+00   4.3707946e+00   3.0778314e+00   8.6009005e+00   5.4752225e+00   2.7919626e+00   4.0702850e+00   5.3470768e+00   3.2374688e+00   5.3879450e+00   5.0728241e+00   4.1544299e+00   4.8331215e+00   4.4526661e-01   3.5165389e+00  -3.0464732e+00   1.2004650e+00   1.9918649e+00   8.5487469e-01  -5.5257316e-01   2.1866905e-01   1.8675526e+00   1.7707413e-01  -4.7120231e+00  -3.9273913e+00  -5.9207191e-03  -8.7579612e-01  -2.4264666e+00  -2.4285188e+00  -6.4099837e-01  -1.2462396e+00   1.8372827e-01  -7.4089938e-01  -5.4513580e+00  -5.7032762e+00  -1.8006534e-01   2.7615812e+00  -1.5521908e+00   5.4567835e-01  -2.9116892e+00   7.1263124e-01   1.2684138e+00   2.1830295e+00   5.9214575e-01  -8.1205478e-01   1.0617167e+00   1.8207638e+00
  -8.6834363e-01   1.6624154e+00   4.6503167e-02   9.2909819e-01   3.1048198e-02  -2.0789247e-01  -9.3155721e-01   1.8115056e-01   2.1411774e-01   1.3153260e+00  -1.5564831e+00   1.6809592e+00  -5.8551647e-02   4.4859298e-01   1.7332893e-01   7.1393722e-01  -1.0248468e+00   2.2032670e+00  -8.2403696e-01  -8.8065946e-03  -2.9813769e+00  -2.3613767e+00  -1.3322178e+00  -1.1169892e+00  -7.5135405e-01  -3.4456283e-02   5.1016978e-02  -3.3858451e-01  -4.7837833e-01   1.4115613e+00  -3.2955098e+00  -2.6658787e+00  -1.5607625e+00  -2.7217144e-01  -2.3236735e+00  -4.0943456e+00  -1.7297717e+00   2.3673243e+00   4.6668051e-02   1.4914411e+00  -1.4206800e+00  -3.3668827e+00   4.6694803e+00   2.7210718e+00   3.5152331e+00   2.7921561e+00   7.3562449e+00   4.5575835e+00   2.0081468e+00   3.5564169e+00   4.5912416e+00   3.0946727e+00   4.4445166e+00   4.6285769e+00   3.5543521e+00   4.4342882e+00   8.5523067e-01   3.4838215e+00  -2.8682208e+00   1.2263550e+00   2.0877207e+00   9.0983620e-01   9.7697576e-02   8.8601000e-02   2.1958016e+00   8.6857372e-01  -4.5760266e+00  -3.5071295e+00  -4.7314615e-02  -9.7949753e-01  -2.5578603e+00  -2.3969070e+00  -7.4303919e-01  -1.3758756e+00  -1.9608038e-01  -9.3946175e-01  -5.8391612e+00  -5.5570696e+00   5.2781946e-01   3.5034245e+00  -9.4529423e-01   7.2707514e-01  -2.8472082e+00   7.4902954e-01   1.4377928e+00   2.1024521e+00   8.0256815e-01  -2.6456309e-01   1.2135346e+00   1.7592006e+00
  -7.4990418e-01   1.5346411e+00  -1.8254806e-01   7.7956305e-01   4.9184081e-01   1.7951643e-01  -8.5938686e-01   2.3175132e-01   9.1647191e-01   1.6145185e+00  -1.2745196e+00   1.6631701e+00   2.3667624e-01   4.8810625e-01   2.7091534e-01   3.9066855e-01  -8.9254513e-01   2.1640737e+00  -1.3369619e+00  -3.3235633e-01  -3.2839946e+00  -2.6814916e+00  -1.7274135e+00  -1.8853254e+00  -9.5315363e-01  -1.0710433e-01   1.5463255e-02  -2.6690442e-01  -4.9090012e-01   1.3068480e+00  -3.7372158e+00  -3.6930898e+00  -1.8872613e+00  -8.4990501e-02  -2.6535384e+00  -3.9148340e+00  -1.8878210e+00   2.8780833e+00  -3.7144747e-01   1.7276473e+00  -1.0146158e+00  -4.4984136e+00   5.0923630e+00   3.0794244e+00   4.2159093e+00   3.8095868e+00   7.9177329e+00   5.0863866e+00   2.4746573e+00   3.9511383e+00   4.6270262e+00   3.5853132e+00   4.4332281e+00   5.1712121e+00   3.2737448e+00   4.8557055e+00   1.0239423e+00   3.5287538e+00  -2.3997677e+00   1.7911483e+00   2.8627393e+00   1.3245799e+00   6.3862530e-01   2.1733169e-01   2.8545193e+00   8.8982041e-01  -4.3544289e+00  -3.0455823e+00  -7.0285305e-01  -1.1894416e+00  -2.8058524e+00  -2.8331816e+00  -1.1822194e+00  -2.1730418e+00  -1.2937607e+00  -1.5053683e+00  -6.1795501e+00  -5.6285854e+00   2.7771080e-01   3.1375356e+00  -1.0188382e+00   3.2545934e-02  -2.8485855e+00   5.5618900e-01   1.8166841e+00   2.0450315e+00   8.4475890e-01   3.0805489e-01   1.3688870e+00   1.6315526e+00
  -8.6265830e-01   1.0132542e+00  -2.6320519e-02   5.8052045e-01   8.7496716e-01   3.0655571e-01  -6.6845876e-01   2.4442499e-01   1.0861029e+00   2.0546064e+00  -1.3809091e+00   8.4264186e-01   2.4434805e-01  -3.0585489e-02  -5.7893821e-02   2.9233179e-01  -1.2166387e+00   1.6379281e+00  -1.2738585e+00  -3.6210769e-01  -3.0969831e+00  -2.8097988e+00  -1.5978049e+00  -2.0887319e+00  -4.5747495e-01  -1.1650305e-01   2.1920783e-01  -7.9310715e-01  -8.5812007e-01   1.2508183e+00  -3.3086351e+00  -3.9082715e+00  -1.8443584e+00   3.5638450e-01  -3.7927616e+00  -3.5562340e+00  -2.5870772e+00   3.4958193e+00  -1.0217616e+00   1.9837824e+00  -1.4596080e+00  -5.0378456e+00   4.5274395e+00   3.3391684e+00   3.9776860e+00   4.4655201e+00   7.2830557e+00   5.3522258e+00   2.6001090e+00   4.3136263e+00   4.6081300e+00   4.1138302e+00   4.0915627e+00   5.3366608e+00   2.8140443e+00   5.1032430e+00   5.8350518e-01   3.0602280e+00  -2.1679212e+00   2.3223037e+00   2.8784801e+00   9.7270224e-01   8.7449251e-01  -1.4640106e-01   2.8553450e+00   3.5231969e-01  -3.9219500e+00  -2.2980955e+00  -1.0336299e+00  -1.0873934e+00  -3.0541532e+00  -2.8971550e+00  -2.1642185e+00  -1.9669565e+00  -2.4703919e+00  -1.8500444e+00  -5.8441880e+00  -3.8829121e+00  -8.7502329e-01   3.0548146e+00  -1.3962733e+00  -1.0633910e+00  -3.2872425e+00  -2.5558816e-01   1.6467262e+00   1.1077611e+00   3.2147558e-01  -1.6232651e-01   1.1789699e+00   1.3613055e+00
  -6.8109556e-01   7.5054704e-01   1.6778235e-01   5.5889785e-01   1.0865954e+00   4.2085488e-01  -2.9649991e-01   3.8880093e-01   1.3529244e+00   2.1771173e+00  -5.8965143e-01   8.9641913e-01   1.0809890e+00   1.4686961e-02   4.5668775e-02   3.9378885e-01  -7.7525723e-01   1.9178074e+00  -1.0590934e+00  -1.9349698e-01  -2.6573564e+00  -2.8086527e+00  -1.6115685e+00  -2.3348915e+00  -2.2716799e-01  -2.5822253e-01   2.4240752e-01  -9.6901108e-01  -3.2061440e-01   1.5384297e+00  -3.4406431e+00  -4.4649493e+00  -2.0172007e+00   8.8034299e-01  -4.3285307e+00  -3.5356656e+00  -2.6380657e+00   4.1770738e+00  -1.1638749e+00   2.2623666e+00  -6.8732424e-01  -5.2034990e+00   2.8761339e+00   2.3489014e+00   2.7996663e+00   4.1969966e+00   5.1506405e+00   3.9912259e+00   1.9367666e+00   3.8590062e+00   3.8713720e+00   4.2845553e+00   3.5438209e+00   5.2484639e+00   1.9899376e+00   4.8113288e+00   6.2450656e-01   2.7669931e+00  -1.6303536e+00   2.7622375e+00   2.7751241e+00   1.2232325e+00   1.2452314e+00  -3.0675160e-01   3.1069316e+00   3.0738730e-01  -3.6298715e+00  -1.7612719e+00  -1.0561144e+00  -8.7873417e-01  -3.2502194e+00  -2.6799248e+00  -2.3851361e+00  -1.6459264e+00  -3.1747078e+00  -2.4199671e+00  -5.7831478e+00  -3.0858724e+00  -1.0714759e+00   3.3297996e+00  -1.2185536e+00  -1.1725573e+00  -3.2984616e+00  -1.3199023e-01   1.7024300e+00   6.2183995e-01   3.3529997e-01  -3.9450597e-02   1.2360226e+00   1.5416215e+00
  -7.5383110e-01   6.8971845e-01   2.1586275e-01   7.3940929e-01   1.5304492e+00   7.4890570e-01  -2.6213151e-01   4.8936306e-01   1.7834684e+00   2.4398293e+00  -2.0693243e-01   1.3670663e+00   1.5957962e+00   1.6153545e-01   2.2242109e-01   6.4733697e-01  -4.1554134e-01   2.1011831e+00  -1.2370464e+00  -3.8648063e-01  -3.0938124e+00  -2.6124677e+00  -1.3945822e+00  -2.2688518e+00  -2.6908382e-01  -5.2949720e-02  -9.1070494e-02  -8.1606947e-01  -1.5865514e-01   1.3090051e+00  -3.7365649e+00  -4.8127697e+00  -2.5142498e+00   7.3485629e-01  -5.2807781e+00  -3.8281654e+00  -2.2342145e+00   4.7445164e+00  -1.6441539e+00   2.3098053e+00  -4.0177234e-01  -6.2052386e+00   3.1727664e+00   2.2714635e+00   2.9615191e+00   4.2841922e+00   4.3526059e+00   3.0186210e+00   2.5090682e+00   3.4749916e+00   3.5399403e+00   4.2297984e+00   3.5856831e+00   5.8351327e+00   1.4307829e+00   4.7150787e+00   6.6666896e-01   2.6534606e+00  -1.5597598e+00   2.4699902e+00   2.4352253e+00   1.1019730e+00   1.5103774e+00  -6.7331427e-01   2.9595063e+00   6.1118315e-01  -3.7517864e+00  -1.7809120e+00  -1.0204845e+00  -7.0604900e-01  -3.7918641e+00  -2.1677066e+00  -2.7266430e+00  -2.4854275e+00  -3.9898741e+00  -2.7157775e+00  -5.7620825e+00  -3.2230836e+00  -1.0049463e+00   3.3612712e+00  -1.4298774e+00  -1.6536332e+00  -3.6866460e+00  -5.4271850e-02   1.4546543e+00   4.8871149e-01   6.5840119e-01   8.0660802e-01   1.4488166e+00   1.6021736e+00
  -4.5532692e-01   5.3986998e-01   3.9238259e-01   4.4146135e-01   1.7311450e+00   8.1807635e-01   1.7974471e-01   4.9562758e-01   2.0842860e+00   2.4556614e+00   1.6852406e-01   1.0524589e+00   2.1216001e+00   1.5181542e-01   3.9177879e-01   6.7369857e-01  -1.6798158e-01   1.8999198e+00  -8.8375918e-01  -3.4541862e-01  -2.5206354e+00  -2.4984630e+00  -1.2199630e+00  -2.4856301e+00  -7.6215507e-02  -3.8992273e-01  -1.1210811e-01  -1.2761254e+00   2.9823880e-02   1.3041608e+00  -3.0877803e+00  -4.8037378e+00  -2.4098428e+00   9.2991841e-01  -6.4100166e+00  -3.9801148e+00  -2.2327358e+00   4.6195626e+00  -1.8328013e+00   2.1833351e+00  -2.3482447e-01  -5.9652044e+00   2.3272520e+00   1.9002050e+00   2.2335318e+00   4.2397820e+00   3.1463563e+00   2.4779064e+00   2.1511261e+00   3.3097613e+00   3.1190953e+00   4.2866215e+00   3.0866792e+00   5.3662830e+00   9.2633079e-01   4.2735505e+00   6.1761956e-01   2.3059312e+00  -9.5692498e-01   2.6553172e+00   2.4668487e+00   1.1851205e+00   1.8299259e+00  -6.7036704e-01   3.0530999e+00   1.7591271e-01  -3.4423586e+00  -1.2661778e+00  -1.0988829e+00  -6.7466586e-01  -3.7129826e+00  -2.2618613e+00  -3.0611716e+00  -2.2187373e+00  -4.5163778e+00  -3.1097472e+00  -5.4436014e+00  -1.9604523e+00  -8.6059958e-01   3.4876726e+00  -1.1841802e+00  -1.7304445e+00  -3.5636291e+00  -3.8614649e-01   1.4098211e+00  -2.2439216e-02   2.7517019e-01   5.6673068e-01   1.4085964e+00   1.3638119e+00
  -3.4272066e-01   1.4480460e-01   4.0057740e-01   2.3638316e-01   1.9566034e+00   9.9650755e-01   5.3627776e-01   4.7507849e-01   2.2782614e+00   2.3494092e+00   4.1445241e-01   6.4009786e-01   2.2682627e+00  -2.1360892e-02   4.6538072e-01   4.9378680e-01   1.6251884e-01   1.5771518e+00  -7.6568173e-01  -6.8316984e-01  -2.4900525e+00  -2.1901197e+00  -1.0903479e+00  -2.5003895e+00  -2.0373700e-01  -4.2125863e-01  -3.7941875e-01  -1.3440598e+00   2.9271813e-01   8.3992815e-01  -2.8744142e+00  -4.7366143e+00  -2.3049585e+00   7.4544631e-01  -6.7897409e+00  -4.1062651e+00  -1.7103400e+00   4.1504369e+00  -1.8881035e+00   1.8738626e+00   1.9124593e-01  -6.4793730e+00   2.2954647e+00   1.7371870e+00   2.4786507e+00   4.2835288e+00   2.7961429e+00   2.0609798e+00   2.5767993e+00   2.8592020e+00   2.6030066e+00   4.0150801e+00   2.7152415e+00   5.1858491e+00   6.0837262e-01   3.8765578e+00   4.9120073e-01   1.9345699e+00  -2.5829086e-01   2.2222478e+00   2.1300228e+00   7.0436957e-01   1.9852326e+00  -9.7091999e-01   2.5128320e+00  -9.7057807e-02  -2.5125506e+00  -1.0629867e+00  -9.8226529e-01  -6.6245088e-01  -3.7869694e+00  -1.9874882e+00  -3.2028435e+00  -2.8956312e+00  -4.9667378e+00  -3.4686406e+00  -4.4240056e+00  -1.5525662e+00  -7.7247666e-01   2.9684226e+00  -1.0497066e+00  -1.9758951e+00  -3.7896719e+00  -3.9933628e-01   1.2510681e+00  -4.1164720e-01   4.7512673e-01   9.5530900e-01   1.1743835e+00   9.3574685e-01
   8.7807374e-02   3.2121404e-01   5.8278239e-01   6.9053313e-02   1.9153019e+00   8.7947962e-01   1.1041030e+00   4.5523737e-01   2.5553996e+00   1.9317091e+00   1.3039179e+00   9.7435618e-01   3.1169262e+00   2.0259835e-01   1.0895828e+00   6.8763392e-01   1.1335342e+00   1.9423509e+00  -2.4892946e-01  -7.0429565e-01  -2.0869860e+00  -1.4567020e+00  -6.8361248e-01  -2.3601764e+00  -4.0284860e-01  -5.2432151e-01  -8.8930383e-01  -1.4674346e+00   1.1087016e+00   8.7983682e-01  -2.4442992e+00  -4.3225458e+00  -2.1199862e+00   4.8508014e-01  -7.2885224e+00  -5.1859101e+00  -9.7731341e-01   3.2352061e+00  -1.5270805e+00   1.4814795e+00   1.1093100e+00  -5.9652252e+00   1.6425802e+00   6.8433997e-01   1.8580818e+00   3.4556072e+00   1.5824821e+00   5.2290589e-01   2.2485033e+00   1.7920139e+00   1.5989599e+00   3.2946746e+00   2.0366315e+00   4.5430343e+00   2.3368609e-01   2.8187374e+00   8.1108498e-01   1.8014344e+00   3.4193157e-01   1.2838041e+00   1.5954514e+00   6.6622358e-01   2.1418753e+00  -8.3422795e-01   1.8818567e+00   5.0361973e-02  -2.3710471e+00  -1.4070291e+00  -5.1498252e-01  -6.0275140e-01  -3.6256660e+00  -1.3476311e+00  -2.7030210e+00  -3.3427113e+00  -4.5761423e+00  -3.3993509e+00  -4.0018080e+00  -2.0414691e+00   9.3138054e-01   3.4880508e+00  -1.5480379e-01  -8.8109435e-01  -3.4520094e+00   2.1720275e-01   1.2342102e+00  -2.7979023e-01   7.8225553e-01   1.2737799e+00   1.0508435e+00   8.1877893e-01
   2.7443449e-01   2.7114031e-01   6.0598906e-01  -2.2683599e-02   2.0394196e+00   1.0679471e+00   1.2594684e+00   4.4078812e-01   2.7711668e+00   1.8515372e+00   1.6769887e+00   1.1420515e+00   3.4751983e+00   4.7143849e-01   1.2529014e+00   7.8286848e-01   1.4065788e+00   1.8974634e+00  -3.0779296e-01  -8.1043110e-01  -1.9600191e+00  -1.5067440e+00  -6.2802303e-01  -2.3643182e+00  -4.6020729e-01  -8.1153194e-01  -1.0120511e+00  -1.5379855e+00   1.3048883e+00   6.0105392e-01  -2.2425387e+00  -4.4006826e+00  -2.4753458e+00   1.1536030e-01  -8.0240010e+00  -5.3002566e+00  -2.1376342e-01   3.0841174e+00  -1.4666798e+00   1.2189334e+00   1.1226690e+00  -6.1490985e+00   1.9558141e+00   7.1229054e-01   1.8200089e+00   3.5110545e+00   1.0875725e+00   1.4834087e-01   2.4796823e+00   1.6609484e+00   1.5900917e+00   3.0828476e+00   2.3714640e+00   4.4956188e+00   1.0622550e-01   2.4863433e+00   8.2612547e-01   1.5322042e+00   7.6678392e-01   1.1816238e+00   1.6358041e+00   7.1766457e-01   2.2142284e+00  -9.3577976e-01   2.1157086e+00  -3.2313072e-01  -2.2327302e+00  -1.3361977e+00  -6.1516026e-01  -7.2386057e-01  -3.6419836e+00  -1.4649830e+00  -2.7208997e+00  -3.5815605e+00  -4.8395320e+00  -3.8286997e+00  -3.5725699e+00  -1.6383863e+00   9.5945413e-01   3.1816248e+00  -2.2552502e-01  -9.6417023e-01  -3.3508945e+00   2.6099571e-01   1.1611210e+00  -3.5762893e-01   8.6983036e-01   1.6375988e+00   1.2140703e+00   6.7597896e-01
   2.2261503e-02  -3.5420727e-01   3.0577025e-01  -4.1987117e-01   2.1567289e+00   1.3216610e+00   9.9208683e-01   2.8459260e-01   2.5845426e+00   2.1836966e+00   1.9840377e+00   1.1057027e-01   3.2048436e+00  -7.1837314e-03   5.9275098e-01   4.4629080e-01   9.2728711e-01   1.2468612e+00  -8.8594691e-01  -8.1639949e-01  -1.6299371e+00  -2.1264275e+00  -1.4871911e+00  -2.6500131e+00  -2.1922290e-01  -1.1776691e+00  -5.4718204e-01  -1.7384266e+00   1.1717163e+00   4.2878084e-01  -2.5509889e+00  -5.1273828e+00  -3.0926228e+00   4.5541517e-01  -8.1638814e+00  -4.0620867e+00  -3.8807590e-01   3.6718436e+00  -1.5913439e+00   1.2691027e+00   1.9118107e-01  -6.8793250e+00   1.6958478e+00   1.1322284e+00   1.9734959e+00   4.4232002e+00   4.9335634e-01   7.3902500e-01   3.0080649e+00   2.4653049e+00   1.9783889e+00   3.4867351e+00   2.6579491e+00   4.4378628e+00  -3.9114750e-02   2.7566693e+00   2.3680689e-01   1.1405303e+00   1.6524895e+00   2.6617251e+00   2.0350333e+00   9.4724397e-01   1.8589978e+00  -1.2115891e+00   2.8507959e+00  -1.5214277e+00  -8.6254209e-01  -2.6464224e-01  -1.0465161e+00  -5.1094735e-01  -3.6535621e+00  -1.8218423e+00  -3.2892055e+00  -3.1162653e+00  -5.9555590e+00  -4.6814585e+00  -2.6989069e+00   4.2435880e-01  -1.1485233e+00   2.0391284e+00  -1.0039899e+00  -1.9770046e+00  -3.5663022e+00  -7.2997735e-03   1.2521788e+00  -1.0483904e+00   5.3401500e-01   1.1995061e+00   8.7675964e-01   3.8433416e-01
   4.4219497e-01  -2.8654892e-01   8.6922890e-01  -7.9860735e-02   2.1490891e+00   1.1168257e+00   1.8094369e+00   4.0279711e-01   2.8605154e+00   1.7721370e+00   2.9123142e+00   1.0267425e+00   4.3176308e+00   7.7509088e-01   1.5711866e+00   1.3666998e+00   2.2459528e+00   1.7114846e+00  -9.0450628e-02  -7.6284759e-01  -1.7607144e+00  -1.2646983e+00  -3.5840976e-01  -1.8742727e+00  -3.3109503e-01  -1.1470882e+00  -9.8140318e-01  -1.6240825e+00   1.8711899e+00   4.6377136e-01  -1.8948072e+00  -3.9405851e+00  -2.8322318e+00  -3.7599701e-01  -8.5898528e+00  -5.9679715e+00   1.1138261e+00   2.5739380e+00  -1.1130040e+00   7.1683775e-01   1.0395426e+00  -5.1688525e+00   1.5988824e+00  -1.6593101e-01   1.8567208e+00   2.9427760e+00  -3.4464886e-01  -1.3770564e+00   3.2875746e+00   7.5902066e-01   1.0058600e+00   1.8611064e+00   2.5903166e+00   4.0804482e+00  -3.5568608e-02   1.3581232e+00   5.7899445e-01   6.1113564e-01   1.6098518e+00   2.8241250e-02   6.1261795e-01   8.1178701e-02   1.7888340e+00  -1.5265829e+00   1.2163608e+00  -1.3149089e+00  -1.5464358e+00  -1.6987515e+00   8.6849188e-02  -4.4719060e-01  -3.2810494e+00  -9.1708872e-01  -2.7313236e+00  -3.6836340e+00  -5.0902259e+00  -4.7296352e+00  -2.1053309e+00  -1.0516246e+00   1.0504455e+00   2.5057035e+00  -2.4076403e-01  -6.2329955e-01  -3.3011040e+00   5.8382118e-01   8.8817735e-01  -5.8589937e-01   1.1012342e+00   1.3626367e+00   8.3188475e-01   5.0223579e-01
   8.3114012e-01   5.1310579e-02   5.5942806e-01  -2.6146446e-01   1.9767103e+00   1.4437936e+00   1.7380343e+00   1.7092097e-01   3.2495404e+00   1.1802365e+00   2.9662035e+00   1.6411832e+00   4.2941693e+00   1.2384065e+00   2.0794465e+00   1.0497963e+00   2.5563920e+00   1.6951827e+00  -4.1459876e-01  -1.2915948e+00  -1.8336215e+00  -9.7084563e-01  -4.6500393e-01  -1.9543722e+00  -1.2149613e+00  -1.1470420e+00  -1.5081514e+00  -9.7981398e-01   2.2291715e+00  -4.1066680e-01  -1.9826769e+00  -3.7739571e+00  -3.1859973e+00  -1.3774825e+00  -8.0147811e+00  -6.2309780e+00   2.5084085e+00   1.5816705e+00  -6.3179364e-01   1.3509350e-01   1.7015179e+00  -6.0210589e+00   2.4359074e+00   6.7699329e-02   2.4558216e+00   2.8496633e+00   8.5867828e-02  -1.4315216e+00   3.4942975e+00   5.5941466e-01   7.3848123e-01   1.2457820e+00   2.6296498e+00   3.8644122e+00  -6.1044817e-02   9.8024449e-01   9.1450212e-01   7.4850925e-01   1.9765751e+00  -5.1183091e-01   9.8938083e-01   3.8119713e-01   1.7597174e+00  -1.3950117e+00   1.6864159e+00  -1.0601842e+00  -9.2763625e-01  -2.0537010e+00   1.4564665e-01  -8.8115167e-01  -2.8989999e+00  -8.6892290e-01  -1.8623728e+00  -4.9187543e+00  -4.3185487e+00  -4.5291077e+00  -1.6100492e+00  -2.2703355e+00   1.8386987e+00   1.4412006e+00  -1.6723434e-01  -3.1754042e-01  -2.8918060e+00   9.9855440e-01   8.7845117e-01   8.6132065e-02   1.7915079e+00   2.6068117e+00   1.2696976e+00   3.4329198e-01
   1.1011916e+00  -5.3315473e-01   4.2909866e-01  -4.9784715e-01   1.9715508e+00   1.3748507e+00   2.2332652e+00   9.4253905e-02   3.3898145e+00   8.6100315e-01   3.5268930e+00   1.0922355e+00   4.2471031e+00   1.3503502e+00   2.3753997e+00   8.5481347e-01   3.2729962e+00   1.3062129e+00  -5.2920195e-01  -1.5998848e+00  -2.0436354e+00  -1.0133831e+00  -5.0976113e-01  -2.0310466e+00  -1.4786444e+00  -1.4849991e+00  -1.7534330e+00  -1.0349173e+00   2.4747338e+00  -6.6810688e-01  -1.5653862e+00  -3.6926540e+00  -2.9310226e+00  -2.0172390e+00  -7.6640553e+00  -6.9271248e+00   3.6921503e+00   3.2436760e-01  -1.5244608e-04  -4.6086166e-01   2.0079520e+00  -5.0596043e+00   3.5671406e+00  -3.7183885e-02   4.0530588e+00   3.1073346e+00   1.6857854e+00  -1.1543739e+00   5.0963497e+00   2.2196520e-02   9.1320155e-01   6.0678306e-02   3.1220738e+00   3.4408603e+00   8.4939522e-01   2.9778460e-01   9.9883565e-01   2.0933445e-01   2.9158686e+00  -1.9089225e+00   7.2590324e-01  -3.9523698e-01   1.5958525e+00  -1.3908053e+00   7.6486191e-01  -1.8361137e+00  -9.3583640e-02  -2.5638893e+00   2.4586921e-01  -1.0826124e+00  -2.5026981e+00  -1.2250764e+00  -1.3731693e+00  -5.7038022e+00  -4.0884256e+00  -5.2109095e+00  -4.9729689e-01  -2.9651091e+00   2.8061663e+00   5.8933247e-01   3.7327264e-01   6.9790887e-02  -2.4105139e+00   1.3088618e+00   1.1936055e+00   4.7577613e-01   2.2766607e+00   2.6804188e+00   6.1281514e-01  -2.3728438e-01
   1.3132814e+00  -7.4519275e-01   5.6066242e-01  -4.9078348e-01   1.6554344e+00   1.2678117e+00   2.5275127e+00   5.0933977e-02   3.3471696e+00   5.7125816e-01   3.6262104e+00   9.9312913e-01   4.2461910e+00   1.4527458e+00   2.4825091e+00   8.2148078e-01   3.5879604e+00   1.1249559e+00  -4.6147617e-01  -1.5629870e+00  -1.7042461e+00  -8.7204700e-01  -2.5083230e-01  -1.5391988e+00  -1.6478862e+00  -1.5592609e+00  -1.9981409e+00  -9.8765186e-01   2.5943284e+00  -8.7060294e-01  -1.0872437e+00  -3.1168450e+00  -2.9524749e+00  -2.4501571e+00  -7.2998669e+00  -7.2739131e+00   4.3067955e+00  -3.0347744e-01   4.1307491e-01  -8.6760527e-01   2.1183665e+00  -4.3056155e+00   3.2990883e+00  -6.0181189e-01   4.1729365e+00   2.6149537e+00   1.4215099e+00  -1.7067767e+00   5.6671484e+00  -2.5769772e-01   9.9096879e-01  -7.4610205e-01   3.0241623e+00   2.7365721e+00   1.1953151e+00  -4.3017626e-01   9.7256562e-01  -2.1593803e-01   3.2901989e+00  -2.6855337e+00   5.4360571e-01  -8.2429285e-01   1.4124919e+00  -1.6196066e+00   7.8745630e-01  -1.9196715e+00   5.2986212e-01  -2.8105846e+00   5.3386382e-01  -1.0668889e+00  -2.2587647e+00  -1.2873498e+00  -9.5497418e-01  -5.7626997e+00  -3.6673382e+00  -5.6561700e+00  -1.9950041e-01  -3.0387108e+00   3.0857898e+00  -8.5771961e-02   5.6345938e-01   2.8486518e-01  -2.3031421e+00   1.5182059e+00   1.1186233e+00   6.6202505e-01   2.7577758e+00   2.5936460e+00   3.8793917e-01  -4.1992126e-01
   1.3804299e+00  -3.5380399e-01   5.6091687e-01  -4.7675671e-01   1.2619280e+00   1.0459555e+00   2.3023486e+00  -1.4007937e-01   3.2198711e+00   4.0344767e-01   4.3617367e+00   1.5063855e+00   4.4959620e+00   1.7333447e+00   2.7311768e+00   1.1838045e+00   3.7346548e+00   1.5392807e+00  -5.5572690e-01  -1.0925506e+00  -1.4637763e+00  -9.7118293e-01  -3.3196452e-01  -1.4142069e+00  -1.5388120e+00  -1.6253589e+00  -1.6856908e+00  -8.3399472e-01   2.7333085e+00  -4.4526010e-01  -1.1244312e+00  -2.8715825e+00  -3.2370427e+00  -2.4811571e+00  -6.3894397e+00  -7.0873774e+00   4.4891872e+00  -2.0937914e-01   9.7643710e-01  -6.7675084e-01   1.8840559e+00  -3.2489549e+00   2.6219579e+00  -8.5292505e-01   3.6151157e+00   2.3200725e+00   4.7235398e-01  -1.9685734e+00   4.8752151e+00  -3.0145646e-01   6.4836164e-01  -1.3289746e+00   3.1449244e+00   2.4919224e+00   1.1902168e+00  -7.6202726e-01   1.1064637e+00  -2.6431794e-01   2.8621317e+00  -2.7104686e+00   3.8476551e-01  -3.9262145e-01   8.4587803e-01  -1.4749771e+00   8.7632170e-01  -2.1819523e+00   1.2527351e-01  -3.0354052e+00   6.3879115e-01  -1.0427936e+00  -1.4139300e+00  -9.7518654e-01  -3.7576429e-01  -5.0494194e+00  -2.8486693e+00  -5.1881435e+00  -2.5194876e-01  -3.1748097e+00   3.0832791e+00   5.6716872e-02   5.3123346e-01   9.6457262e-01  -1.6372732e+00   1.9007374e+00   1.3084457e+00   1.0195219e+00   2.6754799e+00   2.1137740e+00   4.2819046e-01  -1.1531050e-01
   1.4468072e+00  -2.5925891e-01   5.0530066e-01  -3.6652031e-01   1.1806646e+00   9.5915148e-01   2.2120199e+00  -2.3739490e-01   3.5663645e+00   3.4854246e-01   4.7294894e+00   2.1507719e+00   4.6581149e+00   2.3510418e+00   3.0126153e+00   1.3600712e+00   3.9404824e+00   1.4962587e+00  -1.1738939e+00  -1.0200045e+00  -1.7085556e+00  -1.7912569e+00  -2.5516750e-01  -1.3865974e+00  -1.4791786e+00  -1.9301099e+00  -1.6303389e+00  -8.4597540e-01   2.4412851e+00  -4.1558792e-01  -7.9920330e-01  -2.9430044e+00  -3.7509158e+00  -3.3706801e+00  -6.3967882e+00  -7.1783899e+00   5.5133875e+00  -2.4638175e-01   1.3910399e+00  -9.0201416e-01   1.1917545e+00  -2.4272681e+00   4.4407438e+00  -2.1667727e-01   4.9261715e+00   2.7018509e+00   1.9022775e+00  -1.3482567e+00   6.1032149e+00  -1.9412905e-01   1.5628888e+00  -1.9742885e+00   4.6632532e+00   3.0940609e+00   2.1615538e+00  -7.3085131e-01   1.1957471e+00  -6.7574314e-01   2.5938141e+00  -3.5637510e+00   6.5329655e-01  -2.5085975e-01   5.0469947e-01  -1.3260929e+00   1.3197536e+00  -2.6256673e+00  -6.8397406e-01  -3.7625929e+00   2.9802137e-01  -1.3654913e+00  -1.0115026e+00  -1.9514257e+00  -3.2155521e-02  -5.2868606e+00  -2.5283090e+00  -5.5603956e+00  -4.7845788e-01  -4.0763703e+00   2.9457903e+00  -5.9965775e-01   1.7305437e-03   6.7613759e-01  -8.3642457e-01   1.7174538e+00   1.2841965e+00   1.6639717e+00   2.8577781e+00   2.0874763e+00   6.3250467e-01  -3.8417198e-02
   1.4496850e+00  -5.9257539e-01   3.6925715e-01  -1.6423867e-01   9.2982168e-01   1.4307360e+00   1.9046051e+00  -3.5102728e-01   3.6225414e+00   1.7699079e-01   4.0364111e+00   2.3073211e+00   4.0573933e+00   2.3927751e+00   2.9219830e+00   1.0468005e+00   3.5713157e+00   1.0410769e+00  -1.6544028e+00  -1.4093823e+00  -1.7915546e+00  -1.9070375e+00  -3.6300969e-01  -9.8023346e-01  -2.1115433e+00  -1.5344241e+00  -1.8362882e+00   1.8888799e-01   2.3388594e+00  -1.3024395e+00  -1.1670163e+00  -2.8120582e+00  -4.2184247e+00  -3.8940750e+00  -5.0842999e+00  -6.5196230e+00   6.2084877e+00   8.9386323e-02   1.3811230e+00  -1.0748723e+00   1.9356658e+00  -2.9693964e+00   4.5191908e+00   1.6538401e-02   5.8531804e+00   2.7280383e+00   2.0771105e+00  -1.3752363e+00   7.1158537e+00  -2.6368675e-02   1.8686114e+00  -2.4630825e+00   4.6712497e+00   3.1295745e+00   2.0311841e+00  -5.7794117e-01   1.0364800e+00  -9.0779955e-01   2.4870545e+00  -3.8651482e+00   7.7628306e-01  -7.5821908e-01   3.4608045e-01  -2.0285677e+00   1.7164049e+00  -2.3408013e+00   3.4457944e-01  -3.7621213e+00   5.9465580e-01  -1.3725698e+00  -9.4615298e-01  -2.0353290e+00   4.2269236e-01  -5.7378152e+00  -2.2543531e+00  -6.0092751e+00  -3.9864719e-01  -4.5524578e+00   1.8104165e+00  -2.6127203e+00  -8.2771978e-01  -1.7705553e-01  -1.0315956e+00   1.6872736e+00   9.3673949e-01   2.0557035e+00   3.7182140e+00   2.9200771e+00   9.8936863e-01   1.5522675e-01
   1.9372205e+00  -2.5812929e-01   3.3339710e-01  -2.5508365e-01   2.7707743e-01   1.1883209e+00   1.9565824e+00  -5.3057672e-01   3.6220856e+00  -3.9459685e-01   4.3255371e+00   2.4873396e+00   3.9415850e+00   2.4557595e+00   3.2184228e+00   6.5463444e-01   3.9906494e+00   1.2758221e+00  -1.6354259e+00  -1.2293907e+00  -1.5058599e+00  -2.3958190e+00  -2.6721276e-01  -9.5561283e-01  -2.2375830e+00  -1.6430477e+00  -2.0334689e+00   4.7940877e-01   2.5105105e+00  -1.0782813e+00  -6.6300257e-01  -2.5151862e+00  -3.8853796e+00  -4.1513607e+00  -3.4775874e+00  -6.1489229e+00   6.4968845e+00  -3.8736965e-01   2.2194681e+00  -1.1244337e+00   2.2817799e+00  -1.7875804e+00   4.8000755e+00   6.6307733e-02   6.1212279e+00   2.4485415e+00   2.5150254e+00  -1.1968783e+00   7.0341432e+00  -3.3280208e-01   1.8637858e+00  -3.2418648e+00   4.4859963e+00   2.3812703e+00   2.5377771e+00  -1.0239358e+00   1.5843205e+00  -8.8381110e-01   2.4740467e+00  -4.3553023e+00   1.1849368e+00  -6.4666562e-01   2.7586624e-01  -1.7382230e+00   1.9470158e+00  -2.0706279e+00   3.3828882e-01  -3.9012538e+00   7.0076046e-01  -1.5565107e+00  -2.4946119e-01  -2.7284677e+00   1.2396519e+00  -5.5940797e+00  -1.4045424e+00  -5.9929415e+00  -1.0211558e+00  -5.5467697e+00   2.6777413e+00  -2.6038167e+00  -2.0369740e-01   6.2519290e-01  -5.5889194e-02   2.0303646e+00   1.2106137e+00   2.6824689e+00   4.0712051e+00   2.8864434e+00   8.4751195e-01  -1.2206451e-03
   2.0989382e+00   2.3087633e-01   1.3491638e-01  -2.7217632e-01  -2.7296826e-01   1.0160806e+00   1.5688874e+00  -8.2992525e-01   3.5061563e+00  -9.5059398e-01   4.0313386e+00   2.9659117e+00   3.3294423e+00   2.4832293e+00   3.2885312e+00   2.6974592e-01   3.7059080e+00   1.4275363e+00  -2.0017088e+00  -1.2409690e+00  -1.4529212e+00  -2.7325563e+00  -2.1659790e-01  -9.5698614e-01  -2.3502113e+00  -1.4474188e+00  -2.0085481e+00   9.2494173e-01   2.1458094e+00  -1.3092599e+00  -5.5064758e-01  -2.1367879e+00  -3.7718303e+00  -4.6877395e+00  -1.5030557e+00  -5.1422157e+00   6.9144101e+00  -7.1298074e-01   3.0692192e+00  -1.0374317e+00   2.2699253e+00  -1.5455232e+00   5.2377869e+00   7.0440796e-01   6.2860901e+00   2.4373678e+00   3.2135733e+00  -2.3078226e-01   6.2865311e+00  -2.4556622e-01   1.8624609e+00  -3.5919662e+00   4.6707349e+00   2.3369758e+00   2.9942476e+00  -7.8701154e-01   1.8350891e+00  -8.3228728e-01   1.7714502e+00  -4.5419837e+00   1.6251989e+00  -4.6650779e-01  -7.7568026e-03  -1.4826858e+00   2.4369597e+00  -1.7926800e+00   3.0589276e-01  -4.0089625e+00   3.1811216e-01  -2.1425804e+00   5.2668550e-01  -2.9853736e+00   2.0330225e+00  -5.6271495e+00  -2.0047846e-01  -4.9515363e+00  -1.1706278e+00  -6.6463838e+00   2.4130525e+00  -3.1891490e+00  -4.5614407e-01   6.4947987e-01   6.8614361e-01   2.0873526e+00   1.3842021e+00   3.2183758e+00   4.4452710e+00   3.2138887e+00   1.1067425e+00  -3.1190532e-02
   1.8900901e+00  -2.2056455e-01   1.7705464e-01   6.7299780e-02  -7.4873808e-01   1.0026771e+00   1.2838689e+00  -8.3657980e-01   2.8184757e+00  -1.1050724e+00   3.7177427e+00   2.6259377e+00   2.5832140e+00   2.0323496e+00   2.5715381e+00   3.6978908e-03   3.1445762e+00   1.4236310e+00  -2.4574174e+00  -1.0330335e+00  -1.3699136e+00  -3.8316600e+00  -4.6221955e-01  -7.0859524e-01  -1.8069711e+00  -1.2976893e+00  -1.4835495e+00   1.4386508e+00   1.8533737e+00  -1.1907800e+00  -9.9166915e-01  -2.7263570e+00  -3.8600805e+00  -4.3945334e+00   6.2028609e-01  -2.9499819e+00   7.0084298e+00   5.1121069e-01   3.5907927e+00  -5.5575337e-01   2.4314861e+00  -1.0046949e+00   5.4455814e+00   1.2004914e+00   6.8609617e+00   3.0225486e+00   3.9195278e+00   5.8639671e-01   6.6252683e+00   2.9640526e-03   2.5141406e+00  -3.8183031e+00   5.1747653e+00   2.4851533e+00   3.4242305e+00  -3.3563497e-01   1.6363257e+00  -1.2810220e+00   1.3176827e+00  -4.1476369e+00   1.6026432e+00  -1.3584993e+00  -2.1953899e-01  -2.1082515e+00   2.2931831e+00  -2.2803401e+00   6.5225142e-01  -3.3511510e+00  -1.9536064e-02  -2.1623632e+00   5.9142133e-01  -3.8230152e+00   2.2188021e+00  -4.7701596e+00  -3.5707054e-01  -5.6343656e+00  -1.1872510e+00  -6.1707848e+00   4.3421384e-01  -3.8946761e+00  -1.2553230e+00  -4.8843176e-02   9.2748197e-01   2.3251715e+00   1.6217660e+00   3.1954184e+00   5.0771508e+00   3.2504469e+00   9.6621877e-01   7.0751430e-02
   1.7847853e+00  -7.7474405e-02   2.4879793e-01   3.1242170e-01  -1.0521715e+00   6.7697898e-01   1.0901295e+00  -8.5810075e-01   2.8821147e+00  -9.5876486e-01   3.7442091e+00   3.1379517e+00   2.3951118e+00   2.0152392e+00   2.7048246e+00   2.0443980e-01   3.1544833e+00   1.5882161e+00  -2.6982019e+00  -7.2803408e-01  -1.3266121e+00  -3.5764308e+00   1.1940130e-01  -1.6522442e-01  -1.5698456e+00  -8.8526816e-01  -1.6525665e+00   1.4288685e+00   1.4584048e+00  -8.9320362e-01  -5.0739474e-01  -1.8564049e+00  -3.7653279e+00  -4.3659143e+00   1.0971359e+00  -2.8644820e+00   6.5041411e+00   9.7018438e-01   3.5799198e+00  -1.5327292e-01   2.5095674e+00   4.8648295e-01   5.3937942e+00   1.3315139e+00   7.1891900e+00   2.7307292e+00   3.6647976e+00   4.6129902e-01   6.8013308e+00  -3.0285006e-01   2.4837281e+00  -4.3245097e+00   5.3018526e+00   2.6551719e+00   3.7197755e+00  -3.5992334e-01   1.7480958e+00  -1.4806650e+00   4.1312134e-01  -5.0009424e+00   1.2792926e+00  -1.3282628e+00  -4.1667208e-01  -2.0357714e+00   2.2093617e+00  -1.6428567e+00   8.4810761e-03  -3.7608742e+00  -1.4279832e-01  -2.1102552e+00   9.0263237e-01  -3.4168006e+00   2.5842253e+00  -4.3037388e+00   4.0829433e-01  -5.0062181e+00  -2.1362380e+00  -6.7928994e+00   6.2168803e-01  -3.9337163e+00  -1.2032395e+00  -1.8163171e-01   1.3903999e+00   2.0555604e+00   1.5135879e+00   3.5650586e+00   5.0465560e+00   2.8552348e+00   8.6403136e-01   2.7095621e-01
   1.7913946e+00   4.6453156e-01   2.3454871e-01   3.3288286e-01  -1.3443175e+00   3.7610195e-01   7.8393485e-01  -9.5089744e-01   2.8382966e+00  -9.7714502e-01   3.7261315e+00   3.6117022e+00   2.2993885e+00   2.0078168e+00   2.8087759e+00   3.2421667e-01   2.9272493e+00   1.9221963e+00  -2.7080238e+00  -2.2383692e-01  -9.2860960e-01  -3.7077076e+00   1.4668078e-01  -1.1073950e-01  -1.3605295e+00  -8.1825627e-01  -1.4017169e+00   1.4906743e+00   1.1460844e+00  -3.0526278e-01  -3.2465778e-01  -1.4808268e+00  -3.5300690e+00  -3.9380797e+00   2.1002747e+00  -2.1289766e+00   5.7158921e+00   1.3020813e+00   3.7935551e+00   2.6210117e-01   2.8216189e+00   2.2347684e+00   4.5579751e+00   1.2766376e+00   6.6823243e+00   2.5230409e+00   3.2009216e+00   7.3979633e-01   5.8891028e+00  -1.8315759e-01   2.4313502e+00  -4.2694850e+00   5.0828709e+00   2.4135122e+00   3.7580998e+00  -1.7426947e-01   1.9154065e+00  -1.3446869e+00  -4.0266995e-01  -4.6757337e+00   1.4554834e+00  -8.2586281e-01  -5.0715875e-01  -1.5825896e+00   2.3947937e+00  -1.3272371e+00  -7.3427674e-01  -3.5507913e+00  -4.9469534e-01  -2.1679540e+00   1.4587561e+00  -3.3880115e+00   2.9910720e+00  -3.1263297e+00   1.1786967e+00  -4.0960515e+00  -3.3275394e+00  -7.0629188e+00   4.3151991e-01  -3.7769097e+00  -1.1969467e+00   1.0996738e-01   2.0269889e+00   2.0569822e+00   1.7926842e+00   3.9174621e+00   4.8044179e+00   2.2661878e+00   9.3141146e-01   6.1534133e-01
   1.9072141e+00   1.8186829e-01   2.1913332e-01   2.0533784e-01  -1.6064043e+00   2.4011942e-01   7.3815642e-01  -9.8679803e-01   2.5421240e+00  -9.7389290e-01   3.2379394e+00   2.9866059e+00   1.7245740e+00   1.5615232e+00   2.3302745e+00  -1.3569794e-01   2.4302098e+00   1.5592990e+00  -2.7212011e+00  -2.9866225e-02  -3.7023725e-01  -4.3715028e+00  -7.3773029e-03  -1.9875250e-01  -8.7641161e-01  -9.3338896e-01  -9.9267482e-01   1.5058333e+00   6.0029060e-01  -1.1997560e-01   4.3842058e-02  -1.3493247e+00  -3.0311861e+00  -3.4035338e+00   3.3288754e+00  -5.3745939e-01   4.9588594e+00   1.6940645e+00   4.0284950e+00   5.8176960e-01   2.8158275e+00   3.6040908e+00   3.8194366e+00   1.4187639e+00   6.4973032e+00   2.5653102e+00   3.2407829e+00   1.4412691e+00   5.5955585e+00   6.6023792e-03   2.7651408e+00  -4.0185288e+00   4.7948669e+00   1.8556742e+00   4.0698092e+00   2.1212678e-01   1.8246046e+00  -1.6646722e+00  -3.8899072e-01  -4.0312875e+00   1.9863069e+00  -8.9495894e-01  -3.4303057e-01  -1.5036878e+00   2.8943669e+00  -1.4252468e+00  -1.4679460e-01  -2.6729734e+00  -8.9421845e-01  -2.2742584e+00   1.7209362e+00  -4.1411556e+00   2.8508501e+00  -1.9833381e+00   1.1463657e+00  -4.1594025e+00  -3.9792320e+00  -6.4546250e+00  -7.6340138e-01  -4.4924922e+00  -1.3631159e+00  -4.8147064e-01   2.3934660e+00   1.5476269e+00   2.0297020e+00   3.6324520e+00   4.6679403e+00   1.5804326e+00   6.6442559e-01   4.9266449e-01
   1.4964368e+00  -6.4702969e-01  -2.2014495e-02   3.5076863e-01  -1.5816881e+00   5.9641700e-01   1.7034551e-01  -8.9689598e-01   2.0978025e+00  -4.2687120e-01   2.3174684e+00   2.0511893e+00   5.9547240e-01   7.4342344e-01   1.2359708e+00  -7.3536186e-01   1.4108456e+00   8.8831131e-01  -3.3738976e+00  -9.8151614e-02  -4.7317580e-01  -5.2344931e+00  -5.3105695e-01  -9.1128884e-02  -5.4444767e-01  -7.0633376e-01  -4.7631497e-01   2.0627074e+00  -2.5627229e-01  -3.8119730e-01  -5.9338922e-01  -1.7685378e+00  -3.1105828e+00  -2.5327206e+00   5.0780035e+00   2.1621578e+00   3.8709512e+00   3.2588485e+00   3.5826128e+00   1.1820684e+00   2.7143208e+00   3.5215008e+00   3.3009651e+00   2.0746838e+00   7.0416814e+00   3.1624259e+00   3.0100205e+00   2.2884620e+00   6.1902964e+00   6.2868630e-01   3.3737428e+00  -3.2947737e+00   4.7695214e+00   1.9405741e+00   3.9505919e+00   1.2138227e+00   1.3569566e+00  -1.9712148e+00  -3.6670281e-01  -2.5951496e+00   2.5020961e+00  -1.1944259e+00  -1.8680899e-01  -2.1246789e+00   3.6619000e+00  -1.3134494e+00   1.2314396e+00  -1.2219183e+00  -1.4177948e+00  -2.0809040e+00   1.3571244e+00  -4.5864016e+00   2.0470881e+00  -1.1431617e+00  -2.3514092e-02  -4.8364169e+00  -4.4602272e+00  -5.2160389e+00  -3.7800931e+00  -6.2830956e+00  -2.3811745e+00  -2.3370154e+00   1.6585039e+00   9.3496259e-01   2.1057765e+00   3.0340606e+00   4.8098750e+00   1.4830503e+00   4.1014410e-01   4.2398759e-01
   1.4492684e+00  -6.3860793e-01   4.4556123e-02   3.3098414e-01  -1.8393705e+00   2.8939487e-01   3.1147669e-02  -9.1827555e-01   1.6483811e+00  -3.0468599e-01   2.0577057e+00   1.5626157e+00   9.2585469e-02   8.2967250e-03   8.2065716e-01  -8.9713023e-01   1.1306562e+00   8.9342669e-01  -3.1836510e+00   1.5692774e-01  -2.5541218e-01  -5.3420439e+00  -2.9833947e-01   1.8585043e-01   1.1281356e-01  -4.9158088e-01  -2.4609127e-01   2.0059284e+00  -7.1480546e-01   8.1151000e-02  -2.2751575e-01  -1.1464415e+00  -2.3979079e+00  -1.8292461e+00   6.0824580e+00   3.4075776e+00   2.6035250e+00   3.6271413e+00   3.6394317e+00   1.7096843e+00   2.5240512e+00   5.0198695e+00   3.0743695e+00   2.4381936e+00   6.8985512e+00   3.0348232e+00   2.9515175e+00   2.7208019e+00   5.7646631e+00   4.0646767e-01   3.2803544e+00  -3.1293246e+00   4.2473116e+00   1.4758810e+00   4.0933143e+00   1.4536611e+00   1.3995213e+00  -1.9915886e+00  -7.6469956e-01  -2.3331631e+00   2.4489103e+00  -1.3905161e+00  -8.6935076e-02  -2.0019087e+00   3.2569568e+00  -9.6455675e-01   1.1623466e+00  -6.5997470e-01  -1.5453965e+00  -1.9916493e+00   1.4380344e+00  -4.4737654e+00   1.7103321e+00  -1.6717428e-01  -2.9076124e-02  -4.2194371e+00  -5.3548185e+00  -5.0259787e+00  -4.1498120e+00  -5.8742269e+00  -2.0781431e+00  -2.2395015e+00   1.8011539e+00   7.2598743e-01   2.2737403e+00   2.7747956e+00   4.4991676e+00   7.1804755e-01  -9.8071544e-02   2.5886991e-01
   1.3051079e+00   1.5224928e-01  -2.0829113e-02   3.7481212e-01  -1.9637149e+00   1.9723448e-01  -4.3132937e-01  -1.0547971e+00   1.6896419e+00  -3.9494618e-01   1.3922171e+00   2.6033761e+00  -8.3821379e-02   8.1405787e-02   9.7858265e-01  -5.9615665e-01   3.2883399e-01   1.1758480e+00  -3.3103167e+00   2.1129081e-01   4.1034451e-01  -4.3578134e+00  -2.3843252e-02   3.6361819e-01   1.6388280e-01   4.0967924e-02  -9.6921515e-02   2.2499543e+00  -1.0933055e+00  -1.0376268e-01  -3.0266503e-01  -3.0803924e-01  -2.3766764e+00  -1.5855344e+00   6.6634211e+00   4.2545773e+00   1.9508501e+00   3.9057633e+00   3.5341375e+00   2.0697446e+00   3.2021192e+00   5.7005911e+00   1.7533187e+00   2.4007974e+00   5.6755703e+00   2.4092631e+00   1.7212171e+00   2.6367571e+00   3.6724618e+00   3.0027615e-01   2.4821363e+00  -2.6647476e+00   3.6580386e+00   1.5176343e+00   3.3713568e+00   1.8704543e+00   1.3470456e+00  -1.6756772e+00  -1.9686410e+00  -1.8404531e+00   2.3724411e+00  -3.8172081e-01  -4.0610130e-02  -1.4421703e+00   3.7096455e+00  -4.7234954e-02   5.1879691e-01  -4.2259142e-01  -2.1008318e+00  -2.3574465e+00   1.8873482e+00  -3.3318550e+00   2.2246177e+00   7.4233883e-01   1.3385212e+00  -2.0472237e+00  -6.0778202e+00  -5.2846806e+00  -4.5736763e+00  -6.0821598e+00  -2.5589870e+00  -2.2680358e+00   2.1818174e+00   4.7667636e-01   2.2163381e+00   3.0725604e+00   4.1830915e+00   8.8504040e-01   6.5025931e-01   8.8785269e-01
   9.2068502e-01  -3.4887730e-01  -4.8655618e-01   4.9006413e-01  -1.5761286e+00   4.4777819e-01  -9.8576680e-01  -8.7156371e-01   1.2571486e+00   2.8831571e-02   5.0828819e-01   2.3041398e+00  -1.0973519e+00  -2.1099112e-01   2.1518063e-01  -8.3126249e-01  -5.3896940e-01   1.0448808e+00  -3.9556221e+00   1.6492933e-02   1.0159951e-01  -4.1632850e+00  -6.3360973e-01   1.6209287e-01   2.2319888e-01   1.1120868e-01   2.5287345e-01   2.5344610e+00  -1.9882824e+00  -4.6634484e-01  -1.2951428e+00  -7.3826751e-01  -2.4263688e+00  -9.3385965e-01   7.6380370e+00   5.8724924e+00   1.4377830e+00   4.4387836e+00   3.4400810e+00   2.5159985e+00   3.6198522e+00   5.6886102e+00   7.7635115e-01   2.3857407e+00   5.2985261e+00   2.7299531e+00   1.3813045e+00   3.2797380e+00   3.0998301e+00   7.2888171e-01   2.8255990e+00  -1.7683786e+00   3.9652352e+00   1.5092848e+00   3.4843573e+00   2.7313692e+00   1.0944507e+00  -1.6650443e+00  -1.8730756e+00  -4.0957169e-01   2.9167804e+00  -2.0886826e-01   3.4520526e-01  -1.2621810e+00   4.5731076e+00   2.0631506e-01   1.5772319e+00   7.4810506e-01  -3.3998404e+00  -2.8053338e+00   1.3878818e+00  -2.7443032e+00   1.9368131e+00   1.2974110e+00   1.0721064e+00  -1.3435769e+00  -6.1581024e+00  -4.8933008e+00  -6.2761637e+00  -7.4599341e+00  -3.0226235e+00  -3.4593919e+00   1.4730336e+00   4.6936382e-01   3.0426154e+00   2.8933099e+00   4.5855276e+00   1.5666905e+00   6.2878737e-01   8.9349188e-01
   6.9397507e-01  -8.9505236e-01  -3.4070461e-01   3.5830689e-01  -1.4022336e+00   5.6354314e-01  -1.1153036e+00  -7.9058303e-01   9.4571918e-01   6.7801805e-01  -8.5969609e-02   1.3371576e+00  -1.3425696e+00  -9.8786428e-01  -4.6067454e-01  -8.5975955e-01  -1.2368679e+00   3.2444170e-01  -3.6121501e+00   1.5541659e-01   6.7650380e-01  -4.1896800e+00  -6.6851666e-01   4.8990278e-01   8.2158821e-01   1.9664873e-01   7.4657637e-01   2.5016444e+00  -2.4402149e+00  -3.2820752e-01  -1.0872521e+00  -1.7458525e-01  -2.0872591e+00   1.5887492e-01   7.5526346e+00   7.1979052e+00  -2.7563940e-01   5.3085721e+00   2.5866562e+00   2.8524397e+00   3.1831597e+00   6.6532399e+00  -7.6804415e-01   2.2250328e+00   4.5257901e+00   2.2471716e+00  -3.2858103e-01   2.7982563e+00   2.9233646e+00   7.1304519e-01   2.6794439e+00  -9.5616558e-01   2.9989189e+00   8.8412450e-01   2.7177894e+00   3.0935055e+00   5.3599622e-01  -1.8971116e+00  -1.6299964e+00   7.6291659e-01   2.8674096e+00  -5.5451490e-02   5.2485144e-01  -1.5283174e+00   4.7563103e+00   4.1890221e-01   2.3488193e+00   1.8612035e+00  -3.0956309e+00  -2.1993909e+00   1.1202803e+00  -2.4763741e+00   7.5676856e-01   2.7400132e+00   1.2048699e-01  -1.3846811e+00  -6.8251580e+00  -3.2152947e+00  -8.1055444e+00  -8.0558217e+00  -3.4358692e+00  -4.2477113e+00   7.6996170e-01  -4.0355714e-01   2.6148508e+00   1.9409300e+00   3.8213362e+00   4.2832184e-01   3.0343916e-01   1.0152112e+00
   4.9545466e-01  -1.0278638e+00  -5.6087527e-01   3.9604241e-01  -1.3394452e+00   7.8325162e-01  -1.4119258e+00  -7.4812120e-01   4.4605577e-01   6.7967337e-01  -1.1304670e+00   8.4940596e-01  -2.3410289e+00  -1.6761276e+00  -1.0216970e+00  -1.2851178e+00  -1.8246035e+00   1.1948527e-01  -3.6216122e+00  -3.1481921e-01   4.2014227e-01  -3.6939925e+00  -7.3014493e-01   7.4003190e-01   8.2408349e-01   6.2681387e-01   6.1926953e-01   2.9138874e+00  -2.7860552e+00  -9.2908753e-01  -1.4739781e+00   2.3480733e-01  -1.6222383e+00   4.6188313e-01   8.3917795e+00   8.3673078e+00  -8.9275513e-01   5.1684111e+00   2.4261823e+00   3.0442831e+00   3.4812057e+00   6.1091242e+00  -3.7559093e-01   2.8635278e+00   4.5976634e+00   2.2411900e+00   6.3866095e-02   3.2802643e+00   2.6213988e+00   5.5170477e-01   2.5435695e+00  -5.0052424e-01   2.4337162e+00   4.2892837e-01   2.5475553e+00   3.4856772e+00   4.7635503e-01  -1.5649913e+00  -1.6323255e+00   1.3686845e+00   2.8367327e+00  -3.2155620e-01   8.5633772e-01  -1.5634546e+00   4.4196348e+00   1.1529166e+00   3.1569421e+00   2.5817140e+00  -3.3610789e+00  -2.3698984e+00   5.7926125e-01  -1.7886913e+00   4.8202946e-01   2.6701646e+00   6.3083631e-02  -4.2271441e-01  -6.8287630e+00  -3.3312762e+00  -8.5683338e+00  -8.3962180e+00  -3.2892432e+00  -4.4244869e+00   1.4445311e-01  -2.8069741e-01   2.7050996e+00   1.7049907e+00   4.0452322e+00   1.1658560e+00   1.3744395e-01   6.7064309e-01
   6.4390470e-01  -9.7346487e-01  -2.5611109e-02  -2.1560376e-01  -1.5354721e+00  -1.6131523e-01  -6.4337837e-01  -8.3731362e-01   2.4211484e-01   6.3448682e-01  -2.5611094e-01   8.2419677e-02  -1.4008492e+00  -2.0687708e+00  -7.6960122e-01  -7.9870890e-01  -1.5849960e+00  -1.3963660e-01  -2.4273739e+00   4.2279662e-01   1.9590330e+00  -3.3039040e+00  -7.2385943e-02   7.3521243e-01   2.2099854e+00   1.6240239e-01   1.2555912e+00   1.4428225e+00  -2.4497974e+00   3.6070574e-01   3.7725121e-01   1.4286708e+00  -3.1373466e-01   1.4711921e+00   7.1298227e+00   8.3112437e+00  -2.2590608e+00   4.5086801e+00   2.4498682e+00   3.0354164e+00   2.7051915e+00   9.4273347e+00  -1.8017709e+00   2.0987934e+00   3.1550061e+00   1.2516676e+00  -1.1538490e+00   2.5843567e+00   1.0656927e+00  -5.6802175e-01   1.2982339e+00  -6.1270522e-01   1.2141176e+00  -7.7801142e-01   2.2132914e+00   2.5639013e+00   1.9251973e-01  -2.0848316e+00  -1.4249614e+00   1.0560030e+00   1.8781507e+00   3.2487784e-01   6.7785634e-01  -6.8300096e-01   3.0550286e+00   4.4662968e-01   2.3670535e+00   2.7801864e+00  -2.9321826e+00  -1.8111980e+00   1.6275225e+00  -1.8403082e+00   2.2527550e-01   4.7674932e+00   6.6213068e-01   2.9761885e-01  -6.5990702e+00  -1.6196187e+00  -7.6752576e+00  -6.5009176e+00  -2.3883818e+00  -3.1204039e+00   1.4309635e+00  -9.9658087e-01   2.4080539e+00   8.7485620e-01   2.3153639e+00  -1.4105173e+00  -6.2145227e-01   6.3368561e-01
   4.9902100e-01  -5.8103488e-01   2.9882165e-02  -5.4834724e-01  -1.4101023e+00  -5.6110516e-01  -6.8578360e-01  -8.9135563e-01  -1.1778977e-01   7.6494951e-01  -4.2791996e-01  -2.5579051e-01  -1.3616721e+00  -2.4389524e+00  -9.2923151e-01  -6.0539795e-01  -1.8557270e+00  -1.8391867e-01  -1.7643184e+00   6.9141436e-01   2.4379045e+00  -2.6659834e+00  -2.1340547e-03   8.4596398e-01   2.6665291e+00   6.3420891e-02   1.5598642e+00   8.5039496e-01  -2.6856807e+00   7.7053655e-01   7.6312746e-01   2.3965942e+00   3.4416450e-01   2.0086802e+00   6.6944151e+00   8.3424303e+00  -3.4997228e+00   3.6187686e+00   2.3697841e+00   3.0303495e+00   1.8003071e+00   1.0322954e+01  -2.9198754e+00   1.6704113e+00   1.5064897e+00   3.7112248e-01  -2.3083423e+00   2.3369117e+00  -5.6670691e-01  -8.1187593e-01   6.8213044e-01   7.6779200e-02   3.0004122e-01  -1.7053228e+00   1.8920341e+00   2.4354695e+00  -2.4409802e-02  -1.7997385e+00  -1.3849215e+00   1.8453888e+00   1.6867675e+00   1.0799187e+00   6.0137694e-01   4.7987730e-02   2.8424941e+00   7.3118894e-01   2.2160052e+00   3.1396596e+00  -2.9501832e+00  -1.7195518e+00   1.7954237e+00  -9.4993328e-01  -2.5623419e-01   5.7657662e+00   1.0213224e+00   2.0448014e+00  -6.7066516e+00  -1.1752696e+00  -7.5873450e+00  -5.6423753e+00  -1.9515428e+00  -2.3758932e+00   1.1993751e+00  -1.1220298e+00   2.3713627e+00   3.2111155e-01   1.4558617e+00  -2.4135204e+00  -9.3925364e-01   5.5530029e-01
   1.7324854e-01  -1.3390182e+00  -1.8063744e-01  -3.6075505e-01  -1.0515966e+00  -1.0804548e-01  -8.3611725e-01  -6.3312996e-01  -5.5273730e-01   1.1705016e+00  -1.3734957e+00  -1.0119733e+00  -2.2185118e+00  -2.8231865e+00  -1.5838224e+00  -7.2469700e-01  -2.5029296e+00  -6.3438613e-01  -2.0413761e+00   1.7985104e-01   2.1763277e+00  -1.8924209e+00  -2.6449239e-01   1.0571261e+00   2.6354637e+00   3.2110633e-01   1.5730094e+00   1.0734175e+00  -3.0286069e+00   2.9037155e-02   8.7753530e-02   2.4080665e+00   3.0299614e-01   2.5195244e+00   6.6014323e+00   8.9665660e+00  -3.9839342e+00   3.8598433e+00   1.8363810e+00   3.2405406e+00   1.9022338e+00   9.5112336e+00  -3.1607297e+00   1.8088339e+00   1.4180669e+00   5.0852070e-01  -2.5749982e+00   2.3732107e+00  -4.9266979e-01  -7.0821062e-01   7.5489119e-01   4.8781131e-01   6.5131240e-02  -2.2437265e+00   1.6005082e+00   2.6206799e+00  -3.1756121e-01  -1.7077144e+00  -8.5727621e-01   2.7779073e+00   1.5824400e+00   9.0536085e-01   9.5859891e-01  -1.8603675e-01   2.9582260e+00   1.0820065e+00   3.4941993e+00   4.0228972e+00  -3.3971813e+00  -1.7677809e+00   9.7561244e-01  -3.9065437e-02  -8.4966053e-01   5.9568303e+00   4.1426750e-01   2.2822830e+00  -6.1614646e+00  -1.9884261e-01  -8.3560504e+00  -6.3895763e+00  -1.9277290e+00  -2.9461931e+00   2.1031394e-01  -1.1412572e+00   2.6257419e+00  -1.4475519e-02   1.5721855e+00  -1.6250205e+00  -1.0823726e+00   2.6428148e-01
   8.0139476e-02  -2.0607246e+00  -2.7520935e-01  -2.5177682e-01  -2.7486385e-01   3.7772472e-01  -7.7100603e-01  -3.4175095e-01  -7.4671455e-01   1.6517331e+00  -1.7888221e+00  -1.4649111e+00  -2.1819331e+00  -2.6301870e+00  -1.8459665e+00  -4.6689531e-01  -2.4506753e+00  -1.0170244e+00  -1.7430088e+00  -2.3115246e-01   1.5143949e+00  -1.5384093e+00  -7.3547447e-01   1.0270094e+00   2.4199400e+00   1.7301113e-01   1.7520279e+00   1.5751997e+00  -3.1531114e+00  -3.5143958e-01  -8.0331876e-01   2.2194162e+00   2.8877251e-01   2.6602085e+00   6.0784596e+00   8.4365428e+00  -3.8016336e+00   3.3741041e+00   1.3938925e+00   2.9134521e+00   1.7965236e+00   9.2079197e+00  -3.7931459e+00   8.3210488e-01   1.0667836e+00  -1.4575040e-01  -2.9742468e+00   1.2933977e+00   1.0853172e-01  -1.0826965e+00   8.2161099e-01   8.1994423e-01  -2.0231992e-01  -2.7762350e+00   1.3712329e+00   2.6299541e+00  -5.2916204e-01  -1.6981038e+00   2.1558827e-01   3.1220186e+00   1.4934197e+00   5.8245248e-01   1.3044506e+00  -3.5483941e-01   2.7782400e+00   1.2687154e+00   4.6060199e+00   4.2404939e+00  -2.9477972e+00  -1.5306558e+00   1.8433829e-01   6.8762769e-01  -1.6835496e+00   5.5728590e+00  -4.7959482e-01   2.1948373e+00  -5.7857457e+00  -6.6554673e-01  -8.6416996e+00  -7.2724094e+00  -1.9407032e+00  -3.1590762e+00  -9.7458976e-01  -9.3361006e-01   2.7329208e+00  -3.4123951e-01   2.0414311e+00  -1.1431168e+00  -1.2452492e+00   3.1423626e-01
  -4.0074017e-01  -2.4077661e+00  -6.6318725e-01  -5.1172380e-01   1.7132291e-01   1.1600722e+00  -1.2430663e+00  -5.4346533e-01  -5.0609232e-01   1.9043215e+00  -3.4158407e+00  -1.9104933e+00  -3.0689982e+00  -2.8366185e+00  -2.1405544e+00  -8.0170017e-01  -3.7860848e+00  -2.4540751e+00  -2.3003945e+00  -1.3571053e+00   1.4144814e+00  -5.4306292e-01  -9.8564651e-01   1.0463086e+00   1.7926657e+00   8.0162065e-01   1.7159326e+00   2.1124401e+00  -3.5997892e+00  -2.0997129e+00  -1.1237729e+00   2.6916315e+00  -1.5973489e-01   2.1851755e+00   5.1988454e+00   8.8626346e+00  -3.8577367e+00   3.0919255e+00   1.7217337e-01   2.4378495e+00   1.1950198e+00   6.4448934e+00  -2.8446913e+00   2.1484827e+00   2.0995144e+00   4.3031107e-01  -1.9867230e+00   2.2384690e+00   6.6627149e-01  -4.3734050e-01   6.2111591e-01   1.4576322e+00  -8.0372734e-01  -2.4394095e+00   3.8573912e-01   3.2681919e+00  -1.3602750e+00  -1.5747033e+00   3.4170062e-01   3.6288625e+00   1.4904371e+00   8.5296144e-01   1.1616723e+00  -6.4832210e-01   2.9991010e+00   1.4631570e+00   6.0209994e+00   4.5655541e+00  -2.8844231e+00  -1.5094559e+00   4.0002489e-02   1.3703961e+00  -2.1965756e+00   4.4899267e+00  -6.4389092e-01   3.0165250e+00  -4.4174214e+00   1.1407685e-01  -1.0222898e+01  -9.3115402e+00  -3.2960656e+00  -4.7266304e+00  -1.7224826e+00  -2.0510330e+00   1.7431450e+00  -7.6930585e-01   1.6794348e+00  -3.2077718e-01  -6.2599051e-01   1.8398482e-01
  -4.4294003e-01  -2.1358517e+00  -2.5222685e-01  -3.9418671e-01   2.8047578e-01   1.0412474e+00  -9.4124887e-01  -5.2146506e-01  -2.9715795e-01   1.7440691e+00  -3.0577302e+00  -1.1212858e+00  -2.0294569e+00  -2.2115357e+00  -1.3638640e+00   1.2525720e-01  -3.4470596e+00  -2.3917885e+00  -1.6410572e+00  -1.2988092e+00   1.7971561e+00   6.8654936e-01  -2.0669648e-01   1.4573705e+00   1.8262716e+00   1.0881809e+00   1.7068809e+00   2.1043821e+00  -2.9579782e+00  -2.1162170e+00  -7.5521629e-01   3.5791953e+00  -1.2261821e-01   2.0496958e+00   4.3302356e+00   7.6852719e+00  -3.4291842e+00   2.5119140e+00  -1.7385273e-01   1.9758049e+00   1.2008402e+00   6.6618635e+00  -4.1143057e+00   8.8668574e-01   8.0392076e-01  -1.1972624e+00  -3.9764432e+00   4.0367423e-02  -5.5392316e-01  -1.7478833e+00  -1.0672559e+00   8.5062022e-01  -1.8495291e+00  -2.8509943e+00  -8.7676101e-01   2.1921310e+00  -1.4877630e+00  -1.6181581e+00   1.1284782e-01   2.6058327e+00   1.1549395e-01   1.3824231e+00   9.1390735e-01  -5.2416445e-01   2.0371982e+00   2.0170739e+00   5.4482527e+00   3.8363475e+00  -1.8382841e+00  -9.9112670e-01   6.2795542e-01   2.6527629e+00  -1.9480888e+00   4.5731470e+00   2.4555530e-01   4.0637488e+00  -3.4640001e+00   1.1659193e-02  -9.0662296e+00  -8.5167966e+00  -3.2278780e+00  -3.8023238e+00  -1.5722209e+00  -2.0791540e+00   9.1143375e-01  -7.3386457e-01   1.3483439e+00  -3.4704162e-01  -1.6011825e-01   7.5159889e-01
  -2.1569266e-01  -1.8717971e+00  -1.7759056e-01  -3.7199941e-01   2.2354885e-01   8.3244778e-01  -5.6584546e-01  -4.3589753e-01  -5.5133051e-01   1.4071347e+00  -2.8989713e+00  -1.4337398e+00  -2.0609098e+00  -2.1554730e+00  -1.0486936e+00   2.0897788e-01  -2.8050420e+00  -2.1222643e+00  -1.1217694e+00  -1.4653752e+00   1.3222395e+00   1.3074385e+00   1.2158628e-01   1.5131331e+00   1.8077197e+00   1.0735757e+00   1.4380025e+00   1.9272786e+00  -2.6503191e+00  -1.9835994e+00  -4.6212531e-01   4.0693072e+00   5.9269478e-01   1.8768971e+00   4.2586767e+00   6.5685730e+00  -3.3401967e+00   1.0086490e+00   1.7738140e-01   1.7472858e+00   6.4574800e-01   6.6669852e+00  -2.7696550e+00   1.0303843e+00   9.4746989e-01  -1.4041267e+00  -2.6249122e+00   2.6187668e-01  -8.0909855e-01  -2.2782608e+00  -1.4911938e+00   2.2893799e-01  -2.3707933e+00  -3.8474472e+00  -5.5715998e-01   1.3327960e+00  -9.4627086e-01  -1.1302253e+00   4.4466966e-01   1.8848744e+00  -2.9501445e-01   1.0563999e+00   1.0025266e+00  -8.1330296e-02   7.7944442e-01   2.2886935e+00   5.1389282e+00   3.4181610e+00  -1.5310865e+00  -1.0868524e+00   6.7338313e-01   3.0534972e+00  -1.9647260e+00   3.9966685e+00   4.9241443e-01   4.8114980e+00  -2.9161092e+00  -8.0963122e-01  -6.6063506e+00  -6.8049925e+00  -1.7414870e+00  -2.0534190e+00  -1.4191038e+00  -1.4068776e+00   1.2672086e+00  -4.4745642e-01   1.2888366e+00  -7.8741432e-02  -6.2152209e-01   3.6293089e-02
  -7.6787518e-02  -2.2144363e+00   1.2543447e-01  -4.9608164e-01   5.1233132e-01   7.3281255e-01  -2.4938473e-01  -3.3695407e-01  -6.0513291e-01   1.5608558e+00  -2.3588182e+00  -1.6837769e+00  -1.2350375e+00  -1.6285187e+00  -7.8393762e-01   7.3678801e-01  -2.3708022e+00  -2.3701153e+00  -4.5554768e-01  -1.1707413e+00   1.5443517e+00   1.1279502e+00   2.3571600e-01   1.3214964e+00   2.2648444e+00   5.5206166e-01   1.7056517e+00   1.4368151e+00  -2.3503776e+00  -1.5681041e+00   1.3973697e-01   3.9434034e+00   5.7202040e-01   1.8495883e+00   2.5163384e+00   5.3725915e+00  -2.9418671e+00   6.0123937e-01  -3.1832155e-03   1.3422921e+00  -5.3781179e-01   6.9372677e+00  -3.6412029e+00   6.5441548e-03  -3.6471925e-01  -2.2631894e+00  -4.0063467e+00  -1.1825178e+00  -1.0365425e+00  -2.8174906e+00  -1.7369549e+00   4.2888913e-02  -2.5083264e+00  -4.4131996e+00  -9.0294544e-01   6.2471467e-01  -1.0666046e+00  -1.4126456e+00   1.1671103e+00   1.7777579e+00  -6.7704602e-01   1.2936052e+00   8.4986370e-01   8.2072366e-02   6.6967261e-01   1.7693564e+00   4.9770277e+00   3.2148050e+00  -8.4875848e-01  -5.7380923e-01   7.9728062e-01   2.9203871e+00  -2.3803091e+00   4.4632951e+00   2.3552496e-01   4.6965127e+00  -2.2000536e+00  -1.1081029e-01  -6.0166277e+00  -5.9255399e+00  -1.5486797e+00  -1.6858313e+00  -1.2736156e+00  -1.6875638e+00   8.7615146e-01  -8.8015169e-01   8.1085230e-01  -6.7135490e-01  -6.1881678e-01   2.0614712e-01
  -3.6706419e-01  -2.3531211e+00   7.4600174e-02  -2.9089880e-01   6.0624248e-01   9.3280761e-01  -3.5207465e-01  -2.7889323e-01  -8.5570858e-01   1.4443277e+00  -2.9711093e+00  -1.9064719e+00  -1.7310819e+00  -1.5268513e+00  -8.8746657e-01   7.0106529e-01  -2.5985187e+00  -2.6477520e+00  -5.4759415e-01  -1.5261967e+00   1.0525192e+00   1.6449394e+00   3.0119378e-01   1.5035334e+00   2.0173172e+00   9.0794581e-01   1.5488604e+00   1.6096937e+00  -2.3779871e+00  -2.1936763e+00  -1.2576221e-01   3.9855760e+00   4.5484436e-01   1.4644109e+00   2.3402053e+00   4.9537550e+00  -2.4999540e+00   6.5913768e-02  -2.0143472e-01   1.0823032e+00  -1.1799350e+00   5.0167767e+00  -2.9510760e+00   3.0396323e-01  -2.0955834e-01  -2.0885224e+00  -3.3198427e+00  -8.9685975e-01  -9.5463842e-01  -2.5954246e+00  -1.8882616e+00  -1.3420993e-01  -2.8032839e+00  -4.5076890e+00  -1.1224476e+00   3.9556771e-01  -1.2145205e+00  -1.2149427e+00   1.1655259e+00   1.6241874e+00  -1.1383116e+00   7.9913372e-01   6.4252585e-01  -1.9609612e-01   1.5931343e-01   1.8923323e+00   5.4886220e+00   3.1414691e+00  -7.2314730e-01  -4.9692946e-01   5.7975067e-01   3.3934782e+00  -2.4399992e+00   3.6647097e+00   2.1621365e-01   5.1457623e+00  -9.0095252e-01   3.7774196e-02  -5.7869471e+00  -5.7874298e+00  -1.6369910e+00  -1.8001221e+00  -1.7633589e+00  -1.5289462e+00   6.1711761e-01  -9.6240002e-01   1.0694026e+00   1.7229069e-01  -5.0160414e-01  -1.6059513e-01
  -8.3676011e-02  -2.5048885e+00   1.2750752e-01  -2.7875656e-01   8.7689276e-01   1.2598928e+00  -1.2023435e-01  -1.9618960e-01  -5.7969356e-01   1.3586754e+00  -2.6811248e+00  -1.7927959e+00  -1.1168798e+00  -8.3411933e-01  -3.5295631e-01   8.9824312e-01  -1.9539170e+00  -2.7885116e+00  -2.0298057e-01  -1.7990009e+00   6.9053253e-01   1.7458020e+00   1.6477607e-01   1.2108671e+00   1.5271431e+00   7.9320353e-01   1.4501101e+00   2.0908999e+00  -1.7989912e+00  -2.3237037e+00  -3.4137721e-01   3.6496223e+00   3.1449648e-01   9.9833892e-01   1.6749063e+00   3.4534733e+00  -1.6036491e+00  -6.1665133e-01  -3.7974391e-01   5.7661370e-01  -1.1891653e+00   4.1562945e+00  -2.7648663e+00  -2.9383286e-01  -6.6893050e-02  -2.3933754e+00  -2.9945238e+00  -1.6771727e+00  -3.6778946e-01  -2.8748644e+00  -2.1653276e+00  -5.3228449e-01  -3.1941957e+00  -4.6264189e+00  -1.5321507e+00  -3.6945967e-02  -9.7656786e-01  -1.0771235e+00   1.8493504e+00   9.9097673e-01  -1.2259408e+00   5.5984922e-01   6.6656244e-01  -2.6487804e-01  -2.6712597e-01   1.8329284e+00   5.7028237e+00   2.5709619e+00   2.0745911e-01  -1.7170870e-01   5.7739668e-01   3.3290023e+00  -2.4839643e+00   2.7102407e+00  -4.7103930e-02   4.7466419e+00  -3.3687616e-01  -9.1796178e-01  -4.5817501e+00  -5.6653106e+00  -1.3787216e+00  -1.3050135e+00  -1.7198268e+00  -1.2936072e+00   3.7998385e-01  -7.3158586e-01   1.3634175e+00   6.6196250e-01  -2.5126625e-01  -7.3222789e-02
   9.8419966e-02  -2.5153195e+00   6.3965718e-02  -4.8176184e-01   1.0481932e+00   1.4654125e+00  -2.0185898e-01  -2.2480396e-01  -3.7095819e-01   1.3425914e+00  -2.7762699e+00  -1.9563895e+00  -9.5979097e-01  -2.9984425e-01  -1.1429888e-01   8.1161374e-01  -1.9041036e+00  -3.1926296e+00  -1.5156249e-01  -1.8143020e+00   6.9164622e-01   1.3898529e+00  -3.5678746e-02   6.8563700e-01   1.3185915e+00   4.5032745e-01   1.5167756e+00   2.0366648e+00  -1.8289351e+00  -2.4610394e+00  -1.0530136e-02   3.1401547e+00   3.7223668e-02   6.8246131e-01   7.5868636e-01   2.7975076e+00  -1.1304211e+00  -1.0215045e+00  -6.3172993e-01   1.3165839e-01  -2.1433334e+00   2.9483346e+00  -2.8896648e+00  -3.7187896e-01  -5.2312013e-01  -2.2772167e+00  -3.1578486e+00  -1.6168859e+00  -4.0266096e-01  -2.3413139e+00  -2.0160009e+00  -4.0334220e-01  -3.3481081e+00  -4.8107169e+00  -1.8523727e+00  -2.2128952e-01  -9.1582607e-01  -9.6379167e-01   2.3452226e+00   1.3806528e+00  -6.9580830e-01   8.7575843e-01   6.3326846e-01  -9.2598053e-02   4.7280035e-01   1.5156226e+00   5.9418261e+00   2.7053355e+00   3.3695888e-01  -1.9445986e-02   7.8419916e-01   2.6724958e+00  -2.6888530e+00   2.3832706e+00  -3.8510341e-01   4.5557653e+00   1.7679238e-01  -4.0153160e-01  -4.2495236e+00  -5.5423004e+00  -1.4918040e+00  -1.5844503e+00  -1.5927227e+00  -1.6915712e+00   2.0452885e-01  -7.9668120e-01   1.1376978e+00   8.2333350e-01   1.3493831e-01  -1.8605840e-01
   3.5599255e-01  -3.2747132e+00   1.9227044e-01  -8.6792862e-01   1.3029600e+00   1.3575735e+00   1.6698898e-01  -9.8943836e-02  -4.0074440e-01   1.6186328e+00  -2.1936368e+00  -3.2651873e+00  -5.5409380e-01  -8.6427860e-02  -2.5167988e-01   6.3943345e-01  -1.4798542e+00  -3.8636718e+00   1.5997147e-01  -1.3925070e+00   8.5754080e-01  -4.3392768e-02  -4.5373446e-01  -1.0788379e-01   1.8297913e+00  -5.8813539e-01   2.1261772e+00   1.3084407e+00  -1.9267625e+00  -1.6959986e+00   7.6901469e-01   2.0921349e+00   1.9445897e-01   9.4713703e-01  -3.5654294e-01   2.4058829e+00  -1.0718743e+00  -1.2259819e+00  -7.2591905e-01  -2.3283383e-01  -3.6878071e+00   3.2785722e+00  -3.0897278e+00  -7.2359668e-01  -6.1189449e-01  -1.6984738e+00  -2.7926037e+00  -1.1230038e+00   4.8208686e-01  -1.6987016e+00  -1.2071526e+00  -2.0148729e-01  -3.0655034e+00  -5.1467370e+00  -1.4827503e+00  -4.3779130e-01  -1.0224726e+00  -1.4702126e+00   3.6349039e+00   1.8804235e+00  -8.8733112e-03   5.6905513e-01   6.3756508e-01   1.9548961e-05   8.3764392e-01   1.2252599e-02   6.3562819e+00   3.2070594e+00   4.2542988e-01   4.0491357e-01   9.8235682e-01   7.9699456e-01  -3.6101355e+00   2.8500996e+00  -1.8529078e+00   2.8374727e+00   7.2372294e-01   1.1492542e+00  -4.4494678e+00  -5.1506809e+00  -1.3329077e+00  -1.9999065e+00  -1.3401545e+00  -2.2955223e+00   3.9913324e-01  -1.4359552e+00   5.6997842e-01  -4.2062427e-01  -3.4223189e-01  -6.1825406e-01
   7.4814173e-01  -3.4871072e+00   6.0638886e-01  -7.2242173e-01   1.1883843e+00   1.2208923e+00   4.3379932e-01   8.3041909e-02  -5.5977090e-01   1.5471350e+00  -1.5583542e+00  -3.4807860e+00   5.1682327e-02   2.8990074e-01  -6.0945683e-02   8.1278688e-01  -6.9339629e-01  -3.6509810e+00   7.2138334e-01  -8.4923873e-01   9.6406053e-01  -9.1654689e-01  -9.8883496e-02  -2.0510692e-01   2.3005247e+00  -1.0208778e+00   2.1508355e+00   1.0673209e+00  -1.6249141e+00  -1.0041261e+00   1.4761436e+00   1.5231472e+00   1.8659188e-01   9.7356557e-01  -9.5622837e-01   1.6760321e+00  -6.1341951e-01  -9.5670105e-01  -5.8276969e-01  -3.5196206e-01  -4.4656554e+00   3.3186257e+00  -3.7870023e+00  -1.5641701e+00  -1.7678571e+00  -2.2311067e+00  -4.2068011e+00  -2.2876909e+00   4.7538950e-01  -1.9376565e+00  -1.0975891e+00  -5.8001513e-01  -3.1072481e+00  -5.5069035e+00  -1.6114594e+00  -1.0925070e+00  -6.2970060e-01  -1.6319706e+00   4.0760591e+00   1.7252393e+00   1.3421293e-02   1.6458402e-01   7.3159737e-01  -2.2396970e-01   1.0773385e+00  -2.0504561e-01   6.0091242e+00   3.2496719e+00   1.0397376e+00   8.8631667e-01   8.9600321e-01  -6.8978190e-02  -3.9455983e+00   3.2074235e+00  -2.5546046e+00   1.8311709e+00   6.4757891e-01   1.7133751e+00  -3.4843311e+00  -3.6725802e+00  -7.9544223e-01  -1.6502092e+00  -1.1538539e+00  -2.2586372e+00   2.9217836e-01  -1.5673674e+00   5.7711426e-01  -6.5777360e-01  -3.3153325e-01  -6.4981694e-01
   9.0027173e-01  -3.2916828e+00   5.6109145e-01  -4.5453229e-01   1.1494457e+00   1.3564349e+00   4.3298794e-01   1.1152086e-01  -2.8097546e-01   1.1136963e+00  -9.6757055e-01  -2.6905738e+00   4.6140829e-01   1.0559691e+00   5.9859245e-01   9.2791912e-01  -3.2269491e-02  -3.2145106e+00   4.9977252e-01  -9.8367632e-01   4.3032567e-01  -8.9574542e-01   3.1050622e-02  -5.7760108e-01   1.9477140e+00  -7.6767676e-01   2.0714911e+00   1.6726821e+00  -1.0868118e+00  -1.0691606e+00   1.0662774e+00   8.6845990e-01  -3.7064318e-02   4.3878998e-01  -1.7558422e-01   1.1060594e+00   7.3606292e-01  -9.7099638e-01  -2.7467829e-01  -4.6253094e-01  -3.8442624e+00   2.1124696e+00  -3.3170290e+00  -1.6993737e+00  -1.2733417e+00  -2.0483908e+00  -3.6810992e+00  -2.4180336e+00   3.4541622e-01  -2.2218216e+00  -1.8777988e+00  -1.2796727e+00  -3.0992812e+00  -4.6207125e+00  -1.9588820e+00  -1.2730423e+00  -1.3119826e-01  -1.5000652e+00   3.7852399e+00   6.7349125e-01  -3.1565720e-01  -1.7095630e-01   6.3259216e-01  -3.6317779e-01   4.9669494e-01  -1.1594271e-01   5.7216633e+00   2.6449484e+00   1.3862475e+00   9.0414062e-01   1.3256970e+00  -1.4476052e-01  -3.2901016e+00   2.0139880e+00  -2.2513792e+00   1.6145531e+00   1.4807257e+00   4.2942794e-01  -2.2106405e+00  -3.2252015e+00  -7.3422165e-01  -1.4056641e+00  -4.9228644e-01  -1.8063662e+00   3.1370575e-01  -9.2967187e-01   1.1622222e+00   3.9078532e-01   1.8426394e-01  -5.2017222e-01
   7.7586900e-01  -3.1460488e+00   7.7039279e-01   1.3757004e-02   9.7008562e-01   1.5022438e+00  -5.4349459e-02   1.8753133e-01  -7.6940619e-01   9.9548893e-01  -1.4256524e+00  -2.4572826e+00   5.6597442e-02   1.1489084e+00   3.3759619e-01   1.0020680e+00  -2.9419114e-01  -2.9096031e+00   5.0798386e-01  -6.4379788e-01   1.4034388e-01  -1.4064424e+00   4.1652935e-01  -3.5378063e-01   2.2797685e+00  -4.4811942e-01   2.1576363e+00   2.0181701e+00  -1.4034482e+00  -1.1622740e+00   1.0540252e+00   3.5252017e-01  -4.3634109e-01   3.7831905e-01   2.4751877e-01   1.7862328e+00   1.1393737e+00   1.0780255e-01  -3.5001919e-01  -2.3856345e-01  -4.4532430e+00   4.2509450e-01  -3.9337180e+00  -1.5680187e+00  -2.4777604e+00  -2.0447772e+00  -5.1650054e+00  -2.6926526e+00  -4.2753298e-01  -1.7322152e+00  -1.8563949e+00  -1.2062830e+00  -3.1246514e+00  -4.1528548e+00  -2.5125132e+00  -1.1326052e+00  -9.9284767e-03  -1.3735336e+00   2.9704423e+00   1.1024868e+00  -4.5335852e-01  -8.8741094e-01   5.7475941e-01  -1.1167652e+00   8.8285481e-01   1.2045344e-01   5.4919883e+00   3.1326094e+00   1.4927714e+00   1.1342504e+00   1.0687083e+00  -2.6365940e-01  -3.4724487e+00   2.0769823e+00  -2.6332327e+00   1.4858170e+00   1.6714965e+00   1.3148320e+00  -2.6819530e+00  -2.3288358e+00  -1.2471272e+00  -2.1175031e+00  -9.2261363e-01  -1.7964935e+00   4.5396831e-02  -1.1081741e+00   1.5190778e+00   1.1148856e+00   7.6290302e-01  -4.2867218e-01
   1.0561593e+00  -2.4858666e+00   1.0161196e+00   1.7299762e-01   5.4648772e-01   1.1357836e+00   1.2289301e-01   1.6417122e-01  -8.4265442e-01   2.5976602e-01  -8.5271711e-01  -1.8922129e+00   4.2285115e-01   1.3986823e+00   9.7753253e-01   1.0745729e+00   4.8634284e-01  -2.1238475e+00   1.0438758e+00  -2.7642024e-01   2.1128922e-01  -1.1099823e+00   1.0531943e+00  -3.3320136e-01   2.2518954e+00  -1.6126265e-01   1.9902650e+00   2.1603934e+00  -8.1861763e-01  -7.0023271e-01   1.4156175e+00   5.0568563e-01   1.0981283e-01   2.7775195e-01   1.4360841e+00   1.3059959e+00   1.6496155e+00  -3.1691168e-01   2.6205616e-01  -2.5927390e-01  -3.6119583e+00   3.6260840e-01  -4.6352278e+00  -2.1581104e+00  -3.2574146e+00  -2.5124869e+00  -5.8048282e+00  -3.1053653e+00  -1.7696674e+00  -2.2136104e+00  -3.0801873e+00  -1.8453487e+00  -3.9997889e+00  -4.0355926e+00  -2.9536353e+00  -1.7144922e+00   6.0410307e-01  -1.0900281e+00   2.3198825e+00   1.0810371e-01  -1.0652538e+00  -1.4136532e+00   5.1282201e-01  -1.1258772e+00  -1.6359029e-01   5.1005943e-01   4.8465507e+00   2.7730660e+00   2.0263082e+00   1.2518142e+00   1.6781207e+00  -6.6340908e-02  -2.7121926e+00   1.7436234e+00  -1.8336683e+00   1.8475765e+00   2.0141380e+00   5.1383192e-01  -7.4612490e-01  -6.5995806e-01  -4.3164398e-01  -9.7575421e-01  -2.7251254e-01  -1.1161810e+00   1.0750907e-01  -6.7224344e-01   1.7983731e+00   1.3748050e+00   9.2460120e-01  -4.4916282e-01
   1.3892526e+00  -2.4335093e+00   1.1647956e+00   2.9233671e-01   1.2513151e-01   9.9805322e-01   2.8434216e-01   2.3145843e-01  -1.2238727e+00  -2.6142228e-01  -6.6761415e-01  -2.3750509e+00   1.0982306e-01   1.0421700e+00   9.6383971e-01   6.0267124e-01   1.0546452e+00  -1.7118182e+00   1.3910864e+00  -6.0324146e-02   1.4375523e-01  -1.5343523e+00   1.3962747e+00  -3.7348451e-01   2.4872002e+00  -4.3536564e-02   1.8042434e+00   2.2942730e+00  -5.2042957e-01  -3.9726265e-01   1.8244959e+00   1.2460753e-01   7.1696758e-01   5.0553718e-01   2.7075737e+00   1.6959669e+00   1.7748088e+00  -1.6763248e-01   7.2940474e-01  -9.6162832e-02  -3.0659773e+00   7.4713370e-02  -4.5206472e+00  -2.0305824e+00  -3.3193062e+00  -2.2274771e+00  -5.7145450e+00  -2.8177348e+00  -1.9524684e+00  -2.2781244e+00  -3.3666214e+00  -2.2824620e+00  -4.5700442e+00  -4.1779277e+00  -2.9311727e+00  -1.9950563e+00   1.2133340e+00  -8.8924168e-01   2.2724475e+00  -2.0865210e-01  -1.1582875e+00  -2.5106354e+00   7.7587048e-01  -1.5062143e+00  -8.8648521e-01   6.3408837e-01   4.9500205e+00   3.1940102e+00   2.3209887e+00   1.4201214e+00   1.6333428e+00  -6.8232464e-01  -2.5406938e+00   1.5308305e+00  -2.1354981e+00   1.0619212e+00   2.0165526e+00   6.2342017e-01   5.6346681e-01   7.7508810e-01   5.2859192e-01  -4.0789703e-01   3.3331539e-02  -6.0913019e-01   4.1190002e-01  -5.3994979e-01   2.1322839e+00   1.6698670e+00   6.3853658e-01  -9.5896567e-01
   1.6952196e+00  -2.1871743e+00   1.5260506e+00   3.3126411e-01  -9.7332449e-02   2.8820149e-01   5.1951646e-01   3.5614635e-01  -1.7547449e+00  -6.3252900e-01   5.1612856e-02  -2.3727987e+00   4.9550140e-01   1.1766457e+00   1.0404929e+00   8.2630652e-01   1.6746053e+00  -8.9029845e-01   2.1497320e+00   9.6529728e-01   5.9820884e-01  -1.9002956e+00   1.9032081e+00  -5.4082279e-01   3.3790206e+00  -4.7216502e-01   2.1836373e+00   1.5855782e+00  -6.1833108e-01   7.0206408e-01   2.6285089e+00  -8.0621930e-02   1.3618161e+00   1.0059732e+00   3.2062280e+00   1.7507071e+00   1.8908734e+00  -2.1694416e-01   1.5727084e+00   4.0771568e-02  -3.1709577e+00   1.3833387e+00  -6.9572732e+00  -3.5036893e+00  -5.8415157e+00  -3.0480347e+00  -8.0872792e+00  -3.6733206e+00  -4.0002535e+00  -2.5595724e+00  -3.9643562e+00  -2.3353608e+00  -4.8759532e+00  -4.4794672e+00  -2.8156613e+00  -2.5072817e+00   1.6035105e+00  -1.0933903e+00   2.0618300e+00  -1.9116308e-01  -1.3101889e+00  -2.8901783e+00   9.0068275e-01  -1.3183925e+00  -8.4047630e-01   4.0459167e-01   4.4312400e+00   3.6242354e+00   2.1928114e+00   1.4832232e+00   2.0310604e+00  -9.2968211e-01  -2.3648511e+00   2.5515390e+00  -1.8256056e+00   1.0255474e+00   2.0230722e+00   1.3263867e+00   1.5915482e+00   2.6990781e+00   1.3489520e+00   1.5843276e-01   4.4859279e-01  -2.7631555e-01   1.0102439e+00  -7.8452559e-01   2.1338029e+00   9.1129339e-01   4.2977006e-01  -9.5607688e-01
   1.3640953e+00  -1.5302848e+00   1.1666590e+00   1.3826913e-01  -4.1697873e-01   3.0880145e-01   8.3987957e-02   5.9140486e-02  -1.6183427e+00  -9.6417578e-01  -9.4176139e-02  -2.4943606e+00  -1.6393966e-01   4.3568819e-01   1.0170558e+00   2.4090290e-01   1.2007809e+00  -8.3296253e-01   1.4948631e+00   7.5223995e-01   8.1487393e-01  -1.4514368e+00   1.6926561e+00  -7.2348535e-01   3.1382536e+00   2.8894467e-01   2.2136358e+00   1.8336478e+00  -4.3625100e-01   4.8828514e-01   2.2849916e+00  -2.4404582e-01   1.4607303e+00   1.2912333e+00   4.7247611e+00   2.8238506e+00   1.1064905e+00   2.5077310e-01   1.4118918e+00   4.1174724e-01  -2.3364202e+00   1.1082182e-01  -5.8246311e+00  -1.9243526e+00  -4.3547033e+00  -1.4588688e+00  -6.4667119e+00  -1.4934852e+00  -4.1838223e+00  -1.5962668e+00  -4.5445911e+00  -2.0830933e+00  -5.5100491e+00  -3.3508116e+00  -3.2936377e+00  -1.7624657e+00   1.6227579e+00  -4.5221624e-01   1.1458367e+00   1.3021592e-01  -1.4309985e+00  -2.9800260e+00   6.2916287e-01  -1.3778167e+00  -1.7169361e+00   4.5192930e-01   4.3107664e+00   3.9982720e+00   1.9063894e+00   1.5255061e+00   2.4100980e+00  -8.2137941e-01  -1.9498271e+00   2.0366868e+00  -1.6422830e+00   1.3129800e+00   2.1604254e+00   1.5123213e+00   1.5962183e+00   3.0207415e+00   1.1669786e+00   2.0466247e-01   1.0255208e+00  -1.3849375e-01   1.0448617e+00  -3.3091532e-01   1.6625029e+00   9.7497506e-01   4.9540599e-01  -1.1794882e+00
   7.9619462e-01  -1.7067457e+00   9.1011804e-01   1.4023873e-01  -2.4831404e-01   4.8365594e-01  -4.8457809e-01  -1.6269352e-02  -1.6216388e+00  -7.0114258e-01  -2.5678865e-01  -2.5394006e+00  -5.1350814e-01  -1.0384054e-02   6.4209942e-01   8.9102378e-02   5.9686378e-01  -9.9933973e-01   9.0399330e-01   7.9393064e-01   9.4835909e-01  -1.0479149e+00   1.4570674e+00  -6.9068184e-01   3.1755682e+00   8.6845860e-01   2.4670787e+00   2.0414421e+00  -6.2628424e-01   2.2030632e-01   1.6782559e+00  -6.3625975e-01   1.0256442e+00   1.7693396e+00   5.1710938e+00   3.8069131e+00   6.5560275e-01   1.5319430e+00   8.1484554e-01   7.1464222e-01  -1.7426967e+00  -1.1300003e+00  -7.0501847e+00  -1.8453602e+00  -4.3780549e+00  -8.7670542e-01  -7.7297082e+00  -1.3707364e+00  -4.3150527e+00  -9.6274425e-01  -5.0615624e+00  -1.4592553e+00  -5.8268384e+00  -1.9931375e+00  -4.1160334e+00  -9.7233146e-01   1.0966991e+00  -4.9984555e-01   6.4879734e-01   7.3987068e-01  -1.7201653e+00  -3.0768929e+00   3.9747661e-01  -1.9384589e+00  -1.5898934e+00   5.0147512e-01   4.9688750e+00   4.5982645e+00   1.8032832e+00   1.9918063e+00   2.2777467e+00  -2.1670990e-01  -2.0039839e+00   1.8759205e+00  -1.9437107e+00   9.6543407e-01   2.4942429e+00   2.4673784e+00   8.7395338e-02   2.2377132e+00   1.6246997e-01  -1.1891564e+00   6.7443974e-01  -4.2755976e-01   7.7788625e-01  -5.7955529e-01   1.6045230e+00   9.5777982e-01   6.8953630e-01  -7.7638728e-01
   9.1986638e-01  -5.9567856e-01   1.3126419e+00   1.0231684e-01  -5.2523522e-01  -2.5921736e-01  -8.3407837e-02  -1.3101563e-01  -1.5869210e+00  -1.2593070e+00   3.8914636e-01  -1.9038355e+00   1.3642874e-01  -5.6494123e-02   1.3292254e+00   7.0503930e-01   9.7317870e-01  -1.4649459e-01   1.7103060e+00   1.4556889e+00   1.6752553e+00  -3.4683624e-02   2.3056743e+00  -4.9853592e-01   3.6945008e+00   1.1326143e+00   2.8490695e+00   1.5226538e+00  -3.1731325e-01   1.0723197e+00   2.4345997e+00   3.7812710e-01   2.0281299e+00   2.2286035e+00   5.8317357e+00   3.4704257e+00   6.4238336e-02   1.0422147e+00   1.2420823e+00   8.8801035e-01  -7.7940216e-01   1.0033584e+00  -8.1007572e+00  -2.3134019e+00  -5.3363159e+00  -1.3227556e+00  -8.2467093e+00  -1.2910861e+00  -6.4283257e+00  -1.3829789e+00  -6.5687624e+00  -1.8130350e+00  -6.8373993e+00  -1.8057904e+00  -4.4682034e+00  -1.4111895e+00   1.3756376e+00  -2.8012059e-01  -6.4468656e-01  -2.7104755e-01  -2.7879079e+00  -3.2334736e+00   2.6999015e-01  -1.5704295e+00  -3.3843338e+00   5.6531025e-01   3.2725628e+00   4.1890802e+00   2.1604835e+00   2.0426377e+00   3.3103677e+00   4.7034820e-01  -1.4132308e+00   2.6034554e+00  -6.2556216e-01   1.8377811e+00   2.2979592e+00   2.3213914e+00   1.9811538e+00   4.3089803e+00   9.8350557e-01   5.2140357e-01   1.6991994e+00  -9.8539289e-02   9.5551676e-01  -2.0061527e-01   8.0627032e-01  -3.2351951e-01   6.1390387e-01  -5.4485507e-01
   7.4857642e-01  -6.6349832e-01   1.0732258e+00  -2.4374699e-01  -5.1113575e-01  -3.0181692e-01  -1.8484937e-01  -2.4977983e-01  -1.6846306e+00  -1.3675791e+00  -2.8680727e-01  -2.9206744e+00  -8.0487072e-01  -1.0444693e+00   8.5033250e-01  -9.2974265e-02   4.4602613e-01  -6.2158868e-01   1.6453360e+00   1.3243095e+00   1.9184651e+00   1.9999956e-01   2.2630305e+00  -5.1062936e-01   3.7132560e+00   1.3134193e+00   2.8981879e+00   1.2070753e+00  -7.3235508e-01   6.7279818e-01   2.7914361e+00   6.7517253e-01   2.7080067e+00   2.6719246e+00   6.5954782e+00   4.5446244e+00  -8.9742067e-01   8.8569344e-01   1.0236684e+00   9.0740157e-01  -3.4161511e-01   6.6222783e-01  -8.0459286e+00  -1.4380166e+00  -4.8539571e+00  -5.3133318e-01  -7.7801877e+00   1.9430342e-01  -6.4579652e+00  -6.6734072e-01  -6.6238578e+00  -1.1964214e+00  -7.3826408e+00  -1.6096385e+00  -4.4543768e+00  -9.1027634e-01   1.1023190e+00  -1.6516176e-01  -6.5985856e-01   2.6543475e-01  -2.5891904e+00  -3.6332293e+00   4.1934889e-01  -1.7633604e+00  -3.6210589e+00   5.6932587e-01   4.0795023e+00   5.0400404e+00   1.8490292e+00   2.0309092e+00   3.2775723e+00   2.7361888e-01  -1.6844778e+00   2.4859845e+00  -8.6991964e-01   1.4764657e+00   2.4806053e+00   3.4156350e+00   1.4545838e+00   3.9202276e+00   1.1219446e+00  -1.2637967e-02   1.4040161e+00  -5.0292640e-01   1.0214993e+00  -5.2113364e-01   3.2259605e-01  -8.1150666e-01   1.5513291e-01  -1.0992333e+00
   6.4519822e-01  -6.4167505e-01   7.6840346e-01  -4.2688526e-01  -4.8750390e-01  -6.2707378e-02  -3.2359177e-01  -3.3398698e-01  -1.4893210e+00  -1.5144695e+00  -7.2746099e-01  -3.2572926e+00  -1.2404663e+00  -1.7892964e+00   5.5531119e-01  -7.7139706e-01   1.1061658e-01  -7.9747112e-01   1.2740787e+00   9.8421909e-01   2.3370630e+00   6.9589997e-01   1.9661182e+00  -4.1655167e-01   3.3304765e+00   1.6999091e+00   2.6556979e+00   1.4748498e+00  -5.8525185e-01   8.0636878e-02   2.3640011e+00   5.3040266e-01   2.7387675e+00   3.0256290e+00   7.4973531e+00   5.3791757e+00  -1.4510195e+00   1.1688895e+00   7.3135822e-01   8.3341258e-01   9.1330661e-01  -1.5590971e-01  -8.2668937e+00  -1.2609927e+00  -4.3727208e+00  -2.3070071e-01  -7.9759083e+00   3.6232877e-01  -6.1340299e+00  -3.6682018e-01  -6.8409846e+00  -7.1927803e-01  -8.0525552e+00  -1.3469312e+00  -4.8359712e+00  -5.5223312e-01   9.5421036e-01   1.6374811e-01  -3.7594034e-01   9.0259884e-01  -2.3528594e+00  -3.4980910e+00   7.0181744e-01  -2.0038312e+00  -3.2973689e+00   1.2235215e+00   5.0006679e+00   5.6955743e+00   1.8656023e+00   2.2154994e+00   2.8501189e+00   3.9974598e-01  -1.5874008e+00   1.9667741e+00  -1.1129774e+00   7.7125682e-01   2.1068774e+00   3.6410115e+00   1.0960142e+00   3.0954865e+00   1.0779509e+00  -3.0099059e-01   1.0973228e+00  -3.7579857e-01   1.0000072e+00  -2.9554535e-01   4.1867192e-01  -5.1310664e-01   8.2327869e-02  -1.0934243e+00
   3.2714206e-02  -1.2079138e+00   5.1522020e-01  -3.4343649e-01   1.0199203e-02   1.8525196e-01  -6.0175692e-01  -2.8969471e-01  -1.4818197e+00  -1.1092078e+00  -8.6689144e-01  -3.5084843e+00  -1.5303992e+00  -2.1507415e+00  -1.1640543e-01  -7.7272256e-01  -6.9787200e-01  -1.1332264e+00   4.4537584e-01   8.5125653e-01   2.2052564e+00   4.7904144e-01   1.4699389e+00  -5.4438627e-01   3.7866479e+00   1.7883914e+00   3.4058759e+00   1.4225184e+00  -1.0086793e+00  -2.7555614e-01   1.5223836e+00  -2.9389484e-01   2.2976179e+00   3.4442459e+00   7.6153980e+00   6.9301338e+00  -1.5430117e+00   2.5141590e+00   2.6240885e-01   1.0850155e+00   1.0701214e+00  -5.8921629e-01  -7.8041399e+00  -5.3798811e-01  -3.3972831e+00   8.6927823e-01  -7.4323554e+00   1.2073683e+00  -5.4650545e+00   2.0957085e-01  -6.5024335e+00  -7.8858822e-02  -7.1060113e+00   1.8387686e-01  -4.7899716e+00   4.1351919e-01   2.2238376e-01  -2.6896350e-01  -5.4609466e-01   1.5077794e+00  -2.5160482e+00  -3.6425067e+00   6.1634458e-01  -2.5513440e+00  -3.2961031e+00   5.4489213e-01   5.2376452e+00   6.2403353e+00   1.3599144e+00   2.3428505e+00   2.5679206e+00   1.2186484e-01  -2.0283393e+00   1.9209834e+00  -1.8657173e+00  -5.4198718e-01   2.6418307e+00   4.7827900e+00  -1.1125546e+00   1.8601827e+00  -1.9794491e-01  -1.7802005e+00   9.0707609e-01  -8.0750324e-01   1.0082774e+00  -5.9383003e-01   1.9222738e-01  -7.9139534e-01   6.6862562e-02  -7.6308668e-01
  -5.4386251e-01  -4.9153162e-01   6.4250761e-01  -4.7463148e-01   8.6678152e-02  -4.9255980e-01  -8.2144087e-01  -4.1271574e-01  -1.6206858e+00  -8.3171134e-01  -7.9351874e-01  -3.4877587e+00  -1.5000274e+00  -2.8945672e+00  -3.0386846e-01  -3.0102404e-01  -1.1824030e+00  -8.1218434e-01   8.2035968e-01   1.6355863e+00   2.8497033e+00   1.5566184e+00   1.9091057e+00   1.3343799e-01   4.4302741e+00   2.0449879e+00   3.5904729e+00   2.5202216e-01  -1.3728241e+00   3.3011034e-01   2.0922925e+00   8.8516837e-01   2.6854414e+00   4.2715171e+00   6.7679719e+00   6.7874348e+00  -3.4097770e+00   2.5695768e+00  -1.5993107e-01   1.3733527e+00   4.8581196e-01   6.6606318e-01  -9.2359621e+00  -7.9051191e-01  -5.0478109e+00   2.6595067e-01  -9.6065091e+00   7.4827083e-01  -6.9204401e+00   3.9206317e-01  -7.0253652e+00   4.9695643e-01  -7.6339060e+00   1.0779817e-01  -5.0540425e+00   2.6028206e-01  -2.7641981e-01   9.8519750e-03  -1.5040944e+00   2.0969213e+00  -3.3523317e+00  -2.8862912e+00   1.9024724e-01  -2.2523281e+00  -3.6740681e+00   9.8424332e-01   4.0952614e+00   6.3634338e+00   1.3135655e+00   2.8092752e+00   2.6561553e+00   1.4579348e+00  -2.2276019e+00   3.1863378e+00  -1.1944535e+00   5.8204075e-01   2.0194003e+00   6.1779800e+00  -1.1027074e+00   3.2214837e+00   4.8481614e-02  -1.1255317e+00   6.1731885e-01  -9.7583438e-01   7.6549451e-01  -8.8179267e-01  -1.1366470e+00  -2.4908516e+00  -3.9860761e-01  -4.8265340e-01
  -8.9555566e-01  -4.5950241e-01   7.5011020e-01  -2.4019401e-01   3.5794583e-01  -6.5189600e-01  -6.1026019e-01  -3.5278648e-01  -1.5137164e+00  -9.7392965e-01  -9.4760436e-01  -3.0571411e+00  -1.3612509e+00  -3.0194351e+00  -3.1374636e-01  -1.2459235e-02  -1.3309652e+00  -6.7841388e-01   9.6559790e-01   1.5933111e+00   2.8431474e+00   2.4614546e+00   2.3241625e+00   7.3627823e-01   4.5042610e+00   2.3730008e+00   3.5968303e+00   2.1228744e-02  -1.3218249e+00  -3.0488582e-02   1.9126667e+00   1.5649015e+00   2.9625719e+00   4.2086895e+00   6.7302652e+00   6.6596602e+00  -3.2839202e+00   2.3228967e+00  -2.4542502e-01   1.1878652e+00   1.2169567e+00   9.9833231e-01  -9.4433014e+00  -1.1829147e+00  -5.2641420e+00  -4.2595273e-01  -1.0089832e+01  -6.5280174e-02  -7.2035422e+00  -2.4019010e-01  -7.5649265e+00   4.1803678e-01  -7.6096953e+00   5.5229689e-01  -5.0748952e+00   7.0911739e-02  -6.9491748e-01  -2.0377954e-01  -1.9320756e+00   1.3284626e+00  -4.3486212e+00  -3.0208770e+00   1.0493875e-01  -2.5518029e+00  -4.4661017e+00   1.4615304e+00   3.7692927e+00   5.9032018e+00   1.6180694e+00   2.9112283e+00   2.5235840e+00   2.2577274e+00  -1.9844213e+00   2.8698870e+00  -5.2068315e-01   4.9827993e-01   2.4941664e+00   5.9448143e+00  -1.1687735e+00   2.9274123e+00  -1.1939802e-01  -9.8860778e-01   3.2720302e-01  -8.6085669e-01   3.7333349e-01  -8.6686231e-01  -1.1279959e+00  -2.6091549e+00  -4.8841233e-01  -1.5332627e-01
  -7.8329312e-01  -6.8290118e-01   4.3466035e-01  -4.6222095e-01   7.1854128e-01  -4.2682794e-01  -4.9661515e-01  -3.5829047e-01  -1.1488865e+00  -9.9475252e-01  -8.1517990e-01  -3.3835428e+00  -1.2747537e+00  -3.2239792e+00  -5.9102219e-01  -5.7206753e-01  -1.3196975e+00  -9.0763075e-01   6.9191302e-01   1.2734634e+00   2.6434720e+00   1.6914403e+00   1.6607338e+00   3.6049145e-01   4.4124610e+00   1.8647638e+00   3.7200815e+00  -6.3693011e-02  -1.2139680e+00  -2.9046305e-01   1.5038351e+00   9.1427544e-01   3.0229872e+00   4.1269403e+00   6.7077727e+00   7.1939217e+00  -3.1494395e+00   2.1519921e+00  -2.0685477e-01   9.2433638e-01   1.2122300e+00   8.1448853e-01  -7.7837003e+00  -5.2533287e-01  -4.2888225e+00  -5.4171781e-02  -8.7693468e+00   3.5117630e-01  -6.1225374e+00  -1.8822309e-01  -6.7825268e+00   8.5446835e-01  -6.8194386e+00   7.6768137e-01  -4.4309578e+00   3.8495133e-01  -7.5103568e-01  -1.9542545e-01  -1.0045203e+00   1.8540111e+00  -3.5765056e+00  -2.4814873e+00   3.7529490e-01  -2.4456567e+00  -3.8339683e+00   1.3597820e+00   3.9324457e+00   6.0350613e+00   1.6079629e+00   2.8410049e+00   2.1234685e+00   1.0566589e+00  -2.2964323e+00   2.2378339e+00  -1.1925302e+00  -1.0266833e+00   2.1553005e+00   5.5805118e+00  -1.6075796e+00   2.1266554e+00  -1.0223035e-01  -9.8948134e-01   4.4316919e-01  -8.9521641e-01   4.5570413e-01  -7.8738590e-01  -1.2770400e+00  -2.6839184e+00  -7.6188457e-01  -2.3640264e-01
  -1.4350488e+00  -8.6761837e-01   1.5424573e-01  -3.4666633e-01   1.0196870e+00  -2.0250962e-01  -7.4225526e-01  -4.4055183e-01  -1.2127081e+00  -8.8267992e-01  -2.5416029e+00  -3.8909952e+00  -2.7150509e+00  -3.9744670e+00  -1.2717558e+00  -8.2236444e-01  -2.7928676e+00  -1.6394866e+00   1.5180050e-01   6.6793671e-01   2.4525350e+00   3.0413654e+00   1.7684448e+00   9.9617559e-01   4.1498680e+00   2.5498693e+00   3.5931212e+00  -2.8321152e-01  -2.1595616e+00  -1.7428002e+00   1.2667722e+00   1.8026113e+00   3.1072473e+00   4.0668613e+00   6.6117488e+00   7.7631300e+00  -3.8106048e+00   1.8159305e+00  -8.4365966e-01   8.4197940e-01   9.5782168e-01  -3.7236672e-01  -7.1190583e+00   5.9512614e-01  -3.7789145e+00   3.7041315e-01  -7.8917661e+00   1.4613291e+00  -6.0472729e+00   5.3025586e-01  -6.4219770e+00   1.1581662e+00  -6.8138407e+00   6.7237233e-01  -4.2066737e+00   6.5585854e-01  -1.5458752e+00  -1.2850233e-01  -1.5287811e+00   2.2017230e+00  -3.9520195e+00  -2.6942506e+00   2.7501951e-01  -2.8638784e+00  -3.8544281e+00   1.8273110e+00   4.6174255e+00   6.3423031e+00   1.0218373e+00   2.4914792e+00   1.7269259e+00   2.1351334e+00  -2.4608381e+00   1.7987379e+00  -7.4936967e-01  -4.3303579e-01   2.9772260e+00   6.8123910e+00  -2.7243041e+00   7.9331400e-01  -6.8213326e-01  -1.8270403e+00  -5.7398122e-01  -1.4611226e+00   2.2090988e-01  -9.2493252e-01  -1.6284195e+00  -2.4027702e+00  -9.0447547e-01  -5.8783093e-01
  -2.0461374e+00  -8.5224810e-01   8.3042532e-03   3.3375971e-02   1.5611491e+00   4.5817033e-03  -9.5414578e-01  -3.8043962e-01  -9.1607938e-01  -7.8688423e-01  -3.1322033e+00  -3.0325378e+00  -2.7211320e+00  -3.7927881e+00  -1.3687865e+00  -4.5204860e-01  -3.3252418e+00  -1.6494018e+00  -1.7052711e-01   3.5004900e-01   1.9428989e+00   4.0354956e+00   1.7398348e+00   1.6179669e+00   3.5404360e+00   2.9985107e+00   3.4575270e+00  -2.5026638e-02  -2.3046398e+00  -2.5902637e+00   1.9795127e-01   2.1377242e+00   2.6635304e+00   3.6562941e+00   6.4958367e+00   7.4001963e+00  -3.3702934e+00   1.5167724e+00  -1.2741382e+00   4.3735556e-01   1.3657537e+00  -1.3513905e+00  -7.3049980e+00   6.9782799e-02  -3.9297053e+00  -4.4162874e-01  -8.3869822e+00   3.4480222e-01  -5.9430167e+00   2.4999214e-01  -6.4933939e+00   1.3083522e+00  -6.4495978e+00   1.1541462e+00  -4.3705282e+00   6.0619961e-01  -2.1883615e+00  -1.5914259e-01  -1.8719109e+00   1.9281972e+00  -4.6123812e+00  -2.4008470e+00   4.7229163e-02  -3.2008839e+00  -3.8159743e+00   2.6345446e+00   4.5714712e+00   5.6951752e+00   1.1815541e+00   2.5142253e+00   1.3229860e+00   3.3449641e+00  -2.2171736e+00   8.9241500e-01  -1.7263121e-01  -1.6206888e-01   3.5455039e+00   6.1324784e+00  -3.6453018e+00  -6.2163410e-01  -1.5634258e+00  -2.1993853e+00  -1.6079029e+00  -1.2193795e+00  -2.8495807e-01  -7.3803639e-01  -1.1841571e+00  -1.7355842e+00  -6.2685775e-01   3.1799360e-02
  -2.1757309e+00  -8.7084096e-01  -8.3285185e-02   1.5899967e-01   1.8247133e+00  -1.4070735e-01  -7.8574364e-01  -3.2671253e-01  -6.6820042e-01  -7.3163264e-01  -2.5375797e+00  -2.7057047e+00  -2.2870510e+00  -3.6755921e+00  -1.3199826e+00  -2.3295274e-01  -3.0497052e+00  -1.3607876e+00  -2.3568272e-01   3.5742209e-01   1.4957330e+00   4.1048795e+00   1.5692769e+00   1.7344708e+00   3.5436773e+00   2.8339877e+00   3.3860485e+00  -3.6769101e-01  -2.0092429e+00  -2.4144933e+00  -1.9423064e-01   2.0942511e+00   2.6647831e+00   3.5014621e+00   5.8897137e+00   6.6537374e+00  -3.2197122e+00   1.1448418e+00  -1.2013198e+00   3.6667461e-01   1.0050886e+00  -9.9727944e-01  -6.1114517e+00   7.9721465e-02  -3.6309602e+00  -7.9833285e-01  -7.7621253e+00  -3.0001387e-01  -5.4041566e+00  -3.1455669e-01  -6.1586014e+00   1.0134365e+00  -5.6334251e+00   1.1493168e+00  -3.7177279e+00   2.1190752e-01  -2.2227093e+00  -1.8042406e-01  -1.6286867e+00   1.5334218e+00  -4.8859768e+00  -1.8770683e+00  -1.4957396e-01  -2.9829461e+00  -4.0508389e+00   2.7757106e+00   3.7696270e+00   4.9022660e+00   1.3913814e+00   2.5810224e+00   1.1150081e+00   3.4350781e+00  -2.0665487e+00   4.8745646e-01   5.3796327e-02  -5.5480317e-01   3.5161145e+00   5.3853440e+00  -3.0571621e+00  -3.4049261e-01  -1.1878730e+00  -1.3440926e+00  -1.4279462e+00  -8.5065680e-01  -3.2159476e-01  -5.0841588e-01  -1.3843693e+00  -1.9425177e+00  -1.0205305e+00   2.0685809e-01
  -2.5556491e+00  -6.1372640e-01  -8.5824804e-02   3.0470406e-01   2.4712016e+00  -2.8884740e-01  -7.5824160e-01  -2.9282164e-01   3.3735296e-02  -3.0106190e-01  -2.2735996e+00  -1.7409779e+00  -1.4570764e+00  -2.9276854e+00  -1.0014422e+00   6.1982345e-01  -3.2338651e+00  -1.3929237e+00  -3.8486140e-01   5.7460570e-01   1.2302049e+00   4.4859079e+00   1.5273154e+00   1.8682846e+00   3.4152480e+00   2.6186056e+00   3.6312089e+00  -9.1161206e-01  -2.2997822e+00  -2.2928540e+00  -4.3782741e-01   2.4136475e+00   2.2221029e+00   3.1831303e+00   4.3800586e+00   5.4225753e+00  -3.1471044e+00   6.8845047e-01  -1.6682212e+00  -8.4730757e-03  -7.8580901e-02  -3.7335232e-01  -6.1537079e+00  -5.4544441e-01  -4.0786998e+00  -1.6482488e+00  -8.1403505e+00  -1.3165001e+00  -5.3619169e+00  -4.4786658e-01  -5.8447831e+00   1.0354911e+00  -4.7776167e+00   1.3504702e+00  -3.4372895e+00  -1.3086223e-01  -2.7092604e+00  -3.9142898e-01  -1.8772772e+00   1.2599384e+00  -5.1851856e+00  -6.7493512e-01  -5.6664958e-01  -2.5646565e+00  -3.5726523e+00   2.8841911e+00   2.4989325e+00   3.8957405e+00   1.4201053e+00   2.6549120e+00   1.3159155e+00   3.8825714e+00  -2.1496729e+00   4.6749155e-01   4.8703584e-01  -2.6870075e-01   3.4780544e+00   5.1395869e+00  -3.2808659e+00  -8.0713046e-01  -1.8005115e+00  -1.2459311e+00  -1.5548603e+00  -1.2382478e+00  -7.2667220e-01  -3.5677561e-01  -2.0333873e+00  -2.6701812e+00  -8.6589797e-01   8.5215753e-01
  -2.7497621e+00  -4.4836000e-01  -2.1632767e-01   7.6747718e-01   2.5472973e+00   2.0606112e-02  -8.5619380e-01  -2.3582278e-01   2.0988362e-01  -4.6899237e-01  -3.2171658e+00  -1.3373859e+00  -2.0900057e+00  -2.9152528e+00  -1.0654793e+00   5.4210133e-01  -3.6413717e+00  -1.4007086e+00  -5.9719427e-01   5.9952125e-02   4.2687966e-01   5.1711876e+00   1.6942936e+00   2.4639843e+00   2.6065534e+00   3.1215891e+00   3.0549786e+00  -4.9761898e-01  -2.4326724e+00  -3.2341244e+00  -1.0049679e+00   2.9338510e+00   2.1846539e+00   2.6660764e+00   4.8144899e+00   5.0698388e+00  -2.9410363e+00   6.6059867e-02  -1.9037757e+00  -1.9910150e-01  -8.8314132e-02  -1.6373481e+00  -4.8164964e+00   4.5137983e-02  -3.6234009e+00  -2.0262111e+00  -7.2242239e+00  -1.4297588e+00  -5.0487574e+00  -5.1296511e-01  -5.4462025e+00   6.1264137e-01  -4.5984903e+00   7.8165429e-01  -3.1975970e+00  -5.5590526e-01  -2.7034431e+00  -3.4290107e-02  -2.2258554e+00   9.7342059e-01  -5.3906583e+00  -6.9133543e-01  -5.7748761e-01  -2.8440972e+00  -3.5935339e+00   3.9250326e+00   2.3260526e+00   3.3815211e+00   1.4956812e+00   2.3462776e+00   9.2085354e-01   4.5473763e+00  -1.8888482e+00  -4.6130414e-01   9.3798986e-01   1.0037888e-01   3.6914684e+00   4.5733930e+00  -2.9003341e+00  -1.2884083e+00  -1.6660510e+00  -8.1195226e-01  -2.3032682e+00  -9.3680865e-01  -9.9196888e-01   6.5886491e-02  -1.7609403e+00  -1.5551297e+00  -7.7545349e-01   6.6491372e-01
  -2.5330734e+00  -6.8407181e-01  -1.3616046e-01   7.3940011e-01   2.5634534e+00  -3.2535394e-01  -2.9753721e-01  -9.9797255e-02   1.6001370e-01  -6.1272685e-01  -2.9077831e+00  -1.8891718e+00  -1.9502570e+00  -2.9296640e+00  -1.1568606e+00   3.7084656e-01  -3.0844872e+00  -1.3848661e+00  -8.3752947e-02   2.3574291e-01   5.7029648e-02   4.6214612e+00   1.6056916e+00   2.4829420e+00   2.6004535e+00   2.5256626e+00   2.7900390e+00  -1.1571963e+00  -2.2384170e+00  -2.7212442e+00  -5.5751971e-01   2.8984146e+00   2.8368565e+00   2.5259568e+00   4.2201432e+00   4.0753258e+00  -2.8701004e+00  -1.2056649e+00  -1.5690926e+00  -5.8941075e-01  -9.8246790e-01  -7.8446445e-01  -3.6437140e+00  -1.9667620e-01  -3.5077277e+00  -2.4362844e+00  -5.8405118e+00  -1.6970752e+00  -4.1465814e+00  -9.0909971e-01  -4.4270230e+00   8.6374918e-02  -4.1296600e+00  -5.1819592e-01  -1.9546990e+00  -1.5258185e+00  -2.5341147e+00  -2.0147659e-01  -1.3654245e+00   5.5571162e-01  -5.2353596e+00  -8.7922398e-01  -5.6602448e-01  -2.5080687e+00  -3.9295872e+00   3.6743068e+00   1.9077582e+00   2.8841172e+00   1.6553714e+00   2.3412366e+00   6.9957961e-01   3.6578417e+00  -1.8636825e+00  -5.8812850e-01   8.0768959e-01  -6.4943216e-01   3.6965809e+00   4.4085948e+00  -1.6467999e+00  -4.7058267e-01  -5.1019211e-01   3.7168455e-01  -2.2081685e+00  -5.3954591e-01  -7.9906938e-01  -5.5513651e-02  -1.8577528e+00  -2.0784054e+00  -1.6838437e+00   1.2744065e-01
  -1.9421306e+00  -4.2143628e-01   1.0985843e-01   4.5207466e-01   2.5928669e+00  -9.7384877e-01   4.8094542e-01  -1.2825139e-03   6.1602205e-01  -6.3742235e-01  -1.7308178e+00  -1.8291062e+00  -6.8659427e-01  -2.2574484e+00  -6.3502627e-01   6.7069622e-01  -2.0910893e+00  -1.1213258e+00   7.3055798e-01   9.3319516e-01   4.2868749e-01   3.8984294e+00   1.5315859e+00   2.0763844e+00   2.7357904e+00   1.3836279e+00   2.8127216e+00  -2.3023086e+00  -1.8691334e+00  -1.3695964e+00   4.5171900e-01   3.0043544e+00   3.3842068e+00   2.4910547e+00   2.8167177e+00   2.2106585e+00  -3.0357856e+00  -2.6724284e+00  -1.1293895e+00  -1.0238090e+00  -2.2738817e+00   1.5789174e+00  -3.7890034e+00  -1.3765450e+00  -4.6285729e+00  -3.5514212e+00  -5.8052389e+00  -2.6615324e+00  -4.2659898e+00  -1.3796914e+00  -3.6531703e+00  -3.0669003e-01  -3.6808662e+00  -2.0563767e+00  -8.7784245e-01  -2.7415912e+00  -2.1440338e+00  -3.9773113e-01  -4.1985264e-01   3.4519884e-01  -4.6159340e+00   2.2345822e-01  -5.9130411e-01  -1.3552665e+00  -3.3381824e+00   3.2438496e+00   5.2019787e-01   2.0899401e+00   1.8069319e+00   2.3007288e+00   1.1423930e+00   2.5025243e+00  -1.8184466e+00   2.5745428e-01   9.8488080e-01  -1.0212146e+00   2.8864272e+00   4.2256623e+00   2.4949374e-01   9.1864365e-01   8.5069283e-01   2.1648122e+00  -1.3309179e+00  -5.0178442e-01  -5.4477714e-01  -3.5241415e-02  -2.7639944e+00  -3.6760355e+00  -2.2873990e+00   2.7018161e-02
  -2.3838025e+00  -9.9743095e-01  -2.5477445e-01   1.0361055e+00   2.9426444e+00  -2.8608608e-01  -1.1618130e-01   1.7986984e-01   5.6590375e-01  -2.6483803e-01  -2.3561372e+00  -1.4256017e+00  -1.2242435e+00  -1.8136529e+00  -1.2912698e+00   5.8099392e-01  -2.7449325e+00  -1.2917611e+00  -2.1269529e-01   5.1972309e-01  -7.7884756e-01   3.0391987e+00   7.3469746e-01   2.0064446e+00   2.1639047e+00   1.4827234e+00   2.8635843e+00  -1.4848199e+00  -2.2384033e+00  -2.0683088e+00  -1.1380479e+00   1.7603927e+00   2.2619873e+00   1.9830739e+00   3.2717813e+00   2.9305399e+00  -2.0664907e+00  -1.8203481e+00  -1.4299018e+00  -9.7666460e-01  -3.0994744e+00  -8.4957691e-01  -2.8335960e+00  -9.5725090e-01  -4.2145366e+00  -3.2708929e+00  -5.2087183e+00  -2.7286434e+00  -3.2608871e+00  -8.1955638e-01  -2.2676751e+00  -1.3375112e-01  -2.1811304e+00  -1.5970101e+00  -5.4013524e-01  -2.2525287e+00  -2.4413102e+00  -5.4876814e-01  -3.3208138e-01   1.2312392e+00  -4.0519791e+00   2.7582730e-01  -7.6394209e-01  -1.9214614e+00  -2.0207708e+00   3.2627558e+00   9.0011125e-01   2.0871652e+00   1.3039083e+00   2.0286222e+00   3.7302007e-01   2.2202996e+00  -1.9772601e+00  -4.5428688e-01   1.7345552e-01  -1.6122552e+00   3.4238693e+00   4.2137572e+00  -1.7870792e+00  -6.6161156e-01  -4.1991006e-01   7.8722410e-01  -2.2854284e+00  -3.9933121e-01  -7.0274903e-01  -1.6986242e-01  -2.0265583e+00  -2.2108224e+00  -1.8292492e+00   2.3888358e-01
  -2.3353567e+00  -8.3167531e-01  -3.8358736e-01   1.3755430e+00   3.0681309e+00  -6.3022966e-02  -5.9125137e-02   2.3680871e-01   1.3599022e+00  -2.8108864e-01  -1.7538905e+00  -1.3077893e-01  -4.9965862e-01  -8.2743439e-01  -5.9644168e-01   8.6366406e-01  -2.0211684e+00  -1.0843693e+00  -6.0088824e-01   9.8723432e-02  -1.8192066e+00   2.8709914e+00   7.7737289e-01   1.9369282e+00   1.2972051e+00   1.6376207e+00   2.3092497e+00  -9.3844148e-01  -1.6390082e+00  -2.1044886e+00  -1.5936533e+00   1.5282974e+00   1.7674641e+00   8.7717472e-01   2.8134570e+00   1.5065562e+00  -7.6783741e-01  -2.1848503e+00  -1.6244777e+00  -1.3123426e+00  -3.1174381e+00  -1.6138143e+00  -3.8866445e-01  -5.8088626e-01  -2.4860905e+00  -3.3664857e+00  -3.1739535e+00  -3.1967522e+00  -1.6454152e+00  -1.4415517e+00  -1.8057437e+00  -1.0258165e+00  -1.0672168e+00  -8.9065175e-01  -1.2792996e-01  -2.5853822e+00  -2.0927505e+00  -6.0397964e-01  -4.8767915e-01  -3.4002436e-01  -4.1283862e+00   5.5805967e-01  -1.0056041e+00  -1.7520593e+00  -2.3433862e+00   3.5500078e+00  -3.4083288e-01   4.0418299e-01   1.6623179e+00   1.8916147e+00   3.9774908e-01   1.9329286e+00  -1.3468255e+00  -2.0106655e+00   4.1830404e-01  -1.8284202e+00   3.4864602e+00   2.0649441e+00  -5.6712792e-01  -8.2406974e-01  -4.6771414e-01   1.1716230e+00  -1.7655187e+00  -1.6756917e-01  -1.2512819e+00   4.6638099e-01  -1.7083310e+00  -1.2878184e+00  -1.4585129e+00   4.8319768e-01
  -1.9740380e+00  -1.6178222e-01  -2.7066891e-01   1.5306248e+00   2.7885099e+00  -1.1991003e-01  -3.5136595e-02   2.6567134e-01   1.4642188e+00  -4.8162586e-01  -1.7658632e+00   6.8907285e-01  -1.6044013e-01  -1.0693842e-01  -2.3845075e-01   1.1523057e+00  -1.8396514e+00  -6.3387030e-01  -2.6149563e-01   3.4567227e-01  -1.8368936e+00   2.6825985e+00   8.5579778e-01   1.8107876e+00   8.7507367e-01   1.4479264e+00   2.1548640e+00  -8.2111882e-01  -1.5022125e+00  -1.6833690e+00  -1.3802967e+00   1.5869839e+00   1.7075342e+00   5.3896133e-01   2.6643427e+00   8.0945692e-01  -4.7851232e-01  -2.6840817e+00  -1.4691207e+00  -1.4192453e+00  -3.5831063e+00  -1.4334681e+00  -5.0911484e-01  -8.8017897e-01  -3.5280632e+00  -3.9569808e+00  -3.1645562e+00  -3.5217329e+00  -2.5135260e+00  -1.3102542e+00  -1.2993863e+00  -1.3232105e+00  -9.0693396e-01  -1.7571196e+00   4.6542274e-02  -3.1353346e+00  -1.6222908e+00  -3.7207650e-01  -8.3718750e-01  -2.2118674e-01  -3.5705569e+00   1.0647248e+00  -1.0058919e+00  -1.2335394e+00  -1.7012527e+00   3.6714022e+00  -1.5554705e+00  -4.8340359e-02   1.5033633e+00   1.4959072e+00   6.7878271e-01   1.6423034e+00  -8.6656481e-01  -1.6129879e+00   9.4444106e-01  -1.1480789e+00   2.9462175e+00   1.8857108e+00   5.4245024e-01   1.4277183e-01  -2.2919713e-02   2.0922223e+00  -1.3857847e+00   5.2649495e-02  -1.2134239e+00   6.5692135e-01  -1.9120244e+00  -1.1280808e+00  -1.0130864e+00   5.6979560e-01
  -1.5442198e+00   1.8997339e-01  -5.0577635e-01   1.0428030e+00   2.5540933e+00  -9.6170876e-02   3.8742164e-03   1.6956417e-01   1.9535364e+00  -4.6774726e-01  -1.4545452e+00   5.2592743e-01   1.1590310e-01   1.5475623e-01   2.3238800e-02   5.9474768e-01  -1.3997201e+00  -9.0930302e-01  -1.6154064e-01   3.7283174e-01  -1.7262945e+00   1.7010332e+00   3.2036923e-01   1.1278419e+00   1.3407384e-01   8.4892288e-01   1.8503165e+00  -9.5542786e-01  -1.1313970e+00  -1.0850606e+00  -8.0420846e-01   1.2270172e+00   1.8088955e+00   3.0607879e-01   2.2319199e+00   2.5975640e-01  -7.7751580e-01  -3.4468257e+00  -1.6641479e+00  -1.7672357e+00  -4.1486252e+00  -1.4527510e+00   6.6596334e-01  -3.4114109e-01  -2.8210247e+00  -3.4860439e+00  -1.5840157e+00  -2.6010697e+00  -1.6384888e+00  -6.7155453e-01  -2.0445799e-01  -1.1743374e+00  -6.9851406e-01  -2.4287108e+00   4.5660941e-01  -3.2936322e+00  -1.2247895e+00  -1.2801788e-01  -1.7012543e-01   2.8930171e-01  -2.1753684e+00   1.8831015e+00  -9.7979000e-01  -4.0680634e-01  -8.8756254e-01   3.2496482e+00  -2.0851128e+00  -2.2437504e-01   1.2761455e+00   1.3515464e+00   9.5626419e-01   8.5962151e-02  -7.3639794e-01  -1.6089731e+00   5.1833408e-01  -1.4683588e+00   2.1714463e+00   1.8898662e+00   1.3535816e+00   4.7985329e-01   6.0461358e-01   2.5969741e+00  -7.6536858e-01  -1.5151946e-01  -1.2959034e+00   6.0942429e-01  -2.6081630e+00  -1.5861712e+00  -1.0853111e+00   1.6864968e-01
  -1.3015541e+00  -9.8523531e-01  -3.8148737e-01   1.3361070e+00   2.5413812e+00   1.5423365e-01   1.6442780e-01   5.6869432e-01   1.3674922e+00  -5.9492666e-02  -1.6373515e+00  -3.0970540e-01  -1.7073401e-01   2.8028024e-01  -7.2168262e-01   3.7818521e-01  -1.0725966e+00  -1.1823467e+00  -3.4546227e-02   4.9723616e-01  -2.1967460e+00   3.1832393e-01   7.5124778e-02   1.0353647e+00   1.9824221e-01   3.0708734e-01   1.8587179e+00  -7.2996233e-01  -1.3975859e+00  -7.4560755e-01  -8.0265268e-01   2.0454695e-01   1.6323648e+00   3.7806128e-01   2.3668584e+00   6.5055270e-01  -1.8128752e-01  -2.8873526e+00  -1.6625051e+00  -1.8426820e+00  -4.8171729e+00  -1.5601611e+00   6.8981823e-02  -1.1689086e+00  -3.2304486e+00  -3.6611273e+00  -1.9440374e+00  -3.2830618e+00  -3.4697302e-01  -5.8466427e-01   1.3720970e+00  -1.3022864e+00   1.8251795e-01  -3.1864932e+00   1.1744923e+00  -3.4808246e+00  -1.1372670e+00  -8.3493981e-01   8.9790551e-01   7.6133095e-01  -1.3584856e+00   8.0606697e-01  -5.8833759e-01  -9.2309677e-01   8.9378169e-02   2.6083012e+00  -1.2214193e+00   3.2323711e-01   9.7498222e-01   1.2859132e+00   1.1584787e-01  -1.0845480e+00  -1.3410821e+00  -1.1778834e+00  -1.0731824e+00  -3.0540068e+00   2.2304807e+00   3.0032355e+00   5.7860372e-01   1.7286290e-01   7.2025584e-01   1.5759962e+00  -1.6198552e+00  -1.9547183e-01  -1.0627891e+00  -2.0912024e-01  -1.9445332e+00  -1.2908408e+00  -1.4040557e+00  -2.1359636e-01
  -8.7784166e-01  -4.5185041e-01  -5.1982489e-01   1.1337941e+00   2.0625990e+00   5.5669295e-02   1.8313135e-01   4.6286053e-01   1.6568734e+00  -2.5817671e-01  -6.0432971e-01   2.7194532e-01   4.6207158e-01   7.4169967e-01  -1.9838364e-01   2.7831375e-01  -2.1188161e-01  -7.6942831e-01  -1.8105959e-01   5.0222442e-01  -2.2887879e+00  -4.3612322e-01  -8.7441470e-02   4.0633682e-01  -2.1217571e-01   7.1823715e-02   1.7300270e+00  -4.5154989e-01  -6.6962657e-01   1.0527957e-01  -6.0083198e-01  -3.3778617e-01   1.5744553e+00  -7.0343308e-04   2.8804022e+00   4.9336371e-01   3.0442589e-01  -3.0351098e+00  -1.3745852e+00  -1.8780716e+00  -4.7396358e+00  -1.3381279e+00   1.8019247e+00  -5.7084246e-01  -2.0132993e+00  -3.0464357e+00   3.0266706e-03  -2.4830884e+00   1.3949321e-01  -6.7863229e-01   1.6753389e+00  -1.7451734e+00   7.6921217e-01  -2.8800916e+00   1.4817402e+00  -3.5619508e+00  -4.3394521e-01  -6.8422295e-01   8.9043826e-01   2.9690946e-01  -6.2676229e-01   1.2317289e+00  -6.6659452e-01  -1.9250348e-01  -5.9220593e-02   2.0828686e+00  -2.4526995e+00  -3.3968215e-01   7.5205879e-01   9.8014129e-01   6.9313226e-01  -2.1760346e+00  -7.5414514e-01  -1.4619399e+00  -1.1096312e+00  -3.1017184e+00   1.8589198e+00   2.0511416e+00   1.9796364e+00   1.2701883e+00   1.2887093e+00   2.4272899e+00  -3.7923229e-01   9.8943908e-02  -9.6341577e-01   1.1493870e-01  -2.2219942e+00  -1.2606455e+00  -1.2173014e+00  -3.3649964e-01
  -4.8783879e-01  -4.2502415e-01  -2.2667577e-01   1.7238052e+00   1.3838982e+00  -3.1209344e-01   7.0154696e-02   8.2672964e-01   2.1022220e-01  -4.3117082e-01  -4.8429202e-01   3.3131103e-01  -5.4458098e-02   7.4617584e-01  -6.6184957e-01   5.5273183e-01   4.6926204e-01   5.9622846e-01   5.0173664e-01   1.2789404e+00  -2.5793564e+00  -7.3181984e-01   4.1933899e-01   7.3982856e-01   2.1750655e-01  -8.0647527e-02   1.4566892e+00  -3.8189008e-01  -7.7495350e-01   1.0900687e+00  -4.2232426e-01  -6.3129345e-01   1.8644021e+00   4.1375489e-01   4.2022335e+00   8.3677142e-01   6.4568584e-01  -2.6941522e+00  -3.1448285e-01  -1.3044669e+00  -4.6831398e+00  -5.8912014e-01  -2.5851780e-01  -1.9884487e+00  -4.9211922e+00  -4.1155949e+00  -2.5237090e+00  -3.8037321e+00  -1.7449104e+00  -1.1966350e+00   2.0905335e+00  -2.2365385e+00   1.1421428e+00  -4.3178996e+00   2.0184530e+00  -4.2832628e+00   4.8946831e-01  -5.5869488e-01   6.4932416e-01   8.8437185e-01  -4.3218666e-01   2.7585945e-01  -2.5240742e-01  -1.5738717e-01   3.6419229e-01   2.3320435e+00  -2.8654054e+00   2.5115515e-01  -3.0039299e-02   4.2843250e-01   9.3159078e-02  -1.5618493e+00  -3.8025694e-01   1.7164488e-02  -1.0082826e+00  -2.1776076e+00   1.5105812e+00   2.7023652e+00   3.4087158e+00   3.8307737e+00   2.8429532e+00   3.3943814e+00  -9.6446668e-01   1.3671089e+00   9.7376809e-02  -1.6899476e-01  -1.4080580e+00  -3.9201162e-01  -1.3918066e+00  -6.8506048e-01
  -2.7549661e-01  -1.1787120e-01  -7.0595000e-01   1.4209401e+00   1.0198685e+00   6.8441361e-02   1.8811254e-01   5.1654803e-01   1.2610116e+00  -8.3715070e-01   5.4530655e-01   1.4248989e+00   6.3428432e-01   1.4660874e+00   3.1643373e-01   2.2955226e-01   1.2196161e+00   3.7268147e-01  -6.5962151e-01   1.5512000e-01  -2.8135543e+00  -9.2686437e-01   1.6423713e-01  -1.8763967e-01  -7.8930930e-01   3.1986714e-01   1.2773610e+00   6.3810399e-01   4.6240476e-01   8.1579516e-01  -7.4808435e-01  -1.2844390e+00   1.4089104e+00  -8.4164893e-01   5.1375797e+00   9.9524480e-01   2.3431411e+00  -2.6714320e+00  -3.0537649e-01  -1.6038013e+00  -3.1167212e+00  -1.5791400e+00   4.1471454e+00   5.3556057e-02  -2.2403920e-01  -2.0990973e+00   2.7868571e+00  -1.5158777e+00   4.3386454e-01  -1.5251991e+00   1.7615050e+00  -3.1349566e+00   2.1700785e+00  -1.9721397e+00   2.1042038e+00  -3.5828348e+00   9.2165712e-01  -6.9807991e-01   3.7949409e-01  -1.2055166e+00  -1.9099583e-01   4.6291081e-01  -5.0432324e-01   3.1630599e-01  -9.8970621e-01   1.4090942e+00  -3.7349040e+00  -1.2451975e+00  -2.0890129e-01  -1.1906443e-01   1.1280477e+00  -2.8286048e+00   8.6623610e-01  -2.0864688e+00  -6.7000177e-01  -2.6862295e+00   2.4639586e+00   3.5642000e-01   4.4701816e+00   3.0614966e+00   2.3200167e+00   3.2390850e+00   1.2077614e+00   1.1937274e+00  -4.2659932e-01   6.5994799e-01  -1.4619251e+00   5.5227207e-01  -6.4213680e-01  -7.0077655e-01
  -4.2959495e-01  -4.9406989e-02  -9.1148281e-01   8.3699841e-01   7.4055819e-01   6.3812504e-01  -7.0512812e-01   3.0520645e-01   9.1829212e-01   5.3094966e-02  -1.8523146e-01   3.9442327e-01   1.4894654e-01   4.9828231e-01  -4.2910902e-01  -2.7969545e-01   6.1454830e-01  -4.6120225e-01  -4.4540165e-01   2.7090577e-01  -2.1814422e+00  -1.4105547e+00  -5.4081796e-01  -1.3605533e-01  -1.3879475e+00   4.8916498e-01   1.3305549e+00   1.3033625e+00   4.1641091e-01   1.0891372e+00  -6.5356692e-01  -1.3018077e+00   9.1565974e-01  -1.7327683e-02   4.8321964e+00   2.1056069e+00   3.1131714e-01  -1.4178103e+00  -1.8287141e+00  -1.4978333e+00  -3.3812116e+00  -2.6581234e+00   2.8914165e+00   5.8120744e-01  -3.3346872e-01  -1.3873159e+00   1.5008114e+00  -1.0437106e+00   1.3383334e+00   2.0885500e-02   2.5346935e+00  -1.7043852e+00   1.0068190e+00  -2.1383969e+00   7.7180350e-01  -2.6168588e+00   5.2360544e-01  -2.1769933e-01   6.3706914e-01   1.0431875e+00   1.0419985e+00   5.8903766e-01  -5.4848904e-01  -4.7224612e-02  -6.2107745e-02   1.1353491e+00  -2.8721361e+00  -4.2563206e-03   1.8253343e-01   7.4343950e-01   6.6395932e-01  -3.0343010e+00  -1.5546217e-01  -1.1314950e+00  -2.3758981e+00  -2.9753386e+00   1.0888569e+00   2.5142912e+00   2.4979247e+00   2.6518464e+00   1.6898786e+00   2.0057057e+00  -4.4901158e-03   4.9306857e-01  -1.2629630e+00  -5.3445013e-01  -2.3262143e+00  -3.9422605e-01  -5.2040302e-01  -6.3148980e-01
   2.0671219e-01   2.4205029e-01  -7.8455934e-01   8.3282705e-01  -1.5132380e-01   2.1243659e-01  -4.3540225e-01   3.7457550e-01  -1.7061919e-01  -5.8533842e-01  -3.2274439e-01   1.3172021e-01  -5.2685353e-01   1.7337407e-01  -4.7366632e-01  -4.7587837e-01   1.3562116e+00   4.0046128e-01   2.2101074e-01   4.2712630e-01  -1.7194044e+00  -7.1855076e-01   1.4929876e-01   2.3757731e-02  -1.3808526e+00   5.5856343e-01   7.9934293e-01   1.3231595e+00   6.4050197e-01   1.4497003e+00   1.9872832e-01  -8.1749220e-01   1.7778171e+00   7.1667244e-02   6.3410360e+00   2.2746417e+00   6.5775266e-01  -2.2269807e+00  -6.8012569e-01  -1.4022848e+00  -2.0627979e+00  -1.6111826e+00   1.8887466e+00  -1.8674366e-01  -1.5980083e+00  -1.8139411e+00   1.1412473e+00  -1.0382945e+00  -2.0305704e-01  -6.2673549e-01   2.2109347e+00  -2.3692898e+00   5.6450653e-01  -3.4180538e+00   1.2691995e+00  -3.2705349e+00   1.4556246e+00   4.6308649e-02   6.0598171e-01   6.7030933e-01   1.2193166e+00  -4.4478761e-01   1.3336935e-02   3.7452432e-01  -5.7086427e-01   1.2571355e+00  -2.7361045e+00   3.5991678e-01  -5.6838899e-01  -7.1292268e-02   6.7444612e-01  -2.4534921e+00   7.8022314e-01  -4.6714444e-01  -1.4648482e+00  -1.7497271e+00   1.2455206e+00   2.5486827e+00   5.0139615e+00   4.6864419e+00   3.6245008e+00   3.2823293e+00   1.6295764e-01   1.4755169e+00  -3.0707646e-01  -5.0450827e-01  -1.7487705e+00   3.4858055e-01  -7.4365300e-01  -1.3804069e+00
  -4.3312489e-02   8.1119944e-01  -1.1105487e+00   8.7586492e-01  -5.9913091e-01   6.0629456e-01  -1.2688924e+00   1.6551865e-01  -6.3869055e-01  -7.6646015e-01  -9.9764180e-01   1.0782021e+00  -1.0655465e+00   1.7741427e-03  -5.3951486e-01  -5.6663449e-01   1.1589410e+00   7.7063578e-01  -9.0288511e-02  -6.0017363e-02  -1.6494673e+00   4.3828321e-01   1.9715152e-01   4.0401438e-01  -2.4210445e+00   1.5429367e+00   3.1651582e-01   2.6451769e+00   1.0320776e+00   7.1538652e-01  -6.6054714e-01  -5.7133891e-01   1.1537140e+00  -3.7368411e-01   7.7346490e+00   3.0342139e+00   1.2256596e+00  -1.8563177e+00  -8.2844946e-01  -1.4997507e+00  -1.2267317e-01  -3.6352681e+00   1.2301243e+00  -2.5342185e-01  -1.5889406e+00  -1.7893548e+00   5.7786477e-01  -1.2179477e+00  -8.2939035e-01  -6.6163787e-01   1.4333805e+00  -2.0376654e+00   5.7033549e-02  -2.4071872e+00   1.6451631e-01  -2.5815394e+00   1.4778961e+00   5.9106791e-01  -2.0416655e-01   7.0378900e-01   1.1928895e+00  -7.5647602e-01  -4.1089965e-02   1.1539267e-01  -7.3397176e-01   1.9215249e+00  -2.2203240e+00   2.9229064e-01  -7.1624495e-01  -2.7984746e-01   5.0756448e-01  -9.1633809e-01   1.7401530e+00  -1.3074875e+00  -6.7296848e-01  -2.4326292e-01   1.6668302e+00   1.6091045e+00   4.6758560e+00   4.1594201e+00   3.0185787e+00   2.6398361e+00  -5.4539805e-01   2.1273614e+00  -7.5148148e-01  -4.9260400e-01  -7.9546420e-01   2.0326999e+00   1.9871770e-01  -9.5131674e-01
  -9.2137999e-02   9.1279207e-01  -1.2558601e+00   6.4902605e-01  -1.2349660e+00   6.8126134e-01  -1.7031125e+00  -3.6619227e-02  -1.2786884e+00  -7.2101283e-01  -8.9585511e-01   7.5392384e-01  -1.5035305e+00  -7.8867920e-01  -8.4559997e-01  -8.2237474e-01   1.3032005e+00   8.9365217e-01  -2.5485056e-01  -2.0891759e-01  -1.2720448e+00   6.4920190e-01   3.0691168e-01   5.9587317e-01  -2.4948526e+00   1.9744539e+00   1.5838197e-01   3.1108666e+00   1.4892237e+00   8.0514012e-01  -5.4338151e-01  -5.4575787e-01   1.0404789e+00  -1.6410227e-01   8.5595767e+00   4.2255514e+00   9.2810202e-01  -1.0147325e+00  -9.1015454e-01  -1.2564463e+00   8.6822491e-01  -4.0702484e+00   1.9388683e+00   5.7676429e-01  -6.1972643e-01  -9.0937414e-01   1.0720158e+00  -5.0513442e-01  -4.7972806e-01  -7.0982988e-01   1.1564575e+00  -1.9398852e+00  -7.5451155e-02  -1.7369734e+00  -3.0617592e-01  -2.0805155e+00   1.6189858e+00   8.5487134e-01  -4.4498798e-01   8.2501543e-01   1.2613335e+00  -1.2730110e+00  -5.3375551e-02  -7.4575132e-02  -1.4441189e+00   1.6174577e+00  -2.0582695e+00   6.1552837e-01  -8.3293036e-01  -1.6154014e-01   4.5711471e-01  -6.5674221e-01   1.9663270e+00  -1.2261931e+00  -8.8217711e-01  -9.8570719e-02   1.7548936e+00   2.0276944e+00   4.6872862e+00   4.8511650e+00   3.1814679e+00   2.4787554e+00  -5.3042747e-01   2.3509567e+00  -9.3514440e-01  -7.9016807e-01  -8.1216077e-01   2.2885992e+00   2.3916606e-01  -1.0974472e+00
   4.5128709e-02   8.8655404e-01  -1.5011562e+00   4.5543791e-02  -1.3459488e+00   8.0061393e-01  -1.9614709e+00  -2.9291138e-01  -1.1662283e+00  -3.1596608e-01  -2.4108102e-01   7.5798267e-01  -1.0245830e+00  -7.7343423e-01  -7.9754633e-01  -7.5582757e-01   1.4590457e+00   5.9349957e-01  -7.6355514e-01  -3.2041706e-01  -4.6592343e-01   2.8837095e-01  -2.9908909e-02  -1.6778180e-02  -2.4021198e+00   1.6331702e+00   5.8857831e-01   3.1319660e+00   1.7291088e+00   1.0470674e+00  -2.2946960e-01  -1.0604052e+00   4.1667010e-01  -2.1193861e-01   7.9055476e+00   4.9411453e+00   1.0847800e+00  -1.8172067e-01  -1.1325564e+00  -1.3382507e+00   1.2524914e+00  -3.5921584e+00   2.6784254e+00   1.1569610e+00   6.0680722e-01   1.8609467e-01   1.9726830e+00   3.8272064e-01   2.5293855e-01  -5.0282524e-01   1.3047209e+00  -1.4409185e+00   7.5780901e-01  -3.8704414e-01  -5.0329583e-01  -1.1908296e+00   1.5289908e+00   6.8244417e-01  -1.2280099e-01   1.0751021e+00   2.0923949e+00  -6.6600830e-01  -4.2868331e-02   3.4371896e-01  -9.7215997e-01   4.3772135e-01  -2.2738108e+00   6.6822872e-01  -1.2886741e+00  -2.1264975e-01   8.8733455e-01  -1.3853933e+00   1.9074828e+00  -9.7851270e-01  -1.3001105e+00  -5.6714638e-01   1.6752482e+00   2.4062842e+00   4.0921398e+00   4.4983491e+00   2.5781759e+00   1.6120480e+00   2.3408748e-01   1.6536482e+00  -1.0846697e+00  -1.0160876e+00  -1.4373705e+00   1.7140194e+00   6.7085750e-01  -7.8879542e-01
  -4.7053321e-01   1.2127571e+00  -1.7100921e+00   5.6530139e-02  -1.7675090e+00   1.0199944e+00  -2.8502890e+00  -5.4596989e-01  -2.0482952e+00  -1.6619912e-01  -1.5355210e+00   6.3260594e-01  -2.4087976e+00  -1.7356406e+00  -1.3535794e+00  -7.3943872e-01   5.3075319e-01   5.7912365e-01  -1.0820411e+00  -6.0146741e-01  -1.3865543e-01   1.7628432e+00   3.5344210e-01   7.5863043e-01  -2.7352416e+00   2.6195571e+00   3.2507862e-01   3.6318241e+00   1.3543423e+00   1.4434460e-01  -3.7270264e-01  -2.4714529e-01   9.2456268e-02  -5.7661269e-02   8.5700706e+00   6.1705850e+00   4.5327384e-01   5.1583863e-01  -1.5438175e+00  -1.0698991e+00   2.3302477e+00  -4.8251623e+00   2.3403726e+00   2.0212037e+00   6.2193984e-01   8.3430817e-01   1.5190210e+00   1.2348475e+00  -4.7999646e-01  -1.3175349e-03   8.6258627e-01  -9.6608983e-01   3.4233985e-01   1.7785441e-01  -1.3551831e+00  -4.5696770e-01   1.2146773e+00   1.2624279e+00  -1.2304744e+00   1.6435883e+00   1.7610315e+00  -1.2929398e+00  -1.2797423e-01  -1.3367697e-01  -1.4430504e+00   7.6451713e-01  -1.7719744e+00   1.2550118e+00  -1.8358814e+00  -3.6024173e-01   6.5005742e-01   4.4630121e-01   2.1562616e+00  -7.7721982e-01  -7.0842525e-01   1.0709879e+00   2.1603468e+00   3.4136244e+00   3.3161302e+00   4.4532810e+00   2.1275472e+00   8.4222498e-01  -8.5876552e-01   1.6921108e+00  -1.3191612e+00  -1.2527916e+00  -1.3389837e+00   2.5599919e+00   1.1053267e+00  -8.2141027e-01
  -3.6555321e-02   1.4659359e+00  -1.6153879e+00  -5.1641442e-01  -2.3421331e+00   6.5217874e-01  -2.6604472e+00  -8.0124972e-01  -2.4373837e+00  -5.0712452e-01  -9.1267864e-01   3.8421744e-01  -2.0028970e+00  -2.1722453e+00  -1.1752947e+00  -8.8383386e-01   1.2556331e+00   8.0396167e-01  -5.3303490e-01  -4.4070909e-01   1.0057374e+00   1.9224277e+00   6.4670593e-01   7.8794204e-01  -2.6018029e+00   2.3332527e+00   1.3219220e-01   3.3470426e+00   2.1527839e+00   5.2921638e-01   5.9320827e-01   9.8819389e-02   4.7191080e-01  -5.6457349e-02   8.3177061e+00   6.2400952e+00   5.5699754e-01   1.4099069e-01  -1.0236589e+00  -1.3703723e+00   3.4838575e+00  -3.7099840e+00   2.4430432e+00   1.7657616e+00   6.2528143e-01   7.4377640e-01   1.6517420e+00   1.0086947e+00  -6.7583971e-01  -7.7982352e-01   3.2500788e-01  -9.5934646e-01   5.7576543e-02   1.8141648e-01  -1.4848966e+00  -6.1330708e-01   1.4631225e+00   1.3673951e+00  -7.4458504e-01   1.2144214e+00   1.9317769e+00  -1.3008842e+00   2.2139049e-02   2.4360529e-01  -1.9736977e+00   3.2601006e-01  -1.8457558e+00   1.1565762e+00  -1.5573503e+00  -2.1783488e-01   9.8676399e-01   1.5560714e-01   2.6758817e+00  -5.0660410e-01  -1.6049212e-01   9.9253790e-01   2.1267245e+00   3.1849373e+00   4.4395457e+00   5.4346278e+00   2.9166933e+00   1.6110979e+00  -2.1357686e-01   1.9202485e+00  -1.4392141e+00  -1.4101555e+00  -1.4224093e+00   2.1152767e+00   9.9734404e-01  -8.2802809e-01
   2.9240628e-02   1.3095088e+00  -1.6155070e+00  -9.0930685e-01  -2.5900636e+00   2.8315857e-01  -2.6947180e+00  -9.5908500e-01  -3.1676758e+00  -3.4467287e-01  -9.4927581e-01  -5.6402651e-01  -2.4856470e+00  -2.9143850e+00  -1.4918032e+00  -7.9688121e-01   1.2693811e+00   7.5310647e-01  -2.6419002e-01  -1.6239340e-01   1.7181244e+00   2.5638959e+00   9.3275308e-01   9.7008635e-01  -2.2146171e+00   2.1640715e+00   2.8317952e-01   2.7846091e+00   1.8563739e+00   6.5065133e-01   1.3560072e+00   6.6847951e-01   8.9870520e-01   4.9382189e-01   8.3390471e+00   6.6793908e+00  -1.1349996e-01  -8.9100908e-02  -7.2719448e-01  -1.3401219e+00   3.7538569e+00  -2.3646695e+00   1.5423703e+00   1.4772020e+00   1.5318493e-01   8.3970164e-01   1.2199112e+00   1.3339495e+00  -1.3345930e+00  -9.4873890e-01  -6.1461046e-02  -8.1575414e-01  -1.8658488e-01  -2.7079430e-01  -1.4026213e+00  -6.7250146e-01   1.3991759e+00   1.4255617e+00  -4.6541805e-01   1.4176846e+00   1.9635343e+00  -1.6046650e+00   1.3943096e-01   4.1539771e-01  -2.2862420e+00  -1.5995131e-01  -1.2693029e+00   1.6892799e+00  -1.9151109e+00  -2.3451485e-01   1.2967269e+00   8.0394292e-01   2.5231265e+00   3.1518371e-01   8.6845125e-02   1.4340898e+00   2.4948593e+00   4.2425689e+00   4.7733672e+00   5.9664776e+00   3.5715861e+00   1.7455965e+00  -5.3456348e-01   1.7625961e+00  -9.6537034e-01  -1.7858918e+00  -1.7423422e+00   1.3738950e+00   4.8946174e-01  -1.1754281e+00
   2.9915588e-01   1.5718086e+00  -1.5672018e+00  -1.4246184e+00  -2.9902158e+00  -3.1594819e-01  -2.5442807e+00  -1.2022709e+00  -3.6872726e+00  -5.6420729e-01  -3.7090990e-01  -1.1943821e+00  -2.4523270e+00  -3.5798719e+00  -1.4547262e+00  -8.4264252e-01   1.8490804e+00   1.0806846e+00   2.1602986e-01   1.9987657e-01   2.5215617e+00   2.7518178e+00   1.1738920e+00   1.0530987e+00  -1.8599112e+00   1.7618175e+00   1.1442057e-01   2.0227051e+00   2.2101785e+00   1.1555375e+00   2.3053829e+00   1.0479570e+00   1.4738206e+00   7.0919814e-01   8.0079125e+00   6.4727909e+00  -4.9203082e-01  -8.1483240e-01  -3.3846759e-02  -1.4801864e+00   4.1702250e+00  -7.7904965e-01   2.0214080e+00   1.4093276e+00   1.4535429e-01   9.1400215e-01   1.8489724e+00   1.5995223e+00  -1.5747471e+00  -1.5190658e+00  -2.8083248e-01  -8.6552117e-01  -1.8404062e-01  -6.7325302e-01  -9.8719144e-01  -9.5988782e-01   1.6507254e+00   1.7349441e+00  -2.5038312e-02   1.1798386e+00   2.0108734e+00  -1.6380346e+00   1.8933018e-01   9.5546745e-01  -3.0089441e+00  -6.0349958e-01  -1.5309811e+00   1.6305828e+00  -1.9388421e+00  -1.7322851e-01   1.5899130e+00   7.9588774e-01   2.7910803e+00   7.7969136e-01   6.5237959e-01   1.7531396e+00   2.4121466e+00   4.0846759e+00   6.1497370e+00   7.3371835e+00   4.7080373e+00   2.9480638e+00  -1.5000392e-01   2.1302536e+00  -5.8257859e-01  -1.7245594e+00  -2.0006230e+00   6.4626040e-01  -1.1237658e-01  -1.4763160e+00
  -3.0871990e-02   8.4814305e-01  -1.6914561e+00  -1.3837078e+00  -2.9286209e+00  -1.8582527e-02  -2.7912765e+00  -1.3062952e+00  -3.9425298e+00  -3.1526526e-01  -9.8915503e-01  -1.6271005e+00  -3.1043463e+00  -4.0411301e+00  -1.9602819e+00  -9.6288832e-01   1.3248857e+00   5.1836210e-01  -4.2137881e-01  -2.6074523e-01   2.6802564e+00   3.0217554e+00   1.2398336e+00   1.4858679e+00  -1.8805271e+00   2.0226114e+00  -3.6309046e-02   2.1107037e+00   2.0300276e+00   7.6410682e-02   2.1526274e+00   1.0143852e+00   9.1538782e-01   4.2867171e-01   7.4212503e+00   7.1241549e+00  -8.8840533e-02  -6.8975728e-02  -2.8929868e-01  -1.5323646e+00   4.6822166e+00  -1.6946010e+00   3.2703289e+00   2.2007634e+00   1.5680831e+00   1.6609943e+00   2.9863856e+00   2.0419057e+00  -2.9276845e-01  -1.5577321e+00  -5.7106203e-03  -6.9227005e-01   5.8838595e-01   3.4137254e-01  -1.0150075e+00  -3.3955811e-01   1.1176218e+00   1.5100384e+00   1.5133354e-01   9.0352309e-01   1.8645630e+00  -2.1650413e+00   1.8287985e-01   2.3872151e-01  -2.9927057e+00  -8.7005907e-01  -5.8517529e-01   1.6708030e+00  -2.0467621e+00  -7.5460237e-02   1.1801040e+00   9.5858933e-01   2.6519899e+00   1.8792391e-01   5.0760384e-01   1.0356116e+00   3.2218584e+00   4.3676147e+00   4.7858787e+00   5.8837146e+00   3.8094428e+00   1.5562616e+00  -7.1113166e-01   1.6312149e+00  -9.8496101e-01  -1.8780432e+00  -1.5838419e+00   1.2675726e+00   2.3970738e-02  -1.4462252e+00
  -4.4892095e-01   9.2506694e-01  -1.8813000e+00  -1.4928351e+00  -2.7116331e+00   1.1817334e-01  -3.4161054e+00  -1.5986645e+00  -3.8201494e+00   1.9524136e-02  -1.1097692e+00  -1.2626260e+00  -3.1274777e+00  -4.1068843e+00  -2.0046606e+00  -6.3492596e-01   7.8305066e-01   2.9010471e-01  -1.0132525e+00  -3.1967757e-01   2.7625770e+00   3.2260968e+00   1.1540850e+00   1.6651987e+00  -1.9748782e+00   2.1593378e+00   2.6949232e-02   2.1156917e+00   1.8093896e+00  -5.0369367e-01   1.8782244e+00   9.5766838e-01   1.1241122e-01   1.7897167e-01   6.3998264e+00   7.3826306e+00   3.2040930e-02   5.7847347e-01  -6.8536593e-01  -1.6132480e+00   4.5369411e+00  -2.3852517e+00   4.1448001e+00   2.8582360e+00   2.3397392e+00   2.1129937e+00   3.4490282e+00   2.2050075e+00   1.4099080e-01  -1.4170410e+00  -9.1220013e-02  -2.3361503e-01   1.2472529e+00   1.5713380e+00  -1.4756589e+00   2.8379104e-01   6.2159376e-01   1.6570995e+00  -1.7934625e-01   9.5866960e-01   1.8103017e+00  -1.6183075e+00  -1.6186222e-01   5.7577997e-02  -2.6888372e+00  -1.0107729e+00  -6.9114681e-01   1.3787905e+00  -1.9787871e+00   2.3166761e-01   1.3377522e+00   1.3542433e+00   2.5655158e+00  -2.9399722e-01   7.5262831e-01   1.1516472e+00   3.4736027e+00   4.1567185e+00   3.5663735e+00   4.9068489e+00   2.5949757e+00   6.4600737e-01  -9.6202330e-01   1.1243308e+00  -1.4501454e+00  -1.7407244e+00  -1.6132257e+00   1.4111844e+00   4.7546718e-01  -8.9832951e-01
  -4.5988790e-01   1.0968692e+00  -1.8326557e+00  -1.6184378e+00  -2.6697135e+00  -1.9638076e-01  -3.4334617e+00  -1.7686997e+00  -3.8655999e+00   6.0334220e-02  -1.2309132e+00  -1.4173778e+00  -3.3011915e+00  -4.2841850e+00  -1.8676871e+00  -3.0760724e-01   5.9420538e-01   3.3229552e-01  -9.3463078e-01  -7.8661792e-02   3.1418607e+00   3.9179677e+00   1.4334373e+00   1.9337551e+00  -1.9380780e+00   2.0625648e+00  -1.1467195e-01   1.5052718e+00   1.4913147e+00  -7.1739296e-01   2.3211529e+00   1.5788342e+00   2.3483455e-01   2.8164129e-01   5.6643910e+00   6.7430547e+00  -3.9333873e-01   6.4877098e-02  -5.0842077e-01  -1.6339898e+00   4.4539245e+00  -1.4276773e+00   4.0323447e+00   2.7351069e+00   2.0777281e+00   1.9219758e+00   3.6456806e+00   2.2908139e+00  -4.0145236e-01  -1.5098634e+00  -3.3131299e-01  -2.4684288e-01   1.2598201e+00   1.2186256e+00  -1.3939419e+00   6.5922031e-02   5.4135470e-01   1.9347111e+00  -2.5660521e-01   7.7918478e-01   1.6650048e+00  -1.2962623e+00  -2.3638720e-01   3.0098758e-01  -2.6960582e+00  -9.2408815e-01  -7.9044624e-01   1.1722053e+00  -2.0351743e+00   2.1595396e-01   1.6896029e+00   2.0621774e+00   2.5926222e+00  -4.0164316e-02   1.5337863e+00   1.8272123e+00   3.4813358e+00   4.0860645e+00   4.0911335e+00   4.9587723e+00   2.8513091e+00   1.1425469e+00  -1.1062674e+00   9.2985774e-01  -1.1646760e+00  -1.3667334e+00  -1.8548105e+00   1.0197690e+00   3.0487885e-01  -9.0655233e-01
  -5.3093759e-01   1.2692887e+00  -1.8157633e+00  -1.2643214e+00  -2.6663929e+00  -3.2187512e-01  -3.5265818e+00  -1.8250561e+00  -3.9066944e+00  -2.6990227e-01  -1.4392623e+00  -8.3155847e-01  -3.5536464e+00  -4.1712760e+00  -1.5481916e+00  -2.3602746e-02   6.5592337e-01   8.2365400e-01  -9.4807606e-01  -1.0097175e-01   2.8213185e+00   4.9851363e+00   1.8949259e+00   2.5264571e+00  -2.4205894e+00   2.4664599e+00  -7.4620906e-01   1.6473742e+00   1.4969563e+00  -1.4331858e+00   1.9503766e+00   2.1670724e+00   2.5167166e-01   1.0206174e-02   6.0965990e+00   5.9969045e+00   9.6329340e-02  -5.1822634e-01  -5.8774930e-02  -1.6719295e+00   5.2900335e+00  -1.6500101e+00   3.7189035e+00   2.1009680e+00   1.6865945e+00   1.0059721e+00   3.2896477e+00   1.2850416e+00  -1.1970188e+00  -2.3171977e+00  -1.2439909e+00  -7.4796828e-01   1.0239000e+00   9.7979451e-01  -1.6311946e+00  -4.3728640e-01   6.9569817e-01   2.3348701e+00  -5.6901300e-01  -9.5312473e-02   9.7881340e-01  -1.2758610e+00  -2.7809841e-01   1.3114893e-01  -2.9417517e+00   1.6767401e-01  -4.6903835e-01   5.8314558e-01  -1.7057875e+00   1.7188784e-01   1.8170702e+00   3.5269955e+00   3.2181623e+00  -8.2673952e-01   2.8101236e+00   2.7195709e+00   3.9242815e+00   2.5845962e+00   4.9810937e+00   4.6048115e+00   3.1125592e+00   1.7664722e+00  -1.6222725e+00   1.4590189e+00  -9.6840600e-01  -5.9214343e-01  -9.6856505e-01   2.1029762e+00   3.9470035e-01  -7.4671038e-01
  -4.2429023e-01   1.3698904e+00  -1.7781720e+00  -1.0401899e+00  -2.7484638e+00  -6.8131982e-01  -3.3583894e+00  -1.8958691e+00  -4.0423695e+00  -8.0296811e-01  -1.2659696e+00  -7.8766355e-01  -3.8795734e+00  -4.2520612e+00  -1.3127965e+00  -8.3592505e-02   1.0699186e+00   1.3276129e+00  -8.4319901e-01  -1.0268166e-01   2.0974480e+00   5.0830769e+00   2.2524330e+00   2.8118874e+00  -2.4992410e+00   2.5038537e+00  -1.4001347e+00   1.4154666e+00   1.5565279e+00  -1.7136434e+00   1.9831206e+00   2.3699940e+00   7.5092173e-01  -4.4063424e-01   6.3328818e+00   5.1920857e+00   7.0727606e-01  -1.5037267e+00   7.8735720e-01  -1.6885846e+00   5.3177702e+00  -1.5213006e+00   5.5820369e+00   2.4295918e+00   2.4546425e+00   8.4348611e-01   5.2673615e+00   1.4252763e+00  -1.0077922e+00  -3.0974418e+00  -1.4235237e+00  -1.4894049e+00   1.3653157e+00   7.1101518e-01  -9.0821134e-01  -9.5301238e-01   1.1093950e+00   2.6595543e+00  -5.9649180e-01  -1.3815774e+00   4.7412568e-01  -1.7527988e+00  -3.3600042e-01   1.5033146e-01  -3.8734107e+00   6.4470223e-01  -6.1430792e-01  -2.0878757e-01  -1.3919854e+00   2.8281088e-02   1.8648736e+00   3.7663593e+00   3.6823072e+00  -1.9535189e+00   3.6867947e+00   3.0273876e+00   4.2703116e+00   6.2125232e-01   6.5491402e+00   5.1211910e+00   3.9029424e+00   2.9294214e+00  -1.4827491e+00   2.1209528e+00  -5.1538172e-01   2.0409845e-01  -1.6969296e-01   2.8454740e+00  -8.6659729e-02  -1.1426377e+00
  -3.8810832e-01   9.8198128e-01  -1.4655700e+00  -1.1395597e+00  -2.3883544e+00  -1.3957452e+00  -2.9000788e+00  -1.8026917e+00  -4.0426425e+00  -6.1507747e-01  -6.4028365e-01  -1.2973159e+00  -3.4084586e+00  -3.9906595e+00  -1.3199277e+00   3.5193398e-01   1.2067738e+00   1.3466900e+00  -4.2075356e-01   7.7879287e-01   2.2777640e+00   4.4170697e+00   2.2076542e+00   2.6676327e+00  -1.7920548e+00   1.5370287e+00  -1.1779811e+00  -3.3810288e-02   1.0775295e+00  -9.4203758e-01   2.6683213e+00   2.2009169e+00   1.0777319e+00  -1.2941073e-01   4.5506749e+00   3.9923067e+00   4.5247809e-01  -2.1131171e+00   1.2101607e+00  -1.7202523e+00   3.9136804e+00   5.4573585e-01   4.9426927e+00   1.4151109e+00   1.5234035e+00   4.0618123e-01   5.4129256e+00   1.0886724e+00  -1.1489683e+00  -3.1070479e+00  -8.2020258e-01  -1.3872779e+00   2.0458581e+00   7.4397892e-02  -4.2747587e-02  -1.4469712e+00   8.5277970e-01   2.2135204e+00  -7.5957863e-03  -1.4930260e+00   4.5916320e-01  -1.4874769e+00  -5.1325743e-01   5.8004049e-01  -3.5246263e+00  -1.4482011e-01  -9.2442990e-01  -4.4936655e-01  -1.4739342e+00   2.1396750e-01   2.0878200e+00   3.1544024e+00   3.2659793e+00  -1.1347233e+00   3.7893972e+00   2.5853091e+00   4.1751631e+00   8.9450617e-01   6.5783214e+00   5.3690941e+00   4.1087585e+00   3.3108027e+00  -1.2938077e+00   1.8138039e+00   9.4048047e-02   1.7224864e-01  -4.1594861e-01   1.4002267e+00  -7.9629122e-01  -1.1393745e+00
  -5.9250717e-01   1.0484457e+00  -1.3853205e+00  -1.0599783e+00  -2.3362057e+00  -1.5183171e+00  -2.9280918e+00  -1.9168417e+00  -3.4994901e+00  -6.3305098e-01  -4.9169354e-01  -1.2202434e+00  -3.3788676e+00  -3.9236045e+00  -1.2292707e+00   2.3066560e-01   7.6193068e-01   1.1313480e+00  -8.5511780e-01   9.0289369e-01   2.1131874e+00   3.5837790e+00   2.1113139e+00   2.6612507e+00  -1.6715355e+00   1.3864174e+00  -1.4205477e+00  -6.6845845e-01   1.0001899e+00  -1.0628205e+00   2.8487509e+00   1.9910970e+00   8.1606981e-01  -3.6979581e-01   3.2853505e+00   3.6637010e+00   1.7405004e-01  -1.7212093e+00   1.0224164e+00  -1.4122488e+00   2.8116640e+00   1.8977063e-01   7.3777443e+00   2.9200842e+00   2.8892256e+00   1.2344072e+00   7.5727679e+00   2.2433307e+00  -2.9815256e-01  -2.5664726e+00  -1.3567947e-01  -1.2592896e+00   2.9132939e+00   6.7920965e-01   2.0203437e-01  -1.1637896e+00   6.4263054e-01   2.2608698e+00  -3.4920095e-01  -1.6119303e+00   4.6875256e-01  -8.4193895e-01  -9.2365011e-01   5.9001326e-01  -3.2770418e+00  -3.3966094e-01  -1.7078581e+00  -9.4928904e-01  -1.3869232e+00   3.5100051e-01   2.1703332e+00   2.1620511e+00   3.0735312e+00  -1.3529417e+00   3.8136873e+00   2.1108347e+00   3.8362212e+00   6.3552209e-01   5.9335962e+00   5.0973699e+00   3.4680338e+00   3.2929812e+00  -6.3346469e-01   1.2296791e+00  -1.8871696e-01   6.4755125e-01  -9.0116334e-01   1.0852144e+00  -7.6384623e-01  -1.1261070e+00
  -1.0618247e+00   5.5806385e-01  -1.2198657e+00  -6.3320514e-01  -1.6825220e+00  -1.3616672e+00  -2.9920784e+00  -1.7802728e+00  -2.8672178e+00  -2.2775054e-01  -6.1163136e-01  -7.0157534e-01  -3.0462015e+00  -3.2719596e+00  -1.1352209e+00   6.8096807e-01   2.7307675e-01   7.4982119e-01  -1.1770688e+00   1.0243626e+00   1.3844127e+00   3.2715599e+00   2.0008140e+00   2.8827309e+00  -1.8495791e+00   1.4328411e+00  -1.5889246e+00  -7.7695926e-01   5.6983517e-01  -1.4603199e+00   2.2879182e+00   1.7223002e+00   1.4559055e-01  -6.4305190e-01   1.7146306e+00   2.6641818e+00   4.8892252e-01  -1.1555900e+00   3.2687305e-01  -1.3888708e+00   1.9579833e+00  -4.1254247e-01   7.4156518e+00   2.6030261e+00   3.2925111e+00   9.6297345e-01   7.7072517e+00   1.4479730e+00   7.2237432e-01  -2.3255829e+00   2.1770619e-01  -1.1145941e+00   3.4535306e+00   1.4415008e+00  -7.3272164e-02  -9.9015436e-01   7.3962965e-05   1.8297772e+00  -5.6052627e-01  -2.1152813e+00  -4.4623671e-02  -6.3337783e-01  -1.3067328e+00   6.7411792e-02  -2.8081506e+00  -1.7827280e-01  -1.6099117e+00  -1.6110390e+00  -8.3460231e-01   8.3415600e-01   1.8914961e+00   2.2232652e+00   2.6728595e+00  -2.0087263e+00   3.6082336e+00   1.5024141e+00   3.8648094e+00   6.0969506e-02   4.4506906e+00   3.4173996e+00   2.0062791e+00   2.1724402e+00  -1.0805875e+00   5.8969715e-01  -6.5971142e-01   8.6368737e-01  -5.1480565e-01   1.1438605e+00  -5.0204569e-01  -5.0392674e-01
  -5.5471034e-01   1.4070791e+00  -9.2266212e-01  -5.0374835e-01  -1.9719951e+00  -1.8501377e+00  -2.5995911e+00  -1.8411374e+00  -2.5345600e+00  -1.0981058e+00  -6.7709821e-02  -1.0431974e-01  -2.6608258e+00  -2.7513925e+00  -4.8725093e-01   5.6346976e-01   5.4627491e-01   1.4874105e+00  -6.0698753e-01   1.4444875e+00   1.0238908e+00   2.5345437e+00   2.1621278e+00   2.5708639e+00  -1.8372619e+00   1.0753470e+00  -1.8525583e+00  -1.1260221e+00   7.1844471e-01  -1.0252473e+00   2.5257353e+00   1.9000542e+00   8.9411362e-01  -8.8112982e-01   2.3473041e+00   1.9992441e+00   6.3508671e-01  -2.1690502e+00   1.3228401e+00  -1.1055866e+00   1.2312136e+00   1.7269642e-01   8.1912568e+00   2.8397569e+00   2.6066173e+00   3.8123701e-01   8.7277100e+00   1.8703269e+00  -9.5298414e-01  -2.4701321e+00  -1.7462379e-01  -1.4172492e+00   3.2016190e+00   6.5982043e-01   1.7927377e-01  -1.4912613e+00   6.6213192e-01   2.2143870e+00  -1.0034941e+00  -2.4817496e+00   6.2154242e-02   7.4258690e-02  -1.4325878e+00   6.8412898e-01  -2.7236671e+00   2.5328729e-01  -2.6028170e+00  -2.1749712e+00  -4.4859128e-01   4.0076207e-01   2.5983594e+00   1.5461618e+00   3.0278012e+00  -2.0871380e+00   4.5972040e+00   2.2214009e+00   3.3308568e+00  -1.5848500e+00   5.8077473e+00   4.4844204e+00   2.6858094e+00   4.0477855e+00   2.4551245e-02   9.3495544e-01  -1.2350714e-01   1.7041267e+00  -5.5241365e-01   1.0375454e+00  -4.7396158e-01  -6.7073420e-01
  -3.6815670e-01   8.3520328e-01  -8.3395652e-01  -5.6171987e-01  -1.4548101e+00  -1.7390049e+00  -2.1846671e+00  -1.5761421e+00  -1.6420354e+00  -7.7905230e-01   1.0576023e-01  -5.8216527e-01  -2.3258492e+00  -2.3158739e+00  -3.8887239e-01   1.4390951e-01   6.3160599e-01   8.8228048e-01  -6.4877185e-01   1.5877857e+00   4.6654273e-01   1.1675575e+00   1.6382763e+00   2.1074001e+00  -2.1373169e+00   3.1330568e-01  -2.3116969e+00  -1.6402076e+00   4.0746821e-01  -8.4344786e-01   2.6981397e+00   1.1376808e+00   8.2669794e-01  -8.2188458e-01   8.1475908e-01   8.5341410e-01   3.0055099e-01  -2.2563278e+00   7.3471769e-01  -1.2122080e+00   1.4065287e-01   4.0660405e-01   8.8424094e+00   2.7611587e+00   3.4931444e+00   5.8971941e-01   9.7563102e+00   1.9415055e+00   9.2084969e-01  -1.7445671e+00   1.1238957e+00  -1.0602624e+00   3.5764844e+00   2.6322409e-01   5.7208048e-01  -1.5502889e+00   5.8565790e-01   1.9332157e+00   2.5207087e-02  -2.2567210e+00   8.4955347e-01   6.0732459e-01  -1.2240056e+00   8.3383573e-01  -1.4629709e+00   2.2333907e-01  -2.1990509e+00  -2.2048802e+00  -2.1286907e-01   6.7145757e-01   2.0925881e+00  -8.2402098e-02   2.2485183e+00  -2.4538324e+00   3.3901587e+00   5.8589364e-01   2.1790842e+00  -1.8235966e+00   5.3685544e+00   3.3146504e+00   2.5170495e+00   3.6200895e+00   2.4524326e-02   2.7858989e-01   7.9294214e-02   1.9999942e+00  -5.8229452e-01   5.3750823e-01  -8.0805138e-01  -8.1555757e-01
  -2.6582009e-01   2.7944036e-01  -3.0824259e-01  -2.1161407e-01  -1.0991395e+00  -2.1003742e+00  -1.5323837e+00  -1.1295260e+00  -1.4226241e+00  -6.0099734e-01   7.4923838e-01  -7.3429237e-01  -1.6757184e+00  -1.7052391e+00  -4.0870324e-01   3.8741280e-01   8.8078456e-01   9.9934147e-01  -1.6283132e-01   2.2976785e+00  -1.1665549e-01  -8.5213536e-02   1.5741599e+00   1.9398266e+00  -1.5717641e+00  -4.2178921e-01  -2.2793120e+00  -2.4158139e+00   2.4216873e-02   3.5784624e-02   2.8058308e+00   6.1296197e-01   1.0492082e+00  -4.9994927e-01  -1.5823346e-01  -1.5982597e-01   2.0933365e-01  -2.1064934e+00   8.1590232e-01  -9.1539207e-01  -1.2935326e+00   1.6675140e+00   7.8875476e+00   1.6143223e+00   2.5474280e+00  -9.4982006e-02   9.1135403e+00   1.0689486e+00   1.0864727e+00  -1.6129512e+00   1.8232243e+00  -9.9672491e-01   3.9908004e+00  -2.5282903e-01   1.0676012e+00  -1.9295824e+00   5.0241311e-01   1.2518201e+00   4.1289425e-01  -2.3241792e+00   7.4385168e-01   6.3449017e-01  -1.2210471e+00   8.6016897e-01  -8.3038375e-01  -3.3610861e-02  -2.3807037e+00  -2.3312784e+00   3.7129714e-02   8.1285982e-01   1.7168227e+00  -9.9851356e-01   1.5254424e+00  -1.8318054e+00   2.6354318e+00  -3.9837234e-01   1.5236252e+00  -1.7953205e+00   4.9306429e+00   3.3769691e+00   2.4741239e+00   3.6981157e+00   8.0980136e-02   6.4188668e-02   5.6338704e-01   1.9498948e+00  -4.6791043e-01  -3.9304896e-01  -1.2428308e+00  -7.2646388e-01
  -2.3249283e-01   7.5719216e-01  -1.3974970e-02   1.4969115e-01  -1.0158269e+00  -2.1531506e+00  -1.2126489e+00  -9.3647922e-01  -5.3842364e-01  -7.5942972e-01   1.3440229e+00   3.2501164e-01  -9.1680550e-01  -8.7058427e-01   2.3338489e-01   5.6680270e-01   9.4520514e-01   1.3330895e+00  -2.0351866e-01   2.4219409e+00  -8.1793908e-01  -5.5693803e-01   1.6168629e+00   1.7443611e+00  -1.7608797e+00  -3.7575798e-01  -2.5838977e+00  -2.4248630e+00   1.4425286e-01   3.7739379e-01   2.4536216e+00   5.2126045e-01   9.2179908e-01  -6.9766140e-01  -4.3305898e-01  -1.1090069e+00   1.8177700e-01  -1.8341672e+00   5.7607203e-01  -4.9320567e-01  -1.8606513e+00   1.6240743e+00   8.6232935e+00   1.8845195e+00   3.0113117e+00  -1.9185658e-01   9.7078009e+00   1.1081529e+00   9.9235462e-01  -1.3247233e+00   1.6995202e+00  -1.0769861e+00   4.0305917e+00   2.1535830e-01   7.8657201e-01  -1.9218314e+00   6.8368767e-01   1.2372067e+00  -3.1045727e-01  -2.8446178e+00   4.7422718e-01   1.4626973e+00  -1.4308525e+00   1.1227217e+00  -6.2154119e-01   4.5616957e-01  -3.4590159e+00  -3.1088426e+00   4.1908338e-01   7.0540516e-01   1.8114823e+00  -1.3738280e+00   1.5248062e+00  -2.1728009e+00   2.7297502e+00  -3.2682489e-01   6.3404770e-01  -3.0511687e+00   5.1140985e+00   3.4207821e+00   2.1032148e+00   4.2434549e+00   8.9910923e-01  -7.6152764e-02   5.5410818e-01   2.7052342e+00  -6.4826083e-01  -4.9702258e-01  -8.3937532e-01  -3.6865212e-01
  -4.9656651e-01   1.0141098e+00   1.1440388e-01   6.1214188e-01  -8.4372356e-01  -1.9331668e+00  -1.2791805e+00  -6.9227689e-01  -1.7765891e-01  -8.1999673e-01   1.1064733e+00   1.1038661e+00  -9.5399916e-01  -3.7835252e-01   2.9338468e-01   5.0857692e-01   4.6416185e-01   1.5501457e+00  -3.2896162e-01   2.3239498e+00  -1.8742217e+00  -8.3381969e-01   1.3735584e+00   1.7083796e+00  -2.0792518e+00  -3.8733441e-02  -2.9942284e+00  -2.0608199e+00  -9.6217238e-02   2.2582256e-01   1.5104900e+00   2.1382584e-01   5.7987521e-01  -9.0232682e-01  -4.7181404e-01  -1.5862204e+00   1.8859499e-01  -1.3459073e+00   1.8146988e-01  -3.0836005e-02  -2.3724905e+00   2.8492468e-01   8.7340489e+00   2.1258468e+00   2.9719090e+00  -1.6723661e-01   9.7110069e+00   1.1447234e+00   8.9645959e-01  -5.9432108e-01   1.9365198e+00  -7.1770654e-01   3.9691839e+00   6.9494988e-01   4.2733610e-01  -1.4890480e+00   5.8532126e-01   1.3163687e+00  -1.0897582e+00  -2.6326896e+00   2.2329340e-01   1.7130363e+00  -1.6097339e+00   1.0056707e+00  -2.1753877e-01   1.0814830e+00  -3.6743837e+00  -3.3626659e+00   5.5160409e-01   5.1468636e-01   1.1781601e+00  -1.1516351e+00   1.4471640e+00  -2.6862693e+00   2.6244713e+00   1.7701598e-01   3.1412456e-02  -3.9439996e+00   4.3089470e+00   2.9693098e+00   1.3187978e+00   4.0080746e+00   8.0473817e-01   3.7313471e-02   5.7942121e-01   3.1083670e+00  -2.6391200e-01   1.2548191e-01  -3.7382383e-01  -4.5872149e-02
  -1.6422296e-01   1.4436170e+00   6.3305802e-01   7.2469811e-01  -9.6019311e-01  -2.2128595e+00  -4.2549707e-01  -3.9138144e-01   4.8906870e-01  -1.1895383e+00   2.0512291e+00   1.7974825e+00   2.2248244e-01   3.6243615e-01   1.0243368e+00   5.6604480e-01   1.0406705e+00   1.9396084e+00   4.5847097e-01   2.6156609e+00  -2.0429684e+00  -1.1141295e+00   1.4819146e+00   1.4546042e+00  -2.1357978e+00  -2.3895866e-01  -3.2781525e+00  -2.2563785e+00   4.8705722e-01   1.0694767e+00   1.5802912e+00   4.4348649e-01   1.0695219e+00  -7.9846532e-01  -5.6939468e-01  -2.8868366e+00  -1.7196833e-02  -1.6712674e+00   1.9671079e-01   2.0261062e-01  -2.3251122e+00   1.2091579e+00   7.8036421e+00   1.2311949e+00   2.3494642e+00  -1.0034877e+00   8.9532946e+00   3.0292234e-01   2.0577925e-01  -7.5207851e-01   1.3009278e+00  -8.2272717e-01   3.0645989e+00   3.7452810e-01   1.3070707e-02  -1.9484378e+00   8.2941873e-01   1.1077813e+00  -1.2913479e+00  -3.1909104e+00  -2.1763162e-01   2.3695814e+00  -1.6487022e+00   1.4742489e+00  -4.1438874e-01   1.4492562e+00  -4.3475486e+00  -3.9427685e+00   1.3107451e+00   5.1871944e-01   1.2908597e+00  -1.4955974e+00   1.5978670e+00  -2.4420623e+00   2.8261361e+00   1.8001001e-01  -8.2266338e-01  -4.8970907e+00   5.1100084e+00   3.5824516e+00   1.7121408e+00   5.1867701e+00   1.7634102e+00   1.7942961e-01   6.1787203e-01   3.4326119e+00  -5.1966185e-01  -6.1825651e-01  -2.9369133e-01   2.5206499e-01
  -4.6869453e-03   1.3548851e+00   7.0821473e-01   7.1568663e-01  -9.3398822e-01  -1.8621573e+00   7.0592768e-03  -1.0337966e-01   9.8006483e-01  -1.1978684e+00   2.1929881e+00   1.5248606e+00   3.4275896e-01   4.7032100e-01   9.8428710e-01  -1.6381965e-01   1.0313057e+00   1.6358644e+00   5.2136123e-01   2.2306837e+00  -2.8152684e+00  -2.0142136e+00   8.8191038e-01   9.4540221e-01  -2.3956247e+00  -3.2370619e-01  -3.5898930e+00  -1.8975723e+00   6.1229938e-01   1.1824209e+00   1.0259845e+00  -1.0301308e-01   1.1652764e+00  -7.1539276e-01  -2.5517955e-01  -2.9970047e+00  -4.6672392e-01  -1.3757770e+00  -2.6419936e-01   5.0884478e-01  -2.7167653e+00   3.7525412e-01   8.6040650e+00   1.8326916e+00   3.4372840e+00  -4.1822046e-01   9.8532501e+00   9.7360426e-01   1.2749417e+00   4.2056875e-02   1.7642668e+00  -4.1585829e-01   2.5620108e+00   4.0697014e-01  -9.0588949e-02  -1.5158113e+00   9.1603433e-01   1.0652650e+00  -9.6836563e-01  -2.7404831e+00   1.6975433e-01   2.5742627e+00  -1.4729604e+00   1.5191700e+00  -9.1228174e-02   1.6170289e+00  -3.8605140e+00  -3.7329851e+00   1.6662727e+00   4.3039058e-01   6.0618674e-01  -2.4720810e+00   1.0672437e+00  -2.9369755e+00   1.6575477e+00  -6.5558086e-01  -1.7565942e+00  -5.3501154e+00   4.5670467e+00   3.0939926e+00   1.6167614e+00   5.1059427e+00   2.0568959e+00   5.5634386e-02   7.3507644e-01   3.4982279e+00  -5.9172845e-01  -7.2317985e-01  -3.7142747e-01   3.2394094e-02
   1.0755282e-01   1.3806726e+00   8.2340065e-01   6.5621061e-01  -8.8656832e-01  -1.7360613e+00   4.2351784e-01   1.5986076e-01   1.2021970e+00  -1.3584551e+00   2.2117606e+00   1.6168009e+00   4.9909837e-01   8.1521761e-01   9.6224616e-01  -6.2595598e-01   8.5049032e-01   1.4934858e+00   7.7312830e-01   1.9239726e+00  -3.3410285e+00  -2.3433225e+00   4.8221196e-01   4.1976503e-01  -2.4945672e+00  -4.4372362e-01  -3.6732606e+00  -1.7474914e+00   4.8468709e-01   1.2192122e+00   5.3142427e-01  -3.0506490e-01   1.2995642e+00  -8.7565561e-01   2.5951255e-02  -3.2481450e+00  -4.2275005e-01  -1.5753831e+00  -3.1283489e-01   6.6842494e-01  -3.0601894e+00  -3.5174820e-01   7.8937440e+00   1.6328290e+00   3.0603496e+00  -4.5841392e-01   9.4485433e+00   1.2158771e+00   8.7786391e-01   6.5225464e-01   1.7810624e+00   1.8490962e-01   2.1129169e+00   5.1662640e-01  -1.9940689e-01  -1.0710776e+00   7.8955174e-01   7.8709448e-01  -9.1681509e-01  -2.3090318e+00   4.0165371e-01   2.8622212e+00  -1.3987108e+00   1.8141186e+00   4.8009670e-01   1.6399950e+00  -3.3227694e+00  -3.6121900e+00   1.6312247e+00  -9.6648484e-02   1.6298738e-01  -2.7137338e+00   8.5503069e-01  -3.1645545e+00   1.3459724e+00  -3.7417118e-01  -1.9350266e+00  -5.7458126e+00   3.7603614e+00   2.5221076e+00   1.2812985e+00   4.8078744e+00   2.2575406e+00  -6.3947599e-02   9.5404160e-01   3.3105424e+00  -5.3226812e-01  -8.1275848e-01  -1.6676122e-01   5.0865838e-02
  -1.6542434e-01   9.9783680e-01   1.0121303e+00   9.8250303e-01  -7.9668569e-01  -1.2451064e+00   6.4072419e-01   6.0731933e-01   1.1447384e+00  -1.1179521e+00   2.0529428e+00   1.6553308e+00   5.5067253e-01   9.7461691e-01   4.5171433e-01  -7.9741875e-01   2.3288919e-01   1.3287691e+00   5.2073109e-01   1.5699339e+00  -3.8393822e+00  -2.7978133e+00  -1.1313862e-01   1.8670543e-01  -2.3440059e+00  -3.1414907e-01  -3.4029649e+00  -1.1727977e+00   3.6425767e-01   1.1523415e+00  -7.7982605e-01  -1.2422137e+00   6.8162938e-01  -5.9215309e-01   6.0512781e-01  -2.4532185e+00  -4.7066736e-01  -2.1454068e-01  -8.1456544e-01   1.1273108e+00  -3.0848363e+00  -1.5261737e+00   7.0321779e+00   1.4977272e+00   3.0660026e+00   1.7231595e-02   8.5552692e+00   1.2238602e+00   1.1286883e+00   1.5510269e+00   2.1277965e+00   8.9467267e-01   2.0164337e+00   1.1360492e+00  -6.7536075e-01  -3.2547522e-01   3.2593669e-01   3.6003043e-01  -1.0590108e+00  -1.2219852e+00   3.2835274e-01   2.7643429e+00  -1.2887094e+00   1.4234598e+00   1.0298655e+00   1.4401851e+00  -2.7049483e+00  -2.9645777e+00   1.4286817e+00  -3.3853483e-01  -8.2541756e-01  -2.8555682e+00   3.2188553e-01  -2.8939939e+00   1.4511242e-01  -1.0240365e+00  -2.1001428e+00  -4.9721138e+00   1.4499618e+00   1.5821192e+00   1.3483675e-01   3.7371572e+00   1.9196741e+00  -2.8574877e-02   1.1244536e+00   2.9993020e+00  -2.6448248e-01  -5.9999753e-01   2.3799311e-01   4.3703609e-01
   3.4867156e-02   1.7135773e+00   1.4269594e+00   1.0416723e+00  -9.6312096e-01  -1.3382385e+00   1.3112552e+00   9.2375991e-01   1.7060941e+00  -1.1516271e+00   2.8978277e+00   2.6877971e+00   1.6783218e+00   1.5263088e+00   1.2352086e+00  -5.0803090e-01   9.2799540e-01   1.7902539e+00   1.1715846e+00   1.4098126e+00  -4.0653417e+00  -1.9364641e+00   3.3712499e-01   2.6686915e-01  -2.4523410e+00  -5.5079602e-02  -3.9528773e+00  -1.1259221e+00   1.0308592e+00   1.7388660e+00  -7.4132633e-01  -4.7777218e-01   7.6914268e-01  -7.8532136e-01  -1.9966215e-01  -4.2708124e+00  -7.8776644e-01  -3.5166912e-01  -1.2408308e+00   1.3014974e+00  -2.5190650e+00  -1.0306057e+00   6.5869980e+00   9.8499214e-01   2.8775091e+00  -6.0950066e-01   7.2335415e+00   8.3093575e-02   9.7723533e-01   1.2105052e+00   1.3388493e+00   7.8992085e-01   1.1577351e+00   1.4346430e+00  -1.2010351e+00  -5.8992768e-01   5.8441988e-01   4.0181924e-01  -1.6434978e+00  -2.1060388e+00  -3.9343266e-01   3.3369348e+00  -1.2319981e+00   1.9551827e+00   3.9064649e-01   2.1855363e+00  -3.8365828e+00  -3.9055048e+00   2.0843236e+00  -4.3500322e-01  -1.2245561e+00  -2.0300144e+00   5.7891359e-01  -3.0398140e+00   4.9364541e-01  -3.0154969e-01  -3.1713033e+00  -6.1162311e+00   2.8312292e+00   2.6847197e+00   7.3802627e-01   4.7820438e+00   2.5706147e+00   2.2235537e-01   8.4984677e-01   3.2768531e+00  -6.9023762e-01  -1.0294806e+00   5.1019221e-01   8.7402879e-01
   3.0595108e-02   1.6985759e+00   1.4821080e+00   1.0427734e+00  -8.2221714e-01  -7.7635940e-01   1.5844615e+00   1.2529691e+00   1.9127545e+00  -9.7793609e-01   2.6169110e+00   2.9775365e+00   1.9074034e+00   1.9043009e+00   1.1058258e+00  -7.6532541e-01   5.6577627e-01   1.4656860e+00   1.1656578e+00   7.5960120e-01  -4.3633172e+00  -1.8974442e+00  -1.3760751e-01  -1.0856400e-01  -2.6271745e+00  -2.9359409e-02  -3.9108279e+00  -5.4954297e-01   1.0236392e+00   1.3691940e+00  -1.6103832e+00  -8.7355448e-01   2.4076538e-01  -1.0280420e+00  -3.2087219e-01  -4.2685459e+00  -5.8774860e-01   1.1954839e-01  -1.7289799e+00   1.3007416e+00  -2.2078825e+00  -2.2593826e+00   5.8890686e+00   8.6263256e-01   2.7869065e+00  -4.2869200e-01   6.2195221e+00  -9.2986111e-02   1.1916652e+00   1.8786148e+00   1.4902338e+00   1.5483382e+00   8.5502658e-01   1.9689495e+00  -1.6277869e+00   9.7819366e-02   2.7542456e-01   1.9457432e-01  -1.6070043e+00  -1.3352726e+00  -1.5048464e-01   3.6277113e+00  -9.6822768e-01   1.9728521e+00   1.0917416e+00   2.2310862e+00  -3.3239839e+00  -3.6266150e+00   1.9940394e+00  -8.6883789e-01  -2.0806792e+00  -1.9827395e+00   3.0923167e-01  -3.2235478e+00  -1.5989363e-01  -4.0262045e-01  -3.4139689e+00  -6.0047745e+00   1.3939681e+00   1.6659097e+00  -5.6003406e-02   3.8420928e+00   2.3624134e+00   6.0732664e-02   7.2542367e-01   2.9670870e+00  -6.3265005e-01  -7.2421462e-01   1.1239779e+00   1.2255665e+00
   1.6180929e-01   1.2054489e+00   1.6594431e+00   7.6322652e-01  -7.1124151e-01  -4.4847749e-01   2.1180926e+00   1.6179777e+00   1.9420749e+00  -5.4306711e-01   2.6605539e+00   2.4160263e+00   2.2856104e+00   1.9863429e+00   7.8367388e-01  -1.0394626e+00   3.9628346e-01   7.9865801e-01   1.4375222e+00   4.0035291e-01  -4.1529858e+00  -2.0519338e+00  -5.0422594e-01  -5.3229301e-01  -2.3151714e+00  -4.2706957e-01  -3.6181307e+00  -5.6097991e-01   9.2193842e-01   1.4300027e+00  -1.7478235e+00  -1.2034713e+00  -2.2741643e-02  -8.0935084e-01  -9.7191682e-01  -4.2174305e+00  -8.7523608e-01   5.6832605e-01  -2.2584170e+00   1.1972563e+00  -2.3568800e+00  -2.4376780e+00   4.2672534e+00   2.3269409e-01   2.2260871e+00  -4.2536311e-01   4.2806300e+00  -6.5041643e-01   1.5470443e+00   2.3783435e+00   1.6743797e+00   2.3122548e+00   3.7292896e-01   1.9050541e+00  -1.9040352e+00   4.0794625e-01  -1.7825166e-01  -3.9471349e-01  -9.0001074e-01  -3.7847048e-01   2.2583251e-01   3.8652694e+00  -6.2037628e-01   2.0440874e+00   1.9464683e+00   1.7858462e+00  -2.4155488e+00  -2.9580882e+00   1.9249055e+00  -1.0182874e+00  -2.7653228e+00  -2.2818031e+00  -3.8930995e-01  -2.6946562e+00  -1.2763724e+00  -1.1922508e+00  -3.5469742e+00  -4.6115420e+00  -1.5534962e-01   8.5490782e-01  -4.6153988e-01   2.7429621e+00   2.0907472e+00  -5.1104219e-01   6.6616787e-01   2.0890392e+00  -1.0245797e+00  -1.4475423e+00   1.1933043e+00   1.3723167e+00
   8.1399376e-01   1.5982583e+00   2.1023568e+00   7.1808573e-01  -1.1051652e+00  -6.7685567e-01   3.1309041e+00   1.9315374e+00   1.9166074e+00  -9.4536811e-01   3.7878635e+00   2.8739720e+00   3.3656954e+00   2.3989232e+00   1.4007798e+00  -8.7394125e-01   1.5047592e+00   1.4104068e+00   2.2854100e+00   1.8185395e-01  -3.9756119e+00  -1.5839167e+00  -8.7541779e-03  -7.3091009e-01  -1.8607363e+00  -6.5147528e-01  -3.7779501e+00  -5.5767911e-01   1.7520227e+00   2.0283351e+00  -1.5086346e+00  -9.3033035e-01   3.6217289e-01  -1.0530555e+00  -6.3937310e-01  -5.2699412e+00  -3.0430083e-01  -2.5598241e-02  -1.5372691e+00   1.0862372e+00  -1.5379174e+00  -1.3178960e+00   3.4925233e+00  -8.5585115e-01   1.3480817e+00  -1.4358532e+00   2.5693902e+00  -2.1845484e+00   7.6667419e-01   1.1601088e+00   6.6727143e-01   1.6897563e+00  -2.5150564e-01   1.3999602e+00  -1.8062531e+00  -3.5160621e-01   3.9559440e-01  -5.3558459e-01  -7.1979331e-01  -1.1879629e+00  -2.9209725e-01   4.0226557e+00  -2.3849281e-01   2.6441096e+00   1.2463056e+00   2.0536639e+00  -3.0664930e+00  -3.4791454e+00   2.3289793e+00  -1.4938084e+00  -2.8881310e+00  -1.8741575e+00   6.0037018e-02  -2.4850247e+00  -8.5448208e-01  -8.4746733e-01  -3.7023924e+00  -5.4700929e+00   1.6212378e+00   2.3724022e+00   7.7932120e-01   4.1722110e+00   2.8993107e+00   1.3886456e-01   9.1015843e-01   2.1852245e+00  -1.1154865e+00  -1.6373458e+00   1.1629867e+00   1.4727778e+00
   1.0805473e+00   1.5993066e+00   2.3321923e+00   5.6704718e-01  -1.2930048e+00  -5.7412826e-01   3.6312087e+00   2.2175593e+00   1.5901256e+00  -9.0595136e-01   3.9532163e+00   2.7073846e+00   3.7659622e+00   2.4296266e+00   1.2213285e+00  -1.0514398e+00   1.7315010e+00   1.3402161e+00   2.8569499e+00  -1.2428971e-01  -3.7436291e+00  -1.4404751e+00  -7.7075061e-03  -8.3342270e-01  -1.4888585e+00  -9.0848066e-01  -3.6587263e+00  -4.5965870e-01   1.9918186e+00   2.1365205e+00  -1.6093787e+00  -9.1999099e-01   3.0673943e-01  -1.1696719e+00  -7.8536331e-01  -5.4020837e+00  -1.8446316e-01  -1.5818248e-01  -1.3811295e+00   8.5956897e-01  -1.3280379e+00  -1.5652385e+00   2.2825826e+00  -1.5796920e+00   2.8380693e-01  -1.9502212e+00   5.8465022e-01  -3.1818118e+00   4.3842874e-01   9.6335780e-01   4.3280193e-01   2.0672526e+00  -8.4805467e-01   1.0768196e+00  -1.8657614e+00  -4.4485831e-01   3.1617279e-01  -7.6439206e-01  -3.0664795e-01  -7.2110800e-01  -1.7751858e-01   3.9999028e+00   9.5943379e-02   2.7689797e+00   1.4927049e+00   2.0368219e+00  -2.7028591e+00  -3.2159238e+00   2.4601393e+00  -1.7414549e+00  -3.4673388e+00  -1.7300179e+00  -1.2374752e-01  -2.2387199e+00  -1.2085023e+00  -1.0077864e+00  -3.6877398e+00  -5.0417669e+00   1.1195035e+00   2.5449234e+00   9.8642853e-01   3.9708178e+00   2.6336844e+00   2.9618211e-01   8.1848708e-01   1.4490131e+00  -1.1231031e+00  -1.8854334e+00   1.1860151e+00   1.5469309e+00
   7.8147459e-01   1.1328736e+00   2.1626364e+00   4.7647749e-01  -1.0847410e+00   1.0556286e-01   3.4820585e+00   2.3716715e+00   1.3596307e+00  -2.7053473e-01   3.2715502e+00   2.2746160e+00   3.3688061e+00   2.2257192e+00   5.1127176e-01  -1.2142802e+00   8.1206459e-01   5.1373069e-01   2.2632644e+00  -9.9049840e-01  -3.7538062e+00  -1.2289745e+00  -5.3012745e-01  -1.0272172e+00  -1.2235090e+00  -7.7165506e-01  -3.2004026e+00   1.6472736e-02   1.5529963e+00   1.3029778e+00  -2.5087078e+00  -1.5065514e+00  -7.4568163e-01  -1.4322906e+00  -1.2913095e+00  -4.7020121e+00  -1.1478367e-01   7.6088047e-01  -1.9406312e+00   7.7281458e-01  -1.6281224e+00  -3.3477561e+00   2.1852221e+00  -1.0131422e+00   6.9044357e-01  -1.1058465e+00  -1.2521714e-01  -2.8506530e+00   1.3173016e+00   1.7648288e+00   9.7294870e-01   2.8486762e+00  -5.7001768e-01   1.8284383e+00  -1.9715455e+00   4.8856749e-01  -4.0124486e-01  -1.0347085e+00  -1.5833804e-01   4.6680282e-01   1.7212389e-01   3.8761935e+00   2.0395544e-01   2.4139199e+00   2.1955726e+00   1.5285859e+00  -1.8368413e+00  -2.6402595e+00   1.9604539e+00  -2.0888998e+00  -4.3221977e+00  -1.3573116e+00  -7.7810828e-01  -2.3476616e+00  -2.1950866e+00  -1.2525605e+00  -3.1518875e+00  -3.7770750e+00  -1.4840936e+00   1.0105588e+00  -3.5269501e-01   2.0118368e+00   1.8042879e+00  -2.4958913e-01   5.2386370e-01   6.7679890e-01  -1.2794290e+00  -1.6732462e+00   1.5548321e+00   1.7458684e+00
   9.4518071e-01   9.0926515e-01   2.4181537e+00   7.0490262e-01  -1.2118097e+00   1.7089083e-01   3.8404278e+00   2.7644533e+00   9.3528785e-01   2.9464826e-02   3.5737066e+00   2.3911488e+00   3.7052584e+00   2.4728244e+00   3.9252360e-01  -8.5552388e-01   1.0352816e+00   7.4143240e-01   2.5228714e+00  -1.0687631e+00  -3.4447757e+00  -6.7650441e-01  -1.6699797e-01  -8.6041472e-01  -5.9390063e-01  -9.7047435e-01  -3.0167576e+00  -1.2390084e-01   1.6816014e+00   1.3985004e+00  -2.5753119e+00  -1.5002117e+00  -1.1448975e+00  -1.3782047e+00  -1.8490380e+00  -5.0075870e+00   1.2856153e-01   1.2385052e+00  -1.6945869e+00   8.6175194e-01  -1.1797748e+00  -3.1033808e+00   5.3863962e-01  -1.9226413e+00  -8.9654037e-01  -1.7668920e+00  -3.1398791e+00  -4.4059561e+00   5.6774859e-01   1.2430005e+00   6.3741847e-01   2.7887961e+00  -5.0748451e-01   1.4942788e+00  -1.9677619e+00   9.4581230e-02  -3.7256488e-01  -1.3133906e+00  -9.4901743e-02   8.2730800e-01  -3.6614454e-02   3.8994346e+00   5.5234779e-01   2.3846349e+00   2.5669362e+00   1.5882118e+00  -1.9618459e+00  -2.4306661e+00   1.6503812e+00  -2.3823314e+00  -4.8053479e+00  -5.4332772e-01  -8.0820173e-01  -1.4600774e+00  -2.2168660e+00  -1.3088037e+00  -2.9006413e+00  -2.7208144e+00  -1.7706075e+00   1.4429445e+00  -3.9465634e-04   1.7250003e+00   1.4182992e+00  -9.3079809e-02   6.1896402e-01   1.1898955e-01  -1.3909635e+00  -1.6084262e+00   1.6508079e+00   1.9552386e+00
   1.0847940e+00  -4.6346952e-01   2.2237967e+00   9.0788168e-01  -4.1129598e-01   8.9476888e-01   3.9630302e+00   3.3101323e+00   6.8038997e-01   1.0906091e+00   3.7035312e+00   1.7286609e+00   3.8629934e+00   2.9215433e+00  -3.1457194e-01  -7.5304503e-01   1.3086778e+00   2.3272229e-01   2.0632089e+00  -1.5703416e+00  -4.2030615e+00  -1.6262526e+00  -9.4044500e-01  -1.3646895e+00  -1.4899556e-01  -1.8129577e+00  -2.4808950e+00   3.0150409e-01   1.1531500e+00   1.1364444e+00  -3.6924213e+00  -3.1958847e+00  -2.2644499e+00  -1.5891681e+00  -2.7258458e+00  -5.0766571e+00   1.1769615e+00   2.0175976e+00  -1.7075780e+00   5.0160419e-01  -1.5956711e+00  -3.6023030e+00   2.7803408e-03  -2.9338313e+00  -9.0542942e-01  -1.6998190e+00  -4.4966049e+00  -5.7264863e+00   2.6659290e+00   1.1792645e+00   1.9903555e+00   3.1299503e+00   9.0045412e-01   1.6378181e+00  -1.0451032e+00   4.5542147e-01  -5.4037371e-01  -1.9254237e+00   1.5189806e+00   1.7442593e+00   9.3184288e-01   3.3600165e+00   1.2456473e+00   1.9510921e+00   3.9815843e+00   9.5450259e-01  -7.6167387e-01  -1.8970845e+00   1.2035388e+00  -2.5440777e+00  -6.1497243e+00  -9.6444279e-01  -1.9613415e+00  -1.7231496e+00  -4.3144815e+00  -3.3347283e+00  -2.7771002e+00  -2.3430970e+00  -3.6104759e+00  -3.0365496e-01  -5.5594830e-01  -3.0089731e-01   9.9585271e-03  -1.9076151e-01   1.0891133e+00  -5.9727521e-01  -6.2575271e-01  -1.0731673e+00   1.4334407e+00   2.0403722e+00
   1.2948956e+00  -1.4338859e-02   2.4398015e+00   7.8548883e-01  -9.7001857e-01   8.5943800e-01   4.3556832e+00   3.0325775e+00   5.2221317e-01   5.8944260e-01   3.2468635e+00   1.6846578e+00   3.6229634e+00   2.7345934e+00   2.1529735e-02  -5.5522165e-01   7.5985829e-01  -2.2218402e-01   2.1905722e+00  -2.2780109e+00  -3.3081011e+00  -3.4106390e-01  -4.5023396e-02  -1.2026454e+00   3.8388063e-01  -1.2493450e+00  -2.0713783e+00   3.8789189e-01   1.3027124e+00   3.1159615e-01  -2.9686674e+00  -2.1203057e+00  -2.0144365e+00  -2.1931402e+00  -2.3676210e+00  -4.7757111e+00   1.5407974e+00   1.4234475e+00  -1.2382320e+00   2.4252778e-01  -1.2672531e+00  -3.7895821e+00   7.1821128e-01  -1.8207364e+00  -5.4285748e-01  -1.4757843e+00  -3.8882191e+00  -4.8948879e+00   1.5021567e+00   6.3869113e-01   6.3665313e-01   2.2585535e+00   3.7343642e-02   1.4056871e+00  -1.2532436e+00   4.7724213e-02  -6.6206296e-01  -2.0033294e+00   5.2080206e-01   7.8097092e-01   1.2262455e-01   2.8643895e+00   1.0716887e+00   1.8806120e+00   2.4338012e+00   5.5799441e-01  -1.2262929e+00  -2.2383179e+00   1.3006363e+00  -3.1152707e+00  -5.0241074e+00  -1.7385216e-01  -1.4378528e+00  -1.6704641e+00  -2.9679783e+00  -2.1858063e+00  -1.1086583e+00  -1.5459404e+00  -3.3626604e+00  -6.7987370e-02  -7.1096478e-01  -1.2594622e-01   7.4575682e-01  -7.4490389e-01   4.9708820e-01  -8.2572854e-01  -1.4499338e+00  -1.2336649e+00   1.7059835e+00   1.7713083e+00
   1.5355107e+00   7.5969809e-01   2.3195927e+00   2.8169962e-01  -8.1110185e-01   7.4120803e-01   4.3799258e+00   2.7899875e+00   1.2549307e+00   7.4131747e-01   3.8046345e+00   2.5670585e+00   4.7366213e+00   3.3449044e+00   1.0172391e+00  -5.5258952e-04   1.1891805e+00  -3.8480877e-01   2.4209695e+00  -2.4005839e+00  -2.3616938e+00   9.4327043e-01   1.9560426e-01  -1.3711430e+00  -5.3364022e-03  -1.3255252e+00  -2.1575875e+00   2.8182714e-01   1.7925361e+00   2.9504530e-01  -2.5457403e+00  -1.5070867e+00  -2.4837656e+00  -2.7560477e+00  -3.8442217e+00  -6.6999074e+00   1.7102907e+00   1.8537334e-01  -1.3351601e+00  -7.1306153e-01  -6.9988112e-01  -3.4012754e+00  -8.1442922e-01  -3.0847694e+00  -1.4297454e+00  -2.6204079e+00  -5.8631958e+00  -6.6294898e+00   1.0184500e+00  -1.4256330e-01  -5.6004188e-01   2.0444693e+00  -8.7814896e-01   1.0677520e+00  -1.8319419e+00  -6.9818984e-01  -6.8808696e-01  -1.7020938e+00   6.1083479e-01   2.5376116e-01   1.1316223e-01   4.0586962e+00   9.2999811e-01   2.6981087e+00   2.4960576e+00   9.3758169e-01  -1.8418289e+00  -3.1593977e+00   1.7494088e+00  -2.9037085e+00  -4.1237855e+00   1.0379555e+00  -7.9206098e-01  -1.9970027e+00  -1.7497678e+00  -9.8199649e-01  -1.0179267e+00  -2.3094152e+00  -2.4140933e+00  -4.6933268e-01  -6.8484768e-01   1.2629949e-01   8.5957169e-01  -9.3396903e-01  -1.6585113e-01  -7.1127976e-01  -2.0065836e+00  -1.6963493e+00   2.0133415e+00   2.3874420e+00
   1.5645399e+00   2.4817461e-01   2.3319407e+00   5.9054933e-01  -7.5132257e-01   9.1720722e-01   4.4177376e+00   2.9260004e+00   9.0612675e-01   1.0747472e+00   3.2759756e+00   1.9806960e+00   4.1890214e+00   3.1349195e+00   6.8844124e-01   1.3565718e-01   1.0355772e+00  -7.3164794e-01   2.2248627e+00  -2.6857716e+00  -2.2727295e+00   1.3079040e+00   5.6467498e-01  -9.6785571e-01   3.2068586e-01  -1.2340883e+00  -2.0539886e+00   3.4012327e-01   1.4610998e+00  -2.3041910e-01  -2.5119294e+00  -1.4587487e+00  -2.7436768e+00  -2.8953138e+00  -4.0324461e+00  -6.7638664e+00   1.8338407e+00   1.6295507e-01  -1.1543720e+00  -9.3625819e-01  -7.3182739e-01  -3.6414358e+00  -8.3244781e-01  -3.1238697e+00  -1.4268772e+00  -2.6890197e+00  -6.2989969e+00  -6.9672360e+00   1.6022514e+00  -4.4262241e-01  -4.0621688e-01   1.5434718e+00  -8.1794417e-01   3.7067991e-01  -1.3867763e+00  -1.1415826e+00  -7.1693815e-01  -1.7872818e+00   7.7117711e-01   1.8012462e-01   6.5513803e-02   3.1391796e+00   1.1698293e+00   2.1694812e+00   2.2959279e+00   9.5319067e-01  -1.4242525e+00  -2.9616227e+00   1.5502086e+00  -2.9692437e+00  -4.3099732e+00   1.5962699e+00  -1.1481318e+00  -1.9418842e+00  -2.0624667e+00  -1.3332522e+00  -3.9654083e-01  -1.5037501e+00  -2.8155715e+00  -1.0420345e+00  -6.1932459e-01  -5.8823338e-01  -1.2845893e-01  -1.0275557e+00  -2.0994296e-01  -1.0584342e+00  -1.8583236e+00  -1.3398802e+00   1.6440729e+00   1.9716164e+00
   1.2915502e+00   5.1198429e-02   2.0286208e+00   7.4253416e-01  -6.4582615e-01   1.2789909e+00   3.8884529e+00   2.7249007e+00   7.6349677e-01   1.3664583e+00   2.7762956e+00   1.8251057e+00   3.5963616e+00   2.9013435e+00   4.7779478e-01   2.4244509e-01   4.7684734e-01  -1.1596930e+00   1.6382496e+00  -3.1411845e+00  -2.2507560e+00   1.7418651e+00   4.9252264e-01  -7.8019380e-01   3.6428906e-01  -7.2503074e-01  -1.8973688e+00   8.0428895e-01   1.3980555e+00  -1.0106310e+00  -2.9910000e+00  -1.6332820e+00  -3.4006615e+00  -3.2340384e+00  -4.4137880e+00  -6.6458318e+00   2.0186483e+00   4.7277188e-01  -1.2627094e+00  -1.0639100e+00  -7.1726343e-01  -5.0427855e+00  -7.2962559e-02  -2.3237284e+00  -6.9617225e-01  -2.1632927e+00  -5.8179149e+00  -6.7491279e+00   2.3087209e+00  -4.9139856e-01  -5.5243723e-01   1.1910086e+00  -8.2554984e-01   5.5462941e-01  -1.4600510e+00  -1.0208445e+00  -9.5135794e-01  -1.5911602e+00   4.3708494e-01   1.7457051e-01  -1.3045178e-01   2.5497052e+00   9.0145609e-01   1.6072732e+00   1.6991450e+00   7.9473141e-01  -1.1599693e+00  -3.0606499e+00   1.6247815e+00  -2.7573172e+00  -4.1677275e+00   2.4263029e+00  -1.1140888e+00  -2.4612108e+00  -1.9303504e+00  -1.0971453e+00   4.8703676e-01  -1.2794401e+00  -3.7337668e+00  -2.0377236e+00  -1.3701393e+00  -1.5669085e+00  -6.8241962e-01  -1.1765433e+00  -7.4650088e-01  -1.2829661e+00  -1.8311321e+00  -7.3263682e-01   1.6181942e+00   1.9219310e+00
   1.2778006e+00  -6.3786490e-02   1.8626955e+00   9.4427266e-01  -2.2821988e-01   1.1274812e+00   3.7079189e+00   2.6931417e+00   7.6284339e-01   1.6347703e+00   2.5665165e+00   1.9931793e+00   3.4181965e+00   3.3729785e+00   6.3376952e-01   8.3625058e-01   3.9337462e-01  -1.1949606e+00   1.3593669e+00  -3.0067133e+00  -2.1553283e+00   2.1421502e+00   7.0825295e-01  -8.0918827e-01   5.9349929e-01  -9.2630567e-01  -1.6347204e+00   4.1916487e-01   8.4126348e-01  -1.1762942e+00  -2.8174041e+00  -1.6753420e+00  -3.6693703e+00  -3.6045521e+00  -5.4773653e+00  -7.5824692e+00   2.5683674e+00  -2.4521928e-01  -8.0762987e-01  -1.4514007e+00  -1.0438814e+00  -4.5060155e+00  -4.7875549e-01  -2.8645963e+00  -1.2683071e+00  -2.3982375e+00  -5.8349423e+00  -6.9174771e+00   2.1331266e+00  -7.1729416e-01  -4.2667788e-01   7.1600890e-01  -2.3357380e-01   1.0898724e-01  -7.3010191e-01  -1.4510963e+00  -9.2712877e-01  -1.6506682e+00   3.1264971e-01  -1.7410201e-01  -4.3786081e-02   2.1993710e+00   8.7342353e-01   1.7639795e+00   1.6862224e+00   4.3061529e-01  -1.5097165e+00  -3.3720076e+00   1.0057088e+00  -2.9928338e+00  -3.7105179e+00   3.0860740e+00  -1.0248676e+00  -2.3679140e+00  -1.3286110e+00  -4.5997704e-01   1.1749135e+00  -1.2900117e+00  -3.5081846e+00  -2.6076151e+00  -1.5060306e+00  -2.0767635e+00  -1.0934258e+00  -1.2959975e+00  -4.9871631e-01  -1.2293406e+00  -1.7700020e+00  -5.5034007e-01   1.4590680e+00   1.7831267e+00
   1.1836399e+00  -4.0796312e-01   1.7252443e+00   8.5065951e-01  -9.0007370e-03   1.2056501e+00   3.3751117e+00   2.3968191e+00   1.0420468e+00   1.9670796e+00   2.2722470e+00   1.5200770e+00   3.2100726e+00   3.2597773e+00   6.9302067e-01   1.0136423e+00  -5.7044797e-02  -2.0045778e+00   1.0430079e+00  -2.9479307e+00  -1.5493778e+00   2.0270620e+00   8.4948761e-01  -7.9418969e-01   7.7259343e-01  -9.0019653e-01  -1.2934079e+00   2.2551470e-01   6.0799385e-01  -1.4871472e+00  -2.2188749e+00  -1.6156527e+00  -3.9062288e+00  -3.6110864e+00  -6.4943047e+00  -7.5743605e+00   2.3441589e+00  -1.9620281e-01  -1.1164205e+00  -1.8064184e+00  -1.5506805e+00  -4.4868618e+00  -4.5884599e-01  -2.4699681e+00  -8.4683488e-01  -2.1743284e+00  -5.6460629e+00  -6.6836311e+00   2.7325341e+00  -7.2431666e-01  -5.8325738e-01   3.5512589e-01  -4.1915254e-01  -2.1368404e-01  -9.2498830e-01  -1.6911184e+00  -1.2522235e+00  -1.8156180e+00   2.8015319e-01  -2.5288926e-01   1.4477775e-03   1.9667733e+00   5.8369226e-01   1.4211287e+00   1.4465549e+00  -1.5515674e-01  -1.3601184e+00  -3.2898428e+00   1.1935825e+00  -2.4756024e+00  -2.8580875e+00   3.0278288e+00  -1.3518804e+00  -2.1294630e+00  -1.3692614e+00  -7.0307432e-01   1.8478191e+00  -1.5000324e-01  -4.3708319e+00  -3.7635735e+00  -2.2693292e+00  -3.1014653e+00  -1.2898549e+00  -2.2325368e+00  -1.1829936e+00  -1.5657119e+00  -2.4049868e+00  -1.0282626e+00   1.2778904e+00   1.6438728e+00
   1.5833197e+00   7.9268810e-02   1.6931036e+00   9.7245143e-01  -1.7411667e-01   8.9584582e-01   3.2596546e+00   2.0469233e+00   1.2338875e+00   1.4206022e+00   2.5668548e+00   2.0189870e+00   3.3573494e+00   3.5109887e+00   1.3486510e+00   1.2132116e+00   4.3782256e-01  -1.6282613e+00   1.1863341e+00  -2.7430761e+00  -1.2187334e+00   1.9312037e+00   1.3854792e+00  -7.5529642e-01   8.2641942e-01  -8.2036615e-01  -1.4232809e+00   2.4631213e-01   9.7115360e-01  -1.4367776e+00  -1.5957945e+00  -1.2940513e+00  -3.5608010e+00  -4.1168367e+00  -6.3571364e+00  -8.1818041e+00   2.9962007e+00  -1.1673235e+00  -2.5291627e-01  -2.1541889e+00  -1.4537439e+00  -4.0082393e+00   3.0229956e-01  -2.4325017e+00  -9.6499893e-01  -2.7905501e+00  -4.8624012e+00  -6.9023098e+00   2.1773976e+00  -1.7622341e+00  -1.3510600e+00  -7.3466711e-01  -6.6949814e-01  -8.9904475e-01  -6.9103884e-01  -2.4777902e+00  -6.2566159e-01  -1.5040919e+00  -6.7027136e-02  -1.3693291e+00  -1.2677557e-01   1.7062347e+00   4.1093916e-01   1.5569498e+00   6.2722977e-01   5.5615729e-03  -2.1406111e+00  -3.9820291e+00   1.6543110e+00  -2.3876491e+00  -1.7715409e+00   3.1111197e+00  -7.7068973e-01  -2.4700132e+00  -2.4897235e-01   2.4697269e-02   2.1485780e+00  -1.4387153e+00  -2.7686363e+00  -3.3498738e+00  -1.8373796e+00  -2.2091399e+00  -6.9657584e-01  -2.0135236e+00  -1.4543570e+00  -1.0736923e+00  -2.3426429e+00  -6.6572703e-01   1.1742052e+00   1.3933871e+00
   1.7245252e+00   2.1080966e-01   1.6562055e+00   9.7994142e-01  -1.2470974e-01   4.9604769e-01   2.9790513e+00   1.7567072e+00   1.2866884e+00   1.3182392e+00   2.7157192e+00   1.9046199e+00   3.3158807e+00   3.5677117e+00   1.5871140e+00   1.4448819e+00   5.4170195e-01  -1.5676083e+00   1.3261388e+00  -2.0651662e+00  -7.5390951e-01   1.3926259e+00   1.6534269e+00  -8.1141060e-01   1.1543637e+00  -1.0878417e+00  -1.1550038e+00  -2.5505243e-01   8.1118046e-01  -9.7558852e-01  -7.4579837e-01  -1.1580429e+00  -3.1703984e+00  -3.9422506e+00  -6.8526891e+00  -8.3042891e+00   2.8197134e+00  -1.6882712e+00   1.4524355e-01  -2.3355404e+00  -2.0741060e+00  -2.9550898e+00   1.2085640e-01  -2.5106636e+00  -1.5177516e+00  -3.0350013e+00  -4.5957869e+00  -6.6601186e+00   1.6357184e+00  -2.0172574e+00  -1.5988716e+00  -1.2110951e+00  -8.1305957e-01  -1.7049943e+00  -4.8234320e-01  -3.0348485e+00  -3.9439080e-01  -1.4604934e+00  -2.4802543e-01  -1.5774887e+00   3.2102821e-02   1.4962565e+00   1.7625859e-01   1.6563660e+00   2.9931180e-01  -4.5364680e-01  -2.6481651e+00  -3.9651412e+00   1.7352512e+00  -2.0083263e+00  -7.1023851e-01   2.7766754e+00  -8.2963261e-01  -1.8869706e+00   1.7616493e-01   2.6935649e-01   2.2742677e+00  -1.1207197e+00  -2.2968670e+00  -3.1785311e+00  -1.7328341e+00  -2.0189730e+00  -4.4823794e-01  -2.2797806e+00  -1.5548459e+00  -1.1156964e+00  -2.7318731e+00  -1.2100590e+00   8.0402656e-01   1.0795445e+00
   1.6067662e+00  -1.5904212e-01   1.2949872e+00   1.1594693e+00   1.9948910e-01   6.8322281e-01   2.3425437e+00   1.5102479e+00   1.3192148e+00   1.5142214e+00   1.9660150e+00   1.2906073e+00   2.3274706e+00   3.2531653e+00   1.2071688e+00   1.1870913e+00   5.7193472e-02  -1.9473980e+00   7.1539483e-01  -1.9649995e+00  -9.4451878e-01   4.5094780e-01   1.3355673e+00  -8.8883155e-01   1.1093138e+00  -1.0980128e+00  -1.0259909e+00  -2.0619010e-01   1.8607098e-01  -1.2936415e+00  -7.2495270e-01  -1.5883539e+00  -3.2110997e+00  -3.8884056e+00  -7.0383429e+00  -7.7624752e+00   2.5747371e+00  -1.5948257e+00   9.7333589e-02  -2.3171942e+00  -2.8292604e+00  -3.3093824e+00   1.5748062e+00  -1.4180743e+00  -4.4374733e-01  -2.1063154e+00  -2.4317506e+00  -5.0455403e+00   2.7303114e+00  -1.3679046e+00  -6.6766753e-01  -1.2935492e+00  -2.6714894e-01  -1.9471694e+00   7.7111532e-02  -2.6406493e+00  -3.3077335e-01  -1.2800546e+00  -2.0540704e-01  -1.1694280e+00   7.2743317e-01   7.3443261e-01   1.0030701e-01   1.2432256e+00   4.1133720e-01  -9.4007388e-01  -2.3022352e+00  -3.5318141e+00   1.4352008e+00  -1.8205657e+00  -5.6169948e-01   2.1245935e+00  -1.4611925e+00  -1.9664407e+00  -4.4873378e-01  -4.2222685e-02   2.1539191e+00  -9.1213605e-01  -2.9895414e+00  -4.2951601e+00  -2.2748863e+00  -2.8615991e+00  -8.9145586e-01  -2.6771464e+00  -1.5421189e+00  -1.0150996e+00  -2.7269587e+00  -9.0890092e-01   4.8020152e-01   4.6002891e-01
   1.2405825e+00  -5.1805431e-01   8.3931477e-01   1.4648081e+00   5.5328678e-01   9.0471379e-01   1.5045704e+00   1.2518111e+00   1.3106840e+00   1.5464812e+00   1.2643915e+00   1.2995041e+00   1.4055375e+00   3.1757478e+00   9.4325581e-01   1.0788600e+00  -4.9582030e-01  -2.0200811e+00   2.0496518e-02  -1.8297778e+00  -1.2055381e+00   3.3976227e-02   9.3060982e-01  -9.1504344e-01   7.9574477e-01  -8.2482707e-01  -1.0132180e+00   5.0016237e-02  -1.7685353e-01  -1.7480430e+00  -1.1924899e+00  -2.0645564e+00  -3.4141784e+00  -3.8330446e+00  -7.2045817e+00  -7.2828099e+00   2.7903626e+00  -1.2878041e+00   1.9826819e-02  -2.1914820e+00  -2.7167497e+00  -4.1361313e+00   2.1302545e+00  -8.1674080e-01   1.5636389e-01  -1.3760592e+00  -1.0120606e+00  -3.9892501e+00   3.1880501e+00  -8.9526163e-01  -2.9225235e-01  -1.3444721e+00   1.8879183e-01  -1.6772321e+00   1.6517142e-01  -2.1420917e+00  -4.1375897e-01  -1.1560970e+00  -4.8336869e-01  -9.2213756e-01   9.4998849e-01   5.3179671e-02  -1.5435976e-01   7.6037055e-01   3.5901195e-01  -1.3113063e+00  -1.7584670e+00  -3.2269783e+00   1.1229430e+00  -1.5569743e+00  -4.2897506e-01   2.1628842e+00  -1.4560724e+00  -2.2048742e+00  -3.7993287e-01   1.1649871e-01   2.5178942e+00  -1.0308541e+00  -3.7935645e+00  -5.6840219e+00  -3.1371607e+00  -3.8532347e+00  -1.2140768e+00  -2.7347105e+00  -1.5983806e+00  -8.1778746e-01  -2.2618434e+00   8.4179875e-03   5.1481240e-01   2.7243812e-01
   1.1922373e+00  -4.3826851e-01   9.0128531e-01   1.5612370e+00   7.0588455e-01   5.2252041e-01   1.1664566e+00   9.7799420e-01   1.3171273e+00   1.4805938e+00   1.3342116e+00   1.1862441e+00   1.3789507e+00   3.0315744e+00   1.0641658e+00   1.3020916e+00  -2.8978379e-01  -1.7895704e+00   4.7036830e-01  -9.0536958e-01  -9.4429733e-01  -6.7507354e-01   1.0613689e+00  -7.3903028e-01   9.9072792e-01  -9.5555068e-01  -9.2443156e-01  -3.8392530e-01  -2.5341451e-01  -1.0376069e+00  -4.7772627e-01  -1.6925929e+00  -2.7746774e+00  -3.3130791e+00  -7.8065480e+00  -7.5001413e+00   2.1745425e+00  -1.5080052e+00   2.3788376e-02  -2.1358126e+00  -3.1934892e+00  -2.7765093e+00   1.7076199e+00  -1.1071284e+00  -4.1375736e-01  -1.7326569e+00  -8.6401848e-01  -3.9151522e+00   2.9792533e+00  -1.0152228e+00  -3.8355777e-01  -1.5761954e+00  -1.6142116e-01  -2.2737071e+00   1.3847427e-01  -2.3754499e+00  -2.7188137e-01  -1.0820803e+00  -7.0243595e-01  -1.0845030e+00   7.9558651e-01  -4.0072478e-01  -4.6409371e-01   6.2925254e-01  -2.6433849e-01  -1.6486294e+00  -2.1205749e+00  -3.1286529e+00   1.6818348e+00  -7.6391730e-01   1.1422532e-01   1.8911999e+00  -1.7766827e+00  -1.3970353e+00  -2.8503033e-01   3.2423358e-01   1.9775784e+00  -9.6034008e-01  -3.2895814e+00  -5.3395309e+00  -3.0519855e+00  -3.4531796e+00  -1.1139124e+00  -2.8713777e+00  -1.8822689e+00  -8.4728596e-01  -2.5575995e+00  -7.0633122e-01   1.0331486e-01   8.2141127e-02
   1.4578121e+00   7.6086710e-02   8.4827136e-01   1.5237598e+00   4.4020736e-01   1.3449288e-01   8.2539508e-01   5.1720604e-01   1.2061283e+00   6.7017720e-01   1.2397835e+00   1.2896863e+00   1.0694254e+00   2.8267831e+00   1.2412548e+00   9.8248100e-01  -1.0918112e-01  -1.2752159e+00   8.6898537e-01  -2.5519302e-01  -6.1239544e-01  -1.6215182e+00   1.1525839e+00  -8.6114021e-01   1.0484769e+00  -1.0503316e+00  -9.4397030e-01  -5.2190883e-01  -1.6693730e-01  -6.5912272e-01   2.1857083e-01  -1.3701266e+00  -1.8305883e+00  -3.1413145e+00  -7.0710429e+00  -6.8334285e+00   2.1550326e+00  -2.1650774e+00   7.2493884e-01  -2.0876441e+00  -3.4256010e+00  -2.1321221e+00   2.1234001e+00  -7.5611853e-01  -9.4286094e-01  -1.9414706e+00   1.9477495e-01  -3.0109674e+00   1.7940671e+00  -1.2089451e+00  -7.7348714e-01  -1.8358808e+00  -6.1942579e-01  -2.9158684e+00   2.1559518e-01  -2.4567759e+00   2.4485580e-01  -7.6989286e-01  -9.8899990e-01  -1.1582978e+00   1.0670293e+00  -6.4736704e-01  -6.5034731e-01   7.6520456e-01  -5.7628981e-01  -1.8159308e+00  -2.2943828e+00  -2.8629135e+00   2.0270844e+00  -5.3762377e-01   9.2629238e-01   1.1064661e+00  -1.5920711e+00  -1.0398413e+00   3.7935334e-01   9.9695286e-01   1.6692618e+00  -1.5884409e+00  -2.3123291e+00  -4.7428193e+00  -2.7520620e+00  -2.5545542e+00  -3.2602144e-01  -2.7455361e+00  -1.9446727e+00  -5.7712719e-01  -2.5446427e+00  -6.7822611e-01   3.5148316e-02  -3.6119018e-01
[truncated: 1,027,434 more chars]
