# Supplementary material for: Autistic traits and individual brain differences: functional network efficiency reflects attentional and social impairments, structural nodal efficiencies index systemising and theory-of-mind skills
Source: Mol Autism. 2021 Jan 21;12:3. doi: 10.1186/s13229-020-00377-8 (PMC7818759; doi:10.1186/s13229-020-00377-8)
Supplement: Supplementary file 7 — Additional file 7. Nuisance regressors. Nuisance regressor time series for each subject, as floating-point values in ASCII text format. [file 13229_2020_377_MOESM7_ESM.zip › Paul_Arora_et_al_data/Physiological/BBC/NuisancesRegdour_rsfMRI_aal90_TimeSeries/NuisancesRegdOut_aal90_subj28.txt]

   7.3464959e-01  -8.4558031e-02   5.2054667e-01  -1.0790368e+00   1.2020730e+00   4.0684262e-01  -1.5516435e+00  -1.0564433e+00   2.3569690e+00   5.5912121e-01   8.1548797e-01  -1.2745830e+00   1.0180489e+00  -1.1749611e+00   2.5457882e+00   4.1812291e-01   4.7362959e-01   2.8354565e+00   5.8810765e-01  -1.0404447e-01   1.1697956e+00   8.2146900e-01  -2.9993264e-01   3.5277751e-01  -3.9343348e-01   1.9818403e+00   2.5769071e-01   1.0005537e+00   3.0664463e+00   1.4832753e+00  -9.1613376e-01  -9.4065296e-01  -1.2458347e+00  -2.1344997e+00  -4.0651795e+00  -2.4580604e+00   2.0086183e+00   1.4431215e+00   9.7420081e-01   1.8428151e+00   2.5179506e+00   2.2583823e+00  -1.5439144e+00  -2.5299164e+00  -3.7363936e-01  -3.5784640e+00  -5.4362287e-02  -4.8221292e-01   4.0817409e-01  -4.4543916e-01  -1.6851912e+00  -1.7880935e+00  -1.6415332e+00  -6.6340731e-01  -1.4457808e+00   2.9208439e-01   9.8164584e-01   1.3383343e+00   3.0964979e+00   8.8317524e-01  -2.4459015e-02  -1.0696192e+00   3.6303641e-01  -8.3850470e-02  -2.7714346e+00  -2.0695398e+00   6.0282035e-02  -2.6081151e+00   1.9788862e+00   1.3356665e+00  -1.1061844e+00  -6.2037731e-01   1.5146978e+00   1.2308608e+00  -1.2088693e+00   1.2219769e+00  -2.9785002e+00  -1.3161539e+00   3.2067496e+00   4.9758063e+00   2.0049468e+00   3.1940416e+00   2.6072897e+00   2.9437406e+00   8.6025539e-01  -6.3136254e-01   7.7182786e-01   1.3534261e+00   7.5888054e-01   5.2136415e-01
   6.8237694e-01   3.1010133e-02   1.4241972e-01  -6.7274048e-01   1.1556260e+00   4.9923693e-01  -2.1532278e+00  -7.2210356e-01   2.5512086e+00   3.1314490e-01   9.3645827e-01  -7.9650666e-01   1.2521471e+00  -8.9684787e-01   3.3341562e+00   6.3665770e-01   1.0333898e+00   3.1749958e+00   9.8038212e-01  -2.5104680e-01   1.0145117e+00   8.3839398e-01  -5.4004786e-01   3.8684436e-01  -1.9144879e+00   2.3116581e+00  -2.3870794e-02   1.0518673e+00   3.6118709e+00   1.1269458e+00  -1.5008276e+00  -4.2297137e-01  -7.8832585e-01  -2.2063695e+00  -4.5510067e+00  -3.7922993e+00   1.9837380e+00   2.1401711e+00   3.7657683e-01   1.8035214e+00   3.4432972e+00   3.3934938e+00  -1.4380968e+00  -3.5619736e+00  -2.0332373e+00  -4.8542544e+00  -4.1291354e-01  -1.3200267e+00  -6.7826998e-02  -6.6662308e-01  -1.2682513e+00  -1.0403937e+00  -1.1284609e+00  -4.0107560e-01  -1.6428492e+00   4.8805889e-01   9.9847384e-01   1.4005683e+00   2.8193070e+00   1.0488442e+00   3.2038937e-02  -5.1210042e-01   4.9515344e-01   5.0095129e-01  -3.6524851e+00  -1.6397810e+00  -2.9504665e-01  -3.1767773e+00   2.7021091e+00   2.0390914e+00  -9.0548603e-01   2.9689073e-01   2.1112493e+00   1.1739160e+00  -8.4604395e-01   2.3904556e+00  -2.2188351e+00  -2.2788343e+00   3.8707360e+00   5.9360426e+00   1.3481682e+00   2.9879019e+00   2.3353210e+00   2.6759727e+00   9.0887664e-01  -8.7938996e-01   4.7442603e-02   1.0228558e+00   9.3104548e-01   2.8849561e-01
   2.8227477e-01   1.4046176e-01  -3.4741764e-01  -6.5543258e-01   1.1774265e+00   8.1237940e-01  -2.7367274e+00  -5.9789256e-01   2.5665852e+00   1.2560787e+00   4.1957193e-01  -9.1837537e-02   7.1130344e-01  -6.4218340e-01   2.8221662e+00   9.0115144e-01   1.1441552e+00   3.2415201e+00   5.4360958e-01  -2.5258895e-01   8.3907600e-01   1.0616761e+00  -6.4937305e-01   9.2056547e-01  -2.6437732e+00   3.4005891e+00  -1.8061478e-01   1.3315463e+00   3.1649955e+00   1.2632246e-01  -2.0015705e+00   2.5421295e-01  -1.3179584e+00  -2.4417283e+00  -4.3096716e+00  -4.3371736e+00   1.4874380e+00   2.1400868e+00  -1.6411756e-01   1.8679416e+00   3.3590038e+00   4.4456893e+00  -1.4057230e+00  -4.0586507e+00  -2.2503927e+00  -5.2813390e+00  -3.1103194e-01  -2.3970322e+00  -1.3037494e-01  -5.7635791e-01  -2.0812158e-01  -3.0314667e-02   7.7328488e-02   2.4620730e-02  -1.0200312e+00   1.0621393e+00   1.0168385e+00   1.7057175e+00   2.6534463e+00   1.3211588e+00   2.8375452e-01   4.2167641e-02   1.0632095e-01   8.1777977e-01  -3.4033293e+00  -1.0627986e+00  -6.4241081e-01  -3.5179558e+00   3.6238906e+00   3.3838905e+00  -8.1704986e-01   9.2912081e-01   1.9182206e+00   9.9644578e-01  -8.7522554e-01   3.0209818e+00  -2.1347260e+00  -3.1813931e+00   3.3483043e+00   5.0044362e+00   1.3623914e-01   2.5781297e+00   2.0357382e+00   1.7902223e+00   8.9514136e-01  -8.0315114e-01  -2.8427005e-01   7.7693771e-01   1.4165489e+00   4.4956288e-01
   5.1754898e-01   3.9428145e-01  -6.5921215e-01  -5.3225427e-01   7.0631618e-01   3.4308874e-01  -3.1270163e+00  -1.0003268e+00   1.9131337e+00   5.8871921e-01   1.0675027e-01  -3.6610282e-01   4.4906364e-01  -1.1115130e+00   3.0144696e+00   5.2002851e-01   2.0707769e+00   3.8168717e+00   6.9986738e-01  -5.0348045e-01   3.6740250e-01   7.1028041e-01  -5.2823071e-01   1.2690539e+00  -3.5014088e+00   3.8368439e+00  -5.2606076e-01   9.8437711e-01   3.4456154e+00  -3.4610592e-01  -2.0858378e+00   7.7131635e-01  -2.0078713e-01  -2.1381379e+00  -4.7532966e+00  -5.8423399e+00   1.5649722e+00   2.2577618e+00  -2.8562032e-01   1.8120064e+00   3.6210764e+00   5.5936495e+00  -1.2451856e+00  -4.9641354e+00  -3.4214347e+00  -6.3263393e+00  -2.3756143e-01  -3.4698243e+00  -3.7240411e-01  -1.1032189e+00   1.7803710e-01   1.1550402e-01   4.7563203e-01   1.0855072e-01  -1.0713138e+00   1.1886136e+00   1.3136068e+00   2.4767631e+00   2.7451013e+00   1.5830318e+00   3.4088782e-01  -2.9463235e-01   2.9552120e-01   1.5270930e+00  -4.2488027e+00  -1.1288486e+00  -2.7695232e-01  -3.6572636e+00   4.4731161e+00   3.8207306e+00  -9.0888688e-01   1.8440518e+00   1.7625113e+00   6.9464535e-01  -9.4805989e-01   3.7753392e+00  -1.5424900e+00  -4.2005985e+00   4.4978131e+00   5.9649177e+00   1.8734717e-01   2.2998317e+00   1.8919078e+00   1.2701504e+00   1.0199279e+00  -1.0736293e+00  -8.6535516e-01  -2.3270983e-01   1.5780818e+00   2.0012573e-01
   7.4467251e-01   1.6559414e-01  -4.4832191e-01  -4.2340986e-01   1.4440172e+00   6.1127753e-01  -2.8007737e+00  -5.8436825e-01   2.8767755e+00   1.2176059e+00   5.2469461e-01   4.7583851e-01   1.5603585e+00  -4.1530035e-01   4.3591217e+00   1.2118087e+00   1.8512585e+00   3.4612250e+00   1.0658266e+00  -6.4996119e-01   4.8046523e-01   7.0203843e-01  -4.3133566e-01   1.3472601e+00  -4.4353211e+00   4.0126382e+00  -3.3021901e-01   8.5440403e-01   3.4154525e+00  -7.7740422e-01  -2.1818541e+00   1.8328820e+00   6.9870555e-01  -2.0324764e+00  -5.1171951e+00  -6.2285878e+00   7.1864017e-01   2.5552454e+00  -1.3608353e+00   1.8532362e+00   4.2521295e+00   6.5667598e+00  -1.7824550e+00  -5.9750493e+00  -5.0204116e+00  -7.3927520e+00  -1.4249929e+00  -4.5523665e+00  -1.1239555e+00  -1.2962891e+00   4.9038732e-01   6.1224790e-01   9.7368702e-01   6.1320115e-01  -1.0359984e+00   1.4947444e+00   1.1873013e+00   2.0609222e+00   2.4921267e+00   1.1457189e+00   1.0684780e+00   1.5217853e-01   1.4035927e+00   2.5750593e+00  -4.1478261e+00  -1.7415663e+00  -7.7818608e-01  -4.4732034e+00   4.6395416e+00   3.4419436e+00  -5.3954672e-01   3.5418045e+00   2.1740983e+00   9.7860172e-01  -4.4002232e-01   5.2284673e+00  -5.4840159e-01  -4.3263541e+00   3.0815723e+00   5.2323099e+00  -1.5982009e-01   2.0999535e+00   2.1307638e+00   1.2861329e+00   1.2949570e+00  -1.3702931e+00  -6.8368053e-01  -4.3948538e-01   1.9156813e+00   2.9315232e-01
   8.6170315e-01   7.6655996e-01  -1.2197088e+00  -2.7757212e-01   7.0932610e-01   1.1397311e-01  -3.3249211e+00  -9.9225860e-01   1.6862110e+00   1.0805867e-01  -2.6928542e-01   1.6949429e-02   7.7596762e-01  -1.1493791e+00   3.7961926e+00   4.5787802e-01   2.6859613e+00   3.7520872e+00   1.1917247e+00  -7.4990686e-01  -3.9287301e-01   7.5150224e-01  -5.6838185e-01   1.4037300e+00  -5.3994864e+00   4.3644328e+00  -8.1743207e-01   4.6202763e-01   3.2621696e+00  -1.6135313e+00  -2.1589912e+00   2.4840145e+00   2.0070228e+00  -1.3215533e+00  -4.2060237e+00  -7.4170736e+00   7.7340646e-01   2.5504093e+00  -1.5195031e+00   1.5529359e+00   4.4119872e+00   7.5878352e+00  -7.2643112e-01  -6.4190639e+00  -5.6212056e+00  -8.0991350e+00  -8.6070399e-01  -5.3730279e+00  -1.1029304e+00  -1.9716035e+00   1.0894228e+00   9.8965785e-01   1.3755303e+00   7.0601878e-01  -1.1395701e+00   1.5275743e+00   1.2234380e+00   2.6998307e+00   2.3477985e+00   1.2642570e+00   7.0397077e-01  -5.8271878e-01   7.3813931e-01   2.7126482e+00  -4.9065655e+00  -1.5713860e+00   4.5113286e-02  -4.0980518e+00   5.4151324e+00   3.7704982e+00  -5.9508667e-01   4.6054939e+00   2.0114988e+00   4.3766408e-01  -5.6978566e-02   6.1952292e+00   1.2660660e+00  -4.9532223e+00   3.7418491e+00   5.3832017e+00  -4.6732736e-01   1.7828257e+00   1.4320816e+00   8.1525046e-01   1.5487909e+00  -1.5295551e+00  -1.4556341e+00  -1.3483116e+00   2.0421199e+00  -2.1987703e-01
   1.1226268e+00  -1.0857746e-01  -4.9094104e-01  -4.6795469e-01   1.6626502e+00   4.9802291e-01  -2.3064673e+00  -9.7224903e-01   3.1474204e+00   6.4272974e-01   6.1059151e-01   6.9805298e-01   2.4513002e+00  -5.7302645e-01   5.4588133e+00   1.0478472e+00   2.5062124e+00   3.0676592e+00   1.3174732e+00  -9.9130835e-01   6.7933681e-01   4.2387227e-01  -3.8277386e-01   8.9226229e-01  -4.7052529e+00   3.9411137e+00  -3.2441790e-01   2.2200230e-01   3.2437718e+00  -1.1888696e+00  -1.5864742e+00   2.8880438e+00   2.1349867e+00  -1.8785212e+00  -5.1754839e+00  -7.5203833e+00   2.3912377e-01   2.3685265e+00  -1.8063096e+00   1.2160862e+00   4.9612088e+00   7.7470307e+00  -1.9409841e+00  -7.0133661e+00  -6.9421861e+00  -8.4912316e+00  -2.4878631e+00  -5.9339312e+00  -1.6234729e+00  -1.7500772e+00   1.6006276e+00   1.3551976e+00   1.9499242e+00   1.1761388e+00  -6.9089750e-01   1.2883672e+00   1.8127690e+00   1.9758576e+00   2.4733197e+00   7.9723279e-01   2.4143943e+00   1.4818394e-01   2.7174445e+00   3.7090813e+00  -4.0540711e+00  -2.3367356e+00  -5.7023029e-01  -4.9151353e+00   5.0540712e+00   3.1820810e+00   1.0696046e-01   4.9824035e+00   2.2039590e+00   8.0525076e-01  -8.9731920e-02   6.4189734e+00   7.7593820e-01  -5.1723122e+00   3.0445146e+00   5.1230615e+00  -4.0492908e-01   1.1752131e+00   2.1200983e+00   3.9711908e-01   1.4371908e+00  -1.7615475e+00  -1.1727180e+00  -1.2258196e+00   2.0871634e+00   2.4205368e-01
   1.3127374e+00  -2.0309955e-01  -8.9630078e-01  -1.4827077e-01   1.6824627e+00   5.4582756e-01  -2.6974536e+00  -4.3802168e-01   2.8922668e+00   2.0513081e+00   6.3308229e-01   2.0178084e+00   1.9105453e+00   6.5896715e-01   5.0527821e+00   1.7886098e+00   3.0032196e+00   2.5733717e+00   1.5723921e+00  -8.9129550e-01   1.0115514e+00   3.6096426e-01  -5.5844233e-01   1.7003608e+00  -6.0695730e+00   3.9547725e+00  -3.3272776e-01   1.6322018e-01   2.7562237e+00  -1.7798839e+00  -2.1619492e+00   3.7796765e+00   2.1787922e+00  -1.7189928e+00  -4.7151616e+00  -7.2028039e+00  -1.7172243e-01   2.3624585e+00  -1.9261108e+00   9.3754823e-01   4.8069320e+00   8.0858183e+00  -2.4506335e+00  -7.1723900e+00  -8.1957941e+00  -8.0029065e+00  -3.5542903e+00  -6.6333153e+00  -2.0750658e+00  -1.6049720e+00   2.4702588e+00   2.2010227e+00   2.6504387e+00   8.4841841e-01   1.6851239e-01   1.2859670e+00   2.1967288e+00   1.5145252e+00   2.1587751e+00   1.0359568e+00   2.4613545e+00   8.5915815e-01   2.1021368e+00   4.4992074e+00  -3.8023403e+00  -1.0788446e+00  -8.0732372e-01  -4.3911550e+00   5.4723930e+00   3.7819154e+00   3.1457599e-01   5.0645274e+00   2.1838707e+00   8.6785688e-01   6.1191437e-02   6.6620659e+00   9.4066642e-01  -5.3052604e+00   2.2929983e+00   3.3150048e+00  -8.4362870e-01   1.4085349e-01   1.7845073e+00  -9.2242760e-01   1.4799031e+00  -1.4197815e+00  -1.6749164e+00  -1.5664950e+00   2.0760113e+00   3.1936797e-01
   1.0887420e+00  -3.0556456e-02  -1.4385377e+00  -1.5180599e-01   2.2927800e+00   1.0704854e+00  -2.6499822e+00  -8.9180469e-01   2.8967838e+00   1.8488230e+00  -3.1392881e-01   1.8372588e+00   1.4606978e+00   1.1227990e-01   4.1012696e+00   1.5497459e+00   3.4831691e+00   2.8585613e+00   5.2026564e-01  -1.0944282e+00   1.1044473e+00   7.2378092e-01  -1.3377542e+00   1.1918484e+00  -5.3782087e+00   3.9361726e+00  -5.2746845e-02  -1.2932480e-01   2.3513154e+00  -1.7643300e+00  -2.2076859e+00   3.8597677e+00   1.5808791e+00  -2.3041823e+00  -4.4752568e+00  -8.1183208e+00  -5.3236125e-01   2.0025336e+00  -1.5978905e+00   1.1140957e+00   3.7413431e+00   8.4271384e+00  -1.9030445e+00  -6.2933716e+00  -6.5087578e+00  -7.0372367e+00  -3.1250720e+00  -6.4776056e+00  -1.3000793e+00  -9.8749714e-01   3.7657076e+00   3.0819036e+00   4.0117724e+00   1.5833164e+00   1.0439070e+00   1.7057936e+00   2.8965857e+00   2.6026922e+00   2.9065323e+00   1.5674011e+00   3.3072558e+00   6.5989021e-01   1.5298450e+00   4.2496642e+00  -3.0530428e+00  -1.0661090e+00  -1.4920604e-01  -3.9972471e+00   6.2450204e+00   4.1797986e+00  -9.1145473e-02   5.1829623e+00   8.3249657e-01   1.4499264e-01  -1.1937731e+00   6.0747104e+00   6.5536282e-01  -6.3872433e+00   2.6883910e+00   3.7806235e+00  -1.0556552e+00   1.3130122e-01   1.5986138e+00  -7.5858962e-01   1.3766569e+00  -1.2259029e+00  -1.6333728e+00  -9.3435497e-01   2.3850931e+00   6.2101804e-01
   1.2267012e+00  -2.0445224e-01  -1.2802727e+00  -5.4979973e-04   2.2572429e+00   9.3983003e-01  -2.0150003e+00  -8.1602959e-01   3.0504638e+00   1.1254971e+00   1.0239180e-01   1.9936780e+00   2.2933653e+00   3.6146614e-01   4.8611839e+00   1.5646698e+00   3.3801948e+00   1.9461537e+00   9.3364232e-01  -1.1335299e+00   8.6535964e-01   5.8765236e-01  -1.0985739e+00   7.3476092e-01  -5.5039778e+00   3.1866254e+00  -9.0501354e-02  -4.9542009e-01   2.2202865e+00  -1.7577320e+00  -1.5224389e+00   4.2480399e+00   2.5048477e+00  -1.8981548e+00  -4.1206540e+00  -8.3406350e+00  -5.3626259e-01   2.0840564e+00  -1.6280640e+00   7.2370623e-01   4.1407687e+00   8.2682739e+00  -1.6556005e+00  -6.3791040e+00  -7.7552624e+00  -7.4587792e+00  -3.6275879e+00  -6.3874397e+00  -1.7968241e+00  -1.2587030e+00   3.8506654e+00   3.2031514e+00   3.8938025e+00   1.8304251e+00   9.1522599e-01   1.3710651e+00   2.9013652e+00   1.8754227e+00   2.4499035e+00   9.4384119e-01   3.6993157e+00   6.2647486e-01   2.3141924e+00   4.5457481e+00  -2.9837791e+00  -1.2936221e+00  -2.9204366e-01  -4.0571989e+00   5.5535327e+00   3.0837251e+00   4.5100783e-01   5.7856529e+00   1.1409091e+00  -1.2260669e-01  -3.9353191e-01   6.4603676e+00   1.9687807e+00  -5.9172580e+00   2.2291474e+00   3.3233681e+00  -9.9341907e-01  -2.9016477e-01   1.4132717e+00  -7.7734402e-01   1.4075059e+00  -1.2571566e+00  -1.9098866e+00  -9.0123148e-01   2.1871059e+00   4.2538442e-01
   3.5676204e-01  -5.1211257e-01  -1.7693230e+00  -5.3090959e-02   2.2097294e+00   1.1949001e+00  -2.0934568e+00  -2.2326379e-01   2.4343162e+00   3.2521874e+00  -1.0679085e+00   2.9180579e+00   1.0382344e+00   1.2372358e+00   2.6254257e+00   1.9475801e+00   2.0488398e+00   2.5226913e-01  -2.6973601e-01  -1.4538784e+00  -3.7342200e-01   5.3559473e-01  -4.6296220e-01   2.3391921e+00  -5.6550205e+00   4.0861658e+00  -1.8092277e-01  -6.5198945e-02   3.0075926e-01  -3.9486749e+00  -1.7081187e+00   5.1850906e+00   1.4414121e+00  -1.4394140e+00  -1.7546175e+00  -6.8616377e+00  -1.2310351e+00   2.3444783e+00  -9.5040547e-01   1.7424232e+00   2.4802437e+00   7.3522728e+00  -1.1329858e+00  -5.3485948e+00  -6.4233561e+00  -6.1902485e+00  -2.7344541e+00  -6.7006771e+00  -1.9457916e+00  -9.0233978e-01   4.9003348e+00   4.3962811e+00   5.2495474e+00   2.6170280e+00   2.4321167e+00   3.1373207e+00   2.0203625e+00   1.0388300e+00   1.3520819e+00   5.7156922e-01   3.1573122e+00   1.2199734e+00   1.1084497e+00   3.9078246e+00  -5.2493059e-01   6.9431211e-01  -2.1414539e-01  -2.8057535e+00   5.5471436e+00   3.8942457e+00   3.6612469e-02   6.0360404e+00  -1.4662855e-01  -1.5333920e+00  -7.0759331e-01   5.5165554e+00   1.6060222e+00  -5.7595867e+00  -5.8399724e-01  -7.0489584e-01  -2.3708019e+00  -9.2443102e-01   2.2599791e-01  -2.5589296e+00   1.3322603e+00  -4.2910520e-01  -1.8279576e+00  -6.4692083e-01   2.5760153e+00   8.8671353e-01
   3.5646157e-01  -2.5885626e-02  -2.2183182e+00   4.6604402e-01   1.3853264e+00   1.7830825e-01  -2.3880072e+00  -1.6145531e-02   7.4999749e-01   2.0586899e+00  -2.0984579e+00   2.4500479e+00  -7.1190382e-01   9.5725734e-01   1.0555952e+00   9.1873487e-01   3.4538749e+00   1.7672492e-01  -1.5375567e-01  -1.1039297e+00  -6.5123348e-01  -5.5625920e-01  -6.1399609e-01   2.7333199e+00  -6.5396706e+00   3.5147904e+00  -8.3733691e-01  -6.4543820e-01  -2.6977744e-03  -5.0376539e+00  -1.5864499e+00   5.2965224e+00   2.6005254e+00  -2.0498624e-01  -6.8802314e-02  -6.9046673e+00  -1.0166000e+00   1.8983225e+00  -1.0607559e+00   9.3639448e-01   1.9279994e+00   7.0618472e+00   2.7720534e-01  -4.5410241e+00  -5.3554891e+00  -4.7707385e+00  -1.2211958e+00  -6.6994023e+00  -1.5031710e+00  -1.2970796e+00   5.1229766e+00   4.7409294e+00   5.7160050e+00   2.3370665e+00   1.9436325e+00   2.5218286e+00   2.0800060e+00   1.2878492e+00   6.5078084e-01   4.4830963e-01   2.1103383e+00   1.0931633e+00   4.5261212e-01   3.7760934e+00  -1.4019576e+00   2.2224137e+00   3.7930166e-01  -1.5035400e+00   6.0894284e+00   4.8450294e+00  -1.9508106e-02   6.2270862e+00  -1.2776954e-01  -1.8957435e+00  -4.4001832e-01   5.6383224e+00   2.9862524e+00  -6.3664090e+00  -3.6694141e-01  -8.3282319e-01  -3.6323125e+00  -2.2357888e+00  -1.1112115e+00  -4.4438843e+00   7.6873674e-01  -2.9824857e-01  -2.9593010e+00  -2.3021493e+00   2.0716771e+00   3.8901819e-01
   1.9785152e-01  -6.7826576e-01  -1.4963890e+00   5.6160157e-01   1.8001785e+00   3.0063034e-01  -1.3747314e+00   5.1679973e-01   1.3721171e+00   3.0825442e+00  -1.5146012e+00   3.4508213e+00   1.4689351e-01   2.1985649e+00   1.3778240e+00   1.6776281e+00   2.4264700e+00  -1.1097720e+00  -3.0611324e-01  -1.1601937e+00  -8.4075106e-01  -1.0067850e+00   1.1706830e-01   3.1567392e+00  -6.1536584e+00   3.0780784e+00  -5.9441959e-01  -6.7394923e-01  -6.5162373e-01  -5.1183577e+00  -1.0913719e+00   5.7024035e+00   2.5901078e+00   1.6495547e-01  -6.6139937e-03  -5.8015708e+00  -1.6662670e+00   1.7011161e+00  -1.0839342e+00   1.1750122e+00   1.3131590e+00   6.2234482e+00  -4.1219802e-01  -4.1165506e+00  -5.7267576e+00  -4.1214689e+00  -1.9693804e+00  -6.5324921e+00  -2.1396101e+00  -9.0090528e-01   5.0572919e+00   4.7695556e+00   5.8428987e+00   2.6401418e+00   2.4057915e+00   2.7784526e+00   1.7396419e+00   3.7752806e-01   1.4455593e-01  -1.5260878e-01   2.4909759e+00   1.7158801e+00   1.4370979e+00   4.2303764e+00  -1.5994155e-01   2.1908920e+00  -3.5205452e-01  -1.4399983e+00   5.0963415e+00   3.8407748e+00   2.3801141e-01   6.2879353e+00  -2.8572785e-01  -2.0231339e+00  -2.7929200e-01   5.0831191e+00   2.5340339e+00  -5.6114427e+00  -2.4314662e+00  -2.9515460e+00  -3.7577808e+00  -2.7338226e+00  -9.7120719e-01  -4.7692803e+00   6.9870762e-01   6.7509379e-02  -2.5439583e+00  -2.0118262e+00   2.1526747e+00   8.4056451e-01
   3.5831301e-01  -6.6963953e-01  -1.2577490e+00   5.8646332e-01   1.4541494e+00   3.6051658e-02  -7.9203382e-01   3.4207148e-01   9.1671976e-01   2.4924714e+00  -1.3042876e+00   3.2255025e+00   2.1464104e-01   2.1648342e+00   1.1068386e+00   1.3904126e+00   2.2158033e+00  -1.5130943e+00  -2.8197206e-01  -1.1347545e+00  -1.2951322e+00  -1.3664685e+00   3.2201640e-01   2.9176458e+00  -5.3505114e+00   2.3650654e+00  -6.2558443e-01  -1.0167992e+00  -7.5849825e-01  -4.5346757e+00  -4.5033951e-01   5.4346380e+00   2.9752014e+00   7.2516349e-01   3.8737414e-01  -5.1827673e+00  -1.4244787e+00   1.4264556e+00  -4.3711661e-01   1.1286155e+00   7.9364035e-01   5.2479769e+00  -2.8353338e-01  -3.2413922e+00  -5.4662299e+00  -3.2233308e+00  -1.8849877e+00  -5.6521060e+00  -2.1595430e+00  -7.6268608e-01   4.6013370e+00   4.2206835e+00   5.3804688e+00   2.4513387e+00   2.3404328e+00   2.4723305e+00   1.7740212e+00   3.6057955e-01   5.0701674e-02  -3.6415317e-01   2.2121110e+00   1.3084042e+00   1.4094683e+00   3.8944961e+00  -1.3661096e-01   1.9879519e+00  -2.0324490e-01  -8.1073340e-01   4.2584916e+00   2.8995256e+00   1.5580243e-01   5.4962230e+00  -5.2680899e-01  -2.3501410e+00  -3.8409430e-01   4.0606004e+00   2.5108555e+00  -4.8686297e+00  -2.5859853e+00  -3.3811160e+00  -3.2003917e+00  -2.9060785e+00  -9.9259636e-01  -4.6686784e+00   6.1073371e-01   2.3674079e-01  -2.3963421e+00  -1.9637026e+00   1.8770983e+00   8.0729206e-01
  -6.5909268e-02  -1.3501901e+00  -8.1289033e-01   7.2995638e-01   2.0675117e+00   9.5319721e-01   2.1509851e-01   7.9131812e-01   2.0944620e+00   2.7732569e+00  -4.0532298e-01   4.3604053e+00   1.1467649e+00   3.2680726e+00   1.2067194e+00   1.7203973e+00   1.0733916e+00  -2.1732604e+00  -4.3622346e-01  -8.4468292e-01  -1.2949072e-01  -9.1895532e-01  -8.7886152e-02   1.2682514e+00  -2.8183738e+00   8.7240925e-01  -7.0437995e-03  -7.2745301e-01  -1.1212147e+00  -2.6283573e+00   2.2933786e-01   4.4622763e+00   1.2090390e+00   1.4144304e-01   2.0215673e-01  -3.9694033e+00  -1.6575412e+00   9.6985581e-01   1.6641671e-01   6.3774428e-01   9.8991532e-02   3.0814119e+00  -1.2821222e+00  -2.1677440e+00  -4.9365347e+00  -1.4937973e+00  -3.0171781e+00  -4.1753187e+00  -1.8891003e+00   6.2636303e-01   4.8560597e+00   4.5401741e+00   5.2871117e+00   2.1996938e+00   2.7411261e+00   1.7361342e+00   1.6126702e+00  -6.0831332e-01   3.5129428e-01  -1.2170640e-01   2.9124813e+00   2.5463390e+00   1.4096267e+00   3.6856935e+00   1.4105548e+00   1.8832271e+00  -8.2181910e-01  -4.8221866e-01   2.4413980e+00   1.7110071e+00   4.5922304e-01   3.2619041e+00  -6.4744033e-01  -2.0091713e+00  -1.0510275e+00   2.1601247e+00   3.8443817e-01  -4.3112973e+00  -3.1076444e+00  -4.4410859e+00  -3.3472969e+00  -3.3409001e+00  -9.3827135e-01  -4.2892031e+00   1.4219487e-01   8.0357238e-01  -1.8268791e+00  -7.0102709e-01   1.6972213e+00   1.5515930e+00
  -3.0293070e-02  -9.4020515e-01  -9.2073086e-01   9.3542776e-01   1.5826679e+00   5.0869348e-01   1.4656799e-01   1.1823544e+00   1.1920409e+00   2.5700037e+00  -6.3382973e-01   4.0751091e+00   1.6777224e-01   3.2943076e+00   1.9386798e-01   1.4565682e+00   1.2564984e+00  -2.6593667e+00  -3.3823959e-01  -5.9588718e-01  -8.1324687e-01  -1.5621864e+00  -1.3552045e-01   1.8121081e+00  -3.5231007e+00   7.6114359e-01  -3.8837446e-01  -9.3508630e-01  -1.2406737e+00  -3.1916481e+00   1.7970444e-01   4.4824352e+00   1.6751750e+00   1.0963137e+00   1.9747024e+00  -2.5572612e+00  -1.3744714e+00   9.4021055e-01   2.3507966e-02   4.5622284e-01  -7.4746778e-02   2.4618023e+00  -1.4461889e-01  -7.9479724e-01  -3.9279839e+00  -1.3519020e-01  -2.0058956e+00  -3.1994229e+00  -1.8157534e+00   4.6499311e-01   4.1587057e+00   4.3198430e+00   4.9984416e+00   1.9658762e+00   2.3196478e+00   1.5161542e+00   1.3873517e+00  -8.1929932e-01  -6.0908458e-01  -6.7119906e-01   1.6129824e+00   2.2402122e+00   6.2412603e-01   2.6714610e+00   6.3372049e-01   2.9162281e+00  -8.7295102e-01   4.3377836e-01   2.2417131e+00   2.0438260e+00   5.1036393e-01   2.8691612e+00  -1.7100216e-01  -2.2019802e+00  -4.1019943e-01   1.7332637e+00   1.7433300e+00  -3.2199609e+00  -4.1913068e+00  -5.3190970e+00  -3.9565394e+00  -3.7907799e+00  -1.6172853e+00  -5.0390318e+00  -1.4875935e-01   9.2295684e-01  -2.2064731e+00  -1.1320308e+00   1.1803420e+00   1.1118137e+00
  -5.7650671e-01  -1.4109501e+00  -4.3011335e-01   8.9718444e-01   1.0408064e+00   3.1816921e-01   5.7714538e-01   1.3435023e+00   4.9907257e-01   3.0425448e+00  -7.7550348e-01   3.8633556e+00  -8.6223080e-02   3.5772673e+00  -8.7965630e-01   1.4973428e+00   9.9676841e-02  -3.9948514e+00  -8.2849282e-01  -5.8142345e-01  -1.7600455e+00  -1.9686718e+00   9.8036777e-01   2.8102886e+00  -2.8904290e+00   1.1810420e+00  -5.2752216e-01  -7.7589270e-01  -2.1229096e+00  -3.9146203e+00   5.2766558e-01   4.2997348e+00   1.3539814e+00   1.7411262e+00   3.2935267e+00  -5.8818884e-01  -1.5204696e+00   6.4820314e-01   5.0612155e-01   8.5564336e-01  -1.0203801e+00   1.4357276e+00   3.6288284e-01   6.2929619e-01  -2.7120128e+00   1.1649112e+00  -1.3970401e+00  -2.2742981e+00  -1.9371391e+00   7.6431635e-01   3.6666707e+00   3.9655062e+00   4.7032864e+00   2.0884660e+00   2.6899277e+00   1.9398101e+00   6.9332522e-01  -1.6745488e+00  -1.4607950e+00  -1.2249647e+00   7.4021109e-01   1.9732411e+00   2.1775355e-01   1.4603374e+00   1.3481578e+00   3.4624937e+00  -8.8777793e-01   1.3913802e+00   1.4788488e+00   1.7985266e+00   5.1590584e-01   2.0883378e+00  -4.4991171e-01  -2.6609245e+00  -2.4433864e-01   4.4810451e-01   1.6487205e+00  -2.1061266e+00  -5.8146113e+00  -7.4672417e+00  -4.2636430e+00  -3.9918088e+00  -1.8743724e+00  -5.6105322e+00  -2.0304757e-01   1.3366307e+00  -2.0755187e+00  -8.0140989e-01   1.1035404e+00   1.2811708e+00
  -8.8978636e-01  -1.6855196e+00   7.7215319e-02   9.3112408e-01   1.2984793e+00   8.5715463e-01   1.3732501e+00   1.6216710e+00   1.1523446e+00   3.1797329e+00   2.9067521e-03   4.4182262e+00   6.8083808e-01   4.2505386e+00  -7.0274754e-01   1.7071321e+00  -1.1724996e+00  -4.3465918e+00  -8.9923214e-01  -5.1189342e-01  -1.9829610e+00  -1.6588560e+00   9.9859654e-01   1.9161898e+00  -1.3455456e+00   6.0786355e-01  -1.4450159e-01  -5.9301300e-01  -2.2303465e+00  -2.7221396e+00   9.6141240e-01   3.5333799e+00   7.1108084e-01   1.8264765e+00   3.3095657e+00   8.0768677e-01  -1.7713369e+00   3.6178376e-01   6.5047361e-01   8.1938549e-01  -1.8395656e+00  -6.0124250e-02  -1.5353379e-01   1.4679984e+00  -2.1419368e+00   2.1809499e+00  -1.8332739e+00  -1.1657299e+00  -1.9167988e+00   1.5017498e+00   3.0646224e+00   3.4801059e+00   4.0542189e+00   1.8188115e+00   2.5053188e+00   1.6356860e+00   7.9791750e-02  -2.1337560e+00  -1.5092906e+00  -1.2632144e+00   7.0413637e-01   2.4294565e+00   3.8645299e-01   1.1478555e+00   2.1710929e+00   2.8867978e+00  -1.2954477e+00   1.5131069e+00  -1.4927773e-01   4.6808356e-01   5.3350815e-01   7.7278509e-01  -5.5534907e-01  -2.5979068e+00  -4.8500232e-01  -8.4936490e-01   5.9017705e-01  -1.1316609e+00  -6.7371875e+00  -8.3357765e+00  -3.9316396e+00  -3.7261422e+00  -1.6290580e+00  -4.7402210e+00  -2.7724386e-01   1.5786646e+00  -1.2342050e+00   8.5230763e-02   1.0376723e+00   1.5771288e+00
  -1.0228571e+00  -1.8439869e+00   3.2530875e-01   7.4421502e-01   8.3142797e-01   7.8079330e-01   1.5228022e+00   1.7129726e+00   6.0297435e-01   3.6223608e+00   2.1746980e-01   4.3413273e+00   2.1348210e-01   4.4287684e+00  -1.6028268e+00   1.6309118e+00  -1.9012220e+00  -4.8821556e+00  -1.0399604e+00  -3.7724824e-01  -2.2812781e+00  -1.6671991e+00   1.2570046e+00   2.2218729e+00  -7.4220643e-01   8.7471198e-01  -1.8754453e-01  -4.0480887e-01  -2.6381510e+00  -2.5478936e+00   9.8412146e-01   3.0933657e+00   1.9333877e-01   2.3186812e+00   4.5772968e+00   3.2256540e+00  -1.7900068e+00  -1.8625774e-01   7.4775046e-01   5.8368047e-01  -2.1824346e+00  -9.9374805e-01  -3.1908036e-02   2.7871056e+00  -1.1394873e+00   3.7557540e+00  -1.8036862e+00  -1.7258705e-01  -1.7840915e+00   1.8874925e+00   2.4252774e+00   3.0124223e+00   3.4043382e+00   1.2254702e+00   2.6414556e+00   1.3302938e+00  -3.3184073e-01  -2.6679563e+00  -1.8771130e+00  -1.3969369e+00  -2.2010880e-01   2.1676680e+00  -5.2509632e-01  -1.2110020e-02   2.3204118e+00   3.1821939e+00  -1.2247240e+00   2.4325945e+00  -8.5397251e-01   3.4610405e-01   7.0197802e-01  -7.8513714e-01  -2.3080497e-01  -2.2837151e+00  -1.8366801e-01  -2.0920088e+00   3.0939231e-01   3.7509925e-01  -7.9168815e+00  -1.0190418e+01  -3.9550530e+00  -3.9385875e+00  -1.6631482e+00  -5.0056851e+00  -2.2625139e-01   1.8693008e+00  -1.0638992e+00   2.8560004e-01   8.0466005e-01   1.5962968e+00
  -1.4012478e+00  -2.0889601e+00   5.9398362e-01   7.8900238e-01   1.2559354e+00   1.3292186e+00   1.8646696e+00   1.7880639e+00   1.0913510e+00   3.2717518e+00   3.6342746e-01   4.1708334e+00   1.3270581e-01   4.3115517e+00  -2.0015405e+00   1.3095902e+00  -2.0732899e+00  -4.3638205e+00  -1.5005777e+00  -3.0428149e-01  -1.4961723e+00  -1.6644224e+00   6.5943304e-01   1.1217146e+00   1.3200251e+00   3.4613315e-01   1.9922900e-01  -2.3664972e-01  -2.4013145e+00  -1.1909354e+00   1.0512008e+00   1.7312012e+00  -1.2876331e+00   1.6953751e+00   4.3974904e+00   4.1571257e+00  -1.6582130e+00  -5.9875969e-01   1.0658806e+00   3.0157601e-01  -3.0334844e+00  -2.5169609e+00  -2.2951333e-01   4.0802999e+00   9.9348679e-01   5.6368455e+00  -1.4868693e+00   1.1606740e+00  -9.0170739e-01   2.8846981e+00   2.2064885e+00   2.9106544e+00   3.3800371e+00   9.7436686e-01   2.5475637e+00   8.1491939e-01  -2.9011293e-01  -2.4392671e+00  -1.5040268e+00  -9.5121328e-01  -1.3244510e-01   2.8197692e+00  -7.8253904e-01  -8.3108002e-01   2.7531979e+00   3.3488282e+00  -1.1857917e+00   2.8735239e+00  -1.5308690e+00   4.8323303e-01   5.5840110e-01  -2.7808844e+00  -5.5232060e-01  -2.0963907e+00  -1.3392456e+00  -3.9779995e+00  -1.6952742e+00   1.9500075e-01  -7.1730128e+00  -8.9573218e+00  -4.1062990e+00  -3.8906884e+00  -1.6742993e+00  -4.8499307e+00  -8.4219617e-01   1.9581121e+00  -6.2259658e-01   8.9056039e-01   4.6198914e-01   1.9445049e+00
  -1.8431632e+00  -1.7628074e+00   6.9718991e-01   1.0382867e+00   1.1956475e-01   1.0858663e+00   1.6671336e+00   2.0461604e+00   2.2872228e-01   2.4890761e+00   6.1786325e-01   3.8548746e+00  -5.4819238e-02   4.3505479e+00  -2.3805009e+00   1.1669474e+00  -2.6310259e+00  -4.7975797e+00  -1.0782955e+00   2.8334712e-01  -2.2023597e+00  -1.4747118e+00   1.2706049e+00   1.2795788e+00   1.5417408e+00   7.5382275e-01  -2.5983794e-01   8.9307895e-02  -2.5534437e+00  -1.1736086e+00   1.3168805e+00   1.3607175e+00  -1.3277349e+00   2.3456612e+00   5.3616736e+00   5.2421274e+00  -1.3754968e+00  -6.5993270e-01   6.9579287e-01  -3.7185946e-02  -2.8606667e+00  -2.8498232e+00   7.5452819e-01   4.8001760e+00   1.0876980e+00   5.7879523e+00  -8.8042900e-01   2.2372796e+00  -9.8626625e-01   2.7432122e+00   1.2948145e+00   2.3378707e+00   2.2336978e+00   5.7022690e-01   2.0045366e+00   3.2418048e-01  -1.1229943e+00  -2.9920694e+00  -2.5418173e+00  -1.3343438e+00  -1.5656222e+00   2.4820362e+00  -1.7059802e+00  -1.9801010e+00   1.6624678e+00   3.5208954e+00  -1.5901165e+00   3.1602991e+00  -2.5143128e+00   1.3847154e-01   1.0830803e+00  -3.3723808e+00   2.5646417e-01  -1.8652079e+00  -9.0232507e-02  -4.1866561e+00  -4.0455063e-01   1.6462337e+00  -7.4214584e+00  -9.5018747e+00  -4.4279275e+00  -3.7197173e+00  -1.9693794e+00  -4.4652861e+00  -8.1123461e-01   2.0288079e+00  -1.0058318e+00   1.0055416e+00   1.0230919e-01   1.4807262e+00
  -1.8819135e+00  -1.9580414e+00   1.3021230e+00   4.1759704e-01  -6.3641787e-02   1.0921475e+00   2.3099887e+00   1.3338471e+00   1.2634007e-01   2.3882556e+00   8.9533111e-01   3.1199217e+00   4.0874690e-01   3.6767492e+00  -2.4058618e+00   8.3195474e-01  -3.7650701e+00  -4.5671364e+00  -1.5151240e+00  -3.2796056e-02  -2.9723161e+00  -1.1772959e+00   1.8991762e+00   1.1334168e+00   3.3936910e+00   1.4276843e+00   1.0523394e-02   1.7521289e-01  -2.7497793e+00  -4.8628596e-01   1.8396886e+00   7.6307521e-01  -1.4625465e+00   2.4958157e+00   5.2316834e+00   6.6549845e+00  -1.5821747e+00  -1.3898880e+00   8.4182250e-01   2.4737710e-01  -3.6273251e+00  -3.4034242e+00   3.3867741e-01   5.2609101e+00   2.1586438e+00   6.1329668e+00  -8.3725264e-01   2.6052681e+00  -7.7170995e-01   2.8670803e+00   4.3856739e-01   1.0742105e+00   1.3060630e+00   3.2445239e-01   2.0064737e+00   4.2599278e-01  -1.6201199e+00  -2.5851513e+00  -2.1337475e+00  -1.3643068e+00  -1.6384178e+00   1.6185685e+00  -1.4613334e+00  -2.5691142e+00   2.3101284e+00   1.9866788e+00  -1.0543629e+00   3.2574623e+00  -3.3838827e+00  -1.0089465e+00   8.9640579e-01  -4.1609176e+00  -2.8106962e-01  -1.7997276e+00  -4.0348290e-01  -5.3244293e+00  -1.4297136e+00   2.6996772e+00  -7.7615451e+00  -9.8798671e+00  -3.1937385e+00  -2.8603541e+00  -1.1932229e+00  -3.3918898e+00  -3.8629136e-01   1.9170192e+00   1.0478820e-01   1.3548127e+00   2.8537453e-01   1.6413255e+00
  -1.7413261e+00  -2.3581708e+00   1.8648367e+00   3.8677435e-01   1.9039247e-01   1.3423294e+00   2.6173727e+00   1.5623518e+00   8.7514784e-01   2.2138382e+00   2.0364602e+00   3.3190092e+00   1.3856996e+00   4.0853231e+00  -1.2032515e+00   1.1603868e+00  -3.9772011e+00  -4.4336207e+00  -1.0125825e+00   8.9310470e-02  -2.0529110e+00  -8.1106731e-01   1.7299268e+00   3.6740847e-01   3.9382059e+00   1.1137629e+00   3.1674889e-01   3.6720188e-01  -2.2212193e+00   7.8528070e-01   1.7661210e+00   1.1369355e-01  -1.9459481e+00   2.0938718e+00   4.4909920e+00   7.8852847e+00  -1.6616221e+00  -1.7271469e+00   1.3654389e-01  -5.1640211e-01  -2.9685047e+00  -3.7125261e+00  -4.5629630e-01   5.3472438e+00   1.6832982e+00   6.4938975e+00  -2.0360877e+00   3.1464857e+00  -8.3179014e-01   3.2667894e+00  -1.8664590e-01   6.7882646e-01   3.9666475e-01  -3.1149167e-01   1.7202980e+00  -5.4405059e-01  -1.6501341e+00  -3.1890534e+00  -1.9849151e+00  -1.3103038e+00  -1.4061066e+00   2.0751453e+00  -9.8992056e-01  -2.5947345e+00   1.9548597e+00   1.3567242e+00  -1.4716382e+00   2.9524107e+00  -4.2144374e+00  -1.7321534e+00   1.6410663e+00  -5.1052536e+00   6.7077705e-01  -6.8984994e-01   1.4824712e-01  -5.6409367e+00  -2.0646449e+00   3.6691244e+00  -7.5422286e+00  -9.4271515e+00  -2.6760578e+00  -2.7566768e+00  -5.2096287e-01  -2.5928485e+00  -3.0447877e-01   1.7634286e+00   3.1888309e-01   1.8400816e+00  -6.6032801e-02   1.6262275e+00
  -2.1900018e+00  -2.0944777e+00   1.5645519e+00   3.9653305e-01  -3.2504453e-01   1.2117297e+00   1.8161857e+00   1.8442215e+00  -1.8646841e-01   2.8391642e+00   1.2378486e+00   2.9675574e+00   4.6932764e-02   3.8622590e+00  -2.6010556e+00   9.8768699e-01  -3.9648609e+00  -4.2858474e+00  -1.3762838e+00   1.3637465e-01  -2.5560405e+00  -9.6084570e-01   1.8761010e+00   1.5151566e+00   3.5711511e+00   2.6747729e+00   1.8760463e-02   7.3131821e-01  -2.6515643e+00  -5.2231579e-01   9.9907444e-01   9.4229016e-02  -2.3630836e+00   2.3569060e+00   5.9956905e+00   9.2924455e+00  -1.8643223e+00  -1.6684116e+00  -2.5516097e-01  -2.2881591e-01  -3.5228792e+00  -3.4532703e+00   4.2368190e-01   6.0570160e+00   3.4226415e+00   7.4040774e+00  -8.2624773e-01   3.0736259e+00  -4.1230111e-01   3.1393979e+00  -3.7282548e-01   7.4988629e-01   5.7436254e-01  -4.2183668e-01   1.8951334e+00   1.4633151e-02  -2.1782399e+00  -3.1064170e+00  -2.8930145e+00  -1.3789372e+00  -2.6928910e+00   2.0321882e+00  -2.2574865e+00  -3.6408163e+00   1.8401100e+00   2.6572389e+00  -1.1370391e+00   3.6895706e+00  -3.6693135e+00  -1.9250452e-01   1.4453084e+00  -5.2683523e+00   5.3860436e-01  -8.7899475e-01   1.5416220e-01  -5.8530440e+00  -1.7414285e+00   3.7006861e+00  -8.0673304e+00  -9.8746237e+00  -3.4724529e+00  -2.7065959e+00  -9.5530793e-01  -3.6003235e+00  -2.7787917e-01   1.6812082e+00   2.0493073e-01   1.3782797e+00  -1.8137938e-01   1.3222094e+00
  -3.2625926e+00  -1.8156229e+00   9.1831063e-01   5.6675940e-01  -3.6077822e-01   1.8352669e+00   8.7835999e-01   2.1692971e+00  -5.9079164e-01   3.4662247e+00   1.2751841e-01   3.1123775e+00  -1.2005161e+00   3.8415027e+00  -4.1859653e+00   1.0997773e+00  -4.0276479e+00  -3.8164655e+00  -2.4088577e+00   2.7196032e-01  -2.7161187e+00  -2.2292032e-01   1.5149320e+00   1.9028924e+00   3.7692271e+00   3.9822392e+00  -2.2483152e-02   1.4272258e+00  -3.2471560e+00  -1.3394090e+00   4.2296863e-02  -2.7539363e-01  -4.2993599e+00   1.6177688e+00   6.6179310e+00   9.5782692e+00  -2.2935761e+00  -1.7487060e+00  -6.1210922e-01   8.1600465e-02  -4.7306885e+00  -3.2180163e+00   1.2141561e+00   6.8256392e+00   5.8606027e+00   8.3854075e+00   4.8259793e-01   3.1128503e+00   4.7308939e-01   3.7706830e+00   4.4856955e-01   1.6605419e+00   1.5206998e+00  -4.7240050e-02   2.6006284e+00   7.6528325e-01  -2.5489087e+00  -2.5216894e+00  -3.1745485e+00  -7.3346927e-01  -3.1303780e+00   2.7054831e+00  -3.7478869e+00  -4.4665422e+00   2.5237417e+00   3.9550338e+00  -1.0628694e+00   4.0175686e+00  -3.0062260e+00   1.4656863e+00   1.1918912e+00  -5.5327530e+00  -3.1713989e-01  -1.3213290e+00  -4.2059598e-01  -6.3398488e+00  -2.5004859e+00   2.7671715e+00  -7.7993811e+00  -9.6372012e+00  -4.6290692e+00  -2.3490739e+00  -1.4629245e+00  -3.7922344e+00  -3.8876229e-01   1.9393202e+00   1.2475067e-01   2.0358773e+00   5.8146438e-02   1.3890707e+00
  -3.1841475e+00  -1.2093525e+00   6.0056263e-01   1.0681537e+00   8.7485438e-02   2.3353552e+00   3.9200157e-01   2.5790955e+00  -3.1561348e-02   2.6959084e+00   4.2435770e-01   3.3335747e+00  -7.5195232e-01   3.9586406e+00  -3.0599940e+00   1.3713403e+00  -3.3201888e+00  -2.2402485e+00  -1.8960047e+00   3.1140744e-01  -2.4024183e+00   3.2028949e-01   5.3538370e-01   8.7082538e-01   3.5529277e+00   3.6481889e+00   1.9683362e-01   1.5055345e+00  -2.1235964e+00  -2.0278977e-01  -6.6140534e-01  -7.6534053e-01  -4.4382119e+00   9.3259243e-01   5.1208652e+00   8.3173157e+00  -2.2058528e+00  -1.0606579e+00  -1.1806796e+00   1.9738702e-01  -4.7784676e+00  -3.0079106e+00   1.0316175e+00   6.1857053e+00   5.7352388e+00   7.8304989e+00   4.1748120e-01   3.1589624e+00   7.3571125e-01   3.8443765e+00   9.9970579e-02   1.5558849e+00   1.2271471e+00  -1.8046123e-01   1.9055670e+00   6.2721060e-01  -2.4938352e+00  -1.5978397e+00  -3.0161902e+00  -1.6919474e-01  -3.0622197e+00   3.4234364e+00  -3.6391981e+00  -3.7766426e+00   1.6965023e+00   3.8004124e+00  -1.2360353e+00   3.3274923e+00  -3.1019323e+00   1.2897970e+00   9.0441404e-01  -5.1257048e+00  -4.0302937e-01  -1.2953258e+00  -8.2674069e-01  -5.8427442e+00  -2.7660574e+00   1.8525485e+00  -5.7924906e+00  -6.1757836e+00  -3.9775036e+00  -1.3596971e+00  -1.2007904e+00  -2.3709519e+00  -3.7158884e-01   1.4472899e+00   4.7060276e-01   2.4072057e+00  -1.5623760e-01   9.8795058e-01
  -2.8060350e+00  -8.4196935e-01   7.5175830e-01   1.0532829e+00  -2.4028681e-01   1.9900096e+00   1.2910888e-01   2.5947042e+00  -2.8998143e-01   2.3593635e+00   7.3093384e-01   3.0889548e+00  -4.7124879e-01   3.7443574e+00  -2.2475805e+00   1.5172071e+00  -2.8514957e+00  -1.5075501e+00  -1.2824623e+00   5.8714727e-01  -1.9369426e+00   3.5869069e-01   6.7477056e-01   1.0503462e+00   3.3929286e+00   4.0644216e+00   7.2520931e-02   1.5769274e+00  -1.7164288e+00   7.8783668e-02  -7.9204546e-01  -5.7767086e-01  -4.0824776e+00   8.6208766e-01   4.3895991e+00   8.2507426e+00  -2.2418968e+00  -1.0635091e+00  -1.9897393e+00   4.1700375e-02  -4.0272588e+00  -2.1879818e+00   8.2094671e-01   5.4833940e+00   5.0668127e+00   7.0681123e+00   1.5836230e-01   2.7885999e+00   6.1567506e-01   3.3553138e+00  -4.8776835e-01   9.8640401e-01   5.2879183e-01  -4.9509698e-01   1.5857469e+00   3.3266730e-01  -2.4766352e+00  -1.2737999e+00  -3.2394048e+00  -2.8189375e-01  -3.3478472e+00   3.1877046e+00  -3.4468829e+00  -3.3889872e+00   7.0604693e-01   3.2606161e+00  -1.4398997e+00   2.8093159e+00  -3.0489511e+00   1.1823948e+00   1.2176477e+00  -4.5067616e+00   1.7332292e-01  -5.7466894e-01  -1.1898991e-01  -4.9381768e+00  -2.2194312e+00   2.2213752e+00  -5.0788697e+00  -4.9686625e+00  -3.4073648e+00  -9.8425261e-01  -6.3399365e-01  -1.8597426e+00  -4.6596298e-02   1.0008598e+00   5.3931505e-01   1.8446714e+00  -3.4577286e-01   5.8668725e-01
  -2.5094933e+00  -6.4566395e-01   8.5085723e-01   1.2616721e+00  -2.4406754e-01   1.6974794e+00  -1.4805836e-01   2.5560905e+00  -3.5709195e-01   1.4193285e+00   8.2421690e-01   2.5349885e+00  -7.1153300e-02   3.2682732e+00  -1.1520077e+00   1.4822405e+00  -1.7566897e+00  -4.8428458e-01  -7.8469538e-01   5.8451671e-01  -1.2777246e+00   1.1989778e-01   6.0470587e-01   9.3950503e-01   3.1513961e+00   4.0556373e+00   3.6079759e-02   1.4400288e+00  -8.9401057e-01   3.5923501e-01  -1.0323344e+00  -7.0856292e-01  -3.6796417e+00   3.2732640e-01   3.0089492e+00   7.0558609e+00  -2.0120245e+00  -7.6028165e-01  -2.4101783e+00   2.2996700e-02  -3.5027846e+00  -1.4225591e+00   7.5991617e-01   4.6508368e+00   4.6738250e+00   6.1834881e+00   2.6710073e-01   2.3663287e+00   6.9964278e-01   2.8787184e+00  -7.9272757e-01   6.5959935e-01   2.7389952e-01  -4.7644807e-01   1.1374642e+00   1.4929911e-01  -2.0763660e+00  -7.2634264e-01  -3.2980886e+00  -2.3527479e-01  -3.1275587e+00   3.2568163e+00  -2.6747628e+00  -2.7601732e+00  -1.8678801e-01   3.1137374e+00  -1.3783724e+00   2.2346282e+00  -2.6194678e+00   1.3507296e+00   1.2740875e+00  -3.6441396e+00   2.9342002e-01  -3.8025152e-01  -8.4845964e-02  -4.1079445e+00  -2.0900901e+00   1.3319340e+00  -3.0259489e+00  -1.7801265e+00  -2.7923343e+00  -5.7445589e-01  -2.1231668e-01  -1.5210530e+00  -2.1991951e-02   3.9324677e-01   4.3036452e-01   1.3525847e+00  -6.5449013e-01   1.6499117e-01
  -2.4746947e+00  -5.2337822e-01   6.7582324e-01   9.1367634e-01  -7.7578097e-01   1.2921849e+00  -5.3705711e-01   2.2792099e+00  -1.4202640e+00   1.8999012e+00   2.6161530e-01   2.0355301e+00  -4.5360276e-01   2.6846899e+00  -1.6854715e+00   1.2139944e+00  -1.9922891e+00  -5.6843731e-01  -6.8234431e-01   4.9501056e-01  -1.6475763e+00   2.8052361e-01   1.2122218e+00   1.8607133e+00   3.0200653e+00   5.4754856e+00  -9.4928382e-02   1.5667906e+00  -1.5492854e+00  -1.1310005e+00  -1.1237341e+00  -1.4399364e-01  -3.0810917e+00   5.4674842e-01   4.0610969e+00   7.7712819e+00  -2.3888426e+00  -7.9723461e-01  -2.6143360e+00   4.1054246e-01  -3.6461492e+00  -4.7661795e-01   1.1094530e+00   4.0715838e+00   4.9190255e+00   5.4885833e+00   7.2923394e-01   1.3257827e+00   7.1178709e-01   2.0172760e+00  -8.2057138e-01   2.9249807e-01   6.4619045e-02  -5.2758230e-01   1.3229379e+00   7.6494415e-01  -2.5676735e+00  -1.0361224e+00  -3.9835793e+00  -6.5641348e-01  -3.6230910e+00   2.5247799e+00  -3.0057214e+00  -2.8997998e+00   3.6719848e-01   3.1627994e+00  -6.3139270e-01   2.4765794e+00  -2.2843781e+00   1.6457822e+00   1.1098389e+00  -2.5524787e+00  -5.6888654e-02  -5.8254766e-01   3.3738019e-01  -3.0918938e+00  -1.1172277e+00   1.3964561e+00  -3.5227862e+00  -2.5824963e+00  -2.5537855e+00  -2.6331200e-01  -3.3630885e-02  -2.0543385e+00   6.0240695e-01   3.4158591e-02   8.0691455e-01   6.0294970e-01  -5.1473496e-01  -2.0260127e-01
  -2.1421461e+00   2.7907997e-01   4.4075686e-01   1.1372923e+00  -4.6115010e-01   1.0138674e+00  -8.0967733e-01   2.0338180e+00  -1.4975753e+00   7.2160549e-01  -1.8865623e-01   1.4876011e+00  -3.5545692e-01   1.8038946e+00  -9.2461957e-01   9.7797315e-01  -6.2960261e-01   1.2002475e+00  -6.1504920e-01   3.9527782e-01  -1.4460549e+00   1.7371141e-01   6.3612075e-01   1.5463015e+00   2.4600206e+00   5.5830378e+00  -1.3567737e-01   1.2345220e+00  -6.8113223e-01  -9.6290730e-01  -1.4649726e+00   9.2822186e-02  -2.2714945e+00   1.4419715e-01   2.5843105e+00   5.5278034e+00  -2.5391869e+00  -6.6162312e-01  -3.4754699e+00   6.7267443e-01  -3.4596189e+00   1.0331785e+00   1.4278170e+00   3.0508204e+00   5.0812683e+00   4.2731853e+00   1.4344799e+00   4.4554832e-01   1.0318687e+00   1.3943461e+00  -7.8629846e-01   1.0131645e-01   3.5192598e-01  -1.1837698e-01   7.4497723e-01   9.5532621e-01  -2.1645165e+00   7.0272583e-01  -3.6161955e+00  -3.9146097e-01  -3.1944213e+00   2.1660970e+00  -2.2314177e+00  -1.8209190e+00  -3.8934012e-01   2.4715265e+00  -3.8030576e-01   1.5610270e+00  -1.2576049e+00   1.7538309e+00   6.9153846e-01  -6.7112199e-01  -4.3863972e-01  -6.7734316e-01   3.7850660e-02  -1.5992473e+00  -4.8843878e-01  -6.1364174e-02  -1.6421024e+00   1.0040846e+00  -2.0326150e+00   4.4606165e-01   3.5698314e-01  -1.1157416e+00   8.2206303e-01  -6.0246097e-01   9.0835118e-01  -1.3337625e-01  -3.6734209e-01  -6.7076085e-01
  -1.6891234e+00   5.6992501e-01   4.7485219e-01   1.5271145e+00   1.2656752e-01   1.1834411e+00  -7.7694430e-01   2.3697872e+00  -6.4679163e-01  -2.9440689e-01   3.3813345e-01   1.6523276e+00   8.5003568e-01   1.7753708e+00   9.7763095e-01   1.1904719e+00   2.1290683e-01   2.2763473e+00   2.9678962e-01   6.0069615e-01  -5.3216596e-02   2.3850792e-01  -5.6623597e-02   2.9271455e-01   2.5287504e+00   4.5145579e+00   8.9584768e-02   1.1070430e+00   3.9647956e-01   1.4074936e-01  -1.4795015e+00   2.3617536e-02  -2.0132536e+00  -6.8975727e-01   7.2456167e-01   3.7394307e+00  -2.4208313e+00   3.5726046e-02  -3.9180303e+00   6.4528326e-01  -2.5134763e+00   1.4339246e+00   9.0890492e-01   1.7873289e+00   3.9666932e+00   3.0297953e+00   8.8708429e-01   2.0778891e-01   9.7870540e-01   1.1174579e+00  -9.7160936e-01   8.3007305e-02   1.7658085e-01   6.2892187e-02  -6.3379934e-03   6.0115681e-01  -1.7886947e+00   9.3369661e-01  -3.5875066e+00  -4.0832734e-01  -2.4538907e+00   2.7999270e+00  -1.0715829e+00  -6.5050432e-01  -9.6915429e-01   1.9279014e+00  -8.6788859e-01   4.5626032e-01  -1.3794379e+00   1.2358461e+00   7.1721413e-01   4.2302987e-01  -6.6376956e-02  -3.1956503e-01   2.9077895e-02  -2.1975150e-01  -3.4333527e-01  -1.0896853e+00   2.2059225e-01   4.4162368e+00  -1.4931776e+00   9.1089499e-01   8.8317519e-01  -1.6436116e-01   7.7011186e-01  -1.2753380e+00   1.1586199e+00  -2.8595407e-01  -6.3807687e-01  -9.6876928e-01
  -1.9489162e+00   1.0101191e+00  -1.5384829e-01   1.4084181e+00  -5.8933015e-02   1.3425833e+00  -1.3839600e+00   2.3023217e+00  -1.2424685e+00   3.0454971e-01  -4.7192017e-01   1.5946476e+00   3.1836808e-01   1.3599660e+00   1.8229128e-01   1.3017436e+00   1.1257065e-01   2.1975085e+00   1.9433956e-02   7.3992972e-01  -1.6288598e-01   8.0254883e-01  -8.4019293e-02   8.1243373e-01   2.1450784e+00   5.4445541e+00   5.6674319e-03   1.3965033e+00  -1.8228987e-01  -1.0706196e+00  -1.7789128e+00   5.7094463e-01  -2.5761023e+00  -1.2014968e+00   1.4435792e+00   3.4202199e+00  -2.5873463e+00   3.5267842e-01  -3.8389947e+00   1.2779636e+00  -2.6757734e+00   2.3630863e+00   1.5892214e+00   1.5880137e+00   4.4718256e+00   2.3796820e+00   1.6704023e+00  -2.1608703e-01   1.1507881e+00   7.2351455e-01  -3.7645619e-01   4.8017307e-01   6.8819091e-01   5.7099380e-01   4.9265979e-01   1.4841377e+00  -1.8872808e+00   9.2558199e-01  -4.1737771e+00  -5.6722781e-01  -2.5858380e+00   2.4632858e+00  -1.8483158e+00  -9.7338936e-01  -2.6435975e-01   2.4802666e+00  -8.1108793e-01   3.4465988e-01  -8.2332492e-01   1.8986336e+00   4.3919827e-01   1.4815072e+00  -6.4462130e-01  -9.2930190e-01   2.1471160e-01   7.4732952e-01   5.7519844e-01  -1.4343857e+00   2.5382017e-02   4.0885685e+00  -1.7731595e+00   1.3033662e+00   8.6221677e-01  -2.7611813e-01   1.1178103e+00  -1.3446295e+00   1.3393617e+00  -1.2044161e-01  -3.9152048e-01  -1.2115496e+00
  -1.5576981e+00   1.9000971e+00  -5.2981678e-01   2.0982891e+00   2.6486448e-01   1.1326037e+00  -1.8300574e+00   2.5127999e+00  -1.2108602e+00  -7.6600180e-01  -7.6949707e-01   1.6219782e+00   2.7757919e-01   1.0957042e+00   9.8055885e-01   1.4044379e+00   1.8654240e+00   3.9061327e+00   4.5718714e-01   9.6617596e-01   5.3284413e-01   4.5337439e-01  -9.0399359e-01   4.4159533e-01   9.9121550e-01   4.6164436e+00  -8.3422132e-02   1.0373282e+00   9.8188389e-01  -5.4672286e-01  -2.2786203e+00   7.4417989e-01  -2.0505273e+00  -1.7536859e+00  -5.4443955e-01   5.3443173e-01  -2.3929805e+00   8.9520635e-01  -4.2710924e+00   1.5416805e+00  -2.4057213e+00   3.4097494e+00   1.7284547e+00   5.9810766e-01   3.9555476e+00   1.3374099e+00   2.1826674e+00  -6.3957592e-01   1.2651860e+00   3.3597422e-01  -2.7932828e-01   5.7843925e-01   1.1135557e+00   8.6299762e-01  -2.0545263e-01   1.4825617e+00  -1.2182444e+00   2.4249266e+00  -3.9797751e+00  -9.6380080e-02  -2.2879544e+00   2.6629189e+00  -1.2497289e+00   4.0654716e-01  -1.3640092e+00   2.5695913e+00  -1.1886589e+00  -5.2766622e-01   1.1921563e-01   2.1635345e+00  -1.2622482e-01   3.0508511e+00  -8.6730895e-01  -1.0798164e+00  -2.4966679e-01   2.2262695e+00   9.6498402e-01  -3.2437645e+00   2.3901299e+00   8.0408901e+00  -1.5111207e+00   1.6148261e+00   9.9511613e-01   3.6523715e-01   9.7459222e-01  -1.7736000e+00   1.1160880e+00  -8.0296444e-01  -4.4508704e-01  -1.6367471e+00
  -1.5922700e+00   2.4290503e+00  -8.1762687e-01   2.6068333e+00   2.1229683e-01   1.1248663e+00  -2.1382851e+00   2.9525167e+00  -1.3050173e+00  -9.2674211e-01  -1.0244404e+00   2.0836741e+00   3.3030397e-01   1.3124302e+00   1.1920993e+00   1.7189178e+00   2.1880302e+00   4.2746884e+00   8.7356385e-01   1.4718957e+00   1.0212469e+00   4.8064514e-01  -9.9885085e-01   4.3431677e-01   4.4147199e-01   4.1830916e+00  -2.0715280e-01   1.1401228e+00   1.1170751e+00  -6.5806658e-01  -2.3649990e+00   1.1762193e+00  -2.1321251e+00  -2.0441796e+00  -1.3210786e+00  -9.7879554e-01  -2.4478135e+00   1.4635638e+00  -4.3857550e+00   1.9864483e+00  -2.2260324e+00   3.8768243e+00   1.8613055e+00  -1.1965035e-01   3.2878619e+00   4.0971184e-01   2.4703775e+00  -8.2138066e-01   1.0707547e+00   8.2803170e-02  -1.0663634e-01   8.3323783e-01   1.3615712e+00   1.2142204e+00  -4.5319837e-01   1.8012813e+00  -1.3231293e+00   2.5567376e+00  -4.4749752e+00  -1.0298030e-01  -2.4112246e+00   2.9261378e+00  -1.2738201e+00   1.0660026e+00  -1.5327059e+00   2.8524076e+00  -1.9030715e+00  -1.0849818e+00   2.5611080e-01   2.1820879e+00  -4.3724123e-01   4.2803697e+00  -9.5507608e-01  -1.2498423e+00  -1.4210761e-01   3.5235465e+00   1.5545880e+00  -4.0088161e+00   2.9517179e+00   9.0646470e+00  -1.8280495e+00   1.7371969e+00   9.3825706e-01   6.2595127e-01   9.6585011e-01  -1.8660004e+00   1.0995928e+00  -1.0692818e+00  -3.4730743e-01  -1.8071557e+00
  -1.2357250e+00   3.1176872e+00  -1.2852098e+00   2.6880944e+00   6.1038043e-01   1.2295036e+00  -2.2809326e+00   2.6183427e+00  -1.2734011e+00  -1.6444037e+00  -1.5183435e+00   1.6292957e+00   2.2020402e-01   3.9839554e-01   1.2438064e+00   1.4659279e+00   2.9603945e+00   5.3024555e+00   8.6124181e-01   1.5573005e+00   1.4479016e+00   6.8344956e-01  -1.8292147e+00  -2.5835129e-01   1.6201395e-01   3.5649847e+00  -8.0626193e-02   8.3642233e-01   1.6945802e+00  -2.2194564e-01  -2.4618215e+00   1.2413199e+00  -2.0695048e+00  -2.6212378e+00  -2.0141089e+00  -2.5693708e+00  -2.2211697e+00   1.6388650e+00  -4.2170778e+00   2.3317532e+00  -2.0572562e+00   4.4473079e+00   2.2650679e+00  -2.7917749e-01   3.7129131e+00  -6.7802322e-02   3.0046275e+00  -6.1949448e-01   1.4489987e+00  -1.2298887e-01   6.9785306e-02   8.1437849e-01   1.7127735e+00   1.5888512e+00  -8.1668238e-01   1.9493129e+00  -7.6351567e-01   3.5721960e+00  -4.0535516e+00   1.5309625e-01  -2.0413811e+00   2.3085225e+00  -1.2859851e+00   1.2128697e+00  -1.7299610e+00   2.4433874e+00  -1.7595683e+00  -1.4759488e+00   9.2613006e-01   2.1182964e+00  -1.0803687e+00   5.1325739e+00  -1.3801001e+00  -1.5504647e+00  -6.3866844e-01   4.4035831e+00   2.0893957e+00  -4.8332031e+00   4.1418659e+00   1.1153860e+01  -1.4271202e+00   2.2319493e+00   1.1412427e+00   1.4668525e+00   1.0337326e+00  -2.1433240e+00   1.3651939e+00  -1.0330058e+00  -2.2414484e-01  -2.0260637e+00
  -4.6444291e-01   3.1003824e+00  -9.3208151e-01   2.7165337e+00   9.2519771e-01   1.0939855e+00  -1.5548631e+00   2.1488394e+00  -6.7280607e-01  -3.1313683e+00  -7.7530395e-01   9.9383997e-01   1.6232733e+00  -3.9082356e-01   2.9181097e+00   1.1084929e+00   3.2530350e+00   5.7230952e+00   1.7658360e+00   1.5428324e+00   2.3077616e+00   4.9595243e-01  -2.0022345e+00  -1.6160510e+00   7.6383802e-01   1.9833609e+00   2.1313710e-01   3.2062464e-01   2.7339439e+00   1.1974477e+00  -1.6193752e+00   9.5933822e-01  -1.1955562e+00  -3.0469605e+00  -3.5444525e+00  -4.0056604e+00  -1.5460599e+00   2.0111414e+00  -3.5512539e+00   2.3471923e+00  -1.0571822e+00   4.1942219e+00   1.8132705e+00  -1.0433998e+00   2.2397029e+00  -1.3318717e+00   2.3530266e+00  -8.8768397e-02   1.1665518e+00  -5.8793788e-01  -5.6769945e-01  -2.6001874e-02   9.4839906e-01   1.5772950e+00  -1.7649046e+00   1.3591509e+00  -3.0464623e-01   3.3918707e+00  -3.6984411e+00  -1.1468170e-01  -1.2772985e+00   1.6737614e+00   8.4719069e-02   1.6760540e+00  -2.0681794e+00   1.1310744e+00  -1.8245512e+00  -2.1547831e+00   3.1659621e-01   5.1149037e-01  -1.2620352e+00   5.5393882e+00  -1.1169188e+00  -1.4796662e+00  -7.6307627e-01   5.0766774e+00   2.3457836e+00  -4.9658955e+00   5.7771063e+00   1.3644008e+01  -8.5993297e-02   2.5881764e+00   1.8108503e+00   2.5434407e+00   1.0418195e+00  -2.6749796e+00   1.8022930e+00  -1.0903861e+00  -4.9237144e-01  -2.2086910e+00
   3.6845423e-01   3.4218396e+00  -4.7737375e-01   2.7786751e+00   5.7173277e-01   2.1238368e-01  -1.0702048e+00   2.0397345e+00  -7.9534485e-01  -3.8053430e+00  -2.3625660e-01   7.4925184e-01   2.0427120e+00  -7.1018425e-01   3.8703594e+00   9.9804288e-01   3.6671048e+00   5.8272790e+00   2.7371349e+00   1.9525861e+00   2.7117585e+00  -3.6938934e-01  -1.5141858e+00  -1.4105395e+00   1.9660326e-02   1.0546891e+00  -5.0219575e-02  -8.9940581e-02   3.3082141e+00   1.5833182e+00  -8.9329403e-01   1.5385533e+00   9.3136456e-02  -2.4457783e+00  -4.4537937e+00  -4.7186164e+00  -1.1222267e+00   1.9903405e+00  -3.7615710e+00   2.1650128e+00   2.4683306e-01   4.4337777e+00   1.5202012e+00  -1.8429381e+00   3.1280088e-01  -2.4982482e+00   2.0770158e+00  -9.2927880e-02   4.0096367e-01  -1.4484303e+00  -1.4891043e+00  -9.3973288e-01   1.9036419e-01   1.3298552e+00  -2.6951423e+00   7.7860251e-01  -1.8512802e-01   3.2844906e+00  -4.0075656e+00  -7.0797605e-01  -1.4792556e+00   8.9643954e-01   1.1700556e+00   2.3570936e+00  -3.1360533e+00   3.1648672e-01  -2.6220853e+00  -2.7886660e+00   1.1087128e-01  -4.0125595e-01  -1.1071700e+00   6.4963196e+00  -1.2987253e-01  -8.7289894e-01   2.3046453e-01   6.3508055e+00   3.4561793e+00  -4.1926976e+00   5.8056761e+00   1.3981209e+01   3.3409938e-01   2.1943822e+00   2.1479990e+00   2.5870009e+00   1.0392764e+00  -2.9302406e+00   1.6757016e+00  -2.3451226e+00  -6.7828768e-01  -2.4941446e+00
   2.1946249e-01   3.3136932e+00  -5.7675940e-01   2.9185717e+00   1.7419350e-01  -5.2146999e-02  -1.2133175e+00   1.9214935e+00  -1.3768292e+00  -3.7156546e+00  -7.4642491e-01   4.0453281e-01   1.5194744e+00  -1.0192122e+00   3.1065539e+00   9.9334411e-01   3.5908236e+00   5.1589499e+00   2.5576272e+00   2.0810577e+00   2.4548506e+00  -6.2938341e-01  -9.1092310e-01  -5.1461820e-01  -9.0372084e-01   9.4306574e-01  -2.7835136e-01  -9.7889953e-02   3.0539235e+00   8.3914690e-01  -8.4570463e-01   1.8287946e+00  -1.4060850e-01  -2.4052140e+00  -4.3530657e+00  -5.0267053e+00  -7.6912233e-01   2.1298420e+00  -3.0138034e+00   2.6144334e+00   2.8921427e-01   4.4704206e+00   2.0168643e+00  -1.4620022e+00   1.6633282e-01  -2.5605587e+00   2.5685144e+00   3.4068140e-01   1.1430693e-01  -1.5310152e+00  -1.3564317e+00  -8.4002149e-01   4.6695489e-01   1.6506370e+00  -2.4778765e+00   1.2148397e+00  -1.4992277e-01   2.8578190e+00  -4.3673802e+00  -7.9663396e-01  -1.8431354e+00   3.0493236e-01   8.0050081e-01   1.7205833e+00  -3.0178109e+00   9.6029020e-01  -2.8754511e+00  -2.4360153e+00   5.4081714e-01  -1.2821719e-01  -1.3752632e+00   6.7626483e+00  -3.1543920e-01  -1.3602822e+00   3.3449880e-01   6.4889039e+00   3.7978681e+00  -4.1872097e+00   5.7818005e+00   1.3314230e+01   4.3112298e-02   1.9024549e+00   1.8867807e+00   2.1554774e+00   9.8948123e-01  -2.6228322e+00   1.2576590e+00  -2.2594702e+00  -5.5619691e-01  -2.4534066e+00
   3.9480751e-01   3.2498475e+00  -5.8696014e-01   2.7362319e+00   4.3853228e-01  -6.1259041e-03  -9.2564983e-01   1.7339564e+00  -1.2038720e+00  -2.9350180e+00  -8.4924987e-01   8.1996345e-01   9.2566906e-01  -9.8507022e-01   2.3583837e+00   8.1369325e-01   3.3042701e+00   5.1848978e+00   2.3586519e+00   2.1705807e+00   2.6412154e+00  -7.0820853e-01  -1.1265618e+00  -5.8784167e-01  -9.6013088e-01   4.1656371e-01  -4.1673597e-02  -1.8020849e-01   2.8605400e+00   1.0389085e+00  -7.0861710e-01   1.7667457e+00  -5.4528053e-01  -2.2858741e+00  -4.5335580e+00  -4.5588127e+00  -8.3973055e-01   1.5719157e+00  -2.5507942e+00   2.4988644e+00  -2.9865293e-01   3.7746205e+00   1.2212147e+00  -1.3354424e+00   3.0230527e-01  -1.8313952e+00   2.3804528e+00   3.1059560e-01   1.0886199e-01  -1.2349184e+00  -1.1994347e+00  -9.7670855e-01   7.7626393e-01   1.2379091e+00  -2.4653490e+00   1.0459005e+00  -1.3075285e-01   2.8471011e+00  -3.8921349e+00  -3.9548806e-01  -1.6353310e+00   2.6236142e-01   8.2640262e-01   1.9843611e+00  -2.0902412e+00   8.5261793e-01  -3.1569654e+00  -2.2393648e+00   4.5528986e-01  -2.5746403e-01  -1.8430081e+00   6.1661456e+00  -7.1156652e-01  -1.2950409e+00  -2.3972234e-01   6.1583216e+00   2.5404884e+00  -4.1555533e+00   5.0692410e+00   1.1671188e+01  -2.9403675e-02   1.3855158e+00   1.9342314e+00   1.7620962e+00   8.6039117e-01  -2.2675326e+00   1.7574146e+00  -2.5429286e+00  -3.1138907e-01  -2.0723116e+00
   6.0791634e-01   3.1933179e+00  -4.5943361e-01   2.5511293e+00   1.0057989e+00   3.3823832e-01  -4.0810229e-01   1.1442783e+00  -5.6597804e-01  -2.9856176e+00  -8.8170044e-01   3.3236996e-01   1.2788831e+00  -1.6704993e+00   2.4289337e+00   8.2274693e-01   2.7813539e+00   5.3984617e+00   1.8251197e+00   1.7886491e+00   2.1476159e+00  -6.3823933e-01  -1.1386662e+00  -7.4494026e-01  -7.5455124e-01  -9.4136361e-02   3.1425344e-01  -3.8556936e-01   3.2456121e+00   1.8913596e+00  -4.5023260e-01   1.6959966e+00  -8.4029744e-01  -2.5800211e+00  -5.6963373e+00  -5.2492570e+00  -5.2735376e-01   1.7612166e+00  -1.5667604e+00   3.4082273e+00  -6.0883619e-01   3.3298393e+00   8.9033161e-01  -9.1196987e-01   4.5681905e-01  -1.9132472e+00   2.2911437e+00   1.1304669e+00  -3.2766211e-02  -8.7861463e-01  -1.4513686e+00  -1.4383643e+00   8.7207358e-01   1.6854822e+00  -2.3768931e+00   1.6471911e+00   1.0840378e-01   3.4988701e+00  -3.0599602e+00  -1.0161279e-01  -1.1906184e+00  -5.5825184e-01   1.1132526e+00   1.5651007e+00  -1.6436829e+00  -1.1490465e-01  -3.2474281e+00  -2.3994326e+00   4.8410767e-01  -1.1176063e+00  -2.6086758e+00   6.0428017e+00  -1.5020929e+00  -1.8327188e+00  -1.2636978e+00   5.4172906e+00   1.5237444e+00  -4.0026833e+00   5.3832782e+00   1.2174672e+01   9.9740368e-01   2.0523449e+00   2.3696130e+00   3.0448252e+00   9.1193341e-01  -2.1037651e+00   2.3968866e+00  -1.6700313e+00   5.7949224e-02  -1.6711776e+00
   7.7581012e-01   2.9196734e+00  -1.6400006e-01   2.5108085e+00   7.1583386e-01   3.1854641e-01   1.9834813e-01   8.7234075e-01  -1.0928005e-01  -3.9457640e+00  -1.8918016e-01  -1.0849637e-01   2.0099620e+00  -2.0289529e+00   3.0589583e+00   6.4874930e-01   2.0459920e+00   4.5175692e+00   2.4185801e+00   2.0550458e+00   2.0416674e+00  -3.8660400e-01  -6.6339419e-01  -1.3962667e+00  -7.6017005e-01  -1.2310157e+00   3.0245954e-01  -4.2954005e-01   3.4782176e+00   2.8268124e+00   4.6126109e-01   1.5108001e+00  -8.0579074e-01  -2.3423045e+00  -5.9813211e+00  -5.1846535e+00   2.6218414e-01   1.7890869e+00  -9.7944511e-01   2.9482717e+00   4.9482593e-01   2.3894494e+00   9.3814881e-01  -7.4078263e-01  -1.0882579e+00  -2.5088634e+00   1.6360729e+00   2.3880102e+00  -6.1239573e-01  -9.4018649e-01  -2.0689361e+00  -1.9581047e+00  -9.7021266e-02   1.4743002e+00  -2.9405166e+00   8.8905860e-01  -1.0200478e-01   2.3938545e+00  -3.0360008e+00  -4.2292400e-01  -1.2420316e+00  -1.2226381e+00   1.3642564e+00   7.5897886e-01  -2.0484841e+00  -8.7785297e-01  -3.7931207e+00  -2.5390525e+00  -5.1100224e-01  -2.5513885e+00  -2.1146677e+00   5.4783760e+00  -6.0276556e-01  -1.5396098e+00  -2.5805890e-01   5.2822166e+00   2.0881547e+00  -2.5115180e+00   5.4555957e+00   1.1516666e+01   1.3747514e+00   1.9706463e+00   2.2784956e+00   3.9341786e+00   8.5072706e-01  -1.8788614e+00   2.1471452e+00  -1.0089845e+00  -1.2447257e-01  -1.6702051e+00
   8.3305464e-01   2.5858555e+00   6.6748205e-02   1.9396314e+00   5.2581779e-01   1.7391979e-01   6.9781008e-01   2.6016455e-01  -2.0909683e-01  -3.3895479e+00  -4.0289328e-01  -7.8751493e-01   1.5646728e+00  -2.7170104e+00   2.1305394e+00   2.9573806e-01   9.9796825e-01   3.6269744e+00   2.0218865e+00   1.9182118e+00   1.1529000e+00  -5.1951365e-01   1.3151599e-01  -6.9218398e-01  -6.5259295e-01  -9.5560174e-01   3.3673248e-01  -4.5017599e-01   2.8851457e+00   2.4130601e+00   1.0980809e+00   1.7017698e+00  -8.8146543e-01  -1.7514995e+00  -5.2074775e+00  -3.9300124e+00   5.5071776e-01   1.3690116e+00  -2.4223922e-01   3.1382018e+00   3.2817671e-01   1.5825715e+00   9.7232030e-01  -6.0561433e-02  -8.0653270e-01  -2.1488971e+00   1.8091671e+00   2.9281108e+00  -8.5938159e-01  -1.0304654e+00  -2.4609537e+00  -2.5780938e+00  -3.6398551e-01   1.3883553e+00  -2.8038983e+00   1.0976120e+00  -4.4985108e-01   1.8793674e+00  -2.9390586e+00  -7.1435249e-01  -1.5529990e+00  -2.2707829e+00   1.2159257e+00  -3.6468068e-01  -1.3946193e+00  -1.2907659e+00  -3.6835901e+00  -2.0397644e+00  -7.4298556e-01  -2.9447680e+00  -2.2540766e+00   4.9456253e+00  -7.7660172e-01  -1.6964013e+00  -1.0441334e-01   4.4913211e+00   1.8558955e+00  -1.1655887e+00   4.1290467e+00   9.0780293e+00   1.5574390e+00   1.8534182e+00   2.1343646e+00   3.7434223e+00   8.7059045e-01  -1.5167903e+00   2.4484780e+00  -8.9120190e-01   6.6986233e-02  -1.3623066e+00
   9.1384738e-01   2.2340959e+00   2.9414847e-01   1.7181830e+00   2.1098416e-01  -6.3527588e-02   1.0970286e+00  -1.9607890e-01  -3.3887911e-01  -3.7976705e+00  -4.4338557e-01  -1.6005931e+00   1.3169632e+00  -3.3440330e+00   1.6264608e+00  -2.1274904e-01   4.4319652e-01   2.8915093e+00   2.0491088e+00   1.9237845e+00   5.5244458e-01  -6.3119545e-01   7.1998195e-01  -4.8567931e-01  -8.3797356e-01  -1.1843784e+00   2.6989799e-01  -5.8785451e-01   2.6816901e+00   2.4328795e+00   1.6488572e+00   1.6085119e+00  -5.6506892e-01  -1.0388934e+00  -4.6551653e+00  -3.0878073e+00   9.7042040e-01   1.0070091e+00   2.5810776e-01   2.7812332e+00   6.1636074e-01   8.2562012e-01   1.2429505e+00   5.3548183e-01  -9.6282033e-01  -1.7970995e+00   1.6935586e+00   3.6685756e+00  -1.0663652e+00  -1.0682890e+00  -2.8989282e+00  -3.0720559e+00  -8.8762167e-01   1.0707371e+00  -3.0526851e+00   6.8984521e-01  -7.5615072e-01   1.2260579e+00  -2.7487724e+00  -8.2605510e-01  -1.9888682e+00  -3.1784830e+00   1.0259047e+00  -1.4320930e+00  -1.5095422e+00  -1.6505429e+00  -3.4278064e+00  -1.4539298e+00  -9.9249106e-01  -3.4741070e+00  -2.1270903e+00   4.2584941e+00  -4.5978821e-01  -1.5309292e+00   2.8594725e-01   3.9043887e+00   2.0087506e+00  -5.8876710e-02   3.6605603e+00   7.5879344e+00   1.6742683e+00   1.5900979e+00   1.7834998e+00   3.8026920e+00   8.5776084e-01  -1.2110350e+00   2.2375940e+00  -7.9409930e-01   4.7519176e-02  -1.2500079e+00
   1.0452053e+00   1.6796438e+00   6.9418720e-01   1.3325627e+00   2.6490170e-01  -1.8446906e-01   1.7289966e+00  -4.0630702e-01   1.1769750e-01  -3.2402156e+00  -1.3809875e-01  -1.6407151e+00   1.2825445e+00  -3.2782537e+00   1.4438595e+00  -3.4179585e-01  -4.9121422e-01   2.0790378e+00   2.0911174e+00   1.7974743e+00  -1.7053173e-01  -6.8886743e-01   1.3829421e+00  -1.5638249e-01  -1.1519101e+00  -1.3494764e+00   3.9035103e-01  -6.0795810e-01   2.2623701e+00   2.3707789e+00   2.1756587e+00   1.7672792e+00  -2.9438850e-01  -2.0051758e-01  -4.3770146e+00  -1.7236508e+00   9.9464245e-01   4.4509232e-01   3.4988721e-01   2.3194231e+00   5.9159098e-01  -1.9599787e-01   6.2555723e-01   5.9286101e-01  -1.5534735e+00  -1.5100067e+00   1.0642140e+00   3.6728472e+00  -1.5343220e+00  -1.0842684e+00  -3.3077717e+00  -3.5868256e+00  -1.3662493e+00   5.6377316e-01  -3.2028638e+00   3.1288597e-01  -1.2853035e+00   4.1926697e-01  -2.4686642e+00  -9.6140517e-01  -2.0227613e+00  -3.3950414e+00   1.5010725e+00  -1.6455491e+00  -9.2727379e-01  -2.1922942e+00  -3.4730751e+00  -1.1786816e+00  -1.5353769e+00  -4.2273307e+00  -1.8704764e+00   3.7553617e+00  -1.9753506e-01  -1.1658816e+00   8.2882598e-01   3.3701140e+00   1.4212857e+00   1.2043931e+00   2.3022971e+00   5.0246466e+00   1.8145602e+00   1.2267496e+00   1.5537983e+00   3.7070421e+00   8.6291321e-01  -8.2372876e-01   2.4530918e+00  -8.4151616e-01   1.6524465e-01  -9.2379303e-01
   1.1243389e+00   1.1094993e+00   1.0606532e+00   7.5069297e-01   1.6733313e-02  -2.9844246e-01   2.2798796e+00  -1.1135211e+00   1.8334853e-01  -3.0459725e+00  -5.4621128e-02  -2.3991412e+00   1.2979825e+00  -3.8240037e+00   1.0452745e+00  -6.6022845e-01  -1.5126595e+00   1.2359488e+00   1.8011571e+00   1.4719034e+00  -1.2844290e+00  -6.3071554e-01   2.2735593e+00   3.3599869e-01  -8.6262295e-01  -1.0261664e+00   4.5809340e-01  -6.4854567e-01   1.7859031e+00   2.3536172e+00   2.8171705e+00   1.7705764e+00  -1.1857358e-01   4.7870495e-01  -4.0537461e+00  -5.1645965e-01   1.2664228e+00   3.5899881e-02   1.0519663e+00   2.2684829e+00   4.7741158e-01  -1.0010963e+00   3.5868327e-01   9.8882867e-01  -1.7430212e+00  -1.3066590e+00   6.5630150e-01   4.0025204e+00  -1.8393568e+00  -1.0761500e+00  -3.7260990e+00  -4.3005386e+00  -1.9517879e+00   2.9420637e-01  -2.9562085e+00   2.8846117e-01  -1.6168924e+00  -6.4810689e-02  -1.9905156e+00  -1.0443037e+00  -2.1317371e+00  -4.2421431e+00   1.5720681e+00  -2.5255188e+00  -4.4939300e-01  -2.9767455e+00  -3.0377030e+00  -6.9415025e-01  -1.9480608e+00  -4.9695150e+00  -1.7595203e+00   2.9170625e+00  -3.8797470e-01  -1.1887879e+00   9.9411050e-01   2.2341915e+00   7.4511101e-01   2.5049897e+00   1.6218318e+00   2.9728123e+00   2.5666391e+00   1.3378404e+00   1.5458934e+00   4.0291554e+00   1.0665560e+00  -4.7088433e-01   2.6807484e+00  -4.3218338e-01   3.1132516e-01  -6.1357591e-01
   1.6674679e+00   5.4906905e-01   1.2788212e+00   3.4324301e-01   1.3675120e+00   4.9026212e-01   3.2207776e+00  -1.2468115e+00   2.0765288e+00  -3.1466459e+00   7.1950805e-01  -2.3175086e+00   2.2018121e+00  -3.8715144e+00   1.9317204e+00  -9.7084427e-01  -2.2152468e+00   1.5255857e+00   2.1389372e+00   1.1856991e+00  -6.3295280e-01   7.4699022e-02   1.2884339e+00  -1.6924736e+00   3.3292612e-01  -2.4777125e+00   1.3210494e+00  -7.9365882e-01   2.0994970e+00   4.2832450e+00   3.2584178e+00   1.1629509e+00  -2.4755740e-01   4.8394790e-01  -4.4027552e+00   5.5815235e-01   1.2209985e+00  -3.3341017e-01   1.0564895e+00   1.3437512e+00   6.8229712e-01  -2.8420297e+00  -9.3325524e-01   9.3996142e-01  -1.7422951e+00  -4.9386802e-01  -1.0201062e+00   4.4653165e+00  -1.5605302e+00  -4.7810391e-01  -4.0040869e+00  -4.5782912e+00  -2.5385542e+00  -4.5267296e-01  -3.4778538e+00  -7.7224045e-01  -1.7926799e+00  -5.5649302e-01  -5.3121957e-01  -6.4227338e-01  -1.1821575e+00  -3.7473394e+00   2.1635382e+00  -2.4702292e+00   4.0997645e-01  -4.3865438e+00  -2.4097181e+00  -5.7116324e-01  -2.8896284e+00  -6.4083350e+00  -1.6588409e+00   1.6187401e+00  -1.5151801e-01  -2.5350759e-01   5.1883409e-01   1.3019064e+00  -9.3341591e-01   3.2099906e+00   1.4089268e+00   2.5705230e+00   3.3849455e+00   1.5556544e+00   1.5120620e+00   5.2742543e+00   9.5876571e-01  -4.2152404e-01   3.6582572e+00   3.1556263e-01   2.1634022e-01  -1.0097507e-01
   6.9336727e-01   2.0824841e-01   9.1460005e-01  -3.9376667e-01   1.3398934e-01   3.7516655e-01   2.8658686e+00  -1.8597877e+00   8.2059699e-01  -2.3781588e+00  -5.2756364e-01  -3.5045839e+00   6.4945169e-01  -4.7551828e+00  -6.6257238e-01  -1.4900996e+00  -3.4599882e+00  -6.0594743e-01   1.1147940e+00   1.2052748e+00  -2.6574076e+00   4.6623484e-01   2.6417127e+00   1.1589750e-02   1.5399292e-01  -3.6838293e-01   7.7216998e-01  -3.0651259e-01   1.9534944e-01   1.7768289e+00   3.6473721e+00   1.4474613e+00  -9.8764408e-01   1.2697429e+00  -1.0977762e+00   2.7296696e+00   1.5475797e+00  -7.8002662e-01   1.6791854e+00   1.1559756e+00   2.9780915e-01  -3.0788202e+00   9.1512360e-01   2.3150453e+00  -2.1904578e-01   6.0726487e-02   4.2060507e-01   4.8406255e+00  -1.3746159e+00  -8.0721283e-01  -3.5653485e+00  -4.3516622e+00  -2.4219588e+00  -2.0812360e-01  -2.4779523e+00  -2.3039651e-01  -2.5138576e+00  -1.7683814e+00  -1.4004287e+00  -1.2737420e+00  -2.2508097e+00  -4.7455052e+00   5.2565011e-01  -5.0853274e+00   1.2516358e+00  -3.2359283e+00  -1.6997204e+00   5.8784686e-01  -2.6681806e+00  -5.1833608e+00  -1.0590007e+00   8.2254344e-01  -4.1966233e-01  -1.0243841e+00   1.7363414e+00   2.5952855e-01   3.1957533e-01   4.7090095e+00  -4.1373642e-01  -1.5314660e+00   2.2789469e+00   1.3242998e+00   3.5799067e-01   4.0487318e+00   1.0816107e+00   2.5163324e-01   2.9769140e+00   9.6815282e-01   3.1287250e-01  -1.6638703e-01
   8.6903095e-01  -3.3587651e-01   1.0227919e+00  -5.2951261e-01   8.2223670e-01   6.1415934e-01   3.1567152e+00  -1.8389437e+00   1.8177755e+00  -1.7829024e+00  -2.5005377e-01  -3.1387698e+00   8.5411398e-01  -4.1579383e+00  -2.8868124e-01  -1.1233604e+00  -3.4810546e+00  -5.3031981e-01   1.0641116e+00   8.4850543e-01  -2.9936207e+00   8.8347374e-01   2.5974752e+00  -8.9920313e-02  -3.7431780e-01  -9.7179457e-01   1.1722591e+00  -3.5294803e-01   9.5665111e-02   2.2800442e+00   3.4839396e+00   1.3931094e+00  -1.0653560e+00   1.3772114e+00  -2.0562284e+00   2.9628896e+00   1.4109857e+00  -1.2197595e+00   1.4829816e+00   5.2631809e-01  -2.0983360e-01  -3.9060146e+00  -1.8359646e-01   1.8544531e+00  -6.7815147e-01   3.3740499e-01  -6.9174405e-01   4.3023254e+00  -1.4604667e+00  -4.7612596e-01  -3.3874718e+00  -4.3806232e+00  -2.6303802e+00  -7.4747910e-01  -2.2790021e+00  -6.7148336e-01  -2.4996148e+00  -1.7716441e+00  -2.3693244e-01  -6.2665682e-01  -1.4769647e+00  -3.9454688e+00   1.1686317e+00  -4.1882221e+00   1.8788170e+00  -3.6290633e+00  -1.2228961e+00   6.8465356e-01  -2.7022925e+00  -5.8069637e+00  -8.7921191e-01   4.7371393e-01  -7.7209357e-01  -6.1500256e-01   1.6848945e+00  -4.1267449e-01  -1.3508535e+00   4.7342171e+00  -1.1340821e-01  -2.0359453e+00   3.0409774e+00   1.4254195e+00   1.2818124e-01   4.7126701e+00   1.0907496e+00   6.6857071e-01   3.2005816e+00   1.4987504e+00   3.9324451e-01   2.3365083e-01
   5.6415221e-01  -9.0542922e-01   1.0175463e+00  -1.1323260e+00   4.3990277e-01   7.6653491e-01   3.2060753e+00  -2.1260329e+00   1.6054509e+00  -8.9932771e-01  -4.7403688e-01  -3.4422488e+00   6.2532656e-01  -4.1366485e+00  -1.2192541e+00  -1.1627117e+00  -4.4787082e+00  -1.9208192e+00   7.5993136e-01   7.9185884e-01  -3.8084624e+00   1.4878825e+00   3.2332388e+00   4.4687304e-01  -3.2003771e-02   2.0469049e-03   1.1705049e+00  -7.1803380e-02  -1.1718667e+00   1.3202720e+00   3.7145314e+00   1.4665941e+00  -1.3519661e+00   1.8348980e+00  -3.0779370e-01   4.9309539e+00   1.2602796e+00  -1.6390730e+00   1.7008028e+00  -9.7621421e-03  -3.9648050e-01  -4.2882993e+00   2.2052961e-02   2.2562410e+00  -3.0508698e-01   7.9885022e-01  -1.0948293e+00   4.1650933e+00  -1.4036380e+00  -4.6504657e-01  -3.1016630e+00  -4.3328939e+00  -2.9595387e+00  -1.0553942e+00  -1.4851173e+00  -7.6791998e-01  -2.9262993e+00  -2.9278817e+00  -2.1873213e-01  -8.3993437e-01  -1.6434808e+00  -4.0745264e+00   4.6475680e-01  -5.1740336e+00   2.8108302e+00  -3.5376439e+00  -4.4950388e-01   1.3835132e+00  -2.9976133e+00  -5.7076859e+00  -2.9195626e-01  -4.6395962e-01  -8.9283201e-01  -5.1252117e-01   2.3817189e+00  -1.2061265e+00  -1.3297005e+00   5.8562518e+00  -1.4253383e+00  -5.1633264e+00   3.0610738e+00   1.3888776e+00  -2.2071772e-01   4.4584094e+00   1.4571438e+00   1.0901565e+00   3.2630646e+00   2.2008190e+00   4.2320269e-01   3.7080753e-01
   9.2359972e-02  -1.0587824e+00   6.7142506e-01  -1.5868817e+00   1.0062188e-01   5.9741053e-01   2.9368794e+00  -2.5183390e+00   8.8262849e-01  -8.8904253e-01  -1.6821342e+00  -4.4160910e+00  -5.0148977e-01  -4.8801168e+00  -2.8372472e+00  -1.9037401e+00  -4.2966422e+00  -2.4919985e+00   2.3109939e-02   6.8267578e-01  -4.5999403e+00   1.5833194e+00   3.3763386e+00   8.8097899e-01   1.0041852e-01   1.0526799e+00   9.1716741e-01  -7.0220541e-02  -2.2839165e+00  -3.0211041e-01   3.7220157e+00   1.3741983e+00  -1.3097913e+00   2.3021280e+00   1.8188761e+00   5.8987612e+00   1.1321113e+00  -2.2795782e+00   1.5253139e+00  -7.5183508e-01  -9.4233344e-01  -4.1984512e+00   1.2428179e+00   2.8232763e+00   1.7427789e+00   1.6158173e+00   1.3591913e-02   3.6522676e+00  -5.8338630e-01  -7.0854600e-01  -2.4250082e+00  -3.9152383e+00  -2.5055704e+00  -9.9530865e-01  -1.0612389e+00  -8.6258627e-01  -3.0550497e+00  -3.0375981e+00  -1.5471373e-01  -9.3396145e-01  -1.8174161e+00  -4.1896630e+00  -1.5768123e-01  -6.1116924e+00   3.3580366e+00  -2.8895350e+00   9.3440590e-01   2.2091661e+00  -2.2323777e+00  -4.4236761e+00   5.0982393e-03  -7.6450140e-01  -1.3718009e+00  -7.4286889e-01   2.6600656e+00  -1.6107238e+00  -8.2580654e-01   5.5273051e+00  -1.8103144e+00  -6.4338796e+00   2.2622534e+00   1.1801180e+00  -1.1427483e+00   3.5124927e+00   1.4437807e+00   1.2667811e+00   2.8916502e+00   2.1016950e+00   3.9309709e-01   2.5902025e-01
  -1.3545504e-01  -1.8823739e+00   7.7125359e-01  -1.7326596e+00   2.3074382e-01   7.4679057e-01   3.0866486e+00  -2.1328655e+00   1.4484822e+00  -2.0822966e-01  -1.3948353e+00  -4.0233047e+00   1.9201393e-01  -3.9987668e+00  -2.2297480e+00  -1.4851080e+00  -4.8150436e+00  -3.5414383e+00   1.4832491e-01   9.5456353e-02  -5.3157949e+00   1.7484031e+00   3.8682567e+00   1.0428646e+00  -1.3722636e-01   9.4228407e-01   1.0031592e+00   1.1099873e-01  -2.8215997e+00  -1.0238219e+00   3.6818386e+00   1.3641891e+00  -1.2242058e+00   2.3623953e+00   2.1095198e+00   6.3940236e+00   1.1861611e+00  -1.7323050e+00   1.8419346e+00  -9.9337179e-01  -1.0882253e+00  -5.0686320e+00   7.6005263e-01   2.0217687e+00   8.2523269e-01   1.0679743e+00  -6.2550237e-01   2.8118893e+00  -9.6940621e-01  -9.0830853e-01  -2.2081325e+00  -3.6017654e+00  -2.7299006e+00  -1.0215209e+00  -6.6042417e-01  -6.6164568e-01  -3.4298051e+00  -4.2898691e+00  -3.4129740e-01  -1.1860220e+00  -1.2976337e+00  -2.8629328e+00   6.8864136e-01  -5.4917294e+00   4.5838209e+00  -2.2142443e+00   1.4801364e+00   2.3215217e+00  -2.7625473e+00  -4.6701843e+00   4.3162689e-01  -8.8276780e-01  -1.6262933e+00  -1.1907966e+00   3.1049491e+00  -2.0526001e+00  -1.6115474e+00   5.2834253e+00  -1.7938922e+00  -7.0880561e+00   2.6550385e+00   1.2686856e+00  -1.6650523e+00   3.1640350e+00   1.5177026e+00   1.4299377e+00   2.9427884e+00   2.6740084e+00   1.8127440e-01   3.0020524e-01
   8.3166408e-02  -1.7712033e+00   6.1788235e-01  -1.7497879e+00  -4.9151930e-02   3.0646696e-01   2.6403539e+00  -1.7946546e+00   1.0048168e+00   1.0970829e-01  -1.6892559e+00  -3.9635176e+00  -4.8686212e-01  -3.6093091e+00  -2.6567488e+00  -1.4335020e+00  -3.6451344e+00  -3.5805124e+00   5.0143580e-01   5.8389425e-01  -4.5551755e+00   1.4631343e+00   3.5934747e+00   1.3764286e+00  -5.8585552e-01   9.9243645e-01   7.0315894e-01   4.4681282e-02  -3.2919533e+00  -1.6855531e+00   3.3922613e+00   1.5293200e+00  -9.5650532e-01   2.6394577e+00   3.0727334e+00   6.9441270e+00   1.1043253e+00  -2.2122374e+00   9.3914538e-01  -2.2973120e+00  -6.2098740e-01  -4.6761270e+00   1.0243086e+00   1.8095376e+00   1.1367165e+00   1.5952984e+00  -7.0502681e-01   2.1367084e+00  -5.4513430e-01  -1.2371165e+00  -1.8787979e+00  -3.2361646e+00  -2.7498583e+00  -1.5989517e+00  -5.2305662e-01  -1.6396287e+00  -2.9930393e+00  -4.4557602e+00  -3.4749250e-01  -1.2380707e+00  -1.4410528e+00  -2.1349831e+00   3.5796355e-01  -5.0831704e+00   3.8455568e+00  -1.4389108e+00   1.9717440e+00   2.6130060e+00  -2.0955805e+00  -3.4453953e+00   1.1577830e+00  -1.1316176e+00  -1.0290197e+00  -2.3488431e-01   3.9368472e+00  -1.6518409e+00  -1.0046774e+00   5.1223087e+00  -1.6903534e+00  -7.4461620e+00   2.0232254e+00   5.7672104e-01  -2.1933365e+00   2.1122742e+00   1.3484204e+00   1.4484092e+00   2.3155292e+00   1.9069352e+00  -2.8641650e-01   4.7633013e-02
   1.1987611e-02  -1.7692287e+00   2.8442507e-01  -1.7818540e+00   4.9359501e-01   5.0650647e-01   2.3949218e+00  -1.7042834e+00   1.2122203e+00   2.1111263e-01  -2.2496527e+00  -3.9612617e+00  -6.2859533e-01  -3.4593136e+00  -2.8420250e+00  -1.4098427e+00  -2.7276842e+00  -3.0670794e+00   6.9104254e-02   3.4279640e-01  -4.1868606e+00   1.6851958e+00   2.7785708e+00   8.6772535e-01  -3.2875643e-01   7.1022281e-01   8.6280961e-01  -8.7667837e-02  -3.5119296e+00  -1.9245773e+00   2.8726987e+00   1.1784437e+00  -1.1694725e+00   2.0806197e+00   3.1471666e+00   6.3375690e+00   8.6891082e-01  -2.3340025e+00   6.4390145e-01  -2.8295664e+00  -1.2119126e+00  -4.5137550e+00   1.1301344e+00   1.5816360e+00   2.3786642e+00   1.9669195e+00  -4.9901301e-01   1.4281308e+00   2.6323757e-01  -1.0965665e+00  -1.0795404e+00  -2.5849967e+00  -2.2056734e+00  -1.4998736e+00  -1.5462741e-01  -1.7781518e+00  -2.4758505e+00  -3.8445117e+00   4.0016231e-01  -7.6048139e-01  -6.5043085e-01  -1.1618393e+00   4.7691504e-01  -4.3280628e+00   4.3287283e+00  -1.0748118e+00   3.0420958e+00   2.6955660e+00  -1.3904418e+00  -2.7423876e+00   1.0875883e+00  -1.1591620e+00  -1.7796634e+00  -2.8159928e-01   3.3385174e+00  -1.8017113e+00  -1.6956113e+00   3.6723023e+00  -6.7130051e-01  -6.1315609e+00   2.1044007e+00   7.6612041e-01  -2.5331117e+00   2.1336283e+00   1.2697947e+00   1.4449607e+00   2.3960418e+00   2.1577553e+00  -3.8744758e-01   6.0538148e-02
   4.7486995e-03  -1.7910225e+00   1.9165870e-01  -2.0252869e+00   1.7787415e-02   2.0393567e-01   2.4658925e+00  -1.9939469e+00   6.8327220e-01  -8.7533882e-01  -2.4500060e+00  -4.7108504e+00  -1.4341284e-01  -3.9344672e+00  -2.7091313e+00  -1.9921498e+00  -2.4149784e+00  -3.4171522e+00   3.2374617e-01   4.0061631e-01  -3.9174051e+00   1.9998279e+00   2.7130767e+00  -5.7597115e-02   8.1726642e-01   4.0605450e-01   6.8118847e-01  -2.5313264e-01  -4.0131835e+00  -2.2557821e+00   3.3745545e+00   7.9645765e-01  -5.2569680e-01   2.0358482e+00   4.3704709e+00   6.1952154e+00   1.0092680e+00  -2.5329205e+00   5.1057659e-01  -3.8117327e+00  -7.2230790e-01  -4.2977855e+00   1.9849796e+00   1.2230519e+00   2.6721549e+00   1.3642517e+00  -2.8252157e-01   1.1656574e+00   8.1708216e-01  -1.6826600e+00  -8.3659966e-01  -2.5476279e+00  -2.7759599e+00  -1.5609416e+00  -2.9333547e-01  -2.4901297e+00  -2.4244062e+00  -4.3373052e+00   4.3648788e-01  -1.1466385e+00  -3.7872198e-01  -1.2149864e+00   5.2024723e-01  -4.3594604e+00   4.3172393e+00  -1.4126692e+00   4.3509181e+00   2.8304683e+00  -1.6088406e+00  -3.0140239e+00   1.6237922e+00  -1.1959421e+00  -1.6225515e+00  -9.5570702e-02   4.0490232e+00  -1.3769006e+00  -4.5856829e-01   3.4576435e+00   7.7509062e-02  -5.5449105e+00   2.3183497e+00   8.9877985e-01  -2.8562297e+00   2.2181422e+00   1.4857436e+00   1.1894792e+00   2.2259969e+00   2.1190550e+00  -7.3218622e-01  -3.4345047e-01
  -1.1268526e-01  -2.2032414e+00   2.6995096e-01  -2.7653169e+00  -1.8583681e-01  -3.0099674e-01   2.4718167e+00  -2.1313933e+00  -3.4614905e-01   6.1119026e-01  -3.3265812e+00  -5.0537721e+00  -7.1813349e-01  -4.0326954e+00  -3.9804095e+00  -2.2829926e+00  -2.5865889e+00  -4.5166085e+00  -2.6386722e-01  -3.7825496e-02  -4.2018083e+00   1.5508208e+00   3.1325473e+00   1.0000891e+00   1.1042261e+00   1.7596430e+00   5.4794791e-01  -3.6704093e-01  -5.5209388e+00  -4.8724656e+00   3.1782128e+00   1.1165648e+00   2.4501061e-01   2.3983759e+00   7.3523018e+00   8.1873150e+00   2.5838464e-01  -3.1042037e+00   1.6477811e-01  -4.1666478e+00  -1.1995470e+00  -3.6058859e+00   2.6687591e+00   1.2648876e+00   4.3381323e+00   1.7635147e+00   4.5003593e-01  -2.8468492e-01   1.2763135e+00  -2.4657898e+00  -3.2790458e-01  -2.3298838e+00  -2.3548802e+00  -1.4579133e+00   3.6664587e-01  -2.0603252e+00  -2.5737007e+00  -5.1777539e+00  -1.9944435e-01  -2.0001734e+00  -3.6009257e-01  -1.3093454e+00   5.9498119e-01  -4.4504945e+00   5.8788050e+00  -6.6839514e-01   5.9450708e+00   3.5559575e+00  -9.4801403e-01  -1.8396057e+00   1.7082157e+00  -8.6433985e-01  -2.0496228e+00  -2.8766435e-01   4.3427976e+00  -9.5909118e-01   5.8119369e-01   3.1970129e+00  -2.1089152e+00  -8.0427108e+00   1.7423513e+00   3.9718972e-01  -3.1428936e+00   9.4979719e-02   1.8901991e+00   1.0031900e+00   2.5869070e+00   1.2214099e+00  -7.0778621e-01  -5.2907097e-01
  -7.4033376e-01  -2.0682150e+00  -1.6095694e-01  -2.2972889e+00   3.0012141e-01   3.4498450e-02   1.8591495e+00  -1.4499139e+00  -2.1141439e-01   1.3892361e+00  -3.9924565e+00  -3.9344491e+00  -1.1228356e+00  -2.9119108e+00  -4.4724232e+00  -1.5409961e+00  -1.4713851e+00  -3.9436544e+00  -1.1654615e+00  -7.1330724e-02  -3.3156059e+00   1.7144046e+00   2.2246352e+00   9.1620148e-01   9.7828383e-01   1.3747192e+00   5.4397662e-01  -1.6242007e-01  -5.8356314e+00  -5.2811266e+00   2.0698376e+00   7.8645286e-01  -1.1186281e+00   1.1602575e+00   6.7648327e+00   6.6715307e+00  -2.6093171e-01  -3.1300414e+00  -3.4286630e-01  -4.4465603e+00  -2.1065680e+00  -2.9661933e+00   2.6839601e+00   1.0651107e+00   5.4712545e+00   2.1137136e+00   9.3456397e-01  -1.0636398e+00   1.9946934e+00  -1.8278623e+00   1.1333412e+00  -8.2317810e-01  -9.9940230e-01  -9.4594424e-01   1.2662066e+00  -1.7765076e+00  -1.9263703e+00  -4.2722612e+00   2.5330172e-01  -1.1470564e+00   5.2697689e-01   4.9049701e-01   4.3152832e-01  -3.0569381e+00   6.5530502e+00   6.2510194e-01   6.0319980e+00   3.2574739e+00   5.2025386e-02  -4.5783190e-01   1.5598614e+00  -7.6569838e-01  -2.9203527e+00  -4.5407604e-01   3.4820388e+00  -9.5557225e-01  -6.2077547e-01   9.5761783e-01  -1.1261590e+00  -6.6281397e+00   9.0388881e-01   1.6248267e-01  -3.5302540e+00  -3.4145319e-01   1.6007958e+00   1.3587547e+00   2.2225528e+00   1.5899031e+00  -5.5917031e-01  -3.1280039e-01
  -6.1924865e-01  -1.4616255e+00  -8.0329193e-01  -1.5233460e+00   1.3680564e+00   7.0966782e-01   1.3467381e+00  -3.5131682e-01   5.9261834e-01   1.7144091e+00  -3.8968574e+00  -2.3846066e+00  -6.7649557e-01  -1.4872298e+00  -3.6670266e+00  -6.7893990e-01  -5.2874575e-01  -2.5471957e+00  -9.5336930e-01  -1.6233049e-01  -2.1568431e+00   2.3030447e+00   3.9420280e-01  -5.0883829e-01   8.1622917e-01  -3.4356839e-01   9.1409415e-01  -1.7046573e-01  -5.2112516e+00  -4.2386321e+00   8.4996092e-01   4.2052251e-01  -1.5768007e+00   2.9465685e-02   5.6932071e+00   4.7524161e+00  -5.9871428e-01  -2.2469345e+00  -8.2021892e-01  -4.4554141e+00  -2.5663880e+00  -3.0370723e+00   2.1615370e+00   2.4770389e-01   5.4007936e+00   1.8531917e+00   4.8676271e-01  -1.4164228e+00   2.4477459e+00  -1.3587057e+00   1.7044137e+00   1.7431051e-01  -5.8410561e-01  -8.9022167e-01   1.1325817e+00  -1.6899158e+00  -1.5868752e+00  -3.3961523e+00   8.7162526e-01  -2.6035795e-01   1.1750214e+00   2.3412764e+00   1.9800594e-01  -1.1032706e+00   6.6531616e+00   1.1547085e+00   6.2686785e+00   2.7991641e+00   2.0636389e-01  -5.6845661e-01   8.5242930e-01  -3.6500572e-01  -3.4002234e+00  -4.0528139e-01   2.4031271e+00  -3.5965788e-01  -1.3671917e+00  -8.7857494e-01   1.5292967e-01  -3.8576705e+00   1.1398290e+00   6.6554255e-01  -3.7915972e+00   5.8242127e-01   1.4980689e+00   1.2851997e+00   2.6455622e+00   2.0774915e+00  -6.2434558e-01  -3.4793181e-01
  -8.3812242e-01  -9.9763548e-01  -1.0279611e+00  -1.2850285e+00   1.0487713e+00   6.5637530e-01   9.5765941e-01  -1.4819591e-01  -3.1378746e-02   1.5392553e+00  -4.2233568e+00  -2.2636207e+00  -6.6551729e-01  -1.3174414e+00  -3.8923207e+00  -4.6125433e-01   8.2697168e-02  -2.3302919e+00  -1.1818292e+00  -8.2967060e-03  -1.4315154e+00   2.3371340e+00  -7.7420460e-02  -8.2330055e-01   1.4115116e+00  -6.6158070e-01   6.8032379e-01  -1.6130964e-01  -5.3067085e+00  -4.3855353e+00   4.5211690e-01   5.4677327e-02  -1.9270899e+00  -7.6609950e-01   6.1897290e+00   3.7546284e+00  -5.5097219e-01  -2.0182699e+00  -8.9178216e-01  -4.5937933e+00  -2.3946699e+00  -2.3236143e+00   2.9930426e+00   3.6549579e-01   5.9504100e+00   1.4562277e+00   1.1288473e+00  -1.1900478e+00   2.9255791e+00  -1.4286198e+00   2.0839592e+00   6.7930064e-01  -3.9381783e-01  -5.0726383e-01   1.3485849e+00  -1.6270289e+00  -1.1506433e+00  -3.0145271e+00   6.1853645e-01  -2.4885469e-01   1.1524741e+00   2.4992093e+00  -3.9969015e-01  -9.1115573e-01   6.3149469e+00   1.6583254e+00   6.5740356e+00   2.6233913e+00   4.9987810e-01  -5.4370007e-02   7.3676152e-01  -4.2307470e-01  -3.4283134e+00  -4.5103197e-01   2.2397776e+00   4.0753317e-02  -4.6731621e-01  -1.6371073e+00   7.3938520e-01  -2.4887322e+00   8.6493406e-01   7.1375345e-01  -3.8874740e+00   3.8146014e-01   1.5214196e+00   1.1782102e+00   2.3740770e+00   2.1548318e+00  -7.4377493e-01  -6.1962909e-01
  -6.4064473e-01  -1.0545895e+00  -7.4946734e-01  -7.8875886e-01   8.7358002e-01   9.4880379e-02   7.9542728e-01   4.4928661e-01  -4.0854235e-01   1.6138310e+00  -3.8672927e+00  -1.6603293e+00  -2.8570789e-01  -4.0570386e-01  -3.1088097e+00   2.7955892e-02   1.0002024e+00  -2.1674571e+00  -8.0048932e-01  -1.1823506e-01  -3.3772106e-01   1.5766346e+00  -1.0803387e-01  -6.4075160e-01   1.1106977e+00  -1.7236431e+00   4.8149744e-01  -3.4547293e-01  -4.9070315e+00  -4.4401142e+00  -5.3208377e-02  -1.6863201e-01  -1.5622051e+00  -1.3150224e+00   5.5434727e+00   2.7046512e+00  -4.1261232e-01  -1.6053231e+00  -9.8683113e-01  -4.8071195e+00  -2.0091766e+00  -2.0270673e+00   2.7048510e+00  -3.0561475e-01   4.9291186e+00   7.9353368e-01   9.9626493e-01  -1.5606217e+00   2.6960941e+00  -1.6851595e+00   2.0142265e+00   9.2338826e-01  -4.7840509e-01  -5.3274580e-01   1.2293527e+00  -1.7536880e+00  -7.1269605e-01  -3.1675141e+00   2.4946054e-01  -3.0176271e-01   1.2699240e+00   3.2545142e+00   1.8494623e-01   4.6663294e-01   5.8047556e+00   2.4203249e+00   6.5296677e+00   2.4030576e+00   6.2963908e-01   7.7219257e-02   6.6057459e-01  -1.6122958e-01  -3.0571012e+00  -1.9605674e-01   2.1283191e+00   6.3459845e-01  -4.1055250e-01  -2.5690146e+00   1.5166276e+00  -8.2012468e-01   9.0886458e-01   1.8741641e-01  -3.8793322e+00  -5.6838070e-01   1.3409399e+00   9.9630952e-01   1.9550987e+00   1.3887358e+00  -1.0872444e+00  -8.1217125e-01
  -8.7145684e-01  -9.9512358e-01  -5.6036202e-01  -7.1398543e-01   6.3961382e-01  -1.1982980e-01   6.8440070e-01   5.6174094e-01  -1.1905473e+00   2.4783302e+00  -4.2187325e+00  -1.3834255e+00  -4.0057999e-01  -9.5675096e-02  -3.6699664e+00   3.2229457e-01   7.8777223e-01  -2.2176159e+00  -1.4115284e+00  -3.6944128e-01   3.7796302e-02   1.1274787e+00   1.6030571e-01   6.4707061e-02   1.9679008e+00  -1.4652649e+00   3.8701826e-01  -2.8614001e-01  -5.3085267e+00  -5.0770978e+00  -4.3076662e-01  -2.4252482e-01  -1.7885610e+00  -1.8559633e+00   5.9488970e+00   2.4072562e+00  -7.3086473e-01  -1.3618825e+00  -6.3371420e-01  -4.0421418e+00  -2.5727671e+00  -1.5404892e+00   2.8404651e+00  -1.5050859e-01   5.5723444e+00   5.8093080e-01   1.5934123e+00  -1.6752309e+00   2.7961134e+00  -1.6896392e+00   2.1385037e+00   1.0776687e+00  -1.2224655e-01  -4.2285435e-02   1.7820105e+00  -7.9940629e-01  -7.0189858e-01  -2.9100298e+00  -1.4069588e-01  -4.0651737e-01   1.0412252e+00   3.0631224e+00  -2.1435810e-01   7.3503634e-01   6.2776627e+00   2.7977537e+00   6.7993308e+00   2.5154922e+00   8.3489519e-01   4.2768714e-01  -3.6757893e-02  -5.5626214e-02  -3.6358866e+00  -4.9367552e-01   1.1794092e+00   5.9356339e-01  -4.9482329e-01  -3.1466034e+00   8.8349657e-01  -8.0241499e-01   8.0552705e-01   1.4405998e-01  -3.6660792e+00  -1.4168801e+00   1.4473308e+00   9.5096671e-01   2.2287839e+00   1.0044137e+00  -8.6121346e-01  -6.7348936e-01
  -1.0063091e+00  -6.4455196e-01  -2.6774926e-01  -9.1845523e-02   4.3327776e-01  -4.1856620e-01   5.6112892e-01   1.0574469e+00  -1.6464594e+00   2.3288200e+00  -4.1568314e+00  -9.6245286e-01  -2.2659935e-01   4.0460217e-01  -3.3454643e+00   6.6805860e-01   1.2241747e+00  -1.7713878e+00  -1.4224652e+00  -3.7324750e-01   7.2534911e-01   3.5585026e-01   1.2755386e-01   2.5260295e-01   2.1516233e+00  -1.9666966e+00   1.5015065e-01  -3.7842101e-01  -4.8142789e+00  -4.9853146e+00  -9.0084915e-01  -5.2045138e-01  -1.5572918e+00  -2.3222298e+00   5.5058701e+00   1.0797326e+00  -7.6922857e-01  -8.0791148e-01  -7.2240673e-01  -3.6338550e+00  -2.4627874e+00  -1.0462763e+00   3.1395080e+00  -2.4564577e-01   5.3501235e+00  -3.5435124e-02   2.1405550e+00  -1.4270525e+00   2.6791449e+00  -1.7480197e+00   1.8772078e+00   1.2309294e+00   4.9134954e-02   3.7911271e-01   1.5014880e+00  -4.0534015e-01  -5.9810532e-01  -2.4588550e+00  -7.5574656e-01  -4.7778870e-01   6.3860092e-01   3.1347556e+00  -1.4881759e-01   1.3944717e+00   5.5433720e+00   3.2550157e+00   6.4216225e+00   2.1422059e+00   9.1637589e-01   6.1911920e-01  -5.5502703e-01   2.5742500e-01  -3.4183958e+00  -4.9568003e-01   5.3617702e-01   1.1095208e+00   2.9122276e-02  -3.9977099e+00   1.0567978e+00   9.7988820e-01   4.2476947e-01  -7.3242281e-02  -3.6086338e+00  -2.0452919e+00   1.2744898e+00   7.1642544e-01   1.9790682e+00   3.2819236e-01  -8.8596719e-01  -8.1771232e-01
  -1.1995977e+00  -1.5750142e-01  -1.4555089e-01   7.5850097e-01  -2.4052392e-02  -7.3844298e-01   1.0755357e-01   1.9342671e+00  -2.1643139e+00   2.4565009e+00  -3.9832918e+00   1.1957131e-01  -5.6786812e-01   1.4899171e+00  -3.2431191e+00   1.2006098e+00   1.6392499e+00  -1.2700163e+00  -1.2074709e+00   3.9287093e-02   1.7189048e+00  -2.4812750e-01   5.2385986e-02   5.6366651e-01   2.0136888e+00  -2.8018079e+00  -2.1260695e-01  -1.9963879e-01  -4.3741269e+00  -4.5828069e+00  -1.4857178e+00  -7.1638252e-01  -1.9644642e+00  -2.6765117e+00   4.6667968e+00  -1.5817079e-01  -7.3110032e-01  -2.7819761e-01  -8.8784363e-01  -3.4149071e+00  -2.4097731e+00  -1.0122962e+00   2.9312820e+00  -4.4327146e-01   4.6015321e+00  -3.1676625e-01   2.4714905e+00  -1.1413622e+00   2.4016495e+00  -1.4897035e+00   1.6684600e+00   1.6260847e+00   2.1616667e-01   4.4176346e-01   1.2857712e+00  -2.2962688e-01  -6.5682779e-01  -2.1066434e+00  -1.4003350e+00  -2.1877539e-01  -1.1627904e-01   3.7329428e+00  -6.5181656e-01   2.3119326e+00   4.4387026e+00   4.0831365e+00   5.3345407e+00   1.8353911e+00   7.7619817e-01   9.7945852e-01  -9.4550082e-01   2.5650652e-01  -2.9142093e+00  -1.1852486e-01   1.2030845e-01   1.5317756e+00  -6.1671411e-02  -4.5571358e+00   1.1660980e+00   1.9437701e+00  -4.1421427e-01  -6.5378163e-01  -3.7633431e+00  -2.8503910e+00   8.5945648e-01   7.7955043e-01   1.4766714e+00  -4.8970211e-01  -9.5629044e-01  -8.2588012e-01
  -1.2738462e+00  -2.1377494e-01   2.5701036e-02   5.3477569e-01   1.1154198e-01  -5.9527813e-01   2.5575225e-01   1.3756428e+00  -2.4012771e+00   2.9586832e+00  -3.9877618e+00   1.6431235e-01  -5.6400251e-01   1.2177553e+00  -3.5467871e+00   1.1780512e+00   9.2669487e-01  -7.7079808e-01  -2.1989825e+00  -6.8618930e-01   1.8401031e+00  -3.6642860e-02   1.6034833e-02   5.7088538e-01   3.3233108e+00  -2.8336684e+00   6.7977104e-02  -1.5730727e-01  -4.2354260e+00  -3.9093420e+00  -1.7166799e+00  -1.1625794e+00  -2.6957647e+00  -3.5164285e+00   3.9559265e+00  -5.5611633e-01  -8.3001499e-01  -2.5938633e-01   5.4944312e-02  -2.3695425e+00  -3.2594205e+00  -1.0578181e+00   2.2606267e+00  -7.4165999e-02   5.1197032e+00  -3.4154067e-01   2.5789883e+00  -8.0607275e-01   2.5068715e+00  -9.2428589e-01   1.7009137e+00   1.4862807e+00   4.6261049e-01   8.1981669e-01   1.9124752e+00   8.3161253e-01  -5.4656080e-01  -1.2371512e+00  -7.2977754e-01   3.2662983e-01   1.2587114e-01   2.8805205e+00  -1.0680227e+00   2.3801399e+00   5.1536542e+00   3.3418154e+00   5.6261197e+00   1.9199832e+00   6.6297850e-01   3.5599607e-01  -1.9712361e+00  -2.6466528e-01  -3.8370024e+00  -4.5642617e-01  -1.5589058e+00   6.1559921e-01  -1.5362288e+00  -4.6417060e+00   1.0016593e+00   2.0539312e+00   4.2731506e-01  -2.4476629e-01  -3.0420800e+00  -2.5669372e+00   1.0578343e+00   8.6432284e-01   2.1457497e+00  -2.0280326e-01  -4.2217145e-01  -3.4392617e-01
  -8.2531160e-01  -1.7313407e-01   5.4966230e-01   5.1848293e-01   7.4517331e-01  -4.0024093e-01   6.8815732e-01   1.1318536e+00  -1.8095889e+00   2.3657350e+00  -3.2030216e+00  -1.0881076e-01   2.2446027e-01   7.3857094e-01  -2.4620058e+00   1.1482989e+00   8.5499438e-01  -3.3945166e-01  -2.1647064e+00  -8.4604489e-01   3.2468230e+00   4.4145349e-02  -6.6651441e-01  -3.9226162e-01   4.0054369e+00  -3.5184148e+00   4.1941528e-01  -3.9233909e-01  -3.2070799e+00  -2.4518602e+00  -1.8585608e+00  -1.6377140e+00  -2.6816020e+00  -4.3217381e+00   3.4234806e+00  -6.1918414e-01  -8.0561627e-01  -2.7088194e-01  -2.2865389e-01  -2.4285457e+00  -2.1775935e+00  -6.2986584e-01   2.0367850e+00   4.8645890e-01   4.9632962e+00  -4.0289272e-01   1.9144779e+00   3.1676756e-01   2.5156476e+00  -5.3307398e-01   1.1595709e+00   1.3159590e+00   2.2822308e-01   9.9844300e-01   1.5271964e+00   5.4352931e-01  -4.9464319e-02  -1.0665566e+00  -3.0079130e-01   2.3141216e-01   4.2760613e-01   1.7703170e+00  -9.7540951e-01   1.9728736e+00   4.1723770e+00   2.0770882e+00   5.3276346e+00   1.4336204e+00   4.9508557e-01  -4.6235617e-01  -2.0151877e+00  -5.9178192e-01  -2.8249406e+00   5.2969163e-01  -2.0153854e+00   8.5552925e-01  -9.2827574e-01  -3.7808054e+00   4.1959549e-01   3.1005359e+00   7.2352408e-01  -2.0714316e-01  -2.1298900e+00  -1.9279604e+00   1.0921606e+00   4.5351650e-01   2.3286512e+00   1.4499039e-03  -4.2269676e-01  -2.9000243e-01
  -1.1120454e+00   3.3281480e-01   4.1521968e-01   8.5804819e-01   6.9092091e-01  -1.9385225e-01   3.4701082e-01   1.2354625e+00  -2.0406870e+00   2.2353891e+00  -3.2804647e+00   1.2474396e-01  -4.4785553e-01   6.3043462e-01  -2.8962016e+00   1.0353607e+00   6.1942452e-01   1.7449126e-01  -2.4932747e+00  -7.8340098e-01   3.4961588e+00   2.0140200e-01  -1.0833978e+00  -5.1023778e-01   4.1343333e+00  -3.5028903e+00   3.6548766e-01  -2.1932321e-01  -2.7305413e+00  -1.9678591e+00  -2.2839648e+00  -1.9407433e+00  -3.2444391e+00  -4.6660894e+00   3.3630299e+00  -1.0997295e+00  -7.6190089e-01   1.7449340e-02  -1.5853036e-01  -1.9567059e+00  -2.3842867e+00  -6.0448767e-01   2.2634153e+00   1.0829416e+00   5.3765579e+00  -2.2832894e-01   2.5365289e+00   1.1056242e+00   2.5905978e+00  -6.3827804e-02   1.0209187e+00   1.5851328e+00   5.7016328e-01   1.2471444e+00   1.3504998e+00   1.0056469e+00  -2.1152199e-01  -4.9629028e-01  -4.9416892e-01   5.3622887e-01  -2.1976898e-01   1.1840512e+00  -1.9837930e+00   1.5421183e+00   3.4277227e+00   2.1522733e+00   4.7060386e+00   1.3517721e+00   4.2647854e-01  -2.9478439e-01  -2.5536961e+00  -8.2848484e-01  -2.5969536e+00   6.1866798e-01  -2.7390524e+00   8.1463954e-01  -7.1760274e-01  -3.6128357e+00  -1.4587863e-01   3.3009667e+00   5.0020146e-02  -2.5368746e-01  -2.1253161e+00  -2.0611264e+00   8.3991997e-01   4.5851669e-01   2.1929362e+00  -8.4482902e-02  -2.1359429e-01  -2.3715793e-01
  -7.7393004e-01   4.0146043e-01   1.0603801e+00   7.3445849e-01   3.0820363e-01  -4.4838794e-01   8.3028110e-01   4.5907284e-01  -2.1309000e+00   1.3976792e+00  -2.3957668e+00  -2.7943227e-01   8.1935353e-02   1.0912404e-02  -2.0280879e+00   6.7844308e-01  -6.0393173e-02   6.9404758e-01  -2.3823209e+00  -1.0578946e+00   3.3921752e+00   1.6742790e-01  -5.6773745e-01  -7.5201512e-01   5.2356280e+00  -3.6537501e+00   4.4663308e-01  -3.4533194e-01  -1.8470654e+00  -3.5960167e-01  -1.7076874e+00  -2.3060606e+00  -2.7939843e+00  -4.6548054e+00   1.8677760e+00  -1.6201412e+00  -4.1841328e-01   1.8608256e-02   5.2691301e-01  -1.3586968e+00  -2.1861259e+00  -7.7695750e-01   1.3683496e+00   9.7362284e-01   4.1490513e+00  -9.9583344e-01   2.0718383e+00   1.7716769e+00   2.0569999e+00   8.4319882e-02   6.2353310e-02   5.1589262e-01  -2.3003308e-01   1.1327682e+00   1.0307467e+00   1.1553692e+00  -2.5303179e-01   1.0993582e-01  -5.9152833e-02   6.8269557e-01  -3.9533884e-01  -3.6443751e-01  -1.7265687e+00   1.5636620e+00   2.5352010e+00   3.8523154e-01   4.2482085e+00   9.2904815e-01  -4.6234395e-01  -1.8597229e+00  -2.9321887e+00  -1.3213594e+00  -2.3338405e+00   9.5774706e-01  -3.3763577e+00   3.2804676e-01  -1.2469799e+00  -2.5801643e+00   6.2140816e-04   3.7413041e+00   1.2553727e+00   9.0168915e-02  -1.0957181e+00  -1.2743168e+00   9.8435894e-01   2.5315619e-01   2.5171849e+00  -3.2892583e-01   2.2773535e-02  -7.0980520e-02
  -8.8261018e-01   1.0395991e-01   1.6444881e+00   7.2665262e-01   8.3359326e-01   4.0782090e-01   1.4118483e+00   3.8866051e-01  -7.0077724e-01   1.1915309e+00  -1.0521336e+00   3.9049207e-01   1.1318880e+00   2.6512713e-01  -7.6604222e-01   8.9109851e-01  -1.3427417e+00   7.7457089e-01  -2.3364448e+00  -9.5000773e-01   4.5146698e+00   9.0547950e-01  -8.5825568e-01  -2.1050976e+00   6.9882875e+00  -4.2479076e+00   9.5756198e-01   8.3656102e-02  -1.0707622e+00   2.0593177e+00  -1.2781050e+00  -2.9664056e+00  -4.1598297e+00  -5.4869857e+00   2.1435316e-01  -1.5462030e+00  -3.9898838e-01   2.1393911e-01   9.1599370e-01  -1.1267550e+00  -1.6920056e+00  -1.6976124e+00  -1.2645597e-01   1.1804531e+00   3.1524210e+00  -9.5589697e-01   7.3123730e-01   2.9860625e+00   1.6914593e+00   1.2785610e+00  -2.3720626e-01   5.4087272e-01  -4.3205918e-01   1.2165920e+00   1.1133228e+00   1.0315199e+00  -3.2724307e-01  -1.5797481e-01   4.6458287e-01   9.8367944e-01   1.3193942e-01  -4.7976835e-01  -1.6416487e+00   1.3355487e+00   2.4031511e+00  -1.0302932e+00   2.7499108e+00   1.0116073e-01  -1.9076606e+00  -3.1464630e+00  -2.7222007e+00  -2.6738656e+00  -1.6118381e+00   1.8197301e+00  -4.0363963e+00  -5.5247455e-01  -2.8038692e+00  -1.4586179e+00  -5.6010625e-01   3.4173615e+00   1.4258479e+00   2.1469547e-01  -1.0907718e-01  -2.0768703e-01   7.3984316e-01   3.1635149e-01   2.9598097e+00   6.6552403e-01   2.2268561e-01   5.5479230e-01
  -1.1762197e+00   8.5138673e-01   1.2376098e+00   8.4271117e-01   2.1768389e-01   2.9924055e-01   5.7363598e-01   1.4942646e-01  -1.7468506e+00   8.7443442e-01  -1.8302631e+00  -7.2047015e-01  -5.4729089e-01  -9.7453973e-01  -2.0723992e+00   3.8736651e-01  -1.3621527e+00   7.4801999e-01  -2.6435753e+00  -7.8714942e-01   3.5854459e+00   6.9486842e-01  -6.1823713e-01  -7.5338031e-01   5.9946637e+00  -2.5731338e+00   4.6929634e-01   2.4485574e-01  -7.5923634e-01   1.1420800e+00  -1.6235284e+00  -2.5378492e+00  -4.0427629e+00  -5.0606141e+00   1.6595720e+00  -1.3681996e+00   8.1931525e-02   8.8506361e-01   1.1317756e+00  -8.9724031e-02  -1.4231836e+00  -1.0976368e+00   1.5608083e+00   2.4795986e+00   4.2923772e+00  -7.1327737e-01   2.4629908e+00   4.0790032e+00   1.6872249e+00   1.0789252e+00  -7.2336987e-01   5.7882926e-01  -4.3112693e-02   1.8239573e+00   9.9367364e-01   2.0695840e+00  -4.8339244e-01   2.9957212e-01  -6.0958854e-01   5.2238948e-01  -1.5817172e+00  -2.3234900e+00  -3.4045322e+00  -8.2482372e-01   6.7115144e-01  -2.2907131e-01   2.3541685e+00   5.1654580e-01  -1.1394808e+00  -1.7938066e+00  -3.0601822e+00  -2.3563366e+00  -1.0897897e+00   1.4507808e+00  -3.9918018e+00  -4.4927462e-01  -6.2536752e-01  -5.2555220e-01  -1.5835122e+00   3.2199926e+00   3.2908229e-01   3.4980581e-01  -5.1156974e-01  -1.0136107e+00   4.5275389e-01   1.2857434e-01   2.1949773e+00   3.6546066e-01   2.3296974e-01   1.6261451e-01
  -1.0926488e+00   8.5092241e-01   1.7413397e+00   8.5563155e-01  -4.9023522e-01  -2.6534145e-01   6.9136178e-01  -3.4858798e-01  -2.2033976e+00  -1.7672493e-01  -1.4709679e+00  -1.7154994e+00  -7.8190400e-01  -1.8726187e+00  -1.6942643e+00  -2.1888550e-01  -1.6598079e+00   5.5777644e-01  -2.1832005e+00  -7.2735166e-01   2.8531941e+00   1.9371144e-01   5.1637044e-01   6.4919421e-02   5.7851063e+00  -1.7908719e+00   1.5587255e-01   1.9248974e-01  -1.5511201e-01   1.2652141e+00  -9.5363031e-01  -2.3080923e+00  -2.9565838e+00  -4.2372908e+00   1.3075270e+00  -1.4457767e+00   5.3517454e-01   1.1098896e+00   1.4469453e+00   4.4144346e-01  -9.0106771e-01  -1.1267293e+00   1.7133511e+00   2.5010276e+00   3.4305691e+00  -1.3205461e+00   2.8383433e+00   4.5043450e+00   1.0222282e+00   7.0194769e-01  -1.6907972e+00  -2.4422087e-01  -6.0040262e-01   1.9125985e+00   4.4572850e-01   2.2984240e+00  -7.9206824e-01   1.9357136e-01  -1.1841994e+00  -2.3233251e-02  -2.4503966e+00  -3.8936352e+00  -3.1757271e+00  -1.5649072e+00  -7.9808943e-01  -8.5259376e-01   1.7942703e+00   4.0478831e-01  -1.4645999e+00  -2.1815181e+00  -2.9118742e+00  -2.0552912e+00  -3.0890214e-01   1.6233696e+00  -3.5793214e+00  -3.6238930e-01   3.5030950e-01   5.2436970e-01  -1.8871664e+00   3.1808428e+00   3.6119159e-01   3.1675670e-01  -2.8107354e-01  -1.3551415e+00   2.5526090e-01  -1.5210395e-01   1.7070092e+00  -3.8892373e-01   1.8512550e-01  -5.1962163e-03
  -1.6988502e+00   5.6814261e-01   1.7394036e+00   5.2855439e-01  -7.3036664e-01   1.8440218e-01   5.6286720e-01  -4.2376735e-01  -2.1530589e+00   9.9933447e-01  -1.3979083e+00  -1.3654492e+00  -1.5082552e+00  -1.7823885e+00  -2.5852930e+00  -2.4400196e-01  -3.3851162e+00  -5.2287519e-01  -2.4606923e+00  -6.2452790e-01   1.8687090e+00   8.7914881e-01   1.3168803e+00   1.0244219e+00   5.8365109e+00  -3.6168568e-02   1.9532703e-01   8.8870860e-01  -8.5595549e-01   6.4199184e-01  -7.1044709e-01  -1.7711664e+00  -3.5963784e+00  -3.6626542e+00   2.3276587e+00   2.8333059e-01   9.1948374e-02   1.1707097e+00   1.7611037e+00   1.2320912e+00  -1.3679540e+00  -1.5599183e+00   1.3721631e+00   2.9175829e+00   3.4933409e+00  -8.9500842e-01   2.7847097e+00   4.5326731e+00   5.1710511e-01   1.1373342e+00  -1.5850394e+00  -3.7165418e-02  -3.2633774e-01   2.0712186e+00   1.1188286e+00   3.2551460e+00  -1.7078697e+00  -7.1449316e-01  -1.8025988e+00  -3.1287860e-01  -3.1089230e+00  -4.5269510e+00  -4.1118033e+00  -2.6626083e+00  -8.1163525e-02  -7.9719681e-01   9.8423578e-01   6.2014464e-01  -2.0520516e+00  -2.0173937e+00  -2.7283460e+00  -2.3876456e+00  -1.5533817e-01   1.5763197e+00  -3.3055743e+00  -8.3602179e-01   2.6938787e-01   1.9449323e+00  -4.4924214e+00  -6.4887826e-01  -4.8235724e-01   2.4398658e-01  -2.3124826e-01  -1.9251760e+00   2.9187902e-01   2.0174208e-01   1.8621599e+00  -1.7384482e-02   6.6275627e-01   3.6780512e-01
  -1.2264042e+00   9.3214421e-01   1.7213920e+00   5.0441979e-01  -8.4698458e-01  -9.6755127e-02   3.4544781e-01  -1.0817937e+00  -2.0424515e+00  -2.5347875e-01  -9.6657427e-01  -2.2170800e+00  -1.9805281e+00  -2.7812390e+00  -1.8894598e+00  -7.8530975e-01  -2.4381394e+00   3.6583306e-01  -1.9851752e+00  -6.3834203e-01   1.2470410e+00   7.5808831e-01   1.2779679e+00   1.2075380e+00   4.7408405e+00   4.9775823e-01   5.5956362e-02   6.2735004e-01   4.5737874e-01   1.5327613e+00  -4.8396553e-01  -1.5559869e+00  -2.5944450e+00  -3.1616039e+00   1.0230643e+00  -5.9125923e-01   6.7692898e-01   1.2096175e+00   1.7712139e+00   1.4005422e+00  -8.0468149e-01  -1.1391926e+00   1.1840436e+00   2.6963349e+00   2.7323031e+00  -1.1815304e+00   2.8652769e+00   4.5928008e+00   2.1428567e-01   9.6652207e-01  -2.0849013e+00  -5.9066705e-01  -4.9030436e-01   1.9324652e+00   6.1360755e-01   3.0225697e+00  -1.0704831e+00   3.2935554e-01  -1.3742162e+00  -1.7508915e-01  -3.1798635e+00  -5.6584944e+00  -3.6847478e+00  -2.7207471e+00  -1.9494281e+00  -1.4892230e+00   5.0987174e-01   1.7184872e-01  -1.5931973e+00  -1.9511935e+00  -2.4995966e+00  -2.1669688e+00   4.4210997e-01   1.8214832e+00  -3.0806057e+00  -7.5370812e-01   7.0340676e-01   2.2694270e+00  -3.3500662e+00   8.4695813e-01   5.5787008e-02   4.5771558e-01   2.1650655e-01  -1.5185229e+00   1.1368944e-02  -1.0734273e-01   1.2687084e+00  -4.1817184e-01   5.4930573e-01   8.7366571e-02
   9.6102015e-03   4.8556390e-01   2.6349640e+00   1.4263274e-01  -1.1718378e-01  -9.9759255e-02   1.2826629e+00  -1.5554935e+00  -3.4093028e-01  -1.4306896e+00   9.8473670e-01  -2.7455019e+00  -4.1259854e-01  -3.3374359e+00   8.4234201e-01  -1.0741608e+00  -2.1719814e+00   7.9537090e-01  -3.8288712e-01  -3.5270733e-01   2.5755379e+00   6.1983053e-01   1.2252526e+00  -2.9210305e-03   5.5459907e+00  -1.9199938e-01   5.7013494e-01   3.3275483e-01   1.9873542e+00   4.0819514e+00   7.6612416e-01  -1.4537047e+00  -1.4175262e+00  -2.9189798e+00  -1.0314574e+00  -3.4647201e-01   1.0911102e+00   1.1421002e+00   1.5914570e+00   9.5649936e-01   1.0398083e+00  -1.7115830e+00  -6.2120108e-01   1.8429832e+00   6.7200164e-01  -1.5718890e+00   7.7742635e-01   4.9422295e+00  -4.1865186e-01   9.2200213e-01  -3.2067178e+00  -1.6987868e+00  -1.6564385e+00   1.3195415e+00  -2.3878751e-01   1.7009470e+00  -3.6324325e-01  -1.0661118e-01  -5.9922354e-01  -6.9885701e-01  -2.2417293e+00  -6.2371408e+00  -1.8430590e+00  -2.3284946e+00  -3.4513131e+00  -3.6901228e+00  -3.3326997e-01  -8.1544611e-01  -2.4822266e+00  -3.3942703e+00  -1.4914426e+00  -2.5246443e+00   2.0999033e+00   3.5111412e+00  -2.4636575e+00  -6.4105734e-01   4.1771319e-01   3.6797863e+00  -2.7707670e+00   2.0629928e+00   1.3299381e+00   5.4734764e-01   1.5268889e+00  -5.3983792e-01  -3.5422269e-01  -7.8455550e-01   1.5448064e+00  -6.8081433e-01   2.6481138e-02   2.1044123e-01
  -6.5398364e-01   3.8087734e-01   2.0424537e+00  -6.0693598e-01  -8.9395234e-01   1.4385827e-01   8.5858475e-01  -2.4056006e+00  -9.6144494e-01  -9.3696821e-01   4.9339214e-01  -3.5384349e+00  -1.4483102e+00  -4.3045949e+00  -5.9214608e-01  -1.5476285e+00  -3.4064509e+00  -5.7490074e-01  -8.1402730e-01  -4.0854915e-01   2.9470061e-01   1.7179131e+00   2.2982574e+00   1.2327959e+00   5.1996899e+00   2.3074968e+00   3.6183497e-01   9.1015779e-01   9.4934838e-01   2.5873764e+00   1.4375475e+00  -6.5374292e-01  -1.6184828e+00  -2.2201824e+00   7.6018518e-01   8.3328085e-01   1.2227586e+00   1.1211135e+00   2.4141886e+00   1.8305859e+00   5.6408501e-01  -1.5581996e+00   2.1792360e-01   2.2325854e+00   1.1104263e+00  -1.8195564e+00   1.6366818e+00   4.7464462e+00  -6.6601582e-01   6.3045551e-01  -2.7153556e+00  -1.6673692e+00  -1.5341834e+00   1.7237244e+00   7.0513840e-01   2.7943437e+00  -8.8641510e-01  -7.6731477e-01  -1.1267331e+00  -1.2439316e+00  -2.6508354e+00  -7.5963193e+00  -2.9013022e+00  -4.0541761e+00  -2.6112602e+00  -3.5000722e+00  -2.0228709e-01  -4.5627252e-01  -2.4786819e+00  -2.9896148e+00  -1.0390588e+00  -2.3601282e+00   1.6631018e+00   2.4948346e+00  -1.4149102e+00  -1.1085170e+00   1.5467771e+00   4.9864888e+00  -4.0688544e+00  -1.1787477e+00   1.1166964e+00   1.0858004e+00   1.3231625e+00  -6.6300425e-01  -1.3691211e-01  -4.3369595e-01   1.3533861e+00   2.2627549e-01   4.0486686e-01   1.4570429e-01
  -3.2100422e-01   6.7267455e-01   1.5105414e+00  -9.4175542e-01  -7.5307936e-01   2.5736663e-03   5.1247000e-01  -2.9099961e+00  -9.8772027e-01  -1.4270537e+00   3.0044328e-01  -4.1107768e+00  -2.4845444e+00  -5.1258772e+00  -1.0012987e+00  -2.3121041e+00  -2.4884884e+00  -9.5247352e-02  -4.2960867e-01  -1.6098801e-01  -2.2622709e-01   2.1495972e+00   1.8372789e+00   1.2313075e+00   4.1172804e+00   3.2087034e+00   3.5079344e-01   7.8417436e-01   1.1603867e+00   2.4513953e+00   1.6737965e+00  -7.2716669e-02  -6.4044621e-01  -1.3570380e+00   1.2095685e+00   1.1245676e+00   1.0703630e+00   4.3593902e-01   1.8523056e+00   1.4038262e+00   7.0966351e-01  -1.0331456e+00   3.5132696e-01   2.0086915e+00   1.5829588e+00  -1.2637633e+00   1.7788109e+00   3.9583812e+00  -4.0138363e-01   3.9188173e-01  -2.3241243e+00  -1.6223215e+00  -1.3200129e+00   1.3188463e+00   5.4355921e-01   2.3072285e+00  -5.2620340e-01  -2.5316370e-01  -5.3285748e-01  -1.1464505e+00  -2.4799361e+00  -8.2614058e+00  -2.9944127e+00  -4.0875459e+00  -3.1453675e+00  -3.8086171e+00   1.7446404e-01  -3.6827750e-01  -1.5986503e+00  -2.3653180e+00  -5.5689625e-01  -1.9241533e+00   1.9829437e+00   2.8979492e+00  -6.8038573e-01  -6.0382050e-01   2.3654595e+00   5.0749325e+00  -4.0234380e+00  -1.8347041e+00   9.2476428e-01   1.0163219e+00   1.2520243e+00  -6.5268760e-01  -2.5011730e-01  -4.9279592e-01   9.9866252e-01  -2.2473301e-01   4.3133648e-01  -7.0895046e-02
  -1.0580300e+00   5.3388778e-01   8.7426800e-01  -8.6697439e-01  -7.9819916e-01   3.8297044e-01  -3.8394289e-03  -2.6139255e+00  -6.0636975e-01  -1.2361623e+00   4.5989125e-02  -3.6829310e+00  -3.2106394e+00  -4.8120171e+00  -1.4799472e+00  -2.3986268e+00  -2.3601337e+00  -5.3456731e-01  -4.6895736e-01  -2.5175126e-02  -1.2753712e+00   2.4732395e+00   1.9443731e+00   1.6013374e+00   3.3545344e+00   4.2147543e+00   1.6460647e-01   1.3231363e+00   8.9514590e-01   1.6932423e+00   1.8915718e+00   3.9593943e-01  -1.1090297e+00  -1.0047606e+00   1.3062236e+00   6.4979320e-01   1.0766831e+00   8.7050217e-01   2.1495208e+00   1.8436235e+00   2.3593820e-01  -1.3722425e+00   4.4484762e-01   1.5396136e+00   1.6933121e+00  -1.1525362e+00   2.4639138e+00   3.1347957e+00  -5.1852497e-01   5.4272427e-01  -1.3508591e+00  -6.4914536e-01  -3.7800899e-01   1.7459948e+00   1.0392451e+00   2.8893971e+00  -6.8419704e-01  -4.8947654e-01  -9.0576742e-01  -1.1690204e+00  -2.1794657e+00  -7.1620132e+00  -2.8500652e+00  -3.9700015e+00  -2.3964431e+00  -2.4937858e+00  -4.6758974e-01  -5.8751370e-01  -1.3177236e+00  -1.1180367e+00  -8.1426688e-02  -1.6500444e+00   1.6319236e+00   2.0077777e+00  -2.4714573e-01  -8.8059427e-01   1.8957929e+00   4.0878992e+00  -3.5956965e+00  -2.4105196e+00  -1.3282956e-01   9.3856854e-01   5.9127082e-01  -1.2506828e+00  -8.4983439e-01  -1.6074992e-01   4.0289092e-01   1.6957222e-01   4.9154205e-01   2.3301401e-03
  -3.2825882e-01   1.1931782e+00   2.5392696e-01  -6.0049518e-01  -1.8174093e-01   5.4438632e-01  -4.4799697e-01  -2.2368806e+00   3.4402428e-01  -2.0404155e+00   5.6550770e-01  -3.5467931e+00  -3.2059053e+00  -4.7400991e+00  -2.6492690e-01  -2.3222066e+00  -5.6799082e-01   5.4460308e-01   9.2884992e-01   6.0592160e-01  -1.0180935e+00   2.6294577e+00   8.0748048e-01   7.8641359e-01   1.8006324e+00   3.6593533e+00   2.1987636e-01   1.1111332e+00   2.0915597e+00   2.6586351e+00   1.9848340e+00   9.6093740e-01  -1.7638838e-02  -6.2397737e-01   3.0439750e-01  -5.9883036e-01   1.4287380e+00   1.1906706e+00   1.4165750e+00   1.4752860e+00   1.1382044e+00  -1.1638394e+00   2.9455655e-01   6.0045993e-01   9.6755448e-01  -1.3384538e+00   2.1602915e+00   2.7196290e+00  -5.0728501e-01   1.8345690e-01  -1.3970902e+00  -5.6748514e-01  -4.7528846e-01   1.4159339e+00   1.7792380e-01   1.9832364e+00   2.0078482e-01   1.6628428e-01  -5.4093779e-01  -1.2140340e+00  -1.6671275e+00  -6.4502232e+00  -2.1262202e+00  -3.0245968e+00  -3.9539532e+00  -2.4643150e+00  -9.5888779e-01  -1.3920922e+00  -6.7864606e-01  -6.1698686e-01   4.9116102e-01  -7.9125471e-01   2.4215681e+00   2.4534464e+00   7.1587165e-01   1.9235162e-01   2.9574819e+00   3.4997877e+00  -1.9482269e+00  -6.0430041e-02   1.0370085e-02   1.2576749e+00   5.3949331e-01  -4.5548869e-01  -1.4272388e+00  -5.5673023e-01   4.8724988e-02   7.9974779e-02  -3.0748317e-02  -4.6430415e-01
  -4.9832546e-02   1.0827602e+00  -7.7039186e-02  -1.0285759e+00  -4.5534147e-01   3.8333303e-01  -5.3028067e-01  -2.5434561e+00   4.0003772e-01  -2.2303378e+00   8.9930971e-01  -3.8444489e+00  -3.0923375e+00  -4.9196953e+00   3.7195634e-02  -2.5296351e+00  -1.5755875e-01   8.0462260e-02   1.6402973e+00   8.2677501e-01  -1.6714965e+00   2.9225407e+00   1.0297803e+00   8.2880081e-01   1.3498214e+00   4.0876538e+00   1.4201543e-01   1.1455029e+00   1.9747557e+00   2.4571487e+00   2.7635454e+00   1.5160057e+00   7.8830603e-01  -1.4506529e-02   4.7102171e-01  -5.0509332e-01   1.6883683e+00   1.0701530e+00   1.6766272e+00   1.3881339e+00   1.5654601e+00  -1.0748539e+00   1.7692778e-01  -1.1919871e-01   2.4069397e-01  -1.6909955e+00   1.9493517e+00   1.9977258e+00  -7.2483546e-01  -3.2300652e-01  -1.1627986e+00  -7.2743927e-01  -8.3543523e-01   1.1784211e+00   3.0171613e-01   1.6613467e+00   5.3934764e-01  -2.3246235e-01  -4.1437408e-01  -1.6220708e+00  -1.1577100e+00  -6.4097167e+00  -1.5394039e+00  -2.7850206e+00  -3.8122121e+00  -2.5673492e+00  -8.5048584e-01  -1.6104444e+00  -5.8578626e-01  -5.7111129e-01   1.2274244e+00  -4.9797800e-01   2.5377523e+00   2.2435497e+00   1.9200709e+00   3.6949157e-01   3.5240868e+00   3.6718290e+00  -1.2821513e+00  -6.6248201e-01   5.4822146e-01   1.4528450e+00   6.6441679e-01  -2.0035782e-01  -1.5012016e+00  -5.4611066e-01  -1.0014824e-01   2.6860094e-01  -2.5380088e-01  -6.7182082e-01
  -1.8626990e-01   8.6983977e-01  -7.4489995e-01  -1.6060115e+00  -2.8800250e-01   4.9882440e-01  -7.5062578e-01  -2.5881881e+00   2.4753637e-01  -1.1176355e+00   3.6107924e-01  -3.7839220e+00  -3.6178914e+00  -4.8445254e+00  -9.1003062e-01  -2.7001931e+00  -3.0867558e-01  -7.7590516e-01   1.6467954e+00   7.1740455e-01  -2.9494152e+00   3.4106430e+00   1.0778551e+00   1.3498963e+00   4.4687375e-01   5.2551257e+00   2.2774112e-01   1.2736429e+00   9.3463145e-01   6.8552545e-01   2.9579424e+00   2.3558490e+00   1.5668499e+00   8.0153284e-01   2.3286788e+00   6.4539663e-01   1.1030382e+00   7.0143113e-01   1.6252311e+00   1.6003435e+00   9.1485396e-01  -8.0687083e-01   5.4021904e-01  -4.8120382e-01   1.1378055e+00  -1.3367500e+00   2.3572392e+00   5.7239122e-01  -5.9508471e-01  -8.0520481e-01  -3.3578156e-01  -3.4370981e-01  -4.0016128e-01   1.2019700e+00   7.5645609e-01   2.1170794e+00   3.1605906e-01  -8.4572504e-01  -5.3299772e-01  -2.0914736e+00  -7.4975126e-01  -6.1543666e+00  -1.3971270e+00  -2.7264481e+00  -2.1089009e+00  -2.0070199e+00   7.8208162e-03  -1.2708292e+00   5.6715840e-02   1.4239647e-01   1.4394960e+00   3.5987989e-01   1.8727118e+00   1.4620648e+00   2.7512152e+00   8.0646821e-01   4.3440190e+00   3.3262972e+00  -2.4610503e+00  -3.1614940e+00   2.9936691e-01   1.6086438e+00   3.1850348e-01  -6.4818529e-01  -1.3206264e+00  -3.8879117e-01   2.5696090e-01   4.8282642e-01  -4.0920746e-02  -7.5943918e-01
   1.9310653e-01   1.2031160e+00  -1.2615972e+00  -1.7650523e+00  -2.5901075e-01   1.5625614e-01  -7.5930480e-01  -2.8705930e+00   2.1831022e-01  -2.1976027e+00   2.5179151e-01  -4.1856857e+00  -3.5574819e+00  -5.2691846e+00  -5.6865120e-01  -3.3383261e+00   1.0102308e+00  -5.3497383e-02   2.1582239e+00   6.7746418e-01  -3.6070340e+00   3.2411643e+00   4.9689245e-01   5.6981868e-01  -9.1899725e-03   4.9224720e+00   1.3432759e-01   8.5979606e-01   1.3041297e+00   7.2267885e-01   3.4880427e+00   2.5304611e+00   3.1153629e+00   1.4634260e+00   2.1310611e+00  -6.0238837e-01   1.2464800e+00   3.7734289e-01   1.5005952e+00   1.2982634e+00   9.5185423e-01  -4.3807787e-01   8.2253113e-01  -1.4591343e+00   1.2094967e+00  -1.7103412e+00   2.9010777e+00  -5.6102690e-01  -2.7573666e-01  -1.4987664e+00  -4.3689922e-03  -4.9057431e-01  -3.9803289e-01   1.0347645e+00   1.5890908e-01   1.5649612e+00   8.0310225e-01   2.6717419e-02   7.3070438e-02  -2.1198423e+00   2.8354465e-02  -5.8396376e+00  -2.5585791e-01  -1.6706961e+00  -2.0523736e+00  -2.2646138e+00   7.4260760e-01  -1.6577413e+00   7.1139422e-01   3.0111279e-01   1.5590158e+00   1.1645702e+00   1.4966681e+00   9.0904619e-01   3.1896072e+00   1.3511590e+00   4.8984976e+00   1.9726788e+00  -6.7123710e-01  -1.5314229e+00   8.2542225e-01   1.8825132e+00   1.9195348e-01  -1.6740286e-01  -1.4907828e+00  -6.3515673e-01   2.1444342e-01   4.1728594e-02  -1.8500483e-01  -1.1511921e+00
   4.4503676e-01   9.0490737e-01  -1.4017351e+00  -1.6961763e+00   3.1468029e-02   1.4282274e-01  -6.5161240e-01  -2.1390943e+00   1.0171295e+00  -2.0362983e+00   9.8191064e-01  -3.2018829e+00  -2.7868407e+00  -4.1003898e+00   4.2563740e-01  -2.9271430e+00   1.8635203e+00  -3.6771823e-01   3.1198681e+00   1.1456035e+00  -2.6973678e+00   3.1025270e+00  -1.4829791e-02  -2.2668876e-01  -6.0182843e-01   3.8783682e+00   1.6473917e-01   8.9543412e-01   1.3492731e+00   9.6581500e-01   3.8354256e+00   2.7920539e+00   3.5080040e+00   1.6597056e+00   1.8139048e+00  -7.3404740e-01   1.1190131e+00   6.4460844e-02   8.6275328e-01   3.4412858e-01   1.8376337e+00  -4.8994536e-01   2.2881246e-01  -2.4601372e+00   1.4443269e-01  -1.6837546e+00   2.0762117e+00  -1.4364457e+00  -4.1013562e-01  -1.6388407e+00   5.1168398e-01   6.8531144e-02  -4.1131872e-01   6.2709787e-01  -8.9035071e-02   4.3482384e-01   1.2195139e+00  -7.1768662e-01   1.6550046e-01  -2.3833041e+00   1.0324880e+00  -4.0833403e+00   1.0259010e+00  -3.4622352e-01  -1.7325987e+00  -1.8364689e+00   2.2848970e-01  -2.2761723e+00   7.6949028e-01   5.9604444e-01   2.5468374e+00   1.3757984e+00   2.2292804e+00   1.3755067e+00   4.4459280e+00   2.0395086e+00   4.9891608e+00   1.3328508e+00  -7.0549012e-02  -1.6023320e+00   4.5463164e-01   1.2940068e+00   1.2556671e-01  -2.9791623e-01  -1.8977965e+00  -5.6907428e-01  -9.6890530e-02  -1.5209684e-02  -5.6265801e-01  -1.1896020e+00
   4.7907253e-01   1.3561775e+00  -2.2089984e+00  -1.3610535e+00   4.3726622e-01   4.9860727e-01  -1.2402780e+00  -1.3802822e+00   1.3734804e+00  -1.3564259e+00   7.9601857e-01  -2.1177037e+00  -3.0559602e+00  -3.0045586e+00   3.2323112e-01  -2.2632263e+00   3.1487343e+00   3.0747850e-01   3.3062689e+00   1.4098106e+00  -2.5479987e+00   3.0129088e+00  -1.1588642e+00  -5.8784582e-01  -1.5661162e+00   3.1167446e+00   2.1836584e-01   9.1899919e-01   1.5486901e+00   1.0586193e+00   3.2619144e+00   2.8377883e+00   3.2165556e+00   1.3921391e+00   1.1989333e+00  -1.9775234e+00   1.1836067e+00   2.2199263e-01   8.2661717e-01   3.6050964e-01   1.3606215e+00  -4.5487567e-01   1.0684302e-01  -2.9363480e+00   4.3256500e-01  -1.2906232e+00   2.4140974e+00  -2.0778628e+00  -6.4944153e-02  -1.5098962e+00   1.2649248e+00   7.8563163e-01   2.8645081e-01   5.2710375e-01  -2.5572966e-02   2.6797699e-01   1.9229225e+00   1.3519382e-01   4.9329371e-01  -1.8977698e+00   1.6571786e+00  -2.2712618e+00   1.2295525e+00   8.7680453e-01  -1.4000768e+00  -6.0382903e-01  -7.4808869e-02  -2.7061247e+00   1.5900075e+00   1.7724890e+00   2.3398648e+00   1.5167010e+00   1.5611857e+00   7.2287541e-01   4.2148137e+00   2.0631217e+00   4.3738977e+00  -4.3042988e-01   1.4152400e+00  -2.0299827e-01   2.9084029e-01   1.3673203e+00  -1.8530025e-01  -1.5246053e-01  -2.3848235e+00  -3.7424376e-01  -9.7399728e-02   3.6532988e-01  -7.3971399e-01  -1.2551014e+00
   8.8595650e-01   1.3242298e+00  -2.3299165e+00  -1.1261183e+00   3.2304258e-01   2.4174252e-01  -1.3222061e+00  -9.1196218e-01   1.2701538e+00  -1.1813188e+00   1.1021268e+00  -1.6824730e+00  -2.4715369e+00  -2.1430811e+00   8.7479511e-01  -1.7425952e+00   4.1272654e+00   4.7196423e-01   3.9546823e+00   1.5357928e+00  -2.1130139e+00   2.3377816e+00  -1.3587526e+00  -6.5104843e-01  -2.0336867e+00   2.0871647e+00   1.7570914e-01   6.8341835e-01   1.7913059e+00   1.2819202e+00   3.2323187e+00   2.8598399e+00   3.9317374e+00   1.4955978e+00   5.3900667e-01  -2.7690343e+00   1.4274135e+00   2.8141537e-01   1.0544204e+00   2.8632912e-01   1.6404794e+00  -3.4984495e-01  -1.0742716e-01  -3.5021746e+00  -3.0259252e-01  -1.4129607e+00   2.1170528e+00  -2.4250144e+00  -1.4358729e-01  -1.7952337e+00   1.2651771e+00   7.0291471e-01   1.8681548e-02   1.7956116e-01  -2.3540423e-01  -2.1253764e-01   2.4572650e+00   2.5393824e-01   5.9173897e-01  -1.8889973e+00   1.9597925e+00  -1.2952110e+00   1.9288124e+00   1.8630471e+00  -1.4953821e+00  -6.7746256e-02  -6.6560720e-04  -2.8638288e+00   1.9563868e+00   1.9897158e+00   2.2996085e+00   1.5954024e+00   1.4212071e+00   4.9293752e-01   4.3277302e+00   2.1590277e+00   4.2710321e+00  -1.3822751e+00   2.9265405e+00   1.0762185e+00   9.1550350e-01   1.2919520e+00  -1.1444536e-01  -8.3992616e-02  -2.5648773e+00  -3.7867914e-01  -1.9733812e-01   2.3870066e-01  -1.0733601e+00  -1.3572295e+00
   1.4476496e+00   1.1320632e+00  -2.2744712e+00  -1.1338145e+00   1.0890506e+00   5.0202756e-01  -8.0577199e-01  -4.5608191e-01   2.1524407e+00  -1.0385696e+00   1.7821005e+00  -1.0279345e+00  -9.9733817e-01  -1.2911122e+00   2.1143394e+00  -1.2184371e+00   4.3818758e+00   6.2311511e-01   4.5333207e+00   1.4639217e+00  -1.2208270e+00   2.3149201e+00  -2.2076908e+00  -1.9884530e+00  -1.9391647e+00   4.7163266e-01   6.3991169e-01   3.6677368e-01   2.0638688e+00   2.1478012e+00   3.2430734e+00   2.6621944e+00   4.6038495e+00   1.3259891e+00   4.7100065e-02  -2.9427443e+00   1.2019407e+00  -1.1815169e-02   6.6325036e-01  -2.2430112e-01   2.1637913e+00  -3.8325943e-01  -6.4916367e-01  -4.0356167e+00  -8.5177909e-01  -1.4969165e+00   1.0813196e+00  -2.6551120e+00  -5.5857759e-02  -1.8433452e+00   1.2478858e+00   6.4740237e-01  -3.7191138e-01  -1.6821899e-01  -7.6072296e-01  -1.0548918e+00   2.7414821e+00   9.3616386e-02   1.2354820e+00  -1.9566867e+00   2.9542961e+00  -3.5610248e-01   3.0393257e+00   2.8559593e+00  -9.3323628e-01  -7.3050542e-01   2.6092273e-01  -3.3596907e+00   1.8528084e+00   1.1560052e+00   2.3538143e+00   1.8035151e+00   1.5320343e+00   7.4444118e-01   4.4608120e+00   2.5798892e+00   4.3063528e+00  -1.7570271e+00   3.3079109e+00   1.7903962e+00   1.6752569e+00   1.4655364e+00   2.7120746e-01   9.8314177e-01  -2.4542276e+00  -5.2535626e-01   4.3226553e-01   6.8834129e-01  -1.2041029e+00  -1.3145828e+00
   4.2508583e-01   8.6491187e-01  -2.9037875e+00  -1.5858223e+00   3.5545916e-01   6.9878355e-01  -1.2377584e+00  -3.1009953e-01   4.7609675e-01   1.3336028e+00   9.2243297e-02  -9.2209944e-01  -2.2862675e+00  -1.0209955e+00  -1.0776399e+00  -1.1721252e+00   3.0541557e+00  -9.0319111e-01   3.1290714e+00   1.0959626e+00  -2.3954912e+00   2.0278472e+00  -1.6243816e+00  -4.4308077e-01  -1.2999034e+00   2.1334707e+00   4.8715595e-01   7.8184408e-01  -1.7022760e-01  -7.6606664e-01   2.7957127e+00   2.7549093e+00   3.8575780e+00   1.6412513e+00   3.7376027e+00  -9.4268218e-01   6.7768298e-01  -3.2875307e-01   1.7279917e+00   6.7553060e-01   5.6169546e-01  -3.9531828e-01   9.1307089e-01  -2.6980030e+00   1.8717513e+00  -2.9596210e-01   2.8242027e+00  -2.9150214e+00   5.9586169e-01  -1.9918299e+00   2.1931351e+00   1.2587490e+00   5.8412439e-01   1.8624870e-01   4.3757042e-01   3.9110845e-01   1.8682025e+00  -6.2255865e-01   1.1298903e-01  -2.3497905e+00   1.9612238e+00  -3.5108662e-01   1.2462855e+00   1.1424057e+00   1.8526981e+00   1.3579141e+00   1.5056271e+00  -1.8927921e+00   2.5170491e+00   2.9618444e+00   1.4546384e+00   1.1916773e+00  -1.3282774e-01  -9.9451475e-01   3.7115309e+00   1.5418849e+00   4.6024216e+00  -2.2476357e+00   1.1676544e+00  -1.8743282e+00   5.4391038e-01   1.2142590e+00  -6.4903240e-01  -1.0059002e+00  -2.1515503e+00   2.4196919e-02   8.2764644e-01   9.3090855e-01  -7.5537554e-01  -1.0980105e+00
   3.1057609e-01   7.3548599e-01  -2.6971792e+00  -9.7923237e-01   4.5899691e-01   5.0282289e-01  -1.0515868e+00   3.7329200e-01   5.5816687e-01   1.4812925e+00   9.8040710e-02  -1.8676778e-01  -1.4965474e+00   1.3486525e-01  -3.8494453e-01  -4.0587767e-01   3.4839500e+00  -4.8740587e-01   2.8862953e+00   5.2004831e-01  -2.6997470e+00   8.5443479e-01  -1.5030824e+00  -1.9895948e-01  -2.0020981e+00   9.2876282e-01   4.4961080e-01   4.8818478e-01   2.2660061e-01  -8.2162111e-01   2.2545951e+00   2.4388487e+00   4.3594293e+00   1.5481375e+00   2.1141839e+00  -2.7508146e+00   7.7098517e-01  -5.0433230e-03   1.9072585e+00   1.1508697e+00  -4.2237289e-03  -3.8623801e-01   7.1117653e-01  -3.2813514e+00   1.2255348e+00  -9.2701225e-01   3.2097546e+00  -3.4089325e+00   3.3885858e-01  -2.1190166e+00   2.1075426e+00   1.2600394e+00   8.7804013e-01   4.4415964e-01   4.7344260e-02   7.1896523e-01   1.8243949e+00   1.8847457e-01   9.1166137e-02  -2.0932504e+00   2.2554307e+00   9.2628787e-01   2.5979829e+00   2.5181587e+00   2.2278367e+00   1.9547925e+00   1.2830802e+00  -2.3744631e+00   2.8325552e+00   2.8938961e+00   7.0738195e-01   1.8797213e+00  -1.0030146e+00  -2.0130918e+00   2.8099055e+00   1.3472424e+00   3.6049765e+00  -3.9384237e+00   2.5528651e+00   3.2844069e-01   9.3778715e-01   1.2606828e+00  -7.9383546e-01  -9.0738205e-01  -2.3368360e+00   8.4482693e-02   8.1390787e-01   7.5404334e-01  -6.7504724e-01  -1.0109720e+00
   8.6815937e-01   1.1897642e+00  -2.1684197e+00  -5.6254855e-02   6.3789828e-01   6.4049129e-01  -5.5145470e-01   1.5038675e+00   1.4546420e+00   6.9653233e-01   1.3160455e+00   1.2041481e+00   2.4302580e-01   1.7229281e+00   1.5109394e+00   5.5995483e-01   3.8796574e+00   6.1945808e-01   3.9814124e+00   1.4080979e+00  -3.1494461e-01   2.4549201e-01  -2.3619905e+00  -1.9895444e+00  -9.4159733e-01  -1.8755085e+00   6.1127937e-01   3.3430641e-01   1.1894383e+00   1.9878890e+00   2.2806399e+00   1.7540824e+00   4.2743970e+00   1.2499249e+00  -2.9822618e-01  -4.2738847e+00   8.5808648e-01  -5.7086000e-02   1.0621829e+00   2.5608484e-01   1.2137057e+00  -7.8393760e-01  -2.5520412e-01  -3.7984619e+00  -5.9375307e-01  -1.2540132e+00   1.7774056e+00  -2.4186753e+00   2.4468420e-01  -1.6573497e+00   1.3552250e+00   9.8387099e-01  -7.8314168e-03  -2.5334477e-01  -1.1165212e+00  -9.5521399e-01   1.8583823e+00   7.3811754e-01   4.9712354e-01  -1.6859013e+00   2.2306052e+00   2.2940377e+00   3.0673115e+00   3.7906860e+00   6.5739118e-01   9.5165587e-01  -1.3231826e-01  -3.4401992e+00   1.8733381e+00   1.6741694e+00   7.8699062e-01   1.3349751e+00   7.2993694e-02  -5.5113638e-01   2.5973576e+00   1.6387228e+00   3.0226019e+00  -3.8844754e+00   3.8395899e+00   2.6412352e+00   1.1626447e+00   1.0258839e+00  -3.9716688e-01   6.1564228e-01  -2.6228427e+00   1.6639614e-02   8.6873330e-01   5.3976354e-01  -1.0133309e+00  -8.1649841e-01
   3.2324817e-01   1.1265594e+00  -2.3406652e+00  -2.1350661e-01  -9.9019235e-02   7.3977098e-01  -6.5109886e-01   1.3711249e+00   2.9039118e-01   1.4136415e+00   4.3507993e-01   1.1080215e+00  -1.2667754e-01   1.7845216e+00  -8.6139014e-02   6.5625116e-01   2.7938730e+00   6.3991525e-02   2.8551722e+00   1.0622771e+00  -7.4998045e-01   1.4200942e-01  -2.0334827e+00  -1.5674772e+00  -1.1331205e-01  -1.7411616e+00   5.3088725e-01   4.4126390e-01   1.4381696e-01   1.2352281e+00   1.8809972e+00   1.1585971e+00   3.4165181e+00   1.1536187e+00   8.7756706e-01  -3.5831517e+00   9.0403612e-01  -5.0052103e-01   1.8587645e+00   5.3889605e-01   3.7891719e-01  -9.1146810e-01   5.4686761e-01  -2.6797559e+00   6.3417613e-01  -7.0214753e-01   2.6186179e+00  -1.8353841e+00   7.2954715e-01  -1.4530762e+00   1.5870737e+00   1.0069584e+00   1.7523803e-01  -1.9678172e-01  -6.1785687e-01  -4.6840021e-01   1.2927066e+00   8.8184277e-01   3.0055046e-01  -1.4717698e+00   1.4772622e+00   1.9174844e+00   1.7412090e+00   2.4958384e+00   1.6943025e+00   1.3946742e+00   4.6148645e-01  -2.6412056e+00   1.9059235e+00   1.9322754e+00   3.0485244e-02   4.6872156e-01  -9.4762332e-01  -1.3883835e+00   1.7315718e+00   5.2402543e-01   2.6625014e+00  -3.6395170e+00   3.2689540e+00   1.1222730e+00   1.0611565e+00   1.0551387e+00  -6.9425198e-01   3.6618120e-01  -2.2498895e+00   4.3047081e-01   1.0354982e+00   1.0008131e+00  -6.6976256e-01  -5.9386440e-01
   8.0571827e-01   8.0771727e-01  -1.4540894e+00   2.0385833e-03   1.1612021e-01   5.3210775e-01  -4.9714456e-02   1.6104567e+00   5.2676382e-01   1.2715281e+00   9.4357223e-01   1.1846453e+00   8.6282422e-01   2.2410318e+00   8.6956236e-01   1.1613825e+00   2.9814640e+00   3.0649447e-01   2.7641220e+00   9.4937400e-01   8.7318005e-01  -1.0025534e+00  -2.1864051e+00  -1.8617108e+00   2.5121019e-01  -3.0646068e+00   7.2839840e-01  -2.2099014e-02   6.7871574e-01   2.2258131e+00   1.4386456e+00   3.7428638e-01   3.4199223e+00   7.8342455e-01  -3.7862670e-01  -3.5161603e+00   1.0258127e+00  -1.0297401e+00   1.4506510e+00  -1.6377677e-01   1.1627607e+00  -7.4872451e-01   4.5672664e-02  -2.1999811e+00   1.9591736e-01  -3.1279156e-01   1.8498520e+00  -1.1403596e+00   7.9059548e-01  -1.1807765e+00   9.8556501e-01   5.9957242e-01  -5.2034023e-02  -5.4860070e-01  -1.0746867e+00  -1.4278714e+00   1.6468062e+00   1.1468051e+00   6.1950103e-01  -1.3918594e+00   1.5424078e+00   2.0411763e+00   2.4244211e+00   2.4884540e+00   8.7931092e-01   8.1106004e-01   9.0341267e-03  -2.8941914e+00   1.9137363e+00   1.6167900e+00  -2.2314161e-02  -1.9551175e-01  -4.0052197e-01  -4.9252346e-01   1.0317421e+00   1.0892612e-01   1.9558275e+00  -3.2634627e+00   3.4178224e+00   2.1579255e+00   1.3333711e+00   4.9062893e-01  -1.0979113e-01   4.0466452e-01  -2.2563030e+00   2.8132245e-01   9.6188446e-01   6.4629987e-01  -8.8704384e-01  -3.8071720e-01
   6.9046774e-01   6.3813856e-01  -1.1619976e+00   5.0310660e-02   1.6706238e-01   9.1757797e-01   1.4737794e-01   1.8325399e+00   4.4003898e-01   2.1074384e+00   7.9237405e-01   1.6502254e+00   1.2279494e+00   2.8630136e+00   6.0684623e-01   1.7609533e+00   1.6831142e+00   1.2645754e-01   1.9817020e+00   6.2060550e-01   1.1419591e+00  -1.0446141e+00  -2.1623130e+00  -1.8417598e+00   8.5123152e-01  -3.6243883e+00   1.0245709e+00  -2.3961100e-03   2.8830000e-01   2.5218981e+00   7.2811407e-01  -2.9098249e-01   2.4597319e+00   4.7132939e-01  -8.2162364e-01  -2.8315896e+00   8.7071010e-01  -1.1574436e+00   1.7546842e+00   8.9535094e-02   5.1222368e-01  -1.2061749e+00  -4.1733172e-01  -1.4420202e+00   5.0127454e-01   2.2644549e-01   1.5313810e+00  -4.9634080e-01   9.1511298e-01  -5.3946278e-01   7.4114675e-01   4.6169988e-01  -2.8560674e-02  -6.3280596e-01  -8.4944959e-01  -1.1329707e+00   1.0900934e+00   1.3165940e+00   8.0065885e-01  -9.9908850e-01   1.0959357e+00   2.1145609e+00   1.7203383e+00   1.8922650e+00   1.3587326e+00   4.1106555e-01  -2.0358786e-01  -2.6178232e+00   1.4414065e+00   1.0735144e+00  -7.6816475e-01  -8.7955526e-01  -1.0444098e+00  -5.6022868e-01  -1.8560123e-01  -8.7606991e-01   5.9259196e-01  -2.5410389e+00   2.4455843e+00   1.0125294e+00   1.6381780e+00   6.7012801e-01   1.4986443e-01   9.3333920e-01  -1.8777709e+00   5.3782479e-01   1.5739528e+00   1.2413871e+00  -5.9069375e-01   6.3956837e-02
   6.7994776e-01   7.1655619e-01  -5.7568196e-01   3.8501265e-01  -6.5032200e-01   6.8326371e-01   3.9204091e-01   1.7317932e+00  -4.1380616e-01   1.5948981e+00   7.8467889e-01   1.4346391e+00   1.5273100e+00   2.8857517e+00   4.4975780e-01   1.8618479e+00   9.5660082e-01   2.4283473e-01   1.7240667e+00   6.1937976e-01   1.5166186e+00  -1.7136520e+00  -1.6411091e+00  -1.6828816e+00   1.7380593e+00  -3.9350740e+00   8.9663807e-01  -2.0591075e-01   2.7376432e-01   3.1482478e+00   4.4275068e-01  -1.0622340e+00   2.4271316e+00   6.6145951e-01  -1.2867104e+00  -2.7945805e+00   1.0835207e+00  -1.3895359e+00   1.9695306e+00  -7.3719084e-02   6.5175199e-01  -1.1806315e+00  -2.1944930e-01  -7.6302227e-01   4.8778307e-02   1.6415749e-01   1.3810979e+00   5.1154286e-01   9.4091857e-01  -4.2475755e-01   4.8624155e-02  -2.5133347e-01  -5.6552290e-01  -1.0060909e+00  -1.1501105e+00  -1.4960247e+00   5.6870850e-01   1.6506903e+00   5.7104267e-01  -7.9842258e-01  -6.0189038e-02   1.2964422e+00   8.8436583e-01   9.7182360e-01   4.7800931e-01  -1.2149787e-01  -3.7225900e-01  -2.2940251e+00   9.0108887e-01   4.7117045e-01  -1.2236495e+00  -1.7961124e+00  -9.5784402e-01  -2.1499605e-01  -1.0498319e+00  -1.6107550e+00   3.5162125e-01  -1.6477001e+00   2.4296566e+00   1.0819545e+00   1.8950605e+00   4.9323277e-01   3.0610995e-01   1.0686494e+00  -1.4884954e+00   5.5939829e-01   1.3712437e+00   8.5050892e-01  -5.2620399e-01   1.3658081e-01
   1.6358972e-01   2.9084255e-01  -7.2010394e-02   6.8761338e-01  -6.1874882e-01   1.2057625e+00   6.0057629e-01   2.3546731e+00   1.1037628e-01   2.1035105e+00   1.0299306e+00   2.5154386e+00   2.0737842e+00   4.0621761e+00   8.1084207e-01   2.6103320e+00  -5.4289966e-01  -2.8975532e-01   9.6208497e-01   4.4716523e-01   1.9752671e+00  -1.6674489e+00  -1.5176588e+00  -1.9024390e+00   1.9915569e+00  -4.6397571e+00   1.0241174e+00   9.6614897e-02   4.3231212e-02   3.6127193e+00  -3.0406813e-01  -1.8962128e+00   7.1144618e-01   2.5527033e-01  -2.5630339e+00  -2.2854684e+00   9.1661605e-01  -1.2477619e+00   1.9141552e+00  -2.3461637e-01   3.2661126e-01  -1.9670497e+00  -1.1951930e+00  -3.5177613e-01  -5.2734525e-01   5.8434920e-01   7.7404128e-01   9.8129937e-01   7.3008655e-01   6.2490373e-01   4.6447215e-02   2.1538165e-01  -1.6774035e-01  -8.9560990e-01  -8.7889403e-01  -1.3907807e+00  -1.7736438e-01   1.3230340e+00   4.3801338e-01  -3.7095542e-01  -2.7811181e-01   2.3407541e+00   6.8576795e-01   7.3244397e-01   7.8588868e-01  -2.1818003e-01  -1.7625079e+00  -2.5095022e+00  -9.5404049e-02   6.5294167e-02  -1.3042398e+00  -2.6107021e+00  -1.0012081e+00  -1.4556195e-02  -1.8205889e+00  -2.5742790e+00  -1.7526608e+00  -9.1737869e-01   1.3555491e+00  -3.6086699e-01   1.3374923e+00   2.0710946e-01   4.3734710e-01   1.3291052e+00  -1.3865321e+00   9.5513809e-01   1.4226836e+00   1.5368288e+00  -2.9252041e-01   6.6660625e-01
   4.5188708e-01   5.7883241e-01   2.2059268e-01   1.0133845e+00  -6.6413902e-01   1.3804815e+00   3.6768375e-01   2.5392915e+00  -1.5182481e-02   2.0961936e+00   1.0367180e+00   2.4896368e+00   2.0316618e+00   4.1802101e+00   1.0471544e+00   3.1735720e+00  -8.5381347e-01   2.3961539e-02   6.6951952e-01   4.7367237e-01   2.5235680e+00  -1.9246818e+00  -1.7422557e+00  -1.5737411e+00   1.4029525e+00  -4.8431381e+00   1.0357913e+00  -8.1338707e-02   4.9794499e-01   4.1898436e+00  -1.3963053e+00  -2.3535190e+00   6.7362965e-02   4.0667183e-02  -3.5173469e+00  -2.0240963e+00   1.1768813e+00  -9.2227678e-01   1.6673772e+00  -2.3004040e-01   6.9800697e-01  -1.7491257e+00  -1.3114395e+00   5.0532712e-01  -7.9315097e-01   9.6285526e-01   3.8806199e-01   2.0156810e+00   7.2631865e-01   1.0749481e+00  -5.8642149e-01  -9.1588239e-03  -1.7932585e-01  -9.9698183e-01  -9.5998088e-01  -1.4680763e+00  -1.4330451e-01   1.8550163e+00   3.4475837e-01  -1.0148236e-01  -1.2121437e+00   1.8989291e+00  -3.4106433e-01  -2.6531792e-01  -7.9526425e-01  -4.7370894e-01  -2.5472827e+00  -2.4198403e+00  -1.0168240e-01   1.2166852e-01  -1.6085372e+00  -3.0778458e+00  -6.3353964e-01   5.6955650e-01  -2.5539920e+00  -3.0171965e+00  -2.0827221e+00   3.1593520e-01   9.4172027e-01  -7.9888861e-02   1.4450106e+00   3.0625369e-01   7.6797230e-01   1.8040844e+00  -1.1163047e+00   8.6471770e-01   1.2131398e+00   1.7379277e+00  -3.8145052e-01   6.6423195e-01
   4.2337107e-01   3.3436544e-01   9.6519070e-01   9.4606507e-01  -1.2881535e+00   1.1618432e+00   8.0313352e-01   1.9164754e+00  -5.5837654e-01   1.5453096e+00   9.6539725e-01   1.8220088e+00   2.2529069e+00   3.6094394e+00   1.0094577e+00   2.9316947e+00  -2.0531994e+00  -3.7601936e-02   1.0543499e-01   1.6322645e-01   2.3119652e+00  -2.3216182e+00  -7.3496545e-01  -1.1791322e+00   2.6443127e+00  -4.5786984e+00   1.0194344e+00  -2.3594249e-01   3.2026711e-01   4.5514851e+00  -1.3434782e+00  -3.0336273e+00  -2.3204963e-01   1.9851256e-01  -4.5170753e+00  -1.8391949e+00   1.4211667e+00  -9.6679265e-01   2.2796900e+00   3.2458156e-02   3.1818221e-01  -2.1923627e+00  -1.6967435e+00   8.8003503e-01  -1.0922273e+00   7.0128432e-01   3.2004639e-01   2.5763110e+00   6.5910830e-01   1.1900294e+00  -1.2174571e+00  -9.0997713e-01  -5.4118909e-01  -1.0319240e+00  -8.9564806e-01  -1.2519108e+00  -7.1089633e-01   2.1001821e+00   2.9441708e-01  -2.2450855e-02  -1.9098958e+00   8.8969664e-01  -6.7863167e-01  -1.1867799e+00  -1.1135388e+00  -1.4743342e+00  -2.6586163e+00  -2.1068887e+00  -8.9776737e-01  -7.2352263e-01  -2.0244513e+00  -3.7112299e+00  -1.0525786e+00   6.5094801e-01  -3.6193693e+00  -4.1355116e+00  -3.3710935e+00   1.3906618e+00   8.3983993e-01  -3.3398575e-01   2.0624689e+00   4.7314688e-01   1.0933434e+00   1.9433106e+00  -7.4648842e-01   8.1092607e-01   1.3173967e+00   1.4459281e+00  -2.2608668e-01   9.2508992e-01
   7.5157346e-03   2.0633407e-01   1.3412606e+00   1.0425306e+00  -1.2843956e+00   1.7364082e+00   9.6650445e-01   2.0891353e+00  -1.6309157e-01   1.7125543e+00   1.0213225e+00   2.1911559e+00   2.5500946e+00   3.8924356e+00   1.0854381e+00   3.3419471e+00  -3.7233620e+00  -6.7024114e-01  -3.9052323e-01   2.8284105e-01   2.2989153e+00  -1.7306358e+00  -4.0633800e-01  -1.2446589e+00   2.9629806e+00  -4.2630952e+00   1.1225705e+00   6.0466183e-02  -1.2913715e-01   4.6463217e+00  -1.7873240e+00  -3.4114887e+00  -1.4811979e+00   8.8398003e-02  -4.8820113e+00  -1.0254038e+00   1.1297812e+00  -7.1072165e-01   1.9573526e+00   1.6620401e-02   2.4479387e-01  -2.5787686e+00  -1.9548781e+00   1.3791169e+00  -1.3246111e+00   7.0383035e-01  -1.3089026e-01   3.2116218e+00   5.2556517e-01   1.7890773e+00  -1.3350378e+00  -7.7312020e-01  -4.1662710e-01  -7.5594409e-01  -6.6032478e-01  -9.9733118e-01  -1.5478912e+00   1.5656841e+00  -1.3272370e-01  -7.5389528e-02  -2.4255644e+00   8.2136514e-01  -1.4659584e+00  -2.2238853e+00  -1.1385604e+00  -2.0285276e+00  -3.6472190e+00  -2.1939233e+00  -1.8710760e+00  -1.2747465e+00  -1.8656342e+00  -3.9813167e+00  -8.2155046e-01   1.0604955e+00  -3.7727637e+00  -4.4972717e+00  -3.9172238e+00   2.9222897e+00  -8.4638232e-01  -2.0831899e+00   1.5097869e+00   6.4067951e-01   1.1499909e+00   2.4877634e+00  -3.7500515e-01   9.5639917e-01   1.3929280e+00   2.1418567e+00   2.5804199e-02   1.1770102e+00
  -8.4240315e-02   5.2666614e-01   1.1644028e+00   1.0340529e+00  -1.8686683e+00   1.6174933e+00   4.4422551e-01   1.6440204e+00  -1.1139955e+00   1.4266882e+00   2.8202083e-01   1.5806345e+00   1.3386526e+00   3.1509526e+00  -3.0802872e-02   2.9737820e+00  -4.0358578e+00  -6.4409985e-01  -8.8214808e-01   3.4891679e-01   1.7686775e+00  -1.4384965e+00  -2.1445098e-01  -5.8104884e-01   2.3189998e+00  -3.3165342e+00   8.6112963e-01  -2.4637454e-02  -4.7793054e-01   3.9286363e+00  -2.4993223e+00  -3.6415453e+00  -1.8987571e+00   4.1192577e-01  -4.4418955e+00  -4.2304457e-01   1.2379517e+00  -7.9466344e-01   1.8499931e+00  -1.7298032e-01  -9.0272536e-02  -2.3347953e+00  -1.3760396e+00   2.0773439e+00  -7.4280077e-01   1.0681390e+00   3.8621178e-01   3.4824209e+00   8.4477797e-01   1.7865932e+00  -1.3283178e+00  -8.9865866e-01  -1.9575296e-01  -8.6272519e-01  -4.8359765e-01  -8.7263280e-01  -1.7778023e+00   1.8232355e+00  -4.4146239e-01   1.1344426e-01  -3.4698140e+00  -1.7422521e-01  -3.0167590e+00  -3.5320051e+00  -1.9537405e+00  -1.8942146e+00  -3.5226516e+00  -1.4530925e+00  -1.6532738e+00  -7.4862345e-01  -1.9881287e+00  -4.1792763e+00  -8.6152792e-01   1.2168902e+00  -3.9541284e+00  -4.7029145e+00  -3.6749327e+00   3.9264171e+00  -1.3971588e+00  -3.0506343e+00   1.1180366e+00   6.2729520e-01   8.2107443e-01   2.1202572e+00  -1.5999931e-02   9.6221065e-01   8.7135164e-01   1.8828506e+00   8.9920092e-02   9.7118918e-01
   2.2068598e-01  -7.3788835e-02   2.0277711e+00   1.1183573e+00  -2.1481608e+00   1.2093537e+00   7.5810268e-01   1.4401763e+00  -9.0151420e-01   1.1263761e+00   1.0885841e+00   1.4794044e+00   2.0507452e+00   3.3028146e+00   1.3374988e+00   3.3191331e+00  -4.5494780e+00  -1.2018498e+00  -5.6354980e-01  -1.3705573e-02   1.2411427e+00  -1.8477933e+00   9.9058932e-01   3.2260262e-01   1.3479902e+00  -3.0117560e+00   7.2869347e-01  -2.3351214e-01  -9.7008403e-02   3.7992959e+00  -2.6853368e+00  -3.6467488e+00  -1.4763800e+00   6.9903893e-01  -6.2168249e+00  -4.2199530e-01   1.5000110e+00  -1.7014429e-01   1.9322622e+00  -4.4361425e-02   3.3348178e-01  -2.4136284e+00  -2.3835868e+00   1.3533477e+00  -3.0019665e+00  -4.5945389e-02  -5.8001510e-01   3.1341853e+00  -1.4920912e-01   1.4997178e+00  -1.9996020e+00  -1.5885242e+00  -6.1677902e-01  -8.3999000e-01  -4.6364198e-01  -7.1495686e-01  -1.8547599e+00   1.1408935e+00  -9.3465584e-01  -2.6624119e-01  -3.5111980e+00  -3.6391645e-01  -2.0142708e+00  -3.2717283e+00  -2.6433931e+00  -2.3249018e+00  -4.3117386e+00  -1.6988531e+00  -2.3208893e+00  -1.5321908e+00  -1.5577663e+00  -3.8074697e+00  -3.9749649e-01   1.4209911e+00  -3.6550903e+00  -4.7713663e+00  -4.3985218e+00   4.9563487e+00  -1.4085697e+00  -3.0057918e+00   1.8616196e+00   6.0356183e-01   1.2777636e+00   1.9523723e+00   2.8992488e-01   7.2024554e-01   4.6017367e-01   1.5767112e+00  -6.8157245e-02   8.8562083e-01
   5.1976239e-01   1.1168504e-02   2.2863651e+00   1.2311903e+00  -2.1438292e+00   1.1376581e+00   6.9504461e-01   1.3476602e+00  -5.7489772e-01   9.9680781e-01   1.5218305e+00   1.8787099e+00   1.9552922e+00   3.4662425e+00   1.8228596e+00   3.5469415e+00  -4.6154141e+00  -9.3816469e-01  -2.6756730e-01   4.1503427e-01   1.5541795e+00  -1.4451688e+00   1.1619080e+00   4.5955850e-01   8.0183801e-01  -2.8156679e+00   6.6632017e-01  -2.3554580e-01  -8.9386570e-03   4.2086928e+00  -2.9394256e+00  -3.4889905e+00  -1.8241450e+00   8.4164526e-01  -7.6063507e+00  -4.6796355e-01   1.2736133e+00  -2.0188656e-01   1.1825970e+00  -4.7148720e-01   5.6535015e-01  -2.2631550e+00  -3.2897625e+00   8.4106050e-01  -4.1141367e+00  -3.4535597e-01  -1.4861880e+00   2.8426457e+00  -4.1674021e-01   1.6272470e+00  -2.0519847e+00  -1.7799281e+00  -6.9512766e-01  -1.0760146e+00  -3.6146723e-01  -1.0975020e+00  -1.7514301e+00   1.1595531e+00  -8.2813230e-01  -1.1041039e-01  -3.4866088e+00  -3.3157509e-01  -2.1827907e+00  -2.8884026e+00  -3.5388621e+00  -2.9944436e+00  -5.1607216e+00  -1.9386169e+00  -2.6215347e+00  -1.8175212e+00  -1.0255584e+00  -3.5607670e+00   1.8347902e-01   2.4500783e+00  -3.2343058e+00  -4.4079380e+00  -4.9566970e+00   5.9335039e+00  -1.6381686e+00  -3.4864879e+00   1.8308215e+00   5.1710615e-01   1.5362341e+00   2.2496088e+00   4.4693874e-01   6.6925654e-01   1.2322907e-01   1.2539873e+00  -5.9017640e-02   9.3634526e-01
   8.0913525e-01   3.0929698e-01   2.1305493e+00   1.0907487e+00  -1.4045074e+00   1.6107636e+00   7.7799141e-01   6.9690847e-01   2.3330843e-01   4.2216273e-01   1.6482154e+00   1.8380534e+00   1.9519826e+00   2.8081495e+00   2.1671154e+00   3.2650503e+00  -4.5475957e+00   1.7604854e-01  -4.7124177e-01   3.1056848e-01   1.4040646e+00  -4.8350486e-01   4.2404748e-01  -5.3770816e-01   1.0876665e+00  -2.6759374e+00   1.0058053e+00  -4.2800044e-01   4.0036632e-01   5.1255858e+00  -3.1772031e+00  -3.7728057e+00  -2.2009716e+00   4.7066773e-01  -9.0394611e+00  -1.3092553e+00   1.0134749e+00  -1.1787106e-01   9.2315757e-01  -4.6564450e-01   3.4699621e-02  -2.2751003e+00  -3.9795070e+00   4.1613681e-01  -3.9228143e+00  -6.0048758e-01  -1.9357338e+00   2.5785911e+00  -5.0358904e-02   1.8946271e+00  -1.7595223e+00  -1.9719103e+00  -4.2074549e-01  -9.6450351e-01  -3.0250656e-01  -1.0719010e+00  -1.3379252e+00   2.1121809e+00   1.0338243e-01   4.5210452e-01  -2.6584083e+00  -5.1445718e-01  -2.2128165e+00  -2.4840049e+00  -3.5021481e+00  -4.1657159e+00  -5.0410336e+00  -2.2256670e+00  -2.7160814e+00  -2.3432471e+00  -1.1673577e+00  -3.3858875e+00  -2.8089317e-01   2.6696522e+00  -3.9268423e+00  -4.4622619e+00  -6.0360975e+00   5.8623208e+00  -9.0230961e-01  -2.2981107e+00   2.5042624e+00   1.2641550e+00   1.8717246e+00   3.4470829e+00   6.4363216e-01   4.1701240e-01   4.9984923e-01   1.5830092e+00   1.6118610e-01   1.0085366e+00
   6.4190012e-01   2.3647542e-01   2.0795275e+00   1.1994965e+00  -1.5483496e+00   1.9230872e+00   7.6689056e-01   5.8608532e-01   8.6799470e-01  -1.0570196e-01   2.3273737e+00   2.2560388e+00   2.4283899e+00   2.9547466e+00   2.8903328e+00   3.4031366e+00  -5.0383166e+00  -1.5496599e-01   7.5937614e-02   6.1610386e-01   9.5091594e-01   5.0338273e-01   7.4928363e-01  -1.1048260e+00   1.1086630e+00  -2.6510804e+00   9.3083184e-01  -1.6639518e-01   4.1491211e-01   5.4711068e+00  -2.8967224e+00  -3.8889664e+00  -2.8076000e+00   2.3502270e-01  -1.0042339e+01  -2.0415587e+00   1.2050681e+00   6.2442768e-01   1.1138010e+00  -5.2008604e-01   1.7570258e-01  -2.8827479e+00  -4.4085532e+00  -4.2591034e-01  -5.4423405e+00  -1.8081546e+00  -2.5386078e+00   2.5676473e+00  -4.9037770e-01   1.8368741e+00  -1.6195112e+00  -2.0004627e+00  -7.5006108e-01  -7.9317190e-01  -1.9550732e-01  -1.0746008e+00  -1.3683828e+00   1.2952770e+00  -2.7041167e-01   3.2523128e-01  -2.2117253e+00  -1.9130774e-02  -2.1113899e+00  -2.1996671e+00  -3.4064504e+00  -4.2958880e+00  -5.7232529e+00  -2.6283898e+00  -3.7578476e+00  -3.0388499e+00  -5.2371980e-01  -3.3151902e+00   2.5498995e-02   2.5970792e+00  -3.1318973e+00  -4.2820265e+00  -6.2869795e+00   6.2939839e+00  -1.9600212e-01  -1.9745764e+00   2.6906527e+00   1.6693858e+00   1.7264678e+00   4.0019340e+00   6.4742645e-01   3.6859969e-01   2.1006130e-01   2.2163902e+00   2.3633239e-02   8.7310038e-01
   2.5742155e-01   4.2558246e-01   1.4527368e+00   9.9350824e-01  -2.3496486e+00   1.4471740e+00  -1.0248088e-01   2.6537891e-01  -3.9475380e-01   4.5805276e-01   1.3242134e+00   1.8330119e+00   5.8037318e-01   2.3443143e+00   9.8522936e-01   2.9462429e+00  -4.9054351e+00  -8.8967911e-01  -1.6287849e-01   8.2699410e-01  -5.7193662e-01   7.5037090e-01   1.5175006e+00   5.8377850e-01  -2.8446702e-01  -6.9617159e-01   2.6458083e-01   2.4317659e-02  -6.3099164e-01   2.8910729e+00  -3.1735021e+00  -3.1604943e+00  -2.7982226e+00   8.7223452e-01  -8.2570150e+00  -1.5273034e+00   1.0690255e+00   9.9637638e-01   1.1678275e+00  -9.9126649e-02  -4.5963187e-01  -2.4293672e+00  -3.2561896e+00  -3.8810247e-01  -4.6155459e+00  -1.9085641e+00  -1.1835622e+00   1.7550920e+00  -4.8643784e-01   1.1214130e+00  -1.0931466e+00  -1.7460970e+00  -1.7409234e-01  -3.8924794e-01   4.5195163e-01  -9.8888591e-02  -1.4203616e+00   7.3902300e-01  -1.4046647e+00  -1.7221144e-01  -2.9091007e+00  -4.3576667e-01  -3.2954291e+00  -2.9275682e+00  -3.1386092e+00  -2.7492997e+00  -5.3064445e+00  -1.7429517e+00  -2.9859230e+00  -1.4014741e+00  -3.2955321e-01  -2.4800933e+00  -2.1424652e-01   1.8297833e+00  -2.2078978e+00  -3.7726889e+00  -5.0242649e+00   6.3392169e+00  -8.9635612e-01  -3.6053237e+00   1.6513542e+00   1.5202780e+00   8.1145602e-01   2.3398975e+00   6.4707880e-01   3.7951232e-01  -5.4894719e-01   1.6061607e+00   3.6304631e-02   4.5211547e-01
   4.4378047e-01   9.9362907e-01   9.8548324e-01   1.1585188e+00  -2.2990888e+00   8.5507595e-01  -5.8785505e-01  -6.7458045e-02  -6.3718776e-01  -6.1306241e-01   9.2794358e-01   1.5784484e+00  -5.8944270e-01   1.6785822e+00   5.1830461e-01   2.2198486e+00  -3.0262604e+00   1.0332047e-01   1.2460127e-01   1.3699332e+00  -6.5385742e-01   9.1041675e-01   9.7787566e-01   4.0612759e-01  -1.6606495e+00  -4.8887422e-01  -1.7614208e-01  -3.2059191e-01  -3.5809962e-01   2.2324716e+00  -3.3120979e+00  -2.9325065e+00  -2.1467309e+00   1.1377796e+00  -8.5949715e+00  -2.9255485e+00   7.7724708e-01   5.8760413e-01  -1.2920194e-02  -9.2962714e-01  -5.5752422e-01  -1.5170630e+00  -2.6839626e+00  -1.0317993e+00  -4.0503152e+00  -2.0229843e+00  -4.1316053e-01   7.5218282e-01  -4.7859069e-02   6.5342065e-01  -4.9336753e-01  -1.5021293e+00   3.6026255e-01  -3.4438887e-01   5.3228119e-02  -6.9180927e-01  -5.5135138e-01   1.5327717e+00  -1.1417977e+00   6.2550495e-02  -2.3535444e+00  -2.8262944e-01  -3.0534246e+00  -1.9111550e+00  -4.0524141e+00  -2.4884032e+00  -5.0661305e+00  -1.8417882e+00  -1.8457754e+00  -3.3536316e-01   1.5839263e-01  -1.3100968e+00   1.2999878e-01   2.1785787e+00  -1.3702634e+00  -2.4151729e+00  -4.0803780e+00   5.1764845e+00   3.5953573e-01  -2.0563454e+00   8.4932555e-01   1.1898085e+00   2.9504957e-01   1.8806196e+00   2.6020567e-01   1.0400188e-01  -1.4711803e+00   5.0883272e-01  -8.7684902e-02  -1.0525920e-02
   5.0430377e-01   1.1532410e+00   7.2411559e-01   1.2046733e+00  -2.2113154e+00   5.2019313e-01  -7.9744288e-01   4.5273723e-02  -4.5584890e-01  -3.5578522e-01   1.1322015e+00   2.2334963e+00  -9.3619146e-01   2.0339283e+00   5.2609591e-01   2.1849025e+00  -2.4792183e+00   1.6681751e-01   6.5442898e-01   1.6477936e+00  -1.4810114e+00   1.2073855e+00   1.1121848e+00   6.5980974e-01  -2.9499772e+00  -1.1903802e-01  -4.8126960e-01  -3.2267900e-01  -5.0206650e-01   1.2177304e+00  -3.2598948e+00  -2.2956490e+00  -1.4413118e+00   1.5813257e+00  -8.7427549e+00  -3.5820764e+00   2.1718986e-01   8.5886348e-01  -7.0481576e-01  -9.1190507e-01  -9.2238091e-01  -1.2325351e+00  -2.8476824e+00  -2.2055017e+00  -4.6241911e+00  -2.7753320e+00  -2.9988674e-01  -5.6189818e-01  -4.3998758e-01   1.1334983e-01  -2.3825591e-01  -1.4362992e+00   5.0806679e-01  -1.7528606e-01  -7.1326157e-02  -4.4323768e-01  -3.5932735e-01   1.2754165e+00  -1.4845046e+00  -1.4897524e-01  -1.7959133e+00   4.5600203e-01  -2.3613550e+00  -4.5680002e-01  -3.7432734e+00  -2.1341312e+00  -5.2163441e+00  -2.1115715e+00  -1.6514896e+00  -3.4145115e-02   5.0069544e-01   3.9413789e-02   2.6899385e-01   1.9533625e+00  -3.0849325e-01  -1.1494921e+00  -3.4743644e+00   4.4752355e+00   3.2398206e-01  -2.1801788e+00   4.8785592e-01   1.1706255e+00  -2.9980505e-02   1.4697380e+00   1.0804782e-01  -7.1157392e-02  -1.6544019e+00  -1.1575682e-01  -3.9678070e-02  -2.8631709e-01
   8.5916292e-01   1.3085960e+00   4.5734448e-01   9.9206921e-01  -2.1745170e+00   6.0602198e-02  -8.9556848e-01  -3.9202494e-01  -3.0693018e-01  -7.8960763e-01   1.4804827e+00   2.2005662e+00  -1.0087082e+00   1.7031238e+00   8.2807426e-01   1.8576130e+00  -1.4392231e+00   5.7266960e-01   1.1126848e+00   1.7344360e+00  -2.0938601e+00   1.5099540e+00   1.0326884e+00   4.3300116e-01  -3.7703976e+00  -1.6703137e-01  -7.6261242e-01  -5.3443098e-01  -2.0379291e-01   9.0464080e-01  -2.9361757e+00  -1.9735544e+00  -7.0475096e-01   1.6386504e+00  -9.3001847e+00  -4.6973306e+00   1.2435942e-01   9.3640456e-01  -9.4637468e-01  -9.8561905e-01  -8.7780877e-01  -8.5180242e-01  -2.9164507e+00  -3.1785065e+00  -5.0873601e+00  -3.5775375e+00  -2.0780966e-01  -1.4522875e+00  -6.3360728e-01  -4.3186195e-01  -1.0092664e-01  -1.6531906e+00   3.9192525e-01   7.2598274e-03  -1.9585915e-01  -4.6738277e-01   5.1142409e-01   1.4938463e+00  -1.2061127e+00  -2.0102993e-01  -7.7980949e-01   7.0891564e-01  -1.4432903e+00   7.9900652e-01  -3.7601617e+00  -2.2696699e+00  -4.9489721e+00  -2.4329097e+00  -1.2223291e+00   7.9663708e-02   8.5824300e-01   9.4040043e-01   3.8799460e-01   1.6624492e+00   6.2952252e-01  -2.5571941e-01  -2.9547344e+00   3.6805808e+00   1.5588112e+00  -9.4970193e-01   9.0570769e-01   1.3790496e+00  -5.7677485e-03   1.5773545e+00  -7.6322439e-02  -3.7212624e-01  -1.8934513e+00  -4.3411671e-01  -1.2081280e-01  -6.1667312e-01
   8.8862783e-01   1.1794533e+00  -8.6739071e-02   6.9746923e-01  -1.6103840e+00   2.5059918e-01  -9.6637287e-01  -6.0459256e-01   3.3986850e-01  -8.6684171e-01   1.7286205e+00   2.5015342e+00  -1.1702153e+00   1.5033774e+00   5.4658856e-01   1.3358112e+00  -6.8135159e-01   7.8983380e-01   1.3275290e+00   1.9684264e+00  -1.5227836e+00   2.3031352e+00   1.2671634e-01  -8.7677725e-01  -3.3283904e+00  -6.6545211e-01  -6.9596621e-01  -4.5198671e-01  -2.6593009e-01   9.4622649e-01  -2.5869067e+00  -2.1559506e+00  -1.1825773e+00   1.0110196e+00  -8.8965056e+00  -5.0923573e+00  -1.4142876e-01   7.9564886e-01  -1.0215239e+00  -1.4932152e+00  -9.4766216e-01  -1.1770560e+00  -2.9515456e+00  -3.5242692e+00  -4.3514358e+00  -3.2878331e+00  -2.7366525e-01  -1.8108072e+00  -1.7751894e-01  -3.3064691e-01   6.7368147e-01  -1.1124940e+00   6.8082868e-01   1.0655530e-01  -6.8703323e-02  -8.1720009e-01   1.3724044e+00   1.0752596e+00  -6.6005754e-01  -9.0336912e-03   6.4480239e-01   1.6560677e+00  -1.1883047e+00   1.4810050e+00  -2.7750896e+00  -1.9258398e+00  -4.4379927e+00  -2.3810899e+00  -9.7097931e-01   6.2516564e-01   1.2863173e+00   7.7744541e-01   4.8463944e-01   1.5746214e+00   1.0734446e+00   7.2180687e-02  -3.0767616e+00   2.5699601e+00   2.5498773e+00  -2.5507290e-01   5.2843391e-01   1.2410409e+00  -2.9698547e-01   1.3607605e+00  -6.2505613e-01  -5.0466665e-01  -1.9387405e+00  -1.7852851e-01  -2.7649740e-01  -6.0751019e-01
   9.3826330e-01   1.6137291e+00  -9.1738347e-01   3.9622873e-01  -1.1913646e+00   3.6105873e-01  -1.2475655e+00  -9.5027315e-01   6.6911227e-01  -8.1437566e-01   1.7963589e+00   2.8259974e+00  -1.5733972e+00   1.2694301e+00   3.5290118e-02   9.8982552e-01   2.7437796e-01   1.3349425e+00   1.4128015e+00   2.1694088e+00  -1.9124646e+00   3.3229291e+00  -8.6076118e-01  -1.8845462e+00  -3.8651472e+00  -9.0340007e-01  -7.4120603e-01  -4.9474170e-01  -2.3634650e-01   6.5018412e-01  -2.4373791e+00  -2.0776182e+00  -1.0968786e+00   5.9412369e-01  -8.3958091e+00  -5.9508634e+00  -4.7681988e-01   4.3249760e-01  -1.4675161e+00  -1.8781323e+00  -1.3874467e+00  -7.6656822e-01  -2.4963739e+00  -3.8755236e+00  -3.5994208e+00  -3.4521081e+00   1.4415038e-01  -2.3262679e+00   2.0750370e-01  -5.2047434e-01   1.2972777e+00  -8.4918421e-01   8.1504666e-01   2.0651912e-01  -1.8497210e-01  -1.0168857e+00   2.2468023e+00   1.4480949e+00  -2.5939287e-02   3.3035508e-01   1.9111653e+00   2.1357836e+00  -9.8501996e-01   2.4554613e+00  -2.1625679e+00  -1.8861573e+00  -3.8794282e+00  -2.6248918e+00  -4.1089523e-01   9.6057054e-01   1.4674900e+00   1.3354138e+00   3.2727524e-01   1.1170967e+00   1.8607576e+00   9.6504160e-01  -2.1356854e+00   1.5527512e+00   3.3550593e+00   4.1673185e-01   4.7631798e-01   1.5173490e+00  -5.0603470e-01   1.8047263e+00  -9.1880893e-01  -6.0424984e-01  -1.8679950e+00   1.7621118e-01  -1.9833290e-01  -8.6894233e-01
   1.4587930e+00   1.5366213e+00  -1.0519898e+00   1.2042244e-02  -1.0946835e+00  -1.1101987e-01  -1.0900519e+00  -1.2466447e+00   7.9923677e-01  -6.8979389e-01   2.5189666e+00   3.0992851e+00  -1.2463120e+00   1.3815332e+00   3.4196393e-01   7.2430832e-01   9.3039891e-01   1.4685516e+00   1.9762228e+00   2.1511282e+00  -2.0914944e+00   3.5804460e+00  -1.1114377e+00  -2.4224282e+00  -4.2670222e+00  -1.4896218e+00  -8.3466261e-01  -7.0441533e-01  -2.6929383e-02   6.2606354e-01  -2.0068619e+00  -1.9187074e+00  -8.3390235e-02   7.0638734e-01  -8.2998648e+00  -6.0844587e+00  -8.2109658e-01   1.1326112e-01  -1.6344480e+00  -2.1712825e+00  -1.2751513e+00  -5.7523135e-01  -2.8644983e+00  -4.5507838e+00  -4.1409098e+00  -3.7235047e+00  -3.8668659e-01  -3.0024186e+00  -7.6292417e-02  -8.5143150e-01   1.1378779e+00  -1.2188666e+00   2.0351274e-01  -8.4952435e-02  -4.1137155e-01  -1.3299340e+00   2.9418981e+00   1.2402262e+00   5.5994485e-01   4.2710301e-01   2.9297463e+00   2.4131453e+00  -6.9011482e-02   3.8208425e+00  -1.7434615e+00  -2.3037609e+00  -3.3167062e+00  -2.7098361e+00  -2.9681675e-01   5.4945366e-01   1.6714048e+00   1.6330982e+00   6.0966706e-01   1.0196926e+00   2.7125145e+00   1.6963348e+00  -1.6171368e+00   1.0728999e+00   3.8128755e+00   4.4927662e-01   1.1900516e+00   1.4745359e+00  -2.0773323e-01   1.9981337e+00  -9.6968102e-01  -7.9389348e-01  -1.6398900e+00  -6.6848961e-02  -2.3119750e-01  -1.0420346e+00
   1.1422695e+00   1.5346915e+00  -1.5323719e+00   3.1634831e-02  -8.9018971e-01  -2.7814051e-01  -1.3087233e+00  -8.3215322e-01   9.0329649e-01  -2.6054345e-01   2.4587722e+00   3.6683538e+00  -1.4857500e+00   1.8127158e+00  -1.7969132e-01   5.7200280e-01   1.3933739e+00   1.2830597e+00   1.9448161e+00   2.1435323e+00  -2.4699436e+00   3.5958611e+00  -1.4465687e+00  -2.5820235e+00  -4.9986788e+00  -1.7347470e+00  -1.1337791e+00  -5.5418540e-01  -1.9384407e-01  -4.6028168e-01  -1.9690983e+00  -1.6400800e+00   2.2903733e-01   7.0448251e-01  -7.2556627e+00  -6.4864551e+00  -1.3482737e+00   2.8035277e-01  -1.9967017e+00  -2.0533610e+00  -1.5458776e+00  -4.4747867e-01  -2.2177026e+00  -4.7009831e+00  -3.5040036e+00  -3.6427797e+00   2.9593049e-01  -3.5331736e+00  -1.4546263e-01  -9.7140128e-01   1.4435702e+00  -5.9173286e-01   5.3921989e-01   3.5868932e-01  -5.5177628e-01  -8.9429742e-01   3.0856416e+00   9.1939830e-01   3.6997881e-01   4.0365360e-01   3.4980467e+00   3.4642276e+00   3.7077718e-01   4.6288147e+00  -9.6152790e-01  -1.3289905e+00  -3.0871472e+00  -2.6853579e+00   2.1683422e-01   1.3263632e+00   1.6751789e+00   2.4014480e+00   6.7408758e-01   2.4510917e-01   3.3293599e+00   2.4878252e+00  -7.0496131e-01  -2.4225698e-01   3.6799666e+00   4.8546375e-01   2.7250616e-01   1.2110865e+00  -8.0660191e-01   1.4125826e+00  -1.4637078e+00  -8.1356089e-01  -1.8256353e+00  -1.8475320e-01  -1.5227048e-01  -1.1498920e+00
   1.2240892e+00   1.8195592e+00  -2.0717310e+00   4.3502338e-02  -7.0394708e-01  -5.7580733e-01  -1.6611771e+00  -4.8238068e-01   9.0763636e-01   5.7805339e-02   2.4570558e+00   4.0645754e+00  -1.9386520e+00   2.0889276e+00  -5.9449720e-01   4.5760870e-01   2.4855971e+00   1.7009510e+00   2.0589524e+00   2.2176942e+00  -2.3801729e+00   3.3955840e+00  -2.1649378e+00  -2.8315484e+00  -5.9546550e+00  -2.4274566e+00  -1.4254557e+00  -5.8106347e-01   1.0788996e-01  -9.1323711e-01  -2.1099037e+00  -1.4845003e+00   6.0265911e-01   6.0871252e-01  -6.5175768e+00  -6.9519577e+00  -1.5430520e+00   1.7704914e-01  -2.4180744e+00  -2.2360781e+00  -1.4789048e+00  -2.8501579e-01  -1.6413579e+00  -4.6100321e+00  -2.8587093e+00  -3.2352358e+00   8.7136239e-01  -3.7090172e+00  -5.8159819e-02  -1.0751704e+00   1.4436739e+00  -2.1383407e-01   6.5303546e-01   4.2833509e-01  -9.2772840e-01  -9.3120342e-01   3.6868413e+00   1.2046908e+00   5.3952226e-01   6.5663885e-01   3.9279528e+00   4.3004810e+00   6.6378481e-01   5.4311383e+00  -1.0032692e+00  -4.3946086e-01  -2.8363650e+00  -2.6401915e+00   1.0291577e+00   2.2460592e+00   1.5890617e+00   2.7679695e+00   1.0069091e+00  -1.5011841e-01   3.8541552e+00   3.1970266e+00   2.5450720e-01  -1.3864530e+00   4.0992755e+00   1.3384452e+00  -3.2869006e-01   8.6092078e-01  -1.2716283e+00   9.1412443e-01  -2.0415604e+00  -8.9629037e-01  -2.1139516e+00  -4.9974785e-01  -2.5525599e-01  -1.3484511e+00
   1.7689963e+00   1.0804362e+00  -1.5165277e+00  -1.8293558e-01  -2.4278188e-01  -6.6661623e-01  -9.1390866e-01  -3.9641796e-01   1.9022140e+00   4.3671426e-01   3.9704302e+00   4.5289673e+00  -2.1231953e-01   2.7777323e+00   1.0289977e+00   7.1123420e-01   2.4831969e+00   1.6394204e+00   2.7405214e+00   1.7696052e+00  -1.7442092e+00   2.8627991e+00  -2.1292838e+00  -3.7066392e+00  -5.0582424e+00  -4.0018708e+00  -1.1052739e+00  -7.3186655e-01   9.4475232e-01   2.3840212e-01  -1.4271806e+00  -1.9504074e+00   1.2615576e+00   8.6778668e-02  -7.5465684e+00  -7.1039116e+00  -1.3760953e+00   4.7655970e-01  -1.5591319e+00  -2.0074197e+00  -1.2361108e+00  -1.2853104e+00  -2.9204680e+00  -5.1207876e+00  -4.1451971e+00  -3.5246168e+00  -3.8014240e-01  -3.4941372e+00  -7.1377894e-01  -9.8558883e-01   5.3588453e-01  -9.3359675e-01  -3.6217471e-01   1.6316906e-01  -1.3404413e+00  -1.1351148e+00   4.2883177e+00   5.5097016e-01   1.0778541e+00   7.2049371e-01   5.1750447e+00   5.2960017e+00   2.6221244e+00   6.7652119e+00  -3.7205316e-01  -8.8097812e-01  -2.7961575e+00  -3.0132715e+00   1.8671410e-01   1.1715392e+00   1.4275522e+00   2.0778602e+00   1.1426474e+00  -5.1342810e-01   3.5251274e+00   2.7662019e+00  -7.4198371e-01  -2.0312780e+00   5.1035995e+00   2.7989312e+00   1.0619099e+00   8.8107795e-01  -5.3231037e-01   1.1225955e+00  -2.4728261e+00  -1.2203657e+00  -1.3738643e+00  -2.4320572e-01  -5.7358737e-01  -1.1149480e+00
   1.9658002e+00   1.1680515e+00  -1.4911844e+00  -1.1934638e-01  -6.7945354e-01  -1.1281266e+00  -8.5949027e-01   6.1747398e-04   1.7873184e+00   4.7836283e-01   4.7398164e+00   4.9586156e+00   4.0973847e-01   3.4215568e+00   1.4668332e+00   9.5922629e-01   2.5201717e+00   1.3768931e+00   3.3037629e+00   2.0610100e+00  -1.4207178e+00   2.7053582e+00  -1.9976847e+00  -3.8296417e+00  -5.3730500e+00  -4.9530197e+00  -1.4296269e+00  -5.9650082e-01   1.1783081e+00   6.0370071e-01  -9.9580011e-01  -1.6802342e+00   1.8997191e+00   3.3155533e-01  -7.1562489e+00  -7.0365489e+00  -1.4379281e+00   3.5082997e-01  -1.9181869e+00  -2.2608084e+00  -3.3299836e-01  -1.1502171e+00  -2.7331490e+00  -5.0496832e+00  -5.2889763e+00  -3.7830896e+00  -9.0824868e-01  -2.9970603e+00  -1.3066187e+00  -1.0635733e+00  -2.0782436e-01  -1.1449707e+00  -1.4244235e+00  -1.3489003e-01  -1.7850644e+00  -1.5366634e+00   4.2230141e+00   1.5608374e-01   1.1345378e+00   7.6730033e-01   5.0307758e+00   5.5224184e+00   2.7988370e+00   7.2319063e+00  -1.0933370e+00  -1.0611293e+00  -3.1071318e+00  -3.1565287e+00  -1.3254354e-01   5.5017168e-01   1.7256558e+00   2.1416033e+00   2.1606828e+00  -2.5298310e-01   4.6358584e+00   3.3793739e+00   6.1510162e-01  -1.4616108e+00   4.8698832e+00   2.4003574e+00   1.1025771e+00   5.7073984e-01  -4.8423452e-01   1.5633604e+00  -2.6107214e+00  -1.1276228e+00  -1.6513832e+00  -3.2351056e-01  -6.6432082e-01  -1.2053952e+00
   2.0885458e+00   9.2848259e-01  -1.4172857e+00  -5.9929788e-01  -1.0508178e+00  -1.7998209e+00  -5.6442083e-01  -5.2157995e-01   1.0491823e+00   3.8529406e-01   4.6202014e+00   4.3308240e+00   3.2173002e-01   2.8886897e+00   8.1226724e-01   1.9448993e-01   2.5914632e+00   1.4670532e+00   2.8798484e+00   1.6362288e+00  -1.4327467e+00   2.2049335e+00  -1.8360430e+00  -3.8793007e+00  -4.7149041e+00  -5.3167361e+00  -1.5477519e+00  -7.9294573e-01   1.0721990e+00   4.5478708e-01  -4.8176542e-01  -1.9110600e+00   2.7628569e+00   6.6835668e-01  -6.0705572e+00  -6.3574800e+00  -1.6107541e+00  -6.9543303e-01  -1.6714639e+00  -2.5382379e+00  -5.2847857e-01  -1.1281547e+00  -2.4250752e+00  -4.4418458e+00  -4.4950569e+00  -3.0822814e+00  -6.5536690e-01  -2.9563715e+00  -1.1177924e+00  -1.1266000e+00  -5.8506056e-01  -1.6059858e+00  -1.9578314e+00  -5.0773395e-01  -1.9962976e+00  -1.7553929e+00   4.2345801e+00   4.6933155e-01   1.9105367e+00   1.1702438e+00   5.1548048e+00   4.9524858e+00   3.1095905e+00   7.2367036e+00  -7.2183649e-01  -1.4898784e+00  -1.9625854e+00  -2.5216531e+00   1.3948516e-01   3.3001815e-01   1.3656158e+00   1.6463939e+00   2.0052497e+00  -4.7918239e-01   4.3961783e+00   3.0863556e+00   8.8198172e-01  -1.6887802e+00   4.7585157e+00   1.8763617e+00   1.3921093e+00   1.2646572e-01  -4.2385339e-01   1.1962369e+00  -2.6321270e+00  -1.0841235e+00  -1.5460644e+00  -9.1541144e-01  -4.9838763e-01  -1.0827506e+00
   2.0328752e+00   1.5155033e-01  -1.0953281e+00  -9.4055754e-01  -1.8100359e-01  -1.3333404e+00   6.2302711e-02  -2.8904657e-01   2.0787755e+00   1.1859640e+00   5.2254655e+00   4.6924085e+00   1.4792075e+00   3.3311815e+00   1.3234963e+00   4.2033831e-01   1.8181890e+00   1.0878236e+00   2.3528738e+00   1.1125861e+00  -2.8652811e-01   2.1778793e+00  -2.3180958e+00  -4.6933782e+00  -3.7043121e+00  -6.1437479e+00  -1.0453358e+00  -6.1101142e-01   1.1806959e+00   1.1955318e+00  -3.6034252e-01  -2.2474319e+00   2.2951638e+00   5.2373990e-02  -5.5447146e+00  -5.0822146e+00  -2.0964170e+00  -1.1493989e+00  -1.6653571e+00  -2.6758838e+00  -1.9433294e-01  -1.5458290e+00  -2.9476661e+00  -3.5834377e+00  -4.0583217e+00  -2.0509933e+00  -1.7272150e+00  -2.3105597e+00  -1.1021778e+00  -2.8218701e-01  -7.0674528e-01  -1.2514246e+00  -2.0851293e+00  -5.0414303e-01  -1.8122835e+00  -1.8455263e+00   4.1760345e+00  -5.8612218e-02   2.7623087e+00   1.5316157e+00   6.0156068e+00   5.5284849e+00   3.7330973e+00   7.0687083e+00   3.2615030e-01  -1.9135026e+00  -1.7806784e+00  -2.4414635e+00  -1.6327034e-01  -1.7694433e-01   1.3292444e+00   7.3035739e-01   2.2312611e+00  -2.6944598e-01   3.7886996e+00   2.4659235e+00   2.1593276e-01  -1.5311343e+00   3.6478842e+00   1.1124778e+00   1.3701428e+00  -2.0539367e-01   5.5018043e-03   1.4881068e+00  -2.7330921e+00  -9.4468552e-01  -1.0443525e+00  -1.1887059e-01  -3.2566375e-01  -4.9127110e-01
   2.5472240e+00   5.6798727e-02  -8.7259069e-01  -8.4211128e-01  -4.8985905e-02  -1.5564305e+00   1.5083911e-01   7.1566218e-02   2.2444246e+00   1.3397649e+00   5.9190776e+00   4.8791601e+00   1.9673427e+00   3.8081088e+00   2.0586281e+00   6.3771437e-01   2.3690320e+00   1.4781244e+00   2.7038013e+00   1.0253760e+00   9.0326888e-01   1.4573959e+00  -2.8578575e+00  -4.9749233e+00  -4.0800783e+00  -7.2523070e+00  -9.4478055e-01  -8.0107514e-01   2.0572184e+00   2.2057288e+00  -5.5129860e-01  -2.5159666e+00   2.9026412e+00   6.7395365e-02  -5.5069587e+00  -4.3509586e+00  -1.9321032e+00  -1.6014192e+00  -1.9161828e+00  -3.3396907e+00   6.0411352e-01  -1.5852921e+00  -3.3348931e+00  -3.0112197e+00  -4.7141464e+00  -1.2011996e+00  -2.6974892e+00  -1.6558068e+00  -1.2664714e+00   6.0564333e-03  -1.4951673e+00  -1.4959585e+00  -2.7920579e+00  -1.3277340e+00  -2.3841947e+00  -2.7918555e+00   4.4933853e+00   6.0540157e-02   3.3413746e+00   2.0589941e+00   5.9252729e+00   5.8021237e+00   4.1511458e+00   7.3375600e+00  -7.1747440e-01  -1.9291723e+00  -1.8655925e+00  -2.3146687e+00  -1.8980133e-01  -3.6774451e-01   1.3029457e+00  -1.8759300e-01   3.0859261e+00   3.9234353e-01   3.6019217e+00   2.3921073e+00   4.5093251e-01  -1.2348866e+00   3.6272649e+00   1.6281493e+00   1.6130912e+00  -8.8702596e-01   3.4043604e-01   1.3652246e+00  -2.9060654e+00  -9.9097967e-01  -1.2120435e+00  -4.4308611e-01  -6.3920421e-01  -4.8338516e-01
   2.3338773e+00  -5.7953513e-01  -5.4490975e-01  -1.0673520e+00   8.8028282e-02  -1.4171920e+00   3.8965716e-01   1.6008484e-01   2.1711317e+00   2.3750506e+00   5.7188167e+00   4.5341333e+00   2.4396389e+00   3.8683295e+00   1.8392470e+00   9.5695145e-01   1.1873234e+00   9.4556843e-01   1.7044653e+00   2.1238258e-01   9.4958626e-01   8.1191623e-01  -2.3059016e+00  -3.9945424e+00  -3.2354767e+00  -6.9955679e+00  -7.0399601e-01  -5.4424277e-01   1.8686095e+00   2.1827583e+00  -6.6701912e-01  -2.4857393e+00   2.5127604e+00  -7.3509483e-02  -4.9280395e+00  -3.1188981e+00  -1.9962420e+00  -1.3638812e+00  -9.3076448e-01  -2.1759382e+00   3.2821421e-01  -2.0314851e+00  -3.5129195e+00  -1.8145986e+00  -4.1743239e+00  -3.3626357e-01  -2.9891800e+00  -8.8897764e-01  -1.4906956e+00   6.2142746e-01  -1.9562838e+00  -1.5018120e+00  -2.8796041e+00  -1.0466910e+00  -1.6545836e+00  -1.6583942e+00   3.9472068e+00   3.0801821e-02   3.6808837e+00   2.3643650e+00   5.5434203e+00   5.5525125e+00   3.9239869e+00   6.3525395e+00   2.1075172e-02  -1.7600877e+00  -1.5051011e+00  -1.6201523e+00  -2.8463819e-01  -5.6070890e-01   5.2695886e-01  -9.4540638e-01   2.3948336e+00  -1.9198944e-01   2.1725731e+00   9.8114236e-01  -6.0251480e-01  -8.2039900e-01   2.5493601e+00   7.9799118e-01   2.0066721e+00  -8.3514665e-01   5.9587873e-01   1.2990529e+00  -2.7386245e+00  -6.8500315e-01  -7.9943208e-01   1.2537495e-01  -3.8474728e-01   1.1256139e-01
   1.9068389e+00  -8.0257811e-01  -4.8552551e-01  -8.0177602e-01  -3.3384997e-01  -1.3539267e+00   4.0698175e-01   5.1927453e-01   1.8440315e+00   1.8020810e+00   5.5929648e+00   4.0867637e+00   2.8729629e+00   3.8476386e+00   1.9037951e+00   8.3556667e-01   4.9689731e-01   4.0135012e-01   1.5628116e+00   8.3815391e-02   1.2620245e+00   4.8274569e-01  -2.0830909e+00  -4.0844289e+00  -2.8062411e+00  -7.3522778e+00  -7.6474931e-01  -3.3944570e-01   1.9363467e+00   2.3994067e+00  -5.3855422e-01  -2.8212358e+00   2.6006449e+00   1.6617883e-01  -3.7391212e+00  -2.3207529e+00  -1.6721471e+00  -1.2722070e+00  -5.8536661e-01  -2.2962490e+00   8.1004801e-01  -2.4882693e+00  -2.7582096e+00  -8.1289920e-01  -4.2740852e+00   1.3449033e-01  -3.0444284e+00   2.4429874e-01  -1.5211446e+00   8.9566736e-01  -2.4037695e+00  -1.3235269e+00  -3.4140023e+00  -1.2063767e+00  -1.9610712e+00  -1.8598011e+00   3.0985957e+00  -5.3669745e-01   3.4582507e+00   2.5216378e+00   4.6844342e+00   5.4202040e+00   3.4788378e+00   5.1706231e+00  -4.1032069e-01  -1.3672157e+00  -1.3524944e+00  -1.0611665e+00  -9.0353523e-01  -9.3960896e-01   4.4593905e-01  -1.6953956e+00   2.7555187e+00  -2.9072711e-01   1.9513712e+00   5.7174045e-01   1.6672412e-01  -2.6445634e-01   2.0846224e+00   6.1239453e-01   1.5244989e+00  -1.1738847e+00   1.8009964e-01   1.2513866e+00  -2.7031735e+00  -4.9002980e-01  -1.2319679e+00   4.2271631e-01  -5.3759130e-01   1.1471266e-01
   2.0886103e+00  -1.3387531e+00   6.6016112e-02  -1.2142288e+00  -8.4071272e-01  -1.9358859e+00   8.0234770e-01   3.5127722e-01   1.0169103e+00   2.3802481e+00   5.4119593e+00   3.3663821e+00   2.9584609e+00   3.5561398e+00   1.6411120e+00   5.4003293e-01  -5.8827095e-01  -2.8560788e-01   1.2133110e+00  -4.6217726e-01   1.2346821e+00  -4.7843053e-01  -1.1329126e+00  -2.8712495e+00  -2.2789660e+00  -6.7188666e+00  -7.2927936e-01  -3.5972005e-01   1.4843541e+00   1.9490736e+00  -2.5350972e-01  -2.5304141e+00   3.5290202e+00   1.2144188e+00  -2.1874112e+00   1.1492649e-01  -1.7460096e+00  -1.7942429e+00  -2.3313657e-01  -2.1419607e+00   1.0033664e+00  -2.7270381e+00  -3.0028446e+00  -8.8583386e-02  -4.4700105e+00   9.0385750e-01  -3.5554034e+00   3.0247800e-01  -1.8261687e+00   7.4246900e-01  -3.1831295e+00  -1.9382992e+00  -4.1115564e+00  -1.8274315e+00  -1.8228879e+00  -1.7461993e+00   2.0965938e+00  -1.0152126e+00   3.4557959e+00   2.3932650e+00   3.6719341e+00   4.4397188e+00   3.4320050e+00   4.3081998e+00  -1.9859698e-01  -1.6352059e+00  -6.7140064e-01  -6.1939985e-02  -1.3522746e+00  -1.4975485e+00   1.5121223e-01  -2.3291501e+00   2.7944036e+00   7.7659662e-03   1.5087988e+00  -7.0540402e-02   1.4803888e-01   1.1840296e+00   5.6883163e-02  -1.8196624e+00   1.7839073e+00  -1.7838471e+00   3.5164580e-01   3.5883023e-01  -2.1664315e+00  -3.1960660e-01  -1.0268200e+00  -4.5381258e-01  -4.7807702e-01   3.3808064e-01
   1.5167868e+00  -1.9088491e+00   3.0888280e-01  -1.0968190e+00  -7.1252526e-01  -1.6709411e+00   8.4532863e-01   6.2213723e-01   9.6964514e-01   2.9003522e+00   4.8404583e+00   3.1225437e+00   3.0798162e+00   3.6755641e+00   1.3962366e+00   8.7329735e-01  -1.4891160e+00  -8.4683147e-01   1.4959257e-01  -9.8674732e-01   1.4029543e+00  -8.9476163e-01  -7.0525310e-01  -1.8774091e+00  -2.0859258e+00  -6.1092198e+00  -5.3292542e-01  -4.2519349e-02   1.1532398e+00   1.7243785e+00  -6.6892735e-01  -2.4730413e+00   2.8590277e+00   1.2649611e+00  -1.6041011e+00   1.3057875e+00  -1.8918150e+00  -1.8160593e+00   8.8832611e-02  -1.6350759e+00   8.0636499e-01  -2.8073226e+00  -3.0108322e+00   9.6797098e-01  -4.0533608e+00   1.8646819e+00  -3.8507160e+00   7.2113855e-01  -1.8445278e+00   1.4459333e+00  -2.9570507e+00  -1.3446582e+00  -3.6790536e+00  -1.6285964e+00  -1.0398880e+00  -1.1354876e+00   1.3290311e+00  -1.0867501e+00   3.6543380e+00   2.8050414e+00   3.2142258e+00   4.3973543e+00   3.0773797e+00   3.3269633e+00   3.1998469e-01  -1.1173983e+00  -6.0673923e-01   5.6708857e-01  -1.3637874e+00  -1.3919502e+00  -1.3905742e-01  -2.9048592e+00   2.2963908e+00  -1.0325218e-01   4.2688158e-01  -1.0723192e+00  -7.5362238e-01   1.5566316e+00  -1.1586479e+00  -2.8824193e+00   1.3184466e+00  -2.1220449e+00   2.6556047e-01   8.7688503e-02  -1.8564528e+00   2.0471594e-01  -1.2389403e+00   2.0516735e-02  -2.2964132e-01   8.1509806e-01
   1.1070583e+00  -2.0419056e+00   4.2778298e-01  -6.9072604e-01  -9.9965532e-01  -1.5355091e+00   6.8742116e-01   1.0505132e+00   5.7854902e-01   2.8660513e+00   4.3431929e+00   2.7277144e+00   3.1982103e+00   3.7264083e+00   1.4541989e+00   1.0927398e+00  -2.2273712e+00  -1.2796315e+00  -1.3064018e-01  -1.2273458e+00   1.1418503e+00  -1.4892153e+00  -1.7845028e-01  -9.2861723e-01  -2.1060996e+00  -5.5006149e+00  -5.1434315e-01   1.5654991e-01   1.1005176e+00   1.4673840e+00  -9.3226467e-01  -2.3603350e+00   2.9947060e+00   1.7840327e+00  -8.1730681e-01   2.1208248e+00  -1.5980339e+00  -1.1722946e+00   6.1238814e-01  -9.6585151e-01   7.3500831e-01  -3.0848247e+00  -2.6900558e+00   1.5993479e+00  -4.3146099e+00   2.1632478e+00  -3.8681153e+00   1.2405984e+00  -2.0481760e+00   1.5692877e+00  -3.2507120e+00  -1.2084609e+00  -3.7491822e+00  -1.6324973e+00  -9.0283230e-01  -6.5764558e-01   3.3962050e-01  -1.3176152e+00   3.1253179e+00   2.8270830e+00   2.0783361e+00   4.2365328e+00   2.6252538e+00   2.3554882e+00   6.3120060e-02  -3.7810410e-01  -6.2477998e-01   1.1565623e+00  -1.8473878e+00  -1.4609736e+00  -5.5452384e-01  -3.2050716e+00   1.9630460e+00  -4.2952370e-01  -3.7252830e-01  -1.6113659e+00  -6.9402680e-01   2.0040922e+00  -1.9238161e+00  -3.0820732e+00   1.0424856e+00  -2.1972703e+00  -3.5155175e-02  -2.3741241e-01  -1.5552387e+00   4.2079355e-01  -1.4467243e+00   1.0044811e-01  -3.2977269e-01   8.3281747e-01
   8.2203425e-01  -2.7182401e+00   9.4380827e-01  -1.4025398e+00  -1.7121725e+00  -1.6690643e+00   1.3032159e+00  -4.8825289e-02  -3.1609652e-01   2.6267148e+00   3.7258177e+00   1.2762961e+00   3.4561245e+00   2.4586980e+00   8.2947787e-01   3.3761909e-01  -3.9320361e+00  -2.0663572e+00  -1.0952623e+00  -1.7581050e+00   7.5765938e-01  -1.5516253e+00   1.0405203e+00  -2.9168628e-01   3.2232363e-01  -4.1852864e+00  -2.6581526e-01   2.8920070e-01   8.9897165e-02   1.4966467e+00  -2.8867551e-02  -2.5168272e+00   2.9268780e+00   2.4209079e+00   4.5635454e-01   4.2247276e+00  -1.4803621e+00  -1.8831652e+00   1.8586581e+00  -5.4033355e-01   2.8643616e-01  -3.4735164e+00  -2.9644773e+00   2.3705986e+00  -3.8444129e+00   2.7079197e+00  -4.2569047e+00   1.4774661e+00  -1.8161266e+00   1.6975980e+00  -3.2301758e+00  -1.8361798e+00  -4.2192734e+00  -1.9146104e+00   1.6477924e-03  -4.1094495e-01  -6.5745019e-01  -1.5626992e+00   3.6255039e+00   2.8560992e+00   1.6165293e+00   2.5817383e+00   2.1909725e+00   8.1714527e-01   1.2673215e+00  -1.4559650e+00   5.3545868e-01   2.2236683e+00  -2.8036919e+00  -2.5510622e+00  -8.2500782e-01  -4.4903480e+00   9.2218298e-01  -4.3976764e-01  -1.3962920e+00  -3.1519893e+00  -1.7894500e+00   3.4172266e+00  -3.0420094e+00  -5.4082654e+00   1.8566193e+00  -2.1523400e+00   4.3803994e-01  -2.6128118e-01  -6.4789763e-01   7.9581745e-01  -9.4783950e-01   1.7151229e-01  -3.2071298e-02   1.2902777e+00
   1.4011646e+00  -3.5636441e+00   1.9870612e+00  -1.5475615e+00  -7.9987559e-01  -1.4626239e+00   2.3332870e+00  -1.7841645e-01   9.1474157e-01   2.1050671e+00   4.5636171e+00   6.3812119e-01   5.3357716e+00   2.1923935e+00   3.1378257e+00   5.9998128e-01  -4.3881682e+00  -2.4145989e+00  -7.7186007e-01  -2.2371143e+00   1.8223768e+00  -1.9872001e+00   1.1580017e+00  -6.3712846e-01   8.5903706e-01  -4.3829292e+00   4.5090679e-01  -2.5679367e-02   7.4102577e-01   2.7005602e+00   2.2768431e-01  -2.5630304e+00   3.6769266e+00   2.5191906e+00  -9.3555250e-02   5.6204915e+00  -1.3422582e+00  -1.8910137e+00   1.6766508e+00  -8.4867054e-01   1.5191068e+00  -3.5298672e+00  -4.1600245e+00   2.2209802e+00  -5.3038779e+00   2.6399006e+00  -6.3248891e+00   1.6369547e+00  -2.1964011e+00   1.7552794e+00  -3.6879033e+00  -2.2483978e+00  -4.7993461e+00  -2.2757703e+00  -1.1267716e-01  -1.2168300e+00  -7.8135619e-01  -2.2934128e+00   4.1573981e+00   2.4648431e+00   2.2958898e+00   2.1665086e+00   3.8648306e+00   7.6524769e-01   1.2768595e+00  -2.7005022e+00   6.1608949e-01   1.9938989e+00  -3.7015913e+00  -4.1115707e+00  -3.3740694e-01  -4.8242918e+00   1.4741530e+00   6.7085271e-01  -1.6565050e+00  -3.2756339e+00  -2.2621840e+00   4.6714523e+00  -3.8369757e+00  -5.0097692e+00   2.8679203e+00  -2.2622879e+00   1.4092721e+00   3.4144651e-01  -1.2140621e-02   5.8869946e-01  -5.6788703e-01   3.9420595e-01  -3.4995548e-01   1.4328355e+00
   1.5055565e+00  -3.4473533e+00   2.0566699e+00  -1.1599596e+00  -9.4904115e-01  -1.5995735e+00   2.0750233e+00   1.8685963e-02   4.7683484e-01   1.7160048e+00   4.0786855e+00   1.1849830e-01   5.0797718e+00   1.9716523e+00   3.3223236e+00   6.9570038e-01  -4.1499572e+00  -2.4097829e+00  -5.6302563e-01  -2.0139437e+00   2.1296542e+00  -2.3473066e+00   1.2955134e+00   2.2242285e-01   3.6389426e-01  -3.7338847e+00   4.7576827e-01  -6.8689583e-02   7.4566038e-01   2.6611965e+00  -9.2687542e-02  -2.1414757e+00   4.0986805e+00   3.2083051e+00   4.8262204e-01   6.4480780e+00  -1.1029741e+00  -1.6420399e+00   1.4881197e+00  -8.0298182e-01   1.9328105e+00  -3.1525796e+00  -4.1291443e+00   2.3568392e+00  -5.8225791e+00   2.9765100e+00  -6.8480692e+00   1.6610452e+00  -2.2173645e+00   1.6189665e+00  -3.6585979e+00  -2.1523996e+00  -4.8714918e+00  -2.7023703e+00   2.5247336e-02  -1.5516850e+00  -1.1864285e+00  -2.3391926e+00   3.9761151e+00   2.4204616e+00   1.4397024e+00   1.6562308e+00   3.3220836e+00   3.1875698e-01   4.9305754e-01  -2.3081894e+00   7.7721725e-01   2.5782072e+00  -3.7549931e+00  -4.0914977e+00  -2.9410549e-01  -4.8070384e+00   1.5788677e+00   1.3399427e+00  -1.7599424e+00  -3.0933902e+00  -1.8593741e+00   5.3871359e+00  -4.2613914e+00  -5.1087388e+00   2.7299375e+00  -2.5271974e+00   1.3190456e+00   1.2912551e-01   4.8148093e-01   7.4400376e-01  -9.6529165e-01  -3.2444517e-02  -6.2339756e-01   1.2588629e+00
   1.0613129e+00  -3.5724283e+00   1.8082314e+00  -1.3401194e+00  -1.0015482e+00  -1.5417050e+00   1.8976549e+00  -4.8486284e-01  -3.7309907e-01   1.7180364e+00   2.6190338e+00  -8.9136752e-01   4.1569723e+00   9.7569815e-01   2.0823005e+00   1.1547709e-01  -4.6840560e+00  -2.7227513e+00  -1.5398093e+00  -2.4803198e+00   1.1738702e+00  -2.1729684e+00   1.5565134e+00   1.2259526e+00   5.9938608e-01  -2.0316621e+00   6.3674817e-01  -3.0487472e-02  -1.9918313e-01   1.4527260e+00  -3.8308019e-01  -1.8460481e+00   4.1206866e+00   3.8864509e+00   2.2795907e+00   7.8088089e+00  -1.2794735e+00  -1.6961457e+00   1.9323623e+00  -1.6930584e-01   9.8366737e-01  -2.8502031e+00  -3.6921025e+00   2.8122798e+00  -4.5259885e+00   3.6822808e+00  -6.4221360e+00   1.0616314e+00  -1.7314109e+00   1.5591965e+00  -2.8239123e+00  -1.7855687e+00  -4.1921612e+00  -2.6347455e+00   8.8685791e-01  -8.5524875e-01  -1.9533777e+00  -2.1973074e+00   4.0742833e+00   2.4843649e+00   9.2910860e-01   6.2707179e-01   2.4154183e+00  -6.2508679e-01   1.7960522e+00  -1.8967525e+00   2.1482631e+00   3.7775595e+00  -3.5065731e+00  -3.8536690e+00  -8.2986999e-01  -4.7668896e+00   2.5895454e-01   9.0901062e-01  -2.5991019e+00  -3.5683879e+00  -2.1988273e+00   5.5049342e+00  -5.3248377e+00  -6.6067167e+00   2.5961189e+00  -2.4246474e+00   1.0019140e+00  -3.1531106e-01   1.3227092e+00   1.1142002e+00  -7.8779272e-01  -8.3960708e-02  -3.4288406e-01   1.3050331e+00
   2.4656925e-01  -3.5227664e+00   1.4823077e+00  -9.6691465e-01  -6.6680165e-01  -1.0568398e+00   1.7221716e+00  -2.8402458e-01  -3.5101306e-01   1.2421244e+00   1.4507391e+00  -1.1140257e+00   3.6442055e+00   6.3448920e-01   1.4976287e+00  -2.1022216e-01  -4.9791384e+00  -2.8382209e+00  -2.1685103e+00  -2.5628653e+00   6.8056503e-01  -1.9000042e+00   1.2940439e+00   1.2977202e+00   9.1678062e-01  -1.0308264e+00   7.8015459e-01   2.0599392e-01  -7.9417901e-01   7.1609551e-01  -6.7717132e-01  -1.7611376e+00   3.6271914e+00   4.1835999e+00   3.4352505e+00   8.0101967e+00  -1.4663945e+00  -1.1588762e+00   1.9325937e+00   2.9501111e-01   2.4489365e-01  -2.8624912e+00  -3.2160723e+00   2.8098584e+00  -3.5552987e+00   3.9962501e+00  -5.8913090e+00   5.8864330e-01  -1.2721731e+00   1.7119430e+00  -1.7402347e+00  -7.9225995e-01  -3.1496030e+00  -2.2256712e+00   1.3111236e+00  -3.9266031e-01  -2.7834844e+00  -2.2206219e+00   3.7775764e+00   2.4739558e+00   7.6421767e-01   8.4209690e-01   1.9425782e+00  -9.6110468e-01   3.0046274e+00  -1.0319226e+00   2.6239836e+00   4.2632709e+00  -3.6345594e+00  -3.4530386e+00  -1.0997484e+00  -4.4497649e+00  -6.8862224e-01   4.7789987e-01  -3.2210805e+00  -3.6081839e+00  -2.5501293e+00   4.7911410e+00  -5.7940949e+00  -6.7144589e+00   1.5870012e+00  -2.3783955e+00   3.1598242e-01  -5.7100907e-01   1.6560754e+00   1.4211896e+00  -8.2181184e-01   9.9295894e-02  -2.1914260e-01   1.3136194e+00
   3.5003431e-01  -2.9657017e+00   1.1812305e+00  -6.0320725e-01  -5.6713621e-01  -1.1300272e+00   1.3880314e+00  -3.8271609e-01  -6.0994550e-01  -1.3693539e-01   7.1943557e-01  -1.9644495e+00   3.1383205e+00  -2.3674648e-01   1.6186036e+00  -6.5480989e-01  -3.8655373e+00  -2.3042581e+00  -1.8250142e+00  -2.1982542e+00   7.6030419e-01  -1.8354720e+00   6.7958082e-01   1.1381524e+00   3.6128691e-01  -6.1676232e-01   7.2008256e-01  -6.1730363e-02  -5.4884617e-01   6.3207990e-01  -9.0945942e-01  -1.5691777e+00   4.1710582e+00   4.6092543e+00   4.2151391e+00   7.8282382e+00  -1.1009008e+00  -8.8040670e-01   1.4105224e+00   4.2969083e-02   7.3822396e-01  -2.1423793e+00  -2.4873752e+00   2.6417504e+00  -3.2850679e+00   3.9936342e+00  -5.6888206e+00   4.5878356e-01  -8.3550066e-01   1.2820688e+00  -1.3255214e+00  -5.0143856e-01  -2.8873455e+00  -2.3455966e+00   9.9786407e-01  -1.0527716e+00  -2.6072100e+00  -1.8425432e+00   3.6471274e+00   2.2425751e+00   5.0609179e-01   2.5172093e-01   1.6100077e+00  -1.1466695e+00   2.2592382e+00  -7.1668697e-01   3.2026915e+00   4.5454038e+00  -3.2715151e+00  -3.0983011e+00  -9.5339872e-01  -3.9295460e+00  -5.4409671e-01   9.2136440e-01  -2.7946894e+00  -2.7301191e+00  -1.2963786e+00   4.6402477e+00  -5.1498216e+00  -5.2306040e+00   1.2668713e+00  -2.3322126e+00   1.9372028e-02  -4.5924744e-01   1.9925006e+00   1.2755104e+00  -1.2626036e+00  -2.4165818e-01  -5.8674890e-01   7.6792040e-01
   2.8231267e-01  -3.1479923e+00   1.3149558e+00  -6.3772641e-01  -3.2805550e-01  -1.0412171e+00   1.5828718e+00  -8.3359988e-01  -5.0215802e-01  -8.6827798e-01   3.5748736e-01  -2.6245374e+00   3.1427248e+00  -9.4268065e-01   1.7754618e+00  -1.0690549e+00  -3.5640609e+00  -2.3825880e+00  -1.8505902e+00  -2.1744745e+00   9.0070896e-01  -1.6750777e+00   5.9133207e-01   9.5915726e-01   1.2105858e+00  -9.7460286e-02   9.4967673e-01  -1.5499085e-01  -7.6699862e-01   6.6093407e-01  -6.8803475e-01  -1.6856260e+00   3.9831745e+00   4.5467721e+00   4.5635159e+00   8.0570886e+00  -8.4491165e-01  -6.9065558e-01   1.7108815e+00   1.3286906e-01   6.8465428e-01  -2.0260967e+00  -2.6856117e+00   2.3182348e+00  -3.1100645e+00   3.9814411e+00  -5.9877606e+00   1.5482186e-01  -5.6862008e-01   1.1631082e+00  -6.7746566e-01  -3.4521669e-01  -2.5913575e+00  -2.3739408e+00   1.3766153e+00  -1.3629466e+00  -2.3986801e+00  -2.0503484e+00   3.7845397e+00   1.9845438e+00   1.0257161e+00  -1.2540205e-01   1.7897053e+00  -1.1367034e+00   3.0532678e+00  -7.0396584e-01   3.8440032e+00   4.8273483e+00  -3.4745700e+00  -3.1958556e+00  -8.2419637e-01  -4.1135269e+00  -1.0319510e+00   1.0560454e+00  -2.8973868e+00  -2.8778788e+00  -1.7940661e+00   4.4116686e+00  -4.5660052e+00  -4.6416406e+00   1.4942293e+00  -2.2782468e+00   1.7377049e-01  -5.0631571e-01   2.3162183e+00   1.3026938e+00  -1.1153138e+00  -1.3615495e-01  -8.0247739e-01   7.2052003e-01
  -3.1778993e-01  -2.5331181e+00   6.0193940e-01  -2.0554466e-01  -4.1003705e-01  -9.1317051e-01   9.7342839e-01  -7.6972979e-01  -1.1387064e+00  -1.8026702e+00  -9.8214717e-01  -3.1740961e+00   1.9639440e+00  -1.6387201e+00   6.5540558e-01  -1.7088219e+00  -3.0330848e+00  -2.2993937e+00  -1.9726673e+00  -1.9162617e+00   7.3108261e-02  -1.2818490e+00   1.1797311e-01   1.0204350e+00   9.5798056e-01   8.1418843e-01   7.2612700e-01  -8.6262818e-02  -1.2698504e+00  -5.2457259e-01  -1.0086920e+00  -1.5044846e+00   3.9450955e+00   4.8970020e+00   6.3768323e+00   7.6737698e+00  -7.2541020e-01   8.8899620e-02   1.6159646e+00   5.8005598e-01   2.0494361e-01  -1.5767543e+00  -1.2825261e+00   2.2765689e+00  -1.8744792e+00   3.9476900e+00  -4.7735388e+00  -1.0860407e-01  -4.7064502e-02   7.9413245e-01   1.9261112e-01   4.4877727e-01  -1.8175117e+00  -2.0004436e+00   1.3825733e+00  -1.0414984e+00  -2.7563286e+00  -1.9739696e+00   3.0661349e+00   1.6737537e+00   4.7335913e-01  -4.5590346e-01   6.3568728e-01  -1.5829148e+00   3.5280624e+00   5.0242413e-01   4.6957629e+00   5.4764172e+00  -3.1034203e+00  -2.3330394e+00  -1.1249752e+00  -3.3548800e+00  -1.6162622e+00   4.4167540e-01  -2.6413706e+00  -2.2229369e+00  -5.7772025e-01   3.5490056e+00  -4.2452201e+00  -4.0106687e+00   5.0582889e-01  -2.0359403e+00  -7.7159711e-01  -7.8958554e-01   2.5234104e+00   1.3643885e+00  -1.3862081e+00  -1.9339120e-01  -8.9488315e-01   2.5171807e-01
  -6.8063830e-01  -2.3739970e+00   4.1468224e-01  -5.1520481e-01  -5.3705108e-01  -1.1612960e+00   1.0284663e+00  -1.5060980e+00  -1.8187135e+00  -2.4437062e+00  -2.1107846e+00  -4.1340959e+00   9.9253179e-01  -2.8368944e+00  -5.5293851e-01  -2.7717584e+00  -2.7917058e+00  -2.4107735e+00  -2.3941898e+00  -1.9755235e+00  -8.3163250e-01  -1.0709450e+00   1.9085003e-01   1.1218399e+00   1.6800109e+00   1.9411844e+00   6.2879593e-01  -2.1674702e-01  -2.1289861e+00  -1.8260631e+00  -6.6854175e-01  -1.4399846e+00   4.1890898e+00   5.2860003e+00   8.1936352e+00   8.0257643e+00  -8.1712589e-01  -1.2354125e-01   1.6361468e+00   7.6600452e-01  -4.9459822e-01  -1.1114870e+00  -4.4665778e-01   2.1143940e+00  -2.9870971e-01   3.9549490e+00  -3.7243332e+00  -8.5604707e-01   4.9987873e-01   2.3363623e-01   9.4664700e-01   5.6179745e-01  -1.2579515e+00  -1.7894378e+00   1.5314765e+00  -9.2138647e-01  -2.8536516e+00  -1.8980470e+00   2.8199254e+00   1.1622306e+00   6.2428286e-01  -1.4164501e+00   4.0049087e-01  -1.7842029e+00   4.8794771e+00   6.6438162e-01   6.0463323e+00   6.0851252e+00  -2.7910382e+00  -1.8881241e+00  -1.3031524e+00  -2.8380808e+00  -2.3965830e+00  -7.3441255e-03  -2.2864888e+00  -1.8709023e+00   5.7733083e-02   2.9737918e+00  -4.3454921e+00  -4.4195977e+00   1.2832913e-01  -1.9422454e+00  -1.1204369e+00  -1.3844707e+00   2.8546866e+00   1.3284237e+00  -1.1375761e+00  -6.5046375e-01  -7.8062967e-01   3.0918603e-02
  -4.4150300e-01  -2.3849704e+00   6.5468610e-01  -3.5262990e-01  -2.5062760e-01  -1.4976446e+00   1.1996066e+00  -1.6209812e+00  -1.6036908e+00  -3.2985465e+00  -1.9820376e+00  -4.3451476e+00   9.6155521e-01  -3.0349287e+00  -8.1405641e-03  -3.1362091e+00  -1.6652513e+00  -2.2516740e+00  -1.7775904e+00  -1.8441790e+00  -5.4853864e-01  -1.2693382e+00  -1.0623897e-01   7.8945874e-01   1.4564145e+00   1.7325576e+00   6.0813666e-01  -5.3660435e-01  -1.8640970e+00  -1.9441482e+00  -6.1317553e-01  -1.4792562e+00   4.7474565e+00   5.2896697e+00   8.2997303e+00   7.6895890e+00  -6.6368492e-01   6.0422490e-02   1.1616291e+00   4.1734685e-01  -2.6872119e-02  -6.0725141e-01  -5.1623359e-01   1.3571216e+00  -6.7004084e-01   3.5911101e+00  -4.0431910e+00  -1.3778638e+00   4.0903957e-01  -1.9849208e-01   1.1632913e+00   6.1257097e-01  -1.1766603e+00  -1.9885519e+00   1.1457351e+00  -1.6662517e+00  -2.2725788e+00  -2.1724105e+00   2.6548845e+00   6.9983343e-01   1.1890262e+00  -1.5354045e+00   1.1030375e+00  -8.9374062e-01   4.9964357e+00   8.2530169e-01   6.4658685e+00   6.0299053e+00  -2.6120222e+00  -1.8066876e+00  -9.7085744e-01  -2.3749203e+00  -1.9750046e+00   3.6706909e-01  -1.4338326e+00  -1.0689111e+00   5.5915101e-01   2.3750956e+00  -3.4721736e+00  -3.1942332e+00   1.4495223e-01  -2.1995863e+00  -1.0415882e+00  -1.6858997e+00   2.8767192e+00   1.0761225e+00  -1.2529079e+00  -1.1628825e+00  -1.1194570e+00  -2.8140198e-01
  -8.5253035e-01  -1.9381179e+00   3.6430783e-01  -5.8565303e-02  -2.6850853e-01  -1.6348137e+00   7.9127148e-01  -1.5361981e+00  -2.0401346e+00  -3.4249993e+00  -2.8136257e+00  -4.3857116e+00  -1.4279104e-01  -3.1767241e+00  -1.0301179e+00  -3.4350486e+00  -9.2067556e-01  -2.0943824e+00  -1.8612998e+00  -1.6453057e+00  -1.1650300e+00  -1.3530288e+00  -2.3271074e-01   1.2763766e+00   1.2158837e+00   2.3708092e+00   3.3008499e-01  -5.0547770e-01  -2.2522004e+00  -3.1274384e+00  -8.8623112e-01  -1.2576741e+00   4.6260697e+00   5.2839858e+00   9.2689348e+00   7.0243007e+00  -7.2770236e-01   5.9441603e-01   9.3946599e-01   1.0064763e+00  -6.2073264e-01  -8.3097535e-03   3.4542655e-01   1.1635258e+00   3.9885263e-01   3.4528332e+00  -2.9880605e+00  -1.7607047e+00   5.5016958e-01  -5.1098101e-01   1.6528958e+00   1.0464750e+00  -4.5940925e-01  -1.6182229e+00   1.1467300e+00  -1.2373009e+00  -2.1248958e+00  -1.9159658e+00   1.9478953e+00   3.5095412e-01   9.6891772e-01  -1.6819561e+00   5.1294746e-01  -6.2881810e-01   5.4804913e+00   1.8710702e+00   6.8974535e+00   6.3048811e+00  -1.9511867e+00  -7.3424894e-01  -1.3016723e+00  -1.5419539e+00  -2.3804590e+00  -1.9862168e-01  -1.0387692e+00  -4.9501687e-01   1.3087057e+00   1.2594051e+00  -3.0579770e+00  -2.5474685e+00  -6.2876413e-01  -2.1169135e+00  -1.5534631e+00  -2.2909248e+00   2.7409742e+00   1.0365226e+00  -1.3176162e+00  -1.4955296e+00  -1.0897775e+00  -4.9650573e-01
  -6.9704589e-01  -1.5419316e+00   2.9310029e-01  -6.2362970e-02   7.2633622e-01  -1.1987680e+00   1.0252696e+00  -1.7735901e+00  -1.0890340e+00  -4.0068941e+00  -2.7410128e+00  -4.2450056e+00  -7.5816412e-02  -3.4123117e+00  -7.2118246e-01  -3.7414832e+00  -1.6016062e-01  -1.0163122e+00  -1.8033423e+00  -1.7047400e+00  -8.6025602e-01  -8.3958623e-01  -1.4233328e+00  -1.8480689e-01   2.0788577e+00   1.6160331e+00   6.9345901e-01  -7.1730544e-01  -1.7602207e+00  -2.2219082e+00  -9.5885623e-01  -1.7436375e+00   4.2519393e+00   4.4640615e+00   8.7103661e+00   5.9323709e+00  -8.2138300e-01   7.9301233e-01   6.5836919e-01   1.1740153e+00  -9.6058012e-01   1.0141692e-01   1.1997336e-01   8.0090339e-01   1.3433968e+00   3.3923738e+00  -3.0785144e+00  -1.7093890e+00   9.3292127e-01  -2.5793798e-01   1.8822371e+00   1.1323274e+00  -1.1364407e-01  -1.4775512e+00   7.3846422e-01  -1.4941211e+00  -1.3725486e+00  -1.0537755e+00   2.5853572e+00   5.2275188e-01   2.0004378e+00  -1.6751370e+00   7.7302981e-01   2.6401507e-01   6.1024774e+00   1.2357745e+00   7.3788367e+00   5.8965378e+00  -1.7629115e+00  -9.1348964e-01  -1.6940071e+00  -1.3397276e+00  -2.6915182e+00  -2.4035228e-01  -1.2279094e+00  -2.6041537e-01   9.1325215e-01   1.4342981e-01  -1.8027172e+00  -4.6553355e-01  -2.0084486e-01  -1.4820098e+00  -1.2205960e+00  -1.2329700e+00   2.5896138e+00   7.3280976e-01  -5.0913707e-01  -1.0347996e+00  -1.0078654e+00  -4.4037731e-01
  -7.4959968e-01  -1.3146719e+00   3.1964147e-01   3.9727325e-02   4.5455684e-01  -1.3195912e+00   9.7497892e-01  -1.9938558e+00  -1.0461998e+00  -5.0003232e+00  -2.3644312e+00  -4.3649789e+00  -1.4540482e-01  -3.5246092e+00  -5.9703045e-01  -4.0139185e+00   5.5652881e-01  -1.0224417e+00  -1.2750757e+00  -1.3806982e+00  -5.8508419e-01  -5.0541236e-01  -1.5964246e+00  -9.0808150e-01   2.5612630e+00   9.3001438e-01   4.8084699e-01  -7.1260516e-01  -1.5151974e+00  -1.7996463e+00  -6.4565947e-01  -2.1905312e+00   3.7714438e+00   3.7678973e+00   8.6349435e+00   4.9631216e+00  -2.4257148e-01   1.0512662e+00   6.9749184e-01   8.9936226e-01  -3.6650556e-01   3.1005875e-01   6.1035037e-01   6.6195434e-01   1.0072750e+00   2.7470075e+00  -3.0709257e+00  -1.0188131e+00   7.9897944e-01  -3.5146794e-01   1.8157648e+00   1.1052520e+00  -4.8904729e-01  -1.5568319e+00   3.8490665e-01  -2.1456142e+00  -6.9052380e-01  -1.2864099e+00   2.3320152e+00   2.9278141e-01   2.2492494e+00  -2.0339330e+00   4.4824828e-01   3.6265669e-01   5.7463378e+00   1.3010609e+00   7.3893249e+00   5.6881148e+00  -1.8628861e+00  -9.8137507e-01  -1.2842738e+00  -1.5302932e+00  -2.0346198e+00  -2.0343382e-01  -4.6429597e-02  -3.3193187e-02   1.7288333e+00  -2.5154113e-03  -1.6027222e-01   8.6521600e-01  -9.4880245e-02  -1.3750152e+00  -1.1990156e+00  -8.0793260e-01   2.2986739e+00   6.1532261e-01  -7.9885133e-01  -6.2610997e-01  -1.2748113e+00  -6.5399943e-01
  -9.4723409e-01  -1.1399745e+00   4.4957316e-01  -6.0699544e-02   3.0370824e-01  -1.5802229e+00   1.0673357e+00  -2.2564589e+00  -1.3169468e+00  -5.1043049e+00  -2.5441619e+00  -4.5149586e+00  -6.6495244e-01  -3.7059970e+00  -1.3098472e+00  -4.4658058e+00   6.9037514e-01  -9.1415541e-01  -1.3322529e+00  -1.5150089e+00  -1.0055110e+00  -7.0413198e-01  -1.3010329e+00  -7.9849362e-01   3.3915444e+00   9.6432789e-01   3.0187134e-01  -7.1304206e-01  -1.7446087e+00  -2.3014172e+00  -3.4861763e-01  -2.3121899e+00   3.7056050e+00   3.4764265e+00   9.0744253e+00   4.3280021e+00  -2.1960387e-01   1.2600101e+00   8.4267304e-01   1.4585504e+00  -8.0052119e-01   4.3711886e-01   1.1503910e+00   6.4373995e-01   1.7864453e+00   2.3271384e+00  -2.3333626e+00  -8.6306808e-01   6.9917984e-01  -5.8161186e-01   1.5739410e+00   8.3321613e-01  -5.0397391e-01  -1.3504636e+00   1.1771794e-01  -1.7536129e+00  -5.9558077e-01  -1.0926154e+00   1.8919488e+00  -2.0771569e-02   2.1065920e+00  -2.6347611e+00   1.4958077e-01   4.6621008e-01   6.2353199e+00   1.3726481e+00   7.8603275e+00   5.8048839e+00  -1.6588280e+00  -7.7873069e-01  -1.6443394e+00  -1.1519251e+00  -2.2012913e+00  -7.4516999e-01   2.6846684e-01  -3.7398023e-02   2.1314617e+00  -5.5930631e-01   4.0658568e-01   1.3471292e+00  -1.2713747e-01  -1.1257639e+00  -1.3164999e+00  -1.0051355e+00   2.0153788e+00   4.3347343e-01  -4.9769390e-01  -8.8297906e-01  -1.1057508e+00  -5.8163853e-01
  -1.3221121e+00  -9.6436613e-01   3.9792988e-01  -2.6283971e-01  -1.0469142e-02  -1.8848987e+00   9.0514970e-01  -2.3631614e+00  -2.0635374e+00  -4.6757801e+00  -3.1657569e+00  -4.7721195e+00  -1.7401273e+00  -3.9041599e+00  -2.8166682e+00  -4.9407107e+00   4.8376958e-01  -1.3059483e+00  -1.6169594e+00  -1.7720127e+00  -1.8496661e+00  -9.1189993e-01  -8.3471680e-01  -5.6553384e-02   3.5161954e+00   1.5803928e+00  -2.0163102e-02  -6.2764560e-01  -2.3956813e+00  -3.8255580e+00  -4.0451556e-01  -2.1612434e+00   3.7913262e+00   3.4938485e+00   1.0885206e+01   4.6032204e+00  -4.5719034e-01   1.3933118e+00   7.8606642e-01   2.0797347e+00  -1.2116077e+00   7.9262491e-01   2.4608688e+00   1.2001003e+00   3.2237961e+00   2.2796159e+00  -1.1732520e+00  -6.6157522e-01   6.0732836e-01  -9.1803177e-01   1.3038013e+00   7.7141158e-01  -3.5899065e-01  -1.0452840e+00  -6.5240515e-02  -9.5700603e-01  -8.7659615e-01  -1.2638586e+00   9.6048932e-01  -5.4568634e-01   1.2901492e+00  -3.6161554e+00  -8.7454632e-01  -2.4649384e-01   6.8187387e+00   1.9981447e+00   8.6345149e+00   6.3984928e+00  -1.0296688e+00  -3.9204783e-02  -2.0472135e+00  -5.7052488e-01  -2.1664985e+00  -1.4689789e+00   8.7863800e-01   1.6661312e-01   3.5731974e+00  -7.4176620e-01  -2.8788871e-01   4.3753878e-01  -7.7628263e-01  -1.0242604e+00  -1.8233549e+00  -1.7734864e+00   1.8867825e+00   2.9040304e-01  -3.6314120e-01  -1.1890775e+00  -7.8285011e-01  -6.1337783e-01
  -1.7094763e+00  -6.8832386e-01   1.4537751e-01  -1.6928384e-01   2.7158940e-01  -1.6241489e+00   6.1724923e-01  -2.1668426e+00  -1.6577836e+00  -5.1262082e+00  -3.1985940e+00  -4.3693052e+00  -2.3807674e+00  -3.6319141e+00  -3.2924770e+00  -5.2606476e+00   1.0661558e+00  -8.9940576e-01  -1.8534689e+00  -1.7892323e+00  -1.3646942e+00  -5.9261827e-01  -1.6682132e+00  -1.0833269e+00   3.6672007e+00   6.1408177e-01  -1.3539237e-01  -4.9792462e-01  -2.0774741e+00  -3.6072078e+00  -6.8380822e-01  -2.8498942e+00   2.6403378e+00   2.4848976e+00   1.0758495e+01   3.6500670e+00  -3.9628454e-01   1.3724908e+00   3.9593290e-01   1.7223893e+00  -1.2789988e+00   7.8592751e-01   3.0668038e+00   1.7168908e+00   4.3716972e+00   2.6702070e+00  -5.4906535e-01  -6.6030833e-03   8.7784469e-01  -3.0190167e-01   1.4647450e+00   1.4383539e+00   1.4015825e-01  -8.5027144e-01  -5.0023222e-01  -1.1715894e+00  -4.2223992e-01  -8.5579437e-01   9.9635033e-01  -1.6272695e-01   1.4843369e+00  -3.2559237e+00  -1.4777499e+00  -2.9126914e-01   6.6038164e+00   2.3584997e+00   8.4065960e+00   6.1754968e+00  -5.2640973e-01   7.0999460e-01  -1.9611354e+00  -7.2112859e-01  -1.7254742e+00  -1.6774956e+00   1.2216619e+00   9.3709033e-02   3.6679797e+00  -1.6177384e+00   7.2164991e-01   1.3783988e+00  -1.6530576e+00  -1.0508365e+00  -2.1185921e+00  -1.5302260e+00   1.1625842e+00   2.2281572e-01  -5.7804940e-01  -6.5764772e-01  -6.6478876e-01  -4.7338928e-01
  -1.2378251e+00  -2.9107488e-01   3.9566378e-01  -1.1518053e-01   1.2538860e-01  -2.0470944e+00   4.4558333e-01  -1.9383070e+00  -1.6073591e+00  -5.4421507e+00  -2.5681154e+00  -4.3071099e+00  -2.6250468e+00  -3.3361314e+00  -2.8773824e+00  -5.2808652e+00   1.8781903e+00  -4.7077798e-01  -1.2046273e+00  -1.7562178e+00  -7.7315270e-01  -1.2652848e+00  -1.7869775e+00  -1.1220333e+00   3.2493640e+00  -3.2695406e-01  -4.3890895e-01  -6.6626170e-01  -1.1961062e+00  -3.1961704e+00  -7.5289932e-01  -3.0008334e+00   2.8348139e+00   2.0653116e+00   1.0193650e+01   2.9664717e+00   6.9016713e-02   1.7031294e+00   1.9263033e-02   1.6149587e+00  -3.4317896e-01   9.9887409e-01   3.4104655e+00   1.9752494e+00   4.0069222e+00   2.3881157e+00  -4.4363516e-01   8.3422229e-01   4.1292838e-01  -4.0518222e-01   3.3032535e-01   1.0053811e+00  -3.8536518e-01  -1.0632609e+00  -1.3989678e+00  -1.4838485e+00   1.4941921e-01  -5.4671097e-01   5.2277537e-01  -3.5994083e-01   8.7001153e-01  -3.6201968e+00  -1.6869197e+00  -3.1440739e-01   4.8536753e+00   2.3677358e+00   7.8449602e+00   5.8306188e+00  -1.2302438e-01   1.0553617e+00  -1.7811716e+00  -5.7070192e-01  -4.5796605e-01  -1.4073889e+00   2.0034457e+00   3.3142343e-01   4.6601340e+00  -1.3617874e+00   1.5726398e+00   2.6875134e+00  -1.6396874e+00  -1.0812281e+00  -1.9551697e+00  -1.5099671e+00   5.3317126e-01  -2.4240895e-01  -8.4959838e-01  -1.0504856e+00  -9.0460847e-01  -5.9596194e-01
  -1.4921205e+00  -5.4263431e-01   5.8767190e-01  -8.5331653e-01   7.1734805e-03  -1.9885452e+00   5.5406387e-01  -2.4326006e+00  -1.8489965e+00  -4.7710679e+00  -2.7918390e+00  -4.7522516e+00  -3.0594321e+00  -3.6768634e+00  -3.9137013e+00  -5.6584425e+00   8.7418879e-01  -9.7601862e-01  -2.0265386e+00  -2.4009183e+00  -1.1338991e+00  -1.2519210e+00  -1.1947060e+00  -7.6138577e-01   4.4460027e+00  -2.8011091e-02  -4.2385117e-01  -4.7852233e-01  -1.6804422e+00  -3.7823034e+00  -4.9169534e-01  -3.2559624e+00   2.0295711e+00   1.4350193e+00   1.0826449e+01   3.5754697e+00  -1.2340944e-02   1.5737171e+00   6.6258610e-01   2.3734577e+00  -8.5235372e-01   7.8733197e-01   3.9088426e+00   3.0632744e+00   5.5886049e+00   2.7122368e+00   2.3845397e-01   1.5671117e+00   3.8781551e-01  -5.6314838e-02  -1.3713803e-01   7.2294191e-01  -3.6022573e-01  -6.4162179e-01  -1.1095629e+00  -4.5361543e-01   1.3931016e-02  -5.0293324e-01   3.7164491e-01  -4.8133342e-01   4.8606342e-01  -4.6366323e+00  -2.5217938e+00  -1.6194878e+00   5.4167638e+00   1.9644801e+00   8.2260194e+00   6.1697659e+00   1.5823902e-01   1.2644568e+00  -2.0898029e+00  -8.2073879e-01  -7.5639601e-01  -2.1191531e+00   1.7172860e+00  -7.1779956e-01   4.4784319e+00  -9.1459715e-01   9.7324389e-01   1.3754383e+00  -1.5335931e+00  -5.9218982e-01  -1.7152666e+00  -1.4590933e+00   3.0151075e-01  -3.5116659e-01  -2.7541949e-01  -4.5738393e-01  -4.1406804e-01  -8.7378959e-02
  -1.2755849e+00  -4.6285475e-01   8.8482584e-01  -1.1133111e+00  -3.5656926e-02  -2.0576009e+00   7.1848921e-01  -2.3986149e+00  -1.4561041e+00  -5.2896715e+00  -2.0475135e+00  -4.8600306e+00  -2.6722836e+00  -3.5656890e+00  -3.2272115e+00  -5.7980109e+00   6.7463214e-01  -1.0848815e+00  -1.6906339e+00  -2.6779022e+00  -8.1044420e-01  -1.3814111e+00  -1.1364718e+00  -1.3767088e+00   4.5012397e+00  -9.6187528e-01  -5.0958677e-01  -5.3742988e-01  -1.0146466e+00  -3.2692617e+00  -2.1883324e-01  -3.6163848e+00   2.0776127e+00   9.5394721e-01   1.0443950e+01   3.3431593e+00   3.0788688e-01   1.6607702e+00   4.1598100e-01   2.0775889e+00   8.5188686e-02   6.7121038e-01   4.3529931e+00   3.5415877e+00   5.2479675e+00   2.2410897e+00   2.1042703e-01   2.5604750e+00  -3.6674551e-02   1.0277523e-02  -1.1784765e+00   3.3427982e-01  -1.0296893e+00  -6.6324479e-01  -1.9498699e+00  -6.5221767e-01   3.9832489e-02  -6.3193068e-01   5.5108579e-02  -6.9974614e-01   8.9818911e-02  -5.1589907e+00  -2.5060770e+00  -2.2310657e+00   4.2104343e+00   1.2825632e+00   7.7140290e+00   5.6688814e+00   1.3941103e-02   7.9137611e-01  -1.6273580e+00  -7.6573926e-01   4.2984262e-01  -2.0085523e+00   2.4755569e+00  -7.3533655e-01   5.4718247e+00  -8.0623294e-02   1.1142098e+00   1.6963467e+00  -1.4353660e+00  -3.4473606e-01  -1.4931905e+00  -7.9479660e-01  -9.8920997e-02  -7.4609267e-01  -3.4235359e-01  -1.3311572e-01  -4.1127407e-01  -7.2126534e-02
  -1.1417272e+00  -5.2537488e-01   1.1210507e+00  -1.7385161e+00  -5.3459735e-01  -2.4424589e+00   5.2322027e-01  -2.4343735e+00  -2.0070778e+00  -4.6161501e+00  -2.0564153e+00  -5.1553750e+00  -3.4053838e+00  -3.5298354e+00  -3.8924810e+00  -6.0139792e+00   1.8781194e-01  -1.7373477e+00  -1.8636133e+00  -2.8690927e+00  -6.8044681e-01  -1.8887056e+00  -4.9972679e-01  -5.8480671e-01   4.3568428e+00  -8.3521673e-01  -7.7608679e-01  -4.6707992e-01  -1.2086719e+00  -4.0500754e+00  -1.0970842e-01  -3.6015049e+00   1.8713994e+00   9.4839355e-01   1.1123159e+01   4.6179701e+00   3.7427541e-01   1.3329418e+00   4.0139377e-01   2.0251817e+00   3.8751057e-01   5.8045586e-01   4.8072687e+00   4.5869688e+00   6.0193550e+00   2.8371929e+00   7.3872483e-01   3.1174701e+00  -2.8810875e-01   9.8563377e-02  -2.0618577e+00  -1.4503295e-02  -1.2686782e+00  -7.5735002e-01  -2.0944431e+00  -3.2193762e-01  -1.1001195e-01  -9.0095498e-01  -5.5527500e-01  -1.0076885e+00  -9.8338463e-01  -5.9113190e+00  -3.2226117e+00  -3.4938254e+00   3.2648982e+00   1.2313079e+00   7.3233829e+00   5.9010478e+00   3.7782241e-01   1.4207291e+00  -1.2975923e+00  -9.2892785e-01   1.1843106e+00  -1.9363687e+00   2.9547135e+00  -1.1724408e+00   6.0891051e+00   1.1063245e+00  -1.3774354e-01  -3.5942315e-01  -1.8914023e+00  -5.1639367e-01  -1.3369521e+00  -1.4262937e+00  -4.6126814e-01  -9.4335595e-01  -3.5231669e-01  -3.5049741e-01  -2.9212089e-01   1.2594600e-01
  -1.2402263e+00  -6.2500939e-01   1.3159675e+00  -1.9290832e+00  -6.9203512e-01  -2.3440437e+00   2.7437999e-01  -2.1669190e+00  -1.7589796e+00  -4.2467114e+00  -1.6577980e+00  -4.8147571e+00  -3.5173240e+00  -2.8881684e+00  -3.6519905e+00  -5.6512732e+00  -3.1071177e-02  -1.9685241e+00  -2.1202916e+00  -3.0957032e+00  -2.7050203e-01  -2.1841502e+00  -2.1646795e-01  -3.4950917e-01   4.0565168e+00  -1.3514481e+00  -8.7466965e-01  -2.7905156e-01  -7.6649441e-01  -3.7749975e+00  -2.4378965e-01  -3.9669235e+00   8.8950300e-01   2.6222389e-01   9.9159607e+00   4.4783498e+00   6.4340819e-01   1.3779361e+00   5.9688759e-01   2.0006115e+00   5.8552748e-01   2.6566323e-01   4.6910528e+00   5.3224061e+00   5.9554165e+00   3.0861057e+00   8.6336674e-01   3.8275621e+00  -6.3861301e-01   7.4692021e-01  -2.5620687e+00   7.3353640e-02  -1.2028638e+00  -6.4290177e-01  -2.0527081e+00  -2.0621476e-02   2.2017733e-02  -7.2139484e-01  -7.6381299e-01  -6.8706811e-01  -1.4322159e+00  -5.6435158e+00  -3.4115832e+00  -4.0655794e+00   2.1614591e+00   1.3146552e+00   6.0934189e+00   5.4455925e+00   5.2784965e-01   1.8146866e+00  -8.5864822e-01  -1.3874687e+00   1.6707625e+00  -2.0360532e+00   2.8219689e+00  -2.0455958e+00   5.3766383e+00   1.5155895e+00  -1.9283670e-02  -7.1452932e-01  -2.1336660e+00  -4.9506429e-01  -1.0446963e+00  -1.2771024e+00  -1.0295125e+00  -9.3413351e-01  -6.1463197e-01   2.2889798e-01  -1.7329511e-01   4.8971631e-01
  -1.5903098e+00   5.8523809e-02   5.2564066e-01  -1.8805383e+00  -9.8504935e-01  -1.7911327e+00  -7.4184869e-01  -1.7117430e+00  -2.0452852e+00  -4.3250695e+00  -2.1899247e+00  -4.6233919e+00  -4.6459319e+00  -2.6855082e+00  -4.6230787e+00  -5.6813817e+00  -1.4356969e-01  -1.7010250e+00  -2.4400671e+00  -2.7538396e+00   2.8597051e-01  -1.6767067e+00  -8.8468233e-01  -8.0362127e-01   3.9788274e+00  -1.7963949e+00  -1.0390556e+00   1.0525675e-01  -6.0202754e-01  -3.4254375e+00  -6.5557429e-01  -4.3918158e+00  -6.6048744e-01  -3.5051027e-01   9.9393569e+00   4.2665696e+00   9.5719001e-01   1.5658498e+00   7.8956243e-01   1.9071843e+00   4.8653640e-01  -2.1996743e-01   5.6265176e+00   6.6846652e+00   7.3320485e+00   4.0606052e+00   1.8225259e+00   5.0839815e+00  -1.2449205e-01   1.5973014e+00  -2.5810436e+00   7.3045201e-01  -8.2110565e-01  -5.3885734e-01  -2.0549244e+00   2.6317955e-01  -1.3881549e-01  -1.3075272e-01  -9.4831145e-01   1.3579173e-03  -2.6610862e+00  -5.4461096e+00  -5.5468381e+00  -5.6803074e+00   5.8186730e-01   1.8813047e+00   5.2373595e+00   5.5431273e+00   9.3688064e-01   2.8729342e+00  -7.1228576e-01  -2.0564959e+00   1.9030976e+00  -2.1752636e+00   2.3316871e+00  -2.8156697e+00   5.4529615e+00   1.8029225e+00   2.0651864e-01  -1.0414660e+00  -3.2019021e+00  -1.7377727e-01  -1.4873073e+00  -7.4444761e-01  -1.6576951e+00  -8.4007703e-01  -9.8378074e-01   1.1441255e+00  -6.9682926e-02   6.6195041e-01
  -1.2407964e+00   7.6891854e-02   4.3969153e-01  -2.7213503e+00  -7.2097043e-01  -1.4931404e+00  -7.0394558e-01  -2.1733870e+00  -1.5983884e+00  -4.1568214e+00  -1.8851770e+00  -4.8360733e+00  -4.6031682e+00  -2.9826054e+00  -4.3705979e+00  -5.8305734e+00  -4.8084555e-01  -1.4906356e+00  -2.8620654e+00  -3.1074930e+00   8.7661864e-01  -1.2513175e+00  -1.2561666e+00  -1.5447486e+00   4.2337246e+00  -2.2165916e+00  -7.3639866e-01   3.1340854e-02  -2.4224051e-01  -2.6399717e+00  -3.8209884e-01  -4.7409209e+00  -1.2876664e+00  -8.9971541e-01   9.1662491e+00   4.8803843e+00   1.0705320e+00   7.4924921e-01   7.8423766e-01   1.2997496e+00   7.0985404e-01  -4.3310413e-01   5.3199185e+00   7.4297115e+00   7.8885286e+00   4.5499298e+00   1.6853566e+00   5.4933754e+00   1.7411100e-01   2.0856449e+00  -2.7740353e+00   5.2488279e-01  -9.1888976e-01  -7.3289876e-01  -2.0238564e+00   6.0003811e-02   8.4304197e-02   4.1901085e-01  -2.1486141e-01   4.5363280e-01  -2.5079075e+00  -5.8354468e+00  -5.5689625e+00  -6.4506626e+00  -1.5597784e-01   6.6857688e-01   4.7739482e+00   5.1197009e+00   1.0346265e+00   2.5512872e+00  -1.1289989e-01  -2.6132546e+00   2.1303225e+00  -1.7604600e+00   2.0086812e+00  -3.5868809e+00   4.7964960e+00   2.8970645e+00  -1.1476898e-01  -2.0715534e+00  -2.7879249e+00   1.7140449e-01  -8.2679998e-01   1.6746516e-01  -1.8105048e+00  -9.2500659e-01  -6.9896921e-01   1.7917590e+00   1.7766753e-01   1.0211484e+00
  -1.7228332e-01  -5.5035310e-01   1.3546638e+00  -3.5071335e+00  -1.0119893e+00  -2.1785790e+00  -1.4521570e-01  -2.6057215e+00  -1.5011374e+00  -4.3277713e+00  -7.3466859e-01  -5.7088363e+00  -3.3894791e+00  -3.2578033e+00  -2.5510820e+00  -5.6802021e+00  -7.8690863e-01  -2.2557361e+00  -2.1418507e+00  -3.4656106e+00   1.5078095e+00  -2.0568416e+00  -8.0573230e-02  -1.0183324e+00   3.8151323e+00  -2.5345274e+00  -6.6032168e-01  -4.1345626e-01   4.2475614e-01  -2.1839165e+00   4.4887912e-01  -4.4716586e+00  -3.0432045e-02  -6.0777869e-01   7.9866154e+00   6.0030183e+00   1.5503327e+00   3.5718595e-01   9.1199637e-01   8.2442101e-01   2.3474318e+00  -3.9787938e-01   4.6782925e+00   7.4407701e+00   6.1192519e+00   3.8803961e+00   6.2071470e-01   5.6599911e+00  -6.3087776e-01   1.5547317e+00  -4.0770433e+00  -7.4059699e-01  -2.1455705e+00  -1.1111838e+00  -2.2940046e+00  -3.5485414e-01   2.7583635e-01  -3.1371853e-01  -3.1194933e-01  -2.5779564e-01  -2.7487444e+00  -6.8792365e+00  -4.2140224e+00  -7.0817221e+00  -1.9280572e+00  -8.2628314e-01   4.1475197e+00   4.6168789e+00   7.9416687e-01   1.4270984e+00   1.0790975e+00  -2.5237094e+00   3.3612628e+00  -8.3468567e-01   2.6276102e+00  -3.7683953e+00   5.2233932e+00   5.0291423e+00  -7.1170479e-01  -2.9361601e+00  -1.5155901e+00   1.9733738e-01   3.0992857e-01   4.5445522e-01  -1.6704953e+00  -1.4119035e+00  -7.6531225e-01   1.5098948e+00  -6.9066699e-02   1.0500661e+00
   2.7690293e-01  -8.7469202e-01   1.6727188e+00  -3.9683730e+00  -1.1717307e+00  -2.4900922e+00  -8.3042655e-02  -2.4357922e+00  -1.4367515e+00  -3.6098848e+00  -2.8318234e-01  -5.5668109e+00  -3.0926670e+00  -2.8120513e+00  -1.7533890e+00  -5.2735241e+00  -1.1621829e+00  -2.8416922e+00  -1.8297362e+00  -3.5315912e+00   1.7981608e+00  -2.5372437e+00   7.1382243e-01  -3.1406771e-01   2.9112747e+00  -2.5153260e+00  -6.2326790e-01  -5.1029134e-01   5.1211253e-01  -2.4239374e+00   8.2042880e-01  -4.0195405e+00   4.4314495e-01  -1.9214422e-01   7.1565276e+00   6.9987357e+00   1.5643318e+00  -3.9933371e-02   7.6947244e-01   4.4625378e-01   2.8178680e+00  -6.2763224e-01   4.0210919e+00   7.2790753e+00   5.1485783e+00   3.7196593e+00   2.6177044e-01   5.1225608e+00  -1.1063376e+00   1.3074702e+00  -4.5074652e+00  -1.1686680e+00  -2.4362079e+00  -1.3689409e+00  -2.2485591e+00  -3.5668904e-01   5.0579669e-03  -7.9257249e-01  -6.3575189e-01  -5.6089312e-01  -3.1045959e+00  -6.7390338e+00  -3.3507406e+00  -7.1608670e+00  -2.8655735e+00  -1.2537471e+00   3.1393654e+00   4.1754797e+00   7.0404873e-01   1.1748366e+00   1.9942979e+00  -2.2049792e+00   3.8619632e+00  -2.6421987e-01   2.8454933e+00  -3.8335845e+00   4.9499312e+00   6.2384755e+00  -1.9237909e+00  -4.7529035e+00  -1.4075239e+00   9.3262718e-03   7.6332079e-01   1.5939248e-01  -1.7258768e+00  -1.4950932e+00  -8.0841800e-01   1.1438349e+00  -6.4939819e-02   1.2121870e+00
   3.8039009e-01  -9.5223930e-01   1.4934590e+00  -4.3510575e+00  -1.3595363e+00  -2.4204033e+00  -4.0025510e-01  -2.4856712e+00  -1.6230980e+00  -2.8816477e+00  -4.5039025e-01  -5.6127644e+00  -3.2000055e+00  -2.7413927e+00  -1.6850444e+00  -4.8040163e+00  -1.4569618e+00  -3.1322395e+00  -2.1415373e+00  -3.6417587e+00   1.6656476e+00  -2.5789830e+00   1.2143790e+00   4.5046014e-01   2.2112350e+00  -1.9921200e+00  -5.7282978e-01  -4.7419628e-01   4.5470228e-01  -2.6334503e+00   9.1214276e-01  -3.6501793e+00   1.6018564e-01  -1.4668277e-01   6.3479331e+00   7.3918870e+00   1.6989485e+00  -2.0351366e-01   1.2147212e+00   6.3946971e-01   2.7360963e+00  -6.8734423e-01   3.8123968e+00   7.4823083e+00   5.0157656e+00   3.7207728e+00   4.5656575e-01   4.8110550e+00  -1.1488310e+00   1.3255154e+00  -4.3008771e+00  -1.2160335e+00  -2.1829857e+00  -1.2066551e+00  -1.5471586e+00   2.3688491e-01  -5.9322597e-02  -5.9847185e-01  -6.9181757e-01  -4.5597596e-01  -3.4118781e+00  -6.7029849e+00  -3.2888172e+00  -7.7104213e+00  -3.4420995e+00  -1.2689261e+00   2.3961686e+00   3.9251821e+00   1.0214719e+00   1.3933218e+00   2.5094619e+00  -2.1910240e+00   3.4726533e+00  -3.0501394e-01   2.2702137e+00  -4.4612385e+00   4.2178808e+00   6.8641357e+00  -2.4227662e+00  -5.9015390e+00  -1.2050240e+00   2.6775184e-01   1.0910923e+00   2.4280264e-01  -1.6591720e+00  -1.3437025e+00  -9.0769766e-01   1.4832296e+00   1.1992472e-01   1.4113410e+00
   6.7806196e-03  -1.1271597e+00   9.8785219e-01  -4.3809474e+00  -1.7270510e+00  -2.0976506e+00  -9.1886170e-01  -2.2258485e+00  -1.7094402e+00  -2.3186773e+00  -6.3718234e-01  -5.0322569e+00  -3.5238726e+00  -2.2222487e+00  -1.9025641e+00  -4.3416723e+00  -1.5820072e+00  -3.4589582e+00  -2.3420825e+00  -3.3541289e+00   2.0461312e+00  -2.2782201e+00   1.4433128e+00   5.6356416e-01   2.0083306e+00  -1.9631037e+00  -5.4885903e-01  -1.3602664e-01   1.7790138e-01  -2.4912693e+00   1.1192016e+00  -3.6928962e+00  -1.1325628e+00  -4.3414259e-01   5.3782105e+00   7.3037141e+00   2.0698810e+00  -3.9013681e-01   1.9818458e+00   3.0654943e-01   2.3942963e+00  -1.4981465e+00   3.4112353e+00   7.3870945e+00   4.6484276e+00   3.8641544e+00   6.9458964e-01   4.4733091e+00  -9.1843652e-01   1.6169217e+00  -3.3195001e+00  -6.2738927e-01  -1.6448836e+00  -1.2486760e+00  -6.4829158e-01   3.4691189e-01  -1.6338954e-01  -8.3921772e-01  -7.9959590e-01   1.2721730e-02  -3.4216207e+00  -5.5328823e+00  -3.4406987e+00  -7.9029573e+00  -3.4595179e+00  -3.7366829e-01   1.3445596e+00   3.7284193e+00   9.1636215e-01   1.9189357e+00   3.2788941e+00  -2.9693709e+00   2.9458328e+00  -3.4661197e-01   1.6079819e+00  -5.4343239e+00   2.5214506e+00   6.7519245e+00  -1.9718467e+00  -6.7820013e+00  -1.6735770e+00   4.0817360e-02   8.3868071e-01  -1.8675309e-01  -1.9762839e+00  -8.3475668e-01  -1.4400032e+00   1.9666916e+00   1.0822235e-01   1.6958800e+00
   6.7200047e-01  -1.0332150e+00   9.5676237e-01  -4.4541324e+00  -1.6312246e+00  -2.2358377e+00  -1.0056562e+00  -1.9954878e+00  -1.4323196e+00  -1.6377639e+00  -1.8720521e-01  -4.7091643e+00  -2.9450835e+00  -1.8109572e+00  -6.4773534e-01  -3.4570140e+00  -1.2379711e+00  -3.3256054e+00  -1.7127565e+00  -3.1355409e+00   2.1678670e+00  -2.6161027e+00   1.8337615e+00   1.1541815e+00   7.3202726e-01  -1.9840427e+00  -4.0777662e-01  -3.7735881e-01   6.3910780e-01  -2.2081064e+00   1.4201420e+00  -2.9533939e+00  -4.5994751e-01  -1.2488401e-01   3.6536105e+00   7.0668816e+00   2.3868256e+00  -2.7944865e-01   2.0638911e+00   3.4289973e-01   2.7165651e+00  -1.5630241e+00   2.5390148e+00   6.4407575e+00   3.0722074e+00   2.9779880e+00   3.4654517e-01   3.6324483e+00  -1.2915871e+00   9.9816679e-01  -3.3967878e+00  -1.1352805e+00  -1.8621924e+00  -1.3764329e+00  -4.7132239e-01   4.0940586e-01   2.0220696e-02  -7.3502453e-01  -9.6106830e-01  -2.2935137e-01  -3.3093096e+00  -4.9746656e+00  -2.1515926e+00  -7.1109759e+00  -4.4457118e+00  -5.9542110e-01   2.3212426e-01   2.8862746e+00   9.0421609e-01   1.5330758e+00   3.9180465e+00  -2.2790712e+00   2.8360334e+00   8.1562291e-02   1.4084199e+00  -5.1915289e+00   2.0111436e+00   7.2813096e+00  -2.0222110e+00  -6.6547043e+00  -8.8564956e-01   2.9232978e-01   1.3416280e+00   3.3890354e-03  -1.9339237e+00  -8.9920247e-01  -1.4034784e+00   1.6770422e+00  -8.1996265e-02   1.6138888e+00
   2.8893263e-01  -1.6462938e+00   6.2703441e-01  -4.9826931e+00  -1.8491271e+00  -1.8575220e+00  -1.1464628e+00  -2.2194881e+00  -1.8324865e+00   2.5720489e-01  -7.2141245e-01  -4.5111906e+00  -2.8629493e+00  -1.6127768e+00  -1.2930296e+00  -2.6769258e+00  -2.6038633e+00  -4.5670636e+00  -2.4647501e+00  -3.4606636e+00   8.8581465e-01  -2.0699367e+00   2.9555660e+00   2.4973125e+00   3.9640904e-01  -4.8468681e-01  -1.5731227e-01  -1.0280130e-01  -5.2173405e-01  -3.3954991e+00   1.6408635e+00  -2.2951476e+00  -1.0173155e+00   5.2903624e-02   3.7519147e+00   8.2164282e+00   2.2177682e+00  -2.3036960e-01   3.4220696e+00   1.3656059e+00   1.5388790e+00  -1.9412359e+00   2.0655375e+00   6.1956685e+00   3.0402873e+00   2.7038697e+00   5.3310753e-01   2.5751849e+00  -1.3806320e+00   8.1940205e-01  -2.3993594e+00  -1.0668221e+00  -1.3544458e+00  -8.9109268e-01   1.2513187e+00   1.9332625e+00  -5.0628214e-01  -1.4418284e+00  -1.2133437e+00  -3.9802538e-01  -3.1370918e+00  -4.7664343e+00  -2.0080850e+00  -7.5242593e+00  -2.6444123e+00  -1.4207570e-01   1.3599160e-01   3.0758445e+00   7.8300285e-01   1.4035925e+00   4.0133788e+00  -2.2860719e+00   1.1139879e+00  -8.2791988e-01   4.3256770e-01  -6.1889524e+00   5.4507519e-01   7.6507839e+00  -3.4151124e+00  -9.5299808e+00  -2.5930137e-01   8.0985807e-01   1.5926286e+00  -2.4279547e-01  -1.3056144e+00  -3.3927549e-01  -8.7119283e-01   2.5950445e+00   3.8880938e-01   1.9402783e+00
   8.9212572e-01  -1.1098272e+00  -1.2683541e-01  -4.5974678e+00  -1.0911202e+00  -1.6448087e+00  -1.3824224e+00  -2.1586250e+00  -1.1579295e+00  -6.6702974e-01  -5.7689660e-01  -3.9630129e+00  -2.7963767e+00  -1.6430627e+00  -4.4076070e-01  -2.5661635e+00  -5.6026452e-01  -2.8313030e+00  -1.8654061e+00  -2.6626680e+00   2.5401094e+00  -1.4094594e+00   1.2037927e+00   5.9039119e-01  -5.0399397e-01  -1.8150320e+00   2.1258848e-01  -6.0055461e-01   3.9031879e-01  -1.5714035e+00   1.6699363e+00  -2.4303413e+00  -9.3195709e-01  -2.2606949e-01   1.7765271e+00   6.7600496e+00   2.3284139e+00  -1.3529913e+00   2.5048757e+00  -4.6247105e-01   1.8773939e+00  -1.6798403e+00   1.3620534e+00   5.1143549e+00   2.5748330e+00   2.8294941e+00   4.2312009e-02   1.6429193e+00  -3.4059065e-01   7.7613503e-01  -1.0461338e+00  -5.9872784e-01  -9.2676534e-01  -1.6108404e+00   1.0230090e+00   1.0515414e-01   4.7425844e-01  -3.5671432e-01   2.3880951e-01   5.8724988e-01  -1.8035163e+00  -3.5749039e+00  -1.0900014e+00  -5.8747826e+00  -3.6146190e+00  -5.7513523e-01  -2.3295657e-01   2.2585312e+00   1.3811341e+00   1.2693873e+00   4.8375922e+00  -2.3501415e+00   1.1348511e+00   6.4344940e-01  -8.7995005e-02  -5.4741419e+00  -3.6503698e-01   6.6076256e+00  -1.5182485e+00  -7.4259021e+00  -1.7878933e-01   4.3772685e-01   1.6511839e+00   5.3906621e-01  -1.4844910e+00  -1.9628499e-01  -1.3906712e+00   2.2317719e+00   1.4073551e-01   1.7549733e+00
   1.5822356e+00  -1.1603126e+00   2.5839288e-02  -4.5518742e+00  -1.2297518e+00  -2.2465460e+00  -1.2019868e+00  -2.0565468e+00  -1.2334730e+00  -1.5684328e-01  -1.7745845e-01  -3.5825583e+00  -2.4058267e+00  -1.3350914e+00   5.3027722e-01  -2.0707150e+00   3.2799691e-01  -2.5802984e+00  -1.1195421e+00  -2.2234733e+00   2.7359168e+00  -2.2286372e+00   1.5657806e+00   1.0668631e+00  -1.3913894e+00  -1.8268132e+00   1.8540809e-01  -1.0360134e+00   6.7597373e-01  -1.4305720e+00   2.2086268e+00  -1.8726226e+00   9.2985644e-02   4.2722800e-01   2.6951564e-01   6.5791842e+00   2.6259898e+00  -1.5754870e+00   2.6458443e+00  -8.2488557e-01   1.9958616e+00  -1.8090453e+00   9.8048163e-02   3.5023627e+00   9.6546361e-01   2.1411850e+00  -1.6314616e-01   3.5657052e-02  -5.2954006e-01  -1.4598349e-01  -7.9877200e-01  -1.1824314e+00  -9.8294950e-01  -2.0132542e+00   1.1847416e+00  -3.5299088e-01   8.9343290e-01  -3.7855787e-01   1.2629410e-01   2.3527350e-01  -1.2387935e+00  -2.6397725e+00   9.2859722e-01  -4.1414079e+00  -3.8495196e+00  -4.5996051e-01  -1.0590849e+00   1.5404330e+00   1.2825076e+00   1.1660547e+00   5.3236020e+00  -2.0709616e+00   8.4492761e-01   1.1860552e+00  -3.8626814e-01  -5.1528618e+00  -1.5342727e+00   6.2583432e+00  -1.2514700e+00  -7.1811235e+00   4.9273424e-01  -4.8563210e-02   2.0989415e+00  -3.6970797e-01  -1.4721643e+00  -2.0866317e-01  -1.3770507e+00   9.0583461e-01  -2.4418109e-01   1.5325127e+00
   9.6016683e-01  -1.1428489e+00  -4.9972846e-01  -4.0817403e+00  -1.3861125e+00  -2.0389644e+00  -1.6513631e+00  -1.6280635e+00  -1.5469597e+00   8.0627168e-01  -9.9289643e-01  -3.0033158e+00  -2.6908719e+00  -9.3142031e-01  -1.3735887e-01  -1.2333515e+00   5.2561367e-01  -2.8323471e+00  -1.5785048e+00  -1.6585898e+00   2.2461869e+00  -2.2040409e+00   1.9611915e+00   1.9721713e+00  -1.9842839e+00  -1.0279839e+00   4.1681634e-02  -8.0533958e-01   2.8105687e-03  -2.2435396e+00   2.2081720e+00  -1.2989324e+00  -7.6976386e-01   3.6072867e-01  -4.2364097e-01   5.6977120e+00   2.6517001e+00  -1.2320034e+00   3.2744390e+00  -1.3483734e-01   9.9478777e-01  -1.8412269e+00   5.9675776e-02   2.7492454e+00   1.2053214e+00   1.8218410e+00   8.7270491e-01  -1.0067722e+00  -2.2014513e-01  -3.4413365e-01   6.0819577e-01  -4.7759152e-01   1.4424813e-01  -1.2366018e+00   2.4164917e+00   5.5677352e-01   9.1206276e-01  -3.1622732e-01  -3.0846582e-01   1.9537140e-01  -8.5567438e-01  -1.3094695e+00   1.3158301e+00  -3.5266323e+00  -2.9350789e+00   9.1521679e-01  -1.8513943e+00   1.1985846e+00   1.6838574e+00   2.1349456e+00   5.2782018e+00  -1.6561383e+00  -6.0360712e-01   5.7564127e-01  -1.3098707e+00  -5.3506898e+00  -2.8374853e+00   4.9169266e+00  -1.0421848e+00  -7.1570266e+00  -3.4990122e-02  -6.7316119e-02   1.7612746e+00  -1.0575461e+00  -1.5577432e+00   3.3982755e-01  -1.6305052e+00   1.0590150e+00  -1.4868084e-01   1.5960959e+00
   5.0467800e-01  -3.2431519e-01  -1.7601959e+00  -3.3280669e+00  -1.1807268e+00  -1.4248025e+00  -2.3089706e+00  -1.1707283e+00  -1.5630411e+00   5.1513752e-01  -1.7799911e+00  -2.3634853e+00  -3.1408212e+00  -8.9985325e-01  -7.8428636e-01  -9.6656183e-01   1.4200647e+00  -2.0148637e+00  -1.5436869e+00  -7.7657476e-01   2.1107463e+00  -1.2341885e+00   6.9886697e-01   8.3440768e-01  -2.6275993e+00  -1.2750384e+00   1.9874723e-02  -7.7180547e-01  -7.1840183e-02  -2.0141990e+00   2.0312562e+00  -1.2511998e+00  -1.4406291e+00   1.1845791e-01  -5.8756488e-01   4.0937463e+00   2.8478330e+00  -1.0342463e+00   3.2743919e+00  -4.3173056e-01   2.7119969e-01  -1.9067454e+00   6.5484391e-01   1.9350757e+00   1.8090189e+00   1.5764974e+00   2.0040622e+00  -1.5840186e+00   7.9089640e-01  -5.4269597e-01   2.1544661e+00   4.5569441e-01   1.0086067e+00  -9.4137427e-01   2.6254399e+00   3.6043347e-01   1.0553495e+00   2.2437148e-01  -2.1646481e-01   6.1268547e-01  -3.1966546e-01   5.3755120e-02   1.0766788e+00  -2.7594492e+00  -2.5286887e+00   1.9485141e+00  -2.1214851e+00   7.7167457e-01   1.9317737e+00   2.6894189e+00   5.1007848e+00  -1.3881176e+00  -1.6013547e+00   2.7580926e-01  -1.9326524e+00  -4.7786237e+00  -2.9887513e+00   3.2747637e+00   8.5461911e-02  -5.6811968e+00  -6.6262956e-01   1.1603872e-01   9.8063230e-01  -7.3324284e-01  -1.6793900e+00   7.0853156e-01  -1.8897315e+00   1.3797960e+00  -2.4260506e-01   1.1926734e+00
   6.3572688e-01  -3.4779799e-01  -1.8395961e+00  -3.3127247e+00  -1.3657353e+00  -1.5620908e+00  -1.8328359e+00  -1.6534859e+00  -1.5154431e+00   4.1911368e-01  -1.4592644e+00  -2.0663300e+00  -2.3813963e+00  -1.0586426e+00  -3.8664433e-01  -7.8127461e-01   1.6712274e+00  -1.7232366e+00  -1.3824911e+00  -3.1880238e-01   1.8603573e+00  -7.6752300e-01   7.8860694e-01   1.2458046e-01  -2.1114444e+00  -1.5022691e+00   9.4238076e-02  -9.9025895e-01  -2.5955997e-01  -1.2629443e+00   2.9197145e+00  -1.1828535e+00  -1.3887806e+00   9.3797604e-02  -1.9061705e+00   3.2086858e+00   3.0870299e+00  -1.6789473e+00   3.6812149e+00  -8.7972969e-01  -1.3819332e-01  -1.9833264e+00  -3.3008700e-01   3.3449178e-01   7.6478104e-01   5.5576823e-01   1.8831390e+00  -2.7311010e+00   1.0586278e+00  -1.0936139e+00   2.9962340e+00   4.0414978e-02   8.2479582e-01  -1.0967564e+00   3.0517013e+00  -2.3751354e-01   1.4293569e+00   3.8397755e-01   4.4560894e-01   6.6362315e-01   1.0851678e+00   6.1723472e-01   2.6152812e+00  -1.1165637e+00  -1.4535418e+00   1.2042382e+00  -2.3144104e+00  -2.3854159e-02   1.3535524e+00   1.6696032e+00   5.2281756e+00  -1.5081388e+00  -2.4931078e+00   4.3919640e-01  -2.1312885e+00  -4.6803680e+00  -4.3095974e+00   2.6811138e+00   1.0293517e+00  -5.3443624e+00   4.3068342e-01   1.0321905e-01   1.4585911e+00  -3.5836113e-01  -1.3832639e+00   1.0206295e+00  -1.5939679e+00   1.1404606e+00  -2.4061480e-01   1.0959887e+00
   1.2388925e+00  -5.2291727e-01  -1.5072582e+00  -2.6828276e+00  -1.1672750e+00  -1.9581779e+00  -1.5024221e+00  -1.0879722e+00  -1.1390756e+00   7.1528128e-01  -5.8502106e-01  -1.2205412e+00  -1.4081017e+00  -2.3941841e-01   8.9987999e-01   2.2434770e-02   2.7059240e+00  -1.5904801e+00  -3.2455768e-01   3.8268591e-01   2.5912690e+00  -1.2862324e+00   6.5087304e-01   8.4769735e-04  -3.2104820e+00  -2.2208187e+00   5.0962509e-02  -1.3802655e+00   2.2583327e-01  -7.1143636e-01   3.0003114e+00  -8.0094227e-01  -6.3047600e-01   2.6631937e-01  -3.2922849e+00   2.7672000e+00   3.2117206e+00  -1.6624584e+00   3.2689676e+00  -1.5459025e+00   5.1949390e-01  -1.7614584e+00  -1.5588852e+00  -1.3925314e+00  -1.1898573e+00  -6.6236710e-02   9.8717069e-01  -3.8309813e+00   7.7486954e-01  -1.6896638e+00   3.1920513e+00  -1.4702752e-01   5.9645468e-01  -1.4904292e+00   2.9492104e+00  -1.2096148e+00   2.0511424e+00  -2.1751888e-01   4.0087451e-01   3.0417309e-01   2.0224030e+00   1.8788180e+00   4.5084098e+00   9.6550432e-01  -1.5331267e+00   1.4259853e+00  -3.1463888e+00  -8.3196676e-01   1.1463926e+00   1.3439400e+00   5.4947487e+00  -1.2859554e+00  -2.0707448e+00   1.3317207e+00  -1.8501316e+00  -3.7242035e+00  -4.8573176e+00   2.0211125e+00   1.3701332e+00  -4.4643957e+00   9.4219998e-01  -6.5418228e-01   1.9142069e+00  -9.3199746e-01  -1.3218648e+00   1.0294632e+00  -1.7355365e+00   1.7258129e-01  -7.3342797e-01   7.5164387e-01
   4.5875917e-01  -2.1234954e-01  -2.1756851e+00  -1.6611594e+00  -9.9475694e-01  -1.4527111e+00  -1.9999693e+00  -3.8724065e-01  -1.0624490e+00   1.9764994e+00  -1.1034975e+00   3.3819638e-01  -1.7714420e+00   8.6228513e-01  -3.0303010e-03   1.2060229e+00   3.1637625e+00  -9.9894092e-01  -9.0076492e-01   9.1007582e-01   1.9929863e+00  -8.3065401e-01   3.6235509e-01   4.6299195e-01  -3.9644648e+00  -2.0456209e+00  -5.0670179e-02  -1.0376352e+00  -1.7250068e-01  -8.2304782e-01   2.3279022e+00  -4.4070973e-01  -2.1509753e+00  -4.4157785e-01  -4.6636630e+00   7.6139698e-01   3.0875656e+00  -1.3220956e+00   3.5671327e+00  -8.7731188e-01  -1.0407214e+00  -1.6328804e+00  -2.0268495e+00  -2.5084873e+00  -1.1781322e+00  -4.4136348e-01   1.6959922e+00  -4.7457243e+00   1.0870887e+00  -1.4441583e+00   4.6722717e+00   7.6802281e-01   1.7484895e+00  -9.5652046e-01   3.9914837e+00  -4.8569752e-01   2.2658201e+00   5.3064654e-01   5.3759650e-01   1.0252993e+00   2.8279797e+00   3.7070899e+00   4.5543725e+00   2.6839553e+00  -7.8876376e-02   2.9061328e+00  -3.9202822e+00  -1.3811013e+00   1.5552155e+00   2.0865553e+00   4.5941596e+00  -1.0281423e+00  -3.6760378e+00   5.4070920e-01  -2.9038661e+00  -3.7905594e+00  -6.7247119e+00  -2.0013508e-01   2.3624943e+00  -3.3872508e+00   6.6958736e-01  -6.8803633e-01   1.4995076e+00  -1.1265627e+00  -1.4486729e+00   1.7987631e+00  -1.8683340e+00   4.9737632e-01  -4.1659994e-01   8.8088721e-01
   4.2760465e-01   2.5615141e-01  -2.7145076e+00  -9.4586369e-01  -1.0040472e-01  -6.5566853e-01  -2.0712903e+00  -6.1111628e-02  -3.3644658e-01   2.2692246e+00  -1.1013197e+00   1.1611216e+00  -1.3417675e+00   1.1232279e+00  -2.9853065e-02   1.8336537e+00   3.7518540e+00   1.6728323e-01  -1.1212923e+00   1.2549702e+00   2.2372728e+00  -8.4915238e-02  -1.0858425e+00  -6.8468160e-01  -3.9608219e+00  -2.5911678e+00   2.2671642e-01  -1.1096183e+00   2.4666088e-01   3.1709688e-01   1.7087145e+00  -5.4446785e-01  -3.0774884e+00  -1.4178789e+00  -5.7338918e+00  -7.6307516e-01   3.0223855e+00  -9.7863163e-01   3.5729350e+00  -6.3730548e-01  -1.6304208e+00  -1.3716752e+00  -2.4746139e+00  -3.2273896e+00  -7.1697432e-01  -4.2285695e-01   1.6755738e+00  -4.8567788e+00   1.7903002e+00  -1.0616917e+00   5.4988787e+00   1.2938574e+00   2.3414445e+00  -6.4422714e-01   4.2897423e+00  -4.8443519e-01   2.8968147e+00   1.4335559e+00   1.3938599e+00   1.6587160e+00   3.9661760e+00   4.7313894e+00   4.6450481e+00   3.8387861e+00   7.7539182e-01   2.9953742e+00  -4.0515755e+00  -2.0029405e+00   1.7859562e+00   2.0700238e+00   3.5658140e+00  -1.1626098e+00  -4.5763050e+00   3.6600571e-01  -4.0922754e+00  -3.6358622e+00  -7.8318899e+00  -1.8235830e+00   3.4052089e+00  -1.2345721e+00   1.2086413e+00  -2.9477226e-01   1.7255904e+00  -1.5641245e-01  -1.3635972e+00   1.9778256e+00  -1.4025325e+00   1.1101970e+00  -3.1674597e-01   8.2158577e-01
   4.8089855e-01   3.8431779e-01  -2.6455983e+00  -4.1180295e-01   3.5856217e-01  -2.1491056e-01  -1.4754625e+00   1.0896032e-01   4.2007889e-01   1.6742671e+00  -4.9159548e-01   1.4842916e+00  -4.7689362e-02   1.0850296e+00   6.9178073e-01   1.9220719e+00   3.6669807e+00   6.5172437e-01  -7.4881674e-01   1.5939286e+00   2.5376536e+00   3.1190545e-01  -1.8141583e+00  -2.3235536e+00  -2.8798664e+00  -3.5214168e+00   3.8758175e-01  -1.2365247e+00   6.5287430e-01   1.5650632e+00   2.0163708e+00  -9.0568711e-01  -3.3188520e+00  -2.0736729e+00  -6.3907597e+00  -1.8925224e+00   3.2397299e+00  -6.0980551e-01   3.7079798e+00  -7.9926221e-01  -1.4882626e+00  -1.6912532e+00  -2.8657162e+00  -4.2273658e+00  -1.0750814e+00  -1.0847212e+00   1.4829801e+00  -4.6597753e+00   2.1341187e+00  -1.1252110e+00   5.5255800e+00   1.1853129e+00   2.0068670e+00  -4.8735008e-01   3.8457833e+00  -9.9516497e-01   3.0271595e+00   1.2822587e+00   1.6961893e+00   1.5432169e+00   4.9617170e+00   5.4017337e+00   5.5135410e+00   4.7231316e+00   1.5983169e+00   2.4199845e+00  -4.1658784e+00  -2.7763399e+00   9.3726746e-01   1.0953164e+00   2.8894308e+00  -1.3950247e+00  -4.6921001e+00   3.2523113e-01  -4.4472241e+00  -3.2818317e+00  -8.2097640e+00  -2.7330537e+00   4.2074699e+00   7.2999466e-01   1.8784459e+00  -7.9262134e-02   1.9758880e+00   6.0282999e-01  -1.3317745e+00   1.8351084e+00  -8.7253092e-01   1.2781709e+00  -4.9571788e-01   6.1781594e-01
   7.6310621e-01   6.0927215e-01  -2.2589198e+00   1.7601474e-01  -2.3160251e-01  -1.0324976e+00  -1.1917247e+00   4.7510828e-01  -2.3308617e-01   1.4659107e+00  -1.9756978e-01   1.6410515e+00   2.5179915e-03   1.2241218e+00   5.4813252e-01   1.7929545e+00   4.1581313e+00   8.1541714e-01  -1.1039055e-01   2.1780966e+00   2.6135631e+00  -5.6957074e-01  -1.5358825e+00  -1.9911440e+00  -3.1632124e+00  -3.7208920e+00  -1.8104711e-01  -1.4704066e+00   6.9241689e-01   1.3403770e+00   2.1529560e+00  -5.5638006e-01  -2.5160128e+00  -1.5570706e+00  -6.1211660e+00  -2.1486930e+00   3.3403306e+00  -7.2705762e-01   3.1231285e+00  -1.3348795e+00  -9.5731009e-01  -1.3211684e+00  -2.9491927e+00  -5.2416682e+00  -1.7945714e+00  -1.4207858e+00   1.7768559e+00  -5.1308930e+00   2.0341800e+00  -1.8306657e+00   4.9687167e+00   7.3888465e-01   1.4822542e+00  -8.5605126e-01   3.1632010e+00  -1.7067801e+00   2.9081115e+00   1.0012662e+00   1.1888148e+00   1.0449303e+00   4.6604178e+00   5.5421027e+00   6.0999968e+00   5.7008726e+00   1.3538096e+00   2.6385359e+00  -4.4070835e+00  -3.0009564e+00   7.6066555e-01   1.1212068e+00   2.3882044e+00  -1.1153084e+00  -3.9393032e+00   7.7243832e-01  -3.7536926e+00  -2.2752738e+00  -7.4708499e+00  -3.0984916e+00   3.9732350e+00   1.0345499e+00   1.7152887e+00  -9.8482896e-01   1.8874435e+00  -5.1027692e-01  -1.3520053e+00   1.7063874e+00  -1.1657384e+00  -5.3049774e-01  -7.8751405e-01   1.5658184e-01
   7.9138486e-02   5.5094797e-01  -2.1277755e+00   9.0311306e-01  -1.2787688e-01  -8.6967851e-01  -1.1999470e+00   8.3049123e-01  -3.1783458e-01   2.1148382e+00  -5.7809929e-01   2.0220500e+00   8.6777983e-02   1.5644784e+00  -2.2784450e-01   2.4956750e+00   4.0586328e+00   7.6561524e-01  -1.0199202e+00   2.1840560e+00   1.9769505e+00  -6.4867010e-01  -1.1458105e+00  -9.5027224e-01  -3.6810963e+00  -3.1029162e+00  -4.6761106e-01  -1.2438155e+00   3.4986682e-01   6.1639845e-01   1.4395422e+00  -1.4187765e-01  -3.5477410e+00  -2.3378114e+00  -6.5617679e+00  -3.4312794e+00   3.0258918e+00  -5.5458983e-01   2.8815131e+00  -6.6515142e-01  -1.5585363e+00  -3.2950835e-01  -2.6058920e+00  -5.4122663e+00  -1.1908991e+00  -1.6567850e+00   2.4708199e+00  -5.1938179e+00   2.1051750e+00  -1.5402429e+00   5.4208605e+00   1.3038271e+00   2.1799770e+00   3.1034435e-02   3.7665180e+00  -8.7279194e-01   2.9269079e+00   1.4078747e+00   1.1400906e+00   1.1950353e+00   5.0024867e+00   5.8406234e+00   6.0329063e+00   6.0280071e+00   2.2725203e+00   3.2763753e+00  -4.7140379e+00  -3.3768538e+00   1.4545328e+00   1.6685358e+00   1.3817130e+00  -4.2392124e-01  -4.5221124e+00   6.7227870e-02  -4.0349862e+00  -2.0319328e+00  -7.6515826e+00  -4.3636953e+00   3.9138327e+00   1.8181559e+00   1.3858467e+00  -1.0473291e+00   1.8422891e+00  -6.1972121e-01  -1.2596224e+00   2.0575459e+00  -1.4731679e+00  -3.1488146e-01  -3.3899077e-01   2.5339717e-01
  -5.2139561e-01   9.5122418e-01  -2.3341660e+00   1.7430132e+00   3.6813464e-01  -8.3151359e-02  -1.1956936e+00   1.4657054e+00   1.2093993e-01   2.2975433e+00  -7.6847586e-01   2.7250863e+00   3.1915654e-01   1.9108532e+00  -8.7359731e-01   2.7961099e+00   3.5660832e+00   1.4118951e+00  -1.5906519e+00   2.2521006e+00   1.8139644e+00  -2.8418375e-01  -1.8400053e+00  -1.4536852e+00  -3.0174175e+00  -3.1386317e+00  -4.9271564e-01  -9.0195014e-01   3.6438092e-01   9.8523484e-01   7.3042506e-01  -1.8058564e-01  -4.8044190e+00  -3.2452121e+00  -6.5877929e+00  -4.7778126e+00   2.6942000e+00   9.7515751e-02   2.7003374e+00  -6.1082504e-02  -2.1280766e+00  -1.6888110e-01  -2.3054015e+00  -5.4796013e+00  -2.2649133e-01  -1.5924318e+00   2.9874014e+00  -4.6462632e+00   2.5433895e+00  -9.2079709e-01   5.5973752e+00   1.9609915e+00   2.6650574e+00   6.4814675e-01   3.7140567e+00  -2.6571531e-01   2.5031567e+00   1.9528799e+00   1.2120080e+00   1.6034951e+00   5.0406348e+00   6.4492909e+00   5.2089133e+00   6.0923659e+00   3.2199877e+00   3.6352448e+00  -4.9086840e+00  -3.7228144e+00   1.4088779e+00   1.8191257e+00  -5.4754668e-02  -3.3684437e-01  -4.9474955e+00  -6.1132657e-01  -4.8889008e+00  -1.9338243e+00  -7.9246018e+00  -5.6874074e+00   3.9772566e+00   3.2493328e+00   9.5830785e-01  -7.5484052e-01   1.5715515e+00  -8.3530763e-02  -1.2998392e+00   2.1635985e+00  -1.2148257e+00   6.6516076e-02   2.7714076e-02   3.3991640e-01
  -5.8763712e-01   1.2175804e+00  -2.1370202e+00   2.2099810e+00   4.0151430e-01   1.3059079e-02  -1.0086853e+00   1.6469352e+00   8.3047265e-02   2.2980335e+00  -6.9023445e-01   2.7994668e+00   4.5416059e-01   1.8461716e+00  -1.3011197e+00   2.8581261e+00   3.4468856e+00   1.9716916e+00  -1.8361913e+00   2.2416510e+00   1.7571247e+00  -4.3069785e-01  -1.9148641e+00  -1.3301558e+00  -2.6605288e+00  -3.1257027e+00  -6.7955093e-01  -8.2042848e-01   5.0555508e-01   1.2511308e+00   2.9310257e-01  -7.3823887e-02  -5.3266756e+00  -3.8122907e+00  -6.5894677e+00  -5.5734707e+00   2.6318728e+00   1.1329347e-01   2.3750660e+00   1.4452520e-02  -2.0571612e+00   2.4347259e-01  -2.1295143e+00  -5.5375612e+00   1.5951551e-01  -1.6225240e+00   3.2164604e+00  -4.1498298e+00   2.7403691e+00  -7.5213558e-01   5.1690973e+00   1.8831768e+00   2.4892178e+00   7.4986577e-01   3.3946661e+00  -2.3792166e-01   2.3754466e+00   2.4314434e+00   1.3391229e+00   1.7845108e+00   4.8706580e+00   6.1975259e+00   4.7446292e+00   6.0648433e+00   3.4529254e+00   3.5744443e+00  -4.8521653e+00  -3.9171530e+00   1.5281082e+00   1.7729838e+00  -1.1445257e+00  -3.0193655e-01  -4.7187934e+00  -7.8706976e-01  -4.9696948e+00  -1.6621045e+00  -7.5975656e+00  -6.1685264e+00   4.0878824e+00   4.3934746e+00   1.0287820e+00  -8.0242993e-01   1.5859200e+00   5.9623796e-03  -1.2302214e+00   2.1060964e+00  -1.2272726e+00  -2.9801695e-01   2.1660404e-01   2.7826346e-01
  -5.8868650e-01   8.1822731e-01  -1.3660924e+00   2.7711425e+00   4.2658772e-01   6.1534387e-02  -5.9371942e-01   2.0738386e+00   3.7106551e-01   2.3090135e+00   1.2509576e-02   2.8207929e+00   1.4612627e+00   2.1712518e+00  -7.1687724e-01   3.2771904e+00   2.9882817e+00   1.7590422e+00  -1.7495504e+00   1.9832268e+00   2.0375648e+00  -1.0926116e+00  -1.2651560e+00  -7.1310741e-01  -2.2471296e+00  -3.2422012e+00  -8.2169069e-01  -6.5649203e-01   8.8948612e-01   1.5416399e+00  -6.8711737e-02   2.6642397e-02  -5.8241845e+00  -4.5966253e+00  -7.2006077e+00  -6.2520697e+00   2.8055638e+00   8.0327131e-01   2.5195756e+00   4.2585357e-01  -1.3774519e+00   3.7495115e-01  -2.3760016e+00  -5.6481123e+00  -6.0949277e-01  -2.0099147e+00   2.7132211e+00  -3.3375667e+00   2.2845787e+00  -5.0123076e-01   4.3128196e+00   1.7300695e+00   2.0098702e+00   1.0088820e+00   3.2081228e+00   1.2712150e-02   2.2197098e+00   1.9364686e+00   1.0196511e+00   1.5864072e+00   4.6752759e+00   6.1739873e+00   4.8224717e+00   5.8196668e+00   3.5141912e+00   3.7629104e+00  -5.2170822e+00  -4.1748730e+00   1.2654347e+00   1.4672138e+00  -1.9405869e+00  -3.8269423e-01  -4.0862175e+00  -1.0376496e+00  -4.9813631e+00  -1.7218233e+00  -7.6062484e+00  -6.3878845e+00   4.3824010e+00   5.8955586e+00   1.3771521e+00  -9.2420692e-01   1.8655371e+00  -1.2422417e-01  -1.2460255e+00   1.9305169e+00  -1.4307197e+00  -3.8723537e-01   1.5231669e-01   3.3829918e-01
  -5.3337332e-01   8.6256218e-01  -8.1360024e-01   3.1656945e+00   5.1045099e-01   2.1025924e-01  -2.9218919e-01   2.3426500e+00   5.0629479e-01   2.5116086e+00   3.9021680e-01   2.9419463e+00   1.9084003e+00   2.3523754e+00  -7.3403807e-01   3.5303781e+00   2.5742303e+00   2.0995782e+00  -1.7853892e+00   1.9654396e+00   2.3380289e+00  -1.4100597e+00  -9.0658763e-01  -2.1188305e-01  -1.6720297e+00  -3.1003238e+00  -8.8209356e-01  -4.7975388e-01   1.0411917e+00   1.8847901e+00  -4.6200461e-01   2.6643001e-01  -6.3032380e+00  -5.1884028e+00  -7.4502112e+00  -6.7343389e+00   2.5684807e+00   8.1464597e-01   2.0928808e+00   5.5964504e-01  -1.1273648e+00   7.8652268e-01  -2.5337097e+00  -5.5557645e+00  -5.9904176e-01  -1.9982486e+00   2.3579587e+00  -2.6445454e+00   2.2025425e+00  -1.7827962e-01   3.5437789e+00   1.4519972e+00   1.5781941e+00   9.8414274e-01   2.8556561e+00   2.2143545e-02   1.9480483e+00   2.1154990e+00   1.0619061e+00   1.6913386e+00   4.2895711e+00   5.7847073e+00   4.3149228e+00   5.5604308e+00   3.4401527e+00   3.4452323e+00  -5.3942041e+00  -4.3833816e+00   1.2070182e+00   1.1974759e+00  -2.8447705e+00  -2.8933168e-01  -3.5723424e+00  -9.5482558e-01  -4.9745262e+00  -1.4709214e+00  -7.2200258e+00  -6.3939345e+00   4.1718500e+00   6.7279949e+00   1.4944036e+00  -9.2925178e-01   2.1623055e+00   6.3508889e-02  -1.1563110e+00   1.7676932e+00  -1.3496501e+00  -7.0212522e-01   3.5663668e-01   4.5622933e-01
   1.2957905e-01   9.8349223e-01  -1.8210794e-01   3.8026798e+00   8.7787215e-01   1.2021082e-01  -4.2795474e-02   3.0117314e+00   8.6765863e-01   2.3121430e+00   1.2157991e+00   3.3050667e+00   2.4933130e+00   2.9287997e+00   1.8509137e-01   3.7513111e+00   2.8048650e+00   2.9826175e+00  -1.1090306e+00   1.7539564e+00   3.0259278e+00  -2.1683901e+00  -1.0401888e+00   4.0817626e-02  -2.0325219e+00  -3.7231832e+00  -8.7913921e-01  -5.8566136e-01   2.0202616e+00   2.7628521e+00  -1.2822031e+00   4.6581843e-01  -5.8669195e+00  -5.4086680e+00  -8.2794801e+00  -7.2984355e+00   2.3647222e+00   1.2053226e+00   1.3595007e+00   3.9886428e-01  -3.3814699e-01   9.8638184e-01  -3.2446073e+00  -5.8565857e+00  -1.6192479e+00  -1.8697453e+00   1.2650813e+00  -2.1880342e+00   1.8045132e+00   1.0298968e-01   2.2792822e+00   1.0877470e+00   8.3970528e-01   4.1749198e-01   1.8602198e+00  -3.6058232e-01   1.6917861e+00   2.3248940e+00   1.2244020e+00   2.0043676e+00   3.6230318e+00   5.7239741e+00   4.1494558e+00   6.0276725e+00   2.5856790e+00   3.2465829e+00  -5.5655092e+00  -4.5086651e+00   1.1418351e+00   6.3301481e-01  -3.7874381e+00  -1.0285351e-01  -2.4574285e+00  -4.9128461e-01  -5.0288187e+00  -8.7781298e-01  -6.9882864e+00  -6.5187407e+00   4.3448236e+00   8.4094890e+00   1.9362453e+00  -1.1426658e+00   2.4499791e+00   2.6306801e-01  -1.0313890e+00   1.3895849e+00  -1.3475927e+00  -1.6416875e+00   2.8458269e-01   3.7862973e-01
  -8.8932817e-01   7.6680241e-01   9.4107735e-02   4.2516551e+00   4.7083060e-01   6.5566118e-01  -2.1112352e-01   3.5327014e+00   6.6944301e-01   2.9401307e+00   9.0844534e-01   3.6263241e+00   2.5026352e+00   3.4186798e+00  -6.6914712e-01   4.2417939e+00   1.4711940e+00   2.2978993e+00  -1.9196377e+00   1.5723300e+00   2.4099349e+00  -2.2167351e+00   1.6354355e-01   1.5159580e+00  -1.3720593e+00  -2.5582235e+00  -1.1553005e+00   2.6737634e-01   1.3377736e+00   1.9056712e+00  -1.8162278e+00   8.1447824e-01  -7.6449309e+00  -6.2060062e+00  -7.9944163e+00  -7.9114351e+00   2.0644172e+00   1.8001625e+00   1.6432212e+00   1.3555450e+00  -7.4362272e-01   1.1132618e+00  -2.7545093e+00  -5.2223667e+00  -1.2145841e+00  -1.9337061e+00   1.6925158e+00  -1.3630692e+00   1.5309209e+00   8.3467641e-01   2.2194918e+00   1.6883483e+00   1.1626099e+00   1.2005285e+00   2.4252307e+00   8.9827241e-01   7.7157364e-01   2.0044259e+00   4.6480206e-01   2.1091789e+00   2.7494417e+00   5.7847531e+00   2.7593536e+00   4.7919702e+00   3.3509598e+00   4.2202577e+00  -6.1571157e+00  -4.4491268e+00   1.0648153e+00   1.1386513e+00  -4.5430503e+00   2.5561200e-03  -2.6176922e+00  -1.5574427e+00  -5.1127363e+00  -1.3038740e+00  -6.9716937e+00  -6.8329354e+00   3.8842683e+00   8.2168142e+00   1.0203915e+00  -9.6482041e-01   2.1286261e+00   4.5684458e-02  -1.0074008e+00   1.6767276e+00  -1.7132789e+00  -9.9140723e-01   7.8387904e-01   7.4445081e-01
  -8.6066860e-01   1.2698295e+00  -1.4913854e-01   4.5949916e+00   9.5793905e-01   1.2158059e+00  -6.8780719e-01   3.9993970e+00   6.9629128e-01   3.0209709e+00   4.6844942e-01   3.4235103e+00   2.0124165e+00   3.2165711e+00  -1.1507703e+00   4.3102006e+00   1.4911173e+00   2.9531417e+00  -2.2002414e+00   1.2280006e+00   2.3037745e+00  -2.2216150e+00  -2.9885930e-01   2.1705081e+00  -2.0031073e+00  -1.9286002e+00  -1.1485125e+00   4.9642137e-01   1.7055419e+00   1.5718867e+00  -3.0671367e+00   1.2392421e+00  -8.1709107e+00  -6.7675775e+00  -7.1909165e+00  -8.3243544e+00   1.8035246e+00   2.4233351e+00   1.0875115e+00   1.8383673e+00  -5.0705206e-01   1.7175582e+00  -1.9295477e+00  -4.3316986e+00  -1.5557973e-01  -1.3258201e+00   1.9448196e+00  -4.7814637e-01   1.7673405e+00   1.2772300e+00   1.7531779e+00   2.1228253e+00   1.3925903e+00   1.4646859e+00   2.0474167e+00   1.5408817e+00   4.5724150e-01   2.5894280e+00   3.7212441e-01   2.4047465e+00   1.7269005e+00   5.2504845e+00   1.0570904e+00   3.5431120e+00   2.8270678e+00   4.8845568e+00  -5.8777449e+00  -4.1256898e+00   1.8933827e+00   1.8050240e+00  -5.5486992e+00   5.9615225e-01  -2.2441354e+00  -2.0419359e+00  -5.3489544e+00  -8.8073350e-01  -5.6520030e+00  -7.0190889e+00   3.6416375e+00   9.5460499e+00   5.2069297e-01  -5.0805776e-01   1.8382246e+00   4.0863036e-01  -8.6516113e-01   1.4009293e+00  -1.8206963e+00  -8.0343202e-01   9.7648213e-01   6.0527179e-01
  -8.8725104e-01   1.1808395e+00   9.2902489e-02   4.1470500e+00   1.5542470e+00   1.7085627e+00  -2.7781273e-01   3.5339558e+00   8.4929853e-01   2.8581893e+00   3.5556349e-02   2.6678965e+00   1.9834603e+00   2.2363210e+00  -1.7277322e+00   3.4997127e+00   6.9876588e-01   3.4046812e+00  -2.9551512e+00   5.5402928e-01   2.2978242e+00  -2.1154474e+00  -3.4095600e-01   2.1140549e+00  -4.0394094e-01  -1.0361190e+00  -7.6525939e-01   6.3205653e-01   1.4577099e+00   1.3955700e+00  -3.2404630e+00   1.2298538e+00  -8.5277228e+00  -7.1972072e+00  -6.2070867e+00  -7.9609588e+00   1.0993978e+00   2.0298232e+00   8.8193151e-01   2.0434115e+00  -9.1587285e-01   1.8675150e+00  -1.7490428e+00  -3.5339128e+00   1.6521313e+00  -5.2578725e-01   2.0218138e+00  -1.2045215e-01   2.3550228e+00   1.7621736e+00   1.5728143e+00   2.0742587e+00   1.5544934e+00   1.6373014e+00   1.8565806e+00   1.9836642e+00  -1.0910911e-01   3.0278154e+00   9.6456614e-01   2.6391579e+00   1.5529398e+00   4.2355051e+00   2.4269862e-01   2.3482870e+00   3.8072298e+00   4.1365533e+00  -4.8359259e+00  -3.7061164e+00   2.1141364e+00   1.6142736e+00  -6.4049802e+00   7.2144749e-01  -2.5713547e+00  -2.4130637e+00  -6.1509971e+00  -1.0947141e+00  -5.5560962e+00  -7.1531968e+00   2.9779885e+00   9.6628365e+00   4.3549310e-01  -5.6857798e-02   2.0249790e+00   7.7023098e-01  -5.4909222e-01   1.0854820e+00  -1.1144769e+00  -8.3937177e-01   1.4670036e+00   9.1875523e-01
  -9.4425468e-01   1.3154734e+00   2.2961317e-01   4.1695491e+00   1.9762438e+00   2.4998589e+00  -7.2461681e-02   3.7763111e+00   1.6155186e+00   2.3433514e+00   4.4932743e-01   2.8047502e+00   2.7485816e+00   2.2809037e+00  -9.4612332e-01   3.5526425e+00  -1.1511773e-01   3.4589180e+00  -2.6973182e+00   4.0544756e-01   2.2738911e+00  -1.4197037e+00  -4.2164442e-01   1.5775581e+00   8.0789775e-02  -9.4540491e-01  -4.6586162e-01   1.0148024e+00   1.6778380e+00   1.9295237e+00  -3.4777820e+00   1.2837972e+00  -8.9921182e+00  -7.6811603e+00  -5.9791966e+00  -8.1828938e+00   7.4643491e-01   2.2824973e+00   3.4983855e-01   1.8794383e+00  -3.6847179e-01   1.7700753e+00  -1.6621931e+00  -3.2579946e+00   1.2551669e+00  -7.6477773e-01   1.2377363e+00   6.7122915e-01   2.1999421e+00   2.2144555e+00   1.1765970e+00   2.2114319e+00   1.0968586e+00   1.6650559e+00   1.2804505e+00   1.9073759e+00  -7.5984725e-01   2.7032004e+00   9.9847696e-01   2.7157645e+00   1.2719979e+00   3.9772745e+00  -4.2866764e-01   1.5888528e+00   3.8584537e+00   3.6358003e+00  -4.9737536e+00  -4.0061594e+00   1.5252985e+00   6.6953560e-01  -6.4330644e+00   1.0299160e+00  -1.8892384e+00  -2.5164249e+00  -5.6034506e+00  -5.8301896e-01  -4.4867823e+00  -6.5957414e+00   2.6464200e+00   1.0159567e+01   3.0816495e-01   5.6195021e-01   2.0822719e+00   2.0596285e+00  -1.8664222e-01   8.7728289e-01  -8.3754059e-01  -1.2343339e-02   1.6545424e+00   8.8314696e-01
  -7.0458328e-01   1.3418569e+00   6.1241774e-01   3.6522584e+00   1.7195220e+00   2.2908052e+00   1.6565165e-01   3.2757981e+00   1.1592073e+00   1.9987099e+00   2.1264896e-01   1.9165689e+00   2.5373908e+00   1.4170005e+00  -1.0677084e+00   2.8811917e+00  -5.0817726e-01   3.5478809e+00  -2.7408159e+00   6.8124803e-02   1.8307399e+00  -1.8127025e+00   4.3327231e-01   2.4244493e+00   9.3976258e-01   6.6187049e-02  -4.5167886e-01   1.1075750e+00   1.4687280e+00   1.4036335e+00  -3.1894240e+00   1.6171501e+00  -8.5950793e+00  -7.4103143e+00  -5.3046856e+00  -7.8484103e+00   5.4212591e-01   2.0541062e+00   3.0439057e-01   2.0624111e+00  -3.3524582e-01   1.8105748e+00  -1.5664153e+00  -2.9035147e+00   1.5777079e+00  -6.9622650e-01   1.3415586e+00   7.6576520e-01   2.1249305e+00   2.0197418e+00   5.5619288e-01   1.6059608e+00   6.7830792e-01   1.5632266e+00   9.2590219e-01   2.1741219e+00  -1.2449944e+00   2.8313249e+00   9.3299969e-01   2.4846876e+00   5.7037246e-01   2.8327566e+00  -8.1618071e-01   7.4867225e-01   3.8460684e+00   3.2015652e+00  -4.4345338e+00  -3.6516052e+00   1.5052676e+00   3.7965518e-01  -6.6442780e+00   1.4931665e+00  -1.8184571e+00  -2.7870420e+00  -5.4311783e+00  -4.9889731e-01  -3.8274271e+00  -6.0580687e+00   2.3609012e+00   1.0078667e+01   4.2721563e-01   8.4474829e-01   2.2194431e+00   1.9663447e+00   9.7058895e-02   5.5962284e-01  -5.2111717e-01  -6.4483861e-01   1.7761676e+00   8.8724981e-01
  -7.3344694e-02   1.2647394e+00   9.3501870e-01   3.6427346e+00   2.4516213e+00   2.4055166e+00   2.3083371e-01   3.8092344e+00   1.7288618e+00   2.0628845e+00   5.7482210e-01   2.0782929e+00   2.8479719e+00   1.7820747e+00   1.1877042e-01   3.1058192e+00  -3.0087372e-01   3.5867594e+00  -1.8745395e+00  -1.1036745e-01   2.0689208e+00  -1.9432908e+00   4.3409583e-01   2.8954791e+00  -4.3784244e-01   1.6447191e-01  -1.3298864e-01   1.0715972e+00   1.9031683e+00   1.0878566e+00  -3.8396857e+00   2.2287718e+00  -7.6004471e+00  -7.0715960e+00  -4.9308929e+00  -7.1477052e+00  -9.2285759e-02   2.2041493e+00  -9.0743562e-01   1.6925458e+00   4.8177607e-01   2.0282666e+00  -1.8866011e+00  -2.9128533e+00   7.2629376e-01  -4.7206293e-01   1.0772868e-01   6.0997017e-01   1.5933582e+00   1.9657463e+00  -5.8417744e-02   1.5906244e+00   3.0008344e-01   1.1718448e+00   1.0118368e-01   1.9084223e+00  -1.5727267e+00   2.1873013e+00   7.7683867e-01   2.2306313e+00   1.0364084e-01   2.6808740e+00  -7.3102569e-01   8.0407418e-01   3.2691904e+00   3.2452103e+00  -4.3145497e+00  -3.5140664e+00   1.7095405e+00  -8.0997102e-02  -6.3546637e+00   2.6767722e+00  -7.1663184e-01  -2.2563691e+00  -4.5388960e+00   8.2234626e-01  -2.3541568e+00  -5.4522019e+00   1.3404361e+00   1.0088195e+01   2.1978376e-01   8.8374164e-01   2.2534081e+00   2.1967241e+00   5.0217525e-01   1.6702321e-01  -3.3430157e-01  -9.3903379e-01   1.6670926e+00   6.5710727e-01
  -5.0814511e-01   1.6128085e+00   4.8643092e-01   3.4640793e+00   3.0216691e+00   3.2307074e+00  -1.7071918e-01   3.8793678e+00   1.9539340e+00   2.4857640e+00  -2.6746274e-01   2.2720266e+00   2.1321789e+00   1.6597858e+00  -4.6300948e-01   3.0867489e+00  -5.8885216e-01   3.8747348e+00  -2.3998903e+00  -2.7772332e-01   1.2697537e+00  -1.2688517e+00   1.9228758e-01   3.2423024e+00  -5.2646264e-01   1.3268305e+00   2.0646516e-01   1.4840574e+00   1.5136606e+00   2.9727670e-01  -4.4222668e+00   2.4736287e+00  -8.2348079e+00  -7.2787163e+00  -4.1827129e+00  -7.2252593e+00  -8.1250211e-01   2.3336397e+00  -1.2500292e+00   2.2120959e+00  -5.6571248e-01   2.0968297e+00  -1.5291686e+00  -2.2736722e+00   2.0066412e+00   9.5535420e-02   4.8919644e-01   5.2896437e-01   1.8545932e+00   2.4318199e+00   5.0492511e-01   2.1899996e+00   1.1011135e+00   1.5772572e+00   2.3033338e-01   2.7546528e+00  -1.9665650e+00   2.6630750e+00   8.1540871e-01   2.5529933e+00  -1.5373770e-01   2.7085878e+00  -1.7284677e+00   2.5522468e-01   3.9686459e+00   3.7465966e+00  -4.0808638e+00  -3.2907814e+00   2.1281242e+00   3.8233535e-01  -6.6245014e+00   3.4447278e+00  -1.5032773e+00  -3.0643058e+00  -4.9270660e+00   1.0375036e+00  -2.0471331e+00  -5.9562264e+00   8.0152248e-01   9.9428082e+00  -5.5251669e-01   1.5847246e+00   1.9318503e+00   2.6614957e+00   7.2808503e-01   1.9575540e-01   2.1355593e-01  -2.0407788e-01   2.0660939e+00   7.4220655e-01
  -3.4433957e-01   2.0774201e+00   7.3713715e-02   3.2486147e+00   3.5728106e+00   3.8049027e+00  -4.9222129e-01   3.8743076e+00   2.3233380e+00   2.2707579e+00  -5.8797044e-01   2.3287400e+00   1.7205184e+00   1.4342337e+00  -2.0507086e-01   2.9966371e+00  -3.0382100e-01   4.4472806e+00  -2.1890621e+00  -2.7801796e-01   9.7514668e-01  -5.6638813e-01  -4.3878818e-01   2.9420861e+00  -9.2423859e-01   1.6859806e+00   5.6554877e-01   1.6406240e+00   1.7068481e+00   4.0140264e-01  -4.8391941e+00   2.5889875e+00  -8.2436984e+00  -7.2811170e+00  -3.7798647e+00  -7.2071133e+00  -1.1735115e+00   2.4453360e+00  -1.7538882e+00   2.1796796e+00  -6.8316743e-01   2.0136917e+00  -1.4292883e+00  -1.8749786e+00   2.2877841e+00   5.0183603e-01   1.5987051e-01   6.5914855e-01   1.9531275e+00   2.6738505e+00   6.8057581e-01   2.4575964e+00   1.2763554e+00   1.4965619e+00  -9.0432803e-02   2.8116074e+00  -1.9640973e+00   3.0318868e+00   1.0944392e+00   2.8188148e+00  -3.4905135e-01   2.5626539e+00  -2.4381575e+00   2.0783051e-02   3.7917879e+00   3.8415482e+00  -3.7904076e+00  -3.1061676e+00   2.3507715e+00   2.9236373e-01  -6.4726273e+00   3.9579646e+00  -1.5239796e+00  -3.1776129e+00  -4.7783575e+00   1.5416981e+00  -1.3663130e+00  -5.8818188e+00   8.5167380e-01   1.0413194e+01  -7.4930000e-01   2.1866455e+00   1.7577903e+00   3.5014266e+00   1.0245324e+00   7.1871404e-02   6.4100801e-01   3.4854716e-01   2.0961438e+00   5.6530445e-01
  -2.2035484e-01   2.1227636e+00  -2.7857959e-02   2.8324187e+00   3.7625195e+00   4.0716563e+00  -5.1878033e-01   3.5760220e+00   2.4906411e+00   1.8416027e+00  -7.6179560e-01   2.0682129e+00   1.4461283e+00   9.7995760e-01   1.2233153e-01   2.5316917e+00  -1.1049930e-01   4.5163108e+00  -1.7354946e+00  -1.5864433e-01   9.0483824e-01  -2.0300089e-01  -5.3761101e-01   2.5183623e+00  -3.7355940e-01   1.9478762e+00   9.1081709e-01   1.7421341e+00   1.6495961e+00   3.9080286e-01  -4.5331738e+00   2.3545751e+00  -8.0769884e+00  -7.1673920e+00  -3.2527353e+00  -6.8106767e+00  -1.2204629e+00   2.3661925e+00  -1.6990791e+00   1.9053163e+00  -8.8418954e-01   1.3132470e+00  -1.5333136e+00  -1.6364591e+00   2.3835644e+00   8.1937853e-01  -9.4893678e-02   7.1312888e-01   2.0068284e+00   2.6380514e+00   8.1310786e-01   2.3728554e+00   1.2153448e+00   1.2461362e+00  -4.3427275e-01   2.5263270e+00  -1.8734607e+00   2.7091945e+00   1.1023108e+00   2.7085974e+00  -3.2659942e-01   2.4920988e+00  -2.5256856e+00  -1.9571864e-01   3.9146621e+00   3.9684524e+00  -3.3785177e+00  -2.7729440e+00   2.0821831e+00   1.4297989e-01  -5.9866472e+00   3.9554680e+00  -1.6123636e+00  -3.2693792e+00  -4.5889779e+00   1.6611285e+00  -1.1481703e+00  -5.8385631e+00   1.2181743e+00   1.0691271e+01  -9.0499503e-01   2.4239652e+00   1.5544612e+00   3.5059357e+00   1.0606828e+00  -1.2531564e-01   1.1080569e+00   5.5272030e-01   1.8166105e+00   4.2182806e-01
  -3.6115307e-01   2.5396129e+00  -4.6938939e-01   2.5639486e+00   3.8046946e+00   4.3953510e+00  -9.1319809e-01   3.4669861e+00   2.4185818e+00   1.8872208e+00  -1.2726441e+00   2.2497948e+00   6.5636867e-01   8.9705622e-01  -8.9262509e-02   2.4545209e+00   1.6444365e-02   4.5406555e+00  -1.4908945e+00   1.8399311e-01   1.6791247e-01   5.5069801e-01  -6.7324266e-01   2.5546376e+00  -7.3915746e-01   2.6071804e+00   1.0930432e+00   1.9928230e+00   1.2967936e+00  -7.0265061e-02  -4.5320908e+00   2.4687765e+00  -8.0009781e+00  -6.7905818e+00  -2.5063688e+00  -6.4655182e+00  -1.5199943e+00   2.3276101e+00  -2.0400942e+00   1.8907102e+00  -1.4624784e+00   1.0680648e+00  -1.2884267e+00  -1.3105068e+00   2.5382080e+00   1.0621177e+00  -4.3252606e-02   6.2284680e-01   1.9414827e+00   2.6255554e+00   1.1689493e+00   2.5364261e+00   1.3875709e+00   1.1507513e+00  -5.5918855e-01   2.6178414e+00  -1.9616692e+00   2.7107879e+00   9.5628373e-01   2.7160287e+00  -6.2611817e-01   2.4040963e+00  -3.1579583e+00  -2.5160841e-01   3.8945942e+00   4.3090164e+00  -3.2303636e+00  -2.4669642e+00   2.0329001e+00   1.5294671e-01  -5.5191191e+00   4.4702897e+00  -1.8817881e+00  -3.4762347e+00  -4.0833040e+00   2.1174181e+00  -4.2240405e-01  -5.5865148e+00   9.4864927e-01   1.0006455e+01  -1.3655945e+00   2.7984179e+00   1.1494963e+00   3.8178530e+00   1.2708127e+00  -3.9873210e-02   1.5141777e+00   9.8368467e-01   1.7837579e+00   2.0416292e-01
  -3.8377089e-01   2.4405299e+00  -3.4660677e-01   1.9690769e+00   3.6325950e+00   4.1712054e+00  -6.7557454e-01   2.7542616e+00   2.1793738e+00   1.6918721e+00  -1.5933142e+00   2.0621842e+00   1.4419335e-01   4.4636244e-01  -1.8318374e-01   1.8561816e+00   1.1333190e-01   4.6063737e+00  -1.3663565e+00   2.6012895e-01  -3.9578803e-01   7.1651092e-01  -2.2795680e-01   2.5171071e+00   7.4450480e-02   3.2034638e+00   1.3087318e+00   2.0082202e+00   8.1839733e-01  -3.0062046e-01  -3.7729667e+00   2.2921943e+00  -7.3712830e+00  -6.1323744e+00  -2.2340507e+00  -5.9259058e+00  -1.8639963e+00   1.6421140e+00  -2.0254512e+00   1.6855779e+00  -2.2531115e+00   5.4362905e-01  -1.6647235e+00  -1.3161159e+00   2.5646564e+00   1.2502919e+00  -1.6350186e-01   6.3015605e-02   1.8469440e+00   2.4318694e+00   1.4631311e+00   2.1452233e+00   1.3833386e+00   8.4254554e-01  -6.3961481e-01   2.4575128e+00  -1.9619779e+00   2.7476439e+00   1.1348941e+00   2.6814456e+00  -4.6840538e-01   2.0542981e+00  -2.7136231e+00   2.6434620e-01   4.4581396e+00   3.9723634e+00  -2.6079414e+00  -2.0236252e+00   1.7311466e+00  -2.6637792e-01  -4.9944122e+00   4.5270376e+00  -2.4179553e+00  -3.4520724e+00  -3.9828434e+00   2.0580943e+00  -8.9239125e-01  -5.5876673e+00   1.0333955e+00   9.1878207e+00  -1.3047460e+00   2.7582856e+00   1.0115599e+00   3.4797451e+00   1.4617673e+00   2.0988560e-02   2.0698805e+00   5.7626427e-01   1.7887524e+00   2.4933519e-01
   2.6605962e-01   2.0336855e+00   2.8243959e-01   1.3084945e+00   3.7968845e+00   3.7874735e+00  -3.2964532e-02   2.3179324e+00   2.6716015e+00   1.4331263e+00  -8.6518756e-01   1.7670206e+00   1.0566171e+00   2.4798244e-01   1.5894360e+00   1.8445147e+00  -3.3102694e-02   3.7686087e+00  -1.6179665e-01   3.8107518e-01  -8.0638491e-01   8.5344970e-01   4.9661273e-01   2.4041178e+00  -2.8880285e-01   3.3293611e+00   1.6124430e+00   1.7698850e+00   8.2133579e-01  -4.8088825e-01  -2.8197608e+00   2.6306743e+00  -5.4800173e+00  -5.2071303e+00  -1.9744410e+00  -4.5961937e+00  -2.0308362e+00   1.4476601e+00  -2.6243127e+00   1.3195764e+00  -1.4426683e+00   3.3237419e-01  -2.1413838e+00  -1.7421393e+00   8.0558311e-01   4.0932982e-01  -1.4200353e+00  -2.9606237e-01   8.5499063e-01   1.6061713e+00   8.1681880e-01   1.2505996e+00   4.5808587e-01   5.8026145e-01  -1.2840492e+00   1.9255839e+00  -1.8196630e+00   1.4950585e+00   7.4095680e-01   1.5164574e+00  -1.2471794e-01   1.4091263e+00  -1.1337443e+00   7.9613343e-01   4.0659276e+00   2.8627202e+00  -2.3687962e+00  -2.1339005e+00   1.0216759e+00  -1.6786665e+00  -3.6855446e+00   5.5204558e+00  -1.5614022e+00  -2.7545989e+00  -2.3345255e+00   3.1869568e+00   5.0708174e-01  -4.0917205e+00   2.4138075e-02   8.1653331e+00  -6.3721231e-01   2.8991881e+00   1.3415690e+00   3.6878434e+00   1.9290776e+00  -3.9262365e-01   2.7059722e+00   4.9070328e-01   1.3869670e+00  -1.0353617e-01
  -2.2317048e-01   2.0919339e+00  -1.9898157e-01   8.0794159e-01   3.8763088e+00   4.1534579e+00  -3.9473572e-01   2.0267114e+00   2.4962834e+00   2.3868331e+00  -1.7705791e+00   2.3327464e+00  -5.7639546e-01   3.2633636e-01   2.5963033e-01   1.4732873e+00  -7.8671815e-02   3.7492149e+00  -5.8146699e-01   6.3126064e-01  -1.3492988e+00   1.4056363e+00   3.3498576e-02   2.1899696e+00   4.1868066e-01   4.0797718e+00   1.8890332e+00   2.0798742e+00  -2.1164757e-02  -9.8426459e-01  -2.7451467e+00   2.0713402e+00  -6.1668089e+00  -4.8640857e+00  -9.3277351e-01  -3.2566871e+00  -2.3941808e+00   1.0737948e+00  -2.2395590e+00   1.3935685e+00  -3.1776796e+00  -8.3013590e-01  -2.4512124e+00  -1.0622258e+00   2.2586087e+00   1.9072072e+00  -9.6906452e-01  -6.6231116e-01   1.1969881e+00   2.0542574e+00   1.6619519e+00   1.6586759e+00   1.4346246e+00   3.6818489e-01  -7.9896409e-01   2.2263296e+00  -1.6712442e+00   1.6086299e+00   7.8151325e-01   1.8415685e+00  -1.0808239e-01   1.9540409e+00  -1.7725105e+00   9.8799913e-01   5.2332664e+00   3.7520828e+00  -1.9483722e+00  -1.2611860e+00   8.9472158e-01  -7.5889450e-01  -3.5634644e+00   4.5811012e+00  -2.6783677e+00  -3.1503587e+00  -3.0702209e+00   2.3049610e+00  -1.0451790e+00  -4.6158152e+00  -5.5042480e-01   6.2792461e+00  -1.4381171e+00   2.6234070e+00   7.1918968e-01   2.5613608e+00   1.7550028e+00  -5.3681372e-02   3.5470875e+00   6.4778453e-01   1.3611705e+00   7.4014634e-02
  -4.2006827e-01   2.9629666e+00  -1.0682619e+00   9.1203635e-01   4.4786098e+00   4.4808671e+00  -1.1486835e+00   1.6721996e+00   2.6092305e+00   1.7375315e+00  -2.8707539e+00   2.2728636e+00  -2.1583085e+00  -2.8830661e-01  -4.8013148e-01   1.1255535e+00   1.6662214e+00   5.1756591e+00  -9.2468106e-01   1.1742582e+00  -1.1724032e+00   2.0706169e+00  -1.5585835e+00   1.2364595e+00  -5.5398841e-03   4.0933235e+00   2.0572235e+00   1.9470519e+00   3.0297513e-01  -5.6508414e-01  -3.1150851e+00   1.5788750e+00  -6.3865339e+00  -5.0108251e+00  -1.1410942e+00  -4.1877082e+00  -2.5055359e+00   6.5462723e-01  -2.9585518e+00   1.0944859e+00  -4.0590627e+00  -5.3095491e-01  -1.6358687e+00  -1.6402682e-01   4.1182349e+00   2.9737300e+00  -7.8563855e-02  -3.8651542e-01   2.0278718e+00   2.4725449e+00   2.6268031e+00   2.3730032e+00   2.6626735e+00   5.7841968e-01  -9.0215450e-01   1.9426339e+00  -5.2521030e-01   3.3680458e+00   1.5068934e+00   2.5818399e+00   2.0953138e-01   2.0436793e+00  -2.4673496e+00   1.2963993e+00   4.1721511e+00   4.0693586e+00  -1.4935196e+00  -9.9193256e-01   2.1139742e+00   4.8764761e-01  -3.3198369e+00   4.7039256e+00  -3.2644592e+00  -2.9211276e+00  -3.6553189e+00   2.4741948e+00  -1.1363902e+00  -5.8066455e+00   7.8721254e-01   8.0614697e+00  -2.2339103e+00   2.7430789e+00   1.7154931e-02   2.8157686e+00   1.3443711e+00   8.9327534e-03   3.4659702e+00   9.8721710e-01   1.2212203e+00  -9.8801925e-02
  -7.4058774e-01   3.2675234e+00  -1.3677467e+00   8.4745006e-01   3.8277185e+00   4.3978404e+00  -1.4087827e+00   1.3454208e+00   2.3797667e+00   9.6996179e-01  -2.9176572e+00   2.3717857e+00  -2.6347698e+00  -3.6362229e-01  -4.8944273e-01   9.2234454e-01   1.8081461e+00   4.7963529e+00  -3.3400469e-01   1.9726776e+00  -1.5208110e+00   2.9067109e+00  -1.6042014e+00   4.0942087e-01   2.0575065e-01   3.9737679e+00   1.8918154e+00   2.1182698e+00   3.9675442e-02  -2.1341754e-01  -2.3493845e+00   1.1480962e+00  -6.1785504e+00  -4.4925397e+00  -7.8277394e-01  -3.9402894e+00  -2.1679819e+00   4.8269096e-01  -3.0759692e+00   5.5224240e-01  -4.0155315e+00  -1.0301446e+00  -1.0381197e+00   1.8486864e-01   3.5355778e+00   2.7344082e+00  -1.3260269e-02   2.3032582e-01   1.7790218e+00   2.3516662e+00   2.7483808e+00   2.3558044e+00   2.3819649e+00   4.0005154e-01  -1.1502063e+00   1.3237318e+00  -3.0008614e-01   3.0124556e+00   1.0897935e+00   2.3642690e+00  -5.4995066e-02   1.8502867e+00  -2.8482708e+00   1.2744264e+00   3.2274308e+00   3.9296743e+00  -1.5697391e+00  -7.8825512e-01   1.4404306e+00   1.8617693e-01  -2.2601299e+00   4.3112590e+00  -2.8293375e+00  -2.5423294e+00  -2.5239252e+00   2.6784618e+00  -4.1215913e-01  -5.0793385e+00   1.1239739e+00   7.3619855e+00  -2.5737361e+00   2.6254564e+00  -6.4444040e-01   2.9028187e+00   1.2579476e+00   1.8489291e-01   3.2677366e+00   1.4238766e+00   8.3678466e-01  -4.3449047e-01
  -6.5197739e-01   3.0219621e+00  -8.8616505e-01   2.0730981e-01   3.4750263e+00   3.8485032e+00  -9.5700870e-01   5.1821507e-01   2.3068836e+00   1.2591997e+00  -2.7905484e+00   2.2962383e+00  -2.9249911e+00  -5.7513665e-01  -4.1708866e-01   6.5658144e-01   1.6464764e+00   4.5725420e+00  -2.8908420e-01   2.1469922e+00  -1.8639424e+00   2.7231215e+00  -9.9123200e-01   4.1795889e-01   1.2782977e+00   4.2610714e+00   1.9248745e+00   2.0194630e+00  -3.4024119e-01   2.8847800e-02  -1.2356467e+00   8.5515080e-01  -5.5580123e+00  -3.7913401e+00  -1.2551158e+00  -3.0032742e+00  -2.1264899e+00  -1.7977372e-01  -2.8734657e+00   5.4777004e-01  -4.6055643e+00  -1.6731826e+00  -1.6905350e+00   2.7242505e-01   3.3255344e+00   2.7654323e+00  -1.0225710e-01   4.1416627e-02   1.3565970e+00   2.1571123e+00   2.4481675e+00   1.5647480e+00   2.2528910e+00   2.1732980e-01  -1.0312282e+00   1.2158769e+00   1.1043220e-01   3.1897957e+00   1.1101916e+00   2.0290717e+00   2.0050638e-01   1.4197568e+00  -1.8773100e+00   1.9814979e+00   3.1422564e+00   2.9596809e+00  -1.4471100e+00  -6.4653269e-01   8.6049616e-01  -1.9908772e-01  -1.6823245e+00   3.7858061e+00  -3.0594197e+00  -2.1115980e+00  -2.3865082e+00   2.0966473e+00  -1.6291946e+00  -4.4469569e+00   7.5794249e-01   5.9986974e+00  -2.0636412e+00   2.3110471e+00  -5.6299821e-01   2.1727067e+00   1.1488138e+00   2.2742067e-01   3.8587213e+00   9.0082363e-01   6.8032069e-01  -2.5622880e-01
  -7.5116025e-01   2.8180831e+00  -4.3377622e-01   2.7942530e-01   2.7181063e+00   3.2440098e+00  -9.7777049e-01   4.2773541e-01   1.9129067e+00   1.3945018e+00  -2.5596330e+00   2.4317515e+00  -3.1701877e+00  -1.4083644e-01  -2.4233317e-01   9.1745360e-01   1.6889893e+00   3.8306352e+00   3.3021495e-01   2.7635722e+00  -1.9050066e+00   2.3056565e+00  -1.4727843e-01   9.4381852e-01   1.3195762e+00   4.4169652e+00   1.6234466e+00   2.0336713e+00  -5.4882006e-01   1.1166677e-02  -5.6997023e-01   7.1022480e-01  -4.8260599e+00  -2.9984178e+00  -1.5056931e+00  -2.2513639e+00  -1.8805329e+00  -1.6680617e-01  -2.7984276e+00   5.5892453e-01  -4.5065226e+00  -2.0420860e+00  -1.5909304e+00   6.0708882e-01   2.4629944e+00   2.6516708e+00  -2.5672998e-01   5.1746612e-01   5.9463582e-01   1.9640489e+00   1.8768883e+00   1.1069415e+00   1.9558976e+00   8.9832120e-02  -1.0505336e+00   1.0464608e+00   3.9259294e-01   2.6462725e+00   2.0896774e-01   1.4735703e+00  -4.4903833e-01   1.1850650e+00  -1.6269136e+00   2.1709779e+00   1.8752750e+00   2.9626144e+00  -1.8035006e+00  -3.5006732e-01   3.6753464e-01  -1.0284190e-01  -9.2302544e-01   3.2917722e+00  -2.4660362e+00  -1.5197466e+00  -1.6983237e+00   1.9641512e+00  -1.6400409e+00  -3.7189658e+00   4.1210716e-01   4.9768348e+00  -2.1576138e+00   1.7212832e+00  -9.1402305e-01   1.0916851e+00   9.3437935e-01   2.7944258e-01   3.6127080e+00   5.0274489e-01   2.3876905e-01  -3.5123710e-01
  -1.8109458e+00   3.2242057e+00  -1.3218760e+00   4.5081954e-01   2.1060576e+00   3.4170687e+00  -1.9479593e+00   3.4619070e-01   1.0888496e+00   1.4986697e+00  -3.8548081e+00   2.4925500e+00  -4.9111252e+00  -2.4803136e-01  -2.1913933e+00   6.6846668e-01   1.5365177e+00   3.4753053e+00  -4.3658989e-01   3.1636534e+00  -2.7226541e+00   3.0051448e+00  -5.0176963e-01   9.5543355e-01   1.2551157e+00   5.2013169e+00   1.1966247e+00   2.4153212e+00  -1.3346635e+00  -8.0299223e-01  -6.9229168e-01   3.7821357e-01  -5.5724637e+00  -2.6421289e+00  -2.8545139e-01  -1.9440176e+00  -1.8096663e+00   4.9469133e-03  -2.5395857e+00   9.8900492e-01  -5.5820175e+00  -2.2043298e+00   1.5775489e-02   1.9639646e+00   4.3484012e+00   3.4835237e+00   1.3713932e+00   1.2238570e+00   9.6208186e-01   2.4188454e+00   2.5341239e+00   2.0362141e+00   3.0718894e+00   7.1303863e-01  -4.8287300e-01   1.8449225e+00   3.6083623e-01   3.0884701e+00  -4.5165954e-01   1.6749053e+00  -1.3805258e+00   1.1002338e+00  -3.4413959e+00   1.1263953e+00   1.3538438e+00   3.9023469e+00  -1.5047265e+00   5.2569774e-01   7.7516202e-01   1.4022123e+00  -8.9407894e-01   2.7231909e+00  -2.9859999e+00  -2.0563071e+00  -1.8730542e+00   1.4039086e+00  -1.6402894e+00  -4.0500976e+00   8.7415162e-02   3.6843527e+00  -3.4787558e+00   1.5876910e+00  -2.2606510e+00   2.7046493e-01   6.0257106e-01   6.7221655e-01   3.1396885e+00   1.1076992e+00   2.9224066e-01  -4.0629720e-01
  -1.4409954e+00   3.1444156e+00  -1.2109917e+00  -4.3026088e-02   2.4581167e+00   3.3870625e+00  -1.6102313e+00  -1.2159496e-01   1.9401473e+00   1.7819940e+00  -3.1499592e+00   2.8959753e+00  -4.5308819e+00  -4.5187276e-02  -1.3554577e+00   7.4153623e-01   1.0836072e+00   3.5602193e+00  -3.7370804e-01   2.9498158e+00  -2.7710152e+00   3.5401254e+00  -1.0213128e+00  -1.2464002e-01   1.6271841e+00   4.5620112e+00   1.4168113e+00   2.2679707e+00  -1.0445793e+00   3.6745441e-01  -1.4192526e-01   6.4989754e-02  -5.2354648e+00  -2.3676010e+00  -1.4241936e+00  -1.2405060e+00  -1.6815509e+00  -2.2278635e-01  -2.5961920e+00   8.7751945e-01  -5.6400888e+00  -2.8040592e+00  -8.6182957e-01   1.9527817e+00   3.8040878e+00   3.3265458e+00   7.5333881e-01   1.3265405e+00   5.3389686e-01   2.6582264e+00   2.0351053e+00   1.6553094e+00   2.9164294e+00   5.8920469e-01  -5.1212652e-01   1.7330352e+00   7.7919461e-01   3.5116159e+00   3.9411618e-02   1.7020032e+00  -8.1881372e-01   1.0599374e+00  -2.6323835e+00   1.9122632e+00   8.8401510e-01   2.2345285e+00  -1.5968922e+00   1.9561150e-01   5.9333351e-02   5.1264496e-01  -5.2823175e-01   2.1234370e+00  -2.7520194e+00  -1.4596394e+00  -1.7167991e+00   9.8015428e-01  -3.1058111e+00  -3.0927444e+00  -4.5147532e-01   2.6147892e+00  -2.4455797e+00   1.7049128e+00  -2.0747712e+00   7.4117573e-01   5.7180107e-01   6.2269209e-01   3.7986807e+00   1.4324391e+00   2.0370802e-01  -2.3087901e-01
  -1.3084170e+00   2.6601685e+00  -7.0046653e-01  -3.2144641e-01   1.6874287e+00   2.8838758e+00  -1.3971882e+00  -7.0530351e-01   1.7300638e+00   1.7682370e+00  -2.4518105e+00   2.7030801e+00  -4.1196910e+00   7.9409375e-02  -9.8286229e-01   8.6184402e-01   4.7763394e-01   2.8270335e+00  -2.2321458e-01   3.0314433e+00  -2.5005187e+00   3.4626835e+00  -3.0925684e-01  -7.7507258e-02   2.5474136e+00   4.4698287e+00   1.1826888e+00   2.2473665e+00  -1.0810898e+00   1.2569092e+00   7.2225236e-01  -2.1295431e-01  -4.9839370e+00  -1.9618216e+00  -2.3696480e+00  -4.1141310e-01  -1.2240995e+00  -3.5638617e-01  -1.9516005e+00   9.8359840e-01  -5.1949068e+00  -3.0412361e+00  -1.2046619e+00   2.4106999e+00   2.9164964e+00   3.1332112e+00   1.6964654e-01   2.1174935e+00  -1.0394371e-01   2.8754539e+00   1.2862425e+00   1.0460647e+00   2.3872493e+00   4.9608007e-01  -6.2011584e-02   1.6539370e+00   1.1478335e+00   3.2905154e+00  -7.7344527e-02   1.4894316e+00  -1.1086899e+00   3.3456205e-01  -2.5799941e+00   1.6169719e+00  -3.3545993e-01   9.9048504e-01  -1.7763942e+00   3.5883622e-01  -6.8098117e-01  -1.0251996e-02   2.9438383e-02   8.1449854e-01  -2.1880373e+00  -7.7604063e-01  -1.4391877e+00   1.7063042e-02  -4.2006922e+00  -1.7720996e+00  -5.2682928e-01   1.2551687e+00  -1.4909054e+00   1.4348249e+00  -1.8082080e+00   5.2463566e-01   5.4099723e-01   6.7769323e-01   3.6404466e+00   1.5670662e+00  -7.2864378e-03  -2.9545424e-03
  -1.1173486e+00   2.7717513e+00  -8.3445747e-01  -3.5510630e-01   1.8983783e+00   2.8317983e+00  -1.4222180e+00  -9.2268609e-01   2.1642096e+00   1.3121033e+00  -2.1528293e+00   2.7782972e+00  -4.0783824e+00   7.9859889e-02  -7.4448704e-01   6.7413483e-01   5.5922985e-01   3.2242476e+00  -2.6998488e-01   3.0687347e+00  -1.7251346e+00   3.8188297e+00  -1.2208771e+00  -1.2927146e+00   2.8851123e+00   3.7562917e+00   1.1544341e+00   2.0604981e+00  -6.5889629e-01   2.4574428e+00   9.4454557e-01  -5.6265574e-01  -4.7818460e+00  -1.7574881e+00  -3.1339801e+00  -2.5765338e-01  -1.1739234e+00  -6.9816850e-01  -2.3505737e+00   5.0956572e-01  -4.8300083e+00  -2.9960198e+00  -1.1087066e+00   2.9070966e+00   3.3358012e+00   3.4646339e+00   6.3237181e-02   2.6674981e+00   3.9356501e-02   3.3554228e+00   1.0196577e+00   1.2015602e+00   2.5848539e+00   4.7583160e-01  -1.9095033e-01   1.2334468e+00   1.5365232e+00   4.0031675e+00   3.8674788e-01   1.7894204e+00  -1.0666754e+00   1.4805474e-01  -2.7570027e+00   1.6222155e+00  -1.6950871e+00  -3.4946308e-01  -1.6987913e+00   2.6853805e-01  -7.3850590e-01  -7.6713863e-02   3.0427237e-01   4.1572072e-02  -1.5290656e+00   1.5205020e-01  -1.4815057e+00  -1.8866637e-01  -4.9695078e+00  -1.3579398e+00  -6.0094277e-01   1.0073006e+00  -1.3077916e+00   1.2505340e+00  -2.0090537e+00   8.2498375e-01   3.1082132e-01   5.7631037e-01   3.4776801e+00   1.6421507e+00  -8.1821255e-02   1.2814080e-01
  -9.2096971e-01   2.6403052e+00  -5.7982777e-01  -4.7348545e-01   8.9567310e-01   2.0199146e+00  -1.4292591e+00  -1.2726651e+00   1.5200182e+00   9.7255226e-01  -1.7286501e+00   2.3545477e+00  -4.0259610e+00   2.1492452e-02  -7.0901233e-01   4.7186492e-01   2.8272186e-01   2.7215819e+00   4.0473990e-03   3.1173710e+00  -1.5516245e+00   3.3235551e+00  -6.0019848e-01  -1.0413294e+00   3.2084129e+00   3.7419479e+00   6.0827975e-01   1.9041879e+00  -5.9413430e-01   2.7441772e+00   1.6853155e+00  -5.3282387e-01  -3.9552583e+00  -9.3125935e-01  -3.4363716e+00   2.6018401e-01  -6.7378769e-01  -8.4812604e-01  -2.0686888e+00   3.5366895e-01  -4.0950867e+00  -2.8895797e+00  -6.9935551e-01   3.2498030e+00   2.8054379e+00   3.0717954e+00   3.0962453e-01   3.1932538e+00  -4.0626719e-01   3.1419793e+00   1.0664436e-01   6.6728293e-01   2.1120502e+00   3.5867639e-01  -2.3011989e-01   1.0710839e+00   1.5696171e+00   3.9757545e+00  -1.9930429e-01   1.4201049e+00  -1.9440473e+00  -6.4747237e-01  -2.8842253e+00   1.1314391e+00  -3.4229574e+00  -1.2678252e+00  -1.7659383e+00   4.1930698e-01  -1.1289589e+00  -9.2507484e-02   7.1066627e-01  -8.0885040e-01  -5.8411927e-01   7.6642494e-01  -8.5790463e-01  -5.0621694e-01  -5.0807223e+00  -2.8831619e-01  -8.2359701e-01  -5.7957957e-02  -9.0996557e-01   7.9664569e-01  -2.2222768e+00   6.4980561e-02   1.6297452e-01   4.4095301e-01   2.8422374e+00   9.5342139e-01  -3.3031238e-01   8.6783428e-02
  -5.8287810e-01   1.9809168e+00  -1.8385958e-01  -5.3576496e-01   6.5696571e-01   1.6584539e+00  -1.2952707e+00  -1.1566578e+00   1.9824516e+00   1.3503731e+00  -5.7768935e-01   2.7826665e+00  -2.9460277e+00   9.2281128e-01   5.0531731e-01   1.1530562e+00  -3.6138525e-01   1.9021937e+00   2.5932920e-01   2.7907844e+00  -1.0354781e+00   3.2554426e+00  -1.4177444e-01  -8.7655071e-01   2.7511317e+00   3.1423073e+00   4.0337250e-01   1.8968912e+00  -2.6426154e-01   3.4829349e+00   1.9609581e+00  -2.5460720e-01  -3.7341300e+00  -6.5886605e-01  -5.0380848e+00   7.2101888e-01  -4.3183933e-01  -7.0280552e-01  -1.9110089e+00   3.3475965e-01  -3.0745431e+00  -2.8007702e+00  -1.4290882e+00   3.1134496e+00   1.1808876e+00   2.4530506e+00  -6.8140973e-01   3.3758489e+00  -1.3268605e+00   3.4592325e+00  -5.8046831e-01   6.0859090e-01   1.7900082e+00   4.2016509e-01   2.1346681e-01   1.1302218e+00   1.7072935e+00   3.5243261e+00  -3.1571992e-01   1.2809225e+00  -1.9471171e+00  -5.1587703e-01  -2.3486257e+00   1.3308445e+00  -4.6262372e+00  -2.4383113e+00  -2.4551270e+00   3.3745683e-02  -1.6255782e+00  -6.5825536e-01   1.3307781e+00  -1.4260576e+00   4.6713061e-01   1.5291573e+00  -1.5819959e-01  -8.0725936e-01  -6.2873711e+00   8.7430379e-01  -1.2807067e+00  -1.4043121e+00  -5.0498297e-02   5.5454001e-01  -1.9279547e+00   1.5969934e-01   1.6868899e-01   4.7222618e-01   2.3604348e+00   1.2521131e+00  -4.0954545e-01   3.7865949e-01
  -4.0617035e-01   1.9637402e+00  -3.2861690e-01  -3.8657469e-01   2.7389797e-01   1.4383455e+00  -1.6693330e+00  -1.0017054e+00   1.8104301e+00   1.6766659e+00  -2.1110034e-01   2.9187058e+00  -2.7922965e+00   1.3797240e+00   5.6834631e-01   1.5470648e+00  -5.5412415e-01   1.7616937e+00   2.2791660e-01   2.6033587e+00  -6.5926984e-01   2.9811077e+00  -1.3169902e-01  -4.7322418e-01   2.4920561e+00   3.1265673e+00   5.6786842e-02   1.8819939e+00   4.7535346e-02   3.8647794e+00   1.9021509e+00   6.2359021e-02  -3.6377922e+00  -3.8011311e-01  -5.8415753e+00   5.9733848e-01  -1.3942371e-01  -3.2587041e-01  -1.5523825e+00   7.1447235e-01  -2.5547501e+00  -2.3963661e+00  -1.2176322e+00   3.4415185e+00   9.5142164e-01   2.2107678e+00  -5.2324947e-01   3.7819427e+00  -1.6257122e+00   3.6936922e+00  -1.0852714e+00   6.9268895e-01   1.9218931e+00   6.1518865e-01   6.2214756e-01   1.5477990e+00   1.8138431e+00   3.9080806e+00  -6.4131871e-01   1.3551737e+00  -2.6344972e+00  -6.2721624e-01  -2.9679431e+00   8.7156326e-01  -6.1008488e+00  -2.8819242e+00  -2.8333274e+00  -5.1445765e-02  -1.5221964e+00  -1.9412594e-01   1.2970130e+00  -2.1226146e+00   9.8756844e-01   1.7897658e+00  -2.5782353e-01  -1.2292240e+00  -7.0064139e+00   1.2809152e+00  -1.3006012e+00  -1.8081289e+00   3.0014397e-01   5.1438558e-01  -2.0254017e+00  -5.8475517e-02  -2.1433242e-03   4.0968487e-01   1.7913736e+00   1.2356383e+00  -4.4635476e-01   5.2763854e-01
   3.7515545e-01   1.7444990e+00  -3.5467049e-01  -3.2382218e-01   7.0954388e-01   1.3742074e+00  -1.6265663e+00  -7.9713263e-01   2.5679309e+00   1.9331461e+00   8.7279234e-01   3.3731626e+00  -1.6209420e+00   2.0798622e+00   1.9164850e+00   2.1533071e+00  -6.0103247e-01   2.1551294e+00   5.3900367e-01   1.9944630e+00   1.5615803e-01   2.9889035e+00  -6.4650180e-01  -8.5925412e-01   1.8650119e+00   2.1971427e+00   1.3262204e-01   1.6149079e+00   9.5771383e-01   5.1612273e+00   1.7305706e+00   5.1779819e-01  -3.0155909e+00  -2.4280224e-01  -7.6697909e+00   2.0083046e-01  -1.1755576e-01  -1.2137904e-01  -1.6060103e+00   7.8925353e-01  -1.5964743e+00  -1.9393909e+00  -1.9817955e+00   3.0275343e+00  -1.7567085e-01   1.5960182e+00  -1.5343270e+00   3.6873348e+00  -2.0700472e+00   3.9661227e+00  -1.6594386e+00   6.4506710e-01   1.7417189e+00   5.5856421e-01   7.4527750e-01   1.5720599e+00   2.0680860e+00   4.3984683e+00  -1.2134482e-01   1.6761931e+00  -2.4354082e+00  -4.5828403e-01  -2.6140923e+00   1.3971527e+00  -7.3015004e+00  -4.3102016e+00  -3.0217536e+00  -5.6676797e-01  -1.4836871e+00  -7.9900209e-01   1.3028142e+00  -2.4080171e+00   1.7288143e+00   2.5441155e+00  -3.2023082e-01  -1.1741849e+00  -8.1505768e+00   1.6876183e+00  -1.0539047e+00  -1.5538297e+00   1.5661077e+00   7.6470515e-01  -1.6119664e+00   7.7910046e-01   8.9981391e-02   1.9174083e-01   1.5940819e+00   1.3777505e+00  -3.6458275e-01   7.8738165e-01
   9.4314408e-01   1.3573654e+00  -3.8056085e-01  -4.4763427e-01   4.9473615e-01   1.2183415e+00  -1.4608491e+00  -9.7399162e-01   2.7589331e+00   1.2964942e+00   1.8963582e+00   2.9742498e+00  -2.3784717e-01   1.9899375e+00   2.9401036e+00   2.1479429e+00  -9.4649744e-01   1.8341646e+00   9.7242778e-01   1.5759442e+00   1.1480266e+00   3.0869248e+00  -7.6203408e-01  -1.5265314e+00   2.3159166e+00   1.6177191e+00   2.5277910e-02   1.4224896e+00   1.5002152e+00   6.1928878e+00   2.2409814e+00   8.0040932e-01  -2.4150063e+00  -9.7183621e-02  -8.2165779e+00   8.4004183e-02   2.3965095e-01  -1.5615821e-02  -1.2272290e+00   5.1729111e-01   4.0908633e-02  -1.3758706e+00  -1.8194138e+00   2.9546584e+00  -1.1522256e+00   7.1475535e-01  -2.2182138e+00   4.1312751e+00  -2.2743830e+00   3.9160964e+00  -2.1269530e+00   5.2223949e-01   1.1761473e+00   5.5630106e-01   8.7124427e-01   1.2130580e+00   2.1364123e+00   4.0134989e+00  -2.2070133e-02   1.4942018e+00  -2.4651475e+00  -9.6207312e-01  -2.7576624e+00   6.5007836e-01  -8.4749239e+00  -5.7040298e+00  -2.8652027e+00  -8.3435898e-01  -1.7775155e+00  -1.4487830e+00   1.7785488e+00  -3.1717917e+00   2.8335172e+00   3.2390149e+00   1.3989797e-01  -1.1980317e+00  -8.1182932e+00   2.5566151e+00  -5.5732302e-01  -1.5251103e+00   2.5177746e+00   9.1753874e-01  -1.3074775e+00   1.4244349e+00   2.1928821e-01  -1.1741333e-01   9.9230693e-01   1.6298711e+00  -4.6918701e-01   8.6619823e-01
   1.4233817e+00   8.3192913e-01  -2.5616618e-01  -8.9321894e-01   1.5866521e-02   4.5749278e-01  -1.2720822e+00  -1.1565995e+00   2.0993341e+00   1.7657177e+00   2.1316853e+00   2.3919306e+00   1.8953151e-02   1.7889596e+00   2.7283570e+00   1.7996524e+00  -1.1632543e+00   1.2295506e+00   1.0030704e+00   9.4321864e-01   1.4446911e+00   2.1126555e+00  -1.6788451e-01  -6.7041397e-01   2.2951417e+00   2.1112029e+00  -2.8769812e-01   1.0989590e+00   1.3319157e+00   5.2844377e+00   2.6735933e+00   1.4652517e+00  -1.1912932e+00   8.1050411e-01  -7.4098031e+00   1.0065942e+00   1.9842839e-01  -4.1418666e-01  -9.2779233e-01   3.7204873e-01   7.6236872e-01  -7.5915113e-01  -1.5053396e+00   2.8700858e+00  -9.5492253e-01   4.5297710e-01  -1.7848950e+00   3.4090484e+00  -2.3676339e+00   3.2931338e+00  -2.5512747e+00   1.8552101e-01   1.1307692e+00   4.6963278e-01   1.0266428e+00   1.3118733e+00   1.8692641e+00   3.5500719e+00  -5.6536106e-01   9.1066720e-01  -2.9274450e+00  -1.4881187e+00  -2.4712280e+00   8.5592696e-02  -8.6948446e+00  -6.1061092e+00  -2.3330427e+00  -6.0983333e-01  -1.4995925e+00  -9.6642075e-01   1.8907237e+00  -3.4991559e+00   3.3978534e+00   3.4738666e+00   4.3602713e-01  -1.1038511e+00  -8.0652763e+00   2.8856060e+00  -1.4051934e+00  -3.0548972e+00   2.6852082e+00   4.2215493e-01  -1.3052349e+00   2.3068959e-02   2.4733600e-01  -4.4524592e-01   5.8138193e-01   3.9815892e-01  -4.6382508e-01   9.3615948e-01
   1.6438737e+00  -6.7818215e-03   1.6926613e-01  -1.0425994e+00  -4.8104802e-01  -2.1840538e-01  -1.0290415e+00  -1.1477682e+00   1.7713112e+00   2.2333980e+00   2.6833397e+00   1.8844701e+00   1.3484474e+00   1.9901969e+00   3.5412721e+00   2.3800713e+00  -1.5985532e+00   2.8399148e-02   8.9856688e-01   1.2185018e-01   1.0962762e+00   1.1343760e+00   1.3611951e+00   1.1263136e+00   1.4554996e+00   2.8212015e+00  -6.7364395e-01   9.3768908e-01   1.3066851e+00   4.1197803e+00   3.0125093e+00   2.6264804e+00  -1.3692396e-01   1.3113655e+00  -7.9727675e+00   6.4680789e-01   2.1719320e-01  -1.2164791e-01  -4.3388228e-01   1.1133129e+00   1.7591380e+00   5.5445545e-01  -1.2319981e+00   2.3869501e+00  -2.0668373e+00  -1.1116911e+00  -1.6368253e+00   2.6557163e+00  -3.2214609e+00   2.6506802e+00  -2.8819444e+00  -3.3832981e-02   1.0887182e+00   1.2473528e+00   1.7322309e+00   2.2136900e+00   1.6970768e+00   2.9236721e+00  -1.3195098e+00   9.0115301e-02  -2.9689447e+00  -1.8560208e+00  -1.4854035e+00  -2.6662730e-01  -9.0059348e+00  -6.5171757e+00  -2.5633633e+00  -1.1121780e+00  -1.0686379e+00  -9.2205671e-01   2.2543891e+00  -2.7597733e+00   3.7373214e+00   3.1624600e+00   1.0871844e+00  -7.9549073e-01  -7.8161840e+00   3.1116149e+00  -1.6689898e+00  -3.6301533e+00   3.3052637e+00   5.4778034e-01  -8.5676207e-01  -3.5947699e-01   4.7318250e-01  -6.3539383e-01  -1.6081639e-01   2.0508305e-01  -2.6010428e-01   1.0841152e+00
   2.1598335e+00  -2.8262850e-01   1.7740024e-01  -8.6261341e-01  -6.5560494e-01  -3.4212404e-01  -7.4865072e-01  -6.1463963e-01   2.1907380e+00   2.4632062e+00   3.9094431e+00   2.6443051e+00   2.9716667e+00   2.9702802e+00   4.9232462e+00   3.0106144e+00  -2.0093261e+00  -1.0662511e-01   1.7386706e+00  -1.1068309e-01   1.6384316e+00   9.8109724e-01   1.7000555e+00   1.0229098e+00   1.5531776e+00   2.0241017e+00  -6.9252288e-01   9.5041707e-01   1.6549338e+00   4.8575718e+00   3.4998965e+00   3.4059037e+00   5.0072753e-01   1.6950186e+00  -9.1705921e+00  -2.6974177e-01   2.0487781e-01   1.6706349e-01  -1.1925708e-01   1.1512239e+00   2.7089329e+00   7.1207760e-01  -2.0469906e+00   1.0393086e+00  -4.1879694e+00  -2.7224062e+00  -2.5027648e+00   1.9360384e+00  -3.8822337e+00   2.2897878e+00  -3.1533103e+00  -2.7335145e-01   4.5387609e-01   1.0796517e+00   1.7759032e+00   2.0536408e+00   1.2507746e+00   2.3956548e+00  -1.4747630e+00  -6.1369307e-02  -2.7801916e+00  -1.1043012e+00  -8.9051765e-01   5.3856034e-01  -9.1436541e+00  -7.3078840e+00  -3.1786538e+00  -1.9583094e+00  -1.7458739e+00  -1.9017591e+00   2.5455178e+00  -2.7313804e+00   4.2877969e+00   3.5228865e+00   1.5993404e+00  -3.2339979e-01  -8.3571579e+00   3.2261329e+00  -1.1412367e+00  -3.6850875e+00   4.0936693e+00   7.8127197e-01  -5.1683970e-01   2.8566557e-01   5.5301460e-01  -7.4099466e-01  -3.1357980e-01   4.7406147e-02  -1.8528785e-01   1.2884660e+00
   2.7517469e+00  -5.9071018e-01   1.4523474e-01  -1.0102551e+00  -1.0991761e+00  -8.7031617e-01  -6.3284196e-01  -6.5534854e-01   1.7882424e+00   1.9135289e+00   4.4544335e+00   1.8872605e+00   3.9773416e+00   2.6113603e+00   5.6450596e+00   2.8985257e+00  -1.4790562e+00  -4.7318461e-01   2.2055026e+00  -4.3765719e-01   2.2153808e+00   2.8642003e-01   1.9713126e+00   1.3373947e+00   1.1962892e+00   1.9410574e+00  -9.9007663e-01   5.9871221e-01   2.0804754e+00   4.5464596e+00   3.9380279e+00   4.0704056e+00   1.6219890e+00   2.1203820e+00  -8.9107447e+00  -6.8298248e-01   4.8047329e-01   1.7694725e-01   1.2825722e-01   8.8959719e-01   4.2546486e+00   1.8794079e+00  -1.5360310e+00   6.1738740e-01  -4.8953857e+00  -3.6502348e+00  -2.4193992e+00   1.5031396e+00  -3.9962105e+00   1.5670872e+00  -3.3158665e+00  -4.5935651e-01   1.2291448e-01   1.2119169e+00   1.7584362e+00   1.6762034e+00   1.4574014e+00   1.8742021e+00  -1.7843832e+00  -6.5497563e-01  -2.7340149e+00  -1.3901439e+00  -4.2589198e-01   6.4385472e-02  -9.9140424e+00  -7.6050078e+00  -3.1053072e+00  -2.3159234e+00  -1.3614282e+00  -1.7383293e+00   3.0960021e+00  -2.6168808e+00   5.0925861e+00   3.7713653e+00   2.3561292e+00   3.2711707e-01  -7.2927234e+00   3.2738593e+00  -3.4811737e-01  -3.2278498e+00   4.4275625e+00   7.4708761e-01  -8.2696587e-02   2.1645071e-01   5.9888619e-01  -1.1378914e+00  -1.0404731e+00  -4.2890779e-01  -3.6473994e-01   1.1021340e+00
   3.6533060e+00  -1.1925715e+00   8.0282781e-02  -1.2599786e+00  -1.4696069e-01  -8.7823869e-01  -1.0550492e-01  -5.9509179e-01   2.5304252e+00   1.8798826e+00   5.1950851e+00   1.6368292e+00   5.4354194e+00   2.4794890e+00   6.9767735e+00   2.9583374e+00  -8.7453882e-01  -3.8259257e-01   2.6583238e+00  -1.2114100e+00   3.0547296e+00   1.5181018e-01   1.3738472e+00   8.1029626e-01   4.7880973e-01   1.2374085e+00  -5.4049406e-01   4.6646068e-02   2.6843545e+00   4.5771604e+00   3.9371593e+00   4.7308248e+00   2.9240780e+00   2.1520846e+00  -8.8826048e+00  -9.3152549e-01   1.6379639e-01  -1.6280233e-01  -1.8323805e-01   3.6969757e-01   5.3689315e+00   2.8784578e+00  -1.8668051e+00  -2.7190885e-01  -5.4584091e+00  -4.3619088e+00  -3.2466977e+00   3.6091224e-01  -3.9406248e+00   9.7139546e-01  -3.0447840e+00  -4.8566099e-01   3.0188611e-02   1.1538291e+00   1.5982520e+00   1.0926900e+00   1.7917151e+00   1.3208776e+00  -1.1071299e+00  -9.6227024e-01  -1.4604671e+00  -1.1919809e+00   8.1638727e-01   5.3950676e-01  -9.3987787e+00  -8.3483210e+00  -2.4148083e+00  -2.8187161e+00  -7.3874223e-01  -2.2589290e+00   3.4588820e+00  -1.9208784e+00   5.4964747e+00   4.2137496e+00   2.6685401e+00   1.3391890e+00  -6.7425934e+00   2.8375461e+00   6.7002783e-02  -2.5352575e+00   5.1167245e+00   9.2022267e-01   5.5289717e-01   8.1570844e-01   8.1311045e-01  -1.5988539e+00  -9.3453670e-01  -4.9046500e-01  -3.3009325e-01   1.1039381e+00
   4.0943453e+00  -1.2109264e+00  -4.1749941e-01  -1.4586773e+00   4.0033456e-01  -6.5185139e-01  -2.8992889e-04  -5.7361109e-01   2.7668302e+00   2.0653321e+00   5.3270963e+00   1.5258438e+00   5.9643771e+00   2.2521115e+00   7.2080627e+00   2.9508519e+00  -2.0156241e-01  -6.0403717e-02   2.6802722e+00  -1.6505509e+00   3.2698101e+00   2.4050943e-01   5.6304540e-01   4.3495401e-01  -1.1554729e-02   1.0663348e+00  -2.4999476e-01  -2.8022593e-01   2.9861376e+00   4.2910502e+00   3.7866191e+00   5.1501336e+00   3.4502341e+00   2.0552546e+00  -8.3380274e+00  -1.4622824e+00  -3.6580494e-02  -4.3279617e-01  -1.9612006e-01   1.0134136e-01   5.6422489e+00   3.8350172e+00  -1.7405450e+00  -7.7527420e-01  -5.2046637e+00  -4.7355096e+00  -3.1546645e+00  -5.8815885e-01  -3.5509417e+00   5.2231255e-01  -2.4343970e+00  -3.4794371e-01   2.7842862e-01   1.1773857e+00   1.6444075e+00   7.8604575e-01   2.1197068e+00   1.3483545e+00  -6.1040131e-01  -9.7760171e-01  -5.5888720e-01  -8.9302059e-01   1.1949610e+00   7.7568059e-01  -8.6859892e+00  -8.3806993e+00  -2.0117407e+00  -3.2756101e+00  -9.7025046e-02  -2.1169626e+00   3.5154429e+00  -1.5887801e+00   5.2268219e+00   4.0477978e+00   2.6353315e+00   1.9642092e+00  -6.2285257e+00   2.0438629e+00   6.7792152e-01  -2.0477728e+00   5.3336018e+00   1.2368537e+00   1.0003673e+00   1.3424269e+00   9.1561845e-01  -1.8052211e+00  -7.1773533e-01  -3.4709426e-01  -2.1453519e-01   1.0224546e+00
   4.3669667e+00  -1.8191454e+00  -3.9685993e-02  -1.7361443e+00  -2.0856828e-01  -1.3480967e+00   5.5774805e-01  -6.6235931e-01   2.1002499e+00   1.7367672e+00   5.6013809e+00   6.6036282e-01   6.9272648e+00   1.8217386e+00   7.7348203e+00   2.5867402e+00  -7.4767563e-02  -1.1028990e+00   3.1507769e+00  -1.9515869e+00   2.8790494e+00  -7.8326251e-01   1.5969531e+00   1.1635934e+00  -5.4122554e-02   1.3586572e+00  -4.5223808e-01  -6.3780403e-01   2.8289540e+00   2.8663608e+00   4.5801578e+00   5.6440409e+00   5.0129551e+00   2.7880020e+00  -7.2339992e+00  -1.3586977e+00   4.4637094e-02  -4.5040481e-01   2.9908502e-01   4.9648934e-02   6.2832018e+00   4.5462212e+00  -1.4237301e+00  -1.5706005e+00  -5.9491329e+00  -5.7672208e+00  -2.7726206e+00  -1.6937349e+00  -3.9049738e+00  -6.6311510e-01  -2.5645051e+00  -9.4722606e-01  -1.9862987e-01   1.3418756e+00   1.4520114e+00   5.9022951e-01   1.9204109e+00   1.5854659e-02  -1.3379166e+00  -2.1034631e+00  -2.9379874e-01  -1.0090322e+00   2.5414697e+00   7.4230605e-01  -8.1011749e+00  -8.2075398e+00  -1.8308632e+00  -3.5583390e+00  -1.6946986e-01  -2.2448744e+00   3.9951354e+00  -9.3937504e-01   5.3174300e+00   3.6367122e+00   3.4202806e+00   2.6881570e+00  -4.9393424e+00   1.7381885e+00   8.5457867e-01  -2.4784682e+00   5.4111859e+00   1.1003666e+00   1.5362858e+00   7.0807769e-01   1.0111704e+00  -2.1739449e+00  -7.4438740e-01  -1.0966026e+00  -3.9531242e-01   7.6098058e-01
   4.7058948e+00  -2.0348774e+00   1.5134481e-01  -1.5604363e+00   1.9687901e-02  -1.6304887e+00   1.0194804e+00   3.3909732e-02   2.3034932e+00   1.9285054e+00   5.9363468e+00   9.6179598e-01   7.6648364e+00   2.2910145e+00   8.5357768e+00   2.8094916e+00   4.5369696e-01  -1.3786904e+00   3.9066906e+00  -1.8578288e+00   2.9726038e+00  -1.4782575e+00   1.7483271e+00   1.4073104e+00  -9.0347200e-01   8.9691859e-01  -3.8109279e-01  -8.9119669e-01   2.9128419e+00   2.0225601e+00   4.7583514e+00   6.3146955e+00   6.2481799e+00   3.3619557e+00  -6.6253617e+00  -1.5902393e+00  -3.3374861e-01  -5.1367129e-01  -2.9508790e-01  -3.0198453e-01   6.7383895e+00   5.0552715e+00  -1.6489190e+00  -2.7274936e+00  -6.8551691e+00  -6.4657200e+00  -2.9056119e+00  -3.0323169e+00  -4.2324599e+00  -1.5631115e+00  -2.5168900e+00  -1.1378389e+00  -4.1058793e-01   1.2650360e+00   8.7253661e-01   4.9742132e-02   1.6787272e+00  -9.3658235e-01  -1.7024194e+00  -2.8443983e+00   2.2060954e-01  -1.5325222e-01   3.8748964e+00   1.7837316e+00  -7.5376413e+00  -7.7914084e+00  -2.1758484e+00  -4.2017153e+00  -9.3332774e-02  -2.4118095e+00   4.4018188e+00   3.0186318e-01   5.6312741e+00   3.8071163e+00   4.2543237e+00   4.0678231e+00  -3.6939504e+00   1.1422288e+00   6.3210080e-01  -2.6059450e+00   4.8731049e+00   8.4297530e-01   1.8312389e+00   5.2243646e-01   9.1975658e-01  -2.4121679e+00  -4.9174853e-01  -1.8530776e+00  -4.8890260e-01   5.7240374e-01
   4.4741091e+00  -2.3436845e+00  -4.1110885e-01  -1.8675037e+00   5.5040314e-01  -1.2080418e+00   9.2345489e-01  -2.5195495e-02   2.0562371e+00   2.9244393e+00   5.0303809e+00   5.7129179e-01   7.1728591e+00   1.8126550e+00   7.4383932e+00   2.7714309e+00   8.0810634e-01  -1.7448854e+00   3.1120999e+00  -2.4398853e+00   2.1597317e+00  -1.2818888e+00   1.3387774e+00   1.9679153e+00  -1.6548608e+00   1.5588784e+00  -2.7577069e-02  -9.9159045e-01   2.3965729e+00   2.9708743e-01   4.1625525e+00   6.5667995e+00   6.0371250e+00   3.0003658e+00  -4.7083716e+00  -1.2229745e+00  -6.1968508e-01  -6.4565184e-01   1.6818973e-01   1.0521080e-01   5.8340290e+00   5.7324033e+00  -1.0975653e+00  -2.5035746e+00  -5.3346348e+00  -5.9502205e+00  -2.1654735e+00  -3.9605617e+00  -3.7035122e+00  -1.8843713e+00  -1.4232984e+00  -6.9567594e-01   3.9823116e-01   1.7012261e+00   1.5138307e+00   6.1577430e-01   1.9454709e+00  -1.3367535e+00  -1.4192667e+00  -2.9622636e+00   1.0457608e+00   5.6333104e-02   3.7377773e+00   1.4046569e+00  -5.4963424e+00  -6.4715681e+00  -1.2775547e+00  -3.8512684e+00   1.0112342e+00  -1.5042028e+00   4.0779094e+00   8.2372512e-01   4.3226967e+00   2.7082775e+00   3.7961612e+00   4.1071377e+00  -3.1131983e+00   4.8231641e-03   6.0545152e-01  -3.2061037e+00   4.4932320e+00   1.1302808e+00   2.0207777e+00   3.3229226e-01   1.0450376e+00  -2.2928245e+00   6.4439821e-02  -1.1563107e+00  -2.2378135e-01   5.6282403e-01
   4.6802693e+00  -2.8408551e+00  -1.4238656e-01  -2.0016208e+00   8.3820670e-01  -1.2732096e+00   1.5954401e+00  -5.0938141e-02   2.2252868e+00   2.5215669e+00   5.1535679e+00  -5.2677388e-02   7.7090874e+00   1.2143268e+00   7.9397759e+00   2.2077190e+00   1.3340676e+00  -1.9817971e+00   3.4481465e+00  -2.7883184e+00   2.1238308e+00  -2.0451493e+00   1.2027397e+00   1.4944949e+00  -1.0276043e+00   1.0750375e+00   2.9565973e-01  -1.3448751e+00   2.6494387e+00  -1.8750925e-01   4.5619953e+00   6.2092976e+00   6.7571522e+00   2.8675859e+00  -3.6978091e+00  -1.2889287e+00  -2.5130992e-01  -3.9723165e-01   8.5058023e-01  -8.3522690e-03   5.8715855e+00   5.3620799e+00  -1.2699952e+00  -3.1252130e+00  -5.5134944e+00  -6.1848894e+00  -2.0082825e+00  -4.6424576e+00  -3.6238723e+00  -2.6925909e+00  -1.3290454e+00  -1.1244103e+00   2.0171635e-01   1.6752403e+00   1.0617239e+00   1.6126986e-01   2.2060687e+00  -2.3389648e+00  -1.4467389e+00  -3.6545359e+00   2.0031042e+00   5.8590117e-01   5.0991096e+00   1.7153974e+00  -4.1758891e+00  -5.6845172e+00  -8.4762273e-01  -4.0049558e+00   8.7481431e-01  -1.5440721e+00   4.1478475e+00   9.0367254e-01   3.8862783e+00   2.1134199e+00   3.5087058e+00   4.0637955e+00  -2.7691861e+00  -1.0319513e+00   1.6587778e+00  -2.0156823e+00   4.4900360e+00   9.8377176e-01   2.3969830e+00  -2.0565116e-01   6.9865763e-01  -2.6724698e+00   6.9223529e-01  -1.4549799e+00  -6.4314419e-01   3.5737785e-01
   4.6169891e+00  -2.2616019e+00  -3.8408663e-01  -1.2794109e+00   3.6154017e-01  -1.6140264e+00   1.4714279e+00   5.4979696e-01   1.7865514e+00   9.3801927e-01   4.9734092e+00  -3.5096477e-01   7.4227714e+00   9.9395618e-01   8.0847264e+00   1.9267239e+00   2.7801095e+00  -1.8984905e+00   4.5191217e+00  -1.7034733e+00   2.3940254e+00  -2.1327973e+00   8.4156905e-01   9.4313904e-01  -2.0668707e+00   6.9756867e-02  -2.9414712e-02  -1.4972190e+00   2.9307823e+00  -5.1498144e-01   4.7668409e+00   6.2899074e+00   7.4712412e+00   3.1079393e+00  -2.4854999e+00  -2.3396591e+00   1.9126584e-01  -4.7506370e-01  -2.1617227e-01  -1.1888192e+00   6.8084897e+00   5.9853701e+00  -8.9084119e-02  -3.5795057e+00  -6.3496922e+00  -6.7062749e+00  -1.5526656e+00  -4.5583250e+00  -3.5161379e+00  -3.6083635e+00  -1.2532096e+00  -1.1183120e+00  -4.7392889e-01   1.3693555e+00  -1.8363171e-01  -1.4225646e+00   2.2628095e+00  -3.0697039e+00  -1.8318170e+00  -4.1794118e+00   1.8603610e+00   8.9393086e-01   5.0512549e+00   1.9642297e+00  -5.3631089e+00  -4.6980342e+00  -1.2769587e+00  -4.3706640e+00   1.0170924e+00  -1.5416031e+00   5.0112624e+00   2.1067685e+00   4.8923147e+00   2.6575893e+00   5.2607443e+00   5.7485030e+00   5.0755667e-01  -1.1698457e+00   2.9018496e+00  -7.8554886e-01   3.1351483e+00   5.2385254e-01   2.0250279e+00   1.6947426e-01   2.5319103e-01  -2.7413063e+00   1.0794570e-02  -1.9178937e+00  -1.1714630e+00  -3.7336337e-01
   3.9612674e+00  -2.6680401e+00  -8.2085482e-02  -1.8892404e+00   1.0948673e-01  -1.6927225e+00   2.3314270e+00  -3.4181611e-01   9.9239562e-01   1.0698112e+00   3.8559380e+00  -1.3495871e+00   6.6654997e+00  -3.1093200e-01   6.2853091e+00   7.4549562e-01   2.1059925e+00  -2.3218273e+00   3.5269634e+00  -1.9976203e+00   1.1233462e+00  -2.2948676e+00   1.4647388e+00   1.0543681e+00   2.4577958e-02   1.0012796e+00   2.6189757e-01  -1.5514317e+00   1.6700573e+00  -1.8403100e+00   5.5489859e+00   5.8017669e+00   7.5253919e+00   3.2371627e+00  -7.4028604e-02  -1.3824227e+00  -9.7076435e-02  -1.3900683e+00   4.9951709e-01  -9.8717189e-01   5.0971464e+00   5.6271406e+00   2.5817820e-01  -3.3634916e+00  -4.5725887e+00  -6.1757676e+00  -5.0375679e-01  -5.2401182e+00  -2.8890835e+00  -4.1683385e+00  -7.1442812e-01  -1.7919692e+00  -4.3564718e-01   1.4149588e+00  -3.0872219e-02  -1.2354666e+00   1.7339308e+00  -3.4646662e+00  -1.4750742e+00  -4.5384401e+00   2.3811530e+00   1.3633449e-01   5.2744284e+00   1.5896070e+00  -2.5645090e+00  -4.4347053e+00   7.6163496e-02  -3.7259610e+00   8.2152756e-01  -1.7869597e+00   4.5185294e+00   2.0598346e+00   3.2019475e+00   1.6851022e+00   4.4766524e+00   4.9360679e+00   6.4832151e-01  -1.7514768e+00   2.4266294e+00  -2.4139084e+00   2.7513452e+00   3.9895444e-01   2.1937952e+00  -5.0059837e-01   3.3919528e-01  -2.5532654e+00   1.2464479e+00  -2.2964512e+00  -7.7066984e-01  -1.7792682e-01
   3.2899257e+00  -3.0650067e+00   2.7580228e-01  -1.5046507e+00   9.5265568e-01  -1.0312517e+00   3.0228926e+00   3.8097363e-01   2.1128006e+00   1.6895345e+00   3.8931903e+00  -3.2322288e-01   7.0237536e+00   5.3770224e-01   6.6116070e+00   1.1757161e+00   1.4813914e+00  -2.7068064e+00   3.4187199e+00  -2.0483018e+00   3.8410060e-01  -1.9965989e+00   1.3630356e+00   5.7016482e-01   2.1367811e-02   3.9374295e-01   8.0447025e-01  -1.2969700e+00   1.3661718e+00  -2.1337448e+00   5.3639910e+00   5.5454681e+00   7.0423155e+00   2.7856251e+00   2.7790445e-01  -1.3949812e+00  -4.8969448e-01  -1.0886116e+00   1.3886311e-01  -8.4028889e-01   4.0428735e+00   4.8265111e+00  -4.9850408e-01  -4.0673704e+00  -5.2134297e+00  -6.3415473e+00  -9.7511423e-01  -5.8333855e+00  -3.2417449e+00  -4.1529433e+00  -3.6546487e-01  -1.6171455e+00  -3.8138737e-01   1.5595151e+00  -3.3744558e-01  -1.1719950e+00   1.0996357e+00  -4.4192008e+00  -1.3431246e+00  -4.7074721e+00   3.3585651e+00   1.4911188e+00   6.3427174e+00   2.8219497e+00  -4.6074275e-01  -3.6525229e+00  -3.7164310e-01  -4.2094970e+00   6.7304725e-02  -2.6859790e+00   4.4418210e+00   2.9637459e+00   2.5106905e+00   1.1625870e+00   4.4082695e+00   5.0340660e+00   5.5657599e-01  -2.3492126e+00   1.8147120e+00  -2.9753896e+00   2.0506124e+00   3.3151289e-01   2.2292573e+00  -8.5427631e-02   1.4203891e-01  -2.2376424e+00   2.3088188e+00  -1.6612507e+00  -5.6062102e-01   8.9556904e-03
   3.5435108e+00  -2.1357742e+00   1.7928106e-01  -4.1621195e-01   1.1843249e+00  -1.1622315e+00   2.5938183e+00   1.2701976e+00   1.9640854e+00   7.3641782e-01   3.3890096e+00  -4.8557112e-01   5.8021915e+00   4.7293996e-01   6.5216299e+00   1.2186558e+00   3.5439180e+00  -1.5447688e+00   4.4152335e+00  -1.1021732e+00   8.7336318e-01  -2.6555509e+00   2.6127103e-01   3.7453238e-01  -1.6133157e+00  -7.1912733e-01   7.0719583e-01  -1.6410789e+00   2.3941995e+00  -1.7982386e+00   4.4145733e+00   5.2877768e+00   7.6139667e+00   2.6532607e+00   1.0343298e+00  -2.1187376e+00   1.5726501e-01  -5.5740533e-01  -9.6005812e-01  -1.4234639e+00   4.5500578e+00   4.9241971e+00   3.8490403e-01  -3.8261453e+00  -5.3560948e+00  -5.6565039e+00  -7.4113668e-01  -4.9901519e+00  -3.0206034e+00  -4.6366797e+00  -1.0078355e+00  -1.7964243e+00  -8.1160958e-01   9.9545255e-01  -1.8396689e+00  -2.3521761e+00   1.6287328e+00  -4.1294291e+00  -1.5039412e+00  -4.7618244e+00   2.5563551e+00   1.6922402e+00   5.7526669e+00   3.1011817e+00  -2.4108535e+00  -1.9012856e+00  -5.4848365e-01  -4.0182698e+00   7.8979919e-01  -2.0058274e+00   4.2834642e+00   3.7468049e+00   3.3859533e+00   1.7513967e+00   4.7853317e+00   6.0038473e+00   3.1621902e+00  -2.7525254e+00   3.0289720e+00  -1.8956037e-01   9.7230717e-01  -2.0394152e-01   1.7340785e+00  -2.3976765e-01  -4.8700617e-01  -2.4583004e+00   2.0015647e+00  -2.4002736e+00  -1.2822750e+00  -7.4546791e-01
   3.1564669e+00  -2.6200719e+00   7.3393398e-01  -2.4456157e-01   1.6113445e+00  -8.8166680e-01   3.1511772e+00   1.3396541e+00   2.4801754e+00   1.0434350e+00   3.2702204e+00  -2.5741129e-01   5.5387516e+00   6.3624254e-01   6.4189652e+00   1.1929410e+00   3.1284136e+00  -1.7176155e+00   4.2211183e+00  -1.2125811e+00   3.7705124e-01  -2.5845833e+00   3.9672144e-01   1.4937712e-01  -9.7252905e-01  -1.3076576e+00   1.1872183e+00  -1.5356049e+00   2.1898414e+00  -1.6057857e+00   4.2998130e+00   4.6047335e+00   6.9471308e+00   2.0076084e+00   1.0757966e+00  -1.6909499e+00   4.1596162e-01  -4.2592759e-01  -5.9920815e-01  -1.2643124e+00   3.4002272e+00   3.6729163e+00  -5.8808806e-01  -4.0474045e+00  -5.7661052e+00  -5.2529355e+00  -1.2803282e+00  -4.9820948e+00  -3.1881741e+00  -4.5162288e+00  -1.1017891e+00  -2.1754029e+00  -1.1267723e+00   7.1533952e-01  -1.9735214e+00  -2.4326756e+00   1.4567505e+00  -4.7236113e+00  -9.5267226e-01  -4.6666485e+00   3.1814824e+00   2.2123545e+00   6.2979411e+00   3.7779992e+00  -9.8058471e-01  -1.2935509e+00  -3.9641276e-01  -3.8147378e+00   1.3016047e-01  -2.8051129e+00   3.9375757e+00   3.7341097e+00   2.5621073e+00   1.3650567e+00   4.1818559e+00   5.0804198e+00   2.3013482e+00  -2.8941899e+00   3.1914459e+00  -3.3572361e-01   1.0393540e+00  -4.3191499e-01   1.8856216e+00  -2.6450695e-01  -7.6426479e-01  -2.1759047e+00   2.9787770e+00  -2.0077593e+00  -1.3287339e+00  -5.2505147e-01
   2.3305078e+00  -2.1172628e+00   8.2348176e-01   6.1534055e-01   1.3764209e+00  -4.4889699e-01   2.9745606e+00   1.8559365e+00   2.3810971e+00   7.9767614e-01   2.7003563e+00   8.8088314e-02   4.5732450e+00   9.6263325e-01   5.5807452e+00   1.5137536e+00   2.9024383e+00  -1.6156632e+00   4.2240682e+00  -5.0494708e-01  -3.6307220e-01  -2.1994282e+00   4.1029260e-01   2.1330428e-01  -9.8000655e-01  -1.5079136e+00   1.1626958e+00  -1.1581512e+00   2.0415258e+00  -1.2889235e+00   3.8062473e+00   4.1308765e+00   5.9935033e+00   1.5068177e+00   1.6397509e+00  -2.0370706e+00   8.4139429e-01   2.0096113e-01  -7.9128841e-01  -9.6361369e-01   2.6681980e+00   3.0419588e+00  -3.7660969e-02  -3.5977321e+00  -6.0739421e+00  -5.0531240e+00  -1.1334910e+00  -3.7767386e+00  -3.2693143e+00  -4.3265036e+00  -1.4276321e+00  -2.2765967e+00  -1.5932429e+00   5.8296147e-01  -2.4097202e+00  -2.4519094e+00   9.2648774e-01  -4.7970520e+00  -1.1367091e+00  -4.4627227e+00   2.3361674e+00   2.2094344e+00   5.0609788e+00   3.5444289e+00  -1.2392394e+00  -1.1103158e-01  -7.7926905e-01  -3.5765991e+00  -4.3018328e-01  -3.2157963e+00   3.5408004e+00   3.9342271e+00   2.3695591e+00   1.0665733e+00   4.1571186e+00   4.6761182e+00   3.4552691e+00  -2.5188534e+00   3.3443586e+00   2.0681383e-02   2.8273391e-01  -4.8005778e-01   1.3923044e+00   2.3889666e-01  -9.9674220e-01  -1.7214627e+00   3.1676837e+00  -1.4204379e+00  -1.3589318e+00  -6.9792968e-01
   1.2073500e+00  -2.1697924e+00   9.5299194e-01   8.1493302e-01   1.8186315e+00   2.0825197e-01   3.0194375e+00   1.8254014e+00   2.4352569e+00   1.4154378e+00   1.3468536e+00   1.0765757e-01   3.0811812e+00   7.6376940e-01   3.7269603e+00   1.3728519e+00   2.0807643e+00  -1.6415136e+00   2.8853930e+00  -5.7436010e-01  -1.4066402e+00  -1.6643030e+00   3.1612651e-01   4.3310991e-01  -3.9611547e-01  -9.5974798e-01   1.4712204e+00  -8.0064039e-01   1.2138630e+00  -1.7869618e+00   3.0649303e+00   3.4667214e+00   4.4469760e+00   7.6288769e-01   2.7546310e+00  -1.2479002e+00   6.3021623e-01   1.2994972e-01  -7.9627357e-01  -3.9030215e-01   7.3466141e-01   2.2463742e+00   2.3592260e-01  -2.5947151e+00  -4.1903976e+00  -3.6780484e+00  -5.1654260e-01  -3.2230854e+00  -2.7271601e+00  -3.6243525e+00  -1.0920831e+00  -1.9890892e+00  -1.0049178e+00   8.5504338e-01  -2.1046096e+00  -1.6782112e+00   3.5472717e-01  -4.4902556e+00  -6.2961036e-01  -3.9696339e+00   2.1720723e+00   2.0651671e+00   4.0509211e+00   3.0073147e+00   2.7265830e-01   8.0890813e-01  -1.9426985e-01  -2.8165281e+00  -3.8570102e-01  -3.0600340e+00   2.6298183e+00   3.9574916e+00   1.0580943e+00   3.0898842e-01   3.0108803e+00   3.4641596e+00   3.0371921e+00  -2.7125498e+00   2.3044075e+00  -1.0262327e+00  -6.0926258e-01  -5.6228276e-01   9.6041489e-01   1.2236747e-01  -1.1011627e+00  -1.1508295e+00   3.9780119e+00  -6.5321848e-01  -8.7200742e-01  -3.6890621e-01
   5.8784272e-01  -2.2358730e+00   1.5060585e+00   1.3206636e+00   1.5973142e+00   2.5004386e-01   3.2620713e+00   1.8059392e+00   2.3131063e+00   6.5811128e-01   9.5283710e-01  -1.6835784e-01   2.3662678e+00   5.5863824e-01   3.1165377e+00   1.0384869e+00   1.6730272e+00  -1.6829095e+00   2.8421984e+00  -2.9195617e-01  -1.7199076e+00  -1.6128037e+00   6.4398806e-01   2.2779116e-01   3.3376940e-01  -1.2007938e+00   1.4876234e+00  -6.7068965e-01   1.0839739e+00  -1.2899624e+00   2.9452856e+00   2.6916878e+00   3.9570533e+00   3.7598805e-01   3.2539699e+00  -9.0182914e-01   1.1108734e+00   2.6745247e-01  -8.5506139e-01  -5.5455784e-01   3.0449397e-01   1.2834034e+00   5.1332412e-01  -2.1459931e+00  -4.3705524e+00  -3.2881769e+00  -6.4055524e-01  -2.1169410e+00  -2.6675580e+00  -3.4665286e+00  -1.6431428e+00  -2.3723877e+00  -1.6471847e+00   4.7768084e-01  -2.6693242e+00  -2.0151640e+00  -2.1598418e-01  -4.8270753e+00  -5.6011823e-01  -3.8494977e+00   1.5081862e+00   1.5752315e+00   3.4691571e+00   2.5903991e+00   1.5503551e-01   1.3099426e+00   1.9205247e-01  -2.2052412e+00  -1.0983983e+00  -3.7897865e+00   2.3238093e+00   3.6915469e+00   1.1412928e+00   3.3034649e-01   2.8201812e+00   2.6921515e+00   3.5734084e+00  -2.1490351e+00   2.3302193e+00  -7.4560564e-01  -9.8941170e-01  -1.0332683e+00   4.8975122e-01  -7.3294953e-02  -1.2701123e+00  -8.8856035e-01   4.0392408e+00  -6.5219801e-01  -9.6965373e-01  -4.3182303e-01
   8.6573114e-02  -2.3508765e+00   2.4768650e+00   1.4670776e+00   1.3956549e+00  -9.6812383e-03   3.7505527e+00   1.7269413e+00   2.1628694e+00   6.2640603e-01   4.1258918e-01  -4.9049602e-01   1.5800057e+00   3.6802367e-01   2.4241030e+00   7.9756042e-01   7.6917153e-01  -1.9297840e+00   2.4977455e+00  -8.8134796e-02  -2.3567189e+00  -2.1099298e+00   1.5980990e+00   8.9112377e-01   1.1784762e+00  -8.0397072e-01   1.4102891e+00  -5.6291370e-01   6.1738463e-01  -1.3768139e+00   2.9931866e+00   2.3409736e+00   3.7080503e+00   4.2555581e-01   3.6629889e+00   1.3963166e-01   1.2346355e+00   2.3572089e-01  -1.1519793e+00  -2.7922718e-01  -3.8377094e-01   3.4075162e-01   4.3201686e-01  -1.7603650e+00  -4.0693699e+00  -2.8011031e+00  -4.2294269e-01  -1.5021132e+00  -2.7804904e+00  -3.4208427e+00  -2.6091667e+00  -3.1068860e+00  -2.1091565e+00   3.5626714e-01  -3.1147858e+00  -1.7823497e+00  -1.0452732e+00  -4.8955391e+00  -7.2470970e-01  -4.1273020e+00   6.6672127e-01   8.8944025e-01   3.4741410e+00   2.2974327e+00   1.8146273e-01   1.2941497e+00   3.0832601e-01  -1.7852097e+00  -1.7940624e+00  -4.3565829e+00   1.8403072e+00   3.9000084e+00   1.0900723e+00   3.6820186e-01   2.5920376e+00   1.9481591e+00   3.7493823e+00  -1.1966089e+00   8.8776819e-01  -1.6057682e+00  -1.4155260e+00  -1.5155613e+00   2.8471018e-01  -7.4406473e-01  -1.3747035e+00  -7.3133637e-01   4.5474328e+00  -1.2391969e+00  -8.6666763e-01  -3.1828579e-01
  -1.1243397e+00  -2.3421882e+00   2.9269611e+00   1.9556003e+00   8.0118498e-01   3.0584625e-01   3.4657107e+00   1.9871645e+00   1.8362441e+00   9.0667827e-01  -4.1549855e-01  -3.8893316e-02   1.6756465e-01   9.4372260e-01   9.5088086e-01   1.0011327e+00  -2.4638079e-01  -2.3430973e+00   1.7157512e+00   4.8808633e-01  -2.9229245e+00  -1.9128595e+00   2.2641395e+00   1.4656619e+00   2.0662328e+00  -4.8968811e-01   1.2029766e+00   4.0884517e-02  -7.6305301e-02  -1.1520716e+00   2.4610748e+00   1.3619306e+00   1.5189659e+00  -2.0349812e-01   3.4457799e+00   7.5441731e-01   1.5861245e+00   4.6634549e-01  -6.7052179e-01   5.3605219e-02  -1.8640481e+00  -1.1890227e+00   2.4652636e-01  -9.1368500e-01  -3.3770444e+00  -1.6049264e+00   5.7483812e-02  -3.9154026e-01  -2.6106749e+00  -2.3459861e+00  -2.8269619e+00  -2.9505080e+00  -1.9379071e+00   2.8337429e-01  -2.7516569e+00  -1.3296599e+00  -1.7438065e+00  -4.8173002e+00  -8.6261752e-01  -3.4996362e+00  -3.4627535e-01   1.2093393e+00   2.2451847e+00   1.7427312e+00   3.5421650e-01   2.3296495e+00  -2.7617475e-01  -1.2385331e+00  -2.6765824e+00  -4.1040014e+00   1.2306990e+00   2.7506805e+00   4.6871203e-01  -1.2655535e-01   1.7876733e+00   1.7842405e-01   2.3433820e+00  -9.1799424e-01   2.2571360e-01  -2.6846291e+00  -2.3125489e+00  -2.0334775e+00  -2.2845980e-01  -1.3929489e+00  -1.6869685e+00   2.2361459e-03   4.6785252e+00  -6.6223054e-01  -7.3319445e-01  -1.5836082e-02
  -1.6746880e+00  -1.8722648e+00   2.9155164e+00   2.8986873e+00   6.8132525e-01   4.3882981e-01   2.6417985e+00   2.6334111e+00   1.2991459e+00   6.0366972e-01  -1.4287306e+00  -2.1966257e-01  -1.2392123e+00   1.0552792e+00  -1.5153467e-01   1.1390682e+00  -1.8501629e-01  -2.0354515e+00   1.6299114e+00   8.4872304e-01  -3.0998474e+00  -2.1768497e+00   2.1866887e+00   2.2265844e+00   1.3165388e+00  -1.3369891e-01   8.6768093e-01   1.9262715e-01   8.0579721e-02  -1.2462469e+00   1.1950847e+00   1.1461586e+00   1.0211089e+00  -4.0990377e-01   4.0651547e+00   8.9343738e-01   1.9502335e+00   1.5748136e+00  -8.7703406e-01   7.0371106e-01  -2.0986236e+00  -1.6486684e+00   1.3421885e+00   5.2926510e-02  -2.5162051e+00  -7.1941170e-01   7.1115176e-01   9.8493369e-01  -2.3224182e+00  -1.9260595e+00  -3.4939928e+00  -2.6518541e+00  -1.8083628e+00   3.8340052e-01  -3.1258019e+00  -6.9230967e-01  -2.3088521e+00  -4.5035098e+00  -1.4838365e+00  -3.2588082e+00  -2.1994637e+00   8.7566266e-01   4.5574535e-01   5.7695909e-01  -1.1059835e+00   3.7749201e+00   2.4468414e-02  -2.4390835e-01  -2.3654851e+00  -3.2535907e+00   3.0809950e-01   2.8507014e+00   6.8791681e-01  -3.6410587e-01   1.1055579e+00  -2.4415325e-01   3.3613891e+00  -8.1978446e-01  -1.6527248e-01  -1.5095900e+00  -3.2133792e+00  -2.2506417e+00  -1.2164953e+00  -2.0520986e+00  -1.8789875e+00   8.1685437e-02   4.1589469e+00  -6.9839860e-01  -8.7187462e-01  -2.8060232e-01
  -2.3969280e+00  -2.1330093e+00   3.4186015e+00   2.4068220e+00   4.8158302e-01   7.9249410e-01   2.8872212e+00   1.9790883e+00   1.3263906e+00   3.9232419e-01  -1.8623973e+00  -7.3569792e-01  -1.5277805e+00   5.6180829e-01  -9.1916032e-01   8.6190136e-01  -1.8426849e+00  -3.0229503e+00   7.5295353e-01   9.3011609e-01  -3.8103556e+00  -1.1653054e+00   2.7137403e+00   1.9671278e+00   2.2763373e+00   5.9616971e-01   8.6230545e-01   4.3949342e-01  -7.1597936e-01  -1.1936596e+00   1.2095469e+00   4.4372824e-01  -2.1500795e-01  -8.4004161e-01   4.7588549e+00   2.6622260e+00   1.9615404e+00   1.0808951e+00  -9.3523618e-01   4.8803213e-01  -2.5707798e+00  -2.2786425e+00   1.5543504e+00   9.7068811e-01  -1.4398155e+00  -4.9801050e-02   8.4679020e-01   1.9124386e+00  -1.9158071e+00  -1.2157537e+00  -3.7825726e+00  -2.8088900e+00  -2.0181264e+00   5.1739396e-01  -2.8974321e+00  -5.5231227e-01  -2.9693013e+00  -4.8401977e+00  -1.1898561e+00  -3.2557857e+00  -2.4259256e+00  -1.1364483e-01  -2.8302702e-02  -7.8251055e-01  -6.9464179e-01   2.7433172e+00   3.2602729e-01   3.2268736e-02  -3.3257202e+00  -4.0279946e+00   2.7625289e-01   2.2167716e+00   6.1852522e-01  -5.0455804e-01   1.3384701e+00  -1.1723808e+00   3.4818015e+00   8.0875401e-01  -2.1945562e+00  -3.7613193e+00  -3.2732181e+00  -2.1955072e+00  -1.0524650e+00  -1.6311192e+00  -1.4412788e+00   3.9055208e-01   4.6219873e+00   4.4501111e-01  -5.2221371e-01  -1.7532561e-01
  -2.6194866e+00  -2.3508320e+00   4.1091883e+00   2.6117580e+00   2.2597728e-01   8.4695617e-01   2.9772940e+00   1.8666143e+00   1.3831773e+00   1.3184366e-01  -1.6116702e+00  -7.3072934e-01  -1.2692665e+00   8.4210760e-01  -7.0751669e-01   1.2066464e+00  -2.6968237e+00  -3.2609908e+00   7.3738999e-01   9.9541129e-01  -3.8031513e+00  -1.0600478e+00   3.3968574e+00   2.2158992e+00   2.8672134e+00   7.6802881e-01   7.8000458e-01   5.4672554e-01  -6.2647553e-01  -1.7559884e-01   9.1414026e-01  -1.7422338e-02  -8.1021727e-01  -1.1906429e+00   3.8462658e+00   3.0885494e+00   2.2202509e+00   1.4361565e+00  -6.2960136e-01   7.3650771e-01  -2.4205082e+00  -2.9763113e+00   1.1708903e+00   1.1911111e+00  -2.0769718e+00  -7.7272859e-02   2.0033855e-01   2.9175303e+00  -2.0511839e+00  -6.3396936e-01  -4.5180703e+00  -3.2034940e+00  -2.5929158e+00   3.2935786e-01  -2.8038309e+00  -3.6979278e-01  -3.4244359e+00  -4.9269710e+00  -1.1399263e+00  -2.9868009e+00  -3.1018822e+00  -6.2557510e-01  -3.3703494e-01  -1.2716544e+00  -1.2239246e+00   2.2575251e+00   3.3462667e-01   2.6661656e-01  -4.2179549e+00  -4.8759309e+00  -7.0129381e-02   1.3684295e+00   8.6536498e-01  -4.0552650e-01   9.5967490e-01  -2.1509724e+00   2.8569851e+00   1.7489615e+00  -2.6475162e+00  -3.5888599e+00  -2.6065636e+00  -2.2342280e+00  -9.1805177e-01  -1.4354525e+00  -1.1004767e+00   5.9454272e-01   4.5705481e+00   9.0646989e-01  -4.5738906e-01  -7.6399770e-02
  -3.5868746e+00  -2.4696908e+00   4.0224084e+00   2.4992973e+00  -3.1507280e-01   1.0348067e+00   2.3918788e+00   1.7696369e+00   4.7917902e-01   6.7674791e-01  -2.8008804e+00  -9.1196640e-01  -2.4955191e+00   8.0777150e-01  -2.6376389e+00   1.1079296e+00  -3.9413817e+00  -4.1958075e+00  -2.1444684e-01   1.0963002e+00  -4.6356046e+00  -5.4485908e-01   4.0762821e+00   3.1524466e+00   3.0018035e+00   2.1677618e+00   4.3276601e-01   9.1484180e-01  -1.7937069e+00  -1.3106373e+00   2.6418180e-01  -2.5659367e-01  -2.0087108e+00  -1.1708525e+00   5.2613360e+00   4.6224252e+00   1.9689273e+00   1.4144311e+00  -3.1531045e-01   1.1284247e+00  -3.4089219e+00  -3.4979488e+00   1.9840674e+00   2.1796384e+00  -1.4990515e-01   9.7619414e-01   1.2742376e+00   3.3772033e+00  -1.4318762e+00   1.0433116e-02  -4.3264957e+00  -2.7433643e+00  -2.0332042e+00   6.1051620e-01  -2.1635489e+00   5.7791377e-01  -4.3640097e+00  -5.2199987e+00  -1.6376595e+00  -2.8121870e+00  -4.2400637e+00  -1.0931600e+00  -1.8215425e+00  -2.8488549e+00  -6.6442678e-01   2.8548969e+00   9.3549629e-01   1.2953757e+00  -4.3747011e+00  -4.1013217e+00  -6.8051747e-01   7.6483505e-01   3.0658317e-01  -1.1420188e+00   5.9947053e-01  -2.9935229e+00   2.8164907e+00   2.1767729e+00  -4.6268362e+00  -5.7499268e+00  -3.4456260e+00  -2.3977341e+00  -1.5777297e+00  -2.3797955e+00  -7.6465409e-01   1.0197339e+00   4.4707722e+00   1.4634612e+00  -6.6597600e-02  -4.4587718e-03
  -3.6906057e+00  -2.1902204e+00   4.2155844e+00   2.6216855e+00  -5.0016899e-01   7.0200721e-01   2.2209019e+00   1.4305820e+00   2.8488526e-02  -1.1233508e-01  -3.2683175e+00  -1.2339911e+00  -3.0675563e+00   4.4856252e-01  -3.2388805e+00   7.5250509e-01  -3.5176844e+00  -3.3199365e+00  -5.6850907e-01   1.2304416e+00  -4.1899926e+00  -8.4723572e-01   4.0734740e+00   3.1752942e+00   3.4828060e+00   2.4632429e+00   1.3210060e-01   6.9164668e-01  -1.6274087e+00  -6.3255088e-01  -7.4268891e-02  -6.3884231e-01  -2.1598955e+00  -1.1455199e+00   4.5980031e+00   4.2137341e+00   1.8561289e+00   9.6182646e-01  -6.0777500e-01   8.1982586e-01  -3.4644938e+00  -3.5234934e+00   2.2041538e+00   2.3484710e+00   8.8864655e-01   1.4237712e+00   1.8711904e+00   3.6245679e+00  -6.5123729e-01   4.0015266e-01  -4.4009186e+00  -2.7955819e+00  -1.7782804e+00   4.3886977e-01  -2.3214765e+00   4.0060044e-01  -4.5009395e+00  -4.0605253e+00  -1.2359058e+00  -2.1667911e+00  -4.7479890e+00  -1.5623895e+00  -2.0511281e+00  -3.0019471e+00  -1.3643495e+00   2.4063256e+00   1.4835943e+00   1.5931014e+00  -4.1831229e+00  -3.7903151e+00  -1.2076954e+00   1.5639516e-01   2.9910664e-01  -8.8937934e-01  -1.4851130e-01  -3.4176505e+00   2.2062464e+00   1.7748081e+00  -4.4059748e+00  -4.4526968e+00  -3.4878714e+00  -2.7447530e+00  -1.8455110e+00  -2.8072752e+00  -6.5546370e-01   1.0949218e+00   3.9780349e+00   7.8098833e-01   1.0432182e-01   9.8217383e-03
  -4.0971367e+00  -2.3640794e+00   4.3667622e+00   2.6864503e+00  -1.1059355e+00   6.5257233e-01   2.0520959e+00   1.4915093e+00  -2.9606125e-01  -3.6090972e-01  -3.1899734e+00  -8.1286976e-01  -2.8628544e+00   9.2957318e-01  -3.4345566e+00   8.0788334e-01  -4.2565346e+00  -3.7084213e+00  -4.5150505e-01   1.5641343e+00  -3.9614243e+00  -5.5618290e-01   4.6631080e+00   3.0223157e+00   4.2877292e+00   2.5650825e+00  -1.7267588e-01   9.0154292e-01  -2.0706261e+00  -1.9832519e-01  -4.1088212e-02  -9.8871661e-01  -2.7851275e+00  -1.0101201e+00   4.2123614e+00   4.4381839e+00   1.7285553e+00   8.8822088e-01  -2.5116363e-01   5.8078881e-01  -3.4940172e+00  -4.3801165e+00   1.9053619e+00   1.9916473e+00   8.2939135e-01   1.3344160e+00   1.9347473e+00   3.6857128e+00  -3.7279368e-01   8.3544794e-01  -4.3118050e+00  -2.6731918e+00  -1.8490566e+00   2.6725822e-01  -2.1245695e+00   3.2690802e-01  -5.1539659e+00  -4.4580438e+00  -1.5043472e+00  -1.8980492e+00  -5.1239576e+00  -1.1654038e+00  -2.2347954e+00  -3.1845218e+00  -1.1538476e+00   2.1521406e+00   1.4761693e+00   1.7670783e+00  -5.0880061e+00  -3.9164695e+00  -1.3038480e+00  -8.5863815e-01   3.4976155e-01  -9.2657406e-01  -1.9034591e-01  -3.8452704e+00   1.3201263e+00   1.7681966e+00  -4.7597779e+00  -4.8348299e+00  -3.5905240e+00  -2.9854901e+00  -2.1432534e+00  -3.2361430e+00  -4.4869008e-01   1.3229367e+00   3.6692984e+00   9.2916121e-01   2.0373138e-01   9.1040714e-02
  -3.8361350e+00  -2.0719610e+00   4.3463060e+00   2.6861166e+00  -1.3397549e+00   4.0694656e-01   1.7658354e+00   1.3649565e+00  -4.9998487e-01  -9.5698665e-01  -2.9243227e+00  -1.0300061e+00  -2.3680566e+00   8.1074225e-01  -2.9907688e+00   1.1227844e+00  -3.8424416e+00  -3.5007086e+00  -1.4715115e-01   1.7994055e+00  -3.4818876e+00  -4.8883400e-01   4.7525844e+00   3.1289685e+00   3.7272967e+00   2.7689867e+00  -5.5164626e-01   6.9440612e-01  -1.7182127e+00   3.0619819e-01  -2.6840625e-01  -7.3625621e-01  -2.5129068e+00  -9.2240586e-01   3.6951135e+00   3.9676524e+00   1.7402454e+00   9.2459219e-01  -6.6823694e-01   3.3215424e-01  -2.2859707e+00  -3.7489712e+00   2.3639663e+00   1.8149116e+00   6.2422043e-01   6.9205250e-01   2.0440315e+00   4.0319388e+00  -9.5039647e-02   7.6869136e-01  -4.4809443e+00  -2.7054530e+00  -2.0471569e+00   3.4903910e-01  -2.2217099e+00   9.0857775e-02  -5.0199680e+00  -4.1426298e+00  -1.6523453e+00  -1.9026175e+00  -5.3842648e+00  -1.6150845e+00  -2.1744943e+00  -3.5580416e+00  -2.3088672e+00   1.5148426e+00   1.5150980e+00   1.5371566e+00  -4.9893777e+00  -3.8812282e+00  -1.1504461e+00  -9.1803243e-01   1.0898170e+00  -5.4367801e-01   4.0027811e-01  -3.2821570e+00   2.2533824e+00   2.2023655e+00  -4.6466371e+00  -3.5373106e+00  -3.1984630e+00  -2.8455294e+00  -2.0754641e+00  -2.9055015e+00  -7.5265492e-02   1.2161095e+00   2.8966625e+00   9.9290945e-01   1.5942795e-01  -2.1215048e-01
  -3.2273310e+00  -2.5280407e+00   4.7483799e+00   2.3587941e+00  -1.3922700e+00  -1.7103115e-01   2.0467581e+00   1.0202814e+00  -6.8648103e-01  -1.2044614e+00  -2.2524352e+00  -1.2525853e+00  -1.2375647e+00   8.3979865e-01  -2.0553140e+00   1.3059468e+00  -3.7000654e+00  -3.8001422e+00   4.5260266e-01   1.5984369e+00  -3.1012310e+00  -5.6642161e-01   5.3416049e+00   3.3216573e+00   3.0484745e+00   2.7974002e+00  -6.4901952e-01   1.9291927e-01  -1.6119230e+00   4.0492790e-01  -2.4850455e-01  -4.3159848e-01  -1.1458579e+00  -3.4924933e-01   3.3280922e+00   4.3737238e+00   1.2915858e+00   3.9536840e-01  -1.0185683e+00  -2.2799585e-01  -1.2715745e+00  -3.2421026e+00   2.0350890e+00   1.0321385e+00  -1.2993005e-01  -4.6642292e-02   1.3482383e+00   3.4245846e+00  -1.0952668e-01   3.6694146e-01  -4.6692820e+00  -3.1967030e+00  -2.5895319e+00   1.3266317e-02  -2.3672861e+00  -4.1652221e-01  -5.0186548e+00  -4.6956136e+00  -1.5567298e+00  -2.1109124e+00  -5.0308450e+00  -2.1532778e+00  -1.0135199e+00  -3.2397446e+00  -2.3623723e+00   3.3150869e-01   2.2757013e+00   1.5512043e+00  -5.0908598e+00  -4.6227630e+00  -9.1708657e-01  -8.3179622e-01   1.6788827e+00  -1.3977273e-02   1.1163905e+00  -2.4532859e+00   2.8441550e+00   2.5901410e+00  -5.1106802e+00  -3.3664289e+00  -2.1452742e+00  -2.9250873e+00  -1.6669199e+00  -2.9098617e+00   6.6835822e-01   1.0087797e+00   2.5815200e+00   6.7845867e-01   1.9613704e-01  -4.2635626e-01
  -3.3349109e+00  -2.5234637e+00   4.4847560e+00   2.2470643e+00  -1.3386371e+00  -2.0823085e-01   1.8590622e+00   1.0387374e+00  -8.9964718e-01  -7.1021939e-01  -2.3237626e+00  -6.7616814e-01  -1.0773832e+00   1.2262809e+00  -2.4087737e+00   1.5918041e+00  -3.5222442e+00  -3.5756311e+00   2.2790092e-01   1.5254351e+00  -2.9146310e+00  -4.6828799e-01   5.3152618e+00   3.4828337e+00   2.8562068e+00   3.1868067e+00  -7.6917058e-01   1.1168406e-01  -1.9222950e+00   2.3481848e-01  -6.0836098e-01  -2.8277028e-01  -1.1811016e+00  -1.1052245e-01   3.1296708e+00   4.0089273e+00   5.6471049e-01   4.5101490e-02  -1.0880420e+00  -3.1636119e-01  -1.4657582e+00  -3.0329037e+00   1.8885995e+00   5.0540261e-01   4.9214972e-01  -2.0404020e-01   1.7374320e+00   2.6350076e+00   3.9376372e-01   4.8302387e-01  -3.9045676e+00  -2.8165970e+00  -1.9707020e+00   6.9638130e-02  -1.9383789e+00  -2.3497297e-01  -5.1292242e+00  -4.4231310e+00  -1.5335123e+00  -1.7049269e+00  -4.6739001e+00  -1.6552150e+00  -7.0628632e-01  -2.7847884e+00  -1.4022297e+00   2.9267252e-01   2.5967187e+00   1.5353045e+00  -4.8951071e+00  -4.1120529e+00  -1.2021788e+00  -1.1994657e+00   1.2088065e+00  -2.1561462e-01   7.9653826e-01  -2.2438867e+00   2.1477454e+00   1.6446923e+00  -5.2990848e+00  -3.1225604e+00  -2.1369927e+00  -2.9849686e+00  -1.8227754e+00  -3.3189248e+00   1.0095768e+00   1.1956435e+00   2.3263140e+00   5.7714071e-01   5.0611726e-01  -3.5713162e-01
  -3.4062005e+00  -2.3073328e+00   3.7957165e+00   2.3451098e+00  -1.5711080e+00  -4.9231026e-01   1.1641696e+00   1.1260313e+00  -1.7635418e+00  -6.1530112e-01  -2.8021604e+00  -6.0280588e-01  -1.3711234e+00   1.2532068e+00  -3.1006429e+00   1.7439693e+00  -2.5604040e+00  -3.3348103e+00   1.5628014e-01   1.5010886e+00  -2.8916253e+00  -5.0197500e-01   5.1871949e+00   4.0265034e+00   1.5589253e+00   3.6255485e+00  -1.1561089e+00  -1.0919112e-01  -2.1085116e+00  -6.4583466e-01  -1.2479391e+00   9.4041395e-02  -7.1292485e-01   3.2266455e-01   3.5813844e+00   3.2367314e+00   7.4123332e-02  -7.6185475e-02  -1.1879953e+00  -3.9095684e-01  -1.3678720e+00  -2.2310923e+00   2.6866367e+00   2.0706045e-01   1.3801183e+00  -3.9647953e-01   2.7162035e+00   1.9418736e+00   9.9805119e-01   2.2248561e-01  -3.0132786e+00  -2.2279655e+00  -1.2508332e+00   2.7586155e-01  -1.6327792e+00  -4.0266637e-02  -4.9437867e+00  -4.1695462e+00  -1.8598627e+00  -1.4242439e+00  -4.6781741e+00  -1.4140791e+00  -8.7221413e-01  -2.7708565e+00  -1.1592130e+00   1.0009238e+00   3.2503766e+00   1.8754603e+00  -3.9203555e+00  -2.8611399e+00  -1.4429317e+00  -1.0651197e+00   8.7432968e-01  -6.0805861e-01   8.7645376e-01  -1.4658843e+00   2.7633605e+00   3.7383560e-01  -4.7637699e+00  -2.0778989e+00  -2.4018152e+00  -3.0154892e+00  -2.3439489e+00  -3.9574146e+00   1.2752957e+00   1.2648049e+00   1.4229621e+00   3.7492335e-01   6.1261067e-01  -6.4552399e-01
  -2.7192022e+00  -2.2543752e+00   3.3892289e+00   2.0835740e+00  -8.6832664e-01  -3.7104398e-01   1.4217882e+00   1.0259593e+00  -1.3598536e+00  -9.6285270e-01  -2.1972001e+00  -2.8740241e-01  -3.8063047e-01   1.0941600e+00  -2.4214104e+00   1.3679613e+00  -1.9056819e+00  -2.3754570e+00   7.8277123e-01   1.3049817e+00  -1.6283930e+00  -2.8597522e-01   3.9600350e+00   2.2468900e+00   2.2824853e+00   2.6754497e+00  -8.0575930e-01  -5.8572234e-01  -1.7128008e+00   4.0188987e-01  -1.1590953e+00  -1.4216947e-01   2.1774441e-01   6.0792479e-01   3.5847603e+00   2.8244111e+00  -5.4376394e-01  -3.7668823e-01  -1.2055525e+00  -1.0709606e+00  -8.6264308e-01  -2.5012751e+00   2.0982965e+00  -7.4861850e-01   1.7561197e+00  -5.5585465e-01   2.3241550e+00   1.2264263e+00   1.7875609e+00   1.7782168e-02  -2.4530183e+00  -2.1960557e+00  -1.1826286e+00  -1.6853488e-01  -2.0200328e+00  -8.4618351e-01  -4.6498830e+00  -4.1710727e+00  -1.3008123e+00  -1.1237097e+00  -3.6047943e+00  -7.9835687e-01  -3.6083181e-02  -1.9894279e+00  -1.3464347e-01   1.7932598e-01   4.2113647e+00   1.8288745e+00  -4.0693228e+00  -3.0189493e+00  -1.6738949e+00  -1.7925617e+00   7.7408622e-01  -2.1117966e-01   3.5704546e-01  -8.6992812e-01   2.2671062e+00  -7.6509577e-01  -3.9280361e+00  -3.6070373e-01  -1.7141974e+00  -2.8735575e+00  -2.2573703e+00  -3.7819795e+00   1.4844485e+00   8.7827077e-01   1.6925148e+00   3.9535142e-02   4.8765120e-01  -7.3180695e-01
  -2.4216163e+00  -1.8335909e+00   2.9648361e+00   2.2030862e+00  -1.5695915e+00  -1.0566583e+00   1.0791160e+00   1.1282445e+00  -2.0570156e+00  -1.3157585e+00  -1.7085560e+00   6.1089794e-02  -1.0345850e-01   1.3734106e+00  -2.0693974e+00   1.7253720e+00  -5.4940057e-01  -2.2308327e+00   1.5711831e+00   1.7928856e+00  -1.3145579e+00  -3.8609480e-01   4.0763803e+00   2.4474985e+00   7.4925664e-01   2.2668535e+00  -1.3192278e+00  -8.5454072e-01  -1.5946598e+00   1.7832178e-01  -1.0721230e+00   3.1249912e-01   1.1470130e+00   1.2649543e+00   3.2977651e+00   1.5396730e+00  -6.3817040e-01  -8.2032949e-01  -1.7476601e+00  -1.9917081e+00   1.2144324e-01  -1.5926953e+00   2.4590182e+00  -1.7352634e+00   6.4527531e-01  -1.7538396e+00   2.6816052e+00   5.6151133e-01   1.7682747e+00  -8.0306265e-01  -1.9624498e+00  -2.1994818e+00  -1.4035624e+00  -4.7750262e-01  -2.2244838e+00  -1.7883104e+00  -4.1300334e+00  -4.2772162e+00  -1.7485140e+00  -1.1561430e+00  -3.2644623e+00  -4.7282176e-01   6.2620801e-01  -1.1267229e+00  -6.7952861e-01   3.5998157e-01   3.8565026e+00   1.3361547e+00  -3.7592026e+00  -2.6002026e+00  -9.9320013e-01  -1.5425770e+00   1.3601322e+00   1.5225835e-01   1.9173536e+00   5.6349222e-01   3.6734331e+00  -1.1106067e+00  -2.7520466e+00   7.2316345e-01  -1.6682053e+00  -3.1532088e+00  -2.4535180e+00  -3.9499024e+00   1.5843597e+00   9.4596394e-01   4.9833587e-01  -4.9110522e-01   2.1883730e-01  -1.2650665e+00
  -3.0829553e+00  -2.3944331e+00   2.7234770e+00   1.7195751e+00  -2.2824937e+00  -1.3704430e+00   9.1251689e-01   6.2576033e-01  -3.4042354e+00  -4.0000455e-01  -2.3852628e+00  -3.8501754e-01  -2.2305453e-01   9.7274294e-01  -3.4843771e+00   1.6914413e+00  -7.6176056e-01  -3.4067381e+00   5.4113066e-01   1.3543767e+00  -2.1292371e+00  -6.4263004e-01   5.1453467e+00   3.8963926e+00   7.0153193e-01   3.7409069e+00  -1.6355792e+00  -8.1549722e-01  -2.8622998e+00  -1.9657805e+00  -9.8026055e-01   6.0389423e-01   1.2205096e+00   1.7152673e+00   4.5386081e+00   1.6648522e+00  -1.3438573e+00  -1.0419541e+00  -7.6558950e-01  -1.2499689e+00  -6.7898017e-01  -7.0605209e-01   3.1651528e+00  -1.5292175e+00   2.0519138e+00  -1.8417405e+00   3.9764495e+00  -2.7895261e-01   2.0418101e+00  -1.0981955e+00  -7.1956888e-01  -1.8079974e+00  -4.4211964e-01   3.5237302e-01  -8.2457018e-01  -6.7182416e-01  -4.0089223e+00  -4.8540798e+00  -2.4027181e+00  -1.3824580e+00  -2.8325193e+00  -6.8455423e-01   7.5140637e-01  -1.7967273e+00   1.3185966e+00   1.1182251e+00   4.4469504e+00   1.8715362e+00  -3.0559018e+00  -1.2145661e+00  -1.1336942e+00  -1.7415161e+00  -7.2436102e-02  -1.0565277e+00   1.6921940e+00   3.3072047e-01   3.5948330e+00  -2.1707909e+00  -2.8849572e+00  -4.8001381e-01  -1.8245966e+00  -3.0935139e+00  -2.4117111e+00  -5.0404592e+00   1.9304076e+00   1.2413674e+00   5.7356154e-02  -2.0522053e-01   5.6572784e-01  -1.1403530e+00
  -3.2333910e+00  -1.9756351e+00   1.9189176e+00   1.7400309e+00  -2.0154193e+00  -1.3438666e+00   7.0201021e-01   7.2251315e-01  -3.7161017e+00  -3.5251674e-01  -2.7687473e+00   2.2084457e-02  -5.6995692e-01   8.5511426e-01  -4.1832687e+00   1.4454093e+00   1.7395880e-01  -2.8392253e+00   3.4799676e-01   1.3954718e+00  -1.9684336e+00  -3.2646937e-01   4.2048823e+00   3.2173599e+00  -1.0123590e-02   3.4369919e+00  -1.6247523e+00  -1.0161065e+00  -3.1840814e+00  -2.5759475e+00  -1.2289319e+00   6.9700114e-01   1.7304370e+00   2.1858925e+00   5.2884777e+00   7.7138361e-01  -2.2080563e+00  -1.6312294e+00  -1.3467696e+00  -1.8334855e+00  -1.1245222e+00  -7.0014700e-02   3.6559009e+00  -1.9214045e+00   3.2172312e+00  -1.7847419e+00   4.8544152e+00  -1.2256864e+00   2.7523340e+00  -1.4210074e+00   5.3444631e-01  -1.1688820e+00   4.0565975e-01   4.2818646e-01  -8.2445886e-01  -1.0100319e+00  -3.7299546e+00  -4.5134816e+00  -2.2714326e+00  -1.0116666e+00  -2.0171039e+00  -9.8209163e-02   9.3437434e-01  -1.1255617e+00   2.4316786e+00   1.4223126e+00   4.8559264e+00   1.8036758e+00  -2.3116140e+00  -2.7903025e-01  -1.1871174e+00  -1.4362563e+00  -6.8675805e-01  -1.1726391e+00   1.8407282e+00   1.3629690e+00   4.2022047e+00  -3.6057064e+00  -2.3982971e+00  -5.9532934e-03  -2.4737332e+00  -3.1444403e+00  -2.8674992e+00  -5.1347301e+00   1.9187230e+00   1.3203270e+00  -2.7212706e-01  -4.2979548e-01   7.1047543e-01  -1.3190352e+00
  -3.0067901e+00  -2.0036136e+00   1.7738441e+00   1.5095069e+00  -2.4683531e+00  -1.9632339e+00   7.1217014e-01   4.6490458e-01  -4.5675555e+00  -6.0714637e-01  -2.6975142e+00  -6.0528795e-01  -5.2500925e-01   1.9649140e-01  -4.2877922e+00   1.0282632e+00   1.1769975e+00  -3.1142493e+00   5.4110011e-01   1.3226418e+00  -1.7090551e+00  -1.0194906e+00   4.2591861e+00   3.4020298e+00  -5.9324692e-01   3.3704648e+00  -1.8913879e+00  -1.3970411e+00  -3.2594822e+00  -3.5201758e+00  -9.2725537e-01   8.0184921e-01   2.9113953e+00   2.8427269e+00   6.1190669e+00   5.5707051e-01  -2.3092911e+00  -1.7880304e+00  -1.2042800e+00  -2.1868145e+00  -6.1089785e-01   6.7877375e-01   4.2012242e+00  -2.0292676e+00   3.4500670e+00  -1.9762027e+00   5.5283145e+00  -1.6293564e+00   2.8608116e+00  -2.2465429e+00   8.9399188e-01  -1.2647350e+00   5.5845643e-01   5.2837476e-01  -8.1472759e-01  -1.3794316e+00  -2.9989388e+00  -4.9831462e+00  -2.8477621e+00  -1.4779260e+00  -1.6171033e+00  -2.7754324e-01   1.6553793e+00  -1.1925466e+00   2.5757988e+00   1.8372751e+00   5.0408727e+00   1.8995455e+00  -1.7425824e+00   7.6418162e-01  -8.1406917e-01  -1.4513699e+00  -6.7322709e-01  -1.2158016e+00   2.4886174e+00   2.0508823e+00   5.3678239e+00  -4.1164160e+00  -1.5738155e+00   5.4820717e-01  -2.5201516e+00  -3.4192235e+00  -2.7885920e+00  -5.9901674e+00   1.8071270e+00   1.0673173e+00  -9.5859950e-01  -1.0711984e+00   3.0923929e-01  -1.6885495e+00
  -1.8629557e+00  -2.2015199e+00   1.9648288e+00   1.3467324e+00  -1.5592885e+00  -2.2695219e+00   1.4446115e+00   5.0148163e-01  -3.7083985e+00  -8.2504675e-01  -1.4142324e+00  -3.1365783e-01   7.0522987e-01   1.8301615e-01  -2.4789958e+00   9.3977114e-01   2.1299411e+00  -2.4339654e+00   1.4821453e+00   1.0214659e+00  -2.8529738e-01  -1.2646799e+00   3.3513148e+00   2.0869954e+00  -9.9159116e-01   1.5197715e+00  -1.3859449e+00  -1.9553955e+00  -2.5262132e+00  -2.4106812e+00  -5.8904147e-01   1.0133268e+00   4.5006343e+00   3.2564457e+00   5.0992170e+00   1.3461965e-01  -2.7261614e+00  -2.0696879e+00  -1.8490919e+00  -2.9987115e+00   3.8752434e-01   8.1413227e-01   2.7926218e+00  -3.1956857e+00   2.0118297e+00  -2.4476602e+00   4.0647754e+00  -2.3973850e+00   2.5727653e+00  -2.8545403e+00   8.6543416e-01  -1.6765242e+00   8.8932246e-02  -2.9909437e-02  -1.3381653e+00  -2.5247265e+00  -2.1554858e+00  -5.3022882e+00  -2.0739282e+00  -1.5590584e+00  -8.8467871e-02   1.4998182e-01   3.4236335e+00   4.2742627e-01   2.8022767e+00   6.6342647e-01   5.0776453e+00   1.3627312e+00  -1.7155266e+00  -4.6693278e-04  -3.4194249e-01  -1.0525272e+00  -1.6205511e-01  -1.9945959e-03   3.0205824e+00   3.0905818e+00   5.3532122e+00  -4.1020315e+00  -6.2364560e-01   1.7182914e+00  -1.4633101e+00  -3.4979259e+00  -2.1317572e+00  -5.3055705e+00   1.7262332e+00   6.4472564e-01  -8.0208017e-01  -1.6889213e+00  -8.3091037e-02  -1.7109138e+00
  -1.4417116e+00  -2.0435833e+00   1.7436472e+00   1.2193300e+00  -1.1572470e+00  -2.1295281e+00   1.7428708e+00   3.3554919e-01  -3.2106899e+00  -7.7571189e-01  -5.4697410e-01   6.0603074e-02   1.3435145e+00   1.7860557e-01  -1.5707609e+00   1.1382897e+00   2.4981081e+00  -2.1506141e+00   1.7155042e+00   7.8696722e-01  -3.7695311e-02  -6.8355913e-01   2.6397799e+00   1.1790484e+00  -1.6618844e+00   3.7773557e-01  -1.0249969e+00  -2.1089349e+00  -2.2148726e+00  -1.6921989e+00  -4.1867932e-01   1.1240011e+00   5.0135349e+00   3.2779965e+00   4.2609245e+00  -5.9409638e-01  -2.8948619e+00  -2.1636852e+00  -2.0935792e+00  -3.3508090e+00   6.1602209e-01   1.2556242e+00   2.0568695e+00  -3.7113163e+00   7.5538236e-01  -3.0929952e+00   3.1861036e+00  -2.5602769e+00   2.2210082e+00  -3.1605321e+00   1.1547480e+00  -1.8371030e+00  -2.2983134e-01  -2.3980817e-01  -1.2759724e+00  -3.0384554e+00  -1.4373986e+00  -5.2944520e+00  -1.4543404e+00  -1.3277977e+00   1.0940468e+00   2.0298778e-01   4.0903419e+00   1.3812471e+00   3.1089952e+00  -1.5959125e-01   4.6721842e+00   7.4345203e-01  -1.8265665e+00  -7.2976430e-01   6.9598733e-02  -7.6661334e-01  -2.6741827e-01   4.0805856e-01   3.7106609e+00   3.6166547e+00   5.6399785e+00  -3.6197937e+00   3.0820205e-01   1.9184560e+00  -4.5790880e-01  -3.0746752e+00  -1.5462059e+00  -3.8878451e+00   1.7954722e+00   6.8688695e-01  -7.7430338e-01  -1.1596375e+00  -1.8973291e-01  -1.7585579e+00
  -1.7393297e+00  -2.4001559e+00   1.8518580e+00   6.8942235e-01  -1.6239178e+00  -2.3432464e+00   2.0849200e+00  -4.8672195e-01  -4.1640857e+00  -6.7472915e-01  -9.6874299e-01  -9.9762124e-01   9.1046642e-01  -1.0189271e+00  -2.6170133e+00   2.8826297e-01   2.0137826e+00  -2.9082975e+00   8.7870896e-01   2.8373008e-01  -4.7286366e-01  -9.3180244e-01   3.1013785e+00   1.4987532e+00  -7.3756499e-01   9.0129856e-01  -9.5871952e-01  -2.1419231e+00  -3.0417705e+00  -2.7117060e+00   1.7142939e-01   9.4895727e-01   5.3935061e+00   3.6813036e+00   5.4460699e+00   8.7942171e-02  -3.0992707e+00  -2.3646115e+00  -1.1989628e+00  -2.9135258e+00  -9.4955079e-02   1.5745520e+00   2.4178342e+00  -2.9474015e+00   1.7879039e+00  -2.6186605e+00   3.7536223e+00  -2.4652647e+00   2.2861172e+00  -3.5048874e+00   1.5072407e+00  -2.1020355e+00   2.1019354e-02   1.1667391e-01  -5.1483546e-01  -2.5087589e+00  -1.1544264e+00  -5.6872654e+00  -1.5627804e+00  -1.6170837e+00   1.3310553e+00  -8.9669852e-01   3.8838417e+00   4.1812761e-01   4.2415836e+00  -2.5730965e-01   5.2006668e+00   1.3324015e+00  -1.6019576e+00  -2.0490681e-01   1.5178328e-02  -1.1334358e+00  -1.2763400e+00  -7.2185152e-02   3.4256725e+00   2.9133442e+00   5.8274630e+00  -3.3610231e+00   3.1354845e-01   4.5501707e-01  -2.4022726e-01  -2.9729210e+00  -1.2104514e+00  -4.2551034e+00   1.8163097e+00   7.0316557e-01  -7.2125481e-01  -1.1400887e+00  -1.5039097e-01  -1.6142129e+00
  -2.6153044e+00  -2.0511986e+00   1.1276937e+00   9.2519335e-01  -1.3136201e+00  -1.7611962e+00   1.8566579e+00  -2.6402810e-01  -4.1745698e+00  -4.0434293e-01  -1.7784313e+00  -4.7991393e-01  -4.4460403e-01  -1.1760152e+00  -4.0749028e+00  -2.6617243e-01   1.8149196e+00  -2.6181597e+00  -1.2196449e-01   1.9544566e-01  -4.5174816e-01  -3.4522150e-01   2.1145092e+00   7.0467691e-01  -3.7372859e-01   4.1832830e-01  -7.3261234e-01  -1.6909740e+00  -3.7640621e+00  -3.0792334e+00   1.4971984e-02   6.8075001e-01   4.3234308e+00   3.5778583e+00   6.0104821e+00  -4.3741556e-01  -3.5718680e+00  -2.4233879e+00  -1.2566403e+00  -2.9185455e+00  -1.5432156e+00   1.2142698e+00   2.6452047e+00  -2.4014744e+00   3.1766019e+00  -1.6898107e+00   4.5859671e+00  -2.4785885e+00   2.7423828e+00  -3.1338737e+00   2.6921517e+00  -1.0596659e+00   1.1748453e+00   4.2758826e-01  -5.0577563e-03  -2.1253012e+00  -1.2662170e+00  -5.2987379e+00  -1.3362172e+00  -9.5793014e-01   1.6522223e+00  -2.6865835e-01   2.8374835e+00   4.2785931e-01   5.4826085e+00   5.4303005e-01   4.9273244e+00   1.5412600e+00  -1.2740800e+00   7.9515449e-01  -1.7928825e-01  -1.1471380e+00  -2.3593295e+00  -3.7514152e-01   2.9126405e+00   2.4952084e+00   5.2026643e+00  -4.0388531e+00   5.4803575e-01  -5.0735283e-01  -1.5215600e+00  -3.0410889e+00  -1.9634908e+00  -4.2170041e+00   1.2175304e+00   1.1586206e+00  -8.8689660e-01  -8.5209347e-01   6.3849357e-02  -1.2765015e+00
  -1.8947971e+00  -1.2392014e+00   6.8477443e-01   1.6543846e+00  -8.3348850e-01  -1.8650027e+00   1.2178457e+00   4.4694908e-01  -4.0839103e+00  -8.4722694e-01  -1.5820524e+00  -6.0056535e-01  -1.2343894e+00  -1.2682178e+00  -3.3159886e+00  -1.3548287e-01   3.3470824e+00  -1.8159709e+00   6.9164643e-01   2.0868057e-01   1.4317514e-01  -7.0737902e-01   8.1227549e-01   5.9413522e-01  -3.1835204e+00  -1.0059589e+00  -7.1036368e-01  -1.9875628e+00  -2.5527902e+00  -2.8510571e+00  -9.1786523e-01   1.1089872e+00   5.4942552e+00   3.8451630e+00   5.6272377e+00  -1.1352749e+00  -3.0828372e+00  -1.3902914e+00  -2.1049862e+00  -3.0605407e+00  -6.4297401e-01   1.8438267e+00   3.0582748e+00  -2.0426326e+00   2.1554009e+00  -1.4520137e+00   4.2084218e+00  -1.7461383e+00   2.2280527e+00  -3.6480872e+00   2.0304501e+00  -9.0430045e-01   1.0198751e+00   2.0218348e-01  -7.7200617e-01  -2.4628057e+00  -3.6049705e-01  -4.9531816e+00  -1.5977307e+00  -9.6708486e-01   1.0241617e+00  -4.7951479e-01   2.2778564e+00   5.9655284e-01   3.0253355e+00   1.3553477e+00   4.3145282e+00   1.5334550e+00  -2.2315963e-01   1.5194072e+00  -3.4632519e-02   2.3481099e-02  -1.3616266e+00   3.6351683e-01   3.7482025e+00   3.6340895e+00   7.3173779e+00  -3.3626682e+00   1.5138671e+00   1.1524297e+00  -1.5343392e+00  -2.9337391e+00  -2.2082222e+00  -3.6741140e+00   7.4414427e-01   7.9164998e-01  -1.7672557e+00  -1.1934822e+00  -6.5539483e-01  -1.8738136e+00
  -1.2249664e+00  -1.5884430e+00   1.2921431e+00   1.5608791e+00  -3.2555072e-01  -2.0579440e+00   1.7884916e+00   2.6460444e-01  -3.5262441e+00  -9.5230428e-01  -8.3332265e-01  -1.0011769e+00  -9.7975538e-01  -1.6921885e+00  -2.1576433e+00  -4.2508006e-01   3.1637229e+00  -1.7971061e+00   9.1642597e-01  -3.1616607e-01   9.6698342e-01  -1.1472246e+00   7.3826409e-01   3.8408865e-01  -3.1239663e+00  -2.1591213e+00  -2.6836635e-01  -2.0982431e+00  -2.1001282e+00  -2.0623038e+00  -5.5262535e-01   1.3140785e+00   6.1845684e+00   3.9129030e+00   4.4317903e+00  -7.9297233e-01  -2.8400586e+00  -1.0289569e+00  -2.0677235e+00  -2.8884129e+00  -2.0143023e-01   1.6281201e+00   1.8799716e+00  -1.9946021e+00   7.6568101e-01  -1.3616699e+00   2.8386201e+00  -1.3940134e+00   1.4319057e+00  -3.8824927e+00   1.2990700e+00  -1.4336506e+00   5.2301155e-01   1.1579583e-02  -7.3548397e-01  -2.5049647e+00   1.3953446e-01  -5.1785656e+00  -1.1208745e+00  -1.1899892e+00   1.3419984e+00  -1.1070566e+00   2.8088562e+00   8.7549132e-01   2.3322107e+00   4.6032627e-01   3.9278097e+00   1.4556366e+00  -2.6231767e-01   8.3445218e-01   2.6436546e-01   4.7998553e-01  -1.0190751e+00   1.2780385e+00   3.8731683e+00   3.3325989e+00   6.9629793e+00  -1.9161726e+00   1.7577480e+00   8.8834665e-01  -5.8284138e-01  -2.8493344e+00  -1.5451912e+00  -3.0650752e+00   4.4083362e-01   5.5210592e-01  -1.7086804e+00  -1.5019247e+00  -9.9050866e-01  -1.6003304e+00
  -1.8878248e+00  -1.4872882e+00   8.9053158e-01   1.4919985e+00  -4.0314547e-02  -1.3047598e+00   1.5486685e+00   1.1419058e-01  -3.5107360e+00  -1.5927805e-01  -1.5272607e+00  -1.0416905e+00  -2.1877536e+00  -2.0690809e+00  -3.2801105e+00  -6.8016174e-01   1.7750466e+00  -2.1764727e+00  -2.7053550e-01  -1.0116690e+00  -4.4815421e-02  -3.6080131e-01   4.8466161e-01   5.9625700e-01  -3.1322479e+00  -1.9059284e+00   9.8934435e-02  -1.5496396e+00  -2.7507817e+00  -2.5945462e+00  -8.7467049e-01   1.3936481e+00   5.2158376e+00   3.6594928e+00   4.8039778e+00  -2.8414545e-01  -2.8591235e+00  -3.4913727e-01  -1.4237509e+00  -1.7484612e+00  -1.6710808e+00   1.2605006e+00   1.9617729e+00  -9.3928130e-01   1.4238783e+00  -7.0655462e-01   3.0395957e+00  -8.1767483e-01   1.1781195e+00  -3.5190715e+00   1.5436015e+00  -9.8855735e-01   1.1172602e+00   5.2580884e-01   1.7688193e-01  -9.9509160e-01  -2.1418146e-01  -4.9385992e+00  -9.7955400e-01  -8.8127830e-01   9.6576861e-01  -1.7500778e+00   1.2863661e+00  -2.9620470e-02   3.0735047e+00   7.4492094e-01   3.8105278e+00   1.9095517e+00  -1.3738622e-01   9.7995887e-01  -2.3578698e-01   8.3715300e-01  -2.1988551e+00   5.1588080e-01   3.2567963e+00   2.2441791e+00   6.5442348e+00  -9.0820895e-01   9.3919744e-01  -1.2440838e+00  -6.1586802e-01  -2.1069477e+00  -1.7343482e+00  -2.2901395e+00   3.4143154e-01   9.2928013e-01  -1.4002663e+00  -4.5190078e-01  -6.2556343e-01  -1.2257665e+00
  -1.6555023e+00  -1.3477896e+00   1.2000985e+00   1.5003290e+00   3.7966395e-01  -1.1641752e+00   1.8428623e+00  -2.4177048e-01  -3.0717909e+00  -6.0394515e-01  -1.3653496e+00  -1.3699989e+00  -2.6487251e+00  -2.6458426e+00  -2.8946854e+00  -1.2755675e+00   1.3927969e+00  -1.5311802e+00  -5.6865719e-01  -1.4122936e+00   4.0897236e-01  -3.6470635e-01   5.9498454e-02   7.0246946e-03  -2.5541721e+00  -2.7818789e+00   5.0461869e-01  -1.4940411e+00  -2.3534282e+00  -1.5070475e+00  -6.4509307e-01   1.2405392e+00   5.2594226e+00   3.5347835e+00   3.4197485e+00  -3.5559663e-01  -2.6622471e+00  -2.3852082e-01  -1.4009992e+00  -1.5403715e+00  -2.0665489e+00   9.4910675e-01   1.1375052e+00  -5.0183911e-01   9.7880280e-01  -2.2444316e-01   2.2667268e+00  -2.5271631e-01   8.5506340e-01  -3.2922287e+00   1.0384058e+00  -1.2819012e+00   9.8530777e-01   3.7888437e-01   1.8832711e-01  -8.3609557e-01  -2.0524645e-02  -4.1164542e+00  -1.9591921e-01  -5.0047978e-01   8.7378452e-01  -2.5469106e+00   1.0367512e+00   1.1205018e-01   2.2202392e+00  -3.0731629e-01   3.4771723e+00   1.8404683e+00  -1.6087489e-01   3.7506501e-01  -3.3919497e-01   1.0859743e+00  -2.3198049e+00   1.1700721e+00   2.7468209e+00   1.5582915e+00   5.7309018e+00   2.2402420e-01   1.2035298e+00  -1.5304579e+00   8.0102251e-03  -1.7751004e+00  -1.3123597e+00  -1.2759440e+00   4.6433739e-02   8.9241062e-01  -1.2731008e+00  -6.2847120e-01  -6.1110344e-01  -8.5500183e-01
  -1.6438341e+00  -1.1344305e+00   1.4609774e+00   1.8856732e+00   2.3920425e-01  -1.2430808e+00   1.6467543e+00   6.0694659e-02  -3.1880971e+00  -1.1139396e+00  -1.4632623e+00  -1.8291241e+00  -3.3664263e+00  -2.9314525e+00  -2.6518133e+00  -1.6107542e+00   8.0021738e-01  -1.8938673e+00  -3.2431395e-01  -1.3779226e+00   5.7584500e-01  -6.7662232e-01   2.7352758e-01   4.2542697e-01  -3.1563362e+00  -3.1063573e+00   4.2323274e-01  -1.2417100e+00  -2.1947590e+00  -1.6209198e+00  -6.5086844e-01   1.6437923e+00   5.6736338e+00   3.8936814e+00   3.3183991e+00   1.3849798e-01  -2.2820269e+00   5.9553253e-01  -1.6832438e+00  -1.1400427e+00  -1.6279897e+00   8.9637769e-01   1.4907558e+00   2.1799594e-01   1.6311507e-01  -1.0616185e-02   1.9271196e+00   6.7042440e-01   1.1513252e-01  -3.4853375e+00   1.2697199e-01  -1.2965776e+00   7.1017888e-01   5.0890502e-01  -3.2934927e-02  -3.7951960e-01  -3.7838629e-01  -4.3536473e+00  -8.1434668e-01  -9.7829760e-01  -4.8188924e-01  -3.5009173e+00   6.2533349e-02  -7.4182160e-01   3.0832485e-01  -2.8381660e-01   2.7884743e+00   2.0372991e+00  -5.5307627e-02   3.9511466e-01  -8.8020795e-02   2.0755787e+00  -1.4666208e+00   1.7562989e+00   3.3419696e+00   1.6771279e+00   7.0428022e+00   2.0301297e+00   3.4054450e-01  -2.5139852e+00  -4.4058927e-01  -1.6588137e+00  -1.5189314e+00  -9.9761972e-01  -2.5420124e-01   7.4853819e-01  -1.8574338e+00  -9.5409108e-01  -8.4840643e-01  -9.1216359e-01
  -1.5990196e+00  -8.8479349e-01   1.3940929e+00   1.7307466e+00   5.8962183e-01  -1.0585539e+00   1.3941251e+00  -3.2489843e-01  -3.1338891e+00  -1.2142538e+00  -2.0573749e+00  -2.3904186e+00  -4.6613090e+00  -3.6956036e+00  -3.0626346e+00  -2.2913362e+00   3.5385913e-01  -1.4324803e+00  -1.0302665e+00  -1.8811323e+00   4.2516473e-01  -5.7100758e-01  -1.1575974e-01   5.2522210e-01  -3.3122673e+00  -3.1966549e+00   6.4126385e-01  -1.0999833e+00  -2.0643020e+00  -1.5389526e+00  -8.9831439e-01   1.6964001e+00   5.3903728e+00   3.7566546e+00   2.7225151e+00   5.8852033e-01  -2.0117379e+00   7.2451048e-01  -1.5938328e+00  -6.4052367e-01  -2.3422105e+00   7.1388697e-01   1.3037055e+00   1.0744819e+00   7.5687292e-01   8.9890739e-01   1.9495700e+00   1.0215122e+00   5.4749243e-02  -3.2382021e+00  -1.8430063e-01  -1.2141951e+00   1.1274122e+00   6.3566074e-01   2.1085945e-01   3.8828226e-01  -3.1990957e-01  -3.2983046e+00  -2.6790107e-01  -6.7278653e-01  -1.0460049e+00  -4.4801388e+00  -8.0566787e-01  -1.2411004e+00  -6.1181482e-01  -7.0752557e-01   2.7920235e+00   2.3376349e+00   5.9484723e-01   6.5111205e-01  -4.1776611e-01   2.6609844e+00  -1.7842381e+00   1.8837347e+00   2.7633963e+00   9.8775786e-01   6.5463678e+00   3.0721088e+00  -1.5155173e-01  -3.3915221e+00  -3.4248850e-01  -1.2193405e+00  -1.4587419e+00  -5.0929515e-01  -4.8421024e-01   7.4329184e-01  -1.8574119e+00  -1.0234832e+00  -6.8342193e-01  -6.4715226e-01
  -1.5137987e+00  -1.0527611e+00   1.7083325e+00   1.6981054e+00   7.1738194e-01  -7.2733596e-01   1.2529570e+00  -5.5678893e-01  -2.7029790e+00  -1.4608767e+00  -1.8156279e+00  -2.5966434e+00  -5.0468236e+00  -3.8729348e+00  -2.5759211e+00  -2.5059762e+00  -2.9274980e-01  -1.4934173e+00  -1.2114737e+00  -2.0259338e+00   1.1609146e+00  -4.1451877e-01  -1.9171347e-01   3.8482499e-01  -2.8263589e+00  -3.6566766e+00   8.8084563e-01  -7.6933883e-01  -1.7087094e+00  -5.5764367e-01  -9.1580071e-01   1.4229856e+00   4.4598547e+00   3.1256852e+00   1.2586968e+00   1.0821203e+00  -1.4104605e+00   1.0463063e+00  -1.0756619e+00  -3.9338404e-01  -2.2725348e+00   2.0479278e-01   5.2218953e-01   1.8006892e+00   5.3277594e-02   1.5650387e+00   9.2419143e-01   1.9012320e+00  -3.4003012e-01  -2.6206776e+00  -5.8146092e-01  -1.1079879e+00   1.1122849e+00   5.5945148e-01   7.0813188e-01   6.6244689e-01  -4.7592012e-02  -3.0358287e+00   1.7835863e-01  -4.1169199e-01  -1.4323408e+00  -5.0296214e+00  -1.5296697e+00  -1.7925567e+00  -1.8876273e+00  -1.1748133e+00   2.1033724e+00   2.3573139e+00   5.7107993e-01   5.2220115e-01  -1.8793301e-01   2.2788721e+00  -1.4698095e+00   2.4397910e+00   2.3631226e+00  -1.3446057e-01   5.4057615e+00   4.4888337e+00  -1.5932093e-01  -4.0487771e+00   1.0446540e-02  -9.7435663e-01  -9.9453962e-01   1.2294614e-01  -7.5153823e-01   8.3416415e-01  -2.1213542e+00  -5.3602971e-01  -7.7835576e-01  -2.5196578e-01
  -1.5206864e+00  -7.1369431e-01   1.8126508e+00   1.8160930e+00   6.8609446e-01  -4.2727117e-01   8.2955680e-01  -4.0764457e-01  -2.5788398e+00  -1.2139908e+00  -1.9551030e+00  -2.6468041e+00  -5.5606324e+00  -3.8191590e+00  -2.3073598e+00  -2.4654612e+00  -1.3020243e+00  -1.5457590e+00  -1.1906252e+00  -2.0853373e+00   7.8022010e-01  -5.5400955e-01   1.2830275e-01   1.0434855e+00  -2.8896160e+00  -3.3951640e+00   8.9987199e-01  -4.0381900e-01  -1.4949806e+00  -5.7499881e-01  -1.0752463e+00   1.6851152e+00   4.2362722e+00   3.0439039e+00   3.8395513e-01   1.3488434e+00  -9.4677615e-01   2.0680229e+00  -5.7539119e-01   7.9362082e-01  -2.6704029e+00  -2.5606075e-01   3.3615296e-01   2.2367271e+00  -4.1618924e-01   1.5584153e+00   8.2957004e-01   2.4418990e+00  -9.5277200e-01  -2.5267744e+00  -1.4185321e+00  -1.2440456e+00   1.1009673e+00   8.6664052e-01   8.3106336e-01   1.8722579e+00  -4.3580414e-01  -2.5618187e+00  -3.5412100e-01  -6.6408566e-01  -2.6522073e+00  -5.5578142e+00  -2.3053407e+00  -2.3084117e+00  -3.2664266e+00  -1.2799947e+00   1.3162678e+00   2.2485679e+00   5.3051269e-01   6.0532933e-01  -5.4513502e-01   2.9888225e+00  -1.4805287e+00   2.2266759e+00   1.9397185e+00  -5.9645907e-01   5.2571972e+00   5.6769389e+00  -1.0919149e+00  -4.6332890e+00   1.5743442e-01  -1.6714747e-01  -8.6676413e-01   5.6158879e-01  -9.1778131e-01   7.0787272e-01  -2.0186708e+00  -3.8521704e-01  -7.5064732e-01  -1.1695577e-01
  -1.2039081e+00  -4.9031258e-01   2.0601037e+00   1.9062029e+00   1.0416957e-01  -5.9751133e-01   4.6168152e-01  -5.5646301e-01  -2.7199047e+00  -2.2049360e+00  -1.6172837e+00  -2.9485439e+00  -5.6833805e+00  -3.8761016e+00  -1.4897600e+00  -2.6947378e+00  -1.5959476e+00  -1.4199818e+00  -6.2879366e-01  -1.7427592e+00   1.2493938e+00  -5.8519106e-01   4.4185680e-01   1.0570248e+00  -2.8920546e+00  -3.8415273e+00   6.6264342e-01  -2.3115318e-01  -9.0312189e-01   3.5778598e-01  -9.0396815e-01   1.5920290e+00   4.2252043e+00   3.0466980e+00  -1.0159282e+00   1.4587577e+00  -2.4682094e-01   2.3035214e+00  -3.6283125e-01   8.1920736e-01  -1.9553017e+00  -4.3603068e-01   2.6455053e-02   2.4642990e+00  -1.7242052e+00   1.5569625e+00   3.5072150e-02   3.1209366e+00  -1.4413404e+00  -2.3399817e+00  -2.2374169e+00  -1.4839262e+00   5.0309737e-01   5.9482762e-01   6.5811876e-01   1.7632957e+00  -4.4911569e-01  -2.1563937e+00  -3.4666235e-01  -6.4519397e-01  -3.6899790e+00  -6.3244536e+00  -2.9049051e+00  -2.6269047e+00  -5.5990406e+00  -2.0066610e+00   6.2537765e-01   2.1432641e+00   4.1769264e-01   2.1770166e-01  -2.0916695e-01   3.0608153e+00  -5.0030563e-01   2.9510096e+00   2.2704639e+00  -7.8514885e-01   5.3349196e+00   7.1294836e+00  -9.7020437e-01  -4.7646852e+00   5.3072706e-01   1.6451671e-01  -4.9444320e-01   1.3237919e+00  -9.3445726e-01   6.3817739e-01  -2.6304288e+00  -4.8744415e-01  -8.7938480e-01  -1.1504307e-01
  -1.2449438e+00  -5.7528840e-01   1.9022266e+00   1.4434033e+00   1.6369417e-01  -3.6080551e-01   3.8291807e-02  -1.1692917e+00  -2.8455171e+00  -2.6736118e+00  -2.1628592e+00  -3.7568386e+00  -6.2694118e+00  -4.6921352e+00  -1.8274798e+00  -3.4207244e+00  -2.0314104e+00  -1.5375861e+00  -1.0911138e+00  -1.8907481e+00   1.4616884e+00  -2.7327562e-01   2.7183470e-01   9.7985468e-01  -2.5224677e+00  -3.2582723e+00   6.8910185e-01  -1.1081070e-01  -9.2486451e-01   6.4352358e-02  -1.0412414e+00   1.3252295e+00   3.7176652e+00   2.6117327e+00  -7.7892529e-01   2.3454880e+00   2.3933680e-02   2.0437188e+00  -9.3007955e-03   9.3801160e-01  -1.9646573e+00  -3.0274079e-01   4.4782443e-01   3.3495985e+00  -6.4104283e-01   2.3598272e+00   1.4955108e-01   3.3470964e+00  -1.0451988e+00  -2.0100350e+00  -2.0592299e+00  -1.0898939e+00   9.8686525e-01   8.2703215e-01   1.0232827e+00   2.1744876e+00  -3.5367563e-01  -1.7290876e+00  -6.4189534e-02  -6.7402783e-01  -4.0471260e+00  -7.2412973e+00  -3.6944359e+00  -3.8156637e+00  -6.3025712e+00  -2.3588257e+00   1.0736567e+00   2.5131690e+00   1.1828425e+00   8.3614534e-01  -1.6229962e-01   3.0924278e+00  -3.9653318e-01   2.9581922e+00   1.7984122e+00  -1.2543817e+00   5.2934618e+00   7.7008697e+00  -1.6804405e+00  -5.4158488e+00   2.8478463e-01   5.6902157e-01  -3.3773323e-01   1.4117528e+00  -8.6842062e-01   5.3533270e-01  -2.9049521e+00  -1.3062367e-01  -7.0420897e-01   1.7272411e-02
  -8.4662723e-01   5.1992899e-02   1.5672952e+00   1.3624921e+00   1.7639891e-01  -3.9108346e-01  -6.1933660e-01  -1.2814937e+00  -2.8634366e+00  -3.2909863e+00  -2.4129522e+00  -3.7428340e+00  -7.0989343e+00  -4.8104033e+00  -1.7566145e+00  -3.9574281e+00  -1.3084408e+00  -3.6858395e-01  -7.9162185e-01  -1.4928696e+00   2.1504111e+00  -4.6597319e-01  -5.3340215e-01   5.1056802e-01  -2.5851704e+00  -3.5077523e+00   5.4926751e-01  -1.8819290e-01  -2.0473078e-01   6.1795130e-01  -1.3984862e+00   8.6949687e-01   3.5298215e+00   2.4226932e+00  -1.5557440e+00   2.2292105e+00   4.2550214e-01   1.7008032e+00  -9.8200411e-02   5.5057603e-01  -1.9410753e+00  -5.2752971e-01   3.0058810e-01   3.4623457e+00  -1.1379730e-01   3.1291932e+00   3.3336575e-01   3.1653021e+00  -5.6175564e-01  -1.7669986e+00  -2.1524308e+00  -8.9473091e-01   1.3214800e+00   3.9483383e-01   5.6245550e-01   1.8134796e+00  -3.6244600e-02  -3.7369175e-01   2.6868475e-01  -2.5811147e-01  -4.5697847e+00  -7.1783398e+00  -4.0527532e+00  -3.5495812e+00  -7.8335254e+00  -2.4158168e+00   9.3623664e-01   2.4424746e+00   1.8769216e+00   1.6871254e+00  -3.4359354e-01   2.9353059e+00   4.1929297e-02   3.3588530e+00   1.1709893e+00  -1.2598770e+00   4.7103324e+00   7.3924842e+00  -1.4481046e+00  -4.4236294e+00  -5.6749892e-02   6.6265001e-01  -3.6158443e-01   1.2185377e+00  -1.1378468e+00   3.4905590e-01  -3.2160536e+00  -8.2004505e-01  -7.8635380e-01  -5.2688753e-02
  -7.3124446e-01   1.3075159e-01   1.5645999e+00   1.1362141e+00  -2.1133667e-01  -4.5023476e-01  -1.1224037e+00  -1.4313636e+00  -3.0524866e+00  -3.3238936e+00  -2.4871144e+00  -3.8897264e+00  -6.9006073e+00  -4.7261787e+00  -1.3639840e+00  -3.9212786e+00  -1.5885178e+00  -3.2719116e-01  -6.3845484e-01  -1.3387203e+00   1.9832926e+00  -8.6251377e-01   2.7566569e-03   1.1764752e+00  -2.3217318e+00  -2.8715057e+00   2.7168328e-01  -5.1088498e-02   4.6961433e-02   3.3699811e-01  -1.4742054e+00   7.9261969e-01   3.3624569e+00   2.2231732e+00  -2.2905500e+00   2.1375705e+00   8.0623258e-01   2.0648834e+00   6.9132708e-01   1.4058361e+00  -1.8821652e+00  -6.0649890e-01   2.2658727e-01   3.3788254e+00  -1.4047653e-01   2.8976197e+00   5.3718544e-01   2.9186409e+00  -6.8975269e-01  -1.7105094e+00  -2.3621456e+00  -9.0348621e-01   1.4968383e+00   7.3935729e-01   7.7932596e-01   2.6055504e+00  -3.9620118e-02   2.1978997e-01  -1.3481129e-01  -5.1792523e-01  -5.0856114e+00  -7.2217859e+00  -4.0087192e+00  -3.7559993e+00  -8.6139835e+00  -2.4118973e+00   6.5727253e-01   2.2767268e+00   2.2975398e+00   2.3204606e+00  -5.9287710e-01   3.1466543e+00   2.7058862e-02   2.9063065e+00   5.2280414e-01  -1.5033549e+00   4.1590678e+00   7.1663944e+00  -1.6065352e+00  -3.7620130e+00   8.5258579e-02   1.3094994e+00  -5.0560015e-02   1.0509011e+00  -1.1007806e+00   1.5889517e-01  -3.3678040e+00  -8.0533550e-01  -6.8407988e-01   1.6548718e-02
  -9.9126467e-01   5.2765041e-01   9.9916388e-01   8.7424701e-01  -1.0940827e+00  -4.2609128e-01  -1.8007799e+00  -1.6533897e+00  -3.5286456e+00  -4.2110378e+00  -2.6482503e+00  -4.0071578e+00  -6.6666042e+00  -4.7629337e+00  -1.3734337e+00  -4.1710106e+00  -1.9533731e+00  -5.8712796e-01  -3.2632582e-01  -7.2258809e-01   1.5447126e+00  -2.4069899e-01   2.4849911e-01   9.3216816e-01  -2.2215150e+00  -2.3403180e+00  -2.7068569e-01   2.2495405e-01  -6.6872464e-02  -8.4861582e-02  -1.2920519e+00   5.4210378e-01   3.0349083e+00   2.1674615e+00  -1.8013601e+00   1.9614495e+00   1.1459508e+00   1.9143851e+00   9.4283829e-01   1.3276874e+00  -1.3349969e+00  -3.6322030e-01   1.1736444e+00   3.3197839e+00  -1.4502434e-01   2.2946100e+00   1.0617894e+00   2.8571646e+00  -4.7713680e-01  -1.7467209e+00  -2.0633371e+00  -5.0570612e-01   1.3677294e+00   9.4920484e-01   6.5294906e-01   2.6389657e+00  -4.3895805e-01   3.8902218e-01  -6.2615758e-01  -7.5747416e-01  -5.6106055e+00  -7.3860535e+00  -4.5724779e+00  -4.3681934e+00  -9.3087755e+00  -2.5391145e+00   5.5710070e-01   2.0882748e+00   2.3854365e+00   2.5521556e+00  -2.6822458e-01   3.3823434e+00   5.7246110e-01   2.5641790e+00   1.1074774e+00  -9.6801292e-01   5.2096906e+00   7.2986502e+00  -1.8422869e+00  -3.8305377e+00  -4.0376808e-01   1.9118732e+00  -2.3085606e-01   1.4848845e+00  -8.1642892e-01   1.9524777e-01  -3.9985637e+00  -3.4536225e-01  -4.8911888e-01  -2.4542854e-01
  -3.8261698e-01   4.6643703e-01   1.0441931e+00  -3.4477178e-02  -1.0972768e+00  -7.1267050e-01  -1.6427335e+00  -2.3315203e+00  -3.3249579e+00  -4.3018224e+00  -2.2663527e+00  -3.9933248e+00  -5.8844951e+00  -4.8089571e+00  -7.0021458e-01  -4.5244731e+00  -1.8212762e+00  -8.3814659e-02  -3.2939776e-02  -6.0836701e-01   1.6932359e+00  -2.9775533e-01   2.0689543e-01   4.4498677e-01  -1.6370052e+00  -2.0988976e+00  -2.9599742e-01  -6.9376008e-02   1.6143458e-01  -8.6662954e-03  -1.0264179e+00   7.4009439e-02   3.4923957e+00   2.1630835e+00  -2.0818359e+00   2.4821947e+00   9.7490888e-01   7.3925461e-01   9.5572868e-01   8.4001929e-01  -1.0939295e+00  -2.5547762e-01   4.9080435e-01   2.6245483e+00   9.6197118e-02   2.2108193e+00   7.3854431e-01   1.6438122e+00  -1.1155897e-01  -1.8359374e+00  -1.9110644e+00  -8.4336399e-01   1.2395393e+00   5.6185606e-01   3.5065998e-01   2.1320815e+00  -2.3321008e-01   1.0958672e+00  -5.7389392e-02  -8.1593495e-01  -4.8560105e+00  -7.3520653e+00  -3.2789351e+00  -3.5369110e+00  -8.8789220e+00  -3.6883428e+00   1.0289874e+00   1.7099452e+00   2.6582888e+00   2.4104312e+00  -2.3610867e-01   3.2805117e+00   7.8496408e-01   2.7581478e+00   8.1276858e-01  -6.0893078e-01   4.5047747e+00   6.8466970e+00  -2.3681374e+00  -3.7110453e+00   1.1688675e-01   2.1728501e+00   4.6164895e-01   1.3980600e+00  -4.1720091e-01  -4.9291681e-02  -3.6098504e+00  -8.4621884e-01  -2.0925287e-01  -1.8677338e-01
   1.7547255e-01   3.0547472e-01   1.0357620e+00  -4.4381578e-01  -1.6029676e+00  -1.2779572e+00  -1.8450365e+00  -2.4686920e+00  -3.3697932e+00  -4.6479220e+00  -1.5528861e+00  -3.7440922e+00  -4.7363943e+00  -4.2222632e+00   5.0962334e-01  -4.3462995e+00  -1.2181117e+00  -1.3498474e-02   8.4678393e-01  -2.7360579e-01   1.8023572e+00  -6.7066978e-01   5.8653980e-01   5.1447936e-01  -2.1047199e+00  -2.1594404e+00  -6.8155229e-01  -2.9580055e-01   6.7174172e-01  -1.5462907e-01  -1.0090115e+00  -3.0532897e-01   4.0305723e+00   2.1636151e+00  -2.6992441e+00   2.2596784e+00   1.2492836e+00   2.9944306e-01   1.2099602e+00   4.5803937e-01  -1.6004131e-01  -8.1782815e-02   3.5608802e-02   1.5936723e+00  -9.9041248e-01   1.4778699e+00   2.9058433e-01   6.0330981e-01  -2.6692869e-01  -2.0832536e+00  -1.8498540e+00  -9.6201052e-01   8.3554683e-01   2.3153518e-01   1.2841871e-02   1.5842861e+00   6.3034981e-02   1.1608461e+00  -1.6099545e-01  -1.0346846e+00  -4.3880982e+00  -6.7175186e+00  -1.9529356e+00  -2.5828655e+00  -9.0759131e+00  -3.7969082e+00   9.9352510e-01   1.3050198e+00   2.9191353e+00   2.5008798e+00   7.2684732e-02   3.2828607e+00   1.4883659e+00   2.7368861e+00   1.0788058e+00   2.8814704e-02   4.2578514e+00   6.0956639e+00  -1.9193791e+00  -2.5394184e+00   5.3339107e-01   2.2324542e+00   8.5707579e-01   1.0161458e+00  -1.3897207e-01  -2.2673029e-01  -4.0117109e+00  -1.2112317e+00  -2.8050101e-01  -3.8871159e-01
   1.2647596e-01   6.7644853e-01   4.3118798e-01  -7.4281637e-01  -2.3427974e+00  -1.4943169e+00  -2.3831217e+00  -2.5906202e+00  -3.7198958e+00  -4.7629250e+00  -1.5245627e+00  -3.1196586e+00  -4.3143082e+00  -3.6440929e+00   4.1890743e-01  -4.2505372e+00  -6.4992596e-01   5.7606870e-01   1.1557863e+00   4.2742177e-01   1.5970928e+00  -6.2367697e-01   6.2930034e-01   3.3963783e-01  -1.6855639e+00  -1.8478410e+00  -1.1571393e+00  -2.1500408e-01   6.5023733e-01  -3.5952773e-01  -1.0167655e+00  -9.1448444e-01   3.5333680e+00   1.9501274e+00  -2.8572819e+00   1.2802050e+00   1.3693608e+00  -3.3917904e-01   1.6695774e+00   2.8867552e-01  -2.1998120e-01  -6.7666929e-02   3.5488278e-02   7.5010563e-01  -7.7797528e-01   9.8927108e-01   8.6341769e-01  -3.9076760e-01   2.0867474e-01  -2.0453423e+00  -1.0783950e+00  -7.0590545e-01   9.8989076e-01   8.3197058e-02  -3.8257999e-02   1.2780647e+00   1.9742480e-01   2.0259518e+00  -1.8399665e-01  -7.5564874e-01  -3.9419262e+00  -5.6565112e+00  -1.5871850e+00  -1.7678387e+00  -8.5142135e+00  -3.4123075e+00   9.3476926e-01   9.4063289e-01   3.2605546e+00   3.2825147e+00  -5.4856250e-02   2.8733493e+00   1.3044236e+00   2.1774150e+00   6.9213263e-01   2.8001919e-01   3.5467638e+00   4.4164071e+00  -1.0075206e+00  -1.1480221e+00   2.4815215e-01   2.4276691e+00   7.6161010e-01   5.7596521e-01  -8.7499428e-02  -1.2791847e-01  -4.2997437e+00  -1.3638230e+00  -7.5899250e-02  -4.4614580e-01
   7.1195120e-01   8.9734362e-01  -4.8665171e-02  -1.3232270e+00  -2.2452911e+00  -1.5411239e+00  -2.4767032e+00  -2.7505815e+00  -3.2791059e+00  -4.9250411e+00  -8.7695129e-01  -2.6268724e+00  -2.9198458e+00  -3.1924169e+00   1.3409053e+00  -4.1502942e+00   4.1176851e-02   1.3344558e+00   1.7743975e+00   7.8323347e-01   1.8153688e+00  -4.1893998e-01  -1.1707346e-01  -7.3986405e-01  -1.5874294e+00  -2.0235136e+00  -1.2552278e+00  -5.0865043e-01   1.1682140e+00  -1.0955250e-01  -1.1514806e+00  -1.5777730e+00   3.8573199e+00   1.7248789e+00  -2.7723508e+00   9.1800783e-01   1.2158363e+00  -9.4835654e-01   1.6040369e+00  -1.8049212e-01   4.6082262e-01   2.6033194e-01  -3.0414518e-01  -2.0094205e-01  -7.0674429e-01   5.8036805e-01   5.4307832e-01  -1.4025639e+00   6.9574481e-01  -2.0337192e+00  -6.1121558e-01  -6.1407332e-01   8.0793476e-01  -2.0020234e-01  -5.5577185e-01   5.5302983e-01   5.8811794e-01   2.6315183e+00   2.3263553e-01  -6.6562112e-01  -2.8335514e+00  -4.6992467e+00  -4.4954271e-01  -7.6313806e-01  -7.7932390e+00  -3.8711884e+00   1.2593753e+00   4.1251617e-01   3.5171475e+00   3.3747617e+00  -1.0008223e-01   2.6618631e+00   1.6151995e+00   2.0863203e+00   4.2426870e-01   1.0876441e+00   3.3700872e+00   3.0890474e+00  -5.6227011e-01   5.0188637e-01   6.4371277e-01   2.8127623e+00   1.2070952e+00   8.0932875e-01   2.5701372e-01  -4.1717348e-01  -4.0620759e+00  -1.3473006e+00   3.1134824e-02  -6.1546286e-01
   1.1387612e+00   1.0697161e+00  -6.0786587e-01  -1.9124765e+00  -2.5268986e+00  -1.8674179e+00  -2.4798387e+00  -2.8615606e+00  -3.1449290e+00  -5.5607883e+00  -2.8719229e-01  -2.3777792e+00  -1.4586401e+00  -2.8893155e+00   2.1648173e+00  -4.2911107e+00   4.8058570e-01   1.4891604e+00   2.5483158e+00   1.1567405e+00   1.5241296e+00  -5.4245594e-02  -5.5497571e-01  -1.8462591e+00  -1.8428748e+00  -2.2090217e+00  -1.5676784e+00  -7.7327632e-01   1.3542776e+00  -4.4418326e-01  -1.0606158e+00  -2.1400223e+00   4.5656142e+00   1.9125823e+00  -1.7181871e+00   7.3596336e-01   1.1217255e+00  -1.5502595e+00   1.3259097e+00  -9.6150445e-01   1.5591521e+00   6.0357669e-01  -2.8722424e-02  -1.2650511e+00  -9.9185079e-01  -2.8373928e-01   4.6940275e-01  -2.4519043e+00   1.0113256e+00  -2.4021000e+00  -1.7315685e-01  -4.8083389e-01   2.8450705e-01  -4.7037258e-01  -1.3227415e+00  -3.3447018e-01   5.2079696e-01   2.5430248e+00   2.6348207e-01  -9.4466145e-01  -1.9053019e+00  -3.9381562e+00   6.2413782e-01  -7.0928737e-02  -6.8495968e+00  -4.1829300e+00   1.7871376e+00   2.5986963e-02   3.5157494e+00   3.1284479e+00   1.8119122e-01   2.8224621e+00   2.3098208e+00   1.8793840e+00   1.0775692e+00   2.3582573e+00   4.3208361e+00   2.1729376e+00  -4.5960671e-01   1.4896708e+00   7.0430640e-01   3.0061149e+00   1.1897491e+00   9.2810696e-01   7.3013410e-01  -6.6668579e-01  -4.1225545e+00  -1.4160874e+00   7.4656560e-02  -1.0433281e+00
   1.5780385e+00   1.0068750e+00  -7.0685748e-01  -2.8044713e+00  -2.9338435e+00  -2.5544221e+00  -2.0541130e+00  -3.1811846e+00  -3.1281781e+00  -5.4037071e+00   2.9821856e-01  -2.1197812e+00  -1.0403737e-01  -2.5597446e+00   2.7148912e+00  -4.4384421e+00   7.4878905e-01   1.5531677e+00   3.0034802e+00   1.3716247e+00   9.6772456e-01  -4.0319952e-01  -3.2009079e-01  -2.2200471e+00  -1.5388097e+00  -1.9559519e+00  -1.8683818e+00  -1.0915916e+00   1.1780462e+00  -1.2356463e+00  -6.0839350e-01  -2.6427485e+00   5.3988964e+00   2.3305830e+00  -8.1239597e-01   8.9436814e-01   8.7367543e-01  -2.5153912e+00   1.2203058e+00  -1.5288169e+00   2.0394699e+00   7.6487718e-01  -3.5136995e-01  -2.5291174e+00  -1.0552408e+00  -1.0793789e+00   6.4336364e-01  -4.0200402e+00   1.1823425e+00  -2.9512959e+00   8.4463797e-02  -8.5960499e-01  -1.8487304e-01  -7.8962679e-01  -1.9233549e+00  -1.0087998e+00   4.5253054e-01   2.5989048e+00   1.9552315e-01  -1.3900832e+00  -7.5608375e-01  -3.0984955e+00   2.5152185e+00   1.0988756e+00  -5.1159643e+00  -4.5497099e+00   2.1771176e+00  -4.3961051e-01   3.3589978e+00   3.0259250e+00   2.8972547e-01   2.8798790e+00   2.5025208e+00   1.5279021e+00   1.4151104e+00   3.2207333e+00   4.3464457e+00   1.1010378e+00  -7.6624266e-01   1.8256156e+00   9.0211127e-01   2.8701338e+00   1.4048562e+00   1.0966031e-01   1.0571204e+00  -9.2074784e-01  -3.7698371e+00  -2.2514970e+00   1.8723873e-01  -1.2269981e+00
   1.5796269e+00   9.4501132e-01  -1.4237262e+00  -3.2831328e+00  -3.2479775e+00  -2.8995293e+00  -2.3111525e+00  -2.9805088e+00  -3.4408871e+00  -4.7888086e+00   1.9988570e-01  -1.6815032e+00   5.0344146e-01  -1.9115285e+00   2.3422105e+00  -4.2912037e+00   9.3481589e-01   1.3123622e+00   3.0018535e+00   1.3312606e+00  -9.0003004e-02  -3.5020931e-01  -4.1916148e-01  -2.0436335e+00  -2.4016436e+00  -1.4526770e+00  -2.2220528e+00  -1.1522074e+00   7.2972694e-01  -2.7671845e+00  -1.1355980e+00  -2.9825573e+00   5.6176191e+00   2.6361946e+00   9.3985878e-01   1.1072845e+00   5.5085452e-01  -2.6754678e+00   1.3755056e+00  -1.4649474e+00   2.1432162e+00   9.9897547e-01  -8.7632340e-03  -3.1916053e+00  -5.2775957e-01  -1.2848390e+00   1.1101546e+00  -5.2820382e+00   1.4019528e+00  -3.0970891e+00   7.9985901e-01  -3.5325035e-01  -8.5741150e-02  -7.7435513e-01  -1.9720176e+00  -8.1663769e-01   1.3201378e-01   2.4241807e+00  -6.3457032e-02  -1.4743952e+00  -1.5802290e-01  -2.0065837e+00   2.9417741e+00   1.5382013e+00  -3.0287034e+00  -3.5113520e+00   2.8861266e+00  -1.2507588e-01   3.7636666e+00   3.6507024e+00  -3.2922455e-02   3.0297650e+00   2.2634680e+00   5.0188543e-01   1.3928749e+00   3.8182499e+00   4.5357316e+00  -3.3479800e-01  -1.1225498e+00   1.8026948e+00   6.0345292e-01   2.8077332e+00   9.4371074e-01  -7.9127135e-01   1.4592151e+00  -8.7713261e-01  -3.7467399e+00  -2.3624103e+00   4.0286123e-01  -1.4377840e+00
   1.1344381e+00   1.0177206e+00  -2.0568681e+00  -3.7038488e+00  -3.7326041e+00  -2.9110924e+00  -2.3118236e+00  -3.0459979e+00  -3.4463264e+00  -4.0788024e+00   2.8303940e-01  -7.4631241e-01   1.0599292e+00  -1.1284249e+00   1.6496587e+00  -4.0799045e+00   1.0637714e+00   1.5185500e+00   2.6943521e+00   1.6529720e+00  -8.0036015e-01  -1.2177934e-02  -5.1552638e-01  -2.5217397e+00  -1.6414003e+00  -1.1524071e+00  -2.3968864e+00  -9.5449150e-01   6.8838405e-02  -3.3115424e+00  -1.1159147e+00  -3.9023126e+00   4.6288271e+00   2.3097251e+00   1.6711405e+00   3.9851197e-01   3.8606175e-01  -3.4516420e+00   1.8652835e+00  -1.7932728e+00   1.4489560e+00   7.3866086e-01  -2.0050278e-01  -3.9645986e+00   4.6770693e-02  -1.6156015e+00   1.6429555e+00  -6.2625046e+00   1.9030754e+00  -2.8684084e+00   1.9590618e+00   1.0736643e-02   8.5533760e-02  -9.8311081e-01  -1.7634265e+00  -1.1478456e+00   9.2160242e-02   2.8063030e+00   7.3134626e-02  -9.8185673e-01   1.0802111e+00  -3.9640393e-01   3.4498798e+00   2.4441648e+00  -3.3761334e-01  -2.6803052e+00   3.0009186e+00  -3.4441914e-01   3.5318698e+00   4.1584924e+00  -2.4362483e-01   2.0921847e+00   1.4237890e+00  -4.8995397e-01   9.3685815e-01   3.5890198e+00   3.3081779e+00  -2.2424811e+00  -3.4865638e-01   2.2929998e+00   2.8339800e-01   2.5768664e+00   5.5191198e-01  -1.6723872e+00   1.4475732e+00  -5.6016492e-01  -3.5988067e+00  -2.2638809e+00   6.7761123e-01  -1.3091686e+00
   1.7533820e+00   1.4469233e+00  -2.7313502e+00  -3.7264035e+00  -3.2306966e+00  -2.7764293e+00  -2.4647768e+00  -2.6760614e+00  -2.7220695e+00  -3.9284754e+00   9.3231139e-01  -4.6652896e-02   2.1578732e+00  -3.8615607e-01   2.3530671e+00  -3.4694120e+00   2.2004144e+00   2.5882163e+00   3.1215991e+00   1.9036332e+00  -4.4657594e-01   3.3567361e-01  -1.9219725e+00  -3.5787621e+00  -2.4282907e+00  -1.8379990e+00  -2.3021302e+00  -1.2067724e+00   7.5840377e-01  -2.6085608e+00  -1.9087639e+00  -4.4263776e+00   4.6189344e+00   1.9309575e+00   1.7075422e+00  -4.8396617e-01   2.7948552e-01  -3.4187099e+00   1.4200918e+00  -2.1224600e+00   2.2349299e+00   1.3397915e+00  -5.0475025e-01  -4.5353283e+00  -5.6996722e-02  -1.6639487e+00   9.0692552e-01  -6.4848923e+00   2.2390553e+00  -2.5093901e+00   2.3203064e+00   3.3859629e-01  -1.5502340e-01  -1.3407181e+00  -2.1607774e+00  -1.8949655e+00   7.3191881e-01   3.5843241e+00   8.2577741e-01  -4.0400357e-01   2.1858083e+00   8.0066974e-01   3.6656849e+00   3.2938887e+00   3.3029889e-01  -2.4641266e+00   3.1123240e+00  -6.5270832e-01   3.8995563e+00   4.2676348e+00  -4.6323022e-01   1.8269375e+00   1.6740717e+00  -4.4150699e-01   6.0857137e-01   4.2010333e+00   3.3445243e+00  -3.4028950e+00   8.1488786e-01   4.5651185e+00   7.5692017e-01   2.7054020e+00   6.9544199e-01  -1.1031482e+00   1.5919683e+00  -7.6616797e-01  -3.4728552e+00  -1.9742631e+00   5.9973299e-01  -1.4892216e+00
   2.2735151e+00   1.6608466e+00  -3.1695310e+00  -4.1713598e+00  -2.5834279e+00  -2.5263292e+00  -1.8996167e+00  -2.9586771e+00  -1.6948968e+00  -4.5491035e+00   1.6930489e+00   1.4080761e-01   3.4708896e+00  -4.6741801e-01   2.9646712e+00  -3.7602388e+00   2.8729765e+00   3.6063948e+00   3.3209192e+00   2.0644382e+00   3.3480630e-01   1.1133774e+00  -3.5763423e+00  -6.0340172e+00  -1.4728796e+00  -2.8281092e+00  -1.8933928e+00  -1.5268043e+00   1.1632107e+00  -1.2880327e+00  -1.8256766e+00  -5.5235841e+00   4.5099056e+00   1.4591934e+00   2.1809715e+00  -8.9344983e-01   1.1041013e-01  -4.2513722e+00   8.9422077e-01  -3.3774092e+00   2.9668980e+00   1.5228722e+00  -8.7666034e-01  -4.9582607e+00   3.9057636e-01  -1.5273532e+00   6.0612906e-02  -6.5103866e+00   3.0412453e+00  -2.0975213e+00   2.8422131e+00   4.3055305e-01  -6.3298359e-01  -1.9722094e+00  -2.7971870e+00  -3.4642490e+00   1.2531934e+00   4.1152116e+00   2.1355635e+00   1.8887741e-01   3.9274925e+00   1.5596775e+00   4.2106524e+00   3.8685761e+00   1.7668596e+00  -3.3365620e+00   3.7131140e+00  -1.0158187e+00   3.5471284e+00   3.5776119e+00  -3.0713868e-01   8.6876405e-01   1.9373266e+00   1.4766562e-02   3.8408725e-01   4.4914890e+00   3.1426782e+00  -4.1580890e+00   1.8968286e+00   6.1861555e+00   1.2559668e+00   2.5872461e+00   9.0988490e-01  -3.7493650e-01   1.6935594e+00  -1.0444201e+00  -3.0000396e+00  -1.7710328e+00   5.2873589e-01  -1.5342270e+00
   2.2869680e+00   1.4741567e+00  -3.3342634e+00  -4.7118853e+00  -2.7047283e+00  -2.7895181e+00  -1.5036907e+00  -2.9947524e+00  -1.5908328e+00  -3.6167126e+00   1.8576253e+00   3.1703287e-01   3.8752344e+00  -1.6589015e-01   2.5303729e+00  -3.6346580e+00   2.4674716e+00   3.1740082e+00   2.8867492e+00   1.7782304e+00  -4.8540043e-01   1.1585691e+00  -3.4833404e+00  -5.8611925e+00  -1.4802501e+00  -2.3892508e+00  -1.8995197e+00  -1.4557768e+00   5.1616954e-01  -2.0973317e+00  -1.8177124e+00  -5.6991490e+00   4.3201701e+00   1.6939752e+00   3.4520800e+00  -2.8786223e-01  -5.3410656e-02  -4.4102518e+00   9.3783872e-01  -3.3830497e+00   3.0010551e+00   1.5846620e+00  -1.0716641e+00  -5.1961223e+00   5.4423384e-01  -1.6210787e+00   1.8078484e-02  -6.9822898e+00   2.9424353e+00  -2.0806082e+00   3.0316518e+00   4.4091715e-01  -8.9069889e-01  -2.1105488e+00  -2.5794124e+00  -3.3717747e+00   9.5774622e-01   3.8863258e+00   2.1869284e+00   1.3311296e-01   4.5766856e+00   2.0719391e+00   4.4611800e+00   3.9736913e+00   3.9059025e+00  -2.9330068e+00   3.9265593e+00  -8.6745673e-01   3.1791269e+00   3.4414777e+00  -3.4137820e-01   5.9404683e-01   1.6502675e+00  -5.2211368e-01   5.6929806e-01   4.2861614e+00   2.8592772e+00  -4.1202151e+00   1.2754042e+00   5.0583001e+00   1.3935568e+00   2.2046329e+00   7.2232573e-01  -1.1029196e+00   1.8642154e+00  -9.6862036e-01  -2.6376371e+00  -2.0151648e+00   6.3188429e-01  -1.4664790e+00
   2.2743637e+00   1.1915159e+00  -3.3088245e+00  -4.9093762e+00  -2.4769245e+00  -2.8782586e+00  -1.1235256e+00  -2.9952852e+00  -1.2410110e+00  -2.8097031e+00   1.9677739e+00   4.0591885e-01   4.2940130e+00   1.3275643e-01   2.2987517e+00  -3.2534210e+00   2.4141011e+00   3.0524549e+00   2.2794195e+00   1.4622778e+00  -8.2204459e-01   1.1681722e+00  -3.4638532e+00  -5.5999266e+00  -1.5838678e+00  -2.1421230e+00  -1.7129231e+00  -1.4296082e+00   1.5297463e-01  -2.4030160e+00  -2.0298947e+00  -5.8411438e+00   3.9367652e+00   1.5678199e+00   3.6782326e+00  -2.9650628e-01  -2.7407494e-01  -4.5274769e+00   8.8276153e-01  -3.2601386e+00   2.8863169e+00   1.9776990e+00  -1.4084703e+00  -5.1949111e+00   7.9846286e-01  -1.5111855e+00  -3.3531961e-01  -7.1048519e+00   2.8697191e+00  -1.7118867e+00   3.2839641e+00   5.4362025e-01  -9.0760674e-01  -2.0893460e+00  -2.1426549e+00  -3.2528015e+00   1.0603315e+00   4.0559655e+00   2.6317245e+00   4.2505617e-01   5.3824784e+00   2.5073064e+00   4.6282941e+00   4.1179579e+00   5.5115977e+00  -2.6690517e+00   4.0235635e+00  -8.0036531e-01   3.1772051e+00   3.3641164e+00  -4.1320127e-01   3.9074385e-01   1.1727805e+00  -8.1182368e-01   3.3968898e-01   3.9109463e+00   2.2010011e+00  -4.3447360e+00   1.3302716e+00   4.8594990e+00   1.6992533e+00   1.8791277e+00   7.5000131e-01  -1.4310801e+00   1.9132007e+00  -9.0161801e-01  -2.4146162e+00  -1.9882090e+00   7.6510298e-01  -1.2244327e+00
   2.3831613e+00   1.1924758e+00  -3.4004646e+00  -4.6368134e+00  -2.4422565e+00  -2.9864588e+00  -9.9933257e-01  -2.4281252e+00  -9.5409795e-01  -2.1935376e+00   2.2952185e+00   9.1382179e-01   4.3501207e+00   8.9173445e-01   2.2635532e+00  -2.8149076e+00   2.4179974e+00   2.9951695e+00   2.3501842e+00   1.3833368e+00  -9.2225458e-01   1.1303321e+00  -3.6699363e+00  -5.5046851e+00  -2.1406518e+00  -2.4479806e+00  -1.6161095e+00  -1.2950595e+00   7.3003166e-02  -2.2808763e+00  -2.3371838e+00  -5.8464830e+00   3.7313515e+00   1.7899183e+00   3.8504080e+00  -2.9380414e-01  -1.9401078e-01  -4.0309470e+00   7.4013819e-01  -3.3297894e+00   3.1105528e+00   1.8445453e+00  -1.8252042e+00  -5.3561921e+00   4.4111994e-02  -1.4518955e+00  -9.7233773e-01  -6.8909980e+00   2.4678093e+00  -1.4290231e+00   3.0720786e+00   6.6117138e-01  -1.3061638e+00  -2.5210758e+00  -2.1345948e+00  -3.4029840e+00   8.3578270e-01   3.8225599e+00   2.6198816e+00   7.3462484e-01   5.3588087e+00   3.2474800e+00   4.1995563e+00   4.3903038e+00   6.2510282e+00  -1.8788239e+00   3.6822262e+00  -6.1205605e-01   2.6449988e+00   3.1050036e+00  -3.9561186e-01   3.1848828e-02   1.2783017e+00  -8.2617353e-01   5.2247915e-01   3.6970806e+00   1.8502392e+00  -4.0703650e+00   1.4709605e+00   4.5356579e+00   1.8017465e+00   1.2894490e+00   3.6134467e-01  -1.8956882e+00   1.7792002e+00  -8.4957417e-01  -2.4050074e+00  -2.3531548e+00   5.5433705e-01  -1.2045633e+00
   2.1142302e+00   9.2183233e-01  -3.2547737e+00  -4.4804510e+00  -2.6885088e+00  -3.2291674e+00  -9.6213212e-01  -2.0762442e+00  -1.1059493e+00  -1.1067709e+00   2.0558541e+00   7.3269327e-01   4.0378873e+00   1.1745482e+00   1.7169588e+00  -2.2148545e+00   1.9566953e+00   2.1536935e+00   1.6830168e+00   9.3714467e-01  -1.7636031e+00   6.7351952e-01  -2.8227336e+00  -3.8886894e+00  -2.8897885e+00  -1.6404062e+00  -1.7140946e+00  -9.8369452e-01  -4.5231778e-01  -3.2800193e+00  -2.5469181e+00  -5.2605081e+00   3.2714119e+00   1.9996477e+00   4.1620272e+00  -1.5813051e-01   3.3913862e-02  -3.1183201e+00   1.0513194e+00  -2.4095437e+00   3.1429191e+00   2.1352669e+00  -1.6508857e+00  -4.9687996e+00  -2.5266516e-01  -1.6320008e+00  -8.3308265e-01  -6.4936244e+00   1.7608594e+00  -1.3132864e+00   2.7807930e+00   7.8962418e-01  -1.2789997e+00  -2.0977250e+00  -1.3792970e+00  -2.3562782e+00   5.8983367e-01   3.5152306e+00   2.0102991e+00   5.4403182e-01   4.9293818e+00   3.3279944e+00   3.6357210e+00   3.7369844e+00   6.9455425e+00  -6.8720731e-01   3.1999203e+00  -3.0716065e-01   2.5766762e+00   3.4524353e+00  -3.7728799e-01   2.2520120e-01   9.3233009e-01  -1.4879525e+00   7.7793243e-01   3.0799181e+00   1.7418185e+00  -3.4073238e+00   1.1294931e+00   3.6451036e+00   1.7775302e+00   8.9923326e-01  -1.1044874e-03  -2.8080382e+00   1.6153401e+00  -7.5606724e-01  -2.6309580e+00  -2.5054467e+00   4.7432846e-01  -1.0776443e+00
   2.4883392e+00   6.5191368e-01  -2.9593248e+00  -4.2768517e+00  -2.3699734e+00  -3.2186243e+00  -5.5346709e-01  -1.9739306e+00  -5.8060879e-01  -1.1665904e+00   2.4946995e+00   3.4737991e-01   4.2407031e+00   1.0043376e+00   2.0814916e+00  -2.1217459e+00   1.9572542e+00   2.0959556e+00   1.7224152e+00   7.2778982e-01  -8.2537614e-01   6.6414106e-01  -3.0411256e+00  -4.1692228e+00  -2.4763242e+00  -2.0977147e+00  -1.3491346e+00  -9.3145399e-01  -2.5814620e-01  -2.2447671e+00  -2.3240954e+00  -5.0798579e+00   3.0419488e+00   1.9260369e+00   3.8151752e+00   2.0372140e-02   3.7544841e-01  -2.6830755e+00   9.8128026e-01  -2.6019279e+00   4.0718514e+00   2.1906287e+00  -2.0457275e+00  -4.6148356e+00  -9.3578987e-01  -1.4465670e+00  -1.9674614e+00  -5.4702823e+00   1.4654691e+00  -9.5966548e-01   2.3032371e+00   6.7387051e-01  -1.8133996e+00  -2.4085861e+00  -1.1909423e+00  -2.7767544e+00   8.2918529e-01   3.1852810e+00   2.4027123e+00   6.7847428e-01   4.9721057e+00   3.1208950e+00   3.0137217e+00   3.1576464e+00   6.7259268e+00  -7.8853918e-01   3.0386982e+00  -8.5696626e-02   2.1055189e+00   2.8892724e+00   8.0149996e-02  -3.8763171e-01   1.3898135e+00  -7.7948717e-01   1.0134356e+00   2.5359679e+00   1.5563736e+00  -2.2162663e+00   1.7044252e+00   3.7526777e+00   2.2719735e+00   3.8002590e-01   6.0836240e-02  -2.7704035e+00   1.3463311e+00  -9.8292735e-01  -2.7050758e+00  -2.7035277e+00   7.7488563e-02  -9.2146690e-01
   2.1072806e+00   4.0621436e-01  -2.8999770e+00  -4.3444057e+00  -1.9738526e+00  -2.6822839e+00  -2.4057584e-01  -2.1790972e+00  -1.4119432e-01  -1.4347690e-01   2.1837088e+00   1.0995782e-01   3.7191719e+00   7.1603065e-01   1.2712058e+00  -1.8345566e+00   8.9412705e-01   1.6326887e+00   5.0607696e-01   2.7559045e-02  -1.3062787e+00   1.2207309e+00  -2.8590172e+00  -3.6505105e+00  -1.8573231e+00  -1.3458946e+00  -8.5688546e-01  -5.0002529e-01  -8.5012119e-01  -2.0893804e+00  -2.1828811e+00  -4.6310504e+00   1.8164359e+00   1.6158601e+00   3.7209122e+00   3.1054393e-01   4.5118445e-01  -2.1848500e+00   1.3999838e+00  -1.8234439e+00   3.5214269e+00   2.2558209e+00  -2.1971591e+00  -3.8188765e+00  -5.9915063e-01  -1.3158908e+00  -2.1885881e+00  -4.6405011e+00   1.2101758e+00  -3.7578441e-01   2.3347118e+00   7.9410849e-01  -1.5974801e+00  -2.0599860e+00  -9.3879462e-02  -1.8186464e+00   6.4847132e-01   3.2997419e+00   2.7677808e+00   9.8714076e-01   5.0144087e+00   2.6351359e+00   1.8996873e+00   2.2033487e+00   7.8285116e+00  -7.2340304e-01   2.8445965e+00   1.0268084e-01   1.6505547e+00   2.4503045e+00   9.0489462e-02  -7.7892472e-01   4.6024213e-01  -1.2339117e+00   7.2769293e-01   1.2098313e+00   6.5142926e-01  -9.4962742e-01   1.3027638e+00   2.2343154e+00   2.7012073e+00   4.2656405e-01   6.8122140e-02  -2.4769367e+00   1.2454852e+00  -7.9229049e-01  -2.2319035e+00  -2.0791414e+00   2.7573713e-01  -4.7608963e-01
   2.3766770e+00   2.3604953e-02  -2.3673093e+00  -4.0897799e+00  -1.3340953e+00  -2.2824779e+00   2.2215811e-01  -2.2504451e+00   6.8390168e-01   5.3515209e-01   2.6534839e+00   1.2446481e-01   3.7458580e+00   8.4992017e-01   1.7031760e+00  -1.2106887e+00   5.3480275e-01   1.6986316e+00   9.7526305e-02  -4.8202851e-01  -6.6137422e-01   1.5357383e+00  -2.8228646e+00  -3.4511759e+00  -1.5186409e+00  -1.5959395e+00  -1.5880459e-01  -3.5022155e-01  -5.9322947e-01  -5.6973217e-01  -2.0614517e+00  -4.2204801e+00   1.1385725e+00   1.2624944e+00   1.9037725e+00   3.2795918e-01   5.9212382e-01  -1.8405434e+00   1.5686757e+00  -1.5420032e+00   3.5386234e+00   2.3302765e+00  -3.3629413e+00  -3.4122327e+00  -1.5807752e+00  -1.1566607e+00  -3.7438409e+00  -3.6830524e+00   6.4412885e-01   3.7413642e-01   1.8876438e+00   4.9900451e-01  -1.9039674e+00  -2.3181896e+00   6.7757605e-01  -1.7211984e+00   1.0422608e+00   3.4746215e+00   3.6345870e+00   1.6120585e+00   5.2041291e+00   2.2385522e+00   1.3761522e+00   2.1573038e+00   7.6804309e+00  -1.3254131e+00   2.3318903e+00   4.4121705e-02   1.0823239e+00   1.3656946e+00   3.5904319e-01  -1.4575812e+00   1.5343564e-01  -6.5693143e-01   4.9492926e-01   9.8747699e-02  -7.7170401e-01   4.9494891e-01   1.7477490e+00   1.6933579e+00   3.9343473e+00   3.0786102e-01   7.1275789e-01  -1.6472494e+00   1.1431983e+00  -7.4829903e-01  -1.8062449e+00  -1.7016335e+00   2.1585182e-01   5.9487313e-04
   2.3059436e+00  -2.3848858e-01  -2.2677931e+00  -3.6015028e+00  -1.0765199e+00  -2.1391956e+00   5.4864070e-02  -1.8701576e+00   6.5308607e-01   1.2320961e+00   2.2355999e+00  -1.5626833e-01   2.6218890e+00   8.1639549e-01   1.1712938e+00  -9.3516456e-01   8.0493619e-02   1.1451682e+00  -4.0919933e-01  -1.1314486e+00  -7.1017776e-01   1.5106221e+00  -2.5477083e+00  -2.2859256e+00  -2.2449782e+00  -1.2372811e+00   1.1090419e-01  -4.7708045e-02  -7.1616788e-01  -6.3433733e-01  -2.2591711e+00  -3.2575576e+00   7.3230498e-01   1.5381664e+00   1.6383603e+00   8.1535021e-01   8.4885838e-01  -7.2905299e-01   1.8078089e+00  -8.0631825e-01   3.5392052e+00   2.3046287e+00  -3.3810141e+00  -2.6635103e+00  -2.0316648e+00  -8.2322415e-01  -4.1024036e+00  -2.8890279e+00  -8.5858334e-03   7.1332416e-01   1.4509973e+00   7.6822375e-01  -1.7529040e+00  -2.2087124e+00   1.4381421e+00  -7.9177269e-01   7.8276980e-01   3.0584478e+00   3.4146974e+00   1.7528939e+00   4.1785998e+00   1.7794638e+00  -4.4227391e-02   1.3120064e+00   7.2470315e+00  -4.8389259e-01   2.0498365e+00   7.0423469e-01   9.7658082e-01   1.2932542e+00   4.9690140e-01  -1.4231228e+00  -7.0743674e-02  -7.2447334e-01   6.3623388e-01  -7.0818663e-01  -1.1253840e+00   1.9498816e+00   1.3693312e+00   2.5272626e-01   4.0407552e+00  -2.3932536e-02   3.8436047e-01  -1.8736290e+00   8.9775309e-01  -6.7728971e-01  -1.8925239e+00  -1.8005117e+00   2.4881870e-02   1.6281929e-01
   1.8734769e+00  -5.0790456e-01  -2.1760486e+00  -3.2597655e+00  -6.2697684e-01  -1.7414745e+00  -1.3688763e-01  -1.8167464e+00   6.1564764e-01   2.5044340e+00   1.2877056e+00  -3.9672657e-01   9.5509751e-01   5.6324497e-01  -1.2287070e-01  -6.1204577e-01  -2.5073995e-01   8.8223815e-01  -1.6141757e+00  -1.7746644e+00  -7.7483859e-01   1.5323483e+00  -2.1695974e+00  -8.1303191e-01  -2.4723636e+00  -3.0914496e-01   5.1224501e-01   3.1733927e-01  -1.1617142e+00  -9.3300933e-01  -2.4105118e+00  -2.2918598e+00  -3.1605517e-01   1.4376117e+00   1.1271760e+00   1.1209325e+00   8.2197191e-01  -3.2771618e-01   2.0640599e+00   1.8940787e-02   2.5976607e+00   2.4691561e+00  -3.3524570e+00  -1.6089903e+00  -1.2205706e+00  -1.1553217e-01  -3.8561357e+00  -2.3267285e+00  -2.1016856e-01   1.2433550e+00   1.5768914e+00   1.1307654e+00  -8.7722234e-01  -1.8405098e+00   2.6365518e+00   3.5168880e-01   8.6348370e-01   3.3318180e+00   3.4581700e+00   2.1564220e+00   3.5502697e+00   1.2860446e+00  -1.3539269e+00   5.3651191e-01   7.3124069e+00   3.5033780e-01   1.8272864e+00   1.2476326e+00   1.4077353e+00   1.8830139e+00   4.8399978e-01  -1.4954627e+00  -1.0693638e+00  -9.7428867e-01   2.3777339e-01  -1.8303679e+00  -2.1204848e+00   2.7539142e+00   9.7420964e-01  -1.2266788e+00   3.8162644e+00  -3.0034743e-01   1.7781529e-01  -2.3581374e+00   4.8506918e-01  -4.6664461e-01  -1.7917430e+00  -1.7666530e+00   1.5074740e-01   6.0447305e-01
   1.7576070e+00  -1.1239555e+00  -1.6617957e+00  -2.8482007e+00  -5.1930870e-01  -1.3742573e+00  -1.1313701e-01  -1.7316204e+00   8.2765155e-01   3.3011205e+00   1.4215620e+00  -6.0275609e-01   5.7566576e-01   6.1608594e-01   1.1991842e-01   5.6670690e-02  -1.0164455e+00  -2.5983960e-02  -1.9741024e+00  -2.4755626e+00  -7.7507713e-01   1.5308035e+00  -1.2346159e+00   4.7938258e-01  -2.5147543e+00   1.1178209e-01   8.9668089e-01   6.8479327e-01  -1.0597437e+00  -4.4001121e-01  -2.0963220e+00  -1.3630124e+00  -9.8823956e-01   1.2727569e+00  -3.5663789e-01   1.3238014e+00   1.3541885e+00   8.5591645e-01   3.0362962e+00   1.0659898e+00   2.5928826e+00   2.2465716e+00  -3.9035015e+00  -1.0613787e+00  -2.6105306e+00  -4.9278328e-01  -4.6480412e+00  -1.3665147e+00  -1.2455397e+00   1.5883725e+00   1.0408519e+00   1.0064693e+00  -9.3714577e-01  -1.5628626e+00   3.7498633e+00   1.3746209e+00   1.0113379e+00   2.6336457e+00   3.1166899e+00   2.1352819e+00   2.9066480e+00   7.9128684e-01  -2.0200285e+00  -1.1743224e-01   6.7206243e+00   7.2607983e-01   1.0507576e+00   1.4045119e+00   8.7712912e-01   1.3735720e+00   9.0212156e-01  -1.9001445e+00  -1.4851513e+00  -1.2063433e+00   3.5441083e-01  -3.0720978e+00  -3.1391750e+00   4.3435013e+00   1.1757623e+00  -2.2717732e+00   4.6587961e+00  -2.2651493e-01   5.6497848e-01  -2.1119695e+00   2.4798605e-01  -3.9988647e-01  -1.6931576e+00  -1.1533727e+00  -7.4460955e-02   8.9755152e-01
   1.2949334e+00  -4.3620001e-01  -2.0378269e+00  -1.7374325e+00  -7.3191163e-01  -9.6682481e-01  -8.6924230e-01  -1.1548655e+00   4.5760389e-01   2.9807008e+00   6.0234133e-01  -4.2294336e-01  -1.2544561e+00   5.7241455e-01  -8.0435100e-01   1.6463890e-01  -8.0487457e-01   5.0180719e-01  -2.1444102e+00  -2.1633145e+00  -3.7744346e-01   1.7658656e+00  -1.3584184e+00   9.0436204e-01  -2.3791676e+00   1.8098632e-02   8.7836244e-01   1.1782719e+00  -8.7220270e-01   4.9680755e-01  -1.8985673e+00  -5.1416213e-01  -1.9731335e+00   1.4356500e+00  -1.5368190e+00   6.3988132e-02   1.7944609e+00   1.8123633e+00   3.1813411e+00   1.5833213e+00   2.1677638e+00   1.9078243e+00  -3.4250889e+00  -4.8003843e-01  -2.7682305e+00  -4.4315520e-01  -4.0148473e+00  -2.9850879e-01  -1.3986403e+00   1.9885724e+00   9.3079879e-01   1.4506718e+00  -5.2117997e-01  -1.4496519e+00   4.0889193e+00   1.8277447e+00   8.5598627e-01   3.2593145e+00   2.7677156e+00   2.7261061e+00   1.3901221e+00   7.5544497e-01  -4.0818560e+00  -5.3086459e-01   4.8958307e+00   1.5819539e+00   6.2564318e-02   1.5646286e+00   7.7507534e-01   1.7705650e+00   1.0308131e+00  -2.0278211e+00  -1.8367596e+00  -1.1426864e+00   3.6145074e-01  -3.6173405e+00  -3.4289657e+00   4.9072206e+00   2.2303912e+00  -2.0565885e+00   3.9130154e+00  -2.5836874e-01  -1.0377252e-01  -1.6394475e+00  -5.3064728e-01  -2.2087446e-01  -2.0552896e+00  -1.2762783e+00  -2.8326269e-01   9.4379842e-01
   7.3318396e-01  -5.8302460e-01  -2.3918544e+00  -1.3773119e+00  -3.3391935e-01  -2.0879785e-01  -1.4803039e+00  -1.0406694e+00   2.6465628e-01   3.9471746e+00  -4.1556015e-01  -5.2612989e-01  -2.9565079e+00   2.9850561e-01  -2.1266940e+00   3.6527418e-01  -1.0780725e+00   1.2768555e-01  -3.1115940e+00  -2.7437977e+00  -5.2526833e-01   2.3151652e+00  -1.4163420e+00   1.8297673e+00  -2.9366882e+00   8.1754247e-01   1.1967872e+00   1.5454899e+00  -1.1104464e+00   1.2240881e-01  -2.1125525e+00   3.6634948e-01  -3.0000043e+00   1.2763045e+00  -1.4701790e+00   5.9989909e-01   1.7595700e+00   2.3169053e+00   3.5625719e+00   2.2764152e+00   1.3121002e+00   1.9509641e+00  -2.9059439e+00   7.2385672e-01  -1.8097834e+00   3.0905208e-01  -3.5498923e+00   2.9987691e-01  -1.3974944e+00   2.5137126e+00   1.3373966e+00   2.1799663e+00   4.5003426e-01  -1.0298760e+00   5.0970673e+00   2.8829362e+00   9.6985715e-01   3.1486524e+00   2.5319474e+00   3.1051130e+00   6.0142042e-01   3.6903067e-01  -5.5837488e+00  -1.4704602e+00   4.6652276e+00   2.6017828e+00   3.6177560e-03   2.2417389e+00   1.2787102e+00   2.5073307e+00   1.1125022e+00  -2.2106544e+00  -2.6767682e+00  -1.5954890e+00   2.0611664e-01  -4.3613291e+00  -3.7644085e+00   5.5213086e+00   1.8271899e+00  -3.6687880e+00   3.4487248e+00  -1.5960254e-01  -3.2951701e-01  -1.6052660e+00  -8.3296016e-01   1.2105081e-02  -1.9724920e+00  -5.7848291e-01  -1.7244555e-01   1.1409161e+00
   1.4413931e+00  -1.2769659e+00  -1.3939327e+00  -1.4823972e+00   2.6125320e-01  -2.4565013e-01  -7.4564929e-01  -1.4618174e+00   8.4612156e-01   3.6591449e+00   2.7494678e-01  -1.3779897e+00  -2.3306011e+00  -4.6287232e-01  -5.8909549e-01   2.9332913e-01  -1.2483231e+00  -4.1999927e-01  -2.6888821e+00  -3.4172803e+00   1.1415288e-01   1.9163111e+00  -7.8664624e-01   2.0155121e+00  -2.6784513e+00   6.8449423e-01   1.7032498e+00   1.1786232e+00  -3.4975088e-01   8.9817046e-01  -1.0393109e+00   1.2408855e+00  -1.8227675e+00   1.5188684e+00  -2.7036600e+00   1.3400400e+00   1.9705866e+00   2.5257095e+00   3.5909354e+00   2.3332301e+00   2.2271875e+00   2.0193725e+00  -3.5139624e+00   7.5133338e-01  -3.1759559e+00  -3.8805368e-01  -4.5779292e+00   5.7791485e-01  -2.2068921e+00   2.0827302e+00   3.5590937e-01   1.3113782e+00  -1.2905120e-01  -1.0215632e+00   4.9808559e+00   2.7086537e+00   1.5040938e+00   2.2885245e+00   2.4487965e+00   2.3403377e+00   7.2374709e-01  -7.0749006e-01  -4.2382133e+00  -1.4549563e+00   3.4730759e+00   1.2757893e+00  -1.8443703e-01   1.9086643e+00   9.0591252e-01   1.2981855e+00   1.9841059e+00  -1.9034378e+00  -2.1772995e+00  -9.2595850e-01   9.5025436e-01  -4.2724375e+00  -3.4734446e+00   7.1740826e+00   1.5047805e+00  -4.0136457e+00   4.5567731e+00  -4.7957763e-03   7.6290250e-01  -9.1929877e-01  -9.2384306e-01  -5.8602805e-01  -1.3830567e+00  -6.9675681e-01  -5.5620366e-01   1.1104107e+00
   2.2253169e+00  -1.1448218e+00  -8.1522683e-01  -9.2091505e-01   4.1108902e-01  -5.6390731e-01  -6.1460289e-01  -1.1684484e+00   1.0993705e+00   2.9650355e+00   9.6276238e-01  -1.2058162e+00  -2.5043429e+00  -3.4891481e-01   7.2980011e-01   3.9230710e-01  -1.8541779e-01   1.4315326e-01  -1.5063528e+00  -3.0863752e+00   1.4517021e+00   1.3838367e+00  -7.6393338e-01   1.8741746e+00  -3.2179706e+00  -4.0324815e-01   1.7890195e+00   8.4308234e-01   8.0238964e-01   2.3714277e+00  -2.7444448e-01   2.0368735e+00  -7.3879989e-01   2.0761200e+00  -4.5159163e+00   1.1293135e+00   2.1814701e+00   2.3344367e+00   2.7298815e+00   1.4901129e+00   3.2441858e+00   1.9299871e+00  -4.2118334e+00   3.2725563e-01  -5.0158488e+00  -7.5647093e-01  -5.4646329e+00   6.9524092e-01  -2.8137761e+00   1.7300228e+00  -5.4593290e-01   6.9354469e-01  -7.8672305e-01  -1.7608459e+00   4.1216716e+00   1.4456815e+00   2.1098007e+00   2.1554806e+00   2.3533859e+00   2.2119827e+00   2.8523367e-01  -8.4245798e-01  -3.3607648e+00  -2.8859633e-01   9.3646556e-01   5.6462981e-01  -1.1088543e+00   1.4320249e+00   7.1665685e-01   6.2543130e-01   2.9320991e+00  -1.6784989e+00  -9.7099965e-01   5.5194406e-01   2.1141492e+00  -3.4346626e+00  -2.9950547e+00   8.1828854e+00   2.0644022e+00  -3.5338717e+00   4.7250044e+00  -4.3471316e-01   1.3067431e+00  -3.7871441e-01  -1.4182940e+00  -9.5688820e-01  -1.4341513e+00  -1.7101388e+00  -1.1015735e+00   8.8104062e-01
   1.6616945e+00  -1.0961325e+00  -1.0745897e+00  -4.3629684e-01   3.7675491e-01  -2.8908033e-01  -1.2789601e+00  -9.1498166e-01   6.5296042e-01   3.3261094e+00   1.2705829e-01  -1.0798206e+00  -3.7600982e+00  -3.8404741e-01  -6.0679980e-02   6.1176887e-01   1.0288732e-01  -2.9315666e-02  -2.0947361e+00  -3.3535707e+00   9.7212997e-01   1.3012286e+00  -4.2980504e-01   2.9987349e+00  -4.0218321e+00   1.4844648e-01   1.6543091e+00   1.0487835e+00   8.6713179e-01   1.7372382e+00  -3.0428974e-01   2.7931729e+00  -1.3302676e+00   2.0200909e+00  -4.9879298e+00   6.7039009e-01   2.2117817e+00   2.7621847e+00   3.0090526e+00   2.1983453e+00   2.5058195e+00   1.8945666e+00  -3.6370410e+00   8.6522619e-01  -4.6417083e+00  -7.1071680e-01  -4.4285289e+00   6.6053818e-01  -2.9958605e+00   1.8474682e+00  -1.2505644e-01   1.3022409e+00   1.0953125e-01  -1.1830516e+00   4.6833289e+00   2.3441971e+00   2.3440299e+00   2.3020049e+00   1.7420295e+00   2.3602849e+00  -3.0993298e-01  -6.7745254e-01  -3.7192444e+00  -3.1098962e-01   3.3487656e-01   1.6828366e+00  -1.6023068e+00   1.6166905e+00   1.4811409e+00   1.5985735e+00   3.0202858e+00  -1.3359167e+00  -1.6473154e+00  -1.3348313e-01   2.0803234e+00  -3.6728517e+00  -3.2587086e+00   7.7677336e+00   2.2948990e+00  -3.7965824e+00   3.9433856e+00  -2.7956625e-01   1.0786012e+00  -3.6738322e-01  -1.8683214e+00  -7.2310556e-01  -1.6186403e+00  -1.3136712e+00  -1.0328403e+00   8.9748049e-01
   1.6561848e+00  -5.8301468e-01  -1.4240823e+00  -5.0314081e-02   9.3054423e-01   2.2998813e-01  -1.5526209e+00  -6.8497563e-01   7.5654155e-01   2.8273025e+00  -3.1365668e-01  -9.3958456e-01  -4.4105781e+00  -7.8089117e-01  -3.0350285e-01   1.0387661e-01   7.5709311e-01   8.8759773e-01  -1.8571347e+00  -3.2129796e+00   1.4997327e+00   1.3306234e+00  -1.3988597e+00   2.0077028e+00  -3.6052063e+00  -2.3461877e-01   1.8332759e+00   8.4317151e-01   1.4730673e+00   2.2246939e+00   1.4687734e-02   2.9420233e+00  -9.6346716e-01   2.1182566e+00  -4.8192167e+00   4.2566220e-01   1.9348331e+00   2.7149977e+00   2.6314925e+00   2.0363090e+00   2.0428321e+00   1.4595179e+00  -3.1665832e+00   1.1277341e+00  -3.5436840e+00  -2.6227807e-01  -3.6898502e+00   6.7531199e-01  -2.4441043e+00   1.8050679e+00  -5.2550860e-03   1.4940977e+00   5.5911298e-01  -1.2080113e+00   3.9296403e+00   1.9892109e+00   2.6249296e+00   2.6883652e+00   1.5175258e+00   2.4537420e+00  -5.4522837e-01  -3.8249727e-01  -3.6267499e+00   2.1724838e-02  -4.6926804e-01   1.6994528e+00  -1.5393348e+00   1.6315295e+00   1.8471549e+00   2.1292956e+00   2.9028093e+00  -1.2594503e+00  -1.8066673e+00  -1.9159568e-02   1.6763924e+00  -3.1540869e+00  -2.8148018e+00   6.9118832e+00   2.5426598e+00  -2.8667310e+00   3.1161939e+00  -6.3383005e-03   9.9629329e-01   8.6969499e-02  -2.4162557e+00  -1.1052199e+00  -1.0560547e+00  -1.4674477e+00  -1.1556735e+00   7.1591021e-01
   1.1119689e+00  -5.4871941e-01  -1.6954308e+00  -2.8437980e-01   6.4738743e-01   6.7313733e-01  -1.6691412e+00  -1.0929277e+00   4.7075714e-01   2.7961614e+00  -5.6620876e-01  -8.8669813e-01  -4.6461552e+00  -1.1439143e+00  -8.8189575e-01  -8.0313712e-02   3.5552571e-01   4.5508241e-01  -2.2744465e+00  -3.3530187e+00   6.2074517e-01   2.0381733e+00  -1.1769784e+00   1.7920188e+00  -3.3117324e+00   1.6905160e-01   1.7676020e+00   9.5252984e-01   1.2518088e+00   1.9173179e+00   6.5799365e-01   2.9895792e+00  -1.4207900e+00   1.9280123e+00  -4.2735038e+00   7.2922235e-01   1.8498347e+00   2.2158792e+00   2.9037776e+00   1.9975443e+00   1.4401912e+00   1.1673339e+00  -2.5729959e+00   1.5406573e+00  -3.1727801e+00  -5.1888800e-01  -2.9787463e+00   6.6976916e-01  -2.3295452e+00   1.7544799e+00   4.9279979e-01   1.6040979e+00   6.5770414e-01  -9.9289179e-01   4.0654337e+00   2.0439831e+00   2.7550852e+00   2.4195685e+00   1.1943280e+00   2.4140744e+00  -3.5707123e-01  -5.9336881e-01  -3.3747860e+00  -1.1043338e-01  -4.8986202e-02   1.5809994e+00  -1.5733173e+00   1.5855812e+00   1.8045927e+00   2.0251159e+00   3.2220768e+00  -1.5046144e+00  -2.2453834e+00  -6.2081084e-01   2.1510827e+00  -3.2141989e+00  -2.3932329e+00   6.9586827e+00   2.3187299e+00  -3.9953552e+00   2.8002401e+00   4.7423998e-01   1.1799890e+00   8.8913519e-01  -2.4058515e+00  -8.9048016e-01  -6.9720713e-01  -4.3837815e-01  -9.0377705e-01   6.2478935e-01
   1.2911699e+00  -6.6594783e-01  -1.4097078e+00  -2.5767841e-01   7.1436031e-01   7.7064522e-01  -1.4346187e+00  -1.2170778e+00   7.6946995e-01   2.1494784e+00   1.0344452e-01  -6.8785870e-01  -3.9062000e+00  -1.1546901e+00   2.3263009e-02  -1.8751313e-01   9.9723493e-01   6.7522798e-01  -1.7168849e+00  -3.2017851e+00   1.1350281e+00   1.8236513e+00  -1.2834838e+00   9.3832308e-01  -2.8737094e+00  -6.0433942e-01   1.7964613e+00   6.3727585e-01   2.0012713e+00   2.6923934e+00   1.3220378e+00   2.5764938e+00  -1.1708618e+00   1.5394424e+00  -5.0013962e+00   5.2949459e-01   1.9493805e+00   1.6945828e+00   2.8876593e+00   1.3612662e+00   1.6498028e+00   6.1716533e-01  -2.8756949e+00   1.3743107e+00  -3.7472645e+00  -7.1237607e-01  -3.2058203e+00   6.4944722e-01  -2.3249124e+00   1.6550513e+00   4.8957376e-01   1.3200042e+00   3.0354461e-01  -1.2834920e+00   3.4522731e+00   1.0212021e+00   3.5561038e+00   2.1330926e+00   1.0953282e+00   2.3391959e+00   3.5355978e-01  -1.2818330e-01  -1.8208966e+00   7.2989479e-01  -5.2466408e-01   1.1912127e+00  -1.9288809e+00   1.1586611e+00   1.7437598e+00   1.8242723e+00   3.6808493e+00  -2.0310368e+00  -1.8711202e+00  -3.2651098e-01   2.3136399e+00  -2.9977663e+00  -2.4915629e+00   6.3250592e+00   3.2214898e+00  -2.8362444e+00   2.8112358e+00   5.1710962e-01   1.7686946e+00   1.4199159e+00  -2.7454678e+00  -1.0909344e+00  -4.5652253e-01  -1.1900604e-01  -1.1618703e+00   4.9886509e-01
   1.7677067e+00  -2.7742592e-01  -1.3435752e+00  -9.1718115e-02   3.7352080e-01   2.0262181e-01  -1.4800992e+00  -9.6679975e-01   3.5293825e-01   1.4046002e+00   5.1575440e-01  -3.9537306e-01  -3.9009330e+00  -1.0023733e+00   4.1212620e-01  -6.6552096e-01   2.2330374e+00   1.3522648e+00  -6.5158776e-01  -2.7298550e+00   1.5133699e+00   9.4215427e-01  -1.5380725e+00   4.2922067e-01  -3.2996653e+00  -1.4734209e+00   1.4004122e+00   1.2171371e-01   2.7488091e+00   2.8173982e+00   1.7581130e+00   2.3386577e+00   6.2360182e-02   2.0100498e+00  -4.7294769e+00   6.4244817e-01   1.9532437e+00   1.0895076e+00   2.2189742e+00   4.0172165e-01   1.9544609e+00   5.8212829e-02  -2.8471743e+00   9.8941898e-01  -4.1761819e+00  -5.2510772e-01  -2.9128929e+00   1.9013756e-01  -2.2347744e+00   1.0631527e+00   8.1576659e-02   8.7162708e-01  -2.9531905e-01  -2.0969182e+00   2.0331507e+00  -3.3622036e-01   3.9628649e+00   2.0316862e+00   5.3978851e-01   2.1364178e+00   1.8945682e-01   4.0795827e-01  -4.9545326e-01   1.9196512e+00  -1.6024208e+00   1.3579929e+00  -2.0860938e+00   1.1716272e+00   1.9531956e+00   2.1111255e+00   3.8411149e+00  -2.0560432e+00  -9.6745479e-01   2.5904203e-01   2.7655961e+00  -2.0280550e+00  -1.6554376e+00   5.5388051e+00   3.6662359e+00  -1.9179297e+00   2.1890681e+00   4.5916378e-02   1.7749321e+00   1.0195286e+00  -3.1698689e+00  -1.4099299e+00  -4.7058768e-01  -1.2582198e+00  -1.5678806e+00   5.6285317e-02
   1.3804264e+00  -1.6558856e-01  -1.3209004e+00  -2.0142268e-01   3.7817930e-01   2.9123280e-01  -1.3728465e+00  -9.7724357e-01   4.0132430e-01   1.3202987e+00   5.1897846e-01  -6.8888156e-02  -3.3530186e+00  -8.9785599e-01   3.7411022e-01  -6.4526869e-01   2.4169335e+00   1.4019451e+00  -9.5435719e-01  -2.7042933e+00   7.4863147e-01   6.9769529e-01  -1.4117150e+00   3.1670262e-01  -3.4434136e+00  -1.3246600e+00   1.1366102e+00  -3.5130418e-02   2.8076999e+00   2.1802031e+00   1.9114068e+00   2.0181509e+00   3.3538263e-02   1.6442228e+00  -4.4302252e+00   4.0526480e-01   1.5147475e+00   5.3311613e-01   1.8370637e+00   4.1085567e-01   1.4203392e+00  -3.9529107e-02  -2.4127842e+00   1.0981733e+00  -3.5336458e+00  -5.7758154e-01  -2.1296844e+00  -2.1904916e-01  -2.0547214e+00   1.0059604e+00   4.9644401e-01   1.0083913e+00  -7.2711406e-02  -1.7190434e+00   1.6698035e+00  -3.9157005e-01   4.2426420e+00   2.2443147e+00   1.5859130e-01   1.9965189e+00   8.5493778e-01   9.3803065e-01   9.0159444e-01   2.4835987e+00  -1.0247854e+00   1.4092598e+00  -2.3219864e+00   8.0664917e-01   2.4891838e+00   2.5197898e+00   3.7402580e+00  -1.7047677e+00  -1.1451197e+00  -2.2434819e-01   2.6433677e+00  -1.6333400e+00  -1.3095298e+00   4.2797276e+00   3.4591438e+00  -1.4150625e+00   1.4390296e+00   2.9833729e-01   1.9482284e+00   1.3669652e+00  -3.2673274e+00  -1.3705630e+00  -2.5397243e-01  -7.4737347e-01  -1.2669893e+00   8.1196514e-03
   9.0063252e-01   4.7422732e-01  -1.8228560e+00  -4.6902193e-03  -1.4000884e-01   4.1876645e-01  -1.6542249e+00  -6.3097318e-01   3.9120252e-02   5.6055213e-01   4.9550208e-01   3.9599246e-01  -3.0922804e+00  -7.1038999e-01  -8.4560333e-02  -1.0329008e+00   2.6767514e+00   1.6777671e+00  -6.3737084e-01  -2.1674483e+00   1.4952451e-01   6.2770638e-01  -1.8198389e+00  -6.3377240e-01  -3.2234713e+00  -1.6501460e+00   6.1997225e-01  -6.1272313e-02   2.8734055e+00   1.8050497e+00   2.0374242e+00   1.2323154e+00  -7.7358068e-02   1.4203283e+00  -3.1059701e+00   3.6450544e-02   1.4683971e+00   3.8864991e-01   1.6424016e+00   5.6593028e-02   1.1120245e+00  -8.0847332e-01  -1.3809495e+00   1.2568486e+00  -2.9156830e+00  -4.7042080e-01  -1.0402980e+00  -4.9284411e-02  -1.5742478e+00   8.6158077e-01   7.9888295e-01   1.2863206e+00  -2.7285641e-01  -1.7850900e+00   7.0941587e-01  -9.4122416e-01   4.1194753e+00   2.1610124e+00  -7.1550399e-01   1.9188884e+00   7.6529882e-01   1.7919811e+00   1.2239934e+00   2.5736852e+00  -8.1499284e-01   2.1672247e+00  -2.4620730e+00   8.3113554e-01   2.5202153e+00   3.1122284e+00   3.4746214e+00  -1.9627740e+00  -8.7682540e-01  -7.2016327e-01   2.5972253e+00  -1.1531493e+00  -2.6371981e-01   2.8756528e+00   3.8047737e+00  -4.0888207e-01   1.5239872e-01   3.9097709e-01   1.3543279e+00   1.4141611e+00  -3.5478275e+00  -1.3764807e+00  -3.6619261e-01  -4.6997698e-01  -1.2949861e+00  -3.5456006e-01
   1.1892254e+00   5.5241938e-01  -1.2959500e+00  -6.5700285e-01  -4.4252159e-01   5.4345365e-02  -7.8205140e-01  -1.1259659e+00   2.8071307e-01  -2.3314210e-01   1.4667453e+00   3.2087910e-01  -1.5570344e+00  -9.8797844e-01   6.4592679e-01  -1.6286862e+00   2.7389299e+00   1.9505078e+00  -2.2870869e-01  -1.8626407e+00   1.5619361e-01   2.7675650e-02  -1.7207050e+00  -1.8994434e+00  -1.7924601e+00  -2.2231135e+00   3.7101738e-01  -4.7934146e-01   3.1039109e+00   2.2353391e+00   3.0229289e+00   1.9055141e-01   4.0707524e-01   1.1166885e+00  -2.7096832e+00   4.4916872e-01   1.3751392e+00  -7.4629483e-01   1.2908560e+00  -8.1853239e-01   1.3910958e+00  -1.5355948e+00  -1.6548837e+00   1.0310980e+00  -2.8762057e+00  -4.8856546e-01  -1.0464653e+00  -1.3217657e-01  -1.2638976e+00   5.4673234e-01   4.7938361e-01   4.5098230e-01  -1.2328896e+00  -2.2152943e+00  -3.8946350e-01  -2.2470275e+00   4.4829240e+00   2.1164298e+00  -7.8447116e-01   1.4894770e+00   1.7928411e+00   2.0186940e+00   3.3888852e+00   3.1830587e+00  -2.6430857e-01   1.0240983e+00  -2.5456577e+00   3.2090219e-01   2.0633911e+00   2.5606944e+00   3.5786793e+00  -2.5505207e+00  -2.0964917e-01  -3.1559802e-01   2.6560290e+00  -9.2863870e-01  -4.8030099e-02   2.3334411e+00   3.8497457e+00   3.3093134e-01   1.2456974e-01   2.9231526e-01   1.9493950e+00   1.5967039e+00  -3.6169294e+00  -1.6760243e+00   1.0876717e-01  -7.4242431e-01  -1.3317046e+00  -4.1788180e-01
   1.3211886e+00   3.7865731e-01  -1.0028277e+00  -1.0880346e+00  -4.0000801e-01   1.5045568e-01  -2.1671899e-01  -1.2732634e+00   8.2474322e-01  -5.4213928e-01   2.5098100e+00   6.6167798e-01   8.5747232e-02  -6.5585350e-01   1.3591137e+00  -1.6595609e+00   2.6104941e+00   1.8828281e+00  -8.7893051e-03  -1.7629158e+00   8.1222833e-02  -6.8415504e-02  -1.9722539e+00  -3.0623039e+00  -1.2074340e+00  -2.8978794e+00   3.0618647e-01  -7.2075446e-01   3.3294758e+00   2.6714415e+00   3.0940079e+00  -1.0834414e+00   1.3249535e-01   2.4459184e-01  -2.3729100e+00   1.0111370e+00   1.2803531e+00  -1.3631790e+00   1.2286479e+00  -1.4218057e+00   1.5173372e+00  -2.3280549e+00  -2.0715864e+00   1.1188112e+00  -2.9912634e+00  -4.7187143e-02  -1.6786505e+00   1.1614737e-01  -1.0352115e+00   8.0671265e-01   4.9615175e-01   1.9288238e-01  -1.9630399e+00  -2.6030231e+00  -9.4729298e-01  -3.1890417e+00   4.8970358e+00   1.7149432e+00  -6.0131284e-01   1.4731774e+00   2.9577323e+00   2.6267673e+00   4.8233731e+00   3.4595225e+00   7.5420292e-01   6.0620435e-01  -2.5757735e+00   1.1532372e-01   1.7608587e+00   2.0761400e+00   3.4562770e+00  -3.4788561e+00   2.7457557e-01  -2.2849331e-01   2.2781747e+00  -1.1732563e+00  -3.1772091e-01   1.6427249e+00   3.9364755e+00   9.7007065e-01   2.3870470e-01   2.7835513e-01   2.4388596e+00   2.0731213e+00  -3.4767013e+00  -1.7100643e+00   4.6944191e-01   4.5079837e-02  -1.3064381e+00  -3.9530981e-01
   1.3268279e+00   1.0767573e+00  -1.3157783e+00  -1.2322899e+00  -1.2758753e-01   3.4406209e-01  -1.3556526e-01  -1.2876695e+00   1.1825123e+00  -1.1663267e+00   2.7597796e+00   9.4925748e-01   6.9256918e-01  -6.4836179e-01   1.1204863e+00  -2.0282440e+00   3.3334560e+00   3.0146114e+00  -1.6563659e-01  -1.3934236e+00   1.0157784e-01  -2.0902095e-01  -3.2268492e+00  -4.5517900e+00  -8.3810603e-01  -3.5012580e+00   1.3624309e-01  -1.0213428e+00   3.6989053e+00   3.0680827e+00   2.6107540e+00  -2.5159272e+00  -3.9309238e-01  -7.4101763e-01  -1.8095170e+00   6.2244133e-01   1.0983914e+00  -2.0513446e+00   6.3263122e-01  -2.1103238e+00   1.0829706e+00  -2.7734534e+00  -1.7510333e+00   1.5622053e+00  -1.5365342e+00   1.0425553e+00  -1.2224370e+00   4.7354452e-01  -1.8274218e-02   1.2210585e+00   8.5284814e-01   3.5543052e-01  -2.0208281e+00  -2.9086024e+00  -1.8053946e+00  -4.1163062e+00   5.4002729e+00   2.7063150e+00  -1.7782062e-01   1.9869188e+00   3.8037648e+00   3.3603963e+00   5.4030798e+00   3.6651937e+00   1.3137131e+00   6.5428432e-01  -2.4515206e+00  -3.9048639e-02   2.2165890e+00   2.5720401e+00   2.7656709e+00  -4.1555640e+00   4.2350135e-01  -2.1096515e-01   1.2040525e+00  -1.2162130e+00  -4.0663833e-01  -2.7249315e-02   4.5396122e+00   2.9420753e+00  -4.0820716e-01   2.4784133e-01   2.3257820e+00   2.4015071e+00  -3.6212830e+00  -1.7699084e+00   5.9367691e-01   3.3155602e-01  -1.2058720e+00  -4.7447270e-01
   1.1723369e+00   1.2183213e+00  -1.1684368e+00  -1.5084801e+00  -7.1179702e-01  -1.4786596e-01   1.9753765e-01  -1.2750769e+00   7.5554847e-01  -1.4285775e+00   2.9817831e+00   8.9980878e-01   1.3666989e+00  -5.4084718e-01   5.6764680e-01  -2.5077328e+00   3.0447050e+00   2.9846211e+00  -2.5447100e-01  -1.2943115e+00  -6.2863404e-01  -1.0619289e+00  -2.9291345e+00  -4.6710314e+00  -2.6938349e-01  -3.4113061e+00  -3.8644275e-01  -1.1303009e+00   3.2985538e+00   2.3399514e+00   2.5339643e+00  -3.5449141e+00  -3.7593439e-01  -9.6617708e-01  -4.1774265e-01   1.1133589e+00   9.8986393e-01  -2.3334700e+00   6.4078225e-01  -2.2109311e+00   7.8469665e-01  -3.5949828e+00  -1.3575136e+00   1.8227622e+00  -8.4394142e-01   1.7039760e+00  -6.9750879e-01   6.3145647e-01   3.3241922e-01   1.1401497e+00   7.0581990e-01   1.3223918e-01  -2.5608419e+00  -3.1527473e+00  -2.3937823e+00  -4.2974383e+00   4.9547796e+00   2.5835398e+00  -6.8951624e-01   1.8003414e+00   3.7679850e+00   3.6403026e+00   5.9384485e+00   3.3643380e+00   2.4863348e+00   1.1858497e+00  -2.0973255e+00   4.1467954e-01   2.1328207e+00   2.7578069e+00   2.0239173e+00  -4.6621805e+00   6.7226440e-01  -5.4933717e-01   5.1056729e-01  -1.5502221e+00  -3.8933358e-01  -9.9004921e-01   4.1947706e+00   3.2231012e+00  -1.0186478e+00  -1.6728402e-01   1.8524833e+00   1.5204877e+00  -3.5196250e+00  -1.7243211e+00   4.7911087e-01  -1.7814672e-01  -1.0803435e+00  -4.8580954e-01
   6.7783160e-01   1.3822836e+00  -1.1842095e+00  -1.7912455e+00  -9.4358677e-01  -1.6669616e-01   4.8438800e-01  -1.2077238e+00   8.3045797e-01  -1.8393416e+00   3.0489255e+00   8.1025947e-01   2.2071970e+00  -5.5867700e-01   3.0309763e-02  -2.8786656e+00   2.4629748e+00   2.6623251e+00  -7.2576652e-01  -1.1123617e+00  -1.3001241e+00  -1.3264172e+00  -2.9844834e+00  -5.2603711e+00   3.2456006e-01  -3.2011181e+00  -7.9790155e-01  -1.0332707e+00   2.7213183e+00   1.5581522e+00   2.2824410e+00  -4.6667452e+00  -1.1263864e+00  -1.6844792e+00   1.0867048e+00   1.4539531e+00   8.2014253e-01  -2.5389468e+00   4.0455989e-01  -2.3917188e+00   5.7409083e-01  -4.1750618e+00  -5.7241517e-01   2.3931380e+00   4.4691711e-01   2.4414436e+00  -7.4718070e-03   1.1045592e+00   9.2073870e-01   1.3823693e+00   9.7563508e-01   4.5786572e-01  -2.6374637e+00  -2.8887277e+00  -2.7213742e+00  -4.3549696e+00   4.5288616e+00   2.4038365e+00  -1.0847065e+00   1.5586923e+00   4.1262308e+00   4.0628411e+00   6.1925495e+00   2.4566296e+00   3.8441827e+00   1.6410503e+00  -1.9948878e+00   5.1621952e-01   2.1046811e+00   3.1121176e+00   1.5258126e+00  -5.0100035e+00   9.2936002e-01  -9.8956787e-01  -1.3777205e-02  -1.8124685e+00  -9.1774202e-02  -1.9034741e+00   3.5581723e+00   3.5016773e+00  -2.1140853e+00  -4.0805178e-01   1.2898093e+00   1.0805914e+00  -3.4363469e+00  -1.6525344e+00   2.6086422e-01   1.5875400e-01  -8.5789102e-01  -4.6294708e-01
[truncated: 1,027,434 more chars]
