# Supplementary material for: Autistic traits and individual brain differences: functional network efficiency reflects attentional and social impairments, structural nodal efficiencies index systemising and theory-of-mind skills
Source: Mol Autism. 2021 Jan 21;12:3. doi: 10.1186/s13229-020-00377-8 (PMC7818759; doi:10.1186/s13229-020-00377-8)
Supplement: Supplementary file 7 — Additional file 7. Nuisance regressors. Nuisance regressor time series for each subject, as floating-point values in ASCII text format. [file 13229_2020_377_MOESM7_ESM.zip › Paul_Arora_et_al_data/Physiological/BBC/NuisancesRegdour_rsfMRI_aal90_TimeSeries/NuisancesRegdOut_aal90_subj14.txt]

   1.0944807e-01   5.6937070e-01  -7.4070640e-01  -1.7402220e-01   6.7215567e+00   2.8152023e+00  -4.1223225e-01   1.3348256e+00   4.0466924e+00   3.8782249e+00  -1.3824772e-01   2.1231801e+00   7.1120303e-01   1.1696620e+00   1.3828088e+00   3.4990098e-01  -6.3342771e-01   5.5095883e-01  -1.0758991e+00  -3.6982298e+00  -4.7844567e+00   1.2501716e+00  -2.1014672e+00  -8.9183509e-01   8.9492497e-01   2.5157366e+00   1.2889760e+00   2.3884470e+00   6.2919726e-01  -2.1061787e+00  -2.7182904e+00  -1.9862445e-01   1.0762282e+00  -2.2649143e+00   2.0209985e+00   2.3345406e+00  -1.1640506e+00  -1.2354941e-01  -1.4182498e+00   7.6913930e-01  -4.4896357e+00  -1.5508484e+00   1.3588155e+00  -6.0503651e-01   2.5562431e+00   8.2951608e-01   1.3589628e+00  -9.7114996e-01   1.6742211e+00   6.1579149e-01   9.3949284e-01   1.9828030e+00  -1.0443086e+00   1.3445123e+00   6.3580979e-01   1.7896758e+00  -1.3429891e-01  -4.7771067e-01   3.0663088e+00  -6.2780512e-01   1.0517199e+00   1.5935380e-01  -1.0957737e+00   1.2256069e+00  -4.6145541e-02   7.8276184e-01   1.9795016e+00   4.6018531e-01  -2.9372421e+00  -1.7070878e+00  -2.9770287e+00   9.4522411e-01  -9.8544405e-02  -1.8198469e-01  -3.5675748e+00   6.0630202e-01  -1.3148159e+00  -8.0835971e+00  -2.1969765e+00  -2.7610141e+00  -2.2853761e+00  -7.7287028e-01  -2.0057602e+00  -2.0144520e+00  -3.0342599e-01   6.6664132e-02  -5.3931032e-01  -4.4946408e-01   7.9473499e-01  -6.8390059e-01
   4.2676451e-02   1.4091564e-01  -6.8113484e-01  -1.1168523e-01   7.2600894e+00   3.0228475e+00  -4.6625431e-01   1.8387796e+00   4.5773679e+00   3.7472930e+00  -2.8634388e-01   2.3102124e+00   6.1633502e-01   1.2193710e+00   1.5681502e+00   2.4455504e-01  -6.6429671e-01   1.5891843e-01  -1.1273471e+00  -4.0567055e+00  -5.2384803e+00   1.5401541e+00  -1.9924679e+00  -5.0940753e-01   4.7498068e-01   3.1690219e+00   1.5671403e+00   2.7434443e+00   1.7170281e+00  -2.6994186e+00  -2.2871962e+00   1.5181178e-02   1.3245559e+00  -2.4420878e+00   2.4577134e+00   1.7873765e+00  -1.2095531e+00  -7.1178941e-01  -1.7597247e+00   9.0580979e-01  -3.6249832e+00  -8.4003309e-01   1.7874940e+00  -5.8584088e-01   2.4076632e+00   1.0327150e+00   1.7398603e+00  -6.6353608e-01   1.9299182e+00   7.9798457e-01   8.9793869e-01   2.2008146e+00  -1.1783973e+00   1.3545929e+00   3.0103546e-01   1.9987365e+00   3.7999616e-03  -1.0982660e+00   2.9583983e+00  -1.0012318e+00   1.0932638e+00  -1.4772671e-01  -9.4649977e-01   7.7258601e-01  -1.5543931e-01   8.8360106e-01   2.3163873e+00   3.0412582e-01  -2.5053869e+00  -2.0664745e+00  -3.0265448e+00   1.0498403e+00   1.1886964e+00  -2.2572282e-01  -3.2716649e+00   1.0492272e+00  -1.3049214e+00  -9.4070249e+00  -2.2526441e+00  -3.1119151e+00  -2.1473711e+00  -4.0007367e-01  -1.5480566e+00  -1.7720607e+00  -3.2315696e-01   5.6072752e-02  -3.1015093e-01  -2.5418776e-01   1.2835436e+00  -8.0626921e-01
   1.3609216e-01  -3.5454936e-01  -5.3096043e-01  -1.0086158e-01   7.1233191e+00   2.9434445e+00  -4.7492735e-01   2.1612387e+00   4.4950444e+00   3.2820549e+00  -1.2016178e-01   2.0028838e+00   5.7211085e-01   8.4399041e-01   1.4963380e+00  -5.2690336e-02  -2.3015762e-01  -8.7805360e-02  -1.0628147e+00  -4.2701620e+00  -4.9164873e+00   1.9274832e+00  -1.9010863e+00  -1.8555358e-01  -2.7364667e-01   3.2354507e+00   1.5653669e+00   2.6484530e+00   3.0476451e+00  -3.1041009e+00  -1.7482143e+00   2.1660940e-01   1.6044622e+00  -2.8745444e+00   2.4729822e+00   7.1917992e-01  -1.2277867e+00  -1.4058241e+00  -2.2541339e+00   4.2307802e-01  -1.7167345e+00   2.4184957e-02   1.9413281e+00  -7.9959446e-01   2.1922618e+00   9.1719218e-01   1.6154515e+00  -4.1913132e-01   2.0869994e+00   7.9324386e-01   8.2329945e-01   2.2910307e+00  -9.9532897e-01   1.5565958e+00   1.1338948e-01   1.9815005e+00   5.1710970e-01  -1.5661671e+00   2.8708483e+00  -1.3804336e+00   1.6152041e+00  -5.7306004e-01  -2.6449856e-01   5.5832153e-01  -3.9763314e-01   6.3805597e-01   2.5611206e+00   1.6049824e-01  -1.9958324e+00  -2.1240018e+00  -2.5663928e+00   1.0449169e+00   3.1719664e+00   2.0978308e-01  -1.9701605e+00   2.4683995e+00  -1.2752498e+00  -9.8200140e+00  -1.8500141e+00  -3.1328400e+00  -1.3664501e+00   4.0850463e-01  -1.0600115e+00  -1.3342356e+00  -1.6842123e-01   2.4039010e-01  -3.0884616e-01  -1.7527443e-01   1.4920797e+00  -9.1396996e-01
   5.5231291e-01  -7.7728740e-01  -3.5503215e-01  -2.2269314e-01   7.5201742e+00   3.0004299e+00  -4.8753711e-01   1.9538918e+00   4.9728403e+00   3.8350145e+00  -2.5368745e-01   1.4915509e+00   1.3386788e-01   4.9079332e-01   1.4212490e+00  -1.5943684e-01  -3.4571369e-01  -4.2171154e-01  -1.1637789e+00  -4.6367304e+00  -4.4039852e+00   2.0501349e+00  -1.6861066e+00   6.7636337e-02  -2.1092209e-01   3.6743389e+00   1.8162802e+00   2.5509431e+00   3.4168469e+00  -3.3849598e+00  -1.3800454e+00   1.3849205e-01   1.7170351e+00  -3.2953468e+00   2.9218670e+00   6.3026472e-01  -7.7433011e-01  -2.1041292e+00  -1.9810226e+00  -4.6537255e-02   2.4578349e-01   1.3525115e-01   2.1461712e+00  -7.3591741e-01   1.8659453e+00   9.9290025e-01   1.7780350e+00   1.5133869e-01   1.9476856e+00   7.8016597e-01   8.9579895e-01   2.3814291e+00  -7.4753899e-01   1.8439277e+00   5.4276365e-01   2.0955350e+00   9.0129634e-01  -2.0602341e+00   3.0524105e+00  -1.3412427e+00   1.8339262e+00  -9.9539327e-01  -2.1643763e-01   1.0748283e-01  -3.2530850e-01   3.8835950e-01   2.7373917e+00   7.6736983e-02  -1.1045730e+00  -2.3572534e+00  -1.8130952e+00   8.5433343e-01   4.4714920e+00   4.2333889e-01  -9.9961994e-01   2.6785816e+00  -1.3405049e+00  -1.1201035e+01  -1.9648571e+00  -3.3922798e+00  -1.5235309e+00   2.3079562e-01  -9.4175730e-01  -1.4771880e+00  -1.8095272e-01   2.4513960e-01   5.7909224e-01  -2.3159304e-01   1.7104312e+00  -6.4413522e-01
   1.0182746e+00  -7.9069298e-01   2.6658954e-02  -2.1508031e-01   7.3141906e+00   3.1536791e+00  -1.2405664e-02   1.9011473e+00   5.6538549e+00   4.7942071e+00   1.0868849e-02   6.4442361e-01   1.9231143e-01  -6.3367006e-02   1.5977311e+00  -3.5456034e-01  -3.9946450e-01  -8.2877938e-01  -1.1426076e+00  -4.5386553e+00  -3.4969536e+00   2.5617712e+00  -1.5898272e+00  -1.7290726e-01  -1.4257333e-01   3.6610288e+00   1.6587280e+00   2.3322261e+00   3.9937448e+00  -3.5976870e+00  -1.9568108e-01   4.0692927e-01   1.4418282e+00  -3.4509350e+00   2.2674145e+00  -6.4229130e-01  -4.6494290e-01  -2.9224404e+00  -2.1599459e+00  -9.1468652e-01   2.0962208e+00   7.3030413e-01   1.7178792e+00  -1.3489440e+00   1.0896882e+00   2.9746982e-01   1.2450173e+00  -6.4711248e-02   1.5376529e+00   3.3591439e-01   7.7672262e-01   2.1378432e+00  -6.0552841e-01   2.2415010e+00   5.1940703e-01   1.8857882e+00   9.0862570e-01  -2.2339541e+00   2.9132653e+00  -1.4237313e+00   2.7900930e+00  -1.2248863e+00   5.4981348e-01   1.4285305e-01  -3.8127153e-01  -1.6989745e-01   2.6528508e+00  -3.2558613e-02  -3.9910323e-01  -2.0770287e+00  -8.4501223e-01   9.6064381e-01   6.3305132e+00   1.3517720e+00   9.6370931e-01   4.3025710e+00  -1.4104042e+00  -1.0638331e+01  -1.9074540e+00  -4.5548421e+00  -1.0817609e+00   2.4724228e-01  -6.5914304e-01  -1.4649703e+00   9.5961371e-02   4.4057516e-01   7.2310014e-01  -5.5872415e-01   1.7102937e+00  -5.2137636e-01
   1.2631047e+00  -1.4681678e+00   2.1988612e-01  -5.3848387e-01   8.0696809e+00   2.5899867e+00   1.3346365e-01   1.2410828e+00   6.7980478e+00   4.3999725e+00   4.6185717e-01  -3.9146241e-01   3.4981245e-01  -9.4963684e-01   2.1361844e+00  -8.7185397e-01  -2.1622410e-01  -1.1171631e+00  -6.2887314e-01  -4.0389553e+00  -2.2260811e+00   2.8562944e+00  -1.4456958e+00  -3.7650993e-01   2.5154744e-01   3.6063569e+00   2.3119663e+00   2.0494984e+00   4.6376174e+00  -3.3613155e+00   4.0398075e-01  -1.0268238e-02   1.8959421e+00  -3.6012888e+00   1.8242602e+00  -5.6556038e-01   1.0248575e-01  -3.1530748e+00  -2.0549137e+00  -1.4675885e+00   4.2612576e+00   1.6881409e+00   1.8970898e+00  -1.2335774e+00   1.1305399e+00   2.6250987e-01   9.3251304e-01  -1.0095846e-01   1.3894695e+00   1.0223475e-01   3.8237609e-01   1.5974728e+00  -9.0353164e-01   2.5268800e+00   1.7134768e-01   1.3931820e+00   1.3913003e+00  -2.3249472e+00   2.9008666e+00  -1.6299235e+00   2.5861747e+00  -1.2860797e+00   7.2118816e-01   4.7045562e-01  -7.8675482e-01  -5.9380211e-01   2.9329815e+00   2.6079847e-02   1.2255193e+00  -1.8554357e+00  -2.0194886e-01   4.3165920e-01   7.7390877e+00   1.7768439e+00   2.1761644e+00   4.5628684e+00  -1.1161828e+00  -1.0678490e+01  -1.8414300e+00  -4.0981722e+00  -8.4635373e-01   6.0952114e-01   5.2205800e-02  -1.1261236e+00  -5.1897525e-02   2.3168151e-01   1.3710245e+00  -8.3615214e-01   1.6912863e+00  -4.4533137e-01
   1.3824977e+00  -1.3258439e+00   3.5913806e-01  -4.2410669e-01   7.1128661e+00   3.7284513e+00  -1.1585722e-01   1.3438214e+00   6.3444410e+00   5.6138294e+00  -3.1729433e-01  -4.6207333e-01   1.2637416e-02  -6.6323614e-01   1.8840494e+00  -7.4657004e-01  -9.8263814e-01  -1.3263484e+00  -9.7378947e-01  -4.0354726e+00  -2.6688163e+00   3.1223215e+00  -1.3721628e+00  -2.6630783e-01   1.3520204e-01   4.6014418e+00   1.6945525e+00   2.3411223e+00   4.4921999e+00  -3.8346695e+00   1.3929208e+00   4.9593492e-01   1.2098535e+00  -3.2546872e+00   2.3556092e+00  -9.7360911e-01   3.3350223e-01  -3.9015806e+00  -1.9010666e+00  -1.3304460e+00   4.4861952e+00   1.6167446e+00   1.6892233e+00  -1.7572240e+00   4.5876256e-02  -5.4662506e-02   1.3051786e+00   6.6796844e-02   1.1429624e+00   7.2961644e-02   5.4513139e-01   1.8813760e+00  -4.4407153e-01   2.5986756e+00   5.4955277e-01   1.8738506e+00   1.1756758e+00  -2.1723729e+00   2.2732250e+00  -1.4007941e+00   3.2173756e+00  -1.4951727e+00   1.0387759e+00   1.8670373e-01  -4.3518233e-02  -7.4949859e-01   2.4522115e+00  -2.6938341e-01   1.3410198e+00  -2.1933398e+00   3.9138797e-01   1.4268921e+00   8.0516787e+00   1.6869143e+00   2.3712762e+00   5.3735950e+00  -1.2427306e+00  -1.0842353e+01  -1.7702669e+00  -5.7120426e+00  -9.4722439e-01   5.7174202e-01   1.4970454e-01  -1.4358662e+00   4.5538731e-01   3.9014777e-01   1.4294589e+00  -6.9172337e-01   2.1203590e+00  -2.7566511e-01
   1.1980580e+00  -1.6975822e+00   7.6172068e-01  -2.3776807e-01   6.2494790e+00   3.1508835e+00   2.0218181e-01   1.4925384e+00   6.2543497e+00   5.4304244e+00  -3.3942444e-01  -1.1271605e+00   1.5524105e-01  -1.0189490e+00   1.7017121e+00  -1.1959890e+00  -6.1015809e-01  -1.6025680e+00  -8.6686136e-01  -3.8630559e+00  -2.4632685e+00   3.2865751e+00  -1.1219973e+00  -2.6015751e-01  -2.9658544e-01   4.0525093e+00   1.1593326e+00   1.8826388e+00   5.4914447e+00  -4.2342142e+00   2.7438173e+00   9.4393746e-01   1.1785742e+00  -2.7808421e+00   1.6185264e+00  -3.1906861e+00   2.8575507e-01  -4.4021978e+00  -2.6578166e+00  -1.8566460e+00   5.3677872e+00   2.6737929e+00   1.4519404e+00  -2.2912151e+00  -4.3156028e-01  -6.3294062e-01   5.9109902e-01  -3.2858694e-02   1.0690537e+00  -1.7542711e-01   1.7675620e-01   1.6333959e+00  -5.2444453e-01   2.5899033e+00  -9.1698170e-02   2.0324777e+00   1.2860686e+00  -2.5357399e+00   1.7796416e+00  -1.8938455e+00   3.5725657e+00  -1.9630715e+00   1.9091384e+00   7.7473097e-02  -7.1106396e-01  -1.2593782e+00   2.5793930e+00  -2.6029412e-01   2.3514837e+00  -1.1913056e+00   7.6850000e-01   2.0446567e+00   9.1194839e+00   2.0039899e+00   3.5921730e+00   6.6429257e+00  -2.5267301e-01  -8.1410613e+00  -8.3674222e-01  -6.2775148e+00  -1.9903644e-01   1.2679551e+00   6.0296280e-01  -1.1107034e+00   5.4668607e-01   4.7162278e-01   7.6678858e-01  -9.1590782e-01   2.1149409e+00  -3.8709923e-01
   1.1319822e+00  -2.1457248e+00   1.0743772e+00  -8.6008976e-02   6.1766437e+00   3.2077978e+00   2.5889428e-01   1.1962368e+00   6.5616619e+00   5.7647049e+00  -8.7759241e-01  -1.4995124e+00  -1.1893492e-01  -1.2125059e+00   1.7572801e+00  -1.1847929e+00  -8.6640412e-01  -1.9490731e+00  -8.4777290e-01  -3.7936769e+00  -2.2447009e+00   3.2299663e+00  -7.2375134e-01   4.3831863e-02   1.3554321e-01   4.6473662e+00   1.2454644e+00   1.8509173e+00   5.5487626e+00  -4.3614997e+00   3.7629599e+00   1.2999058e+00   1.1586029e+00  -2.3288622e+00   2.2708658e+00  -3.1412545e+00   6.6780723e-01  -4.6933091e+00  -2.2957469e+00  -1.8439730e+00   6.2492244e+00   2.8219825e+00   1.4441860e+00  -2.2558529e+00  -7.9062108e-01  -5.3438300e-01   7.4285418e-01   2.7569463e-01   9.4168169e-01  -1.5520033e-01   6.6640679e-03   1.5468900e+00  -5.4722262e-01   2.4770213e+00  -5.0213769e-02   2.1268104e+00   1.4413889e+00  -2.6198113e+00   1.2602205e+00  -2.0497878e+00   3.2557925e+00  -2.2412123e+00   1.6252007e+00  -3.8668748e-01  -5.8475312e-01  -1.4145653e+00   2.3959109e+00  -5.0138964e-01   2.8641165e+00  -1.4906713e+00   1.4822485e+00   2.4139397e+00   9.2084646e+00   1.7137205e+00   3.8135333e+00   6.2050563e+00   2.5382210e-01  -7.2902526e+00  -5.2326210e-01  -6.4110147e+00  -4.9051754e-01   1.1582680e+00   8.9215773e-01  -1.2606121e+00   5.3174867e-01   2.9701383e-01   1.1285103e+00  -1.0289725e+00   2.2056026e+00  -2.4200266e-01
   8.8039367e-01  -2.6025408e+00   1.1527844e+00  -1.8097115e-01   5.8261609e+00   2.9307065e+00  -2.9199021e-01   1.0418220e+00   5.9264017e+00   5.2090206e+00  -1.0995217e+00  -1.9342783e+00  -6.4746308e-01  -1.8652494e+00   1.3575560e+00  -1.5079241e+00  -6.6184821e-01  -1.8112855e+00  -1.0289609e+00  -3.7408696e+00  -1.9059442e+00   3.0381017e+00  -3.7374928e-01   1.8130270e-01   3.3213487e-01   4.6636561e+00   1.3875303e+00   1.7965731e+00   5.5635262e+00  -4.4197075e+00   3.9489444e+00   1.0445433e+00   1.4815744e+00  -2.1463461e+00   2.9753346e+00  -2.7554814e+00   9.5971475e-01  -4.3922534e+00  -2.4118431e+00  -1.7638449e+00   6.6461248e+00   2.7763526e+00   1.3251331e+00  -2.1010610e+00  -9.0019570e-01  -2.4159442e-01   5.8298312e-01   5.1469289e-01   9.5964112e-01  -1.4300934e-01  -1.9123489e-01   1.3732689e+00  -4.7594444e-01   2.1291848e+00  -2.7283819e-01   2.0044514e+00   1.6837599e+00  -2.7066931e+00   7.2927054e-01  -1.9587130e+00   2.9377417e+00  -2.5789914e+00   1.9009573e+00  -3.8905720e-01  -9.7767850e-01  -1.4167887e+00   2.2349654e+00  -4.0468185e-01   3.8024590e+00  -6.0677063e-01   1.8586286e+00   2.0513893e+00   9.5825777e+00   1.8909777e+00   4.2290071e+00   5.7340035e+00   3.5379246e-01  -7.1593891e+00  -1.6040926e-01  -5.3165662e+00  -3.6835239e-01   1.1513456e+00   1.0043975e+00  -1.0193612e+00   3.5332966e-01  -7.0075735e-02   1.6283849e+00  -8.3268791e-01   2.2971687e+00  -2.7038457e-01
   9.3776312e-01  -2.6026115e+00   1.4117048e+00  -4.1826956e-02   5.1084027e+00   2.9180403e+00  -3.7452472e-01   7.8093476e-01   5.4739318e+00   5.6221933e+00  -1.5549328e+00  -2.1981914e+00  -1.1331438e+00  -1.9741083e+00   9.8101378e-01  -1.2837547e+00  -9.3990370e-01  -1.7999722e+00  -1.0771399e+00  -3.5381518e+00  -1.4079265e+00   2.7826408e+00  -8.8943922e-02   4.1034717e-01   6.6909711e-01   4.5793324e+00   1.1583265e+00   1.5218878e+00   4.9158808e+00  -4.3858222e+00   4.2134967e+00   1.1411085e+00   1.1221824e+00  -1.8479614e+00   3.3529235e+00  -2.8110914e+00   1.2359590e+00  -4.4443198e+00  -2.1038645e+00  -1.9897895e+00   6.9862032e+00   2.2987102e+00   1.0478521e+00  -2.1356571e+00  -1.4597298e+00  -3.6039779e-01   5.1695019e-01   8.6589388e-01   6.7879633e-01  -2.1615841e-01  -2.0258279e-01   1.2763018e+00  -9.2448967e-02   1.9572625e+00   1.4883829e-01   1.9603404e+00   1.6840077e+00  -2.5493357e+00   2.5066262e-01  -1.7131128e+00   2.7617784e+00  -2.7725495e+00   1.5722817e+00  -7.4994932e-01  -1.0197937e+00  -1.5969640e+00   1.7443353e+00  -5.9978876e-01   4.0525969e+00  -4.2362750e-01   2.6253194e+00   2.4633277e+00   9.2117709e+00   1.9704076e+00   4.5109133e+00   5.5127001e+00   3.4451384e-01  -6.2166074e+00  -1.2400600e-01  -5.4928936e+00  -8.2231969e-01   5.1253573e-01   7.8960928e-01  -1.2850443e+00   3.6289067e-01  -1.8841059e-01   2.0538597e+00  -8.4023808e-01   2.1411093e+00  -7.9113865e-03
   7.5243567e-01  -2.6636068e+00   1.4914683e+00  -3.1266818e-02   4.1366864e+00   2.0690740e+00  -4.4809338e-01   5.3226302e-01   4.7606359e+00   4.7960690e+00  -1.5841676e+00  -2.5651186e+00  -1.1063753e+00  -2.0419468e+00   5.9627734e-01  -1.4554344e+00  -7.4368388e-01  -1.6173515e+00  -7.2653141e-01  -2.7147729e+00  -1.0673321e+00   2.5626721e+00  -5.5530240e-03   3.9595692e-01   4.0806864e-01   3.4609519e+00   7.3624746e-01   8.8202767e-01   4.7549643e+00  -4.0676190e+00   4.3362990e+00   1.1823400e+00   9.8356773e-01  -1.1167345e+00   2.5637484e+00  -3.5612109e+00   1.2088041e+00  -4.2358249e+00  -2.3666798e+00  -2.2096404e+00   7.0069288e+00   2.6916629e+00   9.0409046e-01  -2.3339523e+00  -1.8462638e+00  -8.7881291e-01  -4.2008021e-02   8.0486718e-01   5.1770329e-01  -4.2231213e-01  -4.9374766e-01   8.3665964e-01   2.3740266e-02   1.7752220e+00  -3.8904429e-02   1.8661937e+00   1.7900766e+00  -2.2538666e+00  -2.2665448e-01  -1.6817048e+00   2.3709288e+00  -2.8408838e+00   1.6849272e+00  -4.7013504e-01  -1.7327507e+00  -2.0401247e+00   1.4278922e+00  -5.7891881e-01   5.0916831e+00   6.6975929e-01   2.8625841e+00   3.0858443e+00   8.9839800e+00   2.2023385e+00   4.7861483e+00   5.8879985e+00   7.1028753e-01  -4.0206516e+00   3.6231094e-01  -5.3495119e+00  -6.3819861e-01   7.8526089e-01   8.6127343e-01  -1.0806314e+00   3.2961546e-01  -2.2504214e-01   1.8551352e+00  -8.4190774e-01   1.8756213e+00   8.7304224e-02
   4.0504706e-01  -2.6789978e+00   1.4105044e+00  -1.3350715e-01   3.3333103e+00   1.2083620e+00  -6.9394229e-01   1.9853143e-01   3.9490928e+00   3.5635707e+00  -1.6026131e+00  -2.8454984e+00  -1.0762938e+00  -2.1032617e+00   2.0985415e-01  -1.7348028e+00  -6.0348581e-01  -1.2886760e+00  -3.7355871e-01  -1.6435503e+00  -9.2741347e-01   2.4590067e+00   2.7478846e-02   2.2469407e-01   8.2344179e-02   2.3065069e+00   3.8516883e-01   3.4628301e-01   4.4498398e+00  -3.5368573e+00   4.1976349e+00   1.0690537e+00   9.2347841e-01  -1.6382820e-01   1.6216077e+00  -3.9962279e+00   1.0198505e+00  -3.7082303e+00  -2.6626453e+00  -2.0612335e+00   6.5722292e+00   3.1810192e+00   9.0492665e-01  -2.3997398e+00  -2.0412602e+00  -1.2467762e+00  -4.5050473e-01   7.9323181e-01   4.7312396e-01  -4.8419787e-01  -8.2239902e-01   3.9360542e-01   1.9852695e-02   1.5155280e+00  -3.2718898e-01   1.8232765e+00   1.7994086e+00  -1.7590900e+00  -6.9400277e-01  -1.3683839e+00   1.7209865e+00  -2.5630191e+00   1.7819568e+00   1.6758381e-01  -2.4993441e+00  -2.2549856e+00   1.0977291e+00  -3.7275660e-01   6.2444029e+00   1.9604124e+00   2.8085354e+00   3.6892392e+00   8.4275791e+00   2.2334789e+00   4.4646871e+00   5.8052678e+00   9.6754389e-01  -1.9896254e+00   6.2899037e-01  -4.7736290e+00  -4.9839669e-01   1.1835139e+00   9.7253693e-01  -7.7202806e-01   2.3304361e-01  -4.0927288e-01   1.7006982e+00  -7.0824929e-01   1.6764287e+00   1.7081238e-01
  -1.0661804e-01  -2.0489099e+00   1.5289558e+00   3.0330860e-01   2.2285028e+00   2.2759719e+00  -1.0469944e+00   6.7098176e-01   3.2409935e+00   4.4713700e+00  -2.7581962e+00  -1.9411553e+00  -1.4096056e+00  -1.1192159e+00  -1.1517994e-01  -1.1495218e+00  -1.4368729e+00  -1.0299710e+00  -9.7014966e-01  -1.6879660e+00  -2.2501142e+00   2.4247400e+00   2.7496145e-01   4.4279129e-01   3.1919343e-01   3.1114196e+00  -3.7145566e-01   9.2999665e-01   3.5225011e+00  -4.0168008e+00   4.5689062e+00   1.6499966e+00   1.9527165e-01   7.2083730e-01   2.4302786e+00  -4.5778367e+00   6.4170043e-01  -3.3854313e+00  -2.6078468e+00  -8.9455639e-01   3.8062535e+00   2.3755681e+00   8.0829596e-01  -2.3918279e+00  -2.5805885e+00  -1.1965657e+00   1.5145487e-01   1.2525974e+00   4.3160537e-01  -2.2860747e-01  -8.6397647e-01   7.7632370e-01   7.3180901e-02   8.2816320e-01  -2.5455490e-01   2.5096152e+00   1.0193376e+00  -1.4019563e+00  -1.5306991e+00  -1.0178703e+00   1.5494151e+00  -2.5694900e+00   1.3965176e+00  -3.5098023e-01  -1.9703486e+00  -1.7908482e+00   3.7563361e-01  -6.3160531e-01   5.2301841e+00   2.0606547e+00   2.3897451e+00   5.0777362e+00   6.4107922e+00   1.2310620e+00   2.4880328e+00   4.9480607e+00   1.0702950e+00  -7.4592740e-01   6.9745993e-01  -5.6094625e+00  -1.2704171e+00   3.6107858e-01   7.1205180e-01  -1.2686537e+00   4.7592482e-01  -7.0944382e-01   1.3120986e+00  -4.5957601e-01   1.9951600e+00   1.8060723e-01
  -2.9360889e-01  -2.0538610e+00   1.5459919e+00   3.8153025e-01   1.7378697e+00   6.3215847e-01  -7.7263878e-01   2.7958644e-01   2.8489297e+00   2.9626923e+00  -2.2850533e+00  -2.4328484e+00  -1.1402860e+00  -1.4728715e+00  -3.1093485e-01  -1.3659468e+00  -6.7019851e-01  -7.2889609e-01  -3.6695325e-01  -5.9179622e-01  -1.5176006e+00   2.2338051e+00   3.6789981e-01   4.1043970e-01   1.3325118e-01   1.3000143e+00  -4.2684804e-01  -3.7487553e-02   3.4777081e+00  -3.2285570e+00   4.4557633e+00   1.8663927e+00   4.1458385e-01   1.5912436e+00   1.3190285e+00  -4.8342714e+00   5.2171864e-01  -2.7029012e+00  -2.9055584e+00  -1.3382742e+00   3.9987531e+00   3.0981875e+00   5.7034614e-01  -2.5472696e+00  -2.5362003e+00  -1.8907136e+00  -8.9391149e-01   8.2113333e-01   2.7883648e-01  -6.2569260e-01  -1.2269529e+00   1.1642480e-02  -2.8176680e-02   6.5540119e-01  -6.5031071e-01   1.9882037e+00   1.2668112e+00  -8.8191266e-01  -1.8183132e+00  -1.1740654e+00   9.0680928e-01  -2.5079394e+00   1.4479338e+00   3.9603347e-01  -3.0551559e+00  -2.3290242e+00   6.8849816e-03  -6.0988444e-01   6.1205912e+00   3.1975313e+00   2.6368535e+00   5.4545714e+00   6.4173144e+00   1.9213280e+00   3.0772031e+00   5.6242930e+00   1.2055051e+00   1.8403535e+00   1.1986568e+00  -4.7096360e+00  -9.0374150e-01   9.4084856e-01   7.2008373e-01  -8.2931730e-01   2.5804144e-01  -6.3364308e-01   9.9910730e-01  -6.5216548e-01   1.2987815e+00   2.5738845e-01
   1.0299786e-01  -1.9492216e+00   1.3981419e+00  -1.5998046e-01   2.5930740e+00  -7.1014314e-01  -5.5513540e-01  -1.1944733e+00   3.7336590e+00   1.3178293e+00  -1.2308185e+00  -3.1931176e+00  -6.7427025e-01  -2.2164239e+00   5.3760929e-01  -1.4317501e+00  -3.9116630e-01  -2.5473732e-01   7.5139533e-01   1.5735764e+00   8.9370223e-01   2.2426498e+00   3.3305619e-01  -1.0058942e-01   1.1872571e+00  -6.6005867e-02   6.5558097e-01  -8.3330561e-01   2.4542175e+00  -1.1949218e+00   3.4328814e+00   1.0610312e+00   6.8445643e-01   2.1060066e+00  -2.0027605e-01  -3.2109140e+00   9.0955963e-01  -1.3962790e+00  -1.9753731e+00  -1.5151218e+00   5.1892159e+00   3.7395881e+00   6.5602047e-01  -1.9985512e+00  -2.1623679e+00  -2.1826936e+00  -1.4570948e+00   4.7725535e-01  -1.3996189e-01  -1.0656212e+00  -1.5986627e+00  -1.2098707e+00  -2.4903445e-01   8.1961387e-01  -4.8058414e-01   6.1227253e-01   1.6382537e+00   5.5595983e-01  -1.7400701e+00  -5.0379130e-01  -3.1475588e-01  -1.4358394e+00   5.4473152e-01   1.8362040e+00  -3.5468776e+00  -2.6225456e+00  -7.5656928e-01  -6.6220586e-01   7.2288880e+00   3.4153795e+00   3.1185569e+00   4.6549645e+00   5.8988363e+00   2.6764826e+00   3.0124825e+00   4.8363296e+00   1.7994314e-01   2.3645341e+00   4.3895871e-01  -2.7752345e+00  -1.3212533e+00   8.2982728e-01   1.1303015e+00  -3.8411374e-01   3.3944227e-02  -9.0090171e-01   2.2499669e+00  -8.7267579e-01   4.7875195e-01   6.8603214e-01
   2.7361665e-02  -1.4317754e+00   1.2217986e+00  -7.2871536e-02   1.9146324e+00  -1.0499615e+00  -5.7582057e-01  -1.4524821e+00   3.0076980e+00   6.1439533e-01  -1.4849848e+00  -2.8230397e+00  -7.4868753e-01  -1.7884339e+00   3.6171072e-01  -1.0521240e+00  -6.5908773e-01   9.9889691e-02   8.5563391e-01   2.4987423e+00   9.2500525e-01   2.0692990e+00   3.4593498e-01   5.0566815e-02   1.2534259e+00  -7.1647436e-01   4.4922414e-01  -1.0660538e+00   1.4079581e+00  -4.3074416e-01   2.8985642e+00   1.3969566e+00   2.6383842e-01   3.0017468e+00  -5.4484610e-01  -2.8569393e+00   6.1034176e-01  -7.8332484e-01  -1.6331515e+00  -9.8221499e-01   3.9734982e+00   3.4251969e+00   6.6090104e-01  -1.9200817e+00  -2.5086745e+00  -2.5518027e+00  -1.4037964e+00   6.5729329e-01  -3.5249264e-01  -1.1266771e+00  -1.5585306e+00  -1.4459667e+00   5.2659625e-03   5.9763480e-01  -8.2202140e-02   6.3070455e-01   1.3700327e+00   1.3989173e+00  -1.9855224e+00   8.7991605e-02  -8.3578551e-01  -9.6399626e-01  -2.7626277e-02   2.1754360e+00  -3.4393138e+00  -2.5246847e+00  -1.6033892e+00  -8.5738958e-01   6.9580357e+00   3.5459166e+00   3.0253481e+00   5.4370400e+00   4.5143813e+00   2.5052403e+00   1.8357140e+00   4.3062021e+00  -4.1136530e-01   3.0505934e+00   8.7515191e-02  -2.6502475e+00  -1.9090054e+00   5.9408730e-01   8.3975585e-01  -5.0341007e-01   1.2246274e-01  -8.2290010e-01   2.4612900e+00  -6.2930590e-01   1.8525835e-01   9.8239460e-01
  -6.0131081e-01  -1.1665837e+00   9.6506995e-01   1.0187089e-01   1.5402600e+00  -1.2454776e+00  -1.2444107e+00  -1.0847845e+00   2.0094836e+00  -4.9845325e-02  -2.0642212e+00  -2.0480618e+00  -1.2624090e+00  -1.3491880e+00  -3.6307041e-01  -8.2310883e-01  -6.2328838e-01   7.3559040e-01   3.1949598e-01   1.9604939e+00  -3.1668320e-01   1.7682722e+00   5.2913367e-01   3.7439308e-01   1.0865868e+00  -8.4164905e-01   2.6269716e-01  -7.4846110e-01   7.2964845e-01  -8.0664303e-01   1.9228234e+00   1.3416691e+00   6.0560330e-01   3.2535481e+00   7.1326620e-01  -2.0149872e+00   2.2416336e-01   1.9187331e-01  -1.8553244e+00   9.3431240e-03   1.1665764e+00   2.3147009e+00   9.5060666e-01  -1.2601037e+00  -1.9956203e+00  -2.0176775e+00  -1.0599623e+00   1.3467436e+00  -1.2198701e-01  -7.7128732e-01  -1.7564557e+00  -1.2025368e+00  -1.6199875e-01  -2.5622960e-01  -2.7485992e-01   1.0709832e+00   1.0779490e+00   1.3029440e+00  -2.0458801e+00   3.2635860e-01  -1.4631267e+00  -1.2253617e+00  -3.2718426e-01   1.9931318e+00  -3.6952718e+00  -1.9474386e+00  -1.6092086e+00  -6.2219462e-01   6.4552148e+00   4.3271179e+00   2.0784146e+00   5.6958033e+00   2.9103445e+00   1.6071702e+00  -2.3919142e-02   2.9123474e+00  -3.0730834e-01   2.5916505e+00   2.1443006e-01  -1.4585979e+00  -2.4092400e+00   2.0106377e-02   2.8367301e-01  -6.5974644e-01  -2.3092859e-01  -1.3144391e+00   2.3087836e+00  -2.7599477e-01   3.2800383e-01   8.4967547e-01
  -8.5024357e-01  -5.2836522e-01   7.5567179e-01   3.0767227e-01   8.6710881e-01  -1.2693083e+00  -1.4889299e+00  -7.6032467e-01   1.0451092e+00  -4.2580694e-01  -2.2483533e+00  -1.4505719e+00  -1.4821367e+00  -9.6848822e-01  -8.8882924e-01  -4.6724596e-01  -6.2424148e-01   1.2942866e+00   3.5337446e-02   1.9164289e+00  -9.6554073e-01   1.7394010e+00   5.2976425e-01   5.2567183e-01   7.8025455e-01  -1.2349737e+00  -3.4978714e-02  -6.2778687e-01   1.0195091e-02  -8.2398471e-01   1.1477683e+00   1.5445097e+00   5.4313952e-01   3.5247325e+00   1.2400176e+00  -1.4258088e+00  -1.8061430e-01   8.8699538e-01  -1.9869842e+00   5.0231928e-01  -8.1755292e-01   1.5029353e+00   8.4667718e-01  -1.0410378e+00  -1.9209047e+00  -2.1052555e+00  -1.0775349e+00   1.5668521e+00  -1.7041831e-01  -7.4201507e-01  -1.8371931e+00  -1.1539109e+00  -7.1536654e-02  -8.0443750e-01  -2.6438345e-01   1.1286456e+00   6.8777206e-01   1.6228368e+00  -2.1535056e+00   6.3264853e-01  -1.5481954e+00  -1.2168669e+00  -4.4866741e-01   2.1385592e+00  -3.7258495e+00  -1.6721873e+00  -1.9676755e+00  -5.9737847e-01   5.5760012e+00   4.6699467e+00   1.6020099e+00   6.0520511e+00   1.9245903e+00   1.4542974e+00  -9.6387330e-01   2.8631550e+00  -7.6000417e-01   2.4565699e+00   1.0480061e-01  -1.0189354e+00  -2.6063818e+00  -3.5334983e-01  -2.1231214e-01  -7.1791688e-01  -2.5551294e-01  -1.3991286e+00   2.0187654e+00  -4.9263593e-02   2.2627354e-01   8.2072514e-01
  -7.8235897e-01  -2.0924906e-01   4.2419057e-01   8.2796573e-02   1.0643549e+00  -2.2947653e+00  -1.4038108e+00  -1.3413615e+00   1.0192532e+00  -1.7911074e+00  -1.7193442e+00  -1.5161300e+00  -1.2564305e+00  -1.0712270e+00  -8.0174019e-01  -4.6499189e-01  -4.3575980e-01   1.7843328e+00   5.1540924e-01   2.8311491e+00  -3.8368497e-01   1.7293530e+00   3.6205636e-01   3.2872695e-01   7.7968937e-01  -2.3895113e+00   3.1193171e-01  -1.0239750e+00  -7.0248686e-01   1.0420956e-01  -9.1441473e-03   1.1584650e+00   7.8397678e-01   3.8314225e+00   5.4577240e-01  -4.0591640e-01  -3.3903089e-01   1.7675047e+00  -1.7640989e+00   6.4279456e-01  -1.5528450e+00   1.4320314e+00   1.0933923e+00  -5.8164462e-01  -1.4994806e+00  -2.3176066e+00  -1.3266244e+00   1.6195130e+00  -3.4285463e-01  -9.0599213e-01  -2.0546342e+00  -1.6916256e+00  -2.1691047e-01  -8.9326092e-01  -2.5178075e-01   7.2748627e-01   6.5474275e-01   2.2893085e+00  -1.7586119e+00   1.0759814e+00  -2.1872106e+00  -6.7168906e-01  -8.7445234e-01   2.9979272e+00  -4.0800580e+00  -1.6494637e+00  -2.1273401e+00  -4.0999532e-01   5.8716908e+00   5.0324540e+00   1.1666095e+00   5.8705430e+00   1.0839798e+00   1.4838502e+00  -1.7672261e+00   2.4344652e+00  -1.1994708e+00   2.2466539e+00  -3.8203503e-01   4.1203750e-02  -2.8695154e+00  -3.0564983e-01  -3.0814980e-01  -4.9331087e-01  -4.7820758e-01  -1.4615861e+00   2.2770038e+00  -1.1778041e-02  -1.8858555e-01   1.0049002e+00
  -1.0937262e+00   5.7293192e-01  -1.3548115e-01   9.1913109e-02   4.4343339e-01  -1.7966480e+00  -1.8999581e+00  -1.1754446e+00   1.1448415e-01  -2.2228257e+00  -2.1080011e+00  -6.6241981e-01  -1.2941016e+00  -3.0288226e-01  -1.1381563e+00  -1.3486044e-01  -1.0423171e+00   2.3306018e+00   3.4555881e-01   3.1015496e+00  -1.6604700e+00   1.8512760e+00  -2.3917804e-02   1.9611196e-01   2.8319679e-01  -2.2889451e+00  -8.0953719e-02  -5.3603316e-01  -1.6880862e+00   1.6850603e-01  -1.0333970e+00   1.2254494e+00   5.6856571e-01   4.3075327e+00   1.0787625e+00   1.1030148e+00  -7.0413954e-01   2.4072330e+00  -1.6833788e+00   1.7138270e+00  -4.3947618e+00   6.3168196e-01   1.2780557e+00  -3.8906639e-01  -1.5416944e+00  -2.3082212e+00  -7.2722938e-01   1.6893615e+00  -3.4272644e-01  -7.0992247e-01  -2.0391751e+00  -1.5282369e+00  -2.0449604e-01  -1.3281302e+00  -2.3507420e-01   1.0265303e+00   7.8284064e-04   2.9329722e+00  -1.7833692e+00   1.6739102e+00  -2.3440283e+00  -2.2406689e-01  -1.1177380e+00   3.5544316e+00  -3.5399996e+00  -1.1389517e+00  -2.3893201e+00  -2.6403330e-01   5.0975037e+00   4.8877540e+00   1.6176781e-01   6.5431943e+00  -4.5965990e-01   7.8220277e-01  -3.7348224e+00   2.1974544e+00  -1.7907617e+00   8.4577489e-01  -9.3781070e-01  -1.2734789e-01  -3.2587903e+00  -3.8915032e-01  -6.5772273e-01  -6.0813975e-01  -3.5059004e-01  -1.5140108e+00   1.9278171e+00   4.4815467e-01   5.2428139e-02   9.6451086e-01
  -1.3473121e+00   1.2695506e+00  -6.9097130e-01  -1.1743406e-01  -7.6914357e-01  -2.3057775e+00  -2.2331462e+00  -9.6649264e-01  -1.3618424e+00  -3.7256705e+00  -1.5630374e+00  -5.1075244e-01  -9.9365215e-01  -2.1268870e-01  -1.7752603e+00  -4.7751539e-01  -7.3828104e-01   3.0840794e+00   4.5345555e-01   3.7621113e+00  -2.1705277e+00   2.1751005e+00  -5.5925707e-01  -3.7362583e-01  -1.0501800e+00  -3.6913991e+00  -7.8643396e-01  -7.1261903e-01  -1.8426615e+00   4.4955428e-01  -2.1587498e+00   8.7130656e-01   5.9873699e-01   4.5951080e+00   2.8485741e-02   8.9264035e-01  -1.3606142e+00   3.0479369e+00  -2.5283976e+00   1.9712243e+00  -6.3152742e+00   7.2079287e-01   1.2197204e+00  -5.7450809e-01  -1.4862941e+00  -2.8712637e+00  -1.1588667e+00   1.4029110e+00  -3.4373564e-01  -8.4144083e-01  -2.2195899e+00  -1.7322019e+00  -1.4365311e-01  -1.5361477e+00  -7.2065721e-01   1.0549078e+00  -4.0732563e-01   3.4473669e+00  -1.5762545e+00   2.2095179e+00  -1.9416447e+00   2.3916202e-01  -1.4238755e-01   4.8131093e+00  -3.9762385e+00  -1.0259845e+00  -2.3140656e+00   3.0938388e-01   5.2470681e+00   6.2306515e+00  -9.4444437e-01   6.7021469e+00  -7.3151288e-01   9.9159653e-01  -4.3211371e+00   3.4165623e+00  -2.1469289e+00   8.9648564e-01  -1.0094163e+00   2.4442088e-01  -2.4073067e+00   4.8006413e-01  -7.8063674e-01  -6.0602365e-03  -2.1894640e-01  -1.3713571e+00   9.9877614e-01   8.2560157e-01   4.0947795e-02   7.6633910e-01
  -1.5177573e+00   1.5466733e+00  -9.6334428e-01  -1.0722519e-01  -6.4306382e-01  -2.5796774e+00  -2.1066773e+00  -9.6125129e-01  -1.3287818e+00  -4.4202240e+00  -1.4935321e+00  -8.5805658e-02  -9.4601761e-01   3.8445895e-02  -1.8019195e+00  -3.5444175e-01  -1.0023378e+00   3.2076579e+00   5.9336979e-01   3.8709349e+00  -2.6032101e+00   2.1487662e+00  -7.4716528e-01  -4.7353418e-01  -1.3777084e+00  -3.9027915e+00  -6.6636085e-01  -5.2166920e-01  -2.2452703e+00   5.5671824e-01  -2.9682699e+00   5.7597858e-01   7.3833066e-01   4.7526607e+00   1.1610891e-01   1.5344527e+00  -1.6467183e+00   3.4484600e+00  -2.4338028e+00   2.5030651e+00  -7.7214319e+00   3.2806435e-01   1.5365506e+00  -3.9615901e-02  -1.1448023e+00  -2.6262487e+00  -7.7580165e-01   1.7188561e+00  -3.1980254e-01  -6.6328704e-01  -2.3409583e+00  -1.7622510e+00  -4.1418515e-01  -1.8457263e+00  -9.3012329e-01   1.1258414e+00  -9.0564565e-01   3.4142686e+00  -1.2146250e+00   2.4783371e+00  -2.3736782e+00   5.9896261e-01  -5.8163060e-01   4.8955351e+00  -3.9304965e+00  -5.4925039e-01  -1.9356438e+00   6.0870238e-01   4.9398726e+00   6.0051400e+00  -1.8520254e+00   6.4682738e+00  -1.7536530e+00   3.6611440e-01  -5.6221248e+00   2.7176302e+00  -2.0868245e+00   6.3435495e-02  -1.6208353e+00   6.0948913e-01  -2.7547720e+00   3.6136114e-01  -8.3056275e-01   1.2213606e-01  -4.4300877e-01  -1.5095909e+00   9.3612337e-01   1.0265446e+00   1.4749692e-01   7.4187030e-01
  -1.9363897e+00   1.7910225e+00  -1.3320088e+00  -2.9701644e-02  -9.5176112e-01  -2.0610814e+00  -2.6032754e+00  -4.9051499e-01  -2.1586433e+00  -4.9062477e+00  -1.6896063e+00   5.9669299e-01  -1.2614700e+00   1.1812645e-01  -2.2241476e+00  -3.2095506e-01  -1.0934797e+00   3.6060238e+00   1.6092933e-01   3.1574450e+00  -3.6271537e+00   2.2263603e+00  -9.1091143e-01  -4.6939549e-01  -1.9441517e+00  -3.2816933e+00  -7.3362083e-01   1.7343068e-01  -2.3665376e+00   4.6278617e-02  -3.8239838e+00   2.7536589e-01   1.1588833e+00   4.4442799e+00   1.6036539e+00   2.8049645e+00  -1.9144728e+00   3.9085907e+00  -2.5879920e+00   3.3262499e+00  -9.6890865e+00  -5.5362033e-01   1.6591723e+00   4.5548548e-01  -6.4221302e-01  -1.9192591e+00  -1.9245357e-01   2.0603701e+00  -4.6268304e-02  -2.8921423e-01  -2.3336061e+00  -1.3491574e+00  -5.4403472e-01  -2.4185808e+00  -1.2697022e+00   1.3271837e+00  -1.3348340e+00   3.2157714e+00  -1.0498930e+00   2.6777570e+00  -2.2944872e+00   5.4261697e-01  -4.4874723e-01   4.8769811e+00  -3.4590876e+00   2.7920516e-01  -1.4812203e+00   9.6680462e-01   3.9248778e+00   5.7435218e+00  -2.8896102e+00   5.9409127e+00  -2.4146954e+00  -3.3949668e-01  -6.9333226e+00   2.3791121e+00  -2.1792192e+00  -1.9815426e+00  -1.8352266e+00   1.4970441e+00  -2.6481887e+00   4.4542816e-01  -9.7614070e-01   3.5660753e-01  -5.2633633e-01  -1.7362739e+00   6.2017030e-01   1.4730015e+00   5.7024253e-01   4.1434561e-01
  -1.4721930e+00   2.0203293e+00  -1.4211087e+00  -1.3428212e-01  -6.6327161e-01  -2.4914664e+00  -2.0361349e+00  -9.1853771e-01  -1.7007352e+00  -4.8132623e+00  -1.1248961e+00   2.7595310e-01  -1.2507655e+00  -2.8482678e-01  -2.1716494e+00  -2.7122957e-01  -1.2084237e+00   3.5339341e+00   4.5868588e-01   3.1442768e+00  -2.8352634e+00   2.1096989e+00  -1.1343732e+00  -7.6048147e-01  -1.8842600e+00  -3.7312867e+00  -4.2726272e-01  -5.0402079e-02  -2.8657549e+00   3.8298414e-01  -4.4536992e+00  -2.4194942e-01   1.2726983e+00   4.0146549e+00   1.5136795e+00   3.8226159e+00  -1.7090659e+00   3.8324667e+00  -2.0779123e+00   2.7930815e+00  -9.3028504e+00  -1.2671530e+00   1.5340131e+00   7.9742715e-01  -4.6890622e-01  -1.9446832e+00  -2.7582021e-01   2.1354364e+00  -4.0939811e-01  -4.7900333e-01  -2.2901292e+00  -1.5859392e+00  -5.4453097e-01  -2.2798333e+00  -9.8124955e-01   9.3496621e-01  -1.5770017e+00   3.1128162e+00  -3.1875256e-01   2.9345945e+00  -2.1713411e+00   7.5181836e-01  -7.7457396e-01   4.9578654e+00  -3.3052521e+00   3.0258222e-01  -1.0641252e+00   1.2191374e+00   3.7858402e+00   5.2406102e+00  -2.8899149e+00   4.9678387e+00  -2.5253381e+00  -1.7214680e-01  -6.5776441e+00   2.2956391e+00  -2.3226910e+00  -3.1397681e+00  -2.5654367e+00   1.6462977e+00  -2.8475984e+00   5.2977512e-02  -1.1765750e+00   3.5964015e-01  -7.0960817e-01  -1.6341076e+00   9.6839081e-01   1.3283447e+00   3.3464522e-01   6.0599206e-01
  -1.2475830e+00   2.2976018e+00  -1.6342857e+00  -2.2047499e-01  -1.0235997e+00  -2.3643269e+00  -1.7209788e+00  -9.1690676e-01  -1.8109252e+00  -5.3186931e+00  -4.5749724e-01   3.1741134e-01  -8.5835018e-01  -4.7690327e-01  -1.9319253e+00  -2.5547862e-01  -1.3522701e+00   3.4353304e+00   9.6195156e-01   3.6335655e+00  -2.3486034e+00   2.1490268e+00  -1.5777299e+00  -1.1235089e+00  -2.3355582e+00  -3.8554068e+00  -3.3033462e-01   8.2578438e-02  -2.8669615e+00   7.5373157e-01  -4.8548669e+00  -6.7792566e-01   1.2483010e+00   3.7964070e+00   1.2366529e+00   4.6014890e+00  -1.6698686e+00   3.6860636e+00  -1.8443587e+00   2.6458846e+00  -9.1480059e+00  -1.4484550e+00   1.2858369e+00   8.2070267e-01  -6.4894145e-01  -2.0789964e+00  -1.9607027e-01   1.6616327e+00  -6.3712171e-01  -6.8297276e-01  -2.2840385e+00  -1.8537774e+00  -5.4778067e-01  -2.2567394e+00  -1.1464958e+00   3.4015323e-01  -1.9202783e+00   3.3107337e+00  -1.7656285e-01   3.0073513e+00  -1.8119673e+00   1.1748961e+00  -6.9213787e-01   5.2493452e+00  -2.9053876e+00   4.1828466e-01  -8.5250841e-01   1.2891521e+00   3.3739964e+00   4.4745945e+00  -3.1646998e+00   4.0051266e+00  -2.3309217e+00   1.2137016e-01  -6.2430488e+00   3.0020368e+00  -2.7301113e+00  -4.1591333e+00  -3.0754797e+00   1.5812419e+00  -2.3333451e+00   4.3673953e-01  -8.1368453e-01   8.8046021e-01  -5.3749488e-01  -1.4023156e+00   8.2018795e-01   1.5087166e+00   3.7834846e-01   4.7803084e-01
  -1.2851244e+00   2.2747250e+00  -1.8209465e+00  -2.4368692e-01  -1.5017123e+00  -2.6209508e+00  -1.3351849e+00  -9.8192255e-01  -2.1201621e+00  -5.5698428e+00  -3.9328554e-01   2.6432163e-01  -7.7343902e-01  -4.5152750e-01  -2.2424145e+00  -5.9877088e-01  -1.5784094e+00   3.2232256e+00   1.1217269e+00   3.4845951e+00  -2.8293992e+00   2.0558457e+00  -1.9236833e+00  -1.4461103e+00  -3.1344821e+00  -4.1535655e+00  -7.8481146e-01  -4.8428934e-02  -2.7123127e+00   6.5726887e-01  -4.9185623e+00  -8.8971985e-01   1.2703126e+00   3.9671769e+00   8.6803409e-01   4.3757518e+00  -1.9064218e+00   3.1201113e+00  -1.8757517e+00   2.6084717e+00  -9.4385865e+00  -1.6064726e+00   1.3658943e+00   8.3598680e-01  -6.0333760e-01  -2.0578953e+00  -3.5860598e-02   1.8201633e+00  -6.3344128e-01  -5.1566520e-01  -2.1950256e+00  -1.6992627e+00  -6.1751178e-01  -2.1777675e+00  -1.2367145e+00   7.8331895e-01  -2.2923298e+00   2.9028997e+00   3.7117299e-01   3.1493911e+00  -1.6938496e+00   1.3391444e+00  -5.4835402e-01   5.2266085e+00  -2.6773836e+00   6.0711576e-01  -5.0447580e-02   1.8127023e+00   3.6095383e+00   4.3747440e+00  -3.7567668e+00   3.8988336e+00  -2.7202922e+00  -5.1766047e-01  -6.6236157e+00   3.0342202e+00  -1.8448991e+00  -4.2079498e+00  -3.2184705e+00   1.1739288e+00  -2.0930361e+00   1.0207466e+00  -7.8403456e-01   1.0320342e+00  -5.7462778e-01  -1.1993836e+00   3.1867512e-01   1.6185616e+00   5.5041914e-01   4.8199062e-01
  -1.2438389e+00   2.5843459e+00  -2.0010690e+00  -3.0170257e-01  -2.2356306e+00  -1.8435139e+00  -1.1525404e+00  -7.1141274e-01  -2.4021128e+00  -5.4811311e+00   1.3783301e-01   3.2560761e-01  -2.6929883e-01  -5.4684288e-01  -2.0829975e+00  -7.8468950e-01  -1.8478662e+00   3.0451702e+00   1.4421822e+00   3.8058171e+00  -2.9971854e+00   2.2656358e+00  -2.4162857e+00  -2.0989069e+00  -3.7705993e+00  -3.7654993e+00  -1.1253752e+00   3.7184478e-01  -2.3836909e+00   6.9447385e-01  -4.6443750e+00  -1.2517185e+00   1.1561894e+00   3.9295624e+00   6.2174042e-01   4.7870427e+00  -1.9244339e+00   2.6803822e+00  -1.8540514e+00   2.6544375e+00  -9.6064191e+00  -1.7152589e+00   9.2126951e-01   5.3282070e-01  -9.4015608e-01  -2.1755776e+00   1.5018180e-01   1.0696586e+00  -7.9034168e-01  -6.3786099e-01  -2.2145874e+00  -1.7704739e+00  -7.6424289e-01  -2.2161018e+00  -1.6537402e+00   4.3597881e-01  -2.8107951e+00   3.0341696e+00   2.3932763e-01   3.1800676e+00  -9.1111020e-01   1.7972327e+00   9.0473436e-02   5.5798557e+00  -2.0713709e+00   7.8584811e-01   2.4639172e-01   2.0015222e+00   3.1476418e+00   3.7801926e+00  -4.1318755e+00   3.0376751e+00  -2.4431997e+00  -4.4693631e-01  -6.2324177e+00   3.8952722e+00  -1.9088270e+00  -4.6617826e+00  -3.3752976e+00   6.6024467e-01  -1.0905779e+00   1.6921064e+00  -1.9831076e-01   1.6080180e+00  -2.0452410e-01  -1.0419855e+00  -3.8015769e-01   1.8186325e+00   9.0987626e-01   1.6809039e-01
  -1.3993871e+00   2.2559990e+00  -2.0510601e+00  -3.1474549e-01  -2.2159460e+00  -1.4100988e+00  -1.2004843e+00  -4.9514381e-01  -2.3990699e+00  -5.2652245e+00   2.7557976e-01   4.2203936e-01  -3.7032748e-01  -9.2174785e-01  -2.1421632e+00  -1.0904838e+00  -1.8781458e+00   2.8898142e+00   1.3759912e+00   2.9107836e+00  -3.3234558e+00   2.0121873e+00  -2.5494084e+00  -2.3339548e+00  -3.8742039e+00  -2.9683570e+00  -1.0319088e+00   8.3699430e-01  -1.9718456e+00   1.5777822e-01  -4.6883747e+00  -1.9623430e+00   1.7126279e+00   3.3153363e+00   1.7300152e+00   5.6977036e+00  -1.7405546e+00   2.2992089e+00  -1.7059587e+00   2.7562643e+00  -9.8240298e+00  -2.5082042e+00   8.3906963e-01   9.2975973e-01  -4.3834012e-01  -1.3319628e+00   5.4785949e-01   1.1119857e+00  -6.2589182e-01  -3.7040525e-01  -2.2053117e+00  -1.4953645e+00  -1.1100305e+00  -2.4962728e+00  -2.0281706e+00   4.0706908e-01  -2.9887267e+00   2.3061456e+00   5.3523496e-01   2.9286298e+00  -7.7814075e-01   1.5408898e+00   1.9124832e-01   5.0984776e+00  -1.6142534e+00   1.2853323e+00   1.2115062e+00   2.4072909e+00   2.8684026e+00   3.3391860e+00  -4.6287691e+00   1.7261948e+00  -2.5523680e+00  -1.0881140e+00  -6.3002943e+00   3.2237350e+00  -1.1317906e+00  -5.9938567e+00  -3.2590225e+00   1.3086626e+00  -6.9774755e-01   1.7946912e+00   4.7205452e-02   1.8825393e+00  -3.7381046e-01  -1.2864876e+00  -5.7860630e-01   1.9454854e+00   1.3001995e+00  -1.6534329e-01
  -8.9518747e-01   2.0898661e+00  -1.9941348e+00  -3.7477731e-01  -2.8175779e+00  -1.5114607e+00  -6.6702098e-01  -6.6851073e-01  -2.7161425e+00  -4.6981462e+00   7.5887677e-01  -5.3562890e-02  -3.4867121e-01  -1.3443496e+00  -2.4276786e+00  -1.3098897e+00  -1.8472942e+00   2.4353990e+00   1.6905251e+00   2.6431352e+00  -2.7269989e+00   1.4525865e+00  -2.8019094e+00  -2.5753996e+00  -4.1498641e+00  -3.2676977e+00  -1.3007916e+00   4.3731687e-01  -1.8446846e+00   3.0104744e-01  -4.4436205e+00  -2.3626315e+00   1.6695338e+00   2.8762688e+00   1.5229002e+00   6.1244905e+00  -1.3823821e+00   1.2495800e+00  -1.2004289e+00   1.7823492e+00  -8.1619315e+00  -3.2897659e+00   3.2489692e-01   7.5635605e-01  -7.5824809e-01  -1.4260443e+00   3.7230360e-01   8.3744664e-01  -9.6587036e-01  -5.5984939e-01  -1.9178740e+00  -1.5379038e+00  -8.3210141e-01  -2.2154592e+00  -1.5559390e+00   1.6283158e-01  -2.9196980e+00   1.8285070e+00   9.4636240e-01   2.8159123e+00  -1.9354426e-01   1.3850376e+00   3.5551925e-01   4.6712855e+00  -1.2824957e+00   9.3308252e-01   1.6728596e+00   2.5388098e+00   3.0548689e+00   2.8340334e+00  -4.0535219e+00   5.8552868e-01  -2.0130069e+00  -8.0823885e-01  -4.6805540e+00   3.4644783e+00  -7.4353810e-01  -6.2725392e+00  -3.1683162e+00   9.2800108e-01  -1.0293294e-01   1.9127607e+00   2.8804846e-02   1.9758040e+00  -2.9836031e-01  -9.2207696e-01  -5.9777356e-01   1.8764499e+00   1.1944564e+00  -5.6501310e-02
  -8.7169687e-01   1.6751495e+00  -2.0937027e+00  -7.0326474e-01  -2.5421651e+00  -1.2048314e+00  -8.2931436e-01  -8.5924526e-01  -2.5172351e+00  -4.5926562e+00   1.3456646e+00  -3.7676676e-01  -3.5075848e-01  -2.1701325e+00  -2.2797357e+00  -1.8529734e+00  -1.7779739e+00   2.3234854e+00   1.8977908e+00   2.2924481e+00  -2.2383772e+00   1.1012161e+00  -3.0362462e+00  -3.2172684e+00  -3.8196843e+00  -2.7938539e+00  -9.4411385e-01   6.9285809e-01  -1.6038448e+00   3.5141450e-01  -4.6396882e+00  -3.5825588e+00   2.2939511e+00   2.1641774e+00   1.9762747e+00   7.7007569e+00  -8.9323226e-01   1.0150480e+00  -8.1556179e-01   1.6294049e+00  -7.4791442e+00  -3.9981839e+00   4.6612328e-02   1.1025299e+00  -2.5061878e-01  -5.6477595e-01   5.6278278e-01   4.5358816e-01  -8.9716895e-01  -4.2204825e-01  -1.8821501e+00  -1.5828058e+00  -1.1927569e+00  -2.3199371e+00  -1.8370030e+00  -3.9847112e-01  -2.9028152e+00   1.4195038e+00   1.2149238e+00   2.8008910e+00  -1.7929496e-01   1.4634251e+00   5.2192328e-01   4.7066398e+00  -9.6789080e-01   1.2583568e+00   2.4460726e+00   3.0357809e+00   3.4715216e+00   2.7491613e+00  -4.1434542e+00  -1.3736879e+00  -1.7223031e+00  -9.1061585e-01  -4.0063596e+00   2.5466138e+00  -4.0829508e-01  -7.7907065e+00  -3.2535923e+00   2.0963568e+00   4.5614152e-01   1.9404174e+00   3.7999003e-01   2.3928252e+00  -5.0170442e-01  -1.2823800e+00  -3.2437929e-01   1.9730844e+00   1.4069167e+00  -3.2241830e-01
  -4.0018672e-01   1.4989643e+00  -1.8218813e+00  -7.0596944e-01  -3.2342696e+00  -1.3333427e+00  -7.8576122e-02  -1.0390399e+00  -2.5254485e+00  -4.0105711e+00   1.9623897e+00  -7.8906213e-01  -1.4966311e-01  -2.5719432e+00  -2.2177557e+00  -2.0089720e+00  -1.7004765e+00   1.7795259e+00   2.4549304e+00   2.4547149e+00  -1.0349845e+00   4.1933272e-01  -3.2654256e+00  -3.5573038e+00  -3.7496843e+00  -3.3322156e+00  -1.2213969e+00   9.2380828e-02  -1.3785619e+00   7.6413824e-01  -4.2739249e+00  -4.0909214e+00   1.9984480e+00   1.7556442e+00   9.3452967e-01   7.1369993e+00  -5.7918871e-01  -2.0663644e-02  -3.1135096e-01   5.6474651e-01  -5.3972509e+00  -4.3605362e+00  -5.9216465e-01   8.4157436e-01  -6.1756022e-01  -6.1417293e-01   2.9277192e-01  -9.1796771e-04  -1.1567980e+00  -5.7653350e-01  -1.4933964e+00  -1.7138814e+00  -9.2144809e-01  -1.9790412e+00  -1.4047740e+00  -9.3751018e-01  -2.8578604e+00   1.0806531e+00   1.4067862e+00   2.6535974e+00   1.7197399e-01   1.5541722e+00   4.5355894e-01   4.1652188e+00  -7.2596743e-01   9.4401067e-01   2.7007562e+00   3.0189691e+00   3.6256040e+00   2.2480205e+00  -3.4174805e+00  -2.4661783e+00  -1.3000740e+00  -4.6706261e-01  -2.2240753e+00   2.7366832e+00  -9.9686787e-02  -6.9372139e+00  -3.2514432e+00   1.6411491e+00   9.8006087e-01   1.9105031e+00   5.2701449e-01   2.5996423e+00  -3.8599178e-01  -9.2767783e-01  -3.0484020e-01   1.8444835e+00   1.0959814e+00  -2.1650491e-01
  -3.1778936e-01   1.1005720e+00  -1.6241209e+00  -7.0374376e-01  -3.0420151e+00  -1.1077835e+00   4.0782137e-01  -1.3895985e+00  -1.7459640e+00  -3.0280970e+00   2.0141502e+00  -9.5007047e-01   7.3519890e-03  -2.6714921e+00  -1.8768606e+00  -2.2422980e+00  -1.9242296e+00   1.2442558e+00   2.7930007e+00   2.2328582e+00  -8.4194470e-01  -1.4513677e-01  -3.3542366e+00  -3.9421398e+00  -3.1221957e+00  -2.8960745e+00  -1.2847261e+00  -7.1742978e-02  -1.2257169e+00   9.1206224e-01  -3.6323543e+00  -4.4891806e+00   2.0685112e+00   1.7085721e+00   7.0341754e-01   7.5273099e+00  -1.7460135e-01  -8.1337714e-01   4.5849322e-01   3.4047260e-01  -4.3927001e+00  -4.7385263e+00  -7.8697921e-01   9.2269313e-01  -3.7889754e-01  -3.0002388e-02   5.7857351e-01  -2.6401426e-01  -1.1277675e+00  -3.3362069e-01  -1.2270449e+00  -1.6011871e+00  -1.2438172e+00  -1.8472421e+00  -1.2192818e+00  -1.0141258e+00  -2.8606670e+00   6.8435501e-01   1.6435367e+00   2.4493764e+00  -1.5915097e-01   1.6591607e+00  -6.9411592e-02   3.6205258e+00  -1.4335796e-01   1.0108084e+00   3.2323389e+00   3.1743246e+00   3.8972484e+00   1.5528736e+00  -3.1254496e+00  -3.1052902e+00  -1.7833405e+00  -1.1298359e+00  -1.8872452e+00   1.5289078e+00   8.5435400e-01  -6.4405286e+00  -3.1222062e+00   1.4883871e+00   9.4460742e-01   1.7899542e+00   7.4830464e-01   2.4671101e+00  -4.7991630e-01  -1.0024751e+00  -2.8274204e-01   1.6128621e+00   1.0698211e+00  -1.6833946e-01
  -2.8694018e-01   1.1011068e+00  -1.4784318e+00  -6.5515995e-01  -3.7683993e+00  -2.0723202e-01   4.5380364e-01  -1.1778473e+00  -2.0042729e+00  -1.8236017e+00   2.0320347e+00  -7.3225425e-01   9.5050845e-02  -2.5494001e+00  -1.8536138e+00  -2.3554844e+00  -2.0247606e+00   1.0207117e+00   2.7688303e+00   1.9636943e+00  -9.8492830e-01  -6.9149402e-01  -3.4786864e+00  -4.3029312e+00  -2.7861636e+00  -2.3410732e+00  -1.8053472e+00  -2.1417388e-02  -1.0480214e+00   8.8636758e-01  -3.0738704e+00  -4.7620011e+00   1.8449012e+00   1.5447234e+00   5.7379503e-01   7.5048221e+00   6.8946800e-02  -1.4958055e+00   8.9351123e-01   2.8790643e-01  -3.9359272e+00  -5.2815111e+00  -1.3421358e+00   6.5744231e-01  -5.1127179e-01   3.9366791e-01   7.7057794e-01  -7.9595654e-01  -1.0712851e+00  -1.5582587e-01  -7.8493629e-01  -1.3062064e+00  -1.2201833e+00  -1.8862563e+00  -9.9445044e-01  -1.1362490e+00  -2.9494943e+00   5.1411604e-01   1.4368725e+00   2.3413167e+00   1.4115153e-01   1.6557647e+00   2.4779113e-02   3.1355589e+00   6.2624492e-01   1.1045509e+00   3.2374057e+00   3.1274027e+00   3.5584754e+00   1.1534941e+00  -2.8630748e+00  -3.7155185e+00  -1.9952746e+00  -1.3325016e+00  -1.2502219e+00   1.1216936e+00   1.0832331e+00  -6.1255323e+00  -2.7352208e+00   1.1624295e+00   1.4123154e+00   1.7019903e+00   8.8080875e-01   2.4813910e+00  -2.1149098e-01  -9.5056066e-01  -5.6157385e-01   1.6439111e+00   1.1738550e+00  -2.7722843e-01
  -3.2187945e-01   7.9446304e-01  -1.1913721e+00  -5.8094228e-01  -4.4804722e+00  -4.2676668e-01   7.5662993e-01  -1.0113393e+00  -2.3216235e+00  -1.4072319e+00   2.3217743e+00  -7.5119316e-01   1.9499394e-01  -2.5731860e+00  -2.0566500e+00  -2.6584107e+00  -1.5726074e+00   7.5884702e-01   3.0103360e+00   1.7506443e+00  -6.8055929e-01  -1.4770239e+00  -3.4951830e+00  -4.5165700e+00  -2.7460172e+00  -2.9675062e+00  -2.3490188e+00  -6.3821303e-01  -5.0729713e-01   9.7089561e-01  -2.7657619e+00  -5.1919603e+00   1.7956306e+00   1.3091179e+00  -5.1938833e-01   6.2044634e+00   1.0499912e-01  -2.1773831e+00   9.2910162e-01  -2.8867715e-01  -2.7456398e+00  -5.3937388e+00  -1.7477300e+00   5.1607078e-01  -3.4055477e-01   7.4312229e-01   4.7134670e-01  -1.0784850e+00  -8.7596554e-01   4.3714899e-02  -4.3222270e-01  -1.1667461e+00  -1.1987709e+00  -1.8862082e+00  -8.8663262e-01  -1.2916395e+00  -2.7500461e+00  -7.3059992e-02   1.4857610e+00   2.0222140e+00   1.9172523e-02   1.4840943e+00   5.8552790e-02   2.4563679e+00   5.1287799e-01   9.5202818e-01   3.5773972e+00   3.2689049e+00   3.9181864e+00   1.5277502e+00  -2.5587333e+00  -4.3029235e+00  -1.9238986e+00  -1.3563156e+00  -1.0137486e-01   7.4278538e-01   1.8382199e+00  -4.4455639e+00  -2.0932568e+00   1.3449346e+00   1.9878846e+00   1.7409826e+00   8.9881887e-01   2.6481097e+00  -2.5783694e-01  -8.7635707e-01  -9.1742466e-01   1.5392926e+00   9.2205249e-01  -3.3840661e-01
  -4.2171841e-01   3.5099331e-01  -1.1631457e+00  -7.2453598e-01  -4.4611854e+00  -1.0673352e-01   3.1639526e-01  -1.0647250e+00  -2.6850423e+00  -8.8000132e-01   2.1859948e+00  -4.6885173e-01  -1.6199709e-01  -2.5027758e+00  -2.2809881e+00  -2.8323372e+00  -1.4016039e+00   7.1638381e-01   2.8956505e+00   1.2288608e+00  -8.4937130e-01  -2.3867147e+00  -3.3433533e+00  -4.5118030e+00  -2.1326989e+00  -2.5889197e+00  -2.3768824e+00  -7.3420218e-01  -5.6403964e-01   1.1266527e+00  -2.9989572e+00  -5.9004463e+00   2.0642040e+00   9.5148930e-01  -2.4983691e-01   6.9868259e+00   4.4263059e-01  -2.4031059e+00   1.5619198e+00  -1.0317800e-01  -2.0775422e+00  -6.2310888e+00  -1.7764643e+00   9.2648105e-01   1.9700342e-01   1.8622772e+00   9.0480966e-01  -9.6521621e-01  -5.3834094e-01   5.6414539e-01   4.4803370e-02  -8.0138789e-01  -1.2171102e+00  -2.0967011e+00  -4.0594987e-01  -1.3147612e+00  -2.3642091e+00  -5.1135625e-01   1.5549895e+00   2.0684878e+00  -6.1310276e-01   1.3614229e+00  -4.0022928e-01   1.7466371e+00   8.9105002e-01   1.2075944e+00   3.7255027e+00   3.3949671e+00   4.2260711e+00   1.5036029e+00  -2.3328685e+00  -5.2722946e+00  -2.4701016e+00  -1.9532636e+00  -2.4928730e-04  -1.3243152e+00   2.0767283e+00  -5.0871593e+00  -1.7336087e+00   2.4691922e+00   1.9537725e+00   1.2984881e+00   7.6778125e-01   2.5362478e+00  -4.5032083e-01  -1.1803119e+00  -4.2866286e-01   1.6989303e+00   9.5902820e-01  -3.0652478e-01
  -4.4738985e-02   5.1790067e-01  -9.5713610e-01  -8.6253811e-01  -5.6758954e+00  -2.1627073e-01   1.7602150e-01  -9.0068949e-01  -3.8952917e+00  -3.9069759e-01   2.8736881e+00  -5.5834660e-01  -3.0145486e-01  -2.6042142e+00  -2.8847754e+00  -2.8968472e+00  -6.6380178e-01   9.1345183e-01   3.0285049e+00   1.3493509e+00   2.3693173e-01  -3.2263990e+00  -3.3632176e+00  -4.7405056e+00  -2.1174017e+00  -3.8316335e+00  -3.0124091e+00  -1.6314619e+00  -5.9973204e-01   1.6627367e+00  -3.5624345e+00  -6.7141729e+00   1.7351724e+00   2.2754665e-01  -1.7584257e+00   5.8274015e+00   6.1605553e-01  -2.7151474e+00   1.6561706e+00  -1.0997806e+00  -2.8041786e-01  -6.7473229e+00  -2.5152968e+00   6.5480482e-01   7.0147245e-02   1.9403449e+00   2.8201150e-01  -1.3475089e+00  -5.6210837e-01   5.2367493e-01   6.4800967e-01  -7.8601537e-01  -5.5779980e-01  -2.0199205e+00   3.4473260e-01  -1.9752261e+00  -1.9237604e+00  -6.5875908e-01   1.5449138e+00   2.2765738e+00  -2.9245084e-01   1.2864847e+00  -5.7726154e-02   1.3739013e+00   6.4137534e-01   8.0706650e-01   3.3522418e+00   3.3972626e+00   4.5024903e+00   2.3534386e+00  -1.4910588e+00  -6.3476924e+00  -1.8403892e+00  -9.2762553e-01   2.0831481e+00  -1.1312500e+00   1.4154343e+00  -4.2171744e+00  -1.3125478e+00   3.0508911e+00   2.7477061e+00   8.4872553e-01   4.0361803e-01   2.7374292e+00  -3.0626152e-01  -9.9598224e-01  -2.5782198e-01   1.7313804e+00   4.5103737e-01  -1.8281735e-01
  -8.1637290e-02   2.3167796e-01  -6.5689400e-01  -8.8230849e-01  -5.0057158e+00  -1.6173011e-01   1.7887717e-01  -1.0110257e+00  -3.1392336e+00   2.6785881e-01   2.9553425e+00  -2.4074926e-01  -3.6858016e-01  -2.4720460e+00  -2.4392007e+00  -2.8574048e+00  -3.8631055e-01   8.3742981e-01   3.0457577e+00   1.1170898e+00   6.7959497e-01  -3.8707866e+00  -2.9822659e+00  -4.7289266e+00  -8.0254413e-01  -3.6002813e+00  -2.6686583e+00  -1.8258598e+00  -6.4408196e-01   2.0394703e+00  -3.6397701e+00  -7.2597616e+00   1.9227705e+00  -4.7301440e-02  -2.2554974e+00   5.5116839e+00   8.5877674e-01  -2.6279830e+00   2.2517728e+00  -9.1709235e-01   3.6912248e-01  -6.9683422e+00  -2.4809146e+00   1.1354610e+00   8.4724630e-01   2.9271877e+00   4.2193211e-01  -1.3097310e+00  -2.5301031e-01   9.0004717e-01   1.0003645e+00  -6.8659762e-01  -8.8209871e-01  -2.1931890e+00   5.9057818e-01  -2.2818196e+00  -1.6442162e+00  -9.7484660e-01   1.6587901e+00   2.1893479e+00  -1.2205785e+00   1.3012815e+00  -8.8004780e-01   6.3237282e-01   8.8688159e-01   1.0927660e+00   3.3347831e+00   3.3903029e+00   4.6491498e+00   2.3979974e+00  -1.2567623e+00  -7.0592470e+00  -2.4320007e+00  -1.3345502e+00   2.0381539e+00  -3.2443965e+00   1.5810509e+00  -3.8622438e+00  -1.1153213e+00   4.1564655e+00   2.3076087e+00   2.4271406e-02   3.8175046e-01   2.5530980e+00  -5.7749364e-01  -1.3636437e+00   3.7797186e-01   1.5566597e+00   1.7512449e-01  -1.0408816e-01
   6.3480792e-02   1.8200851e-01  -5.6536433e-01  -9.1877409e-01  -5.6772822e+00  -4.2032915e-01   1.4314835e-01  -9.7034900e-01  -3.9238050e+00   3.2624624e-01   3.0688476e+00   1.9595383e-02  -1.9125439e-01  -1.8744588e+00  -2.6342408e+00  -2.8727189e+00   2.0181270e-01   8.2989502e-01   3.1520674e+00   1.4635498e+00   6.7805288e-01  -4.5198549e+00  -2.7713773e+00  -4.4623203e+00  -6.9571387e-01  -4.3326210e+00  -3.1798032e+00  -2.5595036e+00  -4.6411072e-01   2.7416840e+00  -3.4931154e+00  -7.0571719e+00   1.6285109e+00   1.9432100e-01  -3.7735584e+00   4.3301911e+00   7.5039056e-01  -2.9356671e+00   2.4813056e+00  -1.0819153e+00   1.5097685e+00  -6.7239915e+00  -2.5524833e+00   9.1109884e-01   8.8997192e-01   2.8997487e+00   1.4890246e-01  -1.5110189e+00  -9.7838569e-02   1.0107921e+00   1.5228474e+00  -6.2831659e-01  -5.5616803e-01  -2.0721417e+00   1.2554927e+00  -2.2346169e+00  -1.0495223e+00  -8.9006077e-01   1.5800474e+00   2.1321592e+00  -1.4766231e+00   1.3138704e+00  -9.1768249e-01   2.5954410e-01   1.0039856e+00   6.7368751e-01   2.7213921e+00   3.1124832e+00   4.9623478e+00   2.6996647e+00  -7.3001037e-01  -6.8586032e+00  -2.4680932e+00  -1.2672371e+00   2.7481156e+00  -3.8563248e+00   1.4135294e+00  -2.4479858e+00  -2.8991368e-01   4.3680097e+00   2.7250344e+00   2.5219859e-01   2.7355309e-01   2.5029097e+00  -3.5971375e-01  -1.0146878e+00   2.9991345e-01   1.5616429e+00  -2.2922607e-01   1.2700341e-01
   3.0039895e-01   6.4267925e-01  -4.3169754e-01  -8.3091009e-01  -7.0879437e+00  -1.4946934e-01   2.8544355e-01  -8.2373952e-01  -5.1427542e+00   1.0153898e+00   2.8359548e+00   2.8874937e-01  -4.4752937e-02  -1.0832321e+00  -2.9402994e+00  -2.8180512e+00   5.1944050e-01   8.1606244e-01   2.7172638e+00   1.9707752e+00   4.1740820e-01  -4.7152390e+00  -2.5023803e+00  -4.3083697e+00  -6.5249998e-01  -4.8904957e+00  -4.3436225e+00  -3.2230533e+00  -4.6559086e-01   3.5525644e+00  -2.5821498e+00  -5.9887508e+00   7.0820789e-01   1.0246012e+00  -5.8032656e+00   1.9299988e+00   2.8480290e-01  -3.4273136e+00   2.5746115e+00  -9.6847905e-01   2.1599971e+00  -6.2732963e+00  -2.9231825e+00   1.3404186e-02   2.6995339e-01   2.2631580e+00  -2.0028007e-01  -1.7551060e+00  -1.1751130e-01   1.0031626e+00   2.2892095e+00  -3.9208603e-01   1.1138263e-01  -1.7013555e+00   2.2480550e+00  -1.6634502e+00  -7.9522695e-01  -3.7667980e-01   1.3793738e+00   2.5879351e+00  -8.9458347e-01   1.5898803e+00  -3.1019021e-01   1.8276664e-01   1.7345590e+00   3.1259611e-01   1.4549091e+00   2.7614524e+00   4.7433022e+00   3.2238578e+00  -1.6408539e-02  -5.6876672e+00  -2.4497958e+00  -1.1011891e+00   3.2674870e+00  -3.8712482e+00   8.8547397e-01  -1.7947592e-01   5.3622147e-01   3.5462895e+00   3.2073734e+00   6.4752842e-01  -3.4470950e-02   2.1669261e+00   3.4968877e-01  -3.0912452e-01  -3.4274781e-02   1.6038733e+00  -6.0953592e-01   5.2902323e-01
   6.3998386e-01   8.7134425e-01   1.2673600e-02  -7.4850613e-01  -6.6332055e+00  -1.4528695e-01   8.4354813e-01  -7.9890408e-01  -4.1425280e+00   1.9352608e+00   3.2933143e+00   3.5490316e-01   6.0691320e-01  -5.4054262e-01  -2.2450520e+00  -2.5035037e+00   9.8668848e-01   5.3616049e-01   2.8655195e+00   2.4483348e+00   8.2206341e-01  -4.7277596e+00  -1.9404403e+00  -4.2001978e+00   2.8417143e-01  -5.0356507e+00  -4.2862886e+00  -3.5567707e+00  -2.4514731e-01   4.2778571e+00  -1.5739856e+00  -5.5154601e+00   4.1900001e-01   1.3007552e+00  -7.5668653e+00   3.4359457e-01   2.5845971e-01  -3.4339628e+00   2.9334333e+00  -1.1066660e+00   3.2901024e+00  -5.7158544e+00  -3.0151360e+00  -8.6690240e-02   4.6259955e-01   2.0289184e+00  -5.3171939e-01  -2.1364446e+00  -2.5167467e-01   8.1408573e-01   2.3224973e+00  -7.0828631e-01  -1.9542327e-01  -1.6235875e+00   2.5208678e+00  -2.0029636e+00  -4.8257867e-01  -2.0338466e-01   1.2271580e+00   2.3582685e+00  -8.8871152e-01   1.8890503e+00  -4.0155915e-01  -1.8136189e-01   1.8282234e+00  -1.2200602e-01   6.9050950e-01   2.3031008e+00   4.4744152e+00   3.1066428e+00   6.8434975e-01  -5.7974214e+00  -2.2720288e+00  -8.9309015e-01   4.1261016e+00  -4.8614819e+00   5.7057186e-01   2.0519294e+00   1.1325699e+00   3.5465384e+00   3.4763334e+00   1.9816126e-01   2.6889294e-01   1.9686317e+00   5.4074959e-01  -2.6327405e-01  -9.7988191e-02   1.0861612e+00  -1.0413536e+00   7.1529409e-01
   6.0418344e-01   9.3072945e-01   3.5702435e-01  -3.4984342e-01  -6.4509563e+00   5.6357382e-01   7.0688654e-01  -2.8837895e-01  -4.1278135e+00   3.0808921e+00   2.5132467e+00   1.2739272e+00   2.9657378e-01   3.3655128e-01  -2.1086270e+00  -1.7885624e+00   1.1761651e+00   3.9054055e-01   2.0142209e+00   1.5553309e+00   1.4954184e-01  -5.1084962e+00  -1.1165217e+00  -3.1815125e+00   1.3206992e+00  -3.9372701e+00  -4.2825985e+00  -3.2618826e+00  -3.3936639e-01   4.1146406e+00  -9.6040390e-01  -4.5295689e+00   1.9324218e-01   1.2015500e+00  -6.8804134e+00  -3.8675767e-01   1.9307574e-01  -3.3359358e+00   3.3730793e+00  -4.3041783e-01   2.9623346e+00  -6.2528093e+00  -2.8411667e+00   1.5679320e-01   7.7172018e-01   2.6821453e+00   3.2259976e-03  -1.6289826e+00   1.8475810e-02   1.1685137e+00   2.8248831e+00  -1.7192361e-01  -5.7515657e-02  -1.9193659e+00   3.2068934e+00  -1.5829855e+00  -1.6340470e-01  -4.6602523e-01   9.9354030e-01   2.1164893e+00  -1.0048804e+00   1.4425846e+00  -9.2040540e-01  -1.5569082e+00   2.7400394e+00   1.6326582e-01  -1.5210090e-01   1.6295592e+00   2.9796237e+00   2.2963699e+00   1.1158927e+00  -5.3845269e+00  -2.8304814e+00  -1.5381089e+00   3.6414337e+00  -6.7161588e+00   1.3278088e-01   2.1427221e+00   1.7804666e+00   3.7870201e+00   2.9104543e+00  -7.3717558e-01  -1.1933312e-01   1.2486705e+00   6.8163531e-01  -2.2943129e-01   1.5504181e-01   1.0362171e+00  -1.1564657e+00   8.3754110e-01
   7.8579651e-01   1.0645056e+00   5.8295121e-01  -1.3303418e-01  -6.3584136e+00   7.8289992e-01   6.6358142e-01   2.1828405e-02  -4.3475508e+00   3.5680877e+00   2.2818524e+00   1.7029935e+00   3.1970211e-01   9.5053503e-01  -1.9951748e+00  -1.3425976e+00   1.7495020e+00   3.7411625e-01   1.4854024e+00   1.2983189e+00  -1.0673269e-01  -5.0992179e+00  -3.9779410e-01  -2.3267951e+00   1.8220437e+00  -3.5252450e+00  -4.2670278e+00  -3.3271825e+00  -1.7815731e-01   4.3561025e+00  -3.3929915e-01  -3.4850384e+00   1.1108577e-02   1.2921546e+00  -7.0645689e+00  -1.3631810e+00   5.2416622e-02  -3.1906335e+00   3.5368199e+00  -2.2380480e-01   3.4950710e+00  -5.9786046e+00  -2.7333530e+00   8.2096122e-02   9.7932624e-01   2.6730214e+00  -5.4176108e-02  -1.4909148e+00   1.3701919e-01   1.1762779e+00   3.1701694e+00  -6.7676315e-03   1.7051163e-01  -1.9556423e+00   3.7484714e+00  -1.4125643e+00   3.9055601e-01  -3.7454229e-01   7.9442573e-01   1.8835982e+00  -8.3642365e-01   1.1569970e+00  -8.7757079e-01  -2.1772039e+00   3.2919199e+00  -2.4788456e-03  -1.1004592e+00   1.0271415e+00   2.0060559e+00   1.8282850e+00   1.7509151e+00  -4.9423352e+00  -2.4943415e+00  -1.4532334e+00   3.9705445e+00  -7.2773105e+00  -5.2329728e-01   2.7347940e+00   2.5995694e+00   4.0990170e+00   3.0143058e+00  -8.5080021e-01  -2.8034005e-01   9.0557853e-01   9.6917066e-01   8.6073671e-02   1.7428379e-01   8.8035934e-01  -1.4640053e+00   1.0045780e+00
   1.2097329e+00   1.2090059e+00   6.5573811e-01  -1.9505242e-01  -6.2686792e+00   4.8713153e-01   3.0604586e-01  -2.2541928e-01  -4.8051482e+00   4.0185879e+00   1.8653386e+00   1.8492620e+00  -2.3630453e-01   1.3525698e+00  -2.3633571e+00  -8.0465191e-01   2.1148379e+00   5.9377127e-01   8.2757560e-01   8.0836642e-01   2.7808889e-01  -5.5206166e+00   1.6637848e-01  -1.5097115e+00   2.4798326e+00  -3.7222589e+00  -4.2595153e+00  -3.7796040e+00  -9.2424960e-01   4.6304396e+00  -9.2335406e-01  -3.0710019e+00  -2.0001867e-01   7.6073135e-01  -6.9912347e+00  -1.5756344e+00   2.9495540e-01  -2.7667693e+00   3.9581505e+00  -3.6003131e-01   3.9207022e+00  -6.5428903e+00  -2.4069419e+00   3.1355574e-01   1.2420708e+00   2.9183378e+00   1.0822856e-01  -7.6396166e-01   1.6506147e-01   1.3036192e+00   3.7406739e+00   2.4342605e-01   8.6182494e-01  -1.7972969e+00   4.9745724e+00  -1.1771574e+00   1.0836736e+00  -3.8698316e-01   1.2042720e+00   2.2370865e+00  -8.2428172e-01   7.9462315e-01  -1.2176144e+00  -2.8023129e+00   3.6965822e+00  -1.0389910e-01  -1.8789870e+00   7.0431990e-01   1.5003215e+00   1.6728051e+00   2.4518800e+00  -4.6671381e+00  -2.6499006e+00  -1.3973416e+00   4.0860305e+00  -8.4648011e+00  -1.5108258e+00   1.8980232e+00   2.7849857e+00   4.6528384e+00   2.3203779e+00  -1.8399503e+00  -1.1725226e+00   1.1512522e-01   9.6568771e-01   2.9757932e-01   9.7300287e-01   7.9378235e-01  -1.9426692e+00   1.4669912e+00
   1.4030871e+00   1.3556299e+00   7.7620899e-01  -2.7144832e-01  -5.8106084e+00   3.1423662e-01   1.0045893e-01   1.0234456e-01  -4.8942114e+00   3.6497256e+00   2.2518820e+00   1.8751389e+00  -5.3075864e-02   1.4357693e+00  -2.1863378e+00  -6.1081394e-01   2.8771657e+00   7.2887982e-01   4.5858814e-01   8.8024593e-01   5.5992096e-01  -5.0933522e+00   8.1469634e-01  -9.8328493e-01   2.6161460e+00  -3.7630062e+00  -3.8450890e+00  -3.7193221e+00  -6.0983491e-01   4.8643133e+00  -7.7301657e-01  -2.6633667e+00  -1.2481312e-01   5.3820775e-01  -7.6286810e+00  -2.7581141e+00   1.0193647e-01  -2.1465625e+00   3.5624395e+00  -3.5218433e-01   4.5066477e+00  -5.7877301e+00  -2.2083063e+00   3.9079303e-01   1.5905434e+00   2.7556956e+00  -2.3730832e-01  -7.0968300e-01   2.3071468e-01   1.1088453e+00   3.6309238e+00   2.3203631e-02   8.8615218e-01  -1.8953625e+00   4.8634816e+00  -1.4364386e+00   1.5350821e+00  -3.6697812e-01   1.0534979e+00   2.1170792e+00  -5.0725714e-01   6.8697472e-01  -6.4218314e-01  -2.8659823e+00   3.5185480e+00  -2.6195376e-01  -2.5019223e+00   4.7306608e-01   1.0751095e+00   1.9496458e+00   2.7528639e+00  -5.0189714e+00  -1.5485010e+00  -6.8694339e-01   4.8368381e+00  -8.5447609e+00  -2.3773555e+00   2.1556376e+00   3.2851854e+00   5.6397801e+00   2.8572016e+00  -1.8383953e+00  -1.0460680e+00   2.6443936e-01   1.0809466e+00   3.7032913e-01   1.0661324e+00   6.7494341e-01  -2.1584860e+00   1.4381108e+00
   1.6117210e+00   1.6422481e+00   8.7142842e-01  -1.0321342e-01  -5.7894034e+00   5.6942768e-01   1.2922974e-01   5.0097358e-02  -4.9013843e+00   3.4247730e+00   1.7611884e+00   2.2880278e+00   4.0143894e-02   2.0362510e+00  -1.6354248e+00   7.7969956e-02   2.8138855e+00   6.4130702e-01   1.3749814e-01   1.4034044e+00   9.6958060e-01  -4.6861615e+00   1.2801137e+00  -1.3219488e-01   2.9949378e+00  -3.1529609e+00  -3.6750358e+00  -3.6213066e+00  -8.7348828e-01   5.3048745e+00  -4.9684356e-01  -1.5039657e+00  -7.8316262e-01   7.9643401e-01  -7.9329428e+00  -3.9885733e+00  -5.0933709e-02  -1.7596338e+00   3.7455445e+00   9.8837436e-02   4.5670831e+00  -4.8142822e+00  -1.8004731e+00   1.5998616e-01   1.3435944e+00   2.5163639e+00   1.8731991e-01  -4.5912789e-01   3.0924064e-01   1.1085277e+00   4.0548832e+00   1.0578431e-01   1.3985515e+00  -1.6018685e+00   5.3791716e+00  -1.2849271e+00   1.7769703e+00   3.1388734e-01   7.9443793e-01   2.2857527e+00  -3.8385992e-01   9.4132819e-01  -9.2316649e-01  -3.0937396e+00   4.4947587e+00  -3.7196908e-02  -3.6237644e+00  -2.0738473e-01  -2.2872425e-01   6.8346975e-01   3.1152113e+00  -3.8523247e+00  -1.6385856e+00  -6.5212002e-01   4.1087655e+00  -8.4866958e+00  -3.4845953e+00   2.3122025e+00   3.1977471e+00   5.2051548e+00   2.3595492e+00  -1.7293606e+00  -1.0490280e+00  -2.1482478e-02   1.5492497e+00   9.2288097e-01   1.3094260e+00   7.2009331e-01  -2.4399551e+00   1.6864769e+00
   1.1746459e+00   1.6020903e+00   8.3594705e-01   6.6779273e-02  -5.3136525e+00   3.2363734e-01  -2.9089848e-01   3.3156039e-01  -4.6543269e+00   3.0879753e+00   9.7143824e-01   2.7786849e+00   2.0199875e-02   2.8440640e+00  -1.6624029e+00   4.5549837e-01   2.8365903e+00   7.1224407e-01  -3.0854167e-01   7.9006209e-01  -1.0875664e-01  -4.4439284e+00   1.6095616e+00   5.6150291e-01   2.7407050e+00  -2.7643161e+00  -3.6833303e+00  -3.3588869e+00  -8.1652424e-01   4.4314494e+00  -7.3183860e-01  -8.8781689e-01  -7.2081280e-01   6.4714230e-01  -7.4040218e+00  -4.8046849e+00  -1.8385130e-01  -1.0909113e+00   3.1355078e+00   6.3059750e-01   2.8651798e+00  -4.1727601e+00  -8.8296295e-01   4.4829638e-01   1.9724808e+00   2.8430456e+00   7.5083855e-01   1.2798167e-01   7.8878693e-01   1.4921236e+00   3.8855662e+00   4.3986162e-01   1.2054950e+00  -1.8480232e+00   4.9242634e+00  -6.5988374e-01   1.8976055e+00  -7.3465074e-02   8.4992787e-01   1.8677318e+00  -7.6168943e-01   4.7494654e-01  -1.1458361e+00  -3.5604742e+00   4.4441885e+00   2.5978565e-01  -3.3569911e+00  -1.8115102e-01  -8.2200019e-01   3.7767601e-01   2.4070809e+00  -2.6036603e+00  -2.1702626e+00  -1.4543376e+00   2.7414643e+00  -8.7772165e+00  -3.1060674e+00   2.3767111e+00   3.5517989e+00   5.1404629e+00   1.8285776e+00  -1.8440382e+00  -1.3049872e+00  -4.3205877e-01   1.3477866e+00   8.3491878e-01   7.1768403e-01   5.9324100e-01  -2.3542828e+00   1.5040131e+00
   8.6984976e-01   2.0944131e+00   9.3351817e-01   3.6239584e-01  -5.5966280e+00   9.7341018e-01  -5.2703394e-01   8.6394849e-01  -4.7628328e+00   3.3971104e+00   1.4803853e-01   3.2406978e+00   6.7763798e-03   3.4647768e+00  -1.5482439e+00   8.9738320e-01   2.6106157e+00   8.2727203e-01  -1.1525438e+00   4.8482967e-01  -8.1888069e-01  -3.6469301e+00   1.9226122e+00   9.9672482e-01   2.4638983e+00  -1.8960489e+00  -4.0535974e+00  -2.8035037e+00  -7.9353067e-01   3.5697480e+00  -3.5557614e-01   1.3164483e-01  -1.3343327e+00   6.8661339e-01  -7.1483681e+00  -6.9138987e+00  -5.9684083e-01  -5.2699309e-01   2.3128557e+00   1.2490901e+00   1.0335075e+00  -3.1212019e+00  -5.0423120e-01   9.8852801e-02   1.8950185e+00   2.6903802e+00   1.1931917e+00   4.6274965e-01   1.0997775e+00   1.6761138e+00   3.9625814e+00   9.1251730e-01   1.3871658e+00  -1.8848347e+00   4.5227461e+00  -3.9849078e-03   1.5365617e+00   6.6127221e-02   5.0355678e-01   1.8681353e+00  -1.5695804e-01   3.5558814e-01  -6.5492592e-01  -3.7095966e+00   4.9908046e+00   8.0566227e-01  -3.7130701e+00  -3.3150500e-01  -2.3646328e+00  -7.2525832e-02   1.8525188e+00  -1.0670198e+00  -2.3805095e+00  -1.6966261e+00   1.5161931e+00  -7.8170341e+00  -3.3925542e+00   3.0138492e+00   3.6278962e+00   4.1989885e+00   1.5907041e+00  -1.7542427e+00  -1.4399703e+00  -6.8102093e-01   1.7118143e+00   1.0657510e+00  -9.1166455e-02   5.6999474e-01  -2.1856326e+00   1.3152954e+00
   9.5550986e-01   1.8854586e+00   1.2024546e+00   5.8144384e-01  -4.5171198e+00   5.4186739e-01  -1.7606124e-01   6.9624590e-01  -3.5086328e+00   3.2074983e+00  -1.5324552e-01   3.0218840e+00   1.8813279e-01   3.4447773e+00  -8.3520210e-01   1.3515045e+00   2.7372374e+00   4.9017756e-01  -1.2989395e+00   2.9632746e-01  -2.0655436e-01  -3.1541275e+00   2.4188143e+00   1.7241463e+00   2.7937367e+00  -1.2461680e+00  -3.3006409e+00  -2.6564453e+00  -5.7332027e-01   3.1357676e+00   8.5038055e-02   9.4832357e-01  -1.3318810e+00   3.9405056e-01  -6.5936864e+00  -7.7417390e+00  -4.0258442e-01  -4.4849486e-02   2.1902805e+00   1.0716827e+00   1.3335940e+00  -1.8530858e+00   9.2375066e-02   2.6068009e-01   2.2186422e+00   2.6133944e+00   1.3989722e+00   7.8683813e-01   1.1924715e+00   1.5834687e+00   3.7352172e+00   8.2786353e-01   1.2559584e+00  -1.6849407e+00   4.1414020e+00  -4.9621036e-02   1.7985661e+00  -4.9864222e-02   5.0518517e-01   1.2465895e+00  -2.4339108e-01  -1.6224868e-02  -1.0027348e+00  -4.1427083e+00   5.1227564e+00   8.8792335e-01  -3.6921326e+00  -7.0397269e-01  -3.3195119e+00  -1.3898758e+00   1.9753290e+00  -5.1012485e-01  -2.0176134e+00  -1.6276142e+00   1.2779177e+00  -7.3681908e+00  -3.3068608e+00   3.4441276e+00   3.7037041e+00   4.1039609e+00   1.1176801e+00  -1.7406735e+00  -1.2663572e+00  -8.5065245e-01   1.6472683e+00   1.2648837e+00  -1.4751495e-01   1.0427146e-01  -2.4060375e+00   1.2801798e+00
   6.8001022e-01   1.7635074e+00   1.2796241e+00   8.4732305e-01  -4.1664068e+00   4.6001778e-01  -4.3937889e-01   1.0672194e+00  -3.4599934e+00   2.7828789e+00  -1.0276119e+00   3.3880070e+00  -3.3802434e-01   3.6697093e+00  -8.7829916e-01   1.9569323e+00   2.3642054e+00   2.3074623e-01  -1.8429094e+00  -2.6719606e-01  -2.2407041e-01  -3.0964621e+00   2.7195514e+00   2.5777990e+00   2.5259260e+00  -5.8823550e-01  -2.8784668e+00  -2.1860282e+00  -8.1996953e-01   2.1024012e+00  -4.4479524e-01   1.2617767e+00  -1.7075924e+00  -1.5640311e-01  -5.4241098e+00  -8.7295876e+00  -4.0750773e-01   4.9903480e-01   1.6972829e+00   1.2853547e+00   4.2177881e-01  -1.2524135e+00   7.2793165e-01   5.7265608e-01   2.1505973e+00   3.0095754e+00   2.1996498e+00   1.5851808e+00   1.5362895e+00   1.8980847e+00   3.8041165e+00   1.2276630e+00   1.5713654e+00  -1.8199855e+00   3.7989590e+00   2.4056619e-01   1.5526255e+00  -5.9308575e-01   2.8379270e-01   1.0145963e+00  -5.4012524e-01  -4.8042839e-01  -1.4922915e+00  -5.0940529e+00   5.0826508e+00   1.5321211e+00  -3.4713310e+00  -8.3707130e-01  -4.3678371e+00  -2.3297063e+00   1.5090026e+00   2.2799035e-02  -2.2188653e+00  -1.7119833e+00   3.2648104e-01  -7.2014523e+00  -3.4748067e+00   2.6467974e+00   3.1312588e+00   3.7887312e+00   2.0995935e-01  -2.2626354e+00  -1.5837330e+00  -1.0066134e+00   1.4355112e+00   1.3309135e+00   1.5359773e-02   2.7794896e-01  -2.2440585e+00   1.1383031e+00
   4.8666623e-01   1.6498988e+00   1.3005259e+00   1.1462568e+00  -4.1682813e+00   8.0813831e-01  -7.3362040e-01   1.3892243e+00  -3.8204377e+00   2.8132864e+00  -1.9801381e+00   3.3651092e+00  -6.8770646e-01   3.7672272e+00  -1.1424742e+00   2.3301711e+00   2.1488134e+00   6.2003819e-02  -2.6026886e+00  -1.1653881e+00  -8.5007642e-01  -2.4787913e+00   3.0411009e+00   3.3889098e+00   1.8321072e+00   6.1110417e-01  -2.8641653e+00  -1.5828426e+00  -6.9717682e-01   8.4673918e-01  -1.6011328e-02   2.2648195e+00  -1.8843428e+00  -4.4979420e-01  -3.5276637e+00  -9.1152034e+00  -4.5769899e-01   5.8790815e-01   1.1524948e+00   1.3356507e+00  -3.2644760e-01  -6.2847722e-01   1.1770697e+00   3.8796735e-01   1.9881226e+00   2.8990267e+00   2.7546530e+00   2.1672773e+00   1.7162862e+00   2.0410107e+00   3.6652871e+00   1.7397429e+00   1.8575092e+00  -1.7584202e+00   3.4751790e+00   8.8983712e-01   1.5919123e+00  -8.4090398e-01   5.2028888e-02   6.5654309e-01   3.2126923e-02  -1.1008417e+00  -1.1838751e+00  -5.5534880e+00   5.4375958e+00   1.8970846e+00  -3.3103992e+00  -9.9667012e-01  -5.8047575e+00  -3.4270280e+00   1.4107522e+00   1.0750215e+00  -1.9915830e+00  -1.9843615e+00  -2.6657471e-01  -6.1814154e+00  -3.1810396e+00   2.3679948e+00   3.3942662e+00   3.1383150e+00   8.6741837e-02  -1.9400390e+00  -1.7339955e+00  -1.2357322e+00   1.5858166e+00   1.5967343e+00  -5.7914702e-01   2.5576871e-01  -1.9530631e+00   9.4502939e-01
   8.0071877e-01   1.2488939e+00   1.2939514e+00   8.6289952e-01  -3.1619200e+00  -2.9138817e-01  -5.6114994e-01   7.3824323e-01  -2.9369433e+00   2.0298198e+00  -1.7119315e+00   2.2261917e+00  -4.9594064e-01   3.0264396e+00  -8.4934090e-01   2.2005520e+00   2.2926773e+00  -1.7284511e-01  -2.4063223e+00  -1.0127953e+00   3.3439557e-01  -2.0082903e+00   3.1283065e+00   3.4977985e+00   1.5599241e+00   3.1936782e-01  -2.0732497e+00  -1.7685856e+00  -6.4903046e-01   5.3013985e-01  -1.2821781e-01   2.1566750e+00  -1.7173993e+00  -9.8440425e-01  -3.4234828e+00  -9.2049510e+00  -8.2692834e-02   8.9637411e-01   8.2403024e-01   4.1708583e-01   6.7101802e-01   6.7187603e-01   1.7174492e+00   4.6839800e-01   2.0922558e+00   2.3689198e+00   2.5192551e+00   2.3182986e+00   1.5189663e+00   1.6813167e+00   3.1073099e+00   1.3128227e+00   1.7733905e+00  -1.2283918e+00   2.9403633e+00   6.5765352e-01   1.9468567e+00  -9.4252797e-01   3.8498753e-01   3.2408944e-01   1.0024960e-01  -1.3382218e+00  -1.0132142e+00  -5.1844192e+00   4.7171938e+00   1.6017071e+00  -2.7582626e+00  -8.4478496e-01  -5.3756788e+00  -3.6871486e+00   1.5048236e+00   9.1617968e-01  -1.1742166e+00  -1.3778572e+00   3.2629147e-01  -5.2501280e+00  -2.7868915e+00   2.5030664e+00   3.2593025e+00   3.1950966e+00   9.2165956e-02  -1.6224728e+00  -1.5312730e+00  -1.0780320e+00   1.3515894e+00   1.7278633e+00  -4.9793340e-01  -1.7770676e-01  -2.1188720e+00   9.5033103e-01
   5.4884308e-01   1.1578676e+00   1.3928799e+00   1.1115332e+00  -2.7145032e+00   1.3823146e-01  -5.0759320e-01   9.1180999e-01  -2.2915197e+00   2.2994422e+00  -2.5336594e+00   2.1073003e+00  -6.1601963e-01   3.0079080e+00  -5.4983874e-01   2.5016954e+00   1.5456770e+00  -6.2448178e-01  -2.8684180e+00  -1.4484959e+00   9.6709949e-02  -1.4025056e+00   3.2259836e+00   3.7865229e+00   1.2973138e+00   1.5548896e+00  -1.7694987e+00  -9.9816760e-01  -7.1450486e-01  -6.8177155e-01   3.8273620e-01   2.6828639e+00  -2.1857791e+00  -1.1508603e+00  -2.1651797e+00  -9.8993434e+00  -1.2036844e-01   9.3520371e-01   3.7103677e-01   5.6707749e-01  -3.1623319e-01   1.6443034e+00   2.1210378e+00   3.5807620e-01   1.7212188e+00   2.2408668e+00   3.1689365e+00   2.6454689e+00   1.5967927e+00   1.7796241e+00   2.8192752e+00   1.6412445e+00   1.6891035e+00  -1.0716211e+00   2.2048097e+00   1.1033465e+00   1.4230589e+00  -1.1427408e+00   6.0313802e-02   4.3282293e-03   2.6464204e-01  -1.5663283e+00  -1.0937610e+00  -5.5520325e+00   4.8747018e+00   2.1351048e+00  -2.3483950e+00  -8.9604863e-01  -6.4358094e+00  -4.7050244e+00   1.0465266e+00   1.7625707e+00  -1.4070935e+00  -1.6423709e+00  -6.3079874e-01  -4.4813527e+00  -2.2260150e+00   2.6747468e+00   2.8499003e+00   1.9560943e+00  -4.4558343e-01  -1.6369153e+00  -1.4196682e+00  -1.1995931e+00   1.3901836e+00   1.8036645e+00  -8.9952936e-01  -2.7027628e-01  -1.7287529e+00   7.1689443e-01
   3.5695065e-01   7.1400888e-01   1.3755726e+00   1.2035706e+00  -1.9800484e+00   7.8609869e-02  -3.7232444e-01   8.5900339e-01  -1.5004820e+00   1.8836603e+00  -2.8027889e+00   1.4904906e+00  -2.5982316e-01   2.5783422e+00  -2.8275673e-02   2.3986227e+00   1.3218534e+00  -1.1376396e+00  -2.9167288e+00  -1.5496026e+00   2.7961939e-02  -7.0588001e-01   3.2614386e+00   3.9749835e+00   8.8720079e-01   2.5147803e+00  -1.1623635e+00  -3.8535674e-01  -1.8363043e-01  -1.5601414e+00   1.3287169e+00   3.2725871e+00  -2.1625428e+00  -1.1744901e+00  -1.0610148e+00  -9.6976674e+00  -3.4457403e-02   8.7216950e-01  -1.0846564e-01   3.9733188e-01  -4.1650577e-01   3.1097863e+00   2.4730675e+00   1.2013398e-01   1.4979476e+00   1.7562131e+00   3.3221923e+00   2.3735723e+00   1.5661775e+00   1.5527364e+00   2.2028537e+00   1.5512131e+00   1.2896303e+00  -7.5634223e-01   1.0987310e+00   1.2233899e+00   1.3595431e+00  -1.1292183e+00  -3.0524630e-01  -7.8384410e-01   4.7178140e-01  -1.8395492e+00  -7.5035374e-01  -5.3376238e+00   4.6918610e+00   2.1767214e+00  -1.8687353e+00  -1.0225530e+00  -6.9094477e+00  -5.5819328e+00   7.8467137e-01   2.1934102e+00  -8.8099623e-01  -1.5778775e+00  -7.3531485e-01  -3.2748346e+00  -1.4071494e+00   3.2079444e+00   3.0641429e+00   1.1883954e+00  -1.6278971e-01  -7.3352341e-01  -8.4494303e-01  -9.1966098e-01   1.4435830e+00   1.9840564e+00  -1.5890803e+00  -5.1732026e-01  -1.4296089e+00   3.5687792e-01
  -3.1365212e-01   9.0470769e-01   9.4243609e-01   1.1862209e+00  -3.2391695e+00   6.3518889e-01  -1.3121398e+00   2.0179368e+00  -3.3789939e+00   8.2459472e-01  -3.3890720e+00   1.8992945e+00  -7.0861162e-01   2.7420427e+00  -8.6300272e-01   2.3223814e+00   4.4555059e-01  -1.3640558e+00  -3.5009676e+00  -1.4428472e+00  -8.8771096e-01  -6.5509256e-01   2.7244647e+00   3.8666322e+00  -8.7370441e-01   2.4429185e+00  -1.5315474e+00   5.5648697e-01  -3.8775125e-01  -2.9232693e+00   4.6008773e-01   2.6309922e+00  -3.2849842e+00  -1.4747764e+00  -1.0530661e+00  -1.1408229e+01  -7.0507044e-01   8.9216349e-01  -1.6422444e+00   8.3652570e-01  -2.5258941e+00   3.7603439e+00   2.5177817e+00  -2.2841563e-01   1.0726764e-01   1.4000073e+00   3.8694853e+00   2.3562146e+00   1.7744975e+00   1.6446679e+00   2.1465648e+00   1.9645143e+00   1.8056353e+00  -9.4050149e-01  -1.3917769e-02   1.7129359e+00   1.5607473e-01  -1.5733608e+00  -1.2249852e+00  -6.4883274e-01   6.9889765e-01  -1.9903059e+00   1.2284690e-01  -5.5314427e+00   3.8528590e+00   2.7380249e+00  -1.4535127e+00  -6.3436814e-01  -6.7724627e+00  -4.4194806e+00  -6.5563046e-01   2.3648913e+00  -6.7587461e-01  -8.7571874e-01  -1.3423767e+00  -1.6698335e+00  -1.6071236e+00   2.4954439e+00   2.2202595e+00  -2.7277461e-01   1.0106410e-01  -4.6191051e-01  -1.0188847e+00  -2.5393279e-01   1.5569914e+00   2.1443248e+00  -2.0604635e+00   4.7268575e-01  -5.6302024e-01  -1.9466099e-01
   1.2991231e-01   6.0042096e-01   9.6189738e-01   1.3335378e+00  -8.8005358e-01   1.0626283e+00  -2.8582423e-01   7.6447529e-01  -7.4736407e-01   2.2963617e+00  -4.0391457e+00   6.2235221e-01  -8.2266413e-01   1.7062223e+00   5.3287607e-01   2.4857988e+00  -1.0132549e+00  -2.7406462e+00  -3.6832608e+00  -8.5126442e-01  -2.3963061e-01   1.0297370e-01   3.0075138e+00   3.8056962e+00   8.4339705e-01   4.6527760e+00   4.9206498e-02   1.3990544e+00  -1.3795099e+00  -2.5294818e+00   2.6356524e+00   3.9366060e+00  -3.8755467e+00  -2.6736936e-01   5.9940591e-01  -8.3385013e+00   2.3050450e-02   3.5474696e-01  -3.5889845e-01   8.7151380e-01  -1.6563448e+00   4.6480522e+00   2.3313923e+00  -8.9792802e-01  -1.0319102e+00   7.0429443e-01   4.4304411e+00   1.5634189e+00   1.0021577e+00   1.1166512e+00   2.2213466e+00   1.6098172e+00   1.4095874e+00   1.1061082e-01   3.4489920e-02   1.8046483e+00  -4.8881045e-01  -5.9166016e-01  -1.5313651e+00  -4.3441573e-01   5.2502552e-01  -1.0967826e+00  -5.8319275e-01  -4.8219552e+00   4.8661459e+00   3.0771321e+00  -1.9980767e+00  -1.0634268e+00  -7.1390929e+00  -6.5416152e+00   4.0532620e-01   2.8859659e+00  -7.5582326e-01  -6.7610091e-01  -1.5964169e+00  -2.5156402e+00  -1.8396264e+00   1.6442764e+00   7.1706256e-01  -2.4210530e+00  -1.2681168e+00  -5.0330777e-01  -8.3311612e-01  -8.2878236e-01   1.5786448e+00   2.5470785e+00  -9.5548929e-01   8.5242200e-02  -4.7866124e-01   2.8071568e-01
   1.4062995e+00  -5.9678070e-01   1.4755207e+00   7.8982448e-01   1.4219831e+00  -1.0122827e+00   1.1071016e+00  -1.2751907e+00   2.3879582e+00   2.1464607e+00  -2.3299306e+00  -2.0059211e+00   5.6896658e-01   8.8417742e-02   1.9170197e+00   2.0392651e+00   4.1990621e-01  -3.1079638e+00  -2.1406934e+00  -6.4306396e-01   3.1611760e+00   3.2957510e-01   3.0918025e+00   3.6231587e+00   1.5689127e+00   3.7414571e+00   1.6619347e+00  -4.9475055e-02  -3.0235242e-01  -2.0339346e+00   3.5602047e+00   3.7669526e+00  -2.5890052e+00  -1.7471449e+00   4.7795381e-01  -6.3062614e+00   1.3236215e+00   3.3635727e-02   7.1732327e-01  -1.9960317e+00   3.9965010e+00   6.4621488e+00   2.6441082e+00  -3.4520536e-01   1.8065001e-01  -2.7939574e-01   2.8051466e+00   1.1114678e+00   2.4672155e-01   1.7457906e-01   8.0472041e-01   4.2130066e-01   5.9791572e-01   1.4277983e+00  -1.6225558e-01   2.1376276e-01   1.5869750e+00  -2.9318438e-01  -4.8711083e-01  -2.1295618e+00   5.3418773e-01  -1.7875674e+00  -1.0327578e+00  -4.1351457e+00   3.7066918e+00   1.1488779e+00  -1.1114611e+00  -1.6806091e+00  -6.5676146e+00  -8.2018319e+00   2.1615739e+00   1.3842908e+00   9.9140756e-01   2.7452116e-01   1.7131098e+00  -8.8682808e-01  -2.4698347e-01   4.0152589e+00   2.2019119e+00  -1.1563509e+00  -2.6229862e-01   2.0182984e-01   2.7755303e-01  -5.9182761e-01   1.3772551e+00   2.6803114e+00  -9.9356721e-01  -1.8704002e+00  -1.5361613e+00   4.6209424e-01
   3.3142720e-01  -7.2230155e-01   8.8031142e-01   8.7672669e-01   3.1057765e-01   1.6179234e-01  -3.2664281e-01  -3.1517512e-01   1.1352160e-01   1.5486004e+00  -3.7923109e+00  -1.2215341e+00  -4.0853701e-01   5.2176594e-01   6.9523413e-01   1.8925424e+00  -5.7238608e-01  -3.0760257e+00  -3.1676074e+00  -1.3788341e+00   7.7160446e-01   2.8219819e-01   2.7312460e+00   3.8036596e+00   3.7795576e-02   4.8287311e+00   1.0492221e+00   1.1486189e+00  -6.0078158e-01  -3.5861635e+00   2.9367444e+00   3.5837934e+00  -3.2142571e+00  -1.6493801e+00   2.4954559e+00  -5.8264539e+00   6.1530941e-01  -1.0287439e-01  -3.0394653e-01  -7.3432511e-01   1.1255135e+00   6.3993195e+00   2.9477890e+00  -4.8623105e-01  -5.9843643e-01   1.7617948e-01   3.9405621e+00   1.5847073e+00   7.9392599e-01   9.5401118e-01   9.5084055e-01   1.5477138e+00   9.6511389e-01   1.1496999e+00  -7.9720721e-01   1.4897987e+00   7.3161378e-01  -4.8404620e-01  -1.2652424e+00  -1.7261427e+00   3.1435011e-01  -1.8010472e+00  -5.8641968e-01  -4.2722192e+00   3.5215473e+00   2.3141500e+00  -6.8418463e-01  -1.3047369e+00  -7.0489291e+00  -7.5594119e+00   6.5264795e-01   2.2741824e+00  -2.0873194e-01  -6.7283266e-01  -4.9481832e-01  -9.6942902e-01   8.0187571e-02   2.5576112e+00   1.7764186e+00  -2.1493274e+00  -4.0477169e-01   5.8788722e-01  -1.0593463e-01  -3.7093154e-01   1.4260949e+00   2.5538663e+00  -1.5307132e+00  -7.3960722e-01  -3.6599506e-01  -3.8853844e-03
  -5.6741596e-01  -1.2311290e+00   7.9474799e-01   1.2097803e+00  -1.6134376e-01   3.1070534e-01  -8.0798178e-01   4.1666769e-01  -7.2674542e-01   1.4458858e+00  -4.5615225e+00  -1.2430572e+00  -6.9068045e-01   5.1327290e-01  -1.4686489e-01   1.4374699e+00  -3.5274607e-01  -3.1604885e+00  -3.8581069e+00  -2.7804257e+00  -1.1209357e+00   4.1248141e-01   2.6784153e+00   3.9455861e+00  -1.1568819e+00   5.2880606e+00   4.9382318e-01   1.5890706e+00   3.3078354e-01  -5.3291812e+00   3.5591825e+00   3.9972192e+00  -2.9580784e+00  -1.8203114e+00   4.2107200e+00  -5.9707062e+00   8.7748961e-02  -5.1759431e-01  -1.4336826e+00  -5.7955591e-01  -2.2139377e-01   6.8878709e+00   3.0367610e+00  -6.8048089e-01  -4.6296911e-01   2.0890240e-01   3.8238133e+00   1.6838698e+00   1.2048566e+00   1.3272254e+00   4.8256030e-01   2.3036817e+00   6.0183261e-01   1.0437605e+00  -1.8893174e+00   2.4631885e+00   6.3809959e-01  -1.1130259e+00  -1.5413589e+00  -2.5195691e+00   4.1235738e-01  -2.6066377e+00   2.2067924e-01  -4.4535479e+00   2.7243503e+00   2.5831948e+00   3.1592138e-01  -1.0272145e+00  -7.4553109e+00  -6.6984335e+00  -2.5729919e-01   3.0626341e+00  -3.9518863e-01  -1.4744918e+00  -1.0695040e+00  -1.1947183e-01   1.8261643e+00   3.8270177e+00   2.9312340e+00  -2.6276691e+00   3.0499602e-01   1.4142834e+00  -2.1321135e-01  -2.0864555e-01   1.3099745e+00   2.4406059e+00  -2.9981988e+00  -7.2125055e-01   2.2848788e-01  -6.0212313e-01
  -6.7772205e-01  -1.8499969e+00   5.1974162e-01   8.3409088e-01   7.2530257e-01  -3.6288950e-01  -1.2195715e+00  -6.5872078e-02  -5.7697326e-01   9.0646626e-01  -4.2889735e+00  -2.0859564e+00  -1.0094434e+00  -3.7197136e-01  -4.4039970e-01   8.5019721e-01  -6.7917124e-02  -3.2086695e+00  -3.8625985e+00  -3.0517071e+00  -9.0628184e-01   1.5432112e-01   2.5313641e+00   3.6262023e+00  -1.1553966e+00   4.8990329e+00   1.1795873e+00   1.4784168e+00   3.0753334e-01  -5.5111553e+00   3.0594513e+00   3.1800100e+00  -2.4792220e+00  -2.3692023e+00   4.9409805e+00  -3.8679031e+00   3.2669658e-01  -4.2337933e-01  -1.4663864e+00  -9.9065196e-01   5.7984047e-01   7.1095111e+00   3.0872976e+00  -3.3310484e-01  -1.7135050e-01   3.3869704e-01   3.3913213e+00   1.4948203e+00   1.1421693e+00   1.3160875e+00   1.3235201e-01   2.2316058e+00   3.0950081e-01   1.3806846e+00  -2.2615994e+00   2.2805708e+00   9.3275862e-01  -1.1665043e+00  -1.3005171e+00  -2.6211655e+00  -2.1049147e-01  -2.7077353e+00   3.2586516e-01  -3.8567251e+00   1.5935604e+00   2.4811150e+00   9.5237864e-01  -7.0565489e-01  -6.3695592e+00  -5.6802715e+00  -4.3057806e-01   2.0489243e+00  -1.6144452e-01  -1.2247266e+00  -6.2028784e-01  -5.1479787e-01   2.2072177e+00   3.0588921e+00   2.9314552e+00  -1.8505173e+00   4.7617000e-01   1.4703651e+00  -3.4843739e-01   4.4955709e-02   8.4536847e-01   2.1499685e+00  -2.5255976e+00  -7.8557535e-01   3.4131470e-01  -6.9260065e-01
  -8.9353157e-01  -1.9226104e+00   3.9286467e-01   7.8061717e-01   1.4393571e+00   1.8582949e-01  -1.4146510e+00  -1.9091631e-01  -6.7578207e-02   1.5835873e+00  -4.5494157e+00  -2.2200536e+00  -1.3596410e+00  -6.0219496e-01  -4.0540374e-01   7.3665217e-01  -6.0874672e-01  -3.4057184e+00  -4.1174398e+00  -3.3157883e+00  -1.3299617e+00   1.3420669e-01   2.3725783e+00   3.2639279e+00  -7.3398187e-01   5.4389154e+00   1.5719280e+00   1.9031730e+00  -1.5891114e-01  -5.8512800e+00   3.0184200e+00   2.8297403e+00  -2.7179643e+00  -2.5658720e+00   5.7215806e+00  -2.1892108e+00   2.8814598e-01  -5.3641122e-01  -1.2826608e+00  -7.4321440e-01   2.3817288e-01   6.9922291e+00   2.9365185e+00  -1.5244450e-01  -2.5784043e-01   5.4859434e-01   3.4531200e+00   1.3056264e+00   1.0592098e+00   1.5000364e+00   4.3541595e-02   2.5135838e+00   3.0151102e-02   1.6068377e+00  -2.4355094e+00   2.3587307e+00   4.9299241e-01  -9.4416934e-01  -1.3984281e+00  -2.4497131e+00  -7.2225463e-01  -2.4021602e+00  -1.1226987e-02  -3.5745686e+00   1.2727367e+00   2.8168529e+00   1.1685564e+00  -6.3498312e-01  -6.3788921e+00  -5.3583122e+00  -7.2270258e-01   1.8602941e+00  -8.0619050e-01  -1.4395600e+00  -1.1599162e+00  -1.0899523e+00   2.2586230e+00   2.4231995e+00   2.3438328e+00  -2.3838316e+00  -1.5238842e-02   8.9721858e-01  -5.8413294e-01  -1.1251677e-01   6.6064484e-01   1.8559724e+00  -2.1586330e+00  -7.7339072e-01   6.3572109e-01  -7.4469098e-01
  -1.1519417e+00  -2.0840866e+00   1.2779290e-01   6.6288023e-01   1.6344604e+00   1.1571370e-01  -1.5699580e+00  -4.4174780e-01   1.2643235e-03   1.1551170e+00  -4.4534240e+00  -2.4052440e+00  -1.2484449e+00  -7.2799400e-01  -3.2134766e-01   3.9082088e-01  -6.0278806e-01  -3.4668479e+00  -3.8846963e+00  -2.8671448e+00  -1.6191444e+00   5.3209566e-02   2.0335489e+00   2.9201969e+00  -7.9705493e-01   5.1599842e+00   1.6995346e+00   1.8034211e+00  -9.2815915e-02  -5.6353598e+00   2.9715711e+00   2.7120782e+00  -2.8292855e+00  -2.4076857e+00   5.5567281e+00  -8.5477321e-01   1.2886582e-01  -6.0611847e-01  -1.2812237e+00  -6.0168257e-01   3.7298663e-01   7.6249912e+00   2.8183204e+00  -2.6636185e-01  -3.2355149e-01   3.5775787e-01   3.0807754e+00   6.6284393e-01   1.0426107e+00   1.5208373e+00  -2.7370889e-02   2.5276383e+00  -1.7074257e-01   2.0128646e+00  -2.6860304e+00   2.2964520e+00   4.7648212e-01  -3.1307065e-01  -1.5379604e+00  -2.5026848e+00  -1.2716105e+00  -1.9917733e+00  -3.4919363e-02  -2.7551967e+00   7.7942682e-01   2.7541110e+00   1.1864968e+00  -7.0881623e-01  -5.9176796e+00  -4.8143532e+00  -1.0648520e+00   2.0250338e+00  -1.1372543e+00  -1.4531638e+00  -1.4555051e+00  -7.6411982e-01   2.2475594e+00   2.6814750e+00   2.3299605e+00  -2.7708963e+00   1.4113025e-01   1.3883999e+00  -5.2513112e-01   1.0600497e-01   6.5639040e-01   1.9027986e+00  -2.2275892e+00  -7.3706028e-01   7.0393310e-01  -8.3094282e-01
  -1.3540289e+00  -1.9578137e+00  -8.3229652e-02   6.5967907e-01   1.4099371e+00   3.2456661e-01  -1.6176439e+00  -4.9908700e-01  -1.8131958e-01   1.2745048e+00  -4.5424988e+00  -2.3914615e+00  -1.2163123e+00  -5.2844329e-01  -4.5731823e-01   1.6436052e-01  -7.2567862e-01  -3.5559937e+00  -3.8931821e+00  -2.5511087e+00  -2.3391724e+00  -2.7065827e-02   1.7443220e+00   2.5944023e+00  -9.2482624e-01   4.8756375e+00   1.3752511e+00   1.6699059e+00  -1.3436574e-01  -5.4301850e+00   3.2311684e+00   2.9839000e+00  -3.2132410e+00  -1.9943745e+00   5.1624110e+00  -4.1843841e-02  -1.9164743e-01  -8.7717466e-01  -1.2504079e+00  -3.2751197e-01   2.5833780e-01   7.9345460e+00   2.5198776e+00  -5.9045718e-01  -6.5183533e-01  -2.2652366e-02   2.6633343e+00   8.0386787e-02   9.2271992e-01   1.5325397e+00   4.1828449e-02   2.6861322e+00  -2.1118658e-01   2.4004842e+00  -2.6250354e+00   2.5356411e+00   2.8693546e-01   2.8476502e-01  -1.6679164e+00  -2.3735751e+00  -1.4709883e+00  -1.5987712e+00   1.0594900e-01  -2.0872054e+00   5.3159919e-01   2.6073446e+00   9.6997633e-01  -8.2341783e-01  -5.6371718e+00  -4.0907815e+00  -1.3107829e+00   2.5667821e+00  -1.5548922e+00  -1.5423642e+00  -1.7694544e+00  -3.7795011e-01   2.1273415e+00   3.2846706e+00   2.4092993e+00  -3.7004323e+00   2.7085084e-01   1.6836160e+00  -6.8370704e-01   4.2638381e-02   8.1415855e-01   2.0523304e+00  -2.3948002e+00  -6.9836880e-01   8.1072757e-01  -8.1143042e-01
  -1.6803128e+00  -1.9546953e+00  -2.3221379e-01   5.9796299e-01   1.6132167e+00   3.4861036e-01  -1.7669019e+00  -4.1655424e-01  -1.1508975e-01   1.1938057e+00  -4.3845152e+00  -2.3458771e+00  -1.2562250e+00  -5.2239783e-01  -6.0654771e-01  -1.8168546e-01  -5.3858066e-01  -3.5343662e+00  -3.9511011e+00  -2.5090706e+00  -3.0915554e+00  -1.1907646e-01   1.6498564e+00   2.2494427e+00  -9.1010411e-01   4.5406938e+00   1.2917851e+00   1.6177835e+00   5.7629780e-02  -5.2941467e+00   3.3207078e+00   2.8911676e+00  -3.1612648e+00  -1.8046735e+00   4.8662153e+00   7.3889905e-01  -5.3644679e-01  -8.1736136e-01  -1.3877483e+00   6.0565678e-02   6.0978689e-02   8.0362853e+00   2.3069222e+00  -5.3288743e-01  -4.5254014e-01   9.7710697e-03   2.1525411e+00  -3.1834115e-01   9.2482321e-01   1.6329206e+00  -7.6802042e-02   2.7882159e+00  -5.3778773e-01   2.5066092e+00  -2.8136480e+00   2.6436801e+00   1.5699671e-01   5.3102090e-01  -1.6795724e+00  -2.2896671e+00  -1.8145916e+00  -1.2729798e+00   3.4388403e-01  -1.5181121e+00  -9.1679415e-02   2.5865592e+00   1.0179861e+00  -7.3497746e-01  -5.1472565e+00  -2.8774965e+00  -1.7713457e+00   2.4268500e+00  -1.8541160e+00  -1.7236841e+00  -2.0807228e+00  -6.7252820e-01   2.0824566e+00   3.7191535e+00   2.5704744e+00  -3.7090681e+00   5.0278237e-01   1.7101962e+00  -7.6144954e-01   9.9006278e-02   6.9271735e-01   1.8260419e+00  -2.4260245e+00  -6.8631559e-01   9.8097597e-01  -9.1969180e-01
  -1.6648297e+00  -1.7920376e+00  -3.1427219e-01   5.9131578e-01   1.6360380e+00   4.4387945e-01  -1.6999665e+00  -5.0434568e-01  -1.9225400e-01   1.4323960e+00  -4.2765238e+00  -2.2915527e+00  -1.4904460e+00  -4.9588122e-01  -8.0797907e-01  -2.7367361e-01  -4.5239811e-01  -3.5829323e+00  -4.0216823e+00  -2.3722464e+00  -3.3819897e+00  -3.3322749e-01   1.6223109e+00   2.1199867e+00  -6.8757129e-01   4.1549928e+00   1.1563789e+00   1.3304526e+00  -1.0195619e-01  -4.7738823e+00   3.4153575e+00   3.1028460e+00  -3.3640049e+00  -1.5939436e+00   4.5197865e+00   1.6767973e+00  -7.6143155e-01  -9.3377579e-01  -1.0693185e+00   2.3974109e-01   6.1092617e-01   7.7224594e+00   1.8996555e+00  -5.8009982e-01  -5.3058545e-01  -9.3412203e-02   1.6131111e+00  -6.0143832e-01   7.2923987e-01   1.6366190e+00   1.2345718e-01   2.8944755e+00  -4.2486808e-01   2.7807912e+00  -2.2889737e+00   2.6759471e+00   1.2416828e-01   9.3533939e-01  -1.5877505e+00  -1.9583592e+00  -1.9527578e+00  -9.1690544e-01   3.2862564e-01  -1.1292206e+00  -2.8231016e-01   2.4077070e+00   6.4061707e-01  -8.8081026e-01  -4.9114021e+00  -2.1299829e+00  -1.6298034e+00   2.3815007e+00  -2.0297982e+00  -1.6419900e+00  -2.0253366e+00  -8.5655626e-01   1.4810846e+00   3.8091842e+00   2.5025596e+00  -3.9527810e+00   4.4689584e-01   1.4507276e+00  -1.1066953e+00  -1.3063134e-01   7.0631069e-01   1.8501063e+00  -1.9867291e+00  -6.7748106e-01   9.2462675e-01  -7.4564053e-01
  -1.5446121e+00  -1.3957298e+00  -1.5900422e-01   7.3774471e-01   1.8575645e+00   8.4390897e-01  -1.2252668e+00  -5.6232377e-01   5.0782477e-01   2.3955791e+00  -4.2615395e+00  -2.0502449e+00  -1.5842905e+00  -2.1526373e-01  -5.9972235e-01  -1.2746762e-01  -6.2455970e-01  -3.7510686e+00  -4.1212591e+00  -2.2405354e+00  -3.6045554e+00  -4.0930365e-01   1.7390641e+00   1.9732572e+00   8.0029521e-03   4.1465492e+00   9.8692669e-01   1.1430822e+00  -3.4310344e-01  -4.2515015e+00   3.9422458e+00   3.5703642e+00  -3.7768413e+00  -1.2161424e+00   3.9431110e+00   1.8070900e+00  -1.0093173e+00  -1.0832696e+00  -5.3918855e-01   5.9319560e-01   9.0811096e-01   7.3619024e+00   1.4727191e+00  -6.1389058e-01  -6.0882684e-01  -2.0728425e-01   1.1606768e+00  -7.7907435e-01   4.3381604e-01   1.6070096e+00   3.4039664e-01   3.0132971e+00  -4.4419987e-01   3.0358509e+00  -1.6639633e+00   2.7905227e+00  -1.6537717e-01   1.3183477e+00  -1.4576332e+00  -1.6196700e+00  -1.9703704e+00  -4.8880170e-01   5.5089253e-02  -1.0304745e+00  -9.8460632e-02   2.2948336e+00   1.4694520e-01  -1.1649473e+00  -5.0700793e+00  -1.7419126e+00  -1.4919893e+00   2.6005647e+00  -2.5926619e+00  -1.7982220e+00  -2.3798368e+00  -1.2402268e+00   9.4037197e-01   4.4572788e+00   2.2967948e+00  -4.7004640e+00  -2.5451132e-03   7.6961272e-01  -1.3641312e+00  -6.3107830e-01   7.9593796e-01   1.8289970e+00  -1.5158491e+00  -8.8038091e-01   8.5523661e-01  -4.9051090e-01
  -1.7057000e+00  -1.4658017e+00  -3.8483915e-01   5.8939884e-01   2.0732576e+00   7.3943596e-01  -1.6700062e+00  -3.9987009e-01   1.3754411e-02   1.7728096e+00  -3.9710197e+00  -1.7602740e+00  -1.9949157e+00  -3.6169001e-01  -1.0141571e+00  -3.7981041e-01  -6.4396149e-02  -3.4982048e+00  -4.2809813e+00  -2.4292542e+00  -4.1434725e+00  -7.3466972e-01   1.8955141e+00   2.0898684e+00   5.7689774e-02   3.8623344e+00   1.1026699e+00   1.0268912e+00  -1.5081766e-01  -3.7690606e+00   3.5517978e+00   3.4732972e+00  -3.2583641e+00  -1.2139573e+00   4.2599515e+00   3.2844222e+00  -1.1478247e+00  -6.8191587e-01  -3.8328761e-01   1.1196798e+00   1.2780129e+00   6.6724923e+00   1.2614518e+00  -2.4207159e-01  -1.0232412e-01   2.4144694e-01   6.4332534e-01  -8.5298481e-01   4.7172819e-01   1.7043359e+00   4.2050451e-01   3.0748593e+00  -4.2479949e-01   2.8583267e+00  -1.3422764e+00   2.7015385e+00   1.2644539e-01   1.3388693e+00  -1.3156237e+00  -1.3982319e+00  -2.1886108e+00  -4.8702060e-01   2.8906390e-01  -7.2020025e-01  -4.2944006e-01   2.2056654e+00  -3.5281333e-02  -1.1410675e+00  -4.5034525e+00  -5.9716560e-01  -1.6357181e+00   1.7638906e+00  -2.3849599e+00  -1.7535987e+00  -2.4231378e+00  -1.8801238e+00   1.6158691e-01   3.3447906e+00   2.5727472e+00  -3.4485341e+00   2.5305408e-01   6.5892436e-01  -1.5854848e+00  -6.1489496e-01   5.7373329e-01   1.5404631e+00  -8.2759675e-01  -6.4270238e-01   9.7665418e-01  -5.1941282e-01
  -1.4771374e+00  -1.2056253e+00  -4.8592767e-01   3.1206619e-01   2.2677020e+00   5.2329220e-01  -1.7033630e+00  -6.2813647e-01  -2.7911091e-02   1.2961990e+00  -3.2528151e+00  -1.7797948e+00  -2.2747228e+00  -7.7872234e-01  -1.1289759e+00  -4.8683006e-01   2.4634994e-01  -3.2172009e+00  -4.0390838e+00  -1.9469702e+00  -3.4244635e+00  -8.7895087e-01   1.8976199e+00   1.8612015e+00   3.6733343e-01   3.0333358e+00   1.2472494e+00   5.8494202e-01  -4.4076404e-01  -2.7364060e+00   2.8671707e+00   3.0596053e+00  -3.1022403e+00  -1.3742729e+00   3.5321994e+00   4.3119119e+00  -1.1713728e+00  -2.1669236e-01  -4.6883089e-02   1.1375055e+00   2.2584628e+00   5.9178778e+00   8.4049825e-01   5.5441125e-03   2.2190636e-01   4.2332002e-01  -4.6657490e-02  -9.9341349e-01   2.5061383e-01   1.6179172e+00   5.7943649e-01   2.8402542e+00  -1.6086467e-01   2.9438398e+00  -6.7506661e-01   2.1128689e+00   2.5316228e-01   1.7129443e+00  -9.8831430e-01  -7.0182010e-01  -2.1671705e+00   5.8455443e-02   3.2441433e-01  -8.3116468e-02  -7.2865780e-01   2.0334612e+00  -4.2955515e-01  -1.0739781e+00  -3.9179342e+00   4.2293198e-01  -1.3549423e+00   8.4766074e-01  -2.1312039e+00  -1.1973791e+00  -2.0149508e+00  -2.1167362e+00  -1.1781944e+00   2.5361913e+00   2.0568710e+00  -2.5147270e+00   2.1909118e-01   6.8742544e-02  -1.8562912e+00  -6.6700404e-01   3.9114449e-01   1.2940581e+00   2.0721035e-01  -5.3372729e-01   7.4418021e-01  -3.3576559e-01
  -1.4525306e+00  -6.7568638e-01  -4.6043419e-01   4.3039694e-01   2.0475685e+00   1.0611000e+00  -1.4197636e+00  -5.2942757e-01   1.7913473e-01   1.4845124e+00  -3.4101295e+00  -9.9424871e-01  -2.3773329e+00  -1.4351502e-01  -9.1504527e-01  -1.9960942e-01  -1.7794983e-01  -3.1820678e+00  -3.9530638e+00  -1.4251624e+00  -3.7468066e+00  -8.8478983e-01   1.9427193e+00   1.9246788e+00   6.3075058e-01   3.1599164e+00   8.5527192e-01   4.8830797e-01  -7.3533834e-01  -2.0217131e+00   2.9496038e+00   3.5751619e+00  -3.5531558e+00  -6.6678345e-01   2.8406940e+00   3.8533679e+00  -1.5074021e+00  -1.0475021e-01   4.6069040e-01   1.9975697e+00   2.0100669e+00   5.5069089e+00   6.6312440e-01  -4.5646141e-03   1.3234194e-01   4.9444065e-01  -1.0881982e-01  -8.8892315e-01   1.4009186e-01   1.7404296e+00   9.5208320e-01   2.9994078e+00   1.0924214e-01   2.9484148e+00   7.2185074e-02   2.3300855e+00  -1.0932593e-01   2.1173441e+00  -9.4608035e-01  -1.2096779e-01  -2.1873737e+00   5.7436792e-01  -1.1430458e-01  -6.2496667e-02  -6.2891005e-02   2.1084104e+00  -1.0304664e+00  -1.3244260e+00  -4.0609124e+00   4.7989269e-01  -1.5069289e+00   1.4965051e+00  -2.9849135e+00  -1.5829670e+00  -3.2576637e+00  -2.2264155e+00  -2.0103860e+00   2.6614256e+00   1.6068323e+00  -3.0925453e+00  -4.3246603e-01  -3.2478430e-01  -1.9495647e+00  -1.0962464e+00   5.6869750e-01   1.2973603e+00   7.8353329e-01  -3.8116797e-01   8.0389133e-01  -8.4756766e-02
  -1.6496261e+00  -3.4433975e-01  -4.8943314e-01   4.8511960e-01   1.4653877e+00   8.2479695e-01  -1.1860308e+00  -2.0969666e-01  -5.3621346e-02   7.8147450e-01  -3.1108377e+00  -5.5887998e-01  -2.1630213e+00   1.9212813e-01  -1.0628676e+00  -3.8509696e-01   1.4029465e-01  -2.9604321e+00  -3.6694706e+00  -9.6760334e-01  -4.2510353e+00  -7.8432749e-01   1.9164700e+00   1.8330662e+00   2.5497652e-02   2.4166089e+00   1.3799087e-01   5.4826316e-02  -1.9093436e-01  -1.5367635e+00   3.1442841e+00   4.0671178e+00  -3.4490690e+00   4.4289725e-02   1.7132513e+00   2.7728839e+00  -1.9410096e+00   1.6475075e-01   1.6750080e-01   2.4333130e+00   1.8446681e+00   5.5576106e+00   4.4236091e-01  -2.2808202e-01   3.7314792e-01   3.0249678e-01  -7.7464872e-01  -1.0765277e+00   1.7771675e-01   1.7211453e+00   9.3575941e-01   2.9377350e+00   1.7312548e-01   2.7900215e+00   1.4766141e-01   2.4678316e+00  -1.6646639e-01   2.1693927e+00  -8.7761692e-01   1.9434395e-02  -1.8475892e+00   7.4449027e-01   3.6763928e-01   3.5749333e-01  -1.9571641e-01   1.7866109e+00  -1.1733940e+00  -1.2517419e+00  -3.5723102e+00   1.4653030e+00  -1.8422704e+00   2.0063705e+00  -2.9523045e+00  -1.6219912e+00  -3.6187150e+00  -1.2768933e+00  -2.2553003e+00   3.9081683e+00   1.9602188e+00  -3.0434628e+00  -3.3089520e-02   1.3357978e-01  -1.8386570e+00  -1.0791454e+00   6.1747638e-01   1.2684275e+00   4.8417655e-01  -3.3947840e-01   8.1180866e-01  -1.3905727e-01
  -1.5387593e+00   1.0008814e-01  -5.6135333e-01   2.4674470e-01   1.7111770e+00   9.5803001e-01  -9.8001099e-01  -3.8524007e-01   5.5284240e-01   4.1009267e-01  -2.5888442e+00  -3.4287109e-01  -1.9962809e+00   1.3526751e-01  -6.7740213e-01  -4.4976609e-01  -3.1237293e-02  -2.7108840e+00  -3.2409024e+00  -1.2502776e-01  -3.8537409e+00  -4.9736960e-01   1.8652761e+00   1.4072679e+00   2.2699993e-01   2.2099391e+00   7.7605018e-02  -7.2185102e-02  -3.3898641e-01  -6.0517378e-01   3.0026903e+00   3.9863785e+00  -3.3163826e+00   5.6240546e-01   7.6287721e-01   2.9051673e+00  -1.9328103e+00   7.9380605e-01   5.0104924e-01   2.9687297e+00   1.9508319e+00   5.2287308e+00   2.3128534e-01  -1.6197527e-01   6.7279417e-01   3.9472632e-01  -1.0875416e+00  -1.2660839e+00   1.6096443e-02   1.6380394e+00   8.9863524e-01   2.6271605e+00   1.5638203e-01   2.6761550e+00   4.3879604e-01   2.1017607e+00  -3.7249703e-01   2.5351674e+00  -7.1973779e-01   6.5669105e-01  -1.6149798e+00   1.3818941e+00   4.1733051e-01   1.0745994e+00   5.2107022e-02   1.6719589e+00  -1.4810858e+00  -1.1125075e+00  -2.9909756e+00   1.9546154e+00  -1.9047616e+00   1.7834686e+00  -3.0521430e+00  -1.4742995e+00  -4.1170626e+00  -1.1226350e+00  -3.1596942e+00   3.7471209e+00   1.3923098e+00  -2.5738759e+00  -1.8958277e-01  -8.8823210e-02  -1.6074238e+00  -1.1645431e+00   5.7434384e-01   9.2502763e-01   1.0940451e+00  -3.0688162e-01   8.2878190e-01  -4.4135825e-02
  -1.6256987e+00   6.3243543e-01  -5.3443372e-01   2.4146566e-01   1.7078288e+00   1.8079186e+00  -1.0411609e+00  -6.1269298e-02   8.6996170e-01   6.8072569e-01  -2.7235945e+00   5.2297103e-01  -2.1961256e+00   5.4786659e-01  -4.9243999e-01  -2.0474176e-01  -5.3519550e-01  -2.3239510e+00  -3.2941098e+00  -7.0786287e-02  -4.1543319e+00  -2.8911131e-01   1.9679746e+00   1.3375414e+00   3.7931553e-01   2.9132719e+00  -1.8567241e-01   2.7642768e-01  -6.0565657e-01  -4.6878601e-01   2.6998587e+00   3.9370650e+00  -3.2890123e+00   8.7671487e-01   9.5553465e-01   2.4101059e+00  -2.0093700e+00   1.4198320e+00   7.8256275e-01   3.9641288e+00   9.2613968e-01   4.3916649e+00   1.9229095e-01   1.2394650e-01   1.0389610e+00   9.6915938e-01  -8.4474041e-01  -8.4160483e-01   8.3153951e-02   1.8740674e+00   1.0093288e+00   2.8592060e+00   2.6117685e-01   2.1903683e+00   7.7701789e-01   2.2247179e+00  -8.1772654e-01   2.4487794e+00  -6.9352468e-01   1.2096441e+00  -1.3452291e+00   1.5397079e+00   1.9299590e-01   9.4761307e-01   7.3997390e-01   1.9841201e+00  -1.6448565e+00  -1.0484389e+00  -3.2041006e+00   1.9979257e+00  -2.3651415e+00   1.9042834e+00  -3.8734347e+00  -1.9315160e+00  -5.6375874e+00  -1.2127740e+00  -3.7647783e+00   3.0354995e+00   8.5475798e-01  -2.2878788e+00  -8.1248918e-01  -7.3342409e-01  -1.5258677e+00  -1.4726585e+00   5.5177550e-01   4.3967729e-01   1.6006677e+00  -1.1279915e-01   1.1782253e+00  -4.0006665e-02
  -1.5551898e+00   8.8513325e-01  -3.8433242e-01   3.8391807e-01   1.0592847e+00   1.6913838e+00  -6.3206563e-01   3.2513347e-01   6.4824709e-01   2.9102025e-01  -2.5720165e+00   9.3246068e-01  -2.2294737e+00   5.9884251e-01  -6.0339560e-01  -8.5898038e-02  -4.3917655e-01  -2.1518294e+00  -3.1168686e+00  -4.0737244e-02  -3.8675947e+00  -3.0150194e-01   2.0835899e+00   1.5713935e+00  -6.1559412e-02   2.6303298e+00  -7.1047184e-01  -7.1910879e-03  -2.8164066e-01  -2.8944769e-01   2.8356828e+00   4.4245452e+00  -3.1329284e+00   1.2056449e+00   7.6821859e-01   1.1326126e+00  -2.0778716e+00   1.6332700e+00   7.2866804e-01   4.0402040e+00   1.0670239e+00   3.7948978e+00  -1.1422418e-01  -4.7345286e-02   1.1011916e+00   9.1020826e-01  -1.2467131e+00  -6.3065832e-01   3.0686721e-02   1.7680372e+00   1.0664439e+00   2.8398004e+00   6.6073604e-01   1.8804575e+00   1.1047663e+00   2.2124991e+00  -8.3186974e-01   2.0623233e+00  -6.2879558e-01   1.2511686e+00  -5.8368031e-01   1.2191159e+00   4.3575450e-01   6.6569524e-01   9.8820276e-01   1.6811077e+00  -1.7853985e+00  -1.1299128e+00  -3.2356584e+00   2.1756439e+00  -2.2017528e+00   2.1448420e+00  -3.6480970e+00  -1.7104209e+00  -5.5776066e+00  -1.1283551e-01  -3.9897766e+00   3.6570594e+00   9.5102607e-01  -2.0836345e+00  -7.5821724e-01  -7.4628510e-01  -1.5031057e+00  -1.6030472e+00   5.5105976e-01   4.1705752e-01   1.6421828e+00  -4.5518849e-02   1.1310050e+00  -4.2149339e-02
  -1.4040480e+00   9.6257252e-01  -3.7929441e-01   2.3397231e-01   1.0339575e+00   1.8628313e+00  -6.3407496e-01   4.8601011e-01   6.2974944e-01  -4.5561441e-01  -2.1780280e+00   1.2317846e+00  -2.3199868e+00   1.9644219e-01  -3.8113928e-01   5.8479994e-03  -4.2574584e-01  -1.8284001e+00  -2.8911260e+00   1.4816006e-01  -2.9750288e+00  -1.8756811e-01   2.2402505e+00   1.6966061e+00  -6.2199137e-02   2.9874922e+00  -5.2573753e-01   1.6581801e-01  -1.7980266e-01   1.3774529e-01   2.5497744e+00   4.2692176e+00  -2.5780124e+00   1.2287097e+00   1.3053356e+00   1.1875886e+00  -1.7981111e+00   2.2715723e+00   1.0320376e+00   4.3757005e+00   1.4051868e+00   2.9638855e+00  -3.1046236e-01   1.4119604e-01   1.3552159e+00   1.2786471e+00  -1.2984271e+00  -4.1714538e-01  -2.7828837e-02   1.6516018e+00   9.9281991e-01   2.6346089e+00   9.2763738e-01   1.4421719e+00   1.3364953e+00   1.7387000e+00  -7.0498558e-01   1.8446219e+00  -6.4140609e-01   1.5049063e+00   2.8130670e-02   1.0701820e+00   5.7285721e-01   6.0625249e-01   1.4355013e+00   1.6453235e+00  -1.9867169e+00  -1.1665089e+00  -3.1587928e+00   2.0712313e+00  -1.9795765e+00   1.3741900e+00  -3.2699841e+00  -1.3682804e+00  -5.6503120e+00   1.9094873e-01  -4.6780862e+00   2.6590841e+00   6.8002770e-01  -7.4058248e-01  -7.3291806e-01  -8.9920335e-01  -1.1582066e+00  -1.4825865e+00   4.6042053e-01   5.3870428e-02   2.3788383e+00   2.1000271e-01   1.2563912e+00  -1.0989618e-01
  -8.0920292e-01   1.1538967e+00   3.0313339e-02   3.8814549e-01   8.0652328e-01   1.5800166e+00   4.7417115e-01   4.1429225e-01   1.4298536e+00  -4.0419357e-01  -1.6729264e+00   1.1017438e+00  -2.0422210e+00  -2.2914031e-01   1.9876697e-01   4.3325663e-01  -5.6787636e-01  -1.9928941e+00  -2.2989802e+00   4.8858680e-01  -1.1116408e+00  -1.4166270e-01   2.3667822e+00   1.8783233e+00   2.1054727e-01   2.7745726e+00  -5.3863222e-01  -2.1203600e-01  -1.4527051e-01   6.4795250e-01   3.0709208e+00   4.7773521e+00  -2.5050357e+00   1.3127587e+00   1.0869488e+00   2.0874554e-01  -1.3753484e+00   2.2397712e+00   1.5280015e+00   3.6917065e+00   2.6602396e+00   2.2282469e+00  -8.6420967e-01  -1.7637894e-01   1.0551198e+00   8.4448687e-01  -1.7619344e+00  -4.4125222e-01  -4.9607406e-01   1.1444084e+00   9.2433132e-01   2.1723656e+00   1.3424578e+00   1.4221316e+00   1.8476767e+00   1.0751176e+00  -6.3548035e-01   1.5941219e+00  -5.2495011e-01   1.4012030e+00   1.0750967e+00   8.3700529e-01   3.9523648e-01   1.7546906e-01   1.8893196e+00   1.0667082e+00  -2.3351538e+00  -1.5737522e+00  -3.4917730e+00   1.2755541e+00  -9.1120749e-01   1.2768998e+00  -2.7050481e+00  -6.1214256e-01  -4.5519588e+00   1.3693744e+00  -4.9628003e+00   3.5617946e+00   3.2728598e-01  -8.5353854e-01  -9.4634703e-01  -1.3745483e+00  -9.6018503e-01  -1.7273594e+00   4.7618373e-01   1.3985870e-01   2.7845232e+00  -4.1185456e-02   8.3570661e-01   5.5894269e-02
  -2.5241519e-01   1.2720273e+00   3.3659853e-01   4.5961387e-01   9.6131584e-01   1.3957013e+00   1.5721797e+00   5.2476036e-02   2.6543681e+00  -1.6737541e-01  -1.4601916e+00   1.0015353e+00  -1.6242595e+00  -3.3955304e-01   1.0223571e+00   8.0406687e-01  -1.0799945e+00  -2.1850747e+00  -1.6471138e+00   1.0164404e+00   4.0481405e-01  -5.5669469e-03   2.4342850e+00   1.9387245e+00   6.2675077e-01   2.9629487e+00  -4.6295069e-01  -4.8295094e-01  -3.0230023e-01   1.1802790e+00   3.6833069e+00   5.2827252e+00  -2.4512675e+00   1.8366725e+00   8.5696485e-01  -6.1535880e-01  -8.8809881e-01   2.1838604e+00   2.3107163e+00   3.3748716e+00   3.5763118e+00   1.8766328e+00  -1.0851720e+00  -4.3533364e-01   7.6396174e-01   4.1939225e-01  -1.8903876e+00  -3.6933749e-01  -9.1874082e-01   7.4510071e-01   8.2937555e-01   1.7560476e+00   1.5408686e+00   1.4739519e+00   2.3182874e+00   7.5904950e-01  -6.3524449e-01   1.4444064e+00  -3.5636995e-01   1.3457543e+00   1.6881576e+00   6.8777997e-01  -1.3116818e-01  -1.6520524e-01   2.5996055e+00   5.2957461e-01  -2.5868124e+00  -1.9233608e+00  -3.4335986e+00   1.8192700e-01  -7.8949331e-02   1.6719938e+00  -2.7155987e+00  -3.4992347e-01  -4.3340944e+00   2.1337528e+00  -4.7756082e+00   4.4034577e+00  -1.0978305e-01  -1.2106000e+00  -1.5326073e+00  -1.6136790e+00  -5.9556656e-01  -2.0819703e+00   5.0638055e-01   1.9214963e-01   3.2315194e+00  -3.4572566e-01   5.7274292e-01   3.5069766e-01
  -1.2910082e-01   1.6752957e+00   4.0297448e-01   5.2872746e-01   3.3702858e-01   2.2428054e+00   1.9680698e+00   6.6766576e-01   2.8730394e+00  -1.6268584e-02  -1.1513815e+00   1.3374174e+00  -8.4348314e-01  -1.8560055e-01   1.6350856e+00   1.0680707e+00  -1.5763718e+00  -2.1069523e+00  -1.2953172e+00   1.3601679e+00   6.4191343e-01   5.6180921e-01   2.2981601e+00   1.7582355e+00   2.6374480e-01   3.7383622e+00  -7.7722851e-01   1.6154290e-01   4.1360236e-02   9.9808219e-01   4.5569768e+00   5.7323088e+00  -2.3354165e+00   2.3058959e+00   1.1551095e+00  -1.2754740e+00  -7.1486464e-01   2.2232653e+00   2.2161846e+00   3.5741632e+00   2.7995935e+00   1.4717576e+00  -1.5577575e+00  -1.0368182e+00   1.8531800e-01  -1.8903557e-01  -1.9328027e+00  -9.3972058e-01  -1.2201247e+00   2.6935262e-01   3.3720552e-01   1.4280258e+00   1.4650510e+00   1.0205809e+00   1.8266087e+00   4.2874467e-01  -9.6970405e-01   1.3454829e+00  -9.3644993e-01   9.9417449e-01   3.0979871e+00   4.4933091e-01   5.1011335e-01  -1.6554952e-01   3.1970998e+00   9.9499719e-02  -2.9099856e+00  -2.2533975e+00  -3.9245599e+00  -4.0932487e-01   1.2713936e-01   1.8818448e+00  -2.2658286e+00   5.0345920e-02  -3.9537870e+00   3.6946622e+00  -4.6955865e+00   4.9866187e+00  -3.1577433e-02  -1.7379147e+00  -9.2835178e-01  -1.3159485e+00   1.7930671e-01  -1.9129079e+00   8.5685963e-01   7.1738254e-02   2.5323328e+00  -2.7800492e-01   9.0394512e-01   2.6795819e-02
   2.5183083e-02   1.7370345e+00   3.6275059e-01   5.2310699e-01  -7.1560074e-01   2.3526685e+00   2.1511641e+00   9.9905532e-01   2.1235225e+00  -3.7993748e-01  -1.0463457e+00   1.3465798e+00  -5.2307306e-01  -3.1975496e-01   1.5743392e+00   1.0937508e+00  -1.7101897e+00  -1.8146093e+00  -1.1592323e+00   1.3152775e+00   1.1498361e+00   8.1048470e-01   2.1648214e+00   1.8259926e+00  -4.2015423e-01   3.8257889e+00  -1.2918072e+00   2.7505814e-01   2.9031798e-01   7.7308929e-01   4.8869510e+00   6.0627542e+00  -2.0381973e+00   2.5281803e+00   1.6911013e+00  -1.9874174e+00  -5.6618222e-01   2.1265083e+00   1.9758265e+00   3.3410367e+00   2.4030016e+00   8.9039719e-01  -1.9084306e+00  -1.6631752e+00  -3.2011680e-01  -7.7533987e-01  -2.1452061e+00  -1.0220184e+00  -1.3947754e+00  -8.2185786e-02   1.1720584e-01   1.3070938e+00   1.8473462e+00   7.8760340e-01   1.7534256e+00   4.7824925e-01  -8.4598982e-01   1.0477467e+00  -1.1097089e+00   8.0369408e-01   4.4000240e+00  -1.3554797e-01   1.2557675e+00  -2.1791573e-01   3.5339928e+00  -3.7971800e-01  -3.0835276e+00  -2.3926791e+00  -3.9870013e+00  -4.9976920e-01   5.3728370e-01   2.3397099e+00  -1.7739322e+00   4.0825162e-01  -3.3886656e+00   5.1784355e+00  -4.2668490e+00   5.3617055e+00   2.6357087e-01  -1.7712539e+00  -3.7870045e-01  -7.4277882e-01   4.3538514e-01  -1.8121179e+00   1.0673416e+00   1.6667473e-01   1.9514301e+00  -9.2074471e-02   9.9180913e-01  -9.7699962e-02
   5.1067249e-01   1.4536187e+00   5.9480116e-01   4.5984079e-01  -4.7905862e-01   1.9891498e+00   2.7751254e+00   9.6350269e-01   2.7085168e+00  -2.4415576e-01  -5.9591695e-01   9.5215593e-01  -2.0276083e-01  -8.1110458e-01   1.9857702e+00   1.2492896e+00  -1.7084542e+00  -1.8340430e+00  -8.7076268e-01   1.0418615e+00   2.5590328e+00   8.1382284e-01   2.3577869e+00   1.9597611e+00  -1.4793141e-01   3.9728532e+00  -8.7769317e-01   2.9933449e-01   4.1762449e-01   6.8104565e-01   5.2575570e+00   5.9379370e+00  -1.4089127e+00   2.3396130e+00   2.3918865e+00  -2.1969371e+00  -2.3174913e-02   2.0655432e+00   2.2778709e+00   2.6647158e+00   3.2215497e+00   2.1828516e-01  -2.1615242e+00  -1.7056163e+00  -4.9884766e-01  -1.0970212e+00  -2.4459352e+00  -8.9473315e-01  -1.7600942e+00  -5.5208555e-01  -3.1495549e-01   8.9047185e-01   1.8379865e+00   5.8580059e-01   1.7053402e+00   9.1166858e-02  -5.3415755e-01   3.3375424e-01  -1.0089248e+00   3.5646046e-01   5.1407517e+00  -8.5551515e-01   1.3307119e+00  -7.9701771e-01   3.4493315e+00  -9.9620825e-01  -3.0439604e+00  -2.6395149e+00  -3.7582518e+00  -9.3296643e-01   1.3686627e+00   1.6911963e+00  -1.1224633e+00   9.2111370e-01  -2.1708175e+00   5.3485951e+00  -3.5954597e+00   5.5334348e+00   3.1232727e-01  -1.1374151e+00  -2.7095116e-01  -9.9955037e-01   7.8235852e-01  -1.7872452e+00   8.7792180e-01  -2.6269058e-02   2.1390249e+00  -2.9153124e-01   8.8936895e-01  -4.7391455e-02
   9.8556963e-01   1.3470082e+00   7.1156070e-01   5.2157417e-01  -1.0128751e+00   2.1328877e+00   3.2617257e+00   1.2509124e+00   2.4218343e+00  -2.1299565e-01  -1.4400313e-01   7.1532893e-01   2.5511122e-01  -1.2038599e+00   2.2885707e+00   1.6035330e+00  -1.7711613e+00  -1.8971713e+00  -5.7868454e-01   9.6546143e-01   3.8587860e+00   9.3388803e-01   2.3342589e+00   2.1911807e+00  -2.4507489e-01   4.1914806e+00  -6.8901636e-01   5.3596540e-01   5.6904931e-01   6.0309922e-01   5.8027365e+00   6.1886854e+00  -1.0911843e+00   2.1085089e+00   3.2768355e+00  -1.7863834e+00   4.0059880e-01   1.7173149e+00   2.4107759e+00   1.8748605e+00   4.0052171e+00  -5.2808286e-01  -2.8098384e+00  -2.2240006e+00  -1.3051819e+00  -1.8198843e+00  -2.7498656e+00  -1.2973979e+00  -2.2021110e+00  -1.1556179e+00  -6.5735703e-01   4.7974400e-01   2.1261589e+00   4.2699728e-01   1.6384648e+00  -5.4665722e-01  -2.5938785e-01   3.4319534e-02  -1.3882722e+00  -1.7792566e-01   6.3532944e+00  -1.4439530e+00   1.7293120e+00  -1.2001063e+00   3.5897583e+00  -1.6938199e+00  -3.5006136e+00  -3.2178794e+00  -4.2574384e+00  -1.7995063e+00   2.5690005e+00   1.2740681e+00   4.9647482e-02   1.8815442e+00  -2.0793806e-01   6.4133962e+00  -3.4802220e+00   5.5120888e+00   3.8437967e-01  -1.0756704e+00   3.6333511e-01  -9.1983071e-01   1.1139335e+00  -1.5873374e+00   1.0494058e+00   1.1122236e-01   1.8836932e+00  -2.4174337e-01   7.5784019e-01  -1.3475416e-01
   1.2237724e+00   1.1747584e+00   6.4535724e-01   4.1900338e-01  -1.2870678e+00   2.0431893e+00   3.4524330e+00   1.1532260e+00   2.3006496e+00  -5.4084400e-01   8.7017122e-02   5.8666916e-01   6.8737946e-01  -1.3219798e+00   2.6921176e+00   1.8011521e+00  -2.0157621e+00  -1.6844819e+00  -1.7633646e-01   1.2168046e+00   5.0024247e+00   1.0622356e+00   2.1326395e+00   2.1724975e+00  -2.0633341e-01   4.2447183e+00  -4.4726063e-01   6.5745630e-01   4.0617719e-01   6.3176616e-01   5.5877298e+00   5.8737537e+00  -7.8048130e-01   2.0399045e+00   3.7587302e+00  -1.4827215e+00   7.1963144e-01   1.6788786e+00   2.4979726e+00   1.5020671e+00   3.9545607e+00  -6.9431631e-01  -2.9881617e+00  -2.5236373e+00  -1.8027769e+00  -2.2510118e+00  -2.7834144e+00  -1.4812421e+00  -2.3721878e+00  -1.4429425e+00  -8.7542081e-01   1.8178528e-01   2.2547028e+00   3.7778832e-01   1.4416274e+00  -8.8991325e-01  -6.6189728e-02  -2.1854126e-02  -1.5407464e+00  -3.8847290e-01   6.6795001e+00  -1.6833187e+00   1.6824171e+00  -1.2473813e+00   3.6144046e+00  -1.9975956e+00  -3.7174950e+00  -3.5008036e+00  -4.1496345e+00  -2.3556475e+00   3.0808346e+00   1.3773368e+00   2.3697730e-01   2.2223138e+00   3.4569124e-01   6.8528625e+00  -3.0506126e+00   5.2675112e+00   9.6500931e-02  -8.9426718e-01   4.4028269e-01  -6.8071847e-01   1.4138618e+00  -1.3316927e+00   1.0718529e+00   1.1782728e-01   1.7257526e+00  -1.0579009e-01   6.5986759e-01  -1.1933837e-01
   1.4614867e+00   7.7313280e-01   7.4057371e-01   3.4875318e-01  -9.8000231e-01   1.2036354e+00   4.0492978e+00   9.7768450e-01   2.9064783e+00  -7.1072799e-01   5.8020418e-01   1.5401202e-01   1.3769501e+00  -1.3751891e+00   3.1431743e+00   1.8386478e+00  -1.9311523e+00  -1.6791555e+00   4.3393868e-01   1.2941056e+00   6.0404234e+00   1.0613756e+00   2.0152991e+00   2.0683771e+00  -1.1732777e-01   3.6229672e+00  -3.4726725e-02   4.0741844e-01   5.6510939e-01   4.9953360e-01   5.5617283e+00   5.4211436e+00  -2.6329150e-01   1.9168890e+00   3.5380021e+00  -1.6523745e+00   9.6521955e-01   1.4976821e+00   2.3679675e+00   6.7235380e-01   4.3600450e+00  -4.1999975e-01  -3.0300529e+00  -2.6029252e+00  -1.9783174e+00  -2.8204105e+00  -3.2407395e+00  -1.6611958e+00  -2.5518679e+00  -1.7832554e+00  -1.4010292e+00  -3.0275328e-01   1.9239351e+00   3.5932468e-01   8.7661167e-01  -1.2191980e+00   2.1226017e-01  -5.4418536e-01  -1.4414434e+00  -1.0594542e+00   6.5457765e+00  -2.1141327e+00   1.5056743e+00  -1.4829064e+00   2.7964817e+00  -2.6641134e+00  -3.4558815e+00  -3.6558362e+00  -3.4147628e+00  -2.4883324e+00   3.5261229e+00   1.3317587e+00   6.1845904e-01   2.5474462e+00   1.4665509e+00   7.0203920e+00  -1.7946884e+00   6.1544821e+00   9.0661733e-02  -7.1165709e-01   6.0156787e-01  -5.2902548e-01   1.7205117e+00  -1.0624786e+00   7.8661503e-01   3.1523672e-02   1.2656140e+00  -3.7810044e-01   3.8539784e-01  -8.5668296e-02
   1.5808526e+00   7.6279623e-01   7.3239600e-01   3.7233942e-01  -1.2577903e+00   1.2727010e+00   4.3580915e+00   1.0125677e+00   2.8523530e+00  -5.6640995e-01   7.1912455e-01   1.7450321e-01   1.9297507e+00  -1.0453623e+00   3.5610587e+00   2.0974363e+00  -2.2234350e+00  -1.5727809e+00   7.5719696e-01   1.6983043e+00   6.7165945e+00   1.2571184e+00   1.7732808e+00   1.9044005e+00  -5.8251853e-02   3.4886997e+00   1.0645135e-01   4.9100642e-01   3.9553234e-01   4.6296116e-01   5.4573072e+00   5.1239911e+00  -3.4760758e-01   2.0004525e+00   3.2859416e+00  -1.8790130e+00   9.2853631e-01   1.3329932e+00   2.2291507e+00   3.7353011e-01   4.1552234e+00   4.5369408e-02  -3.2558995e+00  -2.9489829e+00  -2.6574555e+00  -3.3928503e+00  -3.3254449e+00  -1.9640177e+00  -2.6434504e+00  -1.9475054e+00  -1.5381967e+00  -4.8814012e-01   1.9091693e+00   3.8679446e-01   4.9560003e-01  -1.4173975e+00   1.2486072e-01  -4.8832133e-01  -1.7708705e+00  -1.2712049e+00   6.4851476e+00  -2.0565636e+00   1.3775445e+00  -1.5395420e+00   2.5329351e+00  -2.8966336e+00  -3.7910446e+00  -3.9993600e+00  -3.4197032e+00  -3.0011450e+00   3.8601804e+00   1.7359681e+00   6.8281657e-01   2.8512490e+00   1.9955247e+00   7.3847760e+00  -1.3010046e+00   6.6131454e+00  -3.3854891e-01  -1.1377049e+00   6.8049483e-01  -3.0663386e-01   1.9574841e+00  -7.2915266e-01   8.9716468e-01   1.3370452e-01   7.5182409e-01  -3.1031331e-01   2.6700898e-01  -2.3532901e-02
   1.5785480e+00   5.3709318e-01   7.3075233e-01   3.5744820e-01  -9.3171607e-01   9.8663899e-01   4.5131649e+00   9.1880455e-01   3.2072140e+00  -5.2030661e-01   9.4283213e-01   1.6603527e-01   2.4130335e+00  -7.2791741e-01   4.0041171e+00   2.3016616e+00  -2.2617265e+00  -1.3786696e+00   1.1422598e+00   1.8434664e+00   7.3264564e+00   1.3339180e+00   1.5934355e+00   1.7421291e+00   2.7229573e-01   3.2119510e+00   6.0216681e-01   5.0145301e-01   2.5553092e-01   2.9671662e-01   4.8855880e+00   4.3515540e+00  -7.9638886e-02   1.7386788e+00   3.2045342e+00  -1.6242020e+00   9.5891943e-01   1.4052638e+00   2.0375545e+00   3.7632872e-02   3.8620995e+00   5.8072633e-01  -3.2395407e+00  -2.8564489e+00  -2.8039028e+00  -3.5755414e+00  -3.4336152e+00  -2.1261035e+00  -2.5816929e+00  -1.9686569e+00  -1.7844605e+00  -6.9452483e-01   1.5797101e+00   3.3214081e-01  -1.1341550e-01  -1.7133933e+00   1.8288457e-01  -6.3481183e-01  -1.8774150e+00  -1.6491454e+00   5.7850919e+00  -2.0860458e+00   9.2762096e-01  -1.6685898e+00   1.8387651e+00  -3.0058798e+00  -3.7448015e+00  -4.1830913e+00  -3.1288544e+00  -3.3109306e+00   3.9240626e+00   1.7776999e+00   5.7788835e-01   2.9099289e+00   2.3205537e+00   7.0658966e+00  -5.3691788e-01   6.7138709e+00  -7.4183946e-01  -9.5712889e-01   5.7538691e-01  -3.1773807e-01   2.1236981e+00  -3.5889084e-01   6.9095458e-01  -1.5990112e-02   3.4510384e-01  -3.7809732e-01   9.0312974e-02  -6.7662035e-03
   1.4098941e+00   3.8201942e-01   5.9600266e-01   3.4700669e-01  -7.5792614e-01   8.7918889e-01   4.2178639e+00   1.0137322e+00   2.9978838e+00  -2.7676406e-01   8.1054798e-01   4.8569956e-01   2.5056911e+00  -7.1116959e-02   3.9687865e+00   2.5590691e+00  -2.4089124e+00  -1.0306121e+00   1.1923062e+00   1.5540093e+00   7.1652316e+00   1.2017671e+00   1.3731772e+00   1.6847642e+00   4.7652648e-01   2.9399558e+00   9.3319976e-01   6.1869178e-01  -1.8932949e-01  -2.1250957e-01   3.7387690e+00   3.3418480e+00   9.1307785e-02   1.2571717e+00   3.4789210e+00  -1.0091989e+00   8.4264450e-01   1.5129828e+00   1.6733338e+00  -5.8083750e-02   2.7630785e+00   6.9407945e-01  -3.0884348e+00  -2.5463334e+00  -2.8872473e+00  -3.4534878e+00  -3.3131549e+00  -1.9797789e+00  -2.3662332e+00  -1.7292528e+00  -1.8577889e+00  -5.8656300e-01   1.3622993e+00   1.3954956e-01  -6.0604886e-01  -1.6705680e+00   1.1565279e-01  -9.5739725e-01  -1.9093900e+00  -1.8580619e+00   4.7960582e+00  -2.2229390e+00   3.5750281e-01  -1.9996391e+00   1.0494729e+00  -2.8797954e+00  -3.5777900e+00  -4.2162530e+00  -2.8411130e+00  -3.3095243e+00   3.6215683e+00   1.9178265e+00   6.9049213e-02   2.6464243e+00   2.1546970e+00   6.2404337e+00   1.6489268e-01   5.9150529e+00  -1.2589318e+00  -8.4104974e-01   1.9528343e-01  -6.7909957e-01   1.8561307e+00  -1.6700341e-01   3.8571288e-01  -2.4848930e-01  -2.7960752e-02  -2.5210224e-01   5.5896921e-02   1.6705373e-02
   1.0067002e+00  -6.6712865e-02   4.4430241e-01   2.0729495e-01   4.1559896e-02   3.2888064e-01   3.7916960e+00   9.5735606e-01   3.0702921e+00  -6.5784350e-01   8.9213040e-01   6.5995532e-01   2.5865575e+00   3.0382137e-01   4.0408910e+00   2.4252503e+00  -2.1411169e+00  -5.5767456e-01   1.2625531e+00   1.3094104e+00   6.9835068e+00   1.2007567e+00   1.2801368e+00   1.5135575e+00   8.1335846e-01   2.4579596e+00   1.6491682e+00   6.6871025e-01  -2.8784197e-01  -6.0649511e-01   2.3635085e+00   1.9182674e+00   6.5778496e-01   7.1445415e-01   3.3950475e+00  -5.4393553e-01   5.0133263e-01   1.9789815e+00   9.9505012e-01   2.6169906e-02   1.7381592e+00   1.4148084e+00  -2.6477232e+00  -1.8430564e+00  -2.3094479e+00  -2.9419906e+00  -3.3451474e+00  -1.6584823e+00  -1.8723769e+00  -1.3084658e+00  -2.0471967e+00  -5.4037530e-01   7.7648980e-01  -8.1631003e-02  -1.5190399e+00  -1.6240718e+00   1.6931196e-01  -1.3445667e+00  -1.7689346e+00  -2.0590335e+00   3.2065762e+00  -2.1688272e+00  -1.5230219e-01  -2.0351612e+00  -2.0387681e-01  -2.4903618e+00  -3.0750609e+00  -3.9403103e+00  -2.0553663e+00  -2.7539782e+00   2.8830384e+00   1.6554074e+00  -3.7891587e-01   2.1754634e+00   1.6211195e+00   4.7753496e+00   1.1312889e+00   5.2050913e+00  -1.7219870e+00   2.6065741e-01  -9.0130122e-02  -7.4559800e-01   1.7570605e+00   3.3306783e-01  -1.7161600e-01  -7.1626060e-01  -3.3851272e-01  -1.6758910e-01  -6.2147886e-03  -4.1800610e-02
   1.0335979e+00  -1.2563034e-02   2.5943498e-01   2.4299897e-01  -4.3434610e-02   4.9958299e-01   3.2652850e+00   8.8036008e-01   2.3556043e+00  -1.8504486e-01   6.1041751e-01   1.1448963e+00   2.3362030e+00   1.1227195e+00   3.8279705e+00   2.9672891e+00  -2.2917745e+00  -1.7290101e-01   1.2070925e+00   1.1837352e+00   6.9425839e+00   8.9010473e-01   1.0291447e+00   1.6812433e+00   1.2577788e+00   2.2003420e+00   1.9878289e+00   6.5376692e-01  -1.2018250e+00  -7.5274142e-01   7.6642284e-01   9.3040029e-01   4.2553637e-01  -4.1984386e-02   3.7513973e+00   8.6681689e-01   3.9931177e-01   2.0750970e+00   9.3478175e-01  -1.1757481e-01   1.0031738e+00   1.2560160e+00  -2.6088930e+00  -1.4962296e+00  -2.6408299e+00  -2.7334382e+00  -3.0471436e+00  -1.4708727e+00  -1.7207617e+00  -1.0300749e+00  -1.6308052e+00  -3.1248570e-01   1.0432501e+00  -3.5906442e-02  -1.3312379e+00  -1.7035467e+00   1.9718679e-01  -1.1572614e+00  -1.8217731e+00  -1.9192005e+00   2.0998407e+00  -2.0193750e+00  -9.9901643e-01  -2.3421768e+00  -5.9365511e-01  -2.2086436e+00  -3.4263605e+00  -4.2347569e+00  -2.2933917e+00  -3.2999815e+00   2.8609140e+00   1.7193568e+00  -9.6025306e-01   2.0683635e+00   1.4779098e+00   3.8153092e+00   8.1096738e-01   3.3635019e+00  -2.5581802e+00   1.4463266e-01  -7.2000868e-01  -1.3807500e+00   1.1096808e+00   3.6293772e-01  -2.7123596e-01  -6.6524605e-01  -2.9432864e-01   9.5475764e-02  -2.2874039e-01   1.8762304e-01
   8.4295783e-01  -8.8907536e-03   2.1148237e-01   2.9787628e-01  -2.5773364e-02  -1.4573668e-01   3.1021938e+00   1.0199790e+00   2.0113737e+00  -1.4705680e-01   7.7286868e-01   1.3787350e+00   2.5156129e+00   1.9552692e+00   3.5849532e+00   3.0213074e+00  -1.9569889e+00   1.3839984e-01   1.3505839e+00   1.1762906e+00   6.4567461e+00   8.4016779e-01   8.1768245e-01   1.5427636e+00   1.2278261e+00   9.6851615e-01   2.0894821e+00   2.9310495e-01  -1.3551217e+00  -1.0485990e+00  -4.4295683e-01  -9.9212113e-02   3.3904157e-01  -4.8903380e-01   2.5829184e+00   3.5706146e-01  -2.3223568e-01   2.0837053e+00  -2.1636711e-02  -4.8508378e-01   7.6874889e-02   2.0280842e+00  -2.4534408e+00  -1.2154396e+00  -2.6370357e+00  -2.9160716e+00  -3.4640303e+00  -1.4007245e+00  -1.4900264e+00  -8.7493506e-01  -1.6393249e+00  -3.5156762e-01   7.6954280e-01  -8.5446822e-03  -1.9543056e+00  -1.5773202e+00   6.8199443e-02  -1.3650858e+00  -1.6743416e+00  -2.1036778e+00   8.8826088e-01  -1.8639660e+00  -1.2685752e+00  -2.3940886e+00  -1.9313143e+00  -2.1552303e+00  -3.1680607e+00  -4.0732700e+00  -1.6615780e+00  -2.5093177e+00   2.2350026e+00   1.9298718e+00  -1.1520178e+00   1.9741061e+00   1.5738470e+00   3.2787743e+00   1.4461927e+00   3.5942958e+00  -2.8734305e+00  -7.7741924e-02  -7.7129613e-01  -1.5118949e+00   6.9826829e-01   6.7996351e-01  -5.4430691e-01  -6.7198692e-01  -1.0284789e+00   6.0730324e-02  -5.1419831e-01   2.4282107e-01
   5.1718357e-01  -2.6274931e-01   8.1247764e-02   2.4941560e-01   7.0874111e-01  -7.0408056e-01   2.9067428e+00   8.6632929e-01   2.2713787e+00  -7.3157180e-01   9.9742226e-01   1.6377114e+00   2.9487927e+00   2.6732844e+00   3.9539218e+00   2.9231625e+00  -1.6541517e+00   2.7930623e-01   1.7528546e+00   1.7028880e+00   5.9171614e+00   9.8852548e-01   6.6717725e-01   1.4162581e+00   1.5572384e+00   2.9630443e-01   2.7300710e+00   2.1809928e-01  -1.2767005e+00  -8.6053568e-01  -1.3297662e+00  -1.0553649e+00   4.5633931e-01  -6.2216445e-01   1.3571897e+00   6.3985880e-01  -8.8533475e-01   2.3237365e+00  -7.2602771e-01  -3.0124024e-01  -6.8799092e-01   3.2896225e+00  -1.9718007e+00  -6.5850977e-01  -2.3258492e+00  -2.8001428e+00  -3.5275185e+00  -1.4442843e+00  -1.1391840e+00  -6.4609204e-01  -1.7479579e+00  -5.8682607e-01   1.2883617e-01   7.0428603e-02  -2.7899295e+00  -1.5836092e+00   3.8973715e-02  -1.1520670e+00  -1.6665274e+00  -2.3189744e+00  -7.8383003e-01  -1.2144018e+00  -1.7570946e+00  -2.0798450e+00  -2.9496561e+00  -1.8628847e+00  -3.0018788e+00  -3.9962992e+00  -9.8287160e-01  -2.3018865e+00   1.4146579e+00   1.8904698e+00  -1.4737147e+00   1.4868850e+00   9.7949663e-01   1.9315827e+00   1.9235755e+00   3.5217094e+00  -3.2613565e+00   1.9816567e-01  -8.3271444e-01  -1.1804095e+00   8.1650885e-01   1.1876686e+00  -7.9385200e-01  -7.8310477e-01  -1.5551975e+00   7.0920853e-02  -7.0668412e-01   2.2833162e-01
   1.1774190e-01  -3.5292198e-01  -1.4998848e-01   3.2177076e-01   1.0116244e+00  -6.0431754e-01   2.3204887e+00   9.0636018e-01   1.8762461e+00  -7.4319930e-01   6.0366083e-01   2.2405302e+00   2.9150549e+00   3.6213566e+00   3.8738719e+00   3.0118684e+00  -1.6471884e+00   4.2957063e-01   1.6534074e+00   1.6520440e+00   4.5254525e+00   9.5888126e-01   5.0578919e-01   1.5457477e+00   1.8424476e+00   2.4196388e-01   3.0128762e+00   4.5140313e-01  -1.5378826e+00  -1.0172858e+00  -2.1866387e+00  -1.6217205e+00   3.6732572e-01  -8.8011696e-01   1.1682602e+00   1.8224418e+00  -1.4904740e+00   2.4510464e+00  -1.2986221e+00   1.9858047e-01  -2.2414335e+00   3.5999350e+00  -1.5465662e+00  -1.3084313e-01  -2.1918577e+00  -2.4266442e+00  -3.1035992e+00  -1.2696319e+00  -7.6059453e-01  -2.4599099e-01  -1.5651990e+00  -4.1919832e-01  -1.8678185e-01   5.5109830e-02  -3.1607693e+00  -1.1966010e+00  -8.3732099e-02  -9.1869397e-01  -1.7341645e+00  -2.3642385e+00  -2.1093259e+00  -7.5006827e-01  -2.2064961e+00  -2.0112625e+00  -3.3281269e+00  -1.3612169e+00  -3.0209732e+00  -3.9990407e+00  -9.9179784e-01  -2.4686108e+00   6.1435614e-01   2.1163135e+00  -2.1154529e+00   6.4108720e-01  -7.4497204e-03   3.2742606e-01   2.0222568e+00   2.3425913e+00  -3.6060099e+00   5.1729734e-02  -1.1305821e+00  -1.1904561e+00   4.6807293e-01   1.2324305e+00  -8.9586710e-01  -8.2876722e-01  -2.0755372e+00   2.7925356e-01  -7.1317269e-01   2.0564596e-01
   6.2901351e-02  -1.0906492e-01  -2.3530581e-01   4.3323563e-01   6.9506643e-01  -5.9121384e-01   2.0140923e+00   9.3061211e-01   1.1105411e+00  -3.3523845e-01   4.1507733e-01   2.4974024e+00   2.7854683e+00   4.3091029e+00   3.5113311e+00   3.0255132e+00  -1.4321926e+00   5.7707422e-01   1.4026852e+00   1.6968736e+00   3.5457001e+00   1.0175078e+00   3.7609771e-01   1.5716168e+00   1.9687976e+00  -3.0608078e-01   2.8499120e+00   2.9147684e-01  -1.8073470e+00  -9.6898866e-01  -2.7082027e+00  -1.8562687e+00  -8.9235290e-02  -1.1127772e+00   3.0096174e-01   1.9857993e+00  -2.1689272e+00   2.3272953e+00  -1.9870267e+00   1.5307578e-01  -3.1298220e+00   3.8537931e+00  -1.5378462e+00  -5.7529683e-02  -2.4409166e+00  -2.6038386e+00  -3.1735252e+00  -1.1936830e+00  -6.5980218e-01  -1.6684740e-01  -1.1810131e+00  -3.3081338e-01  -8.4932297e-02   3.2093053e-01  -3.1111406e+00  -8.0340340e-01  -2.2565740e-01  -5.3363872e-01  -1.6887248e+00  -2.1626299e+00  -2.6328417e+00  -2.9661120e-01  -2.0649797e+00  -1.7567990e+00  -3.5821814e+00  -1.1376402e+00  -3.3232292e+00  -3.9870849e+00  -1.1104733e+00  -2.2487924e+00   2.4457558e-01   2.3801228e+00  -2.1551274e+00   4.5520945e-01  -1.0201982e-01  -2.7494451e-01   1.7283148e+00   1.9242302e+00  -3.7922518e+00  -6.1122165e-01  -1.1001138e+00  -1.1794070e+00  -1.2082227e-01   1.1646925e+00  -7.2591549e-01  -5.2042930e-01  -2.6373169e+00   3.4364949e-01  -9.5641671e-01   3.3744933e-01
   2.9242397e-01  -5.7940316e-02   3.1966923e-02   6.0642864e-01   1.4692701e+00  -9.7827426e-01   2.3921783e+00   6.1680131e-01   1.9566025e+00   4.1672104e-01   5.6869782e-01   2.4327814e+00   2.8535734e+00   4.6546245e+00   3.8356508e+00   3.1592719e+00  -1.1904664e+00   2.9022612e-01   1.5469829e+00   1.7935608e+00   3.3829534e+00   1.0045153e+00   4.9175535e-01   1.6370975e+00   2.8863479e+00  -7.3296142e-01   3.3488115e+00   1.4492504e-02  -1.9837241e+00  -6.8242218e-01  -2.7760313e+00  -2.1105915e+00  -3.6868132e-01  -1.4942619e+00  -7.5504929e-01   2.1242618e+00  -2.5150915e+00   2.1678915e+00  -2.1907122e+00  -2.7797733e-01  -2.9906631e+00   4.0860871e+00  -1.4386275e+00   4.0259938e-01  -2.3410121e+00  -2.6494914e+00  -3.3003077e+00  -1.0608883e+00  -7.7107110e-01  -2.8988446e-01  -1.0390740e+00  -6.2932970e-01  -3.9205956e-01   6.6138536e-01  -3.0676586e+00  -8.6729789e-01  -3.0967034e-01  -3.6840172e-01  -1.4106484e+00  -2.2922480e+00  -3.4176509e+00   1.6721021e-01  -2.5438459e+00  -1.8628133e+00  -3.8827270e+00  -1.0593747e+00  -3.3666100e+00  -4.0787916e+00  -1.1953199e+00  -2.6160209e+00   2.0009061e-01   1.9750617e+00  -2.1026436e+00   3.1819957e-01   1.8139994e-01  -1.5142740e+00   1.6524144e+00   2.0379563e+00  -4.1163067e+00  -1.1113248e+00  -1.4720239e+00  -1.7662551e+00  -4.5071285e-01   9.1786784e-01  -8.1063972e-01  -3.9012621e-01  -2.7089011e+00  -7.2721174e-02  -1.4349475e+00   5.4329587e-01
   2.2605983e-01  -2.3368955e-01  -2.7918108e-01   3.9094921e-01   1.6449250e+00  -1.6537227e+00   1.4640046e+00   4.4179227e-01   8.6432344e-01  -1.9945085e-01   5.7421244e-01   2.5379199e+00   2.1861279e+00   4.8208699e+00   2.9158378e+00   2.9465279e+00  -7.0000053e-01   5.4931091e-01   1.5439670e+00   1.5309623e+00   2.4533419e+00   4.8640424e-01   3.2565549e-01   1.8488523e+00   2.6731546e+00  -1.6694526e+00   3.5960569e+00  -3.0011092e-01  -2.3825700e+00  -6.1411324e-01  -4.4516983e+00  -3.1711595e+00  -1.7960376e-01  -2.3635181e+00  -8.6567533e-01   3.9076424e+00  -2.7196668e+00   2.4206339e+00  -2.7407189e+00  -5.7610943e-01  -3.3772257e+00   3.3935717e+00  -1.0296331e+00   1.2180965e+00  -1.9071087e+00  -2.0595358e+00  -3.0789881e+00  -5.3567813e-01  -5.2830091e-01  -5.7765230e-02  -7.6615409e-01  -6.7758783e-01  -2.2120973e-01   6.4615809e-01  -2.8365046e+00  -8.1298845e-01  -2.0771588e-02  -4.6544099e-01  -1.0117693e+00  -2.0449540e+00  -4.4016931e+00   3.3112957e-01  -2.6994920e+00  -1.6961976e+00  -4.5760188e+00  -8.3111961e-01  -2.9776258e+00  -3.6216586e+00  -4.7687335e-01  -2.1030078e+00  -3.0782477e-01   9.7539053e-01  -1.9550326e+00   1.5603391e-01   2.6824849e-01  -2.8928210e+00   1.1465898e+00  -2.0121055e-01  -4.3524970e+00  -2.9753967e-01  -1.5470044e+00  -2.1355798e+00  -1.2614174e+00   8.6112272e-01  -1.1775625e+00  -4.7880481e-01  -2.4927734e+00   1.7202782e-01  -1.6233097e+00   5.8248716e-01
  -2.7440757e-01  -6.7915427e-02  -4.6055693e-01   2.4539277e-01   2.3408152e+00  -1.1058030e+00   5.6016905e-01   5.6513000e-01   7.8823580e-01  -1.1942597e-01   2.6944788e-01   2.9882509e+00   1.6495561e+00   4.9195048e+00   2.7348276e+00   2.5037963e+00  -8.5335064e-01   8.6072015e-01   1.0862410e+00   1.2703681e+00   8.2955332e-01   8.4845332e-01   2.7876322e-01   1.5048127e+00   3.0200604e+00  -1.1322695e+00   3.8808394e+00   3.8820747e-01  -2.6508453e+00  -8.8257298e-01  -5.2853737e+00  -4.0974660e+00  -1.6263046e-01  -2.6974679e+00  -9.5312167e-01   4.5000217e+00  -3.3289351e+00   2.9814686e+00  -3.5772728e+00   3.0372804e-01  -5.6231338e+00   3.1189076e+00  -5.3072897e-01   2.0283959e+00  -1.1532274e+00  -1.0691637e+00  -2.3860888e+00   2.9075557e-02  -5.9045999e-02   3.9590904e-01  -6.5751925e-01  -5.0453949e-01  -7.0094197e-01   3.8027924e-01  -3.3425510e+00  -3.7248839e-01  -6.2645616e-01  -3.3969080e-01  -8.8697687e-01  -1.4562794e+00  -5.1742685e+00   1.0345694e+00  -2.5765375e+00  -1.1621934e+00  -4.5026516e+00   2.9948689e-01  -2.4574796e+00  -2.8101287e+00  -3.9119722e-01  -1.4260380e+00  -1.7075879e+00   3.5802328e-01  -2.5360039e+00  -7.2664182e-01  -1.4333061e+00  -4.6932246e+00   9.1622442e-01  -1.9418253e+00  -4.9440635e+00   2.2960959e-01  -1.9314897e+00  -2.5443017e+00  -1.5732796e+00   7.9412236e-01  -1.3754808e+00  -1.0147498e+00  -2.5253603e+00   4.1714310e-01  -1.3116446e+00   3.2649762e-01
  -2.2604579e-01   6.8874147e-02  -4.8042255e-01   3.2791828e-01   2.4689736e+00  -9.4745696e-01   3.2103076e-01   3.7165479e-01   7.0729020e-01   2.7947247e-01  -1.8492790e-01   3.2615546e+00   1.3191987e+00   5.3020773e+00   2.5502330e+00   2.4194728e+00  -1.0213833e+00   7.5052605e-01   1.0937561e+00   1.2109101e+00  -3.5385032e-01   6.8983570e-01   1.5867883e-01   1.7181871e+00   3.1335912e+00  -9.2722294e-01   3.8023702e+00   3.9498391e-01  -2.9366432e+00  -8.5390538e-01  -5.5289554e+00  -4.0626019e+00  -5.6415880e-01  -2.8685605e+00  -1.1423238e+00   5.0142898e+00  -3.5373875e+00   2.7825569e+00  -3.7061174e+00   3.4370333e-01  -6.4206184e+00   2.5845628e+00  -1.0178401e-01   2.4468152e+00  -9.6139142e-01  -7.6714479e-01  -1.7433201e+00   5.0933663e-01   3.4702338e-02   4.8091785e-01  -2.8891633e-01  -4.4501330e-01  -6.0719908e-01   5.5306649e-01  -2.8994802e+00   8.3842048e-02  -7.4784925e-01  -6.2394038e-02  -6.8206226e-01  -1.3559126e+00  -5.5163714e+00   1.3071441e+00  -2.9085614e+00  -1.1331342e+00  -3.8995066e+00   5.7505856e-01  -2.2764935e+00  -2.6697100e+00  -6.5399137e-01  -2.0876163e+00  -2.1927659e+00   4.5713690e-01  -3.0491186e+00  -1.3847063e+00  -2.2758503e+00  -5.3959733e+00   7.0990899e-01  -2.7892359e+00  -5.0318087e+00  -5.0911825e-01  -2.4137880e+00  -2.7284938e+00  -2.0070555e+00   2.7609237e-01  -1.2582246e+00  -8.1767039e-01  -2.6484843e+00   3.6074927e-01  -1.4070231e+00   3.9232546e-01
  -3.8517950e-01   2.9076763e-01  -5.3150435e-01   3.2289266e-01   2.3864555e+00  -9.0567314e-01   9.1928006e-02   4.4644183e-01   5.3424558e-01   2.1542794e-01  -2.7785300e-01   3.3384000e+00   1.2555606e+00   5.3789179e+00   2.3026752e+00   1.9015075e+00  -9.4911068e-01   7.1080295e-01   1.1965154e+00   1.4264832e+00  -1.7381843e+00   8.3340077e-01  -5.7523647e-02   1.5005917e+00   2.6489173e+00  -1.0370880e+00   3.4593147e+00   4.1762560e-01  -2.6541430e+00  -8.7488200e-01  -5.4306026e+00  -4.0211541e+00  -8.2614812e-01  -2.6938446e+00  -1.9914216e+00   4.5916214e+00  -3.8882045e+00   2.7242194e+00  -4.3717972e+00   3.9190526e-01  -7.3036252e+00   2.6380483e+00   1.9397523e-01   2.5834219e+00  -6.7934383e-01  -6.7729752e-01  -1.4153496e+00   6.1431528e-01   2.1627368e-01   4.5621785e-01  -2.0783938e-01  -5.6476459e-01  -7.6336280e-01   5.6933456e-01  -3.0790120e+00   4.3737386e-01  -1.0434041e+00   1.5212331e-01  -6.6674718e-01  -1.3019958e+00  -5.4776442e+00   1.6620352e+00  -2.4624241e+00  -5.7526666e-01  -3.6386444e+00   7.6329461e-01  -1.8307868e+00  -2.1717087e+00  -4.8845648e-01  -1.9379669e+00  -2.9778713e+00   4.0896310e-01  -2.9638571e+00  -1.6674084e+00  -2.7526228e+00  -5.1580225e+00   7.1463737e-01  -2.5633973e+00  -4.7999604e+00  -1.0429271e+00  -2.1522174e+00  -2.3089713e+00  -2.0789561e+00   1.7237571e-01  -1.0981938e+00  -7.1940350e-01  -3.2607231e+00   2.8965862e-01  -1.3504466e+00   1.8693464e-01
  -3.2658445e-01   3.2688066e-01  -5.3676732e-01   9.2357043e-02   2.8309045e+00  -1.0943177e+00  -2.6504290e-02   1.0754290e-01   8.5855586e-01  -3.3711043e-01   3.2296130e-02   3.0617041e+00   1.1802476e+00   4.8193055e+00   2.4195044e+00   1.2868279e+00  -8.1537044e-01   6.5527656e-01   1.6351577e+00   2.0802922e+00  -1.9640533e+00   9.6654325e-01  -2.2169220e-01   1.1692865e+00   2.4720455e+00  -1.1376918e+00   3.6507873e+00   3.5169648e-01  -2.4319328e+00  -3.5527104e-01  -5.5493730e+00  -4.3903541e+00  -8.8495263e-01  -2.6652587e+00  -2.9294275e+00   4.4328771e+00  -3.8964264e+00   2.9048341e+00  -4.5929427e+00   2.5364051e-01  -7.0684949e+00   2.7643111e+00   5.6931107e-01   2.9692385e+00  -1.5474169e-01  -3.3831691e-01  -9.9592907e-01   7.9824311e-01   3.4746143e-01   3.6814758e-01  -1.6379802e-01  -9.5904523e-01  -9.0621448e-01   6.6999921e-01  -3.0929670e+00   2.5523158e-01  -1.1356893e+00   5.3209198e-01  -5.5909591e-01  -1.0283716e+00  -5.5670462e+00   2.2916015e+00  -2.2790936e+00   1.6973448e-01  -3.3270814e+00   1.0110795e+00  -1.3695522e+00  -1.6320494e+00  -9.2213375e-02  -2.0595131e+00  -3.4567969e+00  -4.3079627e-01  -2.7039501e+00  -1.6522414e+00  -3.0248742e+00  -5.2187500e+00   3.7672774e-01  -2.6324779e+00  -4.9218779e+00  -7.1236229e-01  -2.0099027e+00  -1.9848228e+00  -1.8404850e+00   2.7696405e-01  -1.0505231e+00  -7.7651762e-01  -3.1244890e+00   2.0157281e-01  -1.4066481e+00   5.5275192e-02
  -4.5559406e-01   4.0210626e-01  -4.6090114e-01   1.4847002e-01   3.3211522e+00  -3.5655629e-01  -3.7618137e-01   2.1040860e-01   1.2008378e+00   1.9414767e-01  -5.8884156e-01   3.4564272e+00   5.3412447e-01   4.7124763e+00   2.2978910e+00   1.1042247e+00  -1.3352210e+00   4.9327350e-01   1.4873670e+00   1.6254370e+00  -3.1916285e+00   8.1901119e-01  -2.1335864e-01   1.2676404e+00   2.4777134e+00   7.4656644e-02   3.7010782e+00   9.3557400e-01  -2.5872697e+00  -7.0512051e-01  -5.5796830e+00  -4.4643402e+00  -1.0496907e+00  -2.7565446e+00  -2.0507246e+00   4.6248092e+00  -3.7087090e+00   2.8826176e+00  -4.3991396e+00   6.8378009e-01  -7.9826066e+00   1.7320977e+00   1.1175399e+00   3.6444690e+00   4.0218888e-01   6.6693734e-01   3.1067969e-01   1.6207626e+00   6.1957048e-01   6.5930076e-01   4.7852761e-02  -7.2174929e-01  -9.8347224e-01   3.4851800e-01  -2.7855161e+00   6.3073743e-01  -1.5380493e+00   3.5446353e-01  -5.4199709e-01  -8.2899033e-01  -5.6559122e+00   2.3574908e+00  -2.7187067e+00  -1.5414527e-01  -2.2950725e+00   1.6823981e+00  -6.9640197e-01  -1.1882221e+00  -6.0103826e-01  -2.9203483e+00  -4.1040350e+00  -9.1997524e-01  -3.4064458e+00  -2.4934826e+00  -4.3844265e+00  -6.0975146e+00   3.5729579e-01  -3.7282728e+00  -5.0970929e+00  -8.1098303e-01  -2.7181104e+00  -2.5363899e+00  -1.9449379e+00  -2.3184178e-01  -1.0803163e+00  -1.0712234e+00  -2.7642940e+00   2.4508403e-01  -1.0318484e+00  -1.2131232e-01
  -2.9797595e-01   3.1962330e-01  -3.6743269e-01   5.7398827e-02   2.8978414e+00  -7.4774857e-01  -4.9744548e-01   3.2042238e-01   5.0377429e-01  -3.1443555e-01  -4.0172799e-01   3.0628717e+00   6.4129286e-02   3.8781439e+00   1.5872760e+00   4.4649289e-01  -8.5097810e-01   4.7917145e-01   1.6243039e+00   1.4180505e+00  -3.4503820e+00   5.5257764e-01  -2.6882276e-01   1.3320708e+00   1.4675953e+00  -2.8834885e-01   3.3334638e+00   6.2446352e-01  -2.0233155e+00  -7.2702658e-01  -5.5474843e+00  -4.4475267e+00  -9.8041933e-01  -2.9549776e+00  -2.1446213e+00   3.6272755e+00  -3.5037620e+00   2.6122187e+00  -4.6894304e+00  -5.9993277e-02  -7.1246450e+00   1.1362213e+00   1.2958342e+00   3.7828071e+00   8.0523799e-01   8.9071686e-01   5.5846639e-01   2.1283309e+00   7.3698257e-01   4.9428433e-01   1.6272138e-01  -8.4415970e-01  -6.2210532e-01   2.6578090e-01  -2.4190231e+00   6.6301755e-01  -1.3249397e+00   5.0982644e-02  -3.7767774e-01  -8.2340016e-01  -4.9327066e+00   2.0579654e+00  -2.0984107e+00  -6.7782330e-02  -2.0678856e+00   1.5437662e+00   1.5516887e-02  -6.4152389e-01  -4.0473731e-01  -2.7366745e+00  -4.1331756e+00  -1.7767031e+00  -2.6195186e+00  -2.1448612e+00  -3.6664930e+00  -5.1642037e+00   4.0373636e-01  -3.3552891e+00  -4.4550521e+00  -3.9459250e-01  -2.1733265e+00  -2.1622124e+00  -2.0025729e+00  -2.2201278e-01  -1.0218979e+00  -9.3783354e-01  -2.7589848e+00   2.0171835e-01  -1.0512499e+00  -3.0591340e-01
  -1.4148916e-01   3.7170126e-01  -2.4524295e-01  -1.2357336e-02   3.3443353e+00  -1.8414102e-01  -5.5731334e-01   2.4091912e-01   9.7198533e-01   2.2651237e-01  -7.3598009e-01   2.9672034e+00  -5.5863053e-01   3.2266513e+00   1.4778393e+00   1.3544409e-01  -1.3610574e+00   2.6424838e-01   1.5692289e+00   1.0614886e+00  -3.8625134e+00   4.2322083e-01  -2.6469279e-01   1.2554410e+00   1.3902485e+00   7.5515356e-01   3.3675973e+00   1.0274314e+00  -2.1714263e+00  -8.1836304e-01  -5.2718519e+00  -4.3878674e+00  -1.0774887e+00  -2.8853453e+00  -1.3090291e+00   3.5563113e+00  -2.9370722e+00   2.3655586e+00  -4.1124187e+00  -5.2164551e-02  -7.0144918e+00   1.3030857e-02   1.6477179e+00   4.1734990e+00   1.1991985e+00   1.6119478e+00   1.6797519e+00   2.8214453e+00   7.9449378e-01   5.4861329e-01   3.2345429e-01  -7.8187682e-01  -5.5114416e-01   5.4532004e-02  -1.8530340e+00   8.0478005e-01  -1.6077817e+00  -1.5576940e-01  -2.5124400e-01  -4.8841963e-01  -4.5306104e+00   2.0165497e+00  -2.3677122e+00  -2.5977320e-01  -9.6077137e-01   1.8934800e+00   6.9567681e-01  -1.2625152e-01  -6.2725024e-01  -3.4240379e+00  -4.1828863e+00  -2.4449426e+00  -2.8560372e+00  -2.4889754e+00  -4.2239164e+00  -5.5027078e+00   4.2225581e-01  -4.0434495e+00  -4.5778555e+00  -3.8924339e-01  -2.7513037e+00  -2.6664699e+00  -2.0007493e+00  -7.2172184e-01  -1.0178682e+00  -1.1642303e+00  -2.0198691e+00   1.4689430e-01  -7.4440299e-01  -3.7559150e-01
  -3.4156511e-01   4.8047575e-01  -2.0617804e-01  -7.5633499e-02   3.2965951e+00   5.0848512e-01  -7.6750301e-01   6.1913089e-01   1.2151736e+00   2.1622148e-01  -7.4857417e-01   2.9224499e+00  -6.3877113e-01   2.5046043e+00   1.5018698e+00  -4.4577219e-01  -1.5283763e+00   3.0131576e-01   1.6280826e+00   8.0291229e-01  -4.5561783e+00   6.0818296e-01  -4.7563028e-01   8.8084468e-01   7.6767754e-01   1.6797766e+00   3.0952573e+00   1.6466043e+00  -1.5785110e+00  -1.2225897e+00  -4.7204574e+00  -4.2495576e+00  -9.3177147e-01  -2.7584879e+00  -6.3508338e-01   2.8866104e+00  -2.4838253e+00   2.2664190e+00  -4.1877189e+00   6.1891848e-02  -7.6897926e+00  -5.3426374e-01   1.8657727e+00   4.1927775e+00   1.7285737e+00   2.1070704e+00   2.4941825e+00   2.8567789e+00   1.0332472e+00   4.8685106e-01   1.5163607e-01  -8.0833564e-01  -7.9260014e-01  -3.6937222e-01  -2.1454779e+00   7.5410872e-01  -1.9294281e+00  -2.6412842e-01  -4.6931464e-01  -5.9628457e-01  -3.6689880e+00   1.8480565e+00  -1.8515933e+00   3.8043797e-02  -1.2307479e-01   2.1388025e+00   1.5327247e+00   4.4020561e-01  -9.5915466e-01  -3.5577256e+00  -4.6675689e+00  -2.9035936e+00  -2.7105746e+00  -2.6527190e+00  -4.5660555e+00  -4.5762716e+00   7.3953397e-01  -3.8250659e+00  -4.0834243e+00  -3.5405997e-01  -2.4338043e+00  -2.3729840e+00  -1.5378492e+00  -7.1231057e-01  -8.6241162e-01  -1.4211054e+00  -2.2570506e+00   1.1535763e-01  -2.8325297e-01  -9.1688195e-01
  -1.4083085e-01   2.6899536e-01  -1.0441089e-01  -1.6951597e-01   2.8868514e+00   1.9207331e-01  -4.1792162e-01   5.5345742e-01   1.1600554e+00  -5.5657264e-01  -4.5280453e-01   2.3742999e+00  -5.5362943e-01   1.5464978e+00   1.4661816e+00  -1.0524475e+00  -1.2901134e+00   1.2308424e-01   2.1531728e+00   1.0514483e+00  -4.0830744e+00   4.2788963e-01  -6.9254924e-01   8.2503485e-01  -1.7054638e-01   1.5579115e+00   2.7862661e+00   1.3858607e+00  -7.8027631e-01  -9.3015714e-01  -4.0238060e+00  -3.7124704e+00  -8.5094062e-01  -2.4301396e+00  -7.4633903e-01   1.6878622e+00  -1.8683644e+00   1.7084358e+00  -3.8743125e+00  -6.3481638e-01  -6.2994950e+00  -6.0939953e-01   2.0407863e+00   3.9223403e+00   1.9258135e+00   2.0250974e+00   2.8573186e+00   2.8652520e+00   1.0862150e+00   1.8090024e-01   1.6055113e-01  -1.0892734e+00  -5.4886081e-01  -3.3395469e-01  -1.8364170e+00   5.1874060e-01  -1.6426375e+00  -2.7845550e-01  -4.8072959e-01  -8.3384109e-01  -2.8009894e+00   1.5783949e+00  -1.5071223e+00   2.5520139e-01   4.8334229e-01   1.7150344e+00   2.1149030e+00   6.8190322e-01  -8.2054958e-01  -3.9511944e+00  -4.2845440e+00  -3.1401496e+00  -2.0176077e+00  -2.2841674e+00  -3.7727606e+00  -2.9845789e+00   1.1180609e+00  -2.5956113e+00  -3.3371554e+00  -3.4950797e-01  -1.9331318e+00  -1.5027530e+00  -1.0422631e+00  -5.8689204e-01  -6.3167892e-01  -1.1181902e+00  -2.2210389e+00  -1.1835804e-02  -2.9953527e-01  -1.1145364e+00
  -1.5094259e-01   8.5097400e-02   4.9040085e-02  -2.5827811e-01   3.5832232e+00   8.5693554e-01  -3.0719139e-01   5.8147995e-01   2.2844625e+00  -9.5807859e-02  -5.0912064e-01   2.1162151e+00  -6.0671310e-01   7.8509895e-01   1.8024369e+00  -1.3968769e+00  -1.6290758e+00  -5.1157711e-02   2.2748539e+00   5.2279223e-01  -4.2246248e+00   4.5565646e-01  -7.1757613e-01   5.7169380e-01  -2.5230469e-01   2.8744589e+00   2.9365675e+00   2.0241231e+00  -3.6201649e-01  -1.2265279e+00  -3.1997964e+00  -3.5321520e+00  -4.6318247e-01  -2.3095820e+00   5.4712745e-01   1.6671958e+00  -9.1652276e-01   1.4234617e+00  -3.0585792e+00  -5.8734744e-01  -6.0533119e+00  -1.3899560e+00   2.4312083e+00   4.2167847e+00   2.6100077e+00   2.7459180e+00   3.9418282e+00   3.1175251e+00   1.2141326e+00   1.9787954e-01  -9.5791860e-02  -1.0860398e+00  -9.5565470e-01  -7.3198843e-01  -1.7699168e+00   3.7451978e-01  -1.7265241e+00  -6.0656253e-01  -4.9349714e-01  -1.0284120e+00  -2.2517953e+00   1.2676314e+00  -1.6866448e+00   7.7335228e-02   1.3678203e+00   1.7748008e+00   3.0214429e+00   1.0510571e+00  -1.0941700e+00  -4.6865959e+00  -4.1917274e+00  -3.7456816e+00  -2.1696657e+00  -2.7852171e+00  -4.0409520e+00  -3.0484496e+00   1.8039418e+00  -2.5313055e+00  -2.9358130e+00  -7.3680438e-02  -2.1235838e+00  -1.6775119e+00  -4.5097751e-01  -8.2250600e-01  -6.8017561e-01  -1.5525583e+00  -1.8494080e+00  -2.6778134e-01   1.7939809e-01  -1.4390304e+00
   1.8461223e-01   2.1697122e-01   1.9297211e-01  -2.6766995e-01   3.1221127e+00   1.4170733e+00   7.6565774e-02   6.8678192e-01   2.4228275e+00   6.0976311e-01  -4.1983512e-01   1.5516663e+00  -6.4680201e-01  -9.2868528e-02   1.7384020e+00  -1.6839964e+00  -1.7461848e+00  -1.8127952e-01   2.1905855e+00   1.1378887e-01  -3.8313586e+00   4.4341095e-01  -8.7435310e-01   3.3498907e-01  -6.6747732e-01   3.4219617e+00   2.4720181e+00   2.1773932e+00   4.9293959e-03  -1.2786013e+00  -2.0403982e+00  -2.6735592e+00  -5.3241369e-01  -2.0518452e+00   1.3293458e+00   1.0903127e+00   2.3849470e-02   6.5830223e-01  -2.3066167e+00  -1.1871427e+00  -5.0605549e+00  -2.1247858e+00   2.1613434e+00   3.6351354e+00   2.4544032e+00   2.5476707e+00   4.3279085e+00   2.8645780e+00   1.0279850e+00  -1.7663913e-01   2.6233245e-03  -1.1010416e+00  -6.7701532e-01  -7.5768337e-01  -1.2030179e+00   1.8980193e-01  -1.7111755e+00  -6.3916499e-01  -5.5480002e-01  -1.0959325e+00  -7.8290988e-01   7.8403254e-01  -1.1999858e+00   1.3076653e-01   2.3294296e+00   1.2869282e+00   3.2752566e+00   1.1390109e+00  -1.5554415e+00  -5.0730406e+00  -3.2924501e+00  -3.7816376e+00  -1.4752732e+00  -2.3194680e+00  -2.8407513e+00  -1.5029302e+00   1.9688163e+00  -1.9063571e+00  -2.3190757e+00  -7.1112898e-01  -1.8373414e+00  -1.5196462e+00  -2.4687012e-01  -1.0944370e+00  -3.2624714e-01  -1.3091131e+00  -1.6825202e+00  -4.9955540e-01   3.2976682e-01  -1.5656147e+00
   5.8022938e-01  -2.6325952e-01   4.0687615e-01  -5.2453211e-01   3.8012545e+00   1.0577577e+00   5.2913863e-01   2.8352829e-01   3.4304846e+00   6.4600465e-01   1.3768779e-01   5.6182818e-01  -6.8224607e-01  -1.4467293e+00   1.9642112e+00  -2.0861083e+00  -1.3743042e+00  -2.7980318e-01   2.3829058e+00  -4.2322863e-01  -2.4195834e+00   2.1333546e-01  -7.7965101e-01   1.5775317e-01  -5.0068889e-01   3.5935410e+00   2.8623497e+00   2.0573801e+00   5.1320690e-01  -1.0320865e+00  -1.3858317e+00  -2.5603376e+00   1.7921868e-01  -2.2425358e+00   2.2440352e+00   1.1321041e+00   1.3033864e+00   2.5029553e-01  -1.1958604e+00  -2.0106977e+00  -2.9570870e+00  -2.6911876e+00   2.2766848e+00   3.7753824e+00   3.0847306e+00   2.8933565e+00   4.5673473e+00   2.9490639e+00   9.2900391e-01  -4.3962252e-01  -1.6712768e-01  -1.3689434e+00  -7.8712861e-01  -7.9931231e-01  -7.4789780e-01  -4.1289268e-01  -1.1642693e+00  -1.0413699e+00  -1.4212044e-01  -1.2870628e+00  -1.6147419e-01   2.3841334e-01  -1.2477179e+00   1.9314567e-02   2.5432821e+00   7.7607528e-01   3.9643897e+00   1.3600515e+00  -1.2321101e+00  -5.2233557e+00  -2.2611260e+00  -4.8245783e+00  -7.4587562e-01  -2.0273767e+00  -1.4707752e+00  -1.4069033e+00   2.5197927e+00  -1.6752807e+00  -1.7645930e+00   2.4267798e-01  -1.7915221e+00  -1.6715157e+00   1.7378248e-01  -1.1638028e+00  -5.3409654e-01  -1.4890620e+00  -7.6240069e-01  -9.2955593e-01   3.1645436e-01  -1.6044165e+00
   7.1841986e-01  -4.2055732e-01   3.7310290e-01  -6.4079261e-01   3.7685511e+00   1.8183398e+00   4.2485901e-01   4.9006107e-01   3.4557861e+00   8.7498989e-01   3.4454396e-01   2.4639003e-01  -7.7503776e-01  -2.2518104e+00   1.9721598e+00  -2.1011012e+00  -1.3742973e+00  -2.3462983e-01   2.2404751e+00  -1.1201958e+00  -1.8629139e+00   1.5885830e-01  -8.6606350e-01   1.1030131e-01  -6.5502642e-01   4.4697478e+00   2.9536833e+00   2.6057828e+00   8.3283358e-01  -1.1062001e+00  -8.2257340e-01  -2.1600263e+00   6.2877061e-01  -2.3923663e+00   4.0598730e+00   2.1771384e+00   2.4697853e+00  -2.3768515e-01  -1.4512863e-01  -2.2319772e+00  -1.9252446e+00  -3.6238145e+00   2.1152073e+00   3.6081397e+00   3.1850727e+00   3.2331011e+00   5.1548435e+00   2.6317580e+00   9.0014222e-01  -5.7060080e-01  -1.9029820e-01  -1.3096784e+00  -6.8115864e-01  -1.1170287e+00  -3.7360850e-01  -1.0122998e+00  -9.0482531e-01  -1.1718972e+00  -2.9005808e-01  -1.4098532e+00   7.3284199e-01  -2.7897373e-01  -1.1326522e+00  -1.2090450e-01   3.1827144e+00   4.8560284e-01   4.1950434e+00   1.3181642e+00  -1.7424598e+00  -5.7048074e+00  -1.2697910e+00  -5.4346125e+00  -1.6567739e-02  -1.7541780e+00  -2.9901866e-01  -8.6370677e-01   2.4201119e+00  -2.6942300e+00  -1.3313108e+00   6.4222446e-01  -1.5474651e+00  -1.7701666e+00   5.2759655e-01  -1.1751624e+00  -4.3884608e-01  -1.5850170e+00  -1.3750950e-01  -9.1022077e-01   6.6099571e-01  -1.8482242e+00
   7.1278874e-01  -6.9024358e-01   2.5999251e-01  -9.0596898e-01   3.3871525e+00   1.7318101e+00   4.1195745e-01   5.4046560e-01   3.1699146e+00   2.7667247e-01   7.7652266e-01  -2.7327593e-01  -5.9673997e-01  -2.8844065e+00   1.8035980e+00  -2.4593810e+00  -1.0636596e+00   8.3277974e-05   2.2674756e+00  -1.4309515e+00  -1.2044994e+00   1.7107533e-01  -1.0650044e+00  -1.3772624e-01  -1.2721235e+00   4.1664890e+00   2.6945595e+00   2.6045539e+00   1.4195890e+00  -9.8905051e-01  -5.1891964e-01  -1.9911821e+00   1.0756850e+00  -2.2745221e+00   4.4302304e+00   1.7303131e+00   3.1989027e+00  -7.4807002e-01   3.6983205e-01  -2.5382133e+00  -1.0035811e+00  -3.6878604e+00   2.1915887e+00   3.3159613e+00   3.3619435e+00   3.2129236e+00   5.2416835e+00   2.3997888e+00   9.8988950e-01  -6.5075596e-01  -2.7232534e-01  -1.3143713e+00  -6.0824100e-01  -1.2177623e+00  -2.3666301e-01  -1.2724432e+00  -5.6193025e-01  -1.3446440e+00  -1.1817414e-01  -1.4134079e+00   1.3160203e+00  -6.2684760e-01  -7.1954311e-01   9.1192530e-02   3.0401741e+00   2.2031050e-02   4.6384541e+00   1.5660712e+00  -1.2626692e+00  -5.0117554e+00  -6.8779158e-01  -5.4378656e+00   5.6530472e-01  -1.6359082e+00   6.2954757e-01  -1.7000611e-01   2.9262775e+00  -2.4884387e+00  -7.5334063e-01   1.0019689e+00  -1.0927643e+00  -1.2620353e+00   9.3439329e-01  -9.2306228e-01  -4.4009345e-01  -1.5583228e+00   1.0460815e-01  -8.8712150e-01   8.7536216e-01  -1.9982515e+00
   8.2195677e-01  -1.0654851e+00   3.5445351e-01  -9.9137913e-01   3.4972115e+00   1.6453948e+00   8.8568985e-01   3.9598390e-01   3.7464984e+00   4.7612511e-02   1.3245495e+00  -8.9565949e-01  -9.4975321e-02  -3.4258903e+00   2.1903638e+00  -2.5436654e+00  -6.2219640e-01  -4.7304203e-02   2.4160361e+00  -1.6210147e+00  -9.2495609e-02   3.2700658e-01  -1.0523342e+00  -2.5424332e-01  -1.2781086e+00   4.1360269e+00   2.7766445e+00   2.5569426e+00   2.2120214e+00  -6.0685072e-01   4.8181097e-01  -1.3764953e+00   1.5948105e+00  -2.0049383e+00   4.7889017e+00   1.5549304e+00   4.0428836e+00  -1.3424561e+00   1.3175173e+00  -2.8861865e+00   7.6683441e-01  -3.2834583e+00   2.1349759e+00   2.9910840e+00   3.4935750e+00   3.0586969e+00   5.1598082e+00   1.8800960e+00   9.4750289e-01  -8.4198023e-01  -4.0261352e-01  -1.4556207e+00  -7.6196998e-01  -1.1645867e+00  -1.0586423e-01  -1.7938125e+00  -6.3340523e-02  -1.3654255e+00  -1.7118400e-02  -1.7203105e+00   1.7237192e+00  -8.9517133e-01  -6.0117740e-01   1.3782079e-01   2.9868109e+00  -6.0491918e-01   4.7794817e+00   1.4041864e+00  -1.1243118e+00  -5.0492536e+00   3.9969755e-01  -5.4111433e+00   1.3827324e+00  -1.4953959e+00   1.9262771e+00   3.2279390e-01   3.4220434e+00  -1.7752225e+00  -8.9098734e-02   1.2645026e+00  -6.6391881e-01  -7.3108108e-01   1.6188732e+00  -6.8564401e-01  -3.9412905e-01  -1.4307816e+00   4.0250837e-01  -1.1747739e+00   9.1972617e-01  -2.0487841e+00
   8.2311384e-01  -1.0010291e+00   3.7949940e-01  -9.4225481e-01   3.4921722e+00   2.7029015e+00   9.3148694e-01   6.2478834e-01   4.1997170e+00   1.1625329e+00   1.2846965e+00  -8.8325194e-01   1.0922165e-01  -3.2339732e+00   2.3780324e+00  -2.0989997e+00  -8.4321269e-01   2.3776379e-02   1.9712740e+00  -2.4990376e+00   3.8155885e-02   5.2413448e-01  -1.0627322e+00  -3.4876162e-01  -9.1203058e-01   4.9824237e+00   2.6341206e+00   3.1570438e+00   2.2992688e+00  -8.5681773e-01   1.2659472e+00  -7.8828933e-01   1.7901300e+00  -1.9932936e+00   6.1453094e+00   2.3170596e+00   4.8828199e+00  -1.9399898e+00   2.4239834e+00  -2.6521262e+00   9.6077528e-01  -3.8329280e+00   1.9583858e+00   2.7651596e+00   3.3605919e+00   3.1684238e+00   5.5443789e+00   1.4575902e+00   8.5101022e-01  -8.0916236e-01  -3.9530426e-01  -1.1330249e+00  -8.8743264e-01  -1.3733836e+00   1.9055120e-01  -2.0079312e+00  -5.2873324e-02  -1.4670387e+00  -3.4751098e-02  -1.8159365e+00   2.1978021e+00  -1.2706551e+00  -7.4162663e-01  -2.4682151e-01   3.3299308e+00  -9.1537390e-01   4.7302686e+00   1.1431636e+00  -1.7200606e+00  -5.3043078e+00   1.2764469e+00  -5.0474541e+00   1.4801919e+00  -1.8312613e+00   2.4922810e+00   1.8652666e-01   3.5834398e+00  -2.5646862e+00   1.6757698e-01   7.2116434e-01  -8.0978005e-01  -1.1914712e+00   1.8668249e+00  -9.5730794e-01  -2.9663680e-01  -1.5108458e+00   7.0489055e-01  -1.3321044e+00   1.3186865e+00  -2.1097305e+00
   6.7683499e-01  -9.9665445e-01   3.8616111e-01  -8.5294436e-01   2.6834558e+00   3.1455298e+00   9.3866329e-01   1.1052921e+00   3.6437166e+00   1.5106961e+00   1.4716038e+00  -9.8067324e-01   3.9600649e-01  -3.0464908e+00   2.1081061e+00  -1.9378837e+00  -3.6907783e-01   3.0478427e-01   1.3627297e+00  -3.3438057e+00   1.0800784e-01   8.2950643e-01  -1.0101905e+00  -3.4779999e-01  -1.1674277e+00   4.8678939e+00   2.0352060e+00   3.3226076e+00   2.9793163e+00  -1.1092689e+00   2.0930785e+00  -2.9663903e-02   2.0433902e+00  -1.8720210e+00   6.6733358e+00   1.6838789e+00   5.1758221e+00  -2.5892939e+00   2.7294028e+00  -2.6132009e+00   1.2553125e+00  -3.6853144e+00   1.6264567e+00   2.1875652e+00   3.1190440e+00   2.8256721e+00   5.1548634e+00   9.4678371e-01   8.5570434e-01  -8.6503365e-01  -3.4340824e-01  -7.9294255e-01  -8.1499903e-01  -1.4709268e+00   2.2099574e-01  -1.9760580e+00   1.5889217e-01  -1.6573914e+00  -6.7479685e-03  -1.9908321e+00   2.9012148e+00  -1.7919968e+00  -3.3818684e-02  -4.1763129e-01   3.0363401e+00  -1.3985132e+00   4.5987091e+00   9.7219748e-01  -1.9634992e+00  -4.4637315e+00   2.0052649e+00  -4.3667510e+00   2.2031019e+00  -1.8453812e+00   3.5596146e+00   8.5529212e-01   3.9320646e+00  -2.3384538e+00   9.8431832e-01   3.3193991e-01  -1.9013271e-01  -8.3499431e-01   2.0820401e+00  -8.2858155e-01  -1.1681002e-01  -1.2769356e+00   4.1093959e-01  -1.3927409e+00   1.5724810e+00  -2.2191613e+00
   1.0007439e+00  -1.6659002e+00   3.7859216e-01  -1.1397301e+00   3.2071856e+00   2.2299510e+00   1.0496563e+00   5.6753746e-01   3.8138746e+00   9.0442984e-01   2.4104498e+00  -1.8341575e+00   6.0848042e-01  -3.5439461e+00   2.0686706e+00  -1.8096880e+00   7.5756468e-01   5.1801489e-01   1.3801018e+00  -3.8226347e+00   1.8435993e+00   7.7400846e-01  -7.1978868e-01  -1.2603483e-01  -7.2451328e-01   3.9477244e+00   2.6087354e+00   2.7764620e+00   3.4877061e+00  -4.0949710e-01   2.1123980e+00  -7.3864975e-02   3.0713841e+00  -2.3054183e+00   7.0841843e+00   2.9663620e+00   6.0039415e+00  -2.8829108e+00   3.7687101e+00  -3.3083448e+00   4.0203393e+00  -3.4690517e+00   1.5512660e+00   2.3546050e+00   3.4689934e+00   2.7837729e+00   4.3642384e+00   6.2477855e-01   6.8199113e-01  -1.0476748e+00  -4.0432302e-01  -1.0240469e+00  -8.0564257e-01  -1.2655656e+00   6.4911337e-01  -2.7687147e+00   1.2902596e+00  -1.8762897e+00   6.2213056e-01  -2.1650125e+00   2.6054745e+00  -2.2014587e+00  -6.7169199e-02  -4.9462738e-01   1.9961981e+00  -2.2395823e+00   4.5677996e+00   7.6730391e-01  -1.0818019e+00  -3.8567684e+00   3.4962578e+00  -5.1298923e+00   3.5368708e+00  -1.4329280e+00   5.6190879e+00   2.1304239e-01   3.9517335e+00  -3.3183059e+00   1.5070869e+00   1.7707166e+00   2.2821551e-01  -7.1256185e-01   2.3754904e+00  -5.1554643e-01  -4.9279152e-01  -1.2022902e+00   1.3840161e+00  -1.6955733e+00   1.3145039e+00  -1.9669273e+00
   1.2139069e+00  -1.4513113e+00   3.4226827e-01  -1.1700025e+00   3.2618619e+00   3.0571887e+00   1.0243948e+00   4.9220480e-01   3.9603788e+00   1.9622681e+00   2.5163804e+00  -1.7780815e+00   6.6665540e-01  -3.0255375e+00   2.1675240e+00  -1.0358356e+00   5.1991227e-01   6.2637188e-01   8.1291391e-01  -4.2968801e+00   2.4435055e+00   1.1071538e+00  -5.8873333e-01  -1.1018327e-01   1.4424745e-01   4.2074771e+00   2.6679812e+00   3.1113624e+00   2.9947695e+00  -1.0069303e-01   2.3924883e+00   2.6287539e-01   3.0008055e+00  -2.3458316e+00   7.5889441e+00   4.1843508e+00   6.4229662e+00  -3.3760075e+00   4.8958549e+00  -3.0038606e+00   4.5918084e+00  -3.8691570e+00   1.1777850e+00   2.1936470e+00   2.8986172e+00   2.6114219e+00   4.2363361e+00   2.2370055e-01   3.3689788e-01  -1.0599938e+00  -1.4909109e-01  -7.9171810e-01  -6.5644815e-01  -1.1626578e+00   1.2563961e+00  -3.0527025e+00   1.2700540e+00  -1.7133356e+00   8.2499119e-01  -1.7287994e+00   2.5807876e+00  -2.1109808e+00  -3.8032897e-01  -7.8597178e-01   1.9599893e+00  -2.4931663e+00   3.9298304e+00   4.1280211e-01  -1.2751583e+00  -3.7253199e+00   4.6213274e+00  -4.7974408e+00   3.8179058e+00  -1.4615798e+00   6.3063432e+00  -6.4790029e-01   3.3164606e+00  -5.1502061e+00   1.0261731e+00   1.1805660e+00  -2.1242505e-01  -1.5197979e+00   2.3297646e+00  -8.1280999e-01  -4.5823971e-01  -1.1084152e+00   2.2603506e+00  -1.7236853e+00   1.4726940e+00  -1.6425883e+00
   1.1254886e+00  -1.5983877e+00   1.4628413e-01  -1.3866275e+00   2.8357449e+00   2.7237466e+00   8.8458535e-01   4.6224432e-01   3.3546038e+00   1.0248194e+00   3.3403820e+00  -2.0413278e+00   1.4322101e+00  -2.6335681e+00   2.1645185e+00  -9.9172635e-01   1.3605763e+00   9.9613915e-01   7.3693867e-01  -3.9939617e+00   2.9336534e+00   1.7438875e+00  -5.1656892e-01  -1.8486783e-01  -3.6255261e-02   3.1812989e+00   2.4918441e+00   2.8995554e+00   3.7454036e+00   5.4122326e-01   2.7782018e+00   5.0660054e-01   3.4276179e+00  -2.0226437e+00   6.4934382e+00   4.0186628e+00   6.1778475e+00  -3.6568467e+00   4.9115488e+00  -2.8359108e+00   5.4927655e+00  -2.7006403e+00   1.0104700e+00   1.8025144e+00   2.6429940e+00   1.8664229e+00   3.1711584e+00  -5.6667550e-01   2.1618346e-01  -1.2733975e+00  -2.9564603e-01  -9.6360161e-01  -7.7205502e-01  -9.3351546e-01   9.5731128e-01  -3.2962104e+00   1.7751638e+00  -1.4090611e+00   9.9471348e-01  -1.7305505e+00   2.4985225e+00  -1.9324807e+00   4.3089587e-01  -2.1392817e-01   8.9902321e-01  -3.1330439e+00   3.4934255e+00   2.6888812e-01  -3.7020729e-01  -2.3517454e+00   5.1349984e+00  -4.3907443e+00   4.9446535e+00  -1.2347189e+00   7.3167183e+00  -4.4712755e-01   3.2653440e+00  -5.2196379e+00   1.5715022e+00   1.4227422e+00   8.1287772e-01  -4.6062146e-01   2.9776839e+00  -1.6423871e-01  -3.6777907e-01  -7.9075762e-01   2.0678630e+00  -1.7178368e+00   1.5152697e+00  -1.5845060e+00
   1.1428075e+00  -1.6676515e+00   1.1206397e-01  -1.4543815e+00   3.2936855e+00   2.8797147e+00   8.7664518e-01   7.1770204e-02   3.9396611e+00   1.2860774e+00   3.6855713e+00  -2.0912188e+00   1.9275674e+00  -2.0317633e+00   2.5758522e+00  -4.1598749e-01   1.5078467e+00   1.0933690e+00   5.6422130e-01  -4.0252302e+00   3.5198594e+00   2.2368886e+00  -3.3893845e-01  -1.8593060e-01   9.2646446e-01   3.0207252e+00   2.7501915e+00   2.9896865e+00   3.6831240e+00   1.0445662e+00   3.1182310e+00   6.6304578e-01   3.7091731e+00  -2.0289292e+00   6.1848464e+00   5.2538815e+00   6.2420620e+00  -3.7980424e+00   5.6349734e+00  -2.4395410e+00   5.9713151e+00  -2.4256631e+00   8.9056589e-01   1.8730987e+00   2.4707749e+00   1.6376699e+00   2.6827985e+00  -1.0788907e+00  -4.5818361e-02  -1.3254593e+00  -3.4467915e-01  -1.0055530e+00  -1.0504476e+00  -7.0699396e-01   1.0214140e+00  -3.5994494e+00   2.0197476e+00  -1.1358453e+00   1.3063327e+00  -1.6501793e+00   1.9519011e+00  -1.6697090e+00   2.0304561e-01  -1.6429788e-01   3.8105465e-01  -3.4453244e+00   3.0146976e+00  -3.6117693e-02  -3.2922839e-02  -2.0571941e+00   5.8189839e+00  -4.0646533e+00   5.2463271e+00  -1.4977291e+00   7.6122790e+00  -1.5632991e+00   3.0096043e+00  -6.4237944e+00   1.3636731e+00   1.3352524e+00   6.7862049e-01  -6.6518310e-01   3.2984739e+00  -2.1173552e-01  -4.8866300e-01  -7.5959425e-01   2.4735992e+00  -1.9356538e+00   1.5079074e+00  -1.3527221e+00
   8.8046433e-01  -1.6161883e+00   6.5468776e-02  -1.3530341e+00   3.1617720e+00   3.2548068e+00   5.0889245e-01   1.4655251e-01   3.7084597e+00   1.5693777e+00   3.6456370e+00  -1.7173480e+00   2.0734945e+00  -1.2663330e+00   2.5409877e+00   1.9321945e-01   1.7360515e+00   1.3500569e+00  -8.3127812e-02  -4.4828567e+00   3.4038668e+00   2.6321105e+00  -7.4317965e-02   1.7044030e-02   1.6583680e+00   2.9896946e+00   2.6406040e+00   3.2391676e+00   3.7000087e+00   1.0622247e+00   3.3123944e+00   9.4948216e-01   3.9035115e+00  -2.1225744e+00   6.3139287e+00   6.0705494e+00   5.9489286e+00  -3.7609426e+00   5.8003563e+00  -1.7334023e+00   5.4336182e+00  -2.3680845e+00   6.3395822e-01   1.8720873e+00   2.2272365e+00   1.5836978e+00   2.1684153e+00  -1.4276377e+00  -1.2033598e-01  -1.2202220e+00  -2.2775922e-01  -7.2197396e-01  -1.1470124e+00  -6.9999541e-01   9.2053831e-01  -3.5619276e+00   2.0878779e+00  -1.0563042e+00   1.4228327e+00  -1.5655955e+00   1.5803005e+00  -1.6447534e+00   3.3965016e-01  -3.3807437e-01  -1.0096927e-01  -3.4045771e+00   2.4535004e+00  -3.0908008e-01  -1.4709538e-01  -1.4588078e+00   6.0667213e+00  -3.5802344e+00   5.4426796e+00  -1.8130835e+00   7.5391818e+00  -2.5118767e+00   2.6223312e+00  -7.8574238e+00   1.3039239e+00   1.2334885e+00   6.3842574e-01  -8.8898802e-01   3.3431985e+00  -2.4423153e-01  -5.6927961e-01  -7.0273087e-01   2.5348654e+00  -1.9057047e+00   1.6329899e+00  -1.2757471e+00
   1.0536977e+00  -1.5647002e+00   2.7022556e-01  -1.0574252e+00   2.5235736e+00   3.0889781e+00   6.0326493e-01   9.9219635e-02   3.0280849e+00   1.9437451e+00   3.6278545e+00  -1.5230525e+00   2.0222773e+00  -5.1118066e-01   2.1536894e+00   1.0342165e+00   2.1254605e+00   1.3505049e+00  -5.6446920e-01  -4.8662282e+00   3.9435175e+00   2.7182337e+00   3.3890464e-01   6.7003964e-01   2.1406643e+00   2.2750028e+00   2.2975137e+00   2.8214308e+00   3.6126508e+00   1.2894406e+00   3.5763404e+00   1.5339998e+00   3.7315947e+00  -2.3513911e+00   5.8970498e+00   5.9828544e+00   5.4941143e+00  -4.1932249e+00   6.0550317e+00  -1.8453716e+00   6.2782557e+00  -2.5717706e+00   1.6348197e-01   1.7229917e+00   1.5365132e+00   1.0481034e+00   1.2784715e+00  -1.4152180e+00  -4.7492327e-01  -1.3366309e+00   1.0352410e-01  -4.9118882e-01  -6.5617723e-01  -3.8793527e-01   1.5144221e+00  -3.4913796e+00   2.4183409e+00  -1.1369204e+00   1.7034337e+00  -1.5287710e+00   1.4572782e+00  -1.8415304e+00   3.0868693e-01  -1.0610815e+00  -6.3311613e-01  -3.7513948e+00   1.6659369e+00  -8.3612718e-01  -4.0213965e-01  -1.2120881e+00   6.9837767e+00  -3.0105259e+00   6.0168566e+00  -1.6217560e+00   8.3519542e+00  -2.8860716e+00   2.1487912e+00  -8.4579200e+00   1.3192243e+00   7.4736679e-01   5.7937387e-01  -1.2368373e+00   3.0747265e+00  -4.7415306e-01  -5.5576107e-01  -1.9567731e-01   2.7377809e+00  -1.9947264e+00   1.3314685e+00  -8.7314239e-01
   6.3672773e-01  -1.6614419e+00   1.7524143e-01  -1.0326884e+00   2.9407522e+00   3.0716476e+00  -1.5466366e-01  -8.5260385e-02   2.9953680e+00   1.9668249e+00   3.3666459e+00  -1.0352536e+00   1.7454846e+00   1.3468126e-01   1.8917984e+00   1.6087604e+00   2.1488262e+00   1.6851958e+00  -1.0778836e+00  -5.5021776e+00   3.6600900e+00   2.8485072e+00   5.8977468e-01   8.5745168e-01   3.0233382e+00   2.1500463e+00   2.4302559e+00   3.0188859e+00   3.1607754e+00   1.0571876e+00   2.8289210e+00   1.0461972e+00   4.2000371e+00  -2.8766855e+00   6.2903421e+00   7.6268025e+00   5.1483439e+00  -3.6701957e+00   6.0457987e+00  -1.0797928e+00   5.0736019e+00  -3.2026968e+00   1.8238372e-01   2.3211161e+00   1.7919058e+00   1.5829112e+00   9.8250494e-01  -1.2427057e+00  -4.2341448e-01  -1.0001829e+00   8.2728116e-02  -2.0285813e-01  -9.1301578e-01  -5.6583377e-01   1.2920815e+00  -3.4233748e+00   2.4371033e+00  -1.3969903e+00   2.0941185e+00  -1.3426583e+00   4.0770595e-01  -1.8790918e+00  -8.4986387e-02  -1.3619538e+00  -1.3310277e+00  -3.3236436e+00   1.6489764e+00  -6.7162754e-01  -7.7165899e-02  -4.7044323e-01   6.6929867e+00  -2.9532001e+00   5.6799487e+00  -2.1986998e+00   7.4713634e+00  -4.6585481e+00   1.9462738e+00  -1.0777758e+01   8.3411036e-01   1.4235260e+00  -4.4471451e-02  -2.0681600e+00   2.7846297e+00  -7.2512130e-01  -1.0998498e+00  -5.7392246e-01   3.1002670e+00  -1.9353776e+00   1.4102881e+00  -8.1820319e-01
   6.2939126e-01  -1.4478160e+00   3.5590302e-02  -1.1869064e+00   2.8186525e+00   2.9416511e+00  -6.9331490e-01  -3.6010837e-01   2.4147649e+00   1.5352263e+00   3.6724586e+00  -8.4540563e-01   1.8829571e+00   6.3600589e-01   1.7171477e+00   1.9300903e+00   2.2518798e+00   2.0076016e+00  -1.1697457e+00  -4.9398275e+00   3.8211689e+00   3.2714436e+00   7.3475608e-01   8.4883502e-01   3.3558893e+00   1.4522639e+00   2.3896986e+00   2.9196212e+00   2.8081940e+00   1.5356935e+00   2.3500636e+00   6.1222131e-01   4.1689763e+00  -2.9369997e+00   5.0695383e+00   8.2000830e+00   4.4066072e+00  -3.3332745e+00   5.7620292e+00  -6.8285503e-01   4.7831027e+00  -3.1504899e+00  -5.0562652e-02   2.4117454e+00   1.4350097e+00   1.1743945e+00   1.4107626e-01  -1.4514347e+00  -7.0584270e-01  -1.1600885e+00   5.5367836e-02  -3.4437355e-01  -8.6449352e-01  -3.8966842e-01   1.1679525e+00  -3.5146001e+00   2.4436152e+00  -1.0354101e+00   2.2237764e+00  -9.3431326e-01  -5.9023882e-02  -1.4204608e+00   1.8390137e-01  -9.6797439e-01  -2.0257065e+00  -3.3112666e+00   1.0748924e+00  -6.3820043e-01   5.8809146e-01   4.3894496e-01   6.5483020e+00  -2.9649339e+00   6.0027153e+00  -1.8296042e+00   7.2819760e+00  -5.1253046e+00   1.1776541e+00  -1.2090543e+01   3.4029716e-01   1.6316843e+00   8.9646705e-02  -2.0554647e+00   2.8960268e+00  -5.3121587e-01  -1.1831293e+00  -4.8735681e-01   3.2523497e+00  -1.7827844e+00   1.3346247e+00  -6.1912775e-01
   7.9203848e-01  -1.1500096e+00  -8.9331495e-02  -1.2576328e+00   2.5127905e+00   2.5559914e+00  -8.0504715e-01  -1.1233852e+00   2.0894617e+00   9.9095358e-01   3.7018898e+00  -7.2243409e-01   2.1553491e+00   1.2226422e+00   1.8394182e+00   2.2948815e+00   1.9287420e+00   2.0376253e+00  -8.7480794e-01  -3.5860670e+00   4.3185801e+00   3.5587538e+00   6.9300874e-01   8.1803873e-01   3.7705238e+00   5.7489653e-01   2.1702917e+00   2.4319787e+00   2.1366301e+00   2.5309175e+00   2.1297528e+00   6.6148099e-01   3.6512738e+00  -2.4099410e+00   3.0613775e+00   8.5023930e+00   3.6347094e+00  -3.1862690e+00   5.7931073e+00  -3.4910859e-01   4.7922230e+00  -2.7882686e+00  -2.8752955e-01   2.1433525e+00   6.3441889e-01   3.5499619e-01  -5.8428541e-01  -1.7702480e+00  -1.1300629e+00  -1.4385420e+00   2.6050231e-01  -6.3799787e-01  -5.8614377e-01   1.8725697e-01   1.4226317e+00  -3.4743078e+00   2.3717393e+00  -1.9389887e-01   2.3304227e+00  -3.9960113e-01  -6.4303522e-01  -6.4710320e-01   1.4706349e-02  -3.6234833e-01  -2.1217806e+00  -3.3885349e+00   1.9110492e-01  -7.7533868e-01   1.3306797e+00   6.4825238e-01   6.5662843e+00  -2.1512336e+00   5.9482085e+00  -1.3865429e+00   6.6989049e+00  -5.0894020e+00   3.5406466e-01  -1.2572283e+01  -4.2503027e-01   1.0033560e+00  -2.1343998e-01  -1.7288405e+00   2.9554121e+00  -5.8459119e-01  -1.0415650e+00   6.5236293e-03   3.4766556e+00  -1.6805453e+00   9.6816635e-01  -1.5374518e-01
   5.2760965e-01  -7.9332276e-01   9.7848957e-03  -1.1549574e+00   2.3847777e+00   2.2703180e+00  -1.0819555e+00  -1.4418436e+00   2.3847901e+00   7.0888794e-01   3.6970919e+00  -2.8780792e-01   2.4310733e+00   1.7754132e+00   2.0037026e+00   2.7265831e+00   1.6368838e+00   2.1890847e+00  -5.0715232e-01  -2.7737846e+00   4.4792271e+00   3.7021435e+00   6.2196627e-01   5.5343089e-01   4.1820328e+00  -1.1640352e-01   1.8847472e+00   2.2298999e+00   1.6859274e+00   2.6304577e+00   1.5350184e+00   6.5537647e-02   3.4250778e+00  -2.5359332e+00   1.5402478e+00   8.3065194e+00   2.8951529e+00  -2.4907880e+00   5.2457419e+00   1.6865123e-02   3.4473716e+00  -2.8298579e+00  -4.5440542e-01   2.2813994e+00   4.8981136e-01   1.8781462e-01  -1.0680333e+00  -1.9550207e+00  -1.2726266e+00  -1.4951974e+00   4.0811301e-02  -8.3765905e-01  -8.4031310e-01   2.1451115e-01   8.8943444e-01  -3.6603971e+00   2.0012589e+00   1.0366726e-01   2.2924055e+00  -2.9506491e-01  -1.2928153e+00  -1.3097420e-01  -2.4271774e-01  -1.2645294e-01  -2.6236582e+00  -3.0349760e+00   1.9696921e-02  -6.4468778e-01   1.5461866e+00   9.8683123e-01   5.7732006e+00  -1.8529883e+00   5.3503237e+00  -1.2369816e+00   5.6344753e+00  -5.1470672e+00   4.0421907e-02  -1.2366021e+01  -1.0943356e+00   8.1484694e-01  -5.4359960e-01  -2.1350581e+00   3.0631421e+00  -5.7644762e-01  -1.2333993e+00  -1.4437919e-01   3.0843781e+00  -1.7374723e+00   7.5001358e-01  -1.7180144e-01
   3.8407772e-01  -5.5620499e-01   2.4551042e-01  -8.1981216e-01   2.0297107e+00   1.8986087e+00  -1.1246140e+00  -1.5203033e+00   2.1961074e+00   5.4470361e-01   3.3970423e+00   1.8894636e-01   2.4374330e+00   2.2436171e+00   1.8666102e+00   3.0909589e+00   1.4098013e+00   2.0882135e+00  -3.3799621e-01  -2.2715209e+00   4.2921762e+00   3.6741577e+00   7.9853397e-01   7.5208799e-01   4.2517622e+00  -6.1072379e-01   1.4839551e+00   1.9452665e+00   1.4392055e+00   2.5573985e+00   1.4483657e+00   5.1543031e-02   3.0728930e+00  -2.3916099e+00   3.0706156e-01   7.3595272e+00   1.9182763e+00  -2.2389280e+00   4.6424037e+00   2.0237079e-01   2.6648322e+00  -3.0272531e+00  -7.0372710e-01   2.2633432e+00   1.3592837e-01  -1.8576443e-01  -1.6484128e+00  -1.7955166e+00  -1.4561720e+00  -1.6430495e+00  -6.7991878e-02  -9.0670804e-01  -8.4862126e-01   2.3401511e-01   6.1261381e-01  -3.4294320e+00   1.7054849e+00   7.9247818e-02   2.1497251e+00  -4.1572314e-01  -1.6720439e+00  -5.3265707e-02  -4.2831680e-01  -4.0545530e-01  -2.8331626e+00  -2.8057498e+00  -2.1386150e-01  -6.5243710e-01   1.5059657e+00   1.0682455e+00   5.2004965e+00  -1.3813856e+00   5.0546731e+00  -9.0753568e-01   4.8477961e+00  -4.8077881e+00   5.0142241e-02  -1.1505210e+01  -1.3343373e+00   4.8499195e-01  -7.7965489e-01  -2.2550673e+00   3.0249320e+00  -6.7665893e-01  -1.2958354e+00   6.0141735e-03   2.6502447e+00  -1.7502407e+00   4.8863372e-01  -8.6262416e-02
  -1.2736545e-01  -4.3630405e-01   1.9492094e-01  -7.1289221e-01   1.9385870e+00   1.6175878e+00  -2.0961489e+00  -1.7453929e+00   1.7268760e+00   2.9641029e-02   2.6439138e+00   9.4198597e-01   1.7476131e+00   2.4192159e+00   1.3755636e+00   3.3188954e+00   9.0158269e-01   2.4381486e+00  -3.7445424e-01  -2.2199491e+00   3.8489322e+00   3.1807036e+00   7.6138680e-01   7.7252553e-01   4.4795776e+00  -7.8138416e-01   1.2670852e+00   1.9435788e+00   5.3356853e-01   2.0765286e+00  -1.2362377e-01  -9.9398797e-01   3.0898398e+00  -2.8769906e+00   3.1374803e-01   7.8642440e+00   1.2751960e+00  -1.1909077e+00   4.0172467e+00   8.6198472e-01   4.2464864e-01  -4.1690736e+00  -6.0007813e-01   2.8354678e+00   4.4826159e-01   5.6158188e-01  -1.4746322e+00  -1.1486500e+00  -1.2285979e+00  -1.2967083e+00  -6.4662936e-02  -6.7312615e-01  -8.6259433e-01  -1.1847334e-01   3.0870097e-01  -3.1649732e+00   1.3335771e+00  -1.0287405e-01   2.1502894e+00  -1.5253491e-01  -2.6204970e+00  -6.8554142e-02  -1.0657868e+00  -5.9806968e-01  -2.9191052e+00  -1.8334588e+00   3.9718866e-02  -1.7538254e-01   1.5983837e+00   1.3841715e+00   3.8506472e+00  -1.4069091e+00   3.7687487e+00  -1.0433622e+00   2.7506686e+00  -5.4621973e+00  -1.1332684e-01  -1.2583642e+01  -2.0830412e+00   1.3112076e+00  -1.7409220e+00  -3.0610079e+00   2.4978038e+00  -9.1471999e-01  -1.7643311e+00  -4.3343644e-01   2.7298682e+00  -1.3965234e+00   4.2699059e-01  -1.6397114e-01
   1.6143673e-01  -8.5986511e-02   3.5412617e-01  -6.1065199e-01   1.1825322e+00   7.6373966e-01  -2.2036270e+00  -1.9955633e+00   8.0067052e-01  -4.0980154e-01   2.6532086e+00   9.8513407e-01   1.5213799e+00   2.3564530e+00   7.2317930e-01   3.3838748e+00   7.7281442e-01   2.4441028e+00   9.5463027e-02  -1.3468212e+00   4.1338468e+00   2.7447064e+00   7.7964983e-01   8.3809939e-01   3.8908500e+00  -2.0022539e+00   7.2671991e-01   1.1815265e+00  -4.1314048e-02   2.2542274e+00  -8.3109340e-01  -1.4822016e+00   2.5819976e+00  -2.8891049e+00  -1.3548570e+00   6.7115929e+00   4.4563331e-01  -9.9237677e-01   3.3468347e+00   2.6069786e-01   5.5451922e-01  -4.7837213e+00  -9.7008810e-01   2.6607996e+00  -6.3940484e-02  -1.3360817e-01  -2.2507899e+00  -8.4877859e-01  -1.6138485e+00  -1.7126515e+00  -1.5626701e-01  -9.8228170e-01  -4.3165105e-01  -1.3365543e-03   4.8652926e-01  -3.0867999e+00   1.2188159e+00  -9.3535953e-02   2.0510239e+00  -2.6644733e-02  -2.5440508e+00  -5.0322979e-02  -1.0239862e+00  -6.1362435e-01  -3.2545280e+00  -1.9464337e+00  -1.9374532e-01  -2.4543463e-02   1.9958752e+00   1.7401359e+00   3.4569944e+00  -1.5367892e+00   3.7782756e+00   1.6384633e-01   2.8130808e+00  -4.2903932e+00  -3.9324179e-01  -1.1354372e+01  -2.3081662e+00   1.2570466e+00  -1.6783857e+00  -3.1566954e+00   2.1974146e+00  -9.0240276e-01  -1.7550466e+00  -1.4708216e-01   2.5161193e+00  -1.2872973e+00  -3.5273619e-02   8.6470887e-02
  -1.2950759e-01   4.9573669e-01   5.2441587e-01  -2.7720757e-01   9.3901867e-01   9.8350058e-01  -2.3258233e+00  -2.1169315e+00   1.0891215e+00  -2.2860637e-01   1.8220725e+00   1.7597865e+00   1.3743221e+00   2.7060974e+00   9.0618359e-01   3.5986468e+00  -4.7770844e-01   2.2927975e+00   4.4470501e-01  -3.9077422e-01   3.5689879e+00   2.5152939e+00   5.9863237e-01   5.2044452e-01   3.9950272e+00  -1.7371050e+00   2.5590592e-01   1.3338089e+00  -1.0028350e+00   2.0052251e+00  -1.2744015e+00  -1.8611562e+00   1.7457831e+00  -2.3866232e+00  -2.5129399e+00   5.4799056e+00  -4.3095442e-01  -4.6998213e-01   2.8179652e+00   9.5500102e-01  -1.7213190e+00  -5.3179541e+00  -1.0475997e+00   2.5665554e+00  -4.3249152e-01  -1.7521003e-01  -1.9096942e+00  -5.7454177e-01  -1.6609449e+00  -1.7002075e+00  -2.5200622e-01  -9.9638857e-01  -6.0251343e-01  -1.7948443e-01   1.1624621e-01  -2.6529822e+00   1.7722705e-01   1.5525356e-01   1.5741673e+00   1.9965305e-01  -2.9708882e+00   4.0020407e-01  -1.7569010e+00  -6.5223659e-01  -2.5758356e+00  -1.0994365e+00  -2.5623921e-01   2.3160894e-01   1.6420811e+00   1.3499988e+00   2.0645444e+00  -7.6358836e-01   2.1775318e+00   2.9464520e-01   4.7977833e-01  -3.8641450e+00  -3.1802785e-01  -1.0021173e+01  -3.1997145e+00   4.3943064e-01  -2.6970869e+00  -3.6678911e+00   2.0532966e+00  -1.2140096e+00  -1.7004030e+00  -2.7279210e-01   2.1612914e+00  -1.0645105e+00  -9.4315161e-02   9.8166430e-02
  -3.3589607e-01   6.7774186e-01   5.9349271e-01  -1.9717333e-01   6.7307714e-01   1.4794197e-01  -2.4811153e+00  -2.3626488e+00   1.0045780e+00  -1.2182606e+00   1.8085315e+00   1.8137256e+00   1.6339353e+00   2.3820193e+00   9.0274111e-01   3.1221287e+00  -5.8611595e-01   2.3657608e+00   1.2168212e+00   7.9536449e-01   3.3451930e+00   2.2211820e+00   3.9889511e-01   9.3484573e-02   3.3684031e+00  -2.4087525e+00  -1.0342851e-01   9.2565184e-01  -1.0254781e+00   2.0014381e+00  -1.6981339e+00  -2.4310924e+00   1.6416821e+00  -1.9691994e+00  -4.0945397e+00   4.1758302e+00  -1.1613494e+00   2.1078787e-01   1.8526584e+00   9.2100117e-01  -2.6811373e+00  -5.0734825e+00  -1.0934313e+00   2.3490627e+00  -2.7535748e-01  -5.4543106e-01  -2.3529326e+00  -7.0643526e-01  -1.6453439e+00  -2.0160850e+00  -7.2816227e-01  -1.4593193e+00  -9.5930271e-01  -3.0693236e-01  -6.7599188e-01  -2.5676289e+00  -9.1178270e-02   3.7702826e-01   1.1578864e+00  -1.0578018e-01  -3.1216309e+00   5.2694311e-01  -1.6137381e+00  -1.8099255e-02  -2.6686559e+00  -9.1232272e-01  -4.6810890e-02   5.9700151e-01   2.1040770e+00   1.6546870e+00   7.4265758e-01  -7.2763425e-01   1.7142238e+00   1.1092024e+00  -5.0133794e-01  -2.3706955e+00   1.2272014e-01  -7.5613289e+00  -2.9688003e+00   8.4510959e-01  -2.3925646e+00  -2.9652206e+00   2.2969998e+00  -8.3886910e-01  -1.6751095e+00  -2.9962963e-01   1.2855435e+00  -1.0146228e+00  -3.6276186e-01  -7.0890388e-02
  -1.6898000e-01   1.1585922e+00   7.3284843e-01   5.2227644e-02  -2.1912127e-01  -1.7315082e-01  -2.4265924e+00  -2.4929184e+00   3.1788081e-01  -1.5419682e+00   1.3907948e+00   2.1178968e+00   1.4543753e+00   2.2591557e+00   6.5662546e-01   3.1179268e+00  -1.2507596e+00   2.1844684e+00   1.8231003e+00   2.0140575e+00   3.4047510e+00   1.5122404e+00   1.6328290e-01  -1.4557326e-02   2.7011407e+00  -2.8513434e+00  -6.6980721e-01   4.9094679e-01  -1.7442003e+00   2.1659194e+00  -2.2085711e+00  -2.6274904e+00   7.6686363e-01  -1.4941866e+00  -5.3835178e+00   2.7757909e+00  -1.7553846e+00   4.0936511e-01   1.4571758e+00   7.1437321e-01  -3.0290192e+00  -5.4729525e+00  -1.4065388e+00   1.8676697e+00  -9.2998655e-01  -1.0663425e+00  -2.3598039e+00  -5.8627881e-01  -1.8378194e+00  -2.3213623e+00  -6.9394155e-01  -1.6959893e+00  -5.7265000e-01  -3.1743017e-01  -4.9929501e-01  -2.4196441e+00  -5.7517836e-01   7.1705717e-01   5.3909978e-01  -1.1778119e-02  -2.9409591e+00   7.1340223e-01  -1.9795562e+00   2.6267123e-02  -2.0743583e+00  -7.1293831e-01  -4.3134205e-01   5.5464326e-01   1.7939257e+00   1.0714126e+00   6.0355456e-02  -4.6439702e-01   1.0298625e+00   2.2479402e+00  -1.1811488e+00  -7.1798077e-01  -1.7720880e-01  -5.4467598e+00  -3.2679016e+00   3.3758581e-01  -2.6329929e+00  -2.8908234e+00   2.0669583e+00  -8.2372783e-01  -1.3442950e+00   4.0914337e-02   1.0158820e+00  -6.8882937e-01  -6.9964083e-01   9.6978864e-02
  -5.7267714e-01   1.0742457e+00   8.2466243e-01   1.6518233e-01  -1.6583624e-01  -1.0116467e+00  -2.8092089e+00  -2.4982459e+00   4.2836109e-02  -2.2414101e+00   8.5011813e-01   2.3109551e+00   8.8238641e-01   1.7619721e+00   8.6006010e-02   2.5839141e+00  -1.5656968e+00   2.2040035e+00   2.0756232e+00   2.1559615e+00   2.6989499e+00   6.6525872e-01   1.3794943e-01  -2.6689947e-01   2.0462111e+00  -3.1660497e+00  -8.8373700e-01   3.3203876e-01  -2.1267643e+00   1.5740054e+00  -3.2078074e+00  -3.6538880e+00   8.3560577e-01  -1.3815014e+00  -5.7378625e+00   1.4726162e+00  -2.2964704e+00   1.1012795e+00   6.0431558e-01   8.7846224e-01  -4.4063731e+00  -6.1142669e+00  -1.1163461e+00   2.1685377e+00  -3.5694852e-01  -5.1914990e-01  -2.0783778e+00   2.2292905e-01  -1.5155346e+00  -2.1214971e+00  -1.0678740e+00  -1.7104114e+00  -9.1575896e-01  -8.5772497e-01  -1.0218546e+00  -1.8638939e+00  -1.0208385e+00   1.0054721e-01   3.2560867e-01  -4.5079200e-02  -3.4322385e+00   5.2567282e-01  -2.3225917e+00  -1.4341373e-01  -2.2825278e+00  -1.9756568e-02   3.3070406e-01   1.2819968e+00   2.2082990e+00   1.6614609e+00  -1.5178133e+00  -8.9020703e-01  -1.5732295e-01   2.4291332e+00  -2.7475690e+00  -8.1645922e-01   7.2477116e-01  -3.4844360e+00  -3.2541429e+00   1.4105124e+00  -3.0326169e+00  -3.1383572e+00   1.7143372e+00  -7.4497606e-01  -1.7355869e+00  -4.6208841e-01   7.4868596e-01  -3.7109648e-01  -7.0156615e-01  -2.2724331e-02
  -6.8987860e-01   1.4839855e+00   8.4209692e-01   4.2491050e-01  -9.2605976e-01  -7.2437511e-01  -3.2038473e+00  -2.2037107e+00  -9.3467326e-01  -2.2981000e+00   2.4511088e-01   2.7479687e+00   4.2011225e-01   1.5038657e+00  -3.9343167e-01   2.4141877e+00  -2.0839666e+00   2.2550374e+00   2.2024951e+00   2.5725436e+00   1.9702512e+00   2.3149987e-02  -4.5448794e-02  -4.1367631e-01   1.2316601e+00  -2.7627110e+00  -1.3448032e+00   4.8272520e-01  -2.6777668e+00   1.1902450e+00  -3.8122517e+00  -3.9774483e+00   3.3658236e-01  -1.0859844e+00  -5.5503755e+00   7.4497220e-01  -2.6617959e+00   1.4553502e+00   1.3119698e-01   1.0530985e+00  -5.4083751e+00  -6.7267569e+00  -1.3335418e+00   1.7958294e+00  -5.4822336e-01  -4.3987306e-01  -1.6625764e+00   4.1528555e-01  -1.3891175e+00  -2.1371072e+00  -1.0896938e+00  -1.6230487e+00  -7.4007504e-01  -1.2869903e+00  -1.0757624e+00  -1.5649569e+00  -1.5425480e+00   2.3415828e-01  -4.6923022e-01   2.2485379e-02  -3.0828648e+00   4.8528295e-01  -2.4412878e+00  -1.2030749e-01  -1.5389043e+00   5.2523998e-01   1.7663243e-01   1.3833209e+00   1.3997501e+00   1.1744190e+00  -2.4590370e+00  -9.4415094e-01  -9.4713396e-01   3.1776564e+00  -3.6858756e+00   4.7147781e-01   5.4408157e-01  -1.9155460e+00  -3.1893360e+00   1.5152304e+00  -3.0508267e+00  -3.0821338e+00   1.3909773e+00  -6.1537316e-01  -1.4290112e+00  -4.6195093e-01   3.5521716e-01   1.4640366e-01  -6.6012005e-01  -1.0349384e-01
  -7.0082282e-01   1.6904042e+00   8.6835247e-01   5.6372978e-01  -1.6179303e+00  -1.2670267e+00  -3.1795813e+00  -2.1864303e+00  -1.5833242e+00  -3.1214537e+00   1.2077743e-01   2.7810758e+00   3.9134343e-01   1.0895981e+00  -5.6756609e-01   1.9532279e+00  -2.2303726e+00   2.2602359e+00   2.7837118e+00   3.5231635e+00   1.9114081e+00  -6.3586088e-01  -3.4352582e-01  -7.0796524e-01   2.9600949e-01  -3.1914338e+00  -1.6856622e+00   1.3979164e-01  -2.8691371e+00   1.2767096e+00  -4.3876509e+00  -4.3510488e+00  -7.9195435e-02  -5.6441680e-01  -6.4525889e+00  -8.7571600e-01  -3.0054688e+00   1.6909150e+00  -4.2491112e-01   8.7164592e-01  -5.6571217e+00  -6.4102122e+00  -1.3780782e+00   1.2726847e+00  -6.5005465e-01  -7.3080022e-01  -1.6352153e+00   3.8813357e-01  -1.2672727e+00  -2.3242177e+00  -1.2018975e+00  -1.8909909e+00  -6.7543701e-01  -1.4384531e+00  -1.2748601e+00  -1.4107522e+00  -1.8457268e+00   4.8129311e-01  -1.0409396e+00  -4.9020749e-02  -2.9252406e+00   5.9067380e-01  -2.5352571e+00   2.4377760e-01  -1.2135888e+00   7.3468844e-01   1.4519289e-01   1.5071204e+00   1.3060215e+00   1.0875112e+00  -3.3827977e+00  -8.4128519e-01  -1.5286981e+00   4.0810423e+00  -4.2843741e+00   2.1091241e+00   7.1579922e-01   8.2671159e-01  -2.9163008e+00   1.6413930e+00  -2.8460824e+00  -2.4403164e+00   1.3062656e+00  -1.9617946e-01  -1.1333109e+00  -2.6427462e-01  -9.0973558e-02   5.2853640e-01  -8.7905244e-01  -9.9141361e-02
  -8.3324907e-01   1.4877733e+00   9.1323334e-01   5.6491708e-01  -1.1094504e+00  -2.1619066e+00  -3.0857785e+00  -2.3849941e+00  -1.0975668e+00  -3.6297051e+00   8.3206853e-02   2.5136701e+00   3.9356351e-01   6.0804255e-01  -6.0315363e-01   1.2993704e+00  -2.2739345e+00   2.1492941e+00   3.3588599e+00   3.8198441e+00   1.5367216e+00  -1.3997252e+00  -5.3340726e-01  -1.1590404e+00  -2.1444835e-01  -3.4885878e+00  -1.5118059e+00  -8.5372978e-02  -2.9787516e+00   1.0536172e+00  -4.9574931e+00  -5.1729854e+00   1.0703090e-01  -3.1689244e-01  -6.9033869e+00  -1.6542735e+00  -2.9929240e+00   2.0520555e+00  -7.7863503e-01   7.0143809e-01  -5.9548366e+00  -6.2776604e+00  -9.6303948e-01   1.3965731e+00   3.7974564e-02  -4.5822617e-01  -1.3887695e+00   6.3805898e-01  -1.0277721e+00  -2.2989016e+00  -1.6931214e+00  -2.1927340e+00  -1.2844506e+00  -1.7737804e+00  -1.7459969e+00  -1.1729825e+00  -2.0411237e+00   1.3343536e-01  -1.1876241e+00  -3.8651986e-01  -3.3442516e+00   5.0649720e-01  -2.9878665e+00   4.0054387e-01  -1.4617464e+00   8.6090263e-01   8.4988749e-01   1.9383920e+00   1.8468289e+00   1.2688340e+00  -4.4800944e+00  -1.2698121e+00  -2.4030308e+00   4.2686208e+00  -5.0353641e+00   2.2153219e+00   1.7216166e+00   3.3661984e+00  -2.5274045e+00   2.3821161e+00  -2.9307555e+00  -2.3074277e+00   1.2029229e+00   1.8374029e-02  -1.3586706e+00  -6.2358031e-01  -3.7894544e-01   5.8465543e-01  -9.6632137e-01  -1.3597722e-01
  -8.9301248e-01   1.8962267e+00   9.1758703e-01   7.9745136e-01  -1.8485075e+00  -1.6933595e+00  -3.0410439e+00  -2.0458452e+00  -1.6976210e+00  -3.2182543e+00  -3.2639150e-01   2.6166242e+00   2.7041266e-01   4.7897048e-01  -7.9691912e-01   9.4764228e-01  -2.5459836e+00   2.1114056e+00   3.2330161e+00   4.0885892e+00   7.6855115e-01  -1.8226493e+00  -7.8401486e-01  -1.5550759e+00  -8.6309349e-01  -3.0151696e+00  -1.9801697e+00   1.0549709e-01  -3.1897435e+00   8.2932556e-01  -4.8268462e+00  -5.0261573e+00  -5.0073599e-01   2.8641751e-01  -6.9434020e+00  -2.8397735e+00  -3.1231119e+00   2.0766572e+00  -1.0771516e+00   9.0773842e-01  -6.5622549e+00  -6.0178262e+00  -1.1515464e+00   6.8804368e-01  -2.1803735e-01  -5.9602954e-01  -9.9267712e-01   4.6596922e-01  -8.6303192e-01  -2.3072508e+00  -1.6036771e+00  -2.0702176e+00  -1.2387362e+00  -1.9935513e+00  -1.7487432e+00  -7.1181300e-01  -2.5956806e+00   4.2250198e-01  -1.9068554e+00  -3.1121266e-01  -2.6869423e+00   6.3582905e-01  -2.7643473e+00   6.7742735e-01  -7.3260440e-01   1.1343604e+00   5.1312618e-01   1.8745149e+00   1.0057143e+00   9.4318505e-01  -5.1238539e+00  -9.5277603e-01  -3.0114297e+00   4.7459071e+00  -5.5331384e+00   3.4196918e+00   1.6510878e+00   5.7336412e+00  -2.1293315e+00   1.8461673e+00  -2.6681246e+00  -1.9076458e+00   9.2668457e-01   1.9499733e-01  -8.1648759e-01  -4.4826854e-01  -9.4025308e-01   9.6317958e-01  -8.6771484e-01  -1.3176789e-01
  -1.0186662e+00   1.8168340e+00   8.9273418e-01   8.9253322e-01  -1.7980280e+00  -1.8032219e+00  -2.9656558e+00  -1.9260268e+00  -1.7083053e+00  -3.3749291e+00  -3.8403592e-01   2.4511303e+00   2.6897932e-01   1.4272748e-01  -7.5835029e-01   4.4780318e-01  -2.3318335e+00   2.0867850e+00   3.3005959e+00   4.1302181e+00   3.3416964e-01  -2.2710094e+00  -9.4085457e-01  -1.8754390e+00  -1.2423306e+00  -2.6990688e+00  -1.8503915e+00   2.0101502e-01  -3.0420521e+00   7.1446054e-01  -4.8959120e+00  -5.1949131e+00  -4.7333403e-01   6.2036089e-01  -6.6876011e+00  -3.3383601e+00  -2.9656239e+00   2.2600320e+00  -1.2471259e+00   1.0009728e+00  -6.5623875e+00  -5.3975708e+00  -9.9565777e-01   4.2125855e-01   1.6071591e-01  -3.5289446e-01  -6.7066742e-01   3.3622470e-01  -5.3836226e-01  -2.2095323e+00  -1.7131066e+00  -2.1143181e+00  -1.5548822e+00  -2.2426205e+00  -2.0033579e+00  -5.1554512e-01  -2.7454167e+00   4.6892294e-01  -2.3126643e+00  -5.1342899e-01  -2.6033992e+00   6.7217160e-01  -2.7866318e+00   9.4841072e-01  -5.3065369e-01   1.3303957e+00   5.8496451e-01   1.8907905e+00   6.8329878e-01   7.3430254e-01  -5.7233826e+00  -1.1410123e+00  -3.4372394e+00   4.9016803e+00  -5.8610642e+00   3.8078685e+00   1.9376859e+00   7.7250722e+00  -1.5274226e+00   2.2269388e+00  -2.3660998e+00  -1.4062919e+00   8.3585181e-01   5.6156807e-01  -6.2934622e-01  -5.0970415e-01  -1.2444095e+00   1.1875578e+00  -8.2925105e-01  -1.7884936e-01
  -6.7796319e-01   1.8099971e+00   7.6771518e-01   9.1721675e-01  -2.4408707e+00  -1.9270062e+00  -3.0290537e+00  -1.9218783e+00  -2.8062275e+00  -3.0486600e+00  -5.5630965e-01   2.0794929e+00  -2.6596590e-01  -1.0056297e-01  -1.4784982e+00   2.0444459e-01  -1.9638972e+00   2.1516789e+00   2.9576717e+00   3.6745261e+00   1.8566283e-01  -3.0807366e+00  -1.0758207e+00  -1.8272279e+00  -1.7416142e+00  -2.7308030e+00  -2.0223370e+00  -8.0850023e-02  -3.3899925e+00   7.4909055e-01  -5.2878184e+00  -5.1564629e+00  -6.7647032e-01   5.9287800e-01  -5.8660203e+00  -3.1489883e+00  -2.4801703e+00   2.0208860e+00  -9.6476703e-01   5.5783508e-01  -5.6184864e+00  -5.5831396e+00  -1.0340161e+00  -9.2394678e-03   1.8059851e-02  -3.2159865e-01  -3.9327902e-01   4.9257688e-01  -4.7086341e-01  -2.1674491e+00  -1.3230404e+00  -1.9240799e+00  -1.0221918e+00  -2.2082472e+00  -1.1240397e+00  -1.5913431e-01  -2.5084357e+00   4.8298052e-01  -2.3804613e+00  -3.1124288e-01  -2.0233494e+00   4.1691531e-01  -2.6986603e+00   9.0748095e-01  -2.1400322e-01   1.1562394e+00   2.3046071e-01   1.6900676e+00   2.9242730e-01   5.0857521e-01  -5.4341548e+00  -1.3532806e+00  -3.5539938e+00   5.2731230e+00  -5.2586222e+00   4.1003296e+00   1.5593933e+00   8.4625420e+00  -8.8928849e-01   2.2855488e+00  -2.1284942e+00  -1.2904132e+00   5.3486413e-02   5.4081271e-01  -3.0974436e-01  -1.9581859e-01  -9.8425465e-01   1.5338574e+00  -9.2499851e-01   1.6399759e-01
  -8.6943834e-01   1.7570279e+00   7.9156728e-01   1.0488320e+00  -2.5138966e+00  -1.9623888e+00  -2.7114100e+00  -1.3932427e+00  -2.7711407e+00  -2.9310633e+00  -3.1318126e-01   1.8350350e+00  -1.0108445e-01  -1.7062495e-01  -1.5058927e+00  -2.4382264e-01  -1.4366843e+00   2.0603857e+00   2.7401778e+00   3.3035155e+00  -4.2445277e-01  -3.2039508e+00  -1.1899644e+00  -2.2196062e+00  -2.1704873e+00  -2.6718012e+00  -1.9968128e+00   8.6419322e-02  -2.8264896e+00   4.7254640e-01  -4.9273634e+00  -5.1022764e+00  -6.6752225e-01   8.8689128e-01  -5.8752662e+00  -4.3080653e+00  -2.3858451e+00   1.9308486e+00  -1.4239377e+00   5.6674302e-01  -5.5293036e+00  -4.5187257e+00  -9.7126093e-01  -3.8331276e-01   2.6357237e-01  -2.3864366e-01  -3.4079854e-01   1.8456553e-01  -1.3771340e-01  -2.0222872e+00  -1.4738609e+00  -1.9127730e+00  -1.4344686e+00  -2.4597803e+00  -1.6127120e+00   4.5331355e-02  -2.7894277e+00   2.3336502e-01  -2.6585137e+00  -5.3547659e-01  -1.7130248e+00   4.9679330e-01  -2.2639471e+00   1.0587595e+00  -5.9705711e-01   1.2025862e+00   3.7740468e-01   1.7383614e+00   5.6921788e-02   9.3919945e-01  -5.8289811e+00  -1.4834015e+00  -3.4719918e+00   5.2411829e+00  -4.9092947e+00   4.2967948e+00   1.9297696e+00   1.0663652e+01  -1.4435593e-01   2.1944136e+00  -1.4495756e+00  -8.5284537e-01  -2.7287358e-02   9.9938985e-01  -1.5732266e-01  -2.6603269e-01  -1.5176247e+00   1.6648736e+00  -7.7030336e-01   4.9010168e-02
  -6.9081217e-01   1.4259689e+00   6.4798322e-01   1.0382254e+00  -2.9509734e+00  -2.2714347e+00  -2.3971458e+00  -1.4464637e+00  -3.4101331e+00  -3.5121776e+00   8.9039293e-03   1.3131186e+00   1.0339210e-02  -3.3006107e-01  -1.5322018e+00  -5.9151658e-01  -5.6689517e-01   2.0037377e+00   2.6766882e+00   3.3824720e+00  -7.7356706e-02  -3.4556947e+00  -1.3386380e+00  -2.1749825e+00  -2.5381462e+00  -2.8245743e+00  -1.8405176e+00  -2.2850653e-01  -2.3121435e+00   1.0696389e+00  -4.6514913e+00  -4.6522001e+00  -7.0177122e-01   1.1801886e+00  -5.7929411e+00  -4.5688518e+00  -2.0053612e+00   1.6464381e+00  -1.2176533e+00   3.1020624e-01  -3.8083926e+00  -3.1953469e+00  -8.4365755e-01  -8.9786441e-01   1.8015884e-01  -3.4970956e-01  -2.6048700e-01  -1.1161194e-01   1.0264243e-01  -1.9408461e+00  -1.1193917e+00  -1.9312751e+00  -1.1331693e+00  -2.1538827e+00  -1.1732054e+00   1.0550927e-01  -2.3150339e+00   6.1585943e-01  -2.7597811e+00  -5.2636564e-01  -1.3843291e+00   7.3995333e-01  -1.9464326e+00   1.4196906e+00  -5.5920756e-01   9.5531899e-01  -1.3856478e-01   1.3072155e+00  -1.6268253e-01   5.6977926e-01  -5.3282862e+00  -1.4399498e+00  -3.0508365e+00   5.2954922e+00  -4.1517428e+00   4.5559077e+00   1.5426598e+00   1.1906188e+01   6.8297980e-01   2.3040924e+00  -6.8197587e-01   2.7012910e-01  -1.0182769e-01   1.5015256e+00   2.6977637e-01   2.2612443e-01  -1.4638908e+00   1.9257823e+00  -9.1909826e-01   2.9014228e-01
  -7.2155107e-01   1.0891188e+00   4.2350620e-01   8.7208169e-01  -2.2969954e+00  -2.2066206e+00  -2.2776441e+00  -1.4059703e+00  -2.9069535e+00  -3.2890220e+00   4.0762414e-01   8.2728633e-01   2.4956245e-01  -2.2140030e-01  -1.3503346e+00  -9.1327623e-01   6.0596553e-02   1.9521505e+00   2.4655643e+00   2.8504300e+00  -5.6198210e-01  -3.4140650e+00  -1.4921322e+00  -2.5161361e+00  -2.3930702e+00  -2.4459450e+00  -1.3187346e+00   1.8009618e-02  -1.9034509e+00   1.1482923e+00  -4.3510988e+00  -4.6600612e+00  -3.2263789e-01   1.2301596e+00  -5.1742393e+00  -3.5947968e+00  -1.3620183e+00   1.6092917e+00  -9.9735132e-01   4.0768932e-01  -3.1647183e+00  -2.2301246e+00  -4.6961072e-01  -8.7517374e-01   6.1549674e-01   4.4156213e-03   5.8946835e-02  -4.7960609e-01   3.6586624e-01  -1.6788822e+00  -1.2126905e+00  -1.9505940e+00  -1.6070216e+00  -2.1724005e+00  -1.3157607e+00   1.2655747e-01  -2.1378616e+00   5.7714750e-01  -2.6381019e+00  -6.3128440e-01  -1.4212363e+00   9.8697107e-01  -1.7514357e+00   1.7840243e+00  -9.7383652e-01   7.9593368e-01  -4.3733962e-02   1.2370851e+00   4.8202059e-02   5.8247779e-01  -5.2171441e+00  -1.8205031e+00  -2.9220271e+00   4.6490471e+00  -3.7677993e+00   3.5191490e+00   1.5775599e+00   1.2063464e+01   1.3183961e+00   2.4607404e+00  -1.5721138e-01   6.3737780e-01  -1.0164064e-01   1.7658137e+00   2.6666266e-01   3.5586998e-02  -1.4481435e+00   1.9126597e+00  -6.8420144e-01   3.2254616e-01
  -6.2179066e-01   1.0391905e+00   1.7863630e-01   7.4772223e-01  -2.9857789e+00  -1.9293871e+00  -2.1789837e+00  -1.1142984e+00  -3.7670758e+00  -3.1064536e+00   7.5472359e-01   3.7555613e-01   2.9940094e-01  -5.8852278e-03  -1.6640825e+00  -1.2109462e+00   8.9473698e-01   2.1095148e+00   1.8476608e+00   2.4170568e+00  -7.9937813e-01  -3.2233407e+00  -1.7021956e+00  -2.7268229e+00  -2.7281835e+00  -2.5496629e+00  -1.5169620e+00  -2.9850540e-02  -1.4177603e+00   1.3783877e+00  -3.9413295e+00  -4.2207536e+00  -5.2348864e-01   1.3117844e+00  -5.1516803e+00  -4.0751698e+00  -1.0921710e+00   1.2885144e+00  -1.1365123e+00   3.2054897e-01  -2.3154960e+00  -1.0744084e+00  -4.3543518e-01  -1.3985872e+00   3.6044206e-01  -1.3710492e-01   7.0358753e-02  -7.6962710e-01   5.8486274e-01  -1.4635941e+00  -7.9013962e-01  -1.6846737e+00  -1.2572329e+00  -1.8664925e+00  -9.5183532e-01   4.3513058e-01  -1.9435709e+00   8.2258362e-01  -2.5496674e+00  -2.9337500e-01  -6.7607234e-01   1.3205227e+00  -7.8637894e-01   2.2417769e+00  -1.2503218e+00   5.8687153e-01  -5.3662438e-01   1.0078350e+00  -9.1175779e-02   1.0038273e+00  -4.7740266e+00  -1.6081392e+00  -2.4185755e+00   4.3296371e+00  -2.9803404e+00   3.4772382e+00   1.0095328e+00   1.2400185e+01   2.0160758e+00   1.9388589e+00   7.6683986e-01   1.4352337e+00  -3.3871786e-01   2.1131553e+00   6.9077142e-01   3.8790940e-01  -1.6281601e+00   2.1387121e+00  -5.4582925e-01   4.9169363e-01
  -7.6276013e-01   4.3434729e-01   5.1390368e-02   7.3591709e-01  -2.5882715e+00  -1.9204616e+00  -1.9360161e+00  -8.2369877e-01  -3.5450121e+00  -3.1170031e+00   1.0650382e+00   6.4440388e-02   4.4060151e-01   2.9769613e-01  -1.5460824e+00  -1.3452566e+00   1.9065372e+00   1.9896369e+00   1.3887246e+00   1.5104788e+00  -1.1693135e+00  -3.0792620e+00  -1.6589361e+00  -2.5880208e+00  -2.5533260e+00  -2.1749959e+00  -1.0478376e+00   1.2052057e-01  -4.9153756e-01   1.3774608e+00  -3.2951583e+00  -3.7602711e+00  -1.1535856e-01   1.2143788e+00  -4.3303737e+00  -3.8182465e+00  -6.0689887e-01   1.0974705e+00  -1.0487097e+00   4.2372339e-01  -1.2963468e+00   1.5258917e-01  -5.9119031e-03  -1.2596771e+00   7.0777668e-01   3.4582681e-01   3.4156140e-01  -8.4874874e-01   1.0024289e+00  -1.0128585e+00  -6.4208421e-01  -1.4393686e+00  -1.4664207e+00  -1.7768006e+00  -1.0086461e+00   5.7629996e-01  -1.5087234e+00   5.5957096e-01  -2.3320317e+00  -5.4066839e-01  -7.2675209e-01   1.4194918e+00  -4.5794108e-01   2.1047548e+00  -1.8308232e+00   5.0698732e-01  -5.2481439e-01   7.0239185e-01  -1.5627081e-01   8.5918322e-01  -4.3744446e+00  -1.7649656e+00  -2.0463925e+00   3.2727314e+00  -2.5289261e+00   2.1725845e+00   1.0559312e+00   1.2256316e+01   2.8579434e+00   2.0768454e+00   1.3882877e+00   2.0323461e+00  -2.4184871e-01   2.4360088e+00   6.5252146e-01   3.7063034e-01  -1.6417898e+00   2.1189138e+00  -3.2243084e-01   4.9711240e-01
  -5.6846360e-01   3.4743200e-02  -7.0329309e-02   7.0608322e-01  -2.8488191e+00  -1.8534287e+00  -1.6103038e+00  -6.0432249e-01  -4.0026615e+00  -2.8085260e+00   1.3602165e+00  -3.6765194e-01   3.4928829e-01   6.3616006e-01  -1.8053412e+00  -1.3075875e+00   2.9108560e+00   1.9164242e+00   7.7679667e-01   6.5025452e-01  -1.0949896e+00  -2.9527083e+00  -1.6590781e+00  -2.3276232e+00  -2.5217474e+00  -2.2117588e+00  -9.5402076e-01  -9.6681928e-02   1.5492051e-01   1.5895993e+00  -2.6940137e+00  -3.0576344e+00  -1.3112502e-01   9.8468396e-01  -3.8375338e+00  -3.9258566e+00  -1.4455384e-01   6.2111204e-01  -8.4987994e-01   8.3450558e-02   3.8808675e-01   1.0710188e+00   1.4906207e-01  -1.3728618e+00   5.0773349e-01   4.4900140e-01   4.1369435e-01  -7.8274634e-01   1.2021264e+00  -6.6193075e-01  -1.2510877e-01  -1.0681435e+00  -1.0112457e+00  -1.3617286e+00  -3.8003658e-01   7.6445287e-01  -9.5898892e-01   4.4764215e-01  -1.9622260e+00  -4.2780038e-01  -3.0660752e-01   1.5293283e+00   7.9413114e-02   1.9043475e+00  -2.2929593e+00   2.0434312e-01  -9.0092954e-01   2.6047144e-01  -3.1407321e-01   7.0664349e-01  -3.3668543e+00  -1.6807939e+00  -1.3746901e+00   2.5659411e+00  -1.4679657e+00   1.3993282e+00   5.7953292e-01   1.1743355e+01   3.5226526e+00   1.6781409e+00   2.0094833e+00   2.5264938e+00  -4.6237475e-01   2.5626219e+00   8.0435238e-01   7.1427352e-01  -1.4479343e+00   2.1127142e+00  -2.8544276e-01   7.5475031e-01
  -2.9468216e-01  -5.3799151e-01  -2.3074949e-01   4.3859828e-01  -2.3308188e+00  -2.1322841e+00  -1.2611156e+00  -7.6042543e-01  -3.6522518e+00  -2.7427820e+00   2.0774127e+00  -1.1279756e+00   4.4215583e-01   6.3685852e-01  -1.7047301e+00  -1.3625993e+00   4.0337939e+00   1.8721540e+00   4.7832489e-01   1.5513743e-02  -4.5246321e-01  -2.6580164e+00  -1.6732246e+00  -2.3138450e+00  -2.0465242e+00  -2.4195242e+00  -3.8324780e-01  -3.9376728e-01   8.0781771e-01   2.0798227e+00  -2.2538451e+00  -2.7714319e+00   2.4269461e-01   5.4862361e-01  -3.5393060e+00  -3.2795368e+00   5.7600296e-01   4.5367768e-01  -5.1393778e-01  -4.2088244e-01   2.4167881e+00   2.0394375e+00   4.0624737e-01  -1.1688647e+00   6.4661986e-01   6.8572149e-01   3.4246311e-01  -8.4639375e-01   1.3235206e+00  -3.8339721e-01   1.4645787e-01  -1.0134032e+00  -8.8038435e-01  -8.6297380e-01   1.1403882e-02   4.9847713e-01  -2.2720052e-01   3.8947409e-01  -1.3347111e+00  -3.0881558e-01  -1.9277309e-01   1.8384050e+00   5.1291802e-01   2.0476331e+00  -3.0897752e+00  -1.4396638e-01  -1.0360803e+00  -4.8913275e-03   1.2890470e-01   7.0202614e-01  -2.2780923e+00  -2.1635801e+00  -5.2326365e-01   1.8775211e+00  -2.4910492e-01   1.2327926e-01   9.9591899e-02   1.0625169e+01   3.9604552e+00   1.8907838e+00   2.5818438e+00   2.8838808e+00  -4.2366243e-01   2.7673441e+00   6.6568734e-01   7.7305762e-01  -9.3971227e-01   1.8714191e+00  -3.3781875e-01   9.7573801e-01
  -3.1491579e-01  -8.5891894e-01  -4.8342202e-01   2.3701045e-01  -2.0238485e+00  -1.6002222e+00  -1.2797282e+00  -4.4505132e-01  -3.5236219e+00  -2.2679361e+00   2.3011880e+00  -1.2351565e+00   3.7936167e-01   1.1522637e+00  -1.6932672e+00  -1.2428684e+00   4.5646361e+00   1.9147150e+00  -1.4362033e-01  -8.6039013e-01  -7.4706357e-01  -2.2253838e+00  -1.7744365e+00  -2.3196377e+00  -1.6500448e+00  -2.0141108e+00  -9.4677505e-02  -1.3679342e-01   1.2273093e+00   2.0449563e+00  -1.9376216e+00  -2.5434051e+00   3.0471713e-01   1.4097355e-01  -2.9653133e+00  -3.0141222e+00   1.0032635e+00   3.3791122e-01  -4.2755504e-01  -2.5684833e-01   2.8298917e+00   2.5527116e+00   7.6680841e-01  -8.2563183e-01   6.0624793e-01   1.1672191e+00   7.5492530e-01  -6.5260802e-01   1.5771900e+00   1.5084051e-01   4.6682063e-01  -5.8780761e-01  -7.6966987e-01  -6.1933617e-01   2.0857306e-01   6.2575877e-01   3.2837810e-03   2.0092430e-01  -8.9492837e-01  -3.7809346e-02  -1.0426858e-01   2.1576845e+00   9.0562456e-01   1.9118457e+00  -3.6149265e+00  -6.3069424e-02  -1.0821334e+00  -1.5847419e-01   2.8159264e-01   7.8572938e-01  -1.8018212e+00  -2.2228889e+00  -3.5713337e-01   6.4855845e-01  -1.7354007e-01  -1.4354565e+00  -3.3468566e-01   8.7034645e+00   4.0758836e+00   1.5471150e+00   2.7891896e+00   2.9159021e+00  -4.1130233e-01   2.7946788e+00   5.5021180e-01   6.3690708e-01  -6.1041403e-01   1.8508294e+00   1.2256728e-02   1.0274979e+00
  -4.4734346e-01  -1.2840329e+00  -7.6722036e-01   6.4389562e-02  -2.2857108e+00  -1.6093991e+00  -1.1737342e+00  -1.1009025e-01  -3.8613888e+00  -2.5093259e+00   2.6354206e+00  -1.4967852e+00   5.7143751e-01   1.5643988e+00  -1.8477421e+00  -1.3891068e+00   5.4468783e+00   2.0151170e+00  -5.2766402e-01  -1.4292267e+00  -1.0177084e+00  -1.7168604e+00  -2.0073829e+00  -2.3176701e+00  -1.8710687e+00  -2.3682492e+00  -2.5331344e-01  -3.4363870e-01   2.1685790e+00   2.0683769e+00  -1.3908945e+00  -1.9783525e+00   3.8916889e-01  -7.9351559e-02  -3.1593437e+00  -3.6814343e+00   1.1433326e+00   1.3063789e-01  -8.5794266e-01  -4.1795460e-01   3.3824644e+00   3.5166626e+00   1.0701052e+00  -8.0198824e-01   4.9748741e-01   1.2206845e+00   7.3160378e-01  -6.0096332e-01   1.9038229e+00   5.9425740e-01   7.4390213e-01  -2.2383859e-01  -5.3435433e-01  -1.8505342e-01   1.9391991e-01   8.4739305e-01   4.8060295e-01   9.7978307e-02  -4.4734191e-01   7.7560892e-03   2.0554953e-01   2.4099194e+00   1.8063946e+00   2.0955779e+00  -4.4164268e+00  -2.3660293e-01  -1.0516174e+00  -2.6322321e-01   7.1966195e-01   1.2300127e+00  -1.3531967e+00  -1.7287057e+00   1.6313177e-01  -4.1667936e-01   2.0635205e-01  -1.9039940e+00  -4.0277678e-01   7.8451136e+00   4.6360578e+00   1.0923056e+00   3.5299151e+00   3.8114958e+00  -2.5420460e-01   3.0328238e+00   5.0786062e-01   7.8405483e-01  -9.6121533e-01   1.7518805e+00   1.6359908e-01   9.7631540e-01
  -3.2755946e-01  -1.6236286e+00  -9.4959367e-01  -1.2517147e-01  -2.1431798e+00  -1.4474403e+00  -8.6104473e-01   1.8367321e-02  -3.6064063e+00  -2.2729805e+00   2.9067882e+00  -1.7073989e+00   7.6607587e-01   2.0447865e+00  -1.7212972e+00  -1.2898521e+00   5.9337887e+00   1.9281837e+00  -7.3089500e-01  -1.7332707e+00  -9.5548447e-01  -1.2811511e+00  -2.1780477e+00  -2.2980111e+00  -1.7135191e+00  -2.4806985e+00  -2.1797252e-01  -5.6857889e-01   2.7541216e+00   2.2913822e+00  -7.7819452e-01  -1.4607470e+00   2.6314630e-01  -2.7060819e-01  -3.5124007e+00  -4.2961111e+00   1.4121288e+00  -1.0504811e-01  -8.0768346e-01  -6.2011520e-01   4.3484739e+00   4.1669981e+00   1.3837407e+00  -5.7487826e-01   2.0994721e-01   1.2649868e+00   9.1222862e-01  -3.6009105e-01   2.0245241e+00   9.8168825e-01   1.0327063e+00   7.2990820e-02  -2.7633042e-01   3.4340647e-01   4.8410847e-01   9.3976250e-01   9.0611776e-01   5.4218868e-02   1.8441415e-02   1.5324843e-01   3.6889291e-01   2.7835307e+00   2.2179310e+00   2.0237138e+00  -4.9468614e+00  -4.4067752e-01  -1.1349449e+00  -5.0957563e-01   1.1429120e+00   1.0895443e+00  -6.8549344e-01  -1.4016540e+00   4.1873619e-01  -1.4493391e+00   4.2538143e-01  -2.7109445e+00  -6.1625048e-01   6.6849483e+00   4.7955487e+00   4.5959378e-01   3.8034298e+00   4.2492917e+00   2.4126170e-02   3.0491464e+00   4.4561049e-01   8.7752251e-01  -8.6241966e-01   1.5027315e+00   2.8811635e-01   1.0917424e+00
  -4.3025066e-01  -1.8545799e+00  -1.0651189e+00  -2.2924712e-01  -1.7642628e+00  -8.3084233e-01  -6.5470499e-01   4.1241006e-01  -2.9178409e+00  -1.6856072e+00   3.1245580e+00  -1.7907728e+00   1.0443776e+00   2.2935111e+00  -1.3579097e+00  -1.2063277e+00   6.3029882e+00   1.8891308e+00  -1.0817922e+00  -2.2782568e+00  -1.1851142e+00  -5.5435412e-01  -2.2987461e+00  -2.4748815e+00  -1.2946666e+00  -2.0483030e+00  -1.5472903e-01  -3.4256673e-01   3.4895082e+00   2.1117800e+00   1.4932379e-01  -9.4515379e-01   3.1830115e-01  -6.0467193e-01  -3.3901508e+00  -4.8268159e+00   1.6273560e+00  -8.6423740e-02  -1.0338565e+00  -5.8556701e-01   4.3344013e+00   4.4665982e+00   1.5237143e+00  -3.1713983e-01   1.2807306e-01   1.4899000e+00   1.1212898e+00  -2.8720737e-01   2.1802980e+00   1.3529313e+00   1.0599841e+00   3.9136571e-01  -3.9762228e-01   6.3828569e-01   2.3428626e-01   9.1360119e-01   1.1071738e+00  -1.6690658e-02   2.8436525e-01   1.2838140e-01   8.0148626e-01   3.1173858e+00   2.9124945e+00   2.0481377e+00  -5.3231958e+00  -3.4832741e-01  -1.0703436e+00  -6.4356094e-01   1.1047980e+00   1.0314831e+00  -3.1305911e-01  -1.2448500e+00   6.3563075e-01  -2.5620652e+00   4.0556622e-01  -3.4789749e+00  -6.7721619e-01   5.5026407e+00   4.9998456e+00  -1.4385226e-02   4.1758499e+00   4.5044781e+00   4.8984401e-01   3.0660135e+00   3.2784435e-01   6.6316341e-01  -1.1391213e+00   1.1454356e+00   5.5566572e-01   8.8043722e-01
  -1.5359886e-01  -2.2297331e+00  -1.3193350e+00  -5.6461727e-01  -1.1951458e+00  -7.9577576e-01  -4.4579628e-01   3.2092030e-01  -2.3608367e+00  -1.5396141e+00   3.5031082e+00  -2.1714547e+00   1.2640591e+00   2.2356809e+00  -1.0745668e+00  -1.1914282e+00   6.5925425e+00   1.8133073e+00  -1.0241794e+00  -2.3896536e+00  -8.1032376e-01  -1.8947437e-01  -2.5252104e+00  -2.5402322e+00  -9.0590865e-01  -2.2050621e+00   1.2803599e-01  -5.6325888e-01   3.8212490e+00   2.4115720e+00   5.8910093e-01  -6.6213616e-01   3.9489079e-01  -1.0518012e+00  -3.5857234e+00  -4.5506263e+00   2.0428206e+00  -1.5390233e-01  -9.0159107e-01  -1.0462300e+00   5.2130805e+00   4.2894851e+00   1.7174824e+00   5.4449266e-02  -6.8909380e-02   1.4786493e+00   1.1826381e+00  -1.1499870e-01   2.0946021e+00   1.5055618e+00   1.1289960e+00   4.3784182e-01  -2.4308485e-01   1.1941928e+00   4.6442552e-01   6.7987226e-01   1.6814436e+00   5.6644269e-02   7.8449159e-01   1.7526879e-01   1.0578285e+00   3.4110767e+00   3.2797369e+00   2.2125385e+00  -5.7170185e+00  -6.3664512e-01  -1.0625240e+00  -8.1290646e-01   1.7148765e+00   8.4072820e-01   4.1488620e-01  -1.3442412e+00   9.8258672e-01  -3.2274668e+00   8.4480538e-01  -4.1747636e+00  -9.2481187e-01   3.5997697e+00   4.9772368e+00  -2.3010387e-01   4.3299238e+00   4.7605713e+00   8.3341890e-01   2.9756118e+00   1.0748614e-01   6.2143451e-01  -8.9707411e-01   7.7932042e-01   5.3859190e-01   9.0721598e-01
   9.9686385e-02  -2.5425873e+00  -1.4489473e+00  -7.7687428e-01  -8.7735895e-01  -6.8844894e-01  -2.8790093e-01   4.4026322e-01  -2.1526219e+00  -1.2660717e+00   3.5723063e+00  -2.2957629e+00   1.1547697e+00   2.1636829e+00  -1.0424069e+00  -1.0873316e+00   6.7520517e+00   1.7460310e+00  -1.1575464e+00  -2.6285154e+00  -5.0449425e-01  -5.5714558e-02  -2.5726440e+00  -2.4019928e+00  -6.5284726e-01  -2.2909917e+00   2.1326237e-01  -8.1341913e-01   4.0434045e+00   2.5215031e+00   8.8166509e-01  -4.3060777e-01   3.0319656e-01  -1.5044266e+00  -3.6466929e+00  -5.2507775e+00   2.2530792e+00  -1.9537443e-01  -8.3086964e-01  -1.4156178e+00   5.9437179e+00   3.7509370e+00   1.8814709e+00   5.1237402e-01  -3.5615230e-01   1.6152397e+00   1.3755092e+00   5.4843544e-01   2.0546781e+00   1.7660322e+00   1.3259656e+00   7.0873376e-01   1.2261415e-01   1.6291986e+00   8.8709551e-01   6.9259972e-01   2.1735413e+00  -8.7344742e-02   1.1914073e+00   3.5439328e-01   1.3457388e+00   3.5594367e+00   3.5592764e+00   1.9160850e+00  -5.9659616e+00  -6.6945899e-01  -1.0773899e+00  -9.7475470e-01   2.0472046e+00   6.6573766e-01   9.7039800e-01  -1.4880499e+00   9.9361485e-01  -3.8851199e+00   8.9690506e-01  -4.9690345e+00  -1.1132835e+00   1.9152844e+00   4.8795702e+00  -2.7933827e-01   4.2405908e+00   4.7633439e+00   1.0835917e+00   2.8381382e+00  -1.1965086e-01   5.5511797e-01  -5.2628763e-01   5.3390618e-01   5.7781851e-01   9.7686454e-01
   3.7499475e-01  -2.7080081e+00  -1.4948600e+00  -7.3663670e-01  -8.2283604e-01  -3.0271319e-01   8.5228973e-02   8.4294750e-01  -1.9579383e+00  -6.8126169e-01   3.5445447e+00  -2.3404898e+00   1.2664644e+00   2.0302030e+00  -9.4786705e-01  -8.3061320e-01   6.7394264e+00   1.4369592e+00  -1.1972914e+00  -2.9253872e+00  -4.9569654e-01   1.2608880e-01  -2.6535423e+00  -2.1696491e+00  -5.7871939e-01  -2.1727342e+00   7.0941106e-02  -9.1383997e-01   4.3971203e+00   2.4189619e+00   1.8189613e+00   4.2317745e-01   1.4344846e-01  -1.8368401e+00  -3.3840786e+00  -5.6099206e+00   2.4298328e+00  -5.5639386e-01  -8.0939767e-01  -1.9753975e+00   6.5552281e+00   2.7525005e+00   1.6484041e+00   5.7756072e-01  -9.6158457e-01   1.3357796e+00   1.4194231e+00   7.9608829e-01   1.8181001e+00   1.7706792e+00   1.3098238e+00   8.7635381e-01   4.1257676e-01   1.9843283e+00   1.1561935e+00   5.6021015e-01   2.6048642e+00  -1.7242328e-01   1.2693838e+00   1.2082389e-01   2.1722882e+00   3.4889553e+00   3.9949519e+00   1.5500783e+00  -5.8503409e+00  -9.2489643e-01  -1.2210718e+00  -1.3501286e+00   1.7348053e+00   5.1426733e-02   1.8133134e+00  -1.3740477e+00   1.4091259e+00  -4.1907410e+00   1.6139852e+00  -4.8466956e+00  -1.1906073e+00   8.0912332e-01   5.0842284e+00  -8.4013077e-01   4.4515505e+00   4.8472498e+00   1.3692809e+00   2.5606508e+00  -1.5738757e-01   6.4559475e-01  -6.9333065e-01   1.7886021e-01   5.4586515e-01   8.7356384e-01
   6.8856057e-01  -2.8437797e+00  -1.8044299e+00  -1.1193955e+00  -5.5908056e-01  -3.9622189e-01   3.8713184e-02   7.5041426e-01  -1.9501923e+00  -7.3224736e-01   3.6392336e+00  -2.6221860e+00   1.2482706e+00   1.5783203e+00  -1.0294144e+00  -9.9550858e-01   6.5612846e+00   1.4939475e+00  -1.0301482e+00  -2.6614879e+00  -2.4674511e-01   1.7585753e-01  -2.9208150e+00  -2.3703052e+00  -6.3440938e-01  -2.6738409e+00  -3.2210511e-02  -1.2839719e+00   4.2297453e+00   2.6786158e+00   1.7362290e+00   3.6987688e-01   1.0259026e-01  -2.1225975e+00  -3.8047071e+00  -5.8201578e+00   2.5861494e+00  -4.9785773e-01  -8.2443938e-01  -2.4366716e+00   6.8573460e+00   1.6721906e+00   1.6761394e+00   8.3071523e-01  -1.2946348e+00   1.1407599e+00   1.4293128e+00   1.2724114e+00   1.6005230e+00   1.8079232e+00   1.2570659e+00   8.8601887e-01   6.9679247e-01   2.4227751e+00   1.4972130e+00   5.0712007e-01   3.0646064e+00  -3.9925326e-02   1.6513635e+00   4.5518133e-01   2.5894767e+00   3.7114402e+00   4.3880926e+00   1.8580097e+00  -5.9190810e+00  -1.0638483e+00  -1.1339230e+00  -1.2007112e+00   2.5198393e+00   3.3620993e-01   2.1209945e+00  -1.4850476e+00   1.3651178e+00  -4.3804801e+00   1.6598896e+00  -5.0086640e+00  -1.2760252e+00  -8.1462402e-01   4.8631422e+00  -6.6351924e-01   4.3877611e+00   4.9812073e+00   1.5629379e+00   2.3806991e+00  -3.7125987e-01   5.3350684e-01  -4.3742037e-01  -1.9139930e-02   4.9194806e-01   9.1337262e-01
   7.0757418e-01  -2.6151091e+00  -1.7597241e+00  -9.9613186e-01  -6.5103543e-01   8.1532500e-02   4.5454337e-01   1.4333463e+00  -1.4996038e+00  -2.3762256e-01   3.5374442e+00  -2.3364959e+00   1.5875255e+00   1.4378395e+00  -7.1503392e-01  -8.7428443e-01   6.0548648e+00   1.2310926e+00  -8.4817552e-01  -2.3469317e+00  -4.4243212e-01   3.2905386e-01  -3.1297710e+00  -2.5888357e+00  -7.7839551e-01  -2.7987837e+00  -4.5778107e-01  -1.2559491e+00   4.4274480e+00   2.4004368e+00   2.3963076e+00   7.6734983e-01  -3.7740515e-01  -2.1487484e+00  -4.5074136e+00  -7.7539461e+00   2.3269647e+00  -5.8529812e-01  -1.2775601e+00  -2.6372084e+00   6.2108506e+00   8.0689503e-01   1.3477575e+00   7.5728936e-01  -1.9234379e+00   7.4048863e-01   1.4323772e+00   1.4219022e+00   1.4143921e+00   1.7627726e+00   1.0060510e+00   9.4199299e-01   6.5976140e-01   2.5230015e+00   1.1791577e+00   4.1682169e-01   2.8572318e+00  -5.8535227e-02   1.3862609e+00   2.8987629e-01   3.2977697e+00   3.8781669e+00   4.7857541e+00   1.6635139e+00  -5.7694073e+00  -9.8819080e-01  -1.0877838e+00  -1.2824471e+00   2.2187508e+00   2.9794315e-01   2.0015749e+00  -1.1898975e+00   1.1711159e+00  -4.4061853e+00   1.5804327e+00  -4.2683137e+00  -1.0606764e+00  -5.7697129e-01   4.7041596e+00  -1.4145818e+00   4.4073060e+00   4.9446029e+00   2.0289509e+00   2.3030010e+00  -3.6934713e-01   4.3797906e-01  -1.0151220e+00  -2.8043234e-01   5.3417689e-01   6.1825585e-01
   3.4698131e-01  -2.5868296e+00  -1.9683536e+00  -7.9838117e-01  -1.4445998e+00   4.9090245e-01   2.2315011e-01   2.4703375e+00  -2.4817924e+00  -7.7219342e-01   3.0270213e+00  -1.6176020e+00   1.6915788e+00   1.4540862e+00  -1.0449744e+00  -9.0600349e-01   5.7134822e+00   1.1813889e+00  -7.4476626e-01  -2.2018245e+00  -1.5327918e+00   1.5990079e-01  -3.3992907e+00  -2.4003214e+00  -1.8815771e+00  -2.9705583e+00  -1.2355713e+00  -1.1742161e+00   4.8609164e+00   1.8307318e+00   2.5348583e+00   1.2011508e+00  -6.2095999e-01  -2.0896684e+00  -4.4852891e+00  -9.3495831e+00   1.8099727e+00  -6.4442718e-01  -2.0544096e+00  -2.4781129e+00   5.0586047e+00  -2.3428510e-01   1.1865459e+00   6.4976301e-01  -2.4483018e+00   5.3835300e-01   1.6210899e+00   1.7569266e+00   1.5607184e+00   1.9405846e+00   8.0276065e-01   1.2665333e+00   8.4304301e-01   2.3242765e+00   7.8764125e-01   6.8147945e-01   2.9122408e+00  -1.7834395e-01   8.5105176e-01  -5.4274179e-02   3.8452238e+00   3.6655126e+00   5.3210768e+00   1.3735876e+00  -5.5152305e+00  -7.9290488e-01  -9.2941914e-01  -1.3100388e+00   1.8350457e+00   3.6512869e-01   1.4267689e+00  -6.2479393e-01   9.1392464e-01  -4.5791219e+00   1.0583758e+00  -3.0846695e+00  -6.6121434e-01  -6.5217644e-01   5.0695929e+00  -1.5379194e+00   4.7835914e+00   5.6434725e+00   2.3984514e+00   2.4663104e+00  -2.9784211e-01   4.5466485e-01  -1.9777777e+00  -7.5167391e-02   7.5375094e-01   1.4077707e-01
   4.6489323e-01  -2.2771493e+00  -1.6748630e+00  -6.3922523e-01   6.6274692e-01   1.5417707e+00   6.9506568e-01   2.2340899e+00   5.4794886e-01   1.7079205e+00   2.3599946e+00  -1.3917644e+00   1.7492350e+00   1.0319591e+00   1.4775239e-01  -5.3029746e-01   4.3182867e+00   1.0350881e+00  -6.2526694e-01  -2.5739552e+00  -1.5457586e+00   2.3079119e-01  -3.3727387e+00  -2.9561844e+00  -1.0327188e-01  -1.5897040e+00  -7.1154300e-01  -6.6450806e-01   3.8027616e+00   1.1647614e+00   2.6571431e+00   7.8575496e-01  -6.3952815e-01  -2.6849877e+00  -3.4403556e+00  -8.8611900e+00   2.2851728e+00  -1.4123166e-01  -1.3505675e+00  -2.2959829e+00   3.3170232e+00  -2.2545173e+00   1.1791568e+00   1.4148057e+00  -1.7819983e+00   1.2605166e+00   2.2803846e+00   2.3617849e+00   1.3461322e+00   2.1655007e+00   3.9170764e-01   1.4647605e+00  -4.7955936e-02   2.2564475e+00   6.7981067e-01   5.4354166e-01   2.4556536e+00  -1.2191600e-01   1.0705381e+00  -1.3790525e-01   3.5977856e+00   3.7935071e+00   4.0435468e+00   1.0292652e+00  -4.4512048e+00  -9.0903513e-02  -3.5046148e-01  -1.1960032e+00   9.0904827e-01  -7.9684183e-01   9.5654321e-01  -5.5484480e-01  -1.0880966e+00  -5.4772138e+00  -7.4199615e-01  -4.1342959e+00   3.2960195e-02  -1.6721291e+00   4.0562556e+00  -1.7194939e+00   2.8861713e+00   3.8779892e+00   2.4752267e+00   1.4613756e+00  -7.7164696e-01  -4.4387539e-01  -1.7805220e+00  -9.4216746e-01   6.9768792e-01   3.9998451e-02
   1.6078013e+00  -2.1285697e+00  -1.7602347e+00  -8.4446185e-01   2.0933382e-01  -1.8728994e-02   1.5106206e+00   1.7276105e+00   1.5347896e-01   1.0660127e+00   3.1955819e+00  -2.2681809e+00   2.2769315e+00   7.6995180e-02  -3.4890121e-02  -6.2960960e-01   4.5526207e+00   7.9410931e-01   7.5091199e-01  -9.6258278e-01   2.3998960e-01  -7.2913234e-01  -3.8137507e+00  -2.9624893e+00  -8.6714859e-01  -4.1331992e+00  -9.8562621e-01  -2.4705518e+00   3.4601356e+00   2.3316898e+00   2.1808721e+00   9.2427881e-01  -9.7802220e-01  -2.8166681e+00  -5.2569416e+00  -8.9177403e+00   2.7111765e+00  -5.3627380e-01  -9.4138412e-01  -4.4426794e+00   6.5213311e+00  -3.0326521e+00   4.0102926e-01   8.1481410e-01  -2.6846117e+00  -3.7276589e-01   9.0425105e-01   1.8189943e+00   4.8061854e-01   1.2023611e+00   2.8230487e-01   5.4433201e-01   7.4048249e-01   3.0208755e+00   1.5969728e+00  -5.4303925e-01   3.4764472e+00   5.1342563e-01   1.1479077e+00  -4.8933600e-01   4.2500179e+00   3.6320225e+00   4.0267450e+00   1.5684756e+00  -4.5982008e+00  -1.6160729e+00  -8.0648868e-01  -1.6319015e+00   1.7368985e+00  -1.1544985e+00   2.1968322e+00  -9.6472450e-01   1.5824727e-01  -3.1767885e+00   2.2629279e+00  -1.1177776e+00  -5.9220754e-01  -9.3652986e-01   4.1787539e+00  -1.7899041e+00   3.3980263e+00   4.4659013e+00   2.4479000e+00   1.5868186e+00  -6.0382973e-01   4.2744868e-01  -1.7189101e+00  -1.4074889e+00  -4.2210930e-01   4.2239293e-01
   6.4324470e-01  -1.6847355e+00  -2.2669246e+00  -9.3350004e-01   9.3319566e-02   8.2826599e-01   5.2563100e-01   2.3861212e+00  -5.9214529e-01   2.4390676e-01   2.2194197e+00  -1.3120137e+00   1.8937765e+00  -2.6475403e-01  -2.7580940e-01  -1.1367992e+00   3.2208927e+00   1.2014801e+00   5.0443354e-01  -2.4078575e-01  -1.3635929e+00  -6.5926574e-01  -4.1832291e+00  -3.7344064e+00  -1.4901047e+00  -3.7839410e+00  -1.5647126e+00  -1.7238796e+00   2.7473356e+00   1.9428576e+00   1.0767067e+00   1.3445554e-01  -1.1450338e+00  -2.0743162e+00  -5.1658999e+00  -9.6044483e+00   1.9258274e+00   3.9451278e-01  -1.7671298e+00  -2.7195902e+00   3.0809822e+00  -3.8436446e+00   4.3506127e-01   7.9723562e-01  -2.6251072e+00   2.5683113e-01   1.6316506e+00   2.2087417e+00   9.8514241e-01   1.8614073e+00   1.0576448e-01   9.4391413e-01   3.7362869e-01   2.4113054e+00   7.2897474e-01   3.8880313e-02   2.5010417e+00   9.1244276e-01   5.5777604e-01   4.9617339e-01   3.8025199e+00   4.4463736e+00   4.1602502e+00   2.4152076e+00  -3.8345122e+00  -6.3327372e-02  -4.0459936e-01  -5.9153760e-01   1.8431904e+00   8.0980635e-02   1.5267306e-01  -4.2448279e-01  -1.4764401e+00  -3.6813508e+00  -6.4092430e-01  -1.2513261e+00  -4.8961590e-01  -1.8226496e+00   3.1069283e+00  -9.2014926e-01   2.7164306e+00   4.6783155e+00   2.5235059e+00   1.8436219e+00  -7.2010046e-01  -2.6495251e-01  -2.0116650e+00  -6.0630913e-01   1.7444937e-01  -2.8102723e-02
   1.4274063e-01  -1.4222854e+00  -2.4195468e+00  -7.8195657e-01   9.8548222e-02   8.5017670e-01   3.7106170e-02   3.0028312e+00  -9.5968619e-01   1.5550891e-01   1.5435547e+00  -6.9611859e-01   1.6733382e+00  -4.2389502e-01  -8.1109774e-01  -1.3737527e+00   2.5417185e+00   1.4395637e+00   5.4398375e-01  -3.2886481e-01  -2.7261387e+00  -1.2190533e+00  -4.3250806e+00  -3.9742732e+00  -2.1918273e+00  -4.1010819e+00  -2.1233098e+00  -1.6395889e+00   2.2698838e+00   1.1289612e+00   1.5978366e-02  -5.8058029e-01  -9.6675229e-01  -2.0353446e+00  -4.6120484e+00  -9.9827019e+00   1.5683055e+00   8.3306976e-01  -2.3194864e+00  -2.2249555e+00   9.9045028e-01  -5.1373029e+00   4.0399778e-01   9.2332413e-01  -2.2543745e+00   5.5236003e-01   1.6986476e+00   2.6314127e+00   1.1805211e+00   2.1407915e+00  -3.0042444e-01   1.1707405e+00  -1.5640331e-03   1.7979985e+00   2.2421423e-01   4.3383420e-01   2.1578102e+00   6.2926288e-01   3.4088694e-01   4.7836556e-01   3.4802679e+00   4.1809397e+00   3.9353340e+00   2.3700407e+00  -3.6256389e+00   4.8663621e-01   3.5601054e-01   6.9221088e-02   1.8284832e+00   9.1082876e-01  -1.3022089e+00  -2.4912327e-01  -2.6468994e+00  -3.8211150e+00  -1.9170176e+00  -7.9673619e-01   2.4692855e-01  -1.8290892e+00   2.9734902e+00  -2.0464342e-01   2.2515734e+00   4.4446212e+00   2.2678083e+00   1.7985885e+00  -9.9653184e-01  -7.3774088e-01  -2.6416333e+00  -4.0665409e-01   3.5348324e-01  -3.4823682e-01
  -9.6935681e-02  -1.0377253e+00  -2.2776653e+00  -4.5102650e-01  -1.0002038e-01   6.5675163e-01   3.2283064e-02   3.5611254e+00  -1.3251359e+00   4.7866806e-01   9.7247664e-01  -3.0360806e-01   1.2723403e+00  -7.9187515e-01  -1.4152134e+00  -1.4941138e+00   2.0289957e+00   1.5155640e+00   4.1533408e-01  -4.9272749e-01  -3.3532390e+00  -1.8956893e+00  -4.2468283e+00  -4.0899491e+00  -2.6423612e+00  -4.7275582e+00  -2.6949268e+00  -1.8730122e+00   1.7103406e+00   4.9085283e-01  -8.3595785e-01  -1.0816216e+00  -1.0300424e+00  -2.0227766e+00  -4.3210093e+00  -1.1025818e+01   1.1742839e+00   1.0492833e+00  -2.7256976e+00  -2.1313934e+00  -9.4691068e-02  -6.2207119e+00   1.8037111e-02   8.0865741e-01  -2.0877353e+00   6.2399488e-01   1.3458666e+00   3.0566136e+00   1.2162212e+00   2.2563591e+00  -4.6023743e-01   1.3609571e+00  -8.5487282e-02   1.3274742e+00   9.9179773e-02   7.3017378e-01   1.7432809e+00   2.7748821e-01   1.9475235e-01   5.6555829e-01   3.3566068e+00   3.8470212e+00   3.6539018e+00   2.0455997e+00  -3.3754730e+00   9.2539300e-01   8.4498238e-01   5.9214742e-01   1.4573509e+00   1.6973954e+00  -2.2496517e+00  -2.0304596e-01  -3.3759579e+00  -3.3859303e+00  -2.3333749e+00  -8.8415076e-03   6.9700721e-01  -1.0601770e+00   2.7076541e+00   3.2008710e-01   1.7021622e+00   3.9003059e+00   1.7058970e+00   1.6898624e+00  -1.1593480e+00  -9.2747872e-01  -3.0000873e+00  -2.9794791e-01   2.2347637e-01  -4.3318674e-01
  -5.1031979e-01  -8.0976333e-01  -2.1838965e+00  -1.9556015e-01   6.8933300e-01   5.8255943e-01   9.9179010e-03   3.7414452e+00  -6.6911516e-01   3.5391005e-01   5.7101205e-01   1.7532647e-01   1.1518151e+00  -1.1743253e+00  -1.2355967e+00  -1.5673982e+00   1.3256425e+00   1.5328476e+00   7.0423971e-01  -1.3528941e-01  -3.6670928e+00  -2.3507691e+00  -4.1895949e+00  -4.3499477e+00  -2.4736132e+00  -4.7436189e+00  -2.4772800e+00  -1.7535158e+00   1.0757159e+00   2.4474323e-01  -1.8948042e+00  -1.9309611e+00  -7.8067680e-01  -1.8355089e+00  -3.7804621e+00  -1.0591598e+01   9.9633156e-01   1.6643389e+00  -2.6971913e+00  -1.4968102e+00  -1.1259684e+00  -6.5734033e+00  -1.0084670e-01   9.9225835e-01  -1.4504414e+00   1.1502133e+00   1.2970128e+00   3.1078420e+00   1.4073844e+00   2.4885032e+00  -7.5152953e-01   1.2912707e+00  -6.7686734e-01   7.5372969e-01  -4.1519826e-01   5.3846015e-01   1.2299156e+00   3.2263162e-01  -7.5106363e-02   6.1331344e-01   2.3450516e+00   4.0036069e+00   2.6288812e+00   2.0834396e+00  -2.9201406e+00   1.6897149e+00   1.3947046e+00   1.0964210e+00   1.1048798e+00   1.7542551e+00  -3.4142250e+00  -4.3702043e-01  -4.3575537e+00  -3.1846128e+00  -3.4205497e+00   1.3322253e-01   9.1430336e-01  -9.0579721e-01   1.9345721e+00   1.3914717e+00   8.0952775e-01   3.4312396e+00   1.5651825e+00   1.8276666e+00  -1.4291946e+00  -1.3644959e+00  -2.9790839e+00  -1.6438345e-01   1.3168031e-01  -5.7867267e-01
  -6.4562981e-01  -3.8891283e-01  -2.1761406e+00   4.0535721e-03   5.3596055e-01   5.2119978e-01  -4.1181752e-02   3.8680441e+00  -1.0180997e+00   3.2628622e-02   2.8288075e-01   5.6372121e-01   1.1220657e+00  -1.3052449e+00  -1.3615549e+00  -1.6119090e+00   7.1809271e-01   1.5876847e+00   9.6797223e-01   5.6645034e-01  -3.8456859e+00  -2.8528933e+00  -4.2150634e+00  -4.4511391e+00  -2.7166202e+00  -5.1013099e+00  -2.6587336e+00  -1.8424847e+00   3.6041605e-01   3.6723083e-01  -2.8665555e+00  -2.4959407e+00  -8.8391450e-01  -1.4473791e+00  -3.6625941e+00  -1.0220933e+01   7.1003822e-01   1.8967174e+00  -2.5945392e+00  -1.0103565e+00  -1.6586589e+00  -6.7279325e+00  -3.7148702e-01   6.8856772e-01  -1.4184281e+00   1.0479420e+00   1.0192138e+00   2.9194883e+00   1.3652387e+00   2.4427872e+00  -7.9170510e-01   1.1519797e+00  -7.2857221e-01   4.4030792e-01  -4.0338022e-01   4.8813055e-01   8.4854259e-01   7.4058556e-01  -3.7978539e-01   8.5002127e-01   1.8518862e+00   4.1937490e+00   2.0005885e+00   2.3056143e+00  -2.2421699e+00   2.0527504e+00   1.4082956e+00   1.3554039e+00   7.3105179e-01   1.8477760e+00  -4.2521670e+00  -4.0161923e-01  -4.9756855e+00  -2.6116509e+00  -3.9609220e+00   9.3036276e-01   5.9793027e-01  -6.4884280e-01   1.3701719e+00   1.8416986e+00   3.6914614e-01   3.4160888e+00   1.3159730e+00   2.0157088e+00  -1.2506243e+00  -1.2727853e+00  -3.0340709e+00   1.9234352e-01  -2.3369223e-02  -5.2164636e-01
  -1.1686872e+00  -2.5036112e-02  -2.2019007e+00   2.7996408e-01   2.6369019e-01   4.5663082e-01  -1.5381958e-01   4.2686490e+00  -1.5116622e+00  -4.8192444e-01  -6.6749976e-02   1.0265015e+00   1.2622741e+00  -1.1520099e+00  -1.6471391e+00  -1.9081988e+00   2.3512718e-01   1.6176353e+00   1.0534747e+00   1.0314183e+00  -4.9560691e+00  -3.0655266e+00  -4.2085072e+00  -4.6401236e+00  -3.3434826e+00  -5.3630872e+00  -3.0812243e+00  -1.7061618e+00   1.2328650e-01   1.5476527e-01  -3.3704638e+00  -2.8181067e+00  -7.8382767e-01  -6.3052321e-01  -3.6031857e+00  -1.0049179e+01   1.0853891e-01   2.0453116e+00  -2.9677229e+00  -1.2080596e-01  -2.9114410e+00  -6.2655809e+00  -5.3394212e-01   2.1117897e-01  -1.2336983e+00   8.8283174e-01   6.3011050e-01   2.5216710e+00   1.5080150e+00   2.4847705e+00  -1.0326264e+00   1.0803731e+00  -1.1293395e+00  -7.3784552e-02  -9.5145524e-01   8.2705115e-01   2.4892119e-01   9.2946075e-01  -7.4058794e-01   9.0513040e-01   1.3238242e+00   4.3153698e+00   1.8072032e+00   2.6825400e+00  -1.8252550e+00   2.4334515e+00   1.7172364e+00   1.8743999e+00   5.9320589e-01   2.5121049e+00  -5.5110799e+00   1.1764434e-02  -5.4176953e+00  -2.3982924e+00  -4.7301422e+00   1.7560882e+00   8.2852581e-01   2.8852356e-01   1.2011313e+00   2.1322931e+00   3.6839068e-01   3.9054739e+00   1.1711513e+00   2.3355010e+00  -1.0601757e+00  -1.2356072e+00  -3.7239925e+00   5.9566625e-01   7.5420758e-02  -6.5164107e-01
  -1.4005117e+00   2.0338817e-01  -2.1567256e+00   2.7050778e-01   7.3542323e-01   2.0654770e-01  -2.0516499e-01   4.0421795e+00  -1.2748085e+00  -8.1577154e-01   5.4630263e-02   8.9805868e-01   1.4077419e+00  -1.4613021e+00  -1.6253975e+00  -2.3291567e+00  -1.6921354e-02   1.7086951e+00   1.1534689e+00   1.5312053e+00  -5.1423279e+00  -3.0927060e+00  -4.0305580e+00  -5.0429616e+00  -3.1883590e+00  -5.4794774e+00  -2.9178788e+00  -1.5901263e+00  -2.7626726e-01   3.7543519e-01  -3.8702027e+00  -3.5937561e+00  -3.2527318e-01  -1.1059329e-01  -3.4751059e+00  -8.8300775e+00  -1.3297984e-01   2.4412309e+00  -2.9002058e+00   6.0168099e-01  -3.3318939e+00  -5.6836865e+00  -6.2467320e-01   2.9447922e-03  -6.7256380e-01   8.9838971e-01   1.1320797e-01   2.0761840e+00   1.4769866e+00   2.3774940e+00  -1.3312111e+00   7.4101403e-01  -1.6840154e+00  -4.0201091e-01  -1.2937122e+00   8.2655276e-01  -1.2999138e-01   1.2895932e+00  -7.1965369e-01   1.2120955e+00   7.4860007e-01   4.6598542e+00   1.6119689e+00   3.4020172e+00  -1.4989395e+00   2.7447485e+00   1.9886880e+00   2.4800580e+00   7.7924628e-01   3.2091266e+00  -6.3942108e+00  -4.5715202e-01  -5.6001009e+00  -2.1085895e+00  -5.1379696e+00   1.6293409e+00   7.2629314e-01   6.1364583e-01   8.1596262e-01   3.1276273e+00   3.4774715e-01   4.0728559e+00   1.1122152e+00   2.6472935e+00  -9.8154044e-01  -1.3990095e+00  -3.7917612e+00   7.9320534e-01   6.6319338e-02  -6.1821625e-01
  -1.6669689e+00   6.7286405e-01  -2.0927396e+00   5.1193606e-01   7.1341088e-01   8.4850987e-01  -4.4332255e-01   4.2103620e+00  -1.5391369e+00  -2.5500011e-01  -3.8238501e-01   1.2970886e+00   1.1926776e+00  -1.1980186e+00  -1.8720100e+00  -2.2798626e+00  -6.5727539e-01   1.7132367e+00   7.2340910e-01   1.3517007e+00  -6.0298875e+00  -3.1723097e+00  -3.8044803e+00  -5.0634964e+00  -2.9081185e+00  -4.7015832e+00  -2.9893627e+00  -9.8897988e-01  -9.8146208e-01   1.1827459e-01  -4.1546390e+00  -3.8476022e+00  -1.9974337e-01   3.5588776e-01  -2.1846372e+00  -6.8506591e+00  -3.2678401e-01   2.5267248e+00  -2.6188722e+00   1.6660172e+00  -4.4624773e+00  -5.6444706e+00  -8.8203014e-01  -3.5868333e-01  -5.4579573e-01   1.0222614e+00   1.0593934e-03   1.6248287e+00   1.4197253e+00   2.3665757e+00  -1.2937378e+00   8.1599064e-01  -1.9010600e+00  -9.0000534e-01  -1.2818920e+00   1.1018485e+00  -8.1109857e-01   1.5403313e+00  -8.9281605e-01   1.5137584e+00   4.5581146e-01   4.6839332e+00   1.2479512e+00   3.5238840e+00  -5.6915734e-01   3.1914697e+00   1.9530004e+00   2.7842781e+00   4.8439615e-02   3.2511305e+00  -7.0685839e+00  -5.2497061e-01  -5.9315304e+00  -2.0528409e+00  -5.6977179e+00   1.4360915e+00   2.0734632e-01  -1.5631499e-01   3.3783165e-01   3.2015639e+00   4.7824946e-02   3.7529870e+00   6.5555215e-01   2.5585181e+00  -6.7872629e-01  -1.3939703e+00  -3.8325614e+00   1.1965420e+00   2.9614408e-01  -5.7815962e-01
  -1.8492041e+00   5.9500586e-01  -1.9146505e+00   5.3607444e-01   8.6223672e-01   1.8201044e-01  -4.1237970e-01   4.0062187e+00  -1.8460111e+00  -8.6150563e-01  -1.3556573e-01   9.8867440e-01   1.0856043e+00  -1.4899253e+00  -2.2200975e+00  -2.7550347e+00  -3.5223979e-01   1.7545519e+00   5.2720881e-01   1.2891079e+00  -5.9919559e+00  -3.2054702e+00  -3.3597835e+00  -5.0028166e+00  -2.8168676e+00  -4.9441101e+00  -2.7934117e+00  -1.0432106e+00  -9.4551601e-01   2.5802173e-01  -4.3685602e+00  -4.3401577e+00   4.5808468e-01   7.5007990e-01  -1.8189904e+00  -5.8019703e+00  -6.6559896e-01   2.6331653e+00  -2.6973185e+00   2.1465077e+00  -4.1695411e+00  -4.6402209e+00  -9.0340994e-01  -5.7712083e-01   4.5601719e-02   1.0162852e+00  -8.0945288e-01   1.3414901e+00   1.4399334e+00   2.2146743e+00  -1.3805504e+00   5.8068295e-01  -2.1458980e+00  -1.1610048e+00  -1.4233965e+00   1.2959031e+00  -9.4474364e-01   1.4927176e+00  -5.8346557e-01   1.6791373e+00  -1.0741607e-02   4.6116120e+00   1.3314731e+00   3.8432467e+00  -5.7844691e-01   3.3022493e+00   2.2475881e+00   3.3200726e+00   3.5373931e-01   4.1727881e+00  -7.5480389e+00  -1.1361722e+00  -5.4478652e+00  -1.7750737e+00  -5.4628112e+00   1.0718461e+00   1.6309091e-01   8.0258808e-02   3.1451910e-01   4.3018088e+00   3.6396651e-01   4.1112755e+00   4.2938641e-01   2.9190054e+00  -6.1309409e-01  -1.3064971e+00  -3.7911238e+00   1.4454235e+00   2.4002574e-01  -4.6473913e-01
  -2.2326385e+00   4.0124068e-01  -1.8916685e+00   5.7252884e-01   1.3648296e+00   4.0638401e-01  -9.3352553e-01   3.8340986e+00  -2.1462999e+00  -1.2355861e+00  -3.9468834e-01   1.2140481e+00   5.7118458e-01  -1.5026353e+00  -2.4603567e+00  -2.8357859e+00  -5.0432160e-01   1.7714690e+00   4.7195500e-02   7.6183619e-01  -6.3660271e+00  -3.2807716e+00  -2.9005316e+00  -4.6362526e+00  -2.2079789e+00  -3.8295388e+00  -2.1675300e+00  -3.5137262e-01  -1.2923786e+00   1.8042790e-01  -4.8124970e+00  -4.8242655e+00   1.2522820e+00   9.1981127e-01   2.1880521e-01  -2.5888088e+00  -6.6882239e-01   2.9430042e+00  -2.2227896e+00   3.3584235e+00  -4.5462324e+00  -4.2233067e+00  -7.3149900e-01  -3.9512895e-01   7.0306416e-01   1.8038588e+00  -6.9893286e-01   1.1565807e+00   1.6410960e+00   2.3967867e+00  -1.2545508e+00   6.6734536e-01  -2.3450895e+00  -1.6976190e+00  -1.3935857e+00   1.4188749e+00  -1.1758214e+00   1.4764310e+00  -4.5306670e-01   1.9259573e+00  -8.6398898e-01   4.4889481e+00   7.9516116e-01   3.7911474e+00   6.2579053e-02   3.8950878e+00   2.4197157e+00   3.6607488e+00   5.1269238e-02   4.0481335e+00  -7.9611573e+00  -1.9649106e+00  -5.3664155e+00  -2.0835607e+00  -6.0602755e+00  -4.2903095e-01  -4.3093504e-01  -2.0426883e+00  -1.4017755e-01   5.6255983e+00   1.3479353e-01   3.9566236e+00   1.2179337e-01   3.0344095e+00  -6.0008667e-01  -1.4693263e+00  -3.1600449e+00   1.9945743e+00   5.4209043e-01  -4.4693191e-01
  -2.2054827e+00   6.3868098e-01  -1.7914859e+00   5.4558278e-01   8.4968648e-01   4.7484317e-01  -9.9703753e-01   3.5547516e+00  -2.9511289e+00  -1.2743435e+00  -2.9650490e-01   1.0372926e+00   3.5906722e-01  -1.3006862e+00  -2.9320798e+00  -2.9866596e+00  -6.1502539e-01   1.8000578e+00  -2.7946069e-01   7.8354173e-01  -6.3524598e+00  -3.0114262e+00  -2.6373027e+00  -4.5117135e+00  -2.1434977e+00  -3.5859224e+00  -2.2797707e+00  -2.1377000e-01  -1.6141421e+00   4.0989083e-01  -4.7579568e+00  -4.8943699e+00   1.3667388e+00   1.4274467e+00   6.0802515e-01  -9.9480362e-01  -9.5942277e-01   2.6884695e+00  -2.0593504e+00   3.8627253e+00  -4.3976007e+00  -3.2469885e+00  -8.5652558e-01  -9.5105243e-01   6.2073787e-01   1.4876045e+00  -1.1855864e+00   6.7629232e-01   1.4842133e+00   2.1739518e+00  -9.6191515e-01   6.2237890e-01  -2.0452949e+00  -1.7350778e+00  -9.9848246e-01   1.7063600e+00  -1.5224568e+00   1.7829886e+00  -1.7235302e-01   2.4339925e+00  -8.6398722e-01   4.5752381e+00   9.5638399e-01   4.1480087e+00   5.1467881e-01   3.8738077e+00   2.2373434e+00   3.9459576e+00   5.5934450e-02   4.4072154e+00  -7.8973583e+00  -2.0139712e+00  -4.8091756e+00  -1.8319649e+00  -5.7817204e+00  -4.8439651e-01  -1.1400894e+00  -2.7142363e+00  -5.2677944e-01   5.4712402e+00   4.2836481e-01   4.2172271e+00  -2.4198647e-01   3.1158344e+00  -1.7181452e-01  -1.0691066e+00  -3.0231525e+00   2.3806790e+00   6.2028793e-01  -1.9232735e-01
  -2.0806068e+00   3.9735527e-01  -1.4491950e+00   4.6353116e-01   1.0855354e+00  -3.1189243e-01  -4.4705359e-01   2.7731123e+00  -2.5077243e+00  -1.7817981e+00   2.3878136e-01   3.8857254e-01   5.4725830e-01  -1.4208267e+00  -2.7360800e+00  -3.2774060e+00  -3.0867358e-01   1.5347103e+00  -1.2338536e-01   1.0580860e+00  -5.3396864e+00  -2.6999988e+00  -2.2343733e+00  -4.3804061e+00  -1.5603786e+00  -3.6202456e+00  -1.8723086e+00  -4.6669435e-01  -1.3588141e+00   1.0094815e+00  -4.1335132e+00  -4.8380336e+00   1.8699602e+00   1.9783058e+00   3.1136061e-01   1.6111519e-01  -1.0646492e+00   2.4741889e+00  -1.7111870e+00   3.9953930e+00  -3.1265215e+00  -1.4494955e+00  -7.3821641e-01  -1.2695218e+00   9.1829879e-01   1.1569270e+00  -1.8978582e+00   1.2047303e-01   1.3169732e+00   1.8011763e+00  -8.9765384e-01   1.9929508e-01  -2.1183871e+00  -1.5329768e+00  -8.5687988e-01   1.6553516e+00  -1.5155515e+00   1.9423535e+00   4.1215159e-01   2.4922510e+00  -1.2420566e+00   4.6230507e+00   8.6058315e-01   4.4512203e+00   5.8870188e-01   3.5706694e+00   2.3147185e+00   4.1312316e+00   6.1789483e-01   4.5274109e+00  -7.5114200e+00  -2.3371215e+00  -3.9152560e+00  -1.6366346e+00  -5.1570081e+00  -9.2332777e-01  -1.2721449e+00  -2.3483969e+00  -6.8749641e-01   5.7432218e+00   7.6254375e-01   4.7001621e+00  -1.3514198e-01   3.3043656e+00   3.1483032e-02  -7.1202320e-01  -2.7199341e+00   2.3131951e+00   4.1935749e-01   7.8225464e-02
  -2.5296127e+00   4.3758372e-01  -1.1748657e+00   5.7226399e-01   1.3377189e+00   4.5891088e-01  -5.5607223e-01   2.7654908e+00  -1.9850272e+00  -1.2285512e+00   7.2470852e-03   7.2549444e-01   4.4730229e-01  -7.9277598e-01  -2.5835578e+00  -3.1533325e+00  -7.7786974e-01   1.3530052e+00  -5.2226157e-01   4.3852485e-01  -5.9397040e+00  -2.1584625e+00  -1.9046737e+00  -4.2555419e+00  -8.7711622e-01  -2.0483401e+00  -1.6385653e+00   4.7097781e-01  -1.3186368e+00   4.5375997e-01  -3.5045589e+00  -4.8447074e+00   2.2179057e+00   2.2835921e+00   1.4818423e+00   1.8885597e+00  -1.2399065e+00   2.4699768e+00  -1.5847156e+00   5.1353110e+00  -4.4292995e+00  -4.8392800e-01  -4.5580476e-01  -1.2349378e+00   1.3056702e+00   1.6338721e+00  -1.5361096e+00  -2.4961271e-01   1.4711977e+00   1.9134943e+00  -8.8858495e-01   4.1783375e-01  -2.4946150e+00  -1.9848505e+00  -1.1999998e+00   1.9521510e+00  -2.2399398e+00   1.7486917e+00   5.6201706e-01   2.4676750e+00  -1.6347255e+00   4.4993466e+00   5.7877851e-01   4.1596187e+00   1.0576019e+00   3.9749660e+00   2.6546406e+00   4.3608995e+00   2.1190839e-01   4.2187189e+00  -7.8655577e+00  -2.3884282e+00  -3.9926020e+00  -2.4318405e+00  -6.0395101e+00  -2.1360269e+00  -1.3022233e+00  -3.3436572e+00  -1.1451052e+00   5.3864230e+00   6.6391530e-01   4.3511209e+00  -6.6095192e-02   3.1796061e+00   1.6900941e-01  -9.2946286e-01  -2.8130872e+00   2.4713258e+00   9.5622196e-01  -1.0259331e-01
  -2.6893540e+00   3.6952314e-01  -8.8975773e-01   6.0316630e-01   7.7234168e-01   5.6509160e-01  -5.6966978e-01   2.5141635e+00  -2.4188749e+00  -1.0087903e+00  -1.2132146e-01   5.9366664e-01   8.6672767e-02  -5.4986723e-01  -2.9502488e+00  -3.2931261e+00  -6.5568191e-01   1.3766258e+00  -1.0527519e+00  -2.3921973e-01  -5.8728229e+00  -1.7010985e+00  -1.5615583e+00  -3.9298683e+00  -6.0079832e-01  -1.3137907e+00  -1.8316451e+00   6.4491475e-01  -1.0437189e+00   1.0355059e-01  -2.8316467e+00  -4.4685845e+00   2.4764368e+00   2.5067445e+00   2.1323918e+00   2.5367244e+00  -1.4935588e+00   2.2226412e+00  -1.7009157e+00   5.5061575e+00  -4.7851810e+00   6.7202921e-01  -3.2486513e-01  -1.5736945e+00   1.4934533e+00   1.6463037e+00  -1.7185078e+00  -4.3317800e-01   1.5760593e+00   1.8333964e+00  -4.9957997e-01   7.2627464e-01  -2.1777274e+00  -1.9963187e+00  -1.0074104e+00   2.4603703e+00  -2.4629107e+00   1.5912773e+00   1.0414742e+00   2.5431258e+00  -1.4747212e+00   4.0118911e+00   9.0847616e-01   4.0119522e+00   1.3775852e+00   3.9832160e+00   2.7871677e+00   4.5382407e+00   1.4765114e-01   4.3943987e+00  -7.6355894e+00  -2.0607758e+00  -3.4514075e+00  -2.7150011e+00  -6.1101350e+00  -2.3069729e+00  -1.3176022e+00  -3.8298661e+00  -1.1432656e+00   5.0057982e+00   9.5005547e-01   4.5923734e+00  -2.9767264e-01   3.0562279e+00   4.4406954e-01  -6.3783763e-01  -2.9373627e+00   2.5563292e+00   1.1248500e+00  -7.8449964e-02
  -2.7238608e+00   2.1934074e-02  -4.8979918e-01   5.6507581e-01   1.2055328e+00   5.2497307e-01  -3.3907824e-01   2.0216733e+00  -1.6448638e+00  -6.3239939e-01  -1.3012629e-01   4.4055757e-01  -1.5078272e-01  -3.4497159e-01  -2.7551746e+00  -3.2167841e+00  -6.8474378e-01   1.1098005e+00  -1.2079482e+00  -9.2880243e-01  -5.4157664e+00  -1.3708339e+00  -1.1309785e+00  -3.5114117e+00   2.5671446e-01  -2.5628024e-01  -1.3633682e+00   9.0059750e-01  -7.8324249e-01  -2.0220506e-01  -2.0732200e+00  -4.2384819e+00   2.9487840e+00   2.5259195e+00   2.9360969e+00   3.7597143e+00  -1.3910597e+00   2.0475122e+00  -1.3733293e+00   5.7374482e+00  -4.7040866e+00   1.6675964e+00   7.7134750e-02  -1.3642892e+00   1.9672734e+00   1.9918712e+00  -1.5786252e+00  -4.9905808e-01   1.6293250e+00   1.7646752e+00  -3.4592661e-01   8.4417500e-01  -2.2288070e+00  -2.0638732e+00  -9.3091078e-01   2.5769145e+00  -2.5788986e+00   1.1720509e+00   1.6139070e+00   2.2772136e+00  -1.8378176e+00   3.4518303e+00   5.0344004e-01   3.4388200e+00   1.5355658e+00   3.9041225e+00   3.1681861e+00   4.5420245e+00   3.0351914e-01   3.8842792e+00  -7.1933762e+00  -2.2298008e+00  -3.0852102e+00  -3.2001219e+00  -6.2034691e+00  -3.3926127e+00  -1.0513055e+00  -4.6820981e+00  -1.3682727e+00   4.8444304e+00   7.8348702e-01   4.2589529e+00  -2.3628158e-01   2.7900184e+00   3.8663122e-01  -6.6333872e-01  -2.5879496e+00   2.3552917e+00   1.2828328e+00  -7.3772838e-02
  -2.5513473e+00  -1.5252742e-01  -1.5358711e-01   4.9089137e-01   5.9879429e-01   5.0772650e-01  -1.6170959e-01   1.6253109e+00  -2.0241990e+00  -3.6173675e-01  -1.8759018e-01   1.8250137e-01  -5.8793887e-01  -2.2776717e-01  -3.0667720e+00  -3.1809090e+00  -6.3653141e-01   9.4018683e-01  -1.4806674e+00  -1.4523037e+00  -4.7720903e+00  -1.0304621e+00  -8.1523343e-01  -3.0024611e+00   4.5607245e-01   2.9937664e-01  -1.4880859e+00   8.1653071e-01  -5.3687868e-01  -3.9656610e-01  -1.2559507e+00  -3.6582669e+00   2.9666230e+00   2.5819732e+00   3.1768741e+00   3.9278199e+00  -1.5045398e+00   1.5521911e+00  -1.3058816e+00   5.5248654e+00  -4.2787294e+00   2.4635768e+00   2.3420902e-01  -1.5833622e+00   1.8576481e+00   1.8436527e+00  -1.5740616e+00  -4.4400517e-01   1.5777812e+00   1.5722721e+00   9.9086593e-02   1.1122454e+00  -1.6022051e+00  -1.8751527e+00  -3.9018892e-01   2.8816505e+00  -2.5745970e+00   9.0001694e-01   2.1290570e+00   2.2858511e+00  -1.4929561e+00   2.8267480e+00   6.8091821e-01   2.9417197e+00   1.7428385e+00   3.5870226e+00   3.1798515e+00   4.4468829e+00   4.5484161e-01   3.6578838e+00  -6.3126907e+00  -1.9685123e+00  -2.3380936e+00  -3.2160783e+00  -5.7453759e+00  -3.4861492e+00  -1.0362023e+00  -5.1716141e+00  -1.4655440e+00   4.1795108e+00   9.8873865e-01   4.2520630e+00  -3.7411990e-01   2.5096140e+00   6.0099375e-01  -3.0354211e-01  -2.3774814e+00   2.2969314e+00   1.3342973e+00   3.5454611e-02
  -2.2238344e+00  -5.7107902e-01   2.0066822e-01   2.2305104e-01   8.0815061e-01   1.0989873e-01   2.0728574e-01   8.9499972e-01  -1.4240391e+00  -3.9934084e-01   2.0891881e-01  -4.1745530e-01  -6.9105868e-01  -5.1889683e-01  -2.8004312e+00  -3.2119706e+00  -4.4597731e-01   6.2662600e-01  -1.2586432e+00  -1.5991513e+00  -3.4884552e+00  -6.2349628e-01  -4.8912752e-01  -2.6498198e+00   1.0167151e+00   7.6556500e-01  -1.0354233e+00   6.6168604e-01  -1.0544185e-01  -2.6973746e-01  -3.0805786e-01  -3.2793735e+00   3.3120821e+00   2.5381974e+00   3.1054828e+00   4.4929042e+00  -1.3122914e+00   1.2417532e+00  -1.0440284e+00   5.0095141e+00  -3.2490156e+00   3.3620778e+00   5.1120577e-01  -1.5278972e+00   2.0233250e+00   1.7203167e+00  -1.6008615e+00  -5.9665203e-01   1.4153550e+00   1.1928088e+00   1.9459425e-01   9.5630462e-01  -1.3814433e+00  -1.6184895e+00  -1.5542775e-01   2.6336458e+00  -2.3137651e+00   6.7304141e-01   2.6908765e+00   2.0301085e+00  -1.3622535e+00   2.3032800e+00   6.9306813e-01   2.6416035e+00   1.6562176e+00   3.0631786e+00   3.3370993e+00   4.2918688e+00   1.1085494e+00   3.2672104e+00  -5.2159785e+00  -2.2986787e+00  -1.3484506e+00  -3.0487042e+00  -4.9182231e+00  -3.9207400e+00  -8.3881598e-01  -5.5573371e+00  -1.5645397e+00   4.0215997e+00   1.2659230e+00   4.1975594e+00  -5.7438573e-02   2.3625634e+00   5.7952626e-01  -1.9206383e-01  -1.9169702e+00   1.9501910e+00   1.2738959e+00   6.0536911e-02
  -2.3528303e+00  -1.0742616e+00   2.7146617e-01  -1.3927502e-01   1.1357217e+00   3.2632015e-01  -1.3387385e-01   5.3642523e-01  -1.1893600e+00  -6.7139255e-01   1.2231221e-01  -5.1735891e-01  -1.0383217e+00  -7.3073456e-01  -2.6254040e+00  -3.3688610e+00  -5.6535139e-01   5.0394754e-01  -1.3865317e+00  -2.1037581e+00  -3.3146763e+00  -1.3012528e-01  -2.2406040e-01  -2.3024233e+00   1.4078236e+00   1.9745886e+00  -5.5678617e-01   1.1875275e+00   3.1757508e-01  -6.5032627e-01   3.8449677e-01  -3.0467166e+00   3.8114564e+00   2.4852388e+00   3.8464045e+00   5.4587258e+00  -1.2797863e+00   1.2259162e+00  -1.1095534e+00   5.2827111e+00  -3.8950630e+00   3.7526525e+00   1.0747891e+00  -1.1614117e+00   2.4453272e+00   2.1832606e+00  -9.8620504e-01  -4.9459416e-01   1.5892013e+00   1.1646919e+00   1.9123422e-01   1.1289046e+00  -1.3986481e+00  -1.7426525e+00  -3.7593663e-01   2.7275420e+00  -2.2525566e+00   3.0110156e-01   2.9966648e+00   1.8171874e+00  -1.4082302e+00   1.6907640e+00   8.2969323e-01   2.3389171e+00   1.7338954e+00   3.0536782e+00   3.7067368e+00   4.3345973e+00   1.7448483e+00   3.1502017e+00  -4.8170513e+00  -2.5270294e+00  -9.1293780e-01  -3.4915338e+00  -5.2850078e+00  -5.0423981e+00  -3.9105511e-01  -7.0501836e+00  -1.6707503e+00   4.2309828e+00   1.4053424e+00   4.1464440e+00   3.2591670e-01   2.2169999e+00   4.1693231e-01  -4.8617407e-01  -1.5618629e+00   1.9312107e+00   1.6860955e+00  -2.3672613e-01
  -2.0850541e+00  -1.3051684e+00   3.9610407e-01  -3.9915351e-01   2.9618530e-01   2.9976566e-01  -1.1000691e-02   1.6208471e-01  -1.7493255e+00  -9.5491636e-01   7.9288025e-02  -8.2021691e-01  -1.1874118e+00  -8.9715671e-01  -2.6532202e+00  -3.4579077e+00  -6.1510960e-01   2.6196560e-01  -1.2720124e+00  -1.9783393e+00  -2.6681905e+00   2.6371045e-01  -1.4853484e-01  -1.8501906e+00   1.1003490e+00   2.2271225e+00  -7.9745991e-01   1.0094974e+00   7.8894868e-01  -6.6648360e-01   1.4477923e+00  -2.1078744e+00   3.5517873e+00   2.6914413e+00   3.2891459e+00   4.7532752e+00  -1.4694501e+00   6.2818018e-01  -1.3182080e+00   4.7625335e+00  -3.6618707e+00   4.2718977e+00   1.2756227e+00  -1.4975505e+00   2.0444734e+00   1.6656467e+00  -7.6750305e-01  -5.3451128e-01   1.4896149e+00   8.0514408e-01   4.5894895e-01   1.2400205e+00  -7.3407799e-01  -1.3806793e+00  -4.9565816e-02   2.8956576e+00  -2.0209474e+00   2.9570670e-01   3.1539060e+00   1.6204411e+00  -6.9598705e-01   1.0826839e+00   1.3603881e+00   2.1188423e+00   1.9198071e+00   2.4453736e+00   3.5124338e+00   3.9892789e+00   2.2673455e+00   2.9328878e+00  -3.7835336e+00  -1.8655679e+00  -1.0435020e-01  -3.2099113e+00  -4.6992458e+00  -4.4359991e+00  -8.1820919e-02  -6.9377946e+00  -1.5223718e+00   3.2344678e+00   1.9137658e+00   4.6160311e+00   5.9555860e-01   2.0215043e+00   6.8443847e-01  -8.2320707e-02  -1.6248893e+00   1.8365368e+00   1.7039443e+00  -3.1550486e-01
  -1.6214529e+00  -1.5788667e+00   8.4234955e-01  -5.1744652e-01   3.7519922e-01   2.0920401e-01   7.2239640e-01  -4.2718035e-01  -6.8764929e-01  -5.1994980e-01   1.6554572e-01  -1.3027519e+00  -1.0474208e+00  -1.2761960e+00  -1.8926737e+00  -3.2981726e+00  -7.4408917e-01  -3.2750909e-01  -8.6129149e-01  -1.7779441e+00  -1.3884789e+00   6.4951114e-01   1.0283216e-01  -1.4966161e+00   1.5735284e+00   2.7205882e+00  -5.6899641e-01   7.9097922e-01   1.2943917e+00  -6.3185078e-01   3.0123957e+00  -1.0866083e+00   3.3192791e+00   2.7767003e+00   2.6006564e+00   3.6883075e+00  -1.3321186e+00   8.5792527e-02  -1.1003300e+00   3.9447678e+00  -2.9133631e+00   4.7096667e+00   1.4311924e+00  -1.5847282e+00   1.8581024e+00   1.2281030e+00  -4.9297992e-01  -6.2416405e-01   1.2158754e+00   3.0351205e-01   4.5727549e-01   1.0950357e+00  -5.4946923e-01  -9.7451603e-01   1.1759284e-01   2.6361613e+00  -1.7822158e+00   1.9361521e-01   3.2883506e+00   1.0415983e+00  -1.4922222e-01   4.4486327e-01   1.3525926e+00   1.5572729e+00   2.1551970e+00   1.7458510e+00   3.4045681e+00   3.4065192e+00   2.5680645e+00   2.0813002e+00  -2.4596700e+00  -1.4900762e+00   5.4956999e-01  -2.8796764e+00  -3.9144803e+00  -4.1580139e+00   5.8471174e-01  -5.8897760e+00  -1.4185665e+00   2.1827784e+00   2.0189583e+00   4.4648524e+00   1.1460218e+00   1.6232591e+00   7.6960498e-01   7.6717193e-02  -1.4911394e+00   1.2010335e+00   1.5215031e+00  -3.9168598e-01
  -1.3060658e+00  -1.8510529e+00   1.1957876e+00  -5.0697152e-01   4.5432311e-01   5.0620439e-01   1.1915945e+00  -5.6622470e-01   1.0211799e-01   2.0752982e-01  -1.2570417e-01  -1.4460180e+00  -1.0821489e+00  -1.5329475e+00  -1.3124712e+00  -2.9867654e+00  -9.8144348e-01  -9.9448936e-01  -7.4361831e-01  -2.0656629e+00  -1.0429460e+00   8.7996509e-01   4.4798492e-01  -8.9447726e-01   1.8813972e+00   3.6411028e+00  -3.8256676e-01   9.4810731e-01   1.8072774e+00  -1.0672251e+00   4.6691643e+00   1.9797907e-01   3.1138992e+00   2.8296525e+00   2.8465043e+00   3.0774296e+00  -1.1738284e+00  -5.1687770e-01  -9.7735564e-01   3.3388116e+00  -2.8752289e+00   4.4483420e+00   1.5421348e+00  -1.5904907e+00   1.6466159e+00   9.8630168e-01   4.4809164e-02  -6.4974961e-01   9.9280892e-01  -9.7886702e-02   3.5644120e-01   1.1285666e+00  -4.8312417e-01  -8.7393196e-01   1.1642744e-01   2.5297734e+00  -1.5876206e+00  -1.6892934e-01   3.1068581e+00   2.1979818e-01   4.9830538e-01  -5.1574486e-01   1.3948976e+00   6.3150634e-01   2.4916344e+00   1.1344087e+00   3.2941027e+00   2.7034745e+00   2.4966379e+00   1.1246402e+00  -1.2632006e+00  -1.1010548e+00   1.0647036e+00  -2.7140590e+00  -3.1828162e+00  -4.1178804e+00   1.3885447e+00  -5.2623675e+00  -1.0471233e+00   1.0357333e+00   2.1126015e+00   4.0787935e+00   1.5839447e+00   1.0849061e+00   7.7752752e-01   9.1428453e-02  -1.5355785e+00   6.7423389e-01   1.5621339e+00  -6.4323509e-01
  -8.9363829e-01  -2.0388840e+00   1.5224482e+00  -4.8648942e-01   5.0278743e-02   6.4728805e-01   1.6042370e+00  -7.1087661e-01   2.8570991e-01   8.0286672e-01  -5.1605992e-01  -1.6728527e+00  -1.3401211e+00  -2.0249816e+00  -1.0133928e+00  -2.7108009e+00  -1.1128602e+00  -1.5233364e+00  -7.3741718e-01  -2.3136161e+00  -4.1598739e-01   9.6135528e-01   7.5523755e-01  -2.5249609e-01   1.9164958e+00   4.0173374e+00  -4.6664643e-01   7.9069898e-01   2.1473472e+00  -1.4464963e+00   5.9469247e+00   1.4443838e+00   2.6690996e+00   2.6864740e+00   2.8510872e+00   1.7556697e+00  -1.1191832e+00  -1.1657645e+00  -1.0039858e+00   2.4280556e+00  -2.6791887e+00   3.8574895e+00   1.5133520e+00  -1.7166549e+00   1.3238170e+00   6.4542434e-01   4.4725429e-01  -4.3201513e-01   7.6792771e-01  -4.8133913e-01   4.3181204e-01   1.2538455e+00  -5.9152218e-02  -6.3812570e-01   4.0037518e-01   2.4927458e+00  -1.2719815e+00  -4.6742701e-01   2.9406286e+00  -3.8644376e-01   1.3593628e+00  -1.5378305e+00   1.5890100e+00  -2.7759663e-01   2.8397370e+00   5.2682288e-01   3.0473491e+00   2.0228684e+00   2.3673543e+00   5.0724040e-01   4.6614556e-02  -4.9566581e-01   1.5606986e+00  -2.2652949e+00  -2.2488913e+00  -3.5922478e+00   2.0952516e+00  -4.3228632e+00  -6.5650967e-01  -7.8834377e-02   2.1613750e+00   3.6696036e+00   1.7098205e+00   4.9851004e-01   8.2589910e-01   2.4499946e-01  -1.5332099e+00   2.2225421e-01   1.3890821e+00  -7.9998453e-01
  -6.0718131e-01  -2.6734042e+00   1.7767864e+00  -5.5966967e-01   6.4366772e-01   2.5470279e-01   1.8851577e+00  -1.0207206e+00   1.0391558e+00   9.7255668e-01  -9.5551979e-01  -1.9693345e+00  -1.7573705e+00  -2.8124322e+00  -5.8194618e-01  -2.5434497e+00  -1.0636067e+00  -2.1592206e+00  -6.9169940e-01  -2.7864658e+00   9.9885829e-02   6.8996250e-01   1.2682714e+00   5.2726888e-01   2.2700605e+00   4.3452217e+00   8.6729879e-02   6.4800637e-01   2.4930675e+00  -1.8300206e+00   6.8216393e+00   2.2952353e+00   2.7400244e+00   2.3957958e+00   3.4173865e+00   1.2640661e+00  -8.2670731e-01  -1.4925604e+00  -8.3531426e-01   1.6545100e+00  -2.2905960e+00   3.0103589e+00   1.8126548e+00  -1.2236303e+00   1.6135942e+00   9.1184588e-01   1.0017378e+00   8.8918408e-02   6.9229036e-01  -6.6947039e-01   2.8353910e-01   1.2548858e+00  -7.4718917e-02  -6.0919657e-01   4.4045521e-01   2.3548782e+00  -7.0491540e-01  -1.1603235e+00   2.8720788e+00  -1.1819895e+00   1.4245257e+00  -2.7184596e+00   1.3131925e+00  -1.4143207e+00   2.8300163e+00   5.5381395e-02   3.1841997e+00   1.4887331e+00   2.7848699e+00   1.9688410e-02   1.1215904e+00  -5.4642771e-01   1.8341299e+00  -2.0910250e+00  -1.5325360e+00  -4.3382479e+00   3.1746995e+00  -3.8969854e+00  -2.2662492e-01  -1.0717398e-01   1.8408907e+00   2.9625232e+00   1.8389014e+00  -7.5753314e-02   3.7628505e-01  -6.3849333e-03  -1.0289360e+00  -2.6762278e-01   1.2232871e+00  -9.7751298e-01
  -1.4465712e-01  -2.4731246e+00   1.8908215e+00  -3.9209015e-01  -3.8903625e-01   9.2416380e-01   2.0405586e+00  -8.5167684e-01   3.4375479e-01   1.8051884e+00  -1.7582991e+00  -1.8371460e+00  -2.1863431e+00  -3.0490826e+00  -5.9859250e-01  -1.9098241e+00  -1.5158135e+00  -2.7080651e+00  -8.1313635e-01  -2.8090384e+00   1.2078124e-01   5.3409960e-01   1.4400525e+00   1.3004257e+00   1.8022965e+00   4.5830032e+00  -3.6644459e-01   5.5119295e-01   2.2994765e+00  -2.1932405e+00   7.6757228e+00   3.7738524e+00   1.7258704e+00   2.3422886e+00   3.8045545e+00   4.6778835e-01  -7.5912912e-01  -2.2824040e+00  -7.3728525e-01   7.9271276e-01  -2.2884367e+00   1.7176733e+00   1.4631699e+00  -1.6285777e+00   7.5920765e-01   4.2389764e-01   1.6135156e+00   1.9639251e-01   3.7209475e-01  -9.6423581e-01   5.2742323e-01   1.4946262e+00   6.9243857e-01  -4.4781517e-01   1.0398306e+00   2.2815642e+00  -4.9504557e-01  -1.1439170e+00   2.1696254e+00  -1.5513861e+00   2.4628066e+00  -3.6050186e+00   1.4187576e+00  -2.3482349e+00   3.5632993e+00  -5.1957359e-01   2.4367300e+00   5.7905941e-01   2.0745485e+00  -9.2172242e-01   2.5519423e+00   4.7799046e-01   2.1064614e+00  -1.3365218e+00  -3.7676234e-01  -3.1913969e+00   3.2387411e+00  -3.1965497e+00   3.7218857e-02  -1.8421252e+00   1.7815794e+00   2.3450906e+00   1.5895598e+00  -8.0002565e-01   6.2679426e-01   3.1161074e-01  -1.0743333e+00  -4.2448889e-01   1.0373523e+00  -1.0607893e+00
  -2.2543186e-02  -2.6914156e+00   1.8752264e+00  -6.6149103e-01   2.4669941e-01   3.3955364e-01   2.2361168e+00  -1.3732575e+00   1.4526845e+00   1.2981780e+00  -1.7236101e+00  -2.3507169e+00  -1.9809976e+00  -4.0250109e+00   2.9605112e-01  -2.0099359e+00  -1.5195379e+00  -3.0700278e+00  -2.2935486e-01  -2.0122418e+00   8.3843196e-01   6.5041024e-01   1.5113254e+00   1.1901868e+00   1.9138079e+00   3.9489583e+00   1.0994055e-01   2.4717046e-01   2.4273099e+00  -2.0575750e+00   7.8564236e+00   3.9762668e+00   1.5886987e+00   2.3248094e+00   2.9844666e+00  -1.5143219e-01  -5.4187794e-01  -2.1065810e+00  -9.5877979e-01   1.0122406e-01  -2.4948895e+00   1.5962496e+00   1.6149206e+00  -1.4541171e+00   1.1454720e+00   3.6210277e-01   1.7869749e+00  -6.3206097e-02   2.9013307e-01  -1.2362164e+00   7.1241578e-02   9.7384204e-01   2.3785712e-01  -3.1406306e-01   3.5851451e-01   1.6141646e+00  -2.2394453e-01  -1.0546011e+00   1.8280303e+00  -1.9987289e+00   2.2691442e+00  -3.9171303e+00   1.3868918e+00  -2.1466705e+00   3.2589947e+00  -8.8204535e-01   2.5737643e+00   4.4850118e-01   3.0859248e+00  -5.4682237e-01   2.9821965e+00   7.2393463e-01   2.1981826e+00  -7.1753480e-01   1.8019266e-01  -2.9123953e+00   4.0154434e+00  -1.7835803e+00   1.0187838e-01  -1.9689405e+00   1.6703719e+00   2.0437047e+00   1.9298037e+00  -9.3840904e-01   1.9998731e-01  -9.2020072e-02  -9.7053319e-01  -9.0918861e-01   6.7384896e-01  -1.3559507e+00
   2.8163348e-01  -2.6670612e+00   1.9127709e+00  -5.8302687e-01   4.6640031e-02   2.2695241e-01   2.5965682e+00  -1.5259811e+00   1.7183960e+00   1.3763449e+00  -2.2635209e+00  -2.4027852e+00  -1.9433043e+00  -4.3568092e+00   8.5122507e-01  -1.6137286e+00  -1.7839614e+00  -3.7020759e+00   8.0375859e-02  -1.3424486e+00   9.9376043e-01   3.7868315e-01   1.6646689e+00   1.6602672e+00   1.6654953e+00   3.4563212e+00   1.1198001e-01  -1.0440045e-01   2.2982442e+00  -1.9996158e+00   8.2944677e+00   4.9531441e+00   7.6623287e-01   2.5231330e+00   2.5694766e+00  -9.5676522e-01  -4.4189395e-01  -2.5094583e+00  -8.4175910e-01  -5.6913565e-01  -2.3028679e+00   1.0548444e+00   1.5414891e+00  -1.5783454e+00   7.8956292e-01  -1.1216362e-02   2.1322485e+00  -1.4830867e-01   5.4570332e-02  -1.4685493e+00  -2.6760946e-02   7.4291981e-01   3.4872277e-01  -1.3188549e-01   3.7953282e-01   1.2989279e+00   1.8697663e-02  -9.3656006e-01   1.1191997e+00  -2.4853034e+00   2.3672139e+00  -4.4298308e+00   1.0964903e+00  -2.6597264e+00   3.5467672e+00  -1.4261665e+00   2.1112083e+00  -2.2977772e-01   3.1724148e+00  -1.0521964e+00   3.7929904e+00   1.6242946e+00   2.1061111e+00  -6.5884816e-02   1.0028445e+00  -2.1741291e+00   4.3958939e+00  -1.6156672e-01   3.3765610e-01  -3.1933746e+00   1.3909175e+00   1.6142130e+00   1.9119426e+00  -1.3975034e+00   1.5758503e-01   5.2769483e-03  -9.3318075e-01  -1.1963130e+00   2.8665745e-01  -1.4064389e+00
   9.8919438e-02  -2.5043591e+00   1.7363988e+00  -5.0868171e-01  -4.9272247e-01   3.8234340e-01   2.3716331e+00  -1.2998964e+00   1.2598976e+00   1.1137856e+00  -2.9133931e+00  -2.2938823e+00  -2.0271675e+00  -4.6961416e+00   9.8432436e-01  -1.4888368e+00  -1.8762486e+00  -3.9832534e+00   2.7757970e-03  -8.5318858e-01   2.8281442e-01   3.7822426e-01   1.7585436e+00   1.8382677e+00   9.2038021e-01   2.9400246e+00  -2.1194407e-01  -1.4487902e-01   2.2992213e+00  -2.2795882e+00   8.3576415e+00   5.6015144e+00   1.1752552e-01   2.7647292e+00   2.4890605e+00  -1.6649917e+00  -6.0938832e-01  -2.5398228e+00  -1.3237275e+00  -7.1165864e-01  -3.2059320e+00   6.1237535e-01   1.4058972e+00  -1.7944987e+00   6.7635280e-01  -1.1952155e-01   2.4306853e+00  -3.2418962e-01   1.0309377e-01  -1.4323447e+00  -2.3032739e-01   6.8752037e-01   2.7809965e-01  -2.5293431e-01  -1.2691766e-01   1.1979178e+00   4.2840077e-02  -8.1910489e-01   1.9635113e-01  -2.7052795e+00   2.5059015e+00  -4.7969351e+00   1.4558194e+00  -2.6954652e+00   3.6503469e+00  -1.5386675e+00   1.8442603e+00  -4.2801241e-01   3.2638907e+00  -6.0902117e-01   3.9145474e+00   2.5654942e+00   1.9890980e+00   3.9603609e-01   1.3757015e+00  -1.2754713e+00   4.7258774e+00   1.3900427e+00   7.4979801e-01  -3.9320238e+00   1.5346432e+00   1.5048569e+00   1.7826736e+00  -1.5786119e+00   9.4545808e-02  -1.5409673e-01  -1.3668285e+00  -1.1902759e+00   1.6298633e-01  -1.7061253e+00
   1.5450646e-01  -2.6215773e+00   1.7581796e+00  -4.7959926e-01   1.7009913e-01  -1.3687984e-01   2.6302879e+00  -1.5829005e+00   2.0984496e+00   9.8290143e-01  -3.2672013e+00  -2.5945913e+00  -2.0676186e+00  -5.3365783e+00   1.5873701e+00  -1.3213490e+00  -1.8066060e+00  -4.5276756e+00   1.2156442e-01  -3.1299536e-01   3.4567407e-01   2.0322933e-01   2.1594228e+00   2.0461460e+00   1.0470892e+00   2.2432717e+00   2.4818054e-01  -4.1423578e-01   2.1271142e+00  -2.1688389e+00   8.3496480e+00   5.8722363e+00  -2.4874552e-01   2.8864616e+00   2.3962971e+00  -1.7920692e+00  -4.5911326e-01  -2.4317117e+00  -1.2587394e+00  -1.0764152e+00  -2.9568971e+00   3.3199706e-01   1.4355560e+00  -1.5246564e+00   1.0080807e+00   3.9088877e-02   2.5175765e+00  -3.1713955e-01  -1.1355770e-04  -1.4212741e+00  -5.8171325e-01   2.7846949e-01  -1.7296823e-01  -2.6469482e-01  -5.5295821e-01   7.8189168e-01   2.2291899e-01  -8.8894586e-01  -3.9001028e-01  -2.9492995e+00   1.9579771e+00  -4.9902752e+00   1.1290488e+00  -2.9208560e+00   3.4557278e+00  -1.6694551e+00   1.7572157e+00  -5.8490666e-01   3.7043110e+00  -3.7161890e-01   4.2255862e+00   2.7688899e+00   1.7433612e+00   7.7731207e-01   2.0068978e+00  -1.6263317e+00   5.1298536e+00   3.0514288e+00   8.7762135e-01  -4.0932415e+00   1.1316926e+00   8.0322643e-01   1.6682808e+00  -1.8449274e+00  -3.4729083e-01  -5.2848491e-01  -1.0717287e+00  -1.4878072e+00  -2.3278373e-01  -1.7413374e+00
   3.1684936e-01  -2.5314183e+00   1.7553923e+00  -1.5442275e-01  -2.3126085e-03  -3.6074749e-02   2.6469390e+00  -1.4678435e+00   1.6970397e+00   1.5317136e+00  -4.2643586e+00  -2.4676769e+00  -2.7387071e+00  -5.5538500e+00   1.4557756e+00  -6.8359483e-01  -1.9720610e+00  -5.1592930e+00  -4.1775766e-01  -4.4759218e-01  -1.6452491e-01  -3.4300785e-01   2.6951862e+00   2.8525495e+00   9.9171590e-01   1.9786129e+00   3.1091105e-01  -4.9147433e-01   1.4406640e+00  -2.3431440e+00   8.2334036e+00   6.5825784e+00  -1.0547853e+00   2.8621240e+00   3.5786796e+00  -1.1971841e+00  -3.0607242e-01  -2.7459446e+00  -8.5972492e-01  -1.3102677e+00  -2.6721009e+00  -9.6307872e-01   1.1758330e+00  -1.4349422e+00   6.8727051e-01   2.2756448e-01   2.8762182e+00   2.8064890e-02  -2.2466501e-01  -1.2822067e+00  -4.4626275e-01   3.2272428e-01   9.2422560e-02  -3.4740127e-01  -1.2864538e-01   7.7283685e-01   3.4086235e-01  -1.1042095e+00  -1.1528606e+00  -2.9436040e+00   1.8042455e+00  -5.5055289e+00   7.0221689e-01  -3.8812661e+00   3.8806785e+00  -1.6978901e+00   1.1873464e+00  -1.0214034e+00   3.1750336e+00  -6.5417827e-01   4.9328563e+00   3.1919808e+00   1.4153788e+00   1.1174447e+00   2.8463953e+00  -2.0564731e+00   4.8305434e+00   3.6002144e+00   9.9543032e-01  -4.8490168e+00   4.7549759e-01  -3.7857034e-01   8.4512985e-01  -2.5321163e+00  -5.3823851e-01  -5.7035557e-01  -5.0462191e-01  -1.3986599e+00  -5.3825951e-01  -1.5531694e+00
   4.7035466e-02  -2.3213321e+00   1.6186798e+00   6.5153078e-02   2.1208874e-01   1.8696438e-01   2.4117936e+00  -1.2896921e+00   1.7381857e+00   1.7989609e+00  -4.9917598e+00  -2.3500855e+00  -3.0410167e+00  -5.7431973e+00   1.5636695e+00  -4.1299026e-01  -2.0096158e+00  -5.4605227e+00  -9.3476545e-01  -3.9815822e-01  -1.1787981e+00  -2.9641925e-01   3.0998897e+00   3.0587584e+00   9.3004729e-01   1.8215227e+00   4.3742353e-01  -2.5118700e-01   1.0219615e+00  -2.6419027e+00   7.9681563e+00   6.8278796e+00  -1.5068528e+00   3.0282906e+00   4.5617564e+00  -3.2376525e-01  -3.1821326e-01  -2.5637184e+00  -9.2313752e-01  -1.0070715e+00  -3.3285147e+00  -1.3958336e+00   1.0041454e+00  -1.3402101e+00   9.0920825e-01   5.8030598e-01   2.9817374e+00  -5.3836846e-02  -2.1563622e-01  -9.9897891e-01  -6.5576152e-01   2.4293273e-01  -2.8472251e-01  -6.2264157e-01  -6.0714872e-01   6.9403227e-01   1.6113341e-01  -1.1324814e+00  -1.9600077e+00  -2.8611480e+00   1.3614392e+00  -5.6283599e+00   6.4105088e-01  -4.0061802e+00   4.0444381e+00  -1.3910798e+00   1.0073934e+00  -9.3703457e-01   2.9257773e+00  -2.1384622e-01   4.8204356e+00   3.6501642e+00   1.0189969e+00   1.1802613e+00   3.0659635e+00  -2.2763689e+00   4.7051914e+00   4.3884592e+00   1.1498262e+00  -5.2000857e+00   1.5051928e-01  -1.1155032e+00   3.1431107e-01  -2.8415321e+00  -7.9580801e-01  -9.5837544e-01  -4.5326960e-01  -1.3340127e+00  -6.5622057e-01  -1.6294593e+00
   1.8034013e-01  -2.1711942e+00   1.3547826e+00   3.2804933e-02   2.2795532e-01  -2.0025319e-01   2.3082578e+00  -1.5814727e+00   1.4547909e+00   1.2359865e+00  -5.1215335e+00  -2.6483847e+00  -3.0285462e+00  -6.0500758e+00   1.7459045e+00  -2.5761401e-01  -1.7484233e+00  -5.7471451e+00  -9.8824696e-01   5.1855491e-01  -1.2315886e+00  -3.5450798e-01   3.3722290e+00   3.2720993e+00   7.7979572e-01   9.0976438e-01   7.4584249e-01  -4.8826903e-01   5.3236609e-01  -2.0436201e+00   7.4376336e+00   6.8666343e+00  -2.0215215e+00   3.2639083e+00   4.6908793e+00   1.0846018e+00  -2.1293549e-01  -2.4681486e+00  -6.7255608e-01  -1.0921113e+00  -2.4909691e+00  -1.3125560e+00   8.0591213e-01  -1.4125005e+00   7.9609216e-01   3.9820570e-01   2.6419551e+00  -4.4583516e-01  -4.8717610e-01  -1.0415435e+00  -7.7035655e-01  -2.9773460e-01  -3.2058794e-01  -4.7697206e-01  -6.6431867e-01   2.4793249e-01   3.7420418e-01  -6.6402438e-01  -2.6314885e+00  -2.5888575e+00   9.3404278e-01  -5.3916152e+00   6.5191542e-01  -3.6241149e+00   4.0974749e+00  -1.5427675e+00   4.2741899e-01  -1.0066934e+00   3.1958044e+00   1.5823585e-01   5.0909565e+00   3.7477444e+00   1.1341763e+00   1.8063630e+00   4.0828279e+00  -2.1200907e+00   3.8697129e+00   5.0173508e+00   1.2560171e+00  -5.4168676e+00   1.9253916e-01  -1.3177234e+00  -7.0290501e-02  -2.8518185e+00  -8.4552789e-01  -9.3435355e-01  -3.1475237e-02  -1.1628596e+00  -1.0706837e+00  -1.4218030e+00
   1.8235565e-01  -1.9824252e+00   1.1861373e+00   2.0473015e-01   1.2509244e-01  -3.7183018e-01   2.4266399e+00  -1.6701689e+00   1.2000732e+00   9.0287354e-01  -5.3843373e+00  -2.8436032e+00  -2.9145283e+00  -6.1055145e+00   1.9320817e+00  -1.0353649e-01  -1.5473092e+00  -6.2140202e+00  -1.2521577e+00   1.3074000e+00  -1.6875984e+00  -1.9259755e-01   3.7443726e+00   3.5441618e+00   6.3021050e-01   3.7309060e-01   8.9909001e-01  -5.2643546e-01   2.6863100e-01  -1.5339096e+00   7.5837352e+00   7.3548946e+00  -2.6164675e+00   3.8842367e+00   4.8795846e+00   2.2657034e+00  -3.3077248e-01  -2.5975883e+00  -4.5069717e-01  -8.7578687e-01  -1.6703489e+00  -8.7581770e-01   5.1127495e-01  -1.7050044e+00   4.5867889e-01   4.7109949e-02   2.2353969e+00  -9.1871254e-01  -7.7180289e-01  -1.0617276e+00  -8.7536830e-01  -7.5266404e-01  -4.2510155e-01  -3.3284257e-01  -7.9941793e-01   9.7618938e-02   3.7420348e-01  -2.5559446e-01  -3.3969995e+00  -2.3507579e+00   6.5976281e-01  -5.0849900e+00   8.3066148e-01  -3.3364228e+00   4.3645209e+00  -1.6230345e+00  -2.2978177e-01  -1.0789230e+00   3.1235076e+00   4.0420031e-01   5.3426798e+00   4.1553836e+00   1.3795547e+00   2.2109415e+00   5.0153617e+00  -1.9095318e+00   3.1172957e+00   6.1494117e+00   1.5216907e+00  -6.0258739e+00   3.8059176e-01  -1.2692554e+00  -4.0278290e-01  -2.8899105e+00  -7.1904097e-01  -7.7061801e-01   1.3791297e-01  -9.6739864e-01  -1.3743399e+00  -1.1975700e+00
   1.7542801e-01  -1.7248711e+00   9.7583400e-01   2.3034000e-01   4.1552993e-01  -4.2051558e-01   2.4043438e+00  -1.9305465e+00   1.3881475e+00   8.0525174e-01  -5.4089296e+00  -3.1657743e+00  -2.7079297e+00  -6.1516527e+00   2.2059074e+00  -8.0989824e-03  -1.3898427e+00  -6.5370336e+00  -1.4922469e+00   2.0621188e+00  -2.0645006e+00   1.5059884e-01   4.0451983e+00   3.5070906e+00   8.2251977e-01   8.8090906e-02   1.2453807e+00  -3.6945805e-01  -1.5601924e-01  -1.0070205e+00   7.5699029e+00   7.3836420e+00  -2.9867212e+00   4.3215501e+00   5.2324438e+00   4.3743412e+00  -2.5611333e-01  -2.4599941e+00  -8.9919860e-02  -5.3198685e-01  -9.8576811e-01  -4.1534137e-01   2.5892648e-01  -1.8285252e+00   3.2313251e-01  -1.4624641e-01   1.8280799e+00  -1.5340600e+00  -1.1092979e+00  -1.0715350e+00  -1.1068989e+00  -1.2976124e+00  -7.4562369e-01  -2.2175219e-01  -1.0302239e+00  -2.1296360e-01   2.8590252e-01   2.2947874e-01  -3.9982768e+00  -1.9547704e+00   3.2410786e-01  -4.5536954e+00   1.0195813e+00  -2.7403836e+00   4.5494570e+00  -1.6204670e+00  -7.4704330e-01  -9.4191076e-01   3.1299461e+00   7.0980820e-01   5.4432701e+00   4.1146628e+00   1.5523354e+00   2.4685818e+00   5.8347480e+00  -2.0997856e+00   2.1333400e+00   6.6522553e+00   1.5853903e+00  -6.3831293e+00   5.7308402e-01  -1.4566163e+00  -6.8670420e-01  -2.9088865e+00  -6.5916021e-01  -8.4224653e-01   4.0539463e-01  -8.3364514e-01  -1.5764081e+00  -9.9023114e-01
  -6.5345575e-02  -1.3963032e+00   7.2879289e-01   3.4052997e-01   4.0023213e-01  -8.5073757e-02   2.0330755e+00  -1.8665146e+00   1.0737210e+00   9.9345564e-01  -5.7728542e+00  -3.1222425e+00  -2.8336535e+00  -5.8929510e+00   2.0638779e+00   1.1418550e-01  -1.3348487e+00  -6.6457418e+00  -2.1946868e+00   2.1740995e+00  -3.0600857e+00   4.8977367e-01   4.3500410e+00   3.5844065e+00   9.7147500e-01   2.9929219e-01   1.3509852e+00   1.0301869e-01  -6.5047261e-01  -9.7858444e-01   7.3752451e+00   7.3597960e+00  -3.3155773e+00   4.6058735e+00   6.3306499e+00   6.6121381e+00  -3.0999257e-01  -2.2693937e+00   9.8509153e-02   2.0194818e-01  -1.1575596e+00  -1.9706716e-01   5.0551199e-02  -1.8827919e+00   2.1461663e-01  -3.9314014e-02   1.5992704e+00  -1.8769031e+00  -1.2713409e+00  -8.3548669e-01  -1.1615024e+00  -1.4340630e+00  -9.1718253e-01  -3.0492327e-01  -1.2151422e+00  -1.1491665e-01  -8.9017722e-04   4.6727019e-01  -4.5343526e+00  -1.4358345e+00   6.3031099e-02  -4.2131190e+00   1.2940797e+00  -2.3990715e+00   4.8787001e+00  -1.2828994e+00  -1.1525742e+00  -6.6682560e-01   2.7082682e+00   1.1240792e+00   5.1869293e+00   4.2133944e+00   1.4137641e+00   2.3010124e+00   6.0655371e+00  -2.4985365e+00   1.1084712e+00   6.3741470e+00   1.6541141e+00  -6.7714183e+00   6.3663464e-01  -1.8140374e+00  -1.2501937e+00  -3.0332265e+00  -5.7387447e-01  -9.6521204e-01   5.6688719e-01  -4.8479776e-01  -1.5262455e+00  -8.4906547e-01
  -7.2415021e-02  -1.4900181e+00   4.8317804e-01   2.8027230e-01   4.2288870e-01  -7.9499702e-01   1.7556738e+00  -2.2094977e+00   3.5827507e-01   2.5084027e-01  -5.6665843e+00  -3.5589065e+00  -3.0812412e+00  -6.0222544e+00   1.5823682e+00  -3.9853837e-02  -6.1884386e-01  -6.6445777e+00  -2.6050773e+00   2.3967524e+00  -3.1286703e+00   6.1696971e-01   4.7232838e+00   3.9011095e+00   9.1224379e-01  -2.1744348e-01   1.6827533e+00  -9.7785401e-02  -8.6431069e-01  -4.7107888e-01   6.8501045e+00   7.1278227e+00  -3.2105508e+00   4.7403902e+00   7.1267710e+00   8.9842813e+00  -2.6354003e-01  -2.0926094e+00   3.9415024e-01   3.1547586e-01   4.2705289e-01   4.9249606e-01  -5.0266404e-02  -1.8322481e+00   2.8058071e-01  -3.4464167e-02   8.8531929e-01  -2.0106489e+00  -1.4300944e+00  -6.8537302e-01  -1.0836071e+00  -1.7313962e+00  -7.3888367e-01  -1.2158331e-01  -1.0190419e+00  -1.7957878e-01   3.4744539e-01   5.9658203e-01  -4.6298261e+00  -8.9936490e-01  -3.9601524e-01  -3.9681068e+00   1.5837763e+00  -1.9601232e+00   4.7195500e+00  -1.2586001e+00  -1.4640897e+00  -3.3350289e-01   2.8926210e+00   1.6437001e+00   5.3815264e+00   3.8024859e+00   1.9466766e+00   2.4963823e+00   7.0846942e+00  -2.7437404e+00   1.6015685e-02   5.9823396e+00   1.9198915e+00  -6.1820202e+00   1.0093771e+00  -1.6510156e+00  -1.8265725e+00  -2.8594367e+00  -6.1182820e-01  -8.3840329e-01   1.1325573e+00  -1.4987098e-01  -1.7839677e+00  -4.8207287e-01
  -8.8155943e-02  -1.2540302e+00   2.6515555e-01   2.7023628e-01   5.8913121e-01  -6.5826511e-01   1.3758828e+00  -2.4902846e+00   6.7252622e-02   4.4373772e-01  -5.8830380e+00  -3.5657303e+00  -3.5108239e+00  -5.7250962e+00   1.2258464e+00   1.5785406e-01  -7.0074100e-01  -6.6296767e+00  -3.1662978e+00   2.4002027e+00  -3.3409106e+00   8.2912220e-01   4.9310141e+00   4.0536626e+00   1.3740211e+00   1.7951497e-01   2.0126201e+00   2.0383062e-01  -1.7193865e+00  -2.0573907e-01   6.1875562e+00   6.7394658e+00  -3.3939282e+00   4.7616085e+00   8.3419181e+00   1.1879003e+01  -1.0105251e-01  -1.8926458e+00   1.0616886e+00   8.5807169e-01   1.1292115e+00   6.7220791e-01  -1.6538254e-01  -1.6646155e+00   9.0763975e-02   2.1919430e-01   7.4575782e-01  -2.0242072e+00  -1.6423223e+00  -3.7695387e-01  -8.3865632e-01  -1.7586363e+00  -5.0007024e-01  -3.0989121e-02  -5.7882414e-01  -1.6451060e-01   1.6517373e-01   7.6763378e-01  -4.6806120e+00  -3.8595162e-02  -8.8773586e-01  -3.5293251e+00   1.3231254e+00  -1.7741502e+00   5.1031854e+00  -8.6091446e-01  -1.8190978e+00   2.5879659e-03   2.5072463e+00   1.5766308e+00   5.4596383e+00   3.5368916e+00   1.8152993e+00   2.3304135e+00   7.2602025e+00  -3.4354966e+00  -1.4087825e+00   4.4360460e+00   1.4439539e+00  -6.1988640e+00   6.5045182e-01  -2.3143294e+00  -2.5797254e+00  -3.0675637e+00  -5.7773837e-01  -8.7545232e-01   2.0359168e+00   2.5717538e-01  -1.7949435e+00  -7.0002756e-02
  -2.9770652e-01  -9.8395608e-01   5.1378159e-02   2.0027952e-01   3.5976524e-01  -8.0557131e-01   1.0245102e+00  -2.5579932e+00  -4.1084091e-01   1.5788204e-01  -5.7279804e+00  -3.6336659e+00  -3.5378153e+00  -5.3430294e+00   7.8118009e-01  -6.3311185e-02  -4.6591803e-01  -6.3543062e+00  -3.5360395e+00   2.5682785e+00  -3.6977877e+00   1.3601510e+00   4.9454310e+00   3.9077616e+00   1.2952835e+00   1.9871883e-01   1.9647160e+00   3.6539823e-01  -1.9272502e+00  -9.5372385e-02   5.7335615e+00   6.2972984e+00  -3.4170103e+00   4.9462625e+00   8.5612123e+00   1.3340199e+01  -3.1091316e-01  -1.6583121e+00   1.0204025e+00   1.3223906e+00   1.4694539e+00   1.7110636e+00  -2.3663873e-01  -1.7456621e+00  -4.5935548e-03   9.5455664e-02   1.6769675e-01  -2.2459628e+00  -1.7126629e+00  -1.6872344e-01  -7.7088087e-01  -1.8112407e+00  -3.9375698e-01   8.2571597e-02  -6.6435161e-01   1.5110986e-02  -6.1142853e-02   9.0477222e-01  -4.6403591e+00   6.2502096e-01  -1.1092424e+00  -3.0885435e+00   1.7202445e+00  -1.1644966e+00   5.0232445e+00  -6.1280701e-01  -1.8972633e+00   5.5639400e-01   2.4422594e+00   2.2177854e+00   5.0680727e+00   3.5572681e+00   1.9782650e+00   2.2306822e+00   7.3819613e+00  -3.1002009e+00  -2.3296280e+00   3.9999192e+00   1.3856719e+00  -6.2369818e+00   9.7381669e-01  -2.1652792e+00  -2.9937025e+00  -2.8633693e+00  -4.2137808e-01  -8.1674970e-01   2.1485862e+00   5.8855925e-01  -1.7347329e+00   1.2958012e-01
  -3.4128398e-01  -6.1619654e-01  -6.2690659e-02   2.3042689e-01  -1.5201205e-01  -8.1742929e-01   1.0078332e+00  -2.7141275e+00  -7.2622426e-01  -1.5117513e-01  -5.4793203e+00  -3.5868326e+00  -3.2769599e+00  -4.7879991e+00   6.8421620e-01  -1.3540784e-01  -3.8475432e-01  -6.1628792e+00  -3.5486433e+00   3.2142121e+00  -3.4542598e+00   1.9448323e+00   4.7737828e+00   3.8092736e+00   1.3000463e+00   4.2993143e-01   1.8473961e+00   3.9601051e-01  -2.0147734e+00   3.3508427e-01   5.6488094e+00   6.2838453e+00  -3.6862966e+00   5.3343680e+00   8.2314503e+00   1.4274494e+01  -5.1234843e-01  -1.6063465e+00   1.2257290e+00   1.6640630e+00   2.3664749e+00   3.2512109e+00  -4.3714480e-01  -2.1306481e+00  -5.2379121e-01  -4.0627400e-01  -3.8860895e-01  -2.7337089e+00  -1.8584905e+00  -1.3397006e-01  -4.9311012e-01  -1.8920981e+00  -2.1103238e-02   4.5032710e-01  -5.1470721e-01   2.0869872e-02  -2.6501140e-01   1.4271120e+00  -4.6896327e+00   1.1605008e+00  -1.1537384e+00  -2.5118933e+00   1.8980016e+00  -5.3655157e-01   5.3655462e+00  -5.2506911e-01  -2.3420188e+00   7.0074219e-01   1.9434168e+00   1.9826034e+00   5.0047063e+00   3.9684797e+00   2.2919061e+00   2.4041390e+00   7.5543028e+00  -1.8408510e+00  -3.4893892e+00   3.9076950e+00   1.2299643e+00  -6.7784796e+00   1.3080506e+00  -1.6293940e+00  -3.1377099e+00  -2.5779631e+00   7.8997122e-02  -3.6005122e-01   2.2234293e+00   8.5063005e-01  -1.8029231e+00   3.9168248e-01
  -5.7993103e-01  -6.4057853e-01  -2.0845648e-01  -6.3356258e-04   2.7492600e-01  -1.4176890e+00   7.4232510e-01  -3.0740228e+00  -3.1121017e-01  -7.4611938e-01  -4.9915470e+00  -3.6922560e+00  -3.0471066e+00  -4.3734491e+00   5.0484670e-01  -5.1951130e-01  -1.5122040e-01  -5.7502911e+00  -3.2936616e+00   3.4092127e+00  -3.2979884e+00   2.4119960e+00   4.5536919e+00   3.4899729e+00   1.4041579e+00   5.8750274e-01   2.0942437e+00   3.9497681e-01  -1.9425045e+00   4.1849168e-01   5.0089877e+00   5.4264472e+00  -3.1696060e+00   5.2907584e+00   7.9800892e+00   1.5516060e+01  -5.3044735e-01  -1.1402318e+00   1.2735153e+00   1.9248808e+00   2.9198466e+00   4.6716187e+00  -1.1740571e-01  -1.8039231e+00  -1.4924318e-01  -3.1372912e-01  -8.0613834e-01  -2.8141963e+00  -1.7606881e+00   1.2201595e-01  -5.9133624e-01  -1.9627257e+00  -1.6726094e-01   5.7833567e-01  -7.6309903e-01   2.6874929e-02  -2.8126315e-01   1.3817904e+00  -4.2153987e+00   1.4962715e+00  -1.8213403e+00  -2.1040688e+00   1.7879990e+00   5.8552866e-02   4.9031192e+00  -3.8076114e-01  -1.8941395e+00   1.2938469e+00   2.2424478e+00   2.2043937e+00   4.4332833e+00   3.7267007e+00   2.2630702e+00   2.0425954e+00   7.2014700e+00  -1.6062317e+00  -3.7892650e+00   3.3798958e+00   1.0713340e+00  -6.1903007e+00   1.4649491e+00  -1.3826244e+00  -3.1494097e+00  -2.2254932e+00   1.1977014e-02  -4.9584684e-01   2.3541631e+00   8.8687289e-01  -1.7135864e+00   4.9169589e-01
  -8.2491690e-01  -2.6539222e-01  -3.6857603e-01  -7.4381700e-02  -1.5854983e-01  -1.0279295e+00   2.2977515e-01  -2.9641043e+00  -7.7061321e-01  -6.7291450e-01  -4.9899972e+00  -3.2410897e+00  -3.1503720e+00  -3.6103255e+00  -4.4866063e-03  -6.7224114e-01  -4.0540792e-01  -5.1707775e+00  -3.4673342e+00   3.3113647e+00  -3.5682594e+00   2.9243901e+00   4.1984428e+00   3.2998084e+00   1.3104482e+00   1.4925160e+00   1.8063908e+00   7.5399474e-01  -2.1183483e+00   1.5909761e-01   4.4820307e+00   5.0013950e+00  -3.1468109e+00   5.2752619e+00   8.0567029e+00   1.6029693e+01  -7.7823527e-01  -8.8631096e-01   1.2381696e+00   2.4745274e+00   2.6350014e+00   5.6315125e+00  -5.2642112e-02  -1.8096325e+00  -3.6210630e-01  -3.0738606e-01  -8.3643329e-01  -2.7332336e+00  -1.6162441e+00   4.5748941e-01  -2.5290305e-01  -1.4979101e+00   2.4412326e-01   6.5437459e-01  -6.0082901e-01   4.1973590e-01  -6.3345120e-01   1.4871075e+00  -3.9700778e+00   2.0907080e+00  -1.8651893e+00  -1.7756777e+00   1.8305109e+00   3.7821870e-01   5.1219496e+00   1.7191988e-02  -1.8930138e+00   1.6248494e+00   1.5744870e+00   2.0092995e+00   3.8891715e+00   4.0531988e+00   2.0135570e+00   1.7161463e+00   6.3579420e+00  -7.2010300e-01  -4.4761927e+00   2.2353633e+00   6.9872613e-01  -6.3372107e+00   1.4729667e+00  -1.2365773e+00  -3.3765518e+00  -2.0436040e+00   3.5457358e-01  -3.7185393e-01   2.3668797e+00   1.1995158e+00  -1.3747763e+00   5.6811154e-01
  -8.7456965e-01  -1.7544136e-01  -4.5297356e-01  -2.5200817e-01  -4.4597928e-01  -1.3724960e+00  -7.1892732e-02  -3.0980404e+00  -1.0644959e+00  -1.1673335e+00  -4.5623558e+00  -3.1325475e+00  -3.0809963e+00  -3.2043028e+00  -4.4731876e-01  -1.0408825e+00  -2.4348044e-01  -4.5316241e+00  -3.2163348e+00   3.3414030e+00  -3.0588332e+00   3.3052943e+00   3.8010446e+00   3.1617613e+00   1.1368003e+00   1.9012894e+00   1.6707635e+00   6.3715216e-01  -1.9058516e+00   1.4101347e-01   3.9449022e+00   4.5387407e+00  -2.7531476e+00   5.0989503e+00   7.5374106e+00   1.5893466e+01  -9.4196122e-01  -6.6824817e-01   1.1507960e+00   2.4323410e+00   3.2645866e+00   6.8564402e+00   8.2076087e-02  -1.7798178e+00  -3.7929715e-01  -5.0819284e-01  -1.1979261e+00  -2.6247545e+00  -1.4826156e+00   5.8021469e-01   1.3143922e-02  -1.2197543e+00   6.9603926e-01   9.1658995e-01  -3.9735991e-01   6.0305469e-01  -5.1909993e-01   1.5261664e+00  -3.4146222e+00   2.3853731e+00  -1.9005946e+00  -1.6432474e+00   1.8886628e+00   7.6064827e-01   4.9697441e+00   5.3250865e-02  -1.7412662e+00   1.8599568e+00   1.3188756e+00   1.8559911e+00   3.6042469e+00   4.1350378e+00   2.2215377e+00   1.7291259e+00   6.0179272e+00   5.8819493e-01  -4.7710830e+00   1.5710520e+00   6.1352315e-01  -5.8878969e+00   1.7257071e+00  -6.8983816e-01  -3.3868207e+00  -1.6556845e+00   6.1881052e-01  -1.1171488e-01   2.4092573e+00   1.2801932e+00  -1.2764559e+00   6.5403838e-01
  -8.9815446e-01  -2.6753099e-01  -4.6678924e-01  -4.3688096e-01  -1.5346503e-01  -1.7962829e+00  -3.5709828e-01  -3.2768984e+00  -8.6298518e-01  -1.3485629e+00  -4.3606613e+00  -2.8650338e+00  -3.2600438e+00  -2.7224589e+00  -9.0191140e-01  -1.2943958e+00  -3.8685435e-01  -3.9862456e+00  -2.9167481e+00   2.9490417e+00  -2.6366380e+00   3.3539790e+00   3.4493642e+00   3.1655768e+00   1.2306711e+00   2.5971250e+00   1.7697998e+00   5.7058710e-01  -1.9055077e+00  -1.2114969e-01   3.2077318e+00   3.9147848e+00  -2.1870980e+00   4.7384173e+00   7.2721814e+00   1.5675694e+01  -9.7047652e-01  -4.6429320e-01   1.2846902e+00   2.3798389e+00   3.7025694e+00   7.5229305e+00   4.8606314e-01  -1.3035541e+00  -1.6283622e-01  -3.1534022e-01  -1.1410667e+00  -2.0091409e+00  -1.2716189e+00   8.6796725e-01   2.7354376e-01  -7.5796671e-01   1.0409466e+00   1.0424647e+00  -2.9017389e-02   9.4230182e-01  -4.0978507e-01   1.1369232e+00  -2.5998589e+00   2.5822262e+00  -2.3399696e+00  -1.7129864e+00   1.3009931e+00   5.7865004e-01   4.6993807e+00   1.7184985e-01  -1.2781736e+00   2.0700496e+00   1.1729346e+00   1.4075045e+00   3.2601701e+00   4.0418488e+00   1.9367091e+00   1.3800896e+00   5.1690702e+00   9.5918926e-01  -4.5740940e+00   3.9252337e-01   2.5011116e-01  -5.2009001e+00   1.3212970e+00  -7.5940055e-01  -3.4929442e+00  -1.5400858e+00   5.8478477e-01  -9.1291029e-02   2.8322811e+00   1.2538813e+00  -1.0720996e+00   7.8495396e-01
  -8.4118021e-01  -8.6842245e-02  -7.5066732e-01  -7.5647602e-01  -8.5186362e-01  -1.6924360e+00  -1.1695643e+00  -3.1628480e+00  -2.0551658e+00  -1.7896886e+00  -4.0777016e+00  -2.5297208e+00  -3.4411951e+00  -2.3083242e+00  -1.8302911e+00  -1.6761500e+00  -4.7887182e-01  -3.0805639e+00  -2.7133615e+00   2.7011553e+00  -2.5165907e+00   3.5679300e+00   2.8281730e+00   3.0960924e+00   5.5660072e-01   3.3109142e+00   1.3320095e+00   6.1299969e-01  -1.8290084e+00  -3.4385385e-01   2.4181504e+00   3.5361134e+00  -1.7035578e+00   4.3837325e+00   6.9595152e+00   1.5422992e+01  -1.1399470e+00  -3.7254585e-01   1.0830620e+00   2.2512528e+00   3.8450019e+00   7.8573491e+00   5.8209443e-01  -1.3359159e+00  -3.8722940e-01  -5.5964496e-01  -1.1292757e+00  -1.6906169e+00  -1.0987809e+00   9.7026303e-01   6.4705470e-01  -1.6775823e-01   1.8375669e+00   1.1921120e+00   5.1041642e-01   1.3165708e+00  -1.4166318e-01   1.1997719e+00  -2.0246951e+00   2.9566542e+00  -1.8928557e+00  -1.7855395e+00   1.5624584e+00   9.2824517e-01   4.6695793e+00   1.0214867e-01  -1.2577950e+00   2.1379645e+00   7.8004390e-01   1.1756517e+00   3.0765751e+00   4.1033451e+00   2.2165315e+00   1.5424379e+00   4.7052760e+00   2.5181067e+00  -4.8204721e+00  -1.2963859e+00   1.8060561e-01  -4.5448901e+00   1.6918463e+00  -1.6483329e-01  -3.5582907e+00  -1.2044919e+00   9.8165338e-01   2.0554785e-01   2.8474596e+00   1.5041768e+00  -7.0606609e-01   7.7109526e-01
  -6.2318190e-01   3.1537750e-01  -7.9925636e-01  -1.0374964e+00  -1.1814391e+00  -1.6238380e+00  -1.4402810e+00  -3.2164028e+00  -2.0883592e+00  -1.7675812e+00  -3.6009789e+00  -2.2980019e+00  -3.2866289e+00  -2.0028715e+00  -2.0820764e+00  -2.0151916e+00  -9.0844255e-01  -2.2849214e+00  -2.2056437e+00   2.8469753e+00  -1.6719212e+00   3.8980877e+00   2.0928894e+00   2.6237752e+00   4.3940326e-01   3.8789050e+00   9.8148871e-01   5.4076310e-01  -1.8741629e+00  -4.1616662e-01   1.8528924e+00   3.1100721e+00  -1.4818326e+00   4.0907289e+00   5.4503654e+00   1.3582542e+01  -1.3414337e+00  -2.9024314e-01   8.7329332e-01   1.9401112e+00   3.6957123e+00   8.4011086e+00   5.9913764e-01  -1.4551611e+00  -6.5523847e-01  -1.0550361e+00  -1.2014746e+00  -1.5005162e+00  -1.0509595e+00   8.5570643e-01   9.5256725e-01   2.3061193e-01   2.3758192e+00   1.5170889e+00   8.8421775e-01   1.5211638e+00  -2.1104904e-01   1.4014116e+00  -1.3021014e+00   3.2902507e+00  -1.4557052e+00  -1.6435837e+00   1.5260302e+00   1.3366836e+00   4.6649649e+00   1.7125232e-02  -1.2003054e+00   2.1460193e+00   4.7501063e-01   1.0045706e+00   2.7942622e+00   4.4129605e+00   2.2142872e+00   1.9012048e+00   3.9478817e+00   4.3041175e+00  -4.7095802e+00  -1.9403394e+00  -3.1230840e-01  -4.4136982e+00   1.5857489e+00   7.8690664e-02  -3.4396450e+00  -9.8007915e-01   1.3832237e+00   4.7727208e-01   2.9030629e+00   1.3917425e+00  -5.1952405e-01   7.7955165e-01
  -5.1279963e-01   4.7787293e-01  -6.5178975e-01  -9.9778081e-01  -1.6604378e+00  -1.8728032e+00  -1.4118234e+00  -2.8700803e+00  -2.0464753e+00  -1.9748626e+00  -3.2238780e+00  -1.7869515e+00  -2.8967855e+00  -1.4246664e+00  -2.2771058e+00  -2.1543619e+00  -1.0786612e+00  -1.7462580e+00  -1.4156816e+00   2.7699580e+00  -1.1150811e+00   3.8373269e+00   1.4444825e+00   2.6223487e+00  -6.3011629e-02   4.2700488e+00   5.1074317e-01   2.8245341e-01  -1.2884519e+00  -8.1770661e-01   1.6543732e+00   3.1868160e+00  -1.1452863e+00   3.8036761e+00   3.9281155e+00   1.0634873e+01  -1.6181872e+00  -4.7195942e-01   4.5355415e-01   1.3612034e+00   3.6806234e+00   9.0069624e+00   6.9747502e-01  -1.5504217e+00  -8.5719856e-01  -1.6100698e+00  -1.2559558e+00  -1.2678588e+00  -8.6494975e-01   7.1262770e-01   1.1221760e+00   6.7441481e-01   2.7893575e+00   1.6662159e+00   1.0306070e+00   1.7461279e+00  -3.5529210e-02   1.2141930e+00  -7.6890001e-01   2.7961599e+00  -1.1180816e+00  -1.9860533e+00   1.2546395e+00   1.0337045e+00   4.3720064e+00  -3.4292540e-01  -9.8897537e-01   1.7191714e+00  -1.5388302e-01   3.2386879e-01   2.4924344e+00   4.9569392e+00   2.2492044e+00   2.1758589e+00   3.3880781e+00   6.4460146e+00  -3.8716675e+00  -1.3833847e+00  -2.0034495e-01  -4.4255093e+00   1.6457747e+00   5.6003805e-01  -3.0872550e+00  -6.6522525e-01   1.7333147e+00   8.9030178e-01   2.3978410e+00   1.1057248e+00  -3.7964298e-01   6.0267847e-01
  -4.9553534e-01   4.8304008e-01  -6.4138988e-01  -1.0354749e+00  -1.9734789e+00  -2.0744791e+00  -1.6505803e+00  -2.5132079e+00  -2.2875857e+00  -2.4347084e+00  -2.9283449e+00  -1.3585964e+00  -2.6149435e+00  -1.0919250e+00  -2.6273051e+00  -2.4665845e+00  -1.1779764e+00  -1.1442101e+00  -7.2816935e-01   2.5202164e+00  -9.2019563e-01   3.7891899e+00   8.2495684e-01   2.6296845e+00  -7.5817138e-01   4.7300117e+00   8.1765003e-02   1.2903734e-01  -6.1035746e-01  -1.2506931e+00   1.4568286e+00   3.3313990e+00  -5.1692085e-01   3.5414514e+00   2.6940259e+00   8.0400089e+00  -1.9174093e+00  -6.1451703e-01  -8.0234855e-02   8.7358433e-01   3.4882036e+00   9.2809928e+00   8.4981029e-01  -1.5834733e+00  -8.2208048e-01  -2.0023984e+00  -1.2015036e+00  -9.5366484e-01  -5.6252256e-01   6.4110630e-01   1.1940702e+00   1.1763697e+00   3.0852927e+00   1.7115815e+00   1.0949611e+00   2.0800128e+00   3.1720560e-01   1.0165366e+00  -2.3449405e-01   2.2995384e+00  -7.7416258e-01  -2.3729304e+00   1.1820959e+00   9.1048165e-01   4.0265107e+00  -6.7664504e-01  -7.0081986e-01   1.3704164e+00  -5.9031792e-01  -1.4238016e-01   2.1780090e+00   5.3984490e+00   2.4341818e+00   2.3556854e+00   2.7500451e+00   8.2610059e+00  -2.7862174e+00  -1.1377161e+00   7.4115401e-02  -3.8731301e+00   1.8504312e+00   1.2693493e+00  -2.7205452e+00  -3.2915885e-01   1.9998299e+00   1.1807072e+00   1.8482265e+00   8.6793618e-01  -1.3864471e-01   3.3717063e-01
  -3.4386237e-01   6.5875280e-01  -6.3896729e-01  -1.2678315e+00  -1.5653120e+00  -2.0374859e+00  -1.8419318e+00  -2.5334455e+00  -1.5750403e+00  -2.6355698e+00  -2.4227956e+00  -1.1022401e+00  -2.1698301e+00  -1.0433929e+00  -2.3299972e+00  -2.7525005e+00  -1.6010699e+00  -5.1105257e-01   1.4110614e-01   2.7959845e+00  -1.3735167e-01   3.8847892e+00   1.4144037e-01   2.1705082e+00  -7.3992630e-01   5.2927260e+00   8.8889330e-02   1.2581341e-01  -3.6681897e-01  -1.2840331e+00   1.0199471e+00   3.0083802e+00   2.6295048e-02   3.2205780e+00   9.6074075e-01   5.5662186e+00  -2.0202955e+00  -3.9589767e-01  -3.5990899e-01   5.3258510e-01   3.0248107e+00   9.5046187e+00   1.0215352e+00  -1.4319190e+00  -5.8399421e-01  -2.2119487e+00  -9.8119038e-01  -8.0708149e-01  -3.4190143e-01   5.0238873e-01   1.1935333e+00   1.4285982e+00   3.0607826e+00   1.8282445e+00   1.0568536e+00   2.0376010e+00   4.5460704e-01   1.2477268e+00   3.2586180e-01   2.1010125e+00  -6.8773542e-01  -2.2302616e+00   8.1723008e-01   1.2273767e+00   3.7816942e+00  -8.1061874e-01  -5.2300015e-01   1.0564497e+00  -8.0595881e-01  -6.1362594e-01   1.7217401e+00   5.4786543e+00   2.2376538e+00   2.6137041e+00   1.6602249e+00   9.4327253e+00  -1.9658130e+00  -1.1626661e+00  -3.1619166e-01  -3.1722941e+00   1.5870113e+00   1.5337527e+00  -2.1621095e+00  -4.8191000e-03   2.1823308e+00   1.1965741e+00   1.7331910e+00   4.9313858e-01   5.7695990e-02   1.0897528e-01
  -3.2661198e-01   9.1796380e-01  -6.4713250e-01  -1.1814860e+00  -1.7632850e+00  -1.5416848e+00  -2.3709541e+00  -2.0246543e+00  -1.7601854e+00  -2.2423226e+00  -2.7397134e+00  -2.2614997e-01  -2.2824122e+00  -4.4365972e-01  -2.6734674e+00  -2.5857699e+00  -2.2837049e+00   9.1601724e-02   5.0128405e-01   2.1937812e+00  -4.0238313e-01   3.3965396e+00  -4.5217342e-01   2.2895360e+00  -1.0605990e+00   6.0759697e+00  -3.6579408e-01   2.7435389e-01  -4.5741029e-01  -2.0315246e+00   2.3595019e-01   2.9817830e+00   2.8527990e-01   2.6459149e+00   3.8085105e-01   3.0224069e+00  -2.1558491e+00  -4.5050384e-01  -6.7272751e-01   3.4665623e-01   1.5467072e+00   8.5587086e+00   1.2204142e+00  -1.1909334e+00  -5.1116958e-01  -2.0850479e+00  -2.6808589e-01  -1.4354762e-01   1.8268385e-02   6.4303439e-01   1.4823312e+00   2.2291854e+00   3.3893741e+00   1.6389163e+00   1.4283236e+00   2.5307173e+00   5.1738829e-01   1.0326538e+00   7.4785219e-01   1.7557107e+00  -5.8770151e-01  -2.6821407e+00   1.2841664e-01   5.9302929e-01   3.7602276e+00  -7.9983719e-01  -3.5086324e-01   5.1447681e-01  -1.6541262e+00  -1.3541683e+00   1.1165501e+00   6.0387137e+00   1.3814237e+00   2.4262891e+00   8.2173998e-02   1.0250451e+01  -1.0056182e+00  -1.8307594e+00  -5.7513414e-01  -3.0214398e+00   8.2648640e-01   1.2107558e+00  -2.2105184e+00  -1.4643331e-01   2.3258400e+00   1.2743369e+00   1.4932290e+00   3.4245624e-01   4.2641444e-01  -1.1781597e-01
  -3.1148798e-01   1.0209293e+00  -6.5953663e-01  -1.1514338e+00  -1.8675741e+00  -1.6462736e+00  -2.7144197e+00  -1.6572584e+00  -1.9816526e+00  -2.5154165e+00  -2.6083364e+00   9.0906119e-02  -2.1634834e+00  -4.5109283e-01  -2.9359944e+00  -2.7898912e+00  -2.3561348e+00   6.8513117e-01   9.6215194e-01   1.9308804e+00  -3.0518301e-01   3.0919871e+00  -9.4101371e-01   2.2212791e+00  -1.5614367e+00   6.0779594e+00  -7.4073604e-01   6.9935029e-02  -6.6630108e-02  -2.3973199e+00  -2.6409356e-01   3.0884336e+00   8.2153845e-01   2.2918965e+00  -8.1973252e-01   1.0051587e-01  -2.3797419e+00  -4.2579951e-01  -1.3439754e+00  -1.6445527e-01   7.4325676e-01   8.1643653e+00   1.2313096e+00  -1.2093134e+00  -2.1156435e-01  -2.2358453e+00  -2.0346481e-01   1.3711905e-01   3.8264282e-01   5.7165581e-01   1.5820778e+00   2.6641797e+00   3.5012721e+00   1.5674975e+00   1.4227418e+00   2.7810427e+00   8.3384547e-01   9.7127662e-01   1.1676493e+00   1.3158724e+00  -3.8054595e-01  -3.0159721e+00   5.8557620e-02   5.7847766e-01   3.3010092e+00  -9.9534287e-01  -1.6702896e-01   1.2956477e-01  -1.9232030e+00  -1.3516664e+00   6.5787204e-01   6.3882084e+00   1.3417502e+00   2.7333129e+00  -6.9037404e-01   1.1483859e+01   1.0168568e-01  -1.4625697e+00  -4.6696273e-01  -2.2982420e+00   6.9165045e-01   1.5770127e+00  -2.0776639e+00   5.9177800e-02   2.4163568e+00   1.4326567e+00   1.0182359e+00   5.2375617e-02   5.4075945e-01  -3.9760393e-01
   1.2455092e-01   1.0624916e+00  -6.7993512e-01  -1.2737990e+00  -1.3941845e+00  -1.9628171e+00  -3.0332647e+00  -1.8740371e+00  -1.8141445e+00  -2.5855475e+00  -2.4734453e+00   1.9387204e-01  -2.3689091e+00  -6.2650816e-01  -3.0770260e+00  -2.6064055e+00  -2.6684689e+00   1.1216866e+00   1.5623886e+00   1.8647156e+00   6.5685643e-01   2.2659872e+00  -1.3289799e+00   2.2807310e+00  -1.4138748e+00   5.7763525e+00  -5.9615868e-01  -3.8561687e-01  -5.6202213e-01  -2.2229473e+00  -1.5338332e+00   2.6863528e+00   1.2323160e+00   1.5712292e+00  -1.7387928e+00  -1.5230954e+00  -2.0832374e+00  -3.1147806e-01  -1.1816682e+00  -9.3461576e-01   7.8489467e-01   6.9365612e+00   1.3387961e+00  -7.9589404e-01   9.9835697e-02  -2.0526654e+00   1.4203571e-01   7.1952308e-01   5.1085185e-01   5.1686027e-01   1.8521444e+00   2.8923942e+00   3.8043844e+00   1.6372867e+00   2.1529038e+00   2.6423185e+00   1.3327296e+00   1.0054889e+00   1.8386436e+00   1.2602348e+00  -7.0042844e-01  -3.1530489e+00  -8.9304509e-01   3.1258064e-01   2.9065858e+00  -1.1999992e+00  -1.4940869e-01  -3.6693836e-01  -1.8548778e+00  -1.7854105e+00   6.5388723e-01   6.0693853e+00   8.9213093e-01   3.1145608e+00  -1.3488943e+00   1.1376099e+01   5.9227580e-01  -2.3304453e+00  -1.0856635e+00  -1.2891523e+00  -3.0150456e-01   9.4346842e-01  -2.2793910e+00  -9.6116459e-02   2.2456637e+00   1.4672500e+00   1.6928469e+00  -2.3738945e-01   4.1347180e-01  -2.8894629e-01
  -9.3695866e-02   1.5976850e+00  -7.5967137e-01  -1.0677896e+00  -1.5220896e+00  -1.0811914e+00  -3.7022475e+00  -1.1205412e+00  -2.0769355e+00  -2.0022150e+00  -2.8908452e+00   9.9181689e-01  -2.5009915e+00  -1.8128314e-01  -3.3681458e+00  -2.3040411e+00  -3.4101519e+00   1.5963355e+00   1.5268703e+00   1.3794483e+00  -2.2052811e-01   1.8841457e+00  -1.7550591e+00   2.0900511e+00  -1.7188963e+00   6.0600704e+00  -1.1250861e+00   2.0311719e-02  -9.3591570e-01  -2.9507865e+00  -2.3928745e+00   2.5716038e+00   1.2518181e+00   1.2010501e+00  -2.2239726e+00  -3.8310841e+00  -2.3188973e+00  -2.0446409e-01  -1.8331411e+00  -7.7509972e-01  -1.7347760e+00   5.5194807e+00   1.2682703e+00  -7.0452666e-01   2.6865196e-01  -1.7726204e+00   7.4410854e-01   1.0269258e+00   8.7409930e-01   7.1234874e-01   1.9282576e+00   3.4719706e+00   3.6959400e+00   1.1740540e+00   2.0299401e+00   3.0118432e+00   9.5065320e-01   9.1348723e-01   1.9041005e+00   1.1703593e+00  -6.7729818e-01  -3.2476644e+00  -1.2280850e+00   5.1039289e-02   2.6884702e+00  -8.7500777e-01   3.9873575e-03  -5.9442577e-01  -2.4085909e+00  -1.5505653e+00  -3.0867558e-01   6.5346139e+00  -2.1705842e-02   2.9346928e+00  -2.9701342e+00   1.1481960e+01   1.3316078e+00  -2.6786561e+00  -1.5801214e+00  -1.3103044e+00  -1.0804893e+00   2.7602337e-01  -2.5205692e+00  -3.0824005e-01   2.2340441e+00   1.2535843e+00   1.2813711e+00  -2.7722009e-01   8.1356962e-01  -6.1417032e-01
  -2.2888905e-01   1.8914170e+00  -8.7879133e-01  -9.3010523e-01  -2.1360290e+00  -1.1544266e+00  -4.1047574e+00  -6.0217521e-01  -2.8635385e+00  -2.8481071e+00  -2.7302225e+00   1.3082730e+00  -2.1615995e+00  -5.4500990e-02  -3.5414236e+00  -2.2743485e+00  -3.3550365e+00   2.0101781e+00   1.9297647e+00   1.8345073e+00  -3.4373723e-01   1.4489615e+00  -2.1560559e+00   1.9759616e+00  -2.5379161e+00   5.0385786e+00  -1.6900394e+00  -2.5731571e-01  -7.0222752e-01  -2.8990066e+00  -3.1534910e+00   2.5817256e+00   1.2796812e+00   1.1346381e+00  -3.8313530e+00  -6.7957991e+00  -2.7120797e+00  -1.2791335e-01  -2.7624081e+00  -1.0347195e+00  -2.9942651e+00   5.1144798e+00   1.1563919e+00  -9.5778107e-01   3.5316765e-01  -2.0329524e+00   6.3717733e-01   9.0167910e-01   1.2012321e+00   6.2466698e-01   1.9511415e+00   3.5353868e+00   3.7060379e+00   1.0316704e+00   1.7565039e+00   3.0582715e+00   1.0533954e+00   1.2073385e+00   1.8538389e+00   9.1285677e-01  -6.4606726e-01  -3.1204088e+00  -1.0316259e+00   3.5829288e-01   2.0108801e+00  -9.6002760e-01  -8.2744610e-02  -9.1765189e-01  -2.2769437e+00  -8.6334418e-01  -1.1175579e+00   6.9453606e+00  -2.1090233e-01   3.2983552e+00  -3.7289294e+00   1.2335522e+01   1.8832434e+00  -1.6301806e+00  -1.5691991e+00  -1.0362818e+00  -1.0223346e+00   7.7342042e-01  -2.3993003e+00   5.1714647e-02   2.3570959e+00   1.4698048e+00   5.8908423e-01  -2.6337569e-01   8.1256073e-01  -8.7969815e-01
  -2.2463689e-01   1.7290160e+00  -7.8699410e-01  -7.5442614e-01  -1.2386701e+00  -1.6902948e+00  -3.9766668e+00  -6.4742979e-01  -2.1012898e+00  -3.4229437e+00  -2.4655678e+00   1.1844756e+00  -1.8082797e+00  -2.4227321e-01  -3.1228011e+00  -2.0670990e+00  -3.2598860e+00   1.8651124e+00   2.4862427e+00   2.2277418e+00   3.1757220e-02   8.6561933e-01  -2.1205386e+00   2.0010672e+00  -2.3771016e+00   4.1521896e+00  -1.3157626e+00  -5.6996664e-01  -6.1498046e-01  -2.4869603e+00  -3.5416736e+00   2.4773381e+00   1.6440126e+00   1.0923215e+00  -4.9075118e+00  -8.3005305e+00  -2.6656904e+00   5.0574756e-03  -2.9225271e+00  -1.3674164e+00  -3.1167407e+00   4.5711116e+00   1.2707962e+00  -6.2467446e-01   9.2571072e-01  -1.8286971e+00   6.2134366e-01   9.2438938e-01   1.3799040e+00   5.8084999e-01   1.7111703e+00   3.2216100e+00   3.1437681e+00   9.0681777e-01   1.5066700e+00   2.7678524e+00   1.3065227e+00   1.2220998e+00   2.0078157e+00   4.8949321e-01  -1.4178571e+00  -2.8528264e+00  -1.6466919e+00   3.2994439e-01   1.1681936e+00  -1.0387866e+00   8.8331159e-02  -1.2088291e+00  -1.7244211e+00  -7.2320317e-01  -1.5107747e+00   6.5673217e+00  -4.9114868e-01   3.2951234e+00  -4.2675702e+00   1.1288324e+01   2.6177499e+00  -6.4831714e-01  -1.8249058e+00  -2.1582114e-01  -1.5543564e+00   6.1711497e-01  -2.1770936e+00   1.3592836e-01   1.9910154e+00   1.3329901e+00   6.5379627e-01  -5.9083591e-01   6.1337943e-01  -9.1983768e-01
  -3.3292630e-01   2.5325118e+00  -7.5848375e-01  -2.0236534e-01  -1.6515279e+00  -8.0190396e-02  -4.2994784e+00   1.1080176e-01  -2.3947277e+00  -2.1213462e+00  -3.1601395e+00   1.9333028e+00  -1.8848010e+00   4.0153499e-01  -3.0615927e+00  -1.1088082e+00  -4.1565029e+00   1.7372890e+00   1.9721763e+00   2.1072850e+00  -9.0851119e-01   4.6654851e-01  -2.1538651e+00   2.0399049e+00  -2.1339333e+00   4.5170309e+00  -1.8109579e+00   1.0985450e-01  -1.4478534e+00  -2.7374087e+00  -3.6277375e+00   2.9435081e+00   8.6338237e-01   1.0998486e+00  -4.6041447e+00  -9.1537424e+00  -2.7441917e+00  -1.2152126e-01  -2.9775707e+00  -8.4158428e-01  -5.4144042e+00   2.7286026e+00   7.8429937e-01  -8.7359613e-01   4.2315133e-01  -1.6704569e+00   1.2739361e+00   7.4373766e-01   1.3636048e+00   6.6450212e-01   1.9311786e+00   3.5133450e+00   3.1018956e+00   5.3609075e-01   1.7012321e+00   2.9268706e+00   5.9701348e-01   1.5940347e+00   1.4550566e+00   6.3217745e-01  -1.1390495e+00  -2.5101014e+00  -1.9203738e+00  -2.2885463e-02   1.6347551e+00  -5.7003968e-01  -5.4936519e-01  -1.7304209e+00  -2.8628317e+00  -1.0193612e+00  -1.9923495e+00   6.9832220e+00  -1.4647975e+00   3.0532632e+00  -5.4524401e+00   1.0478015e+01   2.1281525e+00  -8.9508461e-01  -2.5176163e+00  -1.3869563e+00  -2.4063117e+00  -4.4436691e-01  -2.5747329e+00  -4.2848155e-01   2.2362569e+00   1.3351932e+00   4.2271455e-01  -4.3358935e-01   8.6738202e-01  -9.9502093e-01
  -5.9269987e-01   2.3761226e+00  -6.7457606e-01   1.4197354e-02  -9.7003304e-01  -7.0350168e-01  -4.3071997e+00   2.5796341e-01  -2.0205338e+00  -2.6339984e+00  -2.7853752e+00   1.4857535e+00  -1.5922788e+00   2.6814212e-03  -2.9392552e+00  -1.1128783e+00  -3.4564348e+00   1.6764527e+00   1.8855636e+00   2.1136205e+00  -1.0335215e+00   1.2973588e-01  -1.7995187e+00   1.9176276e+00  -2.0185303e+00   3.1637093e+00  -1.6035444e+00  -1.2925912e-01  -1.1015378e+00  -2.5493818e+00  -3.7767944e+00   2.7019679e+00   1.3217222e+00   1.0505467e+00  -5.1297494e+00  -1.0184667e+01  -2.8233047e+00   2.0778869e-01  -3.6229140e+00  -1.0143052e+00  -6.0474975e+00   2.2544992e+00   7.4280816e-01  -6.4983902e-01   1.2559003e+00  -1.3890272e+00   6.6844903e-01   5.6152266e-01   1.5509416e+00   6.3850534e-01   1.4994685e+00   3.0795423e+00   2.2828005e+00   2.7553102e-01   9.7298269e-01   2.7669547e+00   7.2880570e-01   1.3997836e+00   1.5400533e+00   2.8914092e-01  -1.6287139e+00  -2.3315563e+00  -1.5808358e+00   2.9688191e-01   4.1554041e-01  -4.8965207e-01  -1.9318369e-01  -1.5098589e+00  -1.9707186e+00   4.0563592e-01  -2.7030770e+00   6.2975754e+00  -1.4296143e+00   2.9086103e+00  -5.5980639e+00   9.0530478e+00   2.7153607e+00   4.7517281e-01  -2.2749053e+00  -4.2400693e-01  -2.3300388e+00  -4.5819986e-01  -2.5406147e+00  -2.7429289e-01   1.7424557e+00   1.0376747e+00   4.7383958e-02  -6.8659296e-01   6.6534354e-01  -1.1285966e+00
  -1.7022642e-01   2.5585625e+00  -3.8481943e-01   4.8458203e-01  -5.3755892e-02  -1.3764406e-01  -3.9810513e+00   5.0916858e-02  -1.2124356e+00  -1.0881505e+00  -3.1862156e+00   1.3494084e+00  -2.0151776e+00   2.1809525e-02  -2.6277086e+00   4.7437684e-02  -3.8813007e+00   1.0203475e+00   1.3373591e+00   1.7891086e+00  -5.8733416e-01  -7.1424244e-01  -1.1775495e+00   2.3817429e+00  -5.7731237e-01   3.0315444e+00  -1.0161556e+00  -5.3272279e-03  -2.3566877e+00  -2.0928302e+00  -3.8134494e+00   2.8189117e+00   7.9693335e-01   6.9538802e-01  -3.9976807e+00  -8.8734111e+00  -2.2378908e+00   5.1920254e-02  -2.5541651e+00  -1.1257113e+00  -5.9200335e+00   1.0403392e-02   4.3332534e-01  -2.0870817e-01   1.1535492e+00  -8.2150640e-01   9.9600615e-01   8.3259623e-01   1.1543847e+00   6.5809306e-01   1.7348613e+00   2.8959004e+00   2.2013833e+00   2.3715920e-01   1.8970944e+00   2.5000881e+00   5.4830061e-01   1.3919640e+00   1.5391339e+00   5.2582468e-01  -2.0354183e+00  -2.0346795e+00  -2.6370234e+00  -5.3259925e-01   6.0952606e-01  -2.1748271e-01  -7.3752331e-01  -1.9599573e+00  -2.4032392e+00  -2.6786431e-01  -2.1925059e+00   5.4275542e+00  -2.2217237e+00   2.5896656e+00  -5.7059929e+00   6.0406150e+00   1.8220364e+00  -4.0704559e-01  -3.2232106e+00  -8.1443634e-01  -3.8113091e+00  -2.4085454e+00  -3.2517345e+00  -1.2584575e+00   1.4171128e+00   9.2234966e-01   1.1893355e+00  -8.2032034e-01   3.5211796e-01  -6.0516310e-01
  -4.1510532e-01   2.8407408e+00  -3.4241409e-01   9.8684310e-01  -3.5032549e-01   4.0878965e-01  -4.0774925e+00   6.9384766e-01  -1.8741535e+00  -6.8834071e-01  -3.3290360e+00   1.4058291e+00  -2.0292212e+00   2.8168711e-01  -2.8790934e+00   6.9594624e-01  -3.6659371e+00   6.5997831e-01   6.2696492e-01   1.6394633e+00  -1.4504025e+00  -1.0361252e+00  -7.0717584e-01   2.6029008e+00  -6.1824185e-01   2.2473074e+00  -1.2228833e+00   2.6279486e-01  -2.5566552e+00  -2.0469713e+00  -3.5677069e+00   3.0751692e+00   3.4609675e-01   8.3726735e-01  -3.3298021e+00  -8.4273836e+00  -2.3558332e+00  -1.9373886e-02  -2.8309637e+00  -8.7155940e-01  -6.8404154e+00  -1.1613278e+00  -8.6823523e-03  -3.4075246e-01   9.7012703e-01  -6.7732726e-01   7.1271249e-01   4.8911304e-01   1.0725615e+00   7.1686542e-01   1.6264639e+00   2.6958863e+00   1.9392561e+00  -1.1950946e-01   1.6760137e+00   2.4656071e+00   1.6399388e-01   1.3135180e+00   1.0005358e+00   5.4355219e-01  -1.9443764e+00  -1.7427221e+00  -2.1719752e+00  -6.3440494e-01   1.4871562e-01   6.2555034e-02  -1.0449029e+00  -1.9337535e+00  -2.4836924e+00   5.1949758e-01  -2.5032334e+00   4.9786893e+00  -2.2474002e+00   2.3844302e+00  -5.5280988e+00   4.5684687e+00   1.1291538e+00   1.9652504e-02  -3.2471987e+00  -1.2824325e+00  -3.6982890e+00  -2.8776777e+00  -3.6004812e+00  -1.4679025e+00   1.3023538e+00   8.9185523e-01   8.3409399e-01  -5.6715631e-01   3.4459332e-01  -5.8847424e-01
  -7.0631854e-01   2.8611270e+00  -4.6082354e-01   1.1384248e+00   1.8462659e-01   7.0199316e-01  -4.2101188e+00   6.1305646e-01  -1.7663654e+00  -1.0409286e+00  -3.1658203e+00   1.1406602e+00  -1.8396301e+00   1.8369909e-01  -2.4738530e+00   1.0773006e+00  -3.5177040e+00   3.3108203e-01   2.2001602e-01   2.2679394e+00  -1.5718930e+00  -1.0672027e+00  -2.6165700e-01   2.4737163e+00  -3.8554679e-02   1.5676646e+00  -7.4391812e-01   6.0646926e-01  -2.9378990e+00  -1.2670266e+00  -3.5326324e+00   2.7305233e+00   9.5994662e-02   1.1760989e+00  -2.9121917e+00  -6.7329650e+00  -2.3090330e+00   3.8435129e-01  -2.7035728e+00  -1.8532892e-01  -7.4858032e+00  -1.7181305e+00  -8.7277107e-02  -1.5947092e-01   1.1092835e+00  -2.3592666e-01   5.8206531e-01   4.3543478e-02   1.0103162e+00   8.4519930e-01   1.4263336e+00   2.1336401e+00   1.3732591e+00  -2.5233801e-01   1.2930599e+00   2.1329274e+00  -1.8650768e-01   1.7064095e+00   5.9893075e-01   9.6503394e-01  -2.4737704e+00  -7.7143019e-01  -1.9676842e+00   1.2826336e-02  -1.9572604e-01   6.6371044e-01  -1.3148936e+00  -1.5991215e+00  -1.8223695e+00   1.3197428e+00  -2.9872112e+00   4.1262915e+00  -2.5611527e+00   1.8904158e+00  -6.0497570e+00   2.0920606e+00   7.9680875e-02  -2.2638962e-01  -3.7831097e+00  -1.0324621e+00  -3.8124177e+00  -3.0754621e+00  -3.5490497e+00  -1.4747146e+00   1.0339983e+00   6.2290500e-01   1.0992096e+00  -2.2015652e-01   2.8054008e-01  -4.5866630e-01
  -8.6786328e-01   3.0399389e+00  -3.5842782e-01   1.5052558e+00   4.9544855e-01   1.2324866e+00  -3.9905169e+00   7.1320077e-01  -1.4070604e+00  -3.2454861e-01  -3.2052843e+00   1.0184926e+00  -1.6619672e+00   5.3569697e-01  -2.1615551e+00   1.7958463e+00  -3.5253812e+00  -2.2066246e-01  -3.6941720e-01   2.4214876e+00  -1.9171958e+00  -1.2416186e+00   2.7242319e-01   2.4999181e+00   6.5648974e-01   1.0426634e+00  -5.2134876e-01   9.3342207e-01  -3.4312331e+00  -9.0037683e-01  -3.0737584e+00   2.6286791e+00  -5.1478827e-01   1.3503549e+00  -2.1620380e+00  -5.0563738e+00  -2.1692543e+00   4.7036845e-01  -2.3531404e+00   2.9008465e-01  -8.0978243e+00  -2.6405554e+00  -2.7254699e-01   1.5166286e-02   9.5786287e-01   6.4065825e-02   4.6153219e-01  -2.8475066e-01   7.4408582e-01   9.3971708e-01   1.2467934e+00   1.7206342e+00   9.1469586e-01  -3.8716617e-01   1.1633376e+00   1.9533616e+00  -7.1779093e-01   1.7334164e+00   1.8770759e-01   1.1576536e+00  -2.6938112e+00  -1.5662984e-01  -1.9265835e+00   1.7032845e-02  -4.1738974e-01   1.0544857e+00  -1.5706967e+00  -1.4083101e+00  -1.6310058e+00   1.7195641e+00  -3.2280486e+00   3.4567118e+00  -3.0490321e+00   1.2554620e+00  -6.2041676e+00  -2.6295578e-01  -9.2164873e-01  -1.0160702e-01  -4.1668460e+00  -1.7289388e+00  -4.0695205e+00  -3.8472658e+00  -3.7254749e+00  -1.8934708e+00   8.1584689e-01   4.3319624e-01   1.1595549e+00  -5.8468021e-02   1.9271568e-01  -2.3487955e-01
  -1.1692997e+00   3.2608833e+00  -2.6375542e-01   1.9157735e+00   2.9828179e-01   1.8630774e+00  -3.7385037e+00   1.0269752e+00  -1.5317445e+00   2.2005759e-01  -3.1593741e+00   8.9379611e-01  -1.4084873e+00   8.3098018e-01  -1.9672629e+00   2.3325351e+00  -3.2574039e+00  -6.9420248e-01  -1.1330419e+00   2.6173199e+00  -2.3921875e+00  -1.0960173e+00   8.2994083e-01   2.4750109e+00   1.0154042e+00   5.5859738e-01  -5.5531561e-01   1.2845244e+00  -3.4962054e+00  -5.7396773e-01  -2.1658554e+00   2.8160870e+00  -1.1888245e+00   1.7552701e+00  -1.4209058e+00  -3.6241823e+00  -2.2452186e+00   5.5256670e-01  -2.2965958e+00   8.4694020e-01  -8.6080199e+00  -2.9941447e+00  -6.5139349e-01  -1.4883832e-01   6.1959202e-01   1.3992582e-01   6.7575828e-02  -8.4519013e-01   5.2845377e-01   1.0068472e+00   1.1058206e+00   1.3673137e+00   5.7377442e-01  -4.8791164e-01   8.1672201e-01   1.8335916e+00  -1.2958922e+00   1.8440180e+00  -4.4993792e-01   1.3614011e+00  -2.4811225e+00   4.7620842e-01  -1.2567108e+00   2.9524828e-01  -5.7494594e-01   1.4894831e+00  -1.9803098e+00  -1.1453264e+00  -1.6504824e+00   2.3225666e+00  -3.4128126e+00   2.9629572e+00  -3.0502054e+00   8.1077233e-01  -6.0081064e+00  -1.7907367e+00  -2.1024873e+00   5.2750343e-01  -4.2135931e+00  -2.5004468e+00  -3.7040792e+00  -3.9923385e+00  -3.7561918e+00  -2.0529612e+00   8.0310328e-01   4.1668862e-01   8.0182956e-01   2.1703444e-01   1.3478478e-01  -1.1114849e-01
  -1.1758372e+00   3.1258662e+00  -7.1957970e-02   2.0378915e+00   1.3237740e+00   1.9010604e+00  -3.1513254e+00   5.6794430e-01  -2.9126136e-01   7.0496594e-01  -2.6719397e+00   3.2549988e-01  -1.0657851e+00   7.1734415e-01  -1.1657716e+00   2.8089817e+00  -2.9365622e+00  -1.2641051e+00  -1.4494903e+00   3.0422189e+00  -1.6680001e+00  -9.7220920e-01   1.4826923e+00   2.3084220e+00   2.2452740e+00   9.5302727e-02   2.9074690e-01   1.4116141e+00  -3.7649675e+00   2.3510628e-01  -1.4928898e+00   2.3575482e+00  -1.5113215e+00   1.8443519e+00  -7.6450333e-01  -1.1122102e+00  -1.8568585e+00   9.1825402e-01  -1.5434562e+00   1.1224553e+00  -7.9109143e+00  -3.1453924e+00  -7.2006095e-01   2.8321944e-01   7.5228821e-01   5.3516410e-01  -3.1697661e-01  -1.2221548e+00   1.7191657e-01   1.0343794e+00   8.2069649e-01   6.7177969e-01  -3.2082956e-02  -3.6763556e-01   6.0658717e-01   1.2134738e+00  -1.6073603e+00   1.9203081e+00  -6.5781757e-01   1.6082344e+00  -2.8813961e+00   1.2995428e+00  -1.3178542e+00   6.2544941e-01  -8.9452593e-01   1.8731085e+00  -2.1511145e+00  -7.8620291e-01  -1.1196158e+00   2.5001647e+00  -3.2652762e+00   1.6543088e+00  -3.1458666e+00   3.1695684e-01  -5.6754488e+00  -4.2898536e+00  -3.3037816e+00   6.2186902e-01  -4.6747327e+00  -2.4782881e+00  -3.8177459e+00  -4.5738838e+00  -3.5656306e+00  -2.2522947e+00   4.2736725e-01   1.2091657e-01   1.2999784e+00   1.9294633e-01  -1.6944239e-01   2.2390819e-01
  -1.1157152e+00   2.9874634e+00  -3.1356547e-02   2.1033851e+00   1.8885548e+00   2.1380976e+00  -2.8875936e+00   2.4432117e-01   6.3304661e-02   1.4121825e+00  -2.5615413e+00   6.2958221e-02  -1.1855647e+00   9.1300565e-01  -9.6839898e-01   3.3855656e+00  -2.8016146e+00  -1.7255603e+00  -2.0443741e+00   2.9991448e+00  -1.4279761e+00  -1.1137357e+00   2.0957685e+00   2.4577547e+00   3.1123866e+00  -1.0525026e-01   8.9385069e-01   1.5697954e+00  -4.3311186e+00   7.7175605e-01  -1.1430912e+00   1.9291747e+00  -1.9797260e+00   1.8027297e+00   6.2745759e-01   2.0807585e+00  -1.4263649e+00   1.1070806e+00  -6.0040865e-01   1.4476629e+00  -7.2461654e+00  -3.8525678e+00  -7.1369110e-01   7.8437727e-01   5.8673386e-01   1.0239525e+00  -3.9260706e-01  -1.1876232e+00  -1.8782134e-01   1.2224405e+00   8.1792457e-01   3.5521393e-01  -1.3391599e-01  -2.8857435e-01   9.2879341e-01   9.5152340e-01  -1.8487085e+00   1.7582406e+00  -8.3078313e-01   2.0376059e+00  -3.1368004e+00   1.8052921e+00  -1.4850335e+00   5.6433016e-01  -9.9860181e-01   2.2452986e+00  -2.4206056e+00  -4.6523089e-01  -7.5598628e-01   2.4441901e+00  -2.9426496e+00   4.7509136e-01  -3.3898945e+00  -2.9511033e-01  -5.3623873e+00  -6.7871552e+00  -4.7327092e+00  -4.5003395e-01  -5.1322646e+00  -2.6109271e+00  -4.0722645e+00  -5.3242579e+00  -3.7426724e+00  -2.6760158e+00   9.0099382e-02  -5.4645039e-02   2.0203035e+00   4.4753374e-01  -3.0841454e-01   6.8716867e-01
  -9.4928955e-01   3.0044442e+00   1.1067547e-01   2.1870251e+00   1.6522106e+00   2.3687802e+00  -2.4573865e+00   1.3942432e-01  -1.2719125e-01   2.0685110e+00  -2.2182039e+00  -2.2406753e-01  -1.2158853e+00   1.0143252e+00  -9.3258927e-01   3.8589179e+00  -2.4176405e+00  -2.0359435e+00  -2.6493920e+00   2.9869890e+00  -7.9025423e-01  -1.0348411e+00   2.6367313e+00   2.5540986e+00   3.5483630e+00  -5.1773181e-01   1.0793048e+00   1.5303518e+00  -4.5404088e+00   1.2585749e+00  -5.3947545e-01   1.6918030e+00  -2.6289907e+00   1.6753125e+00   1.5218782e+00   4.0950195e+00  -1.2163652e+00   1.1362739e+00   2.7450960e-02   1.4352425e+00  -6.1846715e+00  -4.2132286e+00  -9.9425305e-01   8.9274595e-01   7.4563160e-02   1.0642246e+00  -8.0894505e-01  -1.2251575e+00  -6.1616798e-01   1.2424551e+00   8.9603691e-01   1.1148035e-01   1.1819884e-01  -6.5725008e-02   1.2910375e+00   6.5817722e-01  -2.0475523e+00   1.6422764e+00  -1.0753768e+00   2.4884127e+00  -2.6632976e+00   2.2190060e+00  -1.0866671e+00   5.7118561e-01  -1.0878175e+00   2.4764397e+00  -2.9033142e+00  -2.2116710e-01  -7.8300020e-01   2.5712186e+00  -2.3517739e+00  -5.2829374e-01  -3.0797554e+00  -4.2435739e-01  -4.3731616e+00  -7.9754558e+00  -6.2587465e+00  -7.0718670e-01  -5.2839143e+00  -2.9253762e+00  -3.7437369e+00  -5.6951608e+00  -3.8331934e+00  -2.8839314e+00   3.7067076e-02   4.0390867e-02   2.3786220e+00   7.1130242e-01  -5.3484248e-01   1.0931667e+00
  -7.1859804e-01   2.5903588e+00   3.8800309e-01   2.1096797e+00   2.8660210e+00   2.0036562e+00  -1.5716958e+00  -4.7027700e-01   1.4761192e+00   2.7519346e+00  -1.6135011e+00  -7.4317903e-01  -9.7287897e-01   8.9888441e-01  -1.4566243e-01   4.1619062e+00  -2.1228446e+00  -2.5667832e+00  -2.7684014e+00   2.9184339e+00   3.5668568e-01  -9.0838201e-01   3.2313693e+00   2.4862304e+00   4.7407085e+00  -6.3800467e-01   2.0683638e+00   1.4608288e+00  -4.6167748e+00   1.8005208e+00   2.2471556e-01   1.1052409e+00  -2.7629262e+00   1.4524697e+00   2.2104433e+00   6.5079840e+00  -7.0787812e-01   1.3201101e+00   1.0657046e+00   1.3400282e+00  -4.6376775e+00  -4.2291724e+00  -8.5594158e-01   1.5848965e+00   1.7166340e-01   1.3971389e+00  -1.1188180e+00  -1.1162044e+00  -1.0575613e+00   1.2450261e+00   6.1828489e-01  -3.9255027e-01  -2.8914093e-01   2.0297197e-01   1.3167299e+00   1.3691395e-01  -2.1390401e+00   1.1945924e+00  -9.1988600e-01   2.5676893e+00  -2.9103948e+00   2.5893405e+00  -1.4709612e+00   4.3475082e-01  -1.4229075e+00   2.6254221e+00  -2.8355778e+00   1.2754770e-01  -2.6472380e-01   2.3430160e+00  -1.7588284e+00  -1.9156565e+00  -2.9529171e+00  -8.8087711e-01  -3.5911685e+00  -1.0005557e+01  -6.9701158e+00  -8.8106362e-01  -5.5856106e+00  -2.6661962e+00  -3.9361512e+00  -6.3626809e+00  -3.5706797e+00  -3.1792720e+00  -4.5734130e-01  -2.3471636e-01   3.1450625e+00   5.2123447e-01  -8.4175631e-01   1.5037295e+00
  -5.5527473e-01   2.6424448e+00   2.1587053e-01   1.8165063e+00   2.8723889e+00   2.6242839e+00  -1.4307595e+00  -6.6878496e-01   1.5909517e+00   3.3564568e+00  -1.2396555e+00  -6.9118799e-01  -6.7553484e-01   1.3248525e+00   2.1591540e-01   4.3793825e+00  -2.2503026e+00  -2.6436340e+00  -2.9992813e+00   3.0908687e+00   5.2155534e-01  -5.5455024e-01   3.3125747e+00   2.2475071e+00   4.9941429e+00  -2.8108571e-01   2.3434362e+00   1.7981848e+00  -4.8541194e+00   2.1509763e+00   6.8839878e-01   6.3891288e-01  -3.3036183e+00   1.3727948e+00   2.8824884e+00   9.2348291e+00  -4.1888590e-01   1.4390861e+00   1.8349068e+00   1.7053569e+00  -4.1959382e+00  -4.3509876e+00  -8.3384020e-01   1.7988945e+00  -3.8463725e-01   1.3479113e+00  -1.0592149e+00  -1.3114747e+00  -1.4635418e+00   1.2393496e+00   5.5838535e-01  -5.5357141e-01  -1.9783077e-01   4.2821703e-01   1.4610810e+00  -9.7691700e-02  -2.3925738e+00   1.2945238e+00  -1.1934867e+00   2.9396577e+00  -2.4326186e+00   3.0496953e+00  -1.2461638e+00   8.2054698e-01  -1.1940010e+00   2.7149587e+00  -3.2737441e+00   3.2475919e-01  -1.6757578e-01   2.0301722e+00  -1.4121707e+00  -2.6351698e+00  -2.8252321e+00  -1.1538163e+00  -3.1274112e+00  -1.0591914e+01  -8.2624013e+00  -2.1454085e+00  -5.7977023e+00  -3.0810074e+00  -3.5851614e+00  -6.3678768e+00  -3.2704414e+00  -3.3112324e+00  -3.8605916e-01  -2.3176527e-01   3.3824916e+00   8.1665136e-01  -7.1914899e-01   1.7387880e+00
  -5.0967989e-01   2.8404767e+00  -1.0351700e-02   1.4328885e+00   2.0319486e+00   3.1329286e+00  -1.4613932e+00  -5.9017764e-01   9.8418283e-01   3.6808689e+00  -8.2396641e-01  -5.2344871e-01  -3.3947712e-01   1.7908475e+00   2.2055543e-01   4.2341645e+00  -2.2078134e+00  -2.3232400e+00  -3.2945693e+00   3.1277527e+00   5.0539045e-01  -5.1790955e-02   3.1445459e+00   1.7813243e+00   4.5298749e+00  -2.8351620e-01   1.9729207e+00   1.9508062e+00  -4.7386698e+00   2.1425262e+00   9.5954285e-01   1.0272822e-01  -3.8833489e+00   1.1851250e+00   2.7916415e+00   1.0225018e+01  -4.9324846e-01   1.5494821e+00   1.9180746e+00   1.9698237e+00  -4.3420628e+00  -4.1418220e+00  -8.5460281e-01   1.7181059e+00  -1.0040555e+00   1.0041157e+00  -1.2019946e+00  -1.4020879e+00  -1.7134455e+00   1.2128910e+00   5.4467604e-01  -4.7386872e-01   1.0786683e-01   6.7993903e-01   1.4143149e+00   3.9384814e-03  -2.6582979e+00   1.3101299e+00  -1.3820109e+00   3.3399263e+00  -1.4482599e+00   3.2868472e+00  -3.9137118e-01   1.4005347e+00  -1.1463817e+00   2.7356028e+00  -3.5974182e+00   6.7815329e-01  -5.1197014e-02   2.4956152e+00  -1.4004214e+00  -2.8362631e+00  -2.5375774e+00  -1.2440033e+00  -2.7119526e+00  -9.8770913e+00  -9.1102337e+00  -2.6709447e+00  -5.6225638e+00  -3.5290060e+00  -2.7860763e+00  -5.8663263e+00  -2.9942672e+00  -3.2320849e+00  -1.4047082e-01  -9.7733478e-02   3.0194243e+00   1.1548749e+00  -5.2142367e-01   1.8005641e+00
  -3.3142635e-01   2.5614491e+00  -9.1096358e-02   1.0596182e+00   1.8402458e+00   2.9103277e+00  -1.1160741e+00  -6.2526775e-01   1.0627984e+00   3.7785362e+00  -3.0147213e-01  -4.2015655e-01   9.3918167e-02   2.2101130e+00   3.9769732e-01   4.0562360e+00  -1.9216641e+00  -2.2545757e+00  -3.2000568e+00   2.8461101e+00   6.2123928e-01   1.5939511e-01   3.1304902e+00   1.6751989e+00   4.0785672e+00  -2.6050258e-01   1.9830459e+00   1.8433735e+00  -4.1847535e+00   2.0357206e+00   1.4439194e+00  -2.7194935e-01  -3.9817682e+00   9.2088501e-01   2.7707927e+00   1.1039940e+01  -3.8515428e-01   1.4767132e+00   2.2094635e+00   1.8538991e+00  -3.4978588e+00  -3.7602010e+00  -6.0748244e-01   1.9630691e+00  -1.3042698e+00   7.3591412e-01  -1.3177415e+00  -1.2300161e+00  -1.9438800e+00   1.1393412e+00   3.4232448e-01  -4.7405418e-01   1.8032995e-01   9.0141205e-01   1.3291934e+00   5.2441335e-02  -2.4755821e+00   8.3646252e-01  -1.3543788e+00   3.1541363e+00  -8.3626602e-01   3.1353383e+00  -6.1736236e-02   1.3977698e+00  -1.4593072e+00   2.4148527e+00  -3.6293053e+00   7.6761245e-01   1.9470207e-01   2.3941130e+00  -1.0911273e+00  -3.2749489e+00  -2.0648444e+00  -1.4354915e+00  -1.8591714e+00  -9.4575010e+00  -9.1420831e+00  -2.7664648e+00  -5.0687339e+00  -3.4837263e+00  -2.0817650e+00  -5.3538581e+00  -2.4975239e+00  -3.1329889e+00  -1.7724732e-01   1.5388052e-03   2.7735631e+00   1.1884017e+00  -3.9111673e-01   1.8636902e+00
  -1.2116706e-01   2.4287525e+00  -4.5261913e-03   8.3505252e-01   1.5122181e+00   3.3070946e+00  -7.3680141e-01  -4.5670340e-01   1.2798921e+00   4.5505325e+00  -1.1023820e-01   1.8566554e-02   3.0187996e-01   2.6313454e+00   7.1042939e-01   4.0603067e+00  -1.8827594e+00  -2.1043506e+00  -3.3731309e+00   2.0393564e+00   8.2162630e-01   4.9519989e-01   3.1418970e+00   1.6520686e+00   3.8856121e+00   5.8336365e-01   1.8878422e+00   2.0197545e+00  -3.6722917e+00   1.5354790e+00   2.0485274e+00  -4.0767411e-01  -4.1755144e+00   3.4096943e-01   3.1930051e+00   1.1082444e+01  -3.0365054e-01   1.3438316e+00   2.5788999e+00   1.8581019e+00  -2.9528226e+00  -3.6637038e+00  -5.1341410e-01   2.1884195e+00  -1.6245145e+00   6.7444791e-01  -1.0946110e+00  -7.8626745e-01  -2.0931663e+00   1.1508025e+00   3.3724918e-01  -9.5354051e-02   3.9599713e-01   1.0562134e+00   1.4078480e+00   2.0579314e-01  -2.3975339e+00   3.3610383e-01  -1.3705831e+00   2.9730299e+00   9.9854218e-02   2.7971942e+00   7.8067873e-02   9.5226241e-01  -1.2073871e+00   2.3595745e+00  -3.8360031e+00   5.8581969e-01  -6.2632516e-01   1.7018879e+00  -6.2015395e-01  -3.4599750e+00  -1.7456817e+00  -1.7073646e+00  -1.2792033e+00  -8.7323896e+00  -9.0551539e+00  -2.9702217e+00  -4.5718160e+00  -3.5061736e+00  -1.7055784e+00  -5.2186572e+00  -2.0921605e+00  -3.2140160e+00  -5.6682415e-02   9.0723220e-02   2.5708475e+00   1.1432879e+00  -1.7623367e-01   1.8388472e+00
   6.2293972e-01   1.9102165e+00  -1.4177508e-01   1.8934747e-01   1.5591818e+00   2.5335017e+00  -3.7119172e-01  -1.0307594e+00   1.4366311e+00   4.4699327e+00   6.0139279e-01  -1.6974087e-01   5.3348093e-01   2.5457703e+00   8.9323344e-01   3.7900413e+00  -1.4310559e+00  -1.8331445e+00  -2.8974085e+00   1.4754935e+00   1.9458723e+00   4.2127567e-01   2.9433557e+00   1.7122881e+00   3.5288018e+00   5.2633835e-01   2.1759338e+00   1.4213602e+00  -3.2757016e+00   1.6253908e+00   1.9129686e+00  -8.1740899e-01  -3.8295582e+00  -5.8013016e-01   3.2215980e+00   1.2302642e+01   2.8804634e-01   1.1333644e+00   3.3341447e+00   9.3073818e-01  -6.7849558e-01  -3.6518073e+00  -3.0379589e-01   2.5072347e+00  -1.7436432e+00   3.2378456e-01  -1.2250315e+00  -4.2549916e-01  -2.4330273e+00   8.3991345e-01   3.3293656e-01  -1.1608292e-01   8.4227296e-01   1.5626628e+00   1.9691082e+00  -7.8923998e-02  -1.4455465e+00  -4.6571632e-02  -8.4373247e-01   2.6700560e+00   7.9457007e-01   2.2397300e+00  -7.9277470e-02   8.5981140e-01  -1.3605319e+00   1.5417057e+00  -3.9989864e+00   2.6868365e-01  -4.8272484e-01   9.1620668e-01   5.6333565e-01  -4.0825701e+00  -7.1690624e-01  -1.3077898e+00   5.1554385e-01  -7.6154136e+00  -8.9010837e+00  -4.0224284e+00  -3.9314979e+00  -2.6750694e+00  -1.2597467e+00  -4.7960718e+00  -1.8187564e+00  -3.2358269e+00  -1.3984562e-01   4.0325143e-01   2.9554528e+00   8.9587882e-01  -3.5819795e-01   2.0431546e+00
   1.2611739e+00   1.8677717e+00  -3.7580577e-01  -5.6879150e-01   1.3731493e+00   2.4637101e+00  -2.3336879e-01  -1.4380672e+00   1.6544131e+00   4.6894446e+00   1.1134778e+00   4.6693479e-02   7.6643196e-01   2.6958511e+00   1.2731193e+00   3.4978026e+00  -1.6518223e+00  -1.3203918e+00  -2.4993434e+00   1.1656850e+00   2.8107675e+00   6.3618048e-01   2.4327950e+00   1.2680766e+00   3.1619429e+00   8.4524957e-01   2.1717350e+00   1.2033425e+00  -3.2796190e+00   1.5657288e+00   1.3865598e+00  -1.4938368e+00  -3.8753947e+00  -1.3960962e+00   2.5457928e+00   1.2409026e+01   6.4040384e-01   1.0805945e+00   3.8428257e+00   5.3736890e-01   2.8516652e-01  -3.5481170e+00  -1.3405912e-01   2.6643825e+00  -2.0570619e+00  -1.3271956e-02  -9.5293019e-01  -8.5065182e-02  -2.6752123e+00   6.2461124e-01   4.3970495e-01   4.8582667e-02   1.2558482e+00   1.9857980e+00   2.3532936e+00  -2.0662325e-01  -1.0831237e+00  -1.2322135e-01  -4.1944772e-01   2.8480659e+00   1.5583241e+00   2.0945665e+00  -2.7519451e-01   1.0331422e+00  -1.1765949e+00   1.1120464e+00  -4.2752793e+00   5.5540079e-02  -5.6328612e-01   3.7401441e-01   1.2113688e+00  -4.2081841e+00  -2.3777465e-01  -9.5893631e-01   1.3339658e+00  -6.1837003e+00  -8.7998757e+00  -5.2686204e+00  -3.9169268e+00  -2.3326338e+00  -1.2261009e+00  -4.6464188e+00  -1.5396558e+00  -3.2637650e+00  -4.1628400e-02   5.7791149e-01   3.3341124e+00   7.8888325e-01  -2.5876757e-01   2.1443674e+00
   1.5447590e+00   1.5816842e+00  -4.8542116e-01  -1.1837580e+00   1.2242851e+00   1.8346189e+00   1.2699219e-01  -1.5119332e+00   2.2498058e+00   4.2189318e+00   1.7140088e+00   4.3627243e-01   1.4221350e+00   3.0177352e+00   1.8455270e+00   2.9606682e+00  -1.5688725e+00  -8.6218986e-01  -1.7279598e+00   7.7936241e-01   3.2642950e+00   8.4253364e-01   1.8449184e+00   8.2354706e-01   2.2685446e+00   7.6632919e-01   2.0156305e+00   8.4907661e-01  -2.4506737e+00   1.0686257e+00   9.7357155e-01  -2.1086301e+00  -3.6196697e+00  -2.1565016e+00   1.0586262e+00   1.0658640e+01   6.5827978e-01   9.9757445e-01   3.6410886e+00   1.0465048e-01   8.6271955e-01  -2.6574984e+00   2.8283308e-01   2.8691759e+00  -1.9200027e+00  -3.6409343e-01  -8.1209747e-01   2.3361152e-01  -2.5834139e+00   4.5753196e-01   2.1894624e-01   1.7659041e-01   1.1804505e+00   2.1956554e+00   1.9240462e+00  -2.1507945e-01  -6.7708195e-01  -5.9786009e-01  -1.7981308e-02   2.3234731e+00   1.9733729e+00   1.7030069e+00  -4.6672425e-01   9.7133777e-01  -1.6185491e+00   5.5086995e-01  -3.9967207e+00  -1.6471549e-01  -4.9090875e-01   1.0838500e-01   1.2648649e+00  -3.9250867e+00   2.4804933e-01  -8.4591195e-01   1.9429625e+00  -4.2027425e+00  -7.4924431e+00  -4.8093270e+00  -3.3640984e+00  -1.8759273e+00  -9.2746420e-01  -3.9711450e+00  -9.0274106e-01  -2.9494900e+00  -1.0491785e-01   6.7974945e-01   2.8847564e+00   4.6066704e-01  -1.2106593e-01   1.9012890e+00
   2.0608540e+00   1.3703486e+00  -6.6443673e-01  -1.7927132e+00   9.5985682e-01   1.5660931e+00   2.9516444e-01  -1.7987330e+00   2.5692081e+00   4.0635354e+00   2.0088322e+00   8.7545212e-01   1.8018191e+00   3.3185030e+00   2.3548705e+00   2.5961431e+00  -1.6199651e+00  -3.1102187e-01  -1.0788270e+00   2.5677337e-01   3.8244276e+00   9.2163822e-01   1.2224561e+00   5.5834395e-01   1.5217765e+00   1.1479214e+00   1.8311029e+00   4.9463941e-01  -1.9733932e+00   6.7975646e-01   3.5079616e-01  -2.4613475e+00  -3.3962606e+00  -3.0420234e+00   1.5310842e-01   9.4962724e+00   9.4221642e-01   8.3981762e-01   3.8913463e+00  -3.3872986e-01   1.8197309e+00  -2.1369400e+00   5.8967625e-01   2.9541609e+00  -1.8848299e+00  -6.4053641e-01  -3.6942674e-01   6.0611283e-01  -2.5175012e+00   2.7446838e-01   3.3825228e-01   4.7693474e-01   1.4447399e+00   2.5132674e+00   2.0877989e+00  -2.0623037e-01  -1.0768164e-02  -7.2933214e-01   4.0815905e-01   1.9482037e+00   2.4890997e+00   1.2234918e+00  -9.1147546e-01   8.4234511e-01  -1.4269580e+00  -5.1731241e-02  -4.1072245e+00  -7.3540589e-01  -9.2149882e-01  -9.2285845e-01   1.7521386e+00  -3.4574468e+00   7.0463260e-01  -6.4117465e-01   2.5216540e+00  -2.0637958e+00  -6.5193211e+00  -5.2610405e+00  -2.8586125e+00  -1.3831257e+00  -9.2892317e-01  -3.3665003e+00  -5.0092689e-01  -2.8511423e+00   2.7442028e-02   9.7532421e-01   2.8019393e+00   1.3456302e-01  -1.0913849e-02   1.8015363e+00
   2.4264485e+00   1.3417205e+00  -9.5830370e-01  -2.4484139e+00   7.2635883e-01   1.5168655e+00   1.4435505e-01  -1.8561790e+00   2.8385412e+00   4.1572111e+00   2.1036869e+00   1.5141445e+00   2.0662892e+00   3.8344386e+00   2.6635582e+00   2.2033654e+00  -1.8982718e+00   3.8820729e-01  -6.1110099e-01  -5.9933093e-01   3.5916752e+00   9.9185746e-01   4.9031268e-01   9.4216000e-02   6.3474530e-01   1.6011911e+00   1.4478580e+00   3.8293344e-01  -1.6964189e+00  -1.3586832e-01  -6.6152099e-01  -3.0021339e+00  -3.1025235e+00  -3.9557256e+00  -6.3173728e-01   8.2246632e+00   1.1924472e+00   7.5164119e-01   3.8413287e+00  -5.3195875e-01   1.7137896e+00  -1.8795728e+00   9.4165419e-01   3.0528860e+00  -1.6816265e+00  -7.6777548e-01   2.2031028e-01   9.6972494e-01  -2.3422442e+00   1.8999907e-01   3.6292465e-01   8.7961568e-01   1.4764988e+00   2.5604590e+00   1.9822116e+00   1.9663787e-03   3.9973643e-01  -1.0221408e+00   8.9008627e-01   1.6389049e+00   2.8845191e+00   6.8312616e-01  -1.3289489e+00   7.1624805e-01  -1.3806025e+00  -5.4665405e-01  -3.9564015e+00  -1.1193851e+00  -1.2241828e+00  -1.4991187e+00   1.7617373e+00  -2.8305625e+00   8.4021915e-01  -6.6053742e-01   2.6793110e+00  -1.5014516e-01  -5.2396363e+00  -6.0822601e+00  -2.4408749e+00  -1.0619377e+00  -1.1399587e+00  -3.1048834e+00  -3.0357535e-01  -2.8604250e+00   4.1577773e-02   1.0358799e+00   2.5567415e+00  -1.6940209e-01   3.5227946e-01   1.5680294e+00
   2.8023871e+00   1.2719278e+00  -1.2702254e+00  -3.1098580e+00  -4.6618884e-02   1.0592102e+00  -1.2059526e-01  -1.8916950e+00   2.3368530e+00   3.6261353e+00   2.2407158e+00   2.0098670e+00   2.1474496e+00   4.1592895e+00   2.5830198e+00   1.6488006e+00  -1.8721665e+00   1.2467304e+00  -1.6756747e-01  -1.4130691e+00   3.5855599e+00   9.2634216e-01  -2.7273259e-01  -2.9562015e-01  -7.2303371e-01   1.3620093e+00   7.7311505e-01  -8.3156482e-02  -1.3351157e+00  -8.8145211e-01  -2.1124048e+00  -3.6280725e+00  -2.8058337e+00  -4.9681869e+00  -1.8725789e+00   5.9270307e+00   1.2422935e+00   5.9013761e-01   3.4142559e+00  -9.8621309e-01   1.8848808e+00  -1.5213986e+00   1.2524439e+00   2.9690500e+00  -1.4547536e+00  -1.0023747e+00   5.9161975e-01   1.4959711e+00  -2.0488098e+00   9.4501188e-02   5.4405375e-01   1.2963425e+00   1.7973779e+00   2.6671686e+00   2.0121061e+00   3.1741283e-01   9.9555228e-01  -1.3182875e+00   1.5160064e+00   1.4692579e+00   3.3257530e+00   9.5771932e-02  -1.4803916e+00   6.3297969e-01  -1.5852419e+00  -1.0911181e+00  -3.7666454e+00  -1.4294984e+00  -1.3145715e+00  -1.5555024e+00   1.7412812e+00  -2.0678314e+00   1.1697122e+00  -4.5875765e-01   3.0065237e+00   2.1289403e+00  -3.8738247e+00  -6.5227575e+00  -1.9149160e+00  -4.9154068e-01  -1.2013773e+00  -2.5675347e+00  -3.1199784e-01  -2.7059539e+00   7.4530044e-02   1.2674770e+00   2.2697292e+00  -3.6118969e-01   5.8276461e-01   1.3733851e+00
   3.0223540e+00   8.8216114e-01  -1.5536765e+00  -3.6782405e+00  -1.6929894e-01   4.3582727e-01  -4.5713980e-01  -1.9200625e+00   2.2663422e+00   2.8294861e+00   2.2301149e+00   2.5609163e+00   2.1055485e+00   4.4200751e+00   2.6482299e+00   1.1887980e+00  -1.7618483e+00   1.8949542e+00   2.5116310e-01  -2.4981040e+00   3.3380475e+00   6.4649367e-01  -8.1752567e-01  -4.4046924e-01  -1.7586862e+00   1.4300351e+00   5.3313100e-01  -3.3939724e-01  -8.8496282e-01  -1.7013571e+00  -3.6021726e+00  -4.2586853e+00  -2.0948726e+00  -5.9509637e+00  -2.3824067e+00   4.2323270e+00   1.4682086e+00   5.3248321e-01   3.1470011e+00  -1.1747709e+00   2.0894888e+00  -1.2729719e+00   1.7564648e+00   3.1924216e+00  -8.5159198e-01  -7.6809815e-01   1.2110636e+00   2.0924321e+00  -1.6110646e+00   1.1369922e-01   5.9997659e-01   1.6180466e+00   1.7484511e+00   2.5154024e+00   1.8330569e+00   5.6220174e-01   1.6999358e+00  -1.8704436e+00   2.1507179e+00   1.0525899e+00   3.1763879e+00  -5.9833783e-01  -2.0234347e+00   1.8460264e-01  -1.8717164e+00  -1.4692378e+00  -3.3273414e+00  -1.7791817e+00  -1.3120813e+00  -1.8713490e+00   1.5856600e+00  -1.7016530e+00   1.3521037e+00  -6.2923434e-01   3.0281934e+00   3.2417417e+00  -2.2453708e+00  -7.3728611e+00  -1.3426354e+00   6.3590088e-01  -1.5480272e+00  -2.2528583e+00  -2.5628147e-01  -2.5562159e+00  -1.7445338e-01   1.2487671e+00   2.2854142e+00  -5.6203280e-01   9.2316087e-01   1.1061822e+00
   3.2545138e+00   7.5765996e-01  -1.8352555e+00  -4.1121273e+00  -8.5086673e-01   9.5820606e-02  -8.4287704e-01  -1.8000187e+00   1.6101990e+00   2.2747734e+00   2.0301749e+00   3.1295088e+00   1.9406589e+00   4.8504969e+00   2.3676559e+00   8.3923376e-01  -1.7711741e+00   2.5858041e+00   5.0868559e-01  -3.6013231e+00   2.7927939e+00   4.1809297e-01  -1.4315702e+00  -6.0017689e-01  -3.1375001e+00   1.2810386e+00  -1.6274777e-01  -6.4884669e-01  -6.4862428e-01  -2.6129467e+00  -5.1577489e+00  -4.6797133e+00  -1.6936825e+00  -6.8386361e+00  -2.9774685e+00   2.1799306e+00   1.5261790e+00   2.2628369e-01   2.7007009e+00  -1.4502475e+00   2.1211738e+00  -1.1956518e+00   2.0728060e+00   3.0797438e+00  -4.6486403e-01  -7.4428698e-01   1.7707961e+00   2.6589450e+00  -1.1808475e+00   1.5303689e-01   7.8046339e-01   2.0392877e+00   1.9237724e+00   2.3643635e+00   1.8561220e+00   9.7436760e-01   2.2483181e+00  -2.2951311e+00   2.7491328e+00   8.2952219e-01   3.2562870e+00  -1.2211189e+00  -2.3907997e+00  -2.3864513e-01  -2.0323635e+00  -1.8734026e+00  -2.9535926e+00  -2.0952880e+00  -1.5205079e+00  -2.0973782e+00   1.4793490e+00  -8.5248574e-01   1.4802189e+00  -7.5930699e-01   3.0823383e+00   4.7597852e+00  -7.2803940e-01  -7.9570988e+00  -8.3147158e-01   1.1548382e+00  -1.8819397e+00  -1.9701940e+00  -4.8674009e-01  -2.5380794e+00  -2.5310333e-01   1.3816572e+00   2.0561602e+00  -6.9712596e-01   1.2426451e+00   9.0605153e-01
   3.5393085e+00   6.9565251e-01  -2.0378440e+00  -4.5696945e+00  -1.0510692e+00  -3.5561973e-01  -7.8416369e-01  -1.9842951e+00   1.9159481e+00   1.4348242e+00   2.2652299e+00   3.2962711e+00   2.3716496e+00   5.0275124e+00   2.8943022e+00   3.4683579e-01  -1.7993310e+00   3.0158683e+00   1.1045906e+00  -3.7464203e+00   2.8214168e+00   5.3064049e-01  -2.0518267e+00  -1.1759137e+00  -3.9910118e+00   9.7816103e-01  -5.2530300e-01  -9.1609769e-01  -2.7617019e-01  -2.8593089e+00  -6.0963665e+00  -4.9987788e+00  -1.3779792e+00  -7.1628442e+00  -4.6180015e+00  -2.1843371e-01   1.5473611e+00  -1.0774674e-02   2.3047971e+00  -1.5811580e+00   2.4408440e+00  -2.6912281e-01   2.3001845e+00   2.6882544e+00  -1.5781298e-01  -1.1032374e+00   2.0541057e+00   2.5574653e+00  -9.1032824e-01  -1.3235120e-01   7.4443846e-01   1.8708541e+00   1.6342268e+00   2.4125278e+00   1.4691064e+00   1.0291629e+00   2.5816145e+00  -2.1911837e+00   3.2342207e+00   5.9998193e-01   3.2170721e+00  -1.2437536e+00  -2.5945535e+00  -3.0999255e-02  -2.1264182e+00  -2.3535814e+00  -2.7211816e+00  -2.4122137e+00  -1.2858275e+00  -2.2389274e+00   1.2881432e+00  -9.1346296e-02   1.7801772e+00  -6.6312544e-01   3.1076971e+00   6.1333871e+00   6.4939994e-01  -7.5667477e+00  -5.1832497e-01   1.3910500e+00  -2.0787631e+00  -1.3196334e+00  -2.0413048e-01  -2.2820730e+00  -2.0353872e-01   1.5475481e+00   1.8393138e+00  -1.0035391e+00   1.4350931e+00   7.2065403e-01
   3.7827483e+00   7.2138159e-01  -2.0676715e+00  -4.7049640e+00  -1.4068950e+00  -3.2357687e-01  -6.0854181e-01  -1.8143340e+00   2.2641689e+00   1.1471472e+00   2.3528500e+00   3.5613747e+00   2.9043844e+00   5.4363209e+00   3.4483399e+00   1.8088067e-01  -1.8027219e+00   3.1729509e+00   1.4935632e+00  -4.1389840e+00   2.4336161e+00   6.0908534e-01  -2.4816204e+00  -1.5130526e+00  -4.7044868e+00   1.0846142e+00  -9.8638662e-01  -8.6535836e-01   2.2917365e-01  -3.3419161e+00  -6.3773551e+00  -4.8864947e+00  -1.1789567e+00  -7.4406231e+00  -5.5976385e+00  -2.4706381e+00   1.5914113e+00  -4.8158155e-01   1.9679139e+00  -1.6356252e+00   2.6084802e+00   3.1480001e-01   2.3501338e+00   2.1580821e+00  -3.5365745e-02  -1.5272808e+00   2.4016493e+00   2.2477499e+00  -7.4368014e-01  -5.2253239e-01   6.0133632e-01   1.6729473e+00   1.2235400e+00   2.2835140e+00   1.0526085e+00   1.0829672e+00   2.8077978e+00  -2.1573002e+00   3.4311894e+00   1.9297317e-02   3.4859003e+00  -1.4312360e+00  -2.6313779e+00  -2.5057348e-01  -1.9982221e+00  -2.9073571e+00  -2.5811064e+00  -2.9848551e+00  -1.6686739e+00  -2.8281124e+00   1.1782065e+00   5.8003789e-01   2.0668423e+00  -7.3300518e-01   3.2904230e+00   7.2094340e+00   1.9281846e+00  -6.7892127e+00   1.2731254e-01   1.0610225e+00  -2.0640785e+00  -8.6375489e-01   1.4324819e-01  -2.1507367e+00  -4.0176138e-03   1.7304962e+00   1.2772921e+00  -1.3616432e+00   1.7262579e+00   4.4370476e-01
   3.9329430e+00   6.3190199e-01  -2.1707715e+00  -4.7848557e+00  -1.7713228e+00  -5.0839676e-01  -6.1216313e-01  -1.7933523e+00   2.1276858e+00   8.0357948e-01   2.2422876e+00   3.5163794e+00   3.0149179e+00   5.5549230e+00   3.5201608e+00  -1.1796025e-01  -1.5651347e+00   3.3859101e+00   1.4937037e+00  -4.7883451e+00   1.8757242e+00   5.7825624e-01  -2.7689706e+00  -1.7779317e+00  -5.3438510e+00   9.5896903e-01  -1.4982431e+00  -9.7161319e-01   5.6678296e-01  -3.7595959e+00  -6.7194534e+00  -4.6520125e+00  -8.1329674e-01  -7.5571082e+00  -5.9386875e+00  -3.9286323e+00   1.6956678e+00  -9.0491088e-01   1.6317238e+00  -1.7066861e+00   2.8977631e+00   7.0016917e-01   2.3272709e+00   1.5192471e+00   2.3089737e-01  -1.8032441e+00   2.5535615e+00   1.9948067e+00  -5.0100554e-01  -8.0902106e-01   6.2020887e-01   1.5224646e+00   9.3607495e-01   2.1635884e+00   8.4615115e-01   1.3343321e+00   3.1212223e+00  -2.1714020e+00   3.8008164e+00  -3.3752535e-01   3.6499741e+00  -1.7094124e+00  -2.4238998e+00  -2.9752553e-01  -1.8734429e+00  -3.3563073e+00  -2.3178909e+00  -3.2576233e+00  -1.6952496e+00  -2.9986766e+00   1.1576919e+00   1.2400409e+00   2.4229300e+00  -8.5880892e-01   3.4886992e+00   7.8227687e+00   3.0537356e+00  -6.4244131e+00   8.3419449e-01   1.0054315e+00  -2.0897688e+00  -3.4117952e-01   7.5897525e-02  -2.1530118e+00   7.7105137e-02   1.9292335e+00   8.9753761e-01  -1.6276009e+00   1.9192714e+00   3.1218863e-01
   4.2483756e+00   6.9275912e-01  -2.1416716e+00  -4.9269219e+00  -1.5155874e+00  -5.5910225e-01  -3.5162899e-01  -2.1125234e+00   2.8877911e+00   8.7088368e-01   2.4597927e+00   3.0955549e+00   3.2845156e+00   5.4270070e+00   4.0474395e+00  -3.1038431e-01  -1.4913910e+00   3.4583738e+00   1.5908967e+00  -4.9335380e+00   2.0240210e+00   7.0887298e-01  -2.9712681e+00  -2.4063754e+00  -5.1784968e+00   8.1281276e-01  -1.5971143e+00  -9.8950411e-01   5.1460956e-01  -3.7062933e+00  -6.9139735e+00  -4.7751489e+00  -5.8772428e-01  -7.6138148e+00  -6.5820103e+00  -4.9350956e+00   1.9700876e+00  -1.1411874e+00   1.6364126e+00  -1.7893681e+00   3.4755791e+00   1.1052289e+00   2.2310909e+00   9.8719594e-01   5.3600969e-01  -2.0569783e+00   2.6067429e+00   1.5326598e+00  -4.7983706e-01  -1.2148580e+00   4.9837723e-01   9.9928028e-01   3.8581768e-01   2.1387162e+00   6.5780429e-01   1.1793477e+00   3.1590792e+00  -1.9088289e+00   4.2310598e+00  -4.0766719e-01   3.6778751e+00  -1.4665104e+00  -2.3391688e+00  -6.4919930e-02  -1.7269734e+00  -3.7051330e+00  -2.0696765e+00  -3.3796760e+00  -1.4787252e+00  -3.1693748e+00   1.1897663e+00   1.3214975e+00   2.5483331e+00  -9.1520077e-01   3.6264738e+00   7.5430090e+00   3.6992749e+00  -5.9879617e+00   9.8316771e-01   8.3563230e-01  -2.3570253e+00  -3.6726717e-01   1.5820757e-01  -2.2032553e+00   1.0453364e-01   1.8906322e+00   9.3994778e-01  -2.0322658e+00   1.9953115e+00   3.2988187e-01
   4.1045353e+00   5.9803203e-01  -2.1942185e+00  -4.7579050e+00  -1.7703645e+00  -3.1467817e-01  -5.6190518e-01  -1.8822815e+00   2.5201193e+00   7.5600599e-01   2.0299969e+00   3.1410505e+00   3.0281755e+00   5.6254587e+00   3.8573182e+00  -3.2100234e-01  -1.3972187e+00   3.4922833e+00   1.1458100e+00  -5.6602992e+00   1.0854113e+00   4.9066866e-01  -2.9929376e+00  -2.4877964e+00  -5.3630721e+00   9.8627025e-01  -1.9590657e+00  -6.8743600e-01   4.7448420e-01  -4.1224545e+00  -7.1522817e+00  -4.6563737e+00  -3.6805547e-01  -7.5249980e+00  -5.8338214e+00  -5.3974634e+00   2.0473462e+00  -1.4273105e+00   1.4449524e+00  -1.3688032e+00   3.1593841e+00   9.2930118e-01   2.2509941e+00   5.2763042e-01   7.6327308e-01  -1.8604337e+00   3.0302121e+00   1.4177845e+00  -1.7692819e-01  -1.2451099e+00   5.5252735e-01   8.8630255e-01   5.0886610e-02   1.7368707e+00   5.4353732e-01   1.5242134e+00   3.0808421e+00  -2.0331656e+00   4.3990060e+00  -5.3858393e-01   3.5546999e+00  -1.5451579e+00  -2.1580515e+00  -4.1126424e-01  -1.4821616e+00  -3.6494333e+00  -1.6659436e+00  -3.4016270e+00  -1.5606361e+00  -3.3245202e+00   8.4906524e-01   1.5488641e+00   2.1940703e+00  -1.5669343e+00   3.0351363e+00   6.4602706e+00   4.2481960e+00  -6.1881339e+00   1.3464888e+00   6.4155675e-01  -2.6443520e+00  -3.9983056e-01  -6.7696359e-02  -2.3305066e+00   6.6256660e-02   1.8044426e+00   8.1171925e-01  -1.9601140e+00   2.3421411e+00   2.6608900e-01
   4.0836957e+00   4.0694647e-01  -2.0383849e+00  -4.4707864e+00  -2.1982756e+00  -6.9457450e-01  -3.8556618e-01  -1.8028185e+00   1.9583350e+00   4.8144664e-01   1.9647057e+00   2.6064104e+00   2.7083364e+00   5.3558965e+00   3.3772048e+00  -4.3449868e-01  -7.5870069e-01   3.4457859e+00   7.2461766e-01  -6.2085640e+00   9.7104853e-01   2.1660663e-01  -2.8467401e+00  -2.5604485e+00  -5.5585909e+00   2.8344475e-01  -2.3691260e+00  -9.6367229e-01   6.1601724e-01  -4.1850569e+00  -7.1289374e+00  -4.4811927e+00  -1.3947840e-01  -7.4045331e+00  -5.4802464e+00  -6.2945933e+00   2.0759921e+00  -1.7915649e+00   1.1784784e+00  -1.6085436e+00   4.0707340e+00   9.6554329e-01   2.0206100e+00  -1.0533690e-01   9.5930362e-01  -1.9320229e+00   2.7930626e+00   1.2934169e+00   1.5749549e-02  -1.4038951e+00   6.1297767e-01   5.6545409e-01  -7.7897278e-02   1.5308185e+00   6.2915988e-01   1.6611766e+00   3.1689880e+00  -2.2525563e+00   4.7222673e+00  -6.3192360e-01   3.6121945e+00  -1.6376221e+00  -1.6096251e+00  -6.7357940e-01  -1.6324945e+00  -3.8056357e+00  -1.1661955e+00  -3.2241655e+00  -1.2968799e+00  -3.0411147e+00   9.5079419e-01   1.4533576e+00   2.3880362e+00  -1.7293033e+00   3.3498432e+00   5.6267019e+00   4.6351892e+00  -5.3076876e+00   1.8649588e+00   6.7487147e-01  -2.5419478e+00  -2.9926990e-01  -4.0646953e-01  -2.3390107e+00  -1.3409046e-02   1.8582947e+00   7.0389727e-01  -2.0182926e+00   2.2858884e+00   3.8376798e-01
   4.0952970e+00   2.9152496e-01  -1.8165168e+00  -4.2308045e+00  -1.5576265e+00  -8.1386163e-01   7.9775578e-02  -2.1633044e+00   2.8007864e+00   4.6034641e-01   2.2347178e+00   1.8450177e+00   2.7022779e+00   4.8333487e+00   3.7560246e+00  -3.8280283e-01  -4.8115862e-01   3.1715250e+00   6.5369129e-01  -5.9232382e+00   1.6449352e+00   1.9467212e-01  -2.7024941e+00  -3.0530018e+00  -4.6516845e+00  -1.3320102e-02  -2.0039679e+00  -9.5762688e-01   3.6221381e-01  -3.5829539e+00  -6.8552588e+00  -4.6347019e+00   4.3257720e-02  -7.0104214e+00  -5.2204036e+00  -5.8810606e+00   2.4185499e+00  -1.7629760e+00   1.5171046e+00  -1.5844892e+00   5.1571439e+00   1.2576129e+00   1.7694881e+00  -5.4305928e-01   1.2054970e+00  -1.8301634e+00   2.6791691e+00   6.9705947e-01   3.4102946e-02  -1.6304474e+00   4.9444376e-01  -2.0374535e-01  -6.5902340e-01   1.3934277e+00   5.2362455e-01   1.1283960e+00   2.8936480e+00  -1.9871179e+00   4.9036088e+00  -5.3524663e-01   3.1953670e+00  -1.0155895e+00  -1.5412418e+00  -4.7623903e-01  -1.5469137e+00  -3.6945529e+00  -7.2329751e-01  -2.9530401e+00  -8.2874124e-01  -3.2667775e+00   1.0834129e+00   7.6665064e-01   2.2576807e+00  -1.8477666e+00   3.2742058e+00   3.8668591e+00   4.3713895e+00  -4.7461568e+00   1.5845995e+00   7.2916451e-01  -2.8257366e+00  -6.1272852e-01  -3.3348150e-01  -2.2934591e+00  -1.8005975e-01   1.5927567e+00   1.1553937e+00  -2.1847325e+00   2.1365435e+00   5.7987183e-01
   3.6694564e+00   4.0757768e-01  -1.6747782e+00  -3.7726436e+00  -1.6908677e+00  -3.3044300e-01   1.0322961e-01  -1.9221190e+00   2.6990911e+00   6.0763628e-01   2.0577166e+00   1.6392821e+00   2.4811694e+00   4.8080276e+00   3.5950629e+00  -2.0476561e-01  -4.0011033e-01   3.1024201e+00   1.9849663e-01  -5.8608665e+00   1.3739615e+00   1.0159017e-01  -2.6570959e+00  -3.4606498e+00  -4.1530898e+00  -1.1479872e-01  -2.1715796e+00  -6.3426771e-01   2.8561819e-02  -3.4795990e+00  -6.7325567e+00  -4.8182337e+00  -8.0095297e-02  -6.5334234e+00  -4.4267787e+00  -5.7314796e+00   2.4317347e+00  -1.6548385e+00   1.4578103e+00  -1.0759695e+00   4.7457956e+00   1.2047437e+00   1.5435158e+00  -1.0310014e+00   1.2445208e+00  -1.5497367e+00   2.8139644e+00   2.6770575e-01   2.6760904e-01  -1.5564821e+00   4.8279288e-01  -5.5110946e-01  -1.0377181e+00   9.6121427e-01   3.2115765e-01   1.0148072e+00   2.2038826e+00  -1.8579808e+00   4.7717564e+00  -3.7610201e-01   2.9111317e+00  -5.3122858e-01  -1.2006040e+00  -4.8663134e-01  -1.3489791e+00  -3.2128147e+00  -1.5450613e-01  -2.4846190e+00  -6.9314450e-01  -3.1796803e+00   5.6562717e-01   5.0432762e-01   1.4704338e+00  -2.3609728e+00   2.2687103e+00   2.2072078e+00   3.9543138e+00  -4.3243985e+00   1.3581485e+00   2.9856159e-01  -3.0198347e+00  -9.3858795e-01  -4.3203382e-01  -2.2498628e+00  -2.2141948e-01   1.2567720e+00   1.0867227e+00  -1.9702465e+00   2.2612371e+00   6.2138787e-01
   3.0736617e+00   1.5362669e-01  -1.4246458e+00  -3.2564360e+00  -1.8447032e+00  -8.4182572e-01   5.2014389e-01  -1.7181010e+00   2.5295737e+00  -1.8794634e-01   2.4022382e+00   9.2776197e-01   2.5935315e+00   4.3211352e+00   3.3464899e+00  -4.5926852e-01   4.4676966e-01   2.9441775e+00   5.0860347e-02  -5.3977806e+00   1.5631966e+00   4.1172309e-02  -2.5293545e+00  -3.8850714e+00  -3.9735631e+00  -1.2075311e+00  -2.2995774e+00  -8.6391863e-01   5.0447716e-01  -3.0450855e+00  -6.0878278e+00  -4.8710614e+00   1.1697886e-01  -5.7711901e+00  -4.4385623e+00  -6.3053931e+00   2.1952123e+00  -1.5012217e+00   9.4441566e-01  -1.0349407e+00   5.2277646e+00   1.9852236e+00   1.2963901e+00  -1.6229168e+00   1.4823058e+00  -1.5735553e+00   2.1998614e+00  -3.4712913e-01   5.7864781e-01  -1.5862827e+00   2.1855988e-01  -1.1903885e+00  -1.5527998e+00   6.5567934e-01  -2.9355337e-01   7.4985006e-01   1.7858780e+00  -1.8796797e+00   4.6521526e+00  -5.8645389e-01   2.6076680e+00  -7.2437421e-02  -2.9308492e-01  -1.6578784e-01  -1.8929135e+00  -3.0155348e+00   7.0844364e-01  -1.7868310e+00   1.2537942e-01  -2.4230508e+00   8.3251967e-02   4.1008873e-02   1.3464062e+00  -2.5375941e+00   1.9883490e+00   1.0257033e+00   3.9156097e+00  -2.1778536e+00   1.6824599e+00   4.2345615e-01  -2.3902006e+00  -3.8105011e-01  -2.0693874e-01  -1.7199441e+00  -3.6917661e-01   1.0247641e+00   5.1923428e-01  -1.8752547e+00   2.0665380e+00   5.9663944e-01
   2.4531343e+00   1.7796200e-01  -9.8204901e-01  -2.4498154e+00  -1.6883857e+00  -3.5078088e-01   1.0738445e+00  -1.4352394e+00   2.9467487e+00   2.1892666e-01   2.1859293e+00   7.8591369e-01   2.4016419e+00   4.2596914e+00   3.3813775e+00  -7.8217535e-02   4.6684322e-01   2.5688039e+00  -2.7850269e-01  -4.9055493e+00   1.8083491e+00  -1.3252039e-01  -2.3152226e+00  -4.1643642e+00  -2.9784807e+00  -1.2126266e+00  -2.2107352e+00  -6.5053828e-01   2.6365811e-01  -2.6318002e+00  -5.3198329e+00  -4.8800580e+00  -2.5273258e-01  -4.9367853e+00  -3.7126772e+00  -6.4550347e+00   2.0795925e+00  -1.2627974e+00   1.1775078e+00  -4.8693912e-01   5.2488461e+00   2.2056840e+00   1.0328080e+00  -1.9082260e+00   1.3802823e+00  -1.1231913e+00   2.3530870e+00  -6.0415943e-01   8.4525414e-01  -1.3066836e+00   2.6040066e-01  -1.4631088e+00  -1.8969530e+00   2.5161620e-01  -4.1658446e-01   4.9181159e-01   8.1525786e-01  -1.8083198e+00   4.2306710e+00  -5.2132705e-01   2.0157750e+00   6.2508601e-01  -3.2208185e-01  -5.0311714e-01  -1.6516260e+00  -2.2675064e+00   1.2984609e+00  -1.3144028e+00   2.2562315e-02  -2.8687404e+00  -3.3460787e-01  -3.4030784e-01   1.7937733e-01  -3.0981073e+00   6.2518343e-01  -9.9470723e-01   3.2688619e+00  -7.1510772e-01   1.1555237e+00  -6.8404608e-02  -2.7373585e+00  -8.2498006e-01  -6.5716922e-02  -1.5832708e+00  -4.3165786e-01   6.2522691e-01   5.1917536e-01  -1.6769369e+00   1.9914872e+00   7.5322619e-01
   1.4267790e+00  -1.1865563e-02  -7.0360177e-01  -1.7031685e+00  -1.4808772e+00   1.7295035e-02   1.2274404e+00  -8.3821173e-01   2.9329483e+00   2.9741949e-01   2.0793463e+00   5.5325285e-01   2.2646612e+00   3.9787541e+00   3.0097368e+00  -1.3642305e-01   9.5204718e-01   2.4313118e+00  -8.4905684e-01  -4.8220650e+00   1.1889048e+00  -1.1491547e-01  -2.0574119e+00  -4.5215287e+00  -2.3083099e+00  -1.1963870e+00  -2.1885324e+00  -2.3089385e-01   5.9367051e-01  -2.5771379e+00  -4.2657979e+00  -4.9226330e+00  -2.5299440e-02  -4.0529590e+00  -2.4232814e+00  -6.0382025e+00   1.8096993e+00  -7.6497302e-01   8.5133359e-01   2.3959655e-01   4.4557422e+00   2.3744546e+00   8.3268006e-01  -2.0909020e+00   1.6842545e+00  -5.3924550e-01   2.2221781e+00  -9.5300980e-01   1.2880041e+00  -9.3405383e-01  -4.9555640e-02  -1.6459151e+00  -2.5682623e+00  -4.1414444e-01  -1.1439821e+00   4.3961384e-01  -3.7734136e-02  -2.0047828e+00   3.7317804e+00  -7.3263431e-01   1.6315952e+00   1.0373143e+00   4.6918952e-01  -4.6727436e-01  -1.8601440e+00  -1.4993598e+00   2.2767678e+00  -4.5805261e-01   2.6078107e-01  -2.4090461e+00  -1.1874516e+00  -9.9321834e-01  -7.0198434e-01  -3.8608055e+00  -7.2393770e-01  -3.0793024e+00   3.0490268e+00   8.0839025e-01   1.3323132e+00   1.8176846e-01  -2.2832095e+00  -7.1127642e-01   2.2180300e-01  -1.1735402e+00  -6.3089151e-01  -4.7793836e-02  -1.5649496e-01  -1.4145081e+00   2.1233849e+00   5.8671606e-01
   9.8826428e-01  -1.7880884e-02  -3.2492928e-01  -1.0830605e+00  -1.2745605e+00   2.4871136e-01   1.7389244e+00  -7.3827468e-01   2.9910626e+00   8.1516463e-01   2.2884674e+00  -4.7850206e-02   2.0141280e+00   3.3568801e+00   2.6862155e+00  -4.8071737e-02   1.2738840e+00   2.2739690e+00  -1.1903125e+00  -4.1787879e+00   1.9668493e+00  -2.4746817e-01  -1.8688537e+00  -4.9182185e+00  -1.1793691e+00  -1.6182412e+00  -1.9617367e+00  -2.9447580e-01   3.0014960e-01  -1.8035224e+00  -3.4135452e+00  -5.1723408e+00  -2.3463752e-01  -3.4142844e+00  -1.8354774e+00  -5.5489955e+00   1.7322599e+00  -3.6553419e-01   1.1140962e+00   2.9330921e-01   4.9339870e+00   2.1744464e+00   3.8103463e-01  -2.2511222e+00   1.5286440e+00  -2.9402008e-01   1.8702333e+00  -1.1450164e+00   1.3275917e+00  -7.9281538e-01  -4.1867698e-02  -1.9461709e+00  -2.6305352e+00  -6.0549378e-01  -9.7791871e-01   2.8132646e-02  -7.9701209e-01  -1.8390377e+00   3.4108029e+00  -5.1373112e-01   1.4846807e+00   1.6820283e+00   9.5518228e-01  -3.4875280e-01  -1.8904030e+00  -1.0016864e+00   2.7770550e+00   2.1811896e-01   5.4748986e-01  -2.2483324e+00  -1.2602645e+00  -1.9716253e+00  -1.4343595e+00  -3.8715981e+00  -1.3615946e+00  -4.8648316e+00   2.0390497e+00   2.0551708e+00   8.8767977e-01   2.7741411e-01  -2.1283822e+00  -1.0439807e+00   3.0078887e-01  -9.1162837e-01  -6.8633308e-01  -4.5765827e-01  -9.0355861e-02  -1.2306547e+00   1.8178970e+00   8.4152728e-01
   3.9854821e-01  -1.9707394e-01   2.2431905e-02  -3.6646928e-01  -9.3224595e-01   5.0342580e-01   2.1165481e+00  -3.5890424e-01   2.8339926e+00   1.4267156e+00   2.1799341e+00  -2.5921263e-01   1.5820055e+00   3.0612101e+00   2.0772801e+00   1.3425530e-01   1.4988389e+00   2.0292769e+00  -1.6218593e+00  -3.8709092e+00   2.0155099e+00  -6.4730732e-01  -1.5598290e+00  -4.9237085e+00  -2.1450135e-01  -1.7046975e+00  -1.6842577e+00  -2.3457292e-01   9.1145674e-02  -1.2907275e+00  -2.5068787e+00  -5.2925207e+00  -3.1868307e-01  -2.6479170e+00  -6.7455061e-01  -4.8464057e+00   1.5982437e+00  -1.0027482e-02   1.4666400e+00   5.8691153e-01   5.1098062e+00   1.6566519e+00   1.4135006e-01  -2.0703154e+00   1.3633240e+00   1.9990804e-01   1.7947765e+00  -9.3727098e-01   1.4513878e+00  -4.3216369e-01  -4.0981803e-02  -1.9589326e+00  -2.6712389e+00  -1.0092538e+00  -7.5247160e-01  -6.6362108e-02  -1.5165603e+00  -2.0685836e+00   2.9626803e+00  -5.0149104e-01   1.0697280e+00   2.0133384e+00   1.1495157e+00  -7.6165861e-01  -1.9969717e+00  -4.5464936e-01   3.3780951e+00   8.1742583e-01   8.0173380e-01  -2.2755611e+00  -1.4818448e+00  -2.9606461e+00  -2.4573928e+00  -4.2222250e+00  -2.3712087e+00  -7.1256576e+00   1.3198168e+00   2.9591502e+00   6.1838638e-01   5.5768156e-01  -2.0844272e+00  -1.4509404e+00   3.8274682e-01  -6.9853978e-01  -8.5846568e-01  -9.6143441e-01  -1.3550840e-02  -9.2444731e-01   1.7210387e+00   1.0798158e+00
  -1.6382816e-01  -4.1208711e-01   2.9554491e-01   2.4252030e-01  -1.0149392e+00   8.5385289e-01   2.2263074e+00   1.7059352e-01   1.8852290e+00   1.7979880e+00   2.3598178e+00  -7.1911932e-01   1.1197837e+00   2.1623551e+00   1.1668768e+00   1.3920240e-02   2.2095440e+00   2.0602430e+00  -2.3053918e+00  -3.7816195e+00   2.2538612e+00  -7.5830292e-01  -1.2159770e+00  -4.9322140e+00   5.3665562e-01  -1.7648926e+00  -1.5178303e+00  -1.1817746e-01   2.9152530e-01  -7.3977461e-01  -1.3162921e+00  -5.2489877e+00  -4.7999655e-02  -2.1720955e+00   7.7998496e-01  -3.9128350e+00   1.3805406e+00   4.3897569e-01   1.5056082e+00   6.7305237e-01   5.4430398e+00   8.4649856e-01  -4.3977228e-01  -2.0484019e+00   1.1832629e+00   5.3189044e-01   1.3271207e+00  -8.4034018e-01   1.5106511e+00  -2.2469719e-01  -1.1048975e-01  -1.9062596e+00  -2.4975126e+00  -1.3614155e+00  -5.6191707e-01  -2.7657092e-01  -1.8877444e+00  -2.1366585e+00   2.4164019e+00  -4.6185479e-01   1.5065536e+00   2.1736018e+00   2.2770485e+00  -7.3249219e-01  -2.0836409e+00   6.4189289e-03   3.7008339e+00   1.4203588e+00   7.2884223e-01  -1.7788262e+00  -1.3625745e+00  -4.3627498e+00  -2.5683583e+00  -4.0961674e+00  -2.5139446e+00  -8.6927229e+00   3.8112702e-01   3.7170787e+00   8.8985167e-01   1.6719792e+00  -1.1377322e+00  -1.3699880e+00   5.2210245e-01  -2.2369545e-01  -8.3055429e-01  -1.4115280e+00  -2.1921481e-01  -5.4812488e-01   1.5864869e+00   1.1251482e+00
  -1.9014136e-01  -2.4259435e-01   8.3404220e-01   9.9172286e-01  -8.4992267e-01   1.3867066e+00   3.1644597e+00   4.1996038e-01   2.0622955e+00   3.2269779e+00   2.5846067e+00  -1.0790678e+00   9.6572196e-01   1.5532301e+00   9.5075141e-01   3.8601889e-01   2.1969947e+00   1.7002679e+00  -2.5072062e+00  -3.0923791e+00   3.3864585e+00  -9.1824794e-01  -1.0165744e+00  -4.9570571e+00   1.9558840e+00  -1.7839430e+00  -1.1908280e+00  -2.2739343e-01  -8.8771366e-02   2.1977104e-01   1.5718401e-01  -4.9179895e+00  -5.1457427e-01  -1.6227868e+00   1.1889666e+00  -3.6373391e+00   1.3156626e+00   4.9223166e-01   2.2061469e+00   3.4009091e-01   6.2966989e+00  -6.2317399e-02  -1.2524328e+00  -2.1067672e+00   3.3753603e-01   3.2918353e-01   8.8381969e-01  -8.4895168e-01   1.1021435e+00  -3.1531344e-01   2.0586946e-02  -1.9893414e+00  -2.1049914e+00  -1.3109591e+00   1.5826579e-01  -7.8105547e-01  -2.5700054e+00  -1.8898111e+00   1.8515573e+00  -4.2863847e-01   1.9482952e+00   2.5433419e+00   2.4521702e+00  -1.0378038e+00  -1.7135678e+00   1.5648316e-01   3.5360320e+00   1.5054245e+00   2.3692239e-01  -2.2555481e+00  -6.5612872e-01  -5.2740328e+00  -2.9291196e+00  -3.5178234e+00  -2.3653843e+00  -9.6157470e+00  -7.8527050e-01   4.9628717e+00   4.3227274e-01   1.4490091e+00  -9.9144245e-01  -1.9832340e+00   6.3239029e-01  -1.4464500e-01  -5.9339955e-01  -1.5323072e+00  -3.1695252e-02  -5.1404077e-01   1.1043388e+00   1.4838149e+00
  -4.8521588e-01  -4.0511331e-01   1.3034548e+00   1.5922438e+00  -4.3284347e-01   1.2305566e+00   4.0261880e+00   7.3329012e-01   2.4605255e+00   3.7470316e+00   3.1800453e+00  -1.4915940e+00   1.2970017e+00   8.7048938e-01   8.4590480e-01   3.1075149e-01   2.6975315e+00   1.4813117e+00  -2.2813520e+00  -2.2990886e+00   4.2257541e+00  -9.8271051e-01  -8.9898934e-01  -5.0630251e+00   2.8852668e+00  -2.2640625e+00  -7.9879939e-01  -5.1772004e-01   3.6347510e-01   1.0427050e+00   1.5910092e+00  -4.8035461e+00  -3.7080524e-01  -1.1302093e+00   9.3817914e-01  -3.9748816e+00   1.1036319e+00   8.0490828e-01   2.3476292e+00  -5.2273434e-02   6.9401363e+00  -3.1548423e-01  -1.7687203e+00  -1.8832951e+00   5.9753583e-02   1.4850142e-01   1.4755313e-01  -9.3317038e-01   9.0762505e-01  -3.9605428e-01  -2.7670495e-01  -2.1933493e+00  -2.1702737e+00  -1.3658692e+00   1.1644765e-01  -1.3262033e+00  -2.8923970e+00  -1.8398775e+00   1.2983583e+00  -9.4221204e-01   2.1254663e+00   2.7206541e+00   2.8854101e+00  -1.0565757e+00  -2.0856124e+00   6.8597422e-02   3.7831964e+00   1.6983316e+00   3.0456901e-01  -2.1315343e+00  -4.3845568e-01  -6.2821611e+00  -2.9772516e+00  -3.0415402e+00  -2.1267967e+00  -1.0070193e+01  -1.0644839e+00   7.1180931e+00   6.4330088e-01   2.0732324e+00  -2.0288331e-01  -1.8272019e+00   1.2165797e+00   4.1189516e-01  -5.4066521e-01  -1.8187083e+00  -5.2550911e-01  -6.6239848e-01   6.5659805e-01   1.5076492e+00
  -6.5659538e-01  -4.0486539e-01   1.4590863e+00   2.0040997e+00  -3.8761931e-01   1.5646328e+00   4.4443132e+00   1.0624546e+00   1.9855213e+00   4.2778266e+00   3.5229439e+00  -1.6795982e+00   1.4443462e+00   2.9872225e-01   4.4438141e-01   2.0990955e-01   2.8469797e+00   1.3781891e+00  -2.2042569e+00  -1.4280834e+00   4.5501588e+00  -9.8907831e-01  -9.5592915e-01  -5.0659422e+00   3.4546404e+00  -2.4119294e+00  -5.8331387e-01  -6.0746454e-01   4.9514684e-01   1.9834456e+00   2.8115063e+00  -4.4629279e+00  -3.7890117e-01  -5.5927701e-01   8.4995259e-01  -3.4521316e+00   8.7261969e-01   9.9960083e-01   2.6176223e+00  -2.0692532e-01   7.3295118e+00  -1.0304775e+00  -2.3883602e+00  -1.7573311e+00  -6.2999564e-01  -1.5772118e-01  -3.2590930e-01  -1.0054004e+00   6.2272635e-01  -4.6222775e-01  -3.3292591e-01  -2.1691499e+00  -1.8222621e+00  -1.3394006e+00   4.6157364e-01  -1.6747155e+00  -3.1303072e+00  -1.4351773e+00   5.6707204e-01  -1.1081250e+00   2.5774493e+00   2.9661248e+00   3.4162808e+00  -8.0674822e-01  -2.0233300e+00  -8.8151635e-02   3.4973966e+00   1.7060420e+00   2.0450171e-01  -2.1395337e+00   9.6944356e-03  -7.0303677e+00  -2.7962900e+00  -2.3921626e+00  -1.7901682e+00  -1.0119478e+01  -1.7737704e+00   7.9628522e+00   7.1566432e-01   2.6264630e+00   6.4507318e-01  -1.4522893e+00   1.6158389e+00   8.8710919e-01  -2.3226925e-01  -1.8993072e+00  -8.6686484e-01  -5.2307125e-01   3.8308008e-01   1.5746527e+00
  -7.1706479e-01  -1.9889351e-01   1.6713420e+00   2.2401171e+00  -2.1464283e-01   1.9182157e+00   4.7883465e+00   1.2328732e+00   1.8659708e+00   5.1138598e+00   3.9586257e+00  -1.8665175e+00   1.5355272e+00  -3.8439358e-01   1.6669733e-01   4.4806189e-02   2.8789886e+00   1.5306286e+00  -2.1171370e+00  -5.7755300e-01   5.2467394e+00  -8.3935290e-01  -1.0715632e+00  -5.3450931e+00   4.2021577e+00  -2.6634921e+00  -3.9324180e-01  -7.7297549e-01   4.1600664e-01   2.8424167e+00   3.4786344e+00  -4.6182543e+00  -4.0770324e-01  -3.9797585e-01   1.7465566e-01  -3.7971362e+00   6.4772665e-01   1.4565567e+00   2.7633294e+00  -4.2721272e-01   7.3201769e+00  -1.7886995e+00  -2.9945108e+00  -1.3936499e+00  -1.0929278e+00  -3.0724257e-01  -8.1320369e-01  -8.1634481e-01   3.3252174e-01  -4.8559010e-01  -3.3661259e-01  -2.0376755e+00  -1.4645489e+00  -1.2416664e+00   8.0181832e-01  -2.0622881e+00  -3.4251932e+00  -9.6964943e-01   4.6331195e-02  -9.6864178e-01   3.0044223e+00   3.3121204e+00   3.8090516e+00  -4.3366244e-01  -2.0751701e+00  -9.1847692e-02   3.2004897e+00   1.8081958e+00   7.5167531e-02  -1.7233753e+00   2.7800465e-01  -7.8199142e+00  -2.8008700e+00  -1.6883172e+00  -1.6542755e+00  -9.9824753e+00  -2.3673671e+00   8.7469050e+00   4.6899239e-01   3.4434178e+00   1.1844240e+00  -1.4948700e+00   1.9163680e+00   1.3368321e+00   1.1179737e-02  -2.1477850e+00  -1.0569918e+00  -5.4207192e-01   7.6043439e-02   1.6293664e+00
  -8.8573712e-01  -2.9925117e-01   2.0972698e+00   2.7384021e+00   5.6836617e-01   2.1609646e+00   5.3460197e+00   1.6201664e+00   2.4898071e+00   6.3554783e+00   3.8954092e+00  -1.5863854e+00   1.5019992e+00  -7.0203449e-01   9.1534188e-02   1.5607167e-01   2.8106519e+00   1.3711631e+00  -2.0920995e+00  -5.8668720e-01   5.2956771e+00  -9.4918447e-01  -8.9408468e-01  -5.0140243e+00   5.1712151e+00  -2.3272073e+00   4.9163466e-02  -7.7872137e-01   5.9708553e-01   3.0468420e+00   4.2793118e+00  -4.4008287e+00  -1.6936414e-01  -4.4144748e-01   2.5711524e-01  -4.4147518e+00   4.8576895e-01   1.7206887e+00   3.0116194e+00  -5.1336410e-01   6.9878408e+00  -2.7746622e+00  -3.3141664e+00  -5.1220879e-01  -1.1521754e+00   2.5620562e-02  -9.8439893e-01  -1.3564413e-01   2.0055631e-01  -2.8755330e-01  -3.7930340e-01  -1.6098772e+00  -1.3940731e+00  -1.3815919e+00   9.8594502e-01  -2.1636741e+00  -3.5894698e+00  -1.1482050e+00  -4.1887307e-01  -1.4465550e+00   2.8548437e+00   3.0718538e+00   3.3274003e+00  -1.1066920e+00  -2.1431305e+00  -1.9479842e-02   3.1443996e+00   1.5645178e+00  -6.0001746e-01  -1.9788735e+00   4.5500158e-01  -8.3290423e+00  -3.1510503e+00  -1.6446348e+00  -1.8309029e+00  -1.0416608e+01  -2.0166250e+00   9.5311175e+00   4.7213973e-01   4.2809595e+00   1.0835683e+00  -1.9911453e+00   2.1282946e+00   1.4809120e+00  -4.1167334e-02  -2.4976808e+00  -1.2760669e+00  -8.0830318e-01  -1.4718485e-01   1.5777078e+00
  -8.2102817e-01  -3.0648972e-01   2.2544024e+00   3.0723646e+00   3.9508592e-01   2.2368279e+00   5.5003337e+00   1.9914138e+00   1.6527083e+00   6.9812473e+00   3.7435143e+00  -1.2285006e+00   1.2121899e+00  -9.2637007e-01  -6.2372234e-01   2.5120533e-01   2.7960426e+00   1.3890135e+00  -1.9962565e+00  -4.6729138e-01   5.2633677e+00  -1.2419717e+00  -9.3201183e-01  -4.3881044e+00   5.1942423e+00  -2.5790477e+00   2.8643781e-02  -1.1457055e+00   6.0819913e-01   3.3828764e+00   4.3395716e+00  -4.0664924e+00  -1.2377392e-01  -6.5504931e-01   4.7490912e-02  -4.9307962e+00   2.7929551e-01   1.7144489e+00   3.1277310e+00  -9.3556885e-01   7.1099706e+00  -4.0038707e+00  -3.7524732e+00   1.2754269e-01  -1.6378395e+00   3.3491347e-02  -1.2125082e+00   6.1782655e-01   1.8307751e-02  -1.5461094e-01  -6.1123561e-02  -1.0422509e+00  -5.7813523e-01  -1.3319513e+00   1.7096479e+00  -2.1737767e+00  -3.3542397e+00  -1.0964517e+00  -8.8290967e-01  -1.6505695e+00   2.9472480e+00   2.7070327e+00   2.9693847e+00  -1.6417736e+00  -2.1863150e+00  -2.6094408e-01   2.6495597e+00   1.1227270e+00  -1.2265647e+00  -2.1259255e+00   1.0149063e+00  -8.4555617e+00  -2.9399206e+00  -1.1180277e+00  -1.2844258e+00  -9.6960041e+00  -2.0393729e+00   9.5113031e+00   5.2664950e-01   5.0617753e+00   1.2200482e+00  -2.0603213e+00   1.9527311e+00   1.6696560e+00   1.1571355e-01  -2.3770052e+00  -1.4393145e+00  -7.9006064e-01  -4.5452701e-01   1.6264051e+00
  -8.6540503e-01  -2.4496322e-01   2.1095579e+00   2.9784294e+00   5.1882181e-01   2.2613713e+00   4.9861203e+00   2.1765014e+00   7.9042496e-01   7.2708347e+00   3.5850616e+00  -8.1757561e-01   7.8553808e-01  -1.1157029e+00  -1.4789846e+00   8.3404414e-02   2.5715879e+00   1.7670692e+00  -1.9176464e+00  -4.3150819e-01   4.7428019e+00  -1.3901190e+00  -1.1353195e+00  -4.1326475e+00   4.9977254e+00  -2.9384539e+00   1.1742700e-02  -1.3383374e+00   2.9453089e-01   3.5252484e+00   3.3464447e+00  -4.5250230e+00   2.2426701e-01  -1.1106459e+00  -3.5885047e-01  -5.0191438e+00   1.3303978e-01   2.0917698e+00   2.9780135e+00  -9.9356782e-01   6.1632748e+00  -5.3866327e+00  -3.8720237e+00   1.1200046e+00  -1.6839186e+00   4.0788140e-01  -1.2246341e+00   1.5455162e+00  -3.1920615e-02   1.5798699e-01   1.2705979e-01  -4.4617133e-01  -3.4923661e-05  -1.4199434e+00   2.1389116e+00  -2.0563869e+00  -3.1424665e+00  -1.0662769e+00  -1.0525166e+00  -1.4023642e+00   2.6253234e+00   2.4938900e+00   2.5591051e+00  -1.7148738e+00  -2.5394714e+00  -2.7489212e-01   2.4486269e+00   1.1246179e+00  -1.1139861e+00  -1.3406200e+00   9.4887465e-01  -8.6902716e+00  -3.0020032e+00  -9.1760971e-01  -1.3667994e+00  -9.4296155e+00  -1.8276622e+00   8.2631388e+00   2.7400504e-01   6.4362729e+00   1.1010105e+00  -2.3475999e+00   1.6363154e+00   1.8554058e+00   8.5044190e-03  -2.6472932e+00  -1.3876766e+00  -6.7495987e-01  -4.7965326e-01   1.5641831e+00
  -1.1901097e+00  -1.4778645e-01   1.9784842e+00   2.8422842e+00   6.6897968e-01   2.1327180e+00   4.4069929e+00   2.4862044e+00   2.6592811e-01   6.9986507e+00   3.5217514e+00  -2.4484528e-01   5.9885505e-01  -1.2892423e+00  -2.0031175e+00  -2.3933360e-01   2.4283337e+00   2.2530841e+00  -1.6639093e+00  -2.7958171e-01   4.0958458e+00  -1.2330216e+00  -1.4164708e+00  -4.0852200e+00   4.5625882e+00  -3.4920261e+00  -6.6001216e-02  -1.4481555e+00   3.6157871e-01   3.4045487e+00   2.0164774e+00  -5.1775038e+00   6.9540411e-01  -1.6418329e+00  -1.3890730e+00  -6.1019504e+00  -2.1797073e-01   2.7113004e+00   2.2079286e+00  -8.4636805e-01   4.4430354e+00  -6.0293428e+00  -3.8870025e+00   2.1385077e+00  -1.3374058e+00   9.3530808e-01  -1.3302702e+00   2.2912419e+00   1.8413141e-01   5.6147165e-01   1.7513234e-01   9.4429815e-02   2.2807073e-01  -1.6240120e+00   1.8093435e+00  -2.0419070e+00  -3.0533856e+00  -1.0152507e+00  -1.2627834e+00  -1.2407473e+00   1.9925810e+00   2.4385629e+00   2.1564211e+00  -1.5342657e+00  -3.2077370e+00  -2.6861173e-02   2.4458109e+00   1.2496898e+00  -1.0056772e+00  -1.0488903e-01   3.0878449e-01  -8.6062221e+00  -3.0355507e+00  -8.5379598e-01  -1.7373245e+00  -8.6352174e+00  -1.1849479e+00   7.5760539e+00  -2.1705190e-02   7.9250398e+00   1.0124715e+00  -2.3944534e+00   1.5076929e+00   2.3275876e+00  -2.0966599e-01  -3.0341226e+00  -1.7577164e+00  -6.1881167e-01  -4.5901457e-01   1.1953659e+00
  -1.1069026e+00   1.1355423e-02   1.9839705e+00   2.8172423e+00   7.6109603e-01   2.0583647e+00   4.2598104e+00   2.5344991e+00   1.3212511e-01   6.9396872e+00   3.2689895e+00   4.2270486e-01   5.7035104e-01  -1.1291919e+00  -2.0577884e+00  -1.9227144e-01   1.9580472e+00   2.3530519e+00  -1.1439144e+00   1.4939942e-01   3.8365661e+00  -1.1595398e+00  -1.6504521e+00  -3.6586841e+00   4.2655817e+00  -3.8778893e+00  -1.0256735e-01  -1.7010336e+00   2.4471389e-01   3.5220755e+00   8.9496865e-01  -5.2745907e+00   7.2621090e-01  -2.0635336e+00  -2.7936027e+00  -7.4856329e+00  -4.5794823e-01   2.8101204e+00   1.9308936e+00  -8.6848527e-01   3.4696497e+00  -6.5283012e+00  -3.8929602e+00   3.0022044e+00  -1.4091495e+00   1.1042267e+00  -1.2871577e+00   2.9999575e+00   1.6573665e-01   7.4157103e-01   4.7171351e-01   5.2965031e-01   7.0380265e-01  -1.4970692e+00   1.9578191e+00  -2.0374627e+00  -2.8167883e+00  -7.0957605e-01  -1.4498863e+00  -1.1906311e+00   1.2754788e+00   2.3649360e+00   1.0723261e+00  -1.7508708e+00  -3.3056815e+00  -6.1106546e-02   1.9627800e+00   7.9624071e-01  -1.2956342e+00   1.1023118e-01   1.7940896e-01  -7.9138525e+00  -3.0386373e+00  -7.3714836e-01  -1.8823827e+00  -7.4237696e+00  -6.0014244e-01   6.9549805e+00  -4.5567260e-01   8.4811097e+00   4.3817651e-01  -2.4762350e+00   1.3620742e+00   2.4874439e+00  -1.9252406e-01  -2.9391351e+00  -1.8304569e+00  -7.1528216e-01  -6.2959678e-01   1.0590458e+00
  -1.0450093e+00  -9.9331875e-02   1.9979998e+00   2.6966659e+00   1.1578643e+00   1.3907092e+00   4.1784504e+00   2.5025425e+00   3.4074526e-01   6.4066322e+00   3.1871940e+00   8.6056895e-01   7.9246473e-01  -9.3970106e-01  -2.0388178e+00  -3.2610110e-01   1.8371642e+00   2.2860854e+00  -4.1427985e-01   4.4640832e-01   3.2207937e+00  -1.0668244e+00  -1.7441729e+00  -3.1472785e+00   3.6141691e+00  -4.5814624e+00  -8.9972680e-02  -2.0856168e+00   6.2238264e-01   3.4706928e+00  -9.2810384e-02  -5.2881040e+00   1.1468100e+00  -2.4205743e+00  -4.4111672e+00  -8.8844671e+00  -6.5092341e-01   2.8100846e+00   1.4047512e+00  -1.0416080e+00   2.7838837e+00  -6.5845779e+00  -3.6614949e+00   3.9492211e+00  -1.1064673e+00   1.2170362e+00  -1.4388906e+00   3.5941979e+00   1.8920579e-01   8.3850515e-01   4.5174540e-01   7.2551245e-01   7.7821885e-01  -1.4148747e+00   1.6858510e+00  -1.9985093e+00  -2.2547727e+00  -6.8274575e-01  -1.4706439e+00  -1.4890791e+00   3.3080286e-01   2.1354429e+00   8.2085233e-02  -1.9516049e+00  -3.9104605e+00  -3.7853266e-01   1.7651864e+00   3.8042395e-01  -1.1041033e+00   5.8288915e-01  -5.0944527e-02  -7.2849574e+00  -2.6791549e+00  -8.2867100e-01  -1.5857607e+00  -6.3352406e+00   6.4352289e-01   6.8580313e+00  -4.0072602e-01   9.2243317e+00   1.6802817e-01  -2.2387575e+00   1.4020785e+00   2.7308042e+00  -3.8598174e-01  -2.8880239e+00  -2.2037371e+00  -1.0260814e+00  -7.5869347e-01   8.0534936e-01
  -1.3491758e+00  -4.2106165e-02   1.7777257e+00   2.5725677e+00   1.1333966e+00   1.7213695e+00   3.2691526e+00   2.9080375e+00  -2.9421375e-01   5.8042819e+00   2.4747563e+00   1.9048527e+00   5.3966846e-01  -4.7821172e-01  -2.2614406e+00  -3.1293289e-01   1.3463318e+00   2.3786149e+00  -3.2288271e-01   2.6846714e-01   1.5448901e+00  -7.8397822e-01  -1.7793588e+00  -2.4962926e+00   2.7310154e+00  -4.2734989e+00  -2.8689863e-01  -1.6324169e+00   7.8440957e-01   2.8899611e+00  -1.4565311e+00  -5.2744515e+00   1.4739712e+00  -2.7972609e+00  -4.7993222e+00  -9.5904227e+00  -9.7027060e-01   2.9681439e+00   6.5169807e-01  -2.5729242e-01   5.7563717e-01  -7.0206873e+00  -3.3658147e+00   4.8752554e+00  -8.4463757e-01   1.8881072e+00  -9.0585992e-01   4.2778152e+00   4.9740005e-01   1.2645267e+00   6.3957032e-01   1.3210065e+00   9.3200773e-01  -1.6929722e+00   1.2505432e+00  -1.6154137e+00  -1.9810405e+00  -5.8905209e-01  -1.7912019e+00  -1.3693276e+00  -5.7422362e-01   1.9859035e+00  -7.3723528e-01  -2.2161605e+00  -3.9463122e+00   2.9362619e-02   1.3672228e+00   3.9968300e-02  -1.5710161e+00   1.0622823e+00  -7.8148300e-01  -6.4656412e+00  -2.6656853e+00  -1.4788582e+00  -2.2588240e+00  -5.7697717e+00   1.4677081e+00   5.1352861e+00  -5.4941069e-01   9.9367529e+00  -2.6790301e-01  -2.1235869e+00   1.2607796e+00   2.9103458e+00  -4.8620444e-01  -2.9924074e+00  -2.5180898e+00  -8.0768958e-01  -3.5791423e-01   3.1397583e-01
  -1.1113845e+00   2.6881007e-01   1.7889613e+00   2.4651576e+00   1.7085268e+00   2.4506809e+00   2.6935192e+00   2.8794683e+00   2.4088465e-01   7.0311852e+00   1.5263759e+00   2.6366303e+00   2.3190588e-01   2.3735126e-01  -2.2430916e+00   5.1735991e-02   3.6831041e-01   2.3091734e+00  -4.1364170e-01  -6.5841059e-01  -1.7357249e-01  -4.0712522e-01  -1.6510068e+00  -1.8619227e+00   2.5596306e+00  -3.4274267e+00  -4.6771168e-01  -1.0895556e+00   2.3322965e-01   1.8703331e+00  -2.5569657e+00  -5.1513325e+00   1.5892501e+00  -3.5986038e+00  -4.6353146e+00  -9.5467575e+00  -8.8386948e-01   2.6274069e+00   4.7940225e-01   8.8709612e-02  -1.7617354e+00  -8.3964466e+00  -3.0043334e+00   5.8803309e+00  -4.4564400e-01   2.4139994e+00  -2.7561691e-01   5.1847879e+00   3.8573839e-01   1.4843541e+00   7.6138655e-01   1.9311722e+00   9.2942280e-01  -1.7423874e+00   1.3780952e+00  -9.8003777e-01  -1.7395210e+00  -6.4646703e-01  -1.5164155e+00  -1.2451985e+00  -1.1939563e+00   1.5419166e+00  -2.0647340e+00  -2.8721105e+00  -3.5323211e+00   1.3667775e-01   1.0966377e+00  -3.9024325e-01  -2.3636916e+00   1.0152126e+00  -1.0885694e+00  -5.2916788e+00  -3.1866441e+00  -2.5902151e+00  -2.8574440e+00  -5.7346883e+00   2.6661182e+00   2.9617795e+00  -8.1725964e-01   9.4587159e+00  -1.5141048e+00  -3.1318851e+00   6.5959935e-01   2.1082691e+00  -6.4679076e-01  -3.1372243e+00  -2.6461508e+00  -1.1650012e+00  -5.3691587e-02   1.1311433e-01
   8.0886123e-02   1.1217574e+00   1.4893445e+00   1.7213575e+00   9.3922132e-01   1.8862106e+00   2.5016232e+00   1.9277986e+00  -2.3865375e-01   6.5969993e+00   2.2519794e+00   1.8727263e+00   5.8802938e-01  -2.3271672e-01  -2.0401824e+00  -2.2709382e-01   2.4071259e-01   2.4264873e+00   2.8950415e-01   8.7136110e-01   9.8335139e-01   2.1529506e-01  -2.1369450e+00  -2.2051602e+00   1.9041595e+00  -5.2273971e+00  -9.0432677e-01  -1.9549396e+00  -3.7701375e-01   2.8846299e+00  -3.9923838e+00  -5.0971839e+00   1.0393246e+00  -3.9617729e+00  -7.9171853e+00  -1.0128523e+01  -5.8553014e-01   2.2851822e+00   1.3043827e-01  -1.0019125e+00  -1.1611530e+00  -8.0057088e+00  -3.6989217e+00   5.3055227e+00  -1.3252066e+00   9.3894552e-01  -1.4588239e+00   4.1930902e+00  -4.3409195e-01   4.1255413e-01   1.2879806e+00   1.2142358e+00   1.8510712e+00  -6.5209456e-01   1.8559766e+00  -1.6619249e+00  -1.1216411e+00   8.1153779e-01  -1.1693241e+00  -3.7181449e-01  -7.5445812e-01   1.8712783e+00  -1.8419420e+00  -1.2715307e+00  -3.3928260e+00  -9.3885589e-01  -3.6759147e-01  -8.0537442e-01  -1.4242940e+00   2.4011351e+00  -2.4013279e-01  -4.5226891e+00  -1.0640056e+00  -6.3491985e-01  -2.3905038e-01  -2.1340022e+00   1.8225641e+00   1.5696720e+00  -1.3300973e+00   8.5441791e+00  -1.2954322e+00  -2.5654930e+00   1.2703552e-01   2.1476866e+00  -1.1143181e-01  -2.0678546e+00  -2.2881613e+00  -1.4798804e+00  -7.0983126e-01   2.9196178e-01
   3.6678919e-01   6.5326510e-01   1.3156985e+00   1.2831669e+00   2.6696186e+00   1.1164701e+00   2.2704377e+00   1.1758970e+00   1.2663527e+00   5.4219904e+00   1.9223421e+00   2.0540165e+00   7.6639085e-01   8.7589301e-02  -1.0712678e+00  -2.5818016e-02  -3.7491966e-01   1.6585615e+00   1.1451761e+00   1.3347456e+00   2.3877803e-02   3.5236122e-01  -1.7280899e+00  -1.3315757e+00   1.8947307e+00  -4.8333447e+00   5.8416777e-02  -1.6146906e+00  -4.7149205e-01   3.0792992e+00  -4.8268519e+00  -4.7875832e+00   1.6400451e+00  -3.6212672e+00  -8.1450185e+00  -8.2904620e+00  -1.3996057e-01   2.0636094e+00   3.5052294e-01  -4.7464883e-01  -1.7501411e+00  -7.6669753e+00  -2.7814148e+00   6.2312471e+00  -8.1390900e-01   1.3785258e+00  -8.4212815e-01   4.2833675e+00  -5.4735540e-01   3.8022012e-01   1.1066630e+00   7.0955007e-01   1.2230287e+00  -5.2120341e-01   1.4111252e+00  -1.7411489e+00  -4.2102095e-01   1.0487183e+00  -9.0742273e-01  -3.4398796e-01  -2.5866309e+00   2.2745460e+00  -3.6404178e+00  -1.3280835e+00  -3.4535073e+00  -8.4521770e-01  -7.2023087e-01  -1.3245006e+00  -7.9440791e-01   1.8106513e+00  -4.2761396e-01  -4.0787985e+00  -1.1562796e+00  -1.6820223e+00  -4.7887818e-01  -3.6235838e+00   2.6648356e+00  -7.5783559e-01  -1.8857944e+00   8.5841923e+00  -2.4602626e+00  -2.6901475e+00   4.1647874e-01   1.9391396e+00  -6.7713891e-01  -2.1039760e+00  -1.5292708e+00  -1.6121895e+00  -4.9745652e-01   2.1288324e-01
   2.9917449e-01   4.6400706e-01   1.3597385e+00   1.4882918e+00   1.3760488e+00   1.4820305e+00   1.3402487e+00   1.7436402e+00  -5.4945703e-01   4.8618667e+00   5.9088805e-01   2.7438390e+00   6.7212808e-02   7.5183980e-01  -1.9233491e+00   2.7245432e-01  -2.3936951e-01   1.4760536e+00   4.4728858e-01  -3.2838129e-01  -2.1105082e+00   6.1390236e-01  -1.1138952e+00   2.8480014e-01   1.9663842e-01  -4.1288464e+00  -9.7306998e-01  -1.1974322e+00   1.9230309e-01   1.6056767e+00  -5.2066104e+00  -3.3664248e+00   1.9001233e+00  -4.0936307e+00  -6.6539359e+00  -8.8105114e+00  -4.9656766e-01   1.0688862e+00  -5.1192751e-01  -1.5431965e-01  -3.1190123e+00  -8.3552107e+00  -2.3864764e+00   6.3361063e+00  -6.0645556e-01   1.6700583e+00  -4.2505242e-01   5.2066692e+00  -2.6186581e-01   6.4137380e-01   1.3667310e+00   1.4741846e+00   1.7769997e+00  -6.2826070e-01   1.5501345e+00  -5.7731606e-01   5.7856027e-01   5.9651230e-01  -7.2156599e-01  -4.6457165e-01  -2.3845821e+00   1.1721026e+00  -3.7113364e+00  -2.4144964e+00  -2.7409424e+00  -6.2793372e-01  -1.0950498e+00  -1.8282066e+00  -2.2321440e+00   1.8004216e+00  -4.1696044e-01  -2.3703926e+00  -6.1723697e-01  -2.9873897e+00  -3.4079878e-01  -2.8284197e+00   3.9033100e+00  -2.0698741e+00  -5.9384738e-01   8.1897778e+00  -2.3763371e+00  -2.1993122e+00  -1.9338242e-01   1.3713027e+00  -5.0183504e-01  -1.5725414e+00  -2.2771945e+00  -1.4199877e+00  -1.2529147e-01  -1.6015720e-01
   9.3140245e-01   3.7297070e-01   1.4570916e+00   1.2772064e+00   1.7391123e+00   8.0489179e-01   1.2782361e+00   1.2049044e+00   8.0907722e-02   4.5292079e+00   4.7539554e-01   2.2825871e+00   9.3066213e-02   8.3389151e-01  -1.6230668e+00   5.4424153e-01  -1.8231232e-01   8.6572664e-01   7.8598008e-01  -6.4659932e-01  -2.4510670e+00   8.7319898e-01  -6.3238567e-01   1.0383908e+00  -2.7210981e-01  -4.3085551e+00  -9.2554018e-01  -1.2891199e+00   2.6581457e-01   1.2865950e+00  -5.4769136e+00  -2.5756174e+00   2.1600107e+00  -4.2532042e+00  -6.6270475e+00  -7.7314414e+00  -6.4501492e-03   2.8579740e-01  -5.9088954e-01  -7.2303283e-01  -2.8772836e+00  -8.3099026e+00  -2.1145903e+00   6.2994207e+00  -4.4194790e-01   1.3042756e+00  -6.6318103e-01   4.9321509e+00  -6.4846112e-01   1.4274995e-01   1.2339292e+00   9.6317050e-01   1.6505212e+00  -2.5264303e-01   1.5119920e+00  -6.4223780e-01   1.4485251e+00   5.7471400e-01  -1.2267521e-01  -5.2350087e-01  -2.6672602e+00   8.1139929e-01  -4.2486081e+00  -2.5380941e+00  -2.6217889e+00  -1.0710801e+00  -1.3967261e+00  -2.1744130e+00  -2.0582365e+00   1.7862021e+00   1.4097965e-01  -1.7109278e+00   3.5204299e-01  -3.2135389e+00   1.1081781e+00  -2.4137887e+00   4.5161727e+00  -3.2499878e+00  -2.1782836e-01   7.2678419e+00  -2.6217358e+00  -2.3025128e+00  -4.5693551e-01   7.9737012e-01  -6.9822348e-01  -1.1394433e+00  -2.1007387e+00  -1.8383336e+00  -2.7019214e-01  -1.7960270e-01
   1.1063860e+00   4.9319641e-01   1.3268128e+00   9.9517099e-01   2.0028934e+00   9.9862774e-01   6.8991037e-01   9.3981234e-01   4.9732370e-01   4.0295459e+00   7.1839467e-02   2.2265072e+00   4.2755900e-02   1.0987887e+00  -1.1670922e+00   7.5332899e-01  -5.9151660e-01   4.6190969e-01   8.0122090e-01  -8.0430164e-01  -3.4167447e+00   1.4436052e+00  -2.8566171e-01   1.4330411e+00  -6.7377076e-01  -3.6824715e+00  -9.0916062e-01  -6.2407957e-01   1.1380414e-01   7.8608683e-01  -5.8080627e+00  -1.9967873e+00   2.1881231e+00  -4.0702656e+00  -6.1601638e+00  -6.2191066e+00   2.3673373e-01  -1.5417979e-01  -8.9011214e-01  -3.1412669e-01  -4.2158451e+00  -8.0623656e+00  -1.6813967e+00   6.1327854e+00  -2.7941627e-01   1.2899756e+00  -3.6656738e-01   4.4782143e+00  -7.5376643e-01  -7.6910815e-02   1.0975754e+00   6.1845909e-01   1.3041686e+00  -1.2929284e-01   1.0339435e+00  -5.1363865e-01   1.7043468e+00   7.9931268e-01   1.8496572e-01  -1.6246849e-01  -3.0016197e+00   9.1448486e-01  -4.5207038e+00  -2.2430929e+00  -2.0624752e+00  -7.8448745e-01  -1.6539250e+00  -2.1786813e+00  -2.0485943e+00   1.9276322e+00  -8.5345092e-02  -8.5249296e-01   6.2134655e-01  -3.8791792e+00   1.1424741e+00  -2.5011678e+00   4.7087693e+00  -5.1866161e+00  -2.8708750e-01   6.0837680e+00  -2.9716892e+00  -2.3307658e+00  -5.3991672e-01   3.3042793e-01  -7.9565181e-01  -9.7400481e-01  -1.9775868e+00  -1.7970762e+00   1.4999050e-02  -3.9664238e-01
   1.3910168e+00   6.0277631e-01   1.1486111e+00   7.4868106e-01   1.4455431e+00   7.8106383e-01   2.6936473e-01   6.0509776e-01   1.3516309e-01   2.9451709e+00  -1.4781433e-01   1.9132539e+00   1.4800169e-01   1.3657967e+00  -9.5596087e-01   8.5999648e-01  -6.6534156e-01   9.0375981e-02   1.0302374e+00  -4.9443344e-01  -3.9433038e+00   1.8423693e+00  -8.4280835e-02   1.8815930e+00  -1.6365855e+00  -3.7492377e+00  -1.2714055e+00  -4.7815998e-01   1.4882304e-01   6.2493012e-01  -5.9024408e+00  -1.0778408e+00   1.9123098e+00  -3.5868001e+00  -6.2392310e+00  -5.1188041e+00   3.5139337e-01  -8.6124223e-01  -1.2719926e+00  -3.6550405e-01  -4.7079358e+00  -7.3001252e+00  -1.3325828e+00   5.3799680e+00  -5.0780410e-01   6.7181426e-01  -4.1227334e-01   3.7486653e+00  -9.0170676e-01  -4.8626509e-01   1.1037830e+00   1.5225150e-01   1.3707415e+00   2.9127006e-01   8.4400994e-01  -3.6570285e-01   2.1678317e+00   1.2326147e+00   4.8040665e-01   1.4557917e-01  -2.9455531e+00   1.0043069e+00  -4.3363511e+00  -1.6870174e+00  -1.5108166e+00  -8.6343173e-01  -2.0639067e+00  -2.2444996e+00  -1.8207062e+00   2.0226451e+00  -2.9045588e-02   4.1098106e-01   1.1864119e+00  -4.0612675e+00   1.6745098e+00  -1.5124550e+00   4.6264289e+00  -6.2199866e+00  -1.7693725e-02   4.3768216e+00  -2.7787741e+00  -1.5857374e+00  -5.9002532e-01   2.0764312e-02  -6.2584227e-01  -3.0908102e-01  -2.1350745e+00  -1.6457594e+00   3.7394532e-02  -4.6211048e-01
   1.6878075e+00   8.0483308e-01   1.1069819e+00   5.5754299e-01   1.2364358e+00   7.4700423e-01   8.2615492e-02   2.1373380e-01   5.1079864e-01   2.4037851e+00  -1.9427038e-01   1.4403190e+00   4.2289551e-01   1.6028753e+00  -4.5055444e-01   1.0706130e+00  -7.4950781e-01  -3.2721812e-01   1.3076353e+00  -1.4652824e-01  -4.1639137e+00   2.3045712e+00   1.6162580e-01   2.0325104e+00  -2.1645231e+00  -3.5119684e+00  -1.4785788e+00  -2.4788853e-01   1.4520201e-01   4.8121489e-01  -5.5317430e+00  -2.0114844e-01   1.6061486e+00  -3.0046379e+00  -6.1458062e+00  -3.7700337e+00   6.4082373e-01  -1.4336199e+00  -1.3892078e+00  -4.6978450e-01  -5.0001913e+00  -6.3641246e+00  -1.0322943e+00   4.5383448e+00  -6.5037943e-01   5.9484559e-02  -4.4395390e-01   2.7868737e+00  -1.1167673e+00  -9.3895158e-01   9.1284907e-01  -4.3044129e-01   1.1363856e+00   6.7530007e-01   5.4794119e-01  -4.4269875e-01   2.4419384e+00   1.6408701e+00   7.6334208e-01   3.8785960e-01  -2.7596261e+00   1.2053867e+00  -4.1061164e+00  -1.0826295e+00  -8.8772299e-01  -9.0664305e-01  -2.3222986e+00  -2.2215149e+00  -1.6978806e+00   1.8149464e+00   8.8752522e-02   1.3887633e+00   1.5685246e+00  -4.1857112e+00   2.1561405e+00  -7.2916805e-01   4.4258171e+00  -6.7274897e+00   2.2565050e-01   2.4832496e+00  -2.5404378e+00  -1.1210246e+00  -4.2068941e-01  -3.4407416e-01  -4.6741177e-01   1.6196438e-01  -2.2805347e+00  -1.6902396e+00   5.4801772e-02  -5.1141088e-01
   1.7870481e+00   9.9155255e-01   1.1360549e+00   6.1336116e-01   7.0718498e-01   8.8376008e-01  -1.3029444e-01   2.5026182e-01   4.1918928e-01   2.1335361e+00  -5.5646553e-01   1.2344535e+00   3.5490447e-01   2.0039034e+00  -3.2869095e-01   1.4389984e+00  -7.8280151e-01  -7.4303852e-01   1.2058268e+00  -2.9660099e-01  -4.7622622e+00   2.5081427e+00   5.6424588e-01   2.4206688e+00  -2.7726537e+00  -2.9690499e+00  -1.8575942e+00   8.7504503e-02   1.7069914e-01  -1.1702314e-02  -4.8827252e+00   9.3754306e-01   1.1748303e+00  -2.2648951e+00  -5.2267410e+00  -2.6518852e+00   8.0363850e-01  -2.0712712e+00  -1.5515385e+00  -4.5968692e-01  -5.5191400e+00  -5.5964383e+00  -7.6767235e-01   3.5566996e+00  -9.0514529e-01  -3.8928497e-01  -3.3523013e-01   2.0434303e+00  -1.1894465e+00  -1.1948328e+00   8.3563534e-01  -6.9688605e-01   1.0321394e+00   8.4105621e-01   3.4840204e-01  -2.3444794e-01   2.5199999e+00   1.6550716e+00   9.1239321e-01   5.7359441e-01  -2.4188603e+00   1.1576088e+00  -3.7497906e+00  -9.7726627e-01  -1.9955726e-01  -6.9660686e-01  -2.4705285e+00  -2.1576538e+00  -1.9794232e+00   1.4638085e+00   1.3955869e-01   2.4301398e+00   1.6377771e+00  -4.4143655e+00   2.3465261e+00  -1.8928522e-01   4.1754398e+00  -7.0333024e+00   6.0907109e-01   3.7969823e-01  -2.3145349e+00  -8.3144701e-01  -4.0273525e-01  -7.7585112e-01  -3.2759687e-01   6.2537812e-01  -2.4801829e+00  -1.5391655e+00   1.8852560e-01  -5.4734367e-01
   1.6380622e+00   7.6900190e-01   1.2495817e+00   7.1665849e-01   5.7106968e-01   4.4046833e-01  -1.7772326e-01   2.4323763e-01   6.2791993e-01   1.2915762e+00  -7.1469398e-01   8.2092741e-01   2.7942219e-01   2.0003948e+00  -1.4928808e-01   1.5952090e+00  -3.8630483e-01  -1.1379476e+00   1.2008761e+00  -5.9180483e-01  -4.8918037e+00   2.5715799e+00   1.0592463e+00   2.7760244e+00  -3.1967247e+00  -2.6294065e+00  -1.9072264e+00   2.4465176e-01   5.7179957e-01  -4.6688577e-01  -4.0716298e+00   1.9093150e+00   1.1382671e+00  -1.5700405e+00  -4.1354433e+00  -1.6471224e+00   9.2813263e-01  -2.4676015e+00  -1.8019868e+00  -5.8433332e-01  -5.5835393e+00  -4.4909758e+00  -3.4839724e-01   2.7396991e+00  -6.6619869e-01  -5.2790963e-01  -3.6843428e-01   1.4276540e+00  -1.0265780e+00  -1.2915158e+00   5.6248426e-01  -1.0073213e+00   6.5726577e-01   9.1303400e-01  -1.5087314e-01  -1.6276435e-01   2.7086006e+00   1.3224292e+00   1.1839972e+00   5.0945897e-01  -2.3559133e+00   1.0299758e+00  -3.3543853e+00  -9.2725125e-01   9.0745141e-02  -3.3909475e-01  -2.1340978e+00  -1.8415768e+00  -2.0117403e+00   1.2457872e+00   1.0905035e-01   3.0789586e+00   1.7057499e+00  -4.6765038e+00   2.4586785e+00  -8.5730230e-02   4.2767694e+00  -6.6180560e+00   1.1707727e+00  -9.0568761e-01  -1.9447498e+00  -3.9223945e-01  -2.1464042e-01  -9.8529746e-01  -4.7193011e-01   8.7105971e-01  -2.6556835e+00  -1.4370052e+00   1.7122884e-01  -6.5588967e-01
   1.8203832e+00   5.2472640e-01   1.0626604e+00   5.4516390e-01   3.9038267e-01   1.2662197e-01  -6.4625124e-01  -8.2122682e-02   2.5434808e-02   4.2520786e-01  -7.9406602e-01   2.4206609e-01  -1.6096613e-01   1.8459010e+00  -4.0514189e-01   1.7848931e+00  -2.4190496e-02  -1.2937785e+00   1.1397755e+00  -7.2783749e-01  -4.6592390e+00   2.2991730e+00   1.4671845e+00   3.1889957e+00  -3.5607999e+00  -2.1643087e+00  -1.7325882e+00   2.9447587e-01   3.3203422e-01  -3.8120590e-01  -3.6866489e+00   2.5915026e+00   1.0834048e+00  -9.3629755e-01  -2.3925695e+00   1.0765622e+00   1.3770540e+00  -2.7912967e+00  -1.3503789e+00  -8.4378897e-01  -4.6970486e+00  -4.0067256e+00   6.4647117e-02   1.9484115e+00  -6.8435471e-01  -6.5352021e-01  -2.0612398e-01   9.4445757e-01  -1.0427251e+00  -1.4071178e+00   5.2128150e-01  -1.2764670e+00   7.7857343e-01   1.1091652e+00   2.0150035e-01  -1.9868759e-01   3.1802584e+00   1.2474831e+00   1.5206093e+00   8.8765881e-01  -2.1510799e+00   9.6205969e-01  -2.9457924e+00  -6.7101327e-01   6.6759230e-01  -1.4630442e-01  -2.0987509e+00  -1.5516880e+00  -1.7334238e+00   6.7779589e-01   5.9249187e-01   3.1122979e+00   1.7971096e+00  -4.5198776e+00   2.7498603e+00  -3.8553171e-01   3.4585327e+00  -7.8213725e+00   1.5200488e+00  -1.7018930e+00  -1.5432206e+00  -2.3043046e-02  -2.0271904e-01  -1.2433943e+00  -5.1525587e-01   1.1905011e+00  -2.0081927e+00  -1.0376452e+00   1.5471074e-01  -4.3339427e-01
   1.9141567e+00   6.4708609e-01   1.1040127e+00   5.8421470e-01  -2.7574587e-01  -1.7818852e-02  -5.9521412e-01  -7.7350296e-02  -2.8093802e-01  -5.9236741e-02  -5.0257921e-01  -4.1904773e-01  -2.1120126e-01   1.4658599e+00  -3.6486961e-01   1.9692058e+00   4.2012783e-01  -1.4116189e+00   1.0987598e+00  -5.9142415e-01  -3.8027440e+00   2.2818458e+00   1.7143920e+00   3.1036424e+00  -3.7096441e+00  -1.9593560e+00  -1.8446277e+00   2.9181521e-01   3.4015851e-01  -2.6087155e-01  -2.5925839e+00   3.4915457e+00   6.8193256e-01  -2.1751222e-01  -1.4627048e+00   2.3138600e+00   1.5839211e+00  -3.0527307e+00  -1.2953348e+00  -1.3584435e+00  -4.0395897e+00  -3.0960829e+00  -6.1148978e-02   5.8394156e-01  -1.0018018e+00  -1.2352944e+00  -5.0823044e-01  -7.3580811e-02  -1.1454410e+00  -1.7217308e+00   3.5875388e-01  -1.6456552e+00   7.9643327e-01   1.3441028e+00   1.5253808e-01  -5.5849887e-01   3.1538976e+00   1.3282756e+00   1.5846147e+00   1.1642469e+00  -1.2108690e+00   1.1172899e+00  -1.9228463e+00  -1.3773643e-01   1.1841576e+00   7.7864956e-02  -2.1617129e+00  -1.2476326e+00  -1.9927919e+00   3.9238512e-01   1.1087916e+00   3.2773467e+00   2.1360252e+00  -3.7117901e+00   3.4996390e+00   4.1946180e-01   2.4798247e+00  -7.1997482e+00   1.8425388e+00  -3.0960382e+00  -6.9914980e-01   3.2455052e-01  -1.4844526e-02  -1.2913423e+00  -3.1633195e-01   1.5704096e+00  -1.9393970e+00  -7.8872250e-01  -6.6356487e-02  -3.7749815e-01
   1.9489278e+00   7.2343023e-01   1.2715121e+00   6.6918047e-01   4.9586126e-02   1.3709085e-03  -2.5080560e-01  -2.5057673e-01   8.8257872e-01   1.7628561e-02  -6.3704531e-02  -9.7656522e-01   1.1419230e-01   1.2082656e+00   4.0592904e-01   2.2669703e+00   5.9239091e-01  -1.5552599e+00   1.4116768e+00  -3.7209909e-01  -2.6006694e+00   2.2618033e+00   1.8524033e+00   2.7185240e+00  -3.0181525e+00  -1.2706001e+00  -1.3951964e+00   4.6828898e-01   2.0142662e-01  -1.4945777e-01  -1.3937194e+00   3.9456626e+00   3.7879520e-01   3.0106680e-01  -6.0512555e-01   3.6614443e+00   1.9893891e+00  -3.0375312e+00  -8.2035302e-01  -1.7632126e+00  -3.6029956e+00  -2.1359353e+00   2.6553473e-02  -3.4714948e-01  -8.8842509e-01  -1.5129555e+00  -5.7943795e-01  -1.1067296e+00  -1.2402103e+00  -1.9851189e+00  -7.7627495e-02  -2.0894633e+00   2.4678564e-01   1.4872979e+00  -1.6668942e-01  -1.1918435e+00   2.8818740e+00   1.3463015e+00   1.6743626e+00   1.0488473e+00  -7.6216880e-01   1.2967356e+00  -1.5707455e+00   2.3140361e-01   1.7377721e+00   3.3115664e-01  -1.8278383e+00  -9.6392683e-01  -2.2541140e+00  -4.6290492e-01   1.3594729e+00   3.2198128e+00   1.8150741e+00  -3.1265816e+00   3.5089035e+00   7.6051957e-01   1.8515181e+00  -6.2983186e+00   1.9141305e+00  -4.4121964e+00  -3.3890932e-01   2.0956273e-01   4.9400948e-01  -1.4123659e+00  -2.8346161e-01   1.5839216e+00  -1.7627132e+00  -8.8630016e-01  -3.2745440e-01  -3.7049000e-01
   1.8275966e+00   4.3840941e-01   1.0593541e+00   7.1467120e-01  -7.6442247e-01  -5.8620971e-01  -2.6964974e-01  -1.1590354e-01  -7.5006456e-02  -1.2983535e+00   3.3491887e-01  -1.5068037e+00   3.2898597e-01   8.8399444e-01   2.6547382e-01   2.1436594e+00   1.5239265e+00  -1.5212825e+00   1.5624729e+00  -4.4214584e-02  -2.0455523e+00   1.8153755e+00   1.9393267e+00   2.8291145e+00  -3.4483737e+00  -1.1808712e+00  -1.3958887e+00   2.0696648e-01   7.3589321e-01   2.9048430e-01   7.2525231e-02   5.1187507e+00   3.0735879e-01   1.3902008e+00   4.4770421e-01   5.1012530e+00   2.1233947e+00  -3.1667696e+00  -6.7094493e-01  -2.2010507e+00  -2.3405526e+00  -7.6399717e-01   1.6955012e-02  -1.7602725e+00  -1.1531001e+00  -2.1934670e+00  -1.0090784e+00  -2.2609730e+00  -1.1692214e+00  -2.2619549e+00  -2.9012112e-01  -2.3832103e+00   2.6220557e-01   1.6486681e+00  -2.8097205e-01  -1.4517398e+00   3.2078848e+00   1.4259195e+00   1.4256710e+00   7.1886420e-01   7.5419693e-02   1.1360329e+00  -2.6453147e-01   8.6192398e-01   2.1050979e+00   1.6878489e-01  -1.8700849e+00  -8.8089424e-01  -2.1724763e+00  -1.0232911e+00   1.8281736e+00   3.3062606e+00   2.3248702e+00  -2.0549856e+00   4.2286710e+00   1.9515675e+00   1.0377549e+00  -5.1738658e+00   2.9857421e+00  -5.1162631e+00   1.1674594e+00   1.6269821e+00   1.0259783e+00  -1.0026745e+00   3.5772181e-02   2.1614389e+00  -1.9808693e+00  -4.9193829e-01  -5.6866144e-01  -3.6424198e-01
   1.5378774e+00   4.0417510e-01   1.1521938e+00   9.8192418e-01  -1.3797836e+00  -4.7939280e-01  -4.8766501e-02   2.5196866e-01  -3.6945275e-01  -1.5610328e+00   5.6190536e-01  -1.7732186e+00   3.7925038e-01   4.9095833e-01   3.4037604e-01   2.2419072e+00   2.0701253e+00  -1.4344715e+00   1.3907318e+00  -1.3405893e-01  -1.1880016e+00   1.5847478e+00   2.0836969e+00   2.6355129e+00  -3.2189799e+00  -5.1036102e-01  -1.3943005e+00   2.8301398e-01   1.0153313e+00   3.9920082e-01   1.7036891e+00   6.0081415e+00   2.3094077e-02   2.0858712e+00   1.5826181e+00   5.3669724e+00   2.0931530e+00  -3.0850194e+00  -5.0247279e-01  -2.4238946e+00  -1.7025893e+00   1.8239263e-01  -2.0285810e-01  -2.9342742e+00  -1.2496510e+00  -2.4042398e+00  -1.1557432e+00  -2.9829457e+00  -1.0200248e+00  -2.2495181e+00  -5.1392026e-01  -2.3145791e+00   1.1408209e-01   1.6056185e+00  -4.6184929e-01  -1.7153490e+00   2.9454410e+00   1.3067751e+00   1.0928563e+00   5.9109726e-01   1.0439479e+00   1.1401643e+00   8.1741830e-01   1.0637592e+00   2.6564910e+00   5.5006236e-01  -1.7590424e+00  -6.8559865e-01  -2.9566407e+00  -1.6737287e+00   2.1838138e+00   3.2754437e+00   2.2825731e+00  -1.1990684e+00   4.3142179e+00   2.6785348e+00   3.5214254e-01  -3.4050364e+00   3.5378903e+00  -5.7430511e+00   2.1737521e+00   2.0758452e+00   1.4577550e+00  -7.6991395e-01   3.1669204e-01   2.3166521e+00  -2.1330929e+00  -2.4127684e-01  -7.6300475e-01  -4.3587899e-01
   1.7858109e+00   3.3602555e-01   1.3024079e+00   1.2351981e+00  -2.0169683e+00  -1.0290035e+00   7.7270625e-01   2.3730146e-01  -4.8872127e-01  -1.7475404e+00   1.2129356e+00  -2.4269778e+00   7.1753050e-01  -3.0371475e-02   5.2412958e-01   2.4180554e+00   2.8227271e+00  -1.5635874e+00   1.6758965e+00   2.6030343e-01   5.9269212e-01   1.0156479e+00   2.1198772e+00   2.5387400e+00  -2.8118414e+00  -5.9758101e-01  -1.2575675e+00  -3.5050206e-01   1.2137297e+00   1.1911284e+00   3.5626576e+00   7.1688607e+00  -3.9865953e-01   2.8116030e+00   1.8931920e+00   5.5828604e+00   2.3441166e+00  -3.3168990e+00   1.8123095e-01  -3.4696740e+00   7.0546854e-01   1.2282349e+00  -7.2755744e-01  -4.3074122e+00  -1.7655523e+00  -3.2757085e+00  -1.8361224e+00  -3.9944717e+00  -1.2847793e+00  -2.6648594e+00  -6.3587242e-01  -2.5913798e+00   2.5788991e-01   1.9436644e+00  -1.0946972e-01  -2.3706999e+00   3.0212440e+00   1.3790458e+00   8.2550941e-01   1.8131508e-01   2.1354935e+00   1.0094959e+00   1.6898026e+00   1.2447498e+00   3.1039367e+00   1.1344165e-01  -1.9959294e+00  -9.1765298e-01  -3.3986477e+00  -2.7385927e+00   3.3974400e+00   3.1019796e+00   2.9134076e+00   5.3776496e-01   5.7424194e+00   4.1945135e+00  -5.4660247e-01  -1.0155400e+00   4.2000370e+00  -6.5936157e+00   3.2967079e+00   2.6456875e+00   1.8339876e+00  -5.5086685e-01   7.3794146e-01   2.9320981e+00  -1.9981571e+00  -2.8641701e-01  -1.4348575e+00  -2.0082160e-01
   1.4894583e+00   1.1988012e-01   1.2427254e+00   1.3302538e+00  -2.3469838e+00  -1.3775284e+00   9.9696432e-01   5.5933789e-01  -7.7250882e-01  -2.5546380e+00   1.8877868e+00  -2.6963736e+00   1.0303765e+00  -6.1366508e-01   6.5442112e-01   2.3109217e+00   3.6169144e+00  -1.3731454e+00   1.8207806e+00   5.0590278e-01   1.6845645e+00   5.7735414e-01   2.0988053e+00   2.2130538e+00  -2.4917618e+00  -3.7705024e-01  -9.1273731e-01  -4.8022588e-01   1.6492276e+00   1.7202166e+00   4.9164687e+00   7.6330201e+00  -3.2901142e-01   3.3719902e+00   2.4937015e+00   5.8320426e+00   2.4019098e+00  -2.9186219e+00   4.0226438e-01  -3.7696966e+00   1.9477295e+00   2.3132225e+00  -1.0381341e+00  -5.1860965e+00  -1.7168384e+00  -3.4428590e+00  -2.2369484e+00  -4.8446308e+00  -1.1698468e+00  -2.7106550e+00  -1.0120687e+00  -2.7082618e+00  -5.4071603e-02   1.7830764e+00  -5.0907864e-01  -3.0140314e+00   2.8932136e+00   1.2850018e+00   3.1011431e-01  -2.1038868e-01   2.7942027e+00   1.0201294e+00   2.7431065e+00   1.6143688e+00   3.1506057e+00   1.8340393e-01  -1.8622815e+00  -8.2429753e-01  -3.6336238e+00  -3.1371684e+00   3.7523352e+00   2.3755192e+00   3.2955885e+00   1.8824698e+00   6.2844006e+00   4.9403338e+00  -1.2241534e+00   8.3026231e-01   4.7902262e+00  -6.2171791e+00   4.5821615e+00   3.2793139e+00   2.4624279e+00   1.2218284e-01   9.2426547e-01   2.9723173e+00  -1.9915400e+00  -6.2904516e-02  -1.6981887e+00  -3.4914875e-01
   1.3777479e+00  -3.8652879e-01   1.0804388e+00   1.2448103e+00  -2.8322367e+00  -2.4354240e+00   9.3670663e-01   6.1488413e-01  -1.9345213e+00  -3.7875651e+00   2.6122591e+00  -3.1731605e+00   8.0795855e-01  -1.5123963e+00   2.1500739e-02   2.0608432e+00   4.8013751e+00  -9.1295221e-01   1.8955110e+00   3.3928707e-01   3.1928476e+00  -3.2211122e-01   2.0851056e+00   2.1617340e+00  -2.4369853e+00  -9.6358220e-01  -5.6329864e-01  -1.1992982e+00   1.8559255e+00   2.3414087e+00   5.2443757e+00   7.5286633e+00   6.2439358e-02   3.2474768e+00   3.2327690e+00   6.2147928e+00   2.5982520e+00  -2.4588080e+00   7.0256622e-01  -4.6131679e+00   4.1633875e+00   2.7499791e+00  -1.2936238e+00  -5.6275515e+00  -1.3794139e+00  -3.3186005e+00  -2.8323046e+00  -5.0084107e+00  -1.0183984e+00  -2.6154011e+00  -1.1629134e+00  -2.6537439e+00   1.2580240e-01   1.6634798e+00  -3.1040854e-01  -3.6174662e+00   3.2917531e+00   8.6858255e-01   1.9328468e-01  -4.4683905e-01   3.2005315e+00   6.2996879e-01   3.6212373e+00   1.7192686e+00   2.7247055e+00   2.7043392e-02  -1.5421298e+00  -6.1140653e-01  -3.3484732e+00  -3.0627775e+00   4.4337360e+00   1.1573564e+00   3.9532067e+00   3.4347045e+00   7.3777907e+00   5.4779974e+00  -1.8480988e+00   1.9145277e+00   5.4189178e+00  -4.6842732e+00   5.7449150e+00   3.7047357e+00   2.5280120e+00   7.7568442e-01   8.5410738e-01   3.0188875e+00  -1.4595741e+00   2.1252762e-01  -2.1963945e+00  -2.9851776e-01
   1.1481444e+00  -2.8139810e-01   1.2621747e+00   1.5436619e+00  -3.1427557e+00  -2.3531130e+00   1.5193198e+00   1.0970450e+00  -1.8286974e+00  -3.2344110e+00   2.7731456e+00  -2.9213770e+00   8.6692792e-01  -1.5396732e+00   4.2110763e-02   2.2752551e+00   4.8629506e+00  -8.3739243e-01   1.7543708e+00   1.1777196e-01   3.9093240e+00  -8.7351141e-01   2.0488415e+00   1.8517434e+00  -1.7695566e+00  -6.8336503e-01  -5.0787730e-01  -1.3341035e+00   1.7034202e+00   2.4532523e+00   6.2826028e+00   7.7532683e+00  -4.0222681e-01   3.4464376e+00   3.2600041e+00   4.6347382e+00   2.4369574e+00  -2.2838498e+00   1.0390020e+00  -4.7959492e+00   4.8639890e+00   3.1735061e+00  -1.6907885e+00  -6.0379407e+00  -1.4204342e+00  -3.2372936e+00  -2.9950699e+00  -5.0437974e+00  -9.7443864e-01  -2.3836524e+00  -1.2959998e+00  -2.2957763e+00  -7.3960495e-02   1.3749914e+00  -3.6522282e-01  -3.8030420e+00   2.5728860e+00   3.8470428e-01  -2.6570552e-01  -7.1725383e-01   3.5301060e+00   4.9570198e-01   3.8383633e+00   1.1558285e+00   2.8210835e+00   1.7198723e-01  -1.3143840e+00  -6.2064207e-01  -3.9459182e+00  -3.4632673e+00   4.6482914e+00   9.0783770e-01   3.5982331e+00   4.3879922e+00   7.3498727e+00   5.8614440e+00  -1.9838110e+00   4.2144206e+00   5.3784023e+00  -4.9077919e+00   5.9474842e+00   3.1784903e+00   2.5951549e+00   9.5670362e-01   9.8396822e-01   2.9364295e+00  -1.2874687e+00   2.1807412e-01  -2.4366593e+00  -2.7662472e-01
   3.9613531e-01  -2.5104081e-01   1.0842732e+00   1.9051963e+00  -5.2592164e+00  -2.4419182e+00   1.4338529e+00   2.2519127e+00  -4.0775872e+00  -4.4517687e+00   2.8363709e+00  -2.2097146e+00   1.0742911e+00  -1.3163453e+00  -7.0979450e-01   2.0939455e+00   5.6131798e+00  -4.0695670e-01   1.5257924e+00   2.0527132e-01   3.6415161e+00  -1.4013798e+00   1.7452171e+00   1.8439550e+00  -2.7339358e+00  -1.1108580e+00  -1.3885480e+00  -1.6391554e+00   2.5464124e+00   2.4604072e+00   7.0614536e+00   8.3777232e+00  -7.8131415e-01   3.9186706e+00   2.8842670e+00   1.8009023e+00   1.7082501e+00  -2.0777833e+00   3.2459632e-01  -4.6343852e+00   5.0937742e+00   4.3873910e+00  -2.2397190e+00  -6.9658012e+00  -1.7823591e+00  -3.4837641e+00  -3.4701879e+00  -5.4153473e+00  -5.2997319e-01  -2.1007189e+00  -1.2289953e+00  -1.7311725e+00   2.0761518e-01   9.2352082e-01  -8.7922681e-01  -3.6772431e+00   2.1881423e+00   1.6604645e-01  -1.3377284e+00  -1.2736921e+00   4.2043245e+00   8.8046763e-02   5.1752753e+00   9.9367076e-01   2.7146523e+00   1.7825268e-01  -1.3861453e+00  -7.6356678e-01  -4.5191365e+00  -3.0822680e+00   4.3632812e+00   1.3118700e+00   4.0669935e+00   5.5845752e+00   7.5231307e+00   8.1293168e+00  -2.1383705e+00   7.1631628e+00   6.3658873e+00  -4.7219190e+00   7.4890711e+00   4.4848301e+00   2.8079421e+00   1.9510027e+00   1.5557521e+00   3.3760127e+00  -2.2451385e+00   7.8288338e-01  -2.5021161e+00  -6.6575443e-01
  -2.5405563e-01  -6.9826143e-01   9.4611963e-01   1.7933197e+00  -4.4961018e+00  -3.1918209e+00   1.4630377e+00   2.1657642e+00  -3.5187166e+00  -5.1384659e+00   3.1711787e+00  -2.1327049e+00   1.1856763e+00  -1.7155338e+00  -6.3105267e-01   1.6784701e+00   6.0087610e+00  -2.1065578e-02   1.6818485e+00   7.6357989e-02   3.9443018e+00  -1.7968955e+00   1.6262056e+00   1.2832596e+00  -2.0630156e+00  -1.2552685e+00  -8.2630108e-01  -1.8783019e+00   2.6691309e+00   2.6518849e+00   6.9526754e+00   7.5633254e+00  -1.5843407e-01   3.8273493e+00   2.7946480e+00   1.1448997e+00   1.7469041e+00  -1.1185059e+00   3.7717879e-01  -4.4000275e+00   5.4401209e+00   5.2277594e+00  -2.1345101e+00  -6.4990676e+00  -6.1482045e-01  -2.5709267e+00  -3.6615260e+00  -5.2865856e+00  -8.8436518e-02  -1.5469802e+00  -1.6129343e+00  -1.5427241e+00  -6.4296100e-01   4.0695251e-01  -1.6938017e+00  -3.9681968e+00   1.8611298e+00  -3.2358816e-01  -1.5336830e+00  -1.6319815e+00   3.2173763e+00   3.8774369e-02   5.0597175e+00   1.0931434e+00   2.0366897e+00   4.7544736e-01  -4.7953234e-01  -2.9016535e-01  -3.7612926e+00  -2.5743702e+00   3.8429829e+00   5.8395386e-01   3.7335674e+00   5.9120591e+00   6.8615869e+00   7.6102351e+00  -1.5153728e+00   8.5794245e+00   6.2960329e+00  -2.9117611e+00   7.5317180e+00   4.4277525e+00   2.9623399e+00   2.5433564e+00   1.0922346e+00   2.7347576e+00  -1.9726351e+00   6.7436299e-01  -2.6525913e+00  -8.8556287e-01
  -6.7146510e-02  -5.9345209e-01   9.3131245e-01   1.6148484e+00  -4.7798171e+00  -3.6062712e+00   1.8215682e+00   1.9011241e+00  -3.7065636e+00  -4.9400454e+00   3.5746871e+00  -2.1727926e+00   1.2502784e+00  -1.8920411e+00  -7.7849151e-01   1.6024742e+00   6.1577979e+00   2.8008353e-01   1.7343600e+00   3.2479997e-01   4.9792022e+00  -2.3144138e+00   1.4456318e+00   8.9021622e-01  -1.4688334e+00  -1.9352797e+00  -8.0053194e-01  -2.5760081e+00   2.2240857e+00   3.2881469e+00   6.7474445e+00   7.0165986e+00  -4.2774546e-01   3.4659966e+00   1.7082977e+00  -4.9268232e-01   1.8316142e+00  -7.7397997e-01   8.4045484e-01  -4.8076461e+00   7.0392175e+00   5.5971341e+00  -2.5358029e+00  -6.3749380e+00  -4.4709812e-01  -2.5004605e+00  -4.2056250e+00  -5.0841562e+00  -2.3706192e-01  -1.4465357e+00  -1.4958944e+00  -1.4025847e+00  -5.4186455e-01   3.7843920e-01  -1.3603739e+00  -4.2883726e+00   1.6240000e+00  -3.5347474e-01  -1.6958588e+00  -1.5984577e+00   3.0589995e+00  -5.2395004e-02   4.9836976e+00   9.5893408e-01   1.8616860e+00   1.0606030e-01  -5.1990341e-01  -3.9854515e-01  -3.3772369e+00  -2.3438792e+00   4.2048579e+00   2.7675282e-02   3.8821420e+00   7.0151455e+00   7.4497244e+00   8.1421205e+00  -1.7472406e+00   9.9773303e+00   6.0237421e+00  -2.2198073e+00   7.5003382e+00   4.0009131e+00   2.6876269e+00   2.8113252e+00   1.2104417e+00   2.7787425e+00  -1.3421144e+00   4.9920265e-01  -3.0904693e+00  -6.6286616e-01
  -5.9937327e-01  -9.4762202e-01   7.0157551e-01   1.2777078e+00  -5.0117010e+00  -4.7826318e+00   1.6617798e+00   2.0512377e+00  -4.4722603e+00  -6.8055290e+00   4.3205062e+00  -2.0081352e+00   1.5022275e+00  -2.1631543e+00  -1.1752537e+00   9.4780022e-01   6.8399880e+00   7.1484808e-01   2.1386267e+00   8.6866834e-01   5.2812237e+00  -2.6566384e+00   1.2010939e+00   4.4962322e-01  -1.9939858e+00  -3.4446593e+00  -7.0335484e-01  -3.2112848e+00   2.7376913e+00   3.6738862e+00   5.7166014e+00   5.6672383e+00  -3.0140597e-02   3.1131244e+00  -9.8031570e-02  -2.9692612e+00   1.4326687e+00   1.9116832e-02   1.4331960e-01  -4.8070968e+00   8.0622748e+00   6.8951200e+00  -2.5343839e+00  -5.7984667e+00   3.7664220e-01  -2.0006511e+00  -4.9207008e+00  -4.8778945e+00   1.7640250e-01  -1.0682213e+00  -1.7771988e+00  -1.4427774e+00  -9.2678514e-01  -1.3631273e-01  -2.3040858e+00  -4.6853552e+00   1.4475643e+00  -7.9417442e-01  -2.0672475e+00  -1.8609992e+00   2.0093900e+00  -7.4672762e-02   5.2338040e+00   1.1152593e+00   4.5202476e-01  -2.8229442e-02   1.7860530e-01   2.5565183e-02  -1.8829370e+00  -7.6214369e-01   3.4813911e+00  -9.3539309e-01   4.5079337e+00   7.8665475e+00   7.7750422e+00   8.6817994e+00  -1.2752202e+00   1.1747119e+01   5.9841547e+00  -1.1271766e-01   8.1582433e+00   4.5417676e+00   2.8490467e+00   4.0028994e+00   8.9888793e-01   2.4523344e+00  -1.2894104e+00   6.4809162e-01  -3.2447255e+00  -9.6224781e-01
  -5.9849675e-01  -1.0835732e+00   3.8800762e-01   8.4061779e-01  -5.4154420e+00  -5.1690881e+00   1.2310511e+00   1.6456679e+00  -5.6885848e+00  -7.4509789e+00   4.2652346e+00  -1.8687947e+00   9.6098586e-01  -2.4001963e+00  -1.8919643e+00   6.5926354e-01   6.7425359e+00   1.0562939e+00   1.8281179e+00   9.4257062e-01   5.5677320e+00  -3.1325662e+00   1.1101224e+00   3.5495533e-01  -1.8371529e+00  -4.1260108e+00  -7.5126100e-01  -3.6257819e+00   2.0486324e+00   4.2000295e+00   4.4701015e+00   4.5815698e+00  -3.9175321e-02   2.5425982e+00  -7.4775463e-01  -3.9266187e+00   1.4229762e+00   4.3239752e-01   4.0074339e-01  -4.5700398e+00   9.0177385e+00   6.5976761e+00  -2.6299675e+00  -5.1561267e+00   6.2876052e-01  -1.3845399e+00  -5.0142248e+00  -4.0711461e+00   1.9734911e-01  -6.9423438e-01  -1.4098537e+00  -1.1549372e+00  -5.6181738e-01  -3.1401820e-01  -1.8263860e+00  -4.5547483e+00   1.3498852e+00  -8.7477255e-01  -2.0921898e+00  -1.2818150e+00   1.3251662e+00  -1.4414999e-01   5.0245029e+00   9.6473851e-01   2.8903877e-01  -2.8215295e-02   1.6224198e-01   2.0563496e-01  -8.5504263e-01   2.3309340e-01   3.4783199e+00  -1.6501812e+00   4.6218699e+00   8.2527963e+00   7.7451508e+00   8.0008288e+00  -1.5299611e+00   1.1188156e+01   5.3696570e+00   1.4819666e+00   7.7468710e+00   4.1535624e+00   2.1721122e+00   4.2206259e+00   8.0805950e-01   2.3381928e+00  -1.6298602e-01   9.5109685e-01  -3.3435987e+00  -7.5269309e-01
[truncated: 1,027,434 more chars]
