# Supplementary material for: Autistic traits and individual brain differences: functional network efficiency reflects attentional and social impairments, structural nodal efficiencies index systemising and theory-of-mind skills
Source: Mol Autism. 2021 Jan 21;12:3. doi: 10.1186/s13229-020-00377-8 (PMC7818759; doi:10.1186/s13229-020-00377-8)
Supplement: Supplementary file 7 — Additional file 7. Nuisance regressors. Nuisance regressor time series for each subject, as floating-point values in ASCII text format. [file 13229_2020_377_MOESM7_ESM.zip › Paul_Arora_et_al_data/Physiological/BBC/NuisancesRegdour_rsfMRI_aal90_TimeSeries/NuisancesRegdOut_aal90_subj01.txt]

  -1.0930395e+00   4.2517625e-01   8.2019359e-02   1.1500421e+00  -4.4980745e-02  -2.0833294e-02   2.7611277e-01   1.6347848e+00  -6.2850809e-01  -3.3331949e-01  -9.3964710e-01   5.5588488e-01   3.4662944e-02   1.2555098e-02  -1.4690842e+00  -1.4027709e+00  -1.3615591e+00  -1.5553458e-01  -6.5470961e-01  -9.7069131e-01  -3.2349022e+00  -1.5126974e+00  -5.0343572e-01  -4.0978246e-01  -4.7141244e-01  -3.7877187e-01   1.1943503e+00   1.6101544e+00  -1.0576224e+00   1.9621773e+00  -3.0898331e+00  -3.7003361e+00  -1.5343533e+00  -1.2120307e+00   2.9920776e+00   3.5876924e+00   1.0483966e-01  -2.8503216e-02   6.7296620e-01   2.3093855e+00  -2.3025705e+00  -5.5688290e-01   1.1699837e+00   1.4895377e+00   2.2258668e+00   6.8549145e-01   2.1471233e-01  -6.0274492e-04   1.2062044e+00   2.7376243e+00   1.7077562e-01   1.5642189e+00  -7.1586586e-01   1.3770641e+00   9.0109923e-02   5.4963260e-01  -1.9485779e+00   4.9371325e-02  -3.8111112e-01   1.3904499e+00  -1.4163365e+00   2.0918109e+00  -1.3613309e+00   1.0510130e+00  -9.6049034e-01   6.8422690e-01   7.9224749e-01   1.8553202e+00  -1.0725926e+00  -3.2635957e-02  -2.9669733e+00  -2.0752136e+00  -1.2845727e+00  -1.1232855e-01  -2.1762600e+00  -1.7953929e+00  -3.0308823e+00  -2.6049036e+00   2.5063664e-01   2.8601621e+00   7.4853214e-01   6.4815867e-01   2.1864131e+00   1.5340354e+00   5.8659393e-01   9.2692635e-01  -1.5312570e-01  -1.4921486e+00  -1.3355937e+00   6.6284135e-01
  -2.5004778e-01   4.6479928e-01   1.3855498e-01   1.0304321e+00  -6.2090439e-01  -6.9505685e-01   2.7387698e-01   1.3962056e+00  -6.3518487e-01  -5.1928487e-01   8.4331494e-01   9.2115816e-01   1.4671541e+00   1.0302359e+00  -5.2826739e-01  -1.4930983e+00  -2.3758856e-01  -3.3186004e-02   2.9411365e-01  -9.8282376e-01  -3.6827490e+00  -3.4061481e+00  -3.4776928e-01  -8.4327225e-01   3.0685501e-01  -9.9567625e-02  -2.3906287e-01   1.3266744e-01   7.8310402e-01   1.6859036e+00  -1.5721950e+00  -2.7725919e+00  -1.1677671e+00  -8.1675371e-01   3.3215889e+00   2.5546768e+00   9.3040377e-01  -1.5813877e+00   1.5728668e+00   2.6985824e+00  -1.0942575e-01   5.6029886e-01   2.9200859e+00   1.0261599e-01   2.5821964e+00  -1.8639148e-01   1.7508804e+00   8.2099843e-01   1.0932677e+00   2.3817969e+00  -2.6943601e-01   1.3548953e+00  -2.6510440e+00   3.8210981e-01  -1.8027018e+00   6.0731654e-02  -1.3636311e+00  -5.5493439e-01  -1.2140581e+00   9.0970205e-01  -6.2067296e-01   1.6412922e+00  -8.1553556e-03   7.0804819e-01  -1.7388053e-02   5.5135799e-01  -6.0155454e-01  -7.5504716e-02  -1.0025417e+00  -1.1224976e+00  -2.9183836e+00  -2.6772198e+00  -3.0951363e-01  -9.1893754e-01  -2.2375090e+00  -2.1863202e+00  -1.1469544e+00  -3.9699415e+00   3.6522182e+00   2.8468493e+00   1.9489138e+00   2.0934072e+00   2.7105194e+00   2.8694795e+00   2.8467632e-02  -1.1979024e-01  -1.7001201e+00  -1.0872428e-01  -1.1899375e+00   2.6091412e-02
   1.7768868e-01   6.9839968e-01   1.6221866e-01   8.2394133e-01  -9.1296457e-01  -9.6917275e-01   1.9410751e-01   1.3123415e+00  -1.1737907e+00  -4.8812261e-01   1.5169090e+00   1.6661543e+00   2.1456933e+00   1.3835946e+00  -2.1497270e-01  -8.6310607e-01   3.0309378e-01   4.6003873e-01   8.8383925e-01  -3.8612180e-01  -4.5619459e+00  -4.2069106e+00  -2.9049742e-01  -5.9342623e-01   2.2138598e-01  -5.3406288e-02  -9.3303983e-01  -2.4321029e-01   1.4713708e+00   1.4826187e+00  -1.7332126e+00  -3.0702450e+00  -3.1573852e-01  -6.3242498e-02   3.5793324e+00   2.6696568e+00   8.1245253e-01  -2.1673580e+00   1.6868531e+00   2.7310914e+00   4.4485744e-01   7.4706852e-02   2.5470241e+00  -7.4760574e-01   1.1437656e+00  -1.4136544e+00   1.4165836e+00   2.5311491e-01   7.8597317e-03   1.4668067e+00  -9.4372096e-01   6.3210246e-01  -2.7695620e+00  -3.3284587e-01  -1.9939160e+00  -3.2899544e-01  -1.1752596e+00  -6.2682112e-01  -1.1540306e+00   7.3336500e-01  -8.6555234e-01   1.4927757e+00  -8.7789271e-02   2.9034589e-01  -2.4076272e-01   8.6661706e-01  -5.2676919e-01  -3.1402277e-01  -3.5069345e-01  -8.3517872e-01  -3.3664069e+00  -2.9391902e+00   1.3973779e-01  -6.8737366e-01  -1.9579973e+00  -2.2088937e+00  -9.0852455e-01  -5.2610968e+00   4.2748863e+00   2.1300737e+00   2.5987014e+00   2.5127616e+00   2.9318228e+00   3.8573202e+00   8.3270239e-01   3.8141871e-01  -1.6074938e+00  -2.1255720e-01  -8.7799661e-01  -9.7305376e-02
   1.1372921e-01   6.4561980e-01   3.1119424e-01   4.7875643e-01  -3.0317104e-01  -1.2246464e+00   3.1646347e-01   8.0673663e-01  -5.4960675e-01  -3.7237332e-01   1.1820218e+00   1.4378817e+00   1.6177640e+00   1.1446425e+00  -1.7160137e-01  -1.4328816e+00  -2.1845028e-01   6.7482461e-01   8.0668746e-01  -5.8802692e-01  -4.1875906e+00  -3.0277188e+00  -4.4579860e-01  -4.3557959e-01   2.7258124e-01   2.2721954e-01  -5.7311610e-01  -9.2102938e-01   6.1643253e-01   4.6301374e-01  -1.3505823e+00  -1.8143353e+00  -2.1391734e-01  -3.7715209e-01   2.7036541e+00   1.7118856e+00   1.0270380e+00  -1.6011941e+00   1.6348040e+00   2.5421301e+00   1.9342417e+00   2.2931274e-02   2.0570498e+00  -1.2458488e+00   9.7032557e-01  -1.2638843e+00   1.5743282e+00   6.8696655e-02   1.9332525e-01   1.0849194e+00  -8.3101661e-01   6.1692593e-01  -3.1257004e+00  -5.6343404e-01  -2.3177453e+00  -1.4367410e-01  -1.3251080e+00  -7.5971232e-01  -7.5114832e-01   1.0143645e+00  -5.5636234e-01   1.3862919e+00   1.5478652e-01   4.4369510e-01  -2.1303231e-01   9.9252765e-01  -3.2774583e-01   3.0089928e-02  -6.3462072e-01  -8.1765106e-01  -3.0668549e+00  -1.4355327e+00   4.8370579e-01  -4.4880841e-01  -9.3157893e-01  -1.0942427e+00   2.1905264e-02  -3.8081677e+00   2.2175867e+00   9.0536972e-01   1.4308540e+00   1.2135829e+00   2.9539273e+00   2.4139395e+00   3.7554303e-01  -5.2871283e-01  -1.4922312e+00  -2.7923866e-01  -6.9936253e-01  -3.3961205e-01
   1.0419977e-01   5.5498361e-01   3.9776263e-01   1.1550116e-01  -8.4348714e-02  -1.5973649e+00   1.3543946e-01   2.2271887e-01  -4.8125351e-01  -7.3799781e-01   9.0185784e-01   9.7064798e-01   9.2566966e-01   2.6102188e-01  -1.7576024e-01  -1.4802750e+00  -7.2528927e-01   8.8438808e-01   9.0350022e-01  -3.7325788e-01  -4.2074226e+00  -1.9485248e+00  -5.9524384e-01   9.8893688e-02   1.0478195e-01  -8.9715980e-02  -6.8946111e-01  -1.6324453e+00  -3.5869069e-01  -6.2390936e-01  -1.6770301e+00  -1.3291659e+00   1.1237957e-01   2.0374547e-01   1.8545272e+00   1.5887128e+00   8.2007476e-01  -7.2384832e-01   1.0535837e+00   1.6186074e+00   1.7429771e+00  -4.0227984e-01   4.8455602e-01  -1.9609687e+00  -2.5908654e-01  -1.7064133e+00   6.1681749e-01  -1.3457628e+00  -6.9186155e-01   2.0475423e-01  -7.5246071e-01   2.7682625e-01  -1.5970699e+00   1.1959343e-01  -1.7463071e+00   1.4177309e-01  -1.3974317e+00  -6.2192961e-01  -6.5274828e-01   7.9966742e-01  -8.8152125e-01   1.1693907e+00  -2.1494840e-01   5.9379823e-01  -7.5197078e-01   8.2479685e-01   9.6066106e-02   1.1280877e+00  -6.0722293e-01   1.0832789e-01  -3.1028143e+00  -2.2973097e-01  -9.4335030e-02   4.1654512e-02  -8.9108630e-01   1.3195951e-01   6.5966339e-01  -1.3659496e+00  -3.4683976e-01  -7.1920165e-01   8.2701978e-01   1.1075482e-01   1.8253584e+00   1.6560306e+00   1.0599326e+00  -2.7723660e-01   7.9969086e-01  -1.4606456e+00  -4.5805101e-01  -8.9501658e-02
   2.0386902e-01   3.7594016e-01   7.4445908e-01  -3.6924981e-01  -5.3385498e-02  -2.0888975e+00   4.1106946e-01  -4.2616124e-01  -3.5689388e-01  -1.2383118e+00   3.4791334e-01   4.6509755e-01   6.0872534e-02  -5.3156700e-01  -1.6308793e-01  -1.8896215e+00  -9.7340988e-01   5.6067037e-01   1.2793093e+00  -3.2491516e-01  -4.3346346e+00  -1.4457718e+00  -7.0800268e-01  -8.5318717e-02   3.0534059e-02   1.0656026e+00  -5.6422012e-01  -1.8643166e+00  -5.2097337e-01  -1.1387418e+00  -1.4051235e+00   3.1279453e-01   9.7197556e-01   1.0565722e-01   2.9657700e+00   1.8773222e+00   7.4190030e-01  -4.6459385e-02   1.6080781e+00   1.8499041e+00   1.4844343e+00  -7.6008157e-01   5.5176614e-01  -1.0499639e+00   3.5082653e-01  -1.1121806e+00   4.6470678e-01  -1.8900277e-01  -2.2272622e-01  -6.2548057e-02  -7.9636744e-01   2.0650141e-01  -2.0519248e+00  -6.5665392e-01  -1.2347379e+00   6.9871398e-01  -1.3764371e+00  -8.7432730e-01  -3.6127144e-01   4.9445779e-01  -7.4766902e-01   6.3830948e-01  -2.5960944e-02   6.6381111e-01  -4.3980046e-01   4.2935202e-01   1.0391353e+00   2.0482081e+00   6.0011251e-02   9.4726907e-01  -3.3996387e+00   1.2898488e+00  -4.3741106e-01  -2.3016046e-01   1.7264073e-01   1.4501765e+00  -8.0709699e-01  -2.2572856e+00  -2.6384500e-01  -5.5345341e-01   8.2072041e-01  -2.3204625e-01   2.0596209e+00   1.3940809e+00   1.2129446e+00  -1.0714324e+00   4.5836352e-01  -1.4346796e+00  -1.0302579e+00  -4.9545544e-01
  -4.6875679e-01  -3.0968893e-02   8.2129907e-01  -3.6115584e-01   3.9447283e-01  -2.2388883e+00   4.5243443e-01  -4.5556146e-01   7.6403027e-02  -1.3014241e+00  -5.3434080e-01   4.3447591e-02  -6.6309876e-01  -8.3134606e-01  -4.5970707e-01  -2.6983169e+00  -1.6993391e+00   7.6158817e-01   7.4460998e-01  -6.6384069e-01  -4.0772118e+00  -8.3983562e-01  -1.0770773e+00   2.6398035e-01   7.2243255e-02   9.8229518e-01  -4.1420955e-02  -2.0935952e+00  -1.5233142e+00  -1.8980333e+00  -1.5290264e+00   5.5106020e-01   1.2446613e+00   9.3808857e-02   2.7256059e+00   1.4555294e+00   2.4830417e-01   6.3132201e-01   6.7291720e-01   1.5001654e+00   2.6528379e+00  -1.1445146e+00  -1.5917038e-01  -6.5923519e-01   3.3435729e-01  -6.7612083e-01  -6.4469464e-02  -6.0408449e-01  -5.2332743e-02  -7.6668169e-02  -4.6059263e-01   3.8753729e-01  -1.6251746e+00  -2.6442250e-01  -1.3579845e+00   6.0118906e-01  -1.8577052e+00  -9.0956832e-01   2.8551717e-02   9.5092752e-01  -6.5372295e-01   5.8266395e-01  -2.4707229e-01   6.5844962e-01  -4.9440158e-01   9.1076597e-01   1.6457896e+00   2.7988198e+00  -3.4003710e-01   6.3923430e-01  -3.6774328e+00   1.9916977e+00  -3.5315532e-01  -1.6943424e-01   7.4083011e-01   1.3979683e+00  -3.8339385e-01  -9.3284076e-01  -2.6662162e+00  -1.7773326e+00  -4.4857236e-01  -1.7818210e+00   1.5635599e+00  -5.2658288e-01   8.2112596e-01  -1.3536667e+00   2.1443301e+00  -1.3386436e+00  -6.9017617e-01  -4.0326941e-01
   1.4691226e-01  -2.6672857e-01   6.9804771e-01  -4.8335181e-01  -8.4698486e-02  -2.1192134e+00   1.8073304e-01  -7.1657654e-01  -2.3110438e-01  -1.1813446e+00   5.1989688e-01   2.1773631e-01  -1.1576442e-01  -2.1370324e-01   2.2027474e-02  -2.1261627e+00  -5.2349488e-01   6.9476547e-01   1.4211761e+00  -4.2113450e-01  -3.9607865e+00  -1.6247101e+00  -5.4522767e-01   4.3967565e-01   6.9743417e-01   1.7064029e+00  -1.2592473e+00  -2.4709503e+00  -1.4177988e-01  -2.3745017e+00   1.6665095e-01   1.8939201e+00   1.9724518e+00   9.4721617e-01   2.4935522e+00   6.0156069e-01   4.9418686e-01  -9.5704318e-01   1.3715999e+00   1.6471396e+00   3.4139805e+00  -4.0346613e-01   7.8281782e-01  -1.5585677e+00   1.7057414e-02  -1.4102333e+00   6.9417221e-01   1.7041502e-01  -3.5852199e-01  -3.2682630e-01  -4.0246911e-01   2.9287507e-01  -2.6606183e+00  -2.4935641e-01  -2.0938150e+00   5.3181104e-01  -1.1011220e+00  -1.5541374e+00  -5.4395772e-01   3.8589252e-01  -1.8942274e-01  -9.0643930e-02   4.3326000e-01  -1.7388195e-01  -8.0678517e-02   9.3251631e-01   5.2192751e-01   1.1203444e+00  -2.0070242e-01  -3.3192301e-01  -3.2335076e+00   1.4010288e+00   2.2209803e-01  -6.4150319e-01   1.2626490e+00   1.7294121e+00   5.4531877e-01  -2.0818858e+00  -2.0345801e-02  -2.6136683e+00   4.2763077e-01  -9.5749410e-01   1.6144757e+00   6.4154731e-01   1.0338490e-01  -1.9411066e+00   3.4602576e+00  -4.5662977e-01  -6.9230148e-01  -8.5824758e-01
   3.4544091e-01  -1.1773930e-01   7.8047308e-01  -7.8406526e-01  -3.1087977e-02  -2.0518768e+00   3.3854914e-01  -9.9262449e-01  -2.1662963e-01  -1.0452465e+00   5.7772539e-01   5.0231060e-01  -8.9929240e-02  -3.8338613e-01   2.0227925e-01  -1.7170139e+00  -5.1399527e-01   6.5962190e-01   1.6094383e+00  -1.7195472e-01  -3.6737698e+00  -1.1925212e+00  -6.6800912e-01   5.4395260e-01   4.1179675e-01   2.1508227e+00  -8.7563803e-01  -2.2152383e+00  -9.8551542e-02  -2.6317263e+00  -2.7329011e-02   2.1531392e+00   2.6247631e+00   1.2379120e+00   2.0410637e+00   5.4037532e-02   1.2315879e-02  -1.0128783e+00   1.0887873e+00   1.3197881e+00   3.6997415e+00  -9.3950171e-01   1.1188331e-01  -1.2884730e+00  -7.7389469e-01  -1.4875435e+00   2.5040015e-01   1.6025344e-01  -6.9098651e-01  -7.9088579e-01  -4.4783632e-01  -5.9988866e-02  -2.2615799e+00  -8.8360443e-01  -1.6150436e+00   2.5267946e-01  -7.6831480e-01  -1.4229690e+00   3.5435860e-02   2.8274418e-01  -2.0633379e-01  -6.4119620e-02   4.5677710e-01  -1.0212967e-01  -2.7937112e-01   8.7127221e-01   1.0245015e+00   1.4409551e+00   3.7814593e-01   1.8926011e-01  -3.0206189e+00   2.1500406e+00   4.4411534e-01  -2.3486073e-01   2.3188585e+00   2.2757862e+00  -3.2199305e-01  -2.3012962e+00  -1.1876992e-01  -2.9576984e+00   7.1995354e-01  -1.3065184e+00   1.6122201e+00   6.3340133e-01   7.9624487e-01  -1.8562059e+00   3.8054097e+00  -7.6211091e-01  -5.0101238e-01  -9.4046193e-01
  -1.6291253e-01  -3.2721393e-01   8.5698971e-01  -1.1309309e+00   9.5413967e-01  -1.8819976e+00   3.1658322e-01  -1.6059674e+00   5.4615827e-01  -1.0657169e+00  -9.5944579e-01  -4.2983667e-01  -2.0652974e+00  -1.8472203e+00  -4.4304325e-01  -2.2285879e+00  -1.6449236e+00   8.3139372e-01   1.0641845e+00  -1.6533310e-01  -2.4096784e+00   1.8599850e+00  -7.6902029e-01   1.2384474e+00  -1.3892279e-01   1.8331531e+00   4.6102917e-02  -2.1971271e+00  -2.4080773e+00  -3.9840707e+00  -3.5968306e-01   3.3597561e+00   2.4078790e+00   8.8577878e-01   1.0678625e-01  -5.4580332e-01  -2.2553499e-01   8.3840001e-01   1.1014961e-01   1.8804945e-01   3.4292569e+00  -1.4376021e+00  -2.1390138e+00  -1.0791875e+00  -1.7651669e+00  -8.4194791e-01  -8.8672023e-01  -1.0585112e+00  -6.6933008e-01  -1.0928935e+00   3.7411504e-01   1.5144189e-01  -3.8316353e-01   3.6466689e-01  -5.1142558e-01   8.6798857e-01  -1.1053368e+00  -1.2300706e+00   8.0755671e-01   3.8983630e-01  -3.3012870e-01  -1.8847388e-01  -1.1991993e-01   2.5960793e-01  -9.8190599e-01   7.8114379e-01   1.7835079e+00   2.9538839e+00  -9.1893305e-02   9.2853685e-01  -2.1299528e+00   4.6168119e+00  -1.0007017e-01   7.4817673e-01   3.5715444e+00   4.5792629e+00  -4.6951947e-01   1.4913168e+00  -5.0713138e+00  -5.0181451e+00  -1.4414541e+00  -3.7179603e+00   4.0492474e-01  -1.9711905e+00   6.1018318e-01  -1.8764214e+00   6.2396648e+00  -1.8307902e+00  -3.7796849e-01  -6.3430453e-01
  -1.0534291e-01  -5.1126215e-01   9.4273746e-01  -1.2750035e+00   7.2653925e-01  -2.3336783e+00   1.7599587e-01  -2.0612837e+00   1.1119894e-01  -1.4854474e+00  -7.6793261e-01  -1.0562068e+00  -2.3073501e+00  -2.6003087e+00  -4.5933150e-01  -1.8844107e+00  -1.7614319e+00   2.9368117e-01   8.3086660e-01   1.1336946e-02  -2.4069052e+00   1.9365132e+00  -8.5876231e-01   1.1974778e+00   7.6324198e-02   1.8892829e+00   1.4860704e-01  -2.2740659e+00  -2.2601519e+00  -3.6847335e+00  -5.2500448e-01   3.1522578e+00   2.8502933e+00   1.4289887e+00  -1.9360194e-02  -5.3642571e-01  -8.3860766e-01   9.6060120e-01  -2.4103802e-01  -5.8082595e-01   2.0821819e+00  -1.5958749e+00  -2.5423948e+00  -3.0122880e-01  -1.8555989e+00  -3.5661253e-01  -1.4550899e+00  -6.6495340e-01  -7.4819445e-01  -8.9649155e-01   5.6633496e-01  -5.9538088e-02   1.5793068e-01   5.4154808e-01   1.8219276e-01   9.8504277e-01  -8.7260439e-01  -1.2384698e+00   1.1069464e+00   4.1521890e-01  -4.0389371e-01  -5.2821682e-01  -3.4147095e-01  -1.4070376e-01  -1.6985600e+00   1.7353515e-01   2.3736252e+00   3.7419084e+00   2.6441491e-01   1.5743102e+00  -2.2144939e+00   4.3115702e+00  -6.2442470e-01   1.1653374e+00   3.2455793e+00   4.9015377e+00  -1.2489206e+00   2.1567150e+00  -4.9560024e+00  -5.1882400e+00  -1.2523259e+00  -4.4935323e+00  -1.4126308e-01  -1.8806783e+00   6.1160639e-01  -2.4298492e+00   8.3261210e+00  -2.5511197e+00  -8.4261637e-01  -4.4431195e-01
  -1.1006593e+00  -1.3776285e+00   9.8878703e-01  -7.8891962e-01   4.5374753e-01  -2.9173311e+00   1.6646080e-01  -1.4155129e+00  -9.7675793e-02  -2.3780429e+00  -1.3548635e+00  -2.0007915e+00  -2.8180541e+00  -3.2296276e+00  -1.0770058e+00  -2.7834636e+00  -2.5405297e+00  -1.5011833e-01  -1.1141182e-01  -3.9902285e-01  -2.8432578e+00   1.0071791e+00  -1.6478981e+00   1.3460786e+00   1.4309276e-01   5.1945930e-01   2.2423938e-01  -2.6267759e+00  -2.7452610e+00  -3.5918659e+00  -1.7406778e+00   1.2218956e+00   3.0493858e+00   2.2627958e+00   1.1262321e+00   6.0745799e-01  -1.8616409e+00   1.8528705e+00  -2.3173752e+00  -1.9152320e+00   9.3773184e-01  -2.0915163e+00  -3.9835924e+00   8.1257758e-01  -1.9730454e+00   7.0868745e-02  -3.6098553e+00  -2.1525333e+00  -1.3508842e+00  -4.1726463e-01   8.5687773e-01   1.1470615e-01   2.3223448e+00   2.1235907e+00   5.2420292e-01   6.4247607e-01  -1.5219156e+00  -1.1745400e+00   1.1346493e+00   5.5698391e-01  -5.3379959e-01  -4.5137537e-01  -9.4624476e-01  -4.0318047e-01  -1.8830107e+00   3.4358232e-01   3.2095115e+00   5.1951497e+00  -3.5218187e-01   1.3190826e+00  -3.2579550e+00   3.1390254e+00  -1.5572651e+00   7.5425227e-01   1.4648870e+00   2.7169148e+00  -1.2819801e+00   3.8110893e+00  -6.6916687e+00  -6.0895459e+00  -1.6442556e+00  -5.5321589e+00  -1.9276569e+00  -3.2041446e+00   1.0080531e+00  -1.5465194e+00   1.1963659e+01  -2.9033515e+00  -7.1429350e-01   4.0594411e-01
   5.8439289e-01  -5.1266386e-01   8.0055674e-01  -1.0350832e+00  -1.1597116e-01  -2.1301493e+00   4.0729431e-01  -1.6767390e+00  -2.6361649e-02  -1.3705443e+00   5.3875644e-01  -4.0856944e-01  -8.7188216e-01  -1.5397295e+00   2.1338733e-01  -1.1147195e+00  -3.2735521e-01   1.1865229e-01   1.4675373e+00   3.7424621e-01  -1.5022791e+00   1.4310573e-01  -6.1293015e-01   1.0962889e+00   3.1793879e-01   2.0972667e+00  -4.6860506e-01  -2.0492164e+00  -2.3331666e-01  -3.2520743e+00   4.3482461e-01   3.1918009e+00   3.3953172e+00   2.0314487e+00  -3.6589874e-01  -1.9164118e+00  -1.1835781e+00  -1.1880793e+00  -2.2487125e-01  -7.7434019e-01   2.9999344e+00  -1.0161211e+00  -1.0371977e+00   4.3291566e-01  -1.8234708e+00  -5.9268209e-01  -4.8639206e-01   1.0065308e+00  -6.0376657e-01  -4.8576306e-01   9.4605493e-01   4.3411485e-02  -3.8418327e-01   6.7157860e-02  -3.6221318e-01   5.8500900e-02   3.8508721e-01  -1.4254866e+00   6.7396983e-01  -5.7751406e-01   2.3172411e-01  -7.4103348e-01   7.2267473e-01  -5.8052767e-01  -1.2339597e+00  -1.5560057e-01   9.5178051e-01   1.2710276e+00   7.4003129e-01   3.9550694e-01  -1.3877129e+00   3.1363987e+00   5.1309099e-01   9.5055830e-01   4.4263604e+00   4.1553541e+00  -2.1241555e+00  -6.0217800e-02  -3.1204640e-01  -4.4916579e+00   7.4584592e-01  -2.8518856e+00   2.0365400e-01  -1.0352664e-01   5.8800049e-01  -2.2073072e+00   8.0722265e+00  -1.0233036e+00  -7.3018842e-01  -6.8941433e-01
   1.0759469e+00  -2.9296067e-01   5.4899816e-01  -1.0127270e+00  -1.7807505e-01  -1.3957572e+00   1.3948305e-01  -1.7951099e+00  -7.8232636e-02  -9.0866719e-01   1.2701061e+00  -1.2959649e-01  -5.0000000e-01  -1.2244772e+00   3.6062690e-01  -3.5358464e-01   6.0024297e-01   2.4955049e-01   1.8246265e+00   8.0035017e-01  -3.8920848e-01   4.1531038e-01  -3.1193982e-01   1.0134703e+00   3.0843990e-01   1.8263735e+00  -7.8972105e-01  -1.5530882e+00   6.3130927e-01  -3.1906708e+00   1.1239673e+00   3.3610418e+00   3.1342001e+00   2.0759800e+00  -1.8355525e+00  -3.1216524e+00  -8.4114165e-01  -2.3015065e+00  -1.1177541e-01  -1.1544215e+00   3.4457726e+00  -4.5549092e-01  -9.0245547e-01  -1.5055538e-01  -2.5925087e+00  -8.7443864e-01  -4.8586328e-02   9.0430698e-01  -8.0672139e-01  -7.0329078e-01   1.0828461e+00  -2.2453584e-01  -1.9739694e-01   2.6204884e-03  -6.2249234e-01  -4.6733266e-01   9.9422777e-01  -1.4975081e+00   6.8513111e-01  -9.1522631e-01   4.8542148e-01  -1.1638612e+00   1.0252687e+00  -1.0463521e+00  -1.3505897e+00  -5.0142327e-01   2.9343869e-02  -1.3519195e-01   9.1771712e-01  -2.1158456e-01  -2.3047313e-01   2.8112062e+00   1.2683793e+00   1.1833346e+00   5.0784697e+00   4.6506972e+00  -1.4488405e+00  -2.1287034e-01   7.5070601e-01  -5.0848261e+00   9.8400927e-01  -2.3304654e+00   5.9508325e-02   3.3372661e-01   2.1484665e-01  -2.0865350e+00   8.0374579e+00  -3.9564236e-01  -3.6594443e-01  -8.7451546e-01
   6.3218931e-01  -4.2901939e-01   4.5049766e-01  -9.2192710e-01   4.7570724e-01  -1.1682014e+00   1.5085962e-01  -1.7319425e+00   4.4053283e-01  -7.2474175e-01   8.9059429e-01  -6.1821487e-01  -1.0641384e+00  -1.6296970e+00  -6.8884038e-02  -7.0774546e-01  -2.9509837e-01   1.7402484e-02   8.3615947e-01   4.7680752e-01   6.9157058e-01   1.8148155e+00  -8.6499811e-01   1.0240611e+00   1.2420549e-01   6.7994545e-01   2.8042117e-01  -1.4737317e+00  -4.6001960e-01  -3.4007819e+00   4.1559656e-01   2.5308756e+00   2.3973185e+00   1.9050157e+00  -3.5015476e+00  -3.8351636e+00  -1.1217091e+00  -1.4627566e+00  -1.5512076e+00  -2.5176876e+00   3.3503915e+00  -6.1794454e-01  -2.5211211e+00  -1.2804930e-01  -3.2022973e+00  -2.3444081e-01  -1.0160256e+00  -5.3328682e-01  -9.8607063e-01  -4.7063843e-01   1.4778896e+00  -1.8869705e-01   1.3208178e+00   8.7353348e-01  -3.0409972e-01  -5.9016489e-01   8.4105168e-01  -1.1201312e+00   1.4436192e+00  -3.9601287e-01   6.2328115e-01  -8.2466038e-01   7.0945370e-01  -9.2865604e-01  -1.9613973e+00  -6.9568623e-01   2.8192363e-01   6.5927944e-01   1.5969327e-01  -1.5249641e-01   4.5473493e-01   3.0406447e+00   1.2216314e+00   1.7571859e+00   4.8059886e+00   4.3722518e+00  -4.1672902e-01   3.0284139e+00  -2.4127421e+00  -6.3813678e+00  -4.7538309e-01  -4.1254708e+00  -9.4716150e-01  -1.6723177e+00  -1.4921172e-02  -2.1096809e+00   9.4811713e+00  -1.0604959e+00  -1.2732539e-02  -4.1656752e-01
   1.0985951e+00  -1.4316688e-02   6.5057499e-01  -1.2705187e+00   6.7826941e-01  -1.2166515e+00   3.2757874e-01  -2.5322517e+00   7.0831488e-01  -8.1617210e-01   7.6224195e-01  -1.0517551e+00  -1.6380665e+00  -2.3637417e+00  -1.8794564e-01  -5.3078265e-01  -2.2116014e-01  -3.1503430e-01   1.2139633e+00   9.0076523e-01   1.7370297e+00   3.2999937e+00  -6.4831558e-01   5.2476960e-01  -2.7145713e-01   8.7643841e-01   4.2821393e-01  -1.5242198e+00  -7.2338728e-01  -3.2706052e+00   6.0110027e-01   3.6321593e+00   1.9677691e+00   8.0842955e-01  -4.6101541e+00  -4.6406770e+00  -4.0010655e-01  -8.0918182e-01  -7.7847155e-01  -2.8529031e+00   2.5241261e+00  -4.0207751e-01  -2.3167349e+00   6.2069054e-01  -3.0871866e+00   4.8125216e-01  -3.0631847e-01   6.5711698e-01  -1.3584911e-01  -3.7516422e-01   1.7674094e+00  -2.5236599e-01   1.0096862e+00   1.5067720e-01   2.6524672e-01  -3.1131497e-01   1.0984664e+00  -1.2318995e+00   1.9305438e+00  -6.2442190e-01   9.8325086e-01  -1.3010488e+00   1.1826751e+00  -8.0600982e-01  -2.1914242e+00  -1.7731524e+00   3.2592099e-01   5.8931996e-01   7.2184425e-01   5.6699723e-01   1.8683666e+00   4.5744752e+00   1.3182897e+00   2.4676842e+00   6.0481518e+00   6.6334969e+00  -1.7746173e+00   3.3677036e+00  -2.5328921e+00  -6.1333601e+00  -8.8073681e-01  -4.3974707e+00  -7.2907822e-01  -1.9505997e+00  -4.9632974e-01  -2.9115220e+00   7.0785829e+00  -8.6196146e-01  -5.7137403e-01  -6.8252135e-01
   9.3989462e-01  -5.3493992e-02   4.4124388e-01  -1.0686194e+00   7.0994435e-01  -8.5145409e-01   6.6907385e-02  -2.4734038e+00   6.1226449e-01  -9.3345529e-01   5.4147502e-01  -1.6088771e+00  -1.9504869e+00  -2.8615189e+00  -4.1954284e-01  -3.5457242e-01  -4.0839305e-01  -4.6766609e-01   7.0890120e-01   1.0020669e+00   2.4361963e+00   3.4676983e+00  -9.2525934e-01   1.8077742e-01  -2.7954564e-01   1.2070838e-01   1.1462043e+00  -6.5473281e-01  -5.8727469e-01  -2.4474151e+00   7.1919445e-02   2.6666315e+00   1.4395484e+00   5.6777497e-01  -5.1207839e+00  -4.7772619e+00  -6.8417255e-01  -7.6491850e-01  -1.1255599e+00  -3.1808436e+00   1.4792057e+00  -3.8291264e-01  -2.2693498e+00   1.4219274e+00  -2.4460113e+00   1.5881372e+00  -3.1379277e-01   8.0975589e-01   2.0994603e-01   5.7820076e-02   1.9444418e+00  -2.9223474e-01   1.9695806e+00   5.5794731e-01   8.0568093e-01  -1.1119131e-01   1.2432127e+00  -7.1236003e-01   1.9086123e+00  -6.3930502e-01   6.5389350e-01  -1.7615872e+00   6.0823142e-01  -1.0655114e+00  -2.8771359e+00  -2.5318915e+00   5.4630803e-01   9.2134899e-01   9.9601548e-01   1.2522771e+00   1.6486462e+00   3.5801526e+00   1.0802359e+00   2.7269339e+00   5.3479855e+00   6.3953208e+00  -1.5887835e+00   4.2827336e+00  -2.7281578e+00  -5.3897375e+00  -1.2927394e+00  -4.7999492e+00  -1.1139592e+00  -2.3191888e+00  -8.4585458e-01  -2.8687410e+00   7.8993925e+00  -1.2277118e+00  -7.5640633e-01  -5.2812351e-01
   1.2578803e+00   1.4653772e-01   3.2532329e-01  -5.8569863e-01   1.2054137e-01  -1.1724616e+00   3.4817887e-01  -1.6370270e+00   4.9986896e-01  -1.1118637e+00   1.4434625e+00  -9.6745350e-01  -5.6182274e-01  -1.9456396e+00  -1.1464068e-01  -1.6430343e-01   3.7882191e-01  -7.5955659e-03   9.1251924e-01   1.3131174e+00   2.2221595e+00   1.2533032e+00  -9.5477358e-01  -5.5378703e-02  -3.0932661e-01  -1.1515930e+00   5.6719294e-01  -9.3440228e-01   6.8430790e-01  -1.4684491e+00  -2.1463486e-01   1.2011842e+00   1.2476145e+00   6.3203788e-01  -4.9000848e+00  -4.9346362e+00  -7.2334077e-01  -1.5542846e+00  -1.4932155e+00  -3.1908797e+00   1.7283324e+00  -1.2152029e-01  -1.3853805e+00   1.6968268e+00  -2.5268781e+00   1.1461424e+00   1.5402465e-01   1.1942709e+00   1.2698580e-01   5.5914659e-01   1.8500138e+00  -1.4732199e-01   1.7761368e+00   5.3083890e-01   3.8523234e-02  -6.8725256e-01   1.7159109e+00  -4.4376199e-01   1.3512276e+00  -1.1789855e+00   9.1438712e-01  -1.5023915e+00   1.0296857e+00  -1.0690451e+00  -2.6877181e+00  -2.5718353e+00  -5.5690498e-01  -7.4376995e-01   1.0372026e+00   6.0039912e-01   1.4497339e+00   1.8590828e+00   1.6916194e+00   2.6367159e+00   4.8144271e+00   4.7635060e+00  -1.6095746e+00   2.9063731e+00  -1.5232846e-01  -4.1522353e+00  -2.4568317e-01  -3.2909172e+00  -9.7188252e-01  -1.0221883e+00  -7.8599351e-01  -2.0072496e+00   6.2869084e+00  -2.8093655e-01  -6.6090394e-01  -3.6821383e-01
   1.4699348e+00   1.2073874e-01   1.1476258e-01  -2.2171615e-01  -2.5047373e-01  -7.8107081e-01   1.6307283e-01  -1.2997999e+00   1.0308142e-01  -7.9466357e-01   2.3368004e+00  -6.8849212e-01   3.9410642e-01  -8.8300744e-01  -1.9703601e-02   2.5809370e-01   1.1739835e+00  -2.6024213e-01   9.2357050e-01   1.3496644e+00   2.5271941e+00   1.4693855e-01  -8.5879775e-01  -5.4490752e-01   1.9312498e-01  -1.4637529e+00   2.3266766e-03  -7.7698025e-01   2.0415743e+00  -7.4192945e-01   5.0741044e-01   5.6526373e-01   6.7966317e-01   6.8306846e-01  -4.8131160e+00  -5.4026797e+00  -2.0937996e-01  -2.9882574e+00  -1.1108381e+00  -3.1902762e+00   1.7903156e+00   6.3265028e-01   1.0380515e-01   1.3835922e+00  -1.9711672e+00   9.6378895e-01   1.0068060e+00   1.8328342e+00   2.9107568e-01   8.3737622e-01   1.5866299e+00  -3.7715799e-01   8.9456796e-01   2.5702145e-01  -7.1399467e-01  -9.9479528e-01   1.9657022e+00  -6.4441664e-01   9.6764664e-01  -1.1956211e+00   1.2534866e+00  -1.8079048e+00   1.3461314e+00  -1.7949019e+00  -2.5301990e+00  -2.9397722e+00  -1.6917568e+00  -2.4215734e+00   7.6165427e-01  -6.4672536e-01   1.9112320e+00   2.9912065e-02   2.4066516e+00   1.9609888e+00   4.1479189e+00   3.4608952e+00  -2.8103777e-01   1.3553814e+00   1.9985034e+00  -3.9757042e+00   1.6455300e-01  -2.2849186e+00  -7.1953399e-01  -1.9711134e-01  -1.5039058e+00  -2.0934395e+00   5.2192070e+00   8.8558067e-01  -6.0079162e-01  -5.1818312e-01
   1.4739289e+00   4.2118556e-01  -2.1871987e-01   3.6592575e-04  -1.5631853e-01   5.1246627e-01  -2.0820794e-01  -1.1908298e+00   2.9520911e-02  -1.9926753e-01   2.3498885e+00  -5.4602480e-01   7.0707035e-01  -3.8956443e-01  -1.4181188e-01   8.0592898e-01   1.4301356e+00  -3.2476716e-01   8.7872129e-01   1.4386756e+00   3.4892626e+00   5.4755095e-01  -1.0100989e+00  -1.1029324e+00   5.0578270e-02  -1.7448337e+00   4.6313340e-01   4.5590267e-01   2.4695190e+00  -1.7601618e-01   3.6247602e-01  -3.0890079e-01  -1.6105762e-01   4.9398743e-02  -5.6883400e+00  -6.1920323e+00   2.9566061e-01  -3.7518408e+00  -6.8160176e-01  -3.0910906e+00   1.6541682e+00   5.8248695e-01   6.9195514e-01   1.1809457e+00  -1.6700334e+00   1.2693908e+00   1.6575256e+00   1.6960978e+00   5.0254739e-01   7.4478224e-01   1.4767330e+00  -7.4793897e-01   1.3239832e+00   1.3950179e-02  -4.8961259e-01  -1.2872840e+00   2.0198673e+00  -3.0143897e-01   9.2212835e-01  -9.3566755e-01   9.3345263e-01  -2.2556552e+00   1.1170210e+00  -2.1132973e+00  -2.8427313e+00  -3.5301317e+00  -1.9839085e+00  -3.0364740e+00   1.1092561e+00  -5.9650014e-01   2.3424866e+00  -8.5062413e-01   2.8530871e+00   1.8152658e+00   3.8787478e+00   2.9826788e+00   8.2719365e-01   1.1672926e+00   2.1841300e+00  -3.6812797e+00  -9.9928296e-02  -2.0370720e+00  -6.4808931e-01  -3.2299606e-01  -1.6927673e+00  -1.8052194e+00   4.2762774e+00   1.1136705e+00  -1.1725589e-01  -6.1940517e-01
   6.8232110e-01   2.0895654e-01  -3.6140055e-01   2.4643212e-01   5.2004381e-01   1.1574116e+00  -4.5716350e-01  -1.0508546e+00   3.0309583e-01  -9.9124524e-02   1.1954266e+00  -1.3050703e+00  -3.6076509e-01  -7.9859591e-01  -1.0612417e+00   2.6579039e-01   3.9642901e-01  -4.4405046e-01   3.7241349e-03   1.1229639e+00   4.0813797e+00   2.2267228e+00  -1.4763377e+00  -1.1420690e+00  -2.7437669e-01  -3.0301576e+00   1.0150070e+00   6.2909504e-01   8.2764317e-01  -5.7577318e-01  -4.9053656e-01  -1.2152991e+00  -1.3441692e+00  -4.8104123e-01  -6.5900847e+00  -6.0090133e+00   6.8604441e-01  -2.3955142e+00  -1.5231056e+00  -4.1092062e+00   4.0274799e-01   1.1127050e-01  -7.9021689e-01   7.9955969e-01  -2.0733845e+00   1.5238496e+00   5.3745419e-01  -2.8034665e-01   3.1246528e-01   7.4417993e-01   1.7217592e+00  -7.6414415e-01   3.1618218e+00   1.5029220e+00   1.7140249e-01  -9.1605401e-01   1.1804279e+00  -2.3108148e-02   1.2511548e+00  -2.7645904e-01   6.3014346e-01  -2.2418731e+00   3.3860928e-01  -2.1035390e+00  -3.4116610e+00  -3.7386654e+00  -1.6611113e+00  -1.9834540e+00   1.6970688e-01  -5.2363203e-01   2.6965118e+00  -7.1154740e-01   2.2131754e+00   1.7537533e+00   2.7389288e+00   2.6028511e+00   2.4705958e+00   4.1115505e+00  -2.2123748e+00  -5.3095815e+00  -2.2078144e+00  -3.6498939e+00  -2.0396624e+00  -2.5517018e+00  -1.9421503e+00  -1.2711122e+00   5.5593588e+00   3.7525171e-01   2.8001847e-01  -4.3147231e-02
   8.4671675e-01   3.7587978e-01  -2.4172740e-01   3.1528065e-01   3.0421991e-01   6.6700827e-01  -3.0673836e-01  -1.0714895e+00   3.2420672e-02  -3.7247217e-01   1.6841944e+00  -1.3856319e+00   3.4381173e-01  -5.6477788e-01  -8.7120548e-01   4.2229913e-01   2.6552861e-01  -7.7752340e-01  -1.9161185e-01   1.0764565e+00   3.4708129e+00   1.3522997e+00  -1.7302302e+00  -1.8202952e+00  -4.7020399e-02  -3.3827742e+00   9.9564222e-01   2.4284115e-01   1.3904942e+00   4.4695609e-01  -8.8583929e-01  -2.1225122e+00  -1.7421071e+00  -8.2970824e-01  -5.9571914e+00  -5.7161902e+00   8.7441262e-01  -2.2034987e+00  -1.2042911e+00  -4.0776605e+00  -7.3236304e-01   3.7884708e-02   2.3183904e-02   1.1805720e+00  -1.2442290e+00   1.8423057e+00   8.9963810e-01   5.2956673e-01   6.8562946e-01   1.0929486e+00   1.3229509e+00  -9.7619889e-01   2.4564652e+00   8.8137262e-01   1.4281105e-01  -7.1025344e-01   1.1999282e+00   1.3109288e-01   1.2327410e+00  -6.0095557e-02   7.5387543e-01  -2.1750950e+00   4.5489681e-01  -2.1177883e+00  -3.5727152e+00  -4.3754238e+00  -1.5995968e+00  -1.9661629e+00   3.0194028e-01  -1.1163537e-01   2.2600471e+00  -1.7517598e+00   1.9528419e+00   1.5438992e+00   1.4988109e+00   1.7844666e+00   2.6262908e+00   3.5456019e+00  -1.2563543e+00  -4.0245099e+00  -1.9757575e+00  -3.3995780e+00  -1.8763250e+00  -1.9679665e+00  -2.0585682e+00  -1.8338116e+00   3.8316646e+00   2.3442565e-01  -2.0139018e-01   2.0297532e-02
   7.3481491e-01   4.5643905e-01  -3.3416676e-01   5.5832581e-01   1.6972333e-01   1.1782379e+00  -2.6673494e-01  -6.5327278e-01   1.0268156e-02  -3.5224740e-01   1.5529011e+00  -1.1638511e+00   8.8032477e-01   4.5312982e-02  -7.4353124e-01   4.8084918e-01   2.2663878e-01  -7.7588679e-01  -2.4178820e-01   8.9544537e-01   3.1785036e+00   4.8447286e-01  -2.0938028e+00  -2.3577191e+00  -7.4305983e-02  -3.4599903e+00   1.2309826e+00   8.6724041e-01   1.9780126e+00   1.1789374e+00  -1.3423828e+00  -2.9892104e+00  -2.1449220e+00  -1.3655862e+00  -4.9424440e+00  -5.2837964e+00   1.0256208e+00  -2.3673676e+00  -7.9086173e-01  -3.3063557e+00  -1.0496406e+00  -3.2540564e-01   1.0293104e+00   1.5436505e+00  -1.1063149e-01   2.2266024e+00   1.3768026e+00   1.0529032e+00   1.0857972e+00   1.1848406e+00   9.5544455e-01  -1.0455440e+00   2.2310447e+00   3.8775196e-01   1.5677314e-01  -6.7610226e-01   1.1436115e+00   4.3540627e-01   8.8350723e-01  -7.2440933e-02   5.7754216e-01  -2.2494620e+00   3.6659498e-01  -2.0286966e+00  -3.1743631e+00  -4.5656062e+00  -1.5581453e+00  -2.2132516e+00   6.5938441e-01   1.8390430e-01   1.4092674e+00  -2.8038836e+00   1.8676852e+00   7.6695953e-01   6.5095900e-01   5.4984479e-01   3.0258440e+00   2.3036336e+00  -1.5597040e-01  -2.4540084e+00  -1.7035682e+00  -2.6081636e+00  -1.6370770e+00  -1.6072117e+00  -1.8756811e+00  -1.5726110e+00   2.1292592e+00   5.3896155e-01  -1.4165803e-01  -7.4795418e-02
   2.0207377e-01   2.8724556e-01  -3.8952027e-01   9.6671099e-01   7.5430125e-02   1.0496655e+00  -2.7224568e-01   2.4429594e-02  -1.1667312e-01  -5.9285176e-01   9.8918613e-01  -1.1500179e+00   9.3967383e-01   5.0767827e-01  -1.1858406e+00  -8.8160860e-02   2.0160244e-01  -1.9372210e-01  -5.2374685e-01   8.5952376e-01   2.2801385e+00  -7.0245645e-01  -2.1636176e+00  -2.4619490e+00  -1.4866947e-01  -4.4765573e+00   6.2545678e-01   6.0897503e-01   1.9136886e+00   1.5581770e+00  -1.6800974e+00  -4.0660949e+00  -2.3038996e+00  -1.5921524e+00  -3.7536219e+00  -4.3980552e+00   1.2622408e+00  -1.7098165e+00  -1.1035712e+00  -2.8933941e+00  -1.3449834e+00  -6.9349296e-01   1.3607445e+00   1.6058034e+00  -1.0678365e-02   1.8378402e+00   1.2352673e+00   7.5060065e-01   1.1531436e+00   1.4694399e+00   7.7668163e-01  -8.4511988e-01   2.0715773e+00   9.7858794e-01  -3.7766193e-01  -5.1361471e-01   4.4697028e-01   4.8112827e-01   4.7850557e-01   2.5671759e-01   4.6935442e-01  -2.2340226e+00   2.3403860e-02  -2.1593971e+00  -2.9861935e+00  -4.0136254e+00  -1.6330796e+00  -2.4638690e+00   2.7506414e-01  -4.3991927e-01   5.4079493e-01  -3.9365398e+00   1.7265365e+00   1.4190344e-01  -5.1264768e-01  -1.1219929e+00   3.6685565e+00   1.4020484e+00  -8.0376844e-01  -2.2785313e+00  -2.4406071e+00  -2.2545805e+00  -2.0114944e+00  -2.0324460e+00  -2.4099494e+00  -8.4360640e-01   1.4921259e+00   1.2823157e+00   3.0185377e-02   1.5320659e-01
   3.7700967e-01   8.8343265e-02  -4.7527100e-01   1.2284276e+00  -3.6881065e-01   9.8821789e-01  -3.1773338e-01   4.7432399e-01  -4.4950883e-01  -5.6302388e-01   1.8791220e+00  -7.5153173e-01   2.0850308e+00   1.7189202e+00  -7.8654858e-01   9.7706247e-02   8.6749882e-01  -1.0590003e-01  -3.4256657e-01   6.6957581e-01   1.4855056e+00  -2.4079818e+00  -1.9901322e+00  -2.6350288e+00   4.6031851e-01  -4.7852304e+00  -6.4732647e-01  -8.6775612e-02   3.0978176e+00   1.7628356e+00  -7.9627369e-01  -4.3371765e+00  -2.6291093e+00  -1.0944312e+00  -2.6256012e+00  -4.0282827e+00   1.8260392e+00  -2.5554073e+00  -7.7762637e-01  -2.5855020e+00  -1.2989060e+00  -1.2820960e-01   2.6117664e+00   4.1556613e-01   4.0404390e-01   7.9448303e-01   1.6170759e+00   7.0818004e-01   8.3342484e-01   1.2634536e+00   2.4818974e-01  -1.0027179e+00   1.1332797e+00   1.0527153e+00  -1.4648307e+00  -5.0364888e-01   4.6875184e-01   2.0379477e-01  -4.0091173e-01  -1.8863907e-02   8.0521757e-01  -2.1429786e+00   4.0218779e-01  -2.3927314e+00  -2.2135967e+00  -3.8231593e+00  -2.8537633e+00  -3.9605455e+00  -4.7775462e-01  -1.8758317e+00   2.2579396e-01  -5.5616600e+00   1.7940711e+00  -1.2399587e+00  -2.0428918e+00  -2.9057531e+00   5.6853921e+00  -1.5514168e-01   9.3785665e-01  -2.0784145e+00  -1.7941959e+00  -7.0269495e-01  -2.2590061e+00  -8.0725835e-01  -2.5268516e+00  -5.4004376e-01   7.5333074e-01   2.1371983e+00   2.1875888e-01   1.4934578e-01
  -1.0797810e-01   1.8928200e-01  -7.2816347e-01   1.3438102e+00  -2.0077889e-01   1.8226939e+00  -7.1721766e-01   7.4140979e-01  -8.3882556e-01  -2.3006253e-01   1.4458383e+00  -5.6746931e-01   2.2844534e+00   1.8816871e+00  -9.2334446e-01   6.8001888e-01   2.3670979e-01   1.9855805e-02  -9.2353002e-01   5.4594763e-01   9.5780160e-01  -2.1801127e+00  -2.4213142e+00  -2.5968357e+00   2.1639024e-01  -5.3784872e+00  -9.8604530e-02   7.6132905e-01   2.5991830e+00   2.0535396e+00  -2.0074472e+00  -6.2527162e+00  -2.9497503e+00  -7.8117304e-01  -2.6745148e+00  -3.4313705e+00   1.4233893e+00  -2.1131102e+00  -1.3781536e+00  -2.7211319e+00  -2.4122280e+00  -1.2819176e+00   1.6247047e+00  -2.4813043e-01  -1.7753474e-01   4.1331733e-01   6.2662054e-01  -1.0931886e+00  -4.1030000e-02   6.3097925e-01  -2.0958604e-01  -1.5886051e+00   2.7467557e+00   1.4734727e+00  -6.7425943e-01  -5.2629977e-01  -3.8343823e-03   9.0155879e-01  -3.0251341e-01   6.1485170e-01  -1.5352128e-01  -1.8479531e+00  -7.1672274e-01  -2.2790319e+00  -2.8557769e+00  -3.6163613e+00  -2.0547639e+00  -2.7740292e+00  -4.2731346e-01  -1.0587512e+00  -7.3878713e-01  -6.6292371e+00   1.0658689e+00  -1.3944435e+00  -3.7983087e+00  -4.4213123e+00   7.0249132e+00   8.7186637e-01  -1.2470994e+00  -2.1997359e+00  -2.2506938e+00  -1.2233732e+00  -3.1509156e+00  -1.1749840e+00  -1.4379300e+00   5.6052031e-01   2.3090554e+00   7.1204655e-01   9.5930247e-01   6.6490115e-01
  -5.2531701e-01   9.1430930e-02  -3.8348598e-01   1.0491970e+00   4.8195579e-01   2.0301187e+00  -2.1154200e-01   5.2537444e-01  -2.4184727e-01  -1.5215377e-01   7.7420879e-02  -7.9036932e-01   1.3528186e+00   1.7679449e+00  -1.2561460e+00   4.5568128e-02  -8.3487020e-01  -3.7961937e-01  -1.1949640e+00  -6.4028925e-02   4.7824337e-01  -6.9017316e-01  -2.6261408e+00  -2.8011467e+00  -1.2981598e-01  -4.3764489e+00   4.0160447e-01   6.2181237e-01   1.1961749e+00   1.4859156e+00  -2.2172885e+00  -5.0015020e+00  -3.1958024e+00  -1.9898205e+00  -1.6184683e+00  -2.5445031e+00   1.9142833e+00  -2.9487090e-01  -6.5077625e-01  -1.9680889e+00  -3.2851362e+00  -2.1804631e+00   1.4073111e+00   1.9661018e-01   7.3394534e-01   9.3474791e-01   4.0469796e-01  -5.4823760e-01   8.2904618e-01   5.9315394e-01  -2.6983257e-01  -1.2741778e+00   1.8960297e+00   1.0091340e+00  -7.4143191e-02   3.0992360e-01  -6.6968184e-01   6.1122657e-01   2.8168206e-01   1.0507103e+00   1.3392926e-01  -1.4314244e+00  -5.7677091e-01  -1.6355415e+00  -1.9818921e+00  -3.2523050e+00  -1.0506630e+00  -1.5974133e+00  -7.1776545e-01  -5.9744528e-01  -9.0757025e-01  -4.8778608e+00   2.8528334e-01  -2.0622943e+00  -3.5027120e+00  -3.7716349e+00   6.3116973e+00   8.8089994e-01  -3.4498614e+00  -1.9584725e+00  -3.4350928e+00  -2.1044273e+00  -2.9838934e+00  -2.4958570e+00  -1.4619449e+00  -1.7014114e-01   3.6966146e-01   4.3770514e-01   5.6900999e-01   5.2405450e-01
  -1.8901952e-01   5.4962427e-01  -2.4635032e-01   8.1039956e-01   5.7905383e-01   1.3324053e+00   7.3269847e-02   3.4969812e-01   8.6466386e-02  -1.6291043e-01   4.0512813e-01  -3.4413341e-01   2.2047214e+00   2.0794158e+00  -4.3612530e-01   1.6518003e-01  -7.9697154e-01   4.1582734e-01  -1.1896694e+00  -7.4968604e-02  -2.4596041e-01  -1.5718389e+00  -2.3737727e+00  -2.9441199e+00   6.6893235e-02  -4.1507244e+00   4.8163930e-01   1.5820404e-01   1.6155814e+00   2.2215576e+00  -1.9649894e+00  -4.7506417e+00  -3.0892589e+00  -2.6249423e+00  -1.3562283e+00  -2.7598213e+00   1.8405929e+00   1.6857789e-01  -1.0094249e-01  -7.1796926e-01  -2.2160633e+00  -2.2270586e+00   2.7857216e+00   3.8856658e-01   1.6636389e+00   1.1764792e+00   1.9434708e+00   1.1776167e+00   1.7368302e+00   7.3128586e-01  -5.1179195e-01  -1.0937569e+00  -2.7551809e-02  -2.6740391e-01  -8.7535844e-01   5.3534076e-01  -4.5664923e-01   9.3412409e-01   9.6145175e-02   1.1976429e+00   3.3106298e-01  -1.0503601e+00  -2.1877590e-01  -9.6381995e-01  -1.7425437e+00  -2.9520702e+00  -1.0679151e+00  -2.0376715e+00  -3.7117265e-01  -2.0791936e-01  -1.6579949e+00  -4.8930658e+00   4.6065397e-01  -1.7697975e+00  -3.4152213e+00  -3.6672860e+00   6.1125836e+00  -1.0382243e-02  -2.1804444e+00   3.7256882e-01  -3.2299652e+00  -1.5318544e+00  -2.0224002e+00  -1.8181209e+00  -1.9042122e+00  -1.0731373e+00  -2.4282265e+00   6.5031393e-01   3.1283731e-01   2.2350350e-01
  -7.5752599e-02   5.0962553e-01  -3.1474141e-01   9.4722050e-01  -8.7563945e-03   1.0961983e+00   1.0542954e-01   9.6282388e-01  -3.0014172e-01  -3.5166188e-01   9.1139630e-01   3.6312768e-01   3.2951058e+00   2.9050697e+00   1.3018583e-01   4.7281559e-01  -1.7504624e-01   1.0132712e+00  -9.7435408e-01  -6.3818113e-02  -1.7871795e+00  -3.9475251e+00  -2.1849591e+00  -2.8404981e+00   2.9307169e-01  -4.1890426e+00  -4.4144506e-01   1.1857635e-02   2.8445813e+00   2.8249414e+00  -1.8611219e+00  -5.4967154e+00  -2.4229547e+00  -2.0013089e+00   5.7296487e-01  -1.5280650e+00   1.4784268e+00  -1.5031642e-01   3.6404714e-03   4.5315157e-01  -2.0329725e+00  -2.4843499e+00   3.7368347e+00   1.2884861e-01   1.8831614e+00   3.6231483e-01   2.1771658e+00   1.5710890e+00   1.3856755e+00   5.4886480e-01  -1.0708649e+00  -1.0624437e+00  -8.6109335e-01  -6.1736424e-01  -1.6419356e+00   3.9938244e-01  -3.4722238e-01   9.9455823e-01  -6.6704879e-01   8.7959100e-01   2.1886583e-01  -7.3006450e-01  -2.0017553e-01  -8.5815675e-01  -9.3766306e-01  -2.0360064e+00  -1.2430943e+00  -2.6672395e+00  -1.0506842e-01  -5.0165379e-01  -3.1755393e+00  -6.4671757e+00   2.4592831e-01  -2.5883607e+00  -4.5910957e+00  -5.5461338e+00   6.2026129e+00  -2.3143741e+00   2.5924267e-01   1.9693283e+00  -1.9899129e+00   1.9087871e-01  -1.8737615e+00  -2.0316754e-01  -1.4367266e+00  -3.6752488e-01  -2.9987994e+00   1.1193802e+00   4.5786119e-01   2.0552789e-01
  -6.2312479e-01   1.1776162e-01  -1.4652199e-01   1.0224147e+00   3.8221908e-02   6.7326970e-01   4.9850622e-01   1.6350450e+00  -2.2728878e-01  -5.2849148e-01   1.2989982e-01   6.6664195e-01   3.0216252e+00   3.1705585e+00  -1.6186847e-01  -1.2692516e-01  -4.4645034e-01   1.4742299e+00  -1.2246218e+00  -3.2877508e-01  -3.1987656e+00  -4.6705043e+00  -2.0451044e+00  -2.3107286e+00   5.1187249e-02  -4.4496518e+00  -1.1732350e+00  -6.7998545e-01   2.1867609e+00   2.3802317e+00  -2.0332546e+00  -5.5514842e+00  -1.9072290e+00  -1.7035909e+00   2.4302905e+00   2.0488057e-01   1.2701773e+00   1.1769440e+00  -6.0148628e-01   9.3451461e-01  -2.2698380e+00  -3.1313715e+00   3.0400072e+00   1.0800530e-02   1.3692139e+00  -5.3664742e-01   1.0406952e+00   8.1977483e-01   9.7107423e-01   3.5272137e-01  -1.3147031e+00  -6.9905316e-01  -1.0830285e+00  -1.3178603e-01  -2.0180743e+00   6.2294610e-01  -1.0644799e+00   7.2397945e-01  -7.2811221e-01   8.7822870e-01   3.4690138e-01   3.6166633e-02  -3.7218955e-01  -4.6954141e-01   4.9733515e-02  -5.0531105e-01  -8.2765220e-01  -2.2141009e+00  -8.5851811e-01  -1.2796522e+00  -4.0501156e+00  -6.3295136e+00  -3.4626029e-01  -3.3211481e+00  -5.1852422e+00  -6.8341281e+00   5.7749715e+00  -3.1962608e+00  -1.0814199e+00   1.6499098e+00  -2.3660245e+00   4.5560762e-01  -2.3431967e+00  -5.5124950e-01  -1.0115072e+00   6.5886584e-01  -2.9793259e+00   1.4163834e+00   6.0896704e-01   5.1911043e-01
  -1.7444052e-01   3.8169024e-01  -2.5552735e-01   8.1983806e-01  -2.5239258e-02   1.3162037e+00   5.4831652e-01   1.5947192e+00   2.7664001e-02   2.1527499e-01   7.7901144e-01   1.5152423e+00   4.1507503e+00   4.2563143e+00   8.5360658e-01   5.6421822e-01   1.1684551e-01   1.6345519e+00  -8.8709102e-01  -6.5898843e-01  -3.0754269e+00  -5.1245809e+00  -1.6290921e+00  -2.2887599e+00   4.1961540e-01  -3.0741244e+00  -1.1949113e+00  -2.8418577e-01   3.0909555e+00   2.4125037e+00  -9.0979037e-01  -4.6601795e+00  -1.8272126e+00  -1.8167538e+00   2.6141811e+00  -3.1405074e-01   1.3533709e+00   7.6535187e-02   4.4915322e-01   2.2698734e+00  -6.3936319e-01  -2.8546006e+00   4.7415349e+00  -5.7947195e-01   2.3489753e+00  -7.8015221e-01   2.6524097e+00   2.1417029e+00   1.4430496e+00  -6.0131691e-02  -1.5543586e+00  -6.8102501e-01  -2.7620088e+00  -1.4782621e+00  -2.7240804e+00   3.0118272e-01  -5.2946478e-01   6.8052531e-01  -1.1320791e+00   6.9174705e-01   5.3965529e-01   4.0409656e-01   3.1205017e-01  -3.3278933e-02   1.0805447e+00   3.7811712e-02  -1.3949938e+00  -3.3811724e+00  -6.7466728e-01  -1.8096103e+00  -3.9958222e+00  -6.4038655e+00   1.5651064e-01  -3.8483030e+00  -4.6192001e+00  -7.1056206e+00   6.2154334e+00  -4.7185706e+00   1.4147450e+00   3.1635094e+00  -1.1875040e+00   1.7582250e+00  -1.2829772e+00   7.1279253e-01  -7.3351348e-01   2.1421968e-01  -4.8262763e+00   1.9150355e+00   9.6948502e-01   3.1320895e-02
  -9.9435042e-01  -1.1174767e-02  -1.7459408e-01   4.8274422e-01   6.5739896e-01   1.4280940e+00   4.6829853e-01   1.3729624e+00   3.6957704e-01   1.0887382e-01  -1.0546203e+00   6.9794227e-01   2.1381419e+00   3.0205364e+00   9.1428617e-02  -1.7504252e-01  -9.8752134e-01   1.6842511e+00  -1.6384965e+00  -1.0153427e+00  -3.3038149e+00  -3.3027959e+00  -1.5417190e+00  -1.8178359e+00  -2.6442235e-04  -2.8084921e+00  -6.7307935e-01  -5.0166500e-02   1.1403740e+00   1.6542152e+00  -1.2067389e+00  -3.8545458e+00  -1.4830659e+00  -1.9839801e+00   3.2494699e+00   1.1489739e+00   1.0220129e+00   2.4239180e+00  -2.2760543e-02   2.4968629e+00  -1.6150126e+00  -3.6202030e+00   3.2306539e+00  -1.7552097e-01   2.2249729e+00  -2.4351760e-01   1.5512341e+00   1.3967203e+00   1.5478435e+00  -2.7548672e-01  -1.3266420e+00  -3.0197101e-01  -2.0168862e+00  -6.7906867e-01  -1.9457173e+00   1.2466149e+00  -1.4060629e+00   7.0903054e-01  -6.4471362e-01   1.1678460e+00   1.5008546e-01   5.6663480e-01  -5.6893983e-01   3.8067879e-01   1.2351442e+00   9.3927015e-01   1.9629608e-01  -1.0956883e+00  -9.8084433e-01  -1.0305036e+00  -4.4369695e+00  -4.8995896e+00  -1.0375658e+00  -3.7355205e+00  -4.7177216e+00  -6.4756890e+00   5.4410186e+00  -2.9656516e+00  -2.4806918e+00   2.4598706e+00  -2.9206957e+00   2.3671910e-01  -2.0017056e+00  -1.2943117e+00  -8.2558161e-01   3.7925339e-01  -3.2705552e+00   1.0597654e+00   8.8444793e-01   2.4639469e-01
  -1.2408113e+00   2.1338872e-02  -2.7114169e-01   2.5093893e-01   1.1319171e+00   1.8841372e+00   3.5664578e-01   1.1904800e+00   7.9852561e-01   5.3463504e-01  -1.6449067e+00   5.9411931e-01   1.6905706e+00   2.5722183e+00   2.8150290e-01   4.9733655e-02  -1.6176382e+00   1.8930122e+00  -2.0665369e+00  -1.3403610e+00  -2.8066389e+00  -1.8248451e+00  -1.3542188e+00  -1.1347314e+00  -1.9399600e-01  -2.6134359e+00  -3.9455275e-02   1.9742089e-01  -1.7736556e-01   9.9095646e-01  -1.3525758e+00  -3.5744254e+00  -1.7300927e+00  -1.9083052e+00   2.3308714e+00   1.2721703e+00   5.5326721e-01   3.2287799e+00  -4.4441418e-01   2.3633410e+00  -1.4728856e+00  -3.9482257e+00   2.2398580e+00  -6.2996183e-01   1.9568918e+00  -2.7223570e-01   1.1900495e+00   4.1716416e-01   1.3313790e+00  -8.4016265e-01  -1.0540553e+00  -1.7492943e-01  -9.7411663e-01  -2.5145454e-01  -1.4096963e+00   1.2699901e+00  -1.5311209e+00   1.0753155e+00  -5.3936359e-01   1.2182876e+00  -2.7486827e-01   1.1863922e+00  -9.3514735e-01   1.1804250e+00   1.2637915e+00   1.5306336e+00   6.5182053e-01  -7.7170332e-02  -1.3972288e+00  -6.1885890e-01  -4.2125121e+00  -3.8565670e+00  -1.6526204e+00  -3.2385545e+00  -4.6530245e+00  -5.9439702e+00   5.6439240e+00  -5.2388308e-01  -4.8362936e+00   2.2393745e+00  -3.2892917e+00  -5.0461672e-01  -2.4853346e+00  -1.9387185e+00   6.6881963e-02   8.1116481e-01  -1.9372360e+00  -2.0112561e-01   1.3861920e+00   5.9258199e-01
  -1.0437101e+00   5.0760810e-02  -1.7516434e-01  -1.4469061e-01   1.0819551e+00   1.8459303e+00   4.1422166e-01   7.9208998e-01   8.4226169e-01   6.5239621e-01  -1.7048402e+00   4.6690906e-01   1.4458141e+00   2.2605663e+00   6.0616276e-01   2.2867167e-01  -1.5569053e+00   1.5344020e+00  -2.0830673e+00  -1.5695130e+00  -2.8783881e+00  -1.6053764e+00  -9.6581736e-01  -1.2039072e+00  -3.2511292e-02  -1.1846080e+00   2.1006902e-01   4.7989664e-01  -3.4118120e-02   1.1910095e+00  -7.5696902e-01  -2.5106207e+00  -1.1359271e+00  -2.0182676e+00   3.2487329e+00   1.9586380e+00   2.5967286e-01   3.4420823e+00   3.8820417e-01   3.2552328e+00  -1.6130412e+00  -3.8959363e+00   2.9747410e+00   5.6449876e-02   2.9514049e+00   3.2649125e-01   1.8628601e+00   1.9889473e+00   1.9920728e+00  -7.7989212e-01  -1.0867943e+00   4.0707082e-02  -2.2274088e+00  -1.2601049e+00  -1.2478373e+00   1.4952981e+00  -1.3170240e+00   9.0067059e-01  -3.8988830e-01   1.2438544e+00  -2.2686097e-01   1.3025394e+00  -6.8148866e-01   1.4278311e+00   1.8556695e+00   1.8473821e+00   1.3850840e+00   5.3874884e-01  -8.7741878e-01  -8.1801383e-02  -4.2950993e+00  -3.3035899e+00  -1.9547948e+00  -3.1580793e+00  -4.1437966e+00  -5.4313219e+00   4.0969794e+00  -1.3344526e+00  -3.4700671e+00   3.5972003e+00  -2.6382471e+00  -2.7177223e-01  -1.6044461e+00  -1.3971091e+00   9.4866153e-02  -7.8468604e-02  -2.8618525e+00  -3.0910736e-01   9.1900849e-01   2.5604038e-01
  -1.2547117e+00  -1.8295163e-01   5.6878432e-03  -1.5537096e-01   8.6729332e-01   1.1345598e+00   9.9174434e-01   1.4575336e+00   1.3357040e+00   8.8136804e-02  -2.3698022e+00   6.3890323e-01   9.6178109e-01   1.9061928e+00   5.7278831e-01  -6.0677195e-01  -1.6171636e+00   2.0620065e+00  -1.9522850e+00  -1.6881985e+00  -3.6007691e+00  -2.5123228e+00  -7.7778610e-01  -5.6566416e-01  -5.8373594e-01  -1.3600439e+00  -2.2083646e-01  -1.0651861e-01  -5.5667491e-01   8.0623318e-01  -1.1611978e+00  -2.1229947e+00  -3.0647339e-01  -1.8335223e+00   4.9949916e+00   3.8385547e+00  -3.8845409e-01   4.7878821e+00  -2.8443062e-01   3.8398190e+00  -1.3133788e+00  -4.1007674e+00   2.3644652e+00   9.0447457e-01   2.7881315e+00   9.8744894e-02   1.1891945e+00   1.9376621e+00   1.8253927e+00  -7.7104658e-01  -9.3795903e-01   8.8547172e-01  -1.9624881e+00  -9.6729786e-01  -1.4426075e+00   1.5012254e+00  -1.4088163e+00   8.8942474e-01  -6.9875097e-01   3.6512402e-01  -6.2110852e-02   2.0991745e+00  -4.7816686e-01   2.4014089e+00   3.2527028e+00   3.2123652e+00   1.7817850e+00   1.0688210e+00  -8.9043557e-01   7.1473802e-02  -4.9978307e+00  -2.3596980e+00  -2.4938695e+00  -3.2133100e+00  -3.7479739e+00  -5.7843406e+00   1.8311787e+00  -1.7036005e+00  -3.1253857e+00   4.5997621e+00  -1.9445269e+00   6.8174608e-01  -1.6920525e+00  -1.2225656e+00   1.0159038e+00   1.2088842e+00  -3.7789145e+00   7.3593864e-02   8.3601009e-01   4.5013101e-01
  -1.2375916e+00  -5.7678065e-01  -2.3260120e-01  -1.3284116e-01   7.5711878e-01   1.6159641e+00   5.9952296e-01   1.4355668e+00   1.1472005e+00   8.2454778e-01  -1.9276175e+00   5.0790909e-01   9.6434811e-01   2.3013012e+00   6.9986611e-01  -3.1181744e-01  -9.0870730e-01   1.7742923e+00  -2.2274768e+00  -2.0139427e+00  -2.8409784e+00  -2.4411829e+00   6.7607559e-03  -3.0026372e-01   1.8953942e-01  -3.7717249e-01  -5.7206896e-01   1.8696889e-01  -3.4902080e-02   7.2604748e-01   6.4101033e-01  -1.1717137e+00  -2.3318562e-01  -1.3191085e+00   5.1257833e+00   3.8014145e+00  -4.0614399e-01   3.4973878e+00   2.2751466e-01   4.1055823e+00  -4.8132302e-01  -2.9602238e+00   3.3606674e+00   4.2596248e-01   3.4975647e+00   8.1512251e-02   1.8429436e+00   2.6013197e+00   2.0825752e+00  -6.8154735e-01  -8.6935026e-01   1.0474747e+00  -3.2566342e+00  -1.0488364e+00  -2.1877137e+00   1.2687743e+00  -1.2884434e+00   3.2034733e-01  -9.7148298e-01   4.7789718e-01   1.4764162e-01   1.9323041e+00  -2.3121549e-01   1.7468080e+00   3.7755149e+00   3.8120545e+00   1.2542540e+00   2.6774609e-01  -1.5690971e+00  -1.5434813e+00  -4.1541978e+00  -3.1065274e+00  -1.9791979e+00  -3.4653545e+00  -3.5018576e+00  -6.1454307e+00   2.5774550e+00  -2.2801851e+00  -1.8753255e+00   4.1387124e+00  -1.6464143e+00   1.0140865e+00  -1.0368891e+00  -8.1372419e-01   1.9854384e-01   5.9327969e-01  -2.8416191e+00   8.3295924e-01   8.9970501e-01   2.1639764e-01
  -1.1105072e+00  -5.6909175e-01  -2.9727788e-01  -1.8154073e-01   3.2066152e-01   1.7493546e+00   6.0959650e-01   1.7072860e+00   8.2303167e-01   1.0201399e+00  -1.6274513e+00   8.6589465e-01   1.1406761e+00   2.2630380e+00   7.8636965e-01   1.5867714e-01  -5.2204088e-01   1.5454034e+00  -2.0965917e+00  -1.9265599e+00  -2.8503590e+00  -2.8100697e+00   2.9116416e-01   4.2822703e-02  -4.5816793e-02   5.9606212e-02  -7.1117725e-01   5.1548785e-01   1.8970820e-01   8.3990411e-01   4.5277829e-01  -1.5432234e+00   3.7516472e-01  -6.1356336e-01   5.8127628e+00   4.8782242e+00  -1.0516168e+00   3.1370791e+00   4.1224510e-02   4.0159235e+00  -8.0193912e-01  -2.9618909e+00   2.8565464e+00   6.2746692e-01   2.9374676e+00  -3.6796914e-01   1.1837889e+00   2.2081997e+00   1.3502018e+00  -1.0440293e+00  -1.0733615e+00   9.8210174e-01  -2.7382171e+00  -1.3484247e+00  -1.7990975e+00   7.0586464e-01  -1.0666752e+00   3.1629830e-01  -9.3651766e-01   7.1814309e-02  -1.1829497e-01   2.3779644e+00  -2.7431604e-01   1.8783773e+00   4.2274448e+00   4.4152712e+00   1.6208198e+00   6.7409732e-01  -1.2265310e+00  -1.3564011e+00  -3.9732910e+00  -3.2324452e+00  -2.0807871e+00  -3.1559147e+00  -3.3659002e+00  -6.6378860e+00   1.1100001e+00  -2.8575755e+00  -7.0535725e-01   4.4352463e+00  -2.7427297e-01   1.8143758e+00  -7.9969209e-01   2.3020842e-01   1.5179591e+00   1.6181331e+00  -2.7470618e+00   5.4418461e-01   1.0722280e+00   4.0020908e-01
  -1.1711176e+00  -6.3965321e-01  -4.8106702e-01  -2.3050808e-01   4.7025111e-01   2.2566490e+00   4.1230299e-01   1.6537737e+00   1.0695926e+00   1.5893464e+00  -1.6885796e+00   6.6556663e-01   7.2486370e-01   2.0485067e+00   7.2122638e-01   2.3494072e-01  -4.9178644e-01   1.3385756e+00  -2.3751848e+00  -2.1673946e+00  -1.6137379e+00  -1.7073865e+00   6.4685523e-01   4.3038767e-01  -2.6540991e-02   5.3696238e-01  -2.5710707e-01   9.1107908e-01  -3.9038663e-01   4.7169721e-01   9.2669340e-01  -1.0678461e+00   2.2312570e-01  -4.7788976e-01   5.0088969e+00   4.8082089e+00  -1.3407664e+00   2.7847528e+00  -6.7723377e-02   3.6279689e+00  -2.5029533e-01  -2.4030812e+00   2.4431280e+00   4.9165598e-01   2.9341560e+00  -1.6598906e-01   1.1664069e+00   1.8409577e+00   1.2966006e+00  -1.1165091e+00  -7.4173007e-01   1.2033340e+00  -2.3186070e+00  -1.1310798e+00  -1.5919661e+00   3.6117632e-01  -9.3436339e-01   3.1056663e-01  -8.2672501e-01   6.9407927e-02  -2.2721705e-01   2.5980826e+00  -2.3520981e-01   1.9864644e+00   4.3760609e+00   4.7188565e+00   1.5862758e+00   8.9063785e-01  -1.5631947e+00  -1.6113764e+00  -2.8825489e+00  -2.7121310e+00  -1.8587521e+00  -2.5624952e+00  -2.6704501e+00  -6.2362091e+00   9.6697398e-01  -1.4230896e+00  -1.1942689e+00   3.9571938e+00  -1.5208267e-01   1.5282268e+00  -5.4737301e-01  -6.9282348e-02   1.7287926e+00   1.7097281e+00  -2.1594083e+00   2.9953889e-01   1.3482576e+00   4.8660518e-01
  -1.3556694e+00  -7.5713540e-01  -5.7203726e-01  -4.8679358e-01   6.7586244e-01   2.9315779e+00   2.5874464e-03   1.0541905e+00   1.1283380e+00   1.8605485e+00  -2.5509213e+00  -2.8904779e-01  -9.9022644e-01   8.4243135e-01  -4.3955799e-03   1.0725350e-01  -6.1365553e-01   7.4330665e-01  -2.4157233e+00  -2.1547436e+00  -1.5424351e-01   6.1269011e-01   1.1064174e+00   5.7158919e-01  -3.5453318e-01   1.3706462e+00   1.0632328e-01   1.5981473e+00  -1.5687810e+00  -1.1644630e-01   1.3593862e+00   2.0598217e-01   1.7359865e-01  -7.3479226e-01   4.3382643e+00   5.1342227e+00  -1.2071386e+00   3.2199515e+00   3.5797268e-01   3.1178277e+00  -1.1198317e+00  -1.9644065e+00   1.6331529e+00   8.3648504e-01   2.9317298e+00   4.7973765e-01   8.5406443e-01   1.5709220e+00   1.4594115e+00  -1.2835332e+00  -2.6878743e-01   1.3537376e+00  -1.4035190e+00  -6.9892240e-01  -5.1274669e-01   5.9971382e-01  -1.1504765e+00   1.0920301e-01  -5.2297001e-01   8.8493825e-02  -5.7278245e-01   2.0760015e+00  -5.3170591e-01   1.8627169e+00   4.2751280e+00   4.4626226e+00   2.2520749e+00   2.0476602e+00  -1.3946098e+00  -1.0526460e+00  -1.4590162e+00  -1.1760098e+00  -2.1785789e+00  -1.8767611e+00  -1.7051819e+00  -4.4228673e+00  -1.5336874e-01   1.5895800e-01  -2.7367491e+00   2.9558798e+00  -6.8986835e-01   7.6780947e-01  -6.1578040e-01  -1.0145781e+00   1.6585751e+00   1.6581737e+00  -1.4071726e+00  -1.3742141e-01   1.2343469e+00   4.5509404e-01
  -2.2150830e+00  -1.1626809e+00  -5.9045124e-01  -6.8430900e-01   1.6389929e+00   3.4863316e+00  -1.5211690e-01   4.9177904e-01   2.0983971e+00   2.1187112e+00  -4.1848202e+00  -1.9186719e+00  -3.3314957e+00  -8.3246054e-01  -8.3964694e-01  -1.0563308e+00  -2.1856827e+00  -1.3048835e-01  -3.5346681e+00  -3.0128547e+00   2.0507044e+00   3.9857127e+00   7.5279968e-01   5.1813717e-01  -5.7079130e-01   1.9254643e+00   2.2028595e+00   2.3821953e+00  -3.9367627e+00  -7.7117166e-01   1.1604332e+00   1.3132554e+00  -6.0783502e-01  -1.6946118e+00   3.0892346e+00   4.9161181e+00  -1.5442825e+00   4.6245570e+00  -1.7388088e-01   2.2609333e+00  -1.1308333e+00  -1.5304176e+00   3.0141579e-01   1.8613063e+00   4.3378338e+00   2.7975693e+00   3.0953888e-01   1.0562264e+00   2.4049720e+00  -9.5087349e-01   4.9827520e-01   1.8886628e+00   1.0986170e-02  -9.7610607e-02   6.3149480e-01   1.0788875e+00  -1.6908496e+00   3.9279221e-01   2.3199079e-01   6.3693431e-01  -7.5444169e-01   1.9059172e+00  -1.0259931e+00   2.3525902e+00   4.1252628e+00   4.0157118e+00   3.5912985e+00   4.4689346e+00  -1.9013362e+00  -9.7790715e-02  -3.9396310e-01   9.3213165e-01  -2.6773900e+00  -1.1161184e+00  -9.5531897e-01  -2.8513469e+00  -3.8757257e-01   4.4539390e+00  -6.7674652e+00   2.3164136e+00  -2.5796172e+00  -1.7184836e+00  -8.7768654e-01  -4.1337420e+00   1.2272575e+00   7.5814067e-01  -2.9009214e-01  -1.1663055e+00   1.1272474e+00   5.5275656e-01
  -6.8045500e-01  -5.7040625e-01  -6.2236548e-01  -6.2401079e-01   1.6081113e-01   2.0803624e+00  -2.5187468e-02   5.9227568e-01   1.5516247e+00   1.8022563e+00  -1.3434621e+00  -1.1056583e+00  -9.3255134e-01  -1.0226519e-01   5.4119640e-01  -1.4566659e-01  -5.1412522e-02   3.2833042e-01  -2.3457908e+00  -2.2311733e+00   1.9061921e+00   5.8453934e-01   1.6403902e+00   2.7629911e-01   8.2200823e-03   2.0093578e+00   7.8696685e-01   1.3761563e+00  -1.0063371e+00   8.0810291e-01   2.2642793e+00   1.1227338e+00   1.5993743e-01  -9.5310205e-01   3.3525096e+00   4.4718876e+00  -1.8297385e+00   2.1794730e+00   6.4892891e-01   2.5723654e+00   2.3361798e-01   2.6235678e-01   2.5868484e+00   1.9256774e+00   4.6436693e+00   2.1334017e+00   2.2385151e+00   3.2961958e+00   2.3500699e+00  -5.0481419e-01   1.9623549e-01   1.9502373e+00  -1.9777673e+00  -1.5706402e+00  -7.7295239e-01   7.6615006e-02  -1.1777894e-01   3.8730383e-01  -8.9082854e-01  -5.9219657e-01  -2.8689962e-01   1.8557983e+00   3.5407479e-01   2.2219516e+00   4.4554758e+00   3.5339849e+00   1.8519167e+00   1.8571452e+00  -8.7275052e-01  -3.8109007e-01   5.9117672e-02  -7.8417210e-01  -1.3792691e+00  -2.1550873e-01  -5.6662275e-01  -3.0675187e+00  -1.6420507e+00   1.7698743e+00   6.2124094e-01   5.1607972e+00   9.6994762e-01   1.5059358e+00   8.0647191e-01  -1.0365127e-01   1.3105741e+00   4.5975018e-01  -3.5253938e+00   4.8449191e-02   6.0797126e-01   1.6467994e-01
  -5.1014220e-01  -5.6405718e-01  -7.8584991e-01  -4.5226766e-01  -2.8069061e-01   2.4842643e+00  -3.1412651e-01   7.7268421e-01   1.0533644e+00   2.2173269e+00  -7.5578075e-01  -8.6801488e-01  -8.2780684e-01   1.5245410e-01   2.2555586e-01   2.0982910e-01   8.3042153e-01   1.1807997e-01  -1.9804915e+00  -1.9189111e+00   2.5605558e+00   4.9536576e-01   2.0119629e+00   3.0895146e-01  -7.0785324e-02   2.3351581e+00   2.7369183e-01   1.7563573e+00  -4.0672327e-01   9.8331185e-01   2.6496696e+00   9.7967947e-01   3.2879801e-01  -5.8666557e-01   3.3192219e+00   4.6995274e+00  -1.7994923e+00   8.7615248e-01   7.8496923e-01   2.0827147e+00   4.8414695e-01   1.0321942e+00   2.3411239e+00   1.5969813e+00   3.9618526e+00   1.6313889e+00   1.8233532e+00   2.7357322e+00   1.7047854e+00  -6.9502730e-01  -2.0421826e-02   1.6929013e+00  -1.7956293e+00  -1.7680136e+00  -7.5852383e-01  -7.1860095e-01   5.8554501e-03   4.8134454e-02  -8.5329466e-01  -7.4586058e-01  -2.9939778e-01   1.5639158e+00   4.5567095e-01   1.5243179e+00   4.6105965e+00   3.5853262e+00   1.4805877e+00   1.2217390e+00  -6.7766079e-01  -9.9742525e-01   1.1764084e+00  -1.1913820e+00  -5.9129082e-01   1.0465924e-01  -2.7316225e-02  -3.1185541e+00  -1.9242831e+00   7.6199137e-01   1.9892261e+00   4.3878283e+00   1.7901177e+00   2.3224747e+00   1.2223458e+00   5.6615989e-01   1.5017613e+00   1.0574325e+00  -4.0441942e+00   7.1301489e-01   8.5065586e-01   9.1430433e-02
  -9.5931047e-01  -1.0389926e+00  -6.8849509e-01  -1.6646162e-01  -4.5655714e-01   1.9477493e+00  -2.3743810e-01   1.1595177e+00   9.1190156e-01   1.9281600e+00  -9.5822195e-01  -1.3808126e+00  -1.5456556e+00  -2.8089737e-01  -5.9252915e-01  -5.5416917e-01   6.2924182e-01  -2.4585304e-01  -2.2303493e+00  -2.0111520e+00   2.7406650e+00   7.2183400e-01   1.9459485e+00   5.5892977e-01  -2.7155653e-01   1.7497132e+00  -1.0502381e-01   1.0671874e+00  -1.1694199e+00   6.9401587e-01   2.2844157e+00   6.2989419e-01   2.8149642e-01  -1.9738525e-01   3.7178853e+00   5.6838504e+00  -1.9867310e+00   1.2376231e+00  -2.1113602e-01   7.0474899e-01  -1.2907236e-01   1.5486316e+00   7.5241406e-01   1.6328771e+00   3.2541146e+00   1.3756623e+00   8.0578858e-03   1.1233123e+00   9.5174086e-01  -4.9806478e-01   5.9006475e-02   1.8650096e+00  -5.9730258e-01  -6.9421996e-01  -4.8323790e-01  -9.8169472e-01  -4.8341096e-01  -2.6775567e-01  -6.8525399e-01  -8.1454973e-01  -1.4411827e-01   1.7011237e+00   3.3386824e-01   1.2533846e+00   4.7252841e+00   3.7194564e+00   1.5415192e+00   1.8159475e+00  -1.4633920e+00  -1.5565719e+00   1.9060733e+00  -9.8444280e-01  -6.8018743e-01   3.1081107e-01  -3.4877963e-01  -3.4781432e+00  -2.1722513e+00   1.8550949e+00   6.0207377e-01   2.8441552e+00   1.5561044e+00   1.9767988e+00   5.5896053e-01  -1.9184266e-01   1.7338067e+00   1.8199220e+00  -3.2583962e+00   7.6006097e-01   8.1310811e-01   5.7099374e-01
  -7.4211073e-01  -1.0161402e+00  -9.0505779e-01   3.4485977e-02  -1.0727177e+00   1.9718322e+00  -7.0875767e-01   1.1505583e+00   2.7573227e-01   1.9238235e+00  -1.5795928e-01  -1.5458638e+00  -1.2289414e+00  -3.9376983e-01  -6.2137395e-01  -1.6811962e-02   1.1462679e+00  -5.0854703e-01  -1.9802192e+00  -1.6738313e+00   3.3980058e+00   5.0530105e-01   2.1223861e+00   6.7232344e-01  -1.4283781e-01   1.6733531e+00  -3.7617400e-01   1.2656427e+00  -6.8825014e-01   1.0527746e+00   2.2942117e+00   1.8459457e-04   1.9183901e-01   6.0896713e-01   3.0544186e+00   5.5532235e+00  -2.2996128e+00  -1.0890312e-01  -3.7648490e-01  -3.3711883e-01  -5.5672467e-01   2.3747469e+00   5.2352339e-01   1.2257132e+00   2.9092560e+00   1.0779848e+00  -3.5950024e-01   3.6693907e-01   1.4615221e-01  -5.8055517e-01   5.9234428e-02   1.5341741e+00   6.5063797e-01  -1.4842253e-01   6.2510438e-02  -1.3523624e+00  -1.0707996e-01  -4.6251870e-02  -1.1478739e+00  -1.1575821e+00  -6.0846515e-01   1.3227068e+00   8.0278335e-02   7.9722633e-01   4.0314712e+00   2.9193237e+00   9.4493405e-01   1.5024468e+00  -1.2675566e+00  -1.3308996e+00   2.6474433e+00  -1.7981309e+00  -4.4676736e-01   8.5814892e-01  -7.4875236e-01  -3.4775194e+00  -1.7887537e+00   2.4339300e+00   1.8559930e+00   2.5933581e+00   2.6483184e+00   2.6360728e+00   3.5977686e-01   8.3206284e-01   2.2651454e+00   2.4709570e+00  -2.1438453e+00   3.1628245e-01   9.4025734e-01   8.0299407e-01
  -5.5948886e-01  -8.3296030e-01  -6.0852769e-01  -2.0414106e-01  -8.2548528e-01   1.6140373e+00  -4.0222678e-01   5.6732040e-01   7.0967554e-01   1.9199943e+00  -1.7258236e-01  -1.9543847e+00  -1.7834466e+00  -9.5059459e-01  -8.6299634e-01  -4.4434448e-01   7.6864418e-01  -1.0753176e+00  -1.7077823e+00  -1.7250036e+00   4.3612897e+00   2.1795677e+00   2.0601170e+00   3.3009606e-01  -4.8893558e-01   2.2800399e+00   4.3591670e-02   7.6197171e-01  -1.4897341e+00   7.8402381e-01   2.2737047e+00   1.1773637e+00  -2.0520279e-01  -2.8628603e-01   2.0283636e+00   4.8380864e+00  -1.8336467e+00   2.7102969e-01  -4.3140182e-02  -1.1952841e+00  -4.4892030e-01   2.9459052e+00  -2.3820792e-01   1.3488112e+00   3.0203970e+00   1.6495418e+00  -6.0853607e-01   3.4100859e-01   4.8954978e-01  -4.6357320e-01   2.3485246e-01   1.5703109e+00   6.5840590e-01  -6.1174724e-01   6.3283493e-01  -1.3645576e+00  -9.4391471e-02  -2.4630109e-01  -5.5360888e-01  -1.1162420e+00  -1.4131187e-01   1.2307249e+00   6.6873785e-01   1.0476674e+00   4.0525429e+00   2.0474994e+00   1.0307693e+00   1.8660824e+00  -1.2414460e+00  -8.0322781e-01   4.2112218e+00   1.8634529e-01  -1.1896501e-01   1.5798303e+00   4.3629676e-01  -1.5475567e+00  -2.4301888e+00   3.7045648e+00   1.0751073e+00   2.1885493e+00   2.3520149e+00   2.0243912e+00   6.7655531e-01   1.7890116e-02   2.1298364e+00   1.5835465e+00  -4.2512137e+00   1.5963796e-01   5.9558141e-01   6.3917781e-01
   1.8276221e-02  -4.3606291e-01  -4.8323504e-01  -3.4334617e-01  -1.1023747e+00   8.5564174e-01  -3.4755234e-01   9.3754093e-02   6.9610613e-01   1.6523630e+00   6.6405302e-01  -2.0327725e+00  -1.3174691e+00  -1.2961006e+00  -3.9952034e-01  -2.5486435e-01   1.0411631e+00  -9.9905069e-01  -1.2530749e+00  -1.3523400e+00   4.8421553e+00   2.0188109e+00   2.1335760e+00  -5.6559399e-02  -4.2562102e-01   2.6166155e+00   2.8676338e-01   5.5868289e-01  -8.2856140e-01   1.6022146e+00   2.3197373e+00   1.5225611e+00  -2.4882320e-01  -6.5412447e-01   1.2874601e+00   3.9641257e+00  -1.9129477e+00  -3.5335690e-01   3.7516744e-01  -1.4223712e+00   1.5601398e-01   3.7740214e+00   2.6496162e-01   1.6492082e+00   3.6426008e+00   2.3212810e+00   1.0178671e-01   1.3412290e+00   8.8837100e-01  -1.7103491e-01   1.6681307e-01   1.4320594e+00   1.9848257e-01  -1.4910922e+00   7.3291275e-01  -1.4429570e+00   5.0867340e-01   5.1288848e-02  -6.5379873e-01  -1.3940150e+00  -3.4040956e-02   8.1191636e-01   1.0376203e+00   1.0863219e+00   3.5632561e+00   8.8698832e-01   7.2000744e-01   1.4376103e+00  -4.6928656e-01   1.4571266e-01   4.7025082e+00   5.0404797e-01   4.7690728e-01   2.5112417e+00   1.0620638e+00  -2.1802269e-01  -2.8628951e+00   3.6679288e+00   3.0649276e+00   3.6775433e+00   3.1402992e+00   2.5571624e+00   1.4650381e+00   8.0781351e-01   1.8495055e+00   6.9481308e-01  -6.2889789e+00   1.4014075e-01   1.1476608e-01   3.2544789e-01
  -4.3895457e-01  -6.9707731e-01  -4.9444890e-01  -1.7101835e-02  -1.4865103e+00   5.4865210e-01  -7.2120090e-01   2.3094621e-01   2.0314329e-01   1.0111290e+00   2.6199646e-01  -2.6129660e+00  -1.9692981e+00  -1.8662023e+00  -1.1239175e+00  -7.8765725e-01   1.1408728e+00  -8.7074647e-01  -1.0485697e+00  -1.0247944e+00   4.6740850e+00   1.6971442e+00   2.0152714e+00  -1.4179823e-01  -6.3897602e-01   2.0549022e+00  -2.6273666e-01   5.9825754e-01  -8.9803860e-01   1.8411345e+00   1.8269361e+00   8.8903144e-01  -1.3119977e-01  -4.8465608e-01   1.7342658e+00   4.4613911e+00  -1.9187667e+00  -2.8470043e-01  -1.3962988e-01  -2.0595249e+00  -3.7936469e-01   4.0474264e+00  -4.3738478e-01   1.8211628e+00   3.3464107e+00   2.3228050e+00  -9.1598336e-01   3.1185940e-01   4.6992328e-01   3.1007599e-02   2.2523590e-01   1.3462147e+00   1.5001851e+00  -5.1123722e-01   1.1085998e+00  -1.5209450e+00  -2.1986038e-02   3.8871162e-02  -9.5180940e-01  -1.3320143e+00  -3.7399209e-01   1.7295881e-02   4.7090572e-01   5.1674339e-01   3.0981231e+00   4.2891147e-01   8.6977540e-01   1.7678241e+00  -2.1775177e-01   3.0288299e-01   4.5574124e+00   2.1700086e-01   3.6247172e-01   2.5289730e+00   4.3544444e-01  -3.2390067e-01  -2.7953465e+00   3.6218630e+00   2.6427037e+00   3.1054944e+00   2.8324903e+00   2.6996856e+00   6.7198752e-01   2.6432729e-01   1.4918914e+00   1.3557691e+00  -5.3694544e+00   4.4741794e-01   1.5826042e-01   5.0772650e-01
  -5.1700122e-01  -7.7547058e-01  -5.2862570e-01   2.3482806e-01  -1.4356259e+00   1.1013673e+00  -7.1230893e-01   4.4457110e-01   1.4040479e-01   1.5869158e+00   5.6050379e-01  -2.0829277e+00  -1.4290183e+00  -8.0271536e-01  -1.1655424e+00  -6.3314753e-01   1.2907241e+00  -1.2077119e+00  -8.7219923e-01  -1.2378048e+00   5.1104384e+00   2.0061828e+00   1.9018817e+00  -2.1326299e-01  -4.5215491e-01   2.8905948e+00  -1.6061194e-01   9.4540698e-01  -6.0684838e-01   1.6987768e+00   2.2232247e+00   1.1693214e+00  -5.0509385e-01  -6.4000197e-01   1.2529922e+00   3.5199169e+00  -1.6055360e+00  -1.7288362e+00   1.7873951e-01  -2.2533064e+00   6.2745868e-01   4.4471098e+00  -2.4052679e-01   1.1204534e+00   3.5318498e+00   2.0876382e+00  -9.7377970e-01   7.1546165e-02   4.3285489e-01   1.8743951e-01   1.5665196e-01   1.1685977e+00   1.0558711e+00  -6.5493771e-01   1.0928903e+00  -1.9383904e+00   2.2667255e-02  -2.7186199e-01  -8.0127999e-01  -9.9865921e-01  -4.9181708e-02  -4.1872765e-02   7.8107216e-01  -2.7009068e-03   3.2173160e+00   2.1868346e-01   1.0992552e-01   6.3328706e-01  -5.8111830e-01  -6.6948819e-01   5.3920766e+00   1.4601694e-01   1.2991316e+00   2.1082909e+00   1.0189984e+00  -5.2858655e-01  -1.5935947e+00   2.7286014e+00   3.3029302e+00   2.3850798e+00   2.9063894e+00   2.8214895e+00   1.1289027e+00   1.2657855e-01   1.1151951e+00   9.9779973e-01  -5.8525911e+00   1.0212277e+00   4.4296116e-01   2.7480220e-01
  -3.4992303e-01  -8.1670736e-01  -6.4515782e-01   4.6085688e-01  -1.9140698e+00   1.4372938e+00  -1.1258914e+00   4.9132301e-01  -4.8609823e-01   1.5194652e+00   1.1582184e+00  -1.8436433e+00  -9.1333832e-01  -2.7369045e-01  -1.1820973e+00  -1.2495963e-01   1.9854353e+00  -1.2781493e+00  -1.3633337e-01  -8.8821235e-01   4.9943774e+00   1.6598370e+00   2.0117171e+00  -1.9147743e-01  -3.7564448e-01   2.9987855e+00  -1.1654190e+00   1.0319645e+00   1.4006845e-01   1.5446203e+00   2.4617756e+00   9.8212855e-01  -5.6266383e-01  -5.8123624e-02   1.0065349e+00   3.1539878e+00  -1.1072771e+00  -3.0363973e+00   4.4486240e-01  -2.7982530e+00   3.9091923e-01   4.7617904e+00  -4.9184956e-01  -1.5080206e-01   2.6943116e+00   9.9639344e-01  -1.5152465e+00  -1.0824804e+00  -4.7593758e-01  -8.2127006e-02   4.9720703e-02   6.9742422e-01   1.8501398e+00   5.5962436e-02   1.3304662e+00  -2.2769797e+00   1.1502632e-01  -5.2142653e-01  -1.2927874e+00  -1.1481997e+00  -2.0683793e-01  -6.2490854e-01   7.8746172e-01  -7.2228730e-01   2.9330225e+00  -3.5896878e-01  -8.0145412e-01  -4.2010694e-01  -4.7694680e-01  -1.1219230e+00   5.8812396e+00  -3.7093536e-01   1.5467162e+00   1.6530643e+00   5.3257713e-01  -6.4961565e-01  -2.9032874e-01   2.0161496e+00   4.3598602e+00   1.3737622e+00   3.5459113e+00   3.7350004e+00   5.3437527e-01   8.9746777e-01   1.1865920e+00   1.5201678e+00  -4.8438096e+00   1.2138496e+00   8.1558588e-01   2.8752810e-01
  -6.1976417e-01  -7.9176241e-01  -2.8990546e-01   3.4794170e-01  -1.4533237e+00   7.1914476e-01  -6.8195554e-01   3.1347627e-01  -8.0986767e-02   1.2276227e+00   7.7930607e-01  -1.8632756e+00  -1.1445624e+00  -4.2311107e-01  -1.3144521e+00  -7.7797378e-01   1.0817227e+00  -1.4455269e+00  -2.7398264e-01  -1.1098124e+00   4.7264726e+00   2.4326872e+00   1.5029603e+00  -3.8239914e-01  -5.9547152e-01   3.1102547e+00  -5.7036138e-01   4.9475111e-01  -6.3703004e-01   1.3685923e+00   1.8274208e+00   1.2682560e+00  -6.9733008e-01  -5.9930629e-01   6.3487233e-01   2.5748975e+00  -9.8051810e-01  -2.1283399e+00  -2.4843125e-03  -3.2521944e+00   8.2132023e-01   4.4987059e+00  -1.4369591e+00  -1.2319563e-01   2.6365512e+00   1.3560696e+00  -2.1698936e+00  -1.4753700e+00  -2.7614898e-01   2.3756106e-01   8.3991235e-02   6.9066393e-01   1.8160822e+00  -6.9054987e-02   1.5942475e+00  -2.0569927e+00  -2.0041877e-01  -4.7431899e-01  -5.8814421e-01  -5.7266320e-01   2.1238827e-01  -3.5337546e-01   9.0783902e-01  -4.1337794e-01   2.7125693e+00  -6.9654405e-01  -4.2339076e-01   1.5357589e-01  -6.7533753e-01  -7.1407515e-01   6.0196909e+00   9.9142697e-01   1.6218587e+00   1.8021143e+00   8.2949416e-01  -1.3216677e-01  -1.7446402e-01   2.7710339e+00   2.7380773e+00   1.1159386e+00   2.6152831e+00   2.7112095e+00   4.0058198e-01  -4.8192355e-01   8.0150654e-01   7.4023915e-01  -5.7756417e+00   9.7746943e-01   6.5508179e-01   2.5516386e-01
  -3.2202702e-01  -6.3388575e-01  -3.2949324e-02   2.6995916e-01  -1.6673849e+00  -2.0798741e-01  -6.5296120e-01  -2.7427720e-02  -4.8178654e-01   5.9647755e-01   1.2029890e+00  -1.6950173e+00  -7.5998015e-01  -6.2515305e-01  -1.0379004e+00  -3.7172146e-01   1.2152732e+00  -1.1718171e+00   3.7062872e-01  -5.3031268e-01   3.8471638e+00   2.2484862e+00   1.6499404e+00  -1.2422003e-01  -6.3053029e-01   2.8030011e+00  -1.4914398e+00  -3.7742501e-01  -4.8871134e-01   1.3337966e+00   1.5494406e+00   1.3766901e+00  -6.7555328e-01  -3.3084190e-01   2.3622705e-01   2.3644115e+00  -6.6104998e-01  -1.9603210e+00   7.7701521e-03  -3.7755815e+00   2.0519838e-01   4.4980310e+00  -2.0425112e+00  -8.7122396e-01   1.6455201e+00   5.0275894e-01  -2.7236853e+00  -2.0564039e+00  -8.4474795e-01   4.2318403e-02  -7.7496824e-03   3.0823157e-01   2.1645310e+00   2.8936963e-01   1.8894063e+00  -1.9133377e+00  -1.4821833e-01  -5.8127273e-01  -7.4614502e-01  -8.2782136e-01   2.7795635e-01  -5.4851204e-01   9.2084536e-01  -5.3252107e-01   2.1266752e+00  -1.2684952e+00  -8.8085123e-01  -2.3165677e-01  -5.2565856e-01  -3.7328950e-01   6.0678308e+00   1.5087568e+00   1.3570042e+00   2.0671107e+00   4.7519426e-01   9.5538206e-01   5.9698458e-02   2.7636004e+00   2.7684884e+00   7.9352876e-01   2.8141193e+00   3.0108216e+00  -2.3449133e-01   1.4050802e-01   8.5771011e-01   7.5687190e-01  -5.5597481e+00   5.7909742e-01   4.1573060e-01   3.8772124e-01
  -1.1810636e-01  -3.0541972e-01   2.1232799e-01   3.9959398e-02  -1.3793514e+00  -1.9067141e-01  -3.5493825e-01  -3.2297207e-01  -3.7118781e-01   6.5564251e-01   1.2516488e+00  -9.6103037e-01  -3.0484426e-01  -1.5811405e-01  -5.9257274e-01   3.1415696e-02   8.9004519e-01  -1.3625809e+00   8.2723318e-01  -4.9461051e-01   3.5455606e+00   2.9052858e+00   1.3499164e+00  -1.3783535e-01  -7.6970962e-01   3.7269855e+00  -1.1268253e+00  -2.1526102e-01  -4.6113915e-01   1.0301865e+00   1.2030891e+00   1.9527682e+00  -7.5040483e-01  -5.7604501e-01  -6.9475854e-02   1.7051110e+00  -3.9581253e-01  -2.1170618e+00   3.9694505e-01  -3.6003911e+00   6.3363692e-01   4.0103580e+00  -2.1893594e+00  -1.3017921e+00   1.4402329e+00   2.6062534e-01  -2.7088998e+00  -1.9565128e+00  -8.5100215e-01  -2.2132014e-01  -1.9337612e-01  -1.0505288e-01   1.8675933e+00  -5.0336214e-01   2.3981750e+00  -1.9069248e+00   5.0283163e-02  -5.6044064e-01  -2.2638981e-01  -6.5054983e-01   5.0907567e-01  -2.8596711e-01   1.1477544e+00  -2.6033584e-01   2.0850099e+00  -1.6481819e+00  -9.2451395e-01  -4.6723491e-01  -1.6649645e-01   1.2958824e-01   6.2515883e+00   2.8000903e+00   1.5346295e+00   1.8575509e+00   1.2111895e+00   1.7911972e+00   5.5445138e-02   1.9650567e+00   2.9157197e+00   9.7581314e-01   2.9640270e+00   3.0164393e+00   3.4898490e-02   1.9096659e-01   1.2263730e+00   2.7886974e-01  -6.8767602e+00   3.4685744e-01   4.4380371e-01   1.0618428e-01
   8.0189500e-02  -1.7184413e-01   4.1020617e-01   8.4944674e-02  -1.5131110e+00  -1.3499438e+00  -4.7993871e-02  -1.4674880e-01  -2.7785554e-01  -9.1165817e-02   1.6013406e+00  -4.9688806e-01   4.1080317e-01   1.0320944e-01  -7.4732470e-02  -1.6460266e-01   1.0377763e+00  -6.5819688e-01   1.2254267e+00  -1.8287888e-01   2.2834389e+00   1.3936041e+00   1.3176921e+00  -2.4768520e-02  -6.8254074e-01   3.0823789e+00  -1.7207574e+00  -1.0460344e+00   1.5619031e-01   1.2747294e+00   9.7109101e-01   1.8328245e+00  -2.9730184e-01  -4.4425943e-01   9.5452621e-02   1.3562922e+00  -3.1562565e-01  -1.7811289e+00   1.4134306e-01  -3.1438149e+00   1.3425563e+00   3.8507544e+00  -2.0368742e+00  -1.5720998e+00   1.0016299e+00  -1.9549858e-01  -2.4068902e+00  -1.6699929e+00  -8.6217667e-01   2.4270260e-01  -1.5384907e-01   8.9643132e-02   1.1739514e+00  -3.1827133e-01   1.7138638e+00  -1.7364755e+00   2.7457492e-01  -4.6219371e-01  -5.0467495e-01  -7.2036462e-01   8.8051241e-01  -1.7182754e-01   1.4205956e+00  -1.0150139e-01   1.9929603e+00  -1.5042409e+00  -1.4166433e+00  -1.2848400e+00   1.0175662e-01   2.8820458e-01   5.3091500e+00   2.7428600e+00   1.6148380e+00   1.8684585e+00   9.1663308e-01   1.6525046e+00   1.7420014e-01   1.2728043e+00   4.0781000e+00   1.8393238e+00   3.0630445e+00   3.5136248e+00  -7.2408686e-02   5.3596285e-01   4.7379399e-01  -4.3587592e-02  -7.3226618e+00   7.3625772e-01   2.2760413e-01  -7.6171670e-03
  -3.2037739e-01  -3.2004114e-01   4.1235499e-01   2.0388874e-01  -1.3696838e+00  -1.0143730e+00  -2.9808516e-01  -1.0940652e-01  -6.9825759e-01  -1.2025452e-01   1.1924617e+00  -1.7750106e-01   4.2638233e-01   4.5746915e-01  -1.3540542e-01   1.5209365e-01   8.6365365e-01  -8.3051424e-01   1.2368800e+00  -1.4003868e-01   1.5699083e+00   1.3860222e+00   1.1236869e+00   1.2373786e-01  -4.9137988e-01   3.3426769e+00  -1.7827091e+00  -4.2075944e-01   3.2728866e-01   1.1503293e+00   7.4502359e-01   1.5109525e+00  -2.2115953e-01  -1.7637550e-01   3.4171271e-01   1.2565719e+00  -1.4825921e-01  -2.0164586e+00   1.4333376e-01  -2.7921852e+00   1.1735714e+00   3.3092494e+00  -2.0694133e+00  -1.9575222e+00   7.2181381e-01  -4.6528911e-01  -2.6748996e+00  -2.1017894e+00  -1.0725888e+00   1.6559322e-01  -2.8352180e-01  -3.0897238e-01   1.2183248e+00  -1.1605318e-01   1.9523914e+00  -1.6958031e+00  -8.2487629e-02  -6.2488620e-01  -3.0370866e-01  -1.5210100e-01   7.6205423e-01  -4.2175241e-01   8.9817690e-01  -6.3198104e-01   1.7000968e+00  -1.3189590e+00  -1.2084169e+00  -1.2890234e+00   2.5544316e-01   1.0334720e-01   4.6561023e+00   2.5084140e+00   1.4499077e+00   1.2257633e+00   4.1519330e-01   1.2569237e+00   9.1160111e-01   2.9937963e-01   3.6328986e+00   1.2211928e+00   2.5142591e+00   3.1605481e+00  -4.6367045e-01   5.4302317e-02   4.0047651e-02  -7.9523123e-02  -5.9287732e+00   8.0512161e-01   4.3352840e-01  -8.8664089e-02
  -7.6131960e-02  -1.2730850e-01   6.0879209e-01   1.3799421e-01  -1.1293841e+00  -1.1733103e+00   1.4089677e-01  -2.7381881e-02  -4.4882778e-01  -7.2355593e-02   1.3246357e+00   7.1400320e-01   1.1180441e+00   1.2319662e+00   4.0154775e-01   4.4658896e-01   9.6373786e-01  -6.9605285e-01   1.7320873e+00  -4.3274728e-02   9.6198138e-01   1.2036588e+00   1.2018625e+00   3.8988019e-01  -4.6986922e-01   3.5689847e+00  -2.0784929e+00  -7.2714662e-01   5.3833520e-01   6.2758139e-01   9.1998313e-01   2.1709798e+00  -1.8793383e-01  -2.4546630e-01   1.0194881e-01   5.5734362e-01   4.0971816e-01  -2.1179434e+00   4.9568960e-01  -2.3203218e+00   1.7891800e+00   2.9038062e+00  -1.9487393e+00  -2.6878558e+00   7.7118843e-02  -1.3044224e+00  -2.3735093e+00  -2.0189399e+00  -1.0902499e+00   1.2225154e-01  -2.6813843e-01  -3.5176291e-01   3.1727505e-01  -3.5636307e-01   1.6654858e+00  -1.7109097e+00   1.2335482e-01  -8.6355194e-01  -1.2787005e-01  -1.7159069e-01   1.2828365e+00   1.8695141e-02   1.4159931e+00  -3.9858233e-01   2.0135563e+00  -9.7974721e-01  -1.8266222e+00  -2.3476241e+00   1.2216870e-01  -4.0015233e-01   4.6728643e+00   3.3496200e+00   1.6770993e+00   8.1575617e-01   9.9297892e-01   1.5676397e+00   1.0747152e+00  -7.5727772e-01   4.0817344e+00   1.0693778e+00   2.5513223e+00   3.4479347e+00  -2.6407485e-01   3.1180927e-01  -1.2316680e-01  -3.0845593e-01  -6.7269862e+00   1.1288115e+00   5.0301773e-01  -2.9064805e-01
  -4.4899104e-01  -5.5189668e-02   4.9551885e-01   4.3000201e-02  -5.5667436e-01  -9.3352806e-01  -2.4807295e-01  -3.6874299e-01  -4.0855457e-01  -1.8339745e-01   5.5431690e-01   4.7514356e-01   5.5490573e-01   6.1744835e-01   4.8832402e-01   7.0555013e-01   2.9712380e-01  -5.4411810e-01   1.3406645e+00   7.1018566e-02   9.9231420e-01   2.1239427e+00   1.0214742e+00   6.7570780e-01  -3.5876040e-01   3.1588034e+00  -1.2399867e+00   1.0937666e-01  -4.6277597e-02   4.5887462e-01   4.5185177e-01   1.8942543e+00  -3.8452693e-01  -1.2104150e-01  -9.8295400e-01  -1.0783522e-01   3.3422908e-01  -1.4988377e+00   1.3822567e-01  -2.1777524e+00   1.5503119e+00   2.2874478e+00  -2.3949986e+00  -2.9048142e+00  -1.8453926e-01  -8.6363241e-01  -2.2207943e+00  -2.5896207e+00  -1.0226786e+00   7.9878432e-02   7.6137176e-03  -6.0338501e-01   1.1594562e+00   2.7003342e-01   2.2109991e+00  -1.2027110e+00  -5.7008069e-02  -3.2480900e-01   9.2851237e-02   4.2421832e-01   7.6134264e-01  -2.4540027e-01   4.7644607e-01  -3.6428387e-01   9.1964456e-01  -1.1451105e+00  -1.2933167e+00  -1.5297759e+00   3.7160696e-01   4.9068491e-01   3.9357957e+00   3.6819065e+00   1.1184168e+00   1.0769586e+00   5.0986619e-01   2.0789825e+00   1.8962970e+00   7.4960678e-01   2.0298171e+00   8.9572772e-01   1.2803434e+00   2.2063241e+00  -8.9130188e-01  -8.2903087e-01  -6.8756047e-01  -5.2383896e-01  -4.4228282e+00   1.9129732e-01   6.8713320e-01  -2.2465068e-01
  -1.2033017e+00  -3.3510233e-01   7.2614860e-01  -2.0034437e-01   4.7364623e-01  -7.8219089e-01  -4.5152685e-02  -6.9345560e-01   1.6360780e-01  -4.5695045e-01  -1.3828161e+00  -8.0014367e-02  -1.2619028e+00  -3.1523094e-01  -3.6857768e-02   4.1860318e-02  -1.1825738e+00  -1.0588245e+00   8.0679587e-01  -2.7607672e-01   9.7425774e-01   4.3598658e+00   6.3772628e-01   1.0997806e+00  -6.0498166e-01   3.3458447e+00  -2.0784608e-01   4.9510376e-01  -1.9962637e+00  -7.6979813e-01  -1.2913263e-01   3.0122127e+00  -6.4389114e-01  -4.9150961e-01  -1.0456874e+00   2.7847627e-01   5.5733677e-01   5.2307381e-01  -1.4506180e-01  -2.1080581e+00   4.5932801e-01   1.3080332e+00  -3.5607327e+00  -2.4892855e+00  -2.0112228e-01  -1.6567171e-01  -2.8809769e+00  -3.1287945e+00  -5.9927474e-01   9.5968823e-02   4.8034141e-01  -4.0220239e-01   1.8961100e+00   1.0926176e+00   3.3121903e+00  -6.7803443e-02  -7.0138876e-01  -2.9148254e-01   8.8296437e-01   8.9905075e-01   7.5584307e-01  -4.4041693e-02  -2.1230309e-01   1.4440348e-01   7.5642246e-01  -9.3733436e-01  -2.2127990e-01   2.0753161e-01  -1.9005852e-02   1.2702357e+00   3.5972216e+00   5.9380604e+00  -4.0986362e-02   7.2965127e-01   8.0549947e-01   3.3250055e+00   1.4003567e+00   2.4448269e+00  -1.9430702e+00  -1.5828518e-01  -7.9339062e-01   2.4132202e-01  -1.6379525e+00  -3.1670526e+00  -1.0122462e+00  -8.0014261e-01  -2.9825243e+00  -6.3755825e-01   4.2002152e-01  -1.4805574e-01
  -8.3661869e-01   1.7095146e-01   6.7107903e-01  -3.3425242e-01   7.3534774e-01  -7.5018927e-01  -2.3276352e-01  -1.1751007e+00   5.7912467e-02  -2.6747676e-01  -1.1545118e+00   2.5200831e-01  -7.4814331e-01  -2.9030147e-01   6.2573121e-01   9.5924813e-01  -9.3259860e-01  -8.4867906e-01   9.4580323e-01   1.5645958e-01   1.0065646e+00   4.4780490e+00   1.0116422e+00   1.2974792e+00  -2.0504033e-01   3.3494995e+00   7.7751477e-02   9.4671049e-01  -1.6497458e+00  -5.8484575e-01   1.7349229e-01   3.1509489e+00  -7.9338749e-01  -5.5116662e-01  -2.2526770e+00  -8.6073207e-01   8.2217040e-01   1.2124400e-01   5.3415503e-01  -1.5256461e+00   5.2026044e-01   1.0659989e+00  -2.6378219e+00  -2.6861325e+00  -4.1695677e-01  -2.3837394e-01  -1.4357693e+00  -2.1902736e+00  -1.0077298e-01   1.9669851e-01   6.9256232e-01  -6.7103943e-01   9.6339348e-01   6.5099968e-01   3.2989043e+00   3.4320190e-03  -3.2924070e-01  -7.4922864e-02   1.0247902e+00   1.2808986e+00   6.3837141e-01  -1.5427702e-01  -3.0716067e-01   1.1609152e-01  -1.6748941e-01  -1.1345167e+00  -4.5077525e-01  -3.7756253e-01   4.4787186e-01   1.5558144e+00   3.4648373e+00   6.0151630e+00   4.4546327e-02   1.3005838e+00   1.1650204e+00   4.2817958e+00   1.3833787e+00   2.2285431e+00  -1.3967875e+00   4.0258115e-01  -9.6463408e-01  -5.5348594e-02  -1.0779997e+00  -2.6468381e+00  -1.7066982e+00  -1.6180887e+00  -2.8141024e+00  -9.4676619e-01   2.9655730e-01  -3.3979834e-01
  -4.4439864e-01   4.2563071e-01   8.1809203e-01  -3.1978578e-02   4.3301189e-02  -2.5578380e+00   5.1766064e-01  -8.3100665e-02   2.4725153e-02  -1.4996706e+00  -3.8102874e-01   1.2732896e+00   7.2252435e-01  -1.0863560e-01   1.5213100e+00   9.5242930e-01  -5.0192070e-01   1.9571698e-01   1.3575036e+00   7.9560691e-01  -1.1488945e+00   6.9322541e-01   8.6836515e-01   1.8566467e+00  -3.8618712e-01   1.0126226e+00  -7.4506095e-01  -2.0907201e-01  -5.4962737e-01   2.6781139e-02  -1.1724868e+00   1.3045661e+00   1.5185121e-01   5.9592739e-01  -1.0098460e+00   1.9205567e-01  -1.0756283e-03   8.2588143e-01  -8.3101512e-01  -1.0636260e+00   3.4646999e-01   4.1647458e-01  -2.8603295e+00  -2.3398007e+00  -1.7996540e+00  -1.4085242e+00  -1.7269000e+00  -2.6284650e+00  -1.0698730e+00   4.4285992e-01   4.8518325e-01  -3.3332742e-01   1.2839543e+00   1.0459547e+00   2.4486223e+00  -2.0221549e-01   2.8610696e-01   6.3482989e-01   3.3483417e-01   1.7998729e-01   7.6518165e-01   9.1236534e-01  -2.3920699e-01   1.1186883e+00   8.1626503e-02  -1.5345897e-01  -8.6627770e-01  -9.3456393e-01   8.9573431e-01   2.1143522e+00   1.1211613e+00   4.8497431e+00  -5.1489381e-01   1.4464886e+00  -1.0511453e-01   2.5240536e+00  -1.3085528e-01   1.1968486e+00   9.7780272e-01   2.4551837e+00   6.0477954e-01   1.6291681e+00  -1.4948276e+00  -7.2140567e-01  -6.2502562e-01   1.6074988e-01  -3.0852317e+00  -1.0010242e+00   1.7042327e-01   1.4466809e-01
  -3.2243300e-01   4.1235635e-01   5.6842372e-01  -5.8941087e-02   4.8550946e-01  -1.3390239e+00   1.8595528e-01  -3.5886572e-01  -4.9385263e-02  -5.7641318e-01  -4.8067862e-01   1.4624477e+00   6.7194542e-01   4.2419612e-01   1.8232049e+00   1.7830881e+00  -1.1715879e-01  -3.6296732e-01   1.2200344e+00   7.4799347e-01  -2.7385483e-01   1.4846191e+00   1.3075660e+00   1.9285946e+00   3.9551583e-01   1.9975806e+00  -2.0658785e-01   1.1283758e+00  -2.8976153e-02  -2.4402639e-01   2.4683546e-01   2.4299863e+00  -2.1260839e-01   5.5897706e-01  -1.5604523e+00  -7.7809607e-01   6.0307753e-01  -5.1046566e-01   4.6496939e-01  -1.2147903e-01   5.1787039e-01   6.1002381e-01  -1.3345941e+00  -2.6871166e+00  -1.1239981e+00  -1.0901352e+00  -1.9416965e-01  -1.4723971e+00  -3.3002383e-01   4.4199278e-01   5.4864424e-01  -5.8468986e-01  -3.4233634e-01   4.9990506e-01   2.3363762e+00   7.8237806e-02   5.6281438e-01   3.3299982e-01   4.8692431e-01   5.6335299e-01   8.4747011e-01   4.2946451e-01  -2.9046534e-01   4.4181646e-01  -7.6621679e-02  -1.1277849e-01  -1.2419919e+00  -1.8414028e+00   8.1522030e-01   1.2860257e+00   1.4449485e+00   4.5574064e+00  -8.5567694e-02   9.5728395e-01   6.3611976e-01   3.0956115e+00   6.8969008e-01   3.0637057e-02   1.7042296e+00   2.1338401e+00   1.0084832e-01   1.3106770e+00  -4.4684174e-01  -6.0004128e-01  -1.7694430e+00  -8.5402587e-01  -2.5636083e+00  -5.3540612e-01   8.2058873e-02  -3.9699798e-01
  -3.6763860e-01   4.7581548e-01   5.0328514e-01  -3.5800595e-02   6.0782792e-01  -1.2098401e+00   1.7945304e-01  -2.3735078e-01  -2.6531329e-01  -6.1162410e-01  -7.8639275e-01   1.5464605e+00   3.7169897e-01   1.8878560e-01   1.7313076e+00   2.0456167e+00  -1.5011379e-01  -6.4999518e-01   1.0453754e+00   9.7505530e-01  -5.7730836e-01   1.3166619e+00   1.3081080e+00   2.1477934e+00   4.6616987e-01   1.5145529e+00   4.4121128e-02   1.5950868e+00  -8.7859880e-02  -4.1194143e-01  -3.2709275e-02   2.0861281e+00   2.3351596e-02   1.0808308e+00  -1.2226295e+00  -2.1146849e-01   5.3132600e-01  -2.3048309e-01   3.6464747e-01   6.0253202e-02  -6.8031985e-01   2.5232017e-02  -1.5786669e+00  -2.4851171e+00  -1.8745862e+00  -1.3215538e+00  -3.1589889e-01  -1.7864764e+00  -6.2697133e-01   3.9021602e-01   5.1811683e-01  -7.3869477e-01  -2.0791549e-01   6.9920521e-01   2.7113067e+00   3.4811172e-01   5.8850904e-01   4.8476554e-01   7.9084372e-01   6.8927659e-01   6.6818734e-01   5.8395422e-01  -7.6023019e-01   4.5095181e-01  -4.3232015e-01   2.1580236e-01  -8.2362222e-01  -1.3269399e+00   9.8767509e-01   1.6229445e+00   8.3582145e-01   4.4071500e+00  -5.8355281e-01   9.1675865e-01   3.6969513e-01   2.8773486e+00  -7.6575321e-02  -2.6461072e-01   1.2932076e+00   1.8877392e+00  -1.1415595e-01   1.0198582e+00  -4.6135309e-01  -4.7542947e-01  -1.6078564e+00  -4.0463764e-01  -1.7371443e+00  -8.9319265e-01  -4.6368487e-02  -2.7662481e-01
  -4.5922935e-01   5.1011107e-01   2.3707025e-01   1.7504917e-01   8.5064024e-01  -1.0119981e+00  -2.9798565e-02  -4.6523630e-02  -3.2272536e-01  -3.8831048e-01  -7.9655800e-01   1.3848273e+00   3.8083250e-01  -9.0645294e-02   1.8423966e+00   2.3986830e+00  -2.0849069e-01  -5.7008582e-01   4.7014429e-01   1.1135712e+00  -1.5473894e-01   1.2348337e+00   1.3789255e+00   2.5332429e+00   8.3735320e-01   2.9600262e-01   6.1434389e-01   2.0232204e+00  -3.0368912e-01  -4.5478359e-01  -1.0174330e-01   1.2265429e+00  -3.4977942e-01   1.7150056e+00  -2.0278240e+00  -4.5890008e-01   2.6177092e-01  -3.8112163e-01  -2.2328671e-01  -3.0964749e-01  -1.3043286e+00  -1.2656266e-01  -1.9030741e+00  -2.7408902e+00  -2.5011369e+00  -1.4501160e+00  -3.5710032e-01  -2.7271664e+00  -9.4053247e-01   4.0435501e-01   6.8825691e-01  -8.8065461e-01   4.5726986e-01   1.4654240e+00   2.7894904e+00   3.9403758e-01   6.8339689e-01   9.9248065e-01   7.8382099e-01   8.5324673e-01   2.9002700e-01   7.3363164e-01  -1.3735535e+00   4.9483752e-01  -1.3554220e+00   3.1847636e-01  -8.9983985e-01  -1.1153709e+00   5.2221728e-01   1.4725516e+00   4.3656667e-01   3.5802950e+00  -8.6967149e-01   1.2718819e+00  -2.9030522e-01   2.4194315e+00   5.7804020e-01   1.0785854e+00   9.0166963e-02   1.4910103e+00  -6.0119688e-01   3.9441686e-01  -6.9579097e-01  -4.9258295e-01  -1.5683551e+00   7.8696832e-02   2.7489980e-01  -1.6242920e+00   1.4793506e-01   1.2155887e-01
   7.3693303e-02   8.1926123e-01   2.2647463e-01   4.6117630e-02   6.9626328e-01  -7.8500380e-01   8.3873625e-02  -2.0573327e-01  -5.9865390e-01  -2.8629075e-01  -6.9423584e-01   1.5894278e+00   2.3355536e-01  -1.9556872e-01   1.8822552e+00   2.9747303e+00   3.7161620e-01  -9.7704070e-01   9.5625694e-01   1.6126866e+00  -1.0605024e-01   1.2376657e+00   1.8023951e+00   2.6567798e+00   8.4467100e-01   5.1694705e-01   3.6219405e-01   2.2752672e+00  -4.8621026e-02  -7.7595475e-01   3.1126012e-01   1.9834789e+00  -7.0288587e-02   2.0207687e+00  -1.7037563e+00  -2.1445376e-02   6.1019741e-01  -6.6484945e-01   6.9736201e-01   2.1345371e-02  -2.7572421e+00  -3.2724107e-01  -1.4585252e+00  -2.5466264e+00  -3.1836003e+00  -1.9997516e+00   1.7027294e-01  -2.1321355e+00  -1.0352133e+00   1.8571294e-01   6.7466672e-01  -1.0209642e+00  -9.8749205e-02   1.1542278e+00   3.3223597e+00   7.6227052e-01   1.1247776e+00   8.8305749e-01   8.6511640e-01   4.1632879e-01   2.7944451e-01   6.8750649e-01  -1.2611712e+00   5.5235711e-01  -1.4434710e+00   2.1938568e-01  -1.0422061e+00  -1.3787736e+00   9.5559313e-01   1.7787348e+00   6.7422597e-01   3.9986856e+00  -1.0965990e+00   1.3094102e+00   4.3756568e-01   3.3764237e+00  -1.0516694e+00  -2.4480133e-01   1.2303553e+00   1.5135303e+00   1.6504506e-03   9.9633845e-01  -7.1445351e-02   7.7971911e-01  -1.1615384e+00   4.1329269e-01  -5.9207135e-01  -1.6510521e+00  -2.8651059e-01  -1.2953965e-02
   2.3322287e-01   9.1656015e-01   1.2215157e-01   1.9124611e-01   7.1688365e-01  -7.8651971e-01   2.6815886e-01   1.0378873e-01  -5.3505034e-01  -1.9515563e-01  -4.6779068e-01   1.7084460e+00   3.9063183e-01  -1.3567982e-01   2.0008281e+00   3.0005823e+00   4.5955849e-01  -1.1519088e+00   6.7627769e-01   1.6134472e+00  -4.0462857e-02   5.9402635e-01   1.6952649e+00   2.7432787e+00   1.1112009e+00  -1.4712500e-02   8.2113889e-01   2.4271015e+00   1.5131399e-01  -7.3182891e-01   2.6312702e-01   1.6825403e+00  -6.5916037e-02   2.3641515e+00  -1.4087773e+00   3.3124701e-01   2.9448240e-01  -9.0096571e-01   5.3128337e-01   1.7827842e-01  -3.1844889e+00  -3.7668253e-01  -1.2655730e+00  -2.1990561e+00  -3.3126875e+00  -1.9400760e+00   4.0296067e-01  -2.0541643e+00  -1.0753876e+00   3.4809071e-01   6.4720159e-01  -9.3000717e-01  -3.8001605e-01   1.0831917e+00   3.2855447e+00   8.3797437e-01   1.4884308e+00   1.1576951e+00   9.6560965e-01   2.7729053e-01   3.8338473e-01   1.0301634e+00  -1.2955844e+00   8.0815372e-01  -1.5121517e+00   4.0988096e-01  -1.1006304e+00  -1.3743436e+00   8.6355867e-01   1.8482993e+00   1.7710659e-01   3.4851064e+00  -1.1724518e+00   1.3379218e+00   4.1057008e-01   2.9801189e+00  -1.5959892e+00  -3.7381605e-01   1.7993369e+00   1.9886747e+00   2.6197647e-01   1.0900351e+00   3.9002160e-01   1.3178149e+00  -9.1028648e-01   6.3114081e-01  -9.0607179e-01  -1.7567292e+00  -4.8138931e-01   6.3708486e-02
   1.9587567e-01   9.9431893e-01  -1.4735006e-01   3.6771897e-01   6.3116950e-01  -6.1062412e-01  -5.0770836e-02   1.5571788e-01  -7.3321794e-01  -1.5537721e-01  -6.7384769e-01   1.2322515e+00  -1.7443206e-01  -5.7646400e-01   1.5958787e+00   2.7816247e+00   9.0535373e-01  -9.9500066e-01   4.4793809e-01   1.9199445e+00   4.6594560e-01   1.8204545e-01   1.9492309e+00   2.6544337e+00   1.3634318e+00  -6.5523045e-01   9.8334009e-01   2.9279155e+00   2.8610664e-01  -5.2019010e-01   7.4720634e-01   1.5696419e+00   7.8583195e-02   2.5711789e+00  -1.3347305e+00   3.9133951e-01   2.4567890e-01  -1.1413831e+00   6.0908230e-01   4.2260521e-01  -3.5843586e+00  -1.0196142e-01  -6.2448077e-01  -1.6357532e+00  -3.3611431e+00  -1.6754757e+00   1.1383220e+00  -1.6834863e+00  -7.7770181e-01   6.5836716e-01   8.6035546e-01  -8.1659118e-01  -5.9999987e-01   1.4160522e+00   3.1832849e+00   1.1526272e+00   1.5033437e+00   1.4343659e+00   7.8588444e-01   4.4587589e-01   1.0349422e-01   4.8230488e-01  -1.7309654e+00   5.7799719e-01  -2.1698822e+00   3.1269402e-01  -1.0801527e+00  -1.3876569e+00   1.0446122e+00   1.7935438e+00  -7.7751648e-02   2.7747957e+00  -1.0562053e+00   1.5995385e+00   5.4368435e-01   2.9763134e+00  -2.0999141e+00  -7.6397948e-01   2.0188460e+00   2.1394852e+00  -1.6301574e-01   1.1205566e+00   7.9014889e-01   1.3931587e+00  -1.6474080e+00   8.3959416e-01  -7.4854726e-01  -1.3174233e+00  -6.1811941e-01   1.5894580e-02
   7.4032350e-01   1.1735537e+00  -3.3687100e-01   6.8651465e-01  -6.4026761e-02  -1.0614479e+00   1.0728126e-01   7.4724912e-01  -1.1871030e+00  -1.2022218e-01   5.3698115e-01   1.7000113e+00   9.5684457e-01  -6.4351833e-02   1.9446050e+00   3.1223738e+00   1.9507917e+00  -6.7899125e-01   5.8646170e-01   2.3209185e+00   2.5043153e-01  -2.1009142e+00   2.2149687e+00   2.6616255e+00   1.7919871e+00  -1.5384099e+00   5.2514980e-01   2.6428213e+00   1.5906240e+00   1.3544815e-01   1.2117453e+00   7.6552721e-01   4.0292151e-01   3.5158889e+00  -7.1417193e-01   5.3258998e-01  -1.8926038e-01  -2.4510900e+00   4.2577392e-01   4.5359643e-01  -3.6407516e+00   4.2770665e-01   2.7362938e-01  -1.5546750e+00  -3.7380564e+00  -2.4164787e+00   1.5256921e+00  -1.4103225e+00  -1.2008738e+00   8.0625932e-01   5.8760693e-01  -8.7950919e-01  -1.1793904e+00   1.2610501e+00   2.5424505e+00   9.1167129e-01   2.1499805e+00   1.7694102e+00   2.2444610e-01  -1.4313686e-01   1.3359393e-01   6.4957855e-01  -1.5712249e+00   5.8158383e-01  -2.4004461e+00   3.1812475e-01  -1.9621418e+00  -2.5816908e+00   9.5221967e-01   1.0882087e+00  -5.3797191e-01   9.8035224e-01  -5.7285427e-01   1.6065251e+00   2.6688898e-01   1.7945061e+00  -2.5168201e+00  -2.5532761e+00   4.7455533e+00   3.1163510e+00   1.2351392e+00   2.6514076e+00   1.4691417e+00   3.5253312e+00  -1.1667729e+00   1.6981715e+00  -1.4397501e+00  -8.3240019e-01  -7.1289155e-01   1.4176300e-01
   1.1152183e+00   1.3811071e+00  -7.5407090e-01   8.3681934e-01  -4.0499369e-01  -2.4373525e-01  -3.2450250e-01   8.1441847e-01  -1.6322831e+00   3.8489653e-01   1.1340634e+00   1.7486481e+00   1.1697397e+00   1.1640961e-01   1.8861859e+00   3.6976919e+00   2.7934949e+00  -6.3556707e-01   7.2250524e-01   2.6442348e+00   1.0977190e+00  -2.3689722e+00   2.4754702e+00   2.6395958e+00   2.0601899e+00  -1.6728426e+00   5.1595471e-01   3.3700827e+00   2.2205615e+00   1.9931288e-01   1.9061953e+00   6.2118677e-01   3.3935116e-01   4.1609457e+00  -1.1291123e+00   1.9656463e-01  -2.6853719e-01  -3.9194192e+00   7.2929823e-01   3.5857574e-01  -3.8876572e+00   9.0096973e-01   8.0731582e-01  -1.9353601e+00  -4.1443962e+00  -2.8490936e+00   1.9847526e+00  -1.6766458e+00  -1.6169616e+00   4.8815196e-01   5.4954423e-01  -1.1955856e+00  -7.9480567e-01   1.4584112e+00   2.7523200e+00   8.8420626e-01   2.6404087e+00   2.1174161e+00  -1.9444569e-01  -4.2068412e-01  -2.9849946e-01   1.9045496e-01  -1.8362535e+00   3.1776743e-01  -3.0094117e+00  -1.5760041e-01  -2.6154684e+00  -3.2919512e+00   1.0773883e+00   8.4820157e-01  -2.1397333e-01  -4.5477165e-02  -1.8202032e-01   1.6271650e+00   4.3999172e-01   1.7403866e+00  -2.1609384e+00  -3.1785412e+00   5.9143070e+00   3.0591046e+00   1.8886357e+00   3.5003774e+00   1.8127652e+00   4.7579620e+00  -7.7809481e-01   2.4612235e+00  -1.0667287e+00  -7.9297111e-01  -4.3508108e-01   1.2234777e-01
   1.5733888e+00   1.7419288e+00  -8.6196921e-01   7.7295385e-01  -4.9019598e-01  -5.0417777e-01  -2.6727089e-01   5.5631221e-01  -1.4505647e+00   6.1438464e-01   2.0021139e+00   1.5075782e+00   1.5680405e+00   1.2295976e-01   2.0355077e+00   3.3818684e+00   3.1608489e+00  -6.2182763e-01   5.2223974e-01   2.5436185e+00   1.8336256e+00  -2.8603099e+00   2.4381126e+00   1.9133671e+00   2.4930305e+00  -1.6974255e+00   1.1093775e+00   3.1739667e+00   2.8008945e+00   8.0582066e-01   2.6670034e+00   8.4142468e-01   3.3749989e-01   3.8847710e+00  -1.6590520e+00  -9.4718156e-01  -3.3563658e-01  -4.5912759e+00   9.8607711e-01   4.7767396e-01  -2.9282266e+00   1.6830528e+00   1.8734839e+00  -1.5363174e+00  -3.4666385e+00  -2.2056308e+00   3.2529911e+00  -5.2165702e-01  -8.9147922e-01   9.7565555e-01   6.1346587e-01  -1.1058972e+00  -2.0191730e+00   6.4837402e-01   2.1630083e+00   9.2695160e-01   3.1342525e+00   2.4777937e+00  -1.1305373e-01  -8.7076249e-02   2.0300353e-02  -2.1086338e-02  -1.3629102e+00   5.0251162e-01  -3.4565663e+00  -8.6137950e-01  -2.8983447e+00  -3.7482477e+00   1.2113101e+00   8.0486682e-01   6.1402644e-02  -5.1034753e-01   5.9471526e-01   2.0300184e+00   9.5365459e-01   1.8083859e+00  -2.2067495e+00  -3.4123904e+00   7.3661223e+00   4.2066403e+00   2.0594825e+00   3.6422255e+00   2.8593746e+00   5.1385569e+00  -1.4789271e+00   1.3903031e+00  -3.0075963e+00  -3.5826192e-01  -6.4160749e-01  -1.9824079e-01
   8.2187102e-01   1.1915183e+00  -5.1071514e-01   7.1435324e-01  -3.3432637e-02   4.3138610e-02  -5.8717386e-01  -5.6433358e-01  -7.3842949e-01   1.8615794e-01   7.4437814e-01  -8.0491562e-01  -9.1486079e-01  -1.0776447e+00   3.7621591e-01   9.3055749e-01   2.8363840e+00  -1.6806543e+00   8.4943459e-01   1.7262466e+00   3.3476074e+00   1.4382913e-01   2.1956306e+00   8.4190459e-01   2.3858386e+00  -1.4180582e+00  -8.3584345e-02   1.6945880e+00   8.6004180e-01  -1.2471802e+00   3.9329902e+00   3.1802126e+00  -8.5984757e-01   1.9676555e+00  -1.3948680e+00  -1.1672328e+00   2.1297511e+00  -2.9293745e+00   1.6483856e+00  -7.2162630e-01  -2.8832719e+00   2.6653204e+00   1.1068490e+00  -1.8033261e+00  -3.1823620e+00  -1.9407437e+00   2.6212645e+00  -1.8761182e+00   1.1436281e-02   5.9680429e-01   1.3000938e+00  -9.2567925e-01  -1.5966469e+00   1.3480768e+00   1.9045230e+00   5.7690966e-01   1.3096712e+00   8.1514157e-01   2.5840137e-01   6.9624497e-01   1.0953607e+00  -1.5006051e+00  -1.8407859e-01   2.6480561e-01  -2.2748143e+00  -1.7952992e+00  -2.6264357e+00  -2.8745627e+00   8.1151134e-02  -9.8501620e-01   2.5146570e+00   2.6969247e+00   2.9062620e-01   7.3962856e-01   1.5267520e+00   3.8582619e+00  -1.3594830e+00  -1.3191723e+00   3.1065028e+00   4.7855620e-01  -4.2854588e-01   2.3542202e+00   1.3463522e+00   1.5315602e+00  -2.8531741e+00   1.8437042e-01  -4.9739106e+00   1.5039908e+00  -3.0021854e-01  -3.5266189e-01
   2.2776760e+00   2.2254177e+00  -9.5552463e-01   3.1341619e-01  -1.5934515e-01   5.6150773e-01  -2.4591834e-01  -1.5406897e-01  -9.4580234e-01   1.3264496e+00   2.4705589e+00   1.3819841e+00   8.8071044e-01   3.1115526e-01   1.4089002e+00   2.8212065e+00   3.3966507e+00  -8.9690004e-01   8.0933370e-01   2.2453193e+00   3.0355198e+00  -7.2946798e-01   2.1459660e+00   1.2316167e+00   2.2631306e+00  -3.6953108e-01   1.4004397e+00   2.8430149e+00   2.2101884e+00  -2.8536637e-01   3.5384553e+00   2.8683474e+00   2.9270834e-01   2.9118580e+00  -2.5789066e+00  -1.6933119e+00   3.8166876e-01  -4.8532866e+00   1.9982416e+00   4.9527517e-01  -1.9381459e+00   2.0399701e+00   1.2315146e+00  -2.1384275e+00  -4.2881015e+00  -2.3028565e+00   3.5657113e+00  -5.2371363e-01  -8.0009655e-01   5.5083806e-01   7.3852408e-01  -1.1142026e+00  -2.6516847e+00  -3.5142116e-02   2.5822260e+00   1.1536481e+00   3.6314734e+00   2.1519955e+00   6.8317010e-01   2.3604291e-01   7.1361308e-01  -4.2350600e-01  -3.5179536e-01   6.1893720e-01  -3.2252333e+00  -1.6516099e+00  -3.1939196e+00  -4.0209395e+00   1.4378882e+00   1.1819770e+00   1.8555346e+00   1.3389170e+00   1.5244778e+00   2.1866974e+00   3.2296031e+00   4.0356191e+00  -2.3251787e+00  -2.9524480e+00   6.9749530e+00   3.2038109e+00   1.6757576e+00   3.3672777e+00   3.7333861e+00   4.6749759e+00  -1.5712296e+00   2.9663462e-01  -6.2627830e+00   5.6824423e-02  -5.7771390e-01  -8.4053856e-01
   2.5953395e+00   2.0376773e+00  -8.6156474e-01   3.4753761e-01  -8.2250732e-01  -7.5766809e-01   4.9006700e-03   8.1048354e-02  -1.1293123e+00   3.7570995e-01   3.0871513e+00   9.4912716e-01   9.7640672e-01  -1.5248397e-01   1.2853664e+00   2.0278774e+00   3.7692711e+00  -2.5267551e-01   8.8959930e-01   2.3880893e+00   2.1437030e+00  -2.4530961e+00   2.0635293e+00   9.8114887e-01   2.3452019e+00  -1.1502820e+00   5.8890107e-01   1.4911076e+00   2.6831856e+00   2.1400113e-01   3.5608148e+00   2.7092149e+00   9.5887677e-01   3.3431585e+00  -1.2795254e+00  -8.7741963e-01  -6.2385276e-02  -4.3542169e+00   1.4715752e+00   3.5911143e-01  -2.1765298e+00   2.4550683e+00   9.7171999e-01  -1.6867772e+00  -4.3534812e+00  -2.4909158e+00   2.8319999e+00  -3.7362048e-01  -1.0291939e+00   9.7827868e-01   7.0784631e-01  -7.4021517e-01  -2.5515572e+00   5.9247983e-01   2.2132556e+00   1.6323060e+00   3.8893096e+00   2.3127631e+00   8.2062533e-02  -3.8559042e-01   8.8504292e-01  -6.5872350e-01  -1.2405303e-01   7.3100477e-01  -3.2967294e+00  -2.0593004e+00  -3.4162333e+00  -4.1096348e+00   1.3971813e+00   1.3298951e+00   1.0592352e+00   5.3506991e-01   1.3178166e+00   2.1109347e+00   2.5976603e+00   3.6156168e+00  -2.9792019e+00  -3.4783094e+00   8.2331775e+00   4.2868211e+00   2.3150933e+00   4.2965142e+00   3.5099948e+00   5.6439134e+00  -1.5108372e+00   5.0109018e-01  -6.4943536e+00   2.7861408e-01  -1.1214762e+00  -6.9681851e-01
   2.9775403e+00   2.1560824e+00  -8.3320177e-01   4.1352145e-01  -1.5631892e+00  -1.0376957e+00   1.6089161e-01   4.7437746e-01  -1.8996003e+00   2.9552393e-01   4.0872694e+00   1.8039464e+00   1.9611285e+00   5.1404696e-01   1.2074804e+00   2.3806096e+00   4.4513863e+00   8.0311387e-02   1.2946846e+00   2.6240139e+00   1.0493419e+00  -3.8778354e+00   1.8865770e+00   8.6415806e-01   2.1649436e+00  -9.9955007e-01  -2.4900142e-01   9.9102942e-01   3.5708612e+00   7.2831564e-01   3.1727823e+00   1.8417736e+00   1.5920278e+00   3.9314010e+00  -1.9619498e-01  -2.2519828e-01  -5.3995847e-01  -5.0750599e+00   1.2142137e+00   3.7056524e-01  -2.1623042e+00   2.4099864e+00   6.7303002e-01  -1.7731509e+00  -5.2590764e+00  -3.5956572e+00   1.7901956e+00  -7.1192220e-01  -1.9637421e+00   6.3912469e-01   1.4864577e-01  -1.1133009e+00  -2.3510579e+00   2.1672825e-01   2.2838488e+00   1.2116783e+00   4.1512310e+00   2.2572199e+00   6.4524530e-02  -7.3277702e-01   9.5640053e-01  -4.5138652e-01  -1.0764365e-02   5.5554218e-01  -3.1898987e+00  -2.0191593e+00  -3.6417203e+00  -4.6728881e+00   1.6832323e+00   1.0165702e+00   7.4164466e-01  -4.7028660e-01   1.6349850e+00   1.7473047e+00   2.3894237e+00   2.6816415e+00  -3.7375527e+00  -5.9695525e+00   1.0081563e+01   4.7027796e+00   3.7355354e+00   5.6648342e+00   3.6112372e+00   7.3411753e+00  -2.5575979e-01   1.4856240e+00  -7.3524676e+00   5.2571335e-01  -1.0028702e+00  -6.0154394e-01
   3.0799202e+00   2.0597322e+00  -7.3940120e-01   3.9382876e-01  -1.8025601e+00  -1.2211070e+00   4.4868331e-01   6.8749556e-01  -1.9621836e+00   2.2837899e-01   4.3290234e+00   2.0857269e+00   2.1825974e+00   9.0613789e-01   9.0276336e-01   1.9807016e+00   4.5735475e+00   3.6601610e-01   1.4427353e+00   2.4049113e+00   6.0235499e-01  -4.0779596e+00   1.6898760e+00   7.1888966e-01   1.9342169e+00  -6.3666841e-01  -6.9195158e-01   2.5436965e-01   3.4341137e+00   6.1161932e-01   3.1473844e+00   2.0162041e+00   1.8441290e+00   3.8312648e+00   2.8485141e-01  -1.9021700e-01  -5.9951773e-01  -5.0164888e+00   1.0802440e+00   3.3169562e-01  -1.6969871e+00   2.4268200e+00   2.1422771e-01  -1.8028457e+00  -5.5358788e+00  -4.1442048e+00   9.3193702e-01  -8.6718410e-01  -2.1611753e+00   6.9868276e-01   1.8354454e-01  -9.5075306e-01  -2.1934091e+00   4.7987988e-01   2.3460298e+00   1.2386028e+00   4.1679399e+00   2.0730421e+00   9.9694864e-02  -8.4882003e-01   1.2528139e+00  -2.7399067e-01   3.6904713e-01   6.3711757e-01  -2.9242442e+00  -2.0777621e+00  -3.9041777e+00  -5.0653316e+00   1.3716599e+00   4.4451637e-01   9.6252655e-01  -3.5783892e-01   1.8502196e+00   1.2731474e+00   2.6612984e+00   2.3564024e+00  -4.0908788e+00  -6.9417518e+00   1.0262566e+01   4.6543371e+00   4.0602387e+00   6.0910120e+00   3.5577815e+00   7.6292754e+00   2.0629820e-01   1.7180642e+00  -7.8043688e+00   7.8098761e-01  -9.4276074e-01  -5.6605518e-01
   2.4743253e+00   1.8465931e+00  -8.6289907e-01   2.5719130e-01  -1.4793167e+00  -6.2415923e-01   6.9318580e-02   3.6419422e-01  -1.7444327e+00   1.8567045e-01   3.3571798e+00   1.4503912e+00   9.8732233e-01   4.0029341e-01   1.0624033e-01   1.0883301e+00   3.7904263e+00   3.9249278e-01   9.2971651e-01   1.7612637e+00   1.0209551e+00  -2.6831045e+00   1.0694620e+00   2.6825516e-01   1.7046902e+00   1.4686786e-01   2.1339511e-01   8.3232330e-01   2.4893496e+00   5.9702131e-01   2.8605522e+00   2.3634711e+00   1.7939825e+00   3.0251207e+00  -1.7704900e-01  -8.0963739e-01  -8.5015336e-01  -4.3072168e+00   8.7756964e-01   8.1356153e-01  -8.1122577e-01   2.5095954e+00   1.5067916e-01  -1.0303616e+00  -4.3565371e+00  -2.7692822e+00   9.9162081e-01  -4.6916089e-01  -1.3765500e+00   1.0192043e+00   6.8628366e-01  -6.2049294e-01  -1.3338762e+00   9.8188028e-01   2.9071528e+00   1.8577700e+00   3.8076492e+00   2.3317029e+00   3.2441459e-01  -1.7620055e-01   1.0862513e+00  -8.1205231e-01  -1.4747799e-01   6.9839773e-01  -3.1380120e+00  -2.4555604e+00  -3.1582467e+00  -4.0678435e+00   1.6528628e+00   1.0415222e+00   7.3970876e-01   1.6978864e-01   1.6851747e+00   8.9839404e-01   2.7472021e+00   2.6179000e+00  -3.9228258e+00  -6.0833987e+00   8.6999208e+00   4.9889439e+00   2.8194271e+00   5.0026918e+00   3.1599411e+00   5.7667161e+00  -5.0241123e-01   1.1069881e+00  -6.8396275e+00   6.9560543e-01  -7.7179058e-01  -8.1740899e-01
   1.9031836e+00   1.7501565e+00  -9.7020249e-01   1.5242926e-01  -8.5644959e-01  -2.2456694e-01  -3.1362509e-01  -2.9450363e-02  -1.5108002e+00   4.1480893e-01   2.4825097e+00   8.9194523e-01   1.3784782e-01  -2.3645188e-01  -5.3223113e-01   7.1411411e-01   2.8733008e+00   9.9038901e-01   2.1713161e-01   1.3732864e+00   1.6903465e+00  -4.8275672e-01   7.6779582e-01   3.9903786e-01   1.3912206e+00   9.4027765e-02   9.9309674e-01   8.6601813e-01   7.1972746e-01   3.3785043e-01   2.3234237e+00   2.1307698e+00   1.1342928e+00   2.2891848e+00  -2.0908227e+00  -2.0055707e+00  -1.0176853e+00  -3.3212143e+00   2.0440383e-01   2.6912219e-01  -9.3412837e-02   2.2954481e+00  -1.1383713e+00  -1.1274403e+00  -4.4184897e+00  -2.2684974e+00   1.6372633e-01  -1.4086417e+00  -1.0895757e+00   1.0814733e+00   1.3555261e+00  -5.3454596e-01   3.5875752e-01   2.1921026e+00   3.6240407e+00   2.0935919e+00   3.2466765e+00   2.6628886e+00   7.0997874e-01   6.3439130e-01   6.5421813e-01  -9.8841355e-01  -7.9371473e-01   7.4953326e-01  -4.2524838e+00  -2.8492010e+00  -2.7303892e+00  -3.2095764e+00   1.0864547e+00   1.0645360e+00   1.2703062e+00   8.7197087e-01   1.5236611e+00   1.3751986e+00   2.7570030e+00   3.2777086e+00  -2.9082178e+00  -3.4603884e+00   4.7868014e+00   4.0645031e+00   1.0665458e+00   3.1175527e+00   2.3072808e+00   3.7865458e+00  -7.9726011e-01   8.1589270e-01  -4.3961599e+00  -3.2140882e-01  -2.7712693e-01  -4.9156826e-01
   1.7237608e+00   1.6043006e+00  -8.3217836e-01  -4.7708374e-02  -9.7628189e-01  -2.3214172e-01  -4.3541539e-01  -3.8492353e-01  -1.7565401e+00   2.0349056e-01   2.5341478e+00   8.4991132e-01   3.2704250e-01   3.1637305e-02  -6.0195610e-01   5.1065165e-01   2.2846586e+00   5.0764818e-01  -3.5702306e-02   6.6545907e-01   1.1600723e+00  -1.1861807e-01   9.4834104e-02  -5.7867265e-02   1.5360179e+00   1.5320911e+00   1.3040577e+00   6.5943791e-01   6.0225282e-01   6.0911265e-01   1.8246560e+00   1.8931147e+00   1.2343678e+00   1.9420259e+00  -1.5982803e+00  -2.1580584e+00  -1.2654026e+00  -3.2130405e+00   4.2830409e-01   6.0585985e-01   4.2715477e-01   2.0673316e+00  -6.6472012e-01  -4.2809468e-01  -3.2277661e+00  -1.6976528e+00   9.5900402e-02  -2.7475993e-01  -5.8813390e-01   1.3426760e+00   1.4804284e+00  -5.8990903e-01   4.0279648e-01   1.8224501e+00   4.1114949e+00   2.1148752e+00   3.1479368e+00   2.4748646e+00   1.0491086e+00   1.2847333e+00   7.2520239e-01  -9.5317195e-01  -6.4198550e-01   6.1307929e-01  -4.2532988e+00  -3.3379344e+00  -2.1965187e+00  -2.6580413e+00   1.3897188e+00   1.3543140e+00   1.1064121e+00   8.5313930e-01   1.3067095e+00   7.0737931e-01   2.3917997e+00   2.6627970e+00  -3.1849368e+00  -3.9257073e+00   5.2045501e+00   4.6978197e+00   1.3457997e+00   2.5933361e+00   2.3367135e+00   3.4629562e+00  -6.3140185e-01  -2.7328104e-01  -3.9082942e+00  -6.0393787e-01  -3.7449219e-01  -6.3215482e-01
   2.1033527e+00   1.6388666e+00  -3.9343408e-01  -2.4023844e-01  -1.4708887e+00  -1.7474707e+00   4.2152896e-01   1.8061673e-01  -1.6628208e+00  -8.2923599e-01   2.8376175e+00   2.0224863e+00   1.0420880e+00   6.1905247e-01  -3.6806638e-01  -1.7454769e-02   2.3496812e+00   1.3655075e+00   5.7631721e-01   6.8797600e-01  -1.0667463e+00  -1.8996876e+00  -2.2753532e-01   2.4713470e-01   9.0924410e-01   1.7792612e+00   1.9411991e-01  -1.0450815e+00   9.0352990e-01   7.4870179e-01   7.3722360e-01   1.8944218e+00   2.3367794e+00   1.9050928e+00   1.3225005e-01  -8.9523567e-01  -1.6886527e+00  -1.9891070e+00   9.2363374e-02   1.5984708e+00   1.3173242e+00   1.5670763e+00  -8.3821137e-01   3.4949664e-01  -3.6876223e+00  -2.5488606e+00  -5.0288640e-01   9.0143839e-01  -8.2462172e-01   1.6042587e+00   1.4140373e+00   3.1477213e-02  -1.5692494e-02   1.6390888e+00   3.7585833e+00   2.3094026e+00   3.5539676e+00   2.2379584e+00   9.8526436e-01   4.4960530e-01   1.4026876e+00   6.1569773e-02   7.6252094e-02   1.2533999e+00  -3.1052146e+00  -2.4807808e+00  -2.4187268e+00  -3.2651751e+00   1.8552414e+00   1.6800734e+00   1.4710216e-01   1.3754553e+00   1.1466717e+00   2.5585437e-01   2.6973513e+00   2.0500576e+00  -5.5726326e+00  -6.2400001e+00   7.3054742e+00   6.2546356e+00   2.6499740e+00   3.9175748e+00   2.5142656e+00   4.6241983e+00   1.8939984e-01   2.4742171e-01  -5.7001164e+00  -4.7715733e-02  -8.5993099e-01  -7.0235899e-01
   1.0894216e+00   9.8789429e-01  -3.4191612e-01  -2.0679722e-01  -8.0181958e-01  -1.2457609e+00   7.1555844e-02   7.2516647e-02  -1.5631178e+00  -8.6494654e-01   1.4149513e+00   1.3652259e+00  -2.8905835e-01  -8.6437923e-02  -1.3464005e+00  -6.6815428e-01   1.3548751e+00   1.5106317e+00  -1.4027703e-01   1.0483592e-01  -1.1155723e+00   5.0422895e-03  -7.0748488e-01   2.2495231e-01   5.2807419e-01   1.6079023e+00   4.6638904e-01  -9.5485908e-01  -6.7014574e-01   4.9589156e-01  -7.5181097e-02   1.4611797e+00   1.7136971e+00   9.6098757e-01  -4.0586142e-01  -1.0451580e+00  -1.4523116e+00  -3.4045561e-01  -5.9344002e-01   1.4153987e+00   1.3780336e+00   1.1451325e+00  -2.4183999e+00   4.9693520e-01  -3.4787963e+00  -1.9010082e+00  -2.2870602e+00  -3.6763478e-01  -5.9397175e-01   1.5766909e+00   1.7473278e+00   1.0700304e-01   1.5917562e+00   2.8202266e+00   4.1379343e+00   2.3222820e+00   2.3766428e+00   1.8433008e+00   1.5754476e+00   1.2181699e+00   1.2987672e+00  -2.5991197e-01  -6.2448011e-01   7.7205154e-01  -3.1529326e+00  -2.1287367e+00  -1.3461357e+00  -1.9584740e+00   1.1960453e+00   1.0426729e+00   6.2786470e-02   1.7710103e+00   4.6854270e-01  -3.3110875e-01   1.7807459e+00   1.7952521e+00  -4.6517610e+00  -4.6164441e+00   2.9865478e+00   4.6442613e+00   4.5563782e-01   1.8630241e+00   1.1735631e+00   1.9167594e+00  -3.8851200e-01   2.6507233e-02  -2.6105848e+00  -4.4305572e-01  -4.7121724e-01  -4.2058298e-01
   1.3859428e+00   1.0416033e+00  -1.1212895e-01  -2.6050119e-01  -1.1591462e+00  -1.8944182e+00   5.8873385e-01   4.8383470e-01  -1.5116179e+00  -1.2053593e+00   1.9329175e+00   2.4208482e+00   9.4950159e-01   6.9247956e-01  -7.5653342e-01  -5.0494539e-01   1.4476565e+00   1.8623598e+00   2.5059976e-01  -8.9508708e-02  -2.2826148e+00  -1.3454887e+00  -1.0001456e+00   1.7222092e-01   2.2398213e-01   1.9639457e+00   1.1236100e-01  -1.6907636e+00  -3.3653713e-02   1.0952207e+00  -8.6667570e-01   8.5682386e-01   2.0527284e+00   6.7634469e-01   6.2238585e-02  -1.2773647e+00  -1.6504925e+00  -1.4188697e-01  -5.5699353e-01   2.2732458e+00   2.4718781e+00   8.5910680e-01  -1.8004104e+00   1.0804207e+00  -2.9970032e+00  -2.1844731e+00  -2.2379546e+00   8.7505563e-01  -4.2562309e-01   1.7894538e+00   1.7000724e+00   3.6361200e-01   1.2894680e+00   2.2574278e+00   3.7276561e+00   1.9797755e+00   2.7727509e+00   1.7659299e+00   1.4548791e+00   7.4250136e-01   1.6562613e+00   5.1072675e-01  -4.7508227e-03   1.1487248e+00  -2.3720655e+00  -1.6820375e+00  -1.5884458e+00  -2.7412924e+00   1.5611292e+00   8.5076446e-01  -5.5423925e-01   1.4204309e+00   5.1986022e-01  -8.9625806e-01   1.5337660e+00   5.4632354e-01  -5.7761529e+00  -6.3447727e+00   5.1040902e+00   6.2413934e+00   1.7238464e+00   2.7200712e+00   1.5294475e+00   2.9321511e+00   3.0802258e-01   1.1088111e-01  -3.2237032e+00  -2.5457472e-01  -5.2689931e-01  -4.8736831e-01
   9.3377869e-01   6.4692198e-01  -1.1427198e-01  -2.0908107e-01  -9.3881766e-01  -1.6230042e+00   2.8118033e-01   4.5645156e-01  -1.5913274e+00  -1.3723467e+00   1.2089340e+00   2.0924904e+00   5.8198554e-01   9.7488767e-02  -9.1314131e-01  -2.8746582e-01   9.3278377e-01   2.0933875e+00  -1.0742811e-02  -2.4041675e-01  -2.3678866e+00  -4.7065679e-01  -1.1919691e+00   3.3254187e-01  -9.1787507e-02   1.5477247e+00   1.8459858e-01  -1.5642773e+00  -7.7366222e-01   1.2856397e+00  -1.7919333e+00  -5.6137864e-02   1.4712406e+00   1.9681295e-01  -6.7197854e-01  -1.5860928e+00  -1.5450450e+00   8.3362870e-01  -8.5962731e-01   2.1464346e+00   2.0925446e+00   3.7901544e-01  -2.6578337e+00   1.2383445e+00  -2.7427790e+00  -1.8935924e+00  -3.4171965e+00   1.7273674e-01  -4.3111059e-01   1.6099066e+00   1.9476127e+00   2.7874921e-01   3.0422137e+00   3.1914264e+00   4.1765388e+00   1.8453863e+00   2.2503649e+00   1.7093256e+00   1.3891141e+00   7.1996463e-01   1.1500840e+00   3.0174296e-01  -5.5163004e-01   8.3923706e-01  -2.6563294e+00  -1.6615263e+00  -1.0322112e+00  -2.0489561e+00   1.3685908e+00   7.0813535e-01  -8.6803952e-01   1.1119500e+00  -2.6310582e-01  -1.1652784e+00   3.2410033e-01   1.0951858e-01  -5.2572676e+00  -4.9749075e+00   2.8449771e+00   5.7586693e+00   9.7861863e-01   1.6744646e+00   5.3465092e-01   2.0060997e+00   5.5124747e-01   3.7610152e-01   7.6126402e-02  -1.1805096e+00  -2.6510018e-01  -8.9545101e-02
  -7.1634645e-02   1.6579655e-01  -2.8726846e-01  -1.3607819e-01  -3.2006413e-01  -2.4193878e-01  -3.0827785e-01   5.0841312e-01  -1.5436692e+00  -1.0918686e+00  -3.2596232e-01   1.9496064e+00  -5.5568008e-01  -3.5096347e-02  -1.5823714e+00  -3.0252631e-01  -2.4782093e-01   1.5681863e+00  -5.5129371e-01  -8.9432459e-01  -1.8848976e+00   1.7790090e+00  -1.8581369e+00   8.1410422e-01  -5.6968268e-01   1.8420008e+00   8.6942764e-01  -6.6413144e-01  -2.4159716e+00   3.2147204e-01  -2.9794824e+00  -7.7373616e-01   6.5529110e-01   1.0091279e-01  -1.5715849e+00  -1.5906262e+00  -1.4992928e+00   1.7152962e+00  -1.4967666e+00   1.8259492e+00   1.8818334e+00  -3.8116756e-01  -3.6802727e+00   1.1425993e+00  -2.6470338e+00  -1.7066025e+00  -4.5353322e+00  -1.2276662e+00  -8.0031436e-01   1.0026113e+00   2.3556404e+00   1.1273218e-01   5.8043482e+00   4.4858937e+00   5.2312724e+00   1.8199850e+00   1.4787091e+00   1.6998402e+00   1.7286328e+00   1.1503639e+00   4.7497257e-01   5.6474058e-01  -1.5459809e+00   7.6201320e-01  -2.6504870e+00  -1.2291137e+00  -3.8259209e-01  -7.5088210e-01   9.1017862e-01   6.1908796e-01  -6.5918767e-01   1.6739312e+00  -1.2056200e+00  -2.1087276e+00  -5.8612571e-01  -8.2743601e-01  -4.3072811e+00  -2.8775897e+00  -1.0110121e+00   3.7383949e+00  -2.8515644e-01   2.6174477e-02  -8.8717190e-01  -1.1542757e-01   1.3276611e+00   1.2916509e+00   4.0786538e+00  -2.1704818e+00   6.1640834e-01   3.1464766e-01
  -2.8351078e-01   1.7126620e-01   7.7163133e-02  -3.2511323e-01   2.2040007e-01  -1.2758466e+00  -5.1318186e-02   2.1963364e-01  -1.1318030e+00  -1.4126246e+00  -8.7646008e-01   1.9513288e+00  -7.5282139e-01  -3.1959249e-01  -1.4345487e+00  -7.0486868e-01  -1.0115777e+00   1.6654964e+00  -1.0155897e+00  -1.1309104e+00  -2.3527321e+00   2.1669242e+00  -2.0137441e+00   8.1781205e-01  -5.8843940e-01   2.0591826e+00   1.3798656e+00  -1.3983824e+00  -2.9994777e+00   8.5647106e-01  -3.6195326e+00  -8.1807325e-01   4.1770751e-01  -9.9757908e-01  -1.8288691e+00  -1.9055695e+00  -1.4085343e+00   3.2122625e+00  -1.3654718e+00   2.4844656e+00   2.6976851e+00  -5.8795330e-01  -2.8491307e+00   2.5675443e+00  -1.4684200e+00  -6.8050045e-01  -3.7037878e+00   9.7187243e-01   5.4464256e-01   1.6958053e+00   2.6204985e+00   4.7299351e-01   4.5892081e+00   3.7170527e+00   4.7316790e+00   1.9811884e+00   1.1698995e+00   1.4488285e+00   2.3628182e+00   1.7261923e+00   8.5431590e-01   1.0661070e+00  -1.3566442e+00   8.3725356e-01  -2.6677498e+00  -8.0521524e-01   2.2151498e-01  -3.2172900e-01   9.3260228e-01   6.6225175e-01  -8.3669201e-01   2.2493962e+00  -1.2973071e+00  -1.7872762e+00  -4.2948356e-01  -8.7856199e-01  -5.5132497e+00  -2.7490352e+00  -1.8195064e+00   4.4314092e+00  -1.2196237e+00  -1.3371570e+00  -9.5296204e-02  -1.1900629e+00   2.3434512e-01  -2.4163290e-01   3.4338534e+00  -2.0142590e+00  -3.7774154e-02   1.8851634e-01
  -1.2373584e-01   2.6614235e-01   2.2329601e-01  -1.7815339e-01  -1.0819472e-02  -2.0720420e+00   8.4762304e-02   5.5787949e-01  -1.0594035e+00  -2.0086804e+00  -6.6990268e-01   2.4882709e+00   3.6472697e-02  -2.5866305e-01  -7.9444994e-01  -4.8216063e-01  -8.5738918e-01   2.1246036e+00  -7.3656984e-01  -8.7808117e-01  -3.3351457e+00   5.0186351e-01  -2.1367948e+00   8.8959417e-01  -7.7755399e-01   1.3697999e+00   1.0909429e+00  -1.8192834e+00  -2.1885463e+00   1.8775685e+00  -4.6739737e+00  -1.9961663e+00   4.5872200e-01  -1.4931293e+00  -1.5863362e+00  -1.7406902e+00  -1.5257203e+00   3.8075702e+00  -1.3421060e+00   3.4863364e+00   3.2422844e+00  -7.7762134e-01  -1.7941351e+00   3.6567915e+00  -7.7145397e-01  -3.2171981e-01  -2.9437721e+00   2.4782272e+00   9.7090293e-01   1.9464103e+00   2.5165655e+00   7.0817438e-01   4.2394517e+00   3.0587827e+00   3.9242303e+00   1.5278192e+00   1.3646618e+00   1.4537653e+00   2.0108209e+00   1.1778806e+00   9.0754826e-01   1.4015051e+00  -1.1589893e+00   9.3475809e-01  -2.1472624e+00  -1.4531818e-01   2.8226325e-01  -6.8567067e-01   1.7129623e+00   9.9813506e-01  -2.0291379e+00   1.3324378e+00  -1.5033007e+00  -1.7564611e+00  -1.2291904e+00  -1.9220783e+00  -6.6538084e+00  -3.5385325e+00   9.6571446e-03   6.1039065e+00  -4.9479581e-01  -8.5468324e-01   3.1669884e-01  -5.0132445e-01   1.7451078e-01  -2.1464844e-01   3.0259312e+00  -1.7266303e+00  -3.3131698e-01   1.7584703e-01
  -3.9372754e-01   4.0723047e-02   3.2140387e-01   1.0788536e-01   2.9267061e-01  -1.9220337e+00   2.1495021e-01   1.0120492e+00  -7.2182073e-01  -1.9143770e+00  -1.2208422e+00   2.7616171e+00   2.5534337e-02  -1.6473236e-01  -7.9067332e-01  -4.6491136e-01  -8.9391581e-01   2.2217258e+00  -6.4685249e-01  -8.2774939e-01  -3.4680774e+00   3.8900923e-01  -2.1224409e+00   1.0266381e+00  -1.1787862e+00   6.0049733e-01   9.0750604e-01  -1.8919615e+00  -2.3011390e+00   2.0542730e+00  -5.2691510e+00  -2.6038219e+00  -1.1544370e-01  -2.3683877e+00  -1.8968214e+00  -1.8717717e+00  -9.6238043e-01   4.5410883e+00  -1.2922263e+00   3.9110420e+00   3.4139685e+00  -1.0609221e+00  -1.7313542e+00   4.0489193e+00  -5.7467730e-01  -1.9755457e-01  -3.1120881e+00   2.5411304e+00   1.2433257e+00   1.9079474e+00   2.4640288e+00   8.7766916e-01   4.2633333e+00   2.9591367e+00   3.2294464e+00   9.7302704e-01   9.1943217e-01   9.9286554e-01   2.0197596e+00   8.9858409e-01   1.0576517e+00   1.6231599e+00  -1.0137532e+00   7.1260865e-01  -1.3713497e+00   8.4481484e-01   3.8849407e-01  -9.1624938e-01   1.5093640e+00   1.4038805e-01  -2.2366261e+00   1.0439612e+00  -1.6018554e+00  -2.1193748e+00  -1.7073665e+00  -2.7865268e+00  -6.7937502e+00  -3.5644421e+00  -8.5846465e-01   5.5615812e+00  -1.0763950e+00  -1.2782356e+00   3.6065545e-01  -1.1795508e+00  -1.0885640e-01   8.7671636e-02   3.3772275e+00  -1.2748433e+00  -2.2194314e-01   2.8570488e-01
  -3.3844776e-01  -1.0995074e-01   7.2294288e-03   4.9895938e-01   2.0463517e-01  -3.4663493e-01  -3.4888525e-01   1.2855132e+00  -9.5688503e-01  -1.2989738e+00  -1.3648022e+00   2.9031164e+00   3.8668707e-01   1.5588879e-01  -4.8418967e-01   7.8660894e-01  -2.9977107e-01   1.8332178e+00  -1.5531295e-01  -5.2349159e-01  -2.7059782e+00   5.7729814e-01  -1.8298233e+00   1.1607970e+00  -1.3232182e+00   4.2104807e-01   6.9743008e-01  -6.6150870e-01  -1.7094903e+00   2.1617332e+00  -5.3514877e+00  -3.3918554e+00  -9.6314507e-01  -2.6028070e+00  -2.7233852e+00  -2.3334556e+00  -2.4274558e-01   3.5137375e+00  -3.0441814e-01   4.1230006e+00   2.4589871e+00  -1.4144414e+00  -1.1567365e+00   3.6792123e+00  -3.3130848e-01  -4.5032304e-01  -2.9686630e+00   2.2138353e+00   9.9310340e-01   1.3295733e+00   2.3796101e+00   4.9213413e-01   5.2465607e+00   3.1685772e+00   3.3781596e+00   2.4656572e-01   9.1725943e-01   6.9197900e-01   1.3303900e+00   2.7799940e-01   2.9434929e-01   1.1219956e+00  -1.1470167e+00  -7.8794016e-02  -1.1740837e+00   9.9421246e-01   3.8142614e-02  -1.5635342e+00   1.7322999e+00  -4.2208566e-01  -2.0599904e+00  -2.7209375e-01  -1.8112104e+00  -2.6847120e+00  -2.5367124e+00  -3.6225964e+00  -5.9201483e+00  -3.5096600e+00  -4.6252769e-01   4.7345943e+00  -5.9166659e-01  -1.0321675e+00   3.4873632e-01  -4.9403088e-01   3.8770122e-01   8.9046111e-01   5.7349498e+00  -1.5912544e+00   2.4470599e-01   4.2984296e-01
  -1.0469907e+00  -4.7151836e-01  -1.1412769e-02   9.0772349e-01   7.8847572e-01  -3.2667242e-01  -5.5071875e-01   1.5988770e+00  -6.3019762e-01  -1.2527745e+00  -2.0839135e+00   2.2699619e+00  -1.6805274e-01  -5.7560512e-01  -7.5489402e-01   5.2362699e-01  -1.0349868e+00   1.6030310e+00  -8.7959562e-01  -6.0123365e-01  -2.3585794e+00   9.7020655e-01  -2.1466558e+00   1.1877241e+00  -1.5320445e+00  -1.4004338e+00   1.3215473e+00  -5.9519527e-01  -2.4122631e+00   2.4793310e+00  -6.3486676e+00  -4.9917346e+00  -1.9887844e+00  -3.0865043e+00  -3.6934496e+00  -2.5052941e+00  -1.0319891e-01   4.6869124e+00  -1.3047048e+00   3.3864694e+00   1.7833708e+00  -1.6733835e+00  -2.0054013e+00   3.9762227e+00  -1.9734168e-01   2.8638383e-01  -3.7905711e+00   9.1116622e-01   9.4137718e-01   1.3187035e+00   2.2897473e+00   3.9633215e-01   6.4487494e+00   3.6884404e+00   2.8850434e+00  -1.9353474e-01   6.7673962e-02   7.3221638e-01   1.4962665e+00   5.5144415e-01  -1.2296547e-02   1.2553974e+00  -1.7395895e+00  -2.9571196e-01  -1.3780894e+00   1.6010241e+00   7.4648795e-01  -3.6505968e-01   1.0310258e+00  -8.2614699e-01  -2.5019339e+00  -1.0794184e+00  -2.3670545e+00  -2.5844976e+00  -4.2449535e+00  -5.0112796e+00  -4.8252068e+00  -8.9957631e-01  -3.7419216e+00   3.3957337e+00  -2.1507252e+00  -2.7519394e+00  -4.0037203e-01  -2.2794908e+00   3.7845554e-02   1.1839653e+00   7.9097554e+00  -2.1422017e+00   4.9477884e-01   1.0059993e+00
  -8.2631891e-01  -1.7730558e-01  -2.9259979e-01   1.1907219e+00   7.7204181e-01   1.1113059e+00  -1.1803359e+00   1.5104146e+00  -9.9608324e-01  -3.8537805e-01  -2.0804519e+00   2.5853637e+00   2.4162690e-01  -1.4838212e-01  -4.1281459e-01   2.0253732e+00  -4.5735670e-01   1.1132586e+00  -3.0625751e-01   9.3992396e-03  -1.3074852e+00   1.6448090e+00  -1.6686277e+00   1.5306781e+00  -1.6375775e+00  -1.2090939e+00   1.2663128e+00   5.7227811e-01  -2.0454798e+00   2.3768311e+00  -6.2332158e+00  -5.4767258e+00  -2.8770332e+00  -3.1462709e+00  -4.9962184e+00  -3.1019090e+00   5.1802214e-01   3.3215862e+00  -1.5933582e-01   3.2684947e+00   8.3541013e-01  -1.9813232e+00  -9.3152714e-01   3.6451624e+00  -3.2123367e-01  -2.2105656e-01  -2.7874282e+00   1.1025810e+00   7.2149987e-01   5.7022994e-01   2.1518099e+00  -2.6229156e-01   6.9128319e+00   3.2653056e+00   3.2242943e+00  -8.6122222e-01   1.2578654e-01   5.6782536e-01   1.0414981e+00   2.1696764e-01  -9.1520573e-01   9.5196178e-01  -1.9190373e+00  -9.1106143e-01  -1.7912334e+00   1.5457171e+00   2.0318203e-01  -1.0207352e+00   1.3382855e+00  -1.0779083e+00  -1.6140240e+00  -1.7434251e+00  -2.1971837e+00  -2.4601929e+00  -4.1513629e+00  -5.0330394e+00  -4.4113395e+00  -9.1774567e-01  -3.4493189e+00   2.2034491e+00  -1.6155201e+00  -2.5747311e+00   1.3519137e-01  -1.2840951e+00   6.8240391e-01   1.9119179e+00   8.7801862e+00  -2.4597666e+00   9.0154014e-01   1.1270812e+00
  -1.2862216e-01   2.5425859e-01   2.8085340e-04   1.3175018e+00   5.5864166e-01  -5.8972237e-01  -4.2975694e-01   2.0281537e+00  -4.1275924e-01  -1.0090846e+00  -1.3367355e+00   3.2640777e+00   1.2270477e+00   3.6809841e-02   5.8235243e-01   1.8509227e+00  -6.6391144e-02   1.6470004e+00   1.7827776e-01   6.6355859e-01  -2.1761704e+00  -8.6766339e-01  -1.5178301e+00   1.6864873e+00  -1.7783060e+00  -2.2472549e+00   1.0600748e+00  -5.3895030e-01  -8.1042247e-01   3.2639522e+00  -6.6202832e+00  -5.6965493e+00  -2.5579705e+00  -3.3736360e+00  -4.2573715e+00  -2.5265358e+00   2.7574785e-01   3.7696464e+00  -1.4099141e-01   4.0540894e+00   1.4337201e+00  -1.8398298e+00   6.1896355e-01   4.8557213e+00   1.5985491e-01   3.3011056e-02  -1.1448448e+00   3.3275528e+00   1.1884883e+00   1.0356777e+00   1.7355943e+00   1.9484807e-01   4.9847121e+00   1.8063820e+00   1.7123958e+00  -8.5500690e-01   8.0215719e-01   7.6735953e-01   5.0074843e-01  -8.7088862e-01  -5.0087247e-01   1.7207776e+00  -1.1293812e+00  -2.6404239e-01  -1.1288118e+00   2.2782175e+00  -3.6199506e-01  -1.8336885e+00   1.8754640e+00  -4.6345578e-01  -2.6043187e+00  -2.1571085e+00  -1.7751741e+00  -1.8013156e+00  -3.8284894e+00  -5.5591610e+00  -6.1909483e+00  -2.0577231e+00  -4.0054761e-01   4.3200061e+00  -4.6738257e-01  -1.3136373e+00   1.6619887e+00   3.1451728e-01   5.1465859e-01   1.8937880e+00   5.0821105e+00  -1.6059056e+00   7.0748392e-03   9.6933681e-01
  -4.9686258e-01  -4.1538121e-02  -1.1051792e-01   1.8196229e+00   7.7340345e-01  -1.6278763e-01  -8.8172198e-01   2.1736578e+00  -4.2851237e-01  -8.1526467e-01  -1.6530200e+00   2.5177669e+00   8.0751217e-01  -3.8231563e-01   3.9065019e-01   1.9057956e+00  -4.3934506e-02   1.2180186e+00  -6.1523471e-02   9.3262547e-01  -1.8450432e+00  -1.0289081e+00  -1.4555184e+00   1.5149486e+00  -1.6135202e+00  -3.3235290e+00   1.1351552e+00  -8.7901482e-02  -5.2410841e-01   3.7246990e+00  -6.6156637e+00  -6.4917315e+00  -3.3182465e+00  -3.8767175e+00  -4.4507921e+00  -2.2857662e+00   6.4805637e-01   3.7764406e+00  -3.7794020e-02   3.8566772e+00   3.1227240e-01  -1.8136443e+00   8.9119031e-01   5.1035842e+00   6.9122263e-01   8.1901625e-01  -1.0074602e+00   2.9895310e+00   1.3589679e+00   1.0793263e+00   1.3728316e+00   1.9814843e-02   4.7605985e+00   1.7007754e+00   1.0237268e+00  -1.2208740e+00   1.6586842e-01   3.8420008e-01   1.9748948e-01  -7.8130252e-01  -8.0867012e-01   1.0403917e+00  -1.4109366e+00  -1.1395434e+00  -1.1475313e+00   2.6652075e+00   2.1366828e-03  -1.2981189e+00   1.6977183e+00  -7.9854641e-01  -3.0595558e+00  -3.5296096e+00  -1.9069383e+00  -1.7417206e+00  -4.9726865e+00  -6.1711778e+00  -5.0826205e+00  -9.5089180e-01  -1.4459291e+00   3.2205371e+00  -1.4674313e+00  -2.1802945e+00   1.6565830e+00  -4.2087444e-01  -4.5160440e-01   1.6579741e+00   5.8983631e+00  -1.3795486e+00  -1.3530706e-01   1.1372849e+00
  -3.8160544e-01   1.0972477e-01  -2.5412624e-01   2.1702724e+00   7.3628483e-01   3.7941702e-01  -9.9367583e-01   2.5287717e+00  -3.6020490e-01  -3.6628936e-01  -1.6221611e+00   2.7279260e+00   8.9600195e-01  -4.3542466e-02   4.4456895e-01   2.2043327e+00   4.6707668e-01   1.0013004e+00   3.7493278e-01   1.4728582e+00  -1.4328328e+00  -1.5524689e+00  -1.1810277e+00   1.5618455e+00  -1.8213505e+00  -3.7705578e+00   1.0282416e+00   4.5044092e-01   1.2597973e-01   3.7575986e+00  -6.2694721e+00  -6.5460029e+00  -3.5710925e+00  -3.9147114e+00  -4.5721335e+00  -2.2295930e+00   9.5052580e-01   3.0599400e+00   3.2181671e-01   3.9347400e+00  -1.4329938e-01  -1.7830200e+00   1.7325821e+00   5.1021179e+00   6.3040335e-01   7.2997494e-01  -1.2726603e-01   3.1311163e+00   1.1990579e+00   8.5178503e-01   9.7415570e-01  -1.1620513e-01   4.2536278e+00   1.1637011e+00   4.2407421e-01  -1.4017628e+00   1.3806098e-01   2.8363654e-01  -3.2148055e-01  -1.2461408e+00  -1.1062645e+00   8.7668769e-01  -1.3580218e+00  -1.3857988e+00  -8.9582269e-01   3.1506408e+00  -4.3432102e-01  -1.7453111e+00   1.8000015e+00  -1.0213275e+00  -2.9788012e+00  -4.1385331e+00  -1.4538816e+00  -1.7318846e+00  -4.7795535e+00  -6.5900437e+00  -4.9248127e+00  -1.5128550e+00  -7.3049704e-01   2.5919628e+00  -1.3265348e+00  -1.6008384e+00   2.2567562e+00   1.2087676e-01  -5.2835263e-01   2.3939303e+00   4.7442631e+00  -7.2362704e-01  -6.8764990e-02   1.0857947e+00
  -2.1580060e-01   1.9684278e-01  -5.1582508e-01   2.6048059e+00   5.5796734e-01   1.0639845e+00  -1.3694911e+00   2.7349515e+00  -4.5273838e-01   1.0600173e-01  -1.0706226e+00   2.5947443e+00   1.4838956e+00   3.5737297e-01   8.3070390e-01   2.7787719e+00   8.7310838e-01   5.4667828e-01   5.5092537e-01   1.7902632e+00  -8.4757730e-01  -2.2199099e+00  -1.0773753e+00   1.4927405e+00  -1.5437355e+00  -4.1719309e+00   1.1523597e+00   1.0598343e+00   1.0335271e+00   3.9791431e+00  -5.8440558e+00  -7.1231046e+00  -4.1083574e+00  -3.6439690e+00  -4.8920202e+00  -2.3771755e+00   9.9449530e-01   1.6856778e+00   6.2880713e-01   3.5906316e+00  -8.3767944e-01  -1.6900253e+00   2.6412055e+00   4.7575193e+00   9.9727379e-01   8.2020469e-01   7.2665844e-01   2.9821167e+00   9.3241514e-01   7.1036241e-01   5.8619942e-01  -4.2948821e-01   4.0481109e+00   8.3900035e-01  -3.3616494e-02  -1.7739309e+00   2.5478493e-01   3.2885346e-01  -1.1010209e+00  -1.5208051e+00  -1.6464457e+00   5.4582325e-01  -1.3020780e+00  -1.8064894e+00  -1.0981986e+00   3.0691678e+00  -9.7460071e-01  -2.0419527e+00   1.7451135e+00  -1.0845960e+00  -3.0509598e+00  -5.5685540e+00  -1.1407112e+00  -1.6662794e+00  -5.3293928e+00  -7.3318818e+00  -3.6193532e+00  -9.7507940e-01   2.7626726e-01   2.1327445e+00  -8.1900938e-01  -1.2243130e+00   2.6150599e+00   9.8978769e-01  -4.2940892e-01   2.6500661e+00   4.8089853e+00  -7.3083777e-01   6.5619930e-02   1.2139480e+00
  -6.7552314e-01   1.5885734e-01  -7.1312011e-01   2.7801081e+00   1.0206642e+00   1.7792880e+00  -1.8605664e+00   2.5430674e+00  -2.5202230e-01   4.7075370e-01  -1.9301320e+00   1.7281730e+00   1.3474665e-01  -3.0100813e-01   1.6283473e-01   2.3761181e+00   5.2801646e-01   1.8431514e-01   3.1696583e-01   2.0498086e+00   8.4323367e-02  -1.0167648e+00  -1.0405756e+00   1.4186848e+00  -1.7441277e+00  -4.5815746e+00   1.7445593e+00   1.8951862e+00   4.7045208e-01   3.5833887e+00  -5.4433695e+00  -6.7140289e+00  -4.5508276e+00  -3.8296071e+00  -5.4807972e+00  -2.3310259e+00   1.1479858e+00   1.8882986e+00   4.4579626e-01   3.0705775e+00  -1.7395210e+00  -1.6637409e+00   2.5457162e+00   4.7617145e+00   1.1180510e+00   1.6238984e+00   1.1664643e+00   2.3282541e+00   9.9725503e-01   6.1847340e-01   4.9140816e-01  -5.3848243e-01   4.3657560e+00   1.1013816e+00  -4.4701324e-02  -1.2424357e+00  -3.7027298e-01   4.3087875e-01  -1.2837013e+00  -1.2085889e+00  -2.2344743e+00  -1.0669374e-01  -1.9470410e+00  -2.0729709e+00  -1.6150937e+00   3.1014290e+00  -6.1695849e-01  -9.5839237e-01   1.5215927e+00  -6.9239862e-01  -2.8338021e+00  -5.3218280e+00  -1.1212388e+00  -1.3639295e+00  -5.2512486e+00  -6.8048592e+00  -2.6891224e+00   6.1188099e-01  -2.0063051e+00   5.8743649e-01  -2.3600366e+00  -2.1642369e+00   2.3782153e+00  -3.4988971e-01  -1.2031220e+00   2.8449494e+00   5.0046322e+00  -6.4392013e-01   1.3744062e-01   1.2547748e+00
  -7.7594342e-01   2.3427180e-01  -6.9782287e-01   3.0035397e+00   1.1476423e+00   2.2773262e+00  -2.1077039e+00   2.2229826e+00  -1.4568069e-01   8.8074561e-01  -1.8653741e+00   1.1569162e+00   3.8456469e-02  -7.9884829e-02   2.9201758e-02   2.2213870e+00   4.9275008e-01  -4.7740839e-01   4.7443854e-01   2.0954324e+00   7.5189588e-01  -2.3828903e-01  -9.5378877e-01   1.2802017e+00  -1.5611718e+00  -4.3286725e+00   1.5810665e+00   1.7642627e+00   2.8233023e-01   2.9232822e+00  -4.6850382e+00  -6.2415163e+00  -5.2604820e+00  -4.1148368e+00  -5.6580962e+00  -2.4099231e+00   1.7310460e+00   1.2449166e+00   8.5242306e-01   2.1852811e+00  -2.3160568e+00  -1.6334515e+00   2.9164215e+00   4.2774167e+00   1.2232121e+00   1.5408421e+00   1.7392489e+00   1.9437266e+00   1.0574858e+00   5.0312804e-01   3.5828026e-01  -8.0564245e-01   3.8027006e+00   8.2401204e-01  -2.9445554e-01  -1.5444888e+00  -9.3847310e-01  -9.4417814e-02  -1.5477368e+00  -8.2246720e-01  -2.3740425e+00  -4.7566319e-01  -1.4887481e+00  -2.4066524e+00  -1.7800979e+00   2.8151242e+00  -9.5863978e-01  -8.0015377e-01   8.9842139e-01  -1.2036509e+00  -1.8385041e+00  -4.9361890e+00  -7.5564362e-01  -1.2625189e+00  -4.8931165e+00  -6.2898876e+00  -1.5388973e+00   1.6265169e+00  -2.9454607e+00  -1.2096797e+00  -2.7965328e+00  -2.5573842e+00   2.4255979e+00  -6.8741652e-01  -1.4294211e+00   2.4249482e+00   3.8848752e+00  -2.7684972e-01   2.4827509e-01   1.3871017e+00
  -2.3825685e-01   6.5250751e-01  -7.8023332e-01   2.8785231e+00   9.8856177e-01   2.1373239e+00  -2.0204859e+00   2.2618073e+00  -2.3179649e-01   9.8023308e-01  -1.5077292e+00   1.5718980e+00  -1.3956021e-02   4.5940203e-02   1.7432244e-01   2.4926244e+00   9.1340520e-01  -1.8274318e-01   9.2587697e-01   2.8302254e+00   3.5836195e-01  -8.4513710e-01  -6.7846111e-01   1.4408563e+00  -1.7907819e+00  -4.0500172e+00   1.5778280e+00   2.1502219e+00   1.0969811e+00   2.9810625e+00  -4.1726445e+00  -5.3690477e+00  -4.5439496e+00  -3.5510047e+00  -5.0425484e+00  -1.5985366e+00   1.1894381e+00   7.1168969e-01   1.0206769e+00   2.5237330e+00  -2.9177327e+00  -1.7236728e+00   3.3834817e+00   4.2379897e+00   8.6605132e-01   1.5403004e+00   2.6316764e+00   2.6332845e+00   7.3003609e-01   5.0639147e-01  -1.5971262e-01  -8.1789678e-01   2.7748035e+00   1.9394759e-01  -4.2831921e-01  -6.6907802e-01  -4.0401116e-01   2.2858081e-01  -1.9850423e+00  -1.3807867e+00  -2.6978976e+00  -5.2913195e-01  -1.6221952e+00  -2.2933704e+00  -1.9939155e+00   2.9963091e+00  -1.2403950e+00  -8.5688462e-01   1.4307620e+00  -4.7660277e-02  -2.2691637e+00  -4.9100304e+00  -3.2461314e-01  -6.9809785e-01  -3.9129272e+00  -5.4127516e+00  -2.1565076e+00   4.0422161e-01  -1.3005013e+00  -6.0597075e-01  -2.2734442e+00  -1.5191296e+00   3.1823046e+00   6.9821413e-01  -1.3601622e+00   2.8316888e+00   1.9046884e+00  -3.7389310e-02  -2.5965814e-01   1.1018347e+00
  -2.8630203e-01   6.7989825e-01  -7.7144428e-01   2.9979478e+00   1.0888184e+00   1.9296648e+00  -1.9085873e+00   2.3102622e+00   4.5005030e-02   1.0389203e+00  -1.3374594e+00   1.3195235e+00  -9.7967118e-02   1.7483627e-01   4.0988316e-02   1.9430368e+00   7.6799693e-01  -1.2485333e-01   8.2546091e-01   2.8347032e+00   1.5038396e-01  -1.0385508e+00  -7.5143790e-01   1.3361925e+00  -1.7337635e+00  -4.2965875e+00   1.5979590e+00   1.8258070e+00   1.1312629e+00   2.7524304e+00  -3.6594795e+00  -4.9026985e+00  -4.5404496e+00  -3.5819171e+00  -4.7952878e+00  -1.3407921e+00   9.8576129e-01   6.4993001e-01   6.1770598e-01   2.1912200e+00  -3.0445093e+00  -1.6326676e+00   3.2547888e+00   3.9054146e+00   9.2568052e-01   1.8266816e+00   2.9079249e+00   2.2802931e+00   7.3331212e-01   9.0167072e-01  -3.3650699e-01  -5.6249207e-01   1.9668866e+00   2.5603494e-01  -1.0346616e+00  -3.4397621e-01  -6.1573153e-01   1.5113546e-01  -2.2626749e+00  -1.2106228e+00  -2.5664955e+00  -5.4513847e-01  -1.3857555e+00  -2.2112311e+00  -1.9688638e+00   3.2186581e+00  -1.4249697e+00  -5.7587091e-01   9.0785731e-01  -1.9790190e-02  -2.4543879e+00  -4.8568639e+00  -1.4999160e-02  -4.3078133e-01  -3.7211060e+00  -5.0839510e+00  -1.3263184e+00   1.1023882e+00  -1.6648278e+00  -1.0402409e+00  -2.7928884e+00  -1.6701230e+00   3.0636456e+00   4.2889481e-01  -1.9044492e+00   2.4996690e+00   8.4035451e-01   2.9579458e-01  -4.2385340e-01   1.1388870e+00
  -7.7557250e-02   9.6765433e-01  -8.2762633e-01   2.9072161e+00   7.8334603e-01   1.9521046e+00  -1.9600317e+00   2.1694590e+00  -1.6850396e-01   1.0567536e+00  -1.1041896e+00   1.4363842e+00  -2.3338203e-01   2.8901123e-01  -1.7542047e-01   1.8232245e+00   1.2138072e+00   7.7476070e-02   1.3618721e+00   3.2604410e+00  -1.6873205e-01  -1.3850394e+00  -5.6066795e-01   1.1503164e+00  -1.9734157e+00  -3.9725077e+00   1.1585608e+00   2.0366150e+00   1.6928629e+00   2.6019100e+00  -2.9350031e+00  -4.0732226e+00  -3.9981063e+00  -3.2653953e+00  -4.1817591e+00  -9.9720188e-01   8.2664295e-01   1.4441297e-01   6.4193911e-01   2.2560475e+00  -3.3518580e+00  -1.4527125e+00   3.6489142e+00   3.6155916e+00   7.1481475e-01   1.7172737e+00   3.5613913e+00   2.3423353e+00   5.3901816e-01   9.1985498e-01  -6.3260070e-01  -5.6653929e-01   1.3623840e+00   8.1077486e-03  -1.2484174e+00   1.7553198e-01  -6.2800994e-01   2.0356071e-01  -2.7296920e+00  -1.3693879e+00  -2.7223212e+00  -8.7509427e-01  -1.3868671e+00  -2.0968862e+00  -1.9916691e+00   3.2063330e+00  -1.6579362e+00  -5.7980011e-01   1.1598713e+00   3.4955119e-01  -2.5249009e+00  -4.5235923e+00   3.5374892e-01  -3.3303090e-01  -3.0512050e+00  -4.2622127e+00  -1.4932569e+00  -1.5785187e-01  -6.2992272e-01  -9.5871194e-01  -2.5710793e+00  -6.6916853e-01   2.9778231e+00   1.1216991e+00  -1.9578780e+00   2.9301483e+00  -8.3062763e-01   9.6239471e-01  -4.8695543e-01   9.2577718e-01
   1.2758842e-01   1.1882129e+00  -8.9343961e-01   2.7986495e+00   7.4428975e-01   2.2786883e+00  -1.8171437e+00   2.0596113e+00  -2.0122598e-02   1.4893468e+00  -6.6611730e-01   1.7433852e+00   1.3371614e-01   1.0227626e+00  -8.8020897e-02   1.7358886e+00   1.3231652e+00   7.0900843e-02   1.5511334e+00   3.0908646e+00  -1.3308893e-01  -1.2287144e+00  -5.5970536e-01   9.8647572e-01  -1.9090435e+00  -3.0871133e+00   1.2396506e+00   2.2030355e+00   2.0010398e+00   2.1728991e+00  -2.0036601e+00  -3.0290739e+00  -3.8553397e+00  -3.1694280e+00  -4.0178107e+00  -1.2920328e+00   6.5922331e-01  -8.0156091e-01   7.7277314e-01   2.2839437e+00  -2.8691894e+00  -1.2856788e+00   4.1076854e+00   2.9715198e+00   1.0314637e+00   1.7436643e+00   4.3451238e+00   2.5109449e+00   6.5853332e-01   1.1786644e+00  -7.1246884e-01  -3.9815856e-01   3.6369452e-01  -2.4615910e-01  -1.4908768e+00   5.1134658e-01  -4.6860385e-01   1.7842551e-01  -2.9919625e+00  -1.2174087e+00  -2.5740672e+00  -7.5629451e-01  -9.4517517e-01  -1.8400981e+00  -1.8380290e+00   3.1519122e+00  -2.1989677e+00  -9.3811378e-01   8.1125001e-01   2.1093814e-01  -2.2139751e+00  -4.0549394e+00   9.7551473e-01  -3.8926974e-01  -2.0960685e+00  -3.5935163e+00  -8.3310312e-01  -7.3177173e-01   2.7507471e-01  -8.6519562e-01  -2.3275884e+00  -1.4717240e-01   3.1398559e+00   1.5689049e+00  -1.9914046e+00   2.6121697e+00  -2.2340099e+00   1.3695669e+00  -4.1714002e-01   7.0166708e-01
  -5.8076076e-02   1.1894786e+00  -9.8464413e-01   2.5782274e+00   7.9412883e-01   2.4211712e+00  -1.9407978e+00   1.7935700e+00  -6.9795171e-02   1.4840552e+00  -8.0947487e-01   1.4639323e+00  -3.9366112e-01   8.6919072e-01  -5.0933217e-01   1.3558435e+00   9.4240548e-01   1.6430389e-01   1.3754355e+00   2.9187244e+00  -3.3798121e-01  -4.6698044e-01  -7.5066727e-01   9.3488609e-01  -2.0614762e+00  -2.8270288e+00   1.3188618e+00   2.3429338e+00   1.5497676e+00   1.5785022e+00  -1.7056120e+00  -2.4698612e+00  -3.5927292e+00  -2.7380041e+00  -3.8105399e+00  -9.6181991e-01   2.6588337e-01  -6.6118856e-01   1.2966677e-01   1.7782660e+00  -3.2713335e+00  -1.3901213e+00   3.2631817e+00   2.2714202e+00   7.6412357e-01   1.8593233e+00   3.9953655e+00   1.4409602e+00   2.9767866e-01   1.3000155e+00  -6.8230662e-01  -2.9585735e-01   8.5718343e-01   5.1672432e-01  -1.1631263e+00   1.2087433e+00  -7.3020892e-01   3.5361926e-01  -3.0958358e+00  -8.5348528e-01  -2.7907878e+00  -8.0690318e-01  -1.2468338e+00  -1.6087910e+00  -2.1776793e+00   3.0152869e+00  -2.0121741e+00  -2.6909159e-02   4.1201018e-01   6.7398679e-01  -2.2626192e+00  -3.4004616e+00   8.1419474e-01  -2.9357143e-01  -1.9922469e+00  -2.8145990e+00  -6.1875330e-02   9.7736599e-02  -9.3985697e-01  -1.4308104e+00  -2.8636528e+00  -3.9415593e-01   2.1544120e+00   1.0951581e+00  -1.8827041e+00   2.7559466e+00  -1.5928084e+00   1.0484996e+00  -2.6949391e-01   8.0202779e-01
  -7.2372633e-02   1.1307775e+00  -8.9089512e-01   2.2678357e+00   6.6865217e-01   2.4887676e+00  -1.7240808e+00   1.6057224e+00  -2.4312196e-01   1.4596289e+00  -8.3184546e-01   1.5888181e+00  -6.5392781e-01   1.1742633e+00  -9.3694515e-01   1.1088333e+00   7.1917932e-01   5.4313670e-03   1.5501517e+00   2.6576561e+00  -1.0204833e+00   3.2035384e-01  -8.3752764e-01   1.0195711e+00  -2.3450835e+00  -2.0256634e+00   7.2824442e-01   1.9704454e+00   1.0253727e+00   5.2513775e-01  -1.3673292e+00  -1.4751098e+00  -3.1783394e+00  -2.2364291e+00  -2.9292816e+00  -1.5102489e-01   1.9398919e-01  -5.5058510e-01  -1.2196430e-01   1.2381091e+00  -4.0815906e+00  -1.7120386e+00   2.2016674e+00   1.3425593e+00   6.8717433e-02   1.1695880e+00   3.1337326e+00   3.5894088e-01  -2.9917998e-01   1.2951405e+00  -6.7098138e-01  -1.6141227e-01   1.0918946e+00   1.2742508e+00  -5.9473736e-01   1.7946523e+00  -9.6960813e-01   2.3456820e-02  -3.0415943e+00  -7.1213493e-01  -2.6486364e+00  -4.6510017e-01  -1.0546691e+00  -1.3525066e+00  -1.9450071e+00   3.0535245e+00  -2.0558957e+00   4.8144792e-01  -2.2859028e-01   6.1059883e-01  -1.8492264e+00  -2.1899023e+00   5.4046894e-01  -6.2270275e-01  -1.5370161e+00  -1.8931151e+00  -1.3391956e-02  -1.2630659e-01  -1.6875387e+00  -2.4380352e+00  -2.8053178e+00  -2.1822327e-01   1.1805258e+00   1.1976730e+00  -1.1643678e+00   3.0808445e+00  -1.3872161e+00   8.7021784e-01  -2.3275548e-01   9.2926082e-01
  -6.5788538e-01   9.7843321e-01  -9.4455412e-01   1.6974274e+00   1.2981358e+00   2.5322799e+00  -1.9310586e+00   7.3522112e-01   1.4890612e-01   1.3379310e+00  -1.9950108e+00   4.9197642e-01  -2.5304816e+00   8.2987300e-02  -1.8117886e+00  -2.3057402e-02  -3.4136928e-01   1.2852023e-01   7.9733434e-01   2.0460370e+00  -5.5900506e-01   2.6097860e+00  -1.0666675e+00   6.6401984e-01  -2.4655077e+00  -1.4057247e+00   1.6287445e+00   2.4128829e+00  -4.0815306e-01  -1.2592645e-01  -7.7038492e-01   1.7272840e-01  -3.0787932e+00  -2.6103290e+00  -3.2959653e+00  -5.1254862e-01  -5.2920997e-02   7.0209791e-01  -6.5570288e-01   1.1412820e+00  -3.9807441e+00  -1.4188622e+00   1.6065574e+00   1.3558004e+00   1.0869571e+00   2.7705055e+00   3.4022279e+00   2.6855857e-01   6.4193944e-01   1.9455597e+00  -5.5784284e-02   4.0620458e-01   1.3323822e+00   2.2869762e+00  -9.5086367e-02   3.3322805e+00  -1.5177450e+00   3.4614589e-01  -2.6941573e+00   2.3979086e-01  -2.6698408e+00  -8.5370126e-01  -1.6867395e+00  -9.0598494e-01  -2.4842634e+00   2.5916454e+00  -1.1760907e+00   2.1916852e+00  -6.9370208e-01   1.3520244e+00  -1.7644825e+00  -4.0469018e-01   1.0931796e-01  -4.0658427e-01  -9.8591153e-01   1.0583798e-01   5.1839259e-01   1.6437849e+00  -4.5721136e+00  -2.5350031e+00  -4.9059880e+00  -1.7657410e+00   1.3733974e-01  -1.0884698e+00  -2.4190636e+00   1.9816290e+00  -2.1541604e-01   5.7897827e-01  -4.1559446e-01   6.9285846e-01
   5.3698072e-01   1.7657163e+00  -6.9871034e-01   1.2669313e+00   2.4976667e-01   4.7734581e-01  -9.3990732e-01   8.9428259e-01   1.2631531e-01   4.9160313e-01  -5.9414511e-02   1.9569253e+00  -2.5736412e-01   9.2738322e-01  -5.7283681e-01   1.3708014e-01   5.3081733e-01   1.4792960e+00   1.6805587e+00   2.3299236e+00  -2.4515882e+00  -5.2743794e-01  -9.5504966e-01   4.9626440e-01  -2.6208597e+00  -1.5484280e+00   6.1771110e-01   9.2428435e-01   1.2964960e+00   7.5049501e-01  -8.2541197e-01   1.9374417e-01  -1.7855577e+00  -2.0657526e+00  -2.2131290e+00  -5.3626072e-01  -9.3329645e-01   2.8577133e-01  -9.7730295e-01   2.0033320e+00  -2.4976406e+00  -1.0231983e+00   2.7130400e+00   1.3737198e+00   1.1164545e+00   2.1083310e+00   4.7070467e+00   1.9119152e+00   7.1642958e-01   2.6200474e+00  -1.9856227e-01   1.0409903e+00  -2.7984232e-01   1.3983988e+00  -1.1095372e+00   3.4007570e+00  -2.7444407e-01   9.1930719e-01  -3.3395451e+00  -6.7275922e-01  -1.9413829e+00   2.8794238e-01  -5.5016609e-01   4.9844538e-01  -1.9107480e+00   2.6607434e+00  -2.1456619e+00   7.4382662e-01  -1.8606369e-02   1.9663357e+00  -2.8006530e+00  -4.3558446e-01   5.9887705e-01   2.0087076e-01  -3.5991247e-01   4.9018421e-01  -1.3847204e+00  -1.1114608e+00   6.3993291e-01   1.3012380e+00  -2.1948064e+00   9.4240415e-01   5.6341014e-01   2.0250203e+00  -1.4880144e+00   2.1175364e+00  -3.5916107e+00   1.1175531e+00  -8.5608552e-01   4.6229914e-01
   2.2271504e-01   1.4559555e+00  -6.6547826e-01   7.8678137e-01   3.7370410e-01   7.3143398e-01  -8.8928388e-01   4.8551721e-01  -3.9035218e-02   4.8964956e-01  -6.8070840e-01   1.7888250e+00  -1.1851986e+00   7.9031117e-01  -1.2768091e+00  -1.9591080e-01   1.0847296e-01   1.3834358e+00   1.4590413e+00   1.7903823e+00  -2.8220234e+00   9.7215467e-01  -1.0175322e+00   4.7689321e-01  -2.8196351e+00  -7.1438963e-01   2.7961593e-01   9.8683759e-01   3.7738093e-01  -1.9404018e-01  -4.6861907e-01   1.3766710e+00  -1.4900639e+00  -1.9092024e+00  -1.5424881e+00   7.3613379e-03  -8.3695304e-01   8.7944861e-01  -1.1059531e+00   1.9012858e+00  -3.0218762e+00  -1.0760202e+00   1.6950798e+00   6.9627997e-01   1.0654222e+00   2.0925356e+00   3.8370127e+00   1.1081452e+00   6.8813051e-01   2.6761248e+00   4.9729688e-02   1.3369413e+00   6.5370582e-02   2.3948063e+00  -4.3308631e-01   4.1716068e+00  -7.0635657e-01   5.5512299e-01  -2.9304682e+00  -2.6206254e-01  -1.6705720e+00   3.9485329e-01  -7.3876601e-01   5.8147490e-01  -1.5715381e+00   2.7242879e+00  -1.6862762e+00   1.5342016e+00  -6.5067646e-01   1.6829469e+00  -2.4720903e+00   8.3824034e-01   6.5158835e-02  -2.7070565e-01  -1.7103687e-02   1.8053473e+00  -1.3411277e+00  -1.2809514e+00  -9.3973838e-01   4.4409896e-01  -2.9011317e+00   4.3743478e-01  -5.7617017e-01   1.1815427e+00  -1.4207995e+00   2.0137046e+00  -2.0566270e+00   9.6967935e-01  -8.5985847e-01   4.0538955e-01
   4.2162086e-01   1.5409173e+00  -6.4118044e-01   3.0203111e-01   1.2150783e-01   5.4279706e-01  -5.2177251e-01   2.8932292e-01  -4.6541340e-02   4.5758390e-01  -1.7312095e-01   2.3003389e+00  -5.9544471e-01   1.3467357e+00  -1.0907997e+00  -2.6670380e-01   1.5454255e-02   1.3704881e+00   1.4151615e+00   1.1005505e+00  -3.2899557e+00   8.6091594e-01  -1.3063498e+00   7.3277833e-02  -2.8512895e+00   2.5583508e-02   2.2672416e-01   8.5395442e-01   5.7427230e-01  -3.9565393e-01  -3.4574482e-01   1.7419567e+00  -1.0369098e+00  -1.6067148e+00  -9.5181076e-01  -2.3092265e-01  -1.0580752e+00   6.4753742e-01  -1.2352412e+00   2.1436276e+00  -2.3094973e+00  -9.0421771e-01   1.7771201e+00   2.1518237e-01   1.5830142e+00   2.0864323e+00   3.9872538e+00   1.2511721e+00   8.5346667e-01   2.9510327e+00   1.8796441e-01   1.6682984e+00  -1.8934930e-01   2.4171259e+00  -3.6642346e-01   4.3350755e+00  -3.8608932e-01   6.6501990e-01  -2.6644438e+00  -1.4627212e-02  -1.1484306e+00   1.1174331e+00  -3.0905352e-01   1.2533932e+00  -9.9193514e-01   2.6037929e+00  -1.6565746e+00   1.5060831e+00  -8.2354602e-01   1.5396489e+00  -2.4869173e+00   1.3355783e+00  -1.5581612e-02  -7.0311736e-01   1.6384174e-01   1.9677029e+00  -1.5779673e+00  -2.2569617e+00   2.9362036e-01   1.5024855e+00  -2.0844761e+00   9.3067604e-01  -9.8936304e-01   1.5947798e+00  -8.2649234e-01   1.6889610e+00  -2.0043694e+00   9.4018010e-01  -7.2919614e-01   2.0454441e-01
   4.7230203e-01   1.3945374e+00  -5.7345107e-01  -2.0895559e-01  -2.0242341e-01  -2.4082976e-02  -3.1474777e-01  -9.1878948e-02  -1.7631787e-01  -8.6442284e-02  -2.0171867e-01   2.0663743e+00  -7.8577389e-01   1.0832025e+00  -1.2325314e+00  -6.0666929e-01  -1.2709877e-01   1.4582082e+00   1.3286344e+00   6.1646788e-01  -3.8539572e+00   9.0659902e-01  -1.3618964e+00  -2.2648656e-01  -2.9030397e+00   2.8008438e-01  -2.7335040e-01   3.9144960e-01   2.9666813e-01  -6.8753053e-01  -2.7636240e-01   2.2356964e+00  -4.8007843e-01  -1.2915617e+00  -9.4417626e-02   8.1291459e-02  -1.0595138e+00   1.2526232e+00  -1.2652580e+00   2.2065421e+00  -2.5804778e+00  -7.8268155e-01   1.5199939e+00   3.1444577e-02   1.9805175e+00   2.1252498e+00   3.7638152e+00   1.3389946e+00   1.0941126e+00   3.3022879e+00   5.7591656e-01   2.1666576e+00  -1.1575290e-05   3.2042809e+00  -3.9422703e-02   4.8693260e+00  -3.4282881e-01   6.5187370e-01  -2.5711616e+00   1.1746930e-01  -8.2918394e-01   1.3795449e+00  -1.4230560e-01   1.6849514e+00  -6.9244487e-01   2.2745769e+00  -1.3211758e+00   1.9579728e+00  -9.6720631e-01   1.6430211e+00  -2.6085795e+00   1.9039924e+00  -6.8343808e-01  -9.2583930e-01  -8.4995870e-03   2.6558850e+00  -2.2402536e+00  -2.5541775e+00   6.2989981e-01   2.1689697e+00  -1.7382158e+00   1.0417453e+00  -1.8181863e+00   1.6576637e+00  -6.3083183e-01   1.3749121e+00  -6.6599692e-01   6.9672224e-01  -9.4158675e-01   1.5471412e-01
   4.6500915e-01   1.4359362e+00  -6.3359272e-01  -6.8560278e-01  -3.1152599e-01  -2.6067771e-01  -1.8643345e-01  -4.0907792e-01  -1.4571529e-01  -2.5035601e-01  -2.0089156e-01   2.1307244e+00  -8.2143221e-01   8.7515126e-01  -1.2711896e+00  -7.3968025e-01  -2.5851119e-01   1.7525685e+00   1.1049544e+00   1.3193183e-01  -3.8981548e+00   1.0909302e+00  -1.4963896e+00  -5.8864684e-01  -3.0695123e+00   2.2335550e-01  -2.1899904e-01   5.0613862e-01   1.2372196e-01  -6.6831952e-01  -4.1059524e-01   2.2916267e+00  -2.0544388e-01  -1.2175308e+00  -1.4262729e-01  -4.0466836e-01  -1.1641199e+00   1.5724048e+00  -1.5204780e+00   2.4535432e+00  -1.9041583e+00  -4.1433083e-01   1.4722130e+00  -1.4866758e-01   2.5074589e+00   2.5085358e+00   3.9570550e+00   1.3250705e+00   1.4704076e+00   3.4239157e+00   8.9348907e-01   2.5206097e+00   3.7618288e-01   3.5423877e+00   6.3644050e-02   5.0534589e+00  -2.1100188e-01   1.0041094e+00  -2.2693391e+00   3.3569556e-01  -5.1892884e-01   1.7535744e+00  -2.1800727e-01   2.3113106e+00  -4.3716258e-01   2.0790156e+00  -9.4776236e-01   2.2368074e+00  -9.4258061e-01   1.6753484e+00  -2.7360762e+00   2.2963171e+00  -1.0018384e+00  -9.5408711e-01  -6.9484141e-02   3.1990941e+00  -2.5742773e+00  -2.7633203e+00   7.9079605e-01   3.1737399e+00  -1.5732882e+00   1.0729725e+00  -2.4326524e+00   1.4024691e+00  -4.4594269e-01   1.2811708e+00   3.5641754e-01   5.3478111e-01  -7.7076396e-01  -5.2846270e-03
   4.3150045e-01   1.2650849e+00  -5.5723005e-01  -1.0577804e+00  -3.9028651e-01  -1.9915563e-03   8.6245988e-02  -6.3800174e-01  -1.6432708e-01  -1.5932356e-01  -4.4673059e-01   2.2791808e+00  -8.1957350e-01   1.1893818e+00  -1.4671269e+00  -6.0239214e-01  -4.3360134e-01   1.5118395e+00   1.1510094e+00  -4.5324783e-01  -3.8665539e+00   2.2332053e+00  -1.4331753e+00  -4.0747889e-01  -3.3398146e+00   5.8947561e-01  -9.6710943e-01   1.7858970e-02  -9.2152018e-01  -1.8703919e+00  -5.5231518e-01   2.6845288e+00  -3.3711031e-01  -1.0747068e+00   2.2840734e-03  -2.4792494e-01  -5.5486455e-01   1.8054594e+00  -1.2136745e+00   1.9397226e+00  -2.2186312e+00  -6.5195417e-01   5.4610399e-01  -1.0690666e+00   1.9604056e+00   1.4833515e+00   3.0750699e+00   2.9222946e-01   1.2192742e+00   3.0280479e+00   1.3493781e+00   2.7444676e+00   1.2038241e+00   4.4741916e+00   8.1794036e-01   4.7782570e+00  -3.7529963e-01   5.4501080e-01  -1.8095080e+00   4.2234151e-01  -1.1967531e-01   2.4604535e+00   2.2735755e-01   2.6541591e+00   1.7909392e-01   2.0143630e+00  -9.8382342e-01   2.1940681e+00  -1.7010415e+00   8.0522747e-01  -1.6389881e+00   3.4422262e+00  -1.5645976e+00  -1.2922707e+00   2.8933719e-01   4.0407116e+00  -2.8827114e+00  -2.5054558e+00  -3.5560977e-01   1.9349259e+00  -1.1842163e+00   8.3631318e-01  -3.2605050e+00   1.2631737e+00   6.7567769e-01   1.6326425e+00   2.0655572e+00   7.7368201e-02  -4.4227776e-01   2.0472194e-01
   6.4973189e-01   1.3563244e+00  -6.0890134e-01  -1.7103399e+00  -3.9784707e-01  -2.1101118e-01   1.3747504e-01  -1.2855292e+00  -7.6989720e-02  -2.2831562e-01  -5.6267913e-01   2.1002329e+00  -1.0852190e+00   8.9109365e-01  -1.2762117e+00  -5.7355702e-01  -5.0988027e-01   1.5079325e+00   8.3114081e-01  -8.8204482e-01  -3.4631566e+00   2.5963055e+00  -1.3524887e+00  -8.8735214e-01  -3.1668281e+00   1.3746549e+00  -5.1499791e-01   4.8957628e-01  -8.3946848e-01  -1.6504173e+00  -2.4982881e-01   3.4058819e+00   1.1270556e-01  -1.1707455e+00   2.8526796e-01  -6.6078320e-01  -5.2281802e-01   1.8189811e+00  -4.2003157e-01   2.7484153e+00  -1.4583457e+00  -2.5297049e-01   1.6427106e+00  -5.6412469e-01   3.3480271e+00   2.4318276e+00   4.3426407e+00   2.0824597e+00   2.3520821e+00   3.2686618e+00   1.6765451e+00   3.0873378e+00   3.4046331e-01   3.9642257e+00   1.0363074e+00   5.2458381e+00   9.3444417e-02   8.3351353e-01  -1.3229675e+00   7.6275828e-01   1.5591247e-01   2.5154670e+00   2.7038820e-01   2.9400855e+00   2.6326697e-01   1.4217928e+00  -4.1117061e-01   2.3485791e+00  -1.1544283e+00   1.3024615e+00  -1.5849047e+00   3.7697696e+00  -1.6637767e+00  -1.0894499e+00   1.0133591e+00   5.0983663e+00  -3.8821370e+00  -3.4076434e+00   8.8887140e-01   3.4977487e+00  -8.6250696e-01   6.9222319e-01  -2.5440416e+00   1.2747099e+00   2.2352933e-01   4.6487771e-01   2.3658686e+00   8.0680838e-02  -8.4825612e-01  -3.8819114e-01
   7.2649474e-01   1.3162747e+00  -4.3507031e-01  -2.1215996e+00  -2.3321885e-01  -1.4460237e+00   7.4311755e-01  -1.4108343e+00   5.7680345e-01  -7.0536595e-01  -7.6712846e-01   1.9686198e+00  -1.2838186e+00   3.7112177e-01  -1.1117271e+00  -1.2599253e+00  -7.6063741e-01   2.1896997e+00   4.3446119e-01  -1.2203240e+00  -3.4893374e+00   2.2526655e+00  -1.2789347e+00  -1.0063768e+00  -3.2868735e+00   4.8696009e-01  -5.2235053e-01  -3.7048609e-01  -1.3314587e+00  -1.5838196e+00  -4.6643717e-01   3.7290935e+00   3.3611103e-01  -1.5249872e+00   4.1719736e-01  -8.2896598e-01  -4.6605857e-01   3.0007730e+00  -6.5375697e-01   3.0923096e+00  -2.4544782e-01   2.6646675e-01   1.6726607e+00  -1.4521955e-01   3.9197976e+00   2.9403874e+00   4.7141696e+00   2.7713278e+00   3.2089460e+00   3.5095463e+00   2.0238865e+00   3.8393619e+00  -2.5941135e-01   3.9442081e+00   4.3012774e-01   5.3706117e+00   2.9030942e-01   1.0785007e+00  -8.3914146e-01   6.3790573e-01   9.7946030e-01   3.1596195e+00   5.9849119e-01   3.7668013e+00   8.7014145e-01   1.5605961e+00  -8.3247670e-02   2.3466660e+00  -1.3752795e+00   1.1494362e+00  -1.7534079e+00   4.3614497e+00  -1.8385777e+00  -5.8629789e-01   1.4724317e+00   5.9341771e+00  -4.8782474e+00  -3.1819942e+00   6.6417128e-01   4.6008462e+00  -1.0562658e+00   4.1875253e-01  -2.3132249e+00   6.9739337e-01  -1.9576387e-01  -4.6338202e-02   2.0061981e+00   3.4471762e-01  -1.2090252e+00  -5.8487753e-01
   9.3819899e-01   1.2132061e+00  -4.1440502e-01  -2.3179471e+00  -7.5871355e-01  -1.7947501e+00   7.6784557e-01  -1.6286986e+00   2.4691391e-01  -1.0857851e+00  -6.5339902e-01   1.7140270e+00  -1.2187218e+00  -2.0068984e-02  -1.0815889e+00  -1.0158963e+00  -1.5538865e-01   2.1872068e+00   7.0108461e-01  -1.1373514e+00  -3.5900768e+00   1.3900990e+00  -9.3276049e-01  -1.3833010e+00  -3.3123871e+00  -1.6358210e-02  -1.4325329e+00  -5.1173838e-01  -9.0655775e-01  -1.2750013e+00  -5.0039943e-01   3.4769552e+00   6.7923000e-01  -1.4233420e+00   1.1775368e+00  -5.2122513e-01   1.5484636e-02   2.9508989e+00   7.2713996e-02   3.3463467e+00  -7.1299490e-01   6.7655373e-01   2.1690109e+00   5.7278267e-02   4.1962027e+00   2.7438216e+00   4.8198799e+00   3.1423616e+00   3.4620247e+00   3.1545009e+00   2.0414609e+00   3.9409496e+00  -3.3295108e-01   3.8096162e+00   3.9363279e-01   4.9305392e+00   4.0579525e-01   8.9911559e-01  -7.4375057e-01   2.9415601e-01   1.2806262e+00   2.9536214e+00   7.4761693e-01   3.7053107e+00   1.4299085e+00   1.2638975e+00   3.0189614e-01   2.1392264e+00  -8.8522864e-01   8.6998725e-01  -1.8164271e+00   3.7508737e+00  -2.3116372e+00  -6.4607884e-01   1.1601505e+00   6.3535984e+00  -5.9735962e+00  -4.4911382e+00   1.9794848e+00   5.0223648e+00  -1.7646930e-01   1.0213829e+00  -2.2805805e+00   1.3722061e+00  -8.3253453e-03   9.2143767e-02   2.6617274e+00   6.0587845e-01  -1.4075309e+00  -7.4969052e-01
   1.3627474e+00   1.1831169e+00  -3.7004358e-01  -2.3818397e+00  -1.1222120e+00  -2.0265648e+00   1.3337908e+00  -1.2851010e+00   4.0106244e-01  -9.3691272e-01  -1.2706339e-01   2.2615228e+00  -3.6814194e-01   5.2345818e-01  -6.6963616e-01  -6.8909006e-01   5.1796107e-01   2.2045927e+00   1.0222043e+00  -1.2201712e+00  -3.4522821e+00   1.8581721e-01  -5.9539428e-01  -1.5121958e+00  -3.4102973e+00  -5.1407280e-01  -2.1055047e+00  -8.8063728e-01  -3.6899706e-01  -1.2863457e+00  -3.6654191e-01   3.3759157e+00   8.7734685e-01  -1.2116323e+00   1.6210253e+00  -6.6827424e-01   4.5641842e-01   2.2756140e+00   6.5137173e-01   3.5077672e+00  -2.0597334e-01   1.1049648e+00   2.6365173e+00  -1.9740843e-01   4.1370727e+00   1.9582607e+00   4.9009699e+00   3.2727857e+00   3.4513999e+00   2.6522192e+00   1.9314821e+00   4.1412359e+00  -8.5166136e-01   3.3303612e+00  -7.0959058e-02   4.1618632e+00   9.1536906e-01   7.7106201e-01  -5.7126940e-01  -4.0713543e-01   1.9783576e+00   3.5610722e+00   1.4351785e+00   4.0620512e+00   2.5407158e+00   1.4293127e+00  -5.3515686e-02   9.7002811e-01  -9.9454189e-01  -1.7307369e-01  -1.4577558e+00   3.2080198e+00  -2.1575436e+00  -8.8717099e-01   1.5008041e+00   6.0915899e+00  -6.7254889e+00  -6.1053177e+00   3.7339006e+00   5.2498002e+00   1.2088226e+00   2.0628793e+00  -1.6351200e+00   2.4757953e+00   7.5280793e-01   6.5873478e-01   2.1918278e+00   1.0631704e+00  -1.3395164e+00  -9.0492740e-01
   1.4801104e+00   1.1640510e+00  -6.2447531e-01  -2.3935023e+00  -1.3265393e+00  -1.5719690e+00   9.9303683e-01  -1.5331565e+00   2.9049191e-01  -6.4705793e-01  -8.1270291e-03   1.7935182e+00  -1.8193464e-01   2.5954150e-01  -4.1269850e-01  -1.0899307e-01   9.7824526e-01   2.0340917e+00   9.0783847e-01  -1.1954687e+00  -2.3118360e+00  -1.4522311e-01  -2.2581201e-01  -1.8583996e+00  -3.1235257e+00  -9.0268716e-01  -1.9797140e+00  -1.1071725e-01   2.0988168e-02  -8.6944554e-01  -7.2641090e-02   2.8562906e+00   7.2810279e-01  -1.0788246e+00   1.1136212e+00  -1.4123229e+00   7.6138608e-01   1.2148330e+00   1.5041805e+00   3.5250254e+00  -5.6492960e-02   1.6409638e+00   3.6543794e+00  -1.1613170e-01   4.8660733e+00   2.2197097e+00   5.7314100e+00   3.6586644e+00   3.8975609e+00   2.1381827e+00   2.0366363e+00   3.9889774e+00  -7.3661606e-01   3.0004269e+00  -3.5482522e-02   3.5133191e+00   1.2223378e+00   1.0434096e+00  -5.5823190e-01  -4.7049296e-01   1.8025335e+00   3.0863999e+00   1.2785188e+00   3.8488616e+00   2.3845110e+00   7.3046628e-01   1.5624666e-01   6.3099252e-01  -5.5974334e-01  -3.8269975e-01  -1.1800375e+00   1.9557271e+00  -2.1605069e+00  -6.0673814e-01   1.3767905e+00   6.2137539e+00  -6.5145495e+00  -6.2165624e+00   4.5737001e+00   5.4016873e+00   1.8325618e+00   2.1256151e+00  -1.0328126e+00   2.8402077e+00   7.1983892e-01   5.8244644e-01   3.5155756e+00   9.0785140e-01  -1.1746678e+00  -1.0893655e+00
   1.2866619e+00   8.7893195e-01  -7.3594604e-01  -2.2009339e+00  -1.3334057e+00  -1.4024928e+00   9.3384285e-01  -1.4268317e+00   4.8496541e-01  -4.2560858e-01   5.2486300e-02   1.2234608e+00  -8.7161906e-03   1.0978506e-01  -3.0983750e-01  -1.4240967e-01   1.0428206e+00   1.6582794e+00   4.8624259e-01  -1.4836306e+00  -1.3637311e+00  -6.9863358e-01  -1.7137301e-01  -2.2178335e+00  -2.8255491e+00  -1.8036923e+00  -1.7839190e+00   8.0671622e-02   9.5374344e-02  -6.7290264e-01  -1.4433028e-02   1.9930873e+00   4.0702813e-01  -9.4463844e-01   9.6765684e-01  -1.8433606e+00   1.0190381e+00   5.6568601e-01   1.6436345e+00   3.0221593e+00   2.5564635e-01   2.1313288e+00   3.9668354e+00  -1.1925002e-01   5.3858642e+00   2.3823999e+00   5.7037561e+00   3.1305239e+00   4.0840340e+00   1.6327240e+00   1.9934038e+00   3.8967733e+00  -4.9820677e-01   2.7896992e+00  -4.0928912e-01   2.5709675e+00   1.1800062e+00   1.1379626e+00  -3.1327859e-01  -4.1319295e-01   1.9919587e+00   2.9782356e+00   1.2970567e+00   3.7630886e+00   2.6447886e+00   4.1630735e-01   4.8155535e-01   6.1442379e-01  -8.0480311e-01  -1.1639517e+00  -9.9020653e-01   6.9125354e-01  -2.1971914e+00  -6.5993831e-01   8.0618515e-01   5.4327730e+00  -5.7574829e+00  -5.6530639e+00   4.2352527e+00   4.7406634e+00   2.0300477e+00   1.7732978e+00  -7.5097188e-01   2.4286774e+00   7.6522049e-01   6.1564255e-01   4.5914981e+00   9.0850854e-01  -8.7552895e-01  -1.0435640e+00
   1.0335998e+00   5.6870477e-01  -1.1256019e+00  -2.0027648e+00  -1.2923930e+00   1.3640918e-01   2.4457247e-01  -1.6441348e+00   4.9197454e-01   2.3803618e-01  -3.3257401e-01   2.6457032e-01  -3.2461788e-01   7.2105489e-03  -3.6318653e-01   3.4551740e-01   1.0962230e+00   7.6913831e-01   2.2567646e-01  -1.7048471e+00   5.0092470e-01   7.0016224e-02   5.0383975e-02  -2.3806777e+00  -2.4469987e+00  -1.7411952e+00  -1.3871019e+00   1.2637467e+00  -2.1874382e-01  -1.1925885e+00   4.6513225e-01   1.6198487e+00  -5.9889137e-02  -5.8051729e-01   2.0267167e-01  -2.4377528e+00   1.5444171e+00  -8.6141918e-01   2.6090461e+00   2.3396558e+00  -1.4601764e-01   2.2174124e+00   4.3674706e+00  -5.7695952e-01   5.7440497e+00   2.3425092e+00   5.9708087e+00   2.3398730e+00   4.0197229e+00   6.9231914e-01   2.2073804e+00   3.5230572e+00   5.5073919e-01   3.0747587e+00   2.0418656e-01   1.7968538e+00   1.1806677e+00   1.1795274e+00  -3.6182648e-01  -2.4620436e-01   1.4010415e+00   2.1665613e+00   1.0193144e+00   3.1787295e+00   2.3618566e+00  -4.4911506e-01   7.1162995e-01   7.4480788e-01  -7.4027829e-01  -1.4156038e+00  -9.7382860e-02  -4.2435949e-01  -2.3356699e+00  -7.4441037e-01   6.3764522e-01   5.2488334e+00  -4.2701901e+00  -4.1482164e+00   3.3411547e+00   2.8837926e+00   2.1885006e+00   1.0941318e+00  -5.3350994e-01   1.9395749e+00   1.0051765e+00   7.6824578e-01   7.2853699e+00   3.0457552e-01  -2.6818014e-01  -1.0232976e+00
   1.2719369e+00   4.3173201e-01  -8.7708242e-01  -2.0052430e+00  -1.2147631e+00  -5.5527952e-01   7.1737805e-01  -1.6603282e+00   8.6217724e-01   3.3776185e-01   2.2849560e-02  -1.1329827e-01   3.4581249e-03  -2.1056920e-01   5.9273152e-02   2.8195519e-01   1.1931846e+00   4.4511340e-01   7.0599839e-02  -1.5893723e+00   1.0322974e+00  -7.0331022e-01   4.0610939e-01  -2.6473677e+00  -2.1619114e+00  -2.1297362e+00  -1.2873944e+00   7.1867183e-01   7.4944220e-02  -8.8420678e-01   8.7988243e-01   1.6818105e+00   6.7700338e-02  -5.6167577e-01   6.5877979e-01  -2.4649446e+00   1.7718366e+00  -1.2622139e+00   3.1221776e+00   1.8572741e+00   1.3804973e-01   2.5713796e+00   4.7624651e+00  -1.8702827e-01   5.9867688e+00   2.3573931e+00   5.9915694e+00   2.7850046e+00   4.3069615e+00   1.3933558e-01   1.7690478e+00   3.2971052e+00  -6.5937601e-01   1.7418044e+00  -3.6750602e-01   1.1523640e+00   1.3504662e+00   1.0320917e+00   7.9926854e-02  -5.5412392e-01   1.8786817e+00   2.0972049e+00   1.5122636e+00   3.1105024e+00   2.6352588e+00  -8.1468165e-01   1.0592783e+00   5.9710710e-01  -8.5038181e-01  -1.8722802e+00   2.9936959e-01  -9.8603752e-01  -1.9752606e+00  -3.4785867e-01   1.1081946e+00   5.2950444e+00  -4.4958239e+00  -4.5590846e+00   3.5842801e+00   2.4691700e+00   2.6123589e+00   1.0086841e+00   7.7590159e-01   2.1844204e+00   9.9745527e-01   3.0141190e-01   5.7884289e+00   5.5315332e-01  -6.5379983e-01  -1.1644464e+00
   3.2503554e-01   2.3090604e-02  -1.3406332e+00  -1.7839301e+00  -3.5685732e-01   1.2696937e+00  -6.1752435e-01  -2.4366057e+00   8.6345297e-01   1.2325931e+00  -1.5301750e+00  -2.1208459e+00  -1.8735999e+00  -1.6848651e+00  -7.1101065e-01   5.8165531e-01   5.2872791e-01  -1.2116334e-02  -8.9246021e-01  -1.4460196e+00   3.7775385e+00   2.1979740e+00   8.3984993e-01  -2.4750117e+00  -1.8230192e+00  -2.5531304e+00  -9.2504252e-02   2.5199219e+00  -1.6350889e+00  -1.4863227e+00   1.3997980e+00   1.3608814e+00  -9.6830062e-01  -5.6683340e-01  -1.5354846e+00  -3.4093401e+00   2.1071343e+00  -1.8095548e+00   3.4241480e+00   3.7063494e-01  -6.2197161e-01   2.5784887e+00   4.0725716e+00  -5.5913194e-01   5.9554498e+00   3.0980235e+00   5.6755992e+00   9.2925326e-01   4.3986197e+00  -1.0566688e+00   2.1172098e+00   2.5024674e+00   1.4001275e+00   2.5856576e+00   7.1256420e-01   7.6421981e-01   4.5383518e-01   1.3241652e+00   3.8686573e-01   3.1658485e-01   5.3047781e-01   3.6466120e-01  -3.2370356e-02   2.0528375e+00   8.0702598e-01  -1.9626252e+00   2.1298844e+00   2.1196062e+00  -1.1225065e+00  -1.7928185e+00   1.5094434e+00  -1.5136127e+00  -2.2245011e+00   5.4314577e-01   1.0498806e+00   6.4702609e+00  -1.8942964e+00  -6.9894906e-01  -1.7539889e+00  -9.9845289e-01   3.2587990e-01  -1.6133007e+00   3.8891916e-01  -3.7343514e-01   2.7949982e-01   3.0978005e-01   1.0004423e+01  -6.6611970e-01   1.0443972e-01  -8.7757182e-01
   1.5293446e+00   3.0295121e-01  -8.9043701e-01  -1.5717644e+00  -1.3997396e+00  -1.3061273e+00   4.4820785e-01  -1.7334839e+00   1.0935407e+00   1.1188288e-01   6.4135312e-01  -1.5700892e+00   5.6904439e-01  -1.3220055e+00   9.6641284e-01   6.1178716e-01   1.5366434e+00   5.2653398e-01  -2.1367291e-01  -6.9712503e-01   2.2321872e+00  -2.8618932e+00   1.1546291e+00  -2.7216514e+00  -1.3341456e+00  -3.6727237e+00  -9.3365403e-01   6.4238349e-01   9.0947203e-01   2.0565168e-01   1.2687639e+00   3.4659399e-01   4.4350908e-01   2.0265909e-01   5.8782554e-01  -2.3943582e+00   1.3164788e+00  -2.6816641e+00   3.6014506e+00   7.2865860e-01   1.1652943e-01   2.9669949e+00   5.5980589e+00   5.7505158e-01   6.0721050e+00   2.5642507e+00   6.4963548e+00   2.8857081e+00   4.2477055e+00  -1.0134928e+00   1.2534035e+00   2.6452345e+00  -9.6609605e-01   4.3264674e-01  -9.8637847e-01  -1.5850085e-01   1.7978538e+00   1.5784399e+00  -2.8861175e-01  -1.2660765e+00   1.2623327e+00   7.2674337e-01   1.2622272e+00   2.5377734e+00   1.5445846e+00  -2.0687994e+00   1.6909831e+00   8.0728267e-01  -8.6239221e-03  -1.0577618e+00  -9.0081147e-02  -3.7146585e+00  -1.6809158e+00   1.2857696e+00   8.3830766e-01   5.1891142e+00  -3.6298433e+00  -3.1154956e+00   4.0627586e+00   1.9496923e+00   3.5025869e+00   8.9438350e-01   2.3451661e+00   2.9905165e+00   8.5028691e-01   2.2129008e-01   5.8003225e+00  -7.9798306e-03  -9.3781989e-01  -1.0197179e+00
   6.9257809e-01  -5.8814018e-01  -6.8925812e-01  -1.2917696e+00  -9.4489919e-01  -7.6222847e-01   3.0366312e-01  -1.6936304e+00   1.1932221e+00   2.2972298e-01  -4.0597990e-01  -2.7039639e+00  -7.3235218e-01  -1.5487504e+00   1.5571771e-01  -9.3663690e-02   6.5361132e-01  -9.3454273e-01  -8.2237118e-01  -1.0543204e+00   2.3877470e+00  -2.0018750e+00   1.0728990e+00  -2.5661427e+00  -9.1094827e-01  -2.9961002e+00  -8.1839177e-01   5.7993267e-01  -1.1793908e-01  -7.6882874e-01   1.5919352e+00   8.2828819e-01   6.9301926e-01   4.5340967e-01   1.8252631e+00  -8.6728658e-01   1.5223727e+00  -2.5620904e+00   3.8856808e+00  -9.6403680e-02  -1.1211330e+00   2.5063851e+00   4.7973998e+00   8.5401343e-01   5.8384128e+00   2.6156225e+00   5.2379544e+00   1.9877798e+00   3.8777022e+00  -1.6506878e+00   9.7783074e-01   2.4088547e+00  -1.1635395e+00   4.3184655e-01  -5.7958804e-01  -3.1498915e-01   9.6115326e-01   5.8692764e-01   3.3363771e-01  -8.5041548e-01   1.3848074e+00   1.6847178e-02   1.0485734e+00   1.5135241e+00   1.9561984e+00  -1.8656646e+00   2.7757920e+00   2.2136598e+00  -4.3587748e-01  -1.2351244e+00   2.0736337e-01  -3.8591818e+00  -2.0566448e+00   8.0433472e-01   7.9837266e-01   4.9777717e+00  -2.8443767e+00  -2.0004079e+00   1.3789852e+00  -1.4241275e+00   2.3545323e+00  -8.0195932e-01   2.3883740e+00   1.1362160e+00   3.6309706e-01  -1.7217070e-01   6.7953615e+00  -4.3235065e-02  -1.1714997e+00  -9.2591811e-01
   1.1146026e+00  -4.9227318e-01  -6.9933369e-01  -1.0262830e+00  -1.2726040e+00  -4.8301474e-01   1.3492235e-01  -1.6084994e+00   8.7614345e-01   5.5742598e-01   4.8711362e-01  -2.6698022e+00   2.4177582e-01  -1.3314683e+00   7.7531725e-01   7.0947475e-01   1.4710291e+00  -1.0808928e+00  -3.4396746e-01  -3.5382160e-01   2.7832540e+00  -3.4186988e+00   1.5984949e+00  -2.7358462e+00  -4.5989831e-01  -2.6974772e+00  -8.9052932e-01   1.1226513e+00   1.3372422e+00  -6.6538194e-02   2.3458600e+00   4.0355903e-01   1.1969349e+00   1.0885957e+00   2.2843577e+00  -8.7272431e-01   1.3229762e+00  -4.5095513e+00   4.5669331e+00  -4.0901314e-01  -1.0811654e+00   2.6132894e+00   5.6357113e+00   8.7710475e-01   5.5326327e+00   2.1083341e+00   5.4417847e+00   2.1164796e+00   3.4042624e+00  -2.5273867e+00   2.4320130e-01   1.5558462e+00  -1.7958019e+00  -1.0513470e+00  -9.0412909e-01  -1.2987451e+00   1.3403080e+00   5.6292985e-01   3.0641101e-02  -1.4071360e+00   9.7682298e-01  -9.3543068e-01   1.0874983e+00   8.3412454e-01   1.6105672e+00  -2.4435871e+00   2.7720306e+00   1.6136705e+00   3.4239535e-01  -1.2063450e+00   2.1937580e-01  -5.4221195e+00  -1.3323472e+00   1.0217055e+00   1.0530869e+00   4.5234393e+00  -2.3335492e+00  -3.5990897e+00   3.3282021e+00  -1.6922028e+00   3.6193527e+00   2.6911481e-01   3.4758507e+00   2.6768589e+00   7.8595090e-01   1.5094705e-01   5.4889563e+00   1.9129821e-01  -1.0604887e+00  -1.0570663e+00
   9.1103188e-01  -8.7511102e-01  -3.7559663e-01  -6.9557408e-01  -1.0306074e+00  -7.6334768e-01   5.6590054e-01  -1.1230029e+00   1.2525057e+00   5.4196924e-01   5.4591103e-01  -2.7175676e+00   4.4627637e-01  -8.9171128e-01   7.7364773e-01   1.8187433e-01   1.0890128e+00  -1.5775661e+00  -4.4526452e-01  -4.0033892e-01   2.3193810e+00  -4.0742792e+00   1.6023686e+00  -2.4004532e+00  -1.6342799e-01  -2.4498103e+00  -9.6634217e-01   3.0822357e-01   1.1670578e+00  -5.6055874e-01   2.5490094e+00   5.4783279e-01   1.7102882e+00   1.4456304e+00   3.2613638e+00   1.6280479e-01   1.0851627e+00  -4.7158871e+00   4.3181448e+00  -1.0749844e+00  -1.0852652e+00   2.2023455e+00   4.9714497e+00   9.3227400e-01   4.6743348e+00   1.4564733e+00   4.4754191e+00   1.4366227e+00   2.7661025e+00  -2.8719969e+00  -1.2338120e-01   1.4711575e+00  -2.4631732e+00  -1.4867115e+00  -1.2882304e+00  -1.8391370e+00   1.1469130e+00  -6.6280251e-02   2.8509190e-01  -1.6008577e+00   1.3630038e+00  -9.1925042e-01   1.4943874e+00   5.3325910e-01   2.1143268e+00  -1.9407387e+00   2.9276771e+00   1.7994770e+00  -4.0071065e-02  -1.4792578e+00   2.2769911e-01  -5.5640748e+00  -1.0629680e+00   9.0240902e-01   1.3714568e+00   3.8393407e+00  -1.8871132e+00  -3.3476831e+00   2.6273164e+00  -3.5047098e+00   3.5944441e+00  -7.6424642e-02   3.8098620e+00   2.3136126e+00   8.8345812e-01   1.8162581e-01   4.3133061e+00   3.8861550e-01  -1.1687068e+00  -8.6615914e-01
   2.1529384e-01  -1.2689496e+00  -5.5708245e-01  -4.1608052e-01  -3.1263894e-01   5.2997463e-01  -1.7390257e-01  -1.3100453e+00   1.3325331e+00   1.1532891e+00  -2.6586030e-01  -3.6968209e+00  -5.7208804e-01  -1.5439499e+00   2.9858015e-01   2.0425020e-01   5.0309357e-01  -1.8960973e+00  -9.5776655e-01  -2.7718276e-01   3.6330645e+00  -2.4057367e+00   1.7672205e+00  -2.1380652e+00   1.4867880e-01  -2.2066851e+00   6.2148480e-03   1.4873303e+00   3.6997955e-01  -9.9295535e-01   3.1074628e+00   5.3586009e-01   1.4430207e+00   1.7187637e+00   2.2016205e+00  -1.3989102e-01   8.5076865e-01  -5.2660410e+00   3.9500260e+00  -2.1842207e+00  -1.3812428e+00   1.9791898e+00   3.9626261e+00   5.1345361e-01   4.1178146e+00   1.7541102e+00   3.5616329e+00  -4.0273291e-01   2.2234804e+00  -3.6474306e+00  -1.8299553e-01   7.7603791e-01  -1.0804143e+00  -1.0299128e+00  -7.6572025e-01  -2.0646034e+00   5.0918963e-01  -5.1496255e-02   3.4496693e-01  -1.2557299e+00   4.5516706e-01  -2.2171585e+00   4.4108050e-01  -3.0042216e-01   1.0337308e+00  -2.3390918e+00   3.5821065e+00   2.9138114e+00  -2.6523755e-01  -1.3284646e+00   6.5179491e-01  -5.7994944e+00  -9.7163147e-01   1.1055206e+00   1.2794918e+00   4.0387993e+00   4.7495828e-01  -1.0703587e+00  -9.0682756e-01  -6.0944175e+00   2.0004221e+00  -1.5460842e+00   3.1957043e+00   6.1373554e-01   5.2505185e-01   4.5461502e-01   6.3586328e+00  -3.1080964e-01  -5.2799832e-01  -5.9886992e-01
   4.4566093e-01  -1.2584921e+00  -1.9027535e-01  -3.5379420e-01   1.3657924e-02  -2.4189619e-01   2.4459524e-01  -1.3565534e+00   1.7327033e+00   1.1762646e+00   2.5063573e-01  -3.7759444e+00  -2.6817265e-02  -1.5870107e+00   8.2134720e-01  -5.4976649e-04   4.3221455e-01  -1.7478215e+00  -9.5225757e-01  -6.7416201e-03   3.6042187e+00  -2.9532460e+00   2.1594834e+00  -2.1608477e+00   6.7392341e-01  -1.6390100e+00   4.6144782e-01   9.3296969e-01   8.6780062e-01  -4.3823879e-01   3.9805390e+00   1.1958348e+00   1.8484488e+00   1.5212784e+00   2.3044770e+00  -4.7804007e-01   4.9927629e-01  -5.6449882e+00   4.0310718e+00  -2.4137745e+00  -6.2997056e-01   2.1320633e+00   4.3591273e+00   1.0271773e+00   4.2513076e+00   2.0312718e+00   3.7607304e+00   4.7946480e-01   2.5750046e+00  -3.4326470e+00  -4.6306183e-01   5.9893299e-01  -2.6959531e+00  -2.2256040e+00  -1.4854384e+00  -2.2315791e+00   6.2116856e-01  -2.8724831e-01   3.6802218e-01  -1.4625313e+00   6.8522541e-01  -2.6882566e+00   8.4757438e-01  -5.2133899e-01   6.9435214e-01  -2.5503117e+00   3.5960039e+00   2.6672703e+00  -2.7574477e-01  -1.3655773e+00   6.6894886e-01  -5.7583495e+00  -1.9877362e-01   1.6027885e+00   2.0421530e+00   4.3205261e+00   7.5261038e-01  -1.4576755e+00  -4.8285662e-01  -5.8627426e+00   1.8706530e+00  -1.6119927e+00   4.1367928e+00   8.3779153e-01  -1.9072621e-01  -5.5239302e-01   3.9515697e+00  -5.1465243e-03  -9.9083107e-01  -6.9655095e-01
  -2.5858632e-02  -1.5491608e+00  -2.2761074e-01  -1.3241679e-01   6.0439235e-01   8.0637955e-01  -2.6943658e-01  -1.4912454e+00   1.6508235e+00   1.7560523e+00  -3.2234276e-02  -4.1432068e+00  -2.0995989e-01  -1.5867191e+00   7.6070734e-01   3.2009333e-01  -1.6848442e-01  -2.1257490e+00  -1.3778966e+00  -6.0384704e-02   4.2706251e+00  -1.6003661e+00   2.1845717e+00  -1.7824488e+00   1.2389739e+00  -6.4796663e-01   1.3600668e+00   1.7673298e+00   4.6178095e-01  -7.0641573e-01   4.4098634e+00   1.1053187e+00   1.6387626e+00   1.7927070e+00   1.6802075e+00  -6.1098457e-01   5.8533713e-02  -6.4210575e+00   3.7722403e+00  -3.2464320e+00  -7.1708204e-01   1.6712585e+00   3.6508023e+00   6.5951783e-01   3.8515288e+00   2.1036453e+00   2.9127726e+00  -6.6198841e-01   2.0447881e+00  -3.8412518e+00  -5.8470975e-01  -1.1000408e-01  -1.9572340e+00  -2.1376185e+00  -9.6965594e-01  -2.5788487e+00   1.7688160e-01  -5.1971274e-01   4.4903376e-01  -1.0775639e+00  -4.4079289e-02  -3.5442820e+00   2.0187301e-01  -1.3783988e+00  -2.5105542e-01  -2.8213358e+00   3.9594436e+00   3.3763748e+00  -5.2996427e-01  -1.3002061e+00   9.6587938e-01  -5.9137873e+00   3.8921036e-02   1.6475362e+00   2.0108423e+00   4.2342529e+00   2.8167229e+00   3.5855790e-02  -2.7159742e+00  -7.6601098e+00   9.6056043e-01  -2.7771985e+00   3.7330196e+00  -6.7588589e-02  -2.1507231e-01  -7.6449883e-01   5.3213368e+00  -7.3813792e-01  -5.3285286e-01  -4.0437015e-01
   6.0856423e-01  -1.3289106e+00   2.1735195e-01  -1.0069087e-01   3.2461178e-01  -3.6679953e-01   3.8793204e-01  -1.0721421e+00   1.6533624e+00   1.2240844e+00   1.0501086e+00  -3.2179360e+00   1.0203394e+00  -1.1507140e+00   1.4416604e+00   2.9960368e-01   4.4052662e-01  -1.4612101e+00  -5.4775593e-01   5.7821824e-01   2.9229355e+00  -3.5947177e+00   2.4802837e+00  -1.6457700e+00   1.3518868e+00  -3.4206947e-01   6.9826735e-01   7.3442878e-01   1.8553281e+00  -8.8485702e-02   4.6713949e+00   1.2795345e+00   2.7511055e+00   2.1499966e+00   2.9883715e+00   1.2990360e-01  -4.1326035e-01  -6.5496082e+00   3.4796943e+00  -3.0717284e+00  -1.7170175e-01   1.5001879e+00   3.6068227e+00   8.8673664e-01   2.7606716e+00   1.1634865e+00   2.4345724e+00  -2.2339344e-01   1.3935123e+00  -3.7472940e+00  -1.1639678e+00  -2.9194579e-01  -3.0849152e+00  -3.2060733e+00  -1.8598133e+00  -2.9609094e+00   5.5298758e-01  -8.5653845e-01   1.3964943e-01  -2.0130301e+00   2.6921801e-01  -3.5690244e+00   8.2736520e-01  -1.3623803e+00   1.0169952e-01  -2.4368870e+00   3.5771684e+00   2.5521338e+00  -1.2783807e-03  -1.1581775e+00   3.4570231e-01  -5.8383754e+00   6.6735208e-01   1.6587172e+00   2.4206625e+00   3.7665148e+00   1.9865415e+00  -2.2685481e+00  -2.6001552e-01  -6.6432754e+00   2.1366554e+00  -1.1161752e+00   4.0837799e+00   1.6255979e+00   1.5099491e-01  -5.0783162e-01   1.9591001e+00   1.2705192e-02  -8.4990304e-01  -4.1376543e-01
   3.3969035e-02  -1.8036288e+00   5.6337987e-01   1.9386393e-02   9.3953655e-01  -1.8317948e-01   6.6596223e-01  -6.6940431e-01   1.7360115e+00   1.3127159e+00   6.0283254e-01  -2.7566555e+00   6.6124011e-01  -5.5479276e-01   9.1296976e-01  -2.2362124e-01  -4.5584099e-01  -1.9943270e+00  -8.2214569e-01   1.6728525e-01   1.9876933e+00  -2.6206294e+00   2.1306203e+00  -1.0061478e+00   1.5067173e+00   6.6701435e-01   7.8587866e-01   1.8519676e-01   1.0331041e+00  -1.0260060e+00   4.5100877e+00   1.6896131e+00   3.0823944e+00   2.4240751e+00   3.6891161e+00   1.3208240e+00  -7.4518048e-01  -5.8134344e+00   2.5568542e+00  -3.6101891e+00  -4.5184916e-01   7.5953739e-01   1.8932599e+00   5.2970073e-01   1.3920862e+00   4.4257592e-01   5.1749005e-01  -1.6105191e+00   3.6559921e-01  -3.7213597e+00  -1.3326453e+00  -4.0200687e-01  -2.8417160e+00  -2.7312407e+00  -1.6751606e+00  -2.9472922e+00  -1.1390547e-01  -1.7764856e+00   7.3968066e-01  -1.7559424e+00   5.7898053e-01  -3.2024543e+00   7.3244677e-01  -1.7755514e+00   5.6160388e-01  -1.3670420e+00   3.8192149e+00   3.2486433e+00  -7.9771267e-01  -1.5690764e+00   4.1022043e-01  -4.7511558e+00   6.0067428e-01   9.2777308e-01   2.4057750e+00   3.0792827e+00   2.6726822e+00  -1.8031630e+00  -2.5555296e+00  -8.8362363e+00   1.1218786e+00  -2.0806706e+00   3.1074472e+00   3.6900668e-01   3.1614611e-01  -4.0180032e-01   1.9774264e+00  -4.1870311e-02  -7.0825027e-01  -5.0926727e-02
   1.7957266e-02  -1.7947668e+00   7.2359549e-01  -2.2789778e-02   1.1717617e+00  -1.2945682e-01   6.6299755e-01  -6.7491890e-01   1.5984104e+00   1.3585557e+00   8.0924734e-01  -2.3802147e+00   8.8150092e-01  -3.9830482e-01   9.8235870e-01  -1.5036239e-01  -5.7570438e-01  -1.9569624e+00  -6.9395611e-01   2.2117570e-01   1.7035117e+00  -2.2916243e+00   2.1474740e+00  -9.2599098e-01   1.7646661e+00   1.5332333e+00   1.0950011e+00   2.9070998e-01   1.3799213e+00  -7.8643876e-01   4.7906160e+00   1.9086411e+00   3.3967463e+00   2.5244362e+00   3.5728657e+00   1.1046800e+00  -1.0690101e+00  -5.7706255e+00   2.1700457e+00  -3.6766068e+00  -2.7211484e-01   6.0226732e-01   1.5685539e+00   4.9413595e-01   9.1591377e-01   3.3241755e-01   4.1409556e-03  -1.7052577e+00  -1.6489173e-03  -3.4282344e+00  -1.4181528e+00  -6.9424985e-01  -2.7923162e+00  -2.8187480e+00  -1.7051886e+00  -2.8795688e+00  -2.5456161e-01  -2.0174310e+00   7.2019284e-01  -1.7421920e+00   3.9296421e-01  -3.4793971e+00   5.5585505e-01  -2.0893740e+00   2.1288889e-01  -1.2725541e+00   3.7889541e+00   3.2812376e+00  -7.1797936e-01  -1.5117766e+00   3.1909177e-01  -4.2986439e+00   8.7982005e-01   6.7277112e-01   2.3186009e+00   2.7141914e+00   3.1296285e+00  -2.1870773e+00  -2.5746421e+00  -8.7379672e+00   8.5425061e-01  -2.0443965e+00   2.6215023e+00   3.5583109e-01   1.8130959e-01  -6.1775878e-01   1.5222514e+00  -4.6053494e-02  -6.0932156e-01   3.7312458e-02
   4.0252608e-01  -1.4735682e+00   8.7079610e-01  -9.0133649e-02   1.3248375e+00  -2.4784646e-01   9.3793067e-01  -5.4067144e-01   1.6744845e+00   1.6096087e+00   1.6996729e+00  -1.3164886e+00   2.1844449e+00   4.4547621e-01   1.7618451e+00   2.7204766e-01  -4.9582772e-01  -1.6372582e+00  -4.8689433e-01   1.6064746e-01   1.4518648e+00  -2.5922976e+00   2.1041953e+00  -8.5270706e-01   2.1991015e+00   2.5915971e+00   1.6841910e+00   3.0117413e-01   2.3260865e+00  -1.4929116e-01   5.0418313e+00   1.9604720e+00   3.5557381e+00   2.4076233e+00   3.0726992e+00   1.6936103e-01  -1.5520202e+00  -6.2842908e+00   1.9807830e+00  -3.2313576e+00   1.0578789e+00   5.7152202e-01   2.0624079e+00   4.8558607e-01   9.3095064e-01   2.7745924e-01   3.8151657e-01  -8.0389292e-01  -1.8816134e-02  -2.8337641e+00  -1.4916624e+00  -8.4771744e-01  -3.5732072e+00  -3.5674215e+00  -2.1567248e+00  -3.0994176e+00   1.5339432e-01  -2.0411760e+00   5.9431070e-01  -1.8513097e+00   4.2937841e-01  -3.2186025e+00   8.9817845e-01  -2.0670873e+00   2.3338793e-02  -1.1452843e+00   3.1606329e+00   2.3503082e+00  -5.4639277e-01  -1.5519935e+00   1.5578211e-01  -4.0694840e+00   1.6999794e+00   6.1650542e-01   2.6245014e+00   2.0937509e+00   3.5098404e+00  -3.0603677e+00  -7.6179272e-01  -7.1670319e+00   1.4204819e+00  -1.4660640e+00   2.8981264e+00   1.2264558e+00   2.0832129e-01  -1.2738425e+00  -1.0706085e-01   6.9441915e-02  -5.2078589e-01  -2.2708552e-02
  -2.6393663e-01  -1.7284256e+00   1.0385663e+00  -1.7357176e-01   1.7602727e+00  -7.7030488e-01   7.3438210e-01  -5.9817762e-01   1.4868353e+00   1.0365714e+00   1.1516860e+00  -1.5308201e+00   1.4456732e+00  -8.5337712e-02   1.2771952e+00  -3.8252180e-01  -1.6118092e+00  -1.6728668e+00  -1.1553662e+00  -1.7590555e-01   7.3337423e-01  -1.6381742e+00   1.5344271e+00  -4.9627126e-01   2.4486143e+00   2.6389344e+00   2.2266622e+00  -1.0195238e-01   1.4977415e+00  -1.9376638e-01   4.2321460e+00   1.4085284e+00   3.6795864e+00   2.7330865e+00   2.9479273e+00   6.8405786e-01  -2.2375934e+00  -4.5241604e+00   4.0587709e-01  -3.7390699e+00   6.5242089e-01   1.6708806e-01   6.6313660e-01   7.2426266e-01   2.8205569e-01   5.3604806e-01  -9.3376126e-01  -1.6380118e+00  -6.2033351e-01  -2.1652852e+00  -1.2383780e+00  -8.6986091e-01  -2.2213345e+00  -2.3775248e+00  -1.8112757e+00  -2.5104919e+00  -5.5656038e-01  -2.0625888e+00   8.3633847e-01  -1.2429102e+00   7.1894062e-02  -3.0558867e+00   3.2914691e-02  -2.1922968e+00  -7.3225974e-01  -8.2684396e-01   3.6880290e+00   3.7667511e+00  -8.9864828e-01  -9.1432718e-01  -4.9447387e-01  -3.2864928e+00   1.0948676e+00   5.0936691e-01   1.3852788e+00   1.2624851e+00   4.0570886e+00  -1.1115230e+00  -3.1728050e+00  -7.4845077e+00   6.7458620e-02  -2.7745886e+00   1.2053274e+00  -2.8864799e-01  -7.3335217e-02  -1.4853210e+00   1.6533537e+00  -6.5284368e-01  -4.8654589e-01   5.1007408e-01
  -1.1354558e-01  -1.7504094e+00   1.1962452e+00  -3.1808933e-01   2.0801964e+00  -1.0170537e-01   1.0820302e+00  -4.0460315e-01   1.6299905e+00   1.3829009e+00   1.0397137e+00  -6.7683431e-01   1.5032885e+00   3.6849808e-01   1.3163229e+00  -9.6822049e-02  -1.5756029e+00  -1.6723042e+00  -6.1259639e-01  -3.3598579e-01   7.5085177e-01  -3.2358489e-01   1.5572846e+00  -2.9465370e-01   2.1968628e+00   3.6380293e+00   2.2470717e+00   1.2591583e-01   1.5520878e+00  -5.0598505e-01   4.3622516e+00   2.4250187e+00   3.3757984e+00   2.1401673e+00   2.3924404e+00   1.0771047e-01  -1.8429555e+00  -4.0613413e+00   5.2153231e-01  -3.3484614e+00   6.3116445e-01  -2.6538808e-03  -1.2633391e-01   2.1416441e-01  -2.1988912e-01   1.6997661e-01  -1.8637459e+00  -1.9723424e+00  -9.6213270e-01  -1.8960870e+00  -1.1108465e+00  -8.4221105e-01  -1.8131786e+00  -1.9772954e+00  -1.5122088e+00  -2.2615076e+00  -6.0727002e-01  -2.5816141e+00   7.4307742e-01  -1.8242586e+00   2.0371682e-01  -2.8305800e+00   2.8870732e-01  -2.1939681e+00  -1.3822375e-01  -4.3216411e-01   3.0637111e+00   3.0081615e+00  -1.2224303e+00  -1.4537797e+00  -7.5338906e-02  -1.7654541e+00   1.2105551e+00  -3.3422773e-01   1.6709653e+00   1.4784030e+00   4.1473487e+00  -1.6346833e+00  -3.1717185e+00  -7.1287441e+00  -6.2653037e-02  -2.3372285e+00   5.1282548e-01  -1.5977640e-01   3.1359572e-01  -1.3254901e+00   1.2353374e+00  -5.7208779e-01  -3.3523660e-01   5.1734605e-01
  -1.2254574e-01  -1.3283475e+00   1.1760344e+00  -5.5583463e-01   2.7821253e+00   4.6668057e-01   8.7257639e-01  -8.1227072e-01   1.6658052e+00   2.0043149e+00   8.4207082e-01  -1.0338818e-01   1.5235917e+00   4.8616674e-01   1.4265434e+00   4.3708444e-01  -1.8806214e+00  -1.2326216e+00  -7.8001270e-01  -4.1898748e-01   1.3911441e+00   1.7698474e+00   1.5453938e+00  -1.0066162e-01   2.2949186e+00   4.4328220e+00   3.1828706e+00   7.5545334e-01   1.1856188e+00  -2.1721495e-01   4.2183395e+00   2.6439281e+00   2.6262609e+00   1.1784836e+00   3.2603408e-01  -1.4752734e+00  -1.7576834e+00  -3.4964512e+00   5.0564595e-01  -2.9490707e+00   1.4646977e+00  -1.3771984e-01  -3.7716275e-01   3.3908275e-02  -3.9250951e-01   5.4913326e-01  -1.6072175e+00  -1.4777365e+00  -5.7006830e-01  -1.2553241e+00  -7.1809868e-01  -9.9726235e-01  -1.7597536e+00  -1.9480222e+00  -1.2404519e+00  -2.1650462e+00  -8.0635509e-01  -2.5793337e+00   1.1471386e+00  -1.1487716e+00  -8.9256649e-02  -2.6764863e+00  -5.1863865e-03  -2.3615382e+00  -1.0119733e+00  -3.9984163e-01   2.7867519e+00   2.6185261e+00  -1.2966043e+00  -1.4862201e+00   5.0994276e-01  -5.1515069e-01   1.7269891e+00   1.2048650e-01   2.1661461e+00   2.1329212e+00   4.6558923e+00  -8.0838116e-01  -4.2668569e+00  -6.3776732e+00  -1.1446833e+00  -3.2573725e+00   3.6061979e-01  -8.3404538e-01  -2.9876357e-01  -2.3722205e+00   1.1545705e+00  -8.8701832e-01  -1.1496582e-01   5.1239150e-01
   4.5607778e-01  -1.2101992e+00   1.5441344e+00  -3.8132155e-01   1.2680437e+00  -4.3035788e-01   1.5578214e+00   1.4832094e-01   1.7329293e+00   8.0751543e-02   9.1168771e-01   8.2037919e-01   2.1400633e+00   1.2404693e+00   1.6434320e+00  -7.0565157e-01  -3.4261385e-01  -2.3474167e-01   1.7826729e+00   6.6104659e-02  -3.1172872e-01  -8.9961799e-01   1.6511502e+00   2.2054976e-01   1.3830311e+00   4.1839918e+00  -1.8807687e-01  -1.2377910e+00   2.3535673e+00  -1.2367786e+00   3.7358958e+00   3.3745598e+00   3.5250185e+00   1.1110200e+00   3.2066395e+00   2.6134061e-01  -5.1600197e-01  -2.1399443e+00   8.6002383e-01  -1.8276035e+00   1.7103203e+00  -4.3102140e-01   1.9740648e-02   1.8812448e-01  -1.7590339e+00  -2.0278715e+00  -1.8912496e+00  -1.0559765e+00  -1.5008323e+00  -9.2456061e-01  -1.5875528e-01  -1.7889918e-02  -7.6015779e-01  -5.8920093e-01  -1.8765191e+00  -2.4843698e+00  -8.1241620e-01  -3.4800089e+00  -9.4258419e-01  -3.4040385e+00   1.9507252e-01  -2.4572432e+00   1.6612865e+00  -1.5498051e+00   1.3634991e+00   2.1074531e-01   7.4374780e-01   1.4657709e-01  -5.1587165e-01  -1.9623678e+00   1.7841094e-01   1.4516415e+00   1.3987081e+00  -1.6339679e+00   2.3571143e+00   1.2448174e+00   1.8053407e+00  -3.8924088e+00   5.1812784e-01  -4.6066961e+00   1.5972520e+00   1.1136488e+00  -1.0160129e+00   1.5426744e+00   1.2071476e+00   3.2641438e-02  -1.9890913e+00   1.5136479e+00   7.7384856e-02   6.1744691e-01
  -5.8370661e-01  -1.3542566e+00   1.7310485e+00  -7.8712691e-01   3.2716727e+00  -8.7595680e-01   1.7329284e+00  -2.1978313e-02   2.0775175e+00   8.7832559e-01  -2.4129447e-01   1.1636391e+00   6.7299523e-01   7.1906329e-01   7.5030100e-01  -1.0966720e+00  -2.6420136e+00  -8.9404374e-02  -5.7958803e-01  -7.0207651e-01  -6.4945639e-01   2.6772220e+00   7.0677426e-01   7.9498661e-01   1.4921582e+00   3.6862551e+00   2.1555035e+00  -1.3033695e+00   7.6528420e-02  -9.9931958e-01   2.0997373e+00   2.7025940e+00   2.6285529e+00   1.3463535e-01   9.4261464e-01  -1.5294590e-01  -1.2963736e+00   1.1460479e+00  -1.3145129e+00  -2.0600928e+00   2.2046282e+00  -1.0942337e+00  -3.2747959e+00   4.7735588e-02  -2.9127193e+00  -6.8092097e-01  -4.0412562e+00  -2.2079745e+00  -1.5888144e+00   4.0404053e-02  -3.1445962e-01  -7.0873548e-02  -1.0060294e+00  -2.7615744e-01  -1.7559251e+00  -1.6436232e+00  -1.9188700e+00  -3.4638292e+00   1.6053693e+00  -1.1148184e+00   6.2697071e-01  -9.5841051e-01   2.9537329e-01  -1.9224126e+00   2.2081432e-01   1.7358669e+00   2.2113851e+00   2.2457862e+00  -1.9874020e+00  -1.7599375e+00  -8.4886447e-02   2.7770433e+00   1.4999231e+00  -4.0270645e-01   1.9323036e+00   1.2063385e+00   3.1109357e+00  -1.2766472e-01  -6.1305503e+00  -5.7517166e+00  -2.5648916e+00  -3.4475337e+00  -1.5233714e+00  -2.5025919e+00  -4.9096553e-01  -2.0752246e+00  -2.8239626e-01   1.5606565e-01  -2.2576088e-01   9.5671381e-01
  -1.7173864e-01  -9.9638873e-01   1.6958985e+00  -1.0167678e+00   2.8323954e+00  -8.7002748e-01   1.7693422e+00  -1.6148957e-01   1.8059750e+00   9.1112241e-01   6.0342998e-01   1.8862425e+00   1.6491330e+00   1.5455048e+00   1.4796719e+00  -7.5678102e-01  -2.4241359e+00  -7.4397284e-01  -3.2708069e-01  -1.2029884e+00  -6.3765917e-01   2.0845116e+00   1.6085473e-01   3.7293310e-02   1.9504606e+00   4.9152174e+00   2.6891831e+00  -8.5905773e-01   1.6767010e+00   6.8053750e-02   2.0160362e+00   2.6803464e+00   2.4548342e+00  -2.2995491e-01   8.9766112e-01  -1.3972959e+00  -1.2614187e+00   8.3353598e-01  -6.6963555e-01  -6.3681810e-01   3.0842135e+00  -5.2435508e-01  -1.2223530e+00   6.8829721e-01  -1.1521156e+00   1.6934949e-01  -2.3926929e+00   4.3538191e-01  -8.7446039e-01   1.0328989e+00  -3.5631913e-01   3.4886518e-03  -2.2155191e+00  -1.4011150e+00  -2.0653399e+00  -1.4036838e+00  -1.3610329e+00  -3.2936969e+00   1.3562726e+00  -8.9676203e-01   7.9260028e-01  -4.7234695e-01   7.6668454e-01  -1.7263278e+00   6.5915494e-01   1.3753817e+00   1.5737014e+00   1.2139548e+00  -1.2061882e+00  -1.4236970e+00  -5.1184158e-01   2.5783821e+00   1.8937774e+00  -1.2290861e+00   1.4144856e+00  -1.6049325e-01   2.5889257e+00  -1.7098829e+00  -1.8794760e+00  -2.3714161e+00  -1.2177833e+00  -2.3769997e+00  -8.2474195e-01  -1.3592372e+00  -7.2449750e-01  -3.4808116e+00  -1.9535813e+00   7.6280134e-01  -5.0469026e-01   3.9365695e-01
  -3.9550633e-01  -8.7814240e-01   1.5692038e+00  -1.0898205e+00   2.7803084e+00  -5.8375155e-01   1.3882469e+00  -3.3145056e-01   1.4680144e+00   8.0042762e-01   9.9441592e-02   1.8103404e+00   1.1850694e+00   1.4430283e+00   1.2630088e+00  -6.7407380e-01  -2.6440144e+00  -8.4972149e-01  -3.8732793e-01  -1.3257248e+00  -4.8001452e-01   3.1057376e+00  -1.7164846e-01   1.1396785e-01   1.9152444e+00   4.9193296e+00   2.6840586e+00  -6.4718047e-01   1.3545929e+00   8.5808259e-02   1.2409066e+00   2.3008635e+00   1.8781713e+00  -6.0991984e-01   2.1674757e-01  -1.7140941e+00  -9.1148226e-01   1.9723108e+00  -6.1973792e-01  -2.1043005e-01   2.6247795e+00  -7.3867557e-01  -1.4695000e+00   7.3358943e-01  -1.2771473e+00   1.7443536e-01  -2.4688557e+00   7.7609096e-01  -9.4020220e-01   1.5779014e+00  -1.1368417e-03   9.8889540e-02  -1.5116286e+00  -6.2550555e-01  -1.5593870e+00  -1.0904409e+00  -1.7473368e+00  -3.2812130e+00   1.2846908e+00  -3.4187283e-01   3.3303683e-01  -2.3543538e-01   4.3974366e-01  -1.8975236e+00   2.9014657e-01   1.3098836e+00   1.3210457e+00   1.1358178e+00  -1.0798829e+00  -1.0780074e+00  -4.5578500e-01   3.0787385e+00   1.6105419e+00  -1.2713277e+00   8.1717307e-01  -5.5398397e-01   2.4623358e+00  -6.5158993e-01  -2.1242984e+00  -1.7204311e+00  -1.5435315e+00  -2.7646757e+00  -1.3445342e+00  -1.7660978e+00  -9.4410537e-01  -3.8814078e+00  -8.4314227e-01   5.8323658e-01  -4.8197987e-01   4.9853963e-01
  -8.5853184e-01  -8.5586173e-01   1.5234873e+00  -1.1504440e+00   2.9396031e+00  -8.1944081e-01   1.3072131e+00  -2.9645676e-01   1.5142659e+00   5.8102095e-01  -5.0609739e-01   1.6399094e+00   4.4523500e-01   1.0934062e+00   8.7863323e-01  -1.2393397e+00  -3.2656285e+00  -9.0623386e-01  -7.9155402e-01  -1.6440390e+00  -3.9540085e-01   3.9736569e+00  -8.0027805e-01   7.0520699e-02   1.6571163e+00   4.0792566e+00   2.9411817e+00  -8.6186929e-01   7.2036291e-01   9.9196239e-02   1.6608762e-01   1.7484086e+00   1.2134915e+00  -1.0501725e+00  -6.1836740e-01  -2.1748127e+00  -7.0773917e-01   3.8195809e+00  -1.4516910e+00  -4.2832048e-02   2.7152623e+00  -6.6402581e-01  -2.2929394e+00   7.9569594e-01  -1.4533412e+00   4.9687490e-01  -2.9291758e+00   4.9813050e-01  -1.0710933e+00   2.0944354e+00   2.0301831e-01   3.4214872e-01  -7.0476044e-01   1.0806773e-01  -1.5552206e+00  -6.8376406e-01  -2.3119829e+00  -3.0158318e+00   1.4952566e+00   2.9059783e-01   2.6815130e-01   4.3964410e-01   5.9652632e-02  -1.5767985e+00   2.4309688e-01   1.5718120e+00   1.2620570e+00   1.4551388e+00  -1.3795814e+00  -8.8119639e-01  -6.1551332e-01   3.7773898e+00   1.3247988e+00  -1.3231430e+00  -7.5840301e-02  -1.3837188e+00   2.5962569e+00   1.1687902e+00  -3.4693584e+00  -1.1881066e+00  -2.4549925e+00  -3.4967260e+00  -2.1115375e+00  -3.0742395e+00  -1.2872740e+00  -4.0937515e+00  -2.0771107e-01   5.6878287e-01  -3.7610455e-01   6.3696246e-01
  -1.3498031e+00  -7.1314233e-01   1.1716277e+00  -1.1058329e+00   2.8912535e+00  -5.6995069e-02   4.7811784e-01  -7.0534776e-01   1.0814208e+00   7.5363721e-01  -1.1634336e+00   9.9147364e-01  -1.9130308e-01   7.3941584e-01   6.2333288e-01  -1.0092717e+00  -3.6758186e+00  -1.2601480e+00  -1.1836424e+00  -1.8147332e+00   5.6331352e-01   5.4176226e+00  -1.2114292e+00   1.7593684e-02   1.7474805e+00   3.8796704e+00   3.3983512e+00  -4.6880422e-02   1.5902665e-01   1.7432773e-01  -5.8883919e-01   8.8287730e-01   1.6517447e-01  -1.3748749e+00  -2.0634568e+00  -3.1309046e+00  -4.0765191e-01   4.4197478e+00  -1.3943864e+00   4.0062284e-02   2.3622595e+00  -7.1249358e-01  -2.2309275e+00   7.8458154e-01  -1.0914806e+00   9.2651565e-01  -2.5631903e+00   6.2641168e-01  -9.7132858e-01   2.3607289e+00   5.8973314e-01   1.7376497e-01   4.4124170e-01   8.2936942e-01  -8.3441677e-01  -5.3787391e-01  -2.8544382e+00  -2.5945519e+00   1.3657869e+00   1.3352148e+00  -6.4006716e-01   3.6606655e-01  -6.5727816e-01  -1.8143345e+00  -7.4305301e-01   9.6222560e-01   1.1565726e+00   1.6975650e+00  -1.2482659e+00  -3.9200033e-01  -3.2441731e-01   3.7327890e+00   1.0811409e+00  -1.0696231e+00  -8.9541229e-01  -1.8531331e+00   3.3662353e+00   3.3989141e+00  -4.4713530e+00  -8.9664327e-01  -3.0215421e+00  -4.4119647e+00  -2.5474467e+00  -3.9497744e+00  -1.5771176e+00  -4.5714114e+00   1.8951352e+00   4.7388400e-02  -3.9676031e-02   7.6302237e-01
  -1.5326547e+00  -5.3620023e-01   1.1937594e+00  -1.2444088e+00   2.6612602e+00  -8.0393583e-01   5.0435473e-01  -8.3475665e-01   1.1916273e+00   1.1498846e-01  -1.6781754e+00   6.6036847e-01  -9.7511108e-01   3.7057660e-01   5.0214680e-01  -1.9105506e+00  -3.9133375e+00  -1.3211897e+00  -1.2025485e+00  -1.9349031e+00   4.6786301e-01   5.1528801e+00  -1.6970161e+00  -2.8781523e-01   1.6448190e+00   3.6400426e+00   3.4230305e+00  -3.1024311e-01   2.6411534e-01   4.4426755e-01  -1.1246559e+00   1.2403724e+00   3.8202266e-02  -1.8800046e+00  -1.6393052e+00  -3.1160232e+00  -2.2615451e-01   5.8907880e+00  -1.4043825e+00   1.1585612e+00   2.9549272e+00  -2.1009780e-01  -1.2952881e+00   1.7997649e+00  -7.0631817e-02   1.7631077e+00  -1.4465007e+00   2.5387089e+00  -2.4480337e-01   3.0289183e+00   6.9474076e-01   7.0389078e-01  -3.6650964e-01   4.6760337e-01  -1.2230506e+00   2.2434035e-01  -3.0136462e+00  -2.2329582e+00   1.2629334e+00   1.7175213e+00  -4.7642832e-01   7.5990610e-01  -6.5746735e-01  -1.2641711e+00  -3.2350419e-01   9.2580197e-01   9.8463296e-01   1.5542784e+00  -7.4719392e-01   3.7037009e-01  -8.0676784e-01   4.4259321e+00   1.0423343e+00  -1.1780483e+00  -8.9828223e-01  -2.2199847e+00   2.2048002e+00   3.3880134e+00  -3.1180445e+00   1.1115657e+00  -3.0904488e+00  -4.0648634e+00  -2.0979593e+00  -4.4161126e+00  -2.4317973e+00  -5.3421641e+00   1.4643270e-01   1.0339753e+00  -5.4740125e-01   2.9962532e-01
  -1.3995190e+00  -3.3866398e-01   1.1775849e+00  -1.0871464e+00   2.1255136e+00  -1.1212774e+00   6.2048054e-01  -6.8475308e-01   1.0711213e+00  -1.0756111e-01  -1.6253785e+00   6.1909990e-01  -7.3935014e-01   4.9400835e-01   7.0863523e-01  -1.9484624e+00  -3.4437266e+00  -1.1659347e+00  -7.5896210e-01  -1.6695769e+00   3.5451998e-01   4.3890156e+00  -1.7156836e+00  -4.2601986e-01   1.4882922e+00   2.9916307e+00   2.6593093e+00  -7.1470452e-01   7.0341752e-01   7.4243910e-01  -1.4747553e+00   1.0892349e+00  -3.9736745e-01  -2.4611462e+00  -1.5317712e+00  -3.3265447e+00   3.6690850e-01   6.4001181e+00  -8.9096153e-01   1.9029740e+00   3.0194689e+00  -1.5821253e-02  -8.6891778e-01   1.9605360e+00   6.4899677e-02   1.4836035e+00  -1.0706510e+00   3.4458928e+00  -5.5401850e-02   3.2690203e+00   5.7870978e-01   9.6458995e-01  -1.1991403e+00   1.2533297e-01  -1.6629444e+00   7.1013155e-02  -3.1310086e+00  -2.2339125e+00   8.7458707e-01   1.7313891e+00  -4.0499888e-01   1.0092251e+00  -1.8706570e-01  -1.1419069e+00   1.4765956e-01   9.0065925e-01   3.0611521e-01   4.3453271e-01  -5.1594807e-01   2.3091634e-01  -8.3234419e-01   4.2685770e+00   1.2677722e+00  -1.0692127e+00  -8.9262713e-01  -2.5598380e+00   1.6002662e+00   3.0786102e+00  -1.4050931e+00   2.3200623e+00  -2.4308334e+00  -3.2348701e+00  -1.5199427e+00  -3.7668672e+00  -2.6362824e+00  -5.5947412e+00  -1.1955272e+00   1.8150742e+00  -7.7628464e-01   1.0640195e-01
  -1.7144029e+00  -4.4203557e-01   9.2792494e-01  -8.0647679e-01   1.6043936e+00  -3.7288412e-01   2.2608508e-01  -4.8896891e-01   5.4099898e-01  -5.0849426e-02  -2.0272058e+00   2.1089224e-01  -1.1004194e+00   3.7872882e-01   4.2628162e-01  -1.6817750e+00  -3.2116352e+00  -1.5095734e+00  -4.9406229e-01  -1.4363220e+00   6.5928274e-01   4.5324836e+00  -1.9063879e+00  -3.9295261e-01   1.1725048e+00   2.2658949e+00   1.9817657e+00  -2.5814299e-01   6.3436688e-01   4.3551509e-01  -2.0671286e+00   3.5745117e-01  -1.0336659e+00  -2.3014954e+00  -1.4107151e+00  -3.0015372e+00   9.0171036e-01   6.5476476e+00  -8.0337225e-01   1.7838829e+00   1.9976645e+00  -1.8792460e-01  -1.6252892e+00   1.3959091e+00  -5.2805224e-01   7.7380236e-01  -2.0416137e+00   2.2750721e+00  -8.9970147e-01   2.6338934e+00   2.5461948e-01   6.4534200e-01  -1.0474347e-01   5.4542716e-01  -1.2237520e+00  -2.2151054e-01  -3.6529219e+00  -2.1317033e+00   5.2084740e-01   1.8643194e+00  -1.0142293e+00   9.1920059e-01  -5.1452523e-01  -1.3589703e+00   3.0210419e-01   6.9226070e-01   6.2825903e-02   2.4672866e-01  -5.1020564e-01   1.3314174e-01  -6.3488446e-01   3.7985221e+00   9.8476815e-01  -1.3936558e+00  -1.6138738e+00  -3.3637394e+00   2.1163045e+00   3.7203769e+00  -1.6884261e+00   1.6655751e+00  -2.0348596e+00  -2.7818882e+00  -1.9690131e+00  -3.6332532e+00  -1.8584659e+00  -4.6241723e+00  -3.6146717e-02   1.8294346e+00  -3.4547055e-01   2.4789936e-01
  -1.5288358e+00  -2.8426126e-01   1.0439048e+00  -5.8282379e-01   7.7789600e-01  -1.4183175e+00   6.5286819e-01  -9.6372715e-02   4.0040282e-01  -6.2121486e-01  -1.5159619e+00   1.9805134e-01  -4.8841933e-01   4.3004611e-01   7.5192465e-01  -1.9950095e+00  -2.7093395e+00  -1.3549666e+00   2.1477596e-02  -1.0539299e+00  -5.9868883e-03   2.5853712e+00  -1.9952993e+00  -6.0735637e-01   9.1849725e-01   1.0446913e+00   9.2717676e-01  -1.2656753e+00   1.3537749e+00   8.3207352e-01  -2.5125065e+00  -1.9534252e-01  -1.0763781e+00  -2.2861111e+00  -5.2407826e-01  -2.6841600e+00   1.1703147e+00   6.9697842e+00  -9.6016816e-01   2.0425542e+00   2.0830549e+00   1.4292833e-01  -1.4864233e+00   1.5324454e+00  -7.1811192e-01   1.5426277e-01  -2.1500166e+00   2.5879130e+00  -1.1858874e+00   2.5569841e+00  -2.6658167e-01   7.8406605e-01  -9.0597057e-01  -1.5099971e-01  -2.0553792e+00  -5.4350236e-01  -3.7025168e+00  -1.9236856e+00   9.2179934e-02   1.6123342e+00  -7.4144368e-01   1.4110043e+00   6.2024003e-02  -8.4133280e-01   1.0275783e+00   7.1202656e-01  -5.1101019e-01  -6.3348600e-01  -3.7197807e-01  -7.5121430e-03  -9.3903118e-01   3.3065359e+00   1.1455001e+00  -1.3588940e+00  -1.9661890e+00  -4.3659580e+00   1.3856801e+00   3.0470688e+00   3.5582191e-01   2.7896788e+00  -8.2206104e-01  -1.3711121e+00  -1.5542939e+00  -2.5638810e+00  -1.4537153e+00  -4.2001306e+00  -2.1447539e+00   2.7001222e+00  -5.2784836e-01   1.7179577e-01
  -2.5434144e+00  -4.7243516e-01   3.9267510e-01  -3.2138542e-01   1.1391552e+00   5.0426768e-01  -5.6490050e-01  -5.6621600e-01   3.7541639e-01   8.4703366e-02  -3.2281372e+00  -1.4486707e+00  -2.3516017e+00  -6.6033335e-01   5.1112854e-03  -1.9687287e+00  -3.2957522e+00  -1.4969868e+00  -5.7025948e-01  -9.8335809e-01   2.3439714e+00   5.2974107e+00  -1.9388174e+00  -3.3172884e-01   7.7339722e-01   5.5388346e-01   1.7710863e+00   6.1240779e-01  -3.2239778e-01  -1.9640187e-02  -2.3253897e+00  -1.5581075e-01  -2.4722628e+00  -2.5799695e+00  -2.6670374e+00  -3.8180408e+00   1.6104118e+00   6.9244617e+00  -9.4251916e-01   1.5751989e+00   1.9056927e+00   2.7131341e-01  -2.0747423e+00   9.3555295e-01  -3.6078440e-01   9.0236484e-01  -2.0123528e+00   1.1898436e+00  -1.0734148e+00   1.8225498e+00   1.3856233e-01   5.1903958e-01   1.0223603e+00   1.0236618e+00  -1.0805967e+00  -2.0293415e-01  -4.5732852e+00  -1.1478214e+00  -2.8419218e-01   2.5749055e+00  -2.1668952e+00   3.1010036e-01  -1.2961781e+00  -1.1292105e+00  -1.9231405e-01  -1.6891932e-01  -3.7700435e-01   8.0969905e-02  -6.4452364e-01   3.3863523e-01   4.1632017e-02   3.4372321e+00   9.9219791e-01  -8.3593860e-01  -1.8708125e+00  -3.5741285e+00   3.7479946e+00   6.8810357e+00  -3.5158098e+00   9.9037399e-01  -2.6354452e+00  -2.8802784e+00  -2.1658624e+00  -4.7355439e+00  -1.9836749e+00  -3.7443267e+00   1.2799442e+00   2.0415576e+00   3.7685303e-01   2.1966490e-01
  -3.0835129e+00  -7.7575159e-01   2.3509472e-01  -1.0134783e-01   9.7767304e-01   1.1198501e+00  -9.9795626e-01  -8.7871574e-01   6.4802172e-02   3.4131780e-01  -3.5704330e+00  -2.6349738e+00  -2.7949720e+00  -9.7166869e-01  -1.3018730e-01  -2.0106543e+00  -3.7499761e+00  -2.5136317e+00  -1.0813001e+00  -1.2653330e+00   3.1010469e+00   5.8936951e+00  -2.1640806e+00  -6.4404837e-01   1.2055923e+00   8.4333301e-01   2.1659135e+00   1.2249070e+00  -6.6993033e-01  -1.5451539e-01  -2.0469981e+00  -3.1520304e-01  -3.2149496e+00  -2.5487514e+00  -2.4067100e+00  -3.8107912e+00   1.7878652e+00   6.3610491e+00  -6.4244536e-01   1.2104849e+00   1.3257500e+00   4.3148713e-01  -1.8850751e+00   9.2366428e-01   7.6475027e-01   1.5302551e+00  -2.1077512e+00   1.1391912e+00  -8.1910171e-01   1.5181616e+00  -1.9773674e-01   1.5528689e-01   6.9555213e-01   5.2060785e-01  -7.8618287e-01  -2.6887176e-01  -5.0893991e+00  -1.0095411e+00  -2.2689875e-01   3.5437120e+00  -2.5610946e+00  -1.3606123e-01  -1.5410531e+00  -1.4660696e+00  -4.3120845e-01  -9.9069192e-01  -5.5418929e-03   6.8133012e-01  -9.2491378e-01   3.1881971e-01   4.6262248e-01   2.7579872e+00   8.6167784e-01  -1.0156904e+00  -2.2883206e+00  -4.0656078e+00   5.0469301e+00   8.1773420e+00  -4.2570719e+00   2.5883885e-01  -2.8513352e+00  -3.6361010e+00  -1.8883989e+00  -5.3870762e+00  -2.1344662e+00  -4.4992644e+00   2.2105773e+00   1.8337283e+00   4.2481226e-01   1.0089837e-01
  -2.6239647e+00  -5.5499665e-01   5.0403923e-01  -2.2448357e-02   1.2764969e-01  -6.2628456e-01  -3.6395956e-01  -6.7557436e-01   1.7915237e-01  -6.9091474e-01  -3.1518341e+00  -2.8998209e+00  -2.3303266e+00  -1.4372048e+00   4.4175109e-01  -2.5156805e+00  -3.1481250e+00  -1.7151406e+00  -3.6969040e-01  -4.2993657e-01   2.1270013e+00   3.4862494e+00  -1.6792136e+00  -5.4415125e-01   9.9772315e-01  -2.1661676e-02   9.8382990e-01  -9.4140612e-02  -3.3378615e-02   2.7891279e-01  -1.9048001e+00   1.1109783e-01  -2.5634089e+00  -2.5908051e+00  -8.8903484e-01  -2.8394296e+00   1.8017411e+00   6.7822677e+00  -4.4813100e-01   1.8210640e+00   1.7163787e+00   7.4595945e-01  -1.2447426e+00   1.6814133e+00   8.5071108e-01   1.2392258e+00  -1.4370323e+00   2.5777952e+00  -5.4754152e-01   1.5236541e+00  -6.3682952e-01   5.8671267e-01  -1.1303751e+00  -5.9211587e-01  -1.7536883e+00  -8.6165445e-02  -4.7754598e+00  -7.2005803e-01  -9.6451159e-01   2.8171339e+00  -2.2896013e+00  -1.8667019e-01  -8.0994747e-01  -8.3005029e-01   1.3704445e-01  -1.1159956e+00  -4.2260184e-01  -1.5361272e-01  -2.7342264e-01   9.7808268e-01  -2.2270847e-02   2.7043454e+00   1.1194810e+00  -2.2117758e-01  -1.4869056e+00  -3.5483703e+00   3.3813849e+00   7.0722749e+00  -1.5336036e+00   2.0148744e+00  -1.5504879e+00  -1.9080472e+00  -8.3159726e-01  -3.8225588e+00  -2.2180721e+00  -4.2812329e+00  -1.1177730e+00   2.8358543e+00  -3.3485926e-01  -2.0701885e-01
  -3.0237458e+00  -9.1046409e-01   4.6318453e-01   2.6176591e-01  -2.1910167e-01  -1.7341649e-01  -6.2734028e-01  -7.7060277e-01  -1.7917073e-01  -7.5209157e-01  -3.5598848e+00  -3.8311465e+00  -2.8173215e+00  -1.9151379e+00   1.7697134e-01  -2.5634455e+00  -3.0583256e+00  -2.1191158e+00  -2.8148509e-01  -1.9914982e-01   2.2322407e+00   3.4134639e+00  -1.4460363e+00  -5.9142347e-01   1.1199799e+00   4.0580930e-02   4.8211169e-01   2.8387072e-01  -2.0134964e-01   5.0022627e-02  -1.4237312e+00   3.2690048e-01  -2.7732208e+00  -2.6481896e+00   1.0978032e-01  -1.9781246e+00   2.1401460e+00   6.2798259e+00  -8.0350025e-02   1.7487770e+00   1.0585386e+00   8.6310156e-01  -1.3517038e+00   1.6482415e+00   1.2697220e+00   1.3814303e+00  -1.8696590e+00   2.1492297e+00  -5.5208582e-01   8.6115994e-01  -1.1555844e+00   3.0954091e-01  -1.5959570e+00  -1.1587709e+00  -1.7514918e+00  -3.0070375e-01  -5.2993938e+00  -9.2323602e-01  -1.1705798e+00   3.0308698e+00  -2.4974071e+00  -1.0858027e+00  -9.3778512e-01  -1.2720349e+00   5.0136643e-01  -1.4300282e+00  -1.7475117e-02   1.6411192e-01  -1.7481982e-01   8.7006571e-01   1.6539600e-01   2.2403610e+00   9.8236763e-01  -3.7650840e-01  -1.4605491e+00  -3.2415447e+00   3.9877458e+00   7.1214047e+00  -1.8410934e+00   1.0320625e+00  -1.6181971e+00  -1.8329430e+00  -8.2054610e-01  -4.0226799e+00  -2.2969785e+00  -4.1298308e+00  -1.0460394e+00   3.1865349e+00  -3.1368688e-01  -3.8247472e-01
  -3.2524255e+00  -1.2021688e+00   3.0771824e-01   5.8594142e-01  -4.1260668e-01   8.8563133e-01  -5.8730325e-01  -3.9303009e-01  -1.3680258e-01  -2.4807072e-01  -3.6697785e+00  -3.9658518e+00  -2.5800221e+00  -1.3914519e+00   2.1777032e-01  -2.3942181e+00  -3.0121587e+00  -2.5121825e+00  -1.6429772e-01  -2.7183305e-01   2.6988308e+00   3.4901349e+00  -1.2537960e+00  -2.7040702e-01   1.1362982e+00   4.7529108e-01   3.0947388e-01   7.6868965e-01  -5.5027530e-01  -8.8585948e-01  -7.9287921e-01   6.1330066e-01  -2.9907537e+00  -2.2896516e+00   6.4718290e-01  -1.4907355e+00   2.3713387e+00   4.9683610e+00   7.5710249e-02   1.4146420e+00   1.2680945e+00   6.6788059e-01  -1.7918876e+00   7.8758250e-01   1.0982675e+00   7.4883831e-01  -2.4077547e+00   9.5241065e-01  -1.0860475e+00  -1.2227016e-03  -1.5706195e+00   1.0951941e-01  -1.7168486e+00  -1.4859669e+00  -1.7164730e+00  -7.5644677e-01  -5.3557098e+00  -9.8859124e-01  -1.3979567e+00   3.0191231e+00  -2.6416328e+00  -1.2778164e+00  -6.8375767e-01  -1.3338726e+00   1.1707329e+00  -1.3935481e+00  -2.7843156e-01  -1.7380347e-01  -5.8000446e-01   3.1488690e-01   9.3142332e-01   2.0073857e+00   1.2700909e+00  -7.6596621e-01  -8.3327652e-01  -3.5747541e+00   5.2774796e+00   7.4512190e+00  -2.1152667e+00  -5.3251435e-01  -1.1587719e+00  -1.4723068e+00  -7.2416222e-01  -3.8908514e+00  -1.4836919e+00  -3.2813687e+00  -8.3897662e-01   3.2652093e+00   2.9796349e-01  -4.4719018e-01
  -3.2696820e+00  -1.4574173e+00   4.0249651e-01   7.4794508e-01  -1.0255730e+00   5.6897477e-01  -5.0448858e-01  -3.1974083e-01  -4.6361713e-01  -7.6493366e-01  -3.5058045e+00  -4.5235580e+00  -2.4269478e+00  -1.7117570e+00   3.0423576e-01  -2.5088837e+00  -2.8045135e+00  -2.6732805e+00   9.3613898e-02   3.7256053e-02   2.1165511e+00   2.3262807e+00  -9.0840063e-01  -1.9665416e-01   1.3008317e+00   6.3600470e-01  -3.8858009e-01   5.0597256e-01  -3.7784789e-01  -1.0041638e+00  -3.1941648e-01   7.1080094e-01  -2.4577980e+00  -1.7778212e+00   2.3612649e+00  -6.3427388e-02   2.3312926e+00   4.3719187e+00   1.7388472e-01   1.2461267e+00   7.4031370e-01   6.1787026e-01  -1.7562134e+00   9.1252530e-01   1.2401025e+00   5.2723705e-01  -2.6961395e+00   8.3533262e-01  -1.3177630e+00  -4.6046548e-01  -2.0966411e+00  -2.8423726e-02  -2.3854846e+00  -2.1429232e+00  -1.8893782e+00  -8.5161632e-01  -5.3613980e+00  -1.0659295e+00  -1.7892721e+00   2.8072416e+00  -2.7274963e+00  -1.8989704e+00  -4.8921315e-01  -1.4668285e+00   1.5773621e+00  -1.6374620e+00   4.7101582e-02   1.1818546e-01  -2.3705652e-01   6.3838620e-01   8.2964708e-01   1.5077218e+00   1.0801689e+00  -7.9000916e-01  -7.7875106e-01  -3.5710582e+00   5.1522540e+00   6.9281735e+00  -1.1151235e+00  -8.5487414e-01  -3.8084757e-01  -7.5369829e-01  -7.0888906e-01  -3.1442668e+00  -1.1135166e+00  -2.8447721e+00  -1.3209218e+00   3.4429941e+00   1.3912966e-01  -5.4157415e-01
  -4.2844037e+00  -2.1576379e+00   7.2908397e-02   1.0483522e+00  -5.2396069e-01   2.6470718e+00  -1.0569475e+00  -1.8696119e-01  -3.9899919e-01  -1.0869219e-01  -5.0651490e+00  -5.4218606e+00  -3.9059635e+00  -2.1338655e+00  -6.8855999e-01  -2.5365293e+00  -3.6451762e+00  -3.1117151e+00  -3.5177186e-01  -1.9980184e-01   3.2961532e+00   5.0174926e+00  -6.8171809e-01   7.8302037e-01   1.0018260e+00   8.8184696e-01  -1.6229029e-01   1.6051641e+00  -2.7821984e+00  -3.1474455e+00   3.5359232e-02   1.1030445e+00  -3.0957996e+00  -1.2630639e+00   1.7844940e+00   8.0447714e-01   2.6117277e+00   3.9619225e+00  -4.5122070e-01  -1.7472532e-01  -1.3167712e-01  -7.2854574e-02  -4.0902348e+00  -5.5847105e-01   1.1693143e-01  -6.7962957e-02  -4.5807238e+00  -2.7426189e+00  -2.4302557e+00  -1.8080196e+00  -1.9742315e+00  -3.4980650e-01   6.4163066e-02  -5.4412476e-01  -6.6768569e-01  -8.4247765e-01  -6.1378174e+00  -1.1428640e+00  -1.7752552e+00   3.0631575e+00  -3.5418791e+00  -2.5701509e+00  -1.3667511e+00  -1.7815569e+00   1.5118669e+00  -1.4896518e+00   4.8539742e-01   1.3993916e+00  -1.2692672e+00   3.0298064e-01   2.1724258e+00   2.3547314e+00   4.7190558e-01  -1.0768049e+00  -4.7952609e-01  -2.8980720e+00   7.5612073e+00   1.0249434e+01  -6.2561852e+00  -5.1204826e+00  -1.9275547e+00  -2.2381956e+00  -2.4667903e+00  -5.1614957e+00  -1.6276684e-01  -1.0219923e+00   2.6556020e+00   2.2945129e+00   1.3463882e+00  -7.1791671e-02
  -4.1649310e+00  -2.2854744e+00   2.7517591e-01   8.5554957e-01  -5.3453100e-01   2.2567704e+00  -9.3480645e-01  -7.7020870e-01  -3.4364168e-01  -3.2139285e-01  -4.9482121e+00  -6.1995751e+00  -3.9450642e+00  -2.6786040e+00  -4.2102074e-01  -2.7177096e+00  -3.8273845e+00  -3.4302986e+00  -6.1599525e-01  -2.7132287e-01   3.3629899e+00   4.9535132e+00  -1.8040094e-01   4.9446229e-01   1.6659454e+00   2.3276511e+00   3.5360541e-01   1.7258079e+00  -2.7442491e+00  -2.7888454e+00   1.2543296e+00   2.2040071e+00  -2.6472781e+00  -1.6186441e+00   2.8803713e+00   1.2918448e+00   2.5819155e+00   3.2177132e+00   3.4939400e-01   1.5975622e-01   2.3109331e-01   1.9042634e-01  -2.8051734e+00   3.6223809e-01   1.8826454e+00   1.2780270e+00  -3.3394727e+00  -8.0637335e-01  -1.1147712e+00  -1.5245750e+00  -2.1964089e+00  -3.5284910e-01  -2.2516170e+00  -2.1804679e+00  -9.3750436e-01  -4.6989290e-01  -5.8755469e+00  -1.2725605e+00  -1.6386737e+00   3.4419672e+00  -3.3128524e+00  -3.5120690e+00  -9.7031853e-01  -2.0689533e+00   1.4772064e+00  -2.1546535e+00   1.2791079e+00   1.9643990e+00  -7.3835014e-01   9.0691100e-01   2.3964743e+00   2.4695380e+00   6.9354907e-01  -6.6612226e-01   4.9174288e-01  -1.7209171e+00   7.2571051e+00   9.6955133e+00  -5.0858215e+00  -4.3858995e+00  -1.9687236e+00  -2.6036275e+00  -1.4515190e+00  -5.0823305e+00  -1.1752356e+00  -2.6247590e+00   1.2054137e+00   2.4323939e+00   6.2545083e-01  -6.3706173e-01
  -3.8553027e+00  -2.4023602e+00   5.2030807e-01   8.4623458e-01  -6.9879233e-01   1.5676232e+00  -3.4406509e-01  -4.9476308e-01  -1.1921634e-01  -7.2580617e-01  -4.4937745e+00  -5.8734578e+00  -3.2780234e+00  -2.5611807e+00   3.1001309e-02  -2.8439317e+00  -3.7427912e+00  -2.9879274e+00  -5.0973439e-01  -1.8015230e-01   2.5774233e+00   3.8163509e+00   2.6062216e-01   9.3847154e-01   1.8978636e+00   2.8377503e+00   1.2000377e-01   1.1124582e+00  -2.6537341e+00  -2.8858141e+00   1.7766240e+00   2.6994110e+00  -1.9603049e+00  -1.4212294e+00   4.3244317e+00   2.6387010e+00   2.2703552e+00   2.6714394e+00   1.9759490e-01   3.5528710e-01   1.0288994e+00   1.6421236e-01  -2.5870852e+00   5.7826706e-01   2.1214709e+00   1.2764519e+00  -3.1358693e+00  -3.5396204e-01  -9.7367838e-01  -1.6499006e+00  -2.5834787e+00  -1.7850917e-01  -3.6424337e+00  -3.2147263e+00  -1.5715664e+00  -5.4011996e-01  -5.3178852e+00  -1.3948886e+00  -1.7462517e+00   2.8215716e+00  -2.8007139e+00  -3.5574230e+00  -3.6826937e-01  -1.8562335e+00   2.2654858e+00  -1.7515116e+00   1.3966847e+00   1.8391478e+00  -5.5288061e-01   1.1013092e+00   2.2266688e+00   2.6207094e+00   8.9279513e-01  -4.5490894e-01   1.3370008e+00  -1.2135709e+00   6.8079670e+00   8.8505257e+00  -3.7272475e+00  -3.9265178e+00  -1.2713527e+00  -1.9281002e+00  -1.1252149e+00  -4.2342335e+00  -8.9958940e-01  -2.4371088e+00  -4.4444083e-01   2.6433712e+00   3.4614806e-01  -8.2223322e-01
  -3.9650515e+00  -2.8649477e+00   7.4241693e-01   8.2767540e-01  -7.3930737e-01   1.4854777e+00  -8.6815324e-02  -3.2452981e-01  -2.8275699e-01  -1.0818584e+00  -4.7793197e+00  -5.8928709e+00  -3.6560999e+00  -2.7163658e+00  -4.0313122e-01  -3.0999516e+00  -3.8003051e+00  -3.0451432e+00  -4.5915140e-01  -1.8107122e-01   1.8328430e+00   3.8516910e+00   7.2966795e-01   1.4775456e+00   1.9541565e+00   3.5336117e+00  -5.2827627e-01   6.9517742e-01  -3.3282118e+00  -3.7063291e+00   2.3116383e+00   3.3506711e+00  -1.2808772e+00  -9.5592732e-01   6.0701854e+00   4.6927466e+00   2.3849571e+00   2.5750422e+00  -2.1911202e-02  -3.1717639e-02   4.9288247e-01  -1.3135063e-01  -3.2875638e+00   4.2208467e-01   1.6107768e+00   8.0462584e-01  -4.0492704e+00  -1.1602763e+00  -1.3686533e+00  -2.0795021e+00  -2.8804303e+00  -2.2246319e-01  -3.9262925e+00  -3.3028344e+00  -1.5460569e+00  -4.3401279e-01  -5.3765765e+00  -2.0192392e+00  -1.5705996e+00   2.4397392e+00  -2.4602603e+00  -3.9035365e+00  -2.2697149e-01  -2.1639617e+00   3.0322280e+00  -1.1865294e+00   1.9460520e+00   2.4896866e+00  -7.2040864e-01   8.7010568e-01   2.5483255e+00   3.2259489e+00   5.2617192e-01  -8.3875339e-01   1.7555104e+00  -6.8790281e-01   6.4938532e+00   8.1679042e+00  -4.4123587e+00  -5.4897005e+00  -1.4111232e+00  -1.8796758e+00  -1.8382375e+00  -4.2940475e+00  -5.1327216e-01  -1.6684190e+00  -3.1213940e-01   2.7055016e+00   2.8785019e-01  -7.7955454e-01
  -3.4678867e+00  -2.8920732e+00   9.3341813e-01   7.6184340e-01  -9.7576736e-01   1.0649292e+00   5.1425666e-01   6.1372608e-02  -2.0622136e-01  -1.2621150e+00  -4.0473560e+00  -5.0456962e+00  -2.6646252e+00  -2.1613202e+00   4.0045790e-03  -2.9541534e+00  -3.4515011e+00  -2.7252191e+00  -1.9874980e-01  -1.9581867e-01   1.1693400e+00   2.7230128e+00   1.2028632e+00   1.8720817e+00   2.1240632e+00   4.2659930e+00  -8.1996669e-01   1.8238867e-01  -3.0303997e+00  -3.8697848e+00   2.8911778e+00   3.6533951e+00  -4.9574723e-01  -4.5733972e-01   7.2772117e+00   5.7295703e+00   2.1950381e+00   1.6343256e+00  -1.7602391e-01  -1.1724410e-02   1.2944097e+00  -1.5345096e-01  -2.8832589e+00   3.3130608e-01   1.5342553e+00   3.4875392e-01  -3.7931155e+00  -9.3737198e-01  -1.5089970e+00  -2.2349924e+00  -3.1984623e+00  -1.9027414e-01  -4.9006807e+00  -4.1998156e+00  -2.0939659e+00  -6.4169680e-01  -4.5891533e+00  -2.1867944e+00  -1.6416312e+00   1.6528894e+00  -1.9143566e+00  -3.7025803e+00   4.5779056e-01  -1.9518588e+00   3.8600247e+00  -6.7946893e-01   1.8185049e+00   2.0698469e+00  -5.8462917e-01   6.6728479e-01   2.6897609e+00   3.3611944e+00   8.1020489e-01  -9.9539595e-01   2.4574334e+00  -7.0371467e-01   5.9687259e+00   6.6379494e+00  -2.5798660e+00  -5.1771527e+00  -3.4056765e-01  -8.5606815e-01  -1.7678829e+00  -3.0580810e+00   2.1980842e-01  -1.0125083e+00  -1.6674626e+00   2.8607081e+00   3.0734696e-01  -8.8873646e-01
  -3.6502988e+00  -3.2064954e+00   9.4186142e-01   6.2204964e-01  -6.2826581e-01   1.1339045e+00   4.0096608e-01  -1.0217341e-01  -1.7615493e-01  -1.3416523e+00  -4.2617299e+00  -5.2885660e+00  -3.0254659e+00  -2.5647203e+00  -2.1365024e-01  -3.1076770e+00  -3.9711442e+00  -2.7320900e+00  -8.9040428e-01  -5.9045747e-01   1.4096039e+00   3.4390979e+00   1.4119445e+00   2.1965381e+00   2.5740681e+00   4.9639716e+00  -1.1062094e-01   3.9544772e-01  -3.8165981e+00  -4.1278438e+00   3.3412077e+00   3.7357633e+00  -2.7099347e-01  -7.7548278e-02   7.5690549e+00   6.4538547e+00   1.8913195e+00   1.3585703e+00  -7.3910153e-01  -5.3660102e-01   1.6205709e+00  -1.3553796e-01  -2.8699142e+00   4.3040439e-01   2.1013918e+00   1.0508023e+00  -3.6870213e+00  -1.2196514e+00  -1.2679920e+00  -2.2510129e+00  -3.1413236e+00  -3.3094675e-01  -4.7211070e+00  -4.2584131e+00  -2.0073718e+00  -3.7832201e-01  -4.3892121e+00  -2.1374892e+00  -1.3793326e+00   1.7413793e+00  -1.9069334e+00  -4.0727651e+00   1.4838934e-01  -2.1509033e+00   3.6298135e+00  -6.4096652e-01   2.5419551e+00   3.1671207e+00  -7.4331600e-01   8.5611006e-01   2.8766450e+00   3.5832436e+00   5.6896267e-01  -9.6553363e-01   2.4302615e+00  -4.0526547e-01   6.5950882e+00   7.4858453e+00  -3.7890097e+00  -5.7631279e+00  -1.0265316e+00  -1.7385623e+00  -2.4618418e+00  -3.7904418e+00   1.3283871e-01  -1.0259292e+00  -3.4785766e-01   2.2024572e+00   4.2994741e-01  -8.1822783e-01
  -3.3735804e+00  -3.2974017e+00   1.0388217e+00   4.4934586e-01  -5.7813674e-01   7.9831742e-01   5.8500959e-01  -4.6651944e-02  -2.5226961e-01  -1.5411603e+00  -3.8659441e+00  -4.8972476e+00  -2.7049232e+00  -2.6186308e+00  -1.6875558e-01  -2.9641163e+00  -4.0267933e+00  -2.5508335e+00  -1.1581901e+00  -7.7558857e-01   1.0959235e+00   3.2586724e+00   1.6880533e+00   2.4964147e+00   2.8114103e+00   5.4427510e+00   1.1616812e-01   1.6846744e-01  -3.9860434e+00  -4.0921177e+00   3.5224703e+00   3.5461621e+00   2.3129708e-01   4.3914723e-01   8.0328828e+00   7.2606043e+00   1.5915344e+00   9.9230300e-01  -1.2202472e+00  -9.4250233e-01   1.7925085e+00  -1.7169570e-01  -2.7969033e+00   4.4401695e-01   2.1500127e+00   1.1666907e+00  -3.6286164e+00  -1.3592950e+00  -1.3431207e+00  -2.2326695e+00  -3.2202314e+00  -4.7499024e-01  -4.7022765e+00  -4.5371902e+00  -2.0756407e+00  -3.0728028e-01  -3.7923687e+00  -2.1270034e+00  -1.1950140e+00   1.3414059e+00  -1.6660103e+00  -4.0160203e+00   2.1084899e-01  -2.1649329e+00   3.6595057e+00  -4.0200346e-01   2.9284879e+00   3.6886540e+00  -6.7791515e-01   1.0174693e+00   2.8941952e+00   3.6314205e+00   3.8783734e-01  -9.4544356e-01   2.3053634e+00  -3.7533061e-01   6.4336923e+00   7.2731307e+00  -3.5218068e+00  -5.6689700e+00  -8.0389155e-01  -1.7623258e+00  -3.0088380e+00  -3.4144242e+00   5.6472729e-01  -6.7739018e-01   5.7765448e-02   1.6184093e+00   4.4151008e-01  -7.1264659e-01
  -3.3171656e+00  -3.5155084e+00   1.1031852e+00   2.9257628e-01  -2.7104038e-01   1.5589840e+00   4.9982471e-01  -1.8966432e-01  -3.3034268e-01  -1.3670984e+00  -4.3142869e+00  -4.7315585e+00  -3.2642877e+00  -2.6036411e+00  -8.0486272e-01  -2.7949768e+00  -4.0350982e+00  -2.7664342e+00  -1.1727863e+00  -1.0506084e+00   1.2167350e+00   4.7392376e+00   2.1370107e+00   2.8884216e+00   2.7250727e+00   6.6032602e+00  -6.7607334e-02   3.2085272e-01  -4.9475110e+00  -4.9071380e+00   3.8511740e+00   4.1279352e+00   3.9086485e-01   2.6490018e-01   8.1315817e+00   8.0989348e+00   2.1950429e+00   8.1388051e-01  -7.8253947e-01  -1.3166877e+00   1.1730039e+00  -6.1440513e-01  -3.1369869e+00   1.5717018e-01   1.7542735e+00   9.5599754e-01  -3.8343200e+00  -1.8866176e+00  -1.3230610e+00  -2.3403263e+00  -2.8977404e+00  -5.7672455e-01  -4.3400849e+00  -4.1640869e+00  -1.4326195e+00  -2.6476400e-01  -3.6630192e+00  -2.8656079e+00  -8.1644785e-01   1.1743289e+00  -1.4465110e+00  -4.3350124e+00   3.9523141e-01  -2.7218136e+00   3.8879770e+00  -4.2977206e-02   3.3450807e+00   4.1690306e+00  -7.2761956e-01   7.3810023e-01   3.8093139e+00   4.6354601e+00   4.9072612e-02  -1.2282315e+00   2.7609531e+00   6.2167108e-01   6.1443049e+00   7.2479858e+00  -4.6238343e+00  -7.1884211e+00  -1.3166938e+00  -2.3896073e+00  -3.7858632e+00  -3.8779193e+00   6.7974380e-01  -4.1878579e-01   1.0944897e+00   1.1742703e+00   5.7207068e-01  -6.4006875e-01
  -2.6625191e+00  -3.4017858e+00   1.1819824e+00   7.9991112e-02  -5.7096976e-02   1.2406201e+00   9.9692406e-01   1.2824061e-01   5.4699719e-02  -1.3789718e+00  -3.6984890e+00  -3.7318313e+00  -2.6541242e+00  -2.1850896e+00  -5.3623741e-01  -2.6484828e+00  -3.8926082e+00  -2.2968810e+00  -1.3180624e+00  -1.3626606e+00   8.2904836e-01   4.2594169e+00   2.2684687e+00   3.0800723e+00   2.7317361e+00   6.9960243e+00   3.6546456e-01   5.3442756e-02  -4.7209218e+00  -4.6465366e+00   3.7999405e+00   4.1770907e+00   8.9699062e-01   2.8121558e-01   8.1163702e+00   8.4063268e+00   1.9087261e+00   5.8730096e-01  -9.8674262e-01  -1.0177803e+00   1.9299410e+00  -6.6228570e-01  -2.8126965e+00   2.0285919e-01   1.9402221e+00   1.2690569e+00  -3.2606919e+00  -1.3639062e+00  -1.0869840e+00  -1.9109175e+00  -2.8343161e+00  -3.1871781e-01  -4.8884221e+00  -4.5996394e+00  -1.8051999e+00  -1.3679868e-01  -2.5158503e+00  -2.8089618e+00  -5.5846443e-01   4.4600832e-01  -7.5138675e-01  -3.7447296e+00   9.1375479e-01  -2.4484844e+00   4.3988966e+00   6.1911316e-01   3.3480659e+00   3.9644536e+00  -5.0718521e-01   9.8284223e-01   3.4808841e+00   4.7211636e+00   1.3923304e-01  -1.2157357e+00   2.9651577e+00   6.5181135e-01   5.5669909e+00   6.6615254e+00  -3.1984495e+00  -5.9560806e+00  -8.6517239e-01  -2.1332844e+00  -3.7555189e+00  -3.2438715e+00   8.3557193e-01  -4.9123818e-01   4.1468098e-01   7.9326646e-01   3.9206487e-01  -7.6729013e-01
  -2.7114102e+00  -3.5394662e+00   1.1004722e+00  -1.2355842e-01   4.8285497e-01   1.7229031e+00   6.2708056e-01  -1.1668807e-01  -4.3395385e-02  -1.1777839e+00  -4.3030212e+00  -3.7000994e+00  -3.6844934e+00  -2.5464655e+00  -1.3416297e+00  -2.6273344e+00  -3.9924143e+00  -2.1085898e+00  -1.7581141e+00  -1.5788297e+00   1.3143943e+00   5.8669519e+00   2.5481872e+00   3.4168422e+00   2.6795327e+00   7.4124316e+00   6.1821491e-01   3.7166984e-01  -5.7013556e+00  -5.0925066e+00   3.9389740e+00   4.3840805e+00   8.7707937e-01   3.6644339e-01   7.5829864e+00   8.8061055e+00   2.1615372e+00   8.7896858e-01  -1.1542633e+00  -1.5288528e+00   1.5602846e+00  -7.6093898e-01  -3.0956487e+00  -2.4905637e-02   1.6249112e+00   1.4221068e+00  -3.3323907e+00  -1.9381757e+00  -9.9048139e-01  -1.9122583e+00  -2.4660725e+00  -5.0983727e-01  -4.0301523e+00  -3.9483803e+00  -1.3211236e+00   1.9265964e-01  -2.4145828e+00  -3.0391059e+00  -4.8453962e-02   4.8982921e-01  -7.2548299e-01  -3.9348339e+00   4.6343467e-01  -2.9057197e+00   3.9472870e+00   9.1343048e-01   3.8184353e+00   4.7083781e+00  -7.3016097e-01   7.5168894e-01   4.0661448e+00   5.3696930e+00  -1.8815411e-01  -1.2946553e+00   2.9822605e+00   1.3324123e+00   5.6447587e+00   7.0545113e+00  -5.1826739e+00  -7.1564775e+00  -2.0372341e+00  -3.0828789e+00  -4.6344847e+00  -4.2057497e+00   5.4686022e-01  -2.8030082e-01   1.9560114e+00   2.9912548e-01   5.6868352e-01  -6.3559717e-01
  -1.8612417e+00  -3.3417231e+00   1.4065180e+00  -2.8200341e-01   1.2657839e-01   1.6881250e-01   1.3379437e+00   3.6014486e-01  -2.1266187e-01  -1.6978198e+00  -3.1315374e+00  -2.4509067e+00  -2.6301651e+00  -2.0288775e+00  -1.1441869e+00  -2.5257371e+00  -3.4184445e+00  -1.5785986e+00  -1.5492159e+00  -1.5188479e+00   4.4330229e-02   4.1278223e+00   2.6908351e+00   3.6577854e+00   2.5150612e+00   6.9037184e+00  -1.7654712e-01  -1.2474947e+00  -5.1081490e+00  -4.6967153e+00   3.4554671e+00   3.6713568e+00   1.6132461e+00   1.2177021e+00   8.3639815e+00   9.6797391e+00   1.8961215e+00   1.0931349e+00  -1.8480205e+00  -2.0567432e+00   1.4232700e+00  -7.4744990e-01  -3.0078289e+00  -8.3937459e-02   6.9557222e-01   3.3589306e-01  -3.6250292e+00  -1.8606586e+00  -1.5719429e+00  -1.6689581e+00  -2.6533104e+00  -5.6188191e-01  -4.1789195e+00  -4.1889329e+00  -1.8315329e+00   5.9406076e-02  -1.4807008e+00  -3.1194577e+00   1.2857939e-01  -5.1812718e-01   7.1136246e-02  -2.7254225e+00   1.1155899e+00  -2.4855421e+00   4.2529590e+00   1.5516889e+00   3.4115473e+00   4.2331020e+00  -9.2761676e-01   3.1143552e-01   3.7983239e+00   5.1806058e+00  -2.9972083e-01  -1.4273148e+00   2.4523769e+00   4.0657999e-01   4.1366476e+00   5.2491636e+00  -3.3357945e+00  -6.2966068e+00  -7.1489388e-01  -1.8983472e+00  -4.9283393e+00  -2.5087040e+00   1.6082159e+00   5.3220358e-01   6.6169397e-01   1.6455851e-01   2.8146320e-01  -3.0499192e-01
  -1.6012518e+00  -3.1793115e+00   1.1397368e+00  -3.9261272e-01   3.0657919e-01   5.0559533e-01   8.6849146e-01   2.5659705e-01  -3.4872180e-01  -1.4344089e+00  -2.8890756e+00  -2.1375096e+00  -2.6618686e+00  -2.0523488e+00  -1.3001863e+00  -2.0948659e+00  -3.3169590e+00  -1.3510271e+00  -1.9732633e+00  -1.7453696e+00   6.5525494e-01   4.5295862e+00   2.5795904e+00   3.6546913e+00   2.5159471e+00   6.7874955e+00   4.7375330e-01  -7.2844377e-01  -5.0739562e+00  -4.3072963e+00   3.0973150e+00   2.7702359e+00   1.4796819e+00   1.6479154e+00   7.1320965e+00   9.0526614e+00   1.6139601e+00   7.1990668e-01  -2.2108789e+00  -2.4801763e+00   1.5590051e+00  -6.5581768e-01  -2.5570443e+00  -2.8185261e-01   8.4703477e-01   6.8077163e-01  -3.0286314e+00  -2.0760413e+00  -1.5988803e+00  -1.6050373e+00  -2.3773992e+00  -9.1840187e-01  -2.9349772e+00  -3.8626801e+00  -1.4901790e+00   8.8411482e-02  -8.2096254e-01  -2.6261156e+00   2.1650340e-01  -6.5017525e-01  -1.7402427e-01  -2.5612862e+00   6.7117709e-01  -2.5525225e+00   3.4055528e+00   1.4088390e+00   3.4709300e+00   4.5492028e+00  -7.6040865e-01   5.6317561e-01   3.6921264e+00   4.5863631e+00  -4.3909870e-01  -1.3555739e+00   1.6911713e+00  -3.3958413e-02   4.5797726e+00   5.8013296e+00  -3.4581258e+00  -5.8289714e+00  -7.3725954e-01  -2.1455299e+00  -5.4495437e+00  -2.5085024e+00   1.8440681e+00   7.9205519e-01   2.0736211e+00  -6.8754478e-01   6.4642962e-01  -1.3090041e-01
  -1.0487461e+00  -2.9593218e+00   1.2151415e+00  -5.8294215e-01   2.2034028e-01  -2.2216808e-01   9.1328553e-01   2.1389441e-01  -5.5652364e-01  -1.6690335e+00  -2.5282850e+00  -1.6967831e+00  -2.8310894e+00  -2.1778824e+00  -1.7068097e+00  -2.0575330e+00  -2.7851180e+00  -1.0256095e+00  -1.8462348e+00  -1.6002847e+00   1.9105965e-01   4.1058948e+00   2.7097092e+00   3.5090949e+00   2.1287124e+00   6.3370936e+00  -1.5275393e-02  -1.4007843e+00  -4.8205465e+00  -3.8593310e+00   2.7497492e+00   2.5044694e+00   1.8809356e+00   1.8922728e+00   6.8057393e+00   9.0603335e+00   1.6956459e+00   1.2341139e+00  -2.2792826e+00  -2.7430656e+00   8.5154853e-01  -5.4638915e-01  -2.3118760e+00  -1.8535145e-01   3.1232467e-01   3.8163133e-01  -2.8224859e+00  -1.7574920e+00  -1.6286284e+00  -1.2764186e+00  -2.1955078e+00  -9.8427325e-01  -2.6850757e+00  -3.6616232e+00  -1.4587715e+00   3.6682876e-01  -2.5889013e-01  -2.6457150e+00   4.4682080e-01  -1.0850844e+00   2.1029601e-01  -2.1135680e+00   7.6760178e-01  -2.5058977e+00   3.0751724e+00   1.6002301e+00   3.4159203e+00   4.4977316e+00  -5.9415990e-01   5.3222454e-01   3.5638257e+00   4.5169359e+00  -7.0580284e-01  -1.3272522e+00   1.1927732e+00  -1.0651723e-01   3.3309352e+00   4.7643629e+00  -2.8158063e+00  -5.3225978e+00  -5.4128550e-01  -1.7846597e+00  -5.7135015e+00  -1.9804269e+00   1.7894574e+00   9.5117727e-01   1.6181552e+00  -8.2462080e-01   3.3888186e-01  -3.1153986e-02
  -7.1097262e-01  -2.8177187e+00   1.0969893e+00  -5.6084389e-01   1.1775148e-01  -4.1739273e-01   7.0069403e-01   3.6780919e-01  -9.0338810e-01  -1.6198693e+00  -2.1943315e+00  -1.2267402e+00  -2.7500082e+00  -1.9859339e+00  -2.0256731e+00  -1.6092676e+00  -2.5254924e+00  -8.3909494e-01  -1.9406622e+00  -1.5660866e+00  -4.2311899e-03   4.0102613e+00   2.6025996e+00   3.8140197e+00   1.7722804e+00   5.6387146e+00  -3.5585754e-01  -1.8419574e+00  -4.9633127e+00  -3.8310593e+00   1.9486353e+00   1.4808881e+00   1.8231202e+00   2.7273067e+00   5.8900425e+00   8.9836391e+00   1.4286844e+00   1.2929207e+00  -2.7424995e+00  -3.6548925e+00  -1.9717905e-01  -7.8773198e-01  -2.6550423e+00  -6.8317714e-01  -6.8648070e-01  -4.9424404e-01  -3.2534646e+00  -2.5808220e+00  -2.3666813e+00  -1.3330485e+00  -1.9087480e+00  -1.2845156e+00  -1.0678410e+00  -2.6656964e+00  -8.1374098e-01   3.8634316e-01   2.4752481e-01  -2.3983078e+00   4.6461861e-01  -1.4886930e+00   5.7039989e-02  -1.3322282e+00   5.0023324e-01  -2.4167633e+00   2.2511451e+00   1.6531902e+00   3.0051373e+00   4.4848734e+00  -9.2428128e-01   4.2254541e-01   3.5341070e+00   3.9840361e+00  -1.1782517e+00  -1.2849432e+00   2.4153395e-01  -7.6061448e-01   3.0790292e+00   5.0735233e+00  -3.1971035e+00  -5.6434041e+00  -7.4303499e-02  -1.6599860e+00  -6.4031925e+00  -1.3582566e+00   2.7041802e+00   1.8376540e+00   3.0681257e+00  -1.8181570e+00   5.0596093e-01   5.1712445e-01
  -6.8139951e-02  -2.3711899e+00   9.1106653e-01  -6.7049563e-01   9.8401522e-02  -7.5478841e-03   4.6870269e-01   1.8887662e-01  -7.3956863e-01  -1.2960603e+00  -1.8429721e+00  -8.7392935e-01  -2.7393420e+00  -1.6596554e+00  -2.2007625e+00  -1.3351022e+00  -1.8657840e+00  -8.6246055e-01  -1.6530114e+00  -1.6264399e+00   8.3002868e-02   3.7450597e+00   2.4823180e+00   3.0704952e+00   1.2948095e+00   5.8799793e+00  -1.8357562e-01  -1.3878713e+00  -4.1197929e+00  -2.9849033e+00   1.6898826e+00   1.5301069e+00   2.0625972e+00   1.9644745e+00   4.4767823e+00   7.5618121e+00   1.6501528e+00   1.0231681e+00  -1.6045210e+00  -2.7281766e+00  -2.5962906e-01  -7.9129151e-01  -1.3754860e+00  -3.2654298e-01  -1.2080259e-01   2.2348363e-01  -1.5462617e+00  -9.4859107e-01  -1.5250838e+00  -6.1370128e-01  -1.4271116e+00  -1.0521992e+00  -1.6414823e+00  -2.9707123e+00  -6.5754115e-01   5.7800435e-01   1.1518141e+00  -2.3167388e+00   5.1915612e-01  -1.5209552e+00   3.7176210e-01  -1.2791294e+00   9.2872753e-01  -2.4845781e+00   2.0510350e+00   1.5824585e+00   2.8510198e+00   3.8612232e+00   1.4296601e-01   1.1094836e+00   3.0969523e+00   3.4334520e+00  -9.9869766e-01  -1.1235265e+00   2.6039192e-01  -5.3455461e-01   2.0942617e+00   4.2275092e+00  -8.9355005e-01  -3.9389373e+00   2.8704900e-01  -1.4550261e+00  -5.5690551e+00  -1.0646993e+00   1.6868812e+00   7.3319165e-01   1.9366521e+00  -1.7859094e+00   1.8515418e-01   4.6488458e-02
   7.9713555e-01  -1.7857475e+00   8.8557679e-01  -6.2768797e-01  -2.5850081e-01  -6.2155852e-01   6.9195521e-01   4.8175164e-01  -5.2138072e-01  -1.3573001e+00  -1.0574533e+00   5.5680757e-02  -1.9288403e+00  -8.9421228e-01  -1.9544066e+00  -1.1842399e+00  -8.6816191e-01  -9.7680101e-02  -9.9180682e-01  -1.3107873e+00  -5.6127835e-01   2.0244243e+00   2.4635359e+00   2.8516119e+00   6.9069254e-01   5.3338674e+00  -8.6871589e-01  -2.0691839e+00  -3.0358932e+00  -2.2791270e+00   1.1877982e+00   1.2812900e+00   2.5041113e+00   1.7379836e+00   3.7820449e+00   6.7032958e+00   1.5536823e+00   8.6094538e-01  -1.0144501e+00  -1.9944991e+00   2.3956067e-01  -8.5270618e-01  -2.0686586e-01  -9.3727525e-02  -3.8969213e-01  -2.6807095e-01  -1.9155189e-01   5.5902817e-01  -1.1933213e+00  -7.0138587e-02  -1.0833454e+00  -7.0181473e-01  -2.3207644e+00  -3.2450614e+00  -1.0228034e+00   4.3555461e-01   2.1577979e+00  -2.1293156e+00   2.0771016e-01  -2.1497569e+00   8.2019210e-01  -5.2397281e-01   1.6990716e+00  -2.0314672e+00   2.0431667e+00   1.8461185e+00   1.8862164e+00   2.3216963e+00   8.0511432e-01   1.2732034e+00   2.5072703e+00   2.8757349e+00  -5.6138291e-01  -7.7742813e-01   6.4006522e-01  -7.4540150e-01   5.2312306e-01   2.5056525e+00   2.1514599e+00  -1.9945220e+00   1.5612519e+00  -8.9864134e-02  -4.5160995e+00   3.4203519e-01   1.5073713e+00   5.6863866e-01  -5.5885387e-01  -1.2735490e+00  -1.1359709e-01  -1.4838547e-01
   6.7051766e-01  -1.5459678e+00   8.5956710e-01  -6.6411903e-01   2.3393206e-01  -1.3836312e+00   3.5394927e-01   1.0416355e-01  -3.3897804e-01  -1.3527297e+00  -1.3640941e+00  -4.0879360e-01  -2.9954475e+00  -1.8147742e+00  -2.7066386e+00  -1.8010932e+00  -7.7522095e-01   7.0455370e-01  -1.3286316e+00  -1.0507624e+00  -2.6357410e-01   2.3558474e+00   2.2132181e+00   2.3519320e+00   8.7150956e-02   3.5152898e+00  -8.2522136e-01  -2.5308402e+00  -3.3517114e+00  -1.6517267e+00   7.0698643e-01   8.5228834e-01   2.0960441e+00   1.3970869e+00   2.1197176e+00   5.3820001e+00   1.4383688e+00   2.2070856e+00  -1.8549916e+00  -2.6007978e+00   3.6955850e-01  -3.4353813e-01  -6.0010378e-01  -5.7610034e-02  -7.6247182e-01   1.5383518e-01  -2.8356751e-01   8.6506398e-02  -8.0783099e-01   4.2262088e-03  -8.7885946e-01  -9.0359979e-01  -1.5735615e+00  -2.9705965e+00  -1.3832633e+00   5.4184352e-01   1.7858547e+00  -1.6601150e+00   7.3089738e-01  -1.7007771e+00   9.9517460e-01  -3.5380218e-01   1.1002056e+00  -1.7000455e+00   9.8525947e-01   1.7259501e+00   2.1078451e+00   2.7526971e+00   4.3207816e-01   9.0432669e-01   2.2810567e+00   2.9034299e+00  -5.7042433e-01  -2.4324232e-01   1.2542638e-01  -5.2148519e-01   5.8299109e-01   3.0608814e+00  -3.1151023e-01  -2.1331997e+00  -3.3187910e-02  -8.1396940e-01  -4.7826120e+00  -1.1839725e+00   4.7780419e-01   2.4461654e-01  -1.4321176e+00  -9.9945257e-01  -3.9932132e-02  -3.1878499e-02
   1.7367775e+00  -8.4233890e-01   6.8863855e-01  -5.9268855e-01  -3.3877628e-01  -1.8427910e+00   5.0020465e-01   4.0020242e-01  -5.1271256e-01  -9.2726175e-01   9.8684444e-02   8.1494672e-01  -1.5241972e+00  -7.9184262e-01  -2.0658382e+00  -8.8385170e-01   6.3824479e-01   1.4238147e+00  -4.7564816e-01  -4.2607877e-01  -5.2414280e-01   2.4175402e-01   2.3233213e+00   2.0641079e+00  -4.1064568e-01   2.7631395e+00  -1.4668014e+00  -2.8099951e+00  -1.5747621e+00  -6.8168213e-01   7.0746644e-01   4.5545203e-01   2.3597495e+00   2.0518600e+00   1.0307449e+00   3.7654104e+00   9.6172576e-01   9.2458437e-01  -1.4491527e+00  -2.3383621e+00   7.2751540e-01   3.3428754e-02   7.0599721e-01  -4.9000092e-01  -1.2012110e+00  -9.0831075e-01   7.5828273e-01   1.0922249e+00  -1.0227070e+00  -5.8656236e-02  -9.6250558e-01  -1.1178969e+00  -1.8962041e+00  -3.5479942e+00  -1.7008563e+00   2.8992724e-01   2.9765805e+00  -1.0000920e+00   2.3402848e-01  -2.5258575e+00   1.0853658e+00   5.3430490e-01   1.5025719e+00  -1.0539645e+00   5.2690429e-01   1.5043026e+00   6.1531472e-01   6.7414706e-01   7.3109290e-01   5.0237830e-01   1.9763224e+00   1.5968485e+00   1.2849869e-01  -7.7321999e-02   3.4936974e-01  -1.2666245e+00  -2.4921456e-01   4.1779724e-01   3.1640613e+00  -2.6274898e-01   1.9501173e+00   1.3768275e+00  -3.5059712e+00   1.3198557e+00   1.1642452e+00   7.6975325e-01  -3.8043327e+00  -6.4621705e-01  -8.1514681e-03  -1.5635304e-01
   2.3789905e+00  -3.0202389e-01   4.2035632e-01  -4.9059961e-01  -6.6433710e-01  -1.8307485e+00   3.0435220e-01   4.6657642e-01  -5.2825475e-01  -5.2130048e-01   1.0445246e+00   1.3564526e+00  -6.3497091e-01  -1.6312149e-01  -1.6520868e+00  -2.4492856e-01   1.5024148e+00   1.8251832e+00   1.3145353e-02  -6.8032149e-02  -5.5623675e-01  -1.1342684e+00   2.1232740e+00   1.6012792e+00  -8.6550985e-01   2.0913538e+00  -1.5983815e+00  -2.6230932e+00  -2.8098214e-01   2.1422665e-01   4.5906212e-01  -5.1183817e-02   2.4402660e+00   2.3066329e+00  -4.1209535e-01   2.0324323e+00   4.2462721e-01  -2.4421249e-02  -1.0275125e+00  -1.9937804e+00   9.3990568e-01   1.7752061e-01   1.6916220e+00  -7.2324265e-01  -1.1968806e+00  -1.1756816e+00   1.8189269e+00   1.9187925e+00  -9.6193621e-01   1.6155713e-02  -8.1928681e-01  -1.2229110e+00  -1.8243501e+00  -3.7784083e+00  -1.6710390e+00   1.5640278e-01   3.8254576e+00  -3.1586165e-01  -1.7891766e-01  -2.7715736e+00   9.3569510e-01   1.0015248e+00   1.6085410e+00  -5.8193043e-01  -1.4466254e-01   1.1007953e+00  -3.1474775e-01  -5.7648514e-01   1.2327856e+00   7.3699616e-01   1.4089479e+00   3.0133766e-01   5.2760067e-01   2.3589283e-01   2.8625729e-01  -1.7877361e+00  -5.1697084e-01  -6.5552061e-01   5.4505409e+00   1.3151140e+00   3.1397657e+00   2.5246350e+00  -2.4474796e+00   2.6215635e+00   1.2580891e+00   6.7477576e-01  -5.1774049e+00  -6.3809642e-01   6.3272739e-02  -3.1264511e-01
   2.9825922e+00   1.3589698e-01   3.5167660e-01  -3.6970175e-01  -1.1240165e+00  -2.3944837e+00   3.9593299e-01   6.3366351e-01  -5.6777296e-01  -4.7106636e-01   2.0127443e+00   1.8418546e+00   3.0316963e-01   4.1197981e-01  -1.2944644e+00   8.6529516e-02   2.3400969e+00   2.2490625e+00   6.6503859e-01   3.8477704e-01  -1.2495485e+00  -2.9935699e+00   1.9239477e+00   1.1690645e+00  -1.4231780e+00   1.1113146e+00  -2.2976541e+00  -3.1910540e+00   8.9613190e-01   9.4819871e-01   9.5969064e-02  -5.1119534e-01   2.7611402e+00   2.6493995e+00  -1.1097236e+00   9.1096097e-01  -9.5653895e-02  -4.6507426e-01  -8.0512530e-01  -1.8463880e+00   7.6550089e-01   1.4275726e-01   2.1701527e+00  -9.1699105e-01  -1.6518177e+00  -1.9026484e+00   2.2235409e+00   2.4862237e+00  -1.1270107e+00   8.8678863e-02  -7.8491703e-01  -1.2203729e+00  -1.9277747e+00  -3.9238383e+00  -1.7934611e+00  -1.7552006e-02   4.4240234e+00   1.0896398e-01  -5.3718784e-01  -3.0775608e+00   1.0032245e+00   1.6291846e+00   1.9321902e+00  -8.0409942e-03  -5.1805601e-01   8.7730509e-01  -1.1814925e+00  -1.7335287e+00   1.5318534e+00   7.7883410e-01   7.7189885e-01  -7.5638618e-01   7.4353763e-01   4.9173983e-01   1.8164452e-01  -2.3872382e+00  -1.2800833e+00  -2.0081188e+00   7.4746428e+00   2.4951810e+00   4.3685449e+00   3.7703160e+00  -1.5275020e+00   3.9656917e+00   1.5071884e+00   7.0411513e-01  -7.0657237e+00  -4.1002093e-01  -3.9414844e-02  -3.4781889e-01
   2.8831468e+00   1.8620834e-01   1.6169198e-01  -2.6368875e-01  -1.0856708e+00  -2.5370549e+00   2.7073494e-02   5.0757130e-01  -4.7337744e-01  -4.7510369e-01   2.0019322e+00   1.2956400e+00   5.4135280e-02   1.3029960e-01  -1.3711539e+00   1.8250278e-03   2.2934243e+00   2.4981964e+00   5.8642613e-01   5.5979574e-01  -1.2921248e+00  -3.3250148e+00   1.4844514e+00   9.3179557e-01  -1.8154494e+00   3.4622595e-03  -2.2778285e+00  -3.2483931e+00   9.1119983e-01   1.2101508e+00  -4.0366281e-01  -9.6477369e-01   2.6564414e+00   3.0094169e+00  -2.0851097e+00   5.9877802e-02  -7.8604745e-01  -2.1907952e-01  -1.0962879e+00  -2.2376164e+00   2.0959748e-01  -7.0234813e-02   1.7383544e+00  -1.0837548e+00  -1.8314713e+00  -1.9070566e+00   1.9487761e+00   2.1159559e+00  -1.2531683e+00   3.2184069e-02  -4.8567823e-01  -1.2696452e+00  -7.8600444e-01  -3.1159661e+00  -1.2835709e+00   2.3061665e-01   4.3849207e+00   7.0515502e-01  -7.8407473e-01  -2.8332997e+00   5.1767615e-01   1.7608320e+00   1.4264846e+00   3.6359921e-01  -1.5383119e+00   3.1458289e-01  -1.3795484e+00  -1.5465298e+00   1.4134527e+00   1.2246856e+00   1.4263902e-01  -1.4567789e+00   4.2341803e-01   8.8999772e-01  -2.8475325e-01  -2.6026277e+00  -9.6496719e-01  -1.0066924e+00   6.4606210e+00   2.5470173e+00   4.1726280e+00   3.5482682e+00  -1.3159867e+00   3.6127238e+00   1.4228081e+00   6.0318057e-01  -6.6598299e+00  -8.8134079e-01   2.9788661e-03  -1.4947835e-01
   3.0909602e+00   2.7183421e-01   8.9498690e-02  -1.7345814e-01  -1.1970184e+00  -2.0753450e+00   5.8203087e-02   6.2942306e-01  -3.4467045e-01  -2.1498305e-01   2.2160126e+00   1.4700985e+00   1.7464100e-01   6.8123446e-01  -1.5040764e+00   1.6905000e-01   2.7138146e+00   2.2671125e+00   1.2360974e+00   7.0972778e-01  -2.0679562e+00  -3.8851436e+00   1.1515373e+00   4.9547806e-01  -2.5609514e+00  -2.5504418e-01  -2.9225706e+00  -3.2689712e+00   1.4024232e+00   1.2043825e+00  -7.2416779e-01  -6.1746218e-01   2.9905573e+00   2.8059254e+00  -2.5140464e+00  -4.7130415e-01  -9.3942498e-01  -3.5501705e-01  -3.7237598e-01  -1.7640500e+00  -7.2133773e-01  -6.0947484e-01   1.2532125e+00  -1.4676965e+00  -2.4365425e+00  -2.3814545e+00   1.6542675e+00   2.0880844e+00  -1.4576220e+00   7.7265697e-03  -3.3723123e-01  -1.0431965e+00  -7.7730362e-01  -2.7853767e+00  -7.9550676e-01   3.1633095e-01   4.5627594e+00   5.0922996e-01  -8.1384707e-01  -2.8174722e+00   6.9674124e-01   2.0263211e+00   1.7108418e+00   5.5952768e-01  -1.2276126e+00   4.4454631e-01  -1.7191715e+00  -2.1077949e+00   1.7577178e+00   1.4787926e+00  -3.2892324e-01  -1.7839575e+00   2.4565131e-01   7.3951561e-01  -8.3737705e-02  -2.4983758e+00  -1.5983674e+00  -1.7392066e+00   7.1164168e+00   2.4022109e+00   4.5357472e+00   3.8889478e+00  -6.2718365e-01   3.8001918e+00   1.2798145e+00   3.3180719e-01  -7.7622807e+00  -7.2052403e-01  -1.4150973e-01  -3.6165941e-01
   2.6030201e+00   2.0192450e-01  -1.4806213e-01   2.4416107e-03  -7.3595840e-01  -1.0652632e+00  -4.8930105e-01   3.2368389e-01  -1.1149828e-01   3.4703891e-01   1.6649008e+00   7.3542728e-01  -3.4015469e-01   7.5978001e-01  -1.9110495e+00   8.4778363e-02   2.4473827e+00   2.1028723e+00   1.0801195e+00   5.6052234e-01  -1.6779755e+00  -2.8084983e+00   7.6725885e-01   2.1202090e-01  -2.8552724e+00  -5.5777754e-01  -2.7545537e+00  -2.7955598e+00   6.9663614e-01   8.2972594e-01  -8.4475742e-01  -5.9197392e-01   2.5184393e+00   2.3643287e+00  -3.8285534e+00  -1.5424616e+00  -1.0645260e+00  -4.0347950e-01   3.5813002e-03  -2.0115606e+00  -1.1766001e+00  -1.2293549e+00   5.0841908e-01  -1.9365670e+00  -2.6429720e+00  -2.3413071e+00   1.3414037e+00   1.4484497e+00  -1.2043166e+00   3.0479597e-03   2.3740261e-01  -9.9671120e-01  -2.5939744e-02  -1.8347734e+00  -4.3820312e-02   2.0799878e-01   3.9700292e+00   4.4600986e-01  -6.1304459e-01  -1.7137463e+00   2.9391497e-01   1.7937002e+00   1.3850183e+00   4.1746135e-01  -1.9948248e+00   8.4889681e-02  -1.6934390e+00  -1.9174068e+00   1.4360961e+00   1.3373071e+00  -1.3288628e-01  -1.8855933e+00   1.2286632e-01   1.0256911e+00   1.7479903e-01  -2.1499455e+00  -7.2616486e-01  -2.6253195e-01   4.6431884e+00   9.0679128e-01   3.3396027e+00   2.5467097e+00  -2.7167217e-01   2.2583218e+00   5.2409982e-01  -5.0102115e-01  -6.9548297e+00  -9.5286746e-01   1.8177821e-01  -3.0312620e-01
   2.8528331e+00   4.9604625e-01  -8.7302252e-02   5.9832765e-04  -7.6888682e-01  -2.2923653e+00  -7.3705271e-02   4.9203146e-01   4.4048592e-01  -1.5543994e-01   2.2186946e+00   7.6385829e-01   1.1306896e-01   4.7666987e-01  -1.5197383e+00  -4.4052526e-01   2.7127817e+00   3.1794736e+00   1.4716633e+00   1.0111870e+00  -2.6144297e+00  -4.6297211e+00   4.6049517e-01  -2.0993797e-01  -3.4312134e+00  -2.5178368e+00  -3.0927200e+00  -3.7445043e+00   1.2295347e+00   1.5227344e+00  -1.2883170e+00  -7.6935574e-01   3.0070747e+00   2.3322467e+00  -4.2880551e+00  -2.2657144e+00  -1.9199715e+00   4.5309890e-01  -7.5001593e-01  -1.7683882e+00  -6.8104045e-01  -1.1705996e+00  -8.3486956e-02  -1.8846571e+00  -3.1243368e+00  -2.3777315e+00   1.2167445e+00   1.4362493e+00  -1.1369442e+00   2.0515164e-01   3.0998163e-01  -5.0391004e-01  -1.5615081e-03  -1.6633947e+00  -7.4099951e-01   3.8417738e-01   4.1691631e+00   1.1155351e+00  -8.1409173e-01  -1.9387619e+00   5.5956651e-01   2.2385563e+00   1.4184343e+00   1.5258079e+00  -2.0170249e+00   1.7631448e-01  -1.9925320e+00  -2.2967892e+00   1.6228196e+00   1.7985043e+00  -1.3112008e+00  -2.1567675e+00   9.7804493e-02   1.7039691e+00   1.7939698e-01  -2.1489433e+00  -1.4140414e+00  -2.7195677e-01   4.7770261e+00   2.1765321e+00   3.2569001e+00   3.0741917e+00   2.2127615e-01   2.2839984e+00   1.3303396e-01  -5.4478735e-01  -9.0460302e+00  -5.4784006e-01   9.6870220e-03  -3.6883424e-01
   2.9096558e+00   6.1841365e-01  -3.3332461e-01   4.2958688e-03  -5.9624835e-01  -1.3571336e+00  -3.9874417e-01   1.7960935e-01   3.6062711e-01   5.6544704e-01   2.4209770e+00   7.3550489e-01   4.4278076e-01   8.5982897e-01  -1.2333758e+00   3.0556015e-01   3.0935425e+00   3.1989784e+00   1.7463130e+00   1.2012591e+00  -2.2366350e+00  -4.3503664e+00   4.9525974e-01  -5.0392322e-01  -3.3518804e+00  -2.2487801e+00  -2.8972573e+00  -2.8215551e+00   1.6341520e+00   1.7440367e+00  -6.6938568e-01  -2.4564320e-01   2.8449308e+00   2.2262975e+00  -5.0779978e+00  -3.3501393e+00  -2.2739015e+00  -6.8645501e-01   1.2008191e-01  -1.3612095e+00  -8.1889634e-01  -1.2681023e+00   2.9875636e-01  -2.2468448e+00  -2.7610941e+00  -2.3065272e+00   1.6054566e+00   1.9314940e+00  -7.3615075e-01  -2.4119132e-02   4.3486389e-01  -6.5406120e-01  -2.2277486e-01  -1.7546813e+00  -2.7118954e-01   4.1901263e-01   4.2070602e+00   1.2111015e+00  -8.4684350e-01  -1.5388614e+00   1.9999622e-01   1.8546269e+00   1.1024452e+00   1.4210519e+00  -2.4615743e+00  -3.0947835e-01  -2.3185254e+00  -2.9607024e+00   1.7530861e+00   1.5859520e+00  -1.2266312e+00  -2.6554354e+00   3.5426275e-01   1.8630485e+00   9.4444164e-01  -1.4743430e+00  -1.0744797e+00  -1.0756396e+00   4.7870995e+00   2.0665966e+00   3.0923328e+00   2.9943417e+00   1.3633044e+00   2.4684372e+00  -2.4678522e-01  -1.1596957e+00  -9.2475393e+00  -4.5526587e-01   8.8690004e-02  -6.7449952e-01
   3.2604951e+00   7.5349435e-01  -1.1350830e-01   1.0997743e-01  -9.5165192e-01  -2.5442403e+00   3.4853908e-01   6.4147220e-01   4.4419067e-01   2.0539458e-01   3.7584031e+00   1.3503157e+00   2.1096644e+00   1.4625416e+00  -4.8200812e-01   3.5005749e-01   3.4614765e+00   3.6096128e+00   2.2073522e+00   1.3778461e+00  -3.7116121e+00  -6.7095335e+00   1.5012006e-01  -8.1530949e-01  -3.4641509e+00  -3.7309783e+00  -3.6552552e+00  -4.2003127e+00   2.4933479e+00   2.3250736e+00  -1.1249985e+00  -1.0880896e+00   3.2615661e+00   2.6876550e+00  -4.4661121e+00  -3.3067828e+00  -3.0398307e+00  -7.0409900e-01  -5.7932980e-01  -1.6360724e+00  -8.9347754e-01  -1.4588110e+00  -4.7611773e-01  -2.6179355e+00  -3.5702667e+00  -3.3040350e+00   5.6897177e-01   1.3484871e+00  -1.3076612e+00  -5.1145899e-02   1.0768068e-01  -5.1603156e-01  -3.8978023e-01  -1.8736124e+00  -9.1660201e-01  -1.1567551e-01   4.3523852e+00   1.3098168e+00  -8.5278395e-01  -1.7953493e+00   7.2018910e-01   2.7612196e+00   1.5792488e+00   2.2273553e+00  -1.9460726e+00  -5.1877190e-02  -2.7908359e+00  -3.6383652e+00   1.4304037e+00   1.0797134e+00  -2.0434427e+00  -3.4262779e+00   2.9114342e-01   1.9475552e+00   4.5607369e-01  -2.5238188e+00  -1.6572039e+00  -2.0635069e+00   5.6768674e+00   2.6091765e+00   4.0127524e+00   3.8253074e+00   1.7753537e+00   3.5508573e+00   5.2486966e-01  -8.7816979e-01  -1.0914616e+01  -2.4362417e-01   2.6353394e-02  -4.4134219e-01
   3.1600252e+00   9.1893058e-01  -3.5098262e-01   5.3052651e-02  -7.8785920e-01  -2.1283539e+00  -2.3833833e-03   2.1879446e-01   4.6617423e-01   3.9481825e-01   3.9131446e+00   9.1895024e-01   2.2595302e+00   1.1158776e+00  -2.0617000e-01   6.2722136e-01   3.6418533e+00   3.9323350e+00   2.2835731e+00   1.5392240e+00  -3.2892844e+00  -6.7335704e+00   1.0940280e-01  -1.3650510e+00  -3.2615647e+00  -4.2686897e+00  -3.1906264e+00  -3.4213935e+00   2.7784799e+00   2.9956877e+00  -7.2650084e-01  -1.0790458e+00   3.1656177e+00   2.3945800e+00  -5.3905621e+00  -4.4692363e+00  -3.4891058e+00  -1.1624057e+00  -3.5767229e-01  -1.2796966e+00  -7.0490690e-01  -1.2259082e+00  -8.2715951e-02  -2.5474720e+00  -2.8727306e+00  -2.5282269e+00   1.2272369e+00   1.7297967e+00  -6.3223979e-01  -1.8354672e-02   3.5593367e-01  -4.7880936e-01  -1.7677587e-01  -1.7568277e+00  -8.7249413e-01   2.3115752e-02   4.2437330e+00   1.7508504e+00  -9.7160811e-01  -1.3432668e+00   3.5072315e-01   2.0739169e+00   9.8557854e-01   2.3778488e+00  -2.4683845e+00  -6.1453331e-01  -2.6761114e+00  -3.6905581e+00   1.8551071e+00   1.3078040e+00  -2.4278005e+00  -3.9260760e+00   2.9643381e-01   2.3857273e+00   5.3721725e-01  -1.9155123e+00  -1.3575984e+00  -1.9147583e+00   5.2518795e+00   3.1815370e+00   3.2837996e+00   3.4331883e+00   2.2943747e+00   3.1250307e+00  -2.9835994e-01  -1.4520547e+00  -1.0613350e+01  -1.8068579e-01   1.4235105e-01  -6.9770192e-01
   3.3933552e+00   1.0046765e+00  -4.2237375e-01   1.3683765e-01  -9.7046619e-01  -1.8571247e+00   3.8270625e-01   4.7048950e-01   7.1960899e-01   5.8578525e-01   5.0303932e+00   1.3883782e+00   4.0182180e+00   2.1503176e+00   8.6243385e-01   9.8758511e-01   3.7832172e+00   3.7194892e+00   2.4894872e+00   1.0735051e+00  -3.4215507e+00  -8.0740261e+00  -3.6444800e-01  -1.8766551e+00  -2.7277451e+00  -4.3231777e+00  -2.8038033e+00  -3.3687017e+00   3.6595782e+00   3.4131835e+00  -5.8925947e-01  -1.5366009e+00   3.1092069e+00   2.4798171e+00  -5.0954468e+00  -5.0730529e+00  -4.0671495e+00  -2.4157288e+00  -1.7562880e-01  -9.7689641e-01  -1.4160333e-02  -1.3127975e+00   5.2775368e-01  -2.7410988e+00  -1.9592151e+00  -2.4810037e+00   1.5629341e+00   2.1050449e+00  -3.8227930e-01   8.2164002e-02   3.4486890e-01  -3.0037626e-01  -4.5865684e-01  -2.1184040e+00  -1.1699131e+00  -5.2020351e-01   4.6674976e+00   1.9326333e+00  -1.1714677e+00  -1.3630704e+00   5.6663274e-01   2.4475494e+00   1.4801241e+00   2.9262128e+00  -1.7840429e+00  -8.4979226e-01  -3.1663667e+00  -4.4985679e+00   1.8509419e+00   9.6739140e-01  -2.9236539e+00  -4.8070539e+00   4.6106850e-01   1.9973724e+00   4.0521937e-01  -2.9255837e+00  -1.0283076e+00  -2.4414623e+00   6.9719268e+00   4.2951774e+00   4.2624700e+00   3.9136569e+00   3.1273066e+00   3.9640861e+00   2.7677241e-01  -1.8730510e+00  -1.1117309e+01  -1.4423190e-01   3.5374858e-01  -8.1816436e-01
   3.0076589e+00   8.6045833e-01  -3.9221063e-01   7.7941736e-02  -5.4057085e-01  -1.6985222e+00   5.4938246e-01   5.5504722e-01   9.0533832e-01   5.0251750e-01   4.6981270e+00   1.3088216e+00   3.8570853e+00   1.9413459e+00   7.3708300e-01   8.9297605e-01   3.3198359e+00   4.0310085e+00   2.3379050e+00   1.0163522e+00  -3.7796798e+00  -7.3264840e+00  -5.5781642e-01  -1.5866248e+00  -2.8531788e+00  -5.3112516e+00  -2.9018515e+00  -3.6696789e+00   2.5722516e+00   2.9301935e+00  -1.1517902e+00  -1.8702436e+00   3.0052898e+00   2.3279031e+00  -5.2415168e+00  -4.4329833e+00  -4.2459178e+00  -1.5374311e+00  -7.8513391e-01  -1.4507746e+00  -5.3696519e-01  -1.9798112e+00  -1.3730811e+00  -3.2604310e+00  -3.1390112e+00  -2.9056278e+00   1.2746634e-01   3.8508220e-01  -8.7054716e-01  -2.1992750e-01   5.2877464e-01  -1.5401943e-01   7.6683303e-01  -9.4784912e-01  -7.8284344e-01  -5.1331115e-01   4.0705555e+00   1.7357894e+00  -7.6321461e-01  -1.1162418e+00   5.4849178e-01   2.5665709e+00   1.0391282e+00   3.0474002e+00  -1.6367436e+00  -3.7360875e-01  -2.8167749e+00  -3.8974583e+00   1.4056594e+00   8.4513244e-01  -2.9788415e+00  -4.2003605e+00  -5.3358358e-02   2.3829372e+00   3.3034588e-01  -2.3837639e+00  -9.8195356e-01  -9.4456320e-01   3.8299529e+00   2.7792758e+00   2.9600357e+00   2.7531463e+00   2.6272429e+00   2.8364742e+00   4.5278417e-01  -1.3362520e+00  -9.7207861e+00  -5.7795945e-01   5.7105499e-01  -4.7659681e-01
   2.7497058e+00   7.3004802e-01  -4.4756129e-01  -7.9416589e-02  -8.9987077e-02  -1.2327662e+00   5.0829721e-01   2.0341710e-01   9.8066526e-01   7.3103688e-01   4.7408470e+00   9.1896120e-01   3.9741951e+00   1.8635146e+00   9.9470653e-01   9.9974612e-01   2.8797930e+00   3.7396371e+00   1.8106428e+00   5.0891300e-01  -3.3684405e+00  -6.5307144e+00  -7.9834244e-01  -1.9969768e+00  -2.1345330e+00  -5.1877188e+00  -2.0618719e+00  -3.1856688e+00   2.2657078e+00   3.2024069e+00  -8.6153548e-01  -1.8900457e+00   2.6414986e+00   1.9111810e+00  -5.2614638e+00  -4.5859601e+00  -4.4334740e+00  -1.7224434e+00  -5.9382679e-01  -1.4316806e+00  -6.0550147e-01  -2.0418049e+00  -1.3907690e+00  -3.1919678e+00  -2.1789307e+00  -1.9886382e+00   1.3035510e-01   5.2776369e-01  -1.5044611e-01   1.2785599e-02   6.7298151e-01  -1.2518186e-01   6.2229496e-01  -8.1387679e-01  -6.5235750e-01  -3.8747036e-01   3.7871647e+00   1.6243845e+00  -2.7078172e-01  -3.9544106e-01   6.1404935e-01   2.2349235e+00   7.2253544e-01   2.8269514e+00  -1.6568999e+00  -6.3270939e-01  -2.2864744e+00  -3.4043206e+00   1.1847570e+00   6.0689567e-01  -3.0445283e+00  -4.3552710e+00  -2.4468693e-01   2.3906509e+00   1.4438801e-01  -2.1097545e+00  -4.5291205e-01  -2.4105812e-01   2.3970068e+00   2.6395660e+00   1.7891275e+00   1.3927616e+00   3.0158199e+00   1.9283427e+00  -2.1027664e-01  -2.4603957e+00  -8.4353085e+00  -8.2793465e-01   4.4671434e-01  -6.0699635e-01
   2.3565742e+00   5.4919030e-01  -3.9351388e-01  -1.8911164e-01   3.6862394e-01  -1.2046272e+00   7.1950130e-01   1.2951766e-01   1.2531345e+00   6.2647768e-01   4.5214231e+00   6.3947785e-01   3.9526081e+00   1.7801353e+00   1.1194554e+00   6.1453838e-01   2.2347320e+00   3.7305461e+00   1.2206881e+00  -4.7961175e-02  -3.2494267e+00  -5.9471036e+00  -1.1273624e+00  -2.1211214e+00  -1.5517491e+00  -5.5582161e+00  -1.4729898e+00  -3.3328931e+00   1.4799377e+00   3.1275765e+00  -9.6992755e-01  -2.1053696e+00   2.3646590e+00   1.5236097e+00  -4.8843399e+00  -4.1327390e+00  -4.5766366e+00  -1.1584820e+00  -9.3438283e-01  -1.5809649e+00  -4.2732746e-01  -2.2784861e+00  -1.8855365e+00  -3.0683866e+00  -1.7284583e+00  -1.4235882e+00  -2.4538811e-01   1.8380721e-01   3.2705870e-01   2.5891532e-01   8.7285847e-01   1.3329582e-01   7.5577642e-01  -3.1423213e-01  -7.5818580e-01  -3.0447869e-01   3.3354542e+00   1.4575591e+00   2.4590941e-01   1.4330888e-01   8.6711962e-01   2.2472459e+00   5.1792924e-01   2.8441086e+00  -1.3444158e+00  -4.3234488e-01  -1.7706459e+00  -2.7904351e+00   7.1770044e-01   2.6468297e-01  -3.2060493e+00  -4.1019872e+00  -5.2102464e-01   2.4240326e+00  -6.3510383e-02  -2.0571874e+00  -2.2093489e-01   8.9090021e-01   2.6369927e-01   2.1989581e+00   4.1938643e-01   9.1359030e-03   3.0186259e+00   6.8412574e-01  -6.5668311e-01  -3.0441060e+00  -7.2364590e+00  -9.2210200e-01   3.8504445e-01  -5.3630220e-01
   2.2697787e+00   6.5098514e-01  -2.1480579e-01  -3.6631790e-01   3.8027097e-01  -1.7265699e+00   9.6855762e-01   7.4301665e-03   1.1484357e+00  -6.1442296e-02   4.5032132e+00   6.0504136e-01   3.7587320e+00   1.1736335e+00   1.0084480e+00   2.5917429e-01   2.2886618e+00   4.1389948e+00   1.4172254e+00   4.9645859e-02  -3.8059854e+00  -6.1660763e+00  -1.2252279e+00  -2.3870469e+00  -1.4568373e+00  -6.7513080e+00  -1.9676398e+00  -3.9166549e+00   1.1822032e+00   3.3410093e+00  -1.3950190e+00  -2.4388101e+00   2.4808867e+00   1.1421181e+00  -4.1537331e+00  -3.1192194e+00  -4.3854031e+00   3.4427461e-02  -1.4085105e+00  -1.6117611e+00  -8.9089168e-01  -2.1891781e+00  -2.5857532e+00  -2.9219019e+00  -2.2198794e+00  -1.3964427e+00  -8.4263819e-01  -5.8297151e-01   3.3855844e-01   1.0647154e-01   7.8239687e-01   2.6795828e-01   1.2681080e+00   2.5300331e-02  -1.1548003e+00  -3.4126758e-01   2.8724850e+00   1.2239204e+00   6.5217890e-01  -1.2999211e-02   1.3393471e+00   2.0643503e+00   2.6465948e-01   3.0543560e+00  -5.7852050e-01   1.5601282e-02  -1.1767758e+00  -2.2505685e+00   9.5439722e-01   1.8658331e-01  -3.6446021e+00  -3.5847830e+00  -1.0958550e+00   2.4349578e+00  -6.7043806e-01  -1.5105513e+00  -1.1870052e+00   7.8711947e-01  -1.0649977e+00   2.0630068e+00  -5.7903920e-01  -2.4402216e-01   2.3145121e+00   1.2051113e-01  -8.0180594e-01  -2.5989866e+00  -7.1399527e+00  -5.1272080e-01   2.7649306e-01  -4.9342929e-01
   2.5997720e+00   1.0042899e+00  -2.6109335e-01  -4.5750931e-01   4.8283278e-01  -1.2074332e+00   1.4811746e+00   2.5521258e-01   1.4100066e+00   4.2343151e-01   5.1964070e+00   1.6570964e+00   4.9712003e+00   2.2633582e+00   1.7118004e+00   6.7985780e-01   2.5468059e+00   4.2158369e+00   1.5103970e+00  -3.7380524e-01  -3.4051116e+00  -6.3819594e+00  -1.2887537e+00  -2.5667378e+00  -9.1968220e-01  -6.5677195e+00  -1.5108003e+00  -3.6923027e+00   1.5095886e+00   3.5164932e+00  -1.1147364e+00  -2.4407291e+00   2.2207847e+00   6.6432501e-01  -4.3052181e+00  -3.5445780e+00  -4.2107033e+00  -8.1178662e-01  -1.0247765e+00  -1.0289054e+00   3.1241620e-01  -1.9927875e+00  -1.7461396e+00  -3.1717295e+00  -1.7528530e+00  -1.3630079e+00   6.8422973e-02  -1.2124032e-01   8.1633120e-01   1.9297632e-01   7.7813342e-01   4.8546493e-01   4.5075697e-01  -4.7151059e-01  -1.7596283e+00  -7.0629195e-01   3.3192842e+00   1.1402982e+00   9.7843346e-01  -1.8358181e-01   2.0138004e+00   2.5457357e+00   7.4824239e-01   3.3498787e+00   4.8282305e-01   5.3172048e-01  -1.6606165e+00  -3.3637489e+00   9.2212760e-01  -6.0933151e-01  -3.4361518e+00  -3.6214221e+00  -5.2338355e-01   2.1994400e+00  -1.9836133e-01  -1.6631344e+00  -1.3062227e+00  -1.0761327e-01  -5.2333971e-02   2.8269836e+00  -4.8142778e-01  -1.4295974e-02   3.0828548e+00   6.1291342e-01  -6.8440505e-01  -2.6765903e+00  -7.6487806e+00  -6.4411844e-02   4.5576594e-01  -7.8137856e-01
   2.5885617e+00   1.1970593e+00  -2.7571476e-01  -5.4294230e-01   2.5364854e-01  -1.1376177e+00   1.4816395e+00   1.5592688e-01   1.1000341e+00   3.3366759e-02   5.4276624e+00   1.6774589e+00   5.2368677e+00   2.1271349e+00   1.8578124e+00   7.7170329e-01   2.5574764e+00   4.0837441e+00   1.4501617e+00  -5.7931888e-01  -3.4753696e+00  -6.6700427e+00  -1.5217521e+00  -2.9315158e+00  -4.3467861e-01  -7.0430909e+00  -1.4453204e+00  -3.6018768e+00   1.5619416e+00   3.9678810e+00  -1.5644383e+00  -3.2942239e+00   2.1572363e+00   4.6127341e-01  -3.8326945e+00  -2.9342698e+00  -4.0745878e+00  -6.1087068e-01  -1.0379660e+00  -9.4440383e-01  -1.3502131e-01  -1.9638976e+00  -1.4644691e+00  -2.9005652e+00  -1.4634134e+00  -1.0140239e+00   2.8910381e-01  -2.8838046e-01   9.8636369e-01   2.5050490e-01   7.8434967e-01   4.8637869e-01   9.0792962e-01  -2.5599735e-01  -1.8320089e+00  -8.3728106e-01   3.2376055e+00   1.1240736e+00   1.1779556e+00  -1.8954078e-01   2.1901831e+00   2.3572769e+00   5.3988000e-01   3.3110924e+00   9.2300145e-01   6.0824751e-01  -1.1994029e+00  -2.9774461e+00   1.4019664e+00  -3.9791133e-01  -3.9162832e+00  -4.0072788e+00  -9.5945749e-01   2.0998284e+00  -1.1902113e+00  -1.8267152e+00  -1.7990276e+00   2.2672519e-02  -4.1912972e-02   3.3662706e+00  -7.5038107e-01  -2.2225382e-01   2.6715627e+00   6.2256635e-01  -6.1894218e-01  -2.4966934e+00  -6.3536888e+00  -1.9285857e-01   4.0720140e-01  -7.4599557e-01
   2.7282357e+00   1.5777654e+00  -3.0025525e-01  -5.7944450e-01   9.9721047e-02  -1.1008140e+00   1.7576034e+00   2.7962045e-01   1.1271920e+00   1.5701496e-02   6.0430739e+00   2.1916997e+00   6.1237240e+00   2.6111274e+00   2.3346316e+00   8.2570446e-01   2.6169974e+00   4.0510400e+00   1.2796063e+00  -9.9683275e-01  -3.2142906e+00  -7.2893468e+00  -1.8210402e+00  -3.3726435e+00   1.2968527e-01  -7.4163270e+00  -9.9147681e-01  -3.5617263e+00   1.9053433e+00   4.5342328e+00  -1.8189502e+00  -4.1589018e+00   1.9092458e+00   1.0800755e-01  -3.8345980e+00  -3.1757779e+00  -3.9517925e+00  -9.1457597e-01  -1.1321983e+00  -7.1029385e-01   7.1379732e-01  -1.6693310e+00  -5.8573362e-01  -2.7382741e+00  -8.4548135e-01  -6.0639995e-01   1.1635425e+00  -5.3366326e-02   1.4128481e+00   4.6409822e-01   7.4896005e-01   5.5983213e-01   6.2968672e-01  -6.0924544e-01  -2.4873348e+00  -1.2279475e+00   3.4530565e+00   1.2996502e+00   1.4452021e+00  -1.7229376e-01   2.7007245e+00   2.6530258e+00   7.5836616e-01   3.5765100e+00   1.5629598e+00   8.4335247e-01  -1.2060168e+00  -3.3193474e+00   1.6131676e+00  -6.8743321e-01  -4.1918113e+00  -4.5121256e+00  -7.1872990e-01   1.9824265e+00  -1.7888429e+00  -2.5081607e+00  -1.8863454e+00  -1.3013793e-01   7.4198378e-01   4.4757710e+00  -7.3950950e-01  -1.5425016e-01   2.8048484e+00   7.9300401e-01  -5.8348382e-01  -2.5077269e+00  -6.1057080e+00   1.7953628e-03   5.4357574e-01  -8.3905428e-01
   2.8430840e+00   1.8099758e+00  -2.5728618e-01  -6.2026809e-01  -2.1338450e-01  -7.7014122e-01   1.9274440e+00   4.0963660e-01   7.4355938e-01  -6.7210673e-02   6.1367170e+00   2.6944494e+00   6.3892528e+00   2.9691619e+00   2.4052836e+00   1.1977766e+00   2.8144166e+00   3.8960987e+00   1.4617346e+00  -1.0586217e+00  -3.1972500e+00  -7.1673860e+00  -1.7993258e+00  -3.2074248e+00   3.6560101e-01  -7.4037815e+00  -1.4095744e+00  -3.5759883e+00   1.7449858e+00   4.3130726e+00  -2.1710873e+00  -4.5632807e+00   1.6961357e+00   1.0399166e-01  -3.2162675e+00  -2.2569259e+00  -3.4720120e+00  -1.0374343e+00  -8.5326459e-01  -8.2792675e-01   1.6733924e-01  -1.8246776e+00  -4.6244504e-01  -2.9042174e+00  -1.2617740e+00  -1.1980364e+00   1.0319791e+00  -5.6369040e-01   1.1233463e+00   1.2437311e-01   6.7060875e-01   3.8481857e-01   1.0794463e+00  -3.1014638e-01  -2.2659626e+00  -1.4094658e+00   3.4234684e+00   1.0290628e+00   1.5990572e+00  -6.1946171e-01   2.9146400e+00   2.8338163e+00   7.9648183e-01   3.4636002e+00   2.1639578e+00   1.1475022e+00  -1.3061940e+00  -3.5868547e+00   1.6433638e+00  -1.0633824e+00  -3.9727936e+00  -4.4190534e+00  -9.0114728e-01   1.6853637e+00  -2.1152757e+00  -2.4153110e+00  -2.5124767e+00  -6.9324997e-01   6.9832856e-01   4.2480799e+00  -5.3258960e-01   2.3127169e-01   2.5118151e+00   1.4335624e+00   2.4448761e-01  -1.5230898e+00  -4.9916749e+00  -5.4042017e-02   5.7122691e-01  -6.8944126e-01
   2.1976863e+00   1.6370398e+00  -3.4183187e-01  -6.5902151e-01   2.5567176e-01   7.7960763e-02   1.7098639e+00   2.5581396e-01   7.9274648e-01   1.2302485e-01   5.0258886e+00   2.1270180e+00   4.9270034e+00   2.3978354e+00   1.6823925e+00   7.1107224e-01   2.2488224e+00   3.6573863e+00   8.2259107e-01  -1.5351750e+00  -1.9352513e+00  -5.0925232e+00  -1.9366876e+00  -3.1422685e+00   5.8887913e-01  -7.7151227e+00  -9.7206450e-01  -3.0054898e+00   3.8048011e-01   3.5352607e+00  -2.1116862e+00  -4.3187801e+00   7.1228904e-01  -2.2049154e-01  -3.4512869e+00  -1.9218520e+00  -2.7960992e+00  -3.4143186e-01  -1.2452925e+00  -1.5205364e+00  -1.5565773e-01  -1.5115853e+00  -1.0466018e+00  -3.2599592e+00  -1.0855964e+00  -7.5188181e-01   3.9475952e-01  -2.1445465e+00   1.2698633e+00  -2.3192311e-01   8.6832971e-01   2.3791806e-01   2.4008014e+00   8.4125723e-01  -2.0093639e+00  -1.0469600e+00   2.6716480e+00   9.5421707e-01   2.0731075e+00  -4.9225542e-01   3.0231316e+00   2.5948188e+00   1.0404104e-01   3.3107659e+00   2.3718754e+00   1.2733796e+00  -9.2464511e-01  -2.8278431e+00   7.0348620e-01  -1.9446244e+00  -3.3349671e+00  -3.6544700e+00  -1.2908096e+00   1.0841079e+00  -2.6699850e+00  -1.9714675e+00  -1.4989926e+00   7.8808166e-01  -3.0418108e+00   2.6838630e+00  -2.5001009e+00  -8.5845983e-01   1.3828789e+00  -3.4807328e-01   1.0219317e-01  -8.3873653e-01  -2.2289489e+00  -1.5942234e-01   8.8058663e-01  -5.0499564e-01
   3.0594051e+00   2.6880948e+00  -1.4615941e-01  -8.1262006e-01  -4.7676205e-01  -1.0665711e+00   2.1567317e+00   1.5935140e-01   5.1199707e-01  -2.4670468e-01   6.1000233e+00   3.0986925e+00   6.2772384e+00   2.8874409e+00   2.5134609e+00   1.0852719e+00   3.1722644e+00   4.4294914e+00   1.3638263e+00  -9.7458434e-01  -2.2717025e+00  -6.9440468e+00  -1.5425635e+00  -3.3699644e+00   8.9624480e-01  -7.8147849e+00  -1.4805692e+00  -3.6548138e+00   1.5465376e+00   4.6096584e+00  -2.1536959e+00  -4.7307323e+00   1.0234089e+00  -5.9282530e-01  -3.1195067e+00  -2.1380770e+00  -2.5530109e+00  -7.8358603e-01  -5.6961493e-01  -7.4394805e-01   1.0369442e+00  -1.0877790e+00   1.1382773e+00  -2.4960955e+00  -8.8007898e-01  -1.0050711e+00   2.5448388e+00   2.7667756e-02   2.0290231e+00   1.3496540e-01   7.0020133e-01   2.2720270e-01   4.1864891e-01  -6.0872319e-01  -3.0067573e+00  -1.3861783e+00   3.3307351e+00   1.2252608e+00   2.0470376e+00  -9.0904932e-01   3.5532084e+00   2.9406456e+00   8.2177604e-01   3.6619691e+00   2.4372811e+00   1.2894943e+00  -1.4944286e+00  -4.3052270e+00   1.6442797e+00  -1.8581508e+00  -3.4404511e+00  -4.0005904e+00  -3.7844614e-01   1.9003974e+00  -2.0543864e+00  -1.5990123e+00  -3.4109575e+00  -1.6953502e+00   3.6384718e-01   5.2611458e+00  -1.2551319e+00   7.5707019e-01   2.6841516e+00   1.7249064e+00   1.1627724e-02  -9.1417690e-01  -4.8776116e+00   7.1725172e-01   3.7466794e-01  -8.1376341e-01
   2.6547121e+00   2.8185091e+00  -5.6573400e-02  -7.5089653e-01  -4.4848575e-01  -6.1743745e-01   2.1216319e+00   1.0451500e-01   3.9241167e-01  -1.2717742e-01   5.5965086e+00   3.1182036e+00   5.7039157e+00   3.0352672e+00   2.0661116e+00   7.0764890e-01   2.9068446e+00   3.9428228e+00   1.0334881e+00  -1.3402790e+00  -1.9520697e+00  -6.3415595e+00  -1.8564888e+00  -3.6253295e+00   1.0915769e+00  -7.5568809e+00  -1.3834480e+00  -3.3697633e+00   1.1929365e+00   4.4041322e+00  -2.3871678e+00  -4.8439186e+00   4.9928499e-01  -1.2066691e+00  -2.6895775e+00  -1.7787557e+00  -1.9404706e+00  -5.3058245e-01  -4.8171084e-01  -6.1746381e-01   1.3472727e+00  -8.8240792e-01   1.5762002e+00  -2.2923859e+00  -4.7933995e-01  -5.9216852e-01   2.7508753e+00  -2.2088457e-01   2.3829174e+00  -1.2195707e-02   5.0701086e-01   4.0587563e-02   1.8501969e-02  -9.5732780e-01  -3.2672568e+00  -1.6242982e+00   2.7781842e+00   9.1328535e-01   2.6791536e+00  -5.7257337e-01   4.1031219e+00   2.9664623e+00   8.1208694e-01   3.4573561e+00   3.1095890e+00   1.7026867e+00  -1.0739099e+00  -4.0522601e+00   1.4913286e+00  -2.4346539e+00  -3.2893935e+00  -3.8102821e+00  -2.2359442e-01   1.3849298e+00  -2.3332585e+00  -1.6186439e+00  -3.2565697e+00  -2.0446820e+00  -6.4536561e-01   4.8219602e+00  -2.0775667e+00   4.3348435e-01   2.4397014e+00   7.4517668e-01  -2.5508211e-01  -8.5249093e-01  -4.7161957e+00   1.2845513e+00   4.4090683e-01  -9.2887278e-01
   2.2378055e+00   2.9721365e+00  -2.4791012e-03  -6.3609074e-01  -7.1419122e-01  -7.5961318e-01   2.0861251e+00   1.5766390e-01   4.3101218e-01  -5.9186688e-01   5.0580489e+00   2.6822473e+00   5.0611841e+00   2.7821954e+00   1.5875389e+00  -1.0303449e-01   2.3947849e+00   3.4996061e+00   6.3432363e-01  -1.6401888e+00  -2.0804785e+00  -6.5642365e+00  -2.3033748e+00  -3.9445084e+00   1.0608729e+00  -7.9550061e+00  -1.3136499e+00  -3.5446014e+00   6.9866930e-01   4.3335903e+00  -3.1196734e+00  -5.4259067e+00   4.4525520e-01  -1.5855812e+00  -2.5432670e+00  -1.5109908e+00  -1.6401718e+00   3.7965638e-01  -7.6335663e-01  -5.6048011e-01   1.2211395e+00  -9.4321635e-01   1.7390758e+00  -1.7757604e+00  -2.7201956e-01  -3.3255655e-02   3.1111649e+00  -4.6236567e-01   2.5855429e+00   3.6201118e-01   6.8426404e-01   3.1400388e-01   9.5674275e-02  -5.1393087e-01  -3.4158478e+00  -1.4638767e+00   2.4099538e+00   1.0371768e+00   2.8641967e+00  -2.5040827e-01   4.3892678e+00   3.0505688e+00   8.1022823e-01   3.6025069e+00   3.3625942e+00   1.9601213e+00  -5.6561760e-01  -3.3340584e+00   1.6975311e+00  -1.8925110e+00  -3.7850306e+00  -3.9834879e+00  -4.9202810e-01   1.3763767e+00  -3.2474313e+00  -2.0345375e+00  -3.3886068e+00  -8.9398797e-01  -1.3134889e+00   5.0004673e+00  -2.6501697e+00  -1.1664628e-02   1.7836949e+00  -3.0578468e-01  -7.2305058e-01  -7.5095450e-01  -3.6648644e+00   1.2089186e+00   3.4079108e-01  -8.3046696e-01
   2.6215533e+00   3.5782739e+00  -1.0912487e-01  -4.8771354e-01  -1.6606983e+00  -5.9136568e-01   1.9632755e+00   3.3375799e-01  -1.4029924e-01  -5.2051641e-01   5.9916451e+00   3.4017204e+00   6.2582327e+00   3.5117833e+00   2.2581981e+00   6.2830687e-01   2.9924119e+00   3.2401980e+00   9.4415155e-01  -1.4267992e+00  -2.0090711e+00  -8.2504914e+00  -2.4467249e+00  -4.2250295e+00   1.2813037e+00  -7.5487991e+00  -1.3956236e+00  -2.8874592e+00   2.2312948e+00   5.0340573e+00  -3.3416200e+00  -6.4285999e+00   4.1020585e-01  -1.0919833e+00  -2.1531016e+00  -1.8352592e+00  -1.7649446e+00  -1.1907133e+00  -4.6106750e-01  -1.4330986e-01   1.9157963e+00  -5.5703605e-01   3.5332101e+00  -1.6261577e+00   3.0892193e-01  -1.6047079e-01   4.3221243e+00   1.8047032e-01   2.3818663e+00   3.5107529e-02   1.6167253e-01  -2.5371555e-01  -3.2222770e-01  -1.6304408e+00  -3.6692133e+00  -2.0046039e+00   2.9620087e+00   1.6184369e+00   2.4265918e+00  -7.3591508e-01   4.2578813e+00   3.2219575e+00   9.6547231e-01   3.7698409e+00   3.4136796e+00   1.6207673e+00  -1.0397101e+00  -4.2177945e+00   2.4428786e+00  -1.6435725e+00  -4.2139514e+00  -5.4075458e+00   6.6402843e-02   1.1366061e+00  -3.7836811e+00  -3.0079717e+00  -3.3487925e+00  -2.7511646e+00   2.0056477e+00   6.8882234e+00  -6.7684324e-01   1.9387844e+00   2.2036567e+00   1.6528906e+00   3.3303420e-01   1.3370504e-01  -4.1881102e+00   1.3512790e+00   5.4601678e-01  -9.4593414e-01
   2.3944583e+00   3.8411392e+00  -1.2294687e-01  -3.8114791e-01  -2.0941295e+00  -2.0776607e-01   1.6888435e+00   2.4228164e-01  -4.0571627e-01  -5.6636585e-01   5.4871871e+00   3.1998795e+00   5.6895844e+00   3.5453717e+00   1.8452889e+00   4.0768773e-01   3.0396359e+00   2.7802285e+00   1.0396086e+00  -1.3002005e+00  -1.7983957e+00  -8.2751419e+00  -2.4614823e+00  -4.3700227e+00   1.1186361e+00  -6.9927787e+00  -1.6876581e+00  -2.4290368e+00   2.2400041e+00   4.6801769e+00  -3.3498787e+00  -6.2736005e+00   3.7667177e-01  -1.1497572e+00  -1.8156419e+00  -1.7529656e+00  -1.3065177e+00  -1.3614059e+00  -4.3616770e-02   8.2251986e-02   1.8366328e+00  -5.2016452e-01   4.2733961e+00  -1.3811461e+00   4.0337829e-01  -1.8189955e-01   4.9111652e+00   3.5143308e-01   2.4492525e+00  -3.8334540e-02   1.6479909e-01  -3.8527591e-01  -6.0447262e-01  -1.6870532e+00  -3.4885494e+00  -1.9246835e+00   2.6733142e+00   1.6740424e+00   2.3642989e+00  -5.8275860e-01   4.1612601e+00   3.0183874e+00   9.5571300e-01   3.6850848e+00   3.3781893e+00   1.4942680e+00  -1.0006089e+00  -4.2344857e+00   2.7253358e+00  -1.4607761e+00  -4.0058350e+00  -5.4125042e+00   2.2140697e-01   9.3510495e-01  -3.7089209e+00  -2.9144103e+00  -3.4852220e+00  -3.3758649e+00   2.3445915e+00   6.7952164e+00  -4.8323097e-01   2.5040722e+00   2.0820642e+00   1.5683586e+00   2.7269463e-01   5.9725002e-01  -4.0225944e+00   1.6436061e+00   5.8609771e-01  -1.0266732e+00
   1.8064530e+00   3.7976946e+00  -1.8538256e-01  -3.0777715e-01  -1.7222705e+00   8.0010991e-01   1.4447726e+00   1.5134094e-01   8.9747598e-03  -1.4884223e-02   4.0854938e+00   2.7473629e+00   4.1167079e+00   3.1641160e+00   1.2069440e+00  -5.9050928e-02   2.7232969e+00   2.7401285e+00   9.1537642e-01  -1.2548985e+00  -1.6780172e-01  -6.2266550e+00  -2.2191454e+00  -3.9445030e+00   6.5569587e-01  -6.4808430e+00  -1.5152455e+00  -1.5112909e+00   1.1674605e+00   3.2805840e+00  -2.6770180e+00  -4.8237328e+00  -6.2470116e-01  -1.4497207e+00  -2.3887692e+00  -2.2727296e+00  -5.4182613e-01  -1.3427089e+00  -5.4839034e-02  -2.6853428e-01   2.5903478e+00  -5.4329789e-02   4.0593437e+00  -1.8769530e+00   4.4658778e-01  -1.4752637e-01   4.6703891e+00  -8.0203192e-01   2.5093463e+00  -7.5151300e-01   3.1459392e-01  -6.1498766e-01   7.6277533e-02  -1.1240345e+00  -3.1275829e+00  -1.5555203e+00   1.9791709e+00   1.8351012e+00   2.2624224e+00  -8.1453691e-01   3.9325259e+00   2.7613225e+00   6.0517720e-01   3.8950615e+00   3.3023919e+00   1.2900214e+00  -1.3944211e+00  -4.3767642e+00   1.6781978e+00  -2.3659912e+00  -2.6937509e+00  -3.9299781e+00   5.8053800e-01   4.9640726e-01  -2.6245637e+00  -1.6727112e+00  -2.2109183e+00  -2.8759998e+00  -4.4537653e-01   5.3258233e+00  -1.5081424e+00   2.7455886e+00   1.5915298e+00   3.0759480e-01   4.3569987e-01   1.8118772e+00  -3.5662706e+00   2.0162167e+00   1.1086970e+00  -1.0010518e+00
   1.6047203e+00   3.9981501e+00   3.2059299e-02  -2.7075137e-01  -1.9260530e+00   5.8100019e-01   1.2412264e+00  -2.5887816e-01  -3.5573962e-01   7.6950612e-02   3.8903777e+00   2.3971988e+00   3.9356565e+00   3.1867837e+00   1.0439952e+00   1.6760110e-03   2.4430775e+00   2.0887204e+00   6.5106202e-01  -1.0799156e+00  -2.4902858e-01  -5.9087997e+00  -2.1001902e+00  -3.8984426e+00   7.7301043e-01  -5.4221517e+00  -1.7144526e+00  -1.5749512e+00   1.0465179e+00   2.9962551e+00  -2.5521248e+00  -4.6527704e+00  -8.6466684e-01  -1.4841079e+00  -1.9285721e+00  -2.1019114e+00  -2.6789181e-01  -1.6050691e+00   4.3670945e-01  -5.0313014e-01   2.3340049e+00  -2.1795821e-01   4.4606661e+00  -1.6205172e+00   4.6671113e-01  -2.9262401e-01   4.7685956e+00  -2.8241909e-01   2.6506510e+00  -6.8509772e-01   1.2485743e-01  -1.0563212e+00  -1.1670983e+00  -1.7757049e+00  -2.7954129e+00  -1.6832109e+00   1.4658096e+00   1.6033138e+00   2.6321351e+00  -4.3367197e-02   3.8278654e+00   2.7754259e+00   7.8867687e-01   3.5022657e+00   2.5423204e+00   8.3394918e-01  -1.1963554e+00  -4.1550075e+00   1.4160323e+00  -2.4177582e+00  -2.0069183e+00  -3.8289449e+00   8.7653613e-01   8.5541582e-01  -2.1869352e+00  -1.1856289e+00  -2.1254983e+00  -3.3557617e+00  -7.0167682e-01   4.7456605e+00  -1.2899661e+00   2.6086272e+00   2.0439293e+00   3.4933238e-01   3.0563864e-01   1.2006818e+00  -4.0693620e+00   1.8977812e+00   7.8171767e-01  -9.0138290e-01
   1.4354301e+00   4.1399016e+00   3.7151833e-02  -1.7188905e-01  -2.2148186e+00   6.9553418e-01   1.1394380e+00  -1.0861095e-01  -3.1602317e-01   1.8503085e-01   3.6948085e+00   2.5198337e+00   3.8990410e+00   3.4865894e+00   1.1219836e+00  -1.3102632e-01   2.3492254e+00   1.8750810e+00   6.6399062e-01  -8.8114150e-01  -1.0256130e-01  -6.3834720e+00  -2.1523181e+00  -3.7447510e+00   5.5410349e-01  -4.6769854e+00  -1.7052285e+00  -1.1012194e+00   1.4489201e+00   2.4870567e+00  -2.3837268e+00  -4.3909408e+00  -7.9718431e-01  -1.0171156e+00  -1.2735700e+00  -2.0527919e+00  -3.7775795e-01  -2.1922401e+00   3.2587709e-01  -2.8378583e-01   3.2683623e+00  -2.0230185e-01   4.8506932e+00  -1.6410760e+00   4.6192226e-01  -5.1597222e-01   4.9188662e+00  -2.6587176e-01   2.3034145e+00  -9.6626409e-01  -2.0783623e-01  -1.3142260e+00  -1.6727841e+00  -2.3283271e+00  -2.8174872e+00  -1.7323145e+00   1.3581198e+00   1.9551982e+00   2.4181339e+00  -3.3649891e-02   3.5303066e+00   2.9262363e+00   8.4493907e-01   3.7039707e+00   2.4012485e+00   6.6718771e-01  -1.4324081e+00  -4.3681365e+00   1.3510329e+00  -2.2647461e+00  -1.8277684e+00  -3.8083035e+00   1.4031734e+00   7.1483299e-01  -1.5386577e+00  -1.4353504e+00  -1.5934211e+00  -4.2458814e+00   2.5405696e-02   4.8730675e+00  -4.5736050e-01   3.6587334e+00   2.3245347e+00   6.5366876e-01   8.1796204e-01   1.8465696e+00  -5.0160810e+00   2.1759914e+00   1.0205682e+00  -9.5631393e-01
   2.2649571e-01   3.5007092e+00   1.5134701e-01  -6.5480105e-02  -1.8502332e+00   9.7097606e-01   7.0211383e-01  -2.8176855e-01  -8.1907141e-02  -1.8697880e-01   1.7651893e+00   1.0573282e+00   1.5811562e+00   2.3694174e+00  -1.7713946e-01  -1.3304903e+00   9.7497915e-01   9.1895558e-01  -7.9329308e-02  -1.0797639e+00  -2.2464357e-01  -4.7668547e+00  -2.4690396e+00  -3.4835787e+00   5.7592168e-02  -4.2971549e+00  -1.5917760e+00  -8.4443391e-01  -2.0572367e-01   1.1294992e+00  -2.7735985e+00  -3.6956680e+00  -8.9204973e-01  -1.1739165e+00  -7.2715691e-01  -9.7811650e-01  -1.6099116e-01  -5.3017916e-01  -2.0133177e-01  -5.8659296e-01   2.1218526e+00  -7.1859828e-01   3.1028337e+00  -1.3610761e+00   1.2801453e-01   1.1990420e-01   3.4298049e+00  -1.6538345e+00   1.9536139e+00  -8.9068113e-01  -3.4013794e-03  -1.0882701e+00  -9.8394400e-01  -1.0658559e+00  -1.8924233e+00  -9.3384886e-01   6.5925538e-02   1.6862590e+00   2.6922436e+00   7.7155772e-01   3.1569615e+00   2.5027604e+00   2.1656360e-01   3.4096734e+00   2.1246519e+00   7.5876867e-01  -3.0437990e-01  -2.2773418e+00   8.1489651e-01  -1.4419073e+00  -1.7967943e+00  -2.7679222e+00   5.3477524e-01   6.4740414e-01  -1.7517733e+00  -7.0249421e-01  -8.3488826e-01  -1.8359293e+00  -3.7227105e+00   2.6706183e+00  -2.0790357e+00   2.0782124e+00   1.0649404e+00  -2.0450629e+00   1.0741976e-01   1.8870835e+00  -3.0707844e+00   1.5784067e+00   8.8321186e-01  -6.5289927e-01
   2.3460951e-01   3.6398026e+00   8.9080980e-02   4.1944522e-02  -2.2989781e+00   1.2102396e+00   3.9343873e-01  -2.9994174e-01  -3.1035809e-01   4.8793847e-02   2.0679979e+00   1.1982592e+00   2.0244476e+00   2.6122479e+00   1.3826776e-01  -9.0075352e-01   1.2802297e+00   5.1936670e-01   2.2172808e-01  -6.8424524e-01   4.9889324e-02  -5.5070620e+00  -2.2843562e+00  -3.5229079e+00  -4.2565951e-02  -3.3364489e+00  -1.6505618e+00   1.0064337e-02   9.0780613e-01   1.0488143e+00  -2.1969494e+00  -3.4861899e+00  -8.7854996e-01  -5.8659167e-01  -2.9542940e-01  -1.4091435e+00  -2.7883644e-01  -1.9065090e+00  -3.5853445e-02  -2.8436121e-01   2.8285990e+00  -3.0038658e-01   3.9048763e+00  -1.4408504e+00   4.0675372e-01  -3.6208408e-02   3.7608725e+00  -1.3739509e+00   1.5759179e+00  -1.2368157e+00  -4.5629488e-01  -1.5738877e+00  -1.5344386e+00  -1.9617267e+00  -1.8524166e+00  -1.1899382e+00   7.5614475e-02   2.0478170e+00   2.1994755e+00   7.0671942e-01   2.6268454e+00   2.3122454e+00   2.1432723e-01   3.4649878e+00   1.7744513e+00   1.6046746e-01  -6.9357512e-01  -2.7374408e+00   9.8748733e-01  -1.3804603e+00  -1.4839746e+00  -3.1347593e+00   1.0579382e+00   4.5256579e-01  -1.2647881e+00  -8.6741655e-01  -1.4877727e-01  -3.4163612e+00  -1.7624311e+00   3.1695981e+00  -6.0860173e-01   3.5982985e+00   1.4115625e+00  -1.0150806e+00   6.9940540e-01   2.4633224e+00  -4.2360430e+00   1.8004382e+00   1.1883021e+00  -7.5963307e-01
  -5.0814884e-01   3.1828736e+00   1.5057199e-01   1.4990319e-01  -2.0107190e+00   1.5859385e+00   1.5792233e-01  -3.8737096e-01   9.5432329e-02   9.1643679e-02   9.3865298e-01   3.5724248e-01   9.3566470e-01   2.2814044e+00  -4.3153894e-01  -1.5618353e+00   4.1897169e-01  -3.6486433e-01  -1.5378731e-01  -8.8222837e-01   3.1257954e-01  -4.4602934e+00  -2.3131487e+00  -3.3095608e+00  -2.7716082e-01  -2.3228206e+00  -1.3756038e+00   4.0485350e-01   8.6206222e-02  -9.6241647e-02  -1.8617963e+00  -2.4798115e+00  -1.0269988e+00  -7.3170975e-01   6.3697702e-03  -1.2253437e+00  -6.6125627e-02  -1.5383729e+00  -2.3400363e-02  -2.1170503e-01   2.6926618e+00  -5.0161262e-01   3.2160852e+00  -1.2830929e+00   5.6921308e-01   3.6349333e-01   3.1851228e+00  -1.6878799e+00   1.5232714e+00  -9.8961316e-01  -2.3142368e-01  -1.2951962e+00  -1.7888392e+00  -1.4574634e+00  -1.2745954e+00  -7.8805160e-01  -6.7205337e-01   1.8235584e+00   2.1605287e+00   1.3409638e+00   2.2855022e+00   2.0904087e+00   1.8365559e-01   3.3484567e+00   1.6010086e+00  -1.4882318e-02  -3.8490569e-01  -1.8880321e+00   4.4952775e-01  -1.1004070e+00  -9.4380995e-01  -2.2119497e+00   8.5237856e-01   3.5824943e-01  -6.2214068e-01  -2.9599178e-01   6.4131930e-01  -2.2194877e+00  -3.2111958e+00   1.8527588e+00  -1.0842311e+00   2.8600665e+00   1.1103851e+00  -2.4856940e+00   1.9754639e-01   2.1517652e+00  -3.7778383e+00   1.5241050e+00   1.1818751e+00  -6.5811630e-01
  -9.1756579e-01   2.9479141e+00   3.3116643e-02   1.7209804e-01  -1.8244105e+00   1.9327636e+00  -3.7112118e-01  -5.8736391e-01   7.7650837e-02   3.2697252e-01   4.4456233e-01  -1.3475572e-01   3.7261785e-01   1.7223133e+00  -5.5381230e-01  -1.3156659e+00   9.9632246e-02  -6.8942333e-01  -3.9336524e-01  -5.5407762e-01   9.0415253e-01  -3.7064887e+00  -2.0317169e+00  -2.9657492e+00  -3.8660577e-01  -1.6076357e+00  -9.5625030e-01   1.4392798e+00   1.1540356e-01  -5.2824675e-01  -1.3520560e+00  -2.0043002e+00  -1.2412204e+00  -3.1431260e-01  -1.2211817e-01  -1.3735412e+00  -2.3987077e-01  -2.0090850e+00  -2.3740806e-01  -2.2832416e-01   2.7924338e+00  -2.6000891e-01   2.7753899e+00  -1.3878400e+00   5.5221299e-01   6.5430551e-01   2.6968009e+00  -2.1075606e+00   1.1046610e+00  -1.2114847e+00  -3.8179688e-01  -1.6084157e+00  -1.5525948e+00  -1.3862990e+00  -7.0698596e-01  -5.4304519e-01  -1.0890681e+00   2.1171184e+00   1.8680005e+00   1.6182175e+00   1.4085136e+00   1.6147592e+00  -4.4269756e-01   3.1267281e+00   6.9362369e-01  -5.9096427e-01  -2.8734868e-01  -1.3657295e+00   2.0245824e-01  -7.5525213e-01  -4.8566234e-01  -1.9449876e+00   8.8301608e-01   6.2009272e-01  -1.1758383e-01   3.8926661e-01   1.7620787e+00  -1.8367301e+00  -3.8362009e+00   1.2678250e+00  -9.8028909e-01   2.8831753e+00   9.5714722e-01  -2.7898211e+00   2.0949817e-01   2.4695578e+00  -3.1955842e+00   1.0308099e+00   1.3850866e+00  -5.4335099e-01
  -1.5872550e+00   2.3913866e+00   1.7694618e-02   2.6633249e-01  -1.2510751e+00   2.4879135e+00  -6.9531943e-01  -6.6204478e-01   3.6454247e-01   8.1164419e-01  -3.1927938e-01  -6.7395521e-01  -2.7755783e-01   1.5883767e+00  -8.6763180e-01  -1.4372564e+00  -5.5946432e-01  -1.3696794e+00  -8.8787275e-01  -7.3276596e-01   1.7200139e+00  -2.1302250e+00  -1.8276597e+00  -2.4704077e+00  -3.2516607e-01  -5.4919202e-01  -5.1615783e-01   2.0637379e+00  -5.4275130e-01  -1.6763068e+00  -5.9790247e-01  -1.1676963e+00  -1.8447993e+00  -1.1483719e-01   1.5267802e-02  -1.2950430e+00  -3.5412898e-02  -2.3437156e+00  -4.5259678e-01  -6.4605584e-01   2.9845890e+00  -1.8140740e-01   1.8297762e+00  -1.7972494e+00   4.5677046e-01   6.1647588e-01   1.5833704e+00  -2.9792097e+00   7.4037759e-01  -1.2883699e+00  -3.5452380e-01  -1.7524494e+00  -1.4850002e+00  -9.6993913e-01  -1.6684424e-01  -5.3123482e-01  -1.8877994e+00   1.8300404e+00   1.9108224e+00   2.2844036e+00   8.7219779e-01   1.4819140e+00  -6.6662471e-01   2.7624362e+00   1.8522326e-01  -9.1034457e-01  -3.3033160e-01  -8.7688268e-01  -9.9220828e-01  -1.4644719e+00   7.1087619e-01  -1.0376078e+00   9.4624120e-01   4.3678784e-01   6.9485289e-01   8.2037654e-01   3.3325394e+00  -9.7101599e-01  -5.7698457e+00  -6.7639637e-01  -1.4046326e+00   2.1718104e+00   7.6396900e-01  -3.8664186e+00   1.4745360e-01   2.3811053e+00  -2.5261288e+00   7.2613314e-01   1.6997003e+00  -2.8376788e-01
  -2.4190260e+00   1.6647370e+00  -6.0542613e-02   2.2000943e-01  -4.8416552e-01   2.9862870e+00  -1.2343757e+00  -9.5863763e-01   6.5384018e-01   9.7991615e-01  -1.5814975e+00  -1.7782860e+00  -1.8068291e+00   6.8674539e-01  -1.5552408e+00  -1.8195463e+00  -1.5291590e+00  -2.1269475e+00  -1.6317866e+00  -9.1596607e-01   2.4394683e+00  -7.9981438e-02  -1.6865085e+00  -2.1136841e+00  -2.8956570e-01   2.9643223e-01   2.3408168e-01   2.9065727e+00  -1.5511663e+00  -2.6580705e+00  -3.0368281e-02  -2.0159013e-01  -2.1572621e+00  -3.5367687e-02   8.7310162e-02  -8.4955296e-01   6.4852038e-02  -1.8005793e+00  -7.4293098e-01  -8.6372042e-01   2.3660230e+00  -2.0366862e-01   4.3572912e-01  -1.8258853e+00   4.6596904e-01   1.3030067e+00   3.5618675e-01  -3.7678515e+00   5.2343653e-01  -1.0687469e+00  -1.6374510e-01  -1.6494055e+00  -1.0735940e+00  -5.6002597e-02   6.6504162e-01   1.0325115e-01  -2.7698996e+00   1.6103827e+00   2.0549596e+00   3.1428693e+00   1.5481430e-01   9.2952639e-01  -1.3631720e+00   2.2136234e+00  -5.4112374e-01  -1.2500849e+00   3.1395414e-01   5.8662800e-01  -1.7642672e+00  -1.2422365e+00   1.3963587e+00  -5.0775363e-02   4.4999505e-01   4.8193487e-01   1.0987419e+00   1.6840690e+00   4.5990216e+00   8.8717469e-01  -8.4529140e+00  -2.5580447e+00  -2.6379667e+00   6.0414282e-01   2.2117707e-01  -5.7307363e+00  -6.5177325e-01   1.8450580e+00  -7.4601084e-01   1.5350502e-02   1.6831765e+00  -9.5800673e-02
  -2.1554354e+00   1.4594364e+00   1.4871490e-01   2.9176134e-01  -7.3397827e-01   2.0439269e+00  -7.6436565e-01  -4.1557357e-01   9.1516272e-01   4.4232988e-01  -1.0729475e+00  -1.1651296e+00  -1.0893177e+00   8.1225116e-01  -1.2237160e+00  -1.8495845e+00  -1.1681302e+00  -2.0273306e+00  -9.0506144e-01  -4.8485438e-01   1.4990996e+00  -1.4382989e+00  -1.3845803e+00  -1.7040986e+00  -7.0703483e-01   1.4392422e-02  -6.9470106e-01   2.0747725e+00  -7.8849339e-01  -3.0255565e+00   1.1733273e-02   7.4461263e-02  -1.6949745e+00   4.2827622e-01   1.1696282e+00   7.8458862e-02   9.2135800e-02  -1.5828996e+00  -1.2965192e+00  -6.0714485e-01   2.3901544e+00   3.7551651e-02  -5.5658617e-01  -2.0508158e+00  -7.3256389e-01   2.6345725e-01  -7.8492031e-01  -4.3569191e+00  -5.8109341e-01  -1.0702447e+00  -4.9979085e-01  -1.2997539e+00  -1.2275717e+00  -4.3903340e-02   2.5546723e-01  -2.1452669e-01  -2.7046418e+00   1.3537160e+00   1.5184871e+00   2.3163523e+00   2.7556595e-01   1.4410410e+00  -7.9415031e-01   2.6662897e+00   2.7461532e-01  -8.2345718e-01  -2.8560972e-01   1.2876134e-01  -1.9238418e+00  -1.3475018e+00   1.4056632e+00   5.9186103e-01   2.6609015e-01   3.3430600e-01   1.4187705e+00   1.6651530e+00   3.9707277e+00  -5.4631579e-02  -6.5796172e+00  -2.4683328e+00  -1.1168064e+00   2.0389494e+00  -1.4209984e-01  -4.5712043e+00   1.5220945e-01   2.8359238e+00  -2.6221159e+00   2.8084797e-01   1.6796864e+00   1.2923774e-01
  -2.5383259e+00   7.1869309e-01   1.9119240e-01   2.3583964e-01  -6.8522638e-02   2.5236922e+00  -8.0215529e-01  -4.0985162e-01   1.2459094e+00   7.2803703e-01  -1.7702447e+00  -1.4414231e+00  -1.8391909e+00   6.4079084e-01  -1.6042938e+00  -1.8222421e+00  -1.7203582e+00  -3.0024041e+00  -1.1767632e+00  -7.6980409e-01   1.6949855e+00   1.4009336e-01  -1.1549994e+00  -1.3573579e+00  -6.2829688e-01   1.1652236e+00  -3.2122466e-01   2.5290387e+00  -1.2633651e+00  -3.8126739e+00   6.0441642e-01   1.3290109e+00  -1.8379640e+00   1.6103643e-01   1.5817447e+00   8.0629237e-01   5.0162374e-01  -1.2831433e+00  -9.7911898e-01  -2.5734701e-01   1.5466645e+00   4.0868288e-02  -1.7622447e+00  -2.1096956e+00  -8.4281260e-01   5.8766446e-01  -1.9771100e+00  -4.6122453e+00  -8.4291868e-01  -7.5730432e-01  -4.8264534e-01  -9.4709197e-01  -1.6550385e+00   3.7770999e-01   8.4558182e-01   1.4961753e-01  -3.1614605e+00   5.4448231e-01   1.7231403e+00   2.6268576e+00   2.0763687e-01   1.2808866e+00  -7.7908105e-01   2.0689662e+00   6.5731461e-01  -5.9571086e-01   5.6476224e-03   8.1953795e-01  -2.5119244e+00  -1.4839194e+00   2.0334517e+00   1.6222827e+00  -1.5175524e-01   3.6498931e-02   2.0354467e+00   2.5646049e+00   4.3170306e+00   5.9749337e-01  -7.3478193e+00  -3.8952170e+00  -1.5692034e+00   9.7030921e-01  -2.1717089e-01  -5.4624622e+00  -4.2754757e-01   2.1300390e+00  -2.0468100e+00  -1.1602492e-01   1.3671554e+00   1.3944306e-01
  -2.5145176e+00   3.1138105e-01   1.1629817e-01   1.7579370e-01   2.9624630e-01   2.4265886e+00  -8.3936167e-01  -3.1887850e-01   1.4796597e+00   8.6290898e-01  -1.5383729e+00  -1.3886423e+00  -1.6437329e+00   4.7319407e-01  -1.3628583e+00  -1.5048388e+00  -1.7938820e+00  -3.3581732e+00  -1.3060240e+00  -8.3006213e-01   2.1072855e+00   5.8953772e-01  -8.8966365e-01  -1.1573296e+00  -4.0247841e-01   1.4652018e+00   1.3467711e-01   2.8344678e+00  -8.6355341e-01  -3.8084518e+00   1.1419395e+00   1.6553100e+00  -1.9846004e+00   3.9532567e-01   1.5319646e+00   8.5108214e-01   5.6861888e-01  -1.5142606e+00  -1.2176901e+00  -1.7727832e-01   1.5056869e+00   5.5925751e-01  -2.4060326e+00  -2.2907135e+00  -9.4416273e-01   7.4468033e-01  -2.6550239e+00  -4.8494206e+00  -1.2792632e+00  -5.0659562e-01  -5.9167639e-01  -8.1892756e-01  -1.6172713e+00   5.4478838e-01   8.6739318e-01   1.6995689e-01  -3.1442339e+00   4.0862264e-01   1.5036844e+00   2.5792446e+00  -4.5517561e-02   1.2877396e+00  -8.1669275e-01   1.8789850e+00   5.9819006e-01  -7.3540268e-01  -1.9066870e-01   9.6999330e-01  -2.9208440e+00  -1.6595073e+00   2.4039407e+00   1.9130856e+00  -2.7466170e-01  -3.8156246e-03   2.1076659e+00   2.6842332e+00   4.8725984e+00   1.0496546e+00  -6.7372859e+00  -4.0320874e+00  -1.1916294e+00   8.2988395e-01  -2.7378331e-01  -5.2491073e+00  -5.2244967e-01   1.9152027e+00  -1.8001882e+00  -5.0884419e-01   1.3378279e+00   2.4380199e-01
  -2.5136660e+00  -9.4155024e-02   1.1595483e-01   8.5260147e-02   7.4698591e-01   1.7459096e+00  -8.2475269e-01  -3.4479034e-01   1.7170773e+00   6.8249982e-01  -1.3378491e+00  -1.6012231e+00  -1.5223591e+00  -4.3583953e-02  -1.1206519e+00  -1.3276395e+00  -2.1883306e+00  -3.6026678e+00  -1.7569626e+00  -9.4058573e-01   2.2056478e+00   1.0631319e+00  -7.1309018e-01  -9.1128686e-01  -2.6303707e-02   1.3205662e+00   7.4004309e-01   2.6187984e+00  -8.4664827e-01  -3.4842581e+00   1.2386591e+00   1.5678052e+00  -2.1048756e+00   4.7973967e-01   1.2813746e+00   1.1081437e+00   4.6062588e-01  -1.0266081e+00  -1.6607058e+00  -2.6993162e-01   1.0233345e+00   8.9462104e-01  -3.3243882e+00  -2.1189929e+00  -1.0681541e+00   1.1742906e+00  -3.3913152e+00  -4.8953164e+00  -1.5288497e+00   1.2012378e-01  -5.3723859e-01  -5.0755747e-01  -1.5777196e+00   9.7286301e-01   9.1941082e-01   3.1507997e-01  -3.1607440e+00   2.9191237e-01   1.4413332e+00   2.7576050e+00  -2.5481536e-01   1.4022216e+00  -9.1427811e-01   1.6639318e+00   1.8377480e-01  -8.6249169e-01  -6.9930243e-02   1.6343776e+00  -3.3050350e+00  -1.3896554e+00   2.4179519e+00   2.0919070e+00  -6.9776417e-01   4.8678464e-01   1.7552223e+00   2.9289685e+00   5.0743555e+00   2.6176215e+00  -6.6964117e+00  -3.9434784e+00  -1.2142075e+00  -1.0947829e-01  -4.1155673e-01  -5.3060632e+00  -9.7088321e-01   1.1289421e+00  -9.6481748e-01  -1.3764503e+00   9.5044419e-01   5.2006504e-01
  -2.2087708e+00  -3.7851647e-01  -7.0368072e-02  -3.7365362e-02   9.7284150e-01   2.2236671e+00  -1.0658264e+00  -4.0667808e-01   1.5533947e+00   1.0199861e+00  -1.1188881e+00  -1.3220795e+00  -1.3551515e+00  -2.6297917e-02  -8.7098883e-01  -3.9987644e-01  -1.7223108e+00  -3.9097531e+00  -1.4830870e+00  -7.9750715e-01   2.8992315e+00   2.0149455e+00  -1.6394426e-01  -6.2761455e-01   2.6924485e-01   2.1372276e+00   8.8296510e-01   3.3552964e+00  -2.3984110e-01  -3.4203033e+00   1.9917642e+00   2.1324677e+00  -2.2346720e+00   6.8210385e-01   1.2885578e+00   1.3695743e+00   9.1337069e-01  -1.7544816e+00  -1.0296357e+00  -1.4694236e-03   4.0077143e-01   1.2836576e+00  -3.4976641e+00  -2.3676517e+00  -1.3217920e+00   9.3175811e-01  -3.7613319e+00  -4.7258681e+00  -1.9244306e+00   1.2517524e-01  -6.0982736e-01  -5.9131272e-01  -1.4152253e+00   1.1109724e+00   1.3375959e+00   2.5769506e-01  -2.9611464e+00  -1.2191709e-01   1.1079268e+00   2.4648817e+00  -7.0609480e-01   1.0609309e+00  -9.6613731e-01   1.0170296e+00   7.3968817e-02  -1.1460994e+00  -4.5361044e-01   1.3269303e+00  -3.3130174e+00  -1.6765090e+00   3.1112613e+00   2.4004037e+00  -7.5958284e-01   3.1726722e-01   2.1571725e+00   3.5337662e+00   5.0232927e+00   2.1080478e+00  -5.3115308e+00  -4.1513458e+00  -5.2618542e-01   1.1270029e-01  -1.5436561e-01  -4.2678362e+00  -8.6822909e-01   1.0270104e+00  -4.1328087e-01  -1.6363447e+00   8.4820864e-01   4.8278104e-01
  -2.2924079e+00  -8.5001747e-01  -1.0389429e-01  -1.4745856e-01   1.8632601e+00   2.2428422e+00  -9.1798344e-01  -3.2222080e-01   2.0603987e+00   1.3611820e+00  -1.3861009e+00  -1.2332185e+00  -1.7299162e+00  -1.0418837e-01  -9.5033194e-01  -4.3285436e-01  -2.0336374e+00  -4.0580588e+00  -1.9176501e+00  -1.1937716e+00   3.6111023e+00   3.7133974e+00   2.5001072e-02  -2.9498156e-01   5.5036173e-01   2.2986608e+00   1.5263027e+00   3.3015764e+00  -7.2780254e-01  -3.6706328e+00   2.4432811e+00   2.7922271e+00  -2.6819888e+00   3.3775723e-01   8.7995973e-01   1.5437154e+00   1.4056333e+00  -1.2021085e+00  -1.1945608e+00  -9.9220878e-02   4.2295511e-01   1.6087084e+00  -4.6156851e+00  -2.6220456e+00  -1.6837338e+00   1.0589707e+00  -4.6562089e+00  -5.1433791e+00  -1.9849417e+00   5.3867461e-01  -4.6564587e-01  -2.3495468e-01  -1.4444733e+00   1.6481039e+00   1.2242312e+00   2.7936453e-01  -3.1464692e+00  -6.7683544e-01   1.4385825e+00   2.7004296e+00  -4.9459504e-01   1.3199704e+00  -8.4140170e-01   6.5502789e-01   2.4142380e-01  -8.1008175e-01  -5.6928126e-01   1.5303104e+00  -4.2373860e+00  -2.4663716e+00   3.8437370e+00   3.3981288e+00  -7.8115037e-01   2.6203354e-01   2.5389872e+00   3.9502882e+00   5.4001727e+00   3.3280292e+00  -6.4214402e+00  -5.1205822e+00  -1.3705638e+00  -1.0980851e+00  -1.2163053e-01  -4.9933528e+00  -1.5067359e+00   2.3693748e-01   9.1242503e-02  -1.7993913e+00   6.8796782e-01   5.6959654e-01
  -2.0828533e+00  -9.5321470e-01  -1.4557099e-01  -2.5342135e-01   2.1504357e+00   1.3477617e+00  -9.0105510e-01  -3.6138491e-01   2.2322176e+00   8.9730189e-01  -1.2369117e+00  -1.2958911e+00  -1.8613859e+00  -8.8426895e-01  -8.5157618e-01  -4.9110562e-01  -1.8377325e+00  -3.5015317e+00  -1.9001103e+00  -9.9438680e-01   3.7480913e+00   3.9158354e+00   2.6155595e-01  -2.8481777e-01   6.3352540e-01   1.1983963e+00   1.6158269e+00   2.8033014e+00  -5.5567245e-01  -2.9308245e+00   2.3421594e+00   2.5190612e+00  -2.6507598e+00   1.0924250e-01   3.4382630e-01   1.6302607e+00   1.6700131e+00  -1.1617079e-01  -1.6907769e+00  -8.1813012e-02   2.1308437e-01   2.1523440e+00  -5.3361766e+00  -2.3815744e+00  -2.2555514e+00   1.2481959e+00  -5.0158494e+00  -5.3144308e+00  -2.0787243e+00   9.9511537e-01  -3.6254600e-01   1.2788311e-01  -9.6939666e-01   2.1264000e+00   6.9629642e-01   1.9388332e-01  -3.1294400e+00  -7.2721484e-01   1.2665628e+00   2.5074712e+00  -4.7912421e-01   1.2189225e+00  -9.0348127e-01   6.0217694e-01   7.4412602e-02  -7.0749142e-01  -5.2589259e-01   1.8465032e+00  -4.1331261e+00  -2.3202240e+00   3.6168400e+00   3.7171574e+00  -1.0571211e+00   7.6932102e-01   2.0283916e+00   4.3031164e+00   4.8402313e+00   4.4320483e+00  -6.2253707e+00  -4.5950107e+00  -1.7227604e+00  -1.5061560e+00  -5.1929507e-01  -4.9610906e+00  -2.1664890e+00  -1.0144460e-01   2.3787978e-01  -1.8770863e+00   4.2318730e-01   7.0437223e-01
  -1.2609228e+00  -1.0787636e+00  -2.2358311e-01  -2.2190879e-01   1.7830240e+00   1.3622129e+00  -4.6056114e-01   2.4011594e-01   1.9052674e+00   1.1562427e+00  -5.4746323e-03   1.0766753e-01  -3.1710143e-01   3.4055009e-01  -1.4926783e-02   6.4526234e-01  -9.0097108e-01  -3.7479933e+00  -1.2207971e+00  -1.0273279e+00   3.5261640e+00   3.0919833e+00   4.6334474e-01  -8.9610010e-02   9.8174698e-01   1.6249962e+00   1.1836657e+00   2.5923798e+00   8.9914614e-01  -2.4796075e+00   2.6435553e+00   2.3739401e+00  -2.4122708e+00   7.9251522e-01   1.0724387e+00   2.1632064e+00   1.9434019e+00  -1.2515819e+00  -1.1858537e+00   2.0693110e-01  -2.0801092e-01   2.3785978e+00  -5.1234619e+00  -2.8706610e+00  -2.8214169e+00   5.5070369e-03  -5.5049259e+00  -5.1494714e+00  -2.9371311e+00   8.7312297e-01  -8.3640795e-01   8.2711108e-02  -1.1628922e+00   1.7686242e+00   4.0970995e-01  -4.6922291e-01  -2.2789069e+00  -1.2434832e+00   8.3795572e-01   1.4770497e+00  -2.0927966e-01   1.8548549e+00  -1.3746906e-01   3.4888149e-01   1.0257532e+00  -3.6991164e-01  -1.5323225e+00   5.4252061e-01  -4.1736187e+00  -3.1647985e+00   3.6964604e+00   3.1226214e+00  -8.4696603e-01  -5.4799509e-02   1.8408896e+00   3.2736838e+00   4.1602349e+00   2.5407419e+00  -2.5481527e+00  -3.9392601e+00   3.8676912e-01  -5.7350798e-02  -2.1656871e-02  -2.3145266e+00  -9.1262920e-01   3.1145880e-01  -1.6524020e-01  -1.7347639e+00   3.1121228e-01   6.9821624e-01
  -1.0746143e+00  -1.1271851e+00  -3.6865899e-01  -3.8864737e-01   2.1950191e+00   9.9544280e-01  -5.6229958e-01   1.4707839e-01   1.8586467e+00   1.2479593e+00   1.6049342e-01   3.2580057e-01  -4.6123122e-01  -1.0754836e-02   1.2796612e-01   9.2917920e-01  -7.3697627e-01  -3.3231803e+00  -1.4946225e+00  -9.8901911e-01   4.0750679e+00   3.9272921e+00   5.7020989e-01  -6.4390679e-02   1.2586155e+00   1.1128119e+00   1.7223166e+00   2.6496805e+00   1.1321906e+00  -1.6376917e+00   2.7010946e+00   2.0954353e+00  -2.4925064e+00   7.6814812e-01   3.9620270e-01   1.9973265e+00   2.1572538e+00  -7.6209704e-01  -1.4741209e+00   1.4681859e-01  -2.9098441e-02   2.8535128e+00  -5.4828633e+00  -2.8207713e+00  -3.1982179e+00   2.0095063e-01  -5.6773776e+00  -5.2102887e+00  -2.9619450e+00   1.0216043e+00  -9.4551540e-01   1.2803138e-02  -8.5640555e-01   1.8169764e+00  -5.3212078e-03  -5.8805214e-01  -2.1786911e+00  -1.2669856e+00   9.8913715e-01   1.5486463e+00  -2.0673849e-01   1.8180437e+00  -3.7946558e-01  -1.3043346e-02   6.1857860e-01  -2.8012487e-01  -1.4630520e+00   7.4517327e-01  -4.2048241e+00  -3.3413022e+00   3.6778379e+00   3.1365046e+00  -6.5298238e-01   2.5354226e-01   1.5128043e+00   3.2694189e+00   4.0304903e+00   3.0989401e+00  -2.5985106e+00  -3.6312851e+00  -1.3390750e-01  -5.9290529e-01   9.0915358e-02  -2.2190523e+00  -1.4395817e+00  -1.5477974e-01   2.2503370e-01  -1.7115776e+00   1.4830121e-01   6.8171827e-01
  -3.5966261e-01  -9.4410260e-01  -6.0888661e-01  -4.5843434e-01   1.9090945e+00   1.1104351e+00  -5.9055899e-01   2.2576010e-01   1.4659162e+00   1.5142986e+00   1.1265403e+00   1.1124849e+00   5.6344032e-01   6.0327514e-01   8.8506539e-01   1.9041193e+00   9.1598727e-02  -3.2268760e+00  -1.1138821e+00  -9.4303706e-01   4.5648864e+00   3.6796427e+00   6.7799946e-01  -2.2910206e-01   1.6658571e+00   1.3294792e+00   1.8844426e+00   2.9148416e+00   2.3750903e+00  -7.0438448e-01   2.9987236e+00   1.6883310e+00  -2.3664206e+00   1.2612852e+00   1.6749043e-01   1.5877612e+00   2.3640162e+00  -1.7457218e+00  -9.4573366e-01   2.7317840e-01  -1.8177869e-02   3.1617218e+00  -4.6971575e+00  -3.0033298e+00  -3.2348844e+00  -3.2269125e-01  -5.2230805e+00  -4.6487026e+00  -3.1493275e+00   9.9543949e-01  -1.1417693e+00  -2.3127280e-01  -7.1706125e-01   1.4439509e+00  -2.6869588e-01  -1.1079528e+00  -1.3920310e+00  -1.2365678e+00   6.0777937e-01   1.1036989e+00  -3.0861974e-01   1.9302443e+00  -3.6702539e-02  -2.6727374e-01   5.1851415e-01  -5.7878501e-01  -2.0978889e+00  -1.0822638e-01  -3.8348891e+00  -3.6065860e+00   3.7154131e+00   2.3721580e+00  -2.4834418e-01  -3.8671175e-02   1.1749560e+00   2.4361984e+00   3.6384218e+00   2.1150945e+00   2.4332926e-01  -2.4693030e+00   1.2012295e+00   3.3631668e-01   6.6637261e-01  -2.0238714e-01  -8.6739214e-01  -3.0697786e-01   3.2726021e-01  -1.6502449e+00   1.2476764e-01   5.5644979e-01
  -4.5133957e-01  -9.8408349e-01  -7.6686271e-01  -6.6344455e-01   2.5255989e+00   1.4699492e+00  -8.0728160e-01  -1.7210467e-01   1.8048767e+00   1.7628521e+00   5.4989421e-01   7.7562632e-01  -2.2577879e-01   2.7379876e-01   8.6613860e-01   1.6738595e+00  -2.2748365e-01  -3.1360711e+00  -1.5404923e+00  -1.3528954e+00   5.7639494e+00   5.6739095e+00   4.6713273e-01  -4.5078458e-01   1.8855029e+00   1.6283640e+00   2.9190513e+00   3.3075051e+00   1.8592661e+00  -3.6573939e-01   3.0998502e+00   2.0459083e+00  -2.6725779e+00   5.4665033e-01  -7.6158180e-01   9.2791562e-01   2.9429208e+00  -1.0733256e+00  -5.7365103e-01   3.3306783e-01   5.9431931e-01   3.1964014e+00  -4.6480330e+00  -2.6665054e+00  -2.7670283e+00   4.6179171e-01  -4.7113941e+00  -4.2213989e+00  -2.3600838e+00   1.2392005e+00  -8.0005608e-01  -1.4959026e-01  -4.7738075e-01   1.5248540e+00  -3.3368903e-01  -1.1411254e+00  -1.4769078e+00  -1.3691494e+00   8.6615738e-01   1.6397845e+00  -2.8721633e-01   1.5930744e+00   3.6971015e-02  -5.9908325e-01   1.3937447e-01  -8.3038470e-01  -1.7606117e+00   3.9693758e-01  -3.7594296e+00  -3.4666644e+00   4.0296312e+00   3.1058259e+00   7.0616159e-02   1.1172548e-01   1.4081786e+00   2.8026137e+00   3.6618211e+00   3.6467681e+00  -7.2429302e-01  -2.3483608e+00   5.4506569e-02  -8.7413364e-01   1.0357004e+00  -1.1904627e+00  -1.7826048e+00  -1.5823936e+00   7.1977601e-01  -1.5084944e+00   7.9921381e-03   3.2194726e-01
  -4.3432448e-01  -1.1387724e+00  -7.3239574e-01  -7.8205056e-01   2.5988430e+00   1.4446360e+00  -7.9557339e-01  -2.2029756e-01   1.5301812e+00   1.5659071e+00   1.6061921e-01   7.8441163e-01  -7.9504610e-01   1.8713044e-01   6.7971326e-01   1.6795614e+00  -3.7648207e-01  -3.2252476e+00  -1.6192770e+00  -1.4797923e+00   5.4243056e+00   6.7371926e+00   1.9170385e-01  -3.5405854e-01   1.7937715e+00   1.8038725e+00   2.8144909e+00   2.9947390e+00   1.4667539e+00  -2.1172858e-01   2.4624437e+00   1.8676654e+00  -2.3479705e+00   5.1099773e-01  -2.9552077e-01   1.8981424e+00   3.3441713e+00  -1.1938439e-01  -2.7403228e-01   1.2352206e-01  -4.3623783e-01   2.4451746e+00  -5.5433345e+00  -2.4811018e+00  -3.5384848e+00   4.3835504e-02  -5.5735355e+00  -4.5445586e+00  -2.5799358e+00   1.2316489e+00  -7.8354845e-01  -2.1828410e-01   1.0899738e-01   1.9882513e+00   6.0722315e-02  -1.2381900e+00  -1.5911017e+00  -1.9284991e+00   1.1616816e+00   1.7918226e+00  -1.8995933e-01   1.6287813e+00   1.9629549e-01  -1.1541825e+00   6.4069771e-02  -6.2080888e-01  -1.2670700e+00   1.0886066e+00  -3.5874030e+00  -3.1214052e+00   3.8563730e+00   3.4510093e+00  -1.8202689e-01  -3.5643454e-03   1.0106946e+00   2.6402439e+00   2.6479867e+00   4.1811892e+00  -1.2864743e+00  -2.8415187e+00  -2.5555142e-01  -1.5129422e+00   9.6926824e-01  -1.1454521e+00  -1.6624691e+00  -1.9994792e+00   1.6194331e+00  -1.6426649e+00  -4.0641431e-01   4.0447987e-01
  -2.5831967e-01  -1.1871333e+00  -8.1990470e-01  -9.1496581e-01   2.8517932e+00   1.3950339e+00  -6.5555702e-01   3.3532140e-02   1.4597125e+00   1.6045282e+00  -2.2928862e-01   1.3172074e+00  -1.4790149e+00   2.8120187e-01   5.2670293e-01   1.8063500e+00  -3.8168993e-01  -2.5900137e+00  -1.7404294e+00  -1.3463404e+00   4.8853366e+00   7.6734095e+00   1.2573953e-01   2.3389047e-01   1.4580536e+00   1.5739199e+00   2.7086868e+00   2.7513900e+00   1.0361829e+00  -1.5569955e-01   1.9666507e+00   2.1490533e+00  -1.8101540e+00   6.9584525e-01  -5.6414649e-01   2.6277687e+00   3.3767527e+00   8.4200923e-01  -2.9412943e-01   2.8611513e-01  -8.9352380e-01   1.8432654e+00  -6.6902262e+00  -2.7400258e+00  -4.8460938e+00  -5.4321494e-01  -6.2358305e+00  -4.9889256e+00  -2.9647834e+00   1.2364369e+00  -7.1680637e-01  -6.9871028e-03   4.8858758e-01   2.8633228e+00   1.5276730e-01  -7.9960812e-01  -1.2478014e+00  -2.1656558e+00   1.3863911e+00   1.5546886e+00   8.0994806e-02   2.0074346e+00   1.2705712e-01  -1.4744073e+00  -1.1080197e-02   2.3950213e-01  -1.2754548e+00   1.1466377e+00  -3.5847466e+00  -2.7192375e+00   3.4392666e+00   3.7060638e+00  -1.5317593e-01   1.9315343e-01   1.0345249e+00   2.8182642e+00   1.8667261e+00   4.7269913e+00  -2.0075803e+00  -3.1570428e+00  -8.9983504e-01  -1.9062383e+00   1.0438720e+00  -9.3628475e-01  -1.8723146e+00  -1.9734247e+00   2.6874020e+00  -1.7045257e+00  -8.6899804e-01   3.6835248e-01
   1.4735891e-01  -8.5533811e-01  -8.8982016e-01  -1.0116750e+00   2.6580724e+00   1.2584549e+00  -5.8508139e-01   4.0870392e-02   1.1245358e+00   1.6667754e+00  -1.3202001e-01   1.9942224e+00  -1.4493980e+00   6.2822403e-01   7.0276548e-01   2.1781035e+00   6.2720269e-02  -1.9054350e+00  -1.3994278e+00  -9.8462799e-01   4.4420371e+00   7.8208233e+00   1.6332796e-01   4.5583327e-01   1.1742816e+00   1.4822823e+00   2.3329328e+00   2.4404156e+00   1.1521911e+00   2.1749827e-01   1.7529798e+00   2.2512440e+00  -1.2400118e+00   9.1655781e-01  -1.0471846e+00   2.4777873e+00   3.4276389e+00   1.0771506e+00   2.6166334e-02   4.8587509e-01  -8.7691601e-01   1.4628464e+00  -6.6256094e+00  -2.8690784e+00  -5.7269852e+00  -1.3402137e+00  -5.8891147e+00  -4.6863609e+00  -3.0062726e+00   1.1342715e+00  -6.8235539e-01  -2.3782557e-02   4.3059312e-01   2.9655587e+00  -5.0324913e-02  -8.1094133e-01  -7.6447440e-01  -2.2008110e+00   1.3956876e+00   1.3606467e+00   2.9921134e-01   2.2530385e+00   3.4820083e-01  -1.5280493e+00  -2.5757172e-01   6.4034206e-01  -1.5611207e+00   6.2037275e-01  -3.1827625e+00  -2.4654311e+00   3.2775038e+00   3.6966685e+00   2.3388449e-01   4.0397993e-01   1.2183078e+00   2.8175595e+00   8.2334285e-01   4.1740848e+00  -1.3482232e+00  -2.7981397e+00  -8.0291455e-01  -1.4998873e+00   1.3856583e+00   3.2730867e-02  -1.8204755e+00  -1.9833126e+00   2.5297225e+00  -1.3338774e+00  -1.1024531e+00   2.1574741e-01
   2.7087777e-01  -5.4806238e-01  -8.9208687e-01  -1.1384819e+00   2.6791423e+00   1.1241615e+00  -6.3812004e-01  -2.7907555e-01   8.6983754e-01   1.7645855e+00  -2.6286860e-01   2.1980486e+00  -1.7456352e+00   4.4187048e-01   8.0361485e-01   2.3218477e+00   1.8558606e-01  -1.2529152e+00  -1.3081297e+00  -6.8753787e-01   4.4383127e+00   8.4774279e+00   2.0555456e-02   3.9083380e-01   9.3319886e-01   1.1757657e+00   2.3696127e+00   2.2814516e+00   9.6695343e-01   6.8183677e-01   1.5456549e+00   2.2779233e+00  -1.0841630e+00   8.5020653e-01  -1.7763597e+00   1.8668664e+00   3.4821060e+00   1.5986570e+00   3.2640451e-02   3.3930300e-01  -5.5183145e-01   1.2913451e+00  -6.6781328e+00  -2.9004453e+00  -6.0971540e+00  -1.5741834e+00  -5.7212642e+00  -4.7598428e+00  -2.7389860e+00   7.5811571e-01  -7.7890451e-01  -3.4791760e-01   6.1691427e-01   2.6741433e+00  -3.3950677e-01  -1.0020919e+00  -6.9366366e-01  -2.0771505e+00   1.6654361e+00   1.4683606e+00   4.9356551e-01   2.2051634e+00   3.4151932e-01  -1.4590254e+00  -7.2121325e-01   6.7391413e-01  -1.3597358e+00   7.0701923e-01  -2.9572371e+00  -2.2982578e+00   3.2311431e+00   3.9218728e+00   6.0894612e-01   6.2765164e-01   1.2098563e+00   3.0075755e+00   3.7391232e-01   4.1325475e+00  -2.1050496e+00  -2.6006364e+00  -1.3751445e+00  -1.5388607e+00   1.4475323e+00   1.2946777e-01  -1.8232608e+00  -2.2030828e+00   2.1191318e+00  -9.4814122e-01  -1.1370943e+00   9.5523074e-02
   6.5313888e-01  -1.0023899e-01  -9.6820559e-01  -1.3044328e+00   2.3896314e+00   1.0445096e+00  -6.6311885e-01  -5.0598449e-01   6.1334666e-01   1.8357900e+00  -5.7866459e-02   2.5845217e+00  -1.5385190e+00   5.3343350e-01   1.3242470e+00   2.6701105e+00   5.3367866e-01  -5.7842114e-01  -1.0334116e+00  -2.9964281e-01   4.4300243e+00   8.3580096e+00  -9.0303279e-02   2.8352216e-01   7.4912500e-01   1.3461633e+00   2.5522288e+00   2.4613208e+00   1.3930915e+00   1.3237593e+00   1.4982899e+00   2.3588168e+00  -5.7050726e-01   1.0900103e+00  -2.1509970e+00   1.1162923e+00   3.2761246e+00   1.4163788e+00   3.9135631e-01   6.0034290e-01   1.4914174e-01   1.0522980e+00  -5.9219175e+00  -2.7170337e+00  -5.9913197e+00  -1.7602790e+00  -4.8220958e+00  -3.9835166e+00  -2.3642645e+00   4.7187819e-01  -8.5470307e-01  -6.5093824e-01   4.9083416e-01   2.0894379e+00  -5.2177457e-01  -1.0164764e+00  -1.3129167e-01  -1.6269615e+00   1.5310998e+00   1.3247987e+00   4.5680422e-01   2.1115254e+00   4.7615834e-01  -1.2468762e+00  -1.2999309e+00   3.9772750e-01  -1.4164331e+00   3.6557801e-01  -2.2738124e+00  -1.6180024e+00   2.9727593e+00   3.7582609e+00   1.2027373e+00   8.5605583e-01   1.4797339e+00   2.8759037e+00  -3.5681611e-01   3.2554807e+00  -1.0323276e+00  -1.2932852e+00  -9.6881666e-01  -7.1197078e-01   2.0880248e+00   1.1777081e+00  -1.5427738e+00  -2.2951085e+00   1.2854093e+00  -5.5968091e-01  -1.2315703e+00  -1.7676172e-01
   1.0142915e+00   2.9047672e-01  -9.4437527e-01  -1.4177356e+00   1.8614558e+00   6.4549834e-01  -5.7877980e-01  -5.9038842e-01   2.3411853e-01   1.5980914e+00   3.5182557e-01   2.9597509e+00  -1.0131388e+00   6.5304196e-01   1.9482859e+00   2.9669686e+00   7.4478951e-01  -4.5572000e-02  -7.6503374e-01   8.6901962e-02   3.8122303e+00   7.5510210e+00  -3.8895968e-01   2.2660904e-01   5.3930030e-01   1.4012232e+00   2.5316973e+00   2.3106796e+00   1.9016011e+00   1.9382669e+00   1.0185865e+00   1.9293687e+00   1.4492817e-01   1.6546988e+00  -1.8535574e+00   9.3308279e-01   2.7844935e+00   1.3039641e+00   4.8220566e-01   6.6485547e-01   4.6267070e-01   5.0035091e-01  -5.4560911e+00  -2.4485594e+00  -6.0342380e+00  -2.1948090e+00  -4.3904733e+00  -3.4555382e+00  -2.3305544e+00   1.7280634e-01  -1.0362928e+00  -1.0093233e+00   5.9160923e-01   1.5685017e+00  -5.3898208e-01  -1.1176254e+00   4.3131242e-01  -1.1458787e+00   1.3481516e+00   1.1279035e+00   3.7437616e-01   2.2181301e+00   6.6845137e-01  -9.3485692e-01  -1.8616170e+00   1.0071795e-01  -1.3241874e+00   2.9763406e-01  -1.5592510e+00  -6.3449900e-01   2.3873844e+00   3.3350860e+00   1.5055992e+00   1.0285456e+00   1.3045698e+00   2.2099650e+00  -1.2952977e+00   2.3350159e+00   2.9651867e-01   1.1132576e-01  -4.2241104e-02   3.2305300e-01   2.5153972e+00   2.5543895e+00  -7.0575367e-01  -2.1147796e+00   5.9242679e-01  -4.5386369e-01  -1.3713724e+00  -2.3940763e-01
   1.1606661e+00   6.5742126e-01  -9.6211764e-01  -1.4837174e+00   1.4382574e+00   7.1004762e-01  -6.0973750e-01  -7.3586057e-01  -1.4618723e-01   1.6616752e+00   5.9894400e-01   3.2758920e+00  -5.4636956e-01   9.1522557e-01   2.3771302e+00   3.2336713e+00   8.2865578e-01   2.4776245e-01  -5.6762990e-01   3.6436643e-01   3.4282651e+00   7.0714826e+00  -7.4109156e-01   4.8112510e-02   2.9264877e-01   1.6142056e+00   2.6524765e+00   2.4213341e+00   2.1507914e+00   2.2537398e+00   6.7898199e-01   1.4821867e+00   7.1500677e-01   2.1390966e+00  -1.8765133e+00   2.9869134e-01   2.3506817e+00   9.6973464e-01   5.3655905e-01   6.1294698e-01   9.5971201e-01  -1.1928872e-01  -5.0232321e+00  -2.4013649e+00  -6.0448041e+00  -2.6334768e+00  -3.9449841e+00  -3.2427615e+00  -2.2793306e+00  -2.3656879e-01  -1.2016895e+00  -1.4722757e+00   7.2901141e-01   9.7893762e-01  -5.2051064e-01  -1.3642419e+00   7.7422478e-01  -6.9028214e-01   1.3641670e+00   1.3139440e+00   2.4818511e-01   2.2497476e+00   7.9914211e-01  -6.6479660e-01  -2.4378418e+00  -1.7845253e-01  -1.1103048e+00   3.1849700e-01  -9.8359871e-01   8.0472282e-02   2.1679732e+00   2.9907750e+00   1.9089305e+00   1.0521573e+00   1.2252847e+00   1.3688875e+00  -1.7287672e+00   1.5139443e+00   8.6914559e-01   8.1964204e-01   5.2129242e-01   9.9405346e-01   2.7869295e+00   3.3278603e+00   8.3402261e-02  -1.9431532e+00   1.0038280e-01  -2.8548975e-01  -1.1563228e+00  -3.0988890e-01
   1.1961718e+00   8.9210927e-01  -8.2162622e-01  -1.6162460e+00   1.1361123e+00   8.5791529e-02  -5.3329478e-01  -9.2374459e-01  -4.7913166e-01   1.3257964e+00   4.7464095e-01   3.3070871e+00  -6.4569522e-01   5.4016507e-01   2.5577855e+00   3.2239253e+00   7.3231927e-01   9.0245377e-01  -4.6642655e-01   9.4944226e-01   2.5739121e+00   6.6666759e+00  -8.2653108e-01   2.8271133e-01  -8.6201075e-02   1.4236292e+00   2.4365353e+00   2.0256409e+00   1.8873247e+00   2.4118286e+00   2.4935270e-01   1.3967115e+00   1.4228973e+00   2.5648126e+00  -1.6725779e+00   2.8857679e-01   1.8142256e+00   1.4932356e+00   3.2140606e-01   5.2967406e-01   1.0240557e+00  -7.0206236e-01  -5.1004107e+00  -2.0894575e+00  -6.3814398e+00  -3.0332906e+00  -3.8620299e+00  -2.9942613e+00  -2.2314038e+00  -5.4463369e-01  -1.2732865e+00  -1.7379016e+00   8.0158149e-01   8.2778884e-01  -3.9599683e-01  -1.0480030e+00   9.1041489e-01  -3.0309354e-01   1.3664209e+00   1.3039225e+00   1.4570720e-01   2.2006011e+00   6.6349431e-01  -3.9833350e-01  -3.2123995e+00  -2.6874811e-01  -7.5260700e-01   6.4211376e-01  -5.8092042e-01   1.0318092e+00   1.8325156e+00   3.1369562e+00   1.9831564e+00   1.5303300e+00   1.2992351e+00   1.3890791e+00  -2.7054266e+00   9.5854263e-01   4.5752541e-01   1.3130147e+00   5.3772105e-01   1.4091253e+00   2.8579277e+00   3.8115812e+00   5.1338847e-01  -1.5729421e+00  -2.7245972e-01  -1.9841424e-01  -1.3502906e+00  -2.3645551e-01
   1.2731658e+00   8.0193950e-01  -6.5686802e-01  -1.4973809e+00   7.1463557e-01  -3.2427195e-01  -1.5776739e-01  -4.9049440e-01  -4.5011799e-01   9.9066284e-01   7.1610747e-01   3.7503554e+00  -2.1360967e-01   1.0824260e+00   2.7974918e+00   2.9506020e+00   7.8666353e-01   1.2304816e+00  -1.8364406e-01   1.1230010e+00   9.6193665e-01   5.3488054e+00  -9.8288532e-01   6.6871809e-01  -4.3816667e-01   1.4054380e+00   1.5840444e+00   1.1841082e+00   2.0233909e+00   2.1740986e+00  -5.7538179e-02   1.5927557e+00   2.2147122e+00   2.6953521e+00  -1.0902668e+00   5.5307495e-01   1.4973603e+00   1.5985427e+00   3.4902317e-01   1.1188241e+00   1.4630615e+00  -1.1494491e+00  -5.0574325e+00  -2.1280802e+00  -6.6021664e+00  -3.6072782e+00  -3.6165283e+00  -2.6446692e+00  -2.2890692e+00  -4.0618969e-01  -1.1940746e+00  -1.3572239e+00   6.8492932e-02   1.1209284e+00  -7.7583981e-01  -7.6663282e-01   1.3209867e+00  -5.3653978e-01   1.0292674e+00   9.5910697e-01   7.9099432e-01   2.4957577e+00   1.2976735e+00  -2.5045396e-01  -2.6705613e+00   5.2070204e-01  -1.0823809e+00   1.2622636e-02  -4.1213662e-01   1.4426485e+00   1.2208740e+00   2.9227007e+00   2.0532150e+00   1.3481935e+00   1.1589431e+00   8.6333215e-01  -3.3088843e+00   2.2416415e-01   1.5682122e+00   1.7298849e+00   1.0041742e+00   2.2114180e+00   2.9103367e+00   4.4127513e+00   4.7481723e-01  -1.3216283e+00  -8.2602607e-01   4.4547539e-01  -1.6294529e+00  -2.8980245e-01
   1.3296079e+00   1.1050431e+00  -6.2048615e-01  -1.6049100e+00   4.7569450e-01  -3.2108127e-01  -4.7298892e-01  -9.6286088e-01  -9.9884244e-01   1.0010415e+00   6.2061869e-01   3.6996415e+00  -1.8941293e-01   9.7029922e-01   2.8501824e+00   3.3825447e+00   8.5062377e-01   1.5279420e+00  -9.2621317e-02   1.7611392e+00   9.8761141e-02   5.1607582e+00  -7.4613875e-01   8.9709253e-01  -5.1593760e-01   2.1238490e+00   1.3916607e+00   1.3778629e+00   1.8803621e+00   2.3155774e+00  -7.7976436e-02   1.7264715e+00   2.9084908e+00   2.6747889e+00  -1.2235398e+00   2.9053442e-01   1.0665916e+00   1.3363384e+00   1.0762714e+00   1.7080048e+00   1.3080890e+00  -1.7760345e+00  -4.2744593e+00  -1.6597452e+00  -6.4824646e+00  -3.6596903e+00  -2.4625596e+00  -1.1980739e+00  -1.7232139e+00  -2.7688077e-01  -1.0214186e+00  -1.5245283e+00  -9.4870044e-01   7.4945587e-01  -3.4259175e-01  -3.3030295e-01   1.5286718e+00  -4.6841291e-01   1.1428806e+00   1.5865290e+00   5.5448218e-01   1.9944325e+00   1.1479489e+00  -6.4370640e-01  -3.7300290e+00   4.0663242e-01  -6.8386342e-01   2.5577550e-02   4.6590997e-01   2.5970139e+00   1.2195929e+00   2.7580727e+00   2.2141439e+00   2.1233841e+00   1.6895961e+00   1.4940470e+00  -4.3181694e+00  -8.2111620e-01   1.9777335e+00   2.0710956e+00   9.0336310e-01   2.0873916e+00   3.5649170e+00   4.8510498e+00  -8.2557612e-02  -1.9010174e+00  -9.5602695e-01   5.4189063e-01  -1.9795855e+00  -4.5416894e-01
   1.3392931e+00   1.2647532e+00  -4.3734450e-01  -1.5240212e+00   2.1067878e-01  -8.5719806e-01  -1.8384438e-01  -8.6697566e-01  -1.0486446e+00   7.5080390e-01   8.8959234e-01   3.8080285e+00   4.5738539e-01   7.0786899e-01   3.1680621e+00   3.3691112e+00   7.4264282e-01   2.1325562e+00   1.5491440e-01   2.2664464e+00  -5.7127511e-01   4.2092788e+00  -8.4720034e-01   1.1387147e+00  -9.1479943e-01   1.0884080e+00   1.0647052e+00   6.2610507e-01   1.4510807e+00   1.9773445e+00  -6.2034568e-01   1.0189634e+00   3.0143138e+00   3.0825660e+00  -1.3508860e+00  -1.1259321e-01   4.9983420e-01   1.6360193e+00   1.7094135e-01   1.0310516e+00   1.4604154e+00  -2.1665615e+00  -4.9914339e+00  -2.0095177e+00  -7.0741803e+00  -4.5140359e+00  -3.1059304e+00  -2.2894265e+00  -2.2032018e+00  -8.6473041e-01  -1.1714524e+00  -1.8133607e+00  -1.1374968e-01   7.5921008e-01  -4.0704841e-01  -5.9873666e-01   1.5585705e+00   5.8821942e-02   1.0591360e+00   1.3233594e+00   4.8112211e-01   2.2362903e+00   1.1909964e+00   7.5888355e-02  -4.0728953e+00   3.3987813e-01  -6.1212819e-01   1.4138413e-01   2.6453942e-01   2.8725084e+00   1.3030658e+00   2.9233844e+00   2.0249651e+00   2.3471439e+00   1.3095377e+00   9.7300063e-01  -4.3715171e+00  -7.3369888e-01   8.5041034e-01   1.8928861e+00   1.1803171e+00   2.5768271e+00   2.8135699e+00   5.1661984e+00   1.2347818e+00  -7.1347212e-01  -1.1352325e+00   3.1163949e-01  -1.4588955e+00   3.7394865e-02
   1.3995344e+00   1.3069055e+00  -3.5115269e-01  -1.6512690e+00  -3.6706608e-02  -7.9744553e-01  -2.4814429e-01  -1.1627838e+00  -1.2936930e+00   6.9087255e-01   9.1891709e-01   3.6031772e+00   7.1109865e-01   4.1033383e-01   3.5090840e+00   3.6597965e+00   6.8321797e-01   2.0431843e+00   2.8779052e-01   2.6581045e+00  -7.8881944e-01   3.7006530e+00  -7.5141438e-01   1.1685290e+00  -8.0315351e-01   1.8624803e+00   1.3559573e+00   1.1009005e+00   1.5989900e+00   1.9472228e+00  -4.5230986e-01   1.2261127e+00   3.3609812e+00   3.2207901e+00  -6.7191669e-01  -2.6420836e-01  -1.6850715e-03   1.0899012e+00   6.2137475e-01   1.4475058e+00   1.4701984e+00  -2.3663881e+00  -4.0290426e+00  -1.4098113e+00  -6.0210146e+00  -4.1839910e+00  -2.3443125e+00  -1.0739514e+00  -1.7767528e+00  -1.1200149e+00  -1.2996192e+00  -2.1434901e+00  -5.4998694e-01  -4.4701667e-02   1.3841884e-01  -1.4728565e-01   1.8288923e+00   4.1403565e-01   8.7443765e-01   1.2839363e+00   8.5054407e-02   1.6614405e+00   1.0393284e+00   6.4884841e-02  -4.5591564e+00  -2.7064985e-01  -1.9460903e-01   3.3758183e-01   9.1319286e-01   3.8585927e+00   1.3374699e+00   2.9271038e+00   1.9567968e+00   2.4012777e+00   1.6527353e+00   1.1233789e+00  -5.0397544e+00  -2.1686841e+00   1.7390882e+00   2.7651046e+00   1.7587488e+00   3.0862677e+00   3.3011906e+00   5.8050994e+00   1.6979606e+00  -5.8546582e-01  -1.5954204e+00   2.9157803e-01  -1.5426093e+00  -5.0830483e-02
   1.6220298e+00   1.5062998e+00  -2.9143877e-01  -1.6157645e+00  -1.8093805e-01  -1.0092395e+00  -1.5023745e-01  -1.1825342e+00  -1.1807247e+00   7.3614470e-01   1.6353839e+00   3.7427356e+00   1.6363978e+00   4.5510601e-01   3.9138793e+00   3.7453812e+00   9.4135418e-01   2.2961767e+00   4.9220924e-01   2.9770613e+00  -1.1090488e+00   2.4673699e+00  -6.0937444e-01   1.0422579e+00  -7.2696158e-01   1.6086696e+00   1.3644803e+00   9.7014374e-01   2.0622900e+00   2.0772461e+00  -2.6136292e-01   9.3101831e-01   3.4353542e+00   2.9734294e+00  -1.0304570e+00  -1.2877578e+00  -2.9551064e-01   4.7824975e-01   5.5669902e-01   1.8200081e+00   2.4214985e+00  -2.0032206e+00  -3.2506199e+00  -1.4104333e+00  -5.4792664e+00  -4.0636134e+00  -1.3380804e+00  -4.2189511e-01  -1.4695372e+00  -1.0945039e+00  -1.3564143e+00  -2.1918599e+00  -1.2824200e+00  -7.5290979e-01  -3.1232800e-01  -1.9519756e-01   2.2081055e+00   7.4705665e-01   7.2752613e-01   1.3360146e+00   2.6471585e-01   1.4586117e+00   1.3111047e+00   2.7056049e-01  -4.6312353e+00  -3.5146221e-01  -3.3474925e-01  -2.4298558e-01   1.2687232e+00   4.1072327e+00   1.4886631e+00   2.6355778e+00   2.2158182e+00   2.6003188e+00   1.6132290e+00   8.0603641e-01  -4.9511101e+00  -3.0482651e+00   2.8679988e+00   3.5179706e+00   2.1445324e+00   3.5844256e+00   3.4926911e+00   6.1556953e+00   1.5741378e+00  -5.2517659e-01  -2.6647367e+00   6.6907686e-01  -1.2531723e+00  -9.7908902e-02
   1.3989876e+00   1.1540433e+00  -1.0020581e-01  -1.5697846e+00  -2.8973879e-01  -1.2980916e+00  -6.1902107e-02  -1.2589731e+00  -1.1750027e+00   2.9503588e-01   1.4179431e+00   2.9130374e+00   1.7608351e+00  -1.4620510e-01   4.0324443e+00   3.5168925e+00   3.4431627e-01   1.8384211e+00   2.2190446e-01   2.9617406e+00  -1.3249772e+00   2.0059632e+00  -6.3739442e-01   1.2541008e+00  -3.7398245e-01   1.9011694e+00   1.7114490e+00   8.2679987e-01   1.4821912e+00   1.6131691e+00  -4.9421779e-01   6.1778547e-01   3.3308878e+00   3.0554460e+00   1.1067323e-01  -7.0833658e-01  -7.9700388e-01   5.4371054e-01   5.2484731e-01   1.5565485e+00   1.5220027e+00  -2.3391437e+00  -3.0305027e+00  -6.5612038e-01  -4.3198459e+00  -3.6927102e+00  -1.5103450e+00   1.2151869e-01  -1.2364906e+00  -9.9844765e-01  -1.2085737e+00  -2.2222118e+00  -9.3101898e-01  -6.3650219e-01   6.0078563e-01   3.0557411e-01   2.1336258e+00   9.6840112e-01   4.6195535e-01   1.3341528e+00  -2.3792363e-01   1.0870516e+00   1.1743006e+00   2.5293435e-01  -5.0641003e+00  -1.0641918e+00   2.1107641e-01   5.6963931e-01   1.2109385e+00   4.8720058e+00   1.5414388e+00   2.7087521e+00   1.4101780e+00   2.5190012e+00   1.2235653e+00   5.0134716e-01  -5.3969345e+00  -2.9086740e+00   2.5404427e+00   3.7065696e+00   2.5203231e+00   3.2520920e+00   3.3191065e+00   6.1854642e+00   2.2854478e+00  -3.2353994e-01  -1.6221362e+00  -6.2103420e-02  -1.3830305e+00   3.4296252e-01
   1.7029525e+00   1.0248555e+00  -8.0611185e-02  -1.4240449e+00  -5.9038503e-01  -1.0761751e+00   7.2940994e-03  -9.1047479e-01  -1.3099473e+00   2.7389773e-01   1.9420345e+00   3.1692050e+00   2.3548912e+00   1.2757842e-01   3.9409400e+00   3.7976417e+00   9.9758883e-01   1.7170185e+00   7.7793535e-01   3.3700749e+00  -2.1722035e+00   6.8392311e-01  -1.2663254e-01   1.5019498e+00  -3.6916170e-01   1.9730973e+00   8.3681483e-01   7.7402294e-01   2.0644480e+00   1.2600037e+00  -2.3553917e-01   6.5335719e-01   3.6250308e+00   2.8238234e+00   5.3167395e-01  -4.8993870e-01  -7.0163473e-01  -1.9558590e-01   1.0428341e+00   2.3259753e+00   1.0873167e+00  -2.0890349e+00  -2.5754104e+00  -8.2625535e-01  -4.4109334e+00  -4.1042790e+00  -1.0297090e+00   6.4900565e-01  -1.5036612e+00  -9.2226980e-01  -1.2368691e+00  -2.0084800e+00  -1.5964809e+00  -6.0838181e-01   6.5876997e-01   6.2638706e-01   2.5397203e+00   6.4056653e-01   5.7592328e-02   8.8954843e-01  -6.6040964e-02   6.8037619e-01   1.4281578e+00  -2.4693837e-01  -4.4541534e+00  -5.9763201e-01  -1.5813154e-01  -3.6306826e-01   1.7043822e+00   4.9441611e+00   1.6662595e+00   2.2756992e+00   1.1999379e+00   2.2554036e+00   1.1124413e+00   4.4740966e-01  -5.8685193e+00  -4.5981382e+00   4.4792126e+00   3.5957153e+00   3.1986477e+00   3.9553305e+00   3.3036419e+00   6.9663188e+00   2.0734605e+00   3.2256898e-01  -1.5848866e+00   3.4062427e-01  -1.3422026e+00   3.0654325e-01
   1.6643971e+00   9.9445346e-01  -7.7041015e-02  -1.1779698e+00  -3.1044770e-01  -7.5165498e-01  -1.5272088e-02  -7.8276247e-01  -1.0878820e+00   7.2603521e-01   2.2931497e+00   3.1540587e+00   3.2933065e+00   6.5321082e-01   4.0500810e+00   3.9712762e+00   8.7332370e-01   1.4513169e+00   4.1415183e-01   3.1900914e+00  -2.0791892e+00   3.0620824e-01   1.4404643e-01   1.8057218e+00   2.5569061e-01   2.4485206e+00   1.2643286e+00   8.8267984e-01   1.8847978e+00   1.0015310e+00  -1.2651872e-01   4.7409319e-02   3.0375021e+00   2.0054479e+00   1.3426123e-01  -1.0440809e+00  -8.3547289e-01  -1.1804740e+00   1.4484684e+00   2.7433809e+00   1.6896685e+00  -1.9721371e+00  -1.5890271e+00  -5.4601530e-01  -3.5144443e+00  -3.7623729e+00   1.1212625e-01   1.8371001e+00  -9.1084435e-01  -3.7255766e-01  -9.4522497e-01  -1.8240491e+00  -2.7016238e+00  -1.0239642e+00   8.0151707e-01   4.6198968e-01   2.6550648e+00   4.9587773e-01   1.6428703e-01   1.5629431e+00  -7.6361401e-02   5.8154002e-01   1.6853413e+00  -8.0064632e-01  -4.6440769e+00  -4.8069875e-01  -3.4008453e-01  -9.9816842e-01   1.6310245e+00   4.6644122e+00   2.2724002e+00   1.8492629e+00   1.4219268e+00   2.5965824e+00   1.4221331e+00   1.8910503e-01  -5.5619221e+00  -4.7756659e+00   5.0843376e+00   3.4381078e+00   3.1999250e+00   3.0682299e+00   3.9881622e+00   6.7164878e+00   1.4740371e+00  -3.0990910e-01  -1.4146485e+00   2.7146818e-01  -1.1288789e+00   4.5453266e-01
   1.5420685e+00   9.4329596e-01  -2.3655895e-01  -1.0389890e+00  -1.6611610e-02   2.8993231e-01  -4.3598028e-01  -9.4607583e-01  -9.3113990e-01   1.0165872e+00   1.9322119e+00   2.5645159e+00   2.8982807e+00   1.6992560e-01   3.4536275e+00   3.9282002e+00   1.0561699e+00   1.2187901e+00   6.6062729e-01   3.3218832e+00  -1.1526094e+00   9.2124922e-01   5.3809874e-01   1.8046381e+00   3.0708259e-01   2.2400514e+00   1.3128907e+00   1.5475265e+00   1.3439973e+00   1.4300307e-01   1.4796791e-01  -1.1914185e-02   2.2729938e+00   1.2481175e+00  -6.8916113e-01  -1.6356347e+00  -4.0046409e-01  -1.4883156e+00   1.6568990e+00   2.7349194e+00   1.2976948e+00  -1.4941563e+00  -1.4383921e+00  -8.2165310e-01  -3.2683016e+00  -3.5687483e+00   5.3204825e-01   1.3916255e+00  -8.7995523e-01  -6.7844416e-01  -6.7134533e-01  -1.8452180e+00  -1.7980980e+00  -7.5011413e-01   1.3284708e+00   5.2376685e-01   2.4487664e+00   5.6298115e-01   6.0768278e-02   1.6539949e+00  -4.9245818e-01  -2.7589536e-01   1.3371405e+00  -1.1331627e+00  -4.5427839e+00  -6.9415745e-01  -2.6025356e-01  -1.0133196e+00   1.8485404e+00   4.5655370e+00   3.2271175e+00   2.2903469e+00   9.9938052e-01   2.3498810e+00   1.3822441e+00   6.8771725e-01  -5.0260667e+00  -4.4530868e+00   4.0965145e+00   2.1946519e+00   2.5530736e+00   2.4741201e+00   3.2170008e+00   5.7282545e+00   1.3162057e+00   3.5654423e-01  -3.6065779e-01   2.1431443e-01  -3.2481608e-01   5.8516463e-01
   1.6689697e+00   6.8142473e-01  -2.0565631e-01  -8.6369112e-01   3.1949870e-01   1.2366070e+00  -2.5448551e-01  -8.0550772e-01  -5.3747519e-01   1.6005567e+00   1.9670616e+00   2.2796375e+00   3.2157610e+00   3.3052326e-01   3.3300208e+00   4.0384653e+00   1.2347520e+00   5.2271829e-01   8.1836016e-01   3.0239074e+00  -3.5471456e-02   1.3514645e+00   9.2870330e-01   1.7515475e+00   7.3503364e-01   2.8034956e+00   1.6466516e+00   2.0342178e+00   1.2126126e+00  -6.2872431e-01   7.6966287e-01   3.0217810e-01   1.1697417e+00   3.1315261e-01  -5.7681098e-01  -2.0105009e+00   1.6964236e-01  -2.4113413e+00   2.3658794e+00   2.7269407e+00   9.5699687e-01  -9.6061381e-01  -8.9618423e-01  -9.2914002e-01  -2.1777415e+00  -3.3351524e+00   5.8767136e-01   1.5634209e+00  -5.9202090e-01  -8.7419322e-01  -6.6960325e-01  -1.8832542e+00  -1.8338574e+00  -1.2080554e+00   1.8328552e+00   3.8605332e-01   2.4538149e+00   2.9486796e-01   1.8025791e-02   1.3586773e+00  -5.3560338e-01  -7.0501587e-01   1.6660251e+00  -1.5286659e+00  -3.8000637e+00  -1.0387745e+00  -4.7787859e-01  -1.5863629e+00   1.4348635e+00   3.5752066e+00   4.3741398e+00   2.6012301e+00   8.6206784e-01   1.5308965e+00   1.7009179e+00   7.6450594e-01  -4.5653751e+00  -5.2314414e+00   4.3000043e+00   1.4690022e+00   2.7352519e+00   2.2283234e+00   3.3413279e+00   5.5653754e+00   1.7377439e+00   5.9857080e-01  -2.3551920e-01   1.8955730e-01   1.3796726e-01   6.8683940e-01
   2.1732144e+00   8.4299909e-01  -1.8793722e-01  -8.1644189e-01   4.3583144e-01   5.5185223e-01  -9.9794080e-02  -6.9342365e-01  -3.7168499e-02   1.2465114e+00   2.5535687e+00   1.8143014e+00   3.7815084e+00  -4.0300906e-01   3.6492293e+00   3.9081828e+00   1.5088670e+00   9.8013796e-01   7.9408762e-01   3.2464908e+00   5.0491016e-01   3.1871866e-01   1.3778703e+00   1.7913860e+00   1.1444360e+00   1.9945625e+00   2.0920543e+00   1.9096518e+00   1.6774257e+00  -1.7146021e-01   6.2221823e-01  -4.3719388e-01   5.8834071e-01  -4.5672113e-01  -8.1960719e-01  -2.2548883e+00   3.4265361e-02  -2.4715364e+00   2.2791621e+00   2.9196618e+00   1.1967367e+00  -1.4498946e-01  -1.8744859e-01  -2.8207760e-01  -1.3065515e+00  -2.5247089e+00   1.4229650e+00   2.4942881e+00  -2.3667986e-01  -5.4044513e-01  -5.7423014e-01  -1.6707866e+00  -1.7294115e+00  -1.6066429e+00   1.8552738e+00   6.0947109e-01   2.9375265e+00   9.2175431e-01  -4.6835618e-01   8.0329986e-01  -8.6430259e-01  -1.1260824e+00   1.6426274e+00  -1.5516076e+00  -4.0026608e+00  -1.5633419e+00  -6.1253245e-01  -1.9061542e+00   1.8994988e+00   4.1104174e+00   4.2291776e+00   2.2287881e+00   6.9816470e-01   2.1296288e+00   1.4472148e+00   9.8200120e-01  -4.8569583e+00  -5.0456150e+00   5.7168057e+00   2.9720966e+00   3.2195562e+00   2.3004810e+00   3.6324122e+00   6.0243240e+00   1.5917758e+00   8.0476742e-01  -5.5025549e-01  -2.1062775e-01   1.2607920e-01   8.7709335e-01
   2.5122951e+00   8.1720769e-01  -2.6073345e-01  -5.7846871e-01   5.2953876e-01   8.4576943e-01  -1.4437506e-01  -6.2480083e-01   2.5400529e-01   1.5345770e+00   3.3117616e+00   1.3836492e+00   4.3931300e+00  -2.6089292e-01   3.5566022e+00   3.7688673e+00   2.0231886e+00   4.0846676e-01   8.4672374e-01   2.8675036e+00   1.3687779e+00  -2.8571944e-01   1.7538373e+00   1.2868139e+00   1.8305207e+00   1.9543830e+00   2.2414668e+00   2.0208692e+00   2.4319781e+00   4.3465325e-03   1.2687391e+00  -8.0048299e-01  -3.9085217e-01  -1.4887338e+00  -1.4104420e+00  -3.2954661e+00   5.5803068e-01  -3.5271508e+00   2.7998596e+00   3.1059718e+00   1.4099507e+00   1.1502715e+00   1.2603354e+00  -1.9239547e-01   7.1953303e-02  -1.7477260e+00   2.6137282e+00   3.3982323e+00   3.5320744e-01  -1.0898707e-01  -4.6563611e-01  -1.4917055e+00  -2.2871894e+00  -2.1593147e+00   1.5247205e+00   4.1910637e-01   3.1883699e+00   8.5811798e-01  -7.1901116e-01   8.0640655e-01  -6.4901942e-01  -1.6310364e+00   2.0475326e+00  -2.0735305e+00  -3.4367157e+00  -1.8888133e+00  -1.0703088e+00  -2.8039644e+00   1.9399333e+00   3.2102958e+00   4.7447948e+00   1.4387659e+00   8.0517855e-01   1.5904245e+00   8.7161458e-01   4.9876280e-01  -4.0750176e+00  -5.4676005e+00   7.5111136e+00   3.2111153e+00   3.4242167e+00   2.0442423e+00   3.7717915e+00   5.9187510e+00   8.0820933e-01   2.7100105e-01  -5.5686867e-01   9.0808438e-02   4.3283664e-01   7.7731921e-01
   2.9192130e+00   7.6948583e-01  -1.7022679e-01  -4.2691740e-01   6.5386459e-01   1.8795103e-01   6.1768319e-02  -4.9597781e-01   5.4681766e-01   1.2510959e+00   3.5591222e+00   6.8975719e-01   4.5688527e+00  -8.8018974e-01   3.5553576e+00   3.6700603e+00   2.1612036e+00   5.2070431e-01   6.8928752e-01   2.8956586e+00   1.8008612e+00  -6.7802306e-01   2.3790960e+00   1.5865900e+00   2.3401062e+00   1.5117700e+00   2.3430874e+00   1.5921096e+00   2.4407498e+00   2.1744653e-01   1.2273812e+00  -1.2119164e+00  -1.2219900e+00  -2.3021838e+00  -1.5682859e+00  -3.1255784e+00   6.1524458e-01  -3.5041791e+00   3.0730196e+00   2.9542089e+00   6.1017474e-01   1.8212209e+00   1.8279282e+00   4.8545197e-01   9.1033613e-01  -1.1286940e+00   2.9565080e+00   4.3420744e+00   7.5631445e-01   3.8166617e-01  -2.0552309e-01  -1.1634051e+00  -2.2068974e+00  -2.0341746e+00   1.9645026e+00   8.1513583e-01   3.4506437e+00   1.0600765e+00  -1.1757878e+00   2.3417647e-01  -9.4145625e-01  -1.9574107e+00   2.0569456e+00  -2.4816151e+00  -3.6446281e+00  -2.3494641e+00  -1.3300365e+00  -3.1361100e+00   1.8701043e+00   3.1692453e+00   4.7660596e+00   1.0084989e+00   4.3862570e-01   2.0140065e+00   5.8732233e-01   1.0233696e+00  -4.4195333e+00  -4.9860999e+00   8.2728119e+00   3.8746339e+00   3.6449841e+00   1.5385074e+00   4.0058094e+00   6.3318980e+00   5.8479284e-01   2.0790497e-01   2.6022059e-01  -6.1503694e-01   6.1596949e-02   1.1017523e+00
   3.0223096e+00   4.5907189e-01  -2.9423036e-01  -1.3822687e-01   7.8378650e-01   4.4714425e-01  -6.2391385e-02  -2.1875441e-01   9.1230457e-01   1.2210162e+00   3.6845444e+00  -2.7387082e-02   4.2963216e+00  -8.6635384e-01   3.1529804e+00   3.0906070e+00   2.3360435e+00  -2.6161289e-02   4.7482086e-01   2.2770715e+00   2.3628063e+00  -9.6624097e-01   2.6456840e+00   1.4967322e+00   2.9649493e+00   1.6758947e+00   2.3858727e+00   1.7150451e+00   2.8888325e+00   1.5539675e-01   1.6648999e+00  -1.1803060e+00  -2.0387269e+00  -3.1857773e+00  -1.7071449e+00  -3.2478423e+00   9.4800790e-01  -4.0797121e+00   3.5214842e+00   3.3619313e+00   5.4807860e-01   2.9971375e+00   3.1318068e+00   8.7682405e-01   2.4609080e+00   4.4356313e-03   3.9912446e+00   5.3724132e+00   1.3474319e+00   1.0188884e+00   1.4181340e-01  -5.8519406e-01  -2.3820496e+00  -1.7328541e+00   1.9177604e+00   1.2637157e+00   3.6850837e+00   9.4243108e-01  -1.7227634e+00  -4.6347389e-02  -7.8749917e-01  -2.4665252e+00   2.1799770e+00  -3.1648807e+00  -2.8894464e+00  -2.3522953e+00  -1.8090976e+00  -3.7542232e+00   1.8548685e+00   2.6246997e+00   4.5682009e+00   1.6036789e-01   2.6714946e-01   1.2835399e+00  -9.6642578e-02   7.3989721e-01  -3.6429665e+00  -4.6747000e+00   9.7820671e+00   4.1018457e+00   3.5004075e+00   1.0367260e+00   3.9661566e+00   5.8484060e+00  -5.5065227e-01  -2.6799601e-01   1.4143229e+00  -4.1284646e-01  -2.6028708e-02   9.4122545e-01
   3.0417805e+00   4.4959673e-01  -2.9599299e-01   9.9515487e-02   1.1394015e+00   1.8212790e-01  -2.3672006e-01  -1.8975353e-01   1.0674621e+00   1.1627004e+00   3.4467098e+00  -8.0629713e-01   3.9069188e+00  -1.2189983e+00   2.7034693e+00   2.7524829e+00   2.2202004e+00   1.1437861e-01  -4.9990019e-02   2.0592738e+00   2.8369518e+00  -4.8393394e-01   3.1096358e+00   1.9476053e+00   3.4530959e+00   1.5535847e+00   2.4808965e+00   1.4658593e+00   2.4463422e+00   1.4676321e-01   1.4791897e+00  -1.7620845e+00  -2.9985942e+00  -4.0861866e+00  -2.1617122e+00  -2.9588256e+00   1.0711147e+00  -3.9830377e+00   3.7184207e+00   3.0731005e+00   2.0189914e-01   3.4040441e+00   3.5822747e+00   1.4408801e+00   2.9640438e+00   6.0116820e-01   4.3898277e+00   6.0477477e+00   1.8406351e+00   1.5484098e+00   5.6379151e-01  -3.0854587e-01  -2.2363663e+00  -1.3651002e+00   2.3562976e+00   1.4074440e+00   3.5001181e+00   9.3251462e-01  -1.8011329e+00   1.8532442e-01  -1.1078861e+00  -2.7597064e+00   1.9584235e+00  -3.9724054e+00  -3.3708745e+00  -2.4713711e+00  -1.9158637e+00  -3.8730556e+00   1.6351419e+00   2.2505696e+00   4.6696548e+00  -3.0309625e-01   2.3797452e-01   1.7709263e+00  -1.8509614e-01   1.1944747e+00  -3.3842927e+00  -3.6276845e+00   9.2185704e+00   3.6853945e+00   2.8215507e+00  -3.0798768e-01   4.1658480e+00   5.2438935e+00  -1.3752254e+00  -7.6083114e-01   2.6425330e+00  -8.5210464e-01  -2.1369837e-01   1.1931488e+00
   3.1604219e+00   5.5298239e-01  -3.8927877e-01   4.8027646e-01   1.0347259e+00   1.6119044e-01  -2.9755631e-01   1.6320773e-01   1.2716294e+00   8.3051964e-01   3.3524313e+00  -1.4377530e+00   3.4726205e+00  -1.8495983e+00   2.0496859e+00   2.1869477e+00   2.5987381e+00   5.7217833e-01   3.5399795e-01   2.0986401e+00   3.3326271e+00  -6.3894295e-01   3.3903249e+00   1.9990034e+00   2.9945763e+00  -3.1877594e-01   1.6532085e+00   8.4184719e-01   2.1144102e+00  -2.7262594e-01   9.4869374e-01  -2.7463339e+00  -3.9545649e+00  -4.5250784e+00  -3.3661135e+00  -3.3050698e+00   1.4794099e+00  -3.3858464e+00   2.9015757e+00   1.9739737e+00  -5.0013405e-01   4.0048641e+00   2.6800959e+00   8.1730333e-01   2.0885752e+00   1.7374962e-01   3.5153496e+00   3.9303268e+00   1.1022150e+00   1.1365511e+00   8.0460508e-01  -1.0372925e-01   2.7118955e-01  -1.8662653e-01   2.3727718e+00   1.0060320e+00   3.2641213e+00   1.3430641e+00  -2.3763706e+00  -6.2755180e-01  -1.3918923e+00  -2.9623841e+00   1.7688448e+00  -3.8101114e+00  -2.9742403e+00  -2.4391597e+00  -2.3337404e+00  -4.0436982e+00   1.3881262e+00   1.5830804e+00   4.6422246e+00  -6.0920049e-01  -2.1769195e-01   1.5027633e+00  -1.3683512e+00   1.0023155e+00  -2.4328823e+00  -1.8164274e+00   7.8260600e+00   2.5328807e+00   2.4136469e+00  -4.9506297e-01   2.3803454e+00   4.5947237e+00  -7.9469673e-01   8.2757091e-01   4.2793873e+00  -1.2569470e+00   6.3389383e-01   1.6925523e+00
   3.5445340e+00   5.3664085e-01  -4.4767784e-01   4.9437075e-01   1.0480696e+00   1.0064206e+00  -4.3110958e-01  -4.3009536e-02   1.3974966e+00   1.0270895e+00   3.1239798e+00  -2.0609688e+00   2.9446860e+00  -1.8095397e+00   2.0456221e+00   2.2015199e+00   2.8043022e+00  -1.9320474e-01   4.4992319e-01   1.5316953e+00   4.2868840e+00  -4.6562468e-02   3.5926232e+00   1.6499063e+00   3.4879782e+00   1.5684887e+00   2.2288185e+00   1.9798977e+00   2.9387295e+00  -2.7631791e-02   1.5433795e+00  -1.7194084e+00  -4.5953010e+00  -5.5465078e+00  -2.6933950e+00  -3.1511089e+00   1.7784156e+00  -4.4173671e+00   4.6362238e+00   2.8658468e+00  -8.2393966e-01   4.5736416e+00   4.7597345e+00   1.8698638e+00   4.5960990e+00   1.8129172e+00   4.8351930e+00   6.2044411e+00   2.3369395e+00   1.3374990e+00   8.8758527e-01   8.1127268e-02  -3.5588018e-01  -1.1827684e+00   3.1423257e+00   1.4285731e+00   3.7237767e+00   1.3007521e+00  -2.7553773e+00  -1.1466328e+00  -1.5855847e+00  -3.7844559e+00   1.9608287e+00  -4.4779231e+00  -2.2694763e+00  -3.1939111e+00  -2.2901508e+00  -4.3978758e+00   2.1692473e+00   1.8189912e+00   4.2550526e+00  -1.0998253e+00  -4.9479166e-02   6.4350733e-01  -8.2817261e-01   1.7705502e+00  -2.5476549e+00  -3.0568208e+00   1.0441365e+01   3.9502281e+00   2.9959543e+00  -4.2141533e-01   3.4746062e+00   5.0103091e+00  -1.1651630e+00  -2.7820688e-01   3.8905457e+00  -1.2167666e+00   8.7525103e-02   1.0266025e+00
   3.1988075e+00   5.9411689e-01  -5.1570058e-01   6.9435029e-01   1.6577225e+00   1.0464903e+00  -5.8212693e-01  -1.3144312e-01   2.1013726e+00   1.2190593e+00   2.6195504e+00  -3.0683257e+00   1.8314130e+00  -2.2430245e+00   1.2478626e+00   8.1419699e-01   2.5078706e+00  -3.5474260e-02  -1.3770076e-01   7.9069132e-01   5.4284749e+00   9.8201928e-01   3.5703537e+00   1.1363651e+00   3.4464543e+00   8.5579223e-01   2.6530512e+00   1.7835617e+00   2.4346565e+00  -6.9076178e-02   1.8666131e+00  -1.6756735e+00  -5.6620420e+00  -6.7674921e+00  -4.3317999e+00  -4.6712273e+00   2.2874908e+00  -3.8234914e+00   4.1136925e+00   2.3034387e+00   5.4289501e-01   5.5883595e+00   4.9961779e+00   1.8604249e+00   5.4023840e+00   3.0804875e+00   5.3659775e+00   5.7508889e+00   3.2423830e+00   1.7415991e+00   1.3546810e+00   5.2716528e-01   5.3179097e-02  -8.9503054e-01   2.3638022e+00   1.3216890e+00   3.1674303e+00   1.5672287e+00  -2.5482629e+00  -5.2033260e-01  -1.2293416e+00  -4.0628288e+00   1.9474841e+00  -4.5368613e+00  -2.0677396e+00  -3.1452475e+00  -2.2736798e+00  -4.3342627e+00   1.5655796e+00   6.6707238e-01   4.3733970e+00  -1.1677505e+00   5.6539021e-01   4.2961539e-01  -1.1077004e+00   1.6356064e+00  -6.3882007e-01  -1.0630856e+00   8.3103499e+00   3.1106051e+00   9.5035259e-01  -1.9777092e+00   2.9225317e+00   2.4391815e+00  -2.8049806e+00  -1.1272077e+00   4.0644196e+00  -6.8773436e-01   5.6533628e-01   8.1800549e-01
   3.6947309e+00   9.4190585e-01  -6.3158316e-01   7.4319666e-01   1.0796252e+00   1.0605620e+00  -8.6305711e-01  -3.2393448e-01   1.8236192e+00   7.7101643e-01   2.7315106e+00  -3.6595052e+00   1.7633636e+00  -2.5255271e+00   1.5977955e+00   1.0406383e+00   2.7222959e+00  -1.0021173e-01   6.3761757e-02   6.9091074e-01   5.5567212e+00   4.5494551e-01   3.6882113e+00   1.0069406e+00   3.5781085e+00   1.7540791e+00   2.8458126e+00   2.4027176e+00   3.3544472e+00   6.9310362e-01   1.6301297e+00  -1.8061199e+00  -5.7057528e+00  -6.8836767e+00  -4.0690701e+00  -4.5155383e+00   1.8397512e+00  -4.5458500e+00   5.1152530e+00   2.6991483e+00  -3.7664070e-02   5.6105230e+00   6.7008442e+00   2.9595941e+00   7.0516983e+00   4.1963157e+00   6.6019264e+00   7.5369560e+00   3.9405890e+00   1.9903994e+00   1.6323194e+00   7.1438994e-01   5.5169157e-01  -1.1713235e+00   3.2400935e+00   1.6651067e+00   3.8521781e+00   2.2635972e+00  -3.4270337e+00  -1.1971192e+00  -1.9916923e+00  -4.6317587e+00   1.8094778e+00  -4.6710313e+00  -2.3897438e+00  -4.1385161e+00  -2.2631612e+00  -4.3808384e+00   2.8116354e+00   1.9980935e+00   3.1216657e+00  -2.4049102e+00   5.2771754e-01   4.8604125e-01  -1.2638530e+00   2.0136342e+00  -1.0195835e+00  -1.2047920e+00   1.1135806e+01   5.3413010e+00   2.1922805e+00  -1.4544400e+00   3.4634121e+00   3.6977575e+00  -2.5045075e+00  -1.5576893e+00   4.6028771e+00  -1.4814991e+00   3.3680667e-02   5.1501428e-01
   3.6951042e+00   1.1788199e+00  -6.5813156e-01   9.0902122e-01   9.5831180e-01   1.0481191e+00  -8.9639227e-01  -1.4187477e-01   1.8137741e+00   7.6724703e-01   2.7248041e+00  -3.7565311e+00   1.6246770e+00  -2.1837195e+00   1.4679654e+00   6.2788825e-01   2.6356583e+00   1.6582725e-02  -1.3016333e-01   2.6431292e-01   5.4091198e+00   3.3783722e-01   3.5351883e+00   9.5487627e-01   3.3741844e+00   1.9997964e+00   2.8187774e+00   2.3563337e+00   3.6205978e+00   8.5850537e-01   1.3339993e+00  -2.1973244e+00  -5.8502024e+00  -6.9786478e+00  -4.2231061e+00  -4.7091908e+00   1.6064674e+00  -4.7977375e+00   5.0136878e+00   2.4492187e+00   6.8464092e-01   5.5104672e+00   7.1048689e+00   3.1221119e+00   7.3853529e+00   4.5371384e+00   6.8132047e+00   7.5821096e+00   4.1376302e+00   2.0890627e+00   1.7639768e+00   8.7252362e-01   9.2673101e-01  -1.2295386e+00   3.1850440e+00   1.4060998e+00   3.8593832e+00   2.5873354e+00  -3.4942274e+00  -1.0885902e+00  -2.0415125e+00  -4.4398129e+00   1.8575255e+00  -4.7116300e+00  -2.3064213e+00  -4.0682699e+00  -2.3129658e+00  -4.5240691e+00   2.9051143e+00   1.7984816e+00   2.4374853e+00  -3.2094363e+00   1.1458370e+00   3.2513698e-01  -1.2833194e+00   1.4225197e+00  -2.0571890e-01  -9.2929947e-01   1.1374588e+01   5.4794190e+00   2.1339147e+00  -1.6828207e+00   3.5315338e+00   3.3479446e+00  -2.5246020e+00  -1.7754424e+00   4.5827349e+00  -1.5047751e+00   1.5797585e-01   3.3127542e-01
   3.0767361e+00   9.8805389e-01  -6.7560729e-01   1.0414626e+00   9.5777029e-01   1.2997984e+00  -1.4056417e+00  -3.5995300e-01   1.4546145e+00   5.0219419e-01   1.3726367e+00  -4.7847847e+00  -2.4022193e-01  -2.7408544e+00   4.7499921e-01  -1.7922218e-01   2.3313064e+00   1.1060113e-01  -3.8174616e-01   3.6943027e-02   5.4098552e+00   1.6377387e+00   3.7109482e+00   1.2338604e+00   3.0158518e+00   2.4984519e+00   2.2220057e+00   2.5029009e+00   2.7978424e+00   2.8991627e-01   1.5198922e+00  -1.5207141e+00  -5.9841233e+00  -6.9485386e+00  -3.8852352e+00  -4.1246608e+00   1.7287778e+00  -4.2952000e+00   5.1171479e+00   1.9148533e+00   2.5873788e-01   5.3080102e+00   7.1386956e+00   3.4485841e+00   7.6784540e+00   4.9000857e+00   6.4704469e+00   7.3027551e+00   4.5290348e+00   2.0345310e+00   2.2623426e+00   1.0624415e+00   1.9712811e+00  -1.0385821e-01   3.7568850e+00   1.8730341e+00   3.0453086e+00   2.5007793e+00  -3.6911754e+00  -8.5205926e-01  -2.4701381e+00  -5.0595180e+00   1.2093953e+00  -5.2060538e+00  -2.6372000e+00  -4.1626030e+00  -1.9959589e+00  -3.9375118e+00   2.6209108e+00   1.3607641e+00   2.1370312e+00  -3.1771170e+00   1.2051692e+00  -5.6166946e-02  -1.0675191e+00   2.0055671e+00   5.1708306e-01  -3.7843628e-01   9.1741951e+00   4.0459515e+00   7.3918812e-01  -2.4885746e+00   2.8743473e+00   1.9236548e+00  -3.1422186e+00  -1.7641473e+00   6.1759748e+00  -1.3251908e+00   4.7035414e-02   2.0330063e-01
   2.6636525e+00   1.0968045e+00  -8.2836900e-01   1.0908773e+00   1.1650517e+00   1.5121538e+00  -1.7959009e+00  -4.8677443e-01   1.4876269e+00   5.5324666e-01   7.1650410e-01  -5.1414768e+00  -1.1622828e+00  -2.8070024e+00   3.7489161e-01  -7.1201595e-01   1.7817027e+00   5.5627666e-01  -1.0104397e+00  -4.4782669e-01   5.7060507e+00   2.3969791e+00   3.4274079e+00   1.4242885e+00   2.9147184e+00   3.0030623e+00   2.8226642e+00   3.0773433e+00   2.5674815e+00   2.4733805e-01   1.6007867e+00  -1.1823478e+00  -6.1845874e+00  -6.6335914e+00  -4.1144830e+00  -4.3716835e+00   1.0229614e+00  -4.4487860e+00   4.6724433e+00   1.7405282e+00   1.6520355e+00   5.2993539e+00   7.7375096e+00   3.6781337e+00   8.7552126e+00   5.9074498e+00   6.9638111e+00   7.4776693e+00   5.1667414e+00   2.0111349e+00   2.5628744e+00   1.2193950e+00   2.6111266e+00   1.5893859e-01   3.7461526e+00   2.1209780e+00   2.9252591e+00   3.2010754e+00  -3.7666146e+00  -5.7711675e-01  -2.7743849e+00  -5.0551946e+00   5.7692511e-01  -4.9792174e+00  -3.0272804e+00  -4.2764291e+00  -1.8708365e+00  -3.5922412e+00   2.4244583e+00   1.3924474e+00   1.2850005e+00  -3.6332420e+00   1.8386127e+00  -2.0415345e-01  -6.8116669e-01   1.9657283e+00   2.1359106e+00   4.9000586e-01   7.9798975e+00   4.2733991e+00  -1.8312237e-01  -3.0124858e+00   2.8496473e+00   8.4003183e-01  -3.4809454e+00  -2.2059356e+00   6.7241707e+00  -1.3468255e+00   1.4878267e-01  -1.5088176e-01
   1.9114156e+00   9.3951296e-01  -7.9211235e-01   1.1640480e+00   1.2093956e+00   2.1096940e+00  -2.0769119e+00  -5.8853895e-01   1.3953606e+00   2.4240774e-01  -7.5991462e-01  -5.7991976e+00  -2.9073240e+00  -3.1705695e+00  -5.5871829e-01  -1.6333306e+00   1.0564121e+00   4.2661817e-01  -1.0999742e+00  -8.6336968e-01   5.2098593e+00   3.7515849e+00   3.0224516e+00   1.4689910e+00   1.9917480e+00   3.2493051e+00   2.3849809e+00   3.1038972e+00   1.3050772e+00  -7.4159303e-01   1.1070124e+00  -5.9746062e-01  -5.9638061e+00  -6.5550580e+00  -3.7771933e+00  -3.6798696e+00   1.0575119e+00  -3.2753989e+00   4.3993769e+00   1.1816874e+00   1.1336147e+00   4.2690098e+00   6.5255884e+00   3.5729720e+00   8.3664249e+00   6.0117901e+00   5.8414512e+00   5.9632269e+00   5.0765982e+00   1.7238668e+00   3.0079248e+00   1.5780417e+00   4.2260905e+00   1.4313971e+00   4.3726030e+00   2.2667953e+00   2.0960197e+00   3.0979254e+00  -3.5807666e+00  -2.7899147e-01  -2.9255760e+00  -5.1823795e+00   1.9917670e-01  -4.7976599e+00  -2.6822061e+00  -3.9463129e+00  -1.0567521e+00  -2.3095913e+00   2.3199488e+00   1.6408538e+00   6.9489472e-01  -3.0723477e+00   1.5973637e+00  -7.3174100e-01  -5.8789054e-01   2.2489594e+00   2.9184146e+00   1.9950147e+00   4.8939659e+00   2.5093508e+00  -1.6121236e+00  -3.9942273e+00   1.5863592e+00  -1.1812204e+00  -3.4123060e+00  -2.0243929e+00   7.8764977e+00  -1.5414716e+00   3.4613446e-01  -2.5188153e-01
   1.6568876e+00   1.1394310e+00  -6.4346262e-01   1.1280745e+00   8.3854641e-01   1.9366948e+00  -2.1906696e+00  -7.4870516e-01   1.0817292e+00  -2.9307257e-01  -1.1534658e+00  -5.7065350e+00  -3.6149910e+00  -3.2817535e+00  -8.1444472e-01  -2.1820882e+00   1.0517677e+00   6.9109295e-01  -6.5661732e-01  -8.7869709e-01   4.1900897e+00   3.5640876e+00   2.7091933e+00   1.2621373e+00   1.1715569e+00   3.3798181e+00   1.5202298e+00   2.8299838e+00   1.4116565e+00  -9.0356138e-01   8.6961354e-01  -4.8418012e-02  -5.3851936e+00  -6.2424790e+00  -2.9537865e+00  -3.1804765e+00   9.4421023e-01  -2.7253652e+00   4.1498868e+00   1.1492580e+00   1.6265226e+00   3.9288373e+00   6.4504478e+00   3.6180749e+00   8.2443309e+00   5.9942233e+00   5.6206862e+00   5.4525853e+00   5.0949195e+00   1.2815336e+00   3.0001307e+00   1.7052168e+00   4.7791977e+00   1.4477995e+00   4.1136503e+00   2.0654691e+00   1.7170681e+00   3.1077188e+00  -3.5674780e+00  -4.4712458e-01  -2.6434464e+00  -5.1692613e+00   1.4178519e-01  -4.2444244e+00  -1.9963127e+00  -3.6409571e+00  -6.5779287e-01  -1.8829698e+00   2.7433447e+00   1.8118831e+00  -2.0762196e-01  -2.8166554e+00   1.8350349e+00  -1.2472272e+00  -3.7310064e-01   2.4570961e+00   3.1127087e+00   1.3216509e+00   4.5243379e+00   2.3903721e+00  -1.8709228e+00  -3.3563152e+00   8.8174709e-01  -1.7377915e+00  -3.1846418e+00  -1.7831768e+00   6.3686861e+00  -8.6309661e-01   3.9427125e-01  -6.6857848e-01
   1.5271171e+00   1.3331520e+00  -6.2449977e-01   1.0671629e+00   6.1202730e-01   2.0613478e+00  -2.0737014e+00  -6.4439263e-01   1.0770989e+00  -3.2981344e-01  -1.3909645e+00  -5.1445771e+00  -3.6220166e+00  -2.5980515e+00  -5.2393057e-01  -2.3652007e+00   8.0371432e-01   8.9158141e-01  -5.8259991e-01  -1.1577490e+00   3.4549776e+00   3.3350368e+00   2.4056780e+00   1.3355147e+00   6.3243374e-01   4.2765354e+00   1.5006010e+00   2.9161363e+00   1.4568443e+00  -1.1368815e+00   9.2494863e-01   7.5847622e-01  -4.6303517e+00  -5.6845726e+00  -2.3458548e+00  -3.1272285e+00   4.3490904e-01  -2.9508751e+00   4.2682305e+00   1.4956179e+00   2.7675121e+00   3.1288961e+00   6.8826158e+00   3.6859608e+00   8.6145385e+00   6.0551479e+00   6.0955915e+00   5.9071362e+00   5.4115344e+00   1.3474403e+00   3.2609779e+00   2.1415265e+00   4.4887406e+00   1.5096642e+00   4.0329558e+00   2.1745898e+00   1.9135120e+00   3.3315591e+00  -3.6377814e+00  -4.7161311e-01  -2.4969899e+00  -4.6728939e+00   3.3388701e-01  -3.5890001e+00  -1.6236104e+00  -3.3262124e+00  -6.6938977e-01  -1.9943599e+00   2.9241874e+00   2.1435226e+00  -9.9412128e-01  -2.8565536e+00   2.5206117e+00  -1.4497006e+00   6.5516353e-01   2.2819337e+00   3.4905210e+00   8.1325324e-01   5.0271919e+00   2.9511658e+00  -1.6645119e+00  -2.8819820e+00   1.2708421e+00  -1.7687414e+00  -2.9753658e+00  -2.0848599e+00   5.2365759e+00  -6.5651840e-01   2.8163220e-01  -1.1550152e+00
   1.0778828e+00   1.1790861e+00  -4.3138873e-01   9.6667637e-01  -4.5768927e-02   1.2414966e+00  -2.2772898e+00  -7.1928746e-01   3.1488511e-01  -1.5117790e+00  -2.0291782e+00  -5.3297644e+00  -4.3984609e+00  -3.1431786e+00  -6.2487877e-01  -2.7492951e+00   5.0079643e-01   1.2318065e+00  -4.5266819e-01  -8.9243363e-01   1.7350176e+00   2.6056675e+00   2.1098611e+00   1.6692443e+00   3.8446153e-02   4.4581120e+00   5.2274193e-01   2.4808780e+00   1.3005059e+00  -1.2945198e+00   3.2358696e-01   8.9992360e-01  -3.4034385e+00  -4.2925282e+00   1.9047556e-01  -9.0132820e-01  -2.5902881e-01  -2.0771806e+00   3.8046715e+00   1.2101981e+00   2.0348043e+00   1.9936324e+00   6.3937177e+00   4.2439290e+00   8.3015171e+00   5.6668613e+00   5.1143809e+00   5.5831151e+00   4.9857962e+00   1.0804566e+00   3.3068091e+00   2.1985759e+00   5.4930258e+00   2.3691365e+00   4.5569726e+00   2.5609148e+00   1.4547675e+00   3.3839050e+00  -3.9655725e+00  -7.6220796e-01  -2.9072480e+00  -4.7186533e+00  -2.4513679e-01  -3.2691984e+00  -1.8122100e+00  -3.3545610e+00   8.5874199e-02  -7.8265293e-01   3.2923846e+00   3.1167798e+00  -2.4108656e+00  -2.9056223e+00   2.0844364e+00  -1.6143947e+00   5.9154804e-01   2.1932792e+00   2.8866725e+00   7.7609908e-02   4.5815160e+00   3.0726173e+00  -1.3690681e+00  -2.0937644e+00   6.2299941e-01  -1.5035039e+00  -2.1711573e+00  -1.4306717e+00   5.3179640e+00  -7.3081719e-01  -2.3340789e-01  -1.1564466e+00
   7.7683895e-02   8.1871482e-01  -4.0485151e-01   8.9590839e-01   2.3200521e-01   1.3023402e+00  -2.5047633e+00  -8.6370635e-01   1.7061664e-01  -1.5873276e+00  -2.9393597e+00  -5.5150662e+00  -5.4406130e+00  -3.2416974e+00  -1.0551109e+00  -3.5339609e+00  -4.4563496e-01   1.1366051e+00  -1.1753381e+00  -1.4153420e+00   1.3085446e+00   3.3874060e+00   1.4824606e+00   1.5889212e+00  -2.7753072e-01   4.5620187e+00   8.2183444e-01   2.4840693e+00   2.9314356e-01  -1.9286981e+00   4.8345482e-01   1.4366298e+00  -2.9740596e+00  -3.3078865e+00   1.0427202e+00  -5.2321338e-01  -7.5394502e-01  -1.3888473e+00   2.7304318e+00   5.3503355e-01   2.7465978e+00   1.3409311e+00   5.6236500e+00   3.9548430e+00   8.4688166e+00   5.9070347e+00   4.2741220e+00   4.4184080e+00   5.0207156e+00   9.6206112e-01   3.4620184e+00   2.2982738e+00   6.0441977e+00   3.1807768e+00   4.3462803e+00   2.7950315e+00   6.2106403e-01   3.4386623e+00  -3.4154637e+00   7.5216274e-02  -2.7814925e+00  -4.4107072e+00  -8.6480016e-01  -2.7958818e+00  -1.8714111e+00  -3.0482171e+00   8.6374893e-01   5.2686531e-01   2.3867413e+00   2.6948229e+00  -2.8347648e+00  -2.6044142e+00   2.2317983e+00  -2.1599120e+00   7.1371136e-01   1.4775442e+00   4.5330143e+00   8.5097245e-01   1.3655295e+00   1.6695337e+00  -2.9572917e+00  -3.0073243e+00  -1.5167010e-01  -3.5311815e+00  -2.3974415e+00  -1.7679340e+00   5.9037337e+00  -5.6535333e-01  -2.8735589e-02  -1.3024100e+00
  -6.3489658e-01   7.0827015e-01  -4.1959401e-01   8.3770944e-01  -4.3549628e-02   1.8535518e+00  -2.9339359e+00  -1.1168624e+00  -3.6324442e-01  -1.9632167e+00  -3.6087522e+00  -5.3926414e+00  -5.9527905e+00  -3.2773091e+00  -1.2999591e+00  -3.5872116e+00  -1.0227109e+00   6.9447804e-01  -1.1043459e+00  -1.5707566e+00   2.5748366e-01   3.4943112e+00   7.2824814e-01   1.3115600e+00  -8.7019806e-01   4.8838006e+00   6.7772799e-01   2.8469825e+00  -2.4075569e-01  -2.3105458e+00  -1.3514647e-01   1.4235572e+00  -2.1246166e+00  -2.5292266e+00   2.1578170e+00   3.8554622e-01  -1.1455486e+00  -8.7087162e-01   2.4352266e+00   5.3438714e-01   2.3065989e+00   8.3355835e-02   5.0022027e+00   3.9232468e+00   8.3010080e+00   5.9050541e+00   3.7700959e+00   3.5003692e+00   4.6883430e+00   5.9571308e-01   3.5421144e+00   2.3249484e+00   6.9587880e+00   3.6795459e+00   4.7966851e+00   2.6317402e+00   8.0139034e-02   3.3162335e+00  -3.1238356e+00   5.3661422e-01  -2.9191739e+00  -4.4216376e+00  -1.3312355e+00  -2.3402466e+00  -1.5471937e+00  -2.8103300e+00   1.9674659e+00   2.0212596e+00   2.9448997e+00   3.6927167e+00  -3.7694424e+00  -2.4841587e+00   1.7965300e+00  -2.5489248e+00   5.4421529e-01   1.1850143e+00   4.8930063e+00   1.1672939e+00   1.5024736e-01   1.0714786e+00  -3.2857406e+00  -3.2337799e+00  -1.0760329e+00  -4.5174836e+00  -1.9086869e+00  -1.7602929e+00   6.1373763e+00  -8.1350644e-01   1.5763235e-01  -1.4853313e+00
  -1.6477403e+00   3.9085296e-01  -1.9009500e-01   7.8139857e-01   1.0399382e-01   1.6619146e+00  -3.0315877e+00  -1.3335661e+00  -3.3714332e-01  -2.6152808e+00  -4.5474907e+00  -5.5132297e+00  -7.1044602e+00  -3.7985002e+00  -2.1116848e+00  -4.7506067e+00  -1.6224667e+00   5.4004651e-01  -1.0354007e+00  -1.7906735e+00  -8.1039360e-01   3.7773096e+00  -1.4724384e-02   7.6956933e-01  -1.6876739e+00   4.0374152e+00   4.8060503e-02   2.1556761e+00  -1.3191752e+00  -2.9588232e+00  -5.0730404e-01   1.9246890e+00  -1.5286927e+00  -2.4784965e+00   3.2054123e+00   1.1629415e+00  -7.9781237e-01   9.9065997e-01   1.4300597e+00   2.7474641e-01   2.4887759e+00  -4.5102643e-01   3.6094793e+00   3.7064140e+00   7.6487380e+00   5.8893663e+00   2.7683152e+00   1.7661898e+00   4.5304647e+00   3.5318252e-01   3.6569562e+00   2.6596835e+00   7.4965579e+00   4.3953047e+00   4.1722187e+00   2.3805270e+00  -1.1502297e+00   2.6880561e+00  -2.4356532e+00   1.1294374e+00  -2.1154912e+00  -4.3459642e+00  -1.4751669e+00  -1.6022067e+00  -4.5555132e-01  -1.9875778e+00   3.0803176e+00   3.5580851e+00   2.7242690e+00   3.5435545e+00  -4.2317247e+00  -1.2190528e+00   1.3669300e+00  -3.1420289e+00   3.1498107e-01   1.1421900e+00   5.3198047e+00   1.7786066e+00  -2.8648902e+00  -4.9646882e-01  -4.9758472e+00  -3.7793865e+00  -2.6366015e+00  -7.0332382e+00  -2.4598608e+00  -1.8077935e+00   4.8402967e+00   7.9586173e-02   4.1791732e-01  -1.6441995e+00
  -1.1268632e+00   7.4872528e-01  -2.7704625e-01   6.7833126e-01  -6.3498716e-01   1.7763566e+00  -2.7012944e+00  -9.1972867e-01  -6.2600807e-01  -2.5573099e+00  -3.2016304e+00  -3.5424075e+00  -4.9105789e+00  -2.1503560e+00  -8.0096627e-01  -3.6232072e+00  -1.1398991e+00   3.9299569e-01  -3.9362885e-01  -1.7297692e+00  -2.1303096e+00   1.3329274e+00  -5.4851656e-01   5.0517315e-01  -1.7994624e+00   4.7929073e+00   1.4691622e-01   2.4184049e+00   1.8301479e-01  -2.3895661e+00  -6.7919034e-01   1.7752832e+00  -1.6555320e-01  -1.2912310e+00   4.5711172e+00   1.5029493e+00  -1.5787118e+00  -4.4883197e-01   1.8437885e+00   1.4509561e+00   3.3882378e+00  -1.3538114e+00   4.7049366e+00   3.5296073e+00   7.7829532e+00   5.2436319e+00   3.8997713e+00   2.9074293e+00   4.1324571e+00   4.0113320e-01   3.3562881e+00   2.8455720e+00   6.2008683e+00   3.4339555e+00   3.8177266e+00   1.9360354e+00  -9.2054959e-03   2.8227704e+00  -2.5963447e+00   6.4569397e-01  -1.7607369e+00  -3.3513374e+00  -8.4469150e-01  -6.7914381e-01   4.5886849e-01  -1.5493851e+00   2.7243269e+00   2.7283301e+00   3.7474315e+00   4.5076402e+00  -5.3462718e+00  -2.1858012e+00   1.8762555e+00  -3.3257928e+00   9.4459726e-01  -1.0354842e-01   4.7900796e+00  -6.2811871e-01   1.6134015e+00   1.8483262e+00  -2.4544644e+00  -1.7480511e+00  -1.5090152e+00  -4.6798378e+00  -1.3220705e+00  -1.9075220e+00   2.3531913e+00   1.2054673e-01   3.1004307e-01  -2.1417991e+00
  -1.6188705e+00   4.1095574e-01  -1.5817089e-01   5.2124768e-01  -8.6067536e-01   1.2010233e+00  -2.6841696e+00  -9.1704827e-01  -9.1326328e-01  -3.3026975e+00  -3.4121543e+00  -3.2833874e+00  -5.0340394e+00  -2.3609531e+00  -9.3098862e-01  -3.8922753e+00  -1.5511502e+00   9.0708674e-02  -4.2884493e-01  -1.6895292e+00  -3.4625760e+00   4.3675465e-01  -1.1722588e+00   2.1953599e-01  -2.0808724e+00   4.2992923e+00  -9.5530466e-02   1.9092042e+00  -1.8114799e-01  -2.4411684e+00  -1.2015354e+00   1.6658379e+00   9.7891111e-01  -3.6770470e-01   6.4071015e+00   3.0337754e+00  -1.8507635e+00   6.5274449e-01   1.2163663e+00   1.4665429e+00   2.6341414e+00  -2.2793903e+00   3.8235835e+00   3.6465729e+00   7.2039104e+00   4.9460399e+00   3.1975897e+00   2.3400216e+00   3.5619848e+00   4.8463936e-01   3.2896035e+00   3.0499179e+00   6.2593042e+00   4.0107318e+00   3.7973308e+00   2.1461359e+00  -3.9835399e-01   2.4742131e+00  -2.2788361e+00   8.4957645e-01  -1.5160195e+00  -3.0654534e+00  -1.0810552e+00  -1.9360351e-01   8.7224897e-01  -1.1349091e+00   3.6243625e+00   4.0737128e+00   3.9610215e+00   5.3377071e+00  -6.2396164e+00  -1.9744183e+00   1.1912616e+00  -3.4327270e+00   5.4753938e-01  -7.3448542e-01   4.3027260e+00  -7.1115594e-01   1.1163028e+00   1.7390131e+00  -2.5017658e+00  -1.6954252e+00  -2.0781105e+00  -5.1217759e+00  -1.2308350e+00  -1.9414081e+00   1.9590891e+00   4.1108218e-02   1.3927578e-02  -2.1163313e+00
  -2.0403207e+00  -6.7719632e-02   7.0737546e-02   4.4384838e-01  -1.1226767e+00   3.4034964e-01  -2.5289539e+00  -8.5244066e-01  -1.4324118e+00  -3.8455884e+00  -3.3143392e+00  -2.8708169e+00  -4.7033002e+00  -2.3425715e+00  -9.4499310e-01  -3.8605690e+00  -1.6371309e+00  -1.4421041e-01  -4.0451368e-01  -1.4994399e+00  -4.5096393e+00  -4.8345213e-01  -1.4637851e+00   1.9015335e-01  -2.0346539e+00   3.7670592e+00  -7.8213573e-01   9.8872538e-01  -4.7026826e-01  -2.6001597e+00  -1.2607359e+00   1.4951504e+00   1.6578456e+00   8.1523872e-01   8.6642999e+00   4.7314227e+00  -1.8614087e+00   1.2127907e+00   5.7353789e-01   8.4657244e-01   1.7844807e+00  -2.8767267e+00   3.0550923e+00   3.4447101e+00   6.3917726e+00   3.8374068e+00   1.9674225e+00   1.5527628e+00   2.7538122e+00   2.6068509e-01   2.9698553e+00   2.7981597e+00   6.1050081e+00   4.3871454e+00   3.6537305e+00   1.9928843e+00  -1.0285557e+00   1.7896679e+00  -1.9889161e+00   8.6475756e-01  -1.2514409e+00  -2.6710243e+00  -1.1985173e+00   2.0507317e-02   1.1149136e+00  -9.2000223e-01   3.9884771e+00   4.7780435e+00   3.3032583e+00   4.7725384e+00  -6.3046824e+00  -1.7151191e+00   6.9960341e-01  -3.7462819e+00   3.0101146e-01  -1.5038179e+00   3.9727941e+00  -1.8151642e+00   4.0549233e-01   9.2419746e-01  -2.2105949e+00  -1.2141325e+00  -2.4631387e+00  -4.8393718e+00  -6.0609133e-01  -1.5664910e+00   1.3630505e+00   2.6911598e-01  -2.0454546e-01  -1.8075028e+00
  -2.5407939e+00  -4.3026193e-01  -1.5759460e-01   3.8171750e-01  -1.1555659e+00   1.0658141e+00  -3.0048273e+00  -9.8796009e-01  -2.0228996e+00  -3.5795447e+00  -3.3892522e+00  -2.4109407e+00  -4.5324146e+00  -1.9929128e+00  -1.0880076e+00  -3.3092898e+00  -1.6308159e+00  -7.7270618e-01  -4.9637307e-01  -1.5104850e+00  -4.3275553e+00  -5.9258988e-01  -1.9401598e+00  -2.0081373e-01  -1.7366428e+00   3.8698412e+00  -4.6420696e-01   1.7438224e+00  -5.4937302e-01  -2.7673624e+00  -9.6230829e-01   1.2552836e+00   2.0300280e+00   1.9754572e+00   9.8824284e+00   5.4684889e+00  -1.9271445e+00   6.6458521e-01   3.3045098e-01   6.6538030e-01   1.2574573e+00  -3.3137385e+00   3.0121509e+00   2.9141845e+00   6.1774272e+00   3.2876856e+00   1.6718131e+00   8.8482954e-01   2.0978115e+00  -1.7347586e-01   2.6565248e+00   2.2664598e+00   6.2624227e+00   4.4598416e+00   3.8139417e+00   1.7523108e+00  -1.4052690e+00   1.4667505e+00  -1.5693709e+00   1.3515678e+00  -1.4653901e+00  -2.7158661e+00  -1.8214616e+00  -1.9401523e-02   1.1469680e+00  -9.6673807e-01   4.4239933e+00   5.4664825e+00   3.1509339e+00   4.4845419e+00  -6.1310843e+00  -1.9345089e+00   3.9936688e-01  -4.3782625e+00   1.3776002e-01  -2.5341793e+00   4.6413453e+00  -2.7973208e+00  -4.9343096e-02   5.5204790e-02  -2.1127543e+00  -1.0589003e+00  -2.6928111e+00  -4.9442859e+00  -2.0152747e-01  -1.4198676e+00   1.8220960e+00   3.4508413e-01   2.0609776e-01  -1.8147439e+00
  -3.7510733e+00  -1.1711913e+00  -2.3204189e-01   3.7375846e-01  -2.3736024e-01   1.7321984e+00  -3.2306621e+00  -1.1186332e+00  -1.5819462e+00  -3.3124183e+00  -4.6893657e+00  -2.7704615e+00  -5.7634603e+00  -2.3080941e+00  -2.1993897e+00  -4.1417360e+00  -2.5948816e+00  -1.4569567e+00  -1.2329322e+00  -2.0478014e+00  -3.7604061e+00   9.5128397e-01  -2.6737998e+00  -6.9310412e-01  -1.7708963e+00   3.0570862e+00   2.7664654e-01   1.8358353e+00  -2.4451237e+00  -3.5948430e+00  -1.0046478e+00   1.4749414e+00   1.8138760e+00   1.6224782e+00   9.9359813e+00   5.8229255e+00  -1.2999922e+00   2.1830107e+00  -4.8710058e-01   2.5922895e-01   9.7036434e-01  -3.7673725e+00   1.3645581e+00   2.4223266e+00   5.6063957e+00   3.5105928e+00   6.9487675e-01  -8.6731132e-01   1.9245862e+00  -1.1744411e-01   2.8322309e+00   2.4191135e+00   6.4395617e+00   5.3820665e+00   3.6388233e+00   1.6969545e+00  -2.6823685e+00   6.3753378e-01  -4.3299023e-01   2.5536226e+00  -9.8878815e-01  -2.7275017e+00  -2.2759692e+00   3.1804529e-03   1.6774272e+00  -2.6909455e-01   5.4591798e+00   7.0996135e+00   2.2058159e+00   3.8486868e+00  -5.5843407e+00  -7.3120537e-01  -1.7831519e-01  -4.6880323e+00   2.0364143e-02  -2.8064672e+00   5.7503977e+00  -8.1068578e-01  -4.4094819e+00  -2.4396540e+00  -4.5280933e+00  -3.1363027e+00  -3.6396425e+00  -8.1750926e+00  -1.3851090e+00  -2.0564182e+00   2.5046006e+00   5.6184664e-01   6.5422550e-01  -1.6711487e+00
  -3.8445176e+00  -1.5197704e+00  -3.1263092e-01   3.7438191e-01  -5.1953881e-01   1.9361248e+00  -3.2720686e+00  -9.6689264e-01  -1.9529178e+00  -3.3437492e+00  -4.2736197e+00  -2.0941666e+00  -5.0050089e+00  -1.7606004e+00  -2.2273650e+00  -3.6265875e+00  -2.2706081e+00  -2.1964451e+00  -9.0829251e-01  -1.9697238e+00  -4.0509036e+00  -1.2505736e-01  -3.1426831e+00  -1.2182773e+00  -1.5275451e+00   2.7659190e+00   9.9275143e-02   1.8723165e+00  -2.0844720e+00  -3.4421236e+00  -1.1163409e+00   9.1871592e-01   2.2511271e+00   2.2480182e+00   1.1312532e+01   6.8780845e+00  -1.0262021e+00   1.9033481e+00  -4.5661206e-01   3.7709909e-01  -1.3610918e-04  -4.0813478e+00   1.2254227e+00   2.0685862e+00   4.9962877e+00   2.6755063e+00   3.4715780e-01  -1.2795193e+00   1.0437801e+00  -3.6055764e-01   2.3594769e+00   2.0687265e+00   6.0505307e+00   5.1160527e+00   3.5810512e+00   1.1994810e+00  -2.7918316e+00  -5.0861023e-02  -1.4704317e-01   2.5158204e+00  -7.6612904e-01  -2.5782745e+00  -2.2238745e+00  -4.0853122e-02   2.4249820e+00  -4.5138345e-02   5.6208387e+00   7.3378143e+00   2.3995016e+00   3.7143224e+00  -5.6093738e+00  -1.0091143e+00  -6.8689270e-01  -5.2231732e+00  -4.5497714e-01  -3.8639377e+00   5.3849397e+00  -2.0511065e+00  -3.2109887e+00  -2.6519158e+00  -3.5567210e+00  -2.4441623e+00  -3.6965972e+00  -7.4978884e+00  -8.9460449e-01  -1.8362294e+00   1.8298727e+00   7.6804351e-01   7.8825942e-01  -1.5795210e+00
  -4.5028275e+00  -2.2796704e+00  -3.5180069e-01   5.1676674e-01  -4.0802190e-01   2.3680722e+00  -3.2798883e+00  -7.3663479e-01  -1.9679529e+00  -3.4811653e+00  -4.7985443e+00  -2.3126204e+00  -5.3636938e+00  -1.8377446e+00  -3.2003040e+00  -3.9402593e+00  -2.6063855e+00  -3.3153305e+00  -9.5558662e-01  -2.2388203e+00  -4.2047182e+00  -8.5972614e-02  -3.8514443e+00  -1.8914478e+00  -1.6286082e+00   1.5888969e+00  -7.5800203e-02   1.5116299e+00  -3.1078576e+00  -3.9119757e+00  -1.7322203e+00   1.4812427e-01   2.3164695e+00   2.2746497e+00   1.2026347e+01   7.9977123e+00  -2.8903285e-01   3.0544807e+00  -9.5144270e-01  -2.5055728e-01  -2.1546277e+00  -4.7607905e+00  -7.2605054e-01   1.4597015e+00   3.6446494e+00   1.9215074e+00  -1.4522466e+00  -3.4663173e+00  -1.0619008e-01  -4.3056935e-01   2.2060353e+00   2.0155387e+00   6.7647842e+00   6.1101219e+00   3.8196815e+00   7.6632288e-01  -3.6607249e+00  -1.0696284e+00   5.1664558e-01   2.9194555e+00  -4.4511111e-01  -2.5292429e+00  -2.2772085e+00  -2.1921453e-01   3.3115042e+00   4.6380113e-01   6.3820640e+00   8.6666843e+00   1.9710630e+00   3.4116522e+00  -5.4353813e+00  -7.4755273e-01  -1.9287274e+00  -5.8235670e+00  -1.7324231e+00  -4.9555686e+00   5.4794269e+00  -7.7193908e-01  -5.2544450e+00  -4.7306163e+00  -4.1167840e+00  -3.3906880e+00  -5.0044536e+00  -8.8300650e+00  -8.4961443e-01  -1.5993425e+00   3.1060439e+00   4.2860982e-01   1.1159436e+00  -1.0668223e+00
  -4.4168011e+00  -2.5113512e+00  -5.2668717e-01   4.9138219e-01  -3.3990862e-01   2.1920167e+00  -3.2193126e+00  -5.9121257e-01  -1.8349225e+00  -3.2011711e+00  -4.1882197e+00  -1.7677527e+00  -4.5563103e+00  -1.4214151e+00  -3.0628422e+00  -3.6390334e+00  -2.1875776e+00  -3.4748144e+00  -9.5053539e-01  -2.1681815e+00  -3.4786283e+00  -1.0160811e+00  -4.0908532e+00  -2.4316917e+00  -1.1162956e+00   8.6562262e-01   3.5621979e-01   1.5933165e+00  -2.5595905e+00  -3.3013729e+00  -1.3271215e+00  -2.8015079e-01   2.1957876e+00   2.4697373e+00   1.2096313e+01   7.7980729e+00  -3.3475603e-02   2.5383533e+00  -1.2008668e+00  -1.2969902e-01  -1.7127368e+00  -4.0992230e+00  -2.3575361e-01   1.1477418e+00   3.5506342e+00   1.6840312e+00  -9.8330805e-01  -3.3031637e+00  -4.4058476e-01  -4.5612102e-01   1.7522185e+00   1.6535563e+00   5.7983504e+00   5.4094211e+00   3.0581561e+00   3.7792654e-01  -3.5406520e+00  -1.3117179e+00   7.1164873e-01   2.8262814e+00  -1.3488314e-01  -2.4045031e+00  -2.2456562e+00  -1.6504405e-01   3.6557709e+00   5.0187016e-01   5.9470184e+00   8.1864780e+00   1.7719416e+00   2.7188948e+00  -5.1372298e+00  -1.0656887e+00  -1.7998039e+00  -5.9053343e+00  -1.8809967e+00  -5.7927286e+00   5.7332976e+00  -1.5600774e+00  -4.0510852e+00  -4.2102053e+00  -3.5498775e+00  -2.7464285e+00  -4.5158874e+00  -8.3095420e+00  -1.1173064e+00  -1.6661987e+00   1.8162831e+00   9.8906087e-01   1.3198579e+00  -1.0602241e+00
  -5.0433758e+00  -3.1513408e+00  -5.0553273e-01   4.7151123e-01   2.3458743e-01   1.6234940e+00  -3.3350306e+00  -8.7142762e-01  -1.5663831e+00  -3.3618345e+00  -4.9016603e+00  -2.7775054e+00  -5.3396934e+00  -2.1973423e+00  -3.9485028e+00  -4.2992741e+00  -2.8244651e+00  -3.9369782e+00  -1.7375983e+00  -2.3417087e+00  -2.7753885e+00  -2.2496258e-01  -4.3976636e+00  -2.8868740e+00  -6.5892193e-01  -2.7216892e-01   8.5468468e-01   9.7879148e-01  -3.9194684e+00  -3.1785762e+00  -1.4920040e+00  -8.5335649e-01   1.7297139e+00   1.9382174e+00   1.1896106e+01   8.2433750e+00   5.7654474e-01   3.9604307e+00  -1.6823973e+00  -9.4207297e-01  -2.8701123e+00  -4.1071870e+00  -1.3481350e+00   1.3147768e+00   3.0312906e+00   1.8913079e+00  -1.7690068e+00  -3.9294985e+00  -4.7186257e-01   5.9644009e-02   1.8335854e+00   1.5207233e+00   5.4323654e+00   5.9453920e+00   3.0206354e+00   3.5249489e-01  -4.5194095e+00  -2.0204710e+00   1.4827614e+00   3.7936957e+00  -3.2960456e-02  -2.6765063e+00  -2.5275808e+00  -6.7750626e-01   3.1396359e+00   3.7512876e-01   6.5919245e+00   9.4510337e+00   9.8487382e-01   2.3053559e+00  -4.5388451e+00  -5.8412170e-01  -2.5223586e+00  -5.3067794e+00  -2.5155210e+00  -5.8492783e+00   5.8652435e+00   6.0451802e-01  -6.9415846e+00  -5.6081572e+00  -5.0235062e+00  -4.6073899e+00  -4.8355465e+00  -1.0062651e+01  -2.4235601e+00  -2.6833280e+00   2.6457212e+00   7.3205029e-01   1.1116294e+00  -5.3950338e-01
  -5.0932511e+00  -3.4885937e+00  -8.3347893e-01   5.1620356e-01   1.5984024e-01   2.2067524e+00  -3.6529578e+00  -8.3090014e-01  -1.8613873e+00  -2.9205272e+00  -4.6694533e+00  -2.6821979e+00  -5.0355369e+00  -1.7345892e+00  -4.3525718e+00  -3.8495420e+00  -2.5626775e+00  -4.7654526e+00  -1.7923859e+00  -2.4263894e+00  -1.9254340e+00  -5.2129166e-01  -4.7740805e+00  -3.5060641e+00  -1.6116271e-01  -5.0970417e-01   1.2488254e+00   1.5800521e+00  -3.6142636e+00  -2.8740404e+00  -1.3476163e+00  -1.6990825e+00   1.5519559e+00   2.3562384e+00   1.1731294e+01   8.2867871e+00   8.1616286e-01   3.1917539e+00  -1.6929388e+00  -1.1640568e+00  -3.7156671e+00  -3.8175977e+00  -1.1884627e+00   8.6979212e-01   2.6447080e+00   1.4933654e+00  -1.8376673e+00  -4.3012474e+00  -1.2045112e+00  -1.0603734e-01   1.3653135e+00   8.7855921e-01   5.2580388e+00   5.5685528e+00   3.0431940e+00  -6.8517105e-02  -4.5338500e+00  -2.3185017e+00   1.8175467e+00   4.0753324e+00  -2.1433344e-01  -2.8183949e+00  -2.8284338e+00  -1.1537667e+00   3.1835325e+00   2.1024101e-01   6.4515208e+00   9.5024048e+00   1.0037464e+00   1.9209318e+00  -4.1152498e+00  -1.2900480e+00  -2.8292328e+00  -5.6819362e+00  -3.2427874e+00  -7.0378112e+00   6.2686352e+00   3.7927097e-01  -6.3038750e+00  -6.1456706e+00  -4.4716667e+00  -4.5366141e+00  -4.8547741e+00  -9.7502805e+00  -2.3576961e+00  -2.6176104e+00   3.2514378e+00   7.0137507e-01   1.5101752e+00  -3.8491528e-01
  -5.5720989e+00  -4.2058078e+00  -8.0298746e-01   5.6805624e-01   8.7028804e-01   2.0883012e+00  -3.4250539e+00  -7.3429424e-01  -1.2287882e+00  -2.7921035e+00  -5.5559856e+00  -3.4588226e+00  -6.0058876e+00  -2.1950440e+00  -5.4202802e+00  -4.6280047e+00  -3.1396008e+00  -5.1901642e+00  -2.3406972e+00  -2.7391372e+00  -1.1569700e+00   6.0185592e-01  -5.1010606e+00  -3.8603175e+00  -1.1273667e-01  -1.6952227e+00   1.5744149e+00   1.0065869e+00  -5.0196501e+00  -3.1529080e+00  -1.6054052e+00  -1.8927057e+00   8.6299923e-01   1.4214197e+00   1.1067328e+01   8.6274656e+00   1.6292985e+00   4.6981928e+00  -2.1618088e+00  -1.8688040e+00  -4.8161602e+00  -3.7970685e+00  -3.0695349e+00   5.7022809e-01   1.6636271e+00   1.5001231e+00  -3.4012789e+00  -5.7750777e+00  -1.5400817e+00   1.4339189e-01   1.2682799e+00   8.7289138e-01   5.0853040e+00   6.0870687e+00   2.8962379e+00  -2.5379016e-01  -5.3649857e+00  -3.1545686e+00   2.6745512e+00   4.5260935e+00   2.0633765e-01  -2.8653502e+00  -2.8028278e+00  -1.5884157e+00   3.5264935e+00   6.0849569e-01   6.8138667e+00   1.0332476e+01   8.6857128e-03   1.1499539e+00  -3.4530448e+00  -5.2096984e-01  -3.4737616e+00  -5.4766293e+00  -3.7195208e+00  -6.9469070e+00   6.6117644e+00   2.6982652e+00  -9.5024743e+00  -8.0054060e+00  -5.9864266e+00  -6.2157845e+00  -5.4195410e+00  -1.1636220e+01  -3.3008160e+00  -3.1103419e+00   3.8239230e+00   5.6738251e-01   1.4929789e+00   9.1940836e-02
  -5.3780610e+00  -4.3878827e+00  -1.0321196e+00   6.1284972e-01   6.0138323e-01   2.6063047e+00  -3.6211389e+00  -7.3922255e-01  -1.5391439e+00  -2.4276465e+00  -5.4345584e+00  -3.5380155e+00  -5.8999580e+00  -1.8814482e+00  -6.0452664e+00  -4.2476232e+00  -2.5100565e+00  -5.8149877e+00  -1.8933471e+00  -2.5482425e+00  -3.7611600e-01   4.5849802e-01  -5.1181623e+00  -4.4960585e+00  -4.8374958e-02  -1.9706861e+00   1.2474478e+00   1.3321965e+00  -4.6740126e+00  -2.9149836e+00  -1.4317540e+00  -2.4807668e+00   6.7859408e-01   1.3505922e+00   1.0446966e+01   8.4229970e+00   2.3383512e+00   4.1166054e+00  -1.7337578e+00  -2.1413158e+00  -5.9658530e+00  -3.4823241e+00  -3.1420701e+00   1.0701012e-01   7.2314127e-01   7.5819911e-01  -3.7173301e+00  -6.2945959e+00  -2.2592077e+00  -1.0693132e-01   8.3547240e-01   2.4400062e-01   4.9100350e+00   5.6474488e+00   2.9260166e+00  -8.6580195e-01  -5.4510309e+00  -3.6405644e+00   2.8858248e+00   4.5422350e+00   4.8668141e-02  -3.2706322e+00  -2.7734037e+00  -2.2042415e+00   3.6676350e+00   4.2729061e-01   6.4862119e+00   9.9636166e+00   2.5062853e-01   6.1332032e-01  -2.6817437e+00  -8.6358658e-01  -3.6716013e+00  -5.6643809e+00  -4.1791062e+00  -7.4491276e+00   6.4257165e+00   2.2429736e+00  -8.7791126e+00  -8.8297745e+00  -5.3441908e+00  -5.8057591e+00  -5.5527954e+00  -1.1086476e+01  -3.2199217e+00  -2.7300147e+00   3.8086624e+00   7.9057895e-01   1.8540880e+00   2.4803260e-01
  -5.5232399e+00  -4.6820107e+00  -1.1137812e+00   6.5018085e-01   1.2046977e+00   2.4550234e+00  -3.4396710e+00  -7.5772571e-01  -8.7331751e-01  -1.9597299e+00  -5.8235318e+00  -4.1372645e+00  -6.3989713e+00  -2.1283078e+00  -6.7633607e+00  -4.8099959e+00  -2.7367920e+00  -5.8177517e+00  -2.3168355e+00  -2.7642107e+00   9.4549066e-01   1.3765037e+00  -5.2064186e+00  -4.9640791e+00   2.5157321e-03  -3.0950800e+00   1.7715176e+00   1.0354037e+00  -5.4269913e+00  -2.7270100e+00  -1.2525105e+00  -2.6886634e+00  -2.4338410e-01   3.2889120e-01   8.4054974e+00   7.2177092e+00   2.9648042e+00   4.7408091e+00  -2.1793545e+00  -2.7492168e+00  -5.7392514e+00  -2.7485436e+00  -3.9890122e+00  -2.4263620e-01   2.2210432e-01   1.0670772e+00  -4.2411439e+00  -7.1394623e+00  -2.1478848e+00   1.4946506e-01   7.2889838e-01   1.0661597e-01   4.3897246e+00   5.4618511e+00   2.2227287e+00  -1.2741812e+00  -5.8651389e+00  -3.8836480e+00   3.5262695e+00   4.9438632e+00   3.9799116e-01  -3.3374100e+00  -2.6837961e+00  -2.3974080e+00   3.6170533e+00   5.3417794e-01   6.2367856e+00   9.8761329e+00  -5.9102878e-01  -4.2754131e-01  -1.7941440e+00  -4.4249791e-01  -3.5616077e+00  -5.1613624e+00  -4.3552896e+00  -7.2887171e+00   7.2464469e+00   4.2764189e+00  -1.0951911e+01  -9.8074114e+00  -6.5671081e+00  -6.9464840e+00  -5.7475081e+00  -1.2474900e+01  -4.2828534e+00  -3.2382301e+00   3.5740962e+00   9.5594150e-01   2.0968627e+00   5.0639226e-01
  -5.2506926e+00  -4.6848654e+00  -1.2882278e+00   6.0450374e-01   1.1914465e+00   2.3000932e+00  -3.5714113e+00  -1.0370721e+00  -8.4285003e-01  -1.7045117e+00  -5.8601813e+00  -4.7520330e+00  -6.6832395e+00  -2.5485601e+00  -7.2489267e+00  -4.7262492e+00  -2.3524296e+00  -5.7327021e+00  -2.1899765e+00  -2.4723880e+00   2.0790040e+00   1.6923212e+00  -4.9224357e+00  -5.4608689e+00   1.2261342e-02  -3.7970527e+00   1.8064204e+00   1.1541614e+00  -5.3274626e+00  -2.0688285e+00  -8.9541664e-01  -2.9177859e+00  -7.5553290e-01  -2.5152976e-01   6.4181877e+00   5.9605060e+00   3.4252131e+00   4.6289827e+00  -1.9899034e+00  -3.0678938e+00  -6.1201682e+00  -1.8825928e+00  -3.8722478e+00  -3.0575933e-01  -9.5773770e-02   1.2804522e+00  -4.0836553e+00  -7.1068923e+00  -2.0395336e+00   2.7236815e-01   5.6750240e-01  -2.7192984e-01   3.9856248e+00   5.0112152e+00   1.8800419e+00  -1.5101898e+00  -5.8546005e+00  -3.8269982e+00   3.6056969e+00   4.9306532e+00   2.0465805e-01  -3.9173377e+00  -2.8098909e+00  -2.7570826e+00   3.0595835e+00   7.3348734e-02   5.8136404e+00   9.4426616e+00  -5.1355080e-01  -7.6804383e-01  -1.1240467e+00  -5.8783834e-01  -3.5114258e+00  -4.4880302e+00  -4.6050434e+00  -6.7338634e+00   7.3240874e+00   5.1278532e+00  -1.1092103e+01  -9.8113776e+00  -6.7376217e+00  -7.0381094e+00  -5.7790547e+00  -1.2387178e+01  -4.9921259e+00  -3.3772126e+00   3.4686053e+00   1.0060552e+00   2.1396614e+00   6.1701838e-01
  -4.9578630e+00  -4.8003046e+00  -1.1871456e+00   6.7772707e-01   1.0938251e+00   9.5388839e-01  -3.0946188e+00  -7.1423493e-01  -3.6778581e-01  -2.1303453e+00  -5.6721909e+00  -5.1823994e+00  -6.3174262e+00  -2.6937035e+00  -7.2115888e+00  -5.2170038e+00  -2.4838217e+00  -5.1663868e+00  -2.3973697e+00  -2.4305713e+00   2.1709755e+00   9.6308515e-01  -4.9342449e+00  -5.2965192e+00   1.7250440e-02  -4.8705891e+00   1.6536225e+00   4.5705349e-02  -5.3836580e+00  -1.5106978e+00  -1.4844120e+00  -3.8331226e+00  -1.0883030e+00  -6.7571225e-01   5.5362288e+00   5.9194808e+00   3.3609554e+00   5.1858256e+00  -2.5007635e+00  -3.5500316e+00  -5.8612045e+00  -1.5859501e+00  -4.4206469e+00   5.0177309e-02  -6.4694850e-01   1.1982826e+00  -4.6667929e+00  -7.1328705e+00  -2.1581378e+00   7.8624196e-01   4.7841088e-01  -2.2394064e-01   3.5567086e+00   4.8699422e+00   1.3229583e+00  -1.9343386e+00  -5.7250529e+00  -3.7367782e+00   3.4742624e+00   4.6049839e+00   2.3146216e-01  -3.6312141e+00  -2.4085615e+00  -2.7554737e+00   2.7019304e+00   2.8522786e-02   5.1839290e+00   8.9878145e+00  -8.6259511e-01  -8.5525777e-01  -1.1878251e+00  -7.3409185e-01  -3.5020347e+00  -3.4372501e+00  -4.9515881e+00  -6.8354561e+00   6.9561804e+00   6.8122242e+00  -1.0972489e+01  -9.1203454e+00  -6.2306800e+00  -6.9422071e+00  -5.6186735e+00  -1.1883264e+01  -5.0493165e+00  -3.3091692e+00   2.8002039e+00   8.1257454e-01   1.8132483e+00   1.1300400e+00
  -5.0396114e+00  -5.0252811e+00  -1.3125011e+00   4.6583195e-01   1.4375512e+00   9.8210038e-01  -3.3307843e+00  -1.1901427e+00  -3.0082956e-01  -1.8524110e+00  -6.3375081e+00  -6.3682543e+00  -7.5190343e+00  -3.3130528e+00  -8.0340399e+00  -5.6157894e+00  -2.9601157e+00  -5.6087329e+00  -3.0353462e+00  -2.6735628e+00   3.0590698e+00   2.3289761e+00  -4.9356254e+00  -5.8077704e+00   1.0972610e-01  -4.6153048e+00   2.3548348e+00   5.0185034e-01  -5.7889801e+00  -1.0944219e+00  -1.2328319e+00  -3.6667908e+00  -1.3310053e+00  -1.2805614e+00   3.9053184e+00   5.0842571e+00   3.4981764e+00   5.5695357e+00  -2.2484653e+00  -3.7545523e+00  -6.4379444e+00  -1.2007612e+00  -4.6580692e+00   4.4475598e-01  -3.4307393e-01   2.3724431e+00  -4.8346932e+00  -6.7192042e+00  -1.5984683e+00   1.3646848e+00   4.1938917e-01  -4.1705375e-01   2.8047665e+00   4.5053991e+00   1.3634734e+00  -1.5601741e+00  -5.8907265e+00  -3.7018247e+00   4.1024559e+00   5.4406154e+00  -1.1505120e-02  -4.2678155e+00  -2.7849177e+00  -3.5005844e+00   1.8477401e+00  -3.8943793e-01   5.6200656e+00   9.6373915e+00  -8.2272419e-01  -5.5366358e-01  -8.0720639e-01  -7.6993438e-01  -3.5784732e+00  -2.7900168e+00  -5.1966414e+00  -6.2986380e+00   7.2634941e+00   8.5541408e+00  -1.2383749e+01  -9.5580799e+00  -7.3987970e+00  -8.4138798e+00  -5.4884053e+00  -1.3032960e+01  -6.4358053e+00  -4.5479784e+00   3.6920237e+00   4.7342567e-01   1.4138674e+00   1.0456799e+00
  -4.5790510e+00  -4.8713701e+00  -1.3958175e+00   5.6191925e-01   1.1489040e+00   1.2582068e+00  -3.0332502e+00  -8.5701676e-01  -2.5598314e-01  -1.3132114e+00  -5.9454225e+00  -5.9662384e+00  -6.7735689e+00  -2.3718743e+00  -7.9903484e+00  -5.3108373e+00  -2.6077669e+00  -5.5840643e+00  -2.6308187e+00  -2.7414080e+00   3.4873907e+00   2.1640896e+00  -4.8704374e+00  -5.8154276e+00  -1.8443928e-01  -4.5154488e+00   2.0041586e+00   4.4857950e-01  -5.3296769e+00  -1.1302726e+00  -1.2459451e+00  -4.0731006e+00  -1.6572322e+00  -1.3894835e+00   2.4820275e+00   4.1003855e+00   3.6307231e+00   4.6200191e+00  -2.1053845e+00  -4.0082010e+00  -5.8853555e+00  -9.8266993e-01  -4.7276096e+00  -8.6320190e-02  -1.0234221e+00   1.6819349e+00  -5.2715655e+00  -7.2093202e+00  -2.0120876e+00   1.1588123e+00   5.2263541e-02  -7.3439481e-01   2.5039326e+00   3.7049198e+00   9.1597453e-01  -2.5003996e+00  -5.5170298e+00  -3.6570322e+00   4.1410233e+00   5.1419198e+00  -2.0958773e-02  -3.9330051e+00  -2.2538631e+00  -3.5318924e+00   2.0907519e+00  -2.4880688e-01   4.6723522e+00   8.3893375e+00  -9.6314544e-01  -1.3217046e+00  -1.2015090e-01  -9.6473682e-01  -3.0345866e+00  -2.6967842e+00  -5.0035304e+00  -6.6989798e+00   7.5380247e+00   8.6354275e+00  -1.1561700e+01  -9.8203861e+00  -6.4130847e+00  -7.6639611e+00  -5.3810870e+00  -1.2109241e+01  -5.5796882e+00  -3.8820800e+00   2.8215899e+00   6.5686815e-01   1.8525798e+00   1.1630449e+00
  -4.5656625e+00  -5.0725362e+00  -1.2543389e+00   4.1735796e-01   1.2137393e+00   1.1596482e+00  -2.8465713e+00  -9.5731090e-01  -3.3573725e-01  -1.2274107e+00  -6.8797504e+00  -6.5599426e+00  -7.9783093e+00  -2.7650817e+00  -8.8360419e+00  -5.6764152e+00  -2.6508557e+00  -5.4588820e+00  -2.4262877e+00  -2.5436663e+00   3.8019105e+00   3.5609406e+00  -4.4161674e+00  -5.5425905e+00  -7.6857090e-01  -4.3504921e+00   1.2431347e+00   1.7557217e-01  -6.0516300e+00  -1.7569150e+00  -1.0052867e+00  -3.2437293e+00  -1.7784739e+00  -1.6546371e+00   1.8505273e+00   4.2281368e+00   4.1642506e+00   5.3075954e+00  -1.9061253e+00  -4.5747942e+00  -6.6288492e+00  -9.3225675e-01  -5.8183729e+00  -1.7133244e-01  -2.0215061e+00   1.2464654e+00  -6.7846316e+00  -7.9811367e+00  -2.1980556e+00   8.9640730e-01  -1.4824434e-01  -9.5830179e-01   2.5294482e+00   3.6989402e+00   1.0314898e+00  -2.4490006e+00  -5.9758980e+00  -4.0033698e+00   4.4595912e+00   4.9781188e+00  -1.9024186e-01  -4.2707333e+00  -2.3206640e+00  -3.9723073e+00   1.9418776e+00  -1.8351630e-01   4.5688767e+00   8.3271014e+00  -1.4372923e+00  -1.9905662e+00   8.8112160e-01   1.6431866e-01  -3.0730869e+00  -2.4801451e+00  -4.4242538e+00  -5.5714355e+00   7.0396330e+00   8.9723193e+00  -1.3639791e+01  -1.1482234e+01  -7.1006705e+00  -7.8304067e+00  -5.7671214e+00  -1.2500771e+01  -5.4403299e+00  -3.2083874e+00   2.7166610e+00   9.2460000e-01   1.6837750e+00   1.3172109e+00
  -4.0327653e+00  -4.7645568e+00  -1.1260536e+00   3.3391512e-01   1.0311344e+00   3.9303253e-01  -2.3033114e+00  -7.2518106e-01  -1.7369317e-01  -1.1013874e+00  -6.3479245e+00  -6.1924697e+00  -7.3563056e+00  -2.4059678e+00  -8.5435459e+00  -5.6890298e+00  -2.4989239e+00  -4.8654100e+00  -2.2285794e+00  -2.4482082e+00   3.7330704e+00   3.1904990e+00  -4.2242630e+00  -5.3866017e+00  -1.1663476e+00  -4.7049614e+00   9.0550498e-01  -4.6722732e-01  -5.5786585e+00  -1.4860461e+00  -1.1004453e+00  -3.4152612e+00  -1.8282466e+00  -1.6794484e+00   5.6483177e-01   3.2678642e+00   3.9805152e+00   5.1724734e+00  -2.2988899e+00  -4.8414302e+00  -5.5431134e+00  -4.8870662e-01  -6.0679211e+00  -3.2908974e-01  -2.5924883e+00   9.7551338e-01  -7.2807085e+00  -8.1864985e+00  -2.3299404e+00   8.6642352e-01  -5.5051921e-01  -1.0877429e+00   1.9758976e+00   2.7604307e+00   1.3995397e-01  -2.9777095e+00  -5.5751894e+00  -3.6222815e+00   4.5533139e+00   4.5917941e+00  -9.0696480e-03  -3.7637637e+00  -1.8960295e+00  -3.6233362e+00   1.8909741e+00   4.5611499e-03   3.8586736e+00   7.3652362e+00  -1.6672539e+00  -2.4606348e+00   1.2044289e+00   3.0340172e-01  -2.4553954e+00  -1.8853723e+00  -4.1901534e+00  -5.5235216e+00   6.9569183e+00   9.2010920e+00  -1.3246299e+01  -1.1043528e+01  -6.5426717e+00  -7.1122892e+00  -5.6102798e+00  -1.1712420e+01  -4.8480405e+00  -2.6582022e+00   1.1025568e+00   1.1592533e+00   1.7038275e+00   1.3884316e+00
  -3.2637903e+00  -4.3538778e+00  -8.4392580e-01   1.1336294e-01   4.1170800e-01  -8.6438021e-01  -1.8502199e+00  -7.6419204e-01  -6.7774609e-01  -1.4621722e+00  -5.8013022e+00  -5.8919232e+00  -6.9213399e+00  -2.5595681e+00  -8.2043079e+00  -5.3431031e+00  -1.8624694e+00  -4.0510013e+00  -1.4929482e+00  -1.7270555e+00   3.2418431e+00   2.5728379e+00  -3.5773357e+00  -4.9791853e+00  -1.6200371e+00  -4.8943120e+00  -3.2553227e-01  -1.3507632e+00  -4.8669456e+00  -1.2671572e+00  -1.0050072e+00  -3.2130149e+00  -1.4994310e+00  -1.0313297e+00   5.4764249e-01   3.3641853e+00   3.8520201e+00   5.1546601e+00  -2.3801615e+00  -5.3471066e+00  -5.6560016e+00  -1.0132185e-01  -6.1683178e+00  -2.6701364e-01  -3.5202058e+00  -8.5810783e-03  -8.2045302e+00  -8.1728245e+00  -2.7417145e+00   4.0620191e-01  -1.1281945e+00  -1.5411915e+00   1.7863933e+00   1.8329271e+00  -2.8958804e-01  -3.2520487e+00  -5.2567456e+00  -3.3044965e+00   4.3549996e+00   3.6777321e+00  -2.1318767e-01  -3.5848073e+00  -1.7342790e+00  -3.3581882e+00   1.4742885e+00  -2.7558250e-01   3.2095561e+00   6.4866186e+00  -1.6755658e+00  -2.8218525e+00   1.6792139e+00   7.4303946e-01  -2.2145275e+00  -1.3632859e+00  -3.8225482e+00  -4.8248298e+00   5.6726146e+00   7.7896236e+00  -1.2370341e+01  -1.0621007e+01  -5.3467502e+00  -5.3992019e+00  -5.5704560e+00  -9.6851379e+00  -3.4682879e+00  -1.3503527e+00  -6.9559145e-01   1.4552262e+00   1.3751715e+00   1.5569684e+00
  -2.7513068e+00  -3.9483554e+00  -7.6295405e-01   1.6394677e-02   3.8866921e-01  -1.0996541e+00  -1.2578248e+00  -4.4141839e-01  -2.6404458e-01  -1.0071797e+00  -5.3355461e+00  -5.1469951e+00  -6.1748282e+00  -1.6971689e+00  -7.6726511e+00  -5.3419116e+00  -1.7617757e+00  -3.5141379e+00  -1.3136899e+00  -1.8842291e+00   3.3089680e+00   2.5106633e+00  -3.3264027e+00  -4.7030511e+00  -1.9790995e+00  -4.5057513e+00  -3.6969858e-01  -1.6159364e+00  -4.3791664e+00  -1.3034401e+00  -7.1168582e-01  -2.6387809e+00  -1.4056066e+00  -1.2058397e+00  -7.2578021e-01   1.9799122e+00   3.7408724e+00   4.6757856e+00  -2.3257129e+00  -4.9693860e+00  -3.7250833e+00   2.5639566e-01  -5.7801393e+00  -3.8182531e-01  -3.5053396e+00   3.0375127e-03  -7.8615289e+00  -7.6500230e+00  -2.3921823e+00   5.9786217e-01  -1.2549209e+00  -1.2776617e+00   6.7294816e-01   8.6867732e-01  -1.2807643e+00  -3.5220381e+00  -4.6427980e+00  -2.9372508e+00   4.3531264e+00   3.4101259e+00   1.1998929e-01  -2.9675712e+00  -1.0707359e+00  -2.8825810e+00   1.7044386e+00   1.4140026e-01   2.3274082e+00   5.1016455e+00  -1.8789652e+00  -3.3571069e+00   2.1426079e+00   1.1539109e+00  -1.2300951e+00  -9.7468688e-01  -2.8785207e+00  -4.6580715e+00   5.6572405e+00   7.6780012e+00  -1.1424653e+01  -9.9187326e+00  -4.9100542e+00  -4.6759439e+00  -4.8662211e+00  -9.0759033e+00  -3.2222669e+00  -1.1285210e+00  -2.5935825e+00   2.0062895e+00   1.3841435e+00   1.2937880e+00
  -2.2437256e+00  -3.6891132e+00  -4.1784636e-01  -1.8716981e-01  -2.2321939e-01  -2.5948917e+00  -8.3091008e-01  -3.5850198e-01  -7.4030692e-01  -1.8274091e+00  -5.0668657e+00  -4.9861997e+00  -5.9033639e+00  -1.9903834e+00  -7.1745357e+00  -5.2006825e+00  -1.7238115e+00  -2.8279950e+00  -1.0097642e+00  -1.3870356e+00   2.0298360e+00   1.7366814e+00  -2.8959978e+00  -3.9084760e+00  -2.2613190e+00  -4.3848911e+00  -1.3698744e+00  -2.6018741e+00  -3.9861553e+00  -1.1358895e+00  -1.1759770e+00  -2.5217134e+00  -6.2190876e-01  -3.8902757e-01   2.2408035e-01   3.0654776e+00   3.1729043e+00   5.2647636e+00  -2.4325410e+00  -5.0272445e+00  -4.1814879e+00   2.9210778e-02  -5.9026834e+00   3.6090396e-01  -3.9531491e+00  -4.5658227e-01  -8.6300997e+00  -6.9917198e+00  -2.6278688e+00   6.1788583e-01  -1.5238952e+00  -1.2498336e+00   5.2679304e-01   5.5033342e-01  -1.2762476e+00  -3.1770204e+00  -4.2999908e+00  -2.6115644e+00   3.9531428e+00   2.6417434e+00  -2.3047960e-01  -2.6978179e+00  -1.0727806e+00  -2.6665936e+00   1.1389399e+00   4.6050922e-02   2.1742230e+00   4.9672850e+00  -1.6399946e+00  -2.6868519e+00   1.7499759e+00   1.4448932e+00  -1.4783683e+00  -2.6591804e-01  -2.7831789e+00  -4.0086314e+00   3.8389772e+00   7.0383762e+00  -1.0448190e+01  -8.9249318e+00  -3.8132337e+00  -3.5292747e+00  -4.6973339e+00  -7.2914255e+00  -2.0798264e+00  -1.9467858e-01  -3.2461281e+00   1.7926104e+00   5.1850207e-01   1.5029170e+00
  -2.4212906e+00  -3.5965030e+00  -4.7022080e-01  -1.4726091e-01   1.2076967e-01  -1.5992147e+00  -7.2589938e-01  -1.2801614e-01  -2.1739601e-01  -1.2190181e+00  -5.3935316e+00  -4.7847774e+00  -5.9188531e+00  -1.1982095e+00  -7.0811290e+00  -5.4762314e+00  -2.3403353e+00  -3.1056586e+00  -1.3913346e+00  -2.1821107e+00   2.0128514e+00   2.7574290e+00  -3.1024013e+00  -3.8660027e+00  -2.4872635e+00  -3.3291955e+00  -7.9398790e-01  -1.9920124e+00  -4.1322350e+00  -1.4403208e+00  -1.2562875e+00  -1.9780491e+00  -5.2028325e-01  -1.2371055e+00  -8.4863761e-01   1.9106516e+00   3.2679746e+00   5.2031082e+00  -1.9177900e+00  -4.0267792e+00  -2.7574156e+00  -3.3528485e-01  -5.7739995e+00   5.5178135e-01  -3.1839601e+00   6.5247194e-01  -8.1006804e+00  -6.4950689e+00  -1.8164106e+00   1.2656039e+00  -1.2162447e+00  -5.7782434e-01  -3.8495016e-01   2.8252786e-01  -1.6998459e+00  -3.1950186e+00  -4.1589136e+00  -2.6781205e+00   4.1714576e+00   3.3403862e+00   3.4642780e-02  -2.6031634e+00  -6.1457562e-01  -2.7916787e+00   1.5470272e+00   7.2467713e-01   2.3395219e+00   4.7440737e+00  -1.4714368e+00  -2.5190100e+00   1.7085623e+00   1.6679118e+00  -9.9665842e-01  -2.0439918e-01  -2.3737938e+00  -3.9262079e+00   4.3614874e+00   8.4191488e+00  -1.0660304e+01  -8.8459803e+00  -4.5959763e+00  -4.4860924e+00  -4.2269824e+00  -8.5216103e+00  -2.9386384e+00  -1.0825207e+00  -3.0895488e+00   2.0047830e+00   4.8291002e-01   1.0496486e+00
  -2.3347584e+00  -3.3388877e+00  -4.3470565e-01  -2.3601474e-01   9.1446155e-02  -1.2059734e+00  -7.9105102e-01  -1.1735975e-01  -4.0875270e-01  -1.1336703e+00  -5.6422681e+00  -4.4829181e+00  -5.9621094e+00  -1.0010363e+00  -6.7309066e+00  -5.0913144e+00  -2.5728078e+00  -2.8684694e+00  -1.4080910e+00  -2.1866159e+00   1.5425630e+00   3.4014027e+00  -2.9179848e+00  -3.2699020e+00  -2.6272367e+00  -2.3499900e+00  -8.2820661e-01  -1.4987894e+00  -4.0916300e+00  -1.6277204e+00  -1.4994869e+00  -1.4884846e+00  -7.0123418e-02  -1.1397730e+00  -6.1257503e-01   2.1862121e+00   3.0189082e+00   5.2999564e+00  -1.3783126e+00  -3.2795058e+00  -2.6083571e+00  -9.2062045e-01  -5.6535486e+00   9.7533939e-01  -2.9689394e+00   9.8117936e-01  -8.0262040e+00  -5.8440492e+00  -1.5471302e+00   1.3370449e+00  -1.1674518e+00  -3.6268652e-01  -5.9018429e-01   8.3388929e-02  -1.4277971e+00  -2.8915294e+00  -3.9603246e+00  -2.5503241e+00   4.0569225e+00   3.3837962e+00  -3.5913969e-01  -2.7039961e+00  -7.6152969e-01  -2.9537011e+00   1.2295284e+00   9.3051019e-01   2.6122634e+00   4.7933852e+00  -9.9890025e-01  -1.8023789e+00   1.4812591e+00   1.9295992e+00  -1.0220015e+00   1.1769780e-01  -1.9218087e+00  -3.1640201e+00   3.6534876e+00   8.4501765e+00  -1.0486558e+01  -8.4310510e+00  -4.5774718e+00  -4.4850876e+00  -3.7788690e+00  -8.1826460e+00  -2.6892677e+00  -9.9032343e-01  -2.6310441e+00   1.8337917e+00   9.1484208e-02   8.4518454e-01
  -2.1637875e+00  -2.9935287e+00  -1.5524548e-01  -2.4205431e-01   2.9638794e-02  -1.5807655e+00  -1.7978991e-01   3.7646624e-01  -4.7421955e-01  -1.0361439e+00  -5.3742556e+00  -3.3585881e+00  -5.4127502e+00  -4.8642716e-01  -6.3467142e+00  -4.9302013e+00  -2.5385994e+00  -2.1739059e+00  -1.0243261e+00  -1.9807679e+00   7.9041563e-01   3.4550595e+00  -2.6761737e+00  -2.4477836e+00  -3.1760010e+00  -2.8273917e+00  -1.7234462e+00  -2.4176350e+00  -4.3501772e+00  -2.4556101e+00  -1.7745688e+00  -1.1984139e+00   2.3132017e-01  -3.3635980e-01  -2.6770131e-01   2.3686167e+00   2.9681923e+00   5.9600897e+00  -2.1999591e+00  -3.7570278e+00  -2.1550532e+00  -1.2403571e+00  -6.8451129e+00   2.3215588e-01  -4.4956533e+00  -4.7229341e-01  -9.4409373e+00  -7.3687491e+00  -2.4774413e+00   6.1134594e-01  -1.5144734e+00  -3.6938751e-01   8.6606545e-02   1.1385898e-01  -1.9182142e+00  -3.1056110e+00  -4.0447980e+00  -2.4262071e+00   4.1204460e+00   2.8191828e+00  -1.9183396e-01  -1.7621647e+00  -5.9939975e-01  -2.2237073e+00   1.5371907e+00   1.6963089e+00   2.2561151e+00   4.3517565e+00  -1.8213902e+00  -2.7302781e+00   2.0039548e+00   2.9159816e+00  -9.3613756e-01  -7.2332961e-02  -1.6644430e+00  -3.2594434e+00   3.1764743e+00   7.9831123e+00  -1.1854089e+01  -9.4710565e+00  -4.4741898e+00  -3.6904376e+00  -4.2826723e+00  -7.6524751e+00  -1.0128021e+00   8.3187238e-01  -3.0953586e+00   2.0877084e+00   4.1118397e-01   1.1190280e+00
  -1.7166437e+00  -2.6536215e+00   2.1018246e-01  -4.1549786e-01  -3.7859174e-01  -2.5854474e+00   3.4249526e-01   5.7245601e-01  -9.2034841e-01  -1.4160233e+00  -4.7537426e+00  -2.3892766e+00  -4.6051222e+00  -2.8240259e-01  -5.3211616e+00  -4.3322677e+00  -2.4303729e+00  -1.6884178e+00  -7.3243459e-01  -1.6053322e+00  -3.3162868e-01   2.6619373e+00  -2.3353463e+00  -1.6287682e+00  -3.0239419e+00  -2.2762184e+00  -2.2853192e+00  -3.0126523e+00  -3.6774833e+00  -2.3472968e+00  -1.8547909e+00  -5.9806758e-01   9.7313979e-01   7.6359184e-01   1.6576540e+00   3.4453476e+00   2.4208609e+00   6.1964075e+00  -2.2233196e+00  -3.4072769e+00  -2.2087863e+00  -1.3843766e+00  -6.3419599e+00   7.5367221e-01  -4.3898463e+00  -1.0087314e+00  -9.6758358e+00  -6.4129596e+00  -2.7174412e+00   2.1367793e-01  -2.0041501e+00  -4.5525931e-01  -3.0371894e-01  -6.5413558e-01  -1.9689748e+00  -2.5742186e+00  -3.6646785e+00  -2.1811403e+00   3.7302827e+00   1.9079431e+00  -3.0997165e-01  -1.2405333e+00  -6.1978868e-01  -1.7595843e+00   1.4390047e+00   1.7364588e+00   2.1753951e+00   4.1164724e+00  -1.8483639e+00  -2.5704088e+00   1.6324953e+00   3.2254856e+00  -1.0919880e+00  -1.7068419e-01  -1.4114509e+00  -2.9656380e+00   1.4371731e+00   5.8966680e+00  -1.0398769e+01  -8.1959807e+00  -3.2633033e+00  -2.2135497e+00  -3.6163052e+00  -5.6172464e+00   4.9896191e-01   1.8257078e+00  -3.9363704e+00   2.1861032e+00  -2.9432061e-01   1.1119834e+00
  -1.1489748e+00  -2.0271891e+00   3.7491930e-01  -4.2907986e-01  -5.8053879e-01  -2.7174138e+00   8.2789920e-01   9.7733314e-01  -8.4714059e-01  -1.2627192e+00  -3.6716749e+00  -9.1721218e-01  -3.1433659e+00   5.9457104e-01  -4.1177199e+00  -3.6322598e+00  -2.0701782e+00  -1.1872898e+00  -3.0681292e-01  -1.4832236e+00  -1.2296739e+00   1.6769615e+00  -2.2147824e+00  -1.2787131e+00  -3.0002114e+00  -1.9482780e+00  -2.4927913e+00  -3.1767668e+00  -2.5968656e+00  -1.9818427e+00  -2.0291040e+00  -3.0433587e-01   1.5555878e+00   9.7587032e-01   2.3039912e+00   3.2190965e+00   2.2346864e+00   6.0103362e+00  -1.9774311e+00  -2.3545425e+00  -1.1779159e+00  -1.5190632e+00  -5.7222034e+00   7.4812554e-01  -4.3655070e+00  -1.2675431e+00  -8.9442333e+00  -5.5983360e+00  -2.7527630e+00   1.0682083e-01  -2.2844781e+00  -2.0853836e-01  -1.1271992e+00  -1.5709865e+00  -2.5891496e+00  -2.5759256e+00  -3.0031673e+00  -2.0115882e+00   3.4288922e+00   1.3533179e+00   3.8697706e-02  -6.2538431e-01  -9.2118545e-02  -1.2093891e+00   1.9260950e+00   2.2741020e+00   1.9023991e+00   3.2459488e+00  -1.4453760e+00  -2.4129711e+00   1.1563130e+00   3.1370056e+00  -7.8406567e-01  -2.5295798e-01  -1.2190658e+00  -3.0271617e+00   4.3067558e-01   4.4006015e+00  -8.0929040e+00  -6.5388112e+00  -2.2164982e+00  -9.6081332e-01  -2.7325845e+00  -4.1028586e+00   1.1849293e+00   2.1818701e+00  -5.2673630e+00   2.5650581e+00  -5.1235636e-01   8.0088827e-01
  -1.2773357e+00  -1.7702883e+00   5.5600081e-01  -4.5466380e-01  -4.5436600e-01  -3.1004681e+00   9.8664017e-01   1.0115026e+00  -8.6955280e-01  -1.3523833e+00  -3.5508931e+00  -5.4330479e-01  -2.7936622e+00   5.5189481e-01  -3.3381057e+00  -3.4407799e+00  -2.5827432e+00  -9.2154822e-01  -7.1659961e-01  -1.5611221e+00  -1.5324468e+00   1.8114630e+00  -2.2026648e+00  -7.3215712e-01  -2.5295411e+00  -1.6578304e+00  -2.0480824e+00  -3.3203674e+00  -2.7781451e+00  -1.9281542e+00  -2.1603359e+00  -9.3688018e-03   1.8022736e+00   1.5869603e+00   3.3784823e+00   3.4620408e+00   1.7842929e+00   6.6393026e+00  -2.2723850e+00  -2.1744765e+00  -9.7820005e-01  -1.7884719e+00  -5.3302172e+00   1.2361557e+00  -3.7464403e+00  -1.0523070e+00  -8.6184222e+00  -4.9299829e+00  -2.5318846e+00   7.7352617e-02  -2.2491037e+00  -9.6618014e-02  -1.0313074e+00  -1.6295104e+00  -2.4877061e+00  -1.9044534e+00  -3.0678756e+00  -1.6462924e+00   3.2062721e+00   1.3771779e+00  -2.2676841e-01  -3.0974230e-01  -3.9338263e-01  -7.8133052e-01   1.3269266e+00   2.1431406e+00   2.2807708e+00   3.7869120e+00  -1.7923626e+00  -2.2087528e+00   8.4333276e-01   3.3359341e+00  -1.0950264e+00  -2.9441902e-01  -1.4064821e+00  -3.0785056e+00  -2.6373842e-01   4.3467099e+00  -8.5762067e+00  -5.7547426e+00  -2.3437352e+00  -1.0533129e+00  -2.2896741e+00  -3.8161852e+00   1.6919229e+00   2.2955108e+00  -4.3239190e+00   2.2775090e+00  -8.5287138e-01   8.8399366e-01
  -7.3282570e-01  -1.0386675e+00   6.2598159e-01  -4.2567613e-01  -7.0999301e-01  -3.1637764e+00   1.1979020e+00   1.2389111e+00  -9.8718672e-01  -1.2165030e+00  -2.2696653e+00   8.2346496e-01  -1.1615840e+00   1.0996485e+00  -1.8857945e+00  -2.3460232e+00  -2.1492693e+00  -3.4108831e-01  -3.6107455e-01  -1.2262766e+00  -2.1516937e+00   6.1169435e-01  -2.1315961e+00  -4.9747793e-01  -2.1888012e+00  -1.5589560e+00  -1.9067759e+00  -3.0890148e+00  -1.4717892e+00  -1.0598731e+00  -2.4188046e+00  -1.9643586e-01   2.2181941e+00   2.0005196e+00   4.0975942e+00   3.1461632e+00   1.3770051e+00   6.2690003e+00  -2.1431688e+00  -1.2116725e+00  -2.6421405e-01  -1.8309734e+00  -4.3750674e+00   1.2939452e+00  -3.4468755e+00  -1.1555396e+00  -7.5103844e+00  -4.0212598e+00  -2.6382901e+00  -2.7849801e-01  -2.6152495e+00  -2.0380415e-01  -1.3414826e+00  -2.6298801e+00  -2.8242767e+00  -1.8550853e+00  -2.4249907e+00  -1.1940368e+00   2.7041946e+00   7.7036509e-01  -2.5291137e-01   2.8928377e-02  -2.8307800e-01  -2.3305141e-01   1.3060972e+00   2.2007450e+00   2.2220094e+00   3.2557810e+00  -1.1697475e+00  -1.7265751e+00   5.2405323e-02   2.6880923e+00  -1.0107890e+00  -3.5214548e-01  -1.7283632e+00  -3.2505909e+00  -1.1685949e+00   2.7550951e+00  -6.1043696e+00  -3.5055738e+00  -1.1108851e+00   2.8139505e-01  -1.4084728e+00  -1.9534627e+00   2.5664078e+00   2.6905282e+00  -4.8537214e+00   2.2959379e+00  -9.4986067e-01   6.6527161e-01
  -1.1170869e+00  -9.8858624e-01   7.1042151e-01  -2.3497285e-01  -4.2798856e-01  -2.4348273e+00   1.3096457e+00   1.5519310e+00  -7.3844682e-01  -9.3468461e-01  -2.5412477e+00   1.3149499e+00  -9.9537076e-01   1.6319038e+00  -1.4256870e+00  -2.1913783e+00  -2.6786102e+00  -5.9248387e-01  -6.7657089e-01  -1.6049013e+00  -2.4600224e+00   1.1394210e+00  -2.2654423e+00  -2.2067572e-02  -1.7672740e+00  -6.8368845e-01  -1.4798947e+00  -2.7498075e+00  -1.9063518e+00  -1.3903421e+00  -2.5819003e+00   3.8316352e-01   2.3900177e+00   1.9365267e+00   5.3175634e+00   3.5363009e+00   1.4373623e+00   6.7312908e+00  -1.7596224e+00  -4.4333807e-01  -3.9751585e-01  -2.5663641e+00  -4.1069928e+00   1.5701998e+00  -2.9062239e+00  -1.0156769e+00  -6.9416141e+00  -3.4122102e+00  -2.4038730e+00  -1.6804956e-01  -2.2992209e+00   1.9691884e-01  -1.4180867e+00  -2.2153444e+00  -2.3421657e+00  -1.1994135e+00  -2.6711552e+00  -1.5003321e+00   2.4855597e+00   9.6900113e-01  -2.7240173e-01   2.1942167e-01  -2.4564318e-01  -2.0864307e-01   1.4550617e+00   2.5655449e+00   2.6323054e+00   3.6376602e+00  -1.4187008e+00  -1.6825762e+00  -2.5533449e-01   2.8560384e+00  -1.4156090e+00  -9.7442744e-01  -1.7955580e+00  -3.4182701e+00  -1.8417958e+00   2.6424508e+00  -6.4725429e+00  -3.3508038e+00  -1.4566317e+00  -2.0306770e-01  -8.3238937e-01  -2.2418344e+00   2.5478754e+00   2.4874725e+00  -3.2136304e+00   2.2044506e+00  -1.1344716e+00   6.1281508e-01
  -1.3314673e+00  -9.2043617e-01   6.2049167e-01   9.6582896e-02  -3.9234619e-01  -1.1662958e+00   1.1985604e+00   2.0445613e+00  -7.4327450e-01  -5.6790580e-01  -2.4817614e+00   2.0589700e+00  -5.7290318e-01   2.3521365e+00  -9.7996297e-01  -1.4641273e+00  -2.7827983e+00  -8.9950616e-01  -7.1559788e-01  -1.7633071e+00  -3.3346706e+00   1.0491316e+00  -2.3619233e+00   3.6478415e-01  -1.4482065e+00   7.4254818e-02  -1.3862118e+00  -1.9288213e+00  -1.6821975e+00  -1.2458213e+00  -3.0018678e+00   5.3550273e-01   2.7925212e+00   1.7101190e+00   6.1992901e+00   3.9693089e+00   1.4620743e+00   6.7365488e+00  -1.0004317e+00   9.5045769e-01  -1.1818751e+00  -3.4261795e+00  -3.9004825e+00   1.5867008e+00  -2.7078208e+00  -8.7127715e-01  -6.1630783e+00  -2.8692287e+00  -2.4974806e+00  -7.4488800e-03  -2.0507038e+00   6.3457928e-01  -1.4952054e+00  -1.5840611e+00  -1.7324317e+00  -5.7074645e-01  -2.6131696e+00  -1.9756148e+00   2.0306605e+00   9.3722831e-01  -2.8493568e-01   1.2720019e-01  -2.7484247e-01  -6.1287310e-01   1.8568884e+00   3.2847970e+00   3.0316003e+00   3.7397196e+00  -9.5118241e-01  -1.1200901e+00  -1.2775520e+00   1.9930398e+00  -2.0118014e+00  -1.6039154e+00  -2.4895974e+00  -3.5979210e+00  -2.4876753e+00   2.2781838e+00  -5.5045668e+00  -2.7934611e+00  -1.4263664e+00  -4.6715715e-01  -3.6786851e-01  -1.9898154e+00   2.1923296e+00   2.2885300e+00  -6.3005657e-01   1.9108812e+00  -1.3553321e+00   4.3317435e-01
  -1.4845172e+00  -7.2088705e-01   6.4121030e-01   3.3794017e-01   2.3744498e-03  -5.8820125e-01   1.3775215e+00   2.4518233e+00  -3.6309174e-01  -1.4432550e-01  -2.2700086e+00   2.8977954e+00  -6.3182280e-03   2.9094532e+00  -2.2540741e-01  -9.1776026e-01  -3.1462727e+00  -6.9975874e-01  -1.0514786e+00  -1.9039962e+00  -3.7858745e+00   1.1185566e+00  -2.4716933e+00   9.3287006e-01  -9.5614013e-01   3.8432480e-01  -8.0409284e-01  -1.5994690e+00  -1.7934436e+00  -1.0721220e+00  -3.2996068e+00   8.1127539e-01   2.7650616e+00   1.5476915e+00   6.6708173e+00   4.0397231e+00   1.1815356e+00   7.0214854e+00  -9.3777610e-01   1.8483378e+00  -1.1089697e+00  -3.9081635e+00  -3.7974170e+00   1.4802607e+00  -2.4559714e+00  -7.3323234e-01  -5.3546120e+00  -2.3717380e+00  -2.4404180e+00   3.2022793e-02  -1.8742227e+00   9.5223251e-01  -1.6786398e+00  -1.2700875e+00  -1.4859175e+00   6.2877600e-02  -2.5252818e+00  -2.0889501e+00   1.8242328e+00   8.4087954e-01  -1.0983413e-01   5.4968179e-01  -3.2067612e-01  -4.4530795e-01   1.9832399e+00   3.8702135e+00   3.1812027e+00   3.7766814e+00  -1.1935024e+00  -9.5855777e-01  -2.0109727e+00   1.6004276e+00  -2.3461384e+00  -1.9415830e+00  -2.8176213e+00  -3.6080766e+00  -2.8183063e+00   2.3083980e+00  -5.5677860e+00  -2.0212728e+00  -1.6885330e+00  -8.6215285e-01   2.7075451e-01  -1.8519730e+00   2.0366641e+00   1.9773355e+00   1.0895249e+00   1.5712356e+00  -1.4995593e+00   3.9469429e-01
  -1.3284688e+00  -2.4841575e-01   7.3192634e-01   4.9684842e-01  -1.5959183e-01   7.9361005e-02   1.4667788e+00   2.5753544e+00  -5.9756619e-01   1.6086792e-01  -1.9451241e+00   3.8672869e+00   5.1841978e-01   3.1635607e+00   3.4587273e-01   6.8433098e-02  -2.5772472e+00  -3.2698846e-01  -2.0635010e-01  -1.2464389e+00  -3.9000369e+00   1.1163486e+00  -2.1188352e+00   1.3830823e+00  -9.4962866e-01   4.1734481e-01  -1.4648224e+00  -1.4270910e+00  -1.6912277e+00  -1.3357291e+00  -3.2159734e+00   1.3036153e+00   2.7099082e+00   1.9958838e+00   7.4774596e+00   4.2188821e+00   1.4698933e+00   7.0091272e+00  -7.7158469e-01   1.8684340e+00  -1.9834490e+00  -4.1801772e+00  -3.8657762e+00   7.0565516e-01  -3.4415965e+00  -2.2185088e+00  -5.2271932e+00  -2.9990396e+00  -3.2542324e+00  -1.1482463e+00  -2.0468522e+00   4.7339942e-01  -5.8127840e-01  -1.1468891e+00  -9.1630935e-01   2.1106779e-01  -2.7082439e+00  -2.2460782e+00   1.3610953e+00  -3.1700102e-02  -3.0721726e-01   6.4455074e-01  -4.3791463e-01  -6.9863820e-03   2.1403478e+00   3.8534756e+00   2.9630492e+00   3.4311828e+00  -1.3513878e+00  -1.4877391e+00  -1.6889696e+00   1.9654741e+00  -2.8096442e+00  -2.8133220e+00  -2.9158358e+00  -3.2273003e+00  -3.8534957e+00   4.0106196e-01  -5.7049719e+00  -2.2888831e+00  -1.0791637e+00   3.7330896e-01   1.1198948e-01  -5.2438140e-01   3.5074115e+00   3.4565221e+00   1.9343215e+00   1.6615581e+00  -1.0035961e+00   5.5178403e-01
[truncated: 1,027,434 more chars]
