# Supplementary material for: Autistic traits and individual brain differences: functional network efficiency reflects attentional and social impairments, structural nodal efficiencies index systemising and theory-of-mind skills
Source: Mol Autism. 2021 Jan 21;12:3. doi: 10.1186/s13229-020-00377-8 (PMC7818759; doi:10.1186/s13229-020-00377-8)
Supplement: Supplementary file 7 — Additional file 7. Nuisance regressors. Nuisance regressor time series for each subject, as floating-point values in ASCII text format. [file 13229_2020_377_MOESM7_ESM.zip › Paul_Arora_et_al_data/Physiological/BBC/NuisancesRegdour_rsfMRI_aal90_TimeSeries/NuisancesRegdOut_aal90_subj15.txt]

   3.0047922e-01   5.3985920e-01  -6.2777883e-02   1.6186493e+00   1.0245724e+00   8.1437539e-01  -4.4052154e-01  -3.8890396e-01  -4.1461445e-01  -1.6593427e+00  -1.6706075e+00  -1.7371523e+00  -4.1576423e-01  -6.3757997e-01  -3.8175417e-01  -1.3606087e+00   3.1946904e+00  -2.6042045e-01  -3.9889447e-01  -2.0582473e+00  -2.7366535e+00  -3.3004098e+00  -1.2047382e+00   4.1607316e-01  -3.6420530e+00   7.9060827e-01  -6.4742735e-01   1.4659206e+00   2.1114612e+00  -2.7327129e+00  -1.9578232e+00   4.7881590e-01   2.0138792e-01  -1.1452553e+00  -1.1432622e+00  -1.9769417e+00   2.6461262e+00   1.3341045e+00   2.8388429e+00  -1.0162832e-02  -3.5320359e+00  -7.5074086e+00  -1.0339280e+00  -1.5562203e+00  -7.5489937e-01  -1.1174366e+00  -1.4356288e+00  -1.3831599e+00  -1.2293316e-02  -4.4882353e-02  -1.4512565e+00  -4.7960947e-01  -5.1053811e-01   1.4257784e+00   9.7723961e-01   8.6630015e-01   9.2904352e-01   2.2438123e+00   4.7751847e-01   2.6194369e+00   4.2439307e-01  -2.3347689e-01   4.6708076e-01  -3.1378547e-01  -1.2260129e+00  -4.8480806e-01   9.9070501e-01   7.6635666e-02  -7.8355712e-01   9.5309927e-01  -9.9806755e-01   2.6513746e+00  -2.3478407e-02  -2.2199991e+00  -5.4889132e-01  -1.9580282e-01   1.0219378e+00  -3.9709006e+00   7.4389868e+00   2.3824623e+00   2.1747340e+00   3.9205031e-02   2.4675734e+00   1.7718926e-01  -1.5592618e-01  -1.3240327e+00  -7.6237096e-01   3.5940431e+00  -7.0096965e-01  -2.6443151e+00
   2.4933234e-01   3.9541789e-01   1.5438559e-01   1.4597557e+00   8.9999037e-01   7.5144100e-01  -3.8267706e-01  -3.9088260e-02  -4.1022402e-01  -1.3428778e+00  -2.0434281e+00  -1.8737761e+00  -5.8715575e-01  -5.1681744e-01  -5.0278695e-01  -1.5578234e+00   2.8892159e+00  -2.6354900e-01  -3.9624148e-01  -2.3307256e+00  -2.6238733e+00  -2.5337487e+00  -1.3173646e+00   5.5301223e-01  -3.3176884e+00   1.2586403e+00  -5.2550105e-01   1.6164559e+00   2.1231711e+00  -2.7358259e+00  -2.0649383e+00   9.8089953e-01   1.4734233e-01  -1.6310974e+00  -8.7031088e-01  -1.7573586e+00   2.8812303e+00   9.3568838e-01   2.9004471e+00   5.2506148e-01  -3.1155480e+00  -7.0456093e+00  -9.9377736e-01  -2.2047356e+00  -6.2075811e-01  -1.4506067e+00  -1.3070475e+00  -2.1512233e+00   1.2293549e-01  -3.5745999e-01  -1.1887907e+00  -4.9197163e-01  -6.4925161e-01   1.3783938e+00   1.0497907e+00   1.0567447e+00   7.5982485e-01   2.0065632e+00   4.1795615e-01   2.2126538e+00   5.2364134e-01   1.1919152e-03   5.3507641e-01  -2.5566535e-01  -7.6746649e-01  -6.9958559e-01   1.1094185e+00  -1.2021888e-01  -4.7187753e-01   6.3835538e-01  -1.1871374e+00   2.6609709e+00  -2.2781283e-01  -2.2712295e+00  -8.1221483e-01  -4.2624657e-01   1.2567519e+00  -4.7308674e+00   6.7328826e+00   1.6292765e+00   1.8448686e+00  -2.2765117e-01   2.0841853e+00  -7.9949930e-02  -1.4098890e-01  -1.0397780e+00  -5.4673406e-01   3.5303099e+00  -3.7730506e-01  -2.3563696e+00
  -3.2504802e-01  -5.6343386e-02   6.1682075e-01   1.8570054e+00   4.0682423e-01   1.3113429e+00   1.2231451e-01   2.4151462e-01   2.2171687e-01   2.1346127e-01  -1.9939467e+00  -1.2641728e+00  -4.5756094e-01  -3.1050874e-01  -1.0016462e+00  -1.3484339e+00   1.9140277e+00  -1.5020821e+00  -5.0525021e-01  -2.1716302e+00  -1.9267292e+00  -1.5098856e+00  -1.0543159e+00   8.2922206e-01  -2.1338909e+00   1.7897819e+00  -7.0406966e-01   1.7195261e+00   1.0394210e+00  -3.3896694e+00  -2.3686782e+00   4.5185407e-01  -1.2746895e-01  -1.5580833e+00  -6.4214312e-01  -7.4517060e-01   1.8647013e+00  -6.8225309e-02   2.3576099e+00   5.1037336e-02  -2.3838894e+00  -5.3502439e+00  -6.1086490e-01  -1.8684069e+00  -6.3126920e-01  -9.6196643e-01  -5.5778298e-01  -1.7128790e+00  -4.7218815e-01  -4.9408012e-01  -1.1810439e+00  -5.1190183e-01  -1.2179774e+00   3.7099315e-01   1.6644827e-01   9.9510631e-01   3.0633728e-01   9.7362890e-01   6.6300768e-02   1.5161481e+00   6.6950194e-01  -3.6051489e-01   1.2511034e-01  -7.7149088e-01   5.9174048e-01  -2.1567334e-01   1.2783574e+00   5.7739801e-01  -5.3173049e-01   8.2198723e-01  -8.3319757e-01   2.0128823e+00  -9.3518654e-01  -2.2424912e+00  -7.0975854e-01  -1.3234937e+00   7.5524866e-01  -4.0701693e+00   4.6603022e+00  -3.1222689e-01   6.6697076e-01  -1.5963147e+00   9.6198115e-01  -1.0914054e+00  -1.7564466e-01  -8.5009003e-01  -1.1871074e+00   2.5965274e+00   2.5905075e-02  -1.9713398e+00
  -4.7759273e-01  -2.6710557e-01   1.0064149e+00   1.3206539e+00  -2.9547472e-01  -1.4168638e-01   2.2062165e-01   5.4850584e-01  -2.5989754e-01   3.1912179e-01  -2.4637493e+00  -1.1108571e+00  -1.8580501e-01   5.8793580e-01  -1.1728483e+00  -1.7716000e+00   1.2696839e+00  -7.4849217e-01  -2.7150195e-01  -2.9208660e+00  -3.6252014e+00  -1.7509095e+00  -9.3043738e-01   6.7690028e-01  -3.3999783e+00   1.0924174e+00  -1.5704289e+00   7.9241480e-01   9.6765418e-01  -2.8982372e+00  -3.1170508e+00   2.8833829e-01   4.7934746e-01  -2.0724177e+00   4.2739052e-01   3.6841581e-02   3.2273074e+00   4.7836662e-01   3.2620275e+00   1.2575424e+00  -1.8965193e+00  -5.9590415e+00  -8.8820446e-01  -3.4435742e+00  -4.6234350e-01  -1.9101264e+00  -9.8430590e-02  -3.1581848e+00  -1.9577239e-02  -1.2268888e+00  -9.1535796e-01  -7.0949815e-01  -1.5863314e+00   8.3438883e-01   9.2504412e-01   7.9382103e-01  -2.4762785e-01   1.2728405e+00   9.7974795e-03   7.1687131e-01   9.6856926e-01  -1.1520230e-01  -1.3090133e-01  -1.1546215e+00   2.0283954e+00  -3.9225670e-01   1.2194747e+00  -5.0895480e-01  -4.8592370e-01  -3.1159129e-01  -1.9547217e+00   2.3355885e+00  -7.0489067e-01  -2.6944390e+00  -5.7524671e-01  -1.6917947e+00   1.6195492e+00  -5.3117452e+00   4.1046676e+00  -2.8254666e-01   3.1375537e-01  -1.3048127e+00   1.2793593e+00  -5.4645802e-01   4.9117999e-01  -6.5051562e-01  -9.0836220e-01   2.9904659e+00   2.7004093e-02  -2.0839664e+00
  -8.3833748e-01  -4.2611263e-01   9.8761812e-01   1.5723457e+00  -1.7891744e-01   3.0159481e-01   3.0935825e-01   9.6415239e-01  -1.6560136e-01   6.6301089e-01  -2.3533035e+00  -7.9102838e-01  -1.5333470e-01   7.9268941e-01  -1.2157432e+00  -1.6240406e+00   7.6418671e-01  -6.2817059e-01  -4.7932979e-01  -2.6358754e+00  -3.2988226e+00  -1.3969023e+00  -9.9402503e-01   8.4105205e-01  -2.7171203e+00   1.3062662e+00  -1.2932837e+00   1.0322297e+00   7.3814035e-01  -2.7174663e+00  -3.1974526e+00   2.5592252e-01  -2.5490108e-01  -2.4849963e+00   4.5903198e-01   1.9661601e-01   2.8807329e+00   5.1782910e-01   2.6981401e+00   1.3588849e+00  -2.3573708e+00  -5.6259010e+00  -6.6139617e-01  -3.0634503e+00  -8.3352609e-01  -2.1461681e+00  -3.3292290e-01  -3.0940788e+00  -7.4328040e-02  -1.3565437e+00  -7.3927145e-01  -7.6936990e-01  -2.1065078e+00   3.2306204e-01   6.5815127e-01   1.0219579e+00  -6.5256774e-01   8.1050920e-01  -3.1563951e-01   3.1943713e-01   7.5023714e-01   7.9836038e-02  -4.9098833e-01  -9.8744127e-01   2.2356229e+00   4.7557158e-02   1.0107735e+00  -6.5735887e-01  -2.5513103e-01  -3.7481719e-01  -2.1162579e+00   1.6617715e+00  -1.6114601e+00  -2.9171911e+00  -1.9052851e+00  -2.8514923e+00   1.4085668e+00  -4.9285003e+00   2.7536755e+00  -5.0704594e-01  -5.8687080e-01  -1.9436345e+00   9.8886871e-01  -1.4612013e+00   2.1105015e-01  -7.4832977e-01  -8.3012288e-01   2.8279078e+00   7.0204491e-02  -1.5637440e+00
  -1.2238483e+00  -5.8736113e-01   7.3990351e-01   1.8443413e+00  -1.1706551e-02  -8.6456792e-01   7.0766018e-03   8.0679200e-01  -9.3360602e-01  -7.8620542e-02  -2.5261571e+00  -7.5701315e-01  -1.2327829e-01   1.3938127e+00  -1.1685372e+00  -2.1018252e+00   1.9890606e+00  -1.0510773e-01   1.9120085e-01  -2.4174609e+00  -5.6520830e+00  -4.3116304e+00  -1.6180902e+00   3.0870638e-01  -4.6665099e+00  -6.6346869e-01  -1.9909979e+00  -3.0301372e-02   5.5618136e-02  -1.8295397e+00  -4.9532086e+00  -1.2188050e+00   7.9458506e-01  -2.6570509e+00   5.7400213e-04  -1.2225631e-01   3.9528327e+00   2.5577388e+00   3.5034197e+00   3.2475688e+00  -5.2469217e+00  -5.3644948e+00  -5.2261974e-01  -3.4301932e+00  -1.3825458e+00  -2.2741475e+00  -3.2134326e-01  -3.3024487e+00   1.0855366e-01  -1.2510082e+00  -8.4758409e-01  -9.0426917e-01  -1.8615122e+00   4.6070224e-01   2.7940061e+00   1.0648910e+00  -8.4554034e-01   1.6485555e+00  -4.8946723e-01   4.3951656e-01   3.1425927e-01   4.5571725e-01  -7.6511307e-01  -1.0609284e+00   1.6145552e+00  -1.5139357e-01   6.3075910e-01  -1.8107955e+00  -1.1779638e-01   3.1549026e-01  -4.4944195e+00   8.7211320e-01  -2.9861677e+00  -3.0408030e+00  -4.5451205e+00  -4.2018429e+00   1.3404102e+00  -5.3995489e+00   3.5833240e+00   7.2450078e-01  -6.5565121e-01  -1.5586651e+00   1.9511094e+00  -1.7768270e+00   1.9948108e-01  -1.2852552e+00  -6.1244542e-01   4.1363628e+00  -5.4774583e-01  -2.3496385e+00
  -9.6781235e-01  -3.1339331e-01   7.7480588e-01   7.3961267e-01  -5.1407658e-01  -1.6002655e+00  -2.3535035e-01   1.0043455e+00  -1.0529922e+00  -7.0697180e-01  -2.0223352e+00  -3.8756129e-01   4.3088637e-01   2.2383105e+00  -6.6680725e-01  -2.2223086e+00   1.6753699e+00   1.3334057e+00   1.3941580e-01  -2.7979984e+00  -6.9209281e+00  -3.8348131e+00  -1.9042208e+00  -3.9394203e-01  -5.8393386e+00  -1.2240038e+00  -2.3228942e+00  -4.0716960e-01   1.0102885e+00  -8.4948277e-01  -5.4245854e+00  -1.7672007e+00   5.9574313e-01  -3.2121524e+00   3.2969002e-01  -6.4913836e-01   4.9535243e+00   3.3064051e+00   3.8056573e+00   4.0831923e+00  -4.1822376e+00  -6.2697918e+00  -4.2711651e-01  -3.9357650e+00  -1.2472531e+00  -3.2567108e+00  -3.5712372e-02  -3.6594792e+00   8.4394516e-01  -1.5392852e+00  -4.7652932e-01  -9.4252052e-01  -2.2180269e+00   8.8802831e-01   2.8429406e+00   1.2697520e+00  -1.3878055e+00   2.1374877e+00  -4.8091509e-01  -3.7581722e-01   3.5383115e-01   1.3312855e+00  -7.7793266e-01  -5.9026248e-01   2.3979148e+00  -3.2641457e-01  -1.2794757e-01  -3.4785774e+00  -2.1556387e-01  -8.3625412e-01  -5.6103248e+00   2.2583802e-01  -2.6224693e+00  -3.8805876e+00  -5.1151127e+00  -5.1375494e+00   1.8708165e+00  -5.9483708e+00   2.5880227e+00   1.8372965e+00  -1.0710959e+00  -6.3599032e-01   2.8644910e+00  -6.3142196e-01   3.2428383e-01  -1.6060069e+00   5.6845336e-02   4.9394994e+00  -1.7368938e-01  -2.3644428e+00
  -2.0044913e+00  -1.2519283e+00   8.2439551e-01   1.0496940e+00  -8.0605393e-01  -1.8819930e+00   2.0481170e-01   4.1794923e-01   6.9462004e-02   1.1278634e+00  -1.7216345e+00  -1.5058831e-02   4.9267998e-01   1.4690226e+00  -9.5158272e-01  -2.2706320e+00  -1.2430037e-02  -4.8851764e-01  -4.0439605e-02  -1.4843225e+00  -4.8723030e+00  -3.6874454e+00  -9.4193304e-01  -1.5918399e-01  -3.3330551e+00  -2.0293816e+00  -2.2154205e+00  -1.7505947e+00  -1.7608345e+00  -7.3526065e-01  -5.3316598e+00  -3.1797584e+00   1.4510805e-01  -2.1690510e+00   1.0293827e+00   1.7772367e+00   2.9347395e+00   2.0036784e+00   2.0989091e+00   2.9975574e+00  -3.9860503e+00  -1.4901960e+00  -1.5327798e-01  -2.8140677e+00  -1.1658847e+00  -2.1436520e+00   9.7258210e-01  -2.6148553e+00   1.6373081e-01  -1.3487090e+00  -2.2354483e-01  -1.0140538e+00  -2.1454160e+00  -4.7087688e-01   1.9591183e+00   3.1899285e-01  -1.8660714e+00   8.7035260e-01  -3.6098525e-01  -1.2166065e+00   7.5832866e-01   6.3475702e-01  -1.4733300e+00  -1.5127075e+00   4.3206927e+00   4.9977498e-01  -1.5747136e-01  -2.2143428e+00  -3.1801751e-01   3.3474011e-01  -4.4370303e+00  -1.3074454e+00  -4.0434981e+00  -2.3188159e+00  -5.3952274e+00  -6.2849191e+00   2.4973244e-01  -3.0660343e+00  -1.2922070e+00  -1.4273989e-01  -2.5049873e+00  -2.2722749e+00   1.4281512e+00  -2.2715640e+00   1.9174432e-01  -1.1233108e+00  -5.1528047e-01   2.7634485e+00  -2.0508231e-01  -1.1505200e+00
  -2.1014610e+00  -1.5313771e+00   1.1799460e+00   1.2923848e+00  -1.4324441e+00  -2.2548715e+00   6.0621822e-01   1.2574659e+00  -4.6251017e-01   1.4850826e+00  -1.7833728e+00   2.0843365e-02   4.9009733e-01   1.6271761e+00  -1.3879415e+00  -2.2534568e+00  -1.0007887e+00  -4.0920391e-01  -9.0270803e-02  -1.7798413e+00  -3.5416004e+00  -2.1509938e+00  -2.6601042e-01   5.8988452e-01  -2.0625075e+00  -9.8911815e-01  -2.2281272e+00  -1.6087993e+00  -1.8438917e+00  -7.0266258e-01  -4.4438913e+00  -1.7501976e+00   3.2800617e-01  -2.0935620e+00   1.7814821e+00   2.3587750e+00   1.9254342e+00   1.2128507e+00   1.6107219e+00   2.9971858e+00  -3.3248528e+00  -2.4964119e+00  -2.3692233e-01  -3.1134178e+00  -1.0082314e+00  -2.3831454e+00   8.4730226e-01  -3.2806285e+00  -1.7099689e-01  -1.8120077e+00  -2.9485200e-01  -8.4352403e-01  -2.4790316e+00  -8.7688582e-01   1.5754123e+00   2.1836451e-01  -2.1631486e+00   1.4604966e-01  -5.9146080e-01  -1.3019393e+00   7.3693395e-01   6.0049778e-01  -1.3395360e+00  -1.0017299e+00   3.9822393e+00   6.6114560e-01   2.1322529e-01  -1.8237139e+00  -4.2703432e-02  -3.3041642e-01  -3.6505318e+00  -4.3538887e-01  -3.7866797e+00  -2.3160300e+00  -4.9054245e+00  -5.9738800e+00   1.1618682e+00  -3.0564375e+00  -2.2859963e+00  -8.5389184e-01  -2.6789578e+00  -2.6872401e+00   5.6638936e-01  -2.9133937e+00   5.6158696e-01  -5.0541583e-01  -5.2925332e-01   1.7824971e+00   3.5591117e-02  -6.4265136e-01
  -1.5570742e+00  -9.4969919e-01   5.4344224e-01   6.2791236e-01  -6.9672211e-01  -1.9259195e+00  -3.0620755e-01   1.2855609e+00  -1.6775828e+00  -6.1120454e-01  -1.3329463e+00  -5.1245566e-01   4.7430232e-01   1.9375144e+00  -1.0892385e+00  -2.6040406e+00   4.0516814e-01   1.9007203e+00  -4.9234084e-02  -1.6456769e+00  -4.3692068e+00  -3.0821285e+00  -1.4180766e+00  -3.7434683e-01  -3.3129762e+00  -1.9717184e+00  -1.5330267e+00  -8.5387345e-01  -2.8760221e-01   7.1539746e-01  -4.1950869e+00  -1.7226615e+00  -1.4076335e-01  -3.7799558e+00   6.6968701e-01  -4.9684081e-01   3.1322470e+00   3.0595444e+00   2.6519847e+00   4.3749622e+00  -4.2404249e+00  -4.9931570e+00   3.9565792e-01  -2.3669761e+00  -8.0958043e-01  -3.1570151e+00   7.2698261e-01  -2.1565597e+00   4.9341418e-01  -1.6755999e+00   1.2818734e-02  -7.6990965e-01  -2.4232303e+00  -5.2192835e-01   3.0890715e+00   1.7194660e+00  -2.0022301e+00   8.9444481e-01  -7.4386774e-01  -1.1358704e+00  -1.1396985e-01   1.3619730e+00  -7.4726289e-01   1.6529043e-01   1.1512261e+00  -9.9420551e-01  -4.4257591e-01  -3.8478094e+00   8.5001956e-01  -1.0119106e+00  -4.9781274e+00  -1.4789129e+00  -4.4968465e+00  -2.9705587e+00  -7.6105084e+00  -6.8260062e+00   1.2840749e+00  -4.1071063e+00  -6.2716960e-01   2.0533138e+00  -1.9642861e+00  -1.3036277e+00   2.4323959e+00  -1.1592612e+00  -1.6077617e-01  -1.4633205e+00  -2.6133810e-02   3.7384746e+00   3.1212301e-01  -1.1500243e+00
  -8.0886419e-01  -1.0558472e+00   6.5697309e-01  -1.9633407e-01  -6.0036925e-01  -1.8956200e+00  -2.3404003e-01   1.3897377e+00  -7.9242450e-01  -1.0407777e+00  -5.8193502e-01  -7.1807043e-01   6.8884144e-01   1.4981445e+00  -2.4913584e-01  -1.8399282e+00  -8.4025303e-02   2.4439938e+00  -1.7592428e-01  -1.7639024e+00  -1.5044666e+00   8.5846517e-02  -9.8537256e-01  -4.2248230e-02  -7.5106192e-01  -8.2259795e-02  -2.2888239e-01  -3.1409756e-01   1.1278979e+00   1.3968380e+00  -2.6110276e+00  -5.2598740e-01  -5.6735322e-01  -3.5116118e+00   5.3665105e-01  -9.5858575e-01   1.2842496e+00   2.3825086e+00   2.1402295e+00   4.5142309e+00  -8.7652527e-01  -4.5109388e+00   4.2072214e-01  -1.6477221e+00  -9.9200006e-01  -3.4171085e+00   1.7010959e-01  -1.6678779e+00   8.1523424e-01  -1.6042636e+00   7.7328063e-02  -4.5454379e-01  -2.4994911e+00  -5.3504937e-01   1.6079223e+00   2.2918572e+00  -1.5972442e+00   3.4568232e-01  -1.3730082e+00  -1.9401982e+00  -3.4686680e-01   1.2924874e+00  -2.7970277e-01   6.6050018e-01   3.5053198e-01  -1.2822809e+00  -1.1389204e+00  -4.4078044e+00   1.1234040e+00  -1.4836423e+00  -3.8023131e+00  -4.8413683e-01  -2.8478473e+00  -2.1318962e+00  -5.9237257e+00  -4.5239551e+00   1.4934729e+00  -3.1491955e+00  -1.2240116e+00   1.9673093e+00  -1.7742962e+00  -9.5648407e-01   2.5950775e+00  -7.3387969e-01  -1.6669515e-01  -1.2737103e+00   1.3640099e+00   3.1852499e+00   9.5008800e-01  -4.4136390e-01
  -1.2791078e+00  -1.0049667e+00   4.4922364e-01   1.4437825e-01  -4.7732852e-01  -2.1660130e+00  -3.1326622e-01   1.3625177e+00  -1.7509847e+00  -1.3696305e+00  -2.9957570e-01  -3.6159763e-01   8.0201458e-01   2.0288643e+00  -4.2774813e-01  -1.9996731e+00   5.7167813e-01   2.7015880e+00   4.3882653e-01  -1.1444360e+00  -3.5365348e+00  -2.3735033e+00  -1.1935645e+00  -5.6683112e-01  -2.3432550e+00  -1.9232172e+00  -9.3461566e-01  -1.0390580e+00   1.0112550e-01   1.9618606e+00  -3.4085756e+00  -1.8181571e+00   6.8542971e-02  -3.4500810e+00   2.8507915e-01  -1.0539263e+00   1.9142703e+00   3.9932260e+00   2.1650376e+00   5.1345201e+00  -3.6657784e+00  -4.5492822e+00   8.1387040e-01  -1.1399005e+00  -9.4402733e-01  -2.9492500e+00   4.2708766e-01  -7.9056734e-01   5.9112755e-01  -1.4323838e+00  -1.3100597e-01  -5.1257900e-01  -2.4494471e+00  -7.4625998e-01   3.0594801e+00   2.1829143e+00  -1.8983048e+00   6.2308295e-01  -1.3705548e+00  -1.7531809e+00  -7.9048333e-01   1.2880505e+00  -4.9637041e-01   6.8152857e-01  -2.4876654e-01  -1.2931772e+00  -1.0894391e+00  -4.6203463e+00   1.0290981e+00  -1.2081823e+00  -5.1375172e+00  -1.8210779e+00  -4.2455280e+00  -2.5816958e+00  -8.0514088e+00  -6.1850872e+00   1.2317311e+00  -2.7793236e+00  -1.0700192e+00   2.8930192e+00  -1.8093311e+00  -5.8389969e-01   2.8634072e+00  -8.0180824e-01  -1.8275430e-01  -1.5485137e+00   7.0657696e-01   3.7587588e+00   4.5308254e-01  -9.5787265e-01
  -9.9072714e-01  -7.4946122e-01   2.3411618e-01  -8.6523103e-01  -6.8352555e-01  -2.9827319e+00  -5.7187753e-01   1.0103249e+00  -1.9021292e+00  -2.1551744e+00   3.2382157e-01  -3.3088868e-01   1.1843852e+00   2.1292496e+00   1.8073907e-01  -2.0590193e+00   2.5344669e-01   3.7378604e+00   6.1480038e-01  -8.0819126e-01  -4.0733389e+00  -2.6124346e+00  -9.3142198e-01  -1.1612937e+00  -2.9341511e+00  -3.0295579e+00  -1.0420884e+00  -1.8683941e+00   3.1474415e-01   3.0279655e+00  -3.0702503e+00  -2.3093269e+00  -1.1789020e-02  -3.2783381e+00   6.7899233e-01  -1.0295814e+00   2.5640806e+00   4.5533223e+00   1.9175070e+00   5.1070415e+00  -2.9560090e+00  -4.3127945e+00   7.2369205e-01  -1.0871548e+00  -4.6901916e-01  -3.1948810e+00   7.5817543e-01  -5.3610759e-01   1.0256624e+00  -1.4929535e+00   5.7122759e-02  -6.0130191e-01  -2.3057080e+00  -3.2502252e-01   3.1970803e+00   1.8834051e+00  -2.0308907e+00   1.0205215e+00  -9.9667351e-01  -2.3230749e+00  -6.2225240e-01   1.4984188e+00  -2.9518260e-01   8.1094991e-01   2.0827905e-01  -1.6566202e+00  -1.5549408e+00  -5.4245332e+00   8.2578683e-01  -1.8984683e+00  -5.2619266e+00  -2.5245659e+00  -3.8068764e+00  -2.5947857e+00  -7.8899109e+00  -6.4770761e+00   1.3151850e+00  -2.2550615e+00  -1.9090399e+00   3.8910048e+00  -1.6657566e+00   5.0989297e-01   3.4513058e+00   4.3961037e-01   3.4262911e-02  -1.5190336e+00   9.9541331e-01   3.7809237e+00   4.8123341e-01  -7.5732020e-01
  -1.3933498e+00  -1.1363219e+00   3.2091252e-01  -6.7367862e-01  -5.8991364e-01  -2.3814708e+00  -2.3739998e-01   1.0434304e+00  -1.6325632e+00  -1.2132336e+00   6.1803192e-01  -2.9520826e-01   1.0132781e+00   1.6393406e+00  -1.5076479e-01  -1.8857474e+00  -7.3530198e-01   2.8626886e+00   5.9080060e-01  -8.2638425e-02  -1.9171840e+00  -1.4783351e+00  -2.9521239e-01  -8.2592734e-01  -8.2042284e-01  -2.5949927e+00  -3.5133894e-01  -1.7792843e+00  -8.4729935e-01   3.0174700e+00  -1.7717851e+00  -1.9046380e+00  -1.9422005e-01  -2.8442469e+00   9.6968294e-01  -3.5221803e-01   8.6951159e-01   3.4453655e+00   6.7853970e-01   4.1571444e+00  -2.5442922e+00  -2.4502575e+00   9.9070387e-01  -1.3629367e-01   1.2093255e-01  -2.3829517e+00   1.2370964e+00   3.6364101e-01   5.5189857e-01  -1.3923506e+00   2.6320864e-01  -3.6331876e-01  -2.3414496e+00  -1.2555128e+00   2.4481935e+00   1.8487431e+00  -2.1191171e+00  -2.2094735e-01  -8.9598855e-01  -2.5228514e+00  -4.5446151e-01   1.0085186e+00  -1.0767709e-01   8.3074760e-01   2.5493849e-01  -1.7999561e+00  -1.1310590e+00  -4.3311644e+00   1.0577384e+00  -1.7938297e+00  -3.7375140e+00  -2.9550063e+00  -4.4420468e+00  -1.8479612e+00  -7.4664993e+00  -6.4049725e+00   6.7629473e-01  -9.5102145e-01  -3.6498163e+00   2.5494300e+00  -1.9987871e+00  -1.8037468e-01   2.2849391e+00   1.6006142e-02  -8.6171856e-02  -9.1058484e-01   4.5110730e-01   2.1391371e+00   8.9898300e-01   1.3153298e-01
  -1.0175544e+00  -1.5819175e+00   7.0324576e-01  -1.1725496e+00  -9.1155367e-01  -3.1153690e+00   2.4499113e-01   6.8351901e-01  -9.8814251e-01  -6.9134606e-01   9.2437721e-01  -6.8830713e-01   1.0300614e+00   7.8395070e-01  -2.1292857e-02  -1.4029950e+00  -1.5974512e+00   2.4080116e+00   4.7855974e-01  -8.3440911e-02   6.1634836e-01   4.8108803e-01   1.1014020e+00  -2.0866346e-01   1.3910015e+00  -1.8747857e+00   1.6834963e-01  -2.2850028e+00  -7.0431551e-01   3.0746791e+00   5.6389082e-02  -7.8242076e-01   5.3140331e-02  -2.0791618e+00   1.7628663e+00   5.1721843e-01  -6.5117608e-01   2.0140369e+00   3.8647645e-01   3.8226981e+00   9.4953872e-01  -8.6924716e-01   5.5457612e-01  -8.9593781e-02   3.8599170e-01  -2.0844312e+00   8.4525032e-01   1.5965130e-01   4.2805628e-01  -1.2299946e+00   3.2168628e-01   1.0138902e-01  -1.8573501e+00  -1.2399122e+00   1.4156148e+00   1.6562970e+00  -1.6436486e+00  -9.1593919e-01  -1.0349029e+00  -3.0723101e+00  -1.5827469e-01  -6.9553118e-02   4.5296267e-01   3.7775787e-01   4.3093591e-01  -2.2338526e+00  -9.0067709e-01  -3.6240884e+00   9.8260631e-01  -1.9454400e+00  -1.6556821e+00  -1.7879772e+00  -2.8015064e+00  -3.2903501e-01  -4.7215621e+00  -3.3919536e+00   4.1961570e-01   3.4834199e-01  -3.7508281e+00   1.8626467e+00  -1.2863206e+00  -3.9922482e-02   1.4117608e+00   3.0933372e-01   4.3967861e-01  -6.9670622e-02   1.1060921e+00   4.3664555e-01   1.2052337e+00   7.2095760e-01
  -1.0465102e+00  -1.2792972e+00   1.1075535e-01  -1.0064491e+00  -3.5233359e-01  -3.0696342e+00  -1.8974015e-01   4.6515438e-01  -1.6142387e+00  -1.8954613e+00   1.4069461e+00  -8.6754364e-01   9.5156470e-01   7.2518834e-01   3.3925355e-01  -1.5589137e+00  -6.7938920e-01   3.1629091e+00   7.2288941e-01   7.7675812e-01   1.8730678e-01  -1.3480513e+00   8.5741864e-01  -6.3313513e-01   6.2195238e-01  -3.0704712e+00   4.5756255e-01  -2.4381803e+00  -6.9609979e-01   3.9518474e+00   1.8375352e-01  -1.1652005e+00   2.2070044e-01  -1.8486117e+00   1.2157221e+00  -4.2461503e-01  -3.2716434e-01   2.8465857e+00  -1.9257441e-02   3.5366313e+00  -1.3365802e+00  -9.9943483e-01   5.3650423e-01   4.3327442e-01   4.2180558e-01  -1.9989500e+00   6.5711590e-01   5.0559904e-01   4.6125434e-01  -9.0658229e-01   2.8392869e-01   3.3177529e-02  -1.5467875e+00  -1.2665321e+00   2.3348539e+00   1.5791063e+00  -1.5768714e+00  -4.7589503e-01  -6.2825444e-01  -2.3723640e+00  -3.7834688e-01   2.6167478e-01   8.7590247e-01   9.6207268e-01  -9.7834887e-01  -2.7506794e+00  -1.0925226e+00  -3.9533696e+00   1.0349643e+00  -1.5088657e+00  -2.0137824e+00  -2.7270864e+00  -3.7393079e+00  -3.8404355e-01  -6.2217716e+00  -4.4139351e+00   2.8289736e-01   6.4343040e-01  -3.0377563e+00   3.4349255e+00  -8.5681803e-01   6.9745217e-01   2.1318843e+00   7.0548423e-01   1.1075321e-01  -4.7864099e-01   1.0429916e+00   6.9423252e-01   9.0225355e-01   5.3667020e-01
  -9.3010707e-01  -1.4125941e+00  -5.3870458e-02  -1.0557348e+00   9.7962834e-02  -3.0501329e+00  -4.2485282e-02   5.3028746e-02  -1.1279726e+00  -1.8476096e+00   1.7338030e+00  -1.1026931e+00   8.1119951e-01   7.9769873e-03   7.2673522e-01  -1.0717060e+00  -7.0851224e-01   2.7674174e+00   8.4883062e-01   1.4285351e+00   1.7091555e+00  -1.0100692e+00   1.4932069e+00  -3.8079520e-01   1.9850299e+00  -2.9166710e+00   1.2037731e+00  -2.6373096e+00  -9.3204132e-01   4.1706640e+00   1.3239906e+00  -7.0628810e-01   3.3237522e-01  -1.0017859e+00   1.2058814e+00  -1.3196532e-01  -1.3242209e+00   2.4182455e+00  -6.4455308e-01   2.9477173e+00  -7.8159076e-01   7.7976011e-01   2.7937694e-01   9.3223861e-01   4.0068694e-01  -1.4508491e+00   1.6893851e-01   7.2561063e-01   3.3570681e-01  -5.2883987e-01   3.2751692e-01   2.0895491e-01  -1.0509311e+00  -1.3482717e+00   1.9680862e+00   1.2784888e+00  -1.1541273e+00  -8.4159468e-01  -5.3207054e-01  -2.2608706e+00  -3.2541108e-01  -2.5742697e-01   1.1648171e+00   7.8278173e-01  -1.3556598e+00  -2.8835631e+00  -1.0256483e+00  -3.2834102e+00   1.0347992e+00  -9.9409280e-01  -7.7154061e-01  -2.3776631e+00  -3.2537520e+00   7.7060446e-01  -5.1300382e+00  -2.8295604e+00  -1.8626325e-01   1.9162538e+00  -2.8882961e+00   3.1963980e+00  -4.4235845e-01   8.5251373e-01   1.7317800e+00   6.9212136e-01   1.3191775e-01  -1.0559856e-01   1.3002668e+00  -2.6379662e-01   8.0493130e-01   9.5316699e-01
  -7.0460113e-01  -1.4842914e+00  -2.5102033e-02  -1.2608158e+00   6.8311391e-02  -3.4058502e+00   9.8615921e-02  -3.9809039e-01  -8.2291683e-01  -1.7986145e+00   2.0125708e+00  -1.2898664e+00   7.3681003e-01  -4.8842101e-01   9.5400965e-01  -7.7444303e-01  -5.9290611e-01   2.2820711e+00   1.0521481e+00   1.7501340e+00   2.6191015e+00  -7.9335362e-01   2.1353426e+00  -2.5829567e-01   2.6204410e+00  -2.9959368e+00   1.4167157e+00  -3.0401463e+00  -1.0675610e+00   4.2368701e+00   2.1196585e+00  -4.3621750e-01   9.0073683e-01  -1.0139248e-01   1.3228694e+00   1.3967641e-01  -1.9192945e+00   1.7319192e+00  -8.6002877e-01   2.4700664e+00   2.5740869e-01   2.3945230e+00   5.6805384e-03   9.5163835e-01   6.6929099e-01  -8.7830704e-01   1.1029696e-01   6.5786346e-01   2.1254040e-01  -1.8605581e-01   3.2891905e-01   4.3560183e-01  -4.1391135e-01  -1.2824402e+00   1.7841922e+00   8.8217956e-01  -7.4684278e-01  -1.0055061e+00  -3.0755507e-01  -2.2019154e+00  -9.3724576e-02  -7.9234588e-01   1.6287354e+00   4.9652703e-01  -1.4132690e+00  -3.2860709e+00  -8.4017223e-01  -2.6779484e+00   8.3129778e-01  -6.3336639e-01   1.9983826e-01  -1.9991701e+00  -2.5097638e+00   1.7031658e+00  -3.5873320e+00  -1.2617104e+00  -4.5813495e-01   2.6682891e+00  -2.4675950e+00   2.8724916e+00   1.6786066e-01   1.2097431e+00   1.3133791e+00   1.1159294e+00   3.7357991e-01   3.2256873e-01   1.4504830e+00  -1.1842362e+00   8.5286225e-01   1.0169963e+00
  -9.0841379e-01  -1.4598646e+00  -1.7016722e-01  -1.0484093e+00   6.2994821e-02  -3.0901739e+00   2.1493239e-01  -6.1760027e-01  -8.7030360e-01  -1.4893013e+00   2.4578938e+00  -9.2043752e-01   8.8310659e-01  -4.2582295e-01   8.9957780e-01  -5.5824963e-01  -6.5021286e-01   1.6671903e+00   1.2231943e+00   2.4090552e+00   2.5036071e+00  -1.5923286e+00   2.3466587e+00  -4.2387733e-01   2.5253799e+00  -3.6207843e+00   1.2580363e+00  -3.2386885e+00  -1.8881680e+00   4.1644811e+00   2.3267177e+00  -1.0164470e+00   1.0322092e+00   5.9593467e-01   1.3336265e+00   4.5813783e-01  -2.0087115e+00   1.3059365e+00  -1.3877113e+00   1.1415028e+00  -6.1862934e-01   3.6093154e+00   2.0453951e-02   1.3600249e+00   1.0686609e+00  -1.9335759e-01   7.1899895e-01   1.1547187e+00  -2.0406832e-01  -1.1014792e-01   2.0923111e-01   2.2479482e-01  -4.5865765e-01  -1.7325654e+00   1.7548061e+00   2.6283704e-01  -7.3794388e-01  -1.3663871e+00   9.4661323e-02  -2.1407519e+00   1.7919192e-01  -1.1011759e+00   1.7503665e+00   1.0455591e-01  -1.1117908e+00  -3.3829306e+00  -5.7181384e-01  -1.9805094e+00   6.5911181e-01  -5.1486064e-01   7.4095625e-01  -2.6700934e+00  -2.9306011e+00   1.7996541e+00  -3.0119472e+00  -1.9238548e+00  -5.7395647e-01   3.4664160e+00  -2.9384077e+00   2.2794587e+00   1.5052813e-01   9.7169427e-01   9.8547697e-01   1.4684675e+00   4.0106622e-01   3.1672300e-01   5.9377667e-01  -2.0244416e+00   7.7235597e-01   1.0393542e+00
  -7.7695591e-01  -1.5225502e+00  -6.3607532e-02  -1.2944763e+00  -1.3039561e-01  -3.3089849e+00   5.5901417e-01  -1.0319687e+00  -5.7332519e-01  -7.5677053e-01   2.3011153e+00  -9.2052604e-01   8.5972856e-01  -9.4424238e-01   9.0463742e-01  -1.2275155e-01  -1.6298631e+00   7.4525358e-01   1.4867144e+00   2.7443323e+00   3.2866989e+00  -1.0740094e+00   3.3995783e+00  -8.8144734e-04   3.5429410e+00  -3.4741243e+00   1.2216474e+00  -3.7001898e+00  -2.8590839e+00   3.7557610e+00   3.5036889e+00  -3.5101989e-01   1.1505699e+00   1.5419782e+00   2.1861642e+00   2.0910698e+00  -2.0897805e+00   2.1159963e-01  -1.7475489e+00  -2.8822438e-01   6.6729631e-01   5.4781427e+00  -3.4943247e-01   1.1815520e+00   1.7748500e+00   6.3725724e-01   1.2581722e+00   1.1644303e+00  -5.7842154e-01  -3.2256619e-01   2.0220058e-01  -1.6861085e-02  -1.7606403e-01  -1.6580531e+00   1.2696686e+00  -7.7196619e-01  -4.0133647e-01  -1.9189609e+00   4.7521129e-01  -2.5517930e+00   7.2990219e-01  -2.0842913e+00   1.6494024e+00  -9.6110570e-01   1.5600416e-01  -3.3541844e+00   2.3877954e-02  -5.8511541e-01   5.2554457e-01  -8.3103983e-01   2.3898005e+00  -1.8787360e+00  -1.7881527e+00   2.7980939e+00  -7.0235129e-02  -3.3153484e-01  -5.1799670e-01   4.4066633e+00  -3.7042114e+00   5.1809690e-01   3.2494462e-01   7.8189494e-01  -1.0104590e-01   1.9232068e+00   1.0057541e+00   1.2657031e+00  -7.2749199e-02  -3.5394256e+00   5.6212999e-01   1.5581064e+00
  -2.1522774e-01  -2.0188461e+00   3.4615925e-01  -1.8356790e+00   3.7954960e-02  -3.7832887e+00   8.6926595e-01  -1.4981623e+00   7.5991223e-01  -2.2590327e-01   2.3059784e+00  -1.5952683e+00   5.1603321e-01  -1.9089784e+00   1.2541341e+00   2.5576464e-01  -1.5896521e+00   1.2868958e-01   1.0865256e+00   2.2317161e+00   6.5219088e+00   1.4574318e+00   4.2314748e+00   5.9509175e-01   5.9091838e+00  -1.9646369e+00   2.4601338e+00  -3.5907088e+00  -1.7857107e+00   3.7388302e+00   5.1510508e+00   1.2888571e+00   1.7858294e+00   2.1485119e+00   2.4995679e+00   1.8275631e+00  -3.7443125e+00  -1.9358173e+00  -1.4808529e+00   3.8083969e-03   4.5199466e+00   7.8817161e+00  -1.0039155e+00   4.1178864e-01   1.8208678e+00   5.8620412e-01   4.0484995e-01  -2.6683013e-01  -1.8548085e-01   2.0314100e-01   7.6870884e-01   8.4978284e-01   7.8006467e-01  -1.4503637e+00   2.4871345e-01  -4.3151908e-01   3.8065512e-01  -2.4824962e+00   4.9720007e-01  -2.5932858e+00   1.2584450e+00  -2.5757511e+00   2.7058545e+00  -1.0093484e+00   5.1202896e-02  -4.3224025e+00   1.4767287e-01  -2.8003264e-01   6.9551806e-01  -5.0105027e-01   4.3480917e+00  -6.5710618e-02  -9.9524965e-02   4.6416934e+00   2.8022118e+00   3.7574013e+00  -9.3239276e-01   4.4765077e+00  -2.4283256e+00  -3.2826248e-02   1.4285013e+00   1.0875479e+00  -6.3481494e-01   2.4194545e+00   1.1998597e+00   1.9790320e+00   1.5460512e+00  -5.0441788e+00   1.3636254e+00   2.0027795e+00
  -3.6808187e-01  -1.1950065e+00  -1.7116331e-01  -1.0325004e+00   6.8962305e-01  -2.5841347e+00   4.1747970e-01  -8.4020705e-01  -3.9665042e-01  -1.4073245e+00   2.4559217e+00  -9.6284607e-01   4.0371339e-01  -7.4717395e-01   1.4066932e+00   3.4626574e-01  -3.5945034e-02   1.0102097e+00   1.4797521e+00   2.5336017e+00   3.6375815e+00  -1.0290591e+00   2.9811493e+00   1.1915884e-01   3.1420748e+00  -2.5638928e+00   2.1195388e+00  -2.6044236e+00  -1.2714498e+00   3.8526441e+00   3.9931581e+00   8.7816869e-01   1.9627948e+00   1.8765963e+00   1.4313424e+00   8.8545031e-02  -2.1495785e+00  -3.5112627e-01  -1.5287887e+00  -1.1556270e-01  -1.5700374e-02   5.8069547e+00  -7.8565515e-01   4.4836790e-01   1.5585161e+00   5.0727541e-01   5.6570340e-02  -3.8289730e-01  -1.3510276e-01   3.3258278e-01   6.2175621e-01   6.0942086e-01   4.6436827e-01  -1.3603705e+00   1.5486021e+00  -2.2139577e-01   1.2517000e-01  -1.7827305e+00   7.2224515e-01  -1.4866428e+00   7.9607091e-01  -1.5347271e+00   2.6691854e+00  -1.2142538e-01  -1.2906143e+00  -4.2196662e+00   1.5532510e-01  -7.0640097e-01   6.3127380e-01  -4.8436697e-01   2.4755382e+00  -1.0240964e+00  -1.6280371e+00   2.7518654e+00   3.8121281e-01   1.2052931e+00  -2.7347649e-01   3.0806631e+00  -1.0583485e+00   1.3036630e+00   1.2936771e+00   1.6295384e+00   8.4038183e-02   2.4808938e+00   7.5028062e-01   1.1773522e+00   9.6219921e-01  -3.7257212e+00   9.1993191e-01   1.2081491e+00
  -4.1083013e-01  -9.4314203e-01  -2.5776981e-01  -8.3489115e-01   9.6722754e-01  -2.0087233e+00   5.0790011e-01  -7.7840868e-01  -5.3520824e-01  -1.0743518e+00   2.4954494e+00  -3.1504123e-01   5.7017217e-01  -1.3345512e-01   1.3596024e+00   7.6276854e-01   3.4239969e-01   8.2710759e-01   1.6435112e+00   2.4745113e+00   2.4666208e+00  -1.8462339e+00   2.6553118e+00  -1.0818708e-01   2.1167295e+00  -2.8446908e+00   1.8963623e+00  -2.2876707e+00  -1.3977339e+00   3.5989149e+00   3.7414996e+00   6.8816162e-01   2.0755788e+00   1.8873858e+00   1.2506979e+00  -3.1458781e-01  -1.2540265e+00  -5.9991679e-02  -1.0839438e+00  -5.2553883e-01  -1.1124364e+00   5.7332254e+00  -8.3317939e-01   1.4975754e-01   1.6706177e+00   7.2033200e-01   1.5817929e-01  -4.9234729e-01  -1.9724112e-01   2.6616682e-01   6.5695548e-01   4.5920094e-01   2.7733601e-01  -1.3122037e+00   1.8718708e+00  -4.1733898e-01   1.9238791e-01  -1.8627508e+00   9.2725700e-01  -1.3326779e+00   9.6530564e-01  -1.5002359e+00   2.4858858e+00  -4.2058455e-01  -8.7026570e-01  -4.0761350e+00   3.7771987e-01  -5.4362771e-01   6.8268991e-01  -9.0209735e-01   2.2709691e+00  -9.1878662e-01  -1.7465704e+00   2.3078701e+00   8.1561548e-01   1.0605951e+00   3.1413666e-02   2.6253467e+00  -3.2035605e-01   9.6748017e-01   1.3482688e+00   1.6220300e+00   1.3997207e-01   3.0691473e+00   8.0509730e-01   1.0890519e+00   3.2025189e-01  -3.6282742e+00   7.9464967e-01   9.3952635e-01
  -3.9744352e-01  -1.1395776e+00   1.2354004e-02  -6.3431184e-01   7.6112904e-01  -1.9356855e+00   9.0776734e-01  -9.3105356e-01   2.4353553e-01  -6.2281824e-02   2.3928891e+00   1.1212412e-02   4.9193062e-01  -4.1938152e-01   1.3610632e+00   1.2654209e+00  -9.9871298e-02  -2.8112977e-01   1.4958567e+00   2.4340419e+00   3.2935742e+00  -1.1188528e+00   3.2613217e+00   3.8047228e-01   3.0039497e+00  -2.2075511e+00   1.7969391e+00  -2.3965405e+00  -1.7432741e+00   2.9568585e+00   4.0264868e+00   1.0337631e+00   2.1547962e+00   2.7024233e+00   1.6695204e+00   6.3154482e-01  -1.8306088e+00  -1.4022357e+00  -1.3112903e+00  -1.2968762e+00   4.6985225e-02   7.6617007e+00  -1.1486367e+00  -1.9799764e-01   1.5773694e+00   1.2359102e+00  -3.4659075e-04  -1.0645577e+00  -4.8953384e-01   4.1855019e-01   7.2237507e-01   5.8493682e-01   6.3209892e-01  -1.3695716e+00   1.0898157e+00  -1.0441900e+00   4.1870153e-01  -2.3354374e+00   9.7606289e-01  -1.4576338e+00   1.3403186e+00  -2.0484371e+00   2.2994380e+00  -1.0687336e+00   2.0536773e-01  -3.5858419e+00   6.7430840e-01   5.2668852e-01   4.5123120e-01  -5.3945749e-01   3.3166911e+00  -2.4988342e-01  -1.0194790e+00   3.0192104e+00   2.7387039e+00   2.3919145e+00  -1.7340103e-01   3.2239455e+00  -6.0206726e-01  -3.4120708e-01   1.2804917e+00   1.0985398e+00  -9.2338011e-01   2.5910484e+00   1.0643998e+00   1.5777399e+00   3.6201732e-01  -4.9229996e+00   7.4885806e-01   1.2112555e+00
  -9.1709712e-01  -1.2451333e+00   9.0983047e-02   5.1213307e-02   8.5179408e-01  -1.3953639e+00   1.1358160e+00  -9.6013924e-01   6.3597178e-01   1.0879662e+00   1.8458279e+00   3.0998431e-01  -1.1458070e-02  -8.2012399e-01   9.9652908e-01   1.3835189e+00  -7.0590977e-01  -1.3527859e+00   1.2241142e+00   2.8135879e+00   3.7041486e+00  -1.3550014e+00   3.7541910e+00   8.9747356e-01   3.5848981e+00  -2.1519772e+00   1.6798766e+00  -2.4851559e+00  -2.8538861e+00   2.3068654e+00   4.1301078e+00   1.3685038e+00   1.8528455e+00   3.1505240e+00   2.1906760e+00   1.8078421e+00  -2.0672064e+00  -2.5199863e+00  -1.9719914e+00  -2.1307417e+00  -6.1955427e-01   9.6251352e+00  -1.2994123e+00  -4.0925056e-01   1.5680976e+00   1.8343439e+00  -2.1337518e-01  -1.6166024e+00  -8.4524332e-01   6.5634074e-01   1.1178043e+00   7.4717056e-01   1.1714027e+00  -1.5560430e+00   7.5347666e-01  -1.6993882e+00   2.5798882e-01  -2.8042684e+00   1.2586296e+00  -1.0805558e+00   1.5870126e+00  -2.3869364e+00   1.6906331e+00  -1.4369732e+00   1.3351110e+00  -2.7242686e+00   1.2143239e+00   2.0234324e+00   2.9219048e-01   1.8929770e-01   4.1377911e+00  -4.1590792e-01  -1.6113433e+00   3.5137657e+00   2.8815068e+00   2.3903793e+00  -9.6041203e-01   3.6916401e+00  -1.4310528e+00  -1.3107023e+00   7.2381267e-01   3.8397566e-01  -2.3957816e+00   1.2910770e+00   1.0049401e+00   2.2174968e+00   3.2016646e-03  -6.1891515e+00   4.3458999e-01   1.7796352e+00
  -5.3245758e-01  -1.0613995e+00  -2.0149969e-01  -2.2154440e-01   1.1430307e+00  -1.7094782e+00   7.6288450e-01  -1.2591310e+00   6.0079608e-01   5.6620768e-01   1.4411745e+00   2.1640866e-01  -1.3573743e-01  -5.8224205e-01   1.2389727e+00   1.2700367e+00   3.0935731e-02  -1.2133208e+00   1.5008771e+00   2.5768674e+00   2.8788211e+00  -2.1984200e+00   2.9507892e+00   5.9396189e-01   2.6071810e+00  -2.3775678e+00   1.6809169e+00  -2.3741097e+00  -2.7036363e+00   2.4269466e+00   3.4685294e+00   1.2246064e+00   2.3867444e+00   3.0688214e+00   1.6272467e+00   1.0731706e+00  -1.1038756e+00  -2.0638595e+00  -1.1698424e+00  -1.6563309e+00  -1.4247566e+00   9.9602166e+00  -1.3949414e+00  -9.9858080e-01   1.5799990e+00   1.8847057e+00   2.0346060e-01  -1.9635887e+00  -5.1251189e-01   6.1640887e-01   1.3125926e+00   5.5794740e-01   1.5864007e+00  -1.1114710e+00   1.8067397e+00  -1.6592063e+00   7.1454373e-01  -2.2615202e+00   1.5347016e+00  -9.0597001e-01   1.7665406e+00  -1.9724178e+00   1.6831427e+00  -1.6141484e+00   1.0103072e+00  -3.2754702e+00   1.0397363e+00   1.4600654e+00   7.2917064e-01   2.4020522e-01   3.2574100e+00   2.6483109e-01  -1.2856610e+00   3.7121035e+00   3.4253689e+00   2.9323635e+00  -4.8515663e-01   2.6867288e+00  -4.6332019e-01  -1.5261600e+00   1.0194410e+00   6.8370773e-01  -1.8902493e+00   2.0491530e+00   9.9555750e-01   1.9867209e+00   2.0064852e-01  -5.6269979e+00   3.0858395e-01   1.3446756e+00
   3.4100781e-02  -5.3882596e-01  -2.5128033e-01  -2.2082249e-01   1.1966184e+00  -9.5244731e-01   6.7626256e-01  -8.4121892e-01   8.3368331e-01   1.1110791e-01   1.9180891e+00   1.0303741e+00   3.7096634e-01   3.7339427e-01   1.6881346e+00   1.9311279e+00   8.8169444e-01  -5.1754991e-01   1.3472016e+00   1.9284846e+00   1.9532644e+00  -1.8250345e+00   1.9606085e+00   2.0948330e-01   1.4488269e+00  -1.5516960e+00   1.5500208e+00  -1.2743845e+00  -9.9795847e-01   2.2859648e+00   2.6951722e+00   1.0297804e+00   2.1481583e+00   2.7132673e+00   7.1496545e-01  -8.3625439e-01  -5.9547272e-01  -1.4084087e+00  -3.7524003e-01  -1.5076050e+00  -1.3473456e+00   7.8737581e+00  -1.3567011e+00  -1.1767784e+00   8.7588384e-01   1.3301157e+00  -2.3225511e-01  -1.9753288e+00  -3.8404821e-01   6.2783757e-01   1.0743347e+00   5.2863976e-01   1.1785657e+00  -7.7453452e-01   1.4479451e+00  -1.1762718e+00   8.7274910e-01  -1.8467907e+00   1.1894513e+00  -6.8318916e-01   1.5663977e+00  -1.2535583e+00   1.5861027e+00  -1.0901409e+00   4.6530554e-01  -3.0058802e+00   4.3566613e-01   4.4839120e-01   8.2600396e-01  -1.8525080e-01   2.4057780e+00   8.5932232e-01  -4.6661892e-01   2.6630213e+00   3.7709911e+00   3.0411876e+00   3.6627487e-01   1.7339902e+00   9.3536906e-01  -7.5719701e-01   1.0563058e+00   9.7984711e-01  -9.8453206e-01   2.7049135e+00   7.7961802e-01   1.0553111e+00   4.9704081e-01  -4.6419071e+00   4.9641062e-01   6.1086763e-01
  -1.8218870e-01  -6.4675589e-01  -1.9018261e-01   1.9708265e-01   1.4264506e+00  -2.6716420e-01   7.8643540e-01  -8.0731594e-01   1.6912380e+00   1.0532760e+00   1.6376116e+00   1.4330253e+00   1.3508723e-02   5.8099524e-02   1.6610367e+00   2.2463614e+00   5.4447947e-01  -1.2581678e+00   9.1545773e-01   2.0144109e+00   2.8885325e+00  -1.1656879e+00   1.9204011e+00   5.2150085e-01   2.3643476e+00  -9.1888888e-01   1.7972550e+00  -1.0504633e+00  -1.3027125e+00   1.9116975e+00   2.5147125e+00   1.1568098e+00   1.5503987e+00   2.8568091e+00   6.5955283e-01  -5.0264689e-01  -1.2951931e+00  -2.2589762e+00  -8.7047499e-01  -1.6392886e+00  -1.1336449e+00   9.6463169e+00  -1.3407276e+00  -1.1233876e+00   4.2301085e-01   1.5770573e+00  -7.6755056e-01  -2.2230932e+00  -4.3143416e-01   9.6923702e-01   1.4861005e+00   8.5220672e-01   1.6836020e+00  -8.3578148e-01   7.1049533e-01  -1.2884889e+00   8.6550411e-01  -2.2075670e+00   1.0992812e+00  -5.6221466e-01   1.6056218e+00  -1.2379226e+00   9.7173548e-01  -1.0897681e+00   1.1873346e+00  -1.9846268e+00   3.8004424e-01   1.1133530e+00   8.4184099e-01   5.5986384e-01   2.8568908e+00   7.9784847e-01  -7.1918288e-01   3.1566774e+00   3.6190904e+00   3.3998143e+00  -4.4362545e-01   2.1483925e+00   2.6230566e-01  -1.3697308e+00   4.8897892e-01   3.4862056e-01  -1.9634444e+00   1.3754457e+00   4.4751457e-01   1.3156016e+00   8.8402443e-01  -5.3821046e+00   4.4774859e-01   1.1782577e+00
  -1.8385193e-01  -2.3500464e-01  -7.1594231e-02   6.7494465e-02   1.1236631e+00   4.0686043e-01   7.8766746e-01  -3.2912382e-01   1.3648900e+00   1.6821719e+00   9.8171916e-01   2.0243382e+00  -1.3649721e-01   6.8593882e-01   1.2177388e+00   2.3217993e+00  -2.6355135e-01  -1.2726734e+00   9.0265095e-01   1.6391006e+00   1.2932278e+00  -8.6223192e-01   1.4335329e+00   4.2098962e-01   1.3156328e+00  -6.1333447e-01   1.0732478e+00  -5.4009346e-01  -1.6703849e+00   1.2067773e+00   2.0184150e+00   1.2797883e+00   1.0715111e+00   2.2525145e+00   9.0637160e-01  -3.7237898e-02  -1.4904070e-01  -2.1293013e+00  -6.4270368e-01  -1.8826953e+00  -1.4610472e+00   8.8119117e+00  -9.7461359e-01  -1.3956888e+00   7.4583028e-01   1.6926801e+00  -9.4697960e-02  -1.9455841e+00  -4.7237465e-01   5.2277479e-01   1.8117791e+00   6.1914963e-01   1.5838909e+00  -5.3724856e-01   8.4545175e-01  -1.4626366e+00   5.4414936e-01  -2.2156803e+00   1.1387136e+00  -7.3690500e-01   1.5761564e+00  -1.0069824e+00   9.8646411e-03  -1.3011719e+00   2.1682237e+00  -1.2826767e+00   6.6080507e-01   1.4422344e+00   9.9107382e-01  -2.0229932e-01   2.3542804e+00   7.8260664e-01  -4.3114425e-01   2.3200856e+00   4.0151631e+00   2.7957422e+00  -5.3601555e-03   1.3541738e+00  -7.5204838e-01  -2.3642068e+00  -2.6044938e-01   1.1140633e-01  -2.8256617e+00   1.3766062e+00   5.2059502e-01   1.5283319e+00   1.1888140e-01  -5.0814475e+00   3.1231816e-01   1.2056670e+00
  -7.7638017e-02  -2.4209498e-01  -3.6921921e-03  -9.5605530e-02   1.0113512e+00   2.1989631e-01   7.0293083e-01  -2.8418387e-01   1.6435972e+00   1.9268706e+00   4.2337683e-01   2.0703290e+00  -2.3123939e-01   8.4128503e-01   1.1188129e+00   2.1071385e+00  -7.1117354e-01  -1.0803372e+00   7.3916445e-01   1.2393749e+00   1.2215194e+00  -5.3127908e-01   1.0322069e+00   3.4400097e-01   1.1587928e+00  -3.4859254e-01   9.3000457e-01  -4.5405030e-01  -1.6505512e+00   1.1241648e+00   1.6088983e+00   1.3373892e+00   1.0373830e+00   1.8235074e+00   1.0127378e+00  -1.2452856e-01   1.1169698e-01  -2.1198041e+00  -2.0205249e-01  -1.5037249e+00  -1.1170268e+00   8.5225082e+00  -1.0407565e+00  -1.9545095e+00   6.2439719e-01   1.3605527e+00   2.2533129e-01  -2.2331500e+00  -3.4032834e-01   2.9200773e-01   2.1337399e+00   6.2104769e-01   1.8201684e+00  -2.0586687e-01   9.8378687e-01  -1.3835881e+00   5.1579997e-01  -2.0181220e+00   1.1737976e+00  -6.7927837e-01   1.7544500e+00  -6.8453415e-01  -4.2420697e-01  -1.2772261e+00   2.5719302e+00  -1.1782375e+00   5.0912026e-01   1.0602968e+00   1.3714951e+00  -2.9760494e-01   2.0591796e+00   1.3915856e+00   4.5391179e-03   2.4577219e+00   4.5110839e+00   3.1986767e+00   1.8324833e-01   6.1572330e-01  -9.7145650e-01  -2.5462016e+00  -5.1685525e-01   4.3554707e-02  -2.9342958e+00   1.3690410e+00   5.3272664e-01   1.4552552e+00   3.4636575e-01  -5.0094065e+00   3.4712522e-01   1.1904959e+00
   4.9122231e-02  -1.5810580e-02  -1.0739418e-01   2.6427586e-01   1.5473380e+00   1.3953394e+00   6.2061551e-01   2.3736624e-01   2.0419947e+00   2.0713664e+00   2.6995711e-01   2.4010369e+00  -4.6224057e-01   9.9102394e-01   1.1901782e+00   2.4396968e+00  -5.4271561e-01  -7.9593788e-01   3.2657863e-01   1.0328387e+00   1.7592504e+00   3.4077115e-01   1.8286798e-01   4.1564546e-01   1.5258972e+00   8.0893359e-01   1.4900200e+00   6.9590901e-01  -9.0553321e-01   9.0699936e-01   1.3879387e+00   1.7825318e+00   2.5588964e-01   1.1252099e+00   1.9417358e-01  -1.3346981e+00  -3.6512924e-01  -1.9030173e+00  -3.7982985e-01  -1.0550694e+00  -1.5412205e+00   7.6128335e+00  -8.1436366e-01  -1.6008166e+00  -1.0330982e-01   1.0448370e+00  -6.1665991e-01  -2.0455365e+00  -2.2440283e-01   4.6233096e-01   2.3709701e+00   9.2463440e-01   1.8594853e+00  -1.5822001e-01   5.7388558e-01  -6.6764175e-01   5.6015828e-01  -2.0540382e+00   8.1172950e-01  -2.2303102e-01   1.3594990e+00  -6.7750136e-02  -8.2670954e-01  -4.5477069e-01   1.8130436e+00  -4.1299420e-01   1.7910453e-01   7.8622377e-01   1.7794141e+00  -6.2927061e-02   1.8093941e+00   1.6098685e+00  -1.2744296e-01   2.1319289e+00   3.5007390e+00   3.2695151e+00   4.8532589e-02   1.7057965e-01  -7.0362428e-01  -2.2783670e+00  -8.5754460e-01  -1.9536777e-01  -3.1537810e+00   4.0253283e-01  -6.0867672e-02   1.1174329e+00   8.5693866e-01  -4.5814329e+00   4.4126358e-01   1.3563656e+00
   3.3731219e-01   7.7714262e-02  -1.0789151e-01  -6.2715450e-02   1.2864931e+00   1.1800058e+00   4.4698691e-01   2.3903141e-01   2.2020331e+00   2.1466591e+00  -1.4511365e-01   2.3136136e+00  -5.7511616e-01   1.0409129e+00   1.0863250e+00   2.1208202e+00  -7.3231917e-01  -7.9997006e-01   3.1198022e-01   7.3856269e-01   1.6713155e+00   7.6849198e-01  -4.6948459e-01   1.3592151e-01   1.2861040e+00   1.0655757e+00   1.2610204e+00   7.9267913e-01  -9.7552460e-01   7.7951838e-01   8.4123312e-01   1.5865536e+00   4.1046795e-01   8.3451937e-01  -1.0514066e-01  -1.6122364e+00  -3.2164885e-01  -1.9175257e+00  -9.2102081e-02  -7.1079671e-01  -1.2420485e+00   7.4100268e+00  -6.2389550e-01  -1.8196629e+00  -5.3896139e-02   1.0149812e+00   6.6556129e-02  -1.7735533e+00  -1.8053065e-01   3.0854617e-01   2.5414800e+00   9.0438012e-01   2.2962057e+00   1.0600823e-01   8.6102116e-01  -6.4442428e-01   6.5116040e-01  -1.7236290e+00   9.1246788e-01  -8.1594113e-02   1.4060614e+00   3.7652172e-01  -1.0938771e+00  -2.6665858e-01   1.7286705e+00  -3.8035263e-01  -2.2606413e-05   4.4904442e-01   2.1382986e+00   6.7257363e-02   1.3583846e+00   1.9383914e+00   4.5401501e-01   2.3252529e+00   3.8950956e+00   3.5219725e+00   2.9706951e-01  -3.9105016e-01  -1.0344567e+00  -2.6928644e+00  -9.3192588e-01  -1.7211555e-01  -3.3405159e+00   4.6601846e-01  -1.4167043e-01   9.7723313e-01   9.4168795e-01  -4.2964707e+00   5.5144958e-01   1.1469840e+00
   7.4315601e-01   5.2218098e-01   1.1623418e-01  -5.1705394e-01   1.2045416e+00   2.0069339e+00   2.9060344e-01   9.8917813e-01   2.2885095e+00   2.1103374e+00  -3.7706983e-01   2.5064186e+00  -6.9727656e-01   1.5148141e+00   1.1041857e+00   2.1209295e+00  -1.1583069e+00   1.2635677e-01  -2.6010154e-02   3.2054378e-02   1.4326505e+00   2.5848228e+00  -1.2682650e+00  -1.0329459e-01   1.0277690e+00   2.3418648e+00   1.3741584e+00   1.8574462e+00   2.4073871e-01   6.9323739e-01   7.7684416e-01   2.2116699e+00  -2.9770805e-01  -3.1500006e-01  -3.1059633e-01  -2.5980630e+00  -1.1013203e-01  -1.8594166e+00  -4.2351448e-03  -9.8709281e-02  -1.9727119e-01   5.5291647e+00  -2.4701575e-01  -1.9484786e+00  -3.0072693e-02   2.8122089e-01  -3.1905672e-02  -1.6086550e+00   2.3787167e-01   5.4823863e-02   2.9409625e+00   1.1584267e+00   2.2141904e+00   5.8296479e-01   3.4204917e-01   1.4060126e-01   4.0366293e-01  -1.5465443e+00   6.3571333e-01  -1.7440147e-01   1.1176706e+00   1.1574925e+00  -1.3315027e+00   6.5990976e-01   1.5898741e+00  -6.0402510e-02  -2.6788005e-01  -3.2275676e-01   2.4111123e+00  -7.5097977e-01   8.9536575e-01   1.9470039e+00   1.0514775e+00   1.3974462e+00   3.5768457e+00   3.4027324e+00   6.5543432e-01  -1.6592994e+00  -1.4576264e+00  -2.3459560e+00  -1.2056146e+00   2.3484680e-01  -3.5163832e+00   5.3302321e-01  -4.1254224e-01   8.3477584e-01   1.4865131e+00  -3.5918328e+00   1.0305520e+00   1.2517632e+00
   6.0613099e-01   4.8660258e-01   2.3022198e-01  -5.9510373e-01   1.0928995e+00   2.4221157e+00   3.9091552e-01   1.1102628e+00   2.6997817e+00   3.0446444e+00  -1.0060145e+00   2.4514984e+00  -1.0595856e+00   1.1275079e+00   7.2556171e-01   1.9509320e+00  -2.5058913e+00  -2.9237390e-01  -2.5734864e-01   2.1295471e-01   2.1243270e+00   3.6037261e+00  -1.2695231e+00   5.2018664e-02   1.9707839e+00   2.8338553e+00   1.4216556e+00   1.9687907e+00  -6.8369065e-01   2.0369001e-01   1.0311769e+00   2.4196918e+00  -9.8628661e-01  -7.0321894e-01  -3.8337854e-02  -1.6678013e+00  -5.7826633e-01  -2.3911660e+00  -6.7854049e-01  -4.3656073e-01   4.1084889e-01   6.0971954e+00  -2.1367034e-02  -1.6205642e+00   1.5101699e-01   5.1658274e-01   4.4217920e-01  -9.5830616e-01   5.0783949e-02  -1.6929357e-01   3.3178646e+00   1.1789176e+00   2.4775039e+00   5.4385742e-01  -9.6541583e-02   1.8897068e-02   2.1438810e-01  -1.8523527e+00   6.8555709e-01  -3.0830040e-01   1.1799730e+00   1.0403655e+00  -2.0143572e+00   5.6097579e-01   2.3955046e+00   6.3683681e-01  -8.9961044e-02   3.1677221e-01   2.6324119e+00  -6.6712862e-01   1.4803587e+00   1.7827013e+00   1.2001505e+00   1.7807517e+00   3.8698259e+00   3.4221257e+00   1.3448733e-01  -1.3260388e+00  -3.2569028e+00  -3.5117091e+00  -1.8680462e+00  -2.8766591e-01  -4.8076443e+00  -3.6460184e-01  -5.1471581e-01   1.2792653e+00   1.1838101e+00  -4.1410870e+00   1.0036540e+00   1.8839919e+00
   7.5720225e-01   3.8753814e-01   3.8040138e-01  -5.6437989e-01   9.1797777e-01   2.3739288e+00   5.1386797e-01   1.2706332e+00   2.9566435e+00   3.4353660e+00  -1.2858721e+00   2.2060811e+00  -1.1649687e+00   8.5510148e-01   4.5153909e-01   1.7539826e+00  -2.9771777e+00  -2.8861763e-01  -5.6612858e-01   3.6234209e-02   3.0785933e+00   4.4533656e+00  -1.3696067e+00   1.2346329e-01   2.6647468e+00   3.3577032e+00   1.4965235e+00   2.1330138e+00  -6.2785501e-01  -3.1141162e-02   1.2599591e+00   2.7251448e+00  -1.1640660e+00  -1.1183521e+00  -9.3168743e-02  -1.8157197e+00  -1.2711192e+00  -2.7998229e+00  -6.8085354e-01  -3.3771437e-01   1.2669155e+00   5.3500365e+00  -4.9086105e-02  -1.6065154e+00  -5.6389043e-02   2.3587659e-01   4.0671316e-01  -7.8883074e-01  -1.4580140e-01  -3.0904237e-01   3.3412766e+00   1.3400332e+00   2.7229141e+00   5.8588651e-01  -3.3977150e-01   1.4205515e-01   2.6902984e-01  -1.8412297e+00   5.9450828e-01  -1.5532966e-02   1.1355189e+00   1.0368360e+00  -2.0640412e+00   8.4776983e-01   2.0533299e+00   8.6161567e-01  -9.3718885e-02   2.9337085e-01   2.9240698e+00  -4.8700895e-01   1.9673980e+00   2.1817458e+00   1.7634028e+00   2.1972704e+00   4.1753852e+00   4.0820192e+00   9.3454521e-02  -1.3739368e+00  -3.2771027e+00  -3.5520657e+00  -1.6921644e+00  -4.5102069e-01  -5.2574148e+00  -8.3822272e-01  -5.8909135e-01   1.2272634e+00   1.3382107e+00  -4.3154911e+00   1.0991380e+00   1.9026707e+00
   9.4783039e-01   4.6617632e-01   1.1155538e-01  -6.8821187e-01   8.5403069e-01   1.9612062e+00   2.0981491e-01   1.0615619e+00   3.1895943e+00   2.8505459e+00  -1.2235394e+00   1.9591952e+00  -1.1946582e+00   6.7761290e-01   7.1051534e-01   1.5021215e+00  -2.7721403e+00   2.8330868e-02  -5.4533872e-01   4.0403691e-01   2.9357004e+00   3.9945593e+00  -1.9602260e+00  -3.3807998e-01   2.3573234e+00   2.9779764e+00   1.3862255e+00   1.7590048e+00  -5.8305536e-01   2.9265494e-01   5.2970484e-01   1.6825661e+00  -1.1779124e+00  -1.0502789e+00  -7.6381268e-01  -2.0897282e+00  -1.6418707e+00  -2.2572162e+00  -8.8475330e-01  -2.4608418e-01   9.3894286e-01   5.2204744e+00   2.3328003e-02  -1.1311273e+00  -6.6967505e-01  -1.0628828e-02   5.8240064e-01  -9.7766389e-02  -1.2359538e-01  -2.4864580e-01   3.1875012e+00   1.1348668e+00   3.1243442e+00   8.2364329e-01  -1.2546932e-01  -3.8071561e-02   3.1267590e-01  -1.1194463e+00   4.9465214e-01   2.4811255e-01   8.5353952e-01   1.3349738e+00  -2.2834981e+00   1.0128486e+00   1.3994933e+00   1.1751754e+00  -7.6400098e-01  -4.1230965e-01   2.9174924e+00   3.9296916e-01   1.3203170e+00   1.6871706e+00   2.0749931e+00   2.5445824e+00   3.6536762e+00   3.7837139e+00  -1.1808879e-01  -9.2016791e-01  -3.3816304e+00  -2.7853005e+00  -1.7557481e+00  -2.6596929e-01  -4.8700913e+00  -1.1857137e+00  -8.7732931e-01   5.4265086e-01   1.7138250e+00  -3.6845225e+00   7.8454372e-01   1.5593704e+00
   1.2746892e+00   8.8444320e-01   1.8476642e-01  -9.9208487e-01   8.2084169e-01   2.3878002e+00   1.5050470e-01   1.6853928e+00   2.8112648e+00   2.5591461e+00  -1.2721917e+00   2.1438732e+00  -9.6418558e-01   1.4280589e+00   6.7071487e-01   1.5506807e+00  -2.9562083e+00   9.7159613e-01  -4.0507760e-01  -1.0200590e-02   1.8546029e+00   4.5641920e+00  -2.7316544e+00  -7.6881582e-01   1.4810301e+00   3.4774001e+00   1.2430110e+00   2.4074888e+00   1.0401041e-01   2.8976289e-01   3.5667073e-01   1.6718174e+00  -1.4547384e+00  -2.0122808e+00  -1.1407790e+00  -2.9089897e+00  -1.0934915e+00  -1.3122563e+00  -6.0100615e-01   6.2318035e-02   9.3114934e-01   2.5515059e+00   2.6876891e-01  -1.0387193e+00  -6.6988156e-01  -6.7235515e-01   8.2962018e-01   5.6602748e-01   5.1364779e-02  -8.1783903e-01   3.0399311e+00   9.0974255e-01   2.5275925e+00   1.1787892e+00  -6.1782955e-02   4.2288894e-01   1.3851362e-01  -7.7639032e-01   2.1028912e-01   1.1580734e-01   5.5496273e-01   1.7454117e+00  -2.4297060e+00   1.4090064e+00   1.0578064e+00   1.3813797e+00  -9.7841116e-01  -1.3451348e+00   3.1177974e+00  -6.3407903e-01   6.0213557e-01   1.7247492e+00   2.6572573e+00   1.5319458e+00   3.5805921e+00   3.3348848e+00   6.2438423e-01  -1.8773363e+00  -3.2303806e+00  -2.4902209e+00  -1.7603819e+00   1.3307916e-01  -4.4772747e+00  -6.4671009e-01  -8.6415739e-01   1.4200395e-01   1.5186796e+00  -2.5601109e+00   8.5729897e-01   1.2353658e+00
   1.2093009e+00   1.0140122e+00   2.0447206e-01  -8.8627748e-01   8.3777163e-01   2.1669591e+00   1.9780506e-01   1.6812534e+00   2.7878626e+00   2.5814044e+00  -1.3387743e+00   2.0683076e+00  -9.6174400e-01   1.3431181e+00   6.9493431e-01   1.3646634e+00  -2.9165813e+00   1.2549861e+00  -3.7572553e-01   2.5667962e-01   9.0982165e-01   3.6514473e+00  -2.7438966e+00  -1.0174803e+00   7.9548980e-01   2.7136184e+00   8.4409255e-01   1.9113195e+00  -1.3075423e-01   3.0447472e-01  -2.4995108e-02   1.0546181e+00  -1.6235213e+00  -2.3014674e+00  -1.1831735e+00  -2.7387962e+00  -7.5629582e-01  -6.8197293e-01  -8.3638402e-01   3.8827457e-01   3.4761298e-01   2.0174952e+00   1.6743308e-01  -9.5148755e-01  -1.0053015e+00  -9.0745802e-01   4.0271722e-01   7.7877176e-01  -6.1731064e-03  -8.0544244e-01   2.8526837e+00   9.1147352e-01   2.7027730e+00   1.4979896e+00   2.2265520e-01   2.5809758e-01   6.5254885e-04  -2.1614927e-01   2.1746258e-01   2.7287985e-01   3.5415066e-01   1.6347760e+00  -2.5652196e+00   1.4378196e+00   1.2561981e+00   1.9672671e+00  -1.0397791e+00  -1.4975987e+00   2.7953513e+00  -3.0059255e-01   2.3418756e-01   9.3630846e-01   2.5108774e+00   1.3882965e+00   2.5811464e+00   2.7807267e+00   1.3199162e-01  -1.6564400e+00  -3.0749428e+00  -1.6963827e+00  -1.5778036e+00   5.0725773e-01  -4.6268178e+00  -1.2691237e+00  -8.4428672e-01   8.8540019e-03   1.5338573e+00  -2.1516822e+00   4.1226318e-01   1.0330863e+00
   7.8758079e-01   3.8627050e-01   6.2452038e-01  -3.3746507e-01   5.1479340e-01   2.1575405e+00   7.3587495e-01   1.4817395e+00   3.7468330e+00   4.0938043e+00  -1.5442501e+00   1.6474577e+00  -1.3995931e+00   2.2143877e-02   2.4174489e-01   1.3014037e+00  -4.1095913e+00  -3.9196983e-01  -7.1961919e-01   9.4545111e-01   3.5122866e+00   4.8949346e+00  -1.5648560e+00  -2.8616789e-01   3.5032450e+00   3.2931626e+00   1.0682004e+00   1.2777002e+00  -1.5425890e+00  -3.4575265e-01   8.8408362e-01   1.2171192e+00  -1.9633151e+00  -1.5932155e+00  -5.9358122e-01  -7.3246944e-01  -3.0150765e+00  -2.7886469e+00  -2.2690185e+00  -6.3781324e-01   1.9323679e+00   4.7023950e+00   9.2555229e-02  -2.6354200e-01  -1.0652396e+00  -2.3776196e-01   3.4941425e-01   1.2138255e+00  -7.3025946e-01  -6.1175341e-01   2.7456708e+00   1.1481192e+00   3.2222138e+00   8.7549188e-01  -1.0799456e+00  -4.2219048e-01  -5.8987275e-03  -1.0119177e+00   9.8439221e-02   1.5326632e-01   4.5015147e-01   4.9526784e-01  -2.6359611e+00   8.7939690e-01   2.0619706e+00   2.8126373e+00  -5.9500913e-01   2.1681155e-01   2.4303130e+00   9.7615898e-01   2.1953008e+00   4.3328565e-01   2.4936637e+00   2.9285416e+00   3.3212898e+00   3.5309920e+00  -1.2843055e+00   2.6664358e-01  -4.7159869e+00  -3.1185428e+00  -1.7335420e+00  -5.5194998e-01  -6.5178745e+00  -3.2262613e+00  -8.1310012e-01   7.8227672e-01   1.4851232e+00  -4.0537367e+00   3.1527107e-01   1.8583258e+00
   7.8983077e-01   7.4424196e-01   3.0294959e-01  -5.6844589e-01   4.4685987e-01   1.6674843e+00   4.9477349e-01   1.3548468e+00   3.0432678e+00   3.4635526e+00  -1.8289219e+00   1.3107490e+00  -1.4046440e+00   1.1586413e-01   1.5445911e-01   9.5658230e-01  -4.2877566e+00   3.2467113e-01  -4.0484008e-01   1.4442389e+00   1.7277339e+00   3.3924393e+00  -1.7084429e+00  -7.4195908e-01   2.1076831e+00   2.0173965e+00   5.4681988e-01   7.0661055e-01  -2.0280295e+00  -2.4646487e-01   6.3817266e-01   5.2925475e-01  -2.0985516e+00  -1.9368940e+00  -5.6876788e-01  -2.5617335e-01  -1.7922625e+00  -1.6069923e+00  -2.1756999e+00  -9.5449742e-01   8.5555025e-01   3.2872948e+00   9.6929486e-03  -9.7850029e-02  -1.0866697e+00  -5.6837762e-01   7.4533281e-01   1.7725058e+00  -7.2455902e-01  -1.0421936e+00   2.5647042e+00   5.0930622e-01   3.1289424e+00   1.3426469e+00  -1.9395745e-01  -9.2549073e-01  -2.0749268e-01  -2.0027992e-01   2.9164618e-01   2.5114414e-01   2.6248701e-01   3.6611684e-01  -2.9700931e+00   4.5577011e-01   2.0744593e+00   2.9421476e+00  -6.7223779e-01  -1.4838112e-01   2.2958023e+00   8.2706247e-01   1.6152607e+00  -2.3535757e-01   2.6824315e+00   2.6558227e+00   3.0032729e+00   2.7313810e+00  -1.1609535e+00   3.7745984e-01  -4.6928898e+00  -2.4295781e+00  -1.7349827e+00  -7.3734831e-02  -6.1654005e+00  -2.7744961e+00  -6.6443950e-01   5.1338977e-01   7.8512708e-01  -3.0346262e+00  -3.9889699e-01   1.4881345e+00
   1.0728251e+00   6.9650212e-01   1.3220804e-01  -3.7974677e-01   6.7599915e-01   1.0629624e+00   3.7762769e-01   1.1116283e+00   2.8230970e+00   2.6914270e+00  -1.5047978e+00   7.6050360e-01  -1.1644927e+00  -1.7616395e-02   3.6211488e-01   6.6675820e-01  -2.9441859e+00   4.7239103e-01  -6.8670385e-02   1.6297301e+00   1.6195361e+00   2.1865373e+00  -2.0685951e+00  -1.1155200e+00   1.7796845e+00   1.4743620e+00   6.3596238e-01   4.4129500e-01  -1.7541595e+00   1.1866519e-01   3.5885193e-01  -8.2341799e-02  -1.4107431e+00  -1.9232718e+00  -1.3599210e+00  -1.2048476e+00  -1.9217910e+00  -1.1065789e+00  -1.7698552e+00  -6.4051085e-01  -1.1705230e-01   2.5099236e+00  -1.2028782e-01   3.6367471e-02  -1.3652924e+00  -7.8653409e-01   7.3012662e-01   2.0853843e+00  -8.8122462e-01  -1.0542804e+00   1.8232860e+00   2.4610024e-01   3.0603630e+00   1.3127545e+00   5.6570254e-01  -8.9287634e-01   2.4183772e-01   4.1227567e-01   2.8843468e-01   6.5360871e-01   5.1943876e-02   3.2441463e-01  -2.1329454e+00   5.2143951e-01   6.4112762e-01   2.3169803e+00  -8.5853357e-01  -8.2071529e-01   2.3853469e+00   1.3583733e+00   1.1590720e+00  -3.7970967e-01   2.6385914e+00   2.9536814e+00   2.5511989e+00   2.7149388e+00  -9.4062938e-01   3.0123019e-01  -2.8912371e+00  -1.5684527e+00  -6.0533387e-01   2.8470675e-01  -5.0686990e+00  -2.3756100e+00  -6.9091352e-01  -1.4362456e-01   8.4507707e-01  -2.2912672e+00  -5.9173274e-01   6.5830025e-01
   1.4425813e+00   8.7854573e-01   3.9407382e-01  -5.9282069e-01   7.8347085e-01   1.4531092e+00   4.1372464e-01   1.5414920e+00   3.3112411e+00   2.3988656e+00  -1.2553238e+00   2.8042723e-01  -1.4270430e+00  -4.2319184e-01   7.7860772e-01   8.3460701e-01  -2.6662573e+00   8.0080212e-01  -3.4116404e-01   1.4532064e+00   2.8947237e+00   4.2300600e+00  -1.8433821e+00  -8.6366495e-01   2.8752523e+00   2.9907114e+00   1.4331864e+00   1.0699044e+00  -2.9073749e-01   1.1989718e-01   1.2389043e+00   1.0054698e+00  -1.6635880e+00  -1.9758661e+00  -1.4963973e+00  -1.6395509e+00  -2.9426921e+00  -2.1043153e+00  -2.4225238e+00  -5.1494223e-01   1.5528067e+00   2.1125952e+00  -2.0068607e-01   1.1443236e-01  -1.6095136e+00  -1.4080646e+00  -3.1418415e-01   1.5732887e+00  -5.1966920e-01  -8.5359827e-01   1.8341514e+00   6.0523254e-01   3.0979319e+00   1.4965486e+00  -5.5946044e-01  -5.0210063e-01   2.5900041e-01   4.7636045e-01   8.7102960e-03   7.5472429e-01  -2.7614857e-01   5.5349052e-01  -1.3967144e+00   1.3097202e+00   5.6439371e-02   2.4489230e+00  -1.0374406e+00  -9.5615593e-01   2.0196741e+00   1.4885084e+00   1.7520875e+00  -4.6781830e-01   3.3243005e+00   2.9007587e+00   2.6083107e+00   3.6421302e+00  -1.1268337e+00   2.0958815e-01  -2.5001511e+00  -9.7920944e-01  -1.5511949e-01   8.4142513e-01  -5.1765000e+00  -2.6907717e+00  -8.5214834e-01   3.9580022e-02   1.9563140e+00  -2.1300070e+00  -1.7723273e-01   8.8813090e-01
   1.4245709e+00   1.0095801e+00   1.7883131e-01  -2.8737162e-01   6.2698344e-01   1.0821646e+00   2.7712443e-01   1.4458552e+00   2.5326575e+00   1.7872157e+00  -1.3072120e+00  -1.9358865e-01  -1.4009282e+00  -4.7672229e-01   5.5073955e-01   4.2673049e-01  -2.1203311e+00   6.6898061e-01   1.9109264e-01   1.9707130e+00   2.0341087e+00   2.7684633e+00  -1.9349563e+00  -1.0018435e+00   2.1905257e+00   2.2303761e+00   1.0671887e+00   8.2718662e-01  -9.1657821e-01  -4.6730742e-02   9.8480667e-01   5.1174949e-01  -1.2112404e+00  -1.8787923e+00  -1.8501275e+00  -1.5914585e+00  -2.5032543e+00  -1.6177212e+00  -2.5000995e+00  -9.5427016e-01   2.8976997e-02   1.2430802e+00  -1.7461768e-01   3.9422469e-01  -1.3968384e+00  -1.1711261e+00   3.7427852e-01   2.1363727e+00  -9.3811810e-01  -1.1107303e+00   1.1360228e+00   2.4751798e-02   2.8050636e+00   1.3323501e+00   2.5654629e-01  -8.0131128e-01   3.7292965e-01   8.8707076e-01   2.0609465e-01   9.8916577e-01  -3.5333287e-01   3.0492870e-01  -9.8081798e-01   9.8125141e-01  -6.7394264e-01   1.9148237e+00  -7.8173914e-01  -8.0444284e-01   1.9582888e+00   1.7589763e+00   1.3439414e+00  -9.6103049e-01   2.8981801e+00   2.6970738e+00   2.3877435e+00   2.6306767e+00  -8.5310804e-01   1.9635347e-01  -2.0647711e+00  -1.1736059e+00   1.9011157e-01   8.0663751e-01  -4.8427082e+00  -2.4141230e+00  -7.1383975e-01  -1.6876807e-01   9.7987865e-01  -1.6386699e+00  -5.5077229e-01   3.1316028e-01
   1.4544551e+00   6.9146086e-01   2.5141463e-01  -1.1262322e-01   3.2454316e-01   3.8201182e-01   4.8039737e-01   1.0258020e+00   2.8843242e+00   1.7380389e+00  -7.2950248e-01  -3.0859943e-01  -1.0200964e+00  -7.7423040e-01   7.3769553e-01   6.9901962e-01  -1.6506308e+00   1.1220721e-01   3.3916260e-01   2.3051445e+00   2.4204830e+00   2.4649352e+00  -1.4076845e+00  -9.9628789e-01   2.6772175e+00   1.8798206e+00   8.7881276e-01   4.9653464e-02  -9.1197664e-01  -5.4107873e-02   8.5664530e-01  -4.2653365e-01  -9.6955904e-01  -1.0965764e+00  -1.9343867e+00  -9.9980798e-01  -3.1972856e+00  -1.9160995e+00  -2.4310692e+00  -1.4129730e+00   9.5385656e-01   2.0118307e+00  -4.1349268e-01   7.6382910e-01  -1.9657586e+00  -1.1995862e+00   2.5203350e-01   2.4020290e+00  -1.2504279e+00  -1.0670959e+00   3.3849638e-01  -3.6453207e-01   2.4969255e+00   1.1442834e+00  -2.9549963e-01  -1.3315394e+00   6.1224125e-01   9.6675911e-01  -1.4972982e-01   5.7140226e-01  -4.1786263e-01  -4.8619523e-01  -6.5763909e-01   9.7157095e-02  -6.3598800e-01   1.9882704e+00  -1.0857034e+00  -8.3689829e-01   1.4833516e+00   2.4241550e+00   1.6567160e+00  -1.2397784e+00   3.3385386e+00   3.2866944e+00   3.2788963e+00   3.1255103e+00  -1.0867665e+00   1.4935473e+00  -1.4671794e+00  -1.0852341e+00   5.6097642e-01   5.1560348e-01  -4.2759843e+00  -2.3485592e+00  -5.0868615e-01  -5.2445081e-01   9.7336175e-01  -1.6616991e+00  -8.2125532e-01  -6.1731109e-02
   6.3684602e-01   5.2543394e-01   1.3189053e-01   6.5125494e-01   1.9957233e-01   1.5033276e-03   6.7222403e-01   7.4898697e-01   2.5056835e+00   2.2027195e+00  -8.9491388e-01  -2.3221925e-01  -1.0806896e+00  -1.0439852e+00   4.0587576e-01   5.5821450e-01  -1.8716075e+00  -7.9400046e-01   6.7946623e-01   3.2919527e+00   1.2299507e+00   3.6965845e-01  -6.1778488e-01  -7.8607208e-01   2.2991511e+00   4.2921172e-01   1.3624877e-01  -1.1318642e+00  -2.7290283e+00  -3.9023287e-01   4.0912382e-01  -1.4371966e+00  -9.9708759e-01  -3.2906858e-01  -1.3286199e+00   1.0708919e+00  -2.7846858e+00  -1.7333975e+00  -3.2107865e+00  -2.3500103e+00  -1.1154556e+00   3.2097203e+00  -5.5925547e-01   1.0557766e+00  -2.0926976e+00  -6.8533295e-01   3.8803475e-01   2.5206344e+00  -1.7945211e+00  -1.1563858e+00  -1.9478508e-01  -1.0058138e+00   2.1749359e+00   8.0490035e-01  -6.9567441e-02  -2.5401461e+00   2.3210684e-01   9.7627631e-01   3.6661118e-02   5.1918824e-01  -4.1290709e-01  -1.2392809e+00  -1.1454185e+00  -1.0050817e+00   5.1375745e-01   2.8673205e+00  -6.8275392e-01   3.3405858e-01   8.0190197e-01   3.1920112e+00   1.6384780e+00  -2.4919334e+00   2.1487499e+00   3.3636453e+00   2.5742736e+00   1.5957858e+00  -1.7359437e+00   2.8562759e+00  -2.3572043e+00  -1.5720647e+00   5.5388884e-02  -1.2410029e-01  -4.7226338e+00  -3.3692330e+00  -2.5394093e-01  -2.2887773e-01  -2.0136042e-01  -1.9398358e+00  -1.7843318e+00   3.9692803e-02
   7.2649045e-01   4.2571548e-01  -1.3624727e-01   7.0465219e-01   6.1889654e-01  -3.7915643e-01   4.5136226e-01   4.4006086e-01   2.2045874e+00   1.5425638e+00  -7.7822516e-01  -9.3455481e-01  -1.1680263e+00  -1.4181346e+00   4.8296541e-01   2.6969523e-01  -6.0659827e-01  -7.6877119e-01   7.5770015e-01   3.4229688e+00   1.6407500e+00  -2.7082449e-01  -7.0719791e-01  -8.6110229e-01   2.4356256e+00   9.7860539e-02   6.8960412e-01  -1.1652820e+00  -2.3260048e+00  -1.1462700e-01   6.3003041e-01  -1.2617846e+00  -6.1029711e-01  -3.5966373e-01  -1.7500502e+00   3.5403840e-01  -2.6925780e+00  -1.7393116e+00  -2.7914642e+00  -1.9688945e+00  -1.7233393e+00   3.1415630e+00  -6.7501424e-01   9.9138037e-01  -2.1599753e+00  -9.3214700e-01   5.9625053e-02   2.0913255e+00  -1.6128262e+00  -9.9722863e-01  -4.7723286e-01  -1.1619679e+00   2.0657978e+00   6.7363508e-01   4.6749427e-01  -2.3355734e+00   5.9912773e-01   1.2055219e+00   1.9312510e-01   8.5811894e-01  -5.1096039e-01  -1.1473630e+00  -2.6051239e-01  -9.5774926e-01  -7.0760173e-01   1.9970269e+00  -6.8477312e-01   2.7575145e-02   9.9458506e-01   3.5814845e+00   1.5602737e+00  -2.5444536e+00   1.7125711e+00   3.7316972e+00   2.0200543e+00   1.9340160e+00  -1.6953221e+00   2.7053493e+00  -7.6067572e-01  -9.7647669e-01   9.2378397e-01   7.8477500e-02  -3.7119954e+00  -2.7845318e+00  -4.2212211e-01  -4.3289747e-01  -4.9428218e-02  -1.2883355e+00  -1.7403617e+00  -2.7969649e-01
   9.9459784e-01   4.9334406e-01  -9.7098814e-02   8.2375681e-01   4.9485449e-01  -1.5594191e-01   3.2441665e-01   6.3141177e-01   2.1669080e+00   8.0224444e-01  -2.8896494e-01  -1.1990560e+00  -1.1226354e+00  -1.5021806e+00   7.5042152e-01   4.2575844e-01   3.5903173e-01  -8.6473241e-01   8.7140169e-01   3.3368353e+00   2.3342220e+00   6.8732750e-01  -7.7796007e-01  -6.9000511e-01   2.9916041e+00   1.1596311e+00   1.0638161e+00  -5.6971625e-01  -1.1910386e+00  -1.8371961e-01   6.7854210e-01  -9.6067606e-01  -4.2892079e-01   2.4765219e-03  -2.2791200e+00  -3.3080419e-01  -3.3740437e+00  -2.1644077e+00  -2.9296023e+00  -1.9762225e+00  -1.1920400e+00   2.6812555e+00  -5.0257703e-01   1.3030138e+00  -2.3789307e+00  -1.0590036e+00  -1.6863205e-01   2.0504179e+00  -1.6111123e+00  -8.2114758e-01  -1.0828654e+00  -1.2899282e+00   1.5727461e+00   4.2093361e-01  -2.4962917e-01  -1.9699572e+00   7.8877404e-01   1.1890090e+00  -1.7165441e-01   8.2343467e-01  -8.1619687e-01  -9.5246145e-01   5.0899734e-01  -6.3981893e-01  -1.8361853e+00   1.5103177e+00  -9.1617181e-01  -1.3357517e-01   7.9852604e-01   3.9017984e+00   1.4029073e+00  -2.5696356e+00   1.7945419e+00   3.3818937e+00   2.1405300e+00   2.0195208e+00  -1.3567216e+00   2.6354412e+00  -1.2028775e-01  -9.0899889e-01   1.1542690e+00   5.0923480e-02  -3.0025154e+00  -2.5675455e+00  -5.9033442e-01  -7.0477917e-01   2.6248408e-01  -8.0977811e-01  -1.3673050e+00  -5.6491184e-01
   8.0708564e-01   3.7115848e-01  -3.5261232e-01   1.2915377e+00   6.0936694e-01  -4.3392190e-01   1.9455116e-01   2.7000042e-01   2.0525148e+00   2.3044030e-01  -2.4596111e-02  -1.3391114e+00  -1.0795716e+00  -1.8310605e+00   9.5794707e-01   5.6333050e-01   1.1373656e+00  -1.1493487e+00   1.0923119e+00   3.8431169e+00   2.2707128e+00  -3.5820485e-01  -5.0066641e-01  -4.7031417e-01   3.0867434e+00   6.4767473e-01   1.0760852e+00  -9.8261246e-01  -1.2593361e+00  -1.2987470e-01   2.6079218e-01  -1.4955372e+00  -4.7379113e-01   5.6268938e-01  -2.5451126e+00  -1.0109107e-01  -3.3770863e+00  -1.6594653e+00  -3.1115316e+00  -1.8580485e+00  -1.8991878e+00   3.2748609e+00  -6.1595664e-01   1.7034582e+00  -2.9472011e+00  -8.9749866e-01  -7.0378296e-01   2.0067521e+00  -1.7252101e+00  -5.2460724e-01  -1.7210284e+00  -1.6015177e+00   1.2585912e+00   2.7410982e-01  -3.6007593e-01  -2.0686094e+00   9.6829287e-01   1.3477775e+00  -3.9930142e-01   6.8696383e-01  -9.8938034e-01  -1.2858245e+00   6.4840391e-01  -1.1089314e+00  -2.1856312e+00   1.5203338e+00  -1.1414030e+00   1.6757166e-02   4.7029878e-01   4.7136227e+00   1.0639358e+00  -2.9703782e+00   1.1106704e+00   3.4570119e+00   1.5173818e+00   1.6685147e+00  -1.7386124e+00   3.4300577e+00   3.3430367e-01  -6.7540457e-01   1.0688916e+00  -2.3605824e-01  -2.3555668e+00  -3.0050655e+00  -6.5731610e-01  -8.6745806e-01   2.1540161e-01  -4.8340749e-01  -1.7730582e+00  -6.5130868e-01
   7.5090504e-01   1.3061531e-01  -3.3363672e-01   1.4453590e+00   1.0590529e-01  -6.5015540e-01   3.9265721e-01   1.5135159e-02   2.0327136e+00   3.9947795e-01   5.3708386e-01  -9.9995076e-01  -6.0284402e-01  -1.8027566e+00   8.5885010e-01   1.0672740e+00   1.3699198e+00  -1.9893088e+00   1.2053991e+00   3.8916102e+00   2.4801415e+00  -1.0098639e-01  -7.8818209e-02  -3.1781846e-01   3.5118215e+00   7.2092346e-01   7.1271647e-01  -1.2778460e+00  -1.2900110e+00  -4.9824254e-01   5.4990240e-02  -2.1243559e+00  -4.5495000e-01   1.4072784e+00  -2.5290777e+00   6.1164976e-01  -3.7235268e+00  -1.9058393e+00  -2.8216961e+00  -2.5170207e+00  -1.0048633e+00   3.6508107e+00  -5.1238366e-01   2.1496199e+00  -3.2550718e+00  -5.9911776e-01  -4.6632060e-01   2.3855114e+00  -2.1126749e+00  -5.6631175e-01  -2.5309275e+00  -2.1442525e+00   4.8922881e-01  -1.8079190e-01  -1.1995935e+00  -2.5631070e+00   1.1019323e+00   9.5867960e-01  -7.9831879e-01   1.2261194e-01  -1.0519765e+00  -1.8521632e+00   5.9561490e-01  -2.0531448e+00  -2.0286577e+00   1.7259058e+00  -1.3038868e+00   3.9069623e-01   1.5320978e-01   4.8570122e+00   1.3161299e+00  -2.8610206e+00   1.4898080e+00   3.5512228e+00   2.7511849e+00   1.9750661e+00  -1.4142274e+00   4.6267605e+00   3.6098726e-01  -1.4682304e+00   8.9654927e-01  -1.0101901e+00  -1.8114919e+00  -2.6568150e+00  -4.9183258e-01  -1.0782772e+00  -4.1223707e-01  -3.8768911e-01  -1.8546725e+00  -8.6926845e-01
   1.2891184e-01  -1.3080946e-02  -4.4662286e-01   1.7093396e+00  -1.2189710e-01  -1.0872059e+00   1.8535424e-01   7.1245225e-02   8.9904164e-01   2.8398340e-01   1.6231077e-01  -1.1465177e+00  -7.2816535e-01  -1.5153718e+00   2.6079422e-01   2.4691757e-01   1.6355556e+00  -2.2159363e+00   1.4281359e+00   3.8739575e+00   1.2916113e+00  -1.4237176e+00  -1.1877210e-01  -3.6598340e-01   2.5522538e+00  -2.1122071e-01   1.6936088e-01  -1.6819144e+00  -2.1330741e+00  -4.2638576e-01  -5.5151085e-01  -2.2839933e+00   8.2565786e-02   1.4126001e+00  -1.9664466e+00   1.1964086e+00  -2.6097389e+00  -1.7270681e+00  -2.6465168e+00  -2.3138033e+00  -3.2149937e+00   3.4489052e+00  -3.2326960e-01   1.5269845e+00  -2.5931972e+00  -5.7128030e-01   3.0558487e-01   1.6006840e+00  -2.0944831e+00  -8.1778951e-01  -2.6461653e+00  -2.5546769e+00  -2.7940212e-02  -5.5818608e-01  -3.3162146e-01  -2.8557163e+00   6.6442187e-01   8.9326878e-01  -2.9605505e-01   3.1427807e-01  -8.6680309e-01  -1.3777666e+00   7.5758069e-01  -2.1106983e+00  -1.9161182e+00   1.2232823e+00  -8.0947293e-01   6.3915459e-01   2.1945596e-01   4.6548470e+00   4.9582660e-01  -3.4813830e+00  -9.9149953e-02   2.9066181e+00   1.5190110e+00   1.3847880e-01  -9.0147079e-01   3.8584588e+00  -8.8899703e-02  -1.7797047e+00   6.7047334e-01  -1.3062294e+00  -1.3408773e+00  -2.3757303e+00  -4.3035963e-01  -8.8997309e-01  -1.3063895e+00  -2.4499779e-02  -1.8695854e+00  -9.2568793e-01
   4.9852170e-01  -3.0725743e-01  -1.7945872e-01   1.1257440e+00  -2.3025814e-01  -9.1781807e-01   2.5605569e-01  -1.6728575e-01   1.7216049e+00   4.5086324e-01   2.1887990e-01  -1.5461549e+00  -8.0892111e-01  -2.3062375e+00   5.6625029e-01   6.7223778e-01   1.0554864e+00  -2.7522553e+00   1.2351430e+00   3.4802787e+00   3.8890756e+00   1.6292275e+00   6.2859542e-01   3.8501833e-01   5.1316389e+00   1.7297963e+00   1.1487957e+00  -1.1658412e+00  -1.3034438e+00  -6.8209497e-01   6.6330318e-01  -9.0189117e-01  -3.6259601e-01   1.7778904e+00  -1.5882542e+00   1.7671107e+00  -3.7004241e+00  -2.9357644e+00  -2.8620327e+00  -2.1660453e+00   3.2467094e-01   4.7825269e+00  -2.6301943e-01   1.7267198e+00  -2.3667651e+00  -3.6487149e-01   1.0636287e-01   1.4230029e+00  -1.8304396e+00  -6.7619255e-01  -2.6836076e+00  -2.4170098e+00  -3.7270163e-01  -7.1161664e-01  -2.0861610e+00  -2.3300756e+00   1.0692421e+00   6.8040815e-02  -7.1818934e-01  -6.4182301e-01  -7.3019392e-01  -1.7233752e+00   1.1174355e+00  -2.3827635e+00  -1.6496342e+00   7.5164873e-01  -9.2190186e-01   1.1260585e+00   2.5772164e-01   4.3669499e+00   1.7388601e+00  -2.3374381e+00   9.4351874e-01   3.5909316e+00   3.6109172e+00   2.3299880e+00  -9.9414459e-01   4.3398061e+00  -9.6529422e-01  -3.2562704e+00   4.9930731e-01  -1.6832212e+00  -1.4219050e+00  -2.1490372e+00  -3.4227115e-01  -1.7325268e-01  -5.7663656e-01  -6.3283343e-01  -1.1626888e+00  -5.7713743e-02
   2.9309919e-01  -3.8325954e-01  -2.8034100e-01   1.5412025e+00  -1.8778678e-01  -6.2854058e-01   1.5368479e-01  -1.0111097e-01   1.3231445e+00   1.6172906e-02   8.1383788e-01  -1.0175093e+00  -4.6492587e-01  -1.7114505e+00   5.9218462e-01   9.1437983e-01   2.4170400e+00  -2.8665208e+00   1.3289260e+00   3.1997827e+00   2.9719457e+00   9.6179629e-01   1.2575432e-01   2.0342985e-01   4.2819313e+00   1.6160666e+00   8.7405418e-01  -8.9996527e-01  -5.9730235e-01  -6.2951945e-01  -4.3957645e-01  -1.7028894e+00  -2.0222459e-02   2.0505813e+00  -2.2701783e+00   9.2311873e-01  -3.5035808e+00  -2.0113904e+00  -2.2603471e+00  -1.3648082e+00  -8.4001054e-01   4.1548706e+00   1.1971764e-01   1.9984330e+00  -2.9737529e+00  -3.5104240e-01  -3.2608020e-01   1.3877715e+00  -1.7964828e+00  -3.0058319e-01  -3.2711347e+00  -2.5054449e+00  -1.0953507e+00  -1.1452994e+00  -2.0805785e+00  -1.9158459e+00   1.0234180e+00   5.9378289e-02  -1.1727516e+00  -5.2592316e-01  -1.1845570e+00  -1.2605640e+00   1.2148149e+00  -2.1885095e+00  -2.6392054e+00   7.9094438e-01  -1.3020740e+00   6.6072124e-01   5.6638391e-02   4.6853563e+00   4.6442765e-01  -2.6637705e+00   7.9244275e-02   2.7364866e+00   2.2589172e+00   1.5363263e+00  -6.5250940e-01   4.2717247e+00   6.7914168e-02  -2.6463366e+00   3.8806101e-01  -1.9119100e+00  -1.3550488e-01  -2.1113771e+00  -6.5694810e-01  -9.0109154e-01  -6.0023145e-01   5.3613501e-01  -1.0720189e+00  -6.6345389e-01
   1.7156008e-01   5.7778233e-03  -7.6184327e-01   1.3656406e+00  -1.6520033e-01  -4.2640574e-01  -3.8098984e-01  -1.8090890e-01   3.9300109e-01  -9.2689435e-01   1.1787016e+00  -7.0593927e-01  -1.1599939e-01  -1.1593530e+00   7.2249642e-01   5.3852461e-01   3.2255003e+00  -2.3073744e+00   1.4390324e+00   3.1869559e+00   1.2567133e+00  -3.5169451e-01  -5.4528409e-01  -3.9233766e-01   2.6595451e+00   6.7483900e-01   4.5701261e-01  -7.6085532e-01  -3.4429169e-01  -1.9159675e-01  -1.3639878e+00  -2.3702749e+00  -1.4338083e-01   1.9559555e+00  -2.5573242e+00   2.4224864e-01  -1.8712711e+00  -8.1263759e-01  -1.9612846e+00  -1.1716811e+00  -2.9398466e+00   3.0197475e+00   5.4609670e-01   2.0095090e+00  -2.5964100e+00  -3.6786311e-01   1.5652032e-01   1.4347277e+00  -1.5544512e+00  -2.7934332e-01  -3.5259362e+00  -2.9605400e+00  -1.7214204e+00  -1.2915917e+00  -1.5060632e+00  -1.9326253e+00   7.3596345e-01   4.2787008e-01  -7.5055570e-01  -3.1535203e-01  -1.3073956e+00  -1.8746947e-01   1.2305001e+00  -1.6773695e+00  -3.0766100e+00   5.5442551e-01  -1.5519690e+00   1.6263026e-01   2.9901807e-03   4.2454560e+00  -8.5995744e-01  -3.5816167e+00  -1.0504313e+00   1.5064086e+00   5.3019520e-01  -6.7353920e-01   6.4082394e-02   3.7043618e+00  -1.5832163e-01  -1.9401619e+00   1.4716608e-01  -1.6076207e+00   1.3158329e+00  -1.2483297e+00  -9.6924466e-01  -1.4167294e+00  -1.2340693e+00   1.8361111e+00  -1.0449380e+00  -9.3676969e-01
   6.3371672e-02   2.8571197e-02  -6.7443014e-01   1.2167416e+00  -9.7909617e-02   4.1299530e-01  -5.8229590e-01   9.8998394e-02  -3.1178319e-01  -9.6016738e-01   9.9540405e-01  -6.7193087e-01  -2.1005358e-01  -8.6481118e-01   2.8641610e-01   3.1470294e-01   3.3228883e+00  -2.2333407e+00   1.4226909e+00   2.5737709e+00   1.2601972e+00   5.3672268e-01  -8.7553876e-01  -3.4072497e-01   2.7662417e+00   1.3413855e+00   6.5424134e-01   1.8345315e-01   6.2958561e-03  -2.9322197e-01  -1.1554871e+00  -1.5677549e+00  -2.2748708e-01   1.3114965e+00  -2.5381435e+00  -2.2777657e-01  -1.2792451e+00  -6.5331504e-01  -1.4006445e+00  -4.7917394e-01  -2.9196945e+00   2.1784016e+00   1.1935714e+00   2.0151976e+00  -1.8082278e+00  -1.8075109e-01   6.3629359e-01   1.5585380e+00  -1.3620653e+00  -3.5511645e-01  -3.4110163e+00  -2.8932696e+00  -2.3256914e+00  -1.6773317e+00  -1.5054515e+00  -1.0829846e+00   6.1228090e-01  -1.7085939e-01  -8.3633823e-01  -4.6928144e-01  -1.4839209e+00   2.6913996e-01   1.3689728e+00  -1.2272797e+00  -3.6873541e+00  -1.5511110e-01  -1.2602400e+00   2.1682474e-01   3.8844848e-01   3.3203345e+00  -1.1793026e+00  -3.5006903e+00  -1.7819387e+00   7.1010648e-01  -8.9364482e-02  -1.1226849e+00   5.5878122e-01   2.5830709e+00  -4.5067694e-01  -2.5087039e+00  -2.5790526e-02  -1.7649427e+00   1.7679606e+00  -6.0645453e-01  -1.1969311e+00  -1.2155373e+00  -1.6418943e+00   2.4422662e+00  -3.8781058e-01  -7.3507616e-01
  -2.6077577e-01  -4.4762434e-01  -1.6592797e-01   9.9553710e-01  -7.5027756e-01  -1.7815887e-02  -1.3067941e-01  -2.5247475e-01  -2.2750613e-01   2.2905830e-01   7.9308288e-01  -3.6812063e-01   2.5539624e-03  -1.0947876e+00  -1.1112713e-01   4.0720285e-01   2.2406538e+00  -3.2465423e+00   1.3260170e+00   2.1087264e+00   1.1585680e+00   1.1234052e+00   2.8586507e-01   1.4436640e-01   3.3589637e+00   1.2411389e+00  -1.5651699e-01  -5.7103500e-01  -8.1765553e-01  -8.2604201e-01  -9.4828321e-01  -1.4528031e+00  -1.5888117e-01   1.8730877e+00  -1.2085765e+00   1.9962710e+00  -9.5401480e-01  -1.2232332e+00  -1.1099637e+00  -4.0922100e-01  -1.1799909e+00   3.6013829e+00   1.2778452e+00   1.7017117e+00  -1.3060174e+00   5.0549831e-01   9.1644168e-01   1.2904275e+00  -1.5751743e+00  -3.8444913e-01  -3.5281400e+00  -2.8907599e+00  -2.5496924e+00  -1.9051928e+00  -2.1272050e+00  -1.6484124e+00   4.5302425e-01  -8.6946932e-01  -9.6259486e-01  -1.2870878e+00  -1.3010334e+00  -5.0367001e-01   8.3494732e-01  -2.2431511e+00  -2.0679254e+00   2.6635197e-01  -7.8507328e-01   1.3837097e+00  -9.4976850e-02   2.8388190e+00  -5.2519284e-01  -3.1422055e+00  -1.3752327e+00   1.0232482e+00   1.2182595e+00  -3.4309257e-01   4.9079330e-01   3.3640209e+00  -1.7768822e+00  -3.8665707e+00  -3.1695963e-01  -2.2827291e+00   1.1446563e+00  -8.2581684e-01  -6.3267788e-01  -4.4473535e-01  -2.0184669e+00   1.6848169e+00  -4.4476006e-01  -3.1080949e-01
  -7.8271112e-01  -6.5019940e-01  -1.4732672e-01   1.0662702e+00  -8.0287586e-01  -5.5051332e-02  -1.6125413e-01  -4.8803830e-01  -4.2179998e-01   5.9545025e-01   5.0396269e-01  -3.4152008e-01  -1.5392751e-01  -1.4474964e+00  -3.5206939e-01   2.6344236e-02   1.6355246e+00  -3.4244015e+00   9.8782095e-01   2.0278810e+00   1.3925949e+00   9.1903930e-01   9.2853411e-01   4.6001392e-01   3.6431627e+00   7.6001167e-01  -3.0547285e-01  -9.7094489e-01  -1.3653295e+00  -7.2313264e-01  -7.4951960e-01  -1.0209044e+00  -3.6282441e-01   2.0531607e+00  -3.7677322e-01   3.0273231e+00  -4.7492766e-01  -1.3242062e+00  -1.3041117e+00  -1.5001367e-01  -1.2980568e+00   4.3294201e+00   1.2324466e+00   1.3567584e+00  -9.2855129e-01   7.4510992e-01   6.6184206e-01   5.1427110e-01  -1.4663178e+00  -1.4299009e-01  -3.1964142e+00  -2.6446878e+00  -2.4042275e+00  -2.0800793e+00  -2.2846206e+00  -1.8723035e+00   8.1559896e-02  -1.2098159e+00  -6.3712038e-01  -1.0989028e+00  -1.1588164e+00  -3.6266829e-01   4.9982106e-01  -2.0531641e+00  -1.3704963e+00   6.0275144e-01  -5.4086486e-01   2.1055292e+00  -3.7191912e-01   2.7731635e+00  -1.4458740e-01  -3.2874387e+00  -2.1555540e+00   1.1138476e+00   3.4801003e-01  -7.0958753e-01   1.3335346e-01   3.5034316e+00  -2.8351378e+00  -3.8147834e+00  -6.8837244e-01  -2.3668317e+00   9.8922057e-01  -1.4219712e+00  -6.5366599e-01   1.1518474e-01  -2.0761107e+00   1.2905550e+00  -4.7309504e-01   3.6714021e-01
  -2.5739075e-01  -5.1146765e-01   9.2249876e-02   1.8103031e-01  -7.2956714e-01   3.0324558e-01  -2.6579786e-01  -5.3054401e-01  -4.7598560e-01   3.1353507e-01   7.6729868e-01  -1.2198677e-01   3.4218868e-01  -9.5134813e-01   2.1215948e-02   1.6925403e-01   1.8987157e+00  -2.9961495e+00   1.0449474e+00   9.4173819e-01   9.1286100e-01   2.0360931e+00   6.8910091e-01   2.2902982e-01   3.4313301e+00   1.5523449e+00  -2.4799529e-01  -2.6470285e-01  -2.3992896e-01  -5.2699588e-01  -5.0155331e-01  -5.1489389e-01  -1.4970692e-01   1.7458621e+00  -4.1984279e-01   2.5988723e+00   4.4621621e-01  -9.8829138e-01  -2.5220084e-01   5.9015333e-01   7.3517700e-02   3.5505812e+00   1.6400709e+00   1.1796231e+00  -2.2688826e-01   8.4816101e-01   1.0803266e+00   7.4632962e-01  -1.0064110e+00  -2.6719643e-01  -3.2419957e+00  -2.6271529e+00  -2.9624227e+00  -2.0791760e+00  -2.3573923e+00  -1.3132892e+00   2.8172535e-01  -1.3744128e+00  -8.2212860e-01  -1.6654024e+00  -1.3464074e+00   2.6866974e-02   7.1543444e-01  -1.8357632e+00  -1.5899886e+00   3.5764441e-02  -7.2625407e-01   1.5177621e+00  -3.7614276e-01   1.3001645e+00  -5.4323960e-01  -2.5868936e+00  -1.3036036e+00   5.3372249e-01   1.1331387e+00   1.2373411e-03   1.1119396e+00   2.5861376e+00  -2.6152664e+00  -3.9933166e+00  -2.0838815e-01  -1.7466163e+00   2.1024934e+00   3.0503829e-02  -4.8644618e-01   2.5461719e-02  -1.7620526e+00   2.2000673e+00   7.3293488e-02   1.8207424e-01
  -6.7249556e-02  -4.9074838e-01   2.1936011e-01  -3.5240533e-01  -8.0552577e-01   4.9248302e-01  -1.8042361e-01  -7.3493377e-01  -2.4542911e-01   4.1206746e-01   1.2412728e+00   2.4875460e-01   8.7533119e-01  -7.2847482e-01   3.2825013e-01   3.4109762e-01   1.9332805e+00  -2.8699748e+00   8.3897951e-01   3.2009943e-01   7.5652653e-01   2.6417443e+00   7.5473565e-01   3.3311065e-04   3.2687117e+00   1.6894929e+00  -3.4499781e-01  -8.7116002e-02   4.2268951e-01  -3.8675056e-01  -4.3000781e-01  -5.0736630e-01  -7.4988232e-02   1.8870752e+00  -3.7813948e-01   2.3326121e+00   8.9392350e-01  -6.1234804e-01   2.7916578e-01   9.5961784e-01   1.2477285e+00   3.2415281e+00   1.7271576e+00   1.0493409e+00   3.2964754e-02   1.0026033e+00   9.8525965e-01   7.3022650e-01  -7.9797155e-01  -4.5155425e-02  -3.2376882e+00  -2.3885137e+00  -3.1219367e+00  -2.1273490e+00  -2.7760914e+00  -1.1768545e+00   2.6427479e-01  -1.5299471e+00  -8.0472908e-01  -1.7433492e+00  -1.3608507e+00   3.7688626e-01   7.4484123e-01  -1.5076783e+00  -1.4128309e+00   5.7250428e-02  -9.4786224e-01   1.3070305e+00  -6.7161211e-01   6.0443209e-01  -4.4988918e-01  -2.1948973e+00  -6.8614483e-01   3.0102939e-01   1.4578537e+00   4.7378542e-01   1.4950210e+00   2.5067969e+00  -2.6721901e+00  -3.7680982e+00  -2.9674592e-03  -1.3278945e+00   2.8326413e+00   7.2875500e-01  -4.5805975e-01  -1.4517062e-01  -1.5875292e+00   2.5598231e+00   4.4337352e-01   1.0858673e-01
  -1.4062406e-01  -4.3002298e-01   5.4758180e-01  -8.9525447e-01  -7.9922658e-01   4.4585235e-01  -1.9264711e-01  -8.8531538e-01  -4.8647793e-01   5.5634040e-01   7.6196969e-01   2.2917889e-01   7.6926322e-01  -6.7194964e-01   3.2511598e-01   1.2822436e-01   1.4002498e+00  -2.4226814e+00   7.9513487e-01  -3.3985274e-01  -4.4531705e-01   2.5762092e+00   1.2714092e+00   6.9486346e-02   2.5660027e+00   1.3094144e+00  -7.5682534e-01  -3.0985094e-01   4.6065364e-01  -2.8116644e-01  -1.5877809e-01   5.5631282e-02   5.2060269e-02   1.5599362e+00   4.4957814e-01   3.2622324e+00   2.2761130e+00  -7.7600764e-02   8.9893425e-01   1.9021989e+00   2.1648141e+00   3.2956825e+00   1.7580255e+00   4.7395133e-01   6.8960333e-01   1.1802782e+00   8.0353754e-01   3.0139350e-01  -3.3594920e-01   5.1419017e-02  -2.7081309e+00  -2.0094933e+00  -2.7550388e+00  -1.6582784e+00  -2.3842535e+00  -1.0565914e+00   3.1666126e-03  -1.4665703e+00  -7.9207621e-01  -1.9888711e+00  -1.5109986e+00   2.4493688e-01   3.1383366e-01  -1.5487640e+00  -6.0131207e-01   1.0101129e-01  -7.1210812e-01   1.4590334e+00  -1.1205294e+00  -3.1703815e-01  -6.0562673e-01  -2.0294276e+00  -3.7563796e-01   8.0197104e-02   1.2726079e+00   1.0014552e+00   1.3592645e+00   1.8435269e+00  -3.0243756e+00  -3.3755212e+00   7.6201500e-02  -5.2399199e-01   2.7930639e+00   9.8272652e-01  -1.2798510e-01   4.2508526e-01  -1.2708026e+00   2.9160882e+00   3.6760213e-01   3.2086344e-01
   7.7029422e-02  -3.6860833e-01   8.4142014e-01  -1.0313720e+00  -1.1660671e+00   8.0840867e-01   7.0110060e-02  -5.0964924e-01  -8.4701504e-01   6.6968903e-01   1.1902626e+00   7.6357322e-01   1.3757094e+00   9.2961999e-03   2.6286413e-01   2.7042166e-01   1.1131371e+00  -2.0974499e+00   5.5150740e-01  -1.2306648e+00  -7.4423437e-01   3.1393764e+00   1.3577538e+00   1.5831048e-01   2.1191642e+00   1.7124180e+00  -1.1087406e+00   2.4728929e-01   1.1624692e+00  -3.9877499e-01   1.1060863e-01   5.8764056e-01   6.6661501e-02   1.3399429e+00   5.6433252e-01   2.8120245e+00   2.8923509e+00   4.0424441e-02   1.2837774e+00   1.8782530e+00   3.0864403e+00   1.4800455e+00   1.6442244e+00   1.5310256e-01   1.1409103e+00   1.1577157e+00   7.6015932e-01   1.1288114e-02  -3.6507617e-01  -1.5362420e-01  -2.8755554e+00  -1.7831761e+00  -3.3204344e+00  -1.8562639e+00  -2.6997977e+00  -7.9637604e-01  -6.7022348e-02  -1.8412084e+00  -7.8901638e-01  -2.1230380e+00  -1.3782814e+00   3.6480456e-01   5.6746528e-01  -1.1034690e+00  -5.5971591e-01   6.2077183e-02  -5.8059546e-01   1.3120830e+00  -1.3898753e+00  -1.8115086e+00  -2.8092489e-01  -1.3515789e+00   1.1181509e-01  -8.1520316e-01   1.7216581e+00   7.7418862e-01   2.3839551e+00   1.1354304e+00  -3.0555200e+00  -3.5177162e+00   3.7327307e-01  -3.8926903e-01   3.1094459e+00   1.5198441e+00   1.4074626e-01   3.2849993e-01  -1.5274668e+00   2.8537571e+00   7.5921473e-01   2.4252999e-01
  -1.8790542e-01  -5.3958443e-01   1.0374588e+00  -8.0417488e-01  -1.3086880e+00   1.0071460e+00   2.5658680e-01  -5.7771179e-01  -1.0563253e+00   1.0954902e+00   7.3117323e-01   4.2005269e-01   1.1886871e+00  -4.1834925e-01  -1.9805934e-01  -2.1075273e-01   9.8785320e-02  -2.2206253e+00   2.3917596e-01  -1.3495426e+00   7.4720822e-02   3.1229018e+00   2.1107977e+00   6.8930726e-01   2.7165784e+00   1.5935163e+00  -1.0886528e+00   3.8621490e-01   4.6899304e-01  -6.9750786e-01   1.0293437e+00   1.6040869e+00   6.1896288e-02   1.1573764e+00   1.1677831e+00   3.3692375e+00   3.0274702e+00  -2.7630889e-01   1.0723270e+00   1.5647769e+00   3.6475087e+00   1.1326219e+00   1.3499284e+00  -6.0824873e-02   1.8754788e+00   1.6494145e+00   8.9486083e-01  -2.2905154e-01  -6.8513363e-01  -8.7846790e-02  -2.5275047e+00  -1.3336501e+00  -2.9300995e+00  -2.1044745e+00  -2.6292665e+00  -6.9916961e-01  -2.3138078e-01  -2.3187544e+00  -4.2253402e-01  -1.6626256e+00  -1.0979809e+00  -2.4170139e-02   5.9227075e-01  -8.3996894e-01  -3.6326735e-01  -3.0283523e-01   5.4838527e-02   2.2464604e+00  -1.5074796e+00  -2.2339787e+00   9.4908223e-01  -7.8962920e-01  -5.8987004e-02  -5.4057806e-01   1.8301140e+00   8.7855707e-01   2.1568241e+00   8.3678199e-01  -3.8247675e+00  -3.8719626e+00   3.7903820e-01  -4.8571783e-01   2.3741232e+00   1.1479401e+00   3.1285765e-01   8.7697817e-01  -2.0215726e+00   1.8679616e+00   8.8565928e-01   6.6758691e-01
   1.4056254e-01  -4.8898636e-01   1.2901418e+00  -1.1433150e+00  -8.8357315e-01   1.2638284e+00   3.8893656e-01  -8.2155324e-01  -3.3145245e-01   9.4037626e-01   8.8906382e-01   4.2649735e-01   1.2560585e+00  -6.2484419e-01   5.0041933e-01   2.8447954e-01   1.2301009e-01  -1.7246831e+00  -1.4085355e-02  -1.8122252e+00   9.7455568e-02   3.5608448e+00   2.6224019e+00   9.2191944e-01   2.8714491e+00   1.9041276e+00  -7.5028182e-01   5.2138980e-01   1.4253169e+00  -5.3955820e-01   1.5683297e+00   2.0769723e+00  -9.9257172e-02   1.1811544e+00   1.1283664e+00   3.4352573e+00   3.2116897e+00   1.6845652e-01   1.3370120e+00   2.2009889e+00   5.5698378e+00   1.4261669e+00   1.0054137e+00   2.0235899e-02   1.5599188e+00   1.7214446e+00  -3.7326574e-01  -3.3847732e-01  -2.5137926e-01   4.2497564e-01  -2.2102656e+00  -7.0935604e-01  -2.3863611e+00  -1.6070595e+00  -3.0009984e+00  -3.2028925e-01  -4.3081548e-02  -2.1771151e+00  -8.6605974e-01  -1.8396032e+00  -1.4601221e+00  -4.7611259e-01   4.2784860e-01  -7.9347837e-01  -2.0099996e-01   3.6097662e-02  -2.9581058e-01   2.0551238e+00  -2.1854503e+00  -2.5379434e+00   1.3555321e+00  -1.8941877e-01   1.0383445e+00  -2.3774775e-01   2.0746546e+00   2.5262258e+00   1.6185563e+00   1.0588411e+00  -3.1960812e+00  -2.8741826e+00   7.5352891e-01   3.3570812e-01   2.5426527e+00   9.8382302e-01   4.4859215e-01   9.3452161e-01  -8.6459116e-01   2.0637236e+00   7.4603707e-01   7.3976648e-01
   7.1254288e-02  -4.0545916e-01   1.3839737e+00  -9.5210063e-01  -8.9135880e-01   9.3180956e-01   5.7330200e-01  -8.4028101e-01  -7.0587168e-01   7.6484312e-01   9.7215929e-01   8.0042190e-01   1.6979741e+00   1.1330078e-01   6.4517919e-01   2.0977783e-01   4.5942273e-01  -1.4543682e+00   2.4631495e-01  -2.1768013e+00  -2.0343064e+00   1.5722849e+00   2.6071308e+00   7.3905064e-01   9.7977515e-01   8.1701637e-01  -1.5618606e+00   1.8114114e-01   1.0997737e+00  -4.9726409e-01   8.7583412e-01   1.4223142e+00   7.1115123e-01   1.3575436e+00   1.0271241e+00   3.5083867e+00   4.4424033e+00   1.4146883e+00   1.8338774e+00   2.3497310e+00   4.2628624e+00   4.0651235e-01   6.4433600e-01  -3.7501017e-01   1.6268083e+00   1.9954324e+00  -3.7806525e-01  -4.6233211e-01  -3.2636256e-01   4.0710825e-01  -2.3734656e+00  -6.6101588e-01  -2.3097861e+00  -1.4663075e+00  -1.9135246e+00  -6.4559250e-01  -1.7051501e-01  -1.7387477e+00  -7.3989293e-01  -1.5197189e+00  -1.5026540e+00  -5.7529703e-01   2.5172717e-01  -9.1969296e-01   2.6082042e-02   2.4261816e-01  -2.2421877e-01   1.8041224e+00  -2.7935039e+00  -3.1055607e+00   6.5506588e-01   1.0052040e-01   1.1553043e+00  -7.7625724e-01   1.7038863e+00   1.8767963e+00   2.1433384e+00   6.0484658e-01  -2.5263940e+00  -2.3016434e+00   1.0908315e+00   8.2717955e-01   3.0040537e+00   1.1918222e+00   8.9308281e-01   5.8608735e-01  -1.2299615e+00   2.5249893e+00   2.4887572e-01  -8.0158227e-03
   7.0828430e-01  -8.9485222e-02   1.4823198e+00  -1.5516438e+00  -9.2858621e-01   8.4789508e-01   6.0794240e-01  -8.8922580e-01  -2.3882696e-01   1.3837925e-02   1.4956642e+00   9.1847579e-01   2.1806593e+00   4.1487426e-01   1.4329573e+00   6.5888085e-01   3.4594771e-01  -1.8226041e-01  -8.3652259e-02  -2.7482647e+00  -2.3305960e+00   2.0349727e+00   2.8000320e+00   6.4032467e-01   2.8980384e-01   8.6860762e-01  -1.4131092e+00   4.0493897e-01   2.6497911e+00  -1.5997786e-01   1.2374841e+00   1.6340330e+00   3.6974756e-01   1.1247777e+00   8.5994001e-01   2.6416655e+00   5.0606743e+00   2.1778783e+00   2.2395991e+00   2.4523734e+00   6.6628540e+00  -1.1507769e+00  -2.2450657e-02  -5.7102292e-01   1.3336832e+00   1.4205315e+00  -1.2916906e+00  -6.8657211e-01   1.4489144e-01   5.5148661e-01  -2.1740740e+00  -2.6070281e-01  -2.0670382e+00  -6.8787187e-01  -2.4143587e+00  -2.6162772e-01  -7.2633167e-02  -1.2723943e+00  -9.5966948e-01  -1.7566106e+00  -1.4982789e+00  -7.3108722e-01   3.6149734e-01  -6.7575695e-01   2.5325290e-01   2.0337490e-01  -8.5026882e-01   7.5723679e-01  -3.3863386e+00  -4.0966921e+00   1.0270595e+00   9.1093407e-01   2.7879646e+00  -1.0684856e+00   2.5362610e+00   2.9032153e+00   2.3535636e+00   3.6367827e-01  -1.8001165e+00  -8.5810652e-01   1.4255784e+00   1.8322759e+00   3.7300342e+00   2.0448059e+00   1.1390133e+00   1.8732509e-01  -3.9140193e-01   2.8832312e+00   3.1836034e-01  -2.2431664e-01
  -6.7367024e-02  -6.7980699e-01   1.4959925e+00  -3.8321629e-01  -8.1880820e-01   1.1992503e+00   1.1585451e+00  -1.2743055e+00   5.1415246e-01   1.3165777e+00   1.3873765e+00   9.0720899e-01   1.9536476e+00  -4.3300507e-01   1.0464180e+00   6.2362207e-01  -6.9555819e-01  -1.7892325e+00  -4.1254748e-01  -1.7593670e+00  -6.9863229e-01   9.6565613e-01   3.7797935e+00   1.4230119e+00   1.8056949e+00   2.4316768e-01  -1.2437407e+00  -3.9391215e-02   3.4696380e-01  -8.6871322e-01   1.6509792e+00   1.2465715e+00   1.4939399e-01   1.9926666e+00   9.6387672e-01   4.1436904e+00   3.6598677e+00   1.2819060e+00   7.4623144e-01   7.8619278e-01   6.0361221e+00   1.2568364e+00  -5.1071453e-01   2.9378849e-01   1.2763255e+00   2.7546955e+00  -1.2693360e+00  -9.4725601e-02  -8.4116455e-01   9.7786748e-01  -2.0743232e+00   4.1347401e-02  -1.4377766e+00  -1.6305145e+00  -2.7378158e+00  -9.6227606e-01  -1.4634035e-01  -2.1354295e+00  -6.6726271e-01  -1.3118117e+00  -1.1241403e+00  -1.9044884e+00  -1.8169976e-02  -1.3181622e+00   1.1122201e+00   8.8304095e-01  -3.1348705e-01   2.5996053e+00  -3.8611030e+00  -2.9748379e+00   2.8575104e+00   7.0304337e-01   1.8520123e+00   1.4673847e-01   2.4338919e+00   2.3380140e+00   9.9884203e-01   2.2493510e+00  -3.4033916e+00  -2.2013957e+00   8.3731667e-01   4.6023792e-01   2.0535134e+00   1.0230349e-01   1.1474341e+00   5.5173121e-01  -1.3252982e+00   7.5283357e-01  -1.3415217e-01   3.4526413e-01
   3.9337959e-01  -3.4997197e-01   1.4864337e+00  -8.4414051e-02  -8.8779645e-01   1.0417831e+00   1.1259061e+00  -9.9099692e-01  -2.1988543e-01   2.5304391e-01   1.2448704e+00   6.0288036e-01   1.9577664e+00  -1.2438715e-01   1.0614557e+00   6.4067302e-01  -3.4626541e-01  -7.3034900e-01  -3.6297054e-01  -2.1459322e+00  -1.5401554e+00  -4.2501313e-02   3.7799629e+00   1.6909569e+00   4.9643150e-01  -8.5222220e-02  -1.4530800e+00   3.6730403e-01   1.0591292e+00  -9.6771860e-01   1.7816427e+00   1.8568980e+00   2.6943437e-01   1.4263812e+00   5.7333542e-01   3.1262234e+00   4.5788292e+00   2.2976515e+00   1.3052430e+00   8.3809023e-01   6.2281553e+00  -1.5275410e+00  -1.1267543e+00   6.5900064e-02   1.1794810e+00   2.5283602e+00  -1.8512696e+00  -1.8242499e-01  -9.3380659e-01   8.8730311e-01  -2.2155821e+00   2.6241367e-01  -1.0636246e+00  -9.6536379e-01  -1.9641407e+00  -5.1307931e-01   1.1019344e-01  -1.5810766e+00  -8.3674759e-01  -9.5396886e-01  -1.2807685e+00  -2.4543478e+00   1.9086795e-01  -1.2085525e+00   1.4853601e-01   3.5806891e-01  -2.0672154e-01   2.1323240e+00  -4.0201232e+00  -3.6716491e+00   2.8985941e+00   1.7503557e+00   2.6188600e+00  -3.2693393e-01   2.5017382e+00   2.6313914e+00   1.5264429e+00   1.3209855e+00  -1.7556114e+00  -1.1079498e+00   1.4111737e+00   9.8528519e-01   2.2350671e+00   4.6487432e-01   1.4822760e+00   3.0517313e-01  -1.4365578e+00   1.0824731e+00  -4.7288504e-01  -3.0773643e-01
   8.1366504e-01  -4.4670552e-01   1.4111343e+00  -5.9205250e-02  -5.6276970e-01   6.5782527e-01   1.0164983e+00  -1.1506454e+00   4.1642228e-01  -5.4698686e-01   1.2768758e+00  -1.5112353e-01   1.7837886e+00  -4.8933446e-01   1.6301875e+00   3.8912665e-01   5.4729297e-02  -3.3830124e-01  -5.6627624e-01  -2.2165734e+00  -2.6947218e-01  -6.0069468e-02   3.7112700e+00   1.9435071e+00   9.2811638e-01   2.2627207e-01  -6.1492042e-01   6.7138558e-01   1.5835966e+00  -7.1145907e-01   2.0717781e+00   2.2579511e+00   6.5314534e-01   1.5135630e+00  -1.5422776e-02   2.1707629e+00   3.8852510e+00   2.0307956e+00   1.0185335e+00   6.9116397e-01   6.8141525e+00  -1.5217919e+00  -1.7877057e+00   9.6157718e-04   1.0192580e+00   2.4265820e+00  -2.1770943e+00  -5.0583773e-01  -7.6877917e-01   1.1846118e+00  -1.9532019e+00   6.8881612e-01  -3.0187194e-01  -7.9114810e-01  -1.7041092e+00  -1.1602578e-01   4.9098837e-01  -1.2546343e+00  -6.8281235e-01  -4.9413809e-01  -1.1006139e+00  -2.4678509e+00   8.8987060e-01  -8.1440174e-01  -6.7803023e-01  -4.6824301e-01  -4.8101332e-01   1.5788236e+00  -4.0510334e+00  -3.3388674e+00   3.3944625e+00   2.6819404e+00   3.1602371e+00   3.4130055e-01   2.7651343e+00   3.3571478e+00   1.4616437e+00   1.0400492e+00  -1.0371713e+00  -5.1132096e-01   1.9159041e+00   1.2818246e+00   2.4479230e+00   5.3400893e-01   1.4924367e+00   1.8219906e-02  -5.5952824e-01   6.6775062e-01  -3.1928633e-01  -5.4568340e-01
   1.0814197e+00   5.4224930e-02   1.2225801e+00   7.2054309e-01   1.5643725e-01   1.7243011e+00   9.0571642e-01  -2.5681693e-01  -5.3488367e-02  -1.6807444e+00   1.4022358e+00  -9.9417017e-02   1.7099239e+00   3.2999194e-01   1.8821737e+00   6.9446322e-01   1.1895393e+00   8.3130477e-01  -5.7744477e-01  -2.4888281e+00  -1.1716156e+00  -8.2037534e-01   2.7748719e+00   2.0277675e+00  -3.4934996e-01   8.2624632e-01  -1.2716628e-01   2.2133950e+00   2.7587545e+00  -7.8835304e-01   1.7802671e+00   2.7149976e+00   5.6078101e-01   7.3891751e-01  -1.2502080e+00   5.9912894e-02   4.1244785e+00   3.2989326e+00   1.1629800e+00   6.4722307e-01   4.8682197e+00  -4.8379762e+00  -1.9470883e+00   3.8710613e-01   4.0851434e-01   1.9805598e+00  -3.0982989e+00  -1.9102292e-01  -7.7942469e-01   1.2206786e+00  -2.0494281e+00   8.6910470e-01  -4.5015783e-01  -5.9212597e-01  -1.0361171e+00   7.7454571e-01   5.1123256e-01  -8.2859154e-01  -1.1025175e+00   4.0677740e-01  -1.7491182e+00  -2.1152232e+00   1.0299064e+00   4.8877270e-02  -2.5828387e+00  -5.4577794e-01  -6.5013355e-01   7.2683377e-01  -3.9395951e+00  -3.6950817e+00   2.6873145e+00   3.2576503e+00   3.0099583e+00  -8.4619924e-01   1.2897608e+00   2.5857128e+00   2.1566371e+00  -9.0069583e-02   8.9977336e-01   9.5887178e-01   2.1024269e+00   1.5353971e+00   3.0511929e+00   4.9364888e-01   1.2327456e+00  -8.4524405e-01  -5.0207260e-01   1.7582603e+00  -5.0097514e-01  -1.3764611e+00
   1.2155008e+00   1.0576359e-01   1.2607436e+00   8.3999178e-01  -1.2404075e-01   9.6685804e-01   1.0321188e+00  -3.4800000e-01  -1.9094768e-02  -1.9190939e+00   1.3780365e+00  -9.3558507e-02   1.9078365e+00   6.4727671e-01   1.9931316e+00   6.6827738e-01   1.1577861e+00   1.0183819e+00  -5.0124015e-01  -2.5549368e+00  -2.2176066e+00  -2.0646844e+00   2.9022821e+00   2.0042862e+00  -1.5870698e+00  -7.3993207e-02  -6.7045840e-01   1.7166280e+00   2.3618070e+00  -9.2816138e-01   1.2209409e+00   2.0039650e+00   8.3152245e-01   8.7938182e-01  -1.1572109e+00   3.0206981e-01   4.6416185e+00   3.6387698e+00   1.3370246e+00  -3.0786071e-02   4.7571618e+00  -5.4684843e+00  -2.4979837e+00   1.4274719e-01   3.4857969e-01   1.9759035e+00  -2.8315639e+00  -9.8196915e-02  -9.5993945e-01   1.0503011e+00  -2.1401919e+00   7.4093691e-01  -1.2370538e-01  -1.6705790e-01  -5.0266178e-01   2.9039198e-01   5.1348290e-01  -3.4172512e-01  -9.8744596e-01   3.4943356e-01  -1.5250131e+00  -2.6646320e+00   8.4355545e-01  -6.6389089e-01  -1.8943113e+00  -4.9183196e-01  -6.6497827e-01   4.6269184e-01  -4.2994914e+00  -3.8854440e+00   2.6112647e+00   3.6779219e+00   3.6323330e+00  -8.6137880e-01   1.8860457e+00   2.3354908e+00   2.3646319e+00   5.6325596e-02   1.2960788e+00   1.2674246e+00   2.1612013e+00   1.5441249e+00   2.9910582e+00   8.3915120e-01   1.7365305e+00  -1.0670185e+00  -8.3016198e-01   1.5936865e+00  -9.6012275e-01  -1.9927983e+00
   1.1814258e+00   8.2617228e-02   1.1725627e+00   1.4533760e+00   1.9253926e-01   1.1057996e+00   9.7081515e-01   1.0369948e-01  -3.4703274e-02  -2.4250292e+00   1.3191038e+00  -2.3707996e-01   1.6384196e+00   9.5594030e-01   2.0558431e+00   6.4221444e-01   1.6037528e+00   1.4194997e+00  -6.0570458e-01  -2.5311045e+00  -2.3539525e+00  -2.6784565e+00   2.3841906e+00   2.1534765e+00  -2.1233430e+00  -2.6933584e-02  -3.6949485e-01   2.1314525e+00   2.4990791e+00  -9.0168513e-01   6.4608929e-01   1.7822010e+00   7.4000965e-01   5.4714947e-01  -1.6588882e+00  -4.7386587e-01   4.3084218e+00   3.9377060e+00   1.0423110e+00  -2.0354202e-01   3.5610992e+00  -6.2990969e+00  -2.7324273e+00   3.2957563e-01  -1.0014125e-01   1.6652280e+00  -3.2022504e+00  -6.4237935e-02  -9.5339851e-01   1.0702882e+00  -2.0378331e+00   8.6014451e-01   4.5626970e-02  -2.9015640e-02  -1.2332422e-01   6.5904059e-01   4.5975985e-01  -1.4343011e-01  -1.2001699e+00   6.0650911e-01  -1.6858167e+00  -2.6891358e+00   8.5643690e-01  -5.7816714e-01  -2.5019768e+00  -5.4183775e-01  -7.7709568e-01  -8.3722356e-02  -4.1852955e+00  -3.6496043e+00   2.2159806e+00   3.7711652e+00   3.1529179e+00  -1.1929678e+00   8.2282092e-01   1.4932425e+00   2.4043560e+00  -2.4060960e-01   1.8612025e+00   1.9032137e+00   1.9545001e+00   1.1911470e+00   2.9497857e+00   3.7818046e-01   1.6069557e+00  -1.5273827e+00  -5.9961486e-01   1.6323586e+00  -1.1180922e+00  -2.3299270e+00
   4.0245301e-01  -4.6015350e-01   1.1614060e+00   2.5414586e+00   3.2650985e-01   8.7386232e-01   1.3645544e+00  -1.5007306e-01   7.9957282e-01  -1.3225559e+00   8.0534662e-01  -3.7717909e-01   1.0980148e+00   1.0899044e-01   1.8003539e+00   6.0883426e-01   5.5425011e-01   2.5845553e-02  -7.9521599e-01  -1.4780779e+00  -1.3270406e+00  -3.7382312e+00   3.2655616e+00   2.9661412e+00  -9.3916513e-01  -6.3106778e-01  -3.4535847e-01   1.2764554e+00   1.2567190e-01  -1.5386169e+00   4.4688008e-01   1.1600281e+00   2.9112130e-01   1.3717673e+00  -1.0309578e+00   1.7461427e+00   3.0359274e+00   2.9854414e+00  -5.3260571e-01  -1.7456520e+00   2.3189302e+00  -3.6124927e+00  -3.1650648e+00   9.1278040e-01  -4.4798618e-01   2.5148517e+00  -3.2188673e+00   2.4781774e-01  -1.7039665e+00   1.2413640e+00  -1.9121153e+00   8.0351401e-01   6.5346724e-01  -4.1186069e-01  -3.5965409e-01  -3.7917992e-01   2.5689151e-01  -5.8387130e-01  -1.0462615e+00   6.7246339e-01  -1.3918794e+00  -3.8108394e+00   1.5830448e-02  -1.7704527e+00  -9.6984170e-01   5.7846608e-01  -3.3291855e-01   1.5206789e+00  -4.4917952e+00  -2.1974666e+00   3.3133054e+00   3.4520301e+00   2.2518176e+00  -5.1813641e-02   6.0955477e-01   8.1882428e-01   1.0743775e+00   1.7711508e+00   1.4492214e-01   7.4389250e-01   9.6521716e-01  -2.9591598e-01   1.0940485e+00  -1.7910459e+00   1.7739359e+00  -9.8432179e-01  -1.1276634e+00  -2.5928005e-01  -1.9481395e+00  -1.7545662e+00
   8.1134251e-01  -7.1283152e-01   1.0056827e+00   2.6934195e+00   6.2559426e-01   3.8919324e-02   1.2285249e+00  -2.8517848e-01   1.2329570e+00  -2.0904014e+00   8.6806476e-01  -9.4097844e-01   9.3081783e-01  -1.4472679e-01   2.1065104e+00   6.8612351e-01   1.3736302e+00   5.3462329e-01  -1.1068696e+00  -1.6833592e+00  -1.6541696e-01  -3.7865292e+00   3.0015562e+00   3.0890521e+00  -7.5347101e-01  -5.9341393e-01   2.8749333e-01   1.1823882e+00   9.7531329e-01  -1.1649479e+00   2.1943160e-01   1.0921338e+00   3.3188595e-01   1.2234273e+00  -1.4351372e+00   7.3112137e-01   2.2310890e+00   2.8432756e+00  -2.9950466e-02  -1.5062556e+00   2.9012321e+00  -4.0338106e+00  -3.6945702e+00   7.8004066e-01  -1.2577957e+00   1.7686178e+00  -3.9928611e+00  -1.7172014e-01  -1.4745922e+00   1.3901516e+00  -1.8726223e+00   9.8124355e-01   1.1689728e+00   9.1333153e-02  -1.6996191e-01  -6.0896951e-02   7.2852649e-01  -1.4180986e-01  -1.3316020e+00   8.3690927e-01  -1.4131751e+00  -4.0727873e+00   3.2614604e-01  -1.9969819e+00  -1.8804554e+00   1.9431035e-01  -7.9448611e-01   5.1488699e-01  -4.0955809e+00  -1.5916093e+00   3.3946242e+00   4.4683169e+00   2.8718417e+00   7.2315633e-01   6.8712114e-01   2.0654394e+00   1.0618562e+00   1.9241654e+00   2.0523602e+00   2.0086568e+00   1.4919030e+00  -4.1334036e-01   1.6462612e+00  -1.6739171e+00   1.7339707e+00  -1.4920716e+00  -3.9024156e-02  -2.4249520e-01  -2.0471543e+00  -2.1919902e+00
   7.4073388e-01  -5.0870241e-01   7.6434719e-01   3.3154279e+00   1.0137940e+00   3.8450396e-01   9.5499402e-01   4.4100148e-01   9.3567442e-01  -2.9413122e+00   1.0025101e+00  -7.2573887e-01   8.0423968e-01   7.2046440e-01   2.2344715e+00   6.8601181e-01   2.3777998e+00   1.2215333e+00  -1.0810503e+00  -1.7172094e+00  -1.3378217e+00  -4.6463227e+00   1.7766638e+00   2.8063241e+00  -2.1656433e+00  -4.5671436e-01   3.3731651e-01   1.8425151e+00   1.4950029e+00  -9.9075895e-01  -1.1757628e+00   2.8352396e-01   2.7509738e-01   8.2524917e-01  -2.1731773e+00  -5.0588262e-01   2.1089272e+00   3.6046867e+00  -1.5658426e-01  -1.5557402e+00   6.9072494e-02  -5.7970038e+00  -3.4524491e+00   1.0592610e+00  -1.9176901e+00   1.1413114e+00  -4.1242997e+00   5.5962599e-02  -1.3710767e+00   1.2898560e+00  -1.9961835e+00   7.6109694e-01   7.7442052e-01   1.6439768e-01   4.0629032e-01   2.7811550e-01   4.3797619e-01   3.6041239e-01  -1.6258043e+00   1.2858720e+00  -1.8556778e+00  -3.3294867e+00   1.3884951e-01  -1.6271400e+00  -2.8563871e+00   4.6957108e-01  -1.1440735e+00  -5.1958895e-01  -3.8199886e+00  -1.2518132e+00   1.7957355e+00   4.0912523e+00   1.9790597e+00  -4.2472445e-01  -1.2628674e+00   1.8978428e-01   1.6288737e+00   1.3521968e+00   2.8579152e+00   3.1475012e+00   1.0278618e+00  -7.3208323e-01   2.2295109e+00  -1.9825069e+00   1.3799143e+00  -2.4613834e+00   1.6841641e-01   6.8984001e-01  -2.2431345e+00  -2.9273399e+00
   6.0845424e-01  -5.6887972e-01   5.5097510e-01   3.5741583e+00   1.3137247e+00   5.5262439e-02   8.4671052e-01   5.3230924e-01   1.0813038e+00  -3.0824212e+00   6.8599551e-01  -7.8769892e-01   5.5700975e-01   7.8380811e-01   2.2666228e+00   7.1256934e-01   2.3497495e+00   1.3388171e+00  -9.8607350e-01  -1.4973199e+00  -1.5260215e+00  -5.1409889e+00   1.3928490e+00   2.8179086e+00  -2.4800569e+00  -7.0689286e-01   4.7714129e-01   1.6226582e+00   9.7899208e-01  -9.2050286e-01  -1.9115512e+00  -2.1668118e-01  -2.5593450e-03   6.7626764e-01  -2.1032785e+00  -4.0434374e-01   1.9383693e+00   4.0725865e+00  -3.8334973e-01  -1.5765272e+00  -1.2530383e+00  -5.8290526e+00  -3.5139102e+00   1.0731428e+00  -2.2217235e+00   9.0831081e-01  -4.1338144e+00   1.6614156e-01  -1.2902579e+00   1.1417502e+00  -1.9150395e+00   5.7385935e-01   7.9822103e-01   5.3461501e-01   6.8988718e-01   1.9345257e-01   3.6742073e-01   6.0137839e-01  -1.6675745e+00   1.2184669e+00  -1.7746035e+00  -3.3211823e+00  -3.6451752e-01  -2.0933825e+00  -2.4033483e+00   8.8143527e-01  -1.2015195e+00  -7.8719739e-01  -3.4600688e+00  -8.6511525e-01   1.2469532e+00   4.2785687e+00   1.6110610e+00  -4.2101311e-01  -1.8257051e+00  -2.5191904e-01   1.5293253e+00   1.5423407e+00   2.8337826e+00   3.1809171e+00   4.8081273e-01  -1.2221892e+00   2.0452910e+00  -2.4306438e+00   1.3896487e+00  -2.5033923e+00   2.4657200e-01   6.8377141e-01  -2.6047707e+00  -2.9332731e+00
   4.2010575e-01  -4.9518988e-01   2.7396716e-01   3.7908714e+00   1.5670273e+00   8.4824368e-02   6.0179831e-01   7.2579026e-01   7.7828351e-01  -3.2610010e+00   5.9746026e-01  -6.5922859e-01   4.2087929e-01   1.1923327e+00   2.0374128e+00   5.3853362e-01   2.7920984e+00   1.5828253e+00  -9.7991630e-01  -1.3404670e+00  -2.4624099e+00  -6.0757864e+00   5.3994947e-01   2.3589831e+00  -3.5531045e+00  -1.3462222e+00   3.3580721e-01   1.6533510e+00   6.3001894e-01  -8.2227300e-01  -2.9529192e+00  -1.1527841e+00  -2.9235831e-01   1.5940003e-01  -2.2472689e+00  -8.5993308e-01   2.1992608e+00   4.5078481e+00  -1.7598091e-01  -1.6403481e+00  -3.4246794e+00  -6.4906403e+00  -3.1435511e+00   1.2205328e+00  -2.3145735e+00   5.8539739e-01  -3.7306494e+00   5.8421633e-01  -1.2607884e+00   9.5095126e-01  -1.8575911e+00   2.6867612e-01   5.5503291e-01   6.1650197e-01   1.3818477e+00   2.1371750e-01   1.5171706e-01   8.8269021e-01  -1.5773733e+00   1.3397732e+00  -1.8482541e+00  -2.9581368e+00  -7.2561299e-01  -2.3018794e+00  -2.4202569e+00   1.0630996e+00  -1.2118242e+00  -1.3096802e+00  -2.9435955e+00  -6.1333069e-01   1.9758431e-01   3.6224258e+00   6.6228894e-01  -9.8181739e-01  -3.2737239e+00  -1.7105835e+00   1.6184010e+00   1.3994923e+00   3.1511618e+00   3.6897065e+00   9.7597303e-02  -1.6477080e+00   2.2388700e+00  -2.3756133e+00   1.1303385e+00  -2.9613694e+00  -5.3934937e-02   1.2224336e+00  -2.7746002e+00  -3.3089738e+00
   2.2674693e-01  -1.3754954e+00   4.6214633e-01   4.3852868e+00   9.6012787e-01  -6.1304002e-01   8.9182292e-01   1.0300021e+00   1.2377461e+00  -2.5061669e+00   5.1521514e-01  -9.9067151e-01   1.7451181e-01   7.1467745e-01   1.4078651e+00   3.1992752e-01   2.1038559e+00   3.0874715e-01  -1.2627403e+00  -1.3526828e+00   7.8376253e-01  -4.2083798e+00   6.2761892e-01   2.9848960e+00  -1.1909079e+00   3.6579887e-02   7.0310004e-01   1.5269343e+00  -3.8637745e-02  -1.1020235e+00  -2.9493911e+00  -9.0683002e-01  -2.0292703e-02   8.4835500e-01  -1.7854126e+00  -2.7326674e-01  -5.5880099e-01   2.2741410e+00  -8.3847840e-01  -2.5299130e+00  -3.0161161e+00  -5.4983575e+00  -3.1457455e+00   1.1174844e+00  -2.4174770e+00   4.8158089e-01  -2.9809131e+00   1.4725786e-01  -1.8521278e+00   6.0062286e-01  -2.1134753e+00   1.7933030e-01   3.3483799e-01  -1.1874677e-01   4.3761198e-01  -1.4979181e-01   2.3921809e-01  -2.0288129e-02  -1.6333729e+00   1.3606607e+00  -1.2784154e+00  -3.0810365e+00  -4.3643461e-01  -2.5593588e+00  -2.5543560e+00   1.0121047e+00  -9.0800993e-01  -7.7542809e-01  -2.1264796e+00   3.2247875e-01   1.2271315e+00   4.6223024e+00   5.7129980e-01   6.1721697e-03  -2.0209531e+00  -1.3236894e+00   2.0980930e+00   2.0751047e+00   2.2802010e+00   2.0010962e+00  -2.8032177e-01  -3.4650659e+00   1.2972023e+00  -3.3846433e+00   1.1196356e+00  -2.8252187e+00   7.8170105e-02  -6.5205262e-01  -2.2761189e+00  -2.9392941e+00
   2.0829155e-01  -9.7823146e-01   2.1043811e-01   4.1304974e+00   1.4712810e+00   4.5275290e-01   4.9804298e-01   1.3432176e+00   7.9732479e-01  -2.5666306e+00   2.6529099e-01  -8.7902971e-01  -1.1321723e-01   9.7311813e-01   1.0491812e+00   3.3318452e-01   1.9846872e+00   8.7282919e-01  -1.2995598e+00  -1.2606667e+00   2.4401196e-01  -3.7779397e+00  -2.8519551e-01   2.4845797e+00  -1.6123695e+00   1.5612513e-01   1.0445957e+00   2.3369030e+00   8.4518043e-03  -1.0968443e+00  -3.0572443e+00  -9.4352266e-01  -1.1722696e+00  -4.9611368e-01  -1.8259892e+00  -1.0102883e+00  -5.3814933e-03   2.6733146e+00  -6.0688772e-01  -2.4538830e+00  -4.1487636e+00  -6.6572256e+00  -2.2665884e+00   1.6374535e+00  -1.8502173e+00   2.2618783e-01  -2.3855402e+00   1.2620753e+00  -1.5825469e+00   2.9164185e-01  -1.7606177e+00  -4.9988396e-02  -2.6271100e-01   5.0703659e-02   6.0892597e-01   5.6941994e-01   3.2220262e-02  -1.1239875e-01  -1.6554557e+00   1.0540901e+00  -1.4668163e+00  -2.7262987e+00  -8.8719045e-01  -2.5602382e+00  -2.4443778e+00   9.8165328e-01  -7.0915362e-01  -1.0772877e+00  -1.2853767e+00  -2.6302423e-01   5.3586408e-01   3.7831426e+00  -3.1245273e-01  -9.1862250e-01  -3.2965763e+00  -2.4716267e+00   1.9218383e+00   1.4657640e+00   2.0685985e+00   2.0885320e+00  -8.4757077e-01  -3.6833148e+00   1.2331525e+00  -2.8980837e+00   6.4100890e-01  -2.8670750e+00  -3.6187481e-01   3.6900048e-02  -2.0583370e+00  -2.7279777e+00
  -2.2269029e-01  -1.2349918e+00  -1.9668465e-02   4.0384960e+00   1.8026118e+00  -1.7493994e-01   2.8726111e-01   9.9438021e-01   9.3888048e-01  -2.2854739e+00   4.9408234e-02  -9.4802038e-01  -3.6090717e-01   8.4334263e-01   9.3032697e-01  -1.2517409e-01   2.3645425e+00   5.8162496e-01  -1.1602443e+00  -9.2654250e-01  -2.6231074e-01  -4.7944808e+00  -8.2820236e-01   1.8993887e+00  -2.1274840e+00  -8.7419986e-01   9.4345889e-01   1.4624440e+00  -8.3774923e-01  -6.6211347e-01  -4.1256825e+00  -2.0693483e+00  -9.0287278e-01  -5.2332424e-01  -1.5594571e+00  -8.4690504e-01  -6.6348565e-02   2.8911814e+00  -5.1222719e-01  -1.6186051e+00  -6.2591942e+00  -5.2190477e+00  -1.9251769e+00   1.2828628e+00  -1.8402042e+00   9.9413046e-02  -2.0929470e+00   9.6756599e-01  -1.2836964e+00   4.3068120e-01  -1.4786533e+00  -7.3920177e-02  -1.2970352e-01   1.3197316e-01   1.3961182e+00   3.9232172e-01  -1.6078102e-01   1.8576696e-01  -1.2534775e+00   1.2164087e+00  -1.2198967e+00  -2.1568798e+00  -1.0874613e+00  -2.7129854e+00  -1.7658882e+00   1.1842555e+00  -6.3763391e-01  -1.3534477e+00  -8.3131036e-01   7.0518198e-01  -5.9990529e-01   2.9084908e+00  -1.5832571e+00  -7.0720838e-01  -4.8695377e+00  -3.2712903e+00   1.3256065e+00   1.4899435e+00   2.0675091e+00   2.3957739e+00  -1.0851292e+00  -3.8127529e+00   1.2674132e+00  -3.3033647e+00   3.5834572e-01  -2.9176869e+00  -4.8738324e-02   1.6749913e-01  -2.1450239e+00  -2.7466233e+00
   1.1008439e-02  -1.1291509e+00   1.8368642e-01   3.3858868e+00   1.7975159e+00   1.6605522e-01   1.7237927e-01   1.4063376e+00   1.2983515e+00  -2.1758828e+00   1.4950976e-01  -8.1769867e-01  -5.7707150e-01   9.0233912e-01   1.0316494e+00   1.9640323e-01   2.2154721e+00   9.5911062e-01  -1.3382365e+00  -1.4070122e+00   3.8893277e-01  -2.3758854e+00  -1.2311066e+00   1.6525347e+00  -1.5757276e+00   4.9902330e-01   1.3289054e+00   1.8826994e+00   4.5088837e-01  -4.4225625e-01  -4.0392068e+00  -1.5775771e+00  -1.3469574e+00  -9.1907388e-01  -1.2315584e+00  -1.2805816e+00  -8.3209691e-01   2.2789901e+00  -3.5516352e-01  -7.6365707e-01  -4.9718883e+00  -5.3660627e+00  -1.3602796e+00   1.0476836e+00  -1.8623239e+00  -6.3597020e-01  -2.4612861e+00   6.1999481e-01  -6.2861640e-01   4.3826223e-01  -1.0866408e+00   2.3328517e-01  -3.9422661e-01   5.5177084e-01   4.3526388e-01   9.6146410e-01  -3.4640960e-01   9.0295606e-02  -1.6181542e+00   8.3190643e-01  -1.3373237e+00  -1.5154847e+00  -1.1471227e+00  -2.2143631e+00  -1.4356066e+00   1.5658726e+00  -8.0804341e-01  -1.8835588e+00  -4.6973170e-01   5.8833460e-01  -1.0110603e+00   2.8362611e+00  -1.1407481e+00  -1.1204301e+00  -4.8797076e+00  -2.4634619e+00   1.2853522e+00   9.8912304e-01   2.0567733e+00   2.7091236e+00  -1.3722621e+00  -3.5620136e+00   1.1161610e+00  -3.3061350e+00   4.2313769e-02  -2.7645890e+00   1.1386658e+00   4.3771974e-01  -1.5245957e+00  -2.3818335e+00
  -2.6870439e-01  -1.1398786e+00   3.9816078e-01   2.3403089e+00   1.7167766e+00  -6.6907118e-01   2.0027206e-01   1.0388203e+00   9.6876538e-01  -1.0862261e+00  -4.8222780e-01  -6.7429874e-01  -4.9756748e-01   1.1058007e+00   6.5266779e-01  -3.4472513e-01   1.5445995e+00   6.3348989e-01  -9.4601948e-01  -1.7075363e+00  -1.6773200e+00  -2.9856120e+00  -1.0898879e+00   8.9501013e-01  -2.6375887e+00  -6.4692918e-01   3.8029565e-01   6.9480884e-01  -8.3383371e-01  -2.5514164e-01  -4.2267474e+00  -2.0181913e+00  -8.8910330e-01  -1.1971060e+00   4.0510058e-01   6.0369505e-01   7.4906526e-01   1.8869753e+00   5.6591899e-01  -3.2468039e-01  -6.0408931e+00  -4.1039453e+00  -7.9274304e-01  -9.8373573e-02  -4.6324622e-01  -5.8205046e-01  -1.0275695e+00   2.5383562e-01  -2.0838448e-01  -1.9352247e-01  -6.2534308e-01  -1.9378052e-01  -6.7444027e-01   8.4771408e-01   1.5805403e+00   3.7282418e-03  -7.4039627e-01   2.5119490e-01  -8.6102940e-01   2.6715721e-01  -8.8230171e-01  -1.2713637e+00  -1.6297760e+00  -3.0557614e+00   9.3096968e-01   1.8433104e+00  -3.5575699e-02  -1.5797113e+00  -2.0040024e-01  -2.8733048e-01  -1.8141691e+00   2.0828859e+00  -1.3141959e+00  -1.1865111e+00  -4.4976550e+00  -2.7316370e+00   1.4783676e+00   4.2059465e-01   1.3471963e+00   2.0254790e+00  -1.1535585e+00  -3.0507388e+00   8.3013223e-01  -2.3256632e+00   5.3871416e-01  -1.9964546e+00   7.4443787e-01   6.1369025e-01  -1.6955543e+00  -2.2758975e+00
  -1.4337978e-01  -1.0678924e+00   3.5838954e-01   1.6442753e+00   1.4300654e+00  -9.6933093e-01   1.4205551e-01   8.0321673e-01   8.9121729e-01  -8.7295033e-01  -1.2120983e-01  -2.9578341e-01  -1.2859456e-01   1.2430719e+00   5.7681258e-01  -1.6033912e-01   1.4733676e+00   7.1191426e-01  -7.5835481e-01  -1.8059417e+00  -1.9826145e+00  -2.4796575e+00  -1.3370247e+00   1.8270050e-01  -2.9225656e+00  -9.4711972e-01   1.9329085e-02   1.7433874e-01  -5.0508389e-01   9.6655268e-02  -4.4164077e+00  -2.5723886e+00  -9.6015242e-01  -1.3117102e+00   7.1749288e-01   3.5986852e-01   9.0508629e-01   2.0044199e+00   1.2912062e+00   2.5980289e-01  -5.4112001e+00  -4.1139112e+00  -3.9144328e-01  -4.3187135e-01  -2.1308747e-01  -8.8932093e-01  -6.5328642e-01   2.9817636e-01   7.1715740e-02  -3.4221542e-01  -6.7426020e-01  -2.8067781e-01  -1.1053982e+00   1.1189898e+00   1.3476289e+00  -8.4262187e-03  -7.4880237e-01   3.3039296e-01  -7.8811346e-01  -1.8756366e-01  -5.7965478e-01  -1.0133645e+00  -1.6496835e+00  -3.1426995e+00   1.7580623e+00   1.9833875e+00  -8.8318568e-02  -2.0263794e+00   1.1011550e-01  -5.3749939e-01  -2.2820857e+00   1.7089996e+00  -1.0388149e+00  -1.3752810e+00  -4.0435922e+00  -2.4073799e+00   1.4784782e+00   2.4966263e-01   1.5935226e+00   2.1413930e+00  -1.0888692e+00  -2.7313064e+00   1.1853065e+00  -1.6166371e+00   4.5349179e-01  -2.0373531e+00   8.4935407e-01   8.6150712e-01  -1.4093424e+00  -2.2391322e+00
  -9.0046677e-01  -1.5265820e+00   4.6553371e-01   1.5233129e+00   1.2953533e+00  -9.4098197e-01   4.1397142e-01   2.9186646e-01   1.4359891e+00   9.5541610e-01  -6.1855353e-01  -4.6599732e-01  -6.3401336e-01   1.2036969e-02  -7.8129276e-02  -5.6251104e-01  -1.2815724e-01  -9.4339111e-01  -8.2378202e-01  -9.7175329e-01  -1.1767371e-01  -1.6535322e+00  -4.0885114e-01   4.0537878e-01  -7.4351862e-01  -1.0470159e+00   1.6525536e-01  -7.1978528e-01  -2.5423611e+00  -2.2206168e-01  -3.4656636e+00  -2.1933587e+00  -1.1870048e+00  -8.0461213e-01   1.9743065e+00   2.3884524e+00  -2.6818811e-01   1.1865038e-01   1.7701271e-01  -1.0678087e-01  -5.2642329e+00  -5.1266995e-01  -5.6504899e-02  -5.5096902e-01   7.3764912e-01   2.0358247e-04   4.0552444e-02   6.8639962e-05  -1.5579910e-01  -1.9066823e-01  -7.6100224e-02   3.1842953e-03  -8.4140348e-01   4.8075557e-01   7.7940152e-01  -6.2054938e-01  -1.0087249e+00  -6.0691512e-01  -1.9943257e-02  -2.7636435e-01   2.3734262e-01  -1.2378893e+00  -1.7952029e+00  -3.3462227e+00   3.8218992e+00   2.4685345e+00   8.6675529e-01  -9.6759054e-02   3.1840924e-01   2.9741553e-01  -9.6743434e-01   7.8616435e-01  -2.1164311e+00  -2.3442037e-01  -3.7156841e+00  -2.2827848e+00  -1.7911080e-02   1.1238446e+00  -8.0508427e-01   1.3349670e-01  -1.6617648e+00  -3.3841860e+00  -7.9702419e-01  -2.9480964e+00   2.9986190e-01  -6.9128934e-01   4.9292953e-01  -1.1517082e+00  -1.1520770e+00  -8.3040424e-01
  -2.8351280e-01  -1.2091253e+00   6.7835374e-01   6.2173481e-01   1.0192308e+00  -9.7125317e-01   4.1155387e-01   1.5739505e-01   1.0307596e+00   9.1394058e-01  -1.5416287e-01  -2.6293853e-01  -1.5460016e-01   1.2896778e-01  -1.1875604e-01  -3.0569035e-01   3.4547358e-01  -5.2926252e-01  -6.8331322e-01  -1.6290618e+00  -3.8156980e-01  -7.6596997e-01  -4.1013202e-01  -1.8001026e-01  -1.0080136e+00  -8.0823691e-01  -1.4262722e-01  -6.5575390e-01  -1.1224134e+00   2.3102102e-02  -2.7395560e+00  -1.6304799e+00  -1.0243649e+00  -1.3226350e+00   2.1629065e+00   1.4420275e+00   2.9318209e-01  -2.9010887e-01   1.6092478e+00   7.9239979e-01  -3.5141480e+00  -1.5617036e+00   3.2964336e-01  -1.1307941e+00   1.3204398e+00  -3.6265385e-01   5.3721313e-02  -2.2801300e-01   1.8853964e-01  -3.0788655e-01  -2.3244305e-01   1.9374247e-01  -1.2806116e+00   7.8824258e-01   7.3987527e-01  -1.6772914e-01  -6.3310690e-01  -4.6834237e-01  -2.9371655e-02  -6.5013097e-01   3.5653974e-01  -1.1723835e+00  -1.0894933e+00  -2.9984646e+00   3.8248683e+00   1.9936642e+00   1.0659353e+00  -5.3969869e-01   5.5022008e-01  -6.7010843e-01  -1.0865270e+00   8.1248651e-01  -1.1787668e+00  -5.8967093e-01  -2.6883483e+00  -9.4447121e-01   2.7929332e-01   9.6485293e-02   9.1461023e-01   7.1402900e-01  -4.8336704e-01  -2.3034758e+00  -2.3218060e-01  -1.5790077e+00   3.5916005e-01  -5.9729471e-01   8.8785351e-01  -6.7315490e-01  -6.3047809e-01  -1.0654060e+00
   1.8117611e-02  -1.0304254e+00   6.9985332e-01   2.6044316e-02   5.6251723e-01  -1.0634787e+00   3.3156782e-01   1.3013063e-01   8.1335192e-01   6.7476364e-01   6.1900045e-01   9.3698148e-02   3.8732726e-01   4.5261071e-01  -4.6485427e-02  -3.0651715e-01   7.6192273e-01  -3.0898346e-01  -4.8970154e-01  -1.8836107e+00  -1.7383489e-01  -9.1720615e-02  -7.9898905e-01  -8.4382929e-01  -1.1882832e+00  -5.7814123e-01  -2.9204838e-01  -6.6588671e-01   2.1592557e-02   5.0171742e-01  -2.6226341e+00  -1.7014400e+00  -5.3790670e-01  -1.3331810e+00   1.8665268e+00  -2.2672223e-02   8.3321919e-02  -6.1404203e-01   2.0507073e+00   1.5086456e+00  -2.7069359e+00  -2.1058919e+00   5.6689617e-01  -1.6259299e+00   1.6494232e+00  -7.1705394e-01   3.4355016e-01  -7.5372425e-01   5.2491064e-01  -2.6846312e-01  -3.8487370e-01   4.5754213e-01  -1.8524083e+00   6.4100927e-01   4.4244256e-01   3.7214182e-01  -5.0733874e-01  -4.0062937e-01   2.0428847e-01  -7.5129457e-01   8.5109306e-01  -4.2162478e-01  -8.3780214e-02  -2.0215783e+00   3.7817383e+00   1.4263886e+00   9.5239374e-01  -1.2713033e+00   6.6666247e-01  -1.0840862e+00  -1.5718292e+00   4.6093403e-01  -1.1199864e+00  -1.1725266e+00  -2.2771612e+00  -9.7345266e-01   5.2879941e-01  -1.0058559e+00   1.5648139e+00   9.5951793e-01   3.5107993e-02  -1.5486669e+00   4.4463944e-01  -7.4653367e-01   1.4038215e-01  -8.3950949e-01   1.2845991e+00  -5.9648791e-01   1.8089180e-01  -1.1369331e+00
   3.3693175e-01  -4.8274958e-01   7.7225274e-01  -6.0066385e-01   5.6095377e-01  -1.9621381e-01   3.3980236e-01   5.1388155e-01   1.9140971e-01   6.7326578e-01   8.5694505e-01   4.7309533e-01   7.3139938e-01   9.8611903e-01  -1.5346740e-01  -1.1306920e-01   7.7646104e-01   1.5849189e-01  -8.0658725e-02  -2.2862944e+00  -6.2821385e-01   8.7500995e-01  -1.1882497e+00  -1.2676421e+00  -1.4231641e+00   2.5239716e-01  -1.8406077e-01   2.2632620e-01   1.0209293e+00   5.2538966e-01  -1.7148133e+00  -6.1892617e-01  -3.4843743e-01  -2.0346124e+00   1.6378528e+00  -1.4169068e+00   6.7591127e-01  -4.6273135e-01   2.5778225e+00   2.2365007e+00  -2.3214893e+00  -3.7239997e+00   9.9269228e-01  -2.0273723e+00   2.4689627e+00  -8.2299281e-01   6.2574393e-01  -9.2360790e-01   8.8432501e-01  -5.1253700e-01  -3.0364364e-01   6.9220385e-01  -2.7113346e+00   5.5806292e-01   4.7243899e-01   1.2856970e+00  -4.2150020e-01  -5.7964664e-01   4.0328683e-01  -8.3431696e-01   1.1309368e+00   2.6869390e-01   6.6768341e-01  -9.2691852e-01   3.7259572e+00   8.6955592e-01   1.3506789e+00  -1.5225192e+00   9.8937666e-01  -2.4980520e+00  -1.8922969e+00   5.0371393e-01  -9.7662064e-01  -2.2816936e+00  -1.6517886e+00  -7.7858834e-01   1.0318740e+00  -2.8701568e+00   2.1551863e+00   5.2540785e-01   4.9873885e-01  -5.7672043e-01   6.8103954e-01   3.2962654e-01   3.6311554e-02  -5.7276867e-01   1.0711139e+00  -1.1125510e-01   9.2361323e-01  -9.8204895e-01
   1.2559697e-01  -2.9332774e-01   4.4927258e-01  -9.4739449e-01   8.6831175e-02  -7.8135351e-01   3.6501948e-01  -3.0061733e-01   1.4107952e-01   7.7604514e-01   1.2238109e+00   7.3072447e-01   1.0026122e+00   5.5535645e-01  -1.1488326e-01  -8.7890043e-02   5.6315434e-01  -1.4395358e-01   3.1081358e-01  -1.4117797e+00  -1.1778835e+00  -4.2084283e-01  -7.4585687e-01  -1.7786613e+00  -1.9325566e+00  -1.2806182e+00  -7.8127309e-01  -1.0234916e+00   5.0440408e-01   6.9054519e-01  -1.6874417e+00  -1.4300927e+00   2.4465995e-02  -1.3200328e+00   1.5895962e+00  -1.3991452e+00   9.4786516e-01   1.3921219e-01   2.4488856e+00   2.5617114e+00  -1.9331812e+00  -2.4738675e+00   7.4048066e-01  -2.2165806e+00   2.3389036e+00  -3.8875207e-01   5.2563510e-01  -1.2327035e+00   8.8481474e-01  -6.0581874e-03  -2.6682844e-01   9.3962502e-01  -2.3349652e+00   6.8868544e-01   5.5956261e-01   9.9161664e-01  -3.8642478e-01  -1.8993178e-01   9.4261959e-01  -6.5702367e-01   1.7623150e+00   2.6714359e-01   8.5183908e-01  -6.9541790e-01   4.7713854e+00   9.7784369e-01   1.3328164e+00  -1.2107728e+00   5.2965319e-01  -1.7661088e+00  -1.9373454e+00  -3.1511382e-01  -1.0461427e+00  -1.9263209e+00  -1.2519309e+00  -5.9748501e-01  -1.1480246e-01  -2.5125372e+00   2.0499336e+00   6.9790907e-01   4.2235007e-01   2.2150901e-01   5.2153565e-01   2.7542293e-01  -7.3250093e-02  -3.8610353e-01   7.5734937e-01  -3.9551147e-01   8.0206221e-01  -7.8700660e-01
  -2.2208074e-01  -2.4815430e-01  -7.1294928e-02  -6.1941905e-01   9.8229606e-02  -4.0148001e-01   2.6637713e-01  -7.8127917e-01   6.2922046e-02   7.2849331e-01   1.4187942e+00   5.5660453e-01   6.8514777e-01  -3.6716690e-01  -3.2016102e-01  -9.0446317e-02   4.1925877e-01  -6.6662669e-01   4.4417942e-01  -1.7297743e-01   3.1307437e-01  -9.6884076e-01  -5.2032139e-01  -1.7250544e+00  -8.3888859e-01  -1.7362123e+00  -3.0706811e-01  -1.2553562e+00   3.8412181e-02   7.1531189e-01  -9.3232892e-01  -1.2603923e+00   3.1380518e-03  -8.1974432e-01   8.4162266e-01  -2.0923943e+00  -1.0591038e-01   1.0467360e-01   1.5595286e+00   2.6055198e+00  -1.9206755e+00  -9.9492725e-01   6.2232325e-01  -1.6146489e+00   1.9910413e+00   2.3239206e-01   4.9973922e-02  -1.2936990e+00   7.0918401e-01   7.3256828e-01  -3.7612597e-02   1.4490829e+00  -1.8136404e+00   2.3077875e-01   3.7352284e-01   1.4015601e+00  -1.6810376e-01  -3.8044805e-01   1.2709268e+00   2.9919492e-04   2.1394724e+00   3.0706922e-01   1.3328853e+00   2.0289879e-01   4.2143315e+00   7.3743385e-01   1.4028291e+00  -4.9177582e-01   5.5715618e-01  -4.7816038e-01  -1.2661052e+00  -1.0219983e+00  -1.9209540e+00  -1.2062837e+00  -1.5916669e+00  -4.4759626e-01  -1.6109248e+00  -2.1283994e+00   1.8259326e+00   4.8810133e-01   1.6579947e-01   3.4888170e-01  -7.5946084e-02  -6.8530960e-01  -7.5767941e-01  -1.7009244e-01   5.7272275e-01  -1.1365751e+00   9.4071896e-01  -8.1018710e-02
  -1.4262941e-01   2.1126777e-01  -1.9994859e-01  -5.9250985e-01  -6.6414095e-01  -4.0030974e-01   4.1615771e-01  -9.3352614e-01  -6.3853636e-01   5.1106269e-01   1.9171157e+00   1.1349305e+00   1.1620577e+00  -2.1858753e-01  -4.2482442e-01   2.7613076e-01   2.8181688e-01  -7.0631100e-01   9.1822348e-01   2.9000491e-01  -6.4095838e-01  -1.9592816e+00  -9.9395646e-02  -1.8598212e+00  -1.5998371e+00  -2.4264955e+00  -1.1800491e+00  -1.6575797e+00   1.5806418e-01   4.7726985e-01  -6.2764533e-01  -1.4251791e+00   2.2837675e-01  -3.4714747e-01   5.3133691e-01  -2.3870183e+00   4.0603146e-01   5.5635373e-01   1.5035047e+00   2.3102471e+00  -1.2861676e+00  -1.6044806e+00   4.0859557e-01  -1.5364752e+00   1.8680572e+00   6.5574721e-01  -5.7926234e-03  -1.2684238e+00   3.7483178e-01   8.4219958e-01  -4.9913900e-01   1.4806517e+00  -2.0261008e+00   1.9628009e-01   2.6731107e-01   1.3190626e+00  -3.9698934e-03  -1.6863012e-01   1.3743528e+00  -7.2405221e-02   2.4643990e+00   4.1774605e-03   1.6527771e+00   5.3900099e-01   4.5281538e+00   8.1440509e-01   1.5080700e+00  -1.2654769e-01  -5.9252690e-03  -7.0892406e-01  -1.2389988e+00  -1.4248897e+00  -1.5715718e+00  -1.7080647e+00  -5.4825035e-01  -6.6044846e-01  -1.8461130e+00  -2.2651252e+00   2.0930253e+00   3.4758170e-01   2.6164046e-01   9.8580318e-01  -2.2668568e-01  -5.1224647e-01  -6.2722540e-01  -7.5638887e-02  -2.2851750e-01  -1.2664619e+00   7.8546264e-01  -1.2755057e-01
  -2.4963009e-01   2.6582974e-01  -7.2784548e-01  -2.9911174e-01  -9.3413397e-01  -5.9814078e-01   3.2513102e-01  -1.2719327e+00  -8.5132442e-01  -7.4783300e-02   2.2330543e+00   9.2220199e-01   1.1516866e+00  -7.2567725e-01  -4.8748175e-01   1.4886895e-01   2.6965505e-01  -6.8119674e-01   1.0243215e+00   1.1480318e+00   9.7361452e-01  -2.5304894e+00   7.0835604e-05  -1.7593524e+00  -9.0728694e-01  -2.7950956e+00  -6.8192329e-01  -1.8149991e+00   3.1104072e-01   6.8080695e-01   5.1133493e-02  -1.0965073e+00   6.2076145e-01   1.2788808e-01  -3.8650495e-01  -3.8874877e+00  -5.2377913e-01   7.5841256e-01   8.1393913e-01   2.3195700e+00  -7.6922906e-01  -1.4996676e+00  -2.3417082e-01  -1.4350483e+00   1.3071512e+00   7.4524183e-01  -4.6563063e-01  -1.9572881e+00   2.6365874e-01   1.3590086e+00  -4.3185497e-01   1.9651626e+00  -1.6774182e+00  -1.4426060e-01   1.0590340e-01   1.9173403e+00   3.2222106e-01  -1.3846572e-01   1.7800856e+00   6.7711708e-01   3.1442482e+00   3.2590366e-01   2.6013683e+00   1.7735043e+00   3.6198156e+00   2.7548437e-02   1.3155525e+00  -1.7635516e-01   6.8513052e-02   7.1940145e-02  -6.1682754e-01  -1.2037746e+00  -1.9284134e+00  -1.1893418e+00  -1.5798054e-01  -4.0515194e-01  -2.5734338e+00  -2.5540787e+00   2.4374012e+00   4.2514107e-01   2.3440331e-01   1.3062422e+00  -1.4494299e-01  -7.7162689e-01  -1.0609215e+00  -1.2682713e-01  -3.4827206e-01  -1.9159302e+00   1.1309538e+00   2.9946041e-01
   3.4893005e-01   2.2718992e-01  -7.3730195e-01  -1.2189251e+00  -8.8680086e-01  -6.5611332e-01   6.1951067e-01  -2.0521614e+00   6.0073801e-01   3.3826486e-01   2.1717950e+00   2.8362917e-01   9.7775009e-01  -2.2562589e+00   2.1575728e-01   8.6958822e-01  -8.5176545e-01  -1.4292664e+00   1.0652234e+00   1.5921958e+00   4.2698466e+00   1.0637834e-01   1.2519854e+00  -1.0663207e+00   2.4260821e+00  -1.0938421e+00   6.4090409e-01  -1.7542348e+00   6.9081117e-01   3.7569638e-01   2.5614400e+00   6.5957647e-01   6.6253151e-01   1.2270091e+00  -4.2293442e-01  -3.1061694e+00  -2.3064617e+00  -7.1217848e-01   1.5178016e-01   1.6690429e+00   3.8802666e+00   1.3993874e+00  -7.7442014e-01  -1.0081011e+00   1.0995157e+00   1.4442761e+00  -9.2525143e-01  -1.9964564e+00   3.7772473e-01   1.8058230e+00   9.6967394e-03   2.3834647e+00  -8.2964964e-01  -1.1741502e-01  -1.3742270e+00   1.9040078e+00   1.1676296e+00  -6.1864667e-01   1.7140678e+00   3.4628753e-01   3.5236269e+00  -2.6072191e-01   3.0381539e+00   1.9152508e+00   3.9013045e+00  -2.5830217e-01   1.1313325e+00   7.9242157e-01  -4.1784772e-02   4.1946803e-01   1.7989961e+00   3.9677907e-01   6.1641555e-01   1.0450306e+00   4.0112525e+00   3.7632931e+00  -3.4835001e+00  -1.4226275e+00   1.8378784e+00  -1.1629734e+00   5.4989711e-01   1.8696993e+00  -9.3857481e-01  -5.1271327e-01  -9.3701070e-01   8.7936790e-01   4.7435210e-01  -3.0739939e+00   1.4644575e+00   1.4044742e+00
   2.4721740e-02   6.7937476e-01  -1.1428719e+00  -9.3986760e-01  -9.6131424e-01  -9.6888093e-01   5.8732849e-01  -2.3410594e+00   3.4165858e-02  -1.8681796e-01   2.6897663e+00   1.0880492e+00   1.5111433e+00  -1.5084789e+00   4.7648873e-01   1.0225797e+00   2.1780285e-01  -9.5874239e-01   1.4453368e+00   2.0637623e+00   1.6716074e+00  -2.9647013e+00   1.0428787e+00  -1.7900026e+00   1.3665440e-02  -3.0642328e+00  -2.5325875e-01  -2.5416522e+00   7.8066385e-01   7.3456925e-01   1.7038165e+00  -7.8692331e-01   1.4857538e+00   1.7785516e+00  -1.1697947e+00  -3.8431189e+00  -1.1504149e+00   8.2828352e-01   5.7961414e-01   1.7074390e+00   2.1791077e+00   9.7112457e-01  -1.1653429e+00  -1.1021090e+00   1.2576357e-01   1.3484343e+00  -1.4359836e+00  -2.3440628e+00   3.7488118e-01   2.1847962e+00  -1.7530612e-01   2.3223567e+00  -6.9072605e-01  -7.5546933e-02  -3.9736179e-01   1.5172110e+00   1.0296964e+00   2.9373406e-01   1.9057360e+00   1.0304500e+00   3.4474328e+00   2.1338077e-01   3.0180503e+00   2.5018690e+00   3.7836181e+00   1.9201806e-01   6.1045933e-01   1.0741904e-01  -7.6695018e-01   7.7002233e-01   5.4885715e-01  -5.2638394e-01   2.4587358e-01   5.2738193e-01   3.2080817e+00   2.6757557e+00  -3.7929947e+00  -1.5568469e+00   3.3208397e+00   5.8253849e-01   7.4505922e-01   2.9602071e+00   2.5096004e-01  -2.9469025e-02  -1.0054216e+00   1.8903543e-01  -1.5406749e-02  -1.8373159e+00   8.6966202e-01   6.5740313e-01
   5.1668251e-02   1.1774055e+00  -1.5763356e+00  -1.2211824e+00  -9.5600438e-01  -9.1074365e-01   4.9677297e-01  -2.2543646e+00  -2.8397951e-01  -7.4079780e-01   3.2135697e+00   1.6824298e+00   2.0620736e+00  -7.0114751e-01   8.9610134e-01   1.1674817e+00   5.6064359e-01  -1.3801259e-01   1.4758432e+00   2.2016665e+00   3.8420733e-01  -4.0067592e+00   5.6264349e-01  -2.3896610e+00  -1.3436685e+00  -3.7108600e+00  -3.2690911e-01  -2.4663084e+00   1.4668466e+00   1.1324547e+00   1.6505397e+00  -1.2559183e+00   1.7189206e+00   1.9196673e+00  -1.8041362e+00  -4.9488222e+00  -3.3742988e-01   1.6363547e+00   5.3940052e-01   1.1555596e+00   1.6504652e+00  -2.0963808e-02  -1.5277516e+00  -1.1683230e+00  -4.1354331e-01   8.3662347e-01  -1.5679129e+00  -2.7653623e+00   6.7172313e-01   2.1447862e+00  -4.3944887e-02   2.1453137e+00  -9.6873559e-01  -1.2879267e-01  -1.4813532e-01   1.4342712e+00   9.0815906e-01   7.7983908e-01   2.2491685e+00   1.3812379e+00   3.5947011e+00   1.2425472e+00   3.2915323e+00   3.4997801e+00   3.5425743e+00   2.2577728e-01   1.9070274e-02  -8.7710899e-01  -9.9181940e-01   1.1095202e-01   1.6146420e-02  -8.0444505e-01   4.7434287e-01  -1.1015043e-01   3.3989117e+00   1.7512378e+00  -3.2783171e+00  -2.0436121e+00   3.7297305e+00   1.4855129e+00   7.7787903e-01   3.8311757e+00   1.4563484e+00   1.1682578e+00  -1.1318883e+00  -3.9747952e-01  -3.2466455e-01  -8.7725436e-01   8.9190725e-01   4.7520776e-01
  -9.2843576e-02   1.2505061e+00  -1.8306323e+00  -1.1312374e+00  -5.4252339e-01  -1.3871033e-01   5.8807293e-01  -2.1645951e+00  -2.4448838e-01  -3.2977427e-01   2.9665805e+00   1.6054117e+00   1.8732852e+00  -8.7111872e-01   7.5518661e-01   1.2307870e+00   2.4394975e-01  -4.6827789e-01   1.3828708e+00   2.5110728e+00   1.5922486e+00  -3.5426051e+00   5.0251804e-01  -2.1986302e+00  -1.8281006e-01  -3.0735550e+00   5.5070469e-01  -1.7231148e+00   1.1066950e+00   8.8645101e-01   2.8443987e+00  -3.9622592e-01   1.7568871e+00   1.9652376e+00  -2.2571379e+00  -5.1851444e+00  -9.4699031e-01   1.0296071e+00   4.8713137e-02   1.0153269e-01   1.8049103e+00   6.2247240e-01  -1.5803650e+00  -6.4299948e-01  -4.4679945e-01   1.1562881e+00  -1.3077805e+00  -2.5053139e+00   4.9500422e-01   2.1072025e+00   3.6003889e-01   2.1320950e+00  -8.4142167e-01  -7.6338290e-01  -2.2997986e-01   1.5508954e+00   1.0995986e+00   2.3637105e-01   2.4693709e+00   1.8124196e+00   3.6325546e+00   1.6023639e+00   3.4922007e+00   4.2105255e+00   2.7924808e+00  -6.2537447e-02   1.2277648e-01  -4.4104359e-01  -5.6110336e-01  -1.2104494e-01   1.0150242e+00  -4.0479128e-01   5.3945306e-01   4.9855671e-01   4.3294065e+00   2.0902756e+00  -3.3001528e+00  -2.0352948e+00   3.4158538e+00   5.5614154e-01   7.7679514e-01   3.6897353e+00   1.3523923e+00   1.6452005e+00  -1.3698757e+00  -1.2420643e-01  -9.6401399e-01  -9.9824698e-01   1.1668669e+00   9.9630610e-01
  -4.0846108e-01   1.2540803e+00  -1.6591634e+00  -1.3010150e+00  -4.9144852e-01  -3.2559835e-01   8.8563667e-01  -2.2800263e+00  -8.6185314e-02   5.1441756e-01   2.3717512e+00   1.7196945e+00   1.6664047e+00  -9.3926977e-01   7.0511579e-01   1.2885209e+00  -3.3559972e-01  -7.6809917e-01   1.3226557e+00   2.5007813e+00   8.3586905e-01  -3.8534043e+00   1.1601236e+00  -2.0254511e+00  -2.5485581e-01  -3.4032129e+00   3.3071955e-01  -2.2084498e+00   4.3473961e-01   5.8045633e-01   3.3770223e+00  -1.7696080e-01   2.0472581e+00   2.2923159e+00  -1.5537671e+00  -3.6142597e+00  -5.3974653e-01   6.0642074e-01  -5.5323040e-02  -4.9418208e-01   2.4263926e+00   2.1032237e+00  -1.8184736e+00  -8.2190099e-01  -6.6050451e-01   1.3319168e+00  -1.4418872e+00  -2.8596935e+00   4.9284763e-01   2.0811520e+00   8.4030261e-01   2.1059132e+00  -2.7456842e-01  -6.7661436e-01  -7.6745306e-02   8.4780621e-01   9.6116167e-01   2.2343019e-01   2.5402768e+00   1.7800509e+00   3.4916160e+00   1.4710361e+00   2.9685573e+00   4.0339689e+00   3.6352292e+00   4.9273247e-01   2.9066028e-01   1.5422734e-01  -8.9401642e-01  -2.9786871e-01   1.4609989e+00  -3.4989304e-01   1.1451091e+00   1.1209673e+00   5.3089729e+00   2.7361234e+00  -3.6531334e+00  -1.5863781e+00   3.0373894e+00   3.0545983e-01   7.6571187e-01   4.0241037e+00   8.9837967e-01   1.8522959e+00  -9.9670508e-01   5.2658186e-01  -1.1932636e+00  -9.3995383e-01   7.9840726e-01   1.2863271e+00
  -7.0609468e-01   1.1047728e+00  -1.5237317e+00  -1.3924210e+00  -1.1134136e-01  -3.8034265e-01   1.1129717e+00  -2.2828026e+00   5.6194199e-01   1.2823729e+00   1.9484131e+00   1.7943356e+00   1.4095093e+00  -1.1007234e+00   9.4565817e-01   1.4075684e+00  -7.6976988e-01  -9.2374996e-01   8.7087060e-01   2.3804892e+00   1.1802260e+00  -3.4237435e+00   1.6837183e+00  -1.7360988e+00   4.2430811e-01  -3.1272671e+00   7.2407543e-01  -2.4431104e+00   2.7457011e-01   5.8719938e-01   3.9890594e+00   2.1520983e-01   2.0474300e+00   2.6704080e+00  -9.3251590e-01  -2.3045431e+00  -8.6566125e-01  -3.2527327e-01  -5.1985147e-01  -1.1823110e+00   3.1251597e+00   3.8940929e+00  -2.1203041e+00  -9.0811996e-01  -1.2297111e+00   1.0827539e+00  -2.0553450e+00  -3.5639702e+00   7.0478902e-01   2.1449482e+00   1.4417924e+00   2.1731772e+00   2.5601678e-01  -7.1101369e-01  -4.4267209e-01   2.1960288e-01   8.1349761e-01   9.7402714e-02   2.5164955e+00   1.8524641e+00   3.2595045e+00   1.7128690e+00   2.5327878e+00   4.2015801e+00   4.1461041e+00   1.2935218e+00   1.1201515e-01   4.4026683e-01  -1.1244953e+00  -2.6097072e-01   2.1148834e+00  -1.7848019e-01   1.6292627e+00   1.9431456e+00   5.8274695e+00   3.4278284e+00  -3.9684244e+00  -8.6322714e-01   2.6319282e+00   4.6467021e-01   7.4075774e-01   4.1638576e+00   7.3579778e-01   1.7238055e+00  -8.3378499e-01   1.0152393e+00  -6.7128109e-01  -1.0095713e+00   5.8874118e-01   1.8475715e+00
  -8.1591906e-01   1.0862068e+00  -1.3990676e+00  -1.6602850e+00   3.1918910e-01  -2.6603476e-01   1.2236285e+00  -2.0926051e+00   7.2035866e-01   1.9342907e+00   1.3905686e+00   1.8992700e+00   1.2963865e+00  -7.6133000e-01   1.0058154e+00   1.3465189e+00  -9.5450511e-01  -1.0105645e+00   6.9605924e-01   1.9126543e+00   7.8063339e-01  -3.0651709e+00   1.5994303e+00  -1.7232595e+00   4.6885550e-01  -2.7450830e+00   9.8239701e-01  -2.2290236e+00  -4.3636109e-02   5.1193960e-01   4.3182073e+00   5.4270336e-01   2.2772690e+00   2.6137045e+00  -5.0272538e-01  -1.3825252e+00  -5.4275587e-01  -9.1988813e-01  -5.4382077e-01  -1.8888762e+00   2.9472689e+00   4.7023881e+00  -2.0459988e+00  -1.0321996e+00  -1.1919686e+00   9.6058115e-01  -1.7147617e+00  -3.6955255e+00   8.5038682e-01   1.7721746e+00   1.8475872e+00   1.8903153e+00   3.7192984e-01  -8.2871535e-01  -2.0589802e-01  -2.9030322e-01   7.5374751e-01  -4.2928209e-02   2.6120735e+00   1.8051339e+00   2.9916220e+00   2.2272907e+00   2.1683587e+00   4.2841894e+00   4.2912085e+00   1.6155343e+00   1.4559772e-01   4.9578734e-01  -9.2674718e-01  -9.5339969e-01   2.2158914e+00   1.8470340e-01   2.0297486e+00   2.2330206e+00   6.3950430e+00   3.4824384e+00  -3.4116083e+00  -8.6165056e-01   2.3231167e+00  -3.0481432e-02   9.0251904e-01   4.1968236e+00   9.0642010e-01   2.4505184e+00  -5.5014889e-01   1.4033954e+00  -7.8311604e-01  -5.6208605e-01   5.5007728e-01   2.0522126e+00
  -8.9656637e-01   9.2816019e-01  -1.0310310e+00  -2.0477417e+00   3.9472601e-01  -5.4969611e-01   1.4419599e+00  -2.0481877e+00   1.3666625e+00   2.7577098e+00   1.0149695e+00   2.1323156e+00   1.3673919e+00  -4.6347571e-01   1.2372777e+00   1.3554944e+00  -1.3729886e+00  -1.1428836e+00   3.6145880e-01   1.3098459e+00   4.4953625e-01  -2.3255887e+00   1.8329672e+00  -1.7126982e+00   5.5192298e-01  -2.4164968e+00   9.2991722e-01  -2.4417926e+00  -1.9495245e-01   4.3837969e-01   4.3086002e+00   3.7665661e-01   2.4347697e+00   2.8153054e+00   3.2679605e-01  -3.9093685e-03  -4.5838994e-01  -1.7330183e+00  -6.2510107e-01  -2.5975806e+00   3.8056382e+00   5.8753933e+00  -2.0747604e+00  -1.2903489e+00  -1.3701220e+00   6.7924059e-01  -1.4674718e+00  -3.9281427e+00   9.4920747e-01   1.4706621e+00   2.1148936e+00   1.6598413e+00   5.3944371e-01  -7.7582355e-01  -5.6567591e-01  -1.0127839e+00   5.8312275e-01  -8.3742517e-02   2.5609543e+00   1.4422201e+00   2.7961003e+00   2.5616798e+00   1.6609583e+00   4.0730856e+00   5.1473448e+00   2.1913528e+00  -3.4152688e-02   4.6461704e-01  -1.0623025e+00  -1.4160589e+00   2.3569640e+00   4.6972332e-01   2.7937161e+00   2.5696546e+00   7.2520492e+00   3.6501353e+00  -3.0583157e+00  -3.7300240e-01   1.6790825e+00  -2.8593221e-01   9.0984662e-01   4.1880763e+00   1.0356276e+00   3.0073744e+00  -7.4795885e-02   1.7513118e+00  -5.2876150e-01  -3.9940744e-01   5.4390602e-01   2.2008768e+00
  -1.1893861e+00   6.7657036e-01  -9.0921623e-01  -1.6101718e+00   1.1087737e+00  -5.2939532e-02   1.5448531e+00  -1.8366372e+00   1.6571416e+00   3.4929196e+00   5.5556233e-01   2.2636766e+00   1.1384467e+00  -3.8199349e-01   1.1798035e+00   1.4066761e+00  -1.2126419e+00  -1.4341270e+00  -6.9833204e-02   1.0402736e+00   6.6789435e-01  -2.2356636e+00   1.7142339e+00  -1.4736271e+00   1.0585222e+00  -2.0638706e+00   1.3096133e+00  -2.1106987e+00  -6.3925505e-01   3.0208575e-01   4.2583251e+00   3.5039386e-01   2.1137876e+00   2.6142019e+00   5.8650771e-01   8.0209345e-01  -7.1326816e-01  -2.2704732e+00  -9.1117907e-01  -3.2263866e+00   2.8894124e+00   6.7799478e+00  -1.8282986e+00  -8.5595619e-01  -1.8007017e+00   6.1941711e-01  -1.7067064e+00  -3.6292585e+00   7.4422105e-01   1.3186452e+00   2.1722626e+00   1.4396366e+00   6.3003313e-01  -1.0829313e+00  -5.9870375e-01  -1.3475310e+00   5.9807173e-01  -3.7860627e-01   2.3038080e+00   1.4870790e+00   2.1867450e+00   2.7422184e+00   1.0903003e+00   3.9926733e+00   4.7182162e+00   2.8500199e+00  -2.0526027e-02   7.8907250e-01  -7.5814422e-01  -1.3539545e+00   2.4984665e+00   4.3199564e-01   2.3193935e+00   2.8844395e+00   6.3772400e+00   3.1019818e+00  -2.9902735e+00   3.4760884e-01   1.6372317e+00  -3.9686390e-01   9.8164985e-01   3.5270109e+00   1.0577652e+00   2.6331954e+00  -3.0622739e-02   1.9377532e+00  -4.9721831e-01  -2.0993780e-01   3.2370254e-01   2.4388073e+00
  -1.0993289e+00   5.1297107e-01  -4.1661177e-01  -1.8651882e+00   1.0528045e+00   1.3697074e-01   1.7590772e+00  -1.4211815e+00   1.9737606e+00   4.3321316e+00   1.1841381e-01   2.5577296e+00   1.1124013e+00   4.6850934e-02   1.0776563e+00   1.7236412e+00  -1.7441811e+00  -1.5642735e+00  -4.9186793e-01   1.4426005e-01   5.2123919e-01  -4.7347036e-01   1.7775416e+00  -1.2840652e+00   1.3559679e+00  -9.8094264e-01   1.1755146e+00  -1.7888157e+00  -4.6875183e-01  -9.8461637e-02   4.2457892e+00   4.5183320e-01   1.8040635e+00   2.5170265e+00   1.4221293e+00   2.2833704e+00  -8.3705352e-01  -3.1518144e+00  -7.4202099e-01  -4.0884298e+00   4.1663967e+00   6.8813629e+00  -1.4478936e+00  -7.2160912e-01  -2.0207347e+00   2.7483243e-01  -1.4280555e+00  -3.2360323e+00   6.2805697e-01   7.5359179e-01   2.1611554e+00   1.0056848e+00   4.8901344e-01  -9.7779912e-01  -1.3562246e+00  -1.9722824e+00   4.6033420e-01  -6.8761109e-01   1.7285848e+00   8.9041685e-01   1.5490159e+00   2.7528842e+00   2.0702117e-01   3.4330562e+00   4.9587985e+00   3.6371602e+00  -9.8404362e-02   9.4371485e-01  -6.3545233e-01  -2.0260397e+00   2.7271016e+00   9.7762463e-01   3.4288303e+00   2.9000791e+00   7.3124817e+00   3.4399095e+00  -2.1548973e+00   1.0490825e+00   1.0875874e+00  -9.7661159e-01   8.4216966e-01   2.9367700e+00   9.3441136e-01   3.0380597e+00   4.2507882e-01   2.2156697e+00  -4.1249205e-01   1.1801433e-01   3.2243356e-01   2.5135268e+00
  -1.3959024e+00   1.7032211e-01  -1.0110696e-01  -1.8136627e+00   1.3040871e+00   2.1913376e-01   1.7022421e+00  -8.6993694e-01   1.8528512e+00   4.8872986e+00  -5.8140104e-01   2.5247553e+00   8.3337065e-01   6.4110544e-01   6.7308929e-01   1.2790587e+00  -1.9637803e+00  -1.3373683e+00  -1.0239943e+00  -6.9612360e-01   3.0069848e-01   4.0556832e-01   1.2848170e+00  -1.2773359e+00   1.1689004e+00  -4.3121040e-01   1.2736505e+00  -1.4199380e+00  -5.5198348e-01  -7.7344603e-02   3.7768861e+00   4.3579404e-01   1.7541838e+00   1.8801408e+00   2.1854165e+00   2.9924002e+00  -7.8029292e-01  -3.7241888e+00  -6.7013434e-01  -4.3495199e+00   3.4097354e+00   6.4553150e+00  -1.0400972e+00  -9.7886327e-01  -2.0594657e+00  -4.8045786e-01  -9.9607210e-01  -3.4613200e+00   7.1872110e-01   1.6763467e-01   2.4292444e+00   6.8781165e-01   2.7621810e-01  -1.0837690e+00  -1.2926811e+00  -2.1715736e+00   4.9162065e-02  -8.9744841e-01   1.5473208e+00   8.7937746e-01   1.0829186e+00   3.4559355e+00  -3.3415086e-01   3.4562572e+00   4.5969220e+00   3.7923752e+00  -3.5450212e-02   6.3488192e-01  -8.0662357e-02  -2.4885047e+00   2.2863187e+00   1.1005577e+00   3.0033706e+00   2.5748336e+00   6.3043149e+00   2.3620809e+00  -1.2964508e+00   8.0526416e-01   6.4038510e-01  -9.8960358e-01   6.4310183e-01   2.2387780e+00   1.1383432e+00   3.2103751e+00   5.7422545e-01   2.2463467e+00  -2.4145184e-01   5.1733723e-01   5.2684952e-01   2.5761340e+00
  -9.2895980e-01  -2.6453798e-01   4.5165640e-01  -2.2007904e+00   1.5218052e+00   6.2153743e-01   1.8343007e+00  -5.8437866e-01   2.9016428e+00   5.5601376e+00  -1.0159985e+00   2.2426620e+00   6.1269232e-01   3.7099796e-01   8.3058966e-01   1.6949744e+00  -2.7388531e+00  -1.6379550e+00  -1.5510214e+00  -1.6300724e+00   2.6457073e+00   4.0736123e+00   1.3728660e+00  -6.2348081e-01   3.4531603e+00   2.0501791e+00   2.2348239e+00  -5.3310338e-01   9.8336533e-02  -4.3034589e-01   4.4162848e+00   1.4027708e+00   1.0917487e+00   1.6600092e+00   2.7565413e+00   3.8841277e+00  -2.2093445e+00  -5.1204336e+00  -1.0496282e+00  -4.7427969e+00   6.2139828e+00   7.1032438e+00  -6.7031007e-01  -5.8678804e-01  -2.1805128e+00  -7.4632254e-01  -9.3932563e-01  -2.9385188e+00   7.2880094e-01  -2.5113159e-01   2.3844824e+00   5.7486461e-01   1.1839397e-01  -1.0171461e+00  -2.9484217e+00  -1.9721667e+00   3.8517342e-01  -1.6230714e+00   7.6890472e-01  -3.5519872e-02   6.5834390e-01   3.3177644e+00  -7.1093957e-01   3.0230439e+00   4.3642400e+00   3.9223655e+00  -1.8050293e-01   8.6837855e-01   4.6464549e-01  -2.8892050e+00   3.2441476e+00   2.4969189e+00   4.3136956e+00   3.1496725e+00   7.7156167e+00   3.8454767e+00  -7.5498176e-01   1.5514798e+00  -2.6802273e-01  -2.4608710e+00   5.1190239e-01   1.2513677e+00   6.8155933e-01   3.1020064e+00   8.7886954e-01   2.7931307e+00   6.9051149e-01  -1.6071135e-02   1.0869001e+00   3.2321577e+00
  -1.5512550e+00  -1.9990456e-01   1.6594261e-01  -9.2732139e-01   2.1486075e+00   1.6330311e+00   1.4267618e+00   4.6732318e-02   2.1332095e+00   5.0867600e+00  -1.1368728e+00   2.6879715e+00   3.9234367e-01   1.3478860e+00   4.0686838e-01   1.4246838e+00  -1.3925019e+00  -1.1225801e+00  -1.7829058e+00  -1.5626201e+00   8.0283158e-01   2.3209624e+00  -1.2990244e-01  -1.0128774e+00   1.4143615e+00   1.3897460e+00   1.9479221e+00   2.1825023e-01  -2.3150984e-03  -4.7981179e-01   2.2281467e+00  -1.7719276e-01   7.9351569e-01   9.3023563e-01   1.8731940e+00   2.6813786e+00  -1.8673875e+00  -3.3692882e+00  -1.3112916e+00  -4.4240429e+00   1.7420376e+00   4.9460971e+00   6.4539832e-02   1.9497346e-01  -3.2497732e+00  -1.1569962e+00  -1.3246294e+00  -2.1580653e+00   3.4937804e-01  -1.3832970e-01   1.9322992e+00   3.0174791e-01  -2.6278867e-01  -1.3007617e+00  -2.1989994e+00  -1.5789750e+00  -1.2251545e-01  -1.1817198e+00   3.6780960e-01   9.9312769e-01  -3.6469072e-01   4.3461141e+00  -1.4519464e+00   3.6006722e+00   2.4174712e+00   4.4548814e+00  -4.3739293e-01   3.6125332e-01   7.9625539e-01  -1.8374437e+00   1.1211120e+00   1.2347841e+00   1.8895264e+00   1.5245946e+00   3.1268965e+00   2.7916199e-01  -5.6632379e-01   1.4934759e+00   4.6566195e-01  -1.0279189e+00  -2.0898516e-01   3.6066141e-01   1.3467629e+00   1.9088166e+00   2.6535690e-01   1.7057501e+00   2.5521394e-01   1.4162961e+00   7.8642121e-01   2.4538403e+00
  -1.4621645e+00  -2.2307624e-01   1.5765734e-01  -6.5205941e-01   2.0824549e+00   1.7181159e+00   1.0455266e+00   2.3433122e-01   1.6134588e+00   4.4907062e+00  -1.2738489e+00   2.7291757e+00   4.1220722e-01   1.8551439e+00   1.7768370e-01   1.3451567e+00  -9.1239246e-01  -6.1223321e-01  -1.8839809e+00  -1.8924833e+00  -2.3781046e-01   2.1779982e+00  -9.1014633e-01  -1.2577417e+00   2.4745488e-01   1.2222415e+00   1.4612416e+00   4.3371617e-01   2.7745036e-01  -4.7281359e-01   8.3678615e-01  -1.2619120e+00   4.1198975e-01   4.4065671e-01   1.7348784e+00   2.4836050e+00  -1.4572019e+00  -2.3600309e+00  -1.0226293e+00  -4.3056635e+00   7.2959439e-01   3.2605782e+00   6.5332397e-01   6.5937660e-01  -3.7082777e+00  -1.5533826e+00  -1.0365688e+00  -1.1764862e+00   1.0243195e-01  -4.3349737e-01   1.3272767e+00  -2.2021512e-01  -5.2248134e-01  -9.7904733e-01  -2.1226657e+00  -1.5483615e+00  -2.0761181e-01  -7.5590045e-01  -2.0972323e-01   8.8989919e-01  -1.0979854e+00   4.5036713e+00  -2.1370613e+00   3.1806584e+00   1.2698379e+00   4.4797589e+00  -7.2788700e-01  -1.1059396e-01   1.0962574e+00  -1.5499486e+00  -1.0111788e-01   9.3969825e-01   1.5206887e+00   6.8200650e-01   1.4469973e+00  -1.2579472e+00   2.5454854e-02   1.7769843e+00   7.3579074e-01  -4.4400304e-01  -5.4001785e-01  -3.2290166e-01   1.8849541e+00   1.7595840e+00   2.5418322e-01   1.0679658e+00   1.6316811e-01   2.2567101e+00   5.9013627e-01   1.8774093e+00
  -2.1058503e+00  -7.2577187e-01  -3.5674194e-02  -7.5956908e-02   2.1782961e+00   1.9991360e+00   7.8401146e-01   2.5576189e-01   1.5812056e+00   4.8316490e+00  -1.6888781e+00   2.6137561e+00   3.2442788e-02   1.8523307e+00  -4.4740688e-01   9.5942719e-01  -1.4315948e+00  -1.0713980e+00  -2.1971546e+00  -1.4721046e+00   1.8599284e-01   2.2769470e+00  -1.4896322e+00  -1.2570873e+00   4.5777064e-01   1.0206776e+00   1.5225931e+00   4.1220427e-01  -9.4161336e-01  -6.3726219e-01  -2.6719009e-01  -2.4298100e+00  -7.5341112e-02   4.1467844e-01   1.8352855e+00   3.2745334e+00  -2.1806096e+00  -2.1420677e+00  -1.7935030e+00  -4.8443546e+00  -1.0967252e+00   3.6072922e+00   1.2097575e+00   1.3818201e+00  -4.0923727e+00  -1.5658124e+00  -3.4216623e-01  -3.6262209e-01  -2.9483769e-01  -6.4186728e-01   1.2767728e+00  -7.1218916e-01  -6.9930862e-01  -1.4205427e+00  -2.3123403e+00  -1.8810146e+00  -6.5849907e-01  -1.0675994e+00  -3.4615253e-01   1.1169653e+00  -1.3686712e+00   4.7483734e+00  -3.0603391e+00   2.6504962e+00   7.9123363e-01   4.7331788e+00  -7.8697585e-01   2.5934076e-01   1.5882667e+00  -4.3496621e-01  -5.1143711e-01   2.4819549e-01   9.2116716e-02   6.0803143e-01  -5.2468762e-01  -3.2457455e+00  -1.0099342e-01   2.8874404e+00  -8.6558623e-01  -1.1228384e+00  -1.7833615e+00  -1.9827468e+00   1.4650154e+00   5.7758572e-01  -9.8993868e-02   7.1144072e-01  -3.1061891e-01   1.9717770e+00   5.1054707e-01   2.0984969e+00
  -2.1934846e+00  -8.2944949e-01  -6.5057439e-02   4.6865472e-01   1.9534191e+00   1.9859938e+00   6.0926624e-01   1.5899966e-01   8.2615323e-01   4.4849311e+00  -1.8404410e+00   2.7445902e+00   1.7705339e-01   2.2267609e+00  -9.9079955e-01   1.1075820e+00  -1.1585095e+00  -9.4235417e-01  -2.0147675e+00  -1.4308559e+00  -1.5029324e+00   1.2142149e+00  -1.8740057e+00  -1.4058325e+00  -9.9728806e-01   1.7110978e-01   5.3952261e-01   1.9214407e-01  -1.3177354e+00  -9.9902152e-01  -1.7185196e+00  -3.8781811e+00  -4.0772856e-01   9.4061230e-02   1.7577715e+00   3.5853994e+00  -1.4986484e+00  -4.6136067e-01  -1.1911171e+00  -4.6367041e+00  -2.3318670e+00   1.7624534e+00   1.7247771e+00   2.0025899e+00  -4.6652023e+00  -1.5268587e+00  -1.0183916e-01   1.0306077e+00  -8.8399824e-01  -8.9392584e-01   3.9284451e-01  -1.3464756e+00  -1.0879673e+00  -1.0967264e+00  -1.9995494e+00  -2.0233799e+00  -7.0655388e-01  -6.8384811e-01  -1.0688963e+00   9.7021344e-01  -2.0592466e+00   4.0703106e+00  -4.0551960e+00   1.4270196e+00  -1.9883314e-02   4.8492899e+00  -7.9626305e-01   3.5205151e-01   1.6989329e+00   1.3291937e-01  -1.6475853e+00  -6.4377383e-02  -2.6432464e-01  -1.2354827e-01  -1.9389090e+00  -4.4092238e+00   8.1634105e-02   3.6640430e+00  -3.4466351e-01  -8.1619384e-01  -2.2501528e+00  -2.9057218e+00   1.5868414e+00   5.8519734e-02   1.4197178e-02   3.2697951e-02  -1.0352832e+00   2.5945856e+00  -1.3185917e-01   1.3024336e+00
  -2.2552409e+00  -1.2870643e+00   1.7629225e-02   6.1051225e-01   2.0327092e+00   1.7659437e+00   3.9720114e-01  -5.2163602e-02   1.3358110e+00   4.3659871e+00  -2.0472016e+00   2.1078472e+00  -3.1973875e-01   1.4856110e+00  -1.0674354e+00   9.8845127e-01  -1.2301573e+00  -9.6128259e-01  -2.5454543e+00  -1.4339745e+00   5.0790617e-02   2.5424232e+00  -1.7084871e+00  -1.0440466e+00  -4.6431239e-02   6.7437747e-01   1.0234572e+00   1.8662432e-02  -8.7885223e-01  -8.7232016e-01  -1.9386913e+00  -3.7782950e+00  -7.5026912e-01   2.1568530e-01   2.0148701e+00   3.8486222e+00  -2.6387445e+00  -8.0961903e-01  -1.5883698e+00  -3.9250979e+00  -1.5148475e+00   2.2784891e+00   1.7645977e+00   2.0098508e+00  -5.3109437e+00  -1.9877228e+00  -1.0083578e+00   5.7032533e-01  -6.9053175e-01  -5.1509183e-01   5.3888284e-01  -1.0319776e+00  -5.4122170e-01  -7.7945643e-01  -2.8014516e+00  -1.9028702e+00  -7.6502085e-01  -6.3952665e-01  -1.4288026e+00   1.2605775e+00  -2.3276174e+00   4.0046582e+00  -4.2645364e+00   1.2900855e+00  -6.9352353e-01   4.8613717e+00  -1.0033795e+00   5.7585291e-01   1.7378094e+00   1.5116961e+00  -1.4184095e+00   5.0893909e-03  -4.2893992e-01   4.2836042e-01  -3.3039055e+00  -3.7687466e+00  -6.2613437e-01   4.4810314e+00  -4.1675708e-01  -2.5484176e-01  -2.5432758e+00  -3.4664879e+00   1.0798878e+00  -1.3613554e+00  -2.6764670e-01   1.9850130e-02   2.3609753e-01   1.9934556e+00  -2.5307387e-02   1.6217126e+00
  -2.1851810e+00  -1.3786549e+00  -7.0850783e-02   4.7352309e-01   1.8002448e+00   1.8142871e+00   2.0186902e-02  -9.8538525e-02   1.0088721e+00   3.8802113e+00  -2.3589870e+00   1.5705570e+00  -5.5690770e-01   1.4426199e+00  -1.4648514e+00   6.4572089e-01  -1.4849524e+00  -8.8290061e-01  -2.4184765e+00  -1.3942769e+00   1.6908926e-01   3.3505629e+00  -2.1872366e+00  -1.0927125e+00  -1.9838282e-01   1.0400998e+00   1.0576036e+00   3.5182330e-01  -9.6366987e-01  -1.0353369e+00  -2.4048697e+00  -3.9372805e+00  -6.5396851e-01   6.6530609e-02   1.8652405e+00   3.7433879e+00  -2.8165561e+00  -3.5057503e-01  -1.5785403e+00  -3.6382160e+00  -1.7924883e+00   1.2799499e+00   2.2077031e+00   2.1579964e+00  -5.1027625e+00  -2.0067210e+00  -1.8263411e-01   1.1456604e+00  -7.0681360e-01  -7.1112375e-01   4.8804563e-01  -1.3036304e+00  -6.5173532e-01  -6.9252529e-01  -2.7617123e+00  -1.6902896e+00  -8.9835475e-01  -5.5744281e-01  -1.5262882e+00   1.4638232e+00  -2.4172600e+00   4.1580618e+00  -4.4510625e+00   9.8731317e-01  -1.5536852e+00   4.0448091e+00  -9.5488286e-01   6.5031397e-01   2.0858765e+00   1.9870881e+00  -1.9197427e+00   1.1331475e-01  -5.5567726e-01   1.2048301e-01  -3.8885030e+00  -4.1316671e+00  -3.7564250e-01   4.3190299e+00  -1.0218734e+00  -8.3217000e-01  -3.1182555e+00  -4.0211479e+00   8.2297087e-01  -1.5115221e+00  -4.3196698e-01  -2.6203098e-01   9.5583445e-02   1.9992741e+00   2.0908824e-01   1.4219363e+00
  -2.2048009e+00  -1.3329966e+00  -1.5132161e-01   5.4366536e-01   1.5119550e+00   1.6233317e+00  -1.8816186e-01  -4.1148095e-01   5.0948106e-01   3.4903641e+00  -2.1941429e+00   1.4299979e+00  -3.2575025e-01   1.5425849e+00  -1.7858110e+00   3.5902834e-01  -1.0461645e+00  -7.6116575e-01  -2.2675051e+00  -1.2600925e+00  -1.0273859e+00   2.4462194e+00  -2.4133330e+00  -1.4732182e+00  -1.5323850e+00   8.0990012e-02   4.0106361e-01   7.9816222e-02  -1.0553489e+00  -1.0888145e+00  -3.2732032e+00  -4.8032776e+00  -4.3706724e-01  -4.1302785e-02   1.7288934e+00   3.3089705e+00  -2.1294199e+00   6.2583742e-01  -1.0963903e+00  -3.0549388e+00  -2.7817146e+00   1.2702865e-02   2.4310471e+00   2.0063250e+00  -4.9746322e+00  -1.9746264e+00   1.3503814e-01   1.5055720e+00  -8.4238788e-01  -6.2742443e-01   1.4577462e-01  -1.4387942e+00  -7.2551687e-01  -4.9677385e-01  -2.3063165e+00  -1.7122241e+00  -1.0405222e+00  -9.6213194e-02  -1.4058828e+00   1.8602351e+00  -2.4227594e+00   4.0863623e+00  -4.4411991e+00   6.1625622e-01  -1.9550805e+00   3.4550277e+00  -8.1781239e-01   7.1843770e-01   1.9450347e+00   2.5136924e+00  -2.6877294e+00  -4.9338558e-01  -1.0629741e+00  -4.7376064e-01  -5.2844340e+00  -4.9743050e+00  -5.2493320e-01   4.2297220e+00  -5.4203244e-01  -2.9621013e-01  -3.1110593e+00  -4.0565036e+00   8.9936601e-01  -1.5905486e+00  -5.1894448e-01  -7.8948447e-01  -2.9101431e-01   2.1358531e+00   1.2983576e-01   7.3859958e-01
  -2.1169255e+00  -1.3950701e+00  -1.8515754e-01   5.0072358e-01   1.4481240e+00   1.5607093e+00  -4.6869495e-01  -8.0552664e-01   4.6081208e-01   3.0415909e+00  -2.2964243e+00   6.8319947e-01  -7.2992478e-01   7.1708180e-01  -1.9478369e+00   1.3926401e-01  -8.8266236e-01  -7.2914562e-01  -2.3521178e+00  -9.6723829e-01  -4.5608875e-01   2.8122568e+00  -2.0967553e+00  -1.2897376e+00  -1.2432139e+00   2.4973517e-03   5.4882267e-01  -5.5787202e-02  -7.6352173e-01  -1.0550930e+00  -3.0838734e+00  -4.4328773e+00  -4.9091146e-01   5.1747021e-03   1.7127157e+00   3.2554673e+00  -2.3778616e+00   5.6088885e-01  -1.0308324e+00  -2.1953070e+00  -2.1835486e+00   2.5014632e-01   2.5044401e+00   1.9466443e+00  -4.9206362e+00  -1.9118779e+00  -3.2878845e-01   1.3733046e+00  -6.4449615e-01  -1.6500673e-01   3.4641736e-01  -1.1037681e+00  -7.0874813e-02  -1.5009326e-01  -2.3706352e+00  -1.4758143e+00  -9.9072855e-01   1.3920181e-01  -1.4496168e+00   2.2526316e+00  -2.5295321e+00   3.7015259e+00  -4.2479092e+00   4.7346901e-01  -2.6332696e+00   2.7967838e+00  -6.9152908e-01   1.2152981e+00   1.7632513e+00   3.5460913e+00  -2.5050120e+00  -8.8804335e-01  -1.2045585e+00  -1.1405221e-01  -6.3310655e+00  -4.1939660e+00  -1.4947751e+00   4.3861915e+00  -2.3672695e-01   2.9599419e-01  -3.0034197e+00  -3.8947562e+00   2.8536431e-01  -2.3599296e+00  -8.2869008e-01  -7.5297883e-01   3.4373024e-01   1.6704745e+00   1.4859799e-01   7.5829016e-01
  -1.8283793e+00  -1.2949321e+00  -3.6501348e-02   3.3018117e-01   9.8379730e-01   1.8891505e+00  -6.0049644e-01  -5.2340525e-01  -1.8129834e-01   2.7339905e+00  -2.2868005e+00   1.0116286e-01  -9.3895544e-01   4.9792876e-01  -2.4812860e+00  -2.1055933e-01  -8.5823910e-01  -7.3267251e-01  -2.3569266e+00  -1.2180799e+00   1.7689446e-01   4.1908332e+00  -2.1015289e+00  -1.0804302e+00  -1.0068274e+00   8.9069745e-01   6.4446699e-01   6.5783017e-01  -1.1260604e-01  -1.3106724e+00  -2.4567230e+00  -3.1711174e+00  -1.9208569e-01  -2.2526205e-01   1.6248875e+00   2.5590257e+00  -2.5668673e+00  -2.1710074e-01  -8.2897616e-01  -1.6922756e+00  -1.5174453e+00  -9.8771168e-01   2.7321660e+00   1.5051302e+00  -4.0868169e+00  -1.9066627e+00  -3.0311380e-03   1.0121613e+00  -5.0447501e-01  -1.8732562e-01   5.1744031e-01  -8.2203587e-01  -4.6490535e-02  -2.1662308e-01  -2.4435997e+00  -9.9775500e-01  -1.0079997e+00  -7.2122499e-02  -1.2564958e+00   2.6834392e+00  -2.3611345e+00   3.7563661e+00  -3.4158639e+00   8.9702594e-01  -3.6270757e+00   1.5799248e+00  -1.4164389e-01   1.6963821e+00   1.8497016e+00   3.3937541e+00  -2.1392244e+00  -8.4208138e-01  -1.1438333e+00  -5.1656242e-01  -6.5010913e+00  -3.7450566e+00  -1.2930009e+00   3.3024145e+00  -1.0378668e-01  -9.0353817e-02  -2.6577555e+00  -3.7867131e+00  -4.5144663e-01  -2.2996772e+00  -1.0525162e+00  -6.5278034e-01   3.4760984e-01   1.0845919e+00   7.9129348e-01   6.6478667e-01
  -1.6272366e+00  -1.1291097e+00   1.3768846e-02   1.8313476e-01   5.7568195e-01   1.7418728e+00  -7.4375994e-01  -9.2260919e-01  -7.8032286e-01   2.2687362e+00  -2.2627751e+00  -4.8804346e-01  -1.0036776e+00  -2.1163693e-02  -2.8367357e+00  -4.9560569e-01  -6.4117065e-01  -6.9952189e-01  -2.1306583e+00  -9.7540279e-01  -4.8351803e-01   3.6402900e+00  -1.6275444e+00  -1.0405673e+00  -1.5394400e+00   3.0386091e-01   1.5300272e-01   4.7486122e-01   1.1396940e-02  -1.4913570e+00  -2.1089699e+00  -2.8355399e+00   9.6881660e-02  -3.0282819e-01   1.6508557e+00   2.4846264e+00  -1.9511075e+00  -1.6674048e-01  -1.8712071e-01  -1.0408856e+00  -1.0073757e+00  -1.4420446e+00   2.8049628e+00   1.3079502e+00  -3.4596294e+00  -1.5245826e+00   2.0215558e-01   1.2116273e+00  -4.7737661e-01   7.6357753e-02   5.4054181e-01  -6.5869828e-01   3.2515635e-01   2.0668190e-02  -1.9169372e+00  -7.9233491e-01  -9.0710115e-01   2.4196100e-01  -1.1460367e+00   2.8960197e+00  -2.3154172e+00   3.0138209e+00  -2.9343811e+00   5.0151949e-01  -4.0752922e+00   4.1739679e-01   3.0688467e-01   2.2840979e+00   1.4917470e+00   3.6819063e+00  -2.0743368e+00  -1.4009162e+00  -1.0522005e+00  -5.1502542e-01  -6.7244713e+00  -3.0791191e+00  -2.0376930e+00   2.9005127e+00   5.3758268e-01   3.8902014e-01  -2.1562347e+00  -3.2302271e+00  -9.7981966e-01  -2.1836500e+00  -1.1192409e+00  -7.0260060e-01   1.8546179e-01   7.2781978e-01   7.0639243e-01   2.1690989e-01
  -1.5028281e+00  -1.0516297e+00  -5.4999693e-02   5.8035568e-02   2.8574117e-01   9.7214770e-01  -8.5452315e-01  -1.4952255e+00  -9.7099160e-01   1.7436411e+00  -2.1634673e+00  -9.9470286e-01  -1.1141380e+00  -7.2316588e-01  -2.7426243e+00  -7.0112866e-01  -2.4117275e-01  -8.4971111e-01  -1.7696236e+00  -5.7425903e-01  -8.4750509e-01   2.7399409e+00  -9.5994497e-01  -8.5534765e-01  -1.8981593e+00  -4.8300282e-01  -1.7432789e-01  -3.7270141e-01  -2.1330082e-02  -1.2761628e+00  -1.9568489e+00  -2.5354456e+00   7.6669955e-01   3.4407957e-01   1.6308948e+00   2.6854166e+00  -1.6326541e+00  -1.1488902e-01  -1.7374206e-02   2.1574994e-02  -6.8235604e-01  -4.2274542e-01   2.3906656e+00   6.8465279e-01  -3.1615380e+00  -1.1378719e+00  -2.2371508e-01   4.7827056e-01  -1.0179373e-01   6.1197814e-01   7.1752362e-01  -2.7043911e-01   1.1250913e+00   4.5609545e-01  -1.4324541e+00  -9.2082191e-01  -7.2218803e-01   7.3812706e-01  -8.4038174e-01   3.1583110e+00  -1.9785605e+00   2.4685787e+00  -2.3547597e+00   2.7778167e-01  -3.9281855e+00  -2.0637292e-01   4.8587047e-01   2.7897895e+00   7.8641056e-01   4.4081557e+00  -2.0706806e+00  -1.7419542e+00  -9.5731538e-01   1.1173188e-02  -6.9226296e+00  -1.8987994e+00  -3.1019712e+00   2.7107200e+00   1.1003620e+00   9.1812065e-01  -1.6267474e+00  -2.3676747e+00  -1.5212224e+00  -2.6352974e+00  -1.1170533e+00  -4.4592989e-01   6.6868444e-01   8.8075840e-02   4.1075588e-01   9.5236243e-02
  -6.9274634e-01  -4.0840658e-01  -2.0358059e-01  -4.8901590e-01   3.8408401e-03   1.3668792e+00  -1.1436094e+00  -1.3206367e+00  -1.7351870e+00   6.3187447e-01  -1.7089192e+00  -1.5869406e+00  -1.0126947e+00  -9.2190595e-01  -2.7329728e+00  -9.7584237e-01   4.3261196e-01  -1.8191572e-01  -1.5990604e+00  -7.4131758e-01  -5.3305332e-01   3.4629533e+00  -1.1373583e+00  -8.6678477e-01  -2.1065526e+00   1.6596377e-01   1.7363869e-01   6.9205162e-01   1.4011371e+00  -1.2089521e+00  -8.4717880e-01  -8.3065230e-01   1.0576622e+00  -9.9642610e-02   8.7421121e-01   6.2067714e-01  -1.1146982e+00  -5.0247444e-01   4.5596459e-01   7.1783427e-01   2.4241464e-01  -2.2085170e+00   2.3249287e+00   2.0302594e-01  -2.0201783e+00  -1.0924514e+00  -5.8770816e-02   1.3733191e-01   3.5703017e-01   7.7437039e-01   9.5348925e-01   1.6429538e-01   1.2446035e+00   5.7186236e-01  -1.0864407e+00   6.1494891e-02  -3.3554498e-01   9.3434104e-01  -2.9834707e-01   3.6190987e+00  -1.5789073e+00   2.7759715e+00  -7.3226669e-01   1.3563890e+00  -5.2721319e+00  -2.0677799e+00   8.1511617e-01   2.6792405e+00   8.0259609e-01   3.5972934e+00  -1.7176572e+00  -1.6552889e+00  -5.1054524e-01  -5.3993904e-01  -6.6128343e+00  -1.0233327e+00  -2.9451659e+00   8.3426059e-01   2.1251072e+00   1.2610286e+00  -5.5645326e-01  -1.1390161e+00  -1.5478462e+00  -1.4491164e+00  -1.4396503e+00  -4.8077062e-01   6.8472645e-01  -3.9707750e-02   1.1496588e+00  -1.8105129e-01
  -5.5203034e-02  -9.1821702e-02  -2.7466486e-01  -1.0762355e+00  -6.9563009e-01   3.3222423e-01  -1.3126995e+00  -2.0289699e+00  -2.0039562e+00  -3.3591527e-01  -1.3324775e+00  -2.2356043e+00  -7.9011969e-01  -1.6693172e+00  -2.4346876e+00  -1.2460642e+00   9.1048431e-01  -6.3653168e-02  -1.1343343e+00  -4.4037254e-01  -8.5119938e-01   2.6654124e+00  -3.7375495e-01  -8.7111116e-01  -2.4268877e+00  -5.5495435e-01  -3.6236860e-01  -1.5764796e-02   1.8020005e+00  -9.4371316e-01  -2.5288545e-01  -3.9977097e-01   1.8779978e+00   6.0925657e-01   7.9830121e-01   6.0968986e-01  -5.7039424e-01  -8.7710067e-01   1.2162771e+00   1.1470824e+00   1.7849397e+00  -1.5833105e+00   1.8863149e+00  -3.4643585e-01  -1.2997731e+00  -6.2357787e-01   3.1836380e-01  -5.1391281e-02   5.4847712e-01   1.0969655e+00   9.2926059e-01   2.7925355e-01   2.0650059e+00   9.9773169e-01  -5.0762758e-01  -1.6818779e-01   1.3803988e-01   1.6037467e+00   1.0971273e-01   3.6536180e+00  -1.1598113e+00   2.0859335e+00   2.7376285e-01   1.1346920e+00  -5.4162058e+00  -3.4134224e+00   8.5524191e-01   2.8635972e+00   1.7174166e-01   3.8077753e+00  -1.3592054e+00  -1.7918580e+00   6.3441687e-01   1.9589100e-01  -5.1343878e+00   7.3587268e-01  -3.5723121e+00   4.4903343e-01   2.9558964e+00   1.9971807e+00   5.4348208e-01   2.3951392e-01  -1.5150034e+00  -4.8799400e-01  -1.2795783e+00  -4.5027638e-01   8.3985152e-01  -4.7590119e-01   9.9572218e-01  -7.0994743e-01
   7.0952590e-01  -2.5117260e-01  -3.2119383e-01  -1.4461441e+00  -1.3261561e+00  -4.4651697e-01  -1.0847331e+00  -2.6016648e+00  -1.4818903e+00  -5.8975369e-01  -5.4732823e-01  -2.7432991e+00  -5.1316944e-01  -2.9167035e+00  -2.0690412e+00  -8.3003969e-01   8.3703116e-01  -7.7123604e-01  -1.0970920e+00  -1.0904368e-01   1.8153523e+00   3.8768780e+00   7.4368218e-01  -1.9890333e-01  -2.0325266e-01   1.7450427e-01   3.8864892e-02  -4.2274125e-01   2.3699794e+00  -8.1877142e-01   1.3376991e+00   8.0542995e-01   2.1358489e+00   1.8455447e+00   5.8098791e-01   7.7252073e-01  -2.0117227e+00  -2.6694056e+00   1.2441365e+00   8.5860920e-01   5.2551086e+00   4.3238943e-01   1.1671945e+00  -3.7862459e-01  -1.0291195e+00  -8.9385451e-02   6.2570067e-02  -3.6508415e-01   5.9326339e-01   1.4396165e+00   8.3991018e-01   5.5747246e-01   2.7071818e+00   8.9935940e-01  -1.4074595e+00  -3.7009739e-01   1.0576515e+00   1.2579504e+00   1.7777902e-01   3.2280915e+00  -5.1177005e-01   9.6875402e-01   1.5025705e+00   8.2850517e-01  -5.6597361e+00  -4.2652206e+00   7.3684276e-01   3.4687980e+00  -1.7574191e-01   4.0832733e+00   6.7480889e-01  -9.6380688e-01   2.4149332e+00   1.9921703e+00  -2.0967371e+00   4.0246279e+00  -4.2558952e+00   1.2488330e+00   3.2836626e+00   1.4611812e+00   1.6219957e+00   6.2154621e-01  -2.0151167e+00  -1.8014128e-01  -1.2414765e+00  -1.4707523e-01   1.4052536e+00  -2.1775344e+00   1.1426705e+00  -3.7121851e-01
   6.1333361e-01   6.1888098e-01  -7.4786004e-01  -8.2802227e-01  -1.2427890e+00   8.3060013e-02  -1.4220150e+00  -2.0787711e+00  -3.1487664e+00  -1.8193665e+00  -2.4167038e-01  -2.5313064e+00  -4.8836015e-01  -2.2426913e+00  -2.3067750e+00  -1.3321636e+00   2.4295997e+00   2.4264067e-01  -5.8718608e-01   2.3184008e-01  -8.5156369e-01   8.4091061e-01   7.0024178e-02  -5.2713947e-01  -2.8459206e+00  -1.2116763e+00  -5.6284975e-01   1.0186949e-01   2.7346331e+00  -5.0957564e-01   8.4336374e-01   1.0910071e+00   2.7391533e+00   1.2382988e+00  -5.0427202e-01  -1.4120727e+00  -2.8838719e-01  -1.2264257e+00   1.7714676e+00   2.0393566e+00   1.9381921e+00  -1.7333428e+00   1.0783432e+00  -7.9711743e-01  -4.5626510e-01   3.3043469e-02  -2.1290846e-01  -7.2652298e-01   8.8166388e-01   1.8166015e+00   1.0033552e+00   9.3380348e-01   2.8184903e+00   8.9244793e-01   4.6811456e-01   5.1006884e-01   8.9064676e-01   2.0079180e+00   7.4228465e-01   4.3174793e+00  -4.9388426e-01   1.5795562e+00   2.5218530e+00   2.1956864e+00  -6.9185322e+00  -5.1808914e+00   1.0429227e+00   3.0252628e+00  -5.2223660e-01   3.7412398e+00  -7.5532446e-01  -2.3226964e+00   6.9075099e-01   4.7743766e-01  -4.6468136e+00   2.3880425e+00  -4.6933472e+00  -1.0668168e+00   5.0334553e+00   3.4376447e+00   2.3075070e+00   2.1144961e+00  -1.4991400e+00   2.6442600e-01  -1.7435984e+00  -5.9117746e-01   5.9486217e-01  -1.1570394e+00   9.5681565e-01  -1.1948035e+00
   6.8326589e-01   8.4345039e-01  -7.7702744e-01  -9.9062748e-01  -1.7836933e+00  -6.6547635e-01  -1.4939981e+00  -1.9060854e+00  -3.6487190e+00  -2.3630925e+00  -1.6645521e-01  -2.7219682e+00  -5.8594172e-01  -2.3382724e+00  -2.2702824e+00  -1.7939949e+00   2.3791432e+00   6.7902763e-01  -3.5575873e-01   3.4917997e-01  -1.1722914e+00   1.8800674e-01   4.3481532e-01  -2.8753823e-01  -3.2458004e+00  -1.6496657e+00  -8.4301713e-01  -3.5257952e-01   2.8865675e+00  -1.9601385e-02   1.1791308e+00   1.8859252e+00   3.3380476e+00   1.4743906e+00  -3.3095538e-01  -1.5996684e+00   3.5754498e-02  -1.5775062e+00   1.7057693e+00   2.7939242e+00   2.3530186e+00  -1.1249647e+00   4.8433142e-01  -1.6888172e+00   2.4386996e-01  -2.1353720e-02  -2.1086948e-01  -1.8825667e+00   1.4588988e+00   1.9687087e+00   1.5542753e+00   1.3733439e+00   3.3514644e+00   1.1152496e+00   9.5302023e-01   7.8477481e-01   8.3624412e-01   2.2663566e+00   1.2085888e+00   4.2699736e+00   1.3135130e-01   1.6483312e+00   3.4632114e+00   2.8071659e+00  -6.5229308e+00  -5.9606410e+00   1.1301016e+00   2.7787579e+00  -9.6350382e-01   3.3503004e+00  -7.4586813e-01  -2.6158062e+00   5.8443386e-01   5.5643822e-01  -4.2250417e+00   2.9074540e+00  -5.3092240e+00  -2.3760046e+00   4.8872275e+00   4.0901737e+00   2.7084649e+00   3.2607186e+00  -1.6881555e+00   6.4634786e-01  -1.7139454e+00  -2.0914256e-01   8.5242523e-01  -1.6871251e+00   1.0280960e+00  -1.0097807e+00
   1.5232144e+00   8.3518261e-01  -9.4066681e-01  -1.4528578e+00  -2.0525432e+00  -1.4030292e+00  -1.3735799e+00  -2.0214220e+00  -3.2418096e+00  -2.8920052e+00   4.8801436e-01  -3.0641253e+00  -4.8961293e-01  -3.2004969e+00  -1.6092655e+00  -1.2992503e+00   2.5046557e+00   6.0939576e-01  -4.2278751e-01   4.6058848e-01   8.1390832e-01   1.2508242e+00   1.0393248e+00   3.4878070e-01  -1.5056611e+00  -7.7304041e-01  -2.9902832e-01  -5.2967328e-01   3.8659241e+00   3.9006490e-01   2.4513725e+00   3.1765682e+00   3.3175724e+00   2.3437421e+00  -6.0854719e-01  -1.6555326e+00  -1.0972083e+00  -2.8754087e+00   1.5634255e+00   2.8568447e+00   5.1278880e+00   7.5231360e-01  -2.2204531e-01  -1.6749520e+00   2.3114744e-01   9.5954505e-02  -1.0147499e+00  -2.4560007e+00   1.9023973e+00   2.2409542e+00   1.6836714e+00   1.6567987e+00   3.9931189e+00   1.2732407e+00   3.6369767e-01   8.5305912e-01   1.7215897e+00   2.1565499e+00   1.1075905e+00   3.6458114e+00   4.5300752e-01   1.0976919e+00   4.5287212e+00   2.9279471e+00  -7.0290910e+00  -6.3553948e+00   7.4060900e-01   2.6744880e+00  -1.1197585e+00   3.2630627e+00   6.2336665e-01  -1.7880641e+00   2.2779351e+00   2.0248948e+00  -1.7100966e+00   5.9150389e+00  -5.7081671e+00  -1.9167454e+00   5.3153378e+00   4.1665160e+00   3.7617850e+00   3.9603857e+00  -1.7730468e+00   1.0382454e+00  -1.7266802e+00   6.1763603e-02   1.9073873e+00  -2.5797334e+00   1.0041904e+00  -5.5288592e-01
   1.2735945e+00   1.4644213e+00  -1.5992614e+00  -9.4879316e-01  -2.0918314e+00  -1.8402319e+00  -1.8233764e+00  -1.8475000e+00  -4.7194941e+00  -4.0338648e+00   5.7042010e-01  -2.7637773e+00  -4.9607464e-01  -2.6137954e+00  -1.6438297e+00  -1.9211635e+00   3.7763201e+00   1.2227234e+00   3.4582373e-01   1.1708085e+00  -2.1559104e+00  -2.7070056e+00   2.7416100e-01  -1.7147089e-01  -4.1868966e+00  -2.9997637e+00  -1.3129713e+00  -1.0919749e+00   2.9720099e+00   1.0595162e+00   1.1692790e+00   2.2557035e+00   4.0949529e+00   2.4667362e+00  -1.3702448e+00  -2.3829141e+00   5.1795407e-01  -1.2042044e+00   1.8353707e+00   3.4160009e+00   1.1585711e+00   5.9422175e-01  -3.2077452e-01  -1.8575005e+00   6.9925956e-01   5.2185737e-01  -4.9751009e-01  -2.3158954e+00   2.0206723e+00   2.3690354e+00   1.7039630e+00   1.4465827e+00   4.4720126e+00   1.3601003e+00   2.5981059e+00   7.2761516e-01   1.6028848e+00   3.1099365e+00   1.7217993e+00   4.2571941e+00   4.7234109e-01   1.6495128e+00   4.8245255e+00   3.5508455e+00  -7.6007788e+00  -6.5950933e+00   6.9919522e-01   2.0984272e+00  -1.3359610e+00   3.4257707e+00  -1.1365936e+00  -3.2170671e+00   7.1383040e-01   1.3906471e+00  -3.5338830e+00   3.9820390e+00  -6.0639903e+00  -3.1392789e+00   6.0158608e+00   5.6887341e+00   4.0998539e+00   5.1112820e+00  -9.3232399e-01   1.5810576e+00  -1.9660766e+00  -2.9654051e-01   8.5584494e-01  -1.4227423e+00   2.3592842e-01  -1.2653338e+00
   1.7834236e+00   1.8500710e+00  -1.8927109e+00  -1.5580120e+00  -2.3110640e+00  -2.5259621e+00  -1.9836851e+00  -1.7183047e+00  -4.8062328e+00  -4.7833656e+00   1.1360056e+00  -2.4257934e+00  -7.6737605e-02  -2.2921463e+00  -9.6680622e-01  -1.7451019e+00   3.9355690e+00   2.1818880e+00   4.3413802e-01   1.1386652e+00  -2.8152223e+00  -3.2295728e+00   8.1413544e-02  -4.0499472e-01  -4.7881887e+00  -3.4895440e+00  -1.4966274e+00  -1.4355715e+00   3.6419725e+00   1.8895129e+00   1.1414329e+00   2.1864893e+00   3.9143489e+00   2.5845506e+00  -1.4793475e+00  -2.7837780e+00   1.0928718e+00  -8.0931074e-01   2.1214807e+00   3.6369117e+00   1.9463702e+00   9.6426112e-01  -7.7136687e-01  -2.0858419e+00   9.2409340e-01   1.3757640e-01  -5.8193395e-01  -2.5259390e+00   2.6452116e+00   2.2424840e+00   1.9107173e+00   1.3513287e+00   4.6126788e+00   1.8038903e+00   2.7948596e+00   7.7128490e-01   1.8154391e+00   3.5798810e+00   1.8387064e+00   3.5474864e+00   7.2856268e-01   1.9124395e+00   5.2478011e+00   3.8310511e+00  -7.2262631e+00  -6.6214169e+00   4.0580241e-02   8.8479750e-01  -1.4804800e+00   2.5464935e+00  -1.3560028e+00  -3.3216529e+00   1.4850676e+00   1.4715817e+00  -2.4046091e+00   4.6084633e+00  -6.0310015e+00  -3.5383120e+00   6.1388365e+00   6.8060830e+00   4.5964785e+00   6.2626878e+00   1.1498491e-01   2.9544861e+00  -1.8809004e+00  -4.4984492e-01   1.1999500e+00  -8.7155885e-01   6.5134362e-02  -1.2170408e+00
   1.5493775e+00   1.7536611e+00  -2.1709840e+00  -1.1805964e+00  -2.4290494e+00  -2.4829276e+00  -1.7929826e+00  -1.6385207e+00  -4.5745988e+00  -4.0719701e+00   1.2931568e+00  -1.9765732e+00  -5.6135127e-02  -2.5916863e+00  -1.0387523e+00  -1.5267721e+00   3.2131839e+00   1.3593777e+00   5.0603598e-01   1.8740137e+00  -1.7391947e+00  -3.5896447e+00   2.8324556e-01  -5.5338212e-02  -3.5090343e+00  -3.6991169e+00  -1.4466748e+00  -1.7559066e+00   2.1248817e+00   1.9301055e+00   1.3930684e+00   2.0105078e+00   3.4671069e+00   3.2440883e+00  -1.4761589e+00  -1.8161641e+00   1.1088481e-01  -1.3181245e+00   1.2942379e+00   2.5911702e+00   1.7438215e+00   3.3366434e+00  -8.9193268e-01  -1.3642627e+00   1.3653438e+00   9.8907088e-01   2.3169444e-02  -1.6737745e+00   2.2793752e+00   2.1688399e+00   1.9784284e+00   1.1684634e+00   4.8116599e+00   1.2295486e+00   2.4876966e+00   3.0736910e-01   1.9506755e+00   2.9502930e+00   1.9794973e+00   3.0637530e+00   1.0522633e+00   1.5198541e+00   5.0629199e+00   3.5655883e+00  -6.4558920e+00  -5.9124458e+00   3.3835435e-02   1.5078276e+00  -1.3706010e+00   2.6586098e+00  -3.6259744e-01  -3.5584407e+00   1.1650792e+00   2.4397235e+00  -1.1812445e+00   4.7531322e+00  -6.7355602e+00  -2.5105375e+00   4.6381206e+00   5.7519420e+00   4.3073059e+00   5.7507613e+00  -2.7410080e-01   2.8235012e+00  -1.9257833e+00   5.9251513e-03   2.8897886e-01  -1.6655589e+00  -2.3598854e-01  -5.0697921e-01
   1.9810299e+00   1.6369067e+00  -2.1608785e+00  -1.9476112e+00  -2.6675007e+00  -3.7821891e+00  -1.7899193e+00  -1.8311690e+00  -4.0114720e+00  -3.9391358e+00   7.8427219e-01  -2.4181935e+00  -3.2790899e-01  -3.3030065e+00  -6.3169316e-01  -1.5854612e+00   2.1160034e+00   1.5162698e+00   5.3279211e-01   1.7810789e+00  -3.1052654e-01  -2.6406419e+00   9.3469747e-01   4.6378192e-01  -2.0780182e+00  -3.5106230e+00  -1.1400504e+00  -2.5316516e+00   1.6739542e+00   2.3964730e+00   2.2321177e+00   2.9842162e+00   3.3272015e+00   3.5350345e+00  -5.9725469e-01  -5.6579806e-01  -2.9079243e-01  -1.8587839e+00   1.1543474e+00   2.8428031e+00   4.3096760e+00   5.6053615e+00  -1.5009291e+00  -1.8531326e+00   2.0550832e+00   1.0736813e+00   1.5948986e-01  -2.1094047e+00   2.7357338e+00   1.9748089e+00   2.5143920e+00   1.3188435e+00   5.7244483e+00   1.8789466e+00   2.2996624e+00   1.2329755e-01   2.3634329e+00   2.9554449e+00   2.1134407e+00   2.1024780e+00   1.5466358e+00   1.1353635e+00   5.1244301e+00   3.2317534e+00  -5.2609584e+00  -5.8799089e+00  -9.2674815e-02   1.3702664e+00  -1.1594874e+00   2.2109620e+00   7.3163257e-01  -2.3481438e+00   2.5551125e+00   4.0273883e+00   1.5506459e+00   7.2958918e+00  -7.1284416e+00  -2.3727084e+00   3.7532288e+00   5.2449509e+00   4.6689693e+00   6.3623123e+00  -4.2105725e-01   3.5437861e+00  -1.3714860e+00   1.1389065e+00   9.1399901e-01  -2.2135895e+00  -3.6027638e-01   3.8429526e-01
   2.0699457e+00   1.7885653e+00  -2.8654427e+00  -1.8878830e+00  -2.1910570e+00  -4.1474240e+00  -2.3665360e+00  -1.6457621e+00  -3.9387366e+00  -4.9098358e+00   9.6917044e-01  -2.5156884e+00  -5.8455173e-01  -3.4458762e+00   5.0670336e-02  -1.9182082e+00   2.5921818e+00   2.3311543e+00   3.1141623e-01   2.3081902e+00   3.4107517e-01  -3.5788715e+00   1.4728751e-01   2.9360897e-01  -1.8983554e+00  -3.9912551e+00  -5.7904971e-01  -2.6719363e+00   1.6775653e+00   3.5467557e+00   1.7450708e+00   2.6829142e+00   2.8034261e+00   3.6518787e+00  -1.0425381e+00  -1.1316552e+00  -7.0584943e-01  -1.5263959e+00   3.8021569e-01   2.7435264e+00   2.6224589e+00   6.7647455e+00  -1.6912715e+00  -1.5142719e+00   1.9334726e+00   6.8881946e-01  -1.2577864e-01  -2.2528509e+00   3.1384413e+00   2.0675631e+00   2.7944992e+00   1.2013008e+00   6.2677162e+00   1.9349462e+00   2.7657203e+00   8.8274309e-02   2.4510687e+00   3.4328868e+00   2.4049894e+00   2.2507850e+00   1.4626836e+00   2.1354060e+00   5.2850659e+00   4.1590564e+00  -5.9822883e+00  -5.4571044e+00  -8.6320522e-01   2.9786203e-01  -7.3716335e-01   2.7821290e+00   3.3522732e-01  -2.8884212e+00   1.7188002e+00   4.5053636e+00   4.6272760e-01   6.4329894e+00  -7.2931135e+00  -2.2279811e+00   3.4147431e+00   6.6532512e+00   4.7536760e+00   6.7797764e+00   7.2920914e-01   3.6082437e+00  -1.8126860e+00   8.9707834e-01   1.5542222e+00  -1.5980189e+00  -6.2855169e-01   8.2327394e-01
   2.3448839e+00   1.9524050e+00  -3.0913005e+00  -1.8079527e+00  -2.0734943e+00  -3.9382963e+00  -2.5922675e+00  -8.1757546e-01  -4.4065311e+00  -5.3465663e+00   1.0215090e+00  -2.0684229e+00  -5.0822878e-01  -2.6674853e+00   2.1570305e-01  -1.6814254e+00   2.6890629e+00   2.9573030e+00   4.9755750e-01   2.0407700e+00   1.2731912e-01  -3.4053197e+00  -8.5636444e-01   1.9106826e-01  -2.0103260e+00  -3.4270136e+00  -5.6576803e-01  -2.0921481e+00   1.7915272e+00   4.0282180e+00   1.2476498e+00   2.5902161e+00   2.3832957e+00   3.2997629e+00  -1.3431490e+00  -1.4616720e+00  -8.6530122e-01  -8.4770293e-01   4.6790583e-01   2.5061265e+00   1.6288040e+00   6.0359894e+00  -1.3718297e+00  -1.0490859e+00   2.1301895e+00   4.2816369e-01   3.3900958e-01  -1.4331719e+00   3.1262200e+00   1.4011556e+00   2.5131748e+00   6.8540388e-01   5.8208468e+00   1.9271284e+00   3.0173523e+00   2.5481584e-01   2.5536464e+00   3.3733724e+00   1.9449558e+00   1.6479220e+00   1.0534065e+00   2.5775886e+00   4.9826945e+00   4.3743338e+00  -6.6638741e+00  -4.9163602e+00  -1.2537191e+00  -7.1414983e-01  -7.3268130e-03   2.0697536e+00  -2.9929233e-01  -2.5369546e+00   1.7185617e+00   4.1232121e+00   8.5889561e-01   5.8654233e+00  -6.2199574e+00  -2.5916613e+00   3.3089061e+00   6.6856356e+00   4.7176040e+00   6.6066370e+00   1.7774978e+00   4.3547406e+00  -1.7659507e+00   6.9657699e-01   1.3010664e+00  -5.2202788e-01  -7.5419212e-01   8.5193281e-01
   2.2770545e+00   1.8380585e+00  -3.0029595e+00  -2.1632717e+00  -1.8482607e+00  -3.9400727e+00  -2.5183300e+00  -5.6235848e-01  -3.7862935e+00  -4.4862778e+00   6.9529350e-01  -1.6492492e+00  -5.9950241e-01  -2.5094454e+00   4.1172752e-01  -1.4054982e+00   1.6099680e+00   3.0932319e+00   3.3969553e-01   1.8836050e+00   4.6881399e-01  -2.5933427e+00  -9.3013403e-01   2.3787324e-01  -1.3077832e+00  -3.3500388e+00  -3.8167110e-01  -2.2948216e+00   1.0554040e+00   4.2791512e+00   1.2170117e+00   2.4586474e+00   1.4171582e+00   2.8670685e+00  -6.1559000e-01  -4.7460621e-01  -1.0045368e+00  -5.4614029e-01   1.5443485e-01   2.5584593e+00   2.4395871e+00   7.4102582e+00  -1.2888764e+00  -8.8841157e-01   2.5798393e+00   3.7735843e-01   4.1651655e-01  -9.7961166e-01   3.3325025e+00   1.0316034e+00   2.8576440e+00   6.5327372e-01   5.8339799e+00   2.1942768e+00   2.5778856e+00   2.5994648e-01   2.4205983e+00   3.0259383e+00   1.7236292e+00   5.2673797e-01   1.0888848e+00   2.4910745e+00   4.2172705e+00   3.9425479e+00  -5.0314308e+00  -3.8311693e+00  -1.3926408e+00  -1.0257829e+00   3.5354906e-01   1.4690314e+00  -3.2543051e-03  -2.3734840e+00   1.7390360e+00   4.4305588e+00   1.6040340e+00   6.1424743e+00  -6.4369041e+00  -2.1426823e+00   2.0114730e+00   6.1238794e+00   4.2788562e+00   6.4099389e+00   1.8324091e+00   4.5961385e+00  -1.4430621e+00   1.4124771e+00   1.3737299e+00  -3.2257361e-01  -8.0170534e-01   1.6983705e+00
   1.6236570e+00   9.2285364e-01  -2.6523062e+00  -1.6611302e+00  -2.0577762e+00  -4.2234200e+00  -2.0679244e+00  -3.9684996e-01  -2.4529345e+00  -2.4655161e+00  -8.9950070e-02  -1.7865428e+00  -1.2621938e+00  -3.5629143e+00   9.3449725e-02  -1.5563399e+00  -7.4298803e-01   1.4420411e+00  -1.7461647e-01   2.2929977e+00   4.1105905e+00  -6.0682716e-01   1.3912652e-01   1.4037300e+00   2.3197022e+00  -2.2889560e+00   1.5779231e-01  -2.8845803e+00  -1.3003659e+00   3.9196205e+00   1.9682654e+00   3.1029310e+00   6.2665187e-01   3.6489494e+00   9.1057697e-01   2.5054028e+00  -3.5670708e+00  -2.7718191e+00  -1.8258048e+00   1.1699256e+00   3.5178677e+00   1.1291356e+01  -1.4436600e+00  -6.1270624e-01   3.1502674e+00   1.0738068e+00   8.5470581e-01  -1.1134769e+00   2.6646625e+00   7.4106344e-01   3.1462557e+00   7.5934856e-01   6.2808319e+00   1.4718429e+00   1.1466393e+00  -6.7888850e-01   2.1790999e+00   1.6900125e+00   1.7944310e+00  -1.2327346e-01   1.5877696e+00   1.8767394e+00   3.4835868e+00   3.3250073e+00  -2.9704769e+00  -2.3280768e+00  -8.9250287e-01   6.4783446e-01   6.7968846e-01   2.3266261e+00   2.2259260e+00  -1.7763918e+00   1.2377020e+00   6.1820212e+00   3.1780154e+00   6.5707612e+00  -7.0536575e+00  -2.7558442e-01  -1.3322782e+00   3.5282822e+00   3.3290285e+00   4.6511691e+00   6.3019412e-02   2.7121588e+00  -1.0096952e+00   2.9856984e+00   1.3429364e+00  -2.6075980e+00  -7.6485588e-01   3.4788917e+00
   1.7387145e+00   1.3688934e+00  -3.0471865e+00  -1.8086146e+00  -1.4646210e+00  -3.5953395e+00  -2.6803498e+00   2.2772307e-02  -3.2317819e+00  -3.1404719e+00  -3.2070067e-01  -1.3949590e+00  -1.2869907e+00  -2.6730411e+00   1.9526388e-01  -1.4929230e+00  -5.3197720e-01   2.7355173e+00  -6.6925249e-02   2.2116682e+00   2.1529090e+00  -1.7541724e+00  -1.0850146e+00   7.1108363e-01   7.5643246e-01  -3.1331734e+00  -7.9946369e-02  -2.4596987e+00  -1.4087291e+00   4.4644120e+00   1.0626071e+00   2.2022850e+00  -6.4438490e-01   2.2592429e+00   7.1461129e-01   2.0910271e+00  -2.0003340e+00  -8.4225525e-01  -1.2966159e+00   1.1815795e+00   1.5008064e+00   9.6097279e+00  -7.3152836e-01   1.1244813e-01   3.5238041e+00   6.8721176e-01   1.2891007e+00   3.8063256e-01   2.7790358e+00   8.3529202e-02   2.9736407e+00   6.4196630e-02   5.7499560e+00   1.9030562e+00   2.1192666e+00  -4.0679096e-01   2.0068124e+00   2.1389922e+00   1.4023151e+00  -8.2710182e-01   8.2985599e-01   2.1123754e+00   2.4817323e+00   2.9966746e+00  -3.1737359e+00  -1.6479623e+00  -1.2196031e+00  -5.5265516e-01   1.3830548e+00   1.5063729e+00   8.2073157e-01  -2.5451706e+00   3.5820400e-01   5.0591538e+00   1.6691684e+00   4.5470835e+00  -6.2966596e+00  -5.5954284e-01  -1.1442987e+00   4.4548508e+00   3.0522854e+00   4.6560626e+00   1.4268424e+00   3.6483367e+00  -1.0197040e+00   2.6222982e+00   8.0533668e-01  -5.6335758e-01  -1.2221355e+00   3.3463713e+00
   1.6371612e+00   1.0404066e+00  -2.9945149e+00  -1.6515017e+00  -1.0223529e+00  -3.6306293e+00  -2.7276595e+00   2.3179252e-01  -2.6926058e+00  -2.7773114e+00  -4.4984595e-01  -1.1401913e+00  -1.2322383e+00  -2.2654790e+00   4.4990870e-01  -1.3982861e+00  -5.8798052e-01   2.7587092e+00  -1.1239197e-01   1.9602572e+00   2.4237134e+00  -1.6961983e+00  -1.6254234e+00   5.9465116e-01   1.0561148e+00  -3.0382164e+00   1.0609663e-01  -2.4686723e+00  -1.8791198e+00   4.7470342e+00   3.0906005e-01   1.4936421e+00  -1.0614427e+00   1.9111335e+00   7.9695630e-01   2.2252602e+00  -2.3837896e+00  -2.1439338e-01  -1.4211004e+00   1.3801715e+00   5.4902505e-01   9.8494330e+00  -5.0116042e-01   3.0855702e-01   3.5093756e+00   5.2218009e-01   1.3112234e+00   7.4936016e-01   2.6715150e+00  -2.3825656e-01   2.6857963e+00  -1.0866527e-01   5.3923436e+00   1.8178097e+00   2.2068712e+00  -3.8558846e-01   1.9395688e+00   2.0396300e+00   1.0538540e+00  -1.3290853e+00   6.2453191e-01   2.2450786e+00   1.9438266e+00   2.6513813e+00  -2.7093216e+00  -7.7759771e-01  -1.4291948e+00  -1.1575086e+00   1.8552986e+00   1.6513051e+00   3.1720897e-01  -2.2669831e+00  -3.2223058e-01   4.9607632e+00   1.1830732e+00   3.7854330e+00  -5.6890010e+00  -1.9771808e-01  -1.2808349e+00   4.1483504e+00   2.8493636e+00   3.9946736e+00   2.1198679e+00   3.3985385e+00  -7.6153360e-01   2.6091460e+00   1.0862304e+00  -1.1105278e-02  -1.2646340e+00   3.4709578e+00
   1.8730897e+00   9.7574610e-01  -2.8864815e+00  -1.7736513e+00  -8.2168844e-01  -3.2920183e+00  -2.8255694e+00   5.2499436e-01  -1.7403713e+00  -2.7844204e+00  -1.7638520e-01  -7.8697758e-01  -1.0153577e+00  -1.9372422e+00   1.0780737e+00  -8.7015886e-01  -9.7078891e-01   3.2272995e+00  -4.8964295e-01   1.6200162e+00   3.3770310e+00  -2.4179977e-01  -1.8807952e+00   5.6873004e-01   1.8201906e+00  -2.0893318e+00   4.9450249e-01  -2.0524118e+00  -1.2126486e+00   4.9597606e+00   5.7776866e-02   1.1674258e+00  -2.1397909e+00   1.7031396e+00   8.7322749e-01   2.2261773e+00  -3.1084637e+00  -7.4834002e-02  -1.7416927e+00   9.1246558e-01   1.3319832e+00   9.1997957e+00  -3.2380710e-01   7.6455124e-01   3.1477152e+00  -4.3577951e-02   9.1815031e-01   1.1542786e+00   2.6252263e+00  -5.2328677e-01   2.3472101e+00  -2.8966110e-01   4.8709006e+00   1.9112619e+00   1.1565669e+00  -4.4136169e-01   1.7747893e+00   1.9929125e+00   4.3903832e-01  -1.9256813e+00   2.7577283e-01   2.3458901e+00   1.2793754e+00   2.4714950e+00  -2.1840027e+00   4.6381730e-01  -2.0648040e+00  -1.8671644e+00   1.9768196e+00   1.6590231e+00   3.6025341e-01  -1.8353297e+00   1.3453055e-03   4.6083981e+00   1.4073991e+00   3.4648980e+00  -4.8495641e+00   6.3455058e-01  -1.6124988e+00   4.3008743e+00   2.3961142e+00   3.4722786e+00   2.8749082e+00   3.2126201e+00  -5.5342939e-01   2.4112264e+00   1.8401950e+00   5.2730778e-01  -1.1569817e+00   3.7179870e+00
   1.8341246e+00   9.2864056e-01  -2.7786034e+00  -1.5379012e+00  -3.6005525e-01  -2.3732596e+00  -2.8732425e+00   1.0343076e+00  -1.6538582e+00  -2.4778367e+00  -1.9685593e-01  -3.9152371e-01  -8.0210961e-01  -1.1525009e+00   9.9846291e-01  -6.0936283e-01  -1.0381839e+00   3.5057927e+00  -6.1900927e-01   1.1476167e+00   3.4108094e+00   3.0128255e-01  -2.5560068e+00   3.5720096e-01   1.8442335e+00  -1.5297774e+00   7.2988227e-01  -1.1561023e+00  -1.1813195e+00   4.8462713e+00  -2.1993386e-01   9.4026265e-01  -2.9705171e+00   7.2081766e-01   7.0930771e-01   1.6521034e+00  -3.0045702e+00   5.2808758e-01  -1.4541168e+00   6.1524262e-01   3.5353519e-01   7.2531436e+00   2.2799403e-01   1.1721933e+00   3.3841214e+00  -3.3053988e-01   1.1584927e+00   1.9694460e+00   2.3269469e+00  -1.0892592e+00   1.9377423e+00  -5.8716744e-01   3.8743007e+00   1.6227872e+00   1.1184799e+00  -1.6571958e-01   1.5413080e+00   1.6519792e+00  -5.6920401e-03  -2.2231713e+00  -1.0392768e-01   2.3802910e+00   6.9045026e-01   2.2110996e+00  -2.1383782e+00   1.1589279e+00  -2.0287365e+00  -2.3304410e+00   2.5484846e+00   1.0495698e+00   3.8781517e-02  -1.5635026e+00  -6.8758161e-01   3.6161099e+00   7.4013352e-01   2.1435772e+00  -3.5314449e+00   5.4950262e-01  -1.3254390e+00   3.8606293e+00   2.1355330e+00   2.5985476e+00   3.5660765e+00   3.3878841e+00  -3.8982459e-01   2.1602454e+00   1.4894433e+00   1.3796336e+00  -9.5024754e-01   3.6191827e+00
   1.1711086e+00   3.7248122e-01  -2.3400832e+00  -9.6544523e-01  -3.9368902e-01  -2.0327516e+00  -2.4551365e+00   7.8144714e-01  -8.3201628e-01  -8.8277290e-01  -4.8986432e-01   6.2588138e-02  -6.9614868e-01  -1.1391210e+00   6.3072340e-01  -3.3562888e-01  -2.1730377e+00   2.1742784e+00  -6.2111703e-01   1.3841785e+00   3.5131508e+00   9.4786430e-02  -1.9136306e+00   5.8933841e-01   2.6093028e+00  -1.8641207e+00   2.1252396e-01  -1.6560156e+00  -3.1335431e+00   4.0218667e+00  -6.3463738e-01  -2.2605162e-01  -3.6551949e+00   8.0624651e-01   1.3941172e+00   3.6463957e+00  -3.3992742e+00   3.4423825e-01  -1.8742687e+00  -3.6866534e-01  -1.0041705e-02   8.3232877e+00   6.3939435e-01   1.8296058e+00   3.5964973e+00   5.1362998e-01   1.7941065e+00   3.1095745e+00   1.4095708e+00  -1.3485105e+00   1.4254003e+00  -8.9155334e-01   3.3170612e+00   1.0182974e+00   7.0928368e-01  -9.4838804e-01   1.1347904e+00   9.7292624e-01  -4.0330126e-01  -2.9591193e+00  -1.6355671e-01   1.0788481e+00  -6.0338211e-01   4.8088289e-01  -5.5862401e-02   2.5691880e+00  -1.5721637e+00  -1.1355107e+00   2.2986230e+00   1.5343817e+00   4.5460035e-01  -1.8899450e+00  -1.5582190e+00   3.6101012e+00   8.6402030e-01   9.5948693e-01  -3.4862752e+00   2.3039905e+00  -2.6999158e+00   1.9737950e+00   1.2062617e+00   9.1791107e-01   2.6776891e+00   2.1566314e+00   1.9702101e-01   2.5461705e+00   6.4450278e-01   7.1054745e-01  -1.3110336e+00   3.8271830e+00
   8.5521708e-01  -2.0476699e-01  -1.5431998e+00  -9.0226800e-01  -5.5549486e-01  -2.2228340e+00  -1.9416813e+00   8.8511507e-01   2.9535128e-01   4.5423060e-01  -9.5701176e-01   1.2432218e-01  -7.3268374e-01  -1.1590011e+00   5.5674567e-01  -9.5412037e-02  -3.5227742e+00   1.5626227e+00  -9.6178187e-01   7.1294047e-01   4.7120198e+00   1.8931331e+00  -8.3595975e-01   1.2289581e+00   3.9577006e+00  -8.5820571e-01   2.5031451e-01  -1.9305050e+00  -3.5032433e+00   3.4521040e+00  -1.6996171e-01   3.2178767e-01  -3.9981274e+00   8.1786497e-01   2.6285712e+00   5.3000266e+00  -4.0495560e+00  -7.2398135e-01  -2.0866576e+00  -5.9192815e-01   1.7156259e+00   8.4088015e+00   4.7312477e-01   1.2084343e+00   3.7002340e+00   3.0828303e-01   1.4248014e+00   2.2369118e+00   1.2353814e+00  -1.6463345e+00   1.4038629e+00  -6.4685844e-01   2.9256139e+00   9.7560482e-01  -3.2091784e-01  -1.4695978e+00   6.5106007e-01   3.7393729e-01  -7.9354625e-01  -3.5016860e+00   1.8451861e-02   2.2762482e-01  -1.3535021e+00  -5.0224285e-01   2.1126995e+00   3.8012502e+00  -1.1969803e+00  -4.3452240e-01   1.9078021e+00   1.3589633e+00   1.3879455e+00  -8.2978458e-01  -1.2007887e+00   3.6455383e+00   1.9138903e+00   1.5955889e+00  -2.7310523e+00   2.9811364e+00  -3.4085305e+00   6.2787040e-01   7.0675889e-01  -4.0740092e-02   1.7754564e+00   1.0915035e+00   1.0329092e+00   3.3539465e+00   1.2639481e+00  -1.8653711e-01  -1.1702708e+00   4.3338536e+00
   8.5876754e-01  -7.2252604e-02  -1.2355760e+00  -9.1694936e-01  -4.0572407e-02  -8.4998510e-01  -2.0046917e+00   1.4156496e+00   3.8520673e-01   5.7517328e-01  -1.0510088e+00   2.0395989e-01  -6.9256768e-01  -3.7232666e-01   4.1949698e-01  -1.6641617e-02  -3.4781473e+00   1.9132120e+00  -1.1275319e+00   2.3589701e-02   4.5145509e+00   2.9998872e+00  -1.3837616e+00   1.0672194e+00   3.7889035e+00   2.6370221e-01   7.4081666e-01  -4.7773596e-01  -2.8292379e+00   2.9704513e+00   5.1219193e-02   8.0008909e-01  -4.6162217e+00  -4.7738705e-01   2.2391756e+00   4.2132238e+00  -3.5429203e+00  -6.8105704e-01  -1.7483568e+00  -6.4035644e-01   1.1789128e+00   5.7403824e+00   1.1378801e+00   1.3880796e+00   4.1825605e+00   1.9721925e-02   1.6527114e+00   2.6143254e+00   1.2844447e+00  -1.9783898e+00   1.3714365e+00  -6.1434207e-01   1.8153126e+00   6.0119437e-01  -2.7576833e-01  -7.4268929e-01   2.5008432e-01   2.6162857e-02  -1.0935436e+00  -3.5422592e+00  -3.0520548e-01   3.2963717e-01  -1.5551586e+00  -4.8841695e-01   2.0703135e+00   3.8375668e+00  -9.2699728e-01  -7.0695210e-01   2.1242143e+00   3.8410566e-01   9.6593899e-01  -6.9999492e-01  -1.8792361e+00   2.0679978e+00   9.4045248e-01   2.7623443e-01  -1.2266446e+00   2.1081953e+00  -2.9907502e+00  -2.6323591e-02   4.2258684e-01  -6.1588254e-01   1.9374155e+00   1.2983328e+00   1.0777214e+00   3.1050918e+00   1.2175829e+00   5.8126100e-01  -5.6828890e-01   4.0868900e+00
   4.5575772e-01  -3.6782615e-02  -9.5838350e-01  -1.3841964e-01   3.1437478e-01  -7.5287951e-03  -1.7930267e+00   1.5709217e+00   5.6220403e-01   7.9784483e-01  -8.9152117e-01   6.1239506e-01  -3.5166669e-01   3.7375039e-01   3.4406706e-01   1.3232246e-01  -2.8509951e+00   1.6912205e+00  -1.0265112e+00  -1.6056576e-01   3.1980222e+00   1.8943862e+00  -1.4735718e+00   9.3821415e-01   2.7479597e+00   1.6884302e-01   3.8567827e-01   6.9269367e-02  -2.9126994e+00   2.2549326e+00  -6.4418414e-01   1.2594106e-01  -4.6235416e+00  -8.7705128e-01   1.7014489e+00   3.5890107e+00  -2.9182390e+00   4.5108681e-03  -1.4650877e+00  -7.5704251e-01  -9.7209303e-01   3.4198007e+00   1.4737639e+00   1.5551238e+00   3.9178978e+00   2.0303896e-01   1.4428319e+00   2.8741297e+00   7.8371943e-01  -1.8791401e+00   7.5603912e-01  -6.1202762e-01   8.8898086e-01   8.9883689e-02   1.9529135e-01  -7.4098375e-01  -2.3013401e-01   9.9587187e-02  -1.3459294e+00  -2.9936661e+00  -6.4047824e-01   3.4140920e-02  -2.0040551e+00  -8.4367090e-01   2.3174551e+00   4.5018451e+00  -6.5018446e-01  -4.4791041e-01   1.6196834e+00   5.1060599e-01   1.0515519e-01  -9.4674151e-01  -3.0046875e+00   5.6390790e-01  -7.1528277e-01  -1.6026043e+00  -1.1741474e-01   2.0788778e+00  -1.9499955e+00  -1.5633176e-01   1.3181060e-01  -1.2744577e+00   2.0101837e+00   4.9509056e-01   1.2727864e+00   2.5182876e+00   8.0122823e-01   1.1716379e+00  -7.0036722e-01   3.1987606e+00
   4.3449489e-01  -7.6370932e-02  -3.4984653e-01  -1.6460474e-01   3.9687431e-01   5.1063231e-01  -1.4441631e+00   1.4658015e+00   1.7529292e+00   1.3046186e+00  -7.2559076e-01   6.8321854e-01  -1.9308727e-01   3.4794956e-01   6.4230854e-01   5.8111516e-01  -3.0533187e+00   1.4194288e+00  -1.3560733e+00  -6.8105802e-01   3.8709707e+00   3.3525547e+00  -6.2932077e-01   1.2237760e+00   3.3968599e+00   1.2365994e+00   6.6283646e-01   4.4785599e-01  -2.0959285e+00   1.5710688e+00  -7.6973345e-02   6.2998995e-01  -4.9409853e+00  -9.0831368e-01   1.7794265e+00   3.6216205e+00  -3.1220866e+00  -8.6523924e-01  -1.3568666e+00  -8.8939027e-01   7.8594478e-01   2.4753287e+00   1.4497612e+00   1.3471550e+00   3.7030612e+00   1.1743601e-01   6.7511072e-01   2.3508071e+00   8.2012877e-01  -1.5280990e+00   7.3559734e-01  -1.1113679e-01   5.6343807e-01   4.3444861e-02  -7.8344309e-01  -8.0549691e-01  -5.8847821e-01  -7.7169975e-02  -1.6817470e+00  -2.9255661e+00  -7.0216798e-01  -5.9413908e-01  -2.3139108e+00  -1.2243860e+00   3.5151622e+00   5.2659728e+00  -6.0090237e-01   4.3963693e-02   7.3123316e-01   4.0968393e-01   6.9380999e-01  -4.2644718e-01  -2.4297351e+00   4.4188503e-02  -4.1054637e-01  -9.7820549e-01   5.5057123e-01   2.4979040e+00  -1.4728085e+00  -5.1379706e-01  -7.2269929e-02  -1.5175616e+00   1.4322391e+00  -1.9365447e-01   1.6111748e+00   2.6478764e+00   1.6079525e+00   8.8348214e-01  -4.0143118e-01   3.0650487e+00
  -2.2943847e-01  -3.2325236e-01  -1.9158218e-02   5.4784632e-01   5.3509704e-01   1.3395457e+00  -1.0720422e+00   1.4103796e+00   2.2676257e+00   2.1241226e+00  -5.8824373e-01   9.1445086e-01   9.3697332e-03   6.6745937e-01   2.4256709e-01   4.9665379e-01  -3.1346919e+00   4.2466622e-01  -1.4987642e+00  -6.2155711e-01   3.8914959e+00   2.9586243e+00  -2.7689537e-01   1.3329379e+00   3.5364080e+00   1.4120064e+00   6.2720042e-01   8.7217592e-01  -2.7980506e+00   6.0605963e-01  -1.0377847e-01   2.3026092e-01  -4.8986748e+00  -9.3856577e-01   1.4151113e+00   3.6397679e+00  -3.1733618e+00  -1.6906855e+00  -1.5205112e+00  -1.7731883e+00  -4.5663673e-01   1.6376498e+00   1.7332550e+00   1.6095963e+00   3.7661197e+00   6.3074857e-01   1.1177043e+00   2.4403490e+00   3.1161070e-01  -1.3588764e+00   5.5948561e-01  -3.3462751e-02  -2.9106381e-01  -1.0508116e+00  -7.2829167e-01  -1.0656403e+00  -1.1582563e+00  -6.2197950e-01  -1.5690131e+00  -2.4158137e+00  -5.6849391e-01  -1.0932818e+00  -2.5706013e+00  -1.7363977e+00   4.2471245e+00   5.6072258e+00  -1.3786125e-01   9.5769242e-01   1.3859301e-01   4.7419106e-01   8.4381451e-01  -8.2672094e-01  -3.5876571e+00  -8.1971451e-01  -1.2565608e+00  -2.6234311e+00   1.4243402e+00   2.8906362e+00  -1.6855546e+00  -1.7896623e+00  -6.4702099e-01  -2.7014504e+00   6.7611696e-01  -1.1141705e+00   1.6658289e+00   2.3077510e+00   9.8808740e-01   3.2901421e-01  -2.2747260e-01   2.6544118e+00
  -5.2221240e-01  -2.0746278e-01   5.1997574e-01   9.2504936e-01   3.4871742e-01   1.5760544e+00  -6.0868169e-01   1.4542876e+00   2.1833268e+00   2.5125587e+00  -7.0694523e-01   1.1329958e+00   3.6957321e-01   1.2331674e+00  -1.0729805e-01   5.5737019e-01  -3.1421537e+00   9.0297808e-02  -1.3262531e+00  -1.1139484e+00   2.4135047e+00   2.3407430e+00   4.7290575e-01   1.4881998e+00   2.5296139e+00   1.4567308e+00  -9.6501742e-02   1.0179628e+00  -2.8633732e+00  -4.2188166e-01   8.7446292e-03   4.3306601e-01  -4.5105348e+00  -1.1050173e+00   1.5454750e+00   3.9159830e+00  -1.9099002e+00  -1.8843526e+00  -7.5194690e-01  -2.1647450e+00  -9.0155224e-01  -8.2718010e-01   1.7558108e+00   1.0961499e+00   3.9351627e+00   8.6705219e-01   1.2794930e+00   2.0788575e+00  -2.0449111e-02  -1.4258147e+00   2.1174703e-01  -3.4845396e-02  -1.0584940e+00  -1.2678596e+00  -3.1819168e-01  -1.5358786e+00  -1.6512912e+00  -6.2127693e-01  -1.5887785e+00  -2.0157620e+00  -5.6899916e-01  -1.8993394e+00  -2.9770544e+00  -2.4805668e+00   5.2082938e+00   5.9517287e+00   4.9755836e-01   1.7549468e+00  -7.5089611e-01  -3.6223189e-01   7.2774769e-01  -4.0604155e-01  -3.3985994e+00  -2.0117865e+00  -1.0779728e+00  -3.1239357e+00   2.9432574e+00   2.5453288e+00  -8.3221206e-01  -2.4578069e+00  -7.0712381e-01  -2.9960373e+00   3.8845096e-02  -1.3295112e+00   2.2548947e+00   2.2234074e+00   3.7254894e-01   3.2313533e-01  -4.3652660e-01   1.8069757e+00
  -5.7683732e-01  -8.1807807e-02   8.6523088e-01   1.2418221e+00   5.7989247e-01   2.2855164e+00  -2.9410898e-01   1.3043199e+00   2.9089077e+00   2.4645374e+00  -3.4028607e-01   1.2255496e+00   5.6236673e-01   1.2532451e+00   1.2676177e-01   1.0294450e+00  -2.7140842e+00  -2.1954441e-01  -1.4457915e+00  -1.2656868e+00   2.3286348e+00   2.6006565e+00   1.0992280e+00   1.7464559e+00   2.6437359e+00   2.2505257e+00   5.2356719e-02   1.5421405e+00  -2.0296141e+00  -1.2418139e+00   3.7241168e-01   6.4768737e-01  -4.6082768e+00  -9.8046546e-01   9.0353589e-01   3.5394998e+00  -1.7571060e+00  -2.4695283e+00  -5.3377904e-01  -2.4826373e+00  -2.9999253e-01  -2.0271000e+00   1.8093387e+00   1.4093258e+00   3.3587720e+00   1.1032250e+00   5.9396812e-01   2.0069584e+00  -5.3264990e-02  -8.6559100e-01   2.9801025e-02   2.6290413e-01  -1.5144334e+00  -1.5516067e+00  -7.2572547e-01  -1.5208114e+00  -1.8277800e+00  -6.4750299e-01  -1.9482147e+00  -1.6684936e+00  -8.4395914e-01  -2.6216763e+00  -3.1825168e+00  -2.8421355e+00   5.3849598e+00   6.3544221e+00   4.7719998e-01   2.3120845e+00  -1.7732610e+00  -4.4688646e-01   8.8519513e-01  -2.5332374e-01  -2.9643870e+00  -2.6776486e+00  -1.1624034e+00  -2.8362177e+00   3.6581267e+00   2.9826273e+00   5.9009389e-02  -2.5990298e+00  -8.5910545e-01  -3.2113726e+00  -5.2824665e-01  -2.0762374e+00   2.2750522e+00   1.8116110e+00   8.2372982e-01   2.4148007e-01  -5.0904873e-01   1.2373759e+00
  -8.9611227e-01  -2.1787093e-02   1.1547233e+00   1.3654552e+00   6.2940367e-01   2.2526415e+00  -4.0845878e-02   1.1263488e+00   3.2256424e+00   2.5924249e+00  -2.2037344e-01   1.1986280e+00   7.6217905e-01   1.6120227e+00   4.6597649e-02   5.9671496e-01  -2.0527737e+00  -7.1052898e-01  -1.3798105e+00  -1.6047136e+00   1.6434351e+00   2.0033770e+00   1.3136093e+00   1.5766598e+00   1.8235295e+00   2.2465895e+00  -4.8289725e-02   1.6320491e+00  -1.9482274e+00  -1.7982622e+00   2.3061480e-01   6.4292797e-01  -3.5839142e+00  -8.1624741e-01   4.0572888e-01   2.8269102e+00  -1.0186098e+00  -3.1984017e+00  -1.7319873e-01  -2.4287913e+00  -1.1765436e+00  -2.9454296e+00   1.7585753e+00   6.9879247e-01   3.5712541e+00   1.3462796e+00   9.1555142e-01   1.0290301e+00   1.3106834e-01  -4.2688971e-01   2.0569690e-01   6.4296322e-01  -1.7680299e+00  -2.0067899e+00  -9.6116934e-02  -1.7145030e+00  -2.2217210e+00  -5.3714267e-01  -1.3400545e+00  -7.5615842e-01  -4.6448783e-01  -2.4069064e+00  -2.8219637e+00  -2.6270805e+00   5.8666311e+00   6.0641072e+00   8.0690468e-01   2.6403702e+00  -2.5995269e+00  -8.2707548e-01   5.2207079e-01  -1.8719694e-01  -3.2493171e+00  -3.4268372e+00  -1.6796748e+00  -3.4340365e+00   4.8131146e+00   2.1902424e+00   7.0141697e-01  -3.0979784e+00  -7.3859374e-01  -3.1058706e+00  -9.5226021e-01  -2.1428723e+00   2.3530551e+00   1.5617897e+00   8.2711770e-01   8.8606996e-02  -2.0822594e-01   4.6951146e-01
  -5.3069952e-01   6.5228647e-01   1.6244302e+00   1.0864514e+00   5.2364718e-01   3.2647755e+00   9.9815753e-02   1.7387642e+00   3.3970175e+00   1.8846384e+00   2.5224099e-01   1.3504925e+00   1.0328720e+00   2.3547383e+00   3.1781159e-01   7.8115117e-01  -1.5184107e+00   4.6590523e-02  -1.5378476e+00  -2.4786335e+00   9.0066427e-01   3.5311745e+00   1.2693857e+00   1.5122668e+00   1.0445443e+00   3.9802953e+00   1.0848920e-01   3.1170230e+00   2.9628148e-01  -2.4677012e+00   6.6386148e-01   1.6850207e+00  -3.4768904e+00  -1.3474049e+00  -3.2460851e-01   1.0772167e+00  -2.0258906e-01  -3.8235672e+00   2.8807127e-01  -2.3707425e+00  -1.3547332e-02  -6.2390076e+00   1.9808165e+00   4.2396929e-01   3.5484000e+00   9.1329975e-01   6.3107136e-01   4.8594720e-01   6.1732703e-01  -1.1402773e-01   3.4128820e-01   1.0944979e+00  -2.5067966e+00  -1.9766596e+00  -6.0200458e-01  -9.9221803e-01  -2.6246227e+00  -3.5301342e-01  -1.4574157e+00  -2.7472394e-01  -6.6947855e-01  -1.9490704e+00  -2.4034605e+00  -1.6890359e+00   5.4686161e+00   5.6830112e+00   7.4528379e-01   2.3092634e+00  -3.4712252e+00  -2.2862465e+00   1.4892525e-01   1.2379089e-01  -2.2346181e+00  -5.2995297e+00  -1.5847023e+00  -3.5031749e+00   6.4892555e+00   6.9352850e-01   1.4927387e+00  -2.7529149e+00  -7.5791239e-01  -2.4007304e+00  -1.1501952e+00  -1.6432328e+00   2.2383154e+00   1.0104764e+00   1.4268349e+00   6.5901430e-01   4.5933158e-01  -3.1224648e-01
  -1.1567514e+00   5.6542699e-01   1.7343883e+00   1.7795520e+00   6.6417048e-01   3.5119986e+00   4.4487566e-01   1.4675518e+00   3.6606930e+00   2.2210217e+00   4.0721724e-01   1.5158165e+00   1.0838587e+00   2.3301480e+00   2.4751415e-02   6.4161747e-01  -1.1614059e+00  -8.3010869e-01  -1.5244925e+00  -2.1406768e+00   4.9196018e-01   2.3214803e+00   1.7080983e+00   1.5980855e+00   8.2547929e-01   3.6491016e+00  -9.2502163e-02   2.9399773e+00  -3.2892991e-01  -3.1438224e+00   4.6485087e-01   1.1798082e+00  -3.0284611e+00  -9.2693718e-01  -8.4300789e-01   1.1528161e+00   7.3444141e-02  -4.4649610e+00   2.4516645e-01  -2.8516220e+00  -1.1683267e+00  -5.9848072e+00   2.0104044e+00   6.4696579e-01   3.2434712e+00   1.5576265e+00   7.6101502e-01   3.6168154e-01   4.2207405e-01   4.5897318e-01   3.6110379e-01   1.2536273e+00  -2.6965403e+00  -2.6303845e+00  -2.7310186e-01  -1.3634540e+00  -2.9177510e+00  -5.3002114e-01  -1.1909245e+00   3.9719023e-01  -5.6786168e-01  -2.3786873e+00  -2.5922990e+00  -1.9568452e+00   5.7473054e+00   5.8651505e+00   1.0106796e+00   3.1829787e+00  -4.2926274e+00  -2.1667107e+00   1.7633938e-01  -3.7102870e-01  -2.8099854e+00  -5.5240938e+00  -2.2656194e+00  -4.2043232e+00   6.7668958e+00   1.0709932e+00   1.4859780e+00  -3.2754330e+00  -1.0849743e+00  -2.8898805e+00  -2.0284481e+00  -2.5638337e+00   2.0481285e+00   6.7271305e-01   1.0521640e+00   8.7958243e-02   1.9179013e-01  -7.7686532e-01
  -1.0742859e+00   1.1835983e+00   1.9626599e+00   1.7766744e+00   4.0372886e-01   3.9782028e+00   6.6997648e-01   1.9440477e+00   3.0063459e+00   1.7899180e+00   6.6073297e-01   1.9973055e+00   1.5294938e+00   3.3735152e+00  -2.1131341e-01   6.7628508e-01  -6.5293606e-01  -4.5663737e-01  -1.2817929e+00  -2.7528900e+00  -1.5810633e+00   2.0395527e+00   1.4934254e+00   1.3057752e+00  -9.4711854e-01   4.0649050e+00  -7.4067803e-01   3.6739846e+00   5.3070997e-01  -3.8352295e+00   2.5407297e-01   1.3599472e+00  -2.5109563e+00  -1.2665852e+00  -1.3926178e+00   1.3577477e-01   1.7238009e+00  -4.3105902e+00   1.1134771e+00  -3.0936262e+00  -1.6760509e+00  -9.0302344e+00   2.2400838e+00   3.6152086e-01   3.4337665e+00   1.5555854e+00   1.3054824e+00   3.0356357e-01   5.4176766e-01   3.9831460e-01   1.9974749e-01   1.1426463e+00  -3.5415097e+00  -2.6513903e+00   1.6566616e-01  -1.3055635e+00  -3.2403240e+00  -3.1127920e-01  -1.0298862e+00   8.4060932e-01  -6.5326946e-01  -2.1343281e+00  -2.5892932e+00  -1.6604830e+00   5.5316258e+00   5.6354214e+00   1.2586048e+00   3.1074017e+00  -4.9263582e+00  -3.8954312e+00  -5.2638420e-01  -1.3143068e-01  -2.0411115e+00  -7.1898064e+00  -1.9329819e+00  -4.8134316e+00   8.6143616e+00  -2.5758077e-01   2.1576035e+00  -3.4106577e+00  -1.0662550e+00  -2.4696700e+00  -2.1495288e+00  -1.7329322e+00   2.1285934e+00   1.2719236e-01   3.7393547e-01   7.9130770e-01   2.3426924e-01  -1.8085621e+00
  -1.1639891e+00   1.2969175e+00   2.2237023e+00   1.6352653e+00   2.3869563e-01   3.7707171e+00   7.9385700e-01   2.0709512e+00   3.1012965e+00   1.4917250e+00   6.9840410e-01   1.8572084e+00   1.5128037e+00   3.5944563e+00  -2.9036252e-01   2.4280316e-01  -4.4327776e-01  -3.0560865e-01  -1.3636558e+00  -3.1583846e+00  -1.7612115e+00   2.4704746e+00   1.5412008e+00   1.2080366e+00  -1.2923682e+00   4.6218977e+00  -7.2732340e-01   3.8345278e+00   1.2370657e+00  -4.0015369e+00   2.5984232e-01   1.6722516e+00  -1.7868705e+00  -1.2820585e+00  -1.5473058e+00  -5.1368792e-01   2.1387543e+00  -5.0701373e+00   1.3955605e+00  -2.8797004e+00  -1.1935736e+00  -9.6786377e+00   2.1956957e+00  -1.7123413e-01   3.5090809e+00   1.3528860e+00   1.6181946e+00  -5.2473255e-01   9.8555364e-01   6.9544427e-01   5.6783730e-01   1.4493742e+00  -3.6267207e+00  -2.6584828e+00   2.0542603e-01  -1.1040011e+00  -3.5068545e+00  -2.1082359e-01  -6.9434240e-01   1.3078314e+00  -4.4293635e-01  -1.6858245e+00  -2.2403251e+00  -1.0644857e+00   5.4077692e+00   5.0081885e+00   1.3151600e+00   2.9264475e+00  -5.3916912e+00  -4.6929402e+00  -6.8932594e-01   1.0039257e-01  -1.5051832e+00  -7.6114125e+00  -1.6774031e+00  -4.6319338e+00   9.4508294e+00  -1.3311385e+00   2.0988651e+00  -3.3101301e+00  -1.0866093e+00  -2.0491844e+00  -2.4708866e+00  -1.4944772e+00   1.9870617e+00  -1.2999247e-01   8.2035173e-01   6.1665912e-01   5.7091967e-01  -2.2140028e+00
  -9.8567236e-01   1.5102941e+00   2.1555399e+00   1.8638227e+00   4.6608813e-01   4.1299206e+00   8.9093839e-01   2.2918566e+00   3.2821223e+00   8.2679079e-01   1.1272771e+00   1.8998185e+00   1.5052553e+00   3.5463553e+00  -2.4148466e-02   5.1201290e-01   1.6439263e-01  -1.9859469e-01  -1.4663887e+00  -3.1631396e+00  -1.3263991e+00   3.0142806e+00   1.3674852e+00   1.3483645e+00  -9.7430554e-01   5.6823447e+00  -3.4137212e-01   4.4010255e+00   2.3268227e+00  -4.1848378e+00   3.1017393e-01   1.9896188e+00  -1.7534761e+00  -1.0511015e+00  -2.3681229e+00  -1.4787397e+00   1.9097770e+00  -5.3960202e+00   1.1971658e+00  -2.9248293e+00  -9.5968981e-01  -1.0139510e+01   2.2002846e+00   2.7819275e-01   2.8102201e+00   1.3408161e+00   1.0206061e+00  -6.4520207e-01   1.2164234e+00   1.1722038e+00   4.7702221e-01   1.5970606e+00  -3.7864807e+00  -2.6677045e+00  -2.4693235e-01  -7.8690755e-01  -3.3029370e+00  -1.7143818e-01  -8.3124117e-01   1.6708235e+00  -6.9910241e-01  -1.4325569e+00  -2.0610466e+00  -4.4623892e-01   4.2405515e+00   4.9729488e+00   1.0527877e+00   2.8753108e+00  -5.7088868e+00  -5.0014822e+00  -6.3483106e-01   4.2571701e-01  -7.4150962e-01  -7.8057844e+00  -1.5781509e+00  -4.0928204e+00   1.0047425e+01  -1.4183523e+00   2.3364555e+00  -3.0847921e+00  -1.1070647e+00  -1.9418586e+00  -2.7328324e+00  -1.9971209e+00   1.5336298e+00  -6.4635305e-01   1.4513765e+00   5.6048719e-01   5.0634784e-01  -2.4480174e+00
  -1.5402880e+00   1.7309240e+00   2.0727281e+00   2.1548536e+00   1.5438598e-01   3.4698009e+00   8.7535379e-01   2.2147770e+00   2.5833532e+00   5.4724864e-01   9.6026586e-01   2.2177723e+00   1.5305383e+00   4.1137281e+00  -3.9422193e-01  -1.7838182e-01   6.0185568e-01  -3.1525770e-01  -9.6577424e-01  -2.9278322e+00  -3.7674182e+00   7.7015275e-01   1.0044676e+00   7.7217454e-01  -3.1226142e+00   4.2776688e+00  -1.4588370e+00   3.5629203e+00   1.3903725e+00  -4.2225296e+00  -1.1745119e+00   6.2880067e-01  -6.3230630e-01  -7.4858876e-01  -2.4576904e+00  -1.4143650e+00   3.3069996e+00  -4.5472055e+00   1.3956595e+00  -2.6704626e+00  -3.2828939e+00  -1.0117705e+01   2.2899707e+00  -1.1052350e-01   2.9156654e+00   1.7069397e+00   1.9879341e+00  -7.7928843e-01   1.2340170e+00   1.3587823e+00   4.6450639e-01   1.4071627e+00  -3.6869447e+00  -2.5330011e+00   8.9072479e-01  -1.2422961e+00  -3.7166092e+00   4.0405516e-01  -1.9453595e-01   2.2471031e+00  -5.2120558e-01  -9.0760742e-01  -2.3683436e+00  -2.8223560e-01   4.5417166e+00   4.8472545e+00   1.2598566e+00   2.8673257e+00  -6.1932004e+00  -5.2067103e+00  -1.9713923e+00  -3.0378258e-01  -1.2486972e+00  -8.4129641e+00  -2.4481996e+00  -5.6396101e+00   1.0354954e+01  -2.2316431e+00   1.7840785e+00  -2.8674438e+00  -1.5176038e+00  -1.5705398e+00  -2.9112806e+00  -2.0529893e+00   1.4652259e+00  -9.7321222e-01   6.9055339e-01   8.7890642e-01   4.0172522e-02  -3.1980677e+00
  -1.2391236e+00   2.2690307e+00   1.8652017e+00   1.8802862e+00   3.3294282e-01   3.8067711e+00   6.3115087e-01   2.7286950e+00   2.2062752e+00  -6.3121417e-01   1.5291238e+00   2.5783036e+00   1.7645216e+00   4.8946286e+00  -4.3938033e-02  -1.2863537e-01   1.4129627e+00   9.9320061e-01  -1.0548613e+00  -3.2512134e+00  -4.9051084e+00   9.7619063e-01  -6.8079762e-02   1.0790957e-01  -4.4249008e+00   4.6544014e+00  -1.3849622e+00   4.2289438e+00   3.1213308e+00  -3.7420089e+00  -1.8771581e+00   2.8888070e-01  -7.3075647e-01  -1.3467788e+00  -3.1741802e+00  -3.3907910e+00   4.1710977e+00  -3.5471713e+00   1.7127012e+00  -2.0277687e+00  -3.5497433e+00  -1.1906210e+01   2.4618791e+00  -5.0150177e-03   2.4517650e+00   8.9471256e-01   1.6638412e+00  -8.4866751e-01   1.8891043e+00   1.5035156e+00   5.1068148e-01   1.3964063e+00  -4.1432762e+00  -2.0339469e+00   7.6593656e-01  -4.3056585e-01  -3.7841809e+00   9.2364465e-01  -2.1016011e-01   2.3982006e+00  -8.1369668e-01   2.6968928e-01  -2.1396355e+00   8.9334701e-01   3.3332319e+00   4.4497284e+00   7.0445818e-01   1.4390261e+00  -6.1469347e+00  -6.2763981e+00  -3.0110823e+00  -5.4194262e-01  -7.3503492e-01  -9.5586164e+00  -3.1735734e+00  -6.2242968e+00   1.1111867e+01  -3.4963673e+00   2.0887738e+00  -1.3446207e+00  -1.5822318e+00  -7.2528497e-01  -1.9861371e+00  -1.3551076e+00   8.8605678e-01  -1.9408055e+00   1.2772392e+00   1.9886015e+00   2.1651179e-01  -3.6702441e+00
  -1.5737454e+00   2.2107215e+00   1.5757556e+00   2.2334628e+00   3.4711107e-01   3.9113823e+00   6.0585426e-01   2.6670553e+00   1.9813442e+00  -5.5809464e-01   1.5016613e+00   2.6229701e+00   1.4843284e+00   4.4868176e+00  -3.5931905e-01  -3.1965650e-01   1.1639602e+00   4.4568427e-01  -1.0120601e+00  -2.5318150e+00  -4.5282149e+00   6.5550495e-01  -2.8847093e-01  -8.8259526e-03  -3.9183530e+00   4.4341491e+00  -1.4655381e+00   3.9219821e+00   2.2116135e+00  -3.7282177e+00  -2.2145114e+00  -3.2315940e-01  -8.6860287e-01  -1.0029778e+00  -3.1741227e+00  -2.9271589e+00   3.8568074e+00  -3.6226928e+00   1.0355388e+00  -2.6333176e+00  -4.3862432e+00  -1.0333830e+01   2.7056438e+00   7.2374223e-01   2.3897507e+00   1.4043556e+00   2.1998760e+00  -1.1518535e-01   1.5893483e+00   1.6254383e+00   4.4074367e-01   1.0764299e+00  -3.9593355e+00  -2.1615011e+00   5.3000852e-01  -7.4360180e-01  -3.7276585e+00   6.7408641e-01   5.9607313e-02   2.5101121e+00  -8.6449692e-01   3.8929738e-01  -2.4970693e+00   9.8316383e-01   2.8998020e+00   4.5224042e+00   8.6191053e-01   2.0111885e+00  -5.8955755e+00  -5.9704141e+00  -2.6440292e+00  -1.1136253e+00  -9.2428476e-01  -8.9826108e+00  -3.2629077e+00  -6.7613350e+00   1.0663828e+01  -2.9289279e+00   5.0962563e-01  -1.7556341e+00  -2.1131955e+00  -1.2043009e+00  -2.5835037e+00  -2.0405006e+00   3.8554091e-01  -2.0368494e+00   7.4388073e-01   1.4091664e+00  -1.2815537e-01  -3.3789151e+00
  -1.0434457e+00   2.1149934e+00   1.6717997e+00   1.8308944e+00   1.7959153e-01   3.7523019e+00   6.2207950e-01   2.9167464e+00   2.0233197e+00  -8.4043491e-01   1.5375949e+00   2.2288223e+00   1.3479752e+00   4.1871059e+00  -4.7363009e-01  -3.5750694e-01   9.8480485e-01   7.5057367e-01  -1.2620299e+00  -3.0091980e+00  -2.5125664e+00   2.9550472e+00  -5.9930215e-01   5.8133171e-02  -2.5439747e+00   5.8745774e+00  -8.0010271e-01   4.5079825e+00   3.3599169e+00  -3.5441017e+00  -1.5548479e+00   6.4573955e-01  -7.4828172e-01  -1.3586908e+00  -3.1003482e+00  -3.9902659e+00   2.9445678e+00  -4.1634271e+00   1.2503620e+00  -2.2295843e+00  -1.9591932e+00  -1.0505887e+01   2.6555247e+00   6.7332090e-01   2.4747144e+00   9.5762749e-01   2.2524043e+00  -2.4273353e-01   1.7628048e+00   1.5391832e+00   4.8070413e-01   1.2568851e+00  -3.8989568e+00  -1.8392137e+00  -4.0297619e-01   1.0975397e-01  -3.2141768e+00   3.5078076e-01   1.8830024e-02   2.3823174e+00  -7.4319753e-01   7.9550333e-01  -1.8432661e+00   1.7542388e+00   1.6137047e+00   3.4337507e+00   8.9256848e-01   1.5213268e+00  -5.0916799e+00  -6.6271279e+00  -1.6686760e+00   2.0108348e-01   5.4529282e-01  -8.3193922e+00  -1.5091937e+00  -4.8385081e+00   1.0918684e+01  -3.7756940e+00   3.8285769e-01  -1.8073400e+00  -1.7228164e+00  -1.0343328e+00  -2.5000313e+00  -1.4430473e+00   1.1871962e-01  -2.0452433e+00   1.3769891e+00   9.9344206e-01   5.1245843e-01  -3.1584685e+00
  -1.0582766e+00   2.4066432e+00   1.0849870e+00   1.8485836e+00   3.9644405e-01   3.6154134e+00  -4.2205189e-02   3.0073850e+00   9.2885159e-01  -2.1631477e+00   1.5607013e+00   2.1521731e+00   1.1466756e+00   4.5538068e+00  -4.8207895e-01  -9.4805909e-01   1.9339162e+00   1.5722854e+00  -8.3518391e-01  -2.5571139e+00  -4.1502332e+00   1.3371105e+00  -2.0808824e+00  -8.8970326e-01  -4.1686099e+00   4.8258098e+00  -1.1279863e+00   4.3844125e+00   3.3834710e+00  -2.6637810e+00  -3.0247105e+00  -6.8720205e-01  -4.3128109e-01  -1.8107153e+00  -3.6170750e+00  -5.2040362e+00   3.8030478e+00  -2.2888085e+00   1.2896315e+00  -1.5025771e+00  -4.5111581e+00  -1.0646555e+01   3.0936353e+00   1.0685814e+00   2.4346821e+00   7.4241724e-01   2.8955886e+00   5.3752600e-01   1.9116980e+00   1.4776391e+00   2.5298743e-01   7.5342194e-01  -3.8229329e+00  -1.3737891e+00   5.5758078e-01   5.8371801e-01  -3.1371556e+00   1.0843162e+00   2.7037225e-01   2.6126837e+00  -1.0999899e+00   1.8990423e+00  -1.8054441e+00   2.5002983e+00  -3.0374630e-02   2.5876967e+00   6.6565317e-01   3.7308105e-01  -4.3696312e+00  -6.3803647e+00  -3.2918497e+00  -8.0744389e-01  -2.5563610e-01  -8.7332947e+00  -3.2096446e+00  -6.6296422e+00   1.0753884e+01  -4.8184141e+00   3.8544502e-02  -4.3651926e-01  -1.9011967e+00  -5.2969742e-01  -1.3867757e+00  -1.0759603e+00  -5.4911520e-01  -2.9104875e+00   1.1762597e+00   2.1350822e+00   2.4086522e-01  -3.6248105e+00
  -7.8679016e-01   2.3153632e+00   7.2367471e-01   1.8256049e+00   5.1416356e-01   2.9731828e+00  -2.0318892e-01   2.8044321e+00   5.8896899e-01  -2.8552617e+00   1.7635429e+00   2.1780405e+00   1.3102551e+00   4.4671570e+00  -2.1008096e-01  -7.2282016e-01   2.3062457e+00   1.9793307e+00  -5.7136642e-01  -2.2651674e+00  -4.5371960e+00   6.0531940e-01  -2.5924387e+00  -1.2579727e+00  -4.3993722e+00   4.2694160e+00  -1.3741923e+00   3.8413783e+00   3.5876643e+00  -2.0092092e+00  -3.7114479e+00  -1.6015160e+00  -3.8217455e-01  -1.7170207e+00  -3.5343104e+00  -5.3807910e+00   3.8311061e+00  -7.7819185e-01   1.5084344e+00  -1.0358050e+00  -4.8453387e+00  -1.0163541e+01   2.9626469e+00   1.4478997e+00   1.7561244e+00   4.4943899e-01   2.5892632e+00   1.0859325e+00   1.7656262e+00   1.2856947e+00  -3.9786140e-01   1.9509069e-01  -3.8407120e+00  -7.4829853e-01   5.6120714e-01   6.2751245e-01  -2.6034460e+00   1.5098583e+00   3.7838257e-02   2.2613157e+00  -1.3645723e+00   1.9767029e+00  -1.9582221e+00   2.3270206e+00  -1.0459524e+00   2.3634345e+00   3.6912154e-01  -3.8891447e-01  -3.7147814e+00  -6.0247530e+00  -3.6233000e+00  -4.9354009e-01   4.2912847e-01  -8.1071733e+00  -2.7583074e+00  -6.1159290e+00   1.0448350e+01  -4.5288719e+00   1.6587043e-01   5.6518942e-01  -1.7166147e+00  -3.5610011e-01  -4.3276654e-01  -1.0261374e+00  -6.9336789e-01  -3.4905887e+00   1.4067980e+00   2.5423556e+00  -3.6524236e-01  -3.8238986e+00
  -3.1353522e-01   2.3262156e+00   5.1984262e-01   1.0434794e+00   3.3919214e-01   2.5644318e+00  -4.2717515e-01   2.5403503e+00   6.5591634e-01  -3.1247478e+00   2.0234244e+00   2.1296059e+00   1.4457161e+00   4.2468675e+00   2.2260287e-02  -5.8744964e-01   2.1675609e+00   2.3840635e+00  -5.4817683e-01  -2.2761223e+00  -3.7830826e+00   1.7880180e+00  -3.1029553e+00  -1.8846818e+00  -3.9944171e+00   4.2197155e+00  -1.1653359e+00   3.5869731e+00   4.1759671e+00  -1.2839594e+00  -3.7434549e+00  -1.9838855e+00  -4.9791092e-01  -1.8942297e+00  -3.2101166e+00  -6.0505122e+00   3.4813742e+00   4.2467332e-02   1.7114684e+00  -5.5045135e-01  -2.9989268e+00  -9.4200199e+00   2.9063690e+00   1.4754842e+00   1.8252620e+00  -2.5058388e-03   2.7438057e+00   1.5532321e+00   1.8889858e+00   1.0935625e+00  -5.3855087e-01   4.3090621e-03  -3.6149751e+00  -1.8847785e-03  -3.2107013e-01   1.0005841e+00  -2.1924733e+00   1.6187619e+00   1.2589916e-01   1.7592355e+00  -1.1970843e+00   2.4249037e+00  -1.7441731e+00   2.6011596e+00  -1.3139269e+00   1.7138632e+00   1.0201086e-01  -1.2751287e+00  -2.8937068e+00  -6.0283455e+00  -3.1860473e+00  -5.2574477e-02   1.5675483e+00  -7.3379166e+00  -1.4617681e+00  -4.9504821e+00   9.8403397e+00  -4.7151373e+00  -3.4374675e-01   1.1924622e+00  -1.5820771e+00   1.2065709e-01   4.4219387e-01  -3.9691609e-02  -9.1131012e-01  -3.6358788e+00   1.6752702e+00   2.6995265e+00  -3.6551095e-02  -3.6027260e+00
  -6.8722697e-01   2.2188476e+00   4.5932969e-02   1.5694445e+00   9.6897090e-01   3.3426812e+00  -9.5806388e-01   3.0007066e+00  -5.5939755e-01  -3.5515825e+00   1.4933006e+00   1.5910175e+00   6.3158907e-01   4.1074689e+00  -5.7800905e-01  -1.3456346e+00   2.6071679e+00   2.7056453e+00  -4.1395178e-01  -1.6937725e+00  -3.7657242e+00   1.0233659e+00  -4.4277987e+00  -2.2433538e+00  -4.0040320e+00   3.8751088e+00  -6.9923099e-01   4.2760239e+00   3.6558305e+00  -7.2230445e-01  -4.1425007e+00  -1.9612715e+00  -5.4848292e-01  -3.0001513e+00  -3.3208197e+00  -7.2230840e+00   3.2177085e+00   1.3102814e+00   1.1436491e+00   3.4546678e-01  -6.0487589e+00  -9.2271385e+00   3.4233495e+00   1.9621289e+00   2.1089040e+00  -1.6642331e-01   2.9046533e+00   2.0917464e+00   1.6620968e+00   9.0485640e-01  -4.8589228e-01  -1.5254877e-01  -3.5309418e+00  -1.2434548e-01   4.8257625e-01   2.1265482e+00  -2.1715964e+00   1.4872953e+00   3.7588096e-01   2.3188816e+00  -1.5421640e+00   3.3994515e+00  -1.3452053e+00   3.7023110e+00  -3.4816385e+00   4.7397173e-01   6.7615975e-01  -1.6236767e+00  -1.3461325e+00  -5.1875098e+00  -3.7895656e+00  -9.9191900e-01  -5.5002896e-01  -7.4295341e+00  -3.9825131e+00  -6.7905794e+00   8.8980059e+00  -6.0301352e+00  -9.7987447e-01   1.9379589e+00  -1.7802559e+00  -1.0535326e-01   7.9675116e-01  -5.9710128e-01  -1.8027454e+00  -3.9345225e+00   1.2794054e+00   3.0766732e+00   1.3078076e-01  -3.3507411e+00
  -9.6188647e-01   2.0408225e+00  -3.1607247e-01   1.6755578e+00   1.0274901e+00   3.3238687e+00  -1.0541702e+00   2.3462125e+00  -1.0816633e+00  -3.0143530e+00   9.7636123e-01   1.3679150e+00   2.2148857e-01   3.0897863e+00  -9.6446401e-01  -1.2313470e+00   1.7682859e+00   2.0097507e+00  -8.0025408e-02  -5.1702319e-01  -4.0837795e+00  -1.2805434e-01  -4.0639497e+00  -2.3427369e+00  -3.4608070e+00   2.4036476e+00  -1.1742715e+00   3.3164102e+00   1.8160680e+00  -6.8331449e-01  -3.9945077e+00  -2.6692039e+00  -1.2427135e+00  -2.9723293e+00  -2.2860777e+00  -5.4136590e+00   3.2692457e+00   2.4902677e+00   6.4655339e-01  -5.3148463e-02  -6.5787440e+00  -6.8961886e+00   3.5583946e+00   2.8433348e+00   2.2720502e+00   5.6833001e-01   3.1102729e+00   3.6480245e+00   8.2618989e-01   6.4040979e-01  -8.9099368e-01  -8.4100055e-01  -3.0301194e+00   2.7509604e-01   3.9988410e-01   1.5840867e+00  -1.8956181e+00   1.3542968e+00   4.1070326e-01   1.7926274e+00  -1.7475189e+00   2.4140660e+00  -2.1686840e+00   2.5527549e+00  -3.1091984e+00   5.7306871e-01   1.2954555e+00  -5.3706122e-01  -6.0297750e-01  -3.9591307e+00  -2.9888069e+00  -1.7243312e+00  -8.4296680e-01  -6.1217127e+00  -3.7114089e+00  -6.7510698e+00   6.9638549e+00  -4.6121968e+00  -2.4889903e+00   1.8078810e+00  -2.1852554e+00  -5.5354768e-01   3.1153303e-01  -1.2520789e+00  -1.8739165e+00  -3.5013879e+00   1.4772636e-01   2.5939684e+00  -7.6683862e-01  -2.7898048e+00
  -2.1146590e-01   1.5558387e+00  -4.8413612e-01   7.8850353e-01   1.1460537e+00   2.1578673e+00  -1.3950387e+00   1.4794632e+00  -9.3530894e-01  -3.5383644e+00   6.9246656e-01   1.4883681e-01  -1.3756256e-01   1.8366865e+00  -6.5823338e-01  -1.3410687e+00   2.0007303e+00   2.1993165e+00   2.2647073e-02  -5.3052895e-01  -2.0496062e+00   8.3779195e-01  -4.0050566e+00  -2.4342544e+00  -1.9188300e+00   2.2574699e+00  -3.9926433e-01   2.7580683e+00   2.4483716e+00   2.0271919e-01  -3.1114206e+00  -2.0468521e+00  -9.0101845e-01  -3.2339979e+00  -1.7697626e+00  -5.8628307e+00   2.3368384e+00   2.9716486e+00   1.2266637e+00   1.3661094e+00  -3.9232430e+00  -5.1173974e+00   3.0925978e+00   2.5310711e+00   2.2727420e+00   1.2583856e-01   2.5947027e+00   3.5152601e+00   9.5303797e-01   5.7065901e-01  -1.0052626e+00  -7.7528910e-01  -2.0742432e+00   1.1522105e+00   1.9561971e-01   2.3171392e+00  -8.4978097e-01   1.5667589e+00   3.5084006e-01   1.2899420e+00  -1.5670366e+00   2.0471329e+00  -1.2708909e+00   2.3422672e+00  -4.2137379e+00  -1.1979802e+00   1.2941947e+00  -1.3019748e+00   6.9786387e-01  -2.8753434e+00  -2.0486356e+00  -4.7902611e-01   3.0724082e-01  -4.0070630e+00  -2.1059535e+00  -3.7646442e+00   5.6734727e+00  -4.7628011e+00  -1.6002444e+00   2.6474379e+00  -1.1023579e+00   3.1813632e-02   1.2330790e+00  -4.6592472e-01  -1.8757032e+00  -3.2763657e+00   1.2758638e+00   2.3731856e+00  -4.7524433e-01  -2.5065196e+00
  -1.3969619e-01   1.5448236e+00  -6.3556676e-01   4.4107131e-01   1.2572487e+00   2.2214621e+00  -1.7398049e+00   1.4170427e+00  -1.5057263e+00  -3.8251292e+00   3.1603699e-01  -3.1200786e-01  -5.3788733e-01   1.5605037e+00  -6.2103288e-01  -1.5780231e+00   2.0168464e+00   2.4757644e+00   3.6826024e-01  -2.4941545e-01  -2.5928861e+00   6.8004947e-01  -4.3948212e+00  -2.7481360e+00  -2.0630398e+00   1.8565096e+00  -3.5996508e-01   2.7712750e+00   2.4089657e+00   6.9050478e-01  -3.0529236e+00  -1.9287816e+00  -7.8344504e-01  -3.7244832e+00  -1.1909368e+00  -5.9565547e+00   2.3121669e+00   4.1756056e+00   9.5516919e-01   2.2008991e+00  -4.5618022e+00  -4.6126045e+00   3.1642183e+00   2.4528858e+00   2.5120711e+00  -1.3484294e-01   2.5226401e+00   3.7771435e+00   8.4490368e-01   2.7383669e-01  -1.1008725e+00  -9.9749750e-01  -1.8463892e+00   1.5953703e+00   3.4155480e-01   2.8291349e+00  -7.9395180e-01   1.7855051e+00   4.2263599e-01   1.1609015e+00  -1.6899742e+00   2.3654952e+00  -9.8336701e-01   2.5708235e+00  -4.6931688e+00  -2.1279666e+00   1.6176566e+00  -1.6591873e+00   1.5811023e+00  -1.9868865e+00  -2.3985315e+00  -8.3042299e-01  -2.1415817e-01  -3.8123178e+00  -2.6203406e+00  -4.0540279e+00   4.5960462e+00  -5.4592099e+00  -2.0871084e+00   3.4343009e+00  -1.1343981e+00   4.7167780e-01   1.7455470e+00  -3.2352149e-01  -2.0385615e+00  -3.2287527e+00   1.2788780e+00   2.7396226e+00  -3.8824937e-01  -2.3701464e+00
   1.6579891e-02   1.3569564e+00  -8.2651630e-01   2.8485146e-02   1.6837174e+00   1.9854608e+00  -1.9036511e+00   9.2224667e-01  -1.8643791e+00  -3.8447930e+00  -2.0042942e-01  -9.5785223e-01  -8.6069649e-01   8.7338334e-01  -5.3738640e-01  -1.5103193e+00   1.9645301e+00   2.6914350e+00   6.3476689e-01   2.4304208e-02  -2.6597390e+00   2.0554831e-01  -4.1981740e+00  -2.7957080e+00  -1.6899823e+00   1.0972491e+00  -5.7517961e-02   2.4837207e+00   2.2715629e+00   1.1328854e+00  -2.2504626e+00  -1.3586147e+00  -8.5077432e-01  -4.2936280e+00  -4.1878666e-01  -5.7208335e+00   2.4367630e+00   5.4567353e+00   1.2384735e+00   3.1822474e+00  -4.3927431e+00  -3.9420227e+00   2.8308668e+00   2.2518790e+00   2.5048709e+00  -4.3982864e-01   1.7980806e+00   3.8358656e+00   7.3586147e-01  -1.8804442e-02  -1.1638681e+00  -1.1785685e+00  -1.4812468e+00   2.1816577e+00   6.4287089e-01   3.2381325e+00  -4.0563669e-01   1.9271726e+00   4.0465653e-01   9.1259757e-01  -1.7246818e+00   1.9261126e+00  -7.6716518e-01   2.1507800e+00  -4.9381467e+00  -3.0263447e+00   1.9990994e+00  -1.8438596e+00   2.5698963e+00  -1.1319232e+00  -2.0300640e+00  -4.7302846e-01  -2.5916606e-01  -2.8515314e+00  -2.4485741e+00  -2.8481857e+00   3.2675874e+00  -5.6041847e+00  -1.5499762e+00   4.3349171e+00  -6.7850116e-01   9.2832808e-01   2.3160983e+00  -1.2548819e-02  -1.9630949e+00  -2.9422481e+00   1.3670549e+00   2.9698583e+00  -5.8990022e-01  -2.1092918e+00
   8.2374405e-02   9.6422904e-01  -8.9668187e-01  -4.7780416e-02   1.6747026e+00   2.0554503e+00  -1.8227484e+00   3.2260230e-01  -2.0219017e+00  -3.3140025e+00  -2.2052039e-01  -1.2420310e+00  -8.5125163e-01   2.1028907e-01  -7.0521234e-01  -1.2558711e+00   1.9417756e+00   1.9026079e+00   9.2505332e-01   4.8336069e-01  -2.0556376e+00  -1.4401834e-01  -3.8798202e+00  -2.7995787e+00  -7.3828520e-01   4.5291928e-01   2.6369267e-02   2.2673660e+00   1.6331247e+00   1.1303004e+00  -1.5198785e+00  -1.3800031e+00  -8.4588994e-01  -4.3696162e+00  -4.0519334e-02  -5.4122350e+00   1.7098079e+00   5.9252859e+00   1.3256011e+00   3.2534704e+00  -3.9238361e+00  -2.7539800e+00   2.6952779e+00   2.6064059e+00   2.5642703e+00  -1.2843989e-01   1.8022427e+00   4.7024694e+00  -3.1886820e-03  -2.8720798e-01  -1.6799436e+00  -1.4819829e+00  -1.4411464e+00   1.9611190e+00   4.3285840e-01   3.4116433e+00   5.5892324e-02   1.5245401e+00   3.0550340e-01   4.9646759e-01  -1.5921762e+00   1.0224144e+00  -3.6505585e-01   1.3565848e+00  -5.0583347e+00  -3.9364414e+00   2.4235460e+00  -1.5195789e+00   3.4127662e+00   4.7027170e-02  -1.2247240e+00  -4.5887454e-01  -5.6788918e-01  -1.8341876e+00  -1.7289456e+00  -2.1816343e+00   1.9482467e+00  -4.9736593e+00  -1.3889613e+00   4.1882939e+00  -3.3041741e-01   5.6925211e-01   2.6304760e+00   2.6733660e-01  -1.9143454e+00  -2.8749714e+00   6.6831517e-01   2.5725556e+00  -5.1890643e-01  -2.0325455e+00
  -6.1468320e-02   4.5355663e-01  -7.3181909e-01  -3.2812569e-01   1.3414438e+00   1.0687456e+00  -1.7501646e+00  -3.0866365e-01  -2.4824796e+00  -2.8636029e+00  -1.2301294e+00  -2.1986150e+00  -1.4667970e+00  -8.2711098e-01  -1.0790947e+00  -1.5920726e+00   1.1459850e+00   1.3821143e+00   1.3489972e+00   7.9475443e-01  -1.9000923e+00  -6.9770177e-01  -2.8173865e+00  -2.2852009e+00  -8.6599686e-02  -5.2810656e-01  -1.7446608e-01   1.2640758e+00   5.9174064e-01   1.1063992e+00  -5.5455870e-01  -4.8721006e-01  -3.8584350e-01  -4.4820241e+00   1.3457927e+00  -3.9321237e+00   1.5831546e+00   6.3257027e+00   1.2405980e+00   4.1544497e+00  -3.0251158e+00  -1.3580651e+00   2.0564514e+00   1.8315432e+00   2.8526708e+00  -5.6647294e-02   1.5139961e+00   4.1233758e+00  -3.4745374e-01  -5.9488172e-01  -1.6386442e+00  -1.4604474e+00  -7.2070737e-01   2.3933574e+00   7.6152813e-01   3.4604844e+00   2.3239414e-01   1.4469655e+00   4.2553465e-01   9.5315989e-02  -1.1528258e+00  -1.0299457e-01  -5.8484607e-02   4.0771804e-01  -4.2753487e+00  -5.0731519e+00   3.2409758e+00  -8.9793470e-01   4.0032816e+00   1.2656216e+00  -5.3731748e-01   3.4057206e-02  -8.0505953e-01  -5.9991049e-01  -9.3434881e-01  -9.1082741e-01   4.3261346e-01  -5.0481717e+00  -1.6388257e+00   4.0091353e+00  -1.6248365e-01   6.6385102e-01   2.0641566e+00   5.8892099e-02  -1.3954116e+00  -1.9075983e+00   4.5426977e-01   1.7375548e+00  -6.4928331e-01  -1.5869951e+00
   3.5604078e-01   4.4283097e-02  -5.8824831e-01  -1.0546189e+00   1.7325040e+00   1.0065666e+00  -1.6131389e+00  -1.1749006e+00  -1.5977145e+00  -2.3572280e+00  -1.8654175e+00  -3.3859626e+00  -2.1682552e+00  -2.6966852e+00  -6.3230517e-01  -1.1374410e+00   3.9896601e-01   7.0271185e-01   1.3656573e+00   1.1669196e+00   5.0084343e-01   8.9787958e-01  -1.4248201e+00  -1.3557437e+00   2.7601645e+00   2.0025521e-01   1.0439978e+00   1.1943056e+00   6.6312270e-01   9.3144941e-01   1.7969605e+00   1.5105404e+00  -8.0379529e-01  -4.4133767e+00   2.1635238e+00  -2.7578905e+00   2.1770735e-01   5.6809907e+00   6.7245954e-01   4.7077254e+00   1.2451712e-01   1.1751625e+00   1.4451462e+00   1.9093035e+00   2.7358629e+00   1.8716152e-01   2.5350813e-01   4.0030619e+00  -3.9931841e-01  -4.1392271e-01  -1.3426465e+00  -1.1063986e+00   1.6918366e-01   2.6960007e+00  -1.7381889e-01   3.9191437e+00   9.2128362e-01   9.9611078e-01   1.7640989e-01  -5.3172662e-01  -9.8613474e-01  -1.4348597e+00   4.4849911e-01  -3.7292200e-01  -3.8535033e+00  -5.9648062e+00   3.5859040e+00  -9.5075343e-03   4.5236181e+00   2.6871945e+00   1.3566607e+00   1.0480767e+00   5.6138516e-02   1.4417796e+00   8.2611500e-01   2.4357992e+00  -1.5728504e+00  -4.0582058e+00  -1.7221724e+00   3.5806529e+00   2.5545351e-01   8.8421528e-01   1.2956952e+00  -2.7039416e-01  -1.1878646e+00  -7.7837911e-01   1.3321289e+00   6.7369261e-01  -4.7175856e-01  -5.6930158e-01
  -9.6240915e-02  -5.6521177e-02  -8.9264390e-01  -5.7282984e-01   2.0819663e+00   8.6190919e-01  -1.6803448e+00  -1.7958309e+00  -2.2152192e+00  -2.3690119e+00  -2.2141743e+00  -3.7627891e+00  -2.4564566e+00  -3.1837438e+00  -7.2899533e-01  -1.4668961e+00   1.3702688e+00   2.1213152e-01   1.8341729e+00   1.9462197e+00  -7.5060197e-01  -2.1399101e+00  -1.1322279e+00  -1.3426174e+00   1.8889103e+00  -1.7031369e+00   8.2685961e-01   6.8983069e-01  -3.5440538e-01   9.3524231e-01   1.8236049e+00   1.3444832e+00  -1.3385144e-01  -4.3358385e+00   2.0510402e+00  -2.7929788e+00   5.2691255e-01   6.8227263e+00   5.5502200e-01   5.2786672e+00  -2.7258700e+00   1.5257985e+00   1.0192364e+00   1.7024133e+00   2.3857696e+00   5.0094216e-01  -3.3613726e-01   3.8335275e+00  -9.4094686e-01  -1.7764186e-01  -1.5618976e+00  -1.1220204e+00   6.3963033e-01   2.3675054e+00   1.1565945e+00   3.8770817e+00   9.2009277e-01   1.3577044e+00   5.9169909e-01   3.3278452e-01  -8.9792951e-01  -1.7770106e+00   9.0871093e-01  -5.5216453e-01  -4.1373193e+00  -6.6340372e+00   3.9955637e+00   3.5284609e-01   4.7456154e+00   4.6282888e+00   7.8742971e-01   3.1865139e-01  -1.7972535e+00   1.7410208e+00  -1.1276307e+00   1.5539917e+00  -2.9406548e+00  -3.9891379e+00  -4.9529914e-01   4.6511774e+00   6.1182153e-01   1.1580170e+00   1.6231243e+00  -6.2279480e-01  -1.2434329e+00  -8.0283333e-01   5.4673937e-01   9.7322630e-01  -8.4367660e-01  -9.9597672e-01
   3.4379696e-01   5.8902071e-02  -7.5353683e-01  -1.3517535e+00   1.8848214e+00   5.1057126e-01  -1.6316719e+00  -2.2488393e+00  -2.4317038e+00  -2.6127535e+00  -2.2847449e+00  -4.0418621e+00  -2.2522077e+00  -3.3384929e+00  -3.8768814e-01  -1.2078031e+00   1.5269806e+00   5.4623858e-01   2.1501713e+00   1.7202597e+00  -1.6615933e+00  -2.5190805e+00  -5.0056917e-01  -1.2912084e+00   1.4531757e+00  -2.1919332e+00   7.0011335e-01   5.8703346e-01   3.3364153e-01   9.4577531e-01   2.7749457e+00   2.0266742e+00   4.3167544e-02  -4.5999543e+00   2.3875288e+00  -2.7493997e+00   1.1619898e+00   7.3252926e+00   1.2267694e+00   5.6988279e+00  -1.4139467e+00   6.1019826e-01   5.2915350e-01   1.1908488e+00   2.3086709e+00   1.1972467e-01  -6.6960376e-01   3.7245951e+00  -9.2999240e-01  -4.6418517e-01  -1.6969096e+00  -1.2566664e+00   5.8534859e-01   2.6497915e+00   1.3166171e+00   4.0865701e+00   1.0916731e+00   1.6281066e+00   4.7838264e-01  -1.2614244e-01  -7.3851804e-01  -2.4620635e+00   1.4299430e+00  -1.1649918e+00  -3.6898601e+00  -7.6040382e+00   3.9424532e+00  -1.2113121e-01   4.8386911e+00   4.7127092e+00   7.3926465e-01   7.1124240e-01  -1.1746905e+00   1.7680981e+00  -1.8927929e-01   2.5972729e+00  -3.2319499e+00  -4.2200350e+00   6.4880278e-01   5.4038387e+00   1.1895213e+00   1.9662148e+00   2.3149299e+00   7.8283465e-01  -7.8214082e-01  -7.1772165e-01   4.3474276e-01   1.4911054e+00  -6.9755381e-01  -1.3136506e+00
  -1.2413342e-01  -5.1475283e-01  -5.8924702e-01  -9.8234364e-01   1.8489271e+00   3.4267862e-01  -1.1275196e+00  -2.7661962e+00  -2.1622261e+00  -1.5471296e+00  -2.4765762e+00  -4.0993527e+00  -2.3606726e+00  -3.9911553e+00  -5.5749723e-01  -9.9351663e-01   1.2781887e+00  -8.0091489e-01   2.3247171e+00   2.2327622e+00  -1.1581174e+00  -3.5130110e+00   5.8779830e-01  -5.8864088e-01   2.4626152e+00  -2.8033347e+00   7.4448521e-01  -9.1773743e-04  -8.5860718e-01   4.6492824e-01   3.5324932e+00   2.2646864e+00   2.7963128e-01  -4.0123365e+00   2.6677033e+00  -1.4939239e+00   2.7803977e-01   6.8002288e+00   6.4684549e-01   5.4688312e+00  -1.6210735e+00   2.2214120e+00  -2.5505730e-02   1.1910934e+00   1.8383832e+00   6.1384449e-01  -1.1022129e+00   3.5453029e+00  -1.5092868e+00  -3.9643452e-01  -1.8352000e+00  -1.2073030e+00   6.2392407e-01   1.8567918e+00   1.2269678e+00   3.7817646e+00   1.1282125e+00   9.9104244e-01   4.4958210e-01  -3.0459680e-01  -3.3964172e-01  -3.6211094e+00   1.6802857e+00  -2.1447968e+00  -2.7398457e+00  -7.7115532e+00   4.2369867e+00   7.9396014e-01   4.7617768e+00   5.9928543e+00   1.3767356e+00   6.2299033e-01  -2.1163554e+00   2.5808187e+00  -1.0960273e-01   2.8856563e+00  -4.3438231e+00  -3.0315710e+00   5.9623676e-01   4.5972185e+00   1.1328688e+00   1.2890514e+00   1.6500645e+00   1.4678807e-01  -5.1710122e-01  -2.6010031e-01  -1.6895039e-01   5.0771809e-01  -7.7780762e-01  -1.0140115e+00
  -2.6202036e-01  -6.9842922e-01  -5.4113134e-01  -9.5534241e-01   1.8205058e+00  -3.3260884e-01  -8.4377566e-01  -3.4065686e+00  -2.3008804e+00  -1.2194455e+00  -3.1313748e+00  -4.6944636e+00  -2.7719475e+00  -5.0259101e+00  -5.7265879e-01  -1.0262860e+00   1.0945938e+00  -1.4177078e+00   2.5363626e+00   2.6951674e+00  -1.3076095e+00  -4.9350413e+00   1.9729486e+00   2.4347820e-01   2.8149550e+00  -3.7359549e+00   6.3481133e-01  -7.9027662e-01  -1.6963257e+00   2.0331795e-02   4.5847931e+00   3.2447960e+00   4.3588134e-01  -3.6100406e+00   3.1739830e+00  -7.4804247e-02   4.7441879e-01   6.5781050e+00   3.4508894e-01   5.5122018e+00  -1.6201456e+00   2.9545667e+00  -7.9701962e-01   7.6776857e-01   1.4825708e+00   9.6927873e-01  -1.9165019e+00   2.9201196e+00  -1.8188807e+00  -2.4889968e-01  -1.7817719e+00  -1.1036093e+00   1.2844339e+00   1.8248012e+00   1.7655713e+00   3.3119967e+00   1.2820653e+00   1.0263200e+00   6.2663510e-01  -1.9362130e-01  -9.4808524e-02  -4.8016367e+00   1.8447892e+00  -3.0126027e+00  -2.0390464e+00  -7.9279482e+00   4.5985818e+00   1.7900561e+00   4.5295493e+00   7.0474796e+00   1.9296683e+00   8.8321822e-01  -2.3385519e+00   3.4566009e+00  -2.7944725e-02   3.8796949e+00  -5.2443737e+00  -2.1785450e+00   1.1840997e+00   4.5288420e+00   1.4858805e+00   1.4507067e+00   8.3887954e-01  -2.2557196e-01  -6.2769786e-02   5.6378694e-01  -5.1393505e-01  -4.8394941e-02  -1.2395937e+00  -7.8208694e-01
   2.6931072e-02  -9.0518185e-01  -3.3309788e-01  -1.3561874e+00   1.8393251e+00  -9.1705258e-01  -6.2597614e-01  -4.0410422e+00  -1.3227712e+00  -1.2553209e+00  -3.1256796e+00  -5.1677345e+00  -2.9574443e+00  -6.0582329e+00   1.5630032e-01  -6.9657720e-01   1.2359913e+00  -1.7090575e+00   2.3780481e+00   2.7807328e+00   5.2792554e-02  -4.4989827e+00   3.2219534e+00   1.0045405e+00   4.1487782e+00  -3.3626229e+00   1.2401935e+00  -1.1905723e+00  -1.0148215e+00  -9.9674565e-03   5.7484349e+00   4.1977844e+00   5.0063505e-01  -2.8267911e+00   3.1905265e+00   6.4337545e-01  -5.0174539e-01   5.4407668e+00   4.1557577e-03   5.5258146e+00   4.6620357e-01   4.1739256e+00  -1.5723066e+00   5.3827081e-01   5.7792596e-01   8.1209988e-01  -3.0663181e+00   2.1586340e+00  -1.6638718e+00   2.0186380e-01  -1.6027323e+00  -7.3774177e-01   1.9142088e+00   1.7576548e+00   1.1233662e+00   3.1463887e+00   1.5628480e+00   1.0447608e+00   4.0275109e-01  -3.2822267e-01   3.5573091e-02  -5.5601316e+00   2.3125441e+00  -3.3852588e+00  -1.6013969e+00  -8.0266650e+00   4.0148276e+00   1.8993337e+00   4.0234833e+00   8.1269988e+00   2.6077054e+00   1.4152638e+00  -1.5887667e+00   4.5550766e+00   7.3094930e-01   5.8962576e+00  -6.0343140e+00  -1.0324263e+00   1.9812061e+00   5.0348018e+00   1.9219376e+00   1.9073123e+00   7.0450461e-01  -2.5985008e-01   1.6861069e-01   9.8065041e-01   5.1178653e-01  -4.7246019e-01  -1.1451133e+00  -4.9703797e-01
   3.4856791e-01  -8.9220875e-01  -1.7993333e-01  -1.5595991e+00   1.8614143e+00  -8.1740515e-01  -2.5124073e-01  -3.9230184e+00  -8.6927711e-01  -1.1574858e+00  -2.7752381e+00  -4.9734460e+00  -2.6209810e+00  -6.0162751e+00   6.2436608e-01  -2.6719157e-01   1.4756091e+00  -1.8447249e+00   2.2831066e+00   2.4636917e+00   9.3694582e-01  -3.7909738e+00   3.6406841e+00   1.5352925e+00   4.8598861e+00  -2.3684022e+00   1.8075716e+00  -6.4706584e-01  -1.8988082e-01  -2.4502657e-01   6.6232662e+00   5.1712222e+00   5.6631997e-01  -2.4228610e+00   2.6823084e+00   2.7751373e-01  -1.1284502e+00   4.5482615e+00  -2.5809651e-01   4.9929037e+00   1.1552791e+00   3.1912120e+00  -2.0877717e+00   3.0767047e-01  -1.0275068e-02   5.1534082e-01  -3.5210850e+00   1.6412015e+00  -1.6536620e+00   1.2414658e-01  -1.7084507e+00  -6.7089472e-01   1.4334456e+00   1.1729979e+00   5.7411762e-01   3.1607148e+00   1.7077263e+00   6.7383102e-01   3.4044462e-01  -3.2105336e-01   3.0200784e-01  -5.5613042e+00   2.9486736e+00  -3.2225731e+00  -1.5660613e+00  -8.0588489e+00   3.5339244e+00   1.6629595e+00   3.8674753e+00   7.8526489e+00   2.9114730e+00   2.2635249e+00  -1.1045306e+00   4.4263648e+00   1.4365588e+00   6.5761521e+00  -5.3186478e+00  -7.3589988e-01   2.7414733e+00   4.6580798e+00   2.2828090e+00   1.9529883e+00   9.3757096e-01   4.0767680e-01   3.6544086e-01   1.0310683e+00   5.6073609e-01  -5.1595334e-01  -6.7316460e-01  -4.3928665e-01
   4.2524843e-01  -7.7162719e-01  -5.1885667e-02  -1.5102344e+00   1.8491135e+00  -6.7880356e-01   3.4811896e-02  -3.8001276e+00  -9.2436159e-01  -1.0203529e+00  -2.7570808e+00  -4.8594463e+00  -2.5607386e+00  -6.0004881e+00   6.7249027e-01  -1.9879324e-01   1.8744680e+00  -2.0473356e+00   2.2927786e+00   2.3493991e+00   8.7019800e-01  -4.0940665e+00   3.9441393e+00   1.9216339e+00   4.7556706e+00  -2.1060753e+00   1.8919115e+00  -3.0417167e-01  -3.5392218e-02  -6.5700163e-01   7.0206429e+00   5.7444073e+00   7.3087835e-01  -2.2164163e+00   2.1665586e+00   1.2760401e-01  -1.1316727e+00   3.9512229e+00  -3.3822385e-01   4.5469949e+00   7.4617582e-01   2.1696938e+00  -2.2955016e+00   1.6998146e-01  -3.5416556e-01   5.8082339e-01  -3.6224961e+00   1.4958204e+00  -1.8171616e+00   1.7450567e-01  -1.7417610e+00  -5.9503738e-01   1.3067524e+00   6.5453341e-01   7.7527338e-01   3.0653524e+00   1.7098683e+00   4.8085759e-01   3.9249369e-01  -1.6211697e-02   3.3004336e-01  -5.6201985e+00   3.2730190e+00  -3.1187454e+00  -1.7392740e+00  -8.0660465e+00   3.3396962e+00   1.7938006e+00   3.6624923e+00   7.7304646e+00   2.7726797e+00   2.4510856e+00  -1.1946753e+00   4.1316176e+00   1.1517891e+00   6.5144626e+00  -4.8340616e+00  -5.6345731e-01   3.5541014e+00   4.4028284e+00   2.6031610e+00   2.0208927e+00   8.0836558e-01   8.9364500e-01   4.7949842e-01   1.1712579e+00   7.6305227e-02  -2.8284355e-01  -4.5359808e-01  -6.0802140e-01
   3.8325090e-01  -1.1473335e+00   3.8040710e-01  -1.7169674e+00   1.5370341e+00  -1.3657595e+00   5.1142089e-01  -4.0355097e+00  -1.8074593e-01  -2.5811346e-01  -2.8935265e+00  -4.8156854e+00  -2.6519736e+00  -6.4977743e+00   7.9684739e-01  -4.7349544e-02   1.3512182e+00  -2.7490882e+00   2.0971239e+00   2.2467461e+00   1.7954780e+00  -3.5297392e+00   5.0036400e+00   2.6286509e+00   5.7347216e+00  -1.7883567e+00   1.8949721e+00  -1.0036093e+00  -3.6858251e-01  -9.5156700e-01   7.4670849e+00   5.9913137e+00   7.7146217e-01  -1.4148142e+00   2.4473951e+00   1.6953781e+00  -1.7906616e+00   2.3620586e+00  -6.8781173e-01   4.0501514e+00   2.4056075e+00   3.6413789e+00  -2.7010417e+00  -8.5764921e-02  -8.5047118e-01   7.0323581e-01  -3.7691270e+00   9.9312715e-01  -1.7803910e+00   2.9502080e-01  -1.5078352e+00  -4.1747360e-01   1.5992462e+00   3.5105647e-01   2.5994441e-01   2.4421870e+00   1.7313394e+00   3.0204590e-02   2.0414675e-01  -5.7811618e-01   5.3408142e-01  -6.3491955e+00   3.1468137e+00  -3.8767502e+00  -6.0061438e-01  -7.5201925e+00   2.9426965e+00   2.2049420e+00   3.0927248e+00   7.7823374e+00   3.2643568e+00   2.7004636e+00  -6.2697624e-01   4.8858205e+00   1.9876564e+00   7.5701725e+00  -4.9662569e+00   7.0696040e-01   3.2279854e+00   3.5003175e+00   2.6358713e+00   1.7543576e+00   1.0840764e-02   7.8675241e-01   8.8637684e-01   1.8403954e+00   3.6633700e-01  -9.8646653e-01  -3.9962199e-01  -1.3599066e-01
  -2.5114527e-01  -1.0342247e+00   6.5644766e-01  -1.3321110e+00   1.2848396e+00  -1.3030478e+00   9.3866359e-01  -3.2385999e+00  -7.7383984e-01   5.8246788e-01  -3.3719018e+00  -4.1119179e+00  -2.7359462e+00  -5.7793684e+00   3.1552891e-01  -3.9087720e-01   5.9013814e-01  -2.9168609e+00   2.0498938e+00   2.1155181e+00   3.8670501e-01  -4.2881553e+00   5.3073185e+00   3.0811543e+00   4.6897537e+00  -1.9149992e+00   1.2102726e+00  -1.1667683e+00  -1.4752574e+00  -1.4131924e+00   7.1009321e+00   6.1970822e+00   7.2947312e-01  -1.2346145e+00   2.9268929e+00   3.1325017e+00  -8.7743179e-01   1.6277506e+00  -1.4673211e+00   3.0557214e+00   1.2807857e-01   2.6322847e+00  -2.8032935e+00  -7.5517217e-01  -7.5873266e-01   6.3529149e-01  -3.3109066e+00   1.6147951e-01  -1.8625789e+00  -1.9625557e-01  -1.2185715e+00  -6.2200658e-01   1.0347909e+00  -1.8314947e-01   6.9745566e-01   1.5409615e+00   9.3356572e-01  -4.0175642e-01   6.0238548e-01  -4.5951952e-01   7.3392796e-01  -5.9725656e+00   2.5849499e+00  -3.8562598e+00   7.5511981e-01  -6.3046573e+00   3.1188695e+00   2.7737714e+00   2.5986630e+00   6.6650535e+00   2.6643557e+00   2.1900874e+00  -1.6247315e+00   3.7075017e+00   8.1114553e-01   5.4155493e+00  -3.9851189e+00   6.0701262e-01   2.0369330e+00   2.3898924e+00   2.0161318e+00   1.3534867e+00  -9.7864405e-01   4.6620806e-01   1.2564638e+00   2.5241944e+00  -7.6494627e-01  -1.0892758e+00  -5.6693795e-01   2.9284874e-01
   1.4486854e-01  -1.0180371e+00   7.5052106e-01  -1.5954272e+00   1.4593103e+00  -1.5678172e+00   1.1380483e+00  -3.3351595e+00  -2.0324940e-01   5.5810143e-01  -3.1893402e+00  -4.0387039e+00  -2.5771636e+00  -6.0053828e+00   7.1788484e-01  -1.7121133e-01   7.6811092e-01  -2.7932151e+00   1.7953846e+00   1.9661607e+00   1.1643401e+00  -3.8278941e+00   5.5398396e+00   3.3577294e+00   5.1289028e+00  -1.4197756e+00   1.5328756e+00  -1.1968035e+00  -1.0550121e+00  -1.4265272e+00   7.2499179e+00   6.2400134e+00   4.1563193e-01  -9.1337396e-01   2.4390395e+00   3.2549472e+00  -9.8597015e-01   8.7059558e-01  -1.4144389e+00   2.5144698e+00   1.0368523e+00   2.5146730e+00  -2.9655108e+00  -6.4129368e-01  -1.3112384e+00   5.5558666e-01  -3.4812353e+00   2.5814639e-01  -1.7352323e+00  -8.6695823e-02  -1.2178326e+00  -6.1951870e-01   1.0680047e+00  -2.5078016e-01   4.9051384e-01   1.2975823e+00   1.2735502e+00  -5.0656151e-01   4.2106165e-01  -7.2019518e-01   6.0458536e-01  -6.0871970e+00   2.5178944e+00  -4.0726692e+00   6.4242914e-01  -5.8771993e+00   2.4004006e+00   2.5257776e+00   2.3776592e+00   6.1338267e+00   2.7747759e+00   2.6179276e+00  -7.7347034e-01   4.0445342e+00   1.1446914e+00   6.2211297e+00  -3.5433537e+00   1.4958654e+00   2.6435644e+00   2.1059627e+00   2.4336141e+00   1.4032619e+00  -8.8685492e-01   9.7236469e-01   1.3750377e+00   2.6369381e+00  -4.9901298e-01  -8.7994229e-01  -5.3539962e-01   4.4204421e-01
   4.4305627e-01  -1.0122999e+00   9.5565938e-01  -1.7901670e+00   1.4513988e+00  -1.6702756e+00   1.3606865e+00  -2.9199630e+00   9.5734799e-01   5.6850813e-01  -2.6039066e+00  -3.5147193e+00  -2.3719795e+00  -5.8689489e+00   1.4576752e+00   2.3482385e-01   7.6122875e-01  -2.5448731e+00   1.2618040e+00   1.6391075e+00   2.7033459e+00  -1.9149272e+00   5.5394174e+00   3.6207866e+00   5.9270038e+00   1.0929721e-01   2.0683074e+00  -1.0615143e+00   3.8810815e-02  -1.1470824e+00   6.9604717e+00   6.1462820e+00   1.1080150e-01   2.6946388e-03   1.9478632e+00   3.2987466e+00  -2.1080853e+00  -4.6113281e-01  -2.0936104e+00   1.7498713e+00   2.2704911e+00   2.6923502e+00  -3.1625454e+00  -6.9687779e-01  -2.3210956e+00  -3.9113885e-02  -4.0354195e+00  -3.9164783e-01  -1.3356361e+00   1.1239125e-01  -1.0577321e+00  -4.3330348e-01   9.9485759e-01  -3.4269511e-01  -8.1825699e-01   8.4569712e-01   1.2148002e+00  -7.2489381e-01   1.1677120e-01  -8.3205803e-01   4.7110554e-01  -5.3344246e+00   2.3211752e+00  -3.5143516e+00   8.1564625e-01  -4.5204356e+00   1.1606988e+00   1.9057507e+00   1.8120469e+00   5.7484276e+00   2.8101444e+00   3.0142438e+00   2.6505173e-01   4.0742743e+00   1.3374544e+00   6.6985445e+00  -2.8751014e+00   2.4600888e+00   2.3839405e+00   1.9807873e+00   2.2559082e+00   1.3787380e+00  -7.3443082e-01   8.1616529e-01   1.3017676e+00   2.6217884e+00   5.6822418e-01  -8.0817381e-01  -1.9716694e-01   9.1567569e-01
   8.7455347e-01  -9.1641436e-01   1.3319786e+00  -2.2736859e+00   1.1308102e+00  -1.7860066e+00   1.6822642e+00  -2.2501323e+00   1.3380524e+00   8.8308485e-01  -2.3871298e+00  -2.9034849e+00  -1.9400384e+00  -5.1661399e+00   1.6211766e+00   4.8869992e-01   5.3830010e-02  -2.1697123e+00   1.0495672e+00   9.0016396e-01   3.1821085e+00   8.6037056e-02   5.3540933e+00   3.7275110e+00   6.0125205e+00   1.5293027e+00   2.0352998e+00  -7.5111873e-01   5.7893569e-01  -1.1967581e+00   6.7247105e+00   6.1780634e+00  -1.5922433e-01   1.8923237e-01   1.9457759e+00   3.6012435e+00  -2.0536019e+00  -1.3642572e+00  -2.1034006e+00   8.7933262e-01   3.6286344e+00   1.5705798e+00  -3.0950376e+00  -1.0297079e+00  -2.3390816e+00  -4.7155363e-01  -3.4112994e+00  -5.1857551e-01  -1.1045868e+00  -4.4192647e-01  -1.0392589e+00  -6.3659480e-01   3.2188121e-01  -2.7683489e-01  -1.5809838e+00   4.9185668e-01   1.1886098e+00  -1.1670705e+00  -9.1915597e-02  -1.5680197e+00   5.3637843e-01  -4.8468410e+00   1.9564414e+00  -3.5225917e+00   1.4385486e+00  -3.6809707e+00   5.3451389e-01   1.3600272e+00   1.6793037e+00   3.8244368e+00   2.7671175e+00   3.8402905e+00   1.6457124e+00   3.5149453e+00   2.6084561e+00   6.8624893e+00  -1.3961424e+00   2.5230750e+00   1.7042390e+00   5.8263936e-01   2.1165995e+00   1.1635768e+00  -7.6649631e-01   1.6442324e+00   1.6883488e+00   2.8855369e+00   5.4486931e-01  -6.5107542e-01   2.0031461e-01   1.2826611e+00
   1.0456312e+00  -8.7334443e-01   1.7364914e+00  -2.4143994e+00   1.0710632e+00  -1.3814819e+00   2.0124487e+00  -1.3900359e+00   1.8116107e+00   1.4159202e+00  -1.9286199e+00  -1.9850805e+00  -1.5480336e+00  -4.1939093e+00   1.6425721e+00   8.6642588e-01  -2.1138748e-01  -1.6609430e+00   5.6811289e-01   1.3663106e-01   3.4715222e+00   1.9864823e+00   4.8079377e+00   3.5766235e+00   5.7436908e+00   2.7810337e+00   2.0685703e+00  -2.5235939e-01   1.4232806e+00  -1.1415399e+00   6.0257539e+00   5.6850243e+00  -5.9511580e-01   6.7101129e-02   1.6773493e+00   3.2174969e+00  -2.1885405e+00  -1.9512878e+00  -1.9231148e+00   4.7730430e-01   4.5789367e+00   3.9599675e-01  -2.8167657e+00  -1.1651336e+00  -2.7322112e+00  -1.1354442e+00  -3.3931899e+00  -6.5800596e-01  -7.8011434e-01  -6.7572698e-01  -8.7254468e-01  -5.2305663e-01  -3.5373436e-01  -2.5705525e-01  -2.4540325e+00   5.3940422e-01   9.6893157e-01  -1.6640708e+00  -5.4814973e-01  -2.0647946e+00   2.9596405e-01  -4.1331851e+00   1.4656150e+00  -3.2071640e+00   1.7461734e+00  -2.5060340e+00  -2.0962258e-01   5.1995847e-01   1.5007515e+00   2.1668508e+00   2.4286865e+00   4.0408899e+00   2.3719253e+00   2.6585179e+00   2.5729969e+00   6.6162533e+00  -4.7444191e-01   2.5252331e+00   1.5638940e+00   8.7831498e-03   1.8651276e+00   8.8181038e-01  -5.8838802e-01   2.0322087e+00   1.6998547e+00   2.7833399e+00   7.8766984e-01  -1.2902702e-01   6.8745925e-01   1.5337081e+00
   3.8183182e-01  -9.6522349e-01   1.7495936e+00  -1.6579861e+00   9.5114401e-01  -1.4551459e+00   2.1749570e+00  -6.3690494e-01   1.5870891e+00   1.9399199e+00  -1.9096447e+00  -1.1524868e+00  -1.4806145e+00  -3.3779057e+00   1.2514487e+00   4.8599017e-01  -7.7234835e-01  -1.5853030e+00   2.9283745e-01   3.7199363e-01   2.6195618e+00   1.2338315e+00   4.3386718e+00   3.4441885e+00   4.5829012e+00   2.3645078e+00   1.3170845e+00  -7.7913038e-01   2.6642103e-01  -9.9439748e-01   4.3349456e+00   4.1905065e+00  -8.3097394e-01   4.9035228e-01   1.8691218e+00   4.1623589e+00  -1.8108459e+00  -2.0916116e+00  -2.7221704e+00  -5.9956623e-01   1.8629581e+00   1.6357431e-01  -2.6246401e+00  -1.3167313e+00  -3.0502742e+00  -1.3387404e+00  -2.9386795e+00  -1.0606408e+00  -9.4529607e-01  -9.7047024e-01  -8.2537567e-01  -8.3433313e-01  -7.7641786e-01  -4.7071326e-01  -2.2533542e+00  -4.8398407e-01   2.8673117e-01  -1.8682625e+00  -3.7539096e-01  -1.8976145e+00   1.8183619e-01  -3.2844843e+00   4.1818016e-01  -3.0896501e+00   2.4276606e+00  -7.4265441e-01  -5.1715644e-01   5.4037845e-01   1.1517014e+00   1.5226390e+00   1.5916367e+00   3.0727468e+00   1.2980551e+00   1.8032214e+00   7.2204258e-01   3.8379897e+00   3.8622505e-02   3.0176350e+00   7.4872441e-02  -6.5467866e-01   9.3760000e-01   2.5989078e-02  -9.5540327e-01   9.1233338e-01   1.6725815e+00   2.7312683e+00   1.4301058e-01  -1.4440828e-01   2.6192628e-01   1.9196136e+00
   8.9627189e-01  -8.6078048e-01   1.8045074e+00  -2.2808072e+00   1.0343368e+00  -1.2022250e+00   2.1293738e+00  -1.3798263e-01   2.1466948e+00   1.9730690e+00  -1.4905435e+00  -7.3648126e-01  -1.1320450e+00  -2.8020583e+00   1.4714621e+00   6.9895759e-01  -1.3712723e+00  -8.6477289e-01  -1.3889867e-01  -1.1975635e-01   3.7575873e+00   3.6561133e+00   3.5667225e+00   3.0388763e+00   4.8628342e+00   3.6650233e+00   1.7895894e+00  -2.9332872e-01   1.0201126e+00  -5.5544568e-01   3.9944695e+00   3.7539122e+00  -1.4983449e+00   3.4918884e-01   1.6507523e+00   3.7252663e+00  -1.8944594e+00  -2.6696359e+00  -2.5781662e+00  -1.4252701e+00   3.3698406e+00  -4.7025276e-01  -2.2972497e+00  -1.2663762e+00  -2.9422667e+00  -1.9430375e+00  -2.3283032e+00  -8.2003414e-01  -5.0130098e-01  -1.4111366e+00  -5.5982114e-01  -1.0279419e+00  -1.2800278e+00  -1.4330295e-01  -3.1372453e+00  -5.5527246e-01   3.8203880e-01  -2.2559865e+00  -5.5843703e-01  -2.5761825e+00   1.0543812e-01  -2.4486003e+00  -5.2309682e-02  -2.9071768e+00   2.5492717e+00  -4.3411168e-02  -1.3283920e+00  -4.2495238e-01   1.4075170e+00  -2.5907770e-01   1.7626499e+00   3.5600029e+00   2.5598688e+00   1.5740078e+00   1.5853204e+00   3.9888282e+00   8.8986559e-01   3.0892944e+00  -6.9077671e-01  -1.6303892e+00   6.9259116e-01  -2.3228279e-01  -4.6387806e-01   1.7552137e+00   1.6022157e+00   2.6281763e+00   4.3440753e-01   2.2234780e-01   7.5371778e-01   2.4709502e+00
   7.0523572e-01  -6.9041146e-01   1.8635687e+00  -1.7304358e+00   1.2923980e+00  -2.0559578e-01   2.1816110e+00   9.3125290e-01   2.0492173e+00   2.2323117e+00  -1.0955871e+00   8.9098669e-02  -9.2186331e-01  -1.6162435e+00   1.2072168e+00   6.1875603e-01  -1.2133691e+00  -4.2740610e-01  -3.6165901e-01  -3.3935015e-01   3.2657343e+00   4.2591567e+00   2.2495027e+00   2.5165770e+00   3.7475178e+00   4.3522741e+00   1.6788526e+00   5.1768240e-01   1.1047891e+00  -4.5471281e-01   2.4934180e+00   2.6658347e+00  -1.6865035e+00   3.0371089e-02   1.0567974e+00   2.6040368e+00  -1.7607057e+00  -2.3276991e+00  -2.8475517e+00  -1.7633125e+00   1.3328853e+00  -1.9127833e+00  -1.6797867e+00  -1.1713125e+00  -2.9970858e+00  -2.2227478e+00  -2.0514669e+00  -7.0546508e-01  -5.0489684e-01  -1.5608273e+00  -5.3671417e-01  -9.7344075e-01  -1.9756797e+00  -2.6020057e-01  -3.2030466e+00  -3.4696770e-01  -2.9365949e-04  -2.5576072e+00  -6.4371621e-01  -2.2957801e+00  -2.2838143e-01  -1.0869935e+00  -5.2785619e-01  -2.0187026e+00   2.1373684e+00   9.7991119e-01  -1.6004314e+00  -9.9195463e-01   1.5017234e+00  -1.3189686e+00   7.9121735e-01   2.9715279e+00   1.7416388e+00   1.4719320e-01  -2.5462015e-01   1.7357496e+00   1.3964424e+00   2.4174360e+00  -1.1864426e+00  -2.2270255e+00   9.5801000e-02  -7.7211946e-01  -2.8950426e-01   1.2126191e+00   1.2255861e+00   2.1873096e+00   5.3404054e-02   8.3859447e-01   1.0624056e+00   2.5033459e+00
   9.6374543e-01  -6.8899467e-01   2.0354235e+00  -1.8978356e+00   1.1495470e+00  -3.1289777e-01   2.2124667e+00   1.2504823e+00   2.8731425e+00   2.2520590e+00  -6.6362502e-01   4.6757259e-01  -7.2667292e-01  -1.3322880e+00   1.5312219e+00   9.2045068e-01  -1.7859495e+00   1.7368371e-01  -7.7744887e-01  -5.3386073e-01   3.9213886e+00   5.9625543e+00   2.0095854e+00   2.2665986e+00   3.6671345e+00   5.0493989e+00   1.6255707e+00   3.1305401e-01   1.7671073e+00  -7.4013098e-02   1.6464533e+00   1.7583503e+00  -2.1618665e+00   3.6127831e-01   1.2421484e+00   2.6695082e+00  -2.0579386e+00  -2.4857156e+00  -2.9721414e+00  -2.0289188e+00   2.9251648e+00  -1.7298465e+00  -1.6455091e+00  -1.2777879e+00  -3.4508843e+00  -2.7557749e+00  -2.4925916e+00  -1.0590113e+00  -1.9622480e-01  -1.4976632e+00  -3.6748267e-01  -7.8471101e-01  -1.8825776e+00   5.1642905e-01  -4.2689739e+00  -6.0093912e-01  -6.7789925e-02  -2.5071410e+00  -1.0332482e+00  -2.7529284e+00  -4.1277152e-01  -6.0799765e-01  -1.2537421e+00  -1.9547949e+00   2.7441961e+00   2.2136820e+00  -2.3376266e+00  -1.5914847e+00   1.1272336e+00  -1.9325722e+00   8.7379071e-01   3.0996527e+00   2.8236236e+00   6.9589978e-02   5.4839149e-02   2.0079764e+00   1.1038627e+00   2.9069013e+00  -1.8757472e+00  -2.3499935e+00  -4.1792883e-01  -8.6861629e-01  -2.2021541e-01   6.0797966e-01   1.2353376e+00   2.1076501e+00   9.3194407e-01   8.3056136e-01   1.0794335e+00   2.9384004e+00
   4.4752807e-01  -1.0738075e+00   1.7501439e+00  -1.3124042e+00   1.4458773e+00  -3.3525088e-02   2.1847687e+00   1.3282040e+00   3.2403335e+00   2.9087775e+00  -3.8058517e-01   7.9402868e-01  -6.3253661e-01  -1.1063948e+00   1.1520401e+00   6.1228116e-01  -2.2771380e+00  -2.7220387e-01  -1.0548426e+00   9.1571139e-02   4.7360833e+00   5.7516305e+00   1.2965733e+00   1.7674658e+00   3.7572850e+00   4.5523001e+00   1.7014562e+00  -1.1224331e-02   3.5122710e-01   2.5946436e-01   5.3269379e-01   4.4577405e-02  -2.4185188e+00   6.6152244e-01   1.1352262e+00   2.8272459e+00  -2.4754201e+00  -2.6843071e+00  -3.4868405e+00  -3.0126306e+00   1.2433614e+00  -2.9501484e-01  -1.3327726e+00  -8.9972913e-01  -3.3527541e+00  -2.5323022e+00  -1.8087332e+00  -8.1104362e-01  -4.4925737e-01  -1.5747497e+00  -1.7834518e-01  -9.5833586e-01  -2.0312662e+00   2.0212780e-01  -4.2485598e+00  -1.1560311e+00  -2.2843615e-01  -3.0086685e+00  -7.2739987e-01  -2.6723075e+00  -2.4030932e-01  -3.7190289e-02  -1.9027879e+00  -2.0922514e+00   3.1088589e+00   3.0480945e+00  -2.4779722e+00  -1.5251087e+00   1.3849381e+00  -1.9610181e+00   1.0571874e+00   2.2622211e+00   1.6854698e+00   3.1099813e-01  -1.0088780e+00   1.9486601e-01   4.6522906e-01   3.6336285e+00  -3.3777387e+00  -3.5763635e+00  -1.1904551e+00  -2.0903922e+00  -3.0697581e-01  -4.2577511e-01   8.4858436e-01   1.8119076e+00   3.6362148e-01   2.4526733e-01   9.9427681e-01   3.4718467e+00
   4.5708246e-01  -1.0367581e+00   1.8509628e+00  -9.5325178e-01   1.2625718e+00   3.0048057e-01   2.3318822e+00   1.7691235e+00   2.9366439e+00   3.3032800e+00  -4.4360714e-01   9.4499415e-01  -5.2848823e-01  -7.5260241e-01   5.9734741e-01   6.1862296e-01  -2.9475233e+00  -2.5683960e-01  -1.0712432e+00   4.1513131e-02   4.5232431e+00   6.2669763e+00   1.1042465e+00   1.5954732e+00   3.2702395e+00   4.7422921e+00   1.1722241e+00   1.2723022e-01  -1.8158606e-01  -1.7313178e-02   1.2309174e-01  -3.3798788e-01  -2.5501527e+00   5.7031920e-01   1.5920865e+00   3.1432005e+00  -2.0279849e+00  -2.6247298e+00  -3.1640831e+00  -3.7226377e+00   1.0529974e+00  -1.1338533e+00  -1.0593653e+00  -9.8876044e-01  -2.9160060e+00  -2.3651209e+00  -1.4535459e+00  -6.4611740e-01  -8.6835526e-01  -1.9397720e+00  -2.8886903e-01  -1.0951414e+00  -2.1938728e+00   6.1229655e-01  -4.2467249e+00  -1.5792974e+00  -2.6305280e-01  -3.2340425e+00  -7.9356965e-01  -2.6793831e+00  -3.7006706e-01  -5.4406938e-02  -2.5768872e+00  -2.4007007e+00   3.3296164e+00   3.6755319e+00  -2.0492729e+00  -1.0602898e+00   1.4878161e+00  -2.8045296e+00   1.4887506e+00   2.4927929e+00   2.0776911e+00   9.7773356e-03  -5.5557494e-01  -1.9267379e-01   4.4270370e-01   3.4999876e+00  -3.8632657e+00  -4.6581410e+00  -1.4804545e+00  -2.6826540e+00  -7.7979675e-01  -9.9051798e-01   1.0151175e+00   1.8995178e+00  -3.9378798e-01  -1.6253432e-02   7.5588206e-01   3.5380061e+00
   7.5193350e-01  -9.8556979e-01   1.6902540e+00  -1.2375683e+00   1.6216863e+00   5.6122659e-01   1.9723464e+00   1.6596932e+00   3.4906687e+00   2.8027002e+00  -2.4990931e-01   5.7620848e-01  -6.6709817e-01  -8.7323633e-01   8.4767465e-01   6.0572656e-01  -2.9851226e+00   3.9058466e-01  -1.2771310e+00   1.1040361e-01   5.2480958e+00   7.3294486e+00   5.9231721e-01   1.0726513e+00   3.2819082e+00   5.0194396e+00   1.6748128e+00   2.9925957e-01   4.5299010e-01   5.2392216e-01  -1.1376659e-01  -8.1822023e-01  -2.7734935e+00   4.0149496e-01   1.4932338e+00   2.4123212e+00  -2.0781293e+00  -2.4801509e+00  -2.8127623e+00  -3.5049611e+00   2.1330724e+00  -6.0880153e-01  -8.8324684e-01  -9.0875357e-01  -2.8829773e+00  -2.6712891e+00  -1.7571916e+00  -7.2392348e-01  -4.3559659e-01  -1.7012027e+00   2.0102335e-01  -8.1107003e-01  -1.7388740e+00   1.3953530e+00  -4.4999261e+00  -1.2736479e+00  -9.6781879e-02  -2.9953543e+00  -9.4154003e-01  -2.7428556e+00  -5.4036341e-01   3.4749262e-01  -2.8232862e+00  -2.2368659e+00   3.1388743e+00   3.6685093e+00  -2.4394923e+00  -1.7052230e+00   1.5894540e+00  -2.8691297e+00   1.6612467e+00   2.4283863e+00   2.5604777e+00   3.1803120e-01  -6.1201898e-01   3.4046410e-01  -5.6576116e-01   3.2955918e+00  -3.9173618e+00  -4.3593924e+00  -1.6993311e+00  -2.4976445e+00  -3.8988376e-01  -1.2811585e+00   6.7322264e-01   1.6087060e+00   4.5701291e-01   1.5783168e-01   8.7867840e-01   3.7511885e+00
   8.6706966e-01  -7.4318303e-01   1.5664169e+00  -1.0646573e+00   1.9892845e+00   1.6904934e+00   1.8188814e+00   2.3847659e+00   3.3144622e+00   2.4387446e+00   2.8278800e-01   9.2382243e-01  -3.1833866e-01   3.2811912e-01   7.4311518e-01   6.7938247e-01  -2.5313506e+00   1.1291079e+00  -1.2841925e+00  -2.9458447e-01   4.6272681e+00   7.9572709e+00  -7.7255126e-01   2.9650434e-01   2.0952886e+00   5.6464909e+00   1.9261482e+00   1.5380530e+00   1.3592783e+00   7.2276682e-01  -7.8634091e-01  -1.2963370e+00  -2.5942559e+00  -2.8396101e-01   8.6455024e-01   3.0996253e-01  -1.7016557e+00  -1.7324405e+00  -2.2450674e+00  -3.2702975e+00   1.0784288e+00  -2.5649275e+00  -4.7583154e-01  -9.6502301e-01  -2.6760399e+00  -3.1579562e+00  -1.7343654e+00  -8.4860385e-01  -1.8807647e-01  -1.8606615e+00   3.7686273e-01  -6.4510891e-01  -2.4843709e+00   1.5260564e+00  -4.3427740e+00  -4.7319802e-01  -2.4136556e-01  -3.0128787e+00  -1.0105379e+00  -2.4254236e+00  -6.1907372e-01   1.4774317e+00  -2.6633703e+00  -1.4155870e+00   2.4684453e+00   3.4694046e+00  -2.4990585e+00  -2.7520655e+00   1.9177067e+00  -3.8341734e+00   9.8443154e-01   2.3882443e+00   2.1377016e+00  -1.0314762e+00  -1.3797525e+00  -8.5814691e-01  -3.8912384e-01   1.7457039e+00  -3.5063232e+00  -4.3979386e+00  -2.0045421e+00  -2.5889882e+00   4.2193573e-01  -1.1829195e+00   2.6689449e-01   7.2774512e-01   3.7730118e-01   8.6627093e-01   1.3812176e+00   3.3512752e+00
   6.1465447e-01  -8.8923723e-01   1.3383576e+00  -7.3550453e-01   1.8214329e+00   1.2017001e+00   1.8139455e+00   1.7961630e+00   3.1984481e+00   2.5290041e+00   2.9250077e-01   7.7017969e-01  -1.0478849e-02   4.4980373e-01   4.2767356e-01   3.1649874e-01  -2.5915315e+00   5.1459912e-01  -7.4764183e-01   2.2715242e-01   3.3715723e+00   6.0066545e+00  -8.7592495e-01  -3.0940846e-01   8.8880236e-01   4.0784800e+00   1.0728809e+00   7.1917521e-01  -1.7645445e-01   6.0639129e-01  -1.6648309e+00  -2.8415490e+00  -1.7011542e+00   2.2470370e-01   1.1056225e+00   7.1617658e-01  -9.2682478e-01  -1.0129741e+00  -1.6941273e+00  -3.6404684e+00  -3.6472813e-01  -1.7484444e+00  -4.7210109e-01  -1.0917671e+00  -2.1638653e+00  -2.3700728e+00  -8.1164358e-01  -5.5583087e-01  -7.0135985e-01  -1.8792964e+00   1.7955443e-01  -8.8663287e-01  -2.2691334e+00   1.7164500e+00  -3.2620079e+00  -1.2047005e+00  -1.6522724e-01  -2.6393551e+00  -5.5740563e-01  -2.1772693e+00  -2.2896583e-01   1.2040684e+00  -2.9668271e+00  -2.2813054e+00   3.2280039e+00   3.2370934e+00  -2.0292936e+00  -2.3451831e+00   1.7878917e+00  -3.4057551e+00   8.1658525e-01   2.1356428e+00   1.7734461e+00  -7.6211074e-01  -9.5812172e-01  -1.6465910e+00  -1.1790290e+00   1.8248836e+00  -3.8075204e+00  -5.2298643e+00  -2.2199762e+00  -2.9487585e+00   4.1468844e-01  -1.5920240e+00   4.9339535e-01   3.7567242e-01  -6.4772627e-01   4.5038899e-01   8.3363116e-01   2.7417889e+00
   9.5739422e-01  -8.5013266e-01   1.3435483e+00  -1.2100779e+00   2.0977362e+00   1.6209831e+00   1.7020834e+00   1.6113248e+00   4.1053238e+00   2.2944647e+00   5.9701356e-01   3.2703816e-01  -1.0821656e-01   1.4946507e-01   8.2243893e-01   5.9802620e-01  -2.6282442e+00   8.6702516e-01  -1.0262763e+00  -6.6249330e-03   4.4727215e+00   7.7093589e+00  -8.6359579e-01  -5.9643890e-01   1.4971463e+00   4.7872155e+00   1.8599751e+00   1.1381536e+00   1.0473083e+00   8.5355668e-01  -9.5291229e-01  -2.3232036e+00  -1.7502196e+00   1.4317927e-01   1.2253490e+00  -1.7283581e-01  -1.3285396e+00  -1.4853418e+00  -1.2551973e+00  -3.0736610e+00   2.0409834e+00  -9.9992901e-01  -6.0551147e-01  -1.3094977e+00  -2.1178696e+00  -2.7206977e+00  -1.8054432e+00  -1.3182097e+00  -9.4895711e-02  -1.3986347e+00   9.1470046e-01  -1.5330958e-01  -1.7066929e+00   2.4148201e+00  -4.0046079e+00  -6.8685052e-01  -1.2746911e-02  -2.5130082e+00  -6.4752458e-01  -2.1384097e+00  -9.2318144e-02   1.3858319e+00  -2.6773854e+00  -1.9215846e+00   3.5384661e+00   2.9554565e+00  -2.1682893e+00  -2.7504721e+00   1.6436483e+00  -3.2864968e+00   1.6615157e+00   2.4702028e+00   2.6041734e+00  -3.5158473e-01  -1.9364131e-01   1.2548667e-02  -2.3937467e+00   1.4172578e+00  -3.5130062e+00  -4.7599404e+00  -2.2201911e+00  -2.4537187e+00   4.5792310e-01  -1.8705051e+00   2.0613542e-01   2.5904443e-01   5.9632656e-01   1.4584499e-01   1.2739722e+00   2.9304531e+00
   6.0440619e-01  -8.4442930e-01   1.1361076e+00  -7.6939236e-01   2.2111020e+00   2.3675945e+00   1.6386949e+00   1.4801656e+00   3.6559922e+00   2.3907013e+00   5.4220318e-01   1.3275254e-01  -1.3755115e-01   4.1118835e-01   2.0532733e-01   2.9980745e-01  -2.5366781e+00   3.3643021e-01  -7.1860713e-01   3.1486115e-01   3.4716912e+00   6.4191788e+00  -1.2396581e+00  -1.0302342e+00   7.1183325e-01   3.9968674e+00   1.6134641e+00   1.5220023e+00   1.3195707e-01   4.1269472e-01  -1.0093048e+00  -2.7933208e+00  -1.2972928e+00  -1.4841074e-01   1.0964265e+00  -6.0673481e-01  -7.4549497e-01  -1.3400080e+00  -7.9568780e-01  -3.2982866e+00   5.4827307e-01  -9.0013639e-01  -2.5783931e-01  -9.9775380e-01  -1.3909179e+00  -2.0169994e+00  -1.1038708e+00  -8.8138778e-01  -4.1705246e-01  -1.3370057e+00   1.1352127e+00  -9.2449533e-02  -1.8142892e+00   2.0788316e+00  -3.0427981e+00  -5.0598704e-01  -9.0722263e-02  -2.5675944e+00  -3.1363466e-01  -1.7555928e+00   1.3910402e-01   1.2147718e+00  -2.5454875e+00  -2.1816499e+00   3.6052069e+00   2.1903949e+00  -1.4230802e+00  -2.2896313e+00   1.7442478e+00  -3.1149202e+00   1.6262590e+00   1.7755513e+00   1.4427655e+00  -7.4810914e-01  -5.6125418e-01  -1.1858637e+00  -3.2094051e+00   7.6787246e-01  -3.7104966e+00  -5.4562298e+00  -2.5322967e+00  -2.9035247e+00   9.9442637e-02  -2.2358331e+00  -2.6541227e-02  -1.5340402e-01  -4.5587996e-01  -1.8269714e-01   1.2370269e+00   2.4397696e+00
   2.8136834e-01  -1.0568452e+00   7.9163481e-01  -4.0254674e-01   2.2921883e+00   1.9232660e+00   1.6089277e+00   7.3501361e-01   3.5695585e+00   2.2587079e+00   2.7842999e-01  -5.7438908e-01  -2.1579074e-01  -8.2035396e-02  -5.4291744e-02  -1.6378951e-01  -2.4272070e+00  -3.5363832e-01  -3.6213381e-01   8.4393423e-01   3.1767483e+00   4.4825482e+00  -8.9219612e-01  -1.1958866e+00   5.2333273e-01   2.6831544e+00   1.4488255e+00   9.4575019e-01  -1.0443250e+00   2.4794688e-01  -7.2412236e-01  -2.9745896e+00  -4.0303160e-01   3.0848589e-01   1.3772848e+00  -2.9841009e-01  -3.9633123e-01  -1.3826858e+00  -3.2743736e-01  -3.4440639e+00  -5.8863312e-01   1.8986308e-01  -5.7909283e-01  -1.2095353e+00  -9.8173522e-01  -1.3532856e+00  -8.3797022e-01  -1.2669721e+00  -7.2944114e-01  -1.0949511e+00   1.3216958e+00  -1.5517078e-02  -1.2457217e+00   2.0196170e+00  -1.9203780e+00  -1.0201917e+00   4.8982623e-02  -2.2223786e+00   3.1973920e-01  -1.0045269e+00   6.7674861e-01   7.8227746e-01  -2.2837369e+00  -2.6514649e+00   3.9327106e+00   1.4124214e+00  -7.6417009e-01  -1.6161228e+00   1.6953305e+00  -2.1151688e+00   2.1347659e+00   1.8266300e+00   8.7548734e-01   4.4522888e-02  -1.4281990e-01  -1.0721949e+00  -4.1131378e+00   7.3622471e-01  -3.4821526e+00  -5.6383821e+00  -2.4149536e+00  -3.0280320e+00  -1.8550573e-01  -2.7824020e+00  -1.1392420e-04  -3.2551784e-01  -1.0135853e+00  -1.0049700e+00   8.0190267e-01   1.9844459e+00
   3.9003018e-01  -1.1882032e+00   7.2600296e-01  -5.1636533e-01   2.6208605e+00   2.3569313e+00   1.5776772e+00   2.0410830e-01   4.4093224e+00   2.0754494e+00   2.7880358e-01  -1.3917870e+00  -6.2486208e-01  -9.4502010e-01   1.3762847e-01  -1.2057549e-02  -2.1988511e+00  -8.3150148e-01  -4.9231588e-01   8.9778173e-01   4.7045518e+00   5.3251252e+00  -4.9751902e-01  -1.0478985e+00   1.9144358e+00   3.2597670e+00   2.4307977e+00   1.3868832e+00  -4.0829348e-01   2.7354946e-02   5.5534747e-01  -1.9576264e+00  -1.1255193e-01   4.9449424e-01   1.2299607e+00  -8.5619043e-01  -1.3700706e+00  -2.4480974e+00  -8.3251536e-02  -2.9588681e+00   1.3118023e+00   1.7874596e+00  -7.4429649e-01  -9.9043644e-01  -9.6883743e-01  -1.0420830e+00  -1.6768100e+00  -1.7317602e+00  -4.1382520e-01  -3.0548575e-01   2.0288318e+00   8.1908087e-01  -4.3019736e-01   2.0483107e+00  -2.2745168e+00  -4.4445448e-01   3.6414207e-01  -2.2083791e+00   3.2228745e-01  -5.7901701e-01   8.9993317e-01   4.1125289e-01  -1.6243002e+00  -2.4384029e+00   3.8044278e+00   5.7295982e-01  -5.6552973e-01  -1.2607434e+00   1.5264975e+00  -1.0258905e+00   3.2419606e+00   2.1701720e+00   1.1556565e+00   1.0091094e+00   6.7601805e-01   9.0476318e-01  -5.5453887e+00   7.0890936e-01  -2.9438821e+00  -5.3820152e+00  -2.2582265e+00  -2.7791073e+00  -7.4960242e-01  -3.4023467e+00  -3.9176773e-01  -3.3786770e-01  -3.7801346e-02  -1.8311925e+00   1.1484156e+00   1.9747752e+00
   6.4129336e-01  -1.2969818e+00   7.1537831e-01  -9.0076375e-01   2.2803954e+00   1.8310987e+00   1.6672008e+00  -4.6121275e-01   4.6258868e+00   1.7937673e+00   1.1577341e-01  -1.9644781e+00  -4.3929783e-01  -1.1671533e+00   2.2395708e-01  -2.9362302e-02  -2.3535458e+00  -1.5750421e+00   1.1735675e-01   7.4003849e-01   4.5329514e+00   4.9698161e+00  -6.9934892e-02  -1.0314292e+00   2.2674714e+00   3.2001472e+00   2.3429806e+00   1.2430763e+00  -7.4238046e-01  -4.2481053e-01   1.3253764e+00  -1.5516125e+00   9.2728947e-01   1.0352551e+00   1.4074795e+00  -3.9392311e-01  -1.2404609e+00  -3.0360428e+00   6.3673268e-01  -3.0336416e+00   2.4829314e+00   2.7038630e+00  -9.6255398e-01  -1.1127136e+00  -3.4742937e-01  -3.1720202e-01  -8.1990559e-01  -1.6972831e+00  -4.7402993e-01  -3.4200220e-01   2.0709213e+00   7.9176892e-01  -2.9935173e-01   1.9484635e+00  -1.7762111e+00  -6.4914222e-01   7.6215032e-01  -1.9860422e+00   5.7616236e-01  -7.6173605e-01   1.5464661e+00  -2.8767324e-01  -1.0745762e+00  -3.1864721e+00   4.4628425e+00  -6.3382248e-01  -1.3695748e-01  -9.2552179e-01   1.3523376e+00  -8.4373904e-01   3.6877736e+00   3.0607753e+00   2.0091439e+00   1.6016805e+00   3.2679271e+00   2.2390655e+00  -5.5058291e+00   4.5663284e-01  -2.9620946e+00  -6.4487819e+00  -2.0312380e+00  -2.6657683e+00  -1.0731554e+00  -2.8813370e+00   6.6956016e-03  -3.5964445e-01  -2.6238069e-01  -2.5848942e+00   1.1439425e+00   1.3851140e+00
   3.8672283e-01  -9.6830899e-01   1.4120862e-01  -6.7407937e-01   2.7328168e+00   2.1973106e+00   1.4490912e+00  -9.1188415e-01   4.3026214e+00   1.0177247e+00   3.3900631e-01  -2.0896472e+00  -2.9256365e-01  -9.2910534e-01   3.2703874e-01  -2.0827658e-01  -1.0622686e+00  -1.4708987e+00   3.6418699e-01   9.8903872e-01   2.9093861e+00   2.4505030e+00  -5.8322785e-01  -1.7069823e+00   8.9075702e-01   1.7738475e+00   2.4243391e+00   1.4842523e+00  -6.3025698e-01  -4.3943676e-01   1.2675742e+00  -1.8741831e+00   1.4913558e+00   8.7388114e-01   6.1469559e-01  -1.8886736e+00  -2.9398441e-01  -2.2139852e+00   1.4026295e+00  -2.5473661e+00   3.6494833e-01   2.1006244e+00  -1.0327075e+00  -9.6156517e-01  -4.0478085e-01  -1.2419529e-01  -1.0690270e+00  -1.7889106e+00  -3.0583721e-01   2.2156410e-01   2.3583553e+00   1.0509592e+00  -1.2773017e-01   1.6833253e+00  -4.8582374e-01  -3.8957884e-01   6.9698319e-01  -1.2264538e+00   1.1591869e+00   3.8296644e-01   1.7738282e+00   1.1258195e-01  -4.8388781e-01  -2.6328148e+00   4.0179551e+00  -1.4294718e+00  -1.1133362e-02  -1.2878178e+00   1.1743847e+00  -4.7090649e-02   3.0017904e+00   2.3742708e+00   8.8511720e-01   1.1577602e+00   2.0189385e+00   1.4184483e+00  -5.8276850e+00  -1.7860692e-01  -1.5355916e+00  -4.9213386e+00  -1.7749495e+00  -2.0182321e+00  -4.9369552e-01  -2.5494597e+00  -4.9631989e-01  -1.2417525e+00  -6.5264838e-01  -1.9917015e+00   1.0255246e+00   3.6384583e-01
   2.5021969e-01  -9.4709707e-01  -1.9529386e-01  -4.5845358e-01   2.7529117e+00   1.9803941e+00   1.2939953e+00  -1.5821862e+00   4.0026795e+00   2.9271573e-01   1.8854828e-01  -2.5559570e+00  -3.5314943e-01  -1.1706857e+00   2.7019099e-01  -3.8311243e-01  -2.9580928e-01  -1.9053839e+00   7.6524848e-01   1.2179461e+00   2.0103248e+00   3.3261001e-01  -5.0190653e-01  -1.8521489e+00   5.4753878e-01   7.3721502e-01   2.2864967e+00   1.3230536e+00  -9.7180287e-01  -7.0398408e-01   1.5376281e+00  -1.9673465e+00   2.1998611e+00   1.1314346e+00   1.7945686e-01  -1.9848353e+00   6.7289268e-02  -2.2387466e+00   2.1934920e+00  -2.4226509e+00  -4.6528906e-01   2.5525594e+00  -1.0557817e+00  -5.3108617e-01  -3.7927734e-01   4.8099542e-01  -6.9574066e-01  -1.4170132e+00  -4.1648718e-01   5.8697346e-01   2.3959760e+00   1.0534908e+00   2.1575111e-01   1.2941494e+00   6.8208905e-01  -4.6616095e-01   9.0246648e-01  -6.4819500e-01   1.3633588e+00   9.3495596e-01   1.9030134e+00  -4.1649947e-01  -7.2544147e-02  -2.9365285e+00   3.5442072e+00  -2.4093902e+00   1.9981434e-01  -1.1180997e+00   9.6463221e-01   9.5886405e-01   2.7298882e+00   2.1485675e+00   4.7867454e-01   1.5177052e+00   2.2628386e+00   1.5745513e+00  -5.9719764e+00  -1.2276486e-01  -5.6590118e-01  -4.2281177e+00  -1.4564783e+00  -1.7879790e+00  -4.6016738e-01  -2.3359849e+00  -6.4015521e-01  -1.7682964e+00  -9.5843581e-01  -1.9939550e+00   6.6183714e-01  -5.6579311e-01
  -3.3297763e-01  -9.2419022e-01  -4.3751036e-01  -1.7119464e-01   2.5706616e+00   1.7431778e+00   1.3439403e+00  -1.8222954e+00   3.3735713e+00   2.2387539e-01  -2.3933732e-01  -2.4930754e+00  -3.9624168e-01  -9.0140891e-01  -8.0706969e-02  -6.4644432e-01  -2.9148490e-01  -2.4882953e+00   1.2530816e+00   1.3566319e+00   3.4136030e-01  -1.8250239e+00  -4.3774841e-01  -1.9412181e+00  -2.2401414e-01  -4.5573957e-01   1.8022118e+00   8.8943472e-01  -2.1125076e+00  -1.0716041e+00   1.4913982e+00  -2.0535289e+00   2.7970255e+00   1.3478048e+00   2.7321290e-01  -1.3290048e+00   8.9420701e-01  -2.0762317e+00   2.4322503e+00  -2.3930093e+00  -2.2454405e+00   2.8557524e+00  -1.1273237e+00  -5.6490969e-01  -5.3509600e-02   1.0141938e+00  -1.2747667e-02  -1.4918749e+00  -4.5065707e-01   5.6753077e-01   2.5874560e+00   9.3950799e-01   1.5302500e-01   8.1706091e-01   1.7647114e+00  -8.9116414e-01   6.1048207e-01  -3.7108829e-01   1.8602043e+00   1.3016411e+00   2.3641707e+00  -6.2266067e-01  -3.3687311e-02  -3.1836863e+00   4.3111494e+00  -2.6993417e+00   6.9628097e-01  -6.9001023e-01   6.7319288e-01   1.2975107e+00   2.2254865e+00   1.7566666e+00  -4.8548736e-01   1.2635543e+00   2.1983649e+00   6.2082021e-01  -5.5944067e+00  -3.3604009e-01  -8.6798333e-01  -4.3464188e+00  -1.7443629e+00  -1.8154067e+00  -1.0045876e+00  -2.3239059e+00  -5.8648111e-01  -1.7953261e+00  -1.8738172e+00  -2.2410289e+00   2.9571001e-01  -1.0410461e+00
  -5.9095792e-01  -1.1018903e+00  -5.8904440e-01  -1.5270355e-01   2.6597929e+00   1.5789766e+00   1.3613934e+00  -2.2424210e+00   3.4328144e+00   2.5581314e-01  -9.5707249e-01  -3.3180374e+00  -1.0248050e+00  -1.7883400e+00  -3.3071769e-01  -1.0834180e+00  -4.7232363e-01  -3.2261842e+00   1.1903521e+00   1.4510358e+00   1.4285841e+00  -2.1281949e+00   9.7328278e-03  -1.4550102e+00   1.1882373e+00  -4.5741579e-01   2.4965400e+00   9.5667986e-01  -2.6939335e+00  -1.5569955e+00   2.7105851e+00  -6.4613943e-01   3.0423943e+00   1.3699312e+00   3.2792487e-01  -9.9229194e-01   4.2402417e-01  -3.2904596e+00   2.2219702e+00  -2.1003699e+00  -1.9933508e+00   4.1816989e+00  -1.3054007e+00  -4.6891448e-01   3.5304008e-01   1.5667032e+00   1.0082629e-01  -1.9187239e+00  -3.1008667e-01   9.8660341e-01   3.2314748e+00   1.4435736e+00   8.1975792e-01   2.4147633e-01   2.2559540e+00  -6.7324221e-01   7.5025497e-01  -4.2222986e-01   2.4391977e+00   1.9163185e+00   2.8627321e+00  -8.6121312e-01   6.6236927e-01  -2.8366104e+00   4.2096525e+00  -3.6439350e+00   1.2972025e+00   1.7604754e-01   7.4272876e-01   2.1347986e+00   3.0423420e+00   2.0272820e+00  -9.7118872e-01   2.1530184e+00   2.5751194e+00   1.5220044e+00  -5.6894907e+00  -3.5397326e-01  -1.0371311e+00  -4.5964630e+00  -1.5034700e+00  -1.7526543e+00  -2.2371894e+00  -2.5748120e+00  -7.9437698e-01  -1.2525899e+00  -1.7686052e+00  -3.2530475e+00   4.9384565e-01  -8.9375943e-01
  -3.8338453e-01  -1.1262007e+00  -6.6565846e-01  -4.5977392e-01   2.3868459e+00   9.9555901e-01   1.2544592e+00  -2.7583646e+00   4.0373273e+00  -4.8879661e-01  -8.6485658e-01  -3.5370330e+00  -1.0332005e+00  -2.2110755e+00   2.8481945e-01  -8.6866427e-01  -1.3347663e-01  -3.4323593e+00   1.2286476e+00   1.3213080e+00   2.0230031e+00  -2.0465591e+00   2.8346017e-01  -1.3135767e+00   2.1782147e+00  -1.5559180e-01   2.8109534e+00   6.9429084e-01  -2.0394563e+00  -1.5412275e+00   3.0487962e+00  -4.2399788e-01   3.2593108e+00   2.0976263e+00  -3.7464484e-02  -6.8971748e-01  -3.4037819e-01  -4.0642967e+00   2.3391157e+00  -1.9572594e+00  -5.0029038e-01   5.3086351e+00  -1.4615842e+00  -2.9028941e-02  -1.4100784e-01   1.6697970e+00   1.3195029e-01  -1.7996527e+00  -3.3435100e-02   1.4022978e+00   3.2530089e+00   1.5633789e+00   1.1975840e+00  -1.9335312e-02   1.9234551e+00  -7.9558022e-01   9.7193661e-01   6.2855041e-02   2.3045201e+00   1.9228061e+00   2.9313403e+00  -1.0681969e+00   1.0361068e+00  -2.7251528e+00   4.0678848e+00  -3.9141976e+00   7.4353971e-01  -5.2993626e-02   2.4289725e-01   3.0871875e+00   3.0500903e+00   2.2717155e+00  -1.5791802e-01   2.8607482e+00   3.7732163e+00   2.7617154e+00  -5.2206458e+00   4.2735518e-01  -7.8608263e-01  -3.7441995e+00  -1.3012048e+00  -1.2797088e+00  -2.2448869e+00  -2.2587172e+00  -8.8344307e-01  -1.4815544e+00  -8.4395954e-01  -3.4114723e+00   4.9634739e-01  -1.2678748e+00
  -1.8988074e-01  -1.2703494e+00  -5.4385636e-01  -9.5303728e-01   1.8798671e+00   1.1768038e-01   1.4634933e+00  -2.9320548e+00   4.1996449e+00  -5.6057037e-01  -1.0050215e+00  -3.2687405e+00  -6.3897386e-01  -1.9084889e+00   5.5019757e-01  -4.9475882e-01  -5.5029520e-01  -3.7566568e+00   1.5553765e+00   6.9163972e-01   1.9698666e+00  -1.6487522e+00   4.6651780e-01  -1.1326081e+00   2.8888308e+00   2.8874966e-01   2.7343237e+00   3.0953638e-01  -2.0188109e+00  -1.7011562e+00   3.2992243e+00  -1.2031428e-01   3.5766012e+00   2.5572467e+00   6.6275893e-02   2.0867364e-01  -4.6296732e-01  -4.4219822e+00   2.7852116e+00  -1.8876732e+00   9.5408796e-01   5.5713749e+00  -1.6397599e+00  -6.5692802e-02  -1.3876024e-01   1.7211263e+00   9.5117132e-01  -1.6376634e+00   1.8064595e-01   9.9523975e-01   3.0375160e+00   1.2511095e+00   7.5032632e-01  -3.0550480e-01   1.7354186e+00  -1.1286163e+00   1.1697940e+00   1.0776194e-01   2.1845714e+00   1.2254389e+00   3.3203013e+00  -1.4045235e+00   1.1238474e+00  -3.1893834e+00   4.7851794e+00  -3.9881347e+00   5.2694393e-01  -3.1277683e-01   7.7842506e-02   2.5593478e+00   2.9892901e+00   3.3688658e+00   1.0776000e+00   3.1947892e+00   6.2143836e+00   3.9824104e+00  -3.5301309e+00   7.9551868e-01  -1.0195968e+00  -4.3765829e+00  -1.1537995e+00  -1.2072216e+00  -2.3340399e+00  -1.1907259e+00  -4.0463297e-01  -1.3235825e+00  -7.4909710e-01  -3.6095321e+00   5.0602385e-01  -1.4868884e+00
  -6.5298659e-01  -1.0348012e+00  -7.8335765e-01  -7.3922420e-01   1.9121704e+00  -1.1867498e-01   1.3897711e+00  -2.9078828e+00   3.5802164e+00  -7.9834998e-01  -1.2054619e+00  -2.6677171e+00  -4.9847823e-01  -1.2248213e+00   5.0890286e-01  -5.7167703e-01  -2.7799098e-02  -3.4523255e+00   1.6728704e+00   5.9366350e-01  -1.9841849e-01  -3.8158519e+00  -2.8601348e-02  -1.4941503e+00   1.5050731e+00  -1.0177812e+00   2.2547529e+00  -6.8252293e-02  -2.4156955e+00  -1.7106696e+00   2.3880591e+00  -7.8321250e-01   3.5317167e+00   2.2597096e+00  -3.0421228e-01   1.1601995e-01   6.4175590e-01  -3.2629082e+00   3.1142485e+00  -1.2363071e+00  -1.1720702e+00   4.7411769e+00  -1.5422849e+00   5.7005905e-02  -4.3627553e-01   1.6293140e+00   1.1171162e+00  -1.4481264e+00   3.8461370e-01   1.0607866e+00   3.0216410e+00   1.1471328e+00   5.1481674e-01  -6.2823196e-01   2.7499074e+00  -1.1891828e+00   8.0451081e-01   7.0856739e-01   2.4319320e+00   1.6301143e+00   3.2413181e+00  -9.7856966e-01   9.0590916e-01  -2.8118570e+00   4.8757606e+00  -3.5802830e+00   4.1434276e-01  -6.9663417e-01  -2.1272126e-01   2.6125973e+00   1.6333806e+00   2.6267536e+00   1.3731860e-01   2.4663574e+00   4.7739591e+00   2.6491324e+00  -2.4986739e+00   7.6750913e-01  -4.9126766e-01  -3.0709097e+00  -1.1671897e+00  -7.3667702e-01  -2.1622465e+00  -7.2460783e-01  -5.2375447e-01  -1.5952925e+00  -1.1678377e+00  -2.6841259e+00   1.3328802e-01  -2.0632788e+00
  -8.9196587e-01  -1.2130858e+00  -9.2816592e-01  -6.3667042e-01   1.6260522e+00  -7.3001977e-01   1.2417305e+00  -3.0398063e+00   3.4184576e+00  -9.6820571e-01  -1.4611714e+00  -2.5104476e+00  -6.2493099e-01  -1.3138768e+00   4.9752924e-01  -6.1982626e-01  -1.5958095e-01  -3.6678640e+00   1.6385994e+00   6.5292458e-01   6.2415783e-02  -4.2451037e+00  -1.6009712e-01  -1.3898896e+00   2.1991439e+00  -1.3073363e+00   2.2425168e+00  -6.5169475e-01  -2.9653197e+00  -1.5811115e+00   1.9767150e+00  -1.0954671e+00   3.2595247e+00   2.5149698e+00  -5.1601854e-01   8.9566292e-01   2.3364569e-01  -3.3824525e+00   2.9168514e+00  -1.1774605e+00  -1.3356856e+00   5.5871379e+00  -1.4052966e+00   5.5978225e-01  -6.9310932e-01   1.7147403e+00   1.7384959e+00  -9.3632489e-01   4.2147948e-01   1.0104191e+00   2.9047174e+00   9.0741391e-01   6.0814445e-01  -1.0928369e+00   2.8495272e+00  -1.4949477e+00   7.7021788e-01   8.1140905e-01   2.3807909e+00   1.4971129e+00   3.1512751e+00  -1.0165676e+00   6.8195374e-01  -2.7774543e+00   4.6288513e+00  -3.2625981e+00   1.0466328e-01  -7.1743582e-01  -2.5871843e-01   3.0625900e+00   1.3278658e+00   2.3565728e+00  -5.6068287e-02   2.9686972e+00   4.7621242e+00   2.4220265e+00  -1.4769978e+00   1.6858764e+00  -9.8833031e-01  -2.7802996e+00  -1.2527055e+00  -9.1336885e-01  -2.3819093e+00  -5.4366476e-01  -6.3160777e-01  -1.5252125e+00  -1.0881628e+00  -2.6979138e+00  -6.1853941e-02  -1.9941390e+00
  -1.2736612e+00  -9.7974143e-01  -1.0946123e+00  -2.1850112e-01   1.2745254e+00  -8.3291759e-01   1.1035000e+00  -2.4983975e+00   2.3050576e+00  -1.1246380e+00  -1.7495358e+00  -1.7427119e+00  -4.5840907e-01  -4.7546693e-01   1.9642787e-01  -7.6409137e-01  -4.2892090e-01  -3.3516857e+00   1.7315890e+00   5.7697418e-01  -1.3862505e+00  -5.4861531e+00  -7.0131274e-01  -1.4259746e+00   1.4476443e+00  -1.8641559e+00   1.6208021e+00  -8.0035465e-01  -3.7648907e+00  -1.6190630e+00   1.0666257e+00  -1.4461258e+00   2.7052038e+00   2.1813797e+00  -6.2305960e-01   1.4351109e+00   1.0989031e+00  -2.6380414e+00   2.5917952e+00  -1.4865384e+00  -3.6281442e+00   4.1104723e+00  -1.1175441e+00   8.3756219e-01  -5.6586460e-01   1.6288338e+00   2.7260343e+00  -3.5099114e-01   2.2843281e-01   3.8323547e-01   2.4618505e+00   2.7518905e-01  -1.6002923e-01  -1.6457192e+00   3.4300618e+00  -1.8698778e+00   3.6690521e-01   9.2988889e-01   2.5690250e+00   1.4831475e+00   3.0163357e+00  -5.8788937e-01   2.2987298e-01  -2.4219242e+00   4.5331429e+00  -2.5262655e+00   1.4220308e-01  -7.2375390e-01  -2.6056785e-01   2.3605329e+00   3.5027995e-01   1.7558954e+00  -9.5144647e-01   1.9981311e+00   3.8158524e+00   1.8576107e-01   4.8534848e-01   1.7529438e+00  -1.7346142e+00  -2.6226895e+00  -1.5367765e+00  -1.1038850e+00  -2.4895243e+00  -1.5520529e-01  -5.6543405e-01  -1.4723566e+00  -2.0842822e+00  -2.1955891e+00  -4.2531938e-01  -2.0438940e+00
  -1.1050762e+00  -1.1730719e+00  -1.1811491e+00  -2.9019207e-01   1.1915432e+00  -1.5312813e+00   9.5820027e-01  -2.6077066e+00   2.4144762e+00  -1.3423484e+00  -1.7335324e+00  -1.5989097e+00  -3.0749329e-01  -5.7290577e-01   4.3857313e-01  -5.8395827e-01  -3.2053905e-01  -3.0398341e+00   1.4197432e+00   3.4872108e-01  -2.5161244e-01  -5.0338560e+00  -9.4239693e-01  -1.3665660e+00   2.5310084e+00  -1.6780399e+00   2.0041191e+00  -1.1330303e+00  -3.4973416e+00  -1.2342806e+00   7.9316218e-01  -1.5458518e+00   2.2103015e+00   2.1157836e+00  -1.0043472e+00   1.3846966e+00   4.4718691e-01  -2.4097591e+00   2.7862603e+00  -1.1581692e+00  -2.8309214e+00   3.9964679e+00  -1.1129347e+00   1.1968142e+00  -1.0775825e+00   1.2301213e+00   2.8848401e+00   1.2683296e-01   2.9598784e-01   2.7046931e-01   2.1125840e+00   8.4109350e-02  -1.8500339e-01  -1.8822062e+00   3.2019108e+00  -1.8174870e+00   6.3827317e-01   1.0088923e+00   2.3142305e+00   1.3634843e+00   2.7447570e+00  -4.7261649e-01   1.7758567e-01  -2.1342991e+00   3.5892398e+00  -2.2501451e+00  -4.3225613e-01  -1.2316416e+00  -4.8811947e-03   2.4236851e+00   3.8578560e-01   2.2344672e+00  -3.7481297e-01   2.7689620e+00   4.1883727e+00   1.0245941e+00   1.8010803e+00   2.6430316e+00  -1.1775971e+00  -1.8237808e+00  -1.0428490e+00  -1.0438020e+00  -1.9875063e+00   5.7722086e-01  -6.3774814e-01  -1.5520205e+00  -1.5519765e+00  -1.8483674e+00  -4.2307417e-01  -1.9951721e+00
  -8.5610934e-01  -1.0242559e+00  -1.1843603e+00  -2.0419523e-01   1.1717487e+00  -1.2687816e+00   6.8934721e-01  -1.8553881e+00   2.4799542e+00  -1.8192387e+00  -1.4459430e+00  -1.0288740e+00  -2.7098790e-01  -1.7411330e-01   9.0331242e-01  -8.9442420e-02  -2.2825888e-01  -2.1297201e+00   9.1358027e-01  -8.1187699e-02   1.0368630e+00  -3.1552199e+00  -1.6295051e+00  -1.1809364e+00   3.5854264e+00  -2.1406413e-01   2.7028570e+00  -5.2970636e-01  -2.1996431e+00  -7.6019564e-01   3.5655813e-01  -1.1217821e+00   1.1741755e+00   1.8169525e+00  -1.6920164e+00   5.8738221e-01  -5.7123264e-01  -2.1080678e+00   2.1989130e+00  -7.5397689e-01  -2.1666390e+00   2.7813838e+00  -9.0313060e-01   1.6665021e+00  -1.8254835e+00   3.5759423e-01   2.3901248e+00   3.3244507e-01   6.2677967e-01   1.5090378e-01   1.8378946e+00   9.4745782e-02  -5.5554970e-01  -2.0295353e+00   2.1202005e+00  -1.2755939e+00   5.8234755e-01   9.3612781e-01   1.7399400e+00   1.2763466e+00   2.1236748e+00   4.0116013e-01   5.9299260e-02  -8.5686556e-01   2.2709227e+00  -1.2979310e+00  -1.2722781e+00  -2.0271586e+00   1.0124671e-01   2.0885175e+00   9.2935797e-02   2.4620794e+00  -4.9949228e-03   2.4777147e+00   3.6245408e+00   1.0536294e+00   3.3647742e+00   2.9751764e+00  -1.1281670e+00  -8.0587162e-01  -1.0684291e+00  -8.9215396e-01  -1.5235197e+00   7.3752329e-01  -9.9388759e-01  -1.6438422e+00  -5.1579713e-01  -1.1597340e+00  -9.8081021e-02  -1.5649676e+00
  -4.8294560e-01  -8.3709164e-01  -1.0045784e+00  -4.2583760e-01   7.8036473e-01  -1.2044777e+00   4.8712117e-01  -1.0536482e+00   1.9682427e+00  -1.9512996e+00  -1.2725913e+00  -3.0944086e-01   1.4055706e-01   7.5619318e-01   9.6509407e-01   1.7603174e-01  -5.2534270e-01  -1.2250353e+00   7.0547999e-01  -8.2095325e-01   1.3049355e+00  -1.5083352e+00  -2.4281923e+00  -1.2649587e+00   3.8331876e+00   8.3914126e-01   2.7730159e+00   2.1754351e-02  -1.4839579e+00  -4.7173671e-01  -2.2197440e-01  -9.4726998e-01   3.9112228e-01   1.0400871e+00  -2.0188556e+00  -3.1967050e-02  -5.6595027e-01  -1.4984984e+00   2.2215035e+00  -5.3290815e-01  -1.5156683e+00   6.8344740e-01  -5.0824261e-01   1.7772172e+00  -1.6698886e+00  -3.3523875e-01   3.1506247e+00   1.0063971e+00   7.2092983e-01  -6.0892128e-01   1.3233436e+00  -2.9392934e-01  -1.4418849e+00  -2.1933028e+00   1.6048959e+00  -7.8919176e-01   5.4460639e-01   6.9411995e-01   1.3739680e+00   6.4901449e-01   1.7615356e+00   1.0738941e+00  -3.6985483e-02  -1.1990469e-01   1.4678430e+00  -9.0816073e-01  -1.6739938e+00  -2.8516080e+00   4.8254682e-01   5.3537583e-01  -3.6816036e-01   2.8159892e+00   5.1385847e-01   1.7301456e+00   3.9373668e+00   5.5503537e-01   5.5565613e+00   2.6090235e+00  -1.3577706e+00  -8.2512497e-01  -9.0348754e-01  -8.2893396e-01  -9.1201103e-01   2.0281628e+00  -8.9499415e-01  -1.6104590e+00  -5.1406552e-01  -3.6427140e-01   3.6230021e-01  -1.3773004e+00
  -6.3590316e-01  -7.5142765e-01  -9.0619515e-01  -1.3773546e-01   5.4601645e-01  -1.1404941e+00   3.1156774e-01  -4.2867428e-01   1.1705021e+00  -1.6298683e+00  -1.4369756e+00   4.0420803e-01   2.6561335e-01   1.5076421e+00   6.1810428e-01   2.6719288e-01  -8.3582058e-01  -6.6549313e-01   6.2583391e-01  -1.0241209e+00   7.2133065e-01  -1.2709090e+00  -3.0709913e+00  -1.3653084e+00   3.4564218e+00   7.7297340e-01   2.4347540e+00   2.6590056e-02  -1.9307544e+00  -3.4383395e-01  -1.2995097e+00  -1.3800498e+00  -3.0296502e-01   2.4596489e-01  -2.1955710e+00  -1.2050858e-01  -2.1753937e-01  -9.1814668e-02   2.1467618e+00  -6.3535523e-02  -2.3052328e+00  -7.9295638e-01  -5.4232646e-02   1.9602440e+00  -1.6049516e+00  -6.0828515e-01   3.7362027e+00   1.8724651e+00   5.3534579e-01  -1.1298566e+00   8.7961630e-01  -6.1943261e-01  -1.9075236e+00  -2.2907434e+00   1.7304039e+00  -4.9829632e-01   2.9289786e-01   4.8853991e-01   1.0551469e+00   3.5988647e-01   1.2211083e+00   1.4343555e+00  -6.6647686e-01   2.6138534e-01   8.6926621e-01  -1.6083231e-01  -1.7311517e+00  -3.0598337e+00   7.7739556e-01  -3.5192759e-01  -1.0618092e+00   2.5264796e+00   9.6930150e-02   1.1701447e+00   3.0511707e+00  -4.9147643e-01   6.8035606e+00   2.5760160e+00  -1.6254454e+00  -7.7669721e-01  -1.0386481e+00  -9.7879611e-01  -7.1778635e-01   2.5252315e+00  -8.5807865e-01  -1.4278342e+00  -1.0625727e+00   4.6412888e-01   3.4057272e-01  -1.2020738e+00
  -7.0512004e-01  -1.2200814e+00  -2.7071910e-01  -1.6682992e-01  -1.6148961e-01  -1.8572051e+00   5.0480636e-01  -9.0493762e-02   1.8852562e+00  -4.8979446e-01  -1.5103420e+00   8.7333463e-01   2.2584665e-01   1.2934100e+00   6.9862706e-01   6.6876518e-01  -2.3872612e+00  -6.6966642e-01  -2.7246140e-02  -1.3284375e+00   2.7138163e+00   1.3868703e+00  -2.2773645e+00  -6.4716926e-01   5.3563300e+00   1.7999492e+00   2.4808149e+00  -7.5182423e-01  -2.0507123e+00  -2.0412473e-01  -1.4983088e+00  -1.1127356e+00  -1.2000448e+00   4.1878136e-01  -1.2497140e+00   1.4412874e+00  -1.6065481e+00  -5.9754741e-01   1.1684674e+00   2.1742541e-01   6.8040336e-01   3.8304976e-01  -2.5152257e-01   1.6947485e+00  -1.9492699e+00  -1.1076416e+00   3.3500040e+00   1.4696592e+00   5.5322026e-01  -1.3419569e+00   7.7717951e-01  -4.0404083e-01  -1.7452007e+00  -2.1403672e+00  -1.1950949e-02  -6.5186285e-01   5.7467409e-02  -1.7452048e-01   4.6724013e-01  -6.0505379e-01   1.0497360e+00   1.1537236e+00  -1.3019901e+00   2.6114524e-01   1.8058321e+00   1.2652560e+00  -2.0295356e+00  -2.6808911e+00   4.3218402e-01  -7.0230352e-01  -7.1168746e-02   2.9131348e+00   9.6837099e-01   1.9874641e+00   4.0745820e+00   7.0684997e-01   7.0136337e+00   3.8085303e+00  -3.1545827e+00  -1.2550592e+00  -1.3892535e+00  -1.3054897e+00  -1.4871305e+00   1.8816325e+00  -4.5611534e-01  -4.4648724e-01  -3.2398824e-02  -4.2196031e-01   5.0992230e-01  -5.9468946e-03
  -8.9897493e-01  -1.0699293e+00  -1.5230066e-01   3.9822631e-01  -3.0138815e-01  -1.5553855e+00   3.3708651e-01   7.1073649e-01   1.1340372e+00  -1.4319705e-01  -1.1766705e+00   1.9536132e+00   6.9334684e-01   2.3614164e+00   5.4006781e-01   8.9162928e-01  -2.6102239e+00   2.5211714e-01  -3.8095769e-01  -1.5009410e+00   1.9602448e+00   1.3298513e+00  -2.7577140e+00  -7.2910729e-01   4.5861340e+00   1.5835525e+00   2.0417684e+00  -6.7846821e-01  -2.1249986e+00   1.5787769e-01  -2.6382313e+00  -1.6946442e+00  -2.1659101e+00  -4.2842384e-01  -1.2897154e+00   1.0985725e+00  -1.0770306e+00   7.8651676e-01   8.4077317e-01   3.1325122e-01  -5.9401807e-01  -1.6748969e+00  -1.3867077e-02   1.7267336e+00  -2.0858882e+00  -1.7748355e+00   3.3872062e+00   1.8683312e+00   3.4423827e-01  -1.9213062e+00   1.9115416e-01  -7.6514270e-01  -2.6095228e+00  -2.3038045e+00  -1.5256037e-01  -4.5368474e-01  -3.6546520e-01  -4.3049057e-01   1.3646636e-01  -9.1032418e-01   5.0402281e-01   1.6147697e+00  -1.8745743e+00   7.7627686e-01   1.4350866e+00   2.4437316e+00  -2.2373734e+00  -3.0684021e+00   4.4733235e-01  -1.9545211e+00  -6.7775898e-01   2.2449221e+00   1.3853079e-01   9.4308903e-01   2.5832687e+00  -1.1485312e+00   7.9768559e+00   3.7677680e+00  -3.3255074e+00  -6.6580767e-01  -1.5171487e+00  -1.4562291e+00  -8.0743026e-01   2.0704601e+00  -3.8650329e-01  -5.4036616e-01  -4.3918108e-01   3.1470331e-01   3.7719279e-01   2.6926602e-01
  -9.1305633e-01  -1.3411107e+00  -2.5037744e-01   7.4701674e-01  -3.3379909e-01  -2.0493867e+00   1.2379134e-01   6.2900411e-01   1.1537909e+00   2.8635573e-01  -9.7809174e-01   2.1194271e+00   8.4094211e-01   2.1903582e+00   5.7009350e-01   9.3827755e-01  -2.7555244e+00   2.8148350e-01  -5.9238064e-01  -1.1096482e+00   3.1731684e+00   1.5773409e+00  -2.8578311e+00  -6.3094606e-01   5.2868999e+00   1.2778014e+00   2.2170713e+00  -1.2160640e+00  -2.8712371e+00   5.5716704e-01  -3.3535541e+00  -2.2235963e+00  -2.5172825e+00  -4.6640830e-01  -1.5571419e+00   9.5971749e-01  -1.7279424e+00   1.7981167e+00   3.0494063e-01   5.6315655e-01  -7.2465033e-01  -1.2946919e+00  -5.6480571e-02   1.8475642e+00  -2.2886404e+00  -1.7614552e+00   3.4678524e+00   2.3302598e+00  -2.5047881e-03  -1.9806825e+00  -2.7850126e-01  -8.9525029e-01  -2.3638014e+00  -2.3854940e+00  -2.6431507e-01  -4.3643604e-01  -1.9957369e-01  -7.3335340e-01   2.3329096e-02  -9.5639693e-01   2.4416919e-01   1.7123032e+00  -2.1251458e+00   9.4575979e-01   6.7409034e-01   2.9438970e+00  -2.4592716e+00  -2.9384081e+00   7.2364625e-01  -1.8387596e+00  -3.5198866e-01   2.3119485e+00  -1.1320547e-01   1.7857984e+00   2.2343897e+00  -1.0398442e+00   7.9746273e+00   4.6059843e+00  -3.4939392e+00  -9.1359846e-01  -1.3517596e+00  -1.7714679e+00  -4.0210568e-01   1.9982155e+00  -3.9446330e-01  -3.8898804e-01  -4.7807112e-01   2.8661412e-01   3.0760088e-01   7.1108754e-01
  -6.9321182e-01  -1.2304696e+00   2.1828388e-01   7.7444041e-01  -5.3748378e-01  -2.1052581e+00   9.9735087e-03   1.1013483e+00   1.3714737e+00   6.2209882e-01  -7.1388250e-01   2.5904011e+00   9.8726642e-01   2.4736564e+00   9.5095449e-01   1.4124857e+00  -3.0511295e+00   1.1861561e+00  -1.0011269e+00  -1.4585518e+00   3.3134912e+00   3.0437706e+00  -2.4704278e+00  -3.5077495e-01   5.3345114e+00   1.9132359e+00   2.0730570e+00  -1.2923653e+00  -2.0520558e+00   8.7270271e-01  -3.7420760e+00  -1.9736891e+00  -3.0368395e+00  -7.7916159e-01  -1.1710595e+00   1.1171392e+00  -1.9097769e+00   2.5283562e+00   8.2328047e-02   1.2205242e+00   7.6209333e-01  -2.0052649e+00  -9.4360468e-02   1.5026524e+00  -2.7090036e+00  -2.4359501e+00   2.5536829e+00   2.0919957e+00   1.0493132e-01  -2.0116754e+00  -4.8413978e-01  -6.9670461e-01  -2.2132856e+00  -1.8459327e+00  -1.0776203e+00  -1.9921686e-01  -4.4926757e-01  -7.8776610e-01  -6.8857893e-01  -1.3325654e+00  -4.9261303e-01   1.7927579e+00  -2.6209442e+00   1.3497943e+00   5.3982942e-01   4.0363775e+00  -2.8592778e+00  -3.1233890e+00   2.6885709e-01  -2.4559242e+00  -2.9983346e-01   2.3299055e+00   5.6188912e-01   1.6820413e+00   2.0974811e+00  -2.7514028e-01   7.8168816e+00   4.7776202e+00  -3.3136258e+00  -5.1822534e-03  -1.2405053e+00  -1.1899315e+00   7.3953162e-03   1.8835646e+00  -1.3252562e-01  -1.0926238e-01   4.9820746e-01   8.1096206e-01   2.6587874e-01   1.0610808e+00
  -5.2503321e-01  -1.0363055e+00   3.6520809e-01   9.4874535e-01  -8.0982679e-01  -2.2375548e+00  -7.1494867e-02   1.4828719e+00   9.5231282e-01   9.0364000e-01   8.9777366e-02   3.6096769e+00   1.8866052e+00   3.5605255e+00   1.0924395e+00   1.8883597e+00  -2.9342686e+00   2.1676337e+00  -1.1978591e+00  -1.7546820e+00   2.2388501e+00   2.8592943e+00  -2.5894847e+00  -6.2339518e-01   3.9444669e+00   1.3092269e+00   1.4366052e+00  -1.4880438e+00  -1.6218832e+00   1.2971819e+00  -4.6618021e+00  -2.7123648e+00  -3.3742369e+00  -1.3359521e+00  -1.2147869e+00   2.8408023e-01  -1.0838376e+00   4.2212040e+00   4.1519294e-01   1.5008669e+00   7.7907115e-01  -4.1312897e+00  -2.2449790e-01   1.0954483e+00  -2.9361284e+00  -3.1189033e+00   2.2683387e+00   2.1944331e+00  -1.2187951e-02  -2.3835126e+00  -1.1086619e+00  -9.1658889e-01  -2.8317951e+00  -1.5792914e+00  -1.2285051e+00  -5.4658313e-02  -6.5632924e-01  -8.2601586e-01  -1.0591519e+00  -1.7438923e+00  -8.1326425e-01   1.9623454e+00  -2.9170679e+00   1.4656360e+00   5.0665961e-01   4.8071021e+00  -3.2469727e+00  -3.8437881e+00   2.8889878e-02  -3.8592833e+00  -6.9509585e-01   2.2014092e+00   6.4409004e-01   8.7929462e-01   1.7800450e+00  -8.8232258e-01   8.1594448e+00   4.6068762e+00  -2.5914201e+00   7.1426952e-01  -9.8920340e-01  -8.7951902e-01   1.3416221e+00   2.7171767e+00   2.0229433e-01  -4.8740595e-01   2.4680006e-01   1.6527940e+00   1.7571100e-01   8.9756121e-01
  -7.6838456e-01  -1.4966883e+00   5.5524593e-01   1.8544052e+00  -8.5175633e-01  -2.0090229e+00   3.9222537e-02   1.7827594e+00   1.2699591e+00   1.8961188e+00   4.8476942e-01   3.7443670e+00   1.9048025e+00   3.3058384e+00   8.7071534e-01   2.0642934e+00  -3.2537480e+00   1.7609738e+00  -1.6583802e+00  -1.3997463e+00   4.4001935e+00   3.8423878e+00  -2.1251244e+00   5.4701607e-02   5.3493693e+00   1.8666824e+00   1.8611556e+00  -1.3636516e+00  -2.0743951e+00   1.2436265e+00  -4.5837942e+00  -2.3556583e+00  -3.4809341e+00  -1.2539631e+00  -1.3131802e+00  -3.8019138e-02  -2.6805016e+00   4.1602743e+00  -5.4061392e-01   1.4580355e+00   1.0917806e+00  -3.7111213e+00  -4.2060080e-01   1.1619298e+00  -3.2968952e+00  -3.0473139e+00   1.6430175e+00   2.0018258e+00  -5.6546610e-01  -2.1621761e+00  -1.3625792e+00  -5.5435175e-01  -2.6572997e+00  -2.1053962e+00  -1.9766836e+00   2.8837172e-01  -7.0457898e-01  -1.7573831e+00  -1.4013722e+00  -1.5023405e+00  -9.8200285e-01   1.8186047e+00  -2.7964282e+00   1.8836972e+00  -2.9182306e-01   5.1897435e+00  -3.1728369e+00  -3.1620201e+00   9.4744171e-02  -3.5812141e+00   4.3121876e-01   2.3675155e+00  -5.7999441e-02   1.5253012e+00   1.4553151e+00  -5.8268313e-01   7.2492771e+00   5.1621246e+00  -2.8754008e+00   5.4289921e-02  -1.0509810e+00  -1.6377492e+00   1.2107589e+00   1.6636495e+00   9.8680304e-02  -3.4633835e-01   3.5160416e-01   7.6350890e-01   4.3162709e-01   1.4942156e+00
  -8.4237578e-01  -1.3996537e+00   7.7965470e-01   2.2414000e+00  -9.2445275e-01  -1.7837076e+00   1.0244790e-02   1.7735095e+00   1.2559149e+00   2.5456166e+00   6.9057814e-01   3.9704741e+00   1.8756715e+00   3.0496578e+00   8.1283548e-01   2.4737879e+00  -3.6380903e+00   2.0666347e+00  -1.9956296e+00  -1.0577607e+00   4.2868105e+00   3.8409691e+00  -1.1439615e+00   5.1741092e-01   5.1261523e+00   1.3483497e+00   1.5448525e+00  -1.6850644e+00  -2.1895930e+00   1.1316701e+00  -4.3695382e+00  -2.1024717e+00  -4.0335838e+00  -1.5548211e+00  -8.7506700e-01   3.1764368e-01  -2.4592699e+00   4.8609219e+00  -8.7222426e-01   1.6539881e+00   2.1443902e+00  -3.7173247e+00  -6.0437549e-01   1.1532930e+00  -3.5522192e+00  -2.9926692e+00   5.3801048e-01   2.0516249e+00  -7.7611390e-01  -1.8035534e+00  -1.3758531e+00  -2.1318977e-01  -2.1220064e+00  -1.6838663e+00  -2.3978942e+00   4.4051092e-01  -8.8904092e-01  -1.9915701e+00  -1.8991335e+00  -1.7081802e+00  -1.4685612e+00   1.0409332e+00  -3.3044067e+00   1.6292490e+00  -5.8592289e-02   5.9301263e+00  -3.1163050e+00  -2.4498945e+00  -4.8612060e-01  -3.7710370e+00   1.1217973e+00   1.8897956e+00  -1.5397892e-01   1.7085880e+00   1.0191077e+00   2.4550016e-02   5.5375224e+00   5.7243345e+00  -2.7385459e+00   5.4159771e-01  -1.1058924e+00  -1.4024936e+00   1.0234703e+00   1.0145802e+00   2.6333827e-01   1.3535677e-02   4.5958641e-01   6.2633213e-01   6.0463976e-02   1.8906646e+00
  -6.6496848e-01  -1.2218805e+00   7.5872369e-01   2.6072776e+00  -7.9720153e-01  -1.4651054e+00  -2.1665446e-01   1.9969201e+00   9.0913335e-01   2.4917834e+00   1.2474511e+00   4.1345121e+00   2.1557103e+00   3.4321150e+00   8.7823682e-01   2.5299368e+00  -2.9944587e+00   2.5529170e+00  -2.0279530e+00  -1.0184411e+00   4.1148891e+00   3.4562666e+00  -1.1776566e+00   6.0453057e-01   4.3138393e+00   1.1363888e+00   1.5754275e+00  -1.2570922e+00  -1.8014945e+00   1.3117021e+00  -4.4558584e+00  -1.8527558e+00  -3.7041093e+00  -1.9957446e+00  -1.3964982e+00  -1.1570430e+00  -2.1887969e+00   5.7319917e+00  -9.5347558e-01   2.0587919e+00   1.6452055e+00  -4.8698307e+00  -7.0681087e-01   9.2372295e-01  -3.5181886e+00  -3.0520868e+00   1.1359589e-01   1.9331494e+00  -8.4809694e-01  -1.6001529e+00  -1.5692192e+00   3.4626956e-02  -2.0984632e+00  -1.7134888e+00  -2.0921923e+00   1.1154567e+00  -8.5641412e-01  -2.1359123e+00  -2.0394224e+00  -1.4912298e+00  -1.6403457e+00   1.2283761e+00  -2.8293592e+00   2.1627190e+00  -1.0098713e+00   5.5611739e+00  -3.1842595e+00  -2.6662293e+00  -5.6764834e-01  -4.3424601e+00   9.9506385e-01   1.7772015e+00  -8.0765336e-01   1.2390321e+00   2.4342471e-01  -3.0549753e-01   4.7928233e+00   4.9050135e+00  -1.8857291e+00   7.4655326e-01  -7.3336702e-01  -1.0917827e+00   1.8560498e+00   1.2302969e+00   2.3525593e-01  -2.7639040e-01   3.9147243e-01   9.4451086e-01   2.6200126e-01   1.7181066e+00
  -6.7940246e-01  -1.1480208e+00   9.4878111e-01   2.7249525e+00  -8.3714585e-01  -1.4574736e+00  -1.4880543e-01   1.9015404e+00   1.1013202e+00   3.0767518e+00   1.6055084e+00   4.2536568e+00   2.4137336e+00   3.5014689e+00   9.8566227e-01   2.6202470e+00  -2.9172679e+00   2.5605179e+00  -2.0534540e+00  -8.9065297e-01   3.5663620e+00   3.0342664e+00  -4.7442038e-01   7.7268573e-01   3.6132373e+00   6.7762732e-01   1.2595342e+00  -1.3765801e+00  -1.9053684e+00   1.1804714e+00  -4.2370764e+00  -1.6958279e+00  -3.1120825e+00  -1.9168857e+00  -1.1692003e+00  -1.2838024e+00  -1.9037729e+00   6.1107329e+00  -1.0064528e+00   2.1210703e+00   1.8759817e+00  -4.8308858e+00  -9.2720409e-01   5.1030822e-01  -3.4734851e+00  -2.8393139e+00  -2.7366678e-01   1.6704681e+00  -9.8409233e-01  -1.2542731e+00  -1.5148275e+00   3.1296430e-01  -1.7444630e+00  -1.6489695e+00  -1.9786361e+00   1.1312309e+00  -1.0504001e+00  -2.2551697e+00  -2.1081886e+00  -1.3135677e+00  -1.6927427e+00   1.0492986e+00  -2.7260317e+00   2.1308353e+00  -7.6562210e-01   5.5198338e+00  -3.1141030e+00  -2.3062722e+00  -1.0658064e+00  -4.5886276e+00   1.2594855e+00   1.6481305e+00  -8.8154876e-01   1.2318685e+00   3.7387162e-01   1.0717441e-01   3.5079532e+00   4.7054329e+00  -1.6085123e+00   7.6355677e-01  -5.5360837e-01  -6.6313818e-01   2.1544657e+00   1.2973799e+00   4.7368217e-01  -3.0619251e-01   3.1040749e-01   8.8816890e-01   2.3657159e-01   1.5245699e+00
  -6.9927684e-01  -1.0749575e+00   8.7511823e-01   3.0779576e+00  -4.9866253e-01  -1.1818623e+00  -1.8444795e-01   1.7278364e+00   1.5556497e+00   3.2838679e+00   1.9732843e+00   4.0903198e+00   2.2515004e+00   2.9776048e+00   1.2425887e+00   2.9337173e+00  -2.5801041e+00   2.6950107e+00  -2.3324034e+00  -4.6269618e-01   4.2024992e+00   2.8661525e+00   3.3981358e-01   1.2589418e+00   3.6406228e+00   4.5796765e-01   1.6398142e+00  -1.3188988e+00  -1.4702957e+00   1.1790756e+00  -3.5352048e+00  -9.7711436e-01  -2.9209209e+00  -1.7559114e+00  -1.3496294e+00  -1.9575787e+00  -2.3015492e+00   6.3753048e+00  -1.4221471e+00   2.4772486e+00   2.5776257e+00  -4.3411394e+00  -1.3726729e+00   4.2608323e-01  -4.0801261e+00  -2.7593641e+00  -1.8821407e+00   1.0428526e+00  -8.7284014e-01  -3.5797354e-01  -1.1578562e+00   1.0320733e+00  -8.5363020e-01  -1.4010442e+00  -2.2937678e+00   1.5090812e+00  -1.0779479e+00  -2.3400924e+00  -2.3680647e+00  -7.8489355e-01  -1.8548920e+00   8.0139055e-01  -2.5496451e+00   2.4728959e+00  -1.1417805e+00   5.6327842e+00  -3.3162358e+00  -1.9225770e+00  -1.5585247e+00  -4.0432879e+00   1.9616779e+00   1.6482805e+00  -1.0835145e+00   1.6695502e+00  -1.6307257e-01   1.2924731e+00   1.4174521e+00   4.8651405e+00  -8.4548509e-01   1.4523965e+00  -4.6910248e-01  -2.2447792e-01   2.2349972e+00   5.1182448e-01   2.8897434e-01  -2.9612696e-01   9.4546283e-01   6.5220161e-01   1.6469884e-01   1.7077848e+00
  -1.0753256e+00  -1.1110151e+00   8.1825485e-01   3.6510218e+00  -4.0821201e-01  -8.6664275e-01  -1.2781594e-01   1.4505312e+00   1.5066768e+00   3.9581843e+00   2.2896775e+00   4.1611068e+00   2.3488389e+00   2.8244354e+00   9.8938923e-01   2.7107741e+00  -2.3172491e+00   2.0100533e+00  -2.3103363e+00   1.4118505e-01   3.7154064e+00   1.1291287e+00   1.0398108e+00   1.4788478e+00   3.0109887e+00  -6.3921158e-01   1.2588425e+00  -1.4670226e+00  -2.4588503e+00   8.8383233e-01  -3.1758598e+00  -1.1104615e+00  -2.2651726e+00  -1.4687141e+00  -1.3447276e+00  -1.8225838e+00  -2.0726179e+00   5.9843395e+00  -1.7785251e+00   1.7703329e+00   1.3184667e+00  -3.3082502e+00  -1.4254165e+00   5.2590069e-01  -3.8142764e+00  -1.9550543e+00  -1.7539884e+00   1.1304620e+00  -1.2952945e+00   1.0644055e-01  -1.0750332e+00   1.1670670e+00  -5.2163324e-01  -2.0079293e+00  -1.7365045e+00   1.2394770e+00  -1.2537178e+00  -2.6640666e+00  -2.1257566e+00  -4.0128580e-01  -1.6903680e+00   3.9659000e-01  -2.2944101e+00   2.2250230e+00  -9.6613023e-01   5.3549923e+00  -3.0182465e+00  -1.0404745e+00  -1.9910231e+00  -3.7987401e+00   2.3097088e+00   7.2939284e-01  -2.3526595e+00   1.7008385e+00  -8.0239290e-01   4.1815734e-01  -2.9010574e-01   4.9563423e+00  -1.0052146e+00   9.9394570e-01  -4.0260062e-01  -3.9458569e-01   2.1484298e+00   1.0495725e-01   2.8158899e-01  -4.2154940e-01   1.7776920e-01   4.5692701e-02  -3.6416985e-03   1.5238149e+00
  -1.2471335e+00  -9.6572595e-01   5.6974257e-01   4.1653124e+00  -3.1688490e-01  -1.0736267e+00  -8.3822942e-02   1.1473074e+00   9.6596107e-01   3.9673533e+00   2.3676508e+00   4.0477782e+00   2.5060644e+00   2.7764114e+00   7.6691364e-01   2.5623712e+00  -1.7467640e+00   1.8698022e+00  -1.9994205e+00   5.8697752e-01   2.3918892e+00  -1.3422897e+00   1.6994041e+00   1.6683617e+00   1.5378904e+00  -2.0700622e+00   6.3560230e-01  -1.7721453e+00  -3.0550771e+00   6.5347049e-01  -2.8214362e+00  -9.8870178e-01  -1.2717063e+00  -1.1987144e+00  -1.3810609e+00  -1.9971826e+00  -1.1320738e+00   6.5874072e+00  -1.4067047e+00   1.4211641e+00  -2.0888018e-01  -3.8191728e+00  -1.7721243e+00   2.6035277e-01  -3.8665581e+00  -1.4323093e+00  -1.9920576e+00   9.3969704e-01  -1.6470019e+00   4.6471147e-01  -1.1778879e+00   1.1509462e+00  -1.0569956e-01  -2.0337803e+00  -6.4806522e-01   8.6679888e-01  -1.2744047e+00  -2.4384258e+00  -1.9692721e+00   3.1842900e-01  -1.5905399e+00  -4.8736167e-02  -2.1510017e+00   1.8829693e+00  -1.2645606e+00   4.9282434e+00  -2.7657038e+00  -5.1994477e-01  -2.2858422e+00  -3.6388480e+00   2.3023721e+00   7.5445597e-01  -2.8519033e+00   1.6724055e+00  -1.0028337e+00   3.3501223e-01  -1.4107555e+00   4.6346659e+00   6.9910972e-02   1.2140616e+00  -5.6281379e-02  -1.4721088e-01   2.4937476e+00   1.1130131e-01   4.6986858e-01  -7.0515500e-01  -6.8234498e-01   6.1216030e-02  -5.5751355e-01   8.7333614e-01
  -1.1802567e+00  -7.9879123e-01   4.6073304e-01   4.3272066e+00   2.1419398e-01  -3.9355632e-01  -1.3073617e-01   1.0023594e+00   1.4140052e+00   3.8768079e+00   2.5302299e+00   3.6562238e+00   2.0878176e+00   2.1485918e+00   9.8391979e-01   2.7705648e+00  -1.0877078e+00   1.7944529e+00  -2.1431839e+00   8.7411320e-01   2.9155281e+00  -1.4399957e+00   2.2897186e+00   2.1297201e+00   1.6540703e+00  -1.8271336e+00   1.2081491e+00  -1.2214021e+00  -2.2851884e+00   4.9009156e-01  -1.6812901e+00   6.6613103e-02  -8.5095142e-01  -1.0185984e+00  -1.8107360e+00  -2.7468758e+00  -1.5761133e+00   6.0690891e+00  -1.6321781e+00   1.5781352e+00   3.7645405e-01  -2.9951435e+00  -1.8821034e+00   5.1549244e-01  -4.2812216e+00  -1.1012549e+00  -3.2687248e+00   5.9649808e-01  -1.3489545e+00   1.4723111e+00  -6.1745720e-01   1.8619668e+00   7.7033661e-01  -1.9758041e+00  -8.2857275e-01   1.3819779e+00  -1.1839326e+00  -2.4617467e+00  -2.2749240e+00   8.8803251e-01  -1.7923366e+00  -2.2535192e-01  -1.7447832e+00   2.2660152e+00  -1.9817172e+00   4.5515458e+00  -2.9428796e+00  -1.5314329e-01  -2.6509102e+00  -2.9341672e+00   2.7312843e+00   6.9115850e-01  -3.0035336e+00   1.9441050e+00  -1.4784222e+00   1.5093667e+00  -3.3888968e+00   4.4199717e+00   9.4145347e-01   1.7543117e+00   1.0133257e-01   3.2529408e-01   2.3425409e+00  -5.2593154e-01   9.2615840e-02  -7.7212933e-01   4.0188928e-02  -8.1808013e-02  -4.8157140e-01   8.4439888e-01
  -1.0706983e+00  -4.9879075e-01   4.1543592e-01   4.0595086e+00   2.7159117e-01  -2.3611421e-01  -1.4269738e-01   9.7267263e-01   1.5051967e+00   3.7216184e+00   2.7652289e+00   3.6609612e+00   2.2132429e+00   2.3598089e+00   1.2016484e+00   2.5999355e+00  -6.2484593e-01   1.8226421e+00  -1.9626699e+00   7.7249496e-01   1.9688817e+00  -2.1554520e+00   2.5443797e+00   2.1259315e+00   5.2041808e-01  -2.0456521e+00   1.0430563e+00  -9.3390945e-01  -1.8196940e+00   4.3831928e-01  -1.1104848e+00   5.0672418e-01   9.9109140e-02  -7.5513531e-01  -1.9201710e+00  -3.2526844e+00  -9.6843935e-01   5.5238002e+00  -1.6185587e+00   1.3051682e+00   1.0165458e-01  -2.8577421e+00  -1.9720605e+00   1.5040380e-01  -3.9923887e+00  -8.7325476e-01  -3.2135770e+00   5.3763850e-02  -9.9373053e-01   1.8430617e+00  -2.5748071e-01   2.0671343e+00   9.4604243e-01  -2.0406085e+00  -5.3416620e-01   1.3788333e+00  -1.3097556e+00  -2.2616191e+00  -2.0437317e+00   1.1198429e+00  -1.4393207e+00   1.1822811e-01  -1.1643343e+00   2.5315716e+00  -1.6854274e+00   3.9346055e+00  -3.0530231e+00  -2.7572335e-01  -3.0640445e+00  -3.2324306e+00   2.3831679e+00   5.4882957e-01  -3.1272052e+00   1.3441031e+00  -1.3633520e+00   1.2312540e+00  -4.1314814e+00   3.4052847e+00   1.1000026e+00   1.6771121e+00   2.5153070e-01   9.4028859e-01   2.5919248e+00  -1.1233301e-01   1.4808121e-01  -9.3965051e-01   8.5553127e-02  -8.5716832e-02  -2.7244407e-01   4.6925696e-01
  -1.3423778e+00  -2.7664961e-01   1.1577029e-01   4.1954652e+00   4.8659210e-01  -1.2488344e-01  -6.0950928e-02   7.0476125e-01   1.1722641e+00   3.8358909e+00   2.6809906e+00   3.6561539e+00   2.3195654e+00   2.4932336e+00   9.8403257e-01   2.2339212e+00  -5.1893636e-02   1.3066949e+00  -1.5115045e+00   1.1273227e+00   2.1837292e-01  -4.4960220e+00   2.6849967e+00   1.9394701e+00  -1.0634873e+00  -3.2329201e+00   4.7184687e-01  -9.7347703e-01  -2.6104689e+00   1.3345477e-01  -8.5091048e-01   2.8899610e-01   1.2803806e+00  -3.2259718e-01  -2.0792375e+00  -3.2321531e+00   3.1169256e-04   5.4872572e+00  -1.3263047e+00   5.4712454e-01  -2.1450569e+00  -2.6164169e+00  -1.8804941e+00   9.2854572e-02  -3.6260170e+00  -9.4675390e-02  -2.5629154e+00   1.9078888e-01  -1.1454901e+00   2.1184978e+00  -1.2284404e-01   1.8628339e+00   1.1339790e+00  -2.3850437e+00   6.3296473e-01   8.0079828e-01  -1.4478818e+00  -1.9958132e+00  -1.5869934e+00   1.8388436e+00  -1.1533762e+00   2.6008000e-01  -1.0108580e+00   2.3127040e+00  -1.5714850e+00   3.4159131e+00  -2.7998013e+00   1.6692757e-01  -3.2126625e+00  -3.0135777e+00   1.8564717e+00   2.1312419e-01  -3.7473992e+00   1.0059593e+00  -1.6114274e+00   3.3641965e-01  -4.7439803e+00   2.8415875e+00   1.4289124e+00   1.3391916e+00   3.6924392e-01   1.1246158e+00   2.7047649e+00   2.1353438e-01   1.7852554e-01  -1.2377062e+00  -9.6936420e-01   5.2439147e-02  -5.7762903e-01  -2.6576540e-01
  -1.4939681e+00  -2.3229932e-01   4.9453517e-02   3.8567714e+00   6.7348813e-01  -5.3401253e-01   6.1980867e-02   1.2924281e-01   1.5595623e+00   3.9450515e+00   2.5414918e+00   3.6322880e+00   2.3143857e+00   2.2883878e+00   1.1540278e+00   2.2227289e+00   2.2202523e-01   1.1085472e+00  -1.3056782e+00   1.2232527e+00  -1.1241546e+00  -5.9827203e+00   3.3416317e+00   1.8400669e+00  -2.1464888e+00  -4.3357450e+00   8.1787512e-03  -1.6689711e+00  -2.6831181e+00   2.0062501e-01  -4.2101074e-01  -9.7808015e-03   2.0868411e+00   2.5599670e-01  -1.7277517e+00  -2.4383445e+00   7.4467759e-01   5.1407752e+00  -7.0802340e-01   3.8407921e-01  -2.0140511e+00  -1.1179006e+00  -2.0295616e+00  -1.3865376e-01  -3.7827977e+00   1.7533176e-01  -2.7697380e+00  -1.5777487e-01  -7.5054616e-01   2.5832030e+00   3.2025820e-01   1.8987209e+00   1.7162664e+00  -2.0784964e+00   1.0440079e+00   1.8190657e-01  -1.5279864e+00  -1.5181622e+00  -1.6149681e+00   1.8441456e+00  -9.6859377e-01  -8.4785631e-02  -1.2222042e+00   1.6079538e+00  -5.6961600e-01   3.3857915e+00  -3.0501303e+00   1.6397057e-01  -3.7153119e+00  -2.5961975e+00   1.5151280e+00   7.8574573e-03  -3.4046722e+00   1.2833037e+00  -1.2660169e+00   9.6264213e-01  -5.9104813e+00   2.8704165e+00   1.9387279e+00   1.8654767e+00   4.6981777e-01   1.6888743e+00   2.8157302e+00   3.7616893e-01   3.5147225e-01  -1.2806584e+00  -7.3086305e-01   1.6097497e-01  -1.0189726e+00  -6.4840153e-01
  -2.2175974e+00  -8.3460800e-02  -2.6282578e-01   4.5151510e+00   8.5318639e-01  -1.0997980e-01   1.8891537e-01   4.2555184e-01   1.0404240e+00   4.0478843e+00   2.3753915e+00   4.1397486e+00   2.2425971e+00   2.8027187e+00   8.3166265e-01   1.8865031e+00   5.4712232e-01   5.9493568e-01  -8.9333920e-01   1.6678601e+00  -3.1098819e+00  -8.3685730e+00   3.1458151e+00   1.7856568e+00  -3.8111066e+00  -5.3093230e+00  -6.9991620e-01  -1.7514889e+00  -3.6288946e+00   4.3789070e-02  -8.6736059e-01  -5.9129067e-01   2.7947030e+00   8.2659018e-01  -1.8513969e+00  -2.0269085e+00   1.4596452e+00   5.0555509e+00  -1.2433958e+00  -4.2954512e-01  -5.5939891e+00  -7.2789841e-01  -1.8766573e+00  -1.1457038e-01  -3.7782062e+00   6.7352627e-01  -2.4522449e+00  -4.7745420e-01  -8.1153109e-01   2.6822849e+00   3.8927148e-01   1.6003585e+00   1.4563698e+00  -2.5584508e+00   1.7738933e+00  -5.2284791e-01  -2.0271028e+00  -1.3540896e+00  -1.2850438e+00   2.4006587e+00  -6.7972817e-01   4.1392511e-01  -1.4302404e+00   1.6729446e+00   4.1183950e-05   3.8065554e+00  -2.8923931e+00   5.3930037e-01  -3.9803740e+00  -2.1483092e+00   3.9409538e-01  -9.4606900e-01  -5.0004782e+00   2.0305318e-01  -2.8622296e+00  -1.6507959e+00  -6.1518374e+00   2.3053814e+00   1.2940380e+00   1.4799127e+00  -1.9235680e-01   1.3288049e+00   2.4532315e+00  -5.4687997e-01   2.1135194e-01  -1.4697807e+00  -1.6658849e+00   8.0936504e-02  -1.4688957e+00  -9.0474865e-01
  -2.1420633e+00   2.1729285e-01  -5.9158279e-01   4.2187881e+00   1.4014313e+00   5.2835214e-01   8.0515043e-02   2.6047625e-01   8.1721001e-01   3.7412106e+00   1.8219935e+00   3.6314881e+00   1.7619667e+00   2.3138720e+00   5.9982477e-01   1.6317711e+00   8.5626561e-01   5.7238096e-01  -7.4061052e-01   1.8254605e+00  -3.4074522e+00  -8.8571837e+00   3.0252993e+00   1.7476100e+00  -4.1227054e+00  -5.4384743e+00  -3.7875074e-01  -1.1559005e+00  -3.4772269e+00  -1.3636820e-01   1.5639191e-01   1.6794494e-01   2.8847685e+00   5.2677514e-01  -2.1213040e+00  -2.4142974e+00   2.0429745e+00   4.5997316e+00  -8.8624418e-01  -7.0308475e-01  -6.0421689e+00  -4.9132389e-01  -1.5510383e+00   1.8240916e-01  -3.3268226e+00   1.1003454e+00  -2.3288146e+00  -1.8114186e-01  -5.1534013e-01   2.9512393e+00   8.8103197e-01   1.6225613e+00   1.8735891e+00  -2.4107089e+00   2.2754623e+00  -3.0074744e-01  -1.7956894e+00  -1.1324576e+00  -1.1276706e+00   2.7501164e+00  -6.1272985e-01   4.9015731e-01  -1.2844453e+00   1.7378116e+00  -4.4220288e-01   3.0477077e+00  -2.6742925e+00   7.9823303e-01  -3.5508536e+00  -1.9143883e+00   3.4428727e-01  -9.3527955e-01  -5.0257328e+00   1.7341303e-01  -3.1348418e+00  -1.4832743e+00  -6.6643891e+00   1.5155647e+00   1.8011839e+00   1.3949159e+00  -2.3366634e-02   1.5884992e+00   2.0574316e+00  -3.0449138e-01  -9.6157377e-02  -1.2734511e+00  -1.9240624e+00   2.7207262e-01  -1.4529485e+00  -9.6414140e-01
  -1.8885124e+00   2.8723888e-01  -6.6591609e-01   3.7111868e+00   1.6782606e+00   8.0560070e-01   5.2721573e-02   2.1355314e-01   1.7635475e+00   3.3467888e+00   1.7645727e+00   3.2388500e+00   1.4447391e+00   1.6970830e+00   1.0753575e+00   1.5397915e+00   1.0326672e+00   5.5575323e-01  -1.0078756e+00   1.6765672e+00  -1.8952491e+00  -7.4134457e+00   3.0955777e+00   1.8708199e+00  -3.1017805e+00  -4.2388040e+00   4.1035512e-01  -6.1709820e-01  -2.2364785e+00   1.1148158e-01   1.1609109e+00   1.0020672e+00   3.0287722e+00   1.1169291e+00  -2.2397000e+00  -2.6397116e+00   1.0285465e+00   2.7792813e+00  -1.1782115e+00  -1.2333262e+00  -4.8779737e+00   7.5362133e-01  -1.5376308e+00   1.7523095e-01  -3.4397202e+00   8.7979443e-01  -2.6898705e+00  -9.1090074e-01   5.4920830e-02   3.3301851e+00   1.3814032e+00   1.8413042e+00   2.2968548e+00  -2.3502180e+00   1.3428140e+00  -3.6906564e-01  -1.6492205e+00  -9.3150134e-01  -1.0867247e+00   3.0474293e+00  -3.7489947e-01   1.1549776e+00  -8.4122067e-01   2.4130671e+00  -5.3107774e-01   2.8540099e+00  -3.1400547e+00   5.8404169e-01  -3.4943748e+00  -1.1402113e+00   6.9400529e-01  -5.5441480e-01  -4.2425301e+00   5.2411703e-01  -2.6576338e+00  -7.0084551e-01  -6.8260644e+00   1.1818211e+00   1.7690793e+00   1.7067086e+00   3.8580011e-02   1.9108718e+00   1.8897364e+00  -5.3728121e-01  -4.2373796e-01  -1.1595087e+00  -7.2020080e-01  -9.4172165e-02  -1.0073101e+00  -6.8589926e-01
  -1.5454174e+00   3.1592871e-01  -7.1815535e-01   3.2563101e+00   1.5500823e+00   7.5794639e-01   1.7834509e-01   2.6549643e-01   1.5758756e+00   3.1324772e+00   1.4011103e+00   3.1527868e+00   1.6013123e+00   1.8599691e+00   9.3958423e-01   1.4564603e+00   1.0953627e+00  -4.9708925e-02  -3.5280767e-01   1.3122603e+00  -2.1382575e+00  -6.9900234e+00   2.6830657e+00   1.7204671e+00  -3.0755737e+00  -3.4430430e+00   1.5853863e-01  -2.4043603e-01  -2.3184251e+00  -4.9777093e-02   1.4900273e+00   1.0978127e+00   3.8105564e+00   1.7005710e+00  -2.3725386e+00  -2.1318116e+00   1.0333812e+00   1.8540653e+00  -5.4338539e-01  -2.2605838e+00  -5.1936184e+00   9.3635924e-01  -1.0928016e+00   2.1586180e-01  -2.7550136e+00   1.3614380e+00  -1.1384510e+00  -3.4594249e-01  -4.5950477e-02   2.6703962e+00   1.0005752e+00   1.0185368e+00   1.8622507e+00  -2.4754128e+00   1.5564124e+00  -1.0175233e+00  -1.2217875e+00  -8.6750278e-01  -1.0987642e+00   2.7491460e+00  -1.2768900e-01   1.2897774e+00  -8.1515404e-01   1.8850550e+00  -6.4602861e-01   2.3664651e+00  -3.0080886e+00   6.1566635e-01  -2.8922043e+00  -1.3505688e+00   3.2835785e-01   4.4041691e-01  -3.0760195e+00   5.2919774e-01  -7.1025455e-01  -5.5822367e-01  -5.3152324e+00   5.2172106e-01   1.7267871e+00   1.0569936e-01   2.4122912e-01   1.5459725e+00   1.8719863e+00   2.8789448e-01  -1.3638715e-01  -1.0843788e+00  -1.3441320e+00  -3.5960620e-02  -9.7451921e-01  -1.0804214e+00
  -1.3640714e+00   9.2566454e-01  -9.0115934e-01   2.6376526e+00   1.9077050e+00   1.5552814e+00   3.5143446e-02   5.7062115e-01   1.4823260e+00   2.4854886e+00   1.4247873e+00   3.5969791e+00   1.7838872e+00   2.5506298e+00   1.1683270e+00   1.5287123e+00   1.7275441e+00   9.2167800e-01  -2.7768384e-01   8.6837863e-01  -3.8058537e+00  -6.8770076e+00   1.7012740e+00   8.8534243e-01  -4.6958717e+00  -3.4176492e+00   9.3677057e-02   5.0682116e-01  -9.4629067e-01   2.8510357e-01   1.1893443e+00   7.1353574e-01   3.4757918e+00   1.1531459e+00  -2.8137667e+00  -3.4015931e+00   2.1209671e+00   2.4005233e+00   2.1570129e-01  -2.0693014e+00  -5.7761616e+00  -5.1775330e-01  -6.7317454e-01   8.7935182e-02  -2.6557395e+00   7.4116467e-01  -1.2314104e+00  -3.5545380e-01   6.2504773e-01   2.5495032e+00   1.2134053e+00   8.4045481e-01   1.4623791e+00  -1.9046910e+00   1.4955357e+00  -6.8139838e-01  -1.3659175e+00  -1.4795414e-01  -1.0985465e+00   2.8086391e+00  -1.7714644e-01   2.3368979e+00  -9.5023490e-01   2.5071297e+00  -4.5227360e-01   2.4582455e+00  -3.3921815e+00  -5.2391325e-01  -2.6677552e+00  -1.6956121e+00  -9.5963482e-01   8.5212762e-02  -2.7571101e+00  -8.1384798e-01  -1.6248468e+00  -1.5485459e+00  -4.5859144e+00  -8.6611772e-01   2.5697127e+00   1.2840000e+00   1.2403624e-01   2.2891624e+00   2.5445669e+00   1.1102908e+00  -4.3960285e-01  -1.4265031e+00  -1.2016824e+00   1.3295316e+00  -7.3331777e-01  -1.4385654e+00
  -1.6978057e+00   5.7522883e-01  -7.7842168e-01   2.6148429e+00   1.8194472e+00   1.6378524e+00   2.4818236e-01   5.4710488e-01   1.8803393e+00   3.0101531e+00   8.9734119e-01   3.5384043e+00   1.4908850e+00   2.1740566e+00   8.2627845e-01   1.2909431e+00   1.1523697e+00   7.5063902e-02  -2.5262883e-01   9.0983174e-01  -3.0409889e+00  -6.0714595e+00   1.7206824e+00   9.4910157e-01  -3.7568295e+00  -2.9419051e+00   4.7743759e-02   3.4789366e-01  -1.5163756e+00   2.1398783e-01   1.2564518e+00   4.2696044e-01   3.4061885e+00   1.6956240e+00  -2.4000852e+00  -2.1754239e+00   1.2561386e+00   9.6879321e-01  -6.2700591e-03  -2.8010565e+00  -5.7702891e+00   1.3300874e+00  -3.6732071e-01   1.3736858e-01  -2.3388709e+00   9.6691508e-01  -5.8527239e-01  -4.5614478e-01   5.7286143e-01   2.2627265e+00   1.2954671e+00   5.1424676e-01   1.4561080e+00  -2.0730958e+00   9.6164796e-01  -1.2604194e+00  -1.3697815e+00  -3.3756742e-01  -1.0970091e+00   2.5400213e+00   9.4502888e-02   2.3338734e+00  -1.3115033e+00   2.1106348e+00   3.6080661e-01   2.7888006e+00  -3.1800769e+00  -3.6740220e-02  -2.3427409e+00  -8.8214548e-01  -8.0789511e-01   3.6962109e-02  -2.6529998e+00  -3.7039596e-01  -1.1950895e+00  -1.9022269e+00  -4.2632867e+00  -7.3987114e-01   1.5975935e+00   2.9331907e-01  -3.4646222e-01   1.5047928e+00   1.6686393e+00   3.3837925e-01  -4.5939144e-01  -9.4903032e-01  -1.2018701e+00   5.8178819e-01  -7.0565595e-01  -9.9586786e-01
  -1.3662302e+00   1.0225733e+00  -9.0839733e-01   1.8602067e+00   1.6285445e+00   1.6905978e+00   8.4981816e-02   6.5240704e-01   1.1553211e+00   2.4268790e+00   3.1520992e-01   3.6383768e+00   1.6310890e+00   2.5325383e+00   7.0453402e-01   1.1633959e+00   6.8854474e-01   5.6435225e-01   2.9232655e-01   6.0673280e-01  -4.5761111e+00  -5.8373501e+00   1.1765680e+00   4.6282606e-01  -4.7691520e+00  -2.9824486e+00  -5.5030115e-01   4.5958012e-01  -1.4887397e+00   3.4374450e-01   1.0807678e+00   2.2953637e-01   2.8824157e+00   1.3686625e+00  -2.0680609e+00  -1.6160212e+00   2.7429723e+00   1.3022288e+00   6.2588196e-01  -3.3509564e+00  -6.0833392e+00   3.0011595e-01   1.1084825e-05  -1.4647735e-01  -1.3809126e+00   8.5299012e-01   5.8780458e-01  -1.7590370e-02   7.5043424e-01   1.2157266e+00   1.0206051e+00  -4.5987266e-01   8.9246942e-01  -1.3177920e+00   1.2127060e+00  -1.7194735e+00  -1.1867781e+00   1.8776130e-01  -9.2477073e-01   1.7429646e+00   3.0088136e-01   2.4761883e+00  -1.8648273e+00   1.5541504e+00   1.2459686e+00   2.8128807e+00  -2.9447209e+00  -3.2797302e-01  -1.7993974e+00  -1.7458931e+00  -1.5493382e+00   2.8555020e-01  -1.6865375e+00  -1.1042084e+00  -2.8489953e-01  -2.7598434e+00  -2.6386853e+00  -1.7563756e+00   1.1903931e+00  -3.8467604e-01  -5.6208096e-01   1.6092930e+00   1.6470096e+00   1.2508219e+00  -1.0093471e-01  -5.1246689e-01  -1.9843911e+00   1.1906186e+00  -9.5011786e-01  -9.1976227e-01
  -1.6407010e+00   1.1092249e+00  -8.2526991e-01   2.1651363e+00   2.0734884e+00   2.8551821e+00   8.5770427e-02   1.3553575e+00   1.0489124e+00   2.3558945e+00  -6.7690818e-02   3.6980709e+00   1.3020066e+00   2.8370735e+00   3.6158222e-01   8.7060893e-01   1.1260166e+00   8.8857484e-01   1.4906147e-01   2.3133349e-01  -4.2777584e+00  -4.7538490e+00   1.8965546e-01   2.2715923e-01  -4.7253743e+00  -1.9621092e+00  -5.9076453e-02   1.6590644e+00  -7.1191403e-01   4.0885992e-01   7.4744978e-01   5.0146593e-01   2.5135233e+00   6.7642564e-01  -2.4668762e+00  -2.9289503e+00   2.2476932e+00   1.1464555e+00   6.8644126e-01  -2.8281208e+00  -7.4572314e+00  -8.5139462e-01   4.1075000e-01  -4.1298555e-01  -1.2374007e+00   2.7420703e-01   2.3871262e-01  -5.8491527e-01   9.3219642e-01   1.0040677e+00   1.1718436e+00  -3.0927617e-01   5.0918196e-01  -1.3280483e+00   9.9588139e-01  -8.7930700e-01  -1.3421164e+00   2.1618996e-01  -9.1782837e-01   2.3134622e+00   2.3963252e-01   3.5209198e+00  -1.7348650e+00   2.7129762e+00   6.9285782e-01   2.8332444e+00  -2.6554152e+00  -7.2058772e-01  -1.0929275e+00  -1.2809365e+00  -2.2210335e+00   1.7620268e-01  -2.4768350e+00  -1.9965922e+00  -2.0496062e+00  -3.9187429e+00  -1.8691654e+00  -3.3938204e+00   1.8427750e+00   1.0691023e-01  -8.5867201e-01   1.4127308e+00   1.4870196e+00   5.7776673e-01  -6.1391405e-01  -4.3186808e-01  -1.7775262e+00   1.6342996e+00  -3.8115665e-01  -7.7805894e-01
  -1.7877690e+00   1.2177022e+00  -7.9620962e-01   1.9696987e+00   1.9353354e+00   3.2260391e+00  -5.5898784e-02   1.5231112e+00   1.2572313e+00   2.1989801e+00  -3.0462761e-01   3.8089814e+00   1.1350391e+00   2.8339656e+00   4.3625383e-01   5.8845179e-01   9.0413946e-01   7.5699588e-01   2.7368748e-01   2.8800620e-01  -4.3226468e+00  -3.7288237e+00  -3.7939231e-01  -1.2622924e-01  -4.6267106e+00  -1.4385444e+00  -1.5833899e-01   1.7924477e+00  -7.4316182e-01   6.1293772e-01  -4.6557311e-02  -1.4476112e-01   2.0217977e+00   9.5515929e-01  -2.4028455e+00  -2.5534806e+00   1.8847991e+00   6.9521298e-01   9.8896373e-02  -3.1301569e+00  -8.1536799e+00  -8.4014252e-02   7.6568461e-01  -5.7516241e-01  -8.1774160e-01   1.5859607e-01   7.4087897e-01  -7.5564170e-01   1.0327669e+00   6.0104512e-01   1.1179392e+00  -6.8340098e-01   3.8499785e-01  -1.0910111e+00   4.6092955e-01  -1.1578500e+00  -1.4964746e+00   4.8655959e-01  -6.8644005e-01   2.1059671e+00   3.9034577e-01   4.2182979e+00  -2.0734084e+00   3.0122212e+00   1.5161839e+00   3.3917614e+00  -2.5913468e+00  -7.3852660e-01  -9.2154963e-01  -5.7281937e-01  -2.8407320e+00  -4.4784473e-01  -2.5999289e+00  -2.3648950e+00  -2.6102629e+00  -5.3373743e+00  -1.1382577e+00  -3.8367998e+00   7.1309500e-01  -2.2475128e-01  -1.6137132e+00   1.1612665e+00   1.0775037e+00  -1.0914907e-01  -7.7903605e-01  -9.2504332e-02  -1.6782643e+00   1.6099548e+00  -2.2952041e-01  -3.5885870e-01
  -1.2878020e+00   1.2767031e+00  -4.7774794e-01   1.2025818e+00   1.8632318e+00   3.1482055e+00  -2.8549269e-02   1.6725787e+00   1.2588281e+00   1.9113271e+00  -7.8422901e-01   3.5979377e+00   1.2244680e+00   2.9415195e+00   5.3764826e-01   7.3147837e-01   5.5674423e-01   1.3573153e+00   5.0029128e-01  -5.3214154e-01  -4.3662231e+00  -1.7681118e+00  -6.3340107e-01  -2.7635725e-01  -4.3452973e+00  -3.7105380e-01  -1.2792405e-01   2.1597381e+00   1.8863552e-01   7.6966053e-01  -1.1806684e-04   2.9862462e-01   1.5129495e+00   4.3689553e-01  -1.9368575e+00  -2.3816571e+00   2.2167577e+00   8.0379614e-01   1.0424499e+00  -2.5239135e+00  -6.5522714e+00  -9.7986116e-01   8.1711464e-01  -1.3212825e+00  -3.3796877e-01  -5.2109814e-01   7.9088279e-01  -1.1257875e+00   1.3422373e+00  -3.1970638e-01   9.4323251e-01  -1.1029919e+00   7.6981112e-03  -1.5733933e-01   1.6955783e-01  -8.8624142e-01  -1.1170128e+00   7.5753768e-01  -9.4919916e-01   1.2158597e+00   4.2626313e-01   4.1311862e+00  -2.3103114e+00   2.6649507e+00   2.0477896e+00   3.2871345e+00  -2.3658413e+00  -1.3343421e+00  -2.8594618e-01  -1.2039947e+00  -3.0207995e+00   6.2235484e-01  -9.9642213e-01  -2.4296882e+00  -1.1744120e+00  -4.1590963e+00   3.5877292e-01  -4.9331142e+00   1.2976748e+00  -4.3117489e-01  -1.4879632e+00   1.3608658e+00   1.2110048e+00   4.8210318e-01  -3.7566923e-01   4.2126782e-01  -1.2318994e+00   2.0974388e+00  -8.4388639e-02  -1.5673845e-01
  -1.2984911e+00   1.1323557e+00  -1.4390832e-01   1.2132915e+00   1.6939813e+00   3.5471440e+00   2.6826623e-01   1.6961002e+00   1.5908026e+00   2.4689492e+00  -7.4475438e-01   3.9626185e+00   1.5460951e+00   3.0688428e+00   3.4455008e-01   1.0853890e+00   3.6744527e-01   1.0593913e+00   5.0194941e-01  -9.0229462e-01  -3.9588339e+00  -4.0195952e-01  -7.4025584e-01  -4.2715853e-01  -3.7874194e+00   1.8903413e-01  -2.5639401e-01   2.3960249e+00   3.2981550e-01   5.5484035e-01  -4.0925105e-01  -1.7561119e-01   8.4532835e-01   2.9682547e-01  -1.8141393e+00  -2.3079732e+00   1.7275137e+00   7.3730931e-01   1.5479035e+00  -2.4178838e+00  -5.6159104e+00  -1.1838207e+00   8.9759925e-01  -1.5542975e+00  -1.8932676e-01  -7.1959693e-01   7.2571807e-01  -1.0665885e+00   1.0500447e+00  -8.6848709e-01   5.3067027e-01  -1.3344887e+00  -4.7509620e-01   4.4384312e-02  -5.5987776e-01  -7.7078646e-01  -9.2162603e-01   5.6239861e-01  -1.1620728e+00   6.6377275e-01   5.3960597e-01   3.7726346e+00  -2.6457741e+00   2.2521259e+00   2.8978757e+00   3.8060328e+00  -2.0579536e+00  -1.3043213e+00   2.1608660e-02  -1.0953791e+00  -2.7832038e+00   9.2278943e-01  -4.0723277e-01  -2.4205062e+00  -4.8541071e-01  -3.7827590e+00   1.1064052e+00  -5.0359215e+00   1.7042267e+00  -8.3252340e-01  -1.7081842e+00   8.1488538e-01   1.0847055e+00   2.6806986e-01  -2.2575909e-01   6.8582158e-01  -1.4663954e+00   2.0588216e+00   8.1473171e-02  -6.1648288e-04
  -2.0518824e+00   1.3832432e+00  -2.4463252e-01   1.7401324e+00   1.4418767e+00   3.2258201e+00  -1.3096668e-02   1.8918952e+00   1.3896233e-01   2.0596412e+00  -1.5183724e+00   4.0478990e+00   1.4032544e+00   3.6784891e+00  -2.5640444e-01   1.0786869e-01   3.9673495e-01   1.6326315e+00   9.9149091e-01  -6.7757800e-01  -7.0336911e+00  -2.8654426e+00  -1.2061712e+00  -9.3540943e-01  -6.2865561e+00  -1.6929375e+00  -1.6130991e+00   1.7178211e+00  -9.7043252e-01   7.6053793e-01  -2.2529484e+00  -1.3276594e+00   6.7854474e-01  -2.2828618e-01  -1.1609029e+00  -1.6761074e+00   3.6818617e+00   2.3287290e+00   1.6828265e+00  -1.9184108e+00  -9.6016391e+00  -2.6234313e+00   8.7032971e-01  -2.6687874e+00   4.5062266e-01  -1.0693428e+00   1.1895028e+00  -1.8597459e+00   7.9242023e-01  -1.7009112e+00   3.0067692e-01  -1.9699651e+00  -6.7557990e-01   6.1999422e-01   1.1016244e+00  -1.2532229e+00  -1.5308392e+00   1.4177914e+00  -4.2654094e-01   9.9987157e-01   6.8459564e-01   4.1415241e+00  -3.3277167e+00   2.2103312e+00   3.8951442e+00   4.2237439e+00  -1.2231412e+00  -1.3102944e+00   1.4047675e-01  -8.4447422e-01  -4.4708061e+00  -3.5434371e-01  -2.0956008e+00  -3.6178391e+00  -2.9484930e+00  -6.9416188e+00   2.0087587e+00  -6.4377318e+00   1.5078186e+00  -1.0243676e-02  -2.4021183e+00   8.5228241e-01   1.0713731e+00  -4.2829467e-01  -1.7608640e-02   9.4065160e-01  -2.6520822e+00   2.7612312e+00  -6.4944594e-01  -1.7247478e-01
  -1.7980585e+00   1.5208415e+00  -8.1591449e-02   1.7430838e+00   1.7452652e+00   4.0740058e+00  -2.4205718e-02   2.0461407e+00   2.6921449e-01   1.8491975e+00  -1.3953628e+00   4.0674922e+00   1.4836508e+00   3.6954597e+00  -7.7111132e-02   5.8221160e-01   7.5826770e-01   2.0059088e+00   9.7076058e-01  -9.9778576e-01  -6.7714379e+00  -1.4890653e+00  -1.5190223e+00  -9.7143130e-01  -5.7985140e+00  -7.3520499e-01  -1.2516974e+00   2.5615379e+00  -4.2397617e-02   6.8289947e-01  -2.4641024e+00  -1.1545802e+00  -3.2863121e-01  -8.1676685e-01  -1.4435123e+00  -2.3126919e+00   3.4326437e+00   2.8318830e+00   2.0668981e+00  -1.2703514e+00  -9.0141226e+00  -3.5746893e+00   9.6285704e-01  -2.6648613e+00   3.3578908e-01  -1.4899246e+00   3.3820221e-01  -1.7661161e+00   7.4879675e-01  -2.0698167e+00   1.0957659e-03  -2.0646715e+00  -1.0510567e+00   1.0526884e+00   6.7320839e-01  -5.3430096e-01  -1.2137159e+00   1.4342179e+00  -8.1585899e-01   5.9906184e-01   3.3196331e-01   3.8813237e+00  -3.4810982e+00   2.2205376e+00   3.6839164e+00   4.5055343e+00  -1.0417669e+00  -1.5817945e+00   4.8851078e-01  -8.0174871e-01  -4.4991187e+00  -2.0283742e-01  -1.6395983e+00  -3.8261853e+00  -3.0708892e+00  -6.2948547e+00   2.5807266e+00  -6.8009309e+00   2.5054522e+00   4.3928788e-01  -2.4924889e+00   7.6004408e-01   1.3247487e+00  -7.2545911e-01  -1.4867772e-01   9.6525449e-01  -2.3422759e+00   3.3439342e+00  -5.7600727e-01  -4.0542550e-02
  -1.6772242e+00   1.4101120e+00   1.1711702e-01   1.5394648e+00   1.4104439e+00   3.7521077e+00   4.5403515e-02   1.7327193e+00   7.8268492e-01   1.9390045e+00  -1.0232032e+00   4.0438315e+00   1.8537700e+00   3.5988669e+00   1.7375683e-01   5.6852011e-01   9.0466553e-01   1.8824080e+00   9.0852081e-01  -1.2323160e+00  -6.1269966e+00  -5.5723440e-01  -1.4520870e+00  -1.1608853e+00  -5.4064266e+00  -5.9457850e-01  -1.2722410e+00   2.4113218e+00   2.1592946e-01   7.5009399e-01  -3.0420182e+00  -1.5960405e+00  -5.7976868e-01  -6.4214693e-01  -1.3334675e+00  -2.5360180e+00   2.9644362e+00   2.7300853e+00   2.1835268e+00  -8.7075224e-01  -8.0642560e+00  -3.4092790e+00   5.8211183e-01  -3.3835254e+00   4.5474277e-01  -1.8302525e+00   1.0541765e-01  -2.4603584e+00   6.0412838e-01  -2.3501589e+00  -2.5294854e-01  -2.0623858e+00  -1.0851474e+00   1.2973762e+00   2.6560905e-01  -4.9863892e-01  -1.0458328e+00   1.5365166e+00  -4.7766677e-01   3.7530269e-01   7.5628810e-01   3.8300703e+00  -3.2126951e+00   2.2156498e+00   4.4996109e+00   4.5797733e+00  -8.9987577e-01  -1.8322830e+00   4.9338293e-01  -4.4707305e-01  -4.2323648e+00  -8.3495485e-02  -1.2063119e+00  -3.5310868e+00  -2.5222631e+00  -5.8093575e+00   3.0688232e+00  -6.8831071e+00   2.7854570e+00   5.7430624e-01  -2.5345736e+00   7.1456855e-01   1.6464077e+00  -7.6562111e-01  -1.9110180e-02   1.0510727e+00  -2.1417373e+00   3.1585892e+00  -2.7642517e-01   2.4447823e-02
  -1.3516923e+00   1.5874631e+00   5.3547826e-01   1.2426349e+00   9.8428590e-01   4.3317473e+00   1.2161153e-01   2.0482591e+00   1.1081060e+00   1.9760886e+00  -6.3489838e-01   4.0317302e+00   2.0710366e+00   3.7162818e+00   3.4408864e-01   7.5826217e-01   7.2067027e-01   2.1241170e+00   7.0651860e-01  -1.8064005e+00  -5.2437722e+00   1.8604734e+00  -1.4254505e+00  -1.0911272e+00  -4.6706142e+00   8.2543402e-01  -1.0292597e+00   3.3251963e+00   1.2829174e+00   4.7116773e-01  -2.9870642e+00  -9.5598294e-01  -1.2551603e+00  -1.0106201e+00  -1.1954031e+00  -3.1482242e+00   2.3785150e+00   2.2815837e+00   2.0905242e+00  -5.6162831e-01  -6.1990699e+00  -4.5250809e+00   4.7597633e-01  -3.8960247e+00   8.1461572e-01  -2.3220867e+00  -2.1857412e-01  -2.9280657e+00   5.1354150e-01  -2.7335428e+00  -3.4372676e-01  -1.8725898e+00  -1.4335813e+00   1.4980128e+00  -7.2418585e-01   1.3876226e-01  -1.0641980e+00   1.2886409e+00  -4.2496532e-01   3.1765222e-02   9.1419028e-01   3.8800327e+00  -2.8205799e+00   2.7034715e+00   4.9108049e+00   4.4891051e+00  -6.1021387e-01  -2.0030579e+00   5.2786498e-01  -8.7105639e-01  -3.7004492e+00   1.0594589e-01  -5.1173614e-01  -3.9733893e+00  -1.7450711e+00  -5.2305243e+00   3.7821476e+00  -7.5485508e+00   2.6674446e+00   5.2766118e-01  -2.7936349e+00   7.4657387e-01   1.6567835e+00  -6.4568611e-01  -2.6517423e-03   1.2185977e+00  -1.9067721e+00   3.0727097e+00   4.4726118e-01   2.4386943e-01
  -2.0494956e+00   9.1888254e-01   6.1355622e-01   1.8128818e+00   1.2023886e+00   3.7600304e+00   2.3053776e-01   1.2094138e+00   1.2763623e+00   2.8109486e+00  -1.1436498e+00   3.3424204e+00   1.6525674e+00   2.7706029e+00  -1.1315344e-01   1.9969106e-01   6.0762939e-01   1.1217570e+00   7.6598440e-01  -1.2548652e+00  -4.5344380e+00   5.3575921e-01  -7.0865102e-01  -7.3096346e-01  -3.7687130e+00  -4.8760112e-01  -9.9448001e-01   2.3798676e+00  -6.5914440e-01   2.7598327e-01  -3.2938220e+00  -1.3282704e+00  -1.3292047e+00  -1.1074429e+00  -6.3439460e-01  -1.9708864e+00   2.1013143e+00   2.2972608e+00   1.9825795e+00   3.5940622e-01  -6.9350984e+00  -2.0898206e+00   2.8572006e-02  -4.3313335e+00   1.0714364e+00  -1.7966190e+00  -5.2250761e-01  -3.4540792e+00   4.8188348e-02  -2.6840759e+00  -1.6706144e-01  -1.6463630e+00  -7.8466821e-01   1.3200718e+00   2.6813225e-01   1.7365598e-01  -8.9130501e-01   9.6297656e-01   1.0224809e-01  -3.8425428e-02   1.3325405e+00   2.7063140e+00  -2.8189254e+00   1.8041063e+00   5.7667087e+00   4.1913070e+00   2.9607393e-01  -1.1045270e+00   7.4064571e-01   2.6575513e-01  -3.0814970e+00  -4.9787001e-01  -1.9553047e+00  -2.6002024e+00  -2.5651071e+00  -4.8270690e+00   2.6179241e+00  -6.9660296e+00   2.5846873e+00   1.2920759e-01  -2.9174686e+00   4.9857354e-02   9.9949770e-01  -1.8932373e+00   5.8119587e-02   1.8423848e+00  -2.2224172e+00   2.1121139e+00   1.0765257e-01   6.9803119e-01
  -1.6978092e+00   1.1907921e+00   1.1341077e+00   1.4319435e+00   5.2350250e-01   3.4124228e+00   5.1181117e-01   1.3382630e+00   1.0168147e+00   2.9289622e+00  -1.0513828e+00   3.4524046e+00   1.9760550e+00   3.1126622e+00  -4.1888197e-02   6.1858378e-01   3.4630229e-01   1.5601282e+00   8.5782007e-01  -2.0665738e+00  -5.6509530e+00   1.3578713e+00   4.2549892e-02  -4.6156769e-01  -4.4320365e+00  -2.1380323e-01  -1.7316283e+00   2.3754436e+00   3.9254660e-02  -2.5292462e-01  -3.2744677e+00  -6.2287844e-01  -1.5993188e+00  -1.4372980e+00   2.1999923e-01  -1.3374184e+00   3.0462743e+00   2.7075769e+00   2.7449182e+00   1.1055601e+00  -4.9094005e+00  -3.7760162e+00  -4.7477523e-01  -5.3595568e+00   1.2130268e+00  -2.2445667e+00  -1.2853594e+00  -4.2703853e+00  -4.2801167e-02  -3.1760726e+00  -3.6751500e-01  -1.5744194e+00  -9.8666213e-01   2.0879725e+00   1.5046945e-01   1.8933680e-01  -9.3667683e-01   1.0921381e+00   2.7011526e-02  -6.4003816e-01   1.3650550e+00   1.8566770e+00  -2.9037942e+00   1.2738570e+00   6.8796499e+00   4.4937856e+00   7.9743509e-01  -1.0991382e+00   2.8498433e-01  -7.9688905e-01  -2.7879961e+00   8.7971263e-02  -5.5078403e-01  -3.0652140e+00  -1.0656912e+00  -3.2360780e+00   3.3360112e+00  -7.3484358e+00   3.2750873e+00   4.7610614e-01  -2.8186956e+00   5.5240591e-01   9.7931578e-01  -1.4637830e+00   7.3198930e-01   2.2285219e+00  -2.2729232e+00   2.4485458e+00  -1.1021900e-02   4.8280326e-01
  -1.9319851e+00   1.2765099e+00   1.1145401e+00   1.8848742e+00   7.0239224e-01   3.9632768e+00   4.3953660e-01   1.4608206e+00   7.1468286e-01   2.8832315e+00  -8.4676033e-01   3.1590947e+00   1.8246563e+00   3.0646910e+00  -2.0078795e-01   3.4978582e-01   8.6489557e-01   1.7194984e+00   6.0443029e-01  -2.0375568e+00  -5.4150810e+00   1.0065043e+00   4.5218353e-02  -3.0975880e-01  -4.3961729e+00  -2.6917069e-01  -1.4389220e+00   3.0198917e+00   1.3103263e-01  -4.7018993e-01  -3.2691473e+00  -9.4784738e-02  -1.9518933e+00  -2.0925517e+00   1.1868818e-01  -2.0672989e+00   3.0546120e+00   2.8354271e+00   2.6082289e+00   1.6553497e+00  -5.7819710e+00  -4.7030073e+00  -6.6096483e-01  -5.5576900e+00   1.2948270e+00  -2.4423974e+00  -1.9483299e+00  -4.7413098e+00  -2.8459176e-01  -3.0926125e+00  -2.1367735e-01  -1.2162362e+00  -1.0446391e+00   1.7728811e+00   6.1684474e-01   8.2492677e-01  -1.1214011e+00   8.7616022e-01   4.2934079e-01  -6.8687893e-02   1.3458586e+00   1.7969946e+00  -2.3823772e+00   1.8377144e+00   6.3071900e+00   4.1099962e+00   1.3049807e+00  -1.0238307e+00   3.8999478e-01  -7.3327641e-01  -2.5399219e+00  -5.7926405e-01  -1.6749434e+00  -3.3775147e+00  -2.4426098e+00  -3.5920959e+00   3.1493981e+00  -7.7427797e+00   3.7654536e+00   1.3263362e+00  -2.8563325e+00   4.9570059e-01   1.1794114e+00  -1.8119336e+00   3.7636630e-01   2.0291159e+00  -2.4791792e+00   2.5430460e+00   2.1301413e-01   4.4085244e-01
  -1.4499519e+00   8.4448686e-01   1.3756928e+00   1.4888030e+00   4.3249933e-01   3.1480744e+00   7.5302997e-01   6.0778363e-01   2.0477952e+00   3.2687538e+00  -4.2898631e-01   2.5323495e+00   1.8592454e+00   1.8337846e+00   4.6447176e-01   9.3224321e-01   5.4476280e-01   8.2488804e-01   4.4569423e-01  -2.0214990e+00  -2.9222542e+00   2.5304926e+00   1.4042096e+00   5.0553049e-01  -1.9649766e+00   5.6364285e-01  -8.9205623e-01   2.5187672e+00   2.6065719e-01  -8.3024680e-01  -2.3203543e+00   6.3628307e-01  -2.1351352e+00  -1.2361266e+00   5.6287666e-01  -7.3139186e-01   1.6321472e+00   1.6849191e+00   2.3446003e+00   1.8564936e+00  -2.0135402e+00  -2.2445264e+00  -1.3954260e+00  -5.5168548e+00   8.7855619e-01  -2.0547678e+00  -2.8615532e+00  -5.0355058e+00  -5.1578576e-01  -2.7801738e+00  -3.2046431e-01  -8.6668007e-01  -4.5927556e-01   1.8417566e+00  -3.6457757e-01   6.0939880e-01  -4.6818389e-01   4.2350689e-01   3.0640795e-01  -8.0942934e-01   1.5996635e+00   3.0929220e-01  -1.9973375e+00   8.5686843e-01   6.9322910e+00   4.0757543e+00   1.2867003e+00  -4.0799806e-01   1.2447697e-02  -1.8301561e-01  -6.9633248e-01   3.0145179e-01  -2.3899061e-02  -1.5004553e+00   1.9911991e-01  -7.8983886e-02   2.4209568e+00  -5.8598549e+00   3.5856522e+00   7.0346274e-01  -2.5671815e+00   2.8864927e-01   8.0923008e-01  -2.2168897e+00   7.0145081e-01   2.4518884e+00  -1.5005457e+00   1.3623659e+00   2.0079823e-01   8.6722742e-01
  -2.2242490e+00   1.0568933e+00   1.0325682e+00   2.2897951e+00   5.8330701e-01   2.9537070e+00   6.7823358e-01   3.1549989e-01   1.2000025e+00   3.2448940e+00  -1.9710172e-01   2.8495471e+00   1.9499985e+00   2.3823980e+00   2.4461010e-01   5.1550017e-01   1.7139211e+00   7.5914242e-01   7.3158960e-01  -1.4654610e+00  -5.8167680e+00  -1.5334233e+00   1.2478513e+00   9.5879353e-02  -4.5359336e+00  -2.0111685e+00  -1.8930014e+00   1.8456519e+00  -1.0472385e+00  -9.8488824e-01  -3.7976771e+00  -7.5867047e-01  -1.6790581e+00  -1.4388439e+00   3.6506164e-01  -7.4377794e-01   3.2490270e+00   3.4937408e+00   2.5318845e+00   2.6279611e+00  -5.7718507e+00  -2.7110796e+00  -1.6034965e+00  -5.6725293e+00   5.9054606e-01  -1.7118809e+00  -3.2203139e+00  -5.1519887e+00  -9.1965031e-01  -2.4102845e+00  -4.0810974e-01  -7.8749278e-01  -4.1318289e-01   1.5321299e+00   1.5888429e+00   3.5407246e-01  -1.0017592e+00   8.9444577e-01   1.0008456e+00   8.1372702e-02   1.5314994e+00   1.7705465e-01  -2.0877050e+00   7.2852435e-01   7.0709230e+00   4.3236751e+00   1.6742247e+00  -3.8246597e-01  -5.0219150e-01   3.1515086e-01  -1.9914976e+00  -1.4934334e+00  -2.1957260e+00  -2.2871941e+00  -2.6390396e+00  -2.0609032e+00   1.7331910e+00  -5.6719806e+00   4.2954475e+00   2.1901734e+00  -2.7573835e+00   4.9122291e-01   1.3848488e+00  -2.6311622e+00   5.2623594e-01   1.8319140e+00  -2.6076275e+00   2.2562741e+00  -5.2348262e-01   1.6014354e-03
  -2.1451143e+00   1.0677891e+00   9.8465166e-01   1.9697652e+00   3.0555587e-01   2.3518015e+00   7.4565814e-01  -1.4749902e-01   1.3387317e+00   3.2510847e+00   4.2820054e-01   2.9546930e+00   2.3207756e+00   2.5380074e+00   5.3997114e-01   7.0717234e-01   1.9682788e+00   8.0829692e-01   6.5604607e-01  -1.4934573e+00  -6.5133361e+00  -2.5479323e+00   1.6065315e+00  -4.8681580e-02  -5.1794440e+00  -2.9745215e+00  -2.2619803e+00   1.3052956e+00  -1.0044672e+00  -1.0182254e+00  -3.9806993e+00  -1.3341449e+00  -1.6865273e+00  -1.4598152e+00   5.5499945e-01  -3.7929491e-01   3.8844729e+00   3.9220166e+00   2.9302700e+00   2.9930552e+00  -4.7694272e+00  -2.4668016e+00  -1.9544880e+00  -5.6455621e+00   3.2622120e-01  -1.7444770e+00  -3.4729784e+00  -5.1058019e+00  -9.2469353e-01  -2.2188455e+00  -4.1215030e-01  -6.8285766e-01  -5.2488900e-01   1.4787693e+00   1.8606420e+00   2.1378890e-01  -1.0855186e+00   9.3370440e-01   1.1741037e+00  -2.8113580e-01   1.6422532e+00  -4.6757922e-01  -1.8842755e+00   8.6465415e-02   7.5641321e+00   4.1886211e+00   1.4988498e+00  -8.1834915e-01  -9.5230234e-01  -8.1256613e-02  -1.9168402e+00  -2.0723442e+00  -1.9784698e+00  -2.2384739e+00  -2.2720911e+00  -1.4591038e+00   1.3702561e+00  -4.7652400e+00   4.4078301e+00   2.9515231e+00  -2.6562192e+00   7.1667257e-01   2.0558522e+00  -1.9561959e+00   6.3641642e-01   1.3515688e+00  -2.6037701e+00   2.5072492e+00  -6.6321091e-01  -3.7996421e-01
  -2.5982806e+00   9.5014409e-01   8.1371585e-01   2.2490607e+00   2.3803806e-01   2.1197979e+00   8.5701197e-01  -1.1432681e-01   9.7961305e-01   3.6823798e+00   5.5553402e-01   2.9532971e+00   2.1999093e+00   2.6604554e+00   3.2223050e-01   3.9477111e-01   1.9228970e+00   3.5093378e-01   5.6708728e-01  -1.2478992e+00  -6.7746785e+00  -3.9017200e+00   1.8069436e+00   1.2935285e-01  -5.4326514e+00  -3.7043063e+00  -2.4180515e+00   1.0196969e+00  -1.9760028e+00  -1.1950625e+00  -3.9521735e+00  -1.2526504e+00  -1.4713361e+00  -1.4446774e+00   9.2782863e-01   4.3684217e-01   4.2413623e+00   3.7446993e+00   2.4636612e+00   2.8894237e+00  -6.0246517e+00  -1.9532270e+00  -2.1707992e+00  -5.6715012e+00   4.3530029e-01  -1.5034428e+00  -3.3944700e+00  -5.4821618e+00  -1.1293788e+00  -2.1472380e+00  -1.9555300e-01  -5.8335202e-01  -7.3038420e-01   8.0096918e-01   2.5112207e+00  -2.0561667e-01  -1.4990292e+00   4.9108144e-01   1.7931320e+00   5.2950025e-02   1.8674806e+00  -6.0088540e-01  -1.6235096e+00  -1.4786804e-02   7.7507582e+00   4.2183688e+00   1.8797624e+00  -4.6425332e-01  -1.0953638e+00  -3.3323984e-01  -1.6703977e+00  -2.8672514e+00  -3.0821089e+00  -2.3453694e+00  -3.0245140e+00  -2.1830723e+00   1.1767799e+00  -4.1756144e+00   3.5168699e+00   2.8422004e+00  -2.8236709e+00   3.5462955e-01   1.9281647e+00  -2.1694745e+00   5.5440768e-01   1.2688484e+00  -3.1589951e+00   2.1680694e+00  -7.8277764e-01  -3.2487430e-01
  -2.4331856e+00   7.2578510e-01   7.8888408e-01   2.0801576e+00   3.1587836e-01   2.1229943e+00   1.0362937e+00  -4.5007517e-01   1.4461355e+00   4.1321132e+00   9.6139472e-01   2.5516086e+00   2.0206293e+00   2.0501206e+00   3.5519170e-01   5.1317421e-01   2.1070775e+00  -2.8065659e-01   1.5097652e-01  -1.1875542e+00  -5.0746109e+00  -3.5697253e+00   2.1992969e+00   4.5799820e-01  -4.1693813e+00  -3.4623264e+00  -1.7742123e+00   1.1995146e+00  -1.8659120e+00  -1.5045730e+00  -2.9408869e+00  -6.1019120e-01  -1.5307076e+00  -1.5946514e+00   8.6029996e-01   4.6169164e-01   3.5360811e+00   2.8372695e+00   2.3333366e+00   3.0689832e+00  -4.2102285e+00  -7.5973327e-01  -2.2621009e+00  -5.0555263e+00   3.9345929e-01  -1.0715519e+00  -3.7556326e+00  -5.1995691e+00  -1.2242464e+00  -1.5268605e+00   4.6987287e-02   2.3378770e-02  -5.7206554e-01   1.7391381e-01   2.2370138e+00   1.5060703e-01  -1.2740318e+00  -1.8086203e-01   1.9358341e+00   9.2736114e-02   1.9078870e+00  -1.2241112e+00  -8.5465003e-01  -1.5351103e-01   7.1354941e+00   3.5969382e+00   2.0014659e+00  -1.3165676e-01  -1.0872362e+00  -3.3921826e-01  -4.5012125e-01  -3.0201766e+00  -3.0144482e+00  -1.5877558e+00  -2.6119298e+00  -6.8534712e-01   2.7560225e-01  -3.0498942e+00   3.4810434e+00   2.7572818e+00  -2.3259580e+00   1.3974416e-01   1.7278715e+00  -1.9920452e+00   2.9388932e-01   1.1915958e+00  -2.8343753e+00   1.5577722e+00  -3.8700880e-01  -2.3730960e-01
  -2.4951032e+00   7.1663500e-01   5.4276816e-01   2.1198856e+00   1.7380627e-01   1.8489403e+00   1.0132631e+00  -5.6370267e-01   1.6158628e+00   3.9569597e+00   1.5021479e+00   2.6316815e+00   1.9231118e+00   2.0031551e+00   6.6907439e-01   6.2223207e-01   2.4125065e+00  -5.7414139e-01   1.4938896e-02  -8.0780438e-01  -4.9670164e+00  -4.4341723e+00   2.2252992e+00   5.0777222e-01  -4.2659631e+00  -3.7981554e+00  -1.8072242e+00   8.7273018e-01  -1.8730821e+00  -1.4523131e+00  -3.0651081e+00  -1.0490037e+00  -1.3849408e+00  -1.1516330e+00   6.9051088e-01   9.4392774e-01   3.2665466e+00   2.7602956e+00   1.7312385e+00   2.9679037e+00  -4.1481605e+00   2.3954523e-01  -2.2998915e+00  -4.3208274e+00  -1.4492211e-01  -7.8543170e-01  -3.9928365e+00  -4.9404478e+00  -1.2375805e+00  -9.3119998e-01   4.8441245e-02   2.4581886e-01  -5.9215024e-01  -3.0431443e-01   2.1101348e+00  -1.5621856e-01  -1.4986417e+00  -2.8489630e-01   1.9924456e+00   2.6447500e-01   1.7259150e+00  -1.3058508e+00  -6.4429895e-01  -2.1068825e-01   6.7272417e+00   3.8135828e+00   1.6200141e+00  -1.8107379e-01  -1.5673361e+00   3.5899356e-02  -4.8373045e-01  -3.8687056e+00  -3.3016257e+00  -1.5726833e+00  -3.1421741e+00  -8.7359065e-01  -3.5420265e-01  -1.6934191e+00   2.7496981e+00   3.2794473e+00  -2.4735614e+00   5.1762612e-02   1.8712099e+00  -2.2881285e+00   3.2565460e-02   7.0232401e-01  -2.4926252e+00   1.4996673e+00  -5.2994245e-01  -3.8818945e-01
  -2.4097276e+00   6.6498104e-01   3.1718192e-01   1.7464905e+00   1.8147642e-02   1.2217603e+00   1.0937860e+00  -7.8037580e-01   1.5559756e+00   4.0310314e+00   1.8246137e+00   2.7197657e+00   2.0076152e+00   2.0558753e+00   8.3671072e-01   7.1418978e-01   2.2916390e+00  -7.7879161e-01  -2.2169293e-02  -6.4866180e-01  -5.1643076e+00  -5.3357655e+00   2.3130533e+00   4.3474764e-01  -4.5336888e+00  -4.4595030e+00  -1.9720122e+00   2.6860440e-01  -2.1314024e+00  -1.3277078e+00  -2.8399931e+00  -1.3435866e+00  -1.2770302e+00  -1.0504250e+00   9.4344680e-01   1.7322981e+00   3.7488510e+00   2.8706647e+00   1.6094874e+00   2.8927289e+00  -3.5718431e+00   1.0185587e+00  -2.3906041e+00  -3.8682922e+00  -2.0277222e-01  -5.2667709e-01  -3.8260378e+00  -4.6386549e+00  -1.1341630e+00  -6.9549199e-01   4.8981994e-02   2.7683725e-01  -8.5222000e-01  -5.6799724e-01   2.2011127e+00  -5.8882361e-01  -1.5758716e+00  -4.7026189e-01   2.1836123e+00  -9.8162987e-03   1.7884472e+00  -1.5879374e+00  -4.7821653e-01  -7.4170959e-01   6.8545063e+00   3.8047158e+00   1.4539974e+00  -2.7902196e-01  -1.7698478e+00  -4.5282634e-01  -3.0689839e-01  -4.2490565e+00  -3.1362796e+00  -1.4787437e+00  -2.8623113e+00  -7.2007146e-01  -6.4314487e-01  -5.4718763e-01   1.9932710e+00   3.2528645e+00  -2.2891704e+00   2.6781380e-02   2.0113411e+00  -1.8322358e+00   1.1044849e-01   5.1639581e-01  -2.4715094e+00   1.3698710e+00  -7.0515027e-01  -4.2054271e-01
  -2.1880975e+00   2.5049518e-02   5.2817975e-01   1.4182720e+00  -2.1664994e-01   7.1390316e-01   1.5263680e+00  -1.0243661e+00   2.4163708e+00   4.8805444e+00   2.1478879e+00   2.5302164e+00   1.8249496e+00   1.4132789e+00   8.4063313e-01   1.1419415e+00   1.8217881e+00  -1.8180983e+00  -4.4942234e-01  -7.5860785e-01  -2.5994798e+00  -3.9177134e+00   2.8721342e+00   9.3008127e-01  -2.4387864e+00  -3.6319285e+00  -1.3833254e+00  -8.8991099e-02  -1.9619372e+00  -1.4672850e+00  -1.6951687e+00  -9.0431161e-01  -1.1459874e+00  -6.9488956e-01   1.2392920e+00   2.6866493e+00   2.2072725e+00   1.4227904e+00   1.4190797e+00   2.9438075e+00  -1.4632880e-01   3.3486051e+00  -2.4348510e+00  -3.0886936e+00  -4.7719981e-01  -9.8040910e-02  -4.0470236e+00  -4.3532669e+00  -1.1064686e+00  -1.1801617e-01   1.4280163e-01   8.5825686e-01  -8.4167824e-01  -1.1619053e+00   1.0085603e+00  -5.7829310e-01  -1.2905431e+00  -1.4437291e+00   1.7776689e+00  -5.7032292e-01   1.8018700e+00  -2.4404310e+00   3.2290211e-04  -1.4039407e+00   6.6273258e+00   3.6201273e+00   1.3028707e+00   9.1365149e-02  -1.8095842e+00  -4.0762916e-01   1.1927205e+00  -3.7672525e+00  -2.2083542e+00  -2.4874630e-01  -1.2589841e+00   1.5332014e+00  -1.5108286e+00   1.2275946e+00   1.3270324e+00   2.3811136e+00  -1.8360562e+00  -6.0497258e-01   1.4152402e+00  -1.9391787e+00   1.3188560e-01   6.9292786e-01  -1.5544987e+00   1.8436047e-01  -3.1376160e-01  -2.3908978e-02
  -3.3438646e+00   1.9656849e-01  -2.1869493e-01   2.2558946e+00  -1.1177484e-01   3.7365687e-01   1.2083876e+00  -8.0761548e-01   6.0691136e-01   4.6974935e+00   1.6106169e+00   2.7945023e+00   1.2379509e+00   1.9297834e+00   9.2528028e-02   8.3894762e-02   1.8657647e+00  -1.8607345e+00  -2.1635194e-01   4.4294111e-01  -5.7683061e+00  -8.7202055e+00   2.2619508e+00   4.6586957e-01  -5.2393262e+00  -6.6146640e+00  -2.5980812e+00  -1.2875774e+00  -4.2505330e+00  -1.1451973e+00  -2.9316397e+00  -2.3690639e+00  -9.0350498e-01  -9.1462605e-01   1.6429914e+00   4.0792227e+00   4.2958383e+00   2.8771549e+00   5.1583487e-01   2.5535130e+00  -5.7382827e+00   3.4831188e+00  -2.0944825e+00  -2.5528476e+00  -2.4216030e-01   4.5699363e-01  -3.2975386e+00  -4.1075407e+00  -1.3106652e+00   7.7438136e-02   2.4976356e-01   4.7940863e-01  -1.0770617e+00  -1.7315190e+00   3.0398865e+00  -1.6868027e+00  -2.3390550e+00  -1.0862487e+00   2.6418596e+00   4.5277369e-01   1.5480732e+00  -1.8801090e+00  -6.2743413e-01  -1.4861607e+00   6.4966284e+00   4.2277025e+00   1.7688596e+00   6.6844346e-01  -2.0397074e+00  -4.4591011e-02  -3.8168047e-01  -6.3139649e+00  -5.2579740e+00  -1.4171219e+00  -5.2928888e+00  -2.9246128e+00  -2.1351538e+00   1.7368583e+00  -3.3876989e-01   3.1547611e+00  -2.4510398e+00  -9.0258280e-01   1.0445316e+00  -2.9309488e+00  -1.5678475e-01   4.3624438e-01  -2.9664375e+00   5.4987080e-01  -1.4568488e+00  -1.8383183e-01
  -2.5308736e+00  -6.8696899e-02  -2.2631215e-01   1.2340552e+00  -2.9737453e-01   3.9154658e-02   1.3226013e+00  -1.1221980e+00   1.2112416e+00   4.7556483e+00   1.9368192e+00   2.5658415e+00   1.2252627e+00   1.3528264e+00   4.2361892e-01   7.2294166e-01   1.2190086e+00  -2.3556542e+00  -3.3111167e-01   3.7431362e-01  -3.6015804e+00  -6.6927053e+00   2.3559261e+00   5.5702367e-01  -3.3334258e+00  -5.4447447e+00  -1.9362817e+00  -1.4158293e+00  -3.5615845e+00  -9.6801162e-01  -1.5840297e+00  -2.0250734e+00  -1.1941693e+00  -7.2088284e-01   1.7227748e+00   4.9010304e+00   3.3553724e+00   1.9814045e+00   5.5110325e-01   2.0889753e+00  -1.7473024e+00   5.0972756e+00  -1.7863235e+00  -1.2992873e+00  -1.1638110e-01   9.1984804e-01  -2.7589734e+00  -2.7452990e+00  -1.1003491e+00   2.6885708e-01   5.9373017e-02   4.6325186e-01  -1.4019486e+00  -1.8739023e+00   1.6339513e+00  -1.7332922e+00  -1.7538113e+00  -1.7640783e+00   2.0321462e+00  -6.6228649e-01   1.3267101e+00  -2.6076174e+00  -4.1357237e-01  -2.4188832e+00   6.0253854e+00   3.8424564e+00   1.3171807e+00   6.9920861e-01  -1.8104491e+00  -6.0468853e-01   8.4808242e-01  -5.5349925e+00  -3.2734037e+00  -3.7359184e-01  -2.7338862e+00  -6.8062290e-01  -2.4298367e+00   3.4075484e+00  -1.2805347e+00   1.9735986e+00  -1.9298296e+00  -1.2210399e+00   8.8253811e-01  -2.0284090e+00  -4.2752637e-02   5.3458527e-01  -2.1959158e+00  -5.7855540e-02  -1.1687970e+00   2.1229868e-01
  -2.9068264e+00  -7.1031932e-02  -5.0240266e-01   1.5338059e+00  -8.1449811e-02   2.0679333e-01   1.2888707e+00  -7.6870382e-01   6.4085106e-01   4.6864618e+00   2.1364764e+00   3.0968628e+00   1.0336840e+00   1.9426237e+00   2.4183707e-01   6.2579839e-01   1.7688125e+00  -2.4197379e+00  -3.3217389e-01   7.3525283e-01  -4.8490943e+00  -8.3063405e+00   1.4192457e+00   2.3801057e-02  -4.6740267e+00  -6.2968282e+00  -2.2290557e+00  -1.7370993e+00  -3.6807735e+00  -5.7853311e-01  -2.3783009e+00  -3.1869783e+00  -9.4346762e-01  -9.1154704e-01   1.3530076e+00   4.6854700e+00   3.7179789e+00   2.9548963e+00   1.4947309e-01   2.4782333e+00  -3.7606165e+00   5.1966922e+00  -1.2869101e+00  -4.6178091e-01  -4.1127657e-01   1.1363659e+00  -2.8198348e+00  -2.2659823e+00  -9.0049406e-01   8.4254595e-01  -5.5076977e-02   6.6763412e-01  -1.9044504e+00  -2.3047368e+00   1.8892351e+00  -1.7080918e+00  -2.2055406e+00  -1.7402904e+00   1.9146923e+00  -2.1723730e-01   8.2692806e-01  -1.9273219e+00  -4.8751075e-01  -2.1401066e+00   5.2811847e+00   4.2819390e+00   1.1415803e+00   4.9473151e-01  -1.9799805e+00  -3.2155388e-01  -3.4929456e-01  -6.7812722e+00  -4.5868511e+00  -1.2941522e+00  -5.1948680e+00  -2.7172161e+00  -3.0363765e+00   3.8067792e+00  -1.6382459e+00   2.6054676e+00  -1.9762396e+00  -1.3298283e+00   9.4207178e-01  -2.5644743e+00  -4.1347242e-01   2.8298647e-02  -2.1096369e+00   4.2455378e-01  -1.3752551e+00  -5.5704951e-02
  -2.6161877e+00   8.9647992e-02  -9.1128949e-01   9.5194394e-01  -3.1326169e-01  -1.5615085e-01   9.7901126e-01  -7.0761733e-01   1.5041176e-01   3.9078990e+00   2.4437283e+00   3.2392676e+00   1.0688226e+00   2.1755664e+00   4.2296967e-01   4.9638544e-01   1.6360774e+00  -2.0581433e+00  -3.5051500e-01   1.0700787e+00  -5.2380971e+00  -8.6351169e+00   6.4035795e-01  -6.4039735e-01  -5.3633171e+00  -6.7008773e+00  -2.4066218e+00  -2.1829398e+00  -3.2709433e+00   1.4319570e-01  -2.5369156e+00  -4.0474483e+00  -1.0698060e+00  -8.4821303e-01   1.2769811e+00   4.8043285e+00   4.1232547e+00   3.3502216e+00  -2.1188230e-01   1.8950011e+00  -3.8132338e+00   5.0970898e+00  -8.7319558e-01   3.8090071e-01  -2.1723727e-01   1.1446706e+00  -2.0309650e+00  -1.4756359e+00  -5.8582738e-01   9.5259049e-01  -2.9119172e-01   3.4449220e-01  -2.4023827e+00  -2.3371955e+00   1.5605989e+00  -2.1407518e+00  -2.3686023e+00  -1.5103820e+00   1.9278740e+00  -3.2035189e-01   5.4548934e-01  -1.2615324e+00  -5.0226600e-01  -2.1295930e+00   4.6692442e+00   4.2839293e+00   6.5377357e-01   5.5872971e-02  -1.9795721e+00  -5.7059795e-01  -8.7076887e-01  -7.4013406e+00  -4.3254732e+00  -1.7387291e+00  -5.5864656e+00  -4.0669383e+00  -2.9251614e+00   4.4333940e+00  -2.7485148e+00   2.8562092e+00  -1.8771279e+00  -1.2074042e+00   1.3444420e+00  -1.9716426e+00  -5.3575948e-01  -4.2236965e-01  -1.9067143e+00   6.8887100e-01  -1.4844284e+00  -8.5303787e-02
  -2.4770479e+00  -1.9042196e-02  -1.0849091e+00   7.2997204e-01  -3.3257135e-01  -2.7652868e-01   8.3792885e-01  -4.8482391e-01  -9.4237268e-01   3.5811136e+00   2.1325280e+00   3.1592560e+00   8.4020718e-01   2.4081221e+00  -1.1654425e-01   2.7401764e-01   1.5003665e+00  -2.0602664e+00  -8.3586390e-02   1.1400191e+00  -5.6129496e+00  -8.9852745e+00  -1.7405797e-01  -1.0672541e+00  -5.7913662e+00  -6.9334601e+00  -2.5626122e+00  -2.3786614e+00  -3.4192111e+00   5.4744398e-01  -2.4115051e+00  -4.3577933e+00  -8.8383535e-01  -1.3701542e+00   1.2816591e+00   4.9196230e+00   4.5837630e+00   3.9229091e+00   8.0511440e-02   1.9014255e+00  -4.2392296e+00   4.6203528e+00  -2.4131503e-01   1.1006303e+00   4.0990778e-01   1.4626145e+00  -1.0110437e+00  -4.3296192e-01  -4.9426556e-01   8.0120052e-01  -5.9317742e-01   7.1308115e-02  -2.9890704e+00  -2.4520614e+00   1.8512587e+00  -2.0560923e+00  -2.2864733e+00  -1.7070780e+00   1.6610000e+00  -5.1754970e-01   1.4267563e-01  -1.1607110e+00  -5.4258243e-01  -2.5012956e+00   3.6014427e+00   3.7657657e+00   8.6703136e-01   6.3331091e-02  -1.4249295e+00  -1.1116602e+00  -1.3380529e+00  -7.4101019e+00  -4.4196080e+00  -2.0199458e+00  -5.9200379e+00  -4.9012335e+00  -2.7835140e+00   4.2894041e+00  -3.0739450e+00   2.2342423e+00  -1.4587041e+00  -1.4889610e+00   1.2992738e+00  -1.4425227e+00  -4.9349883e-01  -4.6207454e-01  -2.2301582e+00   8.6580673e-01  -1.5801174e+00  -1.5460780e-01
  -1.8802821e+00  -8.1472441e-01  -4.8277360e-01   1.7793609e-01  -1.0057493e+00  -6.4111588e-01   1.4116713e+00  -3.3068106e-01  -7.2801875e-02   4.4300241e+00   2.2392245e+00   2.9127856e+00   7.2946858e-01   1.6536850e+00  -3.2174161e-01   7.8477511e-01   1.4278977e-01  -3.2575091e+00  -4.9454787e-01   6.7775616e-01  -1.7265287e+00  -4.9014082e+00   3.1075399e-01  -4.6947393e-01  -2.4771743e+00  -4.4338194e+00  -1.8145857e+00  -2.4046894e+00  -2.6118765e+00   3.9424557e-01  -8.1229227e-01  -3.3525026e+00  -8.1393123e-01  -7.1519158e-01   1.8709303e+00   5.8787581e+00   1.8978167e+00   1.6648575e+00  -4.3890817e-01   1.2712782e+00   6.0311586e-01   6.1922330e+00  -9.0118184e-02   1.7333065e+00   6.8770638e-01   1.8068485e+00  -6.7688288e-01  -1.7541888e-01  -5.3380627e-01   9.1396824e-01  -8.9620340e-01   4.4767895e-01  -3.3500778e+00  -2.8612737e+00  -6.8065156e-01  -2.0105218e+00  -1.8015206e+00  -2.9316679e+00   8.6602106e-01  -1.3337023e+00   1.8495260e-01  -1.6813256e+00  -8.7128795e-02  -2.9830671e+00   3.3788913e+00   3.5861070e+00   9.4196651e-01   9.2736351e-01  -1.2221995e+00  -1.2213617e+00   7.0658725e-01  -5.5872455e+00  -2.2617335e+00  -7.3721682e-01  -2.6624183e+00  -2.3097951e+00  -2.8807173e+00   5.4253232e+00  -4.2787838e+00  -7.1807971e-02  -9.6457628e-01  -2.4454596e+00   7.3985129e-02  -1.6883624e+00  -1.1596967e-01   1.9086965e-01  -1.1183297e+00  -1.0797050e+00  -8.1450811e-01   6.2952604e-01
  -2.2242756e+00  -2.7855786e-01  -1.2752926e+00   5.6807941e-01  -6.8069490e-01  -2.0303911e-01   6.1982062e-01   4.8940307e-02  -2.5173100e+00   2.8744450e+00   1.9455465e+00   3.0002014e+00   4.0644980e-01   2.4251709e+00  -1.0456923e+00  -1.1461365e-01   1.0055460e+00  -2.2003723e+00  -1.6832162e-01   1.4368542e+00  -4.9121934e+00  -8.2091197e+00  -1.4330540e+00  -1.6962052e+00  -5.6197234e+00  -6.5529127e+00  -2.6114270e+00  -2.5620059e+00  -2.9459522e+00   1.2307174e+00  -2.0367242e+00  -4.8216954e+00  -9.3583311e-01  -1.7102339e+00   1.2836081e+00   4.8285024e+00   3.9818433e+00   3.8943875e+00  -3.4002269e-01   1.0852463e+00  -4.3768881e+00   3.5956949e+00   8.2212147e-01   2.5792002e+00   1.2834096e+00   1.8434125e+00   3.3673593e-01   1.0059275e+00  -4.4241770e-01   8.5958936e-01  -1.2140049e+00  -1.8816216e-01  -3.9129027e+00  -2.8393359e+00   1.0523548e+00  -1.9889125e+00  -2.2949471e+00  -2.0905275e+00   1.1125264e+00  -3.4164389e-01  -6.4055685e-01  -5.2980157e-01  -4.5577112e-01  -2.4824891e+00   1.4598239e+00   3.2572042e+00   1.1369915e+00   5.8639357e-01  -8.2854587e-01  -1.2284966e+00  -1.5222348e+00  -7.4392009e+00  -4.4079480e+00  -2.4465726e+00  -6.6221448e+00  -6.6912956e+00  -2.7926915e+00   4.3933556e+00  -4.0446483e+00   1.3767772e+00  -9.0727400e-01  -2.1914556e+00   8.1667090e-01  -1.4026629e+00  -6.3117135e-01  -6.6897648e-01  -2.2766068e+00   4.3759173e-01  -1.5341267e+00  -2.7753211e-02
  -1.2767697e+00  -6.3595262e-01  -7.9564316e-01  -5.0808388e-01  -1.1692944e+00  -3.6245739e-01   7.5015596e-01   1.7527375e-01  -2.2800223e+00   2.7538100e+00   1.8405316e+00   2.5331169e+00   3.0842261e-01   1.9124719e+00  -1.0828759e+00   2.6529646e-01  -1.3584385e-01  -2.5543335e+00  -1.4225253e-01   8.2130742e-01  -2.3396920e+00  -4.1582616e+00  -1.4492231e+00  -1.5328698e+00  -3.2660393e+00  -4.1235266e+00  -1.9032328e+00  -2.2979411e+00  -1.6854567e+00   1.3835633e+00  -6.0537680e-01  -3.7373828e+00  -9.7506243e-01  -1.5547597e+00   1.6909283e+00   5.2077202e+00   2.3998591e+00   2.5767046e+00  -4.3066854e-01   7.5682668e-01  -1.5857045e-03   3.9501726e+00   1.2120241e+00   3.0352575e+00   2.1021781e+00   2.0238907e+00   1.1686322e+00   1.7182460e+00  -1.2446418e-01   5.9548117e-01  -1.4750745e+00  -1.7487618e-01  -4.3147832e+00  -2.6095356e+00  -9.0282772e-01  -1.5558124e+00  -1.6756778e+00  -2.8015507e+00   3.0813968e-01  -1.4671944e+00  -7.5240665e-01  -8.0267420e-01  -1.1603659e-01  -2.9183101e+00   1.0716120e+00   2.5141134e+00   1.1782261e+00   9.1365341e-01  -4.1791190e-01  -1.9986545e+00  -3.7048876e-01  -5.5824145e+00  -2.0015164e+00  -1.6950054e+00  -3.4122573e+00  -4.4256004e+00  -2.4857881e+00   4.3675762e+00  -4.9475128e+00  -7.3592562e-01  -4.0996971e-01  -2.4653648e+00   1.7228348e-01  -6.8942456e-01  -2.0194924e-01  -6.7033837e-02  -1.3424134e+00  -5.8214817e-01  -8.2301322e-01   5.8294761e-01
  -1.5476197e+00  -4.2064722e-01  -9.6333552e-01   5.8124618e-03  -8.4436446e-01   2.9145637e-01   4.6774320e-01   7.0739374e-01  -3.7449175e+00   1.9004381e+00   1.6935918e+00   2.7371315e+00   7.5162322e-02   2.5866899e+00  -1.6421320e+00  -1.4249540e-01   7.1930763e-01  -2.0266551e+00   8.5241346e-02   9.8241921e-01  -4.3773195e+00  -5.5580476e+00  -2.7456822e+00  -2.2567008e+00  -5.2228703e+00  -4.7877863e+00  -2.2857523e+00  -2.0696087e+00  -1.3201843e+00   1.7238138e+00  -1.6132735e+00  -4.5518074e+00  -7.0412335e-01  -2.1756272e+00   1.1022141e+00   3.8279393e+00   3.0555051e+00   4.1624722e+00  -5.0711028e-01   1.3601706e+00  -3.2662190e+00   1.7940926e+00   1.8481809e+00   3.4231355e+00   2.2802987e+00   2.0443322e+00   1.1634425e+00   2.1117715e+00   2.6629527e-02   8.5100393e-01  -1.7557130e+00  -1.1508012e-01  -4.7734933e+00  -2.6098595e+00  -1.7612074e-01  -8.6247607e-01  -1.9754897e+00  -2.3529063e+00   1.1148094e-01  -6.0201778e-01  -1.4221944e+00   1.9534893e-01  -1.4296418e-01  -2.1576943e+00  -3.7632668e-01   2.3498645e+00   1.4764508e+00   8.2813163e-01  -3.3972665e-01  -1.7380531e+00  -2.1756455e+00  -6.3420301e+00  -3.5390668e+00  -3.1685305e+00  -6.4281259e+00  -7.0273318e+00  -2.7171538e+00   3.0332493e+00  -4.1302167e+00   4.0545235e-02  -2.9950939e-01  -2.2438790e+00   3.6052294e-01  -1.1461708e+00  -5.2090384e-01  -5.9329187e-01  -1.6380356e+00   3.4295340e-01  -1.0365223e+00   2.0670929e-02
  -9.5839820e-01  -4.0576679e-01  -8.4391247e-01  -6.2577595e-01  -1.3665774e+00  -2.3079454e-01   2.3053332e-01   5.8742362e-01  -4.3676890e+00   8.5488452e-01   1.7263165e+00   2.4202736e+00   1.8239982e-01   2.4960369e+00  -1.7181672e+00  -2.3911952e-01   5.3481684e-01  -1.6519799e+00   2.7366249e-01   7.4432227e-01  -4.4145232e+00  -4.4468925e+00  -3.0603307e+00  -2.7085271e+00  -5.3843158e+00  -4.4357028e+00  -2.5417985e+00  -2.4290323e+00  -3.1415446e-01   2.1541645e+00  -1.5709723e+00  -4.7808225e+00  -4.6005769e-01  -1.9490122e+00   1.2403102e+00   3.5786109e+00   2.8636230e+00   4.2835159e+00  -2.6553185e-01   1.1598938e+00  -1.9053885e+00   7.0844461e-01   2.0852916e+00   3.5050839e+00   2.7767301e+00   1.9724157e+00   1.8475576e+00   2.5666301e+00   2.5295957e-01   7.2676547e-01  -2.1559454e+00  -3.4305324e-01  -4.8518490e+00  -2.0637743e+00  -7.6016067e-01  -7.7233891e-01  -1.7110069e+00  -1.9707816e+00  -2.7308602e-01  -8.6106225e-01  -1.6438801e+00   3.5584999e-01  -4.2225387e-02  -2.3147444e+00  -9.4976924e-01   1.7274245e+00   1.3935894e+00   7.1801232e-01  -3.6800112e-01  -1.9203937e+00  -2.4802636e+00  -5.5833792e+00  -2.2646304e+00  -3.1842975e+00  -5.3394118e+00  -6.7252477e+00  -2.4815935e+00   2.5281390e+00  -3.9540660e+00  -1.4994574e-01   1.2072843e-01  -1.8782889e+00   6.2088980e-01  -3.9761178e-01  -2.1504637e-01  -7.3549804e-01  -1.2886665e+00   3.6970076e-01  -9.9713496e-01  -2.2146852e-01
  -7.9403759e-01  -5.5966508e-01  -8.0357356e-01  -5.9151658e-01  -1.3968892e+00  -1.7948721e-01   5.9751029e-02   6.4851860e-01  -5.3819094e+00   1.5515556e-01   1.4602820e+00   1.9912076e+00   1.4614349e-02   2.3753927e+00  -2.2863626e+00  -5.4089027e-01   5.5006408e-01  -1.6074465e+00   4.5440437e-01   6.6744984e-01  -4.3329097e+00  -4.0409593e+00  -3.5387813e+00  -2.9126791e+00  -5.3432109e+00  -4.1975674e+00  -2.5026323e+00  -2.3732712e+00  -1.8770159e-02   2.2971822e+00  -1.4656019e+00  -4.6564074e+00  -2.1479993e-01  -2.1005811e+00   1.1472842e+00   2.9931960e+00   2.5587272e+00   4.4531291e+00  -2.2724363e-01   1.1486777e+00  -2.3834533e+00  -4.8429929e-01   2.3993066e+00   3.6661069e+00   3.3466572e+00   2.1396913e+00   2.3468505e+00   2.9468628e+00   2.7375247e-01   6.0556359e-01  -2.4121844e+00  -4.4644804e-01  -4.9974743e+00  -1.9873975e+00  -6.8082817e-01  -2.6294635e-01  -1.4322332e+00  -1.9663545e+00  -5.1495112e-01  -7.0849400e-01  -1.8449320e+00   4.7844211e-01   1.7697435e-01  -2.2718937e+00  -2.0423742e+00   9.0190781e-01   1.8206354e+00   1.0571229e+00  -2.7936869e-02  -1.9734515e+00  -2.7869713e+00  -4.9747588e+00  -2.3314415e+00  -3.2813223e+00  -5.4681737e+00  -7.0518294e+00  -2.4517646e+00   1.6126015e+00  -3.4903757e+00  -7.7015662e-01   4.9155434e-01  -2.0117127e+00   5.0948473e-01  -2.9054238e-01  -1.4780463e-01  -7.8838547e-01  -1.4574650e+00   2.1072904e-01  -9.7724939e-01  -3.3290276e-01
  -3.2068920e-01  -6.7266224e-01  -3.8738185e-01  -8.8079944e-01  -1.9184068e+00  -4.5337375e-01   9.8127778e-02   5.3026583e-01  -6.0406820e+00  -3.5255657e-01   1.1523103e+00   1.4482249e+00  -9.8960019e-02   1.9238171e+00  -2.7459449e+00  -5.5008351e-01   1.7650938e-01  -1.7794704e+00   6.7556187e-01   2.8067837e-01  -4.0313692e+00  -2.5945888e+00  -3.2566542e+00  -2.7967930e+00  -4.8664888e+00  -3.4559149e+00  -2.7610494e+00  -2.5205308e+00   5.6328377e-01   2.0070169e+00  -9.8145043e-01  -4.0684123e+00   1.2748112e-01  -1.8409181e+00   1.5228050e+00   3.1279883e+00   2.0375040e+00   4.0590349e+00  -2.4028226e-02   1.0737631e+00  -6.9780188e-01  -1.4331024e+00   2.5494291e+00   3.5570295e+00   3.9538568e+00   2.4829028e+00   2.7120714e+00   3.2735195e+00   1.8862565e-01   5.2054675e-01  -2.7335289e+00  -4.1316094e-01  -4.7482323e+00  -1.5120401e+00  -1.1957514e+00   4.8429032e-02  -9.9331810e-01  -1.9173739e+00  -9.7545064e-01  -9.3279984e-01  -1.9993200e+00  -3.1729200e-02   3.1712127e-01  -2.6348739e+00  -2.4624854e+00   1.7168993e-01   2.3374249e+00   1.8389135e+00  -1.0841394e-01  -2.0981425e+00  -2.5205458e+00  -3.7337585e+00  -1.0744616e+00  -2.9984000e+00  -3.9070153e+00  -5.7709819e+00  -2.5067516e+00   9.7851934e-01  -2.9902043e+00  -1.7255908e+00   9.6534996e-01  -1.8806361e+00  -7.7924019e-02  -6.0992324e-02   3.1468737e-01  -4.4054376e-01  -1.4248213e+00  -2.8455754e-01  -9.5207082e-01  -4.8876396e-01
  -2.4159210e-01  -1.0733581e+00   1.3924481e-01  -9.5020263e-01  -2.3276010e+00  -7.8649256e-01   1.7013053e-01   4.8401124e-01  -6.1319105e+00  -5.6969813e-01   6.8142806e-01   6.3649519e-01  -6.2415808e-01   1.0546218e+00  -3.1671859e+00  -8.2337849e-01  -5.9865094e-01  -2.0561869e+00   4.4587225e-01  -3.0308834e-02  -2.4170893e+00  -4.6511251e-01  -2.5647748e+00  -2.2491077e+00  -3.3751168e+00  -2.2870973e+00  -2.4797746e+00  -2.7548368e+00   1.1264561e+00   1.8115802e+00  -2.2877663e-01  -2.9230719e+00   4.2927511e-01  -1.3115454e+00   2.2859136e+00   3.5861294e+00   5.1905792e-01   2.6416463e+00  -6.7451020e-01   1.1128464e+00   1.1846433e+00  -1.2180946e+00   2.3775600e+00   3.0722317e+00   4.2607460e+00   2.4732762e+00   2.3965441e+00   2.4367104e+00   3.5705888e-01   7.1655302e-01  -2.4404741e+00   9.7936320e-02  -4.0568024e+00  -1.2020370e+00  -2.1861072e+00   4.4646393e-01  -8.5521039e-01  -2.0907070e+00  -1.2553657e+00  -8.3904285e-01  -1.8913808e+00  -2.6504748e-01   6.1711752e-01  -2.4420818e+00  -2.5074146e+00  -3.6438562e-01   2.8059614e+00   2.7895934e+00  -3.5911780e-01  -1.6263837e+00  -1.7783399e+00  -2.6139072e+00  -4.2143436e-01  -2.3004832e+00  -2.9629784e+00  -4.3362747e+00  -3.1764506e+00   4.0516956e-01  -3.1750793e+00  -2.4320139e+00   1.0298074e+00  -1.8632928e+00  -1.1565089e+00  -8.4373765e-01   5.5812867e-01   1.8955262e-01  -5.6992013e-01  -1.5533469e+00  -6.8917177e-01  -1.8346551e-02
   3.0167848e-01  -1.2667844e+00   2.5988744e-01  -1.4077614e+00  -2.7555889e+00  -1.5641662e+00  -9.5299774e-03  -5.3738115e-03  -6.5262814e+00  -1.5694495e+00   5.9411592e-01  -1.2420158e-01  -5.4011317e-01   6.1483625e-01  -3.2702305e+00  -1.0420271e+00  -6.7540863e-01  -2.2247482e+00   7.6084094e-01  -2.9811313e-01  -1.8826727e+00   4.5418700e-01  -2.4980083e+00  -2.2428132e+00  -2.8820502e+00  -1.7690823e+00  -2.4956227e+00  -3.0486722e+00   1.5289700e+00   1.7254967e+00  -8.1838624e-02  -2.7223640e+00   1.2170999e+00  -5.2510797e-01   2.2676016e+00   3.4617921e+00  -2.0410590e-01   2.0985963e+00  -6.4516192e-01   7.6183761e-01   2.1944087e+00  -1.6181252e+00   2.2910410e+00   2.8222816e+00   4.6707954e+00   2.7466732e+00   3.2123881e+00   2.5713741e+00   3.8348044e-01   5.4316418e-01  -2.6716623e+00  -1.2773366e-01  -3.7032632e+00  -9.4080837e-01  -2.2193864e+00   5.8625657e-01  -2.3524664e-01  -1.8076997e+00  -1.3289706e+00  -9.8658735e-01  -1.6428001e+00  -4.5095354e-01   1.0829595e+00  -2.7493896e+00  -3.0877015e+00  -1.5629561e+00   2.9222324e+00   3.0233668e+00  -3.5587313e-01  -1.5535397e+00  -1.8250202e+00  -1.1995071e+00   7.5935153e-01  -1.6695745e+00  -1.0445432e+00  -3.0944984e+00  -2.8433090e+00  -1.6196133e-01  -2.7602765e+00  -3.5241850e+00   1.4225183e+00  -1.7254763e+00  -1.0480085e+00  -1.5587722e-01   9.3880612e-01   9.7701482e-02  -4.6138891e-01  -1.9762342e+00  -6.1860171e-01  -3.3508764e-01
   7.2123951e-01  -1.0650398e+00   4.3486994e-01  -1.5621957e+00  -2.9447169e+00  -1.2991095e+00  -1.2890634e-01   2.0933414e-02  -6.9301083e+00  -2.5372127e+00   9.5626523e-01  -3.8677610e-01  -2.8787874e-01   6.7183516e-01  -3.3072612e+00  -1.0084339e+00  -1.7777002e-01  -1.7799620e+00   7.2292778e-01  -7.9019054e-01  -1.9129098e+00   1.4857420e+00  -2.7173474e+00  -2.4392036e+00  -3.0857792e+00  -1.0270635e+00  -2.4185317e+00  -2.4992264e+00   2.8998978e+00   1.5326083e+00  -7.3493238e-02  -2.3472497e+00   1.5791823e+00  -2.5909116e-01   1.9116233e+00   1.9699747e+00  -7.3906299e-01   1.8997430e+00  -5.8053582e-01   6.6386329e-01   2.6548848e+00  -3.6766740e+00   2.3221353e+00   2.5481968e+00   4.7121428e+00   2.5272640e+00   3.1068523e+00   2.5346485e+00   4.6701921e-01   6.5295510e-01  -2.7609124e+00   6.0736905e-02  -3.5296778e+00  -6.9617958e-01  -2.6021620e+00   1.2976873e+00   1.4471351e-02  -1.4699724e+00  -1.4594846e+00  -5.6667951e-01  -1.6353128e+00  -5.8575011e-02   1.6807989e+00  -2.0239714e+00  -3.9759808e+00  -2.4029416e+00   2.9237440e+00   2.8919963e+00  -5.4434751e-01  -1.6950779e+00  -2.1384897e+00  -3.9924259e-01   1.3730629e+00  -2.1208623e+00  -6.4682421e-01  -2.5738463e+00  -2.6035596e+00  -1.2889983e+00  -1.5433864e+00  -3.2310513e+00   1.7407177e+00  -1.1706344e+00  -5.9485075e-01   4.9877609e-01   8.9677199e-01  -4.0091120e-01  -3.2918746e-01  -1.7606262e+00  -2.1795655e-01  -8.8176868e-01
   8.8156196e-01  -1.1181534e+00   5.8581553e-01  -1.4576416e+00  -2.9979769e+00  -1.7318569e+00  -3.4185565e-01  -3.1785219e-01  -7.5117126e+00  -3.4912590e+00   3.9266472e-01  -1.4174306e+00  -8.1154753e-01  -1.1373119e-01  -3.6088915e+00  -1.3269791e+00   6.8427239e-04  -1.5866778e+00   8.0572161e-01  -9.6666058e-01  -1.7268626e+00   1.5968691e+00  -2.2211720e+00  -1.9790194e+00  -2.8728023e+00  -8.7433371e-01  -2.3791468e+00  -2.6618754e+00   3.2620101e+00   1.1930708e+00   1.9904148e-01  -1.3856054e+00   2.1454707e+00   1.2883851e-01   2.0781166e+00   1.8048802e+00  -1.1481167e+00   1.5238989e+00  -6.5151488e-01   1.1195220e+00   2.9810679e+00  -4.1812273e+00   2.0892951e+00   2.0406635e+00   4.6740165e+00   2.6432972e+00   2.6022457e+00   1.9916864e+00   5.6595256e-01   9.3371948e-01  -2.4766673e+00   4.3311550e-01  -2.3777568e+00  -1.1405186e-01  -2.1416646e+00   1.8273581e+00   4.2643376e-01  -9.7099737e-01  -1.5531832e+00  -1.1766881e-01  -1.6442315e+00  -4.6516041e-01   2.0029898e+00  -1.8556841e+00  -4.8121086e+00  -3.3589881e+00   3.2977396e+00   3.4659898e+00  -7.3365780e-01  -1.1208143e+00  -2.2223859e+00   5.5685720e-01   1.6861470e+00  -1.5818538e+00  -4.6186923e-01  -1.0939132e+00  -3.1440714e+00  -2.1208959e+00  -3.4854052e-01  -3.0584408e+00   2.0625704e+00  -6.4839675e-01  -1.0204291e+00   1.7757173e-01   1.0257602e+00  -1.5656591e-01   1.1196037e-01  -2.0168433e+00  -4.0542455e-01  -1.0525618e+00
   1.2179458e+00  -1.1630777e+00   6.6698311e-01  -1.6484617e+00  -3.2574009e+00  -2.0254464e+00  -5.1449846e-01  -5.2997522e-01  -7.7126686e+00  -4.3277169e+00   4.0653240e-01  -2.0856317e+00  -8.9523427e-01  -5.2799427e-01  -3.6450899e+00  -1.4265855e+00   8.1934996e-02  -1.5118635e+00   7.5792773e-01  -1.2716253e+00  -1.0380526e+00   2.5461667e+00  -2.0027108e+00  -1.7243369e+00  -2.3143348e+00  -1.6537101e-01  -2.2056568e+00  -2.5292112e+00   3.8918074e+00   8.9730530e-01   4.2557652e-01  -7.1870359e-01   2.6381733e+00   8.8226395e-01   2.0187335e+00   1.4877373e+00  -1.9697170e+00   5.1106810e-01  -8.7820224e-01   7.4323785e-01   3.7874585e+00  -4.5620168e+00   1.9439426e+00   1.6900671e+00   4.5836268e+00   2.5902599e+00   2.6748959e+00   1.6611728e+00   6.3389112e-01   9.3602603e-01  -2.2818027e+00   4.8866607e-01  -1.6970070e+00   7.1797137e-02  -2.2432376e+00   2.0356798e+00   8.0730985e-01  -7.3483507e-01  -1.5346971e+00   6.1864403e-02  -1.4340089e+00  -4.9357718e-01   2.5037895e+00  -1.5745968e+00  -5.5182133e+00  -4.2302408e+00   3.2735014e+00   3.6043040e+00  -8.5709992e-01  -9.5640942e-01  -2.1016566e+00   1.4709166e+00   2.4262148e+00  -1.1901084e+00   6.1248065e-01   1.2211095e-01  -2.8945877e+00  -2.5862861e+00   1.7358946e-01  -3.3596886e+00   2.2198693e+00  -4.0459756e-01  -9.7959019e-01   5.4097887e-01   1.0543821e+00  -3.3180227e-01   4.0901730e-01  -2.2892173e+00  -2.1314949e-01  -1.2303065e+00
   1.3783568e+00  -1.2212430e+00   8.6614157e-01  -1.6635197e+00  -3.5560426e+00  -2.3417192e+00  -5.3067218e-01  -8.6069243e-01  -7.9983060e+00  -4.7358276e+00   8.5070446e-02  -2.7924685e+00  -1.0940810e+00  -1.1270930e+00  -3.9478367e+00  -1.4780902e+00  -1.7919683e-01  -1.6013110e+00   7.4105628e-01  -1.4811470e+00  -7.4008040e-01   2.9535956e+00  -1.2924548e+00  -1.2240699e+00  -1.8359899e+00   1.3387798e-01  -2.3554562e+00  -2.6259598e+00   3.9431126e+00   2.3964215e-01   8.3100543e-01   5.2567142e-02   3.0073847e+00   1.4688205e+00   2.3729711e+00   1.8664950e+00  -2.4129882e+00  -4.0276838e-01  -9.3487302e-01   3.7151081e-01   4.8018865e+00  -4.7806719e+00   1.7837224e+00   1.3541761e+00   4.5197287e+00   2.7828021e+00   2.6845352e+00   1.5677974e+00   4.6110629e-01   9.3759464e-01  -2.0628606e+00   5.7931679e-01  -8.4843789e-01   3.7644865e-01  -2.1490334e+00   2.1473124e+00   1.1595304e+00  -5.4481387e-01  -1.5937003e+00   1.1329260e-01  -1.2615774e+00  -1.1850830e+00   2.6863691e+00  -1.7868740e+00  -5.7847856e+00  -4.9944974e+00   3.5566665e+00   4.2422437e+00  -1.0598543e+00  -8.0616909e-01  -1.7305098e+00   2.3257549e+00   3.1546265e+00  -6.4785924e-01   1.8150173e+00   1.6873598e+00  -3.0419883e+00  -2.7599798e+00   7.3470729e-01  -3.6905788e+00   2.3155447e+00  -2.3443415e-01  -1.4235222e+00   6.9261892e-01   1.2541945e+00  -1.9547490e-01   3.3907830e-01  -2.7465924e+00  -3.0513501e-01  -1.3822648e+00
   1.4969762e+00  -1.2105892e+00   9.6051511e-01  -1.6867613e+00  -3.2985089e+00  -2.2006359e+00  -6.5727935e-01  -1.1007852e+00  -7.8322599e+00  -5.0520185e+00  -3.5436203e-01  -3.6421610e+00  -1.7756963e+00  -2.0905870e+00  -3.9423580e+00  -1.4030955e+00  -1.9955994e-01  -1.7062509e+00   5.4262274e-01  -1.5508040e+00   2.0671621e-01   3.8423672e+00  -6.6711423e-01  -5.1385352e-01  -7.8123618e-01   8.9787784e-01  -1.8269371e+00  -2.4283276e+00   4.1904035e+00  -3.1243385e-01   1.4550290e+00   1.3567123e+00   3.0776929e+00   2.0028870e+00   2.4737251e+00   2.0944689e+00  -3.2123870e+00  -1.5871944e+00  -1.5872629e+00   5.4135161e-01   5.7795918e+00  -3.6784598e+00   1.6940656e+00   1.1666963e+00   4.1954620e+00   2.9885799e+00   1.8136036e+00   1.1180910e+00   6.9460704e-01   1.3714315e+00  -1.3554508e+00   1.1122153e+00   5.0503741e-01   7.9351357e-01  -2.2119386e+00   2.5528928e+00   1.5503806e+00  -4.0080908e-01  -1.6461194e+00   2.8330397e-01  -1.2621758e+00  -1.5914612e+00   2.9164701e+00  -1.4848807e+00  -6.2307884e+00  -5.3989967e+00   3.7107461e+00   4.9613505e+00  -1.2787058e+00  -2.0292247e-01  -1.2959734e+00   2.8221417e+00   3.4832736e+00   1.1691147e-01   1.9877070e+00   3.6046540e+00  -3.7978526e+00  -2.7710711e+00   1.1473220e+00  -3.7978560e+00   2.3320739e+00   1.3060284e-01  -2.2736993e+00   7.9179961e-02   1.0788093e+00   2.8956454e-01   1.0906725e+00  -3.1915396e+00  -2.9815388e-01  -1.0104110e+00
   1.9864749e+00  -1.1541223e+00   6.7971444e-01  -2.0172252e+00  -3.6345224e+00  -2.9629952e+00  -9.8557653e-01  -1.6876273e+00  -7.4333539e+00  -6.1026756e+00  -7.5703043e-02  -4.4007369e+00  -1.7388367e+00  -2.7228022e+00  -3.5040141e+00  -1.5247267e+00   5.4178254e-02  -1.5901289e+00   3.7045126e-01  -1.4526347e+00   1.3768758e+00   4.1151939e+00  -4.3705617e-01  -2.6707202e-01  -2.1884569e-01   1.1591166e+00  -1.5855412e+00  -2.5064361e+00   4.6473300e+00  -5.4377206e-01   1.4476825e+00   1.5388150e+00   3.6079852e+00   3.1913188e+00   2.0294789e+00   1.6475512e+00  -4.1083013e+00  -2.7655793e+00  -2.0937504e+00  -2.0902643e-01   6.8201769e+00  -3.0859802e+00   1.3445139e+00   1.0027700e+00   3.6084197e+00   2.9509276e+00   1.9751610e+00   8.2354528e-01   6.8319913e-01   1.5795156e+00  -1.1499077e+00   1.1072502e+00   1.5475949e+00   9.2055015e-01  -2.1770852e+00   2.4072322e+00   2.0939083e+00   2.0228838e-01  -1.2645736e+00   5.7800768e-01  -7.7141526e-01  -1.4888484e+00   3.6227461e+00  -1.1001581e+00  -7.0528692e+00  -6.3513545e+00   3.1474099e+00   4.7148463e+00  -1.4344466e+00   5.5497780e-01  -1.0764330e+00   3.4932819e+00   4.4215634e+00   9.0452824e-01   3.2334382e+00   4.8858977e+00  -3.5292663e+00  -2.3767433e+00   1.4674907e+00  -3.6778219e+00   2.4549591e+00   4.7355582e-01  -1.9310512e+00   5.8894750e-01   9.5278884e-01  -1.3730884e-01   1.5823102e+00  -3.4903052e+00  -1.1838638e-01  -1.2528372e+00
   2.6773900e+00  -8.9528256e-01   5.9526628e-01  -2.4565967e+00  -3.9970288e+00  -2.9802037e+00  -1.1675892e+00  -1.7012279e+00  -7.0787202e+00  -6.9271662e+00   5.2894107e-01  -4.5668449e+00  -1.3191190e+00  -2.6145190e+00  -3.0504710e+00  -1.0771549e+00   3.3682812e-01  -1.1108905e+00   1.9661954e-01  -1.8817224e+00   2.2937721e+00   5.4983391e+00  -5.4728188e-01  -1.9898097e-01   2.2656935e-01   2.3312802e+00  -1.3513669e+00  -1.8089701e+00   5.9267446e+00  -7.9701479e-01   1.5765880e+00   1.8784101e+00   3.8485774e+00   3.9250844e+00   1.4512436e+00   6.6102538e-01  -4.9082827e+00  -3.7680207e+00  -1.9783838e+00  -1.0787593e+00   8.6845102e+00  -3.8601059e+00   1.3517421e+00   1.0033523e+00   2.9924955e+00   2.5268454e+00   2.2535665e+00   1.0999117e+00   6.7101053e-01   1.4190489e+00  -1.1435374e+00   9.4485692e-01   1.8603965e+00   1.0629612e+00  -2.7533714e+00   2.5078559e+00   2.5234898e+00   5.0434286e-01  -1.4067278e+00   4.8349148e-01  -6.0624030e-01  -1.3205615e+00   4.1536182e+00  -6.2875570e-01  -8.0442050e+00  -7.0472078e+00   2.3960773e+00   3.9305599e+00  -1.3963651e+00   3.3696109e-01  -9.1128710e-01   4.3645451e+00   5.9913116e+00   9.7998199e-01   5.0480530e+00   6.3248158e+00  -2.4757211e+00  -2.2940535e+00   2.1514429e+00  -3.4148142e+00   2.5717532e+00   7.8308367e-01  -1.0744169e+00   1.8828022e+00   8.0976427e-01  -8.4299567e-01   1.9073035e+00  -3.1718720e+00   3.7587088e-01  -1.6697476e+00
   1.9909644e+00  -1.8028948e+00   5.4919061e-01  -1.6560106e+00  -3.8007136e+00  -3.3364210e+00  -9.1390052e-01  -2.1007667e+00  -5.9275604e+00  -5.7786943e+00   1.9116750e-01  -5.2205162e+00  -1.9667758e+00  -3.8483952e+00  -3.3447407e+00  -1.2504905e+00  -3.2548977e-01  -2.5539308e+00  -4.1580504e-01  -1.2537681e+00   5.5467117e+00   5.8152419e+00   3.4472106e-01   9.2463943e-01   2.9663934e+00   2.7140390e+00  -5.3209228e-01  -2.2528289e+00   4.3612352e+00  -1.3340483e+00   1.9972576e+00   2.3077302e+00   4.1365419e+00   5.1698492e+00   1.6488915e+00   1.8160129e+00  -7.3756487e+00  -6.2539983e+00  -3.4746272e+00  -1.7273970e+00   9.0204224e+00   2.1950968e-01   9.9305706e-01   1.0554487e+00   2.1157750e+00   2.9250945e+00   1.8043148e+00   2.2741475e-01   3.2383166e-01   1.8640825e+00  -4.1609371e-01   1.4533882e+00   3.0696458e+00   2.5544063e-01  -3.0747223e+00   2.1938659e+00   2.7614150e+00  -2.1170302e-01  -1.1021567e+00   7.6583543e-01   5.7166394e-02  -1.8692027e+00   4.4815544e+00  -6.1952494e-01  -8.0413187e+00  -7.1165153e+00   2.4550358e+00   4.9801640e+00  -1.2344095e+00   2.1013935e+00   5.4878964e-01   4.4748541e+00   5.0396625e+00   2.8935214e+00   5.0807460e+00   7.4868293e+00  -3.4997320e+00  -6.9842141e-01   1.1512545e+00  -4.5295527e+00   2.1284248e+00  -4.4380619e-01  -2.4000906e+00   6.3702415e-02   4.3524131e-01  -3.7087365e-01   2.4721041e+00  -5.2037633e+00   5.3592678e-01  -6.8337559e-01
   2.2606018e+00  -7.9880083e-01   5.6285987e-02  -1.9151757e+00  -3.9349198e+00  -3.1917758e+00  -1.4232108e+00  -1.8126851e+00  -7.2443764e+00  -6.8638332e+00  -1.0585434e-01  -5.0022114e+00  -1.8579257e+00  -2.9944807e+00  -3.3122711e+00  -1.0917117e+00  -1.8166421e-01  -1.0751790e+00  -7.9447967e-02  -1.2169452e+00   2.1571533e+00   3.7965229e+00  -5.6924614e-02   6.6320522e-01   1.3890697e-01   1.5913832e+00  -1.6455764e+00  -2.0034870e+00   4.3565867e+00  -1.6225424e+00   1.2691871e+00   2.0871532e+00   3.7891491e+00   4.7582966e+00   1.5124960e+00   1.7746445e+00  -4.7205867e+00  -4.9703158e+00  -2.9198074e+00  -2.2485553e+00   7.5191970e+00  -1.9825716e+00   1.2830116e+00   9.4494993e-01   1.8674242e+00   2.5596257e+00   2.2058137e+00   8.4435257e-01   3.7560807e-01   1.2221532e+00  -3.3093660e-01   6.9310090e-01   3.2050196e+00   1.1623606e+00  -1.6035047e+00   1.7849783e+00   2.6621448e+00   9.2866331e-01  -9.4535714e-01   5.7472128e-01  -2.3034400e-01  -1.8574548e+00   3.8429510e+00  -7.2578331e-01  -8.3534353e+00  -7.0856592e+00   2.2107974e+00   4.2982314e+00  -1.2534685e+00   1.0985152e+00  -8.5756343e-01   3.8348558e+00   5.3867632e+00   1.4843535e+00   4.5846958e+00   6.4085468e+00  -2.2873467e+00  -1.1764744e+00   1.6699357e+00  -3.3695527e+00   1.8528367e+00   3.9719504e-01  -1.8287679e+00   1.3050342e+00   5.1658828e-01  -7.0231296e-01   1.4716121e+00  -3.4837363e+00  -1.9624018e-01  -1.2396227e+00
   2.5602146e+00  -8.4519514e-01  -9.0984230e-02  -1.8992725e+00  -3.8136292e+00  -3.0903127e+00  -1.4420383e+00  -1.6700498e+00  -6.3636008e+00  -6.8648615e+00   2.3888005e-01  -5.0723697e+00  -1.7919478e+00  -3.0753454e+00  -2.8617499e+00  -5.9028379e-01   5.0602918e-02  -8.4715422e-01  -5.2180300e-01  -1.2950943e+00   3.7601762e+00   4.7840121e+00  -1.2248428e-01   1.0490105e+00   1.1389563e+00   2.6169450e+00  -1.0498492e+00  -1.4130250e+00   5.0958270e+00  -1.7331863e+00   1.4051962e+00   2.3928022e+00   3.7404794e+00   5.1784834e+00   9.2423725e-01   1.0482028e+00  -5.8318114e+00  -6.0054107e+00  -3.1007758e+00  -2.5417461e+00   8.9308788e+00  -1.1498483e+00   1.2290431e+00   1.0851012e+00   7.1588756e-01   2.0215610e+00   1.6191523e+00   6.0946031e-01   4.2632463e-01   1.3100885e+00  -1.1044546e-01   8.4735037e-01   3.5910750e+00   1.1311865e+00  -2.1049265e+00   1.9428559e+00   3.0175437e+00   9.8124386e-01  -1.1844035e+00   5.1458548e-01  -1.8753529e-01  -1.7504069e+00   4.2248871e+00  -2.2018186e-01  -9.3176583e+00  -7.2219327e+00   1.4636454e+00   3.5783653e+00  -9.6415959e-01   1.5954130e+00  -4.4177597e-01   4.2487140e+00   6.0951418e+00   1.9501347e+00   5.1621489e+00   7.7048778e+00  -1.8035834e+00  -4.8230371e-01   2.2617613e+00  -2.8205139e+00   1.9178044e+00   2.8270658e-01  -1.4890442e+00   1.3816027e+00   1.5984978e-01  -1.0771983e+00   2.3686561e+00  -3.4963133e+00   1.8752348e-01  -1.1214542e+00
   2.3714847e+00  -5.9564319e-01  -3.9758657e-01  -1.6992188e+00  -3.6934050e+00  -3.1344332e+00  -1.6886812e+00  -1.4091070e+00  -6.0766394e+00  -6.9637945e+00   1.4989884e-01  -4.7201404e+00  -2.0263922e+00  -2.6992926e+00  -2.3800786e+00  -3.0657820e-01   3.2933502e-01  -5.9661402e-01  -3.7148578e-01  -8.6404660e-01   2.4921151e+00   3.6953760e+00  -4.6944132e-01   1.1366096e+00   1.3783143e-01   2.2929049e+00  -1.4715865e+00  -1.6324995e+00   4.6439545e+00  -1.6705896e+00   1.7933372e-01   1.5249070e+00   3.8210145e+00   5.7437816e+00   5.0196742e-01   1.5187463e+00  -5.4846372e+00  -5.7354597e+00  -3.7200563e+00  -2.4419705e+00   7.7117107e+00   6.2337089e-01   1.4599723e+00   1.2039767e+00  -3.6492730e-01   1.8660417e+00   1.2674894e+00   4.9569633e-01   6.2943112e-01   1.3784611e+00   1.3019259e-01   6.8318932e-01   4.1319175e+00   1.4994824e+00  -1.5978782e+00   1.4192277e+00   2.8529035e+00   1.6363825e+00  -1.3179831e+00   2.8400087e-01  -4.5936972e-01  -1.4499475e+00   3.6915395e+00  -8.0882050e-02  -9.3044376e+00  -6.3756421e+00   7.8625612e-01   3.0326893e+00  -1.1793683e+00   2.4632190e+00  -1.6529056e+00   3.1896225e+00   5.6958120e+00   1.6316875e+00   3.9430021e+00   6.8698893e+00  -1.5998601e+00   2.3047220e-01   1.7691376e+00  -2.1505803e+00   1.2486997e+00   3.9409763e-01  -1.5501146e+00   6.0803560e-01  -9.0964851e-02  -1.1901880e+00   2.8906474e+00  -2.8365955e+00  -2.5134351e-01  -1.0272241e+00
   3.1333851e+00  -1.0810133e-01  -6.5444681e-01  -2.7622495e+00  -3.8130203e+00  -3.1993321e+00  -1.8912864e+00  -1.2202718e+00  -5.2885797e+00  -7.0958192e+00   5.0272234e-01  -4.4016813e+00  -1.5096081e+00  -2.1989360e+00  -1.4978217e+00   2.4227434e-01  -1.7116462e-01   4.1855215e-01  -5.6287028e-01  -1.0821485e+00   2.6737263e+00   4.9271825e+00  -7.6704907e-01   9.8823637e-01   6.1668564e-02   2.9696933e+00  -1.2688403e+00  -1.1172010e+00   5.4656083e+00  -1.4228561e+00   3.7673274e-01   1.6144168e+00   3.1905834e+00   5.5852597e+00   2.9662471e-01   1.1005896e+00  -4.7966013e+00  -6.0874205e+00  -3.5852753e+00  -3.0035001e+00   9.9016472e+00   8.8355626e-01   1.4748760e+00   1.0694241e+00  -6.8396666e-01   1.0617548e+00   1.5841832e+00   5.3828624e-01   1.0843093e+00   7.8653721e-01   3.5908703e-01   2.7815834e-01   3.9050775e+00   2.0513300e+00  -2.0499361e+00   1.1821888e+00   3.0805472e+00   2.0194390e+00  -1.2047945e+00  -7.3018574e-01  -1.6339573e-01  -1.0291318e+00   3.7632493e+00   8.0039783e-02  -8.8653356e+00  -6.3908661e+00  -1.2060608e-01   1.6819092e+00  -8.2870083e-01   1.4806554e+00  -1.4921937e+00   3.3901138e+00   7.2716958e+00   1.3564012e+00   5.5606899e+00   7.4359929e+00  -2.4735679e-01   5.3735380e-01   1.2185447e+00  -1.9575082e+00   1.2229983e+00   8.7311502e-01  -8.6673160e-01   2.0954565e+00  -1.0906621e-02  -1.2524153e+00   3.4155875e+00  -2.2948654e+00   1.4699582e-01  -6.7036850e-01
   3.0113205e+00   1.9678108e-01  -1.1520591e+00  -2.3635216e+00  -3.5135530e+00  -2.9488646e+00  -2.0499761e+00  -1.0407058e+00  -5.3587227e+00  -6.9564984e+00   6.8253034e-01  -3.7476580e+00  -1.1584549e+00  -1.4362139e+00  -1.3093713e+00   5.5519522e-01   5.6679118e-01   8.3524794e-01  -3.8886449e-01  -5.5973572e-01   9.9073083e-01   2.7570910e+00  -1.4878047e+00   5.6369544e-01  -1.4823666e+00   1.8591570e+00  -1.8827832e+00  -1.0291306e+00   4.8274000e+00  -1.2707585e+00  -7.5664166e-01   1.5646784e-01   3.0790328e+00   5.3746507e+00  -5.2134536e-01   6.2317237e-01  -3.7325042e+00  -5.0142306e+00  -2.9325551e+00  -3.2636764e+00   7.9187929e+00   1.0840799e+00   1.8707721e+00   1.5239320e+00  -1.5634043e+00   8.5283938e-01   1.7859253e+00   1.3516625e+00   7.6335192e-01   5.2171753e-01   4.6233696e-02  -3.2427543e-01   3.7167972e+00   2.0752921e+00  -9.4132410e-01   6.5122092e-01   3.0726170e+00   2.5985664e+00  -1.3074003e+00  -7.2749028e-01  -5.8097991e-01  -9.0434227e-01   3.2388347e+00  -7.2223885e-02  -9.5268684e+00  -5.9147069e+00  -6.6384417e-01   8.0262338e-01  -4.0832477e-01   1.9628723e+00  -2.4871895e+00   2.3096790e+00   6.7487313e+00   9.1073594e-01   4.3674383e+00   6.0799226e+00   5.0350202e-01   1.2330581e+00   2.0282550e+00  -7.7010818e-01   1.2107363e+00   7.4867546e-01  -1.6884524e-02   2.4080780e+00  -2.7134992e-01  -1.9413109e+00   2.8411192e+00  -1.0456031e+00  -3.3629717e-01  -1.1912201e+00
   2.5273945e+00   2.1321446e-01  -1.4499486e+00  -2.0251370e+00  -3.4942324e+00  -3.0871476e+00  -2.0476689e+00  -8.2545992e-01  -4.7797310e+00  -6.0973073e+00   5.2530250e-01  -3.1506950e+00  -1.2317881e+00  -1.2557491e+00  -1.0504754e+00   7.1207467e-01   5.5303902e-03   7.5970879e-01  -4.8441265e-01   2.4421176e-01   5.1323180e-01   1.7025824e+00  -1.4087686e+00   6.7705059e-01  -1.7964659e+00   1.0922053e+00  -2.3379455e+00  -1.6477533e+00   3.5317750e+00  -1.0182969e+00  -1.5034895e+00  -8.4723975e-01   2.5784876e+00   5.6764914e+00  -3.6561700e-01   1.7689217e+00  -3.3951862e+00  -5.0512357e+00  -3.5803877e+00  -3.7445846e+00   6.9378293e+00   3.4585271e+00   1.8942518e+00   1.6017453e+00  -2.3147837e+00   6.2459854e-01   1.6175816e+00   1.0702956e+00   6.7714980e-01   3.3478952e-01   2.0241889e-01  -6.5411428e-01   3.8796003e+00   2.1895080e+00  -8.2487223e-01  -4.5495216e-01   2.6842970e+00   2.8131955e+00  -1.1895948e+00  -1.0670158e+00  -5.9503386e-01  -8.2691882e-01   2.4112337e+00  -2.8786348e-01  -8.5083724e+00  -4.5742608e+00  -1.0769800e+00   6.8411626e-01  -3.8595765e-01   2.8454125e+00  -2.5949725e+00   1.0436705e+00   6.0855447e+00   1.0387121e+00   3.4320938e+00   4.7281741e+00   5.8555588e-01   2.5756433e+00   7.1218958e-01  -3.7418968e-01   4.9380533e-01   3.0252258e-01  -4.5277650e-01   1.3534683e+00  -3.6255538e-01  -1.6581303e+00   2.8956855e+00  -1.1766506e+00  -8.2707273e-01  -5.4081049e-01
   2.5857423e+00   6.7616730e-01  -1.8191031e+00  -2.0015569e+00  -3.1724352e+00  -2.4113720e+00  -2.2453996e+00  -1.7758703e-01  -4.7964203e+00  -5.8334553e+00   5.8156397e-01  -2.5305843e+00  -9.5656810e-01  -3.8992547e-01  -8.1422794e-01   7.6318119e-01   1.1910651e-01   1.5458615e+00  -5.2621667e-01   4.8285949e-01  -3.5800850e-01   1.0626072e+00  -2.2301393e+00   3.6006526e-01  -2.7452722e+00   9.3008167e-01  -2.4071771e+00  -8.7699359e-01   3.3604454e+00  -6.7610504e-01  -1.8551259e+00  -1.2123828e+00   1.9452332e+00   4.7430020e+00  -9.2435492e-01   8.5538730e-01  -2.2226596e+00  -4.5803678e+00  -3.3512818e+00  -4.0177391e+00   5.5515941e+00   3.0200291e+00   2.2412275e+00   1.7116163e+00  -2.3865608e+00   4.2857520e-02   1.9541154e+00   1.2625342e+00   7.1944430e-01  -2.3332204e-01   1.7702966e-01  -1.1096974e+00   3.1881894e+00   2.1544893e+00  -2.1942110e-01  -5.9019462e-01   2.5082256e+00   3.0456922e+00  -9.7633366e-01  -1.2553205e+00  -7.2601329e-01  -1.1317807e-01   2.2672643e+00   2.1013710e-01  -8.7200308e+00  -4.2868715e+00  -1.3698846e+00  -2.6745337e-01   2.9412101e-01   2.4088591e+00  -3.0524567e+00   1.4334053e-01   5.4548398e+00   1.0631795e-01   2.3969852e+00   2.8538041e+00   1.7597364e+00   2.2940941e+00   5.8767567e-01   2.7068836e-01   4.6813166e-01   2.6988082e-01   6.5329505e-02   1.8319560e+00  -5.7182641e-01  -1.8171537e+00   2.5305676e+00  -3.3619930e-01  -7.1667046e-01  -3.8789908e-01
   2.6522635e+00   6.2928092e-01  -1.9761350e+00  -2.0544136e+00  -3.0252296e+00  -2.2822890e+00  -2.1812483e+00  -3.4624336e-02  -3.6591551e+00  -5.0315369e+00   7.5285159e-01  -2.1744166e+00  -7.6692940e-01  -3.7461660e-01  -3.1922164e-01   1.0004126e+00  -4.5997528e-02   1.4036462e+00  -6.2223466e-01   9.4749728e-01   6.5063983e-01   1.6218093e+00  -2.4344864e+00   3.0103243e-01  -1.9594666e+00   1.2965617e+00  -2.1155568e+00  -7.1685377e-01   2.9830817e+00  -3.2354981e-01  -1.9357338e+00  -1.7469129e+00   1.5849721e+00   4.7021406e+00  -1.3470235e+00   6.5255822e-01  -2.7028937e+00  -4.8613927e+00  -3.4021720e+00  -4.2386972e+00   6.0941871e+00   4.8432060e+00   2.3479283e+00   1.9606630e+00  -2.8113502e+00  -1.9317119e-01   2.0354885e+00   1.4067459e+00   6.2803486e-01  -3.5215327e-01   1.0624216e-01  -1.2811432e+00   3.0679283e+00   2.0603717e+00  -5.8873802e-01  -1.0155517e+00   2.5443580e+00   2.9921855e+00  -1.0199460e+00  -1.5575807e+00  -7.5755967e-01   1.5911553e-01   2.0929714e+00   3.2351640e-01  -8.5040721e+00  -3.8022713e+00  -1.8534707e+00  -7.6303110e-01   7.9503717e-01   3.1686084e+00  -2.5749176e+00  -2.2090978e-01   5.6070469e+00   6.2362828e-01   2.6841905e+00   2.7079344e+00   2.1614552e+00   3.1763119e+00   7.2141240e-02   3.8364293e-01   4.0182153e-01  -9.3581284e-02   1.4913469e-01   1.6543396e+00  -7.2997205e-01  -1.7555999e+00   2.8742974e+00  -3.9983073e-01  -4.8112897e-01   1.3275275e-02
   2.4712783e+00   9.6682743e-01  -2.0277601e+00  -1.8520025e+00  -2.6746965e+00  -1.6134470e+00  -2.2389276e+00   6.9779326e-01  -3.2498979e+00  -4.5064650e+00   4.2894433e-01  -1.6298188e+00  -1.0189025e+00   8.1365793e-02   2.6566904e-02   1.1430083e+00  -1.2621105e-01   1.8260177e+00  -4.6045200e-01   1.2959905e+00  -2.0831718e-01   1.6207614e+00  -2.8451185e+00   3.2525377e-01  -2.4641994e+00   1.5878513e+00  -2.1604477e+00  -2.6671901e-01   2.6983008e+00  -3.8390449e-02  -2.4003278e+00  -1.8875186e+00   1.0523928e+00   4.0362415e+00  -1.6627437e+00   4.7132493e-01  -2.1352509e+00  -4.1581001e+00  -3.6291636e+00  -3.5720060e+00   5.0764874e+00   5.5853379e+00   2.6170609e+00   1.9962480e+00  -3.1074423e+00  -5.2684142e-01   1.5084008e+00   1.1856343e+00   8.6157107e-01  -4.4085172e-01   2.5547261e-01  -1.2606935e+00   2.8949876e+00   2.3808332e+00  -4.1391571e-01  -1.0582736e+00   2.1468380e+00   3.2217383e+00  -1.2281935e+00  -1.7396691e+00  -1.2110493e+00   6.9853112e-01   1.4853638e+00   8.0106997e-01  -8.1104173e+00  -2.8081641e+00  -2.0204332e+00  -1.1653362e+00   1.0140576e+00   3.6186150e+00  -3.1524888e+00  -1.1328108e+00   4.9163380e+00  -1.4558520e-02   1.3043425e+00   1.4585653e+00   2.4197480e+00   2.9924188e+00  -4.9559006e-01   9.3973428e-01  -6.5941626e-02  -2.1416373e-02  -2.3456168e-01   7.3253595e-01  -8.7239817e-01  -1.3398422e+00   3.2502038e+00   2.2843120e-01  -5.5668889e-01   4.7418842e-01
   2.7834298e+00   1.3407029e+00  -1.9828653e+00  -2.5435386e+00  -2.7756119e+00  -1.6901203e+00  -2.2183562e+00   9.2333607e-01  -2.7005563e+00  -3.9626720e+00   3.9995792e-01  -1.0836231e+00  -5.3621509e-01   6.3585593e-01   5.2819258e-01   1.1492081e+00  -6.3047727e-01   2.3988590e+00  -2.5323668e-01   1.2710557e+00  -1.1594403e+00   1.9009371e+00  -2.9849020e+00  -7.1315469e-02  -3.0954044e+00   1.4463666e+00  -2.4914272e+00  -1.9709851e-01   2.5146063e+00   3.7495886e-01  -2.4228854e+00  -2.2233294e+00   5.5538077e-01   3.2423062e+00  -1.5263841e+00   3.6073184e-01  -7.9554520e-01  -3.6692501e+00  -3.0349654e+00  -3.4259304e+00   5.6868610e+00   5.7108674e+00   2.6309387e+00   1.5986402e+00  -2.5931225e+00  -9.4992410e-01   2.0501593e+00   1.1762549e+00   1.0816004e+00  -1.0148788e+00   1.8333448e-01  -1.6351006e+00   2.3033148e+00   2.7949093e+00  -2.7577499e-01  -1.4482459e+00   1.9807081e+00   3.5077362e+00  -1.0080059e+00  -2.5200447e+00  -1.0721816e+00   1.0264166e+00   1.1902700e+00   6.8210870e-01  -6.7232901e+00  -2.4972896e+00  -2.1748260e+00  -1.9319524e+00   1.3131151e+00   2.9121130e+00  -3.1731675e+00  -1.4610233e+00   5.3863824e+00  -4.5716500e-01   2.0526495e+00   7.4406169e-01   3.3632437e+00   2.6653234e+00  -1.1345556e+00   1.0262407e+00   3.3565190e-02   3.5842593e-01   2.3891315e-02   1.6127123e+00  -4.7829136e-01  -9.7668522e-01   3.1220787e+00   7.2168249e-01  -3.8627687e-01   6.9248955e-01
   2.6153220e+00   1.2775752e+00  -2.1122886e+00  -1.9434744e+00  -2.3923940e+00  -1.2028871e+00  -2.1118121e+00   1.2713963e+00  -2.3357104e+00  -3.4012991e+00   5.2706049e-01  -6.7050012e-01  -2.9698574e-01   9.1252370e-01   5.6762432e-01   1.0610462e+00  -1.4613960e-01   2.3270510e+00  -1.5192382e-01   1.6658103e+00  -8.8517905e-01   1.3530470e+00  -3.4479121e+00  -2.4091359e-01  -2.8864969e+00   1.4014091e+00  -2.3340141e+00   2.9170411e-01   2.0238173e+00   7.0472006e-01  -2.6364899e+00  -2.7191220e+00   3.0552232e-01   2.5511151e+00  -2.2873710e+00  -7.3080889e-01  -9.0154865e-01  -3.1358931e+00  -2.5156387e+00  -3.1935327e+00   4.1976078e+00   5.6436480e+00   2.7310274e+00   1.8913651e+00  -2.7519031e+00  -1.1072740e+00   2.0269561e+00   1.4433998e+00   7.1108143e-01  -1.1380746e+00  -2.3698064e-01  -1.8093146e+00   1.7140975e+00   2.3305747e+00   1.4758797e-01  -1.4320395e+00   1.9343589e+00   3.3684643e+00  -1.0870537e+00  -2.2325146e+00  -1.3246155e+00   1.2991438e+00   1.1250558e+00   9.8416818e-01  -7.2280682e+00  -2.2909192e+00  -2.1872254e+00  -2.3515803e+00   1.9994448e+00   3.5409870e+00  -3.0749166e+00  -1.8785487e+00   4.3992089e+00  -4.8345787e-01   1.1980812e+00  -4.2101576e-01   3.8986445e+00   2.6215278e+00  -5.7355132e-01   1.4838088e+00   2.6749293e-01  -1.7067877e-01   4.1545723e-01   1.2986581e+00  -6.8333281e-01  -1.2485773e+00   2.7646486e+00   1.0623966e+00  -2.7537455e-01   5.8404314e-01
   2.1124514e+00   1.4240003e+00  -2.0928689e+00  -1.4938840e+00  -2.4014151e+00  -9.9536062e-01  -1.8859195e+00   1.2307332e+00  -2.1166363e+00  -2.3996715e+00   1.9715338e-01  -1.9368046e-02  -1.8341740e-01   8.9844094e-01   4.8608048e-01   9.9189481e-01  -7.8758324e-01   1.8737310e+00   2.5457284e-01   2.5050828e+00  -2.3437286e+00  -1.2419060e-01  -2.9660088e+00  -2.9814775e-01  -3.3709301e+00   2.4458014e-01  -3.1739411e+00  -3.1006249e-01   1.8708739e-01   6.2600311e-01  -2.9759353e+00  -3.6748909e+00  -4.1047852e-01   2.2007793e+00  -1.9833961e+00   4.4369954e-01   1.1598403e-01  -2.2345062e+00  -2.4848562e+00  -3.4563507e+00   2.6946182e+00   6.5379144e+00   2.7591317e+00   2.2144626e+00  -2.4438450e+00  -5.6093564e-01   2.3016528e+00   2.1410273e+00   1.8202662e-01  -1.3051100e+00  -6.0192763e-01  -2.2383628e+00   1.3882164e+00   2.3145354e+00   5.3605942e-01  -2.3412240e+00   1.5061225e+00   3.4008463e+00  -1.0197070e+00  -2.5294705e+00  -1.5004415e+00   7.1858254e-01  -6.8072948e-03   1.6993391e-01  -5.4739648e+00  -1.0953607e+00  -1.7980262e+00  -1.5958256e+00   1.8493420e+00   4.0504786e+00  -2.9360147e+00  -3.0272050e+00   3.4739396e+00  -5.6234401e-01   7.2983587e-01  -2.0751762e+00   3.5942582e+00   3.3895319e+00  -1.6710906e+00   1.2990197e+00  -2.5314756e-01  -5.9821856e-01  -3.1317759e-01   4.2230356e-01  -3.7722120e-01  -7.4880264e-01   1.6331705e+00   1.0108155e+00  -9.8242437e-01   8.1628471e-01
   2.2730553e+00   1.3412096e+00  -1.8649262e+00  -1.4553092e+00  -2.3738981e+00  -1.2023311e+00  -1.7519155e+00   1.4398100e+00  -1.5841111e+00  -2.2360066e+00   1.9882504e-01   1.9883021e-02  -6.3426846e-02   8.9304704e-01   6.8225410e-01   6.9781498e-01  -5.8046582e-01   2.1131931e+00   3.1791163e-01   2.2801707e+00  -1.5763113e+00   5.2444271e-01  -2.9514808e+00  -2.4425704e-01  -2.9010169e+00   6.3922484e-01  -2.8506348e+00  -9.0223588e-02   5.4330518e-01   1.0197209e+00  -2.7562666e+00  -3.2795473e+00  -4.8182012e-01   1.4075066e+00  -2.2974112e+00  -8.5309089e-01  -2.3959457e-02  -1.9793351e+00  -1.9634872e+00  -2.2810164e+00   3.2232941e+00   5.9953684e+00   2.3348865e+00   1.7004805e+00  -2.2545886e+00  -1.0013247e+00   1.7925612e+00   1.3768610e+00   3.4899463e-01  -1.2310672e+00  -7.4201052e-01  -1.8501799e+00   1.1225671e+00   2.3766447e+00   5.0610603e-01  -1.7941220e+00   1.5430076e+00   3.3767824e+00  -1.0176791e+00  -2.5161218e+00  -1.3230361e+00   9.4131535e-01   3.9796853e-01   6.7880669e-01  -5.2238965e+00  -1.3380574e+00  -1.7356900e+00  -2.1962771e+00   2.1626307e+00   4.1562227e+00  -2.6165421e+00  -2.5825820e+00   3.1640835e+00  -5.3473601e-01   7.6312919e-01  -1.9930523e+00   3.9121473e+00   2.4488528e+00  -1.0446875e+00   1.6735320e+00   1.6195405e-01  -4.9529910e-01  -1.8262500e-01   2.8782302e-01  -2.4098817e-01  -5.3015139e-01   2.0915191e+00   9.7017201e-01  -4.8061574e-01   8.9685823e-01
   2.1981381e+00   1.4434238e+00  -1.4238434e+00  -1.4139913e+00  -2.3605251e+00  -8.3247587e-01  -1.5620537e+00   1.8623227e+00  -9.4535595e-01  -1.9019177e+00   6.8092765e-02   2.0786086e-01  -1.1387784e-01   9.6223870e-01   9.2482952e-01   3.7188505e-01  -7.5498635e-01   2.1522307e+00   4.9586327e-01   2.1272254e+00  -1.6559143e+00   1.4476612e+00  -2.8132258e+00  -1.7306782e-01  -2.5434823e+00   1.4427233e+00  -2.7328381e+00   3.5628796e-01   6.4507032e-01   1.0573087e+00  -2.6503509e+00  -2.8916506e+00  -6.6024592e-01   7.8650212e-01  -2.3058812e+00  -1.3554161e+00  -1.4037226e-01  -1.8252394e+00  -2.0382958e+00  -1.4267393e+00   3.0922071e+00   5.5891159e+00   2.2242420e+00   1.4426510e+00  -1.8129833e+00  -1.0780329e+00   1.5449607e+00   1.0235622e+00   4.6230817e-01  -1.0803377e+00  -7.4137798e-01  -1.4969889e+00   7.7311539e-01   2.2913600e+00   2.3958152e-01  -1.3993580e+00   1.1250781e+00   3.2792860e+00  -1.0578190e+00  -2.4682606e+00  -1.3769722e+00   1.3295679e+00   3.8933770e-01   1.2563887e+00  -4.3420291e+00  -1.1280577e+00  -1.4985060e+00  -2.2401264e+00   2.0204831e+00   4.2416116e+00  -2.6310992e+00  -2.7640785e+00   2.5852004e+00  -1.0488456e+00   5.0357241e-01  -2.6736019e+00   3.9976478e+00   1.5018459e+00  -1.6131602e+00   1.6871181e+00  -5.8037862e-02  -3.2885223e-01  -5.8080308e-01  -2.6543206e-01  -1.2271470e-01  -2.2115080e-01   2.3451895e+00   1.0122570e+00  -5.8765299e-02   9.9418127e-01
[truncated: 1,027,434 more chars]
