# Supplementary material for: Autistic traits and individual brain differences: functional network efficiency reflects attentional and social impairments, structural nodal efficiencies index systemising and theory-of-mind skills
Source: Mol Autism. 2021 Jan 21;12:3. doi: 10.1186/s13229-020-00377-8 (PMC7818759; doi:10.1186/s13229-020-00377-8)
Supplement: Supplementary file 7 — Additional file 7. Nuisance regressors. Nuisance regressor time series for each subject, as floating-point values in ASCII text format. [file 13229_2020_377_MOESM7_ESM.zip › Paul_Arora_et_al_data/Physiological/BBC/NuisancesRegdour_rsfMRI_aal90_TimeSeries/NuisancesRegdOut_aal90_subj29.txt]

   4.2964511e+00   1.8285691e+00  -4.8579856e-01   3.5957995e-01   4.6711424e+00  -8.9538964e-01  -3.8004296e-02  -2.6287964e+00   4.6928177e+00   3.7882873e-02  -1.7154292e-01   2.3772912e+00   1.6445083e-01  -4.8547589e-01   2.6424638e+00  -1.9166992e+00   2.8531920e+00   2.2131101e+00   7.0739340e-01   1.3940363e+00   3.3373280e+00  -1.1150335e+00  -2.6258616e-01  -1.0900828e+00   3.6807504e+00   1.7811710e+00   3.0506636e+00   2.7790994e+00  -4.6796724e-01  -1.1834271e+00   1.5664026e-01   7.0918065e-01   3.1894131e+00   3.3301996e+00   2.0813471e+00   2.6253803e+00  -4.0671968e-01  -3.3013688e-01  -2.8691616e+00  -1.0110225e+00  -6.1051341e+00  -8.9123492e+00   2.4092792e-01   2.3157221e+00  -4.4588878e-03   2.5064128e+00   2.5783401e+00   2.6726081e+00   3.9881010e+00   3.0666929e+00  -2.3430630e-02   2.8742099e+00   2.1779962e+00   9.1435828e-01  -9.5233105e-01   7.7748160e-02   4.5821339e+00   2.9979884e+00   1.1128770e+00   1.3735702e+00   3.5574694e-01   1.6658036e+00  -6.6013557e-01   3.4230079e+00  -3.7581907e+00  -2.7038519e-01  -8.4662687e-01  -1.5420900e+00   9.2555244e-01   1.2208830e+00  -2.9745287e+00   1.4441283e+00  -4.6824194e+00  -1.8720162e+00  -3.1495259e+00   2.9172385e-01   8.4384393e-02   2.2283647e+00  -7.4882037e-01   2.0438713e+00   5.7959621e-01   7.3802780e-01  -3.2998001e+00  -2.6779155e+00   1.4167915e+00  -2.1518281e-01  -9.1225805e-02   9.7506980e-01  -1.6728676e+00   4.1463329e-01
   3.8397977e+00   1.4174572e+00  -1.3176302e+00  -4.9405909e-01   4.2413863e+00  -1.6491977e+00  -4.2834338e-01  -4.0030135e+00   3.8006336e+00  -7.3368975e-01  -6.4459329e-01   2.1874930e+00   5.6862273e-01  -9.9963060e-01   2.6041600e+00  -2.5878551e+00   6.2488125e+00   3.2437085e+00   3.1970788e-01   1.2854250e+00   4.2596128e+00  -2.5410911e+00   3.5940052e-02  -2.9826438e+00   4.0644823e+00   1.2482607e+00   2.3052333e+00   2.2875580e+00   6.5863946e-02  -1.0464394e+00   1.3693499e-01   2.0142752e-01   3.4615767e+00   3.2519462e+00   1.7124731e+00   2.5566433e+00   3.7161452e-01   4.3499873e-01  -1.6082536e+00  -1.9098697e-01  -1.8192976e+00  -5.2461200e+00  -6.5915885e-01   2.9300574e+00   4.6224770e-01   6.1336829e-01   3.1069039e+00   3.5598780e+00   3.1258742e+00   2.8841493e+00   8.9702589e-01   2.9080882e+00   5.1981756e+00   3.3086236e+00   2.4925666e+00   1.7510063e+00   4.1178211e+00   3.3248855e+00  -1.3962355e+00   1.3333003e-01  -4.2159750e-01   2.7154767e-01   5.1936395e-01   2.9775451e+00  -3.4309361e+00  -1.2611648e+00   3.7369754e-02  -1.9254699e+00   1.2148868e+00   1.5431923e+00  -2.9438456e+00   1.5549920e+00  -4.6308040e+00  -1.0634508e+00  -2.9026058e+00   6.5267441e-01  -2.0841317e+00   1.8788168e+00   4.1665419e-01   4.6062885e+00   1.6924403e+00   2.3870571e+00  -1.3660962e+00  -2.0896022e+00   1.5365400e+00  -9.0305360e-02  -6.1404949e-01   1.7377662e+00  -1.5112829e+00   2.8692875e-01
   4.0886666e+00   2.3109378e+00  -1.5711759e+00   3.5076918e-01   3.1752158e+00  -3.7733865e-01  -7.0760228e-01  -2.6953032e+00   3.2470758e+00  -9.7942288e-01  -1.6326261e+00   2.6792832e+00  -2.7015166e-01  -2.5251123e-01   1.1946216e+00  -1.8902877e+00   1.5584245e+00   2.1678729e+00   3.9541369e-01  -2.5001107e-01   1.8186592e+00  -4.3647721e-01  -1.7111376e-01  -9.0565250e-01   2.4720706e+00   6.1946334e-02   2.8162724e+00   2.8512402e+00  -6.7698995e-01  -2.2394043e+00  -1.0880277e+00   6.2268871e-02   2.1034894e+00   1.9494837e+00   6.1297883e-01   5.9083182e-01  -1.7545221e-01  -6.1457141e-01  -1.4946964e+00  -1.0662428e+00  -6.6855066e+00  -8.1733713e+00   2.5224636e+00   2.9806591e+00   1.0054980e+00   1.2729154e+00   4.9605769e+00   4.5977812e+00   2.4083584e+00   1.5240762e+00   1.8332877e+00   2.4103212e+00   5.0103832e+00   3.7729612e+00   2.5311020e+00   5.7283148e-01   3.9890691e+00   3.1953179e+00   9.3574673e-01   9.9129946e-01  -4.7643390e-01   1.3719551e+00  -9.1941928e-01   2.7031773e+00  -2.1969517e+00  -1.8024502e-01  -1.4262050e-01  -1.4024281e+00   5.9310729e-01   5.1051996e-01  -3.3700060e+00   1.2656394e+00  -4.6004822e+00  -1.8114813e+00  -2.7915642e+00   1.7003689e+00   1.3835648e-01   5.6850840e-01  -1.4621778e+00   4.9640209e-01   1.2197892e+00   1.2453292e+00  -1.6374812e+00  -3.2407686e+00   1.5812793e+00   2.1078841e+00  -8.6702359e-02   1.3454738e+00  -7.0699951e-01   5.5294097e-01
   4.1157645e+00   2.0127355e+00  -1.9545051e+00   4.0044728e-01   2.5496529e+00  -1.6261749e+00  -9.4002466e-01  -2.8875573e+00   2.2634168e+00  -1.0153517e+00  -6.8926953e-01   3.5868491e+00   8.3216646e-01   4.6243805e-01   1.4138059e+00  -8.0948658e-01   5.7390774e+00   3.3119854e+00   7.9117181e-01   1.0342546e+00   1.8692264e+00  -3.0561951e+00  -2.2716605e-01  -1.6015926e+00   2.0804658e+00   2.9643555e-01   1.6586415e+00   1.3122590e+00   4.6473646e-01  -4.3582177e-01  -9.3610364e-01   3.8477538e-01   3.0212820e+00   3.4480972e+00  -1.2062508e-01   9.1737164e-01   1.0318868e-01   6.6956995e-01  -4.0177372e-01   1.4572460e-01  -3.6196291e+00  -4.2278201e+00   1.1846833e-02   2.0222715e+00  -2.9836343e+00  -1.8872466e+00   3.1276223e+00   4.4563038e+00  -8.8372571e-01  -2.4326981e-01  -4.2892993e-01   2.0118303e+00   4.8679001e+00   3.8884912e+00   2.9680101e+00   9.9710746e-01   4.7649400e+00   3.5309797e+00  -1.2745142e+00   2.7474325e-01  -3.5596893e-01   1.6033261e+00   4.5358185e-01   3.4443942e+00  -2.3009504e+00   6.7609254e-01  -1.3962625e+00  -2.3961349e+00   1.7102329e+00   2.2839776e+00  -3.4580924e+00   8.7307018e-01  -4.4134091e+00   1.0816645e-01  -2.9571988e+00   2.2435324e+00  -1.0604767e+00   1.9034372e+00   1.0727809e+00   3.7896415e+00   2.2960501e+00   3.3203351e+00  -2.2242244e-01  -6.9888008e-01   1.2335388e+00   2.5368509e+00  -3.1183704e-01   2.1796432e+00  -1.2912269e+00   1.1056651e+00
   3.8843686e+00   2.3137720e+00  -2.2301988e+00  -3.3491738e-01   1.9671849e+00  -6.5843720e-01  -1.0142601e+00  -2.5923509e+00   1.3610957e+00  -5.7935930e-01  -1.8874137e+00   2.8865866e+00   8.0842107e-01   7.1243258e-01   4.4276273e-01  -6.8742891e-01   4.0164290e+00   2.3961745e+00   4.1985535e-01   3.1139384e-01   2.7589709e-01  -1.9654023e+00  -8.5519656e-01  -2.6054777e+00   4.5561476e-01  -5.9760280e-01   7.7845827e-01   6.7317916e-01   4.1642152e-01  -4.6717762e-01  -1.7641962e+00  -3.3805845e-01   2.4157996e+00   2.0671701e+00   1.7978127e-01  -3.5124789e-01   3.4811499e-01   2.7142678e-01   1.8169956e-01  -4.7282320e-01  -3.4171244e+00  -5.1920669e+00   8.1436724e-01   1.6369349e+00  -2.2209411e+00  -1.2829772e+00   3.8983060e+00   3.7759198e+00  -1.1252649e+00  -8.2963323e-01   6.4390856e-02   8.4122685e-01   5.0876904e+00   4.0359404e+00   3.0058635e+00   7.8619102e-01   3.9832237e+00   4.0869405e+00  -1.0316643e+00   4.0005413e-01  -1.4492782e+00   1.5320466e+00  -3.5159358e-01   2.6161904e+00  -2.5555360e+00   2.1228057e-01  -8.4973290e-01  -1.5004099e+00   1.8526183e+00   2.4117211e+00  -3.6044419e+00   1.5341680e-02  -4.0471688e+00  -2.3357338e-01  -3.1911445e+00   5.2155922e-01  -3.3654615e-01   3.9259747e-01   9.7483154e-01   3.0143043e+00   2.4015660e+00   3.5959822e+00   5.8079874e-01  -8.8195933e-01   1.0586938e+00   3.3316917e+00  -2.1979683e-01   1.9638166e+00  -1.2446723e+00   8.9918453e-01
   3.8511612e+00   2.3854700e+00  -2.4071305e+00  -2.3657520e-01   1.4723670e+00  -3.9131357e-01  -1.2432627e+00  -1.7806690e+00   8.4224800e-01  -4.2137941e-01  -2.0407856e+00   3.2651149e+00   8.1767297e-01   1.6253220e+00  -5.1908694e-02   9.4627023e-02   3.4635647e+00   2.5165819e+00   2.2025121e-01  -3.3307394e-01  -1.2535468e+00  -1.7498473e+00  -1.4125437e+00  -2.2764598e+00  -9.6613571e-01  -5.8772616e-01  -1.9568264e-02  -1.8014565e-01   6.7705242e-01  -8.1352344e-02  -2.4279606e+00  -1.9253219e-01   1.9154707e+00   1.8063570e+00  -7.6340709e-01  -1.5064995e+00   1.1412218e-01   4.5491702e-01   6.8210380e-01  -2.7657598e-01  -4.0163818e+00  -5.1897980e+00   3.4795134e-01   5.7550791e-01  -4.3016236e+00  -2.6387220e+00   3.3977823e+00   3.2239584e+00  -2.8826289e+00  -2.0916718e+00  -8.2296017e-01   5.5144331e-01   4.5958754e+00   4.2209692e+00   2.7898991e+00   5.5516993e-01   4.3820656e+00   4.3775086e+00  -3.8137097e-01   6.3590040e-01  -1.1827399e+00   2.4771401e+00  -5.3590657e-01   2.8545768e+00  -2.3833049e+00   1.2356735e+00  -1.6955005e+00  -2.0353398e+00   2.1878443e+00   2.3240982e+00  -3.7326217e+00  -2.0943188e-01  -3.1895014e+00  -8.3241956e-02  -2.7991288e+00   3.5023067e-01   3.1254743e-01  -2.0798277e-02   1.0097779e+00   2.6483011e+00   2.2699406e+00   3.9290184e+00   8.6088182e-01  -3.3644650e-01   7.7059769e-01   3.9130432e+00  -1.8724812e-01   1.7273113e+00  -1.0183277e+00   1.1839894e+00
   3.4294629e+00   2.1890695e+00  -2.2342706e+00   3.3606742e-01   1.5014028e+00   7.3947104e-01  -1.6973260e+00  -8.0213646e-01   8.5809275e-01   1.5907185e-02  -1.7318071e+00   2.8607234e+00   3.2611607e-01   1.8375771e+00  -8.9629183e-01   6.4759648e-01   2.5554117e+00   2.3280907e+00   4.7869097e-01  -1.1700305e-01  -1.5758109e+00  -6.2719285e-01  -2.0329196e+00  -1.1570064e+00  -7.5588575e-01   6.9033598e-02   3.2879813e-01   3.8644026e-03   8.3941356e-01   3.3114927e-02  -2.1383858e+00   5.2676187e-01   1.1804842e+00   1.0940679e+00  -1.4292222e+00  -2.5056307e+00  -4.4167711e-02   6.1277930e-01   4.3263152e-01  -8.9274351e-02  -5.0270960e+00  -5.2287542e+00   1.0525455e+00  -4.9877411e-02  -4.6834160e+00  -3.0477812e+00   2.7998672e+00   2.5988775e+00  -3.9024270e+00  -2.6921837e+00  -1.7051259e+00  -4.3675046e-01   3.3037992e+00   3.5816293e+00   1.8239773e+00  -4.6693651e-01   4.4967367e+00   4.3780422e+00   3.6641255e-01   7.2980753e-01  -1.2502120e+00   3.1411056e+00  -6.9005374e-01   2.9795321e+00  -3.0147258e+00   1.5105011e+00  -2.7185892e+00  -2.3865989e+00   2.4662910e+00   2.2681287e+00  -3.2314277e+00  -1.5703972e-01  -2.5761809e+00  -1.8698970e-02  -1.9628035e+00   4.0184573e-01   1.3897257e+00   4.3370845e-01   4.3922431e-01   2.1525558e+00   1.6711105e+00   3.7004454e+00   5.3145098e-01   1.7153162e-01   3.0744787e-01   3.7889239e+00  -4.3241730e-01   1.4323001e+00  -5.3739059e-01   1.2470871e+00
  -4.5437138e-03  -1.2361342e+00  -4.3086757e-01   2.2721539e-01   2.0322076e+00  -4.5824308e-01  -5.5990335e-01  -7.1245192e-01  -4.9975834e-01  -8.3648158e-02  -1.8670225e-01  -1.0823113e+00   4.2850023e-02  -1.4977617e+00  -2.0744168e+00  -6.0374137e-01   2.2654647e+00  -1.2465013e-01   3.6400298e+00   9.6825805e-01   5.6582038e+00  -2.2665062e+00   4.6486948e-01  -8.4490002e-01   5.2910689e+00  -1.7123838e+00   2.6187210e+00   8.0959445e-01   1.4182793e-02  -1.0155951e+00   1.5500134e+00   6.9362763e-01   1.2388449e+00  -3.3740057e-01   4.7009334e-01   1.4368351e+00  -8.7575523e-01   7.0675926e-01  -1.8779634e+00  -2.2170510e+00  -3.7506425e+00   2.2439795e+00   4.0808823e+00   8.7465249e-01   5.2728398e+00   9.0070573e-01  -1.3824415e-01   2.8942129e+00  -7.8259690e-01  -1.7589180e+00   1.0579552e+00  -1.1919386e+00   3.1878117e+00   1.1952560e+00   4.9235653e+00  -2.7415458e+00  -4.4359183e-01   1.0625487e+00  -2.5704657e+00  -2.6612473e-01  -7.4060027e-01  -1.1632606e+00   2.7618647e+00  -1.2518803e+00   6.3827528e-01  -1.2736495e+00   2.4268409e+00   1.8531993e+00   1.1635071e+00   9.3079582e-01  -2.3537545e+00  -9.3424769e-01  -6.5122378e+00   1.8376587e-01  -1.2739014e+00  -5.2283054e-01   7.3258140e-01   2.8677733e+00   2.1654568e+00   2.1430482e-01   3.2724644e+00   4.5135306e-01  -1.7694227e+00  -8.4326754e-01   1.9906153e-01   6.2774247e-01  -1.4822345e+00  -1.2005752e+00  -3.4264561e-01  -1.2228026e+00
   1.9892331e+00   6.0840082e-01  -1.8966681e+00   9.7348217e-01  -2.8983627e-02  -1.0128803e+00  -2.2938089e+00   3.9694900e-02  -2.3704238e+00  -2.4358734e+00  -2.6563287e+00   1.4225150e+00   6.3906257e-01   5.9037564e-01  -2.3123743e+00   1.7955825e+00   1.4440403e+00  -7.4145062e-01   1.7469639e+00  -4.4341358e-01   1.2929224e+00  -1.1685976e+00   3.5015480e-02   3.7905948e-01   1.0181843e+00  -1.3564925e+00   2.3124035e+00   6.2898041e-01   1.2362299e+00  -9.9136140e-01  -2.6500865e+00  -8.9772562e-01  -1.0947219e+00  -9.0793309e-01  -4.4850941e+00  -3.7553029e+00   6.2728184e-01  -6.5490303e-01   2.8609163e+00  -1.2489818e+00  -3.6890828e+00   8.6080389e-01   1.0382537e+01   3.6310840e+00   4.4329317e+00   5.7610402e-01   6.1280683e+00   7.5386803e+00  -2.9206960e+00  -4.1204183e+00   8.1286880e-01  -7.6046324e-01   4.5831086e+00   2.6972056e+00   6.3117618e+00  -2.2432265e+00   1.3647355e+00   1.6755625e+00  -2.6127365e+00   3.1762193e-02  -2.5122586e+00   1.6006675e-01   2.6157356e+00  -6.0790693e-01   3.9104552e+00   8.6387675e-01   7.5485810e-01   2.1132025e+00   1.3869486e+00   2.2223108e+00  -3.4492510e+00  -3.5685178e+00  -2.5230070e+00   4.5376674e-01  -3.6186013e-01  -1.5858939e+00   1.2372277e+00  -1.0730886e+00   4.7494958e+00   5.6956036e-01   5.4801087e+00   2.3404465e+00  -1.0253049e+00  -1.0212178e+00   2.9527211e+00   6.2291952e+00   1.1617765e+00  -9.6487449e-02   9.3989893e-01  -2.9522162e-01
   1.7566517e+00   1.2096795e+00  -2.0635707e+00   2.1314671e-02  -1.1319171e+00  -1.4159249e-01  -2.0760661e+00  -6.3647827e-01  -2.6142639e+00  -2.0153272e+00  -2.8742172e+00   7.9201808e-01   1.3085372e+00   1.6790409e-01  -2.0913167e+00   1.4839040e+00   2.9243495e+00  -2.3208493e-01   9.5974935e-01   2.7987738e-01   4.3939845e-01  -5.4954860e-01  -2.1750561e-01  -1.4396103e+00   4.3093389e-01  -1.2079778e+00   1.4157254e+00  -2.7816981e-03   1.6292478e+00  -6.4292715e-01  -2.2396814e+00  -1.1826939e+00  -1.1095356e+00  -9.5851346e-01  -3.6265181e+00  -4.2720676e+00   1.7738831e+00  -1.3717546e+00   3.4506060e+00  -9.3939338e-01   7.6918787e-01   2.5619884e+00   9.0418391e+00   3.4631166e+00   3.4113615e+00  -9.1943128e-01   6.3928990e+00   6.2261281e+00  -2.0318700e+00  -3.6161514e+00   1.8459938e+00  -1.3204218e+00   6.5416174e+00   3.5934409e+00   7.5141148e+00  -8.1029731e-01   1.1805810e+00   2.3713739e+00  -3.2386205e+00  -7.5956335e-01  -2.9434366e+00  -1.0991407e-01   2.4601033e+00   2.9773379e-01   2.6577542e+00  -6.7577982e-01   6.1087513e-01   1.6065109e+00   1.6487351e+00   2.9359731e+00  -1.8370716e+00  -3.6664557e+00  -6.7522743e-01   1.0601888e+00   1.4704807e-01  -1.6013699e+00   2.6582517e-01  -2.6064486e+00   4.8880647e+00   1.9499705e+00   5.7508798e+00   4.4081462e+00   1.9690026e+00   4.0378771e-01   2.3650171e+00   6.4640473e+00   1.0017715e+00   6.8389818e-01   7.4930816e-01  -4.3492721e-01
   2.1571506e+00   1.8399272e+00  -1.8083171e+00   1.1567694e-01  -1.4523947e+00   9.9136891e-01  -2.1551303e+00   5.7403627e-01  -2.6128842e+00  -1.1275628e+00  -3.0621355e+00   7.4546622e-01   5.4493793e-01   1.1267465e+00  -3.0546905e+00   2.2731365e+00  -1.3401434e-01  -4.7445862e-01   5.2300764e-01  -4.8002346e-01  -2.2771416e+00   1.2537510e+00  -1.2759050e+00  -3.4655045e-01  -1.5831634e+00  -1.0947787e+00   6.8455076e-01  -8.6207957e-01   1.2953321e+00  -8.8336477e-01  -2.7546295e+00  -5.9694622e-01  -1.7574463e+00  -1.0860864e+00  -3.7933643e+00  -5.3462616e+00   8.1758434e-01  -2.1182910e+00   3.0535066e+00  -1.1803689e+00  -2.3078340e+00   7.0041193e-02   8.0835782e+00   1.6455448e+00   7.2948451e-01  -1.3623591e+00   5.4088885e+00   4.4406554e+00  -2.8331905e+00  -4.4282474e+00   6.7303542e-01  -1.6070641e+00   4.3726923e+00   2.5071071e+00   5.1071948e+00  -1.6949395e+00   1.9751638e+00   2.8940344e+00  -5.2915724e-01   6.5392575e-02  -2.0374588e+00   1.8833001e+00   9.1611892e-01   9.7763039e-01   1.9493675e+00   6.5473996e-01  -1.0251578e+00   8.8278408e-01   1.9737635e+00   2.4006485e+00  -1.6754807e+00  -3.1055108e+00   8.9988450e-01   5.6734418e-01   9.4162939e-01  -8.9911445e-01   2.5542287e+00  -2.9626950e+00   2.8918199e+00  -3.8527728e-01   4.2849912e+00   3.8360091e+00   1.5770477e+00   1.1121497e-01   1.5510631e+00   6.8459608e+00   1.1559287e+00   3.8788547e-01   1.0807067e+00  -1.1196681e-01
   2.1640308e+00   2.0489213e+00  -1.5971015e+00   5.0239584e-01  -1.6288550e+00   8.7673292e-01  -2.3270071e+00   6.8840258e-01  -2.4473494e+00  -1.0164755e+00  -2.4329811e+00   2.9259132e-01   2.0713756e-02   7.4829223e-01  -3.6405701e+00   2.6621606e+00  -5.8108357e-01  -3.3475620e-01   8.5774524e-01   3.3822826e-01  -2.3262568e+00   1.3155592e+00  -1.3404051e+00   6.1920415e-01  -9.7461938e-01  -1.2044099e+00   1.1325236e+00  -1.2280194e+00   5.4450366e-01  -9.1071294e-01  -2.1607010e+00  -2.9856893e-01  -1.6975988e+00  -5.6418567e-01  -4.2836457e+00  -5.5651148e+00  -4.7998443e-02  -2.2540546e+00   2.4308635e+00  -1.1174134e+00  -2.9053232e+00   1.1226442e+00   6.8350979e+00   9.9606848e-01  -1.2025898e+00  -2.5694510e+00   3.6937461e+00   3.8777579e+00  -3.5931782e+00  -4.8126141e+00  -2.5299322e-01  -1.6658985e+00   3.5313200e+00   1.7003228e+00   4.1464689e+00  -2.0243043e+00   2.3616366e+00   2.7470594e+00   1.7488586e-02   1.5479875e-01  -1.3986169e+00   2.4972508e+00   6.5926401e-01   1.5221007e+00   1.3121422e+00   1.0760900e+00  -2.3978869e+00  -2.0193273e-01   2.2356503e+00   2.1652557e+00  -1.1903953e+00  -2.1206639e+00   1.5542000e+00   1.5083290e+00   1.5411482e+00   1.4807674e+00   3.1330132e+00  -1.6609777e+00   1.8101963e+00  -3.4091885e-01   3.2752787e+00   3.1892229e+00   1.5914167e+00   7.8428108e-02   7.6882419e-01   6.8564737e+00   6.6668210e-01   1.1124504e+00   1.0078037e+00   1.8727994e-01
   2.2635459e+00   2.2417336e+00  -1.4114116e+00  -3.5894628e-01  -1.3545910e+00   8.7940161e-01  -1.8122080e+00  -4.2444368e-01  -1.3114277e+00   7.2835240e-02  -4.7079188e-01   1.0310809e+00   1.2036480e+00   7.7401440e-01  -2.6260746e+00   2.1434789e+00   3.6918614e+00   2.0602363e+00  -1.1339054e-01   1.5918313e+00  -1.8007551e+00   9.3541841e-02  -1.7933155e+00  -1.6319605e+00  -6.0148576e-03  -3.6689068e-01   4.5437644e-01  -1.9708909e+00   1.6667888e+00   7.5983781e-01  -8.7575144e-01   1.8813060e-01  -4.5776500e-01   1.5097320e+00  -2.7800169e+00  -3.4116806e+00   1.2048042e-01  -1.6916561e+00   2.7720770e+00   6.4029259e-01   8.4501407e-01   4.2489402e+00   2.3262965e+00   9.1868775e-01  -3.8793656e+00  -4.4137776e+00   2.3222643e+00   3.0039506e+00  -2.8599367e+00  -2.9454063e+00  -4.0310690e-01  -4.5510799e-01   5.1020889e+00   3.0143906e+00   4.8358350e+00   1.6467916e-01   3.1105683e+00   3.0998229e+00  -7.2262634e-01  -7.1557048e-01  -1.6171988e-01   3.1237010e+00   1.0486788e+00   4.1555300e+00  -4.3880776e-01   2.7182863e-01  -3.4557266e+00  -1.6928389e+00   2.6917378e+00   3.0021483e+00  -9.9495229e-02  -1.1718393e+00   2.7120454e+00   3.1702255e+00   1.7519945e+00   2.2330395e+00   1.7150027e-01  -1.4474098e+00   1.3713178e+00   2.1823646e+00   2.5184069e+00   5.1092840e+00   3.2470225e+00   2.5876366e+00  -7.0518339e-01   4.3462240e+00  -1.0411597e-01   1.1573698e+00   3.9367772e-01   1.3660984e-01
   1.7381442e+00   1.7730057e+00  -8.3836673e-01  -6.8589543e-01  -1.4903534e+00   2.9842993e+00  -1.6527717e+00   1.3813624e+00  -1.6580910e+00   1.5815271e+00  -1.8850504e+00  -2.1398207e-01   4.5474346e-01   2.0892735e+00  -3.2367261e+00   2.8175747e+00  -7.2546650e-01   1.6636383e-01  -9.6524952e-01  -2.6939477e-01  -4.3468476e+00   3.0240917e+00  -2.7593712e+00  -1.1034694e+00  -2.8442103e+00   3.6656594e-02  -1.1031690e+00  -2.5665847e+00   1.7004274e+00   1.6984275e-01  -1.8216158e+00   2.9290441e-01  -1.8152416e+00  -7.0416473e-01  -1.8059741e+00  -4.3458871e+00   2.0907481e-01  -2.4106041e+00   2.1848517e+00  -1.4227991e-01  -5.6470651e-01  -2.6818034e-01   1.8415786e+00  -9.6737795e-01  -4.3020115e+00  -3.0373200e+00   1.4057579e+00  -2.4637362e-01  -3.6097207e+00  -3.9335331e+00  -1.1158914e+00  -2.0920830e+00   2.5181172e+00   1.0721575e+00   1.7537629e+00  -1.2005978e+00   2.1965621e+00   3.2927048e+00   1.2753179e+00  -1.4450924e-01  -7.3401310e-01   3.5742468e+00  -9.2296746e-01   2.4459031e+00  -3.6217332e-01   1.1655744e+00  -3.4563859e+00  -4.8540450e-01   2.2024508e+00   1.8874533e+00   4.6829016e-01  -1.1765946e+00   3.9870107e+00   1.1283226e+00   2.4804560e+00  -1.9095310e-01   3.3636712e+00  -2.4526447e+00  -1.6599316e-01  -1.2525907e+00   1.2285888e+00   3.5496837e+00   2.8154551e+00   1.7412515e+00  -6.9084749e-01   4.3021463e+00   1.1495051e+00   4.3337725e-01   1.3195414e+00   1.3406608e-01
   2.1839968e+00   2.3250965e+00  -6.8777518e-01  -9.5916593e-01  -1.8257170e+00   2.7174587e+00  -1.4837002e+00   1.0471259e+00  -1.6559286e+00   1.7876081e+00  -1.2998633e+00  -7.0499051e-01   1.6938393e-01   1.8203409e+00  -3.1583113e+00   3.0594863e+00  -5.8757243e-01   1.4403699e-01  -7.5520699e-01   6.5996567e-01  -4.3349538e+00   3.5743905e+00  -2.8684509e+00  -7.6382276e-01  -2.7903865e+00   3.6762202e-01  -1.4659246e+00  -3.0531719e+00   1.8510995e+00  -6.0247222e-02  -9.0633941e-01   1.1285664e+00  -1.1435274e+00   3.6615109e-01  -1.1930429e+00  -4.0597777e+00  -1.4481073e-01  -3.5028923e+00   1.8070370e+00  -7.9032844e-01   2.8643767e-01   2.9545448e-01   9.8306820e-01  -1.1489312e+00  -5.3592785e+00  -3.2929976e+00   6.7300538e-01  -1.0528608e+00  -2.6488640e+00  -3.7087141e+00  -1.3206993e+00  -1.7774766e+00   1.9084568e+00   2.0882335e-01   5.5149602e-01  -1.1869441e+00   2.7015541e+00   3.7049294e+00   2.1222936e+00   1.5462097e-01   9.5916194e-02   4.2877177e+00  -9.5356681e-01   3.1584169e+00  -1.1122971e+00   8.6611668e-01  -3.9835775e+00  -1.0543302e+00   2.5416961e+00   2.0577420e+00   1.4174865e+00  -7.0151350e-01   5.4819660e+00   1.2804012e+00   3.6307416e+00   9.8632366e-01   4.3518025e+00  -2.5989976e+00  -6.1099652e-01  -1.5641286e+00   6.6552218e-01   3.5655065e+00   3.0215477e+00   2.2640198e+00  -1.1345954e+00   4.1366386e+00   1.1042724e+00   8.0103857e-01   1.0225856e+00   1.3245209e-01
   1.5413418e+00   1.7206680e+00   2.8831105e-02  -8.0372963e-01  -1.7489243e+00   2.5678961e+00  -1.1018894e+00   1.4295022e+00  -1.7474108e+00   2.1880500e+00  -1.0805947e+00  -1.2186418e+00  -2.5119996e-01   1.6665073e+00  -3.5172101e+00   2.9333408e+00  -2.0236640e+00  -3.0956042e-01  -6.8559508e-01   2.9009713e-01  -4.3399791e+00   3.2998625e+00  -2.4188459e+00  -1.6612538e-01  -2.5505619e+00  -3.1026572e-01  -1.2175402e+00  -3.2866502e+00   1.1063004e+00  -3.0407933e-01  -6.8556335e-01   9.9449633e-01  -1.3201016e+00   2.7448677e-01  -4.6497984e-01  -2.4693801e+00  -9.7604622e-01  -3.2449130e+00   1.1254027e+00  -4.5824817e-01  -1.5254654e+00   2.6846705e-01  -4.5176281e-01  -1.9577216e+00  -5.2500498e+00  -2.6971413e+00  -1.1500751e+00  -1.8775671e+00  -3.1275143e+00  -3.7942557e+00  -1.7630015e+00  -1.9231521e+00   4.2857080e-01  -9.8627852e-01  -3.1870556e-01  -1.6940728e+00   1.7258693e+00   2.6371642e+00   2.2511317e+00  -5.4339954e-02   6.7236827e-01   3.8631478e+00  -1.5183431e+00   2.2612965e+00  -1.8657635e-01   1.4983403e+00  -3.8253214e+00  -4.8232426e-01   2.0196503e+00   1.4177647e+00   1.1625100e+00   2.7815832e-01   4.4490193e+00   1.2865960e+00   3.2479890e+00   2.3651053e+00   4.5687752e+00  -9.8716325e-01  -1.7965998e+00  -3.0000530e+00  -1.4228478e-01   1.8745621e+00   2.2814850e+00   1.2524729e+00  -1.5080781e+00   3.3568961e+00   1.3193248e+00   6.2588373e-01   1.3073885e+00   1.0181927e-02
   1.7605999e+00   1.8828094e+00   2.6581091e-01  -3.7002862e-01  -1.8499189e+00   2.1178257e+00  -1.0131687e+00   1.3593071e+00  -1.3340017e+00   2.0794244e+00  -2.1427775e-01  -1.0231115e+00  -5.1417720e-01   1.5974097e+00  -2.9798816e+00   3.1108619e+00  -1.5063168e+00   8.2205636e-02  -5.1007888e-01   9.1543837e-01  -4.1463556e+00   3.2757979e+00  -2.0999416e+00   9.5835948e-01  -2.0157835e+00   2.4897309e-01  -9.6775229e-01  -3.1807819e+00   1.1939241e+00  -3.7540394e-01   3.5872235e-02   1.7961818e+00  -8.4578469e-01   1.2788793e+00  -4.6168541e-01  -1.8878272e+00  -1.1661285e+00  -3.5307215e+00   8.2708996e-01  -1.2712520e-01  -1.6751560e+00   7.6527135e-01  -1.6528897e+00  -2.0980393e+00  -6.7996582e+00  -3.5046530e+00  -2.0496230e+00  -2.2063320e+00  -3.1269478e+00  -3.6489141e+00  -2.0990479e+00  -1.4107711e+00  -5.8970252e-02  -1.3333338e+00  -1.0089404e+00  -1.4666864e+00   2.2982192e+00   2.3809326e+00   2.8888907e+00   3.3411811e-03   1.7023143e+00   4.2766250e+00  -1.4829543e+00   2.8915390e+00  -3.4593691e-01   1.8718397e+00  -4.5450281e+00  -1.3986367e+00   1.9651629e+00   1.2596947e+00   1.7017208e+00   1.1624848e+00   4.9386639e+00   1.4051669e+00   3.8339625e+00   4.2475785e+00   4.8234571e+00  -2.9252220e-01  -2.3250747e+00  -3.0039437e+00  -8.4576293e-01   1.4890776e+00   2.1752044e+00   1.6566149e+00  -1.7843381e+00   2.8902363e+00   1.4910725e+00   1.1067030e+00   1.3498210e+00   2.4965885e-01
   1.6537809e+00   1.7784799e+00   3.7380009e-01  -6.5507326e-01  -1.3620179e+00   1.8833389e+00  -1.0708132e+00   9.5534556e-01  -1.1187928e+00   2.1084225e+00  -1.0772657e-01  -1.6795540e+00  -9.5792381e-01   1.2323599e+00  -2.9122176e+00   2.6335484e+00  -1.2173307e+00   5.9622058e-02  -6.4050628e-01   1.1006785e+00  -3.8653450e+00   3.5265693e+00  -2.2165305e+00   8.0824182e-01  -1.5491703e+00   3.5262708e-01  -9.1007241e-01  -3.3001008e+00   1.2037924e+00  -6.3145767e-01   3.8291846e-01   2.0414107e+00  -6.2910672e-01   1.3728173e+00  -4.8162307e-02  -1.3405242e+00  -1.2629407e+00  -3.5618900e+00   8.2910862e-01   1.2151405e-01  -1.5938573e+00   1.2128567e+00  -2.6333589e+00  -2.1922345e+00  -6.4209009e+00  -3.2131740e+00  -2.4733757e+00  -2.8098390e+00  -2.6733462e+00  -3.0506208e+00  -1.8655658e+00  -1.6258098e+00  -3.4112394e-01  -1.3986866e+00  -1.3051811e+00  -1.2258498e+00   2.1160264e+00   2.4991726e+00   3.1655506e+00  -1.0433865e-01   1.7905691e+00   3.9874132e+00  -1.7490502e+00   2.4429195e+00  -8.3295677e-01   1.2437932e+00  -4.3895166e+00  -1.6025507e+00   2.0839245e+00   1.3258218e+00   1.7331051e+00   1.9022171e+00   5.0358852e+00   1.2155785e+00   4.1542493e+00   4.5908008e+00   4.9164381e+00  -2.1291447e-02  -3.0023983e+00  -3.0059548e+00  -1.5323363e+00   9.9443186e-01   1.8224046e+00   1.2732915e+00  -1.9170179e+00   1.8842326e+00   1.4090342e+00   1.3066045e+00   1.5399582e+00   1.0906367e-01
   1.7107654e+00   1.9043984e+00   8.6695475e-01  -5.3632561e-01  -1.4494576e+00   2.0213780e+00  -6.4778240e-01   1.1590047e+00  -8.6531718e-01   2.4539895e+00   7.3175070e-02  -1.8289033e+00  -1.6945042e+00   1.1973255e+00  -2.9559629e+00   2.3440346e+00  -2.8840530e+00  -3.0636041e-01  -5.4869756e-01   6.3965994e-01  -4.1828473e+00   4.2350726e+00  -1.9357101e+00   1.9161277e+00  -1.7194769e+00   3.0744694e-01  -9.3072175e-01  -2.9617579e+00   8.0906342e-01  -1.2867911e+00   8.1314330e-01   2.7108177e+00  -3.5072069e-01   1.5512358e+00   9.6607112e-01  -3.3997514e-01  -1.8014424e+00  -4.0161407e+00   6.1265627e-02  -1.2303632e-01  -3.4531750e+00  -8.7995981e-01  -3.0770608e+00  -2.4620168e+00  -6.1585465e+00  -2.1140035e+00  -3.0218221e+00  -3.4051496e+00  -1.9175762e+00  -2.6060755e+00  -1.8452531e+00  -1.1997480e+00  -1.8663620e+00  -2.3034142e+00  -2.8817788e+00  -1.5391350e+00   1.9029230e+00   2.0070036e+00   4.4222929e+00   1.8892147e-01   2.6454882e+00   4.3198101e+00  -2.4549976e+00   2.2197615e+00  -6.3749467e-01   1.8102879e+00  -4.2889462e+00  -1.5242546e+00   1.6406023e+00   4.5376000e-01   1.7527117e+00   2.6925165e+00   4.7367036e+00   3.1848464e-01   4.2639286e+00   5.7793541e+00   5.8816795e+00   4.9766118e-01  -4.4001308e+00  -4.6201405e+00  -2.5869267e+00  -4.6476183e-01   1.0618312e+00   4.5753364e-01  -2.1108616e+00   1.3013731e+00   1.7505687e+00   1.0806877e+00   1.7743714e+00   1.1882834e-01
   1.9914650e+00   1.0362981e+00   8.5789008e-01   6.0722230e-01  -1.2055486e+00   1.7408479e+00  -1.0432974e+00   1.6147151e+00   9.2397099e-02   3.0746482e+00   1.8280911e+00  -4.4282196e-01  -1.7094139e+00   2.6360574e+00  -2.3350322e+00   3.3648509e+00  -1.1869020e-02   9.6494375e-01  -4.4507092e-01   6.8245024e-01  -3.2322961e+00   3.1585399e+00  -1.8900815e+00   3.8715743e+00  -6.5418892e-01   1.6315703e+00  -1.2576031e+00  -2.7455548e+00   1.9379923e+00  -2.1555378e-01   1.6261949e+00   4.3971189e+00   4.3571433e-01   2.6098600e+00   3.0222505e-01   5.0275404e-01  -1.5367675e+00  -2.5808717e+00   3.2796536e-01   1.8361057e+00  -2.4563413e+00   4.2347790e-01  -6.1749452e+00  -2.5405463e+00  -1.0346770e+01  -4.6306352e+00  -4.8228928e+00  -3.1012275e+00  -5.4660204e+00  -3.5891293e+00  -3.3856539e+00  -5.3746338e-01  -1.8452911e+00  -1.5208923e+00  -2.9449263e+00  -9.9622715e-01   3.1895565e+00   1.6103725e+00   4.2404079e+00  -2.6661789e-01   3.8850786e+00   5.2169184e+00  -1.8618481e+00   2.9208444e+00  -1.8591900e-01   4.0805928e+00  -6.2879586e+00  -3.4421704e+00   1.5174179e+00  -2.4126948e-01   2.2426078e+00   4.0207562e+00   5.0002084e+00   1.0409514e+00   5.2246547e+00   7.8241854e+00   5.4749187e+00   2.5195385e+00  -4.6311160e+00  -3.1549841e+00  -3.8010534e+00  -8.8588175e-01   1.1820903e+00   2.4667213e+00  -2.4681726e+00  -7.5999816e-02   2.4300525e+00   1.8293684e+00   2.7268931e+00   1.1228636e+00
   4.6930073e-01  -8.7583866e-02   1.2510386e+00   8.2904546e-01  -1.0003597e+00   1.5295676e+00  -7.2915017e-01   1.4468947e+00  -1.3144613e-01   2.2156510e+00   1.2741505e+00  -1.4310640e+00  -1.9089255e+00   1.8439239e+00  -7.0883649e-01   2.5299265e+00  -1.2139211e-01   4.8950406e-01  -4.3250377e-01   6.6195600e-01  -2.0634794e+00   2.8900657e+00  -7.0322360e-01   3.8665828e+00  -2.9419915e-01   2.3817846e+00  -1.2061210e+00  -1.9479328e+00   1.9324295e+00  -7.3869964e-01   2.0707833e+00   4.1578738e+00   3.8089984e-02   1.6580181e+00   1.3368317e+00   1.8650228e+00  -8.3206360e-01  -2.0362848e+00  -3.6506780e-01   1.9568320e+00  -8.1314714e-01   6.1812009e-01  -7.3146956e+00  -3.6520321e+00  -8.8192076e+00  -4.6470132e+00  -6.1962127e+00  -5.2547514e+00  -5.3371686e+00  -3.3265125e+00  -3.5371690e+00  -1.4601109e+00  -2.7454467e+00  -2.4778725e+00  -3.4043600e+00  -8.3237488e-01   1.5583303e+00   4.9858492e-01   2.9507650e+00  -8.4700524e-01   2.8318048e+00   2.7528923e+00  -1.9543365e+00   9.7152537e-01   1.1852364e-01   3.0871165e+00  -4.5519447e+00  -2.5067635e+00   4.7194155e-01  -6.0564269e-01   2.8176240e+00   4.6261723e+00   3.9390002e+00  -2.6372253e-01   4.7360002e+00   7.3619720e+00   4.7558792e+00   2.9880262e+00  -4.4883437e+00  -3.2759130e+00  -3.4708107e+00  -1.5376429e+00   1.4302931e+00   1.7858749e+00  -1.7343159e+00  -5.7919331e-01   2.6782588e+00   2.2235465e+00   2.8027986e+00   9.2098163e-01
   7.3954291e-01   2.2555233e-01   1.2329101e+00   9.8461789e-01  -1.2445003e+00   1.3599502e+00  -8.3251510e-01   1.1586290e+00  -3.4701836e-01   1.7493860e+00   1.2004958e+00  -1.4782761e+00  -2.3484271e+00   1.5210334e+00  -6.9199397e-01   2.1900044e+00  -1.2916745e-01   1.8526890e-01  -1.7229189e-01   8.0140365e-01  -1.8963682e+00   3.3531216e+00  -3.9918930e-01   4.6112926e+00  -1.0857112e-01   2.5357528e+00  -9.3632622e-01  -1.2880988e+00   2.2836160e+00  -1.2749836e+00   2.3440512e+00   4.7416165e+00   2.6057461e-01   1.7963533e+00   1.5472705e+00   2.0110627e+00  -3.8674150e-01  -2.5135483e+00   1.0744752e-01   2.0021250e+00  -1.1704362e+00   2.0138753e-01  -5.8379962e+00  -2.9649743e+00  -7.2320292e+00  -3.5240253e+00  -4.9441167e+00  -4.6201183e+00  -4.4349950e+00  -2.9368814e+00  -2.8121214e+00  -1.5101744e+00  -3.1787712e+00  -2.5000724e+00  -3.4347062e+00  -8.7498906e-01   1.5432390e+00   4.2924395e-01   3.3151807e+00  -8.5386982e-01   2.7858603e+00   2.5507871e+00  -1.8909792e+00   5.7679907e-01   4.1848984e-01   2.7033069e+00  -4.0292330e+00  -2.1865481e+00   4.1690629e-01  -3.3000062e-01   2.7432037e+00   4.4408461e+00   3.9030828e+00  -9.2538477e-01   4.9983596e+00   7.6930867e+00   5.1055765e+00   2.5202761e+00  -4.4201331e+00  -3.5871345e+00  -3.3000846e+00  -1.6479505e+00   1.2498805e+00   1.5313378e+00  -1.1900642e+00  -3.8036766e-01   3.1327263e+00   2.3614875e+00   3.2249310e+00   8.4550290e-01
   1.2836621e+00   7.4987980e-01   1.5317085e+00   9.3024006e-01  -1.8531140e+00   1.0567846e+00  -5.0789376e-01   1.0020188e+00  -8.9191906e-01   1.7693267e+00   1.3919381e+00  -1.4802098e+00  -2.7826604e+00   1.2506460e+00  -1.2641796e+00   1.8945087e+00  -3.9225311e-01  -4.0270199e-01   5.0964028e-01   1.0311501e+00  -1.6815629e+00   3.6297732e+00  -1.4736091e-01   5.4287454e+00  -1.7427576e-01   2.4445472e+00  -1.0476934e+00  -9.6125603e-01   2.5778957e+00  -1.8782595e+00   2.9724055e+00   5.8341679e+00   9.5110435e-01   2.5026671e+00   2.5217825e+00   2.8723338e+00  -4.0535771e-01  -3.3506508e+00   2.4375717e-01   1.4449108e+00  -1.9284091e+00  -7.8758700e-01  -3.6303190e+00  -2.1971319e+00  -5.0529942e+00  -1.2695425e+00  -3.6923748e+00  -3.7144900e+00  -2.7719493e+00  -2.4969041e+00  -2.3910916e+00  -1.2705353e+00  -5.0502424e+00  -3.5763044e+00  -4.4698854e+00  -1.5906231e+00   1.5044411e+00   3.6115744e-01   3.7829062e+00  -7.2484568e-01   3.2655426e+00   2.9812762e+00  -1.5995294e+00   4.4958647e-01   1.1147574e+00   2.6438885e+00  -3.5133443e+00  -1.4640275e+00   6.5291029e-01   2.1780142e-01   2.6236605e+00   3.8685405e+00   3.8883519e+00  -1.4599197e+00   5.4076043e+00   8.0524030e+00   6.1016927e+00   2.3688564e+00  -4.0694700e+00  -4.4482303e+00  -2.9922713e+00  -1.8991145e+00   6.7200544e-01   1.3186382e+00  -6.7527403e-01  -1.1681102e-01   3.4987693e+00   1.8980460e+00   3.4343488e+00   6.7441468e-01
   1.6241309e+00   8.7328374e-01   1.1506129e+00   1.2254179e+00  -1.3390491e+00  -1.9649380e-01  -8.8357722e-01   5.5458049e-01  -6.2789482e-01   7.2519517e-01   1.8347978e+00  -7.5529113e-01  -2.8838411e+00   1.1999754e+00  -4.0998463e-01   1.6426846e+00   1.4702204e+00   4.9923878e-01   6.5911770e-01   1.3577551e+00  -1.6506908e+00   2.6107677e+00  -7.9432829e-02   5.7830091e+00   8.0218401e-02   3.0459026e+00  -8.5674139e-01  -9.5651236e-01   3.0553481e+00  -1.3902690e+00   2.8934951e+00   6.2152726e+00   1.4714855e+00   3.3386287e+00   1.4859864e+00   2.5752921e+00  -1.5894957e-01  -2.6156077e+00   1.1491511e+00   2.3596567e+00  -2.3805158e+00   4.2822030e-01  -4.3191234e+00  -2.5161554e+00  -6.1759873e+00  -2.4417911e+00  -3.4441283e+00  -3.4036007e+00  -3.2653174e+00  -2.3484352e+00  -2.6758625e+00  -8.7600185e-01  -5.1122464e+00  -2.6988291e+00  -3.8984965e+00  -8.2352071e-01   2.5867575e+00   6.5711188e-01   4.1547416e+00  -5.0513825e-01   3.6923474e+00   3.1288517e+00  -1.1619006e+00   7.1561312e-01   5.5000875e-01   2.6674634e+00  -3.7403586e+00  -2.7161064e+00   1.1772861e+00   8.3907628e-01   1.7426055e+00   3.8694549e+00   3.5755804e+00  -1.5877283e+00   5.0681248e+00   8.1526684e+00   5.1569156e+00   2.2517603e+00  -3.3648365e+00  -2.4722626e+00  -2.9174793e+00  -1.2057465e+00   2.5688441e-01   1.6681224e+00  -4.2555575e-01  -6.1677844e-01   3.2521077e+00   2.2266996e+00   3.3073239e+00   9.0218775e-01
   1.8199178e+00   1.3645453e+00   1.3181950e+00   8.4553386e-01  -1.8816632e+00   6.0639219e-01  -4.7613010e-01   4.3041289e-01  -7.1044377e-01   1.1186514e+00   1.4198796e+00  -9.7862934e-01  -3.3313590e+00   9.4927776e-01  -1.0526483e+00   8.6810207e-01   9.4089760e-02  -2.3892416e-01   6.8734116e-01   6.4088541e-01  -1.8700197e+00   3.7241774e+00  -5.8572417e-02   5.8444787e+00  -3.3735295e-01   2.7517276e+00  -1.0969946e+00  -1.5460769e-01   2.9864074e+00  -2.0430207e+00   3.1079710e+00   6.6353303e+00   1.6553115e+00   2.7859156e+00   2.8271389e+00   2.8096366e+00   1.4215496e-01  -3.2447484e+00   1.1432041e+00   1.6828575e+00  -2.6725710e+00  -2.1491222e+00  -2.0072819e+00  -1.5055058e+00  -3.1330289e+00   2.5072109e-01  -1.4980358e+00  -2.7172185e+00  -1.2032130e+00  -1.3683003e+00  -1.4007079e+00  -7.5128386e-01  -5.8854881e+00  -2.8610102e+00  -4.4690850e+00  -1.0524980e+00   2.0102624e+00   6.3426602e-01   4.7977015e+00  -3.9770383e-01   3.4516421e+00   3.2573359e+00  -1.5819067e+00   3.3936061e-01   7.7452175e-01   2.2552008e+00  -2.7883426e+00  -1.7926319e+00   8.6861117e-01   4.6224723e-01   1.6976460e+00   3.1400003e+00   3.5204416e+00  -2.5626093e+00   5.0797626e+00   7.3561936e+00   5.6648398e+00   1.2412558e+00  -3.9847692e+00  -3.5551531e+00  -3.0854837e+00  -1.6701024e+00   3.0496645e-01   1.0580670e+00  -4.5806713e-02  -5.8822375e-01   3.5106786e+00   1.5612301e+00   3.6889471e+00   7.0304866e-01
   1.8610176e+00   1.2909847e+00   8.3130970e-01   1.1650704e+00  -8.6158588e-01  -1.1096695e+00  -1.1347404e+00  -7.1467279e-01  -2.7364977e-01  -3.6494971e-01   2.1576072e+00  -5.0374405e-01  -3.4437810e+00  -3.8025194e-02  -4.2896516e-01   2.0425394e-02   3.2742985e+00   1.3718160e+00   1.0019693e+00   1.7645579e+00  -8.4331557e-01   1.5641147e+00   1.2393152e-01   5.5289854e+00   1.1729639e+00   3.0857698e+00  -1.5564563e-01  -5.4090957e-02   2.9417471e+00  -1.2377668e+00   3.3070537e+00   6.5039228e+00   2.3280661e+00   3.8943521e+00   1.4027350e+00   2.7971921e+00   8.5730199e-02  -1.5996017e+00   1.9642768e+00   3.2641268e+00  -2.7380840e+00   1.0002364e+00  -3.3978562e+00  -1.9064342e+00  -4.0411046e+00  -1.5812850e+00  -1.9154389e+00  -2.0785302e+00  -1.9139798e+00  -7.5108200e-01  -2.0576971e+00  -4.2610116e-01  -5.7077959e+00  -1.7037900e+00  -3.2363508e+00   1.7428275e-02   3.0578292e+00   7.7342413e-01   4.0684188e+00  -6.1929926e-01   3.5132048e+00   2.7657238e+00  -7.8830851e-01   7.3823943e-01  -5.8420468e-01   1.6500602e+00  -3.2108551e+00  -3.5237899e+00   1.7165558e+00   1.5107939e+00   4.1434510e-01   3.5251713e+00   2.4176688e+00  -1.6838123e+00   4.1460792e+00   8.2968950e+00   3.2726017e+00   2.3287592e+00  -3.3167954e+00   1.9677126e-01  -2.9442159e+00  -6.4521979e-01  -4.2307722e-02   1.1046763e+00  -9.9642654e-02  -1.4855214e+00   2.2751960e+00   2.3876936e+00   3.2299169e+00   9.1074102e-01
   7.0942427e-01   2.5889827e-01   9.0640144e-01   7.1413014e-01  -8.2848261e-01  -1.1816881e+00  -7.4854297e-01  -7.2516792e-01  -6.1292159e-01  -4.5509573e-01   1.4301264e+00  -8.7038765e-01  -3.0749745e+00  -1.2849598e-01  -6.3059332e-02  -6.7454659e-01   3.0089542e+00   8.0879772e-01   7.1901467e-01   5.3893611e-01  -5.4832182e-01   6.0725431e-01   6.2022893e-01   4.2589008e+00   6.8978776e-01   2.4189567e+00  -7.6884002e-01  -3.8555754e-02   2.7126145e+00  -7.4210985e-01   2.7509444e+00   5.3150119e+00   2.0243201e+00   2.4524183e+00   2.0997504e+00   3.4122418e+00   5.9722038e-01  -3.1176601e-01   2.2290286e+00   3.4587942e+00  -1.4493302e+00   9.5747538e-01  -3.9539882e+00  -2.3508021e+00  -2.3311363e+00  -8.6969624e-01  -2.1746896e+00  -2.6154788e+00  -2.3891818e+00  -7.2541876e-01  -1.6730591e+00  -9.0364108e-01  -5.5325355e+00  -1.3802218e+00  -2.3600593e+00   4.8335507e-01   1.4633119e+00   2.9858141e-02   2.7799315e+00  -9.7038233e-01   2.4524484e+00   1.1451435e+00  -8.4362969e-01  -1.1357655e+00   2.1155299e-01   1.4263404e+00  -1.4472183e+00  -2.2892254e+00   9.6168541e-01   9.1856771e-01  -3.5736796e-01   2.7196860e+00   8.5883484e-01  -2.1887526e+00   2.6758787e+00   5.9652339e+00   1.7620732e+00   2.1331112e+00  -2.7832923e+00   8.9560135e-01  -2.4885795e+00  -1.0876513e+00   4.2226962e-01   5.3311255e-01   3.3780445e-01  -2.0949792e+00   2.3733316e+00   1.8855405e+00   3.2741037e+00   7.0933736e-01
   5.2105567e-02  -8.7644439e-01   5.4555887e-01   8.8305728e-01  -9.8761768e-01  -1.9524944e+00  -9.4102142e-01  -1.0628396e+00  -6.5746850e-01  -1.2453383e+00   1.6876595e+00  -3.4710888e-01  -2.4136836e+00  -6.0481879e-02   8.5303732e-01  -8.2644789e-01   6.0068257e+00   1.4829288e+00   5.7950478e-01   8.4692096e-02   9.7611309e-01  -1.1216279e+00   1.3154890e+00   3.8467877e+00   1.4239642e+00   2.9716443e+00  -1.0737661e+00   2.9600161e-01   3.4205774e+00   1.0816652e-01   2.7765265e+00   5.0590198e+00   2.0343080e+00   2.1106306e+00   1.1786101e+00   3.3188927e+00   1.7860981e+00   1.1762803e+00   3.2851648e+00   4.5167291e+00   2.3305246e+00   3.7421564e+00  -4.1956077e+00  -1.7290755e+00  -2.1254969e+00  -2.3011912e+00  -1.7977841e+00  -1.5264296e+00  -3.6499184e+00  -9.8317762e-01  -1.3439187e+00  -4.5620885e-01  -3.7810072e+00   2.1385187e-01   2.6544283e-01   1.7104956e+00   1.2624336e+00  -5.5291997e-01   7.6153722e-01  -1.7542803e+00   2.0371316e+00  -6.3868765e-02   6.3890034e-01  -1.7466833e+00   1.3730951e+00   1.5880803e+00  -7.7109956e-01  -2.6178294e+00   5.5309302e-01   5.2726896e-01  -3.5210665e-01   1.9882009e+00   6.6935476e-01  -1.7887702e+00   2.6429173e+00   4.9029612e+00  -5.6868083e-01   2.0503759e+00  -1.0559953e+00   3.7424951e+00  -1.5084268e+00  -2.5579904e-01   1.4965161e+00   1.5487523e+00   1.0799206e+00  -2.5627098e+00   2.5022765e+00   2.0206193e+00   3.6947824e+00   8.8771634e-01
   3.4514587e-01  -2.6641404e-01   4.4873465e-01   9.6561515e-01  -1.6246036e+00  -7.5732719e-01  -1.0384911e+00  -6.5976448e-01  -1.0725091e+00  -1.4342577e+00   1.1007062e+00  -2.6783482e-01  -2.3183252e+00   1.0069497e-02   6.7886578e-01  -7.9095091e-01   4.7190365e+00   7.3120432e-01   4.4528940e-01   6.7412507e-02  -5.5814671e-02   4.0615868e-01   9.8095215e-01   3.9517104e+00   1.6968871e-01   3.5668602e+00  -1.1878797e+00   1.0739833e+00   4.1666488e+00  -7.4171034e-02   2.3782639e+00   5.2011072e+00   1.4233590e+00   1.4966468e+00   1.3882230e+00   2.1354006e+00   2.8590971e+00   3.1156806e-01   4.0050118e+00   3.9362076e+00   2.3017663e+00   2.0230361e+00  -6.5514482e-01  -1.3174393e+00   1.3809401e-01  -4.4537761e-01   9.4223979e-01  -1.2225992e+00  -2.0624050e+00  -7.1911456e-01  -6.5311114e-01  -1.2208866e+00  -4.8127018e+00  -2.8472741e-01  -3.5585469e-01   1.0449203e+00   1.3525578e+00  -1.5473019e-01   1.4966997e+00  -1.4071197e+00   1.0528640e+00   1.5498485e-01   3.0787716e-01  -1.7248694e+00   1.2081499e+00   8.0699676e-01  -2.2147186e-01  -1.4469807e+00   5.3251447e-01   1.3608368e+00  -4.1310046e-02   1.2321600e-01   1.7040981e+00  -2.6739815e+00   2.8229269e+00   2.5888119e+00   2.3426907e-01  -1.4305038e-01  -5.7496299e-01   2.8131480e+00  -6.8145870e-01   8.9982680e-01   1.9357854e+00   1.8815886e+00   1.8935375e+00  -1.3701185e+00   3.0427868e+00   1.4817891e+00   3.9237069e+00   7.6575976e-01
   1.1454905e+00   2.0271775e-01   6.3291491e-01   1.6156545e+00  -2.1025305e+00  -3.4951302e-01  -1.0245593e+00  -1.1319143e-02  -1.1198749e+00  -7.5142616e-01   2.3942256e+00   1.0650129e+00  -1.9027202e+00   8.8765277e-01   4.0469197e-01   1.9780536e-01   5.4983612e+00   1.3978124e+00   8.5902391e-01   1.1148327e+00  -9.7373831e-01  -1.3260721e-01   3.9849380e-01   4.7640486e+00  -9.2149453e-01   4.5384355e+00  -1.8313166e+00   8.5532819e-01   5.0846642e+00   1.2046854e+00   2.7008462e+00   6.3673818e+00   2.1291735e+00   3.1451413e+00   1.6115296e+00   2.4904241e+00   2.6924106e+00   7.1893904e-01   3.9896959e+00   4.4222239e+00   1.5279578e+00   1.2676413e+00  -8.8420284e-01  -2.3689732e+00  -2.6461301e+00  -8.0176041e-01   3.1443824e-01  -1.4774258e+00  -3.1256181e+00  -1.3920170e+00  -3.2080375e+00  -1.2069759e+00  -8.0332431e+00  -1.9054218e+00  -3.1534819e+00   3.7775228e-02   2.8930994e+00   1.3903227e-01   1.9900395e+00  -1.0363906e+00   1.7061018e+00   1.9893792e+00   4.1916556e-01   2.0603702e-02   2.0476155e-01   2.1981178e+00  -2.0777595e+00  -1.8890556e+00   1.3033131e+00   2.6656948e+00  -2.6917684e-02  -7.8938432e-01   2.4071317e+00  -1.9171432e+00   2.7299885e+00   2.6647092e+00   8.5546660e-01   7.5779062e-01  -2.8431030e-02   3.4267702e+00  -5.7944674e-01   2.2214303e+00   2.0504583e+00   3.6947702e+00   1.5544099e+00  -8.7400762e-01   3.0925551e+00   1.3115354e+00   3.4894451e+00   1.4397356e+00
   1.5920978e+00   5.8638444e-01  -3.0304267e-01   1.4031727e+00  -1.9707745e+00  -1.6125608e+00  -1.6720580e+00  -1.4237791e+00  -8.1579450e-01  -2.3640359e+00   2.5602205e+00   1.1574677e+00  -1.6920261e+00  -3.5329466e-01   6.1742604e-01  -4.4625423e-01   8.1654679e+00   2.3968430e+00   8.3499649e-01   1.9351149e+00   1.8457711e-01  -1.1908036e+00   5.1780188e-01   3.9266807e+00   4.6043083e-01   4.4602656e+00  -1.0129323e+00   1.0351988e+00   4.8231271e+00   1.4453918e+00   2.6907391e+00   5.6301294e+00   2.4095436e+00   3.6289240e+00  -3.3257117e-01   6.5456893e-01   3.3218988e+00   1.0073485e+00   5.1911938e+00   4.6310373e+00   4.1608958e+00   4.9023672e+00   4.3826102e-01  -8.9131043e-01  -2.0379104e+00  -2.2722628e+00   2.4503769e+00   8.2693735e-01  -2.0469825e+00  -5.6971266e-01  -1.6840752e+00  -3.4472933e-01  -5.2030007e+00   3.1841650e-01   2.5156000e-02   1.5740970e+00   3.9218593e+00   7.4414618e-01   1.2709121e+00  -1.1304220e+00   1.4126625e+00   1.5833874e+00   1.6123827e+00   7.6935477e-01  -5.1659490e-01   7.9181706e-01  -2.0243501e+00  -3.4070124e+00   1.8665128e+00   3.0361389e+00  -2.2049803e-01  -1.4926800e+00   3.1825171e+00  -7.0557522e-01   2.9237284e+00   2.7225353e+00  -1.1660730e+00  -3.2807321e-01   1.0081592e+00   6.9315891e+00   7.1016668e-02   3.8062360e+00   2.9041059e+00   3.9237698e+00   1.8299833e+00  -7.2826732e-01   2.0233446e+00   2.0892667e+00   3.0599313e+00   1.4455424e+00
   8.8873759e-01   2.6294100e-01  -4.3909784e-01   6.5731605e-01  -1.2024246e+00  -1.6120927e+00  -1.4484695e+00  -1.7915752e+00  -2.9003579e-01  -2.6657680e+00   2.0081520e+00   8.1653783e-01  -1.3995357e+00  -1.0437085e+00   7.9517284e-01  -1.5315484e+00   7.2388804e+00   2.5085207e+00   2.9826174e-02   1.0268356e+00  -2.4865056e-01  -1.6949388e+00   3.4810050e-01   1.9512498e+00   7.5373245e-02   3.6695321e+00  -8.5719801e-01   8.9355275e-01   3.7369934e+00   1.9903352e+00   1.6924309e+00   3.6751118e+00   1.9287176e+00   2.5435848e+00  -4.9460853e-01   1.4664214e-01   3.1326213e+00   2.1062510e+00   5.1290405e+00   4.6087390e+00   3.9600889e+00   4.5281524e+00  -1.1551140e-01  -1.2383696e+00  -8.9485173e-01  -1.9217215e+00   2.7211212e+00   6.4126158e-01  -1.0466156e+00   5.7496047e-01  -1.0377448e+00  -1.2782361e-01  -4.4337062e+00   1.2143879e+00   8.2341510e-01   2.4220901e+00   3.2593360e+00   5.6751776e-01   1.1926943e+00  -8.6986995e-01   7.6928739e-01   7.6502767e-01   1.0873780e+00   3.0206849e-01  -1.4618329e+00  -6.7348007e-02  -1.0176356e+00  -3.2485472e+00   1.5369682e+00   2.3318032e+00  -1.3892536e+00  -2.1197331e+00   2.1324593e+00  -6.6482021e-01   1.1270447e+00   4.9908840e-01  -2.9753054e+00  -8.0534699e-01   5.1411845e-01   8.0938301e+00  -2.2628513e-01   3.6474319e+00   2.7855336e+00   2.6869480e+00   1.5323745e+00  -1.7728993e+00   1.0827438e+00   1.4232155e+00   2.3106587e+00   1.1222568e+00
   1.4666953e+00  -2.9520353e-01  -5.5690545e-01   1.3974305e+00  -1.6451670e+00  -4.4536260e-02  -1.7203891e+00  -4.6168834e-01   4.2343045e-01  -1.0500616e+00   3.1946570e+00   2.4982996e+00  -7.3742651e-01   1.1365305e+00   1.8056248e-01   1.6575079e-01   7.7236728e+00   2.9779141e+00  -4.9730225e-01   1.4340397e-01  -7.6836039e-01  -1.4430050e+00  -4.9494951e-01   3.0545952e+00  -5.6765743e-01   4.4223641e+00  -1.7306799e+00   1.0307827e+00   4.8763334e+00   3.4426348e+00   1.4608916e+00   4.4546069e+00   1.7736176e+00   2.5434937e+00  -1.0324655e+00  -4.4081950e-01   3.6930427e+00   2.9583922e+00   5.6477848e+00   5.5620653e+00   4.8376604e+00   3.9069872e+00  -2.9773559e-01  -6.8165744e-01  -3.8509938e+00  -2.8139821e+00   3.1827462e+00   1.9589149e+00  -3.8178109e+00  -6.2017621e-01  -1.9849265e+00   3.3945425e-01  -4.2125910e+00   1.8773512e+00   7.1497861e-01   2.1814674e+00   4.4469823e+00   5.1262306e-01   1.5717797e+00  -8.6421057e-01   1.3268124e+00   2.6148535e+00   1.1585017e+00   1.5599315e+00  -7.2522803e-01   2.4296718e+00  -3.0301215e+00  -3.7836126e+00   1.1584604e+00   1.3739148e+00  -7.1433475e-01  -2.8439081e+00   3.4520560e+00   3.0884388e-01   1.9251356e+00  -2.1008749e-01  -2.6646396e+00  -5.5182495e-01   2.3028005e-01   8.0617864e+00  -9.8875992e-01   3.9417590e+00   3.5002546e+00   5.0158569e+00   1.1240962e+00  -2.0736297e+00   2.0923205e+00   9.5860601e-01   3.1816815e+00   1.9718013e+00
   6.9998290e-01  -1.9101114e-01  -1.3837279e-01   1.4105365e+00  -2.2667141e+00   6.6391505e-01  -1.0361465e+00  -3.0443499e-01  -1.2254847e-01  -1.2903548e+00   3.1126062e+00   1.8475366e+00   1.5063524e-02   2.9440423e-01   7.0191290e-01   2.0929847e-01   5.8670974e+00   1.9488620e+00  -2.7409125e-01   1.3065178e+00  -6.6936631e-01  -1.0982775e+00  -3.5069496e-02   2.2591849e+00  -1.1683011e+00   4.3859119e+00  -1.4416514e+00   1.3805511e+00   4.5880182e+00   3.3960056e+00   1.6589869e+00   3.5486360e+00   1.2477636e+00   2.4010258e+00   3.0887695e-01   2.8990643e-01   3.8543413e+00   2.1793646e+00   4.5965578e+00   3.9929386e+00   5.6543729e+00   3.8716619e+00   1.4854102e+00  -1.2041248e+00  -1.8664304e+00  -1.4532182e+00   3.3565969e+00   9.6717529e-01  -1.8047446e+00  -3.2670973e-01  -2.1975624e+00  -6.8884645e-01  -5.8438991e+00  -3.4351096e-01  -9.2520378e-01   1.0388236e+00   3.2456650e+00  -4.4970392e-02   8.6238498e-01  -6.6273253e-01   1.6090962e-01   1.6093764e+00   8.3926386e-01   1.4951798e+00  -1.0987962e+00   8.4465341e-01  -1.9160707e+00  -1.7610868e+00   4.9107005e-01   2.2188725e+00   3.0178027e-01  -4.1558263e+00   3.5656055e+00   5.5117142e-01   1.1706618e+00  -1.6325165e+00  -2.4080125e+00  -9.9679356e-01   5.8969140e-01   6.3298914e+00   7.8505951e-02   4.5627591e+00   4.1758037e+00   5.1572319e+00   1.3604194e+00  -9.4232311e-01   1.9359761e+00   5.4774180e-01   2.0057738e+00   1.6133756e+00
   8.9647012e-01  -2.7069533e-01  -2.3775902e-01   1.7225567e+00  -2.0603943e+00   2.1856160e-01  -1.2845281e+00  -1.9752648e-01  -1.1231820e-01  -1.6123320e+00   3.7784802e+00   2.6524521e+00   6.5725497e-01   3.6649506e-01   7.4440053e-01   7.2807241e-01   6.6738059e+00   2.6702002e+00  -4.7762418e-01   2.0068981e+00  -1.2208846e+00  -2.2091437e+00  -2.2229337e-01   2.0637611e+00  -1.4878179e+00   4.4267546e+00  -1.0804780e+00   9.0800306e-01   4.5688642e+00   4.3946413e+00   1.0799243e+00   2.8864506e+00   1.1283169e+00   3.2886249e+00  -7.7974095e-01   1.3048725e-01   3.7282633e+00   2.9093700e+00   4.9696015e+00   4.8046256e+00   5.0143858e+00   5.3529268e+00   1.1352478e+00  -1.6631196e+00  -3.6734789e+00  -2.5929598e+00   3.1901326e+00   1.6103281e+00  -2.6009940e+00  -6.0311034e-01  -3.3348122e+00  -5.3567854e-01  -6.3929405e+00  -5.7942228e-01  -9.9643467e-01   9.5859963e-01   4.1088778e+00  -2.0471964e-01   5.7886006e-01  -6.0738931e-01   4.5379979e-01   1.9688259e+00   1.1359533e+00   2.4787672e+00  -1.5081627e+00   1.2911123e+00  -2.9069841e+00  -2.1761567e+00   8.4957071e-01   2.9986833e+00  -2.7133892e-01  -4.6296210e+00   3.4248368e+00   1.7694352e+00   3.2348078e-01  -1.5229249e+00  -3.1653835e+00  -7.4155937e-02   1.3069487e+00   7.5538629e+00   4.7879404e-01   5.5600730e+00   4.0296467e+00   5.6621557e+00   1.0678318e+00  -8.1065501e-01   1.7584832e+00   5.8754579e-01   1.3515329e+00   1.7746102e+00
   8.5593974e-01  -1.6670310e-01  -1.0187568e-01   1.4211513e+00  -2.4744525e+00   1.3277834e+00  -1.0088677e+00   2.5519153e-01  -3.6254219e-01  -1.1647076e+00   3.4616025e+00   2.3134197e+00   9.4788634e-01   4.3402567e-01   2.7163424e-01   1.0050906e+00   4.6658774e+00   1.7750081e+00  -8.6230257e-01   1.7462685e+00  -1.8069133e+00  -8.8738931e-01  -5.5408814e-01   1.6978288e+00  -2.4936916e+00   4.2895737e+00  -1.2842838e+00   9.7126790e-01   4.4657092e+00   4.0128342e+00   6.8621204e-01   2.4347433e+00   4.4145659e-01   2.7136112e+00  -2.6138490e-01  -2.1439909e-01   3.9086515e+00   1.9868828e+00   4.5580459e+00   3.6428481e+00   5.2527725e+00   4.1022715e+00   3.3425528e+00  -1.1807908e+00  -2.0740336e+00  -1.0805035e+00   4.6033803e+00   1.9078265e+00  -1.0366670e+00  -3.7928472e-01  -2.7253574e+00  -8.2467008e-01  -6.8561742e+00  -1.4071037e+00  -1.7349395e+00   1.2435032e-01   3.6286707e+00  -2.3038951e-01   9.6546894e-01  -3.3366410e-01   2.8396270e-02   2.1127197e+00   7.8229443e-01   2.5895255e+00  -1.2811390e+00   7.7969308e-01  -2.5159735e+00  -9.1983121e-01   4.0143897e-01   2.7727303e+00   4.4886118e-01  -5.5738849e+00   4.3953898e+00   1.7058607e+00   6.1762614e-01  -2.9458974e+00  -2.0268300e+00  -9.6728028e-01   1.0826204e+00   5.4772366e+00   7.3624593e-01   5.6336693e+00   4.1444238e+00   5.5235481e+00   1.2108657e+00  -2.3162269e-01   2.1231036e+00  -2.2118030e-01   1.1527113e+00   1.4867975e+00
   1.3927100e+00   4.9648258e-02  -7.0908498e-01   1.5211715e+00  -1.9660305e+00   1.3697614e+00  -1.7181496e+00   1.7020373e-02   1.9629235e-01  -1.5666350e+00   3.6921372e+00   2.4681400e+00   8.3652111e-01   3.4384634e-01   4.0532664e-01   1.3881794e+00   5.1843488e+00   2.5734480e+00  -1.3138431e+00   2.2722754e+00  -2.2952840e+00  -4.6282281e-01  -1.1704699e+00   1.8680512e+00  -2.5865961e+00   4.8648535e+00  -1.0648560e+00   7.5934719e-01   4.2924956e+00   4.1662876e+00   3.2400045e-01   2.2363727e+00   3.0158545e-01   3.0476736e+00  -1.7840593e+00  -1.9270179e+00   4.0548154e+00   2.0468595e+00   4.5647099e+00   3.8904197e+00   5.6451353e+00   4.7556245e+00   2.7105501e+00  -1.3512694e+00  -4.5297376e+00  -3.1924139e+00   4.8875233e+00   2.1006814e+00  -1.4591697e+00  -4.2766778e-01  -3.0171260e+00  -5.8462972e-01  -5.8758021e+00  -6.3893674e-01  -1.5248688e+00   5.8091185e-01   5.1139848e+00   4.7240124e-01   1.7414716e+00   2.4376477e-03   2.4521463e-01   2.7180592e+00   7.6084339e-01   3.7003800e+00  -2.9537095e+00   7.2410013e-01  -3.8808198e+00  -2.6164085e+00   8.1492248e-01   2.5324973e+00   7.3035347e-01  -5.1431520e+00   5.5535423e+00   2.2250825e+00   1.0281216e+00  -2.3786175e+00  -1.7577201e+00  -9.1931804e-01   8.2704738e-01   6.7392100e+00   2.3168338e-01   6.4564406e+00   4.2918103e+00   5.8363029e+00   7.1725883e-01  -2.3033805e-01   1.7908488e+00   5.2859495e-01   7.3748979e-01   1.7705073e+00
   1.0900115e+00   4.4523034e-04  -7.0686560e-01   5.9796666e-01  -1.8505116e+00   2.3628744e+00  -1.3752507e+00   5.0645752e-02   1.5890632e-01  -8.7225822e-01   2.7695899e+00   1.4649338e+00   7.9345478e-01   1.1932628e-01  -5.1563578e-01   1.0731727e+00   2.2534446e+00   1.3600400e+00  -2.0092443e+00   1.2145162e+00  -2.7633196e+00   8.8856818e-01  -1.6017904e+00   6.5974677e-01  -3.3161030e+00   3.5526339e+00  -1.2430349e+00   5.2621903e-01   3.1707721e+00   3.4022766e+00  -4.5269429e-01   8.8816470e-01  -4.2561124e-01   1.6169413e+00  -9.8639217e-01  -2.1663290e+00   3.6886650e+00   1.3893775e+00   3.8162813e+00   2.4841732e+00   5.4948694e+00   3.0346483e+00   3.9485866e+00  -5.7421010e-01  -2.1965050e+00  -1.2789988e+00   6.0062764e+00   2.4562786e+00   1.5879320e-01   2.0552078e-01  -1.5718300e+00  -8.1032387e-01  -5.1285255e+00  -6.9885392e-01  -1.6241897e+00   2.0226452e-01   3.8285359e+00   4.2838273e-01   2.0606642e+00   2.4742073e-01  -5.0600268e-01   2.3191676e+00  -1.8643059e-01   2.9645238e+00  -2.8113962e+00  -9.0457211e-02  -2.9518247e+00  -1.3319731e+00   9.4383970e-02   1.3436514e+00   8.8993164e-01  -5.2848434e+00   5.6412767e+00   2.1751615e+00   7.4988698e-01  -3.6898542e+00  -9.1463987e-01  -1.5364054e+00  -4.3217730e-01   4.3624493e+00  -2.9682492e-01   5.2885874e+00   4.1084711e+00   4.4075864e+00   5.0061444e-01  -3.1135814e-01   1.8137713e+00  -2.0203251e-01   4.7987988e-01   1.3065951e+00
   5.1921625e-01  -1.1849177e+00  -1.6337293e+00   4.4384388e-01  -6.7105137e-01   1.3250009e+00  -2.5611408e+00  -8.6399891e-01   5.4133036e-01  -2.3726838e+00   2.1299177e+00   6.5127356e-01   9.8271096e-02  -7.4284403e-01  -3.4629900e-01   5.2957504e-01   3.8379450e+00   2.3118202e+00  -2.7086503e+00   4.6452877e-01  -1.3181282e+00   4.0300149e-01  -1.4705020e+00   4.8966508e-01  -1.8356068e+00   3.5830040e+00  -6.0189434e-01   4.3581315e-01   2.2375553e+00   2.6085009e+00  -1.0420550e+00  -7.9846045e-02  -1.2384145e+00   5.6898966e-01  -3.7272852e+00  -3.9408002e+00   3.8763077e+00   2.4796311e+00   4.0181317e+00   3.3167387e+00   7.6076496e+00   6.1804535e+00   2.7540173e+00  -1.0227719e-01  -2.7248487e+00  -4.4056735e+00   5.9439612e+00   3.4975651e+00  -1.1194323e+00   1.6440590e-01  -6.0385643e-01  -2.6127407e-01  -1.6020230e+00   1.8733580e+00   1.8691363e+00   1.6570087e+00   4.1073134e+00   3.9700739e-01   1.1470248e+00  -3.4671780e-01  -7.4952187e-01   8.8623216e-01   7.0559296e-01   2.0935540e+00  -2.8777727e+00  -5.1533011e-01  -3.0493874e+00  -3.3465353e+00  -8.5045330e-02  -5.0731131e-01   8.1221438e-01  -3.5703949e+00   5.9006725e+00   2.5327080e+00   1.5992250e+00  -2.3415636e+00  -2.0735909e+00  -7.3319763e-01  -6.5407182e-01   6.5916939e+00  -6.2855013e-01   4.9203469e+00   3.9694834e+00   3.0464063e+00   5.9225522e-01  -1.0886379e+00   1.1740737e+00   8.9390245e-01   9.4735553e-01   1.2629859e+00
   8.6364221e-01   1.2601390e-01  -4.7788628e-01  -2.6583700e-02  -2.2462913e+00   4.4259142e+00  -1.0395173e+00  -4.0650892e-01   9.5449932e-02  -1.6771605e-01   2.4902190e+00   6.7117156e-01   4.2729988e-01  -7.8738191e-01  -1.8510819e+00   3.0891878e-01  -7.7535798e-01   1.0283017e+00  -2.9311728e+00   5.5238220e-01  -2.0587475e+00   3.4320035e+00  -1.4863705e+00   3.4593915e-01  -2.7591646e+00   2.4939505e+00  -5.7245996e-01   1.6209434e+00   2.2839971e+00   1.0269377e+00  -8.1335330e-02   5.7508723e-01  -1.4655624e+00   9.7080641e-01   8.0367417e-01  -6.3281228e-01   3.3935753e+00  -5.7824076e-01   2.2517536e+00   1.4394631e+00   5.5596334e+00   1.8972776e+00   6.6941586e+00   1.5294749e+00   2.2939466e+00   1.1783496e+00   8.4173433e+00   4.1763406e+00   3.8286562e+00   2.1009689e+00   1.3691185e+00  -8.9604173e-02  -3.3963130e+00  -4.1852048e-01  -7.8880751e-01  -2.3358013e-01   2.3220148e+00  -4.6703369e-01   2.2587484e+00  -4.5294898e-01  -4.7481837e-01   1.6954331e+00  -7.8030315e-01   3.5714469e+00  -1.7939045e+00  -1.5244747e+00  -2.0036587e+00   3.6379564e-01  -1.5101304e+00  -5.6817762e-01   2.8455455e+00  -3.8784768e+00   6.4279478e+00   2.1954951e+00   1.9698339e+00  -1.5073603e+00  -6.3820912e-02  -1.7303356e+00  -3.2568051e+00  -8.5586534e-01  -6.0861728e-01   4.3743091e+00   4.3331549e+00   2.8766478e+00   1.0353756e-01  -1.3249506e-01   2.2010383e+00  -9.8594258e-01   8.9424593e-01   4.1474315e-01
   4.7621309e-01  -1.0327002e+00  -2.3959843e-01   8.1607146e-01  -1.5009965e+00   1.9631634e+00  -1.0564523e+00   1.0178572e-01  -5.1728103e-01   1.1658728e-01   4.1365161e+00   1.3913297e+00   1.5842706e+00   3.8248608e-02  -1.0118892e+00   2.2882424e+00   2.0251312e+00   1.5485086e+00  -1.7490310e+00   2.8662772e+00  -1.8347813e+00  -7.5996132e-01  -1.2009034e+00   5.9821633e-01  -2.9463905e+00   2.1783085e+00  -1.1250612e+00  -8.2236384e-01   1.9317262e+00   3.4902147e+00  -2.1460193e-01   1.1343154e-03  -1.7546152e-01   2.9642703e+00  -2.9757892e-02   1.2662544e+00   2.2015249e+00   1.9313141e+00   1.2751493e+00   2.6740187e+00   5.3400860e+00   5.2558704e+00   4.9564609e-01  -1.5613979e+00  -5.3486172e+00  -2.9614448e+00   2.1495349e+00   2.1083985e+00  -1.9002384e+00  -7.5476472e-01  -3.8522476e+00  -1.1838010e+00  -6.2963490e+00  -3.0965640e+00  -3.7263440e+00  -1.1943315e+00   2.9324247e+00  -1.1177287e+00  -2.1190651e-03  -5.6224038e-01   5.3282977e-02   1.5378470e+00  -1.0465593e-02   3.5405144e+00  -2.6332395e+00   7.1659590e-01  -4.2865504e+00  -7.4039972e-01  -5.5673915e-01   1.1011427e+00   1.7656072e+00  -2.8396013e+00   3.9776569e+00   4.7564182e+00  -3.5330626e-01   2.2911081e-01  -2.9728703e-01   3.6178785e+00  -6.8091674e-01   2.1026997e+00  -3.5862485e-01   4.2644074e+00   3.6479586e+00   4.4757296e+00  -9.4630136e-01  -3.4613956e-01   2.0838909e+00   4.9988930e-01  -1.0508491e+00   1.3221638e+00
  -1.5389718e-01  -1.4078370e+00  -1.2156290e+00   1.5959695e-01  -3.3567273e-01   9.9709762e-01  -1.9282268e+00  -1.2549435e+00  -3.0311076e-01  -1.8722124e+00   2.4644529e+00  -2.7606198e-01   5.5584520e-01  -1.6617629e+00  -8.3144453e-01   8.1466961e-01   1.7689642e+00   1.4841667e+00  -2.3617296e+00   1.8869086e+00  -4.7227515e-01   1.8083351e-02  -8.5516505e-01  -1.3385789e-01  -1.3472950e+00   1.3967961e+00   7.2688385e-02  -4.4755090e-01   3.3841724e-01   1.3740439e+00  -9.8042372e-01  -1.5288394e+00  -1.3014831e+00   1.0122490e+00  -2.1498088e+00  -8.5105884e-01   2.4165439e+00   1.6674020e+00   1.3092710e+00   2.1674516e+00   6.6762255e+00   7.1638950e+00   1.5641328e+00  -6.1233099e-02  -2.3475399e+00  -4.0061150e+00   3.9147596e+00   3.3628960e+00  -4.2408480e-01   3.2763355e-01  -5.6496920e-01  -8.9187269e-01  -1.7237164e+00  -1.3983628e-01   3.5595558e-01   3.1486390e-01   2.1520229e+00  -9.4640135e-01  -3.1726934e-01  -8.6773885e-01  -9.3022822e-01  -6.2106506e-01   3.2249354e-01   1.9570931e+00  -2.5068611e+00  -1.4999558e+00  -2.7468276e+00  -1.7791689e+00  -1.0543036e+00  -7.5931834e-01   1.7140812e+00  -1.2506714e+00   3.9845324e+00   4.1666809e+00   3.5738748e-01   8.7423229e-01  -1.0770533e+00   2.5404094e+00  -1.3779014e+00   2.4222165e+00  -5.0591559e-01   3.3034749e+00   3.2147914e+00   1.7595779e+00  -3.7334909e-01  -5.9501460e-01   1.3111128e+00   1.3215478e+00  -7.1662258e-01   7.0088041e-01
  -9.2075483e-01  -1.5935204e+00  -1.0343251e+00  -5.4102734e-01   6.3222835e-01   1.5691740e+00  -1.4028430e+00  -1.2719288e+00   2.5555608e-01  -1.2317916e+00   1.6904203e+00  -1.1389070e+00   3.2771318e-01  -1.9760126e+00  -6.5265671e-01  -4.0384209e-03  -9.4793446e-01   7.4535562e-01  -2.8524370e+00   8.4398304e-01  -9.0443129e-01   8.5061468e-01  -8.7158881e-01  -1.1986175e+00  -1.5875279e+00   2.0067046e-01   1.2985453e-01  -4.6451440e-01  -1.1355302e+00   8.2201574e-01  -1.5804141e+00  -2.9343245e+00  -1.6165519e+00  -6.1851516e-01  -1.0000611e+00  -3.0971367e-01   1.8012183e+00   1.8152469e+00  -1.8579334e-01   1.4688070e+00   5.2145380e+00   4.3698888e+00  -4.0484264e-03  -3.1678297e-01  -1.3596135e+00  -2.9945184e+00   2.9695157e+00   2.0360038e+00   4.3732113e-01   1.3552615e+00   4.4826560e-01  -1.0927525e+00  -7.8631150e-01   1.0548555e-01  -2.7770409e-01   5.9892272e-01   6.4917499e-01  -1.3925629e+00   2.5008722e-01  -5.7474765e-01  -1.3896402e+00  -1.5724930e+00  -9.7087451e-01   9.4888558e-01  -3.2848672e+00  -2.1088109e+00  -1.6405076e+00  -1.2082753e+00  -1.9824092e+00  -2.3962040e+00   1.2693460e+00  -1.1874220e-01   2.1617251e+00   3.2637577e+00  -1.2475269e+00   9.0506092e-02  -1.1335914e+00   2.7877115e+00  -2.9188998e+00   7.2407646e-01  -1.6896334e+00   1.3020042e+00   2.4140121e+00   2.0508802e-02  -1.0758666e+00  -1.7398124e+00   1.1521800e+00   9.4815146e-01  -1.3672908e+00   2.6101386e-01
  -4.2706077e-01  -1.1748267e+00  -1.0872614e+00   7.1490476e-02   8.7720565e-01   1.5273313e+00  -1.4805399e+00  -1.2284958e+00   9.0726440e-01  -9.7709637e-01   2.3044437e+00  -4.0373488e-01   3.5283493e-02  -1.7370380e+00  -5.5272980e-01   2.3757611e-01  -1.0863773e+00   1.3515055e+00  -2.6119771e+00   1.1124868e+00  -9.1389621e-01   9.7044262e-01  -6.8136955e-01   9.5201045e-02  -8.4831298e-01  -2.4481909e-02   6.4421408e-01  -1.3915765e-01  -1.7123382e+00   4.8873059e-01  -1.2950935e+00  -2.5307403e+00  -1.2022860e+00  -1.7050255e-01  -1.1873615e+00  -1.0207465e-02   1.4094694e+00   1.7076682e+00  -9.9925529e-01   1.9581802e+00   3.7441057e+00   3.5740749e+00  -1.3027799e+00  -4.1937694e-02  -3.3758354e+00  -4.1124290e+00   2.3224543e+00   2.3588418e+00  -2.7866491e-01   1.4726722e+00   6.5822541e-01  -4.3865002e-01   1.0857651e-01   6.6399829e-01  -4.3047860e-01   9.1745249e-01   1.2978001e+00  -1.6968888e+00   1.0075713e+00  -5.4440934e-01  -5.0871525e-01  -1.0072770e+00  -1.2635892e+00   1.9194876e+00  -3.5235899e+00  -1.2363976e+00  -2.7549400e+00  -2.4888215e+00  -2.2441869e+00  -3.2310617e+00   1.5286848e+00   1.5621210e+00   1.4398334e+00   3.4308625e+00  -1.4813741e+00   2.7243224e+00  -1.0262155e+00   3.8069195e+00  -3.8501422e+00   1.6876703e-01  -2.6735005e+00   4.8632015e-01   2.0406655e+00   8.3262259e-02  -1.7659490e+00  -1.8890429e+00   1.3221400e+00   1.6853299e+00  -1.4971652e+00   5.9920953e-01
  -1.4539198e+00  -1.7257143e+00  -4.0035953e-01  -1.8416331e-01   8.7919419e-01   1.2406106e+00  -4.0224628e-01  -1.3551891e+00   5.7566846e-01  -2.3656823e-01   2.6477759e+00  -7.1687249e-01   5.5435309e-01  -2.0043122e+00  -2.3543018e-01  -1.6850899e-01  -1.4356603e+00   8.6684266e-01  -2.0916904e+00   1.2307789e+00   4.1651272e-01  -1.5902578e-01   3.0389393e-01  -6.5467502e-01  -3.3442170e-03  -1.2549483e+00   5.7249257e-01  -2.6694389e-01  -2.4099565e+00   2.6420158e-01  -5.6631579e-01  -2.9703660e+00  -7.7522491e-01  -2.8409130e-01   1.1242466e+00   3.1952327e+00   7.4589320e-01   1.8747241e+00  -2.5066350e+00   1.5243985e+00   4.1104597e+00   3.8692528e+00  -2.7884914e+00  -7.7661739e-03  -1.8142775e+00  -2.9754032e+00   4.2290911e-01   1.6882840e+00   1.0525331e-01   1.9140393e+00   9.9045538e-01  -5.1149531e-01   1.0553869e-01  -2.7076950e-01  -7.5491511e-01   6.7994791e-01  -8.0326309e-01  -3.0295690e+00  -6.4073075e-01  -1.2208499e+00  -5.7460334e-01  -2.3843930e+00  -1.1822171e+00   1.1707773e+00  -2.2575257e+00  -1.5360917e+00  -1.4140382e+00  -9.7153794e-01  -3.2149947e+00  -3.6300560e+00   1.8493502e+00   2.5666326e+00  -8.0255921e-01   3.7068649e+00  -2.6742847e+00   3.5103186e+00  -1.9879771e+00   5.3018252e+00  -3.9033439e+00  -1.6449272e+00  -2.4644199e+00  -8.4518674e-01   1.8979086e+00  -1.5622849e-01  -2.0934750e+00  -2.4793787e+00   1.3798852e+00   1.2991760e+00  -2.1193671e+00   1.6924611e-01
  -1.4351982e+00  -2.0332491e+00  -1.1172241e+00  -6.7021674e-02   1.4658264e+00   6.7455143e-02  -1.4295365e+00  -1.7610507e+00   9.7489571e-02  -1.4731333e+00   1.6922851e+00  -1.1924876e+00  -2.1007548e-01  -2.2557080e+00  -3.0871894e-01  -3.5545898e-01   1.2113447e-04   9.7019880e-01  -1.8775971e+00   7.8355873e-01   1.0996659e+00  -2.4146060e-01   5.2191220e-01   8.2974106e-03   8.1632373e-01  -1.3197956e+00   8.7358597e-01  -3.5081469e-01  -2.6103437e+00  -8.1174781e-01  -1.0684186e+00  -2.9900557e+00  -1.1867949e+00  -1.2319391e+00  -1.0367941e+00   1.5629079e+00   1.2149132e+00   2.0448227e+00  -1.7665705e+00   2.1191102e+00   4.8501432e+00   5.4185162e+00  -2.2909667e+00   7.6946212e-01  -1.3469531e+00  -4.4234745e+00   9.8831746e-01   2.5725569e+00  -1.0521297e+00   1.3522271e+00   2.0827484e+00  -6.5669519e-01   2.4181251e+00   1.4762544e+00   1.7303685e+00   1.3393847e+00  -6.1880088e-01  -2.7586593e+00  -1.2145024e+00  -1.7098875e+00  -9.7361162e-01  -3.3309091e+00  -1.9880060e-01  -5.6509571e-02  -1.3994115e+00  -1.6563187e+00  -1.2248261e+00  -2.0940519e+00  -2.8474716e+00  -4.0589937e+00   1.4516036e+00   3.6370100e+00  -9.5000079e-01   3.1485847e+00  -1.8114600e+00   4.3813191e+00  -2.0572492e+00   5.1167221e+00  -2.8242429e+00  -4.6276770e-01  -1.9593951e+00  -1.0812601e+00   1.3503717e+00  -1.0477544e+00  -1.2948267e+00  -2.0012214e+00   1.5884174e+00   2.3244976e+00  -1.3025631e+00   1.2598379e-01
  -1.2404927e+00  -1.1353534e+00  -4.5596923e-01  -7.0165065e-01   7.6466054e-01   1.1841560e+00  -3.6732376e-01  -1.3360057e+00  -5.6522376e-01  -2.2645074e-01   1.2809849e+00  -1.3925680e+00  -1.4808481e-01  -1.8996815e+00  -5.9779835e-01  -6.4719123e-01  -2.0785894e+00  -2.0416743e-01  -1.5564321e+00   4.4536654e-01   3.7569833e-01   1.4576453e+00   5.4737684e-01  -2.7155527e-01  -3.4051724e-01  -1.6683270e+00  -3.5389538e-02  -1.4819838e-01  -2.2006129e+00  -1.8542595e+00  -5.8383184e-01  -2.1724750e+00  -9.2980266e-01  -1.5022160e+00   1.8196358e+00   3.1477400e+00   1.1959065e+00   1.4011953e-01  -2.6380209e+00   6.3967272e-01   4.0826441e+00   1.8139497e+00  -3.4405008e-01   1.3395598e+00   1.8492264e+00  -8.7982862e-01   1.9854231e+00   1.7148877e+00   1.8501998e+00   2.2814121e+00   3.3162010e+00  -8.1177173e-01   1.1936025e+00   6.8371262e-02  -1.4753593e-01   4.2286583e-01  -1.7938170e+00  -2.7690903e+00  -4.6410096e-01  -1.5888592e+00  -9.1444460e-01  -2.9849074e+00  -6.6775058e-01  -4.7977794e-02  -5.9609178e-01  -2.2131055e+00   1.3876669e-01   7.0190937e-05  -3.1878079e+00  -3.7672487e+00   2.1939351e+00   3.2539857e+00  -9.8519839e-01   1.5823802e+00  -1.6254706e+00   3.2178853e+00  -6.4982356e-01   3.4688764e+00  -2.8779796e+00  -4.1801480e+00  -1.5025671e+00  -1.4306446e+00   1.0378099e+00  -1.0397067e+00  -1.0416013e+00  -1.4673845e+00   2.3976336e+00   1.0745749e+00  -1.3755915e+00  -5.0244286e-01
   3.5400100e-01   3.7980261e-01  -7.7543295e-01  -1.7237406e-01   5.7124156e-01   6.5210050e-01  -8.7740539e-01  -1.1082979e+00  -8.0600895e-01  -4.8394520e-01   1.4529833e+00  -4.7961891e-01  -7.8580081e-01  -1.3298261e+00  -9.3414803e-01  -7.1359276e-02  -1.5176520e+00   1.9636402e-01  -7.5600791e-01   1.1318171e+00  -8.8597209e-01   2.2428150e+00   1.1454033e-01   1.5405344e+00  -8.0188217e-01  -1.1553977e+00  -8.2806753e-02  -3.0568367e-01  -1.6614653e+00  -2.4394336e+00  -4.6939247e-01  -5.7118617e-01  -3.0637803e-01  -3.8535573e-01   8.0406412e-01   1.8168608e+00   1.1328964e+00  -1.0915390e+00  -2.1398180e+00   7.1489998e-01   1.8190140e+00   6.1683380e-01   8.9516014e-01   1.6003364e+00   3.2339872e-01  -1.2762416e+00   2.9742928e+00   2.1655347e+00   1.9408537e+00   1.8794636e+00   3.3065753e+00  -4.6383605e-01   6.7238473e-01   1.4972429e-01  -8.6066508e-01   1.3258504e-01   1.9304590e-01  -1.6841084e+00   1.3967968e+00  -1.0348090e+00   1.5168607e-01  -1.1126839e+00  -3.7489873e-01   1.2721545e+00  -9.2214870e-01  -1.4207163e+00  -1.2447460e+00  -1.4548339e+00  -1.9421669e+00  -2.7121782e+00   1.9887372e+00   3.5615809e+00  -1.5128457e-01   8.9676836e-01  -6.6171198e-01   4.6755761e+00   8.8550694e-01   2.4849562e+00  -2.1423771e+00  -4.2788774e+00  -1.3562990e+00  -6.4907090e-01   2.2883067e-01  -4.3333696e-01  -8.6064905e-01  -1.9752134e-01   2.7520434e+00   1.6232876e+00  -1.1935428e+00  -1.9422238e-01
   3.7273844e-01   6.8374374e-01  -9.0249917e-01  -1.0601896e+00   9.4612268e-01  -5.9886747e-02  -8.5335398e-01  -1.8042804e+00  -1.4255036e+00  -1.4530339e-01   8.2796024e-01  -1.5719975e+00  -1.3693693e+00  -1.8629386e+00  -2.0459730e+00  -8.3122530e-01  -1.0693603e+00  -3.0124036e-01  -2.5385879e-02   1.0948474e+00  -3.3794134e-01   1.8207565e+00  -6.8768584e-02   5.1152480e-01  -2.8914540e-01  -2.4880370e+00  -5.2311238e-01  -1.0545931e+00  -2.3233784e+00  -3.0326394e+00  -1.6314033e-01  -6.0602129e-01   3.6107151e-01  -8.2441675e-01   1.5158853e+00   2.1182922e+00   3.8961753e-01  -1.1684088e+00  -2.3714229e+00   8.1921855e-02   1.9200663e+00   8.1940588e-01   6.4683139e-01   1.9742713e+00   2.2413120e+00  -8.5226467e-02   2.3509655e+00   1.9638758e+00   2.3426800e+00   2.0889148e+00   3.9017276e+00  -8.6128366e-01   9.9598921e-01   2.7884279e-01  -6.0364947e-01   5.8317774e-02  -5.8078274e-01  -1.0826363e+00   7.3125634e-01  -1.2822594e+00  -3.2107715e-01  -1.4968844e+00  -9.3843104e-02   1.7058137e-01  -9.9454997e-01  -2.0972791e+00  -4.8078383e-01  -1.2350048e+00  -1.1619758e+00  -2.3521388e+00   1.2122664e+00   4.0343737e+00  -1.0546209e+00   8.2401435e-01  -6.8403223e-01   4.6681041e+00   8.5906247e-01   2.5613544e+00  -1.8812086e+00  -3.9698355e+00  -1.2640789e+00  -1.2292301e+00  -2.5014585e-01  -1.3050225e+00  -8.9833393e-01  -2.2892057e-01   2.0617366e+00   1.8248462e+00  -1.2469952e+00  -4.9639846e-01
   4.7833240e-01   7.4738427e-01  -1.1949483e+00  -7.7246094e-01   1.5326063e+00  -1.3057537e+00  -1.2124371e+00  -2.3396258e+00  -8.5216828e-01  -9.3839075e-01   8.9905163e-01  -1.0102413e+00  -1.9425372e+00  -2.1810705e+00  -1.5667496e+00  -1.6861909e+00   1.1812929e+00   1.1901051e+00   2.3836518e-01   7.2348584e-01   5.7894214e-02   5.9909700e-01   4.3897604e-01   1.0031007e+00   9.3541110e-01  -2.4062427e+00  -1.5730948e-01  -8.5845432e-01  -2.7864767e+00  -3.1510604e+00   6.2120663e-02  -3.3731514e-01   8.2624804e-01  -6.8929167e-01   2.5247856e-01   1.5659113e+00   2.7893079e-01  -2.2656290e-01  -2.1213717e+00   1.4928171e+00   1.5809709e+00   1.6672785e+00  -1.2677264e+00   1.9354525e+00   1.0233166e+00  -2.1216052e+00   1.5068594e+00   2.0745113e+00   1.4988247e+00   2.4798010e+00   4.3843356e+00   2.6003385e-01   2.8355793e+00   2.2648071e+00   1.4685305e+00   1.6660220e+00   2.9549132e-01  -1.1147238e+00   6.6680378e-01  -1.6989742e+00   5.6030483e-01  -1.6366247e+00   6.5639111e-01   4.1795103e-01  -1.0426785e+00  -1.4340636e+00  -8.2695635e-01  -3.4499568e+00  -7.2044574e-01  -2.9649539e+00   3.4005192e-01   5.3963648e+00  -2.1143808e+00   4.0109942e-01  -9.1122871e-01   6.4636504e+00  -1.1344932e+00   2.8093189e+00  -1.6685652e+00  -1.2096022e+00  -1.5534566e+00  -1.1921831e+00  -5.1688249e-01  -1.6484352e+00  -1.0271436e+00  -8.6434835e-01   1.3766662e+00   2.6628383e+00  -9.2522720e-01  -2.8808767e-01
   3.2090909e-01   1.7344712e+00  -2.5005236e-01  -7.0510011e-01   8.3194677e-01  -5.2066123e-01   1.3795716e-01  -2.0870669e+00  -1.0064645e+00   1.1100731e-01   1.6448907e+00  -3.9657291e-01  -1.1461014e+00  -2.1847299e+00  -1.5619366e+00  -2.1839993e+00   1.1781119e-01   7.7555635e-01   9.9335061e-01   1.4169347e+00   8.9966162e-02   5.5223061e-01   9.7134581e-01   3.1725690e-01   1.1686794e+00  -3.2804309e+00   1.2211770e-01  -1.6921637e-01  -2.4437465e+00  -3.0573990e+00   1.0499396e+00  -9.7735404e-02   1.3335914e+00  -3.5380559e-02   3.3027014e+00   4.4756284e+00  -2.7841086e-01  -1.2288687e+00  -2.8732086e+00   8.0535663e-01  -2.2978953e-01   3.5147773e-01  -3.5697016e-02   2.4726840e+00   4.2354807e+00   1.3382742e+00   1.6010017e+00   1.6822557e+00   4.0373858e+00   3.7532018e+00   5.1939855e+00   2.1290837e-01   1.6540931e+00   1.0366269e+00   2.1291904e-01   9.4785746e-01  -1.1132135e+00  -1.8221507e+00   4.6556654e-01  -1.8079179e+00   5.6815682e-01  -1.5355382e+00   2.4826224e-01   1.1420975e+00  -1.4787994e-01  -2.2293493e+00   5.0050056e-01  -9.9113416e-01  -1.2246984e+00  -1.6348764e+00   6.1104984e-01   4.6682181e+00  -3.4333696e+00   3.8555910e-01  -1.9769480e+00   6.0299272e+00  -2.0488666e+00   1.8270681e+00  -2.0668355e+00  -4.3101009e+00  -8.9358154e-01  -1.1609131e+00  -4.4273621e-01  -9.2465508e-01  -1.1684591e+00  -4.9426614e-01   1.3267727e+00   1.4560717e+00  -1.3798752e+00  -7.3779495e-01
   4.5068831e-01   1.3610397e+00  -5.9558068e-01  -3.8697924e-01   1.0455538e+00  -2.5535907e+00  -4.1450338e-01  -2.1692362e+00  -1.5349238e+00  -8.2633140e-01   1.6825331e+00  -2.0854924e-02  -1.0715217e+00  -1.9153584e+00  -1.0408009e+00  -1.9179070e+00   3.9152174e+00   1.4920917e+00   1.7865044e+00   1.8052672e+00   5.5451038e-01  -1.5765252e+00   1.2827375e+00   5.9088479e-01   1.5745647e+00  -2.6768429e+00  -2.9257554e-01  -9.8797329e-01  -1.8081840e+00  -2.3247038e+00   1.0383517e+00   3.3667442e-01   1.8711816e+00   4.4299285e-01   1.3717111e+00   3.3880154e+00   9.0487553e-02  -1.5310545e-01  -1.6681956e+00   1.8479811e+00   1.2511308e+00   3.0722472e+00  -1.0505178e+00   2.1043729e+00   2.4977055e+00  -7.9468114e-01   4.6371695e-01   1.6220897e+00   1.8780764e+00   2.5259232e+00   4.1483653e+00   2.3649481e-01   2.0134116e+00   1.6414125e+00   1.6302493e+00   1.5754577e+00  -9.5305403e-02  -1.3783737e+00  -8.6761735e-01  -2.2237113e+00   7.9032919e-01  -1.7378659e+00   2.0325833e+00   6.1788688e-01   4.7497564e-01  -1.3836101e+00   1.0182678e-01  -2.4036504e+00   6.9012004e-02  -4.6668495e-01  -3.5578930e-01   4.3616391e+00  -3.6468900e+00   5.1621303e-01  -1.6692899e+00   5.7682131e+00  -3.2062514e+00   2.0154254e+00   8.1908863e-01  -3.8816618e-01   2.6733187e-01  -4.2001816e-02  -6.2627825e-01  -1.2839849e-02  -4.5443725e-01  -1.8770366e-01   1.0646850e+00   2.2872049e+00  -1.1567933e+00  -4.0125589e-01
   4.6190437e-01   2.0587343e+00  -9.6513398e-01  -1.0002222e+00   1.1980619e+00  -2.3780007e+00  -5.8139013e-01  -2.2991952e+00  -1.6900381e+00  -1.5183183e+00  -2.3299635e-02  -1.0500713e+00  -1.6619402e+00  -2.4517922e+00  -1.0813447e+00  -2.8283816e+00   2.4387605e+00   4.4366879e-01   1.8113665e+00   9.1654982e-01  -2.9502125e-01  -3.8685771e-02   1.1063097e+00  -1.4965264e-01   1.0460294e+00  -3.0543737e+00  -2.2253948e-01  -6.0037435e-01  -2.0096933e+00  -3.1849294e+00   4.1308127e-01  -3.7366569e-01   1.2761458e+00  -1.3453299e+00   9.5060376e-01   9.4845190e-01   5.9596663e-01  -1.1420084e+00  -9.6010546e-01   6.3177311e-01   7.3742086e-01   1.4400750e+00   1.4707318e+00   2.7748860e+00   5.8866509e+00   9.6346202e-01   2.5070411e+00   1.1763210e+00   4.0046811e+00   3.1580274e+00   6.3390825e+00  -2.6930957e-01   3.5011172e+00   2.6648153e+00   2.8568850e+00   2.0032789e+00  -5.1418994e-01  -4.4749649e-01   1.6868274e-01  -1.6293604e+00  -3.1221246e-01  -2.2854644e+00   1.7196294e+00  -7.3571080e-01   2.1529454e-01  -2.8589919e+00   1.8920708e+00  -1.7809506e+00   3.3051704e-01  -4.1992789e-01  -1.0078456e+00   3.1441199e+00  -3.3695234e+00  -1.3148438e+00  -1.5609919e+00   2.8895845e+00  -3.0637389e+00  -1.4472041e+00   1.1210970e+00  -3.8643270e-01   7.1177580e-01   3.9390610e-02  -8.4674295e-01  -1.1696465e+00   3.2967335e-01   4.9049524e-01   7.7277420e-01   2.0652821e+00  -8.6343721e-01  -9.0606294e-01
   9.0768076e-01   2.8481151e+00  -5.9871771e-01  -1.1593182e+00   1.3246900e+00  -2.0321630e+00  -2.5143033e-01  -1.7034790e+00  -1.6389182e+00  -8.5480959e-01   9.5662174e-02  -6.7674663e-01  -1.6284082e+00  -1.8982661e+00  -1.4063505e+00  -2.9922870e+00   2.1048254e+00   4.2005016e-01   2.0779033e+00   9.1461654e-01  -1.7303467e+00   3.2557078e-01   3.4961529e-01  -6.2172829e-01  -6.7067208e-02  -2.7420366e+00  -6.9396591e-01  -8.9893060e-01  -1.3357402e+00  -2.6793920e+00   3.4491182e-01   1.7674399e-01   1.5306871e+00  -9.2397998e-01   1.5552922e+00   8.0287880e-01   6.8511410e-02  -1.4141405e+00  -7.4351917e-01   3.6496097e-01  -1.6051107e+00  -5.4574641e-01   2.0298696e+00   2.1470796e+00   6.3665230e+00   2.7102136e+00   2.4491400e+00   8.0733020e-02   5.0073809e+00   3.5032872e+00   5.5672975e+00  -4.6652743e-01   1.3733407e+00   1.8160737e+00   1.0022103e+00   1.3348154e+00   2.2393995e-02   3.5456259e-01   1.3206736e+00  -1.0278005e+00  -1.1630248e-02  -9.6889629e-01   1.4404001e+00  -2.0770973e-01  -4.8320193e-01  -2.7468933e+00   1.8257169e+00  -1.2921871e+00   1.3029305e+00   1.0079551e+00  -1.8523545e+00   2.0175821e+00  -3.1355900e+00  -1.9360276e+00  -1.6980981e+00   9.1796517e-01  -2.6798334e+00  -2.6953219e+00   1.3255002e+00  -8.1404885e-01   8.2393146e-01   6.7846708e-01  -1.6860407e+00  -7.5776573e-01   3.1850530e-01   4.8169761e-01   3.0697530e-01   1.0475108e+00  -9.5746646e-01  -9.6272987e-01
   2.0123347e+00   4.0295762e+00  -1.0808221e+00  -6.7329915e-01   1.4089884e+00  -2.4039943e+00  -7.7871682e-01  -1.9992762e+00  -7.2462041e-01  -1.6881982e+00   3.6708480e-01  -3.5581508e-02  -2.1682240e+00  -2.1486809e+00  -1.0589587e+00  -3.2204948e+00   3.2791989e+00   1.4477113e+00   2.3585823e+00   1.4877557e+00  -2.3063693e+00   7.7016902e-01   7.7554533e-02   2.5120184e-01   4.4368227e-01  -1.8114090e+00  -1.9259859e-02  -2.6701109e-01  -1.0613097e+00  -2.6032374e+00   6.7313404e-01   8.9654958e-01   1.9528566e+00  -1.2380169e-01  -2.5615079e-02  -1.6217171e+00   1.8770691e-01  -1.9180439e+00  -2.4294049e-02   4.7296832e-01  -2.5374353e+00  -6.7281732e-01   2.8298215e+00   2.6295172e+00   5.2441866e+00   1.7072972e+00   3.6251186e+00   5.2055406e-01   5.8689976e+00   3.9901767e+00   5.9802801e+00   4.3661791e-01   2.3245063e+00   3.0862555e+00   1.6672960e+00   2.2015833e+00   2.1873215e+00   1.4866243e+00   2.9464813e+00  -3.5373826e-01   6.9558074e-01   3.2900768e-01   1.7026084e+00   1.2266209e+00  -1.9439535e+00  -2.7789125e+00   8.6116316e-01  -3.3283617e+00   2.2998820e+00   1.4958067e+00  -2.1108433e+00   1.6308752e+00  -1.9045136e+00  -2.2951392e+00  -8.8928948e-01   1.3385747e+00  -3.0390524e+00  -4.4900015e+00   1.3014639e+00   1.4202325e+00   4.9624478e-01   1.8501199e+00  -1.7150463e+00  -1.9728770e-01   2.8240510e-01   8.5833504e-01  -5.6649108e-01   1.7303850e+00  -8.9816761e-01  -5.8565373e-01
   1.5366957e+00   3.9329176e+00  -8.3981879e-01  -8.3427798e-01   1.5824506e+00  -2.0912207e+00  -3.3174520e-01  -1.5447797e+00  -3.1906957e-01  -1.4648797e+00  -6.2934067e-03  -5.8741688e-02  -1.8926953e+00  -1.9000214e+00  -8.3085106e-01  -3.6114599e+00   2.2051590e+00   1.0178877e+00   2.1348648e+00   6.3476786e-01  -2.9474316e+00   7.3324339e-01  -3.2005339e-02  -7.3490969e-01  -4.7382733e-02  -2.1578591e+00  -1.7990092e-02  -1.5462697e-01  -1.1149900e+00  -2.0325567e+00   2.0414237e-01   1.7620195e-02   1.5594331e+00  -9.0775915e-01   2.8017258e-01  -1.9453155e+00  -1.1289968e-01  -1.5769856e+00   1.6520149e-01   3.6725815e-02  -3.6987200e+00  -1.6916340e+00   2.9661720e+00   2.4350348e+00   6.4789069e+00   3.0275269e+00   3.5751535e+00  -1.8088750e-01   6.3670102e+00   4.2715654e+00   6.1716764e+00   2.8329634e-01   2.2626338e+00   3.2197847e+00   1.6555723e+00   2.2620153e+00   1.5825476e+00   1.4951942e+00   3.1931693e+00   6.3681449e-02   2.4697283e-01   1.9047123e-01   1.1692106e+00   5.7395520e-01  -1.8313387e+00  -2.9604724e+00   1.8340697e+00  -2.3731160e+00   2.1142962e+00   1.5607837e+00  -2.9044882e+00   5.1039904e-01  -2.3841910e+00  -2.6794990e+00  -1.6711987e+00  -1.1071264e+00  -3.8588948e+00  -5.8034303e+00   9.8642266e-01   1.1657906e+00   3.9979279e-01   1.5329234e+00  -1.9634025e+00  -4.7196008e-01   3.6511733e-01   5.0615811e-01  -1.0943680e+00   8.9575505e-01  -9.2361167e-01  -6.9639295e-01
   1.3447428e+00   3.1880036e+00  -1.1015586e+00  -7.1114113e-01   1.7442916e+00  -2.2135744e+00  -9.3139274e-01  -1.4619540e+00  -2.8532102e-01  -1.6646265e+00  -1.8556915e-01  -2.9970045e-01  -2.0206706e+00  -1.6550613e+00  -8.9140793e-01  -3.4756093e+00   4.0086141e+00   1.3536214e+00   2.0471956e+00   4.2391580e-01  -2.5755238e+00   2.1864407e-01  -2.8835606e-01  -9.4820195e-01   1.3127856e-01  -1.4260602e+00  -3.1687144e-01  -2.0667625e-01  -3.4861884e-01  -1.3728352e+00   1.9794815e-01   1.2550549e-01   1.3939776e+00  -1.1902962e+00  -8.5552634e-01  -3.2203688e+00   2.5660393e-01  -6.8612299e-01   1.0830951e+00   6.5420119e-01  -2.2071767e+00  -2.4630835e-01   2.4399654e+00   2.2101397e+00   5.8371597e+00   2.0798761e+00   3.0593068e+00  -4.8284755e-01   4.7832022e+00   3.4767469e+00   5.2637605e+00  -5.3527466e-02   2.5591419e+00   3.7492377e+00   2.4565911e+00   2.5076590e+00   2.0987354e+00   1.9738766e+00   2.3807873e+00  -2.0470908e-01  -2.0953886e-01  -3.8208601e-02   1.8331193e+00  -1.4659894e-01  -2.0059830e+00  -2.6038157e+00   1.5972453e+00  -2.7670204e+00   2.7130581e+00   1.9017569e+00  -3.1732942e+00  -1.2114687e-01  -1.6533747e+00  -2.5572618e+00  -8.4115456e-01  -2.2178683e+00  -4.3709175e+00  -5.9972384e+00   1.7275173e+00   3.4984646e+00   6.7426213e-01   2.2400682e+00  -1.6136337e+00   1.0322656e-01   6.7748972e-01   3.5544479e-01  -1.5048515e+00   1.3090020e+00  -2.0976624e-01  -4.0552847e-01
   1.2334701e+00   3.8371294e+00  -6.3114183e-01  -6.4945663e-01   1.3843224e+00  -1.3646840e+00  -1.2047888e-01  -9.2623935e-01   7.1692071e-02  -1.3749120e+00   1.9963349e-01  -1.7713038e-01  -1.3387235e+00  -1.5570007e+00  -6.4076984e-01  -3.4376364e+00   1.9023098e+00   4.4019348e-01   2.1357523e+00   6.9681811e-01  -3.0060942e+00   1.1024500e+00  -5.1900653e-01  -1.7368227e+00  -3.5831777e-01  -1.5370854e+00   2.1195972e-01   3.5945113e-01   1.5459620e-01  -1.0034828e+00   2.6376377e-01  -2.8667749e-01   1.0964782e+00  -9.3096442e-01   1.6211673e-01  -2.9317627e+00  -3.3190595e-01  -1.7251231e+00   8.8634408e-01  -1.0645418e+00  -4.0156545e+00  -1.3740627e+00   4.7819834e+00   2.7151571e+00   8.2725009e+00   4.9578210e+00   4.0571768e+00  -5.9427351e-01   7.2486722e+00   4.1803929e+00   5.5911024e+00  -2.3370411e-01   1.5559674e+00   2.8414497e+00   1.0740919e+00   1.5015688e+00   1.4692336e+00   2.0837340e+00   3.2669732e+00   7.7965484e-01  -5.4795228e-01   4.8710287e-01   1.1969021e+00   2.5516335e-01  -2.0982693e+00  -3.7388393e+00   2.6920740e+00  -6.3925939e-01   2.3621575e+00   2.8505743e+00  -3.0375843e+00  -2.0867229e+00  -1.0435624e+00  -2.4066821e+00  -9.7966837e-01  -4.6980308e+00  -3.9823823e+00  -7.9291290e+00   1.0756536e+00   6.8176558e-01   9.4280733e-01   2.2377044e+00  -1.9337694e+00   4.8863244e-01   8.0253687e-01   7.1383372e-01  -2.0242904e+00  -1.8226824e-01  -6.7151588e-01  -6.6636906e-01
   1.5996874e+00   3.5632177e+00  -8.6146401e-01  -1.4303878e-01   1.4274651e+00  -2.3289149e+00  -6.3724337e-01  -1.1498535e+00   3.7124552e-01  -2.0484743e+00   8.1680670e-01   3.7263080e-01  -1.2372215e+00  -1.6269988e+00  -3.7621169e-01  -3.0699700e+00   4.1222077e+00   1.4350076e+00   2.1973735e+00   1.4548164e+00  -2.8456598e+00  -3.0482933e-01  -4.9136744e-01  -1.4315301e+00   1.1833983e-01  -9.2904184e-01   6.3750250e-01   2.1131982e-01   5.9041887e-01   1.0950820e-01   3.5923226e-01  -2.6126009e-01   1.4948336e+00   3.3276908e-01  -1.4554792e+00  -3.8358157e+00  -3.9867774e-01  -8.5579086e-01   1.8285403e+00  -9.8046354e-02  -3.8861324e+00   8.4450154e-01   3.6874424e+00   2.3680843e+00   5.7377428e+00   3.1280523e+00   3.3649799e+00  -1.3883054e-01   5.7223626e+00   3.5126346e+00   4.0745395e+00   1.8983187e-01   1.4778977e+00   3.0818895e+00   1.5588224e+00   1.9224164e+00   2.9389111e+00   2.3495579e+00   2.8684596e+00   8.1961668e-01  -2.3618413e-02   8.3717000e-01   1.8632653e+00   7.7752229e-01  -2.7734211e+00  -2.9901185e+00   1.5863298e+00  -1.8251786e+00   3.2010609e+00   3.6703927e+00  -3.6669572e+00  -2.5368547e+00  -7.3395247e-01  -1.4117278e+00  -8.9226134e-01  -4.0041141e+00  -4.8273783e+00  -7.1041040e+00   1.8792716e+00   3.8376014e+00   1.0870504e+00   3.2178073e+00  -1.8142599e+00   1.2070863e+00   6.3121976e-01   6.2703416e-01  -2.6948570e+00   6.0723067e-01  -7.2290632e-01  -1.9983827e-01
   7.7729708e-01   3.0663802e+00  -8.4678796e-01  -9.6048995e-01   1.2959176e+00  -1.9742754e+00  -2.3442264e-01  -1.4575252e+00   4.8564782e-01  -2.4115654e+00  -2.6909547e-01  -9.3992215e-01  -1.1522385e+00  -2.4188538e+00  -2.6953504e-01  -3.9122176e+00   2.5181092e+00   2.5210315e-01   1.5661881e+00   4.3477160e-01  -2.3664271e+00   4.3312247e-01  -3.2957502e-01  -3.0695639e+00   4.0888137e-02  -1.4933836e+00   8.6487111e-01   6.1097489e-01   1.7270371e-01  -2.3630986e-01  -5.0175963e-02  -1.7145378e+00   7.7462870e-01  -1.0221439e+00  -1.2352822e+00  -4.6606922e+00  -2.8859205e-01  -1.2426651e+00   1.9824219e+00  -1.6240972e+00  -2.6582349e+00   6.1193095e-01   5.3650096e+00   3.3013105e+00   9.1701713e+00   5.0371885e+00   4.6727007e+00   6.3281022e-02   7.8103411e+00   4.2543808e+00   5.6293366e+00   8.2386491e-02   2.8254916e+00   3.5461073e+00   2.6750808e+00   2.1424318e+00   1.4866963e+00   2.3183852e+00   2.5149882e+00   1.1044823e+00  -1.0701836e+00  -4.5667356e-01   1.5875666e+00  -7.6080397e-01  -2.5211697e+00  -4.5596401e+00   3.7019703e+00  -2.1352508e-01   2.5452744e+00   2.9476678e+00  -3.6893443e+00  -3.8872100e+00  -3.9227516e-01  -1.7834376e+00  -8.5969337e-01  -6.6296486e+00  -5.0607263e+00  -8.7121225e+00   1.4898502e+00   3.2887986e+00   1.2677235e+00   2.5419006e+00  -1.5676608e+00  -5.1520231e-02   1.0804602e+00   3.2529195e-01  -3.2976421e+00  -1.6259881e-01  -6.7802305e-01  -7.3783928e-01
   1.4378050e+00   3.4747907e+00  -1.2517833e+00  -7.8000921e-01   1.6517006e+00  -1.7322128e+00  -8.8001491e-01  -1.9496216e+00   1.6054218e+00  -3.2180804e+00  -2.9391179e-01  -9.1471652e-01  -1.8397132e+00  -3.0853094e+00  -8.9212622e-02  -4.3577391e+00   2.5401583e+00   1.1231555e+00   8.7644258e-01   5.9404967e-01  -2.8179344e+00   1.4202964e+00  -7.7565540e-01  -2.6733721e+00   3.8323311e-01  -5.2475694e-01   1.8320889e+00   1.4279363e+00   1.0124131e-01  -2.5914176e-01  -1.4018447e-01  -1.6847083e+00   6.7572043e-01  -5.1198087e-01  -2.8112172e+00  -6.8005320e+00  -2.2221094e-01  -1.4080047e+00   2.4819016e+00  -1.3374976e+00  -3.5912104e+00   5.2407923e-02   5.6409403e+00   3.5623543e+00   8.0409946e+00   4.1442161e+00   5.8803871e+00   5.8276583e-01   8.6750954e+00   5.0690327e+00   5.6896171e+00   8.7400372e-01   3.5631635e+00   4.5861264e+00   2.9524720e+00   2.8781802e+00   3.1830347e+00   3.0607329e+00   4.0872298e+00   1.7217662e+00  -5.6957656e-01   2.3849044e-01   1.1913858e+00   2.2230245e-01  -4.5956613e+00  -4.8509361e+00   2.7926744e+00  -1.8138280e+00   3.0384166e+00   2.6295791e+00  -3.8611765e+00  -3.9124416e+00   7.8898173e-01  -1.9544972e+00  -2.9648478e-01  -6.0307131e+00  -4.9614856e+00  -9.2015094e+00   3.7270241e-01   5.1033501e+00   3.3322901e-01   3.0146709e+00  -1.7411085e+00  -5.8655453e-01   7.0876138e-01  -1.3936257e-01  -4.1976899e+00   3.6393036e-01  -5.7790102e-01  -5.3399796e-01
   1.1851061e+00   3.3125288e+00  -7.7455187e-01  -7.3650920e-01   1.4958707e+00  -6.5293330e-01  -3.6805215e-01  -1.5338901e+00   1.8969909e+00  -2.3105718e+00   7.0534111e-02  -1.0073926e+00  -1.5317073e+00  -2.8228783e+00  -6.4164268e-01  -4.0257719e+00  -1.9260481e-02   4.1206023e-01   4.9645530e-01   5.7177597e-01  -3.1056651e+00   1.7805419e+00  -1.1806921e+00  -3.2933625e+00  -1.3959563e-01  -1.2194967e+00   2.0901315e+00   1.5434538e+00  -6.4987114e-02   3.0429032e-01  -2.6596057e-01  -2.3495235e+00   4.9363597e-01  -1.5573294e-01  -1.6159448e+00  -5.5507625e+00  -1.3862554e+00  -1.4234204e+00   1.8386444e+00  -2.1310113e+00  -5.7055764e+00  -1.1219879e+00   5.2386874e+00   3.1087146e+00   8.0799194e+00   5.8963945e+00   5.1087795e+00   2.4621235e-01   8.6316939e+00   5.0260994e+00   4.5314731e+00   4.8994446e-01   1.8889852e+00   3.2296839e+00   7.7219829e-01   1.6641172e+00   2.3824914e+00   2.7234305e+00   4.4364256e+00   2.3058548e+00  -8.7042775e-01   5.9747882e-01  -1.9815329e-01   1.8601068e-01  -5.0062456e+00  -4.7869540e+00   2.8052756e+00  -5.0412868e-02   2.4971308e+00   2.7201543e+00  -3.8974438e+00  -4.4063372e+00   5.8740270e-01  -9.8702298e-01  -9.2870434e-01  -6.4114417e+00  -4.1621529e+00  -8.3145570e+00  -1.5416166e+00   2.4280580e+00  -4.6252413e-01   1.9374862e+00  -2.0141646e+00  -9.4431778e-01   3.8098717e-02  -3.5988221e-01  -4.6306303e+00  -3.8645638e-01  -8.7891621e-01  -4.1861358e-01
   8.1386640e-01   1.8420860e+00  -5.6422436e-01   6.3041862e-02   1.2139441e+00  -1.4186531e+00  -2.1121166e-01  -1.0032383e+00   2.1984719e+00  -2.0382672e+00   1.5603810e+00  -3.0470929e-02  -5.8692018e-01  -1.7289772e+00   2.2693630e-01  -2.5392946e+00   1.9307610e+00   9.7287813e-01   4.5320378e-01   8.9599847e-01  -1.9352300e+00  -3.9643384e-01  -8.4404928e-01  -2.7585833e+00   1.4729146e-01  -5.0420894e-01   1.7006556e+00   9.9027493e-01   6.5064577e-01   2.0736562e+00   3.0483413e-02  -2.1410434e+00   1.0122049e+00   1.2958192e+00  -2.3784786e+00  -4.3949811e+00  -1.7769545e+00   1.1335634e-01   1.7862937e+00  -1.4475671e+00  -4.0793992e+00   1.3292651e+00   2.0368268e+00   2.2583642e+00   3.5120688e+00   3.3787773e+00   2.3254105e+00   3.0920592e-01   5.0116688e+00   3.2616199e+00   1.7199138e+00   9.8156177e-01   1.2827702e+00   2.6335252e+00   1.7722124e-01   1.4590393e+00   2.8306282e+00   1.9570626e+00   3.0385310e+00   2.2305558e+00  -4.1098202e-03   8.4113589e-01   5.3257344e-01   4.5955393e-01  -4.3281188e+00  -2.7694544e+00   1.5317161e+00  -4.8710494e-01   2.2282299e+00   2.4634778e+00  -3.5396789e+00  -4.4046291e+00   6.5416725e-01   8.5789595e-01  -8.4184360e-01  -5.5297307e+00  -4.4656596e+00  -5.5212455e+00  -7.9668588e-01   3.6896536e+00  -6.5629517e-01   1.5946354e+00  -1.6975076e+00   7.2094699e-01  -3.6862255e-01  -1.0953034e+00  -4.6044708e+00  -1.9023339e-01  -1.0318345e+00   3.9556277e-01
   6.6044815e-01   1.7796687e+00  -5.9174428e-01   2.2944286e-01   8.5105983e-01  -6.1826528e-01  -3.7950201e-01  -1.2799774e+00   2.2570046e+00  -2.5932452e+00   1.1446228e+00  -8.2212112e-01  -7.5262765e-01  -2.4912685e+00   5.7181640e-01  -2.4869137e+00   6.2665845e-01   3.6180047e-01   2.5070046e-02   1.5830720e+00  -1.5396288e+00   8.4896230e-01  -7.3494312e-01  -2.6644176e+00   1.8684130e-01   1.3330899e-01   2.3696971e+00   1.8812998e+00   6.8064131e-01   1.6728901e+00   1.7486206e-01  -2.4123309e+00   5.8532926e-01   1.2803348e+00  -2.4207288e+00  -4.9566885e+00  -1.4075550e+00  -6.4476981e-01   1.5639507e+00  -2.2165258e+00  -3.3104827e+00   8.8234595e-01   3.0221186e+00   2.3294584e+00   3.9221091e+00   3.6818030e+00   3.0356762e+00   9.0039490e-02   5.8121496e+00   3.4248801e+00   1.5578344e+00   4.0853248e-01   1.0609321e+00   1.8477872e+00  -7.0047726e-01   9.9100841e-01   2.6182501e+00   1.9543053e+00   3.1132554e+00   2.4891254e+00  -8.1498436e-01   1.9473890e-01  -9.9349796e-02   2.5200910e-01  -5.3448929e+00  -3.8088605e+00   1.7298209e+00   1.9985881e-01   1.8468978e+00   2.5083622e+00  -2.5004174e+00  -4.7007396e+00   1.5643040e+00   8.4194914e-01  -4.3175629e-01  -5.3706611e+00  -3.3859014e+00  -5.4416787e+00  -1.4378012e+00   3.0134270e+00  -7.1448526e-01   1.5529727e+00  -1.2201951e+00   2.6020029e-01  -2.4928279e-01  -5.7365817e-01  -4.7303698e+00   2.9374254e-01  -1.1459555e+00   3.9809258e-01
  -1.8055934e-02   9.4435072e-01  -4.8569059e-01  -3.8566044e-01   9.1829266e-01  -8.4298853e-01  -1.3327225e-01  -1.9714310e+00   2.2001251e+00  -2.9540524e+00   7.6812341e-01  -1.8218946e+00  -7.6515204e-01  -3.3936751e+00   5.9024090e-01  -3.0437783e+00   1.1594050e-02  -1.0380109e-01  -5.4625360e-01   1.2100571e+00  -2.2416954e-01   6.0803356e-01  -3.8364554e-01  -3.7291211e+00   7.6557906e-01  -3.2729226e-01   2.6862211e+00   1.9800766e+00   7.2414782e-02   1.4029050e+00   1.8472586e-01  -3.2703352e+00   4.5441479e-01   1.1336241e+00  -2.2056697e+00  -4.2283305e+00  -1.7600002e+00  -5.0153936e-01   1.2859757e+00  -2.8316353e+00  -2.0959869e+00   1.6651527e+00   2.7262907e+00   2.6615793e+00   5.2961585e+00   4.2701346e+00   2.9492138e+00   5.7788745e-01   6.5216938e+00   3.9435509e+00   1.8820282e+00   7.0273365e-01   1.6944800e+00   1.8079834e+00  -1.3406305e-01   1.0861861e+00   1.4705131e+00   1.4417000e+00   2.2147829e+00   2.3831532e+00  -1.0814396e+00  -9.8475085e-01  -1.5092130e-01  -6.8596010e-01  -5.1504151e+00  -4.5896347e+00   2.8037942e+00   1.0456771e+00   1.3159912e+00   1.6785730e+00  -2.3731356e+00  -4.5999898e+00   1.2781667e+00   1.2688191e+00  -5.3757078e-01  -5.3118346e+00  -3.5624986e+00  -4.3993444e+00  -1.9296663e+00   2.8046991e+00  -8.4681607e-01   5.4407741e-01  -1.3376898e+00  -1.0401597e+00  -2.9911928e-01  -1.3758568e+00  -5.2635739e+00  -2.0005063e-02  -1.3084653e+00   3.5279293e-02
  -3.4373094e-01   4.4300230e-01  -3.5993940e-01  -2.2452343e-01   1.0740899e+00  -3.3434772e-01  -3.3830386e-02  -1.9624617e+00   2.7372834e+00  -2.8958358e+00   9.3240717e-01  -1.8668434e+00  -6.1645683e-01  -3.4493182e+00   9.3025929e-01  -2.8551030e+00  -1.2335558e+00  -3.1104797e-01  -1.1792220e+00   1.0214174e+00   2.0760372e-01   8.6650973e-01  -3.1570291e-01  -3.7706798e+00   1.0272608e+00  -3.1092331e-01   3.2244452e+00   2.4599058e+00  -2.3880939e-01   1.6969695e+00   4.4064777e-03  -3.8056051e+00   2.6039137e-01   1.1243466e+00  -2.2826020e+00  -3.7863644e+00  -2.0096962e+00  -1.9112598e-01   8.9525321e-01  -2.8578868e+00  -2.4773889e+00   1.0769938e+00   1.7146623e+00   2.5408911e+00   4.4113673e+00   4.1383734e+00   2.5095621e+00   7.0501383e-01   5.9657921e+00   4.0785346e+00   1.5282857e+00   8.4309033e-01   2.0335585e+00   1.8161427e+00  -5.5449697e-01   1.0160931e+00   1.0434773e+00   9.0085315e-01   2.3614128e+00   2.6637012e+00  -1.0954285e+00  -1.2529609e+00  -8.8462398e-01  -7.4096050e-01  -5.5139550e+00  -4.4438666e+00   2.7355331e+00   1.3814821e+00   6.0440773e-01   8.0749639e-01  -2.1248680e+00  -4.2831828e+00   8.9791908e-01   1.6817330e+00  -1.0640669e+00  -4.9134096e+00  -3.3725883e+00  -3.1947985e+00  -3.0016579e+00   2.0224850e+00  -1.6339129e+00  -5.4095918e-01  -1.5041371e+00  -1.5357286e+00  -7.4864213e-01  -2.0828746e+00  -5.3229321e+00  -1.5396531e-01  -1.4486753e+00   1.3673994e-01
  -6.5699103e-01   1.1550411e-01  -2.6484801e-01  -5.6602358e-01   9.0192447e-01  -1.8949260e-01   2.5182650e-01  -2.4483480e+00   2.7090697e+00  -2.9664576e+00   7.6304491e-01  -2.5529283e+00  -5.3186186e-01  -4.0561170e+00   7.6578866e-01  -2.9900955e+00  -2.4372267e+00  -1.0757943e+00  -1.5039562e+00   9.2162328e-01   1.4542436e+00   1.1208599e+00  -3.2223473e-02  -4.2756134e+00   1.7209791e+00  -9.3136651e-01   3.7002973e+00   2.7821454e+00  -8.4075066e-01   1.3087793e+00   1.2233017e-01  -4.3584967e+00   2.3503523e-01   1.0193529e+00  -1.9187361e+00  -3.0666778e+00  -2.3208580e+00  -5.5720529e-01   4.8255648e-01  -3.7293294e+00  -1.6716912e+00   1.2596146e+00   2.1029276e+00   3.3240011e+00   5.7044664e+00   5.0700691e+00   2.8884077e+00   1.6310418e+00   6.6784359e+00   4.5006536e+00   2.2545198e+00   1.0422104e+00   2.8617433e+00   1.7580128e+00  -2.4513054e-01   8.1615040e-01  -7.4382436e-02   4.2634916e-01   1.8717954e+00   2.7305635e+00  -1.3794110e+00  -1.9370928e+00  -1.1753064e+00  -1.2215802e+00  -5.0845871e+00  -5.0962932e+00   3.4963647e+00   2.3310327e+00  -5.6466423e-02   3.9077996e-02  -1.5901880e+00  -4.1511782e+00   7.2485231e-01   2.2583689e+00  -1.0866214e+00  -4.4485805e+00  -2.9996877e+00  -2.3920628e+00  -3.6728620e+00   7.4097970e-01  -1.9034516e+00  -1.7536701e+00  -1.5563408e+00  -2.4545637e+00  -8.3589229e-01  -2.3994746e+00  -5.4844240e+00  -4.3525808e-01  -1.6019425e+00  -9.2274551e-02
  -9.8458147e-01  -4.0923791e-01  -5.5894403e-01  -5.3899712e-01   1.6198291e+00  -4.9819752e-01  -2.4407789e-01  -3.3111568e+00   3.2632026e+00  -3.7878058e+00   8.1938238e-01  -2.9073782e+00  -8.8053722e-01  -4.8595073e+00   1.1555528e+00  -3.4547220e+00  -1.7312049e+00  -2.6075996e-01  -2.0968943e+00   1.0439561e+00   2.7769010e+00   7.9935151e-01   8.7479101e-02  -4.4519904e+00   3.0710015e+00  -5.9018987e-01   4.5044871e+00   3.1789495e+00  -1.4013316e+00   1.1125308e+00   2.2312410e-01  -4.5737267e+00   1.8180459e-01   1.2112717e+00  -3.0163881e+00  -3.0520490e+00  -2.5383819e+00   1.8003136e-01   2.7492527e-01  -2.9978269e+00  -9.0225918e-01   2.5835587e+00   2.0890764e-01   3.0714574e+00   4.5842648e+00   3.2616334e+00   2.1730287e+00   1.9083365e+00   5.9019673e+00   4.9770015e+00   2.1774598e+00   1.4827469e+00   4.3121127e+00   2.9192201e+00   8.5967923e-01   1.5829730e+00  -9.9762610e-03   2.3913956e-01   1.4845680e+00   2.5075630e+00  -1.2961006e+00  -2.5969823e+00  -1.2101663e+00  -1.1057763e+00  -5.9285357e+00  -5.4781338e+00   3.1500913e+00   1.1553116e+00  -2.0153141e-01  -8.4711897e-01  -1.3718465e+00  -2.6920016e+00   5.2883955e-01   2.7878738e+00  -1.0062412e+00  -2.5809118e+00  -3.7018910e+00  -7.5490231e-01  -4.5831992e+00   1.7359806e+00  -2.6115307e+00  -2.2777357e+00  -1.6805007e+00  -3.3517512e+00  -1.2213621e+00  -3.3859359e+00  -6.2163120e+00   1.5819635e-01  -1.5635637e+00  -8.6333442e-03
  -9.5371514e-01  -7.1167014e-01   7.1209501e-02   3.4907892e-03   7.2477078e-01   1.2561420e+00   2.7044039e-01  -2.2342701e+00   3.1722660e+00  -2.3705411e+00   1.2621628e+00  -2.1863778e+00  -5.4605454e-01  -3.5454181e+00   1.0004566e+00  -2.3131736e+00  -3.6800297e+00  -8.4122222e-01  -2.4528331e+00   5.1051829e-01   2.7958894e+00   1.9116698e+00   1.0566725e-01  -3.2449976e+00   2.3400581e+00  -6.5460712e-02   3.8371469e+00   3.7644655e+00  -7.9043899e-01   1.1254651e+00   5.5333369e-01  -3.4994385e+00   9.3168121e-02   1.3465349e+00  -1.6265035e+00  -1.4059519e+00  -2.5033716e+00  -2.8884708e-01  -5.5400596e-01  -3.0428089e+00  -9.9253362e-01  -6.5036377e-02  -2.4050227e-01   2.7071946e+00   3.3401626e+00   4.0103454e+00   1.5638596e+00   1.5629352e+00   4.7366757e+00   4.3328288e+00   1.3280849e+00   1.5256753e+00   2.9426773e+00   1.6214587e+00  -1.1520917e+00   4.7821920e-01  -6.0972816e-01  -5.9439695e-01   1.8062334e+00   2.4911107e+00  -8.7403611e-01  -1.7830986e+00  -2.0104140e+00  -5.9046268e-01  -4.6956558e+00  -3.8506743e+00   2.5344520e+00   2.3385963e+00  -1.2203255e+00  -1.7487572e+00   1.6188795e-01  -2.3135726e+00   9.3812206e-01   2.6394582e+00  -5.2978701e-01  -1.7382421e+00  -2.0256744e+00   3.2397669e-01  -5.5676698e+00  -1.6051808e+00  -3.1662681e+00  -3.3479994e+00  -1.4398421e+00  -2.6350599e+00  -1.4398662e+00  -3.2362725e+00  -4.9406508e+00  -5.4031159e-01  -9.8719822e-01   3.4381077e-01
  -1.3117406e+00  -1.6439140e+00   1.7239046e-01   7.0006169e-01   6.6940252e-01   5.8918848e-01   2.5458161e-02  -1.8987113e+00   2.4186607e+00  -2.3755853e+00   1.8791840e+00  -2.0368261e+00   2.9345917e-02  -2.8931818e+00   1.8191258e+00  -7.8652339e-01  -1.8940752e+00  -7.7651455e-01  -1.9432095e+00   1.8831779e+00   3.8906337e+00   3.3118333e-01   3.7935857e-01  -2.5436633e+00   2.3712492e+00   9.5915200e-01   3.1310693e+00   2.9924173e+00  -1.7745117e-01   2.1130926e+00   9.7457063e-01  -2.7581191e+00   6.3431527e-01   2.2856335e+00  -2.0695615e+00  -3.7872287e-01  -2.4344110e+00   7.3217514e-01  -1.0077493e+00  -2.3888120e+00   1.2026372e+00   1.7847838e+00  -3.5242495e+00   6.2747467e-01  -1.0022567e+00   1.2255908e+00  -1.8921059e+00  -1.0823461e-01   8.4959215e-01   2.2417371e+00  -1.8348084e+00   5.3014614e-01   1.2366043e+00  -1.2924010e-01  -2.8692986e+00  -3.3375612e-01  -5.3786502e-01  -9.0913958e-01   4.9608530e-02   2.1575532e+00  -1.0747204e+00  -2.1038034e+00  -1.4316829e+00  -7.7823581e-01  -4.6960784e+00  -2.6071765e+00   1.3006692e+00   1.9794313e+00  -8.8295600e-01  -9.2357874e-01   1.0199185e+00  -1.5936157e+00   8.0545053e-01   3.5811928e+00  -4.9088583e-01  -5.6215324e-01  -1.3103516e+00   3.1994509e+00  -3.8617517e+00  -5.5958983e-01  -2.6802248e+00  -3.1428200e+00  -1.1357770e+00  -1.2376301e+00  -1.4699102e+00  -2.8673574e+00  -4.5110123e+00   4.4101759e-01  -1.3937354e+00   1.0196424e+00
  -1.2569222e+00  -1.2691371e+00   1.7605665e-01  -1.0721834e-01   1.7112672e-01   4.4657022e-01   4.5302012e-01  -2.9728010e+00   1.9970987e+00  -2.2147209e+00   1.7091556e+00  -2.9841745e+00   4.7543051e-02  -3.9947109e+00   7.6481082e-01  -1.2659650e+00  -2.4591812e+00  -1.8314101e+00  -1.5007865e+00   2.0159412e+00   6.1870430e+00   5.4484340e-01   9.0156261e-01  -3.1821531e+00   4.2182817e+00  -5.7384879e-01   3.6677030e+00   3.4021820e+00  -1.1019770e+00   1.1069443e+00   1.7981101e+00  -2.8750038e+00   1.2290860e+00   2.0149902e+00  -1.2439310e+00   4.4152164e-01  -2.7665788e+00  -3.5318502e-01  -1.4387075e+00  -3.8327771e+00   3.1637173e+00   2.5382531e+00  -1.4584822e+00   2.9774764e+00   2.7899418e+00   3.3588865e+00  -5.7983807e-01   2.1996949e+00   2.9530318e+00   3.2288843e+00   6.4240783e-01   1.2069646e+00   3.4353975e+00   4.6475124e-01  -1.1400213e+00  -2.9741264e-01  -2.1489258e+00  -1.2308809e+00  -9.4737870e-01   1.9190065e+00  -1.2785772e+00  -2.6823228e+00  -8.8116434e-01  -1.1004090e+00  -3.3557834e+00  -3.7753219e+00   2.7044117e+00   3.1031083e+00  -1.3211273e+00  -1.7370582e+00   1.7741630e+00  -1.5518884e+00   5.4737158e-01   4.2881934e+00  -1.0266530e-02   4.3647460e-01  -1.2485484e+00   3.2649235e+00  -3.9331084e+00  -1.8000621e+00  -2.4661256e+00  -4.4280030e+00  -1.0124105e+00  -2.1258150e+00  -1.3941086e+00  -2.8095588e+00  -4.6718047e+00   1.3205760e-02  -1.4515289e+00   4.4368206e-01
  -9.7792133e-01  -6.6518385e-01   3.3923854e-01   3.2442071e-01   1.0086400e+00  -2.9470490e-01   4.2760897e-01  -2.8460567e+00   2.2864321e+00  -2.8428469e+00   2.0735395e+00  -1.9700317e+00   2.6387218e-01  -3.9882092e+00   1.5507475e+00  -1.2557548e+00  -2.4991630e+00  -9.1372602e-01  -1.5201251e+00   2.5918380e+00   5.3988097e+00  -1.5222212e-01   8.6437780e-01  -2.7933267e+00   4.2537155e+00  -1.9843010e-01   4.4027830e+00   3.1877964e+00  -1.4410677e+00   1.4865949e+00   1.3653326e+00  -2.7462261e+00   1.3692754e+00   2.9462074e+00  -2.2049538e+00   7.0817768e-01  -3.3140622e+00   6.6742861e-02  -1.5041081e+00  -2.7640375e+00   9.0110971e-02   2.1764558e+00  -3.0693608e+00   1.3568896e+00   6.3512251e-01   2.1301215e+00  -1.5958308e+00   1.4570359e+00   2.5478125e+00   3.5922238e+00  -1.5852058e-01   1.5645640e+00   2.5107211e+00   3.6176963e-01  -1.6486240e+00  -1.3734864e-01  -1.3756945e+00  -1.3070517e+00   7.1509900e-02   2.3811547e+00  -3.2485564e-01  -1.9737694e+00  -1.2367459e+00   1.5406087e-01  -3.9709671e+00  -3.3461397e+00   1.9617935e+00   2.0491442e+00  -7.6639299e-01  -9.6220000e-01   9.5412266e-01  -7.6059221e-01  -5.6097445e-01   4.1239309e+00  -1.3206356e+00   1.4365476e+00  -1.7705913e+00   4.0033239e+00  -3.6811597e+00  -1.5546223e+00  -2.6132363e+00  -4.1804354e+00  -2.3285078e+00  -2.4695237e+00  -1.7667997e+00  -3.1986512e+00  -4.9747302e+00  -2.7193132e-01  -2.1859225e+00   4.4417131e-01
  -1.3927938e+00  -7.8505377e-01   1.4362784e-01  -3.3213462e-01   1.4117310e+00   3.1594924e-01   1.6364560e-01  -2.7115224e+00   1.6876141e+00  -2.8033938e+00   5.2717761e-01  -3.0407913e+00  -8.4035971e-02  -3.8929379e+00   1.4109679e+00  -1.4210131e+00  -3.5926296e+00  -1.7549805e+00  -1.8378671e+00   1.7137386e+00   5.2802793e+00   1.1106944e+00   4.5566882e-01  -3.3240819e+00   3.6228056e+00   4.3133185e-02   3.6208607e+00   2.9586468e+00  -1.5719641e+00   6.0225854e-01   8.5433363e-01  -2.6573992e+00   7.3600568e-01   1.1623397e+00  -2.3602507e+00  -4.2580139e-01  -2.8651880e+00  -2.0072972e-01  -1.6169926e+00  -3.2179479e+00   1.2883766e+00   7.3080294e-01  -2.9859892e+00   5.5601467e-01   1.7820990e+00   2.2927743e+00  -1.6456386e+00  -1.5407865e-02   2.4106843e+00   3.3637238e+00   4.4468617e-01   6.1690980e-01   2.8321320e+00   5.1182888e-01  -1.4574897e+00  -2.5960947e-01  -2.3129631e+00  -7.3406251e-01   4.0375907e-02   2.3439196e+00  -1.3794091e+00  -2.5217623e+00  -1.5390489e+00  -1.0703000e+00  -3.8536662e+00  -3.8943868e+00   2.8010458e+00   2.3925069e+00  -6.4609440e-01  -1.3878237e+00   1.3888491e+00  -4.4571401e-01  -5.9637976e-02   2.6979130e+00  -7.3240750e-01  -1.1344425e-01  -7.0456066e-01   2.9409827e+00  -3.3311334e+00  -2.3507448e+00  -2.4280791e+00  -4.4459151e+00  -2.4711447e+00  -3.3474759e+00  -1.2250517e+00  -2.9679220e+00  -4.6678739e+00  -5.3003461e-01  -1.7738387e+00   1.5969123e-01
  -2.3310697e+00  -1.5009285e+00   1.2900880e-01  -6.2373303e-01   1.7917087e+00  -8.4415622e-02   3.2856890e-01  -2.8689517e+00   1.5044407e+00  -2.9665001e+00   6.4623369e-03  -3.1913350e+00   2.4499620e-01  -3.9001138e+00   2.0324536e+00  -1.7055843e+00  -2.9458818e+00  -1.6306108e+00  -1.9069846e+00   8.5984582e-01   6.4801529e+00   2.1687741e-01   1.1168510e+00  -3.8461135e+00   4.4706804e+00  -2.1567955e-01   3.3544121e+00   2.9243947e+00  -1.9672118e+00   4.5872744e-01   8.8286286e-01  -2.9185308e+00   5.6894511e-01   1.0968747e-02  -2.4846832e+00  -1.8520857e-02  -2.6766707e+00   6.0546792e-01  -1.8564581e+00  -2.7611973e+00   3.1425673e+00   1.6438976e+00  -4.5696371e+00   1.2362655e-01   2.3339975e+00   1.2770594e+00  -2.9138525e+00  -5.8706121e-01   1.4773477e+00   3.2798976e+00   1.1772558e+00   8.8093195e-01   4.6229959e+00   1.5863320e+00   5.9377955e-01   6.5533814e-01  -3.6011765e+00  -1.3590604e+00  -1.3463745e+00   1.7375870e+00  -1.6109084e+00  -3.6928050e+00  -9.7061320e-01  -1.9109814e+00  -2.5203714e+00  -3.7527185e+00   3.9032121e+00   2.3847987e+00  -1.1984086e+00  -2.4705539e+00   1.5683991e+00   3.4382123e-01  -1.0350961e+00   2.1991425e+00  -1.0179738e+00  -2.3982758e-01  -2.1302618e+00   2.9982209e+00  -2.6415311e+00  -1.8409817e+00  -2.0489231e+00  -4.9439397e+00  -2.2718914e+00  -3.6436818e+00  -1.0152013e+00  -3.5021298e+00  -4.5524131e+00  -7.6215984e-01  -1.6172266e+00  -9.0720312e-02
  -2.7203800e+00  -1.5187403e+00   3.8899074e-01  -5.2565132e-01   1.4780330e+00   4.8925851e-01   5.6117145e-01  -2.2328257e+00   9.2401607e-01  -2.4937176e+00  -5.1157420e-01  -2.9815614e+00   7.2181288e-01  -3.3613228e+00   2.1222765e+00  -1.3721169e+00  -3.2237551e+00  -2.1241118e+00  -1.6501054e+00   5.0180322e-01   6.5267163e+00   4.7171487e-01   1.4669347e+00  -3.5263327e+00   4.3917937e+00  -1.4924897e-01   2.9943439e+00   3.1440524e+00  -1.6963221e+00   2.4038048e-01   9.0946252e-01  -2.5024069e+00   2.5463819e-01  -1.0529589e+00  -2.1529811e+00   2.4190594e-02  -2.0347770e+00   4.7207178e-01  -1.9008397e+00  -2.4866698e+00   3.8622378e+00   8.4425723e-01  -4.0334817e+00  -1.5776493e-01   3.2667782e+00   1.6118549e+00  -3.1582089e+00  -1.2278025e+00   1.0559166e+00   2.8494382e+00   1.6999215e+00   4.1248100e-01   4.7489752e+00   1.4450415e+00   1.1309958e+00   4.9722842e-01  -4.6035920e+00  -1.7509601e+00  -2.0440477e+00   1.2896789e+00  -1.9692951e+00  -4.0096638e+00  -6.8647616e-01  -2.2828909e+00  -1.0498522e+00  -3.3764500e+00   4.5568696e+00   3.2228687e+00  -1.4809871e+00  -2.4481817e+00   2.1467566e+00   2.2712725e-01  -1.4139843e+00   1.3463211e+00  -1.0265975e+00  -8.9022437e-01  -2.0610011e+00   2.2832348e+00  -1.5207288e+00  -2.6744465e+00  -1.2206260e+00  -4.8318059e+00  -1.9746313e+00  -3.2140108e+00  -5.4345339e-01  -2.9136141e+00  -3.6405055e+00  -1.2232416e+00  -1.2296586e+00  -2.8135426e-01
  -2.1865184e+00  -7.9538628e-01   6.4043674e-01   3.0144835e-01   1.1080599e+00   3.4043611e-01   7.0783719e-01  -1.5471175e+00   7.0542772e-01  -1.9910746e+00   3.7347410e-01  -1.6199459e+00   1.2182148e+00  -2.4763568e+00   2.3633330e+00  -2.6650785e-01  -2.2437194e+00  -1.5569668e+00  -6.4743133e-01   1.5299410e+00   6.4189370e+00  -1.4288785e-01   1.6743070e+00  -1.9394793e+00   4.5791177e+00   5.3256240e-01   2.7913289e+00   3.1002096e+00  -1.1607325e+00   6.1181304e-01   1.6566471e+00  -8.9523148e-01   9.3958402e-01  -4.5540152e-02  -2.2417248e+00   2.9802155e-01  -2.2352518e+00   3.4977407e-01  -2.3210853e+00  -1.9787514e+00   3.2546760e+00   5.6800973e-01  -4.5300903e+00  -9.9073658e-01   1.0176611e+00   5.1909565e-01  -4.6392501e+00  -1.7746312e+00  -1.5366867e-01   1.9497016e+00   3.1419625e-01   7.1087537e-01   3.2834173e+00   5.1255736e-01  -2.2604696e-02   2.5703660e-03  -3.8549320e+00  -1.8098996e+00  -2.0815020e+00   1.2911580e+00  -1.0483428e+00  -2.6656404e+00  -4.3784146e-02  -7.3155372e-01  -5.4631638e-01  -1.8961856e+00   3.3228797e+00   2.5504050e+00  -9.9010869e-01  -1.6323818e+00   2.7330761e+00   5.4088929e-01  -1.2740822e+00   1.4020291e+00  -6.8618619e-01   6.1100578e-01  -1.6168188e+00   2.6630138e+00  -3.2781413e-01  -2.7274432e+00  -7.1493153e-01  -4.0882364e+00  -2.0271564e+00  -1.5431847e+00  -6.4036307e-01  -1.9735470e+00  -3.1481887e+00  -1.1789160e+00  -1.4727504e+00   1.2759472e-01
  -1.8076480e+00  -1.2482063e-01   2.1411267e-01   2.4501732e-01   1.3572565e+00  -3.9226278e-01   3.7251257e-01  -1.8330950e+00   6.8472018e-01  -2.4994955e+00   4.3550893e-02  -1.1849725e+00   1.4078069e+00  -2.5383222e+00   2.6699577e+00  -3.6839512e-01  -2.3607860e-01  -8.8678672e-01  -2.3129144e-01   1.8510188e+00   6.6734154e+00  -4.2969983e-01   1.7615773e+00  -1.6659643e+00   5.4760586e+00   9.4459932e-01   2.9701932e+00   3.0721326e+00  -1.0253592e+00   2.7127259e-01   1.8321612e+00  -2.2557849e-01   1.1057543e+00  -2.9584557e-01  -3.5337749e+00  -1.3961544e+00  -1.6361747e+00   1.7210938e-01  -1.6296949e+00  -1.4706252e+00   4.4282219e+00   1.7621598e+00  -3.6953000e+00  -5.5190068e-01   1.2792353e+00  -7.0257213e-01  -3.8549012e+00  -1.3310181e+00   2.2152963e-01   2.0853583e+00   1.4041229e+00   1.1433164e+00   4.8326581e+00   1.8813264e+00   2.1030793e+00   9.8657079e-01  -3.2566574e+00  -1.1582889e+00  -2.4110085e+00   1.0065576e+00  -8.8675513e-01  -2.4228666e+00   1.0266572e+00  -6.7968872e-02  -2.1101511e-01  -2.1719422e+00   3.2711066e+00   1.2164903e+00  -2.3831385e-01  -1.1427995e+00   2.8932588e+00   7.0403097e-01  -7.3201411e-01   9.5908012e-01   4.1092047e-02   7.4317019e-01  -2.3135863e+00   1.0937483e+00   1.2961842e+00  -8.3613900e-01   4.8522601e-02  -2.8162510e+00  -1.8579779e+00  -9.4430275e-01  -1.9274539e-01  -1.5239117e+00  -3.2057789e+00  -9.2059530e-01  -1.4047879e+00   9.9098116e-04
  -2.2116105e+00   1.4190385e-01   5.0056392e-01  -1.8854486e-02   1.9800862e+00   2.0095210e-01   7.9393861e-01  -1.0026633e+00   8.6548515e-01  -1.5705254e+00  -5.8523085e-01  -9.7786616e-01   1.6032428e+00  -1.8581259e+00   2.7768926e+00  -4.4431285e-01  -1.6567697e+00  -1.1792737e+00  -7.0946166e-02   1.0294804e+00   5.6229126e+00   2.0173951e-02   1.4906365e+00  -1.8057107e+00   4.8776371e+00   8.3602095e-01   2.5238533e+00   2.9195199e+00  -1.3078374e+00   2.3705089e-01   1.5383502e+00  -8.2292187e-02   8.4021118e-01  -1.6475007e+00  -2.9383929e+00  -1.8805042e+00  -1.9630371e+00   4.2603995e-01  -2.2419474e+00  -1.5756585e+00   2.7009291e+00  -8.2754422e-01  -4.0266112e+00  -1.6209032e+00   1.8803260e+00   5.4686267e-03  -4.8209988e+00  -3.0633497e+00   3.8404344e-01   2.1755619e+00   1.2425055e+00   9.0414233e-01   3.8551904e+00   1.5539366e+00   1.2488184e+00   8.5674173e-01  -3.9480734e+00  -1.0604005e+00  -1.8953190e+00   1.2901204e+00  -1.0150248e+00  -2.0529608e+00   5.5491853e-01  -2.6157260e-01  -2.4958209e-01  -1.7650010e+00   3.7752232e+00   1.5345386e+00  -2.5495078e-01  -1.4280505e+00   2.4507857e+00   7.5856463e-01  -1.4718903e+00  -4.4083414e-01  -5.8302884e-01  -9.6712059e-01  -2.1436819e+00  -3.7701241e-02   1.3958018e+00  -1.6271454e+00  -9.9977196e-02  -3.1254674e+00  -2.5640033e+00  -1.0944321e+00  -3.1460122e-01  -1.7653635e+00  -3.0681755e+00  -1.8922083e+00  -1.6334906e+00  -2.6523111e-01
  -2.1645693e+00   1.7170515e-01   2.2443733e-01   4.1353983e-01   2.3309431e+00  -2.3734590e-02   5.2825481e-01  -5.2107508e-01   1.3396842e+00  -1.3776764e+00  -5.1621559e-01   1.4964599e-01   2.0096157e+00  -9.4085965e-01   3.4534773e+00  -1.1113954e-02   2.5756041e-01  -1.6910438e-01   1.7167965e-01   7.5901967e-01   5.4953300e+00  -4.9723775e-01   1.5672303e+00  -9.3122595e-01   5.4390334e+00   1.6180122e+00   2.3481394e+00   3.0016533e+00  -8.2478389e-01   5.3570010e-01   1.6443456e+00   7.4254977e-01   8.4265947e-01  -2.1601608e+00  -4.1113886e+00  -3.3431946e+00  -1.4078619e+00   1.1180267e+00  -1.8040688e+00  -3.9209010e-01   3.3662499e+00  -3.5435459e-01  -4.6992925e+00  -1.8143668e+00   2.8534958e-01  -2.0779944e+00  -5.2845200e+00  -3.3106229e+00  -1.0004970e+00   1.6406594e+00   1.1761528e+00   1.4276272e+00   4.9430809e+00   2.9089502e+00   2.7264383e+00   1.8658846e+00  -3.2525564e+00  -8.5685689e-01  -2.2108908e+00   9.6287279e-01  -6.0983826e-01  -1.5786667e+00   1.3891986e+00   3.9861167e-01   1.6716264e-01  -7.4899039e-01   3.1423937e+00   2.6744286e-02  -2.9614022e-02  -1.6829649e+00   2.5975764e+00   1.2116566e+00  -1.2389588e+00  -9.9197008e-01  -5.3766679e-02  -9.5281443e-01  -2.9719815e+00  -1.0458762e+00   2.5511287e+00   1.6474496e-01   1.3695608e-01  -2.2056204e+00  -2.2547962e+00   2.1371183e-01  -2.0487135e-01  -1.7758880e+00  -2.7380284e+00  -1.6795364e+00  -1.3115074e+00  -2.8119785e-02
  -2.2127214e+00   9.6341585e-01   6.5333081e-01   7.0902569e-01   1.9720606e+00   9.8560853e-01   1.1037859e+00   8.6380870e-01   1.0736107e+00  -5.6161674e-01  -9.6894087e-01   7.9964571e-01   2.3217300e+00   4.8453848e-02   3.2922105e+00   4.9816821e-01  -2.2973981e+00  -1.0240625e+00   7.5257620e-01   2.1548474e-01   4.1590248e+00   9.4790873e-01   1.4659236e+00   1.3261586e-01   4.5569972e+00   1.6005806e+00   2.2861579e+00   3.3514896e+00  -4.6914242e-01  -2.6356824e-01   1.5908878e+00   1.5931485e+00   1.3684320e-01  -3.0615434e+00  -3.3469877e+00  -3.8538702e+00  -1.6496168e+00  -8.2376503e-02  -2.1969742e+00  -1.3504853e+00   5.0589362e-01  -2.9248028e+00  -1.6922707e+00  -1.9332645e+00   2.4996115e+00  -8.6606007e-02  -4.3931776e+00  -3.8820324e+00   4.2119991e-01   1.3926236e+00   1.6005031e+00   1.1673482e+00   3.2147759e+00   1.9082026e+00   1.6390905e+00   7.1543987e-01  -3.9212664e+00  -8.7885176e-01  -1.1040466e+00   1.4575995e+00  -5.6218255e-01  -6.4502466e-01   1.0450582e+00   6.3831857e-01   1.4044246e+00  -5.3365336e-01   3.8178724e+00   1.4471226e+00  -3.8537354e-01  -1.4118279e+00   2.9380977e+00   5.1034278e-01  -8.7628250e-01  -2.4300869e+00   4.7340774e-01  -2.2600175e+00  -1.3996759e+00  -3.4166815e+00   2.6183986e+00  -3.4184361e+00   7.6778498e-01  -2.1470792e+00  -2.8582190e+00   5.6317803e-01   2.5514609e-01  -5.4519608e-01  -1.9750372e+00  -3.1111193e+00  -1.1493911e+00  -3.9938018e-01
  -2.4337076e+00   6.5196451e-01   7.7755743e-01   1.6072305e+00   2.5249001e+00  -1.0990537e-01   9.6683660e-01   1.9486103e+00   8.3453327e-01  -6.4989794e-03  -8.1429569e-02   2.0702948e+00   3.1525353e+00   1.3977689e+00   3.7202190e+00   1.9747289e+00  -3.6977263e-01  -3.4290956e-01   1.9228102e+00   1.3085354e+00   3.5845724e+00  -1.2629442e+00   1.3470977e+00   1.1509960e+00   4.4434475e+00   2.0111619e+00   1.9958744e+00   2.1940955e+00   1.1835488e-01   1.1271684e+00   1.6554935e+00   2.3638217e+00   5.2859517e-01  -2.3156272e+00  -4.2616878e+00  -3.8782528e+00  -2.4013940e+00   1.4944729e+00  -2.2493304e+00  -2.1630978e-01  -1.1888990e+00  -1.3615007e+00  -3.8028419e+00  -3.9397784e+00  -1.3198268e+00  -2.4138566e+00  -7.7331947e+00  -5.2754896e+00  -3.1476572e+00  -7.4022138e-01  -1.9785988e+00   5.0197797e-01   4.7107469e-01   5.6584861e-01  -3.4252385e-02  -8.6741103e-02  -3.2846123e+00  -8.6928683e-01  -2.1608178e+00   1.4340313e+00  -2.1276644e-01   1.3458060e-01   1.8490337e+00   1.0166707e+00   1.2716513e+00   1.2306755e+00   2.2910022e+00   7.2161045e-01   4.8694222e-01   1.2022484e-01   2.0807639e+00   7.0664059e-01  -1.7463755e+00  -1.6868154e+00  -1.9366468e-02  -1.9793482e+00  -1.2874819e+00  -1.8694510e+00   4.5246900e+00  -2.0319992e+00   1.4240092e+00  -1.2996744e+00  -3.4293018e+00   2.4028520e+00  -6.3496818e-03  -7.8151637e-02  -1.8920935e+00  -2.8364915e+00  -1.7606156e+00   1.2504286e-01
  -2.5458701e+00   9.7458623e-01   6.0122266e-01   1.0788198e+00   2.3410950e+00  -7.1633705e-01   1.3070339e+00   1.6878329e+00   8.5788209e-01  -5.0923455e-02  -7.5614588e-01   2.1781778e+00   3.4772321e+00   1.1370963e+00   3.9087943e+00   1.4335247e+00   4.1421012e-01  -3.3449290e-01   2.2423141e+00   8.7667663e-01   3.7395017e+00  -1.3863058e+00   1.8322740e+00   1.0000125e+00   5.0846549e+00   1.6161010e+00   2.1232266e+00   2.3035559e+00  -1.1433380e-01   3.9470597e-01   1.8515529e+00   2.4123038e+00   5.0966358e-01  -3.0815535e+00  -4.4134884e+00  -5.1226347e+00  -2.0215451e+00   1.0298386e+00  -1.8116792e+00  -5.9985759e-01  -2.0887270e-01  -9.4608251e-01  -1.5288568e+00  -2.4638103e+00   1.1540917e+00  -1.9918684e+00  -6.0738489e+00  -4.1736943e+00  -1.1968368e+00  -1.6848443e-01  -3.2663381e-01   1.3584698e+00   1.8617700e+00   1.6289306e+00   1.9965745e+00   8.7072343e-01  -3.7378730e+00  -7.6383169e-01  -2.8200898e+00   1.1282670e+00  -1.5151445e-01  -2.3306604e-01   2.8143763e+00   9.1241991e-01   2.1240866e+00   5.8690176e-01   3.3789275e+00   5.9989604e-01   4.1398746e-01  -1.9619929e-01   2.0355023e+00   3.4719355e-01  -1.6176113e+00  -2.3833900e+00   4.8873809e-01  -2.5850542e+00  -1.8588672e+00  -3.8682239e+00   5.7249624e+00  -1.1016685e+00   2.2643245e+00  -7.1116333e-01  -3.0734870e+00   2.4191102e+00   4.6036069e-01   2.2251856e-01  -1.8406898e+00  -3.1366333e+00  -1.8344251e+00  -4.2580202e-01
  -2.8409472e+00   9.7512591e-01   2.3958303e-01   1.2868140e-01   2.7210320e+00  -1.3481402e+00   1.3567365e+00   9.4359525e-01   1.1761677e+00  -4.1038405e-01  -1.9961315e+00   2.0713750e+00   3.3466193e+00   4.6613890e-01   4.3926001e+00   5.8150582e-02   1.4760013e+00   5.0994434e-01   1.7941704e+00  -1.8286272e-01   3.2826063e+00  -1.5132578e+00   2.2452231e+00   2.7571205e-01   5.4206393e+00   1.4015305e+00   2.1022434e+00   2.3834327e+00  -5.9419661e-01  -4.0639465e-01   1.6766168e+00   2.0311787e+00   3.3423922e-01  -4.1349807e+00  -4.7306579e+00  -6.6460083e+00  -1.4470889e+00   1.2024258e+00  -1.1248527e+00   2.9570966e-02   5.2936568e-01  -9.5922460e-01  -9.9036263e-01  -1.7958374e+00   2.9150514e+00  -2.5747002e+00  -4.6518762e+00  -3.8851228e+00   6.5246136e-01   1.0032977e+00   1.2758357e+00   2.5188412e+00   3.7658003e+00   3.5148699e+00   4.5897504e+00   2.8781935e+00  -3.8661167e+00  -5.7313428e-01  -3.1801384e+00   6.0643805e-01   3.1361958e-02  -1.1090429e+00   3.3839143e+00   5.8290668e-01   1.8756440e+00  -1.3971656e-01   4.5074175e+00  -3.6300302e-01   3.9774274e-01  -1.1059683e+00   1.3478784e+00   7.5889303e-01  -1.9715105e+00  -3.8469993e+00   4.3897251e-01  -3.0011342e+00  -3.3102717e+00  -5.7331942e+00   6.2966388e+00   1.3588731e+00   2.6603940e+00   1.4288794e-01  -2.6395280e+00   1.5546322e+00   5.7437970e-01  -3.4777227e-01  -2.0537969e+00  -3.0479454e+00  -1.8379589e+00  -1.1288537e+00
  -4.0648166e+00   3.1968574e-01   5.4253763e-01  -3.1510577e-01   3.2689169e+00  -6.3029295e-01   2.0944910e+00   2.2074797e+00   1.5977533e+00   6.7010509e-01  -3.3215466e+00   1.8806272e+00   3.7174562e+00   1.4122825e+00   4.9490173e+00  -8.5643699e-02  -1.4575309e+00  -5.9507208e-01   1.3769928e+00  -2.1403461e+00   1.4445026e+00  -8.5835401e-01   2.1112071e+00  -2.6142205e-01   3.8848043e+00   7.9224906e-01   1.5114023e+00   2.0530033e+00  -1.2436669e+00  -4.4585421e-01   5.0928424e-01   8.8424658e-01  -7.1954772e-01  -6.5933719e+00  -4.0426587e+00  -7.5122245e+00  -1.6483556e+00   1.8791450e+00  -1.6488207e+00  -5.4445111e-01  -1.5663321e+00  -4.2703357e+00  -1.0734797e+00  -2.6237281e+00   3.7183184e+00  -1.6809883e+00  -5.1701503e+00  -5.6432738e+00   5.7712015e-01   7.2734889e-01   1.0190647e+00   1.9384990e+00   2.8877521e+00   3.2623980e+00   3.5959168e+00   2.8114356e+00  -5.4693557e+00  -9.2466697e-01  -2.7983991e+00   1.0602963e+00  -7.1971399e-01  -1.7082743e+00   2.2769869e+00  -1.0887974e+00   1.9115934e+00   1.0976770e-01   5.7423509e+00   7.3359867e-01  -6.1192723e-01  -2.3907833e+00   4.0142744e-01   4.3994355e-01  -3.2504416e+00  -5.4904497e+00  -8.5735485e-01  -6.2112055e+00  -2.7399610e+00  -6.9330640e+00   5.9111907e+00  -1.2474545e-01   2.2336174e+00  -1.0800283e+00  -3.0856313e+00   7.0546823e-01   5.2221584e-01  -8.7767621e-01  -1.5982547e+00  -4.1224231e+00  -2.0967510e+00  -1.5014964e+00
  -4.4501478e+00  -9.5821422e-01   3.9841894e-01  -5.2092807e-02   3.2250082e+00  -8.5255978e-01   1.9934969e+00   2.7883618e+00   1.9263705e+00   1.6348402e+00  -3.0331141e+00   2.7185660e+00   4.0969316e+00   2.7575371e+00   5.2801818e+00   7.3684169e-01   5.6055200e-01   6.7859793e-02   1.3908970e+00  -2.9863374e+00   1.7952159e+00  -1.9067299e+00   2.3072778e+00   6.9186287e-01   4.2233116e+00   1.2789256e+00   6.8270723e-01   1.7550832e+00  -5.5104375e-01   7.6381362e-02   7.8814051e-01   1.6327207e+00  -6.5613087e-01  -6.9294351e+00  -4.4200611e+00  -7.7742450e+00  -1.2906304e+00   3.1598569e+00  -1.2052846e+00   5.8107625e-01   5.6062427e-02  -3.2155472e+00  -2.2511513e+00  -2.2768748e+00   1.6252409e+00  -3.7139204e+00  -5.9851579e+00  -5.1306238e+00  -2.0808116e+00  -5.7389326e-01  -3.1430392e-01   2.5774155e+00   3.2483882e+00   3.9651970e+00   4.3890044e+00   3.4527287e+00  -5.2927854e+00  -1.3053979e+00  -4.1191588e+00   3.6203216e-01  -2.9730459e-01  -1.7012185e+00   3.2112594e+00  -1.4394021e+00   2.7920683e+00   1.8766635e+00   4.9463322e+00  -1.2938770e-01  -1.0573533e+00  -3.5644536e+00   5.1948963e-01   1.0280102e+00  -3.1995801e+00  -5.4081921e+00  -1.4889851e-02  -5.9006152e+00  -2.9574353e+00  -6.1629544e+00   6.6575125e+00   1.4713733e+00   2.1572222e+00  -1.0077162e+00  -2.4018560e+00   2.1274247e+00   3.9981050e-01  -1.4542347e+00  -8.2421504e-01  -3.7681927e+00  -1.4678884e+00  -1.1952381e+00
  -5.2220374e+00  -8.9021704e-01   7.3491511e-01  -2.0929278e-01   2.5500789e+00  -2.1403220e-01   2.7495680e+00   3.4182169e+00   1.5151029e+00   1.8187774e+00  -4.1322146e+00   2.2200481e+00   4.2409448e+00   2.6819416e+00   5.5334495e+00   5.5514196e-01  -2.6030531e+00  -1.3433617e+00   1.4987891e+00  -3.6250158e+00   7.4340424e-01  -5.8455921e-01   2.7640813e+00   9.0999128e-01   3.2051723e+00   6.8934981e-01   8.2449189e-01   2.0978834e+00  -9.0723937e-01  -1.1983158e+00   5.0060304e-01   1.1559241e+00  -1.6869345e+00  -8.0825749e+00  -3.2834971e+00  -7.9074877e+00  -1.3488652e+00   1.9797420e+00  -1.6452222e+00  -9.7847601e-01  -1.5903807e+00  -5.0832334e+00   8.6902807e-01  -1.8582829e+00   4.6531699e+00  -1.7963316e+00  -4.4960307e+00  -5.3529386e+00   4.7544562e-02  -5.4678812e-01   2.8250566e-01   2.0967739e+00   2.0790646e+00   2.8916229e+00   3.4950464e+00   2.6370804e+00  -6.9065401e+00  -1.7843915e+00  -3.8717277e+00   6.4332413e-01  -1.0310069e+00  -2.4849793e+00   2.5428777e+00  -2.5272233e+00   3.4843969e+00   8.5194062e-01   6.5188067e+00   1.8667518e+00  -2.2056071e+00  -3.9455009e+00   7.4887694e-01   4.2082230e-01  -3.3203224e+00  -6.5933030e+00  -3.8395762e-02  -7.0538706e+00  -1.4353600e+00  -7.7158054e+00   6.2144870e+00  -1.9388473e+00   2.8163499e+00  -1.4900825e+00  -2.2114150e+00   1.2749138e+00   8.9659125e-01  -2.9198966e-01  -2.2182387e-01  -4.4726326e+00  -1.6309950e+00  -1.8215765e+00
  -4.8157051e+00  -1.1221972e+00   1.0533051e+00   5.0250709e-01   2.5301530e+00  -6.6004996e-01   2.8600271e+00   4.5682143e+00   1.6553481e+00   2.6988929e+00  -3.2629790e+00   3.5358832e+00   4.4916822e+00   4.1237997e+00   5.8722802e+00   1.8108228e+00  -2.0422585e+00  -7.5382563e-01   1.8374577e+00  -3.1924864e+00  -9.5943853e-01  -1.3747582e+00   2.3472002e+00   2.4981289e+00   1.8472097e+00   1.6939656e+00   1.4667750e-01   1.1578743e+00  -2.4003187e-01  -3.6363399e-01   3.8916475e-01   2.3022169e+00  -1.3439927e+00  -6.6310662e+00  -3.6029855e+00  -7.7017063e+00  -1.9381213e+00   2.6952144e+00  -1.6549815e+00  -1.9240289e-01  -4.0863240e+00  -6.1228546e+00  -2.3577613e-01  -3.1536897e+00   3.5463536e-01  -3.3412471e+00  -5.9190756e+00  -5.9538872e+00  -2.0735781e+00  -1.9585969e+00  -3.3895704e+00   2.2729144e+00  -1.7171035e+00   1.0574912e+00   2.2466040e-01   1.7031535e+00  -5.4952829e+00  -1.7203751e+00  -3.3303288e+00   1.0052141e+00   1.5446918e-01  -9.1498993e-01   2.5827428e+00  -1.6179684e+00   2.7256571e+00   2.9190854e+00   4.3373219e+00   8.8954092e-01  -1.6880689e+00  -3.2839236e+00   8.0150178e-02   6.6313171e-01  -3.2604768e+00  -6.4009488e+00  -5.7720723e-02  -6.3844722e+00   2.0441403e-01  -5.8819864e+00   6.8401897e+00  -1.5917374e+00   2.5550198e+00  -1.0712898e+00  -2.8727427e+00   2.5102629e+00   4.5009340e-01  -2.3753730e-01   3.2361688e-01  -4.3858570e+00  -2.0169638e+00  -1.2932334e+00
  -5.1965875e+00  -1.4391416e+00   9.5571007e-01  -2.7626347e-01   2.0767880e+00  -1.1104652e+00   3.2427945e+00   3.5098388e+00   1.6674986e+00   2.5230332e+00  -3.9969598e+00   2.5597935e+00   4.1681734e+00   2.8947338e+00   5.8390850e+00   7.5956727e-01  -2.1411995e+00  -1.0943956e+00   1.7198715e+00  -3.4904284e+00  -8.4100959e-02  -1.3690332e+00   3.1236458e+00   2.0509710e+00   2.7027472e+00   9.0039415e-01   3.8267151e-01   1.4698727e+00  -1.1752639e+00  -1.5100598e+00   8.6927128e-01   1.7239340e+00  -1.2889198e+00  -7.0086287e+00  -2.8048607e+00  -7.5446696e+00  -1.7726581e+00   2.2084689e+00  -1.6985081e+00  -9.6112816e-01  -2.3270362e+00  -5.6469673e+00   1.3975909e+00  -1.2641351e+00   2.9774479e+00  -2.7191474e+00  -4.1699259e+00  -4.3929906e+00   6.3872517e-02  -9.7614852e-01  -2.1530474e+00   3.1222140e+00  -5.1568304e-01   1.4658662e+00   1.3861809e+00   2.5467160e+00  -6.4753196e+00  -2.1284342e+00  -4.3900359e+00   4.9582933e-01  -1.6922869e-01  -2.2826284e+00   2.8672468e+00  -2.4626372e+00   2.8313521e+00   1.7158102e+00   5.4285588e+00   1.1037826e+00  -2.4658017e+00  -4.5116238e+00   2.3084943e-01   1.0208356e+00  -3.5225807e+00  -6.5402273e+00   1.8367109e-01  -5.6059114e+00  -7.8908660e-02  -5.8870916e+00   6.4921043e+00  -9.7902859e-01   2.6186934e+00  -1.5490900e+00  -2.0543570e+00   1.3784201e+00   5.0853792e-01  -3.7259581e-01   2.0614363e-01  -3.8661347e+00  -2.1780942e+00  -1.8652853e+00
  -5.8843275e+00  -2.0003839e+00   1.4123731e+00  -4.1333631e-01   2.4446164e+00  -1.3465766e+00   3.9208114e+00   3.7667278e+00   2.2120251e+00   2.8487440e+00  -4.1697724e+00   2.5494091e+00   4.1540189e+00   2.7490586e+00   6.2699442e+00   1.7314504e-01  -4.0457694e+00  -1.2373554e+00   1.2789064e+00  -4.2899244e+00  -1.2357466e+00  -1.8796326e+00   3.3949081e+00   1.7854544e+00   2.0475733e+00   1.2757221e-01   6.2311129e-01   1.1712371e+00  -2.3414769e+00  -1.4184584e+00   2.0502757e-01   5.2126174e-01  -1.6263283e+00  -7.1881002e+00  -2.2211186e+00  -6.5422003e+00  -2.5570882e+00   3.0102310e+00  -2.2335256e+00  -8.2261860e-01  -5.1684055e+00  -7.2882827e+00   3.3553237e-01  -1.7756023e+00   2.4280053e+00  -2.5768970e+00  -4.7319684e+00  -4.6909370e+00   2.3035426e-01  -5.1729874e-01  -3.0944088e+00   3.4980436e+00  -1.7931630e+00   9.0690871e-01   9.1553276e-02   2.6367509e+00  -7.1999016e+00  -2.9893020e+00  -4.0191060e+00   7.6093279e-01   1.3382538e-01  -2.7993863e+00   1.8423418e+00  -3.0645994e+00   2.2973697e+00   1.9594962e+00   5.5994842e+00   1.3218386e+00  -3.3019568e+00  -5.5076988e+00  -1.1006969e+00   1.5493095e+00  -5.4298581e+00  -6.7202817e+00  -1.6625427e+00  -5.6426353e+00  -2.6611478e-01  -4.4490584e+00   5.2901762e+00  -1.5940033e+00   1.7538457e+00  -2.8710014e+00  -2.6548799e+00  -1.2586541e-02  -1.3898094e-01  -1.3606825e+00   9.9506687e-02  -4.1648578e+00  -2.8087639e+00  -2.0916864e+00
  -6.5945957e+00  -3.2198228e+00   1.4204391e+00  -4.7431685e-01   2.4106131e+00  -1.9332128e+00   3.9945530e+00   3.2486686e+00   2.4432959e+00   2.6715308e+00  -4.1969050e+00   2.1214490e+00   3.9716840e+00   2.2725979e+00   6.6634773e+00  -2.8966528e-01  -3.2577457e+00  -9.1749346e-01   8.9563484e-01  -4.6936600e+00  -3.8783044e-01  -2.9516250e+00   4.0465019e+00   1.6930681e+00   2.7098087e+00  -1.0362696e-01   6.1883163e-01   1.0974230e+00  -2.9973816e+00  -1.5322823e+00   3.0836975e-01  -1.5339141e-01  -1.7473890e+00  -7.1935445e+00  -2.2292452e+00  -5.6106129e+00  -2.4989131e+00   4.0005919e+00  -2.2624113e+00  -2.3137341e-01  -3.6745459e+00  -5.9300635e+00  -9.5867601e-01  -1.2996284e+00   1.7416120e+00  -4.0196775e+00  -5.1025994e+00  -3.9607074e+00  -7.1372132e-01  -5.3147498e-01  -3.6764633e+00   4.0183519e+00  -1.1276735e+00   1.2954150e+00   7.9201006e-01   3.3999252e+00  -7.7500094e+00  -3.8240318e+00  -5.3926943e+00   6.1099611e-02   5.1912962e-02  -4.1161099e+00   2.0221556e+00  -3.9470342e+00   2.4725702e+00   2.0637712e+00   5.5240487e+00   8.1837242e-01  -4.1385054e+00  -6.8334787e+00  -1.2647027e+00   2.5712013e+00  -6.2418871e+00  -6.1533106e+00  -1.9516508e+00  -4.3728856e+00  -1.1234258e+00  -2.4770471e+00   4.7770870e+00  -3.7902208e-01   1.3279811e+00  -3.6183247e+00  -1.9753025e+00  -6.4696271e-01  -3.6975389e-01  -2.1558618e+00   8.9065804e-02  -3.3119905e+00  -2.6924607e+00  -2.0739050e+00
  -5.8520020e+00  -2.4716512e+00   2.2987107e+00   5.3925794e-01   9.5648316e-01  -6.4005362e-02   4.6526456e+00   4.5040994e+00   2.4567502e+00   3.5429414e+00  -3.4107576e+00   2.9063141e+00   3.3304499e+00   2.9397706e+00   5.5744658e+00   2.5374253e-01  -7.4707626e+00  -1.7280617e+00   9.1690333e-01  -5.1564953e+00  -1.5844264e+00  -4.1958531e-01   3.9497446e+00   4.2888393e+00   1.7478724e+00   9.6327671e-02   1.1462092e+00   2.2684733e+00  -2.7751863e+00  -3.0659105e+00   6.9439265e-01   1.3043088e+00  -2.5396776e+00  -6.0518638e+00  -8.4916703e-01  -3.8873461e+00  -3.2611974e+00   1.8060725e+00  -2.9649789e+00  -1.3650985e+00  -8.1732066e+00  -9.4315122e+00   3.4887412e+00   7.2989097e-02   3.5940355e+00  -1.0319241e+00  -2.3459698e+00  -1.9789293e+00   1.5201089e+00  -1.7758600e-01  -3.6443803e+00   4.7598462e+00  -4.1146186e+00  -5.8643893e-01  -2.0305097e+00   1.1811970e+00  -7.6730223e+00  -4.6177968e+00  -2.9491727e+00   6.2519656e-01   1.2645263e+00  -2.2655497e+00   8.6366772e-01  -2.6311996e+00   4.0326115e+00   2.8279918e+00   4.6852500e+00   2.3605568e+00  -5.3307304e+00  -7.4875589e+00  -2.7803627e-01   2.5204637e+00  -5.0230154e+00  -6.3961895e+00  -5.2546148e-01  -2.3318143e+00   1.9571258e+00  -2.2960190e+00   1.9909247e+00  -6.9261390e+00   6.8462560e-01  -4.8003730e+00  -2.6491467e+00  -1.0354808e+00  -3.1090849e-01  -9.6766858e-01   1.1930929e+00  -4.5933289e+00  -1.7572424e+00  -2.1016343e+00
  -6.1080556e+00  -3.8880895e+00   2.6639853e+00   1.4044656e+00   7.5930801e-01  -1.7403901e+00   4.6927400e+00   4.8502328e+00   1.8088981e+00   3.8544716e+00  -1.8192091e+00   3.1850399e+00   4.0486349e+00   3.6150735e+00   6.3804232e+00   1.9867486e+00  -4.7176351e+00  -1.5491886e+00   1.7085693e+00  -3.1248621e+00  -1.1615991e+00  -3.7985296e+00   4.2965790e+00   4.8230059e+00   1.2777873e+00   6.2155484e-01   1.6691664e-01   4.9163378e-01  -2.4964628e+00  -8.1317296e-01   9.7986486e-01   1.2196068e+00  -1.4583366e+00  -3.8223224e+00  -1.0180327e+00  -1.6177970e+00  -3.6135563e+00   3.8326656e+00  -3.2094182e+00  -3.7831091e-01  -6.5917362e+00  -6.5811399e+00  -1.0136109e+00  -1.9455486e+00  -2.9308160e+00  -4.4276591e+00  -6.6674740e+00  -3.1649920e+00  -3.4982164e+00  -2.7698627e+00  -8.8882850e+00   3.8020064e+00  -7.4094265e+00  -3.5260934e+00  -5.3151754e+00   1.7717221e-01  -7.0117354e+00  -5.2489674e+00  -5.2339987e+00   2.8763628e-01   1.4115510e+00  -2.5474908e+00   1.4837649e+00  -2.9388082e+00   3.4078020e+00   4.7701349e+00   2.3575796e+00   1.6458673e+00  -4.8323722e+00  -6.1500027e+00  -7.6402711e-01   2.8038508e+00  -6.2224053e+00  -4.0554570e+00  -1.8292446e+00  -1.0643659e+00   2.1071489e+00   2.7951322e+00   3.9635244e+00  -3.9680147e+00   8.1236299e-01  -4.6957227e+00  -2.2309948e+00   7.7797348e-01  -9.0670640e-01  -1.0447580e+00   1.5238117e+00  -2.9079455e+00  -2.8423623e+00  -1.1196085e+00
  -6.7798080e+00  -4.5283605e+00   2.8221650e+00   4.9712875e-01   4.6025342e-01  -1.9473600e+00   5.1917889e+00   3.7466557e+00   1.7092533e+00   3.2451236e+00  -2.4734577e+00   1.6166520e+00   3.6820605e+00   2.0437525e+00   6.3512438e+00   4.7051111e-01  -5.4250272e+00  -2.3238876e+00   1.0213942e+00  -3.8712994e+00   4.1401439e-02  -3.6849873e+00   4.9805175e+00   3.3687661e+00   1.8890771e+00  -2.7038654e-01   3.9226730e-01   7.7387177e-01  -3.6622596e+00  -1.7357684e+00   8.9156459e-01  -3.0570349e-01  -1.8984154e+00  -4.4470859e+00  -2.5837961e-01  -4.5147417e-01  -3.2404999e+00   3.4777514e+00  -3.2277279e+00  -1.2377642e+00  -4.2351657e+00  -5.9939357e+00   3.0975871e-01  -6.2033479e-02   6.8336365e-01  -3.0658065e+00  -4.7408963e+00  -1.6502575e+00  -9.9398466e-01  -1.2065789e+00  -6.7889685e+00   4.3232002e+00  -5.4854405e+00  -2.9423442e+00  -3.6972776e+00   9.1870798e-01  -8.5649099e+00  -5.9603205e+00  -6.1984110e+00  -2.4645952e-01   7.8424988e-01  -4.4628975e+00   1.4629111e+00  -4.2646433e+00   4.2283166e+00   3.0179651e+00   4.0207616e+00   2.5200943e+00  -5.8741888e+00  -7.4887557e+00  -7.1839635e-01   2.7675992e+00  -6.6750453e+00  -3.8985987e+00  -2.1560528e+00  -1.4704090e+00   1.0640794e+00   3.0996154e+00   3.2341109e+00  -4.0927132e+00   7.0289912e-01  -5.7963715e+00  -1.6980073e+00  -1.0969051e+00  -5.9944527e-01  -1.8114117e+00   1.3110508e+00  -2.9605941e+00  -2.7356364e+00  -1.7972642e+00
  -6.6599699e+00  -4.6589176e+00   3.1256787e+00   5.6005223e-01   6.1609480e-01  -1.4144017e+00   5.4003256e+00   4.0626121e+00   2.0690431e+00   3.3332711e+00  -2.3092216e+00   1.3892154e+00   3.3794340e+00   2.1076612e+00   6.4565758e+00   3.4945908e-01  -7.4295034e+00  -2.7854935e+00   3.0303552e-01  -4.3714731e+00  -1.0853793e+00  -3.0688510e+00   4.6249158e+00   3.1871107e+00   7.9576752e-01  -3.5336365e-01   3.1377815e-01   6.4166727e-01  -4.1451311e+00  -1.4011226e+00   7.9424154e-02  -1.2519041e+00  -2.3628623e+00  -4.3250933e+00  -6.3908022e-02   3.1301623e-01  -3.3271414e+00   3.5000813e+00  -3.3093996e+00  -1.3780614e+00  -5.8710531e+00  -7.7657028e+00  -1.6739559e-01  -2.5628830e-01  -9.4067400e-02  -2.5993199e+00  -4.2931419e+00  -1.7698263e+00  -8.6514912e-01  -7.8296703e-01  -7.0647937e+00   4.2537298e+00  -6.0045134e+00  -3.4316855e+00  -5.0366069e+00   6.3460331e-01  -8.4502134e+00  -6.1824492e+00  -4.8647905e+00   2.9378958e-01   8.8143887e-01  -4.2935669e+00   2.3276092e-01  -4.3744411e+00   3.8258861e+00   3.1402133e+00   3.6201444e+00   2.7265356e+00  -6.3585293e+00  -8.0439873e+00  -1.3133810e+00   2.6021006e+00  -7.0480802e+00  -3.8851351e+00  -3.2122010e+00  -2.3042135e+00   1.3487341e+00   3.8151371e+00   1.9188237e+00  -5.1659763e+00  -3.5491403e-01  -6.7412398e+00  -2.1693607e+00  -1.9078015e+00  -9.6237750e-01  -2.4752570e+00   1.5609263e+00  -3.1935114e+00  -2.8224493e+00  -1.7498489e+00
  -7.0504052e+00  -5.2898383e+00   3.3198515e+00   1.6595515e-01   3.8326722e-01  -1.2017651e+00   5.4835222e+00   3.8080160e+00   1.4438739e+00   3.0251793e+00  -2.7584100e+00  -9.3715436e-03   2.8962569e+00   1.4973435e+00   6.0135115e+00  -1.1144201e-01  -8.6434371e+00  -3.7245492e+00  -2.1477254e-01  -4.8158421e+00  -9.1344941e-01  -2.8493315e+00   4.5887137e+00   2.2404945e+00   1.0147784e-01  -8.6406837e-01  -1.7540679e-01   2.0802308e-01  -4.7790601e+00  -1.6822206e+00  -4.4282235e-01  -2.4094782e+00  -2.9745344e+00  -4.6793383e+00   3.6462712e-01   1.4401453e+00  -3.1959393e+00   3.4192839e+00  -3.3939876e+00  -1.9654301e+00  -4.6696696e+00  -7.5488511e+00  -2.8339363e-01  -2.5848753e-01   9.4488299e-01  -1.9921899e+00  -4.0838048e+00  -1.9037387e+00  -7.3827635e-01  -7.3829845e-01  -6.8292900e+00   3.5589577e+00  -5.9778268e+00  -4.1007531e+00  -5.2721366e+00   2.0167864e-01  -9.3389873e+00  -6.4369680e+00  -5.2371503e+00   6.7041856e-02   9.7877189e-02  -5.3573656e+00  -3.2316544e-01  -5.7012967e+00   4.4073841e+00   2.4583043e+00   4.1162490e+00   3.6224215e+00  -6.7684267e+00  -8.4286796e+00  -1.3253289e+00   2.4754828e+00  -7.0250097e+00  -3.5202609e+00  -3.4718859e+00  -2.9588950e+00   1.4802252e+00   4.7194546e+00   1.2171402e+00  -6.0393926e+00  -5.7555718e-01  -7.5579629e+00  -1.9115875e+00  -3.1468555e+00  -7.4306804e-01  -2.5678047e+00   1.6185157e+00  -3.0458370e+00  -2.5338193e+00  -1.8749750e+00
  -7.1490062e+00  -6.1745889e+00   3.5300618e+00   3.1786557e-01   1.6056691e-01  -9.8036552e-01   5.4439598e+00   4.1054187e+00   1.1672191e+00   2.9916303e+00  -2.3259882e+00  -3.2588182e-01   2.7111650e+00   1.9025254e+00   5.9290486e+00   1.5261617e-01  -8.5840885e+00  -3.9102516e+00  -8.1247682e-01  -5.4645491e+00  -7.6714034e-01  -3.0967251e+00   4.4165180e+00   2.0393057e+00  -6.9346527e-01  -5.5529753e-01  -1.0365741e+00  -2.6670388e-01  -4.6332507e+00  -1.1609836e+00  -9.1633818e-01  -2.8606169e+00  -3.3981595e+00  -4.4689655e+00   1.8101166e-01   2.6558839e+00  -2.8743908e+00   3.8979018e+00  -3.2523026e+00  -1.6949160e+00  -3.1707555e+00  -7.0699816e+00  -1.5493892e+00  -5.0224835e-01  -2.4722702e-01  -2.5895917e+00  -4.5638937e+00  -1.9542586e+00  -2.1361823e+00  -1.2575824e+00  -7.3108160e+00   3.4185819e+00  -5.8171399e+00  -4.3488014e+00  -5.4026417e+00  -3.7777182e-02  -9.2861093e+00  -6.7807372e+00  -5.3962279e+00  -1.9318066e-01   1.8099624e-01  -5.5435023e+00  -4.0574820e-01  -6.1806177e+00   5.4883571e+00   3.1897838e+00   3.6182895e+00   3.6924680e+00  -7.0826799e+00  -8.9893207e+00  -1.1577287e+00   2.3870611e+00  -6.5467409e+00  -2.9224914e+00  -3.3340266e+00  -3.4283839e+00   1.2784542e+00   5.9538967e+00   9.2361106e-01  -6.2634783e+00  -9.7574451e-01  -8.0659732e+00  -1.7085949e+00  -3.1200681e+00  -6.1519086e-01  -3.0554005e+00   2.0442626e+00  -3.0711373e+00  -1.8899512e+00  -1.5573047e+00
  -7.0044391e+00  -5.9870245e+00   3.7344334e+00   3.5571753e-01  -4.3420327e-01  -3.6772573e-01   5.3746136e+00   3.7913635e+00   4.3091122e-01   2.4048438e+00  -2.3534234e+00  -1.5356999e+00   2.1773512e+00   9.6733870e-01   5.2426526e+00  -1.4342452e-01  -9.8918964e+00  -4.8319866e+00  -9.2144566e-01  -4.9078065e+00  -4.9092352e-01  -2.2944967e+00   4.3945971e+00   1.6234899e+00  -1.0777780e+00  -8.6489263e-01  -9.4828780e-01  -8.4116338e-02  -5.0109989e+00  -1.5194103e+00  -1.0224761e+00  -3.6381706e+00  -3.8927273e+00  -4.3184602e+00   6.2376941e-01   3.6153463e+00  -2.5269125e+00   2.9951765e+00  -3.4187817e+00  -2.4945204e+00  -2.2492126e+00  -6.8067186e+00  -3.6754046e-01  -1.7560054e-01   1.3858025e+00  -1.3840706e+00  -3.7647467e+00  -1.8566996e+00  -1.1166740e+00  -9.7666336e-01  -6.5620465e+00   2.5187387e+00  -5.8236329e+00  -5.3807502e+00  -5.8368233e+00  -8.6933270e-01  -9.6664444e+00  -6.8782621e+00  -5.2962421e+00  -3.1144375e-01  -5.8540372e-01  -6.1818084e+00  -9.0674286e-01  -6.6402829e+00   5.9066127e+00   2.1354383e+00   3.8706308e+00   4.7482867e+00  -7.2114230e+00  -8.5279823e+00  -5.8258566e-01   1.8360166e+00  -5.9585144e+00  -2.3769831e+00  -3.3143297e+00  -3.4679675e+00   1.5643121e+00   6.2399824e+00   2.9242244e-01  -7.4943925e+00  -8.7571281e-01  -8.2437120e+00  -1.3100144e+00  -3.8576809e+00  -3.0723943e-01  -2.3193875e+00   2.0888725e+00  -2.7410462e+00  -1.6289816e+00  -1.6128641e+00
  -6.4974900e+00  -5.8450546e+00   4.1037201e+00   7.1222749e-01  -9.0457253e-01  -7.7529099e-01   5.4182860e+00   3.6048451e+00  -1.5034985e-01   1.8610939e+00  -1.4134940e+00  -1.7198180e+00   1.8329655e+00   4.0689818e-01   4.5529098e+00  -1.7041249e-01  -9.8168311e+00  -4.7929044e+00  -7.3339555e-01  -4.2070597e+00  -2.0303264e-01  -3.0494813e+00   4.4918206e+00   1.6803613e+00  -1.3011243e+00  -1.2040217e+00  -9.3965493e-01  -4.5581360e-01  -5.4523249e+00  -1.1059573e+00  -1.0194171e+00  -4.0540865e+00  -3.6994065e+00  -2.9409268e+00   5.4471990e-01   5.2625746e+00  -2.8279033e+00   2.8851837e+00  -3.6423795e+00  -2.4253464e+00  -2.2995541e+00  -5.7726242e+00  -8.7791087e-01  -4.2827082e-01   7.7395149e-01  -1.2423770e+00  -4.4065701e+00  -1.4967162e+00  -1.1824515e+00  -9.9674487e-01  -6.8732853e+00   2.5769340e+00  -6.5214128e+00  -6.5058008e+00  -6.4087821e+00  -1.5196267e+00  -9.1310103e+00  -7.2556613e+00  -5.1806364e+00  -4.3076976e-01   3.0534069e-02  -5.9633374e+00  -8.1807073e-01  -6.1808939e+00   6.6835423e+00   2.5341551e+00   3.1661312e+00   4.7547405e+00  -6.8268287e+00  -7.9008961e+00  -6.8400345e-01   1.6345599e+00  -5.9471198e+00  -1.1378399e+00  -3.7193893e+00  -2.2170160e+00   1.1220555e+00   7.8509255e+00   1.8850298e-01  -7.3835263e+00  -9.2415741e-01  -8.3820751e+00  -1.5387081e+00  -4.1577870e+00  -3.8882235e-01  -2.1070615e+00   1.8624085e+00  -2.5387265e+00  -1.6300330e+00  -1.3564822e+00
  -5.7762943e+00  -5.3355692e+00   3.9824456e+00   9.4814054e-01  -7.9249820e-01  -8.3191901e-01   5.0254466e+00   3.1130388e+00  -1.2287708e-01   9.9882037e-01  -5.2198457e-01  -1.8588290e+00   1.6021133e+00  -1.5309654e-01   4.2625946e+00  -4.0103068e-01  -8.9187762e+00  -4.3315036e+00  -9.5921002e-01  -3.3259807e+00   1.4677605e-01  -3.0765652e+00   4.0129752e+00   1.1099668e+00  -1.1441114e+00  -9.5668182e-01  -6.1215637e-01  -4.8873643e-01  -5.3916970e+00  -5.8301160e-01  -1.1902877e+00  -4.5483229e+00  -3.7582250e+00  -1.9290024e+00  -1.8940524e-01   5.6539392e+00  -2.5513243e+00   2.6331307e+00  -3.3173450e+00  -2.2541428e+00  -1.4502784e+00  -4.1593518e+00  -9.4279199e-01  -1.2487656e-01   5.7328831e-01  -1.3971396e+00  -3.8410502e+00  -1.0234729e+00  -6.0504518e-01  -3.6122206e-01  -6.1208000e+00   2.4479281e+00  -5.5211111e+00  -6.2101646e+00  -5.8546331e+00  -1.4923817e+00  -8.0580528e+00  -6.8241474e+00  -4.6485439e+00  -4.2764446e-01   1.1966646e-01  -5.6461718e+00  -7.7770652e-01  -5.2249934e+00   6.5275476e+00   1.8422532e+00   2.4565798e+00   4.1727892e+00  -6.1827877e+00  -6.9161066e+00  -4.4158352e-01   1.2475056e+00  -4.9291921e+00   5.2234326e-02  -3.6208664e+00  -2.1199783e+00   1.4086337e-01   7.8370618e+00  -1.1088388e-02  -6.6641740e+00  -1.1100910e+00  -7.6607591e+00  -1.5544518e+00  -3.9311743e+00  -3.5548950e-01  -2.1968757e+00   1.2987923e+00  -2.2714788e+00  -1.5383083e+00  -1.1199038e+00
  -5.9827993e+00  -5.3458123e+00   3.7148533e+00   3.9938929e-01  -2.8539412e-01  -7.4722025e-01   4.8072324e+00   2.2253000e+00  -7.2459745e-02  -9.9406232e-02  -7.1412863e-01  -2.9719306e+00   1.2281999e+00  -1.2686255e+00   4.0799660e+00  -1.5907041e+00  -9.0981748e+00  -4.3474555e+00  -1.6860706e+00  -3.6946193e+00   9.4204274e-01  -2.8352967e+00   3.7591623e+00  -8.3360456e-01  -8.9077827e-01  -1.5459069e+00  -3.7113156e-01  -3.9481644e-01  -6.0654413e+00  -5.8597448e-01  -1.7844300e+00  -6.2533818e+00  -4.3895043e+00  -2.6072282e+00  -5.0332757e-01   5.8387018e+00  -2.2560486e+00   2.6299712e+00  -3.2792607e+00  -2.6230715e+00   3.2325375e-01  -2.7539055e+00  -1.2595627e+00   2.8674017e-01   2.7722289e+00  -8.4112411e-01  -3.2367270e+00  -1.0914402e+00   8.2917728e-01   9.0084823e-01  -3.8354038e+00   2.2079384e+00  -2.7994767e+00  -4.9093326e+00  -3.7969553e+00  -7.5817869e-01  -8.4368760e+00  -6.6326134e+00  -4.5967554e+00  -5.8260107e-01  -6.5022681e-01  -6.7497876e+00  -1.0449620e+00  -5.7194754e+00   6.6566006e+00   1.5453689e-01   3.5200046e+00   4.3299354e+00  -6.2285946e+00  -7.1111612e+00  -3.8278839e-01   9.8880243e-01  -4.5135913e+00   5.2126929e-01  -3.9596718e+00  -3.3623940e+00  -1.7464509e+00   6.8303490e+00  -7.9608275e-01  -6.2451953e+00  -1.3591838e+00  -7.7373439e+00  -1.4223359e+00  -5.0355581e+00  -1.6240162e-01  -2.8408881e+00   3.7450115e-01  -2.3669674e+00  -1.3769440e+00  -1.3476878e+00
  -5.5964911e+00  -5.6115279e+00   3.7878353e+00   7.8206319e-01  -5.3259364e-01   4.3928697e-01   4.4552774e+00   3.0594036e+00  -3.9475792e-01   3.8615747e-01  -3.0579068e-01  -2.8095907e+00   9.9115950e-01  -2.5992418e-01   3.0944141e+00  -9.2577891e-01  -9.7804468e+00  -4.5664984e+00  -2.1067873e+00  -4.4229965e+00   3.9251530e-01  -2.2169410e+00   3.0138554e+00  -7.2259321e-01  -2.1129887e+00  -1.5632487e+00  -1.2152729e+00  -5.8013871e-01  -5.6041853e+00   2.2542280e-01  -2.4336205e+00  -6.5079610e+00  -4.9198747e+00  -3.0217622e+00  -5.9685323e-01   6.1474330e+00  -1.7959891e+00   2.8656190e+00  -3.1796194e+00  -2.1456394e+00   6.5356116e-01  -3.3083394e+00  -2.1728009e+00  -3.1772264e-01   1.7007573e+00  -5.5567636e-01  -3.8348144e+00  -1.7434974e+00  -8.8506685e-01   8.7413942e-02  -3.6627069e+00   1.4419974e+00  -2.5351708e+00  -5.0723358e+00  -3.9188553e+00  -1.3882918e+00  -7.9321205e+00  -6.5957245e+00  -3.8613552e+00  -6.9151015e-01  -6.6089705e-01  -6.1345381e+00  -1.5490800e+00  -5.8113113e+00   7.6915832e+00   1.3996685e+00   2.7777912e+00   4.6596578e+00  -6.0997663e+00  -7.1315449e+00   2.6266029e-03   5.0114587e-01  -3.7260004e+00   8.6249901e-01  -3.8196793e+00  -4.1967904e+00  -1.6597854e+00   6.7731682e+00  -1.2288985e+00  -6.8613185e+00  -1.8278338e+00  -7.8636053e+00  -1.3228319e+00  -4.4854917e+00  -1.6569473e-01  -2.8261998e+00   9.2205614e-01  -2.5907305e+00  -3.9955006e-01  -8.4085481e-01
  -4.3151857e+00  -4.4666293e+00   3.9028430e+00   1.8063658e+00  -2.1346864e+00   9.9735888e-01   4.0440642e+00   3.3817363e+00  -1.6017997e+00  -5.8580789e-01   1.5348751e-01  -2.7285225e+00   5.4562517e-03  -6.4571258e-01   1.8428918e+00  -3.4887424e-01  -1.0879419e+01  -4.8934688e+00  -1.2886871e+00  -3.4527955e+00   4.6190508e-01  -6.6905520e-01   3.1682526e+00   1.5004971e+00  -2.7394468e+00  -1.0751959e+00  -1.0164796e+00   2.2203544e-01  -5.2469720e+00  -8.6486184e-01  -1.8355746e+00  -5.2720272e+00  -5.1280157e+00  -1.9351568e+00  -8.8279301e-01   5.9641819e+00  -1.4225592e+00   6.9536366e-01  -3.5767913e+00  -3.0086222e+00   4.1208674e-01  -3.5619432e+00   1.0628383e+00  -7.2088409e-02   2.6543973e+00   5.3341542e-01  -2.6795284e+00  -1.2303631e+00   4.8769747e-01  -4.3320440e-01  -2.7961076e+00   1.3052056e+00  -3.6987420e+00  -6.7552630e+00  -4.6628694e+00  -2.9602999e+00  -6.5894006e+00  -6.5520671e+00  -2.4669822e+00  -6.0456209e-01   6.9649192e-02  -5.0851563e+00  -1.1613848e+00  -4.7411463e+00   9.0959891e+00   1.8584670e+00   2.0691461e+00   4.9103599e+00  -5.5495396e+00  -6.2128953e+00   1.6723529e+00  -9.2096402e-02  -1.4613955e+00   7.7364694e-01  -1.9460675e+00  -1.8824764e+00   1.5580738e-01   5.9541934e+00  -1.0736121e+00  -8.6408180e+00  -1.0101854e+00  -7.1108137e+00  -1.2644950e+00  -4.2809517e+00   6.1912364e-01  -3.7982839e-01   1.3638308e+00  -2.2581930e+00   3.9698460e-01  -5.0211654e-01
  -3.7023246e+00  -4.1760322e+00   3.3120707e+00   1.6846596e+00  -1.6452611e+00   5.4983882e-02   3.3232430e+00   2.3514563e+00  -1.8717197e+00  -1.4302262e+00   1.4415412e+00  -2.3884058e+00   5.5358909e-01  -8.9964398e-01   1.8585245e+00  -3.0699274e-01  -6.5454686e+00  -3.3571467e+00  -1.2711042e+00  -1.6378639e+00   1.5274469e+00  -2.2563630e+00   2.4333345e+00  -2.1304012e-01  -2.2409603e+00  -5.8242844e-01  -1.1697154e+00  -5.5448772e-01  -4.1871644e+00   6.4852227e-01  -1.6617952e+00  -5.4505806e+00  -4.5008309e+00  -3.7783214e-01  -1.6773331e+00   6.3450312e+00  -9.4582971e-01   1.3599732e+00  -2.7669619e+00  -1.9729079e+00   3.5667876e+00   9.8323733e-01  -7.5177536e-01  -3.3661116e-01   1.2455242e+00  -8.9705963e-01  -3.4865046e+00  -1.4017476e+00  -1.1962281e-01  -2.5886810e-01  -2.8991876e+00   8.0248424e-01  -2.3390553e+00  -5.9963653e+00  -3.3427290e+00  -2.3760865e+00  -5.0929851e+00  -5.5521309e+00  -3.5996565e+00  -1.2016147e+00  -8.0056233e-02  -4.9898639e+00  -1.8300343e-02  -3.4367858e+00   8.1875694e+00   9.0979802e-01   1.2115862e+00   3.8526747e+00  -3.9289341e+00  -3.6735884e+00   2.0272157e+00  -4.8233607e-01  -1.7795256e-01   2.7564801e+00  -1.6716018e+00  -2.0234555e+00  -1.9892277e+00   5.9178941e+00   5.6360108e-01  -5.3107098e+00  -1.8641274e-01  -4.6129793e+00  -7.1025322e-01  -2.4587839e+00   6.2104623e-01  -6.5248126e-01   3.1695413e-01  -1.6126818e+00   4.6321695e-02  -1.7795124e-01
  -3.9481277e+00  -4.1410740e+00   2.8566429e+00   3.0141286e-01  -1.2321707e+00   5.2393414e-01   3.2660961e+00   1.8004455e+00  -2.2979939e+00  -1.3155511e+00   2.7391547e-01  -3.9141573e+00   2.1746842e-01  -1.4403888e+00   3.6441806e-01  -1.2213209e+00  -8.4559288e+00  -4.6549227e+00  -1.6768386e+00  -2.9397339e+00   1.7998186e+00  -1.3563937e+00   1.7119290e+00  -2.6906067e+00  -2.7414566e+00  -2.7777588e+00  -1.5520764e+00  -9.6733641e-01  -5.1504871e+00   5.1261589e-01  -2.6204111e+00  -7.5130408e+00  -4.9512516e+00  -2.5972663e+00  -9.9809803e-01   5.6386668e+00  -9.7575644e-01   1.1420735e+00  -2.8947196e+00  -3.3242402e+00   4.5491933e+00   7.3718822e-01  -1.7379544e-01   3.9556711e-01   5.0227085e+00   1.8432211e+00  -2.8417332e+00  -1.6169427e+00   1.3653769e+00   4.9172024e-01   1.3717757e-01  -8.7017203e-02   2.9883471e-01  -4.8712248e+00  -1.5456305e+00  -2.1811940e+00  -6.4617105e+00  -5.0398774e+00  -3.3883868e+00  -1.0278881e+00  -1.4254710e+00  -5.9908095e+00  -6.8192954e-01  -5.2206351e+00   8.4159052e+00  -5.6697314e-01   3.2743713e+00   5.3312011e+00  -3.8747297e+00  -4.1162421e+00   1.6487595e+00  -1.3805484e+00  -3.5183597e-01   2.6698583e+00  -2.3390917e+00  -4.8374937e+00  -2.5419280e+00   3.8460211e+00   6.5650989e-02  -5.7121947e+00  -3.8443267e-01  -5.5496274e+00  -8.6855503e-01  -3.9771899e+00   6.9165848e-01  -1.0871165e+00  -3.1518619e-01  -2.2922814e+00   1.2888129e-01  -6.8742655e-01
  -3.1417630e+00  -3.4297235e+00   2.4888506e+00   3.1670971e-01  -7.8154966e-01   6.1664797e-01   2.8518220e+00   2.0112753e+00  -2.0590340e+00  -1.6178798e+00   7.0371727e-01  -2.9159738e+00   1.6152560e-01  -7.7241249e-01   3.1936975e-01  -1.1539322e+00  -7.9251871e+00  -3.5569447e+00  -2.0506087e+00  -3.0010349e+00   6.2567967e-01  -8.6821571e-01   6.6644077e-01  -3.0237838e+00  -3.9952867e+00  -2.2170329e+00  -1.9136840e+00  -1.2854005e+00  -4.4379179e+00   1.1622751e+00  -3.2172645e+00  -7.3010495e+00  -4.9679201e+00  -2.1621489e+00  -1.5328979e+00   4.8187650e+00  -8.6528625e-01   1.1185996e+00  -2.6950671e+00  -2.7699643e+00   3.4633751e+00   3.3382718e-01  -1.0361369e+00  -6.5396358e-01   3.4985703e+00   1.6149928e+00  -2.9615798e+00  -2.6904841e+00   1.6362713e+00   8.3545150e-01   4.5344115e-01  -5.6345111e-02   3.0002136e-01  -4.3169916e+00  -1.7153798e+00  -1.9811747e+00  -4.7172386e+00  -4.1404968e+00  -1.6091148e+00  -5.4787360e-01  -6.7479826e-01  -4.6651701e+00  -8.8193255e-01  -3.8615059e+00   7.3989128e+00  -3.1557482e-01   2.5689195e+00   4.3280941e+00  -2.8263848e+00  -3.0650248e+00   1.6450793e+00  -1.6090016e+00   8.2658996e-01   2.3901361e+00  -2.2713993e+00  -5.5920813e+00  -2.7676758e+00   2.3098382e+00   2.7646649e-01  -5.0398163e+00  -4.7996262e-01  -4.2498685e+00  -1.4830944e+00  -3.3241993e+00   5.7251217e-01  -1.3592128e+00  -7.5569060e-01  -2.7668130e+00   3.9455202e-02  -4.6121941e-01
  -2.7616505e+00  -2.5955946e+00   1.8997665e+00  -3.9114274e-02  -5.6491810e-01   1.5723280e+00   2.3348511e+00   1.6434871e+00  -2.0899054e+00  -1.7935134e+00   1.3479689e-01  -3.3724061e+00  -3.8075431e-01  -1.0340071e+00  -2.3816293e-01  -1.4912401e+00  -8.9301972e+00  -3.5276214e+00  -2.2114455e+00  -2.6977870e+00   2.2216827e-01   8.3301514e-01  -2.1672834e-01  -3.7306655e+00  -4.7223152e+00  -2.3024955e+00  -1.9997741e+00  -9.3096178e-01  -4.3534598e+00   7.6218350e-01  -3.3217100e+00  -7.4535513e+00  -5.1654457e+00  -2.9451573e+00  -9.3689298e-01   3.5833187e+00  -6.2380139e-01   3.4496079e-01  -3.2122666e+00  -3.4382792e+00   3.6322752e+00  -6.6868061e-01  -7.2864611e-01  -1.1453094e+00   4.3615867e+00   2.6013855e+00  -2.6445329e+00  -4.1729785e+00   2.8728743e+00   1.4159180e+00   1.5946740e+00  -1.0565229e+00   7.3989562e-01  -4.1564061e+00  -2.2254219e+00  -2.1383131e+00  -4.2412361e+00  -3.1244371e+00  -4.6864145e-01  -2.2491038e-01  -1.5841299e+00  -4.5459295e+00  -1.7265743e+00  -3.6422655e+00   5.5437028e+00  -1.5628925e+00   2.8126660e+00   4.3595079e+00  -2.2686541e+00  -2.3527508e+00   2.5241478e+00  -1.6054652e+00   2.0929366e+00   1.8001801e+00  -1.8775275e+00  -6.2317040e+00  -2.1530353e+00   3.1160558e-01  -4.3852034e-01  -5.3727721e+00  -6.3188732e-01  -3.4761331e+00  -1.2409586e+00  -3.4610587e+00   5.2784221e-01  -8.0842273e-01  -1.3636666e+00  -2.4446874e+00  -1.0537588e-01  -4.2304293e-01
  -2.9046233e+00  -2.7904406e+00   1.9899784e+00   5.5807703e-02  -7.3799579e-01   1.5027158e+00   2.5682181e+00   2.0022578e+00  -2.3130548e+00  -1.3377758e+00   5.9298901e-01  -2.5647411e+00  -2.7895387e-01  -4.5232326e-01  -9.5122925e-01  -1.2862664e+00  -9.5324818e+00  -3.2613261e+00  -1.8853509e+00  -3.2083043e+00   4.5989745e-01   3.1614525e-01  -2.0044937e-01  -3.5893980e+00  -4.9265182e+00  -3.3184496e+00  -2.0701422e+00  -1.0199123e+00  -4.4279220e+00   1.0324541e+00  -3.1949700e+00  -7.3958445e+00  -4.9981567e+00  -3.0045325e+00   9.3433568e-02   4.7612006e+00  -1.2740412e+00   6.7294924e-01  -3.9118448e+00  -3.2905886e+00   2.1535898e+00  -5.0410559e-01  -1.3721539e+00  -1.6523908e+00   4.5925359e+00   3.6794980e+00  -3.8489837e+00  -4.3860701e+00   2.5001920e+00   1.2286702e+00   1.9134646e+00  -9.3922189e-01   2.7219008e-01  -4.4362802e+00  -2.1948188e+00  -2.5991073e+00  -4.4544714e+00  -3.7508298e+00  -2.6913245e-01  -2.8555480e-01  -9.2530515e-01  -4.2379239e+00  -1.7746687e+00  -3.5499042e+00   6.3260193e+00  -6.7003467e-01   3.1417283e+00   4.9910840e+00  -2.3604889e+00  -2.3115623e+00   2.5886085e+00  -1.3690611e+00   1.3195712e+00   1.9760025e+00  -2.3568629e+00  -5.4890635e+00  -2.4059215e+00   4.9967897e-01  -5.9161734e-01  -6.2839281e+00  -4.9514697e-01  -3.9134174e+00  -1.7481579e+00  -3.3502322e+00   2.5220549e-01  -9.9795982e-01  -1.4869125e+00  -3.1672864e+00  -1.4204412e-01  -4.2541751e-01
  -2.3764622e+00  -3.0546986e+00   1.1835153e+00   5.3105552e-01  -7.6961259e-01   1.6310817e+00   1.4821216e+00   2.1807233e+00  -2.4730807e+00  -9.6796384e-01   1.1878648e+00  -1.4394191e+00  -1.2970750e-01   9.4962127e-01  -1.2933243e+00  -3.4734717e-02  -6.5906167e+00  -2.0600679e+00  -1.7523305e+00  -2.6488654e+00   8.5624720e-01   1.0563785e-01  -1.0475197e+00  -2.9487230e+00  -5.1864045e+00  -2.2819846e+00  -2.8221584e+00  -1.2031961e+00  -2.7742666e+00   1.8236963e+00  -2.9287905e+00  -6.0360439e+00  -4.6153200e+00  -2.6805991e+00  -4.9927538e-01   3.8502353e+00  -6.2655714e-01   1.4286074e+00  -3.4350962e+00  -1.9818243e+00   4.1951804e+00   1.0858893e+00  -2.6690734e+00  -2.0577964e+00   1.5495143e+00   2.0137182e+00  -4.8547483e+00  -4.7154921e+00  -3.8176357e-01  -1.1056252e-01   6.4225931e-01  -1.5732561e+00   3.0230130e-01  -3.8288408e+00  -2.3122096e+00  -2.6825755e+00  -2.9054014e+00  -2.9942526e+00  -8.6387713e-01  -7.7288631e-01  -1.0841558e+00  -3.4007311e+00  -1.0041463e+00  -2.8009014e+00   5.4654144e+00   4.2090704e-01   1.5073875e+00   3.8475458e+00  -1.4100065e+00  -1.1927641e+00   3.6285650e+00  -9.4904727e-01   2.9132848e+00   2.5603105e+00  -9.1782941e-01  -4.7640980e+00  -1.9078719e+00   6.4700936e-01   5.8897330e-01  -4.4496532e+00  -5.3333715e-02  -2.3546380e+00  -1.0596943e+00  -1.1565064e+00   3.6264330e-01  -5.5464790e-01  -1.2083313e+00  -2.2717456e+00   4.3295526e-01   3.6427358e-01
  -2.1230929e+00  -2.0663690e+00   6.6970824e-01   5.9417317e-02  -1.3684957e+00   1.6074103e+00   1.5359346e+00   1.3749112e+00  -2.6794714e+00  -1.3861795e+00   5.5889880e-01  -1.6611278e+00  -4.5664758e-01   1.3776698e-01  -1.7946230e+00  -5.2072283e-01  -7.9219920e+00  -2.4948175e+00  -1.2359766e+00  -2.3341995e+00   1.5195081e+00   1.3354508e+00  -8.3234347e-01  -3.0160746e+00  -4.7842058e+00  -3.3056656e+00  -2.1775801e+00  -4.1299652e-01  -3.2003217e+00   5.2067662e-01  -2.3422111e+00  -5.9651394e+00  -4.3323957e+00  -3.1854617e+00   6.9580601e-01   3.1911568e+00  -6.9694950e-01  -1.3142718e-01  -4.0692317e+00  -3.5611130e+00   4.1750498e+00   6.7917327e-01   4.9582942e-04  -7.7057645e-01   4.6242341e+00   4.2045128e+00  -3.1780422e+00  -3.9812718e+00   2.5338445e+00   9.0208898e-01   3.0119616e+00  -1.4403264e+00   1.3158151e+00  -3.4839670e+00  -1.7728914e+00  -2.7029998e+00  -3.2855393e+00  -2.7759091e+00  -2.7026741e-01  -4.1531725e-01  -1.4849750e+00  -3.6180788e+00  -1.1283398e+00  -2.6903720e+00   4.8152837e+00  -1.1174452e+00   2.8678623e+00   4.5549695e+00  -1.5702694e+00  -1.0655965e+00   4.5821480e+00  -1.0441737e+00   3.3493215e+00   1.9738826e+00  -4.8663614e-01  -4.0583743e+00  -1.1500002e+00  -1.3812901e+00   3.5950619e-01  -5.6117407e+00   5.2428391e-01  -2.3538894e+00  -8.0261917e-01  -1.7853471e+00   6.0383689e-01   4.8488948e-01  -1.5870025e+00  -2.2303798e+00  -5.5634598e-02  -6.4653145e-02
  -1.8451681e+00  -1.8410145e+00   3.0933692e-01   3.6281112e-02  -8.9423862e-01   7.4211180e-01   1.2568700e+00   9.6510706e-01  -2.4684242e+00  -1.0941077e+00   1.1999510e+00  -4.0197590e-01  -2.5715977e-01   4.9713305e-01  -2.1052881e+00  -4.2157883e-01  -6.5118018e+00  -1.0652528e+00  -9.4114830e-01  -1.6665706e+00   1.3693665e+00   5.1721451e-02  -1.1948582e+00  -3.1957568e+00  -4.5764740e+00  -3.8734908e+00  -1.8916565e+00  -8.6606675e-01  -3.0320754e+00   1.1625650e+00  -2.1074224e+00  -5.5461203e+00  -3.4356028e+00  -2.1602783e+00   1.2588679e+00   3.9337687e+00  -1.4920449e+00   7.8562446e-01  -4.1673644e+00  -2.3316080e+00   2.1254720e+00   1.7053832e+00  -1.9742067e+00  -1.6270745e+00   2.6252013e+00   3.8243682e+00  -4.5564078e+00  -4.1143158e+00   1.5566488e+00   1.0572526e+00   2.0023813e+00  -1.2609339e+00   3.7511760e-01  -3.2068732e+00  -2.2988210e+00  -2.5273880e+00  -2.4381714e+00  -2.6612381e+00  -2.3892348e-01  -4.3808395e-01  -8.6741950e-01  -2.9234273e+00  -1.1719067e+00  -1.6766532e+00   3.2170025e+00  -6.5027112e-01   2.0741362e+00   3.7967248e+00  -7.9433301e-01   1.5974530e-01   3.9110085e+00  -1.0460052e-01   2.2566516e+00   2.6042635e+00  -1.4004822e+00  -2.3500198e+00  -1.6873383e+00  -3.2910690e-01   4.7374461e-01  -4.3957241e+00   5.9088472e-01  -1.7080538e+00  -1.2378542e+00  -1.3628036e+00  -1.3070281e-01   3.5738747e-02  -2.1995679e+00  -1.9781804e+00  -7.5898909e-01   7.9843001e-02
  -1.5514246e+00  -1.3261897e+00  -3.3029592e-01  -1.0791218e+00  -1.2106645e+00   3.4807272e-01   1.2093421e+00  -7.5706923e-02  -2.6441576e+00  -7.9475052e-01   3.6111932e-01  -7.2219399e-01  -6.2448933e-01   3.5887677e-02  -3.1673798e+00  -1.0396468e+00  -6.6665755e+00  -1.2774022e+00  -7.0137834e-01  -2.0294412e+00   2.0806041e+00   6.7587949e-01  -1.3420566e+00  -3.8456385e+00  -4.1087558e+00  -5.1593460e+00  -1.9004018e+00  -8.1883490e-01  -3.4195729e+00  -6.5698790e-03  -1.6431123e+00  -5.2588786e+00  -2.7501083e+00  -2.7239059e+00   2.5143709e+00   3.3995036e+00  -1.6910433e+00  -6.8613984e-02  -4.2497285e+00  -3.3042992e+00   2.7492323e+00   1.5187031e+00  -1.8294937e-01  -2.0854592e-03   5.2275778e+00   5.8662006e+00  -2.8991203e+00  -2.7175208e+00   3.6358612e+00   2.0343195e+00   4.0263484e+00  -7.9393949e-01   1.5039960e+00  -2.1601731e+00  -1.3427427e+00  -2.1411488e+00  -2.8779237e+00  -2.1534532e+00  -2.3403590e-01  -3.9759671e-01  -1.1287730e+00  -2.9318865e+00  -1.0224952e+00  -1.9430561e+00   2.5231429e+00  -1.7103556e+00   3.1539700e+00   4.0783638e+00  -6.1015453e-01   3.7722408e-03   4.1478392e+00   1.3483270e-01   2.3735567e+00   2.2122554e+00  -8.2601540e-01  -1.8528310e+00  -9.5517206e-01  -1.5193389e+00   4.2469357e-01  -4.4708190e+00   8.9876302e-01  -1.9394897e+00  -1.0382634e+00  -2.1847971e+00  -5.8784881e-02   2.1662760e-01  -2.5289084e+00  -2.0101733e+00  -9.6532106e-01  -3.8979767e-01
  -9.0704426e-01  -6.5703483e-01  -4.7419856e-01  -8.7945089e-01  -9.2747982e-01   6.5584341e-02   1.1534270e+00   3.0338062e-02  -2.0291200e+00   1.6001258e-02   1.0188424e+00   8.5172220e-01  -6.8659305e-01   8.2372606e-01  -3.4125074e+00  -6.1716878e-01  -6.9261551e+00  -1.9713009e-01  -3.6741995e-01  -1.6022489e+00   1.1085919e+00   4.3869055e-01  -1.8365734e+00  -2.9960296e+00  -4.3517671e+00  -5.3409700e+00  -1.6239290e+00  -9.4989765e-01  -3.2444675e+00   2.4865559e-01  -1.2836332e+00  -4.1165936e+00  -1.7815439e+00  -1.5425815e+00   3.5963708e+00   4.0644897e+00  -2.7328269e+00   1.6487710e-01  -4.6891281e+00  -2.6205429e+00  -1.1401291e+00   1.1884942e-01  -1.3566907e+00  -8.2349481e-01   2.8384856e+00   6.1895095e+00  -3.6773634e+00  -2.8136025e+00   3.1797159e+00   2.3160172e+00   2.6981079e+00  -2.7243188e-01  -6.2662733e-01  -2.4658929e+00  -3.4314451e+00  -2.4595517e+00  -1.7321475e+00  -1.9732839e+00   1.1990141e+00   2.5578182e-01  -6.9392785e-02  -1.2062694e+00  -1.7442435e+00  -4.1510792e-01   5.6170795e-01  -7.1997305e-01   1.9371348e+00   3.3242437e+00  -1.4289181e-01   7.3619772e-01   3.5256176e+00   1.0768557e+00   1.4477841e+00   2.0892718e+00  -1.5720357e+00  -8.1116068e-02  -1.3867607e-01  -6.6355525e-01  -3.3905890e-01  -4.8559589e+00   3.5297611e-01  -1.9097885e+00  -1.8965484e+00  -1.8886119e+00  -9.4497494e-01  -8.9827703e-02  -2.7125088e+00  -2.0999406e+00  -1.7080283e+00  -1.9453846e-01
  -5.3929518e-01  -4.0631144e-01  -8.2221975e-01  -1.0750136e+00  -1.4331360e+00   2.0442359e-01   8.8461688e-01   8.1627754e-02  -2.2840726e+00   6.8445034e-01   4.4081781e-01   1.2375888e+00  -1.0066599e+00   1.4870734e+00  -3.8109181e+00  -1.3938448e-01  -7.0088384e+00  -1.6716353e-01  -1.2566057e-01  -1.6152934e+00   6.7056662e-01   1.2496974e+00  -2.1468071e+00  -2.1539705e+00  -4.9732306e+00  -5.0109541e+00  -2.2028736e+00  -1.0097049e+00  -2.6406166e+00  -5.3700201e-01  -8.4214820e-01  -2.6453711e+00  -1.2932445e+00  -1.5210297e+00   4.7503560e+00   3.7463089e+00  -2.5764039e+00  -4.1756497e-01  -4.7168793e+00  -2.7263278e+00  -1.4286263e+00  -1.2048028e+00  -6.6646107e-01  -9.2066371e-01   2.1993651e+00   6.7876491e+00  -3.1548603e+00  -2.8907039e+00   3.0285075e+00   2.0026308e+00   2.2027852e+00  -4.9316311e-01  -2.1498746e+00  -2.8568556e+00  -4.7964432e+00  -2.9175221e+00  -1.3374975e+00  -1.4744817e+00   1.6113877e+00   3.9230617e-01  -1.5742774e-01  -4.0999869e-01  -1.9513850e+00  -2.6253118e-01  -4.6121212e-01  -3.8152658e-01   1.5417207e+00   3.2375256e+00   1.3143889e-01   1.1884577e+00   4.0406866e+00   1.5424200e+00   1.9347281e+00   1.1684909e+00  -7.3101541e-01   6.5351355e-01   1.8622741e+00  -8.5752854e-01  -1.6068653e-01  -5.4183750e+00   6.5409381e-01  -1.6055748e+00  -1.6323496e+00  -1.6858663e+00  -7.7669728e-01   6.1559433e-01  -2.1527778e+00  -1.7758729e+00  -1.6428171e+00  -1.3170699e-01
  -7.3484964e-01  -8.7679686e-01  -1.2374080e+00  -1.7329409e+00  -1.2683468e+00  -3.5447973e-01   6.6305756e-01  -6.4831233e-01  -2.2161985e+00   1.3937852e+00   3.1874928e-01   1.3534170e+00  -9.6632510e-01   1.7620425e+00  -3.7364842e+00  -1.2461755e-01  -4.9744098e+00   5.6755779e-01  -6.6168000e-02  -1.4357337e+00   1.4925714e+00   4.6540361e-01  -2.2615420e+00  -2.6572716e+00  -4.4791699e+00  -4.8086377e+00  -2.8792622e+00  -1.4491439e+00  -2.0806147e+00  -5.9455809e-01  -4.9735911e-02  -1.6252307e+00  -3.0288558e-01  -1.2007491e+00   6.1589261e+00   4.5733320e+00  -2.5863355e+00   1.9310866e-01  -4.6705166e+00  -2.1878832e+00   2.1023557e-01  -3.3991988e-01  -2.3123951e+00  -1.0342931e+00   1.2107336e+00   6.4140128e+00  -3.9065909e+00  -2.9909323e+00   2.1670766e+00   2.0969114e+00   1.3159831e+00  -3.8239451e-01  -2.5403861e+00  -2.4282724e+00  -5.1208779e+00  -2.4463633e+00  -1.3847328e+00  -1.1481355e+00   4.9442035e-01   4.8775720e-03  -4.0130797e-01  -4.4644456e-01  -1.6127390e+00  -3.2778021e-01  -1.8645546e+00  -4.2691071e-01   1.4068929e+00   2.8068401e+00   3.7213256e-01   1.4761244e+00   4.1187824e+00   2.4553689e+00   1.5853474e+00   1.0561603e+00  -4.0264361e-01   1.2811786e+00   1.9483197e+00   1.1404039e-01   1.8123850e-01  -4.0642009e+00   8.5536172e-01  -1.2427584e+00  -1.0515165e+00  -1.2557663e+00  -9.9131095e-01   1.7600582e-02  -2.1892380e+00  -1.2524718e+00  -1.8944710e+00  -1.6831089e-01
  -1.1314070e+00  -9.3301417e-01  -1.5186320e+00  -2.4558203e+00  -1.7599685e+00  -1.3521826e+00   9.2986986e-01  -1.8399717e+00  -2.2486777e+00   1.4740389e+00  -4.6505289e-01   6.6852590e-01  -1.3213699e+00   5.7672565e-01  -4.7733661e+00  -9.2039534e-01  -6.0612429e+00  -3.0290711e-01   5.5587416e-01  -2.0313133e+00   3.1926842e+00  -1.2960110e-01  -1.1479670e+00  -2.7884529e+00  -2.3967027e+00  -7.3869049e+00  -1.7720906e+00  -1.0087766e+00  -3.6776613e+00  -1.9423135e+00   5.7108210e-01  -2.2737773e+00   3.6758866e-01  -1.9922495e+00   7.4834593e+00   5.3422572e+00  -3.1947057e+00  -1.9187299e-01  -4.8215349e+00  -3.1118916e+00  -1.7123985e-01   5.2099619e-01  -5.0860128e-01   1.3905833e+00   4.8139880e+00   8.6000761e+00  -2.5181601e+00  -3.1631230e-02   3.5889201e+00   2.9727192e+00   3.8551095e+00   4.8617670e-01  -3.7597931e-01  -1.0264743e+00  -2.7739799e+00  -1.8864119e+00  -3.2403026e+00  -2.0039235e+00  -4.6957268e-01  -1.2122902e-01  -7.8465448e-01  -1.5348495e+00  -1.5304286e+00  -1.6476027e+00  -1.0594345e+00  -1.2215843e+00   3.2232395e+00   3.8241877e+00  -6.5088314e-01   1.4395484e-01   3.3733108e+00   2.9115861e+00  -7.2106463e-01   1.2474450e+00  -1.1378400e+00   3.0226937e+00   1.5802816e+00   6.1556163e-01  -5.8985356e-01  -4.6662267e+00   9.9204784e-01  -3.2823766e+00  -7.9673624e-01  -3.2763565e+00  -1.0482004e+00   1.0397982e-01  -2.2603752e+00  -9.9980577e-01  -2.0698845e+00  -8.0751368e-01
  -6.1284483e-01  -8.8241031e-01  -1.6031340e+00  -2.1135702e+00  -1.5623809e+00  -2.5463837e+00   7.7370778e-01  -1.8859031e+00  -1.5669564e+00   1.9542601e+00   5.3361346e-01   2.3180661e+00  -8.8994798e-01   1.4207850e+00  -4.1693640e+00  -3.3937583e-01  -3.3651854e+00   1.2223099e+00   7.3427662e-01  -1.4074138e+00   2.8001675e+00  -1.8678748e+00  -1.1700012e+00  -2.0390914e+00  -1.9843155e+00  -6.6510630e+00  -1.7847821e+00  -1.6036212e+00  -2.9992152e+00  -1.0716814e+00   9.4645043e-01  -9.9535218e-01   1.5837510e+00  -1.8329614e-01   7.5723249e+00   6.2837445e+00  -3.3624150e+00   8.0709606e-01  -4.1773701e+00  -1.4080992e+00  -1.2885981e+00   1.2938537e+00  -2.6252790e+00   9.2708412e-01   9.5198538e-01   7.0099125e+00  -3.3331651e+00   6.8068363e-01   1.8310420e+00   2.8242236e+00   2.0428032e+00   1.3534604e+00  -1.5738672e+00  -5.5568163e-01  -3.4013877e+00  -1.3505609e+00  -1.8351916e+00  -1.9026868e+00  -5.1292239e-01  -7.2060368e-02   4.1364898e-01  -1.2529062e-01  -1.1380881e+00  -1.5685471e-01  -2.1264106e+00   1.6338340e-01   1.5446096e+00   2.2120429e+00  -7.1137632e-02   1.0597078e+00   2.3780227e+00   3.5748568e+00  -1.7115472e+00   1.7266927e+00  -1.7351105e+00   4.5284310e+00   1.1499561e+00   2.4637372e+00   7.3894006e-02  -2.6686687e+00   9.1579642e-01  -2.6566476e+00  -9.1993661e-01  -2.2614258e+00  -1.4987741e+00  -5.9262118e-01  -2.0459303e+00  -6.0966095e-01  -2.5017573e+00  -4.2526758e-01
  -8.0362129e-01  -5.4729698e-01  -1.6483993e+00  -2.7666313e+00  -1.6996411e+00  -2.3058038e+00   8.3209887e-01  -2.5022730e+00  -1.6023474e+00   2.2047402e+00  -5.5256542e-01   1.2991350e+00  -1.2670467e+00   6.4591428e-01  -4.1277321e+00  -8.9981324e-01  -4.3074818e+00   4.6447848e-01   7.8635651e-01  -1.1176963e+00   2.7851252e+00  -1.0827687e+00  -9.4080451e-01  -2.4325726e+00  -1.7231193e+00  -6.7598356e+00  -1.6588486e+00  -1.3278060e+00  -3.2522025e+00  -2.0875742e+00   1.3850826e+00  -7.9099573e-01   1.8882172e+00  -6.4816063e-01   9.4235164e+00   6.6724509e+00  -3.0136202e+00  -2.3823795e-02  -4.2349726e+00  -2.1588423e+00  -1.0610790e+00   7.7607178e-02  -1.5776048e+00   1.2386374e+00   2.8753442e+00   8.6461068e+00  -2.2247221e+00   5.3147252e-01   3.4109139e+00   3.6487440e+00   2.6226920e+00   7.8495828e-01  -2.1745919e+00  -9.6952948e-01  -4.1306415e+00  -1.4163598e+00  -2.7113037e+00  -1.6208669e+00  -6.3858750e-01   6.9437683e-02  -7.0830411e-01  -6.4360111e-01  -1.8612319e+00  -8.5526867e-01  -3.3549051e+00  -1.1879428e+00   2.4625815e+00   3.0594058e+00  -3.5955073e-01   1.3555679e+00   2.2284683e+00   3.5401282e+00  -2.3992563e+00   6.6598596e-01  -2.0511980e+00   4.0454383e+00   1.8797371e+00   2.1310471e+00  -4.2169311e-01  -3.1749721e+00   1.0815522e+00  -2.8959934e+00  -4.3836586e-01  -3.3251136e+00  -1.2882422e+00  -2.6140622e-01  -1.8248269e+00  -2.0862471e-01  -2.8556390e+00  -8.9741252e-01
  -1.0399790e+00  -6.7611701e-01  -1.7906841e+00  -3.4708038e+00  -1.2326285e+00  -3.2571138e+00   7.9633467e-01  -3.5028453e+00  -1.1148004e+00   2.0267173e+00  -8.6202427e-01   9.5039658e-01  -1.3125478e+00  -9.4873709e-02  -3.6631988e+00  -1.8450785e+00  -2.5981467e+00   1.0936284e+00   4.8813104e-01  -1.2141784e+00   3.2459592e+00  -2.1337086e+00  -6.0609434e-01  -3.4187395e+00  -6.8641358e-01  -6.7739988e+00  -1.4609690e+00  -1.5995388e+00  -3.4871885e+00  -2.2938619e+00   1.5840636e+00  -8.5856063e-01   2.4928871e+00  -3.2877884e-01   9.9802596e+00   7.4434038e+00  -2.8513414e+00   4.6048526e-01  -3.6259894e+00  -1.5281869e+00  -2.2070006e-01   1.1386121e+00  -2.5758691e+00   1.6146562e+00   3.3030103e+00   8.4291031e+00  -1.8371011e+00   1.2460632e+00   4.0545493e+00   4.7182461e+00   3.1495176e+00   1.4027969e+00  -1.2454940e+00   3.4534585e-01  -2.7997870e+00  -2.0291494e-01  -2.9651893e+00  -1.4766413e+00  -1.3827813e+00  -1.8867990e-01  -7.8342711e-01  -1.0587145e+00  -1.6333063e+00  -9.8146536e-01  -4.0695741e+00  -1.9392447e+00   2.9376624e+00   2.4820493e+00  -3.3927438e-01   1.3611831e+00   1.0966658e+00   3.9171747e+00  -3.5616474e+00   5.0198070e-01  -2.6570217e+00   4.0879235e+00   4.7460311e-01   2.6959776e+00  -4.9932832e-01  -1.4195308e+00   1.1086199e+00  -2.8370985e+00  -1.5588287e-01  -4.1918651e+00  -1.3011665e+00  -1.2327983e+00  -2.1430339e+00   3.9874625e-02  -3.0905699e+00  -1.2542582e+00
  -5.4170135e-01  -1.9143349e-02  -1.7986218e+00  -3.5544743e+00  -1.1033799e+00  -2.8205441e+00   7.2763209e-01  -3.3745284e+00  -3.7500671e-01   2.4461702e+00  -1.2652974e+00   8.4913051e-01  -1.5492911e+00  -8.2964059e-03  -3.4815920e+00  -1.8715060e+00  -3.5305260e+00   6.7281871e-01   2.5495042e-01  -1.4069063e+00   2.1374469e+00  -1.2674816e+00  -7.9884660e-01  -3.0782869e+00  -7.4705720e-01  -6.5079688e+00  -1.2322529e+00  -1.4253689e+00  -3.5035424e+00  -2.5083765e+00   1.3500635e+00  -6.5669946e-01   2.7021577e+00  -4.3887657e-01   1.0503269e+01   7.0319921e+00  -2.4127505e+00  -1.2765682e-01  -3.0893412e+00  -1.6860011e+00  -1.5128060e+00  -7.7900211e-01  -1.9737794e+00   1.9794374e+00   3.1854644e+00   9.2176479e+00  -4.1977063e-01   1.6516035e+00   4.7279838e+00   5.2261221e+00   3.7973869e+00   1.3946364e+00  -1.1385712e+00   8.3580431e-01  -3.1065646e+00   1.6595854e-02  -2.6632139e+00  -9.4197392e-01  -1.0025300e-01   4.8235587e-01  -9.7193524e-01  -2.2934582e-01  -2.5574072e+00  -7.7173355e-01  -4.8835295e+00  -2.0531462e+00   2.7396518e+00   2.3332716e+00  -5.0582086e-01   1.2982497e+00   2.3552460e-01   3.4538942e+00  -4.0149524e+00  -3.2118905e-01  -3.1554878e+00   3.1231099e+00   9.7586060e-01   1.9963020e+00  -1.3453569e+00  -1.7399923e+00   4.4650083e-01  -3.1947665e+00  -1.4670095e-01  -4.6990293e+00  -1.3310780e+00  -1.3207586e+00  -1.6372174e+00   1.0489320e-01  -3.0997895e+00  -1.3032230e+00
   5.2089630e-01   7.8161753e-01  -1.5451772e+00  -3.1434249e+00  -1.4343164e+00  -2.5816258e+00   4.9071764e-01  -3.0001562e+00  -1.3359881e-01   2.8951894e+00  -1.1052411e+00   9.2171068e-01  -2.2290775e+00   1.6277686e-01  -3.9315462e+00  -1.4156354e+00  -3.7878842e+00   5.1979445e-01   5.6753820e-01  -9.8594817e-01   1.1441530e+00  -6.9684326e-01  -9.6455618e-01  -1.4522641e+00  -8.9848846e-01  -5.6418861e+00  -1.2807752e+00  -1.4395157e+00  -3.2515698e+00  -2.8671749e+00   1.6562509e+00   7.3083552e-01   3.2875606e+00   6.5443668e-01   1.0798345e+01   7.0744338e+00  -2.3264123e+00  -9.4786954e-01  -2.7852315e+00  -1.6764456e+00  -3.0248720e+00  -2.5476014e+00  -1.2275878e+00   1.8814176e+00   1.9737665e+00   9.5820042e+00   2.3196362e-01   2.1492157e+00   4.7573257e+00   4.9536279e+00   2.9999935e+00   1.5870991e+00  -3.0366992e+00  -1.0014616e-01  -4.7071759e+00  -6.4768392e-01  -1.4756264e+00  -3.8851374e-01   1.1685902e+00   9.8531180e-01  -3.4847795e-01   1.4839321e+00  -2.9274244e+00   5.4663600e-02  -5.2012002e+00  -1.0299118e+00   1.3490712e+00   1.6870034e+00  -5.9869038e-02   1.6677298e+00  -3.9445772e-01   3.2103002e+00  -3.7463616e+00  -8.0515039e-01  -2.6663414e+00   3.9448398e+00   2.4115165e+00   2.5621714e+00  -1.9268364e+00  -1.9351360e+00  -1.0632648e-01  -3.2919054e+00  -4.3880869e-01  -4.8634657e+00  -1.2779325e+00  -7.5683315e-01  -1.0553609e+00   4.3398546e-01  -2.8065309e+00  -1.0037847e+00
   7.4922988e-01   4.8727965e-01  -1.4413249e+00  -2.7765157e+00  -1.0242212e+00  -3.0190692e+00   1.0783151e-01  -3.0625610e+00   3.0792045e-01   3.1289568e+00  -2.6640725e-01   9.1068434e-01  -1.9892252e+00   3.0992590e-01  -3.4746929e+00  -9.5556872e-01  -9.5014042e-01   1.0593719e+00   7.0545813e-01  -2.9567934e-02   1.6331243e+00  -2.1639881e+00  -9.3545382e-01  -1.3177607e+00   1.3638863e-01  -4.6339995e+00  -1.3481378e+00  -1.9028057e+00  -2.4826942e+00  -1.8161164e+00   2.0346508e+00   1.2904694e+00   3.9811452e+00   1.8146245e+00   1.0674036e+01   8.0143835e+00  -1.7957499e+00  -1.3268846e-01  -1.9686509e+00  -5.8242726e-01  -1.5262844e+00  -4.7195987e-01  -3.0884554e+00   1.5335127e+00  -1.2531378e-01   8.1219970e+00  -7.0086012e-01   2.3264428e+00   2.9084505e+00   4.3613736e+00   1.7455994e+00   1.3087837e+00  -3.1507296e+00  -5.8637848e-02  -4.4355123e+00  -3.9388738e-01  -7.6365145e-01  -6.7130867e-02   1.7669145e-01   6.6946467e-01  -3.8008527e-01   1.8772082e+00  -2.4460842e+00   4.0090036e-01  -5.3305870e+00  -4.8775750e-01   1.8428803e-01   8.8204727e-01   3.5327646e-01   2.5149440e+00  -1.1597553e+00   2.9897305e+00  -4.1576364e+00   7.2389119e-02  -2.7624687e+00   3.8761040e+00   1.3342961e+00   4.0152946e+00  -1.4801893e+00   2.7311195e-01  -2.9449166e-01  -2.7054158e+00  -2.3648650e-02  -3.8346914e+00  -1.3328407e+00  -1.3266165e+00  -8.9403857e-01   1.1355827e+00  -2.6692841e+00  -6.2464385e-01
   1.1990160e+00   1.0102802e+00  -1.1693006e+00  -2.6651929e+00  -1.6109999e+00  -2.5704255e+00   7.2404175e-03  -2.7694739e+00   6.8977292e-02   2.7086788e+00  -1.0020245e+00  -4.4195717e-02  -2.5617577e+00  -3.0058460e-01  -3.7076581e+00  -1.1242390e+00  -2.0017140e+00  -1.4379640e-01   7.9916600e-01  -3.2682049e-01   1.1511551e+00  -9.6235129e-01  -4.9394690e-01  -3.6850116e-01   1.8729447e-01  -4.2588911e+00  -1.0383820e+00  -1.4162185e+00  -2.3696084e+00  -2.7615401e+00   1.8663296e+00   1.4924403e+00   3.6194307e+00   1.4982359e+00   1.0608902e+01   7.4471040e+00  -7.6556852e-01  -1.6164053e+00  -1.1886683e+00  -1.3413571e+00  -1.4931015e+00  -1.4313797e+00  -7.6941477e-02   2.4508352e+00   2.4019644e+00   9.5663602e+00   1.6115030e+00   3.3223871e+00   4.6429989e+00   4.3659645e+00   3.4680972e+00   1.1433324e+00  -2.7505288e+00  -2.6200213e-01  -3.4441293e+00  -6.8679538e-01  -8.6314091e-01   1.2181826e-01   9.5218207e-01   9.0175631e-01  -5.2489796e-01   2.0169941e+00  -2.4346639e+00  -1.9222635e-01  -3.8765126e+00  -7.7567298e-01   8.5525981e-01   1.6091754e+00   9.1679428e-02   2.3360655e+00  -1.6272699e+00   1.6557036e+00  -3.8716292e+00  -1.0291843e+00  -2.2034758e+00   2.9317535e+00   2.0145889e+00   2.6180105e+00  -1.5212292e+00  -5.0327107e-01   7.0553777e-03  -2.9081684e+00   3.8611926e-02  -4.7417809e+00  -4.3805984e-01  -4.2446213e-01  -2.7451730e-02   9.6303157e-01  -1.8918247e+00  -9.4052076e-01
   1.5942923e+00   1.1390243e+00  -1.1162006e+00  -2.4884599e+00  -1.2429944e+00  -3.1430297e+00  -3.6039004e-01  -2.8712086e+00   1.8704042e-01   2.1993946e+00  -4.9329321e-01  -2.6517964e-01  -2.1672817e+00  -5.2104684e-01  -3.0405616e+00  -9.2818743e-01   6.8623696e-01   1.2253017e-01   7.5301821e-01   5.7906323e-01   1.0076571e+00  -2.1354584e+00  -4.5875409e-01  -7.4977952e-01   6.1671992e-01  -3.3014367e+00  -9.5806097e-01  -1.9384042e+00  -1.4822850e+00  -1.7029754e+00   1.6001681e+00   1.3859292e+00   3.9135823e+00   2.5519686e+00   9.7642914e+00   7.5963835e+00   1.6338435e-01  -1.3266251e+00   1.7425939e-01  -5.9615954e-01   6.7354956e-03   7.7295830e-01  -6.4719552e-01   2.3166208e+00   1.5882236e+00   8.5002168e+00   1.7560149e+00   3.6259866e+00   4.0575858e+00   3.9169823e+00   3.1602670e+00   7.5997932e-01  -2.1369468e+00  -3.0422216e-02  -2.2754202e+00  -2.6359634e-01  -4.8641756e-02   7.1254119e-01   2.8519421e-01   7.2970570e-01  -5.9531078e-01   2.1789202e+00  -1.7346188e+00   7.8419010e-02  -3.5334393e+00  -8.8768373e-01   3.5038116e-01   1.1503431e+00   7.1906112e-01   3.6115087e+00  -2.7545235e+00   4.6508978e-01  -3.8510721e+00  -3.9954076e-01  -2.4305365e+00   1.7287215e+00   5.9490665e-01   2.6399165e+00  -3.9840932e-01   1.8519566e+00   4.0944097e-01  -1.6556040e+00   3.1694395e-01  -3.9161781e+00  -6.1264236e-02  -5.4539550e-01   1.1746489e-01   1.2961619e+00  -1.8085122e+00  -8.1897405e-01
   2.4537832e+00   1.7859862e+00  -9.0598971e-01  -1.6759897e+00  -1.4307246e+00  -2.0349139e+00  -1.0075948e+00  -2.0635057e+00   3.7501960e-01   1.8066323e+00  -7.5814032e-01  -8.1570939e-01  -3.0173302e+00  -7.0197449e-01  -3.4315078e+00  -7.1023585e-01   2.3249095e-02  -5.2220017e-01   7.2384076e-01   5.2279726e-01  -2.0513372e-02  -5.1028018e-01  -5.8860208e-01   1.0233995e+00   4.6599392e-01  -2.0652273e+00  -4.8008628e-01  -1.1786014e+00  -9.9181797e-01  -2.1589356e+00   1.1817446e+00   1.9585123e+00   3.2916006e+00   2.4109003e+00   8.5630641e+00   6.1169162e+00   1.2768218e+00  -2.3565888e+00   9.4246174e-01  -5.6027696e-01  -7.3953358e-01  -7.5430479e-01   1.7561258e+00   2.6369751e+00   2.3226471e+00   8.8407139e+00   3.4999919e+00   4.1422938e+00   4.5087614e+00   3.3783881e+00   3.8758540e+00   2.5935533e-01  -2.2610046e+00  -3.3485739e-01  -1.9833127e+00  -8.2509804e-01   1.0100124e+00   1.2307766e+00   1.7184128e+00   9.8736332e-01  -5.1402629e-01   3.0608593e+00  -1.8789375e+00   1.5567193e-01  -2.6731425e+00  -3.7712537e-01  -4.1396888e-01   8.5716310e-01   8.8721735e-01   3.5259290e+00  -3.1663424e+00  -5.9742414e-01  -2.8502137e+00  -1.2617612e+00  -1.4744649e+00   1.2777462e+00   1.5234497e+00   1.6105978e+00  -9.0247608e-01   1.6533549e+00   3.0488927e-02  -1.5104680e+00   6.3379466e-02  -4.2384196e+00   6.2638423e-01   3.3032777e-01   8.7050219e-01   1.4516340e+00  -6.0016787e-01  -5.9079776e-01
   3.0176432e+00   2.1195842e+00  -8.1894346e-01  -1.5082976e+00  -9.5989187e-01  -2.1187573e+00  -1.3537131e+00  -2.2660741e+00   5.5506088e-01   1.4985291e+00   1.5110993e-01  -1.2127529e+00  -2.5281884e+00  -1.0792043e+00  -2.9176428e+00  -5.4717990e-01   3.0797481e+00  -1.8754510e-01   7.8592022e-01   2.0528435e+00   2.1259003e-01  -1.4158995e+00  -8.2916502e-01   3.2724235e-01   1.1402460e+00  -9.7829232e-01  -3.6546691e-01  -1.5509026e+00   1.9936520e-01  -8.6586623e-01   1.2711628e+00   1.9718442e+00   3.7109430e+00   3.7310513e+00   8.0513396e+00   6.3968001e+00   2.2459356e+00  -2.2911668e+00   2.0430684e+00  -3.9721685e-02   1.4030546e+00   1.8750305e+00   1.2628623e+00   2.5557761e+00   1.9611798e+00   8.0141271e+00   3.5742018e+00   4.1227928e+00   4.4211616e+00   3.0661570e+00   3.6455433e+00  -4.5427424e-01  -1.6418698e+00  -5.0694282e-01  -1.0461029e+00  -6.1162917e-01   1.9779670e+00   2.0900575e+00   9.7875383e-01   6.9431801e-01  -6.8819570e-01   3.2668481e+00  -1.1474634e+00   8.1223283e-01  -2.6641460e+00  -9.8994751e-01  -1.0548013e+00   5.1591208e-01   1.7268016e+00   5.1999384e+00  -3.6993641e+00  -1.8747607e+00  -2.2351412e+00  -1.9258026e-01  -1.3332155e+00   3.9485935e-02   4.6068250e-02   1.3025255e+00   1.8488107e-02   3.9490809e+00   2.7699195e-01   2.2094921e-01   4.6453335e-01  -2.7429855e+00   7.9642853e-01   9.4224049e-02   6.6495944e-01   1.7579396e+00  -5.9761014e-01  -4.4355426e-01
   3.3879613e+00   2.5621133e+00  -7.8514803e-01  -1.6204888e+00  -4.5709781e-01  -1.3171397e+00  -1.6346517e+00  -1.9460807e+00   9.3434051e-01   1.0396160e+00  -3.5183319e-01  -2.1673706e+00  -2.7377527e+00  -1.5053957e+00  -2.6776149e+00  -1.0024078e+00   2.9777224e+00  -7.6418999e-01   2.5144769e-01   1.6717798e+00  -8.0268795e-01  -3.7727303e-01  -1.2037699e+00  -1.5774231e-01   6.6432239e-01  -3.5790809e-01  -2.8235782e-01  -1.4205290e+00   5.2581061e-01  -6.0413513e-01   2.9340613e-01   1.1782172e+00   3.1170929e+00   3.0605145e+00   7.0488322e+00   4.8429470e+00   3.3627203e+00  -2.7412406e+00   2.8365090e+00  -2.7236379e-01   1.9487908e+00   1.0941025e+00   2.1596543e+00   2.5991337e+00   3.2425061e+00   8.2441721e+00   4.8619729e+00   3.7265655e+00   5.5381348e+00   3.0970148e+00   5.0762621e+00  -1.0975758e+00  -2.1884652e-01   9.1593334e-03   2.6040651e-01  -2.3511687e-01   2.4169272e+00   2.9160588e+00   1.9032741e+00   9.4986941e-01  -1.0188403e+00   3.2605683e+00  -1.3359394e+00   4.2800997e-01  -2.3740011e+00  -1.6127878e+00  -7.1695446e-01   4.2769581e-01   1.9263036e+00   5.0957346e+00  -4.4974819e+00  -3.2468048e+00  -1.5604639e+00  -8.2571249e-01  -1.3146745e+00  -2.4175929e+00  -4.4651691e-01  -7.1520006e-01  -1.7179784e-01   4.7338492e+00  -1.3786711e-01   6.8460283e-01   3.4618534e-01  -3.0387786e+00   1.2179136e+00  -7.7106024e-02   6.9587542e-01   1.4571600e+00  -7.7816251e-02  -5.2170039e-01
   4.0214670e+00   3.0591542e+00  -7.3394728e-01  -1.2351822e+00   4.6904065e-02  -8.2515974e-01  -1.8451990e+00  -1.5165534e+00   1.4965962e+00   6.4351408e-01   1.8294104e-01  -2.0386389e+00  -2.3955879e+00  -1.4050906e+00  -2.0120558e+00  -8.6103886e-01   3.9339084e+00  -5.6549441e-01  -9.7146019e-02   1.9588323e+00  -1.6464984e+00  -2.6225987e-01  -1.5325037e+00  -3.2728505e-01   4.5761305e-01   4.0538277e-01  -4.2388234e-02  -1.3832593e+00   1.3857885e+00   4.6110838e-01  -4.0008048e-01   7.1571523e-01   2.8962786e+00   3.5621817e+00   5.9905807e+00   4.0951107e+00   4.2090498e+00  -2.8731346e+00   3.7068327e+00   6.6000828e-02   1.9971971e+00   1.6617135e+00   2.0510487e+00   2.3650997e+00   2.8404487e+00   7.5457726e+00   5.4983126e+00   3.5499011e+00   5.7123621e+00   2.7673831e+00   5.7022094e+00  -1.4009700e+00   1.0422482e+00   4.1743932e-01   1.5029539e+00   1.7120719e-01   3.5063372e+00   3.5494294e+00   2.7097974e+00   1.1757347e+00  -7.0104501e-01   3.7612099e+00  -1.3132021e+00   1.0896541e+00  -1.9349056e+00  -1.6480734e+00  -1.1202516e+00   2.1299602e-03   2.1807295e+00   5.5269037e+00  -5.1032280e+00  -4.4080818e+00  -9.1640944e-01  -5.6861636e-01  -1.4457662e+00  -3.8898286e+00  -1.5567147e+00  -2.2793250e+00  -2.1621986e-01   5.6101190e+00  -5.2136939e-01   1.7322516e+00   2.4342154e-01  -2.0654758e+00   1.2782070e+00  -3.3196703e-01   6.8328213e-01   1.1956059e+00   1.5125065e-01  -3.2999127e-01
   5.4622401e+00   3.9053200e+00  -6.7191522e-01  -1.5488107e-01  -7.2174872e-01   8.2685374e-01  -2.7356574e+00  -4.0233504e-01   1.1486100e+00   2.4732736e-01   1.9881620e-01  -1.9744481e+00  -3.4173339e+00  -1.0508918e+00  -3.0473519e+00  -2.3155022e-01   3.6531677e+00  -7.3692432e-01  -4.2932624e-02   1.7759408e+00  -2.7068412e+00   2.1937629e+00  -2.0269747e+00   2.3132951e+00  -2.9649494e-01   2.0205151e+00   3.7258192e-02  -4.0979862e-01   2.7752779e+00  -3.7600921e-01  -6.2863680e-01   2.3530218e+00   2.0833702e+00   3.9154703e+00   4.2469899e+00   2.0387195e+00   5.3403305e+00  -4.5111523e+00   4.4914004e+00   1.9634881e-01   1.3374906e+00   2.4052425e-01   5.7247081e+00   2.8914950e+00   3.6586336e+00   7.6322041e+00   7.8755840e+00   4.5095695e+00   6.2050584e+00   1.5579989e+00   6.3795316e+00  -1.6376852e+00   6.0768942e-01  -1.0132773e-01   1.9281237e+00  -8.5726602e-01   5.4113853e+00   4.2969383e+00   4.5978706e+00   1.1415917e+00   2.2384825e-01   5.3659018e+00  -8.4492277e-01   1.9257105e+00  -2.5728670e-01  -5.5307813e-01  -2.4751839e+00  -5.2077674e-01   2.6730982e+00   5.4104014e+00  -4.3509672e+00  -5.1840906e+00   1.9169729e+00  -1.3555441e+00   1.3044814e+00  -2.9156696e+00   4.9315567e-01  -4.0407642e+00  -6.9785734e-01   4.3708669e+00  -6.0020510e-01   2.7285633e+00  -2.0396466e-02  -1.4668969e+00   2.1224474e+00   1.2472246e+00   1.5867197e+00   1.0478252e+00   2.1097184e+00   7.4638114e-02
   5.4752318e+00   3.5690136e+00  -7.9296735e-01  -2.6995782e-01  -2.1137957e-01   6.3451623e-01  -3.1117593e+00  -6.5196112e-01   6.6223010e-01  -1.4977951e-01   8.4199911e-01  -2.5896307e+00  -2.5221869e+00  -1.2762848e+00  -2.2831116e+00   1.0155711e-01   7.6623673e+00  -4.0989042e-01   7.6241031e-02   3.4385406e+00  -2.0059061e+00   9.1061060e-01  -2.3584581e+00   8.1783579e-01  -1.7263718e-01   3.0893265e+00  -4.5720614e-01  -1.1515211e+00   4.3962570e+00   1.2879329e+00  -6.3069295e-01   2.1039814e+00   2.3603599e+00   4.7928586e+00   3.5782873e+00   1.9739714e+00   6.4916357e+00  -3.8658553e+00   5.3633923e+00   7.1479638e-01   5.2525350e+00   3.9004953e+00   4.5503239e+00   2.1982448e+00   3.1639306e+00   6.0191151e+00   6.9561459e+00   3.4860778e+00   5.2147726e+00   4.1740976e-01   5.3749444e+00  -3.1367278e+00   1.1195771e+00  -7.7650792e-01   2.8738334e+00  -7.4962268e-01   5.9947740e+00   5.1714599e+00   2.6389470e+00   3.5922019e-01  -4.1333939e-01   4.5636781e+00   4.6989286e-01   1.8679275e+00  -3.7087084e-01  -1.4776261e+00  -2.7162845e+00  -5.9302403e-01   3.6988602e+00   7.3275288e+00  -4.1719428e+00  -6.2951680e+00   2.9222169e+00  -8.5469217e-02   1.7036003e+00  -4.5355186e+00  -8.5797655e-01  -4.3026077e+00   1.3463113e+00   7.4038850e+00   2.8498122e-01   5.1277547e+00   6.7222820e-01   7.8570760e-01   2.3953835e+00   1.0735349e+00   1.1977048e+00   1.4422751e+00   1.9453692e+00   2.1024704e-01
   5.3661488e+00   3.4910194e+00  -7.2255134e-01  -4.4341405e-01  -6.8696706e-02   1.2147550e+00  -3.0905117e+00  -2.3958259e-01   3.3951036e-01  -3.5597387e-01   1.4949523e-01  -3.4942677e+00  -2.6436981e+00  -1.7277796e+00  -2.9553333e+00  -2.0567976e-01   6.0420850e+00  -1.6253623e+00   9.9180272e-02   2.5406611e+00  -2.3696003e+00   1.5125643e+00  -2.3089257e+00   4.3515065e-01  -5.4387154e-01   1.7755637e+00  -1.1933738e-01  -1.0142401e+00   3.9425568e+00   1.3897279e+00  -1.6555866e+00   6.0626099e-01   1.7216630e+00   3.4760372e+00   2.7957768e+00   8.1051008e-01   6.6794490e+00  -3.9681477e+00   5.4491856e+00   9.1665344e-02   4.3178884e+00   3.2841008e+00   5.8939863e+00   2.5669218e+00   5.6598872e+00   7.0667268e+00   7.5224948e+00   3.8122070e+00   5.6765205e+00  -2.5795207e-01   6.9134965e+00  -3.8029577e+00   2.5744585e+00  -7.0274831e-01   4.4994849e+00  -9.2926551e-01   5.2387402e+00   5.0133834e+00   2.9716979e+00   4.5464351e-01  -5.9665054e-01   3.7484272e+00   3.9122640e-01   4.4816612e-01   1.0148207e+00  -1.6443579e+00  -1.5433090e+00   4.4531415e-01   3.3423338e+00   6.3483446e+00  -4.9494651e+00  -7.1878019e+00   2.3072353e+00  -2.3110837e-01   1.1390554e+00  -5.6682208e+00  -8.8191760e-01  -5.4927902e+00   1.0020820e+00   6.8809086e+00   5.0860343e-02   4.3165712e+00   1.0959426e-01  -5.9557536e-02   2.4843689e+00   1.1530076e+00   1.2055670e+00   8.1908407e-01   2.3773975e+00  -5.3396991e-02
   5.8116041e+00   3.5362855e+00  -7.2581528e-01   1.1293406e-01   2.9430166e-01   8.0967465e-01  -3.2338288e+00   1.9554488e-02   4.8052359e-01  -7.8666512e-01   1.3389068e+00  -2.4456493e+00  -1.7833644e+00  -1.3880749e+00  -2.1169966e+00   2.4083044e-01   8.9732692e+00  -4.3932453e-01   2.1537384e-01   3.5511405e+00  -2.5384121e+00   2.4181727e-01  -2.4911179e+00   3.0439944e-01  -6.3683500e-01   2.5649402e+00   1.1906716e-02  -1.3373136e+00   5.1042653e+00   2.9697783e+00  -1.9065266e+00   6.6807062e-01   2.0165759e+00   4.9157540e+00   1.3546404e+00   5.3144213e-01   7.0459520e+00  -3.1551137e+00   5.9877865e+00   1.2892708e+00   4.5988026e+00   5.3536404e+00   4.7039301e+00   1.8686701e+00   3.5355851e+00   4.9417946e+00   6.7725883e+00   3.7023353e+00   4.5496447e+00  -1.1591020e+00   5.8252736e+00  -3.8924862e+00   2.7348294e+00  -8.1528710e-01   5.2577698e+00  -6.0677665e-01   6.6878589e+00   5.2608884e+00   2.6181883e+00   1.4390928e-01   4.3764368e-01   4.0972193e+00   1.4251127e+00   1.6875679e+00   1.1499225e+00  -1.1674729e+00  -2.5943920e+00  -6.2911617e-01   4.0768562e+00   7.3851150e+00  -5.0516553e+00  -7.4430778e+00   2.7492244e+00   9.1059168e-01   1.0587552e+00  -5.2530909e+00  -2.0242149e+00  -5.3901219e+00   2.1688425e+00   8.9446474e+00   2.9054609e-01   6.0649629e+00  -8.2979312e-02   1.9392545e+00   2.2679690e+00   7.8114367e-01   8.4492388e-01   7.3254041e-01   2.1880452e+00   3.0753352e-01
   5.7026665e+00   3.4961745e+00  -1.0001840e+00  -3.9336241e-01   6.5898243e-01   1.5353723e+00  -3.2905729e+00  -2.3907361e-01   4.6073744e-01  -8.0531282e-01   8.4093318e-01  -3.1074412e+00  -1.6251759e+00  -1.8121387e+00  -2.3479617e+00  -2.5716739e-01   8.8622928e+00  -7.8663330e-01  -3.1012136e-02   3.2368466e+00  -2.2673363e+00   8.8399229e-01  -2.8052714e+00  -9.3666977e-01  -6.2422424e-01   1.8306216e+00   1.5854043e-01  -1.0907861e+00   5.1242718e+00   3.1042621e+00  -2.3674695e+00  -3.2072530e-01   1.6791191e+00   3.9752251e+00   9.9293036e-01  -5.9863341e-01   7.3218159e+00  -3.1198889e+00   5.9880804e+00   9.0896505e-01   5.3552291e+00   5.5053256e+00   5.3821298e+00   2.4675124e+00   5.5962217e+00   5.2852010e+00   7.5836597e+00   3.8677939e+00   5.2164048e+00  -1.2032609e+00   7.0628951e+00  -4.4821920e+00   4.5734872e+00  -2.0464835e-01   6.7839584e+00  -2.6173439e-01   6.2140426e+00   5.5913331e+00   2.3443084e+00  -1.0907942e-01  -8.6781569e-02   3.1686968e+00   1.4652131e+00   1.0711396e+00   1.1932485e+00  -2.2403488e+00  -1.7501497e+00  -2.2548474e-01   3.9499439e+00   6.8317373e+00  -4.7765305e+00  -7.5717716e+00   3.0658444e+00   1.1276082e+00   1.1863515e+00  -6.0060740e+00  -2.3176819e+00  -6.7051730e+00   1.6992744e+00   9.0111707e+00   1.6637732e-02   6.2616353e+00   2.4494808e-03   2.0120361e+00   2.1390218e+00   4.8355354e-01   3.7279427e-01   4.6055173e-01   2.3593913e+00   9.5197936e-02
   5.8810597e+00   3.3510551e+00  -1.1979539e+00  -3.3540460e-01   9.0828288e-01   1.9360474e+00  -3.3641587e+00   2.3736128e-01   6.5436505e-01  -8.2407142e-01   8.8086800e-01  -2.3712692e+00  -1.2287867e+00  -1.1091570e+00  -1.7763360e+00  -4.9959187e-02   9.5578429e+00  -1.5864071e-01  -3.6162520e-01   2.7096313e+00  -2.9551380e+00   1.2299899e+00  -3.2626905e+00  -1.1062672e+00  -1.5592219e+00   2.3102442e+00  -2.6123086e-01  -1.1573066e+00   5.8939353e+00   3.7175309e+00  -2.9640613e+00  -2.8401531e-01   1.4402355e+00   3.8547553e+00  -1.6614400e-01  -1.9806855e+00   7.6296142e+00  -2.6577841e+00   6.1193431e+00   1.4333708e+00   5.1448882e+00   5.0205170e+00   4.7956436e+00   1.8988253e+00   4.2922471e+00   3.7881453e+00   7.6054800e+00   3.3818831e+00   4.4474978e+00  -1.8977118e+00   6.7701667e+00  -4.4638093e+00   5.1701680e+00   2.9054691e-01   7.4093256e+00   1.7355893e-01   7.0648141e+00   5.9377228e+00   2.9585200e+00  -8.8917924e-02   6.7790097e-01   3.4208205e+00   1.7824147e+00   1.5368178e+00   1.1188041e+00  -1.8044475e+00  -2.1058662e+00  -1.0778860e+00   4.0958753e+00   6.3340557e+00  -4.3677784e+00  -7.3225014e+00   3.8981283e+00   9.1532539e-01   1.5698722e+00  -6.2510131e+00  -2.1159600e+00  -7.6512696e+00   1.8483079e+00   9.4297461e+00  -2.5689909e-01   7.0484441e+00  -2.1465823e-01   3.0620612e+00   1.9462213e+00   2.4526841e-02   3.0898703e-01  -7.4247826e-03   2.5743262e+00   2.6741091e-01
   5.9646019e+00   3.4038590e+00  -1.3573817e+00   5.6060776e-03   5.1808975e-01   3.3577537e+00  -3.4460191e+00   9.6941700e-01   4.7266999e-01  -6.6770424e-01   3.2090014e-01  -1.9704322e+00  -1.1331414e+00  -3.7540856e-01  -1.2153970e+00   4.8867539e-01   8.4772529e+00  -2.2101996e-01  -5.6151959e-01   2.4410723e+00  -3.8316199e+00   2.9800832e+00  -3.5977181e+00  -5.3774041e-01  -3.0380199e+00   3.1387446e+00  -8.0333879e-01  -5.5340605e-01   6.7089019e+00   3.5021349e+00  -3.2216669e+00   2.0317522e-01   8.3948920e-01   3.2066315e+00  -4.9852130e-01  -3.5964327e+00   8.1561269e+00  -3.0859704e+00   5.6129255e+00   1.2213776e+00   4.9997912e+00   2.8353187e+00   5.3141006e+00   1.1082550e+00   3.4424733e+00   2.8620499e+00   7.9382894e+00   2.0799529e+00   3.8809243e+00  -2.8813230e+00   6.1425369e+00  -5.1668426e+00   4.6599529e+00  -3.4722522e-01   6.4362281e+00  -1.8222829e-01   7.4986777e+00   6.2106884e+00   3.7614215e+00   9.3637885e-03   5.9484328e-01   3.4279909e+00   1.4062782e+00   1.7537582e+00   6.8482729e-01  -1.6347186e+00  -2.3846259e+00  -1.1704188e+00   3.7809794e+00   5.7824163e+00  -2.7296703e+00  -6.8711332e+00   5.4005148e+00  -4.0118406e-02   2.5420481e+00  -6.1246419e+00  -3.5144097e-01  -8.9639671e+00   1.4025861e+00   8.0333828e+00  -4.1075988e-01   7.7373183e+00   1.5600150e-01   4.0674198e+00   1.9961944e+00   7.9939639e-01   7.4804187e-01  -1.6103525e-03   2.9053497e+00   5.4285387e-01
   5.4204611e+00   2.8196683e+00  -1.0087995e+00   2.1125384e-01   1.2442611e-01   3.5979853e+00  -2.9524161e+00   1.1632001e+00   1.9557523e-02  -6.8230234e-02   7.4267873e-01  -1.6765714e+00  -7.1138349e-01  -3.5595230e-01  -1.4029331e+00   7.2485911e-01   8.3917692e+00  -1.9074765e-01   1.6133687e-01   2.8701321e+00  -2.8256088e+00   2.4650260e+00  -3.2076188e+00  -4.2865366e-01  -2.7267257e+00   2.5375796e+00  -7.3935593e-01  -3.2869702e-01   6.6167634e+00   3.6892181e+00  -2.4936728e+00   4.9048839e-01   1.1212105e+00   3.3799550e+00   8.5608390e-02  -2.7059061e+00   7.4183199e+00  -2.5238536e+00   4.3613726e+00   1.2029727e+00   4.4954885e+00   2.9247095e+00   4.9645950e+00   7.6927612e-01   3.4781964e+00   2.5910830e+00   6.4745288e+00   1.9230432e+00   2.9615592e+00  -3.6223363e+00   4.8045885e+00  -5.4223660e+00   3.3985503e+00  -1.7064383e+00   5.5559202e+00  -9.1561200e-01   6.7793205e+00   5.3646217e+00   2.7211477e+00  -4.6586725e-01   1.0262322e+00   2.8303794e+00   1.8674390e+00   1.7116406e+00   9.6539857e-01  -1.3116996e+00  -2.3230111e+00  -6.4744918e-01   3.4396292e+00   5.4186823e+00  -1.6795196e+00  -5.9073251e+00   4.7123853e+00   5.8756370e-01   2.5098920e+00  -4.2097828e+00   3.0555102e-01  -7.3158475e+00   1.2628349e+00   7.1917684e+00  -3.1328742e-01   7.3813768e+00   7.1006589e-02   4.7704816e+00   1.4719916e+00   7.3237377e-01   5.1994739e-01  -2.5625256e-01   2.6721185e+00   5.4517162e-01
   5.0585049e+00   2.3491122e+00  -1.3231553e+00   1.5432922e-01   2.5987435e-01   2.7443368e+00  -2.9843037e+00   4.2897156e-01  -1.6795398e-01  -4.6604342e-01   9.4555657e-01  -1.0881188e+00  -7.3560902e-03  -7.1763404e-01  -1.0860544e+00   5.7312262e-01   1.0280331e+01   6.7453184e-01   4.7304774e-01   3.4969998e+00  -1.5317484e+00   1.1191956e+00  -2.8462224e+00  -1.2619187e+00  -1.6663144e+00   1.8789925e+00  -1.0968150e-01  -2.4791387e-01   6.4934325e+00   4.0671644e+00  -2.2445959e+00   9.2009361e-02   1.3868780e+00   3.6728901e+00  -8.2435845e-01  -2.9031052e+00   7.0465812e+00  -1.5013687e+00   4.3579041e+00   1.9660136e+00   4.9289478e+00   5.2327723e+00   4.5596170e+00   1.2942415e+00   3.3408575e+00   1.1074429e+00   6.2593865e+00   3.0522930e+00   1.9639807e+00  -3.7727044e+00   4.3029062e+00  -5.2255197e+00   4.4453080e+00  -9.9239693e-01   7.0031561e+00  -2.9350815e-01   6.5729174e+00   4.9693161e+00   1.0791189e+00  -1.1270887e+00   1.0854441e+00   1.7508177e+00   2.8144260e+00   1.9110468e+00   8.0966453e-01  -1.8615183e+00  -2.2080789e+00  -1.1346676e+00   3.4944454e+00   5.5357141e+00  -1.2013663e+00  -4.8725053e+00   4.0923084e+00   1.7499097e+00   2.2764643e+00  -2.4595518e+00  -5.7637440e-01  -6.2506853e+00   1.8438340e+00   8.5135396e+00   1.6983876e-01   7.9221046e+00   2.3442596e-01   5.3757477e+00   1.1782822e+00   4.7117812e-01  -1.0016665e-01   9.9212595e-02   2.3066658e+00   4.7179777e-01
   4.0521128e+00   1.5348146e+00  -1.2600148e+00  -4.9681839e-01   4.8295995e-01   2.8212666e+00  -2.5178585e+00   1.0909878e-01  -3.7051321e-01   5.6575125e-02   2.1335556e-01  -1.3869412e+00   3.0317480e-01  -1.0296899e+00  -1.2973282e+00  -6.4270508e-02   9.3209597e+00   4.8689082e-01   5.3202933e-01   2.8550987e+00  -7.4858305e-01   8.6387092e-01  -2.6553381e+00  -2.6352977e+00  -1.4078932e+00   5.5854982e-01  -6.2010631e-02  -2.0632398e-01   5.5460627e+00   3.8358944e+00  -2.2357760e+00  -7.6039479e-01   1.2708350e+00   2.4461055e+00  -3.9841625e-01  -2.8128316e+00   6.2041206e+00  -5.4681900e-01   3.3761098e+00   1.8737622e+00   4.3116454e+00   4.5814270e+00   3.9146814e+00   1.2509876e+00   4.5179457e+00   1.2740198e+00   5.4836034e+00   2.8706061e+00   1.5194124e+00  -3.5321687e+00   4.0123297e+00  -5.4093378e+00   4.5596593e+00  -9.0517937e-01   7.0978344e+00  -1.5572870e-01   5.0008235e+00   4.3263298e+00   3.9647515e-03  -1.4813211e+00   6.4048687e-01   3.4501574e-01   2.6818921e+00   8.9298974e-01   4.6950618e-01  -2.4705428e+00  -1.1260128e+00  -5.2297183e-01   2.9569933e+00   4.5221080e+00  -8.2963498e-01  -3.6695670e+00   2.7401993e+00   1.7780530e+00   1.5122851e+00  -2.0525469e+00  -4.4862452e-01  -5.2125094e+00   1.1933794e+00   7.9316655e+00  -3.2453996e-02   6.9071816e+00   5.3271274e-02   4.5746269e+00   6.7224578e-01  -2.9411372e-01  -6.3095140e-01  -2.5212476e-01   1.9965141e+00   9.4422895e-02
   4.2092718e+00   1.6042695e+00  -1.3383181e+00  -5.3077868e-01   4.2727474e-01   2.2753344e+00  -2.2767597e+00  -7.8461262e-02  -4.2081869e-01   3.0253878e-01   2.5982978e-01  -4.3599820e-01   6.6588489e-01  -8.3245653e-01  -1.3391496e+00   6.2469263e-02   9.0135009e+00   1.0440478e+00   9.3071853e-01   3.0620764e+00  -6.4828451e-01   4.8520610e-01  -2.6554088e+00  -2.7423872e+00  -1.3141804e+00  -1.0547697e-01   1.5974688e-01  -3.1841773e-01   5.0682685e+00   3.7664398e+00  -2.0463827e+00  -5.9597544e-01   1.6930735e+00   2.8409917e+00  -8.3852982e-01  -3.1980354e+00   5.1252351e+00  -1.8781803e-01   2.8610188e+00   2.0445379e+00   2.1774433e+00   4.0745199e+00   3.6226016e+00   1.1947803e+00   3.2922823e+00   5.0906116e-01   5.2450530e+00   3.4284563e+00   8.3843657e-01  -3.4958966e+00   2.9939439e+00  -4.7766462e+00   3.9132069e+00  -8.8701624e-01   6.4615804e+00  -1.2230728e-01   5.1743876e+00   4.1611422e+00   1.3001036e-01  -1.2535402e+00   1.2701347e+00   5.7530386e-01   2.7229744e+00   1.5858841e+00  -2.0434289e-01  -2.2523394e+00  -1.4762740e+00  -1.0715943e+00   3.0929553e+00   4.3840097e+00  -4.4618886e-01  -2.4997745e+00   2.2398240e+00   2.1049360e+00   1.2333739e+00  -3.9558452e-01   3.6208672e-01  -4.2918042e+00   8.9678414e-01   7.5062771e+00  -1.9366034e-01   6.6947594e+00  -4.4273406e-01   4.6182231e+00   8.3266814e-02  -3.8887053e-01  -9.8666083e-01  -2.9614909e-01   1.4514549e+00   9.3252357e-02
   4.3662026e+00   1.6605072e+00  -1.0635497e+00  -6.5853470e-01   1.2584778e-02   2.2137520e+00  -1.7086401e+00   2.2767350e-02  -5.8587129e-01   1.2717898e+00   3.1154708e-01   4.2483809e-01   9.1614216e-01  -3.7490822e-01  -1.7099586e+00   2.7894229e-01   8.0530594e+00   1.3269296e+00   1.3846776e+00   3.1026498e+00  -6.8075933e-01   4.9500957e-01  -2.7095029e+00  -2.6450317e+00  -1.6186251e+00  -5.2239789e-01  -1.7019533e-01  -4.6374031e-01   4.5761301e+00   3.4643031e+00  -1.5001870e+00   1.4381117e-01   2.2613661e+00   3.2502454e+00  -3.1814270e-01  -2.9373422e+00   3.8514341e+00  -9.6988567e-02   1.8165862e+00   1.8827406e+00   1.4378165e-01   2.1192008e+00   3.3398504e+00   9.4311288e-01   2.0528460e+00   4.7575738e-01   4.6378857e+00   3.4957358e+00   3.4238750e-01  -3.3847351e+00   1.4103292e+00  -4.0942928e+00   1.9135972e+00  -1.7810351e+00   4.3859431e+00  -6.1234448e-01   5.1129211e+00   3.9116555e+00   3.1813264e-01  -1.0323641e+00   1.9915562e+00   1.2229984e+00   2.5480121e+00   2.3658132e+00  -8.1556019e-01  -1.5922736e+00  -1.9924245e+00  -1.2608546e+00   3.1744284e+00   4.1260994e+00   3.1519134e-01  -1.3066485e+00   1.9493538e+00   2.1026615e+00   1.2410611e+00   1.2018893e+00   1.9608021e+00  -2.8985698e+00   3.2708654e-01   6.2757024e+00  -5.1873555e-01   6.1355401e+00  -8.7954726e-01   4.6301142e+00  -5.4165366e-01  -4.5081075e-01  -1.1059719e+00  -5.9576343e-01   9.8939280e-01   1.2719860e-01
   3.8796121e+00   1.0150278e+00  -1.2841221e+00  -4.8286590e-01   1.9043439e-01   1.1997221e+00  -1.6559369e+00  -5.2752603e-01  -2.5153616e-01   1.0836362e+00   3.6410749e-01   1.1344783e+00   1.2354257e+00  -4.4782177e-01  -1.1685064e+00   2.4935326e-01   8.6858568e+00   2.2916681e+00   1.7035755e+00   3.2057036e+00   5.8140656e-01  -6.8239274e-01  -2.1656727e+00  -2.7666848e+00  -2.9299663e-01  -8.9365309e-01   3.0267518e-01  -3.6984443e-01   3.6573085e+00   3.3207175e+00  -9.6815941e-01   9.7314165e-02   2.5401417e+00   3.2154380e+00  -1.2360319e+00  -3.2207603e+00   2.8819927e+00   9.8540651e-01   1.1978874e+00   2.4110887e+00  -2.8993671e-01   3.2512586e+00   1.6235081e+00   8.5977330e-01   7.6278012e-02  -1.8884690e+00   3.5372097e+00   3.9731830e+00  -1.5511954e+00  -3.3315734e+00   4.0983136e-01  -3.2428088e+00   2.6650051e+00  -7.3487938e-01   5.0164167e+00   1.8745016e-01   4.9368746e+00   3.3900993e+00  -6.0631516e-01  -1.1813409e+00   2.1758337e+00   6.0718318e-01   2.8474605e+00   2.6060848e+00  -1.3666022e+00  -1.4226101e+00  -2.2585919e+00  -2.5047015e+00   2.8725936e+00   3.2704167e+00   9.1977921e-01   5.2454645e-01   1.0925269e+00   2.6389373e+00   1.0242936e+00   3.3301270e+00   1.5946112e+00  -1.1515155e+00  -1.4034807e-01   7.0030730e+00  -8.1542814e-01   5.5644927e+00  -7.2717854e-01   4.4818611e+00  -1.0730496e+00  -9.2534726e-01  -1.6795147e+00   1.1954746e-01   6.0235693e-01   2.7087905e-01
   2.5655854e+00  -1.2704843e-01  -8.2010145e-01  -7.9000853e-01  -1.5257297e-01   1.5559968e+00  -8.3769075e-01  -1.9984446e-01  -4.0149959e-01   2.0026794e+00  -4.7777607e-01   1.1439826e+00   1.7963473e+00  -7.0296740e-02  -8.4977165e-01   6.3759044e-02   6.9448280e+00   1.7971608e+00   1.6296255e+00   2.0931022e+00   1.1700729e+00  -7.0466089e-01  -1.5554620e+00  -3.5286074e+00  -2.9413506e-01  -1.4279690e+00  -1.5697691e-01  -2.0748583e-01   2.7912529e+00   2.8667424e+00  -7.5900522e-01  -3.2327448e-01   2.1227643e+00   1.5923484e+00  -2.8378918e-01  -2.5872220e+00   2.3413930e+00   1.6738715e+00   1.0235871e-01   2.1935843e+00  -3.4676333e-01   1.5940847e+00   7.4859310e-01   5.1108330e-01   3.3169201e-01  -1.8687750e+00   2.5301204e+00   3.1429589e+00  -2.6077262e+00  -3.1318082e+00  -1.6955548e-01  -3.2178992e+00   2.2553897e+00  -8.5340312e-01   4.4276079e+00   2.4264520e-01   2.9503202e+00   2.3342235e+00  -1.7161028e+00  -1.4446708e+00   1.5364455e+00  -5.9793083e-01   2.4200484e+00   1.4990945e+00  -8.9090289e-01  -1.3125573e+00  -1.1211697e+00  -1.5035249e+00   1.7550600e+00   2.0105291e+00   1.8171363e+00   1.4592435e+00  -1.9182597e-01   1.9181328e+00   3.5253645e-01   2.8584408e+00   2.0106160e+00  -2.6334478e-02  -6.9635871e-01   5.4851670e+00  -8.3988944e-01   4.1501863e+00  -3.2696516e-01   3.7754852e+00  -1.2165256e+00  -1.4382180e+00  -1.3550938e+00  -2.9804351e-01   5.5959212e-01  -1.4451655e-02
   2.4149834e+00  -3.6053826e-01  -9.2576876e-01  -7.3725796e-01  -4.9940094e-01   9.9415241e-01  -8.6764471e-01  -2.2334191e-01  -8.0297070e-01   1.8009172e+00  -1.2188594e+00   1.4139209e+00   2.0044012e+00   1.3909093e-01  -6.2135708e-01   3.9648508e-01   6.3603359e+00   1.6643746e+00   1.8818707e+00   2.0375374e+00   1.4083454e+00  -5.5608257e-01  -1.2613399e+00  -3.3692357e+00  -2.0721405e-01  -1.2310755e+00  -2.0896898e-01  -2.3212971e-01   2.3910601e+00   2.1508753e+00  -6.7242325e-01  -1.0638767e-01   1.8877963e+00   1.0558891e+00  -1.1320214e+00  -3.6336002e+00   1.9862332e+00   1.5155738e+00   6.8325359e-02   1.8898201e+00  -6.8735239e-01   1.2406492e+00   1.3959340e+00   5.8856422e-01  -3.9164380e-01  -2.7653106e+00   2.8660417e+00   3.3368131e+00  -3.5530358e+00  -3.2733487e+00  -8.5907035e-01  -2.9850925e+00   2.0001465e+00  -6.2805347e-01   4.1347377e+00   2.4548508e-01   2.6819420e+00   2.3258157e+00  -2.0722613e+00  -1.2453114e+00   1.0691156e+00  -8.5222133e-01   2.5455331e+00   1.2563113e+00  -9.0492032e-01  -1.3419402e+00  -9.8722991e-01  -1.6475559e+00   1.7262512e+00   1.9786364e+00   2.4602535e+00   1.9103552e+00  -2.2548891e-02   1.4059980e+00   7.4298239e-01   2.9498642e+00   3.1318859e+00   3.0773760e-01  -3.0792448e-01   5.0836433e+00  -3.3108255e-01   3.9439540e+00  -2.0226666e-01   3.3583598e+00  -8.7380851e-01  -7.4628871e-01  -1.0621991e+00   8.7270306e-02   5.1984196e-01  -7.9914557e-02
   2.1271147e+00  -4.7131160e-01  -3.2227118e-01  -1.1390046e+00  -1.3249094e+00   9.6625748e-01  -1.9403832e-02  -3.1958287e-01  -1.2956034e+00   2.6103634e+00  -1.4706452e+00   1.5872333e+00   2.4329169e+00   9.7531387e-02  -1.1010260e+00   1.5526733e-01   5.1346124e+00   1.3229283e+00   2.1853705e+00   1.8090344e+00   2.0228393e+00  -4.9390083e-01  -7.0622607e-01  -3.8224802e+00   1.3326265e-01  -1.7167859e+00  -4.5707274e-01  -1.5513932e-01   1.8074727e+00   1.2983813e+00   8.7713123e-02   2.6045448e-01   2.0546566e+00   9.1252054e-01   1.1547731e-01  -2.4135114e+00   1.1587565e+00   9.0540733e-01  -5.8260926e-01   1.2235141e+00  -1.1666947e+00   1.3659634e-01   2.3561210e+00   1.1823270e+00   9.4906131e-01  -1.4472710e+00   3.1340973e+00   3.7705984e+00  -2.7230373e+00  -2.3615834e+00  -9.0612752e-01  -2.1903605e+00   1.0518667e+00  -1.0882075e+00   3.3290393e+00  -5.0176819e-02   1.4007087e+00   1.7191233e+00  -2.7303742e+00  -1.3625822e+00   1.0777106e+00  -9.5181745e-01   2.5674332e+00   1.3053371e+00  -9.5332036e-02  -1.4567685e+00  -1.4156785e-01  -4.4664475e-01   1.3288374e+00   1.8790755e+00   3.1643740e+00   2.0889126e+00  -5.1588308e-01   1.0757155e+00   7.8440310e-01   3.1453926e+00   3.7943343e+00   1.0502173e+00  -5.8331881e-01   3.2219714e+00   1.7098680e-01   3.2313073e+00   1.5323024e-02   2.6977232e+00  -8.5437267e-01  -6.0165256e-01  -7.8489854e-01  -5.1963310e-01   4.3874775e-01  -5.5527310e-01
   1.9472347e+00  -9.1401167e-01  -5.7569284e-01  -7.8313156e-01  -7.1224543e-01   1.7140593e-02  -7.0252239e-01  -5.7673667e-01  -1.0987859e+00   2.0493216e+00  -1.9338365e+00   1.4651222e+00   2.1234027e+00  -1.0652018e-01  -1.0496758e+00   1.8490917e-01   5.7888982e+00   1.9187255e+00   2.3528640e+00   2.1537619e+00   2.3904509e+00  -1.0579760e+00  -6.7790814e-01  -3.5302678e+00   1.1398577e+00  -1.0556107e+00  -8.7515351e-03  -3.8295290e-01   9.0712122e-01   9.2387770e-01   9.7086269e-02   3.2221865e-01   1.8055899e+00   4.5007265e-01  -1.8447350e+00  -3.9078313e+00   6.3281246e-01   1.7310755e+00  -5.2609537e-01   1.8547741e+00  -1.6539911e+00   9.6934945e-01   1.0565454e+00   4.6696376e-01  -1.5080306e+00  -3.9599329e+00   2.1426568e+00   3.3596451e+00  -5.0248015e+00  -2.5003355e+00  -2.2897335e+00  -2.2276941e+00   1.0108683e+00  -2.6820008e-01   3.3384962e+00   3.1538657e-01   1.8509490e+00   2.0735872e+00  -3.2330005e+00  -1.3435149e+00   4.3950992e-01  -1.1849290e+00   2.6206669e+00   1.0291813e+00  -1.2104466e+00  -1.2904698e+00  -1.0755006e+00  -2.0797092e+00   1.9615153e+00   2.0491983e+00   2.9034674e+00   3.1034529e+00  -7.6298933e-01   1.0571900e+00   9.0480446e-01   3.7753167e+00   3.9713417e+00   2.7096725e+00  -5.7354437e-01   5.0666008e+00  -3.8562386e-02   3.0495642e+00  -7.7902574e-02   1.8335055e+00  -8.3640440e-01  -5.8385197e-01  -1.2442356e+00   7.6901008e-01   5.0888239e-01  -2.8937791e-01
   1.4526406e+00  -1.2344383e+00  -1.6239937e-01  -1.3443966e+00  -6.4210141e-01  -1.8927581e-01   5.3457932e-02  -6.3614433e-01  -8.7760737e-01   2.9091761e+00  -2.4985034e+00   1.2180480e+00   2.4719264e+00  -7.3607580e-02  -1.5139939e+00  -2.6657346e-01   3.6784226e+00   1.2386651e+00   2.1723682e+00   1.1241163e+00   2.6285806e+00  -1.4383005e+00  -3.3068065e-01  -4.6767641e+00   1.5776943e+00  -2.3304685e+00  -1.6819198e-01  -7.1761084e-01  -6.7189826e-01   6.0074081e-01  -6.2839558e-02  -8.0870288e-01   1.7490086e+00  -6.8666673e-01  -1.0307466e+00  -3.1756775e+00  -5.2009816e-01   1.8822548e+00  -1.1504930e+00   1.0845543e+00  -2.5696135e+00  -3.3736315e-01   1.0753101e-01   7.3585310e-01  -9.7885479e-01  -2.9780179e+00   1.5391657e+00   3.2450266e+00  -5.1419114e+00  -1.5710358e+00  -1.8240664e+00  -1.5287327e+00   1.5617939e+00   3.0020362e-01   3.1926233e+00   6.7547918e-01   2.1337096e-01   1.5795136e+00  -3.6928034e+00  -1.0884727e+00  -2.1167302e-01  -1.5899758e+00   1.7283145e+00   1.8823246e-01  -6.5100505e-01  -1.1607490e+00  -1.1646009e-01  -1.1803243e+00   1.3191479e+00   1.1319511e+00   2.3241305e+00   3.1862912e+00  -2.2386864e+00   9.7770132e-01  -3.1081271e-01   2.6103795e+00   3.5197947e+00   3.3598836e+00  -1.6963774e+00   3.9878983e+00  -6.2488444e-01   1.1842007e+00  -9.0535598e-02   2.3259472e-01  -1.1641107e+00  -1.1761194e+00  -1.3763146e+00   4.4084183e-01   2.1517470e-01  -5.5366409e-01
   1.5589772e+00  -1.0878280e+00   5.1825942e-01  -6.1226207e-01  -4.3969324e-01  -1.0350630e+00   3.7516421e-01  -4.0378663e-01  -4.4287486e-01   2.9842017e+00  -1.6651023e+00   2.1400889e+00   2.7940990e+00  -8.1244610e-02  -1.1706367e+00  -2.4111991e-01   3.8924795e+00   2.1931910e+00   2.4890868e+00   2.0677405e+00   2.2883914e+00  -2.8047584e+00   1.1520280e-01  -4.1201268e+00   2.1589580e+00  -1.6623615e+00   2.6775482e-01  -9.7091256e-01  -1.4555936e+00   1.0077766e+00   3.2015506e-01  -5.8022608e-01   2.1373130e+00   4.4879838e-01  -1.2502284e+00  -2.0619560e+00  -1.5854764e+00   2.4037425e+00  -1.7491438e+00   1.8823332e+00  -4.8383994e+00  -6.0175750e-01  -2.2145785e+00  -7.5655363e-01  -4.2284113e+00  -4.3743030e+00  -6.2817128e-01   2.0953023e+00  -6.3079174e+00  -1.0532575e+00  -3.8479819e+00  -7.9864778e-01  -4.5837169e-01  -4.4464929e-01   1.3351092e+00   6.8143449e-01   7.6029398e-01   1.1573003e+00  -3.7082983e+00  -9.0005121e-01   3.7698600e-01  -8.8106126e-01   1.3985408e+00   1.2984955e+00  -1.3306364e+00  -8.4338490e-02  -1.3462122e+00  -2.0785448e+00   1.7697030e+00   2.0277053e+00   1.6127217e+00   3.6537615e+00  -3.4803850e+00   1.2904009e+00  -1.5790343e+00   3.6651600e+00   2.8058079e+00   5.6633310e+00  -1.8722209e+00   4.9175926e+00  -8.9521066e-01   1.0293381e+00  -4.6123759e-01  -1.3192335e-01  -1.6768206e+00  -1.4558078e+00  -1.7524357e+00   9.2157556e-01  -4.4165429e-01  -2.7860862e-01
   1.6602550e+00  -1.3040701e+00   5.2562681e-01  -1.1709681e-01  -6.9055676e-01  -1.3754226e+00   8.3913885e-03  -2.1934662e-02  -6.4168004e-01   2.4454822e+00  -2.1835892e+00   2.1012428e+00   2.7406805e+00   2.2181354e-01  -1.0029180e+00   1.5097148e-01   3.7587705e+00   1.9666884e+00   2.4244042e+00   1.8624254e+00   2.3401351e+00  -2.5052516e+00   4.5562384e-01  -3.2196041e+00   2.3965208e+00  -6.5034731e-01   1.0268362e-01  -9.5980828e-01  -1.4908247e+00   3.8968015e-01   1.6934535e-01  -3.8335571e-01   1.5195832e+00  -1.7472199e-01  -2.4147835e+00  -3.0575678e+00  -1.2088487e+00   1.8423088e+00  -1.2323636e+00   1.7190059e+00  -3.9748680e+00  -2.0038089e-01  -1.8683217e+00  -9.3454558e-01  -5.2535086e+00  -5.5309646e+00  -4.1580302e-01   1.6672221e+00  -7.3258394e+00  -1.3783086e+00  -3.7067382e+00  -6.3711836e-01   9.5196141e-02   8.0932987e-02   1.8803383e+00   9.0554396e-01   9.0484103e-01   1.3316776e+00  -3.8253600e+00  -8.2805217e-01  -2.2848758e-01  -8.8686002e-01   1.4967400e+00   7.9117433e-01  -4.3464133e-01   4.2555139e-01  -1.4951663e+00  -2.3495003e+00   1.8121884e+00   2.0967662e+00   1.7795456e+00   3.1974937e+00  -2.7646697e+00   6.0316162e-01  -8.6505188e-01   2.7987530e+00   3.0732165e+00   5.2400428e+00  -1.3114996e+00   5.2207555e+00  -4.5514678e-01   1.0180559e+00  -3.2637174e-02  -5.4299151e-01  -9.2923470e-01  -6.7446499e-01  -1.1798938e+00   1.5869103e+00   1.6545367e-01  -1.5518007e-01
   1.1438579e+00  -1.5073512e+00   9.8975400e-01   3.0656694e-02  -1.1348475e+00  -1.4107156e+00   6.0469948e-01   4.0174527e-01  -6.5947692e-01   2.2255774e+00  -2.3398868e+00   2.1151641e+00   3.3675719e+00   4.4522541e-01  -1.2903290e-02   1.2481454e-01   3.1143862e+00   1.5953272e+00   2.0778507e+00   1.4256331e+00   2.3206349e+00  -2.4704593e+00   1.2130699e+00  -3.3362864e+00   2.1764326e+00   2.2201025e-01  -3.3888941e-01  -8.6470864e-01  -1.5208425e+00   1.0765026e-01   1.2636577e-01  -6.9351811e-01   9.8224535e-01  -6.8791978e-01  -2.0036003e+00  -2.4188462e+00  -9.4788565e-01   1.1500883e+00  -1.4337474e+00   9.3605781e-01  -2.4812234e+00  -5.4113653e-01  -2.1932306e+00  -1.2912327e+00  -5.3201516e+00  -5.7088903e+00  -8.2715374e-01   3.6097557e-01  -6.8495884e+00  -9.8710071e-01  -3.1987395e+00  -1.5289988e-01   6.8074273e-01   2.6233662e-01   1.9587587e+00   1.3283523e+00   3.3440523e-02   9.4731449e-01  -4.2784654e+00  -7.8069291e-01  -7.2065866e-01  -1.3197259e+00   1.4211007e+00   4.5092914e-01   6.8319247e-01   4.9954905e-01  -5.9803197e-01  -1.5523677e+00   1.1312463e+00   1.9367637e+00   2.0218604e+00   2.2227130e+00  -2.5289634e+00  -1.9329296e-01  -9.8965557e-01   9.3173828e-01   2.3313512e+00   4.4465532e+00  -8.8031410e-01   4.5154173e+00   1.8671769e-01   9.1267495e-01   7.7130640e-01  -7.2779149e-01  -3.1887425e-01  -3.1092679e-01  -7.0515814e-01   1.3644059e+00   1.6483833e-01  -2.8839045e-01
   1.0756043e+00  -1.6179218e+00   1.4672278e+00   9.1562701e-01  -4.8332980e-01  -1.0443252e+00   1.8609237e-01   8.8134584e-01  -3.3658328e-01   2.4594751e+00  -1.5556774e+00   1.9731711e+00   3.4240320e+00   4.3134118e-01  -4.7671632e-01   3.4640568e-01   3.6980719e+00   1.6969965e+00   2.2405564e+00   2.6541136e+00   2.5751730e+00  -2.7907740e+00   1.0242345e+00  -2.7347862e+00   3.2503082e+00   1.3381343e+00   3.8153582e-01  -6.4143938e-01  -1.4353315e+00   5.8948516e-01   3.6666309e-01  -4.8703524e-01   6.6734945e-01  -5.1612353e-01  -2.2450600e+00  -1.6565132e+00  -1.1430839e+00   1.4957199e+00  -1.5051530e+00   1.5790075e+00  -3.0774863e+00   1.2152874e-01  -2.9067635e+00  -1.9896924e+00  -6.3109097e+00  -5.8516736e+00  -2.2674541e+00  -6.9668987e-01  -8.1047158e+00  -8.7358680e-01  -4.5420747e+00  -1.0070967e+00  -7.1073424e-01  -5.0115118e-01   5.5781452e-01   5.7875547e-01   1.1803096e-01   9.6872695e-01  -4.9416344e+00  -1.0616285e+00  -1.6360911e+00  -1.1053513e+00   1.1558241e+00   5.1310475e-01   1.0011305e-01   7.9140182e-01  -1.7788463e+00  -1.4228431e+00   1.6849315e+00   3.3951002e+00   1.3949807e+00   1.7394068e+00  -2.9746572e+00   4.5288008e-01  -1.3666509e+00   3.9853681e-01   1.7569062e+00   6.1336146e+00  -8.7880872e-01   5.2804209e+00   8.6091294e-02   9.9082792e-01   5.4210674e-01  -6.2787769e-01  -3.3288484e-01  -3.9373024e-01  -8.8648654e-01   1.9268234e+00   3.8644768e-01  -3.3805488e-02
   1.6514948e+00  -9.4191105e-01   1.5420382e+00   1.4470510e+00  -4.1809607e-01  -1.2052273e+00   1.5736809e-01   1.2651198e+00   2.0418422e-01   1.7120156e+00  -1.4072928e+00   2.2990651e+00   3.4132730e+00   5.3420309e-01   5.3297539e-02   3.7524785e-01   3.0338182e+00   1.5794663e+00   1.9016294e+00   2.5213682e+00   1.9884031e+00  -2.1213955e+00   1.2499313e+00  -1.7155600e+00   3.3502846e+00   2.3788367e+00   7.8736491e-01  -2.5303223e-01  -1.4751078e+00   1.9483051e-01   4.6465296e-03  -5.1510816e-01   2.0095604e-01  -4.6570183e-01  -3.0011598e+00  -2.3308045e+00  -8.8077996e-01   2.4640645e-01  -1.1269928e+00   8.6118882e-01  -3.3884022e+00  -3.6229533e-01  -1.9218312e+00  -1.6805382e+00  -6.5065615e+00  -5.8646492e+00  -1.2391994e+00  -8.6223576e-01  -6.8686668e+00  -2.6684878e-01  -3.2428146e+00  -1.3207817e-01   3.4960704e-01   2.1379146e-01   1.0526482e+00   1.0334396e+00   7.4146584e-01   1.2477072e+00  -3.7990709e+00  -5.0435513e-01  -1.5828692e+00  -4.4469170e-01   9.1603068e-01   9.7164556e-01   6.4392129e-01   1.0493163e+00  -1.9081538e+00  -1.7692389e+00   1.6303880e+00   3.4060657e+00   9.3707926e-01   5.9772262e-01  -2.1358993e+00  -2.0541351e-01  -1.1216282e+00  -8.0537511e-01   1.2825894e+00   4.5022011e+00  -7.4726712e-01   5.2053918e+00   9.6884744e-02   1.0832476e+00   3.9726325e-01  -9.3503785e-01   1.9974480e-01   8.2163089e-02  -6.9670726e-01   1.9289575e+00   4.9749321e-01   5.6229979e-03
   2.0779483e+00  -5.4894870e-01   5.9503726e-01   1.3638002e+00   2.0237025e-01  -1.2494796e+00  -1.1511595e+00   9.3423214e-01   7.5105241e-01  -6.6989242e-01  -3.6408033e+00   9.7859329e-01   1.6886714e+00  -4.8943969e-01   5.2932631e-02  -9.8037248e-01   1.8127009e+00   1.3023046e+00   5.8704152e-01   4.0789088e-01   1.1068632e+00   4.3244945e-01   1.3239575e+00  -5.0885937e-01   3.5677070e+00   3.4413222e+00   1.5810401e+00   7.3552557e-01  -2.3792159e+00  -2.1673111e+00  -1.4635020e+00  -1.2244127e+00  -1.6486204e+00  -2.9109977e+00  -6.1167164e+00  -6.7250379e+00   5.9084201e-01  -1.2882330e+00   3.1352523e-01   3.2291324e-01  -2.5659756e+00  -1.1030347e+00   8.9048067e-01  -5.6558955e-01  -4.2421237e+00  -6.7239217e+00   2.4514678e+00  -3.6743669e-01  -4.7610926e+00   6.8189313e-01   1.0479643e+00   6.5665023e-01   4.8591118e+00   3.7347217e+00   5.3781635e+00   2.9054721e+00   1.5416044e+00   2.2917271e+00  -1.8651042e+00  -2.8507529e-01  -2.3516576e+00  -1.1096373e+00   6.7843833e-01  -4.6470630e-01   1.1058318e+00   2.6243032e-01  -1.1218327e+00  -3.5596792e+00   1.6240870e+00   1.4786831e+00   6.8933529e-02   1.0088472e-01  -3.3081727e-01  -2.7229951e+00   4.4738568e-01  -2.1657428e+00   9.3847040e-01   7.4362568e-01  -1.1459654e+00   6.7477134e+00  -1.5388748e-01   1.0239736e+00   3.6687151e-01  -3.7452922e+00   1.5905383e+00   7.0841908e-01  -6.8787123e-01   2.7925301e+00   2.0604013e+00  -2.9720803e-01
   2.2165937e+00   1.6879764e-01   1.2913378e+00   1.3209168e+00   4.6632050e-01   5.9838994e-01  -4.7354964e-01   1.9764829e+00   1.3617197e+00   4.2299136e-01  -3.2391217e+00   1.2935611e+00   2.0039228e+00   3.9260209e-01  -9.2688233e-03  -1.1735454e+00  -7.6563737e-01   7.7085118e-01  -3.8469193e-01  -3.0795214e-01  -6.0440769e-01   2.0609397e+00   6.5343908e-01  -7.4351759e-01   2.0999422e+00   4.0648490e+00   1.0600302e+00   1.0198925e+00  -1.7815772e+00  -1.9605672e+00  -2.0209516e+00  -1.3325235e+00  -2.2144625e+00  -3.1183867e+00  -4.0074515e+00  -5.0603635e+00   3.5120609e-01  -2.3794589e+00  -1.6960854e-01  -4.5181118e-01  -4.2947180e+00  -4.5508682e+00   7.7217931e-01  -1.2588644e+00  -3.3725521e+00  -4.1218361e+00   2.3870371e+00  -2.3580085e+00  -2.8096035e+00   1.7752526e+00   1.5811422e+00   7.0614413e-01   3.7324571e+00   3.0378581e+00   3.1368017e+00   2.3898312e+00   9.9137253e-01   2.3889905e+00  -2.6258190e-01   2.5681738e-01  -2.5717200e+00  -1.0202704e-02  -9.2456583e-01   2.0839731e-02   9.3078517e-01   5.0436589e-01  -9.5675010e-01  -1.8823123e+00   1.1108077e+00   1.6617385e+00  -4.8873518e-01  -1.2075524e+00   2.4018050e-02  -3.5456887e+00  -2.2049323e-01  -4.8608317e+00   8.0298898e-01  -8.5292266e-01  -2.4932150e+00   3.7263513e+00  -7.3366800e-01   7.1416573e-01   4.9656121e-03  -3.7759440e+00   1.4029324e+00   3.2752068e-01  -3.7776429e-01   1.3031782e+00   2.0667496e+00  -4.6542664e-01
   2.2314557e+00  -8.6313271e-01   1.4819083e+00   2.7170720e+00   1.1187434e+00   7.5386589e-01  -1.3190909e+00   3.1435974e+00   1.3761724e+00   1.3359660e+00  -1.2130861e+00   1.7318358e+00   2.3492697e+00   1.9377480e+00  -3.5014867e-01   7.1545309e-01   2.4600433e+00   1.1868607e+00   1.3932598e-01   1.2936004e+00   1.2759726e-01   3.9306277e-01   1.8565860e-02   9.2947481e-01   2.6183942e+00   5.7917324e+00   4.0375834e-01   2.4702765e-01  -1.4640771e-01   8.3679400e-02  -1.5236511e+00  -3.5427293e-02  -1.7809513e+00  -1.9374145e+00  -4.3044551e+00  -3.5084873e+00   4.3535271e-01  -8.3982435e-01  -1.2400714e-01   9.3477452e-01  -2.5524313e+00  -1.8141577e+00  -2.8877584e+00  -3.1545521e+00  -8.3752887e+00  -6.4702520e+00  -1.8716635e+00  -4.2773458e+00  -7.8147462e+00  -7.4604211e-01  -2.1337426e+00  -7.2855225e-01   1.5840444e+00   1.4293032e+00   9.8180272e-01   1.1189540e+00   1.9482045e+00   2.5144613e+00  -1.8246096e+00  -4.0015559e-01  -2.8892356e+00   8.3176300e-01  -2.7074361e-01  -5.0054951e-02   5.3001782e-01   2.8712745e+00  -3.8294077e+00  -2.4890680e+00   2.0206065e+00   3.1693678e+00  -8.4274583e-01  -1.4892141e+00   2.3255753e-01  -1.6663770e+00   1.8853855e-01  -4.6366774e+00   6.4891290e-01   2.2916601e+00  -9.8767053e-01   5.8859840e+00  -8.2835133e-01   1.2792684e+00   1.0249567e-01  -1.0557771e+00   1.0605924e+00   6.4536420e-02  -9.1311485e-02   2.3266940e+00   2.4861540e+00   6.2679023e-01
   2.3363482e+00  -2.5905198e-01   1.5789976e+00   3.1790781e+00   1.2673600e+00   9.1210497e-01  -1.3005397e+00   3.4488008e+00   1.3325883e+00   5.8768101e-01  -7.2112825e-01   1.5031918e+00   2.3881934e+00   1.7312642e+00   1.4756790e-01   7.7502358e-01   2.0074296e+00   6.4306570e-01   1.4963935e-01   2.0869245e+00   4.7636691e-02   9.9955185e-01   7.9771490e-02   1.7055320e+00   2.4589915e+00   6.5997032e+00   8.0185286e-01   6.0154171e-01   4.7333801e-01  -1.4123969e-01  -1.5578531e+00   8.2928870e-02  -2.1098438e+00  -1.4235985e+00  -3.8437032e+00  -2.8249543e+00   6.5993014e-01  -2.1013389e+00  -2.4602662e-01  -1.1526841e-01  -2.4431311e+00  -1.4086044e+00  -1.7919623e+00  -3.4164096e+00  -7.3313372e+00  -5.5386980e+00  -1.7988831e+00  -5.2679671e+00  -6.0223669e+00  -6.3038192e-01  -1.4634675e+00  -9.8428934e-01   1.2679630e+00   6.5178370e-01   3.1921058e-01   5.6628009e-01   1.8738715e+00   2.6262129e+00  -1.3397409e+00  -1.2450798e-01  -3.2749320e+00   8.4457238e-01  -3.5088993e-01  -2.5822496e-02   4.7947765e-01   2.2617173e+00  -3.6519728e+00  -1.6856595e+00   1.9741879e+00   4.0232099e+00  -9.8027622e-01  -2.6386566e+00   1.0018286e+00  -1.7492850e+00   4.3355061e-01  -5.4997470e+00   5.7757204e-01   9.6838429e-01  -3.5372893e-01   4.7828310e+00  -1.9503315e-01   1.7827115e+00  -1.7055275e-01  -6.8178240e-01   1.5432761e+00   8.1562490e-01  -1.6357719e-01   2.0752709e+00   2.2089024e+00   5.2085276e-01
   2.6665109e+00   2.1630278e-01   1.3302669e+00   3.5192087e+00   1.6955460e+00   4.4887715e-01  -1.6976781e+00   3.2085476e+00   1.6583536e+00  -7.2571034e-01  -4.6857643e-01   1.8516043e+00   1.9460344e+00   1.2692042e+00   4.9638670e-01   1.7523811e-01   2.7097974e+00   1.2996116e+00  -4.3136869e-01   1.9314791e+00  -4.1868619e-01   8.9766425e-01   3.3222970e-01   2.7081233e+00   2.6498255e+00   7.0863501e+00   1.6099303e+00   1.0797283e+00   5.8841050e-01  -4.2986069e-01  -2.0513435e+00  -2.1624843e-03  -2.4433745e+00  -8.0884200e-01  -4.5673072e+00  -2.7470954e+00   1.0439431e+00  -2.5105463e+00   4.5658282e-01   4.3664350e-01  -3.0174079e+00  -6.1834683e-01  -1.4364568e+00  -3.3105472e+00  -6.9154144e+00  -5.8312827e+00  -1.0275101e+00  -4.8912122e+00  -4.7038508e+00  -1.4728093e-01  -1.4883909e-01  -8.2408361e-02   2.4824591e+00   1.6489765e+00   1.9056230e+00   1.3747473e+00   2.6084487e+00   2.5093054e+00  -7.0472615e-01  -3.3642461e-01  -2.7330055e+00   8.1844866e-01  -1.5386492e-01   2.9849804e-01   5.9027560e-01   2.4367428e+00  -3.9596997e+00  -2.4796119e+00   2.0631543e+00   3.9215053e+00  -2.1073919e+00  -2.8604419e+00   1.1242763e+00  -1.9176045e+00   3.0736770e-01  -4.5624596e+00  -9.2177816e-01   1.1822529e-01   1.0599529e-01   5.8945099e+00   9.4484308e-02   2.4397005e+00  -5.8540220e-01  -1.0799984e+00   1.8171298e+00   9.3046798e-01  -3.7695400e-01   2.2044611e+00   2.3915838e+00   4.2660544e-01
   2.7692866e+00   7.2603854e-01   1.3608650e+00   4.0579381e+00   2.0872065e+00   1.1213680e+00  -1.7371209e+00   3.7998065e+00   2.0898704e+00  -9.6096041e-01   3.2769812e-01   2.3296463e+00   1.9333912e+00   1.6699852e+00   7.0852758e-01   2.7587716e-01   1.8875792e+00   1.1221960e+00  -7.3376579e-01   1.9392876e+00  -8.3755219e-01   1.7408144e+00  -2.2124634e-02   3.6764496e+00   2.3419724e+00   7.5000247e+00   2.1196107e+00   1.6561961e+00   1.3866290e+00  -3.6692101e-01  -2.3808144e+00   2.1818665e-01  -2.8460206e+00  -4.1568380e-01  -4.2093369e+00  -1.8973270e+00   1.0251300e+00  -3.1158681e+00   4.1769428e-01   1.7571612e-01  -4.4491807e+00  -1.1303395e+00  -6.4402571e-01  -3.3111839e+00  -6.1605149e+00  -4.6720600e+00  -8.5799126e-01  -5.1431423e+00  -3.4318025e+00   2.0249478e-02   5.3128935e-01   3.8393451e-02   2.3513640e+00   1.6512109e+00   1.3885107e+00   9.0736730e-01   2.6207174e+00   2.3462888e+00   4.6831669e-01   8.1731555e-03  -2.5335881e+00   1.3851605e+00  -4.8477444e-01   6.8647329e-01   4.9264162e-01   2.4560547e+00  -4.1947407e+00  -1.8633624e+00   1.7039844e+00   4.0209152e+00  -2.4928236e+00  -3.4348238e+00   1.5255648e+00  -1.8128851e+00   3.3422598e-01  -4.9142097e+00  -9.9979118e-01  -9.6653540e-01  -2.5975364e-02   3.9500258e+00   1.3494361e-01   2.3980578e+00  -1.3416684e+00  -5.8788657e-01   1.8828724e+00   9.8649010e-01  -3.2204083e-01   1.3324912e+00   2.4709528e+00   4.0908432e-01
   3.4808106e+00   1.2927972e+00   9.4286509e-01   4.5561378e+00   2.3489424e+00   8.0281853e-01  -2.1187536e+00   3.4212020e+00   2.7046703e+00  -1.3426575e+00   1.5493377e+00   3.0356535e+00   1.5203879e+00   1.6729082e+00   9.1640859e-01   4.7614314e-01   3.5653307e+00   2.0871056e+00  -7.6858664e-01   2.6783158e+00  -7.3571961e-01   1.2175352e+00  -7.5540660e-02   5.1704539e+00   2.9270341e+00   7.9200750e+00   2.5834134e+00   1.9447161e+00   1.7335613e+00  -1.0270999e-02  -1.9235267e+00   1.0931286e+00  -2.1034114e+00   1.2056367e+00  -4.3278745e+00  -1.3868540e+00   1.0843903e+00  -3.1498342e+00   5.5043852e-01   7.7574514e-01  -4.2974663e+00  -5.5655070e-02  -1.7752340e+00  -3.2444307e+00  -8.0956822e+00  -5.8387278e+00  -1.3214650e+00  -4.6460979e+00  -3.4540626e+00  -2.0331086e-01   5.0110953e-01   9.7804285e-01   2.9786947e+00   2.1411407e+00   1.7115251e+00   1.3956714e+00   3.9962120e+00   2.4380034e+00   9.7974001e-01  -1.5756677e-01  -1.5386911e+00   2.1377801e+00  -1.9177768e-01   1.9016442e+00  -5.0608821e-01   3.2859461e+00  -5.8528944e+00  -3.5196764e+00   2.0240822e+00   3.8642405e+00  -2.7948792e+00  -2.8717780e+00   1.9561218e+00  -9.1516131e-01   6.3925623e-01  -2.3160648e+00  -1.7453506e+00  -5.3596996e-01   2.8333824e-01   5.5109495e+00  -2.3001623e-01   3.1030123e+00  -1.3304584e+00   5.5821590e-01   1.3564851e+00   9.5686553e-01  -6.4212080e-01   2.0595398e+00   2.2705897e+00   8.5810518e-01
   3.1042846e+00   1.2158573e+00   6.2207211e-01   4.1032976e+00   2.9217276e+00   1.3003659e+00  -2.1651032e+00   3.5227828e+00   3.1613750e+00  -1.6291770e+00   6.8703082e-01   2.6940406e+00   8.4969195e-01   1.7183014e+00   1.1917936e+00  -2.6578049e-01   2.2115409e+00   1.6810067e+00  -1.7863985e+00   9.8674354e-01  -1.6965252e+00   2.1521829e+00  -2.9120096e-01   5.3476353e+00   2.0073307e+00   7.6182622e+00   2.4870214e+00   2.2522974e+00   1.3863202e+00  -4.4410657e-01  -2.9038163e+00   4.8842661e-01  -2.7052997e+00   1.6636782e-02  -4.1146243e+00  -1.8284307e+00   1.5781047e+00  -3.0223070e+00   6.9907936e-01   8.0703488e-01  -4.6714670e+00  -2.0093298e+00  -1.9477974e+00  -3.3743220e+00  -7.0288057e+00  -5.1769656e+00  -7.4236652e-01  -5.0762746e+00  -2.3784076e+00   8.0046921e-02   2.0101448e+00   1.2810472e+00   4.0785137e+00   3.1124607e+00   2.5712562e+00   2.0845022e+00   3.5516987e+00   2.2501073e+00   2.0046304e+00  -1.0687627e-01  -1.6105315e+00   1.6361587e+00  -8.9720641e-01   9.2468044e-01  -8.6051472e-01   3.3827212e+00  -5.4099508e+00  -3.7579388e+00   1.4380938e+00   2.2526379e+00  -3.5783272e+00  -2.6174165e+00   1.7092623e+00  -1.9287296e+00   1.2385315e-01  -2.9229186e+00  -2.0969076e+00  -1.8202018e+00   1.3715738e-01   5.4340449e+00  -7.2138093e-01   2.4540192e+00  -1.8110658e+00  -3.8856698e-01   1.4107313e+00   3.7494630e-01  -5.5871830e-01   1.5934839e+00   2.4950509e+00   6.5649909e-01
   3.7146945e+00   1.5181880e+00   3.0632752e-01   4.3655914e+00   2.5548634e+00   2.7217948e+00  -2.4452913e+00   4.1100365e+00   3.3974992e+00  -6.9076249e-01   1.5810644e+00   3.4483987e+00   4.6226528e-01   3.1270388e+00   9.3491982e-01   7.9691669e-01   2.2469631e+00   1.6391756e+00  -1.9505766e+00   6.6793666e-01  -1.7869743e+00   3.7079979e+00  -1.1287493e+00   7.0783267e+00   1.3195280e+00   8.4546479e+00   1.6600111e+00   2.7720268e+00   3.1279709e+00  -3.8575602e-01  -2.3305626e+00   2.4691627e+00  -2.3720434e+00   6.6416217e-01  -3.2110000e+00  -1.3828017e+00   2.0245219e+00  -3.6425424e+00   7.6559587e-01   7.2085485e-01  -3.9713297e+00  -3.3218614e+00  -1.4216027e+00  -2.9030225e+00  -7.7959152e+00  -4.6352157e+00  -4.1837668e-01  -4.6999870e+00  -2.5398145e+00  -7.5547947e-01   1.7901102e+00   1.7107020e+00   3.7156484e+00   3.0786487e+00   1.4898938e+00   1.4647885e+00   4.3126505e+00   2.5147849e+00   3.3128865e+00   7.9711735e-02  -8.3250967e-01   3.2027869e+00  -8.0270953e-01   1.8174888e+00  -1.1892206e+00   4.5247147e+00  -6.7007649e+00  -3.9011058e+00   1.1694887e+00   1.4505610e+00  -2.4155023e+00  -2.4380804e+00   3.6686559e+00  -1.9522285e+00   1.9536503e+00  -2.1246531e+00  -4.4792814e-01  -2.6724647e+00   1.5941912e-01   3.6108474e+00  -9.9773071e-01   2.6791678e+00  -1.7586424e+00   1.6430570e+00   1.2145848e+00   5.2412187e-01   3.2044783e-01   1.0251615e+00   3.2118653e+00   1.0007846e+00
   4.1869376e+00   2.1414623e+00  -1.4907874e-01   4.1870435e+00   1.7519092e+00   2.1940605e+00  -2.7331942e+00   3.3923009e+00   2.3210099e+00  -1.4998107e+00   1.8590469e+00   3.3586072e+00   3.1111542e-02   2.6804240e+00   9.2374152e-01   1.0009208e+00   3.7288221e+00   1.6680956e+00  -1.4362846e+00   1.7504156e+00  -1.0092675e+00   4.0298626e+00  -1.0668472e+00   8.0245461e+00   1.1610434e+00   8.7333130e+00   1.4077153e+00   2.8444832e+00   4.3497551e+00  -1.2091967e+00  -1.4289546e+00   3.9956375e+00  -1.7354296e+00   2.2364126e+00  -2.8058252e+00  -8.2708921e-01   2.5206820e+00  -4.8210750e+00   1.2281025e+00   3.8984011e-01  -2.2053130e+00  -1.6531615e+00   4.5551286e-01  -2.3789975e+00  -6.6620032e+00  -4.2868746e+00   4.2688175e-01  -3.7876111e+00  -8.1166904e-01  -1.2109692e+00   2.0017719e+00   2.0886840e+00   3.0658723e+00   2.4733150e+00   1.4762695e+00   9.9226144e-01   4.7448669e+00   2.7261625e+00   3.2289891e+00  -1.6569700e-01  -2.8414353e-01   3.3218024e+00   4.3449933e-01   2.3330618e+00  -1.3234742e+00   3.8511338e+00  -6.8362432e+00  -3.8367784e+00   1.6492095e+00   2.2727495e+00  -1.3292405e+00  -2.2908539e+00   5.3282678e+00  -1.6654066e+00   3.7057646e+00  -9.6705209e-02   7.6572941e-01  -3.4603553e+00   2.0274629e+00   3.1185622e+00   5.8223350e-01   4.1125021e+00  -1.5168683e+00   2.7188389e+00   1.7307703e+00   1.8420607e+00   5.8527416e-01   1.1128057e+00   3.2040828e+00   8.0027205e-01
   3.6194162e+00   1.7501004e+00  -3.8041461e-01   3.6742918e+00   2.0695154e+00   1.6373580e+00  -2.6550698e+00   3.1381011e+00   1.9995243e+00  -1.4614323e+00   1.7850704e+00   3.2625422e+00  -2.6402015e-01   2.8324342e+00   1.3391179e+00   1.0840072e+00   4.1422194e+00   1.7461946e+00  -1.5463473e+00   1.4444734e+00  -1.4560672e+00   3.0496615e+00  -1.1779918e+00   7.8438198e+00   3.0807486e-01   8.2118796e+00   8.6094914e-01   2.1334670e+00   4.2971388e+00  -7.6114762e-01  -1.5259655e+00   4.1240870e+00  -1.3161102e+00   2.6555752e+00  -2.2810500e+00   3.9333315e-02   2.3126343e+00  -3.7202443e+00   1.1889691e+00   9.4207220e-01  -2.3645233e+00  -1.5711837e+00  -1.6441482e+00  -3.6628816e+00  -7.8762281e+00  -4.8913275e+00  -1.2903027e+00  -4.4637534e+00  -1.7392446e+00  -2.0718793e+00   6.3601385e-01   2.0454962e+00   1.9603582e+00   2.0102904e+00   8.5334467e-01   9.0961877e-01   4.5339282e+00   2.4386447e+00   2.9871635e+00  -2.8810393e-01   1.0360257e-01   2.9640860e+00   4.7875684e-01   1.8572613e+00  -2.2514767e+00   4.3458093e+00  -7.1401538e+00  -4.2751862e+00   1.7816551e+00   1.9592522e+00  -1.8895720e+00  -1.4424071e+00   4.5902630e+00  -1.4736271e+00   3.0188686e+00   8.2850331e-01   7.9305767e-01  -2.3649394e+00   3.0660967e+00   3.8920136e+00   8.1050849e-01   4.2240218e+00  -1.8374623e+00   2.9750690e+00   1.3405590e+00   1.5207552e+00   5.4173099e-01   1.0461621e+00   2.6803181e+00   7.9371712e-01
   2.4244749e+00   9.4394146e-01  -6.2387643e-01   2.7378144e+00   2.6777186e+00   1.7734416e+00  -2.4522219e+00   2.5632302e+00   2.0973838e+00  -9.1550800e-01   1.2158436e+00   2.4878193e+00  -6.4434166e-01   2.5532520e+00   1.0422785e+00   3.8298399e-01   3.3302415e+00   1.2970548e+00  -1.9640118e+00   1.7805097e-01  -9.0156821e-01   2.5108452e+00  -1.2652507e+00   6.5934163e+00   5.7084969e-01   6.3352298e+00   8.4665589e-01   1.9845504e+00   3.4145260e+00  -7.1604122e-01  -1.7138817e+00   3.1603978e+00  -1.3272624e+00   1.5306199e+00  -1.3342101e+00   1.0425571e+00   1.9477247e+00  -2.2326979e+00   9.8073815e-01   1.4254787e+00  -2.3760598e+00  -1.6016165e+00  -3.2503890e+00  -3.6367374e+00  -6.3654722e+00  -4.0664843e+00  -2.3121979e+00  -4.1226692e+00  -2.1094723e+00  -1.9978690e+00   1.0622386e+00   1.9697954e+00   2.8009852e+00   2.9409853e+00   1.7857629e+00   1.2243649e+00   2.7715264e+00   1.6636713e+00   2.2594136e+00  -6.6969971e-01  -3.7621567e-01   1.6300717e+00   1.0899832e-02   3.9795362e-01  -2.5865562e+00   3.9524288e+00  -6.2604647e+00  -3.7779106e+00   1.0558779e+00   4.7158136e-01  -2.3802794e+00  -2.1169185e-01   2.9280743e+00  -1.0167472e+00   1.9445211e+00   1.1685529e+00   8.1574251e-02  -1.5269146e+00   2.6242828e+00   3.5012918e+00   3.9190372e-01   2.9026921e+00  -2.0178733e+00   2.0952591e+00   7.7309950e-01   3.8543591e-01   2.7821652e-01   6.1783147e-01   2.6470420e+00   4.8336726e-01
   2.3495324e+00   1.2591984e+00  -8.5595384e-01   2.2553710e+00   2.8321585e+00   2.0410389e+00  -2.3902844e+00   2.0111697e+00   2.4516546e+00  -6.1298750e-01   1.2448310e+00   2.4553404e+00  -1.4651495e+00   2.3352603e+00   9.5359796e-01  -1.2677765e-02   2.9308583e+00   1.7088491e+00  -2.0746635e+00  -1.7983336e-01  -9.7558267e-01   2.9487454e+00  -1.6482101e+00   6.6905402e+00   5.8308395e-01   5.9622570e+00   8.7781619e-01   2.2017847e+00   3.1265461e+00  -1.1930398e+00  -1.1448365e+00   4.0016457e+00  -9.1425048e-01   1.9577517e+00  -8.2128226e-01   1.2637077e+00   1.5738045e+00  -1.8930733e+00   6.6338794e-01   1.7584998e+00  -3.2015031e+00  -2.6760152e+00  -3.7424813e+00  -3.7295243e+00  -6.2649237e+00  -3.8261340e+00  -2.4137396e+00  -3.6423610e+00  -1.3446591e+00  -1.5844510e+00   8.2932090e-01   2.6701151e+00   2.1722708e+00   3.3174755e+00   1.2964845e+00   1.2006943e+00   2.9575223e+00   1.6420096e+00   3.1842965e+00  -5.3970439e-01   3.7497963e-01   2.0836704e+00  -2.5838798e-01   1.0560842e+00  -3.8320439e+00   3.8013812e+00  -6.7489864e+00  -4.7098309e+00   1.0819170e+00  -3.8856939e-01  -1.9121743e+00   1.2484061e+00   3.2017823e+00  -1.0134868e+00   2.3760683e+00   3.0008373e+00   7.4170473e-01  -1.2329083e+00   1.9885439e+00   2.8367242e+00  -1.4978276e-01   2.7455177e+00  -2.3489770e+00   1.9559504e+00   2.3206165e-01  -6.9658070e-02  -3.5705566e-02   3.4328775e-01   2.6073115e+00   4.3743410e-01
   1.1256726e+00   5.9977252e-01  -1.0631192e+00   1.5941050e+00   3.3115201e+00   1.6222106e+00  -1.8601978e+00   1.5121077e+00   2.8887949e+00  -4.7895863e-01   7.7243383e-01   2.1521070e+00  -1.6066664e+00   2.1236335e+00   1.5559958e+00  -4.6862419e-01   1.4455222e+00   1.3365782e+00  -2.3180698e+00  -1.5165017e+00  -3.8386843e-01   2.1198274e+00  -1.3070209e+00   5.5937902e+00   1.0330628e+00   4.0713809e+00   1.1425065e+00   2.1361002e+00   1.8420757e+00  -1.1420680e+00  -1.2857610e+00   2.8040170e+00  -9.5166967e-01   9.7622545e-01  -3.8652571e-01   1.9016231e+00   9.4784127e-01  -5.0628864e-01   2.8295179e-01   1.8283968e+00  -3.8204082e+00  -2.6170507e+00  -5.4603975e+00  -3.7459015e+00  -5.4560556e+00  -3.6321889e+00  -3.3938097e+00  -3.0788805e+00  -1.6629950e+00  -1.4314826e+00   1.3305713e+00   3.2235420e+00   3.4012064e+00   4.5289238e+00   2.4495069e+00   1.7635818e+00   1.3690066e+00   6.2853142e-01   2.9726118e+00  -3.3600454e-01   2.6787029e-01   9.1198757e-01  -8.6673649e-01   4.9472757e-02  -3.6857273e+00   3.4766953e+00  -5.5980330e+00  -4.5537960e+00  -3.3292898e-02  -2.2521532e+00  -2.0879057e+00   2.5513687e+00   1.5216196e+00  -6.6868178e-01   1.0994892e+00   3.2801183e+00  -1.4295516e-01  -9.1902860e-01   1.3157093e+00   1.9040382e+00  -7.1785368e-01   1.1002746e+00  -2.6124371e+00   1.0159804e+00  -2.7790469e-01  -1.0563364e+00  -3.1853917e-01  -1.5674135e-01   2.1924323e+00   2.1611673e-01
   2.7628110e-01  -3.4879790e-01  -1.2200305e+00   8.7911463e-01   2.4269327e+00   1.9202616e+00  -1.4080738e+00   1.0725467e+00   2.8275871e+00   6.3132613e-01   9.0484604e-01   2.0298610e+00  -1.4537551e+00   2.5693331e+00   1.6050790e+00  -1.3606980e-01   2.4521934e+00   1.1113276e+00  -2.2133244e+00  -2.5848741e+00   1.3589129e+00   1.6785758e+00  -9.3400610e-01   5.0355471e+00   1.8252573e+00   3.2076354e+00   1.9711876e-01   2.2444977e+00   2.1030856e+00  -9.5772462e-01  -1.7408421e-01   3.3682248e+00  -3.7967176e-01   3.5125748e-01   4.5788562e-01   2.6103445e+00   1.5049275e+00   4.4564156e-01   3.4048581e-01   2.1237694e+00   5.2395107e-02  -1.7317811e+00  -6.3102339e+00  -2.4428349e+00  -4.9919707e+00  -3.7905344e+00  -3.8881611e+00  -1.5648167e+00  -2.6679978e+00  -1.9289422e+00   1.7509914e+00   4.0059858e+00   5.2081699e+00   5.8981517e+00   4.1144562e+00   2.3170575e+00   1.7358862e-01  -1.6841902e-01   1.6773923e+00  -9.2518257e-01   6.2360235e-01   4.0077894e-01   2.4817712e-02  -3.9990227e-01  -2.4985115e+00   3.8630318e+00  -4.9451763e+00  -4.4293116e+00  -9.8313310e-01  -4.1630476e+00  -4.4034933e-01   3.3521691e+00   1.6935009e+00  -1.0325610e-01   1.9562876e+00   3.8756341e+00  -2.9038059e-01  -5.3403603e-01   1.9182112e+00   1.7712567e+00  -5.5942326e-01   3.9109696e-01  -1.2219494e+00   2.1123690e+00  -4.6674304e-01  -1.7399321e+00   4.3069184e-01  -4.8580553e-01   2.8356285e+00   1.8158003e-01
  -5.3191416e-01  -3.4746173e-01  -1.3445846e+00   7.0575476e-01   2.1481237e+00   1.9318244e+00  -1.3647681e+00   7.1286352e-01   2.2966757e+00   1.1454913e-01   1.1387768e-01   1.3072443e+00  -1.7271995e+00   1.9714168e+00   2.6147367e+00  -9.3786224e-02   1.7332102e+00   7.2779317e-01  -1.9178731e+00  -1.9884568e+00   1.4233671e+00   2.0799233e+00  -7.2603030e-01   4.5779547e+00   1.4527655e+00   3.3624857e+00   1.8484831e-01   2.4000871e+00   2.0534510e+00  -1.4264711e+00   2.8591465e-01   3.4622088e+00  -6.3178128e-01   9.0132618e-03   4.9103456e-01   2.0894247e+00   1.9270302e+00   6.2084587e-01   1.5885648e-01   2.0640502e+00   7.8801356e-01  -1.7309899e+00  -6.3677151e+00  -3.4888393e+00  -4.7961324e+00  -4.2089995e+00  -4.4813407e+00  -2.5915659e+00  -2.5017654e+00  -2.2249037e+00   7.6485418e-01   3.1442136e+00   3.9121023e+00   5.1967457e+00   3.0993893e+00   1.7927791e+00  -3.8245447e-01  -3.1041267e-01   1.5459810e+00  -7.2356579e-01  -1.2840234e-01  -5.3763758e-01  -2.2864029e-01  -7.6836475e-01  -3.3964129e+00   2.5825906e+00  -4.3227838e+00  -4.2222737e+00  -1.0681388e+00  -3.7019225e+00   8.9079887e-01   4.0242318e+00   2.0335607e+00  -5.8638675e-01   2.0753612e+00   3.8519693e+00   6.9172192e-01  -9.1414350e-01   2.5623044e+00   9.7071774e-01   1.9664490e-01   9.0669503e-01  -7.0266627e-01   2.0302475e+00  -1.3871807e-01  -8.7330492e-01   5.8879293e-01  -1.0183708e-01   2.5030951e+00   7.3530867e-02
  -6.2001717e-01  -1.7433776e-01  -9.5466908e-01  -1.3696924e-01   1.4522958e+00   1.9083600e+00  -5.8701391e-01   4.1601496e-01   1.7314257e+00   1.3497396e+00   3.6085592e-01   1.1824413e+00  -1.6703901e+00   2.0429105e+00   2.2520759e+00   1.3630228e-01   1.5322320e+00   4.7558487e-01  -1.3771258e+00  -1.7994824e+00   1.6369364e+00   1.7932774e+00  -8.8952215e-01   3.6225983e+00   1.0384166e+00   2.7101120e+00  -7.7572422e-01   1.7694006e+00   2.1631920e+00  -1.2630614e+00   1.3381611e+00   4.2911146e+00   3.0027160e-01   7.5690016e-01   1.9069105e+00   3.2351652e+00   1.4219232e+00   7.6490115e-01  -1.7184064e-01   1.8680514e+00   1.2850221e+00  -2.4685362e+00  -6.7176315e+00  -3.5936669e+00  -4.5121541e+00  -2.8679647e+00  -5.3263898e+00  -2.3491642e+00  -1.9021186e+00  -2.0949499e+00  -5.1962869e-01   3.5450498e+00   1.7286994e+00   4.0792196e+00   1.2629273e+00   9.5947077e-01  -8.1356851e-01  -4.5994517e-01   1.4729325e+00  -5.2445879e-01   5.7869219e-01   1.1865685e-01  -6.6299237e-02  -2.0644289e-01  -3.3586655e+00   2.6045800e+00  -4.0682050e+00  -3.6114476e+00  -7.3648704e-01  -3.3587943e+00   1.8081354e+00   4.2740170e+00   2.2062891e+00  -2.9643767e-01   2.3162402e+00   3.8912010e+00   1.7977627e+00  -3.7113013e-01   3.0512249e+00  -1.2216863e-01   4.8338647e-01   8.5559740e-01  -6.0252800e-01   2.4566321e+00  -4.6656981e-01  -1.0093641e+00   8.3388239e-01  -8.8699118e-01   2.1891405e+00  -1.1127354e-01
   2.3925571e-01   6.7394018e-01  -9.8242960e-01   9.0127016e-02   1.0006425e+00   1.5033244e+00  -5.8381693e-01   7.6497478e-02   1.8977251e+00   1.9275593e+00   1.4159187e+00   1.9354749e+00  -1.8359782e+00   2.1706928e+00   2.1549286e+00   9.6742777e-01   2.4756368e+00   1.3321147e+00  -5.1098276e-01  -4.1239856e-01   1.5848432e+00   1.3669029e+00  -1.2385111e+00   4.0834304e+00   1.4024966e+00   2.8575593e+00  -8.5293121e-01   1.4418463e+00   2.3501951e+00  -7.2042770e-01   2.5494394e+00   5.6327427e+00   1.5028189e+00   2.5338311e+00   1.4484198e+00   2.8675737e+00   9.3781047e-01   9.9298447e-01  -1.7736136e-01   2.4988446e+00   7.2477501e-01  -2.1884123e+00  -7.7494717e+00  -3.8952645e+00  -7.5308513e+00  -3.9056299e+00  -6.2739270e+00  -1.7193807e+00  -2.6791738e+00  -2.3284883e+00  -2.4774236e+00   4.1703103e+00   3.4241648e-02   3.6872228e+00  -4.7899339e-01   4.6064149e-01   7.8220797e-01  -5.0464987e-02   2.3946734e+00   5.4131350e-02   1.8316148e+00   1.8543033e+00   5.7140653e-02   1.8266341e+00  -4.4545984e+00   3.2024430e+00  -5.6773988e+00  -5.1002650e+00   2.4021405e-01  -2.4984154e+00   2.7658884e+00   5.0322300e+00   2.9647662e+00   6.4224575e-01   2.8498315e+00   5.7577071e+00   2.8575555e+00   4.7125624e-01   3.1646802e+00   2.9742168e-01   1.2841395e-01   1.4988537e+00  -4.1474731e-01   3.6128952e+00  -1.1495509e+00  -7.1165273e-01   7.7842838e-01  -3.4643633e-01   1.8387152e+00   4.1609342e-01
   2.3875588e-01   8.8727629e-01  -6.7657212e-01  -4.1810639e-01   5.4331395e-01   1.1712902e+00   1.0337658e-01  -1.2952812e-01   1.8040575e+00   2.8204807e+00   1.5509250e+00   1.9135808e+00  -1.8132348e+00   2.2104836e+00   1.9487465e+00   1.1892231e+00   1.9471245e+00   1.2272441e+00  -6.5282014e-02  -4.2761677e-01   1.6905552e+00   8.6072195e-01  -1.2923104e+00   3.2351103e+00   1.3113993e+00   2.1766846e+00  -1.4654405e+00   8.0162909e-01   1.7971300e+00  -5.1143174e-01   3.2353612e+00   5.8501790e+00   2.1555525e+00   2.9125137e+00   1.9477865e+00   3.1395231e+00   2.2942261e-01   1.3205968e+00  -5.6963370e-01   2.2517928e+00   9.3085772e-01  -2.7324036e+00  -8.5638239e+00  -4.0017294e+00  -8.1283412e+00  -3.3846697e+00  -7.1656153e+00  -1.4378273e+00  -2.6605472e+00  -2.1870025e+00  -3.5609232e+00   4.6767804e+00  -1.4087030e+00   3.1036921e+00  -1.8416267e+00  -1.3098117e-02   6.7872281e-01  -1.4243125e-01   2.5457769e+00   4.6277779e-01   2.4125226e+00   2.5711663e+00  -1.9026795e-01   2.3745051e+00  -4.1553209e+00   3.4753109e+00  -5.6215031e+00  -5.1973011e+00   5.0222355e-01  -2.5083974e+00   3.4195119e+00   5.3834535e+00   3.0346279e+00   1.0689326e+00   2.8152227e+00   5.7222384e+00   3.4189822e+00   8.8044430e-01   2.9533700e+00  -3.1619288e-01  -2.4656672e-01   9.6454470e-01  -3.1129660e-01   3.4990284e+00  -1.4647327e+00  -8.5005664e-01   6.9856647e-01  -6.5558405e-01   1.5253387e+00   5.4002095e-01
  -3.0407506e-01   6.5470392e-01  -4.8116252e-01  -6.1085544e-01   5.3869705e-01   8.0968874e-01   4.8624998e-01  -4.3621046e-01   2.0150150e+00   3.1122300e+00   1.6263287e+00   1.7133921e+00  -1.8009441e+00   1.8498714e+00   2.0364834e+00   1.1426953e+00   1.5124679e+00   1.3520606e+00   2.5363201e-01  -5.6199883e-01   2.2236955e+00   1.0699900e-01  -9.9952426e-01   2.3468887e+00   2.1309740e+00   1.4259107e+00  -1.2422982e+00   6.3206494e-01   9.9901662e-01  -2.2050056e-01   3.7609992e+00   5.3976101e+00   2.2442759e+00   2.6213911e+00   1.7420382e+00   3.1304123e+00  -2.7602262e-01   2.1530765e+00  -7.8875144e-01   2.4874067e+00   9.3312310e-01  -1.9779284e+00  -9.6378469e+00  -4.0673938e+00  -8.2493635e+00  -3.5465474e+00  -8.0998041e+00  -1.0714077e+00  -3.2126722e+00  -1.9295497e+00  -4.0435938e+00   4.8824068e+00  -1.3923851e+00   3.4666903e+00  -1.6146394e+00  -1.4272273e-02   2.8296820e-01  -5.9032578e-01   2.3823079e+00   6.3812618e-01   2.6154961e+00   2.4240644e+00  -4.7575481e-01   2.3798975e+00  -3.6849361e+00   3.3658363e+00  -5.0980641e+00  -5.3546245e+00   3.6351620e-01  -2.8827195e+00   3.7164937e+00   5.8524759e+00   2.3119428e+00   1.4660070e+00   2.2984624e+00   5.6768517e+00   2.7557514e+00   1.3453951e+00   2.3103345e+00  -4.0315579e-01  -6.8154653e-01   2.5849474e-01  -8.9375617e-02   2.9951992e+00  -1.7852550e+00  -1.3143346e+00   4.3382398e-01  -6.5779690e-01   1.4541792e+00   5.5017418e-01
  -1.2920029e+00   1.5952540e-01   1.5675842e-02  -1.2616432e+00   2.5673263e-01   7.8712202e-01   1.2945569e+00  -5.8315964e-01   1.7219871e+00   3.7858501e+00   1.3055416e+00   9.0720015e-01  -1.3821964e+00   1.3743029e+00   1.9249396e+00   8.1036297e-01   6.6685530e-01   6.9710732e-01   5.1065622e-01  -9.4459115e-01   2.8948349e+00  -3.8880241e-01  -6.1033234e-01   5.2004977e-01   2.4968048e+00   4.0024780e-01  -1.5051648e+00   2.8762659e-01   3.6042406e-01   1.2832777e-03   4.1574559e+00   4.4483504e+00   2.1272365e+00   1.6056811e+00   2.4574532e+00   3.6328607e+00  -4.8571811e-01   2.6883053e+00  -1.1406567e+00   2.1714902e+00   2.1359342e+00  -1.5780722e+00  -9.9699988e+00  -3.8798787e+00  -6.5231025e+00  -2.2923557e+00  -8.8479951e+00  -1.2029157e+00  -2.8140353e+00  -1.4145276e+00  -3.9414992e+00   4.5196653e+00  -1.5229319e+00   3.3054808e+00  -1.5596952e+00  -2.7278799e-01  -1.2463748e+00  -1.2035333e+00   1.5248499e+00   5.6755514e-01   2.2203745e+00   1.5991838e+00  -6.9724218e-01   1.5102551e+00  -2.5721568e+00   2.6402555e+00  -3.3997511e+00  -4.0649194e+00   2.0140978e-02  -2.9912739e+00   4.1096248e+00   5.4904098e+00   1.3650791e+00   1.5520757e+00   1.5484828e+00   3.8992799e+00   2.1225318e+00   1.2920564e+00   2.1345500e+00  -1.1530167e+00  -5.7572728e-01  -6.0344304e-01   4.2440601e-01   2.2833914e+00  -1.7806552e+00  -1.8171896e+00   3.9123446e-01  -1.2339003e+00   1.4088372e+00   2.0773931e-01
  -7.8550848e-01   5.2107674e-01   2.0027141e-01  -9.9017296e-01  -4.3632076e-01   1.8349636e-01   1.3301250e+00  -6.6094898e-01   1.2333548e+00   3.9570887e+00   2.0720038e+00   1.3847550e+00  -1.0456784e+00   1.4211523e+00   1.6222821e+00   1.5947571e+00   1.8793800e+00   1.1535532e+00   1.3003350e+00   1.5355294e-01   3.2087847e+00  -1.0950469e+00  -5.3704290e-01   4.8608922e-01   2.7932943e+00   6.3911774e-01  -1.7310781e+00  -1.6065628e-01   9.2330019e-01   5.8177152e-01   4.9389749e+00   5.0692824e+00   2.6723897e+00   2.6872861e+00   1.8169137e+00   3.4188939e+00  -6.4937064e-01   2.6443650e+00  -7.6198017e-01   2.5299124e+00   2.9205778e+00  -5.5716882e-02  -9.8058372e+00  -3.6731203e+00  -7.7904683e+00  -2.6335772e+00  -9.2738272e+00  -4.9433247e-01  -3.4856560e+00  -1.7393021e+00  -5.3126448e+00   4.6332302e+00  -2.6661919e+00   2.7216744e+00  -2.3453572e+00  -8.4895002e-01  -3.3392235e-01  -1.0787664e+00   1.3914269e+00   7.0631713e-01   2.9220532e+00   2.5992951e+00  -1.4745339e-01   2.5220224e+00  -1.8703178e+00   3.0943279e+00  -3.8126483e+00  -4.2444596e+00   7.9537434e-01  -1.7575184e+00   4.6727561e+00   4.9950091e+00   1.9849143e+00   2.2559567e+00   2.0303777e+00   4.1367381e+00   2.2683765e+00   1.5396870e+00   2.7613542e+00  -7.5002552e-01  -1.3480034e-01   1.7456529e-02   8.8018821e-01   3.0608505e+00  -1.7174501e+00  -1.2073314e+00   5.8821966e-01  -9.3540486e-01   1.4897294e+00   4.8399731e-01
  -1.1463093e+00   4.3014460e-01   1.0471771e-01  -1.4749037e+00  -7.1072256e-01   1.4544886e-01   1.3748766e+00  -6.5532243e-01   7.7515159e-01   3.5278235e+00   8.3465083e-01   3.1794492e-01  -1.1750803e+00   1.0458245e+00   1.6391849e+00   1.4152320e+00   1.0614240e+00   4.0264259e-01   1.1840539e+00  -5.7213032e-01   3.0088019e+00  -1.9751384e-01  -5.1504495e-01  -5.2613203e-01   2.3384374e+00   8.4328935e-01  -2.1433174e+00  -4.2878478e-01   7.1622236e-01  -7.1973948e-02   4.6245022e+00   4.4819220e+00   1.7925826e+00   1.1388444e+00   9.2047395e-01   1.3334776e+00  -6.3217518e-02   2.0798703e+00  -3.6236455e-01   1.6294973e+00   4.8717698e+00   5.2954647e-02  -8.0991368e+00  -3.1842436e+00  -6.0177656e+00  -2.1283007e+00  -7.9093671e+00  -6.1554656e-01  -2.6434696e+00  -1.5799432e+00  -4.3855263e+00   3.9373611e+00  -2.0212283e+00   3.0909753e+00  -1.5548728e+00  -9.3907862e-01  -6.6249264e-01  -5.9756566e-01   1.5197544e+00   8.7219497e-01   2.1811122e+00   2.1210884e+00  -3.0716461e-01   1.4745059e+00  -8.1951830e-01   2.1166394e+00  -2.3618884e+00  -3.9027232e+00   9.3499994e-01  -1.8167083e+00   5.1752378e+00   4.0798296e+00   3.0327350e+00   1.2206689e+00   2.7874621e+00   1.6062846e+00   2.6043545e+00  -4.9878725e-01   2.8790050e+00  -1.0320256e+00   1.3990313e-01  -8.3670697e-03   1.4539360e+00   2.0917369e+00  -8.0780809e-01  -6.6143601e-01   6.9899660e-01  -9.4730954e-01   2.0130031e+00   2.8609934e-01
  -1.3975734e+00   5.5152872e-01   4.6348602e-01  -1.3054203e+00  -6.9351447e-01   5.2281667e-01   1.8106238e+00  -2.9810055e-01   1.0733024e+00   4.0266104e+00   1.1473028e+00   4.3876683e-01  -8.0787672e-01   1.1298353e+00   1.6883165e+00   1.6109382e+00  -3.4724612e-01   3.9782603e-01   1.2978702e+00  -5.7522800e-01   2.5163528e+00  -1.5621830e-01  -4.9443122e-01  -1.2202086e+00   2.0820560e+00   5.7009602e-01  -2.2082492e+00  -5.3663479e-01   4.5565137e-01   5.9194581e-01   4.6536147e+00   3.7600832e+00   1.6588938e+00   7.2820883e-01   1.1923575e+00   1.3025888e+00  -6.3217323e-01   2.2901888e+00  -9.9080672e-01   1.4286458e+00   4.0472057e+00  -7.1297512e-01  -9.1312399e+00  -3.6503553e+00  -6.7829313e+00  -1.7636683e+00  -8.9403767e+00  -1.5379474e+00  -2.9957186e+00  -1.2695454e+00  -5.0892389e+00   3.5755845e+00  -2.5494170e+00   2.6991268e+00  -2.8291661e+00  -1.2349835e+00  -7.8622041e-01  -8.2900727e-01   2.1850494e+00   1.3799855e+00   2.2694475e+00   2.5171383e+00  -1.3084070e+00   1.6379923e+00  -8.2450775e-01   2.3197621e+00  -1.8871773e+00  -3.4088505e+00   6.7533337e-01  -1.8906588e+00   5.0300137e+00   3.6542114e+00   2.3742342e+00   1.0864862e+00   1.7563828e+00   4.2319315e-01   2.0589955e+00  -7.3062978e-01   1.5038669e+00  -1.9908566e+00  -6.1329702e-01  -7.7426305e-01   1.7136791e+00   1.8047751e+00  -1.2741295e+00  -9.1443709e-01   5.4789563e-01  -1.0560454e+00   1.7628079e+00   4.5997166e-01
  -1.1204032e+00   8.5180800e-01   3.7954120e-01  -7.9849000e-01  -8.6224731e-01  -5.8144519e-02   1.7312252e+00  -3.4635305e-01   1.2540871e+00   3.5854543e+00   1.5481427e+00   6.9995069e-01  -5.4820516e-01   9.1446063e-01   1.7163042e+00   1.8587782e+00   3.5669570e-01   9.1352468e-01   1.6028016e+00   2.2201559e-02   2.5527345e+00  -6.4664235e-01  -3.1790339e-01  -1.2523852e+00   2.4658754e+00   7.6151412e-01  -1.9566532e+00  -7.6188723e-01   2.6587453e-01   9.3577989e-01   4.7280403e+00   3.3970753e+00   1.6633932e+00   9.1816898e-01   4.2321619e-03   1.5813310e-01  -7.4044539e-01   2.2738077e+00  -9.7383279e-01   1.5047046e+00   4.7870970e+00   6.1905179e-01  -9.3174986e+00  -3.3467346e+00  -8.2503803e+00  -2.8487519e+00  -8.9773513e+00  -1.3017471e+00  -3.5432732e+00  -1.2717828e+00  -5.3017875e+00   3.4197611e+00  -2.0650938e+00   2.9928663e+00  -2.6425264e+00  -1.0574779e+00   7.7434899e-02  -6.3571422e-01   2.3037769e+00   1.4792541e+00   2.5060781e+00   2.9434639e+00  -1.4018060e+00   2.1457342e+00  -5.5125279e-01   2.4467112e+00  -2.1443046e+00  -4.2705692e+00   1.0226485e+00  -1.4960435e+00   5.0441367e+00   3.3487067e+00   2.6211503e+00   1.5720442e+00   1.6999641e+00   5.6811075e-01   1.3126001e+00  -9.6828594e-01   1.0673324e+00  -1.1556426e+00  -9.8248713e-01  -7.1435502e-01   2.3575369e+00   1.8535996e+00  -1.2648964e+00  -5.5232339e-01   1.4891667e-01  -2.1015954e-01   1.7286575e+00   9.3601992e-01
  -1.1590517e+00   9.4674934e-01   3.9161723e-01  -8.3856370e-01  -8.0978663e-01   3.4893852e-02   1.8148960e+00  -1.7981411e-01   1.3570940e+00   3.2510708e+00   9.2388101e-01   4.5022976e-01  -7.6870958e-01   7.2591232e-01   1.4705825e+00   1.5476983e+00  -1.1045131e+00   7.8685535e-01   1.2682696e+00  -8.6409367e-01   1.8866349e+00  -2.1456427e-02  -2.4333643e-01  -1.5294241e+00   1.9955529e+00   6.8582379e-01  -2.0019742e+00  -7.8113332e-01  -2.3928496e-01   5.5240123e-01   4.2206651e+00   2.6763262e+00   9.9185215e-01  -7.9266735e-02  -3.5840132e-01  -9.6814059e-01  -9.2184783e-01   1.8209862e+00  -1.1202316e+00   9.5762182e-01   4.4523860e+00  -2.1205551e-01  -8.5139220e+00  -3.0240837e+00  -7.4402487e+00  -2.3067610e+00  -7.9671923e+00  -1.4248667e+00  -2.9400054e+00  -7.6766252e-01  -4.5744422e+00   3.2545768e+00  -1.6452822e+00   3.1223098e+00  -2.4243177e+00  -9.1551583e-01   2.0273086e-01  -5.6515296e-01   3.1599198e+00   1.7100985e+00   2.4918480e+00   3.0583007e+00  -2.2477899e+00   1.6918285e+00   9.5125004e-02   2.4693691e+00  -1.3543227e+00  -4.2503211e+00   7.9024852e-01  -2.1996126e+00   4.5757485e+00   2.9127944e+00   2.6368715e+00   6.3330102e-01   1.4962739e+00  -4.3299768e-01   8.2182024e-01  -2.1814732e+00  -3.1699380e-01  -1.6832369e+00  -1.6712167e+00  -1.4652176e+00   2.4141847e+00   6.1535604e-01  -1.0751309e+00  -5.0736745e-01  -5.4796147e-02  -1.5634546e-01   1.9698157e+00   9.3278381e-01
  -1.8810310e+00   5.6846766e-01   6.8414481e-01  -8.9636976e-01  -4.7012670e-01   6.5149939e-01   2.0635569e+00   4.6574164e-01   1.1900812e+00   3.4740066e+00   4.8942563e-01  -1.4065067e-01  -4.7813317e-01   8.1228429e-01   1.1061927e+00   1.4278179e+00  -2.9978598e+00  -1.5219288e-02   1.0606520e+00  -1.4786385e+00   1.3601088e+00   5.8513651e-01  -4.3831811e-01  -2.4562158e+00   1.2110879e+00   4.0784688e-01  -2.2009880e+00  -1.0028783e+00  -2.9821826e-01   7.3008175e-01   3.5509138e+00   1.5604797e+00   1.2484818e-01  -1.5548804e+00   1.2751618e-01  -1.0782933e+00  -1.2343197e+00   1.7848612e+00  -1.6345416e+00   2.5627637e-01   3.8648378e+00  -1.1183279e+00  -7.9013821e+00  -3.1433211e+00  -5.9335048e+00  -7.7864549e-01  -7.9597206e+00  -2.5190527e+00  -2.7757557e+00  -5.3218524e-01  -4.5336677e+00   1.8699300e+00  -2.2273421e+00   2.3093730e+00  -3.3773571e+00  -1.5830430e+00  -7.6400360e-01  -7.3420970e-01   3.3950957e+00   1.8838729e+00   1.7126474e+00   2.6929343e+00  -3.2501507e+00   4.5603990e-01   4.5698635e-01   2.0628835e+00  -6.8533284e-02  -2.7351501e+00   3.5078501e-01  -2.2760641e+00   3.8791594e+00   1.9627934e+00   1.8500366e+00  -7.0852840e-02   5.9337708e-01  -2.9147385e+00   5.2992603e-01  -2.8226724e+00  -1.4797690e+00  -3.3015561e+00  -2.0490007e+00  -2.5656862e+00   2.2467298e+00  -2.6136530e-01  -9.7756441e-01  -7.8395299e-01  -1.7193361e-01  -7.0241519e-01   1.9914838e+00   7.5570356e-01
  -1.4253621e+00   8.4559761e-01   5.7716084e-01  -3.5262781e-01  -6.8762621e-01   2.3138618e-01   1.7301329e+00   7.3801882e-01   6.0457541e-01   2.8650127e+00   8.8773591e-01   2.6914726e-01  -2.0131553e-01   1.0053319e+00   7.0808009e-01   2.0603003e+00  -2.5976956e+00   1.0045135e-01   1.3772833e+00  -8.0048947e-01   1.0739970e+00   5.4484057e-01  -5.1964637e-01  -1.9712135e+00   6.9353239e-01   8.2040577e-01  -2.2507394e+00  -1.3269661e+00   5.2289212e-01   9.3097735e-01   3.3375041e+00   1.6806398e+00  -1.9749724e-03  -1.0278139e+00  -4.8557509e-01  -1.5075293e+00  -1.4173927e+00   1.1266249e+00  -1.3577787e+00  -1.9973970e-03   3.6546166e+00  -1.0563517e-01  -6.3857056e+00  -2.6964397e+00  -6.1766263e+00  -6.2290217e-01  -7.1864959e+00  -2.1540912e+00  -3.0297005e+00  -9.3511912e-01  -5.1166941e+00   1.2335388e+00  -2.9405138e+00   1.4276691e+00  -4.0474080e+00  -2.1910676e+00   3.9474605e-02  -4.8622712e-01   3.6413605e+00   1.9850510e+00   1.8914176e+00   3.3632052e+00  -3.1148969e+00   6.6381604e-01   8.7887294e-01   2.3146502e+00  -1.6961535e-01  -2.3901847e+00   7.0303080e-01  -1.3358368e+00   3.3750086e+00   1.0035180e+00   2.2642302e+00  -2.9685513e-02   8.3855322e-01  -3.0362086e+00   5.5436777e-01  -3.1984597e+00  -1.4545117e+00  -3.6962128e+00  -1.6596924e+00  -2.2973179e+00   2.2216942e+00   8.5091439e-02  -6.5628540e-01   6.5834513e-02  -1.0872195e-01  -4.1849624e-01   1.9838300e+00   9.4318206e-01
  -1.6203773e+00   5.9206505e-01   4.4008979e-01  -3.0808296e-01  -7.7816385e-01  -9.2887311e-02   1.5750994e+00   8.9273455e-01  -5.1541563e-02   2.1791467e+00   4.6649341e-01  -2.9871746e-02  -6.2803745e-02   9.4394712e-01   3.5460827e-01   2.1024105e+00  -2.8215351e+00  -2.9659534e-01   1.2850048e+00  -1.1169722e+00   8.8698247e-01   6.3472064e-01  -3.8070450e-01  -2.0989391e+00  -4.4419281e-03   7.7253651e-01  -2.4971040e+00  -1.6630690e+00   7.9204861e-01   6.9415892e-01   2.7465578e+00   1.1278773e+00  -5.1605093e-01  -1.6265270e+00  -7.3538639e-01  -1.9857168e+00  -1.3855504e+00   6.4001953e-01  -1.2264418e+00  -5.8315026e-01   4.2159165e+00   4.2109809e-01  -4.7756749e+00  -2.0681763e+00  -4.9574780e+00  -4.7894503e-02  -6.0899355e+00  -1.9976886e+00  -2.8710916e+00  -1.1291362e+00  -4.7420353e+00   4.2278489e-01  -2.7814602e+00   9.1457418e-01  -3.7933007e+00  -2.3974583e+00  -1.6299220e-01  -4.9160539e-01   3.3873752e+00   1.7898982e+00   1.5402108e+00   3.0165566e+00  -3.1139535e+00  -2.8472609e-01   1.6245341e+00   2.1557869e+00   6.9675467e-01  -1.6409225e+00   5.3563977e-01  -1.3308648e+00   2.6432560e+00   1.4010445e-01   2.1653774e+00  -5.4249186e-01   8.0546629e-01  -3.8388525e+00   2.3779486e-01  -3.7740859e+00  -1.5571824e+00  -4.0989207e+00  -1.2990601e+00  -2.6368426e+00   2.3357346e+00  -4.0332922e-01  -1.4972185e-01   5.5775305e-01  -6.7214673e-02  -3.1111303e-01   2.0667004e+00   8.5313904e-01
  -1.4035153e+00   8.6911138e-01   1.7212812e-01  -6.7305326e-02  -6.1468516e-01   3.4855231e-01   1.1779242e+00   9.0550332e-01   2.5153006e-02   1.6012624e+00   1.8349658e-01  -2.2382176e-02  -4.0336784e-01   8.0840815e-01  -1.4545328e-01   1.8652768e+00  -3.6174696e+00  -1.6038678e-01   8.4802569e-01  -1.4436674e+00   1.3745004e-01   1.5864774e+00  -5.5172664e-01  -1.6823882e+00  -5.6752510e-01   9.7795513e-01  -2.2556677e+00  -1.3131907e+00   8.7354516e-01   2.0947963e-01   2.2290378e+00   9.2450493e-01  -1.0024932e+00  -2.0594415e+00  -8.9586047e-01  -2.8053339e+00  -1.4326557e+00  -2.4021551e-02  -1.2911041e+00  -8.1867185e-01   3.3779606e+00  -5.7122138e-01  -3.1416247e+00  -1.2664720e+00  -4.1307798e+00   4.7400642e-01  -4.3253800e+00  -1.6825576e+00  -2.2894812e+00  -6.6666977e-01  -4.1240946e+00  -6.4017101e-02  -2.4122155e+00   8.6144605e-01  -3.8523637e+00  -2.3045339e+00   3.1239067e-01  -2.8658344e-01   4.1847347e+00   1.7259230e+00   1.4173163e+00   3.2786501e+00  -3.7748329e+00  -3.2813234e-01   1.1273366e+00   2.0437736e+00   7.5329203e-01  -1.6882799e+00   2.7226376e-01  -1.8135774e+00   1.8990423e+00  -7.2017127e-02   2.2371705e+00  -1.2986545e+00   7.9656782e-01  -3.4614821e+00  -3.4126699e-02  -4.3439422e+00  -3.0395631e+00  -4.6670245e+00  -1.8085501e+00  -2.9859302e+00   2.3824422e+00  -1.0197823e+00  -1.2775829e-01   8.4732869e-01  -2.1529592e-01   7.1926463e-02   2.2076930e+00   9.0983014e-01
  -8.6346740e-01   1.4578781e+00  -2.6766693e-02   9.3641483e-01  -3.3086232e-01   1.9304344e-01   7.2687612e-01   1.1168028e+00   2.3865264e-01   8.0919947e-01   9.9435241e-01   8.8709926e-01  -4.5459574e-01   9.7730489e-01  -5.2888778e-01   2.2205143e+00  -4.1760672e+00   3.8500824e-01   9.7009136e-01  -7.5918327e-01  -3.1843284e-01   1.7266415e+00  -7.7894235e-01  -5.3239430e-01  -8.0977101e-01   1.0570354e+00  -1.5344098e+00  -1.1041401e+00   1.1420529e+00   1.8511189e-01   1.8611962e+00   9.7114277e-01  -1.0401901e+00  -1.1543862e+00  -1.4313874e+00  -2.7687144e+00  -2.3890262e+00  -4.6104501e-01  -1.6666551e+00  -8.6402399e-01   6.3784074e-01  -7.1702467e-01  -2.0627196e+00  -8.4809445e-01  -4.9787498e+00   4.3035788e-01  -3.6718825e+00  -1.0982786e+00  -2.5136272e+00  -6.0364827e-01  -4.7350707e+00  -3.0416378e-01  -3.1832982e+00   2.0894508e-01  -5.1013953e+00  -2.7636409e+00   1.2659163e+00  -3.1180177e-01   5.2162690e+00   2.0978846e+00   1.8179342e+00   4.3122045e+00  -4.3164884e+00   5.9525907e-01   3.9494887e-01   2.3979799e+00  -1.1914630e-01  -1.8774633e+00   1.0001403e-01  -1.6071145e+00   9.8528323e-01   7.2626338e-02   2.0205876e+00  -9.1736899e-01   5.1203642e-01  -1.7013700e+00  -9.7273775e-02  -3.8496796e+00  -4.6643580e+00  -6.1972146e+00  -2.3489047e+00  -3.5580610e+00   1.7462831e+00  -1.0479304e+00  -4.2628241e-01   1.3815314e+00  -6.3635707e-01   4.4029860e-01   1.8209768e+00   1.3289632e+00
  -2.4684627e-01   1.6987412e+00  -2.5122633e-01   1.1696892e+00  -5.9922009e-01  -2.3451340e-01   5.9297097e-01   6.5557663e-01   2.6062256e-01   2.8147962e-01   1.3219908e+00   1.4737374e+00  -7.0408387e-01   8.6507525e-01  -9.5855076e-01   2.1001261e+00  -3.4133614e+00   1.0779805e+00   7.4115909e-01  -7.6302460e-01  -4.6640733e-01   1.3186367e+00  -4.3719046e-01   3.6545911e-01  -8.8674700e-01   1.0032076e+00  -1.4733974e+00  -1.0137676e+00   1.0479568e+00  -1.9360042e-01   1.9556234e+00   1.3641035e+00  -5.5033593e-01  -2.1199586e-01  -1.1295676e+00  -2.4557193e+00  -2.5787332e+00  -1.0241754e+00  -1.6849415e+00  -7.5852023e-01   5.5340995e-01  -7.5389563e-01  -1.0678300e+00   3.7069065e-01  -5.1451582e+00   2.6685187e-01  -1.9982503e+00   2.6864846e-01  -2.1545760e+00  -2.5161243e-01  -4.3149286e+00   3.0086105e-01  -2.7984829e+00  -8.0909701e-02  -4.6827159e+00  -2.1962940e+00   2.1697547e+00  -4.6130353e-01   5.2086457e+00   1.5971773e+00   2.5844182e+00   4.7903907e+00  -4.2699765e+00   1.3384427e+00   3.7552322e-01   3.0808963e+00  -7.4471186e-01  -2.6517809e+00  -1.3488203e-01  -2.2712244e+00   3.3103521e-01   4.4559892e-01   1.8740855e+00  -9.1991945e-01   6.2391154e-01   8.6632627e-01  -8.8641037e-01  -3.1828512e+00  -5.5471408e+00  -5.5923734e+00  -2.7449960e+00  -3.6753791e+00   2.0346872e+00  -1.0071289e+00  -6.4511931e-01   1.5903610e+00  -7.4244216e-01   1.2019991e+00   1.5886526e+00   1.5502637e+00
  -1.6259858e+00   4.2966206e-01  -1.6680710e-01   1.2818505e+00   8.8860416e-02  -2.8200385e-01   6.2544483e-01   9.3374998e-01   9.4382088e-02   4.3100112e-02   9.7919696e-01   1.0777710e+00  -4.6637408e-01   9.8772924e-01  -1.1262775e+00   1.9803445e+00  -4.9499944e+00   3.4589852e-01   4.2390243e-01  -1.6617743e+00  -3.8558187e-01   3.7350065e-01  -5.8241464e-02  -1.3516459e-01  -1.2187415e+00  -4.3316309e-01  -1.3301315e+00  -1.2740556e+00   4.1862315e-01   2.4583532e-01   1.0008552e+00  -3.6457108e-01  -1.0556645e+00  -1.5454892e+00  -3.8420160e-01  -1.1201394e+00  -3.2435815e+00   1.8516092e-01  -2.2801950e+00  -6.8390853e-01  -9.4136371e-01  -8.3978617e-01  -1.9632421e+00   9.5604587e-02  -4.3387482e+00   6.9926346e-01  -2.9885251e+00  -2.8642198e-01  -3.9436913e+00  -7.1936354e-01  -4.6380054e+00  -9.6764916e-01  -2.6053928e+00  -7.8184707e-01  -4.6156493e+00  -2.2344884e+00   3.9883842e-01  -1.6493114e+00   4.1794064e+00   1.2935214e+00   1.6626767e+00   3.3595843e+00  -5.0442112e+00  -6.2441250e-01   5.1212850e-01   3.2875386e+00   3.4146115e-01  -1.0999231e+00  -1.5368656e+00  -3.4973836e+00  -1.3905070e+00   6.7015991e-01  -9.8344805e-01  -9.4607854e-01  -1.5778287e+00   6.9210251e-01  -2.2015428e+00  -1.4660938e+00  -6.7177000e+00  -6.6408930e+00  -3.0961666e+00  -5.7706061e+00   1.6782643e+00  -1.9846097e+00  -1.0666490e+00   8.6905010e-01  -7.6071168e-01   1.1574739e+00   1.0673777e+00   1.3986929e+00
  -1.3584968e+00   3.7733918e-01  -6.1634401e-01   1.5776194e+00  -5.4334227e-01  -3.4673969e-01   1.7677449e-02   8.7144474e-01  -6.5662944e-01  -1.0850997e+00   4.4813152e-01   1.1508277e+00  -6.6067919e-01   1.2379381e+00  -9.7811141e-01   2.4182733e+00  -4.2135418e+00   1.5925490e-01   1.3662440e-01  -1.6722311e+00  -7.5927228e-01   1.0051169e+00   1.4988460e-01   9.7856097e-01  -2.3188821e+00   4.0801550e-01  -1.8083349e+00  -1.0925539e+00   1.3610105e+00  -4.7900937e-01   6.3491429e-01   2.3009090e-01  -1.2288700e+00  -1.4563608e+00  -8.3866704e-01  -2.0245307e+00  -2.2687559e+00  -7.1771887e-01  -1.6325886e+00  -8.6138087e-01   5.2701213e-01  -1.1598007e+00   5.7958288e-01   1.0801698e+00  -3.9916168e+00   2.3482834e-01  -7.0171201e-01   4.0426415e-01  -4.0205279e+00  -1.3557361e+00  -4.4219812e+00  -1.4374051e+00  -2.4004949e+00  -1.3683846e+00  -4.3274010e+00  -2.0808457e+00   9.5525888e-01  -1.4846404e+00   3.8253872e+00   8.8135088e-01   1.3554773e+00   3.2527563e+00  -4.4344186e+00  -7.5493037e-01   6.0406836e-01   3.3636559e+00   1.9362083e-01  -1.0557360e+00  -1.8732293e+00  -3.7036772e+00  -1.2864096e+00   3.1942250e-01   6.6945611e-02  -1.7943520e+00  -5.4936003e-01   1.5603801e+00  -1.5458128e+00  -1.8328129e+00  -5.9740845e+00  -6.6075062e+00  -2.1912257e+00  -5.2035437e+00   2.3141857e+00  -1.4493918e+00  -2.8390426e-01   2.1523748e+00   9.5131014e-02   1.9020877e+00   1.1952651e+00   1.5167459e+00
  -9.8571188e-01   5.4070852e-01  -8.8197272e-01   1.4044984e+00  -6.1313162e-01  -1.5266871e-01  -4.3441223e-01   4.8678516e-01  -1.1839937e+00  -1.5030273e+00  -1.9918706e-02   8.0696740e-01  -1.2084170e+00   1.1320908e+00  -1.8055667e+00   2.4148320e+00  -4.8542921e+00  -3.1317325e-01  -9.5074616e-02  -1.7284047e+00  -1.1804890e+00   1.6161327e+00  -9.1181358e-03   1.4377680e+00  -2.9975032e+00  -3.5230947e-02  -1.8984807e+00  -1.0307212e+00   1.4895750e+00  -1.1835419e+00   3.3880163e-01   3.7935206e-01  -1.0485887e+00  -1.3295778e+00  -3.4735965e-01  -2.0486910e+00  -2.2769430e+00  -1.4434919e+00  -1.3376950e+00  -1.2039087e+00  -3.3498997e-01  -2.3053962e+00   2.7581924e+00   2.0901124e+00  -2.4750753e+00   1.3477821e+00   1.2836991e+00   1.3229830e+00  -3.5401650e+00  -1.3052067e+00  -4.1091905e+00  -1.8402661e+00  -2.7490053e+00  -2.2571995e+00  -4.6862034e+00  -2.2721771e+00   9.9694059e-01  -1.3480050e+00   3.8549552e+00   7.3233862e-01   9.5985401e-01   3.3077207e+00  -4.5822873e+00  -9.5181864e-01   8.0097019e-02   3.1701708e+00   1.6704812e-01  -3.9927582e-01  -2.1493114e+00  -3.9950696e+00  -1.9724076e+00   3.1724283e-01  -2.0916990e-02  -2.2479774e+00  -3.6805780e-01   2.6320183e+00  -8.6628894e-01  -1.4851964e+00  -6.4964374e+00  -7.3986226e+00  -2.0594498e+00  -5.5352152e+00   2.1068120e+00  -1.8193168e+00  -2.3899966e-01   2.7342697e+00   4.8842072e-01   2.2543788e+00   9.6869877e-01   1.3737413e+00
  -6.9167907e-01   7.0312098e-01  -9.6412018e-01   1.4608490e+00  -4.6582271e-01  -2.6171900e-01  -6.6633402e-01   1.5815973e-01  -1.1345289e+00  -1.9983008e+00  -2.0491018e-02   1.0116527e+00  -1.6699099e+00   1.1165770e+00  -2.0567238e+00   2.2510630e+00  -5.1064256e+00  -7.1396299e-02  -4.5343271e-01  -1.8694957e+00  -1.8963405e+00   1.5328316e+00  -2.5204785e-02   1.9927699e+00  -3.5525321e+00  -2.9032749e-01  -1.7727369e+00  -1.0080880e+00   1.2612844e+00  -1.5732858e+00   2.6294566e-02   5.4080526e-01  -7.0906084e-01  -6.6973245e-01  -2.1334526e-01  -1.7815123e+00  -2.5636313e+00  -1.5446597e+00  -1.2603156e+00  -9.4649272e-01  -2.0853548e+00  -3.6011778e+00   3.4514683e+00   2.4212726e+00  -2.5189182e+00   1.3779373e+00   2.3712626e+00   1.9316915e+00  -3.4430640e+00  -1.0700434e+00  -4.2738471e+00  -1.6096738e+00  -3.2615274e+00  -2.8181679e+00  -5.0640481e+00  -2.0511376e+00   1.4408762e+00  -1.4532091e+00   4.0952430e+00   6.5482188e-01   1.2507889e+00   3.6517428e+00  -4.7365423e+00  -3.8856036e-01  -6.6434868e-01   3.4425705e+00  -4.0490874e-01  -6.4262959e-01  -2.4529155e+00  -4.5193723e+00  -2.8586531e+00   8.8023419e-01  -4.7909714e-01  -2.4569801e+00  -6.5030100e-01   4.4597283e+00  -8.0641927e-01  -4.0909131e-01  -7.2501883e+00  -7.7244180e+00  -2.3143067e+00  -5.8502940e+00   1.7129141e+00  -2.1420104e+00  -5.1898016e-01   2.7870418e+00   5.9844596e-01   2.5397434e+00   4.8474577e-01   1.4327816e+00
  -4.4868328e-01   7.7153491e-01  -1.1366868e+00   1.3437261e+00  -3.2591450e-01  -1.4801951e-01  -9.2073083e-01  -3.2347512e-01  -9.7793777e-01  -2.4194134e+00  -3.5800579e-01   9.3700729e-01  -2.1097003e+00   1.0568199e+00  -2.2327963e+00   2.0546665e+00  -5.6161530e+00  -1.9741158e-01  -9.6015943e-01  -2.2237566e+00  -2.3462618e+00   1.6639396e+00   3.3802018e-02   2.2475328e+00  -3.7720425e+00  -8.4610719e-01  -1.5589739e+00  -7.7299051e-01   9.0027222e-01  -2.0201205e+00  -3.3245905e-01   3.3049957e-01  -4.8116495e-01  -5.5821714e-01  -2.3930711e-02  -1.8330177e+00  -2.4367232e+00  -1.7126053e+00  -8.6045001e-01  -8.1575028e-01  -3.1173538e+00  -4.7648054e+00   4.4336225e+00   3.2074927e+00  -1.7931733e+00   1.6674693e+00   4.0555529e+00   2.8385772e+00  -3.2538922e+00  -7.3576133e-01  -3.6264275e+00  -1.4291925e+00  -2.7270788e+00  -2.8863445e+00  -4.5757430e+00  -1.5286299e+00   1.5214165e+00  -1.5639053e+00   4.0791556e+00   5.4839530e-01   1.0013152e+00   3.5505766e+00  -5.0065244e+00  -1.7831105e-01  -1.0627028e+00   3.3503786e+00  -5.5880307e-01  -5.7233951e-01  -3.0422264e+00  -5.3127710e+00  -3.4539952e+00   1.3121482e+00  -9.1065996e-01  -2.6849226e+00  -9.3198475e-01   5.6476415e+00  -9.2424635e-01   5.5436988e-02  -7.9727887e+00  -8.0019367e+00  -2.6070182e+00  -6.2631473e+00   1.6066038e+00  -2.5120921e+00  -6.8720671e-01   2.8034678e+00   9.4816897e-01   2.9357585e+00   1.1544519e-01   1.3993346e+00
  -1.0464400e+00  -7.0766764e-02  -1.0037204e+00   1.2559946e+00  -4.6330836e-01   1.7948016e-01  -9.4315547e-01  -4.8519344e-01  -1.0711635e+00  -2.3955200e+00  -4.8947511e-01   5.7099096e-01  -2.2740959e+00   1.3021222e+00  -2.2913151e+00   2.1592658e+00  -5.8428445e+00  -6.8091361e-01  -1.2566339e+00  -2.8852922e+00  -1.8311568e+00   1.3161932e+00   4.2339520e-01   2.3796766e+00  -3.6450900e+00  -1.4381176e+00  -1.7692738e+00  -5.7793351e-01   7.7533518e-01  -2.1789223e+00  -3.0823419e-01   1.9123899e-01  -3.6314355e-01  -9.4369133e-01   5.8136128e-01  -9.2210738e-01  -2.2127157e+00  -1.2222506e+00  -7.9086073e-01  -6.5003875e-01  -2.6348696e+00  -5.1500621e+00   4.5813255e+00   3.7075821e+00  -9.0865886e-01   1.7013390e+00   4.2704982e+00   3.3045495e+00  -4.2347690e+00  -1.1027855e+00  -3.5195074e+00  -1.5117638e+00  -2.2279633e+00  -3.2023509e+00  -3.9263361e+00  -1.2799123e+00   5.8316000e-01  -2.3002905e+00   2.8883740e+00   7.9724907e-02   5.5776400e-01   2.8493857e+00  -4.7185332e+00  -7.0277055e-01  -4.3295027e-01   3.5889376e+00  -2.2622271e-01   2.8615291e-01  -4.1498895e+00  -6.5690810e+00  -3.4647580e+00   1.7600397e+00  -1.6385948e+00  -2.6759506e+00  -1.0168256e+00   6.4382794e+00  -1.1171896e+00   1.3968307e+00  -8.2434219e+00  -8.6675021e+00  -2.5305262e+00  -7.1553099e+00   1.8892686e+00  -2.4374975e+00  -7.6521783e-01   2.5244771e+00   1.6525855e+00   2.9684187e+00   6.2088651e-02   1.3286921e+00
  -1.1148073e+00  -2.3128935e-01  -1.0885568e+00   1.6491458e+00  -7.8919931e-01  -1.3539032e-01  -1.4290920e+00  -1.1990780e+00  -1.4317080e+00  -3.4461244e+00  -4.5944187e-01   2.9863896e-01  -2.4140902e+00   7.8994419e-01  -1.8684416e+00   2.3522493e+00  -4.6386151e+00  -6.8621113e-01  -1.1684492e+00  -1.8683823e+00  -1.2431219e+00   6.1769498e-01   1.0967159e+00   2.8884708e+00  -3.0126125e+00  -1.4371249e+00  -1.1487318e+00  -9.4466759e-02   8.4081780e-01  -2.3995589e+00  -5.4052020e-02   1.9666506e-01  -7.3290109e-02  -2.8975917e-01   9.9665332e-02  -7.9576375e-01  -1.4699010e+00  -1.1262835e+00  -1.1239094e-01  -6.0147530e-02  -1.7794314e+00  -3.9441868e+00   5.4423599e+00   4.1525146e+00  -6.3107628e-01   7.1621578e-01   4.9598741e+00   4.0255967e+00  -4.8874472e+00  -1.4957353e+00  -3.7218226e+00  -1.7899600e+00  -1.8678305e+00  -3.6783200e+00  -3.1329413e+00  -9.8228811e-01   5.7607837e-01  -2.7010373e+00   1.2752890e+00  -4.9436673e-01  -2.0127794e-01   1.9131422e+00  -3.9147182e+00  -4.2053744e-01  -4.0079960e-01   3.0611207e+00  -4.6050073e-01   5.4419058e-01  -4.5255500e+00  -6.2105218e+00  -3.1484165e+00   2.0493423e+00  -1.7796895e+00  -2.1575619e+00  -8.7863688e-01   8.2392567e+00  -1.4249664e+00   2.6343687e+00  -7.3934702e+00  -7.8982798e+00  -1.5943138e+00  -6.4985247e+00   2.5421519e+00  -1.9612975e+00  -4.6468819e-01   3.4262344e+00   2.2418493e+00   4.0945260e+00  -3.0259261e-01   1.4238402e+00
  -1.3426573e+00  -5.4876339e-01  -9.6578401e-01   1.2916511e+00  -7.6880050e-01  -2.4651684e-01  -1.4726879e+00  -1.8589820e+00  -1.4732670e+00  -3.8341838e+00  -7.2008923e-01  -3.1515270e-01  -2.5682505e+00   3.9156900e-01  -1.8213117e+00   2.0075508e+00  -4.2127186e+00  -1.0458187e+00  -1.4705740e+00  -2.0248044e+00  -8.6074003e-01   9.9528287e-02   1.4752174e+00   2.3994220e+00  -2.4161902e+00  -2.0694150e+00  -7.4404421e-01   9.8331840e-02   4.3292572e-01  -2.6638699e+00  -1.0725378e-01  -2.2279607e-01   7.5887022e-02  -3.3058130e-01   4.6841072e-02  -5.5345556e-01  -9.5639505e-01  -9.0986300e-01   6.4645841e-01   1.7991047e-01  -1.3246439e+00  -3.5335657e+00   6.3879769e+00   4.9690415e+00   1.2199127e+00   1.0253164e+00   6.1483363e+00   5.0152727e+00  -4.5524236e+00  -1.1942870e+00  -2.8424018e+00  -1.6400109e+00  -9.3511566e-01  -3.5071368e+00  -1.6191034e+00  -4.7887543e-01  -2.2082860e-02  -3.0168479e+00  -3.2646465e-02  -9.4607062e-01  -8.1040102e-01   1.0441189e+00  -3.3272643e+00  -5.0894597e-01   2.7622973e-01   2.3537530e+00   5.6709290e-02   1.1894700e+00  -4.9627268e+00  -6.4610280e+00  -3.2586070e+00   2.0745577e+00  -2.1811840e+00  -1.8711080e+00  -9.1067270e-01   8.4941902e+00  -1.9609201e+00   3.2639799e+00  -6.9325323e+00  -7.5825157e+00  -1.1354318e+00  -6.4420014e+00   2.6595369e+00  -2.1746210e+00  -2.5652821e-01   3.2888294e+00   2.6773528e+00   4.1585082e+00  -5.0642239e-01   1.1482560e+00
   4.6605054e-02   2.6966699e-01  -1.2186030e+00   1.3957882e+00  -1.5852180e+00  -3.7233122e-01  -2.3153367e+00  -2.7460314e+00  -1.9001302e+00  -4.8114171e+00  -6.1876245e-01  -2.0829371e-01  -3.2506080e+00   1.8445169e-02  -2.3053794e+00   2.1400376e+00  -2.5973302e+00  -6.2684193e-01  -1.4075529e+00  -1.3078861e+00  -5.9101166e-01   7.7981433e-01   1.5702858e+00   3.5586972e+00  -1.7820580e+00  -1.6432811e+00  -3.3119333e-01   7.6522304e-01   1.2424262e+00  -3.6342909e+00   3.7175983e-01   1.0307106e+00   6.0417818e-01   1.0104167e+00  -1.2823126e+00  -1.7097303e+00   1.2089650e-01  -2.1535383e+00   2.3789233e+00   7.5285148e-01  -6.5129502e-01  -2.7515967e+00   9.4460942e+00   6.5673919e+00   2.3842417e+00   7.8163159e-01   9.0845932e+00   7.2922305e+00  -3.3781945e+00  -9.7952818e-01  -1.6372879e+00  -5.3776487e-01   3.9848304e-02  -2.8747887e+00   8.6498107e-02   1.9400861e-03   1.4050832e+00  -2.4816655e+00  -6.4477122e-02  -1.1506289e+00  -4.1509434e-01   1.7193425e+00  -1.8412819e+00   1.0502303e+00   1.0704029e+00   1.9729300e+00  -5.4453090e-01   8.7107613e-01  -4.4704595e+00  -5.9074928e+00  -2.3868134e+00   1.9340068e+00  -2.1789891e-01  -1.7888024e+00   1.2097096e+00   1.0344567e+01  -1.0562621e+00   2.5378295e+00  -5.8702584e+00  -7.1520496e+00  -5.6387796e-02  -4.8858845e+00   2.9516935e+00  -1.6477579e+00   3.8013142e-01   4.4678498e+00   3.6425405e+00   4.7006236e+00   5.5125203e-02   1.0749429e+00
   5.7379434e-01  -1.8557854e-02  -1.2012090e+00   1.0965715e+00  -1.4179548e+00  -9.3392688e-01  -2.6450391e+00  -2.9590563e+00  -2.2668538e+00  -4.2018536e+00  -2.2265486e-01  -9.1168197e-01  -3.1931356e+00   5.8642198e-01  -2.5363873e+00   3.2225610e+00  -8.1336774e-01  -1.1142863e+00  -9.5226541e-01  -2.8952117e-01  -6.4743223e-01  -5.4493689e-01   1.0750386e+00   3.1420301e+00  -1.9129118e+00  -1.8961894e+00  -1.1631928e+00  -5.6741127e-01   1.3691473e+00  -2.5591733e+00   4.7326367e-01   1.2348907e+00   1.7434750e+00   1.8639386e+00  -1.8546144e+00  -2.1693964e+00   3.5405208e-01  -1.3733197e+00   3.1427378e+00   8.9384435e-01   6.8074077e-01  -1.6227453e+00   7.5045301e+00   5.5882372e+00  -2.5844633e-01  -6.0908557e-01   7.4186009e+00   6.4832945e+00  -5.8763718e+00  -2.5507774e+00  -3.4647137e+00  -1.2078226e+00  -8.6579031e-01  -3.9271980e+00  -7.8531249e-01  -3.9778400e-01   2.0298467e+00  -1.6403616e+00  -1.4640381e+00  -1.0726805e+00  -1.0203947e+00   1.9710433e+00  -1.0264053e+00   1.1456159e+00   7.1853817e-01   2.4204021e+00  -1.6893197e+00   6.8711146e-01  -3.4122579e+00  -4.7566238e+00  -2.3738804e+00   1.6219919e+00   2.1772074e-01  -4.9266649e-01   1.5670947e+00   9.7010618e+00   7.1478814e-02   4.1463987e+00  -4.0492532e+00  -5.1987866e+00   1.1439944e-01  -4.1230650e+00   3.0799606e+00  -3.2458823e-01   1.4998906e-01   4.5647782e+00   4.0999626e+00   5.5355670e+00  -5.6915371e-01   1.5747385e+00
   4.3253968e-01  -1.7262555e-01  -6.4169853e-01   7.9750785e-01  -5.0875999e-01  -1.5235255e+00  -2.3834690e+00  -3.3151107e+00  -1.9564022e+00  -4.1276074e+00   1.5101821e-05  -1.1807375e+00  -3.1228842e+00   3.2830644e-01  -2.2335181e+00   2.8020440e+00  -9.3687806e-01  -8.5040100e-01  -1.1747720e+00  -3.7642710e-02  -1.4006857e+00  -2.3351967e+00   1.1041211e+00   1.8711441e+00  -1.7482589e+00  -2.9513121e+00  -6.9409817e-01  -1.2934459e+00   3.0094815e-01  -1.6907714e+00  -3.7334328e-02   6.2408211e-02   2.1273766e+00   2.5395374e+00  -1.8875396e+00  -1.1434077e+00  -2.7699529e-01  -8.0818961e-02   3.4868288e+00   1.8146286e+00  -1.8389824e+00  -1.2691731e+00   4.6726193e+00   3.7070852e+00  -1.1935285e+00  -1.0444220e+00   5.5728598e+00   5.2098973e+00  -6.6597011e+00  -2.3411813e+00  -4.4493091e+00  -1.1430499e+00  -1.9302957e+00  -4.5224697e+00  -1.0808623e+00  -2.1345644e-01   1.8627665e+00  -1.8689822e+00  -2.2221945e+00  -9.6345081e-01  -1.2646444e+00   1.4896109e+00  -1.3593334e+00   1.4493391e+00   6.7083502e-01   2.2988406e+00  -1.7560507e+00   1.0308252e+00  -3.0515811e+00  -3.9228852e+00  -3.5200645e+00   1.9987282e+00  -1.4215750e+00   3.9385356e-01  -1.6932524e-01   9.3842482e+00  -9.8174277e-01   5.6846031e+00  -4.0365261e+00  -4.4847243e+00  -2.0418290e-01  -3.9560181e+00   2.1962316e+00  -1.0085898e+00  -4.4738178e-01   3.6775904e+00   3.7758804e+00   5.4521150e+00  -1.5311624e+00   1.5433674e+00
   8.4284164e-02  -5.5170050e-01  -3.6891152e-01   2.5190459e-01  -4.1236670e-01  -1.2038127e+00  -2.2738472e+00  -3.5086628e+00  -1.8185262e+00  -4.1139511e+00  -6.5944580e-01  -2.1586017e+00  -3.1402816e+00   1.5476128e-01  -1.8575528e+00   2.3961103e+00  -1.0097086e+00  -1.4554069e+00  -1.6231603e+00  -6.7453307e-01  -1.4469846e+00  -2.3637846e+00   1.2542132e+00   8.5059349e-01  -1.4753105e+00  -3.2507203e+00  -6.6243587e-01  -1.2512352e+00  -1.6391844e-01  -1.6856855e+00  -4.3377531e-01  -7.4623383e-01   1.7757049e+00   1.5410492e+00  -2.2709620e+00  -1.7988566e+00   6.0799848e-01   2.5718463e-01   4.2513123e+00   1.8419051e+00  -5.2558508e-01  -1.1839454e+00   4.4551944e+00   3.4910239e+00   1.5605107e-01  -1.0351687e+00   5.8324946e+00   4.6376235e+00  -6.4127670e+00  -2.2197036e+00  -3.3774056e+00  -1.2439414e+00  -7.6068297e-01  -3.9511437e+00   4.1697616e-01   3.2130164e-01   1.1871964e+00  -1.8084957e+00  -3.2535309e+00  -1.1498344e+00  -2.2179642e+00   4.6933457e-01  -9.9162105e-01   8.8907362e-01   1.8256981e+00   1.5181799e+00  -8.1472799e-01   1.7340392e+00  -3.1605305e+00  -4.0473385e+00  -3.1028062e+00   1.5526327e+00  -1.2338556e+00   3.0277939e-01  -6.3159055e-02   7.4141629e+00  -1.2658044e+00   5.0517390e+00  -3.2516555e+00  -3.9111889e+00   3.2885956e-02  -3.6126756e+00   2.4480138e+00  -1.3763889e+00  -2.5169152e-02   3.3279247e+00   4.2243527e+00   5.2253451e+00  -1.3695941e+00   1.3193971e+00
  -2.0184591e-01  -8.6480445e-01  -8.7981392e-02   3.3977612e-03  -3.4593103e-01  -4.0473993e-01  -2.3147838e+00  -3.5436890e+00  -1.6688078e+00  -3.8794924e+00  -8.1310039e-01  -3.1815506e+00  -3.0252603e+00  -2.1780942e-02  -1.4824749e+00   2.3572886e+00  -8.4711392e-01  -2.1653018e+00  -1.6706800e+00  -5.4839442e-01  -9.4997513e-01  -1.9003569e+00   1.3105497e+00   2.4777166e-01  -5.9116003e-01  -3.1004752e+00  -2.9329891e-01  -7.7114877e-01   2.0837089e-02  -1.4797702e+00  -2.5547952e-01  -1.0299010e+00   1.4287194e+00   6.4495776e-01  -2.4219561e+00  -2.3559638e+00   1.7483195e+00   2.4943358e-01   4.9479949e+00   1.6926259e+00   1.1076878e+00  -3.7616187e-01   4.8796346e+00   3.5117101e+00   1.9196005e+00  -7.2176460e-01   6.1457308e+00   4.0243019e+00  -5.9991628e+00  -2.1697312e+00  -2.3008238e+00  -1.7735561e+00   4.1536338e-01  -3.5908462e+00   1.6954518e+00   3.9394070e-01   6.1493925e-01  -1.6293089e+00  -4.1804050e+00  -1.2877243e+00  -3.3041972e+00  -4.6452726e-01  -4.0194452e-01   5.0139282e-01   2.7571036e+00   3.6551757e-01   1.1429678e-01   2.8251431e+00  -3.1534745e+00  -3.6268105e+00  -2.0794116e+00   7.1512736e-01  -7.3875927e-01   3.0072383e-01   5.1754549e-01   5.1027012e+00  -1.2079436e+00   4.1069248e+00  -2.2644165e+00  -3.5987509e+00   4.7671284e-01  -2.8468380e+00   2.7965654e+00  -8.8045458e-01   3.5914903e-01   3.0552412e+00   4.7983444e+00   4.9408833e+00  -1.0635839e+00   1.0150744e+00
   3.0481948e-01  -5.6906583e-01  -1.3710372e-01  -2.0186312e-01  -8.9049923e-01  -6.1650819e-01  -2.7066539e+00  -4.0561816e+00  -2.1688002e+00  -4.6879465e+00  -1.2333702e+00  -3.9327228e+00  -3.0931118e+00  -7.3771936e-01  -1.2222832e+00   2.1247713e+00   6.2345214e-01  -2.3916289e+00  -1.5227550e+00  -4.0807260e-02  -4.5567782e-01  -1.5386248e+00   1.6747583e+00   1.9836081e-01   1.2295627e-01  -2.6184695e+00   1.1827498e-01  -3.1920555e-01   4.1089317e-01  -1.9031616e+00  -1.8375825e-01  -9.7261154e-01   1.2517451e+00   4.9853640e-01  -3.7804803e+00  -3.9361870e+00   3.2177857e+00  -5.0743583e-01   6.3281121e+00   1.6912908e+00   3.6225780e+00   1.2740106e+00   6.7282753e+00   4.1686666e+00   3.7362493e+00  -8.9076049e-01   7.6282229e+00   4.4690905e+00  -4.5650369e+00  -2.0550783e+00  -7.2960110e-01  -1.4958065e+00   1.9123651e+00  -2.7982698e+00   3.7398613e+00   8.4592994e-01   9.8236297e-01  -1.1384980e+00  -5.1235343e+00  -1.5647810e+00  -3.8724202e+00  -1.2507271e+00   1.1572760e+00   5.4086128e-01   4.1943741e+00  -7.7967963e-01   9.1199183e-01   3.1979660e+00  -2.4101515e+00  -2.6090185e+00  -1.0289986e+00  -3.7135083e-01   7.4929181e-01   1.9749367e-01   1.9513526e+00   3.8056329e+00  -9.4639471e-01   2.4256855e+00  -2.8627902e-02  -2.0411431e+00   1.8485083e+00  -1.0869279e+00   3.2636854e+00  -6.8203524e-01   1.4266581e+00   3.8896354e+00   5.4085759e+00   5.1529046e+00  -5.2234206e-01   7.4639242e-01
   8.5145634e-01  -2.1561479e-01   1.0781489e-01   2.3417567e-02  -5.3675513e-01  -1.4876275e-01  -2.9505520e+00  -3.8375763e+00  -1.8834687e+00  -4.1497749e+00  -5.6260433e-01  -4.1292718e+00  -2.8624141e+00  -5.8594768e-01  -1.1137447e+00   2.5280085e+00   1.6933098e+00  -2.2599899e+00  -1.2198345e+00   1.1838383e+00  -7.7416879e-01  -1.6416011e+00   1.1412345e+00   9.8034022e-02   6.4084226e-01  -1.9229961e+00   5.7800287e-01  -3.2690864e-01   8.0286039e-01  -9.6639463e-01  -4.2024425e-02  -6.4869528e-01   1.3570067e+00   9.5017720e-01  -4.3089370e+00  -4.4807838e+00   3.6523459e+00  -2.7786824e-01   6.8323472e+00   2.0500173e+00   3.7008894e+00   2.1321800e+00   5.9050575e+00   3.2130672e+00   2.7353584e+00  -1.2703368e+00   6.8168523e+00   3.3344794e+00  -4.9695125e+00  -2.3209888e+00  -1.4800665e+00  -2.1293953e+00   1.1465239e+00  -3.1986262e+00   3.0195434e+00   2.9729545e-01   1.8528097e+00  -3.5494911e-01  -5.4693219e+00  -1.4659372e+00  -4.3766847e+00  -9.4225458e-01   1.5529666e+00   1.2984189e+00   3.9384016e+00  -1.1460057e+00   1.3280838e-01   3.1952941e+00  -1.1936019e+00  -7.7402991e-01  -4.8763937e-01  -1.0784818e+00   1.4828283e+00   1.0047475e+00   2.3589504e+00   2.3293179e+00  -5.0443076e-01   2.3742173e+00   1.0343387e+00  -8.3477333e-01   1.8676965e+00   4.7786721e-01   3.0532941e+00   4.5047205e-01   1.4045285e+00   3.8393930e+00   5.4218090e+00   5.2606253e+00  -5.3637104e-01   9.8467249e-01
   8.5361745e-01  -2.2844142e-01   2.6384880e-01  -2.4914488e-01  -5.9961548e-01  -8.5683268e-02  -2.6866707e+00  -3.6330630e+00  -1.7813604e+00  -4.1984904e+00  -7.9796960e-01  -4.4988524e+00  -2.3738782e+00  -6.6980998e-01  -3.6770438e-01   2.2832040e+00   1.7916934e+00  -2.6914792e+00  -1.2559849e+00   8.7530180e-01  -6.4493035e-01  -1.3841977e+00   1.3560438e+00  -4.1178906e-01   1.0139070e+00  -1.7841994e+00   8.1205371e-01  -1.1690575e-01   9.1666193e-01  -7.4589213e-01  -3.3840494e-01  -1.1762525e+00   8.9578170e-01   1.1057979e-01  -4.7002392e+00  -5.2486229e+00   4.5526181e+00  -6.1868428e-01   7.4342781e+00   1.5831411e+00   5.0882383e+00   3.0118517e+00   6.2887717e+00   3.2093478e+00   4.1429066e+00  -9.3813986e-01   7.3599212e+00   2.7657975e+00  -3.6019880e+00  -2.0130819e+00   2.6909397e-01  -1.9182953e+00   2.6865069e+00  -2.3256844e+00   4.6098810e+00   7.3080672e-01   1.5897140e+00  -1.4491531e-01  -5.7018186e+00  -1.3086043e+00  -4.7416449e+00  -1.6653601e+00   2.2471471e+00   9.1155366e-01   5.4442029e+00  -1.9946890e+00   1.4494142e+00   3.9361127e+00  -9.4637390e-01  -3.7010177e-01   2.1230000e-01  -2.2616409e+00   1.9649534e+00   7.0191092e-01   2.6877514e+00  -5.5456880e-01  -7.4680094e-01   2.4676893e-01   2.4752208e+00  -3.2465800e-01   2.3987830e+00   1.3341756e+00   3.0275516e+00   6.9175816e-01   2.0097564e+00   3.5824253e+00   5.7311071e+00   4.5207948e+00  -3.0851323e-01   6.3897715e-01
   1.6829246e+00   3.8419685e-01   6.9477305e-02   2.5458607e-01  -5.1978468e-01   4.6396742e-01  -3.2396047e+00  -3.3443768e+00  -1.4797028e+00  -4.0236948e+00  -2.0032631e-01  -4.4270344e+00  -2.2920814e+00  -4.8287439e-01   3.4411304e-02   2.7785474e+00   3.0666765e+00  -2.1377376e+00  -8.7121440e-01   2.1234781e+00  -9.3011267e-01  -7.1065423e-01   8.0063957e-01   3.0468596e-01   1.2847840e+00  -3.6932192e-01   1.0486905e+00   1.8363967e-01   1.7241050e+00  -1.8406347e-01  -7.9715887e-02  -2.9440843e-01   9.0130628e-01   4.8400024e-01  -5.6309283e+00  -6.6658663e+00   5.1849435e+00  -8.9618299e-01   7.6333495e+00   1.7215208e+00   6.0252653e+00   3.7610920e+00   5.4308944e+00   2.2241475e+00   2.0717330e+00  -2.3081820e+00   6.6455345e+00   1.3016620e+00  -3.8643074e+00  -2.4318287e+00  -2.2204779e-01  -2.3063238e+00   2.6116973e+00  -2.0750765e+00   3.9123033e+00   4.8582695e-01   3.1131465e+00   9.9267484e-01  -5.2548653e+00  -1.0392833e+00  -4.9206791e+00  -1.0958306e+00   2.7771657e+00   1.8351488e+00   4.5960528e+00  -2.2390389e+00   4.2304263e-01   3.0862625e+00   3.4803855e-01   1.0396778e+00   1.3607615e+00  -2.7275269e+00   3.6302950e+00   9.5911099e-01   3.9229636e+00  -1.5071221e+00   2.1140568e-01  -7.2338721e-01   3.3978444e+00   9.8865111e-01   2.3684836e+00   3.2283025e+00   3.2470645e+00   2.1451586e+00   2.0818977e+00   3.9883589e+00   5.6742130e+00   5.0333037e+00  -2.1178902e-02   1.0904557e+00
   1.9453954e+00   5.8697793e-01   2.2443260e-02   2.0102090e-01  -4.2488534e-01   2.3912802e-01  -3.0143782e+00  -3.2607068e+00  -1.1972269e+00  -3.7507147e+00   1.2871667e-03  -4.2454186e+00  -1.7385467e+00  -4.8706640e-01   4.0982421e-01   2.5718713e+00   3.6855057e+00  -1.8767391e+00  -7.8652512e-01   2.2220327e+00  -8.0880155e-01  -1.2265610e+00   8.3021995e-01  -4.5237936e-02   1.7793828e+00  -4.5743257e-01   1.3489502e+00   1.1682463e-01   1.4653264e+00   3.5570116e-01  -2.9859657e-01  -6.8974150e-01   7.8094176e-01   3.1308468e-01  -5.6851373e+00  -6.7463411e+00   5.2283275e+00  -7.9047846e-01   7.6672011e+00   1.5742584e+00   6.8410317e+00   4.9951612e+00   4.4102190e+00   1.9901705e+00   1.8225034e+00  -2.5228001e+00   6.2929757e+00   8.6584946e-01  -3.3135879e+00  -2.2094117e+00   6.0242712e-01  -1.9971544e+00   3.5850613e+00  -1.2997655e+00   4.6765719e+00   8.5447924e-01   3.2656280e+00   1.2843580e+00  -5.6119373e+00  -1.0629152e+00  -5.0428950e+00  -1.3946104e+00   3.0793805e+00   1.8887836e+00   5.2910187e+00  -2.4957040e+00   6.6956566e-01   2.9625951e+00   9.4564135e-01   1.6435522e+00   1.6873752e+00  -3.1397243e+00   3.7088211e+00   1.5490432e+00   3.8772185e+00  -2.7592392e+00  -4.2304561e-01  -1.6650570e+00   4.0582778e+00   2.0207274e+00   2.2469356e+00   3.9955671e+00   3.2308305e+00   2.5400006e+00   2.1639098e+00   3.7265516e+00   5.2885296e+00   4.8304103e+00  -1.7768679e-02   1.1727260e+00
   2.0091318e+00   9.7638392e-01   1.2932260e-01   9.6646896e-02  -4.3542380e-02   8.6104685e-01  -2.5833453e+00  -2.8103798e+00  -5.6693692e-01  -3.1738176e+00   8.8128368e-02  -4.0267406e+00  -1.4024554e+00  -4.6425237e-01   8.1653766e-01   1.9745919e+00   2.7478503e+00  -1.5803911e+00  -9.6796046e-01   1.8143584e+00  -1.4774703e+00  -6.8384014e-01   5.8317214e-01  -3.0536122e-01   1.7261603e+00  -2.7012549e-01   1.7675295e+00   4.4782012e-01   1.1752915e+00   5.8559912e-01  -6.0029323e-01  -8.5636656e-01   2.6540561e-01  -2.3115567e-01  -4.9890888e+00  -6.5892075e+00   4.9733801e+00  -9.6490421e-01   7.0648172e+00   1.1775999e+00   5.7909377e+00   4.2664266e+00   3.6320009e+00   1.3309282e+00   2.2458851e+00  -1.8255081e+00   6.1741735e+00  -3.0588046e-01  -1.7185562e+00  -1.3101846e+00   1.6434371e+00  -1.7762048e+00   3.9102410e+00  -6.4995426e-01   4.5820504e+00   9.5249613e-01   3.2859663e+00   1.5910879e+00  -4.6764664e+00  -7.8093119e-01  -4.8881369e+00  -1.3784030e+00   2.6219170e+00   2.0644186e+00   5.1465462e+00  -2.9540968e+00   1.1290441e+00   3.0243098e+00   1.2852485e+00   1.8063998e+00   1.8338946e+00  -3.4204509e+00   3.5829258e+00   1.1883060e+00   3.5973641e+00  -4.3812005e+00  -7.0247679e-01  -3.0567680e+00   3.5324867e+00   1.6076163e+00   1.6273073e+00   4.4823862e+00   2.7362512e+00   2.5323960e+00   1.9652186e+00   3.0384610e+00   4.7338365e+00   3.9230929e+00   3.0352917e-02   1.0158287e+00
   1.3264921e+00   4.8778590e-01   2.3543596e-02   2.0669336e-01   4.5661088e-01   1.6318269e-01  -2.3383191e+00  -2.7490396e+00  -3.2944940e-01  -3.1778064e+00   3.6026082e-01  -3.8174844e+00  -6.9669991e-01  -8.9763768e-01   1.2778285e+00   1.3705662e+00   3.1078417e+00  -1.0980803e+00  -6.6853722e-01   1.7440006e+00  -6.4205860e-01  -2.0626836e+00   1.0495072e+00  -7.3478641e-01   2.8331047e+00  -1.0837249e+00   2.5730402e+00   4.3730846e-01   4.5593419e-01   1.3369032e+00  -8.5879031e-01  -1.9267278e+00  -6.6455801e-02  -8.9060498e-01  -4.7505708e+00  -5.4863863e+00   4.3561991e+00   1.0987354e-01   6.4286049e+00   1.4888741e+00   5.5733107e+00   6.5329383e+00   1.4590847e+00   7.7408012e-01   2.1983950e+00  -2.3536417e+00   4.4902638e+00  -8.0314068e-01  -1.8359692e+00  -1.0349653e+00   2.3388261e+00  -1.6548320e+00   5.2817455e+00   4.6803733e-01   5.9027353e+00   1.5222503e+00   2.4582269e+00   1.0326229e+00  -5.3940415e+00  -9.9962864e-01  -4.9020878e+00  -2.5975496e+00   2.8715782e+00   1.1738112e+00   5.5229597e+00  -3.2301913e+00   1.9845403e+00   3.1323693e+00   1.3482786e+00   1.8200683e+00   1.3257208e+00  -3.1892570e+00   1.6176376e+00   1.8764770e+00   2.2447405e+00  -4.8664257e+00  -2.4581787e+00  -2.7660605e+00   3.7208024e+00   2.7104669e+00   1.5261576e+00   4.2829718e+00   2.4126265e+00   2.3527210e+00   1.6172564e+00   2.0931226e+00   3.8729380e+00   3.5708006e+00  -1.4779738e-01   8.3959460e-01
   1.3259353e+00   4.7341439e-01  -2.7582591e-01   1.1446462e-01   4.1537455e-01  -2.6853712e-01  -2.3469845e+00  -2.3987543e+00  -7.7906444e-01  -3.1111443e+00   2.6207375e-01  -3.5434894e+00  -1.5911130e-01  -8.5662644e-01   1.4208707e+00   1.1961879e+00   4.1072240e+00  -7.6130875e-01  -3.8955796e-01   1.7883897e+00  -6.9715576e-01  -2.3241606e+00   9.1114507e-01  -6.4972536e-01   2.5766356e+00  -6.4905324e-01   2.4823497e+00   1.2832398e-01   8.2761804e-01   1.5976717e+00  -1.1449369e+00  -1.6156838e+00  -4.3823016e-01  -1.1516657e+00  -4.6164148e+00  -5.3156381e+00   4.3309036e+00   1.5463078e-01   6.3005943e+00   1.4037577e+00   6.2507710e+00   7.7199072e+00   1.4030101e+00   5.2468335e-01   2.2670358e+00  -2.3976949e+00   4.4051199e+00  -1.1052747e+00  -1.1941022e+00  -1.1013547e+00   2.6725267e+00  -1.8214908e+00   5.3304662e+00   9.0045616e-01   6.2281649e+00   1.4534615e+00   2.5539326e+00   1.4499438e+00  -5.5072496e+00  -1.1961741e+00  -4.7004991e+00  -2.8179952e+00   3.5926393e+00   6.9507291e-01   5.5746072e+00  -3.4274385e+00   2.2398450e+00   2.9830986e+00   2.2420645e+00   2.6933212e+00   1.2505506e+00  -3.6605253e+00   1.5869899e+00   1.7733917e+00   2.4607433e+00  -5.9157791e+00  -2.4479996e+00  -3.3887586e+00   5.0162286e+00   3.7370393e+00   2.1525823e+00   5.3257353e+00   2.1445081e+00   2.9077269e+00   1.9421816e+00   2.0710996e+00   3.5177564e+00   3.0135036e+00   8.2237407e-02   6.5356627e-01
   1.6453184e+00   8.0142866e-01  -7.9644417e-01   2.5501263e-02   2.2429320e-01  -2.5551955e-01  -2.5140595e+00  -2.0881406e+00  -1.2199403e+00  -2.9691848e+00   4.2893553e-02  -3.1645823e+00   1.9836362e-01  -7.3411615e-01   1.4704780e+00   1.1467365e+00   4.5173460e+00  -4.5006277e-01  -1.2598435e-01   1.9245382e+00  -8.6526784e-01  -1.6975779e+00   5.5627877e-01  -2.2025032e-01   2.0568674e+00  -1.7257031e-02   2.2043204e+00   1.0207804e-01   1.5419240e+00   1.5574841e+00  -1.2454623e+00  -8.9131862e-01  -7.2894077e-01  -1.3898995e+00  -4.0644221e+00  -5.3277545e+00   4.3450020e+00  -3.8897992e-01   6.0412704e+00   1.0045987e+00   6.7841384e+00   8.0472458e+00   1.9212234e+00   5.4948640e-01   2.3945331e+00  -2.1302615e+00   4.9559863e+00  -1.3347319e+00  -1.0080317e-01  -9.9903724e-01   3.2260952e+00  -1.9391969e+00   5.4570495e+00   1.3475224e+00   6.0988260e+00   1.3626975e+00   2.8849459e+00   2.1478701e+00  -4.8261392e+00  -1.1137302e+00  -4.4754443e+00  -2.6261836e+00   3.9817819e+00   4.7133478e-01   4.9286428e+00  -3.7424674e+00   2.3727802e+00   2.8271784e+00   2.9846513e+00   3.3329942e+00   1.5208063e+00  -4.0404462e+00   2.0587573e+00   1.2156991e+00   3.0442521e+00  -6.7469824e+00  -1.8251318e+00  -4.6673035e+00   5.7501177e+00   4.0291899e+00   2.6257674e+00   6.3682958e+00   2.0203669e+00   3.6612357e+00   2.1568892e+00   2.3090856e+00   3.3152431e+00   2.5417445e+00   3.5037448e-01   4.5003937e-01
   1.2504487e+00   7.6140387e-01  -1.0962374e+00   2.3744500e-01   2.9740667e-01  -2.7272335e-01  -2.2745224e+00  -1.5878839e+00  -1.1723283e+00  -2.7603550e+00  -3.5903627e-02  -2.6880143e+00   5.0608952e-01  -7.2291826e-01   1.8302412e+00   8.1729769e-01   3.9390393e+00  -2.2326019e-02   8.5183071e-02   1.6432539e+00  -8.6949649e-01  -1.6237482e+00   5.6708674e-01   3.3551195e-01   1.7602304e+00   2.9758482e-01   2.2876173e+00   2.5755192e-01   1.2899057e+00   1.4436084e+00  -1.3367871e+00  -5.5564791e-01  -1.1987821e+00  -1.8451625e+00  -3.1117395e+00  -4.4296824e+00   3.5451586e+00  -2.2330076e-01   4.6782142e+00   5.7832335e-01   6.1214271e+00   7.6397764e+00   1.2581487e+00   1.2404669e-01   2.0880838e+00  -2.1449841e+00   4.2854569e+00  -1.8853873e+00   5.5945137e-01  -7.5985647e-01   3.2914522e+00  -1.8927884e+00   5.1503179e+00   1.6135716e+00   5.4351014e+00   1.2161148e+00   2.5416654e+00   2.1080214e+00  -4.2635430e+00  -1.0609007e+00  -4.1314673e+00  -2.7665611e+00   3.8046231e+00   9.3610862e-02   4.0880757e+00  -3.6929359e+00   2.4236300e+00   2.4242560e+00   3.0149175e+00   3.0077374e+00   1.4914271e+00  -3.5436106e+00   1.4203528e+00   8.2551607e-01   2.8219125e+00  -6.5151968e+00  -1.7411870e+00  -4.5900522e+00   5.2492747e+00   3.5952907e+00   2.4035702e+00   6.2421443e+00   1.6666643e+00   3.8060957e+00   2.0019490e+00   2.1372863e+00   2.6146094e+00   1.9946492e+00   3.1921705e-01   4.2148507e-01
   1.8449063e+00   1.5798786e+00  -1.5159159e+00   6.2269101e-01   1.3423091e-01  -1.7241516e-01  -2.0005161e+00  -1.2599095e+00  -6.1070829e-01  -2.3678956e+00   4.7148474e-01  -1.2522244e+00   9.4413938e-01  -5.5878268e-01   2.2315026e+00   6.3045298e-01   3.7861283e+00   1.0205844e+00   2.8327365e-01   1.8732284e+00  -1.3447361e+00  -1.2092967e+00   4.2924388e-01   1.4239973e+00   1.6005583e+00   8.1321385e-01   2.6082932e+00   7.2934747e-01   1.3830746e+00   1.4942559e+00  -1.0866752e+00   3.9072824e-01  -1.0455023e+00  -1.2553854e+00  -2.0071268e+00  -3.6996859e+00   2.9717600e+00  -7.1248599e-01   3.6911115e+00   4.5393856e-01   4.6654927e+00   6.6374513e+00   1.2327864e+00   5.2988298e-01   9.6028832e-01  -2.0734251e+00   5.0506339e+00  -1.3374845e+00   2.1240314e+00   1.7113717e-01   4.0324120e+00  -1.0117297e+00   5.3740991e+00   2.3900769e+00   4.9603286e+00   1.5681338e+00   3.3439973e+00   2.3887101e+00  -2.5170527e+00  -7.1953540e-01  -2.8792287e+00  -1.7507510e+00   3.4615577e+00   1.2633344e+00   2.5760990e+00  -3.4348216e+00   1.6669864e+00   1.2168054e+00   3.1858752e+00   2.8726990e+00   1.5603338e+00  -3.1134762e+00   1.1320704e+00   4.9942283e-01   2.5841035e+00  -5.3831264e+00  -1.7495227e+00  -5.1642932e+00   4.4744857e+00   3.4405427e+00   1.8546843e+00   6.6998059e+00   1.4732827e+00   4.7595067e+00   1.4439611e+00   1.9063615e+00   2.0863763e+00   1.5736657e+00   8.5501667e-02   4.7192852e-01
   1.4723829e+00   1.5419858e+00  -1.8217455e+00   6.0052467e-01   1.5939360e-01  -3.2116040e-01  -1.5858022e+00  -7.4760058e-01  -6.1978922e-01  -1.9998652e+00  -1.7854865e-02  -5.7973742e-01   1.1647237e+00  -3.7866853e-01   2.4418367e+00   2.2955056e-01   2.3744340e+00   1.3276461e+00   2.7580164e-01   1.0794203e+00  -1.7605016e+00  -1.1623829e+00   3.8064971e-01   1.8329436e+00   6.5705498e-01   7.1653570e-01   2.2351759e+00   5.9897455e-01   8.2534920e-01   1.2542796e+00  -1.4309809e+00   5.3236944e-01  -1.3724344e+00  -1.7675222e+00  -5.5246048e-01  -2.4155704e+00   1.8245138e+00  -4.4473085e-01   2.1986479e+00   3.0053636e-02   3.1881409e+00   4.8968154e+00   4.3547901e-01   1.3520750e-01   4.9075158e-01  -1.7036376e+00   4.5264546e+00  -1.6180736e+00   2.7859920e+00   5.4479389e-01   3.9383192e+00  -6.7070098e-01   4.5930476e+00   2.4141816e+00   3.8177359e+00   1.5593161e+00   2.7743092e+00   2.2163638e+00  -1.5343496e+00  -4.5983152e-01  -2.3227098e+00  -1.6072998e+00   2.7646224e+00   7.9772717e-01   1.4901255e+00  -2.9504991e+00   1.6668554e+00   8.1291779e-01   2.8796719e+00   2.0106684e+00   1.0469107e+00  -2.3185717e+00   8.9417303e-03  -2.2232730e-01   1.7717090e+00  -4.8945103e+00  -1.5479466e+00  -4.8056573e+00   3.4770838e+00   2.6014860e+00   1.3829902e+00   5.8760687e+00   9.1417607e-01   4.4143877e+00   1.1184696e+00   1.6064223e+00   1.5046695e+00   8.6305002e-01  -1.8441579e-01   3.9467702e-01
   1.8127045e+00   1.5273882e+00  -2.4384088e+00   1.2161338e+00  -9.7893957e-02  -9.3380449e-01  -2.0865056e+00  -6.2357843e-01  -1.0347041e+00  -1.8472425e+00   7.3640285e-01   5.1152833e-01   1.2931354e+00  -1.5969282e-01   2.0022613e+00   7.0015790e-01   4.2634978e+00   2.5758004e+00   1.1016566e+00   2.0734109e+00  -7.5535910e-01  -1.7147621e+00   8.7330222e-02   3.3685146e+00   1.0457012e+00   1.5378617e+00   2.0249755e+00   4.5825858e-01   1.6438147e+00   1.3086581e+00  -5.8185806e-01   2.3840395e+00  -9.1608515e-01  -5.7256900e-01  -1.0697076e-01  -1.0578826e+00   9.4613397e-01  -1.0260546e-01   1.4407658e+00   6.1742239e-01   3.1682794e+00   6.3106086e+00   1.6717963e-01   4.1087877e-01  -1.3848630e+00  -2.8011423e+00   3.8601957e+00  -4.5345838e-01   1.9923285e+00   9.8548431e-02   2.6590801e+00  -3.7996674e-01   3.5659513e+00   2.4435045e+00   3.0327937e+00   1.1699216e+00   3.5531740e+00   2.5125163e+00  -1.2783017e+00  -6.8836185e-01  -1.1942846e+00  -5.9600530e-01   3.5861578e+00   1.4592444e+00   6.6997712e-02  -2.1602137e+00   6.7621935e-02  -5.4883310e-01   3.4962429e+00   2.4271187e+00   1.2058306e+00  -1.2822129e+00   5.0266695e-02   3.3057817e-01   2.6530208e+00  -2.1583614e+00  -8.9676674e-01  -3.0959879e+00   3.5504412e+00   3.1702886e+00   1.6715818e+00   6.3395689e+00   7.4935424e-01   5.8546462e+00   7.8885744e-01   1.7662434e+00   1.0424019e+00   1.0011420e+00   4.2547926e-02   6.2975043e-01
   1.1977061e+00   1.2799369e+00  -2.6609444e+00   6.3868127e-01  -6.5092114e-01  -1.1887331e+00  -1.3340722e+00  -5.5649081e-01  -1.5304892e+00  -1.4606158e+00  -1.2291433e-01   5.3687933e-01   1.5378273e+00  -4.4669174e-01   1.9788775e+00   7.9059203e-02   3.2205028e+00   2.2922855e+00   1.1371083e+00   1.1281635e+00  -5.2504044e-01  -1.6636664e+00   4.7688862e-01   3.3103342e+00   4.5219003e-01   1.0885214e+00   1.4973386e+00   3.4146151e-01   1.0270552e+00   4.9364771e-01  -4.0693661e-01   2.6573122e+00  -1.0968405e+00  -1.1772642e+00   1.9812863e+00   5.5018153e-01   3.5937047e-01  -4.0662849e-01   3.2002383e-01  -3.0201781e-01   3.3602252e+00   5.1412605e+00   1.2707458e+00   1.3598779e+00   5.7902948e-01  -1.4275430e+00   4.8538554e+00   5.9690958e-01   3.9333480e+00   7.4712992e-01   3.8459930e+00   8.9409501e-02   3.6378104e+00   2.5409355e+00   3.3521302e+00   1.2931689e+00   2.1926965e+00   2.1924579e+00  -1.1033843e+00  -9.0808803e-01  -7.1277643e-01  -1.0222341e+00   3.4515430e+00   6.2829414e-01  -1.5215617e-01  -2.3409379e+00   9.4268415e-01  -3.2212344e-01   2.8480912e+00   1.3855680e+00   9.9440202e-01  -9.6699630e-01  -9.3856148e-01  -5.6181010e-01   2.3374758e+00  -1.6586114e+00  -7.4505736e-01  -2.9517813e+00   3.1924113e+00   2.3628843e+00   1.9908249e+00   5.6714059e+00   8.4680492e-01   5.5559044e+00   8.3255209e-01   1.6708614e+00   8.4755715e-01   9.0193165e-02  -1.2236534e-01   8.0130853e-02
   5.8488728e-01   1.1818282e+00  -2.8241466e+00   2.6173139e-01  -3.1323110e-01  -1.6006634e+00  -1.0305838e+00  -4.0653246e-01  -1.8838611e+00  -1.4561072e+00  -1.1107249e+00   8.1701252e-01   1.6617882e+00  -8.4339079e-01   1.8798971e+00  -7.1768104e-01   1.6511569e+00   2.4330183e+00   9.2521437e-01   4.8162966e-01  -1.5194342e+00  -1.9424619e+00   4.1061693e-01   2.8232420e+00  -6.7672462e-01   4.1914584e-01   1.4674359e+00  -2.9010077e-02   2.5363703e-01   2.9381746e-01  -1.1227497e+00   2.0814658e+00  -1.4936035e+00  -1.6597494e+00   3.1847284e+00   1.9132900e+00  -6.4500487e-01   2.4753214e-01  -3.7046774e-01   1.7099226e-02   3.3624725e-01   3.2806844e+00   1.1656725e+00   9.5800851e-01   1.3092404e+00  -4.1216829e-01   4.8832188e+00   8.5130292e-01   4.8502041e+00   1.4740663e+00   3.7446080e+00   6.2643063e-03   2.4851544e+00   2.4477003e+00   2.7363006e+00   1.3250865e+00   1.1990614e+00   1.9174694e+00  -2.5904927e-01  -7.3808490e-01  -3.7698288e-01  -1.2848133e+00   2.5643807e+00  -1.1490300e-01  -1.6754235e+00  -2.4253944e+00   1.3138497e+00  -1.9370640e-01   2.5653724e+00   1.1546572e+00  -7.4199528e-01  -4.7827875e-01  -3.1480529e+00  -1.4528821e+00   3.7574830e-01  -1.3819608e+00  -1.0077774e+00  -2.0118699e+00   2.4677084e+00   1.9657111e+00   2.1218320e+00   4.9742354e+00  -3.6936817e-03   4.3935882e+00   4.9421702e-01   1.2720117e+00   4.3924578e-01  -7.1135041e-01  -6.3905414e-01  -4.6134421e-01
   7.5340463e-01   1.2474505e+00  -3.2278993e+00   4.8756931e-01  -6.1878818e-01  -2.7393118e+00  -1.3064190e+00  -7.3737414e-01  -2.5075115e+00  -2.0596267e+00  -1.2750002e+00   1.2028254e+00   1.2594959e+00  -1.4936925e+00   1.3702686e+00  -1.0026332e+00   2.4121031e+00   3.2620444e+00   1.5022188e+00   9.8223246e-01  -7.4810106e-01  -2.4183107e+00   5.1822033e-01   3.8216085e+00  -5.5507186e-01   6.4844885e-01   1.3872840e+00  -2.3229067e-01   8.5408625e-02  -5.9918981e-01  -5.8332588e-01   3.1435523e+00  -1.1513194e+00  -6.5723518e-01   3.1773873e+00   2.7960167e+00  -1.6102103e+00   3.5249334e-01  -9.7195320e-01   3.7575098e-01  -5.0763879e-01   3.6172956e+00   1.9050392e+00   1.3763388e+00   9.9162256e-01  -9.5963170e-01   4.8620924e+00   2.4222970e+00   5.3821601e+00   1.5938932e+00   3.1559739e+00   7.6249862e-01   1.3037133e+00   2.3633176e+00   2.4187879e+00   1.1830544e+00   1.4238559e+00   1.9552678e+00   1.2330776e-01  -8.2472206e-01   7.3136429e-01  -7.8178477e-01   3.1594081e+00   2.0511321e-01  -2.7298212e+00  -2.1093918e+00   4.6574166e-01  -1.3886994e+00   2.8056055e+00   1.0799893e+00  -1.1328715e+00   6.5367450e-01  -3.3746255e+00  -1.4795655e+00   8.7701824e-01   1.6410210e+00  -2.8454006e-01  -3.6139652e-01   2.2842869e+00   2.1964866e+00   2.6487306e+00   4.7890666e+00  -4.3838401e-01   4.0702940e+00   5.0848834e-01   1.7122842e+00  -5.3732707e-02  -5.9424097e-01  -6.4109507e-01  -5.1713029e-01
   1.3285896e+00   2.0071688e+00  -3.3692845e+00   3.4731360e-01  -9.9899606e-01  -2.3002477e+00  -7.9356352e-01  -7.2444134e-01  -2.0327986e+00  -1.3835294e+00  -1.2889156e+00   2.1217844e+00   1.2103904e+00  -1.2610754e+00   1.3042436e+00  -1.1745327e+00   1.7048900e+00   3.9941864e+00   1.1589590e+00   7.5230635e-01  -1.6891335e+00  -1.7352822e+00   1.3595854e-01   4.1763359e+00  -1.2637286e+00   1.0342093e+00   1.0335147e+00  -1.6376855e-01  -6.6838829e-02  -1.1644307e+00  -1.0727346e-01   4.3089035e+00  -8.4455853e-01   3.4672296e-01   4.6117862e+00   3.6656333e+00  -2.1366242e+00  -2.9135461e-01  -1.4532723e+00   2.5688312e-01  -2.1117410e+00   1.3483767e+00   2.6796757e+00   2.0777782e+00   6.0445826e-01  -4.6343981e-01   6.5036302e+00   3.7588432e+00   7.0835427e+00   2.5369058e+00   3.6736361e+00   1.7733524e+00   7.8545867e-01   2.6806029e+00   1.9862469e+00   1.3920024e+00   1.9447965e+00   2.4570871e+00   1.8700175e+00  -5.8474868e-01   2.0213962e+00   7.5022276e-01   2.2734343e+00   1.8279329e+00  -4.1001138e+00  -1.8201039e+00  -6.3392789e-01  -2.5695927e+00   2.4972501e+00   6.0764426e-01  -1.0963157e+00   1.3072986e+00  -2.8786468e+00  -1.9398311e+00   1.1250049e+00   3.4389248e+00   3.0161349e-01  -3.5939334e-01   6.4009355e-01   1.0532586e+00   2.0650592e+00   5.0483201e+00  -1.8943597e-01   4.5903279e+00  -1.1641703e-03   1.6801553e+00  -1.6691858e-01  -1.0584984e+00  -8.3579736e-01  -5.3693701e-01
  -4.3970030e-01   7.6590052e-01  -3.1248123e+00  -4.4586062e-01  -4.3613274e-01  -2.0439987e+00   1.9788157e-01   5.5780003e-02  -1.8198635e+00  -7.4901714e-01  -3.3449828e+00   1.3987072e+00   1.4144540e+00  -9.8817088e-01   1.8905974e+00  -1.8629606e+00  -2.1859399e+00   2.6416374e+00   1.7725077e-01  -1.8072470e+00  -2.8638425e+00  -1.7416199e+00   2.4546610e-01   2.4963721e+00  -3.1422323e+00  -2.8770269e-01   2.1969366e-02  -8.4609523e-01  -1.8217083e+00  -1.2102823e+00  -1.6096301e+00   2.0370648e+00  -1.8331920e+00  -2.3091057e+00   5.9101986e+00   4.2895719e+00  -2.7619702e+00   1.1762664e+00  -2.4919674e+00  -2.1308368e-01  -3.8057389e+00  -2.6162838e+00   8.9974445e-01   9.9129507e-01   1.2147462e+00   4.1131840e-01   5.2410141e+00   2.4462238e+00   6.6582305e+00   2.5983086e+00   3.8915104e+00   1.2528832e+00   5.4798225e-01   2.6825565e+00   1.5630644e+00   1.7566178e+00  -7.5715697e-01   1.6480337e+00   2.2669712e+00  -9.4179280e-02   1.2535662e+00  -5.4637180e-01   2.8621098e-01  -6.2313598e-01  -4.4447080e+00  -1.4991527e+00   8.8516426e-01  -1.6218970e+00   6.7749907e-01  -1.6839210e+00  -2.6348750e+00   1.6237739e+00  -5.4327505e+00  -3.4334575e+00  -1.6467665e+00   1.0201622e+00   7.8081497e-02   1.6334329e-01  -7.9761391e-01  -3.4312829e-01   1.2735983e+00   2.3292369e+00  -5.4798993e-01   2.4577607e+00  -2.0716214e-01   5.8940982e-01  -1.4434830e-02  -2.0966210e+00  -1.3877339e+00  -8.9027857e-01
  -2.2627270e-01   5.8706147e-01  -3.1005594e+00  -9.7874470e-02  -9.1045660e-01  -1.8549015e+00   5.4646672e-03  -1.9395931e-02  -1.9601223e+00  -2.7844971e-01  -3.0092460e+00   1.4997728e+00   1.1723965e+00  -9.9723701e-01   1.2614802e+00  -1.3653188e+00  -1.2189449e+00   2.9682543e+00   6.0919438e-01  -9.2126383e-01  -1.8581348e+00  -1.7240170e+00   5.6482765e-02   3.1924820e+00  -2.6374343e+00   3.1246584e-01  -4.1074193e-01  -7.6937655e-01  -1.3779302e+00  -1.3769376e+00  -5.0020314e-01   3.2618194e+00  -1.2546031e+00  -1.3860894e+00   6.2027037e+00   4.9516488e+00  -2.8669938e+00   1.4075004e+00  -2.6641449e+00   2.9507890e-01  -3.0569729e+00  -2.6320474e+00   1.2349529e+00   1.4872057e+00   3.1702232e-01  -1.3455622e-01   4.7984363e+00   3.5839024e+00   5.9105027e+00   2.1485284e+00   2.7627557e+00   1.3406251e+00  -6.0468145e-01   2.1030848e+00   8.4743374e-01   1.2944213e+00  -5.7186693e-01   1.7904333e+00   2.1149053e+00  -3.1503290e-01   1.7813268e+00   2.6495711e-01   5.5966570e-01   8.5722590e-02  -5.1942168e+00  -9.1265188e-01  -4.7998474e-01  -2.2869458e+00   5.0329900e-01  -1.6716834e+00  -2.0212244e+00   2.2107483e+00  -4.7890451e+00  -2.9337896e+00  -7.7183482e-01   3.1517154e+00   1.0971110e+00   1.9407161e+00  -1.1411471e+00  -2.2503206e-01   1.3920920e+00   2.2377038e+00  -2.5850988e-03   3.2718521e+00  -3.8727156e-01   8.4716054e-01   2.5382143e-01  -1.6458903e+00  -1.1228354e+00  -6.3140908e-01
  -5.8281942e-01   1.7718187e-01  -2.8441836e+00   7.0016899e-02  -1.3203949e+00  -2.8251140e+00   2.4118022e-01  -2.4225323e-01  -2.5688335e+00  -9.0385535e-01  -3.2755652e+00   1.1015848e+00   1.2415008e+00  -1.6449065e+00   1.7543675e+00  -1.2545540e+00  -4.5359445e-01   2.8796464e+00   1.0446034e+00   7.3430946e-02  -1.0621555e+00  -2.5928690e+00   6.0169708e-01   3.0999562e+00  -2.5651012e+00   6.5966735e-01  -7.3403882e-01  -1.1895500e+00  -1.4701718e+00  -1.6428590e+00   9.9985803e-02   3.3008621e+00  -9.3072620e-01  -5.5289861e-01   6.0356666e+00   5.4620087e+00  -2.7332921e+00   1.6111466e+00  -2.6557876e+00   4.3925283e-01  -2.1354889e+00  -1.6718544e+00   1.2688838e+00   9.6070161e-01  -1.4684889e-01  -1.1245395e+00   3.8573275e+00   3.6080654e+00   5.8635962e+00   1.6131047e+00   1.8317022e+00   1.2199794e+00  -1.9489317e+00   9.4512946e-01   6.1044083e-01   1.0689735e+00  -9.8942672e-01   1.5644978e+00   1.3431766e+00  -4.4708763e-01   1.9832943e+00  -2.2177658e-01   9.7351750e-01   1.2085697e-03  -5.2081690e+00  -1.0759084e+00  -5.7175885e-01  -2.4395164e+00   2.4629330e-01  -1.0692912e+00  -1.7856322e+00   2.3133253e+00  -4.7784495e+00  -2.7902266e+00  -8.4577034e-01   4.2145196e+00   1.5090359e+00   3.1474377e+00  -2.0386779e-01   3.8049880e-01   2.4196802e+00   2.4325767e+00   4.4425960e-01   3.2523870e+00  -1.8217426e-02   1.4516271e+00   4.0899560e-01  -1.1709061e+00  -1.6033797e+00  -6.5694962e-01
  -2.5287885e-01   5.0053707e-01  -2.4979377e+00  -2.2544017e-01  -1.1153170e+00  -2.3390536e+00   5.6449372e-01   1.1048837e-03  -2.2395100e+00  -3.9712079e-01  -3.7950971e+00   8.9156450e-01   9.6006265e-01  -1.4691295e+00   1.3215995e+00  -1.2877863e+00  -1.8344709e+00   2.4704723e+00   5.2210566e-01  -2.7909294e-01  -2.2289355e+00  -1.8217132e+00  -9.6478112e-02   2.4397351e+00  -3.4481751e+00   6.8432469e-01  -1.0225565e+00  -1.5248276e+00  -1.8295493e+00  -1.8889345e+00  -2.5273787e-01   3.0962850e+00  -1.0584779e+00  -3.3828486e-01   5.8765573e+00   4.8440631e+00  -2.8866013e+00   1.4586481e+00  -2.1880681e+00   3.4612071e-01  -3.9907756e+00  -3.9987156e+00   2.2572839e+00   9.5243325e-01   2.2047205e-01  -1.8959309e-01   4.6764966e+00   4.0429726e+00   6.6549289e+00   1.8413561e+00   1.6914698e+00   1.2290798e+00  -3.2758829e+00   5.0996876e-01  -1.7212187e-01   6.1440491e-01  -9.5763897e-01   2.1244939e+00   2.4411250e+00   2.1000004e-02   2.1728175e+00   7.0578248e-01  -5.7874474e-02   5.4516350e-01  -5.5236077e+00  -9.9908837e-01  -1.1324120e+00  -2.5153154e+00   1.1305667e-01  -8.7304219e-01  -2.3105263e+00   1.9448079e+00  -4.0836347e+00  -2.9986868e+00  -9.5444409e-01   3.6340740e+00   2.5855532e+00   3.0386453e+00  -1.0481479e+00  -6.1592160e-01   2.0173795e+00   2.1830418e+00   8.7951431e-02   2.5502915e+00   2.4740496e-02   1.4829084e+00   6.1576703e-01  -1.6457916e+00  -1.6723905e+00  -6.4937812e-01
  -1.2931132e-01   2.6168099e-01  -2.2162092e+00  -5.0966141e-01  -1.0103500e+00  -1.7647822e+00   5.9756393e-01   3.0413060e-01  -2.0647986e+00  -1.3046266e-02  -4.5140728e+00   2.5019322e-01   6.9532078e-01  -1.1530134e+00   1.1315720e+00  -1.0631544e+00  -2.5453871e+00   1.7921370e+00   6.9604219e-02  -6.5081095e-01  -2.6805180e+00  -8.6134752e-01  -7.0956967e-01   1.7590039e+00  -4.1196076e+00   1.0117348e+00  -1.8279654e+00  -1.8768438e+00  -1.6415730e+00  -1.9545319e+00  -5.0443827e-01   2.7627144e+00  -1.2159364e+00  -7.6555999e-01   5.2119574e+00   3.4953579e+00  -2.2418381e+00   1.4720234e+00  -1.3932852e+00   3.4913887e-01  -3.6152076e+00  -5.3995193e+00   2.5602770e+00   5.9692492e-01   1.6182917e-02  -2.1366508e-01   4.7735242e+00   3.6219669e+00   6.3996294e+00   1.4014117e+00   1.5730389e+00   8.2578414e-01  -3.8149347e+00   2.4799601e-01  -3.7966746e-01   4.5034954e-01  -1.0322023e+00   2.7032594e+00   3.0396075e+00   3.9105458e-01   1.9585117e+00   1.0844080e+00  -6.5908775e-01   3.2268866e-01  -5.4070683e+00  -9.0656737e-01  -1.3065685e+00  -2.4515076e+00  -1.5781502e-01  -9.4104340e-01  -2.1401737e+00   1.3981228e+00  -2.9165745e+00  -3.4149243e+00  -6.3760631e-01   2.1436917e+00   3.7924856e+00   2.4082072e+00  -1.1005269e+00  -8.6097419e-01   1.8437302e+00   1.9370893e+00   3.0267244e-01   2.1407830e+00   3.0466874e-01   1.3951039e+00   1.2284113e+00  -1.7041986e+00  -1.3979710e+00  -5.7757530e-01
  -4.1802807e-01   1.3185913e-01  -1.5400270e+00  -5.4516392e-01  -9.4820022e-01  -6.8637153e-01   1.1911893e+00   5.6824712e-01  -1.4418499e+00   4.5740924e-01  -5.0207437e+00  -6.6521959e-01   3.1876934e-01  -1.2490238e+00   1.4434054e+00  -1.1522862e+00  -4.4685514e+00   1.0377461e+00  -4.2629690e-01  -8.5096101e-01  -3.0725703e+00   1.5241862e-01  -8.2612247e-01   1.0848696e+00  -4.5358224e+00   1.2802056e+00  -2.1584905e+00  -1.6731380e+00  -2.2769840e+00  -2.3248905e+00  -3.6706122e-01   2.1496274e+00  -1.4776047e+00  -1.0923401e+00   5.3606674e+00   2.7870511e+00  -1.9857382e+00   1.2701284e+00  -1.6952347e+00  -2.5152786e-01  -3.6225647e+00  -7.5539643e+00   2.0748386e+00  -4.0040208e-01  -7.4629287e-02  -1.5643644e-01   3.9666669e+00   2.0898175e+00   6.7108989e+00   1.2705806e+00   1.2691078e+00   4.1352502e-01  -4.8808292e+00  -7.5044539e-01  -1.5240347e+00   4.5046655e-02  -1.5892735e+00   2.7671948e+00   3.4246802e+00   6.7879417e-01   1.4828387e+00   9.2264494e-01  -1.9880858e+00   3.2855585e-01  -5.3524340e+00  -1.0702234e+00  -1.3082363e+00  -2.1845575e+00  -1.0133001e+00  -1.3959233e+00  -1.3956271e+00   1.3335588e+00  -1.9095648e+00  -3.7246948e+00  -5.9548972e-01   1.5284383e+00   4.7334256e+00   2.1311127e+00  -2.3661321e+00  -2.1781018e+00   1.1001690e+00   1.3369581e+00   8.7368921e-01   1.3150555e+00   3.5185553e-01   1.5317283e+00   1.4126901e+00  -1.4754069e+00  -1.5154312e+00  -3.0521181e-01
  -8.4996123e-01  -7.2320823e-01  -7.6080294e-01  -6.8600844e-01   1.7642223e-01  -1.3397618e+00   1.8188904e+00   5.1647920e-01  -4.9560738e-01   1.0491700e+00  -4.6392605e+00  -8.4682033e-01   6.2639193e-01  -1.2753229e+00   1.0669797e+00  -1.4652837e+00  -4.8740665e+00   8.4149266e-01  -8.6868788e-01  -1.3785815e+00  -2.7517318e+00  -1.8454562e+00  -8.0475598e-01  -7.4428348e-01  -3.4722283e+00  -6.4013582e-01  -1.5802389e+00  -2.4501704e+00  -3.7570769e+00  -1.1393797e+00  -1.0319246e+00  -2.5181082e-01  -1.2825789e+00  -9.9982117e-01   4.4262109e+00   3.2558931e+00  -2.7530103e+00   3.0964722e+00  -1.0089891e+00   7.6040663e-01  -5.6435065e+00  -6.4170343e+00  -5.3052998e-01  -1.0071070e+00  -6.3842722e-01  -2.8687337e-01   1.9271513e+00   2.3533690e+00   5.1288504e+00   1.1510642e+00   1.0212452e+00   6.7098801e-01  -4.6088423e+00  -4.2036801e-01  -4.1337547e-01   3.7144586e-01  -2.5430231e+00   1.9684380e+00   2.5271568e+00   6.3885302e-01   1.5257415e+00   3.2127774e-01  -2.8984021e+00  -1.4507226e-01  -3.8228156e+00  -3.9164582e-01  -1.2005534e+00  -1.8421104e+00  -1.6001171e+00  -1.5530954e+00  -3.0177886e+00   1.3659943e+00  -3.7870128e+00  -1.8952554e+00  -2.8194636e+00   1.0827431e+00   2.9505720e+00   3.6802952e+00  -3.1578674e+00  -1.5675187e+00   4.8841922e-02  -2.7246940e-01   2.5313500e-01  -1.9755913e-01  -2.5660591e-01   7.6624602e-03   1.0045492e+00  -1.6049944e+00  -1.9164330e+00  -1.0615833e-01
  -1.1168641e+00  -9.6859698e-01   2.3471563e-02  -7.9457259e-01   6.6596999e-02  -1.0240421e+00   2.5240349e+00   4.4693960e-01   1.8551176e-01   9.6747184e-01  -4.7030321e+00  -1.4348254e+00   6.5030266e-01  -1.6567650e+00   1.5567320e+00  -1.8507092e+00  -5.4391334e+00   3.4455659e-01  -1.2742743e+00  -1.6662240e+00  -2.4427228e+00  -1.6576330e+00  -3.5802361e-01  -1.6737542e+00  -2.9179789e+00  -8.5652631e-01  -1.3953328e+00  -2.1477503e+00  -4.2698170e+00  -1.1718691e+00  -9.3363275e-01  -1.4007513e+00  -1.4108074e+00  -1.1116722e+00   3.7121596e+00   2.4167666e+00  -2.0458066e+00   2.9207473e+00  -4.7892199e-01   5.0260261e-01  -4.7127038e+00  -6.3443044e+00  -6.8578104e-01  -1.2868399e+00  -6.7598842e-04  -4.9209358e-01   1.5778354e+00   1.7533635e+00   5.8018636e+00   1.2318901e+00   1.9267224e+00   9.4594394e-01  -3.9029486e+00  -3.9576761e-01   6.9579766e-01   7.7949201e-01  -3.0387738e+00   1.5628974e+00   2.3057787e+00   6.2636712e-01   1.6235921e+00  -3.0085671e-01  -3.2416459e+00  -1.5779673e-01  -2.1965680e+00  -6.6068802e-01  -4.0281622e-01  -1.4632213e+00  -2.4525082e+00  -1.9567215e+00  -2.4417294e+00   7.4689861e-01  -3.0980011e+00  -1.6865848e+00  -3.0397879e+00   3.9281311e-01   2.4613821e+00   2.7754961e+00  -3.2492223e+00  -1.7023135e+00  -1.3714614e-01  -6.1568692e-01   9.5394837e-01  -1.1094367e+00   6.0468490e-03  -2.4691321e-01   1.2153727e+00  -1.5606482e+00  -1.8850292e+00  -9.2268519e-02
  -1.3909148e+00  -1.4092405e+00   4.4580402e-01  -7.6042485e-01   2.7932810e-01   9.2151405e-02   2.4527026e+00   7.9014900e-01   5.8337743e-01   7.8649842e-01  -5.4722215e+00  -2.6454363e+00   5.1635707e-01  -1.6106435e+00   2.1312187e+00  -1.7328067e+00  -6.0335500e+00  -7.8668119e-01  -1.8766129e+00  -1.7252957e+00  -2.4503164e+00  -1.4447825e-01  -6.0252058e-01  -2.4972186e+00  -2.9624595e+00  -1.2914573e-01  -1.5079959e+00  -1.7557489e+00  -3.8847878e+00  -1.2298571e+00  -1.3348501e+00  -2.4931234e+00  -2.2513902e+00  -2.2977939e+00   2.2823938e+00  -9.3177335e-02  -3.6146770e-01   2.5204525e+00   6.1602632e-01   1.7123415e-01  -2.5619527e+00  -6.3256239e+00  -1.4779308e-01  -2.0116388e+00   5.3703830e-01  -9.6380263e-01   1.6773943e+00  -6.7791107e-02   5.5501644e+00   5.2825161e-01   2.4406048e+00  -3.9275862e-01  -3.4314895e+00  -6.5887638e-01   1.1667874e+00   6.8325383e-01  -3.3286098e+00   1.9171856e+00   2.0718884e+00   6.4761840e-01   2.5574143e-01  -1.3152881e+00  -3.8142858e+00  -1.0809116e+00  -1.1613483e+00  -1.5152998e+00   2.9449120e-01  -7.4805007e-01  -2.8875864e+00  -1.5500478e+00  -1.2478750e+00  -3.3658708e-01  -1.2118650e+00  -2.0321600e+00  -2.4341650e+00  -2.2593487e+00   3.1584178e+00   6.8476121e-01  -2.6698768e+00  -1.7241054e+00  -8.2848835e-02  -2.8652614e-01   1.8543777e+00  -1.6355381e+00   8.5556717e-01   8.2438579e-02   1.8549308e+00  -1.0102772e+00  -1.3615926e+00   7.0204617e-02
  -4.4657212e-01  -1.0936228e+00   1.0457230e+00  -8.8464454e-01  -3.5916509e-01   1.3078222e-01   2.4168745e+00   1.5081708e-01   2.5823869e-01   6.2559198e-01  -4.8912452e+00  -3.2895330e+00   5.2652897e-02  -2.2961002e+00   1.6093221e+00  -1.8318477e+00  -4.2002271e+00  -6.9984155e-01  -1.5514132e+00  -4.0372375e-01  -1.3071864e+00   4.2445436e-01  -5.2840339e-01  -2.5156566e+00  -2.1702582e+00   5.4980976e-01  -1.8051432e+00  -1.5721662e+00  -3.0171590e+00  -1.6069884e+00  -2.1623618e-01  -1.8659170e+00  -1.4284368e+00  -7.4376457e-01   1.4211528e+00  -1.0226110e+00   5.2932550e-01   1.2912383e+00   1.5328991e+00   1.2215331e-01   6.5709709e-02  -4.7550968e+00   6.8503035e-01  -2.0940973e+00   8.3552622e-01  -1.2304132e+00   1.4243601e+00  -5.5706597e-01   6.6740318e+00   3.2702771e-01   2.2279192e+00   8.5282766e-03  -4.3244696e+00  -1.7833868e+00   8.8967407e-01   4.6333406e-01  -2.3590500e+00   2.2547985e+00   1.5490123e+00   2.5667946e-01   8.4346460e-01  -1.1728120e+00  -2.7975479e+00  -2.7512063e-01   4.0328692e-02  -1.7306538e+00   1.7738621e-01  -6.3253126e-01  -2.1570081e+00  -2.5810216e-01   2.3358540e-01  -9.6681428e-01   1.2776253e+00  -1.5030720e+00  -6.2269311e-01  -1.4236461e+00   4.0553973e+00  -9.6557142e-02  -1.3488795e+00  -6.5694450e-01   6.2373538e-01   9.4184314e-01   2.6176544e+00  -1.7292435e+00   1.3427620e+00   6.9169864e-01   2.0976526e+00  -3.0941621e-01  -9.7011780e-01   1.7343713e-01
  -4.9405171e-01  -1.5062860e+00   1.4937118e+00  -9.0051345e-01  -1.6372999e-01   9.0939304e-01   2.6212025e+00   3.8253435e-01   9.7306169e-01   7.7966099e-01  -4.5995563e+00  -3.5714138e+00   3.4690878e-01  -1.7893971e+00   1.8543011e+00  -1.6582375e+00  -3.5887734e+00  -1.2647106e+00  -2.2039573e+00  -8.8952947e-01  -8.5413282e-01   1.0191660e+00  -6.9742164e-01  -3.3256964e+00  -1.3560584e+00   8.2948999e-01  -1.4411478e+00  -1.1884146e+00  -2.4837061e+00  -1.3087475e+00  -4.6966759e-01  -2.5870793e+00  -2.0836670e+00  -1.0946359e+00   4.1948919e-02  -2.5326084e+00   1.7207782e+00   8.8988914e-01   2.9802666e+00  -1.2966504e-01   2.0225457e+00  -2.9784115e+00   1.7622980e+00  -1.5405975e+00   2.1209912e+00  -1.1740891e+00   2.4532437e+00  -5.0159646e-01   6.5891143e+00  -1.0296975e-01   3.4006885e+00  -3.6280114e-01  -2.7884454e+00  -1.1093454e+00   2.8028826e+00   5.6297208e-01  -2.3938877e+00   2.3137927e+00   8.6189911e-01  -1.5059584e-01   3.3501938e-01  -1.6981319e+00  -2.7064833e+00  -4.7089100e-01   2.5412133e+00  -2.1264059e+00   7.5369834e-01   1.4820486e-03  -2.4822281e+00   1.1517481e-01   1.1649660e+00  -2.1523830e+00   3.1935257e+00  -7.2887047e-01   3.9429384e-01  -3.2541949e+00   3.5619450e+00  -2.0462354e+00  -7.6512164e-01  -8.3909875e-01   5.9861190e-01   1.4491593e+00   3.2898357e+00  -1.6827719e+00   2.0926483e+00   5.3719151e-01   2.4750302e+00  -4.5992371e-01  -1.5820004e-01   2.9414670e-01
  -1.2562862e+00  -2.0865822e+00   2.3039276e+00  -1.5207007e+00   3.7319076e-01   2.1943680e+00   3.3405631e+00   8.5643699e-01   1.5165101e+00   1.4917705e+00  -5.3002148e+00  -4.9405780e+00   5.0642696e-01  -1.8525562e+00   2.1675256e+00  -2.1520104e+00  -6.0645960e+00  -3.1470523e+00  -2.7760605e+00  -1.7818423e+00  -1.1239529e+00   2.3105225e+00  -7.2682831e-01  -4.9871687e+00  -1.7157428e+00   2.5053060e-02  -1.5230199e+00  -8.9453261e-01  -2.9824953e+00  -8.7790507e-01  -1.2707260e+00  -4.8278742e+00  -2.6511920e+00  -3.0517591e+00   2.0150778e-01  -3.7841250e+00   2.5069988e+00   6.8807611e-01   3.0001618e+00  -1.2432084e+00   2.6684626e+00  -4.6698695e+00   1.2756175e+00  -2.4288045e+00   3.8194250e+00   3.9844535e-01   1.5033222e+00  -3.2196092e+00   7.1381989e+00  -9.3826540e-02   4.1789488e+00  -1.5683840e+00  -2.5491168e+00  -1.9004917e+00   2.1026912e+00   4.2527054e-01  -3.9100106e+00   1.8560349e+00   7.4643062e-01   1.3084707e-01  -1.0017257e+00  -3.3280886e+00  -3.8567913e+00  -2.4037607e+00   3.5108731e+00  -2.8535956e+00   2.7747983e+00   2.0997618e+00  -3.2370257e+00  -2.0387494e-01   1.3578427e+00  -3.4896066e+00   2.9540809e+00  -1.2980845e+00  -9.2122598e-01  -7.1032468e+00   3.6193631e+00  -3.9187350e+00  -5.7943661e-01  -1.4208487e+00   3.3133543e-02   2.7106828e-01   3.4340766e+00  -3.2789935e+00   2.2625341e+00  -1.8159630e-01   2.7813735e+00  -8.2761568e-01  -3.1613070e-01   6.1474394e-02
  -2.6705222e-02  -1.5075982e+00   2.8278028e+00  -1.0159411e+00   7.9243795e-01   1.8347820e+00   3.2499990e+00   8.0612699e-01   1.9824326e+00   1.7116684e+00  -3.5002792e+00  -4.2846216e+00   5.8912046e-01  -1.6833185e+00   1.9646845e+00  -1.6585088e+00  -4.2835817e+00  -2.4767430e+00  -2.2056044e+00   5.3273093e-02  -1.0571177e+00   1.7409628e+00  -1.1447233e+00  -4.6107520e+00  -9.9410960e-01   3.4465473e-01  -1.0548602e+00  -1.1935546e+00  -2.2999573e+00   2.2123320e-01  -7.8918114e-01  -4.4805319e+00  -1.5542707e+00  -6.9796626e-01  -9.4329181e-01  -4.2140556e+00   2.2814938e+00   3.3078542e-01   3.5294171e+00  -8.3141579e-01   1.7113466e+00  -2.7285546e+00  -2.0832120e-01  -3.7460056e+00   9.2561366e-01  -5.8706775e-01  -2.1315650e-01  -4.4905449e+00   6.3205330e+00  -6.4740991e-01   2.4246227e+00  -1.5584121e+00  -4.3469626e+00  -3.2411004e+00   3.5362041e-01  -1.2789897e-01  -1.9455469e+00   2.1894837e+00   1.1218482e+00   3.2637780e-01   6.7906952e-03  -2.3666049e+00  -3.5763095e+00  -9.8395095e-01   3.4609865e+00  -2.2157039e+00   1.4199435e+00   1.4993915e+00  -1.8768602e+00   1.9179336e+00   1.5346609e+00  -3.8109418e+00   3.9716089e+00   2.7576992e-01  -7.8703021e-01  -6.0940128e+00   3.8374138e+00  -3.7054403e+00   3.3893167e-01  -1.0752360e-01  -3.2441046e-01   1.3551475e+00   3.0337903e+00  -2.7385411e+00   1.7948326e+00  -2.9000835e-01   2.3378317e+00  -1.1534073e-01  -7.3042940e-01   6.1364808e-01
   4.8434659e-01  -1.6917241e+00   3.2808335e+00  -1.0458106e+00   9.1762174e-01   1.0854404e+00   3.5382323e+00   6.0535886e-01   2.2226514e+00   1.9652642e+00  -2.4508899e+00  -3.8083521e+00   6.6498618e-01  -1.4669114e+00   1.6229746e+00  -1.6717506e+00  -3.0931746e+00  -2.1793254e+00  -2.0421379e+00   1.2066074e-01  -2.9427554e-01   6.0309366e-01  -9.5367929e-01  -4.6792128e+00  -3.0877760e-01  -3.3531407e-01  -1.0868115e+00  -1.6034216e+00  -2.4584607e+00   8.2959832e-01  -7.2524447e-01  -4.8846279e+00  -7.6280872e-01   5.0381769e-01  -1.5939144e+00  -3.9207363e+00   1.7068558e+00   3.9688059e-01   3.6867057e+00  -7.7250054e-01   2.1295173e+00  -9.8734419e-01  -1.9112134e+00  -4.2465193e+00  -5.0424029e-01  -1.1181920e+00  -1.8706795e+00  -4.9591017e+00   5.4031085e+00  -1.1343427e+00   1.5699631e+00  -7.6524593e-01  -4.8212972e+00  -3.8122762e+00  -9.7213280e-02  -2.7269133e-04  -1.3234731e+00   1.6752376e+00   4.4778617e-01   6.9253883e-02   8.5517562e-01  -2.3555103e+00  -3.1178125e+00  -8.4812000e-01   5.0632278e+00  -1.0722945e+00   1.1854627e+00   1.3620012e+00  -1.3802108e+00   2.2624113e+00   1.5116678e+00  -3.6505455e+00   4.2656468e+00   1.6661753e+00  -8.2357387e-01  -4.9951764e+00   3.1684453e+00  -3.2693523e+00   9.4475629e-01   9.7771455e-01  -7.6616825e-01   1.0274528e+00   2.8070724e+00  -3.3194165e+00   1.6071800e+00  -7.0194828e-01   1.9225014e+00   2.0133910e-01  -8.1452297e-01   1.0104895e+00
   5.1189550e-01  -1.7322946e+00   3.5142151e+00  -1.5302939e+00   1.0607247e+00   1.8547200e+00   3.7274629e+00   3.7549392e-01   2.6316374e+00   2.2492665e+00  -2.0769613e+00  -3.9783026e+00   7.0595390e-01  -1.4582840e+00   1.2981357e+00  -2.2117595e+00  -2.8513680e+00  -2.4678938e+00  -2.3911072e+00  -4.0356339e-01   3.4998429e-01   1.4854365e+00  -1.0629668e+00  -5.2666232e+00   6.0341879e-01  -6.2036287e-01  -6.2199335e-01  -1.0325848e+00  -2.0645722e+00   6.6044577e-01  -6.3155316e-01  -5.0640606e+00  -1.0166871e+00   2.7448939e-01  -1.4795651e+00  -4.1191648e+00   2.1040909e+00  -5.6094059e-01   4.1669762e+00  -1.4390517e+00   3.2403459e+00   3.4154965e-01  -6.8552506e-01  -3.4238488e+00   1.8895962e+00   9.4980899e-02  -5.9918487e-01  -4.9170825e+00   6.5353367e+00  -6.0732631e-01   3.0566750e+00  -8.2026885e-01  -3.4965257e+00  -3.2833469e+00   1.0862481e+00   2.0839453e-01  -1.4578523e+00   1.5563806e+00   2.8822052e-01  -3.8054395e-01   7.6889036e-01  -2.8582159e+00  -2.9386194e+00  -1.1498569e+00   6.4682969e+00  -1.8393980e+00   2.2177901e+00   2.2104645e+00  -1.3632303e+00   2.4198718e+00   2.2202470e+00  -4.1153221e+00   5.3124656e+00   1.9960709e+00  -5.5358522e-02  -5.6192741e+00   2.5040310e+00  -5.0243255e+00   9.3545745e-01   4.8069541e-01  -9.0788199e-01   1.2764268e+00   3.0975393e+00  -3.7605724e+00   1.8351320e+00  -1.2043683e+00   1.7234045e+00  -2.4873134e-01  -2.1909436e-01   6.7247696e-01
   1.1401794e+00  -1.2555993e+00   3.3191573e+00  -1.5576605e+00   7.2466168e-01   1.5956904e+00   3.0540193e+00  -6.2235963e-01   2.2628426e+00   1.0701130e+00  -1.7117975e+00  -4.1380940e+00  -5.6662055e-02  -2.6147076e+00   8.6799914e-01  -3.0972021e+00  -1.3010471e+00  -1.7699145e+00  -2.0255486e+00   3.1877285e-01   1.7334349e+00   2.4679789e+00  -7.1738026e-01  -4.4142943e+00   1.7529083e+00  -2.1757943e-01  -2.1940677e-03  -1.0475073e-01  -1.4356682e+00  -4.7969691e-01   5.3976566e-02  -4.3283833e+00  -6.8649768e-01   1.1138300e+00  -2.4730046e+00  -4.8541321e+00   2.3438077e+00  -1.9836119e+00   4.2803671e+00  -1.5430428e+00   4.7188149e+00   2.2372496e+00   6.8596316e-01  -2.9025129e+00   3.0928163e+00  -2.6928359e-01  -1.3783320e-02  -4.9219225e+00   8.0736301e+00  -2.1203517e-02   3.6889790e+00  -1.4025226e-01  -2.8873015e+00  -2.9533869e+00   1.4738775e+00   6.7732044e-01  -4.7516479e-01   1.4885861e+00   3.7654299e-01  -8.2247604e-01   1.3416415e+00  -3.3191528e+00  -1.6378587e+00  -9.0730035e-01   6.6139746e+00  -2.6041650e+00   2.6600012e+00   1.8877952e+00  -5.8064139e-01   2.9020392e+00   3.2637333e+00  -3.5704373e+00   6.8660660e+00   1.9050793e+00   1.6218998e+00  -3.3002356e+00   2.5836863e+00  -6.0535128e+00   1.5180464e+00   1.3463191e+00  -2.2788557e-01   2.0936387e+00   3.3831858e+00  -4.7245335e+00   2.2330976e+00  -6.1112611e-01   1.2388987e+00   4.7155140e-01   3.7552054e-01   4.7383664e-01
   9.8980123e-01  -1.5546776e+00   3.8628668e+00  -1.5510751e+00   8.3844038e-01   1.4650323e+00   3.7126542e+00  -8.3940771e-02   2.3208534e+00   2.0413742e+00  -2.6840910e-01  -3.2305081e+00   8.6418678e-01  -1.6901263e+00   1.1214027e+00  -2.4834241e+00  -5.1359004e-01  -1.9786385e+00  -1.6145287e+00   6.9004705e-01   1.7606480e+00   1.3607501e+00  -6.4907463e-01  -4.4193303e+00   1.7454097e+00  -4.3948424e-01  -3.4184108e-02  -5.6638200e-01  -9.3178275e-01   8.8669158e-01   1.9568574e-01  -4.1098453e+00  -9.1759354e-02   2.0885771e+00  -1.4007125e+00  -3.0022634e+00   1.7595816e+00  -1.8877559e+00   3.7816557e+00  -1.9482495e+00   4.3395821e+00   3.2318609e+00  -4.4344711e-01  -3.5046634e+00   2.0324046e+00   2.9465295e-01  -1.4624616e+00  -5.8355254e+00   6.9313234e+00  -6.1126534e-01   2.0357746e+00  -5.4127521e-01  -4.4448390e+00  -4.5255107e+00  -3.5777543e-01  -1.3404741e-02  -4.0455617e-01   8.2552880e-01  -2.4267391e-01  -9.7302203e-01   1.8513591e+00  -3.1544131e+00  -1.3195521e+00  -8.3771739e-01   7.1870067e+00  -1.7646610e+00   2.5527429e+00   2.7191920e+00  -1.4630742e-01   4.0227749e+00   3.1011953e+00  -4.0144943e+00   6.1708535e+00   2.9319033e+00   7.7700205e-01  -3.5438171e+00   1.9934346e+00  -5.1157954e+00   2.6186603e+00   1.5891530e+00  -2.0183749e-01   2.1768755e+00   3.0588437e+00  -3.7511892e+00   1.8443437e+00  -1.1929423e+00   1.1370753e+00  -1.1382168e-01  -2.4042617e-01   5.1375222e-01
   5.1625375e-01  -1.9096101e+00   3.8296350e+00  -2.2713365e+00   1.1728405e+00   1.8533833e+00   3.6462190e+00  -1.5820774e-02   1.9767487e+00   2.1487470e+00  -6.6468770e-01  -3.6577508e+00   8.4532769e-01  -1.7445231e+00   8.3954567e-01  -3.0408150e+00  -1.3794247e+00  -2.8153066e+00  -1.6746829e+00  -2.0760742e-01   1.8196569e+00   2.3374975e+00  -7.3132843e-01  -4.8240066e+00   1.4627249e+00  -1.0065148e+00  -4.4867509e-02  -3.9528151e-01  -6.5262340e-01   7.2575596e-01  -3.3459692e-01  -4.5549434e+00  -3.8402754e-01   8.6388045e-01  -8.7814504e-01  -2.9068528e+00   1.7549096e+00  -2.3838731e+00   3.5101766e+00  -2.6917478e+00   4.2205463e+00   2.7575722e+00   3.5596144e-01  -3.3470737e+00   4.2078187e+00   1.8801363e+00  -1.1482254e+00  -6.6756040e+00   7.5016316e+00  -2.5805159e-01   2.6318164e+00  -1.1313537e+00  -4.0297959e+00  -4.5027031e+00  -6.6935979e-01  -3.4516329e-03  -1.1654393e+00   4.7510495e-01   5.5342430e-02  -9.1515026e-01   1.4509264e+00  -4.0410400e+00  -1.1228647e+00  -2.4039900e+00   7.1473092e+00  -2.3732383e+00   4.1490126e+00   4.0876551e+00  -2.4232860e-02   3.8643001e+00   2.7540293e+00  -4.3468753e+00   5.5815058e+00   2.0425451e+00   3.7840691e-01  -5.0865958e+00   1.9875228e+00  -6.1039093e+00   3.0790196e+00   1.2887781e+00   6.7833110e-02   1.5831245e+00   2.5771870e+00  -4.7869264e+00   1.9591893e+00  -1.7632762e+00   1.1435575e+00  -8.6190149e-01  -7.1612206e-02  -1.6063530e-01
   1.0596342e+00  -1.2941261e+00   3.5879359e+00  -2.5163439e+00   9.8869701e-01   2.5460655e+00   3.5289409e+00  -4.6823027e-02   2.0044363e+00   2.5006606e+00  -9.8402308e-02  -3.0780310e+00   6.7759026e-01  -1.3083058e+00   6.8808607e-01  -3.0347415e+00  -1.3297442e+00  -2.4691696e+00  -1.6362042e+00  -3.3369732e-01   1.3313212e+00   3.5608353e+00  -1.1041092e+00  -4.1067135e+00   9.1645866e-01  -4.5832457e-01  -3.0162005e-01  -1.0615096e-01   1.0476103e-01   3.2605204e-01  -3.3256841e-02  -3.1762255e+00  -3.4966503e-02   1.4752423e+00  -3.3632655e-02  -2.5658302e+00   1.3935922e+00  -3.6419585e+00   2.7818619e+00  -3.4720105e+00   3.9781977e+00   1.8011467e+00   7.4977819e-01  -3.2722420e+00   3.8990906e+00   2.2927178e+00  -5.6418002e-01  -7.2505928e+00   8.0420100e+00   7.4157531e-02   2.3810115e+00  -9.1874302e-01  -4.2790446e+00  -4.5193427e+00  -2.1048503e+00  -1.1249621e-01  -2.2794835e-01   8.3126651e-01   1.2701249e+00  -7.4441644e-01   2.0433453e+00  -3.1738163e+00  -9.8237274e-01  -1.6783818e+00   6.0593425e+00  -2.3506672e+00   3.8308853e+00   3.8305901e+00   5.3792760e-01   3.9542474e+00   3.3737631e+00  -3.8926607e+00   6.7966582e+00   1.5684741e+00   1.4726857e+00  -4.1062735e+00   2.7171201e+00  -6.8210817e+00   2.4953587e+00   4.2403671e-01  -1.7013257e-01   2.1579801e+00   2.7271338e+00  -4.3464470e+00   1.6957883e+00  -1.5893367e+00   9.4687740e-01  -1.0458976e+00   6.5306536e-02  -2.0278231e-01
   1.4477102e+00  -1.0766450e+00   3.1221175e+00  -2.5946926e+00   7.8122853e-01   1.2606941e+00   2.8798297e+00  -1.0181436e+00   1.3169045e+00   1.5636203e+00   3.5677956e-01  -2.4582767e+00   2.4807660e-01  -2.0054936e+00  -3.9532946e-03  -3.5871069e+00   3.6634642e-01  -1.3998570e+00  -1.0677022e+00   2.4712037e-02   2.3650617e+00   2.7011531e+00  -6.4510263e-01  -3.2135164e+00   1.6509474e+00  -9.2471650e-01   3.6302257e-02  -1.0329946e-01   7.8105007e-02  -2.7287190e-01   2.8852004e-01  -2.4397957e+00   7.2240030e-01   2.5846745e+00  -2.6350537e-01  -1.3861619e+00   3.5111262e-01  -3.8170036e+00   2.2498572e+00  -3.0145623e+00   3.8150126e+00   3.4749742e+00   4.7369691e-01  -2.8766626e+00   3.6319001e+00   1.6171536e+00  -1.0492481e+00  -6.2883102e+00   7.6343851e+00   3.6585561e-01   1.6617360e+00   4.9827817e-02  -4.2238674e+00  -4.1645384e+00  -2.2308063e+00   4.1067553e-01   4.6828238e-01   3.4875602e-01   9.5706615e-01  -1.1059208e+00   2.8802262e+00  -3.1549191e+00   2.4977516e-01  -1.4612578e+00   5.5649128e+00  -2.0153932e+00   3.5442962e+00   3.0831621e+00   1.3318883e+00   4.0599212e+00   2.9830573e+00  -2.3978177e+00   6.3660075e+00   2.0454701e+00   1.8116952e+00  -5.2123374e-01   2.0272851e+00  -5.3575386e+00   2.5289110e+00   1.6746914e+00   2.9989491e-01   2.1063596e+00   2.4604113e+00  -5.1655845e+00   1.5245482e+00  -1.3174350e+00   2.3618769e-01  -4.4433054e-01   1.1031110e-01  -3.1980807e-01
   1.3266185e+00  -9.3855538e-01   3.1118039e+00  -3.0186608e+00   4.1048280e-01   1.2936555e+00   3.3481747e+00  -1.0455903e+00   1.1198586e+00   2.0263948e+00   8.8928792e-01  -1.6568246e+00   4.9533438e-01  -1.5738849e+00  -6.0165724e-02  -3.7234107e+00   2.1286184e-01  -1.1180456e+00  -1.0211478e+00  -7.2385807e-01   2.0974008e+00   2.5172197e+00  -3.8765527e-01  -2.8967152e+00   1.1976415e+00  -1.1803016e+00  -2.3052208e-01  -1.9443911e-01   1.2649279e-01  -5.6100824e-01   5.4341664e-01  -1.4466297e+00   1.1016294e+00   3.1181084e+00   1.4945422e+00   7.8111269e-01  -5.8910149e-01  -4.3749845e+00   1.1114628e+00  -3.6604691e+00   3.1291459e+00   2.7216823e+00   4.4072470e-01  -2.5180092e+00   4.1363274e+00   2.4816874e+00  -8.3463215e-01  -5.9496210e+00   7.9534350e+00   8.4816999e-01   1.4619185e+00   7.2180912e-01  -4.3987210e+00  -4.1846664e+00  -2.9813975e+00   4.3796286e-01   3.4560118e-01  -1.3925714e-01   1.2870684e+00  -1.1947812e+00   3.6864184e+00  -2.6400539e+00   5.1062143e-01  -1.0081802e+00   5.4192905e+00  -1.6198050e+00   3.7235902e+00   3.2822236e+00   1.2954909e+00   3.5835373e+00   2.9184467e+00  -1.6668937e+00   6.0263523e+00   1.8447916e+00   1.9354688e+00   8.9823818e-01   1.6599002e+00  -4.7195291e+00   1.7167059e+00   5.4881930e-01   2.7928920e-01   1.9280395e+00   2.4608030e+00  -4.9306308e+00   1.1777205e+00  -1.5221815e+00   2.3982688e-02  -1.2268289e+00  -5.2477772e-02  -6.1539022e-01
  -2.8883318e-01  -2.1748634e+00   3.0270444e+00  -3.7192407e+00   1.2450590e+00   2.6351532e-01   3.5418213e+00  -1.2848703e+00   7.5489785e-01   2.0870179e+00   6.1133708e-01  -1.8253984e+00   8.5592744e-01  -1.8983096e+00  -2.8230244e-01  -4.5045879e+00  -6.7099164e-01  -1.3231812e+00  -9.3601096e-01  -2.0901506e+00   2.3678145e+00   4.9376323e-01   2.6868444e-01  -4.0250212e+00   1.3448816e+00  -3.5023978e+00   3.7988977e-03  -9.7685227e-01  -1.2912993e+00   4.2980767e-02  -3.1498216e-01  -3.1428224e+00   1.1760438e+00   1.7775847e+00   2.5859395e+00   3.3870141e+00  -2.1717756e+00  -2.4396434e+00  -1.9800093e-01  -3.1611097e+00   1.0497166e+00   3.0812578e+00  -2.6782285e+00  -3.2618726e+00   4.5459129e+00   2.6538440e+00  -3.5385360e+00  -6.4046272e+00   5.8548556e+00   9.9142497e-01   8.4622390e-01   4.9068663e-01  -3.4928427e+00  -3.4356402e+00  -2.5944848e+00   1.0943465e+00  -1.6975043e+00  -1.6507881e+00   3.4125615e-01  -1.3095860e+00   3.4023752e+00  -4.2075266e+00   4.1578576e-01  -3.1091484e+00   4.8555034e+00  -1.3370379e+00   5.1706942e+00   4.2120630e+00   7.6032259e-01   2.3487348e+00   6.0516639e-01  -4.0135785e-01   1.8023803e+00   1.9918413e+00  -1.0668571e+00   1.2680391e+00  -5.2922640e-01  -1.9791725e+00   8.3310533e-01   1.1397785e+00   9.9629767e-02  -2.5976613e-01   1.7335712e+00  -6.6011855e+00   2.4291723e-01  -3.0651916e+00  -6.5135319e-01  -1.7706335e+00  -7.1503072e-01  -1.2311112e+00
  -3.5001989e-01  -2.2660185e+00   2.5686004e+00  -4.0276608e+00   5.9664331e-01  -7.3901666e-01   3.1035302e+00  -1.6054807e+00  -3.7799382e-01   1.4409364e+00   6.6534713e-01  -1.4063221e+00   8.8752367e-01  -1.9008215e+00  -6.0062915e-01  -4.4052770e+00   1.0092354e+00  -8.6132749e-01  -4.5384061e-01  -2.3218383e+00   2.5354941e+00  -1.0851947e-01   6.2318158e-01  -3.3165049e+00   9.2438888e-01  -3.3238042e+00  -4.7377898e-01  -1.4789663e+00  -7.1922138e-01  -4.2403149e-01  -1.9220860e-01  -1.9046470e+00   1.6001754e+00   2.1936846e+00   2.6068470e+00   4.4236542e+00  -2.4812784e+00  -2.5295239e+00  -5.0097087e-01  -2.9456947e+00   1.7685143e+00   3.8191544e+00  -2.1625713e+00  -2.7767986e+00   4.5581451e+00   2.0373231e+00  -3.5199447e+00  -5.3681766e+00   5.0843056e+00   6.8363065e-01   2.2885408e-01   9.2014630e-01  -3.2042759e+00  -2.8626210e+00  -2.2618825e+00   1.3240168e+00  -1.4306191e+00  -1.7983970e+00   6.7352766e-02  -1.5131467e+00   4.1151405e+00  -3.8347711e+00   2.0397815e+00  -3.0862430e+00   4.5387711e+00  -9.8108569e-01   5.1538855e+00   3.8167746e+00   1.3496006e+00   2.3298941e+00   2.1689902e-01   1.9315659e-01   1.6865103e+00   1.6544881e+00  -3.6449255e-01   2.9594476e+00  -4.7093925e-01  -7.0417168e-01   1.6102826e+00   1.9841402e+00   1.3314600e+00   1.3920547e-01   1.8487361e+00  -6.2825367e+00   4.7660442e-01  -2.6376520e+00  -5.2802521e-01  -1.9529513e+00  -4.9098576e-01  -1.5933706e+00
  -4.0737967e-01  -1.9234002e+00   2.1451053e+00  -4.4647990e+00   3.4005888e-01  -9.8735211e-01   2.7489060e+00  -1.8149928e+00  -1.2868584e+00   9.1447487e-01   1.0975857e-01  -1.4294597e+00   7.1771173e-01  -2.0698429e+00  -8.4446056e-01  -4.5364519e+00   6.2480437e-01  -9.0043341e-01  -3.2092731e-01  -2.6369802e+00   1.7723398e+00   3.4426469e-01   6.3761326e-01  -3.0558418e+00  -1.2391797e-01  -3.2597451e+00  -7.2605698e-01  -1.7391246e+00  -5.2298149e-01  -1.2078603e+00  -4.5607605e-01  -1.1890858e+00   1.6255844e+00   2.0062656e+00   3.2285429e+00   5.1466063e+00  -2.8817581e+00  -3.0124214e+00  -1.0748606e+00  -3.1908617e+00   8.2869406e-01   2.5685677e+00  -1.2375363e+00  -2.6638320e+00   5.5491772e+00   2.5442906e+00  -2.9715346e+00  -5.1100352e+00   5.3250798e+00   9.6599746e-01  -3.8859038e-02   8.2994653e-01  -3.3741267e+00  -2.6211630e+00  -2.8871172e+00   1.2261282e+00  -1.5099822e+00  -1.6501147e+00   7.0620848e-01  -1.1994865e+00   4.0440735e+00  -3.5038206e+00   2.4272195e+00  -3.1266926e+00   3.2970119e+00  -1.3911309e+00   5.4599679e+00   4.0183607e+00   1.6902174e+00   2.3855592e+00  -3.5019658e-01   6.6717844e-01   1.4415054e+00   6.3995165e-01  -1.8496081e-01   3.5133161e+00   9.6510708e-02  -2.7366389e-01   1.1780086e+00   1.4529755e+00   2.0905717e+00   3.1893722e-01   1.6173476e+00  -6.5724656e+00   6.0945593e-01  -2.0779785e+00  -4.6826405e-01  -2.3048428e+00  -5.7544639e-01  -2.0962831e+00
  -1.2108406e+00  -2.0799076e+00   2.0779921e+00  -4.9733805e+00   1.9122445e-01  -1.1466660e+00   2.9228313e+00  -1.8520764e+00  -1.7270166e+00   5.6730078e-01  -4.5973679e-01  -1.4770138e+00   6.2497660e-01  -2.3137260e+00  -9.7346913e-01  -5.1516114e+00  -5.8833220e-01  -9.3418315e-01  -4.7689768e-01  -4.0388242e+00   1.1349436e+00   3.4516379e-01   1.0820231e+00  -3.1516372e+00  -8.2662441e-01  -3.7602245e+00  -7.2403148e-01  -1.8202104e+00  -1.1128691e+00  -2.0025392e+00  -8.4372462e-01  -1.0854903e+00   1.3382808e+00   1.1446525e+00   4.1261163e+00   6.5941299e+00  -3.5729976e+00  -2.7737979e+00  -2.0751552e+00  -3.2388758e+00  -7.7353951e-01   7.7093176e-01  -9.8582719e-01  -2.4826390e+00   7.3695377e+00   3.2678334e+00  -2.9426682e+00  -4.6001277e+00   5.6479542e+00   1.6562289e+00   3.6802687e-01   1.2741283e+00  -2.7690398e+00  -1.6917194e+00  -2.4611944e+00   1.4922662e+00  -2.5217699e+00  -2.2786082e+00   1.1787072e+00  -1.0117620e+00   4.3159287e+00  -3.5336192e+00   2.6200158e+00  -3.4491171e+00   2.9257465e+00  -1.5179454e+00   6.4021691e+00   4.3979495e+00   1.1669249e+00   1.1333334e+00  -1.3490995e+00   1.4184559e+00   6.9709280e-02  -4.7085232e-01  -7.5396707e-01   4.0530665e+00  -3.2842944e-01   7.5559682e-01  -1.6866798e-01   3.7548240e-01   2.4107992e+00  -5.7733195e-01   1.2188875e+00  -7.5396159e+00   5.3373062e-01  -2.3988366e+00  -5.3630456e-01  -3.3470305e+00  -5.4472333e-01  -2.7790191e+00
  -1.1379839e+00  -1.6179895e+00   1.6203956e+00  -5.0072781e+00   1.5259398e-01  -1.5686593e+00   2.5347377e+00  -1.9758915e+00  -1.9862772e+00  -1.4316301e-01  -7.7219308e-01  -1.1975759e+00   6.0432594e-01  -2.4449076e+00  -1.0114154e+00  -5.1799248e+00  -9.7907025e-01  -6.9959509e-01  -4.4537781e-01  -4.4159545e+00   1.7062296e-01   4.4331898e-01   1.1661276e+00  -2.8399819e+00  -1.4777760e+00  -3.9065246e+00  -4.4979775e-01  -1.9582057e+00  -1.3278879e+00  -2.4296400e+00  -1.3909477e+00  -9.5589971e-01   1.3726321e+00   8.5863104e-01   3.7539885e+00   6.5765637e+00  -3.8473851e+00  -2.6602955e+00  -2.3770563e+00  -2.8867942e+00  -2.4757557e+00  -5.3367117e-01  -7.2272051e-01  -2.2065805e+00   7.3963842e+00   2.9518944e+00  -2.6028160e+00  -3.7927008e+00   5.3503035e+00   1.9933005e+00   6.0941835e-01   1.5873289e+00  -1.6862295e+00  -2.9487540e-01  -2.0435288e+00   1.8601909e+00  -2.3674601e+00  -2.1847213e+00   2.1325824e+00  -4.1356400e-01   4.4143959e+00  -2.9468484e+00   2.8169794e+00  -2.9908863e+00   1.7363234e+00  -1.6640170e+00   6.3501219e+00   3.9401419e+00   1.1925413e+00   7.0949008e-01  -2.3388888e+00   1.8883719e+00  -5.9940986e-01  -1.0800187e+00  -1.1293413e+00   4.6144471e+00  -2.9916799e-01   1.3048426e+00  -1.1288659e+00   2.3738593e-01   2.6773131e+00  -7.3730230e-01   9.1916825e-01  -7.7688175e+00   4.5283065e-01  -2.1348853e+00  -5.0673432e-01  -3.5231336e+00  -6.6364462e-01  -3.0264243e+00
  -1.3898915e+00  -1.4779544e+00   1.6384112e+00  -4.8366985e+00  -2.9141509e-01  -1.8709027e+00   2.6149816e+00  -1.8096347e+00  -2.2152253e+00  -5.0328950e-01  -7.9023201e-01  -8.4181984e-01   5.7733156e-01  -2.4024937e+00  -8.8517535e-01  -5.0655678e+00  -1.4937568e+00  -3.7707271e-01  -2.8387768e-01  -4.9051267e+00  -5.2937721e-01   1.1693005e-01   1.6268650e+00  -2.1781797e+00  -2.2050878e+00  -3.7387331e+00  -6.0502962e-01  -2.0976489e+00  -1.6950059e+00  -2.8103388e+00  -1.4284935e+00  -4.1495727e-01   1.5791036e+00   8.3186345e-01   4.0754274e+00   7.5281884e+00  -4.3095374e+00  -2.2353878e+00  -3.3783659e+00  -2.5321379e+00  -3.6697203e+00  -2.4051155e+00  -1.4921933e+00  -2.6166822e+00   6.7243604e+00   2.2872584e+00  -3.6568911e+00  -3.6538052e+00   4.5881985e+00   1.9990088e+00  -4.6368498e-02   2.1813010e+00  -1.7455755e+00   1.4865515e-01  -2.4708520e+00   1.9172837e+00  -2.4593198e+00  -2.6039958e+00   2.6641633e+00   9.7297168e-03   4.9739956e+00  -2.2001705e+00   3.0549023e+00  -2.3150055e+00   1.1356172e+00  -9.9961145e-01   6.0789531e+00   3.4626225e+00   8.0465950e-01  -2.6419231e-01  -2.8504605e+00   2.6877164e+00  -1.3259311e+00  -1.6952083e+00  -1.4289854e+00   5.9023825e+00  -1.9025443e-01   2.9045818e+00  -2.3480623e+00  -2.0653022e-01   2.7571150e+00  -1.3107031e+00   7.7413791e-01  -7.8070400e+00   2.7150498e-01  -2.0085856e+00  -4.0599442e-01  -3.8306896e+00  -8.1377574e-01  -3.0996386e+00
  -9.7804204e-01  -8.7384024e-01   1.3651119e+00  -4.2091989e+00  -7.7800970e-01  -2.6342311e+00   2.0654490e+00  -2.0219429e+00  -2.7153139e+00  -1.5682026e+00  -5.4134101e-01  -4.8504951e-01   5.6428846e-01  -2.7636570e+00  -7.9879041e-01  -4.6254761e+00  -4.9072858e-01   2.7418969e-01   2.7927458e-01  -3.8822742e+00  -8.5156680e-01  -3.2877482e-01   1.9889687e+00  -1.1825987e+00  -2.3938813e+00  -3.1220470e+00  -2.7975158e-01  -2.1611065e+00  -1.4892564e+00  -3.1090888e+00  -1.2422933e+00   3.2354465e-01   2.0555946e+00   1.6265611e+00   3.2658372e+00   7.5042267e+00  -4.2135240e+00  -2.0818702e+00  -3.5761519e+00  -1.6667200e+00  -4.2371810e+00  -2.4861207e+00  -1.6161695e+00  -2.8606024e+00   5.4239230e+00   7.8965441e-01  -4.3373908e+00  -3.1206503e+00   3.7006333e+00   1.7336588e+00  -8.4844015e-01   2.4313962e+00  -1.6828576e+00   6.2808930e-01  -2.6050014e+00   1.8712032e+00  -1.6663457e+00  -2.4924438e+00   2.8976132e+00   3.8371835e-01   5.2150909e+00  -1.4082823e+00   3.7996540e+00  -1.0844681e+00   1.0515821e-01  -8.8371465e-01   5.1921156e+00   2.5701851e+00   1.1107528e+00   1.6307902e-01  -3.0744221e+00   3.2016664e+00  -1.3161310e+00  -1.6721290e+00  -1.1985123e+00   7.6877067e+00   1.8516434e-01   4.2438815e+00  -2.6457772e+00   4.4575089e-01   3.4454061e+00  -7.1815267e-01   8.2668513e-01  -7.2067958e+00   3.5919284e-01  -1.0766219e+00  -3.1598293e-01  -3.2088414e+00  -9.9299182e-01  -2.9641922e+00
  -1.4134153e+00  -9.7996538e-01   1.4661768e+00  -4.1229548e+00  -8.9860253e-01  -2.9748850e+00   2.1066631e+00  -1.6138752e+00  -3.0298827e+00  -1.8541789e+00  -7.6036035e-01  -6.0293223e-01   6.6718411e-01  -2.5427387e+00  -7.8378836e-01  -4.3231895e+00  -8.6141566e-01   2.2791362e-01   3.3585965e-01  -4.3486484e+00  -1.7991390e+00  -7.8888110e-01   2.0896065e+00  -1.1319193e+00  -3.2826258e+00  -2.9675597e+00  -5.0889953e-01  -2.7918662e+00  -1.7636212e+00  -3.1565693e+00  -1.6310139e+00   4.1536212e-01   1.9557991e+00   1.2462344e+00   3.0863900e+00   7.8311549e+00  -4.3282898e+00  -1.2609141e+00  -3.9506740e+00  -1.1418585e+00  -5.3008994e+00  -3.5953455e+00  -2.4771728e+00  -3.7002018e+00   4.9745045e+00   4.6138476e-02  -5.6031901e+00  -3.3677712e+00   2.5336925e+00   1.2554023e+00  -1.5178791e+00   2.3055455e+00  -1.8591716e+00   9.9518062e-01  -2.5875092e+00   1.5683878e+00  -1.9687937e+00  -2.5595849e+00   3.0736218e+00   7.7973081e-01   5.3019238e+00  -8.3450645e-01   3.9443593e+00  -8.5473083e-01  -7.5787152e-02  -4.8790876e-01   5.0588544e+00   2.3737149e+00   9.5530447e-01  -2.0022837e-01  -3.8493813e+00   3.4190922e+00  -1.9481832e+00  -2.0562759e+00  -1.5373866e+00   7.5267154e+00   4.9619590e-01   5.5884919e+00  -3.3503448e+00   2.2687714e-01   3.6598748e+00  -1.0276477e+00   4.2998325e-01  -7.1299455e+00   3.7619692e-01  -1.1111040e+00  -2.1597351e-01  -3.7188033e+00  -1.0765945e+00  -3.0777163e+00
  -1.6481721e+00  -7.5371881e-01   1.2618796e+00  -4.0754918e+00  -1.1547669e+00  -2.6592796e+00   1.8028917e+00  -1.1714094e+00  -3.3123104e+00  -2.6218998e+00  -1.7435777e+00  -1.0803203e+00   7.3047563e-01  -2.4297845e+00  -5.4677096e-01  -4.0973377e+00  -1.7577867e+00  -3.7651444e-01   1.6804471e-02  -5.0508098e+00  -3.0930684e+00   2.9828575e-01   2.0255871e+00  -1.1912065e+00  -4.4759341e+00  -2.4189405e+00  -5.3942644e-01  -2.7524066e+00  -1.5449272e+00  -3.6251235e+00  -2.5202393e+00   9.4505878e-02   1.2200371e+00  -1.5796459e-01   2.0677479e+00   6.1684485e+00  -3.2173352e+00  -1.2127201e+00  -3.4344111e+00  -9.0018513e-01  -5.4109777e+00  -5.3489953e+00  -1.2424760e+00  -3.6557373e+00   6.0533623e+00  -1.6372932e-01  -4.8523577e+00  -3.3461123e+00   2.5132319e+00   1.0322623e+00  -5.4686582e-01   1.8357474e+00  -4.6019754e-01   2.3319006e+00  -1.4464790e+00   1.5669366e+00  -2.2725919e+00  -2.1720819e+00   3.7364640e+00   1.3586719e+00   4.5950980e+00  -6.4659913e-01   4.0151938e+00  -9.8869051e-01  -1.2145829e-01  -1.0240280e+00   5.6624669e+00   2.6052080e+00   5.8517251e-01  -6.0055300e-01  -4.1817667e+00   2.6728969e+00  -1.5401559e+00  -3.2611084e+00  -1.3461123e+00   5.5766385e+00   1.2734016e+00   4.6216770e+00  -3.5876178e+00  -2.3328022e-01   4.2607248e+00  -8.6994294e-01   3.7090359e-01  -7.1501842e+00   1.0568066e+00  -5.8045154e-01   4.2073363e-01  -4.1848933e+00  -6.9265554e-01  -3.3593944e+00
  -1.3459994e+00  -3.6727868e-01   1.2464784e+00  -3.8531626e+00  -1.4128090e+00  -2.8891633e+00   1.4871422e+00  -9.6426044e-01  -3.6806820e+00  -3.0103566e+00  -1.8485531e+00  -1.3744550e+00   6.4623513e-01  -2.4727194e+00  -1.1087852e+00  -3.7166388e+00  -1.5909430e+00  -5.4229121e-01   2.7553190e-01  -4.8406238e+00  -3.7467877e+00   4.7649469e-01   1.8603558e+00  -9.1965310e-01  -5.0021471e+00  -2.1628089e+00  -4.9622435e-01  -3.0603851e+00  -1.4204737e+00  -3.7736824e+00  -2.7724166e+00   2.6482159e-01   1.3432274e+00  -2.6174273e-01   1.0963919e+00   5.1971569e+00  -2.7736350e+00  -9.1231687e-01  -3.0606824e+00  -2.8425608e-01  -5.9490671e+00  -6.1072821e+00  -7.3182776e-01  -3.6978255e+00   6.1762371e+00  -4.6080233e-01  -5.1996999e+00  -2.9173949e+00   2.1336462e+00   6.3979271e-01  -5.8108176e-01   1.7774198e+00  -3.1092701e-01   2.8698568e+00  -1.1719760e+00   1.0866709e+00  -2.0282452e+00  -1.7887218e+00   4.0041283e+00   1.7771301e+00   4.5704697e+00   1.4614152e-01   4.4789213e+00  -4.7692293e-01  -1.8473238e-01  -9.1413366e-01   5.3573035e+00   2.4408801e+00   8.7327947e-01  -3.7418540e-01  -4.6807808e+00   2.2388985e+00  -1.3115302e+00  -3.3749502e+00  -1.0020972e+00   5.1792406e+00   2.2415480e+00   5.0878912e+00  -3.6488745e+00   6.5929541e-03   4.6364329e+00  -7.4486657e-01  -1.5328397e-01  -6.9337652e+00   1.3032685e+00  -2.0949440e-01   6.3699410e-01  -4.3974262e+00  -5.0081548e-01  -3.3914777e+00
  -8.0080200e-01   3.3300496e-01   1.2237138e+00  -3.3251230e+00  -1.7076392e+00  -3.0710486e+00   1.1921030e+00  -3.5234796e-01  -3.9033544e+00  -3.6620704e+00  -1.8128413e+00  -1.1429519e+00   9.3882608e-01  -1.9957192e+00  -9.1358003e-01  -2.8690440e+00  -1.1782093e+00  -6.3116605e-01   4.0895254e-01  -4.3015263e+00  -5.1990423e+00   8.7864323e-01   1.4959066e+00  -4.9600207e-01  -6.1478761e+00  -1.1209594e+00  -4.8756855e-01  -3.4216611e+00  -6.5032866e-01  -3.5317021e+00  -3.3176548e+00   5.8285847e-01   1.2238948e+00  -4.4751635e-04  -3.6542600e-01   3.4944854e+00  -1.7771874e+00  -9.2197445e-01  -2.1059172e+00   2.9725806e-01  -6.5920308e+00  -6.6969513e+00   1.1073216e-01  -4.2176570e+00   5.3377477e+00  -1.2577702e+00  -5.0076634e+00  -3.0082486e+00   1.7464968e+00  -8.7865756e-02  -7.8901878e-01   1.4137412e+00  -4.7956744e-01   3.1791675e+00  -1.0615622e+00   4.8301467e-01  -1.0922785e+00  -1.0261859e+00   4.7454737e+00   2.4532494e+00   4.5966145e+00   1.3329860e+00   4.8180270e+00   5.4133682e-01  -2.0434294e-01  -8.5006545e-01   4.7812910e+00   2.0922538e+00   1.3382625e+00   6.4210037e-01  -4.9294160e+00   1.1356622e+00  -2.8093678e-01  -3.6270969e+00  -5.6411124e-01   3.8145775e+00   3.4062007e+00   4.4249466e+00  -2.9230588e+00   1.5696348e-01   5.2631500e+00   3.1886872e-01  -6.8012921e-01  -5.9102522e+00   1.8399819e+00   5.1765329e-01   1.0801349e+00  -4.6896265e+00  -4.5823315e-01  -3.2955466e+00
  -7.3307746e-01   7.1837673e-01   1.1889461e+00  -2.9013493e+00  -1.9394521e+00  -2.3626690e+00   1.0573442e+00   3.4082527e-01  -3.7762306e+00  -3.9622613e+00  -2.3495018e+00  -1.5910981e+00   9.5359133e-01  -1.5817667e+00  -5.2875782e-01  -2.3313376e+00  -2.1259473e+00  -1.1976797e+00   1.9904999e-01  -4.4278646e+00  -6.4727782e+00   2.1342075e+00   1.2039820e+00  -3.3281356e-01  -7.4459518e+00  -2.0878749e-01  -7.6591702e-01  -3.3225879e+00  -3.6449805e-01  -3.6665715e+00  -3.8893365e+00   3.7346178e-01   7.6393479e-01  -8.8974832e-01  -1.2617419e+00   1.3201114e+00  -5.8460488e-01  -9.5332833e-01  -1.8316758e+00   3.3261016e-01  -6.2458566e+00  -8.5485142e+00   1.2029534e-01  -5.0628238e+00   4.7158817e+00  -1.9921404e+00  -5.3257366e+00  -4.3587084e+00   1.4050223e+00  -7.5217001e-01  -4.8488971e-01   7.5387502e-01  -4.4691295e-02   3.6009427e+00  -1.2162322e+00   3.6689267e-02  -9.2369064e-01  -4.1794563e-01   5.4121528e+00   3.0628565e+00   3.8458699e+00   1.6883670e+00   4.3609535e+00   6.9441684e-01  -4.2388454e-01  -9.9852703e-01   4.7602370e+00   2.0140975e+00   1.0818783e+00   4.7921641e-01  -4.5001265e+00   3.9871504e-01   8.7036005e-01  -4.4057067e+00  -7.6462454e-02   1.9064911e+00   4.7969559e+00   3.1670122e+00  -3.1659203e+00  -4.7020528e-01   5.1320286e+00   5.9010214e-01  -6.9833231e-01  -5.4289353e+00   2.2718533e+00   1.1188939e+00   1.4544819e+00  -4.6701718e+00  -2.5894313e-01  -3.0377105e+00
  -6.6822136e-01   7.8802393e-01   1.1898230e+00  -2.1035852e+00  -2.2062783e+00  -2.9619738e+00   9.2951395e-01   6.0542966e-01  -3.7091171e+00  -4.5417089e+00  -1.8884198e+00  -1.3353114e+00   1.4211620e+00  -1.3437180e+00  -1.2690606e-01  -1.6349422e+00  -9.8545620e-01  -9.7541868e-01   5.0383226e-01  -3.6927713e+00  -6.5402489e+00   1.2121454e+00   1.4623642e+00  -1.0774046e-01  -7.4686202e+00   5.7913312e-02  -6.0490865e-01  -3.5554939e+00  -1.9713230e-01  -2.9561628e+00  -4.0440483e+00  -8.4927879e-02   9.8006512e-01  -5.3459920e-01  -2.5500540e+00   3.2477749e-01   1.8158047e-01  -8.2903361e-02  -1.2588605e+00   1.2937656e+00  -5.5085362e+00  -7.2108329e+00  -1.3307074e+00  -5.8518226e+00   2.7275155e+00  -3.9274619e+00  -6.8997157e+00  -4.8030103e+00  -2.3238055e-01  -1.8077588e+00  -8.5781439e-01   6.3212255e-01   6.4534494e-01   4.0605039e+00  -4.3319819e-01  -4.3065368e-02  -5.7056854e-01  -4.6154762e-01   4.6952199e+00   3.1523399e+00   3.7048275e+00   1.7562996e+00   4.6879511e+00   1.1305341e+00   1.3007403e-01  -5.2354487e-01   4.3118971e+00   1.5140455e+00   1.0132111e+00   8.5172352e-01  -4.4368037e+00   4.6422088e-02   9.2841252e-01  -3.5765229e+00  -2.9000591e-01   1.8213216e+00   4.6371344e+00   3.4634888e+00  -2.4973573e+00   5.1801112e-01   5.2739489e+00   9.3337284e-01  -7.0270072e-01  -4.4718327e+00   2.3708493e+00   1.4264944e+00   1.4374539e+00  -4.1547967e+00  -3.9508996e-01  -2.5821462e+00
  -1.0718391e+00   5.1676467e-01   1.1204571e+00  -1.6457059e+00  -2.4499736e+00  -2.9866396e+00   9.0346584e-01   1.0644534e+00  -3.6255084e+00  -4.8966207e+00  -2.0463780e+00  -1.5947929e+00   1.8440402e+00  -9.1708463e-01   3.7589352e-01  -1.1300035e+00  -3.5864872e-01  -1.2982893e+00   4.1194198e-01  -3.7464103e+00  -6.7028025e+00   1.0005552e+00   1.5634249e+00  -3.3051582e-01  -7.8314802e+00   4.4127560e-01  -7.6628990e-01  -3.6967359e+00  -2.5661378e-02  -2.5225766e+00  -4.4593509e+00  -7.5150709e-01   6.0697975e-01  -1.2008887e+00  -3.6069702e+00  -1.2093941e+00   1.4032163e+00   6.2988797e-01  -5.9919317e-01   1.7530395e+00  -3.6381135e+00  -6.2220153e+00  -2.1525199e+00  -6.4078286e+00   1.8870968e+00  -5.3885084e+00  -7.7213979e+00  -5.6036205e+00  -1.4863577e+00  -2.8841725e+00  -4.9481367e-01   2.9181511e-02   1.8650466e+00   4.7376701e+00   8.3693236e-01  -1.0377078e-01  -8.2424326e-01  -3.7629103e-01   3.7514555e+00   3.0056173e+00   2.9479463e+00   1.2416920e+00   4.7935779e+00   7.0256761e-01   1.0379495e+00  -4.7874030e-01   4.5085686e+00   1.3982325e+00   6.9952300e-01   8.2832575e-01  -3.9910265e+00  -5.7193323e-01   1.4339067e+00  -3.2564352e+00  -9.8839013e-02   4.3631171e-01   4.6712927e+00   2.8129749e+00  -1.6716078e+00   1.0695156e+00   5.3761878e+00   1.1977637e+00  -4.4756663e-01  -3.6824702e+00   2.7872650e+00   1.6342343e+00   1.5145596e+00  -3.9313912e+00  -1.9159652e-01  -2.2654164e+00
  -1.0669717e+00   4.7671166e-01   9.0272299e-01  -1.2048884e+00  -2.7370269e+00  -2.5690786e+00   5.8595071e-01   1.6647568e+00  -3.5756390e+00  -4.9920153e+00  -2.1175113e+00  -1.7411251e+00   2.1506980e+00  -2.1641230e-01   5.9529305e-01  -3.8656088e-01   3.6908241e-01  -1.7360461e+00   3.9634552e-01  -3.6107022e+00  -6.9449670e+00   1.6535581e+00   1.2115465e+00  -2.1742708e-01  -8.3337664e+00   1.1989985e+00  -1.1068948e+00  -3.6492235e+00   8.4750512e-01  -2.0282195e+00  -4.7631131e+00  -8.9133218e-01   2.8967283e-01  -1.8223067e+00  -4.7140577e+00  -3.3143948e+00   2.9346051e+00   8.6563300e-01   4.1627405e-01   2.0976676e+00  -1.6556051e+00  -5.5259395e+00  -1.9849455e+00  -6.5507031e+00   1.1746086e+00  -6.3491253e+00  -7.7242416e+00  -6.2493013e+00  -2.4138011e+00  -3.9520667e+00  -3.8836621e-02  -7.1966012e-01   2.8992771e+00   5.2988226e+00   1.6977331e+00  -3.7196634e-01  -6.0027316e-01   1.2138130e-01   3.3896793e+00   3.0116713e+00   2.2579873e+00   1.2080120e+00   4.9933956e+00   3.9102299e-01   1.5714890e+00  -4.6045600e-01   4.5089424e+00   1.3726317e+00   7.2544232e-01   1.1349528e+00  -3.2397560e+00  -1.5864501e+00   2.6088106e+00  -3.2193430e+00   6.5357866e-01  -1.5114192e+00   5.4311050e+00   1.3675860e+00  -3.6606005e-01   1.5304367e+00   5.5184150e+00   1.7694700e+00  -3.6685772e-01  -2.4392183e+00   3.2210896e+00   1.8696101e+00   1.8444782e+00  -3.8633005e+00   2.4725660e-01  -2.0053305e+00
  -1.1502225e+00   1.6204629e-01   7.4628791e-01  -8.3364693e-01  -2.7953467e+00  -2.7573129e+00   6.6716066e-01   1.9271156e+00  -3.1500172e+00  -4.4716288e+00  -1.4330828e+00  -1.5496167e+00   2.5944297e+00   4.5576826e-01   2.3563158e-01   2.2403346e-01   1.2452210e+00  -2.0088951e+00   5.8227351e-01  -3.7332010e+00  -6.1703467e+00   8.1855612e-01   1.1455984e+00  -3.7550947e-01  -7.7079632e+00   5.2293080e-01  -1.0437634e+00  -3.7701072e+00   7.2700260e-01  -1.1357876e+00  -4.8082034e+00  -1.5347368e+00   5.3752141e-01  -1.9186010e+00  -5.3161780e+00  -4.0241334e+00   3.2454537e+00   1.7637194e+00   9.4995435e-01   2.3662727e+00  -3.2338974e-01  -3.7503788e+00  -2.7908530e+00  -5.7949310e+00   5.3292367e-01  -6.7854973e+00  -8.3892316e+00  -5.4814700e+00  -3.7814344e+00  -4.8032658e+00   4.6295639e-01  -5.6748662e-01   4.4596111e+00   6.1516964e+00   2.9804470e+00  -4.9978630e-01  -9.1836345e-01  -7.3654840e-02   2.1410676e+00   2.7258023e+00   1.9492945e+00   1.0172968e+00   5.1743382e+00   3.0680267e-02   2.8358223e+00   2.3924040e-01   4.3787382e+00   1.3407345e+00   4.9331387e-01   7.6813384e-01  -3.1001280e+00  -2.0189752e+00   2.4997691e+00  -1.7439237e+00   7.5782324e-01  -2.0313487e+00   5.0501749e+00   1.3896232e+00   2.9399685e-01   1.9927725e+00   4.8988568e+00   1.1129077e+00  -6.6494378e-01  -1.5076826e+00   3.0182515e+00   1.4362717e+00   1.5607872e+00  -3.8817626e+00   4.0319406e-01  -1.5673813e+00
   8.8773133e-01   2.5876294e+00   3.3205166e-01  -7.8678728e-01  -2.5218655e+00  -5.0717072e-01  -3.3873389e-01   1.4251507e+00  -2.2399061e+00  -5.0710059e+00  -1.8516760e+00  -2.0281393e+00   4.3979440e-01  -6.0610243e-01  -1.7520061e+00  -1.5533295e+00   4.1464095e-01  -1.1496844e+00  -1.1353191e-01  -3.6899674e+00  -7.0306230e+00   5.7470479e+00  -5.5466490e-01   7.9113002e-01  -7.0872489e+00   2.4841943e+00   6.0552843e-01  -1.5245794e+00   1.4805829e+00  -4.3379356e+00  -4.2055300e+00   9.5544059e-01  -5.3376242e-01  -1.2487629e+00  -6.2663622e+00  -7.5203736e+00   4.2312195e+00  -1.5746683e+00   2.2254307e+00   1.9649828e+00  -2.7394232e+00  -5.5181075e+00   4.5161571e+00  -3.3293538e+00   6.4444246e+00  -3.3971675e+00  -1.3238406e+00  -3.3503219e+00   2.9119469e+00  -1.6762647e+00   4.7196403e+00   2.0244424e-01   4.5657613e+00   7.5686524e+00   4.1953524e+00  -1.3458681e+00   1.4112005e+00   2.0791637e+00   5.4673861e+00   2.6216562e+00   2.3197648e+00   2.8726337e+00   4.5752636e+00   2.2828487e+00   2.0792833e+00  -2.3528502e+00   3.7821588e+00   1.2859353e-01   1.8742503e+00   1.6467943e+00  -1.4833302e+00  -2.0129712e+00   7.1686037e+00  -3.1845716e+00   5.3222604e+00  -1.2214758e+00   7.5165517e+00  -3.3470412e+00  -1.7867946e+00  -1.1978923e+00   3.8793658e+00   3.0918702e+00  -2.4478327e+00  -2.5871391e+00   3.8185951e+00   1.8773065e+00   3.9225574e-01  -4.7807545e+00   2.3873113e+00  -2.0911461e+00
   1.4631688e+00   2.8585888e+00   6.3399955e-01  -8.9296430e-01  -2.3447154e+00  -1.3310452e-01   5.6385277e-01   3.8116625e+00  -2.2085935e+00  -2.7772868e+00  -1.9271377e+00  -5.8596900e-01   1.4331418e+00   2.6733555e+00  -1.3061802e+00   5.5165117e-01  -3.2601249e+00  -2.7987813e+00  -3.1589280e-01  -4.7927307e+00  -1.0727399e+01   5.9200964e+00  -2.0296678e+00   4.6763579e-01  -1.1678315e+01   1.8266355e+00  -2.1108627e+00  -3.5951736e+00   1.9770166e+00  -1.7513229e+00  -6.1397984e+00  -1.0668615e-01  -2.5827513e-02  -1.3869899e+00  -4.8855530e+00  -7.9202026e+00   3.5307442e+00  -9.9948750e-01   2.1521832e+00   1.0550739e+00  -6.2520109e+00  -1.0376786e+01   1.0788664e+00  -6.2689469e+00   9.9797293e-01  -2.3926428e+00  -3.9744629e+00  -6.9894126e+00   3.1707249e-01  -3.7569038e+00   1.6360387e+00  -4.9375331e-01   5.1874372e-01   4.5029723e+00  -1.3973789e+00  -2.8177221e+00   1.7479608e+00   2.5206684e+00   7.5703931e+00   4.6077871e+00   2.4567333e+00   4.8553452e+00   2.1131646e+00   1.5798302e+00   1.5527066e+00   7.2218068e-01   3.0970666e+00   1.3573932e+00   2.1261540e+00   2.1144295e+00  -2.6862201e+00  -3.6413044e+00   6.3306999e+00  -3.8463234e+00   2.7342222e+00  -6.1998502e+00   9.9118778e+00  -4.6913399e+00  -3.8336245e-01  -2.9647839e+00   2.3643840e+00   1.6150485e+00  -4.6008085e+00  -1.4855943e+00   2.8563968e+00   1.3837538e+00   1.2023863e+00  -6.2544791e+00   8.3607673e-01  -1.4373015e+00
  -2.3107314e-01   9.7727211e-01   4.8259013e-01  -5.4711785e-01  -2.7288373e+00  -1.4120740e+00   8.7492130e-01   4.2943738e+00  -2.8636041e+00  -2.2331540e+00  -1.1440493e+00  -7.2763072e-01   2.7998952e+00   3.6851407e+00  -1.2461980e-01   2.1115829e+00  -4.9094322e-01  -3.5354994e+00   6.9118070e-01  -3.8906258e+00  -9.0751374e+00   2.6653238e+00  -1.2840486e+00  -2.1248810e-01  -1.1490365e+01   1.3279188e+00  -3.3766357e+00  -4.9044629e+00   2.2604017e+00   7.3764341e-01  -5.7417450e+00  -1.0490984e+00   5.8720661e-01  -1.4570668e+00  -4.5396199e+00  -6.9808916e+00   3.9844944e+00   1.2158770e+00   1.9811684e+00   9.9826500e-01  -1.4151958e+00  -5.6020312e+00  -3.1763783e+00  -7.6790710e+00  -3.0558740e+00  -5.2219200e+00  -8.2969060e+00  -8.9379446e+00  -4.5696108e+00  -6.7965537e+00  -9.5182158e-01  -2.1311138e+00   5.5741344e-01   3.0317599e+00  -1.4894967e+00  -3.1320172e+00   4.5337955e-01   1.6540831e+00   3.6657053e+00   3.7040652e+00   1.3744895e+00   2.8368725e+00   3.0074571e+00  -7.7146714e-01   2.2332873e+00   1.8836967e+00   3.2885043e+00   1.7492236e+00   1.9493543e+00   2.5764334e+00  -2.1409213e+00  -4.1345694e+00   4.7439109e+00  -1.9367104e+00   1.4645968e+00  -7.2662338e+00   8.7578825e+00  -2.6036669e+00   3.4527423e+00  -1.9482942e-01   2.9294368e+00   1.3209703e+00  -3.6768866e+00   9.6116507e-01   2.4785005e+00   1.1033521e+00   1.0683501e+00  -5.2929185e+00  -1.2474642e-01  -8.2554313e-01
  -1.3290445e+00   1.4234787e-01  -3.5366503e-02  -1.1248947e-01  -2.7732919e+00  -1.3426468e+00   4.7513340e-01   3.9620685e+00  -2.8771405e+00  -2.4038234e+00  -1.0471578e+00  -9.1758309e-01   3.1760879e+00   3.4685373e+00   4.0829677e-01   2.0866328e+00   1.2072875e+00  -3.5134835e+00   8.5443187e-01  -3.1438080e+00  -7.4835150e+00   1.7254811e+00  -8.0192118e-01  -6.8599843e-01  -1.0289057e+01   1.0485988e+00  -3.0019676e+00  -4.2500888e+00   2.3474409e+00   1.4822867e+00  -5.3899202e+00  -1.9123821e+00   2.7882120e-01  -1.9548086e+00  -4.4519634e+00  -6.9303571e+00   4.7943632e+00   2.1369519e+00   2.2574605e+00   1.5232210e+00   1.6720294e+00  -2.0668529e+00  -4.0200494e+00  -7.1757444e+00  -3.3235937e+00  -6.2047677e+00  -8.6452938e+00  -9.1285950e+00  -6.0945589e+00  -7.2989269e+00  -8.3527817e-01  -3.2372243e+00   2.0433700e+00   3.2535555e+00  -2.1847231e-01  -2.7525225e+00  -5.0698084e-01   9.9784527e-01   1.0213814e+00   2.4579464e+00  -2.7150283e-01   5.8498488e-01   3.0652040e+00  -2.2929482e+00   2.0900620e+00   1.2320503e+00   3.6855618e+00   2.0022445e+00   1.6203809e+00   2.9345265e+00  -1.1731176e+00  -3.8423785e+00   3.9330165e+00  -8.2077336e-01   1.0284019e+00  -7.0475562e+00   7.0950974e+00  -2.4461709e+00   5.0955689e+00   1.1408215e+00   3.0456129e+00   1.4773255e+00  -2.8594445e+00   1.8435387e+00   2.3337596e+00   1.0814668e+00   5.5150885e-01  -4.1561763e+00  -1.2992588e-01  -5.9538740e-01
  -2.3870165e+00  -8.4158828e-01  -2.3411605e-01  -6.8607102e-02  -2.7780916e+00  -8.5614095e-01   5.4655425e-01   4.0390589e+00  -2.6515789e+00  -1.2307040e+00  -3.5902227e-01  -9.4435473e-01   3.3437741e+00   3.9371317e+00   2.6647659e-01   2.2992025e+00   2.1624321e+00  -3.6127781e+00   1.1848401e+00  -3.0335324e+00  -5.9297576e+00   9.0146090e-01  -7.9572423e-01  -9.5872767e-01  -9.1967396e+00   5.7376105e-01  -3.3274224e+00  -4.0431683e+00   2.3807719e+00   2.3975875e+00  -4.4615235e+00  -1.7784870e+00   4.1063556e-01  -2.1234918e+00  -3.0226270e+00  -5.5437632e+00   4.5871666e+00   3.0025297e+00   1.7133575e+00   1.3733389e+00   3.7463234e+00   3.0905202e-01  -5.2257309e+00  -6.6113315e+00  -3.7446088e+00  -6.1532982e+00  -9.4708794e+00  -9.1738058e+00  -7.6038557e+00  -7.7408919e+00  -1.3712491e+00  -3.8833229e+00   2.2478683e+00   2.6985887e+00  -2.2917040e-01  -2.9462541e+00  -1.4752825e+00   4.0218027e-01  -8.5076464e-01   1.4795002e+00  -9.1170383e-01  -4.1289194e-01   2.9318800e+00  -3.4653848e+00   1.8914105e+00   1.4879020e+00   3.6252684e+00   2.2399487e+00   1.3777322e+00   2.6330393e+00  -2.1875138e-01  -3.2718147e+00   3.0570116e+00   2.5329549e-01   9.6167265e-01  -6.6765203e+00   6.1446426e+00  -1.4644746e+00   5.9734878e+00   1.3461760e+00   2.3378415e+00   7.8234756e-01  -2.6456380e+00   3.0527232e+00   1.5101676e+00   9.5449806e-02  -8.3041377e-02  -4.0634395e+00  -1.6178437e-01  -4.5944106e-01
  -2.6386977e+00  -1.2435413e+00  -8.7311846e-01   2.5574768e-01  -3.3849848e+00  -8.9192178e-01   4.4824578e-02   3.7424768e+00  -3.0524621e+00  -9.8275248e-01   2.2624357e-01  -4.2480765e-01   3.5624167e+00   4.2534087e+00   4.3831487e-01   2.8727140e+00   4.3242365e+00  -3.3299546e+00   1.6657599e+00  -2.0915564e+00  -4.3962268e+00   2.4740234e-01  -5.7745724e-01  -5.8026484e-01  -8.3523024e+00   7.0036828e-01  -3.6780210e+00  -3.5896668e+00   3.2816381e+00   3.0579672e+00  -3.5369052e+00  -1.1878393e+00   7.1533327e-01  -1.4718628e+00  -2.5287547e+00  -4.9356366e+00   4.9893378e+00   3.0034195e+00   2.0220736e+00   1.4378120e+00   6.7592919e+00   3.4322668e+00  -4.8953736e+00  -5.3229759e+00  -4.6337038e+00  -6.6106091e+00  -8.8575422e+00  -8.2575380e+00  -8.7896351e+00  -8.3025887e+00  -1.8684563e+00  -4.1768030e+00   2.7898382e+00   2.3266326e+00   2.8023637e-02  -2.7961855e+00  -1.4673159e+00   1.1733836e-01  -2.7067597e+00   5.1758577e-01  -1.5440168e+00  -1.2361706e+00   3.5051074e+00  -4.0234369e+00   1.6346281e+00   1.6227707e+00   3.2245189e+00   2.2105040e+00   1.5564302e+00   3.2013937e+00   1.1407309e+00  -3.0744687e+00   3.2650997e+00   1.1882723e+00   1.6133532e+00  -5.6655386e+00   5.4319397e+00  -1.4152509e+00   8.1295298e+00   2.2261194e+00   2.7054147e+00   1.3171094e+00  -1.9208226e+00   4.7916262e+00   1.2715645e+00   4.5950320e-01  -1.6119325e-01  -3.2224264e+00  -9.8524355e-02  -2.0713413e-01
  -3.2363999e+00  -1.9537439e+00  -1.2085929e+00   2.7367565e-01  -3.5779086e+00  -1.4906351e+00   4.9675591e-02   3.5039257e+00  -3.4266055e+00  -2.7140840e-01   9.6022060e-01  -6.3443934e-02   3.7920515e+00   4.5191418e+00   4.5910584e-01   3.2965647e+00   5.7666498e+00  -3.2537851e+00   2.3079615e+00  -1.4286184e+00  -2.9250966e+00  -1.4716312e+00  -2.7424045e-01  -6.9325221e-01  -7.5163165e+00  -5.3615404e-03  -4.1100365e+00  -3.8169714e+00   3.2659647e+00   3.9927937e+00  -2.6545250e+00  -9.9161021e-01   1.2906063e+00  -6.5427426e-01  -1.3428293e+00  -3.0815962e+00   4.2542609e+00   3.5255911e+00   1.5724924e+00   1.0922895e+00   8.3107038e+00   6.2685611e+00  -5.6702363e+00  -4.5202890e+00  -5.6820330e+00  -6.4967745e+00  -9.3839709e+00  -7.5320258e+00  -1.0201814e+01  -8.7796231e+00  -3.1169886e+00  -4.3515545e+00   2.2049881e+00   1.1370824e+00  -5.9409817e-01  -2.9586418e+00  -2.0007597e+00  -5.0394565e-01  -4.7289983e+00  -2.8370696e-01  -1.9198948e+00  -2.0814613e+00   3.7385221e+00  -4.9131330e+00   1.3345080e+00   2.1236907e+00   2.8816155e+00   2.3328675e+00   1.7631125e+00   3.5681109e+00   1.6396263e+00  -2.5709090e+00   2.1761799e+00   2.4547189e+00   1.2883139e+00  -4.5980063e+00   4.4189227e+00  -2.7230956e-02   9.9154585e+00   2.8709227e+00   2.6164437e+00   9.3097775e-01  -1.8902732e+00   5.9297253e+00   5.7672190e-01   1.9834558e-01  -7.0342631e-01  -2.7886576e+00  -6.5750121e-01  -1.7207309e-02
  -3.6977058e+00  -2.1165456e+00  -1.6366037e+00  -1.0578376e-01  -3.1698235e+00  -1.1668397e+00   6.8452668e-02   3.0101211e+00  -2.9621020e+00   3.8747457e-01   1.0983994e+00   2.7954490e-01   3.4869372e+00   4.4136755e+00   1.8156878e-01   2.6522166e+00   5.2396983e+00  -2.9632567e+00   2.0153005e+00  -2.0178600e+00  -2.3297688e+00  -1.8317049e+00  -3.0355606e-01  -1.3236266e+00  -6.4844769e+00  -1.1440844e+00  -3.6562755e+00  -3.2247405e+00   2.5740569e+00   4.0420790e+00  -2.3044989e+00  -1.2391021e+00   1.0681081e+00  -6.2114889e-01  -5.1492683e-02  -1.6453255e+00   3.2572041e+00   3.4506578e+00   1.2814982e+00   6.0538747e-01   7.3726064e+00   7.2782546e+00  -4.8033253e+00  -2.6769037e+00  -4.0800756e+00  -4.7008144e+00  -7.3247652e+00  -5.6942379e+00  -9.4479824e+00  -7.4850492e+00  -2.2065864e+00  -3.9295165e+00   3.0529401e+00   1.5206949e+00   1.1952614e-01  -2.5059862e+00  -2.6576269e+00  -9.5118953e-01  -5.2178975e+00  -8.5109781e-01  -2.3430976e+00  -2.7226609e+00   2.8490164e+00  -5.4130991e+00   7.9281354e-01   1.7096210e+00   3.0624209e+00   2.4448881e+00   1.4891247e+00   2.9806886e+00   1.6112311e+00  -1.7865606e+00   1.0590322e+00   2.9170335e+00   8.2884815e-01  -3.8427104e+00   2.7428742e+00  -1.5036878e-01   9.4745217e+00   1.8268306e+00   1.6346200e+00   1.6209659e-01  -2.3191476e+00   5.6594016e+00  -2.4743905e-01  -6.1632989e-01  -1.5510558e+00  -3.0458292e+00  -7.9497893e-01  -2.4797759e-01
  -4.3542471e+00  -2.8568224e+00  -1.7701147e+00  -7.0132813e-01  -2.7325044e+00  -1.0048586e+00   2.4161794e-01   3.1074460e+00  -3.0758168e+00   1.8726963e+00   9.9414843e-01   4.1561675e-01   3.3605434e+00   4.9295787e+00  -2.0150903e-01   2.6105922e+00   4.1748605e+00  -3.2735144e+00   1.9496667e+00  -2.6912242e+00  -2.2662203e+00  -2.7641543e+00  -5.3180532e-01  -2.2207190e+00  -6.7447665e+00  -2.5408635e+00  -4.5415159e+00  -3.6777683e+00   1.9526069e+00   4.9334881e+00  -2.2925384e+00  -1.8007633e+00   1.2850897e+00  -9.3667669e-01   1.8071668e+00   3.6906527e-01   1.9085696e+00   4.1595696e+00   4.5807489e-01   1.7660961e-01   6.4003220e+00   6.7977438e+00  -6.1481348e+00  -2.3666820e+00  -4.6947837e+00  -3.0712906e+00  -7.7607088e+00  -5.6468867e+00  -1.0612529e+01  -7.2169158e+00  -3.4367744e+00  -4.1712072e+00   1.8007052e+00   2.6834671e-01  -1.6176039e+00  -2.5685447e+00  -3.6843973e+00  -1.5225672e+00  -5.9245919e+00  -1.0655712e+00  -2.9332717e+00  -3.2485233e+00   1.6994522e+00  -6.7923010e+00  -2.4501851e-01   2.4606815e+00   3.0043887e+00   3.1029076e+00   1.4089114e+00   2.4701170e+00   1.0603358e+00  -1.1413038e+00  -1.0134791e+00   3.0955683e+00  -7.2325067e-01  -4.3510446e+00   1.9105201e+00   1.0050018e+00   9.7476369e+00   1.2692966e+00   6.0998582e-01  -1.3572667e+00  -2.9471165e+00   5.4160933e+00  -1.3838467e+00  -1.6625816e+00  -1.9092558e+00  -3.2709530e+00  -1.4024944e+00  -2.6729083e-01
  -5.2689654e+00  -3.7242377e+00  -1.9285326e+00  -9.9725760e-01  -2.3884338e+00  -9.9410660e-01   3.2333751e-01   2.7580786e+00  -3.0903711e+00   2.8638049e+00   1.3499818e+00   4.1455323e-01   3.0977578e+00   4.9220262e+00  -3.7692403e-01   2.5511933e+00   3.9452559e+00  -3.1408406e+00   2.1230368e+00  -2.7966412e+00  -1.0995062e+00  -4.1401102e+00  -2.8530271e-01  -2.7607012e+00  -5.6174706e+00  -3.6663732e+00  -4.6850718e+00  -3.6517975e+00   1.2574611e+00   5.4484426e+00  -1.4520208e+00  -1.8360525e+00   1.4043860e+00  -7.9197575e-01   3.5642490e+00   2.9978974e+00   4.5471482e-01   4.7256325e+00  -5.6512532e-01  -3.6179830e-01   6.1760323e+00   8.2885572e+00  -6.9517857e+00  -1.5243166e+00  -4.5337411e+00  -2.0281612e+00  -7.9334226e+00  -4.6970513e+00  -1.1738201e+01  -6.8736754e+00  -4.4566577e+00  -4.3101434e+00   1.2734593e+00  -6.8861144e-01  -2.1662792e+00  -2.5865061e+00  -4.7309244e+00  -2.2901716e+00  -7.3133763e+00  -1.6893357e+00  -3.4999397e+00  -4.0521198e+00   1.0261459e+00  -7.7099217e+00  -9.4600698e-01   2.6810964e+00   2.8157131e+00   3.4121369e+00   1.0653797e+00   1.8658260e+00   1.1139455e+00  -4.1956379e-02  -2.7753910e+00   3.8132230e+00  -1.5026083e+00  -3.2592334e+00   3.9913684e-01   2.7683309e+00   9.5307093e+00   6.1212956e-01  -1.6357831e-01  -2.4884901e+00  -3.0109871e+00   5.5385550e+00  -2.4312285e+00  -2.4405049e+00  -2.5487337e+00  -3.0963763e+00  -1.8487746e+00  -3.0596841e-01
  -5.7003955e+00  -4.1382175e+00  -1.9972959e+00  -1.4275338e+00  -2.6419760e+00  -6.9034704e-01   2.7322519e-01   2.0926414e+00  -3.3883361e+00   3.6481734e+00   1.6988836e+00   3.6592094e-01   2.7082359e+00   4.3213378e+00  -8.0163425e-01   2.0583613e+00   4.4382283e+00  -2.7552482e+00   2.3708651e+00  -2.4864978e+00   3.7719255e-01  -4.5213762e+00   8.7883941e-02  -3.0162582e+00  -4.2035902e+00  -4.2919020e+00  -4.7753975e+00  -3.0378942e+00   1.2781324e+00   5.3901952e+00  -9.6808828e-02  -1.2244321e+00   1.7233597e+00  -4.8259521e-01   5.2414442e+00   5.3229438e+00  -1.8732802e-01   4.3923063e+00  -1.2092579e+00  -5.7461655e-01   6.9418863e+00   9.3923630e+00  -5.8265611e+00   3.7867252e-01  -2.9005409e+00  -3.2287640e-01  -6.6496145e+00  -2.9323592e+00  -1.0930062e+01  -5.6171961e+00  -4.3523594e+00  -3.9465292e+00   1.2201532e+00  -1.2327337e+00  -2.1425799e+00  -2.2101181e+00  -5.4668386e+00  -2.9430562e+00  -8.2872651e+00  -2.4497011e+00  -3.5763608e+00  -4.5874585e+00   1.1354709e+00  -7.9315728e+00  -1.6679181e+00   2.2860433e+00   2.9264861e+00   3.8615092e+00   9.1744069e-01   1.5390939e+00   1.7753737e+00   6.5896727e-01  -3.8877582e+00   3.8622526e+00  -1.5617067e+00  -2.0509155e+00  -8.0242014e-01   3.6621492e+00   9.8503232e+00   2.8605423e-01  -1.3385345e-01  -2.8670116e+00  -2.6077625e+00   5.7928733e+00  -3.1864259e+00  -3.0464340e+00  -2.7040762e+00  -3.0950902e+00  -1.8822503e+00  -7.1553532e-01
  -6.1654743e+00  -4.7640996e+00  -2.0554143e+00  -1.5853033e+00  -2.2823070e+00  -6.0540623e-01   2.2709520e-02   1.8187447e+00  -3.8733377e+00   4.6961101e+00   2.0124846e+00   2.3332979e-01   2.4288146e+00   4.3567466e+00  -1.2798839e+00   2.5186205e+00   4.5987712e+00  -2.6794021e+00   2.6196475e+00  -1.7558569e+00   9.4201733e-01  -5.9351512e+00   3.4216999e-02  -3.5190779e+00  -3.5416906e+00  -4.9889695e+00  -5.0004404e+00  -3.2892124e+00   9.9288357e-01   6.1420187e+00   5.8999945e-01  -1.0471986e+00   1.8987574e+00  -1.7376673e-02   6.5058341e+00   7.6271251e+00  -1.5073485e+00   4.9501532e+00  -1.8990582e+00  -7.5321806e-01   6.4571685e+00   1.0405306e+01  -6.2561443e+00   9.0345879e-01  -3.3254932e+00   7.9531894e-01  -6.9946472e+00  -2.0556754e+00  -1.2764395e+01  -5.7358569e+00  -6.6945151e+00  -4.8033823e+00  -6.8098922e-01  -3.0404874e+00  -3.8999607e+00  -2.8540179e+00  -6.0455616e+00  -3.2689979e+00  -9.9125328e+00  -3.0246504e+00  -4.6059463e+00  -4.9644143e+00   5.1651414e-01  -8.4488126e+00  -2.8643656e+00   2.6066261e+00   1.9052755e+00   4.3106413e+00   1.1431950e+00   2.0443593e+00   1.5334258e+00   1.2830965e+00  -5.2769655e+00   4.7435642e+00  -2.3073796e+00  -1.2620698e+00  -1.6401381e+00   6.0916230e+00   9.9817659e+00   1.2008988e-01  -3.9678439e-01  -3.2285026e+00  -2.5154319e+00   6.2176869e+00  -3.9808574e+00  -3.0121848e+00  -2.9210451e+00  -2.4140269e+00  -2.3423220e+00  -5.3010688e-01
  -6.3490693e+00  -5.1215001e+00  -2.0984947e+00  -1.9287142e+00  -2.2961922e+00  -1.0652949e+00  -4.4114379e-02   1.2061728e+00  -4.1893578e+00   4.9483944e+00   2.0075950e+00   3.1869910e-01   2.1041283e+00   3.7997452e+00  -1.4140997e+00   2.2215206e+00   4.6777505e+00  -2.2770435e+00   2.6694016e+00  -1.6975741e+00   1.6812924e+00  -7.0037152e+00   5.7464719e-01  -3.9161746e+00  -2.5588897e+00  -5.9819232e+00  -5.0129805e+00  -3.1742946e+00   5.1511577e-01   6.2546171e+00   1.1442016e+00  -1.2766982e+00   2.1044264e+00   1.5307144e-01   7.0054608e+00   9.1963755e+00  -2.3007133e+00   4.9590116e+00  -2.1966117e+00  -7.4738824e-01   6.2348941e+00   1.1214290e+01  -5.8519123e+00   2.2372817e+00  -2.7618572e+00   1.7744965e+00  -6.1380828e+00  -2.8043779e-01  -1.2770891e+01  -4.8680131e+00  -6.8431498e+00  -4.2693078e+00  -5.0828903e-01  -3.2663189e+00  -3.4845660e+00  -2.1803062e+00  -6.5273305e+00  -3.8863944e+00  -1.0675799e+01  -3.3649254e+00  -4.6698746e+00  -5.4056347e+00   4.2014083e-01  -8.6549520e+00  -3.1526137e+00   2.6637737e+00   1.8625089e+00   4.4168919e+00   9.2508415e-01   1.5227530e+00   1.2705177e+00   1.7770772e+00  -6.7624889e+00   4.8065494e+00  -3.1532655e+00  -4.4408171e-01  -3.1143759e+00   7.0284670e+00   1.0172684e+01   2.7730487e-01  -3.3173086e-01  -3.7613256e+00  -2.2409814e+00   5.8315614e+00  -4.5258838e+00  -3.2656282e+00  -2.8917375e+00  -2.0492129e+00  -2.6005154e+00  -7.1459582e-01
  -6.1812435e+00  -5.0092375e+00  -1.9897201e+00  -1.9922175e+00  -2.0020974e+00  -2.3951113e-01  -1.5363946e-02   1.0297747e+00  -3.7994267e+00   5.8675613e+00   2.3811513e+00   3.1412762e-01   1.5124660e+00   3.7374486e+00  -1.4336496e+00   2.3322630e+00   3.7439701e+00  -1.8284109e+00   2.5154567e+00  -1.3889841e+00   1.6934020e+00  -6.8072833e+00   4.4099112e-01  -3.9336352e+00  -1.8889138e+00  -5.9545721e+00  -5.0148903e+00  -2.7397372e+00   2.8273578e-01   6.1447478e+00   2.0583203e+00  -5.6730279e-01   2.1287222e+00   5.1566179e-01   7.9321517e+00   1.0322867e+01  -3.2147434e+00   4.3776100e+00  -3.1302915e+00  -1.3863078e+00   5.2130815e+00   1.0345067e+01  -5.5072584e+00   2.9451806e+00  -2.8530796e+00   2.8837477e+00  -5.2475883e+00   4.5344424e-01  -1.2572677e+01  -3.9597665e+00  -7.4805619e+00  -4.2040357e+00  -1.2902165e+00  -3.9634222e+00  -4.5991754e+00  -2.2938124e+00  -6.3591037e+00  -3.7458819e+00  -1.0302091e+01  -3.2994469e+00  -4.8718054e+00  -4.8207896e+00  -5.6641861e-01  -7.8071645e+00  -4.4261767e+00   2.5532284e+00   8.6022138e-01   4.1100915e+00   6.9770626e-01   9.9283111e-01   1.7880711e+00   2.3807042e+00  -6.7781721e+00   4.6544972e+00  -2.9660077e+00   1.3286304e-01  -3.3742778e+00   7.5196227e+00   8.6932220e+00  -1.2550526e+00  -1.1922873e+00  -3.8837861e+00  -1.8501378e+00   6.1546147e+00  -5.2640327e+00  -3.3560384e+00  -2.9891832e+00  -1.6740050e+00  -2.7597476e+00  -5.2041613e-01
  -6.1610284e+00  -5.0072164e+00  -1.5677820e+00  -2.0126785e+00  -1.7476288e+00  -3.0944218e-01   4.1284033e-01   8.5488144e-01  -3.3077178e+00   6.3352277e+00   2.3675098e+00   7.8021769e-01   1.1831865e+00   3.3693257e+00  -1.3235028e+00   1.9966050e+00   1.7880492e+00  -1.5493096e+00   2.1681164e+00  -1.8336329e+00   1.5909915e+00  -7.5634755e+00   1.0598382e+00  -4.1139893e+00  -1.1905062e+00  -7.1544578e+00  -4.5640263e+00  -2.2704332e+00  -9.8829228e-01   6.2765228e+00   2.1059390e+00  -1.4661400e+00   2.1091574e+00   2.9750051e-01   8.3416587e+00   1.1662827e+01  -4.3928528e+00   4.5042289e+00  -3.9466634e+00  -1.4353120e+00   2.8725285e+00   8.5503363e+00  -5.5084396e+00   3.9290665e+00  -2.5135448e+00   4.3832720e+00  -4.7225075e+00   1.9789291e+00  -1.2244375e+01  -2.6628642e+00  -7.6092131e+00  -3.2068443e+00  -1.5496828e+00  -4.2975842e+00  -5.0221031e+00  -1.6675650e+00  -6.8856130e+00  -4.7102274e+00  -1.0105597e+01  -3.0286990e+00  -4.7510627e+00  -4.7129134e+00  -1.6785250e+00  -7.3675832e+00  -4.4322323e+00   3.1783901e+00   6.0113481e-01   4.2308883e+00  -2.3222013e-01  -3.9810332e-01   1.0485096e+00   2.8501126e+00  -8.7477824e+00   4.4749999e+00  -4.7894775e+00   6.0704502e-01  -4.9069443e+00   8.4203270e+00   7.2437765e+00  -2.0841198e+00  -2.0162757e+00  -5.3705770e+00  -2.0165424e+00   4.9844261e+00  -5.9224156e+00  -3.7362929e+00  -2.8662753e+00  -1.5583272e+00  -3.2617998e+00  -4.4834099e-01
  -6.1977990e+00  -5.1027057e+00  -1.1107511e+00  -2.0804088e+00  -1.2910936e+00   3.8235763e-01   4.9509362e-01   6.1970506e-01  -3.0921221e+00   7.1016776e+00   2.6137146e+00   4.2129960e-01   8.3452002e-01   2.9549599e+00  -1.6125306e+00   1.9859730e+00   1.0486943e+00  -1.3608334e+00   2.0244807e+00  -1.2019736e+00   1.9054759e+00  -7.7993551e+00   1.0868375e+00  -4.6249806e+00  -2.3963107e-02  -7.4490294e+00  -4.0877475e+00  -1.8659381e+00  -1.2814694e+00   6.3700254e+00   2.8317292e+00  -1.4083240e+00   1.9166057e+00   2.2201636e-01   8.9487833e+00   1.2824007e+01  -4.9641864e+00   4.3707990e+00  -4.4500030e+00  -1.5516575e+00   1.9707986e+00   8.3415470e+00  -4.8918435e+00   4.5652954e+00  -1.3316680e+00   5.9166256e+00  -4.1168656e+00   2.8658100e+00  -1.2138583e+01  -1.7789453e+00  -8.1191012e+00  -3.6962471e+00  -2.3624262e+00  -5.1232009e+00  -5.4538705e+00  -1.9599578e+00  -7.2824631e+00  -4.8138102e+00  -1.0538220e+01  -3.2100201e+00  -5.3732620e+00  -4.6138375e+00  -2.4432993e+00  -6.8382345e+00  -4.9283180e+00   2.6808852e+00   3.4411001e-02   4.6685523e+00  -5.7897594e-01  -4.7632164e-01   1.0869574e+00   2.9007403e+00  -9.4358461e+00   4.6525053e+00  -5.2650697e+00   4.7762936e-01  -5.6956599e+00   9.2865992e+00   5.9397415e+00  -3.0668576e+00  -2.3396681e+00  -5.4293137e+00  -1.6239884e+00   4.9473678e+00  -6.3303471e+00  -3.8750118e+00  -2.8018740e+00  -1.2201126e+00  -3.3253723e+00  -4.5302759e-01
  -5.3389881e+00  -4.4886331e+00  -1.1857064e+00  -1.5587341e+00  -1.2586729e+00  -1.0709777e-01  -5.2705212e-01  -6.9322823e-01  -3.1475873e+00   5.7672514e+00   2.7688798e+00   1.2244807e-01  -7.0151416e-01   1.0437366e+00  -2.4624033e+00   1.1899396e+00   1.7715255e+00   2.0320865e-01   2.2962717e+00   1.1007302e-01   3.3688384e+00  -7.6075430e+00   1.6130411e+00  -3.4143191e+00   2.4976301e+00  -7.3628348e+00  -2.5952452e+00  -6.6495558e-01  -1.7007830e+00   4.8469224e+00   4.0074593e+00  -6.6329354e-01   1.8673867e+00   9.6396198e-01   6.9700180e+00   1.2239825e+01  -5.4289459e+00   3.6330111e+00  -4.4719886e+00  -6.6514894e-01   1.2054330e+00   9.8572620e+00  -2.9401058e+00   5.9070132e+00  -6.4229926e-02   5.4702119e+00  -2.8020865e+00   5.3528833e+00  -1.0952959e+01  -4.7462516e-01  -7.6338813e+00  -2.6688570e+00  -1.8305784e+00  -4.3336042e+00  -3.9233310e+00  -1.3290373e+00  -6.2485448e+00  -4.7974949e+00  -1.0330720e+01  -3.5199419e+00  -4.8416950e+00  -4.2709532e+00  -1.8219255e+00  -5.3743883e+00  -5.3299248e+00   1.9838221e+00  -1.0216619e+00   3.2520092e+00  -3.8539552e-01  -9.1610398e-01   1.4032288e+00   4.0933493e+00  -9.0429535e+00   4.6963615e+00  -4.1143095e+00   4.1381430e+00  -6.2818600e+00   1.0005083e+01   4.4472072e+00  -2.6240577e+00  -2.0148594e+00  -5.0129813e+00  -1.2324772e+00   3.6262583e+00  -6.2750304e+00  -3.0135740e+00  -3.1824821e+00   2.4822563e-01  -2.6089213e+00  -3.8920342e-01
  -4.9594253e+00  -4.3022727e+00  -4.9823390e-01  -1.6333551e+00  -1.4656532e+00   5.8964066e-01  -2.2632729e-02  -4.7438475e-01  -3.1166453e+00   6.6925826e+00   3.0656713e+00   2.9675286e-01  -3.4628360e-01   1.4292367e+00  -2.3109436e+00   1.7755153e+00   1.8418200e+00   2.7156575e-01   1.9055225e+00   7.0548863e-01   2.9064052e+00  -7.7402264e+00   1.5754904e+00  -3.9115364e+00   2.6179052e+00  -6.8912912e+00  -2.8016044e+00  -6.5749611e-01  -1.1811822e+00   5.2058979e+00   4.4501849e+00  -2.3877091e-01   1.6622608e+00   1.1439649e+00   7.3117257e+00   1.2699949e+01  -5.0298546e+00   3.1222511e+00  -4.2468014e+00  -7.3276483e-01   1.9103065e+00   9.2842466e+00  -1.8066916e+00   6.4532421e+00   5.7571518e-01   6.6981509e+00  -1.6707538e+00   6.1014038e+00  -1.0616292e+01  -1.5575225e-01  -8.0475138e+00  -3.0884665e+00  -2.7700270e+00  -5.2355549e+00  -4.1468813e+00  -1.6639787e+00  -6.2139876e+00  -4.5397724e+00  -1.0908900e+01  -3.7585151e+00  -5.0953392e+00  -3.5259230e+00  -2.0618887e+00  -4.1520527e+00  -4.6351978e+00   1.8961026e+00  -1.7300559e+00   3.7641144e+00  -6.2163952e-01  -4.1276864e-01   1.8271658e+00   3.0105348e+00  -8.4554366e+00   4.7793974e+00  -4.0499461e+00   2.8152510e+00  -6.6055159e+00   9.8134626e+00   4.2580561e+00  -3.2385096e+00  -1.5395286e+00  -3.9159248e+00  -1.9765750e-01   4.6718829e+00  -5.9891234e+00  -2.5331405e+00  -2.3844262e+00   2.5669918e-01  -2.5247008e+00  -2.4723163e-01
  -5.4810396e+00  -4.6712546e+00  -3.4882307e-02  -1.7308419e+00  -4.8183904e-01   7.1018638e-01   2.1347142e-01  -7.4960994e-02  -2.6576978e+00   6.4931121e+00   1.9389608e+00  -4.7598595e-01  -5.0609716e-01   1.0624819e+00  -1.8411392e+00   1.5174771e+00  -1.3635470e+00  -5.9709427e-01   1.3082524e+00  -1.3535916e-01   2.1204887e+00  -7.4429340e+00   1.8306062e+00  -4.7171325e+00   2.6433633e+00  -7.9991540e+00  -2.1803472e+00  -5.3319255e-01  -2.3350320e+00   5.2498195e+00   3.2834020e+00  -2.4648580e+00   5.5850664e-01  -1.2254327e+00   6.0098339e+00   1.1214686e+01  -5.0243779e+00   3.6095401e+00  -4.3811750e+00  -9.0072889e-01  -2.4922976e-01   7.3425675e+00  -2.0228083e+00   5.8960358e+00   1.7026524e+00   7.5345076e+00  -1.9475876e+00   5.5165406e+00  -1.0639891e+01   2.4882355e-01  -7.2003662e+00  -3.7326724e+00  -1.9357199e+00  -4.7555068e+00  -3.2884548e+00  -1.2692047e+00  -7.4267867e+00  -4.8971624e+00  -1.0257043e+01  -2.9468273e+00  -5.9926630e+00  -4.3232948e+00  -3.2678582e+00  -5.2755887e+00  -4.2512849e+00   1.4518278e+00  -6.3354309e-01   4.6309861e+00  -1.7712147e+00  -1.8232917e+00   4.8507190e-01   2.1727248e+00  -1.0313288e+01   3.6446946e+00  -6.2372104e+00  -2.4659197e-01  -7.2479901e+00   8.8704751e+00   3.0494394e+00  -3.9654186e+00  -1.7717814e+00  -5.2861098e+00  -4.6593020e-01   2.7897506e+00  -5.8380383e+00  -2.7981232e+00  -1.9359371e+00   1.9814988e-01  -2.7112294e+00  -4.1401602e-01
  -4.5118636e+00  -3.8985755e+00   5.3500046e-01  -1.4245194e+00  -1.2323837e-01   9.3422954e-01   2.1264709e-01  -7.4011533e-02  -2.3664634e+00   6.5860863e+00   2.2612457e+00  -3.1322091e-01  -7.3687542e-01   8.9061271e-01  -2.0830924e+00   1.6649642e+00  -1.4224945e+00   1.1372921e-01   1.1090486e+00   9.9456514e-01   1.3901568e+00  -7.2463266e+00   1.4676867e+00  -4.6332934e+00   2.8802670e+00  -7.4192584e+00  -1.7561050e+00  -5.0543073e-01  -2.1124564e+00   5.1156213e+00   3.4509374e+00  -2.0676143e+00   4.1889428e-01  -6.2900121e-01   4.9008053e+00   1.0278835e+01  -4.9744706e+00   3.2060293e+00  -4.1521017e+00  -3.5456281e-01  -1.5012829e+00   6.6814393e+00  -1.6667259e+00   5.2805738e+00   1.3089053e+00   7.7335218e+00  -1.7262606e+00   5.4742027e+00  -1.0065592e+01   7.2005677e-01  -7.7401127e+00  -3.9262279e+00  -3.3477356e+00  -5.2496994e+00  -3.7727160e+00  -1.6525243e+00  -6.4203642e+00  -4.1898072e+00  -9.6919760e+00  -2.7610157e+00  -5.6870207e+00  -3.1349927e+00  -3.5246309e+00  -3.6014411e+00  -4.4025698e+00   1.2548842e+00  -1.8452326e+00   4.1436294e+00  -1.4000916e+00  -1.0686613e+00   2.9933158e-01   1.6309659e+00  -9.5266548e+00   3.7027166e+00  -6.0800218e+00  -4.5334285e-01  -6.9947503e+00   8.6050750e+00   2.0879505e+00  -4.2107043e+00  -1.6019969e+00  -4.1045665e+00  -2.8294482e-01   2.7994992e+00  -5.6274661e+00  -2.2014925e+00  -1.8296938e+00   6.4597089e-01  -2.5680799e+00  -9.2489441e-02
  -3.7948204e+00  -3.1813754e+00   1.0095110e+00  -1.1496242e+00  -3.1251412e-02   1.1996680e+00   5.7148181e-01   2.9144325e-01  -1.7423392e+00   6.3320131e+00   1.8029158e+00   2.6094740e-03  -7.4110068e-01   1.0672393e+00  -1.5603382e+00   1.7954623e+00  -3.2019202e+00   6.2557931e-02   5.4636035e-01   9.0424006e-01   4.6204440e-01  -6.3289867e+00   1.4821563e+00  -4.4087363e+00   2.5697217e+00  -7.1341004e+00  -1.5234583e+00  -1.7091763e-01  -2.2519897e+00   4.6841105e+00   2.9199908e+00  -2.5639902e+00  -2.2588131e-01  -1.3324305e+00   3.6156879e+00   8.3456726e+00  -4.4540620e+00   2.5079727e+00  -3.9279500e+00  -5.4839021e-01  -2.2582588e+00   4.6833373e+00  -9.0365915e-01   4.9697542e+00   1.4634510e+00   8.0145558e+00  -8.4883240e-01   5.2876472e+00  -8.9250324e+00   1.1801490e+00  -6.7887696e+00  -3.6430551e+00  -3.1779437e+00  -4.9572962e+00  -3.3180105e+00  -1.3748510e+00  -6.0238414e+00  -3.8369157e+00  -8.4891775e+00  -2.0532141e+00  -5.5024670e+00  -2.3277143e+00  -4.1447905e+00  -2.6534805e+00  -3.4935685e+00   1.1875917e+00  -1.9117084e+00   4.0250289e+00  -2.0630043e+00  -1.7241586e+00   3.0866568e-01   6.9104368e-01  -8.7566151e+00   2.8592083e+00  -6.3158969e+00  -2.0530752e+00  -6.7741749e+00   6.5346600e+00   1.0054607e+00  -5.1532888e+00  -1.5867347e+00  -3.9231611e+00  -2.4578821e-02   2.2312202e+00  -5.0031402e+00  -1.5378401e+00  -1.2799237e+00   6.9542922e-01  -2.4292134e+00   1.3388941e-01
  -3.2085234e+00  -2.4647076e+00   1.4692646e+00  -1.2501355e+00  -8.5622826e-02   1.9154381e+00   1.0217117e+00   1.2136468e-01  -1.0834517e+00   6.2123406e+00   1.2593425e+00  -7.2855863e-02  -8.9775916e-01   7.9153398e-01  -1.4425648e+00   1.2413229e+00  -4.3375882e+00   2.6674892e-01  -2.5505127e-01   6.5962023e-01   1.8993145e-01  -5.0657129e+00   1.5553941e+00  -4.6179578e+00   2.8301816e+00  -6.7848258e+00  -1.1943841e+00   5.6762880e-01  -2.3725674e+00   3.5973573e+00   2.8884781e+00  -2.6861296e+00  -9.3117653e-01  -2.0567040e+00   3.0156056e+00   6.7397262e+00  -3.6463036e+00   1.5211944e+00  -3.6868492e+00  -6.9305156e-01  -1.6168031e+00   3.2222855e+00   4.2601632e-01   5.3057617e+00   3.4962391e+00   8.8364618e+00   8.4942300e-01   5.4986153e+00  -6.5229419e+00   2.3581545e+00  -4.7212021e+00  -3.1235901e+00  -2.2040991e+00  -4.0542205e+00  -1.7665131e+00  -8.4990186e-01  -5.9839069e+00  -3.4280508e+00  -7.8991889e+00  -2.0609210e+00  -5.3846649e+00  -1.9618552e+00  -4.4636970e+00  -1.6566389e+00  -2.2883443e+00   3.8990161e-01  -1.5244325e+00   4.0295782e+00  -2.7895496e+00  -2.5359059e+00   8.3959991e-01   1.4118182e-02  -7.4298815e+00   2.0598097e+00  -5.6763622e+00  -3.0015299e+00  -6.9687663e+00   4.1699815e+00  -5.7195662e-01  -6.1416804e+00  -1.4625798e+00  -3.2879028e+00   7.5650031e-01   1.5456566e+00  -4.2527351e+00  -1.0378312e+00  -1.0130547e+00   6.5915553e-01  -1.8081703e+00   1.1199152e-01
  -3.3170590e+00  -2.2945206e+00   1.8546822e+00  -4.5215343e-01   7.6290944e-01   1.2889077e+00   1.1570887e+00   2.7895719e-01   1.4296146e-02   5.3153859e+00   1.3603598e+00   3.6508262e-01  -7.9381412e-01   4.6815030e-01  -1.0085129e+00   9.7607850e-01  -5.5103125e+00   7.2137411e-01  -4.2149828e-01   8.4300009e-01   3.1526526e-01  -5.5690162e+00   1.8848768e+00  -4.2760914e+00   4.0365264e+00  -7.3465571e+00   3.2380726e-01   9.2712101e-01  -3.3584971e+00   3.5472938e+00   2.2634833e+00  -4.0157084e+00  -1.7342783e+00  -2.8175519e+00   7.9940850e-01   5.2311051e+00  -3.8397622e+00   2.3799309e+00  -3.7017504e+00   1.2105804e-01  -3.7886570e+00   3.7703670e+00  -6.2439983e-01   4.4119568e+00   3.1516987e+00   7.6705641e+00  -1.8921669e-01   5.4324422e+00  -6.6822444e+00   2.6072406e+00  -3.8676854e+00  -2.8981633e+00  -1.1669140e+00  -2.7897453e+00   1.0738099e-01  -3.2303975e-01  -6.0831274e+00  -3.7964126e+00  -7.3753672e+00  -1.6381583e+00  -4.9385655e+00  -1.9568284e+00  -4.7271587e+00  -1.2764241e+00  -1.3345864e+00   2.9076767e-01  -1.4623956e+00   3.4495567e+00  -3.5695396e+00  -3.3003727e+00  -1.6823102e-01  -3.8567536e-02  -8.5621884e+00   2.3881620e+00  -7.0155293e+00  -3.0129918e+00  -8.2052741e+00   3.8148617e+00  -2.0707330e+00  -6.0757799e+00  -1.6399792e+00  -3.9278145e+00   3.7081047e-01   3.3736016e-01  -4.0881854e+00  -1.1784794e+00  -1.4361883e+00   8.2719446e-01  -1.7796974e+00   3.0681279e-01
  -2.0421117e+00  -1.4342680e+00   1.5402755e+00   1.0288294e+00   7.1239874e-01   4.1582121e-01   5.2403414e-02   3.8959909e-01   2.8294230e-01   3.6662294e+00   1.9508014e+00   1.1820446e+00  -1.0291818e+00   6.3391832e-01  -1.0577320e+00   1.9689481e+00  -3.4294751e+00   1.6338264e+00   1.7487506e-01   2.6659852e+00   1.1192186e+00  -5.0915442e+00   1.5609925e+00  -1.9742964e+00   5.2318626e+00  -5.6179157e+00   1.3464144e+00   1.3387124e+00  -2.2461482e+00   2.8803719e+00   2.4360048e+00  -2.6925561e+00  -2.2156561e+00  -2.0254510e+00  -3.2130175e+00   1.7351406e+00  -2.9855306e+00   1.9669212e+00  -2.5753518e+00   9.0004774e-01  -2.9481068e+00   6.3373910e+00   1.1143634e+00   4.4002755e+00   1.5299192e+00   5.0245252e+00   3.5750235e-01   6.5284339e+00  -7.3011702e+00   1.5341901e+00  -3.8904815e+00  -2.8655569e+00  -8.7257998e-01  -1.8002696e+00   1.6619620e+00  -6.2898630e-01  -3.9017471e+00  -2.6898735e+00  -6.8829990e+00  -1.4283525e+00  -4.1738195e+00  -4.7624216e-01  -3.0772955e+00   2.9326714e-01  -4.5738726e-01   3.4947091e-01  -3.1903551e+00   1.5411618e+00  -2.8114211e+00  -2.3103657e+00   4.8678369e-01  -5.4911746e-01  -5.8685039e+00   3.0942109e+00  -4.6621739e+00  -1.6956052e+00  -7.0612753e+00   2.7465085e+00  -1.4472359e+00  -4.9777104e+00  -5.2596462e-01  -2.3080394e+00   4.4820492e-01   1.1852241e+00  -2.8081620e+00   5.9498562e-01  -1.3810692e+00   1.9011300e+00  -7.6418150e-01   1.0074479e+00
  -7.2272950e-01  -2.2771667e-01   1.7096288e+00   1.3403142e+00  -3.6034696e-02   3.4980905e-01   2.0698578e-01   5.1005068e-01   2.1645776e-01   3.4035199e+00   1.8833721e+00   1.9033563e+00  -6.7646117e-01   1.1170355e+00  -7.1477115e-01   2.5819198e+00  -2.5474516e+00   1.8710270e+00   2.1686424e-01   4.0077952e+00   5.0984760e-01  -4.2142141e+00   1.3250067e+00  -1.0740723e+00   4.3901758e+00  -4.1212456e+00   7.6852026e-01   1.2658408e+00  -1.1446113e+00   2.4157238e+00   2.6627489e+00  -1.5233579e+00  -2.0991057e+00  -1.1635672e+00  -3.9238267e+00  -2.8457637e-01  -1.6968583e+00   7.3561787e-01  -1.9124775e+00   8.6618565e-01  -1.0141988e+00   5.7754681e+00   1.9642405e+00   3.7024861e+00   4.4325717e-01   4.3391329e+00   1.1576811e+00   5.7823145e+00  -5.9222299e+00   1.2506484e+00  -3.6608337e+00  -2.7255582e+00  -1.8988518e+00  -2.4290971e+00   1.3551140e+00  -7.6705026e-01  -2.4510292e+00  -1.5713357e+00  -6.3719040e+00  -1.3233574e+00  -3.4596401e+00   8.3634379e-01  -2.3936714e+00   1.7886840e+00   1.0272647e-01   3.7812778e-01  -3.9344230e+00   9.3782024e-01  -2.2362966e+00  -1.0674394e+00   1.4347818e+00  -1.7282444e+00  -3.4224370e+00   2.6634963e+00  -3.3510346e+00  -2.0809873e+00  -5.8384643e+00   6.0207247e-01  -5.0684069e-01  -4.1183861e+00   5.8851234e-01  -1.9720066e-01   1.2599943e+00   2.3024101e+00  -1.8200800e+00   2.1517237e+00  -8.2072620e-01   2.3660668e+00  -5.9590911e-01   1.3107417e+00
   3.3888272e-03   7.0348232e-01   1.9089927e+00   1.1133125e+00  -2.3833174e-01   6.4290478e-01   6.5313635e-01   8.2929494e-01   7.6759033e-01   3.3369746e+00   1.1128429e+00   2.4295256e+00  -6.5123310e-01   1.6096021e+00  -7.7510090e-01   2.1985055e+00  -3.6262340e+00   1.7653828e+00  -3.9500296e-01   3.3045257e+00  -5.2807539e-01  -2.6811185e+00   9.0505405e-01  -7.3868096e-01   3.3802395e+00  -3.4834358e+00   3.9906298e-01   1.3659523e+00  -1.0334298e+00   1.3939661e+00   2.0758142e+00  -1.1746631e+00  -2.6967340e+00  -1.6909381e+00  -4.4833770e+00  -2.4148067e+00  -9.4453812e-01  -1.4753425e-01  -1.5005173e+00   5.9158571e-01  -9.2503859e-01   3.4569538e+00   3.1521302e+00   3.4768269e+00   1.3960056e+00   4.9174337e+00   2.7400187e+00   5.4681520e+00  -3.4264785e+00   1.9339430e+00  -1.7731170e+00  -1.9489754e+00  -1.8248731e+00  -1.7493373e+00   2.1690338e+00  -4.3678904e-01  -1.9246824e+00  -7.9634484e-01  -4.9258237e+00  -1.0254379e+00  -2.4939427e+00   1.9537335e+00  -2.3194380e+00   2.4036566e+00   1.1904087e+00   3.5306327e-01  -3.5997466e+00   5.6856742e-01  -2.2576009e+00  -1.4141276e+00   1.4580277e+00  -2.5812226e+00  -1.8647546e+00   1.4774086e+00  -2.5818592e+00  -3.3249835e+00  -5.0916092e+00  -2.1247331e+00  -9.0118647e-01  -4.4240192e+00   8.1652025e-01   3.3553901e-01   1.0863922e+00   1.6984228e+00  -9.7431513e-01   2.4983834e+00  -6.3075016e-01   1.5563351e+00  -3.7098984e-02   1.1504398e+00
   1.1473101e+00   1.8972961e+00   1.9237602e+00   1.2836860e+00  -5.1052850e-01   8.2628433e-01   7.6557016e-01   1.1148083e+00   1.2464189e+00   3.3274540e+00   9.3276320e-01   3.3521732e+00  -5.4132349e-01   2.2655862e+00  -9.6547703e-01   2.3611179e+00  -3.9349882e+00   1.8459092e+00  -5.0845918e-01   3.6391996e+00  -1.2836325e+00  -1.3339893e+00   3.1075860e-01   2.1398807e-01   2.6047690e+00  -2.5504246e+00   1.0763748e-01   1.4718853e+00  -4.5058448e-01   7.4213798e-01   1.8930225e+00  -2.4133843e-01  -2.8007295e+00  -1.3100978e+00  -4.9749763e+00  -4.2962538e+00  -3.3257742e-01  -1.0849519e+00  -1.0824984e+00   4.5823242e-01  -9.9711446e-01   1.8006275e+00   4.1105379e+00   3.1746407e+00   1.0604667e+00   5.0722434e+00   3.9134189e+00   5.2194065e+00  -1.6056688e+00   2.2272470e+00  -7.6641492e-01  -1.3040022e+00  -2.4141606e+00  -1.6171468e+00   2.0470660e+00  -4.7163337e-01  -7.3612608e-01   1.7475061e-01  -3.4351866e+00  -6.2398481e-01  -1.4180772e+00   3.5498274e+00  -2.0434512e+00   3.4846201e+00   1.5754328e+00   5.9387845e-01  -4.0491667e+00  -4.0723332e-02  -1.8202508e+00  -9.2002555e-01   1.6869336e+00  -3.3161268e+00  -1.0627594e-01   8.5929038e-01  -1.5974250e+00  -3.6822789e+00  -3.9649857e+00  -4.2965514e+00  -9.0783208e-01  -4.3191114e+00   1.0665208e+00   1.2136483e+00   8.1870768e-01   1.9365437e+00  -3.7822220e-01   3.1418492e+00  -4.6307209e-01   1.1844204e+00   3.2095223e-01   1.2035316e+00
   1.2033782e+00   2.2813065e+00   1.9489148e+00   1.8701390e+00  -4.7771122e-01   3.0324031e-01   1.2191072e+00   1.3031378e+00   2.3101769e+00   2.9455902e+00   1.2052042e+00   4.5507094e+00  -1.8090668e-01   2.7570066e+00  -4.7969055e-01   2.2631702e+00  -4.2728036e+00   2.2670906e+00  -5.6007135e-01   3.4167037e+00  -9.2743362e-01  -1.6036270e+00   5.5278451e-01   1.1320657e+00   2.9363717e+00  -2.3558168e+00   4.7584717e-01   1.7347130e+00  -1.0047287e+00   2.9960117e-01   1.7526388e+00  -1.5341862e-01  -3.0598388e+00  -1.0419272e+00  -5.4870641e+00  -4.8495013e+00  -6.4493802e-01  -7.9931146e-01  -1.5601747e+00   4.3900295e-01  -1.3776587e+00   1.6312519e+00   3.0270990e+00   2.7029872e+00   5.7164546e-02   3.9797135e+00   3.3903431e+00   5.1952094e+00  -1.0020515e+00   2.3882612e+00   1.7605518e-01  -4.4234185e-02  -1.8345135e+00  -7.1757560e-01   3.0106010e+00   3.0663347e-02  -4.9210338e-01  -2.4792723e-02  -2.9516979e+00  -5.0611824e-01  -2.1001169e-01   4.1513153e+00  -1.7711383e+00   4.0488808e+00   2.6770205e+00   1.2562902e+00  -4.1564194e+00  -9.9447717e-01  -2.3309143e+00  -1.6590916e+00   1.6145724e+00  -2.9154877e+00   1.3653073e-01   1.1493658e+00  -1.4791204e+00  -2.4710114e+00  -4.5849130e+00  -4.8662258e+00  -1.7749572e+00  -4.3265033e+00   7.4058725e-01   7.3118581e-01   5.1359604e-01   1.7025242e+00  -1.6881300e-01   3.1307883e+00  -9.9399642e-01   8.8315544e-01   4.0985601e-01   1.4406200e+00
[truncated: 1,027,434 more chars]
