# Supplementary material for: Autistic traits and individual brain differences: functional network efficiency reflects attentional and social impairments, structural nodal efficiencies index systemising and theory-of-mind skills
Source: Mol Autism. 2021 Jan 21;12:3. doi: 10.1186/s13229-020-00377-8 (PMC7818759; doi:10.1186/s13229-020-00377-8)
Supplement: Supplementary file 7 — Additional file 7. Nuisance regressors. Nuisance regressor time series for each subject, as floating-point values in ASCII text format. [file 13229_2020_377_MOESM7_ESM.zip › Paul_Arora_et_al_data/Physiological/BBC/NuisancesRegdour_rsfMRI_aal90_TimeSeries/NuisancesRegdOut_aal90_subj03.txt]

   2.8978057e-01  -6.6757894e-01   5.9977156e-01   1.0407832e+00   3.7135347e-01   7.7731613e-01   7.9563819e-01   2.8903108e-01   2.1983014e+00   3.5484502e-01   3.7887924e+00   3.2297449e-02   1.9532144e+00   9.2563427e-01   2.1541595e+00  -5.9549977e-01   8.2904585e-01  -1.2426559e+00   1.0966010e+00   1.3853765e-01   1.3575987e+00  -5.0475234e+00   1.7321492e-01  -1.3237793e+00   1.5636494e+00  -1.4379556e+00   1.1305601e+00  -5.3000099e-01   4.2258678e-02   2.1417252e+00   5.1484139e-02  -2.5521704e+00   9.4736748e-01  -1.8971021e-01   6.0121232e-01  -2.1092477e-01   4.7111649e-01  -7.4206059e-01   1.7244947e+00  -1.2843979e+00  -1.5911511e+00   5.3393309e-01  -2.0546999e+00  -2.2844064e+00   1.2632508e+00   1.0534369e+00  -3.7495604e-01  -3.0300721e+00   7.5402701e-01   1.2569209e+00   2.3797352e+00  -5.5957193e-01   2.9637352e+00   6.8927590e-01   1.6333838e-01  -1.2747385e+00  -1.7348645e+00  -7.2823849e-01   1.6176983e+00  -2.3429622e-01   3.3447876e-01   5.3195803e-01  -9.0020693e-01  -3.3490183e-01  -3.1403468e-02  -1.0001454e+00   3.2071606e+00   1.1278410e+00   1.5391070e-01   3.7702126e-01  -2.1546342e+00  -5.0092558e+00  -2.5709767e+00   1.5444204e+00  -2.8762020e+00  -4.2901547e+00  -1.7046522e+00  -1.3807798e-02   2.5618950e-01   9.9096805e-01  -4.2888829e-01  -1.6059901e+00   1.1303138e+00  -1.6875521e-01  -5.5594391e-01  -6.9406293e-01   2.5928495e+00   8.7689277e-01   1.3412932e-01  -5.0655791e-01
   4.9658483e-01  -5.0762033e-01   7.5543138e-01   1.0736687e+00  -2.1628395e-01   5.8338282e-01   1.0558912e+00   7.1607025e-01   1.0864710e+00   6.1483702e-01   3.4265363e+00   1.1751769e+00   2.0944795e+00   1.2755006e+00   1.8101939e+00  -5.0248122e-02   9.4002416e-01  -3.8184751e-01   7.5274348e-01   2.1070573e-01   9.9829368e-01  -4.6723973e+00   7.4127756e-01  -7.1981687e-01   1.4046020e+00  -1.4969554e+00   1.0800970e+00  -5.0689220e-01  -3.3682236e-01   2.6229291e+00  -7.5496757e-02  -2.2000818e+00   3.9805679e-01  -2.3441866e-01  -8.8068366e-01  -7.8410952e-01   3.8359035e-01   3.7178056e-01   1.1645292e+00  -1.3677899e+00  -1.1903402e+00   1.2277835e+00  -3.1955544e+00  -2.7267513e+00   1.1215781e-01   9.0561201e-01  -3.0751993e+00  -3.7829304e+00  -1.7397537e-01   1.7919657e-01   1.4003680e+00  -1.0772199e+00   1.1120171e+00  -1.7042898e+00  -1.0338296e+00  -1.9520224e+00  -1.5231059e+00  -5.3347662e-01   1.0580394e+00  -2.9796268e-01   4.5310101e-01   6.7311881e-01  -5.1246489e-01   4.4813740e-01   7.0175271e-01  -1.9942527e-01   1.9570867e+00   5.1059549e-01  -8.7057098e-02   3.2697123e-01  -1.7274369e+00  -4.1505236e+00  -2.2600195e+00   2.2792986e+00  -2.9894921e+00  -3.1302305e+00  -1.1562815e+00   2.3065639e+00   4.4039683e-01   2.2609730e+00  -1.3681936e-01  -1.1403219e+00   1.0828062e+00  -1.4119278e-01  -9.1804101e-01  -7.4587860e-01   1.7372186e+00  -4.4004402e-01  -3.4524497e-01  -4.7425803e-01
   7.4968031e-01  -3.1292343e-01   8.5379086e-01   9.6842269e-01  -7.3325847e-01   3.3374382e-01   1.1926409e+00   9.5780149e-01   6.1461817e-01   7.1153119e-01   3.4943743e+00   1.7993502e+00   2.2256237e+00   1.4979222e+00   1.7292573e+00   2.1917453e-01   1.1615222e+00   1.0086573e-01   5.3711638e-01   1.7655059e-01   9.7747680e-01  -4.0846210e+00   1.1056068e+00  -4.8000152e-01   1.3049028e+00  -1.7004731e+00   1.0279725e+00  -6.1323012e-01  -4.9658749e-01   2.8951825e+00  -3.2498188e-02  -1.9459172e+00  -1.0437229e-01  -3.1694938e-01  -2.0954020e+00  -1.0685207e+00   2.8087609e-01   7.1600925e-01   8.7909330e-01  -1.4120015e+00  -1.1326792e+00   1.6507145e+00  -3.9643003e+00  -3.0938783e+00  -7.4991614e-01   7.6437567e-01  -4.7083616e+00  -4.2966769e+00  -7.8529961e-01  -5.3889248e-01   9.2496786e-01  -1.3032003e+00   2.4220240e-01  -3.0299022e+00  -1.5519798e+00  -2.2930391e+00  -1.3640943e+00  -5.9842673e-01   7.6001965e-01  -3.8403329e-01   8.0118844e-01   8.0463168e-01  -3.2822074e-02   9.9773071e-01   1.2829061e+00   4.1167620e-01   8.7108319e-01  -5.1141592e-02  -4.1481409e-01  -1.9499582e-02  -1.0826534e+00  -3.4975319e+00  -1.9021094e+00   2.5854483e+00  -2.8969323e+00  -2.3783112e+00  -9.8813850e-01   3.4307266e+00   5.3619353e-01   2.7376857e+00   6.4605369e-02  -8.9892746e-01   9.1123025e-01  -2.1355076e-01  -1.0831607e+00  -8.2621720e-01   1.5642012e+00  -1.0578935e+00  -5.3141160e-01  -4.7525939e-01
   1.5703863e+00  -2.0851022e-01   9.9511825e-01   5.7128801e-01  -4.2828500e-01   2.7281060e-01   1.3014618e+00   6.1110629e-01   3.7847218e-01   2.0292574e-01   4.4639155e+00   2.0412030e+00   2.6754002e+00   1.8577264e+00   2.1582226e+00   3.4654476e-01   7.6456561e-01  -2.9415734e-01  -3.2926188e-01  -6.8783474e-01   1.0661287e+00  -3.4859269e+00   1.3388528e+00  -7.6105959e-01   1.6292260e+00  -1.2348405e+00   1.0649807e+00  -5.2838299e-01  -4.3468608e-01   2.6871631e+00   2.9540880e-01  -2.1588882e+00  -1.0599210e+00  -1.0624338e+00  -1.8219488e+00  -1.2847326e+00   9.0328976e-01   1.0438262e+00   8.5039483e-01   1.9578350e-01  -1.4731405e+00   1.7149151e+00  -2.3028199e+00  -2.4310348e+00  -2.5038091e-01   4.0057040e-01  -1.7022855e+00  -2.2913424e+00  -3.8623511e-01   4.8438599e-02   1.0961520e+00  -1.4665146e+00   1.2064052e+00  -2.2472514e+00  -5.8049730e-01  -1.8775411e+00  -1.3530024e+00  -1.0391721e+00   1.6231766e+00  -8.9513211e-02   2.1233164e+00   1.1255984e+00   8.5234386e-01   1.2234348e+00   1.1269485e+00   4.3299079e-01   1.6190569e-01  -1.1247146e+00  -2.6554970e-01  -3.1525075e-01  -1.1231719e+00  -3.9580169e+00  -2.4483884e+00   1.8290835e+00  -3.4345095e+00  -2.6871104e+00  -1.4218870e+00   3.5919896e+00   1.2267967e-01   1.7602522e+00  -4.2542594e-01  -1.4643957e+00   1.4109821e+00   1.0187283e+00  -1.4279537e+00  -1.7106908e+00   2.4124837e+00  -1.2774499e+00  -4.1211997e-01  -3.2432016e-01
   9.6433826e-01  -2.2660798e-01   9.1440096e-01   6.1979345e-01   7.7757714e-02   7.3740810e-01   1.1474541e+00   9.8212539e-01   4.6898888e-01   6.6736472e-01   4.2224012e+00   2.6773430e+00   2.7598728e+00   2.4038159e+00   2.3171771e+00   9.2777756e-01  -1.3112612e-01  -6.1540014e-01  -1.0909485e+00  -1.0517860e+00   1.0238184e+00  -2.3117129e+00   1.4155887e+00  -5.0947698e-01   2.0175625e+00  -5.2634505e-01   1.4735662e+00  -1.7818173e-01  -1.2155144e+00   2.3594221e+00   1.2287351e+00  -1.7081199e+00  -1.4501950e+00  -1.4817709e+00  -2.2956447e+00  -1.1257063e+00   4.9093085e-01   1.8093134e+00   1.2763274e-01   8.1817454e-01  -1.8833595e+00   2.8807938e+00  -3.0226919e+00  -2.8116501e+00  -7.2842340e-01   8.3036654e-01  -3.0589786e+00  -2.6005779e+00  -9.1220873e-01  -1.8084949e-01   1.0741264e+00  -1.3605555e+00   1.9116591e+00  -1.4650402e+00  -7.9346196e-01  -1.4198449e+00  -2.4027153e+00  -1.9472213e+00   1.1724925e+00   5.5028080e-03   2.3080526e+00   9.8113699e-01   9.3000338e-01   1.4200494e+00   2.1608387e+00   1.5249327e+00  -5.4410583e-01  -1.5828275e+00  -1.0205675e+00  -1.0438832e+00  -5.3705428e-01  -3.2943163e+00  -3.3823347e+00   1.7655968e+00  -3.5116727e+00  -1.4006176e+00  -1.6462473e+00   4.7386563e+00  -8.5572728e-01   9.0991505e-01  -1.3122753e+00  -2.0533679e+00   1.3652283e+00   8.5813349e-01  -1.4212204e+00  -1.1513623e+00   3.5722160e+00  -1.3381877e+00  -3.1162004e-01  -1.1423419e-01
   4.4851774e-01  -3.4402540e-01   7.5675181e-01   4.0719859e-01   2.5906702e-01   8.6894802e-01   1.0283084e+00   1.0594427e+00   4.5076953e-01   7.4948669e-01   3.2412511e+00   2.1096708e+00   2.3291583e+00   2.2421729e+00   1.9270681e+00   7.0037351e-01  -6.8487999e-01  -1.0039428e+00  -1.1740202e+00  -8.8936735e-01   1.1389653e+00  -1.8923008e+00   1.3782214e+00  -4.2513723e-01   1.7297672e+00  -5.2982649e-01   1.4816071e+00  -9.7806866e-02  -1.7696480e+00   1.5337535e+00   1.5919353e+00  -1.2589960e+00  -1.5468998e+00  -2.0774002e+00  -3.2262081e+00  -9.9425458e-01   9.6364461e-02   1.9319404e+00  -1.4545313e-01  -3.0949684e-02  -2.9236614e+00   2.7682231e+00  -3.2185739e+00  -2.7254750e+00  -8.7257945e-01   9.9548050e-01  -3.7155116e+00  -2.9468626e+00  -8.4759933e-01  -5.3044926e-02   1.2476345e+00  -1.1593976e+00   2.0774383e+00  -1.4079862e+00  -1.0611095e+00  -1.0275497e+00  -2.5487278e+00  -1.7288249e+00   4.9504428e-01   2.4103202e-01   1.2748691e+00   4.8529009e-01   5.7536549e-01   1.3186744e+00   2.4067257e+00   1.0354445e+00   2.3219570e-01  -8.0508402e-01  -7.9277215e-01  -6.2553893e-01  -2.6002779e-01  -2.6982574e+00  -3.3676397e+00   1.6080478e+00  -2.8736434e+00  -1.2049227e-01  -1.9902783e+00   4.4528771e+00  -1.1723565e+00  -1.1118236e-01  -1.2482735e+00  -1.7894997e+00   9.4249973e-01  -1.3564577e-01  -9.4266375e-01  -4.0786833e-01   3.1490051e+00  -1.4225507e+00  -5.0229965e-01  -4.8622146e-02
   5.3639346e-01  -3.8854710e-01   9.5033949e-01   1.1907013e-01   2.8163727e-02   7.0861355e-01   1.3488242e+00   8.5930573e-01   3.2223746e-01   5.9739149e-01   2.9287031e+00   2.1541003e+00   2.4972247e+00   1.9054647e+00   1.8848849e+00   8.4270056e-01  -4.2060807e-01  -6.0512226e-01  -1.6168193e+00  -1.1883934e+00   1.1432975e+00  -1.0319996e+00   1.5898221e+00  -2.3983841e-01   2.1518255e+00  -5.0361006e-01   1.4723950e+00  -8.0181944e-02  -1.2035753e+00   1.3025735e+00   1.3223359e+00  -1.3038343e+00  -2.2246408e+00  -2.1452081e+00  -2.7866669e+00  -6.3175918e-01   3.3722130e-01   1.9609017e+00  -2.5485493e-01   2.6467797e-01  -1.5276096e+00   2.8995133e+00  -3.0690637e+00  -2.8517483e+00  -1.2405855e+00   9.3544504e-01  -4.6977669e+00  -3.0022387e+00  -9.2063116e-01  -1.0499748e+00   3.6530422e-01  -1.4478331e+00   7.2054562e-01  -2.7873858e+00  -1.7886985e+00  -1.3972681e+00  -1.8239918e+00  -1.5304033e+00   6.3662283e-01   2.4541005e-01   2.1766967e+00   1.0530794e+00   1.4428324e+00   1.4339716e+00   2.7906136e+00   1.5473661e+00  -1.0286762e+00  -1.7532589e+00  -1.5515679e+00  -1.2301058e+00   6.2378115e-01  -1.8537426e+00  -2.1286900e+00   1.4680070e+00  -1.9561819e+00   4.5387192e-02  -6.5373380e-01   5.9369725e+00  -8.0769690e-01   1.0470461e-01  -9.8434958e-01  -1.7176287e+00   1.0441357e+00   1.3739431e-01  -1.4925098e+00  -9.6712654e-01   3.2568759e+00  -2.3943776e+00  -5.8209450e-01  -7.0307313e-02
   3.4721626e-01   1.8769340e-01   6.8607572e-01   6.8314103e-02  -6.9923765e-01   3.5619560e-01   1.1844948e+00   1.2104910e+00  -6.0958463e-01   1.1437652e+00   2.2284270e+00   2.4714023e+00   1.9114832e+00   1.8842219e+00   1.0926352e+00   1.1936797e+00  -9.4241715e-02   2.0590099e-01  -1.4719702e+00  -1.0889787e+00   6.8192209e-01  -2.9241970e-01   1.5777914e+00   3.9658553e-01   7.0227758e-01  -3.9546223e-01   7.9447793e-01  -7.0175050e-02  -1.1386328e+00   6.9933907e-01   9.6125662e-01   8.1787572e-02  -2.3433003e+00  -2.3953040e+00  -4.3376731e+00  -1.0180485e+00  -2.5591358e-01   2.0339968e+00  -4.5050548e-01  -2.7867886e-01  -1.3291523e+00   2.5338334e+00  -3.1366793e+00  -2.5423577e+00  -1.9154753e+00   7.3622060e-01  -5.7590173e+00  -3.2623701e+00  -1.2594613e+00  -1.6272872e+00  -1.0438168e-01  -1.1817999e+00  -6.6286125e-01  -3.8352399e+00  -1.9188188e+00  -1.4474156e+00  -1.3489097e+00  -8.2997009e-01  -3.9925455e-01  -1.3539096e-01   1.2671860e+00   9.6320534e-01   1.1967677e+00   1.9730086e+00   2.9778939e+00   1.6717883e+00  -1.4549047e+00  -1.7162459e+00  -1.4630028e+00  -1.2654008e+00   1.2024971e+00  -1.1304005e-01  -8.2150061e-01   1.4536563e+00  -1.0928129e+00   1.9740224e+00  -9.1302328e-01   5.0276777e+00  -2.2700386e-01   2.2597614e-01  -6.1861747e-01  -5.5126013e-01   3.9029706e-01  -2.7325392e-01  -8.6408058e-01  -1.7535252e-01   1.4908218e+00  -2.4950725e+00  -6.6110685e-01  -2.4347688e-01
   6.6004847e-04   1.4487314e-01   5.4602966e-01  -1.5307779e-01  -5.0032065e-01   3.6057965e-01   1.0047064e+00   1.1003275e+00  -4.8842161e-01   1.1779304e+00   1.8335598e+00   2.0469360e+00   1.6570348e+00   1.7059420e+00   9.9920478e-01   1.1916258e+00  -3.4186486e-01  -2.7157256e-02  -1.7092833e+00  -1.3501883e+00   5.5896584e-01   6.8422760e-01   1.3793843e+00   4.0452965e-01   6.4871978e-01  -2.3266396e-02   7.3543482e-01   9.5341725e-02  -1.0593142e+00  -3.3521757e-02   1.1912172e+00   4.9657995e-01  -2.4362840e+00  -2.6698729e+00  -3.8192940e+00  -5.7363001e-01  -3.4995193e-01   1.9147863e+00  -3.1958840e-01   1.1272131e-01  -1.5227650e+00   2.5557865e+00  -2.3302268e+00  -1.8437512e+00  -1.3489890e+00   1.0290719e+00  -4.8832702e+00  -2.4465662e+00  -8.2496744e-01  -1.3859168e+00   1.5856943e-02  -7.5976506e-01  -4.7726652e-01  -3.2918889e+00  -1.4566928e+00  -9.3420282e-01  -1.3372258e+00  -1.0233590e+00  -6.1672181e-01  -2.5297637e-01   1.2046248e+00   6.3981519e-01   1.2721659e+00   1.7979134e+00   3.1589204e+00   1.5542213e+00  -1.3292931e+00  -1.6895338e+00  -1.5923939e+00  -1.6243666e+00   1.6457306e+00   5.2101669e-01  -6.1676786e-01   8.1717990e-01  -5.1382014e-01   2.5354177e+00  -1.0454378e+00   4.2265366e+00  -4.5757891e-01  -9.6645106e-01  -9.0944269e-01  -6.9404929e-01   1.8501821e-01  -4.5428770e-01  -6.8680770e-01   1.2144870e-01   1.4309486e+00  -2.0875257e+00  -5.2722933e-01  -2.1323340e-01
   3.9854356e-01  -1.5464856e-01   7.2946906e-01  -4.1808967e-01  -1.6265885e-01   4.7828498e-01   1.2543300e+00   8.6846063e-01  -5.7493486e-01   1.0390913e+00   2.3442856e+00   1.6674343e+00   1.9039746e+00   1.5824035e+00   1.2744260e+00   1.3248830e+00  -6.5068430e-01  -4.4524448e-01  -2.2822636e+00  -2.2180348e+00   7.3574673e-01   1.3904762e+00   1.7245148e+00   3.0122003e-01   1.0831665e+00   6.6013588e-01   8.2621797e-01   3.2121442e-01  -6.3065397e-01  -6.3138121e-01   1.5927820e+00   4.9955919e-01  -2.8773467e+00  -3.2611717e+00  -2.6175179e+00  -2.3861500e-01   2.1802375e-01   1.8764533e+00   3.5250765e-02   1.0647782e+00  -1.1392226e+00   2.5455670e+00  -1.1912144e+00  -1.1205550e+00  -7.7138218e-01   1.0093909e+00  -3.1335262e+00  -1.0815916e+00  -3.5220369e-01  -1.2656192e+00  -1.7085828e-01  -8.0618102e-01  -1.5620254e-01  -2.8175446e+00  -7.9062904e-01  -5.8801847e-01  -1.1634782e+00  -1.3996554e+00  -3.2010553e-01  -2.8031928e-01   1.9544748e+00   4.6780273e-01   2.1413968e+00   1.6027910e+00   3.1189595e+00   1.4855142e+00  -1.7233208e+00  -2.5320876e+00  -1.9282117e+00  -2.4660396e+00   2.2177567e+00   6.3182128e-01  -4.4821168e-01   8.5003270e-02  -5.0734782e-01   2.4606834e+00  -1.2043117e+00   4.0483670e+00  -6.8993978e-01  -2.1995459e+00  -1.1026032e+00  -1.2499354e+00   6.2500186e-01   4.2365089e-01  -7.1770907e-01  -3.6384664e-01   1.9741960e+00  -2.0010977e+00  -3.0157299e-01  -8.0136324e-02
  -6.0743544e-01  -2.5946620e-01   5.3086048e-01  -2.8980297e-01   2.5593077e-02   5.1379600e-01   1.0768593e+00   8.9442746e-01  -1.2035346e-01   1.2489112e+00   1.6209455e+00   9.8320683e-01   1.6067730e+00   1.2337660e+00   1.0434372e+00   1.1470376e+00  -1.4799447e+00  -1.0833926e+00  -2.1659498e+00  -2.2655557e+00   3.7460057e-01   2.1872099e+00   1.1595101e+00   5.2417987e-01   5.7070645e-01   1.0556294e+00   8.2291086e-01   5.2555915e-01  -5.5285509e-01  -1.6957636e+00   1.7986186e+00   8.5780587e-01  -2.5148859e+00  -3.3840215e+00  -2.6765964e+00   1.0230520e-01  -5.2265187e-01   1.7096993e+00  -9.7339841e-01   8.5027618e-01  -1.0575233e+00   2.3575721e+00  -1.1874348e+00  -1.2279962e+00  -9.0328058e-01   1.4826013e+00  -3.6304513e+00  -1.3918090e+00  -2.8739199e-01  -7.3074047e-01   8.7826449e-02  -3.4590353e-02   2.0736502e-01  -1.5087160e+00  -1.0679898e+00  -6.0730732e-02  -1.5256169e+00  -1.5795515e+00  -5.2137782e-01  -8.4592476e-02   1.6981941e+00   4.6775690e-01   1.7587749e+00   1.1369854e+00   3.4513004e+00   1.7823267e+00  -1.3857206e+00  -2.0440505e+00  -2.2784673e+00  -2.5153555e+00   2.3482270e+00   1.3936963e+00  -3.3093416e-01  -6.9675253e-01   2.7195873e-01   3.0455880e+00  -7.0487211e-01   3.9170530e+00  -1.5814264e+00  -3.5791360e+00  -1.9046375e+00  -1.6498135e+00   4.7951046e-02  -3.9970463e-01  -6.8954012e-01   1.7090596e-01   2.1516137e+00  -1.8738901e+00   2.2880608e-02  -1.9919367e-01
  -1.1370460e+00  -4.2332328e-01   3.2681306e-01  -5.0077337e-01  -2.7921052e-02   3.6913201e-01   9.7548651e-01   6.4071764e-01  -6.2644840e-03   1.1629367e+00   1.7873935e-01  -2.7563280e-01   8.1933949e-01   3.7383206e-01   5.3569205e-01   8.5541248e-01  -1.5139636e+00  -1.1543067e+00  -1.6912588e+00  -1.9729226e+00   3.3818715e-01   2.3651890e+00   8.2853033e-01   7.3027150e-01  -1.2839094e-01   1.0780322e+00   4.4086443e-01   5.4542275e-01  -2.4529139e-01  -2.6699211e+00   1.4524858e+00   1.7019511e+00  -2.1504545e+00  -3.3720318e+00  -2.1980761e+00   6.9592224e-01  -7.9798394e-01   9.7930974e-01  -7.7048040e-01   1.3524964e-01  -1.2210807e+00   1.4273657e+00  -5.2641105e-01  -6.0670595e-01  -2.6308805e-01   1.5883557e+00  -3.2131383e+00  -1.2042188e+00   3.6386901e-01  -7.2761059e-01   6.6772877e-02   3.8048777e-01  -2.4205446e-01  -1.4432308e+00  -9.5306196e-01   2.7163150e-01  -1.0382085e+00  -9.4887703e-01  -1.0980882e+00  -1.7827111e-01   5.0592686e-01   3.5023929e-02   1.3226307e+00   6.8530800e-01   3.1185057e+00   8.3683512e-01  -2.8162143e-01  -1.0201839e+00  -1.8543996e+00  -2.0134049e+00   2.4415247e+00   2.2925616e+00   7.2062112e-01  -9.4391637e-01   1.3515147e+00   4.0123888e+00  -7.6996019e-01   2.2024174e+00  -1.3397832e+00  -4.4616860e+00  -1.4358542e+00  -1.0886277e+00  -3.4734892e-01  -9.4195699e-01   9.0157137e-02   8.8248966e-01   1.0442982e+00  -1.4054756e+00  -3.4031853e-02  -2.1829926e-01
  -1.0365165e+00  -4.5514158e-01   5.8990083e-01  -4.2174556e-01  -6.6374120e-01   1.1250544e-01   1.4412348e+00   6.0615993e-01  -6.7328975e-01   1.2484222e+00  -4.1193266e-01  -2.4950270e-01   6.3982140e-01  -3.5140392e-01   1.5440573e-01   1.0389246e+00  -9.5817924e-01   1.0703791e-01  -1.6994391e+00  -2.0696244e+00  -2.0430440e-02   2.8410051e+00   1.2239277e+00   1.0715311e+00  -2.7537708e-01   1.1347484e+00   6.7018649e-02   6.2623922e-01   6.1001600e-01  -2.4846666e+00   1.0250387e+00   1.8205276e+00  -2.2303270e+00  -2.8313677e+00  -1.6842849e+00   7.3079964e-01  -7.8625251e-01   1.0618357e+00  -9.0284380e-01   2.2979027e-01   9.8086507e-01   1.6453983e+00  -7.9519686e-01  -4.5288223e-01  -4.9244140e-01   1.5785678e+00  -4.8844317e+00  -1.3741063e+00   1.4464244e-01  -1.7762017e+00  -1.1584632e+00   2.5594033e-01  -2.7447557e+00  -3.1937288e+00  -1.9162730e+00  -2.9684914e-01  -2.8394630e-01  -2.9961487e-01  -1.3307670e+00  -5.5088815e-01   8.8950553e-01   7.1364763e-01   1.8279952e+00   7.9397243e-01   3.3870316e+00   1.4912784e+00  -1.5916142e+00  -1.9358721e+00  -2.5426869e+00  -2.6665493e+00   3.1618234e+00   3.3195989e+00   2.1524768e+00  -6.9204244e-01   1.8977136e+00   4.1057494e+00   5.5714027e-01   3.3805207e+00  -6.2606010e-01  -3.6400773e+00  -1.2601700e+00  -1.1863109e+00  -3.9887050e-01  -5.4168000e-01  -5.0610606e-01   1.6521322e-01  -1.7161980e-01  -2.3547160e+00  -1.8395736e-01  -3.6810220e-01
  -1.3701479e+00   2.8330450e-02   1.6908342e-01  -2.7809735e-01  -9.8448155e-01  -3.3592146e-01   9.0042546e-01   8.2933730e-01  -7.9441516e-01   1.6010294e+00  -1.8395176e-01   2.3805438e-01   4.1635649e-01  -3.9675241e-02  -3.2145983e-02   1.5399957e+00  -6.8515919e-01   2.6442491e-01  -1.3813009e+00  -2.1763985e+00  -7.9798112e-01   3.5850572e+00   7.2500424e-01   1.6334702e+00  -1.2940318e+00   1.6021307e+00  -2.8072718e-01   6.2704463e-01   7.6530893e-01  -2.9489836e+00   5.2511703e-01   2.8750416e+00  -1.8970716e+00  -2.5387670e+00  -9.8177518e-01   1.0685907e+00  -1.1220206e+00   7.1273622e-01  -8.3806034e-01   1.0414475e+00   6.3006948e-01   1.4881962e+00   2.0879628e-01   3.4037634e-01  -3.2347624e-01   1.7375365e+00  -3.4475248e+00  -3.5849379e-01   7.9097803e-02  -1.6323804e+00  -1.0374385e+00   9.0230219e-01  -2.5117922e+00  -2.5428785e+00  -7.4264694e-01   8.4327306e-02  -3.3264194e-01  -6.7369782e-01  -1.8335644e+00  -1.2174309e+00   1.0218570e+00   3.2211566e-01   1.6385401e+00   9.2933432e-01   3.7600128e+00   2.0211454e+00  -1.6611234e+00  -1.7832672e+00  -2.6055517e+00  -3.1210713e+00   3.1729420e+00   4.2970144e+00   2.2524684e+00  -1.3510862e+00   1.9972229e+00   4.9994555e+00  -8.1605524e-02   1.5138060e+00  -7.0323644e-01  -4.0647632e+00  -1.5205101e+00  -6.8773699e-01  -9.5900273e-01  -3.9738148e-01   1.4279402e-01   1.1171324e+00  -6.9462193e-01  -1.3784691e+00   3.5584584e-01  -4.2035068e-01
  -1.8332593e+00  -6.8953840e-01   1.4128620e-01  -2.2887145e-01  -4.5756038e-01   6.1369064e-02   7.2632378e-01   7.8083860e-01  -5.3147671e-01   1.5693196e+00  -1.0056262e+00  -5.3976076e-01  -4.9748960e-03  -4.1502364e-01  -1.2328461e-02   1.5693148e+00  -1.0131775e+00  -1.7750845e-01  -1.2260769e+00  -2.0691562e+00  -6.5724925e-01   3.5694326e+00   8.5856282e-01   1.6303681e+00  -7.4623515e-01   1.9839451e+00   8.1263713e-03   8.5702857e-01   4.3521660e-01  -3.2097626e+00   9.8463600e-01   3.0723566e+00  -1.3799475e+00  -2.2999573e+00   9.1581774e-01   2.1035668e+00  -1.1477508e+00   3.2479520e-01  -3.9200619e-01   1.0225431e+00  -3.7058648e-01   1.6724169e+00   1.9381068e-01   7.4976912e-01   6.0917771e-01   2.1449858e+00  -3.2030039e+00  -1.5529957e-01   5.0189004e-01  -1.6353649e+00  -7.8414918e-01   1.1797858e+00  -1.8519094e+00  -1.8599984e+00  -2.6536287e-01   5.3591057e-01  -9.6016154e-01  -1.4810397e+00  -2.3274663e+00  -1.5021548e+00   1.4680667e-01  -8.6360072e-01   1.1923566e+00   1.9789616e-01   3.9582928e+00   1.7237969e+00  -4.5529531e-01  -8.3942318e-01  -2.4628342e+00  -3.1390423e+00   3.2096942e+00   4.1154402e+00   1.3909325e+00  -1.2696268e+00   1.7524845e+00   5.3829669e+00  -5.1114457e-01   5.5820579e-01  -1.2469112e+00  -5.3501659e+00  -1.9101262e+00  -1.6410391e+00  -9.4067671e-01  -7.8254846e-01   6.9764334e-01   1.8240653e+00  -7.8332014e-01  -3.7025978e-01   3.3272857e-01  -1.1402802e-01
  -1.9608689e+00  -1.0009637e+00   1.7938704e-01  -5.8357522e-03  -5.0862460e-01  -3.7026009e-02   7.2294949e-01   7.7240062e-01  -4.1759306e-01   1.5771128e+00  -7.2549828e-01  -7.4567684e-01   1.1443178e-01  -6.1683531e-01   3.1852256e-02   1.5092901e+00  -1.0971918e+00  -4.4674728e-01  -1.0777397e+00  -2.1782393e+00  -9.9665215e-01   3.4854299e+00   8.0472228e-01   1.6476979e+00  -6.3850204e-01   2.0220647e+00   9.4778854e-02   8.8315355e-01   6.2325884e-01  -3.2643879e+00   9.1181423e-01   2.5830425e+00  -9.9650730e-01  -1.9343165e+00   2.0856806e+00   2.5708845e+00  -8.1676725e-01   3.4132343e-01  -1.7201639e-01   1.2740074e+00   3.1354725e-01   1.8816610e+00   3.2256488e-01   1.0728651e+00   1.0475532e+00   2.4533477e+00  -2.9248696e+00   1.9115357e-01   6.1761801e-01  -1.5675120e+00  -7.6346965e-01   1.3533533e+00  -1.7534132e+00  -1.5901949e+00  -9.2867408e-02   5.3069734e-01  -1.0015842e+00  -1.8145522e+00  -2.1518700e+00  -1.7143724e+00   7.1497100e-01  -9.2804810e-01   1.4292027e+00  -8.8679610e-02   4.2731589e+00   2.0133720e+00  -5.8256139e-01  -1.0033182e+00  -2.8363902e+00  -3.7056088e+00   3.3017180e+00   3.8688998e+00   1.2518185e+00  -1.4363692e+00   1.5035489e+00   4.8334336e+00  -2.6671508e-01   7.7174415e-01  -1.5745455e+00  -5.6095356e+00  -2.2067488e+00  -2.1754691e+00  -1.1144574e+00  -8.6097787e-01   4.6515191e-01   1.7864753e+00  -9.8090431e-01  -1.2346360e-01   5.5516728e-01  -1.0054937e-01
  -2.2762171e+00  -9.7698301e-01   1.5201588e-01   2.2535048e-01  -5.6269260e-01  -4.0669391e-01   8.6648028e-01   4.2007669e-01  -4.8763850e-02   1.2191389e+00  -9.6600984e-01  -1.6915865e+00   1.4017955e-01  -1.2078157e+00  -1.5486421e-01   8.4813549e-01  -1.7805332e+00  -1.1046323e+00  -6.2356041e-01  -2.0302831e+00  -1.4516697e+00   2.9904148e+00   3.8573939e-02   1.6198481e+00  -1.5106901e+00   1.8558104e+00  -2.4753049e-01   6.8382610e-01   1.2936995e+00  -4.2105961e+00  -3.1573116e-02   2.1639525e+00  -9.0027545e-01  -1.9646308e+00   2.1880161e+00   2.3772038e+00  -9.8914360e-01  -9.2945767e-02  -1.3529771e+00   1.0798904e+00   3.5049563e-01   2.3301610e-01   1.1381027e+00   8.1989372e-01   7.4881757e-01   2.0668178e+00  -1.3185774e+00   6.3876998e-01   9.9288513e-01  -2.3739778e-01  -3.0531792e-01   2.1666241e+00  -1.1291333e+00   1.6503058e-01  -1.9428531e-01   8.7767437e-01  -7.6668764e-01  -1.2757166e+00  -1.1489753e+00  -9.3201595e-01   1.0019874e+00  -1.5057565e-01   1.0175399e+00  -7.8331278e-01   3.7098831e+00   1.7997394e+00   1.6428042e-01  -3.0833341e-01  -2.1592706e+00  -2.2673874e+00   2.3183306e+00   3.8631521e+00   1.6908650e+00  -2.3667262e+00   2.2146856e+00   4.0223280e+00   5.3876804e-01   1.9264223e-01  -2.0798305e+00  -6.3676589e+00  -2.7016804e+00  -2.4489128e+00  -1.3692802e+00  -6.4634049e-01   1.1425886e-01   1.0884582e+00  -1.4916271e+00  -6.0565416e-01   9.5807640e-01  -3.6152819e-01
  -2.6584892e+00  -1.3810638e+00   2.3346090e-01   3.8406845e-01  -8.7389938e-01  -3.3202152e-01   8.7441606e-01   3.6153055e-01   2.1645518e-01   1.0565483e+00  -2.3064781e+00  -2.0466343e+00  -4.4509331e-01  -2.0136018e+00  -3.9172911e-01   8.4953213e-01  -1.0233658e+00  -2.2613917e-01   8.1611190e-03  -1.1864678e+00  -1.2089455e+00   2.3610407e+00   2.9993959e-01   1.8083033e+00  -1.1120320e+00   1.2539674e+00  -2.2424520e-01   5.1654712e-01   1.2463178e+00  -3.5438517e+00  -3.7301323e-01   2.1728647e+00  -4.2086709e-01  -7.3505671e-01   3.4740880e+00   3.3838989e+00  -1.2306707e+00  -8.7558836e-01  -1.1703116e+00   1.6524841e-01   8.2326273e-01   5.0329125e-01  -2.4773667e-01   7.1171633e-02   5.7887041e-01   2.0905536e+00  -3.9572840e+00  -1.0017778e+00   6.3240877e-01  -1.8370948e+00  -8.8357153e-01   1.9048040e+00  -2.1811400e+00  -1.0278550e+00  -1.0129352e+00   3.7133708e-01  -8.4176868e-01  -1.2644492e+00  -1.7940066e+00  -1.3875543e+00   2.9973873e-01  -2.1583387e-01   5.6775448e-01  -1.1561177e+00   4.1554615e+00   2.2057796e+00   2.4952610e-01   3.5754715e-01  -2.5070289e+00  -2.1759900e+00   2.5849367e+00   4.0225037e+00   1.9640479e+00  -1.1681110e+00   2.4376769e+00   4.2888261e+00   1.4390259e+00   6.0910913e-01  -1.5998306e+00  -5.5244699e+00  -2.3548620e+00  -2.8164987e+00  -1.6824760e+00  -1.3649107e+00   3.0672626e-01   1.4978387e+00  -2.1019352e+00  -5.6079037e-01   6.8142323e-01  -2.0382946e-01
  -2.0257496e+00  -9.8148764e-01   4.2710633e-01   7.1750201e-01  -1.8903530e+00  -7.7604475e-01   1.2176514e+00   7.1108537e-01  -9.8815805e-01   1.2932797e+00  -2.3352105e+00  -9.2108117e-01  -4.8111489e-01  -2.0740281e+00  -9.2884546e-01   1.2268882e+00  -7.5131449e-02   1.5677630e+00   2.1943782e-01  -8.1160576e-01  -1.7618626e+00   1.8514190e+00   8.9064554e-01   2.2676238e+00  -1.6293584e+00   7.7546788e-01  -7.2697316e-01   2.8216044e-01   1.5044470e+00  -2.6260828e+00  -1.2943909e+00   2.0683018e+00  -6.2998886e-01   4.7437435e-02   3.0413123e+00   2.8289634e+00  -1.0331875e+00  -3.8996877e-01  -1.1066121e+00  -9.3993571e-02   2.1662237e+00   7.8639827e-01  -1.1212009e+00   9.5372279e-03  -4.5233038e-01   1.6068631e+00  -5.7842660e+00  -1.2992218e+00  -2.7737501e-01  -2.9810435e+00  -2.1010542e+00   1.4768474e+00  -4.6017897e+00  -3.3648788e+00  -1.8023454e+00  -5.0822097e-01  -1.3147656e-01  -3.2830462e-01  -2.2007124e+00  -1.8223738e+00   5.7206689e-01   5.4896915e-01   8.2908401e-01  -5.4497100e-01   4.5249576e+00   3.1032392e+00  -1.1154390e+00  -3.2842473e-01  -2.6519141e+00  -2.1617624e+00   2.8361810e+00   4.7150858e+00   2.8818638e+00  -1.7040584e-01   2.2990782e+00   4.5441798e+00   1.8891060e+00   1.6458937e+00  -5.0638912e-01  -3.3263447e+00  -1.7404125e+00  -2.2478644e+00  -1.8444744e+00  -7.4503645e-01  -8.4070152e-02   8.7518876e-01  -4.0810949e+00  -1.7231602e+00   4.5981427e-01  -3.1123485e-01
  -2.5110436e+00  -6.4253448e-01   1.0182224e-02   1.0380387e+00  -1.9355029e+00  -9.3348487e-01   4.9171746e-01   9.3488405e-01  -7.7281105e-01   1.3760016e+00  -2.4404161e+00  -1.5638185e-01  -7.0382820e-01  -1.5609960e+00  -1.0716177e+00   1.5540378e+00   1.8876536e-02   1.6164029e+00   6.0048029e-01  -2.6391017e-01  -2.3706506e+00   1.6085585e+00   3.4914307e-01   2.6072803e+00  -2.0958411e+00   7.0359589e-01  -7.5692619e-01   1.4997733e-01   8.4619673e-01  -2.3908340e+00  -1.6934130e+00   2.3829690e+00  -2.3746188e-01   8.2510871e-01   3.7014768e+00   3.3331508e+00  -1.4103406e+00  -5.5452079e-01  -1.3935545e+00   2.6779619e-01   1.0915751e+00   1.0054198e+00  -1.0367962e+00  -8.4453153e-02  -5.8554603e-01   1.6523345e+00  -5.1669965e+00  -1.1827478e+00  -6.9740443e-01  -2.9000828e+00  -1.5881736e+00   1.8698673e+00  -3.4738224e+00  -2.3339963e+00  -1.0240791e+00  -2.0151339e-01  -8.4980144e-01  -9.6622658e-01  -2.5001124e+00  -2.1537137e+00   5.1652161e-01   3.4186548e-01   4.1025502e-02  -5.6873194e-01   5.0679153e+00   3.8872416e+00  -7.8452896e-01   4.7598954e-01  -2.4502783e+00  -1.7478829e+00   2.1679613e+00   4.6620551e+00   1.7938113e+00   1.6373806e-03   1.8950621e+00   5.0663498e+00   1.4493834e+00   7.3314165e-01  -9.4246869e-01  -3.1174133e+00  -2.2726291e+00  -2.2555432e+00  -2.4531462e+00  -1.1636590e+00   3.4287155e-01   1.8848160e+00  -4.1441781e+00  -9.5384503e-01   7.6317232e-01  -1.8593740e-01
  -2.6262463e+00  -7.7973982e-01  -2.9153092e-02   1.2465237e+00  -1.2714898e+00  -5.3566192e-01   2.5201945e-01   7.0305039e-01  -6.3507158e-01   1.0897710e+00  -2.6141486e+00  -1.4996916e-01  -7.3727659e-01  -1.4726677e+00  -1.0267009e+00   1.3860643e+00  -5.5332027e-01   1.3298112e+00   2.8701531e-01  -6.8319277e-02  -2.5456840e+00   9.2896836e-01   6.8068391e-02   2.2069728e+00  -1.6789431e+00   7.3988470e-01  -6.8213034e-01   2.1305649e-01   3.3991236e-01  -2.3001297e+00  -1.7075181e+00   1.6235038e+00  -3.9069573e-01   1.0020926e+00   4.8104110e+00   3.5004868e+00  -1.0836657e+00  -1.7953031e-01  -1.5495077e+00   9.5449334e-01   3.7400538e-01   9.7336005e-01  -3.6685460e-01   7.2292076e-02   1.0591539e-01   1.4502818e+00  -3.1299109e+00  -1.3624945e-01  -2.8969176e-01  -1.9989514e+00  -8.5854409e-01   2.1738420e+00  -1.9039301e+00  -4.1226502e-01  -4.5373402e-01   3.9134037e-01  -1.6505949e+00  -1.3112718e+00  -1.7866540e+00  -1.7393917e+00   6.2383337e-01   5.6064119e-01  -6.3369657e-01  -1.0263933e+00   4.9272389e+00   3.9626995e+00  -1.1627243e-01   8.9602650e-01  -1.7241152e+00  -6.9136300e-01   1.1694586e+00   3.6474719e+00   3.5380515e-01   5.7248442e-02   1.3753443e+00   4.3001464e+00   1.3368984e+00   4.8602686e-01  -1.4575627e+00  -3.5898924e+00  -3.2479646e+00  -3.3809180e+00  -2.2702239e+00  -8.1743222e-01  -2.4621159e-02   1.4157053e+00  -4.2620170e+00  -7.7996044e-01   7.8917270e-01   3.3675339e-03
  -2.6797840e+00  -1.2263923e+00  -1.0087138e-01   1.3874640e+00  -1.0235576e+00  -2.8408212e-01  -1.2099626e-01   9.1573401e-01  -9.2164856e-01   1.0034420e+00  -3.3183099e+00   2.2794117e-01  -1.0613925e+00  -1.2423815e+00  -1.2143836e+00   1.5015062e+00  -8.9363106e-01   1.2357284e+00   4.1365824e-01   5.8854212e-01  -2.6727548e+00   1.9016152e-01   3.4616601e-01   2.3730871e+00  -1.2395730e+00   5.9157995e-01  -3.2013100e-01   2.9329708e-01  -9.2129561e-01  -1.6239319e+00  -1.3944967e+00   1.3137251e+00   2.9645810e-02   1.6144793e+00   5.0929819e+00   3.8183223e+00  -8.6369029e-01   5.6738555e-01  -1.3978719e+00   6.4278587e-01  -7.8741686e-01   1.7703786e+00  -1.0894906e+00   2.5358505e-01   3.5022369e-01   1.6457107e+00  -3.8812342e+00  -2.3956582e-01  -6.6897062e-01  -2.2717315e+00  -8.6499343e-01   1.7348863e+00  -1.7091087e+00  -1.0211155e+00  -5.8508689e-01   3.5327046e-01  -2.1511247e+00  -1.7251326e+00  -2.4068481e+00  -1.8561763e+00  -6.8965123e-02  -3.3117119e-01  -1.0429308e+00  -1.0317548e+00   5.2027991e+00   3.9073336e+00   4.5035935e-01   1.7781976e+00  -1.2870294e+00  -1.6996462e-01   7.1893140e-01   2.9112415e+00  -1.0665188e+00   1.0852710e+00   3.7323258e-01   4.7319253e+00   8.6296560e-01   1.3550843e+00  -2.0974970e+00  -2.9399929e+00  -3.1986524e+00  -3.5695406e+00  -2.4305572e+00  -1.4983339e+00   1.9776122e-01   2.1315216e+00  -4.6393866e+00  -5.5317376e-01   4.0995976e-01   3.8257812e-01
  -2.6276650e+00  -1.1150885e+00  -1.9342647e-01   1.4727237e+00  -1.8666203e+00  -9.0362968e-01  -2.8110562e-01   1.0937266e+00  -1.1190264e+00   7.1822566e-01  -3.7042004e+00   2.3487224e-01  -1.2569340e+00  -1.2984739e+00  -1.7352680e+00   1.0479265e+00  -5.6277437e-01   1.4567446e+00   1.1676451e+00   1.4912413e+00  -2.8290429e+00  -5.4364450e-01   2.3348433e-01   2.5150881e+00  -2.0108618e+00  -4.4069218e-01  -5.5948779e-01  -1.5491697e-01  -1.2834990e+00  -1.0565181e+00  -1.8820456e+00   1.2173438e+00   3.6326609e-01   2.3789249e+00   3.5986433e+00   3.5896125e+00  -1.0231658e+00   5.0164463e-01  -1.9997439e+00  -6.9012082e-01  -1.2660097e+00   1.3277732e+00  -2.1129897e+00  -3.8704512e-01  -6.1993206e-01   1.3321018e+00  -5.2081538e+00  -1.2553366e+00  -1.3387919e+00  -2.2857194e+00  -8.1000907e-01   1.6681278e+00  -2.0803637e+00  -1.8618632e+00  -1.0808889e+00  -1.4440394e-03  -1.7942145e+00  -1.2821884e+00  -2.6376333e+00  -1.6481671e+00  -4.1922900e-01  -3.4417950e-01  -1.3269076e+00  -8.8641732e-01   5.1350107e+00   3.9316850e+00   4.9774626e-01   2.6407845e+00  -8.5164357e-01   7.3956757e-01   3.2567591e-01   2.8767192e+00  -7.7805047e-01   1.7286653e+00   5.4255868e-01   4.9411464e+00   1.2150187e+00   1.8820422e+00  -2.0999113e+00  -1.6800193e+00  -2.4066929e+00  -2.7252014e+00  -3.1827677e+00  -2.5612160e+00   3.3632762e-01   2.3826772e+00  -5.4936635e+00  -9.2067694e-01   1.9926794e-01   3.1569901e-01
  -1.9967199e+00  -9.6042137e-01   1.6283060e-01   1.5011782e+00  -2.2049796e+00  -9.3268422e-01   1.4512984e-01   6.8397428e-01  -1.0384817e+00   1.5042621e-01  -3.6175235e+00   2.6172542e-01  -1.0541857e+00  -1.8108966e+00  -1.7701459e+00   5.5657336e-01  -1.7528384e-01   2.1962471e+00   1.0354149e+00   1.8509630e+00  -2.4297281e+00  -1.4571255e+00   3.7883915e-01   2.0171505e+00  -1.6505414e+00  -1.4166997e+00  -7.9167774e-01  -5.1525406e-01  -8.2231720e-01  -3.4262566e-01  -2.4182815e+00  -1.0629512e-01  -3.3845787e-01   2.9499671e+00   3.0953957e+00   3.2116860e+00  -6.3130400e-01   3.8558441e-01  -2.6085462e+00  -1.1175741e+00   4.2730917e-01   1.0569279e+00  -2.7620457e+00  -1.5058569e+00  -1.5175339e+00   5.1871511e-01  -6.0833726e+00  -1.9516018e+00  -1.6675563e+00  -2.7847303e+00  -1.2424332e+00   1.1895423e+00  -2.6403237e+00  -2.1259355e+00  -2.1470902e+00  -5.3655704e-01  -1.2870968e+00  -4.1395166e-01  -1.5111296e+00  -9.7170597e-01   6.2866950e-01   1.5013282e+00  -9.7153073e-01  -8.6058340e-01   4.7150855e+00   4.4718053e+00  -8.3395303e-01   1.8406617e+00  -9.6206407e-01   1.3657316e+00   2.4706231e-01   2.3279210e+00   4.0461427e-03   2.4107044e+00   9.8163518e-01   3.4882098e+00   2.7785992e+00   3.8422821e+00  -1.5371738e+00  -3.0693728e-01  -2.2557674e+00  -3.1337457e+00  -3.0190540e+00  -2.0875101e+00  -8.0304481e-01   6.0320327e-01  -5.4959372e+00  -2.3746375e+00   6.4472320e-02   1.9498029e-01
  -1.7014989e+00  -7.9716311e-01  -1.5884877e-01   1.3758448e+00  -2.4159512e+00  -1.1569948e+00  -5.9629594e-01   6.7807046e-01  -1.5863112e+00  -2.3728286e-01  -3.9177764e+00   6.3544153e-01  -1.5678268e+00  -1.4424977e+00  -2.2358573e+00   4.0646179e-01  -3.4980836e-02   2.2014351e+00   1.3928544e+00   2.5881312e+00  -2.6674719e+00  -2.1570170e+00   2.3637676e-01   2.0603939e+00  -2.2592469e+00  -1.8801926e+00  -9.9400254e-01  -6.5648931e-01  -1.7932215e+00   2.0929113e-01  -2.5014139e+00   2.9081222e-02  -2.5094821e-02   3.4439165e+00   2.2846889e+00   3.0083605e+00  -6.0932078e-01   6.8584331e-01  -2.6241983e+00  -1.4387089e+00  -1.1048439e+00   9.7493728e-01  -2.3710405e+00  -1.0585246e+00  -1.2770717e+00   1.8263780e-01  -4.9543564e+00  -1.4533578e+00  -1.7981451e+00  -2.4580441e+00  -7.5406687e-01   1.0169980e+00  -2.1503019e+00  -2.3825866e+00  -1.5167873e+00  -4.3090217e-01  -1.2929584e+00  -4.3970757e-01  -1.8267173e+00  -1.0247457e+00  -1.5021559e-01   7.7602539e-01  -1.6111865e+00  -5.6637829e-01   4.1647968e+00   3.8958084e+00  -1.9830496e-01   2.8852118e+00   2.1912776e-01   2.4663476e+00  -6.3713565e-01   1.6226140e+00  -8.7639523e-01   2.9218007e+00   3.0574013e-01   3.8163070e+00   2.2193559e+00   3.4164461e+00  -1.7920268e+00   3.1799668e-01  -2.0406975e+00  -2.6117400e+00  -3.5144085e+00  -2.9119055e+00  -4.1068248e-01   1.2653318e+00  -6.4560175e+00  -1.8657946e+00  -2.5425570e-01   3.5296792e-01
  -1.1415178e+00  -1.0118070e+00  -2.2073010e-02   1.2611362e+00  -2.3464003e+00  -9.5551946e-01  -6.7931881e-01   9.2080832e-01  -1.8518396e+00  -2.9792358e-01  -3.3304016e+00   1.2954319e+00  -1.2721578e+00  -8.4595915e-01  -2.0915184e+00   5.3275713e-01   6.5179571e-02   2.2570583e+00   9.7734288e-01   2.6511720e+00  -2.2292294e+00  -2.1966546e+00   8.1507295e-01   1.7674419e+00  -1.4153622e+00  -2.1159500e+00  -6.4881803e-01  -6.7050413e-01  -2.5675605e+00   1.2480923e+00  -1.6352070e+00  -4.2890151e-01  -2.2958977e-01   3.7554056e+00   1.8581299e+00   2.9563420e+00   3.9271775e-02   1.4163252e+00  -2.2048138e+00  -1.4338440e+00  -1.4008456e+00   2.1317768e+00  -3.2697433e+00  -1.1349198e+00  -1.4499724e+00   1.6527262e-01  -5.6048291e+00  -1.4192465e+00  -2.3156666e+00  -2.6831512e+00  -7.8165139e-01   4.0982974e-01  -1.6776669e+00  -2.8413565e+00  -1.3394721e+00  -4.5568306e-01  -1.5718502e+00  -9.9914880e-01  -2.0090058e+00  -1.0348456e+00   2.0212881e-01   2.6075950e-01  -1.0600394e+00  -1.8979951e-01   4.3663543e+00   4.2165762e+00  -9.6602358e-01   2.4098451e+00   3.0893755e-02   1.9439753e+00  -2.1375009e-01   1.0375379e+00  -1.6820384e+00   3.7396574e+00  -4.0130736e-01   3.7199571e+00   1.7765551e+00   4.7469914e+00  -1.9744542e+00   1.1438719e+00  -1.5755515e+00  -2.6860081e+00  -3.2897255e+00  -2.9644611e+00  -5.0604941e-01   1.0671866e+00  -5.7435297e+00  -1.8343333e+00  -4.9454042e-01   6.4804724e-01
  -1.9660764e-02  -1.4015350e+00   3.2637945e-01   9.7667697e-01  -2.4247528e+00  -9.8214019e-01  -4.6747293e-01   7.2556970e-01  -2.0332510e+00  -8.8536210e-01  -2.1567913e+00   1.1286498e+00  -7.3653082e-01  -7.0662711e-01  -1.8151243e+00   4.7093703e-02   7.8808132e-03   1.6803209e+00   7.4391481e-01   2.4753660e+00  -1.5087369e+00  -2.6249086e+00   1.3783748e+00   1.1911954e+00  -7.6495717e-01  -2.5839504e+00  -4.1293195e-01  -8.2659308e-01  -2.6666114e+00   1.9418095e+00  -1.0361054e+00  -1.5115520e+00  -5.5611654e-01   3.6991926e+00   1.0342529e+00   2.4822552e+00   9.3300644e-01   1.7095521e+00  -2.1976122e+00  -1.6910741e+00  -1.3401062e+00   2.1792326e+00  -3.5378391e+00  -1.3681842e+00  -1.7504545e+00  -3.2883152e-01  -5.1300387e+00  -1.1984545e+00  -2.4775034e+00  -2.3717372e+00  -7.0803237e-01  -2.5283480e-01  -1.1618642e+00  -3.1703626e+00  -1.3361901e+00  -6.5593764e-01  -1.1792825e+00  -1.2296141e+00  -1.2676289e+00  -5.3158318e-01   1.0568816e+00   1.0346062e-01  -7.5767375e-02  -5.6763988e-02   3.6556742e+00   3.8504896e+00  -1.6699209e+00   1.8082821e+00   2.2211957e-01   1.8602099e+00  -4.2548768e-02  -1.6429359e-01  -1.8638602e+00   3.9313347e+00  -9.8606699e-01   2.3897184e+00   2.0480569e+00   6.4215425e+00  -2.3194561e+00   1.5516019e+00  -1.0274736e+00  -2.9581724e+00  -2.9033288e+00  -2.8259734e+00  -1.0410483e+00  -8.6239733e-02  -4.9142735e+00  -2.2435765e+00  -6.4432224e-01   7.5809172e-01
  -4.8784735e-01  -6.9897281e-01  -1.0112903e-01   9.9124070e-01  -2.2124318e+00  -7.5645809e-01  -9.9911535e-01   8.2218027e-01  -1.9354659e+00  -7.3271677e-01  -2.5530840e+00   1.5648798e+00  -1.0793410e+00  -3.0018627e-01  -2.2651204e+00  -6.5199099e-02  -5.4059499e-01   1.6866567e+00   4.7532880e-01   2.8710870e+00  -1.5420453e+00  -2.5071395e+00   7.1450316e-01   1.0875351e+00  -1.5191679e+00  -2.7201018e+00  -6.5659519e-01  -7.6383475e-01  -3.3930931e+00   1.8519667e+00  -6.5575614e-01  -1.2828717e+00  -7.0917048e-01   3.8097109e+00  -1.0812016e+00   1.8879671e+00   3.4426979e-01   2.2327632e+00  -3.2832926e+00  -2.1070297e+00  -1.1620158e+00   2.6534849e+00  -3.7004801e+00  -1.6152632e+00  -2.1818352e+00  -2.8462870e-01  -5.2406433e+00  -1.3293367e+00  -2.8599096e+00  -1.7136079e+00  -3.1034463e-01  -1.5288192e-01  -2.7473746e-01  -1.6971115e+00  -1.5147322e+00  -1.2836138e-01  -1.6061960e+00  -5.9787140e-01  -1.3883931e+00   7.9552615e-02   7.8588515e-01   1.0045085e+00  -6.3558427e-01   3.9469053e-01   3.4462145e+00   4.1426479e+00  -2.0470375e+00   1.9302823e+00   3.1399676e-01   2.2785829e+00  -3.9673242e-01   1.2008188e-01  -2.1454350e+00   4.1196880e+00  -5.8048065e-01   2.9915081e+00   1.8239921e+00   6.9595107e+00  -2.6371625e+00   1.8688896e+00  -1.1826792e+00  -2.2352211e+00  -3.3771523e+00  -3.4187030e+00  -9.8499976e-01   2.4753237e-01  -4.4676939e+00  -2.4559248e+00  -5.8732354e-01   7.0546497e-01
  -7.0025741e-01  -5.0510483e-01  -3.7519458e-01   7.4584243e-01  -1.9782868e+00  -5.2694717e-01  -1.4318998e+00   5.2134635e-01  -2.2756590e+00  -9.7643342e-01  -3.3279698e+00   1.0987760e+00  -1.5217342e+00  -3.6513107e-01  -2.9918293e+00  -6.7431435e-01  -5.7403075e-01   1.4789135e+00   4.8268335e-01   3.5187784e+00  -1.3988599e+00  -3.0446317e+00   1.8048161e-01   7.4309719e-01  -2.0320013e+00  -3.2208743e+00  -1.0526796e+00  -8.2175308e-01  -3.6632513e+00   1.4546442e+00  -8.7449184e-01  -1.3156165e+00  -8.3187012e-01   3.5358251e+00  -2.1516733e+00   1.4941037e+00   2.1969651e-01   2.3297848e+00  -3.5428695e+00  -3.2267579e+00  -1.8371137e+00   1.7488923e+00  -3.1796660e+00  -1.6666196e+00  -2.1577176e+00  -8.3970593e-01  -4.3590985e+00  -1.3948019e+00  -2.3803089e+00  -9.2524401e-01   3.9542476e-01   1.1347591e-01   2.4076088e-01  -1.1730449e+00  -1.5710812e+00   2.2023986e-01  -1.3776186e+00   1.6225332e-01  -1.2516170e+00   7.0141300e-01  -5.4939723e-01   7.8985607e-01  -1.6828427e+00   2.7366334e-01   2.3550835e+00   2.9545941e+00  -7.9418644e-01   3.0928200e+00   1.7139789e+00   4.1724045e+00  -1.1203997e+00  -4.6424558e-02  -1.8742030e+00   4.1137915e+00   3.5852234e-01   2.8817701e+00   2.3565221e+00   6.4657017e+00  -2.2125294e+00   1.7689313e+00  -9.5811248e-01  -1.7361381e+00  -3.5130366e+00  -4.3075065e+00  -9.7948196e-01   2.1121467e-01  -5.6737614e+00  -2.6663271e+00  -9.6821300e-01   6.0283623e-01
   4.2065871e-01  -3.1355258e-01  -1.4475552e-01   3.9204224e-01  -2.7955246e+00  -9.2931135e-01  -1.1874466e+00   4.8643118e-01  -2.9559649e+00  -1.2399905e+00  -2.0566568e+00   1.4927782e+00  -1.0410548e+00  -2.0701885e-01  -3.1311758e+00  -8.6613747e-01   4.4252172e-01   1.9406788e+00   4.4181076e-01   3.3920185e+00  -8.9028601e-01  -3.0322925e+00   7.3095108e-01   5.3933956e-01  -2.0722311e+00  -3.9105024e+00  -1.2614766e+00  -1.1043330e+00  -3.0802914e+00   2.2528942e+00  -8.2546737e-01  -1.7264185e+00  -1.1610056e+00   3.6863781e+00  -3.5588626e+00   8.2579253e-01   8.1543675e-01   2.3472658e+00  -3.3492785e+00  -3.9510389e+00  -3.1260614e-01   1.9311683e+00  -3.7102630e+00  -2.0450316e+00  -3.1692639e+00  -1.4285163e+00  -5.4080612e+00  -1.9571171e+00  -2.9500597e+00  -1.5995910e+00  -2.4268490e-01  -6.7269716e-01  -9.6200213e-01  -3.1769862e+00  -1.9939509e+00  -5.6490234e-01  -1.9902036e-01   6.5281360e-01  -1.0403592e+00   7.1941337e-01   2.4530715e-01   1.0092360e+00  -5.0599756e-01   9.9056655e-01   1.7324539e+00   2.8837682e+00  -2.3632402e+00   1.9332530e+00   1.3856449e+00   3.4602665e+00  -2.8458001e-01  -5.3086035e-02  -4.5875784e-01   4.4069599e+00   6.1592659e-01   2.1050766e+00   3.2986789e+00   8.2170338e+00  -1.3109492e+00   3.2369398e+00   3.5834452e-01  -8.4629467e-01  -3.3449396e+00  -4.2505834e+00  -1.4476361e+00  -7.4588687e-01  -5.6683927e+00  -3.5436951e+00  -1.1461260e+00   4.3798418e-01
   1.0504841e+00   2.3894941e-01  -5.8005088e-01  -6.8104995e-02  -2.7058218e+00  -1.2228754e+00  -1.9273418e+00   2.5026420e-01  -3.5940195e+00  -1.5460744e+00  -9.0273694e-01   1.8302433e+00  -1.0442534e+00   5.4008816e-01  -3.3023884e+00  -9.2834317e-01   4.5469377e-01   1.3710237e+00   2.0164995e-01   3.0445358e+00  -1.1272592e+00  -2.5235688e+00   2.3984716e-01   3.2603474e-01  -2.9458988e+00  -3.5828378e+00  -1.6328919e+00  -1.0076752e+00  -3.1797958e+00   2.1361214e+00  -5.7458219e-01  -1.2719942e+00  -1.1093597e+00   3.3537046e+00  -4.3609568e+00   1.0235831e-01   1.1870518e+00   2.7134022e+00  -3.0845799e+00  -3.0425765e+00  -9.1958293e-01   1.8198960e+00  -1.3915428e+00  -5.1525713e-01  -2.1742715e+00  -1.6557492e+00  -1.2961151e+00   4.1381113e-01  -2.3773051e+00  -1.2625456e-01   5.1922176e-01  -5.4852164e-01   1.3781263e-01  -2.2825757e+00  -2.7217360e-01   4.5066558e-02   2.0569981e-01   6.1346177e-01  -7.4411139e-01   7.4407276e-01   4.0142921e-01   3.4344757e-01  -3.4588312e-01   1.5964981e+00   4.8849899e-01   1.8301689e+00  -2.1923626e+00   1.7900175e+00   2.4081257e+00   3.5385194e+00  -8.6581635e-01  -4.5332317e-01  -7.4796420e-01   3.5015013e+00   1.8456827e-01   1.7916556e+00   2.4581111e+00   7.0180655e+00  -1.4128908e+00   2.8370527e+00   5.5609605e-01   6.4418189e-02  -3.2919585e+00  -3.9692834e+00  -1.1920089e+00  -6.5524526e-01  -5.7631121e+00  -2.7202681e+00  -1.0273962e+00   3.9505114e-01
   8.8747353e-01   8.1652535e-02  -5.9783505e-01  -1.8469143e-01  -1.7572399e+00  -2.8303142e-01  -2.0271619e+00   3.9382724e-01  -3.1440604e+00  -1.1727052e+00   1.0401674e-01   1.7960503e+00  -6.2486473e-01   1.1692898e+00  -2.9496697e+00  -8.3100574e-01   3.2659846e-02   5.3061979e-01  -5.2509180e-01   2.5311241e+00  -1.5627950e-01  -1.9395356e+00   3.7842159e-01  -3.0209509e-01  -2.0593580e+00  -3.1364098e+00  -1.1751112e+00  -7.2188392e-01  -3.4626066e+00   2.0311239e+00   1.0407179e+00  -1.3895482e+00  -1.1934514e+00   2.7666529e+00  -4.4750661e+00   2.0194099e-01   1.2171459e+00   2.6935001e+00  -2.9035107e+00  -3.2725451e+00  -9.2387099e-01   2.9227981e+00  -2.1420310e+00  -1.0809144e+00  -2.3393472e+00  -1.4631745e+00  -1.6075511e+00  -1.6846017e-01  -2.4382971e+00   3.1143918e-01   1.2244758e+00  -5.0147809e-01   2.2445838e+00  -3.0325809e-01   2.2064937e-01   7.3270726e-01  -8.2319447e-01  -2.7686295e-01  -8.0737046e-01   9.8552449e-01   1.9792743e-01  -2.1850464e-01  -2.4738600e-01   1.5198758e+00   4.4275249e-01   1.8974032e+00  -2.1462593e+00   1.3372357e+00   1.8365269e+00   2.5712642e+00  -6.7569542e-02  -7.1263587e-01  -1.4934211e+00   3.3645366e+00   2.5608003e-01   1.6745682e+00   1.9469774e+00   7.1543848e+00  -1.6853022e+00   1.5988862e+00   2.7714529e-01  -6.2665388e-01  -2.6958482e+00  -4.0536718e+00  -9.9827003e-01  -6.2305281e-01  -3.7260819e+00  -2.1700721e+00  -8.1911069e-01   5.4283445e-01
   1.2571359e+00   1.3910300e-01  -7.1948210e-01  -6.0951622e-01  -1.3926406e+00  -6.9212454e-02  -2.1202772e+00   8.5981526e-02  -3.0248508e+00  -1.2882384e+00   1.0572803e+00   1.1340728e+00  -4.2772658e-01   1.2575789e+00  -2.8942686e+00  -1.1919911e+00   9.0936600e-02  -2.7365970e-01  -7.3865567e-01   2.1374947e+00   5.2763295e-01  -1.6752728e+00   1.8258408e-01  -8.7978592e-01  -2.0600209e+00  -3.1109945e+00  -1.2500671e+00  -6.8126576e-01  -3.0168188e+00   1.6091774e+00   1.5895353e+00  -1.4823202e+00  -1.1636340e+00   2.2251050e+00  -4.7716343e+00   2.6387369e-02   1.6455487e+00   2.2698018e+00  -2.2467511e+00  -3.6567324e+00  -4.0838194e-01   2.8041614e+00  -1.2753948e+00  -5.8469059e-01  -1.7661366e+00  -1.5388843e+00   1.1528266e-01   4.1960553e-01  -1.7876187e+00   1.0644174e+00   1.7397009e+00  -5.3190672e-01   3.2588987e+00   5.5776185e-01   9.4254904e-01   1.0897044e+00  -3.9845647e-01  -7.5924182e-02  -4.8553658e-01   1.2353155e+00   9.7457473e-02  -5.7415233e-01   1.7033004e-01   1.5900017e+00  -5.9808257e-01   6.9505326e-01  -1.7984231e+00   1.0754789e+00   2.0181327e+00   2.1059314e+00   3.3742068e-01  -9.5543660e-01  -8.4490679e-01   2.8101659e+00   7.2213586e-01   9.9870708e-01   1.6224708e+00   6.3696743e+00  -1.3136369e+00   7.6744572e-01   9.4068499e-01  -1.1170983e-01  -2.2559807e+00  -3.9440748e+00  -7.3863483e-01  -8.6104185e-01  -3.0290763e+00  -1.6828860e+00  -7.0091859e-01   4.7196903e-01
   1.4341281e+00   3.8495688e-01  -7.9352777e-01  -8.8293185e-01  -2.1810195e+00  -6.6801754e-01  -2.0086791e+00  -1.1124748e-01  -3.5145587e+00  -1.4987938e+00   1.3996931e+00   5.7211215e-01  -3.2927035e-01   9.3673206e-01  -3.3904659e+00  -1.6352665e+00   6.1408581e-01  -4.3051277e-01  -1.9606877e-01   2.1866333e+00   5.8851754e-01  -1.3670170e+00  -1.6147027e-01  -7.5228204e-01  -3.1837437e+00  -3.4978524e+00  -1.7338094e+00  -8.7007010e-01  -1.8446452e+00   1.3357164e+00   1.0925210e+00  -1.0703836e+00  -7.8752257e-01   2.2569122e+00  -6.2474129e+00  -6.5056032e-01   1.3833446e+00   1.6803930e+00  -2.9308051e+00  -4.8464856e+00   1.0613882e+00   1.8465404e+00  -1.2309306e+00  -1.0708199e+00  -2.6412993e+00  -1.9585055e+00  -6.6145657e-01  -5.4377551e-01  -1.8545496e+00   1.2209739e+00   1.4913908e+00  -4.5552018e-01   2.0258682e+00  -5.3717766e-01   2.6949417e-01   5.5142622e-01   8.4724446e-01   6.6230623e-01  -2.4282433e-01   1.5270998e+00  -1.2734758e-01  -6.1002409e-01   4.4977561e-01   1.8402232e+00  -1.7978462e+00  -6.9437628e-02  -2.0251400e+00   1.0410923e+00   2.2032740e+00   2.2676444e+00   5.1274254e-01  -2.4023890e-01   1.2484155e+00   2.2773608e+00   1.8883190e+00   5.6364266e-01   3.2851074e+00   6.9329194e+00  -6.8805287e-01   1.1903648e+00   1.9572110e+00   1.0986947e+00  -2.3122920e+00  -4.3637478e+00  -8.8163076e-01  -1.2154924e+00  -3.5904105e+00  -2.3226886e+00  -7.5870271e-01   3.6246762e-02
   1.8765652e+00   9.1508703e-01  -8.9547980e-01  -1.1058253e+00  -2.4502820e+00  -6.8560526e-01  -1.9206467e+00  -3.4913937e-01  -3.8359414e+00  -1.3354332e+00   2.2887470e+00   1.8403361e-01  -3.5416506e-01   7.0877182e-01  -3.6030143e+00  -1.8337109e+00   1.3384243e+00  -1.3651088e-01  -1.4135378e-01   1.8949758e+00   9.8661738e-01  -1.0293112e+00  -3.6583286e-01  -1.1709106e+00  -3.8871606e+00  -3.6519358e+00  -2.3301384e+00  -9.3194130e-01  -7.0903318e-01   1.1050398e+00   1.0548543e+00  -8.6306507e-01  -6.6500221e-01   2.0484958e+00  -6.9664440e+00  -1.2523298e+00   1.4084236e+00   9.2675948e-01  -2.3332549e+00  -5.3660360e+00   2.8881891e+00   1.5723793e+00  -6.9357464e-01  -7.8630259e-01  -2.4729410e+00  -2.2754338e+00  -1.5814957e-02  -5.5287449e-01  -1.3967081e+00   1.3953993e+00   1.5466342e+00  -3.1260848e-01   1.6334577e+00  -3.8595642e-01   5.3737283e-01   4.6514689e-01   1.6126060e+00   1.4809557e+00   1.2324593e-03   1.4375056e+00  -3.5434855e-01  -2.1575912e-01   6.7047581e-01   2.1978015e+00  -2.9022947e+00  -8.9863087e-01  -2.3746476e+00   3.0050923e-01   2.1940821e+00   1.6140515e+00   1.1569386e+00   2.2861427e-01   2.9716639e+00   1.9402030e+00   2.7037289e+00  -7.6344118e-02   3.4643893e+00   5.7559292e+00   5.3557995e-01   1.0262761e+00   2.5533372e+00   1.7766133e+00  -2.0039515e+00  -3.9468040e+00  -8.3339158e-01  -1.7957420e+00  -4.0490932e+00  -2.1369840e+00  -6.4946218e-01  -3.2253885e-01
   2.0265985e+00   1.0418758e+00  -1.1887440e+00  -1.4207010e+00  -1.6055660e+00  -3.2485376e-01  -2.2642561e+00  -7.5105767e-01  -4.0028423e+00  -1.4173931e+00   3.1187463e+00  -1.0590556e-01  -2.8947349e-01   1.0230600e+00  -3.4424950e+00  -1.7171143e+00   1.0633531e+00  -9.4607551e-01  -5.7579307e-01   1.2158776e+00   1.0177996e+00  -4.4787283e-01  -8.2269336e-01  -1.5425273e+00  -3.9057466e+00  -2.7786990e+00  -2.3883298e+00  -5.7182991e-01  -2.7034164e-01   5.0602344e-01   1.4770303e+00  -5.6831687e-01  -3.7714075e-01   1.5000478e+00  -5.6724855e+00  -1.2795399e+00   1.7262718e+00   7.4826594e-01  -1.5907243e+00  -4.2992309e+00   3.0374871e+00   1.6903215e+00   1.5186238e+00   5.0603696e-01  -8.8010760e-01  -2.1732793e+00   3.6997514e+00   1.3363417e+00  -2.7716550e-01   2.6068939e+00   2.2523335e+00  -8.1599588e-03   2.9766116e+00   1.2730949e+00   2.0034564e+00   1.1575508e+00   1.5281506e+00   1.1321724e+00   4.4603581e-01   1.3945535e+00  -5.8224063e-01  -9.2350395e-01   5.9484924e-01   2.1659060e+00  -4.0289100e+00  -2.1134512e+00  -1.4479372e+00   1.2311708e-01   2.7376580e+00   1.2622649e+00   8.5339369e-01  -1.4703912e-01   2.6918414e+00   9.5072378e-01   2.5217768e+00  -6.6481038e-01   2.9292201e+00   3.9899899e+00   5.9724456e-01  -5.1130895e-01   2.2242362e+00   1.6765327e+00  -1.2097590e+00  -3.0742957e+00  -5.6375014e-01  -1.7988071e+00  -3.6245632e+00  -1.1415613e+00  -4.6286147e-01  -3.0265668e-01
   2.2382121e+00   8.5062949e-01  -9.0231056e-01  -1.3592337e+00  -1.4580097e+00  -2.4821436e-01  -1.6829955e+00  -8.6196971e-01  -3.7598768e+00  -1.2900056e+00   4.8719700e+00  -7.7222679e-01   5.8267431e-01   9.6927009e-01  -2.8990667e+00  -1.9456939e+00   6.3969849e-01  -1.9310071e+00  -6.9163066e-01   2.7731833e-01   1.3996122e+00   3.3134921e-01  -9.1197635e-01  -1.9844663e+00  -3.8306234e+00  -2.3112809e+00  -2.2678787e+00  -4.7717108e-01   1.0862046e+00   1.3898296e-01   2.0823916e+00  -9.5553169e-01   2.5766161e-02   1.0054699e+00  -5.7623862e+00  -1.8887045e+00   1.8156862e+00   3.1044197e-01  -2.0864501e+00  -4.1426657e+00   4.7182781e+00   1.4879488e+00   1.3136917e+00  -2.2808307e-01  -1.3673623e+00  -2.2961551e+00   3.7726890e+00   7.7659553e-01  -1.2457183e-01   3.5523393e+00   2.5906470e+00   4.4678158e-01   3.7132000e+00   2.7660780e+00   1.9082650e+00   1.2254573e+00   1.4710982e+00   5.6745229e-01   1.4647106e+00   1.7618579e+00   1.8833597e-01  -9.0720821e-01   1.2808452e+00   1.9420194e+00  -4.7498900e+00  -2.2175669e+00  -1.9045614e+00  -9.8827994e-01   2.1280544e+00   2.5904237e-01   1.3818596e+00  -2.1562285e-01   3.4489461e+00  -1.1844267e-01   2.7630668e+00  -2.1832815e+00   3.9511622e+00   4.3064911e+00   2.9737970e-01  -1.6405338e+00   1.8362318e+00   8.6178519e-01  -3.9386516e-01  -2.2501869e+00  -1.1784677e+00  -3.0442144e+00  -2.1740922e+00  -1.3008310e+00  -4.9950521e-03  -6.3700144e-01
   2.6858260e+00   5.9063747e-01  -7.7021487e-01  -1.6397859e+00  -1.4355275e+00  -2.6155940e-01  -1.2794838e+00  -1.2248758e+00  -3.3491533e+00  -1.5193221e+00   5.6878680e+00  -2.0454302e+00   7.0832645e-01   3.7597188e-01  -2.5198909e+00  -2.3277062e+00   9.4654908e-01  -2.5104439e+00  -2.2327950e-01  -8.1439999e-02   2.2446991e+00   4.2151219e-01  -8.1634754e-01  -2.4158484e+00  -3.7725194e+00  -2.3523339e+00  -2.2694921e+00  -5.9879390e-01   2.2166903e+00  -1.4439614e-01   2.2848879e+00  -9.5631445e-01   6.7004323e-01   8.3079578e-01  -5.2088166e+00  -1.8283475e+00   1.9193965e+00  -1.1064661e+00  -1.4757679e+00  -4.8058512e+00   5.4822672e+00   9.4986298e-01   1.4456493e+00  -3.7753912e-01  -1.1111885e+00  -2.4600339e+00   4.1681475e+00   1.8284327e-01   3.9369599e-01   3.6182409e+00   2.6689483e+00   4.0548018e-01   3.9092032e+00   3.0164802e+00   2.0907501e+00   1.0740787e+00   1.9743084e+00   6.0847669e-01   1.7559994e+00   1.7133163e+00  -1.7001904e-01  -1.3750503e+00   1.7285546e+00   1.6752097e+00  -5.8244446e+00  -3.4566536e+00  -1.3247423e+00  -1.1052702e+00   1.9782809e+00  -4.6879715e-01   1.9486951e+00  -3.8012917e-01   4.5681765e+00  -5.4658491e-01   3.0655439e+00  -3.0776202e+00   4.1037765e+00   2.9800243e+00   7.4777155e-01  -2.5988823e+00   2.5255903e+00   8.8769162e-01   2.4707934e-01  -1.8240349e+00  -7.7791955e-01  -3.4384899e+00  -1.4338256e+00  -7.9328403e-01   1.5746853e-01  -7.8007110e-01
   2.0979376e+00   1.2144148e+00  -1.1926671e+00  -1.6054966e+00  -1.3999730e+00  -3.0280113e-01  -1.4977385e+00  -1.4319219e+00  -3.4683268e+00  -1.2468422e+00   4.9615893e+00  -2.1986342e+00   8.0315890e-02   9.0610045e-03  -2.8799865e+00  -2.1175260e+00   1.1020365e+00  -1.9977372e+00   1.3701663e-01   1.0892255e-01   1.6924419e+00   8.1416626e-01  -1.6631659e+00  -2.1930576e+00  -4.8028910e+00  -2.0436066e+00  -2.8078614e+00  -4.8013725e-01   2.9544423e+00  -6.6422548e-01   1.6506396e+00  -8.7048784e-02   1.4725987e+00   1.1404099e+00  -4.8619718e+00  -1.9830126e+00   1.2412166e+00  -1.5967736e+00  -1.4146346e+00  -4.7115947e+00   6.8803060e+00   7.9816404e-01   2.3136437e+00   4.1685758e-02  -4.8827328e-01  -2.3302482e+00   4.5286624e+00   9.2779502e-02   8.8415250e-01   3.6420641e+00   2.5861081e+00   8.4317625e-01   3.1419116e+00   3.4212096e+00   2.0006695e+00   1.0930556e+00   2.2335067e+00   1.4250736e+00   1.5770633e+00   1.4312339e+00  -1.1663437e+00  -9.7794698e-01   9.1387727e-01   1.8606983e+00  -6.5642441e+00  -4.0969313e+00  -8.0465112e-01  -9.1953664e-01   2.1415348e+00  -4.0650585e-01   1.6450019e+00   5.3879178e-01   5.6706422e+00  -7.5122465e-01   3.8082738e+00  -2.7014959e+00   4.5349577e+00   1.2436687e+00   1.4744750e+00  -2.6820964e+00   2.4029558e+00   1.6075662e+00   3.5888343e-01  -1.4927225e+00  -4.9410246e-01  -3.0057938e+00  -2.3479154e+00  -5.0842780e-01   1.8856585e-01  -1.0637969e+00
   1.6405451e+00   1.4722760e+00  -1.5226228e+00  -1.6024357e+00  -1.5178105e+00  -4.9143770e-01  -1.7361159e+00  -1.3748432e+00  -2.9823999e+00  -1.0670908e+00   5.1006720e+00  -2.3335672e+00  -9.8141140e-02   1.9699751e-02  -2.6841851e+00  -1.8422932e+00   1.6086464e+00  -1.9827200e+00   6.7315647e-01   1.3465690e-01   1.6141224e+00   1.5411808e+00  -2.1516221e+00  -2.1130416e+00  -5.0011397e+00  -1.8845098e+00  -2.7935403e+00  -5.5135216e-01   3.5032549e+00  -7.1001381e-01   1.4953771e+00   7.0476358e-01   2.3655450e+00   1.6761077e+00  -3.6981424e+00  -1.3627077e+00   5.9798544e-01  -2.8172892e+00  -1.0235792e+00  -4.5989067e+00   7.0013929e+00   1.0265355e+00   2.3698341e+00  -4.2659489e-02  -1.4982636e-01  -1.9180353e+00   4.3939112e+00  -5.1550527e-01   1.0104060e+00   3.4294619e+00   2.7535087e+00   1.2613039e+00   3.3601787e+00   3.8824958e+00   2.5006253e+00   1.0788924e+00   2.0267625e+00   8.3738210e-01   1.2857287e+00   8.7030009e-01  -1.6168613e+00  -1.5211190e+00   5.8004866e-01   1.7998047e+00  -6.6558745e+00  -4.1597069e+00  -3.4222407e-01  -6.2649359e-01   1.6428197e+00  -1.3466198e+00   1.9268749e+00   1.1055276e+00   6.0034807e+00  -1.0333941e+00   4.1018627e+00  -2.4637218e+00   4.5172522e+00  -7.0136812e-01   1.7079365e+00  -3.3319291e+00   2.4056629e+00   1.8377354e+00   4.0270363e-01  -1.5174330e+00   1.7973687e-01  -2.1506966e+00  -1.8571427e+00   6.4304324e-01   4.6800718e-01  -1.1388320e+00
   2.7101814e+00   1.2811911e+00  -1.0352994e+00  -1.6360222e+00  -1.8260946e+00  -6.7390098e-01  -8.0958054e-01  -1.5539117e+00  -3.2929642e+00  -1.2509895e+00   6.3819654e+00  -2.5585216e+00   4.9036190e-01  -3.3182845e-01  -2.1396151e+00  -1.7474857e+00   2.0011102e+00  -1.7363429e+00   7.3752397e-01  -6.0682770e-01   1.9105528e+00   1.4515827e+00  -1.4757101e+00  -2.3135645e+00  -4.5637407e+00  -1.7310549e+00  -2.7541548e+00  -6.5284043e-01   4.8132411e+00  -3.7561453e-01   1.3354462e+00   2.2596487e-01   2.5628929e+00   1.5924797e+00  -2.6798587e+00  -1.6875073e+00   1.1349318e+00  -3.3699920e+00  -5.1188244e-01  -4.2185130e+00   8.7693316e+00   8.7009011e-01   2.3523845e+00  -3.2187505e-01  -3.1684555e-01  -2.3342316e+00   4.3381044e+00  -7.8472139e-01   1.0503657e+00   2.8876677e+00   1.9858102e+00   7.3030448e-01   2.3557502e+00   2.9828621e+00   2.1982411e+00   3.1479302e-01   2.6770770e+00   8.9746283e-01   2.0116564e+00   7.2035746e-01  -8.6195800e-01  -1.2055710e+00   1.6338257e+00   1.8615206e+00  -7.3173940e+00  -4.3981017e+00  -1.0773620e+00  -1.9748275e+00   1.0552743e+00  -2.4579550e+00   2.4356414e+00   8.0874597e-01   7.0189113e+00  -1.1471871e+00   3.6875491e+00  -3.6453903e+00   5.1735562e+00  -5.7099496e-01   2.2758178e+00  -3.2072370e+00   2.7547065e+00   1.4398458e+00   1.4509295e+00   7.7367868e-02  -1.9073973e-01  -3.4805201e+00  -1.5606265e+00   9.6133506e-02   5.2106193e-01  -1.2552289e+00
   1.9250637e+00   1.5285827e+00  -1.1106939e+00  -1.0528721e+00  -1.6948627e+00  -7.4471491e-01  -8.0432791e-01  -1.2641713e+00  -3.1521485e+00  -6.2137041e-01   6.8866674e+00  -1.7313521e+00   8.6677046e-01   7.0548897e-02  -1.8347050e+00  -1.2173529e+00   1.5775468e+00  -1.7485641e+00   9.1337221e-01  -7.8533017e-01   6.8645016e-01   2.1683547e+00  -2.1482084e+00  -1.9148237e+00  -4.7651658e+00  -1.0534317e+00  -2.6271983e+00  -5.1014877e-01   5.2895062e+00  -5.1605579e-01   9.9245873e-01   2.6329995e-01   3.5749609e+00   1.8098313e+00  -1.7473995e+00  -1.9441495e+00   5.6423287e-01  -2.8972361e+00  -1.1329101e+00  -3.0799589e+00   9.6823841e+00   1.1222103e+00   2.1416781e+00  -9.5354173e-01  -8.1065046e-01  -2.1503294e+00   3.5376247e+00  -1.6067595e+00   7.2863249e-01   3.1171448e+00   2.2081345e+00   1.5045688e+00   2.3847634e+00   3.9462180e+00   1.8428170e+00   2.5268397e-01   1.9619448e+00   1.4595727e-01   2.2655080e+00   2.7805970e-01  -6.2313502e-01  -1.1763171e+00   9.8956700e-01   1.8300416e+00  -6.8606259e+00  -3.5073732e+00  -1.1517085e+00  -2.3294604e+00   5.9471626e-01  -2.6208958e+00   2.0206059e+00   1.1374927e+00   6.7190794e+00  -1.7338944e+00   3.5076780e+00  -4.0239790e+00   6.3608428e+00  -8.6136484e-01   1.7958136e+00  -3.1375534e+00   1.2488079e+00   6.1327630e-01   1.6651436e+00   4.5915862e-01  -9.2871099e-01  -3.5410541e+00  -1.4017941e+00  -6.8096821e-02   8.7106331e-01  -1.5673555e+00
   1.4723062e+00   1.6496678e+00  -1.4123436e+00  -1.0615395e+00  -1.2261814e+00  -6.5693735e-01  -8.8635289e-01  -1.3747190e+00  -2.3444296e+00  -7.0837596e-01   6.1084601e+00  -2.6387259e+00   2.5922827e-01  -1.7882746e-01  -1.7305082e+00  -1.4387816e+00   1.2350621e+00  -2.1522488e+00   1.6588178e+00  -3.8258005e-01   7.6104364e-01   1.5835117e+00  -2.6217591e+00  -2.0223942e+00  -5.1432006e+00  -1.0263775e+00  -2.6348834e+00  -6.8966074e-01   5.1351666e+00  -1.3231899e+00   7.2035559e-01   8.6117916e-01   4.3804185e+00   1.5513440e+00  -9.1529704e-01  -1.4892116e+00  -2.5688051e-01  -4.1711281e+00  -9.2256032e-01  -3.6856917e+00   7.6022558e+00   9.4999061e-02   2.5753220e+00  -1.0756934e+00  -4.7153316e-01  -2.2174918e+00   4.7972351e+00  -2.0659682e+00   1.2076038e+00   3.6588019e+00   2.9317916e+00   1.9534261e+00   3.7631938e+00   5.6361354e+00   2.4515218e+00   7.6792298e-01   1.4582624e+00   3.3873340e-01   1.9144946e+00   2.8306276e-01  -2.3862067e+00  -1.6669545e+00  -2.6267346e-01   1.2290017e+00  -7.3347386e+00  -4.6761738e+00   1.3097482e+00  -6.0131474e-01   1.3150845e+00  -1.5993187e+00   1.2368370e+00   9.9896502e-01   6.2232948e+00  -2.0100018e+00   3.6710461e+00  -3.2266507e+00   5.0844564e+00  -4.5446787e+00   1.7167179e+00  -4.5769828e+00   1.0774798e+00   7.2998497e-01   1.6992899e+00   3.2029642e-01   3.3086103e-01  -2.5290045e+00  -1.3689827e+00   8.4041547e-01   9.9666837e-01  -1.5158598e+00
   1.2625948e+00   1.4521247e+00  -1.0759111e+00  -8.7870925e-01  -1.6647611e+00  -9.0098885e-01  -2.2882521e-01  -1.7196491e+00  -1.8865978e+00  -1.0007438e+00   5.0488134e+00  -2.9665962e+00   1.6611395e-01  -1.2479153e+00  -1.4652949e+00  -1.5300608e+00   1.5116146e+00  -1.3214606e+00   2.0555517e+00  -7.9055817e-02   4.3577428e-01   1.4049862e+00  -2.7640881e+00  -1.9255233e+00  -4.4912163e+00  -1.4307878e+00  -2.5564144e+00  -8.5339665e-01   6.1183142e+00  -9.3141947e-01  -3.1995437e-01   1.9518462e-01   4.7124362e+00   2.4582223e+00   2.4324557e-01  -1.1971687e+00  -5.2697536e-01  -4.5330546e+00  -1.4310711e+00  -3.5330511e+00   9.7964334e+00  -2.9029452e-01   1.7539837e+00  -2.1923876e+00  -7.4243441e-01  -2.2242237e+00   2.1586913e+00  -3.6778046e+00   1.1421730e+00   2.2762745e+00   1.8088470e+00   1.6357691e+00   1.5260569e+00   4.2060637e+00   4.8944179e-01  -3.2349087e-01   2.0555529e+00   7.8212384e-01   2.7096901e+00   3.8154740e-01  -1.8080006e+00  -3.4842433e-01  -1.4178463e-01   9.5135762e-01  -7.4657524e+00  -4.1508190e+00   4.1964051e-01  -1.1570290e+00   5.2502543e-01  -1.6746615e+00   1.2056696e+00   1.1360866e+00   7.4454879e+00  -1.5659093e+00   4.2387904e+00  -4.2910774e+00   7.6434801e+00  -3.0124969e+00   1.9820741e+00  -3.4717433e+00   8.0719897e-01   1.5790527e-01   1.9967046e+00   6.9846988e-01  -7.6061901e-01  -3.5596108e+00  -1.6263934e+00  -2.5508445e-01   7.6536703e-01  -1.7079179e+00
   1.4418274e+00   1.9860268e+00  -1.3521688e+00  -6.5822688e-01  -2.0675429e+00  -1.3643500e+00  -5.1622715e-01  -1.3073422e+00  -2.4187172e+00  -5.4724712e-01   5.1832173e+00  -1.8247000e+00  -3.1696812e-02  -6.0208355e-01  -1.5050512e+00  -8.8504039e-01   2.0411858e+00  -6.4454736e-01   2.5480341e+00   1.4528820e-01  -6.9552158e-01   1.2273119e+00  -2.9338793e+00  -1.3877377e+00  -5.0233253e+00  -1.2811124e+00  -2.7534224e+00  -1.0256680e+00   5.8282202e+00  -8.5957819e-01  -1.2979790e+00   8.4198024e-01   5.2345028e+00   2.4968592e+00   9.0689709e-01  -1.2968053e+00  -6.9316498e-01  -4.2910134e+00  -4.8845275e-01  -2.7649851e+00   8.4464605e+00  -7.9480067e-01   2.4345926e+00  -1.4882737e+00  -5.9732394e-01  -2.3896458e+00   3.1358577e+00  -3.1662975e+00   1.0454149e+00   1.9257224e+00   1.7689576e+00   1.7603942e+00   1.0166708e+00   3.3497543e+00   1.2548999e+00  -5.8114846e-01   2.1998231e+00   7.0397502e-01   2.1480273e+00  -5.2551383e-01  -2.4207708e+00  -1.0473505e+00  -7.5935356e-01   1.3306244e+00  -7.2752255e+00  -4.2608865e+00   1.0764716e+00  -6.8484265e-01   1.1142504e+00  -1.3178228e+00   6.5752230e-01   1.3621837e+00   7.1436999e+00  -1.5554224e+00   3.6353305e+00  -3.4630331e+00   6.5888196e+00  -5.5771266e+00   2.3781941e+00  -2.8168015e+00   6.6897039e-01   8.7394752e-01   1.8594682e+00   1.0163816e+00  -1.8951558e-01  -2.6686664e+00  -3.2314589e+00   3.9958544e-01   7.6665573e-01  -1.7288947e+00
   1.0954644e+00   1.5621142e+00  -1.1843564e+00  -3.6962128e-01  -1.4268100e+00  -8.6821258e-01  -2.8283311e-01  -1.0615896e+00  -1.7692927e+00  -2.8929620e-01   4.7764557e+00  -1.6310946e+00   8.0219024e-02  -3.7315833e-01  -9.1022924e-01  -5.6954735e-01   1.4710822e+00  -8.3557199e-01   2.4034066e+00   1.1687684e-01  -8.3823728e-01   9.6178537e-01  -2.7545451e+00  -1.4766355e+00  -3.7237004e+00  -9.3293775e-01  -2.0922838e+00  -9.2492974e-01   5.1899941e+00  -8.1015533e-01  -9.7502260e-01   4.9421950e-01   5.4307645e+00   2.3173644e+00   2.3855072e+00  -7.0752303e-01  -8.4886850e-01  -4.0011955e+00  -2.0795403e-01  -2.1709577e+00   7.1784008e+00  -6.4618911e-01   1.6703325e+00  -2.0604672e+00  -4.6854137e-01  -2.1231129e+00   2.3801579e+00  -3.8066686e+00   1.0025792e+00   1.5978194e+00   1.9111239e+00   1.7237121e+00   1.8571954e+00   4.1330256e+00   1.0901308e+00  -4.7338574e-01   1.1994681e+00  -1.7532649e-01   2.1434570e+00  -6.0915198e-01  -2.7010728e+00  -1.3945257e+00  -1.2105969e+00   8.1686180e-01  -6.6089284e+00  -3.8242615e+00   1.7775016e+00  -3.7851654e-01   8.2991930e-01  -1.2685268e+00   4.3378437e-01   7.6469331e-01   5.7209600e+00  -1.2941641e+00   3.0249600e+00  -3.2817876e+00   6.1467603e+00  -6.1503341e+00   1.7014032e+00  -3.3286779e+00  -2.7010105e-01  -2.9806919e-01   2.2631397e+00   1.1503803e+00  -1.5980333e-01  -2.4244903e+00  -2.5444511e+00   6.9878585e-01   7.1913466e-01  -1.4557613e+00
   1.6347708e+00   9.0496404e-01  -7.0474022e-01  -2.7902753e-01  -1.7431551e+00  -1.0244457e+00   3.1902092e-01  -9.0371415e-01  -1.3848623e+00  -4.3524370e-01   4.9465858e+00  -1.8795043e+00   3.7747037e-01  -5.7209279e-01  -3.2897454e-01  -7.5442084e-01   1.6427413e+00  -8.7098159e-01   2.7545891e+00   1.2821582e-01  -6.8131882e-01   2.5173118e-01  -2.0475408e+00  -1.6661405e+00  -2.5692284e+00  -1.3806455e+00  -1.5742472e+00  -1.1826982e+00   5.0108315e+00  -2.7171114e-01  -9.4179428e-01  -3.2684337e-01   5.6081767e+00   2.2785537e+00   2.9113632e+00  -4.3476138e-01  -5.2332766e-01  -3.9898254e+00   3.8952441e-01  -2.3670795e+00   6.3869235e+00  -1.1350015e+00   5.0931102e-01  -2.6696788e+00  -6.9976170e-01  -2.1612571e+00   9.2328727e-01  -4.8184811e+00   8.0800639e-01   7.8111796e-01   1.5781096e+00   1.1696556e+00   1.4017069e+00   2.9201925e+00   5.1311149e-01  -1.1342557e+00   1.3458378e+00  -6.1010662e-01   2.3161171e+00  -7.5781815e-01  -2.4496810e+00  -1.7610066e+00  -7.3909409e-01   4.9681886e-01  -6.2925026e+00  -3.8029207e+00   1.7944289e+00  -4.3259293e-01   5.0388476e-01  -1.5390633e+00   6.3157237e-01  -1.7790853e-01   5.3586062e+00  -8.7449477e-01   2.3112735e+00  -3.8546305e+00   6.1000073e+00  -5.9049536e+00   1.4269104e+00  -2.9416056e+00  -1.3049906e-01  -9.3842109e-01   2.4258534e+00   9.3693504e-01  -3.5176341e-01  -2.7741213e+00  -2.4464807e+00   6.1977649e-01   4.8634534e-01  -1.3192021e+00
   1.2388917e+00   1.2424819e+00  -7.7895684e-01  -8.8171465e-02  -1.7625507e+00  -1.1769188e+00   3.2193646e-01  -6.5223578e-01  -8.0002595e-01  -1.9140068e-01   3.9491861e+00  -1.0916202e+00   1.4116072e-01  -3.4146423e-01  -1.5667954e-01  -3.7200486e-01   1.5657823e+00  -1.8133848e-01   2.9272280e+00   5.5218016e-01  -1.4432632e+00  -3.1797193e-02  -2.3108941e+00  -1.2890221e+00  -2.2953277e+00  -1.4597979e+00  -1.4254453e+00  -1.3167218e+00   4.3854731e+00  -2.4123094e-01  -1.4495713e+00  -1.6008165e-01   5.6160217e+00   2.4238992e+00   3.0250241e+00  -1.9255032e-01  -9.8126778e-01  -3.4758201e+00   3.7578056e-01  -1.8653423e+00   5.5841257e+00  -1.3233815e+00   1.2488399e-01  -2.9608827e+00  -1.0596503e+00  -1.9916170e+00  -1.0168206e-01  -5.2642627e+00   4.0811526e-01   4.6078854e-02   1.2367028e+00   1.0073346e+00   1.0011498e+00   2.6608998e+00   8.3537844e-02  -1.2578782e+00   1.2512551e+00  -2.4906702e-01   1.9563297e+00  -9.8391622e-01  -2.4729154e+00  -1.1021706e+00  -1.1301255e+00   5.8990755e-01  -5.4817811e+00  -3.1343398e+00   1.7460104e+00  -1.9105521e-01   2.6424852e-01  -1.0949451e+00   2.1781166e-01   6.7059784e-02   4.9837680e+00  -4.9915844e-01   2.3368745e+00  -2.8408715e+00   5.6127088e+00  -6.5093550e+00   1.3423489e+00  -1.9406561e+00  -4.1266959e-01  -5.4689845e-01   2.1099000e+00   8.4274657e-01  -2.7279346e-01  -2.2043510e+00  -2.4797986e+00   3.2708771e-01   4.3993691e-01  -1.2497934e+00
   9.0089262e-01   1.1986936e+00  -7.0592701e-01   5.9746763e-02  -1.6552240e+00  -1.1241346e+00   4.1898912e-01  -7.2878061e-01  -2.0491732e-01  -3.3797155e-01   2.6946473e+00  -1.3357816e+00  -1.8069800e-01  -5.8547058e-01  -9.0740841e-02  -6.7518450e-01   1.2554415e+00  -6.5972056e-03   3.0639816e+00   9.8834566e-01  -1.8067010e+00  -8.0878769e-01  -2.5867934e+00  -1.4364406e+00  -1.8782749e+00  -1.7805091e+00  -1.3569771e+00  -1.4454606e+00   3.8809396e+00  -5.0304431e-01  -1.9030858e+00  -4.8811354e-01   5.2951073e+00   2.1607168e+00   2.9554246e+00  -9.9962984e-02  -1.4569757e+00  -3.2598626e+00  -5.7016517e-03  -1.7919316e+00   4.0525738e+00  -2.6042373e+00   1.9761394e-02  -3.4502599e+00  -1.0521389e+00  -2.1385466e+00  -1.5953660e-01  -5.5618561e+00   6.6865430e-01   1.1928413e-01   1.4857910e+00   1.1998677e+00   1.1974835e+00   3.2618898e+00  -3.7100238e-01  -1.1602001e+00   1.0507668e+00   3.4484881e-02   2.3474609e+00  -5.6199194e-01  -2.8337769e+00  -5.1988578e-01  -1.9496728e+00   5.2976382e-02  -5.3603675e+00  -3.0557446e+00   2.4894582e+00   6.1582340e-01   8.2851286e-01   3.4719358e-01  -6.7749335e-01  -4.2652030e-01   4.3384730e+00  -4.9333003e-01   2.5153164e+00  -2.7773774e+00   5.5729960e+00  -7.1996314e+00   1.0204919e+00  -2.0188326e+00  -1.1739947e+00  -1.0775707e+00   1.8116275e+00   3.4283289e-01  -5.1872749e-01  -2.2984256e+00  -3.0940734e+00   1.3022818e-01   2.3058577e-01  -1.2204838e+00
   1.7347064e+00   5.7044913e-01  -2.0060206e-01  -7.0153485e-02  -2.0398226e+00  -1.4030310e+00   8.8483229e-01  -5.9664248e-01   2.6876242e-02  -6.9346481e-01   2.6792819e+00  -1.0412426e+00   1.6863402e-01  -5.3370510e-01   4.8180742e-01  -6.5471445e-01   1.6173134e+00   2.0261879e-01   3.1139265e+00   9.4979345e-01  -1.7205644e+00  -1.4267660e+00  -1.6661971e+00  -1.4041516e+00  -3.8844288e-01  -2.1744105e+00  -7.3081924e-01  -1.6342309e+00   3.3409478e+00   2.8583489e-01  -1.8446513e+00  -1.2346317e+00   4.8297914e+00   2.1031777e+00   3.2255636e+00   2.0739081e-01  -9.0971474e-01  -2.7027901e+00   5.9252675e-01  -1.4921878e+00   2.8803178e+00  -2.8736826e+00  -7.7522891e-01  -3.6160609e+00  -1.2747673e+00  -2.0974425e+00  -1.4165790e+00  -5.7450439e+00   2.9137170e-01  -1.0625051e+00   6.7666504e-01   1.8550723e-01   1.5995860e-01   9.8570944e-01  -8.9394236e-01  -1.9247417e+00   1.6434173e+00  -3.0843818e-01   2.3822504e+00  -7.2053225e-01  -1.9309986e+00  -7.9282496e-01  -9.0598371e-01   1.1084913e-02  -4.7842606e+00  -2.7166916e+00   1.8048225e+00   2.7008582e-01   4.8526222e-01   3.0755949e-02  -4.4354072e-01  -1.3511005e+00   3.8022467e+00  -2.4205602e-03   1.6307839e+00  -3.0088955e+00   5.3119887e+00  -5.7959086e+00   7.3214764e-01  -9.3402505e-01  -6.7358222e-01  -1.2741337e+00   1.8463590e+00   1.4767211e-01  -8.4046528e-01  -2.5848016e+00  -2.7989664e+00  -2.6014346e-01  -1.2091047e-01  -9.2713098e-01
   1.7640756e+00   7.1415414e-01  -1.3583610e-01   9.9921659e-02  -1.9527948e+00  -1.4628544e+00   8.1102944e-01  -2.1520539e-01   1.7763584e-02  -3.7384407e-01   2.3875569e+00   4.7342905e-02   2.4513609e-01   1.8205993e-01   6.9329277e-01  -2.0296576e-01   1.2665443e+00   5.7177973e-01   2.7620841e+00   8.5568428e-01  -2.5737982e+00  -1.5099690e+00  -1.5822304e+00  -1.1300258e+00  -2.0435173e-02  -1.8103730e+00  -5.4853881e-01  -1.4975885e+00   2.3342560e+00   4.7836633e-01  -1.6068187e+00  -1.1061690e+00   4.4086161e+00   1.6594721e+00   2.5573891e+00  -1.6755260e-01  -8.8225021e-01  -1.1234083e+00   6.8464261e-01  -2.0570080e-01   1.4827654e+00  -2.9578510e+00  -6.5260227e-01  -3.1541484e+00  -1.1932683e+00  -1.9334378e+00  -1.0991486e+00  -4.8296231e+00   6.0091530e-02  -1.0199455e+00   6.7901437e-01   7.9787919e-02   2.1819935e-01   9.8033306e-01  -6.2227787e-01  -1.6897421e+00   1.3882339e+00  -4.1035053e-01   2.1361691e+00  -9.1981294e-01  -1.5043911e+00  -6.8438407e-01  -9.1518181e-01   2.7446062e-01  -3.9340439e+00  -2.0167311e+00   1.3743507e+00  -1.5821128e-02   6.6572911e-01   3.6675224e-01  -9.6065771e-01  -1.6139709e+00   2.5899051e+00   4.3559282e-02   8.0577219e-01  -2.1697639e+00   4.0507808e+00  -5.8041693e+00   2.3519077e-01  -1.1439744e-01  -1.2681544e+00  -1.2590140e+00   1.5896648e+00   1.5103897e-01  -1.0511391e+00  -2.3251416e+00  -2.9812871e+00  -3.4329462e-01  -2.4873860e-01  -7.8212384e-01
   1.2076942e+00   3.1922358e-01  -3.1640605e-02   1.8119399e-01  -1.3217848e+00  -1.1266743e+00   8.2005497e-01  -2.0145572e-01   1.0708047e+00  -5.2847928e-01   1.2190293e+00  -5.7362316e-01   7.4652523e-02   1.8154147e-01   8.8810316e-01  -7.3832234e-01   1.5145642e-01  -2.3440985e-01   2.7042849e+00   1.1316238e+00  -2.5964115e+00  -2.2338794e+00  -1.7793732e+00  -1.3961092e+00   6.3406435e-01  -1.8860503e+00  -1.0249491e-01  -1.4252470e+00   1.2097687e+00  -1.2760970e-01  -1.0052885e+00  -1.5456105e+00   3.9854465e+00   8.3349733e-01   1.5462075e+00  -1.3303397e-01  -1.4432363e+00  -5.3835704e-01  -8.3010557e-02  -4.8039025e-01  -1.1728547e+00  -3.9640003e+00  -1.0860436e+00  -3.6020643e+00  -1.2794672e+00  -1.6903287e+00  -1.1413812e+00  -4.9770334e+00   2.5840348e-01  -1.1704583e-01   1.4386696e+00   3.7075601e-01   1.6350797e+00   2.5694894e+00  -8.8137011e-01  -1.0081903e+00   7.6009651e-01  -4.2477567e-01   2.2816389e+00  -1.4354496e-01  -1.9139015e+00  -5.4219446e-01  -1.5666813e+00  -4.8775228e-01  -3.4961709e+00  -2.0829206e+00   2.5564840e+00   1.1565073e+00   1.2449632e+00   1.8435392e+00  -1.8199062e+00  -2.4914467e+00   1.0388121e+00  -2.5137882e-01   7.2158966e-01  -1.7405226e+00   3.0094701e+00  -5.9406336e+00  -9.5505310e-01  -9.8745084e-01  -2.1315560e+00  -2.0044034e+00   1.1110147e+00  -1.0156755e+00  -1.1208882e+00  -2.0307928e+00  -2.3625223e+00  -4.1333240e-01  -3.7060894e-01  -6.3022786e-01
   1.2698418e+00   1.2247973e-01   1.3043768e-01  -2.3421085e-02  -1.1467735e+00  -9.9138338e-01   8.5576388e-01  -2.1767916e-01   1.8046391e+00  -6.1208179e-01   4.9570215e-01  -2.7650151e-01   1.1915436e-01   3.0022734e-01   1.2783537e+00  -5.3334965e-01   5.4051233e-01   1.4549233e-01   2.2687682e+00   1.1143971e+00  -2.3961721e+00  -2.4293535e+00  -1.4972088e+00  -1.4498804e+00   1.9621083e+00  -2.0127762e+00   2.7620090e-01  -1.4069775e+00   5.0668006e-01   1.9610939e-01  -7.3335670e-01  -1.6272654e+00   3.0078509e+00   6.2087780e-01   1.7723371e+00   4.6512242e-01  -1.0360830e+00   5.5274785e-02   7.5494004e-01   2.2515213e-01  -2.0254666e+00  -3.9823419e+00  -1.1611495e+00  -3.3260988e+00  -7.6059912e-01  -1.3522431e+00  -1.4118730e+00  -4.4019847e+00   3.9736052e-01  -1.0586448e+00   1.0845292e+00  -2.1939955e-01   1.5341158e+00   1.8615608e+00  -7.7459699e-01  -9.8639546e-01   9.7755281e-01  -3.9947719e-01   2.1133576e+00  -2.5040449e-01  -1.1358806e+00  -2.1847464e-01  -9.6636093e-01  -5.0947217e-01  -2.5850336e+00  -1.5809950e+00   1.8628547e+00   7.4224077e-01   8.7578136e-01   1.5559562e+00  -1.5549330e+00  -2.7628750e+00   5.6706062e-01   1.6716054e-01   6.2036103e-01  -1.2423372e+00   2.0439647e+00  -5.3807504e+00  -7.3351717e-01  -1.6880045e-01  -1.6995546e+00  -1.7621013e+00   9.7175739e-01  -1.2224403e+00  -1.1158321e+00  -1.7857822e+00  -1.6875048e+00  -2.8002082e-01  -5.8375490e-01  -3.0760605e-01
   1.5778995e+00   3.3277532e-01   3.2644459e-01   1.1255753e-03  -1.3463644e+00  -1.0222167e+00   1.0642513e+00  -1.1655013e-01   1.7572741e+00  -4.6875995e-01  -1.5590961e-03  -1.4253617e-01   4.2037820e-02   3.4213379e-01   1.1627657e+00  -6.7023069e-01   5.2156097e-01   5.9361020e-01   2.0512169e+00   1.1226867e+00  -2.4794687e+00  -2.9628097e+00  -1.3134864e+00  -1.5024145e+00   1.8684145e+00  -2.2149241e+00   2.5467058e-02  -1.4323435e+00   1.5902612e-01  -3.4539696e-02  -7.1241910e-01  -1.6155101e+00   1.9275915e+00  -2.1414975e-01  -2.7987257e-01  -3.4479982e-01  -1.1184531e+00   8.1979752e-01   6.7702906e-01   1.7440333e-01  -3.0760005e+00  -5.0845553e+00  -1.3364124e+00  -3.2182319e+00  -1.1684539e+00  -1.6362917e+00  -1.5002435e+00  -3.8890835e+00   4.4929637e-01  -8.5881318e-01   1.0469079e+00  -1.8335684e-01   1.1673767e+00   1.7531470e+00  -9.0035887e-01  -8.3997101e-01   1.4081906e+00   4.7313437e-01   2.1912247e+00   1.1221970e-01  -1.0196786e+00   5.3288748e-01  -8.9245839e-01  -4.4610093e-01  -2.3821785e+00  -1.4517491e+00   1.4589235e+00   5.9479653e-01   1.4735140e+00   2.4822888e+00  -1.7350593e+00  -2.7121825e+00   6.5437248e-01   1.5592218e-01   7.9606066e-01  -6.8125431e-01   8.3070231e-01  -5.4600545e+00  -4.6669882e-01   3.3394751e-01  -1.6727601e+00  -1.4502564e+00   6.1300940e-01  -1.3446099e+00  -1.3113248e+00  -2.1459596e+00  -2.4683221e+00  -7.3325731e-01  -7.6008478e-01  -3.7225900e-01
   2.1800892e+00  -2.1435474e-01   5.4406900e-01  -2.6013422e-01  -1.2296678e+00  -9.5946461e-01   9.7296847e-01   9.9122992e-02   1.6100077e+00  -5.5014901e-01   1.4784826e-01   2.4827361e-01   2.6899812e-01   9.0250320e-01   1.4674174e+00  -4.2146426e-01   8.0362804e-01   4.5041377e-01   1.6128443e+00   7.7531259e-01  -2.2402887e+00  -3.1466530e+00  -4.4345375e-01  -1.4591930e+00   2.9552739e+00  -1.9966378e+00   5.0445901e-01  -1.2360565e+00  -8.9858632e-01   4.8338668e-01   2.2293103e-01  -1.5266653e+00   1.1758216e+00  -8.5229536e-01  -5.7054636e-01  -2.2110209e-01  -3.4939883e-01   1.8899948e+00   1.8734767e+00   8.5496207e-01  -5.0972431e+00  -4.8102929e+00  -1.1815396e+00  -2.1517086e+00  -4.0853782e-01  -1.2866533e+00  -8.5134531e-01  -2.5092770e+00   5.5663031e-01  -1.1694617e+00   9.5620541e-01  -8.2998116e-01   1.2744637e+00   4.4418392e-01  -3.7328812e-02  -7.2865155e-01   1.5494981e+00  -1.0332835e-01   1.5886489e+00  -2.6878383e-01  -6.0235952e-01  -6.3219532e-01  -4.2919068e-02  -2.9000456e-01  -1.6181029e+00  -1.5341393e+00   1.2366149e+00   3.5537902e-01   1.6955809e+00   2.0081431e+00  -1.4968856e+00  -3.4864469e+00  -6.4601900e-01   3.6861375e-01  -4.3863778e-01  -4.0235427e-02  -1.1539550e+00  -4.8804793e+00  -5.9461071e-01   7.2388960e-01  -1.0695184e+00  -1.2733229e+00   5.2939907e-01  -1.7310913e+00  -1.0075628e+00  -1.5802128e+00  -2.2427455e+00  -1.4255833e-01  -1.1076250e+00   5.2799506e-02
   1.9552895e+00  -6.4679268e-01   7.6050935e-01  -1.7294687e-01  -7.9645098e-01  -6.1638901e-01   9.6707883e-01   2.4161951e-01   2.0223774e+00  -3.7538663e-01  -1.1813432e-01   3.0072859e-01   4.8659905e-01   1.1298179e+00   1.7031646e+00  -4.5529076e-01   1.7397994e-01  -6.2851047e-02   1.1260672e+00   5.6504891e-01  -2.2293702e+00  -3.1392318e+00  -2.3901011e-01  -1.5194307e+00   3.7375243e+00  -1.7479913e+00   9.4166260e-01  -9.0804637e-01  -1.6310881e+00   4.1915102e-01   1.2463684e+00  -1.9464444e+00   5.7191185e-01  -1.4824701e+00  -1.7196280e+00  -4.3420212e-01  -2.2116835e-01   3.0644140e+00   1.8385355e+00   1.1473457e+00  -5.9215154e+00  -4.4949867e+00  -1.7723886e+00  -1.9532783e+00  -2.6113537e-01  -7.1535372e-01  -1.6420282e+00  -2.1054018e+00   5.9601216e-01  -8.0667637e-01   1.1783339e+00  -7.9354606e-01   1.6589732e+00   6.7230614e-01  -2.0324168e-01  -3.8767336e-01   1.2890935e+00  -3.7335680e-01   1.5282107e+00  -5.9591749e-02  -5.5057746e-02  -6.5515297e-01   3.3481963e-01  -4.5238387e-01  -7.5830098e-01  -1.1299192e+00   8.2087338e-01   9.3263982e-02   1.6030135e+00   1.9480230e+00  -1.3607166e+00  -3.9580181e+00  -1.6325909e+00   3.1841379e-01  -8.7421688e-01   1.9942113e-01  -2.1918255e+00  -3.3988053e+00  -1.2923282e+00   6.8285739e-01  -1.5129174e+00  -1.7998232e+00   2.6597019e-01  -2.4158583e+00  -1.4983856e+00  -1.4743519e+00  -1.5086094e+00  -1.9128201e-01  -1.2274243e+00   1.7098038e-01
   2.4102397e+00  -9.3926358e-01   9.2335564e-01  -4.8864464e-01  -9.0302196e-01  -8.4441142e-01   1.1261756e+00   1.2204248e-01   2.5538932e+00  -7.1519457e-01   2.9013312e-01  -6.9052608e-01   7.9750434e-01   1.0968758e+00   1.8435562e+00  -1.0251541e+00   3.2591967e-01  -9.7805727e-01   1.2106894e+00   2.8225437e-01  -1.4219308e+00  -3.6700960e+00   5.5681277e-02  -1.7957297e+00   3.7302689e+00  -2.1005398e+00   9.6999747e-01  -1.0774051e+00  -1.6839656e+00  -4.1912933e-02   1.7608753e+00  -1.8741085e+00  -2.5206081e-01  -2.4893796e+00  -3.1597216e+00  -5.2357329e-01   2.3040152e-01   2.6458209e+00   2.3845214e+00   3.9515282e-01  -7.5285857e+00  -5.6966806e+00  -1.5498695e+00  -1.7036488e+00  -2.3476575e-01  -8.0568016e-01  -3.9353648e-01  -1.4433636e+00   1.0420446e+00  -1.1237522e-01   1.7690132e+00  -7.8566592e-01   2.7975531e+00   9.8763620e-01   6.6641791e-01  -1.8102421e-02   1.8460063e+00  -1.4356019e-01   1.6156956e+00   3.1142302e-01   2.5724794e-01  -9.6914667e-01   1.0574740e+00  -7.6456980e-01  -6.6400439e-01  -1.8768807e+00   1.2397552e+00   3.6461925e-01   2.0730339e+00   2.1467076e+00  -1.1614700e+00  -4.3931307e+00  -1.4920461e+00  -1.4945129e-01  -7.5677359e-01   4.7272330e-01  -4.0793263e+00  -4.0930047e+00  -1.1379808e+00   8.4965990e-02  -4.4272205e-01  -1.1219363e+00  -5.9310491e-02  -2.9480906e+00  -8.6478408e-01  -1.2327449e+00  -8.6683469e-01   2.6390228e-01  -1.1713984e+00   2.3520280e-01
   2.6696818e+00  -1.1550377e+00   1.3319473e+00  -5.4801082e-01  -1.3651815e+00  -8.7166480e-01   1.6148870e+00  -1.3515387e-01   2.5283719e+00  -8.7391103e-01  -1.4252703e-01  -1.2235607e+00   9.2110181e-01   3.3877787e-01   1.6606806e+00  -1.4069634e+00   9.5125465e-01  -4.9134204e-01   1.0506077e+00   2.6327076e-01  -8.5319022e-01  -4.1308081e+00   4.9756784e-01  -1.8998162e+00   3.9773842e+00  -2.7056619e+00   7.6038591e-01  -1.1133472e+00  -1.0838421e+00   8.8842038e-02   1.6803868e+00  -2.3831725e+00  -1.2773218e+00  -2.7262092e+00  -4.5406132e+00  -8.8642724e-01   6.2146133e-01   2.7155373e+00   2.5587857e+00  -4.2365332e-01  -6.0738204e+00  -6.1380749e+00  -2.3395122e+00  -2.0602918e+00  -6.0396052e-01  -9.3084870e-01  -2.3030411e+00  -1.9639292e+00   1.1680405e+00  -8.8674891e-01   1.1272626e+00  -1.1121723e+00   1.2164055e+00  -6.4308048e-01  -4.0844538e-01  -6.0840712e-01   2.8433025e+00   8.5300855e-01   1.9456685e+00   6.0409876e-01   9.6485164e-01   1.1101886e-01   1.8330809e+00  -7.8898438e-01  -4.2409511e-01  -1.7443796e+00  -1.1048584e-02  -4.7508797e-01   1.8501323e+00   2.0759485e+00  -4.8626320e-01  -4.2227870e+00  -1.0963424e-01   2.5373523e-01  -7.9675329e-02   5.8585637e-02  -3.6188201e+00  -2.0171558e+00  -1.5455015e-01   1.0839762e+00   3.3066825e-01  -8.8859369e-01  -2.4475216e-01  -3.2419074e+00  -1.5908209e+00  -2.0409438e+00  -1.3728314e+00  -6.7139270e-01  -1.4888154e+00   7.0049176e-02
   2.9860387e+00  -8.6899146e-01   1.2871002e+00  -6.3048809e-01  -1.8345726e+00  -1.1759168e+00   1.4234866e+00   1.8344612e-01   1.9063960e+00  -5.6250829e-01   1.0447154e-01  -4.5707145e-01   9.5160251e-01   7.5152503e-01   1.4246820e+00  -9.2651413e-01   1.7794063e+00   1.8933215e-01   9.2707789e-01   1.3029866e-01  -8.5343023e-01  -3.7644478e+00   9.7816932e-01  -1.4250962e+00   3.5441678e+00  -2.6243479e+00   5.2355810e-01  -1.0375297e+00  -1.2551315e+00   4.7770771e-01   1.9350608e+00  -1.5536339e+00  -1.8313552e+00  -2.8736739e+00  -5.8059616e+00  -1.2624350e+00   9.3779371e-01   3.1579101e+00   3.4882141e+00  -3.1539145e-01  -6.3256301e+00  -5.5044731e+00  -2.3958271e+00  -1.1404738e+00  -6.6542027e-01  -7.4430042e-01  -2.6499360e+00  -1.1385101e+00   8.8729529e-01  -1.3514410e+00   7.5320430e-01  -1.2789148e+00   2.6972537e-01  -2.3342054e+00   2.1035890e-01  -7.1160605e-01   3.3616689e+00   1.1297347e+00   9.7256645e-01  -1.0357747e-01   1.1967414e+00  -2.7175697e-01   2.4651219e+00  -1.0933437e-01   4.0777365e-01  -1.5087967e+00  -9.1572220e-01  -1.0359464e+00   1.8513427e+00   1.3696615e+00   1.9915150e-01  -3.4708713e+00   2.0905208e-01   5.7617505e-01  -3.8637653e-01   1.3005858e+00  -5.3040716e+00  -1.9198316e+00   7.3845747e-01   2.1605456e+00   1.3336258e+00   3.1745512e-01  -6.3103538e-01  -3.2724095e+00  -1.1592944e+00  -1.3127496e+00  -1.8807223e+00  -3.9999535e-01  -1.6074884e+00   1.0062796e-01
   2.7718376e+00  -1.1937179e+00   1.4275131e+00  -5.4094672e-01  -1.0631924e+00  -7.1448523e-01   1.3968376e+00  -1.5197901e-01   2.0417612e+00  -6.6869819e-01   2.8261815e-01  -9.8409785e-01   1.2152263e+00   6.3720727e-01   1.5416221e+00  -1.1571185e+00   1.0134434e+00  -7.2528535e-01   3.6187716e-01  -3.1134534e-01  -6.5871969e-01  -3.8034824e+00   8.8716519e-01  -1.6509992e+00   3.7181006e+00  -2.1478580e+00   5.9398054e-01  -6.6839379e-01  -1.1169865e+00  -8.9683374e-02   2.5391171e+00  -2.0525093e+00  -2.3617282e+00  -3.6212102e+00  -5.9555829e+00  -1.5925509e+00   1.3394579e+00   3.5478264e+00   3.4474476e+00   1.2875867e-01  -6.3435692e+00  -5.5014354e+00  -1.7171878e+00  -7.9231127e-01  -8.1802776e-02  -6.7246223e-01  -1.2128791e+00  -8.7453668e-02   1.6029261e+00  -1.8222859e-01   1.4898877e+00  -7.5635589e-01   1.4049780e+00  -9.1519972e-01   5.9000483e-01  -1.1762080e-01   3.0008268e+00   9.3812549e-01   1.6326215e+00   2.8294607e-01   1.6115779e+00  -1.2026952e-01   2.4563054e+00  -5.5393631e-01   5.1379966e-01  -1.7816876e+00  -6.3541585e-01  -1.2461798e+00   2.3778482e+00   1.8308685e+00  -6.5813995e-02  -4.0207285e+00  -3.9671486e-01   2.0431703e-02  -5.6662519e-01   7.2667915e-01  -5.8092521e+00  -1.3560179e+00   3.9756312e-01   1.1453797e+00   5.3746790e-01  -6.3462685e-01  -4.2940950e-01  -3.0787868e+00  -1.7447893e+00  -1.7327199e+00  -1.4220264e+00  -3.7988558e-01  -1.5450380e+00   6.2235585e-02
   2.6519855e+00  -1.4861847e+00   1.5049350e+00  -5.6910497e-01  -3.7409015e-01  -3.3731260e-01   1.4105522e+00  -2.5753550e-01   2.6013584e+00  -7.0121977e-01   1.0383510e+00  -1.6186183e+00   1.6152089e+00   7.5273198e-01   1.8573369e+00  -1.3095177e+00   6.2050355e-01  -1.7612040e+00  -1.2299043e-02  -8.2505342e-01   1.4473249e-01  -3.6840861e+00   1.0942354e+00  -1.9411247e+00   3.9602261e+00  -1.8274883e+00   8.2089576e-01  -4.9924029e-01  -1.0952060e+00  -4.7467987e-01   3.5903898e+00  -2.1624354e+00  -2.6886732e+00  -4.2659897e+00  -5.8856009e+00  -1.3728052e+00   1.7871579e+00   3.1016363e+00   4.0211720e+00   1.8873485e-02  -6.8054237e+00  -4.9417689e+00  -1.5702261e+00  -6.0026805e-01   2.9036618e-01  -4.2127169e-01  -1.2170498e-02   4.8313202e-01   2.0071130e+00   7.0117595e-01   2.3519551e+00  -4.2458267e-01   3.3680474e+00   6.5664047e-01   1.5833241e+00   5.9230656e-01   2.3982712e+00   4.5695284e-01   1.6591403e+00   3.3046371e-01   1.9213657e+00  -4.0426922e-01   2.7880577e+00  -9.1830910e-01   1.0966910e+00  -2.0319808e+00  -2.0798452e-01  -1.3911656e+00   2.2700693e+00   1.2835343e+00   3.5605413e-01  -4.3802442e+00  -1.0278728e+00  -3.0699451e-01  -8.2315921e-01   7.9871626e-01  -7.4450393e+00  -1.8405518e+00   2.8318369e-01  -1.0934551e-01   5.6551989e-01  -1.0577893e+00  -2.9126572e-01  -2.9797915e+00  -1.3789620e+00  -1.4381500e+00   1.4209156e-01   2.6919320e-01  -1.2772594e+00   1.6634086e-01
   1.9343917e+00  -1.2954100e+00   1.1418800e+00  -6.2731986e-01  -4.7209343e-01  -4.2174244e-01   9.0039162e-01  -2.1115387e-01   2.5415775e+00  -5.5978481e-01   1.0555387e-01  -1.5241526e+00   1.1309966e+00   6.2058571e-01   1.4472829e+00  -9.0139288e-01   1.2397463e+00  -1.3785362e+00   1.5114705e-01  -4.5209582e-01   3.4342980e-01  -3.2012654e+00   9.8272923e-01  -1.3245212e+00   3.3811194e+00  -1.7951444e+00   6.2209072e-01  -4.1075709e-01  -1.1694347e+00  -3.8147118e-01   3.5039640e+00  -9.9037760e-01  -2.5911375e+00  -3.6707574e+00  -5.7024642e+00  -7.3097851e-01   1.6831862e+00   2.5282169e+00   4.6709097e+00  -3.8999512e-01  -6.5162860e+00  -3.9521345e+00  -1.6775424e+00  -2.1516582e-01   6.3471794e-01   2.4903559e-02  -9.1340306e-01   2.9926215e-01   1.9753050e+00  -8.5859200e-02   2.1727453e+00  -3.6614483e-01   2.8579747e+00  -3.7383637e-01   1.8431805e+00   5.6639132e-01   2.3821402e+00   5.4645250e-01   5.6540169e-01  -3.3890705e-01   1.3565519e+00  -7.8871026e-01   2.5637198e+00  -6.6614724e-01   1.8896101e+00  -1.9824647e+00  -2.1218222e-01  -1.0398494e+00   2.0743195e+00   7.6066652e-01   8.4316876e-01  -3.2575202e+00  -5.6638369e-01   3.0946086e-01  -4.3747199e-01   2.2725134e+00  -8.1106683e+00  -2.0960554e+00   1.0539808e+00   3.9598343e-01   1.4216839e+00   6.9192116e-02  -7.5177085e-01  -3.4411708e+00  -5.3542789e-01   1.1709751e-01   1.6203337e-02   9.7937049e-01  -1.3894983e+00   2.5942424e-01
   2.0169392e+00  -7.2615158e-01   1.1687046e+00  -4.3973681e-01  -1.5177762e+00  -9.3838938e-01   1.1387480e+00   4.2442530e-02   1.3444185e+00  -2.0287188e-01  -1.8435636e-01  -1.1866007e+00   8.5182602e-01   1.9208964e-01   6.7085212e-01  -7.2043260e-01   2.0518301e+00  -3.0622099e-02   4.7950706e-01  -1.6720642e-01   3.4601337e-01  -2.9242880e+00   1.3697522e+00  -6.7252564e-01   1.8128056e+00  -2.1665249e+00  -2.0277150e-01  -5.5327463e-01  -3.6961048e-01  -8.2089260e-02   2.8551293e+00  -1.8711428e-01  -2.6753115e+00  -3.2253995e+00  -7.5250165e+00  -1.6179366e+00   1.5372740e+00   2.2526035e+00   4.6553740e+00  -1.5283343e+00  -4.7801917e+00  -3.5117286e+00  -2.6722799e+00  -3.5829623e-01  -5.1723011e-01  -3.2932972e-01  -3.3185438e+00  -5.7731593e-01   1.3370107e+00  -8.0890817e-01   1.2992434e+00  -2.9722368e-01   3.9792416e-01  -2.6600971e+00   9.8634532e-01  -1.4827920e-01   3.1356973e+00   1.7833159e+00  -1.9393004e-01  -7.7834804e-01   9.1585882e-01  -2.0234899e-01   2.6451672e+00   3.8472782e-02   2.1826013e+00  -1.7633096e+00  -1.2795488e+00  -1.5373697e+00   2.0365789e+00   5.9341635e-01   1.5954832e+00  -1.5542612e+00   1.3614017e+00   1.0378283e+00   2.1454485e-01   3.2373756e+00  -7.9815255e+00  -1.5605640e+00   2.4692926e+00   1.9043999e+00   2.4480722e+00   1.3588818e+00  -1.1279819e+00  -3.1628778e+00  -4.6625027e-01   1.4694983e-01  -1.7414100e+00   1.8448585e-01  -1.6043240e+00  -1.0029221e-01
   2.6990447e+00  -1.1336551e+00   1.3780118e+00  -6.2030320e-01  -1.5971943e+00  -1.1485605e+00   1.2204090e+00  -2.5301588e-01   1.1345132e+00  -7.0611565e-01   1.0511105e+00  -1.6283390e+00   1.2327470e+00  -5.7405523e-02   1.0003460e+00  -8.5553505e-01   2.5389677e+00  -5.4491617e-01   5.7353422e-01  -5.3127269e-01   1.1239897e+00  -2.8045120e+00   2.0164641e+00  -7.2934408e-01   2.0106041e+00  -2.2676435e+00  -1.0345852e-01  -6.8153758e-01   2.9461313e-01   2.6827260e-01   2.8974725e+00  -5.8715244e-01  -2.5784011e+00  -3.0090757e+00  -6.1842984e+00  -1.2447488e+00   2.4789777e+00   1.1817354e+00   5.7067125e+00  -1.5669471e+00  -4.5180776e+00  -2.8789860e+00  -2.2511822e+00  -2.0613784e-02  -1.9851988e-01  -5.5852614e-01  -2.2145743e+00  -1.1887174e-01   1.5614261e+00  -9.3645235e-01   1.3385154e+00  -5.1757301e-01   5.6683877e-01  -3.6446515e+00   1.6840432e+00  -4.7378342e-01   3.4008255e+00   1.1274777e+00   3.3690184e-02  -1.2659973e+00   1.5394346e+00  -9.5739472e-01   3.4538290e+00  -4.8156689e-02   2.1668691e+00  -2.2984927e+00  -1.3066854e+00  -1.8942467e+00   2.0154185e+00  -2.3794833e-01   2.2193377e+00  -1.9971366e+00   1.5399057e+00   9.9550980e-01  -3.6530102e-01   2.2900249e+00  -8.1482417e+00  -1.5236939e+00   2.7644771e+00   1.5292148e+00   3.0148869e+00   1.0551427e+00  -7.8330231e-01  -2.5588122e+00  -3.8677235e-01  -5.0737206e-02  -1.2252314e+00   6.8621949e-01  -1.5020785e+00  -3.9633412e-02
   2.5892134e+00  -1.2589112e+00   1.4440775e+00  -4.5892403e-01  -1.4524777e+00  -1.0944524e+00   1.2336624e+00  -1.2079183e-01   9.8012629e-01  -6.1914415e-01   1.9000718e+00  -1.3667591e+00   1.5483075e+00   7.6569050e-02   1.2321654e+00  -4.9944931e-01   2.4372733e+00  -8.0919094e-01   4.5161618e-01  -8.5326188e-01   1.5109161e+00  -2.2065307e+00   2.4450889e+00  -4.3343405e-01   1.9207493e+00  -1.9242201e+00   5.5628923e-02  -6.1763084e-01   5.5949640e-01   6.0176541e-01   3.3200146e+00  -4.8318902e-01  -2.1622559e+00  -2.5890584e+00  -5.1934615e+00  -9.1126868e-01   2.8252327e+00   6.5917177e-01   5.9714326e+00  -1.4414738e+00  -3.6399937e+00  -1.2808752e+00  -2.7785536e+00  -3.3986124e-01  -5.1795897e-01  -4.7980412e-01  -2.8039818e+00  -5.9784248e-01   1.1234000e+00  -1.2082096e+00   1.3388444e+00  -5.4968660e-01   9.8744365e-01  -3.7546316e+00   1.9078504e+00  -5.7783530e-01   2.7475552e+00   3.0915416e-01  -2.3125229e-01  -1.8065848e+00   1.9286309e+00  -1.3031331e+00   3.7835961e+00   7.4006481e-02   2.8731482e+00  -1.8086831e+00  -1.7433077e+00  -2.4585670e+00   1.2967672e+00  -1.4121557e+00   2.8830428e+00  -1.7241391e+00   1.3222551e+00   1.2558928e+00  -8.7658144e-01   2.3535936e+00  -8.1984769e+00  -1.0094006e+00   2.6276880e+00   1.3777829e+00   2.9369155e+00   6.6926453e-01  -5.5749461e-01  -1.9944345e+00  -2.5174939e-01   2.8058036e-01  -1.5067846e-01   9.4324452e-01  -1.2795517e+00   1.2682024e-02
   1.7479437e+00  -9.2634475e-01   1.2623206e+00  -2.0264496e-01  -1.0961127e+00  -1.0177634e+00   1.1497511e+00  -1.5515823e-01   1.3606351e+00  -5.4673535e-01   1.8955884e+00  -1.5700275e+00   1.4901842e+00  -1.0163905e-01   1.1563031e+00  -5.9837310e-01   1.8505273e+00  -1.0989539e+00   5.1390969e-01  -7.3411661e-01   1.6913692e+00  -1.6832734e+00   2.0559092e+00  -2.6602988e-01   1.1653663e+00  -1.8204416e+00  -9.5189369e-02  -6.8576845e-01   9.0455968e-01   1.7673550e-01   3.2030945e+00  -3.7793830e-01  -1.7018795e+00  -2.2191905e+00  -4.6569531e+00  -6.7110074e-01   2.4111256e+00  -2.7933523e-01   5.3136960e+00  -1.8575987e+00  -2.9716024e+00  -3.9009098e-01  -3.0126469e+00  -1.0341640e+00  -1.1354391e+00  -4.9281789e-01  -2.9816977e+00  -1.3626203e+00   8.7472928e-01  -6.5304509e-01   1.7894424e+00   6.5138752e-02   1.9177850e+00  -2.3214178e+00   1.7596614e+00  -2.2883706e-01   1.9158906e+00   3.1185099e-01  -2.5193231e-01  -1.7747367e+00   1.7632908e+00  -7.0581514e-01   3.1554040e+00  -1.2656040e-01   3.3464330e+00  -1.4745121e+00  -1.3320707e+00  -2.1734855e+00   9.3848598e-01  -1.3698701e+00   2.9309194e+00  -1.0291176e+00   1.3733430e+00   1.1090975e+00  -3.3202146e-01   2.4721333e+00  -7.8714279e+00  -1.5026290e+00   2.4188132e+00   6.9753629e-01   2.3796155e+00   4.1439264e-01  -6.9331200e-01  -1.7233607e+00  -1.5303400e-01   5.6145310e-01   6.9829129e-01   8.3506724e-01  -8.8371917e-01  -1.6153435e-01
   1.0443988e+00  -6.4866069e-01   8.7369999e-01  -2.8990387e-01  -5.8319929e-01  -8.8034866e-01   7.0300583e-01  -5.2765425e-01   1.4720457e+00  -7.9396730e-01   8.8946514e-01  -1.7944056e+00   8.2718663e-01  -5.3254823e-01   9.6884637e-01  -4.4462618e-01   1.7328027e+00  -9.7921370e-01   5.5838069e-01  -3.4904998e-01   1.8989131e+00  -1.2714669e+00   1.6263302e+00   5.3808493e-02   6.9606962e-01  -1.6292034e+00  -3.3923250e-01  -7.0111415e-01   1.0237949e+00  -1.0589309e-01   2.4942687e+00   2.2433343e-01  -1.2821494e+00  -1.4541828e+00  -2.5204819e+00   2.3970487e-01   2.3384491e+00  -1.4074318e+00   5.5707118e+00  -1.6760800e+00  -2.6834876e+00   3.8033455e-01  -1.9768741e+00  -7.4053838e-01  -4.2069255e-01  -5.6368703e-01  -1.6967505e+00  -1.0569445e+00   1.2543028e+00  -8.5843656e-01   1.8471629e+00   2.1197512e-01   2.1977643e+00  -1.9366835e+00   2.0525873e+00   1.8498899e-03   1.4910876e+00   4.1786274e-01  -4.9344856e-01  -2.0733418e+00   1.0625442e+00  -6.1983439e-01   2.3305066e+00  -2.6055626e-01   3.2781641e+00  -1.8679599e+00  -4.2681322e-01  -1.4536595e+00   1.1573836e+00  -1.0214963e+00   2.6757638e+00  -3.3693738e-01   1.4776065e+00   1.3539712e+00   1.6051558e-01   2.8189423e+00  -7.4977632e+00  -2.7948158e+00   2.6538435e+00   2.8714409e-01   2.2946788e+00   6.6304181e-01  -6.0452386e-01  -1.1101375e+00   4.3618154e-01   1.3137774e+00   6.8184138e-01   1.3837382e+00  -8.0853998e-01  -5.9988553e-02
   6.9552926e-01  -3.1419463e-01   7.1679445e-01  -1.7853051e-01  -7.2850178e-01  -1.0658981e+00   6.4139579e-01  -5.3850708e-01   1.1601850e+00  -8.4428087e-01   5.1035415e-01  -1.7580040e+00   4.8677320e-01  -8.5678599e-01   6.8029352e-01  -4.3249989e-01   1.6027173e+00  -7.1098400e-01   8.3442414e-01  -1.7666580e-03   1.9795280e+00  -8.4690463e-01   1.5312831e+00   4.6559760e-01  -1.1390007e-01  -1.7325795e+00  -6.3956999e-01  -8.9353826e-01   1.3754668e+00  -1.8476455e-01   1.7170832e+00   5.0626696e-01  -7.9722524e-01  -7.1300703e-01  -1.6671011e+00   5.1522925e-01   2.0191754e+00  -2.3987942e+00   5.1474439e+00  -2.1781176e+00  -2.0448332e+00   9.9497111e-01  -2.1030610e+00  -1.1499608e+00  -1.0166371e+00  -8.4274808e-01  -2.1727299e+00  -1.7380576e+00   9.0021520e-01  -1.0585642e+00   1.5685729e+00   3.3612082e-01   1.6161656e+00  -2.3877080e+00   1.5557370e+00  -2.4898750e-01   1.3509251e+00   6.4517895e-01  -6.7624796e-01  -2.2307658e+00   6.4275779e-01  -3.2624211e-01   1.8464658e+00  -2.2198078e-01   3.2646820e+00  -1.7731259e+00  -1.8824905e-01  -1.0240935e+00   1.0781028e+00  -7.9970302e-01   2.7572197e+00   5.6334650e-01   2.0906400e+00   1.5813579e+00   6.9662998e-01   2.9168024e+00  -6.5900556e+00  -3.1223535e+00   2.6877659e+00   3.2598887e-01   2.2371933e+00   8.9657494e-01  -7.0379976e-01  -6.7143263e-01   6.3178546e-01   1.5326098e+00   3.3077421e-01   1.1880121e+00  -6.8979014e-01  -1.7512687e-01
   1.0080530e+00  -6.6035028e-01   8.6263904e-01  -2.5615711e-01  -5.0909129e-01  -9.2640244e-01   7.7514821e-01  -5.3145867e-01   6.2721183e-01  -1.0700132e+00   9.0639621e-01  -1.6507713e+00   5.2754352e-01  -9.2347833e-01   8.8171629e-01  -2.5328304e-01   1.5333026e+00  -7.1301533e-01   6.2599749e-01  -2.1435091e-01   2.5347775e+00  -4.1993133e-01   2.2955924e+00   5.8423890e-01   3.5515455e-01  -1.4723824e+00  -4.1912633e-01  -9.0719440e-01   1.3081734e+00   3.9533607e-01   1.7972797e+00   3.7441035e-01  -3.4475375e-01  -1.4023808e-01   6.1275824e-01   1.1730086e+00   2.6161380e+00  -2.9185060e+00   5.7131414e+00  -1.8815587e+00  -1.7189172e+00   2.4048961e+00  -2.0085773e+00  -9.7817800e-01  -6.8650427e-01  -9.9389447e-01  -1.7410981e+00  -1.6292887e+00   7.2297545e-01  -1.5855399e+00   1.1692893e+00  -2.4793445e-01   1.4310339e+00  -3.3654211e+00   1.6321518e+00  -5.2225200e-01   9.2402869e-01  -4.3165090e-02  -9.0738374e-01  -2.7016624e+00   6.4749800e-01  -1.0358913e+00   2.1100396e+00  -1.9481879e-01   3.3592655e+00  -1.8467465e+00  -7.0251641e-02  -1.2204980e+00   7.3313198e-01  -1.5716263e+00   3.1616571e+00   4.2300034e-01   1.6282803e+00   2.0241286e+00  -2.0707855e-02   2.4106699e+00  -6.0788977e+00  -2.8156883e+00   2.4663212e+00   1.9695041e-01   2.3298179e+00   4.0612684e-01  -1.7703699e-01   1.9265179e-01   8.3719815e-01   1.4893717e+00   6.2047157e-01   1.4120540e+00  -7.6365093e-01   8.1030029e-02
   2.0071990e-01  -4.3560326e-01   6.2603393e-01   3.9590059e-02  -3.7152346e-01  -8.5798482e-01   4.5855542e-01  -3.1203398e-02   6.4903262e-01  -6.6247563e-01   9.1609004e-01  -7.5942427e-01   4.0946495e-01  -5.0434628e-01   9.4991419e-01   2.1934083e-01   1.0500046e+00  -6.3777279e-01   6.1927408e-01  -6.4003689e-02   2.4051136e+00   6.9985412e-01   2.2666265e+00   1.1192971e+00   1.8479646e-01  -1.1084056e+00  -1.6660644e-01  -9.0863995e-01   7.7045257e-01   7.5545853e-01   1.8737221e+00   7.5017379e-01   5.2602480e-01   8.0540147e-01   1.8644626e+00   1.8233582e+00   2.0349306e+00  -3.1976633e+00   5.0486233e+00  -1.6572978e+00  -1.4530632e+00   4.3383947e+00  -2.8949550e+00  -1.5546030e+00  -1.3515403e+00  -6.1093332e-01  -3.2147045e+00  -2.6505897e+00  -2.6235590e-01  -2.0174486e+00   9.6416270e-01  -2.4601179e-01   1.5463657e+00  -3.3106520e+00   1.2270672e+00  -5.4459298e-01  -2.1329562e-01  -9.2355128e-01  -1.6230379e+00  -3.1967446e+00   6.2901265e-01  -1.2530121e+00   1.7069342e+00   2.6646957e-02   4.2890445e+00  -6.4955110e-01  -3.4652350e-01  -1.1219930e+00  -3.1180904e-01  -2.4785646e+00   3.5080476e+00   1.1892460e+00   8.6709830e-01   2.3027768e+00  -2.4948158e-01   2.7970155e+00  -5.3400955e+00  -2.3412917e+00   1.5494035e+00   2.6199242e-01   1.6278932e+00   1.7135892e-01  -4.4120846e-01   1.9307469e-01   1.0511346e+00   2.3616966e+00   1.5265400e+00   1.6791812e+00  -4.5079970e-01   1.5961153e-01
  -4.9064513e-01  -1.9849320e-01   2.6020523e-01  -5.0669425e-02  -2.3994271e-01  -9.6982404e-01   1.8893162e-01  -1.9980205e-02   7.3818001e-01  -8.0962997e-01  -3.3345847e-01  -1.2196537e+00  -3.7903620e-01  -8.2572502e-01   5.8045741e-01  -3.6376732e-02   4.4185857e-01  -8.1248870e-01   1.0964799e+00   5.4552912e-01   2.5658940e+00   9.8865690e-01   1.8839788e+00   1.4752046e+00  -7.0208180e-01  -1.1708988e+00  -3.6822926e-01  -1.1245930e+00   3.6947166e-01   2.9164213e-01   1.2425503e+00   1.4868683e+00   1.2878366e+00   1.3544594e+00   2.6109120e+00   2.3777554e+00   1.2902093e+00  -4.1845295e+00   4.2904509e+00  -2.4379139e+00  -2.3026961e+00   4.3753331e+00  -2.6963569e+00  -1.7292858e+00  -1.5434173e+00  -7.1658104e-01  -2.9291184e+00  -3.1521825e+00  -4.1174748e-01  -1.8026043e+00   9.7069787e-01  -1.7855669e-01   1.6254794e+00  -3.0201015e+00   8.8978292e-01  -3.2653945e-01  -5.2683392e-01  -5.4380960e-01  -2.1678035e+00  -3.0309315e+00  -6.4134518e-01  -1.4357834e+00   7.4505814e-01  -1.5954337e-01   3.9194152e+00  -1.1433561e+00   1.0258114e+00   3.6753638e-01   1.3433687e-02  -1.5864451e+00   3.0280473e+00   1.9485303e+00   9.3655349e-01   2.3314062e+00   4.0611059e-01   3.4008368e+00  -4.8655011e+00  -3.6419920e+00   9.7692243e-01  -2.2348423e-01   1.7131322e+00   8.5569249e-01  -8.0129436e-01   2.1300985e-02   1.9606379e+00   3.2598352e+00   1.2690307e+00   1.9432304e+00  -3.8194545e-01   2.0161177e-01
  -7.1475295e-01  -2.1904292e-01   4.2782623e-01  -1.1204302e-01  -3.4649412e-01  -9.8179178e-01   4.9647334e-01  -1.4771991e-01   7.3610854e-01  -1.0876994e+00  -1.1323290e+00  -1.1059149e+00  -6.1702002e-01  -1.4166795e+00   5.9961562e-01  -1.4077279e-01   4.3929430e-01  -5.1060502e-02   1.0200859e+00   7.9415194e-01   2.8193503e+00   1.5863756e+00   2.0826705e+00   1.6095569e+00  -2.2477236e-01  -1.3661845e+00  -3.0925007e-01  -1.2889867e+00   5.5906442e-01   8.3857054e-01   6.4376940e-01   1.1369979e+00   1.5409566e+00   2.4015912e+00   4.2464258e+00   2.9410168e+00   1.0713277e+00  -4.6057854e+00   3.5379199e+00  -2.3703434e+00  -7.4258407e-01   5.3206332e+00  -3.2033491e+00  -2.3909592e+00  -1.9689919e+00  -7.9917985e-01  -4.5242005e+00  -4.0419351e+00  -9.1008450e-01  -2.8458313e+00  -1.1819844e-01  -7.7504673e-01  -5.0908553e-02  -4.3477620e+00  -6.1899030e-01  -9.1310024e-01  -4.3198058e-01  -2.6718845e-01  -2.0475806e+00  -2.9670608e+00  -2.2025529e-01  -6.0536069e-01   8.7095460e-01  -1.6110734e-01   3.9353528e+00  -4.4518083e-01   2.6629224e-01   4.4096712e-02  -8.3939027e-01  -1.8079888e+00   3.2946114e+00   2.4497260e+00   1.5036322e+00   2.7494932e+00   9.4472395e-01   2.4974786e+00  -2.4100647e+00  -1.8961731e+00   8.2316561e-01   6.2994982e-01   1.6066326e+00   5.8714397e-01  -6.7729938e-01   5.1183043e-01   1.3560667e+00   2.5423516e+00   1.4179572e+00   1.0037027e+00  -4.6902936e-01   2.0353796e-01
  -6.8465412e-01   3.0510924e-01   2.0141310e-02  -2.2458399e-01  -6.3080031e-01  -1.4102323e+00  -6.8035801e-02   1.7748934e-01   2.0319529e-01  -1.0010255e+00  -1.0053069e+00  -2.3703098e-01  -1.0411733e+00  -8.4497503e-01   4.7005121e-01   1.8560445e-01   4.4813658e-01   1.3737991e-01   1.2728170e+00   8.9339061e-01   2.4383346e+00   2.3546267e+00   1.9326872e+00   2.1166710e+00  -1.0726066e+00  -1.0605032e+00  -5.0071068e-01  -1.4518153e+00  -7.9335530e-02   1.0393301e+00   1.1332854e-01   2.0730237e+00   2.1728388e+00   2.9376038e+00   5.0340185e+00   3.1293439e+00   6.5272787e-01  -4.8186111e+00   3.2720337e+00  -1.6566960e+00  -1.7467076e+00   5.7718486e+00  -2.2740897e+00  -1.6649000e+00  -1.8703757e+00  -8.5977400e-01  -2.9595542e+00  -3.1912954e+00  -1.3225310e+00  -2.8288183e+00  -2.9849201e-01  -9.7079459e-01  -2.6509882e-01  -4.7771679e+00   3.4977498e-02  -8.3640750e-01  -5.4699751e-01  -5.7544520e-01  -2.6511873e+00  -3.4447380e+00  -4.1577806e-01  -1.2751292e+00   6.0737869e-01   3.3021918e-01   3.7303849e+00  -2.7543587e-01   4.4907867e-01   5.0134131e-01  -6.9569553e-01  -1.9255106e+00   2.9178412e+00   2.9322441e+00   1.0332554e+00   2.4588727e+00   5.1626776e-01   2.8339905e+00  -2.4402754e+00  -3.1152207e+00   2.1438715e-01   8.4135934e-01   1.5404963e+00   1.4602385e+00  -1.0863811e+00   7.7974413e-01   2.1195414e+00   3.4223373e+00   9.7468023e-01   1.7980745e+00  -2.2292584e-01   2.8659048e-01
  -1.3537903e+00  -3.3001883e-01   1.7498953e-01  -1.9150772e-01   5.1878155e-01  -6.6844962e-01   1.1203359e-01  -7.9871892e-02   9.3817356e-01  -1.2523132e+00  -1.7645852e+00  -1.1553573e+00  -1.1162492e+00  -1.2354043e+00   8.1849442e-01  -5.0105418e-01  -1.3684613e+00  -1.1598016e+00   8.5439181e-01   8.0211801e-01   2.7834315e+00   2.6543665e+00   1.6017266e+00   1.6255541e+00  -9.1456754e-02  -6.2598385e-01   6.9143823e-02  -1.2457930e+00  -5.8307963e-01   4.1928562e-01   4.6864880e-01   1.0091382e+00   2.4288043e+00   2.7495882e+00   6.4313761e+00   3.4732604e+00   2.4650964e-01  -4.6714174e+00   1.7977306e+00  -1.4113258e+00  -2.1408110e+00   5.7947426e+00  -2.1816726e+00  -2.1209751e+00  -1.5545435e+00  -6.1487846e-01  -2.3911345e+00  -3.1575603e+00  -9.4734928e-01  -1.6716865e+00   1.2853128e-02  -8.3840308e-01   7.1787122e-01  -2.8337611e+00  -9.8294970e-01  -2.7194931e-01  -1.3680639e+00  -9.8721287e-01  -1.7201391e+00  -2.3244735e+00  -3.6573254e-01  -1.0627618e+00   1.5390657e-01  -6.2085224e-01   3.1839114e+00  -3.5992384e-01   1.4427546e+00   1.1686056e+00  -6.6456065e-01  -9.9457647e-01   2.2422889e+00   2.1428916e+00  -1.0403102e-01   1.7467042e+00   7.5116058e-01   1.1705760e+00  -7.6767899e-01  -1.9404190e+00  -1.6788305e+00  -7.0552773e-01   4.0063345e-02  -1.4762905e-01  -7.6107229e-01   8.1222892e-01   1.3848745e+00   2.5757066e+00   2.0707788e+00   1.4640976e+00  -7.3653320e-02   3.8138303e-01
  -8.9982849e-01  -6.9457903e-01   3.8910384e-01  -5.5728455e-01   1.0823293e+00  -3.4223104e-01   4.9452193e-01  -2.2977343e-01   1.4810394e+00  -1.5202962e+00  -1.3854752e+00  -1.7685239e+00  -9.1106187e-01  -1.3069587e+00   1.3724615e+00  -8.7229094e-01  -1.8429471e+00  -1.8496669e+00   4.8688345e-01   2.9647401e-01   3.7192778e+00   2.9048168e+00   1.9231523e+00   1.0915101e+00   8.8393409e-01  -3.8420523e-01   4.4236968e-01  -1.3304777e+00  -8.4313351e-01   3.2142870e-01   8.5102589e-01   6.0855114e-01   2.2455849e+00   2.4031256e+00   7.8062922e+00   3.9139788e+00   6.2269768e-01  -5.0445452e+00   1.8894952e+00  -9.9465890e-01  -2.4325801e+00   5.7201970e+00  -1.5820711e+00  -1.8176719e+00  -1.0080620e+00  -6.3245615e-01  -6.1794657e-01  -2.2713074e+00  -6.1578707e-01  -1.3790160e+00  -1.2097970e-01  -1.4549313e+00   1.4897236e+00  -2.1002727e+00  -7.8854609e-01   7.4716387e-02  -1.3285607e+00  -1.0882042e+00  -1.3130007e+00  -1.8457619e+00   2.2702164e-01  -1.1354719e+00   8.9570977e-01  -9.6311889e-01   2.6878538e+00  -7.0587148e-01   1.6595872e+00   9.3875602e-01  -9.8091152e-01  -1.3447385e+00   2.4117887e+00   1.5464716e+00  -3.7492881e-01   1.3075341e+00   6.9470971e-01   1.7076543e-02  -6.8987563e-01  -2.1112672e+00  -2.2816614e+00  -1.3861323e+00   3.3822591e-01  -2.7762182e-01  -2.5175104e-01   1.6230194e+00   1.6725740e+00   1.9199310e+00   3.4177262e+00   1.6976456e+00   1.6076577e-01   6.2544057e-01
  -1.4549251e+00  -5.6550290e-01   1.2651776e-01  -7.0435177e-01   1.2258391e+00  -1.4773156e-01   1.3443113e-01  -3.5293263e-02   1.4486198e+00  -1.3739578e+00  -2.6996709e+00  -1.4772299e+00  -1.6539467e+00  -1.2349427e+00   1.0777350e+00  -7.8007592e-01  -1.8287141e+00  -1.3137474e+00   5.5999760e-01   7.0113263e-01   3.6351190e+00   3.3637703e+00   1.7465229e+00   1.2625221e+00   8.8994590e-01  -1.4842084e-01   4.4645545e-01  -1.2540376e+00  -1.7667438e+00   5.6218702e-01   8.9948527e-01   1.3983575e+00   2.6564736e+00   2.8204787e+00   8.3440633e+00   4.2601275e+00  -2.1636411e-01  -4.8629163e+00   1.3740361e+00  -8.0468149e-01  -3.0179481e+00   6.1139296e+00  -1.5269839e+00  -1.4731131e+00  -6.3576443e-01  -2.9828134e-01  -9.4705604e-01  -2.2515862e+00  -7.8937252e-01  -1.7795533e+00  -4.6497166e-01  -1.7250070e+00   7.9740522e-01  -2.4186134e+00  -1.1086273e+00   2.9553591e-01  -1.5554852e+00  -9.2596641e-01  -2.1573254e+00  -1.9670863e+00  -5.9436145e-01  -1.4935644e+00   2.6179203e-01  -9.0436140e-01   2.6505476e+00  -5.0691655e-01   2.0562945e+00   1.6391939e+00  -9.7987870e-01  -9.9442645e-01   2.0499763e+00   1.8810989e+00  -8.4340651e-01   1.4603227e+00   8.2679633e-01   4.8155886e-01  -1.8877095e-01  -2.3232696e+00  -2.5553474e+00  -9.6068275e-01   2.3586134e-01   1.9031569e-01  -6.5128371e-01   1.0817938e+00   2.1575370e+00   2.6566766e+00   3.0202644e+00   2.0215961e+00   9.7573969e-03   7.7233779e-01
  -1.5085357e+00  -4.5522812e-01   1.0349730e-01  -8.1758766e-01   1.1024487e+00  -1.2863532e-01   1.7361013e-01   2.3247083e-01   1.3733749e+00  -1.1420775e+00  -3.2274794e+00  -1.2296190e+00  -1.9466445e+00  -1.1434485e+00   9.5512013e-01  -8.4621438e-01  -1.8786592e+00  -9.4913151e-01   5.9730693e-01   7.8830595e-01   3.6190459e+00   3.7999155e+00   1.7383493e+00   1.2613174e+00   9.0181186e-01  -2.7295811e-02   4.5973569e-01  -1.2488519e+00  -2.2639081e+00   7.5121685e-01   1.0214332e+00   1.7123540e+00   2.7685364e+00   2.8739026e+00   7.8078512e+00   3.9618883e+00  -8.1413812e-01  -4.4435928e+00   7.5139417e-01  -7.5531546e-01  -3.0406604e+00   6.1828264e+00  -1.8568907e+00  -1.2259970e+00  -8.0524625e-01  -2.9535156e-02  -1.6833761e+00  -2.1643471e+00  -1.0953517e+00  -1.8833253e+00  -1.0069499e+00  -2.0191353e+00  -2.4012093e-01  -2.9231315e+00  -1.6895033e+00   3.2009840e-01  -1.2631805e+00  -5.0133721e-01  -2.5588039e+00  -1.7969783e+00  -6.8306561e-01  -1.4877017e+00   3.7832608e-01  -7.4240773e-01   2.4705305e+00  -2.2880263e-01   1.7267163e+00   1.6595414e+00  -1.1637929e+00  -9.2708017e-01   2.0473510e+00   2.1890941e+00  -7.0037075e-01   1.3570573e+00   1.0421805e+00   4.3620315e-01   2.1363164e-01  -1.8833568e+00  -2.7954534e+00  -3.4524275e-01   3.9625557e-01   7.7369958e-01  -9.1546019e-01   9.1113104e-01   2.2524238e+00   2.6258326e+00   2.8281533e+00   1.8579030e+00   1.0869587e-03   7.6014107e-01
  -8.3326684e-01  -1.3345738e+00   4.3974561e-01  -1.1815644e+00   1.2491421e+00   7.2563715e-02   4.5002332e-01   2.0716695e-01   1.0970426e+00  -1.4057512e+00  -3.2747754e+00  -1.7705819e+00  -1.9282803e+00  -1.2717128e+00   1.1506838e+00  -1.2276299e+00  -1.9463481e+00  -1.4107026e+00   5.3179007e-01   5.1379884e-01   4.0898677e+00   3.7114199e+00   2.3866531e+00   8.6901558e-01   1.9352283e+00   1.9693208e-01   9.0870293e-01  -1.0879547e+00  -2.8025294e+00   1.2174621e+00   1.7338816e+00   1.3227669e+00   2.9075030e+00   2.5411353e+00   8.1464316e+00   3.8091819e+00  -4.4820614e-01  -3.7914945e+00   9.9739127e-01  -5.6948824e-01  -3.5553334e+00   5.9907267e+00  -1.7492172e+00  -3.6702725e-01   8.2451348e-02   2.4745444e-01  -1.2995983e+00  -1.3333263e+00  -7.4406495e-01  -1.8440131e+00  -1.4279313e+00  -2.7758027e+00  -1.0680938e+00  -4.1489285e+00  -1.9177045e+00   2.0237410e-01  -6.8994592e-01  -7.1938704e-01  -2.6078712e+00  -1.6024434e+00  -6.6493728e-01  -2.7152454e+00   1.1343716e+00  -9.7116991e-01   1.7988859e+00  -9.7819921e-01   1.9547365e+00   1.6679193e+00  -8.8291194e-01  -9.7313319e-01   2.0090731e+00   1.0927254e+00  -1.1345654e+00   1.2270298e+00   2.9005821e-01  -6.3616628e-01   5.0181987e-01  -7.8698941e-01  -3.2628302e+00  -1.9966174e-01   8.9498782e-01   6.3977576e-01  -6.2051251e-01   7.0029343e-01   2.1946225e+00   2.1528174e+00   2.7262341e+00   2.0131491e+00  -3.4677244e-01   9.8815223e-01
  -8.7576838e-01  -1.3481283e+00   5.4648438e-01  -1.1608234e+00   1.6350022e+00   2.9509225e-01   5.6521130e-01   3.0081624e-01   1.7379056e+00  -1.2119940e+00  -2.4258034e+00  -1.4897422e+00  -1.3982132e+00  -8.3578624e-01   1.6201286e+00  -1.3796727e+00  -2.3670591e+00  -1.8822794e+00   6.6010971e-02  -1.1139054e-01   3.9834604e+00   4.3266602e+00   2.0749247e+00   3.6654910e-01   2.5756129e+00   7.0605546e-01   1.2803987e+00  -8.9395518e-01  -3.0091466e+00   1.2989597e+00   2.5143141e+00   7.5118070e-01   2.7414887e+00   2.1185712e+00   7.8086021e+00   3.2911073e+00  -6.3388426e-01  -2.9281347e+00   2.3020308e-01   6.1535824e-01  -2.7879276e+00   6.2640103e+00  -1.5221719e+00  -1.0551602e-01   2.7990700e-01   8.1831207e-01  -6.0947314e-01  -4.4039937e-01  -7.4011754e-01  -1.0339674e+00  -1.3039805e+00  -2.7366388e+00  -5.2154654e-01  -2.6931426e+00  -1.9161776e+00   6.6344253e-01  -8.0863789e-01  -9.5834733e-01  -2.0003832e+00  -1.1538505e+00   8.3285653e-01  -2.1977780e+00   1.8281251e+00  -1.0360403e+00   1.9326444e+00  -1.5574385e-01   9.6447808e-01   6.1484394e-01  -1.5801216e+00  -1.6001475e+00   1.9245428e+00   4.5401502e-01  -1.6970709e+00   3.1205295e-01   3.3671546e-02  -1.9012689e+00   8.6053625e-01   4.0250604e-01  -3.9275733e+00  -1.7465555e-01   2.4861391e-01   2.6986491e-01  -6.1432908e-01   8.7837728e-01   1.4906863e+00   1.3721277e+00   4.2255659e+00   1.8399142e+00   8.6211000e-02   9.0198587e-01
  -1.1241607e+00  -1.4186530e+00   2.2801903e-01  -1.5294163e+00   2.1146222e+00   5.2450869e-01   2.3335636e-01   2.7479826e-01   2.1589340e+00  -1.2510337e+00  -3.5096161e+00  -2.1541189e+00  -2.0235072e+00  -7.6067663e-01   1.3836655e+00  -1.6299612e+00  -2.4613290e+00  -2.3052117e+00   3.8384591e-01   1.4697481e-01   4.2367492e+00   4.0774306e+00   1.6881048e+00   1.9345979e-01   2.3567436e+00   1.0566504e+00   1.3213244e+00  -7.6505377e-01  -3.8500603e+00   8.1504181e-01   2.9808887e+00   1.7786391e+00   2.8805805e+00   1.4974000e+00   7.1085109e+00   3.1391076e+00  -1.2965841e+00  -2.9483434e+00   1.2013966e-01   3.4828027e-01  -4.6844999e+00   5.2706476e+00  -7.8508568e-01   7.9422459e-01   1.0418071e+00   1.1370514e+00   8.6975796e-01   4.4993544e-01  -2.1891211e-01  -3.5478807e-01  -9.2368197e-01  -2.7043485e+00   1.2848426e-01  -1.7657505e+00  -1.2232655e+00   1.4603224e+00  -6.3019806e-01  -4.8212232e-01  -2.7542872e+00  -8.4308567e-01  -4.7305416e-01  -3.1835824e+00   1.3068031e+00  -1.3527311e+00   1.3358041e+00  -1.2249118e+00   2.5414449e+00   1.9514581e+00  -6.1681408e-01  -4.7201241e-01   1.1790490e+00   2.4100698e-01  -2.1227262e+00  -6.8576429e-02   1.8295186e-01  -9.7545757e-01  -4.8304815e-01  -1.4079677e+00  -3.8826702e+00  -5.8054195e-01   9.2714987e-01   1.4001654e+00  -8.7753628e-01   2.2372918e-01   2.7601496e+00   2.4116251e+00   4.3034611e+00   2.6425757e+00   2.1117310e-02   1.0789006e+00
  -8.5811442e-01  -1.0638544e+00   2.7563468e-02  -1.7749088e+00   1.5875549e+00   3.4893621e-02  -6.6499301e-02   1.0605547e-01   1.9140335e+00  -1.4118782e+00  -3.5538821e+00  -1.9118439e+00  -2.2137969e+00  -7.1149912e-01   1.0707924e+00  -1.7621023e+00  -1.4234578e+00  -1.6810351e+00   6.1309443e-01   1.7216824e-01   3.6453502e+00   4.1828921e+00   1.1793264e+00   2.4076125e-02   1.8773285e+00   1.0417126e+00   9.5582794e-01  -7.4199102e-01  -3.6748741e+00   1.2086465e+00   2.6743814e+00   2.1611833e+00   2.8279818e+00   1.5636100e+00   6.3071236e+00   2.4220367e+00  -1.4342866e+00  -2.4418726e+00   2.0221405e-01   1.1797601e+00  -3.9429504e+00   4.5991429e+00   5.1520699e-01   2.0588718e+00   1.9659449e+00   1.3971260e+00   2.3458249e+00   1.9502068e+00   2.4982183e-01  -1.4753722e-01  -1.0900057e+00  -2.6901955e+00  -1.0724889e+00  -2.4181515e+00  -7.4950315e-01   1.4172699e+00   4.6329739e-01   1.6726295e-01  -2.6484868e+00  -9.6934459e-01   5.8534267e-02  -3.1273446e+00   1.5632199e+00  -1.0439222e+00   8.1567173e-01  -1.4078930e+00   1.9297199e+00   1.5465870e+00  -1.8537111e-01  -2.9885590e-01   6.2724611e-01   4.1369060e-03  -1.5054243e+00  -5.6214750e-01   1.8457516e-01  -1.4589723e+00  -2.4944515e-01  -1.5714155e+00  -2.9814175e+00   6.3629760e-01   1.4699936e+00   2.5432647e+00  -1.3035106e+00  -2.0747820e-02   2.6072005e+00   2.2871758e+00   3.3663148e+00   2.8038618e+00  -5.3486388e-02   8.8784223e-01
  -2.6888968e-01  -1.1312023e+00   5.1351063e-01  -1.6403820e+00   2.0084077e+00   5.8125508e-01   7.0798970e-01   2.9477568e-02   2.0521900e+00  -1.1039863e+00  -2.7470328e+00  -1.8789600e+00  -1.5487884e+00  -7.3452245e-01   1.4101444e+00  -1.8695826e+00  -1.6159113e+00  -1.5513991e+00   6.8235353e-03  -5.2123103e-01   3.8686990e+00   4.0104707e+00   1.3346292e+00  -6.5474400e-01   2.5409751e+00   1.5415240e+00   1.0636628e+00  -4.7101199e-01  -3.0931761e+00   1.1265870e+00   3.2795070e+00   1.3337303e+00   1.9565582e+00   5.0832786e-01   4.8789813e+00   8.7946969e-01  -1.3029968e+00  -1.4863258e+00  -3.3459991e-01   1.7914914e+00  -2.3489543e+00   4.0161048e+00   1.4017929e-01   1.8881759e+00   1.4253597e+00   1.2325122e+00   2.0611554e+00   2.4161432e+00   3.4059102e-01   3.8153689e-01  -1.3939794e+00  -2.6564335e+00  -1.3704233e+00  -1.3642484e+00  -1.3114993e+00   1.5666443e+00   8.3872813e-01   7.9793446e-01  -1.7299376e+00  -2.0913940e-01   1.0914763e+00  -2.0948364e+00   2.3076613e+00  -1.2019192e+00   4.6722229e-01  -9.9777290e-01   7.4320601e-01   3.2544477e-02  -2.7684642e-01  -7.0140454e-02   7.5452603e-01  -4.5987570e-01  -1.0135529e+00  -1.0201432e+00   2.7073480e-01  -2.6048740e+00  -5.9456254e-02  -2.6685858e-01  -2.4215912e+00   1.0690598e+00   1.2069697e+00   2.0227357e+00  -5.6835647e-01   1.1482468e+00   1.6046630e+00   4.0141413e-01   4.1070713e+00   1.6054916e+00   1.3515219e-01   6.6923691e-01
   6.0589364e-01  -1.9846172e+00   9.5682194e-01  -1.8144189e+00   2.1689503e+00   7.3658634e-01   1.1773562e+00  -2.2004031e-01   2.2517874e+00  -1.4413477e+00  -1.8055897e+00  -2.8151832e+00  -9.7200639e-01  -9.5986741e-01   1.7769800e+00  -2.4045761e+00  -1.3327655e+00  -2.3336854e+00   1.2318558e-01  -9.6956087e-01   4.4386720e+00   3.4129313e+00   1.7708128e+00  -1.3640903e+00   3.3925044e+00   1.7069718e+00   1.4827116e+00  -3.1854177e-01  -2.7748758e+00   1.3720270e+00   4.1102058e+00   5.9769186e-01   1.8118236e+00  -3.1571325e-01   4.1107517e+00   1.7981935e-02  -7.3600825e-01  -1.2177236e+00  -2.7215077e-02   1.7602422e+00  -2.3616588e+00   2.9808371e+00   1.4576273e-01   2.2506235e+00   1.8110424e+00   1.2304325e+00   2.7129916e+00   2.9408493e+00   8.4214560e-01   9.2326465e-01  -1.2212989e+00  -2.8315020e+00  -1.2150042e+00  -1.4017869e+00  -1.1022199e+00   1.5323590e+00   1.4711416e+00   5.4707991e-01  -1.2083905e+00   1.3986595e-01   1.5030871e+00  -3.0362506e+00   3.1422745e+00  -1.7157935e+00  -1.5266500e-01  -1.8370220e+00   8.7346604e-01  -3.1088980e-01   2.1903594e-01   1.1854932e-01   7.1134159e-01  -1.9679926e+00  -1.0778455e+00  -1.4420014e+00  -4.6610624e-01  -3.9108013e+00  -2.7789594e-01   4.1697589e-01  -2.1154528e+00   1.0543857e+00   1.8223970e+00   1.6602732e+00  -8.0605841e-02   1.0734671e+00   1.3337581e+00  -5.2451379e-01   4.7996447e+00   1.5613938e+00   3.4024544e-02   6.7908741e-01
   6.3947869e-01  -1.6150143e+00   8.8818198e-01  -1.6960720e+00   2.3706232e+00   1.0105568e+00   1.1905612e+00  -3.0668443e-01   2.5031346e+00  -1.1199793e+00  -1.6287351e+00  -2.5489320e+00  -9.1768548e-01  -9.0899062e-01   1.6617030e+00  -2.2681078e+00  -7.0110811e-01  -1.6956326e+00   1.4222541e-02  -1.0136339e+00   4.2296784e+00   3.1123970e+00   1.4054477e+00  -1.7387581e+00   3.3139416e+00   1.9493941e+00   1.3214814e+00  -1.0220751e-01  -2.4755464e+00   1.4492645e+00   4.3839317e+00   6.1103825e-01   1.5045098e+00  -7.0739726e-01   2.8759768e+00  -9.5411340e-01  -8.4027975e-01  -7.4327044e-01   2.5381576e-01   2.1158916e+00  -9.9766078e-01   2.7595890e+00   2.9556873e-01   2.6516881e+00   2.0104808e+00   1.3856546e+00   2.7903240e+00   3.3282534e+00   1.0520429e+00   9.6592925e-01  -1.1656741e+00  -2.6035094e+00  -1.3366052e+00  -6.1787108e-01  -8.6913674e-01   1.7267375e+00   1.7410739e+00   1.2843800e+00  -1.1987926e+00   1.1624942e-01   1.6552629e+00  -2.3798033e+00   3.0722225e+00  -1.6229621e+00  -9.5105759e-02  -1.7128426e+00   2.8601342e-01  -1.0513719e+00   2.8452958e-01   2.3183479e-01   6.4357427e-01  -2.1395023e+00  -6.3283906e-01  -1.3933755e+00  -3.8407405e-01  -3.7902319e+00  -9.0389065e-01   6.9351888e-02  -7.6704926e-01   1.9531124e+00   2.0361527e+00   2.1409022e+00  -5.1916495e-03   1.2754253e+00   1.1918919e+00  -7.7699921e-01   4.9701061e+00   1.3272224e+00   1.0678620e-01   5.0430959e-01
   4.6301482e-01  -1.3154078e+00   6.1298989e-01  -1.6366736e+00   2.6135368e+00   1.1151151e+00   8.3233941e-01  -5.5379434e-01   2.8054553e+00  -1.1318058e+00  -1.7142395e+00  -2.6315729e+00  -1.0638273e+00  -8.7905266e-01   1.4352736e+00  -2.3001483e+00  -1.0360475e-01  -1.4661970e+00   1.7061168e-01  -8.2141921e-01   3.8746490e+00   2.7212299e+00   7.1751886e-01  -2.1121279e+00   2.9849286e+00   2.1441271e+00   1.1395952e+00   7.9646873e-02  -2.2323860e+00   1.3272378e+00   4.4118561e+00   8.4876858e-01   1.3958420e+00  -1.0041381e+00   2.0133836e+00  -1.6841531e+00  -1.0967952e+00  -6.9866443e-01   4.3466718e-01   2.4490378e+00  -9.0543563e-01   2.0059674e+00   1.0654941e+00   3.1699787e+00   2.5627968e+00   1.4625519e+00   4.0726339e+00   4.0109505e+00   1.5861817e+00   1.5691143e+00  -5.4665691e-01  -1.9542407e+00  -7.4741902e-01   6.9787174e-01  -5.2511060e-02   2.1344000e+00   1.7970622e+00   1.5518603e+00  -1.0511061e+00   1.5642132e-01   1.2947417e+00  -2.3871827e+00   2.3982956e+00  -1.8419844e+00  -3.5460151e-01  -2.0450149e+00   6.9458555e-01  -8.5056793e-01   1.0499203e+00   1.0532357e+00  -1.1641088e-02  -2.5441948e+00  -6.9683822e-01  -1.6548062e+00  -3.4115936e-01  -3.5817922e+00  -1.5706613e+00  -1.2431542e+00   3.2469764e-01   2.1071349e+00   2.0188974e+00   2.4566621e+00  -8.8694070e-02   1.0751207e+00   1.3244463e+00  -5.7450177e-01   4.8678016e+00   1.6836444e+00   1.5420245e-01   3.7461451e-01
   1.2381176e+00  -1.0327652e+00   5.0068395e-01  -1.6921826e+00   2.8123654e+00   9.3873938e-01   5.9152410e-01  -9.2006287e-01   2.6234142e+00  -1.3991709e+00  -4.1515116e-01  -2.1472170e+00  -6.4579964e-01  -4.6343173e-01   1.5559136e+00  -2.0752151e+00   6.1661578e-01  -1.3599671e+00   2.1916476e-02  -1.2038890e+00   3.2798191e+00   2.2810666e+00   4.1441488e-01  -2.4723879e+00   2.8841254e+00   2.5863766e+00   1.0406935e+00   2.7035919e-01  -1.6895037e+00   1.4943410e+00   4.3452127e+00   5.9417127e-01   1.1180386e+00  -1.4577044e+00   1.8411864e+00  -2.6450454e+00  -3.2045255e-01  -2.0989059e-01   1.3763693e+00   3.8551339e+00  -3.9333217e-01   1.5443688e+00   2.9278204e+00   4.4585451e+00   3.4865750e+00   1.2871316e+00   7.2950449e+00   6.0831175e+00   2.1963004e+00   2.2565539e+00  -1.2223377e-01  -1.7393741e+00  -1.4043186e-01   1.3924104e+00   1.5257166e+00   2.2958520e+00   2.2780872e+00   1.5567395e+00  -4.1409842e-01  -8.5495815e-02   2.0466093e+00  -2.5140517e+00   2.6501983e+00  -1.6961495e+00  -7.8502694e-01  -2.5385255e+00   4.6119415e-01  -1.6380767e+00   1.8171446e+00   1.2287878e+00  -6.4034965e-01  -3.5483397e+00  -9.1834218e-01  -2.1379095e+00  -1.2154759e+00  -3.9918683e+00  -2.5826533e+00  -2.2691583e+00   1.4865686e+00   2.5897334e+00   2.1910393e+00   2.7752382e+00   3.3679386e-01   1.9670249e+00   1.1436993e+00  -9.4431356e-01   4.9973142e+00   1.8985629e+00   2.8767838e-01   3.1416910e-01
   1.5271315e+00  -1.1762911e+00   7.0815743e-01  -1.3561543e+00   2.4585562e+00   6.5058932e-01   9.1457178e-01  -9.1346415e-01   2.4899626e+00  -1.4150643e+00   3.1423567e-01  -2.3007668e+00  -1.3969275e-01  -5.9850850e-01   1.4482320e+00  -2.2461947e+00   7.6338122e-01  -1.4674158e+00   4.5814937e-01  -1.1541288e+00   2.8847108e+00   1.7418722e+00   3.4470507e-01  -2.5420026e+00   2.4120094e+00   2.5945624e+00   1.0609698e+00   3.4345356e-01  -8.9232376e-01   1.5881365e+00   4.3723892e+00   1.8689947e-01   1.2825160e+00  -1.7452115e+00  -3.6814652e-01  -4.1231318e+00  -2.7221646e-01   1.8145553e-01   7.4457071e-01   3.3306117e+00   5.2166439e-01   6.2200292e-01   2.0416718e+00   3.7807800e+00   2.3343619e+00   9.7014282e-01   5.9414097e+00   5.1462711e+00   1.7898815e+00   2.6855019e+00  -4.3016539e-02  -1.2980807e+00  -5.0650949e-01   1.4065576e+00   1.0627430e+00   1.8814284e+00   2.6038618e+00   1.6345602e+00   2.1507523e-02   2.0231159e-01   2.1239050e+00  -2.5831830e+00   2.6626316e+00  -1.8478631e+00  -1.0107308e+00  -2.5743552e+00   4.6797306e-02  -1.9307298e+00   2.1900838e+00   1.8450289e+00  -8.6386974e-01  -3.9084639e+00  -3.9391712e-01  -2.2140477e+00  -1.4725979e+00  -4.1417547e+00  -2.1830646e+00  -1.3538612e+00   2.0418315e+00   3.3407389e+00   2.4048703e+00   2.7626907e+00   4.5584188e-01   1.8243799e+00   5.9261920e-01  -1.5397744e+00   5.1382672e+00   1.0392113e+00   2.8087606e-01   9.8510624e-03
   1.8948218e+00  -9.9426266e-01   7.8974725e-01  -1.2117576e+00   2.4049807e+00   7.3124372e-01   1.0951952e+00  -1.1283225e+00   2.9501705e+00  -1.3849352e+00   9.1679602e-01  -2.3075897e+00   8.0987416e-02  -9.0342720e-01   1.5292683e+00  -2.1594556e+00   1.8623569e+00  -6.8321571e-01   6.2534505e-01  -9.4064993e-01   3.0805812e+00   1.1112940e+00   3.7316209e-01  -2.9671570e+00   2.7017238e+00   2.2521138e+00   1.0251834e+00   2.8490729e-01  -5.4843683e-02   1.9597050e+00   4.2709435e+00  -3.0941945e-01   1.0953899e+00  -1.6331643e+00  -1.0035411e+00  -4.5911198e+00   1.9994028e-01  -2.7914637e-01   1.8137058e+00   2.9031721e+00   2.0294041e+00   4.9531001e-01   1.4580068e+00   3.4797811e+00   2.0388642e+00   7.2208585e-01   5.0417064e+00   4.3760727e+00   1.7217385e+00   1.9441728e+00  -1.1488725e-01  -1.2360840e+00  -5.8570656e-01   1.3776012e+00   1.2207933e+00   1.4940652e+00   2.8797131e+00   2.0378818e+00   1.3787136e-01  -1.0020684e-01   2.1847268e+00  -2.0556183e+00   2.6986284e+00  -1.8641313e+00  -8.5686222e-01  -2.6379247e+00  -5.7568037e-01  -2.6069096e+00   1.9686597e+00   1.5534603e+00  -2.8084264e-01  -4.1194389e+00   4.4141927e-01  -1.5288346e+00  -1.3714530e+00  -4.1025738e+00  -2.6116216e+00  -1.8983759e+00   3.8476043e+00   4.3078957e+00   3.1498416e+00   2.9630902e+00   7.6774040e-01   2.0976924e+00   5.1505304e-01  -1.8673555e+00   5.6536523e+00   8.4698492e-01   2.9811910e-01  -9.9052768e-02
   2.0327225e+00  -5.3396340e-01   4.5560355e-01  -1.1418167e+00   2.6873527e+00   5.9847806e-01   5.8208098e-01  -1.7783083e+00   3.0135927e+00  -1.8998431e+00   1.0649710e+00  -2.2143391e+00  -5.2676722e-02  -1.0311547e+00   1.2946909e+00  -2.1317972e+00   2.3887232e+00  -3.8627503e-01   7.3651604e-01  -6.0856591e-01   2.3272516e+00   3.1326413e-01  -4.0618887e-01  -3.1879402e+00   2.2735830e+00   2.2788270e+00   7.2616094e-01   3.6960759e-01   6.2590386e-01   1.7359250e+00   3.3731464e+00  -6.6484118e-01   9.9336559e-01  -1.5453780e+00  -7.0632106e-01  -5.0120330e+00   5.7733664e-01  -5.2835027e-01   2.3538863e+00   3.5399356e+00   2.3866090e+00  -3.8001054e-01   3.3020491e+00   4.0847952e+00   2.7771907e+00   2.3311551e-01   7.8227334e+00   5.4468572e+00   2.3807270e+00   2.4371211e+00   4.8135121e-01  -6.9484503e-01   1.1896734e-01   2.4036305e+00   2.2805009e+00   1.5329319e+00   3.0467522e+00   2.2982101e+00   9.3723315e-01  -1.3736757e-01   2.0339967e+00  -1.6331118e+00   1.7967372e+00  -2.0612117e+00  -1.5181565e+00  -3.3266121e+00  -1.0440014e-02  -2.3432499e+00   3.0505879e+00   2.7019294e+00  -1.3149451e+00  -4.8226782e+00   3.4558768e-01  -1.6927283e+00  -1.5371022e+00  -4.2652144e+00  -2.7072404e+00  -3.3976469e+00   4.9951591e+00   4.4083402e+00   2.8644350e+00   2.9566199e+00   9.5962868e-01   2.4721407e+00   2.9177894e-01  -1.9197634e+00   5.2210823e+00   9.6240339e-01   3.1041575e-01  -1.9554594e-01
   2.5458423e+00  -4.1741577e-01   5.2653252e-01  -8.3729105e-01   2.2805543e+00   3.4747459e-01   6.5986584e-01  -1.6753583e+00   2.8163127e+00  -1.8593531e+00   2.1879910e+00  -1.8561650e+00   3.5567081e-01  -9.0416165e-01   1.2837131e+00  -1.8873600e+00   3.0423283e+00  -2.3748625e-03   9.9630256e-01  -5.0476452e-01   2.1276793e+00  -2.1391038e-01  -1.6882113e-01  -3.2381160e+00   2.0730754e+00   2.0671027e+00   7.2439005e-01   3.0044640e-01   1.3140927e+00   2.1448275e+00   3.2224189e+00  -9.9369225e-01   1.0844983e+00  -1.3846839e+00  -1.7073091e+00  -5.6224638e+00   1.0522638e+00  -7.4684099e-01   2.9075402e+00   3.0531882e+00   3.0637324e+00  -5.5937580e-01   2.4732487e+00   3.4733819e+00   1.8919271e+00  -2.5199691e-01   6.8711053e+00   4.4327506e+00   1.8184869e+00   2.0680679e+00   5.5252229e-01  -5.3198252e-01   2.7994463e-01   2.1750239e+00   2.5994275e+00   9.6208898e-01   2.9729086e+00   1.9469597e+00   1.1035658e+00  -4.1406803e-01   1.9904580e+00  -1.7444408e+00   1.7231378e+00  -1.9511849e+00  -1.4605575e+00  -3.1788255e+00  -5.7701086e-01  -2.7707887e+00   2.9742035e+00   2.3651404e+00  -9.5056113e-01  -5.0144665e+00   6.1024681e-01  -1.1665305e+00  -2.0123873e+00  -3.9302125e+00  -3.0086465e+00  -3.6301183e+00   5.9207813e+00   5.0024759e+00   3.2417396e+00   2.9078482e+00   1.1728065e+00   2.6004159e+00   2.7203992e-01  -1.9634384e+00   5.4221106e+00   8.9769222e-01   3.3625857e-01  -2.7107426e-01
   3.2286383e+00  -3.1724443e-02   6.6667896e-01  -5.8423144e-01   1.8855389e+00   1.2893833e-02   8.5234485e-01  -1.6045262e+00   2.5684588e+00  -1.7827153e+00   3.5719643e+00  -9.2837422e-01   9.1878783e-01  -6.9150461e-01   1.4663420e+00  -1.3770246e+00   3.8871900e+00   1.0377929e+00   8.9137665e-01  -5.9474946e-01   1.7974738e+00  -3.1492095e-01   1.7562141e-01  -3.2214875e+00   2.1254690e+00   1.9544004e+00   6.5626948e-01   2.0680402e-01   2.1598070e+00   2.8299712e+00   2.8496178e+00  -1.4037097e+00   9.3090627e-01  -1.0268087e+00  -2.1875091e+00  -6.2382754e+00   1.9129031e+00  -5.9920818e-01   3.7438677e+00   3.3777303e+00   4.4606921e+00  -2.0718279e-01   2.0598760e+00   3.1604301e+00   1.0803893e+00  -8.3684580e-01   6.3339839e+00   4.0063847e+00   1.1085233e+00   1.3470660e+00   1.8060002e-01  -6.1494063e-01  -3.1038350e-02   1.6041172e+00   2.9498083e+00   3.3343078e-01   2.9952721e+00   1.8428345e+00   1.3141175e+00  -9.0882996e-01   2.6199406e+00  -1.2899256e+00   2.0313987e+00  -1.4562866e+00  -1.1710434e+00  -2.6344643e+00  -1.9787322e+00  -4.0344074e+00   2.4752619e+00   1.5209662e+00  -3.4828402e-01  -4.8644537e+00   1.0161788e+00  -5.8837472e-01  -2.5398172e+00  -3.7826079e+00  -3.1013027e+00  -3.5368439e+00   7.1683271e+00   6.2686606e+00   3.7115031e+00   2.9840453e+00   1.6297587e+00   3.5620373e+00  -9.0007271e-02  -2.5098172e+00   5.7979951e+00   4.4898804e-01   4.2797186e-01  -3.3727059e-01
   2.6364500e+00   8.3003626e-01   1.8692492e-01  -2.3629953e-01   1.9833024e+00  -1.6384519e-01   2.6513466e-01  -1.6615282e+00   2.6646393e+00  -1.7042669e+00   2.9084807e+00  -9.3023666e-02   4.4347556e-01  -6.2623609e-01   1.0712892e+00  -9.1130796e-01   3.7806437e+00   1.8945617e+00   1.1236923e+00   2.0344853e-01   7.9178185e-01  -5.3440347e-01  -5.9920069e-01  -2.6854196e+00   1.1919777e+00   1.9730678e+00   3.6903497e-01   2.2586025e-01   2.2981444e+00   2.4912024e+00   1.7432232e+00  -1.1055773e+00   1.1223867e+00  -4.6601647e-01  -2.9229161e+00  -6.5691953e+00   1.4538278e+00  -6.0555236e-01   3.2491657e+00   3.2791087e+00   4.3425401e+00  -4.0517242e-01   2.2623631e+00   2.7588904e+00   2.3087905e-01  -1.2971692e+00   6.0838421e+00   3.3686429e+00   4.7470353e-01   1.1787579e+00   1.7634902e-01  -1.0393663e-01   3.8220884e-02   2.2355991e+00   2.9242153e+00   2.2883975e-01   2.5302282e+00   2.2838815e+00   1.1512758e+00  -9.7184073e-01   1.7448556e+00  -5.0487426e-01   6.1263835e-01  -1.2136243e+00  -1.1852428e+00  -2.3721188e+00  -1.7964190e+00  -3.3642809e+00   2.8395139e+00   2.5257687e+00  -9.8840269e-01  -4.0708798e+00   8.6313996e-01  -2.4376237e-01  -2.2959023e+00  -2.4435877e+00  -2.9849581e+00  -4.4395875e+00   7.6113605e+00   6.8137910e+00   3.2606393e+00   3.3753105e+00   1.4094583e+00   3.6217653e+00  -3.5679636e-02  -1.8018274e+00   5.5233448e+00   1.1506139e-01   5.4077302e-01  -4.2640596e-01
   2.1611584e+00   1.6082990e+00  -2.6479870e-01   9.6031690e-03   2.0733184e+00  -3.1210800e-01  -3.3227283e-01  -1.7697386e+00   2.6801547e+00  -1.7174881e+00   2.4429944e+00   5.7994927e-01   3.2709529e-02  -5.2871214e-01   7.3268475e-01  -5.2037778e-01   3.8618198e+00   2.7217518e+00   1.1438677e+00   8.2619438e-01  -1.5362825e-02  -6.6397724e-01  -1.2531281e+00  -2.3702433e+00   5.3350744e-01   1.9146027e+00   4.2674445e-02   2.0357756e-01   2.4616864e+00   2.2426796e+00   6.6174104e-01  -8.5063931e-01   1.1266435e+00   7.1058786e-02  -2.9431277e+00  -6.5232348e+00   1.3050887e+00  -7.7526681e-01   3.2038495e+00   3.3900873e+00   3.9855045e+00  -6.8335164e-01   2.8871642e+00   2.5794957e+00  -5.8065626e-02  -1.8258714e+00   6.8425957e+00   3.2056906e+00   1.7768176e-01   1.1325592e+00   3.9188465e-01   4.1426375e-01   5.1469129e-01   3.0831930e+00   3.3852502e+00   2.4105312e-01   1.9415991e+00   2.4365482e+00   1.2026475e+00  -1.0425552e+00   9.7661955e-01   1.0762197e-01  -7.6427700e-01  -1.0540950e+00  -1.3128100e+00  -2.2104172e+00  -1.5092717e+00  -2.7746906e+00   3.2055641e+00   3.2526201e+00  -1.5510093e+00  -3.4473762e+00   5.2793487e-01  -2.9114452e-03  -2.0854690e+00  -1.4814233e+00  -2.8943737e+00  -5.7831038e+00   8.0986935e+00   6.9173553e+00   2.8014705e+00   3.5016046e+00   1.2942278e+00   3.7746227e+00   7.8697141e-02  -1.2357880e+00   5.0460839e+00   2.3588303e-01   6.1620215e-01  -4.2808194e-01
   1.9566838e+00   2.1071011e+00  -7.2763139e-01   1.3184543e-01   2.1666838e+00  -5.1452861e-01  -1.0842729e+00  -1.7800375e+00   2.1088931e+00  -1.7712329e+00   1.7474445e+00   1.4999906e+00  -5.4589911e-01  -2.7949150e-01   3.2406983e-01   3.9456887e-02   3.6453365e+00   3.3568884e+00   1.1335344e+00   1.4595452e+00  -1.0692642e+00  -8.1658227e-01  -1.5992762e+00  -1.7262786e+00   1.2957693e-02   2.0432427e+00  -1.1362203e-01   3.2692966e-01   2.1034993e+00   2.1120805e+00  -4.0754894e-01  -5.9864839e-01   1.3339261e+00   6.5693924e-01  -2.7148978e+00  -6.3618372e+00   1.4412837e+00  -2.9683918e-01   3.4670240e+00   3.6526526e+00   3.0173581e+00  -6.2336973e-01   3.8440209e+00   3.2150313e+00   1.6960204e-01  -2.1370774e+00   7.8118401e+00   3.7246798e+00  -1.2009678e-01   9.3237218e-01   2.0316710e-01   4.4570444e-01   2.2942500e-01   2.5414800e+00   3.7859816e+00   1.6978317e-02   1.6521816e+00   2.4808031e+00   8.9488138e-01  -1.2829019e+00  -9.5091105e-03  -3.1252863e-02  -1.8791208e+00  -6.4805396e-01  -1.6321761e+00  -2.4955772e+00  -1.0325368e+00  -1.9400569e+00   3.8062981e+00   3.8517172e+00  -2.2115160e+00  -3.0150264e+00  -2.2783182e-01   3.9313229e-01  -2.5223784e+00  -3.4314740e-01  -3.0340928e+00  -6.4769755e+00   8.0355977e+00   7.1882324e+00   2.5317701e+00   3.8661324e+00   1.2069244e+00   3.8063776e+00   2.8395740e-01  -2.7793215e-01   3.9555010e+00   5.0100097e-01   4.3527614e-01  -2.4383253e-01
   1.7205717e+00   2.3055023e+00  -7.1194061e-01   4.6688654e-01   2.1205014e+00  -7.0088771e-01  -1.0718897e+00  -1.7878507e+00   2.1704556e+00  -1.8263413e+00   1.9198860e+00   1.6408976e+00  -3.2871144e-01  -3.6060305e-01   3.4628956e-01  -4.9662836e-02   2.7319286e+00   3.2124262e+00   9.4821226e-01   1.5934442e+00  -1.6105272e+00  -7.4843831e-01  -1.9056384e+00  -1.5454976e+00  -1.7196108e-01   1.9056015e+00  -1.0113121e-01   2.9089949e-01   2.4888090e+00   1.6868624e+00  -1.2092309e+00  -1.3543623e+00   1.1781949e+00   8.6493551e-01  -3.3573523e+00  -6.5546436e+00   1.5078858e+00  -2.7256732e-02   2.4200213e+00   3.4322236e+00   3.0461121e+00  -1.2020895e+00   3.6304450e+00   2.3608995e+00  -7.8524436e-01  -2.6303838e+00   7.5224111e+00   3.1125140e+00  -6.5334811e-01   1.4630252e+00   1.9225320e-01   8.1649759e-01   4.9870511e-01   3.3013598e+00   3.1734331e+00  -2.2913937e-01   1.1970728e+00   2.3494732e+00   1.8020074e+00  -5.4554851e-01   2.2848014e-01   8.7469225e-01  -2.3661979e+00  -7.0447495e-01  -1.9887809e+00  -2.0489107e+00  -1.4082374e+00  -1.8685644e+00   3.6074365e+00   4.1467703e+00  -2.4636874e+00  -2.6932779e+00  -4.7738185e-01   1.0321486e-01  -2.3469979e+00  -7.6796584e-01  -1.8071175e+00  -5.4805814e+00   7.1625178e+00   6.7302705e+00   1.7236503e+00   3.1420692e+00   1.2623718e+00   3.9643184e+00  -5.1317154e-01  -8.6681669e-01   4.0706326e+00  -9.1845753e-02   6.3015060e-01  -3.3404258e-01
   2.0876282e+00   2.4399785e+00  -6.3828835e-01   3.5625268e-01   2.5108560e+00  -5.8296093e-01  -1.0073375e+00  -2.1377136e+00   2.7997081e+00  -2.2205751e+00   2.4698538e+00   1.4584051e+00  -9.5650330e-02  -4.9918158e-01   8.7559650e-01  -1.0059691e-01   2.3261103e+00   3.0327401e+00   4.6651360e-01   1.4084207e+00  -1.1671985e+00  -9.0079329e-01  -1.8299202e+00  -1.7683544e+00   5.5529477e-01   1.7126101e+00   5.3329627e-02   1.1662949e-01   2.8437258e+00   1.2690110e+00  -1.9039095e+00  -2.1588723e+00   4.2773197e-01   8.4306053e-01  -2.3337360e+00  -5.8490667e+00   2.1299155e+00  -7.0329969e-01   2.5856608e+00   3.5836301e+00   2.3935204e+00  -1.8130108e+00   4.3803851e+00   1.9994710e+00  -8.8640115e-01  -3.3081263e+00   9.3162857e+00   3.4793935e+00  -6.5665974e-01   1.4813777e+00   1.4255026e-01   5.9353281e-01   1.7073121e+00   4.3687261e+00   3.5930002e+00  -2.2921150e-01   8.7382015e-01   2.1767929e+00   2.7845258e+00   6.3456303e-02   7.7849386e-01   1.7953922e+00  -2.2889918e+00  -8.6013030e-01  -2.5578686e+00  -2.0701088e+00  -1.5345556e+00  -1.9955441e+00   3.2397881e+00   3.8468024e+00  -2.3157085e+00  -2.7980903e+00  -8.7531605e-01  -1.7931611e-01  -2.2615542e+00  -1.5024847e+00  -1.6079081e+00  -5.8105468e+00   6.7561090e+00   5.6491273e+00   1.5356131e+00   2.4528375e+00   1.7934664e+00   4.9187583e+00  -6.3594907e-01  -1.5213100e+00   5.1476180e+00   4.5853722e-02   9.7552333e-01  -1.0823325e-01
   1.4226565e+00   3.1777197e+00  -1.1749838e+00   4.2046115e-01   2.5728700e+00  -6.4997724e-01  -1.7722529e+00  -2.1205713e+00   2.9083276e+00  -2.1953257e+00   1.6327135e+00   1.8881497e+00  -7.8756595e-01  -3.0425593e-01   5.3878631e-01   1.4841254e-01   1.9324053e+00   3.3508156e+00   4.6694295e-01   1.9569085e+00  -1.6728062e+00  -1.0146832e+00  -2.4390354e+00  -1.2819445e+00  -2.2356152e-01   1.5394172e+00  -2.7878773e-01   1.3539548e-02   2.4135120e+00   6.1696383e-01  -2.9699579e+00  -1.6229630e+00   3.2121526e-01   1.1938204e+00  -2.2061660e+00  -5.0973247e+00   1.5199252e+00  -1.1100374e+00   2.0280660e+00   3.2887768e+00   8.1535749e-01  -2.3991832e+00   5.1559114e+00   1.7775828e+00  -1.0515077e+00  -3.7344522e+00   1.0436396e+01   3.3549951e+00  -9.4258107e-01   1.5122837e+00   3.8559074e-01   8.4342749e-01   2.5381825e+00   5.3951671e+00   4.0372688e+00  -1.7750828e-02   1.6003256e-01   2.3052055e+00   2.6804622e+00   3.3612665e-01  -1.9940119e-01   2.4264116e+00  -3.6716655e+00  -6.8076983e-01  -2.9533157e+00  -1.9262058e+00  -8.4038211e-01  -8.2221872e-01   3.3864373e+00   4.3583957e+00  -2.9832145e+00  -2.0466487e+00  -1.6006289e+00  -3.2859378e-01  -1.9228466e+00  -5.4599990e-01  -1.5868842e+00  -7.1607604e+00   6.1833844e+00   4.7851311e+00   8.8371631e-01   2.5949301e+00   1.3002158e+00   4.5277147e+00  -8.7978394e-02  -4.5948554e-01   4.5576498e+00   6.7197657e-01   1.1559853e+00   1.8454473e-02
   6.3078837e-01   3.6320369e+00  -1.5705189e+00   4.9885254e-01   2.3042656e+00  -8.5354408e-01  -2.3989374e+00  -1.6056184e+00   2.4705401e+00  -1.7192118e+00   4.0827297e-01   3.0219914e+00  -1.3511227e+00   1.6443156e-01   1.5299602e-01   8.6176515e-01   1.6639724e+00   4.1183090e+00   3.5061701e-01   2.5287782e+00  -2.4910905e+00  -3.7361636e-01  -2.6256562e+00  -3.0084232e-01  -5.3711736e-01   1.5164456e+00  -3.5096647e-01   4.6015917e-02   1.6558107e+00   5.5428610e-01  -3.8251924e+00  -7.8180447e-01   3.6267605e-01   1.9044874e+00  -2.1732768e+00  -4.2436977e+00   1.0335945e+00  -4.8711487e-01   1.6826569e+00   3.1115372e+00  -4.5685414e-01  -1.9798431e+00   4.8762032e+00   1.8302245e+00  -1.4156176e+00  -3.5698243e+00   9.1414346e+00   2.9937058e+00  -1.7548253e+00   8.0797635e-01  -2.4329321e-01   7.4403944e-01   1.6000166e+00   4.2225178e+00   3.7136113e+00  -2.3660216e-01  -2.5975320e-01   2.2026184e+00   1.7619716e+00   1.9807657e-01  -1.0600856e+00   2.3180462e+00  -4.4451944e+00  -6.2704814e-02  -2.6471342e+00  -1.2429835e+00  -9.4846967e-01  -1.1205032e-02   2.9306555e+00   4.0855689e+00  -2.9804409e+00  -5.1426398e-01  -2.1089077e+00   5.2847246e-03  -1.6601019e+00   9.5874199e-01  -1.2417159e+00  -6.8340591e+00   5.4880868e+00   5.0521256e+00   7.7149269e-01   3.2016799e+00   8.0954883e-01   3.9764185e+00   2.7207272e-01   8.6071633e-01   3.5815634e+00   9.9428189e-01   1.0387339e+00   2.3449592e-01
   3.9632867e-01   3.6102171e+00  -1.6894473e+00   5.1499155e-01   2.3240000e+00  -7.7509353e-01  -2.7031561e+00  -1.4068001e+00   1.6187421e+00  -1.4677341e+00  -5.5172613e-01   3.3543976e+00  -1.7980288e+00   2.6817326e-01  -1.8151625e-01   1.0412706e+00   6.9338660e-01   4.0980666e+00  -4.2731681e-02   2.6811177e+00  -3.1043756e+00  -3.2167210e-01  -2.5968211e+00   2.6245613e-01  -6.8175720e-01   1.6099365e+00  -4.4377091e-01   2.5001261e-01   9.8508558e-01   1.0554072e-01  -4.5184698e+00  -8.3023237e-01   1.4180372e-01   1.8716198e+00  -2.3131263e+00  -3.9217922e+00   1.0624935e+00   6.2872035e-01   1.3164791e+00   2.9973427e+00  -1.5882286e+00  -2.2924343e+00   5.4355923e+00   2.5364449e+00  -9.2395044e-01  -3.5485456e+00   9.5114504e+00   3.7582733e+00  -1.7465501e+00   1.0164074e+00  -7.0156444e-01   5.0765532e-01   6.9932933e-01   3.3093266e+00   3.2369016e+00  -3.8388795e-01  -3.1220422e-01   2.4305557e+00   1.6878172e+00   6.7458449e-01  -1.7448711e+00   2.2888940e+00  -4.8977256e+00   2.8614189e-01  -3.2529164e+00  -1.5108132e+00  -6.5447818e-01   6.4034513e-01   3.1552667e+00   4.2788857e+00  -3.4067625e+00  -9.2851286e-04  -2.7475533e+00  -1.0459655e-01  -1.8382811e+00   1.1020434e+00  -8.2719900e-01  -5.8971916e+00   4.2965954e+00   4.5195837e+00   3.1063796e-01   3.1316895e+00   6.9488703e-01   3.7422803e+00   6.9931541e-02   1.1551134e+00   1.9054404e+00   1.0865994e+00   7.6718028e-01   4.1583770e-01
  -4.4683891e-02   3.6790614e+00  -1.8516628e+00   3.9372293e-01   1.8155516e+00  -1.2444405e+00  -2.9305824e+00  -9.9055192e-01   1.9237291e+00  -1.3503500e+00  -6.7025755e-01   3.1709414e+00  -1.8233102e+00   5.9221358e-01  -1.7920666e-01   8.9131550e-01   1.7657153e-01   3.4015191e+00   2.5302050e-01   2.7967885e+00  -3.0791775e+00  -2.4734828e-02  -2.7085305e+00   7.6316360e-01  -1.1603942e+00   1.1576560e+00  -3.9866657e-01  -4.9394781e-02   5.5724102e-01  -4.2163807e-01  -4.8967749e+00  -3.5891157e-01   1.4495141e-01   1.8808947e+00  -3.0016665e+00  -3.0097938e+00   4.8772635e-01   2.3978309e-01   4.3007124e-01   1.9249595e+00  -3.6351389e+00  -3.0334997e+00   5.0393390e+00   2.0155167e+00  -1.6492748e+00  -3.4388039e+00   9.1271111e+00   3.1407887e+00  -2.2958637e+00   1.3609617e+00  -5.9899050e-01   5.4549029e-01   1.2317406e+00   3.3428592e+00   3.2488027e+00  -3.2000882e-01  -4.7957208e-01   2.1336969e+00   1.3832036e+00   1.1811588e+00  -1.9874881e+00   2.0824283e+00  -4.9210256e+00   4.2084405e-01  -3.3199168e+00  -1.2842926e+00  -2.4876351e-01   1.6889485e+00   2.5579820e+00   3.7997945e+00  -3.3557046e+00   8.0568365e-01  -3.0309718e+00  -7.5288153e-01  -1.4209345e+00   1.5755376e+00  -8.4398260e-01  -5.9437423e+00   2.8784210e+00   3.4283438e+00   5.5684332e-01   3.6029557e+00  -2.9194645e-03   2.7240612e+00   7.2671060e-01   2.1014051e+00   2.1245656e+00   1.6681468e+00   1.0490451e+00   5.0408993e-01
  -1.9295164e-01   3.4660647e+00  -1.5246523e+00   1.9663974e-01   2.2541773e+00  -7.4724560e-01  -2.5975468e+00  -1.3303244e+00   2.3463089e+00  -1.4815169e+00  -1.1016839e+00   2.9318341e+00  -1.6365144e+00   2.8036504e-01   2.5754776e-01   8.4621860e-01  -3.4441719e-01   3.3518865e+00  -6.3098335e-01   2.3713471e+00  -2.6901816e+00   2.9993551e-02  -2.5912552e+00   5.9379476e-01   5.0822911e-02   1.0522619e+00  -2.7497806e-01   6.5148249e-05   7.8534506e-01  -7.4593015e-01  -5.2517800e+00  -1.1954976e+00  -8.7958523e-01   1.7442524e+00  -1.3533990e+00  -1.8391755e+00   6.9978910e-01   3.0745379e-01   2.7060582e-02   2.3675598e+00  -3.1662480e+00  -3.2643578e+00   5.5411961e+00   1.6459588e+00  -1.1684979e+00  -3.4968143e+00   9.6077905e+00   3.5490987e+00  -1.8767201e+00   1.0908270e+00  -1.0382396e+00   1.4474530e-01   1.2170618e+00   3.7487926e+00   2.6397733e+00  -3.0102243e-01  -5.7143541e-01   2.2336909e+00   2.3884867e+00   1.9964833e+00  -1.0390323e+00   3.5238269e+00  -4.4987430e+00   2.4267503e-01  -3.6316370e+00  -7.4720178e-01  -8.3300484e-01   1.1223826e+00   1.6104610e+00   3.2403370e+00  -3.2539411e+00   8.8007331e-01  -3.1108623e+00  -1.1689448e+00  -8.1986564e-01   2.0356184e-01   5.8138245e-01  -4.3540826e+00   2.1551118e+00   2.4473478e+00  -1.4762824e-01   2.3714136e+00   4.8804459e-01   3.3890888e+00  -1.3970486e-01   9.7573226e-01   2.6031787e+00   1.2311372e+00   1.1182009e+00   6.5712427e-01
  -6.7012589e-01   3.8681897e+00  -1.9392888e+00   7.7284133e-02   2.1021518e+00  -8.3516760e-01  -3.2663955e+00  -8.8071414e-01   2.3009945e+00  -9.2865665e-01  -1.1231389e+00   3.3573175e+00  -1.8823057e+00   1.0947553e+00   2.8964172e-01   1.2796407e+00  -7.1345287e-01   2.7995800e+00  -7.5142663e-01   2.1275634e+00  -2.9223329e+00   5.7352223e-01  -2.9734371e+00   1.0797380e+00  -6.4521906e-01   1.2434141e+00  -4.8787581e-01  -1.5889917e-02   4.8415196e-02  -1.3325977e+00  -5.3941883e+00  -4.6384826e-02  -1.1130557e+00   1.4678855e+00  -1.3775469e+00  -9.1186916e-01   6.7886721e-02   2.5119039e-01  -2.3452038e-01   2.6738418e+00  -5.3134554e+00  -3.6736396e+00   6.3743506e+00   2.2280566e+00  -5.9760490e-01  -3.1297310e+00   1.1307464e+01   4.5997162e+00  -1.7255401e+00   1.6712376e+00  -5.2974462e-01   4.3459969e-01   2.3668356e+00   4.7837362e+00   3.8437029e+00   3.4020146e-01  -1.0706580e+00   1.6471498e+00   1.9665413e+00   2.0784267e+00  -1.2663839e+00   3.1730653e+00  -4.7277026e+00   6.4341098e-01  -3.6801760e+00  -4.0541164e-01  -4.4419061e-01   1.7945225e+00   1.3394221e+00   2.4985099e+00  -3.4930599e+00   1.6887109e+00  -3.8988688e+00  -1.9982853e+00  -8.1003410e-01   9.4324285e-01  -6.1897919e-01  -5.8380504e+00   9.2126233e-01   9.2862687e-01  -5.5026991e-01   2.7605311e+00  -8.8750923e-02   3.0205974e+00   8.3628803e-01   2.2976067e+00   2.3651803e+00   2.8496417e+00   1.5093983e+00   8.1083480e-01
  -1.3734883e+00   3.6579390e+00  -1.8470138e+00   1.1706656e-01   2.6529295e+00  -2.0487766e-01  -3.1248650e+00  -6.9626668e-01   2.2246140e+00  -3.4235639e-01  -1.7614950e+00   3.1296729e+00  -1.7808065e+00   1.2971344e+00   4.0079816e-01   1.3306117e+00  -2.0390940e+00   2.0085067e+00  -1.5955009e+00   1.5683326e+00  -2.9456883e+00   8.5256066e-01  -3.1876878e+00   1.1328069e+00  -3.9969155e-01   1.6756262e+00  -4.7997008e-01   2.9353996e-01  -3.7589718e-01  -2.2292273e+00  -5.2083426e+00  -4.8153969e-02  -1.8669436e+00   5.8949849e-01  -1.2912239e+00  -4.7601001e-01  -2.2630959e-01   1.2098841e+00  -1.1438916e+00   3.0083431e+00  -5.9003721e+00  -4.0870427e+00   6.7270497e+00   2.3710872e+00   4.5467359e-02  -2.6871828e+00   1.1955570e+01   5.5087632e+00  -1.1097737e+00   2.6662030e+00  -3.1576362e-01   7.0952467e-01   2.9591344e+00   6.2306915e+00   3.5211661e+00   1.0131050e+00  -1.6363959e+00   1.6180711e+00   2.4061150e+00   3.0686710e+00  -1.1811078e+00   3.7115303e+00  -4.7811233e+00   5.4459760e-01  -3.8445620e+00  -8.5867596e-02  -1.8860439e-01   1.8278167e+00   1.0216522e+00   2.4021981e+00  -3.8616333e+00   2.1551610e+00  -4.4953277e+00  -2.8302010e+00  -3.7560547e-01   5.2287961e-01  -4.6139667e-01  -4.9913342e+00  -4.4737495e-01  -7.5621901e-01  -1.5597037e+00   1.9737914e+00   9.3960054e-02   3.2617515e+00   5.1112561e-01   1.9735645e+00   2.1021322e+00   2.9023648e+00   1.6100754e+00   8.7434464e-01
  -1.9587137e+00   2.9360734e+00  -1.7252917e+00   3.2696533e-02   3.0009261e+00   3.7749455e-01  -3.1048810e+00  -4.0400711e-01   1.9526040e+00   1.8448483e-01  -2.7211023e+00   2.6101711e+00  -1.9701177e+00   1.3634827e+00   3.8384576e-01   1.3050113e+00  -2.9268169e+00   1.1242325e+00  -1.8805865e+00   1.3755710e+00  -2.7921524e+00   7.4274226e-01  -2.9753753e+00   1.3036117e+00  -3.0213812e-02   1.8587493e+00  -2.8228823e-01   5.9117282e-01  -1.2517444e+00  -2.6821018e+00  -4.6242791e+00   9.8955214e-02  -1.9330308e+00  -6.7136972e-02  -1.1126386e+00   2.6986241e-01  -5.1595778e-01   2.0350590e+00  -1.3386312e+00   2.5525905e+00  -7.1658366e+00  -4.1462687e+00   6.4554942e+00   2.8277250e+00   1.0298517e+00  -1.9203438e+00   1.1438064e+01   5.8132645e+00  -5.0983376e-01   3.0452476e+00  -1.6636781e-01   6.4073969e-01   2.9335882e+00   6.0587521e+00   3.1170853e+00   1.3820247e+00  -1.9719533e+00   1.3610681e+00   1.9028842e+00   3.4389953e+00  -1.9912988e+00   2.9282980e+00  -4.8243055e+00   4.3800535e-01  -3.8353549e+00  -4.5174047e-01   8.0415599e-01   2.5926771e+00   9.1361706e-01   2.2023836e+00  -4.0403113e+00   2.1910310e+00  -5.2554448e+00  -3.0825947e+00  -4.8271281e-01   5.0869506e-01  -7.9460465e-01  -4.2633504e+00  -1.7040735e+00  -2.1092445e+00  -1.9348903e+00   1.4128445e+00   3.0779122e-02   2.4825628e+00   6.8374977e-01   2.4850224e+00   1.3791215e+00   3.3910626e+00   1.3308451e+00   1.0510615e+00
  -1.9552859e+00   2.3099916e+00  -1.3358522e+00  -2.3222750e-01   2.4814237e+00   2.2217022e-01  -2.6294995e+00  -2.4081603e-01   2.1973229e+00   3.4201147e-01  -2.4421820e+00   1.6902144e+00  -1.5859362e+00   1.2475258e+00   7.2720517e-01   9.8402277e-01  -2.7726654e+00   3.1283335e-01  -1.6106033e+00   9.5769888e-01  -2.1757120e+00   6.3540162e-01  -2.6327995e+00   1.2025281e+00   6.8357426e-02   1.3624176e+00  -2.8411276e-01   3.5544260e-01  -9.9081992e-01  -2.7441794e+00  -4.1582275e+00   2.5314805e-01  -1.9707692e+00  -5.0644843e-01  -1.1628668e+00   1.0526029e+00  -6.3701179e-01   1.5854684e+00  -1.4080923e+00   1.7660484e+00  -7.5231338e+00  -4.7643160e+00   5.6594343e+00   2.3454260e+00   1.1073616e+00  -1.5522920e+00   1.0494580e+01   5.2371054e+00  -1.2096337e-01   3.1311542e+00   8.4241235e-02   6.3891207e-01   3.0482098e+00   5.7596139e+00   3.0280133e+00   1.4176558e+00  -1.6511513e+00   1.0042432e+00   1.8713443e+00   3.6112570e+00  -1.7413365e+00   2.5030922e+00  -3.9317868e+00   3.2321588e-01  -3.7984549e+00  -5.3482491e-01   9.6443365e-01   2.6460518e+00   2.2427468e-01   1.3392831e+00  -3.6355019e+00   2.2916899e+00  -4.6233970e+00  -3.5733326e+00  -6.2119637e-02  -6.9410238e-02  -7.9396360e-01  -4.1084610e+00  -2.2446503e+00  -3.0622419e+00  -1.4784678e+00   1.1615662e+00  -8.3363715e-02   1.9884467e+00   9.1133808e-01   2.3477651e+00   1.6406498e+00   3.7359795e+00   1.3583126e+00   9.6560638e-01
  -1.4819712e+00   2.2064891e+00  -7.8718176e-01  -3.7785023e-01   2.0701259e+00   3.3624492e-01  -1.8181672e+00  -3.4473619e-03   1.8461770e+00   7.1379279e-01  -1.6333423e+00   2.2982592e+00  -8.1642455e-01   1.5102975e+00   1.2023543e+00   1.4506819e+00  -2.2476995e+00   8.5149389e-01  -2.2663501e+00  -3.2300039e-02  -1.7752448e+00   8.1891064e-01  -1.8203409e+00   1.2405895e+00   6.3623508e-01   1.3933182e+00  -3.1292130e-01   3.5215748e-01  -5.9569475e-01  -2.1423566e+00  -3.6817432e+00   2.1095932e-01  -2.8860707e+00  -8.9520185e-01  -7.7963603e-01   1.3363763e+00  -4.7294028e-01   2.0317359e+00  -1.5470301e+00   2.4706883e+00  -5.8471121e+00  -3.9087554e+00   5.1155359e+00   2.0840158e+00   9.4535271e-01  -1.1890220e+00   9.3108875e+00   5.4721627e+00  -2.4889391e-01   2.2574953e+00  -7.9602482e-01  -4.7241236e-02   1.9776029e+00   4.6954768e+00   2.5584462e+00   1.1321097e+00  -1.3259406e+00   1.0866031e+00   1.9124543e+00   3.5471400e+00  -9.9843982e-02   3.5234881e+00  -2.2621844e+00   9.3019069e-01  -3.0802915e+00   7.5864380e-01  -8.6885330e-01   7.3798963e-01  -1.3761539e+00  -5.3202053e-01  -2.9072639e+00   2.6872873e+00  -4.0247129e+00  -3.6709104e+00  -1.5859799e-01  -6.3588430e-01  -5.7279809e-01  -2.1073372e+00  -1.9870528e+00  -2.6942776e+00  -1.2313145e+00   8.5884942e-01   3.5339380e-01   3.1195901e+00   4.0739411e-01   1.2980902e+00   2.2860565e+00   2.7816804e+00   1.4222611e+00   9.2129567e-01
  -2.2903614e+00   2.0485403e+00  -9.0682588e-01  -2.6461289e-01   2.1095875e+00   5.6907306e-01  -2.0531511e+00   2.3239184e-01   2.3639357e+00   1.3126618e+00  -1.4215938e+00   1.9069811e+00  -6.2965546e-01   1.8704045e+00   1.5164239e+00   1.5007971e+00  -2.6931069e+00  -4.7775461e-01  -2.1158376e+00  -4.4559117e-01  -1.7577978e+00   1.0037292e+00  -2.4711574e+00   1.2160300e+00   1.1055116e-01   1.5599440e+00  -3.5287780e-01   4.1128819e-01  -7.4521041e-01  -2.7641265e+00  -3.1838846e+00   7.5694006e-01  -2.8346445e+00  -1.4808243e+00  -8.7935615e-01   1.8900100e+00  -1.3896370e+00   1.6592583e+00  -2.3371510e+00   2.6750489e+00  -6.6156436e+00  -4.3170914e+00   4.9665145e+00   1.7511069e+00   1.3842027e+00  -4.0803667e-01   9.5324604e+00   5.4940113e+00   4.1822746e-01   3.1496183e+00   3.0408492e-01   8.4921102e-01   3.5608812e+00   6.7294048e+00   3.0644981e+00   1.8575653e+00  -2.0016512e+00   6.8054451e-02   2.0413354e+00   3.7074417e+00   1.0657627e-01   3.2486119e+00  -2.3202344e+00   6.9523013e-01  -2.7458397e+00   1.2748412e+00  -3.3606763e-01   1.1349499e+00  -1.7018502e+00  -9.3256198e-01  -3.2438056e+00   2.7967449e+00  -4.4019542e+00  -4.6521368e+00   1.0315944e-01  -8.5765066e-01  -1.1478661e+00  -2.9722095e+00  -3.1329819e+00  -4.5869349e+00  -2.2824496e+00   1.4854382e-01  -5.2928678e-02   2.5833880e+00   7.0680092e-01   1.8747092e+00   2.9318368e+00   3.8610622e+00   1.8734238e+00   7.4316271e-01
  -2.0730928e+00   8.2989838e-01  -3.6526459e-01  -4.6754378e-01   2.7179957e+00   1.2857228e+00  -1.3858291e+00   1.2497892e-01   2.0740043e+00   1.5227369e+00  -1.2873787e+00   7.7785582e-01  -1.3848041e-01   1.7388796e+00   1.9588867e+00   1.3594391e+00  -3.2617384e+00  -1.8069301e+00  -2.5458329e+00  -1.2941564e+00  -1.1550996e+00   4.0060432e-01  -1.9269557e+00   7.0113162e-01   9.1693102e-01   1.9400601e+00  -1.1490555e-01   7.2343265e-01  -7.6240448e-01  -3.0084192e+00  -2.0130840e+00   4.4625468e-01  -2.9994672e+00  -2.6890031e+00   2.3171360e-01   2.2663686e+00  -6.9295539e-01   2.2069211e+00  -1.5743871e+00   2.9446157e+00  -6.6575125e+00  -4.4337763e+00   5.0646065e+00   2.2865804e+00   2.9587737e+00   1.5442005e-01   1.0312086e+01   6.4243112e+00   1.8719567e+00   3.8237170e+00   9.0105112e-01   8.5525045e-01   4.3168454e+00   7.2053148e+00   3.3198412e+00   2.3394738e+00  -2.1190746e+00  -5.5030767e-01   2.2725712e+00   3.8622610e+00  -2.7813911e-02   2.1752804e+00  -1.5469846e+00   2.2740390e-01  -2.8651341e+00   3.2364251e-01   7.4894561e-01   9.6499712e-01  -1.4511480e+00  -1.1231216e+00  -3.3718928e+00   1.8591768e+00  -4.6678139e+00  -4.9108020e+00  -3.1311264e-01  -1.6598835e+00  -1.9682698e+00  -2.9814097e+00  -3.5492148e+00  -6.1337923e+00  -2.4182829e+00  -1.0350916e+00   8.3621580e-01   3.1160828e+00   6.9843571e-01   1.2351879e+00   2.9996075e+00   4.0657075e+00   1.5357639e+00   8.4114444e-01
  -2.2553734e+00   2.9466446e-01  -4.9074029e-02  -2.5128435e-01   2.1658417e+00   1.4693531e+00  -9.2132663e-01   7.9761882e-01   1.7385311e+00   2.4109661e+00  -5.6421373e-01   9.2546652e-01   4.2447450e-01   2.0674827e+00   2.1369008e+00   1.6703037e+00  -2.8438878e+00  -2.0508293e+00  -2.4664115e+00  -1.8175020e+00  -9.2814216e-01   3.6570063e-01  -1.3621711e+00   6.7323352e-01   8.8420091e-01   1.8276280e+00   1.0062234e-02   7.9671594e-01  -8.9354122e-01  -2.3742408e+00  -7.9000054e-01   6.6291090e-01  -2.6879764e+00  -2.9864353e+00  -3.5853344e-01   2.4264575e+00  -8.4406962e-01   2.6115851e+00  -1.2965938e+00   2.5239871e+00  -5.3933180e+00  -3.1679527e+00   3.0216774e+00   1.8269885e+00   2.9310206e+00   1.2028982e+00   7.1477210e+00   5.2011961e+00   1.7860990e+00   3.1837875e+00   9.6536372e-01   8.3248314e-01   3.9403047e+00   6.3985313e+00   2.8625475e+00   2.1304990e+00  -2.4645943e+00  -1.3069749e+00   1.4456978e+00   3.2096127e+00   2.9611918e-01   1.5952206e+00  -6.1314743e-01   5.7470647e-01  -1.5735630e+00   1.1809319e+00   2.7211597e-02   7.9405475e-02  -2.7253329e+00  -2.9621565e+00  -2.5105447e+00   1.9561247e+00  -4.4265738e+00  -4.4884065e+00  -7.4511862e-01  -1.4335332e+00  -2.6372494e+00  -1.9713424e+00  -3.5259082e+00  -6.0851833e+00  -2.2498607e+00  -1.3600465e+00   6.8595195e-01   2.5737270e+00   8.0996863e-01   1.5387200e+00   3.3076858e+00   4.0978696e+00   1.4291573e+00   6.8728073e-01
  -2.6867608e+00  -4.2043300e-02   2.1488921e-02  -2.8239980e-01   1.6983063e+00   1.2413753e+00  -5.6155824e-01   8.1162212e-01   1.6757547e+00   2.6356512e+00  -1.2394255e+00  -3.4035044e-02   4.1254527e-01   1.6265520e+00   1.8742262e+00   1.3403548e+00  -2.8475609e+00  -2.7023984e+00  -1.7299666e+00  -1.6736082e+00  -1.0239989e+00  -2.6125110e-01  -1.7492439e+00   7.5246536e-01  -1.9415200e-01   1.4139315e+00  -3.2804742e-01   6.5497019e-01  -5.0225928e-01  -2.8532079e+00  -8.4451797e-01   1.1333340e+00  -2.2599366e+00  -3.4040152e+00  -1.2345878e+00   2.3607620e+00  -1.3179192e+00   2.3062841e+00  -1.6919300e+00   1.4833473e+00  -4.8386885e+00  -3.8729853e+00   2.3146327e+00   1.4729245e+00   2.8925246e+00   1.7094570e+00   5.6299523e+00   4.3633778e+00   2.4226013e+00   3.4228439e+00   1.2987341e+00   1.3174836e+00   3.4333801e+00   6.0606202e+00   2.1758177e+00   2.1102202e+00  -1.9071149e+00  -8.7232796e-01   1.1299044e+00   3.2093140e+00  -3.1233582e-01   1.3331036e+00  -4.8079227e-01   4.1100678e-01  -1.4837424e+00   5.6444099e-01   9.7294139e-01   7.6791381e-01  -2.4250794e+00  -2.2998526e+00  -2.8564151e+00   2.3377111e+00  -3.0878460e+00  -4.5940685e+00   1.0269818e-01  -1.0282336e+00  -2.7647682e+00  -2.5043685e+00  -3.3447289e+00  -6.3347753e+00  -1.7592582e+00  -8.1433306e-01   4.2128861e-01   2.0574458e+00   1.1433368e+00   1.7703402e+00   2.7528986e+00   3.6022915e+00   1.2443189e+00   3.1408317e-01
  -2.3872448e+00  -5.0101899e-01   7.2478870e-01  -1.5992039e-01   1.3323006e+00   1.5502783e+00   5.7991499e-01   7.0166793e-01   1.6584741e+00   2.8422348e+00  -5.7261325e-01  -3.7384702e-01   1.2045330e+00   1.0915388e+00   2.2063703e+00   1.3193829e+00  -2.0326721e+00  -2.2171171e+00  -1.9032398e+00  -2.2475870e+00  -4.3531948e-01  -8.0838692e-01  -1.1726974e+00   1.5673725e-01   3.1454278e-01   9.9580441e-01  -4.3849377e-01   5.5745373e-01   6.4759015e-01  -2.1947516e+00  -2.7769232e-01   4.3863674e-01  -2.5870391e+00  -3.5998969e+00  -6.9084808e-01   2.3794528e+00  -1.0152685e+00   1.9495772e+00  -1.4863176e+00   1.3518676e+00  -1.5982537e+00  -3.1931590e+00   6.3674210e-01   1.4984153e-01   2.4902576e+00   1.8787520e+00   2.7846716e+00   2.8217702e+00   2.6930217e+00   2.3301058e+00   1.0249988e+00   1.2273878e+00   2.6517746e+00   5.5640669e+00   1.0770187e+00   1.5996287e+00  -1.7825055e+00  -8.9218774e-01   1.5516908e+00   2.8912528e+00   7.3596862e-01   2.3652992e+00   6.0386201e-01   3.0311937e-01  -6.8886940e-01   1.4093613e+00  -2.1505374e-01  -8.9408520e-01  -3.5671989e+00  -3.2510457e+00  -2.0550614e+00   2.1456073e+00  -1.6538804e+00  -4.0236581e+00   5.3384290e-01  -1.9951344e+00  -1.8483948e+00  -1.2089501e+00  -2.1742722e+00  -5.8513370e+00  -1.7297761e+00  -1.9435167e+00   1.0566761e+00   2.8461143e+00   2.8656318e-01   1.5627263e-01   3.4329967e+00   2.1604509e+00   1.0690361e+00  -2.8495409e-02
  -2.2270807e+00  -5.9838235e-01   8.2791640e-01   3.6995963e-02   4.3421374e-01   1.2669390e+00   8.6058616e-01   1.1515157e+00   1.0564204e+00   3.4210164e+00   8.1067073e-02  -7.8273930e-02   1.4909101e+00   1.2552394e+00   2.1010783e+00   1.6975710e+00  -1.2158763e+00  -2.0365445e+00  -1.2689983e+00  -2.3495948e+00  -5.6296266e-01  -1.1434532e+00  -9.2529795e-01   3.3430322e-01  -6.5818923e-01   7.3931777e-01  -7.0283912e-01   4.0699229e-01   9.6664362e-01  -1.7029492e+00   2.3047440e-02   1.0840773e+00  -2.0406607e+00  -3.6173418e+00  -1.4671365e+00   2.1210088e+00  -1.2150806e+00   1.6733438e+00  -1.1727598e+00   8.5589358e-01  -4.5491432e-01  -2.6813771e+00  -9.6030211e-01  -4.3241775e-01   1.8614972e+00   2.2306996e+00   1.4123103e-01   1.4150936e+00   2.4672826e+00   1.4356127e+00   1.0372136e+00   1.4030635e+00   1.9362547e+00   4.3848415e+00   8.4973491e-01   1.1213081e+00  -1.6790900e+00  -1.3486457e+00   7.4315835e-01   1.9081988e+00   5.8176816e-01   1.7274761e+00   1.0956612e+00   6.9481158e-01   1.0820591e-01   1.8114210e+00  -5.5455985e-01  -1.2555345e+00  -3.9054554e+00  -3.9309213e+00  -1.5803136e+00   2.5137306e+00  -6.7313672e-01  -3.4623858e+00   3.6744567e-01  -1.1955838e+00  -2.4727960e+00  -1.6835091e+00  -1.5072961e+00  -5.2188464e+00  -1.2720597e+00  -1.6051330e+00   8.7180191e-01   2.6771626e+00   7.3851032e-01   5.6195070e-01   3.1887906e+00   1.9709653e+00   9.6902392e-01  -3.3686361e-01
  -2.4053013e+00  -1.2597573e+00   1.0617203e+00   2.6356432e-01   6.6692495e-01   1.7786660e+00   1.2949072e+00   1.2716104e+00   3.8758287e-01   3.8622417e+00  -2.9241004e-01  -2.5116856e-01   1.6380965e+00   1.0540073e+00   1.9464598e+00   1.8553567e+00  -1.4885576e+00  -2.1482313e+00  -1.3947225e+00  -2.4630439e+00  -7.5786742e-01  -1.6153655e+00  -6.9342057e-01   1.1447472e-01  -5.4231582e-01   9.5265085e-01  -6.1486079e-01   7.2503677e-01   8.8440093e-01  -1.5204891e+00   6.9259601e-01   8.2209977e-01  -1.6573275e+00  -3.9384522e+00  -1.1603791e+00   1.8983446e+00  -8.9859040e-01   2.4727509e+00  -6.7787547e-01   8.0395326e-01   8.6910178e-01  -1.7144903e+00  -2.0317611e+00  -3.7287848e-01   2.4182192e+00   2.8746632e+00  -1.8216035e+00   9.0092899e-01   2.9823858e+00   1.1605440e+00   1.0976829e+00   1.5694655e+00   1.3212840e+00   3.7820923e+00   6.3153434e-02   1.0071105e+00  -2.0070980e+00  -1.6392545e+00   3.2698657e-01   1.4230276e+00  -3.1285936e-03   1.0932864e+00   1.1572816e+00   5.7311971e-01   7.0306039e-01   1.5614515e+00  -4.3980596e-02  -1.3994208e+00  -3.7141170e+00  -3.7769790e+00  -1.5383969e+00   2.2182757e+00  -5.8965059e-01  -2.7398849e+00   6.9071100e-02  -9.5935370e-01  -2.6921480e+00  -1.1828412e+00  -1.2254860e+00  -5.1249293e+00  -1.5269041e+00  -2.3121755e+00   1.3391297e+00   2.7714430e+00   4.6590481e-01   3.1250244e-01   2.7003820e+00   1.2350912e+00   4.4658417e-01  -4.5179752e-01
  -2.4699715e+00  -1.9256066e+00   1.2863037e+00   4.8259008e-01   7.0325273e-01   2.0927809e+00   1.7058307e+00   1.4828354e+00   3.1927233e-01   4.1647851e+00   1.2979705e-01  -4.8314343e-01   2.0553225e+00   9.9372554e-01   2.0799377e+00   1.9319587e+00  -1.5584975e+00  -2.5547066e+00  -1.2893480e+00  -2.6432674e+00  -5.8472887e-01  -1.9568317e+00  -3.6407677e-01  -2.1776616e-01  -2.7689789e-01   9.3594525e-01  -2.8177011e-01   8.3982015e-01   8.4508226e-01  -1.1425345e+00   1.6308438e+00   4.4867688e-01  -1.0961389e+00  -4.0258047e+00  -8.6074376e-01   2.0367613e+00  -6.1738193e-01   2.5406127e+00  -1.9760232e-01   4.3431778e-01   2.0381107e+00  -5.2580053e-01  -3.7128234e+00  -9.2729609e-01   2.4026446e+00   3.5458827e+00  -4.2932285e+00  -4.1254300e-01   3.0114554e+00   6.3182179e-01   1.3058821e+00   1.6395247e+00   1.4943220e+00   3.5008669e+00  -4.6960259e-01   8.0444390e-01  -2.5607002e+00  -2.4906655e+00  -1.0457921e-01   8.0100579e-01  -9.1617390e-02   4.0076551e-01   1.5697506e+00   3.8811902e-01   1.6233002e+00   1.7154889e+00   1.4161430e-01  -1.6467990e+00  -4.1694935e+00  -4.4170082e+00  -1.0128044e+00   1.7202594e+00  -6.5296284e-01  -2.0541138e+00  -3.8712653e-01  -7.8728078e-01  -3.0807806e+00  -7.4965259e-01  -1.1892605e+00  -5.1777017e+00  -1.5626979e+00  -3.0510381e+00   1.5999971e+00   2.4986418e+00   4.7981305e-01   3.3419722e-01   3.5346976e+00   8.4117125e-01   2.2248036e-01  -5.2827121e-01
  -2.1964204e+00  -2.4109766e+00   1.5533398e+00   4.9761300e-01   1.3064389e-01   1.8199139e+00   2.2594393e+00   1.4952286e+00   3.4104473e-01   4.0322839e+00   5.8619404e-01  -1.0482213e+00   2.4229590e+00   6.0708772e-01   2.0585603e+00   1.7299796e+00  -9.1297363e-01  -2.5812656e+00  -6.0143621e-01  -2.5042578e+00  -2.6395935e-01  -2.6010904e+00  -2.1245045e-02  -4.8830558e-01  -4.9167747e-01   3.0560858e-01  -2.4992881e-01   5.2935968e-01   1.4400205e+00  -7.4931020e-01   1.8521449e+00   2.9516827e-01  -4.4720005e-01  -3.8573996e+00  -7.1173992e-01   2.2476146e+00  -3.1176622e-01   1.6699455e+00   3.3775982e-01  -7.0178775e-01   3.1661538e+00  -3.1090054e-01  -5.4786436e+00  -2.0759292e+00   1.5527718e+00   3.5293234e+00  -7.0077871e+00  -2.5369441e+00   2.7990326e+00  -3.3202556e-01   1.3606386e+00   1.6460898e+00   1.2088126e+00   2.4525348e+00  -1.0235554e+00   2.2432779e-01  -2.4050022e+00  -2.8741183e+00  -4.6984026e-01   1.0082187e-01  -3.6409918e-01  -1.8943937e-01   2.0016174e+00   1.4950778e-01   2.1254716e+00   1.5038957e+00   4.8566083e-01  -1.5296094e+00  -4.3520537e+00  -4.4821208e+00  -4.3557919e-01   1.5066161e+00   4.0470987e-01  -1.3537218e+00  -1.7354964e-01  -5.3767588e-01  -2.9116014e+00  -1.1049772e+00  -4.6188367e-01  -4.6616174e+00  -7.6526946e-01  -3.1195443e+00   1.7232665e+00   2.1331385e+00   7.6145337e-01   2.1160306e-01   4.0715723e+00   1.2491999e-01  -1.3845953e-02  -7.4479912e-01
  -1.3923578e+00  -2.6516354e+00   2.1496192e+00   5.8054132e-01  -1.0401149e+00   1.1734831e+00   3.3694777e+00   1.2778785e+00  -2.4322810e-02   3.5882733e+00   1.1889532e+00  -1.3214986e+00   3.0528195e+00  -2.8441456e-01   1.9172793e+00   1.3356940e+00  -1.0719395e-01  -1.7580120e+00  -2.6532426e-02  -2.4094886e+00  -1.6408391e-01  -3.2926007e+00   5.0170210e-01  -6.6725667e-01  -7.6008391e-01  -6.8269492e-01  -4.3684238e-01   8.2081831e-02   2.9077919e+00  -1.0144349e-01   1.2193366e+00  -7.0136698e-01  -3.0278639e-01  -3.3697815e+00  -1.2534728e+00   1.7480150e+00   1.3585387e-01   1.0675336e+00  -2.8466825e-02  -1.8735325e+00   6.3867587e+00  -3.6999279e-01  -7.5172651e+00  -3.8189375e+00  -3.8719659e-01   2.9995230e+00  -1.1072785e+01  -5.1176825e+00   2.0339533e+00  -1.8716077e+00   2.6822736e-01   1.2216574e+00  -1.1788350e+00  -1.2179887e-01  -3.0708802e+00  -1.2392034e+00  -1.2836441e+00  -2.2690121e+00   5.9441649e-03  -1.6840442e-01   5.5135500e-01   8.5682128e-01   3.1041204e+00   1.7083188e-01   2.2851157e+00   1.9006615e+00  -8.1025295e-01  -2.5056547e+00  -4.9381975e+00  -4.4539557e+00   3.1775245e-01   1.5517363e+00   2.7362700e+00  -6.1666250e-01   4.6866538e-01  -1.3475203e+00  -7.6291765e-01   1.0256667e+00   6.0902730e-01  -2.7959033e+00   1.1583298e-01  -3.1748368e+00   1.9752986e+00   2.3967114e+00  -2.4323759e-01  -1.4858117e+00   4.1621777e+00  -2.3903272e+00  -3.0221686e-01  -1.2379772e+00
  -3.2537414e-01  -1.8689616e+00   2.2230122e+00   6.6274443e-01  -1.5934347e+00   9.7918226e-01   3.8735707e+00   1.4701410e+00  -1.0563485e+00   3.7820130e+00   2.4344412e+00  -1.4357840e-01   3.3936539e+00  -3.2873883e-02   1.7420442e+00   1.8629435e+00   7.2816436e-01  -1.8825437e-02  -4.3961408e-01  -2.8871345e+00  -1.3696992e-01  -3.2303232e+00   1.1310137e+00  -8.2046778e-01  -1.3960205e+00  -6.1675398e-01  -9.2450268e-01  -5.6043480e-02   3.3316330e+00   5.1920308e-01   9.6099262e-01  -4.2576868e-01  -9.1927707e-01  -3.4761588e+00  -1.8108415e+00   7.2482088e-01   7.3530701e-01   1.2397959e+00   5.2120135e-01  -1.2212596e+00   7.9953016e+00   4.2801940e-01  -7.7366024e+00  -3.7125983e+00  -1.2800776e+00   2.3670396e+00  -1.1275888e+01  -4.8663849e+00   1.3040777e+00  -2.8455702e+00  -5.9763210e-01   8.2636157e-01  -2.1797259e+00  -9.5972642e-01  -2.9226991e+00  -1.6036466e+00  -1.2015281e+00  -1.6431380e+00  -3.2833498e-01  -8.7364940e-01   1.1327542e+00   1.7515785e+00   3.7573283e+00   1.0143042e+00   2.6620196e+00   2.5846545e+00  -2.1874980e+00  -4.0414372e+00  -5.0841325e+00  -5.0051974e+00   9.4809774e-01   2.1157265e+00   3.3965202e+00  -6.8963800e-02   6.1568232e-03  -8.0930816e-01  -1.5151594e+00   5.9417858e-01   2.1140103e+00  -1.3403463e+00   7.7601415e-01  -2.5357677e+00   2.4393303e+00   4.0848675e+00  -1.2299923e-01  -2.4775150e+00   3.9072054e+00  -3.6528955e+00  -2.7588952e-01  -1.3913690e+00
  -1.0383611e+00  -1.8916906e+00   1.1133780e+00   5.0425245e-01  -1.5162410e+00   2.0151839e-01   1.8709881e+00   1.6371460e+00  -2.0526910e+00   3.3547623e+00   1.2913000e+00   1.1705742e+00   2.2613254e+00   9.9388305e-01   1.0703222e+00   2.6895852e+00   4.2045709e-01  -3.7499473e-01   4.9436862e-01  -1.8829082e+00  -2.2124002e+00  -2.6674508e+00   2.2825776e-01   3.5331340e-01  -2.6764279e+00   2.3586815e-01  -6.7013520e-01   2.9879667e-01   1.4682839e+00   7.9774212e-01   5.5251897e-01   1.2960249e+00   1.1180052e+00  -2.3452584e+00  -2.6268265e-01   1.4494401e+00   3.2411781e-01   2.0757675e+00   8.3568308e-01   2.1571416e-01   4.1939543e+00   1.4003230e+00  -5.8973795e+00  -1.6161592e+00   1.7357014e-01   3.1254370e+00  -9.2339393e+00  -3.3606164e+00   1.1499047e+00  -2.6500974e+00   1.7417583e-02   1.2465834e+00  -2.1250280e+00  -2.3823179e+00  -1.2286905e+00  -1.3230181e+00  -1.8883590e+00  -3.5437878e+00  -2.1449615e+00  -2.6024933e+00  -8.0360916e-01  -1.8778732e+00   2.1349841e+00   1.3465147e+00   2.7760928e+00   1.6120804e+00   3.8640982e-01  -1.1699659e+00  -3.0276464e+00  -3.5331871e+00  -8.8800989e-01   1.6956820e+00   6.9011617e-01  -1.4786623e-01  -1.9493627e+00   1.4263566e+00  -2.4932839e+00  -1.4481717e+00   6.0356224e-01  -1.0635670e+00   1.3952886e-01  -1.7516712e+00   1.5328319e+00   2.3628045e+00   1.1420152e+00   7.6655849e-01   2.7392625e+00  -1.9464822e+00  -6.9628911e-01  -1.0565600e+00
  -2.0028614e+00  -2.0584533e+00   1.2207625e+00   9.8503212e-01  -9.9491937e-01   1.1633013e+00   2.3209353e+00   2.4185863e+00  -8.0389827e-01   4.1040307e+00   1.0489429e+00   1.4984948e+00   2.3946968e+00   1.1925876e+00   1.1474270e+00   3.0099314e+00  -1.0516557e-01   1.7515083e-01   3.0489946e-01  -1.5268129e+00  -1.2586781e+00  -2.4338611e+00   8.4812384e-01   4.3287616e-03  -1.5786576e+00   6.6202691e-03   2.0119172e-01   3.4508668e-01   6.7293726e-01   1.1793191e+00   2.3104609e+00   9.6978651e-01   1.5366398e+00  -1.8808852e+00  -6.6496097e-01   2.4047596e+00  -5.0022271e-01   1.4812879e+00   5.3086319e-01  -1.8699023e+00   5.0037897e+00   3.9976095e+00  -1.0618821e+01  -4.3021412e+00  -2.2714133e+00   3.8376815e+00  -1.6284168e+01  -7.9028718e+00  -8.4762255e-01  -4.3177654e+00  -2.7267768e-01   1.0720455e+00  -1.1729125e+00  -1.4978286e+00  -2.7977850e+00  -1.3409547e+00  -3.8391134e+00  -4.2006045e+00  -3.5882927e+00  -2.9394101e+00  -1.5775425e+00  -1.3453803e+00   1.8440727e+00   9.9925718e-01   4.8713328e+00   3.4529984e+00   1.3963395e-02  -1.0967980e+00  -5.2094562e+00  -4.9515715e+00   1.0591499e+00   2.2519074e+00   5.5482132e-03   1.4412307e+00  -1.5504386e+00   3.2289060e+00  -3.0568462e+00  -3.3202491e-01   3.3120404e-01  -9.2790974e-01  -2.7102295e-02  -2.6962674e+00   1.4209456e+00   1.0733610e+00   1.7046971e+00   1.6073942e+00   5.7959232e+00  -2.7508608e+00  -5.8850155e-01  -8.8597926e-01
  -1.6595282e+00  -2.3153584e+00   1.4711622e+00   8.0312274e-01  -1.6622992e-01   1.5709128e+00   2.9692485e+00   1.1299456e+00  -8.5254949e-02   3.2714834e+00   7.2769582e-01  -3.1993632e-01   2.6035037e+00  -2.3963345e-01   1.2150269e+00   1.9013845e+00  -1.1142397e+00  -4.5245122e-01  -3.5795519e-01  -1.7547413e+00  -8.2326973e-01  -2.9622970e+00   7.1058928e-02  -1.1738726e+00  -8.5451412e-01  -2.9673880e-01   5.1135618e-02   3.2992938e-01   2.0610706e+00  -1.3477427e-01   1.1385492e+00  -1.0489479e+00   5.9109864e-01  -2.3694814e+00   5.8865567e-01   2.3904427e+00   8.7297716e-01   1.1075564e+00   7.7601357e-01  -1.7668295e+00   7.3462974e+00   2.0860714e+00  -9.0724366e+00  -4.2368774e+00  -1.4086709e+00   3.1023783e+00  -1.3943496e+01  -6.9260727e+00   6.3142384e-01  -3.4675947e+00  -2.2350194e-01   1.3215885e+00  -9.0332306e-01   1.4684414e-01  -3.6070523e+00  -1.2594347e+00  -2.9502303e+00  -2.9542563e+00  -1.0452379e+00  -1.5863540e+00  -6.0058036e-01   6.6155855e-01   2.0527759e+00  -7.6427146e-02   3.2107686e+00   2.1226500e+00   3.7949560e-01  -1.4191670e+00  -4.2925176e+00  -3.3077770e+00   8.2035145e-01   1.4410626e+00   1.5676859e+00   7.9085104e-01  -3.5046727e-02   4.5955019e-01  -1.1355438e+00   5.7870714e-03   5.2984283e-01  -1.5703458e+00  -2.8004192e-01  -3.5363666e+00   2.4536546e+00   2.3045002e+00   3.3258781e-01  -1.0556278e+00   5.8444851e+00  -3.9862463e+00  -5.4163403e-01  -1.1225507e+00
  -9.3624369e-01  -3.2018859e+00   1.7048857e+00   4.4609965e-01  -6.6663048e-01   6.8666257e-01   3.1558174e+00   3.0182598e-01  -4.9704733e-01   1.6995944e+00   4.0923923e-01  -2.0175590e+00   2.5722372e+00  -1.2418534e+00   6.1141091e-01   5.0506248e-01  -1.5266689e+00  -1.4976552e+00   7.2626020e-01  -1.0888846e+00  -1.0615556e+00  -4.1270059e+00   4.1305820e-02  -1.2443422e+00  -1.2640647e+00  -1.1381291e+00   1.1062455e-01  -2.7066267e-02   2.7346893e+00  -7.1274073e-01  -1.5700149e-01  -2.2391652e+00   1.2867697e+00  -2.3204760e+00   8.5170154e-01   2.3731342e+00   1.4348868e+00   4.3071318e-01   1.0181877e-01  -3.5141294e+00   6.1685891e+00  -5.7660960e-01  -8.4453724e+00  -4.6885766e+00  -2.2142014e+00   1.9491556e+00  -1.3382879e+01  -7.7636882e+00   7.3491701e-01  -2.8137435e+00  -1.6555235e-01   1.2818109e+00  -1.9083668e+00  -1.7918816e+00  -4.5047558e+00  -2.0543812e+00  -1.4903676e+00  -2.6161044e+00  -5.5354966e-02  -9.9378985e-01  -1.3419192e+00  -4.1367756e-01   1.7270266e+00  -1.1359535e+00   1.4012129e+00  -1.8957770e-02   2.5883396e+00   7.9013610e-01  -2.2037341e+00  -3.4629350e-01  -2.9232679e-01  -1.0543316e-02   2.2579056e+00   8.2131293e-02   2.0046265e-01  -1.2035319e+00   1.3386321e+00   7.8319762e-01  -1.9551546e-01  -1.4708484e+00   2.4254483e-01  -3.7500160e+00   2.3832656e+00   8.8716155e-01  -2.6282127e-01  -1.9363457e+00   4.4566672e+00  -5.2585320e+00  -1.0349606e+00  -1.3271207e+00
   4.7636250e-01  -2.4690721e+00   1.5390852e+00   8.0073596e-02  -1.2998019e+00  -1.5766179e-01   2.9395870e+00   1.3052299e-01  -9.6634970e-01   1.1004348e+00   2.6558356e+00  -1.1380117e+00   3.0601743e+00  -6.0899789e-01   6.9965055e-01   6.2339713e-01  -5.7288909e-01  -7.0268178e-01   3.2548339e-01  -1.8209034e+00  -1.1304401e+00  -3.4438423e+00   3.3515482e-01  -1.5485778e+00  -1.4898652e+00  -1.1747856e+00  -1.1501174e-01  -2.7921162e-01   3.0881723e+00  -1.0449889e-01  -5.9016908e-01  -2.3336980e+00   7.7310937e-01  -2.0850758e+00   1.4074052e+00   2.2725463e+00   2.7144145e+00   3.0850350e-01   1.2728340e+00  -2.1138121e+00   6.4926865e+00  -5.1516113e-01  -6.4390985e+00  -3.2937056e+00  -1.7936704e+00   1.3627445e+00  -9.6866615e+00  -5.5241194e+00   3.9832219e-01  -2.7262757e+00  -4.3452870e-01   7.8699548e-01  -1.7364991e+00  -2.1896256e+00  -2.6144483e+00  -2.1207370e+00  -8.6767605e-01  -2.6150592e+00   4.5874889e-01  -1.5166185e+00   4.4233955e-01  -8.1492813e-02   2.8314791e+00  -4.5727140e-01   1.0199650e+00   1.2862478e-01   1.2874719e+00  -5.1004234e-01  -2.2486116e+00  -1.5854799e+00   1.2170067e-01  -5.1757598e-01   2.1655730e+00  -5.8246327e-01  -8.1550345e-01  -2.1660111e+00   6.9223993e-01   7.3202811e-02   3.2475522e-01  -5.2052295e-01   1.0784317e+00  -2.8593724e+00   2.4502704e+00   1.7980661e+00  -1.2666249e-01  -2.5797975e+00   4.6410001e+00  -4.8500435e+00  -6.4488310e-01  -1.2618608e+00
  -5.6584170e-01  -2.3418418e+00   1.3843797e+00   3.0110520e-01  -2.9310034e-01   8.9484393e-01   2.6787058e+00   6.7819098e-01   1.8671611e-01   1.7100344e+00   1.8112224e+00   1.8481922e-02   2.8526047e+00  -1.9871048e-02   9.0852724e-01   1.5289048e+00  -9.4198957e-01   2.1232747e-01  -2.4220104e-01  -1.3923770e+00  -4.2412243e-01  -2.4698647e+00   6.9535316e-01  -1.2977377e+00   1.4114699e-01  -7.3973124e-01   8.5002781e-01  -6.1678519e-02   1.9629656e+00   3.8711486e-02   1.4543819e-01  -1.9918071e+00   4.9829520e-01  -1.5566402e+00   2.4101517e+00   3.5605249e+00   1.8552450e+00   4.4407094e-02   9.2357858e-01  -2.6912692e+00   5.2767718e+00   1.1858080e+00  -9.1458288e+00  -5.0317557e+00  -3.8283439e+00   1.5608303e+00  -1.4177596e+01  -8.1713352e+00  -1.5149759e+00  -4.4612048e+00  -1.1508760e+00   5.2750992e-01  -1.1385253e+00  -1.6218205e+00  -3.3604308e+00  -1.8387853e+00  -2.5661249e+00  -3.4207780e+00  -8.4399126e-01  -1.7254654e+00  -2.9905622e-01  -4.7081132e-02   2.0332887e+00  -7.2841815e-01   2.4901956e+00   2.0203763e+00   1.1117715e+00   6.4806970e-02  -3.5333650e+00  -1.9853958e+00   1.4327576e+00   4.3187854e-01   7.6006814e-01   2.8779598e-01  -4.6307558e-01  -6.0727581e-01   7.1331518e-01   1.0539908e+00  -1.5513413e-01  -1.5907188e-01   5.9494713e-01  -3.5538499e+00   2.5864349e+00   1.1739642e+00   4.0691923e-01  -1.5345331e+00   6.9544575e+00  -4.9249165e+00  -3.4885912e-01  -7.9937721e-01
   1.1557307e-01  -2.6471801e+00   1.5748419e+00   1.0169872e-01  -3.5487958e-01   8.9989661e-01   2.7665254e+00   3.2717708e-01  -3.1262138e-01   1.1309215e+00   1.8617527e+00  -3.8115846e-01   2.7282964e+00  -3.9973106e-01   5.4028918e-01   1.0083971e+00  -8.2513799e-01   5.8229335e-01  -3.9080903e-01  -1.2833312e+00  -1.3050114e-01  -2.8233999e+00   1.2485187e+00  -1.5913596e+00   6.8543689e-01  -1.0941560e+00   9.4875697e-01  -6.3971170e-02   1.9989302e+00   1.3713104e-01  -2.4934546e-01  -2.9350913e+00   2.3188840e-01  -1.5620547e+00   2.6998665e+00   3.5528278e+00   2.5884232e+00   2.3126516e-01   1.3803224e+00  -3.3791031e+00   5.0717596e+00   3.6313449e-01  -8.7463776e+00  -4.6527837e+00  -3.8355635e+00   8.8542713e-01  -1.3798812e+01  -8.0250647e+00  -1.6569823e+00  -4.5708483e+00  -1.6143870e+00   1.8050728e-02  -2.1670468e+00  -2.9933491e+00  -3.6512852e+00  -2.2286901e+00  -1.9023298e+00  -2.8141730e+00  -4.0855351e-01  -1.4102073e+00  -5.0659390e-01  -1.4077275e-01   1.9483360e+00  -1.0130745e+00   1.5545691e+00   1.2327687e+00   1.4442386e+00   4.1075866e-01  -2.7723027e+00  -1.2153964e+00   1.5083224e+00  -4.8243646e-01   7.4667162e-01   2.3528691e-01  -7.6364305e-01  -1.9720429e+00   1.7456701e+00   2.2011213e+00  -6.0467124e-02   4.6290265e-01   9.3887347e-01  -3.8012311e+00   2.7589888e+00   6.1324355e-01  -1.1276919e-01  -2.3753407e+00   5.6103473e+00  -5.3404906e+00  -6.6491552e-01  -7.1670278e-01
   3.3522899e-01  -2.5333598e+00   1.6122168e+00   2.8237010e-02  -3.0419204e-01   7.5191196e-01   2.7200053e+00   2.4196204e-01  -1.7894254e-01   8.5890981e-01   2.2555305e+00  -4.3415206e-02   2.9488905e+00  -2.6149931e-01   5.7802760e-01   8.7143955e-01  -1.1806275e+00   7.7496259e-01  -8.1456381e-01  -1.4577843e+00  -1.1149581e-01  -2.0586784e+00   1.3579238e+00  -1.5686878e+00   1.2678517e+00  -1.0062509e+00   1.3056458e+00   8.5276691e-03   1.9336363e+00   1.4872910e-01  -5.3623742e-01  -3.6088726e+00  -2.7495535e-01  -1.4088119e+00   2.4783618e+00   3.4100737e+00   2.8934990e+00   7.8497254e-01   8.9016365e-01  -3.0913842e+00   4.9753061e+00   1.7950920e-01  -8.3590360e+00  -4.3426640e+00  -4.3689755e+00   7.3820555e-01  -1.3575952e+01  -7.3952815e+00  -2.3517329e+00  -4.2638326e+00  -2.2772758e+00  -2.7054853e-01  -2.8614414e+00  -3.4353400e+00  -3.9534152e+00  -2.2940396e+00  -1.5216235e+00  -2.4787176e+00   1.2135156e-01  -8.4511143e-01   5.2489879e-01   4.1401834e-01   2.3258430e+00  -9.9377537e-01   1.2870951e+00   1.6863222e+00   6.1546750e-01   8.4221503e-02  -2.9179605e+00  -1.2518180e+00   1.7632540e+00  -6.5043989e-01   4.4454108e-01  -3.7420161e-01  -9.5270227e-01  -3.1375664e+00   2.7031656e+00   4.2696376e+00  -7.0019452e-01   1.2111761e+00   9.6135836e-01  -3.7155998e+00   2.7676753e+00   5.2130900e-01  -8.4034824e-01  -3.1025424e+00   5.8112190e+00  -5.7921085e+00  -4.1440391e-01  -6.5237218e-01
   1.1309195e-01  -2.1979357e+00   1.1436592e+00  -3.7458955e-01   1.5205654e-01   6.7455774e-01   2.0005154e+00  -4.8983616e-02   4.3523843e-01   3.1219483e-01   1.4740695e+00  -1.3027734e-01   2.3823357e+00  -5.6985976e-02   3.7284824e-01   8.1838056e-01  -1.2878787e+00   7.1536805e-01  -7.6142646e-01  -1.0720805e+00   1.4169903e-01  -1.6845612e+00   1.0396164e+00  -1.2763441e+00   1.3891579e+00  -8.6353220e-01   1.5450421e+00   1.0273989e-02   1.2819841e+00  -3.6900712e-01  -1.0467651e+00  -3.0150256e+00  -5.9803193e-01  -1.2625581e+00   3.0398136e+00   4.1325662e+00   2.5848329e+00   2.0417291e-01   7.3984641e-01  -3.1732323e+00   2.5698144e+00  -6.9690203e-01  -6.7706290e+00  -3.5680349e+00  -4.2262243e+00   5.3515726e-01  -1.1347851e+01  -6.2951268e+00  -2.5791525e+00  -3.8418933e+00  -2.3370749e+00  -4.3699154e-01  -2.2949607e+00  -3.0782598e+00  -3.0469871e+00  -1.7190933e+00  -1.2940993e+00  -2.0127171e+00  -1.6955886e-01  -4.3494589e-01   3.6834947e-02   1.8001696e-01   1.6642412e+00  -1.2603507e+00   7.6485845e-01   1.1998301e+00   1.7432117e+00   1.5494416e+00  -2.1654977e+00  -2.2431931e-01   1.2876361e+00  -6.9028394e-01  -3.1664438e-01  -9.9097481e-01  -8.4785369e-01  -2.8186255e+00   2.2941188e+00   3.5443528e+00  -1.1131785e+00   1.1704768e+00   1.4441324e+00  -2.7232043e+00   2.4584992e+00  -1.0386458e-01   6.4803139e-03  -2.1118679e+00   5.9863922e+00  -5.0159961e+00  -1.6077966e-01  -3.1826220e-01
  -7.1955024e-02  -1.7126900e+00   8.9615618e-01  -5.2186773e-01  -1.7247318e-01   4.0582986e-01   1.6165230e+00  -3.0751934e-01   1.1586430e-01  -5.7204509e-02   2.3205134e-01  -9.6482057e-02   1.6665103e+00  -3.5260344e-01  -3.4136599e-01   6.5162615e-01  -9.8608807e-01   1.6753542e+00  -7.1370571e-01  -5.7404368e-01  -1.5000254e-02  -1.3729656e+00   8.4486678e-01  -8.9785174e-01   9.3558282e-01  -1.0288296e+00   1.2494978e+00   6.5064980e-02   1.2203775e+00  -3.9598741e-01  -1.9292579e+00  -2.5757135e+00  -1.0261912e+00  -7.6526698e-01   2.3683456e+00   3.9673230e+00   2.1044293e+00   2.3558457e-01   9.6698070e-03  -3.4413033e+00   2.2979204e+00  -1.6922012e+00  -5.7018520e+00  -3.0105073e+00  -4.2565711e+00   1.7978264e-01  -1.0790311e+01  -5.6875849e+00  -2.8542928e+00  -3.6961189e+00  -2.9565879e+00  -5.5061276e-01  -3.8392041e+00  -3.9765516e+00  -3.3459982e+00  -1.7643668e+00  -5.4960310e-01  -7.3297036e-01  -1.3541308e-01   1.1741039e-01  -3.1541801e-01   9.1846026e-01   9.1977499e-01  -1.2188246e+00   3.7589136e-02   1.1638145e+00   1.6280506e+00   2.1738221e+00  -1.4916636e+00   8.5971435e-01   7.9877415e-01  -3.5171440e-01   4.3142304e-02  -1.1851656e+00  -4.6641505e-01  -3.0253921e+00   3.3715540e+00   4.4894496e+00  -9.0191304e-01   2.2729833e+00   1.7187562e+00  -1.8364216e+00   1.9741505e+00  -7.7174621e-01  -1.5544123e-01  -2.0663846e+00   4.2645344e+00  -5.1361516e+00  -2.8943694e-01  -3.0940036e-01
   6.4783063e-01  -1.7932623e+00   9.3093206e-01  -8.2547928e-01  -4.6506366e-01   1.1497055e-01   1.4299432e+00  -5.4570536e-01  -2.2948421e-01  -5.7614611e-01   3.1785548e-01  -3.6097990e-01   1.4797082e+00  -4.5795587e-01  -4.7855780e-01   3.3863833e-01  -6.2524655e-01   1.7518775e+00  -7.0764117e-01  -5.8953442e-01   3.7400912e-01  -1.1394327e+00   1.2927346e+00  -8.3077506e-01   1.2448371e+00  -1.1621936e+00   1.3706282e+00   9.3767564e-02   1.1426099e+00  -1.5979469e-01  -2.2813906e+00  -2.7655547e+00  -1.5342743e+00  -6.5485404e-01   2.0408338e+00   3.7566004e+00   2.4043378e+00   1.8213587e-01   1.7893715e-01  -3.4626702e+00   1.2599726e+00  -2.6447495e+00  -4.3605964e+00  -1.8004453e+00  -3.7416899e+00  -6.4799838e-02  -8.9784448e+00  -4.1270863e+00  -2.8211021e+00  -3.1877733e+00  -3.4354863e+00  -9.9945855e-01  -4.8663087e+00  -5.3172383e+00  -2.9463997e+00  -1.8900317e+00   4.8053619e-01  -1.8035547e-01   1.7235921e-01   5.9469677e-01  -8.4382587e-03   6.5253131e-01   1.1715527e+00  -1.2433946e+00  -8.5669073e-01   5.9799323e-01   1.4911535e+00   2.4207054e+00  -8.0467566e-01   1.1407554e+00   7.3998173e-01  -9.5851122e-01  -2.1418726e-02  -1.6072441e+00  -1.0091897e+00  -4.1580508e+00   3.5378318e+00   5.4776727e+00  -1.0358324e+00   2.7987702e+00   2.3818410e+00  -1.2748921e+00   1.8630587e+00  -1.0879960e+00  -2.6048448e-01  -2.3482143e+00   3.0935478e+00  -4.5914947e+00  -3.2454664e-01  -1.3544646e-01
   7.9894859e-01  -1.6430406e+00   7.9214444e-01  -9.2420901e-01  -2.6915788e-02   1.4798038e-01   9.5181572e-01  -8.0962404e-01  -1.5872743e-01  -9.3144581e-01   9.0148873e-01  -8.9333286e-02   1.6123648e+00   4.3500482e-02  -2.9020068e-01   3.6111583e-01  -8.7928781e-01   1.2924992e+00  -1.2587797e+00  -1.0659220e+00   3.1223055e-01  -5.8320121e-01   1.2103518e+00  -8.0333029e-01   1.6126244e+00  -5.6832789e-01   1.6400461e+00   3.9804650e-01   8.3181133e-01  -1.5317869e-01  -2.1615056e+00  -2.9244290e+00  -2.0517497e+00  -7.8991934e-01   2.4987246e+00   3.5860282e+00   2.6195812e+00   6.3800827e-01  -9.9359788e-02  -1.9788693e+00   4.6104257e-01  -2.9638901e+00  -1.9892385e+00  -4.9229033e-01  -2.6632876e+00  -2.7996481e-02  -5.2117540e+00  -1.6277381e+00  -2.5252337e+00  -1.8038739e+00  -3.1183772e+00  -1.0185575e+00  -4.0273917e+00  -4.2297098e+00  -1.7234449e+00  -1.2609172e+00   4.7750392e-01  -2.7732621e-01   9.2474315e-01   1.1571592e+00   1.0268430e+00   8.2283328e-01   1.1003655e+00  -1.3174316e+00  -1.2675006e+00   7.4693373e-01   1.2655061e+00   2.1321945e+00  -4.0910334e-01   1.1804852e+00   2.0869978e-02  -1.9456973e+00  -1.2885557e+00  -2.5935852e+00  -1.9957450e+00  -5.3582233e+00   3.4768804e+00   6.2789811e+00  -1.7349125e+00   2.6203528e+00   1.7886292e+00  -1.4133728e+00   1.8868498e+00  -9.0557615e-01  -6.3046570e-01  -2.5013532e+00   3.0877023e+00  -3.7753422e+00   1.8863493e-02   7.0953961e-02
   4.5178534e-01  -1.3914442e+00   5.2064422e-01  -1.0252961e+00   8.3888388e-02   5.7737450e-02   5.6224041e-01  -8.1689857e-01   1.3807238e-01  -1.0744143e+00   4.7433117e-02  -4.7837433e-01   1.0928710e+00   1.0085994e-01  -5.0786213e-01   1.8221093e-01  -1.1362395e+00   1.0470333e+00  -1.0659826e+00  -8.0104858e-01   6.2003450e-01  -1.5675228e-01   1.0709252e+00  -4.4760163e-01   1.1915000e+00  -3.6117654e-01   1.7012705e+00   5.1925339e-01   3.0018624e-01  -4.3261112e-01  -2.1092529e+00  -2.0633843e+00  -2.2694079e+00  -7.9354049e-01   1.2953865e+00   3.2506750e+00   1.8247762e+00   3.6326667e-01  -9.7798208e-01  -2.1697619e+00  -1.3272545e+00  -3.8063105e+00  -9.0608666e-01   2.2214714e-01  -2.4751428e+00   7.8627065e-02  -3.6492481e+00  -5.5897591e-01  -2.5889832e+00  -5.8769461e-01  -2.9694773e+00  -8.5041861e-01  -3.7642506e+00  -3.5311169e+00  -1.2569852e+00  -5.9566302e-01   6.0146786e-01   3.9323638e-01   6.0539149e-01   1.8939013e+00   4.5173110e-01   7.5139564e-01   4.0389856e-01  -1.4725859e+00  -1.6262884e+00   5.0484215e-01   1.8634792e+00   3.1183255e+00   2.3381773e-01   2.0091561e+00  -5.7503498e-01  -1.8262634e+00  -1.7734449e+00  -3.0339766e+00  -2.0845326e+00  -4.9224916e+00   2.7913144e+00   6.1185474e+00  -2.1981386e+00   2.5087417e+00   2.0634272e+00  -4.8401062e-01   1.4118180e+00  -1.4700072e+00   1.7767712e-03  -1.7381112e+00   2.7036256e+00  -2.9824672e+00   2.0235398e-01   2.2762926e-01
   1.3575418e-01  -1.3423316e+00   2.0916861e-01  -1.2750195e+00   1.8792605e-01   1.3275524e-01  -5.1058328e-02  -1.3458105e+00   2.7791965e-01  -1.5490861e+00  -1.7473675e+00  -1.0673292e+00   9.1982912e-02  -5.3221613e-01  -8.0543842e-01   2.4840059e-02  -7.1337682e-01   1.2981632e+00  -9.8925820e-01  -2.8040424e-01   8.8951880e-01   1.0006816e-02   8.1940505e-01  -2.1594614e-01   1.3722081e+00  -3.8591710e-01   1.6646924e+00   7.7478343e-01  -3.3517029e-02  -2.3683005e-01  -2.5562716e+00  -1.5812958e+00  -2.5576073e+00  -7.3080639e-02   1.6350963e+00   3.4924873e+00   1.4723860e+00   4.1159042e-04  -9.4351525e-01  -1.7292387e+00  -1.5716552e+00  -4.2670107e+00   1.0996440e+00   1.7398019e+00  -5.3800013e-01   4.8810642e-01  -1.6558900e+00   1.2080154e+00  -1.7356607e+00  -3.6891672e-01  -3.2732079e+00  -1.1228571e+00  -4.7710810e+00  -4.1770784e+00  -1.0923896e+00  -4.4036773e-01   1.2767416e+00   1.2386744e+00   6.3470974e-01   2.3316464e+00   1.0554182e-01   1.0180422e+00  -2.4514031e-01  -1.6156340e+00  -2.3011347e+00  -6.7742819e-02   2.0087408e+00   3.7315839e+00   8.7225142e-01   2.5288266e+00  -1.2198875e+00  -2.1114935e+00  -1.7695123e+00  -2.7951704e+00  -2.1447307e+00  -5.2466659e+00   3.1000676e+00   6.6537182e+00  -2.0142254e+00   2.9325835e+00   2.3540489e+00   2.6228209e-01   1.0477050e+00  -1.9884411e+00   1.4681641e-01  -1.1277810e+00   1.3225323e+00  -1.8608890e+00  -4.3856508e-02   4.8251954e-01
   3.7407308e-01  -7.1120342e-01   1.6119615e-01  -1.1853393e+00  -4.1135279e-01  -1.9096340e-01  -9.5677358e-02  -1.2101860e+00   1.8919124e-01  -1.4162225e+00  -1.3915544e+00  -6.4840265e-01   1.3648174e-01  -3.0944770e-01  -8.1707834e-01   2.1112123e-01   1.6879896e-01   1.8395458e+00  -9.5991042e-01  -3.9373016e-01   1.1662082e+00   5.2365208e-01   1.0008632e+00   6.9532727e-02   9.8073621e-01  -4.4858474e-01   1.4418578e+00   7.0277857e-01   2.7309366e-01   2.0709587e-01  -2.7766150e+00  -9.1934545e-01  -3.1864963e+00   1.9769340e-01   6.1224463e-01   2.8432537e+00   1.0224067e+00  -5.5469468e-01  -1.2954437e+00  -1.2778737e+00  -1.2388723e+00  -4.5935096e+00   1.9079925e+00   2.0633877e+00  -6.8739122e-01   3.8053626e-01  -6.3104138e-01   2.0849469e+00  -1.9352842e+00   5.7669780e-04  -3.4647696e+00  -1.0969921e+00  -5.1774312e+00  -4.2257806e+00  -6.1506490e-01  -3.9133025e-01   1.7200045e+00   1.7690926e+00   7.2382071e-01   2.5875200e+00   8.1910359e-01   1.7906412e+00  -1.9610371e-01  -1.3062712e+00  -2.1857153e+00   7.3791072e-01   7.7729618e-01   3.0249473e+00   6.3723556e-01   2.1330493e+00  -1.1065642e+00  -1.7068442e+00  -1.1741943e+00  -2.8293136e+00  -2.1236842e+00  -5.2475556e+00   2.8626718e+00   6.8269593e+00  -1.3712283e+00   3.6787874e+00   2.7144219e+00   1.1473855e+00   7.4086625e-01  -1.6069793e+00   2.6475480e-01  -1.1426780e+00   7.7949295e-01  -1.3587566e+00   2.6816767e-01   4.4110444e-01
   8.8596284e-01  -6.8915653e-01   3.3552104e-01  -1.1478983e+00  -1.4293767e-01   8.5591297e-03  -3.0766088e-02  -1.5577607e+00  -5.8866203e-02  -1.6855956e+00  -9.6314733e-01  -7.3339613e-01   2.9838288e-01  -3.0972853e-01  -5.6631539e-01   1.6308017e-01   4.1386719e-01   1.6198376e+00  -1.3200698e+00  -7.9825967e-01   1.4720681e+00   3.5693592e-01   1.3298083e+00  -8.9230769e-03   1.2894716e+00  -8.4932262e-02   1.4334233e+00   9.0115928e-01   4.8613182e-01   4.2455973e-01  -2.7501184e+00  -1.0815043e+00  -3.7893341e+00  -7.8159841e-02   1.0369919e+00   2.1105250e+00   1.2535537e+00  -6.4104784e-01  -1.3116242e+00  -1.7748802e-02  -1.1054221e+00  -5.1110166e+00   3.9612472e+00   2.8956675e+00   3.2472394e-01   2.7655840e-02   2.6773940e+00   4.0486163e+00  -1.2034128e+00   9.6481934e-01  -3.1845069e+00  -1.1766679e+00  -4.7261441e+00  -3.5280819e+00   1.2945894e-01  -8.8086981e-02   1.8791811e+00   1.9740587e+00   1.5011771e+00   3.0317972e+00   1.4115025e+00   2.1502228e+00  -3.4573206e-01  -1.4680296e+00  -2.6425268e+00   6.0954427e-01   5.4755151e-01   2.3897844e+00   1.2304599e+00   2.5721059e+00  -1.8053006e+00  -2.6436956e+00  -1.5181853e+00  -3.0597687e+00  -2.8286958e+00  -6.2482006e+00   2.8697244e+00   7.0420558e+00  -1.0683491e+00   3.5474922e+00   2.2766231e+00   7.8155062e-01   1.1376858e+00  -6.5281219e-01  -1.4573322e-01  -1.8693650e+00   1.2084394e-01  -1.0096260e+00   3.4605750e-01   5.3098089e-01
   1.3858677e-01  -4.0838598e-01   1.0483824e-01  -7.4632655e-01  -2.3606945e-01   1.0241512e-01  -4.4420078e-01  -1.0715158e+00   2.6349485e-02  -1.1609540e+00  -1.4886291e+00  -1.3198953e-01   6.0931834e-03   1.2099456e-01  -6.6350363e-01   5.9077678e-01   6.9011479e-01   1.6989788e+00  -1.0340038e+00  -4.3001877e-01   1.3621824e+00   7.6669682e-01   1.3651881e+00   6.1689899e-01   9.3748378e-01   1.8443418e-01   1.5700218e+00   1.0861454e+00  -1.7909803e-01   8.9848050e-01  -2.2552807e+00  -5.9289393e-02  -3.3975039e+00   4.1230290e-01   3.0524982e-01   1.7700853e+00   1.4655310e-01  -8.2033921e-01  -1.9448271e+00   1.8217764e-01  -1.5103305e+00  -4.3480651e+00   3.7624930e+00   2.7977457e+00   2.1822093e-01   5.1817126e-01   1.9766244e+00   3.6774073e+00  -1.6249598e+00   1.1446861e+00  -2.8777948e+00  -9.2409962e-01  -4.4326958e+00  -3.1745356e+00   2.1796827e-01   1.8049038e-01   1.1442038e+00   1.6678088e+00   5.2664089e-01   2.8038940e+00   8.3088270e-01   1.8610011e+00  -1.2926900e+00  -1.3387529e+00  -1.6953978e+00   1.5292681e+00   3.7496667e-01   2.6603559e+00   9.1825223e-01   2.4269057e+00  -2.0251998e+00  -2.3089857e+00  -2.1393619e+00  -2.4664858e+00  -3.2220785e+00  -4.9400851e+00   2.3820928e+00   7.0693238e+00  -1.1367408e+00   3.9003165e+00   1.8594718e+00   1.1196600e+00   5.2009881e-01  -1.3548697e+00   3.1061971e-01  -5.2843084e-01  -9.0386682e-02  -2.1430067e-01   4.3276177e-01   6.0989458e-01
  -3.5603181e-01  -1.8636528e-01  -1.5685610e-01  -6.2425674e-01  -1.2001306e-01   1.5381446e-01  -7.9214144e-01  -1.3660474e+00   9.2899776e-02  -1.2236568e+00  -2.6948610e+00  -5.4392118e-01  -5.3510223e-01  -2.6951731e-01  -8.9343959e-01   4.3569362e-01   9.4327658e-01   1.4795982e+00  -8.1982401e-01   2.9030301e-02   1.2374770e+00   6.0997479e-01   8.5615370e-01   8.3948414e-01   5.8421543e-01   1.7229723e-01   1.3219607e+00   1.1955674e+00  -1.7904924e-01   7.1750294e-01  -2.8193933e+00   4.1459731e-01  -3.4187074e+00   7.1026725e-01   5.6370651e-01   1.4705398e+00  -3.0277089e-01  -1.3298051e+00  -2.0167531e+00   6.8238219e-01  -1.2873036e+00  -4.8983792e+00   5.4804518e+00   3.5539710e+00   1.5211382e+00   6.6998878e-01   4.0152892e+00   4.8070090e+00  -6.0482917e-01   1.8091345e+00  -2.4505146e+00  -5.9011160e-01  -4.3723682e+00  -2.6829612e+00   3.6941148e-01   4.3066317e-01   1.3491345e+00   2.1978039e+00   6.7071492e-01   3.0743974e+00   3.1418410e-01   2.1255660e+00  -2.2974746e+00  -1.5915995e+00  -1.9569251e+00   1.0782661e+00   9.1070483e-01   3.1682361e+00   1.6373192e+00   3.4376596e+00  -2.8955473e+00  -2.2974175e+00  -1.7468798e+00  -2.1792037e+00  -2.7751858e+00  -4.7042050e+00   2.5752742e+00   6.2369736e+00  -6.7579005e-01   3.7798312e+00   1.6372687e+00   1.6320186e+00   2.5536205e-01  -1.3809873e+00   4.1562893e-01  -5.7578640e-02  -1.4515256e+00   4.5588130e-01   3.1931515e-01   6.0136992e-01
  -5.8806120e-01   1.8193150e-01  -3.7722686e-01  -3.3125276e-01  -2.3569587e-01   1.8216771e-01  -1.1163687e+00  -1.2431230e+00  -3.5728091e-01  -9.5891882e-01  -3.0618546e+00  -3.0766246e-02  -7.7617624e-01  -6.5605875e-02  -1.1179885e+00   7.3453423e-01   1.5528686e+00   1.6317127e+00  -7.2331977e-01   2.7055926e-01   9.0760980e-01   4.8571311e-01   7.8740509e-01   1.2318664e+00   1.9242339e-01   3.0337380e-01   1.0934625e+00   1.3027429e+00  -3.7167104e-01   1.0077462e+00  -3.0627740e+00   1.0678132e+00  -3.3201264e+00   1.0151686e+00   9.2897544e-01   1.0779952e+00  -6.7127848e-01  -1.5824999e+00  -1.7641993e+00   1.4131741e+00  -8.5700823e-01  -4.5966132e+00   6.6152139e+00   4.0712847e+00   2.3239631e+00   7.5053523e-01   5.3534102e+00   5.5009093e+00  -1.4538565e-01   1.9193141e+00  -2.0978020e+00  -4.5205517e-01  -4.2466299e+00  -2.6633165e+00   7.7917400e-01   4.5999788e-01   1.1587211e+00   2.1880326e+00   3.2971102e-01   2.7428089e+00  -7.8619805e-02   2.0695852e+00  -3.1247399e+00  -1.4617678e+00  -1.6131478e+00   1.2701898e+00   9.3229831e-01   3.1277975e+00   1.8929693e+00   3.6827246e+00  -3.4086184e+00  -2.2111788e+00  -1.7015265e+00  -1.5401165e+00  -2.8826322e+00  -3.8758398e+00   2.3765715e+00   5.3795384e+00  -8.9473721e-03   3.9968370e+00   1.3139214e+00   2.0399997e+00  -1.7430068e-03  -1.2888228e+00   6.5389268e-01   6.7818619e-01  -2.7623175e+00   1.0592382e+00   2.0625505e-01   6.2427581e-01
  -5.2083721e-01   2.0965014e-01  -1.5877052e-01   1.2395763e-01  -2.4578238e-01   3.4851026e-01  -8.4795211e-01  -9.8801297e-01  -6.2437313e-01  -5.7743046e-01  -2.3049700e+00   4.3201543e-01  -2.4118761e-01   2.3308855e-01  -8.7674929e-01   9.0288477e-01   1.9101622e+00   1.4103852e+00  -8.5223829e-01   5.4351034e-02   8.6913682e-01   4.2759549e-01   1.1241534e+00   1.3005571e+00   4.4603539e-01   4.6271204e-01   1.1280154e+00   1.3281340e+00  -1.5798286e-01   1.3634293e+00  -2.8724588e+00   9.8668410e-01  -3.3081480e+00   9.3042428e-01   1.4616724e+00   4.4629866e-01  -6.6283991e-01  -1.7501614e+00  -1.6024234e+00   2.1560867e+00   3.1172264e-02  -4.1977243e+00   6.7413699e+00   3.6329266e+00   2.2210530e+00   5.3349511e-01   5.7721755e+00   5.3704860e+00   2.3735597e-02   2.1099038e+00  -1.6104344e+00  -2.2881031e-01  -3.5335447e+00  -2.1345549e+00   8.6906238e-01   4.0825965e-01   6.3225126e-01   1.5782479e+00   4.5697695e-01   2.5028032e+00   1.8059995e-01   1.9965050e+00  -3.4089587e+00  -1.5592129e+00  -1.0006226e+00   1.8777891e+00   5.4779444e-01   2.3765296e+00   1.6655615e+00   3.5932245e+00  -3.4058109e+00  -2.3552316e+00  -1.6431010e+00  -1.0644358e+00  -2.9850383e+00  -3.7695675e+00   2.6535466e+00   5.1127807e+00   4.4741131e-01   3.8891465e+00   6.6886903e-01   1.4500974e+00   2.1492956e-01  -7.0596034e-01   3.1495375e-01   3.8071255e-01  -3.1019162e+00   1.0355336e+00   2.5684520e-01   5.5236491e-01
  -2.9932879e-01   4.2291142e-01   4.3207582e-02   4.7768322e-01   2.3013818e-02   5.1953209e-01  -6.4848321e-01  -7.4391199e-01  -4.5087864e-01  -2.5583027e-01  -7.9416965e-01   1.4330191e+00   5.6002129e-01   9.2853208e-01  -1.8051985e-01   1.4157197e+00   2.4786156e+00   1.2969059e+00  -1.1374499e+00  -4.2828585e-01   8.9354098e-01   5.9992170e-01   1.5124045e+00   1.3358935e+00   1.0496847e+00   8.5370922e-01   1.2979821e+00   1.2644808e+00   3.3090619e-02   1.8828378e+00  -2.4651783e+00   1.0552040e+00  -3.2384994e+00   8.8169883e-01   3.1161971e+00   2.1136102e-01  -4.3681834e-01  -2.1646076e+00  -9.8451835e-01   3.7304159e+00   7.6685369e-01  -3.1843411e+00   7.1155313e+00   3.0589697e+00   1.9969655e+00   1.7202976e-01   6.9564845e+00   5.3727130e+00  -2.3018604e-02   1.8931471e+00  -9.9421480e-01  -1.5253331e-01  -1.8307443e+00  -9.4356910e-01   1.7330385e+00   5.6995214e-01  -3.0297066e-01   4.3153789e-01   4.4035444e-01   1.7548473e+00   9.3309195e-01   1.8713068e+00  -3.3948204e+00  -1.5008189e+00   5.7648281e-03   2.8493292e+00  -4.1997116e-02   1.1690729e+00   9.8098370e-01   2.9136689e+00  -3.1966606e+00  -2.5241330e+00  -2.0144690e+00  -6.6540991e-01  -3.3329864e+00  -3.3908328e+00   2.4634855e+00   3.9509019e+00   9.9935916e-01   3.7226902e+00  -6.4417522e-02   7.0055125e-01   6.6955833e-01   5.0712526e-01   2.2389358e-01   1.8090882e-01  -2.1262353e+00   1.1800418e+00   5.8597279e-01   5.8287553e-01
  -6.5009364e-01   3.0395431e-01  -5.4269170e-02   7.9209241e-01  -6.2769432e-01   1.1181716e-01  -6.6715227e-01  -5.5767208e-01  -7.8393865e-01  -3.4236150e-01  -2.0310694e+00   7.0178293e-01  -9.0842378e-02   2.8619161e-01  -7.0599000e-01   8.6709590e-01   2.2927827e+00   7.2893227e-01   6.5647944e-02   4.7498076e-01   6.9752813e-01  -1.3491113e-01   1.4352484e+00   1.9026691e+00  -1.6583534e-01   3.6391760e-01   1.0094119e+00   1.0661011e+00  -1.6236978e-01   1.6994737e+00  -2.8416803e+00   1.6968742e+00  -2.1487811e+00   1.2970855e+00   1.8959502e+00  -4.5909714e-01  -1.5558413e+00  -3.0528886e+00  -1.9783919e+00   2.3322870e+00   4.7098760e-01  -3.8224513e+00   6.3265738e+00   2.1903443e+00   1.3558967e+00  -3.2430949e-02   5.2782275e+00   3.5332630e+00  -9.8673633e-02   1.8208588e+00  -7.5788494e-01   3.2159174e-03  -2.3152214e+00  -1.6845408e+00   5.5737842e-01   6.6660212e-02  -2.6819920e-01   5.7620262e-01  -2.7308863e-01   1.7365688e+00  -8.0084551e-01   1.2319986e+00  -4.4325801e+00  -1.7366669e+00  -3.0929852e-01   2.1538531e+00   1.0242178e+00   2.5895059e+00   1.5666487e+00   4.1522224e+00  -3.7731554e+00  -2.1456259e+00  -1.2668292e+00   1.9587196e-01  -2.8231160e+00  -1.9179520e+00   3.0866041e+00   3.2359626e+00   6.5866409e-01   3.4097576e+00  -7.4734679e-02   1.1619478e+00  -1.2205725e-01  -7.2129156e-01   7.5403634e-01   1.1376046e+00  -3.5532777e+00   1.0560370e+00   2.1363169e-01   4.0483407e-01
  -1.1873033e+00   5.8489564e-01   5.3002106e-02   1.2957588e+00  -1.0030415e+00   1.5235175e-01  -3.1843728e-01  -1.8269663e-01  -1.2365993e+00   3.3466368e-01  -2.9683105e+00   1.4877787e+00  -2.0826266e-01  -5.2425885e-02  -9.8947239e-01   1.1958689e+00   2.7060066e+00   1.7807186e+00   6.2835355e-02   9.0889428e-01   1.2307506e-01   1.7995418e-01   1.4689644e+00   2.3756094e+00  -1.2181619e-01   2.2014829e-01   7.1605503e-01   1.0786069e+00   6.4287498e-02   2.1980817e+00  -3.2051120e+00   1.9337876e+00  -1.7121888e+00   2.1042975e+00   2.2432811e+00  -8.5755397e-01  -1.7901044e+00  -2.6775588e+00  -1.7538579e+00   2.5498518e+00   3.4493426e+00  -2.5371298e+00   5.0962680e+00   1.4813576e+00   9.9290511e-01   7.1156489e-02   2.0893482e+00   1.9491101e+00  -3.5627613e-01   3.3378093e-01  -1.4382669e+00  -1.2257058e-01  -3.9890673e+00  -3.0546603e+00  -1.0943295e+00  -6.6724665e-01  -3.6269602e-01   8.9206488e-01  -9.6157272e-01   1.0285433e+00  -1.0724085e+00   1.9079147e+00  -4.6854956e+00  -1.3398527e+00   5.9115371e-01   3.0085236e+00  -2.1040417e-01   1.6388369e+00   5.8722416e-01   3.7073566e+00  -3.0726161e+00  -7.3808747e-01   2.3736415e-01   1.7689262e+00  -1.7396465e+00  -6.7671487e-01   4.5585253e+00   3.8738697e+00   1.5685382e+00   4.7577712e+00  -2.1906425e-01   1.3937812e+00  -2.2353201e-01  -5.1940082e-01   1.8570114e-01   1.0449086e+00  -4.6959926e+00   7.2118861e-02  -1.8063989e-01   2.0651452e-01
  -1.3748469e+00   1.1953534e+00  -3.0316694e-01   1.5969526e+00  -1.0990441e+00  -1.2635557e-01  -8.0462098e-01   1.3953672e-01  -1.6095109e+00   6.2525124e-01  -2.4711777e+00   2.4370741e+00  -2.4234273e-01   5.5965064e-01  -1.0755507e+00   1.4636804e+00   2.9780294e+00   1.6992183e+00   2.9259460e-01   1.0249194e+00  -6.9737432e-01   4.0937792e-01   1.0575502e+00   2.7171801e+00  -7.9250066e-01   4.4178543e-01   3.5385114e-01   9.3476431e-01  -1.7956080e-01   2.0940273e+00  -3.6065680e+00   2.6834119e+00  -1.0757955e+00   2.2542163e+00   3.3685894e+00  -1.0640645e+00  -2.1053127e+00  -2.9911126e+00  -1.2976645e+00   3.6069400e+00   3.0676927e+00  -2.1646438e+00   5.9331111e+00   1.5554153e+00   1.1268460e+00  -2.6659015e-01   3.7087567e+00   2.1376810e+00  -2.1063062e-01   3.6497527e-01  -6.2286819e-01   3.7513079e-01  -2.7503621e+00  -2.1903310e+00  -1.4722836e-01  -4.8807393e-01  -1.0764843e+00   9.0024642e-03  -1.4581350e+00   8.7186715e-02  -1.5560630e+00   1.1897626e+00  -5.4612320e+00  -1.1073156e+00   9.2007867e-01   3.1378534e+00   3.1537443e-01   1.8376262e+00   8.2432186e-01   3.8956726e+00  -3.3971861e+00  -1.9156593e-01   2.5722863e-04   1.9299328e+00  -1.5386996e+00   6.3797927e-01   4.2796336e+00   1.1031786e+00   1.6790521e+00   4.1476633e+00  -1.0297185e+00   1.4661050e+00  -5.7332626e-01  -3.7126801e-01   6.2611678e-01   1.8440061e+00  -5.4551315e+00   6.9839481e-01  -3.5872216e-02   1.1711317e-01
  -1.5099034e+00   7.6736424e-01  -7.0052118e-02   1.9136279e+00  -7.0167304e-01   2.7285334e-01  -4.6497368e-01   4.2447147e-01  -1.4348842e+00   8.4953188e-01  -2.4152800e+00   2.3790618e+00  -5.0354223e-02   4.4558620e-01  -7.1526420e-01   1.3905373e+00   2.2133114e+00   9.9074020e-01   2.1902834e-01   9.2504187e-01  -5.0447165e-01   4.7719833e-01   1.3585354e+00   2.6939905e+00  -1.3536701e-02   6.7263038e-01   6.8273014e-01   9.7748294e-01  -4.2705506e-01   1.9888398e+00  -3.0248677e+00   2.4008347e+00  -5.2841673e-01   2.2468951e+00   4.4084639e+00  -1.0210183e+00  -2.1844245e+00  -3.1111582e+00  -1.2547015e+00   3.6758602e+00   3.5617586e+00  -1.2993200e+00   4.5439334e+00   4.6000748e-01   7.0358582e-01  -3.3004752e-01   1.9218330e+00   6.0756757e-01  -3.6182162e-01  -2.5481674e-01  -4.9755820e-01   2.5440101e-01  -1.9054408e+00  -1.6426517e+00  -9.2363228e-01  -6.6263069e-01  -1.9923318e+00  -1.0830681e+00  -1.6705752e+00  -1.7717817e-01  -1.9092816e+00   6.5525484e-01  -5.3849555e+00  -1.3774686e+00   1.2198120e+00   3.3179050e+00   4.0267395e-01   1.6372543e+00   1.3411634e-01   3.4188032e+00  -2.7576003e+00   4.8675488e-02  -1.4449706e-01   2.6614616e+00  -1.2174262e+00   1.3729349e+00   4.7960494e+00   9.4666400e-01   8.8455223e-01   3.0916903e+00  -1.7815422e+00   3.7139905e-01  -3.0527216e-01  -2.8551086e-01   5.5148865e-01   1.7737133e+00  -4.7222052e+00   5.2857024e-01  -9.9772068e-02   2.0784349e-01
  -1.1228960e+00   3.2446806e-01   3.0579972e-01   2.0548584e+00  -6.9032846e-01   1.9977278e-01   1.0930702e-01   5.1578774e-01  -1.2734921e+00   7.5278550e-01  -1.5727471e+00   1.9125555e+00   4.6121380e-01   1.3608811e-01  -2.8937432e-01   8.5528421e-01   1.6233018e+00   1.2620857e-01   2.4924304e-01   5.6165340e-01  -3.0051124e-01   6.0965082e-01   1.6316374e+00   2.4037529e+00   6.2695073e-01   5.9455383e-01   8.3567719e-01   8.0821180e-01  -1.1998775e-01   1.8545277e+00  -2.6812038e+00   1.6447788e+00  -2.2422131e-02   2.1244431e+00   5.2608857e+00  -1.1696459e+00  -1.7250186e+00  -3.2821870e+00  -9.5443176e-01   3.7273390e+00   4.5558141e+00  -1.0198080e+00   3.6522573e+00  -2.9951963e-01   4.2627433e-01  -5.8738544e-01   1.1361585e+00  -3.7546895e-01  -2.8333737e-01  -4.8454951e-01  -3.5244326e-01   1.1854930e-01  -1.2782798e+00  -1.3814248e+00  -1.5139092e+00  -9.7479309e-01  -2.1804795e+00  -1.8786823e+00  -1.3352670e+00  -3.6423564e-01  -1.4867078e+00   3.0616899e-01  -4.5729300e+00  -1.5896645e+00   1.1050261e+00   3.0611609e+00   1.9320796e-01   1.0160905e+00  -5.3693665e-01   2.6784681e+00  -1.9412433e+00   6.6663279e-02   3.8203111e-01   2.8709248e+00  -7.6937431e-01   1.1082495e+00   5.5725758e+00   7.6543241e-01   1.8500670e-01   2.1557054e+00  -2.0623457e+00  -4.9265707e-01  -4.9124601e-02  -7.7538109e-02   1.4023101e-01   9.3694954e-01  -4.0752632e+00   1.6280046e-01  -7.6174082e-02   1.3236968e-01
  -1.5381894e+00   6.1223409e-01   9.4194250e-02   2.1918056e+00  -5.2126374e-01   2.6154277e-01   8.3667342e-03   7.8091124e-01  -1.0255412e+00   9.7427399e-01  -1.9914194e+00   2.0124282e+00   8.2036745e-02   4.8699978e-02  -3.4870255e-01   7.9759611e-01   1.0454275e+00   3.7812162e-02   3.4444197e-01   6.7029514e-01  -4.2317629e-01   9.8801001e-01   1.3265764e+00   2.5345963e+00   4.4069924e-01   7.4573063e-01   6.5621892e-01   7.3709296e-01  -5.0348821e-01   1.4466425e+00  -2.4787986e+00   2.1770311e+00   6.1456883e-01   2.3096706e+00   5.8074645e+00  -9.7155341e-01  -2.1722015e+00  -3.5106105e+00  -8.7647606e-01   3.7267472e+00   4.8951869e+00  -3.2362305e-01   2.8733439e+00  -8.2303029e-01   2.8056025e-01  -5.9614421e-01   1.0833892e-01  -1.4601302e+00  -4.6175325e-01  -1.1427308e+00  -2.4104350e-01   1.2966171e-01  -5.3524546e-01  -4.9265316e-01  -1.7610158e+00  -8.5543279e-01  -2.8595048e+00  -2.2099897e+00  -1.9941219e+00  -8.3449628e-01  -2.1389602e+00   2.4100480e-01  -4.6969944e+00  -1.4307989e+00   1.2247564e+00   3.0680139e+00   3.5754115e-01   1.0977492e+00  -1.1776367e+00   2.0800430e+00  -1.3628283e+00   1.0958224e+00   5.9775561e-01   3.3602279e+00   3.8600505e-02   2.6380824e+00   5.4469085e+00  -8.0272844e-01  -3.4787258e-01   1.3272919e+00  -2.4303711e+00  -4.5975571e-01  -3.4400687e-01  -3.0414018e-01   6.7699453e-01   1.5464565e+00  -3.7282558e+00   3.7508390e-01  -1.0601826e-02   1.5035398e-01
  -1.9776073e+00   8.0173767e-01  -1.2344154e-01   2.2358446e+00  -8.1759330e-01  -8.2736967e-02  -1.3457053e-01   9.4421816e-01  -9.6403395e-01   9.3597675e-01  -2.7774220e+00   1.7033635e+00  -4.6874873e-01  -3.9606224e-01  -6.6763970e-01   3.3565223e-01   5.4981095e-01  -3.2578380e-02   7.8532838e-01   1.0251742e+00  -7.2369582e-01   1.4535910e+00   8.1566110e-01   2.6875523e+00  -3.7349662e-02   5.1940550e-01   3.2617184e-01   5.3790124e-01  -6.2877278e-01   9.7459888e-01  -2.7541745e+00   2.5798033e+00   1.3563345e+00   2.6857185e+00   5.8385662e+00  -8.9646395e-01  -2.7376631e+00  -3.7369509e+00  -1.1637698e+00   3.2228789e+00   5.0016093e+00  -3.1525652e-01   1.9744297e+00  -1.3265338e+00   1.7766686e-02  -6.3760288e-01  -1.4241255e+00  -2.6941721e+00  -5.8674555e-01  -1.6228562e+00  -2.8871733e-01   3.2818796e-01  -7.5486894e-01  -4.5023095e-01  -2.4493390e+00  -1.0088548e+00  -2.9389838e+00  -2.3204382e+00  -2.4026257e+00  -1.0866120e+00  -2.8652088e+00  -1.8346675e-03  -4.7906064e+00  -1.3386281e+00   8.6695216e-01   2.7438825e+00   6.4305879e-01   1.6203549e+00  -1.4448664e+00   1.9261262e+00  -8.8467202e-01   2.2858734e+00   1.3204656e+00   3.5331870e+00   1.2539523e+00   3.6495963e+00   6.1588135e+00  -1.9070733e+00  -1.0264170e+00   6.3788475e-01  -2.6067220e+00  -2.5074149e-01  -9.3749994e-01  -1.0960186e+00   8.9842866e-01   1.9160936e+00  -4.2680882e+00   4.3690424e-01  -7.1867334e-02   1.8830037e-02
  -1.5295772e+00   9.8556576e-01  -1.7645337e-01   2.0223364e+00  -9.7490692e-01  -5.3837711e-01  -1.4087886e-01   1.0747700e+00  -1.3025698e+00   6.9982924e-01  -2.5154010e+00   2.2278781e+00  -5.6023546e-01  -3.5158707e-01  -5.8296019e-01   3.5378764e-01   1.4273682e-01   1.3848746e-01   6.7629205e-01   6.9575217e-01  -1.0829650e+00   2.2430465e+00   8.5059262e-01   2.9522158e+00   9.6293239e-02   8.0228522e-01   2.3515111e-01   4.6343620e-01  -7.8684691e-01   9.4634048e-01  -2.7936565e+00   2.7753663e+00   1.7176802e+00   2.9124006e+00   6.6565174e+00  -8.9303052e-01  -2.4086793e+00  -3.1734310e+00  -8.1188855e-01   4.0331275e+00   5.3590817e+00   4.9170675e-01   1.9533634e+00  -8.7443195e-01   1.2898858e-01  -6.7120490e-01  -1.5681606e+00  -2.3458139e+00  -9.0167018e-01  -2.4062981e+00  -1.0206261e+00  -2.3484339e-01  -1.3879099e+00  -1.3681641e+00  -2.5101810e+00  -1.2917589e+00  -2.5849995e+00  -2.5516870e+00  -2.7220603e+00  -1.6461664e+00  -2.3470166e+00  -3.1882301e-01  -3.6202741e+00  -6.9078676e-01   5.8303851e-01   2.5783323e+00  -4.5960026e-02   9.4392026e-01  -2.0624547e+00   7.2748286e-01  -1.1338877e-01   3.1628061e+00   1.6478163e+00   3.5199455e+00   1.4863159e+00   4.3392996e+00   6.3190477e+00  -2.1020726e+00  -1.7026369e+00   6.1306897e-01  -2.3669596e+00   1.8168487e-01  -9.5595493e-01  -6.7304281e-01   9.3102504e-01   1.8227017e+00  -4.1056337e+00   2.2855847e-01  -5.2055316e-02   1.0079895e-01
  -1.8929764e+00   7.0271259e-01  -1.0139075e-01   2.2120600e+00  -6.9740749e-01  -4.4774854e-01   1.3032180e-02   1.2341586e+00  -1.4045375e+00   7.6742962e-01  -2.9617814e+00   1.7777565e+00  -7.4019155e-01  -7.6311600e-01  -6.8398904e-01  -1.9800351e-01  -1.6319819e+00  -6.3139090e-01   5.9422848e-01   5.2025301e-01  -1.4215059e+00   2.8993919e+00   4.6400568e-01   3.0200243e+00   1.1577919e-01   1.2186653e+00   2.6530160e-01   6.3086061e-01  -9.9549027e-01   9.3133032e-02  -2.5301142e+00   2.3752405e+00   2.2346613e+00   2.6170605e+00   6.1879383e+00  -1.4233780e+00  -2.7286802e+00  -2.1815548e+00  -1.9371458e+00   3.8460405e+00   5.4364096e+00   3.6798776e-01   7.7361768e-01  -1.3959208e+00  -3.3367926e-01  -6.4742399e-01  -3.3261195e+00  -3.2018262e+00  -1.0978028e+00  -2.0893159e+00  -1.1872627e+00   2.6082505e-02  -1.5766081e+00  -7.4233022e-01  -3.7808540e+00  -1.2526227e+00  -2.8197627e+00  -2.8287698e+00  -2.4631410e+00  -1.2391290e+00  -2.5434453e+00  -5.3340660e-01  -3.2849547e+00  -7.7245027e-01  -3.3913754e-02   2.3186041e+00   5.8582479e-02   1.0600394e+00  -2.2090141e+00   7.2698439e-01   2.9029406e-01   3.8783490e+00   1.6867675e+00   3.0552642e+00   2.1919267e+00   4.2906644e+00   7.4334336e+00  -1.2682382e+00  -3.5194823e+00  -5.0415163e-01  -3.3414429e+00  -6.3298383e-01  -1.0647592e+00  -1.1261881e+00   2.4432341e-01   1.2310425e+00  -4.1969787e+00  -3.3030458e-01  -2.6657896e-02  -3.1604979e-02
  -1.7565585e+00   5.6283861e-01  -1.1992175e-01   1.9885102e+00  -4.3145536e-01  -4.2998044e-01   1.2608592e-01   1.2949832e+00  -1.0542696e+00   6.0594451e-01  -2.8439994e+00   1.0245962e+00  -9.4373473e-01  -1.0644996e+00  -6.1328365e-01  -8.0935366e-01  -2.5423427e+00  -1.2208295e+00   5.6779054e-01   2.0680642e-01  -9.4655975e-01   3.3300909e+00   3.8809400e-01   2.7361328e+00   3.7739732e-01   1.2969374e+00   2.8704397e-01   5.3965032e-01  -1.2592345e+00  -6.2878401e-01  -2.0092856e+00   2.2347011e+00   2.4714033e+00   2.1600580e+00   6.2335028e+00  -1.2990480e+00  -2.6091146e+00  -2.0976126e+00  -1.7276590e+00   3.2893605e+00   4.7168650e+00   2.8859416e-01   1.0413776e-01  -1.3358825e+00  -2.3284273e-01  -6.0329152e-01  -3.6131217e+00  -3.4518281e+00  -1.0622781e+00  -2.0659102e+00  -1.2196424e+00  -1.1266542e-01  -9.4498605e-01  -8.7596247e-02  -3.7881639e+00  -9.7270585e-01  -2.7515712e+00  -2.8292956e+00  -2.6002749e+00  -1.1431991e+00  -2.7189744e+00  -9.6303856e-01  -2.4338393e+00  -7.2763304e-01  -5.6296180e-01   1.5100207e+00   5.0465495e-01   1.1729472e+00  -2.5503379e+00  -1.0051484e-01   1.2536781e+00   4.3825277e+00   1.8089678e+00   2.6404408e+00   2.8231118e+00   4.4978322e+00   6.8462723e+00  -2.1917545e+00  -4.4551598e+00  -1.7616165e+00  -3.0750249e+00  -5.9845087e-01  -1.1468177e+00  -1.4612115e+00   6.1342787e-01   1.1454427e+00  -3.6363520e+00  -4.5246443e-02   1.3617272e-01   4.3576141e-02
  -1.9578602e+00   5.7480327e-01  -4.5958039e-01   1.5834935e+00  -6.2062818e-02  -6.0019146e-01  -3.8006996e-01   8.4995116e-01  -8.9708656e-01  -3.0738249e-02  -3.7371460e+00   3.6132679e-01  -1.6967574e+00  -1.5681035e+00  -8.8344008e-01  -1.3838744e+00  -3.2673000e+00  -1.5883081e+00   6.5877645e-01   2.9257596e-01  -1.2239697e+00   3.6205016e+00  -3.9284432e-01   2.6887420e+00   3.3898384e-01   1.4072228e+00   9.0809923e-02   5.5551652e-01  -1.4803191e+00  -1.4817344e+00  -2.3184001e+00   2.1963834e+00   2.8431130e+00   2.1328202e+00   7.2946400e+00  -8.5737308e-01  -2.5422203e+00  -1.8038859e+00  -1.5819030e+00   3.4399632e+00   3.8756985e+00  -1.7271188e-01   1.0857669e+00  -4.6687953e-01   9.4027047e-01  -5.0554665e-01  -2.2510383e+00  -2.5955876e+00  -3.9434600e-01  -1.9403722e+00  -1.2130726e+00  -9.4781963e-02  -9.3986878e-01   1.4202761e-01  -3.5397913e+00  -6.9610286e-01  -2.1971908e+00  -2.5430063e+00  -2.3795374e+00  -1.1109248e+00  -3.0224508e+00  -1.3409534e+00  -2.1884715e+00  -7.1106345e-01  -1.6126291e+00   2.4343489e-01   1.4999161e+00   1.8949214e+00  -2.0362536e+00   7.9571222e-02   1.1982727e+00   4.6468813e+00   1.8474758e+00   1.9242704e+00   3.5725060e+00   4.3667337e+00   7.1204340e+00  -3.1759805e+00  -5.2671121e+00  -2.6813370e+00  -3.2027184e+00  -4.0237015e-01  -1.4020870e+00  -2.0023875e+00   6.3975636e-01   1.3425385e+00  -4.2016889e+00   3.7433067e-01   1.0079267e-01   1.0219136e-01
  -1.6740902e+00   7.5548749e-01  -4.8571018e-01   1.3449886e+00  -4.9003622e-01  -1.1068179e+00  -3.2733687e-01   1.0431247e+00  -7.3501530e-01  -1.9181826e-01  -3.1850043e+00   3.2077451e-01  -1.6955525e+00  -1.5850053e+00  -8.6762855e-01  -1.6259361e+00  -3.4329810e+00  -1.5507994e+00   8.5132501e-01  -2.2018292e-02  -1.0558213e+00   4.3700054e+00  -4.6838607e-01   2.7835072e+00   2.4937255e-01   1.3037669e+00   3.2507346e-02   3.1689611e-01  -1.2864326e+00  -1.7435849e+00  -2.1063895e+00   2.3140966e+00   2.9741045e+00   2.1014358e+00   6.8286016e+00  -8.1637875e-01  -2.5654787e+00  -1.7361202e+00  -1.7292082e+00   2.9457936e+00   3.6078964e+00  -1.4103292e-01   4.9252609e-02  -7.4243919e-01   2.0383942e-01  -4.4529420e-01  -3.6363552e+00  -3.1783461e+00  -1.0059849e+00  -2.3938984e+00  -1.7236009e+00  -2.5870318e-01  -1.3353913e+00  -3.5669663e-01  -3.5756787e+00  -8.4244318e-01  -1.5253601e+00  -2.4876324e+00  -2.4702350e+00  -1.2416741e+00  -2.3706533e+00  -1.4762663e+00  -8.5178425e-01  -2.4107051e-01  -1.7771380e+00   2.9897944e-01   8.4074171e-01   1.4720035e+00  -2.7882831e+00  -1.2392265e+00   2.4352516e+00   5.5789946e+00   2.5798075e+00   1.3773685e+00   4.2793002e+00   4.5382502e+00   6.9696190e+00  -3.1651011e+00  -5.7854656e+00  -2.7428142e+00  -2.5847275e+00   1.8398978e-01  -1.6909638e+00  -2.2777072e+00   7.7141976e-01   1.2917433e+00  -3.6046415e+00   3.7175031e-01   4.1846765e-01   4.8888108e-02
  -8.7251408e-01   6.8777613e-01  -3.3923389e-01   9.0727716e-01   1.8579916e-01  -9.1308919e-01  -1.3539857e-01   4.6591741e-01  -4.7695422e-01  -8.7782973e-01  -2.2931984e+00  -3.8664663e-01  -1.5787361e+00  -1.8824820e+00  -5.2895781e-01  -2.1984799e+00  -4.0831128e+00  -1.9774709e+00   2.2340892e-01  -9.0149903e-01  -5.2121914e-01   4.4584890e+00  -5.2772933e-01   2.0742050e+00   9.7230721e-01   1.6086285e+00   2.6172694e-02   3.5850859e-01  -9.2433768e-01  -2.4053088e+00  -1.6729086e+00   1.3466226e+00   2.3984143e+00   1.2654952e+00   7.7924532e+00  -9.0699964e-01  -1.6815210e+00  -1.3952514e+00  -1.2905492e+00   3.5935520e+00   3.3502742e+00  -5.2541650e-01   1.2498599e+00   6.5771048e-02   1.2141073e+00  -6.6492342e-01  -8.7049754e-01  -1.4288318e+00  -2.5738077e-01  -1.7231535e+00  -1.6675191e+00  -4.6534072e-01  -4.3411572e-01   8.8580873e-01  -2.7226565e+00  -3.3700672e-01  -9.2651908e-01  -2.0919685e+00  -1.2922959e+00  -8.0820564e-01  -1.2503757e+00  -1.0247069e+00   4.6082904e-01  -2.2903962e-01  -2.7410240e+00  -6.0911693e-01   9.0528198e-01   6.3033452e-01  -2.6547086e+00  -1.8695214e+00   2.8960426e+00   4.9657878e+00   2.4492463e+00   2.5316881e-01   4.3917206e+00   3.0347561e+00   6.4122856e+00  -3.5811250e+00  -6.1439010e+00  -3.8717671e+00  -2.7013381e+00  -3.9031167e-01  -1.0852934e+00  -1.3176621e+00   2.9787305e-01  -3.1492092e-02  -2.9310761e+00   3.5579572e-01   7.1616965e-01   1.3520713e-01
  -1.3081534e+00   6.0584904e-01  -4.9170796e-01   9.9997044e-01   5.8206458e-01  -7.2903676e-01  -4.1584697e-01   4.8142799e-01  -8.6174361e-01  -8.4800855e-01  -2.6621746e+00  -5.5631412e-01  -1.9022656e+00  -1.9352416e+00  -9.1853150e-01  -2.4617862e+00  -5.2782875e+00  -2.3822538e+00   1.5403980e-02  -1.1025633e+00  -1.0154746e+00   4.7387100e+00  -1.0434882e+00   2.2153568e+00   6.5266669e-01   2.1500937e+00   8.6378684e-03   6.9364654e-01  -1.2689241e+00  -3.1549341e+00  -1.3029234e+00   1.0846959e+00   2.6021231e+00   7.1938978e-01   7.0266098e+00  -1.5316408e+00  -1.8578985e+00   6.0153150e-02  -2.2812907e+00   3.5110521e+00   2.6869278e+00  -7.6268967e-01   1.1984186e+00   3.8480586e-01   1.4447525e+00  -3.7986755e-01  -1.0151623e+00  -1.0787722e+00  -1.8527325e-01  -9.1982135e-01  -1.5818796e+00  -8.4790994e-02  -5.6437340e-01   1.4781391e+00  -3.0342032e+00   2.8808503e-02  -8.4513546e-01  -1.8316656e+00  -9.7810976e-01  -3.9833588e-01  -1.3681768e+00  -1.2479164e+00   5.0760765e-01  -8.3211789e-02  -3.1114261e+00  -9.2238746e-01   1.3231411e+00   8.0555185e-01  -2.1899846e+00  -1.6341807e+00   2.7426450e+00   5.0273851e+00   1.8659705e+00  -6.2240194e-01   4.4307163e+00   2.6314133e+00   6.6089139e+00  -2.6098933e+00  -7.1753015e+00  -4.3069552e+00  -3.5156105e+00  -7.3883313e-01  -1.2464163e+00  -1.8812487e+00  -3.3814468e-01  -1.2683423e-01  -3.6246092e+00   1.2595395e-01   7.5228832e-01   5.8502691e-02
  -1.4023016e+00   7.0316361e-01  -7.1200332e-01   8.1381435e-01   9.2235590e-01  -5.4576139e-01  -7.0915701e-01   5.1819433e-01  -9.4343265e-01  -8.0667298e-01  -2.8968170e+00  -8.8175988e-01  -2.4153425e+00  -1.9429654e+00  -1.2602515e+00  -2.7045085e+00  -5.4773311e+00  -2.2168683e+00  -3.3649436e-02  -1.1048203e+00  -8.7027966e-01   4.7595314e+00  -1.2019331e+00   2.0362186e+00   5.2791829e-01   2.2192224e+00  -6.5926960e-02   7.8869746e-01  -1.7174369e+00  -3.6020235e+00  -6.9920935e-01   1.0808636e+00   2.6673528e+00   1.8910548e-01   6.4299980e+00  -1.7308375e+00  -1.8055604e+00   7.1492080e-01  -1.8681208e+00   2.8237020e+00   1.2136925e+00  -6.8749496e-01   1.2250391e+00   1.2600121e+00   2.0882753e+00   2.2394643e-02  -5.7885562e-01  -4.3075581e-01   6.9971574e-02  -4.2610059e-01  -1.3836864e+00   9.8380787e-02  -3.9777221e-01   1.7221653e+00  -2.4418164e+00   5.7655184e-01  -5.1910180e-01  -1.1028771e+00  -1.3641359e+00  -4.4933085e-01  -1.9857229e+00  -1.7426502e+00   6.2982823e-01   1.9809361e-01  -3.1436801e+00  -1.7378841e+00   2.1960191e+00   1.1850238e+00  -1.7338169e+00  -1.8120630e+00   3.1478017e+00   5.0832095e+00   1.4815450e+00  -1.0410740e+00   4.5289714e+00   2.7950513e+00   5.0334830e+00  -3.5424580e+00  -6.9871222e+00  -4.5409763e+00  -3.2054432e+00  -2.9578166e-01  -1.4184154e+00  -2.3798438e+00  -4.9749565e-02   3.0617720e-01  -4.2356731e+00   5.5247950e-01   7.4714023e-01   1.1957787e-01
  -1.2317371e+00   5.7318305e-01  -9.0848503e-01   3.3942209e-01   1.3125491e+00  -6.6182873e-01  -1.1564175e+00  -2.5909624e-01  -8.0254287e-01  -1.6531358e+00  -3.3612771e+00  -1.7137709e+00  -2.9533554e+00  -2.4467792e+00  -1.4343826e+00  -3.1545597e+00  -5.4404542e+00  -2.4736514e+00   1.3113314e-01  -1.0064954e+00  -9.6509995e-01   4.2418902e+00  -1.7745960e+00   1.8323213e+00   5.2284925e-01   2.1187625e+00  -1.5588878e-01   8.2037392e-01  -1.4801838e+00  -4.1219698e+00  -8.9867841e-01   5.7391117e-01   2.7452041e+00  -3.6195273e-03   7.2172412e+00  -1.5612524e+00  -1.2850194e+00   9.0669280e-01  -1.4844246e+00   2.8498837e+00   2.5468847e-01  -1.4503767e+00   2.9673255e+00   2.4005650e+00   3.5754062e+00   1.5675723e-01   1.9437856e+00   1.1236399e+00   1.1213203e+00   1.3860967e-01  -1.1321020e+00   1.5825118e-01  -4.0664272e-01   1.6434956e+00  -1.6599205e+00   8.5135593e-01   6.3950096e-01  -3.2021943e-01  -6.1056785e-01  -3.1317811e-01  -1.8860096e+00  -1.9373506e+00   8.6023249e-01   1.4446842e-01  -3.9694071e+00  -3.1654215e+00   3.2700970e+00   1.6674710e+00  -6.3199164e-01  -1.1566171e+00   2.6531218e+00   4.2312813e+00   1.5104668e+00  -1.8401202e+00   4.6704639e+00   1.7299083e+00   4.7390423e+00  -4.0683737e+00  -6.7081956e+00  -4.6149682e+00  -3.0107019e+00  -5.7261428e-02  -1.3246782e+00  -2.4626779e+00  -3.3106760e-01   2.4934942e-01  -4.8853555e+00   8.3419395e-01   6.7002703e-01   1.5556894e-01
  -6.8833342e-01   1.0379966e+00  -9.6777036e-01   1.9458146e-01   8.6236399e-01  -1.0443558e+00  -1.2539966e+00  -1.7970533e-01  -8.9785135e-01  -1.6840111e+00  -2.1145540e+00  -1.2550088e+00  -2.7607460e+00  -2.0518660e+00  -1.4102931e+00  -2.9078027e+00  -4.4682346e+00  -1.8122051e+00   1.8685604e-01  -1.3447774e+00  -8.6190186e-01   4.3382623e+00  -1.6726031e+00   1.7738944e+00   1.7293204e-01   1.9385158e+00  -2.9862344e-01   6.4495577e-01  -1.0403562e+00  -3.7725614e+00  -4.8115430e-01   6.3182860e-01   2.5326952e+00  -9.8646492e-02   6.4895314e+00  -1.9057601e+00  -9.6034768e-01   9.5655554e-01  -1.1114664e+00   2.7902045e+00   2.6947508e-02  -1.1275967e+00   3.0233329e+00   2.6560120e+00   3.4069185e+00   3.0986887e-01   2.4119364e+00   1.6285993e+00   8.6451948e-01   1.3631622e-01  -1.1303510e+00   2.0807425e-01  -3.8444276e-01   1.3843619e+00  -5.8451672e-01   9.1379240e-01   1.3736126e+00   8.6475871e-02  -4.8481803e-01  -7.2224482e-01  -8.9625434e-01  -1.7328503e+00   1.7614093e+00   8.2206393e-01  -3.4415248e+00  -2.7660069e+00   2.4092405e+00   6.6734797e-01  -9.1302341e-01  -2.3162560e+00   3.3668977e+00   4.1988697e+00   1.8369849e+00  -2.2399325e+00   4.4732849e+00   1.4972279e+00   3.4008455e+00  -4.4279755e+00  -5.6846108e+00  -3.7064852e+00  -2.3624892e+00   6.4545933e-01  -1.3806506e+00  -2.0461621e+00  -2.9720221e-01   2.7459432e-01  -4.6214784e+00   1.0268384e+00   9.8669403e-01   8.3103265e-02
  -1.8622232e-01   1.1845685e+00  -1.0982954e+00  -6.1071163e-02   9.6427339e-01  -1.1578074e+00  -1.6315955e+00  -4.5275714e-01  -9.5306524e-01  -2.0755775e+00  -1.3134603e+00  -1.0174591e+00  -2.7789567e+00  -1.7365976e+00  -1.3118812e+00  -2.6494826e+00  -3.6600555e+00  -1.5435176e+00   1.8947639e-01  -1.5287536e+00  -8.3535394e-01   3.9610265e+00  -1.6272287e+00   1.6672956e+00   1.7478825e-01   1.9647319e+00  -2.2529436e-01   6.4941915e-01  -9.2836199e-01  -3.4604881e+00  -4.9954405e-02   4.8429858e-01   2.4471150e+00  -2.0265672e-01   6.8326599e+00  -1.9466062e+00  -4.5508301e-01   1.0328514e+00  -5.5006314e-01   3.1933810e+00  -1.0018926e+00  -8.1207572e-01   4.1951002e+00   3.4562517e+00   4.1951669e+00   5.2442751e-01   4.5538568e+00   2.9726352e+00   1.1792346e+00   3.9599121e-01  -8.2027174e-01   1.7112037e-01   1.4129075e-01   1.3225163e+00   8.6295183e-01   1.1666523e+00   1.9313316e+00   2.5085292e-01  -2.2411337e-01  -1.1339140e+00  -2.7124104e-01  -2.0025562e+00   2.1664069e+00   1.1900338e+00  -3.1269012e+00  -2.9577375e+00   2.4925995e+00   2.6385779e-01  -4.8695898e-01  -2.7139745e+00   3.2799733e+00   3.2527048e+00   1.2597725e+00  -2.6420193e+00   3.6831778e+00   1.0147247e+00   1.9830186e+00  -4.9400607e+00  -4.8173247e+00  -3.1721844e+00  -2.0941272e+00   8.8864557e-01  -1.2086571e+00  -1.5940259e+00  -2.7189404e-01   5.4644170e-01  -4.4156317e+00   1.4684005e+00   1.1068378e+00   1.9755524e-01
  -3.8195749e-02   1.2992000e+00  -1.0316879e+00   1.3395872e-01   8.5358974e-01  -1.1596425e+00  -1.5928428e+00  -6.4101314e-01  -1.3997363e+00  -2.1231071e+00  -9.5457666e-01  -1.0991846e+00  -2.7311593e+00  -1.8402039e+00  -1.6091731e+00  -2.7424740e+00  -3.4551068e+00  -1.3168471e+00   2.5607026e-01  -1.4926205e+00  -1.1759619e+00   3.1775005e+00  -1.7634214e+00   1.5679911e+00  -4.7745536e-01   1.7950267e+00  -3.9582735e-01   7.2911740e-01  -4.4613706e-01  -3.4934429e+00   1.0749126e-01  -2.0455937e-01   2.3623966e+00  -5.4523687e-01   5.3819208e+00  -3.0365868e+00  -3.3632707e-01   1.6603272e+00  -1.2549965e+00   2.7544482e+00  -8.4377245e-01  -1.1531666e+00   4.5037366e+00   3.4127335e+00   4.0836951e+00   5.4770608e-01   4.9790323e+00   3.2564838e+00   1.3874355e+00   1.2477656e+00  -4.9809546e-01   5.9733527e-01  -1.3635936e-01   1.4592822e+00   7.9822979e-01   1.1744788e+00   2.5143186e+00   1.1472401e+00   5.4870494e-01  -8.4756443e-01   6.5483821e-02  -1.3795601e+00   1.9761301e+00   1.3542373e+00  -2.9614477e+00  -2.9461487e+00   2.3787011e+00  -1.6792918e-01   2.3143263e-01  -2.0478471e+00   2.7906419e+00   2.4376509e+00   1.3481760e+00  -2.9940174e+00   3.3847058e+00   6.4885799e-02   1.7755516e+00  -4.0229308e+00  -4.0310127e+00  -2.3771656e+00  -2.4558495e+00   7.2497156e-01  -1.1355049e+00  -1.3633969e+00  -1.1743133e+00  -1.6681877e-02  -5.2840899e+00   6.8589262e-01   1.0640658e+00  -6.0218463e-02
   5.4830898e-01   9.9754125e-01  -1.0122043e+00  -8.3931575e-02   8.6298565e-01  -1.1673122e+00  -1.7403515e+00  -8.9315757e-01  -1.4868732e+00  -2.4464114e+00  -5.1275402e-01  -1.5405235e+00  -2.7911670e+00  -1.8574967e+00  -1.6010963e+00  -2.7290158e+00  -2.4278072e+00  -1.3045529e+00   5.9298722e-01  -1.2688327e+00  -8.2770675e-01   2.1449554e+00  -1.3858540e+00   1.3029953e+00  -3.7010376e-01   1.3788566e+00  -2.1148369e-01   6.6436925e-01  -3.7450439e-01  -3.0743496e+00   6.1790845e-01  -5.9923186e-01   2.4808234e+00  -6.6841327e-01   5.2650807e+00  -3.0650352e+00   3.1523770e-01   1.3633105e+00  -2.7740243e-01   2.0776061e+00  -2.1866383e+00  -1.1180913e+00   5.1991877e+00   4.1269122e+00   4.9433447e+00   8.2640431e-01   6.4707850e+00   4.0353424e+00   1.9653091e+00   1.5487341e+00  -1.7465782e-02   5.2643679e-01   2.1136322e-01   7.2099918e-01   1.8424179e+00   1.2220295e+00   3.2214681e+00   1.4928871e+00   5.4095801e-01  -1.2240876e+00  -1.2354913e-01  -2.1709003e+00   2.0300647e+00   1.3855006e+00  -2.5682090e+00  -3.7771418e+00   3.1635466e+00   5.1494277e-02   1.0619564e+00  -1.8854401e+00   2.6807971e+00   1.0634947e+00   1.0236315e+00  -2.8113482e+00   2.5632007e+00  -3.7166977e-01   4.1921445e-02  -4.6855519e+00  -2.7430675e+00  -1.7864509e+00  -1.6474909e+00   1.0442503e+00  -9.1594088e-01  -1.3039688e+00  -9.2522275e-01   4.1617433e-01  -5.5521260e+00   1.1217863e+00   8.4042146e-01   7.3584385e-02
   1.0110111e+00   1.7173318e+00  -1.3431809e+00  -1.7916170e-01   5.6763485e-01  -1.5500714e+00  -2.2910253e+00  -1.2424953e+00  -1.4452890e+00  -2.7492967e+00   7.0084388e-01  -1.0046618e+00  -2.6966569e+00  -1.3643450e+00  -1.5943715e+00  -2.3100009e+00  -7.8801230e-01  -7.4652164e-01   7.8336582e-01  -1.2188275e+00  -1.1456899e+00   1.3163462e+00  -1.7059058e+00   1.0985118e+00  -1.1792153e+00   9.7852429e-01  -5.1924109e-01   4.5091330e-01   1.4512855e-01  -2.5912916e+00   5.1210472e-01  -5.8830905e-01   2.3392010e+00  -4.6796692e-01   5.3330812e+00  -3.1406216e+00   6.9745737e-01   6.5769441e-01   3.5244955e-01   2.6504774e+00  -2.4655918e+00  -9.7089942e-01   7.2189701e+00   4.7706941e+00   5.7657698e+00   8.6989970e-01   9.9868600e+00   5.5450445e+00   2.5112988e+00   2.0258369e+00   8.7223367e-01   8.3320558e-01   1.4024196e+00   1.4454731e+00   3.8415273e+00   1.4633429e+00   3.6780696e+00   1.8606130e+00   1.1040212e+00  -1.8022438e+00   7.8660623e-01  -1.5781907e+00   1.7907371e+00   1.7981745e+00  -1.9454573e+00  -3.5339478e+00   2.9291355e+00  -5.7676044e-01   1.5549556e+00  -2.0355885e+00   2.0202576e+00  -9.9569798e-02   8.1802839e-01  -3.0670842e+00   1.8582554e+00  -7.8201341e-01  -1.5583581e+00  -6.2857557e+00  -9.3096788e-01  -9.4281510e-01  -1.4960566e+00   1.6411163e+00  -1.0018772e+00  -5.6038632e-01  -7.9250542e-01   8.8055065e-01  -5.5409425e+00   1.6818131e+00   1.0820454e+00  -1.9212188e-03
   8.7359898e-01   1.9770531e+00  -1.4633923e+00   5.1108241e-02   7.3044327e-01  -1.2110234e+00  -2.4944314e+00  -1.2159965e+00  -1.2944645e+00  -2.4739143e+00   8.7181183e-01  -5.4677330e-01  -2.6737318e+00  -1.0112168e+00  -1.6172339e+00  -1.7124806e+00   8.8781818e-02  -2.7577713e-01   8.0821749e-01  -8.3693578e-01  -1.2021568e+00   4.5049111e-01  -1.6934933e+00   1.0014221e+00  -1.3346955e+00   7.3787117e-01  -4.0609759e-01   4.7982847e-01   2.0489313e-01  -2.2152345e+00   9.2814601e-01  -7.1576210e-01   2.2185340e+00  -3.3959364e-01   4.8605146e+00  -3.1904314e+00   5.5239144e-01   2.8290426e-01   3.8264408e-01   2.2716563e+00  -2.8462740e+00  -2.7846348e-01   7.1989889e+00   4.3565981e+00   5.6355040e+00   1.1770104e+00   1.0114966e+01   5.3274106e+00   2.5471325e+00   2.1065682e+00   1.4467209e+00   1.1628058e+00   2.2489999e+00   2.0833311e+00   4.3674706e+00   1.6249994e+00   3.4030423e+00   2.0581715e+00   1.1253126e+00  -2.0558251e+00   7.2316690e-01  -1.1283861e+00   1.0266470e+00   1.8367662e+00  -7.8132550e-01  -2.8310590e+00   2.9129726e+00  -7.4296724e-01   1.7428146e+00  -1.7710552e+00   1.7249265e+00  -8.3931667e-01   3.5708865e-01  -2.5415093e+00   1.4732644e+00  -4.4123867e-01  -2.8680777e+00  -6.6041899e+00   4.3767568e-01  -2.8356850e-01  -1.7312677e+00   1.5358948e+00  -8.6380160e-01  -1.4054766e-01  -7.6754642e-01   1.4606903e+00  -5.2271625e+00   1.6360906e+00   1.0711839e+00   2.0798286e-02
   9.5034423e-01   2.0493361e+00  -1.4020868e+00   4.3738220e-01   1.2727615e+00  -6.1614665e-01  -2.4594570e+00  -1.5178164e+00  -1.8045313e+00  -2.2633278e+00   1.2832879e+00  -2.8985857e-01  -2.3666496e+00  -8.5910488e-01  -1.7440934e+00  -1.4350207e+00   2.8525445e-01  -1.5938796e-01   2.0862222e-01  -8.4879342e-01  -1.7637497e+00  -7.4895679e-01  -1.8085891e+00   5.6508678e-01  -1.4503057e+00   8.1234902e-01  -4.6713554e-01   7.9636742e-01   4.6724600e-01  -2.1236444e+00   1.1043685e+00  -1.8225617e+00   1.8115610e+00  -7.5858682e-01   4.5130127e+00  -4.0030401e+00   1.1409688e+00   1.0725507e+00   3.2773951e-01   2.7922369e+00  -2.0142986e+00  -7.0074842e-03   8.6476640e+00   4.7716076e+00   6.5462510e+00   1.2664847e+00   1.2516962e+01   6.6645331e+00   3.4510497e+00   3.2461532e+00   2.2584700e+00   1.5990408e+00   3.0203276e+00   3.3091952e+00   4.6489547e+00   1.8851056e+00   3.1910473e+00   2.6576343e+00   2.1921640e+00  -1.7995582e+00   1.1459658e+00  -1.0354438e-01   1.4200527e-01   1.7224082e+00  -2.3493211e-01  -2.6363743e+00   2.8805930e+00  -1.5328230e+00   2.6139260e+00  -7.9243102e-01   5.7872909e-01  -2.4468510e+00  -3.4035771e-01  -2.4362402e+00   6.5132604e-01  -1.5579480e+00  -3.3431482e+00  -5.9293778e+00   1.6427140e+00   1.4742583e-01  -2.7750392e+00   6.7460119e-01  -2.8530972e-01   9.4059571e-01  -1.8812244e+00   7.2632235e-01  -6.0393732e+00   8.7228704e-01   8.4485175e-01  -9.5786085e-02
   1.0438341e+00   2.0371258e+00  -1.4129804e+00   6.6855780e-01   1.2062322e+00  -4.4204921e-01  -2.5053981e+00  -1.2110756e+00  -1.7877154e+00  -1.8977027e+00   1.9254928e+00   2.2865004e-02  -2.0765529e+00  -3.1830632e-01  -1.6612726e+00  -9.3037023e-01   1.2740581e+00  -5.1193876e-03   4.2819357e-01  -4.7401176e-01  -1.6183478e+00  -1.6083100e+00  -1.3679146e+00   4.3578635e-01  -1.6311394e+00   4.8034753e-01  -2.4408800e-01   7.0669135e-01   2.5889631e-01  -1.5125626e+00   1.7293857e+00  -1.7404699e+00   1.8987700e+00  -7.5812196e-01   3.6242240e+00  -4.0750233e+00   1.0771263e+00   5.2267637e-01   5.1819586e-01   2.0681788e+00  -3.2731673e+00   5.6071408e-01   8.2899824e+00   4.3069299e+00   6.1069703e+00   1.4356192e+00   1.2693055e+01   6.2277590e+00   3.2775181e+00   3.4778539e+00   3.0261420e+00   1.8564460e+00   4.2374176e+00   3.7289338e+00   5.3300169e+00   2.0327768e+00   2.6057815e+00   2.3676864e+00   1.7279005e+00  -2.1943955e+00   7.2216512e-01  -5.5012977e-01  -6.3977085e-01   1.6704211e+00   1.0657542e+00  -2.1202773e+00   3.1902755e+00  -1.3785026e+00   2.8869970e+00  -5.4969963e-01   2.8079564e-01  -3.3537196e+00  -1.1844573e+00  -1.8343169e+00  -2.3568377e-01  -9.7001101e-01  -5.0686493e+00  -6.5953485e+00   2.8362002e+00   5.4140054e-01  -2.5914376e+00   6.3637706e-01  -2.0372154e-01   1.1317091e+00  -1.4132332e+00   1.4931554e+00  -5.6145317e+00   1.0257860e+00   7.4663306e-01  -1.4164403e-02
   1.2607725e+00   2.2585772e+00  -1.3842036e+00   7.4575752e-01   1.3817250e+00  -1.8462378e-01  -2.4716848e+00  -1.6095686e+00  -1.5067946e+00  -2.0018109e+00   2.0710718e+00   3.3619934e-01  -1.8799684e+00  -3.6705482e-01  -1.4660817e+00  -4.8566114e-01   2.3392954e+00   5.6326467e-01   2.7109053e-01  -1.0543621e-01  -1.6725762e+00  -2.6705209e+00  -1.3557164e+00   1.3259501e-01  -1.4318855e+00   4.3906057e-02  -2.3082082e-01   6.2612654e-01   6.9641930e-01  -1.0436370e+00   1.4013165e+00  -2.3707095e+00   1.4422215e+00  -4.2696844e-01   3.9781003e+00  -3.8747711e+00   1.3318185e+00  -1.3964860e-01   6.9051431e-01   2.2805733e+00  -2.5543317e+00   9.5365587e-01   9.2208250e+00   4.0403447e+00   6.2914505e+00   1.3381358e+00   1.3992301e+01   6.5821803e+00   3.6680444e+00   3.2014185e+00   3.2395129e+00   1.7689933e+00   4.6878951e+00   4.0865305e+00   5.4672760e+00   1.8774079e+00   2.6170383e+00   2.8172382e+00   2.3210175e+00  -2.2746705e+00   1.3121031e+00   6.7640534e-01  -1.2048453e+00   1.5554826e+00   1.7613257e+00  -1.5623347e+00   2.6901117e+00  -1.9687308e+00   3.0332568e+00  -1.7331709e-02  -3.9689526e-01  -4.4075291e+00  -1.2379092e+00  -1.2741804e+00  -5.5255861e-01  -1.4661974e+00  -5.2747276e+00  -6.3444991e+00   4.4093589e+00   1.3096479e+00  -2.7494357e+00   3.5817858e-01   2.1851444e-01   2.2651291e+00  -1.8512916e+00   1.1826654e+00  -5.2388802e+00   3.9151727e-01   6.3318633e-01  -1.4320371e-02
   1.1487980e+00   2.5464825e+00  -1.5415760e+00   1.0969225e+00   8.8175128e-01  -1.6944411e-01  -2.6834932e+00  -1.1368898e+00  -1.8238823e+00  -1.3714667e+00   2.1878651e+00   1.0851097e+00  -1.8727293e+00   1.7911682e-01  -1.7023251e+00   2.8111553e-01   3.4663833e+00   1.1339117e+00   6.7328175e-01   5.7653450e-01  -1.9758913e+00  -3.4221789e+00  -1.1303091e+00   3.2898884e-01  -2.2088922e+00  -3.8577123e-01  -3.4614329e-01   4.9918624e-01   4.9832545e-01  -3.9764481e-01   1.4627447e+00  -1.7876999e+00   1.6569461e+00   1.9200674e-03   2.6994587e+00  -3.7957630e+00   7.6872679e-01  -8.1273740e-01   6.2520218e-01   1.4062106e+00  -3.0723649e+00   1.4486733e+00   8.4398163e+00   3.2634399e+00   5.4234510e+00   1.3438039e+00   1.2969485e+01   5.4519512e+00   3.1930203e+00   2.7906286e+00   3.7075115e+00   2.0219079e+00   5.1275672e+00   4.0195441e+00   5.6540105e+00   1.6656536e+00   2.0021309e+00   2.5601623e+00   1.5887378e+00  -2.8223745e+00   5.6469575e-01   5.5675404e-01  -2.3576156e+00   1.6624179e+00   2.8959934e+00  -6.5700032e-01   2.5105043e+00  -1.6976114e+00   3.1498675e+00   2.9656856e-01  -7.7629310e-01  -4.6319419e+00  -1.5276583e+00  -3.1185635e-01  -1.0904514e+00  -2.3243025e-01  -6.3510924e+00  -6.9593659e+00   5.5463953e+00   1.9669743e+00  -2.7356182e+00   5.7879901e-01  -5.2062725e-02   2.1698205e+00  -1.2784397e+00   2.2850276e+00  -5.5479912e+00   5.5152138e-01   4.3438564e-01  -3.9041223e-02
   1.5423639e+00   2.1614594e+00  -1.3245897e+00   1.2676655e+00   6.1887752e-01  -3.3262704e-02  -2.4297786e+00  -9.4463488e-01  -2.6042732e+00  -1.0388907e+00   2.1412868e+00   1.3918828e+00  -1.6408663e+00   2.7533259e-01  -1.8358233e+00   7.2087267e-01   4.1002734e+00   1.4281065e+00   6.3397073e-01   9.7362154e-01  -2.2622544e+00  -4.2527248e+00  -4.9369368e-01   2.9239947e-01  -2.0979508e+00  -7.1354162e-01  -2.5924441e-01   5.6671078e-01   3.8739774e-01   3.3650864e-01   1.4823682e+00  -2.1824534e+00   1.6703920e+00   2.2727945e-01   1.9802438e+00  -3.8555155e+00   1.1732887e+00  -4.8712401e-01   1.0540011e+00   8.8840646e-01  -2.6459993e+00   1.9985056e+00   8.1144355e+00   3.3403502e+00   5.4347593e+00   1.4094462e+00   1.2321946e+01   5.3313014e+00   3.2436863e+00   2.4434931e+00   3.5567058e+00   1.6889958e+00   4.3747440e+00   2.6491801e+00   5.0942575e+00   1.0998997e+00   2.0118890e+00   2.5971295e+00   1.3465171e+00  -3.0349488e+00   2.6873321e-01   3.2312707e-01  -2.7240226e+00   1.6666440e+00   3.4390885e+00  -5.4034663e-01   2.1269415e+00  -1.9237245e+00   3.4310241e+00   6.0755427e-01  -1.1472060e+00  -5.4122914e+00  -1.6526187e+00   6.9962664e-01  -1.9464891e+00  -1.4754988e-01  -6.5810142e+00  -5.7454247e+00   6.4024037e+00   2.7949816e+00  -2.4358583e+00   4.6169948e-01   2.4779159e-01   2.5175401e+00  -1.5236804e+00   2.2638052e+00  -6.4297268e+00  -6.9337781e-03  -1.8471872e-01   1.8875461e-02
   1.1568886e+00   1.9653056e+00  -1.2304458e+00   1.7107210e+00   6.5785304e-01   2.5410337e-01  -2.3062169e+00  -6.9205042e-01  -2.4916870e+00  -5.4016317e-01   2.2869401e+00   1.6474523e+00  -1.2034841e+00   4.7751508e-01  -1.6915888e+00   9.9382821e-01   3.7826720e+00   1.0376882e+00   3.9459578e-01   1.1643910e+00  -2.6827373e+00  -4.4036406e+00  -5.6573699e-01   1.0615621e-01  -2.0560633e+00  -7.7479578e-01  -2.9128217e-02   7.2242589e-01   2.1879735e-01   6.3890609e-01   1.7448577e+00  -2.8080361e+00   1.6815393e+00   4.7340969e-01   8.1233361e-01  -3.8563444e+00   8.3911761e-01  -2.0174215e-01   1.0114742e-01   7.7783771e-01  -1.8088017e+00   2.6807815e+00   7.3995325e+00   2.6447465e+00   4.9963034e+00   1.7852694e+00   1.1336885e+01   4.7658150e+00   3.0544095e+00   2.8312065e+00   3.8744189e+00   1.9339950e+00   4.8670545e+00   3.6013665e+00   4.2104617e+00   9.9615489e-01   1.0975266e+00   2.0781221e+00   1.6867311e+00  -2.6686794e+00   7.6645730e-01   1.0044053e+00  -3.2652316e+00   1.3955001e+00   4.1909119e+00   5.7477066e-01   1.2236787e+00  -2.3444645e+00   2.9590888e+00   5.7096693e-01  -1.6711059e+00  -6.0457124e+00  -2.3638543e+00   1.0103740e+00  -2.5524289e+00  -5.1976884e-01  -6.1478247e+00  -3.8379679e+00   5.9783618e+00   2.5950777e+00  -3.3687158e+00  -4.8126053e-01   2.0460583e-01   2.5389337e+00  -2.2300221e+00   2.0554723e+00  -5.8064952e+00  -4.9337775e-01  -2.7704670e-01  -6.8930130e-02
   1.0066574e+00   1.8080613e+00  -1.3259328e+00   1.7045101e+00   8.5605512e-01   4.7755934e-01  -2.2678218e+00  -5.3901726e-01  -2.4136271e+00  -2.2531160e-01   1.7061768e+00   1.2995740e+00  -1.2395915e+00   6.0371330e-01  -1.7788659e+00   1.1638561e+00   3.6197994e+00   5.3374054e-01   4.6618711e-01   1.6078209e+00  -2.6286721e+00  -4.9142843e+00  -5.7825750e-01   3.1629194e-03  -2.3535108e+00  -8.8826521e-01  -5.6544201e-02   6.8390385e-01  -2.1510202e-01   3.2805293e-01   1.5997489e+00  -2.4437765e+00   1.5593103e+00   2.4550436e-01  -9.4014349e-02  -3.4127973e+00   5.4890635e-01  -6.4377830e-01   2.2475732e-02  -6.5660877e-02  -2.8899607e+00   2.2439569e+00   7.3738499e+00   2.5527031e+00   4.7986877e+00   1.6861961e+00   1.1838131e+01   4.7369604e+00   3.2627756e+00   3.2088353e+00   4.2707638e+00   2.0069287e+00   5.7595397e+00   4.4108088e+00   4.1614455e+00   1.2305971e+00   5.7260662e-01   2.0917529e+00   1.2927895e+00  -2.3023116e+00  -1.9310520e-01   7.4704179e-01  -4.0851730e+00   9.7368392e-01   4.2018989e+00   2.2878768e-01   1.9970739e+00  -1.4204083e+00   3.4766857e+00   1.5106764e+00  -2.3812996e+00  -6.1902453e+00  -2.7204410e+00   1.3263134e+00  -2.6568022e+00   3.4671408e-01  -7.0881454e+00  -4.5409474e+00   6.0071953e+00   1.7804674e+00  -3.0748486e+00  -2.2382501e-01   2.4874327e-01   2.6296693e+00  -1.4502837e+00   2.6412112e+00  -5.7483886e+00  -3.3153470e-01  -5.0119657e-01   4.3371088e-02
   7.2626181e-01   1.8958319e+00  -1.4164239e+00   1.7287963e+00   3.9268471e-01   2.7430881e-01  -2.3987606e+00  -2.3532304e-01  -2.6226618e+00   8.6610587e-02   1.2496147e+00   2.0646616e+00  -1.2087108e+00   9.1113049e-01  -1.9177650e+00   1.7583099e+00   4.3163562e+00   1.1599200e+00   5.3188729e-01   2.0852526e+00  -3.1363457e+00  -4.6864223e+00  -5.3050863e-01   2.6017256e-01  -2.5151313e+00  -1.1013615e+00  -1.6852048e-01   5.9670930e-01  -4.8566691e-01   1.0029279e+00   1.1846831e+00  -1.9032377e+00   1.6418657e+00   9.8389445e-01  -4.0690669e-01  -2.6398172e+00   1.0851631e-01  -7.0911018e-01  -1.3175358e-01  -1.4272729e-01  -2.4581831e+00   2.8997006e+00   6.7933733e+00   2.2080428e+00   4.2526794e+00   1.7118465e+00   1.0500025e+01   4.0876468e+00   2.7330588e+00   2.2790603e+00   3.9190397e+00   1.7761637e+00   5.0971226e+00   3.5966517e+00   3.6786573e+00   8.2836501e-01   1.2426085e-01   1.7018896e+00   6.1718117e-01  -2.6380712e+00  -2.6633372e-01   7.8949882e-01  -4.5080210e+00   1.0924326e+00   4.7601828e+00   1.1195299e+00   1.1675692e+00  -1.4071004e+00   2.9833758e+00   1.3312595e+00  -2.7020029e+00  -5.8282901e+00  -2.8607782e+00   1.9303064e+00  -2.9187230e+00   1.1108325e+00  -6.5043861e+00  -3.6347576e+00   6.2546892e+00   2.3393535e+00  -2.9141574e+00  -1.8932243e-02  -5.6247389e-02   2.4089293e+00  -1.3012315e+00   3.1737530e+00  -5.8465180e+00  -4.8357623e-01  -7.9443758e-01   6.8242373e-02
   7.5499693e-01   1.8474146e+00  -1.1899194e+00   1.8320230e+00   5.8131825e-02   3.3454159e-01  -1.8985604e+00   1.4105649e-01  -2.3519134e+00   6.3612948e-01   1.2023283e+00   2.0141103e+00  -9.3699387e-01   8.6568022e-01  -1.7060257e+00   1.9360409e+00   4.0146488e+00   1.0850883e+00   5.1589021e-01   2.1755759e+00  -2.8576955e+00  -4.3344516e+00  -3.5694792e-01   1.3485397e-01  -2.6115092e+00  -1.2928367e+00  -2.5479523e-01   4.4636519e-01  -3.6680448e-01   9.9664450e-01   1.0929286e+00  -1.8065831e+00   1.2896424e+00   1.0463289e+00  -2.2293233e+00  -2.4352478e+00  -5.2510251e-01  -1.0950943e+00  -9.0945193e-01  -1.0048392e+00  -1.8092828e+00   2.7870279e+00   4.9552598e+00   1.0987975e+00   2.7110799e+00   1.4879701e+00   7.9914658e+00   2.7654238e+00   2.0484959e+00   1.8980526e+00   3.4751921e+00   1.6940989e+00   4.8315890e+00   4.0004418e+00   2.5303351e+00   5.6387469e-01  -2.9550488e-01   1.5772298e+00   5.3753501e-01  -2.0822083e+00  -1.0866457e-01   1.5080079e+00  -4.3037900e+00   9.2753308e-01   4.7054347e+00   1.9115146e+00  -3.2369467e-02  -1.6910720e+00   2.2037421e+00   1.0151225e+00  -2.3334500e+00  -5.1019196e+00  -2.2968828e+00   2.2148264e+00  -2.6060456e+00   1.4300670e+00  -6.2409356e+00  -2.5711314e+00   5.7437170e+00   1.8419199e+00  -2.8091511e+00  -2.0760399e-01  -9.3175285e-02   2.6613075e+00  -1.2160151e+00   2.7144286e+00  -4.9949394e+00  -8.3815278e-01  -7.2059758e-01  -4.3958482e-02
   1.0814287e+00   9.7559317e-01  -8.2156841e-01   1.5568094e+00   6.5610721e-01   8.3401575e-01  -1.4567071e+00   5.5003474e-02  -2.0523124e+00   5.6989212e-01   1.3786991e+00   1.3062370e+00  -4.8956877e-01   8.2577869e-01  -1.1611627e+00   1.8371468e+00   3.3097582e+00   9.8055522e-02  -4.5783334e-02   1.7501341e+00  -2.2196525e+00  -4.1813110e+00   1.1042569e-01  -4.8013417e-01  -1.4500258e+00  -9.9010335e-01   8.1362479e-02   5.6406950e-01  -6.5216968e-01   9.5925284e-01   1.5980629e+00  -2.2843367e+00   9.0169270e-01   6.0805939e-01  -1.7261404e+00  -1.5039813e+00  -1.2109677e-01  -1.0459533e+00  -5.8290238e-01  -9.1049336e-01  -2.0233543e+00   2.7624561e+00   4.6532120e+00   1.1290279e+00   3.0459977e+00   1.3175139e+00   8.5003668e+00   3.1574640e+00   2.3985856e+00   2.0505165e+00   3.5322770e+00   1.2592079e+00   5.7939725e+00   4.9109070e+00   2.4399993e+00   7.6680017e-01  -1.0083914e+00   6.7878501e-01   8.3624471e-01  -1.4931181e+00   9.7501272e-02   1.0614417e+00  -3.8186197e+00   2.6848357e-01   4.1404488e+00   1.5323688e+00   3.6529385e-03  -1.7552123e+00   1.9658693e+00   7.0492450e-01  -2.4032420e+00  -5.8038608e+00  -3.1261696e+00   2.0971001e+00  -3.2405171e+00   7.4997191e-01  -6.1915388e+00  -1.6889304e+00   4.7336071e+00   1.8953776e-01  -2.8581859e+00  -1.3494565e+00   5.1083583e-01   3.0242398e+00  -1.1416649e+00   2.0147752e+00  -3.7825627e+00  -5.2425086e-01  -8.7830967e-01   2.1797177e-01
   5.6347318e-01   6.5938491e-01  -7.5560390e-01   1.6432683e+00   4.4753209e-01   9.1201873e-01  -1.2720826e+00   6.3623450e-01  -2.0715617e+00   1.2112292e+00   8.7277990e-01   1.3798410e+00  -3.7150048e-01   1.0122790e+00  -1.2271878e+00   1.9926289e+00   2.4955237e+00  -3.0512114e-01  -1.3645963e-01   1.7856254e+00  -2.3011217e+00  -3.3662009e+00   1.2690982e-01  -3.0776574e-01  -1.5333892e+00  -7.8527075e-01   1.1991924e-01   6.4165898e-01  -1.1927750e+00   8.7777361e-01   1.7279180e+00  -1.9039260e+00   9.3150559e-01   6.2840484e-01  -3.3556325e+00  -1.0310778e+00  -8.6401523e-01  -4.8866735e-01  -1.4735508e+00  -1.6720305e+00  -1.6675658e+00   2.9944133e+00   2.6787191e+00   4.8206879e-01   1.9287101e+00   1.4960022e+00   5.4710262e+00   1.9033834e+00   1.6107363e+00   1.7171417e+00   3.0481450e+00   1.1183435e+00   5.2449601e+00   4.8609727e+00   1.1856210e+00   5.8814937e-01  -1.7118444e+00   1.4607591e-01   2.4976791e-01  -9.9472786e-01  -9.6188648e-02   9.2053666e-01  -3.6571649e+00   1.6846335e-01   4.1052183e+00   2.1555571e+00  -7.6417044e-01  -1.5743780e+00   1.1202107e+00   1.3851609e-01  -2.1701220e+00  -4.9257438e+00  -3.2673758e+00   2.1782513e+00  -3.2634117e+00   1.3525733e+00  -5.5578965e+00   1.8944125e-01   3.3867688e+00  -4.6735351e-01  -2.8776012e+00  -1.4533817e+00   1.1904296e-01   2.1978696e+00  -9.8305348e-01   2.2352429e+00  -3.2918371e+00  -5.3355650e-01  -9.3955789e-01   1.9298183e-01
   2.1044312e-01   2.6929375e-01  -6.3041112e-01   1.4154380e+00   3.6122355e-01   8.2268925e-01  -9.5336703e-01   6.9652682e-01  -1.7654455e+00   1.3111321e+00   2.0551340e-01   5.0777976e-01  -3.0549251e-01   7.1575900e-01  -1.3120864e+00   1.5058789e+00   1.7203958e+00  -1.0237642e+00  -4.7021854e-02   1.8510457e+00  -2.1251434e+00  -2.8796530e+00  -1.7101800e-01  -4.9200685e-01  -1.6409939e+00  -8.9666471e-01  -8.4455464e-02   4.8876469e-01  -1.1711232e+00   2.2322698e-01   1.2934816e+00  -1.8215085e+00   7.7296243e-01   2.9146477e-01  -4.4193083e+00  -4.4162534e-01  -1.3230399e+00  -4.7903216e-01  -2.0832983e+00  -2.7060687e+00  -1.6639395e+00   1.9267281e+00   1.6236206e+00  -5.9758579e-03   1.1198892e+00   1.1859679e+00   4.0888230e+00   1.1495248e+00   1.5394309e+00   1.9505586e+00   2.8951090e+00   1.2004665e+00   4.9896281e+00   5.2331161e+00   2.4789312e-01   5.9997708e-01  -1.7838479e+00   1.5830066e-01   3.1931356e-01  -9.9695298e-02  -4.2728968e-01   8.6869857e-01  -3.5009675e+00  -3.5648335e-01   3.1901192e+00   1.6754700e+00  -5.3059295e-01  -8.3143403e-01   1.0300946e+00   5.9074005e-01  -2.2658427e+00  -4.2230427e+00  -2.7301411e+00   1.6640117e+00  -2.5051813e+00   1.1943805e+00  -4.5603816e+00   9.0206779e-01   2.3530597e+00  -1.6735040e+00  -2.5735869e+00  -1.4667101e+00  -1.2708508e-01   1.4709582e+00  -8.5983928e-01   1.8290837e+00  -3.1447099e+00  -6.0613150e-01  -9.6835808e-01   4.9460978e-02
   2.9334093e-01  -1.6996525e-01  -4.8153676e-01   9.5015543e-01   4.0586017e-01   7.0443334e-01  -7.9750314e-01   4.8392482e-01  -1.3958635e+00   1.0332817e+00   1.6694105e-01  -1.8732071e-01  -1.6910637e-01   5.4022863e-01  -1.0963755e+00   1.1236129e+00   1.2880593e+00  -1.6988224e+00  -1.2603531e-01   1.5632855e+00  -1.8271769e+00  -2.3666526e+00  -3.2852852e-01  -8.4549513e-01  -1.3149873e+00  -8.6360688e-01  -2.2644502e-01   3.4582390e-01  -1.0604204e+00  -9.9736648e-02   1.0369860e+00  -1.9128514e+00   6.0623813e-01   5.9475878e-02  -4.1982318e+00   5.1168967e-01  -1.2804398e+00  -5.4785482e-01  -1.9478488e+00  -2.8363606e+00  -1.4503152e+00   1.2661059e+00   1.3855904e+00   2.2439926e-02   1.0922679e+00   8.1664783e-01   4.1370989e+00   1.2217301e+00   1.7237777e+00   1.9006973e+00   2.7779662e+00   9.5524197e-01   5.0652925e+00   5.5310902e+00   1.8135644e-01   6.1679940e-01  -1.7645476e+00  -2.4109219e-01   6.6683779e-01   4.3201230e-01  -1.2631401e-01   6.7835197e-01  -2.8339097e+00  -7.5116474e-01   2.0756957e+00   1.0558762e+00  -5.2700867e-01  -6.0253568e-01   8.0426361e-01   3.5448418e-01  -2.2802469e+00  -4.1075636e+00  -2.5496798e+00   1.0187386e+00  -2.3220282e+00   5.0616617e-01  -3.7019561e+00   1.3490105e+00   1.3912207e+00  -2.9279569e+00  -2.3314275e+00  -1.7824676e+00  -1.6879518e-01   1.0711850e+00  -7.7314766e-01   1.2954760e+00  -2.5327286e+00  -1.6402761e-01  -9.1269945e-01   2.8892218e-02
   2.3903585e-01  -6.2573916e-01  -1.7081002e-01   7.5736353e-01   1.2152955e-01   6.8441157e-01  -3.3984189e-01   1.0027088e+00  -1.4404420e+00   1.4901140e+00   3.6383051e-01  -1.2146871e-01   2.2907083e-01   7.9095236e-01  -9.5100522e-01   1.1861795e+00   8.7916471e-01  -1.8584522e+00  -3.0965036e-01   1.1458595e+00  -1.4225058e+00  -1.3449095e+00   8.0263385e-02  -8.2213884e-01  -8.8798313e-01  -6.6864867e-01  -1.9280712e-01   2.5965569e-01  -1.1960063e+00  -4.2492722e-02   1.3029889e+00  -1.6252777e+00   4.3732573e-01  -2.2291409e-01  -5.0707615e+00   1.0630629e+00  -1.4481399e+00   6.3296182e-02  -2.0046417e+00  -3.5111175e+00  -9.2504949e-01   1.4759501e+00  -9.4855304e-01  -6.8960717e-01  -2.7368822e-01   6.3466297e-01   7.9713146e-01  -1.4284652e-01   8.2081980e-01   1.1049396e+00   2.0381962e+00   5.5573343e-01   4.2242978e+00   4.7255376e+00  -6.2622370e-01   3.0891650e-01  -2.0285388e+00  -8.5743542e-01   1.7795123e-01   7.3140431e-01   2.3354054e-02   1.4483585e-01  -1.7963578e+00  -7.1745608e-01   1.8062137e+00   1.3880154e+00  -1.3882533e+00  -8.8124386e-01  -2.4400171e-01  -7.6808931e-01  -1.2831845e+00  -3.0288942e+00  -2.2040562e+00   9.1204207e-01  -2.1513754e+00   7.4877893e-01  -2.9750935e+00   2.9924089e+00   4.7252037e-01  -3.3804643e+00  -1.7588888e+00  -1.8426335e+00  -2.5950131e-01   4.5722304e-01  -5.9487364e-01   1.0056698e+00  -1.8090149e+00  -1.0446779e-01  -8.5652965e-01   4.3273371e-03
  -2.0913629e-02  -1.0283520e+00   3.6671019e-02   5.2912893e-01   2.2385247e-01   7.6175302e-01   8.4011614e-03   1.1033779e+00  -1.5629751e+00   1.6986155e+00  -1.6684904e-01  -4.6396403e-01   2.7967272e-01   5.8869605e-01  -9.6872045e-01   8.9367301e-01  -2.8778597e-01  -2.1692407e+00  -7.1875903e-01   7.1915399e-01  -1.3611827e+00  -2.8736397e-01  -4.9108016e-02  -8.7346638e-01  -6.7920313e-01  -2.0740611e-01  -3.2636880e-01   4.0337364e-01  -1.3161670e+00  -4.5353358e-01   1.2627060e+00  -1.7008106e+00   1.7769328e-01  -6.4878150e-01  -6.0999643e+00   1.0510117e+00  -1.5168615e+00   1.4104119e+00  -2.5156422e+00  -3.5643840e+00   4.3741081e-02   1.3587645e+00  -2.0074175e+00  -4.8655147e-01  -6.3245220e-01   6.0238663e-01  -9.8828089e-01  -1.5070948e-01   5.9871649e-01   1.1632847e+00   1.2733723e+00   3.2407572e-01   2.9324565e+00   4.3339102e+00  -1.7207958e+00   2.5310630e-01  -1.9674059e+00  -7.1973791e-01   2.9000708e-01   1.5401610e+00   2.6813737e-01   2.1852036e-01  -9.3169725e-01  -7.0730403e-01   8.8808494e-01   1.0831276e+00  -1.9839834e+00  -1.1042318e+00  -6.4518361e-01  -1.1367079e+00  -9.6273163e-01  -2.1189575e+00  -1.8949485e+00   3.8958578e-01  -1.9114072e+00   3.0418220e-01  -1.8078505e+00   5.1103391e+00  -7.8965269e-01  -3.9306969e+00  -1.6509684e+00  -1.9269242e+00  -3.1699055e-01   6.4363115e-02  -1.0375380e+00   1.6419122e-01  -1.7070860e+00  -3.5715718e-01  -8.6365400e-01  -1.1196016e-01
  -4.1508762e-01  -1.1020717e+00   5.6586036e-02   1.4622962e-01   1.8316841e-01   4.5648550e-01   1.7841071e-01   1.0701312e+00  -9.5298358e-01   1.5615988e+00  -3.6253461e-01  -1.1311978e+00   3.8641990e-01   5.0657535e-01  -9.0120820e-01   3.5902245e-01  -1.0953237e+00  -2.7941449e+00  -5.9469665e-01   4.3008564e-01  -1.0324860e+00   6.5064521e-01  -5.7940182e-01  -9.0582308e-01  -9.8583358e-01  -3.8276868e-02  -5.6488954e-01   1.6318106e-01  -1.1161831e+00  -1.2785061e+00   8.8927187e-01  -1.2888368e+00  -4.5092198e-02  -1.1697469e+00  -6.9873785e+00   1.3094154e+00  -2.0186261e+00   1.4879715e+00  -3.3859675e+00  -4.0348022e+00  -2.8231215e-01   3.2313133e-01  -2.7629080e+00  -9.8693662e-01  -1.7514301e+00   1.7983379e-01  -1.8246936e+00  -6.2416858e-01   2.5410866e-01   1.5718848e+00   1.1210377e+00   5.2066264e-01   2.9027651e+00   4.9519215e+00  -2.0126437e+00   5.0463259e-01  -1.8693728e+00  -6.9185088e-01   5.0012740e-01   2.4098502e+00   4.0817945e-01   2.1031495e-01  -3.3693537e-01  -9.4955558e-01  -7.3901604e-02   6.7357082e-01  -1.7246665e+00  -5.1890042e-01  -7.9706874e-01  -9.0629998e-01  -8.5328726e-01  -1.0207459e+00  -1.3802645e+00  -7.3134959e-01  -1.0261622e+00   1.8104015e-01  -9.2093145e-01   5.4095344e+00  -1.8646809e+00  -4.9845898e+00  -1.2855718e+00  -1.5787318e+00  -6.7622904e-01  -5.8109300e-01  -8.1398558e-01  -2.2391441e-01  -7.3920123e-01  -2.7233889e-01  -4.4087423e-01  -3.1484694e-01
  -5.3257864e-01  -1.2136886e+00   1.8390501e-01  -3.4505654e-01   3.7342267e-01   4.5571989e-01   2.7993691e-01   7.4460635e-01  -4.2734361e-01   1.1788339e+00  -3.7393560e-01  -1.3708845e+00   4.3472125e-01   3.7882421e-01  -6.6147898e-01   9.4520406e-02  -1.1208416e+00  -2.6107707e+00  -8.0848939e-01   2.2193757e-02  -5.3872656e-01   1.3119526e+00  -7.4468787e-01  -1.1580137e+00  -4.8932844e-01   1.2590797e-01  -7.3926938e-01  -7.8473083e-03  -8.0897950e-01  -1.4294716e+00   7.0879351e-01  -1.2205024e+00  -3.6525800e-01  -1.3666249e+00  -6.1302091e+00   1.9437185e+00  -1.9882336e+00   1.5758412e+00  -3.2804938e+00  -3.6965595e+00   2.1329237e-01   2.1417051e-01  -3.0928313e+00  -1.3022881e+00  -2.1171913e+00  -3.4270985e-01  -2.2479035e+00  -8.6966244e-01   1.1197064e-01   1.0295953e+00   8.0003342e-01   2.9016554e-01   2.6690455e+00   4.9829759e+00  -1.8893341e+00   5.6619765e-01  -1.8524810e+00  -8.3582208e-01   8.1391447e-01   2.6823375e+00   8.3946901e-01   3.7935141e-01   3.3922119e-01  -1.0465155e+00  -8.2189080e-01   4.4357162e-01  -1.8232519e+00  -6.4655012e-01  -1.1708877e+00  -1.1887339e+00  -5.3907092e-01  -5.1350266e-01  -1.1701681e+00  -1.3437394e+00  -5.7261409e-01  -3.8713365e-01   2.6116240e-01   5.8146901e+00  -2.0822631e+00  -5.4539597e+00  -1.1426507e+00  -1.8759333e+00  -6.6422943e-01  -8.1721281e-01  -9.3182326e-01  -8.9432614e-01   2.1267732e-01  -1.3708817e-01  -1.9012418e-01  -3.7855948e-01
  -6.4931177e-01  -1.1371504e+00   2.6083455e-01  -6.1547191e-01   2.7642381e-01   3.5437453e-01   4.3909676e-01   8.6797251e-01  -2.5544474e-01   1.3432574e+00  -3.7330974e-01  -1.3175910e+00   4.1224780e-01   4.5324089e-01  -5.5873439e-01   5.1374421e-02  -1.5502069e+00  -2.4035774e+00  -8.6926870e-01  -3.6274952e-01  -2.1134533e-01   2.2531838e+00  -8.6601592e-01  -1.0591742e+00  -6.2856914e-01   4.5693864e-01  -9.6962362e-01  -1.1056848e-01  -6.3213518e-01  -1.7057916e+00   7.2791479e-01  -7.1768905e-01  -5.3120369e-01  -1.6536092e+00  -6.9284819e+00   1.7718044e+00  -2.1919764e+00   2.1135077e+00  -3.4967821e+00  -3.7162423e+00   6.4510623e-01   2.6686037e-01  -4.2612364e+00  -1.5899207e+00  -3.0902790e+00  -6.3732243e-01  -4.0131506e+00  -1.3970306e+00  -4.8391112e-01   7.0751398e-01   2.5270649e-01   2.2286021e-01   1.8543407e+00   4.6151130e+00  -2.0909875e+00   5.5719864e-01  -1.6924756e+00  -7.4727041e-01   7.1252770e-01   2.9552497e+00   9.7292971e-01   4.1437718e-01   1.1363573e+00  -7.5550623e-01  -1.3834693e+00   3.8325062e-01  -2.2910719e+00  -8.4599243e-01  -1.5556266e+00  -1.6466513e+00   1.8619533e-01   7.3968499e-01  -5.5580135e-01  -1.7279897e+00  -6.9306124e-02  -1.0503670e-01   6.5323191e-01   6.2534290e+00  -2.5222261e+00  -5.5153852e+00  -7.9419229e-01  -1.5085458e+00  -8.1427716e-01  -1.0058038e+00  -8.1013766e-01  -1.2296125e+00   9.4436708e-01   7.6658157e-03   1.4319360e-01  -5.2706711e-01
  -3.3311364e-01  -2.0554797e+00   5.7469404e-01  -1.0820504e+00   5.4851429e-01   5.5148924e-01   6.1230508e-01   7.2845254e-01  -3.7495932e-01   1.0072069e+00  -1.0378931e-01  -2.0181345e+00   5.1239536e-01   3.8590129e-01  -3.4491591e-01  -3.6449798e-01  -1.7408443e+00  -2.8627455e+00  -9.5891804e-01  -8.3599832e-01   5.5642116e-01   2.3932735e+00  -3.1475871e-01  -1.3794325e+00   2.8769223e-01   6.9461044e-01  -7.4569049e-01  -9.8282209e-02  -7.6046445e-01  -1.6028402e+00   1.3742531e+00  -9.3263652e-01  -3.6020939e-01  -2.1661859e+00  -6.0402990e+00   2.0597286e+00  -1.4046005e+00   2.7211727e+00  -2.4462956e+00  -3.8640963e+00   7.8506488e-02   4.1960412e-01  -4.8667264e+00  -1.2772325e+00  -2.6918608e+00  -8.6857550e-01  -4.4350906e+00  -1.4579194e+00  -3.0617897e-01   4.9562081e-01   2.2415279e-01  -1.7885727e-01   1.5958153e+00   3.4215541e+00  -1.6755750e+00   4.7769112e-01  -1.5722656e+00  -1.4213875e+00   6.7453359e-01   2.9280564e+00   5.6122818e-01  -1.1819711e+00   1.9130123e+00  -9.4157240e-01  -2.1049484e+00  -8.7000278e-01  -1.3733005e+00  -5.0668515e-01  -1.2473439e+00  -1.9326814e+00   7.5211966e-01   3.6365652e-01  -9.4357755e-01  -1.8765628e+00  -5.2643807e-01  -6.7307480e-01   8.8624769e-01   6.6073079e+00  -2.8634462e+00  -6.0633098e+00  -2.7738315e-01  -2.0152595e+00  -5.5074606e-01  -1.7410094e+00  -6.8265171e-01  -1.5073670e+00   1.2547494e+00   7.0743368e-01  -1.0092895e-02  -3.8333728e-01
  -3.9893213e-01  -1.9594281e+00   6.7780153e-01  -1.2658279e+00   5.4630155e-01   3.5958796e-01   7.2918467e-01   6.3240937e-01  -1.2493991e-01   9.3534370e-01   4.7812946e-01  -1.7843632e+00   7.6466593e-01   4.9386952e-01  -3.6579949e-02  -4.8045811e-01  -2.1728521e+00  -2.6674001e+00  -1.2688220e+00  -1.4745845e+00   5.6280524e-01   3.3273711e+00  -5.5817041e-01  -1.4339927e+00   3.5334500e-01   1.0936438e+00  -8.1680676e-01  -8.8221778e-02  -3.8609292e-01  -1.5390634e+00   1.6681457e+00  -1.0395548e+00  -3.6340672e-01  -2.2140321e+00  -6.3070389e+00   1.5063943e+00  -1.0267737e+00   3.7690432e+00  -2.6007880e+00  -2.8493109e+00   1.5209769e+00   1.2363292e+00  -5.0927719e+00  -1.1152151e+00  -2.8382312e+00  -8.0030418e-01  -4.9160009e+00  -1.1079711e+00  -6.1436980e-01   6.2454294e-01  -1.0511560e-01  -2.2114018e-01   9.3861549e-01   3.1889647e+00  -1.6243411e+00   4.7905084e-01  -1.3446616e+00  -1.3838160e+00   1.1790284e+00   3.0497952e+00   1.6906976e+00  -6.8916380e-01   2.9661377e+00  -4.6094469e-01  -2.2974475e+00  -6.9962687e-01  -2.3665874e+00  -1.5457677e+00  -1.8203965e+00  -2.8338955e+00   1.3082814e+00   9.1196456e-01  -6.5513433e-01  -2.3545402e+00  -4.8994997e-01  -1.2012956e+00   1.5694978e+00   7.7779594e+00  -3.1977385e+00  -5.5569795e+00  -3.3239669e-01  -1.9395429e+00  -5.9773290e-01  -1.6054186e+00  -1.3137105e+00  -2.2608698e+00   2.4220586e+00   6.0246320e-01   3.7455492e-01  -5.7259209e-01
  -7.6652099e-01  -1.7803885e+00   4.1864667e-01  -1.5929254e+00   8.3907954e-01   3.1934417e-01   4.4080448e-01   4.1791766e-01   2.3837372e-01   6.5428522e-01   6.2836694e-04  -2.2768269e+00   3.1465313e-01   5.2888441e-01  -2.0210822e-01  -8.2796205e-01  -2.4942130e+00  -2.7769436e+00  -9.6429504e-01  -1.4073082e+00   8.6352839e-01   3.2386403e+00  -1.0080876e+00  -1.3905229e+00  -2.7071260e-01   1.2651817e+00  -1.0596419e+00  -2.2975931e-01  -4.7831599e-01  -2.2098242e+00   1.6891155e+00  -2.5980160e-01  -1.5249176e-01  -2.6290149e+00  -6.4238374e+00   1.2711411e+00  -1.2240821e+00   3.6537343e+00  -2.6286803e+00  -3.0881625e+00   2.2797323e-01   8.4676611e-01  -4.7140779e+00  -1.0533210e+00  -2.9562042e+00  -1.1305083e+00  -4.0249964e+00  -1.0634353e+00  -5.2394032e-01   1.1787463e+00   3.9337015e-01   9.9520595e-02   1.5190766e+00   3.6446704e+00  -7.9265693e-01   9.7181253e-01  -1.3037520e+00  -1.0288388e+00   1.0028167e+00   3.2035205e+00   6.3699707e-01  -1.1599716e+00   2.5434623e+00  -4.8023602e-01  -2.8591296e+00  -1.7848681e+00  -7.4808049e-01  -3.6929632e-01  -9.3039388e-01  -1.8038435e+00   1.0441061e+00   1.3825513e+00  -7.1851227e-01  -2.7402233e+00   2.5464264e-02  -3.3454401e-01   9.9258807e-01   5.9400890e+00  -3.0944398e+00  -5.9830079e+00  -5.5432608e-02  -1.2931188e+00  -8.8175528e-01  -2.1792059e+00  -5.3190221e-01  -1.6618974e+00   2.8472256e+00   1.1527785e+00   6.0031720e-01  -6.1787524e-01
  -9.3265076e-01  -1.4716155e+00   3.3507932e-01  -1.8691452e+00   3.8889275e-01  -5.5252689e-02   2.3857268e-01   1.9752090e-01   6.6688559e-01   2.8296253e-01   9.7892448e-02  -1.8770673e+00   1.8386068e-01   4.7054206e-01  -8.8687753e-02  -7.8587075e-01  -1.3932649e+00  -1.6112034e+00  -7.3472261e-01  -1.3592810e+00   1.0909702e+00   3.5580737e+00  -1.1111356e+00  -1.3027809e+00  -1.7119519e-01   9.3905798e-01  -1.1767220e+00  -5.1861461e-01   8.2918820e-03  -1.5094360e+00   1.6045265e+00   1.4698085e-01   6.6361483e-02  -1.8306282e+00  -5.5670393e+00   1.3888461e+00  -1.0034321e+00   3.4275772e+00  -2.1576095e+00  -2.5622082e+00   1.2973269e+00   1.9238913e+00  -4.9722429e+00  -1.4407581e+00  -3.1442349e+00  -1.1845852e+00  -5.0781715e+00  -1.7728339e+00  -9.8032483e-01   1.6570201e-02   5.0541270e-02  -1.1149573e-01   5.6448922e-01   2.1561823e+00  -4.5124775e-01   5.5493518e-01  -9.0961594e-01  -1.0031294e+00   9.3889968e-01   2.5387611e+00   1.1133471e+00  -8.7721839e-01   2.9348680e+00   4.2805646e-02  -2.4955519e+00  -1.4231663e+00  -1.3808195e+00  -8.4977019e-01  -1.4703161e+00  -2.5110300e+00   1.7122589e+00   1.9401480e+00  -1.0266974e-01  -2.3805244e+00   4.5739086e-01  -1.6149162e-01   1.8859459e+00   6.0230434e+00  -2.0397683e+00  -4.5357022e+00   4.6710632e-01  -7.8687088e-01  -1.2108614e+00  -2.5549452e+00  -6.0994299e-01  -1.5177491e+00   3.6538352e+00   1.3011528e+00   7.6319217e-01  -7.0370886e-01
  -3.2674837e-01  -1.2859682e+00   3.9537823e-01  -1.9826955e+00  -3.8942264e-01  -3.7131939e-01   3.2089731e-01   3.2900349e-01  -2.7483796e-02   3.2550536e-01   2.6576917e-01  -1.5985708e+00  -1.4415073e-01   3.8628643e-01  -3.3261559e-01  -7.4268177e-01  -6.0715652e-01  -5.1809962e-01  -2.2669832e-01  -1.1994036e+00   1.3858480e+00   3.0934474e+00  -5.5890577e-01  -1.0154817e+00  -7.9724887e-01   5.7496069e-01  -1.4808455e+00  -7.5404029e-01   2.9985525e-01  -1.0218974e+00   1.5843482e+00   6.8190390e-01   3.5868981e-01  -1.6106059e+00  -6.5586462e+00   3.7275618e-01  -6.4466593e-01   3.5347687e+00  -1.4477456e+00  -3.1320327e+00   1.6063341e+00   2.3721393e+00  -5.7778380e+00  -1.4898918e+00  -3.7666445e+00  -1.5681304e+00  -6.7098457e+00  -2.5781056e+00  -1.5452219e+00  -9.1348246e-01  -5.2486416e-01  -5.0022643e-01  -1.2556943e+00  -5.3363303e-01  -4.4881248e-01  -1.9165936e-01   8.2037980e-04  -3.5120751e-01   4.2209786e-01   1.9199797e+00   3.7732258e-01  -1.2595625e+00   3.2242196e+00   8.0070410e-01  -2.6635931e+00  -1.9647706e+00  -1.5327875e+00  -9.3644960e-01  -1.0582124e+00  -2.5414866e+00   2.4850026e+00   2.5249912e+00   9.6260890e-01  -1.5056539e+00   5.1844242e-01   6.9755891e-01   1.5229872e+00   5.5806798e+00  -8.6797855e-01  -2.9245035e+00   1.4859462e+00   2.4839837e-01  -1.3942995e+00  -2.7481231e+00  -2.4283062e-01  -1.3039166e+00   2.8582605e+00   1.2841260e+00   6.0871739e-01  -8.1127331e-01
   1.2487461e-01  -1.5346845e+00   6.1948194e-01  -2.0334366e+00  -6.7448987e-01  -5.0027246e-01   5.4641405e-01   1.4940965e-01  -1.1483288e-01   2.4260247e-02   9.7617660e-01  -1.8939528e+00   5.8989854e-02   1.9583164e-01  -1.7989164e-01  -1.1298747e+00  -2.9251758e-01  -3.0864025e-01  -5.4564948e-02  -1.3500407e+00   1.7251285e+00   2.5735601e+00  -1.7792761e-01  -1.2448882e+00  -6.3235003e-01   2.4909856e-01  -1.3743455e+00  -8.7729418e-01   7.6032754e-01  -5.7288987e-01   2.0327747e+00   2.1597920e-01   6.9088703e-01  -1.4725114e+00  -6.5345105e+00  -4.1537372e-01   2.1531599e-01   3.7147344e+00  -8.5514369e-01  -3.0994880e+00   2.3317375e+00   2.9792186e+00  -5.8851286e+00  -1.5653013e+00  -3.5978662e+00  -1.6403568e+00  -6.8708293e+00  -2.8410321e+00  -1.5337728e+00  -9.1697468e-01  -4.1222197e-01  -6.4931900e-01  -1.7859537e+00  -1.8789134e+00  -3.0632403e-01  -6.2069870e-01   5.4098909e-01  -2.4353642e-01   8.2533322e-01   1.6283492e+00   5.4934854e-01  -1.4286710e+00   3.6357760e+00   1.0338898e+00  -2.6287111e+00  -2.4674211e+00  -1.5354163e+00  -1.3443928e+00  -8.4684539e-01  -2.6894508e+00   2.9610554e+00   1.9994782e+00   1.3439630e+00  -1.0933098e+00   3.7175220e-01   2.0304599e-01   1.7464632e+00   5.8300011e+00  -2.2280782e-01  -1.9947834e+00   1.8357241e+00   1.9549310e-01  -1.3059265e+00  -2.9151178e+00  -6.2810229e-01  -1.7579304e+00   3.1197265e+00   1.1391157e+00   5.3273097e-01  -8.9155924e-01
   2.8764614e-02  -9.6516785e-01   4.0223411e-01  -2.0229335e+00  -3.0922108e-01  -3.0562746e-01   3.2160986e-01  -5.4143320e-02   3.3096653e-01   1.6539496e-02   1.3066350e+00  -1.4553226e+00  -2.1500012e-02   4.5581555e-01   2.6494665e-02  -9.3227429e-01  -5.3735493e-02   3.5006271e-01  -2.2493349e-01  -1.3943108e+00   1.7800655e+00   2.2508125e+00  -4.1499320e-01  -1.3391867e+00  -7.4963957e-01   3.5361761e-01  -1.4086251e+00  -9.0150345e-01   8.9505086e-01  -5.2020832e-01   2.3609544e+00   5.2657926e-01   7.6802524e-01  -1.3128350e+00  -5.8726292e+00  -9.4031618e-01   6.6671159e-01   3.6588423e+00  -2.2074364e-01  -2.1085464e+00   2.6643083e+00   4.0134207e+00  -4.8913029e+00  -1.3687384e+00  -3.1260639e+00  -1.6341340e+00  -5.2909938e+00  -2.2825215e+00  -1.4249820e+00  -7.7365767e-01   6.7915839e-02  -4.8498892e-01  -9.9708240e-01  -1.3028713e+00   7.2260628e-01  -2.8094190e-01   4.1194380e-01   1.4583216e-01   9.1315040e-01   1.1340094e+00   5.3782909e-01  -8.0617148e-01   3.2676589e+00   1.4384369e+00  -2.1082666e+00  -2.4676613e+00  -1.3320565e+00  -1.6999941e+00  -6.4831391e-01  -2.5643619e+00   3.0275336e+00   2.0204275e+00   1.2400569e+00  -7.1008738e-01   5.7500107e-01   8.6460981e-01   8.5041722e-01   4.1782122e+00   7.9470070e-01  -1.2209722e+00   1.7090251e+00   5.4206922e-01  -1.1800938e+00  -2.2944505e+00  -4.3110397e-01  -1.5039892e+00   4.0756774e+00   1.3070594e+00   7.7935714e-01  -8.6670822e-01
  -2.7749899e-01  -6.0911796e-01   5.4365742e-02  -1.9836989e+00  -4.5264989e-01  -3.2897333e-01  -1.5524809e-01  -1.7750479e-01   4.8138638e-01  -1.5226045e-01   7.9497322e-01  -1.3536153e+00  -5.3427011e-01   4.2362804e-01  -1.6019853e-01  -9.1753925e-01   5.4896526e-01   1.0425000e+00   1.9771260e-01  -8.1639664e-01   1.8074263e+00   1.5863575e+00  -6.0435159e-01  -1.1915655e+00  -1.1869363e+00   7.0081768e-03  -1.4509063e+00  -1.0140955e+00   7.8965656e-01  -2.8252731e-01   2.3407967e+00   1.2118288e+00   1.1654578e+00  -7.0416305e-01  -5.5532177e+00  -1.2582279e+00   6.0899610e-01   3.0782740e+00   5.1783129e-02  -2.0546231e+00   1.9783978e+00   4.5443901e+00  -4.3533434e+00  -1.4777083e+00  -2.7944851e+00  -1.5920480e+00  -4.7972559e+00  -2.5896051e+00  -1.4248281e+00  -9.7374214e-01   4.8946479e-01  -2.7782835e-01  -9.0946917e-01  -1.8566241e+00   1.2796263e+00  -3.2125448e-01   3.9849353e-01   3.4742453e-01   5.8014119e-01   5.8535966e-01  -4.3219008e-01  -9.4393936e-01   2.2533070e+00   1.6575665e+00  -1.7301044e+00  -2.6703639e+00  -5.2044740e-01  -9.5313599e-01   1.7054391e-02  -1.8117968e+00   2.7985407e+00   2.0515352e+00   1.1283940e+00  -1.0670435e-02   8.7811327e-01   1.8807814e+00   4.8583114e-01   2.6399241e+00   1.7288769e+00  -4.1242463e-01   1.7904495e+00   1.0446364e+00  -1.5175593e+00  -2.7405609e+00   7.8908789e-02  -5.4485035e-01   3.9240308e+00   1.7160546e+00   6.8306019e-01  -7.9961101e-01
   3.0287087e-01  -1.2776032e-01  -1.1558746e-01  -1.9663945e+00  -1.0811237e+00  -7.2350121e-01  -3.8901259e-01  -1.3312221e-01  -1.3827805e-02  -2.3485089e-01   1.3304634e+00  -5.0779193e-01  -6.1685688e-01   6.9071844e-01  -2.1709085e-01  -6.0269935e-01   1.6036309e+00   2.1376222e+00   5.1706248e-01  -5.4472452e-01   1.5680266e+00   9.2964493e-01  -2.6895956e-01  -8.8712093e-01  -1.6143356e+00  -3.9887227e-01  -1.5145729e+00  -1.1869557e+00   8.9848966e-01   4.7726100e-01   2.1906523e+00   1.6515795e+00   1.4412667e+00  -3.1343040e-02  -5.4591234e+00  -1.9836899e+00   1.2454656e+00   2.9704079e+00   9.9707829e-01  -1.5322314e+00   2.1320625e+00   5.4914929e+00  -3.5607997e+00  -9.8425959e-01  -2.5439310e+00  -1.6277645e+00  -4.0757064e+00  -2.2014824e+00  -1.7143940e+00  -1.5816095e+00   2.9454102e-01  -6.2441018e-01  -1.8222742e+00  -3.9316288e+00   1.9110544e+00  -8.7365502e-01   1.0991879e+00   7.7449028e-01   1.8346098e-01  -3.9049810e-01  -5.2142523e-01  -1.0034734e+00   2.1891538e+00   2.4704515e+00  -1.2246074e+00  -2.7032297e+00  -8.6873977e-01  -1.2866456e+00   3.6932580e-01  -1.8972111e+00   2.9649128e+00   2.0098778e+00   1.4965184e+00   8.7145615e-01   6.2502452e-01   2.6748054e+00  -1.7193051e-01   1.7565191e+00   3.0480320e+00   1.4663804e+00   2.4875147e+00   2.0937477e+00  -1.6341882e+00  -2.4202943e+00   3.5100961e-01  -1.2074071e-02   3.4020750e+00   1.6783248e+00   5.3121031e-01  -7.4236432e-01
   6.6644548e-01   6.5341576e-02   4.4430440e-02  -1.6620572e+00  -1.5016596e+00  -8.0489232e-01  -9.6591812e-02   4.3225079e-02  -2.1242059e-01  -1.0356072e-01   1.9847163e+00  -1.0853541e-02  -2.8411220e-01   7.8914031e-01  -4.5325329e-02  -4.6716624e-01   1.9705409e+00   2.8540180e+00   6.7825522e-01  -4.1943633e-01   1.5865086e+00   3.3597723e-01   2.1599873e-01  -7.4275341e-01  -1.7208496e+00  -7.0472625e-01  -1.3578490e+00  -1.2943436e+00   1.2073634e+00   1.0483792e+00   2.4173501e+00   1.7071049e+00   1.5683694e+00   3.3193664e-01  -6.0119299e+00  -3.0532976e+00   1.6119419e+00   2.9257303e+00   9.4256510e-01  -1.3731726e+00   2.5182624e+00   6.1131657e+00  -3.9198719e+00  -1.6635730e+00  -3.3059407e+00  -1.8335143e+00  -4.8208714e+00  -2.9127311e+00  -2.3252489e+00  -1.8198112e+00   2.0106050e-01  -6.7505374e-01  -2.2949027e+00  -4.9334513e+00   1.6377470e+00  -1.3004461e+00   1.2654150e+00   1.0010034e+00   1.3462940e-01  -8.1228382e-01  -4.9692046e-01  -6.9993486e-01   2.0397087e+00   2.8644156e+00  -5.4713182e-01  -2.1809004e+00  -1.4470933e+00  -1.8199916e+00   4.3127645e-01  -1.6723569e+00   3.2131292e+00   1.9958195e+00   1.8146960e+00   1.6149847e+00   6.4628964e-01   3.0590623e+00  -1.2910957e-01   1.8776350e+00   3.8073307e+00   2.9007283e+00   2.6170863e+00   2.1879572e+00  -1.4582386e+00  -1.9167868e+00   1.0488232e-01  -2.8959496e-01   3.5525480e+00   8.8079793e-01   4.5880932e-01  -7.7552036e-01
   8.9946960e-01   2.0082557e-01  -1.6753380e-02  -1.4462834e+00  -1.5271823e+00  -5.7024832e-01  -2.0142273e-01   1.5479710e-01  -1.8997070e-01   3.4892762e-02   2.2653215e+00   4.5886772e-01  -2.9588991e-01   9.4622370e-01   1.2527477e-01  -2.2395862e-01   2.4680335e+00   3.4638821e+00   8.1868352e-01  -5.7273360e-02   1.7102214e+00  -4.9168707e-01   6.5977637e-01  -6.9286218e-01  -1.4711629e+00  -1.0030072e+00  -1.0543192e+00  -1.3047417e+00   9.2302298e-01   1.6146833e+00   2.7555158e+00   1.8175756e+00   1.7820422e+00   7.8529264e-01  -5.6684503e+00  -3.3850053e+00   1.9523168e+00   2.5866697e+00   1.6730465e+00  -1.2212486e+00   2.0982239e+00   7.0100507e+00  -3.7451409e+00  -1.6923440e+00  -3.1119746e+00  -1.7299688e+00  -4.6738409e+00  -3.1509982e+00  -2.5581637e+00  -2.2933056e+00   3.2886401e-01  -8.9281178e-01  -2.1848143e+00  -5.7311343e+00   1.8667811e+00  -1.4990460e+00   1.1626758e+00   1.0722540e+00  -3.9032550e-01  -1.5407104e+00  -9.9804331e-01  -8.2202393e-01   1.5103366e+00   3.1388993e+00   2.3190496e-01  -2.0341698e+00  -1.3523921e+00  -1.8039314e+00   6.0068221e-01  -1.5601196e+00   3.3355228e+00   1.5660620e+00   1.4435568e+00   2.5983686e+00   3.5899286e-01   3.7044073e+00  -9.2778975e-01   1.0635130e+00   4.5612145e+00   3.8825746e+00   2.7415125e+00   2.2583230e+00  -1.3610865e+00  -1.7888830e+00   3.7789378e-01   2.2107008e-01   3.6076673e+00   8.6727243e-01   2.7252075e-01  -5.7544295e-01
   8.0978965e-01   6.4468230e-01  -2.2113726e-01  -1.2293571e+00  -1.5601290e+00  -6.4091196e-01  -3.1676357e-01  -7.0259990e-02   1.9098373e-01  -1.1103971e-01   2.1957548e+00   4.2943863e-01  -2.7080850e-01   8.3193412e-01   1.6528144e-01  -3.9182892e-01   2.4334224e+00   3.5329512e+00   1.0773406e+00   3.9788107e-01   1.4309547e+00  -1.3092571e+00   2.3095015e-01  -6.7319963e-01  -1.8850630e+00  -1.4177385e+00  -1.0431138e+00  -1.4258829e+00   1.1627354e+00   1.3581882e+00   2.2485052e+00   1.8329664e+00   1.7274297e+00   1.0788931e+00  -5.7156278e+00  -3.8333736e+00   1.9303563e+00   1.9154355e+00   1.3673572e+00  -1.0277572e+00   1.8110875e+00   6.5347194e+00  -2.6118595e+00  -1.9137171e+00  -3.0857473e+00  -1.8550440e+00  -3.1552809e+00  -2.9108125e+00  -2.3746368e+00  -1.7223407e+00   7.8617909e-01  -5.3483385e-01  -1.6514294e+00  -5.1490125e+00   1.8966707e+00  -1.4240340e+00   1.4024736e+00   1.6753474e+00   9.1811722e-06  -1.4732134e+00  -1.0977116e+00  -1.1406002e-02   7.0143204e-01   3.0526718e+00   3.7447509e-01  -2.0306888e+00  -1.0114490e+00  -1.4136669e+00   1.2075381e+00  -3.5835231e-01   2.6258386e+00   1.3631632e+00   1.6956044e+00   2.6905317e+00   1.0278332e+00   3.8273291e+00  -9.0543473e-01  -1.5511647e-02   4.9065045e+00   4.2597608e+00   2.5112366e+00   2.5038309e+00  -1.4061303e+00  -1.4687925e+00   3.1849023e-01   2.4495360e-01   3.4900405e+00   4.0597493e-01   3.1342845e-01  -6.1036206e-01
   1.3086637e+00   5.0103622e-01  -1.1737877e-01  -1.1147439e+00  -1.3256445e+00  -3.3132782e-01  -1.5570820e-01  -4.3071774e-01   5.0742867e-01  -4.4548997e-01   2.7507714e+00  -2.0994390e-02   7.3897918e-02   5.9765336e-01   5.4138481e-01  -7.0942357e-01   2.4778987e+00   3.1982172e+00   9.9329588e-01   4.5351433e-01   1.7865422e+00  -2.4099737e+00   4.3277243e-01  -1.1442542e+00  -1.2735229e+00  -1.8159351e+00  -7.3584710e-01  -1.4605351e+00   1.3634488e+00   1.3787099e+00   2.2018636e+00   1.1489027e+00   1.3500617e+00   1.0609052e+00  -4.8297179e+00  -3.8869518e+00   2.5377393e+00   1.1219618e+00   1.8388889e+00  -7.5243120e-01   1.4528224e+00   6.0368906e+00  -1.4383010e+00  -1.9282416e+00  -2.3926663e+00  -2.0626207e+00  -9.7330279e-01  -2.2944005e+00  -1.7857894e+00  -1.2998946e+00   1.2803191e+00  -5.8111282e-01  -6.4557969e-01  -4.5582048e+00   2.1579604e+00  -1.3981431e+00   1.5110721e+00   1.7394402e+00   7.1333824e-01  -1.3483178e+00  -8.7589862e-01   3.6266810e-01   4.0228982e-01   2.6473962e+00   2.8876413e-01  -2.3255430e+00  -6.8765168e-01  -1.4187853e+00   1.7010813e+00   2.6904769e-01   2.1907344e+00   1.8849988e-01   1.4479457e+00   2.8305117e+00   1.0447583e+00   2.9252138e+00  -1.0101151e+00  -6.7744855e-01   5.1240516e+00   3.9426537e+00   2.3030324e+00   1.8262060e+00  -9.4532296e-01  -9.2091022e-01   1.2333123e-01  -3.1504060e-01   3.5175780e+00   2.5033442e-01   2.0499779e-01  -4.3321094e-01
   1.6116006e+00   7.4850721e-01  -1.4378295e-01  -7.8174491e-01  -1.3692950e+00  -2.6416031e-01  -1.5673864e-01  -1.5396183e-01   2.2436381e-01  -1.2620731e-01   3.5849269e+00   8.1886753e-01   5.2330359e-01   1.1289210e+00   8.0686926e-01  -2.9162952e-01   2.4448921e+00   3.4101154e+00   7.9374125e-01   3.7448639e-01   1.3881307e+00  -2.6444948e+00   6.9107794e-01  -1.0151103e+00  -1.2413071e+00  -1.6762738e+00  -5.1970391e-01  -1.3336602e+00   1.1034217e+00   1.7859007e+00   2.4006202e+00   1.3378858e+00   1.2385786e+00   1.1743954e+00  -4.8665870e+00  -4.3325919e+00   2.8461779e+00   1.3913238e+00   2.0830163e+00   1.8287833e-01   1.1829418e+00   6.3709592e+00  -7.6398669e-01  -1.6373483e+00  -2.2245445e+00  -2.0231907e+00   2.2401822e-01  -1.5525065e+00  -1.9948160e+00  -1.0199272e+00   1.4574387e+00  -5.7858847e-01  -1.5174219e-01  -4.2697877e+00   2.5221600e+00  -1.2775658e+00   1.2395823e+00   1.5709489e+00   4.9731453e-01  -1.7551605e+00  -5.6410957e-01   3.9578933e-01   2.0546848e-01   2.9353277e+00   8.9068279e-01  -1.7234465e+00  -1.2790349e+00  -1.9769898e+00   1.7334776e+00   1.7184768e-01   1.8616564e+00  -1.2177529e-01   8.4252909e-01   3.0403948e+00   4.9021548e-01   3.1402068e+00  -1.6704795e+00  -1.0243182e+00   5.0638117e+00   4.4480523e+00   2.0325643e+00   1.7187360e+00  -6.9657408e-01  -2.1679849e-01   9.2921130e-02  -3.0702928e-01   3.3070789e+00   5.9158373e-02   1.4778273e-01  -2.7488221e-01
   1.1156095e+00   1.1225694e+00  -3.0945655e-01  -3.6189765e-01  -1.0370478e+00   3.4721491e-02  -1.9832271e-01   1.3082962e-01   7.8743065e-01   3.0931861e-01   3.5177032e+00   1.2448571e+00   7.2669263e-01   1.4459429e+00   1.0434555e+00  -7.5476755e-02   1.7720540e+00   3.3049366e+00   7.2314043e-01   6.4726337e-01   1.1300898e+00  -2.6859594e+00   4.0888075e-01  -9.0463060e-01  -1.2874667e+00  -1.5754484e+00  -2.3971862e-01  -1.2247921e+00   6.5439952e-01   1.5645312e+00   2.5245425e+00   1.6230086e+00   1.0487855e+00   1.2064377e+00  -5.4102000e+00  -4.4382756e+00   2.2082726e+00   1.1998430e+00   1.3556721e+00   3.9704787e-01   3.1468354e-01   6.2921502e+00  -7.8940616e-01  -2.0789960e+00  -2.7173175e+00  -1.8053816e+00   3.2446725e-01  -1.6781659e+00  -2.3547041e+00  -4.2109889e-01   1.8060216e+00  -1.5008964e-01   9.5201461e-01  -2.5596843e+00   2.2673764e+00  -7.3077030e-01   5.1967360e-01   1.6458347e+00   1.6505877e-01  -1.5985847e+00  -6.8212753e-01   9.5839693e-01  -5.4120470e-01   2.7932990e+00   1.5903175e+00  -8.8776275e-01  -1.3610147e+00  -1.7441533e+00   1.5748395e+00   6.6116332e-01   1.3638243e+00   9.0250497e-02   1.7663986e-01   2.9961519e+00   7.5936605e-01   3.7354145e+00  -2.2408059e+00  -1.5802084e+00   4.4334010e+00   4.1585909e+00   1.3917329e+00   1.4823857e+00  -7.1581056e-01   1.1772125e-02   2.2339415e-01  -4.1327146e-02   3.7734861e+00  -2.8841103e-01   2.9574083e-01  -1.7207080e-01
   8.9362198e-01   1.2032631e+00  -6.1457493e-01  -2.9495187e-01  -3.8381543e-01   4.8229448e-01  -5.5017460e-01  -1.2832922e-01   9.2142525e-01   2.8146219e-01   2.7181596e+00   1.0335434e+00   4.4762862e-01   1.3411592e+00   1.0475319e+00  -7.6570143e-02   1.2681055e+00   2.9551542e+00   5.3276036e-01   9.9437000e-01   8.9705751e-01  -3.1933138e+00  -2.1718350e-02  -1.0097865e+00  -1.1178554e+00  -1.4426485e+00  -1.6575992e-01  -9.8900637e-01   7.5451870e-02   1.0922964e+00   2.0703711e+00   1.7885683e+00   6.3965310e-01   1.0408548e+00  -4.6360909e+00  -4.0377333e+00   2.1811930e+00   1.0465202e+00   1.7282983e+00   9.5614291e-01  -1.0088449e+00   5.3384865e+00   1.0176725e+00  -1.0621175e+00  -1.2894935e+00  -1.7167456e+00   3.1494279e+00  -4.7869004e-02  -1.4313329e+00   2.7825702e-01   2.2406012e+00   3.5225699e-02   1.8872002e+00  -1.2386098e+00   2.6447654e+00  -9.6217307e-02   3.3790227e-01   1.9851101e+00   1.2953612e-01  -1.3778521e+00  -1.3000550e+00   9.3540320e-01  -1.4772705e+00   2.3999621e+00   1.2239015e+00  -1.5003000e+00  -4.1830364e-01  -9.4584173e-01   2.5076109e+00   1.8079745e+00   1.8866432e-01  -3.7610935e-01  -5.7742454e-01   2.8241838e+00   8.1668152e-01   3.6728385e+00  -2.8839145e+00  -2.9682123e+00   4.0524967e+00   3.3062029e+00   1.0152457e+00   1.3557418e+00  -4.9248985e-01   3.0641134e-01   5.4004879e-01   2.5461338e-01   2.6497559e+00   9.3317105e-02   5.1694386e-02   1.1515215e-01
   1.0843315e+00   1.3007714e+00  -5.1058882e-01  -5.4240023e-02  -5.5204161e-01   5.6492571e-01  -2.8422688e-01   3.4964321e-01   7.8068123e-01   7.6915313e-01   3.0538118e+00   1.7806944e+00   8.9516292e-01   1.6830943e+00   1.3349737e+00   3.8552087e-01   1.2484863e+00   3.3016487e+00   3.1219695e-01   9.5334447e-01   8.6336015e-01  -2.7948742e+00   3.9985954e-01  -8.3004961e-01  -6.7464682e-01  -1.3684085e+00   9.9488657e-02  -9.0830648e-01  -2.6948592e-01   1.5418207e+00   2.1082844e+00   2.0689298e+00   9.8777554e-02   1.0944868e+00  -5.0940197e+00  -3.9572003e+00   2.0547428e+00   1.2476766e+00   1.8101327e+00   1.2224880e+00  -1.3736033e+00   5.3362685e+00   4.2261313e-01  -1.0495512e+00  -1.7484841e+00  -1.5686800e+00   2.2443133e+00   7.4580429e-02  -1.9721342e+00  -4.3196874e-02   1.6915654e+00  -1.6589653e-01   1.5689417e+00  -1.4079041e+00   2.2225233e+00  -7.5301616e-02   1.8572005e-01   1.8932018e+00  -5.0298771e-01  -1.5005749e+00  -8.9509258e-01   9.1577790e-01  -1.1353308e+00   2.5808621e+00   1.8147344e+00  -5.8495963e-01  -1.5447504e+00  -1.5313162e+00   1.9090972e+00   1.1940523e+00   3.9607333e-01   7.7927684e-02  -7.6921508e-01   3.0061585e+00   6.3152023e-01   3.9175569e+00  -3.3092930e+00  -2.4370567e+00   3.7007168e+00   3.5981457e+00   1.2764940e+00   1.4044499e+00  -2.5958309e-01   8.4574587e-01   6.2270797e-01   1.1273026e-01   2.3313244e+00  -2.4215425e-01  -4.0993770e-02   3.1848633e-01
   1.5439717e+00   1.1530741e+00  -2.5046768e-01   1.1850544e-01  -6.8682842e-01   5.1849095e-01   1.0428232e-01   5.2977963e-01   7.2449475e-01   9.1145724e-01   3.7576750e+00   1.9848069e+00   1.4858100e+00   1.7463423e+00   1.7827826e+00   4.7507231e-01   8.8727295e-01   3.0087309e+00   2.2033174e-01   7.0490216e-01   8.7118784e-01  -2.5561282e+00   7.1231193e-01  -8.1080998e-01  -3.4931848e-01  -1.2650698e+00   3.0971767e-01  -8.6239223e-01  -3.0461383e-01   1.7468370e+00   1.9951641e+00   1.8629446e+00  -3.8938522e-01   8.5103639e-01  -5.6559236e+00  -4.0613330e+00   2.0554239e+00   1.4085110e+00   1.5324792e+00   1.5488259e+00  -1.6660958e+00   4.4688988e+00   2.2841869e-01  -1.0581337e+00  -2.1525823e+00  -1.7285441e+00   2.2022947e+00   4.4771401e-01  -2.2088890e+00   1.1495593e-01   1.3266826e+00  -3.1455997e-01   1.5021673e+00  -1.1055690e+00   1.7676124e+00  -4.1503866e-02   2.6119267e-01   1.7479972e+00  -4.7220689e-01  -1.2841041e+00  -9.9532493e-02   9.2322748e-01  -5.3494008e-01   2.5065752e+00   1.7350597e+00  -1.2940329e-01  -2.5384787e+00  -2.1496289e+00   1.6189705e+00   8.9784160e-01   2.1432416e-01  -4.5038071e-02  -9.1442659e-01   2.6126763e+00   1.9574258e-01   3.1382111e+00  -3.2249737e+00  -1.6168017e+00   2.8362506e+00   3.3879313e+00   1.2726055e+00   1.0000213e+00   7.0042057e-02   1.4517518e+00   3.1498184e-01  -6.6752745e-01   2.0502426e+00  -6.7872460e-01  -4.0692504e-02   4.0449510e-01
   1.0907663e+00   1.2986575e+00  -4.3982315e-01   2.9179878e-01  -6.3616997e-01   4.0888707e-01   2.0978203e-02   7.0340785e-01   7.9660328e-01   1.1228106e+00   2.9214799e+00   1.9594550e+00   1.3640085e+00   1.7021356e+00   1.6255162e+00   4.4522778e-01  -1.6005724e-02   2.5276407e+00   4.6899843e-01   1.0813285e+00   3.4642872e-01  -2.2640092e+00   1.8557638e-01  -4.2822114e-01  -9.1077758e-01  -1.1109957e+00   2.6429518e-01  -7.4940105e-01  -8.0925233e-01   1.2129698e+00   1.4135686e+00   2.2651929e+00  -5.8067464e-01   6.2704972e-01  -6.8507862e+00  -3.9706448e+00   1.1718792e+00   1.6282395e+00   5.7508985e-01   1.2096536e+00  -2.7809564e+00   3.0816217e+00   3.1001750e-01  -7.8446871e-01  -2.4481221e+00  -1.5840244e+00   2.0763905e+00   7.9211763e-01  -2.2707200e+00   7.9237734e-01   1.1765358e+00  -2.1827023e-02   1.3849311e+00  -3.0652999e-01   1.0485466e+00   3.6599566e-01   3.1911655e-01   2.2334537e+00  -9.4680848e-01  -7.8087970e-01  -4.1066766e-01   9.3886528e-01  -8.8234321e-01   2.2826496e+00   1.4831050e+00  -1.5376056e-01  -2.3549380e+00  -1.3734980e+00   1.8931220e+00   1.7076834e+00  -6.9323276e-01   4.7017509e-01  -1.0522208e+00   2.0464863e+00   4.1018123e-01   3.3983720e+00  -3.3403151e+00  -1.5722949e+00   1.6171027e+00   2.8266174e+00   1.1702214e+00   1.3796783e+00  -2.1306208e-01   1.1305349e+00   4.8083864e-01  -3.9010424e-01   1.0405431e+00  -9.9500716e-01  -1.0845697e-01   4.2028243e-01
   7.0259347e-01   1.0500264e+00  -4.3727621e-01   3.2957218e-01  -4.2090237e-01   6.0717088e-01   6.9267563e-03   6.6002059e-01   1.2396687e+00   1.1408753e+00   2.4282352e+00   1.7203317e+00   1.4654581e+00   1.4916929e+00   1.7997010e+00   3.9610247e-01  -1.5472097e-01   2.1795351e+00   3.7239337e-01   1.2078357e+00   4.2815710e-01  -1.8257445e+00  -6.3291613e-02  -5.8371782e-01  -2.3628286e-01  -1.1481041e+00   4.3595477e-01  -6.6378212e-01  -1.0755526e+00   1.2304916e+00   1.1281723e+00   2.0989138e+00  -1.0366562e+00   6.1717525e-01  -6.2625829e+00  -2.9348540e+00   8.0626718e-01   1.4253934e+00   6.1446670e-01   1.1846353e+00  -3.2015104e+00   2.1733003e+00   1.4437888e-01  -6.9638957e-01  -2.0131884e+00  -1.3423527e+00   1.7950030e+00   9.4684459e-01  -1.9276109e+00   7.0760925e-01   1.1040052e+00   7.9344373e-02   1.6417088e+00   4.8350169e-01   6.5948502e-01   6.6794616e-01   1.0574514e-01   1.9294662e+00  -1.0456588e+00  -5.3693975e-01  -1.0662625e-01   8.0818120e-01  -8.4530823e-01   1.7606465e+00   1.4596542e+00   1.0151791e-01  -2.5542620e+00  -1.2150970e+00   1.5214329e+00   1.4945135e+00  -9.7773655e-01   4.4123967e-01  -1.3644266e+00   1.6908832e+00   5.3822513e-01   2.6329194e+00  -2.8843315e+00  -1.2090046e+00   8.7373772e-01   1.9687567e+00   1.0140733e+00   8.1956247e-01  -1.9608238e-01   7.6511807e-01   3.5417371e-01  -5.0592481e-01   5.0044052e-01  -7.4665950e-01  -2.2997976e-01   5.7421121e-01
   1.2653827e+00   1.3132514e+00  -3.9747340e-01   2.4406649e-01  -5.0062714e-01   3.9552890e-01   1.4822949e-01   7.9628354e-01   9.4384709e-01   1.3021562e+00   3.0212113e+00   2.1844620e+00   1.7304857e+00   1.7853890e+00   2.0106776e+00   7.1469511e-01  -2.1967612e-01   2.1868773e+00   1.6910782e-01   8.0963557e-01   2.7945898e-01  -1.1975682e+00  -2.0927530e-03  -5.5592273e-01  -3.9753044e-01  -8.2435858e-01   1.9904010e-01  -6.3973897e-01  -1.1752304e+00   1.2883802e+00   8.5936299e-01   2.3729146e+00  -1.6477911e+00   1.3662248e-01  -6.6840024e+00  -2.8165836e+00   8.4174202e-01   1.7256170e+00   1.0698756e+00   1.7935296e+00  -3.5501487e+00   1.2466414e+00   6.4416466e-01   2.6483617e-01  -1.8019272e+00  -1.5131701e+00   3.0186796e+00   2.4130607e+00  -1.7939895e+00   9.5014828e-01   7.7317695e-01  -5.3637346e-02   1.6779865e+00   1.0598064e+00   1.1713666e+00   1.0475073e+00   3.8882587e-01   2.1203284e+00  -1.2943130e+00  -5.6516642e-01   5.9414886e-01   7.5750558e-01  -5.1419104e-02   1.9688887e+00   1.0982608e+00   1.1499814e-01  -3.3742453e+00  -1.9182972e+00   1.3741267e+00   8.4723153e-01  -1.1395772e+00   7.3620353e-01  -1.3211022e+00   1.1169448e+00   2.7089796e-02   2.3782612e+00  -3.9111872e+00  -1.8456407e+00   4.5534238e-01   1.5725724e+00   1.3752827e+00   1.1845295e+00   3.2104881e-02   1.6324547e+00   5.8898691e-01  -8.8313762e-01  -2.9314699e-01  -5.6649058e-01  -1.5673774e-01   6.4883614e-01
   1.2130528e+00   1.2519136e+00  -8.4200029e-02   4.7227071e-01  -6.1003711e-01   3.1192319e-01   6.3780749e-01   1.0706341e+00   1.0080899e+00   1.5917841e+00   3.5769684e+00   2.3075024e+00   2.3046427e+00   1.8500694e+00   2.3033779e+00   7.5103597e-01  -7.1482053e-01   1.9082057e+00   8.9495685e-04   3.7193116e-01   2.6824338e-01  -3.0233289e-01   3.7457653e-03  -6.1295261e-01  -4.1442624e-01  -5.3264141e-01   1.2635614e-01  -6.1561764e-01  -1.0122596e+00   1.3319837e+00   9.2142050e-01   2.2538136e+00  -2.0937219e+00  -3.9004925e-01  -7.7587458e+00  -2.9608489e+00   3.6816746e-01   2.1414243e+00   1.6270156e-01   1.8700013e+00  -3.3660397e+00   1.8750800e-01  -4.8902140e-01  -3.5045767e-01  -2.8110773e+00  -1.7432745e+00   1.7630183e+00   2.0514143e+00  -2.1453491e+00   1.3259988e+00   6.0548634e-01   2.6326224e-01   1.8663479e+00   2.3846647e+00   5.8672334e-01   1.3745981e+00   1.1131124e-02   1.8109102e+00  -1.1594791e+00  -1.4104916e-01   1.4553469e+00   9.5182136e-01   5.2378471e-01   1.7695697e+00   1.0654048e+00   9.4399017e-01  -4.4721485e+00  -2.7267273e+00   7.2521559e-01   3.4141580e-01  -1.1810837e+00   1.1404117e+00  -1.3565213e+00   3.6039127e-01  -1.8302290e-01   1.5713768e+00  -3.4513270e+00  -9.1558430e-01  -5.0899075e-01   9.3445723e-01   9.6979187e-01   4.8682042e-01   1.7160048e-01   1.9504008e+00   6.9388305e-02  -1.8563373e+00  -4.1339221e-01  -1.0661220e+00   2.4159312e-02   5.0510776e-01
   1.0010025e+00   1.1586942e+00  -1.0157390e-01   4.0111981e-01  -6.2175887e-03   5.9307285e-01   5.7818606e-01   9.5228593e-01   1.1225577e+00   1.6518963e+00   2.7922700e+00   2.1617140e+00   1.9560685e+00   1.6331513e+00   2.3207819e+00   7.7418518e-01  -1.3196319e+00   1.6854208e+00  -1.5555079e-01   4.2829521e-01   1.6883349e-01   1.2449331e-01  -2.6639361e-01  -7.0218137e-01  -2.6158915e-01  -1.6005555e-01   1.8790440e-02  -4.0886418e-01  -1.5265673e+00   1.0492224e+00   8.3050636e-01   2.1030449e+00  -2.2888568e+00  -8.6207073e-01  -7.7654422e+00  -2.5702702e+00   9.2681316e-03   2.6463222e+00   3.0775383e-01   1.9404398e+00  -4.0089198e+00  -5.6257605e-01  -3.6444325e-01   4.9169547e-01  -2.1890534e+00  -1.6152414e+00   2.0517776e+00   2.8905459e+00  -1.6466708e+00   1.5874857e+00   4.7291073e-01   3.0451626e-01   1.9153427e+00   3.2951266e+00   4.3277259e-01   1.9531702e+00  -1.3456606e-01   2.1118147e+00  -1.5254923e+00   1.2989159e-02   1.1712578e+00   7.6597158e-01   5.0616922e-01   1.5222206e+00   6.2290880e-01   4.2230735e-01  -4.1325262e+00  -2.4977330e+00   8.9724674e-01   4.9730354e-01  -1.6483106e+00   1.1613723e+00  -1.8608229e+00   2.7271284e-03  -5.6435878e-01   1.2674048e+00  -4.0344474e+00  -1.2867744e+00  -1.2001477e+00   7.1822383e-02   6.9298097e-01   2.1120373e-01   2.6910620e-01   1.9761675e+00   5.0848070e-02  -1.9443412e+00  -1.2580524e+00  -9.3108966e-01  -1.1348257e-01   5.7866261e-01
   5.3141759e-01   1.2166067e+00  -2.4755938e-01   1.8468124e-01   1.6327386e-01   2.0283110e-01   2.8391772e-01   7.8486722e-01   2.0462586e+00   1.3473800e+00   2.7536750e+00   2.1340519e+00   2.0720507e+00   1.7568887e+00   2.6714353e+00   8.5999535e-01  -1.2484826e+00   1.0856824e+00   1.4971811e-02   3.6352536e-01   2.8385699e-02   1.2046858e+00  -9.9853779e-01  -7.0043533e-01  -1.1994721e-01  -1.5351872e-02   3.1290472e-02  -5.5213887e-01  -1.4761021e+00   9.4542517e-01   5.1920982e-01   2.2954716e+00  -2.3100163e+00  -8.0068819e-01  -6.8260523e+00  -1.3933765e+00  -4.4881662e-01   2.1419412e+00   1.7067619e-01   2.4473495e+00  -4.7423351e+00  -1.3778308e+00  -1.7672481e-01   5.2502359e-01  -2.0932993e+00  -1.4342603e+00   2.6006867e+00   3.2607849e+00  -1.4002490e+00   1.7670036e+00   7.5444438e-01   7.0004574e-01   2.9457587e+00   4.7003672e+00   1.0594710e+00   2.5155855e+00  -3.1838700e-01   1.3244368e+00  -1.4623970e+00  -5.6723441e-02   2.0204906e+00   4.2926706e-01   8.8193738e-01   1.1424064e+00   6.2948503e-01   7.1323393e-01  -4.1777164e+00  -2.3535245e+00   3.9241570e-01  -7.1122203e-03  -1.9139312e+00   1.4165870e+00  -2.1265851e+00  -9.2946266e-01  -4.8354972e-01   8.3146959e-01  -3.9288331e+00  -2.0338451e+00  -1.9519796e+00  -8.7866925e-01   5.5369088e-01   1.1556154e-01   5.9175077e-02   1.7872163e+00   1.8501575e-01  -1.6486169e+00  -4.9256152e-01  -2.7025648e-01   2.3048845e-01   5.8315712e-01
   1.3399091e+00   8.2921859e-01   2.3144232e-01  -9.6676947e-03  -8.3802634e-01  -6.4586893e-01   7.9044831e-01   7.5284263e-01   1.7091385e+00   8.5251569e-01   3.4945250e+00   2.0496983e+00   2.4926245e+00   1.4448059e+00   2.7598243e+00   6.8875157e-01  -4.4318618e-01   1.0587211e+00   5.7200415e-01   1.7967000e-01   1.5225671e-01   1.4196030e+00  -4.7867270e-01  -5.9021134e-01  -1.7142561e-01  -5.3340570e-01  -1.1842961e-01  -9.2494085e-01  -7.6731714e-01   1.6425175e+00   1.1014161e-01   1.7381406e+00  -2.2230826e+00  -6.9957895e-01  -7.1812339e+00  -1.1338050e+00  -3.3794076e-01   1.8477765e+00   7.4781964e-02   1.6721218e+00  -3.9634647e+00  -2.3375490e+00  -1.4922425e+00  -1.0535349e-01  -3.2078440e+00  -1.8639647e+00   4.1131555e-01   2.1684866e+00  -1.8468720e+00   8.0760938e-01  -4.8660314e-02   1.8305131e-01   1.4711395e+00   2.7180404e+00   3.8124554e-01   1.6375530e+00   6.6213630e-01   1.0319179e+00  -1.2989357e+00  -2.7891717e-01   3.0770886e+00   6.4591076e-02   2.2812607e+00   1.1555071e+00   2.4804537e-01   8.2677037e-01  -5.3010594e+00  -3.0553073e+00  -2.8022786e-01  -9.4859390e-01  -1.4589769e+00   1.2960056e+00  -1.0981528e+00  -1.1132619e+00  -9.2930902e-01  -2.5724379e-01  -2.7736336e+00  -4.9411936e-01  -2.0312120e+00  -3.7061167e-01   1.3297658e+00   1.0716924e-01  -4.3352964e-02   1.5028774e+00  -3.1201931e-01  -2.3762929e+00  -9.7932035e-01  -9.0782782e-01   1.1269537e-01   3.8413208e-01
   1.2751329e+00   1.5260229e+00   4.4886369e-01   3.8765903e-01  -1.9010914e+00  -1.3727949e+00   1.1143744e+00   1.0804210e+00   1.0893680e+00   1.2307798e+00   4.2110072e+00   2.9277231e+00   2.6626620e+00   1.4432418e+00   2.3914653e+00   8.0607411e-01   7.5488934e-02   2.1520736e+00   7.4442512e-01  -5.8596224e-02  -6.6574179e-01   2.2764023e+00  -6.8181600e-01  -4.1904486e-01  -1.5953824e+00  -6.9890886e-01  -9.8211659e-01  -1.1021296e+00  -6.4995657e-03   2.2705326e+00  -6.5397458e-02   1.6538046e+00  -1.9074140e+00  -5.2684468e-01  -9.2659986e+00  -2.1859874e+00  -9.3522776e-01   2.5814223e+00  -9.7985181e-01   1.6519880e+00  -1.3264826e+00  -2.4818068e+00  -2.9562863e+00  -9.0660715e-01  -4.6401968e+00  -2.2226557e+00  -2.1464194e+00   9.3063182e-01  -2.6152528e+00   5.5329774e-01  -3.5864626e-01   6.0313599e-01   1.6471268e-01   2.7621407e+00  -4.0147372e-01   1.3113674e+00   6.8146219e-01   1.4270861e+00  -1.2027234e+00  -6.5126725e-01   4.0852847e+00   1.3320712e+00   2.6480837e+00   1.7636507e+00   4.7347109e-01   2.1595358e+00  -7.4279608e+00  -4.7400398e+00  -1.2722411e+00  -1.9698621e+00  -1.1980467e+00   2.1040453e+00  -5.6379571e-02  -1.3058103e+00  -1.1433887e+00  -7.9796486e-01  -1.6389521e+00   5.7055697e-01  -1.7093067e+00   7.9931136e-01   7.4086087e-01   2.5593032e-02  -6.3607726e-01   1.4232773e+00  -1.4161980e+00  -3.3099563e+00  -2.0317772e+00  -1.9692528e+00   2.4828891e-01  -2.6833855e-01
   1.0241041e+00   1.9468527e+00   2.2405397e-01   2.1381086e-01  -8.5936971e-01  -8.2059140e-01   8.7805578e-01   1.1577306e+00   8.7067240e-01   1.7821974e+00   3.0267462e+00   3.3174554e+00   1.8092445e+00   1.6084939e+00   2.2142890e+00   1.3882298e+00  -2.1020307e-01   2.7778810e+00   2.2389549e-01  -3.3347103e-02  -6.6848952e-01   2.9078357e+00  -8.7372669e-01  -4.4242947e-01  -1.7657371e+00   6.9029275e-02  -1.4175247e+00  -8.6895448e-01  -7.5267177e-01   1.7449818e+00   7.2178121e-02   2.4133525e+00  -2.1041422e+00  -1.3230062e+00  -9.1051921e+00  -2.3446377e+00  -9.6702933e-01   3.3794716e+00   1.5806209e-01   2.1495483e+00  -2.7180565e+00  -2.4597349e+00  -2.4755963e+00   6.0504186e-01  -3.7723348e+00  -2.2416278e+00  -9.1786348e-01   2.5133680e+00  -1.9347465e+00   7.5982698e-01  -3.4023813e-01   8.4174266e-01   5.3476536e-01   3.8652905e+00   5.3971690e-01   2.3524036e+00   1.7813233e-01   2.0393900e+00  -2.2313946e+00  -1.0577382e+00   2.6080326e+00   7.7609540e-01   2.0543191e+00   1.9824525e+00   2.4964778e-01   1.2331444e+00  -6.3013237e+00  -4.4225990e+00  -4.8592273e-01  -1.4971469e+00  -1.2126321e+00   3.0492953e+00  -5.8451971e-01  -1.1253813e+00  -1.3312530e+00   5.6234719e-01  -4.0838174e+00  -2.3270637e+00  -1.0587846e+00   2.7110368e-01   7.8000881e-01   6.2844870e-01  -2.2861152e-01   2.5149160e+00  -5.6867513e-01  -2.7852905e+00  -2.9533882e+00  -1.3660147e+00   1.5646879e-01  -1.4300626e-01
   9.7643264e-01   2.0648077e+00  -1.5214731e-02  -2.0919485e-01  -2.1310312e-01  -9.6456788e-01   2.8294111e-01   4.9409446e-01   1.0977664e+00   1.1013081e+00   2.2952808e+00   3.1130949e+00   1.0826652e+00   1.4217162e+00   2.1721821e+00   1.4087601e+00  -3.4134013e-02   2.6073907e+00   3.2651871e-01   1.0473187e-01  -9.9204058e-01   2.9660328e+00  -1.4906751e+00  -5.3452045e-01  -1.9883517e+00   3.1997670e-01  -1.7585999e+00  -8.9342527e-01  -8.1219033e-01   1.4213952e+00  -3.1583780e-01   2.4642829e+00  -1.6836150e+00  -1.3889822e+00  -7.3472547e+00  -1.8332947e+00  -8.2852964e-01   3.1222476e+00   8.0578756e-01   3.0225200e+00  -3.7687366e+00  -2.9975710e+00  -6.7618719e-01   1.7154788e+00  -2.4661640e+00  -2.4673826e+00   2.0143696e+00   4.0297163e+00  -8.7035184e-01   1.0497688e+00   1.9020394e-01   1.0538943e+00   1.3225609e+00   4.6447185e+00   1.8468275e+00   2.9004012e+00   2.0623780e-01   1.8751193e+00  -2.0503899e+00  -1.5298938e+00   2.1362331e+00   2.4647805e-01   1.5626359e+00   1.7463953e+00  -5.5375198e-01   5.7371947e-02  -4.8729731e+00  -3.7141210e+00   5.0773730e-01  -6.9250141e-01  -2.0502729e+00   2.5709738e+00  -1.1492914e+00  -1.5632960e+00  -1.7382915e+00   4.0565208e-01  -4.6333882e+00  -4.6158556e+00  -8.4085113e-01  -4.0921132e-01   3.4132696e-01   5.5920877e-01  -1.5608058e-01   2.8608314e+00  -3.5108198e-01  -2.3883997e+00  -3.2073693e+00  -6.7470749e-01   1.3602537e-01  -1.3132859e-01
   1.2058524e+00   2.4069112e+00   1.7036812e-01  -1.7541040e-01  -8.2733942e-01  -1.4590938e+00   4.7235015e-01   8.1932860e-01   7.8869062e-01   1.3004760e+00   2.7120531e+00   3.9786478e+00   1.0991207e+00   1.6529646e+00   2.0837091e+00   1.9096777e+00   8.6335766e-01   3.5084757e+00   4.9461900e-01  -1.2392750e-02  -1.1366313e+00   3.5038176e+00  -1.1446640e+00  -2.3132094e-01  -2.4339228e+00   1.8868171e-01  -2.0785315e+00  -1.1500646e+00  -3.9087596e-01   2.0317809e+00  -2.1188335e-01   2.7339639e+00  -1.3025530e+00  -1.0943118e+00  -7.6917930e+00  -2.0935652e+00  -8.9736156e-01   3.0718363e+00   8.7189261e-01   2.8671050e+00  -2.8254012e+00  -2.3764504e+00  -2.1304953e+00   9.9883915e-01  -3.7739601e+00  -2.7085193e+00  -3.4284434e-01   2.7760098e+00  -1.6525378e+00  -3.7569699e-02  -2.9477425e-01   9.4564727e-01   4.6157434e-01   3.5093615e+00   1.7860211e+00   2.4312649e+00   2.3918661e-01   1.5940359e+00  -2.4938998e+00  -2.3662336e+00   2.3985858e+00   3.0676745e-01   2.0296452e+00   2.2499854e+00  -6.0331375e-02   8.8353806e-01  -5.8832467e+00  -4.5890047e+00  -2.9617735e-01  -1.6938335e+00  -1.1300127e+00   3.3719450e+00  -4.4037260e-01  -1.0974163e+00  -1.8960595e+00   1.0393491e+00  -4.6484343e+00  -4.6719434e+00  -1.3389007e-02   7.0668513e-01   6.0062379e-01   9.2486958e-01  -2.7888107e-01   3.1956321e+00  -3.8787677e-01  -2.3128924e+00  -2.8924079e+00  -1.1200319e+00   2.2584646e-01  -3.6686024e-01
   1.6804473e+00   2.5188565e+00   4.6657541e-01  -1.9117345e-01  -1.1212268e+00  -1.7039016e+00   7.8321477e-01   6.7146022e-01   3.7416517e-01   1.1610857e+00   2.8481512e+00   4.1550054e+00   9.7969027e-01   1.2967435e+00   1.9508530e+00   1.8949880e+00   1.3813570e+00   4.1393356e+00   4.3738113e-01  -1.6542919e-01  -1.1848642e+00   3.4998033e+00  -8.6058487e-01  -2.8547360e-01  -2.6044136e+00  -3.3610478e-02  -2.4289967e+00  -1.2996194e+00   2.2662687e-01   2.2976198e+00  -4.0093848e-01   2.1221634e+00  -1.1529365e+00  -1.0231867e+00  -7.7433092e+00  -2.7394271e+00  -5.1504779e-01   3.1935185e+00   9.4365294e-01   2.8598152e+00  -1.4755350e+00  -2.2200976e+00  -2.5375123e+00   8.4078045e-01  -4.2154531e+00  -3.0688848e+00  -1.2000677e+00   2.4401077e+00  -1.6772629e+00  -6.2337031e-01  -7.7153319e-01   7.6190759e-01  -7.0109566e-01   2.3528444e+00   1.3647955e+00   1.8881038e+00   6.5016973e-01   1.8577342e+00  -2.1130138e+00  -2.7163910e+00   2.7149983e+00   8.5898597e-01   2.3918343e+00   2.4895816e+00  -2.9951831e-01   9.2786301e-01  -6.4945225e+00  -5.4153198e+00  -4.3835885e-01  -1.9385266e+00  -6.0067253e-01   3.4466307e+00   3.3231852e-01  -8.0493471e-01  -2.0324619e+00   4.6956464e-01  -4.0906256e+00  -4.2143736e+00   8.2330302e-01   1.5601940e+00   5.5214171e-01   8.3106555e-01  -1.2883613e-01   3.8239891e+00  -1.0787760e+00  -3.1215508e+00  -3.1337084e+00  -1.9505022e+00   1.5722649e-01  -6.5092262e-01
   1.0980270e+00   3.1424047e+00   1.0833188e-01  -7.2566207e-02  -1.1340017e+00  -1.7779993e+00   2.8467009e-01   7.2430958e-01   3.8012765e-01   1.2914361e+00   1.9471916e+00   4.5611270e+00   1.8438199e-01   1.3019758e+00   1.3846567e+00   2.0833898e+00   1.6093135e+00   4.6058309e+00   6.0674768e-01   2.4039896e-01  -1.5941407e+00   3.4308984e+00  -1.3358235e+00   9.6686995e-03  -3.5208621e+00  -1.5843823e-01  -2.8170094e+00  -1.3675580e+00   3.5034922e-02   1.9977261e+00  -6.3591951e-01   2.4362533e+00  -6.5754618e-01  -7.0517102e-01  -7.9221870e+00  -2.8816293e+00  -1.1542083e+00   2.8475216e+00   4.9908668e-01   2.4952157e+00  -1.3709604e+00  -1.7596937e+00  -2.6741914e+00   6.5070593e-01  -4.5180326e+00  -2.9342375e+00  -1.7993733e+00   1.8080155e+00  -1.8023870e+00  -9.6024468e-01  -6.4534867e-01   1.0273991e+00  -7.7064848e-01   2.4110057e+00   1.3642478e+00   1.8437616e+00   2.8438434e-01   2.0547480e+00  -2.4405148e+00  -3.1084755e+00   1.9266062e+00   1.4138462e+00   1.4606105e+00   2.6789020e+00  -1.2936153e-01   1.1901790e+00  -6.0127355e+00  -4.8900321e+00  -4.2841169e-01  -1.6922663e+00  -5.8306255e-01   3.9701839e+00   3.4740037e-01  -4.6114088e-01  -1.7872462e+00   1.4578194e+00  -4.3781763e+00  -5.1737259e+00   1.3365205e+00   1.8394152e+00   4.4446440e-02   1.3122891e+00  -7.1733384e-01   3.4281019e+00  -8.0932228e-01  -2.1271092e+00  -3.1260617e+00  -1.9670746e+00   2.5254869e-01  -8.5002342e-01
   5.0756226e-01   3.2940981e+00  -1.3591668e-01  -2.1303968e-01  -7.6454457e-01  -1.8581850e+00  -2.9570030e-01   3.5004031e-01   8.5472811e-01   8.9581546e-01   1.0024298e+00   4.6162896e+00  -4.2232293e-01   1.1979151e+00   1.2136703e+00   2.2082504e+00   1.9725392e+00   4.7057806e+00   6.5672867e-01   5.7518373e-01  -2.0198394e+00   3.5208052e+00  -1.8977489e+00   7.7585023e-02  -3.4345190e+00  -2.1987964e-01  -2.8681445e+00  -1.4033026e+00   1.3442737e-01   1.8915370e+00  -7.6778224e-01   2.4500304e+00   3.1405638e-02  -3.9897622e-03  -5.9080769e+00  -2.1972726e+00  -1.1987435e+00   2.2202484e+00   6.9061382e-01   3.0660855e+00  -1.3899973e+00  -1.1030396e+00  -1.9081911e+00   7.0831217e-01  -3.8537327e+00  -2.6831530e+00  -1.0110565e+00   1.8509072e+00  -1.3238314e+00  -1.1759113e+00  -1.6956542e-01   1.3778391e+00  -2.9077258e-01   2.5883461e+00   1.9441806e+00   1.9267511e+00  -6.3175767e-02   1.4466126e+00  -2.2479505e+00  -3.7061896e+00   1.5496500e+00   1.4221536e+00   6.5137855e-01   2.4260144e+00  -1.8831934e-02   1.1815867e+00  -5.0864554e+00  -4.2276679e+00  -2.7956619e-01  -1.3041207e+00  -7.0878477e-01   3.8707073e+00   7.8307770e-02  -3.0678127e-01  -1.4675917e+00   1.7145487e+00  -3.9964477e+00  -6.3278658e+00   1.7544743e+00   1.8993920e+00  -6.6111738e-01   1.0587662e+00  -8.6519446e-01   3.2898845e+00  -8.4808699e-01  -1.4096769e+00  -2.2839529e+00  -1.6291919e+00   2.6212321e-01  -9.0121299e-01
   9.9688389e-01   3.3633112e+00  -1.6542138e-01  -3.7703397e-01  -1.1290134e+00  -2.2637445e+00  -5.5487587e-01   3.5477426e-01   5.9199088e-01   6.2356364e-01   1.2885907e+00   4.9580875e+00  -6.6743310e-01   1.4296930e+00   1.0715942e+00   2.5099527e+00   2.7155386e+00   4.7800164e+00   9.0802871e-01   5.4802031e-01  -2.1579256e+00   3.1915831e+00  -1.5463435e+00   3.3387680e-01  -3.6414944e+00  -4.3723150e-01  -2.9027131e+00  -1.5758366e+00   3.2657868e-01   2.1849909e+00  -6.1493862e-01   2.5975215e+00   7.1813541e-01   5.5034565e-01  -4.8217768e+00  -1.8980333e+00  -8.1231837e-01   1.4223382e+00   1.3746814e+00   3.0874977e+00  -1.2688085e+00  -3.2759705e-01  -1.7532917e+00   7.5714269e-01  -3.8211543e+00  -2.6495781e+00  -8.1012041e-01   1.6054257e+00  -1.4278789e+00  -1.8788773e+00  -1.3656527e-01   1.0710178e+00  -3.5949602e-01   1.2238598e+00   2.7132316e+00   1.3835685e+00   1.2187241e-01   7.5085435e-01  -2.3546483e+00  -4.5759760e+00   1.4061152e+00   1.0191884e+00   7.7823423e-01   2.6344403e+00   2.4672001e-02   1.1602539e+00  -4.8664362e+00  -4.1161316e+00  -4.2000130e-01  -1.8878503e+00  -1.4862775e-01   3.6186223e+00   2.8671968e-01   2.0503339e-01  -1.8193966e+00   2.3166271e+00  -4.5014598e+00  -7.1928344e+00   2.3013535e+00   2.4815271e+00  -4.4710091e-01   1.4097627e+00  -9.3983818e-01   3.3637139e+00  -3.7260748e-01  -5.9456668e-01  -1.4464510e+00  -1.2443363e+00   2.5149936e-01  -8.9944888e-01
   1.0785588e+00   3.8165450e+00  -5.4467942e-02   3.0151185e-02  -1.8651054e+00  -2.4609129e+00  -2.7380540e-01   4.0827207e-01   4.2757797e-01   7.3995037e-01   2.1713377e+00   4.8132546e+00  -3.6738354e-01   1.1912855e+00   7.7816969e-01   2.0554999e+00   2.9148037e+00   4.7412096e+00   5.8282937e-01   5.1074406e-02  -2.1056405e+00   2.9640466e+00  -1.6546437e+00  -1.9379296e-03  -4.2373185e+00  -1.0244544e+00  -3.2574275e+00  -1.7737029e+00   1.3045444e+00   1.9217026e+00  -8.9705189e-01   1.7021329e+00   3.5531042e-01   6.3217899e-01  -5.7410409e+00  -2.7926664e+00  -7.2826884e-01   8.1673741e-01   3.2549861e-01   2.7972319e+00   1.0870651e+00  -4.0300185e-01  -2.1121808e+00  -3.0083412e-01  -4.5367626e+00  -2.7306651e+00  -1.2263495e+00   8.5128311e-01  -1.4869082e+00  -1.5785159e+00  -2.1430029e-03   1.4310052e+00  -4.4006162e-01   1.6922797e+00   2.0975264e+00   7.6715297e-01   3.6145590e-02   7.3997734e-01  -7.9703596e-01  -3.9820375e+00   2.5936373e+00   2.9865932e+00   8.7405676e-01   2.6534963e+00  -1.1731700e-01   2.3495227e+00  -6.1783643e+00  -5.2393582e+00  -1.1827114e+00  -2.6054497e+00   5.0816986e-01   3.6320613e+00   1.2777817e+00  -4.5762049e-02  -1.1713617e+00   1.0043546e+00  -3.2075812e+00  -5.9090543e+00   2.6844816e+00   2.5827286e+00  -1.1830871e+00   1.0478224e+00  -1.2203383e+00   3.5747597e+00  -1.2948165e+00  -1.6067449e+00  -9.6405024e-01  -1.9149945e+00   6.4466364e-01  -1.3816357e+00
   1.5437325e+00   3.4590551e+00  -1.0012253e-01  -2.1753409e-01  -1.9045857e+00  -2.5852010e+00  -4.5640083e-01   2.4182983e-01  -2.0530429e-01   3.3213090e-01   1.4200186e+00   4.3886216e+00  -8.6801748e-01   9.2430369e-01   3.6836200e-01   1.8253169e+00   2.9279004e+00   4.2944159e+00   7.3200489e-01   2.7130069e-01  -2.0917006e+00   2.0508180e+00  -1.2453538e+00   2.9519136e-01  -4.1590554e+00  -1.2947696e+00  -3.1081345e+00  -1.8024639e+00   1.1012990e+00   1.4769781e+00  -1.4378109e+00   1.4690188e+00   5.7022772e-01   6.6376919e-01  -4.8863944e+00  -2.8111044e+00  -1.3875219e-01   4.4582307e-01   8.1666836e-01   2.2490908e+00  -7.3170087e-03  -6.3285260e-01  -1.1816933e+00   4.8886015e-01  -3.9918657e+00  -2.6719114e+00  -1.9086208e-01   1.4807887e+00  -1.0549604e+00  -1.7331095e+00  -3.5698194e-01   9.3324168e-01  -1.4195795e+00  -5.8631928e-01   2.0145676e+00   1.2007110e-01   7.3755285e-01   8.1867903e-01  -7.4683788e-01  -3.9627044e+00   1.6210581e+00   2.2109716e+00   6.6723372e-01   2.5441896e+00  -8.6684505e-01   1.1826026e+00  -4.7543980e+00  -4.0124934e+00  -1.9611686e-01  -1.6854568e+00   4.8088327e-01   3.2295541e+00   1.4236212e+00   2.0977246e-01  -1.1958410e+00   1.1399513e+00  -3.3395553e+00  -5.9538404e+00   2.8840646e+00   2.8429682e+00  -5.8523954e-01   1.7361335e+00  -1.0769827e+00   3.5365924e+00  -8.8735879e-01  -1.0735669e+00  -1.3971673e+00  -2.0015210e+00   3.0874216e-01  -1.2721134e+00
   1.4718929e+00   3.6993226e+00  -5.3361711e-01  -3.4854557e-01  -1.8375574e+00  -2.5956461e+00  -1.1716144e+00   6.4438022e-02   6.2708359e-02   3.9004326e-02   1.2370082e+00   4.1569059e+00  -1.3851703e+00   1.0186916e+00   1.9817801e-01   1.7515455e+00   3.1121845e+00   3.8051498e+00   6.5387323e-01   2.2462724e-01  -2.0423895e+00   1.7587030e+00  -1.4890550e+00   2.4466170e-01  -4.2394482e+00  -1.4366485e+00  -3.0542961e+00  -1.7984722e+00   8.7610909e-01   1.1285203e+00  -1.4818911e+00   1.6508564e+00   7.2012933e-01   1.1414356e+00  -3.5100631e+00  -2.1501639e+00  -7.8122765e-02  -7.6959110e-01   1.2351727e+00   2.6451529e+00  -5.5750995e-01  -2.0487996e-01   3.3314946e-01   1.2330564e+00  -2.6866765e+00  -2.1433051e+00   2.3474619e+00   2.5285757e+00  -4.6091562e-01  -1.4507387e+00   1.8198008e-01   9.9782450e-01  -4.1441732e-01  -1.6758457e-01   3.1554161e+00   1.7907934e-01   4.4985903e-01   1.8942350e-01  -3.9157522e-01  -4.0608351e+00   1.4928069e+00   2.3583034e+00   2.0094599e-01   2.4010570e+00  -1.1244421e+00   1.1228481e+00  -4.0330914e+00  -3.2936916e+00  -1.1398205e-01  -2.0394712e+00   5.2499084e-01   2.7529046e+00   9.3537572e-01   7.3923218e-02  -1.2013215e+00   1.1906734e+00  -4.0666212e+00  -7.2299011e+00   2.7898537e+00   2.2344100e+00  -8.6482157e-01   1.9538520e+00  -1.3672629e+00   3.3123184e+00  -1.7284992e-01  -4.3759506e-02  -3.7047110e-01  -7.4383430e-01   5.1849827e-01  -1.1530266e+00
   6.8192381e-01   3.5827993e+00  -7.8881698e-01  -1.1307188e-01  -1.3243534e+00  -1.9558838e+00  -1.5164968e+00   3.4525578e-01  -1.7416356e-01   4.3359899e-01  -1.5426241e-01   4.3669932e+00  -1.8569526e+00   1.2304170e+00  -2.8423810e-01   2.0766045e+00   2.2485389e+00   3.3979604e+00   1.5371931e-01   3.5829518e-01  -2.3256348e+00   1.4039884e+00  -1.4817639e+00   6.8175512e-01  -3.9009518e+00  -1.1147352e+00  -2.6660169e+00  -1.3947168e+00   1.8129631e-01   4.8047207e-01  -1.3263849e+00   1.8501768e+00   7.2460155e-01   1.3372290e+00  -2.6103337e+00  -1.6403259e+00  -3.6351322e-01  -7.1362469e-01   8.9859937e-01   2.4149020e+00  -6.9205334e-01   7.2312873e-01   1.7228621e-01   1.1475911e+00  -2.3717368e+00  -1.3557860e+00   1.4882121e+00   2.2126420e+00  -4.6334731e-01  -1.5209815e+00   7.6275239e-02   9.7774114e-01  -4.7126139e-01  -3.9045111e-01   2.5948729e+00   5.4427566e-02  -2.7570926e-01  -2.1153064e-01  -5.3320267e-01  -3.6831566e+00   5.2506928e-01   2.4970451e+00  -6.7888313e-01   2.1495550e+00  -8.7951493e-01   1.6113105e+00  -3.2412412e+00  -2.3216331e+00  -2.2504497e-01  -1.7288398e+00   6.1563602e-01   3.0253206e+00   4.1801954e-01   5.4718612e-01  -7.2696336e-01   2.2402187e+00  -4.0196725e+00  -6.3834467e+00   2.2139863e+00   2.0337050e+00  -1.5125089e+00   1.8746004e+00  -1.2947240e+00   2.9470869e+00   1.7725890e-01   1.0387442e+00   1.8884317e-01  -7.0357162e-01   3.5737642e-01  -9.6264481e-01
  -1.3367919e-01   3.4511086e+00  -1.0501726e+00   3.6104302e-01  -1.3700677e+00  -1.4086607e+00  -1.7945523e+00   5.5473439e-01  -1.8498101e-01   7.7410441e-01  -5.6633971e-01   3.7914035e+00  -1.9262665e+00   1.0178473e+00  -7.1756939e-01   1.5221898e+00   1.4046679e+00   2.4211082e+00  -5.4738650e-01   6.1848911e-02  -2.2031996e+00   1.3006999e+00  -1.7562117e+00   4.2591710e-01  -3.5709104e+00  -1.2979332e+00  -2.3467552e+00  -1.0555381e+00  -1.7393803e-01  -1.4626169e-01  -1.3339502e+00   1.0206684e+00   1.1404405e-01   1.4608598e+00  -2.7857512e+00  -1.4812105e+00  -6.2207465e-01  -8.8446630e-01  -5.9007638e-02   2.0666501e+00   3.6091007e-01   1.0589300e+00   2.3439645e-01   1.1330042e+00  -1.4081182e+00  -1.9700903e-01   1.3985026e+00   2.3379047e+00  -2.6359005e-02  -7.3755182e-01   2.5540015e-01   1.2647808e+00  -3.3032868e-01   3.1606066e-01   1.6565071e+00  -1.8526384e-01  -1.0032006e+00  -7.0022446e-01   5.7163323e-01  -2.4353542e+00   1.0564083e+00   3.6519562e+00  -1.0930950e+00   1.7159001e+00  -8.7396523e-01   2.6283366e+00  -3.6344357e+00  -2.1873915e+00  -9.3919340e-01  -2.5027445e+00   8.8575162e-01   2.6897052e+00  -2.1836118e-02   2.1693062e-01  -2.8625955e-01   9.7518761e-01  -2.9602246e+00  -3.9324936e+00   1.1290034e+00   1.0594380e+00  -2.5253675e+00   1.2478337e+00  -1.7418529e+00   1.8787027e+00  -3.2869535e-01   1.1107908e+00   4.8864951e-01  -2.8162730e-01   4.9874029e-01  -1.0024794e+00
  -2.1158847e-01   3.0048980e+00  -1.1984512e+00   2.2220515e-01  -1.1719843e+00  -1.2380119e+00  -1.9997769e+00   6.5482585e-01  -3.9940678e-01   7.0153526e-01  -1.2424141e+00   3.1507971e+00  -2.1559977e+00   1.1192363e+00  -1.0365096e+00   1.2871798e+00   8.9536595e-01   1.3539364e+00  -4.7029033e-01   1.6851838e-01  -2.0379664e+00   4.1429095e-01  -1.4603140e+00   7.0836420e-01  -3.3828361e+00  -1.3764140e+00  -1.9970679e+00  -1.0017724e+00  -6.6296908e-01  -1.0335214e+00  -1.6280838e+00   1.2702622e+00   6.0233483e-02   1.1183664e+00  -1.8051814e+00  -7.6586857e-01  -4.8404391e-01  -1.5755867e+00   3.8714045e-01   1.1439847e+00  -1.4784448e+00   3.8617483e-01   8.1867255e-01   1.4570819e+00  -1.0106602e+00   8.1018719e-02   2.3734024e+00   2.5333070e+00   3.4986527e-01  -2.8152340e-01   4.6494422e-01   1.1570860e+00  -2.3401173e-02  -3.2410302e-01   1.8809362e+00  -2.6633393e-01  -9.5500062e-01  -9.4239684e-01   4.4103274e-01  -1.9018981e+00  -2.1557122e-01   2.6488457e+00  -1.6049034e+00   1.1961968e+00  -1.3793286e+00   1.7661001e+00  -1.6843661e+00  -3.6232824e-01  -1.7872619e-01  -1.5141446e+00   6.7221963e-01   2.4646026e+00  -1.5492790e-01   4.3128643e-02   1.7322226e-01   1.5190203e+00  -3.4949324e+00  -4.5923555e+00   6.2462168e-01   4.0793326e-01  -2.0399099e+00   1.7424588e+00  -1.5666477e+00   1.3385088e+00   6.9647185e-01   2.0705802e+00   5.4785804e-01   2.1532748e-01   3.3852796e-01  -7.9561723e-01
  -5.3542116e-01   2.8155124e+00  -1.0065158e+00   4.5062880e-01  -1.1664976e+00  -6.5798864e-01  -1.6093914e+00   8.8722066e-01  -5.9063203e-01   1.0305668e+00  -1.8001962e+00   3.4127007e+00  -1.9121133e+00   9.8218540e-01  -1.2085264e+00   1.3713127e+00   6.9319032e-01   1.7205373e+00  -1.2961864e+00  -1.0773103e-01  -1.7841460e+00   2.5508825e-01  -8.4931440e-01   8.4416228e-01  -2.2400285e+00  -1.4444306e+00  -1.5735589e+00  -7.5411298e-01  -7.0106615e-01  -1.0357034e+00  -1.7956555e+00   7.2271259e-01  -8.8272873e-01   1.3227217e+00  -8.9653374e-01  -1.8872154e-01  -4.4491417e-01  -1.4971079e+00   1.5603721e-01   8.8480626e-01   2.2750466e-01   1.2193946e+00   1.9558054e-02   8.8323820e-01  -1.2203453e+00   6.9283966e-01   2.1899535e-01   1.8016102e+00  -2.1305325e-02  -1.0732106e+00  -5.6773952e-01   6.2494330e-01  -1.4411312e+00  -1.5086901e+00   3.6508836e-01  -9.0682149e-01  -1.1414696e+00  -7.7698910e-01   7.4388677e-01  -1.1384339e+00   3.2519351e-01   3.8838086e+00  -1.3355769e+00   1.0642836e+00  -8.7331668e-01   3.1087849e+00  -2.6868084e+00  -8.4317202e-01  -1.3760864e+00  -2.2092523e+00   1.4049111e+00   2.8183923e+00   2.7349146e-01   4.1008143e-01   9.1055220e-01   1.0713868e+00  -2.0563585e+00  -1.5485739e+00   5.6992331e-01   1.1263974e+00  -2.0680159e+00   1.4056074e+00  -1.1871934e+00   1.3683475e+00   1.7076606e-01   1.5235267e+00   1.0809535e+00  -7.6061623e-01   1.9885489e-01  -7.1778236e-01
  -1.2169574e+00   2.9686855e+00  -1.6141766e+00   5.9259360e-01  -1.4787259e+00  -8.2126364e-01  -2.3874750e+00   1.1627266e+00  -7.5112829e-01   1.1935324e+00  -2.3638622e+00   3.1611664e+00  -2.2396032e+00   1.2549371e+00  -1.6176763e+00   1.1898373e+00  -1.4874200e-01   5.3516079e-01  -1.2075542e+00  -1.2501509e-01  -2.1593147e+00   4.7701326e-01  -1.4396899e+00   1.3696582e+00  -3.0052548e+00  -1.2262878e+00  -1.4827157e+00  -5.6605941e-01  -1.3180083e+00  -1.9629276e+00  -2.5394270e+00   1.5104065e+00  -1.2286359e+00   1.3432337e+00  -1.2364195e+00   2.4217168e-01  -1.2600091e+00  -1.9992461e+00  -7.7812075e-01   8.2545383e-01  -1.2571174e+00   2.4279795e-01   1.1036741e+00   1.5033482e+00  -5.5292064e-01   1.4787699e+00   1.7480485e+00   2.7557663e+00   2.1775494e-01   1.4871720e-01  -2.9204031e-01   1.1311088e+00  -1.2036782e+00  -9.0785809e-01   5.9179436e-01  -7.2812945e-01  -1.3844315e+00  -1.3022725e+00   1.0122408e+00  -1.2604274e-01   1.1916048e-01   3.6034530e+00  -1.9126349e+00   8.1821406e-01  -1.3660421e+00   3.4048796e+00  -2.0568043e+00   6.1787127e-01  -1.0077673e+00  -1.8894217e+00   7.2738149e-01   3.1703768e+00  -1.1046904e-01  -6.2320133e-01   1.2589457e+00   1.1738301e+00  -2.0401336e+00  -1.3941391e+00  -1.0457245e+00   1.2939808e-01  -2.3889530e+00   2.0580119e+00  -1.8103687e+00   3.4490565e-01   9.1830675e-01   2.6574673e+00   8.7838556e-01   5.0039230e-01   4.9203199e-01  -6.8455493e-01
  -1.9155738e+00   1.8040481e+00  -1.4612635e+00   5.8110971e-01  -9.5417681e-02   3.2827519e-01  -2.3098906e+00   1.1432846e+00  -5.0546599e-01   1.2628877e+00  -3.5549939e+00   2.3294734e+00  -2.2192827e+00   1.2338260e+00  -1.3786219e+00   1.0976573e+00  -1.8889265e+00  -8.6053567e-01  -2.0153686e+00  -4.2097357e-01  -1.8015742e+00   3.0356125e-01  -1.0286674e+00   1.2906263e+00  -1.2862307e+00  -3.6709791e-01  -5.5413972e-01   8.9448437e-02  -2.2397625e+00  -2.6643079e+00  -1.7826325e+00   1.2219047e+00  -1.5849221e+00   7.6075481e-01   9.2664149e-01   1.4546175e+00  -1.1103448e+00  -1.5271929e+00  -5.2461874e-01   9.8157092e-01  -2.5776710e+00   4.0618741e-01   1.2263703e+00   1.7948710e+00   7.3610656e-01   2.3133758e+00   2.0946046e+00   3.2299015e+00   9.1189841e-01   1.0670048e+00  -3.4572363e-02   1.1365364e+00  -3.2862275e-01   1.3888521e-01   2.9613169e-01  -8.9305075e-02  -2.4337635e+00  -2.1726871e+00   1.1342202e+00   9.2212605e-01  -7.7202469e-01   2.5740370e+00  -2.3425462e+00  -2.2161895e-01  -1.4687205e+00   3.0340418e+00  -3.7041066e-01   1.8793297e+00  -7.4734878e-01  -1.1979035e+00   3.3381932e-01   2.5063187e+00  -1.4934146e+00  -8.5711198e-01   1.2592476e+00   1.0099988e+00  -1.9765997e+00  -3.7380387e-01  -2.7144621e+00  -1.3201057e+00  -3.0859121e+00   6.7372482e-01  -8.6767434e-01   9.5313966e-02   1.0987128e+00   2.7474219e+00   1.8230462e+00   9.1897484e-01   1.8609380e-01  -2.3281775e-01
  -2.4288096e+00   9.9555283e-01  -1.3747831e+00   7.2693232e-01   1.5341394e-01   7.4659295e-01  -2.2750534e+00   1.3302088e+00  -3.0323995e-02   1.2343409e+00  -3.1908379e+00   1.5826807e+00  -1.7224265e+00   1.3556930e+00  -1.0921985e+00   6.2873450e-01  -2.9138366e+00  -2.3525369e+00  -2.3974645e+00  -9.5513120e-01  -1.3807958e+00   3.4244841e-01  -7.2164399e-01   1.0463790e+00  -3.2172491e-01  -1.5300573e-01   1.9477267e-01   3.8961758e-01  -2.7740297e+00  -2.8442553e+00  -1.0798950e+00   6.3470768e-01  -1.8989066e+00   5.1100745e-01   1.7644895e+00   2.5588841e+00  -1.2980520e+00  -1.7031468e+00  -8.8432841e-01   6.8853579e-01  -2.8571650e+00   5.1294496e-01   8.1335282e-01   1.4657128e+00   1.4182683e+00   3.3215683e+00   1.8848133e+00   2.9234906e+00   1.0604128e+00   2.0165200e+00   3.9034690e-01   1.1921600e+00   6.8720126e-01   1.2844403e+00   6.1093930e-02   1.4688469e-01  -3.3377345e+00  -3.3041471e+00   1.6607591e+00   1.9911517e+00  -1.7232401e-01   2.2666662e+00  -2.0695108e+00  -9.5847593e-01  -1.1994169e+00   3.6576059e+00  -1.7216077e-01   2.2683931e+00  -1.6110875e+00  -2.1023566e+00   2.9788797e-01   1.5974920e+00  -2.5206085e+00  -1.5370839e+00   9.6057564e-01  -4.4235715e-02  -1.4614809e+00   1.4853418e+00  -4.5603080e+00  -2.6305869e+00  -3.6474122e+00  -4.8664348e-01  -8.2120791e-01  -1.1168737e+00   1.0556568e+00   2.7830968e+00   3.1713403e+00   1.6050605e+00   3.0917376e-01  -6.2204776e-02
  -3.2023145e+00   4.6573981e-01  -1.4308687e+00   6.2482289e-01   3.3761898e-01   6.7319304e-01  -2.2787927e+00   1.5121746e+00  -5.5312876e-03   1.3344892e+00  -4.2307132e+00   1.1991321e+00  -1.6490804e+00   1.5200485e+00  -1.2533950e+00   6.1433649e-01  -3.7321788e+00  -3.1714360e+00  -2.1750871e+00  -7.6249853e-01  -1.7604891e+00   3.9421434e-01  -7.8739882e-01   1.6911194e+00  -3.0228310e-01   2.1893302e-01   4.7782037e-01   5.3126114e-01  -3.1311794e+00  -3.5154174e+00  -1.5036358e+00   1.4089472e+00  -1.8230158e+00   1.8772611e-01   2.6184205e+00   3.5795248e+00  -1.5850663e+00  -1.5010401e+00  -8.8413135e-01   9.3092788e-02  -4.0960280e+00  -4.7613538e-01   7.5973868e-01   1.3550869e+00   1.3527163e+00   3.7050091e+00   1.2916019e+00   2.4860469e+00   1.1194313e+00   2.6495448e+00   4.3721771e-01   1.4415294e+00   4.0218095e-01   1.0422822e+00  -2.2553702e-01   4.2750495e-01  -3.2888120e+00  -3.3717550e+00   1.1624371e+00   2.6135888e+00  -1.1142634e+00   1.0544609e+00  -2.4073027e+00  -1.4846124e+00  -1.1626505e+00   3.2436493e+00   1.3072784e+00   3.8688024e+00  -1.1961781e+00  -9.2675264e-01  -3.6179727e-01   2.1783224e+00  -2.1919608e+00  -2.0130974e+00   1.7678714e+00   8.2409971e-01  -1.0239292e+00   1.4326309e+00  -5.4983535e+00  -2.6441764e+00  -3.1304346e+00   6.2676916e-02  -6.0753729e-01  -1.8945766e+00   1.6990312e+00   3.4672141e+00   2.9940728e+00   1.6468836e+00   1.1653511e-01   9.4958702e-03
  -3.6360527e+00  -8.6604194e-02  -1.2919380e+00   5.2043813e-01   6.6627969e-01   8.7772141e-01  -2.1371990e+00   1.2766812e+00  -2.1218260e-01   1.1271225e+00  -5.1991701e+00   5.5844369e-01  -1.7681269e+00   1.1842954e+00  -1.3874657e+00   3.2049007e-01  -4.4062550e+00  -3.3518299e+00  -2.3273939e+00  -7.5065581e-01  -2.0346297e+00   3.4362479e-01  -6.9136424e-01   1.7141962e+00  -1.4721451e-02   5.9813135e-01   4.9206057e-01   8.3997096e-01  -3.2648844e+00  -3.6565072e+00  -1.5902714e+00   1.4649442e+00  -1.9091636e+00  -2.4497586e-02   3.7812864e+00   4.2769030e+00  -1.6678217e+00  -1.0091296e+00  -6.9100850e-01   1.6126293e-01  -4.1169399e+00  -1.1132942e+00   1.3134645e+00   1.7416143e+00   2.4029293e+00   3.9873970e+00   1.7356821e+00   2.8063128e+00   1.7590266e+00   3.4920366e+00   5.6484084e-01   1.6499075e+00  -1.6412252e-01   1.2960230e+00  -5.0348349e-01   8.1747479e-01  -3.3571756e+00  -3.1124619e+00   1.2484590e+00   3.2327790e+00  -1.6871882e+00   6.3711735e-01  -2.7777805e+00  -2.0261456e+00  -1.4616335e+00   2.7192749e+00   2.2485721e+00   4.6170805e+00  -7.0034473e-01   2.6311637e-02  -1.2328474e+00   1.9337620e+00  -2.1606125e+00  -2.3436363e+00   1.9827779e+00   4.9904929e-01  -1.9979727e-01   1.7046574e+00  -6.1408359e+00  -2.7695327e+00  -3.3718014e+00  -5.3167943e-01  -2.1331745e-01  -2.3629376e+00   1.4779401e+00   3.0048060e+00   2.1472957e+00   1.5668719e+00  -3.0678953e-01   1.6582381e-02
  -3.9045569e+00  -1.0458539e+00  -8.1639236e-01   5.2969469e-01   1.0442378e+00   1.2644755e+00  -1.5630207e+00   1.4814710e+00   2.0691556e-01   1.2129550e+00  -4.9927370e+00   1.3317791e-01  -1.1332096e+00   1.2471859e+00  -7.8139047e-01   3.0695588e-01  -5.1653901e+00  -3.9853588e+00  -2.5842713e+00  -1.1706949e+00  -1.5272655e+00   7.8184714e-01   4.5755145e-02   1.6435695e+00   1.1805804e+00   1.1249242e+00   1.1430615e+00   1.0761639e+00  -3.4573101e+00  -3.3797745e+00  -7.3443346e-01   1.3142318e+00  -2.0786977e+00  -3.8604877e-01   4.8016248e+00   5.2135458e+00  -1.7155998e+00  -7.3832425e-01  -6.4829947e-01  -2.5792684e-02  -4.3687359e+00  -9.9565836e-01  -1.0863113e-01   8.5110681e-01   2.1698776e+00   4.4180392e+00  -1.9361254e-01   1.6496531e+00   1.5036140e+00   3.7720857e+00   5.2049700e-01   1.6098554e+00   4.9749043e-02   1.7958974e+00  -9.7879104e-01   1.1124448e+00  -4.0339445e+00  -3.9840662e+00   1.1530629e+00   3.7816992e+00  -1.4834636e+00  -2.4438314e-01  -2.2371383e+00  -2.6200316e+00  -8.7443240e-01   3.2102898e+00   2.3025095e+00   4.6215103e+00  -1.4435461e+00  -4.2186602e-01  -1.0122348e+00   1.7500384e+00  -2.5099341e+00  -2.4922052e+00   1.8323759e+00   2.7976552e-01   3.2583797e-01   2.9446627e+00  -7.3013000e+00  -3.1818785e+00  -3.4671214e+00  -1.7140274e+00   4.5255384e-01  -2.6923033e+00   1.3735855e+00   2.4794403e+00   3.3783516e+00   1.5585151e+00  -3.7921111e-01   1.7032869e-01
  -3.8339521e+00  -2.2125673e+00  -3.1155114e-01   3.5869785e-01   1.4728616e+00   1.5337757e+00  -9.7450499e-01   1.2834978e+00   4.6033409e-01   8.5667816e-01  -4.7913664e+00  -8.8523849e-01  -5.7419193e-01   9.3081990e-01  -2.4604920e-01  -1.4406312e-01  -5.9047803e+00  -4.9184517e+00  -2.7565139e+00  -1.5656193e+00  -1.0028578e+00   8.0272448e-01   6.9916424e-01   1.3318134e+00   2.3023617e+00   1.5085898e+00   1.6631943e+00   1.2838010e+00  -3.5206313e+00  -3.2299899e+00  -1.9590432e-01   6.6007688e-01  -2.2414013e+00  -9.6583208e-01   6.0395014e+00   5.9855690e+00  -1.2893843e+00  -3.5808521e-01  -3.1304581e-01  -2.1360942e-01  -4.6612578e+00  -1.5238509e+00  -4.4184480e-01   6.4304337e-01   2.7799843e+00   4.6741599e+00  -4.4226419e-01   1.3742259e+00   1.9279713e+00   4.4450656e+00   5.9106746e-01   1.4292042e+00   1.0621767e-01   1.9883965e+00  -1.3282240e+00   1.3581733e+00  -4.1446498e+00  -4.4437929e+00   1.4933495e+00   4.4709127e+00  -1.2389131e+00  -1.2601736e+00  -1.6127238e+00  -3.3415969e+00  -8.8675994e-01   2.7003680e+00   2.8846522e+00   4.7767233e+00  -1.5105952e+00  -3.5978905e-01  -1.2717213e+00   8.8362970e-01  -2.7689944e+00  -2.8504490e+00   1.4526783e+00  -7.3262692e-01   1.0391650e+00   4.0443073e+00  -8.3142470e+00  -3.7741977e+00  -3.3613225e+00  -2.8298871e+00   1.1617160e+00  -3.0511533e+00   1.0261835e+00   1.5760386e+00   3.8106048e+00   1.4991785e+00  -6.2365616e-01   3.0123059e-01
  -4.3745535e+00  -2.7478156e+00  -1.5602113e-01   3.4458967e-01   1.7174137e+00   1.5867741e+00  -6.3351367e-01   9.9708728e-01   8.6319422e-01   5.5666418e-01  -5.2801854e+00  -2.0139424e+00  -4.0686381e-01   4.1679873e-01  -2.0031045e-01  -8.4953780e-01  -6.8330258e+00  -5.7269397e+00  -2.6307729e+00  -1.5087169e+00  -9.3842010e-01   7.1462805e-01   4.6952277e-01   1.1396371e+00   2.2226102e+00   1.6554723e+00   1.6928219e+00   1.3760923e+00  -3.4509197e+00  -3.7026748e+00  -3.8267221e-01   2.2672087e-01  -2.3938883e+00  -1.5390560e+00   6.0771543e+00   6.3373983e+00  -1.6401959e+00  -1.5836977e-01  -1.0463318e+00  -9.2463733e-01  -4.7678776e+00  -2.7881285e+00  -4.5854936e-01   1.2923802e-01   2.9793327e+00   4.8336957e+00  -5.9173720e-01   7.9663692e-01   2.3992395e+00   5.6388026e+00   9.0641208e-01   1.7853198e+00   1.3520174e-01   3.0432100e+00  -2.0793840e+00   1.7523168e+00  -4.1219953e+00  -4.0190699e+00   2.0303522e+00   5.5540558e+00  -1.3014982e+00  -1.2837669e+00  -1.7832800e+00  -4.0513887e+00  -1.0719514e+00   2.2132877e+00   3.7368798e+00   5.4513899e+00  -1.2270498e+00   6.4425524e-01  -2.1619771e+00   5.9135764e-01  -2.4977051e+00  -3.4870697e+00   1.9127579e+00  -1.3802873e+00   2.1238693e+00   4.5761046e+00  -9.2045962e+00  -4.4720153e+00  -3.5922469e+00  -3.3425095e+00   1.2259643e+00  -3.8664261e+00   6.1663382e-01   9.2614647e-01   3.4895819e+00   1.0905131e+00  -7.1189954e-01   1.4591753e-01
  -4.8968912e+00  -3.4964958e+00   7.2670468e-02   1.8211524e-01   1.9083967e+00   1.6874105e+00  -4.1723438e-01   8.8096222e-01   1.1739540e+00   3.6507258e-01  -6.0526237e+00  -2.6501801e+00  -5.0705509e-01   4.0399782e-02  -3.6670123e-02  -9.7027911e-01  -6.7405346e+00  -5.5255361e+00  -2.3583715e+00  -1.1701740e+00  -7.3102449e-01   9.5301635e-01   7.8683233e-01   1.0526687e+00   2.7041878e+00   1.8361887e+00   1.8203878e+00   1.4743370e+00  -3.6646065e+00  -3.1056654e+00   9.0379409e-02   4.7704233e-01  -1.9095818e+00  -1.4245706e+00   7.2420480e+00   7.2991082e+00  -1.7897676e+00   3.2511454e-02  -5.6858328e-01  -1.3909303e+00  -5.0530487e+00  -2.7706199e+00  -1.2771587e+00  -3.4195313e-01   3.4864949e+00   5.0904770e+00  -2.1611949e+00  -4.8777711e-01   2.5826072e+00   5.4766902e+00   1.0395083e+00   1.8208946e+00  -2.6625818e-01   2.8510498e+00  -2.3686557e+00   2.0290123e+00  -4.4154983e+00  -4.2297254e+00   1.3814847e+00   5.3685288e+00  -2.0785043e+00  -2.4735130e+00  -2.0446687e+00  -4.4854121e+00  -5.1435846e-01   1.8431068e+00   4.5246125e+00   6.0001323e+00  -1.2602498e+00   9.1798044e-01  -2.4291485e+00   4.7630167e-01  -2.5284947e+00  -3.0606511e+00   1.8745658e+00  -1.0030288e+00   2.7482217e+00   4.3028654e+00  -9.2589165e+00  -4.2932641e+00  -3.3832814e+00  -3.9319459e+00   1.3855368e+00  -4.8267124e+00   6.7520567e-01   1.0071185e+00   3.2030479e+00   1.2891696e+00  -1.1651834e+00   2.1846505e-01
  -4.7572036e+00  -3.8455982e+00   9.4774124e-02  -2.0491097e-02   1.7723604e+00   1.5155634e+00  -3.5418330e-01   7.6385784e-01   6.5584438e-01   1.9925255e-01  -6.5196008e+00  -2.9243359e+00  -7.3946242e-01  -2.4168934e-01  -2.0021076e-01  -1.1135086e+00  -6.6179316e+00  -5.2578271e+00  -2.1613809e+00  -8.8465018e-01  -8.6313271e-01   9.4756092e-01   1.0219560e+00   1.0722141e+00   2.5248152e+00   1.9387957e+00   1.6495776e+00   1.5661546e+00  -3.9609751e+00  -2.7520093e+00  -1.4016118e-01   4.4381311e-01  -1.8105527e+00  -1.5830990e+00   7.4008704e+00   7.4472585e+00  -1.5700256e+00   7.4633547e-01   1.1702026e-01  -1.7668412e+00  -5.2715679e+00  -3.0104540e+00  -9.4456147e-01   4.4296986e-01   4.4466826e+00   5.3246175e+00  -2.1962107e+00  -2.2093178e-01   3.0041937e+00   5.5560403e+00   6.8497845e-01   1.5078121e+00  -1.6816265e+00   1.4843610e+00  -2.6087631e+00   1.9409358e+00  -3.7497869e+00  -3.5911177e+00   9.4862326e-01   5.3006257e+00  -2.5199873e+00  -3.3414858e+00  -1.9129602e+00  -4.3730489e+00  -5.0545204e-01   9.0428636e-01   4.9792261e+00   6.2709153e+00  -7.4640462e-01   1.2103634e+00  -2.8412053e+00   3.7487120e-01  -2.1959159e+00  -2.7530438e+00   1.5504089e+00  -7.9544161e-01   2.7529130e+00   4.1756381e+00  -9.0551284e+00  -3.8414253e+00  -2.7355769e+00  -3.4404563e+00   1.3440469e+00  -5.3821009e+00   6.7910191e-01   1.0486171e+00   1.4879544e+00   1.3461263e+00  -1.6269998e+00   2.4060658e-01
  -4.4626292e+00  -4.4662700e+00   6.0826269e-01   4.0467139e-02   1.5329117e+00   1.4525437e+00   4.4094570e-01   5.9987048e-01   9.5968815e-01  -5.4409556e-02  -5.3830008e+00  -3.9215100e+00   2.1557427e-02  -7.3080235e-01   2.4663445e-01  -1.8408524e+00  -6.6152561e+00  -5.6899713e+00  -2.1421477e+00  -1.2088118e+00  -1.5889510e-01   9.5212758e-01   1.4144311e+00   3.2488581e-01   2.8414268e+00   1.7131127e+00   1.6851253e+00   1.4139372e+00  -3.3542963e+00  -2.4023320e+00   1.7726552e-01  -6.7666554e-01  -2.0540946e+00  -2.1346160e+00   7.0382662e+00   7.1926525e+00  -1.2329810e+00   7.7063421e-01  -2.2161747e-01  -2.4741472e+00  -4.4982655e+00  -3.6949660e+00  -1.8424117e+00  -6.7477302e-01   4.1393637e+00   5.1156242e+00  -3.0860250e+00  -1.4198093e+00   3.1702284e+00   6.0736352e+00   8.7929810e-01   1.5666235e+00  -1.6187760e+00   2.0062450e+00  -3.2773343e+00   1.8392458e+00  -3.6391789e+00  -3.6447569e+00   1.8531539e+00   5.8728623e+00  -1.5924689e+00  -3.3047081e+00  -1.2530508e+00  -4.7914837e+00  -3.1246133e-01   8.8748039e-01   4.5275967e+00   5.4482555e+00  -1.1127265e+00   8.9889218e-01  -2.6925619e+00  -2.8902351e-01  -1.7175329e+00  -2.9891346e+00   1.5075137e+00  -2.2720837e+00   3.8942556e+00   5.0929297e+00  -9.0901099e+00  -4.3187520e+00  -2.7319719e+00  -4.4112777e+00   1.5129796e+00  -5.6777893e+00  -1.9669391e-01  -4.1855781e-01   1.4893620e+00   8.5131259e-01  -1.5898486e+00   2.2703145e-02
  -4.0197378e+00  -4.8077385e+00   8.0467264e-01  -1.4580361e-01   1.9579757e+00   1.7337183e+00   7.6700085e-01   1.3892013e-01   1.5353734e+00  -4.0918384e-01  -4.5286365e+00  -4.6773968e+00   3.3275227e-01  -1.1364698e+00   7.6863222e-01  -2.3338111e+00  -6.3131560e+00  -5.9118237e+00  -2.3088557e+00  -1.3366475e+00   6.6770766e-01   6.1787887e-01   1.6179195e+00  -5.4391641e-01   3.5004144e+00   1.5734927e+00   1.7434023e+00   1.2996786e+00  -3.2184084e+00  -2.2646163e+00   2.7889642e-01  -1.8366262e+00  -2.4197294e+00  -2.7342969e+00   7.8907019e+00   7.3388368e+00  -5.4876011e-01   6.0063248e-01   5.7327953e-01  -2.6647270e+00  -4.4764474e+00  -3.9360612e+00  -1.2995875e+00  -6.3516217e-01   4.9582332e+00   4.9632219e+00  -1.7984465e+00  -1.2797667e+00   3.8724689e+00   6.1773594e+00   1.0780641e+00   1.2424570e+00  -1.0477086e+00   2.5633417e+00  -3.0927511e+00   1.9804721e+00  -3.4036086e+00  -3.3073573e+00   2.4183375e+00   5.9844841e+00  -1.0173602e+00  -3.2907344e+00  -8.4156314e-01  -5.0465675e+00  -2.0089360e-01   1.3570400e-01   4.7961028e+00   4.9115243e+00  -1.0634717e+00   7.2420858e-01  -2.6610306e+00  -1.2579239e+00  -1.7641469e+00  -2.9994510e+00   1.2547378e+00  -3.4335718e+00   3.7967452e+00   4.4610542e+00  -8.4752117e+00  -4.9470927e+00  -2.5166106e+00  -4.8879218e+00   1.7791692e+00  -5.5264955e+00  -5.3979939e-01  -1.2354526e+00   1.4843779e+00   9.3505103e-01  -1.5210966e+00   4.6434653e-02
  -3.8678470e+00  -4.8683623e+00   7.7867997e-01  -3.2129409e-01   1.9611637e+00   1.6438616e+00   8.7343773e-01  -2.8510738e-01   2.0820112e+00  -8.3937063e-01  -4.3004513e+00  -5.4157683e+00   3.4514348e-01  -1.6387885e+00   9.9204047e-01  -2.7994765e+00  -5.8228346e+00  -5.9534147e+00  -2.0919924e+00  -1.0717829e+00   1.2504679e+00   4.4496536e-01   1.4105020e+00  -1.1016184e+00   3.5005724e+00   1.2371576e+00   1.5978353e+00   1.0606934e+00  -2.9580766e+00  -2.2244401e+00  -1.0312895e-01  -2.4122784e+00  -2.6347945e+00  -2.9067784e+00   8.1234587e+00   7.3764009e+00  -3.9805829e-01   3.9971945e-02   5.8925196e-01  -3.1293949e+00  -4.7227979e+00  -4.5063763e+00  -8.3996823e-01  -9.2732410e-01   5.2975198e+00   4.7575150e+00  -1.0764438e+00  -1.5498673e+00   4.3386280e+00   6.1205938e+00   1.1410407e+00   1.1222476e+00  -9.2857143e-01   2.7744397e+00  -3.1853267e+00   1.9326551e+00  -2.9404120e+00  -2.8727827e+00   2.8694530e+00   6.1063090e+00  -7.0226652e-01  -3.1730244e+00  -7.7528789e-01  -5.2282868e+00  -1.8626072e-01  -4.3246545e-01   5.0561165e+00   4.8656369e+00  -8.4094574e-01   9.8716945e-01  -2.8101452e+00  -1.5918223e+00  -1.4040659e+00  -2.9965112e+00   1.5343275e+00  -4.0160434e+00   4.1436050e+00   3.7221536e+00  -7.8059095e+00  -5.4013439e+00  -2.1738599e+00  -4.7671140e+00   1.5971167e+00  -5.6613271e+00  -6.7719931e-01  -1.5607412e+00   1.1869537e+00   9.9868356e-01  -1.4296316e+00  -6.5358029e-03
  -3.1451276e+00  -4.7697501e+00   7.7998734e-01  -4.5892020e-01   1.4598396e+00   1.3523779e+00   9.7319883e-01  -5.0013129e-01   2.0882631e+00  -1.1500282e+00  -3.3359185e+00  -5.4334601e+00   5.4275735e-01  -1.8712195e+00   1.1423027e+00  -2.9796726e+00  -4.6035346e+00  -5.4914070e+00  -1.8945511e+00  -9.0090672e-01   1.7454539e+00   2.0206084e-01   1.6077013e+00  -1.5264493e+00   3.5602082e+00   6.9274904e-01   1.4503371e+00   7.5061301e-01  -2.6597113e+00  -1.6213091e+00  -5.6018760e-01  -3.1851555e+00  -2.8870704e+00  -2.7927205e+00   8.2317050e+00   7.2326279e+00   1.0805452e-01  -3.9560228e-01   1.0767813e+00  -3.5149146e+00  -4.2585948e+00  -4.3692156e+00  -5.2784761e-01  -9.5691207e-01   5.4667899e+00   4.5572160e+00  -8.7137627e-01  -1.7741237e+00   4.3873673e+00   5.1788449e+00   6.5037467e-01   4.6234306e-01  -1.7006174e+00   1.3485708e+00  -3.3222244e+00   1.2374050e+00  -2.0343168e+00  -2.4665031e+00   3.0815994e+00   5.6737456e+00   1.7279729e-01  -2.9996351e+00  -1.2887899e-01  -4.8915572e+00   1.1932662e-01  -6.2170347e-01   4.3517778e+00   4.0855067e+00  -1.0684773e+00   3.0192132e-01  -2.3843182e+00  -1.9926609e+00  -8.4932575e-01  -2.5929857e+00   1.3488113e+00  -4.6931628e+00   4.4129079e+00   3.7576091e+00  -6.5966507e+00  -5.0059894e+00  -1.4001701e+00  -4.2405188e+00   1.2772333e+00  -5.6974292e+00  -9.1574504e-01  -1.7886421e+00   5.6923271e-01   9.4197659e-01  -1.3763534e+00  -3.6327613e-02
  -2.7725859e+00  -4.2169039e+00   8.9059681e-01  -1.3274385e-01   1.0972821e+00   1.2920348e+00   1.4043243e+00  -4.8019185e-01   1.3186961e+00  -7.7061842e-01  -2.8089152e+00  -5.0415952e+00   6.1639465e-01  -2.0859889e+00   8.0789676e-01  -2.9929032e+00  -4.1540171e+00  -4.3773371e+00  -1.9124531e+00  -6.7968502e-01   1.4542929e+00  -7.4957293e-02   1.5384440e+00  -1.7413216e+00   2.5385134e+00   5.7027969e-01   7.2843329e-01   6.5709197e-01  -2.1077898e+00  -1.4785681e+00  -1.0011456e+00  -3.6592118e+00  -2.9405764e+00  -3.1250814e+00   6.5697278e+00   5.4947699e+00   2.8012849e-01   3.9508464e-01   5.6044400e-01  -3.8026125e+00  -2.7544533e+00  -4.4857046e+00  -6.2104327e-01  -1.3816959e+00   4.6991398e+00   3.7711478e+00  -1.4912361e+00  -2.3886018e+00   4.1779747e+00   4.8999911e+00   2.9690076e-01   4.5945714e-01  -2.9055352e+00   9.1370773e-01  -4.2197466e+00   8.1487602e-01  -1.4551181e+00  -1.0892358e+00   3.2435994e+00   5.3883222e+00   1.8258855e-01  -2.0012012e+00  -4.0497816e-01  -4.3221419e+00   2.6771444e-01  -6.6011772e-01   3.5997041e+00   3.0020877e+00  -6.3263398e-01   9.7633038e-01  -2.4255769e+00  -1.6160553e+00   1.4090113e-01  -2.1248472e+00   1.5916200e+00  -4.8135661e+00   4.9855536e+00   3.6519801e+00  -5.0946805e+00  -4.0693575e+00  -1.5181196e+00  -3.8943761e+00   1.1131398e+00  -5.0265713e+00  -1.7728252e+00  -2.7506702e+00  -1.3074984e+00  -3.4854528e-01  -1.4341742e+00  -4.3413511e-01
  -2.6396919e+00  -3.9781403e+00   7.9397957e-01  -2.3655442e-02   1.3097379e+00   1.5011726e+00   1.3761004e+00  -5.1971031e-01   1.2717684e+00  -5.7819676e-01  -2.6539664e+00  -4.9270538e+00   4.0264576e-01  -2.1934264e+00   7.0133087e-01  -3.0294412e+00  -3.6147499e+00  -3.7408620e+00  -1.7512074e+00  -1.1067490e-01   1.5441536e+00  -3.9060029e-01   1.4360870e+00  -2.0894481e+00   2.3622005e+00   3.8286536e-01   5.2084766e-01   5.7134247e-01  -2.2578013e+00  -1.3419593e+00  -1.0282854e+00  -4.1364389e+00  -2.6236708e+00  -3.2299897e+00   6.1528077e+00   4.6897639e+00   4.0816349e-01   5.7495947e-01   7.7277763e-01  -4.2306299e+00  -3.1099286e+00  -4.0081004e+00  -4.9878596e-01  -1.3205760e+00   4.6270756e+00   3.4435371e+00  -1.5167350e+00  -2.7642335e+00   4.1636342e+00   4.4108429e+00   2.9359968e-01   3.4335830e-01  -3.0950103e+00   5.5225371e-01  -4.4856284e+00   6.8271778e-01  -1.2355518e+00  -3.6310815e-01   2.7348579e+00   4.6874017e+00  -4.6350045e-01  -2.0911738e+00  -9.6951651e-01  -4.0636542e+00   6.9735727e-01  -1.2392636e+00   4.1003551e+00   3.0199029e+00  -7.7825023e-02   1.6303885e+00  -2.3352366e+00  -1.7344700e+00   1.4619108e-02  -1.5297394e+00   1.5766252e+00  -4.6378102e+00   4.5610232e+00   2.5041657e+00  -3.8149895e+00  -3.8576905e+00  -1.4586257e+00  -3.6468464e+00   8.2697145e-01  -4.9802130e+00  -1.9200193e+00  -2.6229928e+00  -2.2422075e+00  -6.4243806e-01  -1.4892841e+00  -5.0334886e-01
  -2.1405635e+00  -3.4069356e+00   4.0868288e-01  -1.9096890e-01   1.4647854e+00   1.4778840e+00   9.3972167e-01  -9.6960472e-01   1.3923821e+00  -8.6407228e-01  -2.2356858e+00  -4.9108028e+00   2.6891039e-02  -2.2946479e+00   6.4376879e-01  -3.0556444e+00  -2.6181983e+00  -3.3002785e+00  -1.5424543e+00   3.4618135e-01   1.6789685e+00  -9.7429849e-01   9.4340054e-01  -2.5378801e+00   1.9740422e+00   6.4405449e-02   1.2752368e-01   3.6013352e-01  -2.1528842e+00  -1.3940242e+00  -1.5701989e+00  -4.4478435e+00  -2.5270376e+00  -3.1504414e+00   6.5763553e+00   4.2692897e+00   8.1699202e-01  -4.9504412e-02   1.4368165e+00  -3.9853669e+00  -3.4988227e+00  -3.9135483e+00   1.3154079e+00  -5.5460168e-01   5.4627588e+00   2.9511646e+00   1.1734131e+00  -1.8028050e+00   4.7071832e+00   3.8515155e+00   4.5908914e-01   4.6636448e-02  -2.6060675e+00   5.8065524e-01  -3.6871562e+00   5.6142381e-01  -5.7672315e-01   3.7917666e-01   2.7429476e+00   3.9216494e+00  -5.8490053e-01  -1.8230495e+00  -1.3434801e+00  -3.7383502e+00   4.8696067e-01  -2.1998168e+00   4.6189368e+00   3.0041330e+00   7.3176074e-01   2.1200486e+00  -2.5545209e+00  -2.2250620e+00  -2.9089408e-03  -1.2926932e+00   1.5671201e+00  -4.8137274e+00   3.7733389e+00   2.9919329e-01  -2.2570550e+00  -4.0175791e+00  -1.1617939e+00  -2.8906370e+00   4.7889669e-01  -4.4740321e+00  -1.6368862e+00  -2.2020340e+00  -2.9933843e+00  -1.6755569e-01  -1.3336567e+00  -4.7801570e-01
  -1.3161796e+00  -2.9225604e+00   3.6698805e-01  -1.4241117e-01   9.8756716e-01   1.3328298e+00   1.0287276e+00  -9.0071480e-01   1.4158917e+00  -7.5961787e-01  -9.9364952e-01  -4.4727624e+00   2.1153278e-01  -2.2163615e+00   7.8392773e-01  -2.8679700e+00  -1.3280917e+00  -2.5723827e+00  -1.3119387e+00   5.6262502e-01   2.1681090e+00  -1.2210094e+00   1.0851878e+00  -2.8925062e+00   1.9551928e+00  -5.1156804e-01  -1.9989536e-02   2.1501099e-02  -1.6953330e+00  -8.9575068e-01  -1.6917158e+00  -4.9241674e+00  -2.5563714e+00  -2.8265535e+00   5.9786287e+00   3.5813627e+00   1.1571863e+00  -7.8848882e-01   1.7730674e+00  -4.3024726e+00  -2.9173310e+00  -3.1478666e+00   1.0447393e+00  -8.8891438e-01   4.7608472e+00   2.4983886e+00   6.5112455e-01  -2.3705873e+00   4.1877560e+00   2.4295124e+00  -4.0083640e-02  -5.1922801e-01  -2.8823435e+00  -4.3632723e-01  -3.7453147e+00  -2.0595577e-01   1.3329976e-01   7.4258839e-01   2.5754259e+00   3.0710427e+00   4.5384177e-03  -1.3133788e+00  -8.1907041e-01  -3.1613286e+00   8.5585352e-01  -2.0073025e+00   3.6157877e+00   2.0557605e+00   3.6705336e-01   1.3652028e+00  -1.5499806e+00  -2.2033653e+00   5.8313605e-01  -6.5860259e-01   1.6624215e+00  -5.0124490e+00   3.3225426e+00  -2.0948527e-01  -6.8274943e-01  -3.5356126e+00  -4.7074421e-01  -2.2254876e+00   1.6234160e-01  -3.8538102e+00  -1.5697415e+00  -2.1615995e+00  -2.9175137e+00  -1.9693010e-01  -1.0473007e+00  -5.1369800e-01
  -3.5128051e-01  -2.1916628e+00   4.3914294e-01  -3.6109240e-02   6.8318161e-01   1.0194478e+00   1.1982828e+00  -9.0809054e-01   1.2654351e+00  -6.4875500e-01   7.7872225e-01  -3.5530776e+00   5.9704465e-01  -1.8228725e+00   1.0150862e+00  -2.4129110e+00  -2.8221487e-01  -1.6618418e+00  -1.0811870e+00   5.4755365e-01   1.9762989e+00  -1.4464229e+00   1.0909518e+00  -3.0570765e+00   1.4490215e+00  -6.6192517e-01  -3.8703401e-01  -2.4944759e-01  -8.9508024e-01  -3.9117078e-01  -1.5755324e+00  -5.1645120e+00  -2.0661213e+00  -2.5677913e+00   5.4650561e+00   2.3682470e+00   1.6602810e+00  -1.0119531e+00   2.0109562e+00  -3.6536568e+00  -1.6766399e+00  -2.2522472e+00   1.3882894e+00  -1.1377087e+00   3.8070932e+00   1.5912545e+00   1.1616666e+00  -2.5426142e+00   3.5269192e+00   1.4153971e+00  -1.7180725e-01  -8.4654852e-01  -2.6501875e+00  -5.9778339e-01  -3.2697031e+00  -6.6795795e-01   7.2189910e-01   1.2204491e+00   2.4163856e+00   1.8095007e+00   7.0666531e-01  -5.8857672e-01  -3.8802485e-01  -2.3833576e+00   1.1522624e+00  -1.8234916e+00   2.5735749e+00   6.7243851e-01   2.6127923e-01   1.0590053e+00  -1.0247731e+00  -2.3161913e+00   1.1245433e+00  -3.0480659e-01   1.4415125e+00  -5.1045138e+00   2.7757698e+00  -1.3859711e+00   9.3320172e-01  -2.5298212e+00  -2.7308164e-01  -1.7799005e+00   1.2812422e-01  -2.4551807e+00  -1.7663361e+00  -2.4966149e+00  -2.4886450e+00  -6.8790720e-01  -6.6974116e-01  -7.1046911e-01
   1.5347017e-01  -1.9051532e+00   1.5756279e-01  -1.2772091e-01   4.0906609e-01   7.0510977e-01   8.7125607e-01  -9.6496922e-01   1.3608534e+00  -8.2262729e-01   1.0847771e+00  -3.5818849e+00   3.3507860e-01  -1.8172133e+00   9.2759883e-01  -2.3594828e+00   4.3208696e-01  -1.6557060e+00  -3.4449155e-01   1.1559433e+00   2.0803274e+00  -1.8050821e+00   7.8058807e-01  -3.0313482e+00   1.1199553e+00  -1.1036116e+00  -4.1030390e-01  -4.8488227e-01  -7.6319342e-01  -3.5327064e-01  -1.7900014e+00  -5.1464589e+00  -1.4515947e+00  -2.0453689e+00   4.8768118e+00   1.8884202e+00   1.6670338e+00  -1.8761024e+00   2.0827517e+00  -4.0715292e+00  -2.3698554e+00  -1.9290144e+00   1.7843519e+00  -8.2125486e-01   3.5236220e+00   1.3226651e+00   1.4518202e+00  -2.5561236e+00   3.2238191e+00   4.9628132e-01  -3.8443462e-01  -1.2181025e+00  -2.6538413e+00  -1.5951591e+00  -3.1231039e+00  -1.2128335e+00   1.6056828e+00   1.5227094e+00   1.8224844e+00   9.9376713e-01   3.8793937e-01  -9.2697138e-01  -3.0158115e-01  -2.0631732e+00   9.7682339e-01  -2.5448439e+00   2.9038524e+00   1.1691764e+00   7.3147460e-01   1.3426448e+00  -7.0851628e-01  -2.4407794e+00   1.3372879e+00   1.6424370e-02   1.5287268e+00  -4.9006504e+00   1.9897475e+00  -2.4389685e+00   1.7400156e+00  -2.4044318e+00   5.2737292e-01  -7.1280479e-01  -4.0417102e-01  -2.3854812e+00  -1.1563337e+00  -1.5650358e+00  -2.4040301e+00  -2.2633938e-01  -4.9403745e-01  -6.4955771e-01
   1.2278828e+00  -1.6398947e+00   2.6555354e-01  -1.7737890e-01  -4.2024436e-02   4.9383310e-01   1.1109784e+00  -1.2361116e+00   1.3986857e+00  -1.1220227e+00   2.1824307e+00  -3.6154974e+00   5.6144315e-01  -2.0651065e+00   1.0643359e+00  -2.3434745e+00   1.3858370e+00  -1.3440918e+00  -8.8941507e-03   1.2145529e+00   2.4695435e+00  -2.3908020e+00   8.2908640e-01  -3.3373850e+00   1.2763881e+00  -1.6958768e+00  -4.8909155e-01  -7.3087073e-01   1.8718842e-01   1.4769143e-02  -1.8825674e+00  -5.8889191e+00  -1.3097804e+00  -1.4836398e+00   4.5248257e+00   1.2995105e+00   2.1988792e+00  -2.8057087e+00   2.3103521e+00  -4.1426291e+00  -6.6357747e-01  -1.3812220e+00   1.9486107e+00  -9.2147637e-01   3.1200900e+00   7.9609068e-01   1.3465446e+00  -2.7089818e+00   2.9136846e+00  -9.2368950e-01  -9.8876103e-01  -1.9790755e+00  -2.9867309e+00  -2.6216857e+00  -3.3550723e+00  -2.1674060e+00   2.7902389e+00   2.0757013e+00   2.0811040e+00   3.7927580e-01   1.3410550e+00   5.5516504e-02   6.8967317e-01  -1.6808698e+00   6.4341764e-01  -2.7183978e+00   1.7693153e+00   1.5850421e-01   3.8736905e-01   7.0816249e-01   1.1715039e-01  -2.9434878e+00   2.3363588e+00   4.5456112e-01   1.6530727e+00  -5.8704060e+00   2.0004368e+00  -2.0552734e+00   2.9386718e+00  -1.8363781e+00   1.2931712e+00  -2.3344849e-01  -4.6337236e-01  -1.4838622e+00  -1.2977135e+00  -1.9298986e+00  -1.8012402e+00  -4.2589565e-01  -2.6592482e-01  -6.8826395e-01
   1.1806744e+00  -6.1416434e-01   2.8324895e-01   3.0767757e-01   4.0890661e-03   3.2074621e-01   1.1840166e+00  -1.1153315e+00   1.0492276e+00  -6.3550932e-01   3.0110155e+00  -2.2615995e+00   7.6870289e-01  -1.4645471e+00   9.0546486e-01  -1.5890552e+00   1.4244006e+00  -2.3686058e-01   1.9684114e-01   1.3121306e+00   1.1240068e+00  -2.2155495e+00   1.2726263e-01  -3.0059158e+00   1.0811782e-01  -1.2204858e+00  -1.0688573e+00  -6.4582188e-01   1.1285810e+00   1.5148371e-01  -1.5125417e+00  -5.4609566e+00  -2.0324382e-01  -1.0423477e+00   3.4832813e+00  -3.7809533e-01   1.8586802e+00  -2.1591894e+00   1.3815030e+00  -2.8063382e+00   1.4657091e+00  -3.5147946e-01   2.0313425e+00  -1.5189559e+00   1.6222479e+00  -1.5717272e-01   1.0213915e+00  -3.1871075e+00   1.9570722e+00  -1.1509798e+00  -6.2425193e-01  -1.3680388e+00  -2.4292690e+00  -1.0764046e+00  -3.2140634e+00  -2.0435852e+00   2.6262326e+00   2.6823665e+00   1.7045574e+00  -7.6144755e-01   1.3739102e+00   1.2872013e+00   1.2487153e-01  -1.0304541e+00   9.5033137e-01  -1.9933383e+00   9.9043491e-01  -8.6320131e-01   5.7176203e-01   1.6052589e+00  -1.8067316e-01  -2.4965497e+00   2.7090187e+00   4.8468621e-01   1.8464191e+00  -5.4183787e+00   2.1014299e+00  -3.0485428e+00   3.9010232e+00  -5.3232980e-01   2.0958304e-01  -3.8608608e-01  -4.5782767e-01  -3.4298536e-02  -1.9281953e+00  -2.3130130e+00  -1.3896304e+00  -1.4697786e+00   8.1923816e-02  -1.1289693e+00
   1.2571539e+00  -1.3469550e-01  -8.5953657e-02   2.9079755e-01   5.2009313e-01   5.9639553e-01   7.9484853e-01  -8.6776539e-01   3.9339675e-01  -1.9957466e-01   1.9561576e+00  -1.7740000e+00  -1.4579991e-01  -1.1070103e+00   4.0824953e-01  -8.5569058e-01   1.1979085e+00   4.2642623e-01   5.9092213e-01   1.9306462e+00   7.1115195e-01  -2.4196538e+00  -6.9942541e-02  -2.4932877e+00  -5.8044899e-01  -6.6336207e-01  -1.2799108e+00  -3.5153779e-01   5.4206866e-01  -7.1893856e-02  -9.7548862e-01  -4.0982807e+00   7.0725580e-01  -8.7276276e-01   2.4348143e+00  -1.2785008e+00   1.4897612e+00  -1.7905618e+00   1.8286378e+00  -2.6453740e+00   2.7081460e-01   5.6297019e-01   2.4449042e+00  -1.7518051e-01   1.7547917e+00  -3.8277839e-01   1.3909849e+00  -2.3120691e+00   1.6305331e+00  -1.6372373e+00  -7.5859240e-01  -1.5030415e+00  -2.2898435e+00  -1.1280128e+00  -2.6202094e+00  -1.6929403e+00   2.7397317e+00   3.6045014e+00  -2.4815944e-01  -1.7441498e+00  -8.3998008e-01   4.8618223e-01  -6.2602857e-01  -4.6321277e-01   6.4542914e-01  -3.2115521e+00   2.3001126e+00   2.0900521e-01   1.8127324e+00   2.8196827e+00  -3.6160035e-01  -1.9375085e+00   2.2669178e+00   1.2143003e+00   1.5955548e+00  -3.3235190e+00  -4.8830571e-01  -5.3994984e+00   4.5978411e+00  -1.4926080e-01   8.0411969e-01   9.1084114e-01  -4.6248683e-01   7.3162016e-01  -5.0158139e-01  -7.9231907e-01  -1.9124013e+00  -8.6860843e-01  -1.1086682e-01  -8.9871776e-01
   1.2358725e+00   1.8133563e-01  -5.4943192e-01   1.6351175e-01   7.2308623e-01   5.4021193e-01   9.6464737e-02  -1.0781490e+00   1.6895414e-01  -3.4540594e-01   1.1788353e+00  -1.4403867e+00  -7.6113643e-01  -1.0020862e+00   1.0811477e-01  -3.5020734e-01   1.4101325e+00   5.6017482e-01   9.8429397e-01   2.3931735e+00   1.4583304e-01  -2.4279644e+00  -7.8225578e-01  -2.0447745e+00  -6.7922722e-01  -4.4860228e-01  -1.2730905e+00  -1.3289026e-01   5.0165137e-01  -1.2686270e-01  -1.2036200e+00  -3.4888009e+00   1.3506465e+00  -6.9229075e-02   2.8396543e+00  -1.2761440e+00   1.4226236e+00  -1.8922915e+00   2.2760917e+00  -1.7695564e+00   3.7602452e-01   1.2519351e+00   3.7374842e+00   1.2678033e+00   2.6908746e+00  -2.5436978e-01   2.5119902e+00  -9.2658703e-01   1.7519122e+00  -2.4438216e+00  -1.0252847e+00  -1.7498683e+00  -2.3892650e+00  -1.6611685e+00  -2.0858015e+00  -1.8416077e+00   3.3904718e+00   3.8993245e+00  -1.0274198e+00  -2.4665558e+00  -1.3364983e+00   1.9218827e-01  -7.1001103e-01  -1.3173351e-01   1.2768153e-01  -3.9613375e+00   2.7060478e+00   8.4246255e-01   2.4702143e+00   3.2749562e+00  -6.3562389e-01  -1.9733998e+00   2.1592334e+00   1.3994974e+00   1.5248067e+00  -2.9881866e+00  -1.2501979e+00  -5.9976854e+00   4.9173426e+00   2.7289358e-01   1.2353961e+00   1.9131456e+00  -6.3859100e-01   1.1025889e+00   1.6018656e-01   4.1954983e-01  -2.0427073e+00   8.4640830e-02  -1.3001549e-01  -6.9379174e-01
   2.0169926e+00   6.9594743e-01  -4.2845369e-01   2.0076494e-01   4.0621973e-02  -2.0358849e-02   4.0328195e-01  -8.1679357e-01  -3.6946381e-03  -2.8521050e-01   2.4143041e+00  -7.5841049e-01  -2.4480204e-01  -5.3821047e-01   2.8996596e-01   2.2585477e-01   1.8802147e+00   8.8203923e-01   1.4386020e+00   2.0657327e+00   1.2393863e-01  -2.0896198e+00  -7.1407164e-01  -1.6182806e+00  -1.0142043e+00  -4.2545959e-01  -1.2934631e+00  -2.9728283e-01   1.4949621e+00   2.2019267e-01  -9.9850054e-01  -2.8701066e+00   1.5479941e+00   4.0827986e-01   1.6155080e+00  -1.9723590e+00   1.2848190e+00  -2.4971092e+00   1.9538217e+00  -1.3372966e+00   1.5970863e+00   1.7153682e+00   3.0244866e+00   9.0123181e-01   1.1042567e+00  -7.5594224e-01   1.4017825e+00  -1.1554073e+00   5.9282467e-01  -3.3340581e+00  -1.5997573e+00  -2.0063031e+00  -2.3383371e+00  -1.9067391e+00  -1.8033023e+00  -2.3114648e+00   4.0818012e+00   3.9671236e+00  -1.4098094e+00  -2.8942209e+00  -4.2946215e-01   6.9459004e-01   5.5247991e-01   4.4487519e-01   9.6931760e-03  -3.3260338e+00   1.2681508e+00  -4.6547739e-02   1.8732611e+00   2.5540307e+00   1.4521278e-01  -1.4328205e+00   3.1666396e+00   1.3361316e+00   1.6239074e+00  -2.7819668e+00  -1.9068450e+00  -5.7295378e+00   5.2773960e+00   1.1549334e+00   2.1318284e+00   2.7994507e+00  -5.0868424e-01   2.3748794e+00   6.5723190e-01   3.8034201e-01  -5.6801757e-01   8.4078396e-02   3.5509007e-01  -7.6195476e-01
   2.5315259e+00   6.9576401e-01  -2.4656227e-01   2.8914311e-01   1.1620584e-01   7.6351806e-02   5.6968519e-01  -8.8934933e-01  -3.7638421e-01  -3.3450261e-01   3.0048485e+00  -5.8919704e-01  -3.8172264e-02  -4.1007044e-01   3.8050550e-01   5.8205430e-01   1.7721706e+00   8.3622321e-01   1.5900142e+00   1.7129772e+00   6.0036958e-02  -2.2259784e+00  -6.4899773e-01  -1.4388062e+00  -8.8424787e-01  -4.8130883e-02  -1.2154416e+00  -9.1011367e-02   2.1020135e+00   3.9687065e-01  -4.9253158e-01  -2.7342179e+00   1.9061555e+00   5.5604708e-01   1.3323549e+00  -2.5474408e+00   1.3852849e+00  -2.4694662e+00   2.0049559e+00  -5.8865817e-01   2.7891108e+00   2.0336303e+00   2.9639356e+00   1.1029059e+00   8.3846107e-01  -1.2149638e+00   1.3863478e+00  -8.1580836e-01   2.6581439e-01  -3.7793551e+00  -1.6905152e+00  -2.1670611e+00  -1.8383994e+00  -1.4532840e+00  -1.4694689e+00  -2.4255757e+00   4.2467122e+00   3.9114463e+00  -1.5566680e+00  -3.1348505e+00  -2.5033685e-01   7.9499033e-01   1.1221121e+00   5.7759887e-01  -5.4512139e-01  -3.4590056e+00   8.5798003e-01  -5.1818118e-01   2.0003806e+00   2.5600084e+00   2.2030916e-01  -1.9039876e+00   3.2614105e+00   1.3047536e+00   1.1188664e+00  -3.2760336e+00  -2.2852541e+00  -5.3232934e+00   5.2639596e+00   1.4433814e+00   2.1678220e+00   2.5505036e+00  -3.9782510e-02   3.3254663e+00   7.7143767e-01   1.1194008e-01   1.3145767e-01   3.4882274e-01   4.8081950e-01  -7.3042499e-01
   2.2714047e+00   1.1237712e+00  -4.4232724e-01   3.8525815e-01   1.4988926e-02  -7.2105000e-02   3.6465331e-01  -4.3497350e-01  -2.0660827e-01   2.1780652e-02   3.1523245e+00   2.7172874e-01   5.5291937e-02   2.7641335e-01   4.5450455e-01   1.3878825e+00   1.8069549e+00   1.0255623e+00   1.9164451e+00   1.6171664e+00  -9.2852810e-02  -1.4664447e+00  -8.7135897e-01  -7.5931967e-01  -9.4639869e-01   3.6793295e-01  -9.3654335e-01   1.4987792e-02   2.1585546e+00   6.0699413e-01   2.0059179e-02  -1.5479788e+00   2.2733966e+00   1.0743172e+00   6.6367095e-01  -2.4827340e+00   6.8220417e-01  -2.6855028e+00   1.8331449e+00  -8.2273331e-02   2.9788098e+00   3.0263723e+00   1.9867478e+00   1.0531968e+00  -1.2799066e-01  -9.8817070e-01  -1.8983309e-01  -1.0597339e+00  -8.0936551e-01  -4.4823860e+00  -1.9412148e+00  -2.1246010e+00  -1.1762752e+00  -9.7510929e-01  -9.5101995e-01  -2.2836847e+00   3.9760165e+00   3.5370287e+00  -2.6995052e+00  -3.5130892e+00  -1.8896307e-01   6.1365543e-01   1.6272502e+00   9.8601515e-01  -9.9254744e-02  -2.6595954e+00   2.7273235e-01  -5.1168406e-01   1.3277017e+00   1.8729092e+00   7.2341189e-01  -1.1217248e+00   3.2050071e+00   1.3626062e+00   1.0605006e+00  -2.1217924e+00  -3.4660677e+00  -5.3346598e+00   5.0037495e+00   1.9667212e+00   2.6903924e+00   3.3558038e+00  -9.2182310e-02   3.6916515e+00   1.7707578e+00   1.2061252e+00   1.7697857e+00   1.1326590e+00   8.8541577e-01  -5.9662632e-01
   1.9646433e+00   1.1170588e+00  -5.9396447e-01   2.4579018e-01   1.4757490e-01  -2.5231890e-01   5.5879787e-02  -7.0875472e-01   3.7495338e-01  -5.3872090e-01   2.8829069e+00   5.3799233e-01   2.2112325e-01   3.7712355e-01   7.4734136e-01   1.7594393e+00   1.6510335e+00   5.8660780e-01   2.0581190e+00   1.4049672e+00  -1.7929526e-01  -8.5558388e-01  -1.3975893e+00  -2.3426562e-01  -2.2663485e-01   7.1354024e-01  -3.5494921e-01   1.8386843e-01   2.5008983e+00   7.4834696e-01  -9.3581606e-02  -1.2618221e+00   2.2335976e+00   1.8521517e+00   1.6056361e+00  -1.7174866e+00   2.3116742e-01  -3.1092467e+00   1.1766875e+00   1.0977664e+00   3.6723672e+00   3.5175897e+00   2.2195310e+00   1.1117534e+00  -1.6569101e-01  -6.1747435e-01  -4.1100753e-01  -5.2753253e-01  -1.2178589e+00  -5.0893343e+00  -2.4026446e+00  -2.3453498e+00  -7.2975990e-01  -7.0330393e-01  -7.9770241e-01  -2.3803067e+00   4.0665952e+00   2.8683890e+00  -2.5557086e+00  -3.1943690e+00   1.0178121e+00   9.1406125e-01   2.4735238e+00   8.9563094e-01  -2.2128671e-01  -1.9512641e+00  -4.1053759e-01  -5.0616759e-01   6.7237922e-01   1.3989427e+00   5.5000359e-01  -1.2582456e+00   2.9418545e+00   8.9700499e-01   9.5422591e-01  -2.5721026e+00  -2.7707297e+00  -3.4355335e+00   4.0864146e+00   2.1028722e+00   2.7886732e+00   3.4207564e+00   3.5081857e-02   3.9608481e+00   1.8946181e+00   1.5997048e+00   3.7740692e+00   1.6585085e+00   1.2429649e+00  -3.7606654e-01
   2.3678431e+00   1.2545058e+00  -5.1505770e-01   3.6341643e-01  -3.4195840e-01  -4.4828442e-01   2.5726781e-01  -6.2579190e-01  -3.9918334e-01  -4.9221218e-01   3.1847819e+00   4.3489136e-01   3.6822163e-01   3.9790902e-01   4.4232639e-01   1.8386325e+00   1.4590194e+00   3.1480497e-01   2.3557575e+00   9.8611116e-01  -1.5222116e-01  -1.0023917e+00  -1.4016094e+00   1.6773547e-01  -8.9560758e-01   8.9099002e-01  -5.4066843e-01   2.6357811e-01   3.1789684e+00   4.8642358e-01  -3.1134580e-01  -7.2367305e-01   1.9965569e+00   1.5466172e+00   1.6229060e-01  -2.3849207e+00  -5.9701996e-02  -3.2168628e+00   8.5404967e-01   9.5924514e-01   4.4544835e+00   2.4460906e+00   1.8509275e+00   1.1244328e+00  -7.8976727e-01  -1.1051292e+00  -6.8725548e-01  -3.4090559e-01  -1.4300375e+00  -4.8953780e+00  -2.5044589e+00  -2.1951261e+00  -6.5150323e-01  -4.4759594e-01  -5.7936559e-01  -2.5203766e+00   4.4495576e+00   3.0767013e+00  -2.3757293e+00  -2.5729411e+00   1.0148676e+00   1.0207366e+00   2.9650815e+00   9.5621050e-01  -1.1517712e+00  -2.1089002e+00  -6.9058229e-01  -5.1868371e-01   1.0783673e+00   1.6952063e+00   4.2081480e-01  -1.1496545e+00   3.7743661e+00   5.9510596e-01   8.8450430e-01  -2.7118959e+00  -3.0135987e+00  -3.0011522e+00   3.7905081e+00   2.1250483e+00   3.1794506e+00   3.8174317e+00   2.5843312e-01   4.3432800e+00   2.3156594e+00   1.3843128e+00   3.3013076e+00   2.0648705e+00   1.3659388e+00  -4.7157379e-01
   2.1430831e+00   9.8809079e-01  -4.0421229e-01   4.8317320e-01  -3.5922690e-01  -3.1630713e-01   4.3145874e-01  -3.0157270e-01  -1.1022220e+00  -1.8708527e-01   2.6944520e+00   7.8867994e-01   5.1444874e-01   5.4572322e-01   2.5508536e-01   2.2335517e+00   1.0131147e+00   3.4800071e-01   2.1375863e+00   5.8828989e-01  -2.2449227e-01  -3.9058954e-01  -1.1469919e+00   7.5977139e-01  -5.1806480e-01   1.4740053e+00  -1.9057918e-01   6.5703086e-01   3.0728594e+00   7.0818781e-01  -1.8306346e-02  -1.8192133e-01   1.8158899e+00   1.4911102e+00  -4.7742023e-01  -2.5871558e+00  -1.4860116e-01  -2.1226648e+00   8.3837689e-01   1.3351504e+00   5.2216089e+00   2.7870929e+00   9.2728247e-01   1.5907086e+00  -8.2498593e-01  -7.3304774e-01  -2.3367129e+00  -1.3235861e-02  -1.8041972e+00  -5.0656837e+00  -3.1058251e+00  -2.3242691e+00  -1.3019974e+00  -1.1215743e+00  -8.8203820e-01  -2.5495736e+00   4.3023390e+00   2.9061165e+00  -2.8914625e+00  -2.1342717e+00   1.0036342e+00   5.1432340e-01   3.5626965e+00   1.1528124e+00  -1.1041912e+00  -1.8031898e+00  -1.1865743e+00  -7.2419542e-01   8.5747618e-01   1.3077851e+00   5.9627892e-01  -7.5816344e-01   3.7465594e+00   7.9135480e-01   4.1466934e-01  -2.3572341e+00  -3.0267396e+00  -9.6769237e-01   3.2055999e+00   2.7617120e+00   3.6340123e+00   4.0998438e+00   6.4430391e-01   4.4342922e+00   2.4678132e+00   1.4874997e+00   3.1427973e+00   2.2681121e+00   1.1832696e+00  -3.0803498e-01
   1.3407328e+00   1.0166141e+00  -6.7945534e-01   5.4971539e-01  -8.8015271e-02  -2.3219010e-02   8.9784117e-02  -2.0660259e-01  -1.3201646e+00  -3.6820546e-02   1.2297249e+00   9.4180308e-01   4.0299899e-02   5.0503068e-01  -1.8699494e-01   2.4608754e+00   5.1468975e-01   3.2778797e-01   2.1110941e+00   6.9287252e-01  -3.1356148e-01  -1.2292528e-01  -1.4458525e+00   1.3817886e+00  -4.8676967e-01   1.8794096e+00   5.3058897e-02   9.9998330e-01   2.5704448e+00   4.2394241e-01  -2.3037101e-01   5.3834580e-01   1.5790924e+00   1.4930944e+00  -7.8225743e-01  -2.2527161e+00  -9.2561062e-01  -1.6608916e+00   5.4528066e-01   1.2530172e+00   5.0200421e+00   2.6904484e+00   5.2221191e-01   2.0063949e+00  -5.8099596e-01  -2.5418859e-01  -3.3440703e+00   1.9056229e-01  -1.8832967e+00  -5.0991394e+00  -3.3791448e+00  -2.2240569e+00  -1.4708664e+00  -1.1247866e+00  -1.0642162e+00  -2.2986503e+00   3.9088083e+00   3.0068956e+00  -3.4425114e+00  -1.4701218e+00   2.8705192e-01   3.0745345e-01   3.2010146e+00   1.0948242e+00  -1.1705698e+00  -1.7157497e+00  -6.9172304e-01   1.5405082e-01   1.0118271e+00   1.6939727e+00   1.9281979e-01  -3.3625237e-01   3.4118582e+00   9.4995898e-01   3.5957080e-01  -1.4892484e+00  -3.1179813e+00   2.8397644e-02   2.5439186e+00   2.7960691e+00   3.6911214e+00   4.5029622e+00   5.8791751e-01   3.7832790e+00   2.9839560e+00   2.3515598e+00   2.7091016e+00   2.8104392e+00   1.0479876e+00  -1.1857565e-01
   6.3312499e-01   1.2895847e+00  -8.8709525e-01   5.5875481e-01  -1.9886098e-01  -1.6552482e-01  -1.2372876e-01  -1.5792541e-01  -1.2489386e+00  -5.3848129e-02   5.4191002e-01   1.3333744e+00   4.2532341e-02   6.0123578e-01  -3.3053350e-01   2.7115157e+00   4.5041579e-01   4.7274916e-01   1.9307229e+00   4.1859848e-01  -3.8621502e-01   7.3391913e-01  -1.8431523e+00   1.9195632e+00  -5.0923170e-01   2.2189960e+00   2.0978437e-01   1.1316949e+00   2.6213617e+00   3.9369386e-01  -6.7164226e-01   1.3694700e+00   1.0001805e+00   1.6525038e+00  -8.2390025e-01  -1.8449649e+00  -1.5637682e+00  -1.4695909e+00  -6.0887315e-02   1.8677182e+00   5.3581389e+00   2.4219311e+00   3.2925739e-01   1.9551726e+00  -6.7063616e-01   8.2586772e-02  -3.7811200e+00   5.2725951e-01  -2.0854658e+00  -4.9645482e+00  -3.6065520e+00  -1.9294187e+00  -1.3968714e+00  -7.0827840e-01  -8.6286397e-01  -2.0276143e+00   3.5013084e+00   2.6875741e+00  -3.3199917e+00  -7.2720954e-01   8.0536591e-01   5.9074839e-01   3.3108439e+00   1.1399303e+00  -9.9884173e-01  -7.8849263e-01  -1.2005238e+00   1.7203537e-01   6.0275405e-01   1.4279699e+00  -6.3954623e-02   3.8305119e-01   3.4197439e+00   6.8649293e-01   5.1354150e-01  -9.8751677e-01  -2.5051006e+00   1.1953472e+00   1.9941998e+00   2.9857395e+00   3.7115534e+00   4.8637532e+00   5.4657237e-01   3.6090051e+00   3.1663062e+00   2.6372621e+00   2.9653454e+00   3.2185547e+00   1.2115886e+00  -3.5866955e-02
   2.3303041e-01   1.2879715e+00  -1.1268217e+00   4.6145585e-01  -2.0348437e-01  -2.6200459e-01  -5.4986881e-01  -9.6834272e-02  -1.6512798e+00  -1.7364209e-01  -2.9370706e-01   1.8101624e+00  -2.0518275e-01   7.7596044e-01  -5.7707290e-01   2.9907871e+00   3.0411710e-01   4.3588273e-01   1.8238922e+00   2.6263500e-01  -5.4803879e-01   1.2327340e+00  -1.8950056e+00   2.6052996e+00  -5.1640951e-01   2.6722883e+00   4.8564574e-01   1.3541881e+00   2.1072502e+00   4.3614652e-01  -1.0815124e+00   2.1746418e+00   6.3959755e-01   1.6710272e+00  -6.0596228e-01  -1.4162101e+00  -1.9949910e+00  -9.4022295e-01  -2.5046694e-01   2.3634422e+00   4.5784089e+00   2.1648044e+00   5.0332736e-01   2.5208362e+00  -2.8277636e-01   4.4609349e-01  -3.6200012e+00   1.2962604e+00  -2.1490231e+00  -4.8174803e+00  -3.8854813e+00  -1.9460403e+00  -1.6631585e+00  -1.3435291e+00  -4.4732021e-01  -1.8682249e+00   3.1765703e+00   2.1783185e+00  -3.5101089e+00  -2.1726560e-01   7.0645577e-01  -6.8276399e-02   3.2399119e+00   1.2523364e+00  -1.0190565e+00  -5.0557959e-01  -1.0010426e+00   7.2485557e-01   7.8117016e-01   1.4313817e+00  -5.8854185e-01   6.3390045e-01   2.8048347e+00   6.5297157e-01  -8.6398433e-02  -1.5239605e-01  -2.3176811e+00   2.2050107e+00   1.1991416e+00   3.0997843e+00   3.7558057e+00   5.2315320e+00   4.9464193e-01   3.0877807e+00   3.5421617e+00   3.3691533e+00   2.4434307e+00   3.8271968e+00   1.0969518e+00   2.1095065e-01
  -3.0049114e-01   1.0926297e+00  -9.1762548e-01   5.8817757e-01   2.8517446e-02  -1.1530297e-02  -2.6438486e-01  -6.5094348e-02  -9.2056448e-01  -1.7324439e-01  -2.1375427e-02   1.7500798e+00   4.2433791e-01   7.4855436e-01  -1.4515459e-01   2.8360568e+00  -1.4145157e-01  -6.8169271e-02   1.2150018e+00  -4.6508159e-01   9.1803863e-02   2.0455303e+00  -1.8477675e+00   2.5154752e+00   3.5802798e-01   2.9272921e+00   1.0628916e+00   1.4298949e+00   2.2707856e+00   3.9900151e-01  -9.0074753e-01   1.9142049e+00  -2.6898689e-01   1.3672343e+00  -3.8198140e-01  -9.4668259e-01  -2.3099872e+00  -8.9901647e-01  -1.0970216e+00   2.7174007e+00   4.9911010e+00   1.8974712e+00  -5.6602543e-01   1.4397462e+00  -7.9829560e-01   7.5507706e-01  -4.5144149e+00   8.3545965e-01  -2.3405439e+00  -4.2382761e+00  -3.7599682e+00  -1.5870378e+00  -6.3397648e-01  -1.2564222e-02  -5.4438608e-01  -1.5006596e+00   2.1550056e+00   1.1401489e+00  -2.4908228e+00   9.4627888e-01   2.0009362e+00   4.8721955e-01   3.6585233e+00   8.4616629e-01  -5.0246032e-01   9.1756716e-01  -1.8206283e+00   9.2372293e-02  -2.7580622e-01   5.6074336e-01  -3.1911426e-01   7.0895680e-01   2.3788758e+00   2.9014704e-01  -9.2502896e-02  -5.9691322e-01  -1.1902777e+00   4.1758521e+00   1.5632455e-01   2.3981975e+00   3.0930858e+00   4.1721367e+00   7.6464877e-01   2.9211399e+00   3.0019387e+00   2.6495603e+00   3.8842323e+00   3.8299474e+00   1.4498698e+00   2.9522019e-01
  -6.4113765e-01   3.7104745e-01  -7.8330860e-01   3.8598011e-01   8.6551960e-01   5.8500014e-01  -2.5143735e-01  -5.6646955e-01  -2.3997929e-01  -7.4364450e-01  -7.5387215e-01   5.7627686e-01   2.8670087e-01   1.6627354e-01   3.9335165e-02   2.1642699e+00  -8.4387471e-01  -1.1140652e+00   8.2700299e-01  -7.7122776e-01   9.8382454e-01   1.6836228e+00  -1.6905497e+00   2.1009751e+00   1.2864693e+00   3.0621340e+00   1.6103538e+00   1.6019019e+00   1.8675921e+00   8.7631358e-03  -5.8869921e-01   1.4155081e+00  -7.4211428e-01   8.0745660e-01   7.9490221e-01  -5.3247675e-03  -2.3486025e+00  -1.1688762e+00  -1.1450780e+00   2.4344541e+00   3.9698971e+00   1.0188667e+00  -4.2525481e-01   1.2515451e+00   2.5443807e-01   9.6822157e-01  -3.2911907e+00   1.0409306e+00  -1.4527965e+00  -3.2639500e+00  -3.0725592e+00  -1.4752654e+00   8.7855267e-01   1.2301017e+00  -1.5430390e-01  -8.8475626e-01   1.2337950e+00   3.9571819e-01  -1.5646469e+00   2.0668833e+00   1.7504856e+00   1.9182949e-01   3.2519251e+00  -5.0201436e-02  -8.5701045e-01   4.5168854e-01  -5.2005213e-01   8.6284809e-01  -4.5948146e-02   8.5041867e-01  -8.6500172e-01  -4.2669694e-01   1.2640244e+00   2.2926904e-01  -5.7549482e-01  -9.3294427e-01  -7.5980007e-01   4.6119765e+00  -9.2912630e-01   7.5145702e-01   2.4017443e+00   2.7986116e+00   1.0782346e+00   2.0771973e+00   2.9444528e+00   2.4540534e+00   4.3389406e+00   4.3690129e+00   1.2824386e+00   6.0921302e-01
  -1.0287753e+00   4.5783509e-03  -6.2055185e-01   2.5267368e-01   3.6293283e-01   1.1006463e-01  -4.5773518e-02  -6.4688456e-01  -1.8879620e-01  -1.0415435e+00  -1.5852053e+00   2.8770983e-02   3.0181247e-01  -3.8176502e-01  -2.1555812e-01   1.6270969e+00  -7.9090859e-01  -1.2699725e+00   9.6797193e-01  -7.4283463e-01   1.0772978e+00   1.9472748e+00  -1.6045977e+00   2.3575155e+00   1.1430660e+00   2.7188741e+00   1.7280319e+00   1.4503757e+00   2.0205975e+00   7.0362785e-02  -1.0926473e+00   1.6080237e+00  -8.6815779e-01   9.1058550e-01   5.0952232e-01   4.0238609e-01  -2.4743520e+00  -1.0129493e+00  -1.6917586e+00   1.6982515e+00   4.0305459e+00  -7.6881861e-02  -1.1618177e+00   6.5709103e-01   5.7535095e-02   1.1211121e+00  -4.4330409e+00   2.8521515e-01  -1.3677848e+00  -2.8049790e+00  -3.1482709e+00  -1.2775301e+00   2.4083180e-02   2.8781339e-02  -6.6758011e-01  -1.0560010e+00   1.3119501e+00   1.2681317e-01  -1.0293852e+00   2.7662967e+00   1.8190261e+00  -5.7704572e-02   3.2076321e+00  -2.8833294e-01  -8.1151562e-01   6.1652503e-01  -4.4963203e-01   1.2233615e+00  -1.8671723e-01   9.2447113e-01  -1.0147966e+00  -9.5948723e-02   1.8439890e+00   3.9754539e-01  -2.9915641e-01  -5.4167202e-01   9.1015465e-01   5.9815374e+00  -1.4202809e+00   1.0325618e+00   2.6606990e+00   2.8583908e+00   8.1711452e-01   9.2369757e-01   2.5675395e+00   2.2713228e+00   3.6019080e+00   3.9546523e+00   9.6249956e-01   5.8495052e-01
  -1.0781279e+00  -1.2887901e-01  -2.7843312e-01   1.8937804e-01   1.0337375e-01   1.6711625e-01   3.4848959e-01  -4.9770158e-01  -2.9537513e-01  -9.3840368e-01  -2.0436796e+00   4.9199269e-01   3.4218130e-01  -6.8067226e-01  -2.5711066e-01   1.6537449e+00  -1.2018757e-01  -1.0558056e-01   4.7447272e-01  -8.9445889e-01   1.5013743e+00   2.3415674e+00  -7.4485291e-01   2.4428862e+00   1.7910780e+00   2.5269192e+00   1.9215227e+00   1.3931695e+00   1.8499402e+00   9.1356587e-01  -1.0305959e+00   1.6914753e+00  -1.3564938e+00   1.1583405e+00   7.9759145e-01   7.9816226e-01  -2.3826523e+00  -5.1897050e-01  -1.5448860e+00   1.4876416e+00   4.7136089e+00   3.5263080e-01  -2.5120431e+00   2.9882450e-02  -2.8573979e-01   1.2227231e+00  -6.5171490e+00  -6.5915501e-01  -1.8025466e+00  -3.5042351e+00  -3.8201960e+00  -1.6433735e+00  -1.3441668e+00  -1.7840590e+00  -1.2301762e+00  -1.3375410e+00   8.7748986e-01  -1.1157706e-01  -1.0711361e+00   2.7627663e+00   2.0465759e+00   1.8312239e-01   3.3067800e+00  -4.0601902e-02   3.6951674e-02   1.6769364e+00  -1.4326517e+00   4.2267855e-01  -1.1394137e+00  -8.8064865e-02  -3.4339623e-01   3.8583915e-01   1.9151935e+00   1.3953207e+00  -5.6450931e-01   2.0956289e-01   2.1219510e+00   7.6629654e+00  -1.0378338e+00   2.0459545e+00   2.7614249e+00   2.4321139e+00   8.7131725e-01   4.9478748e-01   1.9977904e+00   1.7732385e+00   3.1097154e+00   3.1256964e+00   5.5614430e-01   7.2868546e-01
  -1.7181528e+00  -4.0063400e-01  -2.1286304e-01   2.9705102e-01   1.9876624e-01   3.1366943e-01   2.1331174e-01  -3.8093617e-01  -2.7846431e-01  -7.9192712e-01  -3.0283157e+00   4.8854104e-01  -1.2617565e-02  -9.4962292e-01  -5.1164553e-01   1.3769273e+00  -4.0594867e-01  -8.1706012e-03   3.0874352e-01  -6.7595011e-01   1.3743301e+00   2.5109222e+00  -5.7905210e-01   2.5765932e+00   1.7580635e+00   2.5243996e+00   2.0951723e+00   1.4747925e+00   1.2085940e+00   1.0198079e+00  -9.6991435e-01   1.8309519e+00  -1.1922356e+00   1.2326625e+00   6.7521529e-01   1.0493238e+00  -2.8236247e+00   5.9066054e-02  -2.1925631e+00   1.0544195e+00   3.8908538e+00   3.7299716e-02  -3.3608023e+00  -5.1814545e-01  -3.1150645e-01   1.4252813e+00  -7.5835111e+00  -1.5185809e+00  -1.8259005e+00  -2.9699889e+00  -3.5165467e+00  -1.2617477e+00  -1.7171139e+00  -2.2880018e+00  -1.6403695e+00  -1.1676730e+00  -3.5918435e-02  -7.9638229e-01  -9.2485455e-01   2.9512489e+00   1.3182138e+00  -2.3791799e-01   2.2549910e+00  -2.3204624e-01   4.3198669e-01   2.1357967e+00  -9.7617586e-01   9.6822026e-01  -1.1111645e+00   1.3734867e-01  -6.2749682e-01   4.8197107e-01   1.1163915e+00   1.8704541e+00  -8.9957515e-01   1.0461911e+00   3.3081226e+00   8.3888644e+00  -1.7612632e+00   1.8401448e+00   1.7414698e+00   1.4814668e+00   4.8067280e-01  -8.4243085e-01   1.4393048e+00   1.9340231e+00   2.1252015e+00   2.8297647e+00   1.7586461e-01   8.0286708e-01
  -2.0136013e+00  -7.9979229e-01   3.8940182e-02   1.8124373e-01   6.6677589e-01   4.6696135e-01   5.0449937e-01  -6.0482547e-01   3.2636304e-01  -9.4396500e-01  -3.5812881e+00  -2.9934908e-01   2.3881039e-02  -1.4575304e+00  -4.2411582e-01   6.2874573e-01  -1.0643251e+00  -5.4431554e-01  -1.3060563e-01  -7.7992127e-01   1.6275493e+00   2.5379670e+00  -5.1323198e-01   2.1845219e+00   2.1026131e+00   2.4224198e+00   2.3122232e+00   1.4277705e+00   1.0115263e+00   6.1121118e-01  -9.0520026e-01   1.3718404e+00  -1.4156459e+00   8.3937041e-01   8.5767476e-01   1.3036736e+00  -2.6080834e+00   3.8013628e-01  -2.6463857e+00   7.2933187e-01   3.1803760e+00  -8.7951866e-01  -3.3600402e+00  -8.4846782e-01  -1.1586790e-02   1.4756982e+00  -6.7892521e+00  -1.4707312e+00  -1.2527366e+00  -1.6190593e+00  -2.9693456e+00  -8.6951746e-01  -1.3112816e+00  -1.8388537e+00  -1.8233383e+00  -6.9248410e-01  -5.4847772e-01  -1.0726993e+00   2.3779065e-02   3.6055747e+00   1.2355850e+00  -1.2601916e-01   1.7391782e+00  -7.3166923e-01   4.3968570e-01   1.9882159e+00  -2.9899527e-01   1.2197411e+00  -1.0234492e+00   4.9724822e-01  -8.7004607e-01   3.0503882e-01   7.0395400e-01   1.8180988e+00  -7.3871787e-01   1.1099805e+00   4.2766768e+00   8.6331508e+00  -2.4101980e+00   9.8714445e-01   1.0626049e+00   5.5546619e-01   4.9768214e-01  -1.3663582e+00   7.0602191e-01   1.2262798e+00   1.9622963e+00   2.1515152e+00  -2.6234502e-02   8.7215069e-01
  -2.3485792e+00  -1.1287777e+00   2.4919765e-01   5.9317842e-02   1.2320193e+00   1.0084448e+00   6.2057944e-01  -6.9313223e-01   9.7536565e-01  -8.3666425e-01  -4.2881832e+00  -5.9566157e-01  -1.8909870e-01  -1.8045001e+00  -3.8175310e-01   3.3056352e-01  -7.8155582e-01  -2.4815526e-01  -5.9692900e-01  -6.0110698e-01   2.1493831e+00   2.2560512e+00  -6.7786010e-02   1.7678957e+00   2.9211909e+00   2.1600501e+00   2.5301117e+00   1.3391969e+00   5.2601379e-01   7.0554273e-01  -6.0616690e-01   1.2432565e+00  -1.5273666e+00   8.0581616e-01   2.1371942e+00   2.2869448e+00  -2.3945815e+00   2.1143197e-01  -2.1308456e+00   1.9365047e-01   2.4454335e+00  -1.0223419e+00  -3.8980175e+00  -1.4708756e+00   3.0040701e-01   1.4094425e+00  -6.9655814e+00  -2.3078161e+00  -9.1199712e-01  -1.6618217e+00  -2.5096066e+00  -8.1204296e-01  -9.1247590e-01  -2.0031683e+00  -1.7516078e+00  -3.8372533e-01  -1.4366555e+00  -1.5982429e+00   1.5215900e-01   3.3548960e+00   4.7952796e-01  -2.7769422e-01   8.0384978e-01  -1.1250977e+00   1.0058796e+00   2.1510957e+00   4.2774909e-01   1.4803133e+00  -1.3137463e+00   3.7569387e-01  -5.8955640e-01   1.9636338e-01   6.5357934e-02   2.5899051e+00  -6.2526062e-01   1.8338023e+00   4.9038834e+00   8.0339900e+00  -2.0915086e+00   5.2528723e-01   5.1609064e-01  -5.3844647e-01   5.0658236e-01  -2.0939322e+00   4.3457939e-01   1.1942409e+00   1.7053717e+00   1.8341371e+00  -3.9717302e-01   1.1244613e+00
  -2.5022441e+00  -8.7396600e-01   4.1134423e-01   8.9907807e-02   9.2271137e-01   8.5675686e-01   8.1825729e-01  -4.9384811e-01   1.1825614e+00  -5.2520441e-01  -4.5919412e+00  -3.1862352e-01  -2.8575769e-01  -1.9832029e+00  -6.1816444e-01   6.6174669e-02  -2.8671777e-01   5.4877230e-01  -7.3640251e-01  -3.1185315e-01   2.0223997e+00   2.2563495e+00   1.6455712e-01   1.6857475e+00   2.6611626e+00   1.6209888e+00   2.3185585e+00   1.0335924e+00   4.7122785e-01   8.6589265e-01  -8.6798141e-01   1.3687114e+00  -1.5695047e+00   1.0439671e+00   1.7351652e+00   2.4380527e+00  -2.5197096e+00   2.0526088e-01  -2.4416902e+00  -4.8678327e-01   2.3697583e+00  -1.4068942e+00  -4.6997209e+00  -2.2852943e+00  -5.0320825e-01   1.1488625e+00  -7.9758658e+00  -3.3685372e+00  -1.2241974e+00  -1.6090938e+00  -2.4412045e+00  -5.6887060e-01  -1.7236873e+00  -2.9446489e+00  -2.1813996e+00  -4.8336958e-01  -1.6786922e+00  -1.5522400e+00   2.8001918e-01   3.0108222e+00   2.0536763e-01   2.3837054e-01   1.0741226e-01  -9.9498810e-01   1.5438086e+00   2.8650376e+00   1.2157845e-01   1.3228100e+00  -1.7644391e+00   2.1438445e-01  -2.3843603e-01   9.2440647e-01   3.5513123e-01   3.0915412e+00  -1.1485458e-01   2.6864057e+00   5.9388903e+00   7.8521817e+00  -1.6026091e+00   9.4651746e-01   1.6832592e-01  -8.0905533e-01   3.3451497e-02  -2.6812114e+00  -1.5041938e-01   9.1335684e-01   8.0742683e-01   7.8035332e-01  -6.0745751e-01   1.0521513e+00
  -2.2852156e+00  -8.2941577e-01   5.3973633e-01  -7.2600858e-02   1.4647372e+00   1.0593341e+00   8.1690414e-01  -5.7035936e-01   1.4096051e+00  -4.9345927e-01  -4.4490022e+00  -7.7196864e-02  -2.8948868e-01  -1.8612757e+00  -4.8173821e-01  -1.0690150e-01  -3.0553997e-01   7.2331513e-01  -1.3674860e+00  -4.3631599e-01   1.8898925e+00   2.1993778e+00   4.2096035e-01   1.3171968e+00   3.0086549e+00   1.7116664e+00   2.3333333e+00   9.8188367e-01   3.7515967e-02   8.5294129e-01  -7.0642220e-01   1.2700118e+00  -1.7192371e+00   8.8171351e-01   2.6254770e+00   2.6820677e+00  -2.0066415e+00   5.6163352e-01  -2.1978415e+00   1.8158315e-01   1.2710554e+00  -1.5911689e+00  -3.7332441e+00  -1.8953703e+00   5.5685588e-03   8.6630460e-01  -5.6355746e+00  -2.3436110e+00  -8.5500940e-01  -8.1414256e-01  -1.9352983e+00  -4.4358658e-01  -1.2733960e+00  -2.7815710e+00  -1.4778101e+00   3.1595001e-03  -2.2096065e+00  -1.9516179e+00   6.7614573e-01   2.5680124e+00   1.2176843e-01   2.2121867e-01  -4.9824920e-01  -1.0026883e+00   1.6798162e+00   2.9099630e+00   4.9509302e-01   1.1428027e+00  -1.6187138e+00   2.0274036e-01  -4.3132578e-01   7.2536423e-01  -6.8740672e-01   3.0551577e+00  -4.9119675e-01   2.9712537e+00   6.0318410e+00   6.8917241e+00  -1.5270819e+00   4.4694016e-01  -6.0547059e-01  -1.6270907e+00   9.0708094e-02  -2.3870752e+00  -6.6039029e-01   4.9171565e-01   4.4246053e-01   2.3994691e-01  -7.5417351e-01   1.2553202e+00
  -2.5141132e+00  -1.0411960e+00   8.3443356e-01   2.1306803e-01   1.4073470e+00   1.3492236e+00   1.0884658e+00   1.1793838e-01   1.3428606e+00   2.9645115e-01  -4.6111333e+00   4.9050384e-01  -2.0415529e-01  -1.6664566e+00  -6.3606911e-01  -7.3691610e-02  -2.9609206e-01   1.1135392e+00  -1.5632473e+00  -1.2489906e-01   1.7829672e+00   2.1095939e+00   1.0968991e+00   1.4283387e+00   3.2636707e+00   1.5006876e+00   2.5461590e+00   8.9764726e-01  -6.1341408e-01   1.1158429e+00  -3.1710440e-01   1.3370485e+00  -1.4863459e+00   9.8215939e-01   1.8868598e+00   2.7068866e+00  -2.1864476e+00   1.0843104e+00  -2.7592968e+00  -7.9191718e-01   5.0860042e-01  -1.4023652e+00  -5.6805865e+00  -3.0390083e+00  -1.4333004e+00   7.2649313e-01  -8.4063824e+00  -4.1821230e+00  -1.7619601e+00  -1.1849732e+00  -2.0521450e+00  -4.1598864e-01  -2.1539875e+00  -4.1713009e+00  -2.5259398e+00  -2.7240521e-01  -2.9211078e+00  -2.5431388e+00   1.1373247e-01   1.9489675e+00  -6.6539965e-01  -1.7934187e-01  -1.2226076e+00  -9.1427700e-01   2.5490400e+00   3.8682705e+00   2.8670571e-01   1.1908242e+00  -2.2456765e+00  -1.2763068e-01   2.1243690e-01   1.3641301e+00  -1.2707591e+00   3.7328824e+00  -5.1589819e-01   3.9617978e+00   6.8473850e+00   7.7632683e+00  -1.5881157e+00   7.2776884e-01  -1.1297420e+00  -2.3637014e+00  -2.5863293e-01  -3.1770427e+00  -1.1791689e+00   6.0266295e-01  -1.7999966e-01  -9.2131849e-01  -1.0473309e+00   1.3531285e+00
  -2.1810832e+00  -1.1817405e+00   1.1154983e+00   1.8969788e-01   9.8291253e-01   1.1642909e+00   1.4300738e+00   2.9969410e-01   1.3188499e+00   5.3562659e-01  -4.8117865e+00   2.5708708e-01  -2.6036843e-01  -2.0751053e+00  -9.1037397e-01  -6.4463695e-01   7.8160263e-02   1.3773609e+00  -1.3692841e+00   3.8836629e-01   1.6721000e+00   1.5572647e+00   1.4588193e+00   1.2725196e+00   3.2523080e+00   6.6803409e-01   2.4114157e+00   5.5253192e-01  -6.1232288e-01   1.1174125e+00  -7.8071670e-01   8.8181794e-01  -1.3644811e+00   1.1892942e+00   1.0799762e+00   2.6692121e+00  -1.9089208e+00   1.0375591e+00  -2.8109465e+00  -2.0447353e+00   2.2231030e-01  -2.2304606e+00  -6.3417389e+00  -3.3034344e+00  -2.1684850e+00   3.9276825e-01  -9.4959541e+00  -4.9613374e+00  -1.9386060e+00  -1.3328221e+00  -2.3182405e+00  -5.3440933e-01  -3.8141345e+00  -6.3299862e+00  -3.5846622e+00  -8.5550455e-01  -2.2418311e+00  -2.1030822e+00   1.0538865e-01   1.4874489e+00  -1.1097496e+00  -1.1730009e-01  -1.4686136e+00  -8.8008134e-01   2.4522084e+00   3.6557878e+00   2.5084535e-01   1.4118998e+00  -2.3155819e+00   3.3229730e-03   6.7452048e-01   1.7271598e+00  -6.5639221e-01   4.0246268e+00   2.0487762e-02   3.8295190e+00   7.8058237e+00   8.1136313e+00  -1.1130991e+00   1.1830606e+00  -7.9780257e-01  -2.3127740e+00  -6.8655127e-01  -3.7587158e+00  -1.8300406e+00   1.5428387e-01  -1.5692397e+00  -2.1740594e+00  -1.3893108e+00   1.2952841e+00
  -1.9244170e+00  -6.7061892e-01   9.9551325e-01   7.2163284e-02   1.4051693e+00   1.2327110e+00   1.1994041e+00   6.0535408e-02   1.8286708e+00   5.0978474e-01  -4.2951309e+00   3.1201194e-01  -2.8900820e-01  -1.9140448e+00  -8.4841969e-01  -9.6306608e-01   1.5885267e-01   1.2498060e+00  -1.6953445e+00   4.0153524e-01   1.2885861e+00   1.1535286e+00   1.0022504e+00   7.4411697e-01   3.0806519e+00   5.0682330e-01   2.0676059e+00   3.5390170e-01  -5.9763737e-01   6.2260761e-01  -1.1359070e+00   6.7575347e-01  -1.5741095e+00   1.0980005e+00   1.6652387e+00   2.8725427e+00  -1.5887633e+00   6.3036804e-01  -2.7269889e+00  -1.3100350e+00  -5.1369476e-01  -3.0677417e+00  -4.4372080e+00  -2.6927735e+00  -1.6395517e+00  -1.1502222e-01  -5.7778416e+00  -3.4116705e+00  -1.3205539e+00  -3.4141435e-01  -1.4831796e+00  -1.4620769e-01  -2.8100331e+00  -5.0654614e+00  -2.6238440e+00  -3.2536362e-01  -2.2851950e+00  -1.9994973e+00   8.1477295e-01   1.0357302e+00  -8.6152935e-01   6.3022441e-01  -2.0952886e+00  -9.6116196e-01   2.0009752e+00   3.4748137e+00   5.9349587e-01   1.3734971e+00  -2.0061231e+00   2.6770254e-01   1.8566475e-01   1.4837338e+00  -1.2255466e+00   3.2379732e+00   2.3633804e-01   3.2527459e+00   7.6093428e+00   6.1683076e+00  -7.8708956e-01   3.0484003e-01  -1.5401261e+00  -2.7123497e+00  -8.6458154e-01  -3.1619446e+00  -2.1913522e+00  -2.5212406e-01  -1.8254141e+00  -2.4268405e+00  -1.1563033e+00   1.3244113e+00
  -1.9919818e+00  -9.1767739e-01   1.0586828e+00   2.2609162e-01   1.6003671e+00   1.6893823e+00   1.2153478e+00   5.9915232e-01   1.8597035e+00   1.1213308e+00  -4.6338080e+00   5.7801675e-01  -3.4913347e-01  -1.6789652e+00  -9.5812602e-01  -8.7909174e-01  -7.1386024e-02   1.0268196e+00  -1.8382995e+00   7.7521620e-01   1.2492301e+00   8.4067579e-01   1.3400784e+00   7.7326392e-01   3.6786987e+00   3.7654320e-01   2.3749573e+00   3.8433634e-01  -1.3194536e+00   5.4400522e-01  -9.1176948e-01   6.2384839e-01  -1.5853847e+00   1.2540669e+00   1.2958069e+00   3.2695457e+00  -1.6804171e+00   7.3102416e-01  -2.9596445e+00  -2.0435242e+00  -1.5851999e+00  -2.9514593e+00  -5.4476400e+00  -2.9253369e+00  -2.2796012e+00   1.2072974e-02  -7.2871257e+00  -4.0427990e+00  -1.7858664e+00  -7.5983187e-01  -1.7253052e+00  -3.4982414e-01  -3.4409409e+00  -6.1714533e+00  -3.4609177e+00  -5.9573259e-01  -2.4831529e+00  -2.4228243e+00   2.4764366e-01   5.4645126e-01  -1.5044851e+00   1.8108575e-01  -2.4164600e+00  -1.0172507e+00   2.2451495e+00   3.8319334e+00   6.1991781e-01   1.8170735e+00  -2.4210375e+00  -8.8483754e-02   7.0684859e-01   1.8751251e+00  -1.8959070e+00   3.4918144e+00   3.3550159e-01   3.6326135e+00   7.5753461e+00   6.8314214e+00  -1.0386064e+00  -3.8796063e-02  -1.6197687e+00  -2.9800658e+00  -1.0723611e+00  -3.5392485e+00  -2.2244219e+00   2.3619453e-01  -2.0996696e+00  -2.8838638e+00  -1.3154420e+00   1.6012008e+00
  -1.6117023e+00  -7.5732229e-01   1.3835952e+00   5.5733955e-01   1.3627935e+00   1.8228166e+00   1.6336704e+00   9.6526391e-01   1.7403936e+00   1.6910890e+00  -3.5987080e+00   8.9089187e-01   5.8454409e-02  -1.5545544e+00  -9.2715347e-01  -1.0500366e+00  -4.4223453e-02   1.2939800e+00  -2.0702423e+00   6.4549743e-01   8.9512221e-01   6.3126649e-01   1.5542497e+00   3.5338285e-01   3.7272962e+00   1.2014879e-01   2.1464160e+00   3.2168340e-01  -1.0416650e+00   8.3000814e-01  -5.2325406e-01  -7.3963398e-03  -1.5191854e+00   1.3975228e+00   1.4543163e-01   2.6843179e+00  -1.4185144e+00   1.0985994e+00  -3.2758712e+00  -1.9837006e+00  -2.7291080e-01  -2.8299642e+00  -6.0232129e+00  -3.1508371e+00  -2.9181659e+00  -2.6711886e-01  -7.8642163e+00  -4.2787391e+00  -2.1454756e+00  -6.2865650e-01  -1.6387881e+00  -2.4030964e-01  -3.9748659e+00  -6.1289914e+00  -4.1106943e+00  -8.1964592e-01  -2.4728667e+00  -2.2860126e+00   4.7623906e-01  -3.0562194e-02  -9.1996965e-01   1.0651253e+00  -2.2301531e+00  -7.8942311e-01   2.2766670e+00   4.5181949e+00  -7.0049949e-01   6.6996269e-01  -3.1719899e+00  -9.6945165e-01   1.2232116e+00   1.8995782e+00  -1.8450981e+00   3.2600337e+00   2.7871944e-01   2.5219442e+00   7.9408511e+00   7.5441228e+00  -7.7103038e-01   2.1211804e-01  -2.0964504e+00  -3.6805846e+00  -1.1681423e+00  -3.1131595e+00  -3.2016237e+00  -7.8677800e-01  -2.3516523e+00  -3.8459810e+00  -1.2413994e+00   1.4412618e+00
  -1.8154554e+00  -2.7619925e-01   1.0430555e+00   5.4812422e-01   1.9797355e+00   2.1460403e+00   1.3255736e+00   1.1786933e+00   2.0685206e+00   2.1447774e+00  -4.2963849e+00   9.5168959e-01  -4.7701724e-01  -1.2761093e+00  -1.1024253e+00  -9.5596570e-01  -7.3256752e-01   1.0687822e+00  -1.9904526e+00   1.1393189e+00   4.6192635e-01   3.2461810e-01   9.9560375e-01   3.8632308e-01   3.3298214e+00   3.2859110e-01   1.9288914e+00   3.7928457e-01  -1.6468076e+00   2.3778588e-02  -5.7384137e-01   5.9176249e-01  -1.4192176e+00   1.2903492e+00  -6.8638309e-01   2.6324026e+00  -1.8056130e+00   1.0259878e+00  -3.4417318e+00  -1.9924500e+00  -1.7456576e+00  -3.2057220e+00  -5.1861030e+00  -2.2237712e+00  -2.8438179e+00  -2.7807827e-01  -6.3875168e+00  -3.1651915e+00  -2.0251040e+00  -7.6715471e-03  -1.3590927e+00  -2.8286489e-04  -3.5752265e+00  -5.1054237e+00  -3.9222441e+00  -2.0532581e-01  -2.4236970e+00  -1.5377907e+00  -2.7234423e-01  -3.9527961e-01  -1.9896265e+00   1.1888657e+00  -2.8982556e+00  -7.1919684e-01   1.8110294e+00   3.8853044e+00   1.6041509e-01   1.6100651e+00  -2.6873983e+00  -2.8276649e-01   8.4637714e-01   2.5566298e+00  -2.3318106e+00   2.7824237e+00   7.1673315e-01   3.2529191e+00   6.2159969e+00   5.5917418e+00  -8.1024594e-01  -4.2450503e-01  -2.0028150e+00  -2.9106436e+00  -1.3137184e+00  -2.5516783e+00  -2.5031743e+00  -5.3446989e-02  -2.4020995e+00  -3.8157212e+00  -1.0794722e+00   1.5912126e+00
  -2.1540819e+00  -7.6936120e-02   6.2037648e-01   4.3948883e-01   2.6205706e+00   2.3808032e+00   6.5867167e-01   8.6695085e-01   2.8200760e+00   1.8749110e+00  -4.6366181e+00   8.5359469e-01  -6.8983582e-01  -1.1223978e+00  -9.4971312e-01  -9.8612133e-01  -1.0325449e+00   3.3544320e-01  -2.0971272e+00   1.3862004e+00  -3.0056060e-02   2.9131472e-01  -8.1117143e-04   1.6075248e-01   3.8716725e+00   5.0354524e-01   2.0253194e+00   5.1330415e-01  -1.8551201e+00  -3.8684796e-01  -9.2293081e-01   4.2323249e-01  -1.5483249e+00   1.7915046e+00   5.7105849e-01   3.5071070e+00  -1.9018210e+00   5.1362810e-01  -3.6603300e+00  -7.5348667e-01  -2.3204044e+00  -3.3597703e+00  -3.1376652e+00  -1.1373573e+00  -1.5662518e+00   7.6685250e-02  -3.4133319e+00  -1.2248966e+00  -1.3137329e+00   4.5285505e-01  -9.3171814e-01   1.9215234e-01  -2.7279207e+00  -3.7841863e+00  -3.4370475e+00   1.9824461e-01  -2.3344372e+00  -1.8194785e+00   1.0228442e-01  -6.1287737e-01  -1.4279398e+00   1.5400703e+00  -3.1041003e+00  -1.0402839e+00   1.2628220e+00   3.7510390e+00   4.0449601e-01   2.1172308e+00  -2.6434800e+00  -2.5916555e-01   1.4535039e-01   2.1980048e+00  -3.2984738e+00   1.7091675e+00   9.1112430e-01   2.0832859e+00   6.0551306e+00   5.1053939e+00  -1.2519073e+00  -1.4389075e+00  -2.4760498e+00  -3.0388634e+00  -1.4066084e+00  -2.1492053e+00  -2.5629422e+00   3.2759305e-01  -1.6114575e+00  -3.1945008e+00  -7.6792205e-01   1.8191533e+00
  -8.1386139e-01   2.3601482e-01   8.8934120e-01   5.1019099e-01   1.7557857e+00   2.0844559e+00   1.2734529e+00   1.2574604e+00   1.9867499e+00   2.1912949e+00  -3.5067466e+00   8.3184607e-01  -4.4508890e-01  -1.0609128e+00  -9.5828776e-01  -9.1055667e-01  -8.6341356e-01   5.4059841e-01  -1.7683867e+00   1.1192871e+00   1.2483157e-01  -1.1791320e-01   5.0247930e-01   1.1862625e-01   3.1898669e+00   3.7062688e-01   1.4879927e+00   3.5630467e-01  -1.1444405e+00  -2.3896740e-01  -9.4824779e-01   7.0669758e-01  -1.8993724e+00   1.6346191e+00  -1.8978482e+00   2.3020506e+00  -1.7058398e+00   1.9592479e-01  -3.8362977e+00  -1.0279321e+00  -1.5561971e+00  -4.1745359e+00  -3.4806329e+00  -8.6122264e-01  -2.5297622e+00  -6.0245612e-01  -3.5882195e+00  -7.7879939e-01  -1.7509069e+00   2.9556822e-01  -1.5655844e+00  -1.7059060e-01  -3.8816867e+00  -4.4157811e+00  -3.7693610e+00  -3.1136175e-01  -1.2134330e+00  -9.8325297e-01  -1.5685735e-02  -7.9757320e-01  -1.0974794e+00   2.0060111e+00  -1.9489242e+00  -5.1632869e-01   1.9445523e-01   3.5327224e+00  -1.0311713e+00   1.1970973e+00  -2.7164101e+00  -9.0023888e-01   7.2496399e-01   2.7403138e+00  -2.0710502e+00   1.3484961e+00   8.5469017e-01   1.4847747e+00   4.8242846e+00   4.9621595e+00  -7.5249705e-01  -1.0333213e+00  -1.3056982e+00  -2.1026856e+00  -1.0830266e+00  -5.9908440e-01  -2.2256773e+00  -5.1238334e-01  -1.9514980e+00  -3.5199693e+00  -5.8802908e-01   1.7061622e+00
  -1.7798420e-01   1.4686531e-01   1.2123592e+00   6.3990697e-01   1.6575601e+00   2.0888786e+00   1.6694457e+00   1.3549098e+00   1.9795505e+00   2.2476201e+00  -2.3953286e+00   8.6606867e-01   2.8878802e-02  -9.7887497e-01  -4.8273186e-01  -8.4965192e-01  -9.7883717e-01   4.3219159e-01  -1.6053698e+00   8.7389676e-01   3.6914374e-03  -1.0957276e-01   6.4872692e-01  -1.0674679e-01   3.6300365e+00   5.2849687e-01   1.4901073e+00   4.1367358e-01  -5.5804640e-01   1.9867701e-01  -4.9002904e-01   2.0167730e-01  -1.7212964e+00   1.8104283e+00  -2.5282872e+00   1.6751676e+00  -1.4237592e+00   2.9853249e-01  -3.9725203e+00  -2.6789724e-01  -4.6503546e-01  -3.9452560e+00  -3.5983672e+00  -6.8280878e-01  -2.8607731e+00  -7.9857244e-01  -3.6966236e+00  -3.8485232e-01  -1.9974857e+00   2.4706069e-01  -1.7352031e+00  -2.9036209e-01  -4.1719785e+00  -4.0723462e+00  -4.1125793e+00  -4.7404228e-01  -7.9871810e-01  -9.3744738e-01   5.1606831e-02  -1.1958686e+00  -2.2380799e-01   2.2436336e+00  -9.8043282e-01  -3.9629508e-01  -2.4202084e-01   3.6163369e+00  -2.1849921e+00   2.4747287e-01  -3.1298871e+00  -1.5273296e+00   1.0026122e+00   2.4551886e+00  -1.9367047e+00   7.2258745e-01   4.5449091e-01  -1.1918565e-01   4.5053746e+00   5.6165439e+00  -7.7032195e-01  -6.5998596e-01  -1.1178902e+00  -2.4363898e+00  -5.3795653e-01   6.4128960e-01  -2.7159458e+00  -1.5499326e+00  -9.3163320e-01  -3.8165691e+00  -3.3806282e-01   1.6116649e+00
  -1.9524220e-01   5.4467220e-01   8.9332075e-01   5.9947404e-01   1.6619894e+00   1.9646224e+00   1.3781490e+00   1.5332092e+00   1.6111736e+00   2.3574151e+00  -3.3916868e+00   1.1917375e+00  -6.7081161e-01  -8.5834523e-01  -6.4781615e-01  -2.8483125e-01  -1.4132386e+00   8.0146550e-01  -1.0136796e+00   1.3748266e+00  -6.1420613e-01  -2.9386644e-02   2.6972198e-01   5.4198884e-01   2.9301945e+00   1.0826466e+00   1.2123215e+00   6.6130453e-01  -8.3379406e-01   2.2412756e-01  -5.0618971e-01   1.3449350e+00  -1.2085437e+00   2.2582908e+00  -3.8204026e+00   1.0815521e+00  -2.0446294e+00   5.9219603e-01  -4.4175145e+00   2.9006654e-01  -7.4492886e-01  -3.6245145e+00  -3.0832366e+00   3.9757609e-01  -2.7737906e+00  -6.2535883e-01  -3.7528238e+00   5.2037643e-01  -2.3057848e+00  -1.9869925e-02  -2.3341412e+00  -5.2256197e-01  -5.1946284e+00  -4.2490272e+00  -4.3774322e+00  -3.6394184e-01  -2.4021107e-01  -5.8363425e-03  -1.2267893e+00  -1.6347543e+00  -1.0558980e+00   2.0342624e+00  -8.9425978e-01   1.1922078e-01  -8.7891922e-01   3.0230079e+00  -2.2474361e+00   7.7897194e-01  -2.6904704e+00  -1.0906347e+00   5.0113577e-01   3.2596621e+00  -1.8492302e+00   5.4937073e-01   2.5097372e-01   7.3175937e-01   2.9223517e+00   5.0015663e+00  -8.4162427e-01   1.4781258e-01  -3.0924935e-01  -9.6999700e-01  -3.9689472e-01   1.5814410e+00  -1.8435331e+00  -7.3952003e-01  -7.3354625e-01  -3.6084821e+00  -3.2985324e-01   1.6861502e+00
  -5.2127821e-01   8.9983443e-01   3.3948183e-01   5.7376856e-01   1.9564569e+00   2.0761960e+00   6.6051654e-01   1.3895324e+00   1.3251914e+00   2.2484739e+00  -4.3892429e+00   1.2358580e+00  -1.4005177e+00  -7.6134911e-01  -9.4280156e-01  -2.0100747e-03  -1.6230769e+00   7.9935899e-01  -6.1995364e-01   1.8995069e+00  -1.2993021e+00  -1.2956189e-01  -5.8451677e-01   7.7808322e-01   2.6079617e+00   1.4997609e+00   9.5457075e-01   9.8601072e-01  -1.1115370e+00   3.4784000e-02  -8.4370129e-01   1.8390542e+00  -9.3137545e-01   2.5927902e+00  -3.7823136e+00   9.7447686e-01  -2.5062339e+00   6.6655324e-01  -4.3223004e+00   1.1199814e+00  -1.1527064e+00  -3.4799564e+00  -1.4186197e+00   1.9659896e+00  -1.4256794e+00  -2.1766807e-01  -1.9365504e+00   2.2397833e+00  -1.7028578e+00   2.2341360e-01  -2.2442857e+00  -3.8089984e-01  -5.3368858e+00  -3.6001288e+00  -4.0533609e+00  -4.0483453e-02   1.4061536e-01   6.0961566e-01  -1.8420627e+00  -1.8440535e+00  -1.7358438e+00   1.7675788e+00  -1.3030658e+00   1.9938240e-01  -1.6401021e+00   2.1210316e+00  -1.5551290e+00   1.7114894e+00  -1.8150322e+00  -3.2072327e-01  -4.1861882e-01   3.2880490e+00  -2.2215201e+00   1.1605343e-02   1.7295966e-01   5.7515039e-01   1.6450440e+00   3.8700163e+00  -7.9064468e-01   1.3160075e-01  -9.2498512e-02  -6.0746674e-02  -3.2035199e-01   1.9946704e+00  -1.2418781e+00   1.0179672e-01  -1.1075835e+00  -2.6560223e+00  -3.1867124e-01   1.7490045e+00
  -6.9741732e-02   9.0516127e-01   5.3301239e-02   4.3243383e-01   1.9032961e+00   1.9630568e+00   2.8033791e-01   1.3257115e+00   1.2205573e+00   1.9103030e+00  -3.7724297e+00   1.0845673e+00  -1.3995971e+00  -4.0741418e-01  -6.8541476e-01   2.7746670e-01  -1.4997316e+00   1.3878632e-01  -1.7500695e-01   1.7784312e+00  -1.2340063e+00  -2.9244124e-01  -8.0035014e-01   7.9395535e-01   2.7091421e+00   1.8092730e+00   1.0360772e+00   1.1340639e+00  -1.0309267e+00   2.1742936e-01  -6.1737555e-01   2.0167834e+00  -7.6767023e-01   2.6949805e+00  -3.5335307e+00   1.0643405e+00  -2.4076282e+00   1.1604361e-01  -3.7638183e+00   1.8113092e+00  -1.3634961e+00  -3.1709693e+00  -2.9990862e-01   2.9791267e+00  -4.0059599e-01   1.4598707e-01  -1.6004832e-01   3.5355618e+00  -1.3246005e+00   2.3797264e-01  -2.0954719e+00  -6.7373203e-01  -4.5702461e+00  -2.9791099e+00  -3.1264888e+00   8.3114241e-03   5.8605574e-01   3.7507712e-01  -2.0535359e+00  -1.9989810e+00  -1.3606095e+00   1.1192822e+00  -5.1954759e-01   2.6497951e-01  -2.2615223e+00   1.4308325e+00  -1.5107043e+00   1.8581742e+00  -1.6497999e+00  -8.9999847e-01  -6.0300604e-01   2.6879383e+00  -2.4614151e+00  -5.6225049e-01  -4.6485756e-01   1.4326350e-02  -1.2196485e-01   3.0200567e+00  -9.3183476e-01  -1.9164288e-01   7.1056370e-01   7.2956172e-01   5.5411175e-02   2.6338837e+00  -3.1743874e-01   7.6860900e-01   4.0166697e-03  -1.2091808e+00  -4.0911186e-02   1.8968907e+00
   5.4361320e-01   1.0217282e+00   2.0943413e-01   4.9790501e-01   1.2721995e+00   1.5021254e+00   6.2557210e-01   1.2331323e+00   8.6955687e-01   1.5792733e+00  -2.5800896e+00   8.4545993e-01  -9.5019206e-01  -4.1488828e-01  -4.4989285e-01   2.6891264e-01  -1.2013517e+00   1.4016242e-01   3.4801459e-01   1.4403059e+00  -1.2632587e+00  -4.2863580e-01  -8.1367477e-01   6.9656679e-01   2.2922727e+00   1.8469729e+00   7.5251802e-01   1.1148282e+00   2.6575223e-02   6.9317990e-01  -4.1054896e-01   1.8056282e+00  -5.0882347e-01   2.6994948e+00  -4.4261667e+00   9.0958258e-02  -2.2536256e+00  -8.9681812e-02  -3.9410494e+00   2.2466555e+00   4.1355898e-01  -3.1112387e+00  -1.1863032e-01   2.8292486e+00  -5.5790074e-01  -4.8072114e-02   2.8403662e-02   3.5601232e+00  -1.3583807e+00   3.4632567e-01  -2.0847804e+00  -7.4801577e-01  -4.5546261e+00  -2.3334642e+00  -3.0721304e+00  -2.4129029e-01   1.2237627e+00   7.6578131e-01  -1.6987721e+00  -1.8985552e+00  -4.4634727e-01   1.4913652e+00   4.9648060e-01   4.5951334e-01  -2.8187856e+00   1.2278786e+00  -2.4609600e+00   9.3142546e-01  -1.7685326e+00  -1.2922356e+00  -6.3082637e-01   2.3125404e+00  -1.5169620e+00  -1.1026601e+00  -7.1182247e-01  -1.1200753e+00  -5.3502777e-01   3.1441445e+00  -5.5598129e-01   4.8653378e-01   1.3764972e+00   1.1797531e+00   5.8639914e-01   3.6274485e+00  -3.6906510e-01  -2.7924648e-02   9.0545387e-01  -1.1294196e+00   2.1473829e-01   1.5852031e+00
   6.1167117e-01   1.1749565e+00   4.3944231e-02   4.8372396e-01   1.8949716e+00   1.7620353e+00   3.8369729e-01   8.9379730e-01   7.5848329e-01   1.3269068e+00  -2.0685434e+00   1.0880528e+00  -7.9810270e-01  -7.6378406e-02  -1.7925062e-01   5.8989305e-01  -1.0914187e+00   1.0929633e-01   3.9632084e-01   1.3259192e+00  -1.5113117e+00  -7.6021362e-01  -1.1654974e+00   6.0568844e-01   2.6404311e+00   2.3642627e+00   7.6492636e-01   1.3525185e+00   2.9761367e-01   6.5415205e-01  -4.3704873e-01   1.3886040e+00  -3.7751722e-01   2.2700163e+00  -3.1429126e+00  -2.9041026e-01  -1.9204045e+00   1.5832721e-01  -3.1863710e+00   3.3998427e+00   7.3676539e-01  -2.5855289e+00   1.4335057e+00   3.4940042e+00   3.2289961e-01  -9.3648150e-02   2.1988192e+00   4.6591934e+00  -7.6739781e-01   5.3345737e-01  -1.6808858e+00  -7.4275610e-01  -3.5244685e+00  -1.0117765e+00  -2.2822114e+00   1.1419146e-01   1.2790041e+00   1.0753653e+00  -1.6292035e+00  -1.9780643e+00  -3.3788176e-01   1.3003345e+00   5.0554565e-01   4.1270642e-01  -3.0680115e+00   4.6406197e-01  -1.7387647e+00   8.9963218e-01  -1.0768482e+00  -5.6916277e-01  -1.2703667e+00   1.5538365e+00  -1.8318827e+00  -1.6464981e+00  -1.0313302e+00  -1.8445108e+00  -1.5184161e+00   1.9530824e+00   6.3112087e-02   7.0333198e-01   1.3897351e+00   1.3329319e+00   1.4592787e+00   4.7078966e+00  -2.7021228e-01  -1.7569868e-01   1.6010473e+00  -7.1764326e-01   4.1401197e-01   1.5036574e+00
   7.9930162e-01   9.6907781e-01  -3.2460521e-01   1.3804746e-01   1.5238379e+00   1.3378759e+00  -1.4269897e-01   6.6115409e-01   6.5170168e-01   6.4078258e-01  -2.4002988e+00   5.5223578e-01  -1.2520874e+00  -2.1001682e-01  -8.1457112e-02   7.1056852e-01  -4.5954762e-01  -1.2027020e-01   1.3084269e+00   1.6525430e+00  -1.1412748e+00  -8.8028563e-01  -1.2437325e+00   8.6626230e-01   2.5522512e+00   2.3504536e+00   9.0637857e-01   1.3929709e+00   2.4898879e-01   1.0989475e+00  -4.7907085e-01   1.8928288e+00   1.8437929e-01   2.6371034e+00  -2.7324030e+00  -1.5654779e-01  -2.0374374e+00  -6.0182290e-01  -2.5947049e+00   3.3516573e+00  -1.6223343e-02  -2.1644521e+00   2.1523060e+00   4.1680950e+00   1.4309804e+00   4.3075778e-01   2.7801635e+00   4.9768979e+00  -4.1927042e-01  -2.2092290e-03  -1.8465080e+00  -1.2302535e+00  -3.5667229e+00  -1.7205575e+00  -1.6909371e+00  -1.2487817e-01   1.8855997e+00   9.7750637e-01  -2.2040259e+00  -2.0408742e+00  -7.3616823e-01   2.7077180e-02   9.3356038e-01   4.9544641e-01  -3.5264702e+00  -6.5350750e-01  -1.0420521e+00   1.7540222e+00  -5.5289622e-01  -6.3964027e-01  -1.4408978e+00   1.1278695e+00  -1.7007546e+00  -1.5806962e+00  -1.5042211e+00  -1.5436083e+00  -2.7383896e+00   1.0958682e+00   1.8845292e-01   9.9175277e-01   2.7261682e+00   2.6367050e+00   1.6061019e+00   4.4601922e+00   9.3580655e-01   1.0092671e+00   2.2780955e+00   8.3073226e-01   3.6903517e-01   1.6193983e+00
   1.4670660e+00   1.2836511e+00  -3.8147707e-01   3.0703083e-02   7.0047078e-01   7.7852988e-01  -1.6375567e-01   6.4522948e-01   5.1694648e-02   3.4533879e-01  -1.2027438e+00   1.4065830e+00  -8.0881820e-01   1.4772958e-01   7.9859028e-02   1.2472992e+00   1.0843650e+00   8.2614996e-01   1.6283650e+00   1.4356291e+00  -1.0641528e+00  -8.6865189e-01  -8.6001661e-01   1.1203058e+00   2.6485439e+00   2.1722093e+00   8.8880646e-01   1.2824253e+00   9.1954996e-01   2.1079525e+00  -7.9582630e-01   1.6971220e+00   1.6818577e-01   2.8920273e+00  -2.0763248e+00  -4.9773261e-01  -1.5845520e+00  -7.6634019e-01  -1.6822393e+00   3.7847766e+00   1.6437379e+00  -8.9333057e-01   2.3920127e+00   4.1296076e+00   1.4151295e+00   5.6417826e-01   2.3030166e+00   4.7449741e+00  -7.7410437e-01  -1.3485443e+00  -2.5895175e+00  -2.0042927e+00  -4.4430514e+00  -3.3508589e+00  -1.4120342e+00  -9.5527210e-01   2.7140470e+00   1.1940311e+00  -2.3308763e+00  -2.4178564e+00   4.0899832e-01   9.5328821e-02   2.0665880e+00   1.1689580e+00  -3.0668167e+00  -3.4877761e-01  -2.2139713e+00   6.2779328e-01  -1.0901758e+00  -1.7014944e+00  -8.3691234e-01   9.8649610e-01  -7.1633087e-01  -1.2721083e+00  -1.8241279e+00  -1.6883605e+00  -2.9607723e+00   1.5809327e+00   1.5061518e+00   2.7825359e+00   3.9543569e+00   3.8162821e+00   2.0075854e+00   5.0352033e+00   1.0810095e+00   1.0225435e+00   2.8465537e+00   9.6613630e-01   4.7841965e-01   1.4575274e+00
   1.2970937e+00   1.7660074e+00  -5.6871913e-01   2.7937930e-01   6.8869879e-01   7.1074539e-01  -3.8005060e-01   4.6866109e-01  -4.9195653e-01   3.4042296e-01  -3.0452361e-01   2.0021944e+00  -4.3316577e-01   6.0563024e-01  -5.6990587e-02   1.4963323e+00   1.6704606e+00   1.1761555e+00   1.7813566e+00   1.3225967e+00  -1.5411940e+00  -1.2828777e+00  -1.2563948e+00   1.2314689e+00   2.0186925e+00   2.3531161e+00   5.9684314e-01   1.3208579e+00   1.5564410e+00   1.9486953e+00  -1.3158987e+00   1.3633424e+00   3.3404445e-01   2.2258762e+00  -1.4191231e+00  -1.4427395e+00  -1.5390635e+00  -5.3221591e-01  -1.5703179e+00   4.1776237e+00   2.5219679e+00  -7.7268676e-01   3.2977494e+00   3.4637705e+00   1.1663331e+00   1.0536668e-01   3.3557054e+00   4.2868202e+00  -5.8318412e-01  -1.1367038e+00  -1.9552377e+00  -1.5887597e+00  -3.5229754e+00  -2.2279115e+00  -8.7544469e-01  -9.2290609e-01   2.5820137e+00   1.4743880e+00  -1.8184533e+00  -2.2657973e+00   4.5032584e-01   3.1277672e-01   1.4240540e+00   1.2149037e+00  -2.8788805e+00  -4.2320238e-01  -1.5827849e+00   4.7076767e-01  -3.1265490e-01  -5.1194593e-01  -1.4355663e+00   6.0219840e-01  -3.2008570e-01  -1.6270260e+00  -1.5886859e+00  -1.8458158e+00  -2.6752554e+00   4.6596796e-01   2.5200975e+00   3.3958949e+00   3.4537625e+00   3.9320648e+00   2.4324340e+00   5.3486263e+00   7.9083888e-01   7.9414466e-01   2.5481820e+00   7.8933496e-01   6.9581456e-01   1.0085120e+00
[truncated: 1,027,434 more chars]
