# Supplementary material for: Autistic traits and individual brain differences: functional network efficiency reflects attentional and social impairments, structural nodal efficiencies index systemising and theory-of-mind skills
Source: Mol Autism. 2021 Jan 21;12:3. doi: 10.1186/s13229-020-00377-8 (PMC7818759; doi:10.1186/s13229-020-00377-8)
Supplement: Supplementary file 7 — Additional file 7. Nuisance regressors. Nuisance regressor time series for each subject, as floating-point values in ASCII text format. [file 13229_2020_377_MOESM7_ESM.zip › Paul_Arora_et_al_data/Physiological/BBC/NuisancesRegdour_rsfMRI_aal90_TimeSeries/NuisancesRegdOut_aal90_subj17.txt]

   8.7622970e-01   4.6518051e-02   4.6723173e-01   5.5232687e-01  -1.3020598e-01   6.4904071e-01   1.9046652e-01   5.1201358e-01   8.5776579e-01   1.8071078e+00   1.3761460e+00   4.2426934e-01   1.5471916e+00   5.9374733e-01  -2.8319097e-01  -5.4278161e-01   8.2562762e-01   5.4163414e-01   1.6931653e+00  -2.6205024e-01  -1.5687275e+00   1.1801362e+00   7.8000471e-01   3.5256360e-01  -1.8539284e+00  -4.2080857e-02  -8.3468947e-01   1.3938248e+00   4.8682017e-01  -1.4246965e-01   4.0183290e-01  -7.9924911e-01  -3.2445108e-01  -2.2436453e+00  -5.3526754e+00  -6.1011688e+00  -7.9097311e-01   1.1184523e+00  -2.0476691e+00   2.2290856e+00   1.4251828e+00  -9.9022952e-01   9.1247786e-01   6.0706983e-01   2.2525309e+00   5.8959383e-01  -6.5039508e-01  -9.1809462e-01   1.7969537e+00   1.8571353e-01  -6.9274630e-01   6.3519786e-01   3.4099611e-01   6.9144839e-01  -1.8772585e-01   2.3408843e+00   3.4533517e-01  -3.6966765e-01   3.3117563e-01  -2.8809428e-01  -6.5965864e-01  -6.5532209e-01   1.8019215e+00   5.4086436e-01  -1.6561999e+00  -2.2624764e+00  -4.8847595e-01  -2.3872950e+00  -1.0820529e+00  -3.3213555e+00   7.9561267e-01   2.7469588e-01   5.8152687e-01   8.6616377e-01   1.1764069e+00   7.6468497e-02   2.4677669e+00   6.8288469e-01   3.2201516e+00   1.0619837e+00   2.6132752e+00  -3.2213712e-01   1.7793513e+00   1.7547989e+00  -5.8633303e-01  -6.9881582e-01   5.5645536e-01  -6.9278668e-01   3.1722194e-01  -8.9355475e-01
   9.5472602e-01  -1.0249393e-01   4.2703889e-01   5.9602940e-01   2.6828789e-01   8.6984789e-01   1.3591155e-01   4.4093199e-01   1.0454841e+00   1.5315788e+00   9.6474239e-01   4.8561940e-01   1.1230810e+00   5.8389358e-01   1.9158450e-01  -1.8392198e-01   2.1922826e-02   8.5635458e-01   1.4656422e+00   1.2299075e-01  -5.6899857e-01   1.6483555e+00   8.8524301e-01   6.7362280e-01  -1.4463561e+00   3.0712040e-01  -4.3201374e-01   1.6117275e+00   3.9423936e-01  -2.8870005e-01   7.2373513e-01  -8.7412892e-01  -7.6647283e-01  -1.9710201e+00  -4.6587556e+00  -5.2103453e+00  -9.5340797e-01   1.3784514e+00  -1.8229824e+00   2.1907938e+00   2.0100835e+00  -9.0503784e-01   5.4145325e-01   8.7401878e-02   1.6963660e+00  -7.8152947e-03  -1.3400272e+00  -1.3173008e+00   1.4448771e+00  -4.8458972e-01  -8.2430270e-01   1.1666198e-01   3.2490083e-01   7.3455886e-01  -3.9920243e-01   2.4061442e+00   5.6773139e-01  -4.1444506e-02   3.2198426e-01  -2.2397506e-02  -6.1528758e-01  -9.4699863e-01   2.2123092e+00   3.7649439e-01  -1.0560039e+00  -2.5150898e+00  -6.8949254e-02  -1.8067766e+00  -3.9031647e-01  -2.1554574e+00   8.7460020e-01   1.1359636e-01   9.2979589e-01   1.0464023e+00   1.0675533e+00   1.4076204e-01   2.2172786e+00   8.7681857e-01   1.4420942e+00   7.1857088e-01   1.8817187e+00  -2.7695351e-01   1.6785112e+00   1.2715374e+00  -3.9399403e-01  -6.7671161e-01   1.4794712e+00  -4.6897252e-01   2.9368232e-01  -6.1013668e-01
   9.1123975e-01  -4.4744163e-02   4.6262842e-01   6.2499492e-01  -1.9789760e-01   1.2855413e+00   2.7452793e-01   1.4527055e-01   1.3313538e+00   1.5817743e+00   1.2707651e+00   2.3459765e-01   1.0292496e+00   2.8545208e-01   3.3067130e-01  -9.0427691e-03   1.8777751e-01   4.9981244e-01   1.6569963e+00  -5.5400130e-02   3.4105909e-01   2.7523644e+00   3.9446618e-01   4.1982509e-01  -1.2821449e+00   5.7883735e-01  -2.3493476e-01   1.8810348e+00   8.0109598e-01   2.0476965e-02   1.1403377e+00  -4.0131276e-01  -3.7008624e-01  -1.7503677e+00  -5.2643577e+00  -5.5243415e+00  -7.7438958e-01   1.2713463e+00  -1.3711170e+00   2.7477896e+00   1.9928510e+00  -3.2463517e-02   6.9826473e-01   2.7477002e-01   1.7609955e+00   3.3471430e-01  -9.1618081e-01  -9.4059920e-01   1.6546148e+00  -2.9703647e-01  -6.6440657e-01   1.8447607e-01   2.8967564e-01   1.0923319e+00  -8.1303976e-01   2.7262894e+00   6.5778220e-01   5.7292928e-02   5.9097648e-01   2.7335179e-01  -1.4137254e-01  -5.0766852e-01   2.4193356e+00   6.7759117e-01  -1.2896926e+00  -2.7192933e+00  -2.3588607e-01  -1.8882736e+00  -1.3193957e-01  -2.2049734e+00   1.0305240e+00   7.9189101e-02   1.2748675e+00   1.0434767e+00   1.7355564e+00   7.3348581e-01   1.4531662e+00  -2.6171769e-01   1.2416021e+00   1.6703016e-01   1.5710845e+00  -8.1557607e-02   1.6801330e+00   1.5991277e+00  -3.4456575e-01  -4.1816582e-01   9.3721049e-01  -4.2627786e-01   4.0904345e-01  -4.9865362e-01
   9.9961577e-01  -3.3723155e-01   4.0188459e-01   4.9236196e-01   6.1749171e-02   1.0666661e+00   1.8999745e-01   1.1773406e-01   1.4870952e+00   1.1980130e+00   7.2226117e-01   4.0645234e-01   4.8208884e-01   4.4177926e-01   6.2829340e-01   2.4589052e-01  -8.5204344e-01   1.0982473e+00   1.0345555e+00   7.0237823e-01   2.8848339e-01   2.2603346e+00   8.9777404e-01   7.4898251e-01  -1.2365950e+00   3.5264976e-01  -1.0508055e-01   1.4841648e+00   3.2131379e-01  -1.6971331e-01   1.4679670e+00  -1.0872726e+00  -7.3105666e-01  -1.2763158e+00  -4.2169366e+00  -4.4078609e+00  -1.5325638e+00   1.8143285e+00  -1.9839754e+00   2.4110788e+00   1.4831460e+00  -6.4788577e-01   2.4928177e-01  -2.7395001e-01   1.1590190e+00  -3.5829700e-01  -1.9156610e+00  -1.7005594e+00   1.3408776e+00  -1.1459129e+00  -1.0239297e+00  -5.2381011e-01  -8.1252851e-03   6.5892129e-01  -1.1449479e+00   2.4429454e+00   8.4138071e-01   4.7348075e-01   5.8541640e-01   4.3168682e-01  -1.1692075e-01  -6.1524395e-01   2.6057452e+00   8.2972239e-01  -1.5626062e-01  -2.5940550e+00   3.7984000e-01  -9.6790839e-01   3.5434960e-01  -6.6671714e-01   1.0144734e+00  -5.2731216e-01   1.1535072e+00   8.5045273e-01   1.1255911e+00   1.6023662e-01   1.5565512e+00   7.1505555e-01  -4.8246008e-01   1.6747917e-01   6.6370123e-01   2.4531416e-01   1.3678426e+00   8.8876772e-01   1.9103692e-02  -1.3558556e-01   1.8267063e+00   2.6167877e-01   4.4084903e-01  -3.1058015e-01
   8.6339797e-01  -3.5467385e-01   3.1187340e-01   3.6047209e-01   1.7753591e-02   1.3942488e+00   1.0720146e-01  -8.4665666e-02   1.8807960e+00   1.1111139e+00   3.3744105e-01   1.6431351e-01  -3.8679642e-02   1.5578815e-01   5.1018430e-01   1.7408722e-01  -9.9905097e-01   1.0272511e+00   6.6557315e-01   1.0434179e+00   6.1784634e-01   3.0818833e+00   4.8215401e-01   3.6380136e-01  -9.1891829e-01   2.6232547e-01   1.7343646e-01   1.6813097e+00   4.5849921e-02  -5.0467961e-01   1.5405342e+00  -1.4476060e+00  -3.6182075e-01  -8.9283594e-01  -3.8715404e+00  -4.6993569e+00  -1.5892213e+00   1.8310929e+00  -2.1087073e+00   2.3510420e+00   1.0295111e+00  -1.1886715e+00  -2.3384845e-01  -9.0099329e-01   1.1591904e+00  -5.8441559e-01  -2.4182020e+00  -1.9081781e+00   1.2080924e+00  -1.3988119e+00  -1.0408398e+00  -7.6208825e-01   5.6760222e-01   7.1153638e-01  -1.4485254e+00   2.5002750e+00   9.1073997e-01   8.5672393e-01   9.2145760e-01   1.0787470e+00   4.7838067e-02  -6.1948616e-01   2.3946593e+00   9.9650588e-01   7.7568584e-02  -2.7605942e+00   1.3220753e+00  -2.8099785e-01   5.7230721e-01   2.2954066e-01   5.8138333e-01  -1.3132176e+00   3.6515176e-01   6.8277008e-01   9.0978549e-01  -7.6871908e-01   1.4322131e+00   8.0223401e-01  -1.5370059e+00  -8.3435591e-01   8.2975445e-02   1.9552259e-01   8.7020909e-01   5.8969808e-01   2.9909290e-01   7.5343667e-02   1.9312990e+00   3.3753284e-01   5.9712811e-01  -1.2290279e-01
   7.2237431e-01  -4.9678200e-01   2.1468151e-01   2.0358734e-01   3.4725928e-01   1.4477511e+00  -1.1421386e-01  -3.9168543e-01   1.8712911e+00   5.3093960e-01  -1.3356967e-01  -1.2539514e-01  -4.3971710e-01  -2.2333796e-01   7.5868468e-01   3.3691607e-01  -1.2141916e+00   1.1030870e+00   4.4970136e-01   1.2102320e+00   1.1542815e+00   3.3428146e+00   4.7760473e-01   3.9412275e-01  -4.4075830e-01   5.4003500e-01   6.5973528e-01   1.8624447e+00  -6.4711326e-02  -7.6161306e-01   1.6348963e+00  -1.4205771e+00  -2.9612085e-01  -4.6923128e-01  -3.2352570e+00  -4.7205435e+00  -1.4854972e+00   1.8974511e+00  -1.9010383e+00   2.2958722e+00   1.0415755e+00  -1.3979597e+00   2.0189428e-01  -6.4322358e-01   1.2573065e+00  -5.6489621e-01  -2.1843534e+00  -1.4497769e+00   1.0551764e+00  -1.5590797e+00  -9.1957704e-01  -8.7357075e-01   9.0693806e-01   8.0107805e-01  -1.5016606e+00   2.5745426e+00   9.1434580e-01   1.1025339e+00   1.0937753e+00   1.3900518e+00  -6.7945200e-02  -1.0682839e+00   2.3031352e+00   8.7680376e-01   1.4455880e-01  -3.0920007e+00   2.1370964e+00   2.3201992e-01   1.1333818e+00   1.0591560e+00   1.6776328e-01  -1.6509390e+00  -2.4604217e-01   6.6069086e-01   6.0464030e-01  -9.1797607e-01   1.5438249e+00   1.3157433e+00  -2.3577355e+00  -1.3970459e+00  -3.3725513e-01   3.2590850e-01   7.7034097e-01   2.3604170e-01   5.4564325e-01   1.2007446e-01   2.3585980e+00   3.5506952e-01   4.9284408e-01  -3.2707651e-02
   6.3251456e-01  -5.8181510e-01   1.3233030e-01   1.4682156e-01   1.7908305e-01   1.7106402e+00  -1.6818649e-01  -4.4617918e-01   2.1716797e+00   4.4222322e-01  -4.4005914e-01  -1.6546067e-01  -8.2776590e-01  -3.9489937e-01   7.8942254e-01   4.5935523e-01  -1.6427490e+00   1.0465338e+00   1.7988558e-01   1.7522189e+00   1.3464100e+00   3.7690297e+00   2.9317128e-01   8.1569429e-02  -1.9033066e-01   2.4214456e-01   8.9946840e-01   2.0040122e+00  -4.5370244e-01  -8.4740020e-01   1.7646909e+00  -1.7753636e+00   2.6659573e-01   8.9948057e-02  -2.4044447e+00  -4.1226682e+00  -1.6415841e+00   2.0761687e+00  -1.9121420e+00   2.0251059e+00   6.8499357e-01  -1.8997530e+00  -5.8213230e-01  -1.2541466e+00   7.2715147e-01  -8.0033749e-01  -2.8760083e+00  -1.8870383e+00   6.2270783e-01  -1.8088692e+00  -1.0075357e+00  -1.0107880e+00   9.7690174e-01   6.4356660e-01  -1.7376642e+00   2.1764507e+00   9.9649648e-01   1.3726177e+00   1.0733311e+00   1.5026607e+00   1.7416098e-01  -7.8884040e-01   1.9898687e+00   1.0978774e+00   6.5385316e-01  -2.7999804e+00   2.5281394e+00   9.5943354e-01   1.1559484e+00   1.9811961e+00   5.9425305e-02  -2.0163483e+00  -9.0913746e-01   3.4392579e-01   2.5205689e-01  -1.5493298e+00   1.3408312e+00   1.4481810e+00  -3.2499486e+00  -2.0343006e+00  -1.1483103e+00   2.5732135e-01   2.0324110e-01   1.3406939e-01   7.7345781e-01   4.4042769e-01   2.3066119e+00   7.9297753e-01   6.2555389e-01   1.7437156e-01
   4.7682353e-01  -7.0803018e-01   9.7373955e-02  -5.5315471e-05   1.5630264e-01   1.6284584e+00  -2.7006022e-01  -6.4371516e-01   2.3302728e+00   1.5681854e-01  -9.9988166e-01  -3.2899233e-01  -1.2522948e+00  -6.1607679e-01   7.6856039e-01   5.6110791e-01  -2.0842065e+00   9.9113990e-01  -2.5859431e-01   2.1357078e+00   1.4498122e+00   3.8310625e+00   3.7569717e-01   8.7147584e-02   2.8405064e-01   3.2627672e-01   1.1141035e+00   1.8825715e+00  -6.6020950e-01  -1.2227821e+00   2.0608183e+00  -1.7391952e+00   6.1523179e-01   6.4233625e-01  -1.2628827e+00  -3.7870517e+00  -1.7139796e+00   2.1709708e+00  -1.8290204e+00   1.7519120e+00   5.1389513e-01  -2.1154398e+00  -9.0149453e-01  -1.8550022e+00   1.1217903e-01  -1.6960589e+00  -3.4455326e+00  -2.1825158e+00   1.6930593e-01  -2.5214885e+00  -1.1469944e+00  -1.4047663e+00   1.1565213e+00   3.7425635e-01  -2.2551088e+00   1.6506597e+00   9.6819486e-01   1.6045698e+00   1.0082670e+00   1.6541457e+00   2.3712664e-01  -7.4837718e-01   1.7140678e+00   1.2128401e+00   1.4274553e+00  -2.4520852e+00   3.3424875e+00   1.7111036e+00   1.3768820e+00   2.8262273e+00   8.8661794e-02  -2.3738793e+00  -1.3715543e+00   2.2094289e-01   1.6033126e-01  -1.9741806e+00   1.2784273e+00   2.0066911e+00  -4.1955039e+00  -2.7537949e+00  -1.7972781e+00   3.4601667e-01  -4.6133272e-03  -3.1117760e-01   1.2724556e+00   7.5838427e-01   2.6988214e+00   1.1167858e+00   6.5620827e-01   3.3980311e-01
   1.2902878e-01  -9.6905015e-01   4.2637635e-02  -1.0817655e-01  -7.0211414e-02   1.7570362e+00  -2.2046101e-01  -8.9456965e-01   2.2999247e+00  -6.9858098e-02  -1.1412516e+00  -6.5723084e-01  -1.2646563e+00  -7.7046929e-01   9.3849869e-01   6.3069524e-01  -2.5408394e+00   5.8087090e-01  -4.2884781e-01   1.9853332e+00   1.6492526e+00   3.9203056e+00   3.1607886e-01  -1.7134388e-01   3.7761672e-01   3.6543056e-01   1.3374382e+00   2.0746413e+00  -8.5766091e-01  -1.2211595e+00   2.2382394e+00  -1.7407951e+00   1.0033155e+00   9.4641460e-01  -7.2980131e-01  -2.9867656e+00  -1.8900502e+00   2.3278750e+00  -1.6093655e+00   1.6654690e+00   1.6341972e-01  -2.1523392e+00  -6.8630782e-01  -1.3353012e+00  -4.5948616e-03  -1.1538375e+00  -2.9375328e+00  -1.9050394e+00   2.5679568e-01  -2.2511922e+00  -9.7807853e-01  -1.1717273e+00   8.8947413e-01   2.3770891e-01  -2.2991387e+00   1.6178789e+00   5.7783367e-01   1.5629967e+00   9.7041368e-01   1.6039317e+00   9.8644066e-02  -4.4695856e-01   9.8978045e-01   1.2857881e+00   1.6741085e+00  -2.0023710e+00   3.3290754e+00   2.0893053e+00   1.3611614e+00   3.1756593e+00   2.2461060e-01  -2.0177737e+00  -1.3556488e+00   1.0544438e-02   7.2203948e-02  -1.4517817e+00   1.3769345e+00   2.2386203e+00  -4.8884284e+00  -3.2725102e+00  -2.4733524e+00   3.7300477e-01  -3.1386902e-01  -3.6844957e-01   1.5239106e+00   1.0578846e+00   2.4045719e+00   1.4789027e+00   5.9183827e-01   3.7505362e-01
  -1.5306614e-01  -1.1042009e+00  -5.2838105e-03  -3.4150985e-01   2.2444239e-01   1.7102055e+00  -3.3135306e-01  -1.1894327e+00   2.3844038e+00  -5.4044939e-01  -1.7939821e+00  -9.7467129e-01  -1.6337129e+00  -1.1253962e+00   1.0349641e+00   7.3003614e-01  -2.7640659e+00   6.6667150e-01  -7.0215821e-01   2.2348719e+00   1.7217291e+00   3.8361746e+00   4.6393167e-01  -1.0349137e-01   1.1006842e+00   6.6717971e-01   1.5591989e+00   2.0888549e+00  -1.0327561e+00  -1.7542125e+00   2.2900233e+00  -1.6662443e+00   1.3938180e+00   1.3907156e+00   1.1712963e+00  -2.2472700e+00  -1.8853849e+00   2.4764751e+00  -1.5621922e+00   1.4137723e+00   2.1435836e-01  -2.8393090e+00  -6.2102884e-01  -1.6439021e+00  -2.8422389e-01  -1.7967645e+00  -3.2109769e+00  -1.8595089e+00  -3.1393234e-01  -2.9043005e+00  -1.0489948e+00  -1.5247900e+00   9.8380757e-01   6.7986024e-02  -2.5879298e+00   1.2171550e+00   4.3421184e-01   1.7616606e+00   8.1692530e-01   1.6143009e+00   6.0085015e-04  -6.4479396e-01   5.7775731e-01   1.1415370e+00   1.9978761e+00  -1.6674025e+00   4.4760142e+00   2.9380303e+00   1.8014079e+00   4.2031097e+00  -2.7795037e-02  -2.2849024e+00  -2.0333256e+00  -1.3831048e-01  -4.6707422e-01  -1.9394542e+00   1.3355304e+00   3.0408897e+00  -5.8010295e+00  -3.6086429e+00  -3.0039535e+00   6.2382942e-01  -4.8350509e-01  -8.5484590e-01   1.8610401e+00   1.3430476e+00   2.8059130e+00   1.5653986e+00   3.7867180e-01   4.5442435e-01
  -1.6187575e-01  -1.1744027e+00  -1.1299041e-01  -4.5059275e-01   4.0273147e-01   1.6002341e+00  -6.3775953e-01  -1.2780293e+00   2.0207081e+00  -1.1554393e+00  -2.0076088e+00  -1.0076809e+00  -1.7262452e+00  -1.3557012e+00   1.0216922e+00   7.9750331e-01  -2.7294027e+00   4.5930158e-01  -9.7371736e-01   2.2931544e+00   1.8237510e+00   3.6506108e+00   4.1071749e-01  -3.0554970e-01   1.4727806e+00   6.5312050e-01   1.8984958e+00   2.1203192e+00  -1.1911171e+00  -1.7891394e+00   2.0993069e+00  -1.6001121e+00   1.3912693e+00   1.7298516e+00   1.3570873e+00  -2.8237314e+00  -1.3155722e+00   2.1923178e+00  -8.3251748e-01   1.1255345e+00   2.6095320e-01  -3.0864509e+00  -6.0281484e-01  -1.5045674e+00  -3.5103885e-01  -1.6281940e+00  -2.8591588e+00  -1.5430503e+00  -5.9300375e-01  -2.5583147e+00  -9.0860638e-01  -1.1794223e+00   1.5023188e+00   1.0947299e-01  -2.2508327e+00   9.4218126e-01   4.8336062e-01   1.6865106e+00   8.2126545e-01   1.7631135e+00  -1.5407986e-01  -1.0927628e+00   2.6215430e-01   8.7853810e-01   1.9259527e+00  -1.7980376e+00   4.7235043e+00   3.1044580e+00   1.8249814e+00   4.3530166e+00  -3.4087431e-01  -2.3011612e+00  -2.8460058e+00  -7.7554433e-02  -9.7404573e-01  -1.9609142e+00   2.0929291e+00   3.7753716e+00  -5.7758969e+00  -4.3599125e+00  -3.1314212e+00   1.7699220e-01  -6.9389871e-01  -8.8897352e-01   1.8728674e+00   1.0274464e+00   2.9041038e+00   1.4891142e+00   3.5957617e-01   3.9455506e-01
  -3.5829370e-01  -1.0210759e+00  -2.0736540e-01  -6.5672856e-01   2.6379327e-01   1.7214297e+00  -6.5315765e-01  -1.4243149e+00   2.1705116e+00  -1.3551552e+00  -2.1403900e+00  -1.2652998e+00  -1.7989455e+00  -1.5334551e+00   1.1011233e+00   6.6378405e-01  -2.4689195e+00   4.5432272e-01  -1.2083659e+00   2.2805444e+00   1.7430002e+00   3.8381184e+00   1.2696868e-01  -7.7929573e-01   1.8740300e+00   6.1647909e-01   2.0121421e+00   2.4182767e+00  -1.3348569e+00  -1.8209179e+00   1.9395341e+00  -1.7313110e+00   1.8185264e+00   1.8808984e+00   1.7694509e+00  -2.8637920e+00  -1.4164881e+00   2.0279853e+00  -8.1977575e-01   8.8551995e-01  -2.6901809e-01  -3.6361427e+00  -6.1840026e-01  -1.3484745e+00   6.8643258e-02  -1.1986573e+00  -2.4578146e+00  -1.2370475e+00  -6.0934449e-01  -2.2942779e+00  -8.0689058e-01  -9.8525878e-01   1.6579967e+00   3.3495199e-02  -1.9988266e+00   9.4382761e-01   3.7342415e-01   1.9822085e+00   8.3747479e-01   1.9836799e+00  -2.1338782e-01  -9.1668020e-01  -5.3535234e-01   9.9194744e-01   1.7610873e+00  -1.3918399e+00   5.1655482e+00   3.5461177e+00   1.8123640e+00   4.7289670e+00  -5.7168326e-01  -2.4770496e+00  -3.4156817e+00  -2.3816126e-01  -1.5955156e+00  -2.1650355e+00   2.0492617e+00   4.0338231e+00  -5.9807550e+00  -4.4611460e+00  -3.4375934e+00   3.6705290e-01  -9.9548936e-01  -9.0896223e-01   2.0147648e+00   1.3258775e+00   2.6946003e+00   1.7081632e+00   2.3651266e-01   4.3497212e-01
  -3.2497288e-01  -9.5285804e-01  -1.1502879e-01  -7.2373814e-01  -4.5619616e-02   1.6147389e+00  -6.2700834e-01  -1.4253553e+00   1.9879491e+00  -1.7394665e+00  -1.7668579e+00  -1.0227792e+00  -1.4153542e+00  -1.5945793e+00   9.2707219e-01   5.2617031e-01  -2.2914742e+00   4.6054974e-01  -1.2554259e+00   2.3330759e+00   1.2931486e+00   3.2446400e+00   7.7161435e-02  -1.2105055e+00   1.6495729e+00   1.6503433e-01   1.8603808e+00   2.2773030e+00  -1.3504428e+00  -1.7554225e+00   1.6575512e+00  -1.9334420e+00   2.0792165e+00   1.8795227e+00   1.5155705e+00  -3.4222401e+00  -1.2279444e+00   1.9876600e+00  -4.3343449e-01   1.0775694e+00  -2.8169436e-01  -3.5549834e+00  -4.2039747e-01  -1.1138691e+00  -1.9915923e-01  -8.7141515e-01  -2.1574660e+00  -1.3916246e+00  -7.3573593e-01  -1.7812765e+00  -8.7738815e-01  -4.7911284e-01   1.6376228e+00   8.4305382e-02  -2.0381642e+00   6.3594041e-01   4.5431017e-01   1.8815377e+00   9.3887469e-01   1.6609689e+00  -9.9078304e-02  -7.3395635e-01  -8.4014734e-01   1.1375291e+00   1.5841730e+00  -1.2038492e+00   5.0965226e+00   3.3511088e+00   1.6245372e+00   4.4653601e+00  -5.9796208e-01  -2.1139174e+00  -3.7782585e+00  -3.3240955e-01  -2.1873332e+00  -1.8346939e+00   2.3039158e+00   4.2020663e+00  -5.2867860e+00  -4.7950520e+00  -3.6059813e+00   1.1399012e-01  -1.2075090e+00  -6.9156348e-01   1.8865196e+00   1.3287711e+00   2.1381427e+00   2.0694027e+00   3.4541298e-01   2.1326273e-01
  -6.2866604e-01  -8.1915637e-01  -1.6384783e-01  -8.1602712e-01  -2.9155464e-01   1.5199131e+00  -6.3461335e-01  -1.5606800e+00   1.7316875e+00  -1.9306935e+00  -1.9835418e+00  -1.2984733e+00  -1.3284466e+00  -1.6923966e+00   8.5585171e-01   4.3832495e-01  -1.9336920e+00   2.9536726e-01  -1.3699412e+00   1.8578555e+00   1.1671820e+00   3.2012964e+00  -1.0152573e-01  -1.2973602e+00   1.8489190e+00   7.3606050e-01   1.8823420e+00   2.4237581e+00  -1.2414273e+00  -1.7363993e+00   1.4359393e+00  -1.4301122e+00   2.5605064e+00   1.9866001e+00   1.7541581e+00  -3.6732726e+00  -8.6216237e-01   1.5549158e+00  -1.1378551e-01   8.6277253e-01  -1.1476246e+00  -3.3138562e+00  -1.5161607e-01  -7.1783689e-01  -4.6446272e-03  -8.4120815e-01  -1.2996577e+00  -8.5340550e-01  -6.5033432e-01  -1.6602422e+00  -5.9725083e-01  -3.2331459e-01   1.6743526e+00  -1.5742183e-01  -1.6135256e+00   6.3258231e-01   5.2687178e-02   1.7989909e+00   8.8442884e-01   1.7975228e+00  -4.0732926e-01  -8.4150867e-01  -1.6873906e+00   1.0282362e+00   1.6408296e+00  -8.6244955e-01   5.2245606e+00   3.2417249e+00   1.4065815e+00   4.0465854e+00  -4.1333915e-01  -1.9073999e+00  -3.7251785e+00  -2.5027733e-01  -2.2555589e+00  -1.3656754e+00   2.8617797e+00   4.5054916e+00  -4.9525132e+00  -4.9048612e+00  -3.4761838e+00   1.7427029e-01  -1.2940039e+00  -7.6723194e-01   2.0760437e+00   1.3154950e+00   1.9578812e+00   1.9843811e+00   1.8589222e-01   1.2600397e-01
  -5.6753769e-01  -6.9290118e-01  -1.1574781e-01  -8.6008772e-01  -4.7132948e-01   1.3585196e+00  -6.0115979e-01  -1.6046727e+00   1.4257365e+00  -2.2263049e+00  -1.5625288e+00  -1.2648071e+00  -9.7051088e-01  -1.7134479e+00   1.0063362e+00   4.9815909e-01  -1.5282693e+00   1.7855843e-01  -1.2360112e+00   1.4546847e+00   1.2310311e+00   2.8000284e+00  -7.2439590e-02  -1.3766776e+00   2.0165174e+00   8.7855711e-01   1.8348105e+00   2.4788554e+00  -9.1575491e-01  -1.3799809e+00   1.4176731e+00  -9.3129890e-01   2.5005059e+00   1.9339003e+00   1.4688876e+00  -3.7501818e+00  -6.8428117e-01   1.1853743e+00   5.2041609e-01   9.2855264e-01  -1.0556722e+00  -2.6908892e+00   3.0728601e-01  -8.5309788e-02   1.9510380e-01  -2.6211919e-01  -3.7281467e-01  -3.8074716e-01  -5.4215768e-01  -1.0675360e+00  -4.5263566e-01   1.3779888e-01   1.4249004e+00  -6.3648241e-03  -1.3030185e+00   4.7654287e-01   7.1808777e-02   1.5609150e+00   6.9815795e-01   1.4080794e+00  -3.3346595e-01  -7.0342457e-01  -1.8508674e+00   9.8836840e-01   1.2015630e+00  -5.5351510e-01   4.5504824e+00   2.8144359e+00   1.3302086e+00   3.4036652e+00  -5.2820719e-02  -1.1616987e+00  -3.2175807e+00  -8.5920249e-02  -2.4026483e+00  -1.3013637e-01   2.7901089e+00   4.3346122e+00  -4.1349739e+00  -4.5816939e+00  -3.3121927e+00   2.5904213e-01  -1.1656459e+00  -4.2956496e-01   1.8253834e+00   1.2479835e+00   1.5411577e+00   2.1026920e+00   3.5679551e-02  -3.6058754e-02
  -2.6583410e-01  -4.5724948e-01  -3.8335791e-02  -8.5910233e-01  -4.3074014e-01   1.2159138e+00  -6.4350670e-01  -1.4520094e+00   1.2085716e+00  -2.6747449e+00  -1.1776108e+00  -8.1414792e-01  -6.1696125e-01  -1.7210120e+00   1.0288388e+00   5.4276378e-01  -1.0085899e+00   6.4335924e-01  -1.0501213e+00   1.6595130e+00   9.6481943e-01   2.0515662e+00  -3.5613398e-02  -1.4864651e+00   1.9613782e+00   5.3153684e-01   1.6742803e+00   2.4031071e+00  -8.3938893e-01  -1.2285753e+00   8.8952607e-01  -1.0120397e+00   2.4864698e+00   1.8007598e+00   1.4729319e+00  -4.1523040e+00  -3.0319957e-01   9.2759867e-01   8.3488421e-01   9.4930742e-01  -1.0012399e+00  -2.7192568e+00   3.5477524e-01   6.2490921e-02   7.7909247e-02   6.8777747e-02  -1.7813571e-01  -4.9935062e-01  -9.2321261e-01  -6.3460373e-01  -5.5686787e-01   4.9011254e-01   1.4012723e+00   1.8072838e-01  -8.9765239e-01   1.3567706e-01   5.1984820e-01   1.4802584e+00   6.7925316e-01   9.1119125e-01  -1.1782751e-01  -9.5789559e-01  -1.6646535e+00   8.5919273e-01   7.1008140e-01  -6.6875228e-01   4.4188774e+00   2.4581707e+00   1.4088053e+00   3.2489089e+00  -2.1812864e-01  -8.2975199e-01  -3.6384923e+00   2.2161982e-02  -3.4276992e+00   1.5961204e-01   3.0465984e+00   4.3915340e+00  -3.0978864e+00  -4.2524433e+00  -3.1516237e+00   5.0877399e-02  -1.3294441e+00  -1.6189693e-01   1.3690456e+00   9.9658384e-01   1.2242871e+00   2.2876870e+00   4.6599368e-02  -2.9767182e-01
  -4.0883927e-01  -7.6697809e-03  -1.4289842e-01  -9.6475669e-01  -2.4280820e-01   1.2309530e+00  -7.0493777e-01  -1.5860204e+00   1.0018287e+00  -2.9131202e+00  -1.2936999e+00  -1.0563315e+00  -5.6603637e-01  -1.8007147e+00   1.1689445e+00   4.5577970e-01  -1.5070994e-01   8.7462138e-01  -9.6952368e-01   1.0893280e+00   1.1400414e+00   2.3078327e+00  -2.9816925e-01  -1.4171124e+00   2.4824062e+00   1.3993940e+00   1.7039958e+00   2.7932157e+00  -4.7743167e-01  -1.1710007e+00   5.3673409e-01  -2.2333224e-01   2.5476745e+00   1.5933984e+00   1.8164191e+00  -4.3949105e+00   2.8343669e-01   1.3714238e-01   1.3553464e+00   6.3963022e-01  -1.2359465e+00  -2.7442739e+00   6.9928005e-01   3.9336369e-01   8.1813306e-01   2.1089799e-01   6.9977988e-01   2.2118343e-01  -9.8336538e-01  -5.0532966e-01  -3.5248899e-01   4.5639380e-01   1.5133443e+00   1.2603375e-01  -8.9677419e-02   3.8290968e-01   4.1303104e-01   1.6011882e+00   6.1520833e-01   1.2246302e+00  -3.3369712e-01  -1.4177204e+00  -2.0452927e+00   5.6229990e-01   1.7461480e-01  -7.9042368e-01   4.6725519e+00   2.2319551e+00   1.5140352e+00   2.8458452e+00  -3.8811833e-01  -7.4870820e-01  -3.5590669e+00   2.6803027e-01  -3.7797027e+00   3.6207101e-01   3.2525067e+00   4.3945850e+00  -2.6706801e+00  -3.7274017e+00  -2.5984562e+00   3.1575749e-01  -1.1383475e+00  -1.4170545e-01   1.2748760e+00   8.1869347e-01   1.4397764e+00   1.8506906e+00  -2.7365722e-01  -3.6498351e-01
  -1.8209352e-01   3.3318585e-01  -1.1440592e-01  -8.6434022e-01  -4.9667369e-01   1.1553393e+00  -6.5513269e-01  -1.4785459e+00   6.6312248e-01  -3.0112426e+00  -6.1168414e-01  -8.3232525e-01  -7.1982963e-02  -1.6302583e+00   1.2150958e+00   3.9689387e-01   4.7964763e-01   7.7897377e-01  -7.6285608e-01   5.2494653e-01   1.3976428e+00   2.1721425e+00  -5.7140933e-01  -1.5718757e+00   2.3229947e+00   1.4621096e+00   1.5665915e+00   2.9478612e+00  -5.5057394e-02  -6.9756455e-01   3.2586339e-01   3.7913239e-01   2.2063103e+00   1.2311809e+00   5.7284658e-01  -4.9848477e+00   7.3405313e-01  -6.7891759e-01   2.1745497e+00   5.9698265e-01  -1.1449079e+00  -1.7011731e+00   9.0912433e-01   9.4812364e-01   1.1256644e+00   1.0011015e+00   1.6256615e+00   5.2334434e-01  -6.9221827e-01   4.3072389e-01  -1.9455740e-01   9.9611616e-01   1.5046940e+00   3.8218096e-01   5.2167912e-01   4.1492776e-01   6.1753510e-01   1.3406807e+00   6.3874794e-01   1.0303503e+00  -1.6812632e-01  -1.4094266e+00  -1.9400501e+00   5.0550254e-01  -4.3659664e-01  -9.0349023e-01   3.6249955e+00   1.3344740e+00   1.3056590e+00   1.7107890e+00  -1.4409751e-02   1.5720476e-01  -2.7535513e+00   6.6658855e-01  -3.8183054e+00   1.7333317e+00   3.3321518e+00   3.7346714e+00  -1.5402411e+00  -3.5271042e+00  -2.1398705e+00   1.2768587e-01  -1.0312111e+00   3.4716467e-01   8.5807446e-01   4.9747508e-01   1.0197725e+00   1.8466244e+00  -2.3388483e-01  -5.3717005e-01
  -2.1387411e-01   6.9488554e-01  -7.1369641e-02  -7.9354577e-01  -6.8892763e-01   1.0727038e+00  -5.7214814e-01  -1.4506468e+00   4.9828136e-01  -2.9247080e+00  -6.0417766e-01  -8.4489196e-01  -5.3152888e-02  -1.6440793e+00   1.1792387e+00   5.0296156e-01   1.0712408e+00   8.9393914e-01  -5.0962025e-01   1.4390943e-01   1.4988492e+00   2.2395901e+00  -6.5069449e-01  -1.2145325e+00   2.6270816e+00   2.2642017e+00   1.3949679e+00   2.9983986e+00   3.5602670e-01  -4.3002008e-01   2.2391068e-01   1.3080544e+00   2.5418153e+00   1.2658387e+00   1.0596597e+00  -4.6828306e+00   1.2005041e+00  -1.2697732e+00   2.5721091e+00   5.5677962e-01  -1.6140362e+00  -1.0099689e+00   7.3779040e-01   7.6567306e-01   1.1221801e+00   5.3019146e-01   1.9857215e+00   7.9073260e-01  -9.0578590e-01   1.7426042e-01  -5.9466729e-02   7.8083444e-01   1.2163350e+00   2.4294423e-01   9.0150776e-01   2.1125753e-01   5.5668365e-01   1.1715265e+00   3.9475919e-01   9.2680648e-01  -3.2761526e-02  -1.4429888e+00  -1.9880048e+00   3.9103448e-01  -5.1947147e-01  -6.5802385e-01   3.2996800e+00   9.0934449e-01   1.1730195e+00   1.0188501e+00   3.8103961e-01   3.5623894e-01  -2.1179030e+00   8.7217785e-01  -3.5932445e+00   2.2004350e+00   3.1183521e+00   3.1600441e+00  -7.3053723e-01  -2.8507248e+00  -1.6899928e+00   3.4525335e-01  -9.0301663e-01   4.7934953e-01   6.6222390e-01   3.6010108e-01   8.7770288e-01   1.5892528e+00  -4.1004150e-01  -6.1640088e-01
   9.3527291e-02   1.1720757e+00  -7.4538604e-02  -7.7773032e-01  -8.5101620e-01   8.3340067e-01  -5.0029102e-01  -1.4234099e+00   5.8677698e-02  -3.0514052e+00   2.1376784e-01  -6.2556851e-01   3.8985011e-01  -1.3111604e+00   1.1878387e+00   3.6536334e-01   2.0777789e+00   1.0544914e+00  -3.0154721e-01  -6.4280729e-01   1.5964357e+00   1.9921422e+00  -9.3361097e-01  -1.2633683e+00   2.2387563e+00   2.4042470e+00   1.1385231e+00   2.8410003e+00   9.8643443e-01   1.9230266e-01   1.2809519e-02   1.9254482e+00   1.8498564e+00   7.1986794e-01  -7.7244594e-01  -5.6479698e+00   1.4306037e+00  -2.3354795e+00   2.9406003e+00   3.8778626e-01  -2.1663732e+00   4.1048521e-02   1.3547237e+00   1.5216868e+00   1.8695328e+00   1.4106727e+00   3.1565994e+00   1.2422331e+00  -3.2038378e-01   1.0949145e+00   1.0102173e-01   1.0823632e+00   1.1482197e+00   4.8537482e-01   1.5761379e+00   4.9649418e-01   8.2975026e-01   1.0794468e+00   6.4352434e-01   1.0758049e+00   1.8347938e-01  -1.4935658e+00  -1.6314638e+00   4.4828554e-01  -1.2655725e+00  -1.0624330e+00   2.1950470e+00  -1.8654657e-01   1.0635036e+00  -2.5227077e-01   6.8486150e-01   9.8931795e-01  -9.7724881e-01   1.2799944e+00  -3.4380556e+00   3.6925009e+00   3.0333603e+00   2.4591925e+00   5.5364596e-01  -2.1680401e+00  -8.5860615e-01   5.4426768e-01  -6.5335771e-01   8.6484009e-01   1.8377455e-01  -1.2022345e-02   5.0575949e-01   1.3570120e+00  -4.0703332e-01  -7.7767003e-01
   2.3229444e-01   1.4362872e+00  -4.8736390e-02  -6.8036530e-01  -6.9683966e-01   7.8957739e-01  -4.8769593e-01  -1.2986561e+00  -7.3735443e-02  -3.0627240e+00   4.1764863e-01  -4.6322286e-01   5.3954473e-01  -1.1998250e+00   1.3382762e+00   3.7989407e-01   2.4122482e+00   1.3266069e+00  -2.6352740e-02  -8.7530588e-01   1.7798783e+00   1.8442164e+00  -9.3298991e-01  -9.9797080e-01   2.2130070e+00   2.6209773e+00   1.0616028e+00   3.0688488e+00   1.1413508e+00   3.1166012e-01  -2.1869632e-01   2.3283663e+00   1.5208388e+00   4.1591492e-01  -8.4105196e-01  -5.3173736e+00   1.6092572e+00  -2.8312491e+00   3.1745935e+00   2.8351767e-01  -2.0518323e+00   4.5466311e-01   1.4878410e+00   1.7627319e+00   2.2324429e+00   1.7973151e+00   3.5228370e+00   1.4224263e+00  -2.6832150e-01   1.4197505e+00   1.5930221e-01   1.1324427e+00   1.0332689e+00   6.0019314e-01   2.1339905e+00   5.2168650e-01   9.8905914e-01   9.3278475e-01   6.0876609e-01   8.2117710e-01   2.4483295e-01  -1.7812191e+00  -1.3530801e+00   2.6982124e-01  -1.7462884e+00  -1.2860175e+00   1.7550980e+00  -7.0041666e-01   1.1352569e+00  -7.3791731e-01   7.3046958e-01   1.5260595e+00  -4.6261743e-01   1.5706859e+00  -3.7448555e+00   4.2696568e+00   2.9132004e+00   2.0035907e+00   1.1927685e+00  -1.5267376e+00  -5.0783190e-01   5.7316521e-01  -5.6901726e-01   1.0081543e+00  -2.4082152e-01  -2.6260959e-01   5.7123743e-01   1.3272832e+00  -5.0358605e-01  -9.2767713e-01
   4.7430012e-01   1.7746671e+00  -2.1292194e-02  -5.6078372e-01  -4.0042858e-01   6.9920506e-01  -5.4364392e-01  -1.1961738e+00  -3.6420046e-01  -3.1902840e+00   7.0367079e-01  -1.7628261e-01   6.8743110e-01  -1.0621027e+00   1.3131288e+00   3.4872450e-01   2.9265833e+00   1.6090379e+00   2.7500298e-01  -1.1654620e+00   2.0595958e+00   1.7520368e+00  -1.0297703e+00  -7.2468282e-01   2.0940599e+00   2.8476606e+00   9.9090986e-01   3.0969065e+00   1.4625022e+00   3.6934508e-01  -5.0741871e-01   2.8344628e+00   9.6481918e-01   4.9390582e-02  -1.2735378e+00  -5.5554244e+00   2.0716864e+00  -3.5620464e+00   3.6198982e+00   1.2607418e-01  -1.6626045e+00   1.0308518e+00   1.6927183e+00   1.7673152e+00   2.3962939e+00   1.8399063e+00   3.6984673e+00   1.4373761e+00  -3.3156447e-01   1.6639055e+00   1.6610928e-01   1.0975810e+00   1.1956325e+00   8.4637532e-01   2.5466164e+00   4.8377397e-01   1.3056604e+00   7.9946171e-01   7.3079012e-01   7.5341096e-01   4.0144253e-01  -2.2559867e+00  -7.2375819e-01   3.8418336e-02  -2.2745162e+00  -1.8964484e+00   1.3842367e+00  -1.4049126e+00   1.2754459e+00  -1.3799954e+00   6.9125727e-01   2.0199369e+00   8.0102931e-02   1.9675593e+00  -3.8206742e+00   4.8509509e+00   2.7934193e+00   1.5385725e+00   1.9330592e+00  -1.1756950e+00   7.1309143e-02   4.5983150e-01  -3.9452305e-01   1.1104518e+00  -7.1288332e-01  -7.3972173e-01   7.6343946e-01   1.0008581e+00  -5.0220177e-01  -1.0473701e+00
   6.5497565e-01   2.1386899e+00  -3.5622138e-02  -4.0861985e-01  -5.4214677e-01   7.5830154e-01  -4.1107191e-01  -1.0544336e+00  -3.6597567e-01  -2.8908785e+00   1.0977924e+00   1.4378207e-02   8.2667132e-01  -7.5967047e-01   1.3888890e+00   3.1789367e-01   3.3145431e+00   1.7224761e+00   5.3497500e-01  -1.4760942e+00   2.4256651e+00   2.0143153e+00  -1.3464833e+00  -6.5562137e-01   1.7916165e+00   2.8704649e+00   8.6529764e-01   3.2265786e+00   1.6960609e+00   7.0936670e-01  -6.1449832e-01   3.2083426e+00   6.2473441e-01  -3.1615803e-01  -2.0905104e+00  -5.3730630e+00   2.0939658e+00  -4.2865559e+00   3.6407554e+00  -1.7730020e-01  -2.0230613e+00   1.7444996e+00   1.5412741e+00   1.8383416e+00   2.6551008e+00   2.2596515e+00   3.9481007e+00   1.4063757e+00  -7.6077554e-02   2.0366547e+00   2.4756720e-01   1.0523837e+00   1.1017869e+00   9.4259633e-01   2.9783437e+00   5.8843564e-01   1.5223529e+00   8.1641656e-01   8.6599351e-01   8.0789373e-01   6.8312561e-01  -2.1455229e+00  -4.2188934e-01   1.1740991e-01  -2.5558616e+00  -2.0905341e+00   5.8196145e-01  -2.0005342e+00   1.2145141e+00  -1.9612991e+00   9.4281015e-01   2.4932840e+00   9.8838518e-01   2.2523949e+00  -3.6132412e+00   5.6180458e+00   2.2848689e+00   5.5794360e-01   2.4131642e+00  -6.7229911e-01   3.7853880e-01   5.4337191e-01  -3.9442321e-01   1.3354527e+00  -1.0277275e+00  -8.4865723e-01   6.1288079e-01   1.0067629e+00  -4.1304612e-01  -1.0187594e+00
   8.2562746e-01   2.3350325e+00   6.2770542e-02  -1.3511617e-01  -8.1520171e-01   6.7041595e-01  -2.9869245e-01  -8.7045331e-01  -4.6431410e-01  -2.5275599e+00   1.2473807e+00   3.0256996e-01   7.0821980e-01  -6.6079628e-01   1.2859897e+00   6.3644218e-01   3.3956293e+00   1.6911383e+00   9.8485880e-01  -1.4604170e+00   2.7426833e+00   2.1372652e+00  -1.3137758e+00  -9.3243519e-02   1.7549887e+00   3.2266522e+00   7.0143163e-01   2.9543178e+00   2.0194188e+00   1.1518643e+00  -4.0870429e-01   4.0037117e+00   8.6218999e-01  -6.7931230e-02  -1.6919269e+00  -4.4486092e+00   2.3958900e+00  -4.6541571e+00   3.8923531e+00  -1.9520037e-01  -2.1370819e+00   2.8465788e+00   8.9101613e-01   1.1492511e+00   1.9133776e+00   1.4093782e+00   3.4597208e+00   1.0977921e+00  -4.5956374e-01   1.5242957e+00   2.5116132e-01   6.3364741e-01   6.4485835e-01   8.7259329e-01   2.8378309e+00  -1.3076110e-02   1.6924602e+00   5.1327806e-01   5.9021996e-01   4.2966065e-01   1.2380766e+00  -1.8490355e+00   2.1346418e-01   1.9309829e-01  -2.2918173e+00  -1.9236616e+00  -3.1193997e-01  -2.4762352e+00   1.0532946e+00  -2.5673657e+00   1.5634138e+00   2.7927243e+00   1.9314240e+00   2.3928825e+00  -2.7850264e+00   6.1122533e+00   1.4356098e+00  -5.6407170e-01   3.1709764e+00  -5.3666026e-02   6.0902974e-01   6.2379315e-01  -2.8574894e-01   1.6059031e+00  -1.3455758e+00  -9.8058183e-01   3.7062387e-01   9.0008915e-01  -3.4928942e-01  -9.7139905e-01
   9.4602525e-01   2.5546810e+00   3.4652192e-03  -6.6537245e-02  -7.5524498e-01   6.3369034e-01  -2.1232853e-01  -8.5145152e-01  -5.5928634e-01  -2.3388938e+00   1.6058072e+00   4.0595381e-01   8.4008750e-01  -3.1786339e-01   1.4153655e+00   5.9567879e-01   3.7130399e+00   1.8297328e+00   1.2695349e+00  -1.7842603e+00   2.8359322e+00   2.2081600e+00  -1.4363910e+00   7.1454302e-02   1.2695134e+00   3.1568300e+00   5.8034658e-01   2.9452607e+00   2.1861580e+00   1.4531843e+00  -4.4753193e-01   4.2378813e+00   3.4550501e-01  -5.1895223e-01  -2.3431217e+00  -4.1159193e+00   2.3081920e+00  -5.2163311e+00   3.6617431e+00  -5.3726018e-01  -2.4825997e+00   3.0218950e+00   1.2451921e+00   1.6604842e+00   2.4590750e+00   2.1317968e+00   3.8781482e+00   1.2393393e+00  -1.0403822e-01   1.8988387e+00   2.6117057e-01   5.1765899e-01   3.9077649e-01   9.1631107e-01   3.2554127e+00   2.5220029e-01   1.8407610e+00   5.4960492e-01   7.7533432e-01   4.9771049e-01   1.3928853e+00  -1.8511788e+00   6.2170267e-01   2.5420762e-01  -2.6439442e+00  -2.3171315e+00  -9.6428449e-01  -2.9788203e+00   1.1191238e+00  -2.9700973e+00   1.5106332e+00   3.1829993e+00   2.5966827e+00   2.5160078e+00  -2.6132198e+00   6.6862588e+00   1.0999179e+00  -1.2500660e+00   3.5816556e+00   6.5242313e-01   1.0068952e+00   8.6096518e-01  -1.2579048e-01   1.8370262e+00  -1.6283326e+00  -1.0386620e+00   3.3038356e-01   8.6137459e-01  -3.3041149e-01  -1.0132742e+00
   1.0019192e+00   2.7871159e+00  -9.2831644e-03   4.8907909e-02  -8.7055020e-01   6.6822276e-01  -1.1211430e-01  -7.3332047e-01  -5.2319076e-01  -2.0155372e+00   1.7685465e+00   5.9100964e-01   7.8857826e-01  -6.1212373e-02   1.2543953e+00   4.7142675e-01   3.8398822e+00   1.9065624e+00   1.4131772e+00  -1.8229999e+00   2.8507869e+00   2.4782362e+00  -1.7375885e+00   7.5137452e-02   7.6543263e-01   2.9553488e+00   4.6708184e-01   2.7707693e+00   2.2014437e+00   1.6229585e+00  -5.9810719e-01   4.1389508e+00   1.6597801e-01  -7.0707491e-01  -2.9941586e+00  -4.1260522e+00   2.2725810e+00  -5.5783166e+00   3.2940699e+00  -7.2560816e-01  -2.9577351e+00   3.2556615e+00   1.0978507e+00   1.4221417e+00   2.5279037e+00   2.1483677e+00   3.7110638e+00   1.0232799e+00   9.1689325e-02   1.9492733e+00   3.0590795e-01   3.2235745e-01   4.7367195e-01   9.3298175e-01   3.2804643e+00   3.7792692e-01   1.9114508e+00   6.7051447e-01   1.1043843e+00   8.3202558e-01   1.6034036e+00  -1.6900081e+00   8.2911332e-01   4.4789575e-01  -2.7011015e+00  -2.6031228e+00  -1.2843050e+00  -3.2839883e+00   1.0293004e+00  -3.1925270e+00   1.3813045e+00   3.0822333e+00   2.9311763e+00   2.5611316e+00  -2.2613900e+00   6.6288946e+00   5.6787023e-01  -1.9371998e+00   3.7586687e+00   8.7351448e-01   1.1766926e+00   9.1511897e-01  -1.7951198e-01   1.8676574e+00  -1.7918075e+00  -1.0885924e+00   1.8214663e-01   7.3946938e-01  -1.7174909e-01  -9.4272442e-01
   1.0338837e+00   2.7067730e+00  -9.7982851e-03   1.6027119e-01  -6.5793777e-01   5.7739396e-01  -1.5271850e-01  -6.5681707e-01  -6.2115594e-01  -1.8601181e+00   1.7474615e+00   7.0033268e-01   6.7569156e-01   6.7674500e-02   1.2274904e+00   4.9529084e-01   3.5756043e+00   1.7959144e+00   1.5922519e+00  -1.7861565e+00   2.9702051e+00   2.4754536e+00  -1.6510439e+00   3.5494434e-01   4.9289190e-01   2.7894582e+00   5.2928730e-01   2.6409358e+00   2.1015898e+00   1.5838615e+00  -5.4144950e-01   4.1231171e+00  -2.3314457e-01  -7.6977732e-01  -2.9673184e+00  -3.6121814e+00   2.2241344e+00  -5.6590608e+00   3.1420452e+00  -8.3670844e-01  -2.6349431e+00   3.3782470e+00   1.2604771e+00   1.4091577e+00   2.5277245e+00   2.1707655e+00   3.5278811e+00   9.7285857e-01   2.0353305e-01   1.9245021e+00   3.3368793e-01   1.8788724e-01   5.4181828e-01   1.0501448e+00   3.1838509e+00   3.1816713e-01   1.9254889e+00   5.2372538e-01   1.1961705e+00   7.5228451e-01   1.6662875e+00  -1.7605437e+00   1.2450132e+00   3.9609978e-01  -2.7706636e+00  -2.8680658e+00  -1.5544391e+00  -3.4435082e+00   1.1316463e+00  -3.2517356e+00   1.2471174e+00   3.3260180e+00   3.2050978e+00   2.6421624e+00  -1.9010082e+00   6.7542839e+00   1.7797645e-01  -2.2407722e+00   3.8272696e+00   1.0216560e+00   1.2664763e+00   8.7690840e-01  -4.3355672e-02   1.8583961e+00  -1.9795846e+00  -1.2036826e+00   3.3421004e-01   6.6101710e-01  -1.2729109e-01  -9.3837648e-01
   1.1950997e+00   2.7405536e+00  -1.9760290e-03   3.6666837e-01  -6.1755148e-01   5.4878066e-01  -1.4013394e-01  -3.7968625e-01  -5.9420073e-01  -1.5917378e+00   1.7388718e+00   1.1363620e+00   5.4656484e-01   3.3072344e-01   1.1427797e+00   6.1109573e-01   3.2484266e+00   1.9598920e+00   1.8175225e+00  -1.2775122e+00   2.9036179e+00   2.4529106e+00  -1.6264040e+00   5.6207711e-01   1.9014320e-02   2.2960587e+00   4.9029514e-01   2.3416008e+00   1.9122971e+00   1.6810224e+00  -6.0715452e-01   3.8065120e+00  -2.8424342e-01  -6.5526027e-01  -2.7833959e+00  -2.9808545e+00   2.1995508e+00  -5.5890487e+00   2.7779568e+00  -1.1173511e+00  -2.4994056e+00   3.3328410e+00   8.1947665e-01   8.2592236e-01   1.8646950e+00   1.6545657e+00   2.6260667e+00   3.2997719e-01  -1.0660624e-01   1.5344801e+00   1.9614376e-01  -1.0393450e-01   4.5951621e-01   1.0242113e+00   2.9275400e+00  -6.5942824e-02   2.1521573e+00   5.7445068e-01   1.2049887e+00   5.6587530e-01   1.9484632e+00  -1.6007801e+00   1.7208498e+00   5.2784071e-01  -2.4528058e+00  -2.9943011e+00  -1.8715154e+00  -3.4726082e+00   1.1165725e+00  -3.0047695e+00   1.1522354e+00   3.3270708e+00   3.1747727e+00   2.5508313e+00  -1.6514249e+00   6.4365033e+00  -4.0523088e-01  -2.6276941e+00   3.8775663e+00   1.2999122e+00   1.1897898e+00   8.3449487e-01  -8.4848538e-02   1.9294744e+00  -2.1108462e+00  -1.1879121e+00   3.8212234e-01   7.5807700e-01   5.3149173e-02  -8.0545747e-01
   1.1275427e+00   2.6309942e+00  -8.8282461e-02   4.5180643e-01  -3.8169584e-01   5.9114847e-01  -1.5924621e-01  -2.6279843e-01  -4.8966571e-01  -1.2886102e+00   1.4528151e+00   1.2272364e+00   2.8018448e-01   5.7077518e-01   1.2172117e+00   6.5868219e-01   2.6355128e+00   1.8696718e+00   1.7864411e+00  -9.6789069e-01   3.0229898e+00   2.7179025e+00  -1.5638193e+00   7.3762843e-01  -7.7238279e-02   2.0657677e+00   6.1987829e-01   2.2823912e+00   1.6089902e+00   1.6051941e+00  -4.4274276e-01   3.5165617e+00  -5.7723108e-01  -6.0542457e-01  -2.1553250e+00  -1.9106712e+00   1.9761084e+00  -5.4398034e+00   2.4959973e+00  -1.5108679e+00  -2.0295971e+00   2.8523768e+00   4.8612549e-01   3.6044988e-01   1.5527151e+00   1.2463703e+00   1.8833863e+00  -7.8343600e-02  -2.4252132e-01   1.0597837e+00   9.0867301e-02  -4.8239568e-01   4.5220271e-01   9.0448472e-01   2.7110509e+00  -1.9452904e-01   2.0999601e+00   7.2693431e-01   1.1242411e+00   6.7426257e-01   1.9339950e+00  -1.4440145e+00   1.8523724e+00   5.2872162e-01  -2.0245688e+00  -2.9198152e+00  -1.8691487e+00  -3.0676487e+00   1.2187625e+00  -2.4272132e+00   9.8969247e-01   3.2715134e+00   3.2482833e+00   2.4539166e+00  -1.2721592e+00   5.9721703e+00  -9.5677235e-01  -2.7000416e+00   3.1096934e+00   1.4301854e+00   9.3914459e-01   8.5184969e-01   6.3324745e-03   1.7867490e+00  -1.9894241e+00  -1.0360606e+00   8.5041676e-01   8.3879214e-01   8.1795642e-02  -5.7199802e-01
   1.0424508e+00   2.4456931e+00  -8.7127397e-02   5.6031689e-01  -5.5631524e-01   6.5449611e-01  -5.7248826e-02  -2.2330669e-01  -4.1017203e-01  -8.7461345e-01   1.5319980e+00   1.2665076e+00   2.8640891e-01   7.2288420e-01   1.1462976e+00   7.0836909e-01   2.3426678e+00   1.4383684e+00   2.0039459e+00  -8.6007416e-01   3.0694350e+00   2.9715895e+00  -1.6360832e+00   7.1262513e-01  -4.4323562e-01   1.6696117e+00   6.5147791e-01   2.1341613e+00   1.5101854e+00   1.7134381e+00  -2.3986161e-01   3.3306724e+00  -5.2544054e-01  -6.0834392e-01  -2.1644764e+00  -1.4226026e+00   1.8383654e+00  -5.2675708e+00   2.1734341e+00  -1.5283106e+00  -1.9318208e+00   2.8300051e+00   5.6396123e-01   3.9053781e-01   1.2583989e+00   1.2588053e+00   1.7026826e+00  -2.0940696e-01  -1.0175402e-01   9.1871085e-01   1.2175305e-01  -5.2364333e-01   3.6422451e-01   1.0000020e+00   2.2895259e+00  -2.5575517e-01   2.0028673e+00   6.5490300e-01   1.1445780e+00   5.5063642e-01   2.0735151e+00  -9.7370733e-01   1.9622820e+00   6.5572452e-01  -1.8238194e+00  -2.7547552e+00  -2.2069008e+00  -3.0211610e+00   1.1867008e+00  -2.3372191e+00   1.0257298e+00   3.4658765e+00   3.4203339e+00   2.3069668e+00  -4.6277220e-01   6.1305417e+00  -1.5656804e+00  -3.2733229e+00   3.1407440e+00   1.3639944e+00   8.2854767e-01   8.2033396e-01   1.1860507e-01   1.9798353e+00  -1.9057099e+00  -8.0042244e-01   5.6418513e-01   9.4457809e-01   2.1743712e-01  -4.6221575e-01
   9.2624226e-01   2.3144923e+00  -1.0689849e-01   6.2990586e-01  -8.7064626e-01   5.9631295e-01   5.9408592e-02  -9.8821015e-02  -3.4051381e-01  -4.7228153e-01   1.4254092e+00   1.4139609e+00   1.1261821e-01   9.1775927e-01   9.8436290e-01   8.1013141e-01   2.0037238e+00   1.3332743e+00   2.0840409e+00  -4.4844302e-01   2.6500048e+00   2.9946576e+00  -1.5971291e+00   7.5301006e-01  -8.1870831e-01   1.3118268e+00   5.3271762e-01   1.6383041e+00   1.3373756e+00   2.0073107e+00  -1.1519582e-01   2.8928749e+00  -6.3668033e-02  -2.7921603e-01  -1.6586461e+00  -7.3191122e-01   1.6119827e+00  -4.8116239e+00   1.5055739e+00  -1.5725123e+00  -2.4335854e+00   2.4591410e+00   2.7135339e-01   4.4610392e-03   6.5196943e-01   6.2820028e-01   1.1147722e+00  -5.7573790e-01  -2.2677035e-01   2.5867626e-01   7.5892017e-02  -8.4967457e-01   6.4770317e-03   7.7370685e-01   1.7999373e+00  -4.7590178e-01   1.8464091e+00   7.6584150e-01   1.0459171e+00   5.3381617e-01   2.2408292e+00  -3.3164159e-01   1.8892060e+00   9.4930912e-01  -1.1772734e+00  -2.3016505e+00  -2.3518167e+00  -2.6918817e+00   1.0261306e+00  -1.9373795e+00   1.0333822e+00   3.0138295e+00   3.2981562e+00   1.8800668e+00   2.5317283e-01   5.5577530e+00  -2.2053315e+00  -3.5622408e+00   3.1105821e+00   1.7634442e+00   6.6715920e-01   1.0830173e+00   1.6111563e-01   2.0760712e+00  -1.6953625e+00  -4.2632868e-01   2.7340240e-01   1.0696532e+00   3.0648219e-01  -2.7540565e-01
   9.2626239e-01   2.0513365e+00  -1.4281123e-01   7.3235525e-01  -8.1826345e-01   4.7334614e-01   1.8413966e-02   1.6795517e-01  -5.0168995e-01  -3.5737393e-01   1.3515009e+00   1.7737004e+00   1.4822721e-01   1.2314836e+00   9.4231732e-01   8.9323679e-01   1.3993487e+00   1.2352240e+00   2.0643962e+00   6.6407465e-02   2.1506738e+00   2.6353326e+00  -1.3780495e+00   7.8683292e-01  -1.3757061e+00   6.4252798e-01   5.2880410e-01   1.1706110e+00   9.9701621e-01   2.1307342e+00  -1.9137369e-01   2.1779650e+00  -2.3095222e-01  -1.5373721e-01  -1.5732891e+00  -4.1990479e-01   1.6899852e+00  -4.2869921e+00   1.2369987e+00  -1.6977711e+00  -2.0544615e+00   1.7975279e+00   2.4494525e-01  -1.1741073e-01   8.0638047e-02   3.6688818e-01   6.3138088e-01  -9.3153479e-01  -3.5825531e-01   3.0011830e-02  -2.5768062e-03  -8.1312194e-01  -9.9187256e-02   6.7644479e-01   1.5076339e+00  -5.7653987e-01   1.7609480e+00   7.3886897e-01   9.9330166e-01   4.5417271e-01   2.0971745e+00  -1.6519150e-01   1.9327197e+00   9.7185782e-01  -7.8238217e-01  -2.2748804e+00  -2.5668442e+00  -2.5005026e+00   9.1701176e-01  -1.5097907e+00   6.5094418e-01   2.8212967e+00   2.7569769e+00   1.5716059e+00   4.8676517e-01   4.9716966e+00  -2.1992796e+00  -3.3005384e+00   2.9111384e+00   1.8139484e+00   5.2971687e-01   9.1193493e-01   3.1873452e-01   2.1632584e+00  -1.5929565e+00  -3.6940383e-01   3.0258842e-01   1.1329449e+00   4.0639323e-01  -1.9954078e-01
   6.8630509e-01   1.8318503e+00  -2.5447566e-01   6.6480030e-01  -5.7965702e-01   6.2606674e-01  -3.4820512e-02   2.6172713e-01  -2.6452298e-01  -1.2820205e-01   9.0335828e-01   1.6881416e+00  -1.2680972e-01   1.2549421e+00   9.8335074e-01   8.3437605e-01   9.3997201e-01   1.1409656e+00   1.8958764e+00   5.7187660e-01   1.9000771e+00   2.8935961e+00  -1.3593214e+00   6.0924824e-01  -1.2211568e+00   2.7009291e-01   7.0683130e-01   1.2120329e+00   5.3038196e-01   1.9258357e+00  -2.4470032e-01   1.3250365e+00  -1.2671810e-01  -8.1294901e-03  -6.2697312e-01   1.1600009e-01   1.4597314e+00  -3.6282096e+00   7.0948861e-01  -1.7657599e+00  -1.6252115e+00   4.4233358e-01   1.6193821e-01  -3.9507707e-01   8.6108805e-02   9.9310382e-02   1.3967436e-01  -9.9862555e-01  -4.4963353e-01  -4.5908600e-01  -1.7170733e-02  -9.2978564e-01   1.1522346e-01   6.7211128e-01   1.2512033e+00  -4.0436895e-01   1.5368367e+00   1.0413378e+00   8.9382013e-01   6.7213714e-01   1.8158455e+00   1.4732609e-02   1.5504038e+00   9.1168998e-01  -5.3570570e-01  -1.9734935e+00  -1.8868191e+00  -1.6542528e+00   1.0608437e+00  -4.5889669e-01   1.0404624e-02   2.1568061e+00   1.8668735e+00   1.1766904e+00   5.5938914e-01   3.7253428e+00  -2.5654187e+00  -2.9873560e+00   2.1128465e+00   1.8663591e+00   2.3587559e-01   9.8987987e-01   3.8927927e-01   2.0107171e+00  -1.2909360e+00  -2.4016952e-02   5.7772906e-01   1.1452745e+00   3.1862886e-01   1.8659213e-02
   4.8349764e-01   1.6459010e+00  -4.1181312e-01   5.1688998e-01  -4.5029326e-01   5.7870466e-01  -1.6162988e-01   2.6771058e-01  -2.5247951e-01   2.6540807e-02   6.5127982e-01   1.5059982e+00  -2.5452040e-01   1.3563059e+00   9.7901606e-01   6.6448316e-01   8.4135511e-01   8.7636157e-01   1.6090106e+00   6.6798611e-01   1.5296956e+00   3.0308986e+00  -1.3160094e+00   3.7146748e-01  -1.1231232e+00   2.4567563e-02   8.7306341e-01   1.2220184e+00   2.9168235e-01   1.8755131e+00  -1.3990778e-01   7.6750214e-01  -2.6574885e-01  -2.7544589e-02  -5.6603424e-01  -2.5199561e-01   1.2621954e+00  -3.2908209e+00   3.8498037e-01  -1.8716642e+00  -1.4367097e+00  -6.2139281e-01   6.0203811e-01  -9.2765401e-02   5.0706385e-01   1.2567855e-01   3.6695296e-01  -6.7423842e-01  -1.2382581e-01  -6.6217918e-01   4.2842239e-02  -8.6266186e-01   4.5588349e-01   6.7470783e-01   1.1983254e+00  -5.6979839e-02   1.2963209e+00   1.2906143e+00   8.3693157e-01   1.0049658e+00   1.4162446e+00   1.3775633e-01   1.1618868e+00   8.7849079e-01  -3.3132252e-01  -1.7286740e+00  -1.4710644e+00  -1.1420023e+00   1.0838200e+00   2.4008392e-03  -4.2479826e-01   1.6468940e+00   1.3027297e+00   8.8740495e-01   1.0068693e+00   3.0394466e+00  -2.5832725e+00  -2.6144256e+00   1.8684520e+00   1.8749794e+00   3.7274404e-01   1.1227672e+00   7.4848145e-01   1.9849303e+00  -8.5675247e-01   2.5894370e-01   9.0247389e-01   1.1462880e+00   2.5027690e-01   1.7571132e-01
   3.0702354e-01   1.3982272e+00  -4.1774570e-01   6.4077620e-01  -7.1278026e-01   5.3053879e-01  -1.0297529e-01   6.0056292e-01  -4.5046342e-01   3.4617962e-01   5.6351579e-01   1.7813680e+00  -1.4438170e-01   1.6847830e+00   7.5624032e-01   6.7654798e-01   3.2720746e-01   5.7640713e-01   1.5146469e+00   9.3207728e-01   9.1955651e-01   2.7985540e+00  -1.1914823e+00   2.8677650e-01  -1.5991465e+00  -3.2026234e-01   7.4554284e-01   7.5916782e-01   1.1332165e-01   2.0376603e+00  -1.6619326e-01   2.4047887e-01  -1.2773612e-02   2.1029474e-01  -4.8870909e-01  -1.4996546e-02   1.3656667e+00  -2.6978371e+00   2.7063907e-01  -1.9180696e+00  -1.2580353e+00  -9.2567259e-01   4.1401473e-01  -4.4966578e-01  -3.7497819e-01  -6.8384329e-01  -9.6956314e-02  -1.0820137e+00  -1.8996141e-01  -1.1054265e+00   6.5716774e-02  -7.7488695e-01   2.0978857e-01   4.5037150e-01   7.3267908e-01  -2.1655324e-01   8.9606729e-01   1.1645343e+00   5.6657970e-01   8.8900026e-01   1.1516126e+00   6.1891801e-01   7.9968774e-01   9.5658091e-01   3.5714076e-01  -1.2183116e+00  -1.8401263e+00  -9.8609717e-01   6.2090907e-01   6.5767382e-02  -3.1117812e-01   1.5237924e+00   1.2238766e+00   4.6705676e-01   1.7772508e+00   2.6604808e+00  -2.6053685e+00  -2.4287372e+00   1.7253156e+00   1.8466213e+00   3.1592696e-01   1.0298105e+00   9.1868042e-01   2.0486984e+00  -5.4741176e-01   4.1481230e-01   7.1382606e-01   1.1266072e+00   3.1756423e-01   3.5092271e-01
   1.3584956e-01   7.7608159e-01  -3.8083722e-01   5.7994452e-01  -3.6126010e-01   4.8233873e-01  -1.2345317e-01   7.5595167e-01  -3.9956562e-01   4.1752469e-01   1.2293337e-01   1.9148511e+00  -2.6335422e-01   1.7385424e+00   6.8820000e-01   7.6452524e-01  -5.9234484e-01   3.8632363e-01   1.2181488e+00   1.5384574e+00   5.4849370e-01   2.1875576e+00  -6.2444834e-01   3.7075312e-01  -1.3255135e+00  -7.2587591e-01   7.7540959e-01   4.6662716e-01  -3.7207938e-01   1.5408179e+00  -1.9114378e-02  -6.5726268e-01  -1.3054141e-01   3.6654916e-01   1.2620481e+00   1.0804016e+00   1.0005269e+00  -1.6281655e+00  -1.1775788e-02  -1.7632468e+00  -2.5220387e-01  -2.1258832e+00   1.5900431e-01  -1.1238992e+00  -1.3763863e+00  -1.7448967e+00  -1.1007832e+00  -1.7899408e+00  -6.3707648e-01  -2.0693033e+00  -1.7950468e-01  -9.7232265e-01   1.5727143e-01   4.3075909e-01   2.9064885e-02  -5.7380245e-01   6.9595434e-01   1.0564956e+00   1.0795749e-01   4.2653151e-01   8.6748995e-01   7.7441303e-01   7.3766718e-01   6.1062512e-01   1.1883540e+00  -4.8188032e-01  -1.1796468e+00  -5.0032273e-02   8.2149389e-01   1.2555333e+00  -3.5593943e-01   1.2971893e+00   8.7394037e-01   9.6463439e-02   1.9514895e+00   1.8687945e+00  -2.7145462e+00  -1.7232867e+00   7.5688828e-01   1.5558621e+00  -1.7351196e-01   7.4434290e-01   9.6922883e-01   1.6326331e+00  -1.9957630e-01   6.3638954e-01   1.1831416e+00   1.3793620e+00   2.9095792e-01   4.8796499e-01
  -3.3925014e-02   6.2776120e-01  -4.9129671e-01   5.6257032e-01  -4.9906386e-01   5.2139103e-01  -1.3740442e-01   1.0189548e+00  -4.7527414e-01   6.0732741e-01   4.0478437e-02   1.9540344e+00  -1.6658805e-01   1.9052345e+00   7.8186394e-01   7.7629962e-01  -7.2362271e-01   2.8623047e-01   1.0611987e+00   1.7562961e+00  -5.7995018e-02   2.0149256e+00  -4.9177724e-01   1.9582563e-01  -1.3859856e+00  -9.2629299e-01   7.2470057e-01   4.0023697e-01  -5.5731365e-01   1.8467118e+00  -1.1322653e-01  -1.1703521e+00   1.1221188e-01   4.7099417e-01   1.4126154e+00   1.1394944e+00   1.1260836e+00  -1.0495933e+00  -6.4380050e-02  -1.7299021e+00  -1.6215123e-01  -3.0318167e+00   1.9486179e-01  -8.5791607e-01  -1.3436629e+00  -1.7250322e+00  -8.3557276e-01  -1.5108822e+00  -5.6084582e-01  -2.1533067e+00  -7.7040744e-02  -7.0873061e-01  -9.4931535e-02   2.4293104e-01   2.1038664e-01  -2.6328591e-01   3.7306252e-01   1.1049529e+00  -2.3000421e-01   4.3970725e-01   4.5837820e-01   1.0315232e+00   2.1761159e-01   5.6922448e-01   1.4139961e+00  -3.4985200e-02  -1.3315015e+00   2.5514206e-01   5.2135948e-01   1.4933165e+00  -6.6600159e-01   7.5835798e-01   2.5318203e-01  -3.9991168e-01   2.1278177e+00   1.0350129e+00  -2.5242809e+00  -1.5841543e+00   7.6683981e-01   2.0012112e+00  -4.5361895e-02   8.4121905e-01   1.2434915e+00   1.8727535e+00   8.7471680e-02   8.6701237e-01   1.0885574e+00   1.3844301e+00   1.7563084e-01   5.7930693e-01
   1.0716617e-01   4.9969267e-01  -4.3050880e-01   4.7259572e-01  -6.0646015e-01   5.1464034e-01  -1.1708363e-01   1.3252402e+00  -3.4905601e-01   6.6784719e-01   3.3392575e-01   2.2897573e+00   2.9247198e-02   1.9285121e+00   6.1774728e-01   6.6348014e-01  -4.9793450e-01   4.6008354e-01   9.6329663e-01   2.3364393e+00  -8.9646212e-01   1.3699181e+00  -3.2850051e-01  -2.3130675e-01  -1.5146796e+00  -1.8131142e+00   4.9724801e-01   7.1127383e-02  -7.2410398e-01   1.8957928e+00  -3.5728755e-01  -2.2333386e+00   2.4595630e-01   4.1961521e-01   1.2008361e+00   3.4045057e-01   9.5339184e-01  -3.1515811e-01  -5.0127046e-01  -1.2850971e+00   4.5007223e-02  -4.0173979e+00   2.6895931e-01  -9.6181125e-01  -1.4570792e+00  -1.7710516e+00  -9.9390792e-01  -1.6927780e+00  -5.8887345e-01  -2.1538922e+00  -1.8340218e-01  -3.2901688e-01  -1.0936517e-02   4.8698708e-01  -8.5520236e-02  -1.9624240e-01   5.5101770e-01   1.1795516e+00  -3.1765912e-01   1.5511227e-01   4.7492929e-01   1.3431317e+00   2.4005152e-01   6.5126113e-01   1.2765098e+00   2.7401135e-01  -1.1389364e+00   4.9099232e-01   4.2177142e-01   1.8994959e+00  -1.1092191e+00   4.2202780e-02  -7.0193157e-01  -9.0405784e-01   1.8805848e+00   7.5750571e-02  -2.7596446e+00  -1.6203200e+00   1.3385914e+00   2.2167072e+00   8.0179839e-02   8.0078963e-01   1.3020769e+00   2.0785514e+00   9.6097708e-02   1.0675734e+00   6.4862877e-01   1.5609073e+00   2.6755125e-01   5.4400460e-01
   2.2474289e-02   3.3387574e-01  -4.8616254e-01   3.9351316e-01  -4.8330860e-01   4.9247722e-01  -2.1433071e-01   1.5198974e+00  -4.3619509e-01   5.6144080e-01   2.5291684e-01   2.3117340e+00   2.2302716e-01   1.9111717e+00   7.8131243e-01   5.9064545e-01  -4.6129450e-01   6.0981024e-01   7.6876594e-01   2.4863392e+00  -1.3157997e+00   8.3134109e-01  -5.4111891e-02  -3.6840332e-01  -1.4077758e+00  -1.9642403e+00   5.4447017e-01   2.4387521e-01  -8.8737365e-01   1.8629553e+00  -5.6114725e-01  -2.7619681e+00   2.3641435e-01   2.6692058e-01   1.2004300e+00  -1.4175775e-01   9.5974747e-01   2.3420414e-01  -5.0636150e-01  -1.0614094e+00   3.5773382e-01  -4.7159762e+00   8.0498670e-01  -2.9516389e-01  -1.2435401e+00  -1.5607300e+00  -3.7801762e-01  -1.2435592e+00  -4.2376439e-01  -2.0971635e+00  -8.2028821e-02   6.2042779e-02   4.2773337e-02   5.0298961e-01   2.5375788e-01   2.1868079e-01   4.1378794e-01   1.2440934e+00  -5.2493093e-01  -3.6741454e-02  -5.9939905e-02   1.1424301e+00  -8.7597918e-02   4.0111858e-01   1.3321561e+00   4.7906228e-01  -8.5594676e-01   6.7555344e-01   4.4331315e-01   2.1500074e+00  -1.4177779e+00  -3.2713727e-01  -1.2908770e+00  -1.1881131e+00   1.6927135e+00  -4.3547461e-01  -2.3216184e+00  -1.3484706e+00   1.5916349e+00   2.4650781e+00   3.1285196e-01   7.5103077e-01   1.5923912e+00   2.0752805e+00   3.9033143e-01   1.1560611e+00   8.7065816e-01   1.7453488e+00   1.7143304e-01   5.1409544e-01
   1.8166501e-02   1.3703985e-01  -4.7035872e-01   4.2298880e-01  -3.1177621e-01   4.5778586e-01  -2.3606747e-01   1.9460137e+00  -5.3418133e-01   6.3002624e-01   1.2196941e-01   2.6137668e+00   2.7044580e-01   2.1135032e+00   6.2814075e-01   4.8168395e-01  -9.0048590e-01   6.9706551e-01   3.6427632e-01   2.8007459e+00  -1.8300248e+00   1.8316261e-01   2.4991401e-01  -4.1268717e-01  -1.3964613e+00  -2.2625456e+00   3.3130049e-01  -5.6124813e-02  -1.1105512e+00   1.5901819e+00  -7.1369877e-01  -3.3696938e+00  -2.2756206e-02   2.7125328e-01   1.5443200e+00   1.0207060e-01   9.5109098e-01   7.8695517e-01  -3.6583896e-01  -1.1180795e+00   1.1557173e+00  -5.2384124e+00   3.2411810e-01  -1.0232673e+00  -1.9227985e+00  -2.4448734e+00  -1.0878387e+00  -1.8352883e+00  -6.5468812e-01  -2.4348888e+00  -2.1372043e-01   1.2128671e-01   3.0735969e-02   3.6940101e-01   3.6742688e-02   8.6099203e-02   2.6393598e-01   1.1231836e+00  -8.7788695e-01  -2.1251242e-01  -3.9135907e-01   1.1582839e+00  -1.6234441e-01   1.9977626e-01   1.7772445e+00   8.5300344e-01  -7.9732941e-01   9.7352054e-01   1.8610740e-01   2.4495903e+00  -1.4253856e+00  -6.5158493e-01  -1.4055243e+00  -1.4865677e+00   1.6062775e+00  -1.2876935e+00  -2.1621614e+00  -9.4103317e-01   1.0205216e+00   2.3940860e+00   2.8692340e-01   5.2598154e-01   1.6233083e+00   1.7813534e+00   5.5540201e-01   1.0979994e+00   1.2040158e+00   1.7158453e+00   1.8593758e-01   6.3756254e-01
  -6.1773931e-02   4.7209549e-02  -4.0830541e-01   4.2267702e-01  -7.5955018e-01   5.9733148e-01  -1.3817295e-01   2.1389670e+00  -5.9304405e-01   9.1271840e-01   4.3085938e-01   2.6077019e+00   5.0182113e-01   2.0176470e+00   3.9148047e-01   4.3546199e-01  -4.5615123e-01   3.9351266e-01   3.9796429e-01   2.6482503e+00  -2.3317530e+00  -8.4588420e-02   3.0138022e-01  -6.3919933e-01  -1.3774648e+00  -2.2681000e+00   9.5383398e-02  -1.4476387e-01  -9.6489096e-01   1.8989438e+00  -7.1419305e-01  -3.3980300e+00   4.6594180e-01   2.2289915e-01   1.1059268e+00  -4.8201907e-01   1.1324039e+00   1.0785790e+00  -1.9719291e-01  -6.4229509e-01   7.7979653e-01  -5.2806536e+00   2.1212468e-01  -9.4144010e-01  -2.0114274e+00  -2.4795907e+00  -5.7816453e-01  -1.5434366e+00  -5.2555926e-01  -2.2793096e+00  -2.7177226e-02   5.0455232e-01  -2.1971116e-01   3.3008028e-01   9.9916670e-02   2.4612979e-01   4.5675313e-02   7.9943927e-01  -1.1225111e+00  -4.1328035e-01  -4.5396743e-01   1.5158571e+00  -3.6812387e-01   1.7506587e-01   1.7148779e+00   1.2881715e+00  -1.2310374e+00   7.3626789e-01  -3.7187942e-01   1.8338998e+00  -1.2257410e+00  -1.1033540e+00  -1.4535130e+00  -1.9061801e+00   2.1198510e+00  -1.6546795e+00  -2.1292405e+00  -1.6083105e+00   1.9498586e+00   2.4889543e+00   7.0559598e-01   3.0717116e-01   1.6734190e+00   2.0958372e+00   5.7117120e-01   1.0582519e+00   4.8198275e-01   1.6247674e+00   2.3524976e-01   5.4947488e-01
  -1.6535045e-01  -6.6991405e-02  -4.4285830e-01   2.9869006e-01  -7.8601999e-01   6.2737242e-01  -2.8526673e-02   2.1309475e+00  -4.9316958e-01   1.0016315e+00   4.4600184e-01   2.3272348e+00   6.4830505e-01   1.9623258e+00   5.3633015e-01   3.5199099e-01  -8.0460579e-02   5.2589234e-01   2.7399436e-01   2.3556879e+00  -2.4265111e+00  -5.5346565e-01   4.3710241e-01  -6.7162187e-01  -1.1930391e+00  -2.1298391e+00  -6.6474638e-02   5.4964781e-02  -8.9158688e-01   1.7670750e+00  -7.2590018e-01  -3.4004104e+00   5.4682831e-01  -1.4317024e-01   1.2363493e+00  -3.5420836e-01   7.3939863e-01   1.2161673e+00  -5.8924734e-01  -6.6058863e-01   1.1942254e-01  -5.4431229e+00   6.3497378e-01  -1.9636724e-01  -1.6233957e+00  -2.0883598e+00   1.9632149e-01  -1.1080556e+00  -1.7957150e-01  -2.2401700e+00   6.3470917e-02   5.4410833e-01  -4.8258896e-01   2.5961410e-01   4.8910521e-01   6.3406975e-01  -5.8250309e-02   8.1187293e-01  -1.3192323e+00  -6.9262686e-01  -7.2859154e-01   1.4774669e+00  -5.3464479e-01  -3.9536787e-02   1.8181554e+00   1.6685759e+00  -1.0279390e+00   8.3778768e-01  -2.5578327e-01   1.9270430e+00  -9.5626171e-01  -1.2351436e+00  -1.1251753e+00  -2.0838795e+00   2.0765268e+00  -1.5333602e+00  -1.9094773e+00  -1.9022922e+00   2.0891635e+00   2.9057036e+00   9.8428959e-01   5.4910709e-01   1.6778240e+00   1.9166919e+00   8.6766016e-01   1.2938782e+00   4.8299020e-01   1.8697613e+00   1.5744801e-01   5.3399404e-01
  -9.9831207e-02  -8.3005495e-02  -3.9390294e-01   2.4598719e-01  -5.5088264e-01   6.0361974e-01   2.6617555e-02   2.2856269e+00  -6.4732773e-01   8.0630103e-01   5.8764665e-01   2.4446116e+00   7.6290930e-01   1.9498449e+00   4.7958253e-01   2.5609635e-01   1.0555267e-01   8.3797719e-01   9.1803703e-02   2.2551384e+00  -2.5901772e+00  -1.2670971e+00   6.1736739e-01  -6.3280880e-01  -1.1130875e+00  -2.0922513e+00  -3.3002329e-01  -2.7787055e-01  -7.0794181e-01   1.6210873e+00  -9.3347258e-01  -3.5212783e+00   1.9086191e-01  -3.8301321e-01   1.0699057e+00  -4.6625882e-01   8.0728386e-01   1.3659719e+00  -4.2370281e-01  -5.6328815e-01   4.2866885e-01  -5.4430847e+00   6.2503005e-01  -4.2896051e-01  -1.8317961e+00  -2.4363672e+00   2.1687700e-01  -1.1818037e+00  -3.0478514e-01  -2.2279569e+00   6.0890508e-02   5.3152289e-01  -6.0724703e-01   2.5055011e-01   5.4657156e-01   8.1619822e-01  -4.8592251e-02   7.2013720e-01  -1.3659637e+00  -6.8150619e-01  -8.4860607e-01   1.2711581e+00  -2.7303316e-01  -2.7454968e-01   1.6988159e+00   1.5660234e+00  -9.5597108e-01   7.4667813e-01  -2.3352529e-01   1.9109571e+00  -1.0155393e+00  -1.6965937e+00  -9.2389745e-01  -2.2254522e+00   1.8128565e+00  -2.0096230e+00  -1.9380707e+00  -2.0061153e+00   1.8729752e+00   3.0811291e+00   1.2550103e+00   5.1787628e-01   1.6912318e+00   1.5928771e+00   8.0128316e-01   1.0528245e+00   5.8128248e-01   1.5688457e+00   1.2511931e-01   5.3898738e-01
   8.4611760e-02  -1.0872395e-01  -3.6413718e-01   2.8574827e-01  -4.9016460e-01   5.5613872e-01  -6.4947680e-02   2.5280939e+00  -7.4562662e-01   7.5034601e-01   6.8693687e-01   2.4829187e+00   7.6532602e-01   1.7732897e+00   4.3386786e-01   2.3213195e-01   3.4040831e-01   8.4875425e-01  -5.5554163e-02   2.2069203e+00  -2.5503182e+00  -1.7915721e+00   7.6262776e-01  -5.6657778e-01  -8.8967494e-01  -2.1409589e+00  -4.0569335e-01  -3.0787465e-01  -6.3529221e-01   1.5643214e+00  -9.9264509e-01  -3.3642189e+00  -1.8369885e-02  -4.4030609e-01   4.3258037e-01  -9.9981351e-01   1.0044844e+00   1.3030069e+00  -4.2748290e-02  -4.9547858e-01   5.8976008e-01  -4.9846600e+00   3.7643639e-01  -4.8502338e-01  -1.7879403e+00  -2.3948743e+00   5.0173295e-01  -9.0919445e-01  -2.7043312e-01  -1.8443859e+00   2.2485396e-01   7.8923683e-01  -4.0420742e-01   3.0662495e-01   8.8904204e-01   8.5627283e-01   8.3880266e-02   4.1310742e-01  -1.4709301e+00  -8.3844397e-01  -9.0133659e-01   9.6947462e-01   3.8289755e-02  -5.0202800e-01   1.4652603e+00   1.4437230e+00  -1.2353225e+00   4.4928677e-01  -4.1903652e-01   1.4680674e+00  -9.5064215e-01  -2.0395576e+00  -9.3623596e-01  -2.1979708e+00   1.6152708e+00  -2.3460809e+00  -1.7281716e+00  -2.3898579e+00   2.2692929e+00   2.9899117e+00   1.6152698e+00   2.1484595e-01   1.6363515e+00   1.5163894e+00   6.7885842e-01   7.0904647e-01   5.7522463e-01   1.4354304e+00   1.9621751e-01   4.7861035e-01
   2.3112935e-01  -1.6782385e-01  -3.0513722e-01   2.6459713e-01  -1.5582198e-01   6.0788447e-01  -3.1667102e-02   2.5890877e+00  -5.9889360e-01   6.3177202e-01   7.4648704e-01   2.3913027e+00   7.5671814e-01   1.5674972e+00   7.3139763e-01   2.4979947e-01   3.6919621e-01   1.1479385e+00  -8.9584816e-02   2.1279038e+00  -2.0661186e+00  -2.3330542e+00   1.0482438e+00  -3.8573664e-01  -4.5707776e-01  -2.1039743e+00  -3.9442120e-01  -3.3359283e-02  -5.5267894e-01   1.2761535e+00  -8.5192007e-01  -3.2099104e+00  -4.0065709e-01  -6.9529950e-01   4.8942589e-01  -4.4852956e-01   5.1309195e-01   1.3914250e+00   7.1017427e-03  -5.1427258e-01   1.0861501e+00  -4.5033744e+00   4.3206576e-01  -3.0987003e-01  -1.7401996e+00  -2.2042314e+00   6.7298063e-01  -7.7028336e-01  -2.7987426e-01  -1.6836843e+00   2.4412815e-01   7.8134810e-01  -5.3370291e-01   4.1428746e-01   1.1094704e+00   8.7371486e-01   3.0553877e-01   3.5258437e-01  -1.6544872e+00  -1.3153621e+00  -8.9975639e-01   7.5813643e-01   4.7701850e-01  -7.3629619e-01   1.3017078e+00   1.5108394e+00  -1.2501476e+00   4.5842548e-01  -1.2897202e-01   1.5787744e+00  -6.1139697e-01  -1.9267405e+00  -3.2678089e-01  -2.0968717e+00   1.2105799e+00  -2.1116133e+00  -2.1361674e+00  -2.8139715e+00   2.0197038e+00   3.2762554e+00   1.6260768e+00   2.6744756e-01   1.5553676e+00   1.1718154e+00   6.1985849e-01   6.6685441e-01   9.1214604e-01   1.6892403e+00   1.4002313e-01   5.2197533e-01
   1.9892762e-01  -4.6969781e-02  -2.6175176e-01   2.9391249e-01  -2.6308656e-01   8.3545895e-01   1.0708972e-02   2.5836580e+00  -5.7916331e-01   7.8444015e-01   9.1939702e-01   2.2078697e+00   8.2364451e-01   1.3124452e+00   3.4196074e-01   6.2166019e-03   1.0179172e+00   9.6492086e-01   1.9631325e-02   1.7465899e+00  -2.2239849e+00  -2.3311862e+00   8.1875263e-01  -4.9645404e-01  -5.4451763e-01  -2.0172765e+00  -6.8812098e-01  -4.3626951e-03  -3.7299716e-01   1.0106274e+00  -1.0250939e+00  -2.6824229e+00  -1.3542140e-01  -1.0123846e+00  -1.3921318e-02  -1.0044304e+00   1.0280206e+00   9.5930598e-01   3.2873728e-01  -5.3391188e-01   8.2746728e-01  -4.2826208e+00   7.4579121e-02  -5.2841984e-01  -1.5818842e+00  -2.0479517e+00   8.3257187e-01  -6.6824478e-01  -3.6922474e-01  -1.2072744e+00   3.0400380e-01   8.3778513e-01  -4.4325589e-01   2.8240596e-01   1.3755614e+00   9.6176511e-01   2.9175251e-01  -1.4112969e-02  -1.4757540e+00  -1.2452331e+00  -7.8194716e-01   5.2722929e-01   7.3812390e-01  -8.6021050e-01   7.8173379e-01   1.0548301e+00  -1.2175726e+00  -1.3931562e-02  -5.3257249e-01   7.5500618e-01  -7.4874166e-01  -2.2670140e+00  -5.2031928e-01  -2.2051951e+00   1.0229406e+00  -2.9199477e+00  -1.7634234e+00  -3.5592117e+00   2.5925210e+00   2.8436899e+00   2.1375472e+00  -1.6840495e-01   1.2698248e+00   1.2119623e+00   4.0378772e-01   3.1609943e-01   4.7147394e-01   1.2738090e+00   3.1605739e-01   3.3486307e-01
   2.9388466e-01  -4.8918437e-03  -2.1376824e-01   2.8428791e-01  -5.9021388e-01   6.0175478e-01   1.6328645e-01   2.4827092e+00  -6.5566033e-01   8.3740035e-01   1.1177736e+00   1.9455269e+00   8.0637912e-01   1.2197196e+00   2.9520949e-01  -2.9733822e-02   1.4784700e+00   1.0133705e+00   4.6760649e-03   1.1710225e+00  -2.0216656e+00  -2.8947147e+00   8.1661173e-01  -3.0712430e-01  -7.4150452e-01  -1.8340122e+00  -9.1816099e-01  -2.7558849e-01  -3.6031593e-02   1.1594697e+00  -8.3649919e-01  -2.0566251e+00  -1.2643372e-01  -1.1378711e+00  -1.1606111e+00  -1.1809392e+00   5.7415126e-01   5.0523306e-01  -1.0527769e-01  -7.7114378e-01  -7.5961594e-01  -2.8383218e+00   2.1833126e-01   1.9549114e-02  -1.3644145e+00  -1.6653690e+00   1.6216596e+00  -2.4161380e-01   1.3642160e-01  -8.1541916e-01   5.5081351e-01   7.0280692e-01  -7.4511116e-01   4.6945570e-02   1.6793533e+00   1.0182515e+00   3.1043835e-01  -2.1117285e-01  -1.3081330e+00  -1.3225334e+00  -6.2100468e-01   5.8456679e-01   9.7745734e-01  -7.3656894e-01   8.5091911e-01   1.0767458e+00  -1.7591523e+00  -5.4041966e-01  -6.7058189e-01  -1.6249024e-03   3.9457907e-02  -2.2866769e+00   5.9456142e-01  -2.0411306e+00   1.2520157e+00  -2.1054971e+00  -1.7359804e+00  -4.2265370e+00   3.0649540e+00   3.1288601e+00   2.4757886e+00   9.7376946e-02   1.0007966e+00   9.2135366e-01   4.3111204e-01   2.3004071e-01   9.9898441e-02   1.3747070e+00   4.1975152e-01   3.0332105e-01
   3.6549948e-01   8.8441278e-04  -1.6842946e-01   3.1667142e-01  -3.1076871e-01   5.3344415e-01   1.9883895e-01   2.3318619e+00  -7.6412160e-01   6.5001900e-01   1.1006407e+00   1.7282314e+00   6.7699449e-01   9.9981786e-01   3.6187904e-01   9.2500176e-03   1.5652726e+00   1.0911255e+00   9.5033792e-02   7.7371589e-01  -1.4678176e+00  -3.2211612e+00   9.1982421e-01   6.7246983e-02  -5.6447051e-01  -1.4831514e+00  -9.9460451e-01  -3.8752624e-01   2.5884665e-01   9.3101477e-01  -6.6266331e-01  -1.2556671e+00  -4.1654913e-01  -1.2353803e+00  -1.2054169e+00  -5.4633417e-01   5.7047347e-01   1.4160259e-01   1.7482989e-01  -1.0661291e+00  -5.7748180e-01  -1.8377662e+00   1.3208841e-01  -2.4499833e-02  -1.4815859e+00  -1.7035532e+00   1.6628845e+00  -1.2280524e-01  -2.6364795e-02  -6.5051073e-01   5.8603583e-01   3.9425290e-01  -9.7029463e-01  -8.7121859e-02   1.8127869e+00   8.5990065e-01   4.0097477e-01  -4.5983436e-01  -1.2847742e+00  -1.4604394e+00  -4.6575457e-01   2.7481125e-01   1.5797547e+00  -9.2403865e-01   6.5949894e-01   7.2563370e-01  -1.8983788e+00  -7.9740052e-01  -5.1742326e-01  -3.5157574e-01   3.8488515e-01  -2.1368615e+00   1.3524537e+00  -1.8042558e+00   1.0629466e+00  -1.8957225e+00  -1.8532110e+00  -4.5792770e+00   2.7511995e+00   3.1743650e+00   2.6188892e+00   1.1743785e-01   8.5381624e-01   5.4519430e-01   2.5692345e-01  -6.8805316e-02   2.9107386e-01   1.1330425e+00   3.9229295e-01   3.0779168e-01
   5.5117168e-01   2.8228878e-02  -1.2228523e-01   3.2299656e-01  -2.5123751e-01   4.8543614e-01   2.4784948e-01   2.1674385e+00  -6.4526263e-01   6.5463860e-01   1.1799723e+00   1.4917192e+00   5.2141098e-01   7.7952728e-01   3.6092228e-01   1.2209201e-02   1.9017491e+00   1.0341682e+00   2.1655805e-01   5.0288493e-01  -9.9192415e-01  -3.4013666e+00   8.6408415e-01   2.3048503e-01  -4.9271295e-01  -1.5529084e+00  -1.0415868e+00  -4.3008673e-01   4.4351244e-01   7.2431059e-01  -4.4999228e-01  -6.3605710e-01  -5.9488967e-01  -1.3686361e+00  -1.8019644e+00  -5.1505105e-01   3.7832357e-01  -3.7679746e-01   4.6106543e-02  -1.4342808e+00  -1.0616348e+00  -9.4984281e-01  -1.0673129e-01  -2.6585107e-02  -1.3381634e+00  -1.3152181e+00   1.7941407e+00   1.0867126e-02  -1.7743443e-02  -2.5462601e-01   6.4923315e-01   1.9191788e-01  -9.2283813e-01  -1.2162835e-01   1.9833706e+00   6.7471044e-01   6.9353604e-01  -6.6011360e-01  -1.0853845e+00  -1.5651961e+00  -1.0664085e-01   1.0318867e-01   2.1713526e+00  -9.5315474e-01   3.5359164e-01   4.0084039e-01  -2.0802204e+00  -1.0932873e+00  -4.4265685e-01  -7.0839425e-01   6.8412801e-01  -2.0990997e+00   1.7762825e+00  -1.5133275e+00   7.7327931e-01  -1.6757087e+00  -1.9776494e+00  -5.1283996e+00   2.8005587e+00   2.9848921e+00   2.7489383e+00   2.7645359e-02   4.9566788e-01   3.1705683e-01   6.3435379e-02  -2.6461876e-01   1.6454961e-01   1.0884055e+00   5.2616205e-01   2.7884682e-01
   6.8214466e-01   2.1512866e-01  -6.5198807e-02   3.5129041e-01  -4.0225807e-01   4.2476505e-01   3.1449184e-01   1.9455752e+00  -5.4695410e-01   6.3431383e-01   1.2894302e+00   1.2376925e+00   3.1957638e-01   4.5123746e-01   2.7002210e-01  -7.6949472e-03   2.3642520e+00   1.0483107e+00   4.4158437e-01   2.4272775e-01  -5.9381591e-01  -3.3732274e+00   6.4569477e-01   3.1830267e-01  -4.8159917e-01  -1.5003395e+00  -1.1341333e+00  -5.4870284e-01   7.4122076e-01   7.4032319e-01  -2.9647445e-01   1.0712416e-01  -3.4688174e-01  -1.2780616e+00  -2.4438533e+00  -6.2728594e-01   3.3787216e-01  -8.6321800e-01  -2.2603291e-02  -1.6271045e+00  -1.6579334e+00   2.0899850e-01  -3.2589857e-01  -3.0201400e-02  -1.1916850e+00  -1.0349751e+00   1.9290966e+00   2.4986226e-01  -5.3141277e-02   1.1441671e-01   7.3498883e-01  -2.3023613e-02  -9.7745630e-01  -2.2100743e-01   2.0654181e+00   4.6350670e-01   9.2922691e-01  -7.6408786e-01  -8.1527048e-01  -1.5624294e+00   3.6295388e-01   1.1091448e-01   2.6523204e+00  -7.6515313e-01  -1.2332978e-02   5.4608584e-02  -2.2283511e+00  -1.4314181e+00  -4.5741359e-01  -1.2490213e+00   9.2597752e-01  -2.2343441e+00   2.0432834e+00  -1.3065321e+00   5.6856745e-01  -1.6654726e+00  -2.2468105e+00  -5.7809350e+00   3.1582765e+00   2.9995695e+00   2.9043200e+00   1.4309455e-01   1.7787667e-01   2.3218646e-01  -1.5378769e-01  -3.9114181e-01  -2.0250722e-01   9.6760374e-01   6.3045720e-01   2.5608758e-01
   7.6150585e-01   1.6696201e-01   2.9990286e-02   4.0646182e-01  -3.9390606e-01   2.5941782e-01   3.3235470e-01   1.6899177e+00  -6.2439700e-01   5.7403154e-01   1.2851445e+00   1.0108367e+00   2.3682761e-01   2.4515708e-01   1.4370721e-01  -2.4359664e-03   2.5752310e+00   8.2380073e-01   7.2626096e-01  -1.0853992e-01  -3.5362982e-01  -3.5927962e+00   6.7188859e-01   5.8774448e-01  -7.1735638e-01  -1.4971825e+00  -1.1388617e+00  -6.6947887e-01   9.1198166e-01   5.0331481e-01  -7.6810680e-02   8.7491158e-01  -3.5273142e-01  -1.3068000e+00  -3.0665045e+00  -7.6262346e-01   3.5265872e-01  -1.3237052e+00  -5.7813179e-02  -1.9078657e+00  -2.0958276e+00   1.2586231e+00  -2.3784320e-01   1.7290835e-01  -1.1957737e+00  -6.9712094e-01   2.1421688e+00   4.2246061e-01  -7.3405891e-02   4.8885986e-01   8.0163750e-01  -1.6404000e-01  -9.9934776e-01  -3.4064746e-01   2.1006962e+00   1.5123907e-01   1.0433237e+00  -1.1414267e+00  -5.5112087e-01  -1.7777457e+00   6.0959839e-01  -1.3674903e-01   3.1502388e+00  -7.6910592e-01  -2.7006239e-01  -3.8793877e-01  -2.4473355e+00  -1.9274585e+00  -5.2999349e-01  -1.9240723e+00   1.2088884e+00  -1.8837954e+00   2.3315371e+00  -9.7601211e-01   4.1450908e-01  -1.2370759e+00  -1.9750973e+00  -5.9738278e+00   3.5031460e+00   2.6140497e+00   3.0721846e+00  -7.5683681e-02  -1.0244079e-01   7.3378392e-02  -3.6201137e-01  -6.8276572e-01  -4.2019438e-01   8.4817507e-01   7.5465559e-01   1.0748462e-01
   7.5137847e-01   2.0080478e-01   1.0305547e-01   4.9257832e-01  -2.0253746e-01   2.4560731e-01   3.3729273e-01   1.4556885e+00  -5.4986865e-01   5.1381747e-01   1.0417120e+00   7.7068459e-01   1.8219786e-02   1.6782679e-02   6.2857158e-02  -8.7932365e-02   2.4649373e+00   6.7377827e-01   9.0728278e-01  -3.1091552e-01   1.6198116e-01  -3.3928068e+00   5.0666893e-01   7.3103771e-01  -7.7242097e-01  -1.4520458e+00  -1.0063409e+00  -5.6162264e-01   9.4885035e-01   3.4000285e-02   4.0616222e-02   1.4498778e+00  -3.8121259e-01  -1.2428211e+00  -3.3468711e+00  -6.0791692e-01   3.5358303e-01  -1.6669416e+00   3.4264178e-02  -2.2664710e+00  -1.8292827e+00   2.2092183e+00  -3.8914668e-01  -5.3363169e-02  -1.3132125e+00  -6.5605677e-01   1.8472303e+00   3.4587087e-01  -2.3818651e-01   6.9504077e-01   8.1835480e-01  -3.7645250e-01  -7.7454015e-01  -3.9708254e-01   1.9744884e+00  -1.5515975e-01   1.0971990e+00  -1.2893550e+00  -2.6688526e-01  -1.7953541e+00   7.5100024e-01  -4.0430298e-01   3.4425865e+00  -7.7847506e-01  -4.8631198e-01  -8.3673054e-01  -2.2766953e+00  -2.0851683e+00  -4.8074763e-01  -2.1967029e+00   1.3197847e+00  -1.5193173e+00   2.4760546e+00  -5.6173247e-01   7.2863110e-02  -1.1337121e+00  -1.9109075e+00  -5.8973980e+00   3.0692918e+00   2.0169778e+00   2.9195222e+00  -2.9221024e-01  -4.4416627e-01  -2.9238156e-01  -4.9329789e-01  -9.0748395e-01  -3.0069209e-01   6.6850315e-01   8.1947850e-01   1.2658210e-01
   7.5310023e-01   2.8176386e-01   6.8746656e-02   4.2543692e-01  -6.0816880e-02   6.3108446e-02   2.9003374e-01   1.0490274e+00  -4.8550423e-01   4.9199549e-01   8.1777098e-01   3.0344738e-01  -3.4241499e-01  -1.3647674e-01   6.0307692e-02  -1.9479735e-01   2.6230646e+00   3.7960255e-01   9.1643071e-01  -7.6660550e-01   7.0959012e-01  -2.9855381e+00   2.9687603e-01   8.1753096e-01  -5.7565544e-01  -1.2668540e+00  -8.1665645e-01  -4.9215846e-01   1.1237551e+00  -2.0673328e-01   4.5406715e-01   2.2247621e+00  -6.1966564e-01  -1.1424132e+00  -3.9052477e+00  -7.2159496e-01   7.9088129e-02  -2.2840202e+00  -1.1946322e-02  -2.8360661e+00  -1.9997695e+00   3.0785535e+00  -3.5330642e-01  -2.0229314e-02  -8.4251306e-01  -3.7422280e-01   1.9316346e+00   6.1250515e-01  -5.4628371e-02   9.3535039e-01   8.6909141e-01  -6.8638262e-01  -4.7379838e-01  -4.7131991e-01   1.9632899e+00  -3.5281095e-01   1.1606699e+00  -1.2751296e+00  -1.0261110e-02  -1.5082815e+00   9.3182867e-01  -5.0781217e-01   3.6517041e+00  -6.6742600e-01  -6.9873776e-01  -1.1004542e+00  -2.2057619e+00  -2.1206416e+00  -3.8818584e-01  -2.5180396e+00   1.5644782e+00  -1.2561991e+00   2.8802714e+00  -8.1750357e-02   3.4267447e-02  -7.4395510e-01  -1.9418590e+00  -5.6772631e+00   2.6677322e+00   1.6745980e+00   2.9432998e+00  -1.4206680e-01  -5.8528210e-01  -5.9903967e-01  -4.9830275e-01  -9.7673724e-01  -6.3491857e-02   4.8454399e-01   7.9287574e-01   2.3517123e-01
   8.0085964e-01   2.7540547e-01   1.3149268e-01   5.3331671e-01  -1.3598079e-01  -1.4841069e-01   2.9809016e-01   6.9700608e-01  -6.7806237e-01   3.9321633e-01   8.1944244e-01   9.5803991e-02  -3.5808438e-01  -2.8459195e-01  -1.5029511e-02  -2.9396237e-02   2.8909277e+00   5.0338037e-03   1.4224186e+00  -1.1209417e+00   1.0414474e+00  -2.8477704e+00   1.2318180e-01   1.0501340e+00  -8.7469981e-01  -1.1862430e+00  -7.8203839e-01  -6.9568458e-01   1.4308223e+00  -2.1285800e-01   6.0036694e-01   3.2426198e+00  -4.0190572e-01  -9.5639100e-01  -4.2714661e+00  -7.6329857e-01   5.0860197e-01  -2.8017002e+00   1.5786932e-01  -3.1926914e+00  -2.2221426e+00   4.2154324e+00  -1.4189768e-01   3.3512402e-01  -9.1821815e-01   2.7081095e-02   2.1122990e+00   8.7779392e-01  -1.8885472e-01   1.3089178e+00   9.0463113e-01  -7.7937112e-01  -6.0981763e-01  -5.1093019e-01   1.8658886e+00  -7.9674488e-01   1.2448285e+00  -1.6523947e+00   1.8983014e-01  -1.7559631e+00   1.2541141e+00  -6.5615775e-01   4.0644009e+00  -6.4152894e-01  -1.0859102e+00  -1.5754975e+00  -2.5314559e+00  -2.5999668e+00  -3.8694128e-01  -3.1834390e+00   1.7623071e+00  -5.3564130e-01   2.9222092e+00   3.1006363e-01  -2.6119751e-02  -2.0661517e-02  -1.4753873e+00  -5.6190822e+00   3.1514316e+00   1.3727026e+00   3.0737231e+00  -2.2644270e-01  -7.1472315e-01  -4.5952157e-01  -7.6613905e-01  -1.1994178e+00  -5.0791315e-01   1.8364069e-01   8.2075153e-01   1.1128416e-01
   9.8700457e-01   2.5955782e-01   2.0656229e-01   5.6607660e-01  -2.3220116e-01  -5.3334704e-01   3.8160333e-01   4.5719139e-01  -6.5736360e-01   2.6101563e-01   7.6879419e-01   1.4945491e-01  -4.9999999e-01  -2.1680679e-01   9.1056854e-02   1.9030480e-01   2.6857321e+00   1.0197126e-01   1.6189153e+00  -9.4675978e-01   1.1213858e+00  -3.1147642e+00   2.0553541e-01   1.2642119e+00  -1.1276295e+00  -1.4783550e+00  -8.1827288e-01  -1.1194627e+00   1.4896221e+00  -7.3246458e-02   8.6512928e-01   3.5541674e+00  -3.5306936e-01  -6.0343972e-01  -4.2491394e+00  -2.3150482e-01   1.8911282e-01  -2.8205514e+00  -2.0136175e-01  -3.5370150e+00  -2.5409541e+00   4.9561386e+00  -2.9290215e-01   3.2458526e-01  -1.2736335e+00   1.0714553e-01   1.6753537e+00   5.7233668e-01  -4.3900019e-01   1.2257265e+00   6.7071667e-01  -1.1160622e+00  -1.0176159e+00  -6.8847314e-01   1.5535485e+00  -1.4064782e+00   1.5138842e+00  -1.6256211e+00   2.6288051e-01  -2.0505563e+00   1.6743146e+00  -4.4162456e-01   4.4052106e+00  -3.5543529e-01  -8.8558613e-01  -1.5230715e+00  -2.7384893e+00  -2.5360895e+00  -2.2965579e-01  -3.0301163e+00   2.0616280e+00  -1.3872321e-01   2.9970903e+00   5.7739966e-01  -4.5256251e-01   4.3873730e-01  -1.4175244e+00  -5.1581842e+00   2.9996484e+00   1.5930634e+00   2.7081766e+00   1.9040634e-02  -9.2095978e-01  -5.3411959e-01  -8.9103680e-01  -1.0744593e+00  -6.4315181e-01   4.2554408e-01   8.2821981e-01   1.3953884e-01
   9.0666506e-01   2.8046909e-01   2.5123573e-01   5.8275387e-01  -3.2531488e-01  -7.9064757e-01   4.3881625e-01   1.7620765e-01  -8.0281604e-01   2.2363098e-01   6.0828840e-01   5.5339079e-02  -5.6039990e-01  -6.7615592e-02  -4.2111910e-03   2.1733085e-01   2.5965240e+00  -1.7355235e-01   1.7603416e+00  -1.1623600e+00   9.8329856e-01  -2.9450346e+00   9.1124357e-02   1.3443353e+00  -1.4829947e+00  -1.4235066e+00  -7.8989478e-01  -1.4275590e+00   1.5855182e+00  -3.3308176e-02   1.0001679e+00   3.9710840e+00  -3.4844117e-01  -3.8144785e-01  -4.6490729e+00  -4.0940740e-01   3.2554273e-01  -2.9894437e+00  -2.0292976e-01  -3.7894816e+00  -2.7406960e+00   5.4189399e+00  -1.9651421e-01   3.1864317e-01  -1.3259831e+00   1.7652319e-01   1.6176668e+00   5.5368507e-01  -4.9808110e-01   1.2816078e+00   6.1855486e-01  -1.2583714e+00  -1.1412496e+00  -8.7167306e-01   1.3089732e+00  -1.6246455e+00   1.3545065e+00  -1.7035931e+00   4.8010374e-01  -1.8240408e+00   1.7137644e+00  -3.7429673e-01   4.2642669e+00  -1.8045026e-01  -8.9583802e-01  -1.6493864e+00  -2.8885164e+00  -2.6685034e+00  -3.9692780e-01  -3.3197585e+00   2.0372363e+00   1.8902658e-01   2.8694257e+00   8.3839734e-01  -5.3943552e-01   7.0885979e-01  -9.3963489e-01  -4.4766156e+00   2.7577573e+00   1.3247200e+00   2.5901236e+00   1.6741322e-02  -9.7550748e-01  -5.8803955e-01  -9.6452635e-01  -1.1521630e+00  -8.0974197e-01   1.2150233e-01   7.6825958e-01   1.2775380e-01
   7.3010221e-01   3.4919589e-01   2.3122588e-01   5.4360796e-01  -3.3114888e-01  -1.0080249e+00   4.3522826e-01  -1.7337434e-01  -8.7542499e-01   1.9053536e-01   2.8088283e-01  -2.3720486e-01  -7.4030463e-01  -4.4840471e-03  -1.2896272e-01   1.1123578e-01   2.5744565e+00  -5.3411417e-01   1.7244770e+00  -1.5156135e+00   1.1212935e+00  -2.3814364e+00  -2.8838683e-01   1.2397447e+00  -1.5565665e+00  -1.1984147e+00  -6.3797997e-01  -1.5250314e+00   1.6680171e+00  -1.6771470e-01   1.0461548e+00   4.3486455e+00  -3.9256734e-01  -1.4497889e-01  -5.0425250e+00  -8.7908330e-01   4.2405835e-01  -3.2578651e+00  -2.0211259e-01  -4.0701285e+00  -2.8578761e+00   5.9018534e+00   2.5831521e-02   3.5040554e-01  -1.0127651e+00   2.7587325e-01   1.6463024e+00   7.2411065e-01  -2.9507262e-01   1.3656770e+00   6.5729112e-01  -1.3548413e+00  -8.1395272e-01  -8.5704336e-01   1.0576805e+00  -1.6488890e+00   1.1083557e+00  -1.6263189e+00   7.6888494e-01  -1.3245480e+00   1.6040557e+00  -3.9846375e-01   3.8691906e+00  -6.7644945e-02  -9.9533172e-01  -1.7611208e+00  -2.6431945e+00  -2.5879086e+00  -4.0470142e-01  -3.4521284e+00   1.9427400e+00   5.2338729e-01   2.7267064e+00   1.2353769e+00  -5.3841259e-01   1.0380672e+00  -4.1399519e-01  -3.6001652e+00   2.2272475e+00   8.2299555e-01   2.4513424e+00   1.1698534e-01  -1.0189605e+00  -7.9781079e-01  -9.0221187e-01  -1.1686195e+00  -7.9178530e-01  -3.0456312e-01   6.4934808e-01   2.2007501e-01
   7.3896207e-01   2.2762805e-01   3.5130202e-01   5.3294359e-01  -2.8533551e-01  -1.2832474e+00   4.3959343e-01  -3.7281222e-01  -9.3667665e-01   9.7790004e-02   2.0205251e-01  -1.6595420e-01  -7.0850870e-01   9.4548381e-02  -1.8075223e-01   2.1083016e-01   2.3970670e+00  -7.9037571e-01   1.9322660e+00  -1.4224109e+00   8.1771805e-01  -2.4140958e+00  -1.9232864e-01   1.2669203e+00  -1.7304041e+00  -1.4139307e+00  -5.5370510e-01  -1.7328019e+00   1.6229486e+00  -2.2959653e-01   1.1576433e+00   4.3683282e+00  -4.6837291e-01   9.6744024e-02  -5.0101203e+00  -1.1129141e+00   4.0389933e-01  -2.9966916e+00  -2.2949318e-01  -3.9071006e+00  -2.4276116e+00   5.9215987e+00   3.4268264e-01   3.9934620e-01  -1.0265587e+00   4.5761555e-01   1.4380402e+00   6.3972879e-01  -3.9598664e-01   1.3925775e+00   4.9120803e-01  -1.2332258e+00  -8.4160805e-01  -6.6530933e-01   5.6215404e-01  -1.9811211e+00   1.0798805e+00  -1.7824884e+00   8.1182652e-01  -1.5467773e+00   1.6562035e+00  -3.2231288e-01   3.8190502e+00   3.0599323e-02  -1.2127349e+00  -1.6901608e+00  -2.6772124e+00  -2.5644786e+00  -4.1893827e-01  -3.4473503e+00   1.7611309e+00   1.0812765e+00   2.2094596e+00   1.4327951e+00  -8.1867942e-01   1.4106558e+00  -1.8608131e-02  -2.7007731e+00   2.2648054e+00   5.9017135e-01   2.2120255e+00   4.0086214e-02  -9.8082029e-01  -6.8813782e-01  -1.1318551e+00  -1.1695669e+00  -1.0231007e+00  -4.4122694e-01   5.3201744e-01   1.1624829e-01
   7.9254679e-01   3.2554713e-01   4.2660358e-01   6.1725169e-01  -3.5524081e-01  -1.4585265e+00   4.8310300e-01  -3.4475841e-01  -8.7181140e-01   1.1609259e-01   2.8694897e-02   1.5399834e-01  -6.5203091e-01   3.9464052e-01  -1.2983360e-01   3.5372753e-01   2.1458301e+00  -6.7182731e-01   2.0797556e+00  -1.0303136e+00   4.7585627e-01  -2.3051917e+00  -2.3626261e-01   1.2330946e+00  -2.0106517e+00  -1.6598322e+00  -4.8709218e-01  -1.8191560e+00   1.4756227e+00  -1.5423885e-01   1.0399640e+00   4.1552848e+00  -3.3379258e-01   3.8509508e-01  -4.9388010e+00  -1.2714183e+00   4.0740117e-01  -2.6854202e+00  -3.7481509e-01  -3.9544721e+00  -2.2212900e+00   5.8345163e+00   2.4749068e-01   1.8055157e-01  -1.3513701e+00   3.0934824e-01   8.6956700e-01   2.2850971e-01  -6.8613439e-01   1.1531467e+00   2.5860663e-01  -1.1914898e+00  -9.4472003e-01  -6.2504125e-01   2.0928395e-01  -2.3266764e+00   1.1271940e+00  -1.6166813e+00   7.6989158e-01  -1.7013166e+00   1.6549220e+00  -1.8258625e-01   3.5220769e+00   2.3540844e-01  -1.0596912e+00  -1.4815484e+00  -2.7164497e+00  -2.4303383e+00  -5.0527079e-01  -3.1629323e+00   1.5941560e+00   1.5171612e+00   1.5398265e+00   1.5678356e+00  -1.2546029e+00   1.5546176e+00   3.8196481e-01  -1.7968825e+00   2.0982828e+00   6.0505280e-01   1.8310361e+00   4.4834559e-02  -1.0207743e+00  -5.7754995e-01  -1.2026212e+00  -1.0259321e+00  -1.1045673e+00  -3.9807705e-01   4.4977204e-01   1.6844767e-01
   7.6841019e-01   1.7179759e-01   4.3892834e-01   5.3867806e-01  -5.2037417e-02  -1.7360103e+00   4.1801787e-01  -4.8686939e-01  -8.9931061e-01  -3.5803847e-02  -1.9987777e-01   1.9902396e-01  -6.8182467e-01   5.8820658e-01   9.2911665e-02   5.3419098e-01   1.7488528e+00  -7.5331804e-01   2.0669886e+00  -8.5810114e-01   2.6157296e-01  -2.3271771e+00  -2.9746040e-02   1.3100407e+00  -1.8111748e+00  -1.7107370e+00  -3.5124805e-01  -1.8673124e+00   1.3002174e+00  -1.9196747e-01   1.1279275e+00   4.0271344e+00  -6.9886972e-01   6.0448045e-01  -4.1512727e+00  -8.1672428e-01   2.0910622e-01  -2.2562510e+00  -3.6809680e-01  -3.8917121e+00  -1.4392004e+00   5.2979242e+00   5.5615072e-01   3.4946293e-01  -1.0908624e+00   5.9456516e-01   5.8789237e-01   2.1354083e-01  -7.4536408e-01   1.0722285e+00   7.1007763e-03  -1.1071252e+00  -1.0673691e+00  -4.1226674e-01  -1.0797874e-01  -2.5178740e+00   1.0544028e+00  -1.5977373e+00   5.4482328e-01  -1.9179227e+00   1.5110279e+00  -1.7289472e-01   3.3033433e+00   1.9126935e-01  -1.2090438e+00  -1.1711423e+00  -2.6050888e+00  -1.9905468e+00  -2.8186066e-01  -2.6204478e+00   1.3007233e+00   2.1358342e+00   1.0191414e+00   1.6851857e+00  -1.7431718e+00   1.8519824e+00   8.3715845e-01  -5.5524535e-01   1.6097681e+00   7.9667608e-01   1.4352961e+00   2.1313244e-01  -8.3146637e-01  -5.1542176e-01  -1.3640402e+00  -8.6768204e-01  -9.1623207e-01  -4.3165488e-01   1.4236276e-01   1.5667487e-01
   6.4732616e-01   1.7793132e-01   5.2682280e-01   5.5725112e-01  -2.6529179e-01  -1.8732265e+00   4.9641695e-01  -4.5557347e-01  -9.0710639e-01   7.8321491e-02  -2.9051614e-01   5.2358009e-01  -4.5498226e-01   9.4433863e-01  -1.5564017e-01   5.2814044e-01   1.5768710e+00  -7.6869651e-01   2.1083077e+00  -5.8544880e-01  -7.1275290e-01  -2.3562478e+00  -4.4831945e-02   1.1396470e+00  -2.2840290e+00  -1.9127693e+00  -5.2844650e-01  -2.0843189e+00   1.0482830e+00  -1.6252277e-01   8.4545427e-01   3.5998736e+00  -4.0845944e-01   6.9727793e-01  -3.8061593e+00  -1.1666844e+00   3.3064834e-01  -1.7615043e+00  -5.6542256e-01  -3.5934568e+00  -1.5506443e+00   4.5514355e+00   5.5774508e-01   1.9783571e-01  -1.2939774e+00   4.8649573e-01   8.8204967e-02  -2.8829145e-01  -9.1299883e-01   8.3815877e-01  -3.1540749e-01  -9.5391887e-01  -1.2708104e+00  -4.3341308e-01  -5.2697424e-01  -2.6759163e+00   8.4202131e-01  -1.5836179e+00   5.1569988e-01  -2.0170244e+00   1.3567596e+00   2.6064129e-02   2.7331882e+00   3.6790497e-01  -1.0377268e+00  -8.4981607e-01  -2.4616675e+00  -1.8680997e+00  -6.1531657e-01  -2.4880605e+00   9.2730194e-01   2.4450194e+00   7.7167217e-02   1.5084328e+00  -2.0641414e+00   1.6005549e+00   1.7320242e+00   4.3840100e-01   1.7524451e+00   6.7988960e-01   1.1747337e+00   4.4156107e-02  -8.7533265e-01  -2.8326428e-01  -1.4367276e+00  -7.2282751e-01  -1.2801351e+00  -4.7286687e-01   9.5606319e-02   2.0961230e-02
   4.2949294e-01   2.8133382e-01   5.2488313e-01   5.5755975e-01  -6.0835555e-01  -2.1139247e+00   5.6218742e-01  -4.9888446e-01  -1.1390715e+00   1.5527117e-01  -3.1766529e-01   5.5003397e-01  -2.5357933e-01   1.2615550e+00  -2.8572855e-01   5.2376447e-01   1.6393625e+00  -9.6051918e-01   2.0456800e+00  -9.0196969e-01  -1.2266213e+00  -2.1293420e+00  -3.0267569e-01   9.7501084e-01  -2.5845245e+00  -1.5590144e+00  -6.1202625e-01  -2.2856665e+00   1.1231385e+00   2.2993986e-01   6.1198748e-01   3.6202746e+00  -2.5777299e-01   8.6177179e-01  -4.2498537e+00  -1.8189340e+00   4.5338387e-01  -1.5806441e+00  -5.9949012e-01  -3.2811794e+00  -2.1477562e+00   4.7015394e+00   1.0853305e+00   7.2219809e-01  -8.8388608e-01   7.6076399e-01   5.4553355e-01   5.5093666e-02  -4.1883959e-01   9.6621789e-01  -2.3937919e-01  -6.2240036e-01  -1.3853575e+00  -3.1599773e-01  -6.9528487e-01  -2.3884459e+00   3.5925273e-01  -1.5589633e+00   5.2164148e-01  -1.7377223e+00   1.0161010e+00   2.6992192e-01   1.8761410e+00   5.5845139e-01  -1.0507750e+00  -4.8704775e-01  -2.7481257e+00  -1.9859535e+00  -9.2386936e-01  -2.8314558e+00   8.5381745e-01   2.8640352e+00  -1.0362483e-01   1.5008746e+00  -1.7297004e+00   2.2617887e+00   2.5220016e+00   1.2028201e+00   1.9704905e+00   8.3237380e-01   1.1744720e+00   3.0402932e-01  -6.8563804e-01  -5.4342824e-02  -1.4133876e+00  -5.9982885e-01  -1.7477739e+00  -8.2140463e-01  -1.1421030e-01  -3.0447508e-03
   2.5270868e-01   3.3564444e-01   4.7093728e-01   4.2432788e-01  -3.3308436e-01  -2.2594987e+00   5.8009069e-01  -6.6116256e-01  -1.1704983e+00  -2.5399382e-02  -5.2756803e-01   5.2671474e-01  -1.6834119e-01   1.4971339e+00  -1.4395645e-01   5.2682230e-01   1.5133847e+00  -7.9119587e-01   1.7897752e+00  -1.0516580e+00  -1.2549474e+00  -1.9402895e+00  -4.4287588e-01   8.6692538e-01  -2.3067170e+00  -1.1289074e+00  -5.6612211e-01  -2.2671958e+00   1.1148041e+00   1.8264876e-01   3.8161346e-01   3.4143986e+00  -6.5039618e-01   7.5909922e-01  -3.6478514e+00  -1.7980405e+00   2.5898754e-01  -1.2828161e+00  -6.5779175e-01  -3.0545099e+00  -1.8683974e+00   4.2045639e+00   1.6599378e+00   1.0517763e+00  -4.6482266e-01   8.5360292e-01   5.7113072e-01   1.3803469e-01  -1.9887453e-01   7.2082279e-01  -4.0302011e-01  -6.0389096e-01  -1.3060889e+00   9.4792011e-03  -9.2393083e-01  -2.0323370e+00   1.2868554e-01  -1.1935254e+00   4.6376108e-01  -1.4427926e+00   6.4934944e-01   2.1306192e-01   1.2892411e+00   4.5226934e-01  -1.0228458e+00  -1.7159968e-01  -2.2192627e+00  -1.5171678e+00  -5.2220806e-01  -2.1754061e+00   5.7220684e-01   3.2523783e+00  -2.5433368e-01   1.5872181e+00  -1.8454423e+00   2.7319687e+00   2.9652890e+00   2.2187760e+00   1.1901725e+00   9.9274770e-01   8.9001351e-01   6.4470083e-01  -4.5424703e-01  -2.2370002e-01  -1.2882652e+00  -3.6846936e-01  -1.4346294e+00  -1.0549566e+00  -4.1895093e-01   1.0129711e-01
   1.0712529e-01   3.8589076e-01   4.3817002e-01   4.7046446e-01  -3.9422852e-01  -2.2767397e+00   5.4141916e-01  -4.2237749e-01  -1.2269787e+00   1.2636609e-01  -6.6082740e-01   7.5096430e-01  -5.8954522e-02   1.7898556e+00  -1.4312709e-01   6.3456730e-01   1.1694498e+00  -8.8225235e-01   1.6053904e+00  -8.7328218e-01  -1.9001781e+00  -1.7448944e+00  -4.4055992e-01   8.0101152e-01  -2.2394917e+00  -9.0792016e-01  -6.2203786e-01  -2.2563475e+00   8.4024499e-01   5.0854463e-01   1.4101653e-01   3.1318257e+00  -6.6488629e-01   9.1624412e-01  -3.2006265e+00  -1.7057042e+00   4.9026538e-01  -7.5088574e-01  -3.5202235e-01  -2.6212276e+00  -1.5344269e+00   3.3901973e+00   1.4495806e+00   9.6744349e-01  -1.9431202e-01   9.7899686e-01   3.5886192e-01   1.7920149e-01  -1.7578692e-01   7.3143458e-01  -5.0279553e-01  -2.3853229e-01  -1.4650052e+00   1.0173356e-01  -9.7951470e-01  -1.8336475e+00  -2.5323426e-01  -1.2134284e+00   1.3223349e-01  -1.2997497e+00   2.8997187e-01   3.6900897e-01   5.3506001e-01   4.7357402e-01  -1.0711063e+00   2.9594317e-01  -2.4856975e+00  -1.2926751e+00  -9.0649835e-01  -2.0650081e+00   8.0409715e-02   3.3409621e+00  -1.0674148e+00   1.3146475e+00  -1.9422159e+00   2.3472298e+00   3.6025527e+00   2.8947314e+00   1.0070576e+00   1.2347052e+00   6.5986402e-01   5.7239551e-01  -2.8389735e-01   1.5721636e-01  -1.4252615e+00  -2.9598903e-01  -1.6093017e+00  -1.3465644e+00  -6.5734795e-01   6.3087851e-02
   1.4056724e-01   4.9032571e-01   5.7072531e-01   4.9369275e-01  -5.0083327e-01  -2.2136468e+00   6.3047890e-01  -1.3157940e-01  -1.0298813e+00   2.6233228e-01  -5.3620137e-01   1.2545892e+00   1.9945861e-01   2.0118617e+00  -3.4056889e-01   6.4314918e-01   1.0961148e+00  -6.1176778e-01   1.5319444e+00  -3.9346062e-01  -2.6495574e+00  -1.8967932e+00  -4.6414494e-01   5.4432261e-01  -2.3718473e+00  -1.1568277e+00  -7.8702345e-01  -2.3780737e+00   5.6500046e-01   5.9007223e-01  -2.8941771e-01   2.2739436e+00  -6.1198995e-01   8.1326457e-01  -3.0953605e+00  -2.2953573e+00   2.8640894e-01  -2.9849589e-02  -6.8139879e-01  -1.8216950e+00  -1.5655081e+00   2.5955870e+00   1.3588719e+00   6.1388754e-01  -3.0970776e-01   8.4695337e-01  -1.8100641e-01  -2.6046333e-01  -2.4252004e-01   5.5311976e-01  -7.1855442e-01   1.1982363e-01  -1.4020807e+00   5.0529363e-01  -1.4885462e+00  -1.7407457e+00  -2.8369490e-01  -1.0494511e+00   8.4659716e-02  -1.3687661e+00   2.1592129e-01   6.3542175e-01   5.4635480e-02   6.2402443e-01  -1.1251125e+00   7.4954106e-01  -2.3641094e+00  -1.1396143e+00  -1.0827545e+00  -1.6834972e+00  -3.5164362e-01   3.2789578e+00  -1.9210082e+00   1.0066504e+00  -2.1253671e+00   2.1237041e+00   3.6710149e+00   3.2139798e+00   1.1742690e+00   1.2607607e+00   3.3198186e-01   3.8236709e-01  -3.7579864e-01   3.6132553e-01  -1.6124439e+00  -1.5247750e-01  -2.0796503e+00  -1.3797629e+00  -6.6893599e-01  -1.1070895e-02
  -1.0436596e-01   3.5900570e-01   5.6116030e-01   3.1756402e-01  -2.9790011e-01  -2.2319893e+00   6.2937665e-01  -9.7954971e-02  -8.7274850e-01   3.2755644e-01  -7.1242489e-01   1.2211449e+00   2.7516222e-01   2.0945366e+00  -3.7388725e-01   5.8057979e-01   9.1012681e-01  -4.8094489e-01   1.2333392e+00  -3.1227097e-01  -3.3721785e+00  -2.1243414e+00  -2.7133673e-01   4.8259854e-01  -2.1348808e+00  -1.0005413e+00  -9.2974039e-01  -2.3527963e+00   1.7686596e-01   4.1152593e-01  -5.4282322e-01   1.6507492e+00  -7.8165213e-01   5.7103246e-01  -2.0727475e+00  -2.0057049e+00  -2.3184854e-01   6.6382047e-01  -1.2108178e+00  -1.1830585e+00  -1.7792180e+00   1.2453960e+00   1.7144866e+00   8.8053353e-01   3.7979323e-01   1.2297953e+00  -2.1094754e-01  -1.2582024e-01   4.8314194e-02   4.7380082e-01  -8.6328894e-01   3.0750577e-01  -1.4410435e+00   7.3487826e-01  -1.6805457e+00  -1.3254885e+00  -6.5434476e-01  -9.6280417e-01  -5.1650060e-02  -1.3420714e+00  -1.5920264e-01   6.8848194e-01  -6.2306283e-01   5.5249027e-01  -1.2826561e+00   1.2961109e+00  -1.8268032e+00  -6.4136994e-01  -1.0020634e+00  -1.0595278e+00  -8.9693931e-01   3.2248652e+00  -2.5797409e+00   6.0841050e-01  -2.4103440e+00   1.7968984e+00   3.9960528e+00   3.8636862e+00   8.8507100e-01   1.5527532e+00   5.1105718e-02   5.3292292e-01  -3.3423629e-01   3.4966442e-01  -1.6531839e+00   1.4333193e-01  -2.1577935e+00  -1.4128453e+00  -9.0300767e-01  -1.5133318e-01
  -1.4061239e-01   3.4171121e-01   4.8538090e-01   4.2250732e-01  -2.2385605e-02  -2.2994223e+00   5.6467586e-01   2.8763722e-01  -9.2834761e-01   2.5096779e-01  -9.8285623e-01   1.6390023e+00   3.8821264e-01   2.4379335e+00  -1.6779203e-01   7.2316722e-01  -7.5453299e-03   1.7947091e-02   7.6374957e-01   5.9711391e-02  -3.5736856e+00  -2.5444938e+00  -4.3966254e-02   6.6469488e-01  -2.0908894e+00  -7.9622819e-01  -9.9954949e-01  -2.3767320e+00  -2.9542896e-01   4.9593661e-01  -8.8912495e-01   1.1180853e+00  -1.2169406e+00   4.8002179e-01  -1.1735277e+00  -9.1970657e-01  -5.4347667e-01   1.2903967e+00  -1.2211094e+00  -1.0751167e+00  -1.4697247e+00   7.4967503e-01   1.3142381e+00   7.5574940e-01   2.6144615e-02   9.6314233e-01  -9.7975762e-01  -6.4120618e-01  -3.6165093e-02   1.9398692e-01  -1.1211019e+00   3.4438864e-01  -1.6912755e+00   6.4395354e-01  -1.6784661e+00  -1.2635318e+00  -8.5233828e-01  -7.4145411e-01  -4.1947443e-01  -1.4215845e+00  -6.0830978e-01   6.0408352e-01  -1.1354272e+00   4.3247896e-01  -6.4575552e-01   1.7564415e+00  -1.8251710e+00  -1.7617033e-01  -9.5362865e-01  -3.2247673e-01  -9.4218830e-01   3.5381865e+00  -2.6412684e+00   4.0984093e-01  -2.6747906e+00   1.7803445e+00   4.5002813e+00   4.6292492e+00  -8.4197275e-02   1.9187034e+00  -5.5572329e-01   4.5638595e-01  -3.4658245e-01   1.7249102e-01  -1.5321422e+00   2.3866554e-01  -1.6167086e+00  -1.1544432e+00  -1.0168563e+00  -5.0162635e-02
  -3.3658597e-01   1.6047176e-01   4.8290174e-01   4.3616211e-01   1.0184470e-01  -2.2425055e+00   5.6492582e-01   3.7054545e-01  -1.0403254e+00   2.6800293e-01  -9.0003855e-01   1.6299291e+00   5.6245749e-01   2.3865858e+00  -2.5090072e-01   7.9414329e-01  -4.6673323e-01  -2.1651129e-01   5.3818541e-01  -1.2665552e-01  -3.6573172e+00  -2.6700678e+00   5.0131116e-02   7.4021529e-01  -1.8221494e+00  -3.7285280e-01  -1.1850821e+00  -2.5335406e+00  -4.1040796e-01   5.7615229e-01  -9.8817988e-01   1.1191025e+00  -1.5001827e+00   2.9984732e-01  -3.6144478e-01  -7.1789724e-02  -5.6384194e-01   1.7707439e+00  -8.7612714e-01  -3.4955515e-01  -9.2809158e-01   4.6698731e-01   1.3075030e+00   8.4138355e-01   1.3052276e-01   1.1486390e+00  -1.1282180e+00  -5.4326407e-01   1.2594882e-01   3.6569839e-01  -1.1723781e+00   6.0835561e-01  -1.8732302e+00   9.0489610e-01  -1.9968035e+00  -1.0164536e+00  -1.2558824e+00  -1.0097723e+00  -6.6882226e-01  -1.4488686e+00  -7.8551903e-01   7.7567326e-01  -1.4401163e+00   2.5987772e-01  -7.9717410e-01   2.1379971e+00  -1.9597244e+00   5.3542587e-04  -9.6031189e-01  -2.4535875e-01  -1.0672868e+00   3.8360608e+00  -2.5447292e+00   1.1769767e-01  -2.3057146e+00   1.9387671e+00   4.5383257e+00   4.6074769e+00  -4.5587693e-01   1.9009514e+00  -8.5411128e-01   3.0837499e-01  -2.2091716e-01   3.3729825e-01  -1.6853696e+00   2.4854290e-01  -1.8548113e+00  -1.4262888e+00  -1.1477807e+00  -1.5143284e-01
  -4.2996190e-01   2.3142309e-01   4.2060571e-01   3.8236546e-01  -4.8439501e-02  -2.3408947e+00   6.1127359e-01   5.3266379e-01  -1.0277193e+00   2.9743321e-01  -7.9569425e-01   1.7154000e+00   6.7267180e-01   2.4565369e+00  -2.9230538e-01   7.6746421e-01  -6.3700403e-01   1.9010301e-01   1.7164979e-01  -1.1438929e-01  -4.1717795e+00  -3.1345534e+00   1.3152576e-01   7.5663678e-01  -1.9030383e+00  -1.5730140e-01  -1.5139198e+00  -2.8520774e+00  -5.9331879e-01   9.5686643e-01  -1.2216250e+00   7.3742481e-01  -1.4922241e+00   1.1603874e-01  -1.5561406e-01   3.6681026e-01  -1.1368764e+00   2.2228966e+00  -1.4535213e+00   1.4669824e-01  -1.9304020e+00   1.3942727e-01   1.3130833e+00   1.1943608e+00   4.6241540e-01   1.4187081e+00  -1.1077778e+00  -4.4590942e-01   5.0135288e-01   4.3150517e-01  -1.2220266e+00   6.6658135e-01  -2.2296569e+00   8.0983649e-01  -2.0012896e+00  -6.3701097e-01  -1.5063606e+00  -8.0486464e-01  -7.2620220e-01  -1.2788438e+00  -9.1369110e-01   1.1005419e+00  -1.9355905e+00   4.7788713e-01  -5.8037285e-01   2.6081094e+00  -2.0082386e+00   1.8222419e-01  -1.0320531e+00  -3.1400043e-02  -1.1075266e+00   3.5036504e+00  -2.5061374e+00  -3.4047452e-01  -2.1666329e+00   1.8554018e+00   4.4668459e+00   4.5604369e+00  -4.8588943e-01   2.5988233e+00  -1.0546105e+00   6.4559414e-01  -2.4541196e-01   3.9805431e-01  -1.6042468e+00   5.2107546e-01  -2.1272080e+00  -1.2715201e+00  -1.1989522e+00  -1.9759230e-01
  -5.6150301e-01   3.4139656e-01   2.7720717e-01   4.1763120e-01   1.9098815e-01  -2.1851386e+00   4.5956139e-01   6.6344951e-01  -9.9397464e-01   2.3285134e-01  -8.9082267e-01   1.5920633e+00   6.7254937e-01   2.2114933e+00  -2.4793647e-01   7.0360815e-01  -8.6477400e-01   3.6742930e-01  -1.2332114e-01  -1.8415055e-01  -3.9521852e+00  -2.9829626e+00  -6.3491106e-03   7.7680083e-01  -1.5255073e+00   3.1716945e-01  -1.5480711e+00  -2.6362829e+00  -7.6350033e-01   9.9439843e-01  -1.4953247e+00   7.8966399e-01  -1.5688951e+00  -9.2604100e-02   3.4425058e-01   8.8873744e-01  -1.1370700e+00   2.3964133e+00  -1.2524507e+00   4.9757460e-01  -1.6184828e+00  -3.9737755e-02   1.1941271e+00   1.4317687e+00   9.1282496e-01   1.7276196e+00  -1.2048443e+00  -1.1645913e-01   6.7229319e-01   7.0953032e-01  -1.1842690e+00   8.3206150e-01  -2.0372106e+00   9.3081604e-01  -1.8287689e+00  -2.4109691e-01  -1.6974665e+00  -6.8320732e-01  -8.2854350e-01  -1.0638000e+00  -1.1334920e+00   9.7007764e-01  -2.2459669e+00   3.6685889e-01  -7.6674032e-01   2.6040333e+00  -1.7435562e+00   4.0353117e-01  -9.0182500e-01   1.3380760e-01  -1.3997068e+00   3.3965837e+00  -2.7308788e+00  -5.4726973e-01  -2.0988131e+00   1.5301312e+00   4.4033921e+00   4.3845791e+00  -8.1490522e-01   2.7341804e+00  -1.2011076e+00   6.4533100e-01  -1.7261686e-01   4.9309137e-01  -1.5409797e+00   5.6749987e-01  -1.9693000e+00  -1.4042166e+00  -1.2747603e+00  -1.8926957e-01
  -5.3965036e-01   4.9138555e-01   1.5951642e-01   3.4748208e-01   2.3940905e-01  -1.9822245e+00   3.4791123e-01   7.0989429e-01  -6.5846628e-01   3.2058818e-01  -7.3633440e-01   1.3825289e+00   6.0939953e-01   1.8135896e+00  -2.1501736e-01   6.1037292e-01  -6.7556877e-01   5.1907093e-01  -3.3682216e-01  -1.3821546e-01  -3.7601883e+00  -2.7798531e+00  -1.5322630e-01   6.2312221e-01  -9.9436612e-01   4.4907753e-01  -1.5885832e+00  -2.3676074e+00  -8.8322372e-01   1.1459963e+00  -1.5116512e+00   7.2207147e-01  -1.4837887e+00  -3.5678184e-01   5.0137624e-01   1.0035526e+00  -1.5788779e+00   2.5153257e+00  -1.4927249e+00   9.8579454e-01  -1.7866075e+00  -3.5311882e-01   1.0076144e+00   1.6797233e+00   1.6588171e+00   2.3462861e+00  -1.1702431e+00   3.0504920e-01   9.4022669e-01   1.0742483e+00  -1.1540028e+00   9.9709408e-01  -1.7524786e+00   1.1732668e+00  -1.7216045e+00   9.4911259e-02  -1.5795707e+00  -4.4331117e-01  -8.5399654e-01  -9.2591021e-01  -9.6393480e-01   1.1741797e+00  -2.3407966e+00   4.8326723e-01  -1.1314418e+00   2.7698019e+00  -1.4837149e+00   6.5788600e-01  -7.3512881e-01   3.2381733e-01  -1.6044155e+00   2.9465635e+00  -3.0412182e+00  -8.2178523e-01  -1.9678931e+00   1.1719268e+00   3.6694186e+00   3.6700658e+00  -6.1820874e-01   2.9788382e+00  -1.2775493e+00   7.5761176e-01  -1.7381625e-01   7.8032824e-01  -1.5029647e+00   8.2777262e-01  -2.1368755e+00  -1.2518067e+00  -1.2398435e+00  -1.9468770e-01
  -6.8705399e-01   3.8846006e-01   1.0260671e-01   3.8919960e-01   2.6986010e-01  -1.7781750e+00   3.1942449e-01   8.5980262e-01  -4.4465379e-01   4.8865010e-01  -9.5580458e-01   1.3718408e+00   4.9733615e-01   1.5922270e+00  -4.4499064e-01   5.4678807e-01  -1.2220145e+00   6.3609778e-01  -6.9826025e-01   1.0669779e-01  -3.8262762e+00  -2.9382825e+00  -6.0165588e-02   7.2599547e-01  -8.4650000e-01   5.9887584e-01  -1.7482574e+00  -2.4595404e+00  -1.2972160e+00   9.6961377e-01  -1.5857314e+00   4.3933380e-01  -1.2307097e+00  -5.2410141e-01   1.4734567e+00   1.9716624e+00  -1.9455724e+00   2.8824575e+00  -1.8485202e+00   1.2658494e+00  -2.1625003e+00  -7.8301843e-01   6.6347422e-02   1.0207996e+00   1.1177464e+00   1.8358526e+00  -2.0693119e+00  -2.1443138e-01   6.5615469e-01   7.4184533e-01  -1.2603172e+00   7.3954336e-01  -1.7078737e+00   8.8105749e-01  -1.8900165e+00   1.8425519e-02  -1.7171594e+00  -3.8008931e-01  -9.0261707e-01  -8.1037769e-01  -9.1748706e-01   1.3581537e+00  -2.5716596e+00   4.6352560e-01  -5.2148780e-01   3.1169593e+00  -1.0148750e+00   1.0726980e+00  -8.0146724e-01   7.9050784e-01  -1.5380884e+00   2.4153911e+00  -3.1491667e+00  -1.1831820e+00  -1.7481765e+00   3.8562867e-01   3.2930745e+00   3.3704673e+00  -1.2073830e+00   2.6440993e+00  -1.7417699e+00   3.6476561e-01  -5.1301220e-01   5.8991306e-01  -1.2480662e+00   9.3634328e-01  -2.0520752e+00  -1.0238268e+00  -1.0271471e+00  -1.6343055e-01
  -1.0443793e+00   8.8755002e-03  -2.3106379e-02   3.9337562e-01   6.0506025e-01  -1.8843716e+00   1.6866825e-01   6.4122701e-01  -9.2394092e-01   1.8717897e-01  -1.0668454e+00   8.1538174e-01   5.3688626e-01   1.1744066e+00  -4.2402952e-01   5.4650051e-01  -1.8555233e+00   1.6355952e-01  -9.7672581e-01  -6.9927733e-01  -3.1862494e+00  -3.2196449e+00   1.2665134e-01   1.1721148e+00  -6.1554386e-01   1.4809795e+00  -1.7715412e+00  -2.7389418e+00  -1.1926461e+00   9.0180568e-01  -1.4462864e+00   1.2121170e+00  -1.6552705e+00  -7.3130050e-01   2.0097474e+00   3.3080720e+00  -1.8381790e+00   2.8552819e+00  -1.3642732e+00   1.5383139e+00  -1.7248954e+00   4.3772029e-02   4.7224329e-01   1.7166403e+00   1.2859325e+00   2.1790437e+00  -1.5600773e+00   5.3769504e-01   1.0719116e+00   1.2576134e+00  -9.4860200e-01   7.8094613e-01  -1.7953577e+00   7.3053927e-01  -1.8802201e+00   3.5765567e-01  -2.3434132e+00  -8.6426671e-01  -8.9620530e-01  -6.1175423e-01  -1.2298749e+00   1.1667332e+00  -2.6549212e+00   9.2808420e-02  -6.2045084e-01   2.9412012e+00  -1.0661626e+00   9.9236994e-01  -5.5832882e-01   4.2163979e-01  -1.2845732e+00   2.7598401e+00  -2.1968001e+00  -1.1657531e+00  -9.5847890e-01   1.0567585e+00   3.2647035e+00   3.3039880e+00  -1.8518407e+00   2.3333433e+00  -1.8313483e+00   2.6297459e-01  -2.3808154e-01   3.7325112e-01  -1.1029779e+00   6.9380870e-01  -1.8964873e+00  -1.3924463e+00  -1.1399758e+00  -2.6216528e-01
  -7.5091339e-01   2.4094578e-01  -1.7116325e-01   5.1558075e-01   5.4159861e-01  -2.4162104e+00  -1.3346103e-01   6.6062933e-01  -1.3320213e+00  -2.8717828e-01  -8.2458028e-01   7.3935566e-01   4.1174542e-01   7.1254631e-01  -4.9337364e-01   5.4761604e-01  -1.9744159e+00   3.7008113e-01  -1.3584311e+00  -9.1718880e-01  -2.3933225e+00  -3.5485856e+00   6.2763202e-02   1.5137257e+00  -3.6027759e-01   1.9327060e+00  -1.9594078e+00  -3.3996199e+00  -6.6799721e-01   1.3499040e+00  -1.2313600e+00   2.2209285e+00  -1.7930285e+00  -4.3555345e-01   1.4609124e+00   3.4165331e+00  -1.5568631e+00   2.3958985e+00  -6.6333384e-01   1.5584999e+00  -1.0784356e+00   2.1736123e+00   3.5406220e-01   1.8928209e+00   1.0613757e+00   1.7033391e+00  -1.7340825e+00   8.6546533e-01   1.2366239e+00   1.5430387e+00  -9.1470790e-01   6.3552360e-01  -1.5550047e+00   6.1831626e-01  -2.0415321e+00   2.4235697e-02  -2.0406221e+00  -8.3811241e-01  -9.1072656e-01  -5.1383240e-01  -8.0933502e-01   1.2176375e+00  -1.9324383e+00   3.4113207e-01  -4.0600085e-01   2.5806895e+00  -1.3313966e+00   6.9397829e-01  -2.3113565e-01  -2.4972019e-01  -6.7006389e-01   2.6910152e+00  -1.3397523e+00  -9.0804625e-01  -1.4087992e-01   1.5680762e+00   2.5807149e+00   2.8186963e+00  -1.4630640e+00   2.5561066e+00  -1.5934786e+00   7.1861799e-01   2.9830385e-01   4.8813279e-01  -8.1064172e-01   6.4082373e-01  -1.5533627e+00  -1.3769103e+00  -9.8654168e-01  -1.3158976e-01
  -1.0230515e+00  -9.9098309e-02  -3.5326058e-01   3.7737379e-01   6.2218046e-01  -2.1958070e+00  -1.5744724e-01   4.2456945e-01  -1.1494878e+00  -1.3946741e-01  -9.5129738e-01   1.6924827e-01   2.9465998e-01   3.8274560e-01  -4.2201924e-01   4.7910431e-01  -2.3329843e+00   9.6261857e-02  -1.5990753e+00  -1.1428437e+00  -2.2753581e+00  -3.5858801e+00   2.6952848e-01   1.6372493e+00  -1.7070240e-01   2.1108839e+00  -1.9909478e+00  -3.3173204e+00  -9.8340835e-01   1.3067037e+00  -9.1212368e-01   2.2366979e+00  -1.6290461e+00  -7.5758110e-01   2.3963050e+00   4.9082653e+00  -2.1044102e+00   2.5045441e+00  -1.1990857e+00   1.5100413e+00  -1.7548045e+00   1.4301785e+00  -1.5004223e-01   2.1062054e+00   1.3149294e+00   2.2999420e+00  -1.6769222e+00   1.0520041e+00   1.2868704e+00   1.7019423e+00  -8.4409560e-01   3.5997876e-01  -1.8068763e+00   9.5133637e-02  -1.7147884e+00   2.4530036e-01  -2.2797175e+00  -8.8635763e-01  -9.1725627e-01  -3.3118980e-01  -7.7582210e-01   1.4450812e+00  -2.1510874e+00   2.2898686e-01  -1.3391900e-01   2.8054881e+00  -1.0047235e+00   1.1284857e+00  -1.7904241e-01   1.2258837e-01  -5.9570827e-01   2.1544281e+00  -1.2180444e+00  -1.2232504e+00   5.3008918e-02   1.0511249e+00   2.1880705e+00   2.5084420e+00  -2.0976782e+00   2.4009887e+00  -1.8761325e+00   5.0014070e-01   8.3805572e-02   4.3796902e-01  -4.8979351e-01   8.2761663e-01  -1.5433394e+00  -1.0758200e+00  -9.0308660e-01  -1.8871657e-01
  -1.1636088e+00  -3.2665862e-01  -3.9822185e-01   3.7841683e-01   8.2025201e-01  -1.9332549e+00  -2.7027385e-01   2.8568498e-01  -8.8980086e-01  -2.2723715e-01  -1.0513585e+00  -2.3769402e-01   1.9383699e-01  -2.7652247e-01  -4.2808686e-01   2.7348517e-01  -2.8849270e+00  -1.0015766e-01  -1.7673363e+00  -1.0915679e+00  -1.6101332e+00  -3.4399612e+00   2.7931917e-01   1.5859558e+00   1.4668092e-01   2.0769131e+00  -1.8324200e+00  -3.0431546e+00  -1.2166165e+00   8.9729115e-01  -7.7635826e-01   2.1348046e+00  -1.4300148e+00  -8.8422884e-01   2.9431508e+00   5.7357512e+00  -2.3376916e+00   2.7574042e+00  -1.1671926e+00   1.8563764e+00  -8.2997538e-01   1.6564929e+00  -5.2061749e-01   1.9732984e+00   1.1896452e+00   2.4808559e+00  -2.0008247e+00   1.0994553e+00   1.1990653e+00   1.9802744e+00  -7.3972860e-01   3.8594737e-01  -1.3939775e+00   2.7874221e-02  -1.8601128e+00   2.7141678e-01  -2.2903185e+00  -9.0314619e-01  -7.3948333e-01  -3.4032204e-01  -6.6014123e-01   1.4968539e+00  -2.0974412e+00   1.3664236e-01  -1.7788996e-01   2.6539725e+00  -2.9776883e-01   1.4538276e+00   1.2603092e-01   4.2320574e-01  -6.3062521e-01   1.8427002e+00  -1.3047725e+00  -1.1982828e+00   1.0156497e-01   5.8152809e-01   1.3364115e+00   2.1347516e+00  -2.6930358e+00   1.6151923e+00  -2.3314668e+00   8.1002100e-02  -3.4254800e-02   2.6218584e-01  -2.2231172e-01   8.8416857e-01  -1.3701363e+00  -7.8744883e-01  -7.3212304e-01  -1.8905903e-01
  -1.1744452e+00  -4.9192830e-01  -5.4016083e-01   2.5520810e-01   8.1951421e-01  -1.8933607e+00  -4.3280740e-01  -3.9090944e-02  -6.7053921e-01  -2.5285267e-01  -1.0732244e+00  -8.6797210e-01  -7.3177728e-02  -8.9902560e-01  -3.0377334e-01   1.8448859e-01  -2.9404726e+00  -4.4851766e-01  -1.9875739e+00  -1.3159230e+00  -7.0167409e-01  -3.1322596e+00   3.1128223e-01   1.6069039e+00   7.9452038e-01   2.2650657e+00  -1.5607596e+00  -2.7913432e+00  -1.1360085e+00   8.6659655e-01  -1.7758907e-01   2.5103273e+00  -1.2518592e+00  -8.6500075e-01   3.1264517e+00   6.2038970e+00  -2.8058101e+00   2.5549281e+00  -1.2327400e+00   1.8947430e+00  -6.4835409e-01   2.2386237e+00  -7.7000418e-01   2.1493166e+00   1.4074282e+00   2.7219326e+00  -1.7410223e+00   1.5662105e+00   1.3457047e+00   2.1275716e+00  -5.3362730e-01   2.2521619e-01  -9.9398002e-01  -1.1937677e-01  -1.7543427e+00   2.0550896e-01  -2.0992953e+00  -7.8792147e-01  -6.9295494e-01  -2.4274512e-01  -3.2647405e-01   1.7447596e+00  -1.9032463e+00   1.5032118e-01   1.1025205e-02   2.7821511e+00   8.9271023e-02   1.7342550e+00   4.8962532e-01   5.0351742e-01  -1.5630785e-01   1.4231403e+00  -8.2887438e-01  -1.0156211e+00   7.2121817e-01   7.7176944e-01   2.3922119e-01   1.5652221e+00  -2.8219211e+00   1.1664167e+00  -2.4404332e+00   5.1960615e-02   7.9174368e-02   2.0225672e-01   2.4871760e-01   1.0896517e+00  -1.1016444e+00  -3.6796789e-01  -5.9200995e-01  -5.9354940e-02
  -1.3257572e+00  -1.0982487e+00  -6.4406427e-01   1.6004454e-01   1.3958489e+00  -1.8973666e+00  -5.9847583e-01  -3.7468943e-01  -7.3770592e-01  -5.7360330e-01  -1.4683481e+00  -1.3149811e+00  -2.8306811e-01  -1.3795443e+00  -2.2888168e-01   2.6475594e-01  -3.6546337e+00  -6.6281247e-01  -2.1130473e+00  -1.2812008e+00  -1.4223251e-01  -3.5081446e+00   7.7799634e-01   2.0454478e+00   1.1175982e+00   2.3562959e+00  -1.4656458e+00  -2.9877895e+00  -1.3537900e+00   2.2920769e-01   5.4589673e-02   2.6310115e+00  -1.2593766e+00  -8.7522877e-01   5.2324292e+00   8.2552165e+00  -2.8111663e+00   2.7129557e+00  -1.3226095e+00   1.5940310e+00   1.8368264e-01   1.8362520e+00  -1.2263835e+00   1.8365709e+00   7.2994806e-01   2.4034863e+00  -2.4003982e+00   1.2683661e+00   7.1765854e-01   1.8157356e+00  -6.3339529e-01  -3.2052449e-01  -1.0646461e+00  -5.8169794e-01  -1.8164255e+00  -2.4072594e-01  -2.0753681e+00  -1.0540171e+00  -7.7402519e-01  -5.4818865e-01  -1.9952639e-01   1.4311323e+00  -1.4454223e+00  -3.7511350e-01   4.1371966e-01   2.5855091e+00   1.0324855e+00   2.3128311e+00   1.1000994e+00   1.3309236e+00  -7.9909752e-02   1.2746522e+00  -7.6546860e-01  -9.6587018e-01   5.2633003e-01   3.0557673e-01   2.5659240e-02   2.0214743e+00  -3.8499764e+00   5.0676359e-01  -2.8422791e+00  -3.4836010e-01  -2.7682091e-02  -2.7224632e-01   5.2794210e-01   9.9611286e-01  -5.1452752e-01  -1.9301037e-01  -5.3271801e-01  -9.7275235e-02
  -1.0770146e+00  -1.0887141e+00  -6.7878468e-01   2.9512017e-01   7.6148541e-01  -2.3992081e+00  -7.5155010e-01  -4.4792999e-01  -1.2727758e+00  -8.4297152e-01  -1.0060342e+00  -1.3620826e+00  -2.6388594e-01  -1.7440099e+00  -4.2188331e-01   3.8544679e-01  -3.6302580e+00  -9.6704908e-01  -2.1034143e+00  -1.4828669e+00   2.0673856e-01  -3.7924873e+00   8.8020867e-01   2.3207983e+00   8.9608643e-01   2.5091820e+00  -1.6516444e+00  -3.8620779e+00  -6.9039078e-01   1.0021573e+00   4.9573089e-01   3.5856892e+00  -6.9593340e-01  -2.0588356e-01   4.5391397e+00   8.2505025e+00  -2.0869857e+00   2.3363450e+00  -5.1582580e-01   1.6481096e+00   5.9736971e-01   3.9235327e+00  -1.5926770e+00   1.7815870e+00  -6.4796131e-02   1.7932937e+00  -2.2638115e+00   1.4996990e+00   5.6506784e-01   2.0237907e+00  -4.5460411e-01  -3.7653860e-01  -1.3486536e+00  -1.1071923e+00  -1.9722157e+00  -9.0369402e-01  -1.8568421e+00  -1.3912434e+00  -8.2950577e-01  -6.9351185e-01   4.5006419e-01   1.8811125e+00  -7.7717113e-01  -1.7515299e-02   7.8435383e-01   2.3555138e+00   2.1037741e-01   1.6645387e+00   8.7824349e-01   1.5502891e-01   7.1512453e-01   9.7511498e-01  -4.4276638e-02  -8.0304570e-01   1.5831739e+00   6.9508043e-01  -6.3429838e-01   1.4745325e+00  -2.7270289e+00   4.9551764e-01  -2.4528959e+00  -1.8917051e-01   5.0516346e-01   1.5698259e-01   7.4895487e-01   8.3237310e-01  -8.7190529e-01  -1.6153192e-01  -3.0426892e-01  -7.9257390e-02
  -1.3149517e+00  -1.4079499e+00  -7.7828382e-01   1.6278190e-01   6.6682095e-01  -2.3951722e+00  -7.9299422e-01  -8.7461370e-01  -1.2753417e+00  -8.8442217e-01  -1.0481001e+00  -2.0017318e+00  -2.3547989e-01  -2.1041832e+00  -4.2587514e-01   1.6969103e-01  -3.7122373e+00  -1.4000883e+00  -2.1287488e+00  -1.8962510e+00   4.7839558e-01  -3.6521690e+00   1.0103038e+00   2.3473464e+00   8.6308746e-01   2.6401588e+00  -1.5827716e+00  -3.6946852e+00  -5.9775657e-01   7.0290669e-01   8.4784094e-01   3.8582564e+00  -2.2680504e-01  -2.6038337e-01   5.1855118e+00   8.9866116e+00  -2.0609592e+00   2.2097380e+00  -5.3674633e-01   1.4895002e+00   9.2710497e-01   4.0236184e+00  -1.3817032e+00   2.2619271e+00   2.3682664e-02   2.0772852e+00  -1.7920083e+00   1.7688071e+00   6.2492930e-01   2.1035475e+00  -3.5101354e-01  -5.4585805e-01  -1.4366035e+00  -1.5978663e+00  -1.7842807e+00  -9.3630588e-01  -1.9700844e+00  -1.5135904e+00  -7.7496883e-01  -8.6052361e-01   4.8862305e-01   1.9263432e+00  -7.7483075e-01  -1.1815307e-01   1.0316993e+00   2.2420533e+00   7.3473192e-01   1.7226525e+00   1.0280577e+00   1.8772536e-02   9.7848102e-01   9.0022985e-01   2.3010499e-01  -7.1488697e-01   1.8860008e+00   7.0281626e-01  -8.0110414e-01   1.5113886e+00  -2.7532469e+00  -3.4979561e-02  -2.3692554e+00  -2.4046913e-01   6.8668927e-01   8.5388097e-02   1.2527275e+00   9.9880771e-01  -7.1202807e-01   1.3749776e-01  -2.2730503e-01  -1.4638558e-01
  -1.2887442e+00  -1.6889282e+00  -7.6449155e-01   1.0631734e-01   5.1614733e-01  -2.3911143e+00  -8.0629613e-01  -1.1459283e+00  -1.3043308e+00  -9.8478272e-01  -9.7974296e-01  -2.2783384e+00  -2.7455357e-01  -2.4426788e+00  -4.7807172e-01   1.9072289e-01  -3.6855066e+00  -1.7431935e+00  -2.0350630e+00  -1.9767428e+00   1.0483534e+00  -3.5667270e+00   1.1040662e+00   2.3732261e+00   9.5956308e-01   2.6072216e+00  -1.3810859e+00  -3.7866483e+00  -3.6381547e-01   5.8864593e-01   1.1276576e+00   3.8979079e+00   2.2778889e-01  -1.4380590e-02   5.5435061e+00   9.2407192e+00  -1.9024925e+00   2.1323897e+00  -4.8480467e-01   1.4697383e+00   1.2697757e+00   4.5492176e+00  -1.5700671e+00   2.0286921e+00  -6.1782344e-01   1.6693751e+00  -1.6773246e+00   1.7294434e+00   3.1448465e-01   1.8551285e+00  -1.5488567e-01  -7.2081527e-01  -1.3366088e+00  -1.8195891e+00  -1.8685616e+00  -1.3011900e+00  -1.7603526e+00  -1.6113851e+00  -7.2570397e-01  -1.0603250e+00   8.3112228e-01   2.0325831e+00  -4.8159969e-01  -2.5090405e-01   1.3969959e+00   2.1847010e+00   1.0110246e+00   1.6860534e+00   1.2277368e+00   4.4718173e-02   1.4292944e+00   5.8296346e-01   5.8294541e-01  -4.8119286e-01   2.3840307e+00   9.6031987e-01  -1.4645176e+00   1.3499422e+00  -2.6393477e+00  -7.4038715e-01  -2.3628742e+00  -4.9060865e-01   7.2223734e-01  -8.3672541e-02   1.5667758e+00   9.2895618e-01  -7.5142240e-01   2.7126856e-01  -6.3339221e-02  -6.9108989e-02
  -1.2111201e+00  -2.0108689e+00  -7.4607610e-01   1.5091386e-03   6.3214796e-01  -2.3354923e+00  -8.8428236e-01  -1.4212147e+00  -1.1392249e+00  -1.0970150e+00  -9.4807613e-01  -2.6015302e+00  -3.6807992e-01  -2.7931554e+00  -2.6382264e-01   1.8717562e-01  -3.9490350e+00  -2.1555550e+00  -2.0505158e+00  -1.9521700e+00   1.9350229e+00  -3.2836688e+00   1.3642141e+00   2.3682218e+00   1.5454451e+00   2.5170373e+00  -9.7302007e-01  -3.4246465e+00  -1.9482138e-01   2.3015540e-01   1.6999045e+00   3.8920411e+00   2.7043913e-01   2.0446075e-01   6.2945974e+00   9.8626240e+00  -1.9606551e+00   2.1965941e+00   9.4217371e-03   1.4959809e+00   3.0296389e+00   4.8897624e+00  -1.6509892e+00   1.7571383e+00  -1.0363381e+00   1.3313253e+00  -1.6795555e+00   1.6710632e+00  -5.3939534e-03   1.5730279e+00  -9.4777567e-02  -8.0769605e-01  -1.1056494e+00  -1.8371495e+00  -2.0328792e+00  -1.7162477e+00  -1.4264701e+00  -1.6255990e+00  -9.2521500e-01  -1.5021472e+00   1.1122743e+00   2.1155622e+00  -6.2239519e-02  -4.5522073e-01   1.6558497e+00   2.2876413e+00   1.3793398e+00   1.9276705e+00   1.6414001e+00   3.3806190e-01   1.8596415e+00   6.0579799e-01   1.0490292e+00  -1.1806600e-01   2.7246720e+00   1.2747503e+00  -2.4771570e+00   1.2800344e+00  -2.9550265e+00  -1.4695340e+00  -2.5434668e+00  -6.8745682e-01   1.0199527e+00  -2.7747962e-01   1.9018012e+00   1.0099422e+00  -2.3372953e-01   6.5141746e-01  -1.4702610e-02   9.2733819e-02
  -1.2144729e+00  -2.3892934e+00  -7.6857505e-01  -7.4181380e-02   7.4161374e-01  -2.3201478e+00  -9.6702919e-01  -1.5711229e+00  -1.1243131e+00  -1.1371511e+00  -1.2117180e+00  -2.7604411e+00  -5.1572745e-01  -2.8760476e+00  -2.9500389e-01   2.1046814e-01  -4.2800587e+00  -2.4743113e+00  -2.1591835e+00  -1.7686269e+00   2.2448102e+00  -3.1830925e+00   1.6503666e+00   2.4779635e+00   1.7783715e+00   2.4074230e+00  -7.5195034e-01  -3.3623870e+00  -2.4760994e-01  -2.8974664e-01   1.9176046e+00   3.6872421e+00   4.9561813e-01   5.0020366e-01   7.6832390e+00   1.0692499e+01  -1.5935090e+00   2.2179427e+00   3.1010566e-01   1.1113069e+00   4.1016360e+00   4.5049671e+00  -2.1957771e+00   1.0235264e+00  -1.8520677e+00   4.7629600e-01  -2.1415627e+00   1.1502922e+00  -6.6615921e-01   9.0995098e-01  -1.4610194e-01  -1.1656145e+00  -1.0214578e+00  -2.2465464e+00  -2.0321079e+00  -2.2834884e+00  -1.2334372e+00  -1.7371300e+00  -1.1608885e+00  -1.8280406e+00   1.2189706e+00   1.9100155e+00   1.8735400e-01  -8.2125915e-01   2.3205374e+00   2.2992150e+00   1.9492130e+00   2.2347516e+00   1.7950897e+00   8.1541492e-01   2.0489567e+00   3.5817584e-01   1.0389679e+00   6.7155134e-02   2.7727874e+00   8.1125181e-01  -2.5586215e+00   1.7212942e+00  -3.4378875e+00  -2.3030281e+00  -2.6554328e+00  -1.0934158e+00   1.0505614e+00  -6.4933210e-01   2.2472656e+00   9.2000170e-01   3.2872322e-01   8.0446061e-01   8.6314015e-02   1.9963931e-01
  -1.2347017e+00  -2.5980323e+00  -6.9667273e-01  -1.7346571e-01   3.9867935e-01  -2.4075216e+00  -9.5226255e-01  -1.8260220e+00  -1.3452579e+00  -1.2258346e+00  -9.8333614e-01  -2.9664418e+00  -4.0545659e-01  -3.0266739e+00  -5.9980235e-01   1.0347763e-01  -3.9375256e+00  -3.0060923e+00  -2.0810632e+00  -2.0527988e+00   2.3581431e+00  -3.0167624e+00   1.6279904e+00   2.3337740e+00   1.6932044e+00   2.4064167e+00  -7.0687459e-01  -3.5926287e+00   1.7503949e-01  -4.4527471e-01   1.9885462e+00   3.7280183e+00   9.1089449e-01   7.9106721e-01   7.7652305e+00   1.0183846e+01  -8.3076401e-01   2.0264632e+00   8.3598829e-01   1.2623782e+00   4.7600203e+00   4.9040839e+00  -1.9418188e+00   8.8888929e-01  -2.2016271e+00   1.3758425e-02  -1.6292125e+00   1.2677026e+00  -8.0146150e-01   7.6726334e-01   6.1351908e-02  -1.1203190e+00  -9.1253725e-01  -2.3801051e+00  -2.1661438e+00  -2.4979302e+00  -1.1811681e+00  -2.0095111e+00  -1.0935755e+00  -1.9421905e+00   1.4059650e+00   1.8775336e+00   3.8305775e-01  -9.5826354e-01   2.3850155e+00   2.0637203e+00   2.1053408e+00   1.8788578e+00   1.7246759e+00   3.4213718e-01   2.1965634e+00   8.0013936e-02   1.2022749e+00   2.4118941e-01   3.3526320e+00   8.5526949e-01  -2.6451698e+00   1.6502435e+00  -2.8158398e+00  -3.0975588e+00  -2.2741607e+00  -1.2840725e+00   1.3026013e+00  -7.1777816e-01   2.3942161e+00   7.1183110e-01   6.5038829e-02   5.2985644e-01   1.9312871e-01   1.4778421e-01
  -1.1935351e+00  -2.8409276e+00  -5.6525994e-01  -2.9931538e-01  -5.2463307e-02  -2.5676251e+00  -7.7028191e-01  -1.9376454e+00  -1.4149685e+00  -1.1686316e+00  -7.0324477e-01  -2.9470209e+00  -2.0422550e-01  -2.8249804e+00  -7.2715121e-01   5.6056304e-02  -3.7799362e+00  -3.1667224e+00  -2.0163309e+00  -2.1158147e+00   2.0801515e+00  -3.3221262e+00   1.9027694e+00   2.2642095e+00   1.3216339e+00   2.1162336e+00  -7.4920350e-01  -3.8274669e+00   4.2817764e-01  -5.3917703e-01   2.1246273e+00   3.2462518e+00   1.2432919e+00   1.0022603e+00   7.8619667e+00   1.0122766e+01  -8.1447591e-01   2.1589223e+00   6.6887892e-01   1.3122801e+00   4.7674171e+00   5.0069071e+00  -1.5640096e+00   9.0914458e-01  -2.6698742e+00  -4.2627106e-01  -1.1513404e+00   1.0718373e+00  -8.3402397e-01   3.3626952e-01   1.6631791e-01  -1.1773410e+00  -1.2996614e+00  -2.6531024e+00  -2.2973710e+00  -2.7479331e+00  -1.1012480e+00  -2.1087640e+00  -1.1747403e+00  -2.4064933e+00   1.5272925e+00   2.0761336e+00   4.4047612e-01  -9.1240981e-01   2.8758052e+00   2.2909835e+00   1.9644968e+00   1.5908616e+00   1.5839305e+00   1.9061875e-01   2.6431088e+00  -5.4001143e-02   1.7493286e+00   2.6800233e-01   3.7721237e+00   1.2619534e+00  -2.9096950e+00   1.6755242e+00  -2.3090323e+00  -3.2848287e+00  -2.0843370e+00  -1.1617688e+00   1.4331488e+00  -9.2768732e-01   2.6016571e+00   7.8994778e-01  -1.6653220e-01   7.4718018e-01   2.7696024e-01   1.4002089e-01
  -1.0532580e+00  -3.0180079e+00  -4.5322841e-01  -3.3405183e-01  -9.5076224e-02  -2.4970998e+00  -7.4298510e-01  -1.8899994e+00  -1.3445571e+00  -1.2032181e+00  -6.2358125e-01  -2.7996903e+00  -9.5649843e-02  -2.7339423e+00  -6.9435417e-01   7.6674870e-02  -3.8152736e+00  -3.2328664e+00  -1.9257909e+00  -1.8186530e+00   2.2337168e+00  -3.2837769e+00   2.0946225e+00   2.1661595e+00   1.3807214e+00   1.7708977e+00  -5.3088977e-01  -3.5684086e+00   4.9393511e-01  -9.4420108e-01   2.0604643e+00   2.6641958e+00   1.3736204e+00   1.2434429e+00   8.4775742e+00   1.0186119e+01  -3.9841687e-01   2.3435063e+00   1.0812481e+00   1.3180168e+00   6.0804581e+00   4.7768759e+00  -1.4499507e+00   6.0911249e-01  -3.1878547e+00  -9.5665670e-01  -1.1109391e+00   7.8160162e-01  -1.2440603e+00  -1.0636470e-01   1.9930524e-01  -1.1041294e+00  -1.2717978e+00  -2.6328934e+00  -2.3130287e+00  -3.0666013e+00  -8.0425692e-01  -2.1477177e+00  -1.4116153e+00  -2.9995169e+00   1.5461439e+00   1.8241373e+00   6.5923154e-01  -1.1581198e+00   3.0904609e+00   2.2473295e+00   2.1208108e+00   1.5197755e+00   1.6582664e+00   4.4017202e-01   2.6692173e+00  -5.7339780e-02   1.7018277e+00   4.2243776e-01   3.7039081e+00   1.1617630e+00  -3.0842548e+00   1.7444780e+00  -2.1598684e+00  -3.7425760e+00  -2.0508777e+00  -1.3628535e+00   1.5410371e+00  -1.1491026e+00   2.6572493e+00   7.0774928e-01   5.7446751e-02   8.6725275e-01   3.1951746e-01   1.8937333e-01
  -8.7120817e-01  -2.8163733e+00  -4.2085624e-01  -4.2550457e-01  -3.5197651e-01  -2.2787493e+00  -6.8100745e-01  -1.8514375e+00  -1.0996999e+00  -1.0828131e+00  -3.8678842e-01  -2.7407509e+00  -5.0453275e-02  -2.6105445e+00  -6.4632285e-01  -2.8529951e-04  -3.2418298e+00  -3.1909267e+00  -1.8551933e+00  -1.6480403e+00   2.4673258e+00  -2.6668873e+00   1.8556184e+00   1.7580012e+00   1.6094946e+00   1.5344626e+00  -3.0676341e-01  -3.0929584e+00   7.4908702e-01  -1.0350651e+00   1.9257987e+00   2.1621636e+00   1.6265186e+00   1.4352240e+00   8.3925720e+00   9.5203454e+00   4.8010189e-02   2.1894660e+00   1.4718301e+00   1.2733924e+00   6.8778457e+00   4.5008677e+00  -1.3091331e+00   4.4852737e-01  -3.0733082e+00  -1.1997008e+00  -6.7217775e-01   8.6104277e-01  -1.4108199e+00  -3.8807160e-01   3.3170716e-01  -9.8535715e-01  -1.0896341e+00  -2.5056790e+00  -2.0700897e+00  -3.0422521e+00  -4.1042937e-01  -1.8214289e+00  -1.5533471e+00  -3.1260084e+00   1.6503712e+00   1.7327443e+00   6.8256058e-01  -1.1834597e+00   3.0203804e+00   2.1929932e+00   2.1859231e+00   1.4040466e+00   1.6434203e+00   5.3495019e-01   2.5489019e+00  -4.5124697e-01   1.5642212e+00   5.1698468e-01   3.7834686e+00   8.6878713e-01  -3.5394535e+00   1.2858491e+00  -1.7260119e+00  -3.8611954e+00  -1.7647051e+00  -1.2333229e+00   1.6763041e+00  -1.1712582e+00   2.7146425e+00   7.6608815e-01   9.2487125e-02   8.2938113e-01   3.3341965e-01   3.5626231e-01
  -8.3296209e-01  -2.7748951e+00  -3.3367219e-01  -5.8865281e-01  -5.3687478e-01  -2.1729172e+00  -5.9453927e-01  -1.8704531e+00  -9.8026263e-01  -9.2441903e-01  -2.4653870e-01  -2.7579991e+00   8.8690638e-03  -2.3641315e+00  -8.0590437e-01  -2.1618995e-01  -2.7995886e+00  -3.3578147e+00  -1.9521760e+00  -1.7590570e+00   2.4393071e+00  -2.2869994e+00   1.7742336e+00   1.4192772e+00   1.7373648e+00   1.4204672e+00  -1.2247349e-01  -2.7401234e+00   9.5077634e-01  -1.4179499e+00   1.8805237e+00   1.5960918e+00   1.5345148e+00   1.4630620e+00   8.1580332e+00   8.6440641e+00   2.6497513e-01   2.0647221e+00   1.7500176e+00   1.3264342e+00   7.4682511e+00   4.1619085e+00  -7.7325494e-01   3.5558848e-01  -2.8930281e+00  -1.6210270e+00  -6.2445525e-02   9.3630561e-01  -1.2968165e+00  -7.8145258e-01   4.9626482e-01  -8.9216996e-01  -8.1557348e-01  -2.3694816e+00  -2.0253748e+00  -2.9125116e+00  -3.0413332e-01  -1.6650059e+00  -1.6265524e+00  -3.1555871e+00   1.4860862e+00   1.5474091e+00   5.5562076e-01  -1.2893672e+00   3.1013131e+00   2.2555935e+00   2.2928402e+00   1.2121292e+00   1.5095668e+00   4.4936656e-01   2.5558556e+00  -6.7419016e-01   1.8357966e+00   6.1842069e-01   4.2028941e+00   8.5563260e-01  -3.7392252e+00   1.0742498e+00  -1.4564649e+00  -4.2753565e+00  -1.4133904e+00  -1.1884663e+00   1.8153820e+00  -1.4970833e+00   2.8246806e+00   7.3880437e-01   2.4517602e-01   6.6627210e-01   3.4141154e-01   4.5615640e-01
  -8.3154495e-01  -2.6233685e+00  -2.9533528e-01  -6.2734365e-01  -8.2219927e-01  -2.0937278e+00  -5.2260816e-01  -1.7820548e+00  -1.1822048e+00  -8.3046658e-01  -9.4936313e-02  -2.6816813e+00   1.4025798e-01  -2.0306689e+00  -1.0766666e+00  -3.3916957e-01  -2.2060902e+00  -3.4794782e+00  -1.9308165e+00  -2.0238647e+00   2.3486942e+00  -1.9143875e+00   1.4521464e+00   1.1515550e+00   1.5220803e+00   1.5041006e+00  -7.5033844e-02  -2.6633536e+00   1.2648507e+00  -1.5430208e+00   1.4360178e+00   1.3019389e+00   1.5836759e+00   1.5926140e+00   7.6212942e+00   7.6926358e+00   1.0981877e+00   1.6913400e+00   2.2008049e+00   1.1793015e+00   7.4930427e+00   4.1635362e+00  -2.4594038e-01   4.4239531e-01  -2.7876336e+00  -2.0073927e+00   7.0907491e-01   1.2183656e+00  -1.1634478e+00  -9.3694971e-01   8.1963892e-01  -7.4134986e-01  -6.9041010e-01  -2.3372024e+00  -1.7442317e+00  -2.6863902e+00  -3.7999451e-01  -1.6698626e+00  -1.6320423e+00  -3.0019646e+00   1.2108147e+00   1.1425779e+00   3.4000067e-01  -1.4580855e+00   3.0201512e+00   1.9709962e+00   2.0305479e+00   6.8429390e-01   1.1789479e+00  -7.9609499e-03   2.4566767e+00  -8.4589206e-01   2.0546049e+00   6.7064728e-01   4.6644156e+00   8.1901425e-01  -3.3460257e+00   8.2098939e-01  -9.2291031e-01  -4.5070227e+00  -8.3762880e-01  -1.1246892e+00   1.8583104e+00  -1.7231952e+00   2.7558864e+00   4.4344258e-01   6.1296402e-02   5.7740511e-02   3.3428905e-01   5.0798851e-01
  -6.4878039e-01  -2.5893451e+00  -1.0565218e-01  -6.7487442e-01  -1.2143265e+00  -1.9706047e+00  -2.9778878e-01  -1.5521300e+00  -9.9829005e-01  -6.3286039e-01   2.6544944e-01  -2.2712202e+00   2.9241739e-01  -1.6812737e+00  -1.3499220e+00  -4.1563165e-01  -2.0274844e+00  -3.3093090e+00  -1.9230561e+00  -1.6262817e+00   1.9221325e+00  -2.0432649e+00   1.4112477e+00   7.6388667e-01   1.2639960e+00   8.6289459e-01  -2.0795593e-01  -2.6763416e+00   1.2418671e+00  -1.7013371e+00   1.1108038e+00   2.3541791e-01   1.6714971e+00   1.7265661e+00   7.5647983e+00   7.3826662e+00   1.1765535e+00   2.0002734e+00   2.1601681e+00   1.4818657e+00   7.6757957e+00   3.7091333e+00  -1.2790753e-01   1.4799904e-01  -3.1281341e+00  -2.4337102e+00   7.1078713e-01   7.7834204e-01  -1.2755445e+00  -1.3172945e+00   7.9577486e-01  -6.1992837e-01  -8.8619385e-01  -2.1815299e+00  -1.9209137e+00  -2.7736803e+00  -1.6089125e-01  -1.5796428e+00  -1.7481716e+00  -3.3801968e+00   1.2720706e+00   1.2070728e+00   3.4850074e-01  -1.3747510e+00   3.1694298e+00   2.1995997e+00   1.7860495e+00   5.3607757e-01   9.1399013e-01   1.7923687e-01   2.4215280e+00  -1.0972652e+00   2.1138340e+00   4.4479449e-01   4.6747950e+00   4.1543537e-01  -3.5489097e+00   3.0910922e-01  -4.8152536e-01  -4.4850787e+00  -8.2620619e-01  -1.0952776e+00   1.5803135e+00  -1.9145824e+00   2.5251561e+00   4.6988770e-01  -3.3821705e-01   1.1642713e-01   4.6470859e-01   5.0888465e-01
  -5.7677248e-01  -2.3687885e+00  -1.1037821e-03  -7.9097949e-01  -1.4723814e+00  -1.8853643e+00  -1.1772330e-01  -1.3660816e+00  -9.7756343e-01  -5.0189549e-01   5.0841559e-01  -2.0114559e+00   4.3485299e-01  -1.2053070e+00  -1.5314080e+00  -5.8276699e-01  -1.4994510e+00  -2.9956207e+00  -1.9666943e+00  -1.6103626e+00   1.4194615e+00  -2.0870851e+00   1.2681515e+00   4.2807183e-01   9.2163595e-01   6.0338983e-01  -2.3010263e-01  -2.6067418e+00   1.3278650e+00  -1.7411306e+00   6.6467671e-01  -6.8411697e-01   1.4678105e+00   1.6571573e+00   6.6228908e+00   6.3388291e+00   1.2192834e+00   2.0008734e+00   1.9182667e+00   1.5866831e+00   7.0667246e+00   3.2397085e+00   6.1894837e-01   4.2836753e-01  -2.7927763e+00  -2.5546810e+00   1.4953371e+00   9.9685631e-01  -9.6764757e-01  -1.5193787e+00   1.0325417e+00  -4.7571342e-01  -9.4755143e-01  -2.0800643e+00  -1.6949700e+00  -2.3231306e+00  -1.8630496e-01  -1.3045322e+00  -1.6639009e+00  -3.1954473e+00   9.3602229e-01   9.7908897e-01   7.1642684e-03  -1.3141117e+00   3.1087969e+00   2.1886632e+00   1.4621965e+00   1.5916551e-01   5.8564144e-01   9.8285646e-02   2.2275332e+00  -1.5286400e+00   2.3084686e+00   2.7428313e-01   4.8507591e+00   2.3874524e-01  -3.5154534e+00  -5.3069898e-02  -3.3023521e-02  -4.1642601e+00  -4.4734525e-01  -8.2064963e-01   1.4320450e+00  -2.2513133e+00   2.3680660e+00   3.7350212e-01  -5.8839934e-01  -1.7706831e-01   4.4364384e-01   5.3179069e-01
  -4.5726884e-01  -2.2363197e+00   7.9119280e-02  -8.2716328e-01  -1.3516857e+00  -1.4944420e+00  -7.2560073e-02  -1.0106128e+00  -5.8735608e-01  -2.6177722e-01   4.3483555e-01  -1.6886891e+00   3.4174551e-01  -9.1155995e-01  -1.6970980e+00  -7.6405191e-01  -1.4829226e+00  -2.7246590e+00  -2.1184173e+00  -1.0292401e+00   1.2035907e+00  -1.8050289e+00   1.0624887e+00  -2.7590223e-02   1.0136444e+00  -2.8927712e-02  -8.6147909e-02  -2.0733734e+00   9.0165833e-01  -2.2836187e+00   1.3546542e-01  -1.9591095e+00   1.1642664e+00   1.6181626e+00   6.5758164e+00   5.9160516e+00   1.2656932e+00   2.2305111e+00   1.8673062e+00   1.6110575e+00   7.5245765e+00   2.0789984e+00   5.1791248e-01  -3.1137663e-02  -2.6574836e+00  -2.7803172e+00   1.2271424e+00   7.0655975e-01  -1.0839182e+00  -1.7659319e+00   1.0609722e+00  -3.2228278e-01  -5.2183504e-01  -1.7788308e+00  -1.5539929e+00  -2.1235645e+00  -2.5894725e-02  -1.0242856e+00  -1.7179056e+00  -3.1651000e+00   6.1531213e-01   5.4207230e-01  -2.3119350e-01  -1.4651352e+00   2.9585932e+00   2.1687494e+00   1.6361394e+00   3.5333232e-01   3.9078578e-01   7.3204385e-01   1.6600736e+00  -1.9309228e+00   1.7539415e+00   1.1528240e-01   4.3709108e+00  -9.0513298e-01  -3.4781827e+00  -3.2134260e-01  -3.1382183e-01  -4.3719732e+00  -5.5835871e-01  -1.0549207e+00   9.2946224e-01  -2.6549321e+00   2.0926761e+00   2.6203111e-01  -4.5361306e-01  -3.0784194e-01   5.0578893e-01   6.0358606e-01
  -2.1860650e-01  -1.9845882e+00   1.3702870e-01  -8.9273903e-01  -1.2880945e+00  -1.2424321e+00  -9.2098511e-03  -7.4957560e-01  -2.7998995e-01  -1.9345538e-01   5.9105468e-01  -1.4015755e+00   2.9966923e-01  -6.6550421e-01  -1.5362573e+00  -7.4947114e-01  -1.2127367e+00  -2.2086537e+00  -2.1121128e+00  -5.6862947e-01   1.2260180e+00  -1.7105028e+00   9.3320764e-01  -3.6161017e-01   1.2061005e+00  -5.0327213e-01   9.7614671e-02  -1.5777513e+00   7.2930109e-01  -2.2861837e+00  -2.2085281e-01  -2.9356790e+00   7.6949504e-01   1.5879073e+00   6.0741541e+00   5.5304637e+00   1.0140575e+00   2.4179945e+00   1.6959889e+00   1.7656292e+00   7.5246479e+00   1.4446524e+00   9.4606502e-01   3.1929798e-01  -2.1899199e+00  -2.4776902e+00   1.6379584e+00   1.0091623e+00  -9.6792645e-01  -1.8062619e+00   1.1809266e+00  -1.2159434e-01  -4.5480300e-01  -1.3923690e+00  -1.2095376e+00  -1.7596283e+00   2.5931382e-01  -5.8025690e-01  -1.8070144e+00  -3.1880345e+00   4.0442241e-01   2.7176214e-01  -3.4404981e-01  -1.4731252e+00   2.6507120e+00   2.2572668e+00   1.3715824e+00   4.2772263e-01   4.3046412e-01   1.2827607e+00   1.3316690e+00  -2.2365621e+00   1.6204972e+00  -3.6781159e-02   4.0409726e+00  -1.3102301e+00  -3.8142137e+00  -9.4362076e-01  -1.5763651e-01  -3.7489074e+00  -5.6483303e-01  -8.1294090e-01   6.2806951e-01  -2.8459199e+00   1.7611960e+00   2.9030178e-01  -4.6508089e-01  -2.6457367e-01   4.3523265e-01   6.8428962e-01
  -3.4478689e-01  -1.6677635e+00   3.2883469e-01  -8.3662199e-01  -1.8615804e+00  -6.3576221e-01   3.2471427e-01  -5.7985850e-01  -1.7998154e-02   2.9060480e-01   1.1051967e+00  -1.1777989e+00   6.8068353e-01  -4.3666492e-01  -2.0348385e+00  -1.0520831e+00  -6.0820598e-01  -2.2942640e+00  -1.7685629e+00  -6.1196092e-01   7.3577776e-01  -1.1609939e+00   3.0730055e-01  -1.0948480e+00   6.0710440e-01  -9.3309891e-01  -9.9786605e-02  -1.2098634e+00   7.3016181e-01  -2.3091380e+00  -7.8524665e-01  -3.6413382e+00   1.1048996e+00   1.2393352e+00   4.7359236e+00   4.3743491e+00   1.3253317e+00   2.4582030e+00   1.6937857e+00   2.4083496e+00   6.9619685e+00   1.0975553e+00   1.3866529e+00   5.7030554e-01  -2.0374304e+00  -2.1472795e+00   2.2010223e+00   1.1441246e+00  -7.1178770e-01  -1.4966007e+00   1.3885032e+00   3.3857389e-01  -4.8910700e-01  -1.0696158e+00  -1.2693872e+00  -1.1699826e+00   2.6931293e-02  -5.2428788e-01  -1.4896490e+00  -2.9565743e+00   2.3664580e-01   4.3770144e-01  -8.6663537e-01  -1.2607719e+00   2.0891763e+00   2.2112231e+00   8.9002275e-01  -1.1684311e-01  -2.3036940e-01   7.7271487e-01   9.9761532e-01  -2.3503202e+00   1.4921129e+00  -4.3761125e-01   4.3721319e+00  -1.8243026e+00  -3.9125572e+00  -2.2966073e+00   6.6376835e-01  -3.9471363e+00  -3.7288120e-01  -1.0677673e+00   1.2155812e-01  -2.6614117e+00   1.3554104e+00   2.3771519e-01  -1.5907469e+00  -6.2465124e-01   6.2781083e-01   5.3658817e-01
  -3.0697344e-01  -1.6150854e+00   2.6232221e-01  -8.5194351e-01  -1.5241576e+00  -8.2041830e-01   2.3118086e-01  -2.8062503e-01  -1.9868916e-01   1.3351097e-01   6.2355045e-01  -9.4498045e-01   3.0566615e-01  -2.9650475e-02  -2.0664590e+00  -1.0888614e+00  -1.2247440e+00  -1.7247732e+00  -2.3404769e+00  -3.0807698e-01   6.3958171e-01  -1.5875127e+00   3.5380079e-01  -1.0144724e+00   5.9369261e-01  -9.9886669e-01  -2.3773294e-02  -1.3403716e+00   2.7851833e-01  -2.4330011e+00  -1.1697733e+00  -4.4625250e+00   2.6861775e-01   1.4737903e+00   4.4627827e+00   4.7002223e+00   9.6370865e-01   2.6170420e+00   1.3999334e+00   2.0275357e+00   6.3213596e+00   9.1063061e-01   1.4331909e+00   6.0084589e-01  -2.0489001e+00  -2.6435050e+00   1.9935318e+00   1.1285578e+00  -4.6751496e-01  -1.8521667e+00   1.4840979e+00   7.3800323e-02  -3.7011867e-01  -1.2136358e+00  -9.4298547e-01  -9.3064949e-01  -1.9529559e-01  -2.0480322e-01  -1.5342538e+00  -2.4310925e+00  -4.6398856e-01  -1.5128075e-01  -1.2591951e+00  -1.4022623e+00   2.6567816e+00   2.3173308e+00   7.5716032e-01   2.6080290e-01  -2.7691127e-01   1.4588983e+00   9.8113232e-01  -2.6595706e+00   1.9105209e+00  -4.5445252e-01   4.1519341e+00  -2.3781988e+00  -3.2761619e+00  -1.7186756e+00  -3.5234252e-01  -3.4514807e+00  -5.9213551e-01  -8.3400188e-01  -3.4884152e-01  -3.5253177e+00   1.3105200e+00  -4.8135402e-03  -8.7945922e-01  -7.7114372e-01   5.1558306e-01   7.0552069e-01
  -3.5216073e-01  -1.1762026e+00   1.7293620e-01  -9.5449614e-01  -1.1649664e+00  -3.5082942e-01   2.0742916e-01  -2.3654189e-01   2.2951863e-01   3.0030055e-01   4.5018194e-01  -1.1034333e+00  -2.7098665e-02  -2.3373308e-02  -2.0533470e+00  -1.3472156e+00  -9.1484647e-01  -1.4151812e+00  -2.4818457e+00  -1.7229967e-01   9.3763254e-01  -6.7393446e-01  -2.0417792e-01  -1.4773583e+00   1.1596260e+00  -1.0104267e+00   1.6247726e-01  -6.3124586e-01   1.0289658e-01  -2.6470835e+00  -1.4128759e+00  -4.9006494e+00  -1.8096602e-01   1.3142236e+00   3.9844402e+00   4.3190551e+00   7.8712105e-01   2.4565401e+00   1.4001198e+00   1.9998931e+00   6.4995744e+00   1.2010832e-01   1.5625614e+00   6.1460018e-01  -1.1236350e+00  -2.4127681e+00   2.0247493e+00   1.5873149e+00  -2.6716938e-01  -1.8177236e+00   1.5582322e+00   1.0120416e-02   1.7537939e-01  -8.2466068e-01  -6.6651598e-01  -2.7345572e-01  -2.1846166e-01   3.9301108e-01  -1.4325092e+00  -1.6086563e+00  -8.1345159e-01  -4.4180514e-01  -1.6129575e+00  -1.4124257e+00   2.0698255e+00   2.2277653e+00   1.0498306e+00   7.1898204e-01  -1.9482577e-01   2.0253890e+00   3.8566849e-01  -3.1519985e+00   1.6324102e+00  -5.4331345e-01   3.9094494e+00  -3.4967469e+00  -3.6691969e+00  -2.2341317e+00  -1.0211746e+00  -3.1108156e+00  -5.7365760e-01  -5.5226364e-01  -6.7404660e-01  -3.7467656e+00   1.1182666e+00   5.6377803e-02  -5.7944790e-01  -1.2004098e+00   3.5328436e-01   8.8785255e-01
  -6.5995431e-03  -8.9529151e-01   2.0583256e-01  -9.2465052e-01  -1.2489321e+00  -2.2578012e-01   1.4643613e-01   1.4734820e-01   3.2096986e-01   4.5165381e-01   5.7409922e-01  -5.6416630e-01  -1.9046767e-01   2.5008853e-01  -2.3955287e+00  -1.3692482e+00  -5.9421631e-01  -1.0693356e+00  -2.5925795e+00   4.7286558e-01   3.7442419e-01  -8.1189652e-01  -4.4779930e-01  -1.8542573e+00   8.6396922e-01  -1.8123108e+00   1.5694319e-01  -8.2773063e-01  -2.9218706e-01  -2.2801314e+00  -1.7907590e+00  -5.8518466e+00  -6.0068160e-01   1.3323210e+00   2.1711128e+00   2.7222471e+00   6.8353698e-01   2.3919771e+00   8.9655774e-01   2.0776369e+00   5.0035647e+00  -4.8808899e-01   1.0360206e+00   2.4762276e-01  -1.1249493e+00  -2.3966799e+00   1.7973593e+00   1.5033294e+00  -2.5028793e-01  -1.6502056e+00   1.6267536e+00   1.4421188e-01   6.6584147e-01  -6.5053026e-01  -4.0871131e-01  -8.0026377e-02   4.3565931e-02   6.4780944e-01  -1.0987631e+00  -8.4926614e-01  -8.8233602e-01  -6.1034149e-01  -1.7171389e+00  -1.2511964e+00   1.9529849e+00   2.1240764e+00   5.0802587e-01   6.4592390e-01  -6.9048501e-01   2.1968030e+00  -2.3433202e-02  -4.0834033e+00   9.0893789e-01  -7.3619892e-01   3.6640440e+00  -4.5836804e+00  -3.3860605e+00  -2.5832971e+00  -5.5841471e-01  -3.0276921e+00  -4.6648032e-01  -1.0166151e+00  -1.3963200e+00  -3.7423151e+00   6.7766766e-01  -3.4603328e-01  -1.0138844e+00  -1.4191131e+00   5.9701459e-01   8.4050319e-01
  -1.6482293e-01  -9.8231081e-01   1.5540720e-01  -1.0197019e+00  -5.7332162e-01   5.4040061e-03   1.0620246e-01   2.3876165e-01   6.0140440e-01   3.9607429e-01   1.0335183e-01  -6.1060443e-01  -4.5351227e-01   3.8147939e-01  -2.1278481e+00  -1.5379241e+00  -1.4538047e+00  -6.7070912e-01  -2.9788611e+00   8.6433318e-01   3.5184404e-01  -9.2620458e-01  -3.5474475e-01  -2.0146638e+00   1.0239918e+00  -2.1979604e+00   3.4895306e-01  -3.9561557e-01  -1.0788474e+00  -2.6543102e+00  -1.9544608e+00  -6.8555352e+00  -1.5841939e+00   1.0828341e+00   2.0966405e+00   3.4696176e+00  -1.9843613e-01   2.9018275e+00   3.5227041e-01   2.0796499e+00   5.0201369e+00  -1.5417608e+00   1.1446414e+00   5.3010742e-01  -5.9533884e-01  -1.7920848e+00   1.5598917e+00   1.6273129e+00   5.3266989e-02  -1.4410238e+00   1.5676312e+00   1.1844465e-01   8.7077588e-01  -5.8262631e-01  -1.7171313e-01   5.5563240e-01  -2.8417215e-01   1.0256642e+00  -9.1234966e-01  -2.0656322e-01  -1.6245782e+00  -9.5891859e-01  -2.3017478e+00  -1.4023606e+00   1.8289290e+00   2.2655443e+00   8.5532263e-01   1.4747309e+00  -4.7090551e-01   3.3884329e+00  -5.7894274e-01  -4.2313345e+00   6.8106109e-01  -8.4204943e-01   2.7118974e+00  -5.5173004e+00  -3.1311984e+00  -2.0044808e+00  -2.1684017e+00  -2.7465816e+00  -1.1499724e+00  -1.0786954e+00  -1.9289590e+00  -4.3447240e+00   5.4085543e-01  -3.2357896e-01  -3.7484604e-01  -1.2448490e+00   4.0175330e-01   8.5551225e-01
  -1.5277203e-01  -7.2392470e-01   1.3449824e-01  -1.0124522e+00  -4.7841770e-01   8.1255087e-02   3.5827411e-02   2.6719284e-01   7.2373897e-01   4.5486504e-01   4.9161141e-03  -6.1852186e-01  -6.8311900e-01   3.1171442e-01  -2.2740615e+00  -1.6944591e+00  -1.4234723e+00  -4.9147358e-01  -3.0834251e+00   1.0301176e+00   3.4165787e-01  -6.4616549e-01  -6.4071314e-01  -2.2467205e+00   1.1173045e+00  -2.3381952e+00   3.4229079e-01  -3.1874636e-01  -1.2426860e+00  -2.5153519e+00  -1.9542994e+00  -6.9409990e+00  -1.8562904e+00   1.1225383e+00   1.0356098e+00   2.7879362e+00  -4.5212452e-01   2.8093422e+00   1.9296970e-01   2.2238615e+00   4.4855966e+00  -1.3961298e+00   1.0778448e+00   5.7058778e-01  -2.8995766e-01  -1.7224245e+00   1.3937515e+00   1.8790077e+00   3.3191472e-01  -1.2523584e+00   1.5494440e+00   8.5684613e-02   1.2730243e+00  -4.2538693e-01  -1.9648115e-01   8.3500967e-01  -3.8032685e-01   1.2760591e+00  -6.4791696e-01   5.3940481e-01  -1.8108405e+00  -9.7653667e-01  -2.5025342e+00  -1.2017206e+00   1.6173736e+00   2.2564737e+00   8.0107072e-01   1.6977488e+00  -5.5733613e-01   3.4665842e+00  -7.0797739e-01  -4.4868662e+00   5.5853818e-01  -8.3113675e-01   2.6373065e+00  -6.1258913e+00  -3.0865766e+00  -2.1026308e+00  -2.2767685e+00  -2.5374162e+00  -1.1733005e+00  -1.0166016e+00  -2.2042790e+00  -4.3547195e+00   4.2074314e-01  -3.6552825e-01  -3.6669801e-01  -1.3672547e+00   3.9721840e-01   8.5806750e-01
  -3.0781309e-01  -4.4777314e-01   7.9783832e-03  -9.6947885e-01  -3.9443409e-01   3.1585591e-01   8.2311632e-03   2.7317379e-01   9.8907064e-01   6.4031897e-01  -1.5998129e-01  -8.4516691e-01  -7.6279233e-01   2.6328654e-01  -1.8943086e+00  -1.7223661e+00  -1.4606875e+00  -1.8125917e-01  -2.8933205e+00   1.1728495e+00   1.9248201e-01  -2.1118927e-01  -7.7466459e-01  -2.3319566e+00   1.1097448e+00  -2.3477430e+00   3.6458283e-01   3.1019223e-01  -1.5408356e+00  -2.1255352e+00  -1.8815067e+00  -6.7786367e+00  -1.7413944e+00   1.0587941e+00   5.2061825e-01   3.1178231e+00  -7.8735914e-01   2.8723389e+00  -9.9446151e-02   2.2053072e+00   3.8604909e+00  -1.7549057e+00   1.2617149e+00   1.5426337e+00   6.4379762e-01  -5.8997284e-01   1.8047099e+00   2.6537258e+00   6.9702990e-01  -7.2346022e-01   1.5273739e+00   1.9319640e-01   1.0027044e+00  -5.3845338e-01   3.9983698e-01   1.4205878e+00  -6.5639412e-01   1.5621600e+00  -6.3228953e-01   9.6044507e-01  -2.2049994e+00  -9.2332926e-01  -3.0332636e+00  -9.6820573e-01   1.1750055e+00   2.3595704e+00   5.2753924e-01   1.9903305e+00  -6.5145538e-01   3.6040715e+00  -1.0450469e+00  -4.4146958e+00   7.6750102e-02  -1.0107688e+00   2.0002056e+00  -6.7538810e+00  -2.7911224e+00  -2.2065074e+00  -2.3046796e+00  -1.4784294e+00  -1.2245317e+00  -6.1068636e-01  -2.2965262e+00  -3.8845613e+00   3.5842162e-01  -4.6734140e-02  -3.8350833e-01  -1.1314586e+00   1.4952973e-01   7.5420164e-01
  -1.9485170e-01  -4.5182776e-02  -6.4918739e-02  -1.0024621e+00  -2.8155485e-01   5.1435229e-01  -3.2968616e-02   2.4788032e-01   1.3743133e+00   7.1565318e-01  -1.3322465e-01  -8.5300747e-01  -8.8474307e-01   1.3279253e-01  -1.6546419e+00  -1.7492915e+00  -1.0099351e+00   3.7720227e-01  -2.6642768e+00   1.5973621e+00  -1.1514608e-02   1.3302206e-01  -9.9557229e-01  -2.5865630e+00   1.1583240e+00  -2.6924148e+00   3.5730957e-01   6.4030902e-01  -1.7249702e+00  -1.6694826e+00  -1.8709933e+00  -6.8790213e+00  -1.6307649e+00   9.6396066e-01  -3.7464990e-01   2.4503223e+00  -1.2194543e+00   2.8239548e+00  -7.5101735e-01   2.2906976e+00   2.8319942e+00  -2.2713213e+00   1.2015415e+00   1.9791702e+00   1.4000390e+00   2.6467690e-01   1.8572621e+00   3.0829174e+00   8.3942980e-01  -3.4053167e-01   1.3646715e+00   1.9796375e-01   1.1005885e+00  -4.2324475e-01   7.5524585e-01   1.8296576e+00  -4.6068446e-01   2.0717664e+00  -3.4977803e-01   1.5816218e+00  -2.1818337e+00  -8.0216185e-01  -3.1812423e+00  -6.2932198e-01   6.2428544e-01   2.2984515e+00   6.1512781e-01   2.3202045e+00  -5.3968871e-01   3.9852871e+00  -1.5236479e+00  -4.8493246e+00  -8.0864505e-01  -1.1347742e+00   1.1741924e+00  -7.5587632e+00  -2.8319672e+00  -2.3177886e+00  -1.9783508e+00  -5.7612587e-01  -1.1830853e+00  -3.1042734e-01  -2.4924062e+00  -3.4007917e+00   2.0555925e-01   1.9640859e-01  -5.6530787e-01  -9.0479996e-01   5.0965171e-02   6.6478738e-01
  -1.0619336e-01   1.5440512e-01  -1.2234403e-01  -9.9402202e-01  -4.5613213e-02   5.3368457e-01  -2.0802341e-01   2.2840625e-01   1.3685114e+00   6.2855608e-01  -1.8127793e-01  -8.0485461e-01  -9.8102862e-01   3.2621716e-02  -1.5522159e+00  -1.7834981e+00  -8.5311626e-01   5.9896856e-01  -2.5812401e+00   1.7917957e+00  -1.9545914e-01   2.6003853e-01  -1.0333637e+00  -2.7069713e+00   1.1155303e+00  -2.8685923e+00   4.6922879e-01   7.6766534e-01  -1.9217781e+00  -1.2305400e+00  -1.7614878e+00  -6.8230254e+00  -1.8483524e+00   9.3383454e-01  -1.6040805e+00   1.4023955e+00  -1.4353299e+00   2.7046927e+00  -9.6034800e-01   2.4228747e+00   2.0650223e+00  -2.4046007e+00   1.1528240e+00   2.2822501e+00   1.8727817e+00   8.8147773e-01   1.9732322e+00   3.4466146e+00   1.0568432e+00   1.5233400e-01   1.2743348e+00   3.5488209e-01   1.4441639e+00  -3.3111060e-01   1.0774668e+00   2.1367606e+00  -4.2702696e-01   2.2598948e+00  -5.7169087e-03   2.3339691e+00  -2.3400459e+00  -8.7493997e-01  -3.3020467e+00  -4.7990956e-01   2.6344035e-01   2.1028830e+00   5.3685432e-01   2.4384153e+00  -5.7783245e-01   3.9647349e+00  -1.8496041e+00  -5.0524778e+00  -1.4431043e+00  -1.0721839e+00   6.3470515e-01  -7.9458546e+00  -2.3410998e+00  -1.9036071e+00  -1.6896603e+00  -2.7074679e-01  -1.0650344e+00  -4.7044477e-01  -2.5717805e+00  -3.0282350e+00   5.9210863e-02   3.9305723e-02  -5.2989726e-01  -8.4825322e-01  -9.8359721e-03   5.1846539e-01
  -1.5603840e-01   4.0559003e-03  -1.0503483e-01  -8.4762405e-01   2.0426345e-01   6.0304097e-01  -2.6188378e-01   2.5506819e-01   1.3116072e+00   6.2844161e-01  -2.7707170e-01  -7.2171239e-01  -9.3278154e-01  -2.5528062e-02  -1.2547311e+00  -1.6157577e+00  -1.4317631e+00   6.3459263e-01  -2.3109624e+00   1.9885496e+00  -1.9767675e-01   1.5331403e-01  -7.4352286e-01  -2.5638746e+00   9.3961099e-01  -3.0048671e+00   5.5502014e-01   9.5566597e-01  -2.2520336e+00  -8.8567514e-01  -1.4750811e+00  -6.6696445e+00  -1.9040108e+00   1.0123857e+00  -1.7981055e+00   1.9616053e+00  -1.8645053e+00   2.9903513e+00  -1.0709874e+00   2.5787311e+00   1.8530132e+00  -2.2555105e+00   9.2866651e-01   2.5540662e+00   1.6861246e+00   1.4536500e+00   1.7430140e+00   3.4120766e+00   1.1187155e+00   5.5788560e-01   1.1080665e+00   5.3882112e-01   1.1869072e+00  -3.4262592e-01   1.1816342e+00   2.1117172e+00  -6.2304647e-01   2.0741289e+00   1.8977355e-02   2.3726257e+00  -2.5103034e+00  -7.1097853e-01  -3.4200853e+00  -4.4121347e-01   2.1464338e-01   2.2800211e+00   1.2353112e-01   2.6343701e+00  -5.9670662e-01   4.0545800e+00  -1.7032464e+00  -4.3784756e+00  -1.4762837e+00  -1.0348740e+00   6.4079327e-02  -7.6297969e+00  -1.8714428e+00  -1.3211056e+00  -1.8429754e+00   6.7599181e-02  -1.4015502e+00  -7.0279163e-01  -2.6852079e+00  -2.6398054e+00  -1.1342364e-01  -2.2472794e-03  -5.1370139e-01  -4.3690808e-01  -1.3349603e-01   3.5638944e-01
  -3.4645136e-02   1.0874375e-01  -8.7283973e-02  -7.9678608e-01   3.9769252e-01   5.5737451e-01  -3.5337582e-01   1.9708865e-01   1.6155917e+00   6.8013181e-01  -4.1636774e-01  -6.6472775e-01  -1.0246866e+00  -2.2300488e-01  -1.0203033e+00  -1.5500691e+00  -1.5674500e+00   9.0373330e-01  -2.1580675e+00   2.4427907e+00  -2.3921946e-01   2.9298998e-01  -5.3122305e-01  -2.4646108e+00   1.1397310e+00  -3.1831390e+00   5.3722364e-01   1.1363490e+00  -2.3897471e+00  -7.7145197e-01  -1.0146016e+00  -6.2874304e+00  -1.7416574e+00   1.0986663e+00  -1.6975757e+00   1.7906022e+00  -2.2439290e+00   3.0236595e+00  -1.2620333e+00   2.6519863e+00   1.8647661e+00  -2.2369041e+00   4.9137570e-01   2.2825090e+00   1.6221817e+00   1.4381179e+00   1.0482257e+00   3.0862170e+00   9.8009698e-01   4.8401170e-01   6.2888045e-01   3.9048133e-01   1.3094980e+00  -3.1746308e-01   9.7899618e-01   1.8364216e+00  -3.8192399e-01   2.2161917e+00   6.6003873e-02   2.4692014e+00  -2.3172373e+00  -5.1219601e-01  -3.1831330e+00  -1.9054656e-01   2.5492905e-01   2.3990423e+00   4.6285070e-01   3.0398193e+00  -3.3681078e-01   4.3173172e+00  -1.6722007e+00  -4.1031105e+00  -1.9688824e+00  -8.8027890e-01  -6.5010019e-01  -7.8426836e+00  -1.7094913e+00  -7.9162345e-01  -1.7541775e+00   3.5989455e-01  -1.5645334e+00  -6.4267544e-01  -2.5118762e+00  -2.2081363e+00  -3.4390380e-03   2.6778510e-01  -1.5199556e-01   1.5776043e-01  -1.6817694e-01   2.4747135e-01
  -2.9808281e-01   2.8723741e-01  -2.2051899e-01  -7.4643702e-01   4.7355974e-01   6.4705658e-01  -3.8947809e-01   6.2866281e-02   1.5400528e+00   7.7177461e-01  -5.8236341e-01  -8.9110666e-01  -9.5423473e-01  -2.2466166e-01  -6.9429914e-01  -1.5800524e+00  -1.5522526e+00   1.0118163e+00  -1.9371859e+00   2.1867166e+00  -5.5234332e-01   7.7227929e-01  -5.0331848e-01  -2.3836788e+00   9.2161052e-01  -2.7312056e+00   4.9320606e-01   1.4511009e+00  -2.4271636e+00  -2.6329538e-01  -7.9068588e-01  -5.6045449e+00  -1.3444270e+00   1.0801465e+00  -1.8771592e+00   1.8191632e+00  -2.2305243e+00   2.8352450e+00  -1.2550341e+00   2.5234339e+00   1.1534485e+00  -2.4626528e+00   4.6676275e-01   2.7562799e+00   2.2443797e+00   2.1578945e+00   1.3832437e+00   3.4092004e+00   1.2459108e+00   8.9944339e-01   4.6340440e-01   4.4403961e-01   9.6630669e-01  -6.6388199e-01   1.5090437e+00   2.2427434e+00  -7.7815226e-01   2.2735831e+00   1.8882837e-01   3.0645628e+00  -2.6035181e+00  -3.7411932e-01  -3.6570916e+00   8.2425875e-03   7.5822885e-02   2.3028762e+00   4.1453349e-01   3.1027497e+00  -4.9047146e-01   3.9627358e+00  -1.8954139e+00  -3.8026274e+00  -2.3165422e+00  -9.3542854e-01  -1.2697118e+00  -7.9559841e+00  -8.1920753e-01  -6.5121286e-02  -1.7258796e+00   1.0274482e+00  -1.3850791e+00  -3.9039344e-01  -2.2014871e+00  -1.5831321e+00   1.1961698e-01   4.0295627e-01  -5.1002519e-04   2.7945575e-01  -4.4018023e-01   8.1225575e-02
  -4.2143334e-01   4.1340904e-01  -2.9911643e-01  -7.1040184e-01   7.2713611e-01   7.6861744e-01  -4.8385413e-01  -9.4028722e-02   1.5734613e+00   8.2042158e-01  -8.2609533e-01  -1.0846434e+00  -1.0208857e+00  -4.0356973e-01  -4.5455854e-01  -1.5491007e+00  -1.3735356e+00   1.0639839e+00  -1.7013183e+00   2.0515379e+00  -4.5321228e-01   1.3898469e+00  -5.2351003e-01  -2.3005966e+00   1.0886324e+00  -2.2877530e+00   6.1243230e-01   1.7924303e+00  -2.3986579e+00  -6.0981078e-02  -5.5865307e-01  -4.9344676e+00  -9.7332087e-01   1.1296270e+00  -1.7352793e+00   1.4486953e+00  -2.1928749e+00   2.5273716e+00  -1.2440834e+00   2.4089122e+00   6.7315630e-01  -2.5923256e+00   2.4928813e-01   2.6545914e+00   2.6167420e+00   2.3880089e+00   1.3593418e+00   3.4702604e+00   1.3135941e+00   1.0270746e+00   2.8909027e-01   4.2110580e-01   1.1417719e+00  -6.7008094e-01   1.7614199e+00   2.3611728e+00  -8.7384581e-01   2.3197371e+00   3.4105146e-01   3.5534045e+00  -2.6543406e+00  -4.0074188e-01  -3.7902191e+00   3.8629552e-02  -1.1999619e-01   2.1218990e+00   7.9508769e-01   3.2538405e+00  -3.5215540e-01   3.8357744e+00  -2.0437177e+00  -3.5091176e+00  -2.6935448e+00  -7.7274555e-01  -1.8248805e+00  -7.8451613e+00  -1.8063780e-01   6.6352611e-01  -1.7025184e+00   1.1837516e+00  -1.2228221e+00  -3.3049646e-01  -1.9560357e+00  -1.1562414e+00   2.2143523e-01   4.1611983e-01   2.9418628e-01   3.2455348e-01  -6.2991358e-01  -1.0327854e-02
  -4.3715574e-01   5.9225610e-01  -2.8761696e-01  -5.8206920e-01   9.7285104e-01   1.1030692e+00  -5.0412285e-01  -1.7881560e-01   1.7932356e+00   9.3889885e-01  -8.4681703e-01  -1.1261764e+00  -9.1073820e-01  -6.4150500e-01   5.7730648e-03  -1.3831695e+00  -1.2094090e+00   1.1343765e+00  -1.1650844e+00   2.0659513e+00  -4.9377795e-02   2.2115667e+00  -4.6683163e-01  -2.2061445e+00   1.4314254e+00  -1.8822617e+00   8.3276399e-01   2.4975119e+00  -2.2447506e+00   1.5115417e-01  -1.9090580e-01  -4.1423716e+00  -4.4750502e-01   1.1272997e+00  -1.2680098e+00   1.3621063e+00  -2.0968218e+00   2.3471948e+00  -8.3121063e-01   2.5149955e+00   1.1816128e+00  -2.6105380e+00   2.1353020e-02   2.4382770e+00   2.7498788e+00   2.6041297e+00   1.2225185e+00   3.3551369e+00   1.1024312e+00   1.0961978e+00   2.1806891e-02   5.5932416e-01   1.1363858e+00  -4.4924413e-01   1.8646466e+00   2.2944075e+00  -7.3201611e-01   2.3483556e+00   2.7533327e-01   3.5101375e+00  -2.4725920e+00  -2.7091237e-01  -3.6453830e+00   8.7722180e-02  -4.7752770e-01   1.9965574e+00   9.9182471e-01   3.2866083e+00  -1.1282124e-01   3.6629502e+00  -2.0977095e+00  -2.7898874e+00  -2.9808186e+00  -6.0040252e-01  -2.3925108e+00  -7.3628410e+00  -1.1684726e-01   8.9469644e-01  -1.4788963e+00   1.3981474e+00  -1.1675165e+00  -3.1444068e-01  -1.5180510e+00  -4.4846080e-01   2.2326345e-01   5.4794609e-01   5.6926972e-01   5.9327496e-01  -8.2170173e-01  -7.9978341e-02
  -2.4881174e-01   5.2316420e-01  -3.0097572e-01  -5.0958687e-01   1.0281641e+00   1.1000166e+00  -6.2974418e-01  -1.6020370e-01   1.4913175e+00   8.7684782e-01  -7.3689894e-01  -8.1631454e-01  -8.9339998e-01  -6.7912127e-01  -1.5272151e-01  -1.2042100e+00  -9.1281293e-01   1.0972950e+00  -9.5876732e-01   2.1298948e+00  -3.0978584e-01   2.2709130e+00  -3.8581202e-01  -2.2181470e+00   1.2335002e+00  -1.9140711e+00   8.0401976e-01   2.1940409e+00  -2.2795970e+00   5.9858917e-01  -2.0310368e-01  -3.9164963e+00  -2.1512226e-02   1.3178663e+00  -1.1410186e+00   5.1921221e-01  -1.7993807e+00   1.9869274e+00  -7.8412952e-01   2.4587439e+00   3.0776498e-02  -2.9774686e+00  -8.2499399e-01   1.6750794e+00   2.3977658e+00   2.5295809e+00   8.0138610e-01   2.6351906e+00   8.5210553e-01   1.2512336e+00  -2.4487673e-01   6.7152691e-01   1.3352600e+00  -3.9245409e-01   2.0902435e+00   1.9122041e+00  -4.4522828e-01   2.0738034e+00   5.1063241e-01   3.7598118e+00  -2.0687874e+00  -2.7261451e-01  -3.2982056e+00   4.5972031e-02  -4.2167574e-01   1.6772059e+00   1.0560361e+00   3.1212980e+00  -2.1279686e-01   3.3672427e+00  -2.1865080e+00  -2.6636180e+00  -3.4709089e+00  -6.0794326e-01  -2.9927397e+00  -7.1736938e+00   9.9725982e-01   1.6280353e+00  -7.5239974e-01   1.0923963e+00  -9.3528138e-01  -8.4552776e-01  -1.6300002e+00   7.5291606e-02  -3.6168609e-02   1.1183881e-01   3.9188308e-01   6.2863183e-01  -6.8088090e-01  -2.9154135e-01
  -4.4354109e-01   5.4375583e-01  -2.6808880e-01  -3.8055114e-01   8.3133474e-01   1.0653599e+00  -5.0460496e-01  -2.1755735e-01   1.3527953e+00   1.0615856e+00  -7.0897230e-01  -9.1288556e-01  -6.3264540e-01  -6.1247938e-01   2.1287051e-01  -1.0784075e+00  -1.0555654e+00   1.0417200e+00  -6.5200429e-01   1.6293479e+00  -3.4836435e-01   2.5676308e+00  -9.9701570e-02  -1.8949946e+00   1.0283770e+00  -1.2177211e+00   7.3509088e-01   2.4210412e+00  -2.0082564e+00   9.5019236e-01   2.1979237e-01  -2.9373527e+00   5.8524683e-01   1.3905044e+00  -6.9505787e-01   9.2188418e-01  -1.9001284e+00   1.7828904e+00  -5.3084222e-01   2.4416835e+00  -3.3495445e-01  -2.3714298e+00  -5.8780686e-01   1.9125469e+00   2.5456669e+00   2.6630961e+00   1.2243695e+00   2.5307054e+00   1.2042387e+00   1.3414826e+00  -3.9414599e-01   8.1197142e-01   7.0603939e-01  -6.0731715e-01   2.1654050e+00   1.8581777e+00  -7.5918682e-01   1.8409316e+00   3.9277890e-01   3.5208268e+00  -2.0759256e+00   9.8908121e-02  -3.4569083e+00   3.0236148e-01  -2.5591655e-01   1.8218428e+00   7.5851471e-01   2.7671513e+00  -2.8444041e-01   2.5458260e+00  -1.7041441e+00  -1.5071446e+00  -2.6951260e+00  -5.7927600e-01  -3.0669606e+00  -5.7809848e+00   1.5095042e+00   2.0178777e+00  -4.1405764e-01   1.6244596e+00  -8.1859138e-01  -3.5614457e-01  -9.9727146e-01   5.7497200e-01   1.5840859e-01   3.7497032e-01   5.5157097e-01   1.0768281e+00  -8.9485163e-01  -4.2415546e-01
  -4.7663811e-01   5.3120747e-01  -1.7522690e-01  -2.6887331e-01   9.6230196e-01   9.7387020e-01  -4.8063126e-01  -3.9010011e-01   1.2433142e+00   1.1034131e+00  -8.3134298e-01  -9.7661922e-01  -5.2873772e-01  -7.7265039e-01   2.1569377e-01  -9.5819849e-01  -8.5516394e-01   9.6232436e-01  -3.0703599e-01   1.2053295e+00  -1.6078177e-03   2.9551163e+00   1.0184294e-01  -1.4339294e+00   1.2422556e+00  -4.0601783e-01   6.6817843e-01   2.5157334e+00  -1.5074981e+00   5.6801430e-01   5.7865068e-01  -1.6596422e+00   1.1873398e+00   1.4533914e+00   6.3721659e-01   8.6211688e-01  -1.5736745e+00   1.2245168e+00  -4.8808896e-02   2.2860597e+00  -5.5605692e-02  -1.7364804e+00  -4.4812813e-01   1.3212583e+00   2.1461668e+00   1.6686733e+00   8.7413959e-01   1.8561018e+00   1.0426076e+00   7.2730544e-01  -7.4403631e-01   5.6438634e-01   7.5425311e-01  -4.3061071e-01   1.7221883e+00   1.2540698e+00  -6.3540694e-01   1.5099226e+00   2.6101245e-01   2.9939732e+00  -1.7493756e+00  -2.1151752e-02  -2.8459140e+00   2.4181077e-01  -7.1643520e-03   1.5968092e+00   1.3164285e+00   2.4354000e+00   9.9828090e-02   1.9099175e+00  -1.1704962e+00  -2.2456576e-01  -1.9683750e+00  -2.6865182e-01  -2.9618417e+00  -4.3899778e+00   1.9586471e+00   2.3906922e+00   2.8780679e-05   1.3627486e+00  -4.7473155e-01  -5.8145514e-02  -3.6711338e-01   7.6279400e-01   3.9669440e-01   4.6704509e-01   1.1087015e+00   1.2000428e+00  -9.2803034e-01  -5.2131377e-01
  -4.3767518e-01   6.4176247e-01  -1.7720167e-01  -1.4012014e-01   7.0672465e-01   1.1398967e+00  -3.7698115e-01  -2.9838744e-01   9.7618825e-01   1.2960864e+00  -4.9830633e-01  -8.0572216e-01  -2.0896068e-01  -5.7454759e-01   3.8044330e-01  -7.4867227e-01  -4.1021515e-01   9.0089697e-01   1.2790564e-01   7.5208175e-01  -2.5620331e-01   3.3264241e+00   1.6848916e-01  -1.3131490e+00   8.5780107e-01   3.7880910e-02   6.0055973e-01   2.6168908e+00  -1.2142972e+00   1.1607650e+00   6.1054631e-01  -1.0016333e+00   1.8131772e+00   1.4064726e+00   6.9691261e-01   5.1530296e-01  -1.2035540e+00   6.9342434e-01   2.5156278e-01   2.1179059e+00  -1.0997503e+00  -1.9148044e+00  -5.1554207e-01   1.2896095e+00   2.4035517e+00   2.0220870e+00   1.4318872e+00   1.6177478e+00   1.1765121e+00   1.0335008e+00  -7.7978856e-01   8.8291489e-01   2.5551218e-01  -4.8507304e-01   2.1972342e+00   1.2367905e+00  -6.1561393e-01   1.2237413e+00   2.4123846e-01   2.8521032e+00  -1.5118650e+00   1.3539822e-01  -2.7456598e+00   3.7338660e-01  -1.8907306e-01   1.2937815e+00   7.2077743e-01   1.7078257e+00  -2.2338431e-01   8.9991963e-01  -1.1017726e+00   4.8877569e-01  -1.6556983e+00  -4.5203277e-01  -3.1288447e+00  -3.3048486e+00   2.6929267e+00   2.3105757e+00   9.2622887e-01   1.7462842e+00  -1.9311294e-02   5.7331363e-02  -3.5133340e-02   1.4723295e+00   1.9270464e-01   3.3017496e-01   8.0577089e-01   1.2393198e+00  -9.6728186e-01  -7.2001312e-01
  -3.6428188e-01   7.3745681e-01  -7.1059712e-02  -2.8079165e-03   7.1382261e-01   1.4955510e+00  -2.2640275e-01  -9.9857141e-02   1.1317489e+00   1.5097825e+00  -4.3671962e-01  -4.7146122e-01  -3.6339741e-02  -4.9660931e-01   3.8673079e-01  -6.7611834e-01  -2.8976081e-01   1.1623148e+00   4.5080838e-01   8.3474530e-01  -3.9794206e-01   3.7158506e+00   1.8648184e-01  -1.2897898e+00   6.6770376e-01   1.3532865e-01   5.2567127e-01   2.8531274e+00  -1.2015890e+00   9.2818842e-01   3.8346292e-01  -9.5250944e-01   2.4907423e+00   1.2988241e+00   1.7512214e+00   4.8900110e-01  -1.0528657e+00   4.6950386e-01   2.5747560e-01   1.9783100e+00  -1.3729938e+00  -2.5504193e+00  -9.5028088e-01   3.1120835e-01   2.1118486e+00   1.5342632e+00   8.4769037e-01   5.2461803e-01   8.5463932e-01   7.5327526e-01  -1.0540439e+00   9.4748229e-01   1.7426628e-01  -3.3911348e-01   2.1034548e+00   9.0131174e-01  -3.5933506e-01   1.1546299e+00   2.7895482e-01   2.4346641e+00  -1.1667291e+00   1.3033475e-01  -2.4652642e+00   4.4298705e-01  -2.1013729e-01   9.6511802e-01   1.1087041e+00   1.4247518e+00  -2.0644322e-01   7.0898363e-01  -1.2483372e+00   1.1165588e+00  -1.6752702e+00  -6.3414071e-01  -3.7741994e+00  -2.8799211e+00   2.9598959e+00   2.2697241e+00   1.1177467e+00   1.6205493e+00  -3.7277293e-02   4.5385811e-02  -1.7375093e-02   1.6524896e+00   4.4012503e-02   3.4502735e-01   8.8274269e-01   1.4634921e+00  -8.6512178e-01  -8.1984401e-01
  -1.6162999e-01   8.7177494e-01   7.5014791e-02   1.6575193e-01   7.1222561e-01   1.7985265e+00  -7.5840731e-02   8.6546017e-02   1.2143546e+00   1.6413900e+00  -1.9744398e-01  -1.1381740e-01   1.9429678e-01  -4.5846809e-01   5.1510915e-01  -4.6432166e-01  -4.9315109e-02   1.3634692e+00   9.0533039e-01   7.9150727e-01  -1.7893194e-01   4.0962347e+00   2.5726112e-01  -1.1284793e+00   6.6728204e-01   3.8220718e-01   5.3954194e-01   3.1244735e+00  -9.0575584e-01   7.9196317e-01   3.2631308e-01  -5.5659611e-01   2.9945609e+00   1.1931344e+00   2.5987505e+00   4.0520166e-01  -8.2108596e-01   1.1188072e-01   6.2038473e-01   1.9287852e+00  -1.1797613e+00  -2.6433096e+00  -1.0243718e+00  -4.4070220e-01   1.7864502e+00   9.8332110e-01   5.7163815e-01  -3.1707089e-01   5.3556656e-01   4.6342466e-01  -1.2299319e+00   1.0819930e+00   3.9371271e-02   1.8915291e-02   1.9231125e+00   4.8220912e-01   5.2218356e-02   1.0276222e+00   1.8267504e-01   1.7463847e+00  -6.8963669e-01   1.2155879e-01  -1.8610100e+00   4.9348171e-01  -3.6100181e-01   6.0920200e-01   1.1291842e+00   8.7907627e-01  -5.6298963e-02   2.5334903e-01  -1.1455806e+00   2.0457716e+00  -1.1963084e+00  -7.0097398e-01  -4.0019548e+00  -1.7655029e+00   2.7519449e+00   1.7246973e+00   1.5849763e+00   1.6208305e+00   6.4787571e-02   1.8580753e-01   2.4172053e-01   1.9036605e+00  -1.6766192e-01   3.5243616e-01   9.8147827e-01   1.6445838e+00  -7.8265845e-01  -8.7972809e-01
  -1.9754122e-01   9.6658745e-01   1.4893103e-01   2.6419542e-01   5.0094083e-01   1.9821276e+00   1.1520504e-01   1.4902982e-01   9.8645772e-01   1.8194241e+00  -8.3498574e-03   2.0820545e-02   4.4186190e-01  -2.5489463e-01   3.3157170e-01  -4.2436490e-01   3.1955887e-01   1.2659618e+00   1.1488129e+00   1.7668785e-01  -2.8825277e-01   4.4621800e+00   1.6460399e-01  -9.7386273e-01   3.2435974e-01   9.4619587e-01   3.5051746e-01   3.0287527e+00  -4.9108854e-01   6.4045432e-01   1.6081029e-01   7.9738504e-02   3.4322604e+00   9.6989372e-01   3.0781044e+00   1.0196557e-01  -3.3953036e-01  -5.9947570e-01   9.6273928e-01   1.6627121e+00  -1.8468066e+00  -2.7045280e+00  -8.3505618e-01  -9.6992311e-01   1.6742454e+00   3.8236133e-01   7.6286320e-01  -9.3372290e-01   5.6320528e-01   2.7527659e-01  -1.2189549e+00   1.1141179e+00  -1.5817819e-01   7.5339734e-02   1.8545235e+00   3.3941147e-01   3.2946764e-02   7.5022053e-01   2.7994375e-01   1.5239057e+00  -4.4471139e-01   5.9734490e-02  -1.5754328e+00   5.3694993e-01  -3.9655711e-01   1.3162957e-01   1.0406654e+00   7.5868865e-02  -2.0642300e-01  -7.0085236e-01  -1.0152328e+00   2.8545796e+00  -3.0309891e-01  -8.6687893e-01  -3.7276495e+00  -6.3164508e-01   3.0539543e+00   1.1992959e+00   1.9853610e+00   1.4163926e+00   4.3759458e-01   4.0486807e-01   4.8799699e-01   1.9540905e+00  -2.6553974e-01   2.4650081e-01   9.3002267e-01   1.4159611e+00  -6.6495456e-01  -9.8743709e-01
  -8.9184150e-02   9.0466255e-01   3.8147753e-01   5.7581685e-01   2.2707186e-02   1.9734324e+00   3.5678492e-01   4.4928391e-01   7.4665322e-01   2.0445712e+00   3.1550355e-01   3.7596897e-01   7.7106840e-01  -9.3575865e-02   2.3839326e-01  -1.8716123e-01   2.6294182e-02   1.1139139e+00   1.5315667e+00  -1.6568682e-01  -2.7803282e-01   4.3535828e+00   4.0481895e-01  -5.4454408e-01  -1.4001332e-01   1.2829793e+00   1.0996755e-01   2.8891784e+00  -1.0035902e-01   5.6423950e-01   2.6403807e-01   8.0648416e-01   3.9921865e+00   1.0890409e+00   3.6518064e+00   6.8374487e-01  -1.2559872e-01  -8.5238168e-01   1.5300703e+00   1.6968517e+00  -1.7072367e+00  -1.6346866e+00  -5.7631464e-01  -1.3397136e+00   9.5222735e-01  -4.4065569e-01   6.9321592e-01  -1.6904508e+00   5.9542076e-01   5.4197535e-02  -1.2084910e+00   1.3533499e+00  -7.8795179e-01   2.1750439e-01   1.3416351e+00  -3.2604392e-01   4.7543176e-02   1.4541194e-01  -2.1027611e-02   3.0940578e-01  -7.1512926e-02   3.2228365e-01  -1.0125937e+00   7.7572183e-01  -1.7318000e-01   8.0802831e-02   1.7630194e-01  -9.2121703e-01  -4.6752806e-01  -1.9528960e+00  -2.1423861e-01   4.4355051e+00   1.2624943e+00  -1.0053304e+00  -3.1195867e+00   1.3131579e+00   2.8334307e+00   2.5340025e-01   2.6974890e+00   1.5026974e+00   4.7704717e-01   7.8429139e-01   8.1619065e-01   2.1206115e+00  -4.4301437e-01   3.3103517e-01   7.2494364e-01   1.6962954e+00  -5.1352736e-01  -1.1101771e+00
   9.9634110e-02   1.0427309e+00   4.4161883e-01   5.8053179e-01   8.1669818e-02   2.0738733e+00   5.4421758e-01   4.7645421e-01   7.5161727e-01   1.9804890e+00   4.6632665e-01   5.6582579e-01   9.0619994e-01   8.3736122e-02   2.5670406e-01  -1.0362589e-01   4.2239613e-01   1.5890587e+00   1.7228274e+00  -4.2899352e-01  -1.9511111e-01   4.3402238e+00   3.7461934e-01  -3.2868886e-01  -3.1872977e-01   1.5117598e+00  -7.2434058e-02   2.8242166e+00   2.5705150e-01   1.2856771e-01   3.5210096e-03   1.0606352e+00   4.1037443e+00   7.1738309e-01   4.4593862e+00   7.7175354e-01  -1.5921498e-01  -1.4702414e+00   1.3008174e+00   1.2088262e+00  -2.3072758e+00  -1.9583003e+00  -4.6295246e-02  -1.6010388e+00   9.1113576e-01  -1.0302336e+00   6.4760007e-01  -2.3940312e+00   5.0154160e-01  -4.1286940e-01  -1.3176630e+00   1.1046950e+00  -9.6822719e-01   4.5159114e-01   1.2159857e+00  -5.3900969e-01   4.6470861e-01   2.6296294e-01   4.7001970e-02  -2.6335217e-01   2.8324868e-01   4.9544023e-02  -3.2545731e-01   8.0731244e-01  -1.9852244e-01  -4.5834298e-01   4.8739650e-01  -1.4125096e+00  -4.7121995e-02  -2.1149868e+00  -1.1205689e-01   5.1870868e+00   2.2289160e+00  -1.1352078e+00  -3.2296350e+00   2.4754683e+00   2.5838120e+00  -4.4477428e-01   2.7746111e+00   1.7493871e+00   6.5539826e-01   1.4240265e+00   9.1294876e-01   1.8124584e+00  -5.0850967e-01   4.8974645e-01   1.0279046e+00   1.7932627e+00  -3.8333112e-01  -1.1302889e+00
   1.5184292e-01   1.2463834e+00   5.1418195e-01   7.8930579e-01   1.2018397e-01   2.2926527e+00   5.6931560e-01   6.9438843e-01   4.4696782e-01   1.9379613e+00   4.7245751e-01   7.3633819e-01   9.7945402e-01   1.4179758e-01   1.1565524e-01  -1.3367912e-02   5.4649431e-01   1.5495986e+00   1.9811404e+00  -8.5465075e-01  -2.2485041e-02   4.7630774e+00   2.3248787e-01  -5.7996202e-03  -4.2311811e-01   2.1521094e+00  -7.3740079e-02   2.9096791e+00   6.6683565e-01  -2.0093622e-01  -2.7956457e-01   1.7906952e+00   4.2263940e+00   6.4008377e-01   4.7795206e+00   6.1611025e-01   7.0346413e-01  -2.1171513e+00   2.2112767e+00   9.7669787e-01  -1.7320771e+00  -1.7149904e+00   3.7848092e-01  -2.0631582e+00   7.6768054e-01  -1.9059728e+00   7.3547465e-01  -2.6028431e+00   2.8769637e-01  -6.0399068e-01  -1.1047887e+00   1.2334091e+00  -9.4009592e-01   6.9808494e-01   1.1223060e+00  -6.9678820e-01   4.8435469e-01  -1.0242804e-02  -2.9900349e-02  -6.3005045e-01   3.2661628e-01  -3.9021171e-01   1.5806689e-01   7.1031792e-01  -5.5729964e-01  -1.2185522e+00   2.1430838e-01  -2.2729637e+00  -1.6660220e-01  -3.1027407e+00  -2.2262924e-01   5.9542460e+00   3.0074397e+00  -1.2461389e+00  -2.7890466e+00   3.2838368e+00   2.3965133e+00  -1.4131585e+00   2.9501285e+00   1.5842276e+00   9.9869240e-01   1.6490813e+00   1.2145544e+00   1.7143290e+00  -7.6886215e-01   2.2966960e-01   1.2603479e+00   1.2156013e+00  -3.5064548e-01  -1.1646930e+00
   5.1181250e-01   1.4845080e+00   6.2256427e-01   9.5713818e-01  -3.0679599e-02   2.4578893e+00   6.6067384e-01   1.0953500e+00   4.5525459e-01   2.0833076e+00   5.7423624e-01   1.2466699e+00   9.0731868e-01   4.2619173e-01  -2.1795301e-01   4.2389195e-02   6.8485739e-01   1.7533650e+00   2.0081858e+00  -7.3176373e-01  -1.2757711e-01   4.8744587e+00   4.4761995e-02   9.3870790e-02  -7.0988389e-01   1.9957119e+00  -1.9649963e-01   2.6609103e+00   8.3310443e-01  -5.4491103e-01  -5.4411297e-01   1.7468284e+00   4.1622229e+00   5.5658031e-01   4.5082385e+00   7.0829515e-02   9.0070384e-01  -2.7154352e+00   2.2586823e+00   4.9413987e-01  -2.0475191e+00  -1.7562333e+00   4.7069904e-02  -3.2892122e+00   1.3899932e-01  -3.2009756e+00  -8.5658617e-03  -3.5805226e+00  -5.8142684e-02  -1.0971544e+00  -1.0473355e+00   1.1225455e+00  -6.8147559e-01   9.3201299e-01   7.4549228e-01  -1.1858550e+00   9.2831008e-01   1.0076534e-02   1.4388694e-02  -9.2891908e-01   7.1198635e-01  -5.0357921e-01   8.0720166e-01   8.7513764e-01  -4.6244581e-01  -1.6620822e+00  -1.1553824e-01  -2.8819451e+00  -3.8362488e-01  -3.5502473e+00  -1.1051339e-01   6.2046662e+00   3.7408005e+00  -1.3911589e+00  -2.4327210e+00   3.7847842e+00   1.7090408e+00  -2.4990863e+00   2.9483175e+00   1.2813486e+00   1.0669533e+00   1.7525074e+00   1.0134444e+00   1.3805159e+00  -9.9945938e-01   1.0468988e-01   1.3632648e+00   1.0200247e+00  -1.9259651e-02  -1.0466777e+00
   6.2180581e-01   1.6448148e+00   6.0209595e-01   9.9445141e-01  -1.2194200e-02   2.5941811e+00   6.9528548e-01   1.1430010e+00   3.8007756e-01   1.9572087e+00   5.9499007e-01   1.2208944e+00   7.8605829e-01   4.2884183e-01  -2.4519337e-01   9.0380925e-02   8.2397192e-01   1.8864469e+00   2.0587222e+00  -1.0078735e+00   1.2698758e-01   5.1186967e+00  -1.9991075e-01   2.3300889e-01  -6.6078797e-01   2.2538049e+00  -2.7237756e-01   2.6579352e+00   1.1207690e+00  -8.4212958e-01  -7.4157339e-01   2.1280254e+00   4.0592958e+00   4.4369485e-01   4.8053812e+00   3.8993232e-01   1.0996864e+00  -3.2805386e+00   2.4949548e+00   1.1432814e-01  -1.9514498e+00  -1.7323084e+00   4.8771147e-01  -3.3805166e+00   3.0442305e-01  -3.6134300e+00   4.3376567e-02  -3.6135735e+00  -9.2466672e-02  -1.1986974e+00  -8.5486194e-01   1.0402182e+00  -6.7935414e-01   1.1818207e+00   6.7992039e-01  -1.2234979e+00   1.1023748e+00   6.8333702e-02   1.1701765e-02  -1.2029048e+00   8.8307205e-01  -7.0995590e-01   1.2980473e+00   9.0536822e-01  -8.2336888e-01  -2.1513870e+00  -2.1774120e-01  -3.2304959e+00  -1.8231225e-01  -3.8333511e+00  -1.8019851e-01   6.6317121e+00   4.5946673e+00  -1.5544041e+00  -2.1964686e+00   4.3721672e+00   1.0202683e+00  -3.6153845e+00   2.7262749e+00   1.4782762e+00   1.1196688e+00   2.3559578e+00   1.0437812e+00   1.1000314e+00  -1.1935410e+00   2.0447357e-01   1.5587429e+00   7.7884989e-01   2.1191978e-02  -9.7859074e-01
   6.4911307e-01   1.7049446e+00   6.6071741e-01   1.0987510e+00  -2.0847591e-01   2.5651039e+00   7.9524558e-01   1.2360546e+00   1.0556426e-01   1.8536205e+00   6.1548268e-01   1.3696747e+00   7.9065945e-01   6.2335885e-01  -5.7346427e-01   4.7569569e-02   6.6789377e-01   1.9793804e+00   2.0746606e+00  -1.2884554e+00  -1.5479109e-01   4.8904634e+00  -2.7477882e-01   4.7085202e-01  -1.1733348e+00   2.4188687e+00  -5.6981971e-01   2.3131557e+00   1.3435140e+00  -1.1747547e+00  -9.0197490e-01   2.4123367e+00   4.0360246e+00   3.3665982e-01   4.8668261e+00   7.7998293e-01   1.2286833e+00  -3.6406289e+00   2.6103611e+00  -1.8597068e-01  -2.0910540e+00  -1.4303411e+00   9.2877580e-01  -3.5436727e+00  -2.0151203e-01  -4.5168866e+00  -1.9811349e-01  -4.0457034e+00  -2.0984609e-01  -1.5605926e+00  -7.6419074e-01   8.4677324e-01  -9.6678307e-01   1.1419382e+00   3.3889243e-01  -1.4591536e+00   1.0592484e+00  -3.6311275e-02   8.3446055e-03  -1.6184071e+00   9.2795116e-01  -7.6207409e-01   1.7003639e+00   1.0392513e+00  -6.3597141e-01  -2.4441709e+00  -5.4802452e-01  -3.7331561e+00  -3.3154391e-01  -4.3861284e+00   8.0851722e-02   7.1860467e+00   5.7315888e+00  -1.8089892e+00  -1.6195820e+00   5.0072795e+00   5.8045132e-01  -4.5443678e+00   2.5896670e+00   1.5108413e+00   1.1402248e+00   2.7751438e+00   9.7050200e-01   7.1859589e-01  -1.2730583e+00   2.7760992e-01   1.6458346e+00   6.3380139e-01   1.7879900e-01  -9.7517351e-01
   6.0831628e-01   1.7378447e+00   6.8497188e-01   1.1991138e+00  -4.5851531e-01   2.5721225e+00   8.2668626e-01   1.2520726e+00  -2.1977116e-01   1.7520443e+00   6.3931318e-01   1.3064171e+00   7.6871624e-01   6.7161334e-01  -9.5789179e-01  -4.7867359e-02   7.2560207e-01   1.7842478e+00   2.1623565e+00  -1.7557081e+00  -2.9901378e-01   4.8624986e+00  -5.6534309e-01   5.8241891e-01  -1.6751613e+00   2.6006755e+00  -7.5936144e-01   2.0895118e+00   1.5971754e+00  -1.4501974e+00  -1.0968489e+00   2.7971322e+00   4.0335675e+00   2.6286147e-01   4.2733365e+00   6.7726183e-01   1.4868144e+00  -4.1153652e+00   2.7265066e+00  -4.0505824e-01  -2.4246027e+00  -8.4480038e-01   1.5763454e+00  -3.3134957e+00  -3.5185126e-01  -4.9449180e+00   1.3449998e-02  -3.9145812e+00  -4.8600936e-02  -1.5217154e+00  -4.0871003e-01   8.8255299e-01  -9.5147121e-01   1.2754459e+00   1.3564523e-01  -1.4531678e+00   8.8069091e-01  -2.5895743e-01   1.2926280e-01  -1.8492582e+00   8.5812943e-01  -8.7520446e-01   1.9368649e+00   1.1042955e+00  -8.1347827e-01  -2.8358964e+00  -1.0214310e+00  -4.3409480e+00  -5.6390363e-01  -5.1739954e+00   2.7410981e-01   7.6818536e+00   6.7040924e+00  -1.9392923e+00  -8.5814936e-01   5.7496875e+00   2.1266898e-01  -5.5641732e+00   2.6948575e+00   1.3079997e+00   1.3050310e+00   3.0757772e+00   8.2172778e-01   4.4461118e-01  -1.4090871e+00   2.4288977e-01   1.4279606e+00   2.4626888e-01   3.0977385e-01  -9.9891937e-01
   6.8239964e-01   1.8669618e+00   6.5875872e-01   1.1919398e+00  -5.3458018e-01   2.6091978e+00   8.1243935e-01   1.1886649e+00  -3.1707955e-01   1.4863031e+00   6.1079525e-01   1.2866987e+00   5.9759834e-01   6.2848232e-01  -1.2226163e+00  -1.3383474e-01   9.3040911e-01   1.9812843e+00   2.1926063e+00  -1.8240978e+00  -3.9896931e-01   4.7913825e+00  -9.0411626e-01   5.6430330e-01  -1.9320009e+00   2.5328660e+00  -9.2149363e-01   1.8919459e+00   1.7588523e+00  -1.7137318e+00  -1.3450550e+00   2.8282071e+00   4.0001531e+00   1.9502037e-01   3.9506267e+00   5.8472149e-01   1.5149014e+00  -4.4483585e+00   2.4984815e+00  -6.4409327e-01  -2.7402730e+00  -7.5400827e-01   1.9784935e+00  -3.2400112e+00  -5.1964138e-01  -5.3763939e+00  -1.5771558e-01  -3.9017454e+00  -1.8526898e-01  -1.6955009e+00  -2.2430205e-01   6.8314923e-01  -8.1764514e-01   1.4503594e+00  -2.8559342e-02  -1.4364572e+00   1.0151737e+00  -8.3239008e-02   3.0883478e-01  -1.9241265e+00   9.4439932e-01  -9.8638039e-01   2.2960509e+00   1.1836293e+00  -9.7876747e-01  -3.1982641e+00  -9.8906686e-01  -4.4713060e+00  -4.5996901e-01  -5.1963324e+00   2.0136998e-01   7.6136125e+00   7.1231006e+00  -2.0868398e+00  -5.9042805e-01   5.8097527e+00  -4.7181746e-01  -6.4512982e+00   2.5531776e+00   1.3172719e+00   1.3104752e+00   3.4543389e+00   5.3059173e-01   1.1021155e-01  -1.5117745e+00   3.5393705e-01   1.3771532e+00   2.0149120e-02   4.3038984e-01  -9.3161709e-01
   8.1651138e-01   1.9196753e+00   6.4398949e-01   1.2837983e+00  -6.2027583e-01   2.6286802e+00   6.6992715e-01   1.2929090e+00  -5.1316355e-01   1.2605530e+00   5.6180626e-01   1.4030275e+00   4.5627141e-01   6.2525598e-01  -1.4456287e+00  -1.0157263e-01   9.4721711e-01   1.9342250e+00   2.3064844e+00  -1.6709615e+00  -7.6686100e-01   4.5993699e+00  -1.0437001e+00   6.4661630e-01  -2.2782880e+00   2.2923825e+00  -9.8551495e-01   1.7570634e+00   1.7467260e+00  -1.7597931e+00  -1.4776884e+00   2.8774999e+00   3.8827896e+00   2.6017196e-01   3.2882697e+00   3.7010340e-01   1.8336490e+00  -4.6094998e+00   2.5994922e+00  -7.7142739e-01  -2.6438245e+00  -7.2584227e-01   2.1256971e+00  -3.1445725e+00  -7.8418536e-01  -5.5907795e+00  -3.3051589e-01  -3.6942482e+00  -4.7971268e-01  -1.6373119e+00  -1.1884592e-02   7.4504936e-01  -7.2233068e-01   1.5426969e+00  -4.0675155e-02  -1.5035738e+00   1.0978436e+00  -1.6700558e-01   3.1589324e-01  -2.0810370e+00   9.0211598e-01  -1.1188927e+00   2.6169390e+00   1.1895215e+00  -1.2310651e+00  -3.5083960e+00  -1.4620299e+00  -4.6909208e+00  -7.1647418e-01  -5.4503683e+00  -2.6721546e-02   7.4654057e+00   6.9745392e+00  -2.2572564e+00  -3.6037634e-01   5.5336527e+00  -8.6930700e-01  -7.2174106e+00   2.7214072e+00   1.2339548e+00   1.3564416e+00   3.3822702e+00   2.8620855e-01   1.1288691e-01  -1.7678972e+00   2.6038830e-01   1.1925018e+00  -2.5153191e-01   5.1752109e-01  -9.6275332e-01
   8.6864495e-01   2.0394898e+00   5.6095330e-01   1.2633511e+00  -6.2363728e-01   2.6136888e+00   5.1421781e-01   1.2439167e+00  -5.5882387e-01   9.9834549e-01   3.8699451e-01   1.2913382e+00   1.9099968e-01   5.8325174e-01  -1.5218753e+00  -1.8126809e-01   1.0319372e+00   2.0014018e+00   2.2757974e+00  -1.5913993e+00  -9.6841493e-01   4.5384575e+00  -1.2695911e+00   6.2359883e-01  -2.4145253e+00   2.1392268e+00  -9.7391724e-01   1.8051153e+00   1.7278404e+00  -1.8267245e+00  -1.4882957e+00   2.8708105e+00   3.6690967e+00   2.9058555e-01   2.5808903e+00   2.1636249e-01   1.7237425e+00  -4.7439647e+00   2.3846313e+00  -9.6142691e-01  -2.6656062e+00  -6.4501821e-01   2.4599979e+00  -2.7635697e+00  -6.9016341e-01  -5.5749357e+00  -3.5283138e-01  -3.2341783e+00  -5.5222767e-01  -1.6129748e+00   1.8686596e-01   6.7586341e-01  -5.2532132e-01   1.6271515e+00   1.1588919e-02  -1.3510847e+00   1.1373179e+00   6.0994458e-02   3.7111338e-01  -1.9850545e+00   7.5176472e-01  -1.1382413e+00   2.7090664e+00   1.2505544e+00  -1.4123195e+00  -3.5924106e+00  -1.6058412e+00  -4.5494574e+00  -7.5008207e-01  -5.3451513e+00  -1.9895732e-01   7.1556271e+00   6.8842614e+00  -2.3343966e+00  -1.7792634e-01   5.2768266e+00  -1.4711848e+00  -7.7552882e+00   2.5388529e+00   1.3371392e+00   1.3241596e+00   3.5939577e+00   6.7819051e-02  -2.4350017e-02  -1.8100842e+00   4.0491850e-01   1.2300935e+00  -3.7213584e-01   4.7988480e-01  -8.6516653e-01
   9.6040632e-01   1.9645205e+00   4.9053219e-01   1.2271612e+00  -4.8383238e-01   2.4951686e+00   3.2431852e-01   1.1897491e+00  -6.5188655e-01   6.4962375e-01   1.9011843e-01   1.3131589e+00  -8.6443219e-02   5.7702670e-01  -1.6491489e+00  -1.8657549e-01   9.0666005e-01   2.0896494e+00   2.2410493e+00  -1.2576227e+00  -1.3728392e+00   4.0850256e+00  -1.2732956e+00   6.8922712e-01  -2.6080366e+00   1.7355700e+00  -1.0747913e+00   1.5872838e+00   1.5745316e+00  -1.9643315e+00  -1.4534465e+00   2.6858109e+00   3.3787042e+00   3.9790384e-01   2.4384975e+00   5.4706902e-01   1.5723247e+00  -4.6475662e+00   2.0513623e+00  -1.1980913e+00  -2.4687250e+00  -8.5972601e-01   2.4277253e+00  -2.7024328e+00  -1.0531902e+00  -5.7467342e+00  -9.7566188e-01  -3.1918083e+00  -9.4189424e-01  -1.7679109e+00   1.5898766e-01   4.3479159e-01  -4.6806612e-01   1.6276495e+00  -1.0650616e-01  -1.4912049e+00   1.2421399e+00   1.4233260e-01   3.2017048e-01  -2.0853699e+00   7.0498435e-01  -1.1407867e+00   3.0183244e+00   1.2069555e+00  -1.4064714e+00  -3.5793066e+00  -1.6621547e+00  -4.1631952e+00  -7.3711156e-01  -4.8799022e+00  -3.6770002e-01   6.8043333e+00   6.5299422e+00  -2.4366267e+00  -2.8367265e-01   4.6710057e+00  -1.8863738e+00  -7.8156940e+00   2.2009833e+00   1.3728269e+00   1.1590191e+00   3.5978925e+00  -2.6424827e-01  -1.5124386e-01  -1.9270491e+00   4.8976686e-01   1.2843821e+00  -4.1628282e-01   4.6248028e-01  -8.0406913e-01
   7.9002304e-01   1.9093404e+00   4.1615283e-01   1.1946816e+00  -7.0852636e-01   2.3360166e+00   1.7826100e-01   9.9095477e-01  -9.2200377e-01   3.5259580e-01   5.5798246e-02   1.1489682e+00  -2.0872401e-01   5.0941144e-01  -1.9979155e+00  -3.3589696e-01   9.9580376e-01   1.8921526e+00   2.2626532e+00  -1.2848647e+00  -2.0621221e+00   3.7398109e+00  -1.4455710e+00   6.3764891e-01  -3.1056742e+00   1.6110133e+00  -1.3146579e+00   1.2901062e+00   1.5618507e+00  -1.9025775e+00  -1.4621466e+00   2.7951487e+00   3.5506891e+00   5.3041307e-01   1.9058599e+00   3.8350863e-01   1.7897398e+00  -4.5812893e+00   1.8777863e+00  -1.1433271e+00  -2.7145046e+00  -6.9555054e-01   2.6273722e+00  -2.2265691e+00  -1.3107703e+00  -5.7036276e+00  -1.0673354e+00  -2.7853567e+00  -1.0984625e+00  -1.7210183e+00   2.3806892e-01   3.2053867e-01  -5.0977498e-01   1.4419464e+00  -1.5523023e-01  -1.3628182e+00   9.6079478e-01   5.9310097e-02   4.2578859e-01  -1.9239979e+00   5.1630721e-01  -9.9344745e-01   2.9268664e+00   1.2442398e+00  -1.3763372e+00  -3.5481256e+00  -1.7442979e+00  -4.0077258e+00  -1.0316748e+00  -4.9819064e+00  -5.3875774e-01   6.3269308e+00   6.0145260e+00  -2.5888196e+00  -6.3802589e-02   3.9642147e+00  -1.7957214e+00  -7.8423990e+00   2.3809738e+00   1.2109670e+00   1.2392604e+00   3.5117639e+00  -4.9593546e-01  -3.8921414e-02  -1.9112973e+00   5.5048967e-01   9.0950431e-01  -6.4408974e-01   4.4412838e-01  -8.6292210e-01
   5.1759649e-01   1.7330580e+00   2.9270107e-01   1.1810358e+00  -6.7286661e-01   2.1499443e+00  -7.2635348e-03   7.5423895e-01  -1.1513687e+00   3.4062729e-02  -3.6739914e-01   7.9460229e-01  -4.2801888e-01   4.2412176e-01  -1.9488058e+00  -3.4405418e-01   7.4200021e-01   1.6774398e+00   2.2743926e+00  -1.3746071e+00  -2.2291999e+00   3.4552333e+00  -1.4387775e+00   8.2891340e-01  -3.2453215e+00   1.8246988e+00  -1.2788282e+00   1.3689512e+00   1.4960233e+00  -1.8837138e+00  -1.2264165e+00   3.0856884e+00   3.5673078e+00   7.6457898e-01   1.8256621e+00   9.7253510e-01   1.7042418e+00  -4.3623836e+00   1.7128288e+00  -1.2610932e+00  -2.5987523e+00  -2.0467433e-01   2.9401014e+00  -1.4569452e+00  -1.5078448e+00  -5.5438284e+00  -1.0263092e+00  -2.1085515e+00  -1.1586988e+00  -1.8343665e+00   3.8806849e-01   1.2358265e-01  -6.2454592e-01   1.2564387e+00  -5.7039305e-02  -1.1913982e+00   5.3243924e-01  -4.2208796e-04   2.5416219e-01  -1.9198314e+00   7.2375387e-02  -9.3567294e-01   2.6635639e+00   1.0860614e+00  -1.1086558e+00  -3.2259692e+00  -1.8414403e+00  -3.5686024e+00  -1.0917232e+00  -4.7621305e+00  -3.8436252e-01   6.1912524e+00   5.8417686e+00  -2.4856286e+00   1.9701900e-01   3.8102308e+00  -1.7365409e+00  -7.4457869e+00   1.9947009e+00   1.2354085e+00   1.1481964e+00   3.5549617e+00  -5.9386757e-01  -6.9266322e-02  -1.6976493e+00   6.9536722e-01   9.9275659e-01  -7.1869338e-01   1.9805647e-01  -7.7105541e-01
   4.7900702e-01   1.6889650e+00   7.9655074e-02   8.8836660e-01  -6.1071592e-01   2.0337684e+00  -2.2287090e-01   3.6165029e-01  -9.7246775e-01  -2.3239151e-01  -4.8998910e-01   3.9265590e-01  -7.5139519e-01   2.7197669e-01  -1.9354193e+00  -4.8813198e-01   1.3184206e+00   1.5955488e+00   2.1592249e+00  -1.1965592e+00  -2.6154005e+00   3.3195244e+00  -1.6606126e+00   5.1342931e-01  -3.0865698e+00   1.4151186e+00  -1.3146551e+00   1.4037086e+00   1.3819091e+00  -1.7537020e+00  -9.9997173e-01   2.8515584e+00   3.4708649e+00   7.5875822e-01   1.4570072e+00   5.4307705e-01   1.3245101e+00  -4.3391171e+00   9.2363950e-01  -1.4121373e+00  -3.1657206e+00  -8.7692321e-01   2.9021712e+00  -8.8144675e-01  -9.2646319e-01  -4.6791481e+00  -1.0296580e+00  -1.4707940e+00  -1.1709440e+00  -1.7092941e+00   3.1678965e-01  -1.4258958e-01  -2.8550064e-01   1.3004442e+00   2.0197503e-01  -8.2765416e-01   6.3957491e-01   3.1762736e-01   3.6206363e-01  -1.4619517e+00   9.4296073e-02  -7.1854043e-01   2.6145837e+00   1.0551970e+00  -1.3046071e+00  -2.9804333e+00  -1.3776458e+00  -2.7446584e+00  -9.2472499e-01  -3.9553055e+00  -8.0694209e-01   5.0967878e+00   4.6429257e+00  -2.4682425e+00  -1.7956826e-01   2.7192128e+00  -1.8519470e+00  -7.0631124e+00   1.9442697e+00   1.2619961e+00   1.2308806e+00   3.5872254e+00  -8.6825249e-01   1.6103181e-01  -1.5956581e+00   9.7776222e-01   8.0066927e-01  -7.1070570e-01   6.7299587e-02  -6.9536322e-01
   7.1184247e-01   1.5016816e+00   1.2437079e-01   9.4820006e-01  -7.5545865e-01   1.6552346e+00  -4.7021982e-01   4.5029640e-01  -1.3075037e+00  -6.5598342e-01  -2.8985482e-01   7.7443725e-01  -6.1671717e-01   3.3759549e-01  -1.8768019e+00  -2.4276282e-01   1.3812166e+00   1.4639178e+00   2.4192431e+00  -6.4266317e-01  -3.3847805e+00   2.2042516e+00  -1.2712616e+00   6.1949014e-01  -3.6304145e+00   7.4712774e-01  -1.2907052e+00   1.0444008e+00   1.2657236e+00  -1.0553561e+00  -7.7882094e-01   2.5968852e+00   3.3054107e+00   1.0133731e+00   1.5148794e-01  -3.1275706e-01   1.4672936e+00  -3.8005116e+00   7.9453665e-01  -1.0019086e+00  -3.1347468e+00  -4.3163462e-01   2.9190948e+00  -2.3066863e-01  -1.4674859e+00  -4.0552344e+00  -9.5333783e-01  -9.8061075e-01  -1.4967990e+00  -1.3943257e+00   2.8774632e-01   1.6947575e-01  -4.4579110e-01   1.2850401e+00   2.9195863e-01  -9.3072787e-01   7.5445297e-01   1.7554975e-02   2.5221308e-01  -1.7145258e+00   5.0103145e-02  -4.9941694e-01   2.8160322e+00   1.0150812e+00  -1.2681737e+00  -2.7473583e+00  -2.2071496e+00  -2.7581377e+00  -1.3141823e+00  -4.0058359e+00  -9.1303065e-01   4.4918649e+00   3.3680653e+00  -2.4097829e+00  -3.1093729e-01   2.4069124e+00  -1.5307792e+00  -6.5613474e+00   3.0033489e+00   1.2727311e+00   1.3556854e+00   2.8838057e+00  -9.1510415e-01   8.1591071e-01  -1.8485327e+00   6.9560896e-01   1.5536812e-01  -5.9641065e-01   4.7595655e-03  -8.5055411e-01
   5.8463865e-01   1.3083191e+00  -6.8781749e-02   7.6848862e-01  -3.6450770e-01   1.4669720e+00  -7.5898565e-01   3.6727674e-01  -1.1720116e+00  -9.1461122e-01  -7.5577413e-01   6.1299530e-01  -9.1909199e-01   3.9609967e-01  -1.5989049e+00  -3.0847578e-01   1.1506858e+00   1.5112472e+00   2.1639022e+00  -1.1154705e-01  -3.9973621e+00   1.6699342e+00  -1.0183126e+00   5.7501914e-01  -3.5347974e+00   3.0533855e-01  -1.2011664e+00   1.2191894e+00   7.1790592e-01  -1.0365714e+00  -5.7860490e-01   2.0299440e+00   2.9944489e+00   1.1154516e+00   5.0974083e-01   9.6181492e-02   1.0501647e+00  -3.2231032e+00   1.6021676e-01  -1.2439257e+00  -2.8803550e+00  -1.3637954e+00   2.5661907e+00   1.0435940e-01  -1.1379260e+00  -3.2740726e+00  -1.4123480e+00  -6.5531357e-01  -1.7022799e+00  -1.3844526e+00   2.3189054e-02  -3.7511062e-02  -3.5946449e-01   1.0063453e+00   6.4328874e-01  -7.0892395e-01   6.0975887e-01   1.9386881e-01   5.7680876e-02  -1.4738483e+00  -3.3089718e-01  -4.3858117e-01   2.4658647e+00   8.2784054e-01  -1.0928763e+00  -2.2923762e+00  -1.7278223e+00  -1.6738291e+00  -1.3149487e+00  -2.8859494e+00  -1.4770928e+00   3.5264978e+00   1.7053582e+00  -2.4121026e+00  -1.2535189e+00   8.9859968e-01  -1.0313883e+00  -5.1616812e+00   2.3771717e+00   1.4114223e+00   1.1409400e+00   2.6212694e+00  -1.0856663e+00   9.5999423e-01  -1.7253713e+00   8.4213534e-01   4.5539162e-01  -3.8572640e-01  -3.1327233e-01  -7.7275622e-01
   5.1787490e-01   1.1383144e+00  -1.9642753e-01   6.2141335e-01  -3.2681072e-01   1.1868336e+00  -9.2421171e-01   1.5791288e-01  -1.1346750e+00  -1.1448485e+00  -9.1701668e-01   4.9781933e-01  -1.0700795e+00   3.5222106e-01  -1.4300747e+00  -1.9198058e-01   1.3799600e+00   1.4657810e+00   2.1696510e+00   2.4528933e-01  -4.3368731e+00   1.1044026e+00  -8.5169504e-01   5.7719442e-01  -3.4185654e+00   9.2785902e-02  -1.2222002e+00   1.1055162e+00   5.9768239e-01  -6.8269968e-01  -2.7942534e-01   1.9286008e+00   3.1616833e+00   1.3208872e+00   8.6388222e-01   1.7202698e-01   8.6791216e-01  -2.8215466e+00  -3.9364432e-01  -1.3023532e+00  -3.2036951e+00  -1.5212399e+00   2.2085664e+00   4.4864954e-01  -1.2622224e+00  -2.7935958e+00  -1.6990546e+00  -3.8573585e-01  -1.9956301e+00  -1.6085978e+00  -2.3829018e-01  -3.7127954e-01  -4.7268664e-01   7.9207993e-01   7.8383551e-01  -7.3913933e-01   6.0698705e-01   2.3191494e-01  -1.5816571e-01  -1.4435092e+00  -2.8400706e-01  -1.4155041e-01   2.3922393e+00   7.0826032e-01  -7.1076981e-01  -1.7486930e+00  -1.4294780e+00  -8.9770303e-01  -1.2537934e+00  -2.1247660e+00  -1.5108137e+00   2.6517553e+00   4.5352433e-01  -2.3195744e+00  -1.6243119e+00   5.6775352e-02  -6.4388141e-01  -4.1604115e+00   2.5648820e+00   1.5582529e+00   1.1639299e+00   2.4119326e+00  -1.1566909e+00   1.3391130e+00  -1.5640763e+00   9.6327901e-01   2.8091259e-01  -1.9674724e-01  -5.1196992e-01  -6.9915983e-01
   3.3953749e-01   7.3004202e-01  -2.7832462e-01   4.7623284e-01  -9.9671137e-02   8.6004697e-01  -1.0316151e+00   5.9518330e-02  -1.2368221e+00  -1.3844150e+00  -1.0038067e+00   5.0085751e-01  -9.4017238e-01   5.7053110e-01  -1.1559051e+00  -1.5810824e-01   1.0768737e+00   1.3132671e+00   2.0832456e+00   5.2256825e-01  -5.1066259e+00   4.2656489e-02  -3.0472786e-01   6.5303992e-01  -3.6949483e+00  -3.2369026e-01  -1.3036572e+00   9.5306004e-01   2.2052777e-01  -4.6067457e-01  -2.2324846e-03   1.4730645e+00   2.8517265e+00   1.2249676e+00   1.2271305e+00   6.5255350e-01   5.9819160e-01  -2.0781182e+00  -8.4214153e-01  -1.2875552e+00  -3.0128427e+00  -2.1640136e+00   2.1404954e+00   1.0705333e+00  -1.2238991e+00  -1.8000325e+00  -1.8144097e+00  -2.6494763e-01  -2.0997982e+00  -1.4969699e+00  -6.1011385e-01  -4.6319100e-01  -9.0905375e-01   4.2327012e-01   9.8178933e-01  -5.7439249e-01   3.1291854e-01  -7.0159176e-03  -3.9374613e-01  -1.5619949e+00  -5.7493128e-01   5.8822667e-02   2.1458121e+00   4.9034178e-01  -3.7931660e-01  -1.2671012e+00  -1.3405849e+00  -2.4415289e-01  -1.3872644e+00  -1.4555926e+00  -1.7736171e+00   2.1063273e+00  -8.5039669e-01  -2.3293035e+00  -2.3596491e+00  -7.8382481e-01   3.1237215e-01  -2.6007214e+00   2.4039858e+00   1.6444588e+00   1.0744251e+00   1.9380080e+00  -1.1125963e+00   1.7072741e+00  -1.5032341e+00   9.4351359e-01   2.1294568e-01   6.5327603e-02  -7.7204993e-01  -8.0709353e-01
   1.7109826e-01   5.5998876e-01  -3.6944658e-01   3.2376733e-01  -2.1993977e-01   5.9475814e-01  -1.0818056e+00  -3.7731661e-02  -1.1928652e+00  -1.4235770e+00  -9.9393757e-01   3.8207663e-01  -8.6750820e-01   6.3768896e-01  -9.8743101e-01  -1.7417223e-01   1.3898220e+00   1.1252963e+00   2.0518819e+00   6.5509049e-01  -5.6347306e+00  -5.7756519e-01  -1.5827487e-01   4.9246219e-01  -3.8311281e+00  -5.9422324e-01  -1.3204602e+00   8.8342639e-01   4.6321152e-02  -1.0398947e-02   1.5083191e-01   1.1252855e+00   3.0214946e+00   1.2192994e+00   9.1886566e-01   9.3057376e-02   3.9999130e-01  -1.6179715e+00  -1.5083717e+00  -1.1973743e+00  -3.8002347e+00  -2.3326285e+00   2.0797444e+00   1.7350955e+00  -7.8422126e-01  -7.0631085e-01  -1.4571671e+00   2.0810622e-01  -1.8793782e+00  -1.2799392e+00  -7.3219911e-01  -4.6197265e-01  -9.9975814e-01   1.9431590e-01   1.2708918e+00  -2.5392142e-01   6.9648589e-02  -1.0400461e-01  -4.3732474e-01  -1.3956003e+00  -6.7765662e-01   3.9120756e-01   1.6853431e+00   4.6327117e-01  -1.9902033e-01  -7.9747127e-01  -1.1843483e+00   1.9274490e-01  -1.6024789e+00  -1.1177417e+00  -1.9293141e+00   1.1900423e+00  -2.2106844e+00  -2.2610330e+00  -2.7572079e+00  -1.4632703e+00   1.0952068e+00  -1.4743997e+00   2.8963453e+00   1.7159106e+00   1.2517528e+00   1.6434490e+00  -1.1123776e+00   2.1815352e+00  -1.3692767e+00   9.5064570e-01  -2.8081864e-01   1.9470996e-01  -9.5764838e-01  -8.4249968e-01
   3.7513592e-03   3.9029042e-01  -4.4834492e-01   1.7948520e-01   2.1936334e-02   5.3505641e-01  -1.1012994e+00  -1.3815504e-01  -9.5055220e-01  -1.4827378e+00  -1.0866958e+00   2.9707050e-01  -8.0065643e-01   6.3168804e-01  -6.2702695e-01  -1.4198152e-01   1.5211198e+00   1.0767630e+00   2.0591837e+00   9.2398755e-01  -5.6588101e+00  -9.7911393e-01   3.0167539e-02   3.6820605e-01  -3.5474962e+00  -7.4818375e-01  -1.1672461e+00   1.1469801e+00  -1.6209632e-01   1.1949835e-01   3.0125757e-01   7.3636529e-01   3.0661024e+00   1.0558375e+00   1.4544290e+00   2.7243767e-02   2.0409995e-01  -1.0649426e+00  -1.9160999e+00  -1.1668742e+00  -3.6638707e+00  -2.8129389e+00   1.8812736e+00   2.0301056e+00  -5.3940570e-01   9.8471478e-02  -1.5164853e+00   3.1847112e-01  -1.9941948e+00  -1.3898480e+00  -1.0157132e+00  -6.2292601e-01  -1.0023147e+00   9.8739231e-02   1.4552119e+00  -4.4882089e-02  -1.6833869e-02  -7.2233842e-02  -6.1097173e-01  -1.4078925e+00  -7.2591896e-01   5.3564355e-01   1.3993163e+00   2.4022049e-01   2.2036724e-02  -4.0445431e-01  -5.6006991e-01   8.7121077e-01  -1.4717918e+00  -3.1001015e-01  -2.1261248e+00   4.6082608e-01  -3.5363061e+00  -2.0935774e+00  -3.3647679e+00  -2.2218764e+00   1.6155425e+00  -3.0894774e-01   2.8236937e+00   1.6469912e+00   1.2256918e+00   1.2450929e+00  -1.0562972e+00   2.4899492e+00  -1.1961106e+00   9.5878102e-01  -2.9961842e-01   3.8070598e-01  -1.1635406e+00  -7.7786769e-01
  -2.2267835e-02   3.6675693e-01  -5.7004540e-01   7.7704121e-02   1.0180308e-01   4.8340786e-01  -1.1924813e+00  -3.0678531e-02  -6.4685950e-01  -1.2621128e+00  -1.0861423e+00   2.3083527e-01  -7.5220803e-01   7.3551938e-01  -2.1716641e-01  -1.1468162e-01   1.8078154e+00   7.2219499e-01   1.9396675e+00   1.1387798e+00  -5.6923544e+00  -1.0668676e+00   1.6263542e-01   1.6043601e-01  -3.1357318e+00  -9.6916572e-01  -8.5645938e-01   1.6075521e+00  -4.0239203e-01   5.1582467e-01   6.1113721e-01   4.8080003e-01   2.8919645e+00   8.4819665e-01   1.0377964e+00  -8.7139422e-01   1.8353780e-01  -8.0771072e-01  -2.0000878e+00  -1.2621432e+00  -3.6160114e+00  -3.2705799e+00   1.5083996e+00   2.3379496e+00   2.9341811e-01   1.2690246e+00  -1.1387013e+00   7.4674106e-01  -1.8018411e+00  -1.1129015e+00  -1.1652623e+00  -4.7867440e-01  -7.3469182e-01  -1.1530382e-02   1.9355611e+00   2.5267576e-01  -3.7663205e-02  -9.6049997e-02  -8.4395480e-01  -1.1897681e+00  -7.9583244e-01   7.0342461e-01   9.9370006e-01   1.2655645e-01   6.5936726e-02  -3.7122735e-02  -4.5654618e-01   1.2628271e+00  -1.7329261e+00  -5.6104094e-02  -2.3768786e+00  -4.1169030e-01  -5.0250555e+00  -1.8760636e+00  -3.7084076e+00  -2.9891608e+00   2.2697908e+00   5.6634818e-01   3.1589749e+00   1.4979742e+00   1.4501023e+00   6.7058919e-01  -8.2743675e-01   3.0793857e+00  -1.0529030e+00   8.3936537e-01  -3.5017717e-01   5.1413747e-01  -1.3157432e+00  -7.1902709e-01
   2.3242931e-01   2.3048923e-01  -5.7657157e-01  -5.0239434e-02   3.7071449e-01  -5.9922525e-03  -1.2244234e+00   1.7887618e-01  -5.9838894e-01  -1.3133244e+00  -9.3199982e-01   5.2793508e-01  -6.4387942e-01   1.0192697e+00   2.0107230e-01   1.1980579e-01   2.0265223e+00   7.6768955e-01   1.7995927e+00   1.4998694e+00  -5.8586988e+00  -2.1325830e+00   7.1809878e-01   3.2688112e-01  -2.9253054e+00  -1.3998632e+00  -7.2440732e-01   1.2308922e+00  -4.7037382e-01   9.1486407e-01   8.5937434e-01   6.1985941e-02   2.2019603e+00   6.5315541e-01   6.2788724e-01  -1.7024474e+00  -6.8021713e-02  -4.8007032e-01  -2.4837586e+00  -1.4731807e+00  -3.8825428e+00  -3.4150434e+00   1.4503355e+00   2.4635724e+00   6.8189898e-01   1.8986830e+00  -9.8606768e-01   8.0649736e-01  -1.6893956e+00  -1.1201396e+00  -1.4162989e+00  -5.7183798e-01  -7.3309740e-01  -1.0659398e-01   2.0191418e+00   1.6090499e-01   1.8657804e-01  -2.1781785e-01  -1.0457959e+00  -1.2691069e+00  -6.4323181e-01   7.4758138e-01   1.1553413e+00   3.0478023e-02   2.5900628e-01   2.0931840e-01  -5.1579357e-01   1.4253155e+00  -1.7068048e+00   3.3486848e-01  -2.3639313e+00  -1.1811842e+00  -5.9629007e+00  -1.6035876e+00  -4.0795189e+00  -3.1218429e+00   2.7463347e+00   1.7582062e+00   3.5774653e+00   1.7870860e+00   1.7201644e+00   4.0637726e-01  -5.0181837e-01   3.3188953e+00  -1.0774229e+00   5.6298471e-01  -3.5069514e-01   6.2728719e-01  -1.4391819e+00  -6.9741858e-01
   1.0642949e-01   7.8171338e-02  -6.3194975e-01  -1.9645591e-01   5.3256613e-01  -1.9012524e-01  -1.1476114e+00   1.4794045e-01  -4.8017193e-01  -1.2466111e+00  -9.7199246e-01   4.8656331e-01  -6.4266883e-01   9.8256039e-01   2.3197545e-01   1.3934212e-01   2.2670768e+00   6.1835820e-01   1.6262086e+00   1.5538193e+00  -5.6737888e+00  -2.5331775e+00   7.9134527e-01   2.3365857e-01  -2.4915060e+00  -1.3663896e+00  -6.9932143e-01   9.8246369e-01  -5.1525910e-01   9.3417962e-01   8.1897617e-01  -1.7444748e-01   2.2485442e+00   4.6847895e-01   1.3538253e+00  -2.0596542e+00   4.4071678e-02  -2.5160444e-01  -2.7464561e+00  -1.6293352e+00  -4.2245303e+00  -3.7094952e+00   1.0564095e+00   2.1492203e+00   8.3522470e-01   2.0113103e+00  -1.2059053e+00   5.1501293e-01  -1.7296052e+00  -1.4277573e+00  -1.6555905e+00  -9.4365169e-01  -5.7627492e-01  -2.7959444e-01   1.9517160e+00   7.0855234e-02   1.2153439e-01  -3.4688112e-01  -1.1064791e+00  -1.1620568e+00  -4.0902987e-01   7.6422593e-01   1.0525229e+00  -1.6556018e-01   6.0114424e-01   3.4324615e-01   2.9719800e-01   1.8100558e+00  -1.6046686e+00   8.0618850e-01  -2.3228055e+00  -1.9836215e+00  -6.7360882e+00  -1.4415842e+00  -4.2418759e+00  -3.8194187e+00   3.3728205e+00   2.7471084e+00   3.6300784e+00   1.5169437e+00   1.8665838e+00   8.2009225e-02  -4.5508698e-01   3.3253448e+00  -9.3756119e-01   3.2144107e-01  -4.1204533e-01   4.9591699e-01  -1.4312653e+00  -6.3610549e-01
  -1.9840049e-01  -3.5503655e-01  -6.7919249e-01  -2.7953356e-01   9.0474132e-01  -3.5557946e-01  -9.4428634e-01   3.0087139e-01  -3.3321214e-01  -1.0109769e+00  -1.1552658e+00   4.3661549e-01  -3.4121346e-01   1.3480774e+00   7.8180190e-01   1.9401680e-01   1.5060026e+00   4.3226428e-01   1.3733401e+00   1.5446692e+00  -5.7971881e+00  -3.3763533e+00   1.4624666e+00   4.7583798e-01  -2.4288756e+00  -1.4274012e+00  -6.1613044e-01   1.1199926e+00  -9.8921458e-01   7.5805122e-01   9.6360751e-01  -6.3657357e-01   1.6901330e+00  -1.3323321e-01   2.3111289e+00  -1.0229099e+00  -2.7131665e-01   4.1128564e-01  -3.0025180e+00  -2.0198514e+00  -3.9418135e+00  -4.5911988e+00   1.1417730e+00   2.5965249e+00   1.3254296e+00   2.8825435e+00  -1.0061582e+00   2.6929728e-01  -1.4589792e+00  -1.4561028e+00  -1.9324451e+00  -1.1034406e+00  -1.1623683e+00  -8.4889562e-01   2.1961567e+00   2.5884612e-01  -3.7048108e-01  -6.6434815e-01  -1.4588341e+00  -1.5183271e+00  -8.0636765e-01   6.6351347e-01   5.4291114e-01  -4.4557048e-01   1.0990012e+00   6.4942102e-01   5.7677752e-01   2.1405586e+00  -1.6840328e+00   1.3142606e+00  -2.2730991e+00  -1.9632946e+00  -7.0771781e+00  -1.3897064e+00  -4.7643681e+00  -4.1078757e+00   4.4176932e+00   4.0974988e+00   2.8237495e+00   1.6621943e+00   1.6445040e+00  -2.2912925e-01  -1.9298381e-01   3.2249364e+00  -6.9090361e-01   2.5062800e-01   2.3819535e-02   8.5223200e-01  -1.5887268e+00  -7.2064667e-01
  -2.9345851e-01  -4.1931818e-01  -6.8966095e-01  -4.2209110e-01   9.4014021e-01  -5.1423491e-01  -6.9471805e-01   3.5769163e-01  -1.4272558e-01  -7.4880613e-01  -1.0232738e+00   3.3642271e-01  -1.9043059e-01   1.4467141e+00   9.1446409e-01   1.2085729e-01   1.7347957e+00   2.0697586e-01   1.1209970e+00   1.2971001e+00  -5.4407536e+00  -3.6729101e+00   1.4478990e+00   3.1328092e-01  -2.1276070e+00  -1.4142662e+00  -5.1130043e-01   9.1780735e-01  -9.5079040e-01   7.9795630e-01   9.1522686e-01  -9.6829623e-01   1.3135571e+00  -6.4351582e-01   1.7998020e+00  -1.9412283e+00  -3.9566052e-01   4.5888819e-01  -3.3733478e+00  -2.2243469e+00  -4.6334637e+00  -4.6109664e+00   1.2712223e+00   2.6346314e+00   2.0277078e+00   3.3358801e+00  -4.9831842e-01   2.6390899e-01  -8.9618652e-01  -1.4043951e+00  -1.8720672e+00  -1.2371177e+00  -9.3694482e-01  -9.4539465e-01   2.1582982e+00   5.1862329e-01  -5.3574698e-01  -7.2293828e-01  -1.3082277e+00  -1.2094509e+00  -7.1723214e-01   6.8269351e-01   2.2034465e-01  -4.7424618e-01   1.1920217e+00   6.2767854e-01   9.8340818e-01   2.0835787e+00  -1.6858507e+00   1.3626142e+00  -2.0757908e+00  -2.5616383e+00  -7.1076102e+00  -1.1275017e+00  -4.5265861e+00  -4.0629563e+00   4.6987276e+00   4.6174802e+00   2.7370400e+00   1.4600611e+00   1.8281673e+00  -3.4961528e-01  -4.3694575e-02   3.0242322e+00  -5.0642146e-01   1.2960479e-02  -1.0161409e-01   6.7981843e-01  -1.5145533e+00  -6.6427385e-01
  -3.4775283e-01  -4.4155406e-01  -6.4097285e-01  -4.3776454e-01   1.0795992e+00  -2.9666997e-01  -3.8413132e-01   4.7514326e-01   2.8607652e-01  -4.3047170e-01  -8.1794042e-01   3.2063640e-01   3.1607677e-02   1.3290742e+00   1.2005401e+00   1.3953609e-01   1.7574968e+00   3.8133470e-02   1.1587928e+00   1.2904613e+00  -4.5412577e+00  -3.5579733e+00   1.3357434e+00   6.5338569e-02  -1.5427370e+00  -1.4484616e+00  -2.3254446e-01   1.2259010e+00  -9.6010534e-01   6.9946257e-01   8.1233599e-01  -1.3225351e+00   1.1651232e+00  -1.1937974e+00   1.7998189e+00  -2.2799089e+00  -4.1042104e-01   7.0257431e-01  -3.2987729e+00  -2.2257024e+00  -4.2287192e+00  -4.6682116e+00   1.1990588e+00   2.4640199e+00   2.3853794e+00   3.7090664e+00  -3.4240177e-01   9.7511226e-03  -7.1951327e-01  -1.3981389e+00  -1.8348723e+00  -1.2428392e+00  -7.4504795e-01  -7.9264107e-01   2.0297459e+00   6.0661697e-01  -5.0457332e-01  -7.3333058e-01  -1.3058126e+00  -1.3502149e+00  -4.6525532e-01   6.9805522e-01   7.3381983e-02  -5.7360631e-01   1.0800766e+00   5.3682319e-01   1.4391406e+00   2.0724298e+00  -1.5179924e+00   1.6110627e+00  -1.8530623e+00  -2.7480530e+00  -7.0751880e+00  -8.7296160e-01  -4.3909167e+00  -3.9981338e+00   4.3820998e+00   4.5402302e+00   2.5074752e+00   1.1782948e+00   1.7028033e+00  -6.4367019e-01   2.4353271e-02   2.9376069e+00  -4.4762593e-01  -1.6299576e-01  -1.7874182e-01   6.8107175e-01  -1.3788118e+00  -5.6664247e-01
   2.9337550e-01  -4.1708409e-01  -4.5379104e-01  -3.4668247e-01   1.0223411e+00  -6.3439634e-01  -2.6512178e-01   9.8899314e-01   4.7503419e-01  -4.7027412e-02  -2.9697492e-01   8.5427120e-01   3.3374214e-01   1.5135491e+00   1.5199421e+00   5.4888293e-01   2.0600516e+00  -3.4244560e-01   1.2182420e+00   1.6185706e+00  -4.0773377e+00  -4.1776934e+00   1.8172981e+00   3.0658559e-01  -1.0885901e+00  -1.9543449e+00   1.5958283e-01   9.4168001e-01  -7.6602089e-01   1.1104371e+00   1.2112708e+00  -1.3241524e+00   1.6529706e-01  -1.6587703e+00  -2.2262414e-01  -4.4407355e+00  -1.7413816e-01   5.4290944e-01  -2.9748632e+00  -2.3267930e+00  -4.0978721e+00  -4.0902383e+00   1.1722361e+00   2.1683783e+00   2.6298342e+00   3.7728034e+00   2.0657889e-01   2.7122802e-02  -4.9862430e-01  -1.2591587e+00  -1.6922788e+00  -9.4783277e-01  -3.5396001e-01  -6.0295624e-01   1.8201069e+00   1.5139739e-01   1.0013775e-01  -1.0906874e+00  -1.4576958e+00  -1.6932209e+00   1.4598914e-02   5.7903290e-01   6.6177112e-01  -5.2262568e-01   9.3670503e-01   3.2872043e-01   5.0680905e-01   1.1930676e+00  -1.7919026e+00   8.9051771e-01  -1.3143910e+00  -3.0017412e+00  -7.0046419e+00  -3.6417115e-01  -3.5726879e+00  -3.1366288e+00   4.0052490e+00   4.1084207e+00   3.6725295e+00   9.7523053e-01   2.1390980e+00  -1.2690054e+00   5.6790260e-01   3.1854286e+00  -5.9469590e-01  -7.4246516e-01  -3.4616287e-01   7.0882999e-01  -1.0504170e+00  -6.3802083e-01
   1.6778716e-01  -5.9308571e-01  -5.2408698e-01  -5.4385699e-01   1.9046798e+00  -7.4787863e-01  -5.7459621e-02   1.1215309e+00   7.7945137e-01   4.0465734e-02  -7.1434459e-01   7.1652411e-01   2.7070710e-01   1.7094582e+00   2.0426094e+00   5.0787377e-01   1.3454790e+00  -9.3023160e-02   7.0213461e-01   1.6724122e+00  -3.6581618e+00  -4.6375012e+00   2.2388620e+00   5.7037219e-01  -4.5218179e-01  -1.9165313e+00   3.4133268e-01   8.3334792e-01  -1.1288363e+00   4.0774907e-01   1.0512120e+00  -1.9059531e+00  -1.1321862e+00  -2.4240928e+00   6.1660265e-01  -3.5569098e+00  -4.9406325e-01   8.0941353e-01  -3.2723249e+00  -3.1233136e+00  -3.3690669e+00  -5.3851656e+00   1.3572648e+00   1.8486204e+00   3.4227781e+00   3.7746445e+00  -4.8454664e-03  -3.5012809e-01  -3.0758452e-01  -1.5283440e+00  -1.7933410e+00  -1.4597295e+00  -3.8673231e-01  -9.9844805e-01   1.8009695e+00   3.2959330e-01  -1.0883201e-01  -9.1221449e-01  -1.4812008e+00  -1.4594320e+00  -3.1597904e-01  -3.1874860e-02   4.4334841e-01  -8.1536617e-01   9.0935017e-01  -3.4936242e-02   1.4532787e+00   1.6516976e+00  -1.3220000e+00   1.8976643e+00  -1.5760831e+00  -3.2932350e+00  -6.7717895e+00  -2.1388898e-01  -4.0914418e+00  -3.7749746e+00   4.0143940e+00   5.0995589e+00   1.7930463e+00   1.2850129e+00   1.7952538e+00  -1.0477418e+00   8.0933772e-01   2.2354697e+00  -4.1039451e-01  -8.6942683e-01   7.4397890e-01   5.8750904e-01  -1.1611773e+00  -5.6005381e-01
   2.5588994e-01  -9.0045468e-01  -3.7138337e-01  -4.7756582e-01   1.8544590e+00  -8.6122003e-01   1.8837165e-01   1.1934657e+00   7.2914228e-01   1.6580707e-01  -5.8731743e-01   8.5548064e-01   2.2991377e-01   1.3402298e+00   1.5372236e+00   5.8737459e-01   1.0268037e+00  -4.7874395e-01   5.8186474e-01   1.7053666e+00  -2.7870787e+00  -4.9579204e+00   2.1291407e+00   4.9278507e-01   1.8077960e-04  -1.9874631e+00   3.7619101e-01   1.6429330e-01  -1.1262509e+00   1.1094052e-01   7.9695176e-01  -2.1670043e+00  -1.1560857e+00  -2.5034225e+00   8.7438538e-01  -3.7565143e+00  -2.1349064e-01   9.5857845e-01  -3.0172954e+00  -3.0331177e+00  -3.4006233e+00  -4.7741823e+00   7.5023431e-01   7.8270475e-01   2.5202700e+00   2.6883899e+00  -7.3485683e-01  -1.3663572e+00  -4.4455716e-01  -1.9331395e+00  -1.6770315e+00  -1.7191823e+00  -1.3996547e-02  -8.8649322e-01   1.0700550e+00  -4.4704586e-01   2.1209335e-02  -1.3303713e+00  -1.3357743e+00  -1.7630220e+00   2.6170205e-01  -1.6267420e-01   8.1006272e-01  -9.7617827e-01   1.2999278e+00  -2.7684824e-01   1.8976195e+00   1.4651595e+00  -1.2217178e+00   1.8852361e+00  -7.3193692e-01  -3.3099179e+00  -5.8455074e+00   1.9026961e-02  -3.2032818e+00  -3.5368814e+00   3.7997670e+00   4.8581762e+00   1.7617338e+00   3.9087358e-01   1.5310993e+00  -1.6157119e+00   4.0662088e-01   1.6332838e+00  -4.8785435e-01  -1.4149090e+00   4.7255498e-01   3.9261334e-01  -6.2549316e-01  -5.6450796e-01
   1.4899243e-01  -9.6155592e-01  -3.5728809e-01  -5.0514783e-01   1.8245948e+00  -7.4353167e-01   5.5830704e-01   1.2758159e+00   1.0267972e+00   5.6840777e-01  -5.1253613e-01   6.9842579e-01   5.0231701e-01   1.3701909e+00   1.7843769e+00   5.6664126e-01   8.1052786e-01  -5.6934205e-01   5.6814126e-01   1.5640098e+00  -2.5196318e+00  -5.0106804e+00   2.1639333e+00   4.6443518e-01   7.4721184e-02  -2.0535600e+00   4.6132275e-01   2.7486565e-01  -1.3058389e+00  -4.8337968e-02   5.9874596e-01  -2.4532404e+00  -1.4942840e+00  -3.2400355e+00   3.7346628e-01  -3.6904742e+00  -2.2966821e-01   1.0475878e+00  -3.2107941e+00  -3.3733198e+00  -3.7526499e+00  -5.3874031e+00   1.0160613e+00   1.1372768e+00   3.1523520e+00   3.2003210e+00  -1.5724294e-01  -1.4038921e+00  -2.1524504e-02  -1.7152102e+00  -1.4352465e+00  -1.7312646e+00  -2.9922964e-01  -1.2290509e+00   1.2650985e+00  -2.1052681e-01  -1.6477691e-01  -1.3269340e+00  -1.1993009e+00  -1.8093660e+00   1.4517959e-01  -3.9453529e-01   4.1282952e-01  -9.5585586e-01   1.1237141e+00  -6.3593065e-01   1.9662998e+00   1.1738097e+00  -1.2980705e+00   1.8523049e+00  -5.5519152e-01  -3.2621594e+00  -5.3225899e+00   3.2728841e-02  -2.9684316e+00  -3.4986625e+00   3.7461455e+00   4.5124831e+00   1.3817968e+00   5.9919980e-01   1.3930581e+00  -1.6146142e+00   4.1279374e-01   1.3183929e+00  -3.3977939e-01  -1.4394069e+00   4.3719622e-01   5.0863117e-01  -4.1298910e-01  -7.0044777e-01
   3.0416534e-01  -9.1671068e-01  -2.5973938e-01  -5.1654508e-01   1.8380249e+00  -7.7254355e-01   7.9461712e-01   1.2832365e+00   1.1356881e+00   6.9130382e-01  -3.0737817e-01   5.9183907e-01   5.3198985e-01   1.0886479e+00   1.7904539e+00   5.9337483e-01   8.5785573e-01  -7.5110988e-01   5.3688327e-01   1.3600760e+00  -1.5989022e+00  -4.8911668e+00   1.9655655e+00   3.7860227e-01   5.7088719e-01  -1.9817699e+00   7.2175942e-01   8.3458508e-02  -1.1134979e+00  -1.0224964e-01   4.8427587e-01  -2.5130489e+00  -2.0720798e+00  -3.6068151e+00  -8.9764908e-01  -4.4990486e+00  -1.7645531e-01   9.0663850e-01  -3.0305385e+00  -3.3747319e+00  -3.7089822e+00  -4.8157965e+00   1.3199228e+00   1.0449361e+00   3.4506278e+00   3.0395736e+00   3.0067046e-01  -1.2945041e+00   4.0771464e-01  -1.5338295e+00  -9.7658867e-01  -1.6637305e+00   4.9543996e-02  -1.0265342e+00   1.0108613e+00  -2.4515516e-01  -3.7704236e-02  -1.2809809e+00  -8.9683337e-01  -1.6279494e+00   3.3544952e-01  -6.1791530e-01   4.7358612e-01  -9.2899373e-01   7.3437452e-01  -1.1110680e+00   1.9361176e+00   7.5652900e-01  -1.1190795e+00   1.6110897e+00  -4.5653040e-02  -3.2749438e+00  -4.2254292e+00   3.5800322e-01  -2.0413119e+00  -2.7730385e+00   2.8930529e+00   3.8040250e+00   1.2511305e+00   4.6998750e-01   1.3360486e+00  -1.5950995e+00   4.2335118e-01   8.0767941e-01  -3.5708163e-01  -1.7223117e+00   3.2050583e-01   2.6577522e-01  -1.4513311e-01  -6.8119985e-01
   4.3554417e-01  -7.3373927e-01  -2.2619408e-01  -4.5322117e-01   1.7959752e+00  -5.3650379e-01   9.9625270e-01   1.2836286e+00   1.4113082e+00   9.1413212e-01  -2.0551609e-01   4.8567368e-01   4.5074059e-01   7.3022405e-01   1.7447508e+00   5.7053253e-01   8.0864785e-01  -8.5999444e-01   5.3237850e-01   1.3347866e+00  -4.7779903e-01  -4.2123712e+00   1.5052207e+00   1.2907923e-01   1.2027835e+00  -1.8767204e+00   9.9693436e-01   2.4932083e-01  -1.0187829e+00  -2.2562024e-01   3.3891266e-01  -2.5080969e+00  -2.2798239e+00  -3.8468436e+00  -1.6691954e+00  -4.7758356e+00  -1.0615833e-02   7.0581256e-01  -2.5810096e+00  -3.5282823e+00  -3.2127456e+00  -4.4093028e+00   9.6475936e-01   5.0305819e-01   3.3533944e+00   2.5406411e+00   1.0978407e-01  -1.5910312e+00   4.6798784e-01  -1.5481823e+00  -6.4095186e-01  -1.7173966e+00   4.3242606e-01  -8.9222955e-01   8.3371225e-01  -4.6470253e-01   2.0952453e-01  -1.0187418e+00  -7.0326319e-01  -1.4572319e+00   6.1597370e-01  -7.5669543e-01   5.0224796e-01  -8.7311499e-01   5.4693657e-01  -1.5186730e+00   2.0628752e+00   6.1747344e-01  -9.6429974e-01   1.6016147e+00   5.1172861e-01  -3.1972457e+00  -3.1880465e+00   6.2513917e-01  -1.1863101e+00  -2.4962569e+00   1.8655720e+00   2.8565005e+00   8.1491055e-01   2.2648498e-01   1.0667855e+00  -1.6641969e+00   2.3779108e-01   3.7942248e-01  -2.7350241e-01  -1.8387740e+00   3.9114085e-01   1.9586909e-01   2.0695512e-01  -5.2625676e-01
   5.4989097e-01  -9.5727665e-01  -1.0376273e-01  -4.5230831e-01   2.0049209e+00  -8.4633507e-01   1.1300371e+00   1.1511608e+00   1.0649999e+00   7.8827938e-01  -1.3666631e-01   4.3644615e-01   5.9172493e-01   6.3346050e-01   1.6156221e+00   6.8950867e-01   5.3635361e-01  -1.1807949e+00   5.0916503e-01   9.6823626e-01   2.2812402e-02  -4.5885494e+00   1.7004923e+00   5.2237407e-01   1.3136194e+00  -1.6435869e+00   1.0428139e+00  -4.6126992e-01  -7.3725326e-01  -5.6904163e-01   3.4426046e-01  -2.1046668e+00  -3.3098816e+00  -4.2134995e+00  -2.6235752e+00  -5.0493791e+00   4.6827652e-01   4.0657338e-01  -2.0812328e+00  -3.7846224e+00  -2.7118861e+00  -3.8994508e+00   1.3618727e+00   2.7794639e-01   2.9510353e+00   1.7715761e+00   2.5522277e-01  -1.7154635e+00   6.0220772e-01  -1.5740780e+00  -2.8326202e-01  -1.8641338e+00   4.9129026e-01  -9.6766135e-01   4.1127969e-01  -7.4742909e-01   1.7101521e-01  -1.3399150e+00  -4.4070756e-01  -1.3489949e+00   5.6753184e-01  -1.3585096e+00   8.8178613e-01  -1.1081594e+00   3.5785395e-01  -2.2636425e+00   1.7870424e+00   1.9052523e-02  -7.9369565e-01   1.1812662e+00   1.0712476e+00  -2.7177772e+00  -1.7442537e+00   1.0257829e+00  -1.2390615e-01  -1.5697194e+00   1.5737465e+00   2.6854416e+00   3.5853843e-01  -1.3789961e-01   1.1063305e+00  -1.8125530e+00   4.4320797e-01  -3.0735202e-01  -2.5101584e-01  -2.2962962e+00   5.9575262e-01  -2.6744385e-01   4.6989199e-01  -6.6244123e-01
   6.3010964e-01  -1.3181149e+00   3.6589245e-02  -3.0069784e-01   2.0087540e+00  -1.0937573e+00   1.1895988e+00   1.0803729e+00   7.4832958e-01   5.7642489e-01  -2.3996296e-01   4.1255019e-01   4.1762157e-01   2.0619802e-01   1.3809353e+00   8.4305285e-01  -5.4596632e-01  -1.4777767e+00   3.4322002e-01   9.6503493e-01   9.7091717e-01  -4.8280159e+00   1.7781625e+00   7.6098955e-01   1.6585707e+00  -1.4617075e+00   1.1630314e+00  -9.7408549e-01  -7.9008991e-01  -7.9540172e-01   3.6492002e-01  -2.0053129e+00  -3.7341915e+00  -3.8575806e+00  -2.6388391e+00  -3.9546239e+00   5.6223630e-01   6.9587956e-01  -1.3533504e+00  -3.6326512e+00  -1.6760576e+00  -2.6165007e+00   9.5386100e-01  -3.0658685e-01   1.7837187e+00   6.8098333e-01  -4.1592524e-01  -2.2639913e+00   5.6863420e-01  -1.7051550e+00   4.9743554e-02  -1.9124477e+00   4.8715026e-01  -9.4890692e-01  -1.7650741e-01  -1.4596361e+00   1.2522300e-01  -1.6354722e+00  -4.1054484e-01  -1.6347621e+00   6.4409478e-01  -1.5633016e+00   1.1250538e+00  -1.2486844e+00   7.2449324e-01  -2.4050281e+00   1.5215964e+00  -5.3467461e-03  -5.7731180e-01   1.1922798e+00   2.1057078e+00  -1.9949051e+00   1.1631540e-02   1.3461142e+00   9.0766617e-01  -6.7405544e-01   1.0038559e+00   2.4593257e+00  -4.8471404e-01  -5.5013460e-01   4.0472740e-01  -2.0043417e+00   1.6601883e-01  -1.0693780e+00  -2.3104744e-01  -2.5648167e+00   7.7884083e-01  -1.9347851e-01   7.6938283e-01  -6.2830964e-01
   5.8144763e-01  -1.1073404e+00   4.2037425e-02  -3.0044352e-01   1.7524197e+00  -1.0219403e+00   1.2758154e+00   5.6112227e-01   6.4550258e-01   4.0783270e-01  -1.6093545e-01  -7.3661654e-02   2.6557766e-01  -4.7645082e-01   9.7812089e-01   7.0042896e-01  -1.2509784e-01  -1.6403027e+00   4.5407713e-01   4.1136377e-01   2.2027074e+00  -3.8895532e+00   9.5332395e-01   5.0890018e-01   2.1489302e+00  -7.7343496e-01   1.2431351e+00  -1.0406275e+00  -2.5302320e-01  -9.5701759e-01   1.5629387e-01  -1.2970759e+00  -3.4441600e+00  -3.7469363e+00  -3.3071745e+00  -4.3225808e+00   1.0719024e+00   1.3459608e-01  -7.5103173e-01  -3.5454576e+00  -1.5400453e+00  -1.3158696e+00   1.0139457e+00  -4.2653698e-01   1.4389460e+00  -6.2798960e-02  -3.1864359e-01  -2.1339063e+00   7.4061886e-01  -1.7346018e+00   5.3504236e-01  -2.0744147e+00   9.6440672e-01  -6.7126294e-01  -4.1826708e-01  -1.5604281e+00   2.4518315e-01  -1.3573085e+00   6.1496593e-02  -1.1867064e+00   8.9901830e-01  -1.8058790e+00   1.2178536e+00  -1.2484003e+00   5.1135643e-01  -2.9850726e+00   1.9273132e+00  -1.9288540e-01  -1.1936685e-01   9.0614977e-01   2.8233141e+00  -1.7014645e+00   1.4484218e+00   1.7473609e+00   2.2135398e+00   1.2991823e-01   2.0122982e-01   1.4900323e+00  -6.1211667e-01  -9.7099981e-01   3.8682354e-01  -1.7291521e+00  -2.9137931e-02  -1.5291204e+00   3.8149796e-02  -2.5563402e+00   6.2535796e-01  -5.5162571e-01   1.0756532e+00  -4.9656928e-01
   7.4394199e-01  -9.1333744e-01   1.0209350e-01  -2.3558244e-01   1.4349265e+00  -1.0348779e+00   1.2403105e+00   4.0965782e-01   5.1935264e-01   4.2810510e-01   5.4967881e-02  -2.1066579e-01   2.5222512e-01  -7.6709537e-01   7.6914439e-01   6.8810013e-01   9.8418136e-02  -1.9337236e+00   5.9611209e-01   2.3081835e-01   2.4557720e+00  -3.3273870e+00   6.4741853e-01   4.5991344e-01   2.2317854e+00  -5.9190300e-01   1.3160396e+00  -1.1577921e+00   1.1548916e-02  -7.5864561e-01   2.1264669e-01  -8.0066239e-01  -3.6378171e+00  -3.6188913e+00  -4.8924674e+00  -5.0040701e+00   1.6410392e+00  -2.4351924e-01  -6.3075077e-02  -3.4625722e+00  -1.1426252e+00  -6.6976910e-01   8.2239591e-01  -6.0015674e-01   1.3911509e+00  -2.9301864e-01  -1.1487175e-01  -1.8037728e+00   9.2457473e-01  -1.3118743e+00   9.8602286e-01  -1.8066852e+00   1.1313889e+00  -6.2460305e-01  -4.3378730e-01  -1.6292928e+00   3.4976355e-01  -1.3378690e+00   3.1819236e-01  -7.7229547e-01   9.3133140e-01  -1.9740823e+00   1.2685034e+00  -1.1033396e+00  -6.3398635e-03  -3.5014718e+00   1.2477846e+00  -6.6523151e-01  -3.4573982e-01   1.8104897e-01   3.0805017e+00  -1.6083859e+00   2.0945034e+00   1.9442898e+00   3.2113863e+00   4.7818221e-01  -3.5755182e-01   7.1732708e-01  -3.5798225e-01  -1.0527819e+00   5.0888140e-01  -1.7696255e+00   1.4107000e-02  -1.4805525e+00   2.2956553e-02  -2.6748929e+00   2.9328357e-01  -8.4955886e-01   1.2745393e+00  -5.5390866e-01
   1.1143247e+00  -7.5817814e-01   2.8641933e-01  -1.8872319e-01   1.1681137e+00  -1.3198193e+00   1.1385667e+00   2.5278309e-01   3.0063196e-01   1.8091243e-01   3.5285423e-01  -1.0150197e-01   2.4819573e-01  -1.0592847e+00   4.7932779e-01   7.2569288e-01   3.7695410e-01  -1.9587322e+00   7.4157641e-01   2.5497759e-01   2.6052037e+00  -3.3175330e+00   5.5064778e-01   5.2990480e-01   2.1768369e+00  -6.3708196e-01   1.3430668e+00  -1.6225872e+00   3.6071912e-01  -6.4828731e-01   2.9332343e-01  -4.7214141e-01  -4.0061082e+00  -3.3547907e+00  -6.6350272e+00  -6.0591811e+00   1.9310503e+00  -5.0397346e-01   3.2931542e-01  -3.1584012e+00  -7.9089756e-01   4.8576748e-01   8.5712446e-01  -8.7255531e-01   9.1142640e-01  -8.7777039e-01  -1.2579308e-01  -1.6548317e+00   1.0538229e+00  -1.0684140e+00   1.3365995e+00  -1.5566737e+00   1.4224294e+00  -3.6821502e-01  -8.1910566e-01  -1.9534812e+00   7.1914631e-01  -1.2882893e+00   6.8595972e-01  -5.6125229e-01   1.0979914e+00  -2.1623884e+00   1.6821791e+00  -9.1312635e-01  -3.7980624e-01  -3.9590229e+00   6.4393126e-01  -1.1773857e+00  -3.1648902e-01  -4.0642358e-01   3.4827060e+00  -1.4559058e+00   2.8104268e+00   2.2621853e+00   4.1674258e+00   1.3266175e+00  -1.0760069e+00   1.7711624e-01   1.8739906e-01  -1.1608151e+00   6.0980741e-01  -1.7540895e+00   6.0856298e-02  -1.5969483e+00  -2.6128649e-02  -2.7970026e+00  -3.9686950e-02  -9.7034057e-01   1.5059045e+00  -6.1592242e-01
   1.0637639e+00  -7.3504110e-01   3.0371671e-01  -2.0290880e-01   1.3227822e+00  -1.4101598e+00   9.8556316e-01  -9.1088199e-02   1.9801458e-01  -1.3601439e-01   9.2353571e-02  -3.4562172e-01   2.9785754e-02  -1.3303312e+00   4.0305065e-01   5.7934607e-01  -1.2184969e-01  -1.8648047e+00   5.4630455e-01   1.5868953e-01   3.0623323e+00  -2.9160332e+00   4.2919613e-01   6.2659658e-01   2.4173734e+00  -2.5408762e-01   1.3983010e+00  -1.5861104e+00   3.7896417e-01  -1.0899803e+00   3.8647847e-01  -1.5682432e-01  -4.3837788e+00  -3.0705000e+00  -6.4978383e+00  -5.1217642e+00   1.9467664e+00  -5.6232282e-01   8.6346101e-01  -3.2514015e+00   4.9975064e-01   1.0495252e+00   5.5061112e-01  -1.3118140e+00   3.7608975e-01  -1.5936692e+00  -8.0659878e-01  -1.8722818e+00   1.0432617e+00  -1.1559489e+00   1.4395113e+00  -1.6975586e+00   1.5495257e+00  -4.0955657e-01  -1.0522152e+00  -2.1176965e+00   6.9403732e-01  -1.0075032e+00   8.4281043e-01  -2.4283798e-01   8.4398230e-01  -2.4795803e+00   1.6764125e+00  -9.5744628e-01  -2.7976572e-01  -4.1756958e+00   8.4074359e-01  -8.3089848e-01   4.6722854e-02  -1.2854949e-01   3.7643273e+00  -9.7547523e-01   3.6873612e+00   2.5430705e+00   4.5792851e+00   1.6241134e+00  -1.4666210e+00   4.2163591e-01  -9.8466220e-01  -1.3093161e+00   1.7586456e-01  -1.5304316e+00   2.5450368e-02  -2.1241667e+00   2.8482335e-01  -2.5865223e+00   5.6543582e-01  -8.7872554e-01   1.5090959e+00  -4.6396435e-01
   9.7877324e-01  -8.0471864e-01   3.8905370e-01  -2.1308864e-02   1.1411310e+00  -1.7105194e+00   7.5149264e-01  -4.9970657e-01  -3.9246999e-01  -5.7116333e-01   3.0120996e-02  -6.3962415e-01  -2.5653396e-02  -1.7957075e+00   2.5694548e-01   7.5557901e-01  -4.4639309e-01  -2.1876652e+00   8.1647282e-01  -2.8262736e-01   3.6359707e+00  -2.6013841e+00   4.2089222e-01   1.1272264e+00   2.5320281e+00   6.5057273e-01   1.3432279e+00  -1.7512829e+00   8.5051942e-01  -1.1002457e+00   6.5638666e-01   1.2539926e+00  -4.1591802e+00  -2.3166909e+00  -6.0055123e+00  -3.8305355e+00   2.7659823e+00  -7.2371310e-01   2.2032114e+00  -2.9607645e+00   2.0756926e+00   2.9166900e+00   5.7605340e-01  -1.1700855e+00  -5.1630066e-01  -2.2615408e+00  -9.4393957e-01  -1.4788303e+00   9.4950165e-01  -1.0590059e+00   1.6819892e+00  -1.5871201e+00   1.1919072e+00  -3.7170029e-01  -1.3238592e+00  -2.5712824e+00   5.0719712e-01  -1.3824837e+00   6.7238905e-01  -5.2711397e-01   7.4172013e-01  -2.7218837e+00   1.9918047e+00  -1.0847101e+00  -3.0112428e-01  -4.3401677e+00   2.2041096e-01  -1.0723759e+00   2.5674941e-01  -8.4472949e-01   4.4070288e+00   1.6039688e-01   4.7781226e+00   2.8480737e+00   5.6230969e+00   2.8066498e+00  -1.4918325e+00   2.6308539e-01  -9.2987751e-01  -1.2552966e+00   1.4771019e-01  -1.2300613e+00   3.5095061e-01  -2.0057266e+00   4.1312252e-01  -2.4976799e+00   5.6917757e-01  -1.0549980e+00   1.3911516e+00  -4.7887045e-01
   1.1277230e+00  -7.3226954e-01   5.1138173e-01  -4.7619813e-02   9.5604326e-01  -1.9590681e+00   6.2082247e-01  -8.8050919e-01  -5.2412532e-01  -9.5341557e-01   2.3192481e-01  -6.6229020e-01   1.1703201e-02  -1.9646144e+00   1.9249223e-01   7.5089672e-01  -3.8801136e-01  -1.9222430e+00   9.3742890e-01  -2.9010207e-01   3.6053719e+00  -2.6361998e+00   4.6389702e-01   1.2628644e+00   2.3412509e+00   7.3766968e-01   1.1670217e+00  -1.9403573e+00   1.0888047e+00  -1.1373882e+00   8.6257380e-01   1.6336375e+00  -4.1982496e+00  -1.9683755e+00  -6.0391282e+00  -3.2513569e+00   2.6607232e+00  -7.3674890e-01   2.3553193e+00  -2.7076963e+00   2.6687356e+00   3.7225986e+00   5.4733269e-01  -1.1326441e+00  -1.0510016e+00  -2.4412627e+00  -1.2723365e+00  -1.5394070e+00   9.7469944e-01  -9.8811996e-01   1.6143715e+00  -1.5607657e+00   9.1090559e-01  -2.6167981e-01  -1.6065222e+00  -2.7782723e+00   7.6440936e-01  -1.1966862e+00   8.0830329e-01  -6.1456472e-01   8.1859703e-01  -2.7320453e+00   2.3290464e+00  -9.1461849e-01  -2.9097898e-01  -4.3626798e+00  -2.5820654e-02  -1.0293616e+00   6.1098448e-01  -8.4353283e-01   4.6701117e+00   6.4721029e-01   5.2519199e+00   2.9919111e+00   5.9059972e+00   3.6039592e+00  -1.7713226e+00   2.8902427e-01  -9.2797152e-01  -9.5313025e-01   1.2252463e-02  -8.2877575e-01   4.0492765e-01  -1.9530871e+00   5.7523364e-01  -2.1030365e+00   4.8462518e-01  -7.1327882e-01   1.3785083e+00  -4.7170190e-01
   1.1834939e+00  -3.8643934e-01   6.1657035e-01  -5.2022740e-02   4.9564765e-01  -2.1460523e+00   3.9242140e-01  -1.2258654e+00  -7.2143281e-01  -1.2246435e+00   4.9320918e-01  -7.8488169e-01  -2.0977436e-02  -2.2360063e+00  -1.4819226e-01   5.7021109e-01   1.9327256e-01  -1.8750877e+00   1.0804716e+00  -5.2694835e-01   3.3736037e+00  -2.1510428e+00   1.5264122e-01   1.1869095e+00   2.1255160e+00   1.0566451e+00   9.6846314e-01  -2.0727897e+00   1.5134606e+00  -9.7448336e-01   9.6965540e-01   2.3061649e+00  -3.8045943e+00  -1.4142555e+00  -6.6625903e+00  -3.7131355e+00   3.0280811e+00  -1.0158293e+00   2.8080393e+00  -2.2127673e+00   3.0588573e+00   4.8559650e+00   5.1428567e-01  -1.1808572e+00  -1.1218389e+00  -2.5488529e+00  -1.2449201e+00  -1.1159210e+00   1.2017712e+00  -6.2910777e-01   1.7210667e+00  -1.2843161e+00   9.8151296e-01  -6.4177358e-02  -1.8208210e+00  -2.7511608e+00   8.5003815e-01  -1.0693473e+00   1.0802392e+00  -2.6343255e-01   9.0407644e-01  -2.6419179e+00   2.4288027e+00  -5.6954698e-01  -6.5003430e-01  -4.4908663e+00  -3.5586816e-01  -1.2783804e+00   5.8521878e-01  -1.5545449e+00   4.6000745e+00   6.9795971e-01   5.1856741e+00   3.0626806e+00   6.4506550e+00   3.9965707e+00  -1.9406110e+00   7.6330422e-02  -2.3460616e-01  -8.0463671e-01   3.1753945e-01  -3.8798677e-01   5.8336873e-01  -1.5501889e+00   6.7002829e-01  -1.7984813e+00  -5.9094998e-03  -8.4564032e-01   1.3170742e+00  -4.5927924e-01
   1.4777503e+00  -1.9151904e-01   7.8232946e-01   6.0629586e-02   1.4251840e-01  -2.3824489e+00   9.8222847e-02  -1.3239905e+00  -9.7213596e-01  -1.5950260e+00   8.2800906e-01  -4.6977488e-01   8.4864922e-02  -2.3361348e+00  -2.9034465e-01   6.7602629e-01   5.2803361e-01  -1.5978051e+00   1.3842537e+00  -2.9876257e-01   3.0246207e+00  -2.2487118e+00   2.0573536e-01   1.3133162e+00   1.6629704e+00   9.4075857e-01   8.3426462e-01  -2.2336396e+00   1.7025700e+00  -6.8919669e-01   1.0134220e+00   2.6615249e+00  -3.4753596e+00  -8.0622440e-01  -6.9607172e+00  -3.8315596e+00   3.3189994e+00  -1.0321598e+00   3.1049893e+00  -1.7660309e+00   3.4217489e+00   5.8702365e+00   2.2837407e-01  -1.2300775e+00  -1.7090390e+00  -2.5040089e+00  -1.5094207e+00  -1.0255451e+00   1.0955480e+00  -2.7956570e-01   1.6677247e+00  -8.8454847e-01   8.1779803e-01   1.5271342e-01  -1.9230343e+00  -3.0428697e+00   1.2213438e+00  -1.1075765e+00   1.1559704e+00  -5.0394856e-01   1.0820140e+00  -2.6683098e+00   2.8400211e+00  -3.4472973e-01  -7.8722968e-01  -4.5468469e+00  -1.0396733e+00  -1.6005826e+00   5.8143005e-01  -2.0215994e+00   4.5407677e+00   9.7330734e-01   4.7347620e+00   3.1095227e+00   6.5093794e+00   4.6172887e+00  -1.7525472e+00   9.4573389e-02   7.5767970e-01  -5.3317199e-01   4.8320327e-01  -2.8914356e-01   6.1701033e-01  -9.7443872e-01   5.7348551e-01  -1.6316487e+00  -5.3410034e-01  -6.1409315e-01   1.3069138e+00  -5.0678313e-01
   1.3660515e+00   1.6183956e-01   7.8924800e-01   3.8911696e-02  -4.6881306e-03  -2.4432388e+00  -1.5925932e-01  -1.6604304e+00  -8.8223958e-01  -1.8327878e+00   7.2020061e-01  -7.2806874e-01  -9.0658334e-02  -2.4997532e+00  -1.1049362e-01   5.8145149e-01   6.4682928e-01  -1.2463168e+00   1.3962640e+00  -4.1868185e-01   3.1486554e+00  -1.5674698e+00   9.6634085e-02   1.4288103e+00   1.8561043e+00   1.5316169e+00   7.7870136e-01  -1.7644391e+00   1.9116483e+00  -7.1495712e-01   1.3255563e+00   3.4075134e+00  -3.0085757e+00  -2.3442471e-01  -5.8534014e+00  -2.6631418e+00   3.2108648e+00  -1.0669570e+00   3.4751907e+00  -1.5399200e+00   4.4076606e+00   6.6742446e+00   8.4449480e-02  -1.1416559e+00  -1.6154544e+00  -2.4500422e+00  -1.7375987e+00  -6.5782323e-01   1.1597884e+00  -2.9133782e-01   1.4840529e+00  -8.8733110e-01   5.3825216e-01   1.8268575e-01  -1.9471948e+00  -2.9629038e+00   1.2306448e+00  -7.1582321e-01   9.9889506e-01  -4.5604462e-01   1.0163428e+00  -2.5131002e+00   2.7638943e+00  -7.8435356e-02  -7.0541562e-01  -4.1502329e+00  -9.5537371e-01  -1.2253886e+00   9.3779743e-01  -1.9904968e+00   4.4364135e+00   1.2713062e+00   4.5847586e+00   3.1219133e+00   6.5082506e+00   4.9422004e+00  -1.9171026e+00   2.3868646e-01   5.5384275e-01   1.3983301e-01   4.4146100e-01   5.6246358e-01   9.3497058e-01  -6.2438496e-01   9.3617494e-01  -8.7486532e-01  -2.8760435e-01  -2.7948118e-01   9.5264990e-01  -2.6502698e-01
   1.1294388e+00   4.0350936e-01   9.0904057e-01   7.7783378e-02  -4.9598789e-01  -2.6576391e+00  -3.4731630e-01  -2.0669084e+00  -1.3343744e+00  -2.1116231e+00   1.0703373e+00  -9.0363816e-01   1.4393869e-01  -2.5860454e+00  -5.0874262e-01   3.4368461e-01   1.1947454e+00  -1.3675328e+00   1.6573895e+00  -1.1587003e+00   2.7560881e+00  -1.2229949e+00  -1.1126104e-01   1.4827981e+00   1.2474433e+00   2.1655175e+00   3.7430727e-01  -1.8888536e+00   2.4735531e+00  -6.3753069e-01   1.4380594e+00   4.5160274e+00  -2.3001625e+00   1.9189689e-01  -5.4822181e+00  -2.4363138e+00   3.7284794e+00  -1.3498632e+00   4.0991753e+00  -9.5276809e-01   4.8654234e+00   8.1243108e+00   5.4854722e-01  -6.8865228e-01  -1.6792713e+00  -2.2543242e+00  -1.4100254e+00  -1.9248966e-01   1.4896675e+00   1.4116163e-01   1.3833613e+00  -5.8476371e-01   1.5411466e-01   2.9407617e-01  -2.2374703e+00  -2.8419944e+00   9.2538014e-01  -9.7906478e-01   1.1129889e+00  -5.0227168e-01   1.0281841e+00  -2.3126517e+00   2.8294638e+00   2.0610571e-01  -8.9046765e-01  -4.0889637e+00  -1.3261806e+00  -1.7477744e+00   8.5216219e-01  -3.1887176e+00   4.3959480e+00   1.9362059e+00   4.6106703e+00   3.0506522e+00   7.0690709e+00   5.8629768e+00  -1.3421870e+00   2.7110494e-01   1.5209152e+00   3.0078822e-01   9.9654929e-01   1.1316526e+00   1.3248275e+00   5.5699992e-02   1.0505308e+00  -5.0659224e-01  -9.2098385e-01  -4.9348579e-01   7.4852498e-01  -3.1234486e-01
   9.6780784e-01   3.7219767e-01   9.5543093e-01   3.0633113e-02  -5.7172974e-01  -2.9443731e+00  -5.6460326e-01  -2.2880371e+00  -1.5029739e+00  -2.4102966e+00   8.9861601e-01  -9.2283403e-01   1.0233743e-01  -2.3992137e+00  -5.0170085e-01   2.4691182e-01   9.6602565e-01  -1.0118962e+00   1.4464924e+00  -1.3220306e+00   2.4528786e+00  -1.4344587e+00   1.1195244e-01   1.7171160e+00   8.3762309e-01   2.4294992e+00   2.2456757e-01  -1.8779338e+00   2.3695940e+00  -8.2535419e-01   1.5792461e+00   4.6720358e+00  -2.0700302e+00   5.8127305e-01  -4.2550593e+00  -1.3247144e+00   3.2373514e+00  -1.2042197e+00   3.7535010e+00  -8.7785630e-01   4.6244981e+00   8.7095532e+00   4.7109426e-01  -5.4877545e-01  -1.9395733e+00  -2.1760359e+00  -1.6676370e+00  -3.0067210e-01   1.7175499e+00   3.2629751e-02   1.1185377e+00  -6.5869071e-01  -1.6820931e-01   1.6909212e-01  -2.2974923e+00  -2.7895108e+00   7.5003500e-01  -9.1505190e-01   1.0784721e+00  -6.2294370e-01   8.0825103e-01  -2.3232286e+00   2.6972744e+00   3.1448831e-01  -1.8918016e-01  -3.5775790e+00  -1.2216631e+00  -1.5216373e+00   1.0922535e+00  -3.0633881e+00   4.4363635e+00   2.2818418e+00   4.5374281e+00   3.0554390e+00   6.8541818e+00   6.5714714e+00  -5.0298671e-01   1.2344238e+00   1.2051784e+00   5.6986090e-01   9.2493218e-01   1.6064765e+00   1.3095859e+00   5.8097479e-02   1.4365671e+00  -3.5233326e-02  -7.0137992e-01  -4.8694438e-02   5.3301228e-01  -1.6018646e-01
   1.0390892e+00   5.4478219e-01   1.0649742e+00   2.6983552e-02  -6.7909542e-01  -3.0363611e+00  -8.3526885e-01  -2.3275552e+00  -1.5902671e+00  -2.6502900e+00   1.1656140e+00  -7.1908146e-01   1.1993027e-01  -2.3369112e+00  -6.1380609e-01   1.6160476e-01   1.1868910e+00  -8.4145229e-01   1.4562982e+00  -1.2828766e+00   2.0382621e+00  -1.3529554e+00   1.7024014e-01   1.6645194e+00   5.6015431e-01   2.3095818e+00   7.7742351e-02  -1.8723823e+00   2.3871696e+00  -7.0555937e-01   1.6614609e+00   4.7804367e+00  -1.8225074e+00   9.7046987e-01  -3.5524773e+00  -1.0899531e+00   3.2249223e+00  -1.0826013e+00   3.9223529e+00  -3.3526510e-01   5.1533350e+00   9.0814311e+00   2.2970224e-01  -7.1832828e-01  -1.8462774e+00  -1.7199775e+00  -1.9093213e+00  -2.2800817e-01   1.7395952e+00   4.2852835e-01   8.0643113e-01  -3.0546177e-01  -2.5909751e-01   4.4574317e-01  -2.4805223e+00  -2.7489651e+00   8.6471912e-01  -1.0006496e+00   1.0596450e+00  -7.1672944e-01   9.9452516e-01  -2.1314995e+00   2.9254084e+00   5.4707438e-01  -3.4551882e-01  -3.2912693e+00  -1.4336655e+00  -1.5843643e+00   1.1060354e+00  -3.3540239e+00   3.8847996e+00   2.2360709e+00   3.5967540e+00   2.8820718e+00   6.4848345e+00   6.6692564e+00  -8.3819155e-02   1.5603524e+00   1.7082263e+00   7.8617936e-01   1.1237769e+00   1.8237540e+00   1.3984940e+00   6.8596739e-01   1.2926386e+00   2.1462739e-01  -1.0695791e+00  -2.2111079e-04   3.4120033e-01  -1.0219593e-01
   1.1844441e+00   8.9588325e-01   1.1438879e+00   4.7351946e-02  -9.4466468e-01  -3.0054933e+00  -1.0087515e+00  -2.2232789e+00  -1.4942343e+00  -2.7930996e+00   1.4612087e+00  -3.3430337e-01   2.2038222e-01  -2.1468118e+00  -5.6781160e-01   1.5304030e-01   1.7016257e+00  -2.2616923e-01   1.5909242e+00  -9.9656732e-01   1.5236179e+00  -1.3261641e+00   1.2045924e-01   1.4942035e+00   3.9516132e-02   1.9656616e+00  -2.9169649e-02  -1.7169308e+00   2.2908373e+00  -3.2933575e-01   1.4572177e+00   4.5169802e+00  -1.1957456e+00   1.2188422e+00  -3.0978127e+00  -1.2227148e+00   3.0003819e+00  -9.4089774e-01   3.4340795e+00   6.2110847e-02   4.4923422e+00   9.1930911e+00  -2.5964911e-02  -6.1118212e-01  -1.6888033e+00  -9.9142623e-01  -1.9228685e+00  -1.6544609e-01   1.7084655e+00   7.6562570e-01   5.1393809e-01   2.2310138e-02  -4.7807917e-01   6.0329743e-01  -2.3119093e+00  -2.5730954e+00   1.1490116e+00  -7.7787738e-01   1.1315156e+00  -8.5503152e-01   1.2494626e+00  -1.8966750e+00   2.9575268e+00   9.1356275e-01  -3.3295107e-01  -2.9528807e+00  -1.5743742e+00  -1.7230020e+00   1.1091960e+00  -3.4114034e+00   3.2816864e+00   1.8760044e+00   2.3103065e+00   2.5917803e+00   5.7642883e+00   6.7044562e+00   4.2022955e-01   1.7032467e+00   2.5972935e+00   1.3971225e+00   1.3468225e+00   2.1239116e+00   1.2574710e+00   1.3715557e+00   1.2013446e+00   5.6460867e-01  -1.6277236e+00   3.2968148e-01   2.2609141e-01  -5.4840716e-03
   9.9453331e-01   1.1766359e+00   1.1154763e+00  -2.0887355e-02  -8.4671727e-01  -2.8387601e+00  -1.1354214e+00  -2.2690635e+00  -1.1700918e+00  -2.7831488e+00   1.2957531e+00  -3.9689242e-01   4.9729315e-02  -1.9850928e+00  -3.3191751e-01  -2.3701191e-03   1.6742197e+00   1.9034562e-01   1.3824729e+00  -1.0102233e+00   1.5818122e+00  -7.3471305e-01   6.1728074e-02   1.3987876e+00   1.8791969e-01   2.1585965e+00   3.1413424e-03  -1.1479116e+00   2.1374369e+00  -4.4813614e-01   1.5846889e+00   4.5406367e+00  -8.2582339e-01   1.3568798e+00  -1.4639985e+00  -1.8813425e-01   2.4436957e+00  -7.8653943e-01   3.1960679e+00   1.9953261e-01   4.8220010e+00   9.1104751e+00  -3.1490626e-01  -7.8713769e-01  -1.3057256e+00  -6.8222433e-01  -2.2275242e+00  -1.7770601e-01   1.7010717e+00   6.5116721e-01   1.1698092e-01  -5.5660945e-02  -6.1732964e-01   6.4606626e-01  -2.3256772e+00  -2.2869936e+00   1.0754698e+00  -4.0787249e-01   9.5190517e-01  -8.1425574e-01   1.2757471e+00  -1.5999121e+00   2.7176716e+00   1.1490351e+00  -1.6226686e-02  -2.2507186e+00  -1.1055188e+00  -1.2817620e+00   1.3844163e+00  -3.0206919e+00   2.8420886e+00   1.7363893e+00   1.6582169e+00   2.4077877e+00   5.2031301e+00   6.5990225e+00   5.4552150e-01   2.0739905e+00   2.0518747e+00   1.8754920e+00   1.2694902e+00   2.7393124e+00   1.3231657e+00   1.6125045e+00   1.4645533e+00   1.1968781e+00  -1.2947427e+00   6.2090201e-01  -8.9857592e-02   3.4835373e-01
   7.6871650e-01   1.1358965e+00   1.1197556e+00  -5.2361826e-02  -7.3946220e-01  -2.8801429e+00  -1.2419665e+00  -2.3018713e+00  -1.4474420e+00  -2.9639144e+00   1.3648667e+00  -3.0723969e-01   2.0217626e-01  -1.6268210e+00  -3.7457626e-01  -1.4632157e-01   1.5325775e+00   2.1694336e-01   1.1754895e+00  -1.4338160e+00   1.3349650e+00  -7.9557486e-01   1.4601447e-01   1.3712512e+00  -3.1772447e-01   2.2330919e+00  -9.4097441e-02  -1.1886254e+00   2.0257650e+00  -4.5591026e-01   1.4976171e+00   4.5519045e+00  -8.7629215e-01   1.2418129e+00  -6.0882731e-01   2.8984669e-01   2.3183665e+00  -7.4549928e-01   3.1529493e+00   4.0517557e-01   4.7038041e+00   9.2186400e+00  -1.6243657e-01  -5.5232586e-01  -1.1553777e+00  -1.1829849e-01  -2.0185551e+00  -1.7173072e-01   1.8774493e+00   9.9608730e-01  -1.5828472e-01   1.1965251e-01  -8.2803885e-01   6.4224984e-01  -2.3013445e+00  -1.9094973e+00   7.3860847e-01  -6.1353130e-01   1.0066921e+00  -7.4085007e-01   1.1445154e+00  -1.5477779e+00   2.5748447e+00   1.1467307e+00   2.3923887e-01  -1.9406824e+00  -1.1093150e+00  -1.4702114e+00   1.3886494e+00  -3.2662225e+00   2.4347314e+00   1.9016453e+00   1.3002349e+00   2.2569878e+00   4.8592311e+00   7.0276098e+00   1.6265376e+00   2.7607236e+00   1.8722595e+00   1.8084570e+00   1.4546877e+00   2.7981969e+00   1.3439232e+00   1.8151645e+00   1.4867555e+00   1.2385386e+00  -1.3144208e+00   5.0866132e-01  -2.5711166e-01   4.4296650e-01
   5.5076010e-01   9.9719262e-01   1.1882352e+00  -1.2234074e-01  -7.0445712e-01  -2.7993082e+00  -1.2324707e+00  -2.2122624e+00  -1.2876729e+00  -2.9367094e+00   1.3026751e+00  -1.7263344e-01   2.1961784e-01  -1.3831535e+00  -5.1444797e-01  -3.9748825e-01   1.1486384e+00   3.4921071e-01   8.1901776e-01  -1.3852347e+00   9.5780027e-01  -9.1986928e-01   2.1171956e-01   1.0970668e+00  -7.4196652e-01   1.7819820e+00  -1.7645163e-01  -1.1518181e+00   1.5307234e+00  -7.3039188e-01   1.3058015e+00   3.7819946e+00  -7.1119310e-01   1.1092966e+00   3.5168020e-01   5.7838262e-01   1.6631197e+00  -2.7876057e-01   2.4358135e+00   8.4241062e-01   4.2352715e+00   8.8588102e+00  -3.5931831e-01  -7.4413541e-01  -1.0565426e+00   3.2586955e-01  -2.2512650e+00  -5.5320706e-01   2.0218639e+00   1.1560463e+00  -4.8129138e-01   2.7225646e-01  -7.4093880e-01   7.3337013e-01  -2.5499697e+00  -1.5811168e+00   4.7913952e-01  -6.8638790e-01   1.1767677e+00  -7.5398776e-01   1.1235363e+00  -1.3060924e+00   2.2543689e+00   1.2786155e+00   6.2291926e-01  -1.3595762e+00  -5.8753910e-01  -1.3175810e+00   1.4071065e+00  -2.9472430e+00   1.9289548e+00   1.6301526e+00   5.4464431e-01   2.0296893e+00   4.1143768e+00   6.8330404e+00   2.3764807e+00   3.4152400e+00   1.4508195e+00   1.4700774e+00   1.2391904e+00   2.7181463e+00   9.8121652e-01   1.7576165e+00   1.5433940e+00   1.4411516e+00  -1.4234375e+00   7.1909288e-01  -2.6715626e-01   5.4390990e-01
   5.0186645e-01   1.2152035e+00   1.1908201e+00  -1.6653494e-01  -7.0423114e-01  -2.6510205e+00  -1.1935316e+00  -2.0406187e+00  -1.1265079e+00  -2.9162049e+00   1.4417454e+00   9.4298752e-03   2.8078343e-01  -1.1307634e+00  -3.0321041e-01  -4.1744529e-01   1.3803159e+00   7.6384032e-01   7.9667284e-01  -1.3278683e+00   7.0320073e-01  -7.9990852e-01   1.9152693e-01   8.8733362e-01  -1.0126944e+00   1.5145535e+00  -1.4632419e-01  -9.9190734e-01   1.3679399e+00  -3.5210571e-01   1.0885596e+00   3.3619014e+00  -4.2842734e-01   9.5096419e-01   6.5841322e-01   3.7958690e-01   1.2489979e+00  -2.7969276e-02   1.8041036e+00   1.2463071e+00   3.4994529e+00   8.5565983e+00  -1.9416397e-01  -4.1884162e-01  -4.5477057e-01   1.1333184e+00  -1.7668858e+00  -2.3280766e-01   2.0665086e+00   1.4667675e+00  -6.4986468e-01   5.0670119e-01  -9.4600365e-01   8.4830010e-01  -2.3739186e+00  -1.0521212e+00   4.2158904e-01  -5.1742749e-01   1.2318833e+00  -6.8402279e-01   1.2418538e+00  -9.9342873e-01   2.0155592e+00   1.5376328e+00   5.2602808e-01  -9.1363279e-01  -5.3188566e-01  -1.4764901e+00   1.4198020e+00  -2.8701944e+00   1.2847648e+00   1.0779579e+00  -3.4453948e-01   1.7252036e+00   3.4007843e+00   6.7328132e+00   2.6265612e+00   3.4570648e+00   1.7383557e+00   2.0601464e+00   1.4190967e+00   3.0497768e+00   9.2402938e-01   2.1081599e+00   1.4169836e+00   1.6456434e+00  -1.7356362e+00   7.0783321e-01  -4.4538587e-01   6.8056948e-01
   7.0982389e-01   1.3330920e+00   1.1854380e+00  -1.9338209e-01  -5.2640736e-01  -2.4288763e+00  -1.1859461e+00  -1.6542729e+00  -7.8712851e-01  -2.8162199e+00   1.5660614e+00   5.0430557e-01   2.9629138e-01  -7.6875412e-01  -1.2779099e-01  -3.9232501e-01   1.4025025e+00   1.2171948e+00   6.3029885e-01  -7.4918437e-01   3.8831961e-01  -8.5003329e-01   2.5279212e-01   5.4434309e-01  -1.2488956e+00   5.9751506e-01  -4.0261022e-02  -8.8078413e-01   8.7064629e-01  -1.1041611e-01   8.0029455e-01   2.3667993e+00  -5.1189303e-01   6.4135766e-01   7.3348127e-01  -1.7744825e-01   7.3966917e-01   2.7669119e-01   1.0135525e+00   1.4445236e+00   2.8993875e+00   7.5769694e+00  -6.8704314e-01  -7.3182453e-01  -2.3133150e-01   1.7231694e+00  -1.9625815e+00  -5.5754406e-01   1.7496148e+00   1.6988342e+00  -9.9375445e-01   7.1637342e-01  -7.9427072e-01   1.0065018e+00  -2.2228180e+00  -8.0666421e-01   7.3413099e-01  -3.0288432e-01   1.3082404e+00  -6.5252619e-01   1.5111921e+00  -7.8089708e-01   2.0214871e+00   1.7014572e+00   5.5613129e-01  -5.4395237e-01  -3.7539163e-01  -1.4685278e+00   1.3955841e+00  -2.3200256e+00   5.2184422e-01   3.1011391e-01  -1.6233419e+00   1.4691685e+00   2.2564937e+00   6.0890033e+00   2.9054214e+00   3.6174403e+00   1.7960321e+00   2.1797580e+00   1.3716468e+00   2.8032128e+00   5.8005576e-01   2.3292004e+00   1.1761717e+00   1.6531097e+00  -1.8344272e+00   8.8794140e-01  -3.7406273e-01   8.2070934e-01
   4.6846282e-01   1.4510194e+00   1.0647175e+00  -2.7339821e-01  -3.0609404e-01  -2.1215650e+00  -1.0591738e+00  -1.5395104e+00  -3.9290337e-01  -2.6086639e+00   1.2703038e+00   3.8061181e-01   1.0409285e-01  -5.8585229e-01   2.3451501e-01  -4.5042874e-01   1.1373412e+00   1.4745204e+00   3.2264490e-01  -7.2518116e-01   6.9573772e-01  -2.6583640e-01   1.4658929e-01   3.0910912e-01  -9.5821217e-01   5.8561722e-01   1.7561873e-01  -4.1555651e-01   5.5787968e-01  -7.3605828e-03   7.4525210e-01   1.9837516e+00  -3.9904827e-01   3.8880145e-01   1.4803650e+00   2.1373611e-01   7.2000804e-02   5.4107231e-01   4.4441179e-01   1.5737990e+00   2.5949633e+00   7.0462058e+00  -8.0977156e-01  -7.1902974e-01   2.6259330e-01   2.0138906e+00  -1.7707395e+00  -4.0697738e-01   1.6597218e+00   1.5899511e+00  -1.1454209e+00   6.0967784e-01  -8.0195501e-01   9.7176417e-01  -2.0628615e+00  -2.6524787e-01   4.9179968e-01   7.3546502e-02   1.2264555e+00  -3.5615745e-01   1.4614438e+00  -4.2532939e-01   1.4893548e+00   1.8120025e+00   8.2187557e-01   1.6659453e-01   1.6248976e-01  -1.1250181e+00   1.5741844e+00  -1.6792816e+00   1.6525007e-01  -2.0914597e-01  -1.9162486e+00   1.3158946e+00   1.6446868e+00   5.7218470e+00   2.7748036e+00   3.6919286e+00   9.4333514e-01   2.4755040e+00   1.1617533e+00   3.1197038e+00   4.9453002e-01   2.1697081e+00   1.3430090e+00   1.9710611e+00  -1.4268629e+00   9.3958968e-01  -5.5361893e-01   1.1623049e+00
   2.3556906e-01   1.2863018e+00   1.0460478e+00  -3.0552249e-01  -1.2893263e-01  -1.8068184e+00  -8.6242244e-01  -1.4149083e+00  -2.5622783e-01  -2.4087287e+00   1.3407735e+00   4.0241242e-01   3.4650601e-01  -3.4578141e-01   2.9838257e-01  -5.9343214e-01   8.7267241e-01   1.2884349e+00   2.3212522e-01  -8.5416856e-01   5.0982786e-01  -1.0797021e-01   1.5247005e-01  -3.4290412e-02  -1.2906521e+00   1.2405943e-01   2.1609805e-01  -2.1877097e-01   2.1551228e-01  -2.2211654e-02   5.3310621e-01   1.4648120e+00  -5.3303143e-01  -2.5438911e-01   1.3806199e+00  -1.0299134e-01  -1.7552196e-01   8.3859213e-01   9.2041020e-02   2.0033956e+00   2.5386830e+00   6.2829838e+00  -5.3194877e-01  -3.8146267e-01   6.0886336e-01   2.7492285e+00  -1.2909419e+00  -3.5944846e-01   1.6198794e+00   2.0408223e+00  -1.2963696e+00   9.2289825e-01  -8.0999898e-01   1.0648182e+00  -2.0275753e+00   3.1246853e-01   1.5410269e-01  -9.4627147e-02   1.3643949e+00  -2.9783523e-01   1.3465476e+00  -2.0341667e-01   1.1439521e+00   1.7655502e+00   6.2885036e-01   4.4228270e-01   3.6124271e-01  -1.3472718e+00   1.4387036e+00  -1.6160015e+00  -3.6838730e-01  -2.9287756e-01  -2.3411280e+00   1.1309082e+00   1.0028703e+00   5.4906039e+00   3.2143024e+00   3.7227696e+00   7.0672659e-01   2.0776996e+00   1.1269953e+00   2.7319448e+00   3.7371299e-01   2.2099653e+00   1.1878357e+00   1.8964066e+00  -1.5368773e+00   7.9067217e-01  -5.1725762e-01   1.1247813e+00
   1.4214580e-02   1.2537618e+00   9.5030064e-01  -3.6714405e-01  -1.1701094e-01  -1.7094320e+00  -6.2334743e-01  -1.2397155e+00  -1.2071256e-01  -2.1770579e+00   1.0914124e+00   3.6497077e-01   2.5984378e-01  -6.6733537e-02   4.1544957e-01  -6.5801416e-01   5.8791125e-01   1.4256656e+00  -1.1703122e-01  -8.9597590e-01   4.0768568e-01   2.5944127e-03   1.0947457e-01  -2.4686248e-01  -1.4556967e+00  -4.3249521e-02   3.0220277e-01  -2.8432458e-01  -7.5855057e-02   2.6381693e-01   3.3966838e-01   8.8769792e-01  -5.2907618e-01  -5.4929421e-01   8.8883542e-01  -5.9384310e-01  -8.0054791e-01   1.1017318e+00  -7.9610711e-01   2.1857454e+00   1.3165027e+00   5.9523685e+00  -4.5334576e-01  -2.2915789e-01   8.2345730e-01   2.7899179e+00  -8.0036709e-01  -2.1329581e-01   1.6749924e+00   1.9772241e+00  -1.2461684e+00   8.6618255e-01  -8.0747801e-01   8.8007146e-01  -1.8906076e+00   8.7111723e-01  -2.4744147e-01   1.1287012e-01   1.5022190e+00   1.8169692e-01   1.1530685e+00   1.4730888e-01   4.7604130e-01   1.8936993e+00   1.0104720e+00   1.0262531e+00   5.9761811e-01  -1.3551770e+00   1.2949181e+00  -1.2874846e+00  -4.6913856e-01  -9.3349117e-01  -2.2398024e+00   1.0252390e+00   6.5501798e-01   5.2747666e+00   3.3131906e+00   3.8842644e+00   1.8500159e-01   2.1354290e+00   1.0212525e+00   2.8044252e+00   1.8476875e-01   1.7955950e+00   1.3147325e+00   1.9172627e+00  -1.3952949e+00   6.7139046e-01  -5.2424522e-01   1.3116676e+00
  -1.9018365e-01   1.1169351e+00   8.6463669e-01  -3.8613256e-01   4.3017121e-01  -1.1917831e+00  -4.5204330e-01  -1.1075287e+00   2.5677506e-01  -1.9398446e+00   7.8415971e-01   2.3477940e-01   2.1146381e-01  -6.0847609e-02   7.4074230e-01  -6.6296968e-01   1.8298562e-01   1.3121084e+00  -1.7953787e-01  -7.6192996e-01   8.4620604e-01   6.2697110e-01   7.6515831e-02  -4.9871700e-01  -1.0457197e+00  -2.4112084e-01   6.8663777e-01   3.2661821e-01  -4.3906928e-01   1.0697407e-01   2.2213123e-01   4.1989204e-01  -7.8982625e-01  -1.0749789e+00   9.4439387e-01  -7.7923025e-01  -1.0988128e+00   1.4480194e+00  -1.0021862e+00   2.4966436e+00   2.0003139e+00   4.9935856e+00  -4.1709876e-01  -2.8936532e-01   1.0342078e+00   2.9551518e+00  -6.2870896e-01  -8.7613473e-02   1.2575203e+00   1.9856648e+00  -1.2756267e+00   9.7797245e-01  -4.7980000e-01   1.1131099e+00  -1.7986201e+00   1.3662662e+00  -4.6187358e-01   2.2320798e-01   1.4483360e+00   3.5884092e-01   9.2682262e-01   1.8515665e-01   1.1874400e-01   1.6124525e+00   7.4282794e-01   1.3053351e+00   1.1405536e+00  -1.1514936e+00   1.4204412e+00  -6.1426445e-01  -9.1590403e-01  -1.1381538e+00  -2.4967306e+00   1.0644865e+00  -1.1017910e-02   4.7476048e+00   3.0082103e+00   3.8230206e+00  -7.0108938e-01   1.6720530e+00   7.4994863e-01   2.3524942e+00   1.0127918e-01   1.4860266e+00   1.2091864e+00   1.7921584e+00  -9.0669963e-01   4.0528316e-01  -5.8502862e-01   1.4492122e+00
   2.4831009e-01   1.1929064e+00   7.7182524e-01  -3.5532477e-01   5.2187438e-01  -1.0657751e+00  -3.9335964e-01  -6.2825999e-01   4.2715113e-01  -1.6856907e+00   9.4547374e-01   6.6880134e-01   2.1821072e-01   2.3380576e-01   1.0027440e+00  -4.0725521e-01   4.0270873e-01   1.3351389e+00  -2.7404349e-01  -1.9727013e-01   7.1628495e-01   6.6997127e-01   1.3383597e-01  -7.6781531e-01  -1.0267091e+00  -1.1131865e+00   1.0076534e+00   2.4922262e-01  -6.6775194e-01   8.9966158e-01   1.3092809e-01  -2.3158808e-01  -1.3786360e+00  -1.4130353e+00  -1.3185056e+00  -2.9367827e+00  -1.2231711e+00   1.3988110e+00  -1.4529590e+00   2.6358750e+00   1.2811188e+00   4.3229952e+00  -7.8003861e-01  -4.0398382e-01   1.2062816e+00   3.2379323e+00  -1.2761411e-01   1.6816031e-01   9.1002549e-01   2.3626054e+00  -1.1844584e+00   1.3533651e+00  -3.1958178e-03   1.2747622e+00  -1.3596078e+00   1.6215411e+00  -6.1698138e-02   3.8417526e-01   1.5258058e+00   8.1410441e-01   1.0482303e+00   3.4322869e-01   1.3973516e-01   1.6391850e+00   4.3271200e-01   1.4014379e+00   5.3429340e-01  -1.5343164e+00   1.0528588e+00  -4.8936006e-01  -1.2647605e+00  -2.0432180e+00  -3.0934334e+00   1.1487011e+00  -5.2931306e-01   4.2891385e+00   2.7957142e+00   3.4576060e+00  -1.6180180e-01   1.5098226e+00   9.3469477e-01   1.6488787e+00   3.7792584e-02   1.5801403e+00   8.3985358e-01   1.3051307e+00  -9.4821128e-01   1.9711706e-01  -3.7245669e-01   1.4922887e+00
   3.3807685e-02   9.9891820e-01   6.0581241e-01  -4.6071256e-01   1.0242293e+00  -7.4569736e-01  -1.8398780e-01  -5.5242399e-01   7.2822690e-01  -1.5052486e+00   5.9294133e-01   4.2253501e-01   1.6719122e-01   3.0810221e-01   1.4998033e+00  -3.7229699e-01  -5.7962449e-02   1.3724608e+00  -4.4933377e-01  -5.6580300e-02   8.0729002e-01   9.2982183e-01   2.6114102e-01  -9.2135064e-01  -7.2205340e-01  -1.3270620e+00   1.2486252e+00   6.0953310e-01  -1.0397746e+00   9.6221153e-01   1.4631306e-02  -7.5677311e-01  -1.8615767e+00  -1.9231974e+00  -1.6457747e+00  -2.9258180e+00  -1.7082640e+00   1.7960164e+00  -1.9751092e+00   2.8172216e+00   1.5340117e+00   3.1062483e+00  -4.6904967e-01   3.6206866e-02   1.7090439e+00   3.6932080e+00   4.1663998e-01   6.0433300e-01   6.8439348e-01   2.5186454e+00  -1.1553959e+00   1.4126424e+00  -5.6268801e-03   1.2191539e+00  -9.9582569e-01   2.2897095e+00  -3.7432585e-01   6.4295006e-01   1.5095715e+00   1.1922175e+00   6.0208391e-01   4.2660799e-01  -4.1742246e-01   1.4067235e+00   7.3933633e-02   1.6800886e+00   9.6254071e-01  -1.1730145e+00   1.1949948e+00   3.9371246e-01  -1.7459224e+00  -2.3700301e+00  -3.1619002e+00   1.0916174e+00  -1.4415923e+00   3.5824495e+00   2.5112371e+00   3.5686893e+00  -1.1321157e+00   1.5542163e+00   5.8183221e-01   1.4782611e+00   7.9090336e-02   1.1135294e+00   7.4439116e-01   1.2825672e+00  -3.9748981e-01   6.1949252e-02  -5.2605573e-01   1.5234738e+00
  -1.5690249e-02   6.3348315e-01   6.1817532e-01  -3.9608417e-01   1.1072802e+00  -5.9948306e-01   9.6108897e-02  -3.2052325e-01   8.8096484e-01  -1.1719680e+00   4.5827817e-01   5.5962897e-01   2.6666038e-01   4.3749650e-01   1.5587761e+00  -2.6080279e-01  -7.0831682e-01   1.2008040e+00  -4.9278430e-01   3.0995447e-01   5.4807799e-01   6.9666551e-01   5.9080046e-01  -9.6454402e-01  -8.3302251e-01  -1.8215301e+00   1.2668686e+00   5.2572339e-01  -1.3597008e+00   1.0653124e+00   5.6188275e-02  -1.2862078e+00  -2.0536553e+00  -2.1886371e+00  -2.3554067e+00  -3.1967295e+00  -2.1491503e+00   2.3463845e+00  -2.4182657e+00   3.2379862e+00   1.6916311e+00   2.5795185e+00  -5.9021248e-01  -1.1233222e-01   1.0237171e+00   3.2544256e+00   3.0156608e-01   2.6733683e-01   2.0115915e-01   2.3179092e+00  -1.2411113e+00   1.4759904e+00  -1.2267023e-01   1.1264970e+00  -1.1801964e+00   2.2523551e+00  -5.5956335e-01   5.2574138e-01   1.3865816e+00   1.0313157e+00   4.1457267e-01   7.8895162e-01  -6.3875858e-01   1.3006985e+00   2.6506498e-01   2.1720750e+00   8.6992669e-01  -1.1392350e+00   9.2381869e-01   7.9481192e-01  -1.5263392e+00  -2.3253020e+00  -2.7615028e+00   1.0536559e+00  -1.7764018e+00   3.2706920e+00   2.1811176e+00   3.4901514e+00  -1.3888172e+00   1.1055006e+00   1.7610637e-01   8.4394326e-01  -1.3942644e-02   7.0705746e-01   6.0257630e-01   1.1117767e+00  -2.2083510e-01   1.6014871e-01  -3.5924019e-01   1.4457557e+00
  -1.2792572e-01   4.3801380e-01   4.8388747e-01  -3.4820795e-01   1.1690184e+00  -3.0512415e-01   2.9066362e-01  -2.0434106e-01   1.0494525e+00  -8.2382446e-01   2.1428275e-01   3.9143183e-01   2.7053013e-01   3.8739222e-01   1.7632186e+00  -1.1431020e-01  -8.3396083e-01   1.0109372e+00  -4.1917950e-01   4.7083514e-01   6.4023143e-01   1.0200836e+00   5.5887920e-01  -1.0754852e+00  -6.7000764e-01  -1.9205397e+00   1.4508497e+00   7.9657004e-01  -1.5156102e+00   1.3428908e+00  -5.0700657e-02  -1.4636193e+00  -1.9949872e+00  -2.3717176e+00  -3.3913243e+00  -3.8835151e+00  -2.2363664e+00   2.4985022e+00  -2.7841482e+00   3.4262328e+00   1.3833831e+00   2.0327333e+00  -6.0647374e-01   1.6491040e-01   9.3067148e-01   3.2502076e+00   7.8351118e-01   6.1988271e-01  -1.0536865e-01   2.3450053e+00  -1.0287812e+00   1.5991943e+00   2.1029455e-02   1.0931430e+00  -8.0167506e-01   2.5639907e+00  -7.5304545e-01   5.8453889e-01   1.3279986e+00   1.2418854e+00   8.6811292e-02   8.8718365e-01  -1.0819702e+00   1.0674905e+00   6.2523825e-02   2.3523976e+00   8.5072058e-01  -1.1068704e+00   7.2865992e-01   1.1265514e+00  -1.4910360e+00  -2.4799207e+00  -2.5886783e+00   1.1332140e+00  -2.0937722e+00   2.8601156e+00   1.9677092e+00   3.2132484e+00  -1.4270783e+00   7.6687418e-01   3.1010625e-02   3.3434550e-01  -6.0189389e-02   4.1450266e-01   5.0968119e-01   8.9278544e-01  -8.7337348e-02  -2.0986674e-02  -2.8706424e-01   1.4011096e+00
  -2.9869744e-01   4.8912037e-01   3.2159911e-01  -2.9354107e-01   1.2847421e+00   1.6175413e-01   4.6507462e-01  -1.8660615e-01   1.3152079e+00  -4.5636960e-01  -5.7078431e-02   6.6329767e-02   1.8768559e-01   1.6432807e-01   2.0340983e+00   2.1363419e-02  -6.7156328e-01   8.6508015e-01  -2.0003331e-01   5.4091376e-01   1.0068625e+00   1.8951741e+00   3.3408875e-01  -1.1777201e+00  -9.5440110e-02  -1.5629307e+00   1.6693337e+00   1.3372543e+00  -1.3824689e+00   1.6348512e+00  -7.6816392e-02  -1.1839211e+00  -1.7341563e+00  -2.4408419e+00  -4.1057755e+00  -4.4225103e+00  -2.0281404e+00   2.5064603e+00  -2.6809069e+00   3.6820643e+00   1.8314666e+00   1.5482940e+00  -5.9008218e-01   2.9092679e-01   9.7870887e-01   3.0006194e+00   1.2238467e+00   1.1972262e+00  -6.0281480e-01   2.1937491e+00  -8.1861847e-01   1.6184748e+00   1.6988214e-01   1.1372092e+00  -4.4384317e-01   2.9172353e+00  -9.1527495e-01   8.4604939e-01   1.1508730e+00   1.6101697e+00  -2.0274894e-01   1.0247493e+00  -1.4880903e+00   8.4006243e-01  -4.2687606e-01   2.4508667e+00   1.0033951e+00  -9.4265090e-01   6.4755756e-01   1.4187383e+00  -1.5782183e+00  -2.6936995e+00  -2.4338413e+00   1.1930573e+00  -2.2286816e+00   2.1701788e+00   1.1988626e+00   2.5620298e+00  -1.4995379e+00   6.3279620e-01  -8.4232637e-03   7.4390482e-02   1.6568193e-01   2.5206989e-01   4.2474417e-01   7.8830963e-01   1.7237067e-01  -4.5651659e-01  -3.6806221e-01   1.4448918e+00
   2.6120991e-01   3.4418624e-01   3.0925093e-01  -1.1279202e-01   1.2638642e+00   6.2729179e-02   4.0805132e-01   2.4449403e-01   1.0367195e+00  -2.5370874e-01   1.8139245e-01   5.6694805e-01   3.2173425e-01   3.4428233e-01   2.0606573e+00   4.7706450e-01  -3.6658328e-01   5.2078237e-01  -2.6619307e-02   9.7251413e-01   8.4725209e-01   1.5332048e+00   6.2762558e-01  -1.0074987e+00  -1.0324660e-01  -2.0189687e+00   1.8958793e+00   9.3747831e-01  -1.1946740e+00   2.4249385e+00   6.2013142e-02  -1.1451336e+00  -2.4551820e+00  -2.3868823e+00  -6.9929385e+00  -6.8091391e+00  -1.6125786e+00   2.2205759e+00  -2.4887927e+00   3.8152431e+00   1.6531764e+00   1.6693065e+00  -8.5202588e-01   6.2329217e-02   3.1997009e-01   2.5372345e+00   1.6088450e+00   1.4313908e+00  -1.0653428e+00   2.3844331e+00  -5.6208887e-01   2.0335462e+00   6.6623221e-01   1.3234866e+00  -1.7803376e-01   2.6350889e+00  -4.6675325e-01   5.9547512e-01   1.0523011e+00   1.8026945e+00  -2.5625596e-01   9.3025642e-01  -1.0609469e+00   5.7526486e-01  -7.9088770e-01   2.2119167e+00  -2.4370237e-01  -1.6034430e+00   8.3852080e-02   9.2994392e-01  -1.3064010e+00  -2.8833157e+00  -2.2440132e+00   1.5282931e+00  -1.9446482e+00   2.3557588e+00   9.5046363e-01   2.1461440e+00  -2.7881994e-01  -7.3644937e-03   3.5011434e-01  -1.0861735e+00   4.1107315e-01   2.7347547e-01  -7.6635708e-02  -1.2190653e-01   7.8440554e-02  -8.9391379e-01  -8.0471616e-02   1.2755252e+00
  -4.9160011e-02   6.1888963e-02   7.3691209e-02  -1.6127744e-01   1.7807482e+00   4.9203020e-01   4.9267861e-01   2.8047832e-01   1.3301334e+00   6.7564989e-02  -4.2061475e-01   1.8173655e-01   1.8914960e-01   3.8175572e-01   2.4942131e+00   4.5290555e-01  -9.9915448e-01   4.2020192e-01  -2.9973094e-01   1.1141761e+00   9.8213106e-01   1.9488539e+00   7.1229934e-01  -1.0285229e+00   4.0162982e-01  -1.8465142e+00   2.1036474e+00   1.5349003e+00  -1.5644896e+00   2.1712245e+00   3.2232400e-02  -1.4739931e+00  -3.0038608e+00  -2.6171335e+00  -7.1323188e+00  -6.2498065e+00  -1.9158602e+00   2.4434911e+00  -2.6614447e+00   3.5866814e+00   2.4330732e+00   2.3186576e-01  -1.0034042e+00   9.4042305e-02   5.4515557e-01   2.5993781e+00   1.6225016e+00   1.6096240e+00  -1.2885651e+00   2.3336990e+00  -4.8562318e-01   1.9512028e+00   8.5352340e-01   1.0747404e+00   3.3304603e-01   3.1451713e+00  -8.5287374e-01   9.1689497e-01   9.0383646e-01   2.3640241e+00  -1.0956160e+00   7.5552109e-01  -1.7638007e+00   1.0582421e-01  -1.0690524e+00   2.2644154e+00   2.3578381e-01  -8.1818079e-01   1.2059916e-01   1.9471501e+00  -1.6449408e+00  -2.9126026e+00  -2.0636751e+00   1.5721353e+00  -2.7010530e+00   1.2503150e+00   7.2056321e-01   2.5031067e+00  -1.7529797e+00  -4.0424544e-01  -2.1774061e-01  -1.5596956e+00   5.0578703e-01  -4.5608328e-01  -3.5562531e-02  -2.2456342e-01   1.0295769e+00  -1.0173785e+00  -2.3080261e-01   1.2884292e+00
  -1.4949680e-01  -1.2213630e-01   2.3745160e-02   4.6939626e-02   1.4432692e+00   5.3451189e-01   5.6092936e-01   2.5119078e-01   1.1030353e+00   3.7577223e-01  -5.8724170e-01  -4.1437830e-02   6.0853532e-02   4.1419824e-02   2.2150781e+00   6.9635229e-01  -9.2775958e-01  -1.1186828e-01  -1.3487429e-01   9.3027084e-01   1.5601071e+00   2.3375220e+00   5.2598674e-01  -7.9667732e-01   8.9234942e-01  -1.0948745e+00   2.0510276e+00   1.3660501e+00  -1.0251347e+00   2.4237961e+00   2.2737043e-01  -5.3962156e-01  -2.4688667e+00  -2.0044813e+00  -7.6378784e+00  -6.5688738e+00  -1.3879462e+00   2.1973190e+00  -2.0795154e+00   3.8411409e+00   2.6949090e+00   1.3454053e+00  -1.3076282e+00  -2.9198929e-01  -5.1145028e-01   1.2760014e+00   1.5308470e+00   1.7340149e+00  -1.6760991e+00   1.8184899e+00  -2.0387805e-01   1.7979938e+00   1.0988116e+00   1.1194644e+00   1.1003402e-01   2.7048920e+00  -1.0079525e+00   6.5915622e-01   6.1407101e-01   2.3805113e+00  -1.1441373e+00   9.5712781e-01  -1.7001329e+00  -1.5169521e-01  -9.4295079e-01   2.4197899e+00  -5.9619374e-02  -8.7543884e-01  -6.6731548e-02   1.5264840e+00  -7.4871748e-01  -2.5327674e+00  -8.7839476e-01   1.8501558e+00  -1.7057235e+00   1.4792408e+00   1.0761859e-01   1.8366946e+00  -1.2406229e+00  -1.1212652e+00  -1.8894607e-01  -1.9417574e+00   7.6868572e-01  -7.3437222e-01  -4.2512443e-02  -5.5148004e-01   1.0208075e+00  -1.5094994e+00  -9.0486898e-02   1.3061743e+00
  -1.1495256e-01  -3.4028534e-01  -1.1055534e-01   1.4517513e-01   1.4119680e+00   8.2283829e-01   6.6173290e-01   4.2171300e-01   1.1361950e+00   7.5755228e-01  -4.4174861e-01  -5.1902432e-02   3.5886366e-01   2.4066887e-01   2.7045427e+00   1.0129777e+00  -9.0812573e-01  -1.9176859e-01   1.7642553e-01   1.0619245e+00   1.3197002e+00   2.1951198e+00   8.0007973e-01  -6.1187792e-01   8.5133724e-01  -1.1309584e+00   2.0238530e+00   1.6966234e+00  -9.9815069e-01   2.9411338e+00   3.3090281e-01  -4.7739931e-01  -2.6781447e+00  -2.0977375e+00  -8.4590131e+00  -6.1884013e+00  -1.4245633e+00   2.2403906e+00  -2.1671502e+00   3.6747562e+00   2.7011685e+00   4.0870562e-01  -1.2114430e+00   4.4910761e-01  -3.2141440e-01   2.0965242e+00   2.1333095e+00   2.1706834e+00  -1.7690113e+00   2.2105140e+00  -8.3172710e-02   2.0573376e+00   5.6983293e-01   9.0211748e-01   8.3560934e-01   2.9330877e+00  -1.0283008e+00   6.2376462e-01   2.5944810e-01   2.2153828e+00  -1.5757898e+00   1.0146730e+00  -1.8584409e+00  -4.0730917e-01  -1.5212977e+00   2.3572865e+00  -9.3561682e-01  -8.4668958e-01  -3.5164647e-01   1.6034350e+00  -7.6730419e-01  -2.1314876e+00  -6.6640913e-01   1.7106345e+00  -2.0805285e+00   1.2901697e+00  -7.2623124e-02   1.4637644e+00  -9.1281595e-01  -7.5604180e-01  -2.6681925e-01  -2.3304660e+00   1.0478784e+00  -5.5067338e-01  -3.6068055e-01  -7.1019740e-01   9.5293825e-01  -1.4418396e+00  -1.6374988e-01   1.0625874e+00
  -3.0869152e-02  -3.4020473e-01  -1.8215186e-01   2.3078816e-01   1.2176076e+00   1.0565074e+00   7.0491503e-01   5.6937773e-01   1.2975136e+00   1.1044554e+00  -3.9365792e-01  -4.3998019e-02   3.7501079e-01   1.7963182e-01   2.8193877e+00   1.1793811e+00  -6.0280813e-01  -9.2910946e-02   3.3323999e-01   1.3270197e+00   1.3011384e+00   2.2675376e+00   7.4861939e-01  -5.7303748e-01   1.1160193e+00  -1.0363221e+00   1.9402370e+00   1.8476718e+00  -8.0925721e-01   3.2431609e+00   3.2468605e-01  -4.3613496e-01  -2.4796037e+00  -1.8398650e+00  -9.0210401e+00  -6.3409278e+00  -1.4490260e+00   2.1924315e+00  -2.3153667e+00   3.6868669e+00   2.5605125e+00   2.6153274e-02  -1.3893600e+00   4.6543529e-01  -3.7328649e-01   2.0739232e+00   2.1857388e+00   2.3487880e+00  -1.9168674e+00   2.1724049e+00   2.5010979e-02   2.0900847e+00   5.9292978e-01   8.6552039e-01   1.0904855e+00   2.9004259e+00  -8.5481509e-01   8.2169589e-01   8.4261826e-02   2.2670324e+00  -1.7083957e+00   1.1552105e+00  -1.8963510e+00  -4.8185951e-01  -1.9283478e+00   2.3251064e+00  -1.1551209e+00  -6.1561718e-01  -4.4947923e-01   1.7572557e+00  -7.1873729e-01  -2.1976121e+00  -5.7363505e-01   1.6193331e+00  -2.1572674e+00   7.6841768e-01  -7.2464454e-01   9.0636238e-01  -4.4275014e-01  -6.4817191e-01  -3.4772447e-01  -2.5107487e+00   1.2129130e+00  -5.8727296e-01  -5.4978330e-01  -7.7860038e-01   8.4591459e-01  -1.4756609e+00  -1.3094309e-01   9.6963302e-01
  -6.8354716e-03  -4.0336814e-01  -2.4148387e-01   3.7714133e-01   1.3055583e+00   1.2785379e+00   5.7452923e-01   7.0869962e-01   1.2476787e+00   1.3344574e+00  -4.8827177e-01  -7.7598507e-02   4.2153819e-01   8.2032335e-02   2.9001649e+00   1.3299166e+00  -3.8832753e-01  -1.8707250e-01   5.3453108e-01   1.3779204e+00   1.4550926e+00   2.3647476e+00   8.1154144e-01  -3.0929085e-01   1.5025881e+00  -6.1079954e-01   1.9948685e+00   2.2137820e+00  -5.7837956e-01   3.2205811e+00   3.6993153e-01  -7.2640191e-03  -2.4872842e+00  -1.6217230e+00  -9.1380686e+00  -6.3582971e+00  -1.0884192e+00   2.0007852e+00  -1.8702481e+00   3.6062448e+00   3.2258096e+00  -2.5015371e-01  -1.2644638e+00   5.9076403e-01  -3.6516069e-01   1.9941146e+00   2.2858231e+00   2.6539734e+00  -2.0778837e+00   2.1429585e+00   1.2905776e-01   2.1908921e+00   7.9929305e-01   8.9084227e-01   1.3615833e+00   2.7790978e+00  -7.5893486e-01   7.6596355e-01  -2.1608488e-01   2.1360435e+00  -2.0562358e+00   8.6388237e-01  -1.7684807e+00  -8.3063245e-01  -2.4218249e+00   2.0228654e+00  -1.2915131e+00  -5.1540642e-01  -4.9570914e-01   1.5807329e+00  -7.3981828e-01  -1.8110288e+00  -5.3040141e-01   1.6437012e+00  -2.0212994e+00   4.6579580e-01  -9.5657926e-01   5.7015035e-01   5.3588303e-02  -8.3698643e-01  -2.2961402e-01  -2.9068021e+00   1.5945228e+00  -5.9740251e-01  -7.3416052e-01  -1.0623892e+00   1.0733664e+00  -1.7181044e+00  -1.7596978e-01   8.1012044e-01
   1.2310360e-01  -3.6880394e-01  -3.5042145e-01   5.4168679e-01   1.1443346e+00   1.3146192e+00   4.4326678e-01   9.5027784e-01   1.0896287e+00   1.6687178e+00  -5.0986433e-01  -2.2575983e-02   3.3866274e-01   2.1099157e-01   2.9816929e+00   1.5687703e+00  -1.1026610e-01  -2.0049992e-01   5.8161760e-01   1.3268033e+00   1.6856877e+00   2.3683279e+00   8.3324976e-01   5.1002322e-02   1.8457297e+00  -9.8768846e-02   1.9636205e+00   2.2761709e+00  -2.1197767e-01   3.5419249e+00   5.6935294e-01   5.5559692e-01  -2.5092519e+00  -1.1568127e+00  -9.4103980e+00  -6.0863456e+00  -9.8342044e-01   1.5600490e+00  -1.6169817e+00   3.1021163e+00   3.0374116e+00  -4.7630450e-02  -1.4628400e+00   5.3980592e-01  -4.1637865e-01   1.7236899e+00   2.2919562e+00   2.8541383e+00  -2.0161832e+00   2.0010276e+00   2.9583680e-01   2.0902762e+00   8.2041521e-01   7.1869388e-01   1.6693149e+00   2.4680582e+00  -6.1442402e-01   7.7190550e-01  -6.2808005e-01   2.0907287e+00  -2.2156043e+00   8.3440565e-01  -1.6061436e+00  -9.5751647e-01  -2.5168322e+00   1.9816379e+00  -1.9564324e+00  -4.5949417e-01  -6.6874907e-01   1.2143800e+00  -2.8855343e-01  -1.4842007e+00   8.1610674e-02   1.6585488e+00  -1.4381710e+00   6.0250617e-01  -1.3624884e+00   1.8049962e-01   5.4453194e-01  -5.6315624e-01  -2.8614773e-02  -2.8975210e+00   1.9464129e+00  -5.8264727e-01  -8.2094163e-01  -1.2525927e+00   1.2289980e+00  -1.8882160e+00  -2.1026292e-01   8.3683772e-01
   1.4528598e-01  -5.0076050e-01  -3.5441486e-01   7.0252674e-01   9.9247987e-01   1.4803615e+00   3.9860832e-01   1.0644829e+00   1.0359884e+00   1.9362049e+00  -4.2791799e-01   8.0318688e-02   3.6323251e-01   1.6970355e-01   2.7884199e+00   1.6785917e+00  -3.2520223e-02  -2.3345072e-01   6.7949905e-01   1.3527165e+00   2.0172144e+00   2.2801413e+00   7.7483723e-01   2.6636489e-01   2.1479434e+00   2.3037634e-01   1.7222939e+00   2.2447947e+00   1.0971948e-01   3.3594307e+00   6.3603070e-01   9.3246691e-01  -2.2452566e+00  -7.7390815e-01  -8.5154111e+00  -5.1506099e+00  -8.1825098e-01   1.3479324e+00  -1.2650817e+00   2.8396406e+00   3.4509730e+00   3.0392276e-03  -1.8265201e+00   7.6304498e-02  -9.9473020e-01   1.1851233e+00   1.5795528e+00   2.3626280e+00  -2.2073008e+00   1.6665933e+00   2.0686843e-01   1.8480582e+00   8.5174586e-01   6.8474464e-01   1.4350758e+00   1.9082256e+00  -4.1871828e-01   6.2407921e-01  -9.4399189e-01   1.6644653e+00  -2.0899856e+00   8.5340335e-01  -1.1652396e+00  -1.1317286e+00  -2.5381968e+00   1.8763576e+00  -1.9892078e+00  -2.0979223e-01  -5.6335095e-01   1.1195283e+00   1.1321458e-01  -9.0957907e-01   5.8324282e-01   1.5837600e+00  -1.0120567e+00   4.7193536e-01  -1.8173868e+00  -2.5292701e-01   7.9043987e-01  -7.6514507e-01  -1.0638575e-01  -3.0393935e+00   2.0885380e+00  -6.1708847e-01  -9.1195846e-01  -1.3292996e+00   1.2424700e+00  -1.9301332e+00  -7.8694916e-02   7.9619980e-01
   5.2475340e-02  -7.2039841e-01  -4.0286427e-01   9.0986185e-01   9.1399222e-01   1.5778026e+00   3.3448815e-01   1.3437749e+00   7.8090231e-01   2.1498994e+00  -5.2663610e-01   2.8363744e-01   4.5760742e-01   4.3924073e-01   2.8313964e+00   1.8556401e+00  -4.7169372e-01  -1.2919613e-01   6.3328984e-01   1.3627714e+00   2.0486355e+00   1.8237108e+00   9.9308446e-01   7.1719497e-01   2.1178254e+00   6.4203530e-01   1.5176732e+00   2.2153992e+00   1.5419187e-01   3.3172813e+00   6.2882466e-01   1.1032930e+00  -2.2042099e+00  -4.2715764e-01  -7.4041765e+00  -3.4704331e+00  -6.9163966e-01   1.3429540e+00  -9.2805544e-01   2.3159339e+00   3.5780032e+00  -2.8293277e-01  -2.1300054e+00  -2.1302902e-02  -1.4264305e+00   1.0212698e+00   1.1108139e+00   1.9699597e+00  -2.2588388e+00   1.4519892e+00   1.7228736e-01   1.6489644e+00   4.2833074e-01   2.3481023e-01   1.6032942e+00   1.5762674e+00  -5.2846074e-01   4.0749438e-01  -1.3680216e+00   1.2698008e+00  -2.3650423e+00   7.0142196e-01  -1.0817165e+00  -1.3590628e+00  -2.2642563e+00   1.8038782e+00  -2.3515055e+00   2.5507518e-02  -6.5109546e-01   1.0303759e+00   3.6374377e-01  -3.2494428e-01   9.8516685e-01   1.3617455e+00  -8.0087275e-01   2.6705655e-01  -1.6382195e+00  -2.0442195e-01   5.5659422e-01  -5.3894131e-01  -2.8278375e-01  -3.1605322e+00   2.2366058e+00  -6.7806841e-01  -9.2660691e-01  -1.4628251e+00   1.4670303e+00  -1.8812879e+00  -8.6926600e-02   7.1923991e-01
  -3.7082394e-02  -7.2175557e-01  -4.1831347e-01   9.5765062e-01   4.9670591e-01   1.7309851e+00   3.3444565e-01   1.4217201e+00   6.4775683e-01   2.4748113e+00  -2.7199144e-01   2.6649639e-01   4.9886043e-01   5.3677901e-01   2.4586066e+00   1.7241691e+00  -4.0573054e-02  -2.7916344e-01   5.2812487e-01   9.5588632e-01   2.1877090e+00   1.8469010e+00   6.3659571e-01   6.4981432e-01   2.1696487e+00   9.8941498e-01   1.2399135e+00   2.0248436e+00   5.2529814e-01   3.3161991e+00   5.8536787e-01   1.2542847e+00  -2.0050309e+00  -2.0012981e-01  -7.3000727e+00  -3.2561918e+00  -6.5765619e-01   9.0698537e-01  -8.4724419e-01   2.0541971e+00   2.8124135e+00  -2.4346742e-01  -2.1689203e+00  -1.5766089e-01  -1.1728310e+00   1.1384898e+00   1.1221122e+00   1.9034439e+00  -1.7476771e+00   1.5765734e+00   3.4794299e-01   1.5699134e+00   6.1812824e-01   1.7253553e-01   1.4948738e+00   1.5487278e+00  -5.6049765e-01   3.0368132e-01  -1.3088253e+00   1.4384532e+00  -2.2675117e+00   8.4821524e-01  -1.0220937e+00  -1.3019073e+00  -2.4718245e+00   1.6337822e+00  -2.4818066e+00   3.6860954e-02  -7.4547351e-01   4.7292302e-01   5.4881981e-01  -2.4295906e-01   1.3963422e+00   1.1690277e+00  -1.4292359e-02   2.2604409e-01  -1.9386904e+00  -7.3546846e-01   8.9010831e-01  -6.4603413e-01  -7.8649125e-02  -3.0653155e+00   2.2742078e+00  -6.2495505e-01  -9.5381334e-01  -1.5389088e+00   1.0171338e+00  -2.1863704e+00   3.9113975e-02   6.8455932e-01
  -6.8755443e-02  -7.6710446e-01  -4.1493053e-01   1.0295775e+00   3.8651119e-01   1.8759038e+00   2.5836702e-01   1.6249557e+00   5.3341258e-01   2.5885421e+00  -2.1239827e-01   4.9214391e-01   5.0897936e-01   6.5490313e-01   2.1752133e+00   1.6516004e+00   8.8837972e-02  -1.2621191e-02   4.2076892e-01   9.7163777e-01   2.2060994e+00   1.5256749e+00   4.9400023e-01   7.1761268e-01   2.1851609e+00   1.1278711e+00   1.0056145e+00   1.8611620e+00   6.1247535e-01   3.0662244e+00   3.1300041e-01   1.0214625e+00  -1.8035979e+00   2.3162335e-02  -6.3166653e+00  -2.5463947e+00  -6.0631920e-01   7.6232642e-01  -8.6154888e-01   1.6761038e+00   2.3581642e+00  -7.3620985e-01  -2.3557270e+00  -4.8844425e-01  -1.1822207e+00   1.0807946e+00   6.0061619e-01   1.4578682e+00  -1.6126298e+00   1.4599663e+00   3.4322490e-01   1.3655059e+00   7.4365734e-01   2.4525136e-02   1.4150930e+00   1.3460274e+00  -4.4498173e-01   2.4608593e-01  -1.3125451e+00   1.3046985e+00  -2.1904286e+00   6.6215414e-01  -8.0329750e-01  -1.3602519e+00  -2.5119905e+00   1.3161450e+00  -2.1902587e+00   2.4419112e-01  -6.3230988e-01   4.0985476e-01   4.3300097e-01  -2.4530372e-01   1.2215328e+00   8.9692321e-01   1.5947819e-01  -3.2605127e-01  -1.9657019e+00  -8.1922086e-01   9.5168349e-01  -5.7257652e-01  -2.9637792e-02  -3.0372018e+00   2.1753375e+00  -6.6336641e-01  -9.9505751e-01  -1.6425748e+00   8.9289698e-01  -2.3177136e+00   1.5524490e-01   6.2578073e-01
   1.9929678e-01  -8.0953274e-01  -3.7848813e-01   1.1413195e+00   2.4404772e-01   1.7418101e+00   7.3529704e-02   1.9129063e+00   2.5919550e-01   2.6387660e+00   9.8701896e-03   8.0800254e-01   4.6369154e-01   8.1843510e-01   2.1454636e+00   1.8946936e+00   3.1097080e-01   7.6188383e-02   3.9327950e-01   9.3538428e-01   2.5641489e+00   1.0175171e+00   6.3146028e-01   1.0759114e+00   2.4921092e+00   1.3151593e+00   1.0007646e+00   1.6456758e+00   9.0388130e-01   3.2602594e+00   5.0798775e-01   1.2477794e+00  -1.9575363e+00   4.0969797e-01  -5.7802233e+00  -1.9831041e+00  -6.7851037e-01   4.5960635e-01  -5.7479067e-01   1.3044236e+00   1.9517560e+00  -4.2325573e-01  -2.2888273e+00  -4.2843472e-01  -1.0402268e+00   1.2257852e+00   6.0597178e-01   1.5189732e+00  -1.3235604e+00   1.4699573e+00   4.6020603e-01   1.3262326e+00   7.5934637e-01   3.5781258e-02   1.3871034e+00   8.8831566e-01  -6.6296980e-02   1.4704781e-02  -1.6034777e+00   8.4326271e-01  -1.8910680e+00   5.9581862e-01  -1.9794705e-01  -1.3785957e+00  -2.5196071e+00   1.2855258e+00  -2.7165424e+00   1.6030478e-01  -4.7288958e-01  -6.4704852e-02   7.8508250e-01   3.0839899e-02   1.4853234e+00   7.9414282e-01   9.1470932e-01   2.1748408e-01  -2.3101126e+00  -1.2405611e+00   1.6222015e+00  -4.7036121e-02   2.4995122e-01  -2.8325338e+00   2.3714741e+00  -3.8534560e-01  -1.1109748e+00  -1.7712259e+00   7.5495371e-01  -2.3135042e+00   1.8191447e-01   6.1992753e-01
   2.3530662e-01  -8.4420980e-01  -3.8872915e-01   1.1974980e+00   3.8772084e-01   1.9464687e+00   1.3216463e-02   2.2431797e+00   4.5824088e-01   2.7804051e+00  -1.0329388e-01   1.1649043e+00   3.2221214e-01   1.0698276e+00   2.1325984e+00   1.8592805e+00  -1.2573293e-01   6.2415442e-01   1.3209377e-01   1.3814486e+00   2.6606444e+00   7.1059264e-01   6.9530232e-01   1.1706784e+00   2.7568958e+00   1.1203288e+00   8.1845843e-01   1.7333739e+00   6.2005931e-01   2.7975900e+00   4.0529996e-01   6.8470780e-01  -1.8974234e+00   5.7037706e-01  -3.5294138e+00   9.3619392e-02  -1.1095721e+00   6.4362778e-01  -6.4937063e-01   6.6796041e-01   2.2534322e+00  -1.4874709e+00  -2.9295653e+00  -1.0950111e+00  -1.1432283e+00   1.1246368e+00  -6.8809133e-01   5.4153443e-01  -1.5046015e+00   1.0834799e+00   1.0924097e-01   8.9855385e-01   5.7185353e-01  -2.5419124e-01   1.2036122e+00   4.1713186e-01   2.3662214e-01   1.5537526e-01  -1.9090173e+00   3.2021282e-01  -1.6384915e+00   5.9569706e-01   1.2483981e-01  -1.3396894e+00  -2.1970081e+00   1.3985777e+00  -2.1726088e+00   8.9165679e-01  -1.2432809e-01   5.9580538e-01   6.3003176e-01   1.3516908e-01   1.1119953e+00   3.6780997e-01   5.9905123e-01  -7.0491281e-01  -2.6596070e+00  -1.1786292e+00   8.4267018e-01   5.3171027e-01  -1.2220519e-01  -2.5442290e+00   2.1602758e+00  -3.9017753e-01  -1.0391670e+00  -1.4593683e+00   1.1290026e+00  -1.9004668e+00   2.2223975e-01   7.2627488e-01
   3.0570696e-02  -7.9764286e-01  -3.1342430e-01   1.2518576e+00  -1.2075836e-01   1.9683367e+00   1.1087606e-01   2.3031983e+00   2.2945398e-01   2.9276681e+00   2.0254943e-01   1.2621512e+00   4.8219327e-01   1.2149179e+00   1.6593997e+00   1.6399191e+00   4.8823998e-02   6.3096181e-01   8.6258916e-02   9.3160856e-01   2.5881859e+00   5.5763196e-01   4.2335717e-01   1.1151592e+00   2.5192765e+00   1.3825300e+00   3.9562888e-01   1.4139039e+00   9.2145367e-01   2.6922538e+00   3.2553630e-01   8.5871328e-01  -1.3249670e+00   6.8714738e-01  -2.4904537e+00   9.9755083e-01  -1.0600229e+00   4.6478678e-01  -3.9941401e-01   5.5846947e-01   1.7184512e+00  -1.2261569e+00  -2.6789885e+00  -9.9060115e-01  -1.0416521e+00   1.2033987e+00  -7.9979521e-01   2.5913647e-01  -1.0769549e+00   1.1218916e+00   1.0384839e-01   7.5632543e-01   2.4078641e-01  -4.9249779e-01   8.0409376e-01   2.6186004e-01   8.7338358e-02  -9.3917549e-02  -1.8763208e+00   1.0593242e-02  -1.2996392e+00   9.2245493e-01   2.3995481e-01  -1.0455603e+00  -2.0816082e+00   1.4321421e+00  -2.1009932e+00   7.3836583e-01  -1.4610617e-01  -1.5390385e-01   8.5469396e-01   4.5696488e-01   1.4101618e+00  -4.2896202e-02   1.4179074e+00  -6.3910187e-01  -2.8276633e+00  -1.7033809e+00   1.2384562e+00   9.2910830e-01   1.2955439e-01  -2.0356390e+00   2.1925045e+00  -4.8282985e-02  -9.0191224e-01  -1.2033190e+00   5.8537605e-01  -1.9476566e+00   3.2539493e-01   6.7146767e-01
  -7.5806318e-02  -8.5480150e-01  -2.8186298e-01   1.2598072e+00  -6.0681976e-01   1.8241412e+00   2.0230588e-01   2.3941013e+00   6.3987977e-02   3.0183428e+00   3.3545150e-01   1.4060944e+00   5.2028375e-01   1.4499613e+00   1.2739411e+00   1.4725039e+00   1.6821227e-02   7.9670604e-01  -1.8064093e-01   6.8714618e-01   2.5794547e+00   1.6465316e-01   2.2403876e-01   1.0693669e+00   2.2583338e+00   1.3880940e+00   6.7327942e-02   1.0211487e+00   9.7548906e-01   2.5665000e+00   2.4284968e-01   6.7322714e-01  -8.6649155e-01   8.2910889e-01  -1.5508864e+00   1.8558372e+00  -1.4141666e+00   3.2218845e-01  -6.5543404e-01   1.6632097e-01   4.3313703e-01  -9.7811390e-01  -2.6806207e+00  -8.9244962e-01  -1.0632891e+00   1.2461769e+00  -1.0379721e+00  -2.1675623e-01  -5.6271426e-01   1.0143866e+00   1.1426868e-01   4.8077688e-01   3.4513409e-02  -8.0081886e-01   5.4154648e-01   5.6476887e-02   6.1831771e-02  -2.2341643e-01  -1.8011740e+00  -2.9932947e-01  -9.5988200e-01   1.1626891e+00   2.9192849e-01  -7.5558420e-01  -1.4831592e+00   1.6322378e+00  -1.9224403e+00   7.5817213e-01  -4.5846945e-02  -4.7147731e-01   1.2984382e+00   6.3825712e-01   1.7665469e+00  -2.9638472e-01   2.0349412e+00  -3.9593359e-01  -2.7481914e+00  -1.8495456e+00   1.3074017e+00   1.3213142e+00   2.1841402e-01  -1.5200033e+00   1.9612261e+00   4.6158617e-02  -5.5413366e-01  -8.8350044e-01   2.8338708e-01  -1.6546905e+00   5.1885593e-01   7.0952779e-01
  -1.7852214e-01  -8.1729289e-01  -2.7832245e-01   1.1394565e+00  -5.2150558e-01   1.7885850e+00   2.4693414e-01   2.3702007e+00  -4.4061372e-02   2.8013460e+00   3.6890203e-01   1.4993391e+00   4.5670104e-01   1.5670487e+00   1.0977130e+00   1.3205663e+00   7.3951747e-02   1.2086733e+00  -3.8550581e-01   5.6642532e-01   2.6629219e+00  -4.6834215e-02   7.6283597e-02   1.0401373e+00   2.3903167e+00   1.4742544e+00  -1.3912766e-01   7.0244408e-01   1.0528658e+00   2.2823570e+00   5.6821606e-02   4.0773430e-01  -7.4502768e-01   8.2952254e-01  -4.8823840e-02   2.8730448e+00  -1.5824173e+00   2.8221333e-01  -6.9328455e-01  -1.4450269e-01   1.5660725e-01  -1.4761238e+00  -2.5178445e+00  -9.7756763e-01  -7.9223105e-01   1.2786473e+00  -1.4144992e+00  -5.3078282e-01  -4.3185682e-01   8.3467872e-01   2.9834726e-02   1.0238868e-01  -1.3773438e-01  -9.2557514e-01   2.9119376e-01   7.1244957e-02   1.2642643e-01  -1.6181458e-01  -1.7067203e+00  -3.6589078e-01  -6.3002545e-01   1.1317802e+00   5.1649811e-01  -6.5158465e-01  -1.4084088e+00   1.5332973e+00  -1.2312091e+00   1.0372300e+00   4.3015949e-01  -2.4263222e-01   1.0650678e+00   4.4935362e-01   1.5660790e+00  -5.8269469e-01   2.0804503e+00  -8.1331440e-01  -3.0080739e+00  -1.7642644e+00   8.0048428e-01   1.9824260e+00   3.3562486e-01  -8.6228497e-01   1.8833308e+00   8.9536803e-02  -3.8440559e-01  -6.1618993e-01   3.3062350e-01  -1.7490201e+00   4.7090054e-01   7.8383198e-01
   8.3327196e-03  -7.6207694e-01  -2.0653203e-01   1.0837426e+00  -7.0126320e-01   1.7336852e+00   2.0640106e-01   2.5472788e+00  -1.8002955e-01   2.7065327e+00   5.8147626e-01   1.9073819e+00   4.3162757e-01   1.7503523e+00   6.7855009e-01   1.2181710e+00   3.2888824e-01   1.2606790e+00  -6.0835662e-01   6.9369123e-01   2.5205483e+00  -2.3468832e-01  -1.0175244e-01   7.8563444e-01   2.3499774e+00   1.0672070e+00  -1.3932559e-01   3.3994439e-01   9.5888101e-01   2.3055339e+00  -6.4259720e-02  -1.2490548e-01  -7.0919277e-01   8.3485731e-01  -3.5451545e-02   2.2329591e+00  -1.5848680e+00   1.0701383e-01  -6.1744753e-01  -2.4584029e-01  -6.3292620e-01  -1.7942150e+00  -2.8468924e+00  -1.3964056e+00  -8.0139846e-01   1.2808682e+00  -1.6872888e+00  -9.1963841e-01  -3.4224434e-01   8.9925077e-01   7.0972566e-02   1.2888170e-01   1.8417585e-01  -8.9825852e-01   1.3189344e-01  -6.0848168e-02   4.6080432e-01  -2.5017300e-01  -1.4610880e+00  -2.6164711e-01  -1.5436171e-01   1.1586646e+00   7.6310973e-01  -4.9860158e-01  -1.2170801e+00   1.4705148e+00  -1.0742614e+00   9.2064303e-01   4.0320789e-01  -4.5192592e-01   8.9752605e-01  -7.3192265e-02   9.4203245e-01  -7.5393804e-01   2.4101922e+00  -1.1430277e+00  -3.0201740e+00  -1.9244896e+00   1.1025205e+00   1.9279877e+00   6.1162320e-01  -1.0284761e+00   1.5735096e+00   3.7958098e-01  -3.3265686e-01  -7.0897796e-01   2.2962857e-02  -1.7808005e+00   7.1096322e-01   8.0330569e-01
  -2.2506780e-01  -8.6613196e-01  -2.9346256e-01   8.5064774e-01  -5.6116963e-01   1.6461482e+00   2.7629995e-01   2.4713443e+00  -2.3018673e-01   2.5355304e+00   3.3259691e-01   1.8190886e+00   2.4523773e-01   2.0183924e+00   6.0953016e-01   9.8194213e-01  -5.7351991e-02   1.4267278e+00  -1.1754637e+00   5.2401604e-01   2.4609162e+00  -3.1807097e-01  -1.9605864e-01   6.0766163e-01   2.4485107e+00   1.0058185e+00  -1.7991543e-01   1.2362184e-01   6.2155369e-01   2.0207032e+00  -1.4610207e-01  -7.2372564e-01  -8.9856293e-01   7.2024345e-01   1.0658667e+00   3.2559566e+00  -2.1414599e+00   1.4480420e-01  -9.1090741e-01  -7.1470139e-01  -1.3096763e+00  -2.5748763e+00  -2.9660807e+00  -1.4240599e+00  -3.8391867e-01   1.5357430e+00  -1.8874234e+00  -1.1633700e+00   8.1567494e-03   8.7054329e-01   7.9362784e-02  -1.8173544e-01   5.3365152e-02  -1.2305255e+00   1.7228259e-01   2.5408620e-01   2.4152131e-01  -1.0414398e-01  -1.2748722e+00   1.1977646e-01  -1.3966388e-01   1.2090775e+00   3.9161908e-01  -4.2755162e-01  -7.7195549e-01   1.7186499e+00  -4.0056647e-01   1.4488434e+00   6.9087399e-01   1.2431838e-01   6.6972030e-01  -4.3915754e-01   8.1901987e-01  -9.7490658e-01   2.2410792e+00  -1.6127258e+00  -2.9059812e+00  -1.3669439e+00  -2.0455085e-01   2.3322715e+00   4.4728627e-01  -5.7075499e-01   1.2708869e+00   1.5112274e-01   4.6158356e-02  -3.7702279e-01   3.6754222e-01  -1.6481584e+00   6.3127828e-01   9.6973870e-01
  -2.4215687e-01  -9.6656911e-01  -1.3627867e-01   7.6739727e-01  -8.8861660e-01   1.1575935e+00   4.2796295e-01   2.3404106e+00  -5.0005767e-01   2.2422180e+00   4.5707384e-01   1.9971670e+00   1.7968874e-01   2.0196027e+00   6.1624186e-02   8.6164446e-01  -3.5017314e-01   1.3808469e+00  -1.4713488e+00   4.1184287e-01   2.4732870e+00  -7.0069580e-01  -1.9780997e-01   6.0171569e-01   2.4484082e+00   9.6799120e-01  -5.0625633e-01  -7.6128312e-01   8.3378815e-01   1.8362253e+00   7.3419226e-02  -6.4127075e-01  -5.5141434e-01   1.0532208e+00   1.9347930e+00   3.6865231e+00  -2.3279595e+00   2.1865829e-01  -6.2748049e-01  -5.2322718e-01  -1.2672755e+00  -1.5150938e+00  -3.1241342e+00  -2.0004899e+00  -1.2916143e+00   4.1669289e-01  -2.6397060e+00  -1.8857885e+00  -1.1886906e-02   3.4118190e-01  -6.3666111e-02  -5.4800461e-01  -1.6460444e-01  -1.2775512e+00  -8.0353885e-01  -2.7545681e-01   2.6054726e-01  -3.6579740e-01  -1.2032074e+00  -1.7105767e-01   5.0682119e-01   1.6779934e+00   7.5787391e-01  -9.0919280e-02   5.0477833e-02   2.1657466e+00  -9.6410236e-02   1.4375689e+00   9.1402236e-01  -6.6970552e-02   1.3024394e+00  -3.2324117e-01   1.4380686e+00  -9.7779175e-01   2.9480260e+00  -1.2324477e+00  -3.3784602e+00  -1.3448936e+00  -3.8531007e-01   2.3860164e+00   4.4864165e-01  -7.7830933e-02   1.2296938e+00   1.3096743e-01   4.0779020e-01  -3.7930632e-02   2.9651007e-01  -1.4747936e+00   7.8988185e-01   1.1028846e+00
  -5.4593447e-01  -1.2087659e+00  -1.6613453e-01   5.7572389e-01  -4.5779994e-01   1.1570443e+00   5.2384551e-01   2.1335907e+00  -4.6920598e-01   1.8999903e+00   1.7480307e-01   1.8250218e+00   2.9559437e-01   2.1183621e+00   3.4117966e-01   7.4450312e-01  -9.8495400e-01   1.4927633e+00  -1.5970814e+00   3.7078317e-01   2.3250059e+00  -7.9670427e-01   6.2697878e-02   5.9770484e-01   2.4861480e+00   8.7680175e-01  -4.0269455e-01  -4.1340776e-01   3.6170599e-01   1.3476408e+00   7.2108844e-02  -1.0185653e+00  -5.9770220e-01   7.1184984e-01   3.4590285e+00   5.1123690e+00  -2.6793119e+00   6.2390083e-01  -5.6542609e-01  -6.4879601e-01  -6.3453282e-01  -2.4658891e+00  -2.7354563e+00  -1.3212702e+00  -9.7300285e-01   1.0900185e+00  -2.5618651e+00  -1.8769297e+00   7.9837192e-03   4.1769101e-01  -1.8867151e-01  -5.6617517e-01  -7.1739982e-01  -1.4588492e+00  -5.9920033e-01   1.1479505e-01  -7.1216000e-03  -4.1400098e-01  -1.2584445e+00  -4.8622115e-01   2.7060987e-01   1.4736948e+00   4.2030894e-01  -2.6237037e-01   2.4026507e-01   2.3327682e+00   5.7823347e-01   1.8452226e+00   1.3065865e+00   6.1483895e-01   8.8062042e-01   3.3757859e-02   9.7332315e-01  -1.1198323e+00   2.1673252e+00  -1.4628354e+00  -2.9910536e+00  -6.9134180e-01  -1.5027346e+00   2.8121746e+00   2.0316086e-01   1.3810355e-01   1.1520811e+00   1.6855518e-01   7.2351016e-01   3.9252321e-01   8.4238184e-01  -1.0383452e+00   5.5175525e-01   1.0594852e+00
  -4.6322629e-01  -9.3718177e-01  -2.2872325e-01   2.3932024e-01  -6.6164457e-01   1.1367941e+00   6.4240606e-01   1.9264335e+00  -1.1793111e-01   1.7957733e+00   2.6924323e-01   1.7558787e+00   9.9422031e-02   2.1063395e+00   1.3804700e-01   4.8478862e-01  -4.1011032e-01   1.6255667e+00  -1.9055414e+00   5.5845031e-01   2.0246331e+00  -2.7253338e-01  -3.8805197e-01  -8.2057970e-02   2.6877326e+00   3.4736004e-01  -3.8796233e-01  -5.1089006e-01   1.6018554e-01   1.4747004e+00   1.3180330e-02  -1.6791218e+00  -2.4841074e-01   6.3401089e-01   3.0621241e+00   4.0430398e+00  -3.1041295e+00   4.4652945e-01  -1.0846990e+00  -6.6248150e-01  -1.7402049e+00  -3.1492894e+00  -3.2529999e+00  -1.6007897e+00  -4.8277139e-01   1.3323360e+00  -2.6035235e+00  -1.9195072e+00   1.3151607e-01   4.9181047e-01  -1.7707047e-01  -6.2061151e-01  -4.5813653e-01  -1.3623148e+00  -4.9006585e-01   5.0097543e-01   2.8529766e-01   6.5457026e-02  -8.3513145e-01   2.1312481e-01   7.4297534e-01   1.8327323e+00   1.0116684e-01   1.0604649e-01   3.1661277e-01   2.5770184e+00   1.2057637e+00   2.1689373e+00   1.3767090e+00   1.1475755e+00   4.2998230e-01  -1.0742737e+00   7.3802683e-02  -1.2330269e+00   1.7347925e+00  -2.2939415e+00  -3.3766812e+00  -8.0148713e-01  -1.6814984e+00   2.9687853e+00   3.0402800e-01   3.9326537e-01   7.2869048e-01   3.6342639e-01   9.8041772e-01   8.2144724e-01   6.2975770e-01  -8.2689291e-01   6.3815599e-01   1.2330069e+00
  -4.5570285e-01  -1.0021330e+00  -1.8026520e-01  -3.3363877e-02  -5.3373188e-01   8.9339706e-01   6.9173634e-01   1.6200331e+00  -7.9892408e-02   1.3696693e+00   2.6280030e-01   1.6500463e+00   1.1407648e-01   2.0117957e+00   1.2969023e-01   3.5586924e-01  -4.8641163e-01   1.4797983e+00  -2.1148315e+00   5.6702057e-01   1.8696647e+00  -2.4706617e-01  -2.9231135e-01  -3.5257471e-01   2.8621474e+00   5.6776712e-02  -2.0711819e-01  -5.2152981e-01  -5.6987698e-02   1.3513826e+00   1.9487524e-01  -1.9903901e+00  -3.5335059e-01   5.0356821e-01   2.9104172e+00   3.4622344e+00  -3.4433199e+00   5.9725182e-01  -9.9576115e-01  -2.7846745e-01  -1.4884797e+00  -3.1752573e+00  -3.0171553e+00  -1.2817029e+00  -3.6440404e-01   1.5585667e+00  -2.2799077e+00  -1.7129758e+00   2.3205835e-01   6.2107545e-01  -1.8521536e-01  -4.1554955e-01  -4.3598507e-01  -1.1456564e+00  -5.3650211e-01   7.9769342e-01   3.4660940e-01   1.3738413e-01  -6.0099596e-01   3.8228137e-01   8.2118187e-01   1.9044349e+00  -1.0204128e-01   1.3966784e-01   4.7225474e-01   2.8405886e+00   1.6255360e+00   2.3064588e+00   1.6011478e+00   1.5042372e+00   1.9967240e-01  -1.2523685e+00  -3.1293947e-01  -1.1241802e+00   1.3686467e+00  -2.1657132e+00  -3.4225440e+00  -5.4400712e-01  -1.9554347e+00   2.8065228e+00   2.3386740e-01   3.3532552e-01   6.6326791e-01   3.8800558e-01   1.1992155e+00   1.0719607e+00   8.2861570e-01  -4.6700365e-01   5.7311930e-01   1.2369770e+00
  -6.1088846e-01  -1.2417135e+00  -1.4187118e-01  -2.3202435e-01  -3.2206778e-01   5.2000863e-01   7.6421221e-01   1.3734771e+00  -4.2264052e-01   8.6594658e-01   3.7416579e-02   1.6779491e+00   1.0722467e-01   2.0868304e+00  -1.6643008e-01   2.8233280e-01  -9.4215737e-01   1.3272485e+00  -2.3411896e+00   5.5089333e-01   1.2382676e+00  -5.8442446e-01  -6.5235484e-02  -3.6402884e-01   2.5461172e+00  -8.5993526e-02  -3.0909916e-01  -1.1645605e+00  -3.6343893e-01   1.1313437e+00   7.9695027e-02  -2.2929876e+00  -3.3592751e-01   6.0619711e-01   3.3387164e+00   3.6116862e+00  -3.3970409e+00   8.2547886e-01  -9.6946607e-01  -1.8339910e-01  -1.4986950e+00  -3.2864532e+00  -3.2732478e+00  -1.6088298e+00  -1.1015287e+00   9.3495916e-01  -2.6631733e+00  -2.0675865e+00  -4.4023578e-02   4.2255705e-01  -2.4862011e-01  -4.9054596e-01  -7.9869964e-01  -1.2998263e+00  -7.0440396e-01   8.2419856e-01   2.6404346e-02  -1.0090553e-01  -4.1030024e-01   6.2991978e-01   7.1849072e-01   1.8245117e+00  -4.0635647e-01   1.5588141e-02   9.8626854e-01   2.9725876e+00   1.9080635e+00   2.3931553e+00   1.5023180e+00   1.8711873e+00  -8.5312659e-03  -1.3993366e+00  -5.3602455e-01  -1.1430645e+00   8.4724817e-01  -2.4195329e+00  -2.8520738e+00   3.8817786e-01  -2.6766287e+00   2.4978605e+00   8.7378955e-02   1.1016776e-01   3.7953881e-01   9.4783482e-02   1.2800001e+00   1.0086642e+00   9.8861075e-01  -5.1290421e-01   4.9460733e-01   1.2124476e+00
  -6.5692511e-01  -1.4374072e+00  -4.3414876e-02  -4.4353519e-01  -3.3451388e-01   1.0801427e-01   8.5313281e-01   1.0093402e+00  -4.7707884e-01   4.3057975e-01  -3.4350132e-02   1.6169668e+00   1.0929013e-01   1.9013697e+00  -4.9701279e-01   1.6630972e-01  -1.2801063e+00   1.0606200e+00  -2.5375225e+00   6.5810589e-01   8.3145324e-01  -7.5163698e-01   9.6611371e-02  -5.1345502e-01   2.4672206e+00  -3.6655760e-01  -4.2475065e-01  -1.6441398e+00  -5.5120846e-01   8.3020068e-01   2.0638633e-01  -2.4304253e+00  -6.9850478e-02   7.9558862e-01   3.5974657e+00   3.3381814e+00  -3.4883208e+00   1.0625203e+00  -8.7272947e-01   2.3149028e-01  -1.1005106e+00  -2.8515677e+00  -3.5803750e+00  -1.9929408e+00  -1.9478702e+00   1.6072725e-01  -3.1447820e+00  -2.4805923e+00  -2.8337469e-01   1.3618715e-01  -4.2033039e-01  -5.0990443e-01  -9.3394966e-01  -1.1903051e+00  -1.1763351e+00   6.6182531e-01  -4.9589580e-02  -2.6924001e-01  -2.3678912e-01   6.3014124e-01   8.7203731e-01   1.9638685e+00  -5.2059817e-01   5.4172094e-02   1.5298210e+00   3.2579866e+00   2.3135545e+00   2.5224828e+00   1.5223916e+00   2.2050696e+00   3.7800452e-02  -1.4059005e+00  -6.5306086e-01  -9.8877358e-01   4.0772745e-01  -2.4638394e+00  -2.6907258e+00   9.2729780e-01  -2.9946287e+00   1.8678699e+00  -1.7755835e-01  -1.1037975e-01   1.9659407e-01  -1.2281985e-01   1.4594689e+00   1.1752897e+00   1.1054099e+00  -1.8274274e-01   5.4482035e-01   1.1882629e+00
  -8.3339345e-01  -1.4903634e+00  -8.4061174e-02  -6.7275454e-01  -3.5085392e-01  -2.8393116e-02   9.7870064e-01   5.8871452e-01  -3.4256486e-01   1.1920533e-01  -1.0859582e-01   1.2840071e+00   2.1719831e-01   1.7282253e+00  -3.3549220e-01   1.3831164e-01  -1.3728064e+00   9.2738928e-01  -2.4695931e+00   6.5621689e-01   4.0839983e-01  -5.3640364e-01   1.7499486e-01  -6.9938056e-01   2.3530994e+00  -4.7881754e-01  -4.2519740e-01  -1.4991152e+00  -8.1341222e-01   8.4877949e-01   2.3120456e-01  -2.4787020e+00   4.6009125e-01   8.3767921e-01   3.8568588e+00   3.5325779e+00  -3.6072543e+00   1.2842421e+00  -9.9547443e-01   4.7864028e-01  -1.1168670e+00  -2.9941416e+00  -3.5956944e+00  -1.4444637e+00  -1.9465773e+00   5.2203153e-01  -2.7773329e+00  -2.1491631e+00  -3.3270756e-01   2.6607326e-01  -4.4299311e-01  -3.2930136e-01  -1.5170015e+00  -1.1897595e+00  -8.4796774e-01   1.0487428e+00  -2.6828212e-01  -2.1560260e-01  -1.7821907e-01   6.6641737e-01   7.3880888e-01   2.0625055e+00  -1.1015305e+00   7.0540606e-02   1.6422447e+00   3.5018467e+00   2.4512865e+00   2.6807242e+00   1.4870619e+00   2.6534463e+00  -2.7325652e-01  -1.3911823e+00  -1.1092291e+00  -9.9485406e-01  -5.5630723e-01  -2.5834741e+00  -2.3755451e+00   1.2389577e+00  -3.2243416e+00   1.9261557e+00  -4.1865472e-01  -6.7376768e-02   5.9437155e-02  -3.7440677e-02   1.5739519e+00   1.5452265e+00   1.0832611e+00   2.6475418e-01   3.5382528e-01   1.1191454e+00
  -7.7504708e-01  -1.3275766e+00  -1.0297264e-01  -9.3408679e-01  -3.5566162e-01   2.2939186e-02   1.0584581e+00   1.7021690e-01   2.4860849e-02  -1.8674702e-01   1.2507707e-02   1.0754395e+00   2.7951477e-01   1.4102938e+00  -2.5647429e-01   9.9759955e-02  -9.2703693e-01   8.8684988e-01  -2.3172532e+00   8.9131389e-01   1.5790277e-01  -1.7808240e-02  -2.1819155e-02  -1.1699601e+00   2.4270143e+00  -8.3692533e-01  -3.2533190e-01  -1.2918114e+00  -9.8028205e-01   9.2862514e-01   1.1730044e-01  -2.7466628e+00   9.8024940e-01   8.3773429e-01   3.4993910e+00   2.6365396e+00  -3.6055506e+00   1.3129073e+00  -1.2066834e+00   8.5508316e-01  -1.2313104e+00  -3.3065293e+00  -3.9053584e+00  -1.3665381e+00  -1.9347979e+00   7.7900232e-01  -2.5654866e+00  -1.8987601e+00  -5.6531441e-01   4.0654712e-01  -4.7269906e-01  -8.2764840e-02  -1.5851009e+00  -8.4418953e-01  -5.6294719e-01   1.4330130e+00  -7.1790908e-02   1.0473055e-01   1.0020272e-01   1.0113109e+00   8.7252221e-01   2.1260654e+00  -1.4778788e+00   1.1179083e-01   1.4121334e+00   3.4801259e+00   2.7612212e+00   2.8345460e+00   1.5170481e+00   3.2585912e+00  -8.6292683e-01  -1.8795483e+00  -2.0290713e+00  -9.2362522e-01  -1.6655856e+00  -3.0204470e+00  -2.4534754e+00   1.1841178e+00  -3.1193535e+00   1.6082797e+00  -6.1663264e-01  -3.1212656e-01  -2.2072559e-01   6.4564501e-02   1.4919804e+00   1.7466320e+00   8.5378613e-01   5.7481339e-01   2.9713366e-01   1.0929196e+00
  -5.4961040e-01  -1.3615347e+00   2.8506312e-02  -1.0695684e+00  -3.8960650e-01  -2.6695113e-01   1.0123094e+00  -9.7885472e-02  -1.9250499e-02  -5.4433694e-01   1.6813067e-01   1.1233752e+00   3.4557354e-01   1.1830952e+00  -4.3356919e-01   2.1683435e-01  -7.8153942e-01   4.2202305e-01  -2.2248334e+00   1.0302038e+00  -1.8116182e-01  -4.5924760e-02   1.9107230e-01  -1.2573170e+00   2.3707476e+00  -1.0853373e+00  -1.6949241e-01  -1.5807880e+00  -1.0139571e+00   1.0612011e+00   3.0722598e-01  -2.7187136e+00   1.0334075e+00   1.0836827e+00   2.5261272e+00   1.2290537e+00  -3.4266661e+00   1.3301313e+00  -9.6924185e-01   1.4500528e+00  -1.0631357e+00  -2.6659715e+00  -4.1764553e+00  -1.6916765e+00  -2.6354447e+00   2.1562756e-01  -2.4167415e+00  -1.7673082e+00  -8.2625190e-01   3.5042001e-01  -4.3532357e-01   2.7832605e-01  -1.5236633e+00  -4.4314338e-01  -7.0476001e-01   1.3200222e+00   7.1800687e-02  -5.5784168e-02   2.5455720e-01   1.2019851e+00   9.5043671e-01   2.1392680e+00  -1.5473610e+00   5.0004680e-02   1.5281051e+00   3.5531491e+00   2.3481223e+00   2.5434514e+00   1.2074381e+00   3.1705591e+00  -9.4015810e-01  -2.0540529e+00  -2.3116561e+00  -6.6292478e-01  -1.9727265e+00  -2.6408482e+00  -2.4113294e+00   1.2505690e+00  -2.5986336e+00   7.1347443e-01  -7.2241476e-01  -1.0392164e+00  -3.1802522e-01  -1.2734543e-02   1.2507648e+00   1.4669844e+00   6.3539531e-01   6.8422517e-01   3.1793236e-01   9.9730647e-01
  -9.6384699e-01  -1.3921318e+00  -7.8785188e-02  -1.2295144e+00  -1.2206689e-01  -3.0913189e-01   9.6444768e-01  -5.9052129e-01  -6.2033012e-02  -8.5782934e-01  -1.7422914e-01   4.9115403e-01   3.6193075e-01   9.0189210e-01  -3.2014793e-01   8.5419278e-02  -1.0519936e+00  -1.1131576e-02  -2.2185592e+00   5.6436320e-01  -3.2834766e-01   5.1063180e-01   1.7790189e-01  -1.2581280e+00   2.3361859e+00  -5.5317930e-01  -1.1657100e-01  -1.3036318e+00  -1.1477727e+00   7.4292866e-01   2.2601666e-01  -2.2287804e+00   1.3117350e+00   1.2061630e+00   3.0620006e+00   1.7622619e+00  -3.0514125e+00   1.2893651e+00  -5.8413696e-01   1.4879733e+00  -3.6303887e-01  -2.5141659e+00  -4.0043659e+00  -1.2998130e+00  -2.5050342e+00   2.0671229e-01  -1.9976414e+00  -1.1727255e+00  -7.6808566e-01   4.9268376e-01  -3.6118355e-01   4.3155980e-01  -1.8840458e+00  -4.7726377e-01  -3.5951928e-01   1.7667004e+00  -5.7769668e-01  -1.2928722e-01   2.8109225e-01   1.5684210e+00   3.4336350e-01   1.8482378e+00  -2.3481419e+00  -1.9680551e-01   1.3968245e+00   3.4034154e+00   2.4918190e+00   2.6547947e+00   1.0426311e+00   3.2697348e+00  -1.3796978e+00  -1.6854047e+00  -2.3920954e+00  -5.4740210e-01  -2.7869463e+00  -2.7413142e+00  -1.7514686e+00   1.8512934e+00  -3.2924728e+00   2.3644574e-01  -1.0036202e+00  -1.1275463e+00  -2.5363620e-01  -3.4591927e-01   1.2254792e+00   1.4837015e+00   9.4983982e-01   6.0047564e-01  -4.7373569e-02   9.2944597e-01
  -8.5245897e-01  -1.4647738e+00  -4.4560044e-02  -1.3121860e+00  -8.7806716e-02  -7.7377568e-01   8.5958673e-01  -9.9891859e-01  -1.3419786e-01  -1.2938234e+00  -1.9856901e-01   2.9877411e-01   2.7634096e-01   5.4232561e-01  -4.6923436e-01   1.4657594e-01  -1.2705761e+00  -2.3993761e-01  -2.2695432e+00   5.0355115e-01  -1.6945470e-01   3.9120725e-01   3.5117362e-01  -1.1068371e+00   2.3888437e+00  -4.1220306e-01  -2.0203958e-01  -1.6473419e+00  -1.0139361e+00   5.2053179e-01   4.3402690e-01  -1.7318442e+00   1.5447895e+00   1.7021182e+00   3.4623983e+00   1.8831733e+00  -3.0185720e+00   1.2093489e+00  -3.4655783e-01   1.6122418e+00   1.6490332e-01  -1.2198632e+00  -4.2185867e+00  -1.5889690e+00  -3.4482225e+00  -8.9767771e-01  -2.4187729e+00  -1.4127921e+00  -9.5646236e-01   1.1359671e-02  -5.6214154e-01   2.8881379e-01  -2.0092018e+00  -2.2685654e-01  -7.1796835e-01   1.2331658e+00  -4.9675032e-01  -2.2533636e-01   1.9018417e-01   1.3132238e+00   4.4837889e-01   1.7829380e+00  -2.1779158e+00  -2.4041232e-01   1.9519669e+00   3.4747352e+00   2.4091428e+00   2.6752285e+00   1.1250905e+00   3.3568117e+00  -8.9073358e-01  -1.1346172e+00  -1.7376005e+00  -1.6266495e-01  -3.0895460e+00  -2.0050857e+00  -1.6231283e+00   2.2225120e+00  -3.2687425e+00  -4.3969089e-01  -1.3656179e+00  -1.2060985e+00  -2.6344855e-01  -8.1675358e-01   1.1874443e+00   1.4600049e+00   1.2508906e+00   9.7709314e-01  -5.9372537e-02   9.4652237e-01
  -9.5107864e-01  -1.4967289e+00  -7.4574450e-02  -1.3658654e+00   9.3246250e-04  -7.4826709e-01   7.9650513e-01  -1.2836277e+00  -2.5888359e-02  -1.3896541e+00  -1.5029232e-01  -4.0036954e-02   4.7538141e-01   3.9090698e-01  -1.9231522e-01   2.2195009e-01  -1.4051551e+00  -6.0706362e-01  -1.9978967e+00   3.0377611e-01  -4.8161240e-01   5.7240512e-01   6.1047623e-01  -9.9500100e-01   2.1247404e+00  -3.0172994e-01  -1.6986398e-01  -1.2862857e+00  -1.1420434e+00   4.9159259e-01   5.3131331e-01  -1.3800984e+00   1.7041762e+00   1.7259009e+00   3.6735344e+00   2.3913846e+00  -2.8314956e+00   1.2460006e+00  -1.6469523e-01   1.6589304e+00   5.5707001e-01  -1.2777623e+00  -4.0321898e+00  -1.0198169e+00  -3.2854003e+00  -5.0658956e-01  -1.8764451e+00  -9.1896703e-01  -9.1909317e-01   2.3882308e-01  -6.0939654e-01   5.8855528e-01  -2.6253268e+00  -2.0249429e-01  -3.2064547e-01   1.3789455e+00  -7.6690581e-01  -3.7927101e-01   1.4537126e-02   1.1165159e+00   7.6127672e-02   1.6288105e+00  -2.5788530e+00  -3.5994879e-01   1.7310620e+00   3.3591307e+00   1.8034091e+00   2.5127980e+00   7.7063534e-01   3.1967270e+00  -1.1512703e+00  -5.6611236e-01  -1.8408016e+00  -1.5949638e-01  -3.8595164e+00  -1.7308545e+00  -1.1136477e+00   2.3512570e+00  -3.1523864e+00  -6.5608102e-01  -1.6493691e+00  -1.4576607e+00  -1.9753605e-01  -8.1587985e-01   8.7293378e-01   1.4218089e+00   1.1945673e+00   1.2596308e+00  -3.0717613e-01   7.2269234e-01
  -8.1731131e-01  -1.3515781e+00  -2.9808281e-02  -1.3580210e+00   2.2462705e-01  -6.2472874e-01   6.1346348e-01  -1.4110248e+00   2.7518193e-01  -1.5687361e+00  -1.2071297e-01  -1.3287680e-01   5.0448985e-01   1.2325392e-02  -1.4273922e-01   2.1665922e-01  -1.3181912e+00  -6.3575533e-01  -1.7216576e+00   5.4384254e-01  -5.6709895e-01   7.9989565e-01   6.3183747e-01  -1.0482679e+00   2.0112384e+00  -4.9871577e-01  -8.3866618e-02  -9.6557458e-01  -1.2833241e+00   1.5263243e-01   2.8609948e-01  -1.4228095e+00   1.9179747e+00   1.8666539e+00   3.8630387e+00   2.1436363e+00  -2.5190432e+00   1.2862165e+00  -1.1963331e-01   1.7992894e+00   1.1667249e+00  -1.2970020e+00  -4.0782094e+00  -1.1646403e+00  -3.3365233e+00  -6.6778885e-01  -2.0074456e+00  -8.0715818e-01  -1.1380208e+00   2.6495910e-01  -7.2466456e-01   8.3947939e-01  -2.5167026e+00   1.7172119e-01  -2.7799286e-01   1.2237394e+00  -6.1314422e-01  -3.3097727e-01   5.1169877e-02   9.2428293e-01  -3.0077488e-02   1.2456980e+00  -2.6067653e+00  -4.4998781e-01   1.2933306e+00   2.8834127e+00   1.7782195e+00   2.4347576e+00   6.4596071e-01   3.2876716e+00  -1.6541466e+00  -3.6170549e-01  -2.4839593e+00  -6.1019524e-02  -4.8495360e+00  -1.9506672e+00  -9.2713928e-01   2.4130330e+00  -2.8439378e+00  -1.2467467e+00  -1.9939557e+00  -1.8505856e+00  -3.5912127e-01  -1.0255598e+00   3.9367509e-01   1.2059468e+00   1.1276418e+00   1.4192150e+00  -3.8860737e-01   5.4189231e-01
  -8.1984620e-01  -9.8903629e-01  -7.3946814e-02  -1.3512198e+00   4.0446273e-01  -3.6067256e-01   4.1250727e-01  -1.6839686e+00   6.7453732e-01  -1.5977693e+00  -1.0116856e-01  -6.0503699e-01   4.8917683e-01  -4.1015229e-01   1.4796607e-01   8.9274531e-02  -1.0711827e+00  -8.2677288e-01  -1.5079301e+00   2.1462958e-01   8.2573126e-02   1.7069225e+00   3.9849333e-01  -1.1480421e+00   2.2996341e+00  -9.2033903e-02   2.2051635e-01  -5.1386711e-02  -1.0989547e+00  -1.6096037e-01   3.6709479e-01  -8.4952706e-01   1.9697504e+00   1.8444074e+00   3.7828996e+00   1.9272532e+00  -2.3495413e+00   9.4571027e-01   3.3844119e-01   1.8039414e+00   2.1141644e+00  -7.1702179e-01  -3.5502255e+00  -7.5577396e-01  -2.7386495e+00  -5.8196688e-01  -1.4246486e+00  -1.2774660e-01  -8.9622657e-01   3.4982325e-01  -6.9369854e-01   1.0685715e+00  -2.2321237e+00   6.0499964e-01  -8.9977552e-02   1.3450305e+00  -5.7326695e-01  -2.4364987e-02   1.3309752e-02   9.2288512e-01  -2.6191173e-01   9.7217035e-01  -2.8065358e+00  -4.6286754e-01   8.2663171e-01   2.5227453e+00   1.6846088e+00   2.3196526e+00   6.7791141e-01   2.9915598e+00  -1.7622831e+00   2.5342969e-01  -2.2816588e+00   2.3751019e-01  -5.0983719e+00  -1.3738324e+00  -1.1689486e+00   2.0217712e+00  -2.7228718e+00  -1.7314805e+00  -2.2151635e+00  -1.8212284e+00  -1.4655421e-01  -1.2357034e+00   2.1104937e-01   1.2155222e+00   1.4358358e+00   1.6047051e+00  -5.8968186e-01   5.4127985e-01
  -9.6113019e-01  -8.0551483e-01  -1.5639748e-01  -1.1885801e+00   4.5905439e-01  -1.5819341e-01   1.7263886e-01  -1.8388237e+00   5.2762008e-01  -1.6250231e+00  -4.6710265e-02  -9.6787115e-01   5.8292904e-01  -7.1345843e-01   7.8725466e-02   7.2442925e-02  -8.4470138e-01  -1.2246910e+00  -1.1138971e+00  -3.4317989e-01   2.8396129e-01   2.2860226e+00   1.2618770e-01  -1.0020222e+00   1.9479917e+00   4.3830111e-01   1.4261242e-01   1.6892601e-01  -8.2682283e-01  -3.6932435e-01   2.2392534e-02   5.0570237e-02   2.2625137e+00   1.9729813e+00   4.1832634e+00   2.2663239e+00  -1.2070682e+00   4.0836478e-01   1.0334162e+00   1.4615009e+00   2.4849650e+00  -2.9506406e-01  -3.2542729e+00  -5.1254767e-01  -2.4979503e+00  -6.5755265e-01  -1.0432471e+00   3.9481358e-01  -8.4707640e-01   6.2325386e-01  -5.9151775e-01   1.2087259e+00  -2.3098233e+00   6.6232608e-01   1.5525984e-01   1.2328823e+00  -8.8175644e-01  -3.4654867e-01  -2.5073765e-02   8.5298886e-01  -4.8431967e-01   4.4647957e-01  -2.8549710e+00  -6.3450500e-01   1.9852936e-01   1.6508863e+00   1.1579037e+00   1.7631980e+00   3.0888529e-01   2.0727691e+00  -2.0147358e+00   9.8051532e-01  -2.2501012e+00   3.0453726e-01  -5.2484594e+00  -1.2199850e+00  -3.9656283e-01   1.9122266e+00  -2.2616336e+00  -2.2246917e+00  -2.1282320e+00  -1.9431427e+00  -6.9662136e-02  -1.2556152e+00  -2.9626955e-01   7.6537017e-01   1.1601438e+00   1.1111979e+00  -7.2952059e-01   3.0732045e-01
  -6.6625826e-01  -6.6390341e-01  -2.0452281e-01  -1.0927760e+00   4.0703647e-01  -3.3346008e-01  -7.8316594e-02  -1.8402684e+00   5.8778594e-01  -1.7914536e+00   4.3453485e-02  -9.2728292e-01   3.3898427e-01  -9.0852853e-01  -1.3200471e-03   8.4695327e-02  -1.0546244e+00  -9.4923938e-01  -1.2816319e+00  -2.3876959e-01   6.5087827e-01   2.0718263e+00   6.5100057e-02  -9.1687414e-01   1.7529307e+00   3.3198016e-01   6.2706767e-03  -8.8448784e-02  -7.6728231e-01  -4.6519090e-01  -1.2383150e-01   4.9368247e-02   2.1923766e+00   2.3633740e+00   4.6547876e+00   2.7825570e+00  -1.2442954e+00   2.0995998e-01   9.0634129e-01   1.0145295e+00   2.0988910e+00   3.8644504e-01  -3.5175424e+00  -8.7667076e-01  -2.8399761e+00  -1.4262644e+00  -1.5958656e+00  -6.1894913e-02  -8.0045048e-01   2.4974613e-01  -8.1423445e-01   8.7952798e-01  -2.1861848e+00   6.9676136e-01  -8.8125611e-03   5.3004196e-01  -5.4172521e-01  -1.5288614e-01  -5.4229694e-02   6.0633905e-01  -2.2532482e-01   2.7914816e-01  -2.4448938e+00  -4.4931605e-01   6.2332474e-01   1.3314765e+00   9.1079596e-01   1.8002076e+00   3.5866517e-01   2.0514453e+00  -1.5596754e+00   1.2767251e+00  -1.6417365e+00   4.5507336e-01  -5.4324748e+00  -9.0351963e-01  -1.7701152e-01   2.0973885e+00  -2.2218613e+00  -2.4119379e+00  -2.5815135e+00  -1.7386986e+00  -3.5726673e-01  -1.7953742e+00  -5.6159700e-01   5.7222880e-01   1.3229388e+00   1.5005865e+00  -5.9911972e-01   3.0918231e-01
  -7.8066726e-01  -3.3667111e-01  -3.4860705e-01  -9.3800241e-01   4.7203952e-01  -9.4985188e-02  -3.1161323e-01  -1.8877031e+00   5.3059553e-01  -1.7133240e+00   7.3655834e-02  -1.3205145e+00   2.9212210e-01  -9.9827952e-01   1.8754389e-01  -3.4471128e-02  -1.0112651e+00  -1.0698665e+00  -1.1803641e+00  -9.3402098e-01   1.1555596e+00   2.7075563e+00  -2.2519740e-01  -7.8840269e-01   1.5226663e+00   9.8690522e-01   6.7652103e-02   3.5952446e-01  -4.6370184e-01  -5.2058557e-01  -2.6066640e-01   7.4303887e-01   1.9526257e+00   2.3195337e+00   4.6701646e+00   3.3072279e+00  -6.8144785e-01  -3.4303130e-01   1.4581815e+00   4.3093654e-01   2.2077777e+00   7.7423030e-01  -2.8741801e+00  -3.6511848e-01  -2.0323878e+00  -1.3012544e+00  -8.9548437e-01   5.7033301e-01  -3.3994973e-01   4.4597091e-01  -6.6973782e-01   8.5236293e-01  -2.1880624e+00   6.1240570e-01   3.4018439e-01   6.1267034e-01  -8.2631106e-01  -7.4962535e-02  -1.1091208e-01   7.7023789e-01  -5.3150652e-01  -8.6725061e-02  -2.5768513e+00  -4.0161841e-01   2.5135449e-01   6.5706329e-01   2.8628084e-01   1.3967581e+00   1.0857423e-01   1.1698633e+00  -1.4893376e+00   1.9197874e+00  -9.6734426e-01   5.4841205e-01  -5.1153844e+00  -4.0779718e-01   2.3141426e-01   1.9828473e+00  -2.3239975e+00  -2.3746588e+00  -2.5534618e+00  -1.3681778e+00  -1.7357486e-01  -1.9883809e+00  -8.2697448e-01   2.9505987e-01   1.4601090e+00   1.1856781e+00  -8.0404154e-01   2.4533630e-01
  -7.8964241e-01  -4.9884280e-02  -4.6006008e-01  -7.6508678e-01   4.8336450e-01   2.1171761e-01  -5.7348369e-01  -1.8442016e+00   5.8084918e-01  -1.5657866e+00   1.2006101e-01  -1.5932338e+00   1.3623990e-01  -1.1660071e+00   1.0910401e-01  -2.4246825e-01  -8.9196975e-01  -1.1783280e+00  -1.1706583e+00  -1.4045146e+00   1.7047128e+00   3.3404374e+00  -7.0693280e-01  -8.6762464e-01   1.2820412e+00   1.2661923e+00   9.3105173e-02   6.7533211e-01  -2.7181609e-01  -7.8704106e-01  -5.7257830e-01   1.0641938e+00   1.7164011e+00   2.2638192e+00   4.6204586e+00   3.3787155e+00  -1.0680225e-01  -9.2601386e-01   1.7994501e+00  -1.6257539e-01   2.0372495e+00   9.7428426e-01  -2.5451222e+00  -3.2979910e-01  -1.3602816e+00  -1.3532092e+00  -6.4040826e-01   8.1587598e-01   6.0828730e-02   6.2693771e-01  -5.5386761e-01   7.8202939e-01  -1.6800473e+00   6.6634051e-01   4.4627676e-01   4.9168745e-01  -8.9201307e-01  -2.6601671e-03   3.2563276e-02   9.6375847e-01  -5.8182068e-01  -4.7309670e-01  -2.4925117e+00  -3.2252252e-01  -1.4348262e-01  -1.3310591e-01   7.9521818e-03   1.0738587e+00  -7.8595788e-02   4.3357505e-01  -1.4505442e+00   2.3210307e+00  -5.9082152e-01   6.6488027e-01  -4.7866629e+00  -2.6057324e-01   6.6520616e-01   1.8595161e+00  -2.3642881e+00  -2.7534879e+00  -2.5720718e+00  -1.1972830e+00  -3.0359503e-01  -2.2559250e+00  -1.1348264e+00  -6.8709785e-02   1.4194419e+00   8.4686890e-01  -7.8591551e-01   1.6975136e-01
  -6.4609405e-01   1.2060480e-01  -4.7076869e-01  -5.2898085e-01   5.3235893e-01   4.6115180e-01  -7.8118458e-01  -1.6802169e+00   6.0212932e-01  -1.5291490e+00   2.9883670e-01  -1.5818137e+00   5.5377714e-02  -1.2939872e+00   1.6288400e-01  -2.7284134e-01  -1.0224723e+00  -1.0043587e+00  -1.0250156e+00  -1.5619120e+00   2.2377313e+00   3.4608595e+00  -8.9657488e-01  -7.9167200e-01   9.4683539e-01   1.2809650e+00   9.1279685e-02   8.4012536e-01  -1.1231723e-01  -9.5842421e-01  -8.4323310e-01   1.1231634e+00   1.3669879e+00   2.2147314e+00   4.8707335e+00   3.9269088e+00   2.4597289e-01  -1.1405933e+00   2.0395793e+00  -5.6893695e-01   2.0668104e+00   1.1766041e+00  -2.0908575e+00  -2.4403011e-01  -1.0631502e+00  -1.4411735e+00  -5.9069758e-01   7.9499542e-01   2.3480871e-01   6.6990983e-01  -5.5246941e-01   6.8099986e-01  -1.4665260e+00   7.4926676e-01   3.3965671e-01   1.0242523e-01  -7.4752722e-01   2.5505301e-02   6.5103956e-02   6.5899590e-01  -4.2906819e-01  -7.5122185e-01  -2.0416188e+00  -1.9912039e-01  -4.2091718e-01  -7.9246319e-01  -4.0621967e-01   7.6050031e-01  -7.5435345e-02  -7.8591772e-02  -1.2156462e+00   2.8841059e+00  -1.0908378e-01   7.0472051e-01  -4.5044903e+00   1.3121916e-01   8.5556088e-01   1.7215759e+00  -2.3082888e+00  -2.7320293e+00  -2.7512280e+00  -9.4114078e-01  -4.6203186e-01  -2.4521043e+00  -1.5472862e+00  -3.8600737e-01   1.3045564e+00   7.7584369e-01  -7.4745052e-01   4.0584094e-02
  -5.5243430e-01   4.6792697e-01  -5.7668765e-01  -2.7473636e-01   4.1552033e-01   8.9053906e-01  -9.8931179e-01  -1.5243986e+00   7.3891412e-01  -1.3321100e+00   4.4046200e-01  -1.7407435e+00  -1.3380893e-01  -1.5075013e+00   2.8940259e-01  -3.0413630e-01  -8.0201167e-01  -8.0528614e-01  -7.9199800e-01  -1.7861310e+00   2.9760352e+00   4.1106994e+00  -1.3937356e+00  -8.5453943e-01   8.0229289e-01   1.4617450e+00   1.6082809e-01   1.3350527e+00   1.2031674e-01  -9.3115245e-01  -1.1429341e+00   1.3870475e+00   1.3719680e+00   2.1840238e+00   5.1010879e+00   4.3725767e+00   7.3857767e-01  -1.5654580e+00   2.3110348e+00  -1.1029058e+00   1.7024958e+00   1.2742095e+00  -1.6805588e+00   7.3896204e-02  -3.3050018e-01  -1.1983472e+00  -2.4819861e-01   1.1079146e+00   4.6656325e-01   8.1761371e-01  -4.2735062e-01   5.6630376e-01  -1.1567659e+00   7.9522990e-01   5.4159269e-01  -1.3918204e-01  -5.6284285e-01   2.2034532e-01   7.3087267e-02   4.8133307e-01  -1.7020859e-01  -9.3803708e-01  -1.7064381e+00   1.1547513e-02  -8.3752922e-01  -1.4179533e+00  -7.5143826e-01   4.8800553e-01  -6.6646978e-02  -6.6396097e-01  -9.8185600e-01   3.2695811e+00   1.8032034e-01   6.9277263e-01  -4.0488517e+00   3.3464926e-01   9.9985279e-01   1.2371405e+00  -2.0201001e+00  -2.3982923e+00  -2.7349458e+00  -4.2812049e-01  -6.4696721e-01  -2.3561897e+00  -1.8527070e+00  -5.3542999e-01   1.0537198e+00   6.5541361e-01  -7.3232039e-01  -2.2699820e-02
  -2.3685774e-01   6.7154015e-01  -5.4410919e-01   3.5223271e-02   4.1973985e-01   1.2565119e+00  -1.1374683e+00  -1.2010578e+00   8.3855095e-01  -1.2012571e+00   7.4459783e-01  -1.4902323e+00  -1.6417072e-01  -1.5303254e+00   4.6594491e-01  -2.0272396e-01  -8.2750114e-01  -4.7238190e-01  -4.8224024e-01  -1.6765933e+00   3.5719436e+00   4.2238131e+00  -1.5465534e+00  -7.8755789e-01   4.7168461e-01   1.2171087e+00   2.3872933e-01   1.6171144e+00   2.9292505e-01  -9.4778974e-01  -1.3343828e+00   1.3115340e+00   9.1698850e-01   1.9790497e+00   5.0800781e+00   4.7102030e+00   1.0687285e+00  -1.7447008e+00   2.5562529e+00  -1.5145013e+00   1.7483952e+00   1.2648916e+00  -1.2577673e+00   1.3095674e-01  -1.5225650e-01  -1.1710100e+00  -2.5698460e-01   9.3471458e-01   4.1640365e-01   8.2484218e-01  -4.5176597e-01   4.7001953e-01  -9.1187171e-01   9.2246029e-01   4.1791203e-01  -6.5000415e-01  -1.1635800e-01   3.1603591e-01   5.3113275e-02  -3.4559194e-02   2.3668513e-01  -1.0947720e+00  -9.4247037e-01   1.9968613e-01  -1.1125362e+00  -2.0023772e+00  -1.3070468e+00   1.0252382e-01   1.1684708e-02  -1.0940411e+00  -5.9481145e-01   3.8191979e+00   5.3422938e-01   7.2407115e-01  -3.5673571e+00   8.2181254e-01   9.7303019e-01   8.5565814e-01  -1.7644567e+00  -2.1112422e+00  -2.8078215e+00  -1.7797802e-01  -8.3335465e-01  -2.2468539e+00  -2.2433750e+00  -7.8612024e-01   8.4157380e-01   7.0595689e-01  -6.0968046e-01  -1.3751194e-01
  -4.0956791e-01   9.6882040e-01  -6.9300860e-01   2.1272637e-01   3.9382154e-01   1.7664589e+00  -1.2879617e+00  -1.0870416e+00   1.0180095e+00  -8.5089723e-01   5.2076329e-01  -1.8547709e+00  -5.3418715e-01  -1.6176098e+00   4.9428852e-01  -4.7660076e-01  -8.7668678e-01  -4.1853985e-01  -6.0687529e-01  -2.0766628e+00   4.2332290e+00   5.2017537e+00  -2.1066219e+00  -9.3431542e-01   4.9631233e-01   1.6309146e+00   3.8186956e-01   2.2754718e+00   3.7464109e-01  -1.2315291e+00  -1.4791721e+00   1.4720692e+00   6.3936608e-01   1.7399933e+00   5.3299652e+00   5.0927175e+00   1.3988917e+00  -2.1704667e+00   2.8816875e+00  -2.1385313e+00   1.5126774e+00   9.2042952e-01  -8.4872542e-01   1.8807663e-01   7.7441880e-01  -1.1698238e+00   5.9178119e-03   1.1356125e+00   7.4837583e-01   7.4977045e-01  -3.0293641e-01   1.4442761e-01  -2.8488228e-01   7.4416532e-01   5.3338157e-01  -6.2670201e-01  -2.4254525e-01   6.5524198e-01   1.5334779e-01   3.0959880e-01   2.3594395e-01  -1.2253044e+00  -9.5860643e-01   3.9433982e-01  -1.2056774e+00  -2.3943290e+00  -1.1128909e+00   1.4965168e-01  -6.6727853e-03  -1.4911826e+00  -3.3455407e-01   3.9554433e+00   9.4012620e-01   7.2200761e-01  -2.7234123e+00   6.1432839e-01   1.2489252e+00   7.4568265e-01  -2.3940515e+00  -2.0304094e+00  -2.7880702e+00   3.7271503e-01  -1.0071384e+00  -2.3907920e+00  -2.1405074e+00  -7.9899934e-01   1.0563832e+00   4.4284452e-01  -6.3080396e-01  -8.7098381e-02
  -3.7143307e-01   8.3556304e-01  -7.0052056e-01   4.8367945e-01   4.8125411e-01   1.7002315e+00  -1.3987654e+00  -9.1574315e-01   4.2247228e-01  -9.1363189e-01   5.7573303e-01  -1.8290526e+00  -5.8670716e-01  -1.4227021e+00   5.8251578e-01  -3.1307836e-01  -1.1928566e+00  -4.1113739e-01  -4.8586426e-01  -2.6397675e+00   4.7246642e+00   4.8717781e+00  -1.9988721e+00  -4.2640377e-01  -2.5871346e-02   2.0100673e+00   3.7177638e-01   1.9639999e+00   7.5997599e-01  -1.2038434e+00  -1.4813164e+00   1.9604308e+00  -2.7119115e-01   1.5652508e+00   5.1882377e+00   5.7668423e+00   1.8766608e+00  -2.5262385e+00   3.3149190e+00  -2.7625452e+00   1.1579955e+00   1.5058640e+00   1.9024324e-01   6.9983892e-01   8.5318860e-01  -1.3439033e+00   5.4141293e-01   1.3032589e+00   1.0121328e+00   7.2971497e-01  -7.8987349e-02  -1.4613723e-01  -2.8443024e-01   5.4932739e-01   3.8871784e-01  -9.9684952e-01  -3.7816123e-01   3.2789067e-01   1.1947959e-01   3.5626314e-02   2.9197565e-01  -1.5096890e+00  -2.8631773e-01   3.6581022e-01  -1.1163699e+00  -2.8816583e+00  -1.9246145e+00  -4.5761447e-01   6.0591874e-02  -2.3173067e+00   5.6228572e-01   4.8574668e+00   2.2838808e+00   8.9451542e-01  -1.4295628e+00   1.9455027e+00   1.9275974e+00   1.0945711e+00  -2.5757088e+00  -1.6130852e+00  -2.5065288e+00   9.0856356e-01  -9.3951202e-01  -2.5121124e+00  -2.2766856e+00  -1.2222409e+00   1.0428081e+00   8.6794559e-03  -6.8006276e-01  -2.1594915e-01
  -4.2946859e-01   6.6393155e-01  -5.8179802e-01   7.2754814e-01   1.8801523e-01   1.9125018e+00  -1.3759841e+00  -8.9155010e-01   4.7698179e-01  -5.9053422e-01   3.7482660e-01  -1.9603136e+00  -9.7862524e-01  -1.7529385e+00   1.9878238e-01  -2.3797708e-01  -1.3690354e+00  -6.1679098e-01  -3.4040393e-01  -2.6900930e+00   5.4374424e+00   5.2190947e+00  -2.1803190e+00  -2.2201517e-01   1.4784829e-01   2.3091141e+00   3.5106040e-01   1.9496142e+00   1.0194819e+00  -1.6720265e+00  -1.2687297e+00   2.3483067e+00  -3.4535415e-02   1.6999780e+00   6.2296979e+00   6.2244669e+00   2.1996013e+00  -2.6099611e+00   3.5625771e+00  -2.8156484e+00   8.8657816e-01   2.0131572e+00   2.3198314e-01  -1.9135864e-02   1.4539142e-01  -2.6284488e+00  -3.3771259e-02   7.3549826e-01   6.8920504e-01  -2.0829340e-01  -3.1973821e-02  -7.8904386e-01   2.9285455e-01   5.8957772e-01  -4.9429586e-01  -1.8798266e+00  -2.6273781e-01   1.1699472e-01   3.9662978e-02  -4.6490196e-01   9.2724971e-01  -1.3349799e+00   4.5383239e-01   4.6027971e-01  -5.0268404e-01  -2.7286656e+00  -1.5842288e+00  -4.4695405e-01   2.7542566e-01  -2.5600593e+00   1.7406031e+00   5.2345949e+00   3.1387783e+00   1.0392936e+00   1.7302687e-01   2.3787768e+00   1.8721292e+00   8.2187484e-01  -2.6333439e+00  -2.0299738e+00  -2.5413793e+00   1.1968299e+00  -1.2690354e+00  -2.6375962e+00  -2.0655240e+00  -1.1961763e+00   8.4351466e-01  -9.6115540e-02  -4.3055552e-01  -2.2265629e-01
  -3.9596992e-01   6.6386407e-01  -6.5701860e-01   9.3511571e-01   1.1576292e-01   2.1644571e+00  -1.2947390e+00  -5.5144781e-01   3.3447107e-01  -3.5945020e-01   4.8932814e-01  -1.8013951e+00  -8.7472978e-01  -1.2812155e+00   6.9141612e-01  -8.3017664e-02  -1.6702056e+00  -3.0153192e-01  -1.7337197e-01  -2.7004204e+00   5.2407128e+00   5.0968643e+00  -2.0254444e+00  -2.6347871e-02  -5.3480971e-01   2.1211870e+00   3.5632281e-01   2.1770822e+00   9.4639459e-01  -1.2825211e+00  -1.2667220e+00   2.1518288e+00  -7.4158475e-01   1.2239305e+00   5.6355615e+00   6.8691661e+00   2.3410805e+00  -2.6247998e+00   3.5655691e+00  -3.4458718e+00   3.0297085e-01   1.1963922e+00   8.1516106e-01   7.2344139e-01   7.1868536e-01  -1.7401814e+00   5.9717304e-01   8.7237862e-01   8.1762987e-01   1.0590570e-01   9.0227185e-02  -8.5969663e-01  -9.1568704e-02   1.2265150e-01  -2.6707712e-02  -1.7055513e+00  -3.1193528e-01   1.9798560e-01  -4.3849097e-02  -5.7022868e-01   8.7645508e-01  -1.2837021e+00   6.3845229e-01   6.5865623e-01  -5.2431579e-01  -2.9240529e+00  -2.4658574e+00  -7.4516463e-01   7.8526211e-02  -2.7761188e+00   2.0500868e+00   5.5249531e+00   3.3863687e+00   8.6141156e-01   5.9280268e-01   2.6064339e+00   2.5703166e+00   1.0707899e+00  -3.0239250e+00  -9.7433873e-01  -2.3833371e+00   1.6951682e+00  -1.3261001e+00  -2.2061868e+00  -2.0761075e+00  -1.1837505e+00   7.0863266e-01  -3.2572488e-02  -5.1779282e-01  -3.6048015e-01
  -2.8566098e-01   6.1802792e-01  -6.7387099e-01   9.1096781e-01   1.7796954e-01   2.4666828e+00  -1.2224478e+00  -4.3263435e-01   6.0129082e-01  -2.0356387e-01   5.3127358e-01  -1.7878226e+00  -1.0105200e+00  -1.2051102e+00   8.6912282e-01  -1.6121176e-01  -1.5540470e+00  -8.8868889e-03  -2.1211667e-01  -2.3988637e+00   5.1783057e+00   5.1816734e+00  -2.1424936e+00  -2.8008327e-01  -6.7699638e-01   1.5077329e+00   4.2730036e-01   2.4044224e+00   7.4793733e-01  -1.4344040e+00  -1.3464623e+00   1.4195293e+00  -1.3987863e+00   6.8839401e-01   5.0302272e+00   6.3281649e+00   2.1749726e+00  -2.6143071e+00   3.0900824e+00  -3.6735250e+00  -2.5681114e-01  -1.8839396e-02   1.1963370e+00   8.6530990e-01   1.4411644e+00  -9.8941620e-01   7.9928950e-01   7.9382242e-01   9.0496516e-01   3.2392584e-01   1.5292039e-01  -9.7161735e-01   5.2454234e-01   1.9066271e-01   7.4972297e-03  -1.4686579e+00   4.1585661e-03   5.3308422e-01   2.9129944e-01  -3.3690450e-01   1.1295963e+00  -1.2631924e+00   9.8230571e-01   8.1294119e-01  -8.2612071e-01  -3.1431941e+00  -2.1055351e+00  -5.5079262e-01   3.5863080e-01  -2.2307934e+00   1.9655000e+00   5.1054825e+00   2.9055322e+00   8.2277042e-01   6.5489853e-01   2.1490619e+00   2.8522501e+00   1.3142854e+00  -3.4991109e+00  -7.4176062e-01  -2.3352330e+00   1.9758399e+00  -1.6807159e+00  -2.0496059e+00  -2.0158563e+00  -1.0570787e+00   5.4159036e-01   4.8935853e-02  -4.2010218e-01  -4.6173093e-01
  -3.5528539e-01   7.1623331e-01  -5.6765849e-01   1.1269995e+00  -6.9601827e-02   2.7228850e+00  -1.0374154e+00  -2.2780240e-01   7.4275525e-01   9.6276397e-02   4.2886787e-01  -1.7454955e+00  -1.0011338e+00  -1.1650552e+00   1.1504649e+00  -4.0040539e-02  -1.6981841e+00   1.2506303e-01   9.9030456e-02  -2.1837150e+00   5.1816951e+00   5.5025105e+00  -2.0537103e+00  -9.7850239e-02  -7.6700150e-01   1.6208430e+00   5.3153091e-01   2.8942075e+00   8.4341598e-01  -1.3771180e+00  -1.0694807e+00   1.6397795e+00  -1.3651660e+00   4.9063796e-01   4.6820984e+00   6.2557647e+00   2.4335234e+00  -2.4147489e+00   3.4471718e+00  -3.5036480e+00   2.1126326e-01   4.9678503e-02   1.7441877e+00   1.1106796e+00   1.4439541e+00  -9.7423233e-01   1.1137587e+00   9.3859268e-01   6.6372072e-01   9.6886503e-02   2.7301138e-01  -1.0219257e+00   5.3844772e-01   6.5158220e-02  -1.7816829e-01  -1.4497938e+00  -2.9017908e-03   6.7127195e-01   1.5171876e-01  -5.7714144e-01   1.2253710e+00  -9.5252159e-01   1.1430711e+00   1.0662147e+00  -6.9747979e-01  -2.8934150e+00  -2.2532186e+00  -6.8966592e-01   3.4769774e-01  -2.3517925e+00   2.4082757e+00   5.2620804e+00   2.9014948e+00   7.9154813e-01   1.4601581e+00   2.2580451e+00   2.7929532e+00   1.0372422e+00  -3.5569690e+00  -2.0996019e-01  -2.1904315e+00   2.4183796e+00  -1.5035580e+00  -1.5475260e+00  -1.7006436e+00  -7.0390051e-01   4.4363122e-01   1.8021490e-01  -4.9544267e-01  -4.9372890e-01
  -2.2144111e-01   8.4997395e-01  -6.2293077e-01   1.1650444e+00  -2.5603173e-01   2.5728776e+00  -1.0434067e+00  -4.8708940e-02   5.6798434e-01   2.8190554e-01   3.1151178e-01  -1.6965700e+00  -1.2348703e+00  -9.3881220e-01   1.0650719e+00  -4.4717382e-02  -1.3201235e+00   1.2792071e-01  -3.1541392e-02  -2.1026425e+00   4.7860488e+00   5.6425202e+00  -2.1112250e+00  -3.8776494e-02  -8.8357060e-01   1.5467648e+00   5.2619375e-01   2.7472103e+00   9.4879663e-01  -1.1588723e+00  -8.4726404e-01   1.8222217e+00  -1.7651656e+00   4.0194104e-01   3.3021652e+00   4.8912890e+00   2.7685496e+00  -2.8542621e+00   3.5170809e+00  -3.8814141e+00  -3.8706553e-01  -4.3563648e-02   1.8894696e+00   1.0161847e+00   1.8001683e+00  -1.0012713e+00   1.3538034e+00   1.0670795e+00   6.9236447e-01   1.0656470e-01   4.3656553e-01  -1.1690592e+00   1.1384480e+00  -1.0083962e-01  -8.3965273e-02  -1.4005653e+00   1.5391833e-01   8.2207593e-01   2.4125751e-01  -6.1453723e-02   1.3530152e+00  -8.6152052e-01   1.4171020e+00   1.2848721e+00  -5.5152586e-01  -2.8930878e+00  -2.4279522e+00  -8.6608634e-01   1.4949014e-01  -2.5837274e+00   2.6865933e+00   4.7600966e+00   2.6786297e+00   8.7535283e-01   2.2401674e+00   2.0179500e+00   3.3773468e+00   1.3282769e+00  -3.4157219e+00   5.3938460e-02  -1.5332924e+00   2.7695117e+00  -1.4381678e+00  -1.1461405e+00  -1.3950762e+00  -6.7232741e-01   4.2570401e-01  -9.4496147e-02  -4.5285260e-01  -4.6290271e-01
  -2.0769871e-01   6.4572637e-01  -5.6627785e-01   1.1643695e+00  -9.2906590e-02   2.2508712e+00  -9.2147000e-01  -3.1970978e-02   4.7338780e-01   2.6287291e-01   3.9418551e-02  -1.7567090e+00  -1.2812584e+00  -7.4088720e-01   1.5802970e+00   1.9563777e-01  -1.6942805e+00   2.5287207e-01  -2.2495822e-02  -1.9706157e+00   4.6859751e+00   5.1870345e+00  -1.4485196e+00   5.1890729e-01  -7.0544878e-01   1.6853417e+00   6.5392916e-01   2.9106269e+00   9.8664878e-01  -1.2057815e+00  -1.4735321e-01   2.1939320e+00  -2.4024606e+00   2.3475383e-01   3.0909786e+00   5.1884334e+00   2.3779739e+00  -2.6572527e+00   3.5738483e+00  -3.9557155e+00   2.8734322e-01   2.4562003e-01   2.7827962e+00   1.6750381e+00   1.8668946e+00  -8.3224942e-01   1.7683599e+00   1.3239236e+00   6.6658400e-01  -1.6460621e-01   4.4430641e-01  -1.3443848e+00   9.8964059e-01  -2.2843798e-01  -2.1101547e-01  -1.3915068e+00   1.7628775e-01   9.0913744e-01  -9.8161482e-02  -4.1910472e-01   1.2039419e+00  -7.0413151e-01   1.7347438e+00   1.3100756e+00  -1.1306980e-01  -2.3277742e+00  -2.5482148e+00  -7.2512672e-01   5.1763164e-01  -2.2091851e+00   3.3527489e+00   5.1996537e+00   3.1926164e+00   1.0464629e+00   2.7776879e+00   2.8341439e+00   3.4971266e+00   1.7948480e+00  -3.8677129e+00   8.1309460e-01  -1.3718265e+00   3.4219078e+00  -9.6842294e-01  -9.4004750e-01  -8.9612590e-01  -2.0797180e-01   9.9505407e-01   3.3623922e-01  -7.0153936e-01  -4.3111611e-01
  -1.3851660e-01   3.5406292e-01  -4.1350848e-01   1.3098743e+00  -2.6623704e-01   2.1260153e+00  -7.1930766e-01   3.2778240e-02   3.4504425e-02   1.8018051e-01   3.3213706e-01  -1.4323849e+00  -8.3100481e-01  -6.2594636e-01   1.5595913e+00   4.9766759e-01  -1.5599010e+00   5.2181034e-02   5.1730135e-01  -1.7815260e+00   4.1415612e+00   4.5835076e+00  -1.1137717e+00   7.5999948e-01  -1.2917693e+00   1.3658249e+00   4.7794910e-01   2.6066191e+00   1.1067834e+00  -9.8756536e-01  -6.5283894e-02   2.4949473e+00  -2.3493182e+00   4.6426156e-02   2.2644107e+00   4.5889219e+00   3.0805815e+00  -2.5708428e+00   3.9571157e+00  -3.6664959e+00   6.8563320e-01   5.4906454e-01   3.2140795e+00   2.1179213e+00   1.1645976e+00  -3.6982203e-01   2.0043835e+00   1.2276238e+00   2.3463573e-01   2.0026983e-01   5.1306918e-01  -1.0321356e+00   7.7583039e-01  -1.5255373e-01  -3.2798260e-01  -1.4478460e+00   2.5969777e-01   4.2308289e-01  -1.2612980e-01  -9.1513638e-01   1.3470788e+00  -6.3315943e-01   2.2681110e+00   1.1796208e+00  -2.5513497e-01  -2.4313696e+00  -3.0771680e+00  -1.2881706e+00   4.3038054e-01  -2.4381889e+00   3.5601873e+00   5.6250107e+00   2.8657779e+00   1.0284440e+00   3.0217994e+00   3.2513848e+00   4.3090574e+00   1.8316276e+00  -3.0851995e+00   7.8742614e-01  -9.3200256e-01   3.1141905e+00  -8.7341390e-01  -1.2929884e-01  -9.4600567e-01  -3.1311235e-01   3.1422903e-01   2.9082832e-01  -6.0427905e-01  -7.0840246e-01
  -1.2446819e-01   2.9810106e-01  -2.7934153e-01   1.3118506e+00  -7.1371542e-01   1.6665496e+00  -4.5851220e-01   8.8871356e-02   1.5100819e-01   4.4727313e-01  -5.6617118e-02  -1.3106739e+00  -9.9179192e-01  -5.5075855e-01   1.5397023e+00   8.0614289e-01  -1.5315332e+00   1.8615770e-01   5.6772740e-01  -1.1404346e+00   3.4020475e+00   4.1338279e+00  -5.6404442e-01   1.3305105e+00  -1.1089268e+00   1.4841376e+00   2.4095788e-01   2.2185381e+00   1.1890427e+00  -9.1930383e-01   5.9244200e-01   2.9885990e+00  -1.6703076e+00   4.4971746e-01   2.3952858e+00   4.2327503e+00   3.0269100e+00  -2.3357661e+00   3.6388229e+00  -3.5457041e+00   4.6156986e-01   1.0566112e+00   2.8645169e+00   1.5183474e+00   1.9768537e-01  -1.5123692e+00   1.4185310e+00   8.3930732e-01  -3.9478127e-01  -8.7480588e-01   4.0743881e-01  -1.5578760e+00   5.6993643e-01  -5.2098540e-01  -8.5490929e-01  -1.8536891e+00   3.5157396e-01   5.0117501e-01  -5.2390960e-01  -1.1669428e+00   1.5612990e+00  -1.3480604e-01   2.4477835e+00   1.4446812e+00   7.7793654e-01  -1.5284050e+00  -2.8921521e+00  -1.0753325e+00   3.8997424e-01  -2.0090912e+00   4.1836410e+00   5.0593583e+00   2.6488044e+00   1.0044864e+00   3.5270832e+00   2.8660412e+00   4.1880745e+00   1.8890292e+00  -2.8397835e+00   1.2298875e+00  -7.0326805e-01   3.5843848e+00  -5.6305463e-01   2.0433603e-01  -2.5184849e-01   3.1065811e-01   3.9968172e-01   6.9391836e-01  -5.9555569e-01  -6.0616796e-01
   3.3297237e-02   2.5007216e-01  -4.0719108e-01   1.1636039e+00  -7.9566906e-01   1.3041826e+00  -3.9658196e-01   1.2236907e-01  -2.8273055e-01   3.6234258e-01   3.9375773e-02  -1.1428939e+00  -8.9485332e-01  -1.0891399e-01   1.6337939e+00   9.3344948e-01  -1.1335607e+00   4.2700366e-02   3.4176290e-01  -1.0905680e+00   2.7042944e+00   3.6761917e+00  -3.8955333e-01   1.3103448e+00  -1.3361292e+00   1.2445357e+00   2.6362081e-01   1.8444897e+00   1.0969228e+00  -1.9141052e-01   8.2460085e-01   2.9168411e+00  -2.1493654e+00   3.5090281e-01   3.0549055e-01   2.7139359e+00   3.0706719e+00  -2.6774746e+00   3.5136391e+00  -3.8367820e+00  -3.9375144e-01   9.4771169e-01   2.7343282e+00   1.8796727e+00   4.0424482e-01  -6.4591137e-01   2.0147834e+00   1.0903020e+00  -2.4937649e-01  -3.0742988e-01   6.2429369e-01  -1.3122212e+00   7.3388210e-01  -6.7434128e-01  -1.6518970e-01  -1.2703578e+00   4.3457259e-01   6.4193860e-01  -4.2610985e-01  -3.5065785e-01   1.3180373e+00  -5.8431721e-02   2.2817347e+00   1.3784693e+00   9.5190853e-01  -1.4104265e+00  -3.4922680e+00  -1.2019428e+00   8.8691897e-02  -1.8417827e+00   4.0669444e+00   4.3024521e+00   2.2715822e+00   1.0233231e+00   3.5022568e+00   2.7749683e+00   5.0675030e+00   2.3159479e+00  -2.7157059e+00   1.3301020e+00  -1.7079646e-01   3.3197746e+00  -5.0863388e-01   6.8933507e-01  -4.8717645e-02   1.4390507e-01   2.9848357e-01   6.1855216e-01  -5.8200399e-01  -5.4523081e-01
  -1.3948963e-01   1.2027693e-01  -4.5648332e-01   9.3756359e-01  -7.3544393e-01   1.1793127e+00  -2.7648697e-01  -2.8683030e-02  -1.4778136e-01   4.2972503e-01  -3.1240645e-01  -1.3513897e+00  -9.5751354e-01  -1.3571199e-01   1.6440102e+00   8.6070735e-01  -9.7208291e-01  -1.7672574e-01   1.1075777e-01  -8.2430067e-01   2.2009740e+00   3.6175604e+00  -2.8117528e-01   1.2146701e+00  -9.9950969e-01   1.1466135e+00   3.1497813e-01   1.9716334e+00   7.7231527e-01  -3.3243947e-01   1.0376506e+00   2.7710330e+00  -1.9617006e+00   3.2207696e-01  -1.8974636e-01   1.8390336e+00   2.9249722e+00  -2.5842293e+00   3.2058361e+00  -3.7129744e+00  -3.0241454e-01   5.5437508e-01   2.5344171e+00   1.8525975e+00   6.0599797e-01  -1.5737559e-01   2.0547471e+00   1.2309416e+00  -2.8741041e-01  -1.8498367e-01   7.2339157e-01  -1.2030128e+00   1.1819453e+00  -6.5024774e-01   3.2422547e-02  -6.8289321e-01   3.2640737e-01   8.5958915e-01  -3.6479191e-01   2.1549612e-01   9.6884585e-01  -1.1154644e-02   1.8009732e+00   1.2088973e+00   1.0329810e+00  -1.0497978e+00  -2.8082724e+00  -7.1099544e-01   1.5108220e-01  -1.0183546e+00   3.5727780e+00   3.4764326e+00   1.3465949e+00   9.9746523e-01   3.0054255e+00   1.8642251e+00   5.4227314e+00   2.5931087e+00  -3.1001372e+00   9.0673321e-01  -1.0785149e-01   3.0611104e+00  -4.9017925e-01   8.5603408e-01   3.7192679e-01   4.0175709e-01   4.4512196e-01   7.5066538e-01  -6.2323561e-01  -4.7069110e-01
  -1.5828168e-01  -1.6921344e-02  -4.5081962e-01   7.2337938e-01  -6.3580372e-01   6.6575913e-01  -2.0358638e-01  -2.7729572e-01  -3.1644150e-01   2.7582689e-01  -4.1373376e-01  -1.5887675e+00  -8.2703439e-01  -1.5145335e-01   1.9778332e+00   1.0523261e+00  -6.5422795e-01  -4.3927402e-01   1.4157811e-01  -9.2892105e-01   1.9607205e+00   3.0463116e+00   2.5284399e-01   1.5756761e+00  -5.5894644e-01   1.4273703e+00   4.5411157e-01   2.0434294e+00   8.7577492e-01  -8.9032015e-02   1.6905365e+00   3.3764842e+00  -1.9859471e+00   3.6351107e-01  -9.0241330e-01   1.2267311e+00   2.5458817e+00  -2.5451827e+00   3.1434895e+00  -3.4171582e+00   9.9168205e-02   1.3294166e+00   3.3760362e+00   2.9218950e+00   1.0016822e+00   6.7287210e-01   3.0189996e+00   2.1131291e+00  -2.2307820e-02   5.3801694e-02   8.8472667e-01  -9.1924142e-01   1.0610635e+00  -4.8264241e-01   2.6813223e-01  -2.1033875e-01   2.8959629e-01   8.9373984e-01  -6.4215258e-01   1.6545059e-01   5.8427842e-01   8.8131196e-02   1.6333711e+00   1.0164165e+00   1.0343336e+00  -4.7434812e-01  -2.8871852e+00  -6.4865746e-01   4.1430766e-01  -7.7014239e-01   3.6009600e+00   3.4276056e+00   1.3490267e+00   1.0980740e+00   2.9992252e+00   2.5751529e+00   5.3839496e+00   2.4903548e+00  -2.6172650e+00   1.1992242e+00   2.2911214e-01   3.2178742e+00   1.2264622e-01   1.2331071e+00   7.1918363e-01   7.1949131e-01   6.4036171e-01   1.0849406e+00  -8.8538805e-01  -4.4188718e-01
   1.1184811e-01  -3.0687568e-01  -3.1428637e-01   7.4565608e-01  -7.1806253e-01   3.9628261e-01  -1.1986550e-01  -8.1899395e-03  -5.0910118e-01   2.6605605e-01  -3.6584676e-01  -8.5356745e-01  -6.3593508e-01  -1.1624978e-02   1.5476183e+00   1.3678726e+00  -6.0990614e-01  -5.1294523e-01   3.2729319e-01   5.2450207e-02   8.8105173e-01   1.8857373e+00   7.3400577e-01   1.7042555e+00  -8.8846124e-01   6.0734860e-01   2.1570022e-01   1.3292436e+00   3.9743109e-01   1.1848727e-01   1.5800973e+00   2.8178407e+00  -1.2924064e+00   7.4189122e-01  -9.3323114e-01   7.3321062e-01   2.7082960e+00  -2.0770698e+00   2.7348092e+00  -3.1794644e+00  -5.3395248e-02   1.1073470e+00   2.1381539e+00   1.9450388e+00  -5.3232060e-01   3.3066985e-01   1.7802577e+00   1.0786483e+00  -9.6286603e-01  -1.0359809e-01   6.8324259e-01  -7.2416540e-01   9.0839223e-01  -4.8508829e-01   1.3761567e-01  -6.8903217e-01   6.3590069e-01   5.6993897e-01  -8.5257704e-01  -2.2740441e-01   7.2214678e-01   1.9555747e-01   1.8052737e+00   7.5449189e-01   1.4546367e+00  -1.3607854e-01  -3.0259623e+00  -5.7908823e-01   2.8082744e-02  -1.1473460e-01   3.2186945e+00   2.7127964e+00   9.7474943e-02   7.4314453e-01   2.1475883e+00   1.5589194e+00   5.7576086e+00   2.4721367e+00  -1.7929995e+00   6.3272939e-01   1.4481175e-01   2.0671338e+00  -3.0727166e-01   1.6709620e+00   4.7162121e-01   4.2717468e-01   4.7340533e-02   1.3537462e+00  -5.7336742e-01  -5.2456452e-01
  -9.8246398e-03  -3.4471335e-01  -3.2377873e-01   5.9047685e-01  -7.9331037e-01   1.1263220e-01   3.2715195e-02  -1.4484152e-01  -4.0827027e-01   3.5892342e-01  -6.5197367e-01  -9.1616779e-01  -6.2992645e-01  -2.5872572e-02   1.6121511e+00   1.5163639e+00  -5.2694250e-01  -6.4907360e-01   2.3815440e-01   2.5024834e-01   7.4681334e-01   1.5226392e+00   1.0158597e+00   1.9415496e+00  -3.8817969e-01   9.1743979e-01   2.1461055e-01   1.2577970e+00   3.5129508e-01   2.3362457e-01   2.0040813e+00   3.1394595e+00  -6.0975702e-01   1.0554380e+00  -6.4846003e-01   8.2748631e-01   2.3266648e+00  -1.8894940e+00   2.4535531e+00  -3.0814370e+00   9.1075980e-02   1.7238705e+00   1.7518716e+00   1.7628169e+00  -1.0804647e+00   2.4777758e-02   1.5252372e+00   1.0455033e+00  -1.1853558e+00  -5.7014008e-01   6.9536879e-01  -8.5460441e-01   6.9093486e-01  -5.9390645e-01   9.5770637e-02  -5.5951447e-01   5.5078753e-01   7.6448078e-01  -1.2002460e+00  -1.8019681e-01   4.8676937e-01   4.7704722e-01   1.3469909e+00   6.0906524e-01   2.0294018e+00   6.2263270e-01  -2.7532543e+00  -1.6868167e-01   1.1413893e-01   5.2401513e-01   3.2362403e+00   2.1853846e+00   7.0180149e-02   6.7468166e-01   1.9633846e+00   1.3521350e+00   5.1799443e+00   2.0855461e+00  -1.8286600e+00   5.3694278e-01   7.5819571e-04   1.9328093e+00  -4.3489608e-02   1.7214840e+00   9.0969489e-01   7.5878854e-01   2.8743744e-01   1.7518391e+00  -6.2392792e-01  -2.7412611e-01
  -2.7934745e-01  -8.2783284e-01  -3.8593244e-01   3.6259475e-01  -4.4385251e-01  -1.9348345e-01   5.4631552e-03  -3.9449948e-01  -6.8206761e-01   2.9094966e-01  -9.5030277e-01  -1.1437785e+00  -5.2815745e-01  -5.9231377e-02   1.4109617e+00   1.5449554e+00  -6.4433454e-01  -1.3450294e+00   9.1147086e-02   5.9196788e-02   3.4546691e-01   7.8571515e-01   1.4576542e+00   2.2029468e+00  -9.5903916e-02   1.1106475e+00   1.6560797e-01   1.0128443e+00   5.6424701e-02  -4.0751265e-02   2.2386116e+00   3.3559030e+00  -3.9274802e-01   1.1302989e+00   1.9907449e-01   1.3384563e+00   2.2686516e+00  -1.7091018e+00   2.3938451e+00  -3.0410162e+00   5.4280118e-01   1.5215895e+00   1.6466786e+00   1.9120084e+00  -1.2364781e+00   3.9289306e-01   1.4704335e+00   1.1398935e+00  -1.2272064e+00  -4.7059034e-01   6.9888533e-01  -7.3667232e-01   5.6208160e-01  -6.2815248e-01   2.3123206e-01  -3.4246333e-01   1.8311596e-01   3.2266124e-01  -1.4857636e+00  -2.3628704e-01  -4.1487566e-02   2.4768794e-01   9.5982086e-01  -3.9497863e-02   2.0914015e+00   9.3661067e-01  -2.4195601e+00   1.4850476e-01   1.1491823e-01   9.4534513e-01   2.7317540e+00   2.0108285e+00  -2.3981285e-01   5.0469670e-01   1.4437789e+00   9.5556829e-01   5.5501753e+00   2.1896209e+00  -1.9061845e+00  -2.0913742e-01  -4.6193305e-02   1.1665467e+00   8.6487722e-02   1.7191465e+00   9.6075950e-01   5.8971137e-01   4.4887383e-01   1.7273337e+00  -6.7683029e-01  -3.4212627e-01
  -2.9934843e-01  -1.0986455e+00  -3.3422352e-01   8.6432768e-02  -5.2111785e-01  -4.5079545e-01   1.2893584e-01  -4.5067752e-01  -5.3179669e-01   3.8704670e-01  -9.8546868e-01  -9.5664681e-01  -3.9221089e-01  -1.0002951e-02   9.8017192e-01   1.4477310e+00  -4.0252045e-01  -1.4647331e+00  -9.7069289e-02   4.3788967e-01  -5.3487636e-01  -3.2568494e-01   1.7305988e+00   2.0693048e+00  -2.3267528e-01   5.2968352e-01  -5.6065755e-02   4.5462572e-01  -3.9903025e-01  -1.6656947e-01   2.1408061e+00   2.5037093e+00   2.2831330e-01   1.1683014e+00   3.1046618e-01   8.5492503e-01   1.5565621e+00  -1.2552389e+00   1.1363400e+00  -2.8041727e+00  -5.8316097e-01   1.0083571e+00   1.1686450e+00   1.5854358e+00  -1.6138571e+00   5.2503934e-01   1.0418823e+00   6.7280031e-01  -1.2348787e+00  -6.0950763e-01   6.2770174e-01  -6.8530845e-01   5.4730393e-01  -6.5200670e-01   1.1498557e-01  -2.0939642e-01   2.0751214e-01   3.1402525e-01  -1.3839881e+00  -2.2271861e-01  -1.9736418e-01   3.7183349e-01   4.7341664e-01  -2.3536636e-01   2.3441527e+00   1.3782792e+00  -1.8579071e+00   4.7867914e-01   7.5381378e-03   1.6938650e+00   2.1369103e+00   9.7891143e-01  -9.6869405e-01   1.3385392e-01   5.7849307e-01   1.0233731e-01   5.2742794e+00   1.9211417e+00  -1.4516192e+00  -8.5027226e-01  -3.1332842e-01   3.9390649e-01  -2.6161697e-01   1.5477747e+00   9.8083869e-01   5.7311417e-01   5.3513157e-02   2.1425195e+00  -4.1162230e-01  -3.9676268e-01
  -4.4285061e-01  -1.1409364e+00  -3.6318560e-01  -8.3014602e-02  -5.6167152e-01  -6.3439387e-01   1.2835414e-01  -5.0665749e-01  -4.6915112e-01   4.9867593e-01  -1.1266443e+00  -1.0199543e+00  -3.6018146e-01  -1.3169382e-01   7.0846956e-01   1.3750736e+00  -1.3709266e-01  -1.7471541e+00  -1.8016452e-01   4.5245777e-01  -8.8147678e-01  -8.4373782e-01   1.8243089e+00   2.0914462e+00   1.3842362e-02   6.2814582e-01  -1.4529351e-01   2.3096192e-01  -5.3408603e-01  -1.6471882e-01   2.1472618e+00   2.4540781e+00   1.0112690e+00   1.4153888e+00   7.9739145e-01   8.6243792e-01   1.3371324e+00  -9.9867793e-01   7.1847025e-01  -2.5829783e+00  -7.6842679e-01   1.1141874e+00   9.6808459e-01   1.5277429e+00  -1.5983377e+00   5.6070414e-01   9.9927195e-01   8.6992687e-01  -1.1774464e+00  -6.9224503e-01   7.0314703e-01  -5.8073792e-01   4.3904661e-01  -6.8335317e-01   1.2964849e-01  -4.1676899e-02   2.9836400e-02   2.4638645e-01  -1.5485934e+00  -2.2821551e-01  -4.4678835e-01   4.4904713e-01  -8.7982103e-02  -4.5106845e-01   2.2785874e+00   1.7410556e+00  -1.5282236e+00   6.6425698e-01  -1.0280692e-01   1.8747499e+00   1.5426910e+00   2.4532217e-01  -1.3986323e+00  -1.8011855e-01   1.2497317e-01  -5.9658556e-01   4.5995340e+00   1.2054987e+00  -9.0499485e-01  -1.1535292e+00  -4.0298149e-01  -1.8682425e-02  -1.4649040e-01   1.5788451e+00   1.0005585e+00   5.8403414e-01  -1.1417271e-01   2.2200113e+00  -3.7405215e-01  -3.6410539e-01
  -5.1782581e-01  -1.0435343e+00  -4.4598446e-01  -2.2645990e-01  -6.1641920e-01  -6.9482281e-01   8.2797368e-02  -5.2915353e-01  -2.8442246e-01   6.6042772e-01  -1.1954095e+00  -1.0548635e+00  -3.4250768e-01  -2.7831059e-01   3.8718408e-01   1.2240363e+00   3.2583313e-01  -1.8880240e+00  -2.2320825e-01   4.9080969e-01  -1.0934292e+00  -1.1591068e+00   1.6837879e+00   1.9611781e+00   2.3068358e-01   6.2104676e-01  -2.7259682e-01   1.1925205e-01  -6.3203219e-01  -2.1574344e-01   1.9855172e+00   2.3522833e+00   1.9198216e+00   1.5831680e+00   1.4687338e+00   9.0231114e-01   1.1935318e+00  -8.8769955e-01   2.5814896e-01  -2.5542546e+00  -1.0392972e+00   1.0170765e+00   6.6496411e-01   1.4230954e+00  -1.4610061e+00   5.9231734e-01   8.0373631e-01   9.4581367e-01  -1.1568173e+00  -7.8392262e-01   6.9032733e-01  -5.5172736e-01   4.1739313e-01  -6.9694617e-01   2.1400870e-01   2.3096246e-02   3.6174937e-02   2.9182323e-01  -1.6815152e+00  -3.1708005e-01  -5.2962888e-01   4.7951547e-01  -5.3195886e-01  -6.2035026e-01   2.0916387e+00   1.9250670e+00  -1.0555306e+00   8.4532487e-01  -1.5126729e-01   2.0300355e+00   8.7548765e-01  -4.5980503e-01  -1.9185784e+00  -5.1482428e-01  -4.4014719e-01  -1.4699508e+00   3.7909572e+00   2.6667611e-01  -1.9556245e-01  -1.4016702e+00  -4.5538361e-01  -3.7612923e-01  -1.0954927e-01   1.6657036e+00   9.8878649e-01   6.2936390e-01  -2.7820601e-01   2.3300176e+00  -2.4665575e-01  -3.1941762e-01
  -5.6433507e-01  -8.7395007e-01  -4.4739430e-01  -2.6911692e-01  -6.3887226e-01  -5.5913183e-01   1.2324579e-01  -5.1387089e-01  -3.3319540e-02   8.1652321e-01  -9.7721032e-01  -1.0106044e+00  -8.3802698e-02  -3.8547038e-01   3.1302612e-01   1.0520272e+00   5.8928705e-01  -2.0222512e+00  -8.4368344e-02   3.2056164e-01  -7.6609917e-01  -1.3193768e+00   1.5002706e+00   1.7565490e+00   4.0183745e-01   6.6766382e-01  -2.4039416e-01   3.5228984e-01  -5.2093772e-01  -2.2490589e-01   1.9419880e+00   2.2773938e+00   2.5144836e+00   1.5041919e+00   1.7306378e+00   1.1846741e+00   8.4437754e-01  -6.5520181e-01   1.7443773e-01  -2.2882632e+00  -4.3046873e-01   1.4693557e+00   8.7921708e-01   1.6612210e+00  -1.3504584e+00   7.8617444e-01   9.3292952e-01   1.1177095e+00  -9.6773700e-01  -7.2767430e-01   7.2153011e-01  -3.0559391e-01   2.4108563e-01  -4.7399049e-01   1.1777039e-01   1.6421212e-01   6.2085318e-02   3.8116332e-01  -1.8392111e+00  -6.9251224e-01  -6.0072738e-01   6.8458811e-01  -8.9779734e-01  -7.2579232e-01   1.7096231e+00   2.1159163e+00  -9.8781936e-01   7.7641122e-01  -8.0675512e-02   1.9016541e+00   5.1723171e-01  -4.9051288e-01  -1.6518958e+00  -7.0468175e-01  -6.4422335e-01  -1.3687372e+00   2.2240175e+00  -1.1446594e+00   3.7434698e-01  -1.5805593e+00  -6.7693973e-01  -6.8380442e-01   1.3989511e-01   1.7791524e+00   9.3198406e-01   7.2011470e-01  -3.8091852e-01   2.5794537e+00  -1.5352165e-01  -2.1823171e-01
  -2.8773308e-01  -9.3416821e-01  -5.0467736e-01  -4.0922987e-01  -2.4990845e-01  -9.8835944e-01  -1.5910318e-01  -3.1688373e-01  -6.0419946e-02   7.8215455e-01  -1.0854797e+00  -7.5438902e-01  -2.0391156e-01  -2.4876724e-01   1.0072708e-01   1.0091291e+00   6.3541008e-01  -2.1202140e+00  -4.3418057e-01   4.2402926e-01  -9.5040052e-01  -2.3178544e+00   1.8695904e+00   2.0260636e+00   6.6228260e-01   4.5093269e-01  -2.4710433e-01  -2.0751206e-01  -5.8738630e-01  -4.4460074e-01   2.0470309e+00   2.0523516e+00   2.1187916e+00   1.5657147e+00   2.2401339e+00   1.2251089e+00   5.2484428e-01  -5.9197349e-01  -1.0799137e-01  -2.5700408e+00  -1.5939583e-01   1.2346357e+00   8.0939072e-01   1.2680064e+00  -1.2245105e+00   2.5200508e-01   5.9171738e-01   1.0670968e+00  -9.1483684e-01  -1.0565111e+00   5.7710342e-01  -4.4235055e-01   3.9366250e-01  -5.0269195e-01  -3.7312453e-02  -2.2076785e-01   3.3147659e-01   2.2826462e-01  -2.0948950e+00  -9.3504481e-01  -6.5536899e-01   3.9302308e-01  -7.1403979e-01  -1.0242426e+00   1.6181748e+00   2.1535220e+00  -9.0609086e-01   8.2299303e-01   1.6409572e-03   1.9274568e+00   1.8302352e-02  -9.8195072e-01  -1.6533815e+00  -7.9173616e-01  -9.5555351e-01  -1.7425825e+00   1.2075000e+00  -1.6045711e+00   7.7793985e-01  -1.7758929e+00  -6.7437593e-01  -1.0953914e+00   4.8935824e-01   1.5016789e+00   8.0261855e-01   4.3850195e-01   1.5507407e-01   2.5992078e+00  -3.5441926e-02  -2.0892009e-01
  -4.0219645e-01  -8.5661189e-01  -6.5306825e-01  -5.2842309e-01   1.1584501e-01  -1.0529223e+00  -3.4738766e-01  -2.3244507e-01  -9.8769299e-02   6.1292733e-01  -1.2557436e+00  -6.7978693e-01  -2.5807216e-01  -2.5269107e-01  -2.6561275e-01   6.2318476e-01   5.7648982e-01  -1.8950239e+00  -7.7765924e-01   3.0529781e-01  -1.1453575e+00  -2.8814405e+00   1.6636595e+00   1.8724670e+00   5.2676743e-01   4.0457235e-01  -4.6575763e-01  -6.2636032e-01  -7.2891885e-01  -8.5266597e-01   1.4186790e+00   1.4828434e+00   2.2271946e+00   1.4856606e+00   3.4356125e+00   1.9475272e+00   5.4986264e-01  -3.6704836e-01  -3.6610234e-01  -2.7727394e+00   9.1569655e-02   5.1522371e-01   8.7607349e-01   1.0878780e+00  -8.8714056e-01  -3.7520079e-02   2.1013201e-01   9.3659845e-01  -8.3152831e-01  -1.1583918e+00   4.3208279e-01  -6.1880585e-01   4.0113376e-01  -6.9581490e-01  -1.4660907e-02  -1.6367155e-01   2.1946969e-01   2.8570019e-01  -1.9885660e+00  -8.6011275e-01  -8.6661914e-01   2.9077429e-02  -1.0040211e+00  -1.2822560e+00   1.2360593e+00   1.7597534e+00  -8.2407736e-02   1.0445598e+00   1.7643523e-01   2.1377781e+00  -9.9137067e-01  -1.5467255e+00  -1.9227737e+00  -1.1408974e+00  -1.7789343e+00  -2.9593375e+00   5.1314165e-01  -1.9276743e+00   6.1673477e-01  -1.8807477e+00  -8.6979541e-01  -1.2817562e+00   5.3697769e-01   1.0829078e+00   6.6998269e-01   2.3521951e-01   5.1774280e-01   2.3690942e+00   4.6069477e-02  -2.4726249e-01
  -4.2680688e-01  -7.4787363e-01  -7.3188790e-01  -6.0459276e-01   8.3791392e-02  -1.2089231e+00  -4.4304900e-01  -1.7688779e-01  -2.2308678e-01   4.9935372e-01  -1.0328706e+00  -6.0336658e-01  -2.0504176e-01  -2.6414395e-01  -6.5512861e-01   2.8080773e-01   7.4421535e-01  -1.7246746e+00  -9.1799236e-01  -6.8559819e-02  -1.3196539e+00  -3.5314395e+00   1.4397741e+00   1.6748108e+00   1.6844998e-01   3.5868444e-01  -7.6155025e-01  -1.1408874e+00  -5.6797660e-01  -8.5711832e-01   9.8726377e-01   1.0740373e+00   2.4715629e+00   1.4451142e+00   4.0562884e+00   2.5407499e+00   3.0211784e-01  -1.2852489e-01  -6.7757142e-01  -2.6588580e+00  -1.8169337e-01   4.6912880e-01   1.4326054e+00   1.4616425e+00  -4.3009933e-01  -9.5420515e-02   4.4268169e-01   1.0947241e+00  -4.1276820e-01  -1.1239186e+00   3.8765421e-01  -6.5403203e-01   8.6486851e-02  -7.7025321e-01  -9.1628342e-02  -2.0857624e-01   1.6666049e-01   2.3573458e-01  -1.9074813e+00  -1.1322634e+00  -7.8303297e-01   1.0520180e-01  -1.1211088e+00  -1.2540336e+00   8.2795934e-01   1.6244368e+00   1.0464872e-01   8.8381356e-01   2.5058121e-01   1.7545473e+00  -1.4090275e+00  -1.7354656e+00  -1.4451518e+00  -1.5137963e+00  -1.9394839e+00  -3.1585439e+00  -6.1245651e-01  -2.7703395e+00   1.2508433e+00  -1.5222473e+00  -8.8293580e-01  -1.0947061e+00   6.6334943e-01   9.4169809e-01   4.7793792e-01   1.8667455e-01   3.7404221e-01   2.2989432e+00   1.4530346e-01  -3.4452041e-01
  -1.6002628e-01  -4.6994464e-01  -8.2431693e-01  -6.6010889e-01   8.5103725e-02  -1.3120389e+00  -5.4360544e-01   4.8715231e-02  -2.0688424e-01   3.6482885e-01  -6.0662514e-01  -2.2367158e-01   1.9264869e-02  -1.8139813e-02  -8.1744244e-01  -2.7932453e-02   1.1726853e+00  -1.1840016e+00  -1.0171604e+00  -1.7557361e-01  -1.6033038e+00  -4.2640038e+00   1.1707989e+00   1.3714851e+00  -5.0249500e-01  -1.6791139e-01  -1.0035568e+00  -1.6123144e+00  -3.9966004e-01  -7.8876424e-01   3.8367496e-01   3.1005054e-01   2.2324718e+00   1.0398557e+00   3.6687793e+00   2.2294494e+00   1.0223362e-01  -1.1787807e-01  -1.2189578e+00  -2.8443036e+00  -7.7947760e-01  -4.2455409e-02   2.0355390e+00   1.9020561e+00   1.9295824e-01   1.0461246e-01   8.3070560e-01   1.1662828e+00  -8.4533334e-03  -9.3075413e-01   3.0293395e-01  -6.3153062e-01  -2.5862204e-02  -8.1008291e-01   8.2987797e-02  -1.4026264e-01   5.1689926e-01   4.2979446e-01  -1.6080392e+00  -1.2888471e+00  -5.9752082e-01  -1.7844098e-02  -9.9891152e-01  -1.1399405e+00   2.3853907e-01   1.0864507e+00   1.1118661e-01   4.7400420e-01   3.7804754e-01   1.4560500e+00  -2.0197645e+00  -2.0407313e+00  -1.3044695e+00  -1.7298472e+00  -2.4202388e+00  -3.3197865e+00  -1.6743362e+00  -3.5669105e+00   1.9920496e+00  -1.0585666e+00  -7.4424392e-01  -9.7827605e-01   8.0168533e-01   8.7476258e-01   2.9006524e-01   8.7346446e-02   3.1653147e-01   2.3396804e+00   3.7314731e-01  -4.7254633e-01
  -1.9673076e-01  -1.3295372e-01  -9.2770721e-01  -5.8098619e-01   2.0687620e-02  -8.8056144e-01  -6.2692937e-01   1.4647314e-01  -2.0692884e-01   2.0508478e-01  -2.6767883e-01  -9.5195297e-02   4.2587586e-02  -2.0902147e-01  -1.2520904e+00  -5.3745398e-01   1.3089758e+00  -1.0379295e+00  -1.1439489e+00  -5.9697407e-01  -8.7230461e-01  -3.8108593e+00   1.6018846e-01   5.6164395e-01  -7.4323059e-01  -1.6638303e-01  -9.7838895e-01  -1.5793472e+00  -1.5183956e-01  -8.2821871e-01  -4.3143373e-01  -3.9509697e-01   2.3921734e+00   8.6868165e-01   3.5561455e+00   2.1205295e+00   3.3286355e-01  -5.5557962e-02  -7.5621975e-01  -2.4943184e+00  -3.5809195e-01   6.9251905e-02   2.1798348e+00   1.7625632e+00   4.0483627e-01  -1.4244808e-01   9.7383883e-01   1.1381134e+00   2.6515057e-01  -7.1045790e-01   4.6212009e-01  -4.5481308e-01   4.3155814e-01  -4.7181091e-01   9.1992757e-02   5.5610281e-02   6.0158868e-01   6.5744594e-01  -1.1410292e+00  -1.0199394e+00  -3.4232517e-01   3.2779612e-02  -1.1686227e+00  -1.1468835e+00  -3.8859440e-01   5.2762918e-01   4.9949988e-01   2.8080568e-01   5.3219216e-01   1.1024836e+00  -2.4486457e+00  -2.2201411e+00  -7.4176889e-01  -1.8110888e+00  -2.2866536e+00  -3.5485064e+00  -3.1116451e+00  -4.7524772e+00   1.9962143e+00  -1.5044362e+00  -9.4273376e-01  -1.2168722e+00   6.0707519e-01   6.7422925e-01   1.1457025e-01  -1.8703561e-01   1.8855055e-01   1.9342422e+00   6.4307289e-01  -3.7870935e-01
   9.7690321e-02   2.7949232e-01  -1.1062323e+00  -5.7674319e-01  -4.3062451e-02  -9.7387539e-01  -8.8973396e-01   4.4913779e-01  -3.7925774e-01   1.2013804e-01   3.4097425e-02   1.2034353e-01  -8.6370588e-02   6.0902093e-03  -1.4285048e+00  -7.8821870e-01   1.7882488e+00  -7.9367211e-01  -1.3676155e+00  -8.9581595e-01  -1.0889455e+00  -3.8893576e+00  -2.6232464e-01   2.8365643e-01  -1.1099958e+00  -2.9570656e-01  -1.0447026e+00  -1.9737703e+00   1.5980659e-01  -4.3251013e-01  -8.4234119e-01  -7.4712245e-01   1.8827727e+00   7.4020399e-01   2.7603293e+00   1.4820875e+00   5.7636077e-01  -3.3460001e-01  -5.7529165e-01  -2.6615149e+00  -7.9700363e-01  -4.1814401e-01   2.5761532e+00   1.9905069e+00   1.4731684e+00  -1.1629836e-01   1.7278943e+00   1.7434785e+00   7.1999192e-01  -4.3358801e-01   5.8467681e-01  -3.7504491e-01   5.7009273e-01  -5.2404231e-01   5.4301094e-01   1.2232155e-01   8.6233433e-01   7.6284852e-01  -9.6336699e-01  -7.0020902e-01  -1.0934843e-01  -2.2350602e-02  -1.0214997e+00  -9.7640403e-01  -1.1128493e+00   1.9323420e-02   4.3314223e-02  -2.0012006e-01   3.4919652e-01   3.1938014e-01  -2.9713366e+00  -2.7354140e+00  -5.5313824e-01  -1.9731099e+00  -2.0976627e+00  -3.8327036e+00  -4.0836228e+00  -5.5247056e+00   2.7162993e+00  -8.6393031e-01  -4.5420938e-01  -9.3823702e-01   8.9149364e-01   8.1820078e-01  -1.1695430e-01  -4.2748483e-01   1.9855559e-01   1.4400886e+00   6.9491241e-01  -4.4835414e-01
   4.4671656e-01   5.3115791e-01  -1.1680533e+00  -5.3828676e-01   1.1474164e-01  -1.0807858e+00  -9.9249977e-01   7.7002089e-01  -5.7797617e-01  -2.7034201e-01   3.9947790e-01   6.6441367e-01  -5.6864873e-02   3.3631493e-01  -1.4629906e+00  -9.5108843e-01   1.7578796e+00   3.9675763e-02  -1.4961844e+00  -8.5134319e-01  -1.3576119e+00  -4.5770351e+00  -4.4021392e-01   8.3027569e-02  -1.8437760e+00  -7.5480318e-01  -1.2476973e+00  -2.6050407e+00   3.4838620e-01  -2.7197805e-01  -1.4929676e+00  -1.6813324e+00   1.1571846e+00   4.8103425e-01   2.6209711e+00   1.7887938e+00   4.1493967e-01  -1.3467922e-01  -7.6030177e-01  -2.7280327e+00  -9.4331996e-01  -1.0573779e+00   3.0858561e+00   2.1009883e+00   1.7313016e+00  -3.9323417e-01   1.8831136e+00   1.5991056e+00   8.1485417e-01  -4.6695522e-01   4.5163923e-01  -4.9705666e-01   2.9179497e-01  -5.5579544e-01   6.8669686e-01  -2.9407204e-02   1.2607223e+00   9.9443194e-01  -7.1436956e-01  -8.2318900e-01   2.2014571e-01  -5.7652982e-02  -5.8246311e-01  -8.1846506e-01  -1.5187796e+00  -4.7701957e-01  -1.4956407e-01  -4.7619243e-01   5.7416813e-01   2.9104756e-01  -3.2942918e+00  -2.8251659e+00  -2.8207189e-02  -2.1730205e+00  -2.3934264e+00  -3.7914185e+00  -5.1351094e+00  -5.8146646e+00   2.7843129e+00   4.2478862e-02  -4.1515417e-01  -5.2575186e-01   9.2624490e-01   6.0414991e-01  -3.9191310e-01  -5.5222448e-01   3.4203524e-01   1.3045625e+00   7.5276803e-01  -5.2056414e-01
   4.9051997e-01   4.2707127e-01  -1.1559953e+00  -4.3879133e-01   3.0110231e-01  -8.2052761e-01  -1.0705630e+00   9.8348224e-01  -6.5482506e-01  -5.1111214e-01   4.7562727e-01   1.0302844e+00  -1.4361892e-01   3.6235204e-01  -1.8481852e+00  -1.2116689e+00   1.1878353e+00   3.7427317e-01  -1.5930628e+00  -6.9339775e-01  -1.6118183e+00  -4.8370239e+00  -6.7166663e-01  -2.8962529e-01  -2.3965030e+00  -1.1849232e+00  -1.3828850e+00  -2.8368438e+00   1.2730231e-01  -6.8707279e-01  -2.1627769e+00  -2.8126851e+00   8.9438402e-01   2.9124949e-01   3.7759674e+00   2.7942879e+00   4.2773068e-01   4.5465333e-01  -5.7624218e-01  -2.3461807e+00  -4.0639866e-01  -2.2705770e+00   2.9916268e+00   1.5951364e+00   1.3948044e+00  -1.0022262e+00   1.3709667e+00   9.0026201e-01   4.9556245e-01  -7.5052589e-01   2.1951530e-01  -5.9425353e-01   2.5215472e-01  -4.8555102e-01   5.9080665e-01  -4.1177616e-01   1.4125331e+00   8.8521981e-01  -5.3810087e-01  -1.1920731e+00   5.2498882e-01  -7.7411197e-02  -2.8292536e-01  -9.3140303e-01  -1.6517100e+00  -7.4485251e-01   2.7358798e-01  -3.4636335e-01   6.7689138e-01   5.6940760e-01  -3.5946152e+00  -2.6693440e+00   1.6280890e-01  -2.4853554e+00  -2.6489686e+00  -4.3457148e+00  -5.7276342e+00  -5.9461565e+00   2.3860794e+00  -7.1584155e-02  -7.6428522e-01  -8.2122271e-01   4.8628153e-01   3.0813305e-01  -6.5242387e-01  -7.1597016e-01   4.1800857e-01   1.1931195e+00   9.1805987e-01  -6.9208937e-01
   5.3343698e-01   7.1891157e-01  -1.2590955e+00  -3.5265976e-01  -1.6240843e-01  -6.4736793e-01  -1.0246235e+00   1.0701910e+00  -9.2076428e-01  -6.4700585e-01   8.7213959e-01   1.1632963e+00  -1.0317293e-01   5.2318484e-01  -2.1218770e+00  -1.4463999e+00   1.5765144e+00   7.2325003e-01  -1.5531928e+00  -1.1387034e+00  -1.7947578e+00  -4.6020168e+00  -1.4256990e+00  -8.4467349e-01  -3.2733297e+00  -1.2075372e+00  -1.5365380e+00  -3.0992813e+00   4.3492745e-01  -2.6951260e-01  -2.8738537e+00  -3.3726540e+00   9.4096908e-01   9.4299252e-02   2.9224600e+00   2.3610539e+00   6.0427178e-01   2.8745174e-01  -6.2128895e-01  -2.1692595e+00  -1.8279036e+00  -2.5512842e+00   3.3904137e+00   2.0573532e+00   1.7954497e+00  -9.0512500e-01   2.3312510e+00   1.1778981e+00   8.9860073e-01  -5.3640076e-01   4.7679427e-01  -5.2731664e-01   1.7421427e-01  -4.7462945e-01   1.1467801e+00  -1.7825941e-01   1.4660250e+00   1.0400018e+00  -6.7898115e-02  -8.8216824e-01   8.4514938e-01   1.3814956e-01  -3.5985256e-01  -6.8709130e-01  -1.9068429e+00  -1.1270606e+00  -7.6978600e-02  -8.5666592e-01   5.0898913e-01   1.9338005e-02  -3.4969311e+00  -2.7115762e+00   8.6665618e-01  -2.6429219e+00  -2.1612032e+00  -3.9049469e+00  -6.1079856e+00  -6.5470489e+00   2.8405027e+00   3.6747097e-01  -4.3998182e-01  -5.0341539e-01   1.7626971e-01   3.4884693e-01  -6.9204934e-01  -7.7506879e-01  -1.3727571e-01   8.3464362e-01   1.0456283e+00  -7.7064151e-01
   5.0027778e-01   7.3970324e-01  -1.2018774e+00  -2.0024777e-01  -1.5185961e-01  -1.2087476e-01  -9.2600522e-01   1.1550236e+00  -9.3473073e-01  -8.0473400e-01   1.0454701e+00   1.3818589e+00  -1.5065057e-01   4.6720211e-01  -2.3435882e+00  -1.5857335e+00   1.2279518e+00   9.5416396e-01  -1.3701480e+00  -1.1258639e+00  -1.6625873e+00  -4.1557478e+00  -1.9183295e+00  -1.3291628e+00  -3.6496732e+00  -1.3026277e+00  -1.4941262e+00  -2.9465526e+00   4.3804128e-01  -4.8384942e-01  -3.4221122e+00  -4.2063292e+00   8.9350725e-01  -6.8188089e-02   3.5036622e+00   3.0437715e+00   6.7941290e-01   7.0886712e-01  -2.0756512e-01  -1.5624208e+00  -1.3476817e+00  -3.3463619e+00   3.2613122e+00   1.5539320e+00   1.3446858e+00  -1.4353439e+00   2.1708403e+00   6.9208220e-01   5.4808286e-01  -8.2036995e-01   4.8429297e-01  -5.3078208e-01   1.9192814e-01  -1.2949322e-01   1.1582376e+00  -3.1323086e-01   1.5629278e+00   1.0609599e+00   1.2531469e-01  -1.0299391e+00   1.2075864e+00   3.3730460e-01  -1.6716702e-01  -7.4440350e-01  -2.0556889e+00  -1.2876852e+00   7.0465138e-02  -8.1983942e-01   5.8410777e-01   2.6663695e-01  -3.4280955e+00  -2.3812466e+00   1.4010560e+00  -2.7903213e+00  -1.9182231e+00  -3.8165692e+00  -6.9024720e+00  -6.9400439e+00   2.2638058e+00   1.9521084e-01  -7.0310832e-01  -6.8663244e-01  -3.3711969e-01   1.8189466e-01  -8.6208652e-01  -8.3505345e-01  -3.3789963e-01   5.4090703e-01   1.1053471e+00  -7.9050375e-01
   9.8013394e-01   1.1218072e+00  -1.2137198e+00  -3.6375051e-02  -4.8429705e-01  -1.1527195e-01  -9.9250933e-01   1.4583201e+00  -1.0740391e+00  -8.5239808e-01   1.4476003e+00   1.7507297e+00  -2.0874844e-01   7.5157091e-01  -2.2072778e+00  -1.4436393e+00   1.5528452e+00   1.1705455e+00  -1.2643364e+00  -1.0672516e+00  -1.8025596e+00  -3.8198233e+00  -2.1926669e+00  -1.5206259e+00  -3.9866994e+00  -1.4880698e+00  -1.3251718e+00  -2.9400269e+00   7.6759573e-01   1.0752860e-01  -3.4453410e+00  -4.3436655e+00   3.0402030e-01  -1.0955692e-01   1.8543839e+00   1.9260450e+00   8.5255840e-01   3.6638972e-01   2.8677678e-01  -1.4025407e+00  -1.7279176e+00  -3.3780782e+00   3.3164514e+00   1.6066974e+00   1.6478570e+00  -1.5108412e+00   3.0172671e+00   1.0716432e+00   6.5529541e-01  -7.1447291e-01   6.8141048e-01  -3.0118956e-01   3.6780291e-01   1.3210604e-01   1.7244149e+00  -4.2201475e-01   2.0796720e+00   1.2014733e+00   1.6154923e-01  -8.8862446e-01   1.6328668e+00   5.6479273e-01   2.8096672e-01  -4.5624893e-01  -2.2251291e+00  -1.4313405e+00  -1.0452711e+00  -1.4003823e+00   3.0426296e-01  -3.1139197e-01  -3.0669040e+00  -2.2767275e+00   1.8979881e+00  -2.6412164e+00  -1.1784245e+00  -2.9445406e+00  -7.4851727e+00  -7.5154266e+00   2.8502508e+00   6.9639636e-01  -1.9836634e-01  -4.8812154e-01  -2.5641598e-01   5.3459626e-01  -9.0925126e-01  -8.7395444e-01  -5.0267154e-01   3.4756079e-01   1.1139889e+00  -7.6615424e-01
   1.0828762e+00   1.0958030e+00  -1.2197472e+00  -1.8117709e-02  -1.0003825e-01  -1.1386148e-02  -9.7834423e-01   1.5671169e+00  -1.1247561e+00  -1.1363620e+00   1.3088115e+00   1.9602300e+00  -3.9698295e-01   9.8949495e-01  -2.0444172e+00  -1.4074833e+00   9.8703289e-01   1.6734098e+00  -1.3416018e+00  -7.2569000e-01  -2.2568832e+00  -3.8413144e+00  -2.1093995e+00  -1.5412176e+00  -4.2068346e+00  -1.7137235e+00  -1.3526382e+00  -2.9979723e+00   5.6015208e-01  -2.5501494e-01  -3.7108428e+00  -5.0280609e+00  -4.3945825e-01  -2.6830576e-01   2.6185487e+00   2.8842331e+00   7.1833278e-01   6.4193025e-01   4.0921484e-01  -1.3655456e+00  -1.1398393e+00  -4.8212660e+00   3.1403775e+00   1.1024469e+00   1.5540642e+00  -1.8997012e+00   2.6774774e+00   6.1070104e-01   2.4003495e-01  -1.0838895e+00   4.7944897e-01  -5.5586385e-01   2.5053411e-01   2.0561788e-01   1.9972724e+00  -5.6079657e-01   2.2435025e+00   1.3376055e+00   1.2540313e-01  -8.9561811e-01   1.7198397e+00   4.6745762e-01   6.3760803e-01  -5.3538386e-01  -2.1872419e+00  -1.5727661e+00  -9.0295528e-01  -1.0406868e+00   5.0010851e-01   5.0493910e-01  -3.2202609e+00  -2.0586799e+00   2.0016036e+00  -2.7407547e+00  -1.5655106e+00  -3.1906654e+00  -7.5768642e+00  -6.8724164e+00   1.6386752e+00   1.0733454e+00  -3.4256943e-01  -2.4964453e-01  -5.0617283e-01   2.0890884e-01  -9.4730675e-01  -7.4900084e-01  -5.3564611e-02   1.8480942e-01   9.1250295e-01  -7.7602493e-01
   1.0359982e+00   1.0666114e+00  -1.1024866e+00   1.3152577e-01  -3.9919175e-01   5.6380542e-02  -8.2243845e-01   1.6055052e+00  -1.3079348e+00  -1.1816551e+00   1.3152477e+00   2.1183080e+00  -4.0804789e-01   1.0776219e+00  -2.2489807e+00  -1.3302088e+00   6.1639656e-01   1.7624759e+00  -1.1367809e+00  -5.5373692e-01  -2.9367666e+00  -3.7173803e+00  -2.1284421e+00  -1.5536382e+00  -4.6838884e+00  -1.6951883e+00  -1.5507044e+00  -3.1269038e+00   5.3272769e-01  -3.8775702e-01  -3.8478215e+00  -5.1583691e+00  -2.1417689e-01  -1.5894510e-01   3.0570261e+00   3.3607521e+00   9.3820818e-01   8.6188812e-01   7.4858569e-01  -8.9139026e-01  -1.1525712e+00  -5.2930457e+00   2.8522963e+00   6.6629612e-01   9.0349500e-01  -2.5474777e+00   2.5312355e+00   1.5748940e-01  -1.6528697e-01  -1.5183392e+00   4.1068172e-01  -6.5968518e-01  -4.5699382e-02   2.1597778e-01   2.0766548e+00  -8.7759155e-01   2.1688059e+00   1.1365189e+00   4.1178556e-02  -1.1412386e+00   1.9143533e+00   7.1097935e-01   8.2611791e-01  -4.2049922e-01  -1.7832196e+00  -1.4527383e+00  -1.1383710e+00  -1.1144057e+00   2.1823865e-01   5.2086286e-01  -2.8413379e+00  -1.6270380e+00   2.2810017e+00  -2.8990982e+00  -1.1996856e+00  -3.0416512e+00  -7.3325984e+00  -6.7164191e+00   1.4338076e+00   1.0883154e+00  -2.8370238e-01  -1.7399761e-01  -8.0424221e-01   2.2747153e-01  -8.6952925e-01  -5.7216446e-01  -3.3769467e-01   6.1937493e-02   8.6461003e-01  -8.8409541e-01
   1.1421549e+00   1.0443508e+00  -1.0234230e+00   2.1060195e-01  -5.9323810e-01  -9.5483728e-03  -6.4672848e-01   1.6201879e+00  -1.4487351e+00  -1.2497720e+00   1.4316551e+00   2.2320609e+00  -2.5653982e-01   1.3521469e+00  -2.0297257e+00  -1.1406132e+00   4.1326123e-01   1.9168232e+00  -9.2675001e-01  -4.2321072e-01  -3.4762675e+00  -3.7680801e+00  -2.0092194e+00  -1.4778761e+00  -5.1465087e+00  -1.8497897e+00  -1.5935875e+00  -3.0952658e+00   5.1663367e-01  -3.8340859e-01  -3.8167688e+00  -5.2451050e+00  -4.8989258e-01  -2.8506859e-01   2.4548088e+00   3.3178953e+00   8.2630655e-01   8.0913146e-01   7.3921043e-01  -7.6471926e-01  -1.5714388e+00  -5.6428618e+00   2.9367287e+00   8.8263441e-01   7.8737230e-01  -2.3600195e+00   3.0030082e+00   1.0675337e-01  -1.4912148e-01  -1.5443102e+00   4.8659811e-01  -5.9290933e-01  -2.5374719e-01   3.4893841e-01   2.5222425e+00  -8.4124963e-01   2.2187325e+00   1.0660338e+00  -1.0410584e-02  -1.2995736e+00   1.9018049e+00   7.6072579e-01   1.0034300e+00  -3.2693835e-01  -1.5336557e+00  -1.4613550e+00  -1.7714814e+00  -1.3335728e+00   7.3331524e-02   6.1910080e-01  -2.4103540e+00  -1.0305015e+00   2.6698252e+00  -2.7835586e+00  -1.0246501e+00  -2.1515572e+00  -6.8869526e+00  -6.3676333e+00   1.1546308e+00   1.2796362e+00  -9.8397177e-02   3.6074156e-02  -9.6151024e-01   2.4743474e-01  -7.1292060e-01  -3.6132021e-01  -5.0185739e-01   1.2680836e-01   7.4806078e-01  -9.5383250e-01
   1.2465466e+00   1.2484298e+00  -9.3906914e-01   2.4898597e-01  -9.0328149e-01   6.5280487e-02  -4.4985540e-01   1.5435868e+00  -1.3365181e+00  -1.2140725e+00   1.5452426e+00   2.2250881e+00  -2.5098558e-01   1.3542760e+00  -1.8917193e+00  -9.6904544e-01   5.3471422e-01   2.0009427e+00  -6.8502790e-01  -1.0999449e-01  -3.8038999e+00  -3.2465280e+00  -2.1630116e+00  -1.5750790e+00  -5.0779267e+00  -1.9029745e+00  -1.6406012e+00  -2.9463120e+00   6.1674333e-01  -3.4856569e-01  -3.7138108e+00  -5.0783743e+00  -3.1582908e-01  -2.0457643e-01   2.0084061e+00   2.8906281e+00   9.7913860e-01   6.3026719e-01   9.7050448e-01  -4.3829102e-01  -1.6083708e+00  -5.9262680e+00   2.5376383e+00   5.4778461e-01   6.9571253e-01  -2.4005620e+00   3.1316692e+00   6.1179604e-02  -3.8209879e-01  -1.6797943e+00   5.4650767e-01  -5.8848529e-01  -1.5397521e-01   6.4813370e-01   2.7981510e+00  -7.8475706e-01   2.3870275e+00   1.1885989e+00  -6.2659084e-02  -1.1500922e+00   2.1121170e+00   9.6090179e-01   1.1856073e+00  -1.2047046e-01  -1.4631872e+00  -1.4581305e+00  -2.0489752e+00  -1.3261238e+00  -1.9532054e-02   8.5940961e-01  -2.2389288e+00  -9.8439924e-01   2.5281138e+00  -2.6864107e+00  -8.7130206e-01  -1.9995372e+00  -6.8590754e+00  -6.4247727e+00   9.0339139e-01   1.2774911e+00   9.1349938e-02   3.0350266e-01  -1.0850645e+00   4.2334387e-01  -5.4853692e-01  -2.6478692e-02  -8.1145796e-01   1.3114312e-02   6.3726813e-01  -9.0259560e-01
   1.4304987e+00   1.4938104e+00  -7.2500019e-01   4.3834974e-01  -1.2414944e+00   1.8585927e-02  -2.8328581e-01   1.5906275e+00  -1.4524668e+00  -1.1705219e+00   1.8716793e+00   2.3340676e+00   1.2134404e-01   1.4444492e+00  -1.5648939e+00  -7.0958625e-01   5.7040397e-01   1.7538949e+00  -1.8865048e-01   1.6768515e-03  -4.0624739e+00  -2.8801209e+00  -2.0378132e+00  -1.4351306e+00  -5.1467324e+00  -1.8512783e+00  -1.4984174e+00  -2.5453511e+00   8.7634868e-01  -1.3013672e-01  -3.3115045e+00  -4.3742108e+00  -4.3093265e-01  -2.3002280e-01   3.4520794e-01   1.8089106e+00   1.3470729e+00   3.8649525e-01   1.8393469e+00   1.4096387e-01  -7.5823412e-01  -5.1642250e+00   2.8465846e+00   8.9902591e-01   7.0270455e-01  -1.9827481e+00   3.9619346e+00   5.3867886e-01  -3.3206007e-01  -1.3176654e+00   7.6859126e-01  -2.0402440e-02  -1.1982899e-01   1.1139433e+00   3.0624442e+00  -6.2884957e-01   2.4322505e+00   1.0069486e+00  -2.6801067e-01  -1.3050634e+00   1.9843881e+00   1.0610589e+00   1.3776437e+00   7.4725117e-02  -1.6354000e+00  -1.5479601e+00  -3.1926477e+00  -1.9697847e+00  -3.9044729e-01   1.9021895e-01  -1.8805506e+00  -2.2540839e-01   2.6532411e+00  -2.3782870e+00  -2.6904572e-01  -7.7908860e-01  -6.6988056e+00  -6.7087349e+00   1.2930653e+00   1.1432550e+00   5.2001766e-01   3.2404920e-01  -7.2966985e-01   9.0858601e-01  -4.7685336e-01   1.0799876e-01  -1.1897191e+00  -8.9030328e-02   4.3873085e-01  -9.5104741e-01
   1.6316189e+00   1.6253636e+00  -6.8534331e-01   4.5426192e-01  -1.2295304e+00  -3.9089213e-01  -2.4029791e-01   1.6915709e+00  -1.7329429e+00  -1.2177298e+00   1.6758258e+00   2.5113053e+00   3.7783980e-02   1.8119986e+00  -1.4577265e+00  -4.6956523e-01   3.4188189e-01   1.8285842e+00  -3.0374980e-01   4.1210274e-01  -4.7772057e+00  -3.0403012e+00  -1.7546879e+00  -1.0880862e+00  -5.1311329e+00  -1.9350879e+00  -1.5989499e+00  -2.9586847e+00   7.6650505e-01  -1.1189101e-01  -3.0964066e+00  -4.0660831e+00  -8.5534105e-01   1.1887595e-02  -4.5791778e-01   1.3200291e+00   1.4934204e+00  -2.4652570e-02   1.9255898e+00  -2.3459810e-01  -9.9355067e-01  -5.2892073e+00   2.1428933e+00   1.9385604e-01   4.3160222e-01  -2.3601585e+00   3.5914724e+00   2.3844194e-01  -5.2940234e-01  -1.4838614e+00   7.8588232e-01  -1.7677267e-01   3.8873825e-02   1.0447685e+00   3.3852366e+00  -7.3002067e-01   2.4235397e+00   9.9142046e-01  -4.6736618e-01  -8.3978754e-01   1.7289755e+00   8.3709159e-01   1.5136325e+00   1.5206088e-01  -1.1420587e+00  -1.6669810e+00  -3.7802074e+00  -1.9579192e+00  -7.3610206e-01   3.9250729e-01  -1.7617342e+00  -3.5827217e-01   2.4789301e+00  -2.1761571e+00  -2.7554874e-01  -7.9146510e-01  -5.8483950e+00  -5.7699043e+00   5.5836923e-01   1.0751782e+00   8.1923214e-01   4.8083370e-01  -7.5547175e-01   7.1163876e-01  -3.1993042e-01   6.9084158e-02  -1.0087091e+00  -4.1216768e-01   2.5630635e-01  -8.1543085e-01
   1.6633102e+00   1.6250925e+00  -5.2778050e-01   5.0700058e-01  -1.4526529e+00  -9.0792335e-01  -1.3569125e-01   1.4959266e+00  -2.0452311e+00  -1.2635251e+00   1.5305323e+00   2.3896010e+00   4.7471449e-02   1.7342215e+00  -1.5303359e+00  -2.2336240e-01   9.6532092e-02   1.4362370e+00  -2.4870816e-01   4.9769812e-01  -4.8161540e+00  -3.0436933e+00  -1.5211097e+00  -6.2626781e-01  -4.6853898e+00  -1.5563746e+00  -1.7257905e+00  -3.3365068e+00   1.0298999e+00  -2.9509921e-01  -2.5347767e+00  -2.9130784e+00  -7.2187944e-01   4.5661812e-01  -8.0056934e-01   9.1091791e-01   1.8452677e+00  -4.6715978e-01   2.5391275e+00  -1.4878020e-01  -4.9675769e-01  -4.0096316e+00   1.7472644e+00  -3.7840131e-01  -2.9758021e-01  -3.1747773e+00   3.2333599e+00   4.5784356e-02  -6.6623319e-01  -1.8541121e+00   8.5454840e-01  -3.5683979e-01   3.0620240e-01   1.2126134e+00   3.0726859e+00  -1.0804134e+00   2.2654790e+00   6.6031501e-01  -7.7119906e-01  -8.0704716e-01   1.6194197e+00   7.2610622e-01   1.8277784e+00   1.9616303e-01  -5.0507257e-01  -1.6408076e+00  -4.1461166e+00  -2.0676483e+00  -8.3976945e-01   1.3105348e-01  -1.0593635e+00   6.3263212e-02   2.9629886e+00  -1.7034081e+00   4.6698917e-01  -5.7966243e-02  -5.3017778e+00  -5.2961174e+00   2.2942334e-01   4.3617970e-01   1.0868178e+00   6.6803116e-01  -4.9472350e-01   5.3331817e-01   3.1286497e-02   1.3424577e-01  -9.5288186e-01  -6.7303714e-01   1.5315533e-01  -6.8343591e-01
   1.5700492e+00   1.3221348e+00  -4.4810376e-01   5.0817164e-01  -1.2300600e+00  -1.1803647e+00   5.0624753e-02   1.4007337e+00  -2.1511494e+00  -1.2017933e+00   1.3284005e+00   2.2349403e+00   3.6233347e-01   1.9890361e+00  -8.5494344e-01   1.4415133e-01  -8.1312062e-01   1.2074663e+00  -6.4557218e-02   7.8067252e-01  -5.1327584e+00  -3.5122625e+00  -7.4007777e-01  -2.8212435e-02  -4.4462360e+00  -1.6234926e+00  -1.7154290e+00  -3.0790491e+00   6.4379351e-01  -4.5811750e-01  -1.9322360e+00  -2.3836338e+00  -1.0305056e+00   4.0035007e-01  -5.0791543e-01   2.2503648e+00   1.4972065e+00  -3.4138791e-01   2.6007232e+00  -4.1383295e-01   2.0516600e-01  -4.1788324e+00   1.6487783e+00   1.1583606e-01  -3.1155075e-01  -2.2684174e+00   3.2383981e+00   3.4023879e-02  -6.3765440e-01  -1.6321922e+00   8.1783733e-01  -2.6143346e-01  -2.8283553e-01   1.0969720e+00   3.4540494e+00  -9.3930045e-01   1.8789442e+00   3.2769853e-01  -1.3781338e+00  -1.2607725e+00   9.2141057e-01   4.5203263e-01   1.7036416e+00   9.0734968e-03  -1.2524739e-01  -1.4735080e+00  -4.8488065e+00  -1.8340906e+00  -9.1106400e-01   5.6415786e-01  -8.5393566e-01   9.1665734e-01   3.0566673e+00  -1.5179603e+00   3.8532345e-02   5.7362272e-01  -4.3233903e+00  -4.3950469e+00  -8.8748363e-01   5.3767994e-01   8.7139017e-01   7.6193926e-01  -3.3097839e-01   4.8564145e-01   1.9965333e-01   3.6667901e-01  -6.9178330e-01  -3.2992635e-01  -2.0802818e-01  -7.0081080e-01
   1.6854579e+00   1.5833251e+00  -2.9238717e-01   4.8216631e-01  -1.4950447e+00  -1.2120819e+00   2.5617297e-01   1.2936320e+00  -1.7655601e+00  -8.9749287e-01   1.4440749e+00   2.1042513e+00   5.5665396e-01   1.7814385e+00  -6.2703983e-01   2.7486730e-01  -5.6453098e-01   1.0454885e+00   2.9743632e-01   1.3348411e+00  -5.1923988e+00  -3.1625482e+00  -7.2605936e-01  -6.1222168e-02  -3.8001363e+00  -1.9411554e+00  -1.7338425e+00  -2.7247693e+00   5.8692168e-01  -4.4427582e-01  -1.5141104e+00  -1.8540035e+00  -4.3516021e-01   5.0649546e-01  -1.1933456e+00   1.5277092e+00   1.4222435e+00  -5.3013741e-01   2.5246439e+00  -1.9845596e-01   5.1602986e-01  -3.8359100e+00   1.1986577e+00  -2.2507263e-02  -9.3953331e-02  -1.6416105e+00   3.0227230e+00   1.0711291e-01  -6.7112061e-01  -1.3808806e+00   8.5340538e-01  -4.1649209e-02  -1.2840418e-02   1.4495169e+00   3.4105520e+00  -8.1627170e-01   1.9801000e+00   4.0946968e-01  -1.5951376e+00  -1.2983801e+00   8.3861920e-01   5.0199932e-01   1.6750938e+00   2.5007393e-01  -3.0442027e-01  -1.4745272e+00  -4.9855960e+00  -1.7079102e+00  -1.0004155e+00   6.8812990e-01  -9.7978406e-01   7.4972453e-01   2.2807908e+00  -1.3242966e+00  -1.6774528e-01   4.1145916e-01  -4.3554414e+00  -4.6567065e+00  -7.8089315e-01   2.7414813e-01   9.3380167e-01   8.8613494e-01  -2.7584629e-01   7.8421456e-01   2.8007700e-01   6.9555513e-01  -1.1779923e+00  -1.9019836e-01  -2.9192130e-01  -6.1424009e-01
   1.6824011e+00   1.7981130e+00  -2.7524788e-01   2.8933523e-01  -1.6689788e+00  -1.5973089e+00   3.3706039e-01   9.2377447e-01  -1.6810156e+00  -6.7019843e-01   1.3986316e+00   1.5175095e+00   6.5600631e-01   1.6280972e+00  -2.4515434e-01   3.6826268e-01  -5.5510566e-02   6.2049859e-01   4.2343553e-01   1.1363674e+00  -4.9196292e+00  -2.9114959e+00  -5.9144115e-01   1.3946183e-01  -2.8563415e+00  -1.6340920e+00  -1.5677815e+00  -2.3588278e+00   7.7159653e-01  -2.1454518e-01  -7.0850322e-01  -6.7759284e-01  -2.5668919e-01   5.0491871e-01  -2.3573523e+00   5.4191342e-01   1.0249051e+00  -1.1609599e+00   2.3428351e+00  -3.1077178e-01   8.7152334e-03  -2.8833319e+00   1.6628846e+00   9.0445848e-01   9.6694685e-01  -5.6325621e-01   3.9556769e+00   1.1085678e+00   2.2994776e-02  -9.8632914e-01   1.1298687e+00   9.7644103e-02   2.7694558e-01   1.6212483e+00   3.7097907e+00  -3.6800780e-01   1.8127092e+00   5.0953318e-01  -1.8309034e+00  -1.0145155e+00   3.8135984e-01   3.6651493e-01   1.3978507e+00   3.7518325e-01  -3.3092317e-01  -1.3369380e+00  -5.2491495e+00  -1.6858461e+00  -9.4799696e-01   3.5349706e-01  -7.2033881e-01   7.2142145e-01   2.3711641e+00  -9.0816202e-01   3.1709544e-01   1.2880947e+00  -4.1066970e+00  -4.7409629e+00  -5.0748401e-01   2.8818144e-01   1.3732843e+00   1.3971943e+00   1.7439716e-01   8.8505407e-01   6.3201307e-01   9.8599589e-01  -1.2682277e+00  -1.0811605e-01  -5.5145859e-01  -4.7994918e-01
   1.5162595e+00   1.3393806e+00  -1.0363691e-01   3.3413367e-01  -1.4634567e+00  -1.9889610e+00   4.4956466e-01   7.9904556e-01  -2.2302505e+00  -6.7447564e-01   1.1436199e+00   1.5405769e+00   9.2532913e-01   1.6025429e+00  -4.4071645e-01   6.9620401e-01  -5.9602875e-01   1.1454144e-01   7.6488145e-01   1.3169205e+00  -5.1030745e+00  -3.7701870e+00  -1.1182384e-02   7.8930813e-01  -2.6582139e+00  -1.5892501e+00  -1.7992958e+00  -3.0827376e+00   5.8339966e-01  -4.2361514e-01  -5.2413683e-01   4.5407200e-02   8.3796944e-02   7.4945913e-01  -1.5833590e+00   1.3670347e+00   1.4255429e+00  -1.1475330e+00   2.3105097e+00  -5.4355503e-01  -7.5517884e-03  -2.3983862e+00   1.1270626e+00   4.3962103e-01  -1.4361652e-01  -8.7877021e-01   2.9964895e+00   5.4001828e-01  -4.1859934e-01  -1.1321455e+00   1.1478401e+00  -9.1238417e-02  -3.2414830e-02   1.3998000e+00   3.3086614e+00  -7.9467401e-01   1.2659996e+00  -3.3545342e-01  -2.1699792e+00  -1.3672484e+00  -9.7982556e-02  -2.1514747e-01   1.5086679e+00  -7.5158216e-02   9.7397946e-02  -1.5845479e+00  -5.4637509e+00  -1.6994948e+00  -1.1366207e+00   2.9182989e-01  -5.7770380e-01   9.9667685e-01   2.2976644e+00  -7.5627145e-01   3.4676645e-01   1.3503991e+00  -2.9363167e+00  -3.8606529e+00  -8.7791233e-01  -4.2807384e-01   1.3392210e+00   8.8874792e-01   2.7737361e-02   5.9295111e-01   4.3913230e-01   4.4283743e-01  -1.6333804e+00  -5.6967239e-01  -5.9605453e-01  -5.7342631e-01
   1.6314841e+00   7.6464107e-01   3.0777036e-02   1.3695117e-01  -1.1070387e+00  -2.5090597e+00   5.1517537e-01   6.0034199e-01  -2.0744313e+00  -6.6213140e-01   8.2493151e-01   1.4774834e+00   9.2075598e-01   1.4432090e+00  -3.0342867e-01   8.6888833e-01  -1.4620321e+00  -8.3599415e-02   5.3171478e-01   2.0236138e+00  -4.7357157e+00  -4.8490626e+00   7.2574843e-01   1.1408787e+00  -1.7286899e+00  -2.2514787e+00  -1.8063228e+00  -3.4562272e+00   3.3580777e-02  -8.9044431e-01   1.1032243e-01  -6.4108956e-02  -1.1470933e-01   8.4793401e-01  -7.1018643e-01   2.1759359e+00   4.4990667e-01  -8.0632537e-01   1.5091602e+00  -7.8749505e-01   1.2369745e-01  -2.1991069e+00   4.1738796e-01  -3.5344544e-02  -8.1914495e-01  -8.9499242e-01   1.6504469e+00  -3.5375214e-01  -5.2406078e-01  -1.4708278e+00   8.7984228e-01  -4.5808337e-01   2.0667639e-01   1.3918243e+00   2.6715822e+00  -1.2765658e+00   1.3055691e+00  -5.8838894e-01  -2.4552203e+00  -1.8433636e+00  -3.4512182e-01  -6.0248861e-01   1.7788583e+00  -3.4411381e-01   9.1303985e-01  -1.3140083e+00  -4.8843222e+00  -8.4280214e-01  -6.3015318e-01   1.3534399e+00  -2.5856084e-01   9.1820210e-01   2.3064952e+00  -3.3103302e-01  -1.3210600e-01   1.3457122e+00  -2.5831072e+00  -2.8924567e+00  -1.9121349e+00  -1.1795374e+00   6.5658765e-01   5.6699651e-01  -2.0244219e-01  -9.5135907e-02   6.0989203e-01   4.0666297e-01  -1.2275367e+00   7.3954353e-02  -4.6338906e-01  -4.8736618e-01
   1.3654276e+00   8.4547246e-01   3.6835312e-02   7.9215468e-02  -1.2480570e+00  -2.7372790e+00   6.2493243e-01   3.8819038e-01  -2.1170689e+00  -3.4284689e-01   6.5156951e-01   9.8232315e-01   1.0278143e+00   1.2203779e+00  -1.3497567e-01   8.6700108e-01  -1.5015816e+00  -5.4468164e-01   6.9782788e-01   1.8070995e+00  -4.2500178e+00  -4.6754129e+00   8.0307014e-01   1.3685145e+00  -8.8125701e-01  -1.8088929e+00  -1.8235283e+00  -3.3720576e+00   1.6430076e-01  -5.4455621e-01   6.7928589e-01   1.0376058e+00   4.7686408e-01   1.0299992e+00  -8.1974985e-01   2.5088471e+00   4.1219439e-01  -9.6956792e-01   1.5937267e+00  -9.0265681e-01   2.3873336e-01  -1.0709565e+00   4.6390495e-01   4.0991930e-01  -3.9847723e-01  -4.1465830e-01   1.7181844e+00   2.0694230e-01  -1.8595361e-01  -1.2558225e+00   1.0682656e+00  -4.8848645e-01  -1.2267183e-02   1.1114908e+00   2.5072992e+00  -1.0541716e+00   7.0011933e-01  -7.7727087e-01  -2.7736144e+00  -1.7088198e+00  -8.5371666e-01  -6.7030809e-01   1.3134892e+00  -2.8252439e-01   9.3842393e-01  -1.1994062e+00  -5.0242123e+00  -6.9972334e-01  -7.4578723e-01   8.2215483e-01  -1.5172546e-01   7.4842996e-01   2.4942539e+00  -1.2083478e-01   3.2805586e-01   1.3758283e+00  -2.5909021e+00  -3.0047616e+00  -1.9882667e+00  -1.0136141e+00   7.4896059e-01   9.5346457e-01   2.2598449e-01  -4.7387982e-03   7.5924829e-01   4.4260738e-01  -1.3829864e+00  -1.2659635e-01  -6.7728941e-01  -3.5333116e-01
   1.4459972e+00   6.3238610e-01   1.8654244e-01   3.8854339e-02  -1.2998471e+00  -2.8214410e+00   7.0189892e-01   3.9297284e-01  -1.9918353e+00   6.6018265e-02   6.2191833e-01   1.0480296e+00   1.1065844e+00   1.0172420e+00  -4.8023684e-01   8.8044336e-01  -1.4595676e+00  -9.8069059e-01   9.1056241e-01   2.2438241e+00  -3.9837095e+00  -4.9981069e+00   9.3767504e-01   1.3292967e+00  -2.7613441e-01  -2.3525085e+00  -1.8414944e+00  -3.6718381e+00  -7.9585800e-02  -4.7289348e-01   9.9010782e-01   1.0672318e+00   9.8345392e-01   1.0962202e+00  -9.5769698e-01   2.0930723e+00   1.3041511e-01  -8.9810152e-01   9.7133098e-01  -9.7170963e-01  -3.1593036e-01  -6.8299609e-01  -3.9287546e-01  -3.4264371e-01  -1.0067947e+00  -5.8941276e-01   5.6185649e-01  -4.4170658e-01  -3.9644730e-01  -1.3769751e+00   1.0278566e+00  -5.8933007e-01   2.8452741e-01   1.0523579e+00   1.8306269e+00  -1.5052649e+00   6.5080381e-01  -1.1479173e+00  -2.8373315e+00  -1.8733069e+00  -8.7340729e-01  -8.1544428e-01   1.3807442e+00  -3.7822929e-01   1.1729902e+00  -1.1508431e+00  -4.8409753e+00  -4.7615937e-01  -9.3416150e-01   7.4379422e-01  -3.4903374e-02   1.9849344e-01   2.1549661e+00   7.3668096e-02   5.5232324e-01   9.7542105e-01  -2.6294632e+00  -3.0135838e+00  -1.6754559e+00  -1.7566756e+00   6.1624018e-01   3.1351029e-01  -9.6882172e-02  -9.7441012e-02   5.6888295e-01   2.3582881e-02  -1.9011107e+00  -1.7498849e-01  -3.9427398e-01  -3.1706783e-01
   1.4548599e+00   3.1687525e-01   2.4893191e-01  -1.5339049e-01  -1.0250908e+00  -2.8402606e+00   7.9448608e-01   2.6562767e-01  -1.6435632e+00   3.2027250e-01   4.9246093e-01   9.3377509e-01   1.1093696e+00   7.9515614e-01  -4.3413674e-01   8.2195772e-01  -1.6760639e+00  -1.1049043e+00   9.2158677e-01   2.6568246e+00  -3.3272134e+00  -5.3717277e+00   1.1474532e+00   1.2034824e+00   6.0564831e-01  -2.9301029e+00  -1.7387465e+00  -3.7278649e+00  -4.2579456e-01  -5.1313041e-01   1.3439424e+00   7.1651410e-01   1.0510156e+00   9.2210514e-01  -5.4653325e-01   2.4628218e+00  -7.5462529e-01  -5.7404640e-01   3.7437893e-02  -1.1178255e+00  -5.5997596e-01  -7.3760382e-01  -9.1029437e-01  -7.0284149e-01  -1.1940243e+00  -3.6620482e-01  -4.6708059e-01  -9.7771739e-01  -4.4830263e-01  -1.5034496e+00   8.9503943e-01  -8.4009379e-01   4.5451720e-01   9.5678781e-01   1.2325846e+00  -1.6739163e+00   6.2585851e-01  -1.1847857e+00  -2.8252497e+00  -1.9924851e+00  -9.6590822e-01  -9.6602216e-01   1.3681288e+00  -5.2948383e-01   1.3483758e+00  -9.8355383e-01  -4.1528792e+00   2.3958306e-01  -5.8590960e-01   1.3872396e+00  -3.7184903e-02  -3.6161412e-01   2.0693253e+00   3.1016949e-01   3.2400334e-01   5.8119393e-01  -3.0733751e+00  -2.7946332e+00  -2.1663544e+00  -2.0627254e+00   1.2674436e-01   2.4908077e-02  -3.4559214e-01  -4.5884828e-01   5.0130449e-01  -1.4079515e-01  -1.8870892e+00   1.1189698e-01  -2.3161795e-01  -2.0078819e-01
   1.2096704e+00   1.3021085e-02   1.5387513e-01  -2.8811183e-01  -6.8962054e-01  -3.0650973e+00   6.6754309e-01  -1.8514787e-02  -1.9389100e+00   2.1467300e-01   1.6765594e-01   5.2370790e-01   1.0725991e+00   3.7757073e-01  -5.7941069e-01   7.4307715e-01  -1.6537028e+00  -1.4035599e+00   9.6428000e-01   2.4362116e+00  -2.6048406e+00  -5.5980408e+00   1.1535299e+00   1.3149014e+00   1.3634131e+00  -2.6865511e+00  -1.7552196e+00  -4.0871932e+00  -3.9074096e-01  -4.0052228e-01   1.3608279e+00   1.2863242e+00   1.3168762e+00   9.4204947e-01   2.6852170e-01   2.8244217e+00  -3.8957916e-01  -6.4463371e-01  -2.4775254e-02  -1.3523474e+00  -6.1168189e-01  -2.9391683e-01  -8.7785090e-01  -4.4886461e-01  -1.1078941e+00  -2.3181588e-01  -8.5518694e-01  -7.4194526e-01  -4.8019900e-01  -1.3946814e+00   9.2743721e-01  -1.1062540e+00   5.3116329e-01   5.8140071e-01   9.7469593e-01  -1.6817096e+00   2.0140982e-01  -1.5886666e+00  -2.7244316e+00  -1.8268504e+00  -1.2735482e+00  -1.6385317e+00   1.3626801e+00  -9.4702240e-01   1.1999651e+00  -1.4386820e+00  -3.3158055e+00   5.8101665e-01  -2.3580912e-01   1.2502766e+00  -3.4711022e-01  -8.4659368e-01   1.8604343e+00   5.8034326e-01   3.2474537e-01  -6.0921141e-02  -2.5011324e+00  -2.3051030e+00  -2.1467809e+00  -2.2044506e+00   2.2751960e-01  -8.4071590e-02  -1.8432704e-01  -6.2848594e-01   4.0890600e-01  -6.6569714e-01  -1.7914529e+00  -3.8784279e-01  -2.1645243e-01  -2.6864392e-01
   1.0714882e+00  -1.8931355e-01   1.5192383e-01  -4.2541942e-01  -6.5541528e-01  -3.3095833e+00   7.3213722e-01  -1.8645314e-01  -1.9718210e+00   2.7836017e-01   1.2859131e-01   3.1227645e-01   1.1154908e+00   1.8533613e-01  -7.4220084e-01   4.7374513e-01  -1.7231985e+00  -1.4016681e+00   8.9446563e-01   2.2702037e+00  -2.0616280e+00  -5.9788145e+00   1.1597773e+00   1.1857965e+00   1.7443188e+00  -2.8056391e+00  -1.9004210e+00  -4.4920056e+00  -3.0988603e-01  -1.4166176e-01   1.5386523e+00   1.3135552e+00   1.4440398e+00   8.1527893e-01   3.4688757e-01   3.0663210e+00  -8.8889787e-01  -4.4050790e-01  -6.2944978e-01  -1.3992923e+00  -9.3948552e-01   5.1859901e-01  -6.8321977e-01  -2.2483722e-01  -1.1344335e+00  -2.5148024e-01  -1.3554399e+00  -9.0714690e-01  -2.1910396e-01  -1.4299159e+00   8.0503473e-01  -1.3891884e+00   3.5435846e-01   1.8149816e-01   3.1878593e-01  -1.7403107e+00  -9.7816040e-02  -1.6923934e+00  -2.5012640e+00  -1.7921979e+00  -1.3707596e+00  -1.6827382e+00   1.3233950e+00  -8.9277424e-01   1.3699215e+00  -1.4139827e+00  -2.6910740e+00   9.0666986e-01   2.5627925e-02   1.0835161e+00  -1.6351381e-01  -1.2116548e+00   2.3769118e+00   8.0205231e-01   5.7684754e-01  -1.5554975e-01  -2.7158756e+00  -2.0646139e+00  -2.1140655e+00  -1.9246043e+00   1.3090009e-01   1.6812709e-01  -5.2128472e-02  -8.5576576e-01   4.5293317e-01  -8.2537151e-01  -1.7576671e+00  -3.6739912e-01  -9.5694760e-02  -2.4027532e-01
   9.9014927e-01  -3.1751616e-01   1.1426246e-01  -6.5888487e-01  -6.0338260e-01  -3.2540722e+00   7.9178227e-01  -4.1986276e-01  -1.8355581e+00   4.0184101e-01   2.8874383e-01   6.6521416e-02   1.1594033e+00  -4.1469246e-02  -1.0052137e+00   7.8086143e-02  -1.1386360e+00  -1.4254172e+00   9.0773252e-01   1.9769452e+00  -1.4604273e+00  -5.9268256e+00   8.2368075e-01   6.4794821e-01   2.0936725e+00  -3.0977655e+00  -1.9057051e+00  -4.6975095e+00  -1.5490631e-01   1.6495239e-01   1.5352709e+00   9.8023594e-01   1.4416578e+00   3.7764869e-01  -3.2957527e-01   2.1989463e+00  -1.4034368e+00  -4.7992804e-01  -1.4996905e+00  -1.3920780e+00  -1.8455122e+00   7.6665921e-01  -4.4659493e-01  -6.4381056e-02  -7.6240338e-01   4.4259593e-02  -1.5268751e+00  -9.2858916e-01   1.3918009e-01  -1.2504260e+00   7.9712676e-01  -1.5445288e+00   6.0584271e-01   2.6464353e-02  -1.7163439e-01  -1.5126768e+00  -1.9316396e-01  -1.6329908e+00  -1.9028551e+00  -1.3572331e+00  -1.2748203e+00  -1.7416263e+00   1.3043275e+00  -8.6138018e-01   1.0772049e+00  -1.6269954e+00  -1.8722302e+00   1.1250589e+00   2.8070234e-01   9.1537518e-01  -2.2996167e-01  -1.9454125e+00   2.6127401e+00   1.0488970e+00   8.4748674e-01  -3.5076395e-01  -3.1101551e+00  -2.0704521e+00  -1.7438885e+00  -1.8822682e+00   2.7953621e-01   1.8030793e-01  -1.0778956e-01  -9.7422433e-01   3.7556924e-01  -1.1278319e+00  -1.9823061e+00  -5.7097586e-01   1.4365819e-01  -2.2896739e-01
   1.0603417e+00  -5.5022006e-01   9.9432846e-02  -7.0862143e-01  -3.9550767e-01  -3.2275894e+00   6.9297036e-01  -4.0213676e-01  -1.8002011e+00   3.5721096e-01   3.3852545e-01   7.3146004e-02   1.1660072e+00  -3.0525197e-01  -9.9360475e-01  -4.7361311e-03  -1.0016920e+00  -1.3304483e+00   1.0631287e+00   2.0635452e+00  -8.3937746e-01  -6.0750522e+00   8.4490101e-01   4.3378791e-01   2.4632351e+00  -3.4086658e+00  -1.7620302e+00  -4.7537649e+00  -1.2850720e-01   6.3124659e-01   1.5462359e+00   7.2667441e-01   1.3373428e+00   1.8900905e-01  -3.8982014e-01   2.0216272e+00  -1.5518115e+00  -1.8232692e-01  -1.7885323e+00  -1.2197654e+00  -1.7174118e+00   1.0888461e+00  -3.3975953e-01   1.5261750e-01  -7.3705716e-01   2.5327614e-01  -1.8225558e+00  -8.6122483e-01   5.2659298e-02  -1.0842388e+00   6.9179219e-01  -1.5116955e+00   5.3438110e-01  -1.9017567e-01  -5.0607435e-01  -1.6247408e+00  -1.3391660e-01  -1.7889023e+00  -1.6242280e+00  -1.4618012e+00  -1.1455577e+00  -1.9257238e+00   1.5809088e+00  -9.6384572e-01   7.8556407e-01  -1.7824483e+00  -1.3935665e+00   1.3225437e+00   5.4276330e-01   7.9532064e-01  -3.6740333e-01  -2.3608334e+00   2.4929932e+00   1.2483687e+00   8.2799411e-01  -6.2550977e-01  -3.3233089e+00  -2.0223929e+00  -1.1176329e+00  -1.4320584e+00   3.1284928e-01   3.0054998e-02   1.6285282e-02  -7.9117840e-01   1.1295663e-01  -1.5148999e+00  -1.9658317e+00  -5.9806349e-01   2.8220524e-01  -3.1762078e-01
   1.2108008e+00  -5.8402691e-01   1.2198864e-01  -7.2371495e-01  -2.9972066e-01  -2.9121035e+00   7.4133543e-01  -3.1318291e-01  -1.4139749e+00   4.0954068e-01   5.8988561e-01   2.5975193e-01   1.2479743e+00  -4.7094329e-01  -9.0250509e-01  -1.7882735e-01  -7.7529979e-01  -8.8668152e-01   1.2740015e+00   2.3294907e+00  -1.4675691e-01  -5.8798869e+00   6.3415546e-01  -9.3959384e-02   2.6472837e+00  -3.9591810e+00  -1.6326311e+00  -4.5372909e+00  -7.2529059e-02   1.0982615e+00   1.4610623e+00   5.5558153e-02   1.2576698e+00  -1.9768113e-01  -6.9757269e-01   1.7673782e+00  -2.0058870e+00   2.0811269e-01  -2.2627221e+00  -9.5224889e-01  -1.3973548e+00   1.2999758e+00  -4.0925040e-01   8.7363446e-02  -9.1743163e-01   3.4256005e-01  -2.4014421e+00  -1.2199247e+00  -1.6498920e-01  -1.0448592e+00   4.2209417e-01  -1.4961613e+00   4.0388540e-01  -3.0351964e-01  -9.6360111e-01  -1.7000471e+00   1.8235863e-01  -1.5456651e+00  -1.2012397e+00  -1.5555734e+00  -7.6204234e-01  -1.7516665e+00   1.8846515e+00  -8.1919678e-01   5.4369832e-01  -1.8015436e+00  -8.0158541e-01   1.6097318e+00   8.7023909e-01   9.7978351e-01  -4.1811693e-01  -2.7267522e+00   2.4796617e+00   1.3968779e+00   6.7560375e-01  -8.6978597e-01  -4.1149713e+00  -2.3131196e+00  -6.6929016e-01  -8.1809176e-01   1.5326191e-01  -2.0032811e-02   1.4668539e-02  -5.5590341e-01  -8.3514010e-02  -1.6211013e+00  -1.9478941e+00  -3.2600081e-01   5.1276152e-01  -2.8302747e-01
   1.0970211e+00  -7.8131513e-01   1.4284875e-02  -1.0081163e+00   2.4643197e-01  -3.1295008e+00   5.9277741e-01  -6.0753767e-01  -1.7160117e+00  -5.3295843e-02   5.1008958e-01   2.5551850e-02   1.0598519e+00  -5.7074515e-01  -1.1353330e+00  -5.5199829e-01  -3.0094331e-01  -5.3420560e-01   1.0342372e+00   1.7278849e+00   1.0481270e-01  -6.0417220e+00   5.8648945e-01  -2.8086267e-01   2.7658280e+00  -3.6958044e+00  -1.6794502e+00  -5.0912605e+00   3.1686346e-01   1.2546403e+00   1.3254474e+00  -1.2303798e-01   4.2409327e-01  -6.2324613e-01  -7.2685492e-01   1.1965417e+00  -2.1699849e+00   1.3450065e-01  -2.6579442e+00  -9.2033434e-01  -1.4766993e+00   1.3645264e+00   4.4970406e-01   2.8329004e-01  -5.1580864e-01  -3.5116755e-02  -2.3753756e+00  -1.0531942e+00  -2.2292940e-02  -1.1719182e+00   2.0860876e-01  -1.8899753e+00   4.1829775e-01  -6.3729364e-01  -1.3648997e+00  -1.4976587e+00   4.8845724e-02  -1.4685188e+00  -4.9317674e-01  -8.6735822e-01  -7.2119873e-01  -2.0876142e+00   2.2552025e+00  -9.3948139e-01   2.7521042e-01  -2.1950002e+00   3.6239762e-01   1.8420453e+00   1.3927846e+00   9.1370100e-01  -6.4730482e-01  -3.2808182e+00   2.9303885e+00   1.5884090e+00   8.6375352e-01  -1.0620089e+00  -4.0015361e+00  -1.4874849e+00  -5.4869590e-01  -1.3120196e-01   6.4610157e-01   4.0627250e-01   3.8789933e-01  -8.6757033e-01  -1.5709312e-01  -2.0116743e+00  -1.3564895e+00  -9.3080565e-01   4.7961937e-01  -3.4584508e-01
   9.8471657e-01  -1.1210451e+00  -1.6835264e-02  -9.7332765e-01   4.4210884e-01  -2.9871403e+00   4.7794792e-01  -5.9995918e-01  -1.8111290e+00  -2.9220691e-01   4.1844511e-01   7.2697889e-02   1.0679658e+00  -7.5682999e-01  -1.3577238e+00  -7.4315255e-01  -2.5128176e-01  -2.4658074e-01   1.1330892e+00   1.6383284e+00   2.9260760e-01  -6.0115577e+00   4.7664731e-01  -5.4321946e-01   2.4204044e+00  -3.8046119e+00  -1.6614356e+00  -5.1100287e+00   3.1244437e-01   1.3361384e+00   8.9577888e-01  -5.7259547e-01   3.5954202e-01  -8.8261257e-01  -4.3187426e-01   9.9385559e-01  -1.9287498e+00   4.0671123e-01  -2.8378422e+00  -7.0218489e-01  -1.3100420e+00   1.4810499e+00   5.7894588e-01   3.2884546e-01  -8.9910031e-01  -3.0931717e-01  -2.7555205e+00  -1.3341143e+00  -2.6804455e-01  -1.1711817e+00  -9.2298303e-03  -1.8926811e+00   3.2349894e-01  -9.5941251e-01  -1.5709357e+00  -1.5997831e+00  -6.2185251e-03  -1.6837027e+00   7.6190139e-02  -9.3193658e-01  -5.9226638e-01  -2.3954588e+00   2.5415357e+00  -1.0848992e+00   2.1586177e-01  -2.5330055e+00   1.2315958e+00   1.8994730e+00   1.5600325e+00   8.2467262e-01  -7.5938518e-01  -3.2824551e+00   2.7549846e+00   1.7103385e+00   6.6396980e-01  -1.4155753e+00  -3.3082413e+00  -9.2727135e-01   4.7892733e-02   1.5033875e-01   8.1085154e-01   1.6254497e-01   3.4785505e-01  -7.6367125e-01  -2.7551151e-01  -2.3728743e+00  -1.1420866e+00  -1.0365233e+00   6.9131429e-01  -5.4232908e-01
   9.7400315e-01  -9.2978760e-01  -1.7888486e-02  -1.0414597e+00   2.5688689e-02  -2.8209760e+00   6.3808589e-01  -7.1760847e-01  -1.6566425e+00  -3.9095458e-01   8.7537625e-01   8.5775552e-02   1.0996452e+00  -8.6222499e-01  -1.4928959e+00  -9.1832069e-01   7.1662393e-01   4.3110351e-01   1.4129456e+00   1.3648875e+00   1.9968766e-01  -5.5746611e+00   6.6272080e-02  -1.0292808e+00   1.9606113e+00  -3.7327832e+00  -1.9232571e+00  -5.3157164e+00   9.1604380e-01   2.1458518e+00   6.4646952e-01  -8.0005603e-01   7.1497115e-01  -1.0849327e+00  -9.6635807e-01   2.4382464e-01  -2.0235443e+00   4.8027794e-01  -3.3824418e+00  -1.4497951e-01  -2.0435016e+00   1.9790213e+00   9.8342827e-01   5.5283437e-01  -8.1796989e-01  -4.8225763e-01  -2.4982443e+00  -1.2291563e+00  -3.0820569e-01  -1.2420745e+00  -2.1452604e-01  -2.0057375e+00  -3.2445173e-01  -1.2292921e+00  -1.8360858e+00  -1.4213286e+00   1.4383585e-01  -1.3438661e+00   7.5867908e-01  -6.3556910e-01   9.1644276e-02  -1.7819663e+00   2.8184483e+00  -5.2816748e-01  -4.0770348e-02  -2.4632143e+00   1.6678120e+00   1.7539312e+00   1.6579231e+00   4.8757509e-01  -6.6588659e-01  -3.7947640e+00   2.9565209e+00   1.5263515e+00   9.0337100e-01  -1.4879709e+00  -3.7985875e+00  -1.3780205e+00   1.3536271e+00   1.6190895e+00   1.3050354e+00   9.6441504e-01   5.5436164e-01  -2.1831272e-01  -3.5712671e-01  -2.1291198e+00  -1.5990911e+00  -1.1304538e+00   7.8612452e-01  -5.8922869e-01
   9.5316091e-01  -8.7660703e-01  -2.0304292e-02  -1.0688394e+00   2.6620806e-02  -2.6095563e+00   6.4344974e-01  -7.4455175e-01  -1.6172686e+00  -6.2203163e-01   1.1101001e+00   1.7056282e-01   1.2024643e+00  -7.7871548e-01  -1.4655234e+00  -1.0931490e+00   1.3046582e+00   9.9606711e-01   1.5612080e+00   1.0519270e+00  -1.7161866e-02  -5.2110401e+00  -6.5184760e-02  -1.3537984e+00   1.3551202e+00  -3.6247460e+00  -1.8878441e+00  -5.1184374e+00   1.2289037e+00   2.5743770e+00   3.9958756e-01  -1.1609431e+00   3.7338897e-01  -1.5550266e+00  -1.7655132e+00  -7.4213313e-01  -2.0494021e+00   5.2171950e-01  -3.6085995e+00   2.7229725e-01  -2.0962889e+00   2.0915625e+00   1.6117087e+00   9.2861730e-01  -6.2942567e-01  -4.5093861e-01  -2.0240640e+00  -1.0865843e+00  -2.9901219e-01  -1.1424664e+00  -4.1552626e-01  -1.8691749e+00  -6.9122241e-01  -1.4492722e+00  -1.7682588e+00  -1.0890374e+00   2.2834581e-01  -1.0911632e+00   1.4286976e+00  -3.0941768e-01   3.0277882e-01  -1.6448778e+00   3.0090628e+00  -2.7322451e-01  -2.4836842e-01  -2.5942148e+00   2.0612482e+00   1.5151311e+00   1.6683170e+00   1.9115792e-01  -7.3059578e-01  -3.8555545e+00   2.9828020e+00   1.4750001e+00   9.3833377e-01  -1.3135197e+00  -3.5267329e+00  -1.2371739e+00   2.2672889e+00   2.6024314e+00   1.8064099e+00   1.2292897e+00   8.1362129e-01   1.4514784e-01  -3.9268511e-01  -2.1289488e+00  -1.4584780e+00  -1.1898900e+00   8.2184713e-01  -6.9989515e-01
   9.0026446e-01  -8.5754311e-01   5.0087031e-02  -9.8156347e-01   1.4790089e-01  -2.1977446e+00   6.5390387e-01  -6.9639469e-01  -1.4308218e+00  -7.3659818e-01   1.2028547e+00   2.5537308e-01   1.2130777e+00  -7.2438477e-01  -1.3553086e+00  -1.1898149e+00   1.5044835e+00   1.3150611e+00   1.7018213e+00   7.6148283e-01   2.0866478e-01  -4.4105849e+00  -1.9049022e-01  -1.5995147e+00   1.0143358e+00  -3.3196028e+00  -1.6016389e+00  -4.5175204e+00   1.4942379e+00   2.6796801e+00   3.6091101e-01  -1.3993770e+00  -1.2576744e-01  -1.9151389e+00  -2.4395870e+00  -1.4529508e+00  -2.1446807e+00   5.8944181e-01  -3.4125011e+00   7.5378538e-01  -1.1696217e+00   2.6046104e+00   1.9169217e+00   7.3645376e-01  -8.3935625e-01  -8.7851051e-01  -1.8904996e+00  -1.1637393e+00  -4.0314738e-01  -1.2287992e+00  -5.4698402e-01  -1.6508544e+00  -7.8265910e-01  -1.3965581e+00  -1.9179762e+00  -9.1114513e-01   2.7862398e-01  -8.8167673e-01   1.9191513e+00  -9.0225864e-02   4.7270879e-01  -1.4227464e+00   3.1832779e+00  -9.7128309e-02  -2.9944757e-01  -2.4942567e+00   2.2971563e+00   1.3373670e+00   1.6430507e+00  -1.7050091e-02  -4.5966899e-01  -3.4394769e+00   3.3890966e+00   1.5932920e+00   1.2839304e+00  -6.8904571e-01  -3.6265184e+00  -1.1972390e+00   2.5976622e+00   3.0783696e+00   2.0509646e+00   1.2645036e+00   1.0463605e+00   3.5281012e-01  -3.6009019e-01  -2.0992347e+00  -1.0338874e+00  -1.2366729e+00   8.2631481e-01  -6.2141222e-01
   8.5417411e-01  -6.8335368e-01   1.9740195e-01  -8.2064567e-01   2.5472532e-02  -1.3344022e+00   8.1421544e-01  -5.7947568e-01  -5.8028240e-01  -4.1941919e-01   1.4285625e+00   3.4808265e-01   1.2679067e+00  -7.2603417e-01  -1.0990994e+00  -1.3292337e+00   1.5458010e+00   1.5144279e+00   1.9421215e+00   8.0825341e-01   5.7493439e-01  -2.8931917e+00  -4.5310885e-01  -2.1326079e+00   9.0320667e-01  -3.2853635e+00  -1.2350748e+00  -3.1287789e+00   1.5748526e+00   2.5544585e+00   6.0854228e-01  -1.7706428e+00  -2.5365618e-01  -2.3515756e+00  -2.8653628e+00  -1.8269156e+00  -2.5807238e+00   8.3228133e-01  -3.0589139e+00   1.4692847e+00   6.6533580e-01   2.8739880e+00   1.6238611e+00   8.3543179e-02  -1.1427123e+00  -1.1927556e+00  -2.2076938e+00  -1.6661400e+00  -6.6882785e-01  -1.3752816e+00  -8.5873609e-01  -1.2787898e+00  -8.1791222e-01  -1.1089214e+00  -2.2287074e+00  -8.1755011e-01   5.3536704e-01  -4.2970415e-01   2.1959625e+00  -1.9545236e-01   8.8692777e-01  -6.5064873e-01   3.2455518e+00   3.5097829e-01  -2.9383780e-01  -1.9126545e+00   2.5087210e+00   1.4065430e+00   1.4973059e+00   4.8092837e-02  -6.2878801e-02  -2.7438381e+00   3.5984840e+00   1.5911300e+00   1.5252266e+00  -2.6628970e-01  -4.4584598e+00  -1.8894867e+00   2.7113355e+00   3.2875488e+00   1.8812230e+00   1.1792645e+00   1.1626762e+00   8.5405629e-01  -2.0261320e-01  -1.5331427e+00  -6.5873015e-01  -6.9470428e-01   9.2790008e-01  -4.0452353e-01
   7.3918630e-01  -6.6408500e-01  -4.0146892e-02  -9.4242617e-01   7.0325159e-01  -1.3641143e+00   4.4766300e-01  -8.1335143e-01  -1.1223539e+00  -1.2555692e+00   1.0877267e+00   1.7483637e-01   9.8917389e-01  -6.4863481e-01  -1.0287935e+00  -1.2091080e+00   2.3056500e+00   2.0947152e+00   1.7992000e+00   2.4959438e-01   1.4569348e-01  -2.4892146e+00  -5.2376239e-01  -1.8990861e+00   4.6220501e-01  -2.4053942e+00  -1.1251063e+00  -3.2268965e+00   1.8317355e+00   2.5777141e+00  -7.3595146e-02  -1.4963387e+00  -1.0233288e+00  -2.5325016e+00  -2.6445418e+00  -2.6861385e+00  -1.5009781e+00   1.3423690e-01  -2.8157636e+00   1.1445317e+00   4.3817920e-01   2.1596261e+00   2.0523313e+00   3.2234481e-01  -5.3235849e-01  -1.2034734e+00  -1.5072136e+00  -1.0554278e+00  -8.9349494e-01  -1.1861977e+00  -9.0762876e-01  -1.3825809e+00  -7.5242966e-01  -1.3363562e+00  -1.2395423e+00  -2.5554835e-01   5.1532401e-01  -2.6662435e-01   2.8473178e+00   8.5822066e-01   7.1953523e-01  -1.5569395e+00   3.5232182e+00   9.9572985e-03  -6.7479293e-01  -2.8161428e+00   3.3189474e+00   1.2522707e+00   1.7402596e+00   2.1060465e-01  -8.6143583e-01  -3.0665462e+00   2.6825820e+00   1.5042125e+00   8.7514467e-01  -8.1977950e-01  -2.4100537e+00  -5.9272196e-01   3.0122680e+00   4.0343866e+00   2.8399466e+00   1.4171295e+00   1.3731139e+00   8.8748268e-01  -2.9808435e-01  -1.9462194e+00   7.5406438e-02  -1.6716422e+00   6.7754306e-01  -5.1465524e-01
   7.9705430e-01  -7.2471350e-01   1.1928444e-01  -8.7349499e-01   5.8823451e-01  -1.3995686e+00   4.9631602e-01  -7.5826706e-01  -1.0397328e+00  -1.5618991e+00   1.1501043e+00   4.8569223e-01   9.2556111e-01  -4.7244146e-01  -9.8679796e-01  -9.6334574e-01   2.2374979e+00   2.7026177e+00   1.7933536e+00   4.3764881e-01  -6.6518681e-01  -2.5891243e+00  -1.2667843e-01  -1.6381269e+00  -2.8541069e-01  -2.2740381e+00  -1.2838706e+00  -3.3433874e+00   1.8789511e+00   2.5798132e+00  -1.3818131e-01  -1.7369005e+00  -1.1765366e+00  -2.4307132e+00  -2.3136885e+00  -2.6661035e+00  -1.5886929e+00   3.9132490e-01  -3.0307820e+00   1.6307049e+00   6.3989663e-01   2.3366405e+00   1.8874645e+00  -1.4929966e-01  -1.1651481e+00  -1.8597025e+00  -1.7695275e+00  -1.5686024e+00  -1.2464645e+00  -1.5303312e+00  -1.2716077e+00  -1.3857474e+00  -1.3620807e+00  -1.4522601e+00  -1.3705849e+00  -4.4289047e-01   6.8264387e-01  -1.3654428e-01   3.0989630e+00   7.2998473e-01   1.0734790e+00  -1.1793772e+00   3.8666374e+00   4.0543430e-01  -1.8624299e-01  -2.4378824e+00   3.4052910e+00   1.1468274e+00   1.6426368e+00   4.6655579e-01  -6.1101930e-01  -2.8261685e+00   2.4610014e+00   1.1569948e+00   5.8524101e-01  -6.8597504e-01  -1.7827352e+00  -1.7873843e-01   3.5059210e+00   4.8523926e+00   2.9182478e+00   1.7517934e+00   1.3888822e+00   1.0523911e+00  -2.7517421e-01  -1.5745569e+00   2.1641924e-01  -1.3716297e+00   6.7325278e-01  -5.4746737e-01
   6.3438714e-01  -4.1317330e-01   2.5153741e-01  -7.5012323e-01   3.2975355e-01  -1.0070039e+00   6.4525204e-01  -7.9901445e-01  -7.2760769e-01  -1.5721765e+00   1.3007445e+00   4.9141510e-01   1.0857952e+00  -2.7316911e-01  -7.0863822e-01  -8.8766946e-01   2.5098263e+00   3.0442352e+00   1.9814914e+00   1.1589210e-01  -1.0509238e+00  -1.7009313e+00  -1.4824627e-01  -1.6041026e+00  -9.5568225e-01  -1.6723961e+00  -1.1565353e+00  -2.4981098e+00   2.0923598e+00   2.5497229e+00  -9.6439250e-02  -1.5073460e+00  -1.1403702e+00  -2.6755889e+00  -2.9664839e+00  -3.2442394e+00  -1.6193228e+00   2.6007712e-01  -2.8693266e+00   2.1012723e+00   1.0797193e+00   2.8351118e+00   2.2206776e+00   1.8030991e-02  -1.0704938e+00  -1.8030158e+00  -1.0997000e+00  -1.4478218e+00  -1.1256093e+00  -1.4577471e+00  -1.3419991e+00  -1.0307441e+00  -1.7505518e+00  -1.3548083e+00  -1.1172247e+00   1.2246763e-02   6.1608681e-01   2.7448146e-01   3.3679130e+00   8.8508433e-01   1.0723879e+00  -7.1991802e-01   3.6035019e+00   8.8929653e-01  -2.8901461e-02  -2.1030784e+00   3.2338000e+00   7.0925054e-01   1.3509652e+00   1.8345509e-01  -3.0753749e-01  -2.1596550e+00   2.4751903e+00   9.0761909e-01   7.4277949e-01   9.2650903e-02  -1.4107051e+00  -4.3426863e-01   3.9735706e+00   5.4043209e+00   3.1524493e+00   2.1079494e+00   1.5858683e+00   1.4097319e+00  -2.1447471e-02  -9.9871937e-01   3.2557994e-01  -1.1149255e+00   5.6653715e-01  -4.3485218e-01
   5.8421769e-01  -7.2121434e-02   2.1752858e-01  -7.2759581e-01   2.9299996e-01  -6.6653802e-01   5.3578847e-01  -8.2720640e-01  -5.0817283e-01  -1.6360071e+00   1.2274921e+00   4.2975450e-01   8.8078136e-01  -1.1669466e-01  -7.1102156e-01  -8.8402594e-01   2.9974798e+00   3.1662172e+00   1.7526605e+00  -1.0433361e-01  -1.4433116e+00  -6.1426304e-01  -4.5528846e-01  -1.7308176e+00  -1.3298281e+00  -1.2377237e+00  -9.5012602e-01  -1.8666511e+00   2.0421623e+00   2.3475698e+00  -2.9493187e-01  -1.4450931e+00  -1.3437003e+00  -2.7491343e+00  -3.8061934e+00  -4.5732245e+00  -1.2922974e+00  -3.6952752e-01  -2.7268003e+00   2.0394711e+00   9.1515546e-01   2.6250067e+00   1.7401190e+00  -4.7171201e-01  -5.9615183e-01  -1.7011317e+00  -7.9727717e-01  -1.4138174e+00  -9.6654666e-01  -1.1335943e+00  -1.3059964e+00  -7.3411720e-01  -1.2300252e+00  -1.1490546e+00  -4.9945916e-01   4.9740131e-01   7.0077011e-01   7.1589103e-01   3.7876427e+00   1.7496479e+00   1.0491769e+00  -7.0261316e-01   3.3173471e+00   1.1575372e+00  -2.1001226e-02  -2.1799873e+00   3.3740626e+00   4.9248981e-01   9.8279678e-01   1.5473146e-01  -5.0285786e-01  -2.2406385e+00   1.6658171e+00   7.0942398e-01   5.5355213e-01  -1.2234371e-01  -3.5968041e-01  -2.2471700e-01   4.1134762e+00   5.2060338e+00   3.5088706e+00   2.0504375e+00   1.3860008e+00   1.5531138e+00   1.2715528e-01  -8.0630124e-01   5.4558435e-01  -1.3136424e+00   5.8672987e-01  -2.3886390e-01
   6.9413050e-01   1.2685472e-01   3.6993126e-01  -6.3564614e-01   3.3482671e-01  -6.8260814e-01   4.4837147e-01  -8.9864669e-01  -5.0836000e-01  -1.9998636e+00   1.4201226e+00   4.7059229e-01   9.4554228e-01  -3.8057042e-02  -3.0443798e-01  -5.7132857e-01   3.1078515e+00   3.2668339e+00   1.7743127e+00  -3.8011815e-01  -1.5022973e+00  -3.2129340e-01  -1.6477198e-01  -1.3673861e+00  -1.6102131e+00  -7.2387746e-01  -6.3664047e-01  -1.2808041e+00   2.2074029e+00   2.2671207e+00  -7.0692069e-02  -9.4206865e-01  -1.8594350e+00  -2.7470977e+00  -4.6827781e+00  -5.3257692e+00  -1.2916361e+00  -6.4868098e-01  -2.2461402e+00   2.4692437e+00   1.6541964e+00   3.5705161e+00   2.3136084e+00   5.1067860e-02  -2.1506927e-01  -1.1736247e+00   1.8824667e-01  -8.9036656e-01  -5.8493581e-01  -5.9962614e-01  -1.2205086e+00  -1.2560800e-01  -1.1790916e+00  -6.1804931e-01  -1.5077681e-01   8.1006290e-01   8.6493040e-01   9.1511278e-01   3.8748640e+00   1.7223595e+00   9.8422281e-01  -5.9637636e-01   3.3876270e+00   1.4150308e+00  -8.9979687e-02  -2.0042120e+00   2.8448062e+00  -6.2737399e-02   9.7904760e-01  -1.4322074e-01  -1.8975041e-01  -1.3835079e+00   1.6025721e+00   6.3318648e-01   6.3226450e-01   1.2442691e+00   2.1265124e-01  -2.7962198e-01   4.6902055e+00   5.4081388e+00   3.7006914e+00   2.2641466e+00   1.6337001e+00   1.7688493e+00   1.6191423e-01  -4.8551892e-01   7.4104766e-01  -1.0710937e+00   4.2715578e-01  -1.3384599e-01
   5.4115745e-01   3.5404001e-01   3.8362080e-01  -4.8393041e-01   5.1437050e-01  -5.1780044e-01   3.3415689e-01  -8.4822787e-01  -5.9239516e-01  -2.2181622e+00   1.0935961e+00   5.8994919e-01   8.2077093e-01   1.7648184e-01  -2.1739768e-01  -2.7449678e-01   2.9876346e+00   3.5233694e+00   1.7083995e+00  -3.5025195e-01  -2.1164147e+00   5.1852168e-02  -2.8805954e-02  -8.7223270e-01  -2.1212069e+00  -1.1489434e-01  -6.1933947e-01  -9.9636308e-01   1.9626604e+00   1.8494089e+00  -4.2564979e-01  -5.5606686e-01  -1.7271913e+00  -2.5537576e+00  -4.0186126e+00  -5.0387346e+00  -5.8253975e-01  -9.8260949e-01  -1.9566799e+00   2.1355072e+00   1.7362546e+00   3.1708799e+00   1.6886556e+00  -4.5644605e-01  -3.7550943e-01  -1.3580367e+00  -5.3252500e-02  -1.1635234e+00  -8.9237356e-01  -5.1808179e-01  -1.2840906e+00  -5.2794160e-02  -1.2696204e+00  -6.8795907e-01   4.2787035e-01   9.2062201e-01   7.2423148e-01   1.0632919e+00   3.8379114e+00   1.9733333e+00   7.2396746e-01  -8.7463148e-01   3.1027474e+00   1.4513246e+00   1.7284345e-01  -2.1462270e+00   2.8646522e+00  -2.7174321e-01   6.6065721e-01   2.7621052e-02  -4.5667580e-01  -1.1248684e+00   5.4136470e-01   1.7004612e-01   1.2118607e-02   7.4154417e-01   1.7009704e+00   3.1438168e-01   4.4785290e+00   5.3752299e+00   3.7550257e+00   2.2099278e+00   1.3585243e+00   1.7479359e+00   1.7951983e-01  -3.5144735e-01   9.8253307e-01  -1.2712173e+00   3.1688931e-01  -3.7003883e-04
[truncated: 1,027,434 more chars]
