# Supplementary material for: Autistic traits and individual brain differences: functional network efficiency reflects attentional and social impairments, structural nodal efficiencies index systemising and theory-of-mind skills
Source: Mol Autism. 2021 Jan 21;12:3. doi: 10.1186/s13229-020-00377-8 (PMC7818759; doi:10.1186/s13229-020-00377-8)
Supplement: Supplementary file 7 — Additional file 7. Nuisance regressors. Nuisance regressor time series for each subject, as floating-point values in ASCII text format. [file 13229_2020_377_MOESM7_ESM.zip › Paul_Arora_et_al_data/Physiological/BBC/NuisancesRegdour_rsfMRI_aal90_TimeSeries/NuisancesRegdOut_aal90_subj16.txt]

  -5.0548190e-01   4.8692921e-01  -1.0414545e-01  -1.1681801e+00   2.6514327e+00   3.4128401e+00   6.1274110e-01  -1.8639609e-01   2.1106393e+00   8.7762748e-01  -3.8295681e-01  -1.7691988e+00   6.0506666e-01  -9.5567337e-01  -1.5681542e+00   1.0611418e-01   6.3273318e-01  -1.7571994e-01   8.2663989e-01  -1.7578505e+00   1.8542414e+00   8.2175702e-01  -2.3730892e+00  -3.2767478e+00   3.4224046e+00   1.4874303e+00   4.3647922e+00   2.7688479e+00   2.7073147e+00   2.3056117e-01   3.3148362e-01  -1.6723339e+00   1.5215340e+00  -7.3557564e-01  -1.5664663e-02  -1.3067214e+00   1.2430464e+00  -4.1410531e-01   3.6695980e-03   7.8489159e-01  -1.3070497e+00   1.7245656e+00   1.2333656e+00  -8.7325470e-01   2.0883885e+00  -1.9766289e+00   2.2345793e+00   5.6686913e-01   1.7570652e+00  -1.0628826e+00   1.3818702e+00   1.0344965e-01   8.0351867e-01   1.8315185e+00   1.1180528e+00   7.6151135e-01   7.7795279e-01   2.1072164e+00  -5.3214721e-02   1.5681578e+00  -1.4827829e+00   2.6751341e+00  -4.9699471e-01   7.6655453e-01   3.2797039e-02   8.4097763e-02   3.2450810e-01  -1.7078380e+00   2.8767150e-01   4.9417578e-01  -1.9504686e+00  -5.8264629e-01   7.9310375e-01  -3.4753714e+00  -2.7807807e+00  -3.2607773e+00  -7.7526272e-01  -3.3638214e+00   1.1226120e+00   3.8009265e+00   9.1890477e-01   1.5938279e+00  -6.9818120e-02  -1.6001162e-01  -7.5217440e-01  -5.6307859e-01   1.2724168e+00   2.0601835e+00   5.6539108e-01  -6.0988294e-01
  -4.0545405e-01   3.0795525e-01   5.2399522e-01  -9.9337509e-01   1.7171673e+00   1.8284109e+00   1.3901005e+00  -2.1864867e-02   9.0422982e-01   9.1415349e-01   5.5034841e-01  -1.6635052e+00   1.0559560e+00  -7.6738427e-01  -1.5307259e+00   1.6961963e-03   1.7366057e-01  -9.3246922e-01   3.7835188e-01  -9.5936941e-01   2.4233492e+00  -3.2240687e-01  -1.6213435e+00  -2.7941621e+00   2.6747501e+00   5.0145767e-01   2.6932623e+00   1.8355575e+00   1.7553234e+00   2.5715859e-01   8.9262885e-01  -7.2061427e-01   1.1195673e+00  -7.2668779e-02   1.3287402e+00   1.0013197e+00   8.5657166e-01   2.2617464e-01  -5.0431258e-02   8.1751474e-01  -1.9942915e+00   1.7441583e+00  -1.2327601e+00  -1.3107096e+00  -1.1154195e+00  -2.1375461e+00   3.2350888e-01  -6.2807206e-01   2.9663164e-01  -1.0430411e+00   2.8521114e-01  -5.7951317e-01   1.6149147e-01   2.4992271e-02   3.5457961e-01   6.7544724e-02  -1.9741456e-01   1.0731506e+00  -2.9776136e-01   9.9927861e-01  -1.3072087e+00   1.7180803e+00  -4.5244468e-01  -8.7340334e-02  -6.1384988e-01   3.2626779e-01   3.6288741e-01  -1.1775876e+00  -3.0195438e-01  -3.0306988e-02  -1.7462149e+00  -2.6322176e-01  -6.6788270e-01  -2.5964589e+00  -4.0047361e+00  -2.5721323e+00   5.9715180e-02  -1.0155869e+00   3.9219841e-01   1.3821292e-01   5.4709677e-01   3.0141497e-01   3.5081331e-01  -3.8312014e-01  -8.7184517e-01  -5.0179584e-01   1.2247813e+00   1.6525315e+00  -2.6286098e-01  -2.3220656e-01
   1.0476917e+00   5.0826292e-01   5.1900689e-01  -1.1179804e+00   1.9756006e+00   2.7183451e+00   1.0865873e+00  -1.4174938e-01   1.0180888e+00   9.2188593e-01   2.8313628e-01  -8.2396532e-01   1.9671133e-01  -1.3165347e-01  -1.2682622e+00   4.5145762e-02   6.7670908e-01  -3.8093112e-01   4.8332494e-01  -9.3427910e-01   1.3977832e+00   1.9175589e+00  -2.0939637e+00  -2.6099808e+00   1.6013061e+00   2.7324644e+00   3.8860235e+00   2.2997113e+00   1.8213552e+00  -2.7779529e-01   7.0797880e-01  -1.2391515e-01   1.2881989e+00  -5.7372071e-01   1.6517917e+00   4.8339136e-01  -3.5743484e-02   2.6327378e-02  -2.0173084e+00   1.2081826e+00   2.4738953e-02   3.5787281e+00  -1.2258693e+00  -2.1577948e+00  -5.9278971e-01  -1.7602421e+00  -7.9681293e-01  -1.2740341e+00   5.7615362e-01  -1.6086848e+00  -1.0164765e-01  -6.3499926e-01  -1.5495233e-01   1.6119197e+00   2.5225307e-01   3.0710003e-01   1.5860159e+00   1.9139774e+00   9.5388381e-01   1.4553614e+00  -5.8322803e-01   1.2711808e+00   8.9711082e-01   1.1055170e+00   1.6874475e-02  -1.3498225e+00   8.0224631e-01  -9.3458785e-01  -3.3204145e-01   7.3157883e-01  -1.1400327e+00   7.5222798e-01   1.0054849e+00  -2.4702498e+00  -1.5175724e+00   1.0692230e-01   8.2047290e-01  -7.6549698e-01   2.3702629e-02   1.7216744e+00   1.4730741e+00   1.6346120e+00   1.9842762e-02   4.4854144e-01  -3.6979077e-01  -4.5995744e-02  -1.3882199e-01   1.6747893e+00   3.7826940e-01  -2.9523560e-01
   1.3400898e+00   8.2258434e-02   1.3556204e+00  -8.6441915e-01   3.4055977e-01   2.2799906e-01   1.7509366e+00   2.9215590e-01  -1.2624284e+00   1.7880345e-01   1.0753595e+00   2.9209654e-01   3.3069328e-01   1.0525006e+00  -7.2992924e-01  -2.1031767e-01   9.9919947e-02   6.3066704e-01   2.5548410e-01   5.0082322e-01  -2.8478425e-02   1.6507953e+00  -1.2661889e+00  -1.4477833e+00  -5.2943030e-01   2.7746310e+00   1.3062313e+00   5.3000747e-01   1.3907776e+00   6.0751649e-01   1.3491369e+00   1.7194442e+00   2.3051631e+00   8.6859027e-01   2.1943840e+00   1.6960259e+00  -1.6285086e+00   1.4654710e+00  -2.9409157e+00   2.2179742e+00   1.0388115e+00   4.8917881e+00  -4.4406470e+00  -3.6650338e+00  -3.9830816e+00  -1.5672731e+00  -4.5720259e+00  -3.6774237e+00  -1.0766539e+00  -2.2838461e+00  -2.0604429e+00  -1.6062392e+00  -1.5387784e+00  -1.3689959e-01  -1.5464524e+00   1.0738917e-01   8.0903537e-01   7.1778042e-01  -8.5179534e-02  -5.3087255e-01  -8.4065724e-01  -5.1081839e-01   8.4177146e-01   1.3689719e+00  -8.4134552e-01  -1.8880997e+00   8.0350213e-01  -1.0109556e+00  -9.9462450e-01   3.7110881e-01  -1.7561745e-01   2.4466854e+00   7.1864979e-01  -7.9831025e-01  -9.2841006e-01   2.8152643e+00   3.5983261e+00   4.4341990e+00  -1.0394384e+00   5.0337247e-01   1.4536670e+00   1.6808328e+00   2.6144115e-01   1.1464230e+00  -6.7627042e-01  -3.7935643e-02  -1.8356476e+00   1.0651897e+00  -1.1963502e+00  -5.0706813e-01
   1.4150611e+00   3.8359658e-01   8.8747306e-01  -1.0230965e+00   1.2340774e+00   6.5667151e-01   1.2600895e+00  -6.0049467e-01   1.4919870e-01   8.1824701e-01   7.9382379e-01  -5.4630925e-01  -1.3664528e-01   1.6779626e-01  -1.1887644e+00  -8.5394103e-01   7.4718332e-01  -3.5279345e-01   1.3257719e-01  -3.0172351e-01   7.1833253e-01   1.1741608e+00  -1.4987507e+00  -1.7820374e+00   8.6237965e-02   2.6928572e+00   2.1866777e+00   6.6081101e-01   9.6519657e-01  -7.0328582e-01   7.7270678e-01   6.0999402e-01   1.1446104e+00  -1.0121993e-02   1.6730244e+00   8.1409324e-01  -1.0530831e+00   2.7712517e-01  -2.9922736e+00   8.7395773e-01  -7.4610981e-01   4.5211486e+00  -2.2176826e+00  -2.2069601e+00  -1.3730494e+00  -1.4488723e+00  -2.3989142e+00  -1.7768727e+00   5.6998111e-01  -1.3199722e+00  -1.2930170e-01  -1.3612215e+00  -1.7842193e-01   3.1160343e-01  -4.1172212e-01  -5.8679551e-01   1.8760268e+00   1.8150744e+00   7.4656118e-01   6.4099480e-01  -5.2285750e-01   1.0216791e-01   7.9893874e-01   1.5481115e+00   4.4387184e-02  -1.6579786e+00   6.8014108e-01  -6.3017568e-01  -1.5237917e-01   1.0420066e+00  -9.7574383e-01   7.4381459e-01  -1.3322722e-01  -1.9909584e+00  -1.2828799e+00   1.1568425e+00   4.5723610e-01   9.1225442e-01  -1.4743994e+00  -5.4889275e-01   1.6291450e+00   2.0141615e+00   4.5145293e-01   7.1320203e-01   2.0694041e-01   7.5664365e-01  -5.0188217e-01   8.0465669e-01  -3.9021239e-01   1.0897422e-01
   1.9780497e+00   1.4590750e-01   9.7730488e-01  -9.5482050e-01   1.1528940e+00   5.4009483e-01   1.1497021e+00  -4.3763436e-01   2.4515153e-02   5.9361569e-01   5.7297031e-01  -9.5933821e-02  -6.4361506e-01   6.5098514e-01  -1.0269129e+00  -1.1585578e+00   5.1879758e-01  -2.4202997e-01  -9.4085075e-02  -4.2735679e-01  -2.5450368e-01   1.7840453e+00  -1.7770903e+00  -1.4203288e+00  -1.2445013e+00   3.0187067e+00   2.1042769e+00   1.5358954e-01   7.6739056e-01  -1.1628315e+00   2.1316408e-01   7.9781104e-01   9.4518270e-01  -4.1889148e-01   1.8264934e+00   1.0679501e+00  -1.4592731e+00   4.1724993e-01  -4.0908606e+00   8.0114314e-01   2.6835935e-01   5.2700572e+00  -2.9162854e+00  -2.5696246e+00  -1.9353757e+00  -1.5374041e+00  -3.1564513e+00  -2.4143683e+00   6.2396590e-01  -1.6483045e+00  -1.0294883e-02  -1.4039244e+00  -2.5875778e-02   9.6897643e-01  -3.0492826e-01  -2.8596237e-01   2.4675582e+00   1.9058453e+00   1.5690791e+00   5.7261911e-01  -1.5539746e-01  -2.8277513e-01   1.1716276e+00   2.1579885e+00   1.4057931e-01  -2.6086688e+00   9.7683664e-01  -1.8778130e-01  -3.4970718e-01   1.3015895e+00  -5.6815387e-01   1.1862803e+00   5.9556579e-01  -1.9077032e+00  -7.4691621e-02   2.5478664e+00   6.4239450e-01   8.1403988e-01  -2.3365690e+00  -1.2217196e+00   1.5884294e+00   1.9845549e+00   2.1903002e-01   8.3432025e-01   2.6771380e-01   7.8901631e-01  -9.4773066e-01   3.3905908e-01  -2.7433050e-01   1.3274223e-01
   1.5927137e+00  -3.0498647e-01   1.2119864e+00  -8.0346742e-01   3.9445864e-01  -1.0187413e+00   1.1705437e+00  -4.9630480e-01  -7.1378104e-01   2.4307027e-01   9.3432633e-01  -2.8680069e-01  -7.9365214e-01   5.4247487e-01  -1.0134574e+00  -2.0983836e+00   3.8387648e-01  -2.2016181e-01  -4.5415865e-01  -4.0906679e-01  -8.8543775e-01   1.0534317e+00  -1.3018047e+00  -8.5745331e-01  -2.5303191e+00   1.6502889e+00   4.6404158e-01  -1.1925577e+00   1.7814368e-01  -1.3695082e+00   1.8269338e-01   1.2196314e+00   3.8995740e-01  -3.2488993e-01   9.9063965e-01   9.5399865e-01  -1.4531817e+00   6.6089209e-01  -3.5705240e+00   5.7886869e-01   1.3311253e-01   5.7652776e+00  -3.2387248e+00  -2.0336689e+00  -2.5798560e+00  -1.4474014e+00  -3.3880790e+00  -2.5910202e+00   8.8351341e-01  -1.2942812e+00   3.3112095e-01  -1.4057448e+00   5.0811630e-01   4.2685307e-01  -2.5099393e-01  -2.8001644e-01   1.9023933e+00   1.4367562e+00   1.3000066e+00   2.6159935e-03  -2.9500426e-01  -6.3469061e-01   6.7032386e-01   1.9382627e+00  -1.5452172e-01  -2.8375872e+00   1.1525709e+00   8.8199253e-02  -4.6465821e-01   9.0804781e-01  -4.6343725e-01   1.0563691e+00  -5.8910893e-01  -1.6177576e+00  -7.5835697e-01   2.3649418e+00   1.0272281e-01   8.3883822e-01  -3.2565009e+00  -3.6595383e+00   1.0075202e+00   1.1533930e+00   3.5341629e-01   4.0475021e-01   2.3218913e-05   5.0850240e-01  -6.6702767e-01  -1.6490451e-01  -1.1508553e+00   1.0124149e-01
   2.6186067e+00  -2.2197960e-01   1.0700482e+00  -6.5570550e-01   6.7213448e-01  -2.8124345e-01   7.6170960e-01  -7.9540594e-01  -2.3282280e-01   7.5147647e-01   1.3978496e+00  -4.9370908e-03  -1.0106951e+00   5.0855045e-01  -8.0470450e-01  -2.4058589e+00   1.2628255e+00  -3.4372543e-01  -1.8137824e-01  -8.3338981e-01  -1.0559644e+00   1.6769955e+00  -1.5398154e+00  -6.8496881e-01  -3.0336917e+00   2.3428600e+00   1.3273038e+00  -1.0345659e+00   2.7061728e-01  -1.9388474e+00  -5.2514645e-01   1.0698952e+00  -1.3940297e-01  -1.0870281e+00   3.9098204e-01  -4.4501853e-02  -1.5184690e+00   3.2790519e-03  -3.8679518e+00   5.1769844e-01   9.2064337e-01   6.5389740e+00  -2.6690821e+00  -1.9461541e+00  -1.9671388e+00  -1.9464432e+00  -2.9204425e+00  -2.0128120e+00   1.2811002e+00  -1.3429833e+00   1.0449127e+00  -1.0289854e+00   8.9516613e-01   1.1711413e+00   2.8288723e-01  -3.4282761e-01   3.2906483e+00   2.1122592e+00   2.5355758e+00   7.9761974e-01   5.0925131e-01  -6.3802315e-01   1.8473336e+00   2.4867150e+00   7.8687933e-01  -3.4572879e+00   1.2033902e+00   2.2141549e-01  -8.5572396e-02   1.5194809e+00  -2.0141893e-01   6.4127040e-01  -9.1465363e-02  -1.7857297e+00   6.8467761e-01   2.8463378e+00  -1.3455765e+00  -1.0434205e+00  -3.1382464e+00  -3.7001956e+00   1.4900121e+00   1.5031358e+00   4.1802022e-01   6.6853888e-01   4.0779881e-01   6.9548663e-01  -6.8445183e-01  -6.6507557e-01  -3.5742044e-01   4.7133175e-01
   2.6998124e+00  -1.9999698e-01   1.6707048e+00  -2.7415746e-01  -1.6548546e+00  -2.9249423e+00   9.5212505e-01  -2.1758451e-01  -2.9237558e+00  -4.1824744e-01   1.9190012e+00   1.6429286e+00  -1.5521595e+00   2.1537499e+00  -1.2689508e-01  -2.0466182e+00   5.6590381e-01   1.0770465e+00  -8.0711618e-01   1.3214278e+00  -3.2914456e+00   2.4542172e+00   8.7029001e-02   1.4868577e+00  -6.0554211e+00   2.7736015e+00  -1.8123119e+00  -2.2460628e+00  -1.3421094e+00  -2.0111043e+00   9.8964276e-01   4.2580695e+00   5.5402360e-01   9.0656975e-01   1.4008448e+00   1.5955015e+00  -2.8593521e+00   8.7053999e-01  -4.2321921e+00   1.3637935e+00   2.9473554e+00   8.4847607e+00  -5.2774159e+00  -2.8473101e+00  -4.7419004e+00  -7.6270797e-01  -7.0674822e+00  -4.1034730e+00  -4.2643749e-01  -2.1164115e+00  -1.7075420e+00  -1.8734955e+00  -2.4893175e-01  -2.1052898e-01  -2.0318046e+00  -1.9902185e-01   2.6635673e+00   6.9511316e-01   7.1967885e-01  -1.8764866e+00   1.5005322e-01  -2.4600412e+00   1.6356138e+00   2.6544043e+00  -2.2656836e-01  -4.2154890e+00   1.1331555e+00   2.8554520e-01  -8.1890791e-01   6.8840242e-01   8.4574015e-01   3.1975030e+00  -1.1243523e+00   3.7855557e-01   1.1387727e+00   7.1625853e+00   2.3107195e+00   5.4700319e+00  -3.9853367e+00  -4.9580170e+00   1.2441609e+00   1.7686495e+00   4.6200375e-01   1.5080747e+00   2.4351823e-01   1.0005425e+00  -2.3901785e+00  -2.9941561e-01  -2.1723405e+00  -1.8336427e-01
   3.7844442e+00   4.6958660e-01   1.0100694e+00  -1.6361797e-01  -6.5132647e-01  -1.5467841e+00   2.4649423e-01  -1.2353460e+00  -1.2394145e+00   9.8782038e-01   2.3314180e+00   1.3108688e+00  -1.5709649e+00   1.5123497e+00  -3.4234479e-01  -2.2048449e+00   2.3658970e+00   2.5163501e-01  -4.4437410e-01   5.9870658e-01  -1.9881338e+00   1.7967174e+00  -2.0448162e-01   1.4115382e+00  -4.9132814e+00   3.1316461e+00  -2.4043333e-01  -1.4227256e+00  -1.4084898e+00  -3.0217492e+00  -2.3913205e-01   2.8331709e+00  -7.8732885e-01  -3.2226795e-01   1.1534322e+00   7.9718848e-02  -1.8231694e+00  -4.1052970e-01  -3.7669674e+00   7.7540763e-01   1.4471036e+00   7.7596980e+00  -2.2119929e+00  -1.3340750e+00  -1.5397343e+00  -1.4746344e+00  -4.2518668e+00  -1.1428183e+00   7.0859326e-01  -1.3823832e+00   2.5126742e-01  -1.2446271e+00   8.0584700e-01   9.6276635e-02  -1.0011889e+00  -1.2507603e+00   4.9353255e+00   1.9697945e+00   2.0539710e+00  -3.6485309e-01   1.3276954e+00  -1.8138984e+00   2.8712602e+00   3.0080463e+00   1.4328473e+00  -3.8145629e+00   3.7147050e-01   1.2325384e-01   5.0066306e-01   1.6055545e+00   1.9474933e-01   1.1249314e+00  -1.6030956e+00  -2.1157758e-01   1.8029727e+00   5.8283543e+00  -1.2433534e+00   1.6104422e+00  -2.8824166e+00  -4.7480440e+00   2.1527936e+00   2.4761341e+00   7.3310381e-01   1.6107687e+00   1.4907693e+00   1.9548494e+00  -1.3315297e+00  -9.0764312e-01  -7.1605421e-01   7.9529481e-01
   3.4031820e+00  -7.5896901e-02   9.4847279e-01   2.0150238e-02  -3.7428930e-01  -1.7073233e+00   3.0871612e-01  -8.9537801e-01  -1.0488212e+00   7.8489604e-01   2.1477557e+00   1.0559744e+00  -1.5117563e+00   1.0502151e+00  -3.4782100e-01  -2.6956477e+00   1.2307462e+00  -7.0136900e-01  -5.4842552e-01   3.3936195e-02  -2.4223211e+00   1.4440719e+00  -3.9747154e-01   1.4287082e+00  -5.2570189e+00   2.4765330e+00  -3.9997818e-01  -2.1388064e+00  -1.6856200e+00  -3.5946883e+00  -9.3309496e-01   2.4300160e+00  -7.9876889e-01  -7.1976936e-01   9.6283120e-01   9.3412724e-01  -1.8365103e+00  -6.0294003e-01  -3.8443306e+00  -1.0864570e-01   1.6574579e+00   8.3003232e+00  -3.3393439e+00  -1.7611841e+00  -2.8019541e+00  -1.9671083e+00  -4.5177992e+00  -2.2055723e+00   1.1681554e+00  -1.3938041e+00   1.1562468e+00  -9.6852258e-01   1.5283854e+00   1.8822287e-02  -2.6025848e-01  -1.0734338e+00   4.0216023e+00   1.7307172e+00   2.7937119e+00   2.0790081e-02   1.3429832e+00  -1.9507752e+00   2.3123845e+00   2.5540616e+00   1.4685349e+00  -3.8245615e+00   1.0211864e+00   7.7325620e-01   2.3048375e-01   1.7610233e+00   4.7590450e-01   7.9736325e-01  -1.4071947e+00  -5.9503602e-01   1.8291932e+00   5.2649643e+00  -2.0066742e+00  -5.6479555e-01  -4.1558059e+00  -7.1025149e+00   9.4369917e-01   9.1871425e-01   3.2927964e-01   8.2807231e-01   9.8732714e-01   1.2593994e+00  -9.6920339e-01  -1.5315932e+00  -4.3387228e-01   7.8030497e-01
   3.4669857e+00  -1.9050120e-01   1.0430372e+00   3.4065334e-01  -1.3727278e+00  -2.8347195e+00   2.0613797e-01  -7.4561329e-01  -1.9838043e+00   6.4344759e-01   2.9328653e+00   1.4003333e+00  -1.4625626e+00   1.4122929e+00  -1.3676022e-01  -2.8156621e+00   1.6068205e+00  -3.6673339e-01  -7.8135659e-01   5.4731914e-01  -3.0213429e+00   1.2742909e+00   1.9088049e-01   2.3275300e+00  -6.3928702e+00   1.6377979e+00  -1.7565956e+00  -2.9049337e+00  -2.2122114e+00  -3.8406673e+00  -8.5312290e-01   3.3073280e+00  -1.1617425e+00  -4.9110627e-01   6.5981747e-01   1.0981359e+00  -1.5639593e+00  -7.5081959e-01  -2.8278916e+00   6.4145013e-03   2.4746783e+00   8.8841765e+00  -3.6793291e+00  -1.4175483e+00  -3.5225971e+00  -1.9034000e+00  -4.9403327e+00  -2.1469578e+00   7.3319580e-01  -1.4775194e+00   7.0459289e-01  -1.0432214e+00   1.6261949e+00  -6.7801197e-01  -5.0138075e-01  -9.4053434e-01   3.9469440e+00   1.1798904e+00   2.3386723e+00  -6.7161854e-01   1.5542802e+00  -2.2771082e+00   2.5181633e+00   2.2949501e+00   1.2802612e+00  -4.0005350e+00   9.4341017e-01   8.6843039e-01   1.9317186e-01   1.3692449e+00   5.9731136e-01   1.1604565e+00  -2.3823133e+00  -8.1982962e-02   1.7342510e+00   6.1072309e+00  -1.9940656e+00   9.2092573e-02  -3.8705343e+00  -8.2507527e+00   7.2768555e-01   4.4914380e-01   4.5319837e-01   8.1827621e-01   8.3387612e-01   1.0750910e+00  -8.4028150e-01  -1.5838861e+00  -1.0941057e+00   7.2590841e-01
   4.5003508e+00   4.5521952e-02   6.8177088e-01   5.1271514e-01  -1.0030905e+00  -1.4346165e+00  -3.8658419e-01  -8.6495366e-01  -1.3327607e+00   1.2073851e+00   3.1067308e+00   2.0691126e+00  -1.6571869e+00   1.7924142e+00   3.8292804e-01  -2.5789147e+00   2.4996665e+00   2.8228573e-02  -3.4705621e-01   2.1162118e-01  -3.7960238e+00   2.5417997e+00  -6.1185520e-02   2.7265947e+00  -6.6986366e+00   3.0266547e+00  -5.6658596e-01  -2.2354297e+00  -1.8345168e+00  -4.2233026e+00  -1.4696169e+00   3.4530577e+00  -1.2176493e+00  -1.3069443e+00  -2.1765876e-01  -7.5560606e-01  -1.5704470e+00  -1.5982861e+00  -2.9649697e+00   1.2850819e-01   4.0785017e+00   9.6734389e+00  -2.5323656e+00  -1.6531968e+00  -2.1273497e+00  -2.2682455e+00  -4.4643413e+00  -1.7282420e+00   1.2131879e+00  -1.8459320e+00   1.3549400e+00  -5.9176618e-01   1.9462393e+00   6.4339878e-01  -8.4354661e-02  -7.3307046e-01   5.4310986e+00   1.8365904e+00   3.3298174e+00  -1.3502992e-01   2.3941279e+00  -2.2540597e+00   3.7542012e+00   3.0317293e+00   2.2934199e+00  -4.6856237e+00   8.8655050e-01   5.2133665e-01   5.4606764e-01   1.8133362e+00   9.9725740e-01   1.3868024e+00  -1.2182061e+00  -3.6724193e-02   4.0728889e+00   7.1196395e+00  -2.6592561e+00  -1.2322688e+00  -3.1283791e+00  -6.4173770e+00   1.4380943e+00   1.3028737e+00   2.6483466e-01   1.3872957e+00   1.2860187e+00   1.0955123e+00  -1.6384157e+00  -1.8752102e+00  -1.2312954e-01   7.8763453e-01
   3.6868768e+00  -8.1539583e-02   1.0429628e+00   1.0172891e+00  -2.4409167e+00  -3.3503241e+00   1.6237612e-01  -1.6497823e-01  -2.7959924e+00   7.6500526e-01   3.4530333e+00   2.8794771e+00  -1.1712671e+00   2.6840889e+00   9.5854342e-01  -1.8818924e+00   1.2316838e+00   4.9618600e-02  -8.8415746e-01   1.6696678e+00  -4.4817326e+00   1.1669602e+00   1.2949809e+00   4.2440843e+00  -7.7932009e+00   2.0791759e+00  -3.2919919e+00  -3.1167039e+00  -3.1351733e+00  -3.9072969e+00  -7.1927604e-01   5.0523394e+00  -6.6220273e-01   2.0146127e-01   1.0946530e+00   1.4838634e+00  -1.9074204e+00  -7.7607726e-01  -2.1559241e+00   2.8795100e-01   3.9066882e+00   9.3053108e+00  -4.9149689e+00  -2.1990801e+00  -5.1274991e+00  -2.1801510e+00  -6.9208273e+00  -3.2515763e+00  -6.3168009e-01  -2.1709636e+00   2.6618511e-02  -1.1376344e+00   1.3578988e+00  -1.5225244e+00  -1.5915990e+00  -1.0850364e+00   3.5633668e+00  -3.1066147e-02   1.5059730e+00  -2.3356227e+00   1.9222201e+00  -3.6201524e+00   2.7945408e+00   2.1500489e+00   1.2887263e+00  -3.8571035e+00   3.6422672e-01   3.4820197e-01  -1.7574393e-01   5.3567564e-01   1.5802341e+00   2.5860496e+00  -2.7669666e+00   1.6765154e+00   3.0859835e+00   8.2888407e+00  -4.3496467e-01   3.3525813e+00  -3.4600283e+00  -8.9789705e+00   5.7473519e-01   1.5030318e-01   4.5291368e-01   1.4076092e+00   1.0119233e+00   1.0064637e+00  -2.2252017e+00  -2.0675924e+00  -1.3560634e+00   5.8865826e-01
   4.3509096e+00   1.1915075e-01   7.8952803e-01   1.1830841e+00  -2.1017076e+00  -2.5060665e+00  -1.6866318e-02  -1.5585016e-01  -2.4933411e+00   1.4307905e+00   4.1662492e+00   3.0537164e+00  -9.4432904e-01   2.7477055e+00   1.2293726e+00  -1.5185205e+00   1.9671164e+00   9.9460671e-03  -4.5294703e-01   1.7369473e+00  -4.5251359e+00   1.7281962e+00   1.1956413e+00   4.3820766e+00  -7.3954935e+00   2.9725609e+00  -2.4091559e+00  -2.6139018e+00  -2.6137035e+00  -4.2850031e+00  -8.0957746e-01   5.3495411e+00  -2.3772443e-01   1.4996751e-02   4.8990691e-01   8.1891078e-01  -1.9858052e+00  -2.3270038e+00  -1.9020994e+00  -1.9505746e-01   4.5495830e+00   9.7396620e+00  -4.3407412e+00  -2.5323443e+00  -4.1134981e+00  -2.2366326e+00  -6.4488947e+00  -3.2249387e+00  -4.1682978e-01  -2.2288868e+00   3.3481838e-01  -1.0861007e+00   1.5309324e+00  -1.5997612e+00  -1.2448283e+00  -1.2839627e+00   4.4371621e+00   3.8468519e-01   2.0493211e+00  -1.8162750e+00   2.5045964e+00  -3.6033998e+00   3.6261585e+00   2.0233487e+00   1.8176378e+00  -3.8219691e+00   2.5361004e-01   1.8605018e-01   2.5395071e-01   1.1166172e+00   1.6350606e+00   2.5331653e+00  -1.9619404e+00   1.4582627e+00   4.4123504e+00   8.8599904e+00  -1.3384222e+00   1.6434123e+00  -2.8169289e+00  -7.8721679e+00   8.0975231e-01   6.1358241e-01   5.3462917e-01   1.8367658e+00   1.2192347e+00   9.9010530e-01  -2.2172087e+00  -1.9964451e+00  -5.8277483e-01   7.1222707e-01
   3.8242194e+00   3.0176751e-01   3.5140041e-01   1.3727471e+00  -1.6991019e+00  -2.5690524e+00  -3.6041028e-01  -2.7319413e-01  -1.9174491e+00   1.5895781e+00   3.9934983e+00   2.4719071e+00  -8.6876258e-01   2.2088675e+00   9.4831202e-01  -1.8916150e+00   2.0914653e+00  -2.2955166e-01  -2.9926120e-01   1.2827077e+00  -4.4637239e+00   7.5591410e-01   1.2053818e+00   4.4615235e+00  -6.5732264e+00   2.0173905e+00  -2.5383152e+00  -2.8754225e+00  -2.7119334e+00  -4.4316214e+00  -1.1842676e+00   4.8595886e+00  -7.0975289e-01  -4.7625804e-01  -3.2732490e-01  -1.1534807e-02  -1.2065842e+00  -2.7759603e+00  -9.2275607e-01  -8.9596112e-01   3.5033839e+00   9.0355487e+00  -2.5170808e+00  -1.7280028e+00  -2.5556945e+00  -2.5788357e+00  -4.5421177e+00  -2.2057197e+00   6.4761107e-01  -1.8429454e+00   1.8030867e+00  -7.3576487e-01   2.6305100e+00  -1.7392363e+00  -5.4709832e-01  -1.5409038e+00   4.1909442e+00   8.3195889e-01   1.9347899e+00  -1.2609616e+00   2.3808034e+00  -2.9260539e+00   3.0159403e+00   1.8011480e+00   2.1620223e+00  -3.2236282e+00   1.6628437e-02  -9.1030946e-02   7.2308906e-01   1.1888565e+00   9.8536357e-01   1.7541664e+00  -3.0260958e+00   9.3218120e-01   3.8116109e+00   7.2252550e+00  -2.8718680e+00  -5.8565923e-01  -2.6740106e+00  -7.9445688e+00   4.4645640e-01   2.0028038e-01   5.4172869e-01   1.4038768e+00   1.3769756e+00   7.5845936e-01  -1.5509184e+00  -2.3336491e+00  -4.1374067e-01   8.1378470e-01
   4.0486212e+00   2.7745325e-01   1.1041281e-01   1.5451482e+00  -1.6130741e+00  -2.0416879e+00  -4.1405574e-01   1.9243277e-02  -1.6390928e+00   1.6518569e+00   3.8458453e+00   2.8827834e+00  -6.7747498e-01   2.2147336e+00   1.1356577e+00  -1.1378668e+00   1.8314650e+00  -5.5044486e-01  -1.3691581e-01   1.4316523e+00  -4.5145795e+00   1.6101123e+00   9.8335459e-01   4.4486890e+00  -6.1576578e+00   3.0127558e+00  -1.9322699e+00  -2.4512523e+00  -2.7719601e+00  -4.6144734e+00  -1.6233640e+00   4.7121718e+00  -1.8298689e-01  -6.4621601e-01   3.0459672e-01   7.4465082e-01  -1.1588401e+00  -3.1426190e+00  -7.9300755e-01  -1.1094106e+00   4.8165912e+00   9.3497783e+00  -3.0416971e+00  -2.3957920e+00  -3.1487776e+00  -2.5984376e+00  -5.0214403e+00  -2.7253866e+00   1.6549522e-01  -2.1439230e+00   1.4207863e+00  -7.3072348e-01   2.3249340e+00  -1.6937780e+00  -3.1020006e-01  -1.2658947e+00   3.9640178e+00   7.3886180e-01   2.0342487e+00  -9.3874354e-01   2.5261658e+00  -3.1140767e+00   3.4311406e+00   1.6539152e+00   2.4274838e+00  -3.2778152e+00   3.1753881e-01   2.6306933e-01   5.8071525e-01   1.4542691e+00   1.3415849e+00   2.3625909e+00  -2.2559603e+00   5.6069746e-01   4.7763452e+00   7.5117127e+00  -2.6036114e+00  -1.0827303e+00  -2.0590658e+00  -6.8615453e+00   4.9442183e-01   2.4540310e-01   2.7123792e-01   1.4839989e+00   1.4353892e+00   8.0539553e-01  -1.5901655e+00  -2.2065693e+00   1.9226057e-01   8.5430282e-01
   4.1668491e+00   6.0721849e-01   2.2762154e-02   1.6919287e+00  -2.1916892e+00  -1.7302881e+00  -6.0695060e-01   3.3135032e-01  -2.0341894e+00   1.9141064e+00   4.0648712e+00   3.6253553e+00  -6.7389491e-01   3.5066319e+00   1.7431246e+00  -2.2120787e-01   2.3173847e+00   6.4558894e-01  -2.5445673e-01   2.0888093e+00  -5.6083580e+00   2.3697464e+00   1.4422051e+00   5.3680357e+00  -6.7824247e+00   3.4233001e+00  -2.4033740e+00  -2.0100145e+00  -2.5763743e+00  -4.4840516e+00  -8.9616553e-01   6.2021275e+00  -1.7387577e-01  -5.6415107e-01  -4.0488979e-01  -5.2667701e-01  -1.1387227e+00  -3.7831677e+00  -2.9265350e-01  -9.5928209e-01   5.8004315e+00   8.5246331e+00  -2.4030763e+00  -2.4213379e+00  -2.1887989e+00  -2.1187408e+00  -5.1406941e+00  -2.7709487e+00  -3.7713635e-01  -2.5264679e+00   8.1476810e-01  -1.0589008e+00   2.0634375e+00  -1.3243482e+00  -9.9651924e-01  -8.7258354e-01   4.3860450e+00   3.6638751e-01   1.2608150e+00  -1.9476933e+00   2.6785709e+00  -3.1912090e+00   3.7407426e+00   1.8341114e+00   2.1020626e+00  -3.3971429e+00  -2.6104977e-01  -4.1692950e-01   4.7170380e-01   7.4572008e-01   1.3593157e+00   3.7100555e+00  -2.0892269e+00   1.0741915e+00   5.8541521e+00   9.0640929e+00  -1.3216394e+00   1.0885706e+00  -1.0591110e+00  -4.8388381e+00   1.0179958e+00   1.1170168e+00   3.8954543e-01   2.1955255e+00   1.7068340e+00   8.1413844e-01  -2.5098229e+00  -1.7429019e+00  -4.2460046e-02   5.8534315e-01
   4.0845480e+00   3.9259381e-01   2.5612067e-01   2.0010320e+00  -2.6171276e+00  -2.2188025e+00  -1.8015348e-01   1.0109273e+00  -2.8404805e+00   1.8573175e+00   4.6203526e+00   4.0975518e+00  -2.9664164e-02   4.0618147e+00   2.1495926e+00   3.0915296e-01   2.1317659e+00   1.1437080e+00  -5.0265263e-02   2.7452878e+00  -5.9258160e+00   2.1813130e+00   1.5328525e+00   5.5750292e+00  -6.6887984e+00   3.3223317e+00  -2.9714927e+00  -2.3460804e+00  -2.0158332e+00  -3.3844290e+00  -7.1589289e-01   6.7992759e+00   8.7218118e-01   3.4978753e-03  -2.3143396e-01   2.1144202e-01  -1.5065187e+00  -3.4326349e+00   2.5316177e-02  -4.1451580e-01   6.6433264e+00   8.4274227e+00  -3.8963892e+00  -3.4902376e+00  -3.8825422e+00  -2.3503099e+00  -6.2719708e+00  -3.9103718e+00  -1.6395171e+00  -3.0260259e+00  -1.7109884e-01  -1.4968367e+00   1.1628464e+00  -2.3478788e+00  -1.5466354e+00  -6.7355709e-01   3.5277844e+00  -3.2601099e-01   5.9987870e-01  -2.6070961e+00   2.5516352e+00  -3.7204412e+00   3.8552041e+00   1.5464656e+00   1.6237798e+00  -3.1856984e+00  -3.5302388e-01  -6.4301413e-01   1.0210810e-01   4.7418825e-01   1.6864244e+00   4.5990932e+00  -1.6761314e+00   1.5854338e+00   6.2301104e+00   9.6153063e+00  -9.0590228e-02   2.5381588e+00  -4.4703338e-01  -4.0187778e+00   9.3847852e-01   8.9270173e-01   5.4724010e-01   2.5769209e+00   1.2955604e+00   2.8452573e-01  -3.0066868e+00  -1.8239480e+00  -4.0599016e-01   4.6949878e-01
   3.0080746e+00   5.0996071e-01  -1.5548349e-01   1.9766739e+00  -1.3654291e+00  -1.4281447e+00  -3.0182127e-01   9.0500806e-01  -1.7276456e+00   2.2913285e+00   3.9422820e+00   3.0181695e+00   3.5917591e-01   3.3180015e+00   1.8347609e+00  -1.0912572e-01   1.6173958e+00   5.6436312e-01   1.5970429e-01   1.6232717e+00  -5.4833073e+00   8.5974333e-01   1.2246397e+00   4.9541747e+00  -4.7162269e+00   2.0533989e+00  -2.3623522e+00  -2.3170010e+00  -1.5171615e+00  -2.8735982e+00  -8.3347325e-01   5.7457290e+00   1.8675908e-01  -9.8299102e-01  -1.4361140e+00  -1.2023023e+00  -7.6881257e-01  -3.1919887e+00   5.0320059e-01  -1.0213400e+00   4.4703233e+00   6.7054376e+00  -2.2889415e+00  -3.0667932e+00  -2.3968909e+00  -3.1226564e+00  -4.1701083e+00  -3.1581669e+00  -2.2215420e-01  -2.6521349e+00   1.8624883e+00  -1.2399094e+00   2.0878640e+00  -1.9678416e+00  -6.7284703e-01  -9.3579048e-01   2.4939643e+00   2.0005112e-01   8.9878194e-01  -1.5403855e+00   2.2957056e+00  -2.6686730e+00   2.6214412e+00   1.2297083e+00   1.8759628e+00  -2.2278505e+00  -3.8354407e-01  -1.0653376e+00   3.5681548e-01   2.8570420e-01   7.5727860e-01   3.3846044e+00  -2.4655079e+00   7.9597457e-01   5.2691824e+00   6.7029308e+00  -1.4322355e+00  -1.1544694e-01  -6.9397763e-01  -4.0806012e+00   3.0796926e-01  -1.2254650e-01   3.3197557e-01   1.7621481e+00   1.2810575e+00  -5.8683725e-01  -2.9729726e+00  -2.4221890e+00   2.0904445e-02   6.0499947e-01
   1.9582170e+00   6.3884551e-01  -2.5171572e-01   2.1601224e+00  -1.1066355e+00  -2.2572488e+00   1.6069437e-01   8.5760206e-01  -1.5526424e+00   2.6038392e+00   4.1535129e+00   1.9248203e+00   1.2399121e+00   2.1878146e+00   1.1329167e+00  -1.2735674e-01   1.1280891e+00  -7.4321766e-01   1.7590142e-01   1.6981105e+00  -3.5339241e+00  -1.4857824e+00   1.5006614e+00   4.3642447e+00  -2.5200616e+00   2.4940632e-01  -2.9139413e+00  -2.6346434e+00  -1.9276329e+00  -2.3998738e+00  -7.4793027e-01   4.7843671e+00  -2.5428922e-01  -7.2156266e-01  -5.0620651e-01   6.2347251e-01   4.7303158e-02  -2.8475388e+00   1.7248960e+00  -1.6828145e+00   1.6362350e+00   4.7245949e+00  -2.2350178e+00  -2.4468389e+00  -3.0682471e+00  -3.5056481e+00  -3.0364803e+00  -2.3765477e+00  -5.3267478e-01  -1.8386144e+00   2.2000889e+00  -1.4325938e+00   2.0848470e+00  -4.1600824e+00  -5.0535308e-01  -1.8621692e+00   7.6392993e-01  -8.0406826e-02   1.6028939e-01  -8.4138838e-01   1.8364443e+00  -2.2341025e+00   1.6063182e+00  -1.2963708e-01   1.6652647e+00  -4.5099845e-01  -6.2210643e-01  -7.2578424e-01   5.7106495e-01   1.7466298e-01  -1.9224584e-01   2.0542964e+00  -4.5723664e+00   2.4671996e-01   2.5221561e+00   3.6259419e+00  -2.6846611e+00  -1.5419600e+00  -4.7012175e-01  -5.9242250e+00  -4.7296367e-01  -1.6027219e+00   6.7293964e-01   8.6601792e-01   1.2492196e+00  -6.6284189e-01  -1.3379129e+00  -2.6179005e+00  -9.4641194e-02   1.1836343e+00
   2.2584067e+00   1.0946476e+00  -8.4325250e-01   1.9832167e+00   1.8421081e-01   6.9022470e-02  -2.0559419e-01   8.8823727e-01   5.7505912e-02   3.0839427e+00   2.9247847e+00   1.8452650e+00   9.5501738e-01   2.0951448e+00   9.1512446e-01   8.7744020e-01   9.9469410e-01  -1.3837557e+00   1.6691470e-01   1.0137419e+00  -2.8654462e+00  -1.8185286e-01   6.0138339e-01   3.5637478e+00  -9.7564307e-01   1.4157678e+00  -5.2607713e-01  -9.5571466e-01  -1.7689178e+00  -2.8424216e+00  -1.2661879e+00   3.6643922e+00  -9.2743051e-01  -2.0030003e+00   5.7872950e-01   8.7743511e-01   7.3426858e-01  -3.0928887e+00   8.9752100e-01  -2.0366017e+00   1.8461351e+00   3.5246928e+00  -1.0783017e+00  -2.3689019e+00  -1.6630886e+00  -3.5157495e+00  -1.8106056e+00  -1.5046091e+00  -2.6804695e-01  -1.9096688e+00   2.5802414e+00  -1.2220284e+00   2.0208635e+00  -2.4456305e+00   2.6635872e-01  -1.4945803e+00   1.3841675e+00   7.1602122e-01   1.2683101e+00   6.8496893e-01   2.3011147e+00  -1.3764709e+00   2.0919868e+00   1.5979348e-01   2.2562941e+00  -6.6118362e-01  -3.8503972e-01  -1.7267931e-01   6.0692540e-01   5.3733717e-01  -5.6704181e-01   1.9538012e+00  -3.3255592e+00  -8.4050021e-01   3.3303103e+00   3.1670417e+00  -2.9277570e+00  -3.7784659e+00   3.0041623e-01  -3.8752087e+00  -1.0990060e-01  -1.3215236e+00   1.0767159e-01   7.4429620e-01   1.7868564e+00  -4.1474293e-01  -1.2078824e+00  -2.2000995e+00   1.4360766e+00   1.4648492e+00
   1.7994910e+00   7.7722371e-01  -5.0469702e-01   1.9809624e+00  -8.9899813e-01  -1.1296294e+00   9.0573106e-02   1.4595722e+00  -1.3082303e+00   2.3286452e+00   2.7972839e+00   2.5830914e+00   1.0657298e+00   3.2632171e+00   1.3373596e+00   1.4751375e+00   6.9721458e-01   3.7977113e-01   5.6179345e-02   2.1033112e+00  -4.2068772e+00   4.8551219e-01   7.9655536e-01   3.8790029e+00  -1.7135956e+00   1.7484009e+00  -1.8871390e+00  -1.5732626e+00  -1.0928909e+00  -1.4691039e+00  -5.7169841e-01   4.6994129e+00   4.8318712e-01  -8.9955490e-01   2.6198508e-01   7.4845173e-01  -1.5349518e-01  -2.2418854e+00   6.2203738e-01  -1.1814422e+00   3.0972108e+00   3.1277125e+00  -2.3652383e+00  -3.2488295e+00  -2.4284796e+00  -2.5846441e+00  -3.6390202e+00  -2.7817568e+00  -1.5685119e+00  -2.2934242e+00   6.9248124e-01  -2.0348191e+00   4.9426325e-01  -3.1167132e+00  -1.0992352e+00  -7.8834432e-01   5.7054835e-01  -1.6182657e-01  -5.5602377e-01  -1.1044229e+00   1.4567285e+00  -2.0715305e+00   1.6275278e+00   5.5180721e-01   1.1674474e+00  -9.2763413e-01  -5.5739545e-01  -5.0887499e-01   1.6354308e-01   4.0659351e-03  -1.7507293e-01   3.7827646e+00  -2.4448913e+00  -3.4378449e-01   3.9355819e+00   4.4678369e+00  -1.6967708e-01   5.5536235e-02   7.2424578e-01  -9.7330908e-01   1.6583745e-01  -1.8359652e-01   1.6654786e-01   1.5170038e+00   1.4227664e+00  -4.5225342e-01  -2.1960192e+00  -1.7430177e+00   2.7811289e-01   9.2295481e-01
   1.7041061e+00   7.0541765e-01  -5.4536490e-01   1.9010224e+00  -1.6406107e-01  -7.4545612e-02   8.4825750e-02   1.6872368e+00  -9.0031611e-01   2.4365623e+00   2.4720014e+00   2.1911582e+00   1.2420352e+00   3.1239876e+00   1.2339950e+00   1.3530118e+00   6.7456596e-01   6.2557546e-01   4.1827799e-01   1.3818596e+00  -4.0910426e+00   6.5716642e-01   1.4463249e-01   3.0753772e+00  -7.5430934e-01   1.4552435e+00  -8.9883430e-01  -1.2353683e+00   4.8241481e-04  -4.9651541e-01  -6.7900283e-01   4.1409293e+00   3.2948373e-01  -1.6125067e+00  -5.3279492e-01  -2.2524344e-01  -1.4129617e-01  -1.7789554e+00   1.2789504e-01  -8.5417961e-01   2.9384110e+00   2.0442706e+00  -1.9343297e+00  -3.5729926e+00  -1.9880871e+00  -3.0901850e+00  -2.6787094e+00  -2.7997914e+00  -1.3627288e+00  -2.3287408e+00   1.1404399e+00  -1.8270153e+00   2.3064749e-01  -2.2839563e+00  -7.4034884e-01  -4.0678798e-01   3.8850313e-01   3.0383143e-01   5.7891999e-02  -1.5179233e-01   1.4192841e+00  -1.3729521e+00   1.6156761e+00   7.5389885e-01   1.1912078e+00  -1.0787718e+00  -3.9703958e-01  -6.3148473e-01   9.6855969e-02   8.4269399e-02  -3.7261929e-01   3.6195614e+00  -1.4676842e+00  -7.7602551e-01   4.1450853e+00   3.4693318e+00  -1.0207588e-01  -1.5296303e+00   8.7926555e-01   5.3149415e-01   1.1656774e-01  -3.8491731e-01   1.1147290e-02   1.4499115e+00   1.1135041e+00  -1.1787962e+00  -2.4843455e+00  -1.9702913e+00   7.2239766e-01   9.2935065e-01
   5.0131827e-01   3.5949429e-01  -3.0045904e-01   1.8150650e+00  -4.9326392e-01  -1.1608202e+00   5.4506477e-01   2.0169106e+00  -1.5394610e+00   1.8806073e+00   1.9211734e+00   1.9671590e+00   1.6660367e+00   3.2642934e+00   1.1050801e+00   1.5396949e+00  -3.8302038e-01   7.2497333e-01  -2.2985108e-02   1.6431647e+00  -3.8973559e+00  -2.5412118e-01   1.9842575e-01   2.6757605e+00  -1.7316191e-01   1.2055224e-01  -1.9535351e+00  -1.9792154e+00   9.3023855e-02   7.0414588e-01  -3.7903255e-01   3.6499908e+00   4.7997683e-01  -1.1193284e+00   1.9606822e-01   1.0027454e+00  -9.1883005e-02   9.4650901e-02   4.4532361e-02  -2.8092950e-01   2.0091438e+00   7.5610459e-01  -3.6222313e+00  -3.7922302e+00  -3.8033029e+00  -3.0011881e+00  -3.7553086e+00  -3.1973391e+00  -2.3601613e+00  -2.3136480e+00   1.6070246e-01  -2.4871883e+00  -9.1156518e-01  -3.2686298e+00  -1.4036244e+00  -1.7773006e-01  -1.4946980e+00  -6.0585849e-01  -1.1103303e+00  -9.4007379e-01   6.7430722e-01  -1.5366071e+00   3.6853247e-01   5.1704648e-01   2.4082526e-01  -5.2560783e-01  -2.9362178e-01  -3.2005010e-01  -4.0020571e-01  -6.5616378e-01  -6.6321886e-01   3.7248111e+00  -1.9735107e+00  -7.0028396e-01   2.6492926e+00   2.3638030e+00   1.3612764e+00   3.7219789e-01   8.1290488e-01   2.7201380e-01  -4.4613895e-01  -1.1798325e+00  -1.4636882e-01   9.6056519e-01   6.4729144e-01  -1.5816416e+00  -2.6043703e+00  -2.0026806e+00  -1.8285817e-01   8.8165627e-01
   1.9076569e-01   2.1990608e-01   8.3312667e-02   1.8776943e+00  -3.9673682e-01  -1.3435702e+00   1.2569870e+00   2.1930419e+00  -1.9102411e+00   2.0917556e+00   2.3485278e+00   1.5200667e+00   2.5627964e+00   2.7855989e+00   9.7620284e-01   1.5596197e+00  -9.5023888e-01   1.3604690e-02   2.1851017e-01   1.7843460e+00  -2.4704680e+00  -1.6952303e+00   3.5083844e-01   2.0111112e+00   1.1174969e+00  -8.0393360e-01  -2.1796047e+00  -2.0418523e+00   4.1006357e-01   1.9509435e+00  -4.6906445e-02   3.2484353e+00   6.1036160e-01  -6.0082206e-01   1.0687142e+00   2.4257904e+00  -4.3790468e-01   1.1689564e+00  -2.0180573e-01   1.3941906e-01   3.4840084e-01  -7.5599279e-01  -5.2220524e+00  -4.3956979e+00  -5.8691551e+00  -3.6064640e+00  -4.3455422e+00  -3.8145783e+00  -3.6169951e+00  -1.9852448e+00  -4.6404371e-01  -2.6512331e+00  -2.0720730e+00  -4.8493761e+00  -1.9869441e+00  -8.5016310e-01  -2.8212470e+00  -1.1632094e+00  -1.2474034e+00  -5.6917451e-01   5.1545536e-01  -1.7945064e+00   1.0363469e-01  -3.0489754e-01  -1.2142351e-01   4.1398425e-01  -4.1529440e-01  -1.5995056e-01  -6.4202859e-01  -8.3115232e-01  -5.8827894e-01   3.1726764e+00  -2.1775381e+00  -1.6567429e-01   1.2575100e+00   9.4776889e-01   1.9204852e+00   7.6648792e-01   7.1238993e-01  -9.9038547e-01  -9.3470097e-01  -2.3546528e+00   1.1191134e-01   6.7580010e-01   2.2559371e-01  -1.9695351e+00  -2.4662048e+00  -2.5000481e+00  -2.4367801e-01   1.2711630e+00
  -4.1923728e-01   6.1768754e-01  -5.3473248e-01   1.4222220e+00   6.7498788e-01  -1.7641414e-01   7.6472383e-01   1.7087750e+00  -3.6026505e-01   1.8737662e+00   4.8108099e-01   7.8589047e-01   1.8156460e+00   1.9995036e+00   3.2446889e-01   1.8304187e+00  -1.4495920e+00  -6.3191109e-01  -6.7892811e-03   1.1403986e+00  -1.7141306e+00  -1.2073780e+00  -1.7787053e-01   1.0537053e+00   2.5895290e+00  -2.4575239e-01  -7.8643395e-01  -9.2004216e-01   5.7497686e-02   1.3241670e+00  -2.4845738e-01   1.7166618e+00   8.7788956e-02  -1.0341031e+00   1.9208543e+00   2.5647583e+00   1.3499725e-02   1.1735101e+00  -1.1951828e+00  -6.6808219e-01  -1.1039328e+00  -2.1207345e+00  -3.2786725e+00  -3.3499948e+00  -3.3281998e+00  -2.8036017e+00  -2.7310567e+00  -2.4337828e+00  -2.6232497e+00  -1.1200650e+00   2.6794283e-01  -2.2976259e+00  -1.7905841e+00  -3.7338974e+00  -1.4617586e+00  -9.3932545e-01  -2.6331540e+00  -2.8815790e-01  -1.1949768e+00   4.5558504e-01   5.5768564e-02  -9.5937595e-01  -7.3083346e-01   2.4252246e-02   1.9358754e-01   5.7537809e-01  -3.7527174e-01   4.2663087e-01  -2.6159336e-01  -4.4041235e-01  -1.1684967e+00   2.3686762e+00  -1.7054491e+00  -1.2666546e+00   5.0821922e-01  -6.6586215e-01   1.3290055e+00  -1.2755999e+00   5.1745138e-01   3.7464236e-01  -1.0030399e+00  -1.6859115e+00  -3.4915163e-01   2.3081784e-01   7.7108595e-01  -1.1126702e+00  -1.5838208e+00  -1.9673354e+00   6.4789550e-01   1.3954180e+00
  -8.3319766e-01   4.2616504e-01  -4.5585609e-01   1.1579205e+00   3.1001864e-01  -4.8819993e-01   6.7461062e-01   2.0077538e+00  -8.4515172e-01   7.5335539e-01  -7.1519105e-01   1.0822863e+00   1.1718538e+00   2.5457263e+00   2.6787496e-01   1.9429024e+00  -2.0990473e+00   6.1414983e-01  -1.9314831e-01   1.4213748e+00  -2.8308583e+00  -3.2979963e-01  -4.0897285e-01   9.2132836e-01   1.8564229e+00   8.5100381e-02  -1.2927062e+00  -1.0289095e+00   3.8200505e-01   1.9962052e+00  -4.8019375e-02   1.8299850e+00   8.7204585e-01  -4.2242572e-01   2.0863305e+00   2.5325555e+00  -7.0348027e-01   2.2550861e+00  -2.5556416e+00  -9.7965940e-02  -4.9377055e-01  -2.5163581e+00  -3.5115296e+00  -3.6130988e+00  -2.9497287e+00  -1.9358721e+00  -3.5325481e+00  -3.1847727e+00  -2.9709815e+00  -1.1396171e+00  -6.8191535e-01  -2.2889980e+00  -2.6174680e+00  -3.1912656e+00  -2.3218305e+00  -2.6565554e-01  -2.7789349e+00  -4.3847323e-01  -2.1086140e+00  -4.5898502e-01  -7.8932995e-01  -1.0933239e+00  -1.4424786e+00   8.0639673e-01  -5.0043942e-01  -1.4169219e-01  -3.9342116e-01   4.1505139e-01  -5.4822897e-01  -5.9100348e-01  -7.8599259e-01   3.4755511e+00  -2.8010648e-01  -9.6270462e-01   6.9681120e-01   2.5419609e-01   3.6097969e+00   6.4677083e-01   5.2009366e-02   2.6336928e+00  -1.0803474e+00  -7.0916532e-01  -7.5532181e-01   5.8435860e-01   4.4844761e-01  -8.8769369e-01  -2.1755466e+00  -1.5511112e+00   1.1854446e-01   8.2824084e-01
  -7.5528557e-01   7.1917381e-02  -2.7401556e-01   9.5281814e-01   1.1536795e-01  -4.1962173e-01   6.4850208e-01   2.1542036e+00  -1.1608752e+00   2.0468805e-01  -1.0867039e+00   1.3456151e+00   1.1401300e+00   2.9282479e+00   3.8665980e-01   1.9603750e+00  -2.0545113e+00   1.3258133e+00  -2.9763567e-01   1.2166043e+00  -3.0614875e+00   3.7728641e-01  -1.0036940e+00   3.2807402e-01   1.4878423e+00  -1.1953105e-01  -1.0718441e+00  -1.2839298e+00   1.1921537e+00   2.9059168e+00  -4.9546827e-01   1.1030675e+00   1.0418368e+00  -5.6207649e-01   2.3466571e+00   2.4730648e+00  -8.7717128e-01   3.7172435e+00  -3.4469570e+00   1.0461752e+00   5.6762394e-01  -2.6782941e+00  -4.7611555e+00  -3.9636273e+00  -4.0624299e+00  -2.0577167e+00  -4.3203962e+00  -3.2413213e+00  -3.8626825e+00  -1.4989109e+00  -1.6741015e+00  -2.4154289e+00  -3.8388370e+00  -2.5696088e+00  -2.5761250e+00   5.3746084e-01  -2.7269661e+00  -5.8798996e-01  -2.0840637e+00  -6.8347643e-01  -8.2091748e-01  -1.0949265e+00  -1.1444257e+00   1.6396513e+00  -7.6848122e-01  -8.3893372e-01  -1.4721473e-01   6.8824064e-01  -8.3288722e-01  -6.7168263e-01  -5.3808203e-01   3.7844813e+00   1.0729564e+00  -9.3761277e-01   1.1011863e+00   4.7755105e-01   4.7825914e+00   1.3959797e+00   5.8417208e-01   4.1750687e+00  -7.5681501e-01  -4.0791147e-01  -1.0377923e+00   6.3301311e-01   6.4977487e-02  -1.1016313e+00  -2.5839826e+00  -1.5994596e+00  -9.7257355e-02   7.5116461e-01
  -1.5301131e-01  -2.9597378e-01   2.6847847e-01   8.5849443e-01  -8.1916555e-01  -1.1064523e+00   8.4426943e-01   2.3838712e+00  -2.6750423e+00  -4.2470389e-01  -3.1533429e-01   2.0237257e+00   1.4571290e+00   3.6010604e+00   6.8075047e-01   1.8675998e+00  -1.6111031e+00   2.5045229e+00  -1.1905813e-01   1.6316518e+00  -3.4995426e+00   1.3102372e+00  -1.1864461e+00   6.3198902e-02   5.7903471e-01  -1.4328243e-01  -1.5243145e+00  -2.0628469e+00   2.2023081e+00   4.1834346e+00  -3.7948262e-01   1.4163327e+00   1.6264545e+00  -6.9743390e-02   2.3220862e+00   2.4562713e+00  -1.7089941e+00   5.2089034e+00  -4.2850631e+00   2.7196817e+00   2.4682775e+00  -1.7892174e+00  -7.3722604e+00  -5.1212641e+00  -6.6498643e+00  -2.3078565e+00  -6.5318570e+00  -4.1903981e+00  -5.4866706e+00  -2.2581820e+00  -3.7915634e+00  -2.9038200e+00  -5.8167451e+00  -2.8562545e+00  -3.4678812e+00   1.2261138e+00  -2.6342507e+00  -9.2488578e-01  -2.1893049e+00  -1.1738448e+00  -6.8041411e-01  -1.5220540e+00  -2.5351595e-01   2.4180731e+00  -1.1374294e+00  -1.6619475e+00   2.1451403e-01   8.5477325e-01  -1.1688796e+00  -5.2581451e-01   1.7535553e-02   4.6414138e+00   2.3759175e+00  -3.7377793e-01   1.9171176e+00   2.0052541e+00   6.7158387e+00   3.5599551e+00   1.2323837e+00   5.7041756e+00  -2.5302401e-01   1.1646597e-02  -1.1041006e+00   1.0862156e+00  -5.5578571e-01  -1.4750610e+00  -3.6290825e+00  -1.6814581e+00  -7.7869410e-01   6.4930829e-01
  -9.2165784e-01  -2.1821340e-01   2.2138097e-01   6.8692556e-01  -4.9644156e-01  -1.0560717e+00   1.0014883e+00   1.7944190e+00  -1.9975070e+00  -2.3557732e-01  -5.5038474e-01   8.6855664e-01   1.7998382e+00   2.2562158e+00   2.8044038e-01   1.3331825e+00  -2.0330802e+00   1.0014565e+00  -1.6214229e-01   1.1057518e+00  -1.5863408e+00  -6.9382759e-01  -6.9342821e-01  -4.8850998e-01   1.7899506e+00  -1.6897027e+00  -1.8595918e+00  -1.8243014e+00   1.5335165e+00   4.1031477e+00  -2.5775512e-01   3.6953841e-01   6.8712942e-01   1.1294498e-01   2.8177363e+00   2.9494123e+00  -1.2754403e+00   5.5517788e+00  -3.9565995e+00   2.1273125e+00  -5.3068635e-01  -3.5163839e+00  -6.7486534e+00  -4.0079423e+00  -6.5279109e+00  -2.6246643e+00  -5.2388630e+00  -3.3731298e+00  -5.3949810e+00  -9.7266301e-01  -2.8094629e+00  -2.2445066e+00  -5.4074870e+00  -3.6850789e+00  -3.2217608e+00   1.2857137e-01  -3.5336984e+00  -1.1105305e+00  -2.2213588e+00  -5.0795089e-01  -8.5154558e-01  -1.2700709e+00  -1.0914323e+00   1.4686142e+00  -1.0071563e+00  -4.4496103e-01  -1.3083569e-01   1.0021163e+00  -9.8554655e-01  -8.5540416e-01  -1.3430080e-01   3.0052677e+00   1.2107730e+00   6.3807218e-02  -5.7498246e-01  -7.0182161e-01   5.5612957e+00   2.2964151e+00   7.6543212e-01   2.7697637e+00  -9.4013912e-01  -1.2491213e+00  -9.2510444e-01   1.0162879e-01  -5.4904479e-01  -1.2448321e+00  -2.5851231e+00  -2.2012967e+00  -5.9878977e-01   1.1148785e+00
  -1.3487332e+00  -3.4924924e-01   2.3961432e-01   3.7757675e-01  -5.8425840e-01  -1.2298987e+00   9.8084209e-01   1.7376814e+00  -2.0905061e+00  -9.8890140e-01  -1.1576269e+00   8.1562248e-01   1.4837095e+00   2.1623175e+00   3.3674593e-01   1.3763301e+00  -2.7067413e+00   1.0649535e+00  -3.1323122e-01   1.2583140e+00  -1.7560734e+00  -2.3654992e-01  -6.8278768e-01  -7.3407727e-01   1.4177125e+00  -1.3262170e+00  -1.9869833e+00  -1.8559973e+00   1.5742417e+00   3.8807552e+00   4.9487469e-02   2.8531583e-01   1.5590591e+00   9.2799682e-01   3.2514680e+00   3.5366851e+00  -2.0420660e+00   5.5657424e+00  -4.9904391e+00   1.8675742e+00  -5.1506804e-01  -3.2239277e+00  -7.7593047e+00  -4.2870862e+00  -6.8389536e+00  -1.9422079e+00  -6.1964712e+00  -4.2015295e+00  -5.6336792e+00  -8.3259377e-01  -3.3293777e+00  -2.2561287e+00  -5.8058772e+00  -3.7060007e+00  -3.5540570e+00   2.4023773e-01  -3.7287906e+00  -1.2208324e+00  -2.7024155e+00  -1.0712350e+00  -1.3827656e+00  -1.5685294e+00  -1.6877471e+00   1.7144811e+00  -1.3412498e+00  -4.9836404e-01  -2.1252426e-02   1.2077482e+00  -1.0841615e+00  -6.9349528e-01   2.8101050e-01   3.2813179e+00   2.2963789e+00   1.9713285e-01  -7.2556194e-01  -2.4091106e-01   6.5103852e+00   3.1346487e+00   1.5873568e-01   3.0223125e+00  -1.2416908e+00  -7.7148199e-01  -1.1431586e+00   6.0680778e-02  -7.7035180e-01  -8.6662954e-01  -2.5994643e+00  -1.8447080e+00  -6.8438553e-01   8.2358099e-01
  -1.2653089e+00  -3.4723993e-02   1.3904190e-01   1.5105693e-01  -5.2059079e-01  -1.2973659e+00   6.8957363e-01   9.9109984e-01  -2.0241977e+00  -1.0312768e+00  -8.6462040e-01  -1.9213530e-01   1.2921280e+00   1.1023648e+00  -1.9728675e-01   2.0568957e-01  -2.0905420e+00   6.4815005e-01  -6.6496120e-02   7.3583167e-01  -8.0299466e-01  -1.0600999e+00  -2.8140148e-01  -9.3757306e-01   1.7448043e+00  -2.4899753e+00  -2.2702013e+00  -1.9596950e+00   1.2886711e+00   3.4229278e+00   4.4337628e-01   1.9842159e-01   4.4366304e-01   8.2192326e-01   2.5286522e+00   2.4327608e+00  -1.7942545e+00   5.1011351e+00  -4.8830360e+00   1.3828727e+00  -2.1432726e+00  -3.5141989e+00  -5.9200292e+00  -3.1434528e+00  -5.2413997e+00  -1.9192626e+00  -4.4682737e+00  -3.3152677e+00  -4.5527066e+00   1.1541718e-01  -2.3398665e+00  -1.5313097e+00  -4.9593812e+00  -3.7164886e+00  -3.1245175e+00  -5.3365312e-01  -3.1977486e+00  -5.0266429e-01  -2.1185188e+00  -1.5477703e-02  -1.1274838e+00  -8.6636602e-01  -1.7652708e+00   1.4054371e+00  -9.3556461e-01  -2.4785296e-01  -1.2067316e-01   1.0939756e+00  -5.0337007e-01  -3.3692371e-01  -1.2364437e-02   2.1876609e+00   1.4993599e+00   5.6262337e-01  -1.9749978e+00  -1.1638964e+00   5.3040496e+00   1.1564482e+00  -2.8391558e-01   1.6059683e+00  -1.4498173e+00  -1.1627088e+00  -1.0871444e+00  -4.7828082e-01  -7.4156992e-01  -7.9155083e-01  -2.1430755e+00  -2.1620915e+00  -6.7036792e-01   9.6331105e-01
  -1.1627033e+00  -1.4471743e-02   1.1502713e-01  -3.4968650e-02  -9.8348422e-01  -1.4280856e+00   5.4014045e-01   9.0811422e-01  -2.1167993e+00  -1.4354611e+00  -9.5221989e-01  -2.1103397e-02   1.1169165e+00   1.3095890e+00  -1.6078269e-01   5.3418981e-01  -2.0179237e+00   3.4380475e-01  -6.3206210e-01   8.1977323e-01  -3.1160956e-01  -5.7343846e-01  -3.1036285e-01  -9.6707082e-01   1.0060584e+00  -2.9963940e+00  -2.3478047e+00  -1.9948878e+00   8.4777319e-01   2.6533685e+00   2.4772002e-01  -1.0850423e-01  -1.1165763e-01   8.1574796e-01   3.8598255e+00   3.7309205e+00  -1.3583192e+00   5.2406936e+00  -5.0202457e+00   1.3891711e+00  -1.3622375e+00  -3.3333713e+00  -7.2020353e+00  -2.7215771e+00  -6.5579069e+00  -1.7229313e+00  -5.0421882e+00  -2.9513667e+00  -5.4764213e+00  -1.1152709e-01  -3.2336594e+00  -1.6833815e+00  -5.2740362e+00  -3.3847386e+00  -2.9230946e+00  -4.6492838e-02  -2.8565639e+00  -7.9409151e-01  -1.9428729e+00  -2.7668493e-01  -7.1896588e-01  -7.7756524e-01  -1.3022235e+00   1.6133500e+00  -1.0643396e+00  -4.3362253e-01   8.4370913e-02   1.8126734e+00  -7.2517303e-01  -4.5830902e-01   2.8151953e-03   2.2923277e+00   1.6987862e+00   5.4904378e-01  -2.2919223e+00  -3.4604586e-01   5.5271740e+00   1.7025197e+00   3.4426197e-01   7.2906187e-01  -1.2748431e+00  -1.3488397e+00  -1.2836031e+00  -8.8348541e-01  -6.9930351e-01  -3.8104693e-01  -1.5981833e+00  -1.7627445e+00  -7.1028022e-01   1.1058614e+00
  -8.0964528e-01  -5.7562064e-01   3.5204156e-01  -1.5070777e-01  -1.2775619e+00  -1.6991981e+00   4.3696712e-01   7.0143046e-01  -2.6427346e+00  -1.8511093e+00  -7.6977573e-02  -3.0093958e-01   1.3303850e+00   7.8577254e-01   8.8962398e-02  -7.7750657e-01  -1.2342503e+00   1.0554306e+00   6.2931037e-02   1.8670521e-01  -6.9633400e-01  -3.3124413e-01  -4.8262811e-01  -1.2526200e+00   1.7654104e-01  -3.5255380e+00  -2.6252359e+00  -2.8982030e+00   2.0448114e+00   3.2531835e+00  -2.1930455e-03  -5.0694335e-02   4.9183628e-01   7.5775949e-01   1.5332232e+00   1.4481333e+00  -1.9709244e+00   4.9489336e+00  -4.8303237e+00   1.7685350e+00  -9.0251506e-02  -1.8118798e+00  -7.2746186e+00  -3.1376066e+00  -6.6315389e+00  -2.1363706e+00  -4.7628519e+00  -3.8200132e+00  -4.9258269e+00  -8.3456976e-02  -2.6808577e+00  -1.0418750e+00  -4.9454210e+00  -2.8826783e+00  -2.2450454e+00   3.5707744e-01  -2.5095691e+00  -4.8252045e-01  -1.2972624e+00  -3.1181542e-02  -5.7193696e-01  -6.6994242e-01  -7.4800606e-01   1.9062857e+00  -7.6909899e-01  -1.0322331e+00   5.4215673e-01   1.3167623e+00  -6.1133795e-01  -1.4696482e-02   7.2075922e-01   2.3034592e+00   2.9724068e+00   9.2584908e-01  -1.4848496e+00  -3.4613323e-01   4.9838513e+00   3.3208576e-01   2.6396458e-01   1.1988043e+00  -1.1289090e+00  -1.2367051e+00  -1.2705626e+00  -9.1168938e-01  -1.4077608e+00  -1.1394731e+00  -2.0887074e+00  -2.3706161e+00  -9.8929378e-01   8.0946696e-01
  -2.8268605e-01  -2.6910818e-01   1.7627285e-01  -3.5182711e-01  -1.5190409e+00  -1.0564593e+00   6.2593183e-02   3.2997976e-01  -2.3097478e+00  -1.8764575e+00  -1.3743767e-01   9.4707421e-02   9.0753500e-01   1.0607764e+00   5.3324669e-01  -4.8868267e-01  -7.8290759e-01   1.1728981e+00  -3.0719704e-02   3.0798115e-01  -7.6646027e-01   7.7818955e-01  -1.6471962e-01  -7.9644153e-01  -7.2899066e-01  -2.6095218e+00  -2.3309284e+00  -2.2782807e+00   1.6749931e+00   2.1897884e+00   2.6078516e-01   5.6227937e-01   4.0341599e-01   8.2916077e-01   1.6392127e+00   7.4952466e-01  -2.1649349e+00   3.7756300e+00  -5.0552586e+00   1.3257774e+00   9.6082271e-01  -1.2049043e+00  -6.8853492e+00  -2.8849686e+00  -5.8336571e+00  -1.4735987e+00  -4.8865789e+00  -3.8336829e+00  -4.9227486e+00  -1.0840207e-01  -2.7838628e+00  -8.0705458e-01  -4.5671665e+00  -1.7957695e+00  -2.0240356e+00   5.1839577e-01  -1.3933794e+00  -3.4893113e-01  -9.3521857e-01  -3.0898881e-01  -2.0427968e-02  -8.0126913e-01   2.4329991e-02   2.2398544e+00  -3.7002745e-01  -1.3048349e+00   5.2010863e-01   1.2339887e+00  -5.6266134e-01   6.1798842e-02   1.2325210e+00   2.9160341e+00   3.7957741e+00   1.4225176e+00  -4.0693067e-01   1.2046639e+00   5.0622903e+00   1.0120676e+00   6.7887181e-01   1.5672380e+00  -4.4972704e-01  -3.4796981e-01  -1.3574092e+00  -7.0939506e-01  -9.2397020e-01  -4.7092606e-01  -2.4387948e+00  -2.0275400e+00  -6.1165188e-01   7.1855540e-01
  -1.1587736e+00  -1.3682395e-01   1.0490796e-01  -3.7906033e-01  -2.1115868e+00  -2.3067276e+00  -1.0746189e-01   5.3551258e-02  -2.4980625e+00  -2.5649445e+00  -5.5173651e-01   1.2499299e-02   5.9789727e-01   1.0679757e+00   7.4892979e-01  -9.4800513e-01  -1.0452163e+00   1.6057997e+00  -2.9611739e-01   6.3294307e-01  -1.1281525e+00  -2.7775553e-01   6.8870355e-01   7.3316125e-02  -1.6067752e+00  -3.5545735e+00  -4.0330894e+00  -2.9747973e+00   8.8339753e-01   1.9666783e+00   7.1549074e-01   1.1284261e+00   6.0628047e-01   1.6742834e+00   1.3386104e+00   1.8083596e-01  -2.2364353e+00   3.7249663e+00  -4.4315558e+00   9.5317461e-01   1.7012253e-01  -1.1027137e+00  -6.1655257e+00  -2.0881554e+00  -5.1627259e+00  -9.2515160e-01  -4.7091477e+00  -3.8142813e+00  -4.5113976e+00   1.8769207e-01  -2.1754054e+00  -5.9315573e-01  -3.5590288e+00  -1.9704360e+00  -2.1481244e+00   3.1930347e-01  -1.8097831e+00  -7.2803969e-01  -2.0648397e+00  -1.7303324e+00  -5.1606765e-01  -1.0431927e+00  -9.8999234e-01   2.2822966e+00  -5.5298504e-01  -7.2311169e-01   6.2556346e-02   5.2132387e-01  -5.2981271e-01  -5.2971996e-01   1.3978689e+00   3.1574789e+00   2.7336513e+00   2.4757485e+00  -1.2451514e+00   1.3111061e+00   5.2265292e+00   3.0594399e+00   3.2491498e-01   5.2100174e-01  -5.1599606e-01  -1.4000337e-01  -1.2321839e+00  -9.0034918e-01  -7.1115330e-01  -9.8774740e-02  -2.5930750e+00  -2.1376617e+00  -1.4942006e+00   3.7919724e-01
  -7.3331653e-01   1.8162928e-01  -2.6118514e-02  -4.8735181e-01  -1.9098078e+00  -2.1319173e+00  -1.6991103e-01  -5.7743244e-01  -2.2794548e+00  -2.1245162e+00   4.5695990e-01  -7.1370371e-01   8.0956730e-01   6.2581929e-02   5.1040829e-01  -1.5758026e+00  -3.5088184e-01   7.4347665e-01   8.1175730e-02   3.8104716e-01   1.5759174e-01  -5.4368811e-01   1.0916329e+00   2.9655728e-02  -1.1203797e+00  -3.8459277e+00  -3.7364632e+00  -2.9111296e+00   6.4933680e-01   8.8793263e-01   1.1744267e+00   1.4459695e+00   5.2950486e-02   1.5384585e+00   6.6892927e-01  -3.5131267e-01  -2.1308088e+00   1.8198820e+00  -3.6899863e+00  -2.1997201e-01  -4.4275296e-01  -3.6170217e-01  -5.3352152e+00  -1.6865973e+00  -4.3247013e+00  -7.8868774e-01  -3.6365898e+00  -3.7359302e+00  -3.5383927e+00   6.8983202e-01  -1.3441404e+00  -2.5455815e-01  -2.4620735e+00  -2.1594803e+00  -1.1363715e+00  -2.8543723e-01  -1.2328195e+00  -1.3452021e-01  -9.7319780e-01  -6.1100588e-01   1.8690614e-01  -5.4757120e-01  -3.9828175e-01   1.4514450e+00   1.3180303e-01  -1.1677157e-01   4.0640566e-01   5.9564461e-01  -4.2077536e-02   1.9749487e-01   1.2453100e+00   2.4251523e+00   2.2649632e+00   2.3812562e+00  -1.4690314e+00   1.1879708e+00   3.3030697e+00   7.0537764e-01   2.3774655e-01  -1.0790799e+00  -4.7872381e-01  -5.6065886e-01  -1.1176107e+00  -1.3432672e+00  -4.7960474e-01  -1.6519064e-02  -2.0327858e+00  -2.1267353e+00  -1.0393175e+00   6.3859025e-01
  -3.9425841e-01   3.4713579e-01  -1.6418994e-01  -4.7420328e-01  -2.1612653e+00  -2.4985734e+00  -3.9791410e-01  -8.5816483e-01  -2.2194768e+00  -2.2237605e+00   9.0193008e-01  -7.4428653e-01   6.4970734e-01  -1.1678945e-01   5.6167437e-01  -1.8581977e+00   4.2281221e-01   8.3423973e-01   1.1107371e-01   4.3655314e-01   5.2683801e-01  -3.3908548e-01   1.2365315e+00   3.6082079e-01  -1.6204134e+00  -4.0839526e+00  -3.8639359e+00  -3.1879043e+00   3.8781678e-01   1.8762798e-01   1.0652665e+00   1.6512249e+00  -1.6069555e-01   1.4262462e+00   4.7124695e-01  -6.5297239e-01  -1.8017403e+00   6.5891944e-01  -2.8626386e+00  -7.1826339e-01   3.7315059e-01   5.9689288e-01  -4.6905881e+00  -1.1500701e+00  -3.7910837e+00  -4.0791942e-01  -2.9298743e+00  -3.3368274e+00  -3.1243357e+00   6.7133093e-01  -1.0443913e+00  -1.3924005e-01  -1.5510042e+00  -1.7422842e+00  -2.4285651e-01  -4.5919509e-02  -5.1912998e-01   1.3113346e-01  -5.3200408e-01  -5.6395864e-01   7.0598046e-01  -3.0352590e-01   2.8495489e-01   1.4042297e+00   5.3732116e-01  -7.7742019e-02   6.1941280e-01   6.1412747e-01   1.6587504e-01   5.2373881e-01   1.2374855e+00   2.5143658e+00   2.0695510e+00   2.4145450e+00  -1.0362284e+00   1.8929645e+00   2.1503358e+00   1.5812962e-02   8.2164758e-01  -1.2978056e+00   6.3687837e-02  -3.0371324e-01  -1.0148072e+00  -1.4322593e+00  -1.5546654e-01   2.4264244e-01  -1.5570897e+00  -1.9634457e+00  -1.0653514e+00   6.6978649e-01
   1.3956690e-01   5.6761401e-01  -3.9675598e-01  -4.9607128e-01  -2.1517013e+00  -2.2843959e+00  -7.1359674e-01  -1.4646820e+00  -1.7108340e+00  -1.8899640e+00   1.5571491e+00  -9.6380807e-01   6.2533816e-01  -7.5240307e-01   6.5721551e-01  -2.2729727e+00   1.4993368e+00   7.6228790e-01   5.6736689e-01   2.0843441e-01   1.1163692e+00   1.0081167e-01   1.4624658e+00   5.4229116e-01  -1.6219720e+00  -3.6480937e+00  -3.4923479e+00  -3.0712340e+00   2.9923188e-01  -6.0567273e-01   1.0372636e+00   1.8763632e+00  -4.1223471e-01   1.0564187e+00  -8.2865609e-01  -2.3206014e+00  -1.6567939e+00  -1.3076499e+00  -1.7009829e+00  -1.6276813e+00   1.0491336e+00   1.4684640e+00  -3.0446298e+00  -6.0867506e-01  -2.1517434e+00   2.1451778e-02  -1.5489060e+00  -2.8902454e+00  -2.0696661e+00   1.0287118e+00  -1.1469620e-01   2.7448014e-01  -3.0573088e-01  -1.0352635e+00   9.8984522e-01  -3.1316000e-02   3.6646953e-01   7.3490382e-01   2.2297668e-01   9.1355964e-02   1.2753889e+00   7.6237732e-02   1.1940606e+00   1.1409675e+00   1.4126518e+00   1.3879374e-01   9.0576468e-01   4.0866291e-01   6.1651347e-01   1.1136758e+00   1.3720900e+00   2.4066759e+00   2.0492213e+00   2.1653367e+00  -9.1084990e-02   1.9190103e+00   1.7815549e-01  -1.7356556e+00   1.3825430e+00  -8.9934181e-01   8.4195695e-01   3.0875345e-01  -7.9084646e-01  -1.4236031e+00   3.7768086e-01   5.7967186e-01  -1.1425636e+00  -1.9253271e+00  -6.4683826e-01   7.9435808e-01
   5.5259235e-01   1.0807164e+00  -7.5353307e-01  -5.3619863e-01  -1.9782175e+00  -1.5485358e+00  -1.1483308e+00  -1.8282928e+00  -9.2061376e-01  -1.5514471e+00   1.4593225e+00  -8.1313840e-01   1.0162960e-01  -5.6519505e-01   8.9817109e-01  -2.0918644e+00   2.2574621e+00   1.1149944e+00   5.8614987e-01   1.8557888e-01   1.0997304e+00   9.1740447e-01   1.7213736e+00   1.1873637e+00  -2.0485062e+00  -2.9591313e+00  -2.9840261e+00  -2.3845879e+00  -1.0548387e-01  -1.6846017e+00   1.2718784e+00   2.5515858e+00  -9.3625823e-01   5.7442662e-01  -1.5587725e+00  -3.8366403e+00  -1.3635007e+00  -3.2712623e+00  -9.8807298e-01  -2.5720359e+00   1.6802121e+00   1.6188701e+00  -8.5698285e-01   1.9096243e-01   3.6122340e-01   9.0989966e-01  -1.1721081e-01  -2.2544684e+00  -9.7339144e-01   1.1502175e+00   7.6691034e-01   5.8384659e-01   1.1119672e+00   4.8586487e-01   1.8584710e+00   2.5590082e-01   1.6309447e+00   1.2083067e+00   8.3502711e-01   1.1446369e-01   1.8796499e+00   4.9901244e-01   1.8785644e+00   1.1391138e+00   2.0194834e+00   1.7664087e-01   8.6968236e-01   3.1427306e-02   8.7075205e-01   1.1935356e+00   1.3548375e+00   2.8475291e+00   2.1543532e+00   2.2147175e+00   1.1442159e+00   3.0004989e+00  -9.1133412e-01  -2.2237556e+00   1.8395938e+00  -5.8634886e-02   1.6823898e+00   1.2034975e+00  -7.5078504e-01  -1.1715025e+00   1.2105130e+00   1.0956378e+00  -1.1079881e+00  -1.4616835e+00  -1.9252330e-01   7.0402567e-01
   1.2083891e+00   1.3460974e+00  -8.7339058e-01  -4.6525283e-01  -2.0568662e+00  -1.5648559e+00  -1.4331905e+00  -2.0093345e+00  -9.1193687e-01  -1.5397298e+00   1.7348061e+00  -4.5051359e-01  -2.3480357e-01  -3.3864073e-01   1.0261450e+00  -2.2846704e+00   3.1451167e+00   1.9797871e+00   8.2487194e-01   2.6634778e-01   8.0603752e-01   1.8783650e+00   1.7220948e+00   1.6676428e+00  -2.5375893e+00  -2.4434498e+00  -2.7106618e+00  -2.5044076e+00  -9.9155165e-02  -1.9050485e+00   1.2416011e+00   3.0896214e+00  -1.1504777e+00   1.0006921e-01  -2.3693191e+00  -5.1864436e+00  -1.2607582e+00  -4.2059001e+00  -3.4743659e-01  -2.6096988e+00   3.2037280e+00   2.7420038e+00   3.8226502e-01   3.3884291e-01   1.6048144e+00   1.4781843e+00   4.6201557e-01  -1.9778313e+00  -9.3776875e-02   7.9875783e-01   9.7485156e-01   6.2615170e-01   1.8688935e+00   1.6740637e+00   2.5819781e+00   8.4826252e-01   2.6251362e+00   1.7032550e+00   1.5567684e+00   2.3295968e-01   2.5011385e+00   8.0142574e-01   2.8294267e+00   1.4034076e+00   2.5906980e+00  -1.7574128e-01   1.2809279e+00  -2.2100188e-01   1.0393077e+00   1.5689671e+00   1.3679995e+00   3.4592276e+00   2.3160991e+00   2.2637536e+00   2.7220184e+00   4.3874694e+00  -1.5382534e+00  -2.4450276e+00   2.3983547e+00   1.4122139e+00   2.6174004e+00   1.9304249e+00  -8.2540466e-01  -8.1155719e-01   1.6894294e+00   1.1083794e+00  -1.5251912e+00  -1.2580756e+00  -1.8906300e-01   5.4991316e-01
   1.2251983e+00   1.2803250e+00  -4.5168287e-01  -1.9946200e-01  -2.7426479e+00  -2.6427268e+00  -8.7894883e-01  -1.7630870e+00  -1.8637686e+00  -1.4299923e+00   2.6672966e+00  -1.2769295e-01   2.6677253e-01  -4.3656921e-03   1.3800831e+00  -2.2796155e+00   2.9657677e+00   2.1214349e+00   8.2601256e-01   9.4174840e-01   9.8958471e-01   1.2999402e+00   2.5185869e+00   2.4753800e+00  -2.9612139e+00  -3.0848105e+00  -3.9370494e+00  -3.2230996e+00  -5.6805312e-01  -1.5023599e+00   1.9623316e+00   4.3106238e+00  -1.2970299e+00   4.5659588e-01  -2.6206247e+00  -4.8846021e+00  -1.4803837e+00  -4.5098684e+00   8.0801455e-01  -2.6584576e+00   3.6390055e+00   3.1076000e+00  -7.3475647e-01  -1.6757701e-01  -5.2680578e-02   1.7167406e+00  -5.5449837e-01  -3.1060434e+00  -4.8831581e-01   4.9636682e-01   4.1866797e-01   1.4501768e-01   2.0068470e+00   1.0782199e+00   2.5912914e+00   9.3205179e-01   1.7123978e+00   8.1381550e-01   1.6975241e+00  -4.3342880e-01   2.9173862e+00   3.2422693e-01   3.0470737e+00   4.1608159e-01   2.3112457e+00   4.0520473e-01   1.6474551e+00  -3.3238531e-01   5.5343917e-01   1.0968746e+00   1.6535571e+00   4.1701117e+00   1.4687008e+00   3.2716942e+00   3.0347190e+00   5.5358671e+00  -1.1094183e+00  -4.4328170e-01   2.2755457e+00  -1.2484771e-01   2.6521897e+00   1.0076081e+00  -6.2080694e-01  -7.8412989e-01   1.6622684e+00   5.8885715e-01  -2.2227443e+00  -1.4593154e+00  -9.1753191e-01   5.0933952e-01
   1.2781734e+00   2.0172984e+00  -1.0597414e+00  -2.4068403e-01  -1.8806204e+00  -2.1035222e+00  -1.4159490e+00  -2.5254586e+00  -3.9651696e-01  -8.4390556e-01   2.3049784e+00  -6.9858809e-01  -3.8265272e-01  -7.0800821e-01   9.9575889e-01  -2.4098482e+00   4.0530172e+00   2.2069098e+00   1.0780545e+00   7.5175453e-01   1.7340518e+00   1.3381478e+00   2.6020605e+00   2.5733029e+00  -1.9170697e+00  -2.4515716e+00  -2.8988312e+00  -2.4563324e+00  -9.8987384e-01  -2.4086034e+00   1.9986276e+00   3.9263010e+00  -1.8924545e+00  -2.7101004e-02  -3.6792189e+00  -6.6635345e+00  -8.3220494e-01  -6.8522954e+00   1.9880571e+00  -4.1066707e+00   2.5450085e+00   2.6945665e+00   3.4242387e+00   1.5372143e+00   4.5436779e+00   3.0018222e+00   2.6206170e+00  -9.4921521e-01   1.7864185e+00   1.4582083e+00   2.1694592e+00   5.0252624e-01   3.9006239e+00   2.1012501e+00   3.8836496e+00   6.5021150e-01   2.9873309e+00   1.9843637e+00   2.0865313e+00   3.4263396e-01   3.1379944e+00   1.2253137e+00   3.1953950e+00   1.5706919e-01   3.2344029e+00   1.0883610e+00   1.4413517e+00  -6.5303197e-01   1.5090682e+00   1.7110347e+00   8.2808506e-01   3.2521753e+00   7.1600827e-01   2.4709465e+00   3.4653853e+00   4.7069919e+00  -4.0305274e+00  -3.1249278e+00   2.6307083e+00   1.3979706e+00   3.4697505e+00   2.2920138e+00  -2.9372970e-01  -5.5591316e-01   2.8727108e+00   1.4751414e+00  -9.5348354e-01  -8.8245951e-01  -2.5639725e-01   6.5205003e-01
   1.2914933e+00   1.7973010e+00  -6.1438046e-01   2.3173762e-02  -2.5542449e+00  -3.1359160e+00  -6.1366442e-01  -1.9459886e+00  -1.1991144e+00  -1.0480569e+00   2.5075122e+00   6.1095096e-02  -1.7721982e-01  -2.1261086e-01   1.3489378e+00  -1.6136892e+00   3.0249877e+00   2.3450422e+00   1.0375606e+00   2.0721280e+00   1.6340949e+00   1.4203557e+00   3.2281868e+00   3.2832815e+00  -2.4149822e+00  -1.5408994e+00  -3.8606826e+00  -2.6765311e+00  -1.6643047e+00  -2.0999153e+00   2.5321259e+00   5.0248789e+00  -7.3264858e-01   1.1216633e+00  -2.7614147e+00  -4.7805183e+00  -1.8141406e+00  -7.4700863e+00   2.2787933e+00  -4.5487666e+00   3.3390298e+00   2.8142528e+00   1.7189422e+00   4.5188542e-01   2.8562616e+00   4.1916815e+00   6.5231499e-01  -2.9739496e+00   8.6294834e-01   1.3409693e+00   7.7984296e-01  -8.9073736e-02   3.4177841e+00   1.0714112e+00   3.2722725e+00   7.4663394e-01   1.9096934e+00   7.4321505e-01   1.5911836e+00  -8.7306649e-01   2.9686870e+00   3.0446027e-02   3.1661996e+00  -9.7150567e-01   2.5975109e+00   1.6360477e+00   1.7472406e+00  -3.9470451e-01   8.5120661e-01   1.5121298e+00   1.6657575e+00   4.6400394e+00   1.1374073e+00   3.3513931e+00   4.3435428e+00   6.4821791e+00  -2.5409593e+00  -1.8963699e-01   1.9643909e+00   1.0813593e+00   3.3456245e+00   2.1632787e+00  -1.3587826e-01  -7.2936857e-03   2.8928889e+00   1.6960225e+00  -1.2263456e+00  -5.7150297e-01  -7.1680083e-01   4.2479060e-01
   1.8239171e+00   2.0235691e+00  -8.8459775e-01   8.7448379e-02  -1.5702904e+00  -1.6517541e+00  -8.2614384e-01  -1.8465180e+00   9.9997246e-02  -5.6917909e-01   1.8633085e+00   9.3068898e-02  -7.2058558e-01  -1.8850762e-01   1.2545278e+00  -1.1934542e+00   3.3338178e+00   2.3562721e+00   1.1133527e+00   1.5641965e+00   1.8862020e+00   2.2998853e+00   2.6033675e+00   3.1260242e+00  -1.9951965e+00  -8.1976765e-01  -2.1383446e+00  -1.6596950e+00  -1.6454074e+00  -2.4221800e+00   1.9029424e+00   4.3841609e+00  -1.5026744e+00  -9.8489479e-02  -2.9890264e+00  -5.3860983e+00  -1.2419857e+00  -8.6848224e+00   2.5372956e+00  -5.1476377e+00   3.9120865e+00   2.0803191e+00   3.7929876e+00   1.0416444e+00   4.9391024e+00   4.7211256e+00   2.6572474e+00  -2.0017418e+00   1.9837847e+00   1.4385460e+00   1.7106047e+00   2.7902352e-01   4.4042149e+00   3.0720077e+00   4.4869403e+00   1.3893435e+00   2.8891360e+00   1.2963377e+00   3.0473979e+00   7.2075093e-02   3.6157636e+00   7.2447615e-01   3.9018009e+00  -1.1660158e+00   3.0714644e+00   1.3953581e+00   2.0165076e+00  -1.7750571e-01   8.8989087e-01   1.7181483e+00   1.4692103e+00   4.4539157e+00   2.0139004e+00   2.7566097e+00   5.8366953e+00   6.7262429e+00  -3.7772458e+00  -2.3904402e+00   2.1285611e+00   2.4226378e+00   3.8215320e+00   2.3865797e+00  -2.4209115e-01   2.6058699e-01   3.4290317e+00   1.7131205e+00  -6.7693452e-01  -2.5443186e-01   2.6043602e-01   4.7108016e-01
   1.4156312e+00   1.6803002e+00  -5.7702378e-01   2.7166739e-01  -1.6745265e+00  -2.5617214e+00  -5.6798096e-01  -1.6195471e+00  -3.7069667e-01  -6.4447899e-01   2.2012900e+00  -1.6914926e-01  -5.6177949e-01  -2.6340313e-01   1.0664365e+00  -1.7376115e+00   3.3482993e+00   3.0431626e+00   1.2362589e+00   1.4329483e+00   1.6078192e+00   1.7661673e+00   2.6216434e+00   3.1024047e+00  -1.9316938e+00  -1.9946811e+00  -2.6882989e+00  -2.6209792e+00  -1.3009454e+00  -1.3794438e+00   1.9029878e+00   4.2762428e+00  -1.9812541e+00  -4.4790234e-01  -4.7243997e+00  -6.4675703e+00  -1.0528473e+00  -8.5542050e+00   3.7520716e+00  -5.0789946e+00   3.8603927e+00   1.5701783e+00   4.2727539e+00   1.3005480e+00   4.9872184e+00   4.9616426e+00   3.4665590e+00  -1.7819872e+00   2.7828835e+00   1.5551304e+00   1.9535559e+00   7.6836874e-02   4.7123539e+00   3.1817857e+00   4.8945981e+00   1.9671141e+00   2.0634597e+00   1.0513875e+00   3.1671399e+00   8.0329519e-02   3.4778960e+00   1.1196348e+00   3.5633007e+00  -1.7811089e+00   2.7084817e+00   1.6644159e+00   2.4386785e+00  -2.3099146e-01   7.5042882e-01   1.4163981e+00   1.0561847e+00   4.1611918e+00   1.3109861e+00   2.4889998e+00   5.8982999e+00   6.0072697e+00  -4.4123437e+00  -2.8548062e+00   1.7038505e+00   2.6250226e+00   3.6079019e+00   1.7270783e+00  -3.3826296e-02   2.0962285e-01   3.1128982e+00   8.1671700e-01  -4.2050475e-01  -4.1159154e-01  -4.6118608e-01   3.1129543e-01
   2.2748932e+00   1.5081635e+00  -1.8139243e-01   4.1346557e-01  -1.8961975e+00  -2.5353136e+00  -2.4555831e-01  -1.1212373e+00  -1.1550350e+00  -9.4425197e-01   2.1411168e+00   7.6298402e-01  -9.3594954e-01   2.6760984e-01   1.1722377e+00  -1.2296908e+00   3.1590803e+00   4.0699332e+00   1.5434050e+00   2.1698192e+00   7.8904175e-01   3.5109273e+00   2.5105112e+00   3.2797952e+00  -2.4014660e+00  -2.7047979e-01  -2.2260347e+00  -2.3455860e+00  -1.2125526e+00  -4.9053049e-01   2.0383239e+00   4.8845901e+00  -1.2568549e+00  -1.9339754e-01  -4.5646367e+00  -6.1527900e+00  -1.9541582e+00  -8.2899435e+00   3.1765073e+00  -4.2136175e+00   5.9772132e+00   2.5669574e+00   3.8654625e+00   1.8575981e-01   4.5557461e+00   6.0101390e+00   2.0338951e+00  -2.9346107e+00   2.6445532e+00   1.1690397e+00   3.5406612e-01  -6.7431318e-02   3.6512582e+00   3.7445031e+00   4.2376985e+00   2.5787972e+00   2.2237657e+00   7.6431196e-01   3.5834252e+00  -4.9645686e-02   3.6708996e+00   4.6259067e-01   4.3628180e+00  -2.0119184e+00   2.4999899e+00   7.4197593e-01   3.0916451e+00   3.2553938e-02   3.1448680e-01   1.6251954e+00   1.8635496e+00   5.4084337e+00   2.8346114e+00   3.1315746e+00   7.9527975e+00   8.3589843e+00  -2.4705583e+00  -1.2857964e+00   1.2779751e+00   4.8507991e+00   3.8858794e+00   2.2368165e+00  -3.0919787e-01   1.2286327e+00   2.8977689e+00   5.6157806e-01  -1.4673255e+00   4.1732994e-02  -5.8634789e-01  -1.7298822e-01
   2.0505234e+00   1.2867976e+00   3.9016879e-01   7.5352515e-01  -2.2959686e+00  -3.1002731e+00   5.2579622e-01  -3.3906937e-01  -1.8148533e+00  -9.9009414e-01   1.9814945e+00   1.6034362e+00  -5.8430554e-01   1.1852399e+00   1.4601487e+00  -1.5706180e-01   2.0809850e+00   4.3434482e+00   1.2959645e+00   3.0925021e+00   6.2893635e-01   2.7705424e+00   2.8722933e+00   3.7123660e+00  -2.5585599e+00  -3.2995787e-01  -2.9486367e+00  -2.4118428e+00  -1.5640439e+00   8.8060611e-01   2.0825462e+00   4.9809522e+00  -9.8625627e-01   4.8773828e-01  -3.4373166e+00  -4.4356846e+00  -2.3547345e+00  -6.9906314e+00   3.2279172e+00  -3.4493916e+00   5.7168608e+00   1.0025216e+00   2.0348036e+00  -5.0320751e-01   2.1800028e+00   6.0993234e+00   4.4559132e-01  -3.6370605e+00   1.1348392e+00   8.5021702e-01  -1.0966075e+00  -6.1446301e-01   2.3683704e+00   2.8621467e+00   2.9786731e+00   2.6660035e+00   9.8317788e-01  -6.8307365e-01   2.9318736e+00  -1.2886536e+00   3.4620851e+00  -4.2017826e-01   4.0549979e+00  -2.7556448e+00   1.6044705e+00   1.3074513e+00   2.7565171e+00   7.1289466e-02  -4.5360259e-01   6.7228707e-01   2.2652634e+00   5.8788850e+00   2.8236482e+00   4.1918731e+00   8.1461088e+00   9.1149117e+00  -4.3350054e-01   2.3869448e+00   8.6682290e-01   4.5501728e+00   3.5701117e+00   1.5868120e+00  -8.2540780e-02   1.8145563e+00   2.7157695e+00   3.9633584e-01  -1.8832166e+00  -3.7903035e-02  -1.1304109e+00  -1.9991495e-01
   1.6555318e+00   1.5579365e+00  -3.1353065e-02   6.5015995e-01  -1.0106595e+00  -2.1623112e+00   6.1119080e-02  -5.1889067e-01  -3.7966556e-01  -9.4828108e-01   5.7411642e-01   1.0742918e+00  -1.4698403e+00   7.0333696e-01   7.5830126e-01  -2.8655801e-02   2.1432954e+00   4.5457060e+00   1.3046970e+00   2.4524984e+00   5.7715740e-01   2.9656483e+00   2.1913337e+00   3.0340372e+00  -1.4098921e+00   2.7436372e-02  -1.3344857e+00  -1.6264511e+00  -1.4620527e+00   9.6794693e-01   1.4084274e+00   3.2790947e+00  -1.5505196e+00  -2.1413359e-01  -4.0458992e+00  -5.3852259e+00  -1.6977255e+00  -7.2642517e+00   3.1473856e+00  -3.9140024e+00   4.4104906e+00  -3.7754635e-01   5.1966104e+00   8.9029302e-01   5.6121628e+00   6.8228521e+00   3.1709108e+00  -1.3190446e+00   3.0380596e+00   1.5799420e+00   9.4518665e-02  -1.9201859e-01   3.0683425e+00   4.1616567e+00   3.5131065e+00   2.8112452e+00   1.6237710e+00   2.7540350e-01   3.1200469e+00  -4.2023238e-01   3.0878731e+00   6.0620415e-01   3.4106424e+00  -2.6306345e+00   1.8340481e+00   1.3923336e+00   2.5238195e+00   1.5354516e-01   1.2622635e-01   9.3198850e-01   1.3414524e+00   4.4470857e+00   2.9489948e+00   3.0006120e+00   8.1851114e+00   7.5935933e+00  -1.8751462e+00  -2.0286756e-01   4.0445387e-01   6.7115237e+00   3.4697288e+00   2.3297520e+00  -1.3197798e-01   2.0288137e+00   3.1134039e+00   7.0236922e-01  -6.0042944e-01   4.9642151e-01  -5.0720515e-01  -2.8914376e-01
   5.7063440e-01   1.0589929e+00   4.4342332e-01   9.8486957e-01  -1.1665545e+00  -3.3003408e+00   8.1053297e-01   1.4048865e-01  -6.7236397e-01  -1.3028035e+00   1.5630011e-01   1.0213179e+00  -9.8376503e-01   5.5099630e-01   4.6642248e-01   4.6035935e-01   6.7520211e-01   4.0762779e+00   1.1017940e+00   2.8597863e+00   9.4491842e-01   9.3065233e-01   2.3709206e+00   2.7725928e+00  -8.8832742e-01  -1.1773598e+00  -2.2712308e+00  -2.1961179e+00  -1.8159894e+00   2.3969857e+00   8.6795198e-01   2.0819299e+00  -1.2565157e+00   6.1064639e-01  -3.1187400e+00  -3.1386092e+00  -1.6956845e+00  -5.6345003e+00   3.6052495e+00  -3.6469554e+00   2.5807927e+00  -2.6511502e+00   3.6965144e+00   9.0656516e-01   3.1922379e+00   6.4659526e+00   2.7755017e+00  -1.2499498e+00   1.9290138e+00   1.9304119e+00  -5.3736559e-01  -3.7294364e-01   2.1609555e+00   2.3705180e+00   2.5566251e+00   2.5328636e+00  -4.4054752e-01  -1.0035267e+00   1.8693050e+00  -1.1825602e+00   2.1126903e+00   1.6011452e-01   2.1058097e+00  -3.6788564e+00   8.2452257e-01   2.5953769e+00   2.0180705e+00   4.0529103e-01  -3.5763869e-01   1.2003567e-01   1.2836648e+00   3.5806484e+00   2.0772054e+00   3.1913777e+00   6.5451563e+00   5.7408684e+00  -1.1654538e+00   1.4588691e+00  -5.1284495e-01   5.3222624e+00   2.3420056e+00   1.0827432e+00   3.0855517e-01   1.9447911e+00   2.5578584e+00   5.4208342e-01   6.0959401e-01   1.9434424e-01  -1.1153920e+00  -1.6896279e-01
   9.5423770e-01   7.9758479e-01   6.0125039e-01   9.5111099e-01  -7.5531724e-01  -2.2631471e+00   9.0283191e-01   5.7843190e-01  -4.2353114e-01  -1.4761943e+00  -5.2213954e-01   1.2834673e+00  -1.4433063e+00   6.0142994e-01   2.9758399e-01   1.3174651e+00   1.9455999e-01   3.9625965e+00   1.1198097e+00   2.8744626e+00   6.3576748e-01   2.1959415e+00   1.8390253e+00   2.2171239e+00  -8.0372423e-01   1.1286729e-01  -9.2933567e-01  -1.1903716e+00  -1.6489044e+00   2.6808127e+00   4.1520672e-01   1.3024310e+00  -1.0015202e+00   5.3725288e-01  -2.5547400e+00  -2.2071504e+00  -1.9438117e+00  -5.5030921e+00   2.7056345e+00  -3.3760229e+00   3.2841552e+00  -3.2174566e+00   3.7359392e+00   6.5929897e-01   3.1580081e+00   6.9488616e+00   2.7312378e+00  -1.2177202e+00   1.7406780e+00   2.0599438e+00  -1.4036858e+00  -1.0045209e-01   1.2390796e+00   2.9958169e+00   2.1095557e+00   2.8000524e+00  -2.1837917e-01  -1.1379867e+00   2.1707323e+00  -7.2202644e-01   2.0303469e+00   2.0489903e-02   2.3290704e+00  -4.0327691e+00   4.2489981e-01   1.9054809e+00   2.0623562e+00   9.7289212e-01  -6.2260477e-01   1.4097858e-01   1.7682950e+00   3.5093003e+00   3.8098093e+00   2.9956220e+00   7.4723736e+00   6.3305142e+00   6.0169924e-02   1.2631705e+00  -1.0982364e+00   6.6815262e+00   1.9127664e+00   1.2725790e+00   1.4590292e-01   2.5537898e+00   2.1224461e+00   5.5108902e-01   9.2965937e-01   7.3876432e-01  -5.4765276e-01  -4.3786526e-01
   5.8220838e-01   6.1682853e-01   5.7306896e-01   9.5644652e-01  -2.5547150e-01  -1.8510538e+00   5.0686060e-01   7.8369885e-01  -3.4465475e-02  -1.8987367e+00  -1.4270582e+00   1.2405915e+00  -1.8916957e+00   7.5748184e-01  -8.6440741e-02   1.3334320e+00   2.6455597e-01   4.9093651e+00   1.2324180e+00   2.2334109e+00  -4.2145018e-01   2.2032643e+00   1.1256989e+00   1.6283077e+00  -7.1076062e-01  -1.6955758e-01  -2.0244390e-01  -1.1951079e+00  -7.8241164e-01   3.8093827e+00  -5.6179671e-01  -2.3361852e-01  -1.2079861e+00   6.8050495e-02  -3.7366763e+00  -3.5927452e+00  -1.5992200e+00  -4.1491761e+00   2.3670502e+00  -2.5029842e+00   2.8387743e+00  -4.6258944e+00   5.1045324e+00   1.3099227e+00   4.2730872e+00   6.4300167e+00   4.1998769e+00   4.9891519e-01   2.3712918e+00   2.0419651e+00  -1.0426115e+00   3.0271976e-01   8.3761632e-01   3.8042030e+00   1.6505000e+00   3.2519933e+00   7.9820166e-02  -6.8380695e-01   1.6602644e+00  -5.8223926e-01   1.3785062e+00   7.9767550e-01   1.7585546e+00  -3.2663314e+00   1.9637547e-01   1.5567239e+00   1.4566127e+00   5.7776819e-01  -3.8080994e-01  -6.7632493e-02   1.2852946e+00   2.5176415e+00   4.2450015e+00   2.2603211e+00   7.5836312e+00   5.0716375e+00   2.4425531e-01   8.1872433e-01  -1.3515576e+00   9.1651962e+00   1.6896552e+00   1.9008335e+00   1.9410064e-01   2.9847155e+00   1.7542560e+00   3.0170543e-01   1.4028114e+00   7.4224916e-01  -5.8996534e-01  -6.8182573e-01
   1.3638130e-01   1.2466727e-01   9.7103490e-01   1.0467355e+00  -2.3285092e-01  -1.9062236e+00   7.8120722e-01   1.2894250e+00  -4.3664776e-01  -2.1788767e+00  -1.5282849e+00   1.0923574e+00  -1.6398912e+00   7.4948172e-01  -3.3625115e-01   1.5669675e+00  -3.9404888e-01   4.6763355e+00   1.1338026e+00   1.9813434e+00  -6.8725368e-01   1.5102667e+00   9.1168395e-01   1.0722781e+00  -6.2238932e-01  -1.1181315e+00  -1.8283909e-01  -1.3875610e+00  -3.6684142e-01   4.8674900e+00  -1.0210585e+00  -1.2590751e+00  -1.4234755e+00   1.3342479e-01  -3.7426938e+00  -2.8001428e+00  -1.4051165e+00  -2.5595606e+00   2.1532434e+00  -1.6827464e+00   2.1082626e+00  -5.9631533e+00   4.0436364e+00   1.2527823e+00   2.4057151e+00   5.5372020e+00   4.0886034e+00   8.7678713e-01   1.6906521e+00   1.9794239e+00  -1.6324729e+00   4.0359090e-01  -2.3181842e-01   3.1893670e+00   7.9672306e-01   3.2159645e+00  -8.3330693e-01  -1.2544448e+00   1.2077813e+00  -5.2608909e-01   9.7387002e-01   9.0772698e-01   1.1769327e+00  -3.6543905e+00  -5.9085423e-01   1.6213964e+00   1.0778366e+00   7.2842925e-01  -7.0619788e-01  -6.9208723e-01   1.2297320e+00   1.5975423e+00   4.2795345e+00   2.2213629e+00   6.6975229e+00   4.0271830e+00   1.3045974e+00   1.3605363e+00  -1.9849020e+00   8.5293806e+00   6.6404978e-01   8.8605386e-01   3.0564291e-01   2.9536002e+00   7.9717576e-01  -3.9162235e-01   1.8100979e+00   5.5402302e-01  -8.7525236e-01  -7.7197802e-01
  -4.1290376e-01  -3.9685267e-01   1.3559802e+00   1.0792976e+00  -4.9879082e-01  -2.6969464e+00   1.0135176e+00   1.5485221e+00  -1.3114269e+00  -2.8926992e+00  -1.6428048e+00   7.9310795e-01  -1.5149725e+00   2.9705490e-01  -8.1864951e-01   1.4275636e+00  -9.4414478e-01   4.6562080e+00   1.1988454e+00   2.0285927e+00  -1.0160465e+00   8.1795521e-01   9.0628422e-01   5.4944651e-01  -4.9285375e-01  -1.8428063e+00  -7.0518698e-01  -1.8394725e+00  -1.2596730e-01   6.0390842e+00  -1.2982321e+00  -2.1771481e+00  -1.0204980e+00   7.9564200e-01  -3.6589058e+00  -1.9210217e+00  -1.4667965e+00  -5.9321673e-01   1.8851093e+00  -5.2122832e-01   1.2519088e+00  -6.3227352e+00   3.4532589e+00   1.2004558e+00   1.0080588e+00   4.9860496e+00   3.6413493e+00   1.0678179e+00   1.2969354e+00   2.1623002e+00  -2.4606412e+00   7.1667442e-01  -1.4394711e+00   1.8780877e+00  -4.9607671e-01   2.7784382e+00  -1.8181044e+00  -1.7275454e+00   5.1330511e-02  -6.7519400e-01   1.6241391e-01   7.4358609e-01   2.7734484e-01  -4.0585025e+00  -1.3511241e+00   1.5140456e+00   6.6436368e-01   6.7519617e-01  -7.9898325e-01  -1.1012394e+00   1.4191379e+00   7.8453067e-01   4.0742568e+00   2.5247165e+00   5.3338323e+00   3.0122749e+00   2.9273918e+00   2.4350506e+00  -2.7955221e+00   8.2003478e+00  -4.5696300e-01   2.4186931e-01   2.9228781e-01   3.0075723e+00  -3.2783945e-01  -8.9142615e-01   2.0065643e+00   4.9265452e-01  -1.5884630e+00  -1.1172197e+00
  -3.1854850e-02  -2.5391902e-01   1.3924900e+00   1.0134923e+00  -1.0566043e-01  -1.4399125e+00   8.5386694e-01   1.6034287e+00  -1.0697828e+00  -2.6953784e+00  -1.8844812e+00   1.1878031e+00  -1.4528579e+00   6.6009257e-01  -7.9465996e-01   2.3803936e+00  -9.9610916e-01   4.3737854e+00   1.2972754e+00   1.9206321e+00  -1.2781947e+00   1.2001208e+00   6.6449209e-01   1.3297462e-01  -1.4275396e-01  -8.0260157e-01   5.3655880e-01  -8.7212348e-01   3.1327568e-01   6.3438426e+00  -1.6737567e+00  -3.0165745e+00  -9.6972641e-01   8.3160098e-01  -2.9414939e+00  -1.6701522e+00  -1.5260570e+00   5.0701677e-01   6.7179142e-01   3.9713673e-01   8.2234947e-01  -7.2679598e+00   2.9474397e+00   8.4254704e-01   2.6191790e-01   3.9894298e+00   3.1371958e+00   1.9069110e+00   4.8940464e-01   1.7407647e+00  -3.1935269e+00   8.0966273e-01  -2.8495292e+00   1.7585111e+00  -1.7907215e+00   2.2257058e+00  -1.2492967e+00  -1.5901896e+00  -2.3693979e-01  -3.7519054e-01   2.3567872e-01   7.3707550e-01   5.4755513e-01  -3.5739385e+00  -1.3398258e+00   1.4163232e+00  -2.0665005e-01   4.5853229e-01  -6.7386835e-01  -1.1799849e+00   1.5341469e+00   8.1346979e-02   4.8810032e+00   2.5138783e+00   5.7532514e+00   3.0800977e+00   4.3264854e+00   3.7503532e+00  -2.6853027e+00   9.2938817e+00  -5.5217587e-01   7.5394837e-01   3.0049835e-01   3.5857013e+00  -5.1115860e-01  -6.5228453e-01   1.5709118e+00   5.1654184e-01  -9.5966586e-01  -1.0218353e+00
  -1.0272794e+00  -4.3125211e-01   1.3300018e+00   9.7197463e-01   2.7056205e-02  -1.5989576e+00   7.0228081e-01   1.7782294e+00  -8.5449753e-01  -3.3109202e+00  -2.8181197e+00   7.5886347e-01  -1.6346629e+00   4.3040604e-01  -1.1884173e+00   2.6541509e+00  -1.7586690e+00   3.8632593e+00   9.9903475e-01   1.7029346e+00  -1.6563436e+00  -8.0174226e-03   6.1386419e-01  -1.9548010e-01  -3.8396320e-02  -1.5582270e+00   2.3701125e-01  -7.8398241e-01   2.0582931e-01   6.5125296e+00  -2.1677975e+00  -4.2113257e+00  -7.5760600e-01   1.3726362e+00  -2.2762978e+00  -6.3186619e-01  -1.0719057e+00   1.7996434e+00   2.0569412e-01   6.0823320e-01  -1.0153001e+00  -8.7713565e+00   3.2758794e+00   1.5568744e+00   3.9865519e-02   3.2378524e+00   3.8084283e+00   2.9469009e+00   2.1996044e-01   1.9799417e+00  -2.9498176e+00   1.2135453e+00  -3.0987076e+00   9.0753663e-01  -2.7734565e+00   1.5745890e+00  -1.8277036e+00  -1.7868347e+00  -1.7621438e+00  -7.8029941e-01  -7.3507100e-01   9.4064976e-01  -8.5130364e-01  -3.5009498e+00  -1.9989547e+00   1.7915391e+00  -1.3799259e+00   1.7397211e-01  -5.6485023e-01  -1.7474515e+00   1.3452340e+00  -1.0027437e+00   4.4227441e+00   2.3910658e+00   4.0111283e+00   1.5354144e+00   5.2540045e+00   4.6518515e+00  -3.3295588e+00   8.6341198e+00  -1.6194730e+00   5.9911050e-01   4.2219902e-01   3.4572414e+00  -1.0802955e+00  -4.2443202e-01   2.4065061e+00   5.0694309e-01  -1.1611040e+00  -1.2106272e+00
  -1.3164711e+00  -6.0506054e-01   1.1843671e+00   8.4109448e-01   5.6351979e-01  -5.4416750e-01   3.5670137e-01   1.8430412e+00  -3.1231725e-01  -3.4125391e+00  -3.2373606e+00   2.0375377e-01  -1.6593974e+00   1.0127956e-01  -1.4970485e+00   2.7618277e+00  -1.9027508e+00   3.0107005e+00   8.8381905e-01   7.5159677e-01  -1.7769373e+00  -3.0964431e-01   1.2671723e-01  -8.8638812e-01   1.7048515e-01  -2.1831466e+00   1.1164654e+00  -2.7458509e-01   6.3635494e-01   6.2625635e+00  -2.8347827e+00  -5.4436560e+00  -1.3076281e+00   8.0147852e-01  -2.1677168e+00  -4.4380229e-01  -2.5518045e-01   2.6461107e+00  -3.2397360e-01   9.0400063e-01  -1.8592877e+00  -9.7335763e+00   3.6128197e+00   2.0381638e+00  -2.6366401e-01   1.8342031e+00   4.9169924e+00   4.0641893e+00   2.1575236e-01   1.8385354e+00  -2.3588209e+00   1.8146701e+00  -3.1714608e+00   1.1690280e+00  -2.9764387e+00   1.2590397e+00  -1.6750052e+00  -1.4619276e+00  -1.8639051e+00   1.3027520e-03  -8.4893756e-01   1.6976074e+00  -1.2018642e+00  -3.2812976e+00  -2.1336092e+00   1.6079237e+00  -2.0654262e+00   8.7250440e-02  -4.6146350e-01  -2.0330022e+00   1.1265614e+00  -2.2176320e+00   4.5598417e+00   1.7811589e+00   3.0714617e+00   1.7161991e-01   5.5073468e+00   3.6080665e+00  -3.4864779e+00   7.9022347e+00  -2.4095175e+00   5.4095061e-02   3.1127631e-01   3.0792281e+00  -1.7401043e+00  -7.4736730e-01   2.8915415e+00   3.8830105e-01  -6.8426074e-01  -1.2327216e+00
  -1.9887208e+00  -1.1748276e+00   1.3785756e+00   7.5955961e-01   1.3188473e-01  -1.0867714e+00   4.0451358e-01   1.8110005e+00  -9.1313631e-01  -3.7480827e+00  -2.7558797e+00  -4.4747799e-01  -1.1213390e+00  -4.3894411e-01  -1.6271484e+00   2.4240007e+00  -1.9914538e+00   2.4198643e+00   9.1900415e-01   4.2369087e-01  -1.9325282e+00  -1.3198348e+00   3.0501270e-01  -1.2946923e+00   4.3611129e-02  -3.2691957e+00   3.4100911e-01  -7.3450288e-01   1.1222137e+00   6.5251778e+00  -2.9053607e+00  -5.8982555e+00  -9.7163751e-01   1.2573296e+00  -2.7710194e+00  -3.6089370e-01   2.5954385e-02   3.5603763e+00  -3.8715223e-02   1.3603826e+00  -2.7722490e+00  -1.0000134e+01   3.0567032e+00   2.1571745e+00  -1.5023192e+00   7.0056800e-01   4.9276450e+00   4.1493387e+00  -2.4966443e-01   1.9482742e+00  -2.3543712e+00   2.1427863e+00  -3.5878400e+00  -1.9715674e-01  -3.7133772e+00   5.8830309e-01  -2.4886342e+00  -1.8546301e+00  -3.1213006e+00  -1.5513648e-01  -1.4435950e+00   1.7424660e+00  -1.9402256e+00  -3.5990609e+00  -2.6801696e+00   1.8005193e+00  -2.7593426e+00  -3.0592485e-01  -4.0489762e-01  -2.5230791e+00   1.3223136e+00  -3.0328066e+00   4.0626747e+00   1.7463106e+00   1.4892633e+00  -1.3911643e+00   6.2489832e+00   4.1858585e+00  -3.7062326e+00   6.4877144e+00  -3.3461755e+00  -5.3785771e-01   5.0843374e-01   2.7057659e+00  -2.7884726e+00  -1.1854992e+00   3.1335265e+00   1.2172005e-01  -1.2152285e+00  -1.4160805e+00
  -1.4996232e+00  -1.2579335e+00   1.6297012e+00   6.7216666e-01  -5.2900664e-01  -5.5952030e-01   5.0622039e-01   1.9487703e+00  -1.7567156e+00  -3.6196686e+00  -1.9131072e+00   1.4933697e-03  -6.9350905e-01   1.6939982e-01  -1.1198808e+00   3.2710677e+00  -1.8319140e+00   1.9880150e+00   8.6076592e-01   9.2594489e-01  -2.2800922e+00  -7.1546825e-01   7.4708862e-01  -1.0581350e+00  -7.1861376e-01  -2.4016736e+00   2.5662546e-01  -1.5440107e-02   1.3673102e+00   6.1264550e+00  -2.2228770e+00  -4.8496347e+00  -3.6553478e-01   1.9669127e+00  -1.9484752e+00   5.1651108e-01  -3.0074077e-01   3.7656994e+00  -7.4644052e-01   2.0842822e+00  -2.1320476e+00  -9.6350277e+00   1.3856413e+00   1.2777889e+00  -3.3724664e+00  -2.4415482e-02   3.0997667e+00   3.2835066e+00  -1.9088050e+00   1.2810917e+00  -3.7798418e+00   2.0185934e+00  -4.8394536e+00  -1.1175930e+00  -5.2122924e+00  -9.6451478e-02  -2.1745604e+00  -2.4107994e+00  -3.8949794e+00  -6.6532166e-01  -1.1848619e+00   1.1016345e+00  -1.3279203e+00  -3.6451859e+00  -3.0829077e+00   1.4789054e+00  -3.5426611e+00  -6.5748919e-01  -6.2661168e-01  -2.9505995e+00   2.1348725e+00  -2.4283741e+00   4.6882218e+00   2.5209920e+00   1.6481595e+00   1.2481048e-01   8.6863518e+00   7.1537935e+00  -3.2977673e+00   5.8067249e+00  -3.4895126e+00  -3.1694808e-01   6.0458426e-01   3.1469157e+00  -3.3450221e+00  -1.1067902e+00   2.0632677e+00   3.9651901e-01  -1.1851422e+00  -1.5852848e+00
  -2.0149997e+00  -1.1745015e+00   1.3351268e+00   5.4292924e-01  -2.2336721e-01  -2.2773777e-01   1.4364856e-01   1.5360132e+00  -1.3175809e+00  -3.4671684e+00  -1.8331859e+00  -7.2841199e-01  -3.7153396e-01  -2.9904697e-01  -1.2412123e+00   3.0095900e+00  -1.4621250e+00   1.1762620e+00   8.9621559e-01   3.0250961e-01  -2.0181768e+00  -1.9596321e+00   7.9034707e-01  -1.3297659e+00  -2.0704446e-01  -3.1366800e+00   2.7507798e-01   1.7300541e-01   1.6886305e+00   5.7260109e+00  -2.3368465e+00  -5.4458677e+00  -4.5035017e-01   1.9235262e+00  -2.0676059e+00   9.8279945e-02   4.5123916e-01   4.1909793e+00  -6.5517860e-01   2.1791857e+00  -3.8646138e+00  -1.0158683e+01   2.2881032e+00   1.8965847e+00  -2.8362950e+00  -1.3877820e+00   4.1964939e+00   4.4269111e+00  -1.7285423e+00   1.2541768e+00  -2.6699755e+00   2.3831766e+00  -4.3732224e+00  -1.7708133e+00  -5.4479678e+00  -1.1178415e+00  -2.0247903e+00  -1.9861354e+00  -4.7175750e+00  -4.2922453e-01  -1.4050061e+00   1.6178555e+00  -1.8754868e+00  -3.3373613e+00  -2.8810157e+00   1.9815430e+00  -4.6297478e+00  -1.4354957e+00  -1.0250720e-01  -3.1359003e+00   1.7875007e+00  -3.6453403e+00   3.7257532e+00   2.2383988e+00   2.3790873e-01  -1.6345254e+00   8.3330997e+00   6.9671821e+00  -2.9447922e+00   4.7360458e+00  -3.7809995e+00  -3.0495203e-01   7.8600087e-01   2.7513899e+00  -3.5192447e+00  -1.0285366e+00   2.1986603e+00   8.0312915e-02  -1.0379752e+00  -1.4788377e+00
  -2.7469007e+00  -1.4367528e+00   1.4470182e+00   4.8892528e-01  -3.6826411e-01  -7.2519427e-01   5.0896534e-01   1.4000967e+00  -1.7742200e+00  -3.2210861e+00  -9.0020277e-01  -1.5930599e+00   7.3479279e-01  -9.5931220e-01  -1.2996620e+00   2.7194637e+00  -1.9772526e+00  -6.2267378e-01   7.6045903e-01   5.5514959e-02  -1.0270049e+00  -3.8211551e+00   1.2524194e+00  -1.6107746e+00   4.3927570e-01  -4.5866283e+00  -5.3800636e-01  -2.5982773e-01   1.6499765e+00   5.2911096e+00  -1.8423885e+00  -5.4186211e+00  -4.6014074e-01   2.3037906e+00  -1.3411281e+00   1.6783185e+00   9.2640980e-01   4.7896992e+00  -2.8840394e-01   2.0305778e+00  -5.7037009e+00  -1.0296931e+01   4.2109754e-01   1.5387104e+00  -5.3575990e+00  -2.9278840e+00   3.4187756e+00   3.8712579e+00  -2.5293095e+00   1.0197573e+00  -2.4780735e+00   2.1471695e+00  -4.4530847e+00  -3.8383306e+00  -5.8247952e+00  -2.3480999e+00  -3.3674273e+00  -2.4853881e+00  -5.3597413e+00  -2.5038833e-01  -1.4698031e+00   1.5718481e+00  -2.5634790e+00  -4.1319018e+00  -3.1575683e+00   3.0366651e+00  -5.0455900e+00  -1.5515827e+00  -1.4750554e-01  -3.4932859e+00   1.6341160e+00  -4.6257245e+00   2.1324937e+00   2.1975184e+00  -2.0213482e+00  -3.3029599e+00   8.5201805e+00   7.4899566e+00  -3.0935989e+00   8.0952568e-01  -4.7872987e+00  -1.9672889e+00   9.1901598e-01   1.7203472e+00  -4.1837229e+00  -1.5375163e+00   2.1830074e+00  -4.0849212e-01  -1.2667437e+00  -1.2138115e+00
  -2.5914377e+00  -6.6634461e-01   4.5318860e-01   1.3853116e-01   6.7396086e-01   9.9085334e-01  -5.3264591e-01   3.9284637e-01   5.4387562e-02  -2.5650402e+00  -1.4513495e+00  -2.4988181e+00   3.1260574e-01  -1.7469825e+00  -1.7068076e+00   2.6249338e+00  -7.7147263e-01  -1.9018745e+00   7.0813996e-01  -9.9878548e-01  -9.7078915e-02  -3.8329740e+00   9.2537660e-01  -1.9990528e+00   1.5492822e+00  -4.1771094e+00   1.0110026e+00   1.1885023e+00   1.3805899e+00   3.2991774e+00  -2.1140912e+00  -6.2617109e+00  -1.5293229e+00   1.2201493e+00  -8.8560217e-01   7.7737073e-01   2.5040792e+00   3.6950348e+00  -2.5709132e-01   1.1893851e+00  -7.0963835e+00  -1.0470581e+01   3.8800450e+00   3.1851588e+00  -1.7607760e+00  -3.5198118e+00   6.2808185e+00   6.4475012e+00  -1.1218321e+00   1.3035371e+00  -4.5656630e-01   2.7732553e+00  -2.7902063e+00  -2.7724777e+00  -4.7794606e+00  -3.2911211e+00  -1.5863451e+00  -8.7262860e-01  -5.0044613e+00   1.2486450e+00  -9.7527782e-01   2.8712593e+00  -2.2747266e+00  -3.4212828e+00  -1.9432368e+00   3.1380404e+00  -5.8419137e+00  -1.8673569e+00   9.1050919e-01  -2.9393056e+00   7.6159710e-01  -6.0327794e+00   1.2451845e+00   9.8048222e-01  -2.7636927e+00  -4.8335571e+00   6.4332391e+00   4.6024234e+00  -1.9764221e+00   7.2318252e-01  -4.1971467e+00  -1.0335168e+00   8.0757979e-01   1.1951829e+00  -3.2737559e+00  -5.7389607e-01   2.8563736e+00  -1.3586612e-01   2.1757990e-02  -8.2772779e-01
  -2.7473322e+00  -8.9013353e-01   3.8491138e-01  -4.3063579e-02   3.6326025e-02   5.2512333e-01  -6.1293997e-01   3.6940826e-01  -6.0487409e-01  -2.8244620e+00  -1.0593670e+00  -2.4108950e+00   5.0618568e-01  -1.2787059e+00  -1.2951846e+00   2.4766916e+00  -6.7392536e-01  -1.7102269e+00   6.1130140e-01  -7.3156013e-01  -9.4490140e-01  -3.5932705e+00   1.1409079e+00  -1.6197836e+00   6.2280842e-01  -3.8370255e+00   5.5170150e-02   9.1943011e-01   1.7545578e+00   2.6552134e+00  -1.4583096e+00  -4.9898317e+00  -4.3163289e-01   1.7726486e+00  -1.0420827e+00   6.6890716e-01   2.2599157e+00   3.3590172e+00  -4.6594499e-01   1.1432364e+00  -6.3672030e+00  -9.3835231e+00   3.2220125e+00   2.5618543e+00  -1.8492995e+00  -3.5542463e+00   5.1197915e+00   5.1905330e+00  -1.4752600e+00   7.0192661e-01  -6.8526010e-01   2.4203282e+00  -2.6165584e+00  -3.2738229e+00  -5.2261951e+00  -3.4669352e+00  -1.5091066e+00  -1.0401222e+00  -5.9713189e+00   2.9811868e-01  -1.2065640e+00   2.5187592e+00  -2.4093332e+00  -2.9837854e+00  -2.1976042e+00   2.8796580e+00  -6.1303591e+00  -2.4106880e+00   9.0205428e-01  -2.9755063e+00   1.1271847e+00  -5.0344582e+00   1.3861534e+00   1.0257260e+00  -2.6803849e+00  -3.9563102e+00   7.6499161e+00   6.4376044e+00  -1.7183680e+00   6.0367788e-01  -4.0746914e+00  -3.3942205e-01   7.3336933e-01   1.1920913e+00  -3.4925754e+00  -4.8857636e-01   1.8833334e+00   6.3521495e-02  -4.0924031e-01  -1.2021602e+00
  -2.0681579e+00  -9.1023754e-01   5.5323028e-01  -1.5017668e-01  -9.5595986e-01   7.8690130e-02  -5.5440995e-01   2.6585134e-01  -2.0178924e+00  -2.6504880e+00   3.9863980e-01  -2.2410482e+00   9.2888229e-01  -7.2574142e-01  -8.8597641e-01   2.1308967e+00   1.7803926e-01  -1.6194227e+00   5.2280557e-01  -2.9873231e-01  -1.1165082e+00  -3.0005730e+00   1.6242741e+00  -1.0467768e+00  -3.3619261e-01  -3.9295962e+00  -9.3025761e-01   7.1538391e-01   1.8847875e+00   2.0241396e+00  -2.0618126e-01  -2.8624309e+00  -4.3718959e-01   1.8806304e+00  -8.6371683e-01   7.7940089e-01   2.3332892e+00   3.1336569e+00  -2.5282615e-01   1.7594311e+00  -4.9479130e+00  -7.5593804e+00   2.2024634e+00   1.8617179e+00  -2.8156447e+00  -3.6780441e+00   3.5323301e+00   3.9450231e+00  -2.1707066e+00  -1.5501475e-01  -1.6853845e+00   1.8747652e+00  -2.7765827e+00  -3.6996789e+00  -5.5738887e+00  -3.6528967e+00  -1.0802289e+00  -1.2530493e+00  -5.8942291e+00   1.5461705e-02  -4.5932175e-01   2.2119734e+00  -1.4317724e+00  -2.9771325e+00  -2.3028287e+00   2.1843778e+00  -5.9204824e+00  -2.6286107e+00   7.4748428e-01  -3.0807108e+00   1.4091727e+00  -3.8742137e+00   8.2609429e-01   1.6568140e+00  -2.5915766e+00  -2.0108256e+00   9.0025792e+00   8.2018480e+00  -8.7933732e-01  -6.7612539e-01  -3.6490137e+00  -5.0991542e-01   6.1542751e-01   1.0979032e+00  -3.7471875e+00  -9.3850787e-01   3.0155710e-01   2.7794396e-01  -9.8444369e-01  -1.3958155e+00
  -1.6802637e+00  -1.2273551e+00   5.4517225e-01  -1.8397634e-01  -1.0270392e+00   1.5015036e-01  -3.2912483e-01   9.3121267e-02  -2.1498824e+00  -1.9911387e+00   1.7199536e+00  -2.3594686e+00   1.9551032e+00  -8.4149469e-01  -3.5118704e-01   1.6789693e+00   8.8075529e-01  -2.1807535e+00   9.1158153e-01  -5.1850483e-01  -4.5836639e-01  -3.4986271e+00   1.4657504e+00  -1.2664458e+00  -8.4968127e-02  -3.8726605e+00  -1.0198808e+00   4.9997958e-01   2.7941936e+00   1.9173100e+00  -9.5452908e-02  -2.3821704e+00   4.2543193e-01   1.7778131e+00  -1.1472700e+00   5.9767621e-01   2.3145913e+00   2.5842226e+00   2.3852552e-01   1.8262520e+00  -4.3751114e+00  -6.3467547e+00   9.6800145e-01   8.9233509e-01  -3.7121946e+00  -4.5312673e+00   2.8076679e+00   2.8802547e+00  -2.7272836e+00  -7.0560625e-01  -1.3720850e+00   1.4722395e+00  -2.5555081e+00  -4.3706095e+00  -4.9213090e+00  -3.9710902e+00  -1.0421104e+00  -1.2671896e+00  -5.4770423e+00   1.5142058e-01   3.8900232e-02   1.9159350e+00  -5.8206115e-01  -2.9069257e+00  -1.8267964e+00   2.3820948e+00  -5.7508670e+00  -2.9392447e+00   8.3739424e-01  -2.6455272e+00   1.6500870e+00  -3.8526307e+00   9.3408623e-01   1.4239860e+00  -2.3259024e+00  -2.4679109e+00   8.1583107e+00   7.6214438e+00   1.7830481e-01  -1.5466068e+00  -3.0652038e+00  -5.5740191e-01   8.2839155e-01   8.3560105e-01  -3.7611201e+00  -1.2294190e+00  -3.0358072e-01  -1.8114108e-01  -7.5049124e-01  -1.0845135e+00
  -2.6158695e+00  -1.2251203e+00   3.9946673e-01  -3.1940858e-01  -1.2516502e+00  -4.6312388e-01  -4.6293724e-02  -3.7684623e-02  -2.1708476e+00  -1.7995561e+00   1.6410294e+00  -2.6403979e+00   2.2783935e+00  -7.1992220e-01   1.4416977e-01   1.5071140e+00   2.4440098e-02  -2.9949903e+00   4.1516747e-01  -1.6754255e-01  -1.6070147e-01  -4.6535136e+00   2.2061415e+00  -6.5609079e-01  -9.8765031e-02  -4.2563842e+00  -2.4277104e+00   4.6459704e-01   2.0188083e+00   1.0447799e+00   1.1851855e+00  -9.8965944e-01   9.5779435e-01   2.4195064e+00  -3.2113820e-01   1.5732915e+00   2.3084698e+00   2.0421674e+00   6.5799614e-01   9.3583715e-01  -5.4765704e+00  -6.1081243e+00   3.5111781e-01   7.3498767e-01  -3.6627752e+00  -3.9248693e+00   1.7530184e+00   1.5116684e+00  -2.7853809e+00  -7.2262577e-01  -8.8128739e-01   8.5455981e-01  -1.5802516e+00  -5.0764334e+00  -4.8275860e+00  -4.5762976e+00  -2.1570845e+00  -1.9977848e+00  -6.1852303e+00  -9.9577243e-01  -2.1759463e-01   1.2337692e+00  -1.6017394e+00  -3.4256744e+00  -2.1324313e+00   3.1584103e+00  -5.7735935e+00  -3.2007639e+00   5.5861366e-01  -3.2398568e+00   1.6626354e+00  -3.3475880e+00  -4.5662111e-01   1.9173708e+00  -3.5932954e+00  -2.7190132e+00   8.4259241e+00   9.3061091e+00  -6.5965173e-02  -4.3298693e+00  -3.3015840e+00  -1.0959159e+00   8.3669021e-01   1.5815739e-01  -3.4383718e+00  -1.1252164e+00  -1.0239041e+00  -1.1511353e-01  -1.1530731e+00  -1.2011578e+00
  -2.0362363e+00  -6.6940274e-01  -2.3706409e-01  -4.6807776e-01  -5.5470229e-01   3.3594517e-02  -3.3425022e-01  -8.1470791e-01  -1.1317952e+00  -8.6972355e-01   2.1147507e+00  -3.2061993e+00   2.5221889e+00  -1.3942112e+00  -1.7404401e-01   1.0817633e+00   1.2309812e+00  -3.9530503e+00   5.6514570e-01  -4.9535663e-01   1.7031468e+00  -5.1875773e+00   1.7721712e+00  -1.0874519e+00   1.3594045e+00  -4.0338148e+00  -1.5538683e+00   1.0070684e+00   1.9314664e+00  -1.4006712e-01   1.0545805e+00  -1.3924642e+00   5.8567983e-01   1.7100722e+00   6.7956178e-01   1.9908468e+00   3.2524163e+00   7.7873488e-01   1.2651212e+00   1.7737651e-01  -6.2995841e+00  -5.5452505e+00   1.7727077e+00   1.3925197e+00  -1.5421536e+00  -3.8165863e+00   3.1073917e+00   2.7235790e+00  -2.0648838e+00  -5.8492071e-01   1.4726077e-01   5.3378270e-01  -4.3896933e-01  -5.1605397e+00  -3.3695408e+00  -5.1808667e+00  -9.2925157e-01  -9.1663740e-01  -5.1397725e+00   2.0693059e-01   4.9413277e-01   1.8171719e+00  -7.2170200e-01  -3.2494795e+00  -9.7782002e-01   3.6067707e+00  -5.5808809e+00  -2.9361293e+00   1.3977367e+00  -2.0784074e+00   6.7347061e-01  -4.3787753e+00  -1.5491877e+00   7.2322315e-01  -4.1148854e+00  -3.8557907e+00   5.5678203e+00   6.1770451e+00   1.3496795e+00  -4.6624050e+00  -2.2560118e+00  -6.1523976e-01   9.4640723e-01  -3.2872131e-01  -2.3125376e+00  -3.3878461e-01  -1.7023223e-01   6.7390282e-02  -2.3982978e-01  -4.6648534e-01
  -1.9800570e+00  -9.0172557e-01  -2.4576486e-01  -5.4179316e-01  -6.9750207e-01  -3.6752258e-01   5.3986983e-02  -9.3362475e-01  -1.2559136e+00  -3.0590918e-01   2.9281567e+00  -3.4817597e+00   3.1810467e+00  -1.5972743e+00   7.6834487e-02   5.0501912e-01   1.1554642e+00  -4.7585662e+00   4.5167667e-01  -5.3389914e-01   2.7376494e+00  -5.7667511e+00   1.7933073e+00  -1.1699523e+00   1.6643365e+00  -4.5296861e+00  -2.1221593e+00   6.6559546e-01   1.8099247e+00  -6.8674563e-01   1.5635798e+00  -6.6605726e-01   6.1064864e-01   1.4499286e+00   1.0827328e+00   2.8441274e+00   3.4266095e+00  -8.8892658e-03   2.0561222e+00  -4.9286908e-01  -6.1102420e+00  -4.7819913e+00   5.6926689e-01   9.5013822e-01  -2.1787002e+00  -3.4450465e+00   2.3643500e+00   1.5235981e+00  -2.1878285e+00  -6.8267561e-01   2.8500193e-01  -1.8307640e-01   1.6581803e-01  -5.5593359e+00  -2.2868432e+00  -5.1679348e+00  -1.5082036e+00  -1.2797204e+00  -4.2635030e+00   3.5375781e-01   9.4471073e-01   1.5018814e+00  -3.9406168e-01  -3.8478851e+00  -8.5786436e-01   3.9044365e+00  -4.6681403e+00  -2.4116525e+00   1.1755557e+00  -1.8331016e+00   4.5543483e-01  -4.2735030e+00  -2.3602692e+00   3.5022546e-01  -4.6308635e+00  -4.3335168e+00   4.3380853e+00   5.0031936e+00   1.7279921e+00  -6.8028956e+00  -2.0423575e+00  -1.5286511e+00   9.8063739e-01  -1.1133779e+00  -2.0751414e+00  -6.2457665e-01  -2.1400654e-01  -3.8541915e-02  -2.3060657e-01  -1.5255233e-01
  -1.5822578e+00  -8.1186503e-01  -6.5680326e-01  -7.2169481e-01  -3.9643851e-01  -9.4340225e-02  -2.3241393e-01  -1.3113230e+00  -6.8015647e-01  -1.4460526e-01   2.5932530e+00  -3.5345294e+00   2.8146773e+00  -1.8769135e+00   1.2154404e-01  -2.4285560e-01   1.5789179e+00  -4.5859068e+00   5.4707753e-01  -8.5432721e-01   3.0786252e+00  -5.1397360e+00   1.3511594e+00  -1.2604131e+00   1.8865484e+00  -3.8775329e+00  -1.8537144e+00   9.4010569e-01   1.6283516e+00  -1.2319884e+00   1.6027090e+00  -3.6736345e-01   6.9379383e-01   7.6975987e-01   1.1481964e+00   2.2729390e+00   3.6322286e+00  -6.8430420e-01   2.3412312e+00  -7.6552645e-01  -5.1525400e+00  -3.3610828e+00   1.9364183e+00   1.1283151e+00   7.2239811e-02  -2.3837020e+00   2.8174101e+00   1.3108314e+00  -1.0401605e+00  -6.0418946e-01   1.0116753e+00  -2.2864795e-01   1.2812542e+00  -4.2506440e+00  -9.0435377e-01  -4.7418495e+00  -8.3745207e-01  -6.8846322e-01  -3.1647804e+00   7.8813904e-01   1.2009673e+00   1.5367045e+00   6.3168400e-02  -3.4723988e+00  -1.6619146e-01   3.2144526e+00  -3.7246935e+00  -2.1803705e+00   1.3256391e+00  -1.1804788e+00   2.8177272e-01  -3.9652866e+00  -2.4437515e+00  -1.1085689e-01  -4.2124130e+00  -4.3841840e+00   3.0066260e+00   2.9477483e+00   2.2437298e+00  -6.1398720e+00  -1.2031047e+00  -1.0267346e+00   6.7592899e-01  -1.3828186e+00  -1.3951750e+00  -4.4028904e-01  -5.0661920e-01   1.7620692e-01   1.1612139e-01  -1.7867491e-01
  -1.1181375e+00  -5.5673578e-01  -9.6757256e-01  -8.6963339e-01  -3.3669789e-01   8.5982843e-02  -4.1532963e-01  -1.6582244e+00  -2.5318706e-01   3.5206403e-01   2.5639709e+00  -3.0995719e+00   2.6907981e+00  -1.4572006e+00   4.1824877e-01  -4.6290726e-01   2.1316557e+00  -3.9580148e+00   5.2872497e-01  -7.5049918e-01   3.3170832e+00  -4.6280938e+00   1.0921643e+00  -1.1284951e+00   1.9974138e+00  -3.0649598e+00  -1.7454651e+00   1.1786885e+00   1.6088837e+00  -1.5442995e+00   1.8060014e+00   1.4294161e-01   7.8721149e-01   3.3838661e-01   1.1258478e+00   1.4553823e+00   3.6309824e+00  -1.3872806e+00   2.7195425e+00  -9.5735073e-01  -4.3589026e+00  -2.6918279e+00   2.5378543e+00   1.1917867e+00   1.9740759e+00  -1.2343951e+00   2.6506631e+00   1.3308375e+00  -5.4466484e-01  -6.9821397e-01   1.1173812e+00  -8.3500363e-01   1.7616486e+00  -3.3293505e+00  -5.4156602e-02  -4.2489206e+00  -1.7473699e-02  -4.0297665e-01  -2.4034053e+00   5.6645604e-01   1.5030882e+00   1.3828673e+00   6.8610452e-01  -2.8976543e+00   3.8993996e-01   2.9497975e+00  -3.0736480e+00  -2.0692606e+00   1.4866173e+00  -6.8130252e-01  -1.7297655e-01  -3.5958542e+00  -2.6470722e+00  -5.8778488e-01  -3.4914127e+00  -4.0852323e+00   1.7085226e+00   2.2119485e+00   3.1597277e+00  -4.7537508e+00   3.2066193e-02  -2.8994879e-02   6.5625561e-01  -1.3098119e+00  -3.7296261e-01   6.8083364e-02  -8.2774559e-01   5.1623401e-01   3.5974989e-01   1.6972007e-02
  -1.2306393e+00  -5.3672948e-01  -1.2506585e+00  -9.4508225e-01   5.5889781e-02  -2.0579239e-01  -4.6312315e-01  -1.9008016e+00   3.5441413e-01   5.5208595e-01   2.1761173e+00  -3.2914432e+00   2.5717680e+00  -1.7720473e+00   2.9941554e-01  -1.2439605e+00   2.1715940e+00  -3.8287101e+00   4.6075690e-01  -1.0559862e+00   4.0739782e+00  -5.2366980e+00   6.0719436e-01  -1.3917724e+00   2.6346527e+00  -3.4948846e+00  -1.8520540e+00   9.3172732e-01   1.4063853e+00  -1.4720167e+00   1.5388389e+00  -3.1230794e-01   6.6577669e-01  -2.0558394e-01   1.3093447e+00   1.4305233e+00   3.9881994e+00  -1.4669428e+00   3.4063088e+00  -1.2233617e+00  -4.5917660e+00  -2.2923622e+00   3.3168166e+00   1.6991417e+00   3.5615895e+00  -3.6162729e-01   3.3154454e+00   1.6533520e+00   3.8463017e-01  -3.8848053e-01   1.9090935e+00  -1.1292809e+00   2.6663476e+00  -2.7292830e+00   1.3087799e+00  -3.8417631e+00  -3.8368223e-04  -1.6984294e-01  -1.4898754e+00   7.0433109e-01   1.4593081e+00   1.4366538e+00   5.3634171e-01  -2.7603693e+00   7.5557075e-01   2.9180795e+00  -2.2431521e+00  -1.7143958e+00   1.5954923e+00  -2.5321965e-01  -8.8579235e-01  -4.1216414e+00  -3.4674592e+00  -1.1486562e+00  -4.0659916e+00  -5.2491226e+00  -3.5248550e-01  -4.4991492e-02   3.4919484e+00  -4.7541033e+00   5.2700846e-01  -1.3829251e-01   6.1898647e-01  -1.7900324e+00   2.7097405e-01   1.5348423e-01  -3.2155607e-01   5.1824999e-01   4.2498195e-01   2.3439926e-01
  -1.3848089e+00  -8.7975700e-01  -8.8231528e-01  -8.4845288e-01  -1.1167446e-01  -9.7751767e-01   3.3591827e-01  -1.5967249e+00  -8.5653114e-02   9.0863011e-01   2.5270866e+00  -2.9959770e+00   3.3041616e+00  -1.6341472e+00   6.6637717e-01  -1.5486124e+00   1.0167482e+00  -4.3506520e+00   2.0951266e-01  -8.0434651e-01   5.0743634e+00  -6.3927993e+00   6.6307450e-01  -1.4202086e+00   3.0296474e+00  -4.2978535e+00  -2.7540104e+00   2.5020640e-01   9.3097701e-01  -7.6849756e-01   1.8232008e+00  -6.1628438e-02   6.9295140e-01  -1.6675669e-01   2.4568790e+00   3.2254165e+00   3.6529002e+00  -6.2707583e-01   3.9032613e+00  -1.0685812e+00  -4.6702528e+00  -2.0300268e+00   4.7334400e-01   7.7156568e-01   1.0498776e+00  -1.6099663e-02   1.2516480e+00   5.2184407e-02  -4.2393874e-01  -5.7876919e-01   1.2556262e+00  -2.0782690e+00   2.2300579e+00  -3.3716768e+00   1.8225214e+00  -3.5884988e+00  -1.5763439e+00  -1.3213276e+00  -4.4120662e-01   2.6586593e-01   1.6478017e+00   4.4976918e-01   3.5464971e-01  -3.5032190e+00   4.2309065e-01   3.3334603e+00  -1.0400834e+00  -9.5329858e-01   8.0139615e-01  -4.6794711e-01  -1.0057228e+00  -4.1561743e+00  -4.3749000e+00  -6.6858747e-01  -4.8320588e+00  -5.6364246e+00  -7.6850799e-01   2.2200422e-01   3.2389026e+00  -7.2347555e+00   3.5395164e-01  -1.9007971e+00   6.2798990e-01  -2.4487649e+00   3.3869158e-01  -4.7260086e-01  -7.3763520e-01   4.6372643e-02   9.4434497e-02   5.7651084e-01
  -1.5149952e+00  -4.8523107e-01  -1.3442167e+00  -9.7659454e-01   2.8747073e-01  -1.2529461e+00   3.3620112e-02  -2.0811058e+00   8.9534382e-01   1.0231093e+00   1.6493478e+00  -3.1161542e+00   2.6203455e+00  -2.1371594e+00   2.9728030e-01  -1.9354781e+00   1.1631690e+00  -4.0757007e+00   8.1183236e-02  -7.2243849e-01   5.9256027e+00  -6.6829695e+00   3.7659582e-01  -1.6216916e+00   3.8269078e+00  -3.9593344e+00  -2.6093077e+00   5.3667924e-01   1.4203175e-01  -1.0942785e+00   1.6158088e+00  -7.4551015e-01   6.2950102e-01  -2.2115746e-01   2.9277797e+00   3.3068526e+00   3.9161142e+00  -1.3230825e+00   4.5873980e+00  -1.7824063e+00  -5.3777402e+00  -1.8985564e+00   2.5289238e+00   2.0814595e+00   4.1920991e+00   1.7854529e+00   2.5690792e+00   1.3823739e+00   8.3808039e-01   4.1018251e-01   1.8851796e+00  -2.2093777e+00   3.1284476e+00  -2.8519223e+00   2.9451821e+00  -3.4297586e+00  -1.0560652e+00  -8.2956001e-01  -3.6910842e-02   3.2339950e-01   1.2432281e+00   4.7303291e-01  -3.7080742e-03  -3.3596677e+00   8.2437094e-01   3.4208336e+00  -5.1372846e-01  -4.5978733e-01   1.2513803e+00   1.6857003e-01  -1.9182736e+00  -4.9666489e+00  -5.3325474e+00  -1.3338504e+00  -5.6739577e+00  -6.7771254e+00  -3.3248810e+00  -2.2321658e+00   3.4882056e+00  -6.2189792e+00   9.6079015e-01  -1.0698248e+00   8.1265182e-01  -2.5587428e+00   1.4111321e+00   5.3438193e-01   6.9122519e-01   6.2758140e-01   3.3112746e-01   7.9515382e-01
  -9.0967676e-01  -4.0541395e-01  -1.5218000e+00  -1.0824313e+00   4.8018037e-01  -7.1696223e-01  -9.1452031e-02  -1.9038026e+00   1.4751351e+00   8.5673126e-01   4.6542172e-01  -2.1354991e+00   1.8687952e+00  -1.6406803e+00   4.3664270e-01  -1.5183499e+00   5.8931681e-01  -3.3642600e+00  -8.0658346e-02  -4.8282713e-01   5.7430688e+00  -5.3558632e+00  -3.2791717e-01  -1.6851468e+00   3.5838344e+00  -2.3247888e+00  -1.9344481e+00   1.1215192e+00  -3.2259063e-01  -1.1024357e+00   1.0286724e+00  -1.0957945e+00   1.0930063e+00  -4.6130037e-01   4.0976843e+00   4.0172335e+00   3.4231243e+00  -1.2390036e+00   3.9636096e+00  -1.6751499e+00  -3.7472117e+00  -1.2364639e+00   2.3864772e+00   1.8430400e+00   5.1743369e+00   3.2740636e+00   1.7647072e+00   1.0119170e+00   9.2581712e-01   3.9956111e-01   1.2245517e+00  -2.4162346e+00   2.8265034e+00  -1.4349511e+00   3.4880558e+00  -2.4440751e+00  -4.1666656e-01  -8.6284286e-01   1.0098371e+00   2.0664650e-02   1.1445264e+00  -1.3003833e-01   3.5061963e-01  -2.7359074e+00   9.5650921e-01   2.4715038e+00   4.3101848e-01   2.8623409e-01   9.1242442e-01   7.0168229e-01  -1.8163609e+00  -4.3197861e+00  -4.1436897e+00  -1.4796155e+00  -4.5670360e+00  -5.6336605e+00  -3.5187721e+00  -2.7433609e+00   3.5453000e+00  -4.0797862e+00   1.6374650e+00  -2.1264938e-01   4.8552486e-01  -2.1654137e+00   2.0787580e+00   1.2262502e+00   7.0547979e-01   1.1395921e+00   8.4033620e-01   7.4988930e-01
  -4.7580592e-01  -5.9546405e-01  -1.3707308e+00  -1.0841802e+00   1.1763993e-01  -9.8491678e-01  -1.8497865e-01  -1.6215733e+00   1.1949884e+00   4.4436351e-01  -7.1390297e-02  -1.2724912e+00   1.2499209e+00  -1.0583024e+00   6.8638516e-01  -1.7300860e+00   3.6314081e-01  -1.9092570e+00  -1.2486090e-01  -2.7279026e-01   4.9594465e+00  -4.3397447e+00  -7.9051946e-01  -1.5626087e+00   2.6617462e+00  -1.7143622e+00  -2.1325172e+00   8.6371366e-01  -3.5402886e-01  -3.7340602e-01   6.9320479e-01  -9.6574582e-01   1.4447310e+00  -5.6539697e-01   3.8230001e+00   3.5782069e+00   2.7975081e+00  -7.7002150e-01   3.9146618e+00  -1.0020683e+00  -1.8291012e+00  -3.3411258e-01   2.1970028e+00   1.7053126e+00   5.6668589e+00   4.4719827e+00   1.0791041e+00   5.9893127e-01   1.0608760e+00   3.6232045e-01   5.0787093e-01  -2.5468091e+00   2.4254980e+00  -2.5123577e-01   3.7952188e+00  -1.2519710e+00  -1.0128077e-01  -1.0864217e+00   1.7009096e+00  -6.1762246e-01   8.7194581e-01  -7.0888526e-01   5.6125306e-01  -2.1145358e+00   6.9845900e-01   1.2958281e+00   1.3167212e+00   6.1277071e-01   4.9156922e-01   8.3695395e-01  -1.6616886e+00  -3.6089862e+00  -3.4026169e+00  -1.1801406e+00  -3.7183467e+00  -4.5493150e+00  -3.5407478e+00  -2.7775587e+00   3.4841237e+00  -2.1195290e+00   2.1243139e+00   3.3381732e-01   4.4193510e-01  -1.7097560e+00   2.1698028e+00   1.1982724e+00   4.9029197e-01   1.3625992e+00   5.3974854e-01   4.4874312e-01
   1.6424544e-01  -7.1696230e-01  -1.1236158e+00  -1.0933291e+00  -1.4995476e-01  -9.4819592e-01  -2.9084983e-01  -1.3799169e+00   7.4289435e-01   2.4974438e-01  -2.5689687e-01  -3.8934304e-01   8.5419182e-01  -4.3876977e-01   9.1136310e-01  -1.9166847e+00   2.5788805e-01  -5.5290002e-01  -9.8442033e-02  -2.8414857e-01   4.2400572e+00  -3.1820678e+00  -1.2783759e+00  -1.5613776e+00   1.9362974e+00  -1.2708827e+00  -1.9653492e+00   5.5551507e-01  -1.6632069e-01   5.1376790e-01   3.9409160e-01  -9.2898335e-01   1.2865338e+00  -1.0136819e+00   3.2833969e+00   2.7760563e+00   2.2546706e+00   1.3193478e-01   3.7842253e+00   7.4723452e-02   1.4762712e-01   6.9612744e-01   1.4924340e+00   1.3265768e+00   5.3661075e+00   5.0245195e+00   1.5154598e-01   3.5912980e-01   1.1179448e+00   3.1884628e-02  -3.6915005e-01  -2.7350585e+00   1.6194212e+00   1.0004041e+00   3.9997363e+00  -7.6055315e-02   2.3696874e-01  -1.1907225e+00   2.8278019e+00  -8.0955421e-01   9.1887468e-01  -1.0663751e+00   1.0281619e+00  -1.4206441e+00   5.5118756e-01   7.6897534e-02   2.3201558e+00   9.5321321e-01   4.6587699e-02   9.6579061e-01  -1.6544103e+00  -3.1654503e+00  -2.7529616e+00  -8.9732973e-01  -2.7544994e+00  -3.3731722e+00  -3.4936630e+00  -2.8697003e+00   3.4958180e+00  -3.4944613e-01   2.5698980e+00   4.7848172e-01   3.0400160e-01  -1.3366791e+00   2.0998657e+00   7.8383234e-01  -1.5555147e-01   1.3968715e+00   3.1681039e-01   2.6970612e-01
  -2.8845245e-01  -8.4169630e-01  -1.1624675e+00  -1.1200490e+00   2.0039371e-01  -1.1048891e+00  -4.1118893e-01  -1.5122249e+00   1.3608254e+00   1.4482771e-01  -1.1670850e+00  -4.8626632e-01   5.5559022e-01  -9.6460242e-01   6.8815643e-01  -2.3844325e+00  -3.6775205e-01  -2.5910797e-01  -9.9483953e-02  -7.6584809e-01   4.4538596e+00  -3.9084149e+00  -1.6487043e+00  -1.9331337e+00   2.4137683e+00  -1.7274037e+00  -1.9396949e+00   2.4169627e-01  -4.2636057e-01   1.2537417e+00  -4.1271707e-01  -2.3249224e+00   1.0553670e+00  -1.2827370e+00   2.7405056e+00   2.1637573e+00   2.2470491e+00   1.0020871e+00   4.2547877e+00   2.5401872e-01  -5.6558433e-01   4.2572890e-01   2.2926465e+00   2.0702158e+00   6.2916800e+00   5.2821734e+00   1.0501842e+00   1.2541124e+00   1.9946915e+00   7.8119365e-01   3.9922715e-01  -2.3473210e+00   1.7680177e+00   1.4194853e+00   4.6149328e+00   2.0865583e-01  -2.4854869e-01  -1.2298692e+00   3.2421578e+00  -8.0426057e-01   2.6267741e-01  -1.1449692e+00   1.2840531e-01  -1.2746016e+00   5.1826402e-01   6.1313132e-02   2.7215620e+00   1.0929582e+00   1.0528845e-02   9.6075944e-01  -2.0220894e+00  -4.2360774e+00  -3.1485916e+00  -9.0796487e-01  -3.6309862e+00  -5.0333536e+00  -5.0854626e+00  -4.4749937e+00   2.9610904e+00   3.5367427e-02   2.3356121e+00   1.7925068e-01   3.8042755e-01  -1.5866968e+00   2.1509889e+00   7.7509685e-01   5.8153097e-01   1.0474911e+00   2.4959073e-01   3.2971867e-01
  -1.3177513e+00  -7.2661239e-01  -1.4594301e+00  -1.3156866e+00   1.0823955e+00  -6.9310421e-01  -7.6105881e-01  -1.8500991e+00   2.6165225e+00   3.8087517e-02  -2.7990747e+00  -1.1766950e+00  -1.2340674e-01  -1.9205393e+00   1.7463649e-01  -2.8605355e+00  -1.6082561e+00  -5.7849285e-01  -3.0019352e-01  -1.6554010e+00   4.6478216e+00  -4.6643939e+00  -1.8606273e+00  -2.3351978e+00   3.2825472e+00  -2.2377714e+00  -1.5615980e+00   3.7612028e-01  -1.1599610e+00   1.1382698e+00  -8.4534989e-01  -3.7744059e+00   2.7767684e-01  -1.7584216e+00   1.9864770e+00   1.2982764e+00   2.4310578e+00   1.3382200e+00   4.4914600e+00  -4.6773679e-01  -2.4952167e+00  -4.1846905e-01   4.2515706e+00   3.3714093e+00   8.4690723e+00   5.6939163e+00   2.8864224e+00   2.4341515e+00   3.9107909e+00   1.9320700e+00   2.1251287e+00  -1.6047962e+00   2.6990781e+00   2.2747024e+00   5.3854176e+00   1.7295905e-01  -9.2226517e-01  -9.2919443e-01   3.6413863e+00  -3.7743132e-01  -6.6645128e-01  -7.4084603e-01  -1.6758389e+00  -1.3979064e+00   4.5724585e-01   3.3550594e-01   3.0114289e+00   1.2071844e+00   9.5973611e-02   8.2010514e-01  -2.6615276e+00  -5.6733101e+00  -3.9217499e+00  -1.2313679e+00  -5.1602115e+00  -7.2727465e+00  -6.9114608e+00  -6.8705054e+00   1.5284427e+00  -4.0133691e-01   1.4622417e+00  -4.2482304e-01   2.2416549e-01  -2.2513233e+00   2.2380270e+00   8.1370292e-01   1.5027896e+00   8.8199685e-01   4.7952604e-01   2.4123454e-01
  -1.1673120e+00  -7.8981953e-01  -1.1718032e+00  -1.3052917e+00   8.1370813e-01  -9.5035248e-01  -6.7186276e-01  -1.6825518e+00   2.1607323e+00  -2.8042810e-01  -3.0954835e+00  -9.4078446e-01  -4.7536442e-01  -2.1349238e+00  -3.3849893e-02  -2.8414175e+00  -2.4682172e+00  -4.2583818e-01  -3.2015274e-01  -1.4469901e+00   4.5085451e+00  -4.3303822e+00  -1.8282297e+00  -2.3170652e+00   3.0030227e+00  -1.9122062e+00  -1.6881634e+00   2.0774259e-01  -1.6874729e+00   1.3579345e+00  -9.1665588e-01  -3.8847112e+00   2.6157758e-01  -1.4268687e+00   2.1520599e+00   1.9521531e+00   1.7716739e+00   1.8246544e+00   4.2322160e+00  -2.1927739e-01  -2.1666521e+00   1.6477742e-01   3.7384946e+00   3.2461130e+00   7.7555561e+00   5.9716022e+00   2.3004291e+00   2.0390353e+00   3.9481392e+00   2.2940141e+00   1.5264647e+00  -1.3073901e+00   2.0553322e+00   2.0393657e+00   5.0889674e+00   2.4487721e-01  -1.3169258e+00  -1.1940867e+00   4.0031035e+00  -3.3575855e-01  -1.0995761e+00  -1.2240701e+00  -2.1133992e+00  -1.6102291e+00  -2.3161070e-02  -1.1680303e-01   3.4555861e+00   1.6202809e+00  -2.2890299e-01   9.3842733e-01  -2.3754180e+00  -5.6430386e+00  -3.6846959e+00  -6.0643917e-01  -5.5093003e+00  -6.6159848e+00  -6.6364315e+00  -6.7664051e+00   5.0450494e-01  -5.9922907e-01   8.6102646e-01  -8.9809293e-01   1.8933253e-01  -2.1469772e+00   1.7950498e+00   7.5588223e-01   1.6262723e+00   8.4877947e-01   2.8880315e-01   6.1528918e-02
  -1.2094031e+00  -9.4160564e-01  -9.5042520e-01  -1.3310390e+00   5.9286883e-01  -9.1464250e-01  -8.2283768e-01  -1.5128898e+00   1.9077117e+00  -6.2076719e-01  -3.5594160e+00  -6.6740363e-01  -8.8122263e-01  -2.1121870e+00  -6.6519132e-02  -2.7564996e+00  -3.1481200e+00  -2.2007679e-02  -4.7442735e-01  -1.6101087e+00   3.8722843e+00  -3.6200165e+00  -1.9715697e+00  -2.3037263e+00   2.4104111e+00  -1.7600520e+00  -1.5626439e+00  -1.2345793e-02  -1.8813739e+00   1.5679180e+00  -1.2149728e+00  -4.2039431e+00  -1.0521756e-02  -1.5293112e+00   1.6846586e+00   1.6966196e+00   1.4203115e+00   2.5652385e+00   4.0919982e+00   2.9175833e-01  -1.3362296e+00   7.4249770e-01   3.3765232e+00   3.2894703e+00   7.0595261e+00   5.8250435e+00   2.0214304e+00   2.0981269e+00   4.0876454e+00   2.3572997e+00   1.2269238e+00  -9.2236467e-01   1.5135474e+00   2.5159647e+00   4.9359147e+00   7.4606908e-01  -1.6259724e+00  -1.3748785e+00   4.2312020e+00  -4.1229027e-01  -1.5164239e+00  -1.4072769e+00  -2.5604136e+00  -1.3424916e+00  -4.8414835e-01  -7.8639216e-01   3.8029232e+00   1.8310809e+00  -6.0712019e-01   7.3685971e-01  -2.1274706e+00  -5.5288019e+00  -3.2869155e+00  -2.3083689e-01  -5.5205783e+00  -6.1004819e+00  -6.3704024e+00  -6.4880531e+00  -1.8136189e-01  -3.1202158e-01   4.0742257e-01  -1.2319531e+00   6.8389798e-02  -2.1197597e+00   1.2513757e+00   4.6027535e-01   1.5314187e+00   7.6251182e-01   5.5836197e-02  -2.0979043e-01
  -7.9898805e-01  -1.1985706e+00  -5.0854455e-01  -1.2787061e+00  -5.6813070e-02  -9.7696940e-01  -7.6158562e-01  -1.3215491e+00   1.1485681e+00  -8.4368034e-01  -3.2754806e+00  -1.1805691e-01  -9.3583943e-01  -2.0978611e+00   1.4524456e-01  -2.4388417e+00  -3.5548717e+00   3.9075381e-01  -2.6063464e-01  -1.3303941e+00   3.2331455e+00  -2.5377547e+00  -1.8334862e+00  -2.1558436e+00   1.6077284e+00  -7.4478864e-01  -1.5558347e+00  -1.4783227e-01  -1.8250277e+00   1.8952995e+00  -1.2691617e+00  -3.9088208e+00   4.7890921e-01  -1.0493433e+00   1.0289921e+00   1.4513188e+00   4.2093930e-01   2.8744917e+00   3.9078597e+00   9.5575055e-01   1.6498864e-01   1.9115442e+00   2.3116906e+00   2.5958826e+00   5.5483681e+00   5.5296813e+00   8.8497785e-01   1.2930052e+00   3.5392505e+00   2.3569615e+00   2.9662812e-01  -5.0460051e-01   4.2587757e-01   2.2423590e+00   4.3009229e+00   9.4535300e-01  -1.8981588e+00  -1.7371911e+00   4.1502472e+00  -6.0011422e-01  -1.9040127e+00  -2.0917634e+00  -2.4632161e+00  -1.2587023e+00  -9.1185510e-01  -1.4408237e+00   4.0039564e+00   1.8645692e+00  -9.8612089e-01   7.5408645e-01  -1.1833009e+00  -4.8356427e+00  -2.2326383e+00   5.4978910e-01  -4.8583002e+00  -4.8550456e+00  -5.4943955e+00  -5.1917674e+00  -7.0335474e-01   3.1610493e-01   1.5143516e-01  -1.1359371e+00   1.5794262e-01  -1.6403719e+00   5.3747930e-01   3.2756441e-01   1.0745427e+00   6.1251049e-01  -1.6022557e-01  -4.8240533e-01
  -5.6815171e-01  -9.5589436e-01  -3.9132668e-01  -1.2681509e+00  -5.0946887e-01  -3.6039393e-01  -1.1726361e+00  -1.0881850e+00   9.8404917e-01  -1.0921170e+00  -3.8600561e+00   8.5067120e-01  -1.5954591e+00  -1.2018402e+00   5.4774779e-01  -1.3828944e+00  -3.8838796e+00   1.2379447e+00  -5.5605586e-01  -9.9544305e-01   1.8890547e+00  -8.3916081e-01  -1.7135920e+00  -1.5195056e+00   3.2917852e-01   6.5966074e-01  -1.1106537e+00   3.7081462e-01  -2.0606623e+00   1.6009286e+00  -1.2374313e+00  -3.3971825e+00   5.2388112e-01  -8.1419964e-01   9.7125713e-01   9.6662262e-01  -1.2323787e-01   3.2363002e+00   3.2978561e+00   1.6702516e+00   1.7887695e+00   2.4902998e+00   2.0763042e+00   2.4801974e+00   5.0641504e+00   5.3156267e+00   1.2551138e-01   1.5132106e+00   2.9880724e+00   1.8881641e+00  -4.8381341e-01  -1.6847316e-01  -3.6581911e-01   3.0920209e+00   3.3795053e+00   1.4835825e+00  -1.4190458e+00  -1.8441096e+00   3.6001620e+00  -1.3752103e+00  -2.2548443e+00  -2.4270650e+00  -2.4657874e+00  -2.8504891e-01  -1.3210148e+00  -2.2339480e+00   3.5954745e+00   1.6009876e+00  -1.3355542e+00   3.0621818e-01  -5.7027094e-01  -3.6881224e+00  -1.2716781e+00   1.2625513e+00  -3.7926523e+00  -2.7239161e+00  -4.0903835e+00  -2.4621569e+00  -7.3813162e-01   1.8818234e+00   3.3884553e-01  -2.1457268e-01   1.1633101e-01  -9.2712092e-01   3.6911911e-01   6.8619813e-01   3.6495758e-01   9.2077716e-01  -2.0712702e-01  -8.6381599e-01
   1.0206845e-01  -9.7799413e-01  -6.9831312e-02  -1.2115233e+00  -8.2328628e-01  -1.0762684e-01  -1.3754629e+00  -1.1177025e+00   2.6404290e-01  -1.0921451e+00  -3.2315500e+00   1.0708578e+00  -1.6220334e+00  -1.2870026e+00   5.5516175e-01  -1.4968285e+00  -3.5522828e+00   1.7671151e+00  -1.0875718e-01  -1.1459376e+00   1.1232018e+00   2.7134149e-01  -1.7318585e+00  -1.4099985e+00  -2.2811004e-01   1.4278625e+00  -6.3141979e-01   1.1276616e-01  -1.4710743e+00   1.8284900e+00  -1.3020893e+00  -3.0606726e+00   5.4276259e-01  -8.6162291e-01  -3.8772487e-01  -4.3045780e-01  -8.1259662e-01   3.5739045e+00   2.9313724e+00   2.5955107e+00   3.0540621e+00   3.9228022e+00   2.0041664e+00   1.8797874e+00   4.2555694e+00   4.1783261e+00  -1.1561185e-01   1.3445140e+00   3.0910456e+00   1.5845087e+00  -6.9072755e-01   4.5436320e-01  -1.0532146e+00   3.0988924e+00   2.8760382e+00   1.4775782e+00  -1.0543678e+00  -1.3870551e+00   3.8019398e+00  -8.3794413e-01  -2.3031788e+00  -2.4230583e+00  -2.0728764e+00   2.9420147e-01  -1.3325316e+00  -2.9704261e+00   3.5466843e+00   1.2071410e+00  -1.2794321e+00   6.3510717e-01   5.9638955e-02  -3.2263706e+00  -3.8514740e-01   1.8374896e+00  -2.7834908e+00  -1.4913549e+00  -3.5954366e+00  -1.8793933e+00  -1.0329131e+00   2.8351631e+00   3.1521302e-01   4.0725305e-03   9.5375639e-02  -4.7900029e-01  -3.4714753e-01   2.4048195e-01  -5.4438341e-01   4.4972679e-01  -3.1501263e-01  -1.0890360e+00
  -9.5971949e-01  -1.2294473e+00   5.0725196e-01  -1.0377940e+00  -1.2416084e+00  -6.4292746e-01  -7.8087568e-01  -8.6662397e-01  -4.8539075e-01  -8.8284282e-01  -2.7492840e+00   4.5384470e-01  -8.6517566e-01  -1.8340730e+00   5.8986374e-01  -1.4670869e+00  -5.2243060e+00   1.9676400e-01  -4.7478835e-01  -1.2669563e+00   1.4699336e+00  -1.2278190e+00  -6.7742762e-01  -9.8427592e-01  -2.1711811e-01  -1.3485315e-01  -1.7525538e+00  -4.9131071e-01  -2.2724296e+00   1.6924618e+00  -4.8171568e-01  -2.4607468e+00  -3.2971425e-01  -4.2563125e-01  -5.0727231e-01   6.1683712e-01  -9.6936060e-01   4.4716159e+00   3.4176455e+00   2.4796457e+00   1.4150353e+00   3.4648444e+00   7.0188023e-02   1.5327557e+00   6.8705694e-01   2.5007886e+00  -9.6019446e-01   2.6702118e-01   2.4486183e+00   1.7437845e+00  -3.8999637e-01   8.4373721e-01  -1.2020436e+00   1.5087906e+00   2.1811404e+00   6.3574604e-01  -3.5630162e+00  -2.4941977e+00   3.2614780e+00  -8.8957131e-01  -2.7323175e+00  -2.7567251e+00  -3.5434836e+00  -9.5315259e-01  -2.2769343e+00  -1.9315283e+00   3.3260258e+00   1.1716581e+00  -2.0108484e+00  -5.6067591e-01   5.3944007e-01  -3.3422051e+00  -1.8324597e+00   3.1108627e+00  -4.7481992e+00  -2.1732672e+00  -2.7943576e+00   1.5516091e-01  -2.5942378e+00  -2.1087921e+00  -1.4139715e+00  -2.7472249e+00   1.5367102e-01  -1.4734392e+00  -1.4713865e+00  -7.9981943e-01  -1.0479323e+00  -5.1732721e-01  -9.7741069e-01  -1.0951805e+00
  -1.2045520e+00  -2.9052424e-01  -1.2361412e-01  -1.2103908e+00  -5.2743584e-01   4.8541479e-01  -1.7489097e+00  -1.7994474e+00   8.7226545e-01  -3.6104009e-01  -3.1953302e+00  -6.3068983e-01  -1.7352111e+00  -3.0152545e+00  -1.1071118e-01  -1.4674612e+00  -4.3929885e+00  -5.1067292e-01  -3.9434009e-01  -1.8595207e+00   1.7581520e+00  -7.1925263e-01  -3.1534130e-01  -8.9763154e-01   5.5735689e-01   6.3906728e-01  -4.1865062e-01   6.6121765e-01  -2.8368776e+00  -2.8237164e-01  -6.8069158e-02  -2.5723451e+00  -1.4344507e+00  -6.8921751e-01  -1.8170395e+00  -1.3420953e+00  -3.8132592e-01   2.4344452e+00   3.7698531e+00   1.1065206e+00  -2.8405156e-01   3.3570144e+00   4.4830906e+00   3.5251399e+00   4.7534194e+00   2.3347149e+00   2.5933951e+00   2.8465117e+00   4.5895557e+00   2.8909289e+00   1.7457229e+00   2.0793944e+00   5.2005088e-01   2.0851605e+00   2.6875721e+00  -3.1044382e-01  -2.3958063e+00  -7.8298515e-01   2.7877311e+00   5.3115719e-01  -3.1480909e+00  -1.4392521e+00  -4.1377995e+00  -6.7907465e-01  -1.6628405e+00  -1.5038617e+00   2.3645153e+00   7.3769234e-01  -8.7270348e-01  -8.4898645e-02  -5.5943473e-02  -4.2346196e+00  -2.6769469e+00   2.3993132e+00  -5.4308142e+00  -3.1160538e+00  -5.1908467e+00  -2.1972749e+00  -2.8504201e+00  -1.8646683e+00  -1.4470319e+00  -1.6763755e+00   3.8222629e-01  -1.5800895e+00  -9.7751074e-01   1.8737343e-01   2.1090076e-01  -1.3093208e-01  -2.0084025e-01  -1.0551485e+00
  -2.1211107e+00  -2.9085552e-01  -4.7629818e-02  -1.1858820e+00  -1.0009724e+00  -8.7029165e-02  -1.8547100e+00  -1.6267647e+00   5.0239577e-01  -9.2092611e-01  -3.7805364e+00  -6.2157586e-01  -2.1267476e+00  -2.9314059e+00  -6.0273056e-02  -1.1292394e+00  -5.3701047e+00  -3.7052173e-01  -6.3987840e-01  -1.4748012e+00   3.0698466e-01  -2.9670540e-01   3.2291698e-01  -1.4532183e-01  -3.6274518e-01   1.3120871e+00  -1.1690544e+00   4.0657088e-01  -3.1826115e+00  -9.6773605e-01   5.6250152e-01  -1.5604153e+00  -6.1568924e-01   3.4867888e-01  -2.4180463e+00  -1.5927537e+00  -1.1295986e+00   2.2954699e+00   3.3143880e+00   7.2806289e-01  -3.3232574e-01   3.8808903e+00   4.6352506e+00   3.3242507e+00   4.5423378e+00   2.0850456e+00   2.1516748e+00   2.0294317e+00   4.7578453e+00   2.9010521e+00   2.0362629e+00   2.5423250e+00   8.4241525e-01   1.5747728e+00   1.7199795e+00  -5.0146527e-01  -3.3037769e+00  -8.9134526e-01   9.0167175e-01  -4.4274284e-01  -4.3724257e+00  -1.6795697e+00  -5.5777479e+00  -3.1466353e-01  -2.3661767e+00  -1.2848637e+00   1.6903588e+00   2.1286775e-01  -9.7566617e-01  -4.7831108e-01   5.9192347e-01  -2.9394403e+00  -2.4992807e+00   2.9083261e+00  -5.4811105e+00  -2.2666270e+00  -3.8472904e+00   6.1778299e-01  -4.0163206e+00  -2.1107040e+00  -2.1147536e+00  -1.2099645e+00   2.8327733e-01  -1.4759482e+00  -1.4471846e+00   4.6008804e-01  -2.8166646e-01  -1.3553887e-01  -7.9606021e-01  -1.6582905e+00
  -2.0238635e+00  -3.6150288e-02  -1.2413535e-01  -1.0480624e+00  -1.0318322e+00   4.6220247e-01  -2.0571940e+00  -1.5221714e+00   8.3850470e-01  -6.1412627e-01  -3.6400078e+00  -3.7254343e-01  -2.0792548e+00  -2.6915759e+00   2.5446839e-02  -1.3846560e-01  -5.0806174e+00  -8.8011197e-01  -8.9880747e-01  -1.3863314e+00   1.9749805e-01   4.9576482e-01   2.5692871e-01   7.9913171e-02  -6.1989336e-01   2.1013623e+00  -2.7566968e-01   8.4609168e-01  -3.0915706e+00  -1.9181059e+00   2.8576893e-01  -1.5535422e+00  -6.2823241e-01   3.7480085e-01  -1.7650982e+00  -9.8701426e-01  -8.9574777e-01   2.0122580e+00   3.1232417e+00   8.0193517e-01   3.5341814e-01   4.1236038e+00   4.1819641e+00   3.2933015e+00   3.3868008e+00   9.1840976e-01   2.2521151e+00   2.7189766e+00   3.9037384e+00   2.3530396e+00   1.9782071e+00   2.7574048e+00   7.4438879e-01   1.4890680e+00   1.5036131e+00  -4.1285750e-01  -3.0259924e+00  -5.8641808e-01   1.5389401e-01  -3.5807812e-01  -4.4542726e+00  -1.4047314e+00  -5.2309346e+00   3.9059232e-01  -2.3685727e+00  -1.0841257e+00   9.9748492e-01   2.7034099e-01  -8.7170859e-01  -4.6880369e-01   7.6246640e-01  -2.3277328e+00  -2.1225839e+00   2.5516485e+00  -4.9085385e+00  -1.5945103e+00  -3.9374603e+00   1.8105241e+00  -3.2498813e+00  -2.0886346e+00  -1.7862527e+00  -7.6363016e-01   3.5964592e-01  -1.3746629e+00  -1.4192406e+00   9.7121263e-01   7.3136885e-02  -7.5208601e-02  -4.2685965e-01  -1.4644666e+00
  -1.7206766e+00  -6.7953240e-02   2.4884440e-01  -7.4891214e-01  -1.6895117e+00   6.3125618e-02  -1.8267647e+00  -1.3062308e+00   4.2554243e-02  -8.0228633e-02  -2.0298109e+00  -3.6664864e-02  -1.1963992e+00  -2.2582536e+00   3.4840342e-01   4.3301495e-01  -4.2352729e+00  -1.1161677e+00  -9.3161876e-01  -1.0156382e+00   2.2624548e-01   7.2224722e-01   4.7331541e-01   3.5931706e-01  -1.0419306e+00   2.0265364e+00  -2.2158576e-01   3.5342876e-01  -2.3732777e+00  -2.0038590e+00   3.9118525e-01  -9.1255073e-01  -5.3403281e-01   6.5068498e-01  -1.8505912e+00  -6.7300103e-01  -9.0069466e-01   2.1091058e+00   3.5477395e+00   1.5292208e+00   1.3839214e+00   4.7524584e+00   2.0848464e+00   2.5889053e+00   2.9019973e-01  -7.6875729e-01   1.3064028e+00   2.7735288e+00   2.2377072e+00   1.4451530e+00   1.1675259e+00   2.4132800e+00  -2.1811286e-02   3.5027358e-01   1.0186313e+00  -3.2010154e-01  -3.2620077e+00  -7.1108301e-01  -6.7193784e-01  -4.6885730e-01  -4.2583744e+00  -1.3896674e+00  -4.3711515e+00   8.3042913e-01  -2.5649253e+00  -6.6641121e-01   4.8595449e-01   2.3640501e-01  -8.7068128e-01  -5.4935915e-01   9.1710640e-01  -1.6376481e+00  -2.2686705e+00   2.4691115e+00  -4.3344939e+00  -8.9645561e-01  -3.9363840e+00   3.7758155e+00  -2.0434885e+00  -2.7753588e+00  -1.3070723e+00  -8.8063500e-01   7.7312564e-01  -1.2606388e+00  -1.7539012e+00   7.9795754e-01  -1.7585314e-02  -4.2305646e-01  -7.1730869e-01  -1.1073740e+00
  -1.1193225e+00   2.4133349e-01   1.1070461e-01  -6.1549363e-01  -1.3289326e+00   1.0990454e+00  -2.0132958e+00  -1.3787599e+00   6.2242945e-01   6.4812403e-01  -1.4791262e+00   2.2398941e-01  -9.6105968e-01  -2.1708810e+00   5.1738086e-01   1.0953073e+00  -3.2931444e+00  -1.5854680e+00  -7.8435411e-01  -1.1400169e+00   2.7401176e-01   1.7685323e+00   2.2671899e-01   3.4159818e-01  -8.4789662e-01   3.3181717e+00   1.3191889e+00   1.0098651e+00  -1.7505442e+00  -2.7436339e+00   1.1174746e-01  -8.5466359e-01  -3.6092802e-01   3.8846402e-01  -1.6668574e+00  -1.0160593e+00  -8.1835697e-01   1.5174723e+00   3.1617825e+00   1.7191001e+00   2.2943937e+00   5.3709164e+00   1.9987582e+00   2.2062827e+00  -2.2975262e-01  -1.9285070e+00   1.5379763e+00   3.3928022e+00   1.7456564e+00   8.5709758e-01   1.3877723e+00   2.6095713e+00   6.0064737e-03   6.8618110e-01   1.1435866e+00  -2.7500823e-01  -2.4906361e+00   7.3494578e-02  -8.2365153e-01   2.2586167e-01  -3.9412764e+00  -1.0255530e+00  -3.3276383e+00   1.7125478e+00  -2.0106042e+00  -5.5484042e-01   3.0629553e-02   2.2531530e-01  -4.9117349e-01  -6.4223200e-02   1.0288839e+00  -1.1531377e+00  -1.4908053e+00   1.8948868e+00  -2.9255756e+00  -4.5584566e-01  -4.6433187e+00   3.7950712e+00  -9.4196863e-01  -2.0461718e+00  -4.6251086e-01  -1.2927012e-01   8.1708321e-01  -1.0265706e+00  -1.4577107e+00   1.1792648e+00  -5.2069617e-02  -5.4967628e-01   4.6184442e-02  -7.7780784e-01
  -1.7285305e+00   4.0694617e-01   3.7240680e-01  -2.9274386e-01  -1.7715216e+00   5.4117854e-01  -1.3549598e+00  -1.0741478e+00   3.6189214e-01   1.1978990e+00  -8.9307249e-01   1.6187035e-01  -2.6281053e-01  -2.0342681e+00   6.8809562e-01   1.8002523e+00  -3.8279605e+00  -2.8987781e+00  -1.2559717e+00  -3.8796727e-01   8.5533442e-01   3.0802642e-01   1.2683585e+00   1.1336795e+00  -8.4664917e-01   2.7010230e+00   2.8885988e-01   1.1325459e+00  -2.5115479e+00  -3.3263698e+00   9.1834757e-01   2.6884123e-01  -3.7024989e-01   1.3807758e+00  -2.4769796e-01   8.9098960e-01  -7.8853638e-01   1.4098567e+00   3.4307534e+00   1.2763299e+00   7.0357176e-01   4.1488033e+00   7.4469821e-01   2.0982462e+00  -2.4145822e+00  -2.6767210e+00   8.5684912e-01   2.7782802e+00   2.7193540e-01   9.2664152e-01   1.2967503e+00   2.5271457e+00   2.3599085e-01  -1.0340383e+00   3.0104998e-01  -1.1166300e+00  -3.8282379e+00  -8.1896175e-01  -2.3048278e+00  -5.1496611e-01  -4.2409001e+00  -1.4735250e+00  -3.8769691e+00   9.3702604e-01  -2.6531175e+00   8.7505580e-01  -9.4302347e-01   2.0551100e-01  -7.2719403e-01  -9.0316191e-01   1.2266463e+00  -4.9314130e-01  -2.7243768e+00   2.7622415e+00  -4.0582213e+00  -5.8161881e-01  -4.0365906e+00   6.6642085e+00  -1.0524174e+00  -5.5561754e+00  -9.0612115e-01  -1.2354024e+00   1.1453570e+00  -1.3822016e+00  -1.4201694e+00   1.4837658e+00   1.2366929e-01  -9.0138699e-01  -2.9291712e-01  -4.8906800e-01
  -1.7777199e+00   5.9318057e-01   2.7348498e-01  -2.6037539e-01  -1.6942376e+00   7.4489743e-01  -1.3273425e+00  -7.4321627e-01   4.9451616e-01   1.3284357e+00  -8.7976043e-01   5.6602480e-01  -4.4394862e-01  -1.3276722e+00   9.1141968e-01   2.6251999e+00  -3.5434964e+00  -2.8890733e+00  -1.6625496e+00   1.3235995e-01   8.8547876e-02   1.4109563e+00   1.2069007e+00   1.4627133e+00  -1.3125118e+00   3.7836714e+00   8.6223430e-01   1.5358486e+00  -2.1684102e+00  -4.2308762e+00   1.3594284e+00   1.1276435e+00   5.1480016e-01   1.8992295e+00   4.4005309e-01   1.5200180e+00  -1.0276209e+00   5.2395745e-01   2.6578391e+00   9.5625583e-01   1.5394943e+00   4.5871931e+00   1.0360011e-01   1.7178664e+00  -2.5966539e+00  -2.3852027e+00   2.0935244e-01   2.4876984e+00  -2.6026060e-01   3.7324629e-01   8.9644651e-01   2.0864519e+00   4.1015994e-01  -7.5770169e-01   8.3431861e-02  -6.6402614e-01  -3.4865964e+00  -5.7349497e-01  -3.2897560e+00  -1.0884042e+00  -4.4750615e+00  -1.4618919e+00  -3.7285820e+00   1.6408488e+00  -2.9874031e+00   9.0056846e-01  -1.2848133e+00   4.5564874e-01  -6.0925192e-01  -7.5878275e-01   1.1053240e+00   7.2565995e-01  -1.9009017e+00   2.2113122e+00  -2.9454424e+00   7.5749983e-01  -3.6280690e+00   7.9471298e+00  -5.8536273e-01  -4.9392637e+00  -4.7996753e-01  -3.1878187e-01   1.0546537e+00  -1.0766752e+00  -1.1358624e+00   1.9818077e+00   1.2743828e-01  -3.0310454e-01  -1.6976366e-01  -6.2535135e-01
  -1.9249670e+00   8.4433723e-01   1.2575527e-01  -4.0984716e-02  -1.7306671e+00  -2.1586139e-01  -1.3166057e+00  -9.6683697e-01   5.8436955e-01   1.5564842e+00  -3.2257668e-01   1.9218209e-01  -2.3502789e-01  -1.7603191e+00   4.1816943e-01   2.1740972e+00  -2.2961644e+00  -2.9087817e+00  -1.5576606e+00   3.6280620e-01   4.5013978e-01   3.2366984e-01   1.3206319e+00   1.5171661e+00  -8.0234241e-01   3.1422643e+00   4.7128079e-01   1.1028911e+00  -1.9260802e+00  -4.2465211e+00   1.1743490e+00   9.9121239e-01   7.2600933e-01   2.3077990e+00   4.4335955e-01   1.2741855e+00  -5.4772523e-01   3.7744746e-01   3.1807766e+00   9.2751790e-01   3.6734212e-01   4.1774243e+00   1.4710851e+00   2.5601034e+00  -1.5993375e+00  -2.5954053e+00   1.5782275e+00   3.8126786e+00  -9.7427499e-02   7.5874957e-01   1.5243356e+00   2.1670970e+00   1.1912158e+00  -1.6366615e+00   2.0297593e-01  -1.0014499e+00  -3.2324429e+00   7.2477442e-02  -4.5338641e+00  -9.7683426e-01  -4.9113759e+00  -9.3906788e-01  -3.7277758e+00   2.0071692e+00  -2.8152079e+00   1.6298340e+00  -1.9955376e+00   3.2942506e-01   2.3236018e-01  -3.2738280e-01   2.9557808e-01   4.1202636e-01  -3.0698460e+00   1.6212497e+00  -3.5810201e+00  -6.1679644e-01  -5.1528424e+00   7.3104479e+00   2.2641973e-01  -4.8700302e+00   6.9753521e-02   2.2789276e-01   1.4110200e+00  -1.1298566e+00  -6.6013577e-01   2.5726111e+00   1.2542978e+00  -4.6730968e-01  -4.9210244e-01  -3.1124691e-01
  -1.6033149e+00   1.3658221e+00  -4.5051892e-01  -5.8107646e-02  -5.6393673e-01   1.3359135e+00  -1.5567029e+00  -1.2001441e+00   2.3542487e+00   2.4383720e+00  -7.0833651e-01  -1.4129442e-01  -4.4292851e-01  -2.1552903e+00   2.9380359e-02   2.5229983e+00  -1.4405257e+00  -3.9992197e+00  -1.7049016e+00  -1.8187972e-01   1.2672480e+00   5.6782596e-01   8.2743579e-01   1.1087075e+00   2.2883052e-01   3.6811863e+00   2.2928183e+00   2.4294691e+00  -1.9372730e+00  -5.5235754e+00   6.7508890e-01   2.7683051e-01   8.9113467e-02   1.4674766e+00   1.3539076e+00   1.3115948e+00   3.5927262e-01  -8.2235287e-01   2.8236078e+00  -3.0477146e-02  -4.9872912e-01   2.9553460e+00   3.3088140e+00   3.5084270e+00   4.3592782e-01  -2.5030601e+00   3.6195400e+00   5.3623632e+00   5.0782283e-01   1.1377440e+00   2.7575897e+00   2.5152610e+00   2.4541532e+00  -3.8984487e-01   1.2478123e+00  -9.5893224e-01  -2.1086585e+00   1.1172385e+00  -4.0821951e+00   2.8680693e-01  -4.5841151e+00   3.2432645e-02  -3.1122082e+00   2.2945524e+00  -2.1359739e+00   1.9992043e+00  -2.2648882e+00   8.9960699e-01   8.7746290e-01   2.1555059e-01  -6.0851195e-01  -1.1855347e-01  -2.9804548e+00   2.1433701e-01  -3.2601948e+00  -1.8877764e+00  -7.2274920e+00   4.3568934e+00   9.9062136e-01  -4.8179526e+00   6.7248498e-01   5.4956385e-01   1.2675814e+00  -1.4585048e+00   3.2963672e-01   3.3530790e+00   2.5466524e+00  -1.8351930e-01   7.9432959e-01   1.9868350e-01
  -1.2518793e+00   1.2660862e+00  -3.7629513e-01   9.2084322e-02  -7.0689951e-01   8.8498116e-01  -1.3013183e+00  -8.6683521e-01   2.1158419e+00   2.4463063e+00  -3.3984701e-01   1.9564813e-01  -4.0853821e-01  -1.7176428e+00  -1.8349421e-02   2.3966511e+00  -5.9639552e-01  -3.4650144e+00  -1.7506860e+00   2.2089502e-01   7.8871349e-01   6.1269000e-01   6.0748194e-01   1.1990436e+00  -1.9164748e-01   3.6354694e+00   2.0844212e+00   2.2396632e+00  -1.3709879e+00  -5.2580279e+00   5.0905966e-01   6.5869791e-01   7.9007979e-01   1.7538195e+00   1.7173840e+00   1.4323787e+00   2.9019154e-01  -8.8602227e-01   2.4457727e+00   2.3805303e-01  -3.8209485e-02   2.6410992e+00   3.2744295e+00   3.4551335e+00   6.5585995e-01  -1.9930780e+00   3.5364445e+00   5.2287259e+00   9.9692148e-02   1.0454543e+00   2.3831870e+00   2.2885844e+00   2.6127310e+00  -2.5749069e-01   1.1750192e+00  -4.5020249e-01  -1.5965031e+00   1.2026179e+00  -4.6490076e+00  -1.2279942e-01  -4.7144426e+00   9.3297543e-03  -2.5980998e+00   2.6988304e+00  -2.4070514e+00   1.7706896e+00  -2.4076018e+00   1.1011370e+00   1.0943147e+00   4.5465899e-01  -9.5933386e-01   5.5370360e-01  -2.5785856e+00  -1.0105709e-01  -2.6015383e+00  -1.6653856e+00  -7.1590706e+00   4.3636714e+00   1.5408457e+00  -4.0121530e+00   1.2042953e+00   1.0232828e+00   1.2905769e+00  -1.1722037e+00   5.6204960e-01   3.5335017e+00   2.8531786e+00  -5.3327478e-02   5.3868382e-01   1.6241187e-01
  -1.1063410e+00   1.2495575e+00  -4.1184706e-01   1.8423754e-01  -3.1589834e-01   9.8672384e-01  -1.0180774e+00  -7.2066271e-01   2.4691807e+00   2.9174518e+00   9.0999622e-02  -3.6561387e-02  -1.1636758e-01  -1.8395800e+00  -3.3704214e-01   2.0774786e+00   1.9782889e-01  -3.8449015e+00  -1.8814101e+00  -2.8872781e-03   1.2860328e+00  -8.4989820e-02   3.3831882e-01   8.3727620e-01   2.8629222e-01   2.5963994e+00   2.3444553e+00   2.3048896e+00  -1.0241514e+00  -5.1731755e+00   2.5698365e-01   3.3002985e-01   3.6911716e-01   1.3374506e+00   2.0724844e+00   1.6022092e+00   9.5701228e-01  -9.4446042e-01   2.5779162e+00   1.2073843e-01  -7.7652582e-01   1.4608271e+00   3.4897834e+00   3.9936113e+00   8.9494378e-01  -1.8308027e+00   4.3939542e+00   5.8676511e+00   9.3213026e-02   1.3026915e+00   2.6681307e+00   2.1584777e+00   3.1624903e+00   1.0176841e-01   1.7732267e+00  -1.0935096e-01  -1.3435910e+00   1.3685922e+00  -4.4061708e+00   3.6809150e-01  -4.5049426e+00   5.5614971e-01  -2.1732881e+00   2.5140761e+00  -2.4522590e+00   1.9881533e+00  -2.2950365e+00   1.6518788e+00   1.3403048e+00   5.4514800e-01  -1.9728112e+00   1.4356050e-02  -3.0917316e+00  -9.2772559e-01  -3.0295033e+00  -3.0173163e+00  -8.3850603e+00   2.2789018e+00   2.0610362e+00  -4.7844959e+00   1.3666163e+00   3.5535397e-01   1.2911367e+00  -1.5826202e+00   8.7071425e-01   3.3819382e+00   3.7994463e+00  -2.4809142e-02   6.7716717e-01   4.9214601e-01
  -9.9517592e-01   1.1856232e+00  -3.9567540e-01   3.0517915e-01  -2.2715093e-01   5.0121027e-01  -6.4493540e-01  -5.1556128e-01   2.5590639e+00   2.9216908e+00   1.5453088e-01   6.0362323e-02  -9.4794659e-02  -1.8895997e+00  -5.7597292e-01   1.8251612e+00   8.2929849e-01  -3.6877355e+00  -1.8966622e+00   3.8646748e-01   1.4379775e+00  -8.9450474e-01   2.7519572e-01   7.1215162e-01   4.7979375e-01   2.1717176e+00   1.9896656e+00   2.3718262e+00  -9.3212259e-01  -4.6576851e+00   3.8760613e-02   1.5279763e-01   1.0164146e+00   1.8185498e+00   2.8830284e+00   2.1684543e+00   1.0595496e+00  -8.2996105e-01   2.4430154e+00   2.0285987e-01  -1.5014584e+00   5.2017377e-01   3.9886978e+00   4.4510529e+00   1.6852748e+00  -8.8120498e-01   4.7106510e+00   6.0941712e+00  -7.5290838e-02   1.8575019e+00   2.5060700e+00   2.0959120e+00   3.4553365e+00  -1.1060919e-02   1.7755036e+00   5.9825212e-03  -1.0580800e+00   1.2539850e+00  -4.9379545e+00   6.9702713e-03  -4.7751951e+00   3.9935508e-01  -2.0348641e+00   2.3428918e+00  -2.6797824e+00   2.0674063e+00  -2.4303884e+00   1.9298527e+00   1.6063092e+00   6.6202281e-01  -2.5600481e+00  -1.6757366e-01  -3.2885596e+00  -1.0916803e+00  -3.4399338e+00  -3.9297382e+00  -8.7436194e+00   1.4232947e+00   2.3458490e+00  -4.6415306e+00   1.5705917e+00   4.4788990e-01   1.4013836e+00  -1.4622981e+00   1.2440412e+00   3.7158438e+00   4.6610957e+00   1.8133803e-01   4.9830128e-01   5.4647770e-01
  -7.3687052e-02   1.0571003e+00   9.4630334e-02   4.9882692e-01  -7.1550974e-01  -3.2512309e-02   2.3606693e-01   1.4125323e-01   1.5089142e+00   2.9133066e+00   8.9901390e-01   1.0389937e+00   2.4603213e-01  -1.0814580e+00  -3.8685828e-01   2.1857101e+00   1.0257169e+00  -3.3599916e+00  -1.8945584e+00   1.6068613e+00   1.3476429e+00  -9.8873294e-01   4.7740355e-01   9.3662993e-01   2.3057841e-02   2.5672781e+00   1.3759917e+00   2.4815486e+00  -8.8730603e-01  -3.8220849e+00   3.9565823e-01   1.1172456e+00   2.1591284e+00   2.8372948e+00   4.8329246e+00   4.1515071e+00   2.4328124e-01  -3.6725789e-01   1.4312562e+00   8.9221231e-01  -1.0087505e+00   7.0688063e-02   1.8504974e+00   3.4001888e+00  -7.2492803e-02   1.7183816e-01   2.3512402e+00   4.4998559e+00  -1.7180697e+00   1.6680078e+00   4.4728585e-01   1.3997410e+00   2.2880281e+00  -7.1710255e-01   7.1964833e-01   1.2446264e-01  -8.2354547e-01   3.8825705e-01  -5.0782884e+00  -8.3878859e-01  -4.5451909e+00  -7.1672169e-01  -1.1279822e+00   1.8963883e+00  -3.3121836e+00   1.7539702e+00  -2.2585037e+00   2.4417470e+00   1.2840523e+00   7.4630772e-01  -2.4869852e+00   7.2386291e-01  -2.6725571e+00  -3.3778812e-01  -2.8763995e+00  -2.4962208e+00  -6.8459649e+00   3.0594001e+00   2.4309621e+00  -4.7308059e+00   1.7511488e+00   2.3396755e-01   1.4211485e+00  -8.2418671e-01   1.3476603e+00   3.8112025e+00   4.2604406e+00   4.6788217e-01   1.9350287e-01   5.2527704e-01
   4.0947662e-01   1.2124425e+00  -2.1754005e-01   4.7139423e-01   1.2657834e-01   5.6605003e-01   2.2388000e-01   2.1279755e-01   2.5123202e+00   3.0635989e+00   4.0642299e-01   1.0690800e+00  -4.8008566e-02  -1.1461309e+00  -8.9098591e-01   2.0555754e+00   1.9202397e+00  -3.2980465e+00  -1.9133087e+00   1.3436352e+00   1.7471116e+00  -1.4739493e+00  -3.0004437e-01   2.6297943e-01   7.1637878e-01   2.2320328e+00   2.2963346e+00   3.0358920e+00  -6.1861663e-01  -3.5732177e+00  -6.0548711e-01  -2.5514511e-01   2.1075140e+00   2.3557259e+00   5.8781764e+00   4.4650859e+00   9.5969788e-01  -3.4384906e-01   9.2935631e-01   7.7467033e-01  -1.8404084e+00  -1.5110832e+00   3.1372193e+00   4.3696257e+00   1.7915172e+00   9.6489304e-01   3.7689244e+00   5.9464369e+00  -1.3228443e+00   2.1660487e+00   7.7087341e-01   1.3925239e+00   2.7358886e+00   2.9712283e-01   1.3870676e+00   5.1653649e-01   5.0951087e-01   9.3023765e-01  -4.5103042e+00  -3.5807404e-01  -4.3681899e+00  -1.8349330e-01  -6.0241956e-01   2.1678196e+00  -3.0746760e+00   1.5277651e+00  -2.2466636e+00   2.9697969e+00   1.7830600e+00   1.2893727e+00  -3.7502444e+00  -4.0985452e-01  -2.5131205e+00  -1.4682240e+00  -3.0199870e+00  -3.9109062e+00  -8.1813762e+00  -7.4341059e-02   3.0062278e+00  -3.5018622e+00   2.1467638e+00   5.5039016e-01   1.3674413e+00  -7.7744046e-01   2.0688710e+00   4.2836998e+00   5.6928553e+00   8.3196535e-01   8.0143369e-01   8.3153051e-01
   8.3911485e-01   9.6789945e-01  -2.6797375e-01   4.8269640e-01   6.1665236e-01   6.2216073e-01   2.9089449e-01   5.2486012e-01   2.7969536e+00   2.7464963e+00   1.0834944e-01   1.1156485e+00  -2.6908017e-01  -1.1038542e+00  -1.3409625e+00   1.3788732e+00   2.6768032e+00  -2.6358716e+00  -1.8064519e+00   9.1614708e-01   1.5116719e+00  -1.9852895e+00  -1.1828700e+00  -4.2587832e-01   8.1082891e-01   1.2125089e+00   2.6015543e+00   2.8158964e+00   3.9279303e-02  -2.6104153e+00  -1.7136849e+00  -1.5004901e+00   2.1555076e+00   1.7807463e+00   6.1164133e+00   4.3001374e+00   1.4906199e+00   4.0360114e-01   4.9489357e-01   1.2277737e+00  -1.9755542e+00  -2.6796840e+00   3.8239786e+00   4.9693996e+00   2.7773459e+00   1.4462865e+00   4.7725046e+00   6.7459391e+00  -9.2113508e-01   2.3806024e+00   9.1438012e-01   1.4321971e+00   2.9472924e+00   1.3781499e+00   1.9557307e+00   1.3096892e+00   1.4869920e+00   1.2434945e+00  -3.8346955e+00  -8.2088836e-02  -4.2912919e+00   2.9147312e-01  -1.9589970e-01   2.5109235e+00  -3.1244490e+00   8.0416786e-01  -1.9278578e+00   3.3085700e+00   1.9970247e+00   1.6542443e+00  -4.7951789e+00  -1.3199790e+00  -2.2219490e+00  -2.3665692e+00  -3.1147653e+00  -5.1714877e+00  -8.8210781e+00  -2.9619354e+00   3.2418248e+00  -2.2055461e+00   2.2405485e+00   4.2238136e-01   1.2349113e+00  -7.6775387e-01   2.1777766e+00   3.9960992e+00   6.6276394e+00   9.0170022e-01   8.5219949e-01   8.5181360e-01
   1.4932559e+00   9.4491428e-01  -5.1865860e-01   3.0480048e-01   1.1788397e+00   1.1943682e+00  -4.1281864e-02   3.8297484e-01   3.3151199e+00   2.3115868e+00  -7.2801962e-01   1.1795858e+00  -1.0206103e+00  -1.3516980e+00  -1.8355726e+00   5.4829329e-01   3.5339042e+00  -1.7258378e+00  -1.5016202e+00   3.3510945e-01   9.0044622e-01  -1.5186068e+00  -1.8589728e+00  -1.0056571e+00   9.2074743e-01   1.2386377e+00   3.2311659e+00   3.1312606e+00   2.7228112e-01  -1.9743012e+00  -2.5498212e+00  -2.5312254e+00   1.9785027e+00   1.0132019e+00   5.8196257e+00   2.8067455e+00   1.8810823e+00   9.9709919e-01  -1.7695457e-01   1.6875679e+00  -1.7773915e+00  -3.2130637e+00   6.1282109e+00   5.8106109e+00   5.5006953e+00   2.4902701e+00   6.0287178e+00   7.7380072e+00   4.7771126e-01   2.9013282e+00   1.3159821e+00   1.9150397e+00   3.3565962e+00   3.3665978e+00   2.4535950e+00   1.9371262e+00   2.9681503e+00   1.9872157e+00  -2.9675566e+00   5.4100539e-01  -4.1670138e+00   7.7632153e-01   2.3407263e-01   3.0387387e+00  -2.7054003e+00  -4.5406184e-01  -1.4108773e+00   3.4070417e+00   2.3740265e+00   2.1361741e+00  -5.5464224e+00  -2.0434126e+00  -1.7725417e+00  -3.0573916e+00  -2.7139811e+00  -6.1068950e+00  -9.0731839e+00  -5.9400695e+00   3.1965798e+00   1.9944865e-01   2.5373796e+00   9.7386440e-01   7.9435780e-01  -5.9090882e-01   2.5119478e+00   3.9244735e+00   6.8027086e+00   1.1421797e+00   1.0958716e+00   6.0503814e-01
   2.2318155e+00   8.6448153e-01  -4.5688859e-01   3.3446852e-01   9.3287025e-01   1.0963869e+00   3.3399868e-02   7.1918635e-01   3.1271136e+00   1.8186780e+00  -8.8523148e-01   2.0535840e+00  -1.2757239e+00  -6.5165642e-01  -1.8733656e+00   8.0894684e-01   4.3139459e+00  -3.9115058e-01  -1.2777446e+00   8.7723992e-01   2.6668112e-01  -1.3416877e+00  -2.2670160e+00  -1.2013798e+00   3.9081717e-01   1.6781932e+00   3.1571456e+00   3.3053360e+00   6.9960147e-01  -9.9538314e-01  -3.2963049e+00  -3.0522097e+00   2.9609766e+00   1.4403182e+00   6.4190231e+00   2.9540033e+00   1.6669062e+00   1.3770043e+00  -7.2887253e-01   2.2875956e+00  -1.1553412e+00  -4.2839553e+00   6.1129836e+00   5.9305704e+00   6.1349025e+00   3.4003125e+00   5.6551318e+00   8.0443368e+00  -2.0516767e-01   2.9297306e+00   1.6740710e-01   1.6964289e+00   2.5665749e+00   3.7166911e+00   1.8614219e+00   2.5444737e+00   4.3706720e+00   1.8450450e+00  -3.2376884e+00  -2.9104449e-01  -4.2965808e+00   4.8382977e-01   9.7207014e-01   3.5519132e+00  -2.8252829e+00  -1.1464027e+00  -1.5893025e+00   3.3269643e+00   2.5009885e+00   2.4524075e+00  -5.9471771e+00  -2.1205394e+00  -9.6986201e-01  -3.4912450e+00  -2.1550788e+00  -5.9095326e+00  -8.3253774e+00  -6.0252212e+00   3.7984169e+00   3.1395331e+00   3.0772806e+00   2.2523663e+00   9.9345949e-01   3.2358859e-01   2.8478306e+00   4.5039917e+00   7.4390310e+00   1.7534811e+00   1.0570265e+00   5.4257397e-01
   2.9125406e+00   6.4594966e-01  -3.7784536e-01   2.4502554e-01   1.1548870e+00   1.6898291e+00   3.9030567e-02   9.1936552e-01   3.1300143e+00   1.4762608e+00  -1.0628091e+00   2.2701419e+00  -1.5788547e+00  -5.1605162e-01  -1.9717411e+00   4.7348379e-01   4.8514935e+00   3.7758976e-01  -9.7726174e-01   6.1286332e-01  -2.0863778e-01  -1.0164914e+00  -2.7381504e+00  -1.6669688e+00   1.2538121e-01   1.6069370e+00   3.5792981e+00   3.5903403e+00   1.1427630e+00  -2.3696419e-01  -3.8121011e+00  -3.6008419e+00   3.1125218e+00   1.0765803e+00   6.2398652e+00   2.3795335e+00   1.7151699e+00   1.6267538e+00  -1.2437244e+00   2.7172883e+00  -6.8197324e-01  -4.9863480e+00   6.6591623e+00   6.1050293e+00   6.9710314e+00   3.9252906e+00   5.9445942e+00   8.1478064e+00   8.7691912e-02   3.0651999e+00  -9.8215420e-02   1.8976877e+00   2.3206042e+00   4.8614558e+00   1.8947222e+00   3.0743810e+00   5.5338072e+00   1.9217028e+00  -2.3974302e+00  -1.5636851e-01  -3.9978983e+00   5.4944508e-01   1.5886338e+00   3.6280719e+00  -2.7845770e+00  -2.1690653e+00  -1.2528829e+00   3.2548367e+00   2.4657642e+00   2.5975119e+00  -6.2454199e+00  -2.6466468e+00  -2.2035590e-01  -3.8427108e+00  -1.7922553e+00  -6.1428487e+00  -7.8348245e+00  -7.7897063e+00   3.7428362e+00   4.7162991e+00   3.0390294e+00   2.4009241e+00   8.9344488e-01   6.8616434e-01   2.7255154e+00   4.1309641e+00   7.5769079e+00   2.0624397e+00   1.2294315e+00   3.2376069e-01
   2.9855707e+00   6.4864703e-01  -6.4934833e-01   1.6086462e-01   1.9182199e+00   1.9715899e+00  -3.1636237e-01   5.7229890e-01   3.8881854e+00   1.2317836e+00  -1.5358026e+00   1.8151619e+00  -1.6838143e+00  -1.0904133e+00  -2.5389189e+00  -3.4897849e-01   5.7290184e+00   8.9006549e-01  -5.1112131e-01  -3.0370900e-01   3.0044549e-02  -2.1197387e+00  -3.4591241e+00  -2.5736463e+00   1.0910173e+00   5.6402697e-01   4.1552995e+00   3.3485715e+00   1.6930951e+00   7.8033407e-01  -5.1093000e+00  -5.7547912e+00   2.6881993e+00   2.6241407e-01   5.5707715e+00   1.0024309e+00   2.5945673e+00   2.5288035e+00  -1.0496507e+00   3.0977502e+00  -1.9916321e+00  -6.3334970e+00   8.4693340e+00   7.1971153e+00   8.7172379e+00   3.4218583e+00   7.9021052e+00   1.0187183e+01   1.1876312e+00   3.4177941e+00   9.8958150e-01   2.2147916e+00   2.5977345e+00   5.5466730e+00   2.4515159e+00   3.1302900e+00   6.6071757e+00   2.6955327e+00  -1.8185464e+00   5.0950117e-01  -3.9480640e+00   1.4042240e+00   1.5794584e+00   4.1676597e+00  -2.0913983e+00  -2.3241228e+00  -1.3393531e+00   2.7877382e+00   3.0838367e+00   3.0284445e+00  -7.4135656e+00  -4.7933528e+00  -8.5966083e-01  -5.0733801e+00  -2.5085357e+00  -8.8065530e+00  -9.2606296e+00  -1.0994071e+01   4.1179727e+00   6.5446843e+00   3.1434416e+00   2.6961153e+00   9.8869599e-01   6.1588676e-01   2.9647724e+00   3.9776601e+00   8.5387453e+00   1.8471622e+00   1.4689815e+00   5.6895665e-01
   3.1613618e+00   3.0767058e-01  -4.6590848e-01   1.4749904e-01   2.2771016e+00   2.5021557e+00   1.2130394e-02   9.0244132e-01   4.0435023e+00   1.1090440e+00  -1.5169015e+00   1.8963066e+00  -1.2371685e+00  -1.0381993e+00  -2.4587687e+00  -1.3012337e-01   5.2915801e+00   5.4050201e-01  -2.7815693e-01  -6.2444571e-01   2.7569466e-01  -2.7002128e+00  -3.8752354e+00  -3.2632007e+00   1.4783454e+00   2.8563919e-01   4.6449455e+00   3.3123047e+00   2.0739802e+00   1.4172482e+00  -5.7822974e+00  -6.8695792e+00   2.9467323e+00   8.0538574e-02   6.0586280e+00   1.9282060e+00   2.6089514e+00   2.8846184e+00  -1.4340095e+00   3.0001623e+00  -2.2691849e+00  -7.5173924e+00   6.6698880e+00   6.5996668e+00   6.8819415e+00   2.6837903e+00   7.2317018e+00   9.7939597e+00   4.8665823e-01   3.0824963e+00   6.8958956e-01   1.8764288e+00   1.8606500e+00   5.4122023e+00   2.4456856e+00   3.2342047e+00   6.6321120e+00   2.3183310e+00  -1.0061998e+00   6.4204419e-01  -3.6199090e+00   1.2880029e+00   1.7982953e+00   3.9587736e+00  -2.0386494e+00  -2.2220528e+00  -1.0906874e+00   2.8634340e+00   2.7717652e+00   3.1446020e+00  -7.6325352e+00  -5.8454902e+00  -4.2598643e-01  -5.8647114e+00  -2.5832088e+00  -9.7685337e+00  -8.9840021e+00  -1.2051127e+01   3.9503469e+00   6.5710388e+00   2.6580191e+00   2.1068026e+00   1.1122383e+00   5.7858416e-01   2.7049709e+00   3.5446564e+00   8.9430143e+00   1.7126805e+00   1.9131277e+00   8.2846796e-01
   3.0629252e+00   1.3834354e-01  -5.0137222e-01  -2.7457028e-02   2.2741339e+00   2.6924963e+00  -1.9154580e-01   9.8174155e-01   4.0383837e+00   3.7529704e-01  -2.3958020e+00   1.8067148e+00  -1.8767042e+00  -8.1820838e-01  -2.5205983e+00  -2.9138638e-01   5.1478859e+00   1.2963822e+00  -2.9567986e-01  -8.0245459e-01  -6.0108139e-01  -2.5776430e+00  -3.9879308e+00  -3.3031374e+00   9.2733948e-01   1.3800200e-01   4.4122972e+00   3.3857448e+00   1.9605838e+00   1.6211442e+00  -5.9768610e+00  -7.2235771e+00   2.9920189e+00   1.3648683e-02   5.7868755e+00   1.4731522e+00   2.8317129e+00   2.9718645e+00  -1.7840345e+00   2.9156988e+00  -2.3263999e+00  -8.2027114e+00   7.7655455e+00   7.0990423e+00   8.1403325e+00   3.0433433e+00   7.7090310e+00   9.9739744e+00   1.0790401e+00   3.1828765e+00   8.9461485e-01   2.0825564e+00   1.9887580e+00   6.1700398e+00   2.1857141e+00   3.4147803e+00   7.3418178e+00   2.2223114e+00  -9.2710598e-01   9.9797084e-02  -3.6064570e+00   1.3307686e+00   1.4268482e+00   4.1343755e+00  -2.1413241e+00  -2.9378626e+00  -1.1724065e+00   2.3341938e+00   2.6568717e+00   2.8601078e+00  -7.6496479e+00  -6.1598692e+00  -1.1683838e-01  -5.9853168e+00  -2.6741610e+00  -9.6774603e+00  -7.8534707e+00  -1.2236863e+01   3.4594377e+00   7.7605274e+00   2.2471284e+00   2.5234875e+00   9.6786529e-01   8.1715970e-01   2.4906342e+00   3.3593577e+00   8.8824893e+00   2.0726799e+00   1.7083543e+00   3.8104792e-01
   3.2978139e+00   6.1706456e-03  -4.3530765e-01  -6.1876038e-02   2.1889395e+00   3.4001857e+00  -4.3094435e-01   1.1896918e+00   4.0088879e+00  -7.0290492e-02  -2.5539885e+00   1.9071790e+00  -2.1318061e+00  -4.5582104e-01  -2.2857143e+00  -2.3581036e-01   5.2148391e+00   2.0107138e+00   6.7379767e-02  -1.1277160e+00  -1.4861129e+00  -2.0428393e+00  -4.1069906e+00  -3.3543093e+00   2.3654972e-01   4.3380965e-01   4.6298894e+00   3.5600023e+00   2.3254217e+00   1.7846165e+00  -6.1008006e+00  -7.1356074e+00   3.0140813e+00  -2.1009640e-01   4.6977828e+00   5.0420643e-01   2.7419915e+00   2.4394521e+00  -1.9269860e+00   2.7007240e+00  -1.5849805e+00  -8.7785248e+00   7.9167386e+00   6.9110533e+00   8.1986627e+00   2.4540559e+00   7.9960519e+00   9.7378005e+00   1.0864801e+00   2.7498817e+00   1.0608458e+00   2.2690272e+00   1.9312640e+00   6.9052607e+00   2.0174755e+00   3.7534975e+00   8.1338336e+00   2.3420416e+00  -4.9381790e-01   3.2259429e-04  -3.3798410e+00   1.5858584e+00   1.7241913e+00   4.5057760e+00  -1.9114582e+00  -3.4573742e+00  -1.2809318e+00   1.6301335e+00   2.4561855e+00   2.7969935e+00  -7.3712805e+00  -6.2124286e+00   5.2878947e-01  -6.4901911e+00  -1.9979823e+00  -9.3531934e+00  -7.0932328e+00  -1.2450426e+01   3.3204337e+00   9.2294065e+00   2.1053541e+00   3.1107859e+00   1.1644140e+00   1.2494993e+00   2.2064455e+00   3.0305938e+00   8.7820147e+00   2.2456149e+00   1.9277935e+00   1.7066961e-01
   2.6893724e+00  -6.7669645e-01  -1.4146919e-01  -1.8994052e-01   1.8186235e+00   2.9432966e+00  -1.7710163e-01   1.0880175e+00   3.4368426e+00  -5.5427696e-01  -2.4345651e+00   1.0730764e+00  -1.8276448e+00  -1.0553780e+00  -2.2514385e+00  -7.9246924e-01   4.6866603e+00   1.8498794e+00   2.6616524e-01  -1.4762173e+00  -1.4976373e+00  -2.6688496e+00  -3.8036816e+00  -3.5890164e+00   1.5822699e-01  -4.3298696e-01   3.7060969e+00   2.9414832e+00   2.3611097e+00   2.1178600e+00  -5.9166877e+00  -7.3357926e+00   3.0110396e+00  -1.2573089e-01   3.4633357e+00   1.3470808e-01   2.8221913e+00   2.3850498e+00  -1.2311879e+00   2.3827551e+00  -2.1169141e+00  -9.0310789e+00   7.6756119e+00   6.7992896e+00   7.5126977e+00   1.8942429e+00   7.9395180e+00   8.8466724e+00   1.3544859e+00   2.9537565e+00   1.4421795e+00   2.4991662e+00   1.8744149e+00   6.1091060e+00   1.8467746e+00   3.3954621e+00   7.3247670e+00   1.6419873e+00  -5.5672670e-01  -2.9842610e-01  -3.3887521e+00   1.3867644e+00   1.0191886e+00   3.6484210e+00  -2.0500961e+00  -3.4165155e+00  -1.1019073e+00   1.0179691e+00   2.1151386e+00   2.2597894e+00  -6.7326035e+00  -6.7109353e+00   2.8773144e-01  -6.4807220e+00  -2.8079222e+00  -1.0310316e+01  -6.1400632e+00  -1.2359632e+01   2.5788894e+00   8.2478527e+00   1.1074302e+00   2.3351553e+00   1.1704256e+00   8.7951719e-01   1.2767607e+00   2.1417788e+00   8.5877043e+00   2.0506091e+00   1.3535705e+00  -1.3317322e-01
   3.3119045e+00  -4.4481448e-01  -2.5129245e-01  -3.8999713e-01   2.1489258e+00   4.5465761e+00  -4.3844740e-01   5.2116664e-01   3.8427306e+00  -1.0323972e-01  -2.1094595e+00   6.8212284e-01  -1.7316465e+00  -1.4904147e+00  -2.1077604e+00  -4.8243433e-01   5.0119896e+00   1.3522999e+00   8.6124419e-01  -1.9237308e+00  -1.0005092e+00  -1.5358613e+00  -3.6307477e+00  -3.8664526e+00   7.8635418e-01   1.0466050e+00   4.9892797e+00   3.9461407e+00   2.3907094e+00   1.3328828e+00  -5.4967898e+00  -7.1942468e+00   2.4109476e+00  -6.7337601e-01   2.5340608e+00  -9.9534530e-01   2.7943289e+00   9.9927206e-01  -1.2361952e+00   1.7424393e+00  -1.9577731e+00  -8.8687361e+00   8.2012250e+00   6.3470435e+00   7.9556942e+00   1.0360026e+00   8.1336188e+00   8.7349251e+00   1.7348194e+00   2.7040284e+00   1.7851891e+00   2.7679567e+00   1.6521780e+00   6.3238901e+00   1.7944114e+00   2.7468340e+00   8.2568182e+00   2.1672921e+00   5.4029321e-01   7.9806496e-01  -2.4504116e+00   1.6744319e+00   1.8560586e+00   3.4643312e+00  -9.1954316e-01  -3.4291094e+00  -1.0020495e+00   4.4125591e-01   2.2549814e+00   2.6295290e+00  -6.1146318e+00  -7.1095028e+00   7.6828596e-01  -7.0724340e+00  -1.8433712e+00  -1.0033128e+01  -5.9094844e+00  -1.3028922e+01   2.7323432e+00   9.0562481e+00   1.2432835e+00   2.8966497e+00   1.1506259e+00   1.0728561e+00   1.3228627e+00   2.0789831e+00   7.9892666e+00   2.2512015e+00   2.3094836e+00   4.2413793e-02
   2.9152130e+00  -9.0616299e-01   3.5598184e-01  -3.7172238e-01   1.2539610e+00   3.8152036e+00   1.1715999e-01   8.1848087e-01   2.2461737e+00  -7.0028152e-01  -1.7328762e+00   6.9951555e-01  -1.2350838e+00  -1.0266193e+00  -1.5600175e+00  -2.9890496e-01   3.6694183e+00   1.4098434e+00   9.2599168e-01  -1.4079102e+00  -1.6351880e+00  -1.4971570e+00  -2.8440130e+00  -3.3071898e+00   1.0416562e-01   1.1761117e+00   3.5798179e+00   3.1767517e+00   2.1675104e+00   1.7040253e+00  -4.3794628e+00  -5.8110767e+00   2.7987521e+00   8.2168177e-02   2.3252762e+00  -2.0402065e-01   1.9462780e+00   1.5562915e+00  -1.4765369e+00   1.9851014e+00  -1.5446637e+00  -8.2091110e+00   5.3759238e+00   4.5309777e+00   4.6016129e+00  -1.6268878e-02   5.2756507e+00   6.0566721e+00   6.4425368e-01   1.6366219e+00   7.3953085e-01   2.2525328e+00   4.8796207e-01   4.7994656e+00   3.7189907e-01   2.2568639e+00   6.8796038e+00   9.9041647e-01   2.1964807e-01  -2.6590876e-01  -2.2244961e+00   7.1600574e-01   1.3123401e+00   2.9438579e+00  -1.2576902e+00  -3.3103055e+00  -8.3877494e-01  -3.1929102e-01   1.3647566e+00   1.9025859e+00  -4.7070735e+00  -6.0097203e+00   8.1819583e-01  -6.0290749e+00  -1.5427918e+00  -8.2756461e+00  -2.4457326e+00  -8.7432736e+00   1.7997535e+00   7.7574759e+00   3.7379107e-01   2.1470199e+00   9.6085677e-01   1.1421069e+00   3.2603402e-01   1.0802565e+00   5.9108273e+00   1.9331629e+00   1.4360023e+00  -3.6819714e-01
   2.0773327e+00  -2.1933808e-01  -1.6355383e-02  -3.4299957e-01   1.7943733e+00   4.5289024e+00  -5.6951195e-01   3.6926436e-01   2.9000269e+00  -7.7533158e-01  -1.8670909e+00  -7.2302654e-01  -1.7723702e+00  -1.9624742e+00  -1.9267933e+00  -9.9097176e-01   3.6532366e+00   1.0646909e+00   1.4052132e+00  -2.2191931e+00  -1.5928459e+00  -1.8202704e+00  -2.1805273e+00  -3.1351899e+00   6.4532722e-01   7.6947179e-01   3.8885163e+00   3.5639680e+00   1.6712501e+00   5.2145563e-01  -3.1864013e+00  -4.9326040e+00   1.4236640e+00  -1.9171578e-01   1.9366564e-02  -1.9742677e+00   2.3861145e+00  -4.3056464e-01  -6.2124208e-01   2.5227283e-01  -3.2623205e+00  -8.4494266e+00   7.9537656e+00   5.3607147e+00   6.5401404e+00  -1.2059810e+00   7.9421221e+00   6.9001326e+00   2.4100462e+00   1.6864493e+00   2.9743737e+00   2.9670317e+00   2.3148020e+00   4.9017482e+00   7.9588743e-01   1.4487465e+00   7.0259701e+00   2.3536755e+00   4.5170187e-01   1.0081717e+00  -2.2097965e+00   2.2151738e+00   5.5010971e-01   2.8737929e+00  -2.2547836e-01  -2.4595870e+00  -1.2742560e+00  -1.4237053e+00   1.7979639e+00   1.9787585e+00  -4.9488972e+00  -6.8838343e+00  -1.0015040e+00  -6.9127201e+00  -2.6540207e+00  -9.3018730e+00  -3.8955204e+00  -1.0598379e+01   1.0254516e+00   6.8459630e+00  -2.6724710e-01   2.2737246e+00   1.4176091e+00   7.6253565e-01   3.3135746e-01   7.7263546e-01   6.5980041e+00   2.1294403e+00   1.8646077e+00  -3.9798164e-01
   9.2588774e-01  -7.9769069e-01   7.8130464e-02  -6.5255370e-01   1.3993669e+00   3.7997276e+00  -1.8074514e-01   9.6165166e-03   2.4378726e+00  -1.1781376e+00  -2.4751622e+00  -1.5690392e+00  -1.5140830e+00  -2.4045285e+00  -1.8642017e+00  -7.2165387e-01   2.1542388e+00   1.9845303e-01   9.8686839e-01  -2.0532004e+00  -1.3080600e+00  -1.7586938e+00  -1.7194145e+00  -3.0925216e+00   1.0116187e+00   1.0620920e+00   2.8975904e+00   3.0605612e+00   1.0363476e+00  -1.9165024e-01  -2.5843751e+00  -4.9374140e+00   1.5596392e+00   2.0401500e-01   1.5266140e-01  -9.8822715e-01   2.3722486e+00  -4.5107780e-01  -4.1607138e-01  -5.0796170e-01  -3.9543874e+00  -7.8928298e+00   6.7063544e+00   4.6160818e+00   5.4053443e+00  -1.3863669e+00   6.3460310e+00   5.2832398e+00   2.3752583e+00   1.5065338e+00   2.7977782e+00   2.5966090e+00   1.8416664e+00   3.2521987e+00   1.9403993e-01   7.0817824e-01   5.3957948e+00   1.2951882e+00  -2.6524966e-01   1.6225106e-01  -2.2162787e+00   1.5402816e+00  -7.5854583e-01   2.0209532e+00  -3.0833148e-01  -1.8861715e+00  -9.7116271e-01  -1.6067794e+00   1.3337110e+00   1.3908025e+00  -3.7655944e+00  -6.3973197e+00  -9.6856874e-01  -6.7795998e+00  -2.9967687e+00  -9.0251607e+00  -1.7528837e+00  -7.8546000e+00   3.0272880e-01   5.5159953e+00  -1.1531610e+00   1.8298828e+00   7.5409346e-01   1.1510888e-01  -2.9189242e-01   5.2977191e-01   5.6089619e+00   2.2091112e+00   1.2174092e+00  -6.8775329e-01
   1.6267473e+00  -4.1100109e-01  -1.4549462e-01  -8.0991100e-01   1.6590071e+00   5.4223523e+00  -6.0480318e-01  -5.6832520e-01   2.7839117e+00  -7.3914430e-01  -2.3204990e+00  -1.8373147e+00  -1.6826021e+00  -2.6051748e+00  -1.6131252e+00  -3.1479308e-01   2.4705291e+00  -1.7645120e-01   1.4643081e+00  -2.4164191e+00  -1.1227435e+00   3.9605366e-01  -1.6024475e+00  -3.0192693e+00   1.4028256e+00   3.2812310e+00   4.3052325e+00   4.0733627e+00   1.0011704e+00  -1.4350983e+00  -1.8956373e+00  -4.0724324e+00   7.2811267e-01  -5.3437187e-01  -8.5934513e-01  -2.3964466e+00   2.2067043e+00  -1.9550644e+00  -6.9366235e-01  -1.0711612e+00  -2.7903759e+00  -6.4954242e+00   7.1717936e+00   3.6427211e+00   5.8110098e+00  -2.3377725e+00   6.1685828e+00   4.7132087e+00   2.7569705e+00   6.6110336e-01   3.0472034e+00   2.7976218e+00   1.7414557e+00   3.7514058e+00   2.3558360e-01   2.5229227e-01   6.2471128e+00   2.1535705e+00   8.9947640e-01   1.4237838e+00  -1.0729206e+00   1.9063115e+00   3.1327246e-01   2.3391931e+00   1.1390144e+00  -2.1428994e+00  -6.8605459e-01  -2.0616984e+00   1.4051834e+00   1.8894675e+00  -2.6018036e+00  -5.6328167e+00  -3.7490003e-02  -7.1034601e+00  -9.2210069e-01  -7.2692819e+00  -1.0376042e+00  -7.3793685e+00   7.5059374e-01   6.7164844e+00  -5.4885306e-01   2.8103955e+00   3.9194844e-01   3.6308944e-01  -1.2349571e-01   5.3974543e-01   4.2114302e+00   2.3680977e+00   2.1674274e+00  -6.0108209e-01
   7.1141635e-01  -2.7654108e-01  -3.3620604e-01  -9.1440843e-01   1.4670971e+00   5.5971495e+00  -9.7518279e-01  -7.0221157e-01   2.8094590e+00  -1.1830862e+00  -3.1193726e+00  -2.2535048e+00  -2.3034248e+00  -2.3135262e+00  -1.2970844e+00  -1.8241610e-01   1.7305464e+00   2.8833646e-01   1.3047550e+00  -2.4720697e+00  -2.2504453e+00   1.5428213e+00  -1.0993646e+00  -2.3215621e+00   7.6130992e-01   4.1255004e+00   3.8698258e+00   4.1737498e+00   6.6221580e-01  -2.4252735e+00  -7.6486981e-01  -2.6174831e+00   3.8939844e-01  -4.5603642e-01  -2.4663117e+00  -3.8416946e+00   1.9292200e+00  -3.0272689e+00  -6.6662068e-01  -2.0283803e+00  -2.5059911e+00  -5.8767774e+00   7.8212815e+00   3.2591797e+00   6.7060531e+00  -2.5297270e+00   6.1236211e+00   3.7532205e+00   3.4102480e+00  -8.1675021e-03   3.6986661e+00   2.8781236e+00   2.3833502e+00   3.9948189e+00  -1.7930686e-01   2.3271029e-01   5.8288270e+00   2.3319282e+00   2.6931695e-01   8.5480004e-01  -1.2089857e+00   2.1670539e+00  -5.3340991e-01   2.7281147e+00   1.5067120e+00  -2.0251652e+00  -8.4177630e-01  -2.9319712e+00   1.1579011e+00   1.3692823e+00  -1.6392855e+00  -4.2485356e+00   4.1819912e-02  -7.0605972e+00  -1.1613687e-01  -5.8449958e+00   4.0049515e-01  -4.9600638e+00   2.5946501e-01   7.2934093e+00  -6.9087570e-01   3.6947822e+00   1.1555369e-01   3.8206966e-01  -2.4278405e-01   4.3997470e-01   3.1541032e+00   2.7357248e+00   1.8991977e+00  -1.1339529e+00
  -9.2232696e-02  -5.3230898e-01  -3.8671384e-01  -1.0769781e+00   1.4831830e+00   5.5251438e+00  -8.6691108e-01  -1.1229889e+00   2.8185367e+00  -9.9260322e-01  -3.2003709e+00  -3.1095682e+00  -1.9935848e+00  -2.6834073e+00  -1.1672952e+00  -2.0951960e-01   1.1797256e+00  -3.6511974e-01   1.0697775e+00  -2.8264152e+00  -1.8259741e+00   1.9033836e+00  -9.1875651e-01  -2.3641557e+00   1.3202253e+00   4.1387370e+00   3.6910145e+00   3.8403886e+00   6.1201234e-01  -3.0542488e+00  -2.3204866e-01  -2.4457306e+00  -3.9243240e-01  -8.9878462e-01  -3.4573726e+00  -4.4740433e+00   2.2007769e+00  -3.3133635e+00  -1.2913174e-01  -2.5766743e+00  -2.8371353e+00  -5.1611914e+00   7.1271880e+00   2.6774929e+00   6.0463719e+00  -3.2275781e+00   5.6410064e+00   3.0123387e+00   3.6321981e+00  -5.2508743e-01   4.0711145e+00   2.6171689e+00   2.3394713e+00   3.2499102e+00  -8.9047380e-02  -1.0330893e-01   4.7298948e+00   2.0718388e+00   3.0119494e-01   9.4918274e-01  -7.7085353e-01   2.2781657e+00  -1.0224043e+00   2.3880133e+00   2.0068910e+00  -1.4854525e+00  -4.7350268e-01  -3.1008727e+00   9.2945668e-01   9.5852790e-01  -8.7361014e-01  -3.8743747e+00  -1.1816097e-01  -7.2111000e+00   1.4979783e-01  -5.7413907e+00   9.8951263e-01  -3.7037041e+00   3.7155098e-01   6.3782322e+00  -8.8001557e-01   3.3099480e+00  -3.6713177e-01  -2.9126170e-01  -5.5914821e-01  -6.4308543e-02   2.3116660e+00   2.6105677e+00   1.6566318e+00  -1.1322571e+00
  -9.2062946e-01  -6.8338439e-01  -3.4528348e-01  -1.0960308e+00   1.5680918e+00   5.2340684e+00  -3.5456765e-01  -1.6600654e+00   2.9118241e+00  -3.4267093e-01  -2.7673881e+00  -4.1620237e+00  -1.1203268e+00  -3.6456580e+00  -1.1436684e+00  -1.6839200e-01   4.8867877e-01  -2.0187047e+00   9.6306147e-01  -2.9369499e+00  -1.2608668e-01   1.1564178e+00  -3.6128090e-01  -2.5211339e+00   2.7630450e+00   3.8726786e+00   3.3468402e+00   3.6585042e+00   1.2524916e-01  -3.5480473e+00   4.0705634e-01  -2.4535810e+00  -1.2376109e+00  -9.5490981e-01  -3.6410134e+00  -4.0239311e+00   2.4226893e+00  -3.5376920e+00   7.9130684e-01  -3.2914590e+00  -4.4173929e+00  -4.8337146e+00   5.8194744e+00   2.0227731e+00   4.4260251e+00  -4.1047755e+00   4.9549902e+00   2.1950107e+00   3.2946445e+00  -6.0741651e-01   4.3206859e+00   2.3721542e+00   2.1030717e+00   1.2574187e+00  -8.6440768e-02  -1.2209124e+00   2.9675145e+00   1.5047777e+00   2.9305189e-01   1.3929878e+00  -2.9633447e-01   2.0649179e+00  -1.4830510e+00   1.1911782e+00   2.6341526e+00  -9.0353211e-02  -2.1507828e-01  -3.0158617e+00   7.4270201e-01   5.7840954e-01  -8.8345877e-02  -4.0759114e+00  -1.0575594e+00  -6.9462821e+00  -5.4815839e-01  -6.5669990e+00   9.6573624e-01  -2.6332847e+00   4.9693177e-01   3.7221789e+00  -1.2581759e+00   2.1508150e+00  -5.7498992e-01  -1.1979355e+00  -7.4529647e-01  -3.5193432e-01   1.9845952e+00   2.2130963e+00   1.5840925e+00  -7.0352195e-01
  -1.3008429e+00  -8.7959248e-01   4.6239569e-02  -1.0394539e+00   1.1037730e+00   4.9585426e+00   5.1245990e-01  -1.4900932e+00   2.1832267e+00   1.1303940e-01  -2.0466638e+00  -4.1889889e+00  -3.4881919e-01  -3.4116319e+00  -4.8832830e-01   7.1757318e-01  -7.3536588e-01  -3.1414714e+00   6.6121002e-01  -2.1053166e+00   5.7906979e-01   1.5861684e+00   4.2610759e-01  -2.0926582e+00   2.9467812e+00   4.7431633e+00   2.7416135e+00   3.7202476e+00  -2.8882521e-01  -4.0886673e+00   1.8364337e+00  -8.1500418e-01  -1.0875021e+00  -1.8799106e-01  -3.1411501e+00  -2.5247181e+00   1.4781998e+00  -4.2664836e+00   7.3428362e-01  -3.9548874e+00  -4.3532945e+00  -4.0341473e+00   2.2945679e+00   7.0583788e-02   1.1701105e+00  -4.1909843e+00   2.0111712e+00  -5.7870287e-01   1.6405264e+00  -1.3662054e+00   2.9133176e+00   1.5035538e+00   9.8531106e-01  -7.1679058e-01  -9.4332556e-01  -1.8625541e+00   1.2140228e+00   2.7994129e-01   1.1012164e-01   8.2874840e-01   1.8062977e-01   9.5927525e-01  -1.5207396e+00  -1.1368743e-02   2.5022270e+00   8.1286010e-01   1.4700413e-01  -2.6980489e+00  -6.4146977e-02   2.9970202e-02   1.3567697e+00  -2.5718681e+00  -6.5058975e-01  -5.9173664e+00   7.1505237e-02  -4.6076865e+00   2.9988091e+00   1.0100363e+00   3.0798874e-01   1.4301071e+00  -1.6185227e+00   1.3372463e+00  -7.2450636e-01  -1.3679236e+00  -1.1046017e+00  -5.9214408e-01   8.2128432e-01   2.3010323e+00   1.3951058e+00  -6.2817781e-01
  -2.0799030e+00  -4.2179803e-01  -4.5851721e-01  -9.2723449e-01   1.8715128e+00   5.0665079e+00   9.0117513e-02  -1.7363870e+00   3.2277532e+00   2.1269159e-01  -2.5699514e+00  -5.1035655e+00  -7.7616535e-01  -3.9624966e+00  -8.4954804e-01   3.3408093e-01  -4.5703776e-01  -3.4443223e+00   5.0400720e-01  -2.7225504e+00   1.1463972e+00   1.2751019e+00   1.6934961e-01  -2.2162476e+00   3.7668688e+00   4.0117398e+00   3.2236177e+00   3.7218580e+00  -4.0757599e-01  -4.6602941e+00   1.8009049e+00  -1.1555619e+00  -2.3364105e+00  -8.6357527e-01  -3.9724171e+00  -3.3973231e+00   2.2549703e+00  -4.8384080e+00   1.3205508e+00  -4.7290321e+00  -5.4772631e+00  -3.8926062e+00   3.7282931e+00   8.3248204e-01   2.5485605e+00  -4.6442876e+00   4.1300893e+00   7.3339261e-01   2.5242403e+00  -1.5759577e+00   4.2894934e+00   1.7088706e+00   2.1732167e+00  -5.6955111e-01  -3.3728401e-02  -1.9369506e+00   1.1195177e+00   1.3011212e+00   2.3488058e-01   1.7010310e+00   2.4328047e-01   2.1019405e+00  -1.9156395e+00   2.9738901e-01   3.3236489e+00   1.3948579e+00  -2.0817325e-02  -2.7500773e+00   2.9355057e-01   1.0415187e-01   9.5156336e-01  -2.9866094e+00  -1.6272854e+00  -6.4615434e+00  -4.3184898e-01  -5.3364256e+00   1.2353249e+00  -5.5956596e-01   8.2292678e-01   1.1755309e+00  -1.4570930e+00   1.4335782e+00  -6.7805996e-01  -1.8521633e+00  -7.6400534e-01  -5.1246021e-01   1.8757585e+00   2.3860499e+00   1.6332017e+00  -4.0789647e-01
  -2.3323094e+00  -6.9588415e-01  -4.7411333e-01  -1.0332269e+00   2.2295789e+00   5.1190023e+00   4.8655392e-01  -1.8964600e+00   3.3977370e+00   7.5590402e-01  -2.3619503e+00  -5.7147824e+00  -3.1733200e-01  -4.3922136e+00  -9.2765405e-01   2.4829273e-01  -8.4423216e-01  -4.5583760e+00   1.0499840e-01  -3.1503459e+00   2.1843547e+00   1.5819020e+00  -9.4620328e-02  -2.6698249e+00   4.6299535e+00   3.5070953e+00   3.5425728e+00   3.4391746e+00  -3.6271267e-01  -5.0274211e+00   1.8410473e+00  -1.4592374e+00  -3.5429228e+00  -1.7815786e+00  -4.1236114e+00  -3.3135337e+00   2.6088696e+00  -4.7004858e+00   1.4813575e+00  -5.0560578e+00  -5.6269560e+00  -3.2230898e+00   2.1645213e+00   1.7844712e-01   1.2185319e+00  -4.7748836e+00   3.5071841e+00   1.7466997e-02   2.4070875e+00  -1.9172886e+00   4.0433192e+00   1.2871614e+00   1.8192521e+00  -9.9124484e-01   5.8820978e-01  -1.9266405e+00   6.6335992e-02   1.0236020e+00   1.2220427e+00   2.5586450e+00   1.0247762e+00   2.2287656e+00  -1.7721200e+00  -4.7303070e-01   3.6352870e+00   1.6253224e+00   9.0743547e-01  -1.8277514e+00  -5.5274658e-02  -2.4132191e-02   1.2062343e+00  -2.8353692e+00  -1.4339353e+00  -6.4567064e+00  -2.3403979e-01  -5.1972958e+00   1.0887148e+00  -1.1862376e+00   1.0471111e+00  -4.6844676e-01  -1.6519285e+00   1.0379682e-01  -1.3074521e+00  -2.7597897e+00  -1.0154373e+00  -1.1254188e+00   1.6031592e+00   2.2091744e+00   1.6984539e+00  -1.2949956e-01
  -2.5403888e+00  -1.1785149e+00  -6.0950291e-01  -1.3807079e+00   2.4942536e+00   5.0686523e+00   6.9672989e-01  -2.2526744e+00   3.5825075e+00   8.3466089e-01  -3.2030682e+00  -5.8732844e+00  -4.6584319e-01  -4.5561667e+00  -8.6361942e-01   1.0072366e-01  -1.1878100e+00  -4.5928078e+00  -3.6454981e-01  -3.4148387e+00   2.1472836e+00   2.7228369e+00  -5.0634094e-01  -2.9263404e+00   4.9975966e+00   3.9686076e+00   3.5877516e+00   3.2812288e+00  -2.4983242e-01  -4.9170725e+00   1.6028629e+00  -1.9616399e+00  -3.9001956e+00  -2.5570964e+00  -4.5043268e+00  -4.5756222e+00   2.6000290e+00  -3.7614842e+00   9.9387378e-01  -4.5971151e+00  -5.0747598e+00  -1.8797554e+00   2.0697779e+00  -3.4250994e-01   2.0700660e+00  -3.6527966e+00   2.5415903e+00  -8.7661956e-01   3.0432509e+00  -1.9088377e+00   3.6719659e+00   1.1848045e+00   1.3002072e+00  -4.6640722e-01   8.0985106e-01  -1.6723204e+00  -5.2906997e-01   5.7986417e-01   1.6330322e+00   2.4496674e+00   1.4141628e+00   1.7448306e+00  -1.9881926e+00  -7.4864067e-01   3.7975238e+00   8.5003477e-01   1.8365982e+00  -1.2988945e+00  -3.5574466e-01  -3.4604851e-01   1.9764948e+00  -1.9352809e+00  -1.3917651e-02  -5.5983098e+00   8.7479427e-01  -4.2695123e+00   2.3951862e+00  -5.5685177e-01   1.1021162e+00   2.0483934e-01  -1.5009201e+00  -7.3972026e-02  -2.5124583e+00  -3.1577798e+00  -1.1907357e+00  -1.4346332e+00   1.1819058e-01   2.1808317e+00   1.3541836e+00  -4.7509057e-01
  -1.9907928e+00  -1.1289811e+00  -5.5107430e-01  -1.3883714e+00   2.1072498e+00   4.4871895e+00   8.6625675e-01  -2.3017881e+00   2.9411440e+00   8.9264786e-01  -2.8001217e+00  -5.2804924e+00  -4.9959644e-01  -4.1180935e+00  -7.6277775e-01   2.3102150e-01  -5.4278566e-01  -3.7213817e+00  -4.1574679e-01  -2.7979892e+00   1.9564662e+00   3.9243803e+00  -5.6883529e-01  -2.7536061e+00   4.7776183e+00   4.6584280e+00   3.3431523e+00   3.0528725e+00   7.0977419e-02  -4.4279180e+00   1.7977550e+00  -1.3157141e+00  -3.8927935e+00  -2.5268255e+00  -4.8916557e+00  -5.5794590e+00   2.0225686e+00  -3.2970635e+00   6.8229198e-01  -3.7684264e+00  -3.8653352e+00  -4.5229469e-01   1.2949679e+00  -1.1001709e+00   2.0666709e+00  -2.6546227e+00   1.2138791e+00  -1.5389958e+00   2.5458623e+00  -2.3066022e+00   2.1062866e+00   7.7472555e-01   2.0003298e-01  -7.4595103e-01   2.9763990e-01  -1.3763719e+00  -2.5385537e-01   5.1740849e-01   1.5670598e+00   2.2252269e+00   1.7038206e+00   1.3435908e+00  -1.2162998e+00  -6.8173952e-01   3.9425771e+00   1.9373744e-01   2.2280751e+00  -9.8285419e-01  -4.1216712e-01  -1.8011071e-01   2.3959882e+00  -6.4549335e-01   8.7335594e-01  -4.6597462e+00   2.0865159e+00  -2.1614350e+00   3.5108699e+00   8.7320181e-01   1.8307974e+00   1.9459671e+00  -7.5753910e-01   6.4061743e-01  -2.8624567e+00  -2.6538714e+00  -1.1095405e+00  -1.2293847e+00  -7.1734638e-01   2.5368020e+00   9.2306239e-01  -5.9036903e-01
  -1.9908390e+00  -1.4294402e+00  -2.4870877e-01  -1.2300917e+00   1.9444968e+00   3.7777738e+00   1.5134913e+00  -1.9221624e+00   2.4494437e+00   1.1163916e+00  -2.2324178e+00  -5.0717883e+00  -3.6398680e-02  -3.9538110e+00  -5.2187316e-01   1.7895146e-01  -6.6292161e-01  -3.8873505e+00  -6.9348544e-01  -2.5107045e+00   2.4166116e+00   3.5165934e+00  -5.3411206e-01  -2.7302687e+00   4.7316837e+00   3.6869878e+00   2.7013353e+00   2.5590289e+00   2.1921318e-01  -3.5697508e+00   1.8482689e+00  -1.0434712e+00  -4.1685547e+00  -2.5678264e+00  -4.7908511e+00  -5.3506769e+00   1.7295498e+00  -2.4890991e+00   7.7217389e-01  -3.1893256e+00  -3.7040441e+00  -4.6669118e-03  -5.7749763e-01  -1.7585896e+00   3.1066069e-01  -2.2256713e+00   1.1876083e-01  -2.5875780e+00   1.5640446e+00  -2.4438707e+00   1.0761516e+00   4.4119005e-01  -5.4082891e-01  -1.4018702e+00   2.3114690e-01  -1.2291361e+00  -1.1928140e+00  -2.8895666e-01   1.8130987e+00   2.0280449e+00   1.9763011e+00   7.6581952e-01  -9.8671975e-01  -1.5674698e+00   3.5213819e+00   6.5405722e-02   2.5976519e+00  -4.2493961e-01  -9.6675294e-01  -6.9642467e-01   2.7266416e+00  -5.7980443e-02   1.1804210e+00  -3.2388272e+00   1.9455428e+00  -1.3323738e+00   4.1324744e+00   1.4788200e+00   1.9730980e+00   5.8329324e-01  -9.5652458e-01  -5.6999225e-01  -2.9395141e+00  -2.7898759e+00  -1.5143789e+00  -1.7568591e+00  -9.6173314e-01   2.3104178e+00   4.2955900e-01  -5.4819883e-01
  -2.4965768e+00  -1.2009342e+00  -7.0425416e-01  -1.2440510e+00   2.9310081e+00   3.8571573e+00   1.3142879e+00  -2.1289152e+00   3.7441508e+00   1.4560932e+00  -2.8364881e+00  -5.5429700e+00  -2.8360136e-01  -4.4760476e+00  -8.6490790e-01  -2.4701172e-01  -2.2499839e-01  -4.1314085e+00  -9.8801512e-01  -3.2081900e+00   3.0895522e+00   2.6787826e+00  -1.0158100e+00  -3.1988608e+00   5.6586967e+00   2.3642338e+00   3.2237702e+00   2.5589600e+00   2.9469739e-01  -3.3265113e+00   1.1313895e+00  -2.3508313e+00  -5.2102051e+00  -3.4876154e+00  -5.3474312e+00  -6.7008752e+00   2.4729512e+00  -2.1834210e+00   1.1312106e+00  -3.4085852e+00  -5.0898085e+00  -5.3837238e-01   9.6326256e-01  -5.3296727e-01   2.2786691e+00  -1.6166208e+00   2.2149114e+00  -9.0721121e-01   2.5517148e+00  -1.8223029e+00   2.1312951e+00   6.7651203e-01   2.6586062e-01  -6.5734246e-01   1.3043889e+00  -1.0865650e+00  -1.1424668e+00   2.7307034e-01   2.1322771e+00   2.7254248e+00   1.8818964e+00   1.4945447e+00  -1.3848890e+00  -1.7638050e+00   3.7837707e+00   2.1081437e-01   2.5483266e+00  -5.8829064e-02  -6.4942044e-01  -8.0731634e-01   1.7366343e+00  -1.0714798e+00   6.9384262e-01  -3.1939456e+00   9.9452883e-01  -2.8264058e+00   2.0311572e+00  -1.4416654e+00   2.2702507e+00   4.7968910e-01  -9.3127159e-01  -9.5854699e-01  -2.9494260e+00  -3.2470529e+00  -1.1331719e+00  -1.6368452e+00   2.8061048e-01   2.2769917e+00   6.4891659e-01  -3.1119245e-01
  -3.3909896e+00  -1.3614517e+00  -6.3847116e-01  -1.0094827e+00   2.9474673e+00   2.6638446e+00   1.9371339e+00  -1.7310197e+00   4.0694097e+00   1.5263494e+00  -3.0390799e+00  -5.5576142e+00   1.1214299e-01  -4.7028104e+00  -9.3298236e-01  -8.6588202e-02  -9.3633098e-01  -4.9457317e+00  -1.5992581e+00  -2.8986314e+00   4.1205900e+00   5.8125157e-01  -7.7966612e-01  -3.2124605e+00   6.0122705e+00   3.7554895e-01   2.1021044e+00   2.0912467e+00  -3.8574597e-01  -2.6478388e+00   6.7069040e-01  -3.1045797e+00  -5.4921564e+00  -3.1590999e+00  -4.2065037e+00  -5.2560106e+00   2.7463251e+00  -1.2203867e+00   1.7580466e+00  -3.5636754e+00  -6.7762186e+00  -1.7879320e+00  -1.6751319e-01   7.1063643e-02   1.0235269e+00  -9.5161572e-01   2.3016057e+00  -7.6617009e-01   1.5781304e+00  -1.1129994e+00   1.8245941e+00   5.3626156e-01   2.1867318e-01  -1.7931644e+00   1.3951922e+00  -1.2576429e+00  -2.6481376e+00  -7.9003271e-01   1.3997606e+00   2.1180412e+00   1.3402019e+00   1.0460059e+00  -2.2540195e+00  -3.0595796e+00   3.0259249e+00   1.0368441e+00   2.2524986e+00   6.0528140e-01  -1.0792396e+00  -1.6599856e+00   1.3173538e+00  -1.4886863e+00  -2.9255638e-01  -2.0675183e+00  -1.1924936e+00  -4.0567445e+00   1.4443508e+00  -1.5846166e+00   2.0698033e+00  -2.1015076e+00  -1.6590277e+00  -2.5037953e+00  -2.6150760e+00  -3.7755112e+00  -1.1854633e+00  -1.4151603e+00   1.8006612e+00   2.1022991e+00   1.9060350e-01  -1.5363523e-02
  -2.9859094e+00  -1.1001881e+00  -1.2098204e+00  -1.0506760e+00   4.1713162e+00   3.8159422e+00   1.4421420e+00  -1.6611064e+00   5.7656491e+00   1.8225518e+00  -3.8231352e+00  -5.5364874e+00  -5.3910973e-01  -4.8875470e+00  -1.2266544e+00  -1.0914830e-01  -1.0483457e-03  -4.9526500e+00  -1.8075360e+00  -3.8209591e+00   4.5209245e+00   9.2983908e-01  -1.8816787e+00  -3.8471758e+00   6.3841326e+00  -2.4851644e-01   3.7692820e+00   2.8130533e+00  -2.6566126e-02  -2.6828343e+00  -7.2952939e-01  -4.7190959e+00  -6.4536712e+00  -4.6773479e+00  -4.2619793e+00  -6.4046515e+00   3.6350151e+00  -1.3457783e+00   1.5587527e+00  -3.5683164e+00  -6.5258145e+00  -2.1076312e+00   1.8975243e+00   1.3891998e+00   3.5310351e+00  -2.8112489e-01   4.9433837e+00   1.1857289e+00   2.4714813e+00  -6.2603153e-01   2.7594369e+00   1.1472875e+00   1.0855488e+00   3.7643489e-01   2.9308027e+00  -4.8174447e-01  -1.2672341e+00   1.6848392e-01   2.5764725e+00   3.3147140e+00   1.6069184e+00   2.0056005e+00  -1.6840783e+00  -2.8969460e+00   3.3521032e+00   1.2615307e-01   2.2315977e+00   1.2076525e+00  -8.2145136e-01  -1.4206008e+00   4.1312430e-01  -2.2302454e+00   6.5678833e-01  -2.2645881e+00  -1.1884441e+00  -4.5480984e+00  -6.5792430e-01  -5.9747321e+00   2.6631605e+00  -9.3739598e-01  -1.3602750e+00  -2.4498932e+00  -2.7047690e+00  -3.7987962e+00  -7.9507832e-01  -1.1304001e+00   3.2901909e+00   2.3793871e+00   1.1252692e+00   1.7747375e-01
  -2.2290042e+00  -1.4970790e+00  -7.0537105e-01  -9.2176017e-01   2.9734533e+00   1.9170342e+00   1.7413014e+00  -1.1699869e+00   3.8523963e+00   1.0280112e+00  -2.8162129e+00  -4.5806986e+00  -6.5213692e-01  -4.4646940e+00  -1.1585017e+00  -7.5642211e-01   6.7656979e-01  -3.2957275e+00  -1.6080403e+00  -2.9256227e+00   3.3979711e+00   1.8502521e+00  -1.6747069e+00  -3.4846135e+00   4.8297430e+00  -6.6276954e-01   2.3367248e+00   1.6088051e+00   3.4007032e-01  -1.2795137e+00  -5.0786942e-01  -3.5167154e+00  -5.6374302e+00  -4.0864356e+00  -5.0844861e+00  -7.1928461e+00   2.5494678e+00  -3.5661216e-01   1.4017903e+00  -2.0812575e+00  -4.0280362e+00   1.4927670e-01   8.9422569e-01   6.9709642e-01   2.6599692e+00   1.1753955e+00   3.2751679e+00  -2.4991258e-01   1.9665465e+00  -5.7560027e-01   6.4365004e-01   1.0295047e+00  -2.1050901e-02   1.7012716e-01   2.2593563e+00   2.6362678e-01  -1.2390956e+00  -2.3137605e-01   2.1788220e+00   2.7597584e+00   1.2961242e+00   1.2329494e+00  -1.0679331e+00  -3.3027845e+00   2.5318927e+00  -1.4806703e+00   2.8044971e+00   1.5145466e+00  -1.1948352e+00  -1.3375395e+00   8.0078391e-01  -6.6354161e-01   1.4726788e+00  -5.5503693e-01  -8.8830620e-01  -2.1409749e+00   9.8606121e-01  -5.2714585e+00   2.3166308e+00   2.1898684e-01  -1.4012957e+00  -2.4314312e+00  -2.6943358e+00  -3.0615211e+00  -1.5841703e+00  -1.5649864e+00   2.6163838e+00   2.6173568e+00  -1.3957425e-01  -4.2845316e-01
  -1.1223301e+00  -9.7038935e-01  -1.1035909e+00  -9.1265986e-01   3.4691827e+00   2.9375414e+00   1.0073035e+00  -1.1391125e+00   4.6978373e+00   1.1786499e+00  -3.2295738e+00  -3.4725348e+00  -1.4120767e+00  -3.6854297e+00  -9.8590573e-01  -5.1987342e-01   2.2271675e+00  -1.8001923e+00  -1.4603382e+00  -3.1922489e+00   2.6047190e+00   3.1514234e+00  -2.3085230e+00  -3.3776842e+00   4.1976437e+00  -1.1502232e-01   3.6284012e+00   2.3603707e+00   8.8808029e-01  -7.4258772e-01  -1.4450450e+00  -3.9556896e+00  -5.9514948e+00  -5.1229350e+00  -5.5902039e+00  -9.6577592e+00   2.7119119e+00   2.2066917e-02   8.4986950e-01  -9.0600295e-01  -2.3043499e+00   5.8366402e-01   3.1111274e+00   1.4732588e+00   5.3427208e+00   1.8551593e+00   4.6501538e+00   1.4417782e+00   2.4767943e+00  -5.7396597e-01   6.7448663e-01   1.5478736e+00   6.8614541e-02   2.6612909e+00   2.5993082e+00   1.1510750e+00   1.0083102e+00   7.6820378e-01   2.7402760e+00   3.1033255e+00   1.5702252e+00   1.7177245e+00   1.3723296e-01  -2.2843589e+00   2.9680523e+00  -2.9833647e+00   2.3720276e+00   1.2140146e+00  -8.8954783e-01  -1.1466267e+00   2.9837225e-01  -3.2455400e-01   2.7444761e+00   7.6441170e-02   3.0621864e-01  -8.5560110e-01   4.6556972e-01  -6.9059728e+00   3.2167074e+00   3.6336403e+00  -3.0287927e-01  -9.8906139e-01  -2.6662145e+00  -2.0694786e+00  -9.8860127e-01  -1.0445947e+00   2.4952765e+00   2.9435411e+00   4.3535998e-01  -4.9349957e-01
  -1.3450560e+00  -9.9830720e-01  -1.1158350e+00  -6.6226463e-01   3.5654746e+00   2.2518133e+00   1.1449423e+00  -8.0210965e-01   5.1598408e+00   1.3399746e+00  -3.2151132e+00  -2.9683107e+00  -9.8524487e-01  -3.3862907e+00  -8.5496753e-01  -2.9459846e-01   2.4554513e+00  -1.8129038e+00  -1.6921938e+00  -3.1894610e+00   3.1444799e+00   1.3092458e+00  -2.4155499e+00  -3.3505336e+00   4.2082668e+00  -1.8777663e+00   3.1656359e+00   1.8843279e+00   8.9525454e-01   3.1470034e-01  -2.5859440e+00  -5.2013664e+00  -6.0150751e+00  -5.2993972e+00  -4.8441134e+00  -9.2913945e+00   3.2161962e+00   1.2173816e+00   1.4029494e+00  -2.5725218e-01  -2.9407680e+00  -5.6333255e-01   2.8754970e+00   2.2631680e+00   4.6964587e+00   1.5399142e+00   5.3670128e+00   2.6197963e+00   1.6353494e+00  -1.6414984e-01   8.5590538e-01   1.5481340e+00   4.2577702e-02   2.4525813e+00   2.8065871e+00   1.2388867e+00   7.9110395e-01   2.8579097e-01   2.2467022e+00   2.5941458e+00   1.2738908e+00   1.6039540e+00  -6.3756272e-02  -2.6046159e+00   2.5492737e+00  -2.6542103e+00   1.5327512e+00   1.1507649e+00  -9.9785737e-01  -1.7051395e+00  -3.7985273e-01  -1.0481001e+00   2.2481854e+00   9.0715239e-01  -1.1151373e+00  -1.9769223e+00  -5.2903785e-01  -7.5686457e+00   3.5607914e+00   2.8769986e+00  -4.1306565e-01  -1.6261143e+00  -2.0851999e+00  -2.0199181e+00  -8.6620813e-01  -7.7628503e-01   3.5706396e+00   2.4355438e+00   2.8935829e-01  -4.8260508e-02
  -1.9891424e+00  -1.1163867e+00  -1.0257936e+00  -5.1760066e-01   3.4755305e+00   1.0300314e+00   1.2916857e+00  -5.1800408e-01   5.0126112e+00   1.1565845e+00  -2.8206960e+00  -3.0431649e+00  -7.0900657e-01  -3.6432198e+00  -9.5628895e-01  -6.1179539e-01   2.3623573e+00  -1.9036865e+00  -1.7910685e+00  -3.0949384e+00   3.4204970e+00  -1.1129184e-01  -2.1139591e+00  -3.3399187e+00   4.0904250e+00  -3.6781614e+00   2.3635605e+00   1.1012708e+00   7.8834314e-01   8.4383109e-01  -2.6621585e+00  -5.4776410e+00  -5.7145660e+00  -4.9492648e+00  -5.0246047e+00  -8.8871717e+00   3.2580494e+00   1.3794923e+00   2.1580308e+00  -3.4038664e-01  -3.5293182e+00  -6.7344601e-01   2.7154839e+00   2.9262599e+00   4.2789908e+00   1.7640171e+00   5.9281849e+00   2.9256812e+00   1.6335725e+00   5.5125905e-01   1.1120776e+00   1.5503146e+00   4.4170687e-01   1.8573254e+00   3.0287768e+00   1.2303333e+00   4.6180590e-02   1.5132262e-02   1.5115129e+00   2.3423685e+00   5.5583683e-01   1.6348155e+00  -8.7091688e-01  -3.4908718e+00   1.8528446e+00  -2.2901454e+00   1.1530110e+00   1.1719239e+00  -1.0556277e+00  -2.0305118e+00  -1.0764309e+00  -1.6392374e+00   1.3263758e+00   1.3324362e+00  -3.1998735e+00  -3.0564007e+00  -1.6261564e+00  -9.0463430e+00   2.8473022e+00   1.2796487e+00  -1.2569527e+00  -2.5394101e+00  -1.4825117e+00  -2.2136873e+00  -1.2230653e+00  -9.1283977e-01   4.7984349e+00   2.3869996e+00  -1.6678221e-01   1.3729884e-02
  -9.5783155e-01  -5.5347967e-01  -1.3324103e+00  -4.4929394e-01   3.4861091e+00   1.3746765e+00   6.4854825e-01  -3.8426706e-01   5.3526590e+00   1.0639631e+00  -2.9662063e+00  -1.9008400e+00  -1.3524120e+00  -2.8573941e+00  -8.6982176e-01   2.1259668e-02   3.5696383e+00  -8.4915473e-01  -1.6608982e+00  -2.7145505e+00   2.9300539e+00   9.8523708e-01  -2.3517126e+00  -2.9592558e+00   3.3302730e+00  -2.7996759e+00   3.1955246e+00   1.7047405e+00   7.9533445e-01   7.8419058e-01  -3.2636384e+00  -5.5393174e+00  -5.2987565e+00  -5.0962612e+00  -4.3029277e+00  -9.1705174e+00   3.3069459e+00   1.1165718e+00   1.7120691e+00   3.5967474e-01  -1.6505884e+00   1.9513017e-01   4.2348119e+00   3.5041267e+00   5.9357508e+00   2.1855681e+00   6.5902172e+00   4.1936926e+00   1.5311846e+00   5.9774038e-01   7.7129954e-01   1.7620412e+00   4.8115533e-01   3.1270080e+00   3.0328992e+00   1.6585685e+00   2.0141945e+00   7.9812152e-01   1.4494471e+00   2.3639631e+00   6.6579638e-01   1.8052884e+00   1.3537997e-01  -2.7240708e+00   2.0943576e+00  -3.3074062e+00   4.3877335e-01   9.6798267e-01  -7.2695744e-01  -1.5650910e+00  -1.3768961e+00  -1.1445273e+00   2.2790142e+00   1.7255660e+00  -2.5632090e+00  -1.3105316e+00  -1.9027450e+00  -9.8350050e+00   3.4530565e+00   3.7643765e+00  -4.5069323e-01  -9.5252386e-01  -1.1897682e+00  -1.1285079e+00  -6.5436772e-01   7.6998425e-02   5.0630274e+00   2.8887986e+00   3.4307588e-01   8.8214092e-02
  -3.9086963e-01  -4.8661249e-01  -1.2579206e+00  -2.7808407e-01   2.7657267e+00   8.1121064e-01   3.5058933e-01   1.0975002e-01   4.8009379e+00   5.6985999e-01  -2.7798424e+00  -6.4216149e-01  -1.6459605e+00  -1.7732303e+00  -4.4828406e-01   5.5180294e-01   4.0855796e+00   4.9141730e-01  -1.5372987e+00  -1.9796378e+00   1.8382220e+00   1.8009574e+00  -2.2283473e+00  -2.2358050e+00   1.7553150e+00  -2.2401624e+00   2.8241623e+00   1.5461242e+00   9.3236859e-01   1.0976934e+00  -3.4935067e+00  -4.8166279e+00  -4.0944597e+00  -4.5570142e+00  -4.0076381e+00  -9.0003004e+00   2.7547665e+00   9.9572597e-01   1.4898404e+00   1.0911463e+00   7.1838972e-01   1.1502183e+00   4.2373894e+00   3.3433841e+00   5.8969810e+00   2.3780854e+00   5.9931936e+00   3.9557917e+00   7.4945203e-01   4.1602797e-01   3.5722075e-02   1.7674529e+00   2.3887109e-01   3.5679997e+00   2.4857814e+00   2.2431921e+00   2.9000053e+00   7.6691338e-01   6.1916628e-01   1.4066443e+00   3.1956633e-01   1.4084762e+00   6.2583746e-01  -2.1992976e+00   1.7326512e+00  -4.1149377e+00  -2.7323749e-01   4.9961109e-01  -8.4731373e-01  -1.5363972e+00  -1.0350171e+00   1.4607561e-01   3.2879632e+00   2.4360918e+00  -1.9977108e+00   6.8739329e-01  -1.0661913e+00  -8.6987450e+00   3.5004946e+00   5.5081512e+00  -8.0062336e-02   2.9125699e-01  -7.5007587e-01  -4.7704844e-02  -6.5291491e-01   6.4149899e-01   4.8788900e+00   3.1487999e+00   1.6407363e-01  -1.0264853e-01
   2.1230509e-01  -2.5069443e-01  -1.4620539e+00  -2.5943242e-01   2.8753947e+00   1.5812953e+00  -2.5220692e-01   1.5658362e-01   5.2505097e+00   8.2165127e-01  -2.6748690e+00  -3.4120072e-02  -1.8506752e+00  -1.1230319e+00  -1.2515212e-01   8.7521516e-01   4.9146934e+00   1.0837457e+00  -1.3710252e+00  -2.2246039e+00   1.4313002e+00   2.6122356e+00  -2.3557724e+00  -1.8925388e+00   1.0401514e+00  -1.9077197e+00   3.6374364e+00   1.9780740e+00   1.2328069e+00   8.0376623e-01  -3.8621515e+00  -4.7201485e+00  -4.0502062e+00  -5.1744411e+00  -4.3207475e+00  -9.8811575e+00   2.9802828e+00   3.4337866e-01   1.5251245e+00   1.3975196e+00   2.3531176e+00   1.5794373e+00   5.5295826e+00   3.7342244e+00   7.0546830e+00   1.8473196e+00   6.8860817e+00   4.7268168e+00   9.6026479e-01   4.0895432e-01   7.1421256e-01   2.0891612e+00   7.6604680e-01   4.9779955e+00   2.8192439e+00   2.6467516e+00   4.1724017e+00   1.3098335e+00   9.0096838e-01   1.6094797e+00   6.2688070e-01   1.7963964e+00   1.3100869e+00  -1.6800845e+00   2.0361822e+00  -4.6880281e+00  -8.9115819e-01  -3.5184425e-02  -6.9872073e-01  -1.4950036e+00  -1.0614099e+00   4.5755122e-01   4.0627862e+00   2.4425452e+00  -1.4147652e+00   1.4589894e+00  -1.6942659e+00  -9.7782040e+00   3.7248524e+00   6.6060075e+00   3.7014496e-01   1.0717552e+00  -4.9353555e-01   4.8869119e-01  -4.0997659e-01   8.6781920e-01   4.6620452e+00   3.1290301e+00   7.4723952e-01   1.9033905e-02
   2.8236658e-01  -3.8980639e-02  -1.5734112e+00  -1.3883149e-01   2.6115192e+00   1.0998763e+00  -7.8132563e-01   7.7976895e-02   5.0416256e+00   6.9745449e-01  -2.2354306e+00   1.6106386e-01  -1.8316925e+00  -9.6607888e-01  -1.8552497e-01   6.4867557e-01   5.6153340e+00   1.6859166e+00  -1.0502649e+00  -2.2405545e+00   1.2819352e+00   2.5646952e+00  -2.1488428e+00  -1.5168428e+00   6.3918988e-01  -2.2922905e+00   3.5050946e+00   1.5657175e+00   1.3242518e+00   7.7642463e-01  -3.9530043e+00  -4.5418397e+00  -3.7971916e+00  -5.1836323e+00  -4.7656338e+00  -1.0183838e+01   3.1831520e+00   1.2599859e-01   2.1242149e+00   1.7666948e+00   3.2332609e+00   2.4183123e+00   6.5759726e+00   4.1455688e+00   7.5522863e+00   9.4961501e-01   7.5939297e+00   5.4741285e+00   1.2625579e+00   4.8598099e-01   1.4013192e+00   2.3050446e+00   1.3199486e+00   5.0511216e+00   2.8713559e+00   2.6724359e+00   4.6365576e+00   1.8870568e+00   4.3244283e-01   1.7359441e+00   4.5175978e-01   2.2768388e+00   1.3697381e+00  -1.2917560e+00   2.3364615e+00  -4.6513050e+00  -1.5096830e+00  -6.9296163e-01  -3.4699959e-01  -1.2931785e+00  -1.2647671e+00   4.5040242e-01   3.5248283e+00   2.2200673e+00  -1.9823766e+00   1.3809854e+00  -2.5699547e+00  -1.0480713e+01   3.7009527e+00   6.9595638e+00   5.2043864e-01   1.5956876e+00  -9.1055612e-02   7.5111969e-01  -3.5108916e-01   1.0080917e+00   4.7429686e+00   2.9638482e+00   7.1740262e-01   1.8419456e-01
   5.0963839e-01  -5.7918907e-02  -1.3432411e+00  -2.6374388e-02   2.3112271e+00   1.1606970e+00  -6.5223297e-01   1.2062930e-01   4.6493128e+00   1.3165714e+00  -1.2607642e+00   5.3706562e-01  -9.9536017e-01  -4.7670957e-01   3.4720648e-01   1.0996793e+00   5.5000284e+00   1.2033636e+00  -8.5280796e-01  -1.9703043e+00   1.8046328e+00   2.2348955e+00  -1.5655859e+00  -1.0052943e+00   5.2186197e-01  -2.1783745e+00   3.3916702e+00   1.5089850e+00   1.3245726e+00   6.1882211e-01  -3.5414028e+00  -3.8556050e+00  -3.3301707e+00  -4.9337926e+00  -4.2690547e+00  -9.1998201e+00   2.9151285e+00  -3.0979138e-01   2.3954171e+00   1.9186302e+00   3.8103795e+00   2.7998158e+00   5.3297546e+00   3.3561798e+00   5.8126876e+00  -3.9207238e-01   6.4281408e+00   4.6390027e+00   3.8178483e-01   3.3022737e-01   1.5512442e+00   2.0062380e+00   1.1042061e+00   4.2565948e+00   2.4739935e+00   2.1159182e+00   4.2381353e+00   1.4120129e+00   4.2749273e-01   1.5600837e+00   9.0919356e-01   1.8143409e+00   1.6575845e+00  -1.6890351e+00   2.4498411e+00  -3.9574166e+00  -2.0344687e+00  -1.1892861e+00  -5.1159678e-01  -1.5151635e+00  -7.0439539e-01   7.3541223e-01   3.5414503e+00   2.6741363e+00  -2.0240615e+00   1.8290224e+00  -2.4195090e+00  -9.3915275e+00   3.4564367e+00   5.3149639e+00   4.4543526e-01   1.1726076e+00   2.5616152e-01   8.8013357e-01  -3.9569712e-01   8.6034522e-01   3.7711298e+00   2.3449094e+00   9.7671482e-01   6.1453052e-01
   1.5188830e-01   3.0172585e-01  -1.7602013e+00  -1.6442844e-01   2.7131653e+00   1.4482188e+00  -1.2932566e+00  -2.6378553e-01   5.1794823e+00   1.4393523e+00  -1.7183217e+00   2.0061442e-01  -1.2383660e+00  -4.7482400e-01   1.3479969e-01   1.0693407e+00   5.4425070e+00   9.8537365e-01  -8.3858708e-01  -2.2592371e+00   1.9438562e+00   2.2869307e+00  -1.4124465e+00  -6.8023117e-01   8.4886703e-01  -1.9847516e+00   3.7939719e+00   1.6580006e+00   1.0028436e+00  -4.2818451e-01  -3.3453746e+00  -3.8880510e+00  -3.2760670e+00  -5.1050796e+00  -4.0885416e+00  -8.9139306e+00   3.3227817e+00  -1.1516080e+00   2.4102942e+00   1.3339594e+00   3.5397184e+00   3.2794650e+00   7.0221588e+00   3.8468712e+00   7.5027853e+00  -1.1479423e+00   7.3324367e+00   5.2819697e+00   1.5078389e+00   6.0225961e-01   3.1278251e+00   2.1279980e+00   2.2323587e+00   4.5312294e+00   2.7423550e+00   1.6547357e+00   4.5171252e+00   2.1225601e+00   3.0072288e-01   1.8854025e+00   9.2633696e-01   2.4030039e+00   1.0199000e+00  -1.3323315e+00   2.9817524e+00  -3.4393516e+00  -2.5682977e+00  -1.7029617e+00  -1.9441952e-02  -1.2642599e+00  -8.8434799e-01   4.6565885e-01   3.1593695e+00   1.9886052e+00  -2.4715246e+00   1.5239657e+00  -3.3429096e+00  -1.0277280e+01   2.8536413e+00   4.9576208e+00   3.4272798e-01   1.6489956e+00   1.4895616e-01   7.1086623e-01   8.6765591e-03   1.1904313e+00   3.4492163e+00   2.2072580e+00   1.4375835e+00   7.9904698e-01
  -1.9904028e-02   5.1344616e-01  -1.7920655e+00  -1.0030550e-01   2.3341504e+00   7.2277888e-01  -1.6370390e+00  -4.1370277e-01   4.4552971e+00   1.3064011e+00  -1.2375225e+00   6.2556266e-02  -1.0574460e+00  -3.4304205e-01  -1.2078600e-01   8.1325331e-01   5.3812953e+00   9.5338319e-01  -7.0239089e-01  -2.0618767e+00   2.1474064e+00   2.2738497e+00  -9.8735145e-01  -1.8662779e-01   8.1790874e-01  -2.2101833e+00   3.3437247e+00   1.0268666e+00   6.6978253e-01  -1.0042346e+00  -2.8136052e+00  -3.1994458e+00  -3.1426135e+00  -4.7940022e+00  -3.6566116e+00  -7.5818952e+00   3.4338769e+00  -1.3355784e+00   2.6778511e+00   1.3667731e+00   3.9515691e+00   4.4959188e+00   6.8068212e+00   3.5502683e+00   6.7254178e+00  -2.4049252e+00   6.7689740e+00   5.0822898e+00   1.6327420e+00   3.3189390e-01   3.5314932e+00   1.8663115e+00   2.5463373e+00   3.6553715e+00   2.4489036e+00   1.2580058e+00   4.1473809e+00   2.4744817e+00   1.8828118e-02   2.1184248e+00   1.0459478e+00   2.7404306e+00   7.6830407e-01  -1.0722170e+00   3.3647807e+00  -2.8336159e+00  -2.7462774e+00  -1.9812490e+00   2.2648357e-01  -9.5300512e-01  -8.3311626e-01   6.5673306e-01   2.1236479e+00   1.4731615e+00  -3.1021952e+00   1.8011093e+00  -3.5578676e+00  -9.8160007e+00   2.4131136e+00   3.8186197e+00   2.1179601e-01   1.5607147e+00   1.4233847e-01   4.8941317e-01   3.2623575e-02   1.1062491e+00   2.8505630e+00   1.9140056e+00   1.3039362e+00   1.0523236e+00
   1.1104407e+00   5.5461588e-01  -1.5597987e+00   1.7154303e-03   1.5193350e+00   1.1480352e+00  -1.7957880e+00  -1.5663822e-01   3.4234358e+00   1.3407063e+00  -4.2193397e-01   1.1896425e+00  -9.3265020e-01   7.4665612e-01   5.7797958e-01   1.6467955e+00   5.3850431e+00   1.2664392e+00  -2.9770274e-01  -1.1583183e+00   1.6670945e+00   4.5317770e+00  -6.1202888e-01   6.7490562e-01  -3.0559119e-01   3.2322396e-01   3.6574467e+00   1.4755765e+00   6.4384803e-01  -1.7085929e+00  -2.0681500e+00  -1.2475491e+00  -1.7093639e+00  -4.0009025e+00  -2.6010766e+00  -5.7965054e+00   2.2875197e+00  -2.4538601e+00   1.8751389e+00   1.7277958e+00   7.2675680e+00   6.8677553e+00   4.9140410e+00   1.5570783e+00   4.7189567e+00  -3.1890751e+00   3.9828226e+00   2.8718376e+00   2.6745994e-01  -6.0416558e-01   2.3882616e+00   1.4640551e+00   1.7434059e+00   3.4144478e+00   1.6186804e+00   1.2538928e+00   4.5137497e+00   2.3424890e+00   2.6554125e-01   1.8921453e+00   1.7812079e+00   1.8540984e+00   2.1165602e+00  -5.0182076e-01   3.8396029e+00  -3.1871687e+00  -2.6622818e+00  -2.1031328e+00  -7.2239776e-02  -4.6025040e-01   8.8645263e-01   2.7605930e+00   3.7889595e+00   1.7382121e+00  -8.0718681e-01   5.0383010e+00  -1.8070081e+00  -7.1542358e+00   2.4815925e+00   4.3776481e+00   9.0563282e-01   2.6353082e+00   9.3524880e-02   1.3701727e+00   9.8033229e-02   1.3471733e+00   9.0750784e-01   1.8656166e+00   1.8214797e+00   1.0973117e+00
   8.0975174e-01   8.6291347e-01  -1.7951358e+00  -4.9242929e-02   1.2823429e+00   1.4149073e+00  -2.4093120e+00  -3.8468968e-01   3.3686591e+00   1.3979650e+00  -6.2691475e-01   1.2251124e+00  -1.2230244e+00   1.4915185e+00   7.9819736e-01   1.8039505e+00   5.3210960e+00   1.7416708e+00  -3.1667124e-01  -9.6304854e-01   1.1487107e+00   5.2033541e+00  -1.5178758e-01   1.5666698e+00  -8.4872774e-01   1.1168606e+00   3.4220913e+00   1.7119708e+00   4.2441799e-01  -2.7019241e+00  -1.2843286e+00   7.1993789e-03  -1.3249895e+00  -3.6106865e+00  -2.8100507e+00  -5.6523914e+00   2.1329491e+00  -3.6306737e+00   1.8504321e+00   1.2380958e+00   7.6425139e+00   7.2203973e+00   5.8692645e+00   1.4872564e+00   5.9129031e+00  -3.7680875e+00   3.8956535e+00   2.5917945e+00   6.5385536e-01  -7.4543828e-01   3.3276572e+00   1.3882238e+00   2.5009146e+00   3.4987548e+00   1.1743611e+00   9.9863693e-01   4.6753190e+00   2.5958948e+00  -2.7468089e-01   1.3595721e+00   1.8606314e+00   2.0100384e+00   1.7892850e+00   2.2944215e-01   4.2715318e+00  -2.6278971e+00  -3.2471510e+00  -2.8638366e+00   1.9167498e-01  -5.9855366e-01   1.4359465e+00   3.5918634e+00   3.6258041e+00   1.3412301e+00  -2.5028095e-01   5.7698485e+00  -1.6664672e+00  -5.5836836e+00   2.2198314e+00   4.5116083e+00   1.2640526e+00   3.6857933e+00   8.9580432e-02   1.5562913e+00   5.6369495e-01   1.6740894e+00  -1.0668455e-01   1.8149493e+00   1.9829542e+00   1.0709018e+00
   2.4293294e-01   1.0252839e+00  -1.9095863e+00  -2.2752533e-02   1.2676719e+00   1.3201093e+00  -2.6543106e+00  -6.6131463e-01   3.1765996e+00   1.6512778e+00  -2.1780032e-01   5.5729574e-01  -8.5809384e-01   1.2494612e+00   5.3533451e-01   1.5426129e+00   4.8705665e+00   8.3862764e-01  -3.0351308e-01  -1.1070429e+00   2.0317580e+00   4.8864976e+00   2.6972943e-01   1.8048526e+00  -2.4891373e-01   7.4425261e-01   3.2410379e+00   1.5031477e+00  -4.4444587e-02  -3.6345895e+00  -5.9402095e-01   5.5292845e-01  -1.6126807e+00  -3.3954901e+00  -2.4168836e+00  -3.9307962e+00   2.4001756e+00  -4.3028187e+00   2.3501235e+00   5.4913941e-01   6.9687467e+00   7.6466058e+00   5.2899648e+00   1.2262311e+00   4.9105975e+00  -5.0713044e+00   3.5955858e+00   2.2580985e+00   7.8289640e-01  -8.0803306e-01   4.1799957e+00   1.1519098e+00   3.0632057e+00   2.4784302e+00   1.2477891e+00   3.9282032e-01   3.6469283e+00   2.7426274e+00  -1.5171853e-01   1.9582664e+00   2.1599607e+00   2.4396556e+00   1.3916666e+00   1.3270848e-01   4.8411817e+00  -1.3409680e+00  -3.1241402e+00  -2.7630187e+00   3.6829566e-01  -5.1270783e-01   1.5710697e+00   3.2927984e+00   2.2319056e+00   3.5826081e-01  -1.0997126e+00   4.8545300e+00  -2.6539630e+00  -5.7462038e+00   1.8479980e+00   2.0491320e+00   9.9015835e-01   2.9569623e+00   5.1460657e-02   7.7788757e-01   7.1099525e-01   1.4391194e+00  -3.0505706e-01   1.4344511e+00   2.2353701e+00   1.5066313e+00
  -5.4606838e-01   1.0199247e+00  -1.6715709e+00   1.2557593e-01   5.3923001e-01   3.7673110e-01  -2.3989509e+00  -5.8115934e-01   2.1427408e+00   1.5414461e+00   1.2107918e-01   5.9265497e-01  -3.9326553e-01   1.6504711e+00   7.9794304e-01   1.7727804e+00   3.6499050e+00   3.1561654e-01  -4.5737460e-01  -1.6944326e-01   2.3805751e+00   4.3237240e+00   1.3014476e+00   2.6872792e+00  -3.3122706e-01   9.5612363e-01   1.8121371e+00   1.1595253e+00  -9.0996141e-01  -3.9299558e+00   6.7036552e-01   2.0756401e+00  -6.4978047e-01  -1.7906366e+00  -1.0524300e+00  -1.0227331e+00   1.6831392e+00  -4.3433332e+00   2.4161749e+00   3.1010159e-01   6.3788323e+00   8.2067963e+00   3.0654401e+00   9.6015276e-02   2.4515743e+00  -5.6756957e+00   1.1019659e+00   4.0030885e-01  -3.3576736e-01  -1.0232169e+00   3.7278219e+00   5.3289172e-01   2.7008378e+00   3.7473942e-01   5.0427252e-02  -4.8097666e-01   1.7663261e+00   1.7576815e+00  -1.1582747e+00   9.1666932e-01   2.0502048e+00   1.4964260e+00   6.3365480e-01  -1.5991628e-01   4.7644349e+00   1.0259059e-01  -3.2235837e+00  -2.8598239e+00   5.6438148e-02  -1.0118668e+00   2.5710593e+00   4.0780891e+00   1.0762511e+00   7.9986951e-01  -1.7397633e+00   5.1867766e+00  -1.5022198e+00  -2.1534929e+00   1.2042601e+00  -6.7576274e-01   6.4265696e-01   2.4192874e+00   1.2027546e-01   5.0864449e-01   7.4774132e-01   1.4254773e+00  -1.3847628e+00   1.0744510e+00   1.7995531e+00   1.6056573e+00
  -6.5520055e-01   1.2558823e+00  -1.6069487e+00   1.5204131e-01   1.6717897e-01   2.2777494e-01  -2.2701740e+00  -5.3300213e-01   1.3656033e+00   1.5487251e+00   4.2764174e-01   8.3733160e-01  -1.5335898e-01   2.1244023e+00   8.4935089e-01   2.4332307e+00   2.7027694e+00  -2.7482828e-01  -5.3094940e-01   8.1217681e-01   2.8760160e+00   4.8833303e+00   1.8465915e+00   3.2195305e+00  -1.1244311e-01   2.2863562e+00   1.4843840e+00   1.4234622e+00  -1.5597357e+00  -4.6911094e+00   1.7666875e+00   3.4158298e+00   3.8645351e-01  -3.8222331e-01   8.5994240e-01   2.3067212e+00   8.0207754e-01  -4.9117290e+00   1.7295867e+00  -1.2320968e-01   6.3124316e+00   9.0557056e+00   6.0378738e-01  -1.3651879e+00   3.5175694e-01  -5.8754319e+00  -1.6013777e+00  -1.4256102e+00  -1.4843071e+00  -1.4699732e+00   2.6716262e+00  -2.3924890e-01   1.9197147e+00  -1.3456953e+00  -1.0233696e+00  -1.1871450e+00   8.0061287e-01   1.2976462e+00  -1.4647102e+00   5.2465364e-01   2.2665353e+00   7.6594402e-01   6.0678891e-01  -1.6511358e-01   4.9625953e+00   1.1799101e+00  -2.9802715e+00  -2.4187066e+00  -6.0361830e-02  -7.6220996e-01   3.4068770e+00   4.9208130e+00   8.3841037e-01   5.7309373e-01  -1.4411546e+00   6.3641529e+00  -4.2048528e-01   5.2560351e-01   8.9124334e-01  -2.0614251e+00   6.5172397e-01   2.4991174e+00  -4.3554933e-02   4.9911476e-01   1.0538490e+00   1.8147160e+00  -2.2588277e+00   1.2255981e+00   2.0324698e+00   1.7985993e+00
  -9.2761196e-01   1.8033748e+00  -2.2462532e+00   6.4502173e-02   9.7455885e-01   1.2004713e+00  -3.0999591e+00  -9.2279670e-01   2.3219462e+00   1.5583222e+00  -5.3295993e-01   3.5670124e-01  -7.9405320e-01   2.0439192e+00   3.4539601e-01   2.2287123e+00   2.6840720e+00  -5.5634680e-01  -6.0598989e-01   2.5323219e-01   3.2253219e+00   5.2016311e+00   1.4237168e+00   3.1956308e+00   6.4416382e-01   2.6254814e+00   2.3673317e+00   2.0094521e+00  -1.9173672e+00  -5.5686447e+00   1.5423082e+00   2.9687141e+00  -8.3283462e-02  -6.8095258e-01   1.5810546e+00   3.1861662e+00   1.3744740e+00  -5.2563698e+00   1.2871257e+00  -6.8462184e-01   5.3638415e+00   8.9438229e+00   2.0221221e+00  -8.4793283e-01   1.9945691e+00  -6.3171623e+00  -4.3993936e-01  -3.5356218e-01  -5.1754359e-01  -1.4711300e+00   3.9845332e+00  -5.7623517e-02   2.8499119e+00  -6.7040245e-01  -5.0476738e-01  -1.4028221e+00   1.1173219e+00   2.2917206e+00  -8.6228196e-01   1.3784579e+00   2.5916215e+00   1.6213860e+00   4.6932590e-01   9.0156219e-01   5.9497351e+00   1.7276494e+00  -2.8790535e+00  -2.1891190e+00   4.9099600e-01  -3.4416813e-01   3.1388086e+00   4.2987894e+00   1.7872101e-01  -6.9818573e-01  -1.3080351e+00   5.4053289e+00  -1.8420860e+00  -8.2853177e-01   1.1133775e+00  -1.9840974e+00   1.0864852e+00   2.9661997e+00  -3.8737655e-01   6.2265826e-02   1.8673196e+00   2.1762301e+00  -2.0934073e+00   1.1232553e+00   2.8632799e+00   2.0470144e+00
  -1.6763761e+00   1.7227128e+00  -2.3413553e+00   1.2589939e-01   1.1098977e+00   8.5047390e-01  -3.2667302e+00  -9.2766331e-01   2.1316578e+00   1.3303665e+00  -4.4205138e-01  -2.6380042e-01  -6.2815418e-01   1.8028169e+00  -2.8507255e-02   1.5419824e+00   2.1342500e+00  -8.6709294e-01  -5.7378282e-01  -7.1262325e-02   3.4932022e+00   4.5656842e+00   1.2916681e+00   3.0240222e+00   1.0827947e+00   1.7381443e+00   1.9457705e+00   1.3645251e+00  -1.8392517e+00  -5.5241427e+00   1.6155750e+00   2.9383676e+00  -1.9917423e-02  -3.2301934e-01   1.4559839e+00   4.4658609e+00   1.3373235e+00  -5.1448961e+00   1.4155933e+00  -1.1819195e+00   4.2497528e+00   8.7694713e+00   9.7252109e-01  -1.1364762e+00   9.5010538e-01  -6.9016833e+00  -5.6783856e-01  -7.2782782e-01  -3.8199018e-01  -1.5406085e+00   4.4976446e+00  -2.8504345e-01   3.1130118e+00  -1.4503233e+00  -2.9778635e-01  -1.4973115e+00  -9.7157614e-02   2.4004554e+00  -7.2223688e-01   1.7458245e+00   2.4805951e+00   2.0149119e+00  -3.9503355e-02   1.2141038e+00   6.1801953e+00   2.7182899e+00  -2.3475642e+00  -1.7606801e+00   6.0431671e-01  -1.9773754e-01   2.9809834e+00   3.7140714e+00  -9.7945152e-01  -1.8168225e+00  -1.9205217e+00   3.7406779e+00  -2.9890611e+00  -1.5852874e+00   8.5003940e-01  -3.4004100e+00   8.2966801e-01   2.2649752e+00  -3.8530946e-01  -6.9521096e-01   1.8613602e+00   1.7218199e+00  -1.6825507e+00   6.8722364e-01   2.8496377e+00   2.2110462e+00
  -1.9899492e+00   1.4704877e+00  -2.3777397e+00  -5.6426623e-02   1.1355179e+00   9.2069445e-01  -3.2122861e+00  -1.1024725e+00   1.8495185e+00   1.1484149e+00  -7.7412136e-01  -5.3488665e-01  -6.5286561e-01   1.5863759e+00  -1.9738591e-01   1.2876615e+00   1.3022953e+00  -1.3598340e+00  -7.4154049e-01  -7.6305619e-02   3.7146530e+00   4.9318908e+00   1.2541064e+00   2.8806046e+00   1.4303779e+00   2.0265148e+00   1.6656903e+00   1.3818793e+00  -2.1740872e+00  -5.5847372e+00   1.8338903e+00   3.0143796e+00   3.0912283e-01   1.2344975e-01   2.1807263e+00   5.9465014e+00   9.7437115e-01  -4.7280040e+00   8.8658654e-01  -1.3402292e+00   3.6862232e+00   9.1116761e+00  -1.2131847e-01  -1.7467465e+00   3.0622378e-01  -6.2425110e+00  -1.8885009e+00  -1.9017227e+00  -3.1223697e-01  -1.3063971e+00   4.0825324e+00  -4.3305920e-01   2.6779395e+00  -1.8191207e+00  -4.5829039e-01  -1.7225958e+00  -1.1964331e+00   1.9052864e+00  -3.5992738e-01   1.7925517e+00   2.6638380e+00   1.5183747e+00  -2.7466639e-01   1.0884271e+00   6.2239970e+00   2.9610630e+00  -1.3735392e+00  -9.8086054e-01   4.2593605e-01  -2.7834188e-01   3.5365391e+00   3.7717272e+00  -1.0495937e+00  -1.9766864e+00  -1.7539696e+00   3.2138605e+00  -2.4951271e+00  -1.1981679e+00   4.6868108e-01  -4.4652022e+00   6.4138479e-01   1.6428564e+00  -9.5904816e-01  -1.2733516e+00   1.8365339e+00   1.4470393e+00  -2.3207455e+00   5.3467097e-01   2.8551282e+00   2.0423992e+00
  -1.8907259e+00   1.6557777e+00  -2.3655841e+00  -4.0754425e-02   8.8294158e-01   7.2818531e-01  -3.2076178e+00  -1.1293283e+00   1.2270079e+00   1.0210532e+00  -4.9256620e-01  -2.9808894e-01  -5.9513109e-01   1.9311316e+00  -3.8455235e-01   1.3494190e+00   1.2578808e+00  -1.0817102e+00  -7.5735443e-01   4.2084070e-01   3.8420257e+00   4.9701199e+00   1.2859529e+00   2.9552607e+00   1.5692178e+00   2.1663045e+00   1.2309114e+00   1.3582567e+00  -2.2385091e+00  -5.1630333e+00   2.0628181e+00   3.3903209e+00   6.3781096e-01   9.2373196e-01   2.9778780e+00   7.3154013e+00   5.2730599e-01  -4.1553617e+00   4.6294939e-01  -1.0434829e+00   2.9495165e+00   8.8754707e+00  -1.4055458e+00  -2.2191600e+00  -5.2093268e-01  -5.7011240e+00  -3.1013836e+00  -2.3053007e+00  -9.9684678e-01  -1.4074894e+00   2.9249609e+00  -8.3254836e-01   1.7481637e+00  -2.6586955e+00  -1.1658249e+00  -1.9205948e+00  -1.4899336e+00   1.6604947e+00  -4.1336708e-01   1.5449327e+00   2.8055358e+00   1.2201875e+00   7.7358679e-02   1.4172279e+00   6.2311593e+00   3.3507892e+00  -9.7698467e-01  -4.9043885e-01   4.9994133e-01  -1.7442804e-01   3.5360613e+00   3.7629475e+00  -1.6322244e+00  -2.0734347e+00  -1.5999085e+00   3.2043552e+00  -2.1369062e+00  -3.6518420e-02   8.8347958e-01  -4.3584968e+00   9.9809208e-01   1.7475910e+00  -9.9434961e-01  -1.2283416e+00   2.1210100e+00   1.6132618e+00  -2.4512087e+00   6.3930474e-01   2.7394142e+00   2.0737471e+00
  -2.4992704e+00   1.6102459e+00  -2.3353884e+00   1.6811681e-02   1.2108148e+00   7.3544367e-01  -2.8706016e+00  -1.1172874e+00   1.3929805e+00   1.2650975e+00  -3.4539286e-01  -7.4186879e-01  -1.3252839e-01   1.5840521e+00  -5.2014758e-01   1.1968494e+00   5.7542110e-01  -2.0415900e+00  -9.2288976e-01   3.2682757e-01   4.7912215e+00   3.3471094e+00   1.3599855e+00   2.6280524e+00   2.4313747e+00   1.0048514e+00   8.1024181e-01   1.3296359e+00  -2.4786393e+00  -4.6166791e+00   2.0276671e+00   2.8919793e+00   5.5557591e-01   1.4833144e+00   3.7952413e+00   9.0168446e+00   5.0838171e-01  -3.6182754e+00   5.5646721e-01  -1.4662312e+00   4.2033663e-01   7.3231912e+00  -2.7427284e+00  -2.1660234e+00  -1.7567465e+00  -5.3959620e+00  -3.2703987e+00  -2.4266182e+00  -1.4938443e+00  -8.8504486e-01   2.8482226e+00  -1.0237234e+00   1.4730795e+00  -3.6751266e+00  -1.1259948e+00  -2.5029788e+00  -2.7890221e+00   1.0114171e+00  -2.0014134e-01   1.5834509e+00   2.8525946e+00   9.3724975e-01  -2.6200938e-01   8.6172206e-01   5.9832867e+00   4.5044094e+00  -6.3944557e-01   1.6143333e-01   3.9570837e-01  -5.6296605e-01   3.2182953e+00   2.5393222e+00  -2.8934436e+00  -2.0828328e+00  -2.7370558e+00   1.0456194e+00  -3.0633734e+00  -5.3907271e-01   8.2914402e-01  -6.7089103e+00   5.9278732e-01   4.1057782e-01  -7.4144209e-01  -1.8954156e+00   2.2253722e+00   1.3819824e+00  -1.6410918e+00   2.2739864e-01   2.8248887e+00   2.3181723e+00
  -3.2157775e+00   1.4161523e+00  -2.2305159e+00  -4.3883499e-03   1.4150196e+00   8.3934792e-02  -2.3978596e+00  -1.0030718e+00   1.0376977e+00   9.9443105e-01  -2.9261140e-01  -1.2708830e+00   2.3032608e-01   9.8941383e-01  -1.0445670e+00   8.1625858e-01  -4.2645740e-01  -2.8528054e+00  -1.1435051e+00   3.3215581e-01   5.5082446e+00   1.8614960e+00   1.2759820e+00   2.0520784e+00   3.2786201e+00  -4.3955930e-01   9.9033304e-02   7.8928744e-01  -2.7420994e+00  -3.8964184e+00   1.9675170e+00   2.2098175e+00   6.4652599e-01   2.1607338e+00   4.8103497e+00   1.1235681e+01   3.8232925e-01  -2.4626776e+00   3.9123323e-01  -1.7058119e+00  -2.0081101e+00   6.2896273e+00  -4.5586434e+00  -2.2753842e+00  -3.3772308e+00  -4.6298302e+00  -3.9311064e+00  -2.9197033e+00  -1.7584253e+00  -3.9352287e-01   2.1610453e+00  -1.3067574e+00   8.6892947e-01  -4.9414510e+00  -1.1961771e+00  -2.8764050e+00  -4.3372483e+00   3.7903749e-01  -1.0160015e-01   1.6707120e+00   2.5724067e+00   7.1473454e-01  -9.3255095e-01   1.4755912e-01   5.3640211e+00   5.2983868e+00   1.5570873e-01   1.1722137e+00   2.3250368e-01  -6.8509054e-01   2.6301290e+00   1.3537014e+00  -4.2100007e+00  -2.2578713e+00  -4.3079856e+00  -9.2890189e-01  -3.4186343e+00  -1.3027217e+00   3.0599823e-01  -8.9050960e+00  -2.5004882e-01  -1.2299626e+00  -7.9506035e-01  -2.7136588e+00   1.9552710e+00   9.7083419e-01  -7.2081282e-01   9.3243389e-02   2.5119564e+00   2.3164973e+00
  -2.7479724e+00   1.6625170e+00  -2.5143976e+00  -1.3034121e-01   2.0943626e+00   1.1172589e+00  -2.6057143e+00  -1.1505802e+00   1.7455588e+00   1.1340102e+00  -6.6315892e-01  -1.1889325e+00  -9.4646838e-02   8.5763566e-01  -1.3163984e+00   8.4136163e-01  -9.2829830e-02  -2.9026236e+00  -1.1268447e+00  -8.3574333e-02   5.6453063e+00   1.9180330e+00   6.2849855e-01   1.4538139e+00   3.7896874e+00  -4.0462489e-01   1.0093397e+00   1.4318484e+00  -2.5962474e+00  -3.4879986e+00   1.2214060e+00   1.1869618e+00   2.8379554e-01   1.8172352e+00   5.3245083e+00   1.1263222e+01   5.9437010e-01  -1.9798480e+00  -2.5549993e-01  -1.6708448e+00  -3.0447371e+00   5.2585674e+00  -3.9351997e+00  -1.7527289e+00  -2.2220643e+00  -3.5100397e+00  -3.0286271e+00  -1.8973683e+00  -1.3975766e+00   4.9326428e-02   1.9060176e+00  -1.1027515e+00   5.9887358e-01  -3.9122202e+00  -6.7379138e-01  -2.7700808e+00  -3.6029636e+00   7.5486582e-01   8.9847151e-01   2.3588069e+00   2.9723920e+00   9.4934880e-01  -2.0434016e-01   5.3289338e-01   5.4799029e+00   4.9566470e+00   6.7186709e-01   1.8928683e+00   4.6627153e-01  -3.8923143e-01   1.9640991e+00   3.1883166e-01  -4.1154368e+00  -2.5625202e+00  -3.8773041e+00  -1.9290924e+00  -4.3748419e+00  -3.4047926e+00   8.6202868e-01  -7.9636467e+00   1.6074694e-01  -1.1516360e+00  -8.6396693e-01  -2.7214692e+00   2.4040131e+00   1.1891997e+00  -2.1488031e-03   1.9175710e-01   3.1336341e+00   2.3384599e+00
  -2.9593139e+00   1.4060277e+00  -2.4768574e+00  -1.8911485e-01   2.0965676e+00   6.3351311e-01  -2.5187600e+00  -9.4863382e-01   1.4771736e+00   4.4534997e-01  -1.0246080e+00  -1.0637142e+00  -3.5099635e-01   8.2843038e-01  -1.5518986e+00   3.8350303e-01  -3.2149300e-01  -2.0719288e+00  -1.1103029e+00  -1.7919870e-01   4.7348855e+00   1.4143265e+00   1.6895483e-01   1.0433121e+00   3.4563204e+00  -1.1802133e+00   4.2057582e-01   8.7094759e-01  -2.1899117e+00  -2.2347788e+00   6.0393454e-01   5.2145280e-01   8.1617534e-01   2.1664188e+00   5.0014292e+00   1.1042112e+01   2.6554835e-01  -7.2324133e-01  -7.1124337e-01  -1.3167633e+00  -3.9123416e+00   4.4113362e+00  -3.9816063e+00  -1.5145192e+00  -1.7453733e+00  -2.0400565e+00  -2.8157700e+00  -1.8775442e+00  -1.0726271e+00   4.7488803e-01   1.2756306e+00  -9.6476006e-01   1.5441068e-01  -3.5555320e+00  -6.7757859e-01  -2.3139523e+00  -3.7766693e+00   5.8302597e-01   7.2814424e-01   1.8992467e+00   2.4283968e+00   8.2503910e-01  -4.3301804e-01   8.2102415e-01   4.7440892e+00   4.4681032e+00   1.1816692e+00   2.2336877e+00   4.3347101e-01  -4.0781295e-01   1.4442144e+00  -1.5137409e-01  -4.1604446e+00  -2.4777325e+00  -3.9761592e+00  -2.9533053e+00  -4.2370131e+00  -4.1242703e+00   6.5314897e-01  -6.8284704e+00  -5.2600448e-03  -1.1869453e+00  -8.5859649e-01  -2.6546752e+00   2.1653477e+00   1.0017051e+00   5.9019824e-01   2.2848875e-01   2.6248611e+00   1.8316989e+00
  -2.3763558e+00   1.3421294e+00  -2.2251124e+00  -1.9858178e-01   2.0604949e+00   8.9384153e-01  -2.2420826e+00  -7.4244577e-01   1.0210342e+00   5.2212836e-01  -3.4071020e-01  -7.1955525e-01  -1.3370148e-01   9.9732158e-01  -1.5373506e+00   2.5856303e-01  -5.9721725e-02  -1.7039267e+00  -1.0173384e+00  -3.3472486e-01   4.3603712e+00   1.2553253e+00  -1.0394917e-01   6.0833897e-01   3.1987728e+00  -1.9606625e+00   4.7853046e-01   7.2939327e-01  -1.7022332e+00  -1.1529819e+00   3.7741346e-01   3.5538684e-01   3.9365404e-01   1.9376437e+00   4.7412845e+00   1.0676014e+01   1.2661200e-01   2.5296833e-01  -9.9171351e-01  -7.4192169e-01  -4.2575246e+00   3.5152899e+00  -4.8572005e+00  -1.5754593e+00  -2.4615202e+00  -1.0376947e+00  -2.9544093e+00  -1.7960385e+00  -1.3281790e+00   5.7621919e-01   7.4362627e-02  -1.0370343e+00  -7.5005106e-01  -2.9403204e+00  -5.8365409e-01  -1.8798829e+00  -3.5199089e+00   3.8807921e-01   1.5812128e+00   2.1808908e+00   2.8167836e+00   8.2922927e-01   4.6809684e-01   7.1727670e-01   4.1365101e+00   3.8723585e+00   1.8785512e+00   2.7880552e+00   2.2737594e-01  -4.7084312e-01   7.6565519e-01  -7.2069428e-01  -4.3165445e+00  -2.1923576e+00  -3.7053604e+00  -3.2919874e+00  -4.2276928e+00  -5.1829486e+00   9.1324722e-01  -6.5931000e+00   3.0325819e-02  -1.9052590e+00  -7.1307537e-01  -2.5811106e+00   1.9189183e+00   4.4280969e-01   8.3144341e-01   2.3114491e-01   2.4911418e+00   1.6651095e+00
  -2.8506416e+00   1.2516934e+00  -2.4287895e+00  -2.7368297e-01   2.6301595e+00   1.1073283e+00  -2.3344720e+00  -8.3290666e-01   1.9636779e+00   3.7494965e-01  -9.5618612e-01  -8.8775161e-01  -3.1164763e-01   5.6751858e-01  -1.6442049e+00  -8.6054689e-02   8.9168856e-02  -1.2276642e+00  -9.0956015e-01  -1.0488355e+00   3.7583816e+00  -3.1520122e-02  -5.8764101e-01  -3.5668199e-02   3.4106606e+00  -3.0298904e+00   5.4166700e-01   6.2975608e-01  -1.2201152e+00  -3.1558447e-02  -6.2880917e-01  -1.2039699e+00   4.0439866e-01   1.6685585e+00   3.6424306e+00   8.9537511e+00   4.7647662e-01   1.0365322e+00  -7.3682215e-01  -8.4193038e-01  -6.0477533e+00   1.6083412e+00  -3.0580852e+00  -2.7795881e-01  -2.7638804e-01   1.9781413e-01  -7.3657420e-01  -2.2675550e-01  -2.8325732e-01   1.5445819e+00   8.2512601e-01  -4.8294056e-01  -2.8625308e-01  -1.7962255e+00   2.1943500e-01  -1.5435919e+00  -3.2749643e+00   6.0199697e-01   1.4029886e+00   2.0127466e+00   2.2090095e+00   1.2379679e+00   6.4873623e-02   9.8412505e-01   3.6581727e+00   3.7690021e+00   1.8069615e+00   2.6447034e+00   5.0935075e-01  -6.5059963e-01  -3.0788094e-01  -2.2057840e+00  -4.6831821e+00  -2.4047824e+00  -4.2051684e+00  -5.9130616e+00  -5.7676560e+00  -7.5893945e+00   1.0082565e+00  -5.2947087e+00   6.3176860e-03  -1.6946020e+00  -3.4170843e-01  -2.5726482e+00   2.0365868e+00   5.3878762e-01   2.2029145e+00   1.1578881e-01   2.4414202e+00   1.4140867e+00
  -2.6011142e+00   1.2745318e+00  -2.1622979e+00  -1.7521985e-01   2.3865409e+00   7.9259249e-01  -1.9514435e+00  -4.1936190e-01   1.5338859e+00   3.8861306e-02  -7.7370478e-01  -2.1534238e-01  -3.0862442e-01   8.9252271e-01  -1.5057077e+00   1.9600241e-01  -1.0713549e-01  -5.3535456e-01  -8.3418738e-01  -6.7582863e-01   2.8762318e+00  -5.5416145e-01  -6.0578054e-01  -1.2838621e-01   2.7848963e+00  -3.3791898e+00   1.3353004e-01   4.4808030e-01  -1.0936989e+00   1.0839293e+00  -8.0407415e-01  -1.2464972e+00   8.2309664e-01   2.1216992e+00   3.9457927e+00   9.1001607e+00   4.8598165e-02   2.0581235e+00  -1.1324907e+00  -3.6893352e-01  -6.4163717e+00   6.2650651e-01  -3.5767898e+00  -2.6839969e-01  -6.4519031e-01   1.5449811e+00  -9.9268264e-01  -2.5302984e-01  -6.9483751e-01   1.7137410e+00  -4.3846229e-01  -4.8969714e-01  -1.0311749e+00  -1.5014259e+00  -1.1174428e-01  -1.1840806e+00  -3.0474281e+00   2.9629912e-01   1.1475151e+00   1.3792116e+00   1.8887859e+00   9.1211141e-01   3.4341223e-01   9.6721225e-01   2.6812114e+00   3.2980496e+00   1.8722779e+00   2.7262567e+00   2.8622080e-01  -7.5823240e-01  -8.6520226e-01  -2.3290062e+00  -4.7649219e+00  -1.7270182e+00  -4.1737986e+00  -5.8096842e+00  -5.0623096e+00  -7.2716187e+00   8.7852553e-01  -4.4857933e+00  -1.0031516e-01  -1.7173264e+00   9.4656130e-03  -2.0337141e+00   1.8571979e+00   5.8258316e-01   2.6624387e+00   3.4317042e-01   2.0446402e+00   1.0506954e+00
  -2.6371108e+00   1.3727891e+00  -2.0695980e+00  -1.3305321e-01   2.5281104e+00   6.7111953e-01  -1.7619574e+00  -3.2097677e-01   1.6847627e+00  -3.0603477e-02  -7.0155318e-01   2.9784576e-02  -2.4403160e-01   7.8122432e-01  -1.4928846e+00   1.6210538e-01  -8.3399616e-02  -4.3739811e-02  -6.5613207e-01  -8.6535121e-01   2.1645541e+00  -1.4855207e+00  -6.8563207e-01  -4.6731368e-01   2.6937681e+00  -4.1010862e+00   8.5952742e-02   1.8945698e-01  -8.4968329e-01   2.0536653e+00  -1.1338286e+00  -1.8786545e+00   7.2651498e-01   2.0255431e+00   3.4016916e+00   8.0767763e+00   1.1801847e-01   2.9352049e+00  -1.0498019e+00  -1.6116280e-01  -7.3489612e+00  -5.3864942e-01  -2.9393811e+00   3.1374908e-01   4.0570466e-02   2.5102599e+00  -5.9197145e-02   6.8180465e-01  -2.2957262e-01   2.1266027e+00  -6.5015422e-01  -3.3042457e-01  -1.1206523e+00  -8.0262085e-01   1.6112792e-01  -8.8186687e-01  -2.7544433e+00   4.7230142e-01   1.0241431e+00   1.2380450e+00   1.5521946e+00   1.1721129e+00   3.3709629e-01   1.0592149e+00   2.0361980e+00   3.1170636e+00   1.8482577e+00   2.5695579e+00   3.7455915e-01  -7.6840188e-01  -1.9168835e+00  -3.2075164e+00  -5.3387335e+00  -1.6007373e+00  -4.4908068e+00  -6.9168642e+00  -5.6270172e+00  -8.3989281e+00   7.6409042e-01  -3.6697994e+00  -1.8813552e-01  -1.7394696e+00   3.9007754e-01  -1.7897175e+00   1.8305854e+00   5.5462560e-01   3.3910355e+00   3.6700884e-01   1.8074463e+00   8.6130323e-01
  -2.2815468e+00   1.3616960e+00  -1.6508073e+00  -4.0049155e-03   1.9298040e+00   4.3472444e-01  -1.1178482e+00   1.7433434e-01   1.2820015e+00  -4.2034467e-03  -3.6314097e-01   1.0897826e+00  -7.6047069e-03   1.5311315e+00  -8.6739978e-01   1.1679399e+00  -4.6530456e-01   5.0010798e-01  -6.6795901e-01  -4.9680721e-02   1.1750724e+00  -1.9322416e+00  -3.0521785e-01  -1.8043012e-01   1.7006082e+00  -3.6914962e+00  -4.6329992e-01   3.0407031e-01  -9.0884800e-01   2.7625344e+00  -9.8045028e-01  -1.4126148e+00   1.4620001e+00   2.7401777e+00   3.9583900e+00   8.3661099e+00  -4.7908671e-01   3.2450880e+00  -1.3099979e+00  -9.1936600e-03  -7.1916591e+00  -1.7310998e+00  -3.7489477e+00   8.8619620e-02  -5.1896040e-01   3.8952918e+00  -8.7927705e-01   2.5472720e-01  -1.2362255e+00   2.2920972e+00  -2.1244930e+00  -5.7287163e-01  -1.9410256e+00  -7.2806526e-01  -4.2232369e-01  -6.2793949e-01  -2.4661566e+00  -2.9396296e-01   3.6156358e-01  -7.0581548e-02   1.3243944e+00   4.0362812e-01   6.9943550e-01   8.1831331e-01   8.3605985e-01   2.9141288e+00   1.4456904e+00   2.3764396e+00  -1.4802368e-03  -1.0889027e+00  -2.0771437e+00  -2.7286459e+00  -4.8744092e+00  -5.7584815e-01  -3.9436551e+00  -5.9382365e+00  -4.4117300e+00  -6.5987604e+00   6.6815557e-01  -2.9434877e+00  -1.4239037e-01  -1.3221082e+00   9.1605566e-01  -8.9478074e-01   1.8065384e+00   1.0268859e+00   3.5515887e+00   6.5583391e-01   1.4639846e+00   6.0807390e-01
  -1.7749775e+00   1.3485583e+00  -1.8049926e+00  -1.8067246e-01   2.8680092e+00   2.0091808e+00  -1.1054794e+00  -3.5874584e-02   2.6594099e+00   6.9640453e-01  -7.2536997e-01   8.4177621e-01  -5.4143186e-02   1.1138689e+00  -8.6400839e-01   1.1895138e+00  -1.3252663e-01   3.1939078e-01  -4.7496491e-01  -1.2377460e+00   8.9932532e-01  -2.2524542e+00  -9.9490871e-01  -9.0910128e-01   1.9988101e+00  -3.9296161e+00   9.7035038e-01   9.1888951e-01  -3.5969590e-01   2.7493960e+00  -1.9258853e+00  -2.8619991e+00   4.2487773e-01   1.0576336e+00   3.0171851e+00   6.2054989e+00   3.8877991e-01   3.0854611e+00  -1.3434490e+00  -3.4305672e-01  -7.7513097e+00  -3.3354886e+00  -1.0734451e+00   1.1722295e+00   2.3351437e+00   4.4413479e+00   1.8438556e+00   1.7912452e+00   3.3729007e-01   3.0106750e+00  -7.9649873e-01   2.0601765e-01  -1.0500690e+00   1.5315005e+00   1.0017733e+00  -2.2462946e-01  -1.0776170e+00   3.7614790e-01   1.6757747e+00   8.5471614e-01   1.7981389e+00   1.3057966e+00   1.1383601e+00   7.8126133e-01   6.5621305e-01   2.2777836e+00   1.3736237e+00   2.1211154e+00   2.7467401e-01  -9.1240809e-01  -2.9645858e+00  -3.8971944e+00  -4.0414903e+00  -9.3116862e-01  -3.2798203e+00  -7.1612096e+00  -5.7857162e+00  -1.0165959e+01   5.5909064e-01  -1.9503139e+00  -9.9751371e-02  -1.4109254e+00   7.9135585e-01  -8.8227367e-01   1.8906907e+00   8.9506400e-01   4.0652438e+00   4.5130871e-01   2.1885412e+00   5.9915870e-01
  -1.5885821e+00   1.3682727e+00  -1.4722439e+00   5.4129920e-02   2.0986359e+00   1.0529991e+00  -1.1108869e+00   2.6438587e-01   1.9147157e+00   1.8679791e-01  -1.2465428e-01   1.5218069e+00  -1.7479526e-01   1.4808267e+00  -5.7247113e-01   8.8424236e-01   3.1530882e-01   2.0730295e+00   1.5600413e-02  -1.0940645e+00  -1.1244432e+00  -2.0573892e+00  -8.2651300e-01  -6.9863541e-01   5.6943796e-01  -4.0269451e+00   4.1253540e-01  -5.6462447e-02   1.7172790e-01   3.5754375e+00  -1.7742161e+00  -2.2062335e+00   6.8819782e-01   1.0658183e+00   1.1274693e+00   4.0410605e+00   7.4041053e-02   3.4592557e+00  -8.8243018e-01   1.9185288e-01  -6.1474316e+00  -2.9206758e+00  -3.3583948e-01   1.2957866e+00   2.8045291e+00   4.9793394e+00   2.3033426e+00   2.2827996e+00   8.2641776e-01   2.7382539e+00  -1.2406266e+00   2.6723877e-01  -9.4514063e-01   2.4903740e+00   1.0471371e+00   8.4531737e-01  -4.1465576e-01   9.7348984e-01   9.5097414e-01   3.3004455e-01   1.2329828e+00   1.7877665e+00   1.3972678e+00   1.6278286e+00   2.4331968e-02   1.5911367e+00   1.2328428e+00   1.3515323e+00   3.7008113e-01  -6.4265501e-01  -3.6186603e+00  -3.4012805e+00  -4.3617934e+00  -1.0827966e+00  -2.5761339e+00  -6.6695894e+00  -5.8452072e+00  -1.0023089e+01   4.4845471e-01   3.2853240e-01   2.4019909e-01  -3.8130985e-01   1.3213749e+00  -1.0117991e-01   1.6378681e+00   7.4106668e-01   4.2001791e+00   5.9411119e-01   1.3763918e+00   1.7531983e-01
  -5.7073164e-01   1.4750487e+00  -1.0213580e+00   1.9469041e-01   1.3819528e+00   1.4331856e+00  -7.4113984e-01   5.5422588e-01   1.4425899e+00   5.7212154e-01   5.8050557e-01   2.8764704e+00   1.0576043e-02   2.5473520e+00   4.1337597e-01   1.8365760e+00   5.6411808e-01   3.2703111e+00   4.5622575e-01  -4.0158695e-01  -2.7538316e+00  -1.0524275e+00  -4.0326538e-01  -1.2111264e-01  -8.0519596e-01  -2.1472896e+00   5.6635971e-01   2.8511872e-01   5.7566142e-01   3.8470646e+00  -1.2239916e+00  -9.0152983e-01   1.3859723e+00   1.2265899e+00   3.8752207e-01   2.4598811e+00  -8.0061099e-01   2.9898778e+00  -1.2197845e+00   6.3866167e-01  -3.9869039e+00  -2.6923475e+00  -3.7915830e-01   4.5387665e-01   3.0724066e+00   5.6383775e+00   1.2588870e+00   1.6264186e+00   3.0625246e-01   2.3377476e+00  -2.3165745e+00   1.0872650e-01  -1.5571470e+00   3.3981951e+00   4.7731990e-01   1.3964318e+00   7.8945758e-01   9.0030305e-01   7.0194938e-01  -6.2666824e-01   1.4566876e+00   1.2936576e+00   2.4321469e+00   2.1002496e+00  -4.9813557e-01   9.6377729e-01   7.4695756e-01   4.5826626e-01   2.0720868e-01  -5.3573855e-01  -3.2177878e+00  -2.0116357e+00  -2.9269710e+00  -2.7616961e-01  -2.4515417e-01  -4.2308868e+00  -4.4271072e+00  -7.7116458e+00   5.5670465e-01   2.6853101e+00   1.0274692e+00   1.1230987e+00   1.6311332e+00   1.2913719e+00   1.7651176e+00   1.1155311e+00   2.9500370e+00   7.7482977e-01   1.3036813e+00  -5.6157979e-02
  -4.1555310e-01   1.2404533e+00  -7.5585595e-01   8.8945529e-02   1.4622168e+00   1.8970422e+00  -1.7620336e-01   3.8236541e-01   1.7106158e+00   1.3265316e+00   8.1654714e-01   2.6291755e+00   4.9099042e-01   2.2383084e+00   6.3589613e-01   1.9512098e+00   1.1064658e-01   2.8507103e+00   6.4552429e-01  -7.5162860e-01  -3.0008705e+00  -1.5046641e+00  -1.9692833e-01  -2.5867553e-01  -7.0351465e-01  -1.8657712e+00   7.6529804e-01   3.6386791e-01   6.8764405e-01   3.4695003e+00  -9.6705814e-01  -9.7482101e-01   9.4122440e-01   4.5258947e-01  -5.4282978e-01   1.1565548e+00  -6.5614101e-01   2.4427572e+00  -1.0228504e+00   8.4311007e-02  -4.1774177e+00  -3.3324163e+00   7.6651554e-01   4.7867150e-01   4.3968383e+00   5.8794795e+00   1.8504351e+00   1.3655524e+00   1.2892746e+00   2.8968193e+00  -1.5654582e+00   3.5867351e-01  -1.0279144e+00   3.8938305e+00   9.5207862e-01   1.3041511e+00   1.0031092e+00   8.0964128e-01   1.1807633e+00  -5.0281235e-01   1.7314176e+00   1.4946007e+00   2.1944272e+00   1.3900586e+00  -9.8798150e-01   1.0912983e+00   5.8587132e-01  -6.6541027e-02   2.5227820e-01  -5.1176941e-01  -3.2940235e+00  -2.1324366e+00  -2.2756574e+00  -1.4676692e-01   2.8528527e-01  -4.2934294e+00  -4.4159315e+00  -8.3239377e+00  -3.3857193e-01   2.2206407e+00   6.8115086e-01   7.8913385e-01   1.3557533e+00   1.2736721e+00   1.5791080e+00   9.1391519e-01   2.3124099e+00   4.6839366e-01   1.3567577e+00  -4.8745407e-02
  -1.0443089e+00   8.6556672e-01  -2.4034274e-01   1.8793367e-01   1.3307422e+00   1.5226634e+00   7.0907786e-01   4.0212715e-01   1.5431922e+00   2.0376024e+00   1.3842044e+00   1.9734505e+00   1.4248244e+00   1.6515867e+00   8.5887703e-01   1.6077352e+00  -1.1009388e+00   1.7816435e+00   7.1230054e-01  -1.1326536e+00  -2.8694444e+00  -3.2420267e+00   5.2969737e-01  -2.2651844e-01  -4.2563973e-01  -2.9131272e+00   2.6048597e-02  -2.7246826e-01   3.5961663e-01   3.2955533e+00  -2.1481748e-01  -7.0150565e-01   1.0498469e-01  -5.8745235e-02  -1.4861843e+00   6.9559306e-01  -4.3244196e-01   2.4055497e+00  -2.2852407e-01  -5.9526509e-01  -5.1910990e+00  -4.0362919e+00   6.3049553e-01   3.1086700e-01   3.6972939e+00   5.2646283e+00   1.9061308e+00   6.0644919e-01   1.9399567e+00   3.3574600e+00  -5.2683272e-01   4.1315203e-01  -2.7698911e-01   3.3907435e+00   1.3361621e+00   9.4196494e-01  -3.3331140e-01   2.4140981e-01   1.4192305e+00  -4.2906860e-01   1.8279405e+00   1.6592860e+00   1.1608628e+00   1.2645654e-01  -1.6960568e+00   2.0832194e+00   5.0283536e-01  -5.6036271e-01  -2.7992144e-02  -9.9308193e-01  -3.4207642e+00  -2.5420454e+00  -3.0882877e+00   2.1310029e-01  -5.5174701e-01  -5.2659619e+00  -4.6114698e+00  -8.3327009e+00  -1.8257960e+00  -1.0288377e+00  -3.7978524e-01  -1.0325316e+00   1.2357268e+00   5.6776942e-01   1.0511745e+00   3.8849750e-02   1.6704050e+00  -3.6346867e-01   9.1655500e-01   1.2412893e-01
  -9.4910075e-01   8.0078929e-01   3.6073262e-01   3.5694994e-01   3.8232486e-01   9.8463012e-01   1.5606864e+00   6.9361193e-01   6.8429637e-01   2.4942408e+00   2.1929988e+00   2.4517896e+00   1.9198855e+00   2.0871512e+00   1.4781392e+00   2.3666488e+00  -2.0151665e+00   1.6039394e+00   7.7384566e-01  -6.7336043e-02  -3.4290328e+00  -3.1437018e+00   1.5896164e+00   4.9084012e-01  -1.2059007e+00  -1.5825636e+00  -7.3054589e-01  -2.5303017e-01  -1.8180895e-01   2.5475048e+00   1.2669694e+00   1.1347969e+00   6.8975100e-01   7.4348750e-01  -1.4301697e+00   1.3940776e+00  -1.2904149e+00   1.1929052e+00  -1.3796373e-01  -1.2608185e+00  -4.1611508e+00  -3.5204829e+00  -5.2037360e-01  -6.9397688e-01   2.7509705e+00   5.6899781e+00  -1.3267275e-02  -1.0938541e+00   1.2984673e+00   3.3363759e+00  -1.3833248e+00  -7.9686078e-02  -4.7190023e-01   2.3669324e+00   5.4732166e-01   7.6485841e-01  -7.5845643e-01  -4.6900937e-01   7.7051872e-01  -1.4182695e+00   1.8277107e+00   9.9126466e-01   9.3931318e-01  -6.4222706e-01  -2.5201807e+00   2.7335267e+00   1.3668038e-01  -9.7720941e-01  -3.3507099e-01  -1.0684388e+00  -2.7902345e+00  -1.1949656e+00  -2.6820186e+00   8.3824619e-01   9.8059362e-02  -3.1788798e+00  -3.2618827e+00  -5.4110618e+00  -2.7778701e+00  -2.1511130e+00  -6.3949821e-01  -8.8800024e-01   1.3074846e+00   1.0485475e+00   9.3202213e-01   2.8872332e-01   7.5686391e-01  -1.3636396e-01   5.1321796e-01   1.1529780e-01
  -2.1537547e-01   1.0559212e+00   3.0799665e-01   3.6065604e-01   4.5813278e-01   2.0168874e+00   1.4707939e+00   5.1494001e-01   1.2218473e+00   2.9557752e+00   1.7938383e+00   2.6288192e+00   1.5098086e+00   2.1177483e+00   1.5899077e+00   2.6507583e+00  -2.0396119e+00   1.6602040e+00   1.0540249e+00  -1.9179013e-01  -4.0141831e+00  -1.9233326e+00   1.5949252e+00   7.6810789e-01  -1.4846124e+00   4.2720156e-01   2.2287567e-01   5.6086107e-01  -5.0807911e-01   1.2963931e+00   1.5225960e+00   1.6303551e+00   2.6118728e-01  -1.0559442e-01  -1.7676288e+00   3.6013452e-01  -1.2540594e+00   2.9327653e-02  -5.7846256e-01  -1.6871334e+00  -2.5413434e+00  -2.7004551e+00   1.5270154e+00  -7.6558213e-01   4.9786510e+00   5.6784502e+00   4.6700787e-01  -1.0237544e+00   2.3321240e+00   3.3495286e+00  -6.0122273e-01   3.8077036e-01   3.9512690e-01   3.6299166e+00   8.9173501e-01   9.6365678e-01   5.1980076e-01   3.0721339e-01   1.4721828e+00  -8.9363780e-01   2.2923287e+00   1.4721618e+00   1.2416877e+00  -2.5423362e-01  -2.1925647e+00   2.3799725e+00  -1.4246832e-01  -1.4839359e+00  -5.3894144e-02  -4.8526629e-01  -2.3384938e+00  -3.1753721e-01  -1.4038356e+00   6.2348546e-01   1.8389068e+00  -1.4569384e+00  -3.0393610e+00  -5.3529609e+00  -3.1891118e+00  -1.0182643e+00  -1.6398268e-01   1.2263331e-01   7.1519673e-01   1.4805213e+00   1.3338148e+00   7.3706563e-01  -2.7930300e-01  -7.4148958e-02   1.0887167e+00   1.6884294e-01
  -2.8601280e-01   9.0642039e-01   7.1681518e-01   5.0751201e-01  -2.8945334e-01   1.4081972e+00   1.8156205e+00   5.2850294e-01   4.3883108e-01   3.2488649e+00   2.4976851e+00   2.5598435e+00   1.8658867e+00   2.2219659e+00   1.7770376e+00   2.3215493e+00  -2.4501448e+00   1.8813784e+00   1.2676693e+00   9.3351870e-03  -4.6969096e+00  -1.6916932e+00   2.1823243e+00   1.2058458e+00  -2.0410741e+00   9.6913901e-01  -4.3157715e-01  -6.8961708e-02  -5.8101864e-01   6.8042352e-01   2.5278295e+00   2.9346110e+00  -3.7410422e-02  -2.7198976e-01  -3.2436382e+00  -5.8934353e-01  -1.6286025e+00  -6.9257596e-01  -1.7229121e-01  -2.0317420e+00  -1.2874068e+00  -1.7330791e+00   1.2255440e+00  -1.4198797e+00   4.6532025e+00   5.1622575e+00  -5.0194501e-01  -1.9508381e+00   2.6830353e+00   3.1094959e+00  -4.3123187e-01   1.3603766e-01   7.3904298e-01   3.1642955e+00   6.2787560e-01   1.1811919e+00   1.3752092e-01   3.1259210e-01   1.3481457e+00  -1.0278810e+00   2.3384911e+00   1.7417883e+00   8.4736177e-01  -3.3968608e-01  -2.4282249e+00   2.8804642e+00  -1.7344159e-01  -1.9994126e+00  -5.2181906e-02  -3.5059404e-01  -2.0331688e+00   6.0712614e-01  -1.4960175e+00   3.4447486e-01   2.4778136e+00  -3.8571699e-01  -2.7256986e+00  -3.8304105e+00  -3.9521229e+00  -1.6281835e+00  -2.2970201e-01   9.9360180e-02   4.3911293e-01   1.4144892e+00   1.1465384e+00   3.6524057e-01  -1.3886326e+00  -2.9986475e-01   5.5856732e-01   2.5567429e-01
   1.4026768e-01   8.7784202e-01   8.9019685e-01   6.9300825e-01  -5.4493393e-01   1.6873194e+00   1.9511428e+00   5.1781122e-01   4.1645754e-01   3.6262121e+00   2.7707163e+00   2.7738568e+00   1.9933772e+00   2.2044530e+00   2.0352342e+00   2.3847759e+00  -2.6103912e+00   1.8240602e+00   1.6772672e+00   1.5860306e-01  -4.9442451e+00  -8.0581720e-01   2.2843832e+00   1.3898132e+00  -2.1961051e+00   2.8135957e+00   5.1040887e-02   1.2209143e-01  -6.0514900e-01  -5.8357381e-02   2.8540804e+00   3.5740178e+00   2.2551016e-01  -4.8002398e-01  -3.8014051e+00  -9.4382302e-01  -2.1276656e+00  -1.6391393e+00  -3.0509204e-01  -2.2340712e+00   6.0760494e-01  -2.4410283e-01   1.0619147e+00  -2.2939254e+00   4.5564502e+00   4.5085751e+00  -1.4463672e+00  -2.6241038e+00   2.7280253e+00   2.7756406e+00  -2.0124691e-01   1.4855505e-01   9.5879395e-01   3.0785200e+00   5.9400813e-01   1.3446525e+00   3.7794803e-01   6.5176831e-01   1.6387456e+00  -7.5312901e-01   2.5641205e+00   1.7986468e+00   1.0685973e+00   6.7316171e-03  -2.0626453e+00   3.1775099e+00  -2.5564190e-01  -2.3317725e+00   7.6032199e-02   2.2974670e-01  -1.2656989e+00   1.5085920e+00  -5.2913290e-01  -5.7549695e-02   3.9647446e+00   8.7721991e-01  -2.7278460e+00  -2.8237486e+00  -4.1026406e+00  -1.1718478e+00   2.4080141e-01   7.8078095e-01   1.0543219e-01   1.6728864e+00   1.3191039e+00   5.1005354e-01  -2.3115048e+00  -4.8393884e-01   8.4418958e-01   5.2518787e-01
   9.8440830e-02   1.0286928e+00   9.3829581e-01   7.7729046e-01  -5.5328717e-01   2.0568974e+00   2.0055838e+00   4.0786340e-01   4.3268050e-01   3.9707004e+00   2.7127378e+00   2.3561624e+00   1.9040579e+00   1.8841590e+00   1.8155803e+00   1.9772769e+00  -3.2551931e+00   1.3878675e+00   1.8892592e+00   1.9647606e-02  -5.0092786e+00  -4.2120490e-01   2.6255445e+00   1.6569218e+00  -2.0250460e+00   3.8120900e+00   1.7117526e-01   3.6243320e-01  -1.0859906e+00  -1.2211629e+00   3.6789686e+00   4.5206485e+00  -3.8533142e-01  -8.8568329e-01  -4.6944006e+00  -1.4356773e+00  -2.4307286e+00  -2.6723377e+00  -5.1622519e-01  -3.0187841e+00   1.0514421e+00   5.7929637e-01   1.6073326e+00  -2.7117151e+00   5.2043224e+00   3.9030740e+00  -1.7924502e+00  -3.3646235e+00   3.5735670e+00   2.8032589e+00   6.8917903e-01   3.9172143e-01   1.8019553e+00   2.9365354e+00   4.9447142e-01   1.1539931e+00   2.0208553e-01   1.0743051e+00   2.1642333e+00  -5.0129148e-02   2.6646122e+00   2.3401823e+00   4.7379806e-01  -1.3235110e-01  -1.7917387e+00   3.7944535e+00  -2.4968308e-01  -2.5839834e+00   2.2615368e-01   5.7146633e-01  -8.7079397e-01   2.0856842e+00  -4.4420028e-01  -4.6754472e-01   4.3538127e+00   1.6588399e+00  -2.7873887e+00  -2.3791880e+00  -5.1387219e+00  -2.1747200e+00   1.7579404e-02   5.7324967e-01  -5.2482240e-01   1.3326569e+00   1.4272410e+00   3.5192190e-01  -3.2535209e+00  -6.4780672e-01   1.0507250e+00   7.1878166e-01
  -7.6867776e-01   7.5519665e-01   1.4262141e+00   1.1054527e+00  -1.4652724e+00   8.9852280e-01   2.7525275e+00   9.1834621e-01  -4.4187203e-01   3.9443098e+00   2.8073480e+00   2.4691312e+00   2.4051034e+00   2.2579047e+00   2.0889402e+00   2.2834019e+00  -4.9571372e+00   5.2341868e-01   1.3719341e+00   9.1629642e-01  -4.7450138e+00  -1.3072433e+00   3.4771846e+00   2.3708737e+00  -2.3770020e+00   3.8551916e+00  -1.3685878e+00  -1.1235241e-01  -2.1821153e+00  -1.7239342e+00   4.6218316e+00   5.6637701e+00  -2.2120401e-01   9.7810571e-03  -3.6073097e+00   1.0749457e+00  -2.9530723e+00  -2.5058166e+00  -3.9961827e-01  -3.3719599e+00   1.2355978e+00   9.2837254e-01  -1.3763252e+00  -3.6663091e+00   1.9256584e+00   3.2572056e+00  -4.6425633e+00  -5.0898991e+00   2.0287062e+00   2.4645542e+00  -1.5901487e-02  -2.7895840e-01   1.4858755e+00   8.8450869e-01  -5.9838661e-01   8.9354402e-01  -1.8416609e+00  -3.4259250e-01   1.3182112e+00  -1.2037435e+00   2.3688497e+00   1.5583185e+00  -7.5844797e-01  -8.1970177e-01  -2.5531762e+00   5.2180649e+00  -4.6446683e-01  -2.3948222e+00  -4.5206779e-01  -2.0163932e-01  -7.1321068e-02   3.1212055e+00  -1.1573087e+00   8.9695915e-02   3.5775826e+00   2.6192108e+00  -1.4099342e+00   1.8886379e+00  -5.9015736e+00  -5.5317497e+00  -6.2805994e-01  -6.7246507e-01  -7.9984575e-01   7.8861825e-01   1.2399319e+00   1.8543355e-01  -3.9755409e+00  -9.1439840e-01   3.0951441e-01   1.0095442e+00
  -4.4668819e-01   1.0703379e+00   1.1982316e+00   1.2163045e+00  -1.3455674e+00   1.3728621e+00   2.4598371e+00   8.5623737e-01  -9.8126287e-02   3.9845016e+00   2.3775772e+00   2.5977353e+00   1.9234121e+00   2.2574585e+00   1.8560277e+00   2.3992972e+00  -4.9673211e+00   3.9922310e-01   1.4765608e+00   1.1883108e+00  -4.5628845e+00  -2.1122622e-01   3.2394430e+00   2.4521598e+00  -2.1215815e+00   5.8339770e+00  -5.8482888e-01   5.4719073e-01  -2.5161800e+00  -2.7387025e+00   4.6474847e+00   5.8650134e+00   3.8612515e-02   4.5679182e-02  -3.2534873e+00   1.6003832e+00  -3.3524389e+00  -3.4331407e+00  -1.1069353e+00  -3.7102692e+00   2.4017823e+00   2.3242486e+00  -1.2924181e+00  -4.0083746e+00   2.4720577e+00   3.0198824e+00  -5.3948355e+00  -5.0465643e+00   2.0188566e+00   2.2489060e+00   5.3486114e-02  -2.7429898e-01   1.6654845e+00   6.4562262e-01  -8.6219905e-01   8.5449895e-01  -1.2688725e+00   2.3835647e-01   1.5350784e+00  -7.5946080e-01   2.3913235e+00   1.7390180e+00  -7.4185709e-01  -1.5411340e-01  -1.9897233e+00   5.5415104e+00  -6.0238155e-01  -2.2265821e+00  -1.0512475e-01   5.1890093e-01   3.8314355e-01   3.7010913e+00  -3.7274227e-01  -5.7839272e-01   4.5377631e+00   3.8795713e+00  -1.6460217e+00   2.7233057e+00  -5.6922833e+00  -4.6432924e+00  -4.7259753e-02   3.4411990e-01  -1.2801207e+00   9.4486354e-01   1.7991663e+00   8.3024469e-01  -4.1988890e+00  -6.1077998e-01   8.4837077e-01   1.3309216e+00
  -4.9148955e-01   1.0409039e+00   1.2029276e+00   1.3594900e+00  -1.7026745e+00   1.0338962e+00   2.3800135e+00   1.1351631e+00  -5.3649129e-01   3.4765669e+00   1.8910793e+00   2.8795742e+00   1.5293758e+00   2.5483395e+00   1.6556665e+00   2.2713550e+00  -5.6531755e+00   5.4474463e-01   1.3872567e+00   1.6622837e+00  -4.9068092e+00   6.0654134e-01   3.1322341e+00   2.7300774e+00  -2.4552768e+00   7.1308894e+00  -8.8150372e-01   4.8538389e-01  -2.8931963e+00  -3.2011256e+00   4.7485606e+00   6.4341048e+00   5.5531748e-01   4.5666761e-01  -2.9363607e+00   2.5323225e+00  -4.1352553e+00  -3.4845563e+00  -2.0098255e+00  -3.7584452e+00   3.6428932e+00   3.6383689e+00  -2.6040690e+00  -4.8200178e+00   1.4809283e+00   2.8281319e+00  -7.3016882e+00  -6.0813726e+00   1.4988881e+00   1.8211810e+00  -4.7529805e-01  -4.6104676e-01   1.4035671e+00  -5.8743491e-02  -1.6658138e+00   9.9705964e-01  -1.6497303e+00   1.2773440e-01   1.3516697e+00  -9.5190251e-01   2.0396027e+00   1.4993174e+00  -1.2421613e+00   3.6431157e-01  -1.9982449e+00   5.7550687e+00  -4.9467030e-01  -1.9318445e+00  -2.2302900e-01   8.0214829e-01   1.0769418e+00   4.8035482e+00   2.6378618e-01  -7.7826389e-01   5.1634214e+00   5.3701757e+00  -6.5964048e-01   5.0400853e+00  -6.0064718e+00  -4.4100771e+00   5.7711467e-02   7.0065844e-01  -1.8754626e+00   9.0618436e-01   1.8897247e+00   1.0069898e+00  -4.8534923e+00  -5.1457079e-01   7.1587531e-01   1.3813302e+00
  -5.4660935e-01   8.5389443e-01   1.3075245e+00   1.5725785e+00  -1.9647505e+00   8.2441981e-01   2.4552646e+00   1.5147551e+00  -9.4781977e-01   3.2337045e+00   1.9964310e+00   2.7716593e+00   1.5035855e+00   2.5310078e+00   1.4013849e+00   1.9447542e+00  -6.1148213e+00   6.5816601e-02   1.2532768e+00   1.8529043e+00  -4.4250571e+00   7.1704823e-01   2.9695456e+00   2.7341871e+00  -2.5426321e+00   7.3097283e+00  -1.1714529e+00   4.1793083e-01  -3.1195546e+00  -3.4785216e+00   4.6938646e+00   6.7509866e+00   5.7688734e-01   6.5153206e-01  -2.6995679e+00   3.8397259e+00  -4.5682476e+00  -3.6989730e+00  -2.3657277e+00  -3.9276520e+00   4.2608057e+00   4.3115341e+00  -4.3856884e+00  -5.3296703e+00  -4.2065438e-01   2.2667087e+00  -8.6133763e+00  -6.9272950e+00   5.8285516e-01   1.6213935e+00  -8.5640301e-01  -5.2911113e-01   1.2167211e+00  -1.0786875e+00  -2.0813576e+00   9.9848967e-01  -2.3478037e+00  -2.7290183e-01   1.6192818e+00  -6.7550685e-01   1.9206275e+00   1.3722055e+00  -1.4938311e+00   2.2982302e-01  -2.1460971e+00   6.1695400e+00  -3.2307367e-01  -1.3432864e+00  -4.8630372e-01   7.9934863e-01   1.6113836e+00   5.2438925e+00   4.5988307e-01  -9.3133948e-01   4.9665931e+00   5.9316776e+00  -4.7212512e-01   6.1297007e+00  -6.0767140e+00  -5.7663389e+00  -1.5480035e-01  -1.8124023e-02  -2.1499937e+00   4.7861335e-01   1.6842431e+00   7.2672096e-01  -4.7207422e+00  -5.9371177e-01   6.7221513e-01   1.6410548e+00
  -5.6432658e-01   8.9487813e-01   9.1534343e-01   1.6017658e+00  -1.4186297e+00   1.5277270e+00   1.9270460e+00   1.4303891e+00  -1.6802018e-01   3.1157532e+00   1.2780857e+00   2.4913945e+00   1.0435637e+00   2.2585365e+00   1.0109316e+00   1.5043017e+00  -6.0045739e+00  -3.6691149e-01   1.1135864e+00   1.3249311e+00  -3.8112976e+00   1.1079486e+00   2.2336593e+00   2.3370039e+00  -2.0255688e+00   7.7358767e+00  -3.6961967e-01   8.6236516e-01  -3.1465515e+00  -3.8317723e+00   3.8211667e+00   5.8220410e+00   1.9352934e-01   5.2958962e-02  -2.7288318e+00   3.7442932e+00  -4.4209598e+00  -3.7895235e+00  -2.8743270e+00  -4.0635963e+00   4.4099278e+00   4.5880929e+00  -4.2876627e+00  -4.9380608e+00  -2.3426254e-01   1.8277728e+00  -8.3610091e+00  -6.1473707e+00   6.4810482e-01   1.6772630e+00  -2.2737395e-01  -2.3292843e-01   1.5118403e+00  -7.9328404e-01  -1.8361414e+00   1.0420463e+00  -2.2050488e+00   4.5141611e-02   2.2428656e+00   1.6577336e-01   1.8793829e+00   1.7057588e+00  -1.6379886e+00   7.8507186e-01  -1.6700637e+00   6.2839840e+00  -2.4154579e-01  -8.4423402e-01  -3.2456395e-01   9.5154757e-01   1.6994657e+00   4.8677639e+00   8.0481530e-01  -1.6124045e+00   5.0933772e+00   5.3514590e+00  -1.4186180e+00   5.5343925e+00  -5.5541534e+00  -5.5916772e+00   1.6224639e-01  -3.2358018e-02  -2.5298267e+00  -3.0805926e-03   1.9814725e+00   7.4544556e-01  -4.2829229e+00  -7.1017738e-01   1.2034872e+00   1.9658314e+00
  -1.1002825e+00   8.4198687e-01   8.3084731e-01   1.7053835e+00  -1.5108169e+00   1.1214129e+00   1.7680112e+00   1.8057794e+00  -5.2489869e-01   2.4136765e+00   8.6169414e-01   2.2366808e+00   6.7697136e-01   2.1791339e+00   4.7831062e-01   9.6254230e-01  -6.7031505e+00  -6.5927393e-01   7.9966082e-01   1.4170759e+00  -3.5705897e+00   8.7403617e-01   2.1134596e+00   2.3461577e+00  -2.0689823e+00   7.2295992e+00  -1.0349928e+00   7.1548301e-01  -3.5533982e+00  -3.8570519e+00   3.7895820e+00   6.0138036e+00   1.0567812e-01   4.2982759e-01  -2.6573978e+00   4.6847339e+00  -4.8068597e+00  -3.5564288e+00  -3.3914350e+00  -4.3459335e+00   3.9205342e+00   4.6165906e+00  -5.5369008e+00  -4.9146616e+00  -1.5724748e+00   1.7314950e+00  -9.1806077e+00  -6.7111797e+00   1.4608374e-01   1.7482321e+00  -4.5220427e-01  -1.4914628e-01   1.5103318e+00  -1.6213998e+00  -2.4243431e+00   9.1716448e-01  -3.1526972e+00  -3.3543787e-01   2.0956618e+00   3.2540058e-01   1.2276288e+00   1.7010293e+00  -2.5348639e+00   6.3548876e-01  -2.0493655e+00   6.6038824e+00  -1.0251294e-01  -2.4499343e-01  -6.0587381e-01   6.7743510e-01   1.7898487e+00   5.0112409e+00   3.7428473e-01  -1.6374804e+00   4.0134675e+00   5.2938103e+00  -1.0466824e+00   6.4880206e+00  -5.9981420e+00  -6.9162744e+00  -4.3839232e-01  -8.9665173e-01  -2.7607706e+00  -5.9468008e-01   1.7265131e+00   4.3840881e-01  -3.8339804e+00  -6.1172878e-01   9.3533062e-01   1.9650142e+00
  -1.4638639e+00   2.2773363e-01   9.5043750e-01   1.7494204e+00  -1.6147721e+00   4.6108620e-01   1.9124392e+00   2.4002444e+00  -1.1485071e+00   1.6483390e+00   6.0782230e-01   2.3995010e+00   7.1295306e-01   2.5754676e+00   3.8012295e-01   7.2075306e-01  -7.2637448e+00  -6.9921271e-01   3.0126094e-01   1.6268513e+00  -3.3499688e+00   7.1396147e-01   1.3978185e+00   2.0051935e+00  -2.2560377e+00   6.6482784e+00  -1.5544091e+00   1.2138395e-01  -3.1037280e+00  -2.9449673e+00   2.9799071e+00   5.3342057e+00   9.6900538e-01   8.7310132e-01  -1.9196556e+00   6.1799768e+00  -5.2735796e+00  -2.3659385e+00  -4.2049542e+00  -3.6559703e+00   4.2140780e+00   5.0006349e+00  -8.4676021e+00  -5.5045741e+00  -4.3784362e+00   1.6309489e+00  -1.1158143e+01  -7.6022142e+00  -1.2881228e+00   1.3891786e+00  -1.5177942e+00  -5.6476497e-01   4.3549403e-01  -2.6380062e+00  -3.0746070e+00   1.1156017e+00  -4.2053999e+00  -1.4114670e+00   1.8889765e+00  -2.9184299e-01   7.7387960e-01   8.9200701e-01  -3.0162171e+00   7.1450695e-01  -2.7931160e+00   6.4375483e+00   1.9516852e-01   5.0337934e-01  -1.1714074e+00   2.1652388e-01   2.1717867e+00   5.1818684e+00   1.1121207e+00  -1.3143380e+00   3.6748887e+00   5.4963215e+00   7.9184702e-02   8.2660038e+00  -5.7084126e+00  -7.4941924e+00  -7.8563226e-01  -1.7540560e+00  -3.0178285e+00  -9.6092714e-01   1.1039262e+00  -2.0696574e-01  -3.7372040e+00  -7.0835271e-01   3.9807307e-01   1.8825884e+00
  -1.0541845e+00   4.0105954e-01   5.9148785e-01   1.6995274e+00  -1.1437156e+00   6.4214398e-01   1.4186855e+00   2.2014507e+00  -9.6176063e-01   1.3705330e+00   5.4017663e-01   2.1669774e+00   4.2653295e-01   2.1602872e+00  -3.4189051e-01   1.5424642e-01  -6.5122844e+00  -9.7177340e-01   2.8284515e-01   1.3988357e+00  -2.2305566e+00   7.7023534e-01   6.3484595e-01   1.3590782e+00  -1.4015355e+00   6.4452552e+00  -9.3908484e-01   2.9061466e-01  -2.8827906e+00  -2.5804248e+00   1.9838196e+00   4.1632777e+00   6.9880640e-01   6.3196506e-01  -1.5379022e+00   6.2323988e+00  -5.1104869e+00  -1.9229460e+00  -4.7644450e+00  -3.3001601e+00   3.5359914e+00   5.0728835e+00  -8.5066064e+00  -4.9394322e+00  -4.5417828e+00   1.5857428e+00  -1.0836856e+01  -6.4575384e+00  -1.4932699e+00   1.6444012e+00  -1.7479399e+00  -4.0468924e-01   1.8489994e-03  -3.0300635e+00  -3.1401717e+00   6.5718348e-01  -3.7528390e+00  -1.0648024e+00   2.4002498e+00   8.1903647e-01   7.3125398e-01   1.0225844e+00  -2.6465893e+00   9.8005916e-01  -2.4484409e+00   6.2146599e+00   3.2724051e-01   1.2133837e+00  -8.4101940e-01   6.2694446e-01   1.7633685e+00   4.2480627e+00   9.9627255e-01  -1.6199657e+00   3.1685388e+00   4.7426436e+00  -6.8903779e-01   7.1631959e+00  -4.8467013e+00  -6.9529246e+00  -4.9215180e-01  -1.8552153e+00  -3.0471219e+00  -1.2347169e+00   1.2279545e+00  -1.8073728e-01  -2.8284763e+00  -6.7887230e-01   6.9095217e-01   2.1925300e+00
  -1.5620657e+00   1.7253023e-01   4.1689015e-01   1.6424572e+00  -8.7708168e-01   3.1501026e-01   1.2440217e+00   2.5688679e+00  -1.0648911e+00   4.6139043e-01  -6.6846592e-02   1.8662340e+00   6.0816194e-02   1.9335053e+00  -9.0268644e-01  -3.3361894e-01  -7.0914368e+00  -1.2776729e+00  -7.8593390e-02   1.2979860e+00  -1.8241981e+00   3.2980168e-01   1.1819816e-01   9.5546393e-01  -1.2639790e+00   5.4664066e+00  -1.3247424e+00   1.1986543e-01  -2.8858300e+00  -2.0617186e+00   1.3316718e+00   3.4818188e+00   9.9202307e-01   9.6349621e-01  -1.1231277e+00   7.0591623e+00  -5.2890873e+00  -1.3299617e+00  -5.4348054e+00  -3.4291013e+00   2.4406150e+00   4.4370170e+00  -9.3913129e+00  -4.5960549e+00  -5.5795067e+00   1.9297918e+00  -1.0953420e+01  -6.7199356e+00  -1.8848483e+00   1.9911537e+00  -1.9521124e+00  -1.7060267e-01  -1.6164224e-01  -3.5213139e+00  -3.4495488e+00   4.2869289e-01  -4.5331563e+00  -1.5402829e+00   2.1723164e+00   9.7076022e-01  -9.9858896e-02   7.7498574e-01  -3.4305214e+00   6.7537026e-01  -3.0555309e+00   6.0205093e+00   4.6214323e-01   1.8859415e+00  -1.1521200e+00   3.0886791e-01   1.6492240e+00   3.8944943e+00   9.6775972e-01  -1.4820735e+00   1.8748683e+00   3.9388911e+00  -2.3778298e-01   7.0451037e+00  -5.1892489e+00  -7.7140951e+00  -1.2697693e+00  -2.7555125e+00  -3.0617309e+00  -1.7294800e+00   7.2168478e-01  -5.5126900e-01  -1.8247258e+00  -5.6020466e-01   4.7919339e-01   1.9889017e+00
  -9.3094011e-01  -7.6117368e-02   3.4171373e-01   1.5759900e+00  -4.9199713e-01   1.0534289e+00   1.0083696e+00   2.9813258e+00  -1.0801807e+00   7.4957810e-02   6.9303156e-02   1.8601224e+00  -1.7931990e-01   2.0115999e+00  -1.1247869e+00  -6.0999968e-01  -6.6879641e+00  -1.4658614e+00  -2.1634776e-01   9.3011705e-01  -1.2768867e+00   8.4971970e-01  -7.7668592e-01   3.8384020e-01  -1.4481624e+00   4.8597657e+00  -6.5906028e-01   4.7674262e-01  -2.2163668e+00  -1.5135005e+00   4.0846021e-01   2.9158446e+00   9.0714387e-01   5.4682339e-01  -9.0032799e-01   7.1651135e+00  -5.2680662e+00  -1.3201832e+00  -6.1643123e+00  -3.1631861e+00   2.6559640e+00   3.8984668e+00  -1.0069966e+01  -4.4202375e+00  -6.6138279e+00   2.0344353e+00  -1.0565972e+01  -6.7981802e+00  -2.5633616e+00   2.0557430e+00  -2.3640814e+00   1.9998275e-01  -5.4822351e-01  -2.9647023e+00  -3.2610777e+00   5.0453980e-01  -4.1277376e+00  -1.7694781e+00   3.1047103e+00   1.8151107e+00   1.1253973e-03   5.9983082e-01  -2.6539406e+00   4.6815226e-01  -3.4121051e+00   4.9547513e+00   7.2043522e-01   2.6055651e+00  -1.5128792e+00   1.6809402e-01   1.7488473e+00   3.6841702e+00   2.0379782e+00  -1.2254069e+00   1.9038449e+00   4.0037248e+00   5.2193759e-02   5.7173854e+00  -4.7390659e+00  -7.7452372e+00  -1.4855842e+00  -3.5265223e+00  -2.8992700e+00  -1.8135181e+00   1.2821590e-01  -1.2201067e+00  -1.0152354e+00  -4.9660277e-01   8.2555410e-01   1.8750333e+00
  -1.2613140e+00  -6.3909605e-01   2.8898718e-01   1.4351937e+00  -4.1065454e-01   3.2690887e-01   8.3282996e-01   3.0492432e+00  -1.3529722e+00  -5.3096589e-01   3.8395181e-01   1.3667887e+00   2.9278263e-02   1.6647947e+00  -1.5349808e+00  -1.3636524e+00  -6.1435073e+00  -1.4255621e+00  -4.9115439e-01   4.7018126e-01  -5.4914627e-01   1.8241008e-01  -1.5602410e+00  -4.5116918e-01  -1.2407006e+00   2.7918577e+00  -9.9549316e-01  -3.7394456e-01  -1.3114046e+00  -3.4860414e-01  -7.5039633e-01   1.4559497e+00   8.6703615e-01   3.0434389e-01  -1.4669699e+00   6.6004023e+00  -4.6963915e+00  -4.9770169e-01  -5.7020282e+00  -2.7198236e+00   1.7840193e+00   2.9699087e+00  -1.0589295e+01  -3.5608050e+00  -7.6249877e+00   2.1004940e+00  -9.6902687e+00  -5.9826118e+00  -2.8931429e+00   2.4538665e+00  -2.5052143e+00   2.7089399e-01  -9.3926381e-01  -3.3046355e+00  -2.9304967e+00   5.5373380e-01  -4.6019321e+00  -2.2481655e+00   2.8315359e+00   2.0571213e+00  -5.2851661e-01   5.5911164e-01  -2.7372130e+00   1.7400766e-01  -3.9990018e+00   4.4470380e+00   8.9011823e-01   3.1130629e+00  -1.6202837e+00  -2.2906103e-01   1.1961541e+00   2.6327705e+00   1.7521670e+00  -1.5083881e+00   6.2457715e-01   2.0179974e+00  -4.7346571e-01   4.2911929e+00  -4.0417326e+00  -7.8246911e+00  -1.8514634e+00  -4.3898052e+00  -2.4833016e+00  -2.3196005e+00  -6.4242980e-01  -1.9899790e+00   4.7308511e-01  -5.8971149e-01   2.7712289e-01   1.7964732e+00
  -6.7098902e-01  -8.2715910e-01   3.0023571e-01   1.2840496e+00  -2.1576467e-02   9.3329457e-01   7.1307441e-01   3.1959820e+00  -1.4661423e+00  -6.2428724e-01   1.0095699e+00   1.4338831e+00   2.4385783e-01   1.7051971e+00  -1.5151256e+00  -1.4739932e+00  -5.5275490e+00  -1.4510670e+00  -4.0482780e-01   1.9270226e-01   5.0131957e-02   5.7505220e-01  -2.1685325e+00  -1.0741966e+00  -1.0693476e+00   2.2377998e+00  -2.6869735e-01  -1.6873698e-01  -3.0963460e-01   5.5760809e-01  -1.3252501e+00   9.2885004e-01   1.0014376e+00   4.7075426e-02  -1.7208607e+00   5.7644946e+00  -4.7038197e+00  -4.1919355e-01  -6.0282801e+00  -2.2653416e+00   1.6110034e+00   2.2870879e+00  -1.1194530e+01  -3.5863575e+00  -8.5921488e+00   2.1028029e+00  -9.3615896e+00  -5.9722022e+00  -3.4287083e+00   2.4907764e+00  -2.9519852e+00   4.2717060e-01  -1.6142267e+00  -2.9169013e+00  -2.8360908e+00   3.8555739e-01  -4.2619393e+00  -2.4213488e+00   3.3444577e+00   2.7422669e+00  -4.6307830e-01   2.5703796e-01  -1.8375902e+00  -1.0034652e-01  -4.2150259e+00   3.5663916e+00   1.0295288e+00   3.3870185e+00  -1.8295919e+00  -3.3335599e-01   1.1327157e+00   2.1858317e+00   2.5435450e+00  -1.2600849e+00   7.4436651e-01   1.6051497e+00  -2.0931177e-01   3.1412508e+00  -3.4721864e+00  -7.3223093e+00  -1.9230528e+00  -4.8250786e+00  -2.0335009e+00  -2.1612298e+00  -1.2198113e+00  -2.6652361e+00   9.5065239e-01  -5.8643041e-01   5.3518195e-01   1.7040650e+00
  -7.6446721e-01  -7.0708752e-01   9.2164930e-02   1.0771267e+00   5.8069329e-01   1.1476577e+00   3.3454917e-01   3.1020245e+00  -1.2375292e+00  -9.8555756e-01   9.4103029e-01   7.9923255e-01  -8.7208108e-02   1.3268080e+00  -1.8864225e+00  -2.1488052e+00  -5.1028432e+00  -1.3679541e+00  -4.1972853e-01  -2.9202571e-01   4.1752546e-01   1.8752646e-02  -2.4082841e+00  -1.3957896e+00  -7.9442383e-01   7.3873783e-01  -1.6707484e-01  -9.1940283e-02   1.1386593e-01   1.0996925e+00  -1.4825721e+00   5.4721020e-01   5.7394387e-01  -1.7672910e-01  -2.4166072e+00   4.1998205e+00  -4.2222538e+00  -6.7823710e-01  -6.0137823e+00  -2.5133056e+00  -2.7596185e-01   7.1228659e-01  -9.1306339e+00  -2.3787058e+00  -7.0631971e+00   2.4862859e+00  -7.0112513e+00  -5.1185324e+00  -2.4856939e+00   3.2074520e+00  -1.9785395e+00   1.0484827e+00  -8.9752816e-01  -2.2256398e+00  -2.4759959e+00  -2.0218487e-01  -3.9101579e+00  -2.1034009e+00   3.3341205e+00   3.4127381e+00  -8.8956854e-01   5.1514775e-01  -2.0429953e+00  -5.2647620e-01  -4.5406014e+00   2.9051110e+00   6.7104830e-01   3.1247605e+00  -1.6738401e+00  -6.1260427e-01   5.3908347e-01   1.2884680e+00   2.1378118e+00  -9.0962866e-01  -3.1593000e-01   3.2410579e-01  -4.5677051e-01   1.1242292e+00  -3.7910072e+00  -7.4144178e+00  -2.4984056e+00  -5.2548925e+00  -1.4726967e+00  -2.1845832e+00  -1.6637779e+00  -3.1945067e+00   1.8684519e+00  -6.0556979e-01   4.9349471e-01   1.3486245e+00
  -1.3038215e+00  -9.8607196e-01   1.8248473e-01   9.3716955e-01   5.9724076e-01   2.2679393e-01   5.0123869e-01   3.3370153e+00  -1.5828648e+00  -1.5503044e+00   1.0777732e+00   6.9022084e-01   2.5831361e-01   1.3748111e+00  -1.9736372e+00  -1.9846585e+00  -5.4465500e+00  -1.5889127e+00  -8.9936742e-01  -1.1489758e-01   1.0242566e+00  -7.2787562e-01  -2.6339161e+00  -1.8212501e+00  -6.1631723e-01  -9.6402771e-01  -5.9016477e-01  -7.8603690e-01   4.0775743e-01   1.8991170e+00  -1.8739609e+00  -3.1874636e-01   8.3566914e-01   1.9140624e-01  -1.4172091e+00   5.0167625e+00  -3.6545724e+00   1.0452220e-01  -5.7152485e+00  -2.3533418e+00  -1.4901676e+00  -7.0486369e-01  -1.0227060e+01  -1.9835257e+00  -8.8106160e+00   2.6575493e+00  -6.8701628e+00  -4.8492182e+00  -3.1947274e+00   3.2422449e+00  -2.5474253e+00   6.5697464e-01  -1.4530413e+00  -2.7609749e+00  -2.5187039e+00  -3.8149144e-01  -4.7440366e+00  -2.7961609e+00   2.4001429e+00   2.9984322e+00  -1.4912405e+00   7.5497741e-02  -2.3556983e+00  -1.0367240e+00  -5.3647400e+00   2.7135237e+00   5.6204380e-01   3.4602843e+00  -2.0005467e+00  -1.1193525e+00  -2.5210814e-02   6.9031978e-01   1.5151016e+00  -9.3808553e-01  -1.6822490e+00  -9.2842121e-01   1.1183290e-01   1.1487589e+00  -3.6494823e+00  -8.1135406e+00  -3.1557807e+00  -6.0552126e+00  -8.8087950e-01  -2.3835862e+00  -2.3000512e+00  -3.5836606e+00   3.0556473e+00  -4.8429391e-01  -4.2858077e-02   1.2056988e+00
  -2.3688106e-01  -9.3068691e-01   2.6248225e-01   6.9755184e-01   7.2387335e-01   9.7429364e-01   3.6600446e-01   3.3345145e+00  -1.7520468e+00  -1.5167131e+00   1.6800690e+00   1.0598086e+00   2.1191519e-01   1.7315362e+00  -1.6521722e+00  -1.6409872e+00  -4.6156091e+00  -1.0615813e+00  -6.6888975e-01   2.5050428e-02   1.0064575e+00   5.2515829e-01  -2.8430029e+00  -1.9525838e+00  -9.6548596e-01  -5.4783123e-01   2.3578050e-01  -2.2869749e-01   1.2181111e+00   2.2619986e+00  -1.7920006e+00   3.9889574e-02   1.1209673e+00   9.3459613e-02  -1.5278334e+00   3.5630313e+00  -3.6191238e+00  -7.2691245e-01  -5.9980067e+00  -2.1003349e+00  -9.4112997e-01  -1.3572945e+00  -9.1901083e+00  -2.0109682e+00  -8.0591342e+00   3.1557462e+00  -6.0240781e+00  -4.9616699e+00  -3.1990383e+00   3.2562227e+00  -2.9182446e+00   8.6138104e-01  -1.7800654e+00  -1.6531197e+00  -2.4100578e+00  -5.3978217e-01  -3.5212130e+00  -2.6051533e+00   2.6298549e+00   3.3522193e+00  -1.2129960e+00  -3.1802834e-01  -1.0264203e+00  -1.1774361e+00  -5.4683983e+00   1.3315599e+00   3.8464273e-01   3.1878274e+00  -2.0215025e+00  -9.9122408e-01   2.2058661e-01   1.0602187e+00   2.8355044e+00  -4.6808040e-01  -5.1108956e-01  -2.7906259e-02   1.1146110e+00   3.9954681e-01  -3.2992325e+00  -6.4010029e+00  -2.8966064e+00  -5.3534961e+00  -3.2595791e-01  -1.4748883e+00  -2.6482693e+00  -3.7506229e+00   2.9535988e+00  -2.3126014e-01   2.8556975e-01   8.5067813e-01
  -4.3925464e-01  -1.0145748e+00   2.3163407e-01   4.0779123e-01   8.2931567e-01   9.4703666e-01   1.2490988e-01   3.2728487e+00  -1.6414333e+00  -1.9563610e+00   1.3805866e+00   8.5341101e-01  -1.2978783e-01   1.8354582e+00  -1.4687875e+00  -1.7456227e+00  -4.5119971e+00  -2.9171012e-01  -7.1999198e-01  -9.3366325e-02   3.6885603e-01   8.7558008e-01  -2.7960614e+00  -1.8747483e+00  -1.4958717e+00  -1.2036242e+00   9.4595149e-02  -2.6594975e-01   1.6731524e+00   2.4881296e+00  -1.5350077e+00   2.4988282e-01   1.3035271e+00   1.1293325e-01  -2.3848280e+00   1.4998456e+00  -3.2029698e+00  -1.4276603e+00  -5.6781121e+00  -2.4383473e+00  -1.5142039e+00  -2.8272272e+00  -6.7894403e+00  -1.2034025e+00  -5.9316313e+00   3.8589187e+00  -4.0307028e+00  -4.7535257e+00  -2.1375741e+00   3.6700672e+00  -2.0671915e+00   1.2857720e+00  -1.0152196e+00  -3.8171692e-01  -2.0808384e+00  -5.4096137e-01  -3.1245584e+00  -2.4635709e+00   1.8079247e+00   2.9721796e+00  -1.7948425e+00  -3.5338094e-01  -1.2571257e+00  -1.3292384e+00  -5.9190081e+00   3.7226962e-01  -7.7893653e-02   2.4454700e+00  -1.9858742e+00  -1.3764484e+00   1.6667965e-01   1.2669651e+00   3.1847263e+00  -2.9474755e-01  -4.5842511e-01  -4.7190178e-01   1.8384792e+00  -3.5457678e-01  -3.8096815e+00  -5.1975198e+00  -3.2422886e+00  -4.7498636e+00   2.0677502e-01  -9.8158778e-01  -3.0834991e+00  -3.9553451e+00   3.2324520e+00  -4.3594801e-02   1.0975268e-02   1.6482418e-01
  -3.4351115e-01  -9.5792357e-01   2.5681313e-01   1.6012496e-01   1.1082291e+00   1.3756029e+00  -3.8826156e-02   3.1409505e+00  -1.3769624e+00  -1.8686476e+00   1.5411014e+00   6.9691326e-01  -8.7264607e-02   1.9746281e+00  -1.2056607e+00  -1.5940046e+00  -4.1927795e+00   1.3233511e-01  -7.2289961e-01  -3.8131748e-01   2.1570134e-01   1.3987153e+00  -2.8155842e+00  -1.9725746e+00  -1.6219462e+00  -1.8623821e+00   6.4809704e-01  -1.6734328e-01   2.2463835e+00   2.5202018e+00  -1.2533276e+00   2.9780276e-01   9.0481665e-01  -3.4584468e-01  -2.9378706e+00  -3.3527379e-01  -2.4076055e+00  -2.0820089e+00  -5.1204256e+00  -2.5984944e+00  -1.8049461e+00  -4.2841473e+00  -5.0436752e+00  -6.6704748e-01  -4.6384759e+00   3.8296740e+00  -2.1890798e+00  -4.1899502e+00  -1.3387229e+00   3.6314095e+00  -1.3286334e+00   1.4542699e+00  -5.0806077e-01   9.9786685e-01  -1.5014400e+00  -3.9709713e-01  -2.5683646e+00  -2.1149177e+00   1.5658890e+00   3.1099285e+00  -1.7942965e+00  -6.6804490e-02  -8.7477462e-01  -1.4079027e+00  -5.9744710e+00  -3.6269711e-01  -3.6654337e-01   1.8568037e+00  -1.9164535e+00  -1.5956413e+00  -1.3413300e-01   1.1664173e+00   3.2911835e+00  -6.1379599e-01  -1.8770693e-01  -1.0179087e+00   2.0060511e+00  -1.6643409e+00  -3.8528331e+00  -4.3309925e+00  -3.3391936e+00  -4.4530168e+00   7.1780706e-01  -6.2605521e-01  -3.3690315e+00  -4.2975110e+00   3.4356723e+00   6.7511024e-02   1.0434289e-01  -1.5188857e-01
  -5.5016243e-01  -8.6287203e-01   2.1192486e-01  -2.6402253e-02   1.4327817e+00   1.2863887e+00  -3.1795749e-01   2.7975887e+00  -9.7858734e-01  -1.9029749e+00   1.6016190e+00   3.5927028e-01   1.9139457e-03   1.7633972e+00  -1.0743562e+00  -1.7524171e+00  -3.6297109e+00   8.5410319e-01  -4.8875962e-01  -7.5214797e-01   4.0549819e-02   1.4801003e+00  -2.8603664e+00  -2.1690332e+00  -1.3704030e+00  -2.6583990e+00   1.0811689e+00  -4.8987256e-01   2.9398065e+00   2.8325194e+00  -1.1712540e+00  -1.4863578e-01   7.5390761e-01  -6.7567059e-01  -3.8832832e+00  -2.6315362e+00  -1.4450214e+00  -2.4211344e+00  -4.1038019e+00  -2.5551872e+00  -2.3412721e+00  -5.4283334e+00  -2.6206595e+00   6.7838728e-02  -2.7387713e+00   3.4322607e+00   1.8597715e-01  -2.9695878e+00  -8.8612186e-02   3.5964799e+00  -8.0947865e-02   1.6682641e+00   2.4243128e-01   2.1129477e+00  -7.3126582e-01  -2.4963927e-01  -2.0767030e+00  -1.3452829e+00   8.3794477e-01   3.1826206e+00  -2.1060986e+00   4.8304149e-01  -8.0275522e-01  -1.0747492e+00  -5.6741999e+00  -7.9195592e-01  -8.0733064e-01   9.2071777e-01  -1.4677269e+00  -1.5239669e+00  -6.3850442e-01   6.4096722e-01   2.8949794e+00  -1.3493308e+00  -1.5531572e-01  -2.4552155e+00   1.3971845e+00  -3.3640046e+00  -3.7132130e+00  -2.7472509e+00  -3.2260734e+00  -3.6492138e+00   1.3239197e+00  -2.2640565e-01  -3.4957808e+00  -4.4492473e+00   3.8470457e+00  -4.0652718e-04   3.3287954e-02  -3.8808565e-01
  -4.6646484e-01  -6.9294592e-01   6.8136248e-01  -3.7289972e-02   1.0764886e+00   9.8146528e-01   2.0321122e-01   2.8734980e+00  -1.4762404e+00  -1.5680582e+00   2.2676970e+00   7.5012718e-01   7.0925136e-01   2.2689843e+00  -3.9459358e-01  -8.3471716e-01  -4.0536823e+00   8.3873912e-01  -5.2781652e-01   8.3268460e-03   2.7631962e-01   1.4248395e+00  -2.0356763e+00  -1.6824372e+00  -1.3871862e+00  -2.8427638e+00   8.3890890e-01  -5.1864424e-01   2.7806437e+00   2.9620549e+00  -5.8025191e-02   7.6742864e-01   8.4211115e-01  -6.7017067e-02  -2.7445929e+00  -2.2998742e+00  -1.1417132e+00  -2.5421556e+00  -3.4705705e+00  -2.3564174e+00  -2.6396340e+00  -6.6451511e+00  -3.2061550e+00  -5.7407994e-01  -4.0178636e+00   2.8756150e+00  -3.3349948e-01  -3.5847942e+00  -8.0108148e-01   2.9864210e+00  -5.6073224e-01   1.1309338e+00  -2.3585674e-01   1.8378304e+00  -1.1388286e+00  -5.5452789e-01  -2.4770392e+00  -1.8060076e+00  -2.5260802e-02   2.4038952e+00  -1.9363412e+00  -1.2405559e-01  -4.4510204e-01  -1.5578653e+00  -5.8220583e+00  -6.4246621e-01  -1.2732517e+00   2.9049413e-01  -1.7164409e+00  -1.9299958e+00  -3.7270087e-01   1.1314376e+00   2.4290290e+00  -8.6287778e-01   1.4552374e-02  -1.9598848e+00   2.8794113e+00  -1.4986846e+00  -3.8488469e+00  -3.3703908e+00  -3.3601939e+00  -3.7026041e+00   1.9262575e+00   3.6874635e-01  -3.6236615e+00  -4.4744999e+00   3.1527096e+00  -9.5519954e-02  -1.5539191e-01  -4.2471165e-01
  -6.3015777e-02  -4.7090423e-01   8.9740478e-01  -3.0210985e-01   1.4880187e+00   1.3963584e+00   3.4590916e-01   2.3937180e+00  -1.5039263e+00  -1.0074523e+00   2.9323765e+00   4.5011476e-02   9.8070510e-01   1.7157361e+00  -3.4679600e-01  -1.1118313e+00  -3.7148130e+00   9.1858412e-01  -2.5467053e-02  -1.7707423e-01   5.0008736e-01   1.9005001e+00  -1.6249411e+00  -1.7436947e+00  -7.2816294e-01  -2.9490786e+00   1.5293419e+00  -4.0851250e-01   3.2088359e+00   2.5340006e+00   1.1666632e+00   1.4570014e+00   4.2201294e-01  -3.2815988e-01  -3.5731738e+00  -4.1171308e+00  -6.5012137e-01  -3.8888122e+00  -2.8683483e+00  -2.7742124e+00  -3.2890632e+00  -7.1288585e+00  -8.6071716e-01  -6.5897534e-01  -1.8421595e+00   2.5126025e+00   1.3907241e+00  -3.6867883e+00   9.2359019e-01   3.0125147e+00   5.9993094e-01   1.3073056e+00   5.1788001e-01   2.5106067e+00  -4.8584994e-01  -9.5687575e-01  -1.8503889e+00  -8.9259835e-01   3.1335073e-01   3.1784353e+00  -1.5063626e+00   3.5086020e-01  -9.7925317e-02  -2.0780332e+00  -5.3294766e+00  -9.8335147e-01  -1.2820870e+00  -5.2399230e-01  -1.1941782e+00  -1.4031515e+00  -4.4770075e-01   8.5107725e-01   2.4414808e+00  -1.1906546e+00   4.9178739e-01  -2.0938268e+00   2.7579766e+00  -3.6399866e+00  -4.6558071e+00  -3.1404300e+00  -3.6385334e+00  -3.5124069e+00   2.1169875e+00   7.4813970e-01  -3.8404355e+00  -4.8890679e+00   2.4777780e+00  -1.9578315e-01   9.9019906e-02  -6.5901512e-01
  -7.9864355e-01  -2.5931027e-01   8.7322948e-01  -3.6109398e-01   1.3963869e+00   5.9880352e-01   2.3592477e-01   2.1542673e+00  -1.0428610e+00  -1.2482665e+00   2.2697554e+00   1.1638328e-01   1.0088200e+00   1.7722193e+00  -1.0532775e-01  -5.0784351e-01  -3.9593069e+00   1.4759222e+00  -1.7077160e-01   1.4260195e-01   1.8543662e-01   1.9500718e+00  -1.3398258e+00  -1.5530915e+00  -5.0347703e-01  -3.0664963e+00   1.5174464e+00  -8.4621633e-01   2.9492286e+00   2.2771014e+00   1.3784736e+00   9.6078367e-01   6.8756563e-01   6.2166404e-02  -2.8264055e+00  -4.3115875e+00   3.3508767e-01  -3.7908998e+00  -1.7527731e+00  -2.8267758e+00  -3.4037419e+00  -8.0136025e+00   2.6514530e-01  -2.5817180e-01  -9.5784149e-01   2.0539188e+00   2.3256439e+00  -2.4990833e+00   1.3901731e+00   2.4596917e+00   1.1598662e+00   8.9152226e-01   8.9254481e-01   2.8615633e+00  -1.2932089e-01  -4.7951979e-01  -1.9992460e+00  -4.6405053e-01  -1.3581021e+00   2.1796348e+00  -2.0676818e+00   6.2221612e-01  -5.8564553e-01  -1.3498479e+00  -4.9358442e+00  -6.4772810e-01  -1.7549597e+00  -1.1521894e+00  -8.1804931e-01  -1.3375198e+00  -8.3239421e-01   7.6785090e-01   1.5323851e+00  -2.3432639e+00   3.9329737e-01  -3.1154601e+00   2.4923820e+00  -3.2096567e+00  -4.3768646e+00  -1.6607345e+00  -3.3372163e+00  -2.2357857e+00   2.4868251e+00   1.1082322e+00  -3.3963895e+00  -4.1354122e+00   2.9203066e+00  -1.2433375e-02  -1.1759534e-01  -6.9656633e-01
   9.7537192e-02   2.3080106e-01   1.0583396e+00  -4.6017227e-01   1.1442690e+00   1.4017653e+00   1.5716138e-01   1.9937827e+00  -9.7262228e-01  -8.8812450e-01   2.0806441e+00   1.1333884e+00   8.6156469e-01   2.7892190e+00   7.4023531e-01   7.2663165e-01  -3.6246923e+00   2.6489450e+00   2.2876403e-02   8.6384088e-01  -7.6269870e-01   3.9840874e+00  -9.0686670e-01  -7.9289583e-01  -1.0387627e+00  -1.0096274e+00   2.3712502e+00  -3.3039967e-02   2.9511929e+00   1.7794144e+00   2.2782355e+00   2.0959287e+00   1.0151151e+00   2.5576397e-01  -2.0661467e+00  -5.3511913e+00   3.8701385e-01  -4.3419178e+00  -1.8318262e+00  -2.2055369e+00  -1.5770560e+00  -8.1243846e+00   1.2206063e+00  -1.0682901e+00   3.1409663e-01   1.7951970e+00   1.8496881e+00  -2.6012957e+00   1.3588309e+00   1.2889686e+00   7.0684829e-01   5.6773379e-01   4.4931437e-01   4.2269702e+00  -5.3935076e-01   8.0085669e-02  -6.1620369e-01   1.3347296e-02  -1.8101847e+00   1.2744288e+00  -1.5237797e+00   3.7029239e-01   5.2390020e-01  -3.5562401e-01  -4.1952411e+00  -1.3512415e+00  -2.1313767e+00  -2.0854293e+00  -6.3287979e-01  -1.1175744e+00  -1.5249878e-01   2.1715284e+00   2.6066012e+00  -2.3079668e+00   2.8613445e+00  -8.3207098e-01   4.1697199e+00  -1.0417091e+00  -3.8645481e+00   1.3354978e+00  -2.2329763e+00  -1.5070995e-01   2.4690387e+00   2.4662785e+00  -2.7300202e+00  -3.3567082e+00   1.1611051e+00   3.1552090e-01   2.8530145e-01  -9.2151335e-01
   8.8733539e-02   3.2096925e-01   1.2615409e+00  -5.9388070e-01   1.1691489e+00   1.2795007e+00   1.7632585e-01   1.4491703e+00  -9.5320573e-01  -5.9013904e-01   2.1669953e+00   5.6061073e-01   1.0320573e+00   2.2734944e+00   8.4636973e-01   2.6102532e-01  -3.3183073e+00   3.2035790e+00   4.9185838e-01   6.6140426e-01  -1.0637907e+00   4.1509310e+00  -4.2379413e-01  -5.8758905e-01  -6.1687707e-01  -1.1130064e+00   2.3821187e+00  -3.3711196e-01   3.1213317e+00   1.5751351e+00   3.1204885e+00   2.4807241e+00   6.9324255e-01   1.0669852e-01  -3.1836618e+00  -7.3973011e+00   8.7236704e-01  -4.8163440e+00  -8.4071669e-01  -2.1608728e+00  -1.7905956e+00  -8.4116254e+00   3.4457341e+00  -1.0664581e+00   2.5336214e+00   1.0595803e+00   3.1934649e+00  -2.3331777e+00   2.9547091e+00   1.0512933e+00   1.9734980e+00   7.4257618e-01   1.1566101e+00   4.7408587e+00  -5.6734210e-02   1.7734000e-01  -3.2128821e-01   7.7809191e-01  -2.0260010e+00   1.2689613e+00  -1.3810561e+00   8.9931057e-01   3.9261920e-01  -2.1483510e-01  -3.4288844e+00  -1.3833932e+00  -2.1536025e+00  -3.0836466e+00  -4.4248974e-02  -7.9369991e-01  -4.1972358e-02   2.0246767e+00   2.2374379e+00  -2.7313989e+00   3.3781723e+00  -1.3438256e+00   3.8849381e+00  -1.9096436e+00  -4.3116000e+00   2.2579233e+00  -2.1215983e+00   4.7528766e-01   2.4129189e+00   2.7317523e+00  -2.6044534e+00  -3.4467453e+00   1.5630434e-01  -5.8636414e-02   1.7584500e-01  -1.1170202e+00
  -7.0721927e-01   4.4745965e-01   1.5288873e+00  -5.6286553e-01   1.3698979e+00   1.0621378e+00   6.5725870e-01   1.0910498e+00  -6.0569883e-01   7.1615618e-02   2.2543576e+00  -4.6848118e-01   1.8012303e+00   1.2878822e+00   7.7916020e-01   1.8464114e-01  -4.0533715e+00   1.8833568e+00   4.2161090e-01   3.8629394e-01   1.6655594e-01   2.6513441e+00   4.3928369e-01  -5.1624085e-01   7.1502702e-01  -2.6172646e+00   2.1124030e+00  -5.2362327e-01   2.2231907e+00   9.9052872e-01   4.0351732e+00   2.3239367e+00  -5.8411360e-01  -3.4491512e-03  -2.5560232e+00  -6.6866128e+00   1.9902044e+00  -4.7189002e+00   7.4505816e-01  -2.6360701e+00  -3.7234261e+00  -9.8200194e+00   3.6500030e+00  -8.5707874e-01   2.0741024e+00  -4.2420687e-01   4.0255167e+00  -1.9277559e+00   3.4880798e+00   8.9265894e-01   3.1534606e+00   6.4671146e-01   1.7986509e+00   4.0510017e+00   5.4811698e-01  -1.5231455e-01  -1.6014879e+00   7.0218592e-01  -2.0905201e+00   1.4765459e+00  -1.1180280e+00   1.4482634e+00  -3.7965687e-01  -1.1750874e+00  -2.8737672e+00  -7.8578574e-02  -2.0644010e+00  -3.2639082e+00   8.5889610e-02  -1.1398493e+00  -3.3794032e-01   8.8752129e-01   1.5145712e-01  -3.1739737e+00   1.7447325e+00  -3.3252176e+00   2.9066756e+00  -2.7252940e+00  -4.8876092e+00  -7.9267355e-01  -2.8634401e+00  -1.0569808e+00   2.4088775e+00   1.8903069e+00  -2.4528722e+00  -3.6612026e+00   1.0087948e-01  -6.0844493e-01   2.2457439e-01  -7.2373352e-01
  -1.0662936e+00   5.5990620e-01   1.6892723e+00  -5.3145572e-01   1.2865975e+00   6.2643740e-01   8.4227318e-01   8.7817667e-01  -4.2740369e-01   1.5561649e-01   1.9006255e+00  -3.6783415e-01   2.0319002e+00   1.1946829e+00   1.1482988e+00   7.1103689e-01  -4.1674750e+00   2.1633055e+00   5.2486123e-01   8.8908741e-01   6.4068086e-02   2.6639674e+00   8.3996554e-01  -2.6814197e-01   1.2353121e+00  -1.9366945e+00   2.1816972e+00  -6.1778614e-01   2.0276992e+00   8.8889801e-01   4.4837350e+00   2.2010853e+00   2.4197594e-01   8.0586684e-01  -1.7694111e+00  -6.2193420e+00   2.0575000e+00  -4.5366376e+00   1.4089777e+00  -2.2879966e+00  -3.5524518e+00  -9.6851622e+00   3.3362529e+00  -1.3507060e+00   2.2317303e+00  -1.0348641e+00   3.4072867e+00  -1.6444389e+00   3.3978465e+00   1.1819707e-01   3.1026341e+00   1.3567884e-01   1.4454855e+00   3.5192785e+00   4.1211654e-01   1.6691706e-01  -1.7775774e+00   8.1484165e-01  -3.1247390e+00   3.3070363e-01  -1.3016763e+00   1.2649561e+00  -6.5950000e-01  -6.4641948e-01  -2.2119554e+00   5.1496907e-01  -2.1659915e+00  -3.7264591e+00   4.3716232e-01  -9.3354294e-01  -1.3795201e-01   8.1569927e-01  -1.1702547e-01  -3.6001088e+00   2.0771907e+00  -3.4516202e+00   2.8551784e+00  -1.4264395e+00  -4.5116501e+00   3.5559254e-01  -2.4391729e+00  -6.4411867e-03   2.4232498e+00   2.2766324e+00  -1.8990856e+00  -2.9461167e+00  -4.0720575e-01  -5.3587272e-01   1.8513564e-01  -6.8568690e-01
  -1.0623455e+00   7.3514713e-01   2.0118937e+00  -4.4182855e-01   1.2331382e+00   3.9008152e-01   1.2449988e+00   7.2015698e-01  -7.4805773e-01   3.3844505e-01   1.8968476e+00  -6.1610372e-01   2.4230481e+00   6.7037030e-01   1.1212260e+00   6.7578771e-01  -4.6014868e+00   1.7904919e+00   8.3354747e-01   1.1514885e+00   3.8379585e-01   2.1518382e+00   1.4873236e+00   3.1823878e-02   2.0354927e+00  -1.8260790e+00   1.9392482e+00  -7.1764285e-01   1.4534887e+00   8.2450893e-01   5.2575405e+00   2.5966195e+00   2.2663299e-01   1.3305079e+00  -9.4600731e-01  -5.3525665e+00   1.9107699e+00  -3.9264250e+00   1.7142748e+00  -1.8901750e+00  -4.0547464e+00  -9.5841698e+00   2.6352423e+00  -2.2092426e+00   1.5327867e+00  -2.1303133e+00   2.4922967e+00  -2.1953986e+00   3.4115635e+00  -5.9039535e-01   3.0510952e+00  -3.9578899e-02   1.0799476e+00   2.6085642e+00   9.1994018e-02  -2.5926224e-03  -2.2963965e+00   8.8644576e-01  -3.0932411e+00   1.3051790e-01  -1.1083441e+00   1.2512266e+00  -9.1440443e-01  -8.3104109e-01  -1.5098575e+00   1.1137920e+00  -1.8592403e+00  -3.9465848e+00   6.0011709e-01  -6.7360830e-01   1.5524499e-01   6.1287044e-01  -8.3189938e-01  -3.3310747e+00   1.8436276e+00  -3.3019582e+00   3.2780416e+00  -5.1441107e-01  -4.9492656e+00  -3.8653816e-01  -2.6297300e+00  -4.0405163e-01   2.0971459e+00   2.2055336e+00  -1.6400126e+00  -2.8284724e+00  -1.5935342e+00  -9.2631760e-01   2.0233920e-01  -5.8361606e-01
  -1.3666888e+00   8.6113059e-01   1.9726135e+00  -4.6785867e-01   1.1410420e+00   1.1958212e-01   1.2423128e+00   5.5838462e-01  -4.8677699e-01   1.5531356e-01   8.4219334e-01  -5.0613445e-01   2.2252390e+00   6.3114520e-01   1.1164922e+00   1.2422567e+00  -4.7789274e+00   1.7186495e+00   4.3046000e-01   1.4566258e+00   4.0558604e-01   2.2252914e+00   1.6167058e+00   2.7700139e-01   2.4411372e+00  -1.5238603e+00   1.9417625e+00  -6.1120582e-01   6.4439994e-01   4.4482757e-01   5.1473575e+00   1.9665566e+00   2.6490624e-01   1.6580735e+00   8.6662761e-01  -3.8357919e+00   2.4056899e+00  -2.8174994e+00   1.9996695e+00  -1.2560843e+00  -3.7897502e+00  -9.4549616e+00   2.0399712e+00  -2.1667865e+00   1.4056801e+00  -2.4593121e+00   1.6308103e+00  -1.3636752e+00   3.0609260e+00  -1.4010888e+00   2.5245313e+00  -4.8078709e-01   5.3007311e-01   2.4006242e+00  -5.5648424e-02   5.7625001e-01  -2.3573593e+00   7.2901137e-01  -3.6241401e+00  -9.1282741e-01  -1.0596759e+00   1.2326828e+00  -1.2421290e+00  -2.5721737e-01  -9.4715938e-01   1.3250254e+00  -1.5899484e+00  -3.6571154e+00   7.2230002e-01  -7.6026245e-01   1.0589020e-01   4.4151633e-01  -1.2958592e+00  -3.5116384e+00   1.6605245e+00  -3.0291597e+00   3.5586267e+00   1.0001873e+00  -4.2779021e+00   2.4366539e-01  -2.2650094e+00   1.9655810e-02   1.5522435e+00   2.0629608e+00  -9.4371986e-01  -2.0129234e+00  -2.0521847e+00  -6.5813533e-01   1.3266316e-01  -5.2688795e-01
  -9.7686613e-01   7.3038317e-01   2.0376110e+00  -3.8265808e-01   1.0435012e+00  -2.2347054e-01   1.1465048e+00   1.8864375e-01  -6.2838815e-01  -4.8615318e-02   7.9889725e-01  -6.7580259e-01   2.3735379e+00  -2.0513285e-01   8.8872633e-01   7.1211086e-01  -3.8561319e+00   2.0918676e+00   1.0615664e+00   1.2782423e+00   5.0516796e-01   2.1480942e+00   1.4337717e+00   6.7214903e-02   3.1156788e+00  -1.1405609e+00   2.0516875e+00  -9.7005947e-01   9.1098631e-01   1.0691064e+00   4.5206235e+00   1.1449368e+00   7.9740845e-01   1.8132272e+00   6.6485445e-01  -4.1699101e+00   2.2599445e+00  -1.7232493e+00   2.5237795e+00  -6.5151456e-02  -3.0710341e+00  -8.3629059e+00   1.9802692e+00  -2.5309823e+00   1.5549380e+00  -3.4064317e+00   1.4046970e+00  -7.6197770e-01   3.1456840e+00  -2.0159550e+00   2.3863613e+00  -3.0472535e-01  -9.0610218e-02   1.8475624e+00   8.0336446e-02   9.7304864e-01  -1.9713506e+00   1.2098884e+00  -3.5445563e+00  -9.4380736e-01  -1.0760662e+00   1.4325536e+00  -8.7862497e-01   4.0753020e-01   1.6616270e-01   1.1809367e+00  -1.0796868e+00  -3.7668380e+00   1.2529709e+00  -4.6440788e-02   3.5507269e-01  -1.3250458e-01  -1.2161198e+00  -3.6676135e+00   1.9920096e+00  -3.4645456e+00   2.9253494e+00   7.1116314e-01  -3.3952610e+00   2.1843330e+00  -1.6023952e+00   7.1937582e-01   1.2482679e+00   2.1709560e+00  -6.1909634e-01  -1.6433144e+00  -2.6137141e+00  -9.9522335e-01   1.2995572e-01  -4.4147922e-01
  -5.3842968e-01   7.9327241e-01   2.1819973e+00  -3.6870434e-01   5.3956724e-01  -2.8505687e-01   1.2302541e+00   6.8231397e-02  -1.1469271e+00  -2.1609500e-01   4.5589190e-01  -1.8915732e-01   2.2622145e+00  -1.1492528e-01   1.0618815e+00   1.1253097e+00  -3.6364804e+00   2.1957517e+00   9.9611032e-01   1.8293960e+00   3.0284437e-01   2.7310975e+00   1.8204158e+00   5.4284769e-01   3.0447045e+00  -9.5743489e-02   1.8102447e+00  -6.3142909e-01   2.6634169e-01   1.0918739e+00   4.7206715e+00   1.5272705e+00   1.1630798e+00   2.4007026e+00   1.9381039e+00  -3.0947392e+00   1.7150763e+00  -5.6877718e-01   2.3123783e+00   1.0504662e+00  -2.0239706e+00  -7.4378732e+00   4.5019056e-01  -3.1909447e+00   5.7167325e-01  -3.3785148e+00  -7.7255037e-01  -1.0242317e+00   2.1678221e+00  -2.8713564e+00   8.3874041e-01  -6.2081670e-01  -1.4309137e+00   1.3184684e+00  -7.8755949e-01   1.3093129e+00  -1.7939940e+00   7.2104110e-01  -3.6371385e+00  -1.9004255e+00  -8.2706744e-01   8.2958926e-01  -5.1088014e-01   7.0138768e-01   6.8834109e-01   9.0452751e-01  -5.1028707e-01  -3.4401677e+00   1.1339108e+00  -1.4229480e-01   9.1428716e-01   3.4456745e-01  -1.0651888e+00  -2.7373879e+00   2.4498030e+00  -1.8690776e+00   4.2690572e+00   3.4534756e+00  -2.6762323e+00   3.0761162e+00  -1.0593953e+00   1.0932067e+00   7.0342287e-01   2.3182230e+00  -1.1348577e-01  -1.0377971e+00  -4.0344486e+00  -7.4462361e-01  -7.8710843e-03  -5.5769948e-01
  -5.9455259e-01   7.5195015e-01   2.0448383e+00  -2.5871647e-01   8.3020659e-01  -1.3383570e-01   1.1796027e+00  -1.6394310e-01  -6.8416362e-01  -2.2236346e-01  -2.7281155e-03  -6.3867064e-01   2.3749624e+00  -9.7428579e-01   7.6097447e-01   8.4026425e-01  -3.0965136e+00   1.5847078e+00   1.1889954e+00   1.4055184e+00   1.0228931e+00   1.3914062e+00   1.7042007e+00   3.7688020e-01   3.9739864e+00  -5.2622343e-01   1.8192347e+00  -4.6365974e-01   6.5438983e-02   1.5065125e+00   3.8621022e+00   3.6798105e-01   1.1965455e+00   2.4545876e+00   2.4534446e+00  -2.4436268e+00   1.7963541e+00   5.6086404e-01   2.7366443e+00   1.6712281e+00  -2.9157062e+00  -7.7057265e+00   1.8629106e-01  -2.8264928e+00   4.4631091e-01  -4.1969128e+00  -4.9836183e-01   6.2878032e-03   1.8123719e+00  -3.0454958e+00   1.0670726e+00  -2.9635482e-01  -1.7141695e+00   5.3353085e-01  -6.4152890e-01   1.2381380e+00  -1.7504101e+00   6.5165297e-01  -3.4010703e+00  -2.0145908e+00  -9.0798841e-01   1.0050804e+00  -6.6050328e-01   7.6710201e-01   1.4594946e+00   1.3147023e+00  -3.3412781e-01  -3.2685230e+00   1.4064619e+00  -1.0204495e-01   8.1471852e-01  -8.7916297e-01  -1.4992072e+00  -2.3235546e+00   1.5343385e+00  -2.9882009e+00   3.2615643e+00   3.1855454e+00  -1.8527438e+00   3.1396298e+00  -8.6865596e-01   8.1958562e-01   5.4264300e-01   1.9001248e+00   3.4884563e-01  -5.7018482e-01  -3.8879962e+00  -1.0841866e+00   2.1976497e-01  -3.0367568e-01
  -1.6358165e+00   4.5779470e-01   1.8326534e+00  -3.2668246e-01   1.1695800e+00  -6.4068729e-01   1.1226953e+00  -4.3759015e-01  -3.9393727e-01  -7.3598796e-01  -1.0978102e+00  -1.5828019e+00   2.2092377e+00  -2.1115919e+00   2.7468451e-01   5.4890492e-02  -3.3864074e+00   7.1768246e-01   9.1864786e-01   7.4832973e-01   1.3593593e+00  -2.9782350e-01   1.7395536e+00   1.8739754e-01   4.8293995e+00  -1.7956041e+00   1.1314005e+00  -8.2549659e-01  -5.2735227e-01   1.8233520e+00   3.3208575e+00  -8.1667666e-01   1.1039002e+00   2.5561231e+00   2.7212302e+00  -1.7058806e+00   1.9034777e+00   2.2233288e+00   3.0942849e+00   1.9718735e+00  -4.5177627e+00  -7.7110153e+00  -1.8535215e-01  -2.0979305e+00   3.2273722e-01  -4.2928261e+00  -4.9547562e-01   7.4479283e-01   2.1821250e+00  -2.9033297e+00   1.5182676e+00  -7.0216596e-02  -1.6621131e+00  -2.1653755e-01  -4.7992409e-01   1.1667651e+00  -2.7765949e+00   2.1211879e-01  -3.5466314e+00  -2.4562508e+00  -1.5005019e+00   1.1018615e+00  -2.0672943e+00   4.6890041e-01   1.6932556e+00   1.7139696e+00   2.8586734e-01  -2.8273778e+00   1.4129337e+00  -5.8132757e-01   4.3973511e-01  -2.2295680e+00  -2.6230442e+00  -1.7623486e+00  -4.5882116e-01  -4.6866529e+00   2.6379509e+00   3.1074758e+00  -1.9222173e+00   1.9487206e+00  -1.4737766e+00  -2.9984954e-01   4.4863438e-02   7.5943065e-01   4.5112875e-01  -6.0125037e-01  -3.8809389e+00  -1.3066741e+00  -1.8434272e-01  -4.6254833e-01
  -1.3525759e+00   5.0757508e-01   1.5803901e+00  -2.8854460e-01   1.1773760e+00  -1.1410722e+00   9.4848213e-01  -8.7862499e-01  -5.5721334e-01  -1.1414012e+00  -1.3766999e+00  -1.9347493e+00   2.0726979e+00  -3.1689625e+00  -4.3404980e-01  -4.3240837e-01  -2.4106569e+00   1.7458863e-01   1.1047711e+00   6.6271690e-01   2.2256172e+00  -1.3318948e+00   1.6057247e+00  -4.0755091e-02   5.7602566e+00  -1.9110206e+00   9.0263397e-01  -8.5132555e-01  -9.4898637e-01   2.3259122e+00   2.3709565e+00  -1.9569057e+00   1.3183247e+00   2.8579049e+00   3.8117059e+00  -4.9315639e-01   1.7567229e+00   3.8502884e+00   3.1655257e+00   2.9773703e+00  -5.1691766e+00  -6.8535571e+00  -5.3556266e-01  -1.5848077e+00   4.0821744e-02  -4.2792046e+00  -8.6911774e-01   1.9581558e+00   1.7285325e+00  -2.8863282e+00   7.3561144e-01   1.4422931e-01  -2.5090706e+00  -1.5764852e+00  -7.4839021e-01   7.4084874e-01  -2.4419764e+00   2.1451157e-01  -3.4500593e+00  -2.3551436e+00  -1.6777227e+00   1.0160426e+00  -1.9600059e+00   4.7753896e-01   2.4232207e+00   1.6564941e+00   7.6673564e-01  -2.2100143e+00   1.7994363e+00  -1.8096295e-01   1.6272114e-01  -3.3706429e+00  -3.2676443e+00  -9.9005501e-01  -1.6897705e+00  -5.1472724e+00   2.1388525e+00   3.2226927e+00  -8.4534377e-01   2.5452262e+00  -1.1329373e+00  -3.4772973e-01  -2.2726671e-01   3.5527650e-01   8.8448597e-01   1.0526906e-01  -3.6758232e+00  -1.2654121e+00  -2.9795195e-01  -3.1802822e-01
  -1.2384998e+00   3.4447587e-01   1.4390026e+00  -3.3424857e-01   9.7147343e-01  -1.3746435e+00   8.7651575e-01  -9.0680758e-01  -1.0129896e+00  -1.7977711e+00  -2.0230709e+00  -1.8193314e+00   1.6916191e+00  -3.4172661e+00  -6.4739626e-01  -5.4051071e-01  -2.1991506e+00  -1.0637690e-01   9.4580944e-01   7.3997899e-01   2.0372999e+00  -1.6590464e+00   1.6216564e+00   1.5485989e-01   5.6532696e+00  -1.6025718e+00   3.6424408e-01  -7.0827029e-01  -1.3896695e+00   2.7273652e+00   1.8846658e+00  -2.1323589e+00   1.8626465e+00   3.2914040e+00   4.8233617e+00   6.8126823e-01   1.0418161e+00   5.4210716e+00   2.5461217e+00   3.8610985e+00  -4.9826978e+00  -5.9385521e+00  -1.8300320e+00  -1.6212644e+00  -8.9197378e-01  -3.6724131e+00  -2.4254357e+00   1.8324676e+00   9.1586589e-01  -3.1472821e+00  -5.3080290e-01   1.8649367e-01  -3.5214818e+00  -2.2604290e+00  -1.4591759e+00   6.6969918e-01  -2.4497306e+00  -4.3269078e-01  -3.4539272e+00  -3.0522528e+00  -1.9679863e+00   3.9686389e-01  -2.1192360e+00   4.4839234e-01   2.5248735e+00   1.1113694e+00   1.3837654e+00  -1.5982497e+00   1.5397140e+00  -4.0535700e-01   3.7921587e-01  -3.3704050e+00  -3.0128811e+00   4.6041730e-01  -2.2321478e+00  -4.1803579e+00   3.3249531e+00   5.1605243e+00  -3.5847028e-01   2.9893286e+00  -1.0866686e+00  -5.2233810e-01  -6.9630561e-01   6.8300847e-02   1.0204543e+00   4.8154723e-01  -4.4240435e+00  -1.0278436e+00  -6.2006408e-01  -6.3975463e-01
  -3.2589452e-01   1.5588027e-01   1.0965668e+00  -2.5629719e-01   1.2741904e+00  -8.7508951e-01   5.1511460e-01  -1.0433533e+00  -7.6295357e-01  -2.0513254e+00  -2.0923459e+00  -1.9383007e+00   1.4997204e+00  -4.0558540e+00  -1.0780705e+00  -9.4603908e-01  -6.3815165e-01  -5.4028946e-01   1.2340731e+00   3.7119694e-02   2.6650354e+00  -2.1977933e+00   7.2906846e-01  -3.3531635e-01   5.9657644e+00  -1.6552722e+00   1.0223043e+00  -4.3521147e-01  -9.0153976e-01   3.3747087e+00   5.1324068e-02  -3.5941819e+00   1.9572361e+00   2.6688739e+00   5.4391408e+00   1.2281813e+00   1.0505670e+00   6.6323335e+00   2.3513568e+00   4.9366019e+00  -4.4223490e+00  -5.2664838e+00  -2.0548573e+00  -1.0780112e+00  -1.3251539e+00  -3.9595656e+00  -1.9124587e+00   3.1798358e+00   1.4648546e-01  -3.3416208e+00  -9.9304949e-01   6.9547094e-01  -4.1438369e+00  -2.4150462e+00  -1.0463778e+00   7.1303117e-01  -1.2512467e+00  -2.7224652e-01  -2.4245103e+00  -2.4339196e+00  -1.7557228e+00   5.1377714e-01  -1.0445408e+00   7.7828929e-01   3.2526853e+00   2.6253569e-01   1.8114515e+00  -9.4208958e-01   1.7080551e+00   2.5077724e-02   2.4662004e-01  -4.3228287e+00  -2.2455352e+00   1.1274145e+00  -2.3801541e+00  -4.3091187e+00   2.5053142e+00   3.9648502e+00   1.3350152e+00   4.3786465e+00  -4.0534184e-01  -4.8450665e-01  -7.5972873e-01  -1.4903650e-01   1.2019869e+00   8.2035370e-01  -3.9069267e+00  -1.1479908e+00  -2.2346331e-01  -4.7712403e-01
  -5.7476952e-02  -2.6954274e-01   1.2196671e+00  -2.3589493e-01   4.7656669e-01  -1.7807917e+00   5.8455419e-01  -1.1051863e+00  -2.1369175e+00  -2.5060166e+00  -1.2369573e+00  -2.3113304e+00   1.5538304e+00  -4.5283801e+00  -1.3802723e+00  -1.8233962e+00   3.2489252e-01  -8.9968244e-01   1.1703075e+00  -9.2055976e-02   2.8039130e+00  -2.9544685e+00   1.0237237e+00  -1.7908596e-01   5.3830010e+00  -2.8430620e+00  -2.4231948e-01  -9.9950509e-01  -9.4921931e-01   3.9330261e+00  -1.6182840e-02  -3.0324039e+00   1.5883072e+00   2.7062139e+00   5.0528753e+00   1.5850360e+00   6.6263851e-01   7.6895072e+00   2.8071966e+00   5.7113596e+00  -4.0968300e+00  -4.2178749e+00  -3.3063326e+00  -6.8391078e-01  -3.0380621e+00  -3.4282968e+00  -2.7555246e+00   3.0403721e+00  -6.8498217e-01  -3.2552338e+00  -2.3238527e+00   7.5901913e-01  -4.9007278e+00  -3.5160635e+00  -1.4226363e+00   5.1237288e-01  -1.4817922e+00  -1.0850312e+00  -2.1204994e+00  -2.4978236e+00  -1.7665484e+00   1.8680793e-01  -7.1734893e-01  -7.8699933e-02   2.9990228e+00  -4.4468892e-01   2.6248828e+00  -2.3039300e-01   1.3394897e+00  -4.3282805e-01   2.0179599e-01  -4.4670820e+00  -2.8488351e+00   2.6744315e+00  -3.6837391e+00  -3.7338858e+00   3.0780500e+00   4.7644949e+00   1.9544037e+00   3.2382244e+00  -6.2602129e-01  -1.6906719e+00  -7.4265587e-01  -8.0851259e-01   6.6430731e-01   3.0220888e-01  -4.1342467e+00  -1.0375866e+00  -1.1391946e+00  -7.6508206e-01
   6.2283771e-01  -7.6348605e-01   1.1964768e+00  -1.5329795e-01   1.3543369e-01  -1.8478886e+00   5.5131952e-01  -8.6523177e-01  -2.8355729e+00  -3.0811258e+00  -9.5611750e-01  -1.8594582e+00   1.4095427e+00  -4.4552162e+00  -1.1701796e+00  -2.0389685e+00   1.2784061e+00  -6.6113697e-01   1.4823172e+00  -1.3761495e-01   2.2605368e+00  -2.9335517e+00   6.7364572e-01  -1.2678271e-01   4.5422900e+00  -2.2187745e+00  -4.7540019e-01  -9.8508403e-01  -2.1035458e-01   4.9435655e+00  -8.8845599e-01  -2.9271596e+00   2.8348735e+00   2.9664674e+00   5.0066286e+00   1.7533522e+00  -4.0001336e-01   8.6348612e+00   2.2851905e+00   6.8126432e+00  -2.5355011e+00  -2.6850431e+00  -4.6173264e+00  -1.1195681e+00  -4.4268104e+00  -2.9777825e+00  -3.9224333e+00   2.4237909e+00  -1.9386669e+00  -3.5664179e+00  -3.5827213e+00   9.9620308e-01  -5.8916673e+00  -3.9120463e+00  -1.8564078e+00   5.4512912e-01  -9.6660248e-01  -1.6389877e+00  -1.9554703e+00  -2.9950332e+00  -2.0166303e+00  -6.5860675e-01   8.3731444e-02   1.4805540e-02   3.0410522e+00  -1.5894894e+00   3.0254152e+00   9.7142441e-03   9.6175644e-01  -4.4331856e-01   8.7365323e-01  -3.9694557e+00  -1.2943709e+00   4.2803878e+00  -3.1821868e+00  -2.4051779e+00   4.1799804e+00   6.0663940e+00   2.9489440e+00   4.7271919e+00  -1.9971595e-01  -1.3457644e+00  -6.3299919e-01  -5.2587272e-01   2.8973618e-01   2.7396508e-01  -4.6700817e+00  -9.6746512e-01  -1.4016699e+00  -1.1723563e+00
   6.6601187e-01  -9.6891809e-01   9.9519824e-01  -1.1091836e-01  -1.9701999e-02  -1.9903267e+00   5.4089712e-01  -7.2927004e-01  -3.0728729e+00  -3.4414055e+00  -1.1259295e+00  -1.6515096e+00   1.2482990e+00  -4.2606999e+00  -1.0715388e+00  -1.9142050e+00   1.6126722e+00  -1.0798408e+00   1.2881994e+00  -1.5573132e-01   2.1487148e+00  -3.7657471e+00   6.0798235e-01   1.0158676e-01   4.0437389e+00  -2.2255701e+00  -9.4741430e-01  -8.6502616e-01  -1.5538748e-01   5.3207559e+00  -1.5108010e+00  -2.9726081e+00   3.3044993e+00   3.1289733e+00   5.8044911e+00   2.6560063e+00  -8.5885701e-01   9.4875643e+00   1.9195120e+00   7.1628596e+00  -2.4887805e+00  -2.4133201e+00  -5.6243368e+00  -8.8736097e-01  -5.6480466e+00  -2.4659208e+00  -4.6184066e+00   2.4169339e+00  -3.1115755e+00  -3.6348894e+00  -4.3793146e+00   9.7164886e-01  -6.4056233e+00  -4.5250549e+00  -2.3049641e+00   1.5101231e-01  -8.9697947e-01  -2.3619319e+00  -2.1573164e+00  -3.6418512e+00  -2.3497460e+00  -1.3179786e+00   1.4900597e-01  -1.9196438e-01   2.8879348e+00  -1.9566870e+00   3.0122349e+00   3.3473836e-01   5.7594276e-01  -8.4836585e-01   9.8187491e-01  -3.8539174e+00  -8.4437611e-01   5.6649964e+00  -3.6821256e+00  -1.7659681e+00   5.0380929e+00   7.7337207e+00   3.6716014e+00   4.7477083e+00  -9.4053246e-02  -1.4547230e+00  -4.5792657e-01  -6.6371937e-01   2.2718512e-01   5.2701528e-01  -4.7170293e+00  -8.5171561e-01  -1.6629511e+00  -1.3589279e+00
   6.9307722e-01  -1.1845606e+00   6.5292033e-01  -8.6431540e-02   3.1946721e-01  -1.8052004e+00   4.9276998e-01  -8.1336489e-01  -2.6722956e+00  -3.3079418e+00  -9.7618359e-01  -2.0496327e+00   1.3216724e+00  -4.5827624e+00  -1.2025411e+00  -2.0733505e+00   2.3063829e+00  -2.0968916e+00   1.1926820e+00  -7.4828928e-01   2.8369940e+00  -5.0973437e+00   2.0555712e-01  -1.9326571e-01   4.2075448e+00  -2.8542618e+00  -7.5656971e-01  -7.6540292e-01   2.4412433e-01   5.3657984e+00  -2.5191573e+00  -3.8155169e+00   3.1577031e+00   2.6171631e+00   6.2332054e+00   3.2582937e+00  -6.0973558e-01   9.6313050e+00   2.0817145e+00   6.9014173e+00  -3.1270388e+00  -2.6298246e+00  -5.7617850e+00  -9.4973944e-02  -6.2382697e+00  -2.3848435e+00  -3.7398111e+00   3.2882072e+00  -3.7182992e+00  -3.3350573e+00  -4.1745557e+00   1.0665078e+00  -6.2504973e+00  -5.0574232e+00  -1.8416830e+00  -4.3532236e-01  -6.3492016e-01  -2.6052642e+00  -1.8054387e+00  -3.3295524e+00  -2.4052884e+00  -1.3695927e+00   3.9392265e-01  -6.4210875e-01   3.0338088e+00  -1.9573568e+00   2.9402876e+00   7.8889550e-01   5.1842134e-01  -9.1681210e-01   5.9457774e-01  -4.6974323e+00  -6.5124175e-01   6.1353784e+00  -4.5605742e+00  -2.5731419e+00   4.1294891e+00   6.7708821e+00   4.5887166e+00   4.1419020e+00  -3.0248260e-02  -1.9046443e+00  -7.2358381e-02  -1.1687432e+00   1.6845269e-01   6.3369349e-01  -3.7028018e+00  -9.3671529e-01  -1.5042468e+00  -1.1802070e+00
   4.3086208e-01  -1.3212137e+00   3.0032426e-01  -1.0053015e-01   3.0197616e-01  -2.3719634e+00   2.2998729e-01  -1.0058950e+00  -2.8131520e+00  -3.7397026e+00  -9.9573543e-01  -2.6309355e+00   9.1221809e-01  -5.1225252e+00  -1.6309462e+00  -2.8684574e+00   2.8649780e+00  -2.4848191e+00   1.1643097e+00  -1.2678625e+00   2.7947109e+00  -5.9058325e+00   1.0853696e-01  -2.5366759e-01   3.9179080e+00  -3.6385947e+00  -1.2039010e+00  -1.1285386e+00   3.0706389e-01   5.2454315e+00  -2.9123812e+00  -3.9425041e+00   2.7702402e+00   2.1998996e+00   5.8889852e+00   3.0750884e+00  -3.4765662e-01   9.8214058e+00   2.4119622e+00   6.6035195e+00  -3.3919430e+00  -1.9139442e+00  -4.7114402e+00   9.2940416e-01  -5.9118102e+00  -1.8394526e+00  -2.5778613e+00   3.9558739e+00  -3.3096673e+00  -2.8768682e+00  -3.8068844e+00   1.3802619e+00  -5.5690493e+00  -5.2700819e+00  -1.4574296e+00  -8.9892601e-01  -5.7554983e-01  -2.4199563e+00  -1.8805078e+00  -2.8782764e+00  -2.8621956e+00  -1.1297683e+00   1.4574038e-01  -1.0164637e+00   3.1305391e+00  -2.3674479e+00   3.1084730e+00   1.0783832e+00   5.4023181e-01  -8.8852128e-01   1.7329172e-01  -5.0347471e+00  -1.1122362e+00   6.4729902e+00  -5.7666309e+00  -3.1650863e+00   3.6539387e+00   5.7039794e+00   4.8030468e+00   3.7160745e+00  -2.2457069e-01  -2.2032320e+00   1.1634400e-01  -1.7254909e+00  -1.4333115e-01   5.0132773e-01  -2.9446199e+00  -8.0536887e-01  -1.9226950e+00  -1.4177371e+00
   1.2327325e+00  -1.1775972e+00  -1.9016379e-01  -1.2853585e-01   5.2951686e-01  -1.3084613e+00  -9.2330041e-02  -1.4233703e+00  -1.8949088e+00  -3.0395570e+00  -6.7183061e-01  -2.5241165e+00   8.1997503e-01  -5.0892777e+00  -1.4255977e+00  -2.4145501e+00   4.1325641e+00  -3.2170903e+00   1.3226153e+00  -1.6825113e+00   3.3650212e+00  -5.7838177e+00  -2.1462099e-01  -3.7079007e-01   3.8462432e+00  -2.5533629e+00  -1.6662482e-01  -1.9966998e-01   7.1510678e-01   4.4596549e+00  -3.7184522e+00  -4.3211854e+00   2.3439191e+00   1.3212121e+00   6.0312795e+00   2.4240585e+00   1.3828872e-02   8.5496812e+00   2.6297218e+00   5.8779038e+00  -2.8615127e+00  -2.0576543e+00  -3.4513430e+00   1.7120434e+00  -5.0510776e+00  -1.5420114e+00  -1.1665876e+00   5.0962300e+00  -3.7357568e+00  -2.5033426e+00  -3.4707795e+00   1.5302914e+00  -5.1877064e+00  -4.8709464e+00  -8.0472102e-01  -1.5029721e+00   8.0035193e-01  -2.0704510e+00  -1.3638256e+00  -2.1206283e+00  -2.4672060e+00  -1.1134639e+00   1.3899219e+00  -1.0941781e+00   3.8781083e+00  -2.5863994e+00   2.7058012e+00   1.2905985e+00   7.7342098e-01  -4.9915289e-01   1.7722655e-01  -5.1688772e+00  -1.2211219e-01   6.3201032e+00  -4.9883886e+00  -3.2651370e+00   2.5610295e+00   4.5392664e+00   6.2731488e+00   4.7898317e+00   7.7290288e-01  -1.1708649e+00   6.5366215e-01  -1.5364258e+00   3.3732129e-01   1.3123453e+00  -2.0717152e+00  -6.9097121e-01  -1.0847324e+00  -1.0449167e+00
   8.7986956e-01  -1.3340462e+00  -5.1280311e-01  -1.5509672e-01   5.3130194e-01  -1.2858440e+00  -2.8295063e-01  -1.3904602e+00  -1.5843327e+00  -3.2055709e+00  -1.0793822e+00  -2.6931722e+00   2.7304011e-01  -4.8488018e+00  -1.3189129e+00  -2.6038737e+00   4.1500359e+00  -3.2053274e+00   1.1389456e+00  -2.0515439e+00   2.6271489e+00  -5.8850656e+00  -3.1931294e-01  -1.4391634e-01   2.8959290e+00  -2.5795119e+00  -3.5679817e-01  -1.6574210e-01   9.4275047e-01   3.8350934e+00  -3.8721507e+00  -3.9825159e+00   2.1292700e+00   8.0038117e-01   5.5692397e+00   1.7773030e+00   2.5913891e-01   7.8521967e+00   2.7082415e+00   5.0295590e+00  -2.5051418e+00  -1.9375522e+00  -2.0804329e+00   2.4163308e+00  -4.0929104e+00  -9.2182323e-01   3.6924921e-02   5.1156209e+00  -3.3251563e+00  -2.2000601e+00  -2.7103026e+00   1.7622074e+00  -4.1433482e+00  -4.2994849e+00  -4.7300271e-01  -1.6529322e+00   1.0150602e+00  -1.9833454e+00  -1.6715536e+00  -2.2300754e+00  -2.8763878e+00  -1.0344991e+00   1.0866416e+00  -1.2391515e+00   3.8318104e+00  -2.9645888e+00   2.4386012e+00   1.1771268e+00   6.0845554e-01  -6.9210998e-01   2.2684844e-01  -4.6104889e+00   3.8761500e-01   6.3284846e+00  -5.0741677e+00  -3.2739471e+00   2.6658145e+00   4.1489906e+00   6.1996857e+00   4.8776152e+00   7.1481819e-01  -8.2682199e-01   8.2512756e-01  -1.6772284e+00   9.0973364e-02   1.3044388e+00  -1.5863771e+00  -4.9355774e-01  -1.2503773e+00  -1.4020756e+00
   1.3764216e+00  -1.3432454e+00  -4.5594841e-01  -6.7773223e-02   4.8188378e-01  -7.5054332e-01  -3.1514100e-02  -1.4310829e+00  -1.7037890e+00  -2.1418962e+00   3.6176117e-01  -2.9138089e+00   8.9391869e-01  -4.5654114e+00  -1.0898322e+00  -2.5897242e+00   4.7177313e+00  -4.1794853e+00   1.1353309e+00  -2.5536247e+00   3.3002484e+00  -6.1934600e+00  -2.7599049e-01  -2.3034145e-01   2.7230117e+00  -3.2470600e+00   7.7954529e-02  -1.7586887e-01   1.5100179e+00   3.1093378e+00  -3.5923688e+00  -3.4234516e+00   4.6831886e-01  -4.6865359e-01   5.1931880e+00   1.4852059e+00   1.0038385e+00   6.8961776e+00   3.3784099e+00   4.3519122e+00  -2.1242426e+00  -2.0014148e+00  -2.7018417e+00   2.3874730e+00  -5.7668679e+00  -1.7989596e+00   5.9864673e-01   5.0895556e+00  -3.8890507e+00  -2.4353312e+00  -2.5209765e+00   1.3329649e+00  -3.8469453e+00  -4.3939602e+00   1.6024971e-01  -2.0835751e+00   1.1414499e+00  -1.9114997e+00  -5.1082048e-01  -9.9516890e-01  -1.9089791e+00  -6.0714682e-01   2.1328569e+00  -2.0187026e+00   4.1434100e+00  -2.7484285e+00   2.5096147e+00   1.5358719e+00   3.8096268e-01  -6.4847829e-01  -7.5713445e-02  -4.7142138e+00   2.1628631e-01   5.8629189e+00  -5.0062005e+00  -3.3535401e+00   1.8881234e+00   2.7993948e+00   6.8426095e+00   2.8764039e+00   8.3627753e-01  -1.8665662e+00   1.1991707e+00  -2.1324987e+00  -2.3962556e-01   5.8442938e-01  -1.3313490e+00  -8.0178778e-01  -9.6546073e-01  -9.0593279e-01
   8.8907482e-01  -1.7024394e+00  -3.5820471e-01  -1.2366416e-03  -8.3568155e-02  -1.5926119e+00   1.6729862e-01  -1.1660578e+00  -2.2539519e+00  -2.4476129e+00   3.8399336e-01  -2.7272159e+00   5.1486976e-01  -4.0491024e+00  -6.2195366e-01  -2.8937905e+00   4.2914664e+00  -3.4602959e+00   1.1651662e+00  -2.2521631e+00   1.8346382e+00  -5.8658431e+00   6.1712403e-02   2.6909626e-01   1.2756908e+00  -2.8478311e+00  -8.3432591e-01  -7.1332338e-01   1.8799615e+00   2.8533952e+00  -2.9062496e+00  -2.1268707e+00   1.1049589e+00  -1.5066840e-01   4.2285688e+00   6.7302372e-01   6.4939031e-01   6.0983976e+00   3.4772391e+00   3.7280431e+00  -8.8007981e-01  -6.2863625e-01  -2.1495436e+00   2.0489932e+00  -5.5650245e+00  -1.1416706e+00   4.4697230e-01   3.6405463e+00  -3.5749520e+00  -2.3347566e+00  -2.2630310e+00   1.2112267e+00  -3.1191887e+00  -4.3904753e+00  -7.9559382e-03  -2.1574177e+00   6.4958276e-01  -2.0391073e+00  -1.4118581e+00  -1.7241131e+00  -2.4557476e+00  -1.1226572e+00   1.6359916e+00  -2.2030333e+00   3.8681624e+00  -3.0859432e+00   2.3574639e+00   1.1109092e+00   5.5857899e-02  -7.6079664e-01   6.0469640e-01  -3.3122294e+00   9.7264896e-01   6.0679500e+00  -4.5600029e+00  -2.6021625e+00   2.9038442e+00   3.6082200e+00   6.1743882e+00   2.9157299e+00   6.4708167e-01  -1.2844724e+00   1.3519789e+00  -1.8385679e+00  -8.8707481e-01   2.1499018e-01  -1.6435875e+00  -7.1030907e-01  -1.7020009e+00  -1.5272230e+00
   1.8140711e+00  -1.4430052e+00  -9.8813142e-02   5.7071297e-02  -8.5281709e-01  -1.4037571e+00   5.0051637e-01  -7.2682816e-01  -3.2683231e+00  -2.2525797e+00   6.9800010e-01  -1.1738591e+00   2.0620174e-01  -2.1533943e+00   2.4326433e-01  -1.7809151e+00   3.7816805e+00  -2.4609582e+00   1.1423789e+00  -1.0345534e+00   1.8952280e-01  -3.6839581e+00   4.5551235e-01   1.2329348e+00  -4.0896614e-01  -2.7642332e-01  -8.2662441e-01  -3.6338146e-01   2.0558317e+00   2.1054219e+00  -1.6608756e+00   2.1470770e-01   1.6147131e+00   1.9073614e-01   5.1427322e+00   9.6923587e-01  -3.0406704e-01   5.4201496e+00   2.0465459e+00   3.7555261e+00   1.8886426e+00   1.1204026e+00  -3.6486234e+00   1.0601687e-01  -6.9403767e+00  -7.2855558e-01  -2.3739921e+00   1.1851649e+00  -4.6645561e+00  -3.5041313e+00  -3.9614420e+00   2.4910981e-01  -4.0123473e+00  -4.1903393e+00  -1.3469242e+00  -2.1755675e+00   1.2366129e+00  -2.1291097e+00  -1.5540037e+00  -2.4687847e+00  -1.9474691e+00  -2.1299107e+00   2.5408765e+00  -1.7776502e+00   3.8656853e+00  -3.7801445e+00   2.2364980e+00   9.2651956e-01  -4.7552865e-01  -4.0057957e-01   1.7005032e+00  -5.6876537e-01   2.8456756e+00   6.5194206e+00  -1.8977764e+00   1.4547110e+00   6.1519166e+00   7.3247372e+00   5.9812934e+00   4.2552501e+00   1.3113429e+00   7.9054696e-02   1.0529074e+00  -6.4815851e-01  -9.6961270e-01   3.6523501e-01  -3.7492376e+00  -3.2587757e-01  -1.7876748e+00  -1.8827711e+00
   1.3183470e+00  -1.1292698e+00  -2.7440670e-01   2.0217211e-01  -5.9941542e-01  -1.1855799e+00   6.5948248e-01  -9.3293495e-01  -2.2809714e+00  -1.2068784e+00   8.3058584e-01  -1.6913889e+00   3.0034312e-01  -2.1537720e+00   3.3484578e-01  -1.7348935e+00   3.5767878e+00  -3.2129540e+00   1.0356236e+00  -1.2577339e+00   7.2748044e-01  -4.8105791e+00   7.9248625e-01   1.3439083e+00  -1.8797365e-01  -8.5275662e-01  -7.6904795e-01  -1.9216041e-01   1.8678569e+00   8.2325093e-01  -1.2883874e+00   2.5490169e-01   2.3503410e-01  -4.4659668e-01   4.9182011e+00   5.3888811e-01   8.2925551e-01   3.7035524e+00   2.9535582e+00   1.9779125e+00   5.5477237e-01  -1.4450263e-03  -1.9127524e+00   9.1500704e-01  -5.8847466e+00  -1.3478502e+00  -2.4397246e-01   1.8046078e+00  -4.1000175e+00  -2.9345124e+00  -2.1899428e+00   1.1673373e-01  -2.4288271e+00  -4.4446163e+00  -6.4192809e-01  -2.9782107e+00   1.0654153e+00  -1.6642505e+00  -1.5888186e+00  -1.8315735e+00  -1.6690082e+00  -1.5807282e+00   2.1930603e+00  -2.4028075e+00   4.2917113e+00  -2.5187010e+00   1.3891499e+00   6.9177181e-01  -2.0162920e-01  -3.2541803e-01   1.3279410e+00  -1.0361692e+00   1.9494956e+00   5.4073890e+00  -2.5415673e+00  -1.6414393e-01   4.3595938e+00   5.4529510e+00   5.8193416e+00   2.2355805e+00   1.2398704e+00  -9.0122648e-02   1.4873893e+00  -9.4400931e-01  -7.3866302e-01   5.1913427e-01  -2.4759284e+00  -6.9400301e-01  -1.4144460e+00  -1.3818274e+00
   5.7979788e-01  -9.1854225e-01  -5.4757343e-01   1.8395215e-01   5.1960084e-02  -5.8180619e-01   5.7228062e-01  -1.0366668e+00  -1.1279061e+00  -6.3584275e-01   1.9216495e-01  -2.3438183e+00  -1.2629316e-01  -2.3173526e+00   2.5596632e-01  -2.0087276e+00   2.7435201e+00  -3.6896653e+00   8.7701850e-01  -1.9464332e+00   4.6201328e-01  -4.6444031e+00   7.0704718e-01   1.1569824e+00  -8.4938352e-02  -1.0891494e+00  -1.0168133e-01  -7.9775958e-02   1.7525048e+00  -7.8552917e-01  -8.3787946e-01   1.9371775e-01  -1.1865192e+00  -1.5450321e+00   4.1830192e+00  -3.2314099e-01   1.8583794e+00   2.1367778e+00   3.2131021e+00   1.2994756e-01   1.3454863e-01  -1.2786562e-01  -1.7187628e-01   1.3147989e+00  -4.4613339e+00  -1.8405635e+00   1.6582093e+00   1.8186328e+00  -2.4948568e+00  -2.7208791e+00  -1.4234774e-01   1.1411153e-01  -5.8983985e-01  -3.4774032e+00   4.2986121e-01  -3.0269722e+00   7.3807718e-01  -6.8227215e-01  -1.1239671e+00  -7.3295092e-01  -1.5314440e+00  -6.2106912e-01   1.4130325e+00  -2.6342289e+00   4.7623019e+00  -1.9139361e+00   1.3109483e+00   7.2352420e-01  -6.9481398e-02  -2.3773707e-03   9.8075039e-01  -1.1854630e+00   1.5772161e+00   3.5227615e+00  -2.6893334e+00  -1.5423802e+00   2.8997673e+00   2.5038641e+00   4.8510161e+00   7.6551094e-01   7.8658937e-01  -4.0508623e-01   1.2249518e+00  -1.5025137e+00  -8.0192806e-01   1.3488578e-01  -1.6970882e+00  -8.3334531e-01  -9.0217650e-01  -1.2964847e+00
   7.3299116e-01  -9.3893621e-01  -2.7484255e-01   3.5643702e-01  -4.6791676e-01  -9.0334836e-01   9.3302714e-01  -1.0498565e+00  -1.3305178e+00  -3.3658486e-02   9.7478616e-01  -2.3116915e+00   1.0068165e-01  -2.3544576e+00   4.6672992e-01  -2.1169067e+00   2.4777075e+00  -3.6816847e+00   1.2482217e+00  -1.6357383e+00   3.1644595e-01  -4.0375984e+00   1.0712227e+00   1.1755057e+00  -4.2887304e-01  -5.1091395e-01  -2.7936647e-01  -3.9874888e-01   1.8434331e+00  -1.7061823e+00  -1.0177339e-01   9.9523700e-01  -1.6761494e+00  -1.6654763e+00   3.3083197e+00  -8.7596803e-01   1.9717150e+00   4.9395787e-01   3.7781215e+00  -1.0056379e+00   1.1343194e+00   7.5773474e-01  -2.0689182e-01   5.3869893e-01  -4.9683241e+00  -2.4121386e+00   1.6574724e+00   5.2972260e-01  -2.3247647e+00  -2.6933157e+00   1.8369466e-01  -2.3239799e-01  -1.0870927e-01  -4.0031994e+00   7.0569383e-01  -3.2027767e+00   3.2043777e-01  -2.3376206e-01  -1.0081709e+00  -1.4045523e-04  -1.2201524e+00  -5.7550508e-01   1.6883974e+00  -3.1546548e+00   5.1437832e+00  -1.3997450e+00   1.3518495e+00   7.9101938e-01  -1.9353167e-02   7.0199937e-01   1.5135202e+00  -4.9698474e-01   1.6441635e+00   2.1981198e+00  -1.9973671e+00  -1.7387155e+00   2.3455413e+00   1.3381155e+00   4.4015847e+00  -8.1177657e-02   8.2551795e-01  -2.3546605e-01   1.2995303e+00  -1.3305627e+00  -1.0778109e+00  -5.7145412e-02  -1.3700600e+00  -1.1225156e+00  -7.8140822e-01  -1.0796797e+00
   7.2053813e-01  -5.6618701e-01  -1.5335366e-01   3.5693775e-01  -8.6108142e-01  -2.5564180e-01   1.1368616e+00  -9.6748911e-01  -1.0355313e+00   7.1633329e-01   5.9423376e-01  -1.7052121e+00  -3.3877632e-01  -1.3216236e+00   1.1110764e+00  -1.2126275e+00   1.6494621e+00  -3.3203817e+00   8.7915015e-01  -9.1435968e-01  -5.2198601e-01  -2.5601175e+00   1.7194182e+00   1.8592779e+00  -1.3459412e+00   8.6206061e-01  -2.5563451e-01   3.8707071e-01   1.2189466e+00  -3.3223371e+00   1.2301541e+00   2.4540262e+00  -2.4340367e+00  -1.7097026e+00   3.4091495e+00  -1.3056370e+00   2.0961699e+00  -1.2346456e+00   3.5098678e+00  -2.2091177e+00   2.0313568e+00   8.0441999e-01   1.4041739e-01   1.7927381e-02  -4.2398218e+00  -2.0966536e+00   1.0269226e+00  -7.5116872e-01  -2.2378567e+00  -2.8370389e+00   2.0260122e-01  -7.4339523e-01   2.9870567e-01  -3.4181265e+00   2.4363970e-01  -3.1495788e+00   3.7363853e-01  -2.4106978e-01  -1.1655395e+00  -4.0904596e-01  -6.9824584e-01  -8.8331162e-01   1.6357602e+00  -3.4011231e+00   5.1661576e+00  -1.0995497e+00   1.0032584e+00   6.8956729e-01  -2.7946164e-01   5.2257028e-01   2.1763374e+00   9.9684582e-01   2.0549893e+00   1.5850506e+00  -7.8403214e-01  -3.3165504e-01   3.3236902e+00   2.5817204e+00   3.8060164e+00  -6.3503310e-01   9.9960986e-01   3.9815400e-01   9.3049709e-01  -8.7314104e-01  -8.2433369e-01   1.9566243e-01  -1.9753770e+00  -7.8509066e-01  -5.1646344e-01  -1.1837145e+00
   6.7480335e-01  -2.7195228e-01   1.5652522e-01   5.3992196e-01  -1.3817552e+00  -4.1996834e-01   1.4824278e+00  -7.4472326e-01  -1.2675317e+00   1.1644768e+00   6.4046204e-01  -1.1710565e+00  -4.3602693e-01  -6.5779980e-01   1.4819401e+00  -7.6653172e-01   8.9820562e-01  -2.8225242e+00   8.4454989e-01  -1.1012768e-01  -1.1202147e+00  -1.8532576e+00   2.2842376e+00   2.3093917e+00  -1.8880329e+00   1.5615311e+00  -6.6899246e-01   4.0370213e-01   8.0813190e-01  -4.0968652e+00   2.2774979e+00   3.5200906e+00  -2.8253259e+00  -1.3749495e+00   3.4198515e+00  -1.2639904e+00   2.0089585e+00  -2.1199403e+00   3.3694892e+00  -2.8518516e+00   2.6600562e+00   1.2793921e+00  -4.9052114e-01  -9.1933816e-01  -4.8232490e+00  -2.5347474e+00   1.8737640e-02  -2.1602038e+00  -2.4607357e+00  -3.2044725e+00  -9.7130538e-03  -1.3369771e+00   3.1659401e-01  -3.8057007e+00  -3.2215364e-01  -3.1527794e+00  -3.9365017e-02  -1.2872689e-01  -1.4089212e+00  -6.2626489e-01  -3.9559488e-01  -1.1425274e+00   1.4968272e+00  -3.5519879e+00   5.2010755e+00  -5.4616741e-01   7.7210532e-01   6.0121616e-01  -4.3830453e-01   7.0959270e-01   2.6693105e+00   2.0132402e+00   1.8745906e+00   9.2099345e-01  -1.3117030e-01   5.0939762e-01   3.9515017e+00   3.6025058e+00   3.1893857e+00  -1.3908087e+00   1.0177543e+00   6.5074592e-01   6.8750869e-01  -4.4998107e-01  -8.0398389e-01   1.9022818e-01  -2.3542139e+00  -8.5066865e-01  -5.3495574e-01  -1.1350966e+00
   1.2293145e-01  -1.1574012e-01   5.3641183e-01   7.2492527e-01  -1.5494965e+00  -4.6595946e-01   1.8843606e+00  -2.6226035e-01  -1.3997865e+00   1.4325287e+00   3.4707625e-01  -8.0095108e-01  -4.9629887e-01  -1.8637348e-02   1.9345433e+00  -5.3316981e-01  -5.4792233e-01  -2.4881791e+00   6.9683323e-01   3.4492863e-01  -2.0140081e+00  -1.4900592e+00   2.7445046e+00   2.6275381e+00  -2.3300039e+00   1.6666550e+00  -1.0774277e+00   1.5757371e-01   4.8752008e-01  -4.5807088e+00   3.3751422e+00   4.4429511e+00  -3.1555201e+00  -1.0912191e+00   3.1365427e+00  -1.1588053e+00   1.7179940e+00  -2.5443547e+00   2.8955323e+00  -3.5192947e+00   2.9068032e+00   1.6241627e+00  -2.0722712e+00  -2.2014813e+00  -6.2494112e+00  -3.3531458e+00  -1.3443899e+00  -4.0583604e+00  -2.5197005e+00  -3.8457449e+00   1.3032980e-01  -2.0237430e+00   4.2956073e-01  -3.9247227e+00  -7.5779925e-01  -2.8987606e+00  -1.1761149e+00  -1.3654468e-01  -1.3991868e+00  -8.8992899e-01  -2.4602905e-01  -1.3428835e+00   7.3143097e-01  -3.6564347e+00   4.9654127e+00   1.3684384e-01   8.1792363e-01   5.5960835e-01  -8.7816747e-01   6.3097823e-01   3.0144244e+00   2.7726603e+00   1.5365544e+00   2.7140952e-01   2.4618526e-01   9.6329300e-01   4.5829855e+00   4.4919337e+00   1.9295670e+00  -3.0187928e+00   4.9617855e-01   9.9812924e-02   2.8932516e-01  -3.8157255e-01  -1.0295182e+00  -4.3210053e-01  -3.0154540e+00  -1.1899275e+00  -5.7522075e-01  -1.2151757e+00
  -5.0557497e-01   4.4657447e-01   4.1489857e-01   7.4245025e-01  -1.5877578e+00  -7.7566768e-01   1.7488511e+00  -5.3935476e-01  -8.2666577e-01   1.6412752e+00  -5.5516271e-01  -1.0036255e+00  -1.1215042e+00  -2.3995910e-01   1.6134507e+00  -5.1227516e-01  -1.0275390e+00  -2.1985789e+00   4.4361445e-01   7.8774533e-01  -2.0874014e+00  -1.4767924e+00   3.1781452e+00   2.7363389e+00  -1.9786510e+00   1.6361150e+00  -1.4536797e+00   2.7015395e-01  -5.1916046e-01  -5.5875192e+00   3.9510612e+00   4.2695279e+00  -3.9575963e+00  -8.3370223e-01   3.0840827e+00  -1.4129521e+00   2.2571293e+00  -3.3020923e+00   3.0313891e+00  -4.5270269e+00   1.7979670e+00   1.5023781e+00  -6.7054059e-01  -1.6210418e+00  -4.4365862e+00  -3.2309916e+00  -5.9948487e-01  -3.6739287e+00  -1.4985776e+00  -3.3743461e+00   8.6967365e-01  -2.2540587e+00   1.1934248e+00  -4.1692274e+00  -8.2995077e-01  -3.1002382e+00  -1.3771013e+00   4.6373750e-01  -1.9053542e+00  -8.3153783e-01  -3.3371423e-01  -1.0295595e+00  -2.3245872e-01  -3.7383776e+00   5.0948995e+00   9.3428407e-01   5.0219859e-01   6.4703393e-01  -4.7512725e-01   8.7845887e-01   2.6202773e+00   2.4773468e+00   1.6138186e-01  -8.1229937e-01  -5.1437459e-01   1.6816579e-01   3.6503287e+00   3.7869849e+00   1.2651083e+00  -3.6270492e+00   3.6706746e-01   4.8047300e-01  -9.5720279e-02  -4.2785585e-01  -5.3110832e-01   8.3948413e-02  -2.2231376e+00  -1.0220316e+00  -5.4589397e-01  -1.1336454e+00
  -5.1949479e-01   9.8018143e-01   3.0321833e-01   7.7127301e-01  -1.5784468e+00  -1.1866114e-01   1.4315563e+00  -3.8472246e-01  -1.7937746e-01   1.5578225e+00  -1.8274041e+00  -4.4069236e-01  -2.0599672e+00   1.6234526e-01   1.6464865e+00   6.9999785e-02  -1.6369987e+00  -1.4568464e+00   2.7463157e-01   1.2343065e+00  -2.9625062e+00  -6.6521352e-02   3.2184279e+00   2.9402680e+00  -2.3664543e+00   2.8070301e+00  -1.1327452e+00   9.6948815e-01  -1.2800961e+00  -6.5011390e+00   4.2150708e+00   4.4276373e+00  -4.2007999e+00  -6.9234043e-01   3.2235969e+00  -1.6220789e+00   2.1362535e+00  -4.0266018e+00   2.1838541e+00  -5.1441972e+00   2.4286949e+00   1.7145009e+00  -1.9539419e-01  -1.8629915e+00  -3.2589380e+00  -3.1059733e+00  -7.5827083e-01  -4.1526571e+00  -1.0852051e+00  -3.5764083e+00   9.8308380e-01  -2.3551825e+00   1.4848368e+00  -3.2643324e+00  -1.0526508e+00  -2.5629827e+00  -9.8236571e-01   1.0644570e+00  -1.8886328e+00  -8.8995709e-01  -3.1287609e-01  -9.4278482e-01  -5.2636666e-01  -3.2001197e+00   5.1661877e+00   8.4625404e-01   4.1260127e-01   8.3256697e-01  -4.7426070e-01   1.1909462e+00   2.8036352e+00   3.1724812e+00   3.3179098e-01  -1.6597745e+00   2.5557721e-01   1.0267240e+00   3.8539596e+00   3.9183609e+00   6.7772617e-01  -2.7289627e+00   5.2905132e-01   1.3816097e+00  -6.9264885e-01   3.1254481e-02  -3.7322276e-02   6.3550335e-01  -2.1113250e+00  -6.7048947e-01  -1.4810314e-02  -1.2830467e+00
  -1.7610543e-01   8.2974343e-01   6.5496249e-01   6.5353778e-01  -2.2059537e+00  -1.6540720e-01   1.5710386e+00  -2.4269951e-01  -7.8813753e-01   1.4306903e+00  -2.3779085e+00   2.3038426e-01  -2.4260007e+00   7.5236612e-01   1.8673756e+00   3.6025284e-01  -2.0838206e+00  -4.6030297e-01  -3.9378070e-02   1.8634382e+00  -3.8469614e+00   1.4848383e+00   3.2310965e+00   3.0562323e+00  -3.1006329e+00   3.4563903e+00  -1.6115321e+00   8.7821642e-01  -1.5703137e+00  -6.5069151e+00   4.4197011e+00   4.6653958e+00  -4.1908849e+00  -5.7267091e-01   3.2006586e+00  -1.8646122e+00   1.6935822e+00  -3.5607128e+00   1.2661488e+00  -4.5693543e+00   3.8171040e+00   2.5926259e+00  -1.3859300e+00  -2.8075887e+00  -3.6166354e+00  -2.7514901e+00  -2.6977040e+00  -5.6926554e+00  -1.2670072e+00  -3.9441054e+00  -1.3863687e-01  -2.8315955e+00   5.2554159e-01  -2.9446104e+00  -1.7551398e+00  -1.8795740e+00  -1.0314398e+00   6.1939141e-01  -1.6238235e+00  -1.5319566e+00   1.4276102e-01  -1.6764846e+00  -4.6061905e-01  -3.0996090e+00   4.6243265e+00   8.0005938e-02   9.5366665e-01   1.2233283e+00  -8.7426017e-01   1.0726912e+00   3.4502406e+00   4.2513544e+00   1.0500947e+00  -1.4648236e+00   1.3953685e+00   2.7554747e+00   5.6116126e+00   5.6259281e+00   2.1019421e-01  -2.1464482e+00   6.1157982e-01   1.4604651e+00  -1.7037223e+00   3.4822369e-01  -1.9656279e-01   3.6034358e-01  -3.3260504e+00  -6.2341698e-01  -3.2057640e-01  -1.6647606e+00
   4.0838112e-01   6.6641091e-01   1.3060447e+00   6.9989245e-01  -3.2200342e+00  -1.0601159e+00   1.9179685e+00  -1.6486508e-01  -2.3985830e+00   1.4088831e+00  -1.3769881e+00   6.1729664e-01  -2.0374322e+00   8.5951714e-01   1.8575113e+00   1.0239465e-01  -1.7474110e+00   4.0372306e-01   6.7272004e-02   2.6280408e+00  -3.9187971e+00   2.1437173e+00   3.5315208e+00   2.9775938e+00  -3.3723700e+00   3.0454191e+00  -2.6258907e+00   6.4140523e-02  -1.5110700e+00  -5.6852205e+00   4.8965322e+00   5.1588042e+00  -4.2568821e+00  -1.0616630e-01   2.4967659e+00  -2.0157672e+00   1.0350954e+00  -2.7693043e+00   1.1048069e+00  -3.4335023e+00   4.7877850e+00   3.9160008e+00  -3.7392925e+00  -3.9817521e+00  -5.6607696e+00  -3.0613213e+00  -4.9553301e+00  -7.1626385e+00  -2.0081835e+00  -4.3601441e+00  -1.8527663e+00  -3.5161978e+00  -9.9492344e-01  -4.0257364e+00  -2.5733805e+00  -1.5516384e+00  -1.4165331e+00   1.6300535e-01  -1.2526314e+00  -1.6589895e+00   7.0185067e-01  -2.3003126e+00   7.9015458e-02  -3.4447479e+00   4.0558076e+00  -3.4073663e-01   1.6781296e+00   1.6656544e+00  -1.1255275e+00   1.1878870e+00   3.7128347e+00   4.6387774e+00   6.0923426e-01  -1.0324867e+00   1.6295981e+00   4.0372734e+00   6.6331823e+00   6.9976387e+00   1.0663597e-01  -2.4965191e+00   6.1604682e-01   8.0477786e-01  -2.2071234e+00   5.3954462e-01  -6.6749183e-01  -3.9042722e-01  -4.2434693e+00  -8.1260307e-01  -1.0250030e+00  -1.7367470e+00
   1.3146139e-01   1.0045893e+00   1.1426453e+00   7.6930029e-01  -2.6439520e+00  -4.5899007e-01   1.6416093e+00  -4.9039908e-01  -1.2987664e+00   1.8133445e+00  -1.6739739e+00   9.0112056e-02  -1.9924335e+00  -1.6467362e-01   1.5640327e+00  -8.0789828e-03  -1.4071668e+00  -8.8090917e-02   2.3471052e-01   2.3013828e+00  -2.7376098e+00   1.2238335e+00   3.4549291e+00   2.3265091e+00  -2.1192024e+00   2.3911452e+00  -2.1586749e+00   5.1485194e-01  -1.8545001e+00  -5.5359197e+00   4.3216548e+00   3.7553196e+00  -4.5925155e+00  -9.8423500e-02   1.9007649e+00  -2.4133444e+00   1.1884293e+00  -3.1546445e+00   1.4481478e+00  -3.8577668e+00   3.0348591e+00   2.9914952e+00  -3.2298780e+00  -3.2730547e+00  -4.8747315e+00  -3.6185208e+00  -3.5407750e+00  -6.1073981e+00  -1.6395354e+00  -3.6901476e+00  -8.1146803e-01  -3.2493302e+00  -5.7543994e-01  -4.2671090e+00  -1.9835330e+00  -1.7850369e+00  -1.4537501e+00   5.9242889e-01  -8.8770920e-01  -9.1580925e-01   6.7755658e-01  -2.0155463e+00  -1.4248944e-01  -3.6933212e+00   4.1939810e+00   4.4233454e-01   1.4993559e+00   1.8696123e+00  -7.3881721e-01   1.3498839e+00   3.1194895e+00   2.9852548e+00  -6.2311502e-01  -1.5590230e+00   4.9108859e-01   1.8929449e+00   4.1802878e+00   4.8394518e+00   1.6968781e-01  -3.1784641e+00   5.7241975e-01   4.7240439e-01  -2.0566791e+00   2.6019358e-01  -1.9058160e-01  -1.4686630e-01  -2.6778314e+00  -1.0754451e+00  -3.0439140e-01  -1.2913583e+00
  -1.2055426e-02   1.0190844e+00   1.0568520e+00   5.5955840e-01  -2.3423798e+00  -9.2867194e-02   1.3103330e+00  -3.0883718e-01  -1.1719814e+00   1.0635460e+00  -3.0242808e+00   3.5060454e-01  -2.7075236e+00  -1.2000598e-01   1.3925143e+00   1.7036247e-01  -2.0256266e+00   5.0805980e-01  -5.8262704e-02   2.3795761e+00  -3.4295814e+00   2.2063768e+00   2.9660469e+00   2.0041703e+00  -2.1797293e+00   2.8276518e+00  -1.9476087e+00   6.6068801e-01  -2.1063946e+00  -5.2270456e+00   3.8976935e+00   3.1019889e+00  -3.8529105e+00   1.5157427e-01   2.0616184e+00  -2.1221217e+00   4.0377355e-01  -2.4159854e+00  -8.1728156e-02  -3.4735887e+00   3.3472923e+00   3.5173628e+00  -4.0876820e+00  -3.7282909e+00  -4.6078208e+00  -3.0172020e+00  -4.5674325e+00  -6.8827727e+00  -1.2953629e+00  -3.9008594e+00  -1.2154015e+00  -3.3917933e+00  -1.0252064e+00  -3.4769710e+00  -2.1976998e+00  -1.0923531e+00  -1.3988763e+00   6.1804112e-01  -5.8441318e-01  -1.2733530e+00   3.9843573e-01  -2.3942448e+00  -6.9722790e-01  -3.1717427e+00   3.5125009e+00  -3.7064335e-01   2.0747659e+00   2.3616372e+00  -9.8183253e-01   1.4291052e+00   3.0574599e+00   3.1710870e+00  -1.9157259e-02  -1.3598676e+00   8.6776542e-01   2.9276438e+00   5.0675883e+00   5.4283450e+00  -6.6706440e-01  -2.0453151e+00   2.9105531e-01   5.9115960e-01  -2.9082394e+00   3.2113665e-01  -1.6227790e-01  -2.2405377e-01  -3.0653109e+00  -7.8781816e-01  -1.6708240e-01  -1.7668017e+00
  -2.6103636e-01   8.3609608e-01   1.1606213e+00   4.9326190e-01  -2.6547039e+00  -1.3325010e+00   1.0945745e+00  -5.1583749e-01  -1.9285758e+00   3.1473019e-01  -3.0216099e+00  -1.0130256e-01  -2.6981232e+00  -9.2339913e-01   7.0679894e-01  -6.9654882e-01  -1.5298817e+00   1.0452428e+00  -6.5834699e-02   2.3965549e+00  -3.0467804e+00   1.3901518e+00   2.7586414e+00   1.4575841e+00  -1.7525285e+00   1.2430618e+00  -2.9777592e+00  -4.1624618e-01  -2.1699040e+00  -3.9581995e+00   3.2115158e+00   2.0118498e+00  -3.5851239e+00   5.2466512e-01   1.3702245e+00  -2.1738611e+00   1.5266586e-01  -9.7774599e-01  -2.8047285e-02  -2.4949127e+00   2.5328832e+00   3.8872586e+00  -4.4957778e+00  -3.2947794e+00  -4.8070363e+00  -2.8664487e+00  -4.5696717e+00  -6.4614505e+00  -1.0062987e+00  -3.5155226e+00  -1.5516323e+00  -3.4553001e+00  -1.4785973e+00  -4.2783908e+00  -2.2187509e+00  -9.1774856e-01  -1.7531344e+00   5.3266758e-01  -7.0816226e-01  -1.3080995e+00   6.3232166e-03  -2.4856481e+00  -1.1310893e+00  -3.1705266e+00   2.7818180e+00  -7.1415403e-01   2.5510084e+00   2.7435248e+00  -8.0580734e-01   1.5076173e+00   2.3550926e+00   2.1979285e+00  -1.3103227e+00  -9.5552838e-01  -5.1108310e-01   2.2149841e+00   4.5355680e+00   5.1468837e+00  -8.7278926e-01  -1.9522911e+00   7.6460529e-03  -9.2288228e-03  -3.1554338e+00  -5.2597544e-02  -4.0362385e-01  -6.0242609e-01  -2.4750219e+00  -9.6440491e-01  -9.1891024e-01  -1.8845105e+00
   2.7235215e-01   1.2351119e+00   6.0404986e-01   2.6996176e-01  -1.8287032e+00   4.2599972e-02   8.8306027e-02  -1.1113162e+00  -6.8379523e-01   3.2025110e-01  -3.6099505e+00  -5.3743794e-01  -3.2392780e+00  -1.7730020e+00   2.0355207e-01  -8.6756057e-01  -1.6182909e-01   9.9627852e-01   6.2923776e-02   1.5366217e+00  -2.2168879e+00   1.7869722e+00   1.9791097e+00   6.4487100e-01  -9.0038361e-01   1.1998978e+00  -1.6016120e+00   4.4588506e-01  -2.1563926e+00  -3.8409341e+00   1.9406135e+00   3.8109039e-01  -4.0250904e+00  -3.1924747e-01   5.9718805e-01  -3.4855891e+00   3.7837508e-01  -1.2838905e+00  -2.7856183e-01  -2.3526207e+00   2.0578877e+00   3.3387471e+00  -2.4232819e+00  -1.9257074e+00  -2.2499358e+00  -2.5506177e+00  -2.2229745e+00  -4.3439693e+00   2.7403813e-03  -2.8686973e+00  -5.5928898e-01  -2.8400302e+00  -8.9125373e-01  -2.7058884e+00  -1.0575851e+00  -6.2065754e-01  -1.8796079e-01   1.5240843e+00   4.2898646e-01  -7.7657868e-02   2.3050503e-01  -1.8228648e+00  -4.4345128e-01  -2.5643511e+00   2.9719224e+00  -1.4481600e+00   2.6998071e+00   3.1027259e+00  -2.3065501e-01   1.9225087e+00   1.4644252e+00   8.0629643e-01  -1.4797291e+00  -1.2500663e+00  -5.0877128e-01   1.4079101e+00   2.3123016e+00   2.3466135e+00  -2.3350437e-01  -2.0408895e-01   6.1584504e-01   5.5411302e-01  -3.2029672e+00  -1.5254533e-01   2.9652601e-01  -1.8660893e-01  -1.2478828e+00  -7.8885545e-01   7.8077812e-02  -1.6782167e+00
   1.2910547e-01   8.1546866e-01   5.2856207e-01  -7.3730262e-03  -2.2192711e+00  -5.2909132e-01  -3.9343915e-01  -1.1706104e+00  -1.1682579e+00  -8.6050127e-01  -4.3516784e+00  -4.8259516e-01  -3.7537144e+00  -1.8947425e+00   3.5827339e-02  -1.1206345e+00   8.2198342e-02   1.9891495e+00  -1.4200963e-01   1.6303229e+00  -2.8859916e+00   2.2488913e+00   1.5931856e+00   4.3866041e-01  -1.5893152e+00   1.0571304e+00  -2.4023938e+00   4.8530528e-02  -2.1014614e+00  -2.8217146e+00   1.1557793e+00  -1.1421496e-01  -2.7006687e+00   1.9329676e-01  -1.3140339e-01  -3.9284497e+00  -5.3653402e-01  -5.0089816e-01  -9.0255537e-01  -1.5656980e+00   2.6272757e+00   3.6051339e+00  -2.1927473e+00  -1.5374128e+00  -1.2232943e+00  -1.0957450e+00  -2.4296806e+00  -4.5644043e+00   2.6343701e-01  -2.3958186e+00  -1.0202473e+00  -2.6536986e+00  -1.1422098e+00  -2.1239738e+00  -1.1341018e+00   5.3507488e-02   2.7732835e-02   1.0652111e+00  -5.2422087e-02  -1.0632157e+00  -5.3472841e-01  -2.4833321e+00  -8.0291474e-01  -2.1252701e+00   1.8033714e+00  -2.7121176e+00   3.0634641e+00   3.2620703e+00  -3.6641289e-01   1.6387677e+00   1.4834246e+00   1.1615778e+00  -9.1149451e-01  -2.4626702e-01  -4.1873631e-01   2.2706656e+00   3.1876151e+00   3.5840494e+00  -6.0241388e-01   1.7652790e+00   6.0298519e-01   1.1535943e+00  -3.4746747e+00  -8.1089751e-03   1.3230522e-01  -1.1994347e-01  -1.2362863e+00  -4.5627511e-01  -5.2351725e-01  -2.3322669e+00
   5.0295628e-01   6.4400390e-01   5.4133960e-01  -1.6849893e-01  -2.6132980e+00  -9.2483012e-01  -8.0044731e-01  -1.3388092e+00  -1.9200317e+00  -1.4658804e+00  -3.8730080e+00  -5.5497145e-01  -3.6950354e+00  -2.0493096e+00  -1.9334690e-01  -1.3504651e+00   1.1265888e+00   2.5097677e+00  -2.0170662e-01   1.6708730e+00  -2.5272841e+00   2.2501891e+00   1.3117711e+00   1.4226815e-01  -1.8468741e+00   2.9690378e-01  -2.8608625e+00  -2.6417850e-01  -1.8745493e+00  -1.6901460e+00   5.5366958e-01  -4.1152180e-01  -2.1546445e+00   3.8680404e-01  -6.4935881e-01  -4.0100974e+00  -1.0637061e+00   2.0708219e-01  -9.4701121e-01  -4.4596199e-01   2.9376477e+00   3.6762701e+00  -2.3505086e+00  -1.0234789e+00  -1.1942932e+00  -3.1129231e-01  -2.3345316e+00  -4.0504187e+00  -4.0000275e-02  -2.0839969e+00  -1.7371740e+00  -2.6176065e+00  -1.6051153e+00  -1.9752978e+00  -1.0552638e+00   4.1618536e-01   5.8344897e-01   7.4908489e-01   6.1002178e-02  -1.3032302e+00  -6.6350954e-01  -2.7976523e+00  -2.4969701e-01  -1.9378816e+00   8.7589576e-01  -3.6948078e+00   3.3375999e+00   3.4943938e+00  -3.6572991e-01   1.4321637e+00   1.0586119e+00   9.4273165e-01  -1.1314223e+00   8.1152828e-01  -7.0541726e-01   3.0804220e+00   3.2949484e+00   4.2686361e+00  -2.2102932e-01   2.7673867e+00   8.4110879e-01   1.1705485e+00  -3.3199361e+00   3.6211971e-02   2.3476532e-02  -2.7572019e-01  -9.5956585e-01  -1.9954113e-01  -9.5940625e-01  -2.4912523e+00
   8.0392027e-01   4.2115979e-01   4.3642920e-01  -3.1868437e-01  -2.5820159e+00  -8.4199955e-01  -1.1295892e+00  -1.5853260e+00  -1.9935827e+00  -1.7433590e+00  -3.3387495e+00  -8.3216614e-01  -3.3864216e+00  -2.5341514e+00  -2.8362308e-01  -1.4140816e+00   2.0459119e+00   2.3140237e+00  -8.2451030e-02   1.4990025e+00  -1.5961489e+00   1.7930091e+00   9.5682624e-01  -3.8240553e-01  -1.6337502e+00  -1.0576946e-01  -2.7853148e+00  -1.7103291e-01  -1.5453180e+00  -6.9775345e-01  -2.6765191e-01  -1.0665901e+00  -1.2103412e+00   6.2745280e-01  -1.0177814e+00  -3.8219371e+00  -1.6444571e+00   2.2440156e-01  -8.4184648e-01   1.0750533e-01   2.7457068e+00   3.3064551e+00  -2.1825786e+00  -4.5012395e-01  -9.0745261e-01   4.2653775e-01  -1.6116694e+00  -3.4162332e+00  -3.3733982e-01  -1.3925705e+00  -1.7908924e+00  -2.3800944e+00  -1.6528634e+00  -1.8934145e+00  -5.2582013e-01   4.1428137e-01   1.0516498e+00   4.6021736e-01   2.6867654e-01  -1.2819000e+00  -8.5495225e-01  -3.2115454e+00   3.3564411e-01  -1.9752993e+00   1.5426795e-01  -4.2105989e+00   3.3922839e+00   3.6587213e+00  -2.5833503e-01   1.3568865e+00   7.6544635e-01   3.1380821e-01  -9.7939291e-01   1.7373523e+00  -9.6880524e-01   3.0589112e+00   2.5390641e+00   4.0145652e+00   1.4670682e-01   3.4291181e+00   1.0638006e+00   1.2594297e+00  -2.8237801e+00   4.7553984e-02   5.3586853e-02  -1.8263425e-01  -1.3453641e-01  -9.4137603e-02  -8.7064738e-01  -2.4176477e+00
   7.2324962e-01   1.8606952e-02   4.0518177e-01  -5.3025140e-01  -2.5583340e+00  -1.1453712e+00  -1.4028081e+00  -1.5032175e+00  -2.5248393e+00  -2.5910306e+00  -3.3047030e+00  -9.0189291e-01  -3.2774794e+00  -2.3976324e+00  -2.4115342e-01  -1.5892896e+00   2.1012582e+00   2.6204155e+00  -1.7940734e-01   1.3561821e+00  -1.7330849e+00   1.5452412e+00   4.7171059e-01  -6.5603435e-01  -2.0305406e+00  -5.5188911e-01  -3.1168901e+00  -6.2851684e-01  -1.0508243e+00   5.5381461e-01  -8.5014731e-01  -1.2632679e+00   1.6879762e-01   9.6306155e-01  -1.2583272e+00  -3.4145858e+00  -2.5974191e+00   1.0096612e+00  -1.4923919e+00   9.5298145e-01   2.9814983e+00   3.2775354e+00  -2.6692372e+00  -4.8411058e-01  -1.1406679e+00   1.2915021e+00  -1.8470267e+00  -3.6975783e+00  -4.5058718e-01  -1.2443925e+00  -1.9635661e+00  -2.4077979e+00  -1.7430107e+00  -1.4084775e+00  -3.4381366e-01   7.6686178e-01   1.0661190e+00   9.7588359e-03   2.5113113e-01  -1.9138346e+00  -1.3572201e+00  -3.7872403e+00   2.3142086e-01  -1.5379668e+00  -1.0118568e+00  -5.0649163e+00   3.5975176e+00   3.6092173e+00  -4.6124704e-01   1.0842713e+00   5.7869484e-01   4.2642484e-01  -3.8681256e-01   2.9139327e+00  -7.8266203e-01   4.0029734e+00   3.2852189e+00   5.2278921e+00  -2.7504417e-01   4.3178662e+00   9.3541656e-01   1.2529873e+00  -2.6624209e+00   7.1888396e-02  -2.4734064e-01  -5.5785830e-01  -3.9662068e-01  -7.2600323e-02  -1.2680785e+00  -2.7629683e+00
   8.5497149e-01   1.3042950e-01  -1.2449773e-01  -8.5573826e-01  -2.0804110e+00  -1.0861990e+00  -2.2429443e+00  -1.9973685e+00  -2.3172936e+00  -3.1353677e+00  -3.3492225e+00  -1.5056092e+00  -3.5220268e+00  -2.7760254e+00  -9.4117412e-01  -2.0683946e+00   3.1525140e+00   2.7288457e+00  -2.9179851e-01   6.7820543e-01  -1.1471482e+00   1.3963140e+00  -3.2733619e-01  -1.2917304e+00  -1.6862332e+00  -1.3734974e+00  -2.5668012e+00  -7.6165521e-01  -7.7556736e-01   1.0451686e+00  -1.8053006e+00  -2.2750260e+00   1.7541538e-01   3.6950820e-01  -1.4991987e+00  -3.5638139e+00  -2.2600819e+00   1.4641140e+00  -1.5392917e+00   1.5293537e+00   2.6346441e+00   3.0937175e+00  -6.0933524e-01   9.4756094e-01   9.2727957e-01   2.1893904e+00   1.9339543e-01  -1.5837488e+00   6.1448636e-01  -6.5713133e-01  -1.3162685e+00  -2.1121730e+00  -9.8268600e-01  -2.3205928e-01   6.7376493e-01   1.0520473e+00   2.1863604e+00   7.0332645e-01   7.0530772e-01  -1.2615731e+00  -1.4970152e+00  -3.0846360e+00   5.2752906e-01  -7.3531021e-01  -1.3987595e+00  -5.8766573e+00   3.7601249e+00   3.7994965e+00   8.3258633e-02   1.3733425e+00  -7.1150566e-01  -5.2666193e-01  -7.8641099e-01   2.9044069e+00  -1.2568958e+00   3.8927032e+00   2.0350744e+00   3.5775141e+00   1.4974229e-02   5.7827758e+00   1.2516774e+00   1.6305605e+00  -2.5463883e+00  -2.6785700e-01   9.7710569e-03  -4.6767069e-01   4.9642732e-01   3.2946152e-01  -1.2576495e+00  -2.7024508e+00
   1.6206511e+00  -1.8732784e-01  -1.8794047e-01  -9.6882875e-01  -2.9370810e+00  -2.1333683e+00  -2.8248061e+00  -2.1181613e+00  -3.4495259e+00  -4.3039898e+00  -2.6347496e+00  -1.0298339e+00  -3.6557342e+00  -2.4168880e+00  -9.1978447e-01  -2.3246889e+00   4.4293623e+00   4.1127821e+00   7.4487882e-02   1.1055896e+00  -1.7488957e+00   2.2654606e+00  -7.9512411e-01  -1.2761135e+00  -2.9416364e+00  -6.7382689e-01  -3.1374487e+00  -1.3771689e+00  -1.1878058e-01   2.3100831e+00  -2.4952004e+00  -1.8563357e+00   2.0408916e+00   1.0199739e+00  -2.0352029e+00  -3.7688011e+00  -3.2384631e+00   1.7355790e+00  -1.6149318e+00   2.8663813e+00   4.8657881e+00   4.3004382e+00   4.2373413e-01   1.1466752e+00   1.7983266e+00   3.6330792e+00   3.6288469e-01  -1.2326895e+00   3.9116142e-01  -4.2222623e-01  -2.1656260e+00  -1.9394502e+00  -1.1154169e+00   3.4664417e-01   7.8766692e-01   1.6364699e+00   3.3373207e+00   8.0712211e-01   6.3656009e-02  -1.9212267e+00  -2.0579679e+00  -3.6418973e+00   1.5046569e+00   4.2958752e-01  -2.1265501e+00  -7.3810554e+00   3.7247754e+00   3.4760100e+00   3.4454108e-01   1.7804429e+00  -5.0812701e-01   4.8065744e-01   2.7741731e-01   3.7955809e+00   4.0995239e-02   5.8364061e+00   2.8338303e+00   5.0349794e+00   5.8559451e-01   9.2342647e+00   2.1947666e+00   3.4820136e+00  -1.9640769e+00   6.2494889e-01  -9.2838512e-02  -7.1277930e-02   4.7592028e-01   7.1257997e-01  -1.9457313e+00  -3.0571557e+00
   1.7888901e+00   6.7713327e-02  -7.8809628e-01  -1.2945593e+00  -2.5789030e+00  -1.3871067e+00  -3.5919310e+00  -2.7522740e+00  -2.6230427e+00  -4.2080015e+00  -2.6090448e+00  -1.2785158e+00  -3.7491061e+00  -2.2177970e+00  -9.6667507e-01  -2.0648951e+00   5.3253565e+00   4.1250645e+00   2.2971971e-03   7.2865327e-01  -1.2867438e+00   2.2851904e+00  -1.1408460e+00  -1.4014051e+00  -2.9580847e+00  -2.9897458e-01  -2.4912890e+00  -6.5376661e-01   3.0071935e-02   2.1851952e+00  -2.9657507e+00  -2.0866926e+00   2.2425310e+00   6.4244944e-01  -2.4363185e+00  -4.5779653e+00  -3.0688881e+00   8.5068120e-01  -1.3598492e+00   2.6805632e+00   4.4301058e+00   3.0046462e+00   3.4722911e+00   2.6600838e+00   5.0340932e+00   4.9102591e+00   2.7018441e+00   7.7347491e-01   1.2073437e+00   5.2101611e-01  -1.1113314e+00  -1.5208448e+00   3.6148393e-02   1.7759568e+00   1.5496160e+00   1.5865967e+00   4.7258302e+00   1.2231250e+00  -3.7701887e-02  -1.8892394e+00  -2.1826201e+00  -3.2889834e+00   1.8938837e+00   1.1583587e+00  -2.3400724e+00  -7.5811840e+00   3.0558428e+00   3.0013212e+00   9.4693976e-01   1.7209504e+00  -1.1836263e+00   1.5373913e-01   4.9259159e-01   3.8429044e+00   4.9412788e-01   5.8323471e+00   1.7867744e+00   4.5859607e+00   1.0326457e+00   1.1090064e+01   2.9604256e+00   4.8678226e+00  -1.3904516e+00   8.1011688e-01   6.2974494e-01   7.4671816e-01   1.1581137e+00   1.1766664e+00  -1.5567779e+00  -2.8598885e+00
   1.8383332e+00  -5.9809816e-02  -1.3154690e+00  -1.5830357e+00  -1.9126830e+00  -7.6175111e-01  -4.1213868e+00  -3.1409093e+00  -1.7705470e+00  -4.2623504e+00  -2.5104177e+00  -1.9739346e+00  -3.6265090e+00  -2.5332829e+00  -1.3485558e+00  -2.2537974e+00   5.7571217e+00   3.5937722e+00   5.1758084e-02  -1.3056246e-01  -5.1354492e-01   2.0350198e+00  -2.0089848e+00  -2.0840618e+00  -2.6544463e+00  -5.6414955e-01  -1.5761398e+00  -3.8039691e-01   4.8381817e-01   2.1009312e+00  -3.8960655e+00  -3.0024027e+00   2.3831651e+00  -1.3719038e-01  -2.6832827e+00  -4.4806832e+00  -2.5770402e+00   2.0535995e-01  -1.0618999e+00   2.3739206e+00   4.1153648e+00   2.0985727e+00   6.0297932e+00   3.8587809e+00   7.3661785e+00   5.5859008e+00   5.3348535e+00   2.3643585e+00   2.2692824e+00   1.4036129e+00   3.2329547e-01  -9.0655006e-01   1.4367941e+00   3.0984245e+00   2.9715938e+00   1.7420244e+00   5.5755267e+00   1.7944080e+00   4.8398635e-01  -1.0855416e+00  -2.2856487e+00  -2.5526086e+00   2.1015605e+00   1.6157481e+00  -2.5289989e+00  -7.7755674e+00   2.8445817e+00   2.9166396e+00   1.4551693e+00   2.0349087e+00  -1.8580221e+00  -5.7376007e-01   1.0213132e+00   3.1591870e+00   5.9405301e-01   4.9934293e+00   2.6937838e-01   2.1006128e+00   1.0562536e+00   1.1952384e+01   3.1299855e+00   5.2824950e+00  -1.0463188e+00   5.1336460e-01   7.8027825e-01   9.7426595e-01   2.3036505e+00   1.3613154e+00  -1.0671446e+00  -2.5879567e+00
   2.0372135e+00  -2.4536731e-01  -1.2477543e+00  -1.6299221e+00  -2.5010601e+00  -1.4148701e+00  -4.2039948e+00  -3.1275849e+00  -2.6009313e+00  -4.3842329e+00  -1.1363965e+00  -1.9620498e+00  -3.0482539e+00  -1.8822372e+00  -1.2269900e+00  -2.3524482e+00   6.1843236e+00   3.7766045e+00   1.0650321e-02  -1.5994238e-02  -3.8162408e-01   1.8682399e+00  -2.0626980e+00  -1.9949675e+00  -3.4844213e+00  -1.2426767e+00  -2.0855870e+00  -9.1938893e-01   8.4440936e-01   2.5199608e+00  -3.6794885e+00  -2.1389576e+00   2.5010755e+00  -1.3324199e-01  -2.9968454e+00  -3.9555573e+00  -2.5138282e+00   5.2303478e-02  -3.4397947e-01   2.8330936e+00   4.8974285e+00   1.9162670e+00   6.4416208e+00   4.1939736e+00   7.0669280e+00   6.0736264e+00   5.8210144e+00   2.8847284e+00   1.9601210e+00   1.5808610e+00   8.3638597e-02  -1.0500295e+00   1.8326232e+00   3.4031121e+00   3.2954216e+00   2.0613872e+00   5.7447970e+00   1.5989819e+00   3.6256354e-01  -1.2304736e+00  -2.1634839e+00  -2.4001399e+00   2.6474791e+00   1.9564284e+00  -3.2236882e+00  -7.8701505e+00   2.6318222e+00   2.6801854e+00   1.4994808e+00   1.8368755e+00  -2.2092994e+00  -2.3485522e-01   7.8471251e-01   3.2326654e+00   8.2072301e-01   5.7219557e+00   2.8118536e-01   2.6491905e+00   1.2713307e+00   1.1849737e+01   3.3720649e+00   5.3335726e+00  -3.5956651e-01   5.5936042e-01   5.5016100e-01   7.1425412e-01   2.4579324e+00   1.5113692e+00  -1.6261904e+00  -2.3891254e+00
   2.7490134e+00  -4.9004755e-01  -1.2763409e+00  -1.7250969e+00  -2.3791632e+00  -9.1374179e-01  -4.1958721e+00  -3.1716148e+00  -2.6036512e+00  -3.9835775e+00   5.4617680e-02  -1.7573549e+00  -2.3683236e+00  -1.2847398e+00  -8.3320053e-01  -2.2346877e+00   6.6120262e+00   3.8207923e+00   4.3801079e-01  -1.6403675e-01  -2.4086029e-01   2.1515440e+00  -2.5732497e+00  -2.2460539e+00  -3.8142071e+00  -5.1081209e-01  -1.3852295e+00  -7.8914124e-01   1.8494535e+00   2.9428833e+00  -3.8994663e+00  -1.8108887e+00   3.3309849e+00  -3.4393788e-01  -3.4624614e+00  -4.0794040e+00  -2.8042147e+00  -6.5249473e-01  -3.0352976e-01   3.1475457e+00   5.9040797e+00   1.9529707e+00   7.2960317e+00   3.8462399e+00   7.6775001e+00   6.2902338e+00   6.4307561e+00   3.0091989e+00   1.9532365e+00   1.7928351e+00   4.1607988e-01  -9.0810186e-01   2.2079406e+00   4.1447421e+00   3.8450247e+00   2.1674622e+00   6.4915098e+00   1.7802506e+00   8.8167557e-01  -9.6122863e-01  -1.7403417e+00  -2.4393663e+00   3.6010560e+00   2.5383012e+00  -3.3118915e+00  -7.9517464e+00   2.2981999e+00   2.1404105e+00   1.7502512e+00   2.2066195e+00  -1.9961939e+00  -9.8157048e-03   2.2540970e+00   3.0708850e+00   2.4695644e+00   6.3195055e+00   2.0795885e-02   2.0718337e+00   1.4985737e+00   1.2971401e+01   3.9360855e+00   6.0783828e+00   1.9661465e-01   1.0522517e+00   4.6926489e-01   6.3682817e-01   2.1544969e+00   1.3471100e+00  -1.3274953e+00  -2.0828056e+00
   2.5755322e+00  -8.0718073e-01  -1.1278115e+00  -1.7284397e+00  -2.4874234e+00  -1.2030009e+00  -3.7020151e+00  -2.8643564e+00  -2.8791416e+00  -3.7778863e+00   8.7127860e-01  -1.6677022e+00  -1.5047156e+00  -6.1607436e-01  -5.4224954e-01  -1.9319082e+00   5.5583236e+00   3.1524030e+00   3.7556402e-01   3.6943571e-02   1.4980556e-02   1.3783997e+00  -2.6050031e+00  -2.2261406e+00  -4.1146213e+00  -6.9672200e-01  -1.7305272e+00  -1.0764030e+00   1.9715419e+00   3.0915479e+00  -3.6388522e+00  -1.2633206e+00   3.8698597e+00  -6.5950455e-02  -2.7815692e+00  -2.3044810e+00  -2.9634045e+00  -7.7085694e-01  -2.4607140e-01   2.9487103e+00   5.7023256e+00   1.2405213e+00   6.7028882e+00   3.3049545e+00   6.5475746e+00   6.3477644e+00   6.0321373e+00   2.3189897e+00   1.4376801e+00   1.9759369e+00   4.6756718e-01  -1.0861631e+00   2.5175349e+00   3.8442476e+00   3.8741268e+00   2.0226654e+00   5.7117292e+00   1.1878985e+00   8.1543986e-01  -1.2450772e+00  -1.6615924e+00  -2.6988726e+00   3.3518984e+00   2.4115041e+00  -3.9652470e+00  -7.1343285e+00   1.9246878e+00   1.9009029e+00   1.5402667e+00   2.0254572e+00  -1.8373239e+00   2.5458013e-01   2.6487812e+00   2.9690702e+00   2.7397609e+00   6.4380282e+00   5.5034721e-01   2.7565755e+00   7.9820978e-01   1.1503492e+01   3.5237519e+00   5.5112024e+00   6.0897685e-01   9.7139050e-01   1.5057258e-01   4.2734796e-01   1.9775217e+00   1.0710305e+00  -1.4787146e+00  -1.7511735e+00
   1.9893960e+00  -7.9328478e-01  -1.4434825e+00  -1.8500073e+00  -1.9317046e+00  -1.1626607e+00  -3.8045733e+00  -2.9312079e+00  -2.2373377e+00  -3.5893406e+00   9.5720138e-01  -2.1323147e+00  -1.2482020e+00  -4.3594310e-01  -7.7838629e-01  -2.1881095e+00   4.9788264e+00   2.7703378e+00   3.0993312e-01  -5.0422402e-01   7.7818761e-02   7.1275113e-01  -3.0087526e+00  -2.5457062e+00  -3.8441483e+00  -1.3452497e+00  -1.3986406e+00  -1.2853254e+00   2.1329268e+00   2.7897232e+00  -3.6529047e+00  -1.6100039e+00   3.5035166e+00  -5.5812633e-01  -3.0948140e+00  -2.0668631e+00  -2.1863903e+00  -9.9532918e-01   1.3944466e-01   2.4364393e+00   4.7998492e+00   5.9304954e-01   8.5089006e+00   3.9641211e+00   7.9683079e+00   6.3144257e+00   7.7133796e+00   3.4473858e+00   2.5976344e+00   2.4372128e+00   1.8209750e+00  -8.5898879e-01   3.8417867e+00   4.5876562e+00   4.6484396e+00   2.1199779e+00   5.5131809e+00   1.7315932e+00   8.8254172e-01  -7.3890211e-01  -1.7071420e+00  -1.7405783e+00   2.6024247e+00   2.8725229e+00  -4.0131089e+00  -6.2963673e+00   1.5263276e+00   1.5300797e+00   1.9211921e+00   2.1515053e+00  -2.5795071e+00  -4.8704100e-01   2.3048539e+00   1.6145997e+00   2.4619687e+00   5.0598397e+00  -6.5482589e-01   7.6134846e-01   2.5058025e-01   1.0921965e+01   3.1974609e+00   5.3618895e+00   8.0204724e-01   5.7032938e-01   1.3593606e-01   2.9704479e-01   2.5146983e+00   1.0086908e+00  -1.4188725e+00  -1.4189437e+00
   2.5076801e+00  -5.6745993e-01  -1.7719647e+00  -1.9262033e+00  -1.8916052e+00  -8.1301787e-01  -4.0725135e+00  -3.0331769e+00  -1.7466540e+00  -3.4785615e+00   9.4878829e-01  -1.6041435e+00  -1.3692604e+00   1.5618339e-01  -8.1999021e-01  -1.8170863e+00   5.0018128e+00   3.0514200e+00   5.3194663e-01  -4.1317029e-01  -3.2078726e-01   1.6009063e+00  -3.4155997e+00  -2.5375662e+00  -4.1072532e+00  -3.7590418e-02  -7.7787737e-01  -8.5216074e-01   2.0708875e+00   2.3276619e+00  -3.8749409e+00  -1.6084658e+00   3.5522304e+00  -8.3013120e-01  -2.8108394e+00  -2.0249272e+00  -1.7657400e+00  -1.3582510e+00   3.4391478e-02   2.4596039e+00   5.7097265e+00   8.9766692e-01   1.0648260e+01   4.1866290e+00   9.7999667e+00   6.6497645e+00   8.5697439e+00   4.3819009e+00   3.1555461e+00   2.6638108e+00   2.0497703e+00  -4.9160884e-01   4.4129056e+00   5.6832708e+00   4.9067297e+00   2.3489534e+00   6.4132733e+00   2.4618914e+00   9.0934741e-01  -3.2443969e-01  -1.4713382e+00  -1.2436278e+00   2.9305305e+00   3.8554902e+00  -3.6113503e+00  -6.2205772e+00   1.0251498e+00   1.1640113e+00   2.3647956e+00   2.7502941e+00  -2.5008850e+00  -1.7309507e-01   3.1570512e+00   4.9457142e-01   3.8292346e+00   5.3560394e+00  -7.5607413e-01  -3.3460273e-02   4.8563535e-01   1.2646214e+01   3.8003508e+00   6.7063651e+00   8.6251468e-01   1.1223790e+00   5.0632625e-01   1.0465167e+00   2.4351720e+00   1.2003163e+00  -1.0599300e+00  -1.1291301e+00
   2.8614533e+00  -4.6414872e-01  -1.6139166e+00  -1.8496597e+00  -2.6287466e+00  -1.0219089e+00  -3.7833659e+00  -2.5173556e+00  -2.3072192e+00  -3.3649236e+00   1.4699521e+00  -4.4213353e-01  -1.2421551e+00   1.7826614e+00  -3.4293571e-01  -9.5004570e-01   4.4611545e+00   3.9462974e+00   4.8654955e-01   5.8783967e-01  -1.4985263e+00   2.4622950e+00  -3.1878658e+00  -1.8364458e+00  -5.4087486e+00   1.0945604e+00  -1.2679848e+00  -6.5231168e-01   2.0272780e+00   2.1067373e+00  -3.1183270e+00  -1.0393389e-01   4.0601210e+00  -1.9494976e-01  -2.4949891e+00  -1.3641935e+00  -2.0476899e+00  -1.6893736e+00  -2.5737676e-01   2.6408456e+00   6.8787875e+00   9.3693767e-01   1.0650214e+01   3.5399346e+00   9.8202413e+00   7.0910824e+00   7.4510055e+00   3.7488729e+00   2.4440660e+00   2.3867051e+00   9.3836782e-01  -6.5802860e-01   4.0903890e+00   5.8163898e+00   3.8384683e+00   2.7195861e+00   6.7035907e+00   2.1620286e+00   1.6815574e-01  -1.3038893e+00  -1.3255356e+00  -1.4394822e+00   3.0518298e+00   4.4283903e+00  -4.0193956e+00  -5.8758852e+00   2.5992972e-01   5.5557978e-01   2.2143785e+00   2.6313677e+00  -1.9895170e+00   1.2008191e+00   4.0466280e+00   1.8577835e-01   5.1959310e+00   7.1058465e+00   9.1333099e-01   2.1004869e+00   3.8894048e-01   1.3527456e+01   4.0451121e+00   7.7060679e+00   1.0697517e+00   2.0381728e+00   4.9331546e-01   1.5174167e+00   1.6826211e+00   1.6403918e+00  -1.3766736e+00  -1.1182987e+00
   3.3121351e+00  -5.7004737e-01  -1.4377497e+00  -1.7273374e+00  -2.5273826e+00  -3.8998344e-01  -3.3565853e+00  -2.0242232e+00  -2.1850199e+00  -2.6463673e+00   2.2817515e+00   1.4337552e-01  -6.1635082e-01   2.6385626e+00   1.3362017e-02  -5.6680917e-01   4.0575109e+00   3.9096713e+00   7.2043901e-01   5.5327489e-01  -1.8130264e+00   2.6753819e+00  -3.4766893e+00  -1.9068912e+00  -5.6348894e+00   1.3432927e+00  -7.5763751e-01  -4.6613560e-01   2.5467702e+00   2.1388519e+00  -3.0042015e+00   1.8182539e-01   3.7927563e+00  -5.9199101e-01  -2.7609755e+00  -1.1924307e+00  -1.7633384e+00  -1.7794673e+00  -3.1875401e-01   2.8259218e+00   7.4360052e+00   8.8170638e-01   1.0305883e+01   2.7837579e+00   9.0798878e+00   6.1841295e+00   7.1973362e+00   3.4511399e+00   2.1038736e+00   2.0589093e+00   8.0360011e-01  -5.3797444e-01   3.9618635e+00   6.2048518e+00   3.7487627e+00   3.0244577e+00   6.7092727e+00   2.1822074e+00   7.9253631e-01  -9.0771290e-01  -6.1254153e-01  -1.0753565e+00   3.4061233e+00   4.6384837e+00  -3.9358942e+00  -5.2965655e+00  -1.1490964e-01   1.7123908e-01   2.0605940e+00   2.6958640e+00  -1.7033498e+00   1.2440409e+00   4.9387847e+00  -6.9004964e-01   6.2794456e+00   7.0552816e+00   9.9530344e-01   1.2400721e+00   4.1788135e-01   1.3066114e+01   3.9639134e+00   7.3517965e+00   1.1641924e+00   2.3368339e+00   1.7670452e-01   1.1376164e+00   1.1934893e+00   1.3458498e+00  -1.0658785e+00  -7.3187087e-01
   2.4455591e+00  -6.7111092e-01  -1.2982497e+00  -1.4893599e+00  -2.1312477e+00  -5.2378150e-01  -2.6957835e+00  -1.5816494e+00  -1.6690862e+00  -1.9338182e+00   2.5778999e+00   1.3301744e-03   3.0999371e-01   2.7437645e+00   1.5279145e-02  -5.8678858e-01   2.7813814e+00   2.9703176e+00   6.6446984e-01   2.0519871e-01  -1.3895247e+00   6.2934737e-01  -3.3744701e+00  -2.0783968e+00  -4.8574405e+00  -3.1809394e-01  -1.1339781e+00  -8.4865512e-01   2.3747056e+00   2.4156903e+00  -2.9531603e+00  -4.5434545e-01   2.8523965e+00  -8.6552625e-01  -2.7929847e+00  -4.1719218e-01  -8.3748374e-01  -8.5273627e-01   3.1959454e-01   2.6225452e+00   5.3155121e+00  -3.8126291e-01   9.7770086e+00   2.7511587e+00   7.6378581e+00   4.5504389e+00   7.5283176e+00   3.7779514e+00   2.0088439e+00   2.1482304e+00   1.5958403e+00  -3.5766049e-01   4.2930011e+00   5.4915841e+00   3.6819886e+00   2.7244581e+00   5.1244299e+00   1.8182747e+00   7.7413999e-01  -6.1713075e-01  -4.5489188e-01  -4.7046422e-01   2.2105003e+00   4.1564114e+00  -4.0145431e+00  -3.4195875e+00  -7.5316255e-01  -2.4948723e-01   1.8442678e+00   2.1328152e+00  -2.0511095e+00  -5.2715052e-02   3.7210793e+00  -1.5865376e+00   4.9347611e+00   4.3893040e+00   1.2270116e-01   4.3741137e-02  -1.1291460e-01   9.9019785e+00   2.9504966e+00   5.4747440e+00   1.3339632e+00   1.6999152e+00  -1.9950037e-01   5.2455623e-01   1.4801143e+00   5.2551082e-01  -1.1344835e+00  -1.2591960e-01
   2.5146701e+00  -3.2874641e-01  -1.3950324e+00  -1.4405187e+00  -1.6061651e+00   1.6132778e-01  -2.4461311e+00  -1.2677426e+00  -1.0359352e+00  -1.2862591e+00   2.4688957e+00   5.0897880e-01   3.9359146e-01   3.2527830e+00   2.9120342e-02  -5.7130774e-02   2.1700833e+00   2.8209297e+00   7.3543107e-01   2.8400405e-01  -1.7430702e+00   7.5903088e-01  -3.4704913e+00  -2.1102282e+00  -4.3451201e+00   2.2691368e-01  -4.4426460e-01  -3.2779004e-01   2.2773413e+00   1.9930959e+00  -2.6375334e+00  -5.6553857e-01   2.4216050e+00  -1.0234473e+00  -2.7131990e+00  -3.3881029e-01  -4.7100716e-01  -8.6293489e-01  -2.1350226e-01   2.3736446e+00   4.6198592e+00  -3.5160295e-01   1.0010063e+01   2.4260260e+00   7.9971305e+00   3.9231465e+00   7.3431601e+00   4.0605819e+00   2.3131087e+00   1.9761611e+00   1.5531839e+00  -2.7887442e-01   4.1641970e+00   5.6655400e+00   3.2578766e+00   2.6159300e+00   5.1668143e+00   2.2134749e+00   1.0194606e+00  -1.7376659e-01  -3.9565930e-02   5.2706091e-02   1.8034118e+00   4.3459407e+00  -3.7214760e+00  -2.5257539e+00  -1.2392861e+00  -5.3890468e-01   1.9142466e+00   2.3460911e+00  -2.1962583e+00  -5.4574251e-01   3.9526911e+00  -2.6223547e+00   5.3294359e+00   3.9151436e+00  -6.5563246e-02  -1.0405185e+00  -3.4327715e-01   9.5954909e+00   2.6503600e+00   5.3657364e+00   1.1604857e+00   1.9393819e+00  -1.0069977e-01   6.7147692e-01   1.1820462e+00   5.5750419e-01  -6.6110472e-01   1.6838866e-01
   1.9155331e+00  -1.2962529e-01  -1.4837568e+00  -1.1833438e+00  -1.3205989e+00  -4.7849405e-02  -2.1942916e+00  -7.4771562e-01  -3.4983065e-01  -1.0806191e+00   1.9355544e+00   9.3672621e-01   4.8179428e-01   3.5955549e+00  -1.0759993e-01   2.8528694e-01   1.4541216e+00   2.8745257e+00   6.8343689e-01   3.2957649e-01  -2.1369762e+00  -4.3951458e-01  -3.5430553e+00  -2.0474514e+00  -3.8975704e+00  -4.5583931e-01  -7.0981509e-01  -4.4779382e-01   2.0176771e+00   2.1486378e+00  -2.9664215e+00  -1.3881747e+00   2.0211142e+00  -9.5800684e-01  -2.6379758e+00  -7.1446954e-02   2.4955827e-01  -2.7952003e-02  -1.7048602e-01   2.2677169e+00   3.1154317e+00  -1.1488924e+00   1.0223541e+01   2.7109519e+00   7.8868583e+00   2.7843790e+00   7.7629366e+00   4.9364662e+00   2.2699086e+00   1.8747926e+00   1.8331530e+00  -5.2144331e-02   4.2094460e+00   5.2184791e+00   2.7773978e+00   2.5710032e+00   4.5999774e+00   2.3020023e+00   3.6061459e-01  -3.4437128e-01  -2.9211096e-01   6.5622650e-01   6.8444810e-01   4.5828652e+00  -3.6948357e+00  -1.2484388e+00  -2.1840301e+00  -1.0300090e+00   1.9127106e+00   2.1519230e+00  -2.5447738e+00  -1.4251696e+00   3.2688358e+00  -3.5753537e+00   4.5565710e+00   2.1395854e+00  -6.5265822e-01  -1.7268360e+00  -3.8632830e-01   8.9375447e+00   2.1334924e+00   5.0073924e+00   1.2636262e+00   2.0060130e+00  -6.9200941e-02   9.4675177e-01   1.7660389e+00   2.7192801e-01  -6.6613065e-01   4.8520657e-01
   2.0953257e+00  -5.9757653e-02  -1.4504107e+00  -1.0607348e+00  -8.1167789e-01   8.9482506e-01  -1.8404886e+00  -1.6991207e-01   2.6250457e-01  -5.0640440e-01   1.6148741e+00   1.4153919e+00   5.4885964e-01   3.8276430e+00  -1.5071272e-01   7.4924275e-01   8.4592045e-01   2.4533910e+00   6.1661098e-01   1.8195761e-02  -2.3359699e+00  -3.5612348e-01  -3.7808294e+00  -2.1866060e+00  -3.4351261e+00  -6.5097660e-01  -5.2950034e-02   7.7182257e-02   1.8431127e+00   1.9336736e+00  -3.1441398e+00  -1.9331744e+00   9.7973479e-01  -1.6921756e+00  -2.5305766e+00   2.1146425e-02   9.1998828e-01   6.0883313e-01  -6.7820251e-01   2.3329353e+00   2.6936438e+00  -1.2364041e+00   9.7500449e+00   2.4315595e+00   7.1516415e+00   1.6084182e+00   7.5312603e+00   4.9706275e+00   2.2302508e+00   1.5123453e+00   1.6267858e+00   3.2107889e-01   3.8077026e+00   5.6344363e+00   2.5228758e+00   2.7261364e+00   4.3725535e+00   2.2931773e+00   1.1315503e+00   3.6929982e-01   2.9408543e-01   1.1918061e+00   4.5165192e-01   4.2955365e+00  -3.5676620e+00  -8.7478997e-01  -2.3417977e+00  -9.7479563e-01   1.4937146e+00   1.9356771e+00  -2.4475308e+00  -1.9587091e+00   3.5848067e+00  -4.1552312e+00   4.5925185e+00   1.4697712e+00  -5.8054488e-01  -3.2256987e+00  -5.1079989e-01   7.7037965e+00   1.4683042e+00   3.7823846e+00   8.1844750e-01   1.8857740e+00  -3.5612673e-01   5.8763046e-01   1.4772998e+00   7.9743799e-02  -1.6410959e-01   6.7468242e-01
   2.3061288e+00  -4.5326307e-01  -6.8372838e-01  -7.1685145e-01  -1.8111986e+00  -3.5259490e-02  -8.1381985e-01   7.5974016e-01  -1.1393863e+00  -3.0045523e-01   2.6562117e+00   2.4079378e+00   1.2391475e+00   4.4379984e+00   2.7813200e-01   1.1513178e+00   3.9837327e-01   2.8656207e+00   7.3719990e-01   9.5286038e-01  -2.9881209e+00  -7.2907711e-01  -3.0771890e+00  -1.6562318e+00  -3.9641063e+00  -1.0960404e+00  -1.4984847e+00  -4.3907260e-01   1.8794879e+00   2.8376444e+00  -2.4151856e+00  -8.8588299e-01   1.2382919e+00  -8.4374214e-01  -3.0230379e+00   3.4091096e-01   3.6970861e-01   1.5119949e+00  -6.9482131e-01   3.1035142e+00   2.9440393e+00  -5.6393734e-01   6.9828382e+00   1.1465204e+00   4.0411201e+00   7.2737620e-01   4.9543771e+00   3.1201260e+00   6.4299353e-01   9.9721130e-01  -3.9278852e-01   1.3956754e-01   2.1038218e+00   3.9134607e+00   8.9545993e-01   2.6187580e+00   3.1945434e+00   1.0137509e+00   5.4059474e-01  -4.8030736e-01   4.1440281e-01   4.1845791e-01   2.7559641e-01   3.2978311e+00  -4.3398028e+00  -4.8004612e-01  -2.6135366e+00  -1.2637802e+00   6.4069882e-01   1.2597851e+00  -1.4942379e+00  -1.3503559e+00   3.7357974e+00  -3.1811923e+00   4.4773290e+00   2.1298258e+00   1.2794920e+00  -1.1622386e+00  -6.7287402e-01   6.0567207e+00   6.6700457e-01   2.5182066e+00   9.0679668e-01   2.3541684e+00  -1.2894923e+00  -2.5119617e-02   4.8528406e-01  -1.7942820e-01  -9.8520152e-01   5.2148875e-01
   2.3109073e+00  -7.3045288e-02  -8.9368191e-01  -6.4336727e-01  -1.0465692e+00   1.1865581e+00  -8.7295730e-01   9.5890452e-01  -6.0549568e-02   2.4966298e-01   1.8147872e+00   2.7776654e+00   8.5021270e-01   4.3273536e+00   2.5861495e-01   1.5506654e+00   4.9006330e-01   2.9024371e+00   7.9161237e-01   5.2870568e-01  -3.3175283e+00  -6.5811692e-01  -3.0519300e+00  -1.5917647e+00  -3.1623305e+00  -9.2174075e-01  -7.0329994e-01   5.3797151e-01   1.6745504e+00   2.7273011e+00  -2.4805305e+00  -1.4767271e+00   3.3704321e-01  -1.4763169e+00  -3.7864624e+00  -1.3450154e+00   8.8222748e-01   1.8922996e+00  -1.1217803e+00   3.1627897e+00   1.8523276e+00  -7.2476473e-01   8.1261305e+00   1.6091998e+00   5.2982108e+00  -1.0573101e-01   5.6257178e+00   3.9985822e+00   1.3165533e+00   9.3491630e-01  -2.7479443e-03   8.2853592e-01   1.9975432e+00   4.6620186e+00   5.2030730e-01   2.4308833e+00   3.5200374e+00   1.3511703e+00   7.4970187e-01  -5.5821396e-03   5.6507822e-01   9.6160542e-01  -1.7948674e-01   3.1831476e+00  -3.9623188e+00  -2.9660387e-01  -3.1703616e+00  -1.7864452e+00   5.3069973e-01   8.7922027e-01  -1.4679132e+00  -2.0858440e+00   3.7633423e+00  -3.1530601e+00   4.3788174e+00   1.1695940e+00   9.3148496e-01  -2.4009546e+00  -5.3779582e-01   6.0789288e+00   3.3042175e-01   2.1732848e+00   6.1654919e-01   2.5272611e+00  -1.1673390e+00   2.2139347e-02   1.3335586e-01  -1.7988466e-01  -4.0919234e-01   4.5457088e-01
   2.3637230e+00  -1.3882105e-01  -5.2638431e-01  -3.3643361e-01  -1.0237356e+00   8.9573269e-01  -3.1621128e-01   1.7808062e+00  -5.8584499e-01   2.8007608e-01   1.7778547e+00   3.7436822e+00   1.1649765e+00   4.8219376e+00   4.4044009e-01   1.9829371e+00   1.8354247e-01   3.4215177e+00   8.6639599e-01   7.9856332e-01  -3.9707256e+00  -1.1674809e+00  -3.0021401e+00  -1.3812238e+00  -2.8175833e+00  -1.3292467e+00  -1.0458474e+00   1.0768391e-01   2.0303395e+00   3.8971306e+00  -2.6149774e+00  -1.7219022e+00   4.9482114e-01  -1.3097365e+00  -3.8883211e+00  -1.5307210e+00   5.6790134e-01   3.7710597e+00  -1.9541426e+00   4.2854259e+00   1.5504535e+00  -1.8362076e-01   5.6113812e+00   5.1080156e-01   2.6909659e+00  -1.6720260e+00   3.6015062e+00   3.2607617e+00   2.9446626e-01  -1.8570986e-01  -1.2821009e+00   5.7302879e-01   3.4308578e-01   3.7123719e+00  -7.8883106e-01   2.4015430e+00   2.8504247e+00   8.3404305e-01   4.6293171e-01  -4.9376041e-01   4.9895305e-01   6.7025099e-01  -5.4648467e-01   3.1426055e+00  -4.2609899e+00  -1.4100408e-01  -3.4714514e+00  -2.1717121e+00  -9.8536583e-02   5.1212409e-01  -1.1807222e+00  -2.1399095e+00   3.9134142e+00  -2.3803849e+00   4.4034535e+00   1.3990791e+00   2.2050401e+00  -9.0148154e-01  -4.3592866e-01   5.7870295e+00  -2.0847108e-01   1.2224699e+00   4.1394796e-01   2.8788188e+00  -1.6645613e+00  -5.0983096e-01  -9.7264866e-01  -6.0953663e-01  -7.2061133e-01   3.4747044e-01
   1.3350898e+00  -8.6639030e-02  -5.8128715e-01  -1.3277028e-01  -1.6294591e-01   1.0943366e+00  -4.2151875e-02   2.2768313e+00   2.7783415e-01   6.1388727e-01   9.8581921e-01   3.6067796e+00   1.3097819e+00   4.4147356e+00   2.7674196e-01   2.1975848e+00  -2.7964145e-01   2.7952148e+00   5.1201032e-01   1.5202311e-01  -3.6659401e+00  -2.9025165e+00  -2.9626878e+00  -1.5501947e+00  -1.5000549e+00  -3.1096078e+00  -9.4884781e-01   3.5484371e-02   1.9323418e+00   4.3348703e+00  -2.9854672e+00  -3.0591741e+00  -4.1210845e-01  -1.7950224e+00  -4.2452927e+00  -1.9561692e+00   1.3652363e+00   4.9934202e+00  -1.8929795e+00   4.1728794e+00  -8.0083482e-01  -1.0896636e+00   4.7204736e+00   1.0704311e+00   1.6104890e+00  -3.2602305e+00   4.0116275e+00   4.1979858e+00   3.4708915e-01  -4.9538348e-01  -7.2468787e-01   6.4205467e-01   1.4110663e-01   3.2438502e+00  -9.1543708e-01   2.1401863e+00   1.7338648e+00   5.2746191e-01   2.1211293e-01  -4.3448941e-01   1.5613684e-01   1.2071454e+00  -1.8355181e+00   2.5870541e+00  -4.4693182e+00   7.5758743e-01  -3.9210590e+00  -2.3267398e+00  -5.2454994e-01  -3.1484950e-01  -1.8208957e+00  -3.6605510e+00   2.7330799e+00  -2.2577652e+00   2.5944579e+00  -8.7900445e-01   1.0978189e+00  -1.9943892e+00  -4.7802545e-01   3.6714356e+00  -1.2802464e+00  -5.7090565e-01   3.7971996e-01   2.2193361e+00  -1.8693065e+00  -9.9659149e-01  -4.3648567e-01  -9.6145400e-01  -6.2544394e-01   4.6565164e-01
   7.4586321e-01  -8.6621352e-03  -6.1260667e-01   8.8128020e-02   1.5251754e-01   6.2102343e-01   7.7880118e-02   2.5254189e+00   5.6246389e-01   5.4795385e-01   4.0013443e-01   3.4648829e+00   1.1420806e+00   3.7236110e+00  -8.0549413e-02   2.1520369e+00   7.9204614e-02   2.7672283e+00   3.8555452e-01  -4.4140784e-02  -3.3208644e+00  -4.2995225e+00  -2.7313920e+00  -1.4709490e+00  -5.0762962e-01  -4.4475736e+00  -1.3768888e+00  -1.0626749e-01   1.7223243e+00   4.9158993e+00  -3.3170972e+00  -3.9893545e+00  -8.4808504e-01  -1.8360016e+00  -4.6287672e+00  -2.6484231e+00   1.9061368e+00   5.9458875e+00  -1.6084286e+00   4.3886933e+00  -2.5867387e+00  -1.3224403e+00   5.0841969e+00   2.0007626e+00   1.6918552e+00  -4.1163588e+00   4.7615520e+00   5.2586273e+00   5.3259935e-01  -4.4175326e-01  -5.1532722e-01   9.8323245e-01  -7.6039862e-02   2.4027736e+00  -1.2567412e+00   1.6238544e+00   1.2730707e+00   3.4541389e-01  -5.5788804e-01  -5.8265326e-01  -4.4775437e-01   1.4344646e+00  -2.7271842e+00   1.9871994e+00  -4.6826680e+00   1.0026703e+00  -4.5206848e+00  -2.6779034e+00  -6.6301250e-01  -8.7932235e-01  -2.0712079e+00  -4.6389377e+00   1.6813311e+00  -1.4351342e+00   9.1223117e-01  -2.3234675e+00   4.2663634e-01  -2.5034914e+00  -2.5049499e-01   2.7304100e+00  -1.9652344e+00  -1.4827766e+00   4.9376385e-01   2.0407461e+00  -2.0462444e+00  -1.0343842e+00   1.7645336e-01  -1.0555703e+00  -9.0290446e-01   3.2955117e-01
   7.8821906e-01   1.9282341e-01  -8.2721894e-01   2.5781724e-01   1.0243849e+00   1.7994331e+00  -7.7008026e-03   2.7002016e+00   1.8047940e+00   1.1181253e+00  -1.5281592e-01   3.5732713e+00   1.1109084e+00   3.1892885e+00  -8.1063203e-02   2.8225431e+00   7.1875743e-01   2.1430924e+00   3.2929905e-01  -7.2453273e-01  -2.4983907e+00  -4.6896482e+00  -2.9181406e+00  -1.6866138e+00   7.3584799e-01  -4.6501641e+00  -1.5992405e-01   7.5014355e-01   1.8521853e+00   4.9051303e+00  -4.0846125e+00  -5.2336197e+00  -1.5608573e+00  -2.6997321e+00  -4.7703141e+00  -3.5855273e+00   2.4981390e+00   5.9853772e+00  -1.5834215e+00   4.2101918e+00  -3.4145246e+00  -2.0044069e+00   5.0382616e+00   2.6406914e+00   1.5373943e+00  -5.3345404e+00   5.7206536e+00   6.5302712e+00   3.3209653e-01  -7.4128718e-01  -8.5447398e-02   1.2870430e+00  -3.3910009e-01   2.6793748e+00  -9.3479366e-01   1.3938409e+00   1.5584630e+00   4.3515492e-01  -3.0774968e-01   5.5713673e-03  -4.8065147e-01   1.8233991e+00  -2.5059039e+00   1.6588708e+00  -4.3564616e+00   1.0598841e+00  -4.9603176e+00  -2.7193098e+00  -8.6409858e-01  -1.1993626e+00  -2.1794326e+00  -5.5264157e+00   1.7276478e+00  -1.1356807e+00   5.5003905e-01  -3.5029947e+00  -9.7658775e-01  -3.9344044e+00   6.4135448e-01   2.4919357e+00  -2.0436965e+00  -2.0542626e+00   6.6743091e-01   1.9239834e+00  -1.7965942e+00  -8.3921251e-01   9.0165674e-01  -1.0925819e+00   4.0514915e-03   5.5695699e-01
   8.3745455e-01  -1.2699476e-01  -3.7455988e-01   4.3472397e-01   5.4833121e-01   1.1320193e+00   3.8371096e-01   3.1837833e+00   7.1183477e-01   8.3433767e-01   5.7167510e-02   3.8984702e+00   1.0889875e+00   3.1653472e+00   1.3747205e-01   2.8461365e+00   1.0819163e+00   2.7159771e+00   2.1548917e-01  -4.2684396e-01  -2.8163314e+00  -4.6749476e+00  -2.3799050e+00  -1.1371790e+00   4.8678468e-01  -5.1633155e+00  -1.0049971e+00   4.0361283e-01   2.0616470e+00   5.6963946e+00  -3.6037980e+00  -4.4081381e+00  -1.3251925e+00  -2.4513580e+00  -5.3838626e+00  -4.3803442e+00   1.9584904e+00   6.6288137e+00  -1.7374213e+00   4.9301706e+00  -2.9549502e+00  -1.1741659e+00   3.7476349e+00   2.2947500e+00   1.4973414e-01  -5.5909667e+00   4.4252504e+00   5.4898237e+00  -2.3037732e-01  -1.2729380e+00  -1.1388464e+00   1.2033587e+00  -1.3613840e+00   1.9638930e+00  -1.8151765e+00   1.2292247e+00   1.0792771e+00  -4.3881848e-01  -8.7945665e-01  -7.7973565e-01  -8.5050014e-01   1.1267832e+00  -2.5378477e+00   8.8872812e-01  -5.0814581e+00   1.9544595e-01  -4.9661913e+00  -3.0315172e+00  -1.5610525e+00  -1.9707206e+00  -1.4074505e+00  -4.6375981e+00   1.9599664e+00   9.5280327e-01   3.6912651e-01  -2.1792150e+00   5.0802609e-01  -1.9673170e+00   5.6885022e-01   1.8567047e+00  -2.5694580e+00  -2.9337708e+00   6.5977083e-01   2.1370976e+00  -2.4862942e+00  -1.4896084e+00  -9.4369731e-02  -1.0422459e+00  -7.2243724e-01  -7.1544710e-02
   8.6469142e-01  -1.4875076e-01  -3.2380173e-01   6.0387041e-01   1.2072191e+00   1.5767264e+00   4.4315613e-01   3.1525288e+00   1.0287941e+00   1.4004174e+00   5.2950137e-01   3.4471166e+00   1.5717214e+00   2.2938667e+00  -1.7413892e-03   2.7186852e+00   2.1333040e+00   2.1440058e+00   3.2273031e-01  -1.2766190e+00  -1.5060891e+00  -5.4503455e+00  -2.4381804e+00  -1.4953823e+00   1.9087195e+00  -6.3143975e+00  -1.6742582e-01   4.1793388e-01   2.7195411e+00   6.2093373e+00  -3.9722093e+00  -5.2635979e+00  -2.2077624e+00  -3.4303069e+00  -6.1793290e+00  -5.6342136e+00   2.4911859e+00   6.9437915e+00  -1.1286490e+00   5.2102024e+00  -3.6669057e+00  -1.2681581e+00   3.1910833e+00   2.6857779e+00  -8.4473181e-01  -7.1025165e+00   5.2051697e+00   6.4844252e+00  -2.4386561e-01  -1.6993244e+00  -6.5998849e-01   1.2292957e+00  -1.6929299e+00   1.6539789e+00  -1.2755027e+00   8.7261958e-01   9.6904608e-01  -3.5704313e-01  -3.8485799e-01   1.0957047e-01  -7.8188917e-01   1.6066860e+00  -2.0665983e+00   3.2040429e-01  -4.7884092e+00   1.1313928e-01  -4.9452779e+00  -3.1075635e+00  -1.6618458e+00  -2.2003878e+00  -1.6898930e+00  -5.6036174e+00   1.3910202e+00   1.5960177e+00  -3.9707499e-01  -3.3373159e+00  -1.1193633e+00  -3.5329465e+00   1.3781387e+00   8.1312447e-01  -2.7231954e+00  -4.2009630e+00   9.0594474e-01   1.6582950e+00  -2.6557459e+00  -2.1296667e+00   2.2599099e-01  -1.3389380e+00  -3.5379711e-01   1.6602368e-01
   5.6612001e-01  -1.4210255e-01  -1.8888749e-01   7.7876807e-01   1.3063963e+00   1.3149976e+00   6.5140456e-01   3.0771818e+00   1.0317569e+00   1.6795226e+00   7.3783163e-01   3.1334515e+00   1.8277862e+00   1.6380172e+00   1.5728542e-01   2.8969831e+00   2.7024119e+00   1.6161028e+00   2.1106822e-01  -1.2725107e+00  -3.5354180e-01  -6.4127626e+00  -1.7835442e+00  -1.1927534e+00   2.7714922e+00  -6.8120828e+00  -3.2773261e-01   5.8800737e-01   2.6406329e+00   6.4527999e+00  -3.6333116e+00  -5.1409486e+00  -2.2382284e+00  -3.2652353e+00  -6.1827541e+00  -6.0485959e+00   2.4543271e+00   6.6269469e+00  -4.9084349e-01   5.0265103e+00  -4.5750912e+00  -1.5318465e+00   2.9737066e+00   3.1771113e+00  -1.3195353e+00  -7.4479774e+00   5.3976561e+00   6.8049961e+00  -5.8100176e-01  -1.6386176e+00  -4.4943561e-01   1.1199192e+00  -1.8505742e+00   6.9644812e-01  -1.3139005e+00   2.6171547e-02   4.9151443e-01  -8.9966639e-01  -1.0131783e+00  -1.9659047e-01  -1.1973959e+00   1.1594943e+00  -2.0856219e+00  -5.6777736e-01  -4.9325775e+00   2.2980475e-01  -5.3459451e+00  -3.3956723e+00  -1.8322022e+00  -2.7897413e+00  -1.3701568e+00  -5.6890538e+00   7.6722548e-01   3.2556223e+00  -1.2788832e+00  -3.5913867e+00  -1.7156586e+00  -2.7459429e+00   1.7351585e+00  -5.8723679e-01  -2.8972462e+00  -4.8412675e+00   1.4238384e+00   1.5349478e+00  -2.6187503e+00  -2.1140478e+00   3.9983750e-01  -1.3939354e+00  -4.0690576e-01   1.3837737e-01
   5.3799952e-01  -2.8768373e-01  -4.5206952e-02   8.1176108e-01   1.7759179e+00   1.5745022e+00   8.0172539e-01   3.2724536e+00   8.5489504e-01   1.6202851e+00   6.0654123e-01   3.0226600e+00   1.9111448e+00   1.4394063e+00   2.9985028e-01   3.0756901e+00   2.6926948e+00   1.3843047e+00   7.2899356e-02  -1.5597902e+00   1.0312371e-01  -6.1133645e+00  -1.8057334e+00  -1.1472020e+00   3.3356078e+00  -6.6427280e+00   3.2853007e-01   6.2670420e-01   3.1339173e+00   6.6189923e+00  -3.4229663e+00  -4.9549862e+00  -1.9660276e+00  -3.5765126e+00  -5.8805729e+00  -6.0959223e+00   2.0512811e+00   6.6819264e+00  -9.8268273e-01   5.1240669e+00  -4.0885570e+00  -9.9289763e-01   1.6622468e+00   2.5801802e+00  -2.4820403e+00  -7.8961252e+00   4.5610911e+00   6.0754373e+00  -7.0243806e-01  -2.4141537e+00  -4.8616052e-01   7.4735866e-01  -2.2888263e+00   6.9600776e-01  -1.2054627e+00  -1.1347644e-01   2.0639557e-01  -1.1140091e+00  -7.8672318e-01  -2.0914331e-01  -1.4309413e+00   8.8209378e-01  -1.9011870e+00  -7.7754973e-01  -5.0579177e+00  -4.1424028e-01  -5.0330783e+00  -3.3888185e+00  -2.2068356e+00  -2.9063033e+00  -9.5606725e-01  -5.0583408e+00   1.4612857e+00   4.4477904e+00  -9.0850254e-01  -2.4844044e+00  -1.2934193e+00  -2.0426543e+00   1.5852452e+00  -1.0257975e+00  -3.1257072e+00  -5.4766514e+00   1.2863921e+00   1.3875198e+00  -2.8568968e+00  -2.6323258e+00  -4.1910285e-01  -1.3692971e+00  -2.1757470e-01  -1.2141032e-01
   3.3144234e-02  -5.3635711e-01   2.4083577e-01   9.0666600e-01   1.6329450e+00   6.5660941e-01   1.0572839e+00   3.2438719e+00   1.6944964e-01   1.5225562e+00   9.8978890e-01   2.4412062e+00   2.1991587e+00   9.9762817e-01   3.2911816e-01   2.6620824e+00   2.8782895e+00   1.2091573e+00  -1.6464555e-01  -1.6162388e+00   8.5138275e-01  -6.8803984e+00  -1.2606690e+00  -8.5715720e-01   3.6804904e+00  -7.6381451e+00  -2.6202521e-01   1.4243394e-02   3.3066632e+00   6.9230772e+00  -2.8168187e+00  -4.3961655e+00  -1.9797911e+00  -3.4541311e+00  -6.0002680e+00  -6.2388377e+00   1.9810948e+00   6.6219223e+00  -3.3128394e-01   5.0583403e+00  -4.3437247e+00  -8.2423227e-01   1.1079666e+00   2.7357467e+00  -3.2835983e+00  -8.0129029e+00   4.3607538e+00   5.7917748e+00  -6.8492134e-01  -2.5456887e+00  -2.3042689e-01   3.5373927e-01  -2.2368433e+00  -1.3258645e-01  -1.0650850e+00  -5.5205894e-01  -6.4552219e-01  -1.6567896e+00  -1.2562462e+00  -6.2054397e-01  -1.8562380e+00   5.9057496e-01  -2.0796021e+00  -1.3894908e+00  -5.3931344e+00  -5.7074925e-01  -4.9074101e+00  -3.5256541e+00  -2.4001299e+00  -3.3748963e+00  -7.6777962e-01  -4.6617723e+00   8.0426806e-01   5.9172249e+00  -1.7451535e+00  -2.1920999e+00  -1.5022202e+00  -1.1569111e+00   1.3979493e+00  -2.6964092e+00  -3.4563465e+00  -6.3954648e+00   1.5303975e+00   9.4707189e-01  -3.1515491e+00  -3.1935971e+00  -6.8440819e-01  -1.4788865e+00  -7.9385767e-01  -3.1763513e-01
  -3.0151385e-01  -1.8953243e-01  -3.0246899e-01   7.5302855e-01   2.4463445e+00   1.3149823e+00   3.0889396e-01   2.3816302e+00   1.4761523e+00   1.6190489e+00   1.3011736e-01   1.3352122e+00   1.5596461e+00  -1.5546092e-01  -1.1753843e-02   2.2533364e+00   3.7498038e+00   7.7756669e-01  -2.2107130e-01  -2.4991434e+00   1.9550781e+00  -6.7236089e+00  -1.2121676e+00  -9.0232183e-01   4.7098335e+00  -7.2879784e+00   8.0548872e-01   7.8500709e-01   3.1137924e+00   5.9187113e+00  -2.8282251e+00  -4.8615995e+00  -2.6516097e+00  -4.2544975e+00  -6.4207037e+00  -7.9406844e+00   2.6736211e+00   5.0673644e+00   4.5809735e-01   3.9607425e+00  -4.9343562e+00  -1.2725152e+00   4.7384585e+00   4.4744548e+00   4.1134400e-01  -7.4731086e+00   7.2753719e+00   7.6676202e+00   1.1861568e+00  -1.8113413e+00   2.0024611e+00   9.0313914e-01  -5.3046584e-01   1.0509637e+00   3.6300934e-01  -1.0284575e+00   1.0965614e-01  -7.0994590e-01  -1.2560721e+00   1.6039712e-01  -2.3162647e+00   1.3304679e+00  -2.1204315e+00  -1.2467885e+00  -4.6033220e+00  -9.2734511e-01  -5.1052171e+00  -3.8165969e+00  -1.6839324e+00  -3.1738240e+00  -9.1441276e-01  -4.8982825e+00   4.4519790e-01   6.0881981e+00  -2.0103073e+00  -3.0772895e+00  -3.7148255e+00  -3.2463037e+00   1.6445028e+00  -2.2122962e+00  -2.9861969e+00  -5.6087118e+00   1.6979249e+00   5.9862460e-01  -2.4162451e+00  -2.5896043e+00   3.4510770e-02  -1.2175695e+00  -1.3048395e-01  -3.5310544e-01
  -6.1382125e-01  -3.8064832e-01  -6.8564139e-02   6.9833801e-01   1.9631474e+00   6.4891397e-01   4.6400111e-01   2.3205241e+00   7.5370913e-01   1.2547002e+00   1.1397181e-01   1.2302486e+00   1.4744207e+00   5.5835570e-02   3.2029346e-01   2.3586994e+00   3.3570699e+00   1.0756876e+00  -5.1578063e-01  -1.9442750e+00   1.9623210e+00  -6.0122001e+00  -5.8706954e-01  -2.7153172e-01   4.1622598e+00  -6.4260656e+00   3.0737686e-01   7.0853945e-01   3.0532329e+00   5.5121562e+00  -1.7698351e+00  -3.3794301e+00  -1.7670893e+00  -3.5289604e+00  -5.9565984e+00  -7.5992432e+00   1.8819120e+00   4.1076477e+00   5.3145330e-01   3.4802192e+00  -3.9257298e+00  -9.2188935e-01   4.3312839e+00   4.0401729e+00   4.8348114e-01  -6.3783826e+00   6.0935829e+00   6.3222569e+00   1.0815803e+00  -1.9124828e+00   1.7736822e+00   4.4620195e-01  -5.1495176e-01   7.1326422e-01   7.6492989e-02  -1.1490554e+00  -3.5667824e-01  -1.3165797e+00  -2.0962702e+00  -9.3621541e-01  -2.8974481e+00   5.7689895e-01  -2.1780781e+00  -1.3904661e+00  -4.9159795e+00  -1.3335690e+00  -4.9404530e+00  -3.9763242e+00  -1.8593514e+00  -3.3923876e+00  -5.7215737e-02  -3.0911486e+00   9.5982298e-01   7.3368449e+00  -1.5331972e+00  -1.1946345e+00  -2.6215117e+00  -7.6499765e-01   1.1222698e+00  -2.3756378e+00  -2.8935701e+00  -5.1330046e+00   1.7421096e+00   7.0686285e-01  -2.4170363e+00  -2.4467530e+00  -7.7753555e-01  -7.6556307e-01  -5.5354693e-01  -8.0105564e-01
   1.4816968e-01  -5.4358419e-01   2.9975992e-01   7.1756748e-01   1.6895475e+00   6.4602150e-01   6.5724204e-01   2.1934275e+00  -6.0329242e-02   1.4283081e+00   1.1870873e+00   1.1162695e+00   1.8506073e+00   1.8154192e-01   6.4956323e-01   2.2767352e+00   3.7655581e+00   1.0388738e+00  -4.1501016e-01  -1.6986813e+00   2.7451401e+00  -4.8247038e+00  -4.6922157e-01  -1.3475306e-01   3.9298606e+00  -5.4306022e+00   8.9387966e-01   7.4184170e-01   3.5962748e+00   5.2171352e+00  -1.0578428e+00  -2.1759089e+00  -1.3727005e+00  -3.4769168e+00  -5.2409643e+00  -6.9573180e+00   1.3355963e+00   3.0335368e+00   6.5093771e-01   3.5584034e+00  -1.9467791e+00   3.8665848e-02   3.3139412e+00   3.0774471e+00  -4.7841643e-01  -6.0904020e+00   4.9494096e+00   5.1970440e+00   5.9435626e-01  -2.4019483e+00   1.3162920e+00  -3.5758913e-02  -8.6889123e-01   6.0982627e-01   3.7824588e-01  -1.1356112e+00  -9.2174890e-02  -1.4192937e+00  -1.4304538e+00  -7.3420415e-01  -2.4118066e+00   1.5280836e-01  -7.7665036e-01  -1.3599670e+00  -4.6262094e+00  -2.0161821e+00  -4.3571903e+00  -3.7959989e+00  -1.8584063e+00  -2.9430260e+00   7.5076912e-01  -1.7027843e+00   1.8846942e+00   8.0977947e+00  -2.4649697e-01   9.2093133e-01  -2.2995709e+00  -3.4550141e-02   1.4003674e+00  -2.6002604e+00  -2.2826694e+00  -4.9948059e+00   1.8330809e+00   8.6630707e-01  -2.4977512e+00  -2.7504868e+00  -1.6579297e+00  -6.4571139e-01  -4.1786864e-01  -7.8419869e-01
   2.1335946e-01  -6.7061770e-01   5.8143648e-01   6.6276039e-01   1.5418534e+00   3.6304777e-01   7.3536821e-01   1.8364617e+00  -7.0028698e-01   1.6456536e+00   2.1999514e+00   3.6926603e-01   2.3302246e+00  -3.3356280e-02   6.9561443e-01   1.5614350e+00   3.8454400e+00   7.2902156e-01  -4.2355202e-01  -1.9445860e+00   3.5816319e+00  -4.3996406e+00  -2.0549930e-01  -1.4742311e-01   3.9983269e+00  -5.6188745e+00   1.0942894e+00   3.1470103e-01   3.9296927e+00   4.7765420e+00  -1.2164135e-01  -1.1980335e+00  -1.8776949e+00  -3.7415029e+00  -5.3362996e+00  -6.9239703e+00   1.3429978e+00   2.1557716e+00   1.4067911e+00   3.2445956e+00  -1.1024743e+00   4.3995492e-01   2.9129891e+00   2.6813068e+00  -1.0120049e+00  -6.0238956e+00   4.6410630e+00   4.6320138e+00   9.3120542e-01  -2.5511292e+00   1.7513398e+00  -4.4298184e-01  -5.1395243e-01   6.3077428e-01   1.1054752e+00  -1.1008487e+00  -4.8947102e-01  -1.3193077e+00  -6.7016487e-01  -1.3492778e-01  -1.9873464e+00   4.2772220e-01  -1.3957708e-01  -1.4019494e+00  -4.2380454e+00  -2.0975727e+00  -3.6002242e+00  -3.6059222e+00  -1.6974073e+00  -2.6716262e+00   8.5634853e-01  -1.0987161e+00   1.4706580e+00   8.1400630e+00  -5.7082177e-02   1.4954383e+00  -2.9741842e+00  -4.7262917e-01   1.2695485e+00  -4.0228487e+00  -2.0538264e+00  -5.5478526e+00   1.8579261e+00   3.3657704e-01  -2.5973248e+00  -3.4382306e+00  -2.2667890e+00  -7.7284287e-01  -5.2411689e-01  -6.3266197e-01
  -2.1759552e-01  -8.0818705e-01   7.1663900e-01   6.1250662e-01   1.4921793e+00  -2.8711558e-01   7.4660840e-01   1.4715370e+00  -9.3214765e-01   1.4615133e+00   2.3698502e+00  -2.6736755e-01   2.4627280e+00  -1.9587812e-01   8.3339479e-01   8.1441460e-01   3.4468609e+00   8.2845887e-01  -3.8841106e-01  -1.8981741e+00   3.8754806e+00  -4.3637214e+00   3.8092371e-02  -4.0980391e-02   3.9170528e+00  -5.2791576e+00   9.4565905e-01  -1.2072756e-01   4.0906201e+00   4.5552291e+00   5.7424161e-01  -5.5679362e-01  -1.2771444e+00  -3.2239084e+00  -5.1205343e+00  -6.6955945e+00   1.0283650e+00   1.4273553e+00   1.8903960e+00   2.8410768e+00  -7.8745067e-01   7.5431258e-01   3.3792092e+00   2.4075497e+00  -3.0650382e-01  -5.3775934e+00   4.4628938e+00   4.0645708e+00   1.5529360e+00  -2.3022510e+00   2.6242890e+00  -5.9731391e-01   1.6942436e-01   5.1377426e-01   1.5570538e+00  -1.1957367e+00  -1.0137526e+00  -1.2195256e+00  -8.0003252e-01  -3.7207560e-01  -2.1549262e+00   3.1574900e-01  -2.8286235e-01  -9.9802148e-01  -3.8324694e+00  -1.8780575e+00  -3.2887836e+00  -3.8559841e+00  -1.3364044e+00  -2.3708995e+00   1.1765280e+00  -4.6393735e-01   1.2755468e+00   8.2528261e+00   7.5032190e-02   1.6040749e+00  -3.4574557e+00  -2.6740612e-01   8.3924024e-01  -4.5187863e+00  -1.7637009e+00  -5.1588089e+00   1.9375622e+00   1.4783703e-01  -2.4790280e+00  -3.5628668e+00  -2.7206641e+00  -9.2945263e-01  -7.8780146e-01  -6.8658968e-01
  -2.7693736e-01  -6.1414432e-01   7.0270488e-01   4.7486624e-01   1.7102274e+00  -2.7920932e-01   5.9595647e-01   1.2641501e+00  -1.0060369e+00   1.1208905e+00   2.1212542e+00  -5.0404493e-01   2.2579242e+00  -6.5243713e-04   8.0775972e-01   4.7691720e-01   2.4877607e+00   8.5589632e-01  -3.7868179e-01  -1.7710531e+00   3.7500440e+00  -3.1650062e+00  -1.8770419e-02  -3.2867763e-02   3.7708160e+00  -3.8847519e+00   1.5968717e+00  -1.4269812e-01   3.9968574e+00   3.7113368e+00   1.3513841e+00   2.3179005e-01  -7.5214235e-01  -2.8096506e+00  -4.0266195e+00  -5.5514678e+00   4.8279985e-01   7.0452864e-01   1.3285276e+00   2.2787459e+00   1.7241268e-01   1.4667299e+00   3.0812666e+00   1.4504454e+00  -1.0154423e-02  -4.6378136e+00   3.3800559e+00   3.0306868e+00   2.1284522e+00  -2.5624104e+00   2.9174774e+00  -8.9600105e-01   5.4160620e-01   1.0119987e+00   1.8420030e+00  -9.3056940e-01  -1.1542723e+00  -6.2195774e-01  -2.7133401e-01  -6.0060472e-02  -2.0446056e+00   4.9775188e-01  -2.1422171e-01  -7.6940884e-02  -3.1599805e+00  -1.8304950e+00  -2.5575456e+00  -3.6236821e+00  -1.0275723e+00  -1.4835018e+00   1.3126932e+00   5.1783105e-01   1.5437782e+00   7.5534980e+00   9.1102686e-01   2.7307153e+00  -3.3289250e+00  -2.0844198e-01   1.2226866e-01  -4.3300960e+00  -1.4314560e+00  -4.4907573e+00   1.5651874e+00   5.4037875e-02  -2.1426611e+00  -3.4570355e+00  -3.5028881e+00  -7.3835228e-01  -5.1186361e-01  -6.9718317e-01
  -5.0515820e-01  -4.7629498e-01   6.7031193e-01   3.9917253e-01   1.5634359e+00  -9.5154414e-01   3.3487158e-01   9.6001205e-01  -1.1290385e+00   6.6467890e-01   1.9888802e+00  -9.4696683e-01   1.9853259e+00   9.8158824e-02   6.0774283e-01  -2.7713815e-01   2.0176683e+00   1.2028602e+00  -4.2403975e-01  -1.6282428e+00   3.6051093e+00  -2.6700065e+00  -5.3164312e-02   1.6947407e-03   3.3382347e+00  -3.4596093e+00   1.5307911e+00  -5.9648149e-01   3.7923797e+00   3.0616399e+00   1.7931104e+00   6.6073053e-01  -5.5608902e-01  -2.3215332e+00  -3.2894499e+00  -4.6661402e+00   5.0836616e-01   1.3561442e-01   1.5403469e+00   1.8343784e+00   6.7382271e-01   1.7441187e+00   3.8196924e+00   1.3942312e+00   1.0549609e+00  -3.7794959e+00   3.3569972e+00   2.9671464e+00   2.8113294e+00  -2.3435704e+00   3.4624919e+00  -9.4642074e-01   1.2801019e+00   1.2904663e+00   2.2895162e+00  -5.7889348e-01  -1.1828440e+00  -3.5955986e-02  -1.0564312e-01   7.9187633e-02  -1.9454316e+00   9.4962940e-01  -2.7367470e-01   9.0045430e-01  -2.5439519e+00  -1.6102890e+00  -2.1195022e+00  -3.5016603e+00  -4.9283082e-01  -7.6915452e-01   1.0869905e+00   9.9220723e-01   9.7742146e-01   6.6126136e+00   9.6621059e-01   2.9016170e+00  -3.9456406e+00  -7.5061286e-01  -1.4520293e-01  -4.2130966e+00  -9.7330998e-01  -3.7207308e+00   1.4525005e+00  -9.9973035e-02  -1.7824837e+00  -3.2182437e+00  -3.4472193e+00  -6.4759009e-01  -6.9370402e-01  -6.2613174e-01
  -4.5206136e-01  -1.9896527e-01   5.5474750e-01   4.0511599e-01   1.7209263e+00  -6.1848843e-01  -1.1866939e-01   8.6493923e-01  -6.9361039e-01   3.9227039e-01   1.9514073e+00  -1.3039991e+00   1.6195862e+00   1.8085780e-01   4.9983248e-01  -9.7016391e-01   1.5926954e+00   1.3796522e+00  -2.0969782e-01  -1.9041896e+00   3.2695848e+00  -1.6975413e+00  -3.0550979e-01  -1.4066097e-01   2.7249266e+00  -2.8017182e+00   2.2470574e+00  -5.1807101e-01   3.7165571e+00   2.1262999e+00   2.0968314e+00   1.1658907e+00  -6.9822110e-01  -2.2173160e+00  -3.0963921e+00  -4.1235430e+00   5.4698042e-01  -1.0588276e+00   1.7021643e+00   1.0556873e+00   1.5919129e+00   1.7810941e+00   4.5988288e+00   1.2332376e+00   2.0210525e+00  -3.3548623e+00   3.9600612e+00   2.9029397e+00   3.4823562e+00  -2.2292416e+00   4.3597561e+00  -5.5177360e-01   2.3751710e+00   2.4502361e+00   3.1638784e+00   1.8173480e-01  -8.5662298e-01   1.0007395e+00   8.3809227e-01   1.0264792e+00  -1.5681440e+00   1.9330199e+00   1.1705954e-01   2.0275889e+00  -1.5935360e+00  -1.3953477e+00  -1.5832978e+00  -3.3009708e+00  -4.4410285e-02   1.1073138e-01   7.9433320e-01   1.2975051e+00   6.4532610e-01   4.9623627e+00   1.3412435e+00   2.7359914e+00  -5.2923180e+00  -2.8723673e+00  -3.4188286e-01  -4.0446282e+00  -4.9475847e-01  -3.0265011e+00   1.4923793e+00  -2.1935150e-01  -1.4024924e+00  -3.1013103e+00  -2.9221614e+00  -5.4856273e-01  -2.0064145e-01  -4.2321787e-01
  -9.1610964e-01  -9.7034072e-01   9.3330442e-01   3.4349330e-02   8.7738422e-01  -1.7031706e+00   5.1334646e-01   5.8085168e-01  -1.3248546e+00   2.3289368e-01   1.9827408e+00  -1.4330663e+00   2.1965161e+00   4.4270371e-01   7.9792834e-01  -1.0152200e+00   2.6276779e-02   9.1959614e-01  -7.1649920e-01  -1.1987696e+00   3.3198368e+00  -1.1182666e+00  -1.1769883e-01  -3.3513447e-01   2.1679367e+00  -2.0369194e+00   1.2628368e+00  -1.1604025e+00   3.2904671e+00   1.6141547e+00   2.5021383e+00   1.1945721e+00   2.4672888e-01  -1.1320047e+00  -1.6195780e+00  -1.8956641e+00   2.0923288e-01  -9.5081559e-01   1.8860898e+00   7.9401032e-01   2.0727925e+00   1.9363334e+00   2.5265570e+00   1.7418842e-01   9.7047255e-01  -1.6806514e+00   1.0840272e+00   8.9380866e-01   2.8422422e+00  -1.5622389e+00   3.2432142e+00  -1.0195202e+00   1.5344838e+00   1.5063273e+00   2.8514741e+00   4.9677432e-01  -2.3203303e+00  -3.6805634e-01   7.1353861e-01   1.1657078e-02  -1.1195290e+00   9.5579119e-01  -3.0860186e-01   1.7755291e+00  -1.7284130e+00  -7.9309118e-01  -5.7580770e-01  -2.5246517e+00  -2.5180298e-01   6.5876776e-02   1.4070806e+00   2.0486210e+00   9.7612501e-01   4.2916980e+00   1.4180828e+00   2.7052131e+00  -3.9824756e+00  -1.2644629e+00  -6.7744354e-01  -5.1692636e+00  -5.0113020e-01  -3.0986475e+00   8.3025804e-01  -6.7969199e-01  -1.5421888e+00  -2.9518579e+00  -3.6537442e+00  -5.0950464e-01  -8.9052464e-01  -3.8739045e-01
  -6.1123380e-01  -7.5423030e-01   9.7360500e-01  -1.0389972e-01   6.3695791e-01  -1.5843152e+00   5.7071107e-01   3.2780907e-01  -1.2330866e+00   2.9289210e-01   1.9988507e+00  -1.0576373e+00   2.3009071e+00   8.9339976e-01   9.6234007e-01  -7.8416570e-01  -6.6890223e-01   9.0967768e-01  -6.5166533e-01  -5.4064718e-01   3.2424856e+00  -1.7448783e-01  -5.6338512e-02  -4.0322429e-01   1.9010175e+00  -3.9621036e-01   1.5297804e+00  -8.0924627e-01   2.8385804e+00   1.0609313e+00   2.8198106e+00   1.3926289e+00   8.8001561e-01  -1.4843917e-01  -5.1721686e-02  -2.1763507e-01  -1.6761780e-01  -1.0710664e+00   1.5408768e+00   8.3779726e-01   2.3870292e+00   2.0705255e+00   1.6442237e+00  -7.2118107e-01   9.2064621e-01  -7.2305310e-01  -7.3687310e-01   1.3823052e-01   2.2651782e+00  -1.3008470e+00   2.3845536e+00  -9.7483575e-01   9.1720335e-01   1.3345828e+00   2.3694383e+00   7.0996811e-01  -2.2396655e+00  -3.7795330e-01   1.1174042e+00  -1.7622448e-02  -3.7099160e-01   7.6690131e-01   1.2166639e-01   2.4808939e+00  -9.1829692e-01  -1.3002096e-01  -1.6050943e-01  -2.2284197e+00   7.0320966e-03   6.7377829e-01   1.4820832e+00   2.3623161e+00   9.2465680e-01   3.2711709e+00   1.8888056e+00   2.9892591e+00  -3.5282229e+00  -5.9967864e-01  -3.4642188e-01  -4.6554838e+00   2.1075445e-01  -2.1128080e+00   5.4100732e-01  -4.0881132e-01  -9.6138505e-01  -2.2148606e+00  -4.0380315e+00  -2.8768187e-01  -6.4863957e-01  -5.5804640e-02
  -1.2061701e-01  -6.1661702e-01   1.1672981e+00  -1.1633396e-01   4.8250877e-01  -1.3806813e+00   7.0217272e-01   6.7779122e-01  -1.4404325e+00   4.8514564e-02   2.0790954e+00  -2.9595451e-01   2.3250078e+00   1.8134860e+00   1.2706825e+00  -5.7232991e-01  -1.7067340e+00   1.1709180e+00  -4.9358417e-01   5.7071431e-02   2.3294250e+00   9.9973418e-01  -3.0656590e-01  -4.7923301e-01   1.0964730e+00   1.1218463e+00   1.9127838e+00  -8.1931384e-01   2.7728045e+00   8.3934008e-01   3.0269882e+00   1.8657140e+00   1.8200893e+00   8.6172007e-01   1.4453708e+00   1.8988299e+00  -9.6419743e-01  -8.8245795e-01   4.1593226e-01   1.0876909e+00   3.3969734e+00   2.6003196e+00  -7.4616958e-01  -2.4415527e+00  -6.6174568e-01  -2.8113264e-01  -3.3047140e+00  -1.4548612e+00   1.2505398e+00  -1.7505250e+00   1.1182089e+00  -1.1002956e+00   1.7314900e-02   1.4461526e+00   1.7985809e+00   1.4150723e+00  -2.2187466e+00  -2.7237954e-01   2.0378772e+00   7.2363488e-02   5.1359903e-01   6.3302989e-01   6.5876516e-01   3.5466585e+00  -3.5005743e-01   2.4998468e-01   4.8798977e-01  -1.8053956e+00  -9.4964295e-02   1.4448852e+00   1.4841630e+00   2.9118217e+00   1.3696618e+00   2.0989337e+00   2.8870285e+00   4.0315984e+00  -2.5543549e+00   2.0954136e-02  -3.3510334e-01  -4.0805697e+00   6.5738436e-01  -1.4543849e+00   2.5383430e-01   2.4422151e-02  -7.2069057e-01  -1.9962539e+00  -4.6541450e+00  -2.5455808e-01  -3.6959206e-01   1.5434326e-01
  -1.4885458e+00  -6.9031959e-01   1.1380281e+00  -1.9886114e-01   4.4160031e-01  -2.4100293e+00   9.0761398e-01   6.8896172e-01  -1.0616338e+00  -3.7346619e-01   1.3483595e+00  -8.9856215e-01   2.3778500e+00   1.4982303e+00   8.6775046e-01  -1.1651004e+00  -3.4264347e+00   4.2225895e-01  -9.1974866e-01   9.2776551e-02   2.2013012e+00  -4.9681743e-01  -9.3782576e-02  -7.5624495e-01   1.1514577e+00  -2.1221860e-01   7.7287701e-01  -1.5947523e+00   1.6929200e+00   5.1738094e-01   3.0281202e+00   1.0638262e+00   1.6669316e+00   1.8508111e+00   2.5394824e+00   4.1805641e+00  -4.4428120e-01  -1.3057280e-02   7.7301903e-01   4.6358484e-01   9.6395295e-01   1.4105214e+00  -1.5394921e+00  -2.1073079e+00  -1.1248363e+00   3.1169728e-01  -3.7618134e+00  -1.5783105e+00   1.3369453e+00  -8.0833883e-01   1.3835866e+00  -7.6248293e-01   4.1366897e-01   6.2727892e-01   1.7225625e+00   1.5493442e+00  -3.8667371e+00  -6.9518827e-01   1.9049798e+00  -3.7762512e-02   5.9881725e-01   1.0606997e+00  -9.5048992e-01   3.4477239e+00  -2.7505530e-01   1.9105702e+00   8.5289627e-01  -1.2967900e+00  -1.0531300e-01   1.2181986e+00   4.2540528e-01   1.6562573e+00  -9.1250073e-01   6.1779037e-01   3.3866663e-01   1.3538748e+00  -3.2216665e+00  -8.6698197e-01  -1.0077212e+00  -6.5802867e+00  -1.4089220e-01  -2.4245613e+00   3.2705807e-02  -9.3817423e-01  -6.1989038e-01  -1.8886974e+00  -3.4897938e+00  -4.4787454e-01  -9.0071477e-01   4.3297199e-01
  -6.0446294e-01  -2.4701779e-01   5.4066501e-01  -5.6757623e-01   1.3717949e+00  -5.9641397e-01   3.0291541e-01   2.7407226e-01   5.6311758e-01  -3.0640687e-01  -1.2726190e-01  -6.6043394e-01   1.5338700e+00   1.3512527e+00   3.8567780e-01  -9.9635476e-01  -3.6533994e+00  -1.1128977e-01  -9.5002937e-01  -5.2009385e-01   2.0173064e+00   1.2102243e+00  -1.1123072e+00  -1.5092951e+00   1.5300797e+00   1.3928059e+00   2.6894702e+00  -4.3692166e-01   9.6136118e-01  -5.4747764e-01   1.7946236e+00  -6.8127978e-01   9.0367546e-01   1.0890673e+00   4.4483611e+00   5.2368969e+00   4.0855256e-01   6.6346347e-01  -5.4439267e-01   7.5250022e-01   1.0310784e+00   1.5732077e+00  -3.8393230e-01  -1.9332823e+00   7.9830532e-01   1.0160458e+00  -3.5903340e+00  -6.4511459e-01   2.0393106e+00  -3.6996586e-01   1.3442008e+00   2.8183169e-01   3.4319497e-01   2.6821495e+00   2.2852298e+00   2.1560215e+00  -2.4382045e+00   3.1398640e-01   4.0664356e+00   1.6965702e+00   2.1657733e+00   1.9074258e+00  -2.0343527e-01   4.5183137e+00   1.1728657e+00   1.5362162e+00   1.6816381e+00  -4.0273870e-01   2.2195964e-01   2.1182406e+00  -2.4416830e-01   7.6018843e-01  -4.6309659e-01  -1.2446307e+00   9.6000719e-01   8.0603127e-01  -3.4851648e+00  -3.7476162e+00  -3.0768249e-01  -5.0267006e+00   5.6441311e-01  -1.7225011e+00  -1.1028383e+00  -1.0679957e+00   2.2940904e-01  -1.1170773e+00  -3.4152163e+00  -2.5962897e-01   3.2715010e-01   8.0134450e-01
  -8.2544290e-01  -4.6804487e-01   6.9533342e-01  -6.0774879e-01   5.5180773e-01  -1.6463236e+00   2.5303687e-01   6.1228766e-01   1.5733593e-03  -1.1052140e+00  -1.4252815e-01   6.8066981e-02   1.2986794e+00   2.0670603e+00   5.7855405e-01  -1.2879670e+00  -4.0110547e+00   1.2855472e+00  -7.0325133e-01   6.9341433e-02  -1.8300019e-01   1.7919457e+00  -1.1122047e+00  -1.4209696e+00   6.4419863e-02   1.8655846e+00   1.5306157e+00  -1.4591415e+00   1.2411147e+00  -6.4576416e-02   1.7143286e+00  -3.2558110e-01   2.2900557e+00   2.5295365e+00   3.4448548e+00   5.1088784e+00  -4.2847315e-01   1.0703472e+00  -9.3451359e-01   1.0635784e+00   1.4586030e+00   1.9566950e+00  -1.8100296e+00  -2.7075713e+00   5.1219247e-01   1.9221405e+00  -5.2416567e+00  -1.7413434e+00   1.5155108e+00  -2.2559640e-01   1.0175052e-01   4.6062814e-01  -3.9378419e-01   2.3951334e+00   1.3883250e+00   3.1302302e+00  -2.5899407e+00   2.0645213e-01   3.5528383e+00   8.8252278e-01   2.1866122e+00   1.8745756e+00  -5.6491428e-01   5.4740542e+00   1.1722858e+00   1.8739636e+00   1.9701722e+00  -5.1171117e-01   1.7930039e-01   2.4113102e+00  -6.8663907e-01   1.0205003e+00  -6.2636309e-01  -2.5864285e+00   1.1338497e+00   6.0188729e-01  -2.7770522e+00  -2.9857646e+00  -1.8622936e-01  -2.9369484e+00   8.1662488e-01  -3.5440443e-01  -1.0331097e+00  -4.8705727e-01   2.0690943e-01  -7.9632099e-01  -3.1804114e+00  -8.5906450e-02  -4.2870124e-01   5.8218354e-01
  -1.1242413e+00  -7.8392672e-01   7.4723878e-01  -8.5588579e-01   4.1863400e-01  -1.6525362e+00   5.1240287e-01   7.5158186e-01   1.3932781e-01  -1.3015936e+00  -6.4898335e-01   4.1745126e-02   1.1369629e+00   1.9454251e+00   4.3586338e-01  -1.3281588e+00  -4.8926522e+00   7.6010551e-01  -1.0203699e+00   6.0306639e-02  -8.3345271e-01   1.9155618e+00  -1.1117716e+00  -1.6958572e+00  -3.3170720e-01   1.5131071e+00   9.8330679e-01  -1.5941951e+00   6.1585843e-01  -3.6153019e-01   1.5533174e+00  -7.6938976e-01   2.2315352e+00   3.0011179e+00   3.9536359e+00   6.4383199e+00  -2.2766967e-01   1.7395460e+00  -1.3493864e+00   1.0737767e+00   4.6668347e-01   1.6908391e+00  -2.9279909e+00  -2.7952583e+00   1.4052334e-01   2.8614712e+00  -6.3139796e+00  -2.6242415e+00   1.3071813e+00   5.1959381e-01  -7.4632114e-01   1.0487255e+00  -8.5153003e-01   2.3894327e+00   1.0605728e+00   3.5034868e+00  -3.1863530e+00  -4.7856783e-01   4.2255900e+00   1.0048066e+00   2.9579780e+00   1.8487071e+00  -1.1195516e+00   4.8843002e+00   1.0152503e+00   2.1819530e+00   2.6589056e+00   1.6060917e-01  -2.5865843e-01   2.0230444e+00  -1.1695111e+00   4.2642681e-01  -1.0899240e+00  -3.3717236e+00   1.9618249e-02  -2.9980690e-01  -1.9545907e+00  -3.6260185e+00  -4.2542289e-01  -4.0279574e+00   1.7188820e-01  -1.1264284e+00  -1.6262839e+00  -9.3973110e-01  -1.4584174e-02  -9.0423595e-01  -2.8462491e+00   9.4654010e-02  -7.0461566e-01   5.0107405e-01
  -1.4950694e+00  -8.5768341e-01   6.5448830e-01  -9.2256199e-01   5.7667869e-01  -2.0052395e+00   5.1423803e-01   6.4592752e-01   4.8860365e-01  -1.5230014e+00  -1.0960884e+00   5.1573154e-03   1.0628010e+00   1.4617801e+00   1.5926454e-01  -1.8618346e+00  -5.0624287e+00   6.7508528e-01  -8.2812066e-01  -2.2424112e-01  -1.4778448e+00   1.1071704e+00  -1.1512426e+00  -2.0229880e+00  -9.1609113e-02   8.2757522e-01   4.2970769e-01  -2.2096653e+00   3.7059480e-01   2.4387829e-01   8.9501052e-01  -1.8294103e+00   2.3054246e+00   3.4152057e+00   3.6486262e+00   6.4172830e+00   3.0498615e-03   3.2242305e+00  -1.5668505e+00   1.6997239e+00  -1.2772415e+00   1.5856769e+00  -3.1960287e+00  -2.6299296e+00   2.1114059e-01   2.8944541e+00  -6.5153776e+00  -2.3996286e+00   1.5073242e+00   1.1413484e+00  -8.7951776e-01   1.7909259e+00  -1.1639745e+00   2.1075782e+00   7.3115525e-01   3.4850496e+00  -3.5824560e+00  -4.8547602e-01   4.5292088e+00   1.3778762e+00   3.4157302e+00   2.0681616e+00  -1.7546149e+00   4.8953002e+00   1.4090508e+00   2.7725129e+00   2.8938391e+00   1.4391476e-01  -2.4132012e-01   1.9261984e+00  -2.0452215e+00  -9.3003974e-01  -2.3092870e+00  -4.0719439e+00  -1.2739533e+00  -2.3498494e+00  -2.1003332e+00  -4.5612180e+00  -2.6983531e-01  -4.0012344e+00  -6.9132156e-02  -1.3734311e+00  -1.8619041e+00  -1.1907233e+00   3.6041571e-02  -9.4285616e-01  -2.4416447e+00  -3.0220287e-01  -1.0443748e+00   6.0736274e-01
  -1.3697023e+00  -9.7012513e-01   8.0610311e-01  -9.6001358e-01   3.9138303e-01  -2.1100238e+00   1.0493459e+00   1.0489232e+00   3.0308917e-01  -1.6642101e+00  -1.1667204e+00   6.5298814e-01   1.2031770e+00   1.4255398e+00   1.0232308e-01  -1.0998173e+00  -5.9181406e+00  -1.7092884e-01  -8.8369691e-01   3.5472825e-01  -1.8061599e+00   1.3129991e+00  -9.8602082e-01  -2.1924673e+00  -1.0226543e-01   1.4015838e+00   1.4705583e-01  -2.2724327e+00  -2.4642269e-01   1.7100160e-01   7.3193126e-01  -1.9962903e+00   3.0437802e+00   4.4529977e+00   5.1579640e+00   9.0385840e+00  -4.8526814e-01   4.0371263e+00  -2.5970493e+00   1.9127944e+00  -1.9259340e+00   1.8924801e+00  -6.3725786e+00  -3.7070373e+00  -2.3495185e+00   3.2801583e+00  -9.0418542e+00  -3.8964407e+00   5.3697913e-02   1.2069046e+00  -2.9077414e+00   1.8280477e+00  -2.6328124e+00   9.8919409e-01  -2.5578970e-01   3.4257793e+00  -4.2267041e+00  -1.2397908e+00   4.9005274e+00   1.4865877e+00   4.0479841e+00   1.4551803e+00  -1.8057610e+00   4.1445893e+00   1.2705274e+00   3.3140864e+00   3.4444787e+00   1.0089917e+00  -8.3397005e-01   1.9569704e+00  -2.3552593e+00  -1.1834102e+00  -2.4465222e+00  -4.5301758e+00  -1.9787488e+00  -2.2652366e+00  -6.8907408e-01  -3.7763788e+00  -2.9513558e-01  -4.6823015e+00  -5.9711229e-01  -1.8968044e+00  -2.1733493e+00  -1.2151853e+00  -3.7603088e-02  -6.1591935e-01  -2.0339567e+00  -1.5075763e-02  -1.0020857e+00   7.7459382e-01
  -1.1101385e+00  -1.0881514e+00   7.4105928e-01  -9.8341775e-01   3.2398578e-01  -1.8252631e+00   1.0101636e+00   1.4554544e+00   5.2683649e-01  -2.0387849e+00  -1.8756278e+00   1.3688649e+00   5.5464776e-01   1.7857998e+00   1.9958026e-01  -7.0052986e-01  -5.7750960e+00   1.7534393e-01  -9.7732106e-01   4.1682234e-01  -3.1786738e+00   1.9104170e+00  -1.1702775e+00  -2.0185326e+00  -9.7991695e-01   1.6647187e+00  -4.7772871e-02  -2.2578597e+00  -3.7532361e-01   3.4153268e-01   5.5413721e-02  -2.1710259e+00   3.4566632e+00   4.7261286e+00   5.4077237e+00   9.4167691e+00  -4.8484407e-01   4.7622152e+00  -3.5529061e+00   2.5513709e+00  -1.7677712e+00   2.1070520e+00  -6.9170920e+00  -3.7070055e+00  -2.3665707e+00   3.7483569e+00  -9.5178819e+00  -4.1900502e+00  -4.5392075e-01   1.2568443e+00  -3.8344332e+00   2.3810600e+00  -3.1180127e+00   1.6123773e+00  -7.4789111e-01   3.8898852e+00  -3.6731872e+00  -1.5056784e+00   5.2284063e+00   1.2707945e+00   4.6200046e+00   1.2263917e+00  -1.6949371e+00   4.1985984e+00   1.1310328e+00   2.7669465e+00   3.4848287e+00   1.1470164e+00  -1.2629623e+00   1.5963098e+00  -2.6350452e+00  -1.0872633e+00  -1.9334225e+00  -4.5086617e+00  -1.8553854e+00  -1.7149955e+00   5.4109656e-01  -3.4016509e+00   9.9461238e-02  -3.5188678e+00  -6.1490259e-01  -1.5100685e+00  -2.4339607e+00  -8.4526118e-01  -2.9518052e-02  -4.1156526e-01  -1.7768630e+00   2.0852462e-01  -1.1129027e+00   5.2522222e-01
  -1.1270142e+00  -1.4393105e+00   6.2401616e-01  -1.0195135e+00   3.0155825e-01  -2.2400544e+00   9.0917748e-01   1.2965016e+00   6.6879220e-01  -2.4291455e+00  -2.0500496e+00   1.1383928e+00   2.6481326e-01   6.9870311e-01  -3.0864832e-01  -1.3213085e+00  -5.1317202e+00   2.3052517e-02  -6.1846307e-01  -1.4234809e-01  -3.6783823e+00   1.8914037e+00  -1.3367021e+00  -2.4045610e+00  -8.9012223e-01   1.0870627e+00  -4.3155491e-01  -2.9921385e+00  -3.2600988e-01   6.6942885e-01  -8.7425704e-01  -3.0400354e+00   3.4391183e+00   4.5476747e+00   4.2975124e+00   8.7231244e+00  -1.5101618e-01   5.4733035e+00  -3.4617870e+00   2.9705689e+00  -2.2224209e+00   2.8003617e+00  -6.5300894e+00  -3.2000780e+00  -2.0505269e+00   3.7688691e+00  -8.7449467e+00  -3.8934682e+00   7.9922191e-02   1.8424071e+00  -3.9150088e+00   3.2149440e+00  -3.1212582e+00   1.5935823e+00  -5.0423539e-01   3.9524227e+00  -3.6608578e+00  -1.2882839e+00   5.5264215e+00   2.1453370e+00   4.7832188e+00   1.4855298e+00  -1.8420863e+00   3.6635492e+00   1.3565622e+00   2.4451944e+00   3.9131581e+00   1.3716068e+00  -1.2499049e+00   1.6859462e+00  -3.1645198e+00  -1.8816552e+00  -2.3602649e+00  -5.1312923e+00  -2.6900586e+00  -3.2187527e+00   1.8495919e-01  -5.2939494e+00   3.3221100e-01  -2.8005644e+00  -8.9799847e-01  -1.6451198e+00  -2.6114878e+00  -1.1280436e+00  -2.9498190e-01  -5.2861596e-01  -7.5890519e-01   8.7250181e-02  -1.3853723e+00   4.3896769e-01
  -6.9030466e-01  -1.3591099e+00   6.9716361e-01  -9.3564332e-01  -2.4748217e-01  -1.9663790e+00   1.0396347e+00   1.5337100e+00   5.0578456e-01  -2.3290973e+00  -1.9545453e+00   2.0766524e+00  -7.0308913e-02   1.1302261e+00   6.4592173e-02  -3.2763647e-01  -4.6326972e+00   7.8927210e-02  -6.9104123e-01   4.3012196e-01  -4.5352582e+00   2.8022773e+00  -7.2936098e-01  -1.7219302e+00  -1.7935076e+00   1.9127091e+00  -8.3067080e-01  -2.6222839e+00  -7.2375793e-01   4.1242726e-01  -6.8318284e-01  -1.9737545e+00   3.6743299e+00   5.0431339e+00   4.4001452e+00   8.9136828e+00  -4.6296615e-01   5.2612612e+00  -3.9121256e+00   3.2512748e+00  -1.7076257e+00   2.9601665e+00  -7.5776288e+00  -3.3130979e+00  -2.8080215e+00   4.2459390e+00  -9.7164664e+00  -4.4263368e+00  -1.0715511e+00   1.7571406e+00  -5.4063148e+00   3.2906403e+00  -3.8755973e+00   1.5568838e+00  -1.4597346e+00   3.9125045e+00  -3.1976027e+00  -1.8904120e+00   5.2526768e+00   1.6690748e+00   5.2356422e+00   7.9412693e-01  -1.2887765e+00   3.0273901e+00   1.1239496e+00   2.1657313e+00   3.6713626e+00   1.4332213e+00  -1.7394088e+00   1.0524318e+00  -3.0596509e+00  -1.0380852e+00  -2.0952255e+00  -4.5190137e+00  -2.3522521e+00  -1.7984647e+00   1.6772464e+00  -3.2406567e+00   9.0643616e-01  -2.0758955e+00  -7.0659136e-01  -1.0966954e+00  -2.4646596e+00  -5.9759230e-01  -8.2761775e-02  -1.0649836e-02  -5.7862609e-01   6.3572126e-01  -1.4455501e+00   3.3175789e-01
  -8.0474541e-01  -1.4441732e+00   5.3170703e-01  -7.6910243e-01  -1.3756849e-01  -1.7425892e+00   1.0585359e+00   1.6471072e+00   1.2006698e+00  -2.2350850e+00  -2.2383323e+00   2.2339223e+00  -3.3581527e-01   7.7499188e-01   5.8962408e-02   2.6722641e-01  -3.9316262e+00  -3.8263770e-01  -7.2190139e-01   2.8753977e-01  -4.5458340e+00   2.4933953e+00  -6.6589019e-01  -1.5533418e+00  -1.8565774e+00   1.6869122e+00  -8.7652657e-01  -2.5032772e+00  -7.8764673e-01   2.8618668e-01  -1.4464623e+00  -2.3619887e+00   3.7859207e+00   5.0002588e+00   4.4069902e+00   9.1597857e+00  -3.7244117e-03   5.0401312e+00  -3.7391209e+00   3.1945093e+00  -2.1932846e+00   2.4814081e+00  -7.4220030e+00  -2.5281049e+00  -2.7903304e+00   4.0069492e+00  -8.5965020e+00  -3.6955520e+00  -1.5901954e+00   1.9774805e+00  -5.3609543e+00   3.6386431e+00  -3.6625825e+00   1.4509414e+00  -1.3863689e+00   3.7072403e+00  -2.8721881e+00  -2.1043913e+00   4.8807886e+00   1.5962220e+00   5.2270063e+00   6.3178291e-01  -1.2527866e+00   2.3373802e+00   1.0389471e+00   2.2416027e+00   3.0818805e+00   1.4044771e+00  -1.8494593e+00   5.5324448e-01  -3.3084976e+00  -1.2603864e+00  -2.0556103e+00  -4.4738323e+00  -2.8753905e+00  -2.3383080e+00   1.3760867e+00  -3.3773380e+00   1.6250957e+00  -1.7215746e+00  -7.1986646e-01  -8.4482984e-01  -2.1285162e+00  -5.2401329e-01   9.3297520e-02   4.8471040e-01   9.4263913e-01   8.4355991e-01  -1.2684896e+00   4.5519274e-01
  -1.1111150e+00  -1.7723144e+00   1.0805781e+00  -4.7716526e-01  -9.3078544e-01  -2.6457159e+00   1.7259226e+00   2.2003551e+00  -8.4761473e-02  -2.4411372e+00  -1.6379200e+00   2.7298751e+00  -1.2791892e-01   1.0103177e+00   4.8090534e-01   6.1792873e-01  -4.3731780e+00  -7.9416555e-01  -9.2425198e-01   7.9569849e-01  -5.2159282e+00   2.3455425e+00   3.6746376e-01  -6.3063805e-01  -2.7452503e+00   1.0060561e+00  -2.3841372e+00  -3.3644610e+00  -1.1885447e+00   6.2359821e-01  -5.3454070e-01  -5.3828576e-01   3.8432029e+00   5.5448289e+00   4.4348035e+00   1.0115698e+01  -5.4165179e-01   5.7568217e+00  -3.9240808e+00   3.7135433e+00  -1.7525404e+00   3.2142473e+00  -1.0358211e+01  -3.4012783e+00  -6.4383190e+00   3.4830777e+00  -1.0611169e+01  -5.5028208e+00  -2.9192549e+00   1.2462763e+00  -6.7035335e+00   3.0537158e+00  -4.3712050e+00   5.0581049e-01  -2.4101977e+00   3.4027489e+00  -4.2626383e+00  -3.2947089e+00   4.3689584e+00   8.4765636e-01   5.2228602e+00  -4.4588489e-01  -1.5895772e+00   1.0126036e+00   1.4337676e-01   2.1686909e+00   3.1823950e+00   1.4645302e+00  -2.8102281e+00  -5.9312346e-01  -2.8763421e+00  -2.3596498e-02  -2.5736636e+00  -2.9567776e+00  -3.3004238e+00  -7.8179616e-01   3.6767981e+00   3.0527355e-02   1.0562176e+00  -3.8468002e+00  -1.5168779e+00  -2.1949091e+00  -2.0389914e+00  -6.9609991e-01  -5.3931826e-01  -3.2194065e-01   2.2481019e-01   6.9572124e-01  -2.1472539e+00   1.8215866e-01
  -1.3017566e+00  -9.3702043e-01  -1.1747577e-01  -5.6959797e-01   6.5758152e-01  -9.9548562e-01   6.5059819e-01   1.0115908e+00   2.8825096e+00  -1.4747896e+00  -2.9477200e+00   1.7690064e+00  -1.1566113e+00  -2.8225553e-01  -3.8452019e-01   9.1844634e-01  -2.1680036e+00  -1.6710204e+00  -1.0117535e+00  -5.2430773e-01  -3.9217295e+00   1.9476587e+00  -1.0594536e-01  -9.4233047e-01  -1.0216355e+00   8.8159058e-01  -4.5140650e-01  -2.1509367e+00  -1.3669986e+00  -9.2187501e-01  -1.9932599e+00  -2.6379192e+00   2.1224917e+00   3.7700321e+00   3.8902709e+00   7.9596768e+00   1.7200354e+00   4.2386119e+00  -3.0781544e+00   2.5538433e+00  -3.9529810e+00   1.6872936e+00  -4.8131045e+00   1.5809092e-02  -8.4629931e-01   3.2377914e+00  -4.8880148e+00  -5.8621326e-01  -7.2385870e-01   2.3038010e+00  -3.8052374e+00   3.7472770e+00  -2.1072874e+00   2.0114499e+00  -7.3840771e-01   2.5822824e+00  -1.9911289e+00  -1.5230131e+00   4.3797235e+00   2.2885499e+00   5.2854533e+00   1.0704155e+00  -1.5728155e+00   1.0515952e+00   1.4224562e+00   2.5378016e+00   1.9098587e+00   1.1992718e+00  -1.3743143e+00  -3.7670279e-01  -4.4891502e+00  -1.9914007e+00  -3.3239213e+00  -4.3768242e+00  -4.1045456e+00  -3.4051203e+00  -3.3704246e-01  -4.2894864e+00   2.5957504e+00  -1.8274941e+00  -6.0069647e-01  -5.8450082e-01  -1.8043068e+00  -1.0770615e+00   1.0045553e+00   1.2376697e+00   3.1833721e+00   1.2118934e+00  -7.7651298e-01   8.5881626e-01
  -2.1873820e+00  -1.2697316e+00  -2.3051482e-01  -4.0123495e-01   3.0905574e-01  -1.7466969e+00   7.6154901e-01   8.8512408e-01   3.2644833e+00  -1.7186703e+00  -3.5569333e+00   1.5278818e+00  -1.5540952e+00  -8.7594685e-01  -3.7443036e-01   1.2658996e+00  -2.1664030e+00  -2.1644351e+00  -1.1919432e+00  -3.5187423e-01  -4.0377558e+00   1.5889442e+00   5.0647194e-01  -2.8275618e-01  -1.4105009e+00   9.5715560e-01  -1.5172996e+00  -2.4652397e+00  -1.8176910e+00  -1.6015592e+00  -2.1071406e+00  -2.1890152e+00   2.6685812e+00   4.1013427e+00   3.4245387e+00   7.8479249e+00   1.7902731e+00   3.0886663e+00  -2.4365434e+00   1.4289673e+00  -4.1203389e+00   1.3115693e+00  -3.8024901e+00   9.4217013e-01  -1.5340980e-01   3.5454197e+00  -3.5742060e+00  -5.1269876e-01  -5.6922738e-01   2.7999701e+00  -2.9975171e+00   3.6311849e+00  -1.0522891e+00   1.4493870e+00  -6.3086661e-01   1.9822810e+00  -2.6032214e+00  -2.0106101e+00   2.6606541e+00   1.3097292e+00   4.1068286e+00   3.5772937e-01  -2.6241130e+00  -3.1976110e-02   9.1691733e-01   2.7965340e+00   1.1229743e+00   9.8277452e-01  -1.3209773e+00  -1.0075756e+00  -3.9325055e+00  -1.0873813e+00  -3.0928026e+00  -3.9788886e+00  -4.4954310e+00  -3.7004868e+00  -3.3781778e-01  -3.0810584e+00   2.2034897e+00  -1.9005170e+00  -9.2389569e-01   2.7113270e-02  -1.4569123e+00  -1.2124483e+00   1.0944238e+00   1.9719774e+00   4.5217103e+00   1.4097375e+00  -1.0533973e+00   6.7198007e-01
  -1.5276054e+00  -9.7689544e-01  -2.7619884e-01  -1.6640544e-01  -3.4144432e-02  -9.6382690e-01   6.4473557e-01   1.0728339e+00   3.2556173e+00  -1.6084582e+00  -3.7818340e+00   2.2961167e+00  -2.4231500e+00  -1.8644475e-01  -8.2874498e-02   2.4499353e+00  -1.5758523e+00  -2.0915861e+00  -1.5178657e+00   2.0639618e-01  -4.4500486e+00   3.6775635e+00   9.0666243e-01   8.2744850e-01  -2.6697763e+00   2.4969534e+00  -1.0875591e+00  -1.5580573e+00  -2.2908263e+00  -2.9493716e+00  -1.6447534e+00  -3.2700729e-01   2.3935648e+00   3.7393471e+00   4.3359379e+00   8.3742398e+00   1.7849458e+00   1.7545073e+00  -2.9318466e+00   1.1671651e+00  -1.7055777e+00   1.9419266e+00  -3.4751419e+00   1.0759132e+00  -2.2278167e-01   3.7399748e+00  -3.4339882e+00  -6.1475064e-01  -1.1849077e+00   1.9766980e+00  -3.5800652e+00   3.1835890e+00  -7.6443525e-01   2.4196152e+00  -1.0179067e+00   2.0000785e+00  -1.5043170e+00  -2.0209956e+00   2.2582522e+00   8.2362465e-01   4.1149846e+00  -2.4427644e-01  -1.7786000e+00  -3.8222229e-01   7.3987038e-01   1.7817529e+00   6.0482764e-01   1.0828322e+00  -1.5093203e+00  -1.4306439e+00  -3.0450948e+00   1.2389125e+00  -1.7630854e+00  -3.1140955e+00  -2.9506846e+00  -3.6921988e-01   1.1824900e+00  -7.5279223e-01   2.4856004e+00  -1.0441411e+00  -4.3358042e-01   9.5443393e-01  -1.5371626e+00  -7.2934776e-01   1.4086839e+00   2.5623493e+00   4.5106236e+00   2.3049764e+00  -6.4492015e-01   4.4595030e-01
[truncated: 1,027,434 more chars]
