# Supplementary material for: Autistic traits and individual brain differences: functional network efficiency reflects attentional and social impairments, structural nodal efficiencies index systemising and theory-of-mind skills
Source: Mol Autism. 2021 Jan 21;12:3. doi: 10.1186/s13229-020-00377-8 (PMC7818759; doi:10.1186/s13229-020-00377-8)
Supplement: Supplementary file 7 — Additional file 7. Nuisance regressors. Nuisance regressor time series for each subject, as floating-point values in ASCII text format. [file 13229_2020_377_MOESM7_ESM.zip › Paul_Arora_et_al_data/Physiological/BBC/NuisancesRegdour_rsfMRI_aal90_TimeSeries/NuisancesRegdOut_aal90_subj02.txt]

  -8.3957891e-01   3.3525536e-01   1.1209717e+00  -1.3180229e+00   2.0421427e+00   1.7663961e-01   1.0970503e+00  -1.0750346e+00   1.0900458e+00  -1.2607010e+00  -6.5384418e-01  -7.4156180e-01   2.3419888e-01  -4.2682837e-01   1.7734021e+00  -8.1939449e-01  -1.4419469e+00  -2.1393781e-01   5.7011962e-01   1.2851576e-01  -3.4848290e-01  -6.6776684e-01  -3.0222860e-01  -1.0904360e+00  -5.6846384e-01   7.2056549e-01   4.7569599e-01  -6.0853992e-02   2.3166931e+00   8.3274809e-01   2.2933376e+00   3.5455087e+00   9.3296542e-01   2.0059606e+00   6.0329309e-01   1.0905057e+00  -1.4749387e+00   3.8388499e-01   6.8440664e-01  -1.0940443e-01   3.1493590e+00  -1.3826419e+00   9.0483316e-01   1.4269073e-01   4.6488511e-01   5.0113645e-01  -5.0554536e-01  -2.1157842e+00  -4.4523686e-03  -5.7503337e-01  -1.0028031e+00  -1.1691564e+00  -8.2885051e-01  -1.2554311e-01  -1.7007279e+00  -4.6961870e-01  -1.1526105e+00  -3.6204426e-01   7.9894907e-01   1.0945802e+00   6.6999048e-02   4.0911708e-01   5.4616216e-01   5.1269775e-01   6.8619465e-01   1.0910784e+00   1.3002849e+00   1.6591137e+00  -7.7594215e-01   6.1524648e-01  -1.8112136e+00  -2.0062562e+00  -5.5206016e-01   2.1822025e-02  -1.8330588e+00  -2.3119427e+00   3.5259319e+00  -3.0695452e+00   1.6085234e+00  -1.2303052e+00  -9.1418964e-01   1.2065368e-01   6.1948855e-01  -1.1514278e+00  -1.1846325e+00  -3.0942014e-01   8.0304416e-01  -2.1582180e-01  -9.1522671e-01   2.0107429e-01
  -8.9958579e-01   1.0439383e-01   9.6597323e-01  -1.6595637e+00   2.4373524e+00   1.5091619e-01   1.2381130e+00  -1.0707513e+00   1.9552600e+00  -8.8309116e-01  -3.4904739e-01  -5.8285481e-01   7.8051006e-03  -3.4484480e-01   1.0484666e+00  -1.3798747e+00  -1.3280276e+00  -2.0778617e-02   4.6373805e-01  -2.9680747e-01  -7.9721165e-01  -8.5350371e-01  -1.0231448e+00  -1.5871551e+00  -1.6135942e+00   1.2945373e+00   6.3896147e-01   2.0467619e-01   3.0197763e+00   3.2308147e-01   2.0665792e+00   4.3909415e+00   1.2888569e+00   2.7805275e+00   1.2722444e-01   1.6518369e+00  -1.4785351e+00   1.8868873e-01   8.7695455e-01  -8.0223180e-01   3.3488902e+00  -7.5958781e-01   1.1632964e+00  -3.4368503e-01   6.7324334e-01   1.1853623e-01  -6.6134242e-01  -2.8468080e+00  -1.9756012e-01  -8.6951188e-01  -9.5326103e-01  -1.1874103e+00  -1.1878545e+00   1.6424659e-01  -1.7524818e+00  -3.3574843e-01  -7.1130456e-01  -3.5185140e-01   1.2543283e+00   1.0529162e+00   1.0491730e+00   6.5515174e-01   8.8321827e-01   1.1242577e+00   1.7162216e-01   1.1338500e+00   1.4844338e+00   1.4316746e+00  -7.4871304e-01   7.7494690e-01  -2.6738705e+00  -2.0363540e+00  -7.3609186e-01   6.5374424e-01  -3.2454260e+00  -1.9476518e+00   4.0642184e+00  -2.9529532e+00   2.0202724e+00  -1.9022486e+00  -1.1124489e+00   7.4663283e-01   7.9472453e-01  -1.8453787e+00  -1.3188229e+00  -7.2992817e-01   1.6302264e-01  -7.1327395e-01  -7.1524316e-01   4.4788563e-01
  -1.3825375e+00   3.9452068e-01   7.9217826e-01  -1.3681648e+00   2.1979328e+00   4.2192083e-01   1.4732105e+00  -1.7475393e-01   2.9312939e+00   2.3441494e-02  -1.8557905e-01   2.6931750e-01  -4.8725224e-02   4.1083073e-01   2.2829279e-01  -1.0350849e+00  -1.6059611e+00   1.9443669e-01   7.3899889e-03  -4.6078044e-01  -8.8732666e-01  -4.1510576e-01  -1.0794532e+00  -1.9859428e+00  -2.2608058e+00   1.7190881e+00   5.8074645e-01   8.0036667e-01   2.6124356e+00  -4.1079362e-01   1.2754356e+00   3.7080083e+00   1.0622814e+00   3.1837229e+00  -6.5206443e-01   1.8931536e+00  -1.4258924e+00  -3.0524617e-01   1.1416029e-01  -1.2175826e+00   1.7750038e+00   1.2781780e-01   2.5182451e-01  -1.2119422e+00   5.1656103e-02  -7.8221675e-01  -1.6278435e+00  -3.6643084e+00  -8.0500507e-01  -1.0881629e+00  -1.0563733e+00  -1.5689940e+00  -7.2743613e-01  -8.5828524e-02  -2.1726282e+00  -5.3402106e-01  -7.6950307e-01  -1.6410430e-01   1.0221621e+00   1.7244447e+00   1.9722748e+00   1.4911406e+00   1.2849848e+00   1.6109822e+00  -4.3352978e-03   2.2132504e+00   8.4051911e-01   1.5224067e+00  -1.0331862e+00   6.7208026e-01  -2.9363315e+00  -7.3486696e-01  -1.3138728e+00   2.4648241e-01  -4.1485935e+00  -1.1973887e+00   4.0803297e+00  -2.4339694e+00   1.4480590e+00  -1.7450834e+00  -1.1198341e+00   9.3486921e-01   4.6029472e-01  -1.9326650e+00  -1.0555014e+00  -4.9799974e-01  -3.1234814e-01  -5.1624612e-01  -4.7579718e-01   5.5296012e-01
  -1.3040378e+00   4.6642869e-01   8.5908136e-01  -1.3490806e+00   2.3016963e+00   9.2856562e-01   1.3790165e+00  -4.9366026e-01   3.3388265e+00   2.2073158e-01  -7.8734819e-01   4.1778877e-01   1.5216218e-01   6.3288804e-01   7.6079173e-01  -5.4556578e-01  -2.7395004e+00  -5.7380918e-01  -4.1738353e-01   1.2486862e-01  -9.1085889e-01  -4.2379501e-01  -9.3848480e-02  -1.3536424e+00  -2.1715168e+00   2.6151436e+00   5.7170214e-01   1.0702706e+00   1.6654864e+00  -1.2161886e+00   2.1241800e+00   3.9522568e+00   4.6742322e-01   3.4628448e+00   9.9592733e-01   3.6091493e+00  -1.4514039e+00  -8.7282925e-01   1.3918665e-01  -1.2084564e+00   1.0623000e+00   3.1436091e-01   4.8217403e-01  -8.0123830e-01  -1.3908876e-01  -5.9482447e-01  -1.1344514e+00  -3.6112123e+00  -8.0674528e-01  -1.3243821e+00  -1.2168896e+00  -1.5029748e+00  -1.0214841e+00   2.4275818e-02  -2.4599427e+00  -5.0737920e-01  -1.2377050e+00  -3.2772997e-01   8.3313592e-01   1.3708054e+00   2.2090747e+00   1.7239725e+00   6.1585424e-01   1.5639931e+00   1.0197374e+00   2.8736576e+00   8.1399974e-01   2.2889442e+00  -1.1564809e+00   9.5266726e-01  -2.3588981e+00  -7.0655863e-01  -1.1380802e+00  -7.3785361e-02  -3.7781458e+00  -1.5449302e+00   3.1789371e+00  -3.0386094e+00   1.3418566e+00  -3.4464288e+00  -1.2093688e+00  -1.6907557e-01  -2.4325285e-02  -2.0372686e+00  -8.1235264e-01  -6.8807849e-02   1.6266308e-01  -1.7443077e-01  -5.5221470e-01   5.5040753e-01
  -1.2455555e+00   1.2234143e-01   1.2492528e+00  -1.9841783e+00   2.1608032e+00   7.0992590e-01   1.6797308e+00  -1.2448779e+00   3.3244058e+00  -2.3916082e-01  -4.7471620e-01   4.1698413e-01   7.0370314e-01   8.3502066e-01   1.6987291e+00  -1.4961518e-01  -2.5995021e+00  -7.8841014e-01  -8.5851731e-01   1.2375922e-01  -8.4434551e-01  -4.7077976e-01   9.0605092e-01  -1.3204633e+00  -1.0546235e+00   2.1004476e+00   7.6567595e-01   9.2052614e-01   1.2124828e+00  -9.9096290e-01   2.3534030e+00   2.5265591e+00  -1.2207167e-01   3.7551021e+00   1.9652858e+00   4.9087473e+00  -6.5723302e-01  -6.1088833e-01   1.0071243e+00  -1.2212966e+00   1.5553654e+00   2.9483402e-01  -1.9200592e-02  -3.7714339e-01  -9.7779534e-01  -2.1209222e-01  -1.1039301e+00  -3.0481788e+00  -1.5891295e+00  -1.6146856e+00  -2.0630966e+00  -1.1614746e+00  -1.5053476e+00  -7.6518868e-01  -3.4825053e+00  -8.7601431e-01  -1.5668025e+00  -6.9671458e-01   8.9389768e-01   9.4964826e-01   2.4027334e+00   1.5004066e+00   1.1504474e+00   1.0641399e+00   4.0443305e+00   3.3048363e+00   1.5361397e+00   3.5539312e+00  -9.5343715e-01   9.0180482e-01  -1.3973979e+00  -1.5341256e+00  -1.3943927e-01   6.1911772e-02  -2.3412428e+00  -1.9476932e+00   2.4543706e+00  -3.3295175e+00   1.5694070e+00  -3.2640762e+00  -5.9461987e-01  -1.0319489e+00   7.5937878e-02  -1.8814707e+00  -1.2057209e-01   3.4383928e-01   1.2518916e+00  -1.2794608e-01  -8.0882232e-01   3.7510043e-01
  -1.6905945e+00   8.7935781e-02   1.0105696e+00  -2.4155126e+00   2.5012691e+00   9.2745166e-01   1.8700553e+00  -5.9471984e-01   4.1263874e+00   6.8118878e-01   2.2852984e-01   1.3282585e+00   8.3408202e-01   1.7236952e+00   4.4737868e-01  -3.8200070e-01  -2.2341503e+00   6.1273132e-02  -9.9054843e-01  -7.1792830e-01  -1.4553764e+00  -1.8123582e-01  -1.5188227e-01  -2.3251438e+00  -2.6304397e+00   2.6853380e+00   7.1166792e-01   1.4775311e+00   1.9463505e+00  -1.7502176e+00   1.0664807e+00   2.4176130e+00   9.2581405e-02   3.8565696e+00   1.1378246e+00   4.5727071e+00  -4.5898794e-01  -1.1031901e+00   1.1534308e+00  -1.4874609e+00   1.1745494e+00   1.7696832e+00  -6.6580071e-01  -1.6641726e+00  -1.3751599e+00  -1.6096714e+00  -1.8864396e+00  -4.2399690e+00  -2.0250466e+00  -2.2286747e+00  -2.0254499e+00  -1.2856350e+00  -1.6991091e+00  -7.3668923e-01  -3.7401235e+00  -6.2758978e-01  -1.0253886e+00  -6.0052765e-01   1.4442837e+00   1.4538352e+00   3.9366480e+00   2.4290635e+00   2.1346924e+00   2.1248160e+00   3.8372210e+00   4.1432147e+00   1.4595985e+00   2.8877135e+00  -1.1243115e+00   7.8413738e-01  -2.6278900e+00  -7.1332612e-01  -6.2014831e-01   3.3147176e-01  -4.4824415e+00  -1.0011420e+00   2.4649759e+00  -3.4738244e+00   1.4864579e+00  -2.6524641e+00  -6.6331410e-01   1.5128365e-02   1.5545028e-01  -2.1568617e+00  -8.3589366e-02   1.6924436e-01   5.1982227e-01  -5.1122875e-01  -3.5375069e-01   4.9742144e-01
  -1.8438251e+00   1.1782042e-01   5.3711699e-01  -1.9309573e+00   2.3158300e+00   1.2071666e+00   1.7996833e+00  -7.0089644e-02   4.7201146e+00   1.2691394e+00   2.8954593e-01   1.8915307e+00   8.1522209e-01   2.2421018e+00  -1.2799725e-01  -3.8654094e-01  -2.5979791e+00   6.3398819e-02  -1.0240258e+00  -4.3063166e-01  -1.8076715e+00  -2.0563332e-02  -5.0422615e-01  -2.6864765e+00  -4.3981976e+00   2.1792268e+00   4.2900092e-01   1.4520747e+00   1.2591815e+00  -1.6164718e+00   1.0917998e+00   2.0898550e+00   4.1147968e-01   4.5848267e+00  -3.2928760e-02   4.3214494e+00  -6.5554850e-01  -1.1736558e+00   4.7522608e-01  -1.6454260e+00   5.0449999e-01   1.5397286e+00  -7.7846148e-01  -1.5664415e+00  -1.1406797e+00  -1.4868724e+00  -1.6485258e+00  -4.4136725e+00  -1.7375276e+00  -1.8093450e+00  -1.3997124e+00  -1.7185942e+00  -1.1445817e+00  -5.7392343e-01  -3.2216926e+00  -4.3728854e-01  -1.2449085e+00  -4.8818017e-01   1.2754446e+00   2.1077393e+00   4.0759684e+00   3.0844114e+00   1.1965167e+00   2.5986039e+00   1.3617149e+00   4.0008864e+00   4.0475093e-01   3.0694753e+00  -1.2670929e+00   9.0177728e-01  -3.4720931e+00  -8.7478369e-01  -1.5257049e+00   9.0449491e-02  -4.7823733e+00  -1.3793994e+00   1.6531186e+00  -3.4029480e+00   8.5442229e-01  -2.7861340e+00  -1.4956891e+00   4.0547613e-01  -1.2941035e-01  -2.3333796e+00  -8.0422692e-01  -2.3500373e-01  -7.1086444e-01  -5.0431488e-01  -6.4054794e-01   7.1382568e-01
  -1.8187204e+00  -8.5491497e-02   4.2654992e-01  -2.1919404e+00   2.2487973e+00   8.9911769e-01   1.8931544e+00   1.4633175e-01   4.9321420e+00   1.1612696e+00   1.2725149e+00   2.2678772e+00   8.9987992e-01   2.3168167e+00  -4.0801233e-01  -4.0629907e-01  -1.5961288e+00   1.0144911e+00  -8.5796611e-01  -6.1188714e-01  -2.2477389e+00   1.1202860e-01  -1.1050050e+00  -3.1875697e+00  -5.1816873e+00   1.3680349e+00   2.9315458e-01   1.2480753e+00   1.8087919e+00  -8.9881215e-01   3.7022367e-01   1.3360942e+00   6.5244588e-01   4.8467215e+00  -1.6754163e+00   3.6645272e+00  -4.3634554e-01  -8.3643728e-01   2.8558498e-01  -2.1599517e+00   8.0384679e-01   1.9692816e+00  -1.6057433e+00  -2.2011553e+00  -1.4686892e+00  -2.0491228e+00  -1.8965683e+00  -4.7532693e+00  -1.8808878e+00  -1.9558199e+00  -1.1623361e+00  -1.8714940e+00  -1.0180620e+00  -5.1421622e-01  -3.5466935e+00  -6.7406076e-01  -9.2674563e-01  -3.9457093e-01   1.7342394e+00   2.1396709e+00   4.5620027e+00   3.2630010e+00   1.8601820e+00   2.9205009e+00   6.1823639e-01   3.8143307e+00   1.6728016e-02   2.6515190e+00  -1.1218961e+00   6.4062119e-01  -3.9401823e+00  -1.1600042e+00  -1.2587966e+00   8.9011561e-01  -4.6834207e+00  -5.8110690e-01   8.5096803e-01  -3.7435362e+00   9.0435380e-01  -1.3297725e+00  -1.6417086e+00   1.5780187e+00   4.6452046e-02  -1.9109730e+00  -1.0188849e+00  -3.3556641e-01  -1.1084092e+00  -1.0875111e+00  -7.3504926e-01   6.6576885e-01
  -1.8132149e+00  -4.6650033e-02   4.9126914e-01  -2.3231939e+00   2.2209119e+00   9.9881607e-01   1.9738364e+00   2.8696973e-01   5.2051738e+00   1.2905697e+00   1.6129012e+00   2.5705392e+00   1.2054304e+00   2.4596202e+00  -3.3281837e-01  -1.9343445e-02  -1.3417514e+00   1.4272388e+00  -9.5595220e-01  -6.3789381e-01  -2.4342183e+00   3.1488090e-01  -8.5193852e-01  -3.1453467e+00  -4.9833987e+00   1.1531166e+00   2.4177102e-01   1.3640196e+00   1.6187020e+00  -7.5709127e-01  -1.5350555e-01   5.0537209e-01   4.3951474e-01   4.1923613e+00  -1.7552634e+00   3.3905553e+00  -2.0750759e-01  -8.0510733e-01   2.2771389e-01  -2.1352395e+00   5.7388357e-01   2.4168711e+00  -2.4505125e+00  -2.7005954e+00  -2.0689146e+00  -2.6799167e+00  -2.1363933e+00  -4.9222383e+00  -2.0259246e+00  -2.2586541e+00  -1.0981566e+00  -2.0444401e+00  -1.0679309e+00  -5.9626496e-01  -3.8747679e+00  -8.5904752e-01  -9.3348570e-01  -2.9592959e-01   1.8138788e+00   2.0328847e+00   4.9820742e+00   3.4320188e+00   2.2360019e+00   3.0208582e+00   1.3018792e+00   4.2089069e+00  -7.0717095e-02   2.4579401e+00  -1.0026926e+00   4.9858652e-01  -3.7663089e+00  -1.0393018e+00  -1.0347767e+00   1.0609057e+00  -4.5533741e+00  -2.0211931e-01  -3.2467615e-01  -4.3529711e+00   6.1284437e-01  -2.6744035e-01  -1.5555457e+00   1.9582041e+00  -1.2395752e-01  -1.4185202e+00  -7.3051350e-01   1.3960861e-01  -8.9344253e-01  -1.1698032e+00  -7.1489341e-01   6.1226040e-01
  -2.0335608e+00  -2.4417250e-01   3.6224519e-02  -2.3618652e+00   2.0457231e+00   9.1049615e-01   2.0096433e+00   6.3958644e-01   5.4139309e+00   1.8350001e+00   1.9488566e+00   3.0334998e+00   1.4530568e+00   3.1797601e+00  -9.9566835e-01  -1.2078285e-01  -1.1751416e+00   1.6163898e+00  -8.9174475e-01  -8.5135437e-01  -2.7148760e+00   4.6767948e-01  -1.5684234e+00  -3.8020975e+00  -6.3863032e+00   4.3696981e-01  -3.1614241e-02   1.1658308e+00   1.3978859e+00  -5.0900723e-01  -5.9102108e-01  -2.0956393e-02   7.8696949e-01   4.4347619e+00  -2.4843803e+00   2.7203424e+00  -2.7597075e-01  -6.6775021e-01  -4.3374295e-02  -2.0489936e+00   5.8239338e-01   2.5112101e+00  -2.6796864e+00  -2.6933558e+00  -1.9122962e+00  -2.7441691e+00  -1.7453480e+00  -4.7722439e+00  -1.8417830e+00  -1.9996633e+00  -7.6362302e-01  -1.9178476e+00  -8.4172935e-01  -6.5481198e-01  -3.5193263e+00  -4.8330879e-01  -9.8300108e-01  -3.6544677e-01   2.0238336e+00   2.4625717e+00   5.3103075e+00   3.9430697e+00   2.0945668e+00   3.3392235e+00   2.6264802e-01   4.4703365e+00  -3.9318221e-01   2.3842120e+00  -1.0497222e+00   4.5439922e-01  -4.2914414e+00  -1.2544931e+00  -1.7111561e+00   1.0129032e+00  -4.5817435e+00  -2.0950887e-01  -1.4655611e+00  -4.4841515e+00   3.5258801e-01   1.8264754e-01  -2.1019006e+00   2.5361395e+00  -1.5345907e-01  -1.6270832e+00  -1.3392930e+00  -1.3475373e-01  -1.7681479e+00  -1.4031040e+00  -9.4233471e-01   6.8446728e-01
  -2.2012149e+00  -3.1712295e-01  -7.6138450e-02  -2.4078075e+00   1.7195938e+00   9.1519313e-01   2.0772869e+00   9.5746852e-01   5.0524585e+00   2.2764418e+00   2.1166430e+00   3.3502332e+00   1.7250414e+00   3.8122163e+00  -1.4073703e+00   9.2032891e-02  -1.0539569e+00   1.8034122e+00  -1.0875652e+00  -1.0740332e+00  -2.6014134e+00   7.2613203e-01  -1.6847545e+00  -4.3014871e+00  -6.4725588e+00   4.4885036e-01  -2.5798694e-01   1.2068025e+00   8.4980843e-01  -7.2860071e-01  -1.1636822e+00  -1.3550606e+00   5.7168525e-01   3.7980294e+00  -2.1467661e+00   2.0558660e+00  -7.8814898e-02  -7.1121667e-01  -2.0144058e-01  -1.5445051e+00  -9.7912131e-02   3.2274959e+00  -3.4477495e+00  -2.9599781e+00  -2.1611606e+00  -3.2374128e+00  -1.7881746e+00  -4.5316469e+00  -1.8508574e+00  -1.9935071e+00  -6.2223452e-01  -1.5646666e+00  -5.8731888e-01  -4.7393381e-01  -3.4603530e+00  -1.4436159e-01  -8.3442438e-01  -3.4569863e-01   2.1503804e+00   2.6876318e+00   5.6864267e+00   4.3653733e+00   2.4898079e+00   3.3803984e+00   9.8108878e-01   5.0868344e+00  -4.4696135e-01   2.2240725e+00  -1.1521724e+00   3.7811466e-01  -3.7612174e+00  -7.8765436e-01  -2.0965626e+00   5.4186313e-01  -4.1440049e+00   1.5931336e-01  -2.8736701e+00  -4.6857713e+00  -8.6874305e-02   1.1858002e+00  -1.9163643e+00   2.7793323e+00  -1.4929161e-01  -1.3865173e+00  -1.1821398e+00   1.4366753e-01  -1.7915039e+00  -1.1385949e+00  -8.4042170e-01   5.9197839e-01
  -2.1235706e+00  -3.0592371e-01  -1.5711060e-01  -2.2401295e+00   1.6233999e+00   1.0950294e+00   1.9642250e+00   7.8718968e-01   5.1082782e+00   2.3145545e+00   1.7387071e+00   3.2528884e+00   1.9590387e+00   3.8331158e+00  -9.5632306e-01   4.2997896e-01  -1.4635681e+00   1.5286774e+00  -1.0895356e+00  -7.8711772e-01  -2.5549468e+00   7.2705710e-01  -1.1167588e+00  -3.9491740e+00  -6.4144856e+00   1.0011213e-02  -3.8533910e-01   1.0450513e+00   4.4412671e-02  -3.6291352e-01  -8.0133714e-01  -1.8754132e+00   5.2546676e-01   3.0892223e+00  -1.4934314e+00   1.7338549e+00  -1.4715281e-01  -4.4276301e-01  -2.4637928e-01  -9.0014198e-01  -2.7560162e-01   2.7117385e+00  -3.5460483e+00  -2.4602317e+00  -2.1938259e+00  -2.8773693e+00  -1.3090724e+00  -3.9338770e+00  -1.4739612e+00  -1.7695618e+00  -3.2371773e-01  -1.6459368e+00  -5.1867386e-01  -5.2594381e-01  -3.1950040e+00   4.9657213e-02  -1.2148616e+00  -3.1831308e-01   1.8491868e+00   2.6617313e+00   5.2176010e+00   4.3448142e+00   1.8152917e+00   3.2155727e+00   1.0064894e+00   5.0032281e+00  -5.7235152e-01   2.4344802e+00  -1.0538639e+00   5.1326814e-01  -3.4243996e+00  -1.2366420e+00  -2.3462214e+00   1.4731113e-01  -3.4422482e+00  -7.4281865e-01  -4.1944438e+00  -5.2341249e+00  -6.1977932e-01   1.6055365e+00  -2.2455767e+00   2.6117797e+00  -3.9441098e-01  -1.0051266e+00  -1.3063226e+00   4.3551355e-01  -1.8543643e+00  -8.5272893e-01  -1.1220385e+00   5.8240964e-01
  -2.0296382e+00  -4.1377266e-01  -1.9310157e-01  -2.1671912e+00   1.5276780e+00   8.5275306e-01   1.9178277e+00   9.3800456e-01   4.4206196e+00   2.2197531e+00   2.1318673e+00   3.1323413e+00   2.0132629e+00   3.6675091e+00  -1.2394299e+00   3.1230662e-01  -7.1153297e-01   1.8784525e+00  -7.7966913e-01  -1.0170297e+00  -2.5930853e+00   6.9398189e-01  -1.6037288e+00  -4.3032053e+00  -6.3187013e+00  -1.0234831e+00  -4.7831318e-01   7.6979757e-01   2.5079950e-01   5.4942066e-01  -1.2095730e+00  -2.3869244e+00   8.0054019e-01   2.2758295e+00  -2.5498392e+00   2.3650641e-01  -1.5463451e-01  -1.0844659e-03  -1.3652667e-01  -5.7510887e-01   5.0296244e-01   2.2309048e+00  -3.8466183e+00  -2.4887639e+00  -2.0422977e+00  -2.9217586e+00  -1.1829278e+00  -3.4409271e+00  -1.0977218e+00  -1.5230796e+00   1.0669784e-01  -1.6066447e+00  -2.7219653e-01  -4.9734138e-01  -2.5654539e+00   2.7076294e-01  -9.2496536e-01  -1.7977340e-01   2.0474431e+00   2.7691873e+00   4.8494319e+00   4.1900440e+00   2.1075702e+00   3.1648398e+00   2.0797525e-01   4.3351272e+00  -6.5516640e-01   1.8685780e+00  -8.3901631e-01   3.5538750e-01  -3.4352954e+00  -1.5900653e+00  -2.3895050e+00   4.2205565e-01  -3.1937919e+00  -8.3812303e-01  -5.1703930e+00  -5.4244749e+00  -6.8082435e-01   3.1097337e+00  -2.2008586e+00   3.4082504e+00  -1.1477931e-01  -6.8389721e-01  -1.5117235e+00   2.2970391e-01  -2.0760323e+00  -1.0948056e+00  -1.1731627e+00   6.2085068e-01
  -2.0062851e+00  -5.2416434e-01  -6.0436715e-01  -2.2115782e+00   1.4436862e+00   5.7413135e-01   1.7968347e+00   1.1743729e+00   4.8729808e+00   2.5196152e+00   2.1538290e+00   3.0706141e+00   1.8888405e+00   3.6490106e+00  -1.6485626e+00   2.8544741e-01  -4.0042580e-01   2.3592001e+00  -5.9034259e-01  -1.2760836e+00  -2.6365353e+00   7.8783200e-01  -2.1735888e+00  -4.2738701e+00  -6.9902345e+00  -8.9528260e-01  -7.0044112e-01   6.4629141e-01   5.2060751e-01   6.0791269e-01  -1.7751124e+00  -2.2455305e+00   1.1443498e+00   1.5560514e+00  -2.7077345e+00  -8.8514831e-01  -5.0092149e-01   3.2652167e-01  -8.1252811e-01  -4.5695565e-01   2.7376750e-02   2.8752016e+00  -4.0509000e+00  -2.8962124e+00  -1.7331819e+00  -3.3862480e+00  -9.5171915e-01  -3.4597965e+00  -5.9276408e-01  -1.4337969e+00   6.9084467e-01  -1.4046454e+00  -1.5728216e-01   1.1312374e-01  -2.4037200e+00   5.5009228e-01  -6.8574771e-01  -1.7772122e-03   2.2407470e+00   2.5971338e+00   5.0385015e+00   4.1860920e+00   2.2004433e+00   3.3071714e+00  -4.8924278e-01   4.5274916e+00  -7.5109983e-01   8.0630273e-01  -7.7968496e-01   3.2584862e-01  -3.4406794e+00  -1.2094622e+00  -2.9575216e+00   5.4524702e-01  -3.3244658e+00  -1.9400395e-01  -6.0050857e+00  -5.7271571e+00  -8.8587702e-01   4.0236588e+00  -2.7252593e+00   4.4935785e+00  -1.3929813e-01  -2.9500276e-01  -1.8887885e+00   4.7142940e-01  -2.7653407e+00  -1.2672902e+00  -1.1276281e+00   6.0155024e-01
  -1.8693615e+00  -4.5143664e-01  -5.5542513e-01  -1.8315326e+00   1.2091867e+00   6.9613530e-01   1.6935713e+00   1.4819572e+00   4.5219644e+00   2.4202725e+00   2.3461858e+00   3.0227612e+00   1.8162996e+00   3.4832900e+00  -1.3904269e+00   4.7284125e-01  -9.6231310e-02   2.4852618e+00  -2.3683192e-01  -1.0121028e+00  -2.5735998e+00   8.6677206e-01  -2.1410913e+00  -4.4233052e+00  -7.0840902e+00  -1.8143386e+00  -7.8719432e-01   3.3417521e-01   3.0613744e-01   1.3863469e+00  -1.6375483e+00  -2.9306492e+00   1.3003680e+00   1.1138047e+00  -3.2187036e+00  -1.9160796e+00  -7.1287125e-01   4.6197684e-01  -1.1661915e+00  -1.2956023e-01  -1.9864565e-01   2.0649931e+00  -4.3221492e+00  -2.4562832e+00  -1.5796239e+00  -3.1067046e+00  -7.4953793e-01  -2.7283798e+00  -2.4987906e-01  -1.0749543e+00   1.0044589e+00  -1.2593470e+00   2.4004074e-01   9.4299919e-02  -1.9484170e+00   7.9515792e-01  -6.5901299e-01   5.8766209e-02   1.9733100e+00   2.6669308e+00   4.2479247e+00   4.0723899e+00   2.5017668e+00   3.2662841e+00  -1.1518266e+00   3.9229161e+00  -1.2662989e+00   4.4658941e-01  -7.5036157e-01   5.7860661e-02  -3.1447278e+00  -1.2494894e+00  -2.9938485e+00   2.1526335e-01  -2.4124574e+00  -5.4737921e-01  -6.7128939e+00  -5.9668046e+00  -1.2656028e+00   4.9024055e+00  -2.8055618e+00   4.7115323e+00  -1.0884885e-01   1.4171753e-01  -2.1245934e+00   2.4158092e-01  -2.8991085e+00  -1.3253004e+00  -1.3153049e+00   3.3756438e-01
  -1.5912848e+00  -6.1434043e-01  -3.6096956e-01  -1.6816607e+00   8.6340594e-01   4.5063663e-01   1.6449459e+00   1.0743713e+00   3.8998477e+00   2.1003593e+00   1.9915557e+00   2.3813550e+00   2.0116365e+00   3.1386277e+00  -6.6926383e-01   7.3277985e-01  -5.4773167e-02   1.8461858e+00  -2.7014999e-01  -8.6992320e-01  -1.9711714e+00   7.8130889e-01  -1.3555182e+00  -3.9434871e+00  -5.3447695e+00  -2.3338900e+00  -7.0948349e-01  -4.2509253e-03  -4.0325657e-01   1.8812055e+00  -1.2869837e+00  -3.7452183e+00   9.7251558e-01   3.1931023e-02  -2.0949768e+00  -2.2994111e+00  -6.5363583e-01   8.5969632e-01  -9.7538135e-01   4.5535146e-01   1.1482813e-01   1.1543838e+00  -4.2502014e+00  -1.5237932e+00  -1.4447977e+00  -2.2810237e+00  -1.3630290e-01  -1.3749155e+00   4.8398688e-02  -5.9930615e-01   9.5380053e-01  -6.4095721e-01   3.3161191e-01  -1.0127466e-01  -1.6258978e+00   9.2499958e-01  -8.6349815e-01  -1.1643418e-01   1.7095342e+00   2.2364603e+00   3.3777972e+00   3.3522384e+00   2.4628315e+00   2.3740826e+00   3.4078864e-01   3.5371142e+00  -7.1852781e-01   6.1100655e-01  -5.1160184e-01  -2.2222380e-02  -1.7084728e+00  -1.6367712e+00  -2.7361256e+00  -2.9399637e-01  -7.1077664e-01  -1.3389649e+00  -7.6899428e+00  -6.1483856e+00  -1.2453802e+00   5.2406771e+00  -2.4632598e+00   4.0770567e+00  -1.9936589e-02   4.9238482e-01  -1.8322954e+00   4.5595772e-01  -2.2520291e+00  -9.7704751e-01  -1.5029858e+00   1.8427624e-01
  -1.6050167e+00  -5.4183343e-01  -4.6330468e-01  -1.4849598e+00   7.9893036e-01   4.4913012e-01   1.5174790e+00   1.4169955e+00   3.6463096e+00   2.3247365e+00   1.9377251e+00   2.2106121e+00   1.7344874e+00   2.9894356e+00  -9.8074485e-01   7.1218046e-01   2.3855216e-01   1.8912811e+00   6.1688098e-02  -1.0652046e+00  -1.8458422e+00   8.3530044e-01  -1.8131386e+00  -4.0654268e+00  -5.4522101e+00  -2.4964058e+00  -7.5019315e-01  -4.9262418e-02  -1.5992959e-02   2.2591098e+00  -1.4351884e+00  -3.3815029e+00   1.2147111e+00  -5.7090715e-01  -2.5708935e+00  -3.3382734e+00  -1.0431903e+00   8.4705936e-01  -1.2697283e+00   6.9142702e-01   1.0691127e-02   7.9453351e-01  -4.2028932e+00  -1.4276089e+00  -1.0772879e+00  -2.3328999e+00  -1.9829917e-02  -9.4364084e-01   4.2521541e-01  -5.1864785e-01   1.2309546e+00  -4.8450184e-01   5.6055377e-01  -1.2046664e-01  -1.0692326e+00   1.2520839e+00  -6.7460317e-01  -1.9692145e-02   1.7625044e+00   2.3088667e+00   3.0276959e+00   3.2985662e+00   2.9442675e+00   2.4393981e+00  -2.7893464e-01   3.2064667e+00  -7.7199266e-01  -1.3804247e-01  -4.9154191e-01  -1.9726385e-01  -1.6350717e+00  -1.1790239e+00  -2.8225343e+00  -3.1945998e-01  -7.0028439e-01  -1.2291795e+00  -7.7955448e+00  -6.1674340e+00  -1.2176851e+00   5.5843836e+00  -2.5114554e+00   4.4453761e+00   1.2624147e-02   6.7453861e-01  -2.0311482e+00   1.8346779e-01  -2.5212072e+00  -1.1691829e+00  -1.3819174e+00   8.1181711e-03
  -1.5046101e+00  -3.9007607e-01  -6.9480841e-01  -1.0677608e+00   5.0210355e-01   3.9787705e-01   1.2566223e+00   1.7443771e+00   3.5694777e+00   2.4997853e+00   1.5297638e+00   1.8687624e+00   1.2401645e+00   2.6719176e+00  -1.1375174e+00   8.5362368e-01   3.4814803e-01   1.8173898e+00   1.7258793e-01  -1.1006910e+00  -1.5208094e+00   9.2545454e-01  -1.9595416e+00  -3.6787516e+00  -5.3834138e+00  -2.2275218e+00  -8.5747889e-01  -7.4931127e-02   8.7060433e-02   2.5227916e+00  -1.4874259e+00  -2.8970653e+00   1.2466159e+00  -1.2573948e+00  -2.8706958e+00  -4.1969002e+00  -1.5318363e+00   9.1875225e-01  -2.0736129e+00   8.3021645e-01  -8.4265266e-01   6.8591746e-01  -4.0470557e+00  -1.3076433e+00  -5.5685786e-01  -2.3187459e+00   2.0132893e-01  -4.7030969e-01   9.4672436e-01  -3.7177820e-01   1.6663729e+00  -5.0493743e-01   9.8513285e-01   1.6668697e-01  -5.6245376e-01   1.3985685e+00  -5.3169370e-01   2.2967176e-01   1.5809685e+00   2.2430300e+00   2.5895504e+00   3.1702292e+00   2.8729290e+00   2.3105011e+00  -1.2195047e+00   2.9051446e+00  -1.0564048e+00  -9.2345286e-01  -4.7959631e-01  -2.0796526e-01  -1.2723595e+00  -5.5695264e-01  -3.0874059e+00  -5.1088211e-01  -3.7075364e-01  -9.6733997e-01  -7.8156238e+00  -5.9029199e+00  -1.3587911e+00   5.7572120e+00  -2.7045050e+00   4.6904965e+00  -1.6785481e-01   1.1043569e+00  -2.1511867e+00   1.5750119e-01  -2.8163992e+00  -1.1554820e+00  -1.2358556e+00  -1.3232598e-01
  -1.5478413e+00  -9.4769260e-02  -9.5194487e-01  -6.0109303e-01   1.8175642e-01   4.9156160e-01   8.8044399e-01   2.2362362e+00   3.4673009e+00   2.8237167e+00   9.6046757e-01   1.8899491e+00   7.7586330e-01   2.6878175e+00  -1.2957602e+00   1.2753354e+00   1.9461118e-02   1.6973194e+00   1.6327922e-01  -1.0490606e+00  -1.1370012e+00   1.1224226e+00  -1.9300654e+00  -3.1240968e+00  -5.5690208e+00  -1.4414129e+00  -1.0387417e+00   7.3599366e-02  -1.7476187e-03   2.0525821e+00  -1.5099398e+00  -2.3199610e+00   1.0452488e+00  -1.8432811e+00  -2.4581039e+00  -4.5484561e+00  -2.0928839e+00   6.2461383e-01  -2.9781456e+00   1.1148324e+00  -2.3364446e+00   1.0112224e+00  -3.7953860e+00  -1.2509390e+00  -2.3812710e-01  -2.5289346e+00   3.0269941e-01  -6.6221344e-02   1.3048515e+00  -3.3676658e-01   1.8698017e+00  -2.3640127e-01   1.3615573e+00   4.7521835e-01  -3.2991880e-01   1.6817166e+00  -4.2198131e-01   4.3086351e-01   1.1417121e+00   2.1407788e+00   2.1622990e+00   3.2429522e+00   2.8881395e+00   2.3103896e+00  -1.6879581e+00   3.2411933e+00  -1.5357488e+00  -1.7151362e+00  -7.2675487e-01  -2.5654536e-01  -6.7366564e-01   8.0422802e-01  -3.5306905e+00  -1.1395765e+00  -3.1711833e-01  -3.9637144e-01  -7.7464441e+00  -5.4132133e+00  -1.6648282e+00   5.3533555e+00  -2.8008787e+00   4.4814511e+00  -4.6422583e-01   1.6020852e+00  -2.0996737e+00   3.9787601e-01  -2.9441279e+00  -8.8161429e-01  -9.2738271e-01  -3.4763417e-01
  -9.9513675e-01  -1.9164969e-01  -8.0832971e-01  -3.8934807e-01   3.3337641e-01   5.4674889e-01   5.4142403e-01   1.8139016e+00   3.6453679e+00   2.4392924e+00   5.1243957e-01   1.0630614e+00   2.6426272e-01   1.6426908e+00  -7.2846110e-01   1.0818891e+00  -3.0102100e-02   1.3157050e+00   3.2367581e-01  -8.7537001e-01  -8.7902852e-01   8.4589060e-01  -1.5175065e+00  -2.2172694e+00  -4.6816265e+00  -6.0199791e-01  -8.1571800e-01   2.1655643e-02   2.9135496e-01   1.8765426e+00  -9.0670202e-01  -1.2979170e+00   1.0505906e+00  -2.4417227e+00  -1.4411260e+00  -4.3645982e+00  -2.3542818e+00   5.3838563e-01  -2.9511120e+00   9.6295227e-01  -2.4918672e+00   5.7845653e-01  -2.9038926e+00  -6.8421883e-01   4.0646837e-01  -2.0063687e+00   8.0488770e-01   4.1371393e-01   1.7918094e+00  -2.3458376e-01   2.1121853e+00   1.2441110e-01   1.1496777e+00   1.0192773e+00   6.4418312e-02   1.7823108e+00  -6.8028012e-02   4.3955512e-01   1.0005301e+00   1.2809350e+00   1.6497686e+00   2.4141217e+00   2.8064787e+00   2.0574701e+00  -1.6236034e+00   2.1903409e+00  -1.1949164e+00  -2.4297506e+00  -5.1885951e-01  -2.0141884e-01  -1.3658814e-01   8.2668795e-01  -3.1766847e+00  -1.1499620e+00  -1.3690708e-01  -7.1783024e-01  -7.1338768e+00  -5.4340942e+00  -1.2926144e+00   4.3951737e+00  -2.7560354e+00   4.2245416e+00  -4.3840499e-01   1.7924416e+00  -1.8912644e+00   1.7039306e-01  -2.8127574e+00  -9.1100928e-01  -7.1174653e-01  -4.7729569e-01
  -7.0999744e-01  -2.3117918e-01  -4.6847759e-01   4.7588675e-02   1.3629844e-01   3.8448341e-01   4.6771767e-01   1.7590357e+00   3.1022840e+00   1.9394843e+00   5.8136825e-01   5.4700511e-01  -1.3055843e-01   8.1127165e-01  -4.5388682e-01   8.9897245e-01   4.3468284e-01   1.0335470e+00   4.8054190e-01  -9.3482100e-01  -5.0951731e-01   6.0994839e-01  -1.2468935e+00  -1.9728907e+00  -3.3721087e+00  -1.3431033e+00  -4.5465651e-01  -1.2515841e-01   4.4424792e-01   2.4311701e+00  -7.1492858e-01  -1.4159456e+00   1.1134120e+00  -2.8507484e+00  -1.9593257e+00  -4.7799676e+00  -2.2420434e+00   7.7234025e-01  -2.6027017e+00   8.8450194e-01  -1.9637930e+00  -7.8408099e-01  -2.4692141e+00   1.1846102e-02   6.1608535e-01  -1.2416057e+00   6.6527199e-01   1.3839913e+00   1.7021783e+00   1.5733529e-01   1.9611233e+00   3.4765209e-01   1.3181897e+00   5.9789261e-01   6.3859022e-01   1.7252135e+00   2.0526199e-01   4.4926858e-01   5.4296148e-01   1.0343580e+00   6.7270417e-01   1.5469280e+00   3.2176878e+00   1.6047758e+00  -1.6503664e+00   8.5674856e-01  -1.0498357e+00  -2.5964233e+00  -2.6131442e-01  -4.4523486e-01   3.8325605e-01   7.7180621e-01  -2.7267257e+00  -1.2129532e+00   2.6942575e-01  -1.3233568e+00  -6.1356615e+00  -4.3961224e+00  -1.1290101e+00   4.4431176e+00  -2.1718637e+00   3.8399539e+00  -1.2560964e-01   1.8532931e+00  -1.4995711e+00  -3.6190254e-01  -2.5763587e+00  -9.7859644e-01  -5.9794346e-01  -5.1841012e-01
  -5.8339687e-01  -4.7317482e-02  -4.4818570e-01   5.2926599e-01  -2.1391822e-01   4.1377125e-01   2.1823927e-01   1.9769882e+00   3.1227052e+00   1.9966092e+00   1.5072746e-01   3.8334086e-01  -5.0558587e-01   5.7842140e-01  -2.3096566e-01   1.2336205e+00   3.0241516e-01   6.7198858e-01   2.9132301e-01  -8.7094092e-01   3.2958168e-02   7.2848838e-01  -7.3573044e-01  -1.2299504e+00  -2.4348305e+00  -6.5395967e-01  -3.5197550e-01   5.2076165e-02   2.4994608e-01   1.9918194e+00  -6.8875021e-01  -1.2240987e+00   7.4018392e-01  -3.2285054e+00  -1.4331414e+00  -4.5922186e+00  -2.3676523e+00   5.3570811e-01  -3.0236187e+00   8.2053905e-01  -3.0262712e+00  -8.6729590e-01  -2.0756891e+00   3.3728200e-01   7.4643335e-01  -1.0280552e+00   5.9934480e-01   1.9001794e+00   1.6601477e+00   2.8770469e-01   1.7982216e+00   6.3544244e-01   1.5841144e+00   5.2774353e-01   6.9798174e-01   1.5958156e+00   3.0206382e-01   5.1338772e-01  -2.6174397e-02   7.5528652e-01   2.1627477e-01   1.1737064e+00   3.2910154e+00   1.2251818e+00  -1.2794784e+00   7.6717646e-01  -1.1587912e+00  -2.9329041e+00  -3.3347831e-01  -5.5167987e-01   1.2153525e+00   1.7597427e+00  -2.7037021e+00  -1.8309417e+00   5.2724253e-01  -1.1060664e+00  -5.3484663e+00  -3.4705326e+00  -1.1417055e+00   3.7064415e+00  -1.8245445e+00   3.0779644e+00  -2.9419935e-01   2.2243274e+00  -9.9497220e-01  -2.8598453e-01  -2.3032689e+00  -6.2954009e-01  -2.9430018e-01  -6.7960865e-01
  -7.8351211e-02   2.0704747e-01  -1.2193813e-01   1.2262043e+00  -3.5062293e-01   7.5462962e-01  -3.1011915e-01   1.6133380e+00   2.5636919e+00   1.5279335e+00  -8.5240379e-01  -2.5967976e-01  -8.8898884e-01  -3.2723373e-01   6.9801030e-01   1.6816454e+00  -5.0483020e-01  -4.8454053e-01   5.8862133e-02  -1.4699243e-01   6.8803043e-01   6.0228058e-01   6.2634942e-01   4.7058724e-01  -4.1222668e-01   5.4913249e-01  -1.8977686e-01   2.3258313e-01  -4.2497512e-01   1.4241503e+00   3.8088289e-01  -2.8500574e-01  -8.6930946e-02  -3.8683859e+00   2.0313754e-01  -3.4079798e+00  -2.5733410e+00  -2.3118994e-02  -3.0674647e+00   7.7083905e-01  -3.6162468e+00  -1.6089460e+00  -1.0701977e+00   1.2765158e+00   1.0198216e+00  -2.4499939e-01   1.1752712e+00   2.7003680e+00   1.9813529e+00   3.8769083e-01   1.7151729e+00   8.5287908e-01   1.6529168e+00   6.9258433e-01   1.1017588e+00   1.3788199e+00   1.6420385e-01   4.7167095e-01  -6.3186790e-01  -6.0479104e-02  -6.7346440e-01   4.2716325e-01   2.5160863e+00   4.9606698e-01  -7.0345573e-01   7.1280330e-02  -1.0930241e+00  -2.8705032e+00  -2.9171498e-01  -4.3444823e-01   2.5498901e+00   2.2503111e+00  -2.0222909e+00  -2.3292751e+00   1.3457188e+00  -1.5070979e+00  -4.9867256e+00  -3.1163605e+00  -8.9314384e-01   1.5351154e+00  -1.3566019e+00   1.3722020e+00  -6.9198848e-01   2.6168979e+00  -3.0001478e-01  -1.2950020e-01  -1.3564519e+00  -8.1573196e-02  -9.3358242e-03  -7.9408007e-01
   3.2345485e-01   2.3911765e-02   8.1355011e-02   1.7667253e+00  -6.4934149e-01   3.2367082e-01  -4.2730918e-01   1.6204305e+00   1.4241997e+00   1.1998059e+00  -6.3184884e-01  -9.7818847e-01  -1.2321642e+00  -1.0605185e+00   3.4112214e-01   1.1197615e+00   5.5707476e-01  -1.0337535e+00   1.0005189e-01  -4.5115707e-01   1.2594805e+00   4.7980980e-01   3.1411324e-01   5.8455900e-01   1.6461022e+00   1.6898232e-01   1.1187098e-01   1.3946705e-01  -4.8978202e-03   2.1693982e+00   1.1574629e-01  -1.5019357e-01  -1.6944428e-01  -4.1185057e+00  -1.3658991e+00  -4.1984961e+00  -2.3024520e+00   8.1241211e-02  -2.5984013e+00   1.7790416e-01  -2.2767729e+00  -2.8651021e+00  -3.4589565e-01   1.8394553e+00   1.7043597e+00   6.1425831e-01   1.3337122e+00   3.4489046e+00   2.1281339e+00   9.7888416e-01   1.7990774e+00   9.5528560e-01   2.1678971e+00   3.9137377e-01   2.2601695e+00   1.0230579e+00   6.8864893e-01   4.4445344e-01  -4.4537064e-01  -6.7671112e-02  -1.1913521e+00  -4.5016156e-01   2.5623622e+00  -2.9857515e-01  -1.6589186e+00  -1.7917263e+00  -6.7512296e-01  -3.1476961e+00   9.3366384e-02  -6.1866200e-01   2.8345478e+00   1.8996875e+00  -1.4170781e+00  -2.0039673e+00   1.6031796e+00  -1.7163671e+00  -3.8526870e+00  -1.8882919e+00   6.1761786e-02   1.1519866e+00  -5.7691001e-01   1.0221762e+00  -2.2639759e-01   2.4095005e+00   1.7637853e-02  -1.2300322e+00  -1.2239692e+00  -2.2789198e-01   2.5696169e-01  -5.9588468e-01
   4.5819204e-01   1.2555550e-01   1.9530429e-01   1.8089017e+00  -7.4181091e-01   4.0483403e-01  -4.6322174e-01   1.8628191e+00   1.4920629e+00   1.3724442e+00  -4.8480564e-01  -1.1219204e+00  -1.6712666e+00  -1.2572690e+00   2.1264254e-01   1.1008660e+00   1.1805420e+00  -9.8707537e-01   2.2045342e-01  -6.3555748e-01   1.4505180e+00   6.0588036e-01   1.0494477e-01   6.2490774e-01   2.2809016e+00   8.6501091e-01   3.1421465e-01   3.9782076e-01   8.1801604e-01   2.0597380e+00  -8.1959298e-02   4.0162869e-01  -1.1177740e-01  -3.7473851e+00  -1.9054534e+00  -4.0711705e+00  -2.1541515e+00  -3.0027811e-01  -2.6215071e+00  -3.5128253e-01  -2.7379059e+00  -2.5877749e+00  -5.1663040e-02   1.6673510e+00   1.7534819e+00   4.1721245e-01   9.5854834e-01   3.3500104e+00   1.7539249e+00   5.7721952e-01   1.4132341e+00   8.9116517e-01   2.1331522e+00   2.9499197e-02   2.1376123e+00   6.0632881e-01   1.0579644e+00   5.3514233e-01  -3.5900103e-01  -2.3726511e-01  -1.0048050e+00  -6.4570579e-01   3.4791833e+00  -3.8368561e-01  -1.3517805e+00  -2.0054454e+00  -4.4213077e-01  -3.4969824e+00   1.4550112e-01  -7.9307866e-01   3.0084196e+00   2.6661903e+00  -6.5640597e-01  -1.7043133e+00   1.4061708e+00  -8.0213714e-01  -2.4551555e+00  -9.9262624e-01   6.6557258e-01   5.1040501e-01   7.6136007e-02   6.7669987e-01  -2.6092947e-01   2.4353946e+00   5.0885437e-01  -1.5802790e+00  -9.1207502e-01  -4.5982009e-01   6.3503139e-01  -8.5409296e-01
   8.0300954e-01   2.8711162e-01   4.9508132e-02   2.0585625e+00  -5.2140721e-01   5.0524875e-01  -1.0692254e+00   1.9222216e+00   1.9015703e+00   8.7239244e-01  -5.2965740e-01  -8.9538693e-01  -2.2990731e+00  -1.8616368e+00   4.4455046e-01   1.1437463e+00   9.8435190e-01  -4.9429838e-01   2.4623393e-01  -3.4172440e-01   1.1939932e+00   5.1365852e-01   8.3600072e-02   1.7635013e+00   1.4153267e+00   2.2030685e+00   3.1860514e-01   5.5725381e-01   1.5445249e+00   1.1430621e+00   4.8300127e-02   1.9931745e+00  -1.7684134e-01  -3.3335284e+00  -1.8698700e+00  -3.2130240e+00  -2.4309645e+00  -6.8441902e-01  -3.0551528e+00  -1.1213639e+00  -3.6132533e+00  -1.8022433e+00   8.7169177e-01   1.3963303e+00   1.9627083e+00   1.0451358e-01   9.7494972e-01   2.7881027e+00   1.8128162e+00   2.7411891e-01   1.5689873e+00   8.7194242e-01   1.9067510e+00   9.1519964e-01   1.8604203e+00   4.0119480e-01   1.5464821e+00   7.4204925e-01  -7.0304680e-01  -1.0168602e+00  -1.0452099e+00  -9.0146479e-01   3.0031624e+00   5.6228614e-02  -2.8558737e+00  -2.4414192e+00  -1.2175702e+00  -4.5456849e+00   1.4515969e-02  -7.6910185e-01   2.4668523e+00   3.4668051e+00  -5.5976004e-01  -1.3572171e+00   2.6049552e-01   2.4081265e-01  -1.0321235e+00  -2.5149923e-01   7.1598957e-01  -9.8091339e-01  -2.6048019e-01   6.1807014e-01  -4.5320685e-01   2.9764137e+00   5.6388799e-01  -1.5791552e+00  -1.1977149e+00  -6.7627040e-01   1.0849241e+00  -8.7688982e-01
   9.8014292e-01   3.4443260e-01   2.2733562e-01   2.5018571e+00  -7.5142167e-01   4.0518077e-01  -1.1060298e+00   2.2001761e+00   1.4116214e+00   7.7300713e-01  -2.5832871e-01  -9.7850318e-01  -2.5142098e+00  -2.1644758e+00   1.3281573e-01   9.3184337e-01   1.6003473e+00  -6.3793127e-01   1.3533209e-01  -4.7429659e-01   1.4745044e+00   5.6669129e-01   1.1394532e-02   1.9143686e+00   2.7680902e+00   2.2832131e+00   5.5269110e-01   7.3264609e-01   1.7276750e+00   1.1425219e+00  -4.0964778e-01   1.8643532e+00  -3.2671177e-01  -3.2738816e+00  -2.9179717e+00  -3.3463222e+00  -2.0456189e+00  -8.4211750e-01  -2.8488928e+00  -1.7285641e+00  -3.3101023e+00  -2.1009608e+00   1.1270995e+00   1.3611244e+00   1.9635499e+00   2.5891936e-01   6.1398811e-01   2.8298400e+00   1.4491613e+00   4.1758642e-01   1.3810468e+00   7.2751493e-01   2.2055450e+00   6.2990124e-01   2.2679288e+00  -1.1326768e-01   1.8813701e+00   8.1610711e-01  -7.9572117e-01  -9.8240100e-01  -1.0607855e+00  -1.3069243e+00   3.1223403e+00  -3.3621742e-01  -3.2678579e+00  -3.2438639e+00  -1.1668296e+00  -4.6706490e+00   1.8396547e-01  -9.4100078e-01   2.5069448e+00   3.7624572e+00  -1.1979001e-01  -1.1906587e+00  -2.5858346e-03   6.7456515e-01   1.2137267e-01   1.0548042e+00   1.0942269e+00  -1.4082262e+00   4.3008474e-01   1.8541740e-01  -3.2732409e-01   2.8924061e+00   1.0760536e+00  -2.0633796e+00  -1.0230055e+00  -6.8169420e-01   1.4143488e+00  -7.4121138e-01
   9.2491776e-01   3.0908331e-01   1.4230682e-01   2.3156324e+00  -7.3660207e-01   5.3365402e-01  -1.0893462e+00   2.1289481e+00   1.6984011e+00   1.0309773e+00  -4.5865287e-01  -8.5067539e-01  -2.4683608e+00  -1.7795042e+00   5.6663384e-02   8.7376807e-01   1.2925406e+00  -9.7037883e-01   2.7627865e-03  -6.2430487e-01   1.5072705e+00   6.4586303e-01   6.8172137e-03   2.0036923e+00   2.7881323e+00   3.0978307e+00   6.5954799e-01   9.5630687e-01   1.8550852e+00   2.6207348e-01  -4.2332551e-01   2.3129696e+00  -3.1317314e-01  -2.6556514e+00  -2.2223541e+00  -2.5022692e+00  -1.7389640e+00  -1.2590127e+00  -2.5218278e+00  -1.8854413e+00  -3.6588857e+00  -1.5243039e+00   1.8250821e+00   1.4792881e+00   1.9323690e+00   3.4405956e-01   6.7172104e-01   2.6727845e+00   9.7269379e-01   1.2789546e-01   7.7852720e-01   8.4579250e-01   1.7634224e+00   2.6930045e-01   2.0040835e+00  -2.3944344e-01   1.7582648e+00   6.5418264e-01  -8.6315488e-01  -1.1004436e+00  -6.3739694e-01  -1.2701431e+00   3.0568386e+00  -3.9482414e-01  -2.3362109e+00  -2.6909447e+00  -6.9360800e-01  -4.3579530e+00   1.4053274e-01  -8.7304844e-01   2.4000512e+00   4.1725962e+00   7.4513596e-02  -1.2950986e+00  -4.8251217e-01   1.0668645e+00   1.2241819e+00   1.9618676e+00   1.2927783e+00  -2.9143243e+00   6.3052769e-01  -7.2214192e-01  -5.1890495e-01   2.4147910e+00   1.3299384e+00  -2.1190481e+00  -8.9562801e-01  -6.2577655e-01   1.5943252e+00  -7.6161243e-01
   8.9974813e-01   5.5964444e-01  -1.0287442e-01   2.7851017e+00  -8.0107203e-01   6.3046922e-01  -1.4294584e+00   2.4749456e+00   1.5970631e+00   1.1119220e+00  -6.6884082e-01  -3.0853745e-01  -2.4442614e+00  -1.4624666e+00  -1.9231527e-01   1.0102911e+00   8.1731492e-01  -1.0049289e+00  -2.1399930e-01  -5.0816063e-01   1.5178988e+00   8.0525861e-01   6.9827343e-02   2.6149937e+00   2.5866220e+00   3.7494285e+00   5.6413041e-01   1.2080159e+00   1.5586732e+00  -7.4374664e-01  -7.6313697e-01   2.6619399e+00  -4.9482135e-01  -2.5187949e+00  -2.2305416e+00  -2.2154195e+00  -1.6559655e+00  -1.6112652e+00  -2.6225237e+00  -1.9858101e+00  -4.1565919e+00  -1.0517470e+00   2.5097475e+00   1.3351954e+00   1.8837878e+00   2.5123844e-01   5.7253831e-01   2.2952231e+00   8.3088644e-01   2.8919973e-01   7.0955115e-01   7.3136880e-01   1.8631958e+00   4.3924861e-01   2.1151815e+00  -3.9463975e-01   1.7623325e+00   7.7474321e-01  -1.4270607e+00  -1.0146530e+00  -6.9882486e-01  -1.1835549e+00   2.0191667e+00  -3.4898326e-01  -3.3724489e+00  -2.5044777e+00  -1.2704732e+00  -4.5845207e+00  -3.8598703e-02  -8.1277243e-01   1.9214189e+00   4.8879439e+00  -4.8161214e-01  -1.7610749e+00  -1.6686452e+00   1.4561073e+00   2.0478149e+00   3.1715265e+00   9.3013868e-01  -3.9360832e+00   5.0943678e-01  -1.3434376e+00  -7.2874302e-01   2.4939205e+00   1.4279801e+00  -2.0069915e+00  -1.1725685e+00  -2.1368359e-01   1.8783322e+00  -4.6174678e-01
   9.0427403e-01   6.1840130e-01  -1.1958878e-01   2.4604084e+00  -9.2446295e-01   5.1112405e-01  -1.3237285e+00   2.5659520e+00   1.2406030e+00   1.0867505e+00  -4.8938519e-01   4.4784549e-02  -2.2080573e+00  -9.2841065e-01  -1.2831718e-01   1.2510963e+00   1.0122764e+00  -4.8510935e-01  -2.8567151e-01  -6.5555457e-01   1.5678059e+00   1.0319925e+00  -3.3634368e-02   2.3666228e+00   2.6530496e+00   4.2097460e+00   5.8455150e-01   1.3507062e+00   1.7894435e+00  -1.3108177e+00  -1.3109579e+00   2.0835359e+00  -5.5113170e-01  -2.3950913e+00  -2.0941759e+00  -2.3430298e+00  -1.1495504e+00  -1.5877634e+00  -2.4501228e+00  -1.7453754e+00  -4.6335764e+00   2.1253971e-01   2.4543011e+00   8.9846355e-01   1.5566118e+00  -2.4038714e-01   1.7439725e-01   2.0328097e+00   3.5488236e-01  -3.9870532e-02   2.1600330e-01   7.9940086e-01   1.4967361e+00   6.1059445e-01   1.4355569e+00  -6.1900001e-01   1.8097048e+00   8.8769402e-01  -1.5283069e+00  -1.1326514e+00  -4.6874606e-01  -1.1920105e+00   2.1756424e+00  -5.4602286e-01  -2.2751550e+00  -1.7077867e+00  -1.1782043e+00  -4.7281878e+00  -8.8728531e-02  -8.6598490e-01   2.0894455e+00   5.4522300e+00  -3.0813030e-01  -1.7562922e+00  -1.8378782e+00   2.6493308e+00   2.7545949e+00   3.9725048e+00   7.0317160e-01  -3.6091947e+00   8.8037559e-01  -1.5940465e+00  -6.6368915e-01   2.7861894e+00   1.7378767e+00  -1.5263186e+00  -7.1925180e-01  -2.0094390e-02   2.0499103e+00  -5.3335039e-01
   1.0713446e+00   4.4841773e-01  -1.3776916e-01   2.3478913e+00  -3.4910737e-01   5.6914568e-01  -1.4673026e+00   2.3372092e+00   1.2680760e+00   7.8456913e-01  -8.9457442e-02   1.0394218e-01  -2.2392929e+00  -1.1973848e+00  -3.8521999e-01   4.6718753e-01   1.2583259e+00  -3.2474599e-01  -2.0116692e-02  -7.3041463e-01   9.9171381e-01   7.3701292e-01  -6.4795704e-01   2.3590230e+00   2.1997556e+00   4.4547857e+00   6.7880033e-01   1.2669443e+00   2.4853453e+00  -1.6233374e+00  -1.3084901e+00   3.0181945e+00  -5.8866394e-02  -1.6344263e+00  -2.4409474e+00  -1.8053897e+00  -9.4134197e-01  -1.7378532e+00  -1.6267243e+00  -2.3127991e+00  -3.3362640e+00   1.7423204e-01   3.2843675e+00   7.7576681e-01   1.7314439e+00  -6.0749535e-02   3.5589604e-01   1.2869555e+00   1.9298394e-01  -9.9981453e-02   2.1973131e-01   6.2986880e-01   1.0383433e+00   7.6694518e-01   1.7319249e+00  -7.1557107e-01   2.1162677e+00   7.8225319e-01  -1.1678113e+00  -1.2500765e+00  -1.1281269e-01  -1.3122004e+00   1.7240616e+00  -1.9032292e-01  -3.4873787e+00  -2.5610787e+00  -1.0024400e+00  -4.8128923e+00   4.9256545e-02  -7.6320535e-01   6.0880326e-01   4.6641525e+00  -1.3868524e-01  -1.0557645e+00  -3.2470935e+00   2.6093117e+00   3.7221950e+00   4.2894132e+00   1.1516275e+00  -4.7021305e+00   7.0117367e-01  -1.5032822e+00  -4.5189892e-01   2.2098650e+00   1.4648857e+00  -2.1776162e+00  -1.2216668e+00  -4.0897340e-01   2.1514877e+00  -2.6965711e-01
   1.1984174e+00   1.4787549e-01   9.0730240e-02   2.4875341e+00  -4.5574293e-01   2.2295461e-01  -1.1245506e+00   2.3214286e+00   5.9150805e-01   4.8299991e-01   6.4271415e-01  -6.2887111e-02  -1.9648716e+00  -1.3389276e+00  -8.4522223e-01  -3.4184837e-01   2.0071142e+00  -3.8397497e-01   9.8280331e-02  -9.0596377e-01   9.6587564e-01   6.4084060e-01  -1.0231849e+00   1.6262128e+00   3.4278612e+00   3.5204994e+00   8.5261659e-01   1.0074041e+00   2.3350338e+00  -1.4635072e+00  -1.8651425e+00   1.6791535e+00   2.8099224e-01  -1.2770995e+00  -3.3711440e+00  -2.2755730e+00  -1.6216859e-01  -1.5154709e+00  -8.3407167e-01  -2.6704187e+00  -1.9176818e+00  -3.1675502e-01   3.2037205e+00   7.6767451e-01   1.6249776e+00   4.2107289e-01   8.9335884e-02   1.1403169e+00  -3.0923094e-01   4.5249750e-01   1.4600478e-02   6.7925100e-01   1.1485347e+00   5.1419905e-01   2.2143918e+00  -9.9442903e-01   2.3122263e+00   6.1705354e-01  -9.3261047e-01  -9.3995136e-01   3.6680514e-02  -1.7292143e+00   1.7390819e+00  -6.3052992e-01  -3.4955100e+00  -3.4703777e+00  -5.1643076e-01  -4.3707323e+00   3.6725955e-01  -9.5362349e-01   1.9925962e-01   3.8541432e+00   5.7041615e-02  -8.5695037e-01  -3.2471526e+00   2.4837264e+00   4.1714268e+00   5.2256848e+00   1.2879875e+00  -4.2527598e+00   1.2146461e+00  -1.4599125e+00   5.3682400e-02   1.4344979e+00   1.5431294e+00  -2.7782280e+00  -1.3961807e+00  -3.9527189e-01   2.0835666e+00   6.5848009e-02
   9.5426500e-01   5.3933113e-01  -1.0462150e-01   2.3656752e+00  -6.1230326e-01   2.4062544e-01  -1.0133546e+00   2.8924563e+00   4.6298327e-01   9.3553018e-01   9.0394084e-01   7.6764006e-01  -1.5812263e+00  -3.8320031e-01  -1.0262845e+00   1.7088807e-01   2.2203457e+00   2.3370634e-01   8.1830558e-02  -9.2359294e-01   7.9809570e-01   9.6558533e-01  -1.1383460e+00   1.4025101e+00   3.1901296e+00   3.4742381e+00   7.1126245e-01   1.1300980e+00   2.2423100e+00  -1.9304138e+00  -2.6733907e+00   1.0451145e+00   3.0962723e-01  -1.0885881e+00  -3.2668273e+00  -2.2286980e+00   3.2178457e-02  -1.5347438e+00  -1.0515830e+00  -2.3876698e+00  -2.5279763e+00   7.9286918e-01   2.7090341e+00  -5.5472685e-03   8.8822645e-01  -4.1967549e-01  -4.4638690e-01   6.3645343e-01  -9.5442250e-01   9.6609108e-02  -5.5129437e-01   4.8551859e-01   9.7134734e-01   1.6758797e-01   1.4651429e+00  -1.3383209e+00   2.1555567e+00   8.5531825e-01  -1.3037950e+00  -7.1266796e-01   2.8516926e-01  -1.2637248e+00   1.8990839e+00  -6.1122796e-01  -2.7407775e+00  -1.9546605e+00  -8.7240719e-01  -4.3523808e+00   1.8499669e-01  -1.0605686e+00   4.6787939e-03   4.5604937e+00  -1.7566230e-01  -1.0712540e+00  -3.6544181e+00   3.7562901e+00   4.0811205e+00   5.9213975e+00   8.3162140e-01  -3.5433698e+00   1.4610191e+00  -1.6411585e+00  -1.8604190e-01   1.6240677e+00   1.7770295e+00  -1.9323160e+00  -9.9530894e-01  -1.9441334e-01   2.1133965e+00   8.2078605e-03
   8.1607641e-01   8.6864139e-01  -2.7707828e-01   2.4992379e+00  -5.4030591e-01   5.7329062e-01  -1.2680932e+00   2.5626253e+00   6.4216051e-01   7.3774100e-01  -3.8309448e-02   1.0548898e+00  -1.2566540e+00  -1.0403512e-01  -3.9205305e-01   6.6784743e-01   5.8743340e-01  -3.0803349e-01  -2.8010415e-01  -2.8766541e-01   6.4158541e-01   9.8540303e-01   1.4528470e-04   2.6188965e+00   3.1079726e+00   4.2934142e+00   4.2212083e-01   1.1550879e+00   9.7052522e-01  -3.2144989e+00  -2.1132772e+00   1.1908323e+00  -1.7041347e-01  -1.1212432e+00  -8.7751373e-01  -5.1184604e-01  -1.5863361e-02  -1.8147872e+00  -1.1426111e+00  -1.8611781e+00  -3.4123754e+00   1.3895942e+00   3.0243125e+00   8.6228859e-02   3.1359616e-01  -3.0032523e-01  -1.0794350e-01   2.1981825e-01  -1.1764614e+00  -6.6912661e-02  -8.8529145e-01   1.9326323e-01   5.8552014e-01   2.0900380e-01   9.0605271e-01  -1.4124355e+00   1.2936091e+00   8.1046702e-01  -1.9981941e+00  -8.7789302e-01   2.2671489e-01  -9.1069447e-01   1.3043286e-01  -6.6987220e-01  -1.8889989e+00  -7.5300377e-01  -1.0641548e+00  -3.4629005e+00  -1.9936484e-02  -6.6611020e-01  -1.4634534e-01   4.6140612e+00  -6.0755304e-01  -1.7871510e+00  -3.7321333e+00   3.4288934e+00   3.5704338e+00   5.9374506e+00  -1.2847989e-01  -4.8671142e+00   8.9899727e-01  -2.8633945e+00  -9.3859822e-01   1.6159740e+00   1.8393264e+00  -7.6935747e-01  -7.4523316e-01   5.7659201e-01   1.9877118e+00   1.6105854e-01
   8.6179056e-01   3.5367088e-01  -1.1733666e-01   2.1204521e+00  -3.7239902e-01  -9.3815015e-02  -8.0229750e-01   2.3993999e+00  -6.0885511e-01   4.3715522e-01   1.1479103e+00   6.9855901e-01  -9.9516284e-01  -1.8771392e-01  -1.2876096e+00  -6.5404419e-01   2.2737043e+00   3.4015733e-03   1.1911101e-01  -9.9105757e-01   3.2685765e-01   6.4482108e-01  -1.3509953e+00   1.1095178e+00   3.9138673e+00   2.7922808e+00   5.7490537e-01   5.8956427e-01   1.7207884e+00  -2.1468669e+00  -2.8990861e+00   2.0967819e-01   5.4923013e-01  -6.5371612e-01  -2.4887944e+00  -1.3800959e+00   6.1032067e-01  -1.1630252e+00   1.1988451e-01  -2.1776307e+00  -5.6113002e-01   7.2643782e-01   2.7498401e+00  -1.3472968e-01   4.8636512e-01   9.2786400e-02  -1.7554179e-01   6.7455177e-02  -1.5354847e+00   3.3655546e-01  -9.5811372e-01   2.6531411e-01   5.2746764e-01  -1.2089250e-01   1.6261985e+00  -1.4786556e+00   1.8166112e+00   6.1733877e-01  -9.6449739e-01  -3.9042239e-01   5.8925035e-01  -1.1984374e+00   7.0706272e-01  -9.5625433e-01  -2.2352736e+00  -1.9955144e+00  -1.5987593e-01  -3.1420319e+00   4.1836815e-01  -8.1736524e-01  -1.2572489e+00   2.8368579e+00  -2.3214604e-01  -7.5318578e-01  -3.8216046e+00   3.3388685e+00   3.7049869e+00   6.2546381e+00   6.6990560e-01  -3.5689663e+00   1.4276047e+00  -1.9619025e+00   1.0858581e-05   5.9109020e-01   1.5351111e+00  -1.7718549e+00  -1.0063020e+00   1.8676830e-04   1.8239005e+00   4.4095173e-01
   6.0222243e-01   3.2661117e-01  -2.6278576e-01   1.6266676e+00  -7.4050243e-02  -1.4722567e-01  -4.5123428e-01   2.5160842e+00  -6.8092269e-01   9.8977213e-01   1.5315471e+00   7.4851756e-01  -8.9717645e-01   2.3070148e-01  -2.1730176e+00  -1.3146212e+00   2.8643372e+00   2.2138259e-01   4.7788433e-01  -1.4826776e+00  -1.9439429e-01   4.7538955e-01  -2.3022085e+00   1.1691235e-01   3.5370891e+00   2.4362735e+00   5.4048177e-01   4.6724294e-01   2.2639332e+00  -2.2074109e+00  -3.3814401e+00   3.5622243e-01   1.3218505e+00  -1.1590372e-01  -2.4128694e+00  -1.2000879e+00   7.2691403e-01  -1.1091584e+00   6.7257482e-01  -2.0942146e+00   3.3772997e-01   1.1260707e+00   2.5571866e+00  -8.3611312e-01   2.9175721e-01  -3.4662458e-01  -4.1480379e-01  -6.3330265e-01  -2.0372110e+00  -3.3594174e-02  -1.3317956e+00   4.3656387e-02   4.2181432e-02  -6.8220067e-01   1.6623695e+00  -1.4118694e+00   1.9624008e+00   6.5087376e-01  -4.3616551e-01   1.0752428e-03   1.3258637e+00  -7.6552438e-01   1.3077432e+00  -6.4244255e-01  -1.7594673e+00  -1.3676295e+00   5.2555581e-01  -2.8073840e+00   5.1120982e-01  -7.2806758e-01  -2.3056522e+00   2.3606684e+00  -2.5911356e-01  -2.0669409e-01  -4.6549554e+00   3.7795746e+00   3.6267803e+00   6.4622456e+00   9.2931483e-01  -3.1069395e+00   1.6435499e+00  -1.4645350e+00   1.0044544e-01  -5.1462599e-01   1.3955030e+00  -1.7769786e+00  -1.1755943e+00  -3.6757921e-01   1.7886437e+00   5.2427760e-01
   4.9616517e-01   3.5522586e-01  -2.2528596e-01   1.2866933e+00   1.8629338e-01  -5.8529396e-02  -3.4922785e-01   2.1002050e+00  -1.1069124e-01   6.6135177e-01   1.4514707e+00   1.0462369e+00  -5.5152974e-01   4.0704190e-01  -1.5415625e+00  -1.2903045e+00   2.0609491e+00   4.3588514e-01   4.2081960e-01  -1.2623837e+00  -6.7412363e-01   2.4861159e-01  -1.5289536e+00   3.7525508e-01   3.0388582e+00   2.3201036e+00   4.9169362e-01   2.0056373e-01   1.5433635e+00  -3.2926990e+00  -3.1923488e+00  -4.1419668e-01   1.4427666e+00   4.6497279e-02   1.0157784e-01   2.7386385e-01   9.2481221e-01  -9.7509153e-01   1.0975472e+00  -1.5502746e+00  -3.3370019e-02   1.6524626e+00   2.4027856e+00  -9.8728045e-01  -4.8546500e-01  -3.6685815e-01  -6.3539050e-01  -1.0727383e+00  -2.6927277e+00  -1.2701889e-01  -1.9092469e+00   3.0489453e-01  -7.3520006e-01  -7.2873996e-01   7.1002465e-01  -1.2077255e+00   1.6457887e+00   5.2094803e-01  -1.0952910e+00  -3.0652776e-01   1.3071995e+00  -6.9469969e-01   9.2580032e-01  -3.8286151e-01   1.2621896e-01  -3.4073071e-01   6.3691116e-01  -2.1416607e+00   3.9381039e-01  -6.2939977e-01  -2.6617505e+00   2.0153778e+00  -7.2021725e-01  -8.4587333e-01  -4.9465245e+00   3.3052989e+00   3.4462831e+00   6.4697730e+00  -2.7300421e-02  -2.9114027e+00   1.3847345e+00  -1.7999951e+00  -1.8125798e-02  -8.4869339e-01   1.5550079e+00  -7.8058068e-01  -1.0137847e+00   5.5764627e-02   1.5859563e+00   5.3592696e-01
   4.5582913e-01   2.7082735e-01   5.6127979e-02   1.0537792e+00   2.7708008e-01  -2.3240235e-01  -1.1372193e-01   1.6588312e+00  -5.8395327e-01   2.3916368e-01   1.6394720e+00   9.4332701e-01  -2.8359197e-01   2.9410455e-01  -1.2115336e+00  -1.5393289e+00   2.0969532e+00   3.5162933e-01   3.3035846e-01  -1.2303223e+00  -8.6426076e-01  -1.4733465e-01  -9.9424903e-01   3.0009600e-01   3.9047397e+00   1.5718446e+00   5.8397863e-01  -2.0322151e-01   9.0823086e-01  -3.4021378e+00  -3.0718853e+00  -1.4739695e+00   1.3917290e+00   1.7816952e-02   1.7625125e+00   1.4924403e+00   1.2035110e+00  -5.7686701e-01   1.8677904e+00  -1.2284455e+00   8.1431182e-01   1.2777191e+00   1.9208017e+00  -9.4860518e-01  -1.1324133e+00  -6.1265532e-02  -7.8487508e-01  -9.6193047e-01  -3.3267938e+00  -4.0533432e-02  -2.4141149e+00   5.8455442e-01  -1.1440573e+00  -1.1076380e+00   3.8458584e-01  -1.1751947e+00   1.5409742e+00   3.4240484e-01  -1.2784202e+00  -4.5621507e-01   1.1754908e+00  -8.8364302e-01   9.7424339e-01  -6.2672732e-01   1.9843156e+00  -1.3916899e-01   1.1323879e+00  -1.1984340e+00   4.8964938e-01  -5.9503205e-01  -2.6363581e+00   1.0365651e+00  -6.0494912e-01  -9.5747667e-01  -4.4139704e+00   2.6991548e+00   2.8816402e+00   6.4695458e+00  -2.6496551e-01  -2.3459239e+00   1.7880532e+00  -2.1090070e+00   1.8517083e-01  -1.3358616e+00   1.9217230e+00  -2.5946525e-01  -4.3109647e-01   2.6712306e-01   1.3820104e+00   5.5637570e-01
   2.4921976e-01   3.2700822e-01   1.4813387e-01   8.1810678e-01   3.9475564e-01  -1.8004337e-01  -1.1677194e-02   1.1584752e+00  -1.2592124e+00   4.0715053e-01   1.0673754e+00   5.1388220e-01  -1.9486810e-01   2.9957480e-01  -1.3001010e+00  -1.7127042e+00   1.6804625e+00  -6.6687618e-01   2.0361572e-01  -1.1753708e+00  -8.9321726e-01  -5.5968808e-01  -5.6046509e-01   5.6487935e-01   5.0057198e+00   1.5678225e+00   4.9591005e-01  -4.2834849e-01   2.2821339e-01  -3.6069358e+00  -2.4337290e+00  -1.0648447e+00   1.1752927e+00   6.6104882e-02   4.0157015e+00   3.4475363e+00   1.0267457e+00  -6.6770613e-01   2.4869286e+00  -8.7881759e-01   1.6574571e+00   8.0631691e-01   1.8891877e+00  -7.7873347e-01  -1.4560948e+00   2.8639376e-01  -3.3369857e-01  -7.7692674e-01  -3.6420258e+00  -3.0738897e-01  -2.9228756e+00   6.5021595e-01  -1.5424715e+00  -1.9236378e+00   5.2032554e-01  -1.0783397e+00   1.1293865e+00   1.0269465e-01  -1.0314311e+00  -4.9591338e-01   1.3425523e+00  -6.7703807e-01   7.8835037e-01  -9.5757631e-01   3.8900855e+00   5.8551260e-01   2.1139200e+00   1.8101210e-01   5.2418259e-01  -2.6038025e-01  -2.3885628e+00   2.3329249e-01  -2.1575636e-01  -8.3883199e-01  -3.7055851e+00   2.1429658e+00   1.7130346e+00   6.1236338e+00   1.1940880e-01  -3.2798622e+00   2.2367951e+00  -3.0274548e+00  -9.5325934e-02  -2.3450774e+00   2.2457358e+00   2.8592064e-01   3.7471867e-01   4.2493413e-01   1.2519884e+00   5.4261193e-01
  -1.4165305e-01   1.1116876e-01  -3.6452739e-01   4.4188056e-01   4.3063713e-01  -5.2753901e-01   2.8620192e-01   1.5068752e+00  -1.3259672e+00   1.1667235e+00   1.5438445e+00   5.8953324e-01  -2.5556952e-01   9.9249911e-01  -2.7302175e+00  -2.6168307e+00   2.3529313e+00  -4.0559387e-01   4.6262649e-01  -1.9730302e+00  -1.3175546e+00  -6.1626933e-01  -2.0804557e+00  -8.1934486e-01   3.5663731e+00   9.9134008e-01   2.5880733e-01  -7.6137088e-01   7.5257891e-01  -3.5243691e+00  -3.2401348e+00  -1.0814215e+00   1.9264938e+00   7.6628010e-01   3.5594948e+00   3.1528740e+00   7.8368645e-01  -5.7906224e-01   2.4990830e+00  -9.1627964e-01   2.2402430e+00   1.1373654e+00   1.6558026e+00  -1.3626456e+00  -1.0004081e+00   3.1900289e-02  -3.2871871e-01  -1.3184205e+00  -3.7005426e+00  -1.6245422e-01  -2.8199681e+00   7.7064353e-01  -1.5194794e+00  -2.1519696e+00   9.5885532e-01  -5.6885902e-01   1.4655564e+00   2.2136517e-02  -3.3792383e-01   2.7470721e-01   2.1211824e+00   6.9577791e-03   1.1826154e+00  -4.5188903e-01   3.2251356e+00   9.7406624e-01   2.4478271e+00   1.5674718e-01   4.4718899e-01  -2.7740412e-01  -3.7491358e+00  -2.4223027e-01  -9.4692276e-01  -6.3449300e-01  -4.4218737e+00   2.3633194e+00   1.7185793e+00   6.2414343e+00   3.4424451e-01  -2.5632733e+00   1.9404632e+00  -1.9586840e+00   1.8116953e-01  -3.6242939e+00   1.5802375e+00  -2.0693378e-01  -5.5445519e-01  -1.9285147e-02   1.1975983e+00   6.1939988e-01
  -2.2943442e-01   5.0800404e-01  -5.4383412e-01   8.1956027e-01   8.1645725e-02  -4.8918283e-01   1.1048626e-01   1.3611864e+00  -1.8401384e+00   1.3222058e+00   4.2028026e-01   3.3729020e-01  -4.0916142e-01   9.5146489e-01  -2.5758936e+00  -2.0858380e+00   1.3047210e+00  -1.1074872e+00   5.6179866e-02  -1.4959479e+00  -9.8272012e-01  -7.8325324e-01  -1.0316610e+00   1.4587378e-01   4.2049740e+00   1.3042576e+00  -4.1441072e-02  -8.4539801e-01  -7.1596374e-01  -4.0311672e+00  -2.6919544e+00  -1.0851356e+00   1.3704162e+00   1.1071289e-01   5.7802096e+00   4.4358542e+00   2.9448200e-01  -4.6299203e-01   1.9246918e+00  -1.6665569e-01   1.1911635e+00   1.1602402e+00   1.4194869e+00  -1.3738103e+00  -1.1755735e+00   9.3832658e-02  -1.6341627e-01  -1.0584109e+00  -3.4892713e+00  -4.8855085e-02  -2.7242856e+00   6.0814533e-01  -1.3408795e+00  -2.0524411e+00   9.9479342e-01  -4.6963689e-01   1.0004789e+00   2.5176013e-01  -9.7989432e-01   2.2483276e-01   1.6458460e+00   1.8471768e-01  -6.0661950e-02  -8.6876414e-01   3.9693341e+00   1.9308720e+00   2.2473702e+00   8.7163663e-01   2.7111119e-01   1.4113039e-01  -2.8680459e+00  -8.0014432e-02  -1.4410092e+00  -1.3220443e+00  -3.5449032e+00   2.0404553e+00   4.4753016e-01   6.3051779e+00  -3.3042020e-01  -2.6287673e+00   1.9602291e+00  -2.6296748e+00  -3.7739254e-01  -3.6456990e+00   1.9158394e+00   1.0822964e+00   1.7511102e-02   8.2156645e-01   1.1404908e+00   7.0676734e-01
  -1.7949670e-01   3.0649558e-01  -2.5348044e-01   3.0398002e-01   3.5764864e-01  -5.7653341e-01   4.1621094e-01   9.0702019e-01  -2.1121656e+00   1.0390392e+00   8.9441156e-01  -1.7537195e-01  -5.3370832e-01   5.3182149e-01  -2.4636113e+00  -2.5932729e+00   2.0063208e+00  -9.9715995e-01   4.0975397e-01  -1.7059254e+00  -1.2982174e+00  -1.1358318e+00  -1.2117604e+00  -4.9941764e-01   4.3038006e+00   3.9300045e-01   8.4668594e-02  -1.2750767e+00  -1.6961264e-01  -3.1420372e+00  -2.4222637e+00  -1.2431487e+00   1.6873546e+00   4.8173189e-01   6.0390408e+00   5.0435965e+00   3.0316565e-01  -2.3996292e-01   2.6331100e+00  -2.4254962e-01   2.3161679e+00   4.1458459e-01   9.6764215e-01  -1.4093214e+00  -1.2133847e+00   3.2437511e-01  -3.1063997e-01  -1.1068882e+00  -3.6955957e+00  -2.3479503e-01  -2.9040161e+00   5.9408672e-01  -1.6946104e+00  -2.6118690e+00   9.4837000e-01  -3.9684877e-01   1.1761370e+00   6.6618942e-02  -4.2354110e-01   2.4439403e-01   1.6822353e+00   9.5002380e-02   8.3270223e-01  -7.4219081e-01   4.9388305e+00   1.3645903e+00   2.9043935e+00   1.3882492e+00   4.6473340e-01   1.5871418e-02  -3.2898291e+00  -1.3137655e+00  -5.7593642e-01  -6.3791924e-01  -2.9268463e+00   1.4355125e+00   5.5325772e-01   5.5560310e+00   1.9307479e-01  -1.8266769e+00   2.3096939e+00  -2.1892624e+00  -5.6293370e-02  -4.2495267e+00   1.9399964e+00   7.8670881e-01   3.8102767e-01   3.0908079e-01   9.6233227e-01   4.2711238e-01
  -2.2998591e-01   2.5133761e-01  -5.3376391e-02   8.4780789e-02   2.9312853e-01  -5.9523916e-01   6.8790234e-01   4.5825689e-01  -1.9833997e+00   8.6617252e-01   6.7109725e-01  -4.4499943e-01  -4.5947226e-01   3.8599384e-01  -1.9855271e+00  -2.4800977e+00   1.4758214e+00  -1.2628095e+00   3.4802405e-01  -1.5704609e+00  -1.2378558e+00  -1.3545716e+00  -3.9544720e-01  -5.1390983e-01   4.4865595e+00  -2.7133796e-01   1.6847869e-01  -1.5179025e+00  -8.7758222e-01  -3.2361092e+00  -1.9636944e+00  -1.9955953e+00   1.6085312e+00   3.8944480e-01   7.7480413e+00   6.0305496e+00   3.2139555e-01  -4.8830348e-02   2.9014437e+00   2.2519984e-01   2.0763414e+00  -7.0015474e-02   5.6967855e-01  -1.1691597e+00  -1.5228905e+00   6.5508201e-01  -5.5466446e-01  -8.0840246e-01  -3.9363524e+00  -1.1961065e-01  -3.2149228e+00   8.7234304e-01  -2.0156760e+00  -3.0155957e+00   5.7749796e-01  -1.5873110e-01   8.6220793e-01  -1.1328016e-01  -7.9690317e-01   1.1768485e-01   1.3469224e+00  -8.9096452e-02   9.3023934e-01  -8.7035615e-01   6.8865927e+00   1.7448744e+00   3.2824481e+00   2.1592969e+00   4.6559958e-01  -4.0272955e-02  -2.7236309e+00  -1.6894491e+00  -4.0057248e-01  -1.0191226e+00  -2.0450702e+00   5.5253813e-01   4.0892682e-01   5.3325747e+00  -2.2340716e-01  -1.3406266e+00   2.4991485e+00  -2.4797748e+00  -7.2458830e-02  -4.6551796e+00   2.2389200e+00   1.3514590e+00   8.6820238e-01   5.7755797e-01   7.5293663e-01   2.7724160e-01
  -2.8875554e-01   2.4122135e-01   2.8652353e-02  -1.2331576e-01   2.3875343e-01  -7.2702112e-01   8.6666445e-01   1.7947118e-01  -2.0747958e+00   9.0597294e-01   3.9751831e-01  -8.1010200e-01  -5.6429398e-01   1.4843301e-01  -1.9917214e+00  -2.3755789e+00   1.3001158e+00  -1.4867693e+00   1.8212237e-01  -1.6509019e+00  -1.0534753e+00  -1.5094812e+00  -3.9780508e-02  -3.7432977e-01   4.8898871e+00  -4.1677416e-01   2.1928294e-01  -1.5570957e+00  -1.1286075e+00  -3.0491388e+00  -1.8374526e+00  -1.9225571e+00   1.3224343e+00  -2.4966961e-02   8.6698254e+00   6.7110328e+00   9.4290834e-02   1.0337981e-01   2.8756711e+00   3.1333774e-01   2.0438058e+00  -2.7287875e-01   7.6085307e-02  -1.3199488e+00  -1.5730929e+00   5.7893664e-01  -6.9779239e-01  -6.9473020e-01  -3.8586982e+00  -2.1454359e-01  -3.1617362e+00   9.2631977e-01  -2.1207188e+00  -3.1639425e+00   5.2051182e-01  -8.6175219e-02   7.2696865e-01  -1.6971518e-01  -6.4553449e-01  -1.5088394e-02   1.4267424e+00  -1.9555986e-01   1.0205387e+00  -1.0584846e+00   8.0777936e+00   2.0153890e+00   3.7185539e+00   2.4310075e+00   5.2033962e-01  -4.1776243e-02  -2.1932940e+00  -1.8545666e+00  -6.0541729e-03  -7.4164295e-01  -1.3398236e+00   3.8425603e-01   1.5168515e-01   4.8476246e+00  -9.9591205e-02  -1.0212864e+00   2.7136524e+00  -2.3843465e+00  -1.5511593e-01  -4.8597893e+00   2.5178648e+00   1.8187604e+00   1.3548180e+00   5.6016761e-01   7.6810744e-01   1.7050008e-01
  -3.5029238e-01   2.5607347e-01  -7.6342423e-02  -7.0859473e-02  -4.4547898e-02  -6.0568776e-01   9.5959676e-01  -7.7311667e-02  -1.8980511e+00   1.1694130e+00  -3.6003189e-01  -1.1440359e+00  -6.4676078e-01   1.9123955e-01  -1.7969869e+00  -2.0143674e+00   2.7155485e-01  -2.2530295e+00   3.2925881e-02  -1.2068345e+00  -6.8743155e-01  -1.4893300e+00   6.3157527e-01  -1.1628211e-01   4.6396391e+00  -3.5521728e-01   7.9751816e-02  -1.6263607e+00  -2.0666759e+00  -3.1851884e+00  -1.0387322e+00  -1.8195648e+00   1.0243446e+00   1.0440246e-01   1.0029263e+01   7.6059301e+00  -3.1056977e-01  -8.6929959e-02   2.3421426e+00   5.6230420e-01   1.0429589e+00  -6.0412362e-01  -2.5026008e-02  -8.8250672e-01  -1.3001459e+00   9.5601453e-01  -3.8395932e-01  -3.4349642e-01  -3.4635792e+00  -1.4678995e-02  -3.0001419e+00   1.1005266e+00  -2.0130857e+00  -3.2093850e+00   5.7295621e-01   1.8265883e-01   1.4385782e-01  -3.5880373e-01  -7.6197636e-01  -2.1149505e-02   1.2319380e+00  -1.1014994e-01   4.6600069e-01  -1.2895844e+00   8.8945081e+00   2.5511051e+00   3.8257688e+00   3.0704365e+00   3.7722528e-01   2.5853822e-02  -1.2598914e+00  -1.7420893e+00   1.2741977e-01  -1.0769917e+00   3.3875258e-02  -1.2550682e-01  -3.1234877e-01   4.3342604e+00  -2.7050123e-01  -1.7330263e+00   2.5261594e+00  -2.8836596e+00  -5.6927471e-01  -5.2195472e+00   2.4415004e+00   2.2312105e+00   1.5758134e+00   8.7239917e-01   5.6203725e-01  -1.6257588e-02
  -1.0897298e-01   1.5829945e-01   2.6058188e-01  -2.0728888e-02  -3.1367410e-01  -7.6972934e-01   1.1328204e+00  -4.6516615e-01  -2.2174803e+00   5.8340523e-01  -3.2844592e-01  -1.5105296e+00  -5.9702739e-01  -2.9859132e-01  -1.0789863e+00  -1.6597756e+00   1.3285359e-01  -2.2694465e+00  -1.6035413e-02  -8.3815755e-01  -2.8372264e-01  -1.4984444e+00   1.4865244e+00  -8.5784498e-03   5.1681694e+00  -1.3038122e+00   2.1487311e-01  -1.8278013e+00  -2.5908463e+00  -2.4550789e+00  -6.4570505e-01  -2.8180505e+00   6.5340599e-01  -2.7108301e-01   1.0054964e+01   7.4452167e+00  -1.9875291e-01   2.3746642e-01   2.3388326e+00   7.0209185e-01   9.1847228e-01  -1.4463313e+00  -5.5692951e-01  -5.0437369e-01  -1.3120947e+00   1.3699919e+00  -6.6809296e-01   1.9266404e-01  -3.2106610e+00   3.9735285e-01  -2.7910521e+00   1.2378187e+00  -1.8167256e+00  -3.1769137e+00   4.8592926e-01   1.3411338e-01  -4.3628229e-02  -4.5277981e-01  -9.9772002e-01  -1.8297526e-01   5.0429018e-01  -6.6877934e-01   3.8293303e-01  -1.7012202e+00   9.6567126e+00   1.9157833e+00   3.7338185e+00   3.2891574e+00   4.9701969e-01  -2.5514341e-01  -2.3331094e-01  -2.0994457e+00   8.0030556e-01  -1.0908953e+00   1.5786913e+00  -8.4227872e-01  -2.1457726e-01   3.9037928e+00  -4.6984980e-01  -7.3903068e-01   2.7663415e+00  -2.8634736e+00  -4.1238255e-01  -4.8386206e+00   2.6697931e+00   2.4168165e+00   2.1293879e+00   1.0488676e+00   3.7987578e-01  -1.7799745e-01
  -8.3451411e-02   8.1879147e-02   5.0893027e-01  -4.0118306e-01  -1.6971627e-01  -7.1744063e-01   1.3654240e+00  -8.2903119e-01  -2.0641900e+00   4.6493934e-01  -4.3200326e-01  -1.7579475e+00  -6.5255843e-01  -6.2168642e-01  -8.2287737e-01  -1.4173559e+00  -1.5826837e-01  -2.1555057e+00   9.2283914e-02  -7.9475737e-01  -1.3131170e-01  -1.5716013e+00   1.7837798e+00  -1.5221759e-01   4.8717170e+00  -1.6381858e+00   4.1408777e-01  -1.6821009e+00  -2.3762188e+00  -2.0869375e+00  -2.5857090e-01  -2.5504597e+00   6.3961594e-01  -5.3538403e-01   1.0154065e+01   7.3915776e+00  -2.2655020e-01   3.2368369e-01   2.5580646e+00   8.6888649e-01   8.5451664e-01  -1.7088493e+00  -8.4270978e-01  -5.6409977e-01  -1.3166640e+00   1.1880110e+00  -1.0913237e+00   2.6383884e-01  -3.0002281e+00   1.9213428e-01  -2.6668144e+00   1.2529476e+00  -2.1220081e+00  -3.2334019e+00   3.1700566e-01   2.8229022e-01  -1.7410501e-01  -5.0368239e-01  -8.5378202e-01  -3.8884358e-01   3.5554112e-01  -9.6148575e-01   8.0111399e-01  -1.6421937e+00   1.0580267e+01   1.8658906e+00   4.0585995e+00   3.2536487e+00   5.7500414e-01  -4.0938064e-01   4.0712778e-01  -2.0063262e+00   1.6062733e+00  -5.2197129e-01   2.0337252e+00  -1.0567874e+00   2.2432880e-01   3.3249481e+00  -3.6827648e-01  -3.0802457e-01   2.9836957e+00  -2.5745992e+00  -3.5280281e-01  -4.7664320e+00   2.8489063e+00   2.6359997e+00   2.5511394e+00   8.6369348e-01   4.0154852e-01  -3.4591881e-01
  -1.1176792e-01   6.6501709e-02   3.0111338e-01  -3.9855552e-01  -3.1554646e-01  -6.9022609e-01   1.3216090e+00  -8.4655984e-01  -1.3192366e+00   4.7245959e-01  -6.5418686e-01  -1.6021512e+00  -7.9980124e-01  -6.1757000e-01  -6.7414080e-01  -9.8856366e-01  -8.2017504e-01  -1.8794454e+00   7.9322791e-03  -5.4262991e-01   2.4625771e-02  -1.3766568e+00   2.0183437e+00   5.2161936e-02   3.3360497e+00  -1.7234388e+00   3.2105329e-01  -1.5701366e+00  -2.5211539e+00  -2.0471564e+00  -2.3744441e-02  -2.2632502e+00   5.5922408e-01  -4.0026082e-01   9.7581882e+00   7.1320631e+00  -4.7070245e-01   3.3502992e-01   1.8664124e+00   7.9303806e-01  -3.7213412e-01  -1.5099686e+00  -9.0249136e-01  -6.1378165e-01  -1.0642930e+00   1.0032134e+00  -1.3006673e+00   1.3251739e-01  -2.5242769e+00   3.3642281e-01  -2.1542177e+00   1.1908792e+00  -1.9484096e+00  -2.8372022e+00   1.2832141e-01   4.3996739e-01  -3.8274825e-01  -4.7013163e-01  -1.0825918e+00  -4.1048998e-01   1.7686415e-01  -9.3314570e-01   3.2310920e-01  -1.3362206e+00   9.8387910e+00   1.9788925e+00   3.4687360e+00   2.9316965e+00   4.2562029e-01  -5.1490220e-01   7.2454579e-01  -1.4966213e+00   1.5650211e+00  -4.6649001e-01   2.3261143e+00  -1.1109002e+00   7.6781764e-01   3.1190674e+00  -7.5844784e-01  -1.8569805e-01   2.4449112e+00  -2.1504922e+00  -5.5713768e-01  -4.4018833e+00   2.5922583e+00   2.8337616e+00   2.1539555e+00   8.5830390e-01   3.6888291e-01  -4.1665490e-01
  -1.1495869e-01   2.6123949e-03   2.5604698e-01  -4.9726795e-01  -6.5957532e-01  -7.1970414e-01   1.4442158e+00  -9.3432245e-01  -9.2316538e-01   6.1134108e-01  -9.0398472e-01  -1.6539271e+00  -7.5566623e-01  -4.7656258e-01  -4.7906009e-01  -4.2936939e-01  -1.1934912e+00  -1.8802163e+00  -2.5823705e-01  -3.9813053e-01   5.5055433e-01  -1.0408060e+00   2.4383991e+00   1.2589464e-01   2.9586130e+00  -1.7076174e+00   3.2520368e-01  -1.3362767e+00  -2.7957923e+00  -1.7535899e+00   8.4172104e-02  -2.4628190e+00   1.7480485e-01  -5.5629853e-01   9.3390222e+00   6.6369978e+00  -4.1410135e-01   3.4662765e-01   1.3454145e+00   7.6123648e-01  -1.4664655e+00  -1.2574409e+00  -1.2187269e+00  -5.8428837e-01  -9.2008617e-01   8.2408885e-01  -1.5023460e+00   2.8998131e-01  -2.1606907e+00   3.8429122e-01  -1.8385211e+00   1.1581927e+00  -1.6854037e+00  -2.7206982e+00  -6.0818281e-02   3.6204647e-01  -6.5492190e-01  -4.9047344e-01  -1.0747996e+00  -4.0921743e-01   1.7216844e-01  -9.9145391e-01   1.7442204e-01  -1.4817938e+00   1.0191821e+01   2.2220374e+00   3.3775755e+00   2.8824339e+00   4.0036977e-01  -6.3591261e-01   1.7723480e+00  -9.8650851e-01   1.9804030e+00  -3.6355220e-01   3.3526230e+00  -1.0175778e+00   1.0650554e+00   2.8602136e+00  -8.0811886e-01   8.1376112e-02   2.4211238e+00  -2.0739609e+00  -7.5187826e-01  -3.9881002e+00   2.7028494e+00   3.0615473e+00   2.3190956e+00   9.4795890e-01   3.6871545e-01  -5.5564973e-01
  -9.6589549e-02  -2.6253701e-01   3.7215488e-02  -6.1244752e-01  -6.8787665e-01  -6.7047339e-01   1.4859103e+00  -1.1363492e+00  -2.6042917e-01   8.7177381e-01  -1.1268017e+00  -1.7717119e+00  -7.8628548e-01  -3.8116349e-01  -6.7483747e-01  -4.5550968e-01  -1.6567252e+00  -2.0461212e+00  -2.9680808e-01  -3.4838573e-01   8.0875273e-01  -8.7823368e-01   2.2646929e+00  -7.1365976e-02   1.6865349e+00  -1.7183722e+00   3.5351288e-01  -1.1412397e+00  -2.7261273e+00  -1.4911345e+00   4.4872772e-01  -1.8284974e+00   3.2075970e-01  -1.9467439e-01   8.4476745e+00   5.9675716e+00  -4.3351168e-01   2.6525941e-01   1.1549301e+00   5.5312820e-01  -1.8739826e+00  -1.3711733e+00  -7.8298157e-01  -2.8470805e-01  -2.6684825e-01   9.8237534e-01  -1.3177344e+00   2.8783205e-01  -1.5384872e+00   6.0837330e-01  -1.2711233e+00   1.1074150e+00  -1.5412942e+00  -2.5150042e+00   3.2686081e-01   5.7191575e-01  -8.0035766e-01  -6.1160830e-01  -8.2408681e-01  -2.7001367e-01   2.7038662e-01  -1.0033780e+00  -3.4143639e-01  -1.2600894e+00   9.1852698e+00   1.8449864e+00   3.3774346e+00   2.7635898e+00   4.2737805e-01  -6.1229087e-01   1.9842523e+00  -9.5157919e-01   2.1116926e+00  -2.3220010e-02   3.5306117e+00  -1.4710417e+00   1.7408743e+00   2.6470640e+00  -5.8384810e-01  -4.6929229e-01   1.9837203e+00  -1.7774032e+00  -8.1894638e-01  -4.1739767e+00   2.2956533e+00   2.5600581e+00   1.7109799e+00   7.6568302e-01   3.1360187e-01  -4.7649502e-01
   3.3004810e-01  -3.4898851e-01   4.3502833e-01  -3.8293165e-01  -9.6039779e-01  -5.9291573e-01   1.4269157e+00  -1.5492932e+00  -4.1240721e-01   2.7415540e-01  -1.1880986e+00  -2.0206385e+00  -7.0792512e-01  -9.1068537e-01   2.9268886e-01   1.3242848e-01  -1.8679982e+00  -2.1219866e+00  -4.3464930e-01   4.1407032e-01   1.4533040e+00  -7.4037823e-01   3.3487763e+00   3.9803237e-01   2.3378799e+00  -2.1062658e+00   5.3225045e-01  -1.0402920e+00  -3.2795636e+00  -8.3559812e-01   1.2324051e+00  -2.4351565e+00  -1.5184345e-01  -3.8260546e-01   7.8778650e+00   5.4286941e+00  -5.3354202e-02   3.8838919e-01   1.1138746e+00   4.7064036e-01  -2.3361415e+00  -1.9618041e+00  -8.6340481e-01   2.8291576e-01  -2.7444763e-01   1.3266374e+00  -1.4456642e+00   8.4471917e-01  -1.1323621e+00   9.4094967e-01  -9.0200245e-01   1.1577648e+00  -1.1794355e+00  -2.2234387e+00   3.1136397e-01   2.6086419e-01  -9.1497573e-01  -6.1936074e-01  -1.1211945e+00  -6.5464932e-01  -5.5307084e-01  -1.6663377e+00  -6.1770351e-01  -1.6840219e+00   9.2551710e+00   9.3707547e-01   3.0358059e+00   2.8939861e+00   5.6068193e-01  -7.6384478e-01   3.6091495e+00  -9.5268904e-01   3.0498585e+00   1.0230305e-01   5.1303162e+00  -1.9703291e+00   1.8695791e+00   2.4217536e+00  -5.3345392e-01  -2.3522217e-01   2.3723378e+00  -2.0984722e+00  -7.6976384e-01  -3.3489929e+00   2.6649016e+00   2.5795716e+00   2.3085431e+00   1.0451656e+00   2.1374948e-01  -5.6882818e-01
   3.5163063e-01  -3.7667946e-02   3.7492232e-01  -2.8620340e-01  -8.9953409e-01  -2.3960485e-01   1.0411886e+00  -1.1638251e+00   9.5156081e-02   2.0278753e-01  -9.4919442e-01  -1.1511025e+00  -8.0754581e-01  -7.0509947e-01   6.0242477e-01   9.6757994e-01  -2.0549680e+00  -1.0713254e+00  -3.9901460e-01   8.5289213e-01   1.4667572e+00  -3.2750565e-01   3.5185033e+00   7.3770224e-01   4.9162669e-01  -1.8688733e+00   4.4490221e-01  -5.7433360e-01  -2.8319216e+00  -8.9807372e-01   1.2822482e+00  -1.9133924e+00  -2.9438924e-01  -2.4874813e-01   6.5241980e+00   4.5801367e+00  -8.7183156e-02   8.9273343e-02   5.4885099e-01   3.6790833e-01  -3.7948506e+00  -1.1605018e+00  -8.8754260e-01  -2.2104091e-01  -5.5739957e-01   3.2098338e-01  -2.1207400e+00   3.6195510e-01  -8.8084840e-01   6.2688924e-01  -5.0778348e-01   9.4328603e-01  -9.5728335e-01  -1.7658205e+00  -2.0601371e-01   1.6210128e-01  -6.4155735e-01  -2.8357955e-01  -1.6060904e+00  -7.7355856e-01  -9.1788164e-01  -1.4190649e+00  -4.7752343e-01  -8.7510068e-01   7.7741715e+00   1.0726667e+00   1.6892126e+00   1.9574688e+00   2.5993147e-01  -9.7124859e-01   3.8961001e+00   3.5064437e-01   3.2112935e+00   2.5554987e-01   4.5125209e+00  -1.2693948e+00   2.5583791e+00   2.4624493e+00  -8.5427846e-01   2.0590576e-01   2.2296294e+00  -1.6429117e+00  -9.2729564e-01  -2.1401527e+00   2.7301113e+00   2.8016793e+00   2.1956314e+00   1.0031530e+00   4.8129166e-01  -7.0094745e-01
   9.4524220e-01  -3.9189468e-01   7.3089575e-01  -4.6440558e-01  -6.0276712e-01  -1.4548241e-01   8.4212153e-01  -2.1448403e+00   3.6345197e-01  -6.0956331e-01  -1.2187210e+00  -1.7991346e+00  -7.8745276e-01  -1.6943749e+00   1.5714183e+00   1.0076475e+00  -2.4165057e+00  -1.2615730e+00  -5.2420730e-01   1.4592254e+00   1.8261855e+00  -4.6466068e-01   4.3139970e+00   1.5640386e+00   1.0242264e+00  -1.2800510e+00   7.3965265e-01  -3.9405200e-01  -2.7926380e+00  -6.2296530e-01   2.3478463e+00  -1.1566337e+00  -6.0262014e-01  -5.2251694e-01   6.5563424e+00   4.4338298e+00   2.6401675e-01   1.6630594e-01   9.5108398e-01  -1.3070180e-02  -3.4657021e+00  -1.3102959e+00  -3.0242089e-01   3.2957880e-01  -2.3361744e-01   6.6178853e-01  -1.6497812e+00   5.1798360e-01  -2.2745411e-01   6.1077470e-01   5.3679513e-02   1.0026253e+00  -1.1848104e+00  -8.7858175e-01  -1.0959416e-01  -2.6048960e-02  -6.1963143e-01  -3.9835589e-01  -1.3222428e+00  -1.7166673e+00  -1.1846330e+00  -2.2570059e+00  -1.1060833e+00  -1.0861482e+00   7.7217615e+00  -1.5877177e-01   2.0118918e+00   1.8053439e+00   6.0024986e-01  -7.9394342e-01   4.9944760e+00  -1.8689359e-01   4.2917502e+00   1.1231048e+00   5.3244080e+00  -1.7604065e+00   2.8290795e+00   1.6108787e+00  -3.1887787e-01  -6.9008102e-01   2.1998658e+00  -1.7108178e+00  -8.4845871e-01  -1.5805812e+00   2.8626192e+00   2.6408810e+00   2.5310372e+00   9.0796357e-01   4.7499009e-01  -6.3040341e-01
   1.0615036e+00  -6.1945355e-01   7.1802623e-01  -1.4359243e-01  -1.0033747e+00  -3.9456233e-01   8.4720315e-01  -2.2536804e+00   2.0365836e-01  -7.2283015e-01  -1.1020895e+00  -2.0065109e+00  -5.9743246e-01  -1.7826300e+00   1.5551848e+00   1.0267138e+00  -2.0254940e+00  -1.6533759e+00  -6.2508800e-01   1.7011117e+00   2.4201917e+00  -2.4578714e-01   4.3946235e+00   1.5099844e+00   1.5522877e+00  -2.3903376e+00   8.5797220e-01  -3.8369209e-01  -3.0627525e+00   5.9101017e-01   2.6180094e+00  -1.4196086e+00  -6.0974086e-01  -2.1736273e-01   4.2617125e+00   3.0456004e+00   7.1373439e-01   5.0090089e-01   9.5491659e-01  -4.0726401e-01  -2.7772827e+00  -2.3322469e+00  -9.6407608e-03   1.0290066e+00   3.2760065e-02   1.3217355e+00  -1.3936915e+00   1.1502989e+00   9.0118704e-02   1.2104309e+00   3.8973856e-01   7.6294806e-01  -4.6452311e-01  -1.3433734e+00   5.6422948e-01  -4.3426606e-01  -8.2600527e-01  -4.5877386e-01  -1.2801577e+00  -1.4265780e+00  -1.7293415e+00  -2.6166223e+00  -1.5933155e+00  -1.5253099e+00   6.3294216e+00  -1.2310343e+00   1.9250872e+00   2.2495882e+00   9.0260030e-01  -8.3249867e-01   5.7803381e+00  -6.5630314e-01   4.7152933e+00   1.5370743e+00   6.3693693e+00  -2.4220724e+00   2.9367133e+00   2.1045038e+00   1.6329727e-01  -6.6761776e-01   2.3097288e+00  -1.8035300e+00  -7.3885249e-01  -1.4812662e+00   2.6867371e+00   1.9158481e+00   2.2820732e+00   8.3213828e-01   1.9322953e-01  -3.6673537e-01
   1.0531930e+00  -3.5100259e-01   5.8108565e-01  -3.3272220e-01  -9.4809877e-01  -4.1677504e-02   3.8956237e-01  -2.2131171e+00   5.6648979e-01  -7.0327458e-01  -1.2458117e+00  -1.2900341e+00  -4.3641120e-01  -1.2477888e+00   2.2667978e+00   2.0173772e+00  -2.3532588e+00  -1.1311335e+00  -6.1714351e-01   2.3140151e+00   2.5490407e+00   1.6990036e-01   4.7967019e+00   2.0549723e+00   2.3314708e-01  -1.7662097e+00   7.0838591e-01  -2.6389082e-02  -2.7969934e+00   3.6052713e-01   3.2057790e+00  -6.2207422e-01  -8.2555731e-01   2.6334004e-01   4.0214052e+00   2.8399403e+00   7.4768048e-01   1.5988954e-01   5.6701336e-01  -2.2123378e-01  -3.9982992e+00  -1.3047532e+00   3.5607714e-01   1.0290858e+00  -3.4248344e-01   6.5568837e-01  -1.3390309e+00   1.0689603e+00   2.0965138e-01   6.6844383e-01   2.8478340e-01   8.1151758e-01  -5.3766825e-01  -1.2001142e+00  -2.9125846e-01  -5.7900867e-01  -9.2987036e-01  -3.0071499e-01  -1.6827811e+00  -1.8051651e+00  -2.1707508e+00  -2.2909000e+00  -1.4822243e+00  -1.0508392e+00   6.0594818e+00  -3.8763056e-01   1.0972757e+00   1.9910764e+00   6.0570919e-01  -7.8754141e-01   6.6279151e+00   4.1476181e-01   5.0347695e+00   1.5747231e+00   6.4475763e+00  -1.6793587e+00   2.9283284e+00   1.9600898e+00   1.7271980e-01  -1.1648071e+00   2.2136142e+00  -2.1640868e+00  -1.0588096e+00  -3.7611365e-01   2.7088733e+00   2.3975929e+00   2.6451049e+00   9.2597257e-01   2.1224477e-01  -6.3942169e-01
   1.3976861e+00  -3.1706778e-01   5.6784372e-01  -2.0661159e-01  -6.6826896e-01   8.1183604e-02  -1.0633666e-01  -2.4080469e+00   1.0326180e+00  -1.4905160e+00  -9.4317149e-01  -1.1520335e+00  -5.2710863e-01  -1.8218705e+00   3.0041476e+00   2.1847592e+00  -2.0212729e+00  -3.8540520e-01  -4.7113266e-01   2.8481850e+00   2.3934094e+00   3.3792221e-01   4.9276598e+00   2.7298982e+00  -6.6495828e-01  -1.8392851e+00   7.5078808e-01   4.3759467e-02  -2.1174747e+00   1.1437633e+00   3.6381886e+00   1.4348025e-01  -7.7369984e-01   5.2504879e-01   2.0430642e+00   1.8159052e+00   8.8659457e-01   3.1722732e-01   3.5897336e-01  -7.4722099e-01  -3.8717727e+00  -1.2987574e+00   7.5040938e-01   1.1320626e+00  -3.0825215e-01   5.6091676e-01  -1.2005088e+00   7.2583160e-01   6.3818216e-01   5.8841840e-01   8.5973050e-01   2.3587131e-01  -3.0873305e-01  -6.3667839e-01  -4.5069615e-01  -1.0067605e+00  -7.5533774e-01  -6.6828434e-02  -1.8017233e+00  -2.1406335e+00  -2.7390687e+00  -2.4688819e+00  -2.0447278e+00  -5.4786762e-01   3.6112503e+00  -1.6427033e+00   1.3180843e-01   1.3702006e+00   7.6172061e-01  -7.4121227e-01   6.2732574e+00   1.1733111e-01   5.4016095e+00   2.3022348e+00   6.1518589e+00  -1.8033276e+00   3.5365908e+00   1.5568929e+00   2.5048275e-01  -1.0097013e+00   1.5864311e+00  -1.5430012e+00  -1.0377854e+00   7.6196249e-01   2.2925588e+00   1.9944204e+00   2.1946464e+00   5.7978299e-01   1.0523914e-01  -5.8415536e-01
   1.4827131e+00  -4.0362774e-01   5.5254223e-01   1.2082843e-02  -7.0486163e-01  -9.3521957e-03  -2.2627397e-01  -2.3649715e+00   8.4141430e-01  -1.6655998e+00  -6.5291174e-01  -1.1022418e+00  -3.9920443e-01  -1.9008234e+00   2.9481684e+00   2.0258915e+00  -1.5320595e+00  -2.5914639e-01  -2.6462851e-01   3.0847617e+00   2.5659724e+00   4.5529649e-01   4.6700726e+00   2.4404544e+00  -7.1024689e-01  -2.6767173e+00   8.8613931e-01   8.1807550e-02  -1.9531111e+00   1.8347119e+00   3.8777895e+00   8.0386618e-02  -3.8135542e-01   8.8502421e-01   9.5369855e-02   3.3869918e-01   1.2643361e+00   5.6714052e-01   5.0890281e-01  -8.2419090e-01  -3.0975942e+00  -1.8239571e+00   1.1081572e+00   1.5439645e+00  -2.4104032e-01   8.3477042e-01  -1.1148327e+00   1.0158584e+00   7.7552977e-01   9.3895771e-01   1.0494985e+00   1.1936314e-01   7.2751784e-02  -7.1894088e-01  -5.1288695e-02  -1.1397417e+00  -6.7146497e-01   3.1821117e-02  -1.9334514e+00  -1.9843463e+00  -3.4014227e+00  -2.6860622e+00  -2.1035127e+00  -4.9810064e-01   2.0215686e+00  -2.5266648e+00  -2.0698944e-01   1.3706717e+00   9.5361818e-01  -7.3166626e-01   6.5167431e+00  -3.5192380e-02   5.4029738e+00   2.6063518e+00   6.0942354e+00  -2.1098892e+00   3.7004771e+00   2.0516096e+00   4.1187390e-01  -7.1221586e-01   1.5703907e+00  -1.2562298e+00  -7.3003948e-01   9.4703223e-01   1.9434590e+00   1.3831233e+00   1.7678313e+00   4.9783801e-01  -1.1758152e-01  -3.4767123e-01
   1.4803021e+00  -4.1323615e-01   3.8666231e-01  -1.3061871e-01  -3.9581785e-01  -1.7042089e-01  -4.9418755e-01  -2.3376550e+00   6.8426923e-01  -1.7346915e+00  -4.7842364e-01  -1.1032726e+00  -4.3009961e-01  -2.0863590e+00   2.5417312e+00   1.7904350e+00  -8.4265847e-01   1.0894613e-01  -6.2859820e-02   2.9666957e+00   2.5009426e+00   5.1748280e-01   3.8915899e+00   2.4594585e+00  -8.6813827e-01  -2.5565929e+00   9.6234154e-01   3.0295357e-01  -9.6586781e-01   2.2888150e+00   3.7851962e+00   1.3359791e+00  -8.1195723e-02   8.8873181e-01  -1.6496400e+00  -8.3771928e-01   1.3062229e+00   7.0463552e-01   5.6938027e-01  -1.1132040e+00  -2.0121850e+00  -1.4883845e+00   1.4677223e+00   1.2949304e+00  -1.4704051e-01   4.1594926e-01  -8.8732827e-01   7.7273405e-01   1.0221292e+00   6.4893118e-01   1.3123556e+00  -1.4785961e-01   1.1518355e-01  -4.8430160e-01   1.7227792e-01  -1.2994774e+00  -4.1254318e-01   2.3303379e-01  -1.4968577e+00  -2.1245299e+00  -3.4184706e+00  -2.7016777e+00  -1.9527756e+00  -2.1743136e-01   4.3750002e-01  -2.9561491e+00  -2.3063860e-01   7.8373901e-01   1.1607496e+00  -5.6963070e-01   6.2970385e+00   6.4735960e-02   5.5570386e+00   3.6608833e+00   5.2052259e+00  -1.4504860e+00   3.7457942e+00   1.9907852e+00   1.0131029e+00  -7.3624131e-01   1.3885563e+00  -5.0157587e-01  -5.3259144e-01   1.2713914e+00   1.5446457e+00   1.0529053e+00   1.4249434e+00   2.2277781e-02  -7.3995977e-02  -1.3514920e-01
   1.1830181e+00  -3.3097583e-01  -1.0628596e-01  -1.3552459e-01  -4.0653000e-01  -1.0468093e-01  -7.3416045e-01  -2.0963302e+00   1.0555755e+00  -1.3387375e+00  -6.8327144e-01  -7.5553753e-01  -3.0252434e-01  -1.4593207e+00   2.2534502e+00   1.8213029e+00  -9.4777679e-01   5.2125645e-02   6.8171196e-02   3.0711414e+00   2.4385684e+00   8.0024061e-01   3.3740455e+00   2.2845938e+00  -2.0245681e+00  -2.5366766e+00   8.0566742e-01   3.9369121e-01  -8.0299844e-01   2.1858803e+00   4.0153962e+00   2.0250015e+00   3.1190792e-01   1.6687259e+00  -2.4720519e+00  -1.4752731e+00   1.2338673e+00   5.8560253e-01   1.5740556e-01  -9.5819759e-01  -2.1154762e+00  -1.0905551e+00   2.0064419e+00   1.5759385e+00  -6.8546383e-02   4.2715466e-01  -3.9131092e-01   7.8237038e-01   1.0762237e+00   6.0608345e-01   1.2153487e+00  -2.2201675e-01   2.6048981e-01  -6.7245193e-01   1.0231853e-01  -1.1677569e+00  -7.0689572e-01   2.6637866e-01  -1.6445152e+00  -1.8478137e+00  -3.6313615e+00  -2.1820802e+00  -2.1705733e+00   1.8090749e-01  -8.1469138e-01  -2.4146533e+00  -5.8931470e-01   9.3025533e-01   1.0431638e+00  -3.4726270e-01   6.0679702e+00   4.7551711e-01   4.9088436e+00   3.5507955e+00   4.6705371e+00  -1.2881293e+00   3.6620217e+00   2.3017009e+00   9.3331705e-01  -1.3605002e+00   7.5183768e-01  -4.6804758e-01  -6.7123526e-01   1.2243804e+00   8.1472602e-01   8.5057951e-01   7.1993236e-01  -1.4840079e-02  -3.5424242e-01  -6.4510959e-02
   1.3918927e+00  -7.4759787e-02  -1.8598576e-01   5.8682941e-01  -4.9680811e-01  -5.7112791e-02  -1.3828794e+00  -2.2037140e+00   5.6213004e-01  -1.9994083e+00  -1.1066671e+00  -6.1412923e-01  -6.4556549e-02  -1.6985880e+00   3.0992914e+00   2.2418506e+00  -1.4509588e+00  -2.9435906e-01   1.6020162e-02   4.0161438e+00   2.6624407e+00   8.7497121e-01   4.2485940e+00   3.4129486e+00  -1.4085679e+00  -2.6943604e+00   7.0998757e-01   2.6591138e-01  -1.7188421e+00   2.0124904e+00   4.8035683e+00   1.9536167e+00  -3.4072455e-02   1.5703098e+00  -2.2918474e+00  -1.6180648e+00   1.1828138e+00   6.2234553e-01  -1.2355414e-01  -6.2256883e-01  -1.8744690e+00  -1.6718020e+00   2.6230359e+00   2.4675509e+00  -2.1743937e-01   1.1405166e+00   3.0181682e-01   1.3578008e+00   1.3964163e+00   1.2103842e+00   1.3326227e+00  -6.0827143e-02   6.9356248e-01  -2.7913911e-01   1.5456289e-01  -1.2492833e+00  -1.0388350e+00   3.2988252e-01  -2.5970334e+00  -2.1495687e+00  -5.0666385e+00  -2.4503513e+00  -3.4275067e+00  -4.4211185e-02  -2.1442399e+00  -2.9207932e+00  -1.5656681e+00   1.1017762e+00   9.8636355e-01  -1.5941815e-01   6.6475611e+00   5.1600593e-01   4.3068408e+00   2.7842345e+00   4.8437165e+00  -1.9882001e+00   2.9470888e+00   2.4375216e+00   4.2731874e-01  -1.9353996e+00   2.9367409e-01  -1.1421041e+00  -6.9580947e-01   2.0453361e+00   4.8151891e-01   1.0567650e+00   6.9947448e-01   6.7365648e-01  -6.9822499e-01   1.4615361e-01
   1.2889981e+00   6.8351541e-02  -3.8038376e-02   2.0773147e-01  -2.0106983e-01  -2.1068610e-01  -1.4087083e+00  -2.1038076e+00  -1.2494099e-01  -2.3157804e+00  -4.9375249e-01  -5.5573152e-01   4.3658842e-02  -1.8005586e+00   3.1046630e+00   2.1598251e+00  -2.2000775e-01   3.4401159e-01   5.2630342e-01   3.8035599e+00   2.3887604e+00   8.9690017e-01   3.5711865e+00   2.8667708e+00  -9.8422623e-01  -3.4491695e+00   9.0966158e-01   2.4862244e-01  -4.7968954e-01   2.9010760e+00   4.6157530e+00   2.1922253e+00   3.6064903e-01   1.6752222e+00  -3.8282298e+00  -2.5989818e+00   1.3779302e+00   8.7863927e-01   3.1542666e-01  -4.8124833e-01  -2.9242321e-01  -1.7309747e+00   2.3451376e+00   2.2719705e+00  -7.0341287e-01   7.9011785e-01   1.0683466e-01   1.4422661e+00   1.0118373e+00   6.7803818e-01   8.5637527e-01  -2.5521688e-01   4.6722377e-01  -7.8298701e-01  -2.2723389e-01  -1.4608006e+00  -8.6189121e-01   4.9489699e-01  -2.3538373e+00  -2.1823919e+00  -5.4909001e+00  -2.4450078e+00  -2.0983087e+00   1.6668973e-01  -2.2075929e+00  -3.1011552e+00  -1.4643186e+00   8.9826637e-01   1.1970447e+00  -2.6239234e-01   6.3869954e+00   4.7042736e-01   4.8539658e+00   3.6424185e+00   4.3085821e+00  -1.3690375e+00   2.9950337e+00   2.3097061e+00   8.3214187e-01  -8.1188109e-01   5.9648399e-01  -5.2088474e-01  -2.4997019e-01   2.4638820e+00   2.7901127e-01   8.8397278e-01   1.0467829e+00   1.3776186e-01  -8.5166092e-01  -2.1159092e-03
   1.1810514e+00   1.4565034e-01  -4.8911124e-01   3.1156115e-01  -4.1373223e-02  -4.1698863e-01  -1.8076409e+00  -2.0003361e+00  -9.2788446e-02  -2.5080639e+00  -5.7330516e-01  -4.1416917e-01  -6.7468658e-02  -1.8441838e+00   2.8510221e+00   1.8697790e+00  -1.4778542e-01   5.7386450e-01   6.8604752e-01   3.8217490e+00   2.0517169e+00   8.0643690e-01   2.9880353e+00   3.0587062e+00  -1.7740655e+00  -3.3818120e+00   8.1401958e-01   1.2078389e-01  -1.5061125e-01   2.6399994e+00   4.6417772e+00   2.9322174e+00   7.1836679e-01   2.0013022e+00  -4.2277671e+00  -2.8393531e+00   1.0839812e+00   1.0651767e+00  -4.9746893e-02  -4.1370491e-01   2.4351280e-01  -1.4426492e+00   2.8034233e+00   2.3640683e+00  -5.7756108e-01   8.7041072e-01   5.8663022e-01   1.3853048e+00   1.1182249e+00   7.6530586e-01   9.4818075e-01  -2.3478221e-01   4.6535756e-01  -3.1692717e-01  -2.7868440e-01  -1.2358186e+00  -8.0956386e-01   6.4076788e-01  -2.5990147e+00  -2.2730815e+00  -5.8717203e+00  -2.2652333e+00  -2.5393835e+00   5.8550800e-01  -3.8934620e+00  -3.1566671e+00  -1.9914385e+00   5.3770501e-01   1.1623921e+00   1.0235242e-02   5.6263142e+00   5.6670160e-01   3.8975817e+00   3.6627093e+00   3.1539752e+00  -1.1879534e+00   2.9076842e+00   2.5602700e+00   5.4664219e-01  -9.8141788e-01  -2.1830683e-01   4.9202230e-02  -9.2380287e-02   2.6010389e+00  -4.9789758e-01   8.2065462e-01   2.4206180e-01   5.8589454e-02  -1.0507215e+00   2.0265131e-01
   1.0509757e+00   2.4017780e-01  -7.0016680e-01   4.3543349e-01   1.3338970e-01  -6.8801318e-01  -2.0315150e+00  -1.8270122e+00  -7.4622564e-01  -2.5481931e+00  -4.9140324e-01  -5.2420377e-01  -2.0734897e-01  -2.0712181e+00   2.1932261e+00   1.3672800e+00   4.4026900e-01   5.1696582e-01   9.6157766e-01   3.6156290e+00   1.8176880e+00   5.4615073e-01   2.1724992e+00   2.9202790e+00  -1.3653736e+00  -3.6671050e+00   8.6698164e-01   2.7619700e-02   3.4830882e-01   2.7381434e+00   4.5168574e+00   3.6542972e+00   1.1038558e+00   2.0876036e+00  -4.8733862e+00  -3.0873495e+00   8.4793082e-01   1.2424697e+00   3.8314550e-02  -3.7885853e-01   1.7756135e+00  -1.7363875e+00   3.0578675e+00   2.3697529e+00  -5.2648437e-01   9.7723417e-01   8.9427079e-01   1.5489759e+00   1.0654384e+00   7.9831694e-01   8.6826845e-01  -1.9976864e-01   4.8034951e-01  -3.3317317e-01   8.3975025e-02  -1.0909876e+00  -5.9840915e-01   7.6982385e-01  -2.5271259e+00  -2.2485090e+00  -6.1980232e+00  -2.2436123e+00  -2.3004575e+00   7.1775877e-01  -5.0585700e+00  -3.4588416e+00  -1.9930937e+00   3.5775270e-01   1.2731612e+00   2.0983239e-01   5.0678859e+00   5.3412968e-01   3.4039737e+00   4.0294185e+00   2.0392102e+00  -9.4944927e-01   2.5788771e+00   2.9181223e+00   7.7647171e-01  -9.5852142e-01  -3.2404257e-01   5.5624271e-01   2.6951678e-01   2.3588655e+00  -9.5664124e-01   5.7015819e-01  -1.1201495e-01  -1.5577894e-01  -1.1505532e+00   4.3685679e-01
   1.1519915e+00   4.3067927e-01  -5.8119716e-01   1.0814813e+00   1.7545526e-01  -6.0613541e-01  -2.3719587e+00  -1.5752326e+00  -1.9609256e+00  -2.7074869e+00  -3.5020627e-01  -7.6383744e-01  -2.9271961e-01  -2.4962926e+00   1.9251850e+00   9.7341190e-01   9.6872048e-01  -2.0175161e-01   1.2726099e+00   4.0200772e+00   1.7860691e+00   3.2195889e-01   1.9255454e+00   3.0176338e+00   2.0169063e-01  -3.9018302e+00   8.7129865e-01  -1.9625613e-01   1.7483206e-01   2.8896795e+00   4.9142547e+00   3.8438729e+00   1.0182028e+00   2.3668047e+00  -4.9869191e+00  -2.6361958e+00   5.4725578e-01   8.3494190e-01   1.3204383e-01  -5.8508790e-01   3.3677548e+00  -2.9072522e+00   3.2547269e+00   2.9226911e+00  -4.3128727e-01   1.6583408e+00   1.5311075e+00   2.0290895e+00   1.1209008e+00   1.1870528e+00   8.0352912e-01   1.1740293e-01   9.1098872e-01  -4.4895973e-01   8.2247570e-01  -1.0502838e+00  -4.3080253e-01   6.4532501e-01  -2.4685856e+00  -2.2218288e+00  -6.8571293e+00  -2.2970211e+00  -1.9810510e+00   5.2255492e-01  -6.0782610e+00  -4.3654398e+00  -2.1854708e+00   5.9854212e-01   1.2857697e+00   2.2525856e-01   5.0107480e+00   3.2850189e-01   3.3654041e+00   3.8664095e+00   1.9342703e+00  -1.1801168e+00   1.6636985e+00   2.7813019e+00   1.2872945e+00  -1.7659904e+00  -1.1509868e-02   2.1555956e-01   5.8252694e-01   2.0476946e+00  -1.2182641e+00  -5.2402608e-02   3.4918077e-02  -9.4591338e-02  -1.3105027e+00   4.5644224e-01
   7.7948195e-01   6.4609450e-01  -1.0194546e+00   8.7323764e-01  -4.2719785e-02  -1.0850426e+00  -2.4154740e+00  -1.2660802e+00  -2.2231870e+00  -2.5241838e+00  -2.9963089e-01  -7.6672417e-01  -3.7714420e-01  -2.2689390e+00   1.3179901e+00   9.7689273e-01   1.6712270e+00  -1.6953331e-01   1.3201637e+00   3.4917592e+00   1.5676700e+00   3.2509132e-01   1.1709764e+00   2.9879068e+00   5.2149141e-01  -4.2332241e+00   7.5749416e-01  -3.4031590e-01   8.1366121e-01   3.2788122e+00   4.2372644e+00   4.3171712e+00   1.0633516e+00   2.5326817e+00  -5.6576171e+00  -2.4518290e+00   2.1709610e-01   1.0852368e+00  -3.7212135e-01  -6.8225731e-01   4.1405318e+00  -2.6174288e+00   2.9266301e+00   2.5724714e+00  -6.8196461e-01   1.4351424e+00   1.7117754e+00   2.1600783e+00   7.2279857e-01   7.6253415e-01   2.9606202e-01  -1.9319630e-01   8.8248449e-01  -1.1592590e+00   4.2851621e-01  -1.2891089e+00  -5.9491733e-01   7.8318632e-01  -2.3162024e+00  -2.0422899e+00  -6.6493425e+00  -1.8398385e+00  -1.4438385e+00   5.4110300e-01  -6.1062857e+00  -3.5287490e+00  -2.0541080e+00   6.6816930e-01   1.3632754e+00   3.4546804e-01   4.4229241e+00   5.3486658e-01   3.1170170e+00   4.2734845e+00   1.4803018e+00  -3.1675839e-01   1.2969218e+00   3.1061304e+00   1.4564907e+00  -1.2588530e+00  -1.9954380e-01   6.2811483e-01   5.1260321e-01   1.9741535e+00  -1.5291061e+00   2.3428134e-01   2.9071740e-02  -5.1927207e-01  -1.4731058e+00   4.2044375e-01
   2.9414888e-01   8.8478105e-01  -1.4670705e+00   6.8116191e-01  -5.8885129e-02  -1.1121159e+00  -2.5398230e+00  -9.6889720e-01  -2.3885954e+00  -2.0674079e+00  -6.8899767e-01  -3.6282415e-01  -3.1078207e-01  -1.5153854e+00   7.6095163e-01   1.0539535e+00   1.2209581e+00  -2.6880239e-01   1.1691042e+00   3.0412851e+00   1.3292573e+00   2.5462864e-01   6.9769336e-01   2.8185085e+00  -7.6032791e-02  -3.6200705e+00   6.0571287e-01  -2.3856343e-01   7.6669549e-01   2.2641988e+00   3.8498288e+00   4.5369176e+00   9.7248189e-01   2.5137443e+00  -4.3787485e+00  -1.7013577e+00  -1.5679892e-01   9.2410024e-01  -5.9760361e-01   1.2354570e-02   3.9479080e+00  -1.7647307e+00   2.9402376e+00   2.3943342e+00  -8.3513390e-01   1.1664645e+00   1.8479524e+00   2.2613510e+00   4.1994152e-01   4.7656495e-01  -1.7353363e-01   1.0650468e-01   5.3314038e-01  -1.1543984e+00   1.3498683e-02  -7.3984485e-01  -7.1703242e-01   8.1103829e-01  -2.5960660e+00  -1.8613979e+00  -6.4449557e+00  -1.1587461e+00  -1.3059898e+00   8.9392401e-01  -5.4980193e+00  -2.1206937e+00  -2.0971217e+00   6.7831793e-01   1.0401701e+00   6.3241922e-01   3.8888788e+00   1.3213369e+00   1.9992759e+00   3.5980814e+00   2.1599973e-01   6.5086417e-02   1.0407495e+00   3.4224023e+00   9.1494069e-01  -1.4353370e+00  -4.9472673e-01   5.5688664e-01   5.1358859e-01   1.7701456e+00  -1.7710069e+00   7.4355458e-01  -1.1136574e-01  -2.7557634e-01  -1.4429910e+00   4.1471053e-01
   2.3324494e-01   1.1641537e+00  -1.5862560e+00   8.3610859e-01  -1.7090470e-01  -1.1549493e+00  -2.7576302e+00  -1.1350633e+00  -2.8078613e+00  -2.2418418e+00  -1.2525379e+00  -6.2320675e-01  -4.2311804e-01  -1.7485962e+00   9.9976421e-01   1.2889549e+00   9.1772917e-01  -8.9067525e-01   1.0174034e+00   3.1792964e+00   1.2892942e+00  -7.9937767e-02   1.0705488e+00   3.5613248e+00   9.1572046e-01  -3.4276866e+00   5.5447363e-01  -3.8410416e-01   3.8025211e-01   2.2927674e+00   4.1907797e+00   4.8987995e+00   5.5435052e-01   2.3645311e+00  -3.2829479e+00  -3.2809649e-01  -5.7630021e-01   1.0554217e+00  -7.9120650e-01   2.6300777e-01   4.4050086e+00  -2.1871656e+00   2.9354762e+00   2.7049092e+00  -9.8507787e-01   1.6279641e+00   2.2914075e+00   2.7735704e+00   3.2551699e-01   3.3934190e-01  -4.5221253e-01  -8.0116777e-02   4.0719113e-01  -1.3957519e+00  -1.5448452e-01  -8.3395806e-01  -1.0798081e+00   8.5749668e-01  -2.8679321e+00  -2.0237821e+00  -6.7641412e+00  -1.0579045e+00  -1.7022442e+00   6.0520756e-01  -5.1443780e+00  -1.8339935e+00  -2.0943161e+00   1.2224985e+00   1.0381507e+00   1.0025272e+00   3.8218762e+00   1.0853091e+00   1.8503753e+00   3.4342041e+00   3.1555384e-01  -2.2813023e-01   3.6514016e-01   3.3379277e+00   7.9771977e-01  -1.8638012e+00  -5.5103614e-01   3.7403639e-02   3.3350953e-01   1.8937747e+00  -1.7495558e+00   1.2280573e+00   3.4084400e-01  -8.3301447e-02  -1.6353492e+00   3.8353531e-01
   2.2867795e-01   1.1864705e+00  -1.6456434e+00   8.1333088e-01  -3.4935610e-01  -1.5828397e+00  -2.6771465e+00  -9.3783155e-01  -3.6528661e+00  -2.3474201e+00  -8.8807222e-01  -9.3588214e-01  -5.8845381e-01  -2.0140852e+00   3.1495177e-01   9.3476312e-01   1.7792422e+00  -8.6901188e-01   1.0698752e+00   2.6644642e+00   1.1856620e+00  -3.2088360e-01   2.9518642e-01   3.2389703e+00   1.9471977e+00  -3.6465627e+00   5.5875424e-01  -5.5091059e-01   9.0169066e-01   2.8082374e+00   3.4256782e+00   4.7025178e+00   4.0428220e-01   2.0486841e+00  -4.0578565e+00  -3.8652943e-01  -7.4850763e-01   1.2639499e+00  -8.8014442e-01   2.0821725e-02   5.5247673e+00  -2.2916325e+00   2.4310349e+00   2.2991666e+00  -8.3845801e-01   1.5669434e+00   2.2525912e+00   2.9211399e+00   2.6088744e-01   2.8383877e-01  -4.4478329e-01  -1.9998817e-01   4.9713388e-01  -1.3657800e+00   9.0896038e-02  -9.2688725e-01  -7.3095612e-01   9.4999418e-01  -2.3589694e+00  -1.8915579e+00  -6.4083852e+00  -1.0022572e+00  -1.1068069e+00   4.2090077e-01  -5.3660845e+00  -2.1426063e+00  -1.8668798e+00   9.1178481e-01   1.2056976e+00   1.0226309e+00   3.3030798e+00   8.6828261e-01   1.9271495e+00   3.8989624e+00   7.1569759e-02   3.2220184e-01   8.2627311e-02   3.3549013e+00   1.1206588e+00  -9.8644624e-01  -2.5595923e-01   6.9708013e-01   6.7610223e-01   1.7631070e+00  -1.7866067e+00   1.0531457e+00   4.7480083e-01  -4.3356884e-01  -1.5534177e+00   4.2727067e-01
  -3.4588742e-02   1.4419582e+00  -1.9485180e+00   9.9554826e-01  -5.2916955e-01  -1.6636611e+00  -2.7463117e+00  -4.5991001e-01  -3.8390384e+00  -2.1178995e+00  -9.0076218e-01  -5.3888429e-01  -7.4512398e-01  -1.7379246e+00  -2.5089268e-01   1.0770042e+00   1.5401984e+00  -8.0903584e-01   1.0928408e+00   2.5566977e+00   9.4521054e-01  -5.1363924e-01  -2.0560672e-01   3.1635499e+00   1.3914304e+00  -3.6217453e+00   3.5261091e-01  -6.0636786e-01   8.3012222e-01   2.5339460e+00   3.0447538e+00   4.7620330e+00   3.1689340e-01   2.1974040e+00  -4.0303192e+00   2.1277682e-01  -1.2768816e+00   1.2521238e+00  -1.4401034e+00   1.1850898e-01   5.3506325e+00  -2.1532884e+00   2.1338261e+00   1.9573626e+00  -8.5371585e-01   1.3924485e+00   2.1107825e+00   2.9397100e+00   1.9795751e-01   3.0661180e-01  -4.2484375e-01  -1.8425138e-01   5.5188039e-01  -1.2202153e+00   2.3402437e-02  -6.9402148e-01  -7.4307221e-01   1.0505138e+00  -2.5056776e+00  -1.6313348e+00  -6.2679431e+00  -5.5214232e-01  -1.0284111e+00   6.3766075e-01  -6.0372947e+00  -1.5524022e+00  -2.4167292e+00   7.1902248e-01   9.4302501e-01   1.1056117e+00   2.6778633e+00   1.3703483e+00   1.2932106e+00   3.6775431e+00  -5.7395031e-01   7.7863358e-01  -2.6469984e-01   3.6160554e+00   7.2132336e-01  -8.5174446e-01  -4.2516251e-01   9.6010353e-01   6.7106192e-01   1.7514243e+00  -2.0295754e+00   1.3106818e+00   2.3148953e-01  -4.1853948e-01  -1.5353882e+00   4.3701933e-01
   1.5125029e-01   1.2948764e+00  -1.9009358e+00   6.8675266e-01  -4.9010077e-01  -1.9885428e+00  -2.6811970e+00  -8.1220740e-01  -4.2405997e+00  -2.4620989e+00  -9.3912656e-01  -9.5790601e-01  -7.9257134e-01  -2.1863379e+00  -4.2147837e-01   8.7719490e-01   1.4939755e+00  -9.2256516e-01   9.5079017e-01   2.2243765e+00   8.6469976e-01  -9.5108145e-01  -4.3737590e-01   3.3883754e+00   2.2139008e+00  -3.0382959e+00   3.8074816e-01  -6.8628262e-01   1.0562054e+00   2.3625387e+00   2.6832646e+00   4.9303739e+00  -1.0031624e-01   1.5050549e+00  -3.3008195e+00   8.6172120e-01  -1.4325685e+00   1.4276150e+00  -1.2972244e+00   1.4349862e-02   6.0047580e+00  -1.7821273e+00   1.9715018e+00   1.6051619e+00  -5.9785369e-01   1.3233775e+00   2.2652141e+00   3.0010336e+00   3.8287652e-01   1.3912916e-01  -2.7430270e-01  -1.4615613e-02   9.3692516e-02  -5.2125527e-01   3.3010265e-02  -5.7349730e-01  -5.1445038e-01   1.0026864e+00  -1.9735379e+00  -2.0929321e+00  -5.6562950e+00  -7.7708763e-01  -9.7249516e-01   3.8243141e-01  -5.2516432e+00  -1.5676264e+00  -1.8681520e+00   3.1920478e-01   1.0956699e+00   1.2931955e+00   2.5401045e+00   1.0670394e+00   1.5341756e+00   4.1524170e+00  -6.6403158e-01   1.1817149e+00  -5.9874921e-01   3.1498854e+00   9.0186109e-01  -7.4289521e-01  -2.7119461e-01   1.3062020e+00   8.8185362e-01   1.7076666e+00  -1.8686773e+00   1.6066326e+00   6.1569412e-01  -6.1481757e-01  -1.3413113e+00   5.2126221e-01
   7.4392784e-02   9.4470218e-01  -1.7777834e+00   7.7233295e-01  -9.1548380e-01  -2.2555138e+00  -2.1169626e+00  -7.4019658e-01  -4.6389680e+00  -2.2568721e+00  -5.2012650e-01  -1.0723436e+00  -3.5377445e-01  -1.7837010e+00  -8.7217636e-01   4.7289523e-01   1.5743754e+00  -1.5803181e+00   9.0171672e-01   1.8771138e+00   1.0811519e+00  -1.1658388e+00  -7.7311000e-01   2.2975523e+00   3.0841375e+00  -4.1717656e+00   4.7936131e-01  -9.9792811e-01   3.6631091e-01   2.8247200e+00   2.2317726e+00   3.1344829e+00  -1.7399388e-01   1.6175273e+00  -3.6308032e+00   6.6663450e-01  -1.1503740e+00   1.6592886e+00  -8.4229322e-01   1.0410545e-01   6.9544154e+00  -2.9030334e+00   1.6225654e+00   2.1286588e+00  -2.5472928e-01   2.2744928e+00   2.2491504e+00   3.7523186e+00   2.6868447e-01   9.9994126e-01  -3.5026868e-01   4.6882894e-01   2.7146297e-01  -9.1593880e-01   6.5831671e-01  -2.9174243e-01  -6.6224807e-01   5.6108157e-01  -1.7050526e+00  -1.4590966e+00  -5.4244122e+00  -9.0942676e-01  -6.8040683e-01  -2.0987529e-01  -4.5290229e+00  -1.9547763e+00  -1.3428487e+00   9.6673366e-01   1.1872060e+00   1.1240682e+00   2.4508102e+00   2.3807663e-01   1.3801580e+00   3.6168211e+00   1.2693948e-01   2.0363500e-01  -7.9575969e-01   3.3693074e+00   8.9495345e-01  -2.9800117e-01   1.5731341e-01   1.0822963e+00   1.3872326e+00   8.5192844e-01  -1.9382955e+00   9.2507949e-01   5.2936723e-01  -5.0545506e-01  -1.5924484e+00   6.4274597e-01
  -2.9092860e-01   1.1335976e+00  -2.0209329e+00   4.2269692e-01  -1.2062656e+00  -2.3548704e+00  -1.9409362e+00  -3.5178390e-01  -4.3876174e+00  -1.9506619e+00  -5.5222171e-01  -4.5751371e-01  -2.7999764e-01  -1.0961092e+00  -1.2237361e+00   1.1550845e+00   1.0086504e+00  -1.1855626e+00   6.5532063e-01   1.6089359e+00   1.0013443e+00  -1.0599264e+00  -1.1165392e+00   2.2459606e+00   2.1307459e+00  -3.5279420e+00   1.4118467e-01  -8.2276624e-01   4.5862710e-01   2.5353092e+00   1.4873452e+00   3.0210237e+00  -7.4958903e-01   1.3841276e+00  -3.6374267e+00   1.0470088e+00  -1.5174238e+00   1.6015593e+00  -1.6400141e+00   1.5027546e-01   5.6744203e+00  -1.6167105e+00   7.8967418e-01   1.1943217e+00  -4.7593658e-01   1.3548793e+00   1.7775930e+00   3.3821156e+00   2.1563159e-01   5.0691542e-01  -3.2198375e-01   3.6789251e-01   1.2984495e-01  -6.0194762e-01  -4.5467990e-02  -2.3600745e-01  -8.8669314e-01   6.0237018e-01  -1.3784020e+00  -1.2739243e+00  -4.4183617e+00  -2.1873494e-01  -3.6081954e-01  -5.8269329e-02  -3.8754947e+00  -3.8759257e-01  -1.6247837e+00   5.8900448e-01   8.6749002e-01   1.1106433e+00   2.2662946e+00   1.0960030e+00   1.3787325e+00   3.7347393e+00   2.8394956e-01   1.4810260e+00  -1.1959482e+00   3.0135962e+00   4.9546115e-01   6.7906494e-02   4.6416129e-02   1.3506187e+00   1.0589338e+00   1.3031350e+00  -1.8814390e+00   1.7262385e+00   7.2599120e-01  -6.1429778e-01  -1.3656640e+00   4.5494014e-01
  -2.8183161e-01   1.1029603e+00  -2.1204554e+00   2.0778398e-01  -1.4380155e+00  -2.3030706e+00  -1.7617501e+00  -4.6537128e-01  -3.8541874e+00  -1.9366433e+00  -7.4035971e-01  -2.9930935e-01  -8.5750918e-02  -7.4100942e-01  -9.5351106e-01   1.5861519e+00   2.3997895e-01  -1.2157317e+00   3.7000373e-01   1.5926226e+00   1.0181560e+00  -1.0547024e+00  -9.2072242e-01   2.3836288e+00   1.5249524e+00  -3.0965068e+00  -6.8836640e-02  -8.1823278e-01   1.2530497e-01   2.6360801e+00   1.2821838e+00   2.5791393e+00  -1.3077665e+00   1.1065811e+00  -3.4889952e+00   1.2718834e+00  -1.6220098e+00   1.6824824e+00  -2.0250144e+00   2.1135660e-01   4.6143960e+00  -1.1271083e+00   4.6731206e-01   9.8886826e-01  -2.6534446e-01   1.2885393e+00   1.7229263e+00   3.2860200e+00   4.9012167e-01   4.5407841e-01  -3.5542782e-02   1.3062577e-01  -7.7295203e-03  -1.8894557e-01  -3.1987712e-01  -2.1693129e-01  -1.2051421e+00   5.1864298e-01  -1.1552629e+00  -1.1521726e+00  -3.7260337e+00   8.7056637e-02  -8.8033815e-01  -1.5183069e-01  -3.4903770e+00   1.2798559e-01  -1.7482735e+00   5.6313000e-01   7.7798849e-01   1.2394657e+00   2.0192786e+00   8.3003477e-01   1.4772008e+00   3.5890603e+00   1.0195154e+00   1.3925874e+00  -1.3335026e+00   2.3917762e+00   9.0015509e-02   1.5672838e-01  -2.5312129e-01   1.2494838e+00   7.6242895e-01   1.6098386e+00  -1.8865631e+00   2.0346063e+00   7.9324119e-01  -5.7335544e-01  -1.3505865e+00   3.8348531e-01
  -3.6767263e-01   8.8120608e-01  -2.2145234e+00   2.3400731e-01  -1.8523493e+00  -2.6046418e+00  -1.3925291e+00  -2.3731451e-01  -4.2470999e+00  -1.5059462e+00  -6.1819702e-01  -2.0678237e-01   1.6463777e-01  -2.0104962e-01  -1.8876993e+00   1.4103533e+00   8.8686529e-02  -1.4226968e+00   8.0424890e-02   1.0312504e+00   1.3491996e+00  -1.0864681e+00  -1.5573921e+00   1.6650884e+00   1.6230369e+00  -3.2310040e+00  -2.2161711e-01  -7.2505048e-01  -2.1255575e-01   2.9122999e+00   3.7313348e-01   1.6990324e+00  -1.6363749e+00   4.2777109e-01  -4.6575908e+00   1.2353012e-01  -1.4566966e+00   1.8951668e+00  -1.9608745e+00   3.1110534e-01   4.5323969e+00  -1.0145557e+00   1.9291239e-01   5.9606895e-01   2.9814165e-01   1.2052770e+00   1.4117483e+00   3.3770110e+00   8.7423545e-01   9.3407344e-01   5.0873242e-01   1.2569937e-01   3.2177347e-01   1.5555589e-01   5.2151469e-01   2.2783293e-02  -1.0266373e+00   4.6947935e-01  -5.7119176e-01  -4.7906295e-01  -2.8821253e+00   2.5843107e-01  -1.1632461e+00  -5.0802800e-01  -3.8504596e+00   8.9632672e-02  -1.5254041e+00   3.2443995e-01   8.1328922e-01   1.2910712e+00   1.8697052e+00   5.8000658e-01   1.2432867e+00   3.5084444e+00   1.3341993e+00   1.3238682e+00  -1.5740477e+00   2.6232972e+00   6.0674684e-02   7.9831101e-01   5.5706503e-02   1.5034524e+00   9.5957267e-01   1.2669750e+00  -1.8002131e+00   1.7126854e+00   5.3977195e-01  -4.8137761e-01  -1.0800194e+00   7.4648374e-01
  -5.7154708e-01   6.9845566e-01  -2.3680051e+00  -2.5907838e-01  -2.2201874e+00  -2.7577864e+00  -9.6475606e-01   5.4960351e-02  -3.4989506e+00  -1.0925516e+00  -2.1653186e-01   2.5336409e-01   1.8320162e-01   5.7953219e-01  -2.3486334e+00   1.5952122e+00   9.5822098e-02  -6.6079540e-01  -1.6402756e-01   5.1139008e-01   1.3833330e+00  -8.7258799e-01  -2.1976169e+00   8.2804722e-01   2.3602677e-01  -2.6727006e+00  -5.2680389e-01  -5.9093600e-01   1.1039575e-01   3.1001125e+00  -5.5830774e-01   7.6392329e-01  -1.8571302e+00   4.4874046e-01  -5.8146590e+00  -7.2008421e-01  -1.2709350e+00   2.1001567e+00  -2.4976293e+00   1.7692106e-01   2.7662046e+00   5.0985551e-01  -6.9553154e-01  -4.5815520e-01   4.1384151e-01   3.0034323e-01   5.8738435e-01   2.7206194e+00   8.7565313e-01   6.7728885e-01   8.8317987e-01  -7.2178622e-02   4.4235297e-01   7.1267021e-01   6.7986115e-02   3.1297412e-02  -7.8119578e-01   5.3441818e-01   1.4225884e-01   3.5133876e-02  -1.4612896e+00   8.8648162e-01  -6.0798581e-01  -2.9330553e-01  -3.6553109e+00   8.7851143e-01  -1.6609431e+00  -1.1554168e-01   6.3191796e-01   1.2907932e+00   1.5591478e+00   7.8405859e-01   1.3175350e+00   3.6698811e+00   1.9705340e+00   2.2631665e+00  -1.4031433e+00   2.4337933e+00  -1.7376701e-01   1.9243894e+00   9.8723677e-02   2.2411771e+00   9.1068593e-01   1.5942923e+00  -1.6857161e+00   1.7983098e+00   2.1966392e-01  -6.3528678e-01  -7.7656674e-01   6.1569356e-01
  -8.4189362e-02   6.4456370e-01  -1.9980548e+00  -8.4836159e-02  -2.1977131e+00  -2.3311204e+00  -1.0367480e+00  -3.2035558e-01  -3.3157810e+00  -1.6644055e+00  -3.6919705e-01   4.1402855e-01   3.1449976e-01   3.3547496e-01  -1.3796960e+00   2.0019915e+00  -1.1019073e+00  -6.7214398e-01  -2.8515797e-01   1.3333972e+00   1.4450584e+00  -1.0307922e+00  -1.3354219e+00   1.3479527e+00  -3.0911453e-01  -2.0995934e+00  -6.7437498e-01  -6.0605401e-01  -6.6283222e-01   3.0258333e+00   1.7753896e-01   3.2336038e-01  -2.4952784e+00   2.2191510e-02  -5.4496880e+00  -6.8834402e-01  -1.2494544e+00   1.9600108e+00  -2.5314152e+00   2.4997246e-01   1.4601208e+00   4.9590226e-01  -6.0467622e-01  -2.8333647e-01   7.4324114e-01   4.5630311e-01   5.7834685e-01   2.6637766e+00   1.5513975e+00   9.5041121e-01   1.6130553e+00  -1.6325456e-02   4.0572674e-01   1.9841853e+00   2.3366065e-01   2.1427597e-01  -7.8622445e-01   4.4853582e-01   1.2190134e-01  -2.9740107e-01  -1.4189106e+00   7.1109341e-01  -1.5104751e+00  -3.6221024e-01  -3.9808693e+00   3.0222192e-01  -2.3355628e+00  -3.6418177e-01   5.2076961e-01   1.3790594e+00   1.8790787e+00   2.2004029e-01   1.7708080e+00   3.3910061e+00   3.2647951e+00   1.6677696e+00  -1.7711382e+00   1.4708116e+00  -6.6363368e-01   1.3517011e+00  -1.9084460e-03   1.7440259e+00   7.2490879e-01   2.2025132e+00  -1.5196227e+00   1.8579163e+00   4.8961150e-01  -3.3376067e-01  -6.4943546e-01   6.0018434e-01
   2.0253081e-01   9.2265091e-02  -1.5266940e+00  -8.5811170e-01  -2.3616445e+00  -2.7718456e+00  -4.8069199e-01  -1.1082554e+00  -2.9602202e+00  -2.0880172e+00   4.4811592e-02   1.4053712e-02   6.4280100e-01   2.1630640e-01  -8.8628721e-01   1.8856389e+00  -7.3539819e-01  -4.8480030e-01  -6.0136185e-01   8.4588297e-01   1.7319379e+00  -1.2051498e+00  -1.0024553e+00   1.0610721e+00   6.4934591e-01  -2.2643627e+00  -5.2611526e-01  -6.9874787e-01  -4.7008075e-01   3.8399554e+00  -2.0343122e-01  -8.1907295e-01  -2.8822947e+00  -6.5399828e-01  -5.9359587e+00  -1.3683874e+00  -3.8183416e-01   2.6437106e+00  -1.6855563e+00   9.6382150e-02   1.4281712e+00   8.5199561e-01  -1.0273564e+00  -6.1258083e-01   6.8083592e-01   3.9344172e-01   5.1556034e-02   2.7094796e+00   1.3887880e+00   8.0134956e-01   1.5820050e+00  -2.7867287e-02   3.6020333e-02   1.9781887e+00  -4.4790786e-02  -1.3492828e-01  -5.2854009e-01   2.7572245e-01   8.8391468e-01  -5.1858689e-01  -4.6700022e-01   2.3072362e-01  -9.7318293e-01  -9.5019720e-01  -1.8573258e+00   3.7584594e-02  -1.2742107e+00  -1.3570366e-01   9.4591730e-01   1.4191182e+00   2.4621712e+00  -1.0797631e+00   2.9498859e+00   4.0011953e+00   4.9545103e+00   1.4111228e+00  -1.6935744e+00   1.1436522e+00  -2.1008686e-01   2.3821507e+00   7.6446047e-01   1.7303877e+00   9.5280398e-01   2.3073830e+00  -7.0331404e-01   1.8635157e+00   1.1935646e+00  -5.5106937e-01  -4.5479734e-01   6.6276646e-01
   4.4150126e-02  -1.2135973e-01  -1.7246532e+00  -1.2920961e+00  -2.4381326e+00  -2.7611360e+00  -2.2285521e-01  -9.4918194e-01  -2.0231244e+00  -1.6289228e+00   1.9863888e-01   5.1328777e-01   6.7116306e-01   9.5048148e-01  -1.2978350e+00   1.8751797e+00  -1.0921342e+00   6.0771301e-02  -7.5183826e-01   5.3204962e-01   1.6389423e+00  -9.9971473e-01  -1.6626248e+00   4.5634341e-01  -1.3205269e+00  -1.6318175e+00  -8.1194980e-01  -5.3089717e-01  -1.3933655e-01   3.9500261e+00  -6.3910568e-01  -7.3967777e-01  -2.9244658e+00  -5.7065108e-01  -7.1982963e+00  -2.4219600e+00  -3.4858721e-01   2.6967049e+00  -2.0858926e+00  -9.5680468e-02  -1.7150043e-01   2.0579748e+00  -1.2737576e+00  -1.3419326e+00   1.0743842e+00  -3.4518977e-01  -3.2377546e-01   2.0015816e+00   1.6985742e+00   5.9678018e-01   2.1386942e+00  -2.1686926e-01   9.5039922e-02   2.6577773e+00  -5.9465884e-02   6.5702514e-02  -3.8139664e-01   2.6757896e-01   1.6138500e+00  -1.2713622e-01   7.9906172e-01   8.1969522e-01  -9.9292311e-01  -5.7652350e-01  -2.4883755e+00   5.5307373e-01  -1.4941190e+00  -6.3479044e-01   8.0190502e-01   1.5117880e+00   1.9284705e+00  -1.2190113e+00   2.9402319e+00   4.3273564e+00   5.4718396e+00   2.0086832e+00  -1.5355738e+00   7.0084333e-01  -2.9325699e-01   2.3592102e+00   3.8802086e-01   2.2128875e+00   7.3257750e-01   2.3829758e+00  -9.0183961e-01   1.6359718e+00   5.8574392e-01  -8.6433326e-01  -1.7922713e-01   6.6905113e-01
   2.0820216e-01  -1.0537331e-01  -1.7857461e+00  -1.2326514e+00  -2.6882613e+00  -2.4619828e+00  -4.1933812e-01  -1.3014460e+00  -1.4044033e+00  -1.4232227e+00  -7.3339019e-01   5.5131775e-01   6.4021339e-01   1.2447047e+00  -8.3747499e-01   2.3460055e+00  -2.4557614e+00  -4.8149539e-01  -1.2880073e+00   1.0127695e+00   2.0068553e+00  -8.7536255e-01  -7.6468028e-01   1.3827433e+00  -1.7513805e+00  -6.3375295e-02  -1.2088195e+00  -3.0371723e-01  -1.0934713e+00   3.3200510e+00   1.6852453e-02  -3.1659123e-01  -3.6900077e+00  -1.0132449e+00  -6.2244454e+00  -2.2032837e+00  -3.7681969e-01   2.3908242e+00  -2.5645679e+00   7.1578639e-02  -2.5730696e+00   3.0425677e+00  -8.6758018e-01  -1.4107397e+00   1.3743398e+00  -5.5205112e-01  -7.8728192e-02   1.7652444e+00   2.2444412e+00   4.8080441e-01   2.5895337e+00  -3.3548519e-01   2.3683149e-01   3.4351397e+00   1.3887411e-02   1.0522699e-01  -5.2284544e-01   2.8994753e-01   1.6650732e+00  -3.1113089e-01   1.4071293e+00   1.1356550e+00  -2.1670465e+00  -7.4889600e-01  -2.2390465e+00   1.1841292e+00  -1.7180329e+00  -4.6507338e-01   6.2669280e-01   1.9936387e+00   2.7268409e+00  -1.2735625e+00   2.9922312e+00   3.8138082e+00   6.9237761e+00   1.9176671e+00  -2.2885447e+00   2.7414660e-01  -5.0548232e-01   9.1224162e-01   2.4621443e-01   1.1927374e+00  -2.1156488e-02   2.6513290e+00  -4.9651143e-01   2.0987967e+00   8.0272682e-01  -3.1538173e-01   1.3818779e-01   7.5491666e-01
   4.9687367e-01  -3.8655968e-01  -1.2972118e+00  -1.4992718e+00  -2.6866773e+00  -2.3912208e+00  -2.5741091e-01  -1.7451256e+00  -1.3868143e+00  -1.8343110e+00  -3.1320910e-01   5.0729943e-01   8.3046917e-01   1.2793064e+00  -1.0734921e-01   2.2281619e+00  -2.1432475e+00  -2.7278067e-01  -1.2686838e+00   1.0720437e+00   2.0948128e+00  -8.0651851e-01  -4.0465702e-01   1.0214802e+00  -1.7005622e+00  -3.7025289e-01  -1.2047422e+00  -4.5308184e-01  -9.6901629e-01   4.1979737e+00   3.1197085e-01  -1.1372281e+00  -3.8957698e+00  -1.1094045e+00  -7.2481872e+00  -3.2591313e+00   2.6282496e-01   2.5388321e+00  -1.8358721e+00   9.8203129e-02  -2.9498744e+00   2.7916937e+00  -9.0551012e-01  -1.2481006e+00   1.4479958e+00  -3.5526728e-01  -3.8878791e-01   1.7741377e+00   2.2996826e+00   5.4002812e-01   2.6798981e+00  -3.8101118e-01   3.3608307e-01   3.4242988e+00   1.1021587e-01  -1.6965710e-02  -2.1919743e-01   1.3878065e-01   2.0543144e+00  -1.9923895e-01   1.5139024e+00   9.7976714e-01  -1.8494441e+00  -8.9870776e-01  -1.8483545e+00   2.6260135e-01  -1.6614594e+00  -2.4205681e-01   7.8127876e-01   1.9316509e+00   2.8796210e+00  -2.5481608e+00   3.8785291e+00   3.8527082e+00   8.5052120e+00   1.1705664e+00  -2.0805489e+00  -2.5412663e-01  -2.1946162e-01   1.2580222e+00   6.8811420e-01   7.8760861e-01   1.4384766e-01   2.9285367e+00  -1.2086083e-01   1.4387244e+00   1.1763577e+00  -3.7091967e-01   2.4288681e-01   6.4895677e-01
   4.2912683e-01  -4.2105767e-01  -1.3699528e+00  -1.7859226e+00  -2.6357602e+00  -2.2691507e+00  -2.3254885e-01  -1.4977669e+00  -5.5843887e-01  -1.4622819e+00  -5.8399455e-02   8.4159395e-01   5.5464502e-01   1.6572265e+00  -4.1525152e-01   2.0665028e+00  -1.8686016e+00   4.6805164e-01  -1.1897576e+00   8.3828935e-01   1.8895721e+00  -4.3566621e-01  -9.7149723e-01   5.8280602e-01  -3.2134422e+00   4.5675633e-01  -1.4883660e+00  -2.4987496e-01  -1.8425165e-01   4.3210571e+00  -7.3638515e-03  -7.2056042e-01  -3.7659276e+00  -9.5556557e-01  -8.7663115e+00  -4.5584453e+00   3.4980331e-01   2.3014631e+00  -2.2372821e+00  -2.0744043e-01  -4.6591040e+00   4.0381230e+00  -1.1427323e+00  -2.1541013e+00   1.6053500e+00  -1.3245450e+00  -9.5726747e-01   7.3245776e-01   2.4313443e+00   7.4882936e-02   3.0431225e+00  -7.5296731e-01   5.9060014e-01   3.8632727e+00  -8.3981405e-03  -5.9095581e-02   2.7854887e-01   3.0695711e-01   2.6896761e+00   1.2534053e-01   2.4895890e+00   1.5732328e+00  -1.3333676e+00  -3.1793844e-01  -2.7428278e+00   3.6921418e-01  -2.0491630e+00  -9.1307926e-01   6.6876987e-01   1.9518505e+00   2.3234657e+00  -2.4785879e+00   4.0628901e+00   4.1505526e+00   8.7857424e+00   2.0051711e+00  -1.7139097e+00  -6.8294409e-01  -7.0494457e-02   1.3644934e+00   4.9799449e-01   1.3113719e+00  -9.3957236e-02   3.1652273e+00  -1.3839003e-01   1.0283379e+00   6.8860387e-01  -6.7777911e-01   6.5844930e-01   5.2684043e-01
   8.3620434e-01  -3.8588383e-01  -1.1913639e+00  -1.4365015e+00  -2.6232867e+00  -1.9213604e+00  -5.2408054e-01  -1.6668983e+00  -3.6395827e-01  -1.6916873e+00  -3.2009317e-01   7.1073845e-01   2.3126535e-01   1.3075009e+00   9.9134309e-02   1.9222613e+00  -2.1865546e+00   4.6382871e-01  -1.1576160e+00   1.4283744e+00   1.8776336e+00  -3.1949400e-01  -4.8311678e-01   9.7156682e-01  -3.6548241e+00   1.1003004e+00  -1.6555345e+00  -2.5654860e-01  -4.5669261e-01   4.3599416e+00   7.4919834e-01  -4.0602433e-01  -3.8935008e+00  -1.0715724e+00  -9.2000430e+00  -5.3157643e+00   3.8658042e-01   2.0137086e+00  -2.4876598e+00  -2.7485855e-01  -6.1091562e+00   4.0872675e+00  -7.7784674e-01  -2.0152636e+00   2.0154748e+00  -1.2724876e+00  -8.6349611e-01   4.3156380e-01   2.9566155e+00   1.8771970e-01   3.5898149e+00  -9.8103103e-01   9.8932026e-01   4.6974948e+00   4.4422261e-01  -2.5862838e-02   6.1223960e-01   4.5153479e-01   2.6410880e+00   1.3488632e-03   2.3226525e+00   1.5610558e+00  -1.9842213e+00  -1.9091199e-01  -4.0239159e+00  -5.7537528e-01  -2.7758470e+00  -1.2008257e+00   6.5574903e-01   2.1275128e+00   2.4250901e+00  -2.9981953e+00   4.1739118e+00   3.8685268e+00   9.8085927e+00   1.6799584e+00  -1.7554767e+00  -1.1463509e+00  -2.1139107e-01   6.0928113e-01   2.6619469e-01   9.5791379e-01  -3.7482711e-01   3.4514505e+00  -1.0399162e-01   5.6282248e-01   5.3866091e-01  -4.8522911e-01   8.5612084e-01   5.3060939e-01
   8.9696704e-01  -6.5355455e-01  -9.1932796e-01  -1.9125087e+00  -2.3508547e+00  -1.9513600e+00  -3.8968844e-01  -2.1402640e+00  -3.9433764e-02  -1.7197550e+00  -3.0084346e-01   4.2294114e-01   1.6907452e-01   1.2079213e+00   2.1525126e-01   1.3420863e+00  -1.9254303e+00   5.3759913e-01  -1.0159566e+00   1.0840506e+00   1.7317583e+00  -3.0993976e-01  -5.0742343e-01   5.8109703e-01  -3.6457810e+00   1.3012800e+00  -1.5411047e+00  -2.2327410e-01   6.5965484e-02   4.3201949e+00   9.6827132e-01  -1.1043337e-01  -3.5725458e+00  -1.1992569e+00  -9.2832360e+00  -6.0956500e+00   8.5596490e-01   1.9768598e+00  -1.7254820e+00  -1.0401620e-01  -6.2558307e+00   4.3081210e+00  -5.0148552e-01  -2.0834178e+00   2.0228931e+00  -1.3623626e+00  -1.1078048e+00   1.3553760e-01   2.7780450e+00  -1.0953033e-01   3.3127917e+00  -8.8874109e-01   6.8551792e-01   4.5473178e+00   4.6198444e-01   1.1578560e-01   9.5905530e-01   3.5947038e-01   2.9902332e+00  -9.3580468e-02   2.6187867e+00   1.4075530e+00  -1.4054383e+00  -8.1871442e-02  -3.1184569e+00  -9.1958592e-01  -2.1543687e+00  -1.1549511e+00   8.4273962e-01   2.2006735e+00   2.3892921e+00  -3.6420072e+00   4.5396802e+00   4.0120966e+00   1.0109006e+01   1.4265905e+00  -1.2541773e+00  -1.3425399e+00   1.1643162e-01   3.6053953e-01   4.6982810e-01   7.9474803e-01  -2.5923405e-01   3.0637890e+00   1.5861282e-01   9.4802366e-02   6.1377752e-01  -6.2262470e-01   1.0783351e+00   5.4251460e-01
   1.0097226e+00  -6.5108280e-01  -8.5330315e-01  -1.9528137e+00  -2.0774527e+00  -1.6428196e+00  -6.3134768e-01  -2.5047849e+00   8.5803405e-01  -1.8715114e+00  -7.3552128e-01   4.3203006e-01   1.0317760e-02   1.0749036e+00   9.2707376e-01   1.1782354e+00  -2.5574786e+00   5.7961984e-01  -8.9952365e-01   1.4176354e+00   1.4229376e+00  -1.9144255e-01   1.1920789e-01   9.8758077e-01  -4.5044659e+00   1.9159646e+00  -1.5953798e+00  -2.3001787e-01  -6.6290816e-02   3.5515686e+00   1.7399587e+00   4.4604615e-01  -3.3493274e+00  -1.0408044e+00  -8.3002172e+00  -6.1177773e+00   9.2225317e-01   1.6472390e+00  -1.6880835e+00   1.8574645e-01  -7.5468242e+00   4.6004998e+00   5.0390318e-02  -1.8190380e+00   1.9881020e+00  -1.2526785e+00  -1.0437623e+00  -2.5580687e-01   2.7869773e+00  -2.2173352e-01   3.1514543e+00  -7.6223658e-01   4.6886569e-01   4.8489253e+00   1.4034704e-01   3.6954286e-01   9.5618735e-01   3.1237203e-01   2.5315955e+00  -4.1348703e-01   2.3286610e+00   1.3682173e+00  -1.7571364e+00   2.8098746e-01  -2.9728240e+00  -1.0062209e+00  -2.4739740e+00  -1.1807259e+00   7.3734574e-01   2.3251395e+00   2.2630154e+00  -3.8016141e+00   4.2140611e+00   3.3659025e+00   1.0210796e+01   9.6745877e-01  -7.7950716e-01  -1.6694061e+00  -3.2823804e-01  -6.7494267e-01  -9.7985667e-02   2.7084359e-01  -5.2715043e-01   3.0801695e+00   1.0013493e-01   8.1902388e-03   3.7842875e-01  -3.5551604e-01   1.1230945e+00   4.6016814e-01
   1.2074459e+00  -6.8205865e-01  -6.1093744e-01  -1.8410774e+00  -1.9495878e+00  -1.5478593e+00  -7.0406417e-01  -2.6862993e+00   8.1240824e-01  -1.9824014e+00  -8.1572847e-01   6.9770796e-02  -6.2536366e-02   7.5238018e-01   1.2398437e+00   7.3776062e-01  -2.2404140e+00   4.0440053e-01  -6.4549594e-01   1.5151920e+00   1.3130726e+00  -1.4635370e-03   3.6369506e-01   9.2447632e-01  -3.8771664e+00   1.8551034e+00  -1.4916278e+00  -3.0216092e-01   2.4758543e-02   3.5464374e+00   2.0852232e+00   6.0207433e-01  -3.1430075e+00  -1.1853129e+00  -8.3328741e+00  -6.8815461e+00   1.1157946e+00   1.3421228e+00  -1.4356222e+00   2.7950679e-01  -7.5447006e+00   4.1507118e+00   2.7780934e-01  -1.4647034e+00   2.0883389e+00  -9.3390329e-01  -9.0703532e-01  -3.0515056e-01   2.8275100e+00  -1.3339682e-01   2.9558225e+00  -6.7019783e-01   5.7627072e-01   4.7633403e+00   3.9841959e-01   4.0561530e-01   1.0808409e+00   2.3060728e-01   2.4674331e+00  -5.1295908e-01   1.9208123e+00   1.0702045e+00  -1.6196290e+00   1.6845600e-01  -2.8408540e+00  -1.7698581e+00  -2.4030861e+00  -1.2517979e+00   8.7514570e-01   2.2097914e+00   2.3147408e+00  -4.2176945e+00   4.2977071e+00   3.0503562e+00   1.0635402e+01   6.4850280e-01  -4.5040127e-01  -2.0515666e+00  -2.0622879e-01  -1.1269829e+00  -1.7668467e-01  -8.0270204e-02  -4.9874664e-01   2.8763796e+00   8.4041137e-02  -5.7300846e-01   4.6624791e-01  -3.0214806e-01   1.1344428e+00   3.8977249e-01
   9.3155478e-01  -5.0889373e-01  -8.3929761e-01  -1.6776156e+00  -1.9026882e+00  -1.3560751e+00  -9.5622951e-01  -2.5692993e+00   8.6126748e-01  -1.4259231e+00  -1.6314170e+00   8.2836426e-02  -2.1127288e-01   1.0809727e+00   8.2119562e-01   4.7802102e-01  -2.8976890e+00  -9.7026147e-02  -6.5587441e-01   1.4050507e+00   1.2084696e+00   2.9899564e-01   4.2468894e-01   1.0448054e+00  -4.1231319e+00   2.7513379e+00  -1.6484123e+00  -5.4925578e-02  -2.9379362e-01   2.1454831e+00   2.2995806e+00   1.4717437e+00  -2.9984332e+00  -1.3228248e+00  -7.0438400e+00  -6.9696518e+00   9.4934647e-01   5.9486786e-01  -1.6252808e+00   8.5543403e-01  -8.4875495e+00   4.6505037e+00   7.8333862e-01  -1.3598263e+00   2.1251809e+00  -1.0359370e+00  -6.7864064e-01  -5.6353227e-01   2.8125105e+00  -2.4079950e-01   2.5878102e+00  -3.9374996e-01   6.0807783e-01   4.7330997e+00   5.6015468e-01   9.0679808e-01   9.7769040e-01   1.9594272e-01   2.0937110e+00  -4.0703700e-01   1.8126252e+00   1.3834408e+00  -1.9549740e+00   3.8214438e-01  -2.5631873e+00  -1.1146216e+00  -2.4120830e+00  -1.3044008e+00   6.2059474e-01   2.3363037e+00   2.3393773e+00  -3.3481017e+00   3.3436211e+00   2.0917416e+00   9.9271304e+00   8.1157618e-01  -3.0009796e-01  -1.8858626e+00  -5.6576093e-01  -2.5064024e+00  -6.0017593e-01  -7.2374748e-01  -8.2435167e-01   2.3264548e+00  -4.0751600e-02  -5.8159867e-01   2.0134253e-01   1.7880116e-01   1.3546460e+00   4.5063836e-01
   8.3664210e-01  -3.1754242e-01  -1.0522961e+00  -1.4304371e+00  -1.7982175e+00  -1.2115490e+00  -1.2026856e+00  -2.4074560e+00   1.3548714e+00  -1.3634142e+00  -1.8471868e+00   4.9486975e-02  -4.9647313e-01   9.8055074e-01   9.7652101e-01   1.9555300e-01  -2.7512054e+00   7.4237554e-02  -2.6172165e-01   1.4899601e+00   7.4027248e-01   6.3061649e-01   3.7006444e-01   1.0390735e+00  -4.8713383e+00   2.5990278e+00  -1.7288483e+00  -1.7170257e-01  -2.2538891e-02   1.9443783e+00   2.5331775e+00   2.0196473e+00  -2.4103797e+00  -8.0157986e-01  -7.2079450e+00  -7.4331166e+00   7.5111598e-01   2.8253710e-01  -2.0537535e+00   1.0161295e+00  -8.9404794e+00   4.3894167e+00   9.7148626e-01  -1.0970121e+00   2.1311983e+00  -7.6881958e-01  -5.6067025e-01  -9.2764465e-01   2.7671224e+00  -2.0843120e-01   2.3496423e+00  -6.5159145e-01   8.0943183e-01   4.4824404e+00   3.9227339e-01   9.6622712e-01   7.9977503e-01   2.5675593e-01   1.5965365e+00  -1.9409608e-01   1.1595308e+00   1.5011673e+00  -2.2107324e+00   7.4310014e-01  -3.6509910e+00  -1.4842543e+00  -3.0253168e+00  -1.4717101e+00   5.0354370e-01   2.2287127e+00   1.4994829e+00  -3.2115620e+00   2.6358412e+00   1.5283709e+00   9.3507281e+00   6.6295906e-01   5.4734221e-01  -2.0180901e+00  -9.9649059e-01  -2.7987769e+00  -1.4987638e+00  -6.5316147e-01  -9.9052712e-01   2.3276089e+00  -6.4945124e-01  -1.0346339e+00  -4.4897671e-01   2.3718051e-01   1.1559245e+00   2.8556796e-01
   7.9405503e-01   7.6802403e-02  -9.7297795e-01  -1.2694297e+00  -1.6348089e+00  -9.4958903e-01  -1.4599940e+00  -2.1652654e+00   1.3404046e+00  -1.5080609e+00  -1.9363281e+00   1.8205724e-02  -8.2960612e-01   5.8790447e-01   1.2259728e+00   1.9501561e-01  -2.4526402e+00   4.6210542e-01   1.5302508e-01   1.6219081e+00   2.3895582e-01   9.7316633e-01   5.3264597e-01   1.2295774e+00  -4.8025149e+00   2.7982687e+00  -1.7377793e+00  -9.7017618e-02   4.7072933e-01   1.4116103e+00   2.5935717e+00   2.5563244e+00  -2.1270486e+00  -7.2331738e-01  -6.7997678e+00  -7.4749229e+00   5.8355738e-01  -3.5126859e-01  -2.4529843e+00   1.1617149e+00  -9.3955163e+00   4.5646214e+00   6.8815386e-01  -1.2900505e+00   1.6412644e+00  -1.0986240e+00  -7.7722149e-01  -1.4343694e+00   2.4636661e+00  -6.8569328e-01   1.8243806e+00  -8.6987496e-01   7.8433363e-01   4.2706434e+00  -1.6367088e-01   8.7690103e-01   7.7912205e-01   4.1370676e-01   1.1184635e+00  -3.4892002e-01   6.0585416e-01   1.5602799e+00  -1.7219470e+00   1.1207035e+00  -3.5997894e+00  -1.4823122e+00  -3.5281708e+00  -1.9280040e+00   3.5738400e-01   1.9443137e+00   1.1421316e+00  -2.3161765e+00   2.4767969e+00   1.1846093e+00   8.6169936e+00   1.3764852e+00   1.2145166e+00  -2.3629121e+00  -1.3945248e+00  -2.7766853e+00  -1.8760497e+00  -5.7688996e-01  -1.1908692e+00   2.6108282e+00  -7.6643118e-01  -9.8625334e-01  -3.1638660e-01   2.4221140e-01   1.2043750e+00  -6.4937659e-02
   8.3262463e-01   2.2031053e-01  -1.1532757e+00  -9.6618096e-01  -1.3745054e+00  -8.4856256e-01  -1.8285494e+00  -2.0831283e+00   1.5402925e+00  -1.5968239e+00  -2.1330423e+00  -3.0066034e-02  -1.0611203e+00   2.1625407e-01   1.2112186e+00  -2.4377085e-01  -2.4723920e+00   6.0990150e-01   4.5274151e-01   1.6374777e+00  -3.3320630e-01   1.0602559e+00   5.2020914e-01   1.5004525e+00  -5.0707777e+00   3.0439612e+00  -1.6938107e+00  -1.3786114e-01   5.9966573e-01   2.3336842e-01   2.6085296e+00   3.2120893e+00  -1.6053524e+00  -5.2253382e-01  -5.5606433e+00  -7.1650409e+00   3.5472217e-01  -8.6213845e-01  -2.6364865e+00   1.3118381e+00  -9.2794008e+00   4.5186455e+00   1.0763505e+00  -1.0862156e+00   1.5837475e+00  -8.9508832e-01  -5.0269486e-01  -1.7809488e+00   2.3724574e+00  -5.8061668e-01   1.5103107e+00  -6.1473001e-01   6.2648540e-01   4.4844220e+00  -3.1721896e-01   1.1656355e+00   8.6524432e-01   4.2409669e-01   4.0432075e-01  -6.2659900e-01  -3.4465691e-02   1.3598443e+00  -2.0841752e+00   1.5155628e+00  -4.1730201e+00  -1.7828932e+00  -3.9691678e+00  -2.5087824e+00   1.8621548e-01   1.7993195e+00   4.0659044e-01  -1.6658427e+00   1.3873320e+00   4.3341210e-01   6.9743597e+00   1.4708826e+00   2.0417799e+00  -2.3277826e+00  -1.8945231e+00  -3.3197810e+00  -2.6741602e+00  -4.2863193e-01  -1.1431509e+00   2.4179798e+00  -1.1963723e+00  -1.1720811e+00  -8.3254439e-01   4.2213598e-01   1.1738647e+00  -8.4200199e-02
   9.4454682e-01   4.1437628e-01  -5.9533264e-01  -5.8520917e-01  -1.1848776e+00  -5.1018944e-01  -1.7078937e+00  -2.0450373e+00   4.3344144e-01  -1.6118261e+00  -2.0946834e+00  -6.7387622e-01  -9.3708204e-01  -4.1979587e-01   1.2925859e+00  -6.6560294e-01  -1.7338811e+00  -6.6013758e-02   9.1787831e-01   1.6451780e+00  -4.7951435e-01   1.0915068e+00   8.0363501e-01   1.1329808e+00  -2.4603863e+00   2.2816776e+00  -1.2620750e+00  -1.0480987e-01   5.4252944e-01   2.4873475e-01   2.7669458e+00   2.9617904e+00  -1.3306017e+00  -7.9742408e-01  -4.6869002e+00  -7.0418601e+00   5.5663297e-01  -1.4953302e+00  -1.8621735e+00   1.5981710e+00  -7.3457506e+00   2.8772863e+00   8.4320173e-01  -4.1800445e-01   1.2304186e+00  -1.7717524e-01  -3.4144301e-01  -1.3538048e+00   2.0143579e+00  -4.9901302e-01   7.4118276e-01  -5.2665213e-01   5.6451212e-01   3.4835141e+00   1.3379316e-01   1.0666233e+00   6.7562430e-01   2.2679606e-01   1.5871140e-01  -6.0704853e-01  -9.3659795e-01   7.6036825e-01  -1.3700530e+00   1.0215465e+00  -2.9578015e+00  -2.7133595e+00  -3.3432666e+00  -2.1740701e+00   3.5433212e-01   1.3793797e+00   5.8831203e-01  -1.5711698e+00   1.6821549e+00   4.1846006e-02   6.4854460e+00   1.0113791e+00   2.3930974e+00  -2.7282416e+00  -1.6012167e+00  -3.3907797e+00  -2.1192910e+00  -9.8734222e-01  -8.5572250e-01   1.8406897e+00  -1.0093884e+00  -1.7607053e+00  -1.7012772e-02   5.3016629e-01   9.9944048e-01  -2.8255578e-01
   6.0931709e-01   4.2138447e-01  -9.1860219e-01  -6.0249514e-01  -1.1837061e+00  -4.5063011e-01  -1.6973479e+00  -1.8619282e+00   7.2997138e-01  -1.1446876e+00  -2.2003873e+00  -6.6261852e-01  -8.1831511e-01  -6.4211860e-02   8.6307999e-01  -1.0560418e+00  -1.6636072e+00  -3.4648151e-01   1.0674381e+00   1.1886973e+00  -9.6009340e-01   1.2993545e+00   5.0580066e-01   7.6469464e-01  -2.5252587e+00   2.1979801e+00  -1.2345897e+00  -1.4096994e-01   5.5865776e-01  -9.0800724e-01   2.3774125e+00   3.0430012e+00  -7.8576592e-01  -5.4430485e-02  -3.0434681e+00  -6.1608657e+00   5.2842479e-01  -2.1306591e+00  -1.8844413e+00   1.7715489e+00  -6.8436702e+00   2.8511311e+00   9.7721403e-01  -7.0855839e-02   9.8159994e-01   2.0561237e-01   7.0540183e-02  -1.4639045e+00   1.4530204e+00  -5.1506545e-01  -1.5553279e-01  -1.9978050e-01   2.7331722e-01   2.6431556e+00  -2.4544116e-01   1.2984696e+00   3.3785093e-01  -6.3135348e-02  -2.9985934e-01  -4.2178375e-01  -1.0086103e+00   9.4226510e-01  -1.2687074e+00   1.2546859e+00  -2.1206748e+00  -2.0867036e+00  -3.0301027e+00  -1.9641442e+00   1.1852903e-01   1.1432906e+00  -1.4544597e-01  -7.7042441e-01   6.1343808e-01  -8.8837589e-01   4.9357559e+00   1.0630512e+00   3.1970353e+00  -2.4801943e+00  -1.8598668e+00  -3.9339619e+00  -2.7063429e+00  -1.1655490e+00  -8.8483519e-01   9.8967105e-01  -1.4223748e+00  -1.9889813e+00  -4.1291185e-01   6.1213242e-01   7.7751264e-01  -4.3383870e-01
   5.0744700e-01   9.1408711e-01  -7.0113376e-01  -1.8980900e-02  -1.2036928e+00   1.1200114e-02  -2.0447922e+00  -1.8693040e+00  -2.4130834e-02  -1.3535140e+00  -3.0657510e+00  -4.7414578e-01  -4.9517332e-01  -1.7217535e-01   1.4872989e+00  -4.1151660e-01  -2.7983453e+00  -8.3559572e-01   6.9559219e-01   1.5136940e+00  -9.4935483e-01   1.3397734e+00   2.0001074e+00   1.8295769e+00  -8.1784328e-01   2.8588410e+00  -1.1335903e+00   2.0293153e-01  -8.8266875e-01  -3.0213862e+00   2.4901625e+00   2.4146916e+00  -1.3715702e+00  -9.6918708e-01   8.7471759e-01  -4.4301197e+00   5.7139476e-01  -2.8256947e+00  -1.6968624e+00   2.8881417e+00  -6.9871078e+00   2.8430561e+00   8.6740841e-01   3.6513808e-01  -1.9367143e-02   4.2718978e-01   1.1620936e-01  -1.1223606e+00   9.8795057e-01  -4.5865142e-01  -9.9188306e-01   2.9782587e-01  -5.4188670e-02   2.5714445e+00  -8.5658747e-01   1.5233751e+00  -1.7258312e-01  -1.0005474e-01  -1.8523304e+00  -8.6020881e-01  -2.0772599e+00   6.1216087e-01  -2.0978730e+00   9.5981222e-01   4.3315486e-03  -1.2190463e+00  -3.2492590e+00  -1.7517580e+00  -3.2220480e-01   1.0520730e+00   6.6190398e-01   9.1158246e-01  -5.2033995e-01  -2.7249921e+00   3.4760561e+00   8.0589048e-01   3.1659472e+00  -2.2494755e+00  -3.0782343e+00  -4.2643478e+00  -2.6424306e+00  -2.3800688e+00  -1.0361917e+00   1.3843172e+00  -8.1503550e-01  -8.2870848e-01   5.0276432e-01   1.8925938e+00   8.4631476e-01  -4.5936925e-01
   2.4411824e-01   8.0340529e-01  -8.6283053e-01  -4.1658822e-01  -7.0827471e-01   3.8515541e-02  -1.8125045e+00  -1.5973081e+00   3.6592155e-01  -1.0656327e+00  -2.3065312e+00  -4.1086899e-01  -4.7243156e-01  -1.7817132e-01   7.1014741e-01  -1.1752852e+00  -1.6507067e+00  -2.6110403e-02   1.1657089e+00   4.9532428e-01  -1.8720873e+00   1.2545551e+00   7.3863874e-01   7.6995036e-01  -1.3683558e+00   2.3696044e+00  -8.7080661e-01   2.4878917e-01   4.7351344e-01  -3.3079060e+00   1.3996412e+00   2.6879826e+00  -2.6894946e-01  -3.2982323e-01   1.0180753e+00  -4.2474571e+00   6.7987438e-01  -2.9405333e+00  -1.1585415e+00   2.7460917e+00  -5.1521268e+00   2.8849251e+00   6.0288674e-01  -6.8329778e-02  -2.8786885e-01   2.2750524e-01  -8.7341179e-02  -1.8035225e+00   3.9094099e-01  -8.0771480e-01  -1.5331391e+00   1.2236472e-01  -6.8451375e-01   1.9327233e+00  -1.2288838e+00   1.5876294e+00   4.8045562e-02  -1.4896498e-01  -1.7199787e+00  -5.9322684e-01  -1.7174484e+00   6.3213066e-01  -1.2620259e+00   1.6090381e+00  -1.3839800e-01  -1.3572175e+00  -2.7867584e+00  -2.3087359e+00  -3.6979375e-01   7.2141195e-01  -1.2133038e+00   1.3042363e+00  -1.2383789e+00  -2.4618522e+00   5.2414312e-01   1.1870388e+00   4.7089219e+00  -2.2491843e+00  -2.9684616e+00  -3.1146255e+00  -3.0611827e+00  -1.0701043e+00  -5.2754365e-01   8.2929828e-01  -1.3084923e+00  -1.4082732e+00  -1.7531285e-01   1.2584667e+00   7.4212479e-01  -5.5619383e-01
   2.6533512e-01   9.7212235e-01  -8.5910932e-01   3.1678865e-01  -6.0119367e-01   5.0765951e-01  -1.8362291e+00  -9.2447622e-01   1.3816579e-01  -8.6958033e-01  -1.7271182e+00  -1.9070614e-01  -4.6732489e-01  -4.2397580e-01   2.1287968e-01  -1.5516305e+00  -1.1655122e+00   1.0411628e-01   1.5513029e+00   5.7867117e-01  -2.4595075e+00   1.1649283e+00   2.6578078e-01   2.8780903e-01  -1.2462395e+00   1.6134900e+00  -7.4378946e-01   2.1256685e-01   3.6056156e-01  -3.6653603e+00   1.0086666e+00   2.3139127e+00   3.9501880e-01   4.4498409e-01   1.3151655e+00  -3.6310114e+00   5.4390138e-01  -3.4678697e+00  -1.2120795e+00   2.4238808e+00  -3.8461531e+00   1.8088615e+00   4.0739226e-01   1.7387640e-01  -4.1466932e-01   6.6199815e-01   7.2547212e-02  -1.9677905e+00   1.9119591e-01  -3.6188266e-01  -1.6032717e+00   3.3778074e-02  -5.0420471e-01   1.6437885e+00  -8.2263625e-01   1.5851503e+00   7.4168353e-02  -1.9808807e-01  -2.2287439e+00  -2.4822013e-01  -2.1603118e+00   5.5178275e-01  -1.3671323e+00   1.9111262e+00  -1.6726417e+00  -2.1273552e+00  -3.3657187e+00  -2.5620062e+00  -6.1456841e-01   2.9922764e-01  -2.3571649e+00   1.9176430e+00  -2.1505912e+00  -3.0181916e+00  -1.4604082e+00   1.0185601e+00   5.2991459e+00  -2.0881372e+00  -3.2378865e+00  -2.7944425e+00  -3.3531207e+00  -5.9160925e-01  -2.7840446e-01   3.8004899e-01  -1.7845107e+00  -2.1019366e+00  -7.5345597e-01   1.1766933e+00   4.8586576e-01  -5.8937719e-01
   5.1870585e-01   1.1195583e+00  -5.3409277e-01   1.1475616e+00  -9.2361056e-01   6.4640154e-01  -1.8088115e+00  -6.4844982e-01  -1.0259236e+00  -1.0807981e+00  -1.4662324e+00  -3.8550693e-01  -7.5666632e-02  -8.7570457e-01   3.1152940e-01  -1.3408165e+00  -6.7037537e-01  -3.2313355e-01   1.3800339e+00   8.1588665e-01  -2.2751182e+00   1.0633259e+00   8.3839207e-01   6.3495349e-01   1.4404320e+00   9.3823076e-01  -5.7284993e-01   1.8120179e-01  -6.2403221e-01  -3.7104512e+00   5.4271055e-01   9.9709095e-01   5.5441109e-02   6.9370410e-02   2.4412151e+00  -2.7786359e+00   7.5161542e-01  -3.6191237e+00  -1.0858871e+00   2.2802056e+00  -2.1967552e+00   6.2157704e-01  -1.3525729e-01   6.1409468e-01  -8.4647103e-01   1.3165942e+00   4.1543017e-01  -1.3979993e+00   3.9140102e-02   2.3802553e-01  -1.7813829e+00   7.6239608e-02  -1.5131380e-01   1.2846780e+00  -4.8979330e-01   1.0758949e+00  -1.3483110e-01  -2.7988996e-01  -2.7596436e+00  -2.8414866e-01  -2.7782563e+00  -7.7414363e-02  -1.8739642e+00   1.0590172e+00  -1.3738760e+00  -2.7056657e+00  -3.3733413e+00  -2.3564251e+00  -6.4932345e-01  -5.7597227e-02  -1.8574580e+00   2.3315940e+00  -2.4480873e+00  -3.6733721e+00  -1.8798943e+00   8.2480969e-01   4.7885369e+00  -2.0008830e+00  -3.2469821e+00  -2.0113648e+00  -2.8511115e+00  -9.0006183e-01  -8.3222065e-02   5.1928666e-01  -1.4441178e+00  -2.0165684e+00  -6.4855245e-02   1.6078811e+00   2.6044873e-01  -5.2824486e-01
   3.8837275e-01   1.0969912e+00  -3.1544429e-01   1.3185025e+00  -7.5821169e-01   1.0489451e+00  -1.4928178e+00  -2.6600601e-01  -1.2893844e+00  -8.4491998e-01  -6.8903371e-01  -1.1391360e-01   4.4941111e-01  -6.8875087e-01   8.3664757e-02  -1.3938958e+00  -7.5204923e-02  -3.1089968e-01   1.6548104e+00   6.4485767e-01  -2.6500647e+00   9.7635679e-01   4.6366736e-01  -5.3127264e-02   2.1203771e+00   8.4008963e-03  -4.1156269e-01   1.7073520e-01  -5.7018152e-01  -3.5510943e+00   2.8249873e-02   2.1089460e-01   4.6451432e-01   7.9166802e-01   2.9174708e+00  -1.8996699e+00   9.4451521e-01  -3.9263506e+00  -5.0291115e-01   2.0342378e+00  -1.9749998e-01  -3.9200095e-01  -5.6995753e-01   8.4798293e-01  -1.3064672e+00   1.7071788e+00   5.5741228e-01  -1.3917086e+00  -4.0904192e-01   3.9706498e-01  -2.2088694e+00   4.3508028e-02  -3.0445874e-01   2.7234089e-01  -4.9877832e-01   8.2996063e-01  -4.2649559e-01  -6.0249960e-01  -2.7330575e+00   1.3540964e-01  -2.7245976e+00  -1.2309345e-01  -1.4495383e+00   1.0103171e+00  -1.1644897e+00  -2.8204336e+00  -3.0708592e+00  -2.0082137e+00  -8.2111818e-01  -5.3774291e-01  -2.6147429e+00   2.5538282e+00  -2.5652649e+00  -3.8580378e+00  -3.2050819e+00   5.2784423e-01   4.9461644e+00  -2.2945467e+00  -2.9410495e+00  -1.3671350e+00  -2.6485656e+00  -7.6644669e-01   1.8986101e-01   1.1721028e-01  -1.6252885e+00  -2.4889961e+00   4.0923180e-03   1.3825588e+00  -8.9328508e-02  -6.8129270e-01
   4.9773939e-01   1.1701616e+00  -1.1386313e-01   1.6990767e+00  -6.4655518e-01   1.3618807e+00  -1.4082429e+00   3.3144126e-01  -1.5695526e+00  -1.0289999e+00   4.1191213e-01   4.0002081e-01   7.3226531e-01  -8.2655972e-01  -9.9681191e-03  -1.2370666e+00   7.8251594e-01   5.1737135e-01   1.8374233e+00   6.7025723e-01  -3.0818889e+00   8.7773937e-01   5.8381362e-02  -3.1825344e-01   2.2905194e+00  -6.5592179e-01  -3.8329695e-01   1.4258148e-01  -3.1583970e-01  -3.2575714e+00  -7.9122476e-01  -6.5525166e-01   6.7948676e-01   1.2186056e+00   2.6189726e+00  -1.4069310e+00   1.0312619e+00  -3.9745263e+00  -4.6608678e-01   1.4499057e+00   1.1500258e+00  -7.6055406e-01  -1.2504658e+00   5.0147662e-01  -1.7483351e+00   1.5212297e+00   4.2382709e-01  -1.7349102e+00  -6.0405198e-01   5.5159938e-01  -2.0677650e+00  -1.8832597e-01  -1.9397316e-01   2.0195482e-01  -6.5177258e-01   3.8478731e-01  -2.4635069e-01  -5.8453297e-01  -2.7953683e+00   2.8890902e-01  -2.6575501e+00  -2.2358559e-01  -1.2562701e+00   1.1534748e+00  -2.2872320e+00  -3.2286250e+00  -3.6090110e+00  -2.4895595e+00  -1.0459147e+00  -1.0303692e+00  -3.4661967e+00   2.9890990e+00  -2.7882943e+00  -3.7866537e+00  -4.6186589e+00   9.3490048e-01   4.9686531e+00  -2.5425813e+00  -2.8788826e+00   1.4653471e-01  -2.5682885e+00   8.5404319e-02   4.8978243e-01   5.5512798e-01  -1.7534818e+00  -2.6838047e+00  -8.0653870e-02   1.0805128e+00  -2.4119426e-01  -7.7938459e-01
   5.7919930e-01   9.5770837e-01   2.1091036e-01   1.8463802e+00  -5.3461671e-01   1.6077627e+00  -1.0548259e+00   6.5191711e-01  -1.6392933e+00  -1.0318303e+00   1.4293766e+00   7.7513934e-01   1.1990680e+00  -7.7844864e-01  -2.6068674e-01  -1.3708156e+00   1.4320402e+00   1.1211633e+00   1.6744723e+00   3.0193015e-01  -3.2818034e+00   6.1007071e-01  -1.7711081e-01  -8.7337346e-01   2.8951547e+00  -1.0619023e+00  -1.8265861e-01   2.4334012e-01  -4.3849552e-01  -3.4347157e+00  -1.7744566e+00  -2.1985034e+00   8.6790914e-01   1.2669772e+00   3.2105398e+00  -8.6233430e-01   1.5672915e+00  -3.8072283e+00   1.8875644e-01   1.1397525e+00   2.4414586e+00  -8.2587514e-01  -1.8160769e+00   1.8197317e-01  -2.1967358e+00   1.3803201e+00   1.0733080e-01  -1.9295671e+00  -1.0280289e+00   8.0649750e-01  -2.0473806e+00  -9.9617414e-02  -3.3962208e-01   1.6618945e-01  -7.2075914e-01   1.5865422e-01   1.2629922e-01  -6.5835323e-01  -2.8344349e+00   4.2297187e-01  -2.1354045e+00  -4.6726636e-01  -9.9284618e-01   1.1457012e+00  -2.0815638e+00  -3.3981018e+00  -3.4129434e+00  -2.6588734e+00  -1.1757757e+00  -1.3386653e+00  -3.9536433e+00   3.2142659e+00  -3.2675981e+00  -4.0503787e+00  -6.1332936e+00   8.1681081e-01   4.9957557e+00  -2.3460305e+00  -2.8657754e+00   1.8330461e+00  -2.0868226e+00   7.4771861e-01   9.8466065e-01   5.1588284e-01  -1.4367803e+00  -2.8008530e+00  -1.3224851e-01   1.0500277e+00  -2.4773870e-01  -6.4953203e-01
   6.8365892e-01   8.0454620e-01   9.0182421e-01   1.8915022e+00  -3.8168068e-01   2.0470384e+00  -5.8193580e-01   4.5784106e-01  -2.1537193e+00  -1.2174344e+00   1.7865219e+00   8.4619765e-01   1.9539541e+00  -8.3541728e-01   3.2292682e-01  -9.5251510e-01   1.3866450e+00   9.3171584e-01   1.3398257e+00   3.8923782e-01  -3.0705619e+00   1.7274696e-01   5.3844966e-01  -8.8710171e-01   4.7151188e+00  -1.4997591e+00   1.3975113e-01   3.7252525e-01  -1.2543329e+00  -3.1685121e+00  -1.7975601e+00  -3.6071668e+00   5.5224472e-01   8.6689310e-01   4.8452422e+00   4.0460182e-01   2.1034796e+00  -3.4245091e+00   1.2537895e+00   1.2970585e+00   4.0912296e+00  -1.6005956e+00  -2.3385610e+00   5.2039393e-01  -2.8361290e+00   1.7245399e+00   1.7041232e-01  -1.3770599e+00  -1.3508452e+00   9.2412254e-01  -2.2282818e+00  -3.7936996e-02  -7.1926333e-01  -2.3553302e-01  -8.2533330e-01  -1.8852036e-01  -2.2400402e-01  -8.9742221e-01  -2.8585191e+00   2.7807474e-01  -2.0105984e+00  -1.0009498e+00  -1.0789553e+00   3.9855545e-01  -3.0635052e-01  -3.2326440e+00  -2.6452574e+00  -1.8606703e+00  -1.1943704e+00  -1.4443975e+00  -3.3135008e+00   2.8805760e+00  -2.9421322e+00  -4.1422645e+00  -6.1614191e+00   7.1287483e-02   4.1146145e+00  -2.7406905e+00  -2.6556578e+00   2.7873766e+00  -1.2228802e+00   2.8785411e-01   1.2155176e+00   6.7904589e-01  -8.0039640e-01  -2.3870416e+00   8.5610305e-01   1.2635242e+00  -4.9134317e-01  -6.1867864e-01
   5.3021059e-01   4.7275723e-01   9.2199725e-01   1.9287199e+00  -2.9557121e-01   2.3337962e+00  -1.5724338e-01   9.6916800e-01  -1.7345536e+00  -7.1911938e-01   2.7787767e+00   1.4907985e+00   2.4890511e+00  -1.0556293e-01  -1.8927930e-01  -1.0729431e+00   1.8501266e+00   1.3936011e+00   1.2353698e+00   1.2746189e-02  -3.2314928e+00   6.6948600e-02  -2.2474212e-01  -1.7857757e+00   3.9191966e+00  -1.9227521e+00   8.3760265e-02   3.7017093e-01  -1.2636874e+00  -2.8970860e+00  -2.5896042e+00  -4.7294575e+00   9.3301821e-01   1.6293750e+00   4.5188993e+00   6.6122894e-01   2.3949970e+00  -3.2050017e+00   1.6008973e+00   8.3019642e-01   4.9718354e+00  -1.6027893e+00  -2.5745618e+00   3.4795345e-01  -2.8201809e+00   1.6608759e+00   2.1712818e-01  -1.6215021e+00  -1.4943466e+00   1.2741200e+00  -1.9515339e+00  -2.1917400e-02  -6.1859707e-01  -4.7089123e-01  -6.9850258e-01  -2.9725363e-01  -8.5289084e-02  -1.1080624e+00  -2.4610334e+00   8.7961262e-01  -1.0984322e+00  -7.1219851e-01  -9.9692546e-01   5.3334987e-01  -1.1005502e+00  -2.9789302e+00  -2.5388443e+00  -1.7307818e+00  -1.4472551e+00  -1.6516078e+00  -4.1995491e+00   2.7163711e+00  -3.5549371e+00  -4.3150238e+00  -7.1447059e+00  -1.9370266e-01   3.7578507e+00  -2.7076578e+00  -2.3252484e+00   3.8788236e+00  -1.1627002e+00   8.9012042e-01   1.4821473e+00   3.6365598e-01  -1.0488147e+00  -2.8782420e+00   1.9252462e-01   9.9817948e-01  -6.8210237e-01  -5.1693305e-01
   6.3920411e-01   3.7046158e-01   1.5708981e+00   2.0074078e+00  -3.1606137e-01   2.6654051e+00   2.1954139e-01   1.0076226e+00  -2.0111862e+00  -1.0325906e+00   3.2951434e+00   1.8953857e+00   3.0682968e+00  -4.2732876e-03   5.3914190e-01  -3.4878669e-01   1.8237406e+00   1.8396464e+00   7.5405142e-01   2.1262745e-01  -2.8813147e+00  -1.4997062e-01   5.6969264e-01  -1.6298483e+00   4.9370605e+00  -1.9351033e+00   1.7745157e-01   5.0730486e-01  -2.0195780e+00  -2.6513504e+00  -2.7991205e+00  -6.5530869e+00   3.9547527e-01   1.1150973e+00   5.5029913e+00   1.4036453e+00   2.9259902e+00  -2.6324132e+00   2.0867813e+00   9.0702158e-01   5.1780957e+00  -1.4196272e+00  -3.3635769e+00   1.7544148e-01  -3.5228471e+00   1.3763669e+00  -1.5216446e-01  -1.3725643e+00  -1.7573486e+00   1.3167810e+00  -1.8347907e+00   1.9490500e-02  -6.5333260e-01  -2.9652243e-01  -1.2139945e+00  -7.3138275e-01  -1.1703118e-01  -1.1163806e+00  -2.5337401e+00   7.1503930e-01  -7.8467649e-01  -1.0079101e+00  -9.5648616e-01  -3.4801160e-02   1.9494444e-01  -2.4640331e+00  -2.3966399e+00  -1.3334414e+00  -1.6045364e+00  -1.7557217e+00  -3.3301555e+00   2.7228178e+00  -3.3448227e+00  -4.5436229e+00  -6.6516712e+00  -3.3120521e-01   2.5813443e+00  -2.9330996e+00  -2.3995875e+00   5.5359371e+00  -3.4434872e-01   7.4438337e-01   1.6098000e+00   1.1873087e+00  -3.0076730e-01  -2.1259773e+00   1.0086152e+00   1.3396194e+00  -7.3482734e-01  -5.3712631e-01
   1.0158894e+00  -9.2194806e-02   2.0125154e+00   1.6343729e+00   5.3569777e-01   2.9999961e+00   4.9097653e-01   6.8617567e-01  -1.3358821e+00  -1.2294448e+00   3.9625441e+00   1.8711793e+00   3.2881232e+00  -5.0984732e-01   8.0781870e-01  -6.0263197e-01   2.0378999e+00   2.4318017e+00   8.1987704e-01   2.1741206e-01  -3.1495857e+00  -7.5091534e-01   2.3210939e-01  -1.5421427e+00   4.5905748e+00  -1.2745575e+00   3.6873038e-01   5.7523598e-01  -1.3662023e+00  -2.3313423e+00  -2.6768227e+00  -5.9680693e+00   7.3347485e-01   1.0849282e+00   5.9384109e+00   2.1115637e+00   2.9733478e+00  -2.1332576e+00   2.8498656e+00   1.7855474e-01   6.4716858e+00  -1.1913978e+00  -3.1118522e+00  -2.0504959e-01  -3.2488059e+00   9.9150042e-01   1.3032351e-01  -1.9077974e+00  -1.3642586e+00   1.1163243e+00  -1.0945913e+00   3.1704013e-02  -1.2740933e+00   5.7222475e-01  -1.1714763e+00  -8.9560807e-01   3.2527255e-01  -1.2016527e+00  -1.5913106e+00   8.0555310e-02   2.7023403e-01  -1.4454401e+00  -9.0696278e-01   2.8353538e-02  -2.3531645e-01  -2.7545603e+00  -1.7490157e+00  -1.7951013e+00  -1.5041993e+00  -1.6605548e+00  -3.8211537e+00   1.8288688e+00  -2.9371793e+00  -3.4578230e+00  -7.3854035e+00  -3.7145086e-01   1.7704148e+00  -4.0450978e+00  -1.4392528e+00   5.8531223e+00  -2.4460454e-01   1.5957930e+00   1.8501224e+00   1.2463405e+00  -3.2562512e-01  -2.1867258e+00   8.8610244e-01   6.8782770e-01  -7.2046814e-01  -3.8940021e-01
   1.1380816e+00  -3.6409366e-01   2.3951282e+00   2.1796358e+00   5.6499718e-01   3.1936231e+00   1.0132629e+00   1.4752279e+00  -1.2971227e+00  -9.9216486e-01   5.2921738e+00   2.1872161e+00   3.4164312e+00  -5.3132215e-01   2.7972608e-01  -9.5944200e-01   3.1817837e+00   3.0171565e+00   9.7147727e-01   1.6872579e-01  -3.0917817e+00  -8.9173852e-01  -6.0796384e-01  -2.5428636e+00   4.3294254e+00  -2.5997909e+00   4.5681609e-01   4.2767819e-01  -1.2177261e+00  -6.3840264e-01  -3.2196928e+00  -7.1720866e+00   1.2563529e+00   1.4753590e+00   3.0883446e+00   9.2661891e-01   3.1771116e+00  -1.4447602e+00   2.9683265e+00  -7.5263190e-01   7.5051311e+00  -2.2776104e+00  -3.5394928e+00  -3.9247219e-01  -2.8597337e+00   9.7460894e-01  -1.8151296e-01  -1.9363604e+00  -1.1489979e+00   1.7922021e+00  -1.7740543e-01  -4.1207118e-01  -4.4720404e-01   5.0857165e-01  -1.9946378e-01  -1.2990021e+00   8.0841547e-01  -1.1109265e+00  -9.8060292e-01   8.0032743e-01   7.6446651e-01  -1.5156455e+00  -5.5050754e-01  -1.1239450e-01  -2.7964962e+00  -3.8268685e+00  -2.0827447e+00  -1.8660753e+00  -1.3938564e+00  -1.9748005e+00  -4.5389554e+00   8.5005169e-01  -2.9601118e+00  -2.9696465e+00  -7.1859036e+00  -7.9996924e-01   9.8043789e-01  -3.8927905e+00  -8.3921952e-01   7.6248020e+00   1.4091547e-01   2.6060418e+00   2.2086436e+00   1.0602809e+00  -5.8152244e-01  -3.2115729e+00   1.1178049e-01   8.3094830e-02  -9.2161799e-01  -1.4930421e-01
   1.1262122e+00  -7.8006757e-01   2.9187050e+00   2.0845956e+00   4.2034276e-01   3.2233403e+00   1.6978929e+00   1.4684709e+00  -1.1568211e+00  -8.2651620e-01   5.6764622e+00   2.1171166e+00   3.8330688e+00  -2.5582618e-01   5.8102273e-01  -7.8501559e-01   3.3968801e+00   2.9083932e+00   5.3642269e-01   7.5432352e-02  -2.4825149e+00  -9.8070582e-01  -2.8108367e-01  -2.9451670e+00   5.1509081e+00  -2.8681648e+00   5.7539654e-01   3.8156493e-01  -1.8062137e+00   2.8326938e-01  -3.2327920e+00  -8.7188272e+00   1.0335140e+00   1.2702032e+00   2.8814943e+00   8.8338490e-01   3.6500496e+00  -6.2610355e-01   3.3251012e+00  -9.5203394e-01   7.5754994e+00  -2.4477113e+00  -4.0091907e+00  -2.3957042e-01  -2.8626011e+00   1.0408318e+00  -2.6138663e-01  -1.4297600e+00  -1.2444204e+00   2.0153124e+00   3.5446075e-02  -3.3755655e-01  -1.7796000e-01   3.0179364e-01  -1.9114561e-01  -1.6443842e+00   7.1619502e-01  -1.2658361e+00  -4.2529190e-01   9.5334418e-01   1.4979652e+00  -1.7021032e+00  -2.2237341e-01  -9.3070477e-01  -1.6547802e+00  -3.3958840e+00  -1.3117975e+00  -9.9872994e-01  -1.2763776e+00  -1.9729089e+00  -3.6403327e+00  -3.4529211e-02  -2.6226522e+00  -2.9375368e+00  -5.4917626e+00  -1.2683859e+00  -4.5845373e-01  -4.0037364e+00  -3.2839113e-01   8.6866918e+00   8.5133211e-01   2.3845431e+00   2.2528175e+00   1.0000378e+00  -1.6634443e-01  -3.0987064e+00   4.3795417e-01   8.9277004e-02  -1.1245211e+00  -1.0325273e-01
   9.6363002e-01  -8.3550723e-01   3.3618392e+00   1.9062556e+00   7.9111005e-01   3.7432470e+00   1.9399396e+00   1.2483073e+00  -3.7877592e-01  -8.0529940e-01   5.2903373e+00   2.4882699e+00   4.1546695e+00   5.3922443e-02   1.6283088e+00  -3.6439294e-02   2.1829320e+00   2.7822553e+00   2.0478761e-01   5.1279415e-01  -2.2284350e+00  -1.0883619e+00   7.4373705e-01  -2.3255526e+00   4.4982940e+00  -2.2800314e+00   5.5593486e-01   5.1802752e-01  -2.4774162e+00   2.0005681e-01  -2.3025276e+00  -8.7938289e+00   7.1200107e-01   1.0896745e+00   4.2251993e+00   1.9801240e+00   3.5904135e+00  -2.3384330e-01   3.5840197e+00  -6.3299775e-01   6.6213125e+00  -2.2839273e+00  -3.8132237e+00   3.2803883e-02  -3.1402404e+00   8.7447332e-01  -2.4214174e-01  -1.2290777e+00  -1.2398404e+00   1.7532172e+00   7.2266635e-02  -2.4851151e-01  -4.6167814e-01   2.5176720e-01  -8.2216362e-01  -1.6351975e+00   2.0023121e-01  -1.3965479e+00  -5.0014051e-01   6.7798281e-01   1.7844312e+00  -1.6069777e+00  -4.6683033e-01  -1.1362944e+00  -4.1628995e-01  -2.1224464e+00  -1.0824693e+00  -1.4150988e-01  -1.4794917e+00  -1.7741653e+00  -3.0024333e+00  -3.7843306e-01  -2.4937620e+00  -3.2601942e+00  -4.5533227e+00  -1.9864218e+00  -1.8593456e+00  -4.5649172e+00  -3.9841572e-01   8.3057152e+00   9.0810236e-01   1.4792432e+00   1.7800523e+00   1.3222937e+00   1.0877920e-01  -2.2709051e+00   8.1348693e-01   3.4414557e-01  -1.2841132e+00  -1.7695514e-01
   1.1571594e+00  -8.4010816e-01   3.8964879e+00   2.2269593e+00   9.4178287e-01   3.8860332e+00   2.0024082e+00   1.2594017e+00  -4.7501302e-01  -1.2390073e+00   5.2876983e+00   2.5013846e+00   4.1623106e+00  -3.0031212e-01   2.5380942e+00   4.5745128e-01   2.0029445e+00   2.9824611e+00  -8.4220373e-03   9.6940752e-01  -1.8001133e+00  -1.1283538e+00   1.5249821e+00  -1.6402122e+00   4.6859807e+00  -2.3084295e+00   5.4907918e-01   4.4499007e-01  -2.8622733e+00   1.0713469e+00  -1.7608378e+00  -9.1744415e+00   3.1674515e-01   3.5291732e-01   3.5680236e+00   1.6669155e+00   3.5243677e+00   4.9285758e-01   3.5729153e+00  -6.4850352e-01   6.1563989e+00  -2.6756487e+00  -3.7663873e+00   1.7213251e-01  -3.0067284e+00   7.7691558e-01  -3.5995366e-01  -8.8099727e-01  -8.1884619e-01   1.9298688e+00   6.7071467e-01  -4.3444881e-01  -2.4296188e-02   6.5279800e-01  -7.7755339e-01  -1.9151251e+00   2.3539466e-01  -1.2069223e+00  -4.9971722e-01   4.5778801e-01   1.5145486e+00  -1.9170365e+00  -8.0786580e-01  -1.6415808e+00  -9.8417685e-01  -2.2780618e+00  -1.4044879e+00   4.4618112e-02  -1.4186362e+00  -1.7190478e+00  -2.4097956e+00  -1.1515735e+00  -2.2537042e+00  -3.2811403e+00  -3.2412459e+00  -2.5220039e+00  -3.2388249e+00  -4.8743182e+00  -3.0808746e-01   9.0496879e+00   1.1429805e+00   1.2194405e+00   1.6344866e+00   2.1063554e+00   3.5498657e-01  -1.8981267e+00   1.1024573e+00   4.9226889e-01  -1.3435222e+00  -9.1693267e-02
   1.0769892e+00  -1.3787874e+00   3.9864219e+00   1.6989317e+00   1.3445001e+00   3.4533267e+00   2.4584758e+00   1.3464902e+00   2.8132697e-03  -8.8635957e-01   5.6688337e+00   2.1914335e+00   3.8685998e+00  -3.4410040e-01   1.8280921e+00  -2.8140671e-01   2.7263483e+00   3.5859443e+00   2.5512633e-02   1.3794069e-01  -1.6669709e+00  -1.2036992e+00   3.7044197e-01  -2.4215849e+00   3.6614248e+00  -1.8836610e+00   6.3233267e-01   4.3962786e-01  -1.7357985e+00   1.6564007e+00  -2.2020228e+00  -8.6718107e+00   8.9542875e-01  -1.4714467e-02   1.9432559e+00   3.3404735e-01   3.4691598e+00   1.3499809e+00   3.7299137e+00  -1.0161962e+00   6.2222524e+00  -1.9042855e+00  -3.5409900e+00  -4.7100416e-01  -2.1406765e+00   4.8663815e-02  -5.8576554e-01  -1.1823325e+00  -4.3685713e-01   1.7908937e+00   1.3332369e+00  -3.0894813e-01   1.6737908e-02   1.3145536e+00  -4.6192075e-01  -1.6947334e+00   9.5608062e-01  -1.0565842e+00   6.8764264e-01   4.4688367e-01   2.6410929e+00  -1.9935165e+00  -2.1185848e-02  -1.6548082e+00  -1.6425584e+00  -2.1742217e+00  -6.1117162e-01  -5.2301829e-01  -1.1665269e+00  -1.5929030e+00  -2.7931651e+00  -1.9060129e+00  -2.3973469e+00  -2.3828674e+00  -3.2269624e+00  -1.9992382e+00  -3.8218644e+00  -4.8832120e+00   5.1468116e-01   9.9453012e+00   1.1802884e+00   2.4193681e+00   1.9538417e+00   1.6674900e+00   1.0605769e-01  -2.2311704e+00   3.2008110e-01  -1.5679100e-01  -1.1301037e+00   1.4877874e-01
   1.0321791e+00  -1.5897575e+00   4.3651367e+00   1.7871730e+00   1.7159235e+00   3.6080280e+00   2.7358578e+00   1.2929886e+00   2.9269984e-01  -7.8079986e-01   5.4227167e+00   1.8659587e+00   3.5871917e+00  -6.2141067e-01   2.1200019e+00  -5.8212843e-01   2.3667579e+00   3.2292756e+00   1.9186666e-01   3.2728648e-01  -1.4707631e+00  -1.3461269e+00   4.5858336e-01  -2.6285423e+00   2.9400182e+00  -2.1554843e+00   7.8635092e-01   2.7503851e-01  -1.8041358e+00   2.3072245e+00  -1.1674752e+00  -8.2243570e+00   1.2967058e+00   3.0854223e-02   1.2229264e+00   3.1754370e-02   3.1839361e+00   1.8529205e+00   3.9467614e+00  -9.5175187e-01   6.0421632e+00  -2.8717789e+00  -2.9396989e+00   1.4855967e-01  -1.4588084e+00   4.2328739e-01  -4.6730397e-01  -6.9417709e-01  -7.3249034e-02   1.9974611e+00   1.6966080e+00  -2.0192487e-01   2.1041864e-01   1.3343063e+00   5.4271647e-02  -1.3701123e+00   8.8799673e-01  -1.0891689e+00   9.5582126e-01   4.5727537e-01   2.4327656e+00  -2.1812089e+00   1.2315913e-01  -1.8657555e+00  -2.2321864e+00  -2.4500938e+00  -3.6949737e-01   6.7284010e-02  -1.0287457e+00  -1.4697431e+00  -2.7198949e+00  -3.0033403e+00  -2.3627138e+00  -2.2999397e+00  -2.1951696e+00  -2.9653277e+00  -4.6600321e+00  -4.9731175e+00   7.9776393e-01   9.3993855e+00   1.1502032e+00   2.1002507e+00   1.9055244e+00   1.1268859e+00  -1.7961225e-01  -2.5986734e+00  -5.3259423e-02  -3.2366248e-01  -1.3456616e+00   2.1225062e-01
   9.8957656e-01  -1.8122001e+00   4.6606821e+00   1.6086743e+00   1.6985165e+00   3.2813461e+00   3.0624096e+00   1.0813201e+00   6.5369116e-01  -7.1189261e-01   5.0291689e+00   1.2200932e+00   3.4168866e+00  -8.3258452e-01   2.6036800e+00  -6.0041519e-01   2.3989172e+00   2.7733399e+00   7.9679834e-03   1.7071520e-01  -9.3112799e-01  -1.1484307e+00   9.4413856e-01  -2.3995875e+00   3.4700627e+00  -2.1288340e+00   9.1115988e-01   1.0810058e-01  -1.8481958e+00   2.9205231e+00  -7.6181448e-01  -8.2158209e+00   1.1541781e+00  -4.9669471e-01   8.1263281e-01  -3.1619256e-01   3.1006696e+00   2.4287804e+00   3.8495140e+00  -9.9231561e-01   5.4335933e+00  -3.1512752e+00  -2.7190256e+00   5.1853690e-01  -1.0361182e+00   5.7453566e-01  -3.8439701e-01  -1.2876182e-01   3.9795579e-02   1.9546263e+00   1.6325477e+00  -6.3747056e-02   4.4316757e-01   9.9482701e-01  -4.3751736e-02  -1.4974602e+00   7.2274458e-01  -1.1210860e+00   1.2944036e+00   2.4069501e-01   2.5279051e+00  -2.4571550e+00   5.3469812e-01  -2.5624657e+00  -1.0824053e+00  -2.0829339e+00   3.9355457e-01   6.8583101e-01  -7.1467404e-01  -1.4189014e+00  -1.9585599e+00  -3.8660252e+00  -2.0232373e+00  -2.3143544e+00  -4.0135524e-01  -3.3086290e+00  -5.5800822e+00  -5.0206360e+00   1.2407050e+00   9.2972102e+00   1.3319993e+00   1.5730885e+00   1.6720946e+00   8.5236110e-01   6.5269659e-03  -2.4093896e+00   1.7841506e-01  -3.8131382e-01  -1.4667719e+00   1.6770824e-01
   6.0705536e-01  -1.6741604e+00   4.4701718e+00   1.5120888e+00   1.7039549e+00   3.0441167e+00   2.9310540e+00   1.0148746e+00   9.6895717e-01  -4.0243014e-01   3.6263380e+00   1.0119982e+00   3.0231678e+00  -6.7943372e-01   2.8868904e+00  -7.8812153e-02   1.0582194e+00   2.1507040e+00  -3.5448604e-01   2.8325895e-01  -4.4995837e-01  -8.6461622e-01   1.5182069e+00  -1.3777283e+00   2.6264593e+00  -9.3853308e-01   6.9181768e-01   1.8601375e-01  -2.2536836e+00   2.2393125e+00   1.3006003e-02  -6.7872761e+00   7.1884741e-01  -1.1340521e+00   1.6883730e+00   1.7042803e-01   2.2777559e+00   2.6174444e+00   2.9440610e+00  -5.2149234e-01   3.5474532e+00  -2.4831526e+00  -2.1214355e+00   7.2987974e-01  -6.0665772e-01   2.6761024e-01  -6.5096774e-03   2.7814550e-01   4.5466652e-01   1.6034953e+00   1.6354438e+00   2.2833854e-01   5.4950522e-01   1.2749429e+00  -4.1794072e-01  -1.1391173e+00   1.5442225e-01  -1.0192586e+00   1.2191933e+00  -1.6460405e-01   2.4711665e+00  -2.2365461e+00   1.4492955e-02  -2.9160665e+00  -3.6075633e-01  -4.1752209e-01   5.3614556e-01   1.0363350e+00  -8.4102809e-01  -1.0779424e+00  -1.0942350e+00  -3.4771916e+00  -2.4532394e+00  -2.6406954e+00   7.1287603e-01  -2.8798116e+00  -6.8573723e+00  -5.0160182e+00   1.0477883e+00   7.7480107e+00   8.0916140e-01   6.8405731e-01   9.1881558e-01   8.5881161e-01  -1.1773890e-01  -1.3314767e+00   2.3045592e-01  -5.4148826e-02  -1.4222079e+00   1.4107890e-01
   4.5262720e-01  -1.7978536e+00   4.3827952e+00   1.4121616e+00   1.8073622e+00   2.6382710e+00   3.0097818e+00   1.1122281e+00   1.0849266e+00  -2.0465081e-01   3.2844928e+00   4.1425333e-01   2.4091962e+00  -8.9228821e-01   2.6792483e+00  -5.6985322e-01   1.3521869e+00   2.0054219e+00  -1.6480295e-01  -1.1427868e-01  -3.1012553e-01  -5.8945800e-01   1.0191821e+00  -1.6764204e+00   1.6889756e+00  -1.0388478e+00   7.0749093e-01  -4.6371373e-02  -1.5499683e+00   2.8428619e+00   2.4976428e-01  -5.9328877e+00   1.0859141e+00  -1.2070286e+00   4.4399153e-02  -8.5869953e-01   1.7975861e+00   2.9514727e+00   2.5649432e+00  -5.5278720e-01   3.0490300e+00  -2.8305601e+00  -1.6085227e+00   9.8528728e-01   3.3368145e-01   3.5521200e-01   8.7110868e-02   5.4421636e-01   8.3452663e-01   1.5754745e+00   1.8173318e+00   1.9764514e-01   9.4655239e-01   1.1963503e+00  -8.3627640e-02  -8.7191633e-01   2.7669244e-01  -8.8036587e-01   1.6481252e+00  -1.9259581e-03   2.3213319e+00  -2.1760277e+00   3.7694090e-01  -2.9661020e+00  -1.2322091e+00  -6.8284152e-01   7.2925569e-01   1.0480185e+00  -6.1971701e-01  -1.0447315e+00  -1.5170157e+00  -4.1662551e+00  -2.6041404e+00  -2.4747961e+00   1.3473026e+00  -3.0002363e+00  -6.8957063e+00  -4.8485767e+00   1.3465778e+00   7.4710333e+00   4.4541640e-01   8.5331583e-01   8.6124732e-01   3.5386937e-01  -6.0193757e-01  -1.7951473e+00  -3.8314625e-01  -3.8919560e-01  -1.4673091e+00   1.0405799e-01
   1.9842167e-01  -1.7470553e+00   4.3897451e+00   1.2726029e+00   1.8960000e+00   2.2297402e+00   3.0423844e+00   1.0434888e+00   9.7553502e-01  -6.7362077e-02   2.4280622e+00  -2.4531242e-01   1.8148415e+00  -1.2500703e+00   2.6145137e+00  -7.2884554e-01   1.0341946e+00   1.5340867e+00  -1.0378658e-01  -3.7779713e-01  -4.0922552e-02  -3.8167948e-01   1.0665847e+00  -1.4970672e+00   1.4773592e+00  -8.1323384e-01   7.7360519e-01  -9.6443490e-02  -1.2448904e+00   2.7385837e+00   6.7687104e-01  -4.8470244e+00   1.1618926e+00  -1.7524355e+00  -3.1589659e-01  -1.1982485e+00   1.2593167e+00   3.1179507e+00   2.2267434e+00  -2.1772497e-01   2.3776077e+00  -3.0133566e+00  -1.1869693e+00   1.1926358e+00   8.3811053e-01   2.9786153e-01   5.5718791e-02   9.4644733e-01   1.0184966e+00   1.3009374e+00   1.6399184e+00   3.5408598e-01   1.0492304e+00   1.0373856e+00  -4.1269562e-02  -5.4304256e-01   1.0905001e-01  -7.3771271e-01   1.7689857e+00  -1.7114383e-01   1.9770690e+00  -2.2684644e+00   7.5066492e-01  -3.2044655e+00  -7.0662773e-01  -2.8937018e-01   1.1873127e+00   1.2522990e+00  -4.4264416e-01  -9.6045433e-01  -1.2046536e+00  -4.1889590e+00  -2.6206155e+00  -2.4188926e+00   1.9238706e+00  -2.8392186e+00  -7.1562108e+00  -4.5773340e+00   1.3760799e+00   6.6999233e+00   3.4429443e-01   5.1962281e-01   6.3860188e-01  -1.0629380e-01  -6.8294579e-01  -1.5089524e+00  -3.9992363e-01  -3.9563042e-01  -1.4019567e+00   6.7202537e-02
  -3.4847085e-01  -1.4146949e+00   3.7247032e+00   1.2316471e+00   1.9192004e+00   1.8002330e+00   2.7079446e+00   1.5758564e+00   1.5234456e+00   4.7039837e-01   1.4971167e+00  -2.0936276e-01   1.0049914e+00  -1.0742811e+00   2.0004852e+00  -6.2641928e-01   4.5923355e-01   1.6268713e+00  -5.2378021e-02  -7.3046475e-01  -1.3453505e-01   1.3949718e-01   4.9387028e-01  -1.0732261e+00  -7.0251265e-01  -1.9471844e-02   4.5428880e-01  -3.3217115e-02  -5.8911249e-01   1.9512683e+00   5.1583304e-01  -2.8740558e+00   1.3084560e+00  -1.8748628e+00  -1.0980233e+00  -1.5156764e+00   1.5511827e-01   2.9325043e+00   8.1641000e-01  -1.0631511e-01   5.6390286e-01  -2.1267214e+00  -7.2377421e-01   7.5984204e-01   1.3912399e+00  -4.6130781e-01   1.4731801e-02   6.1958734e-01   1.3350591e+00   8.3872736e-01   1.6723658e+00   3.4254349e-01   1.3241990e+00   1.2332398e+00  -3.3360832e-01  -1.0049372e-01  -5.7269356e-02  -4.0091056e-01   1.6842455e+00  -1.3054615e-01   1.9162517e+00  -1.6593091e+00   7.2651985e-01  -2.7069665e+00  -1.8142955e+00   9.2606007e-01   6.7914145e-01   6.7585389e-01  -6.4067093e-01  -8.9447350e-01  -1.8314300e+00  -3.1348066e+00  -3.5124115e+00  -2.5157291e+00   1.2454339e+00  -1.6508297e+00  -7.0545443e+00  -4.1267780e+00   9.5125945e-01   5.6082759e+00  -6.3251532e-01   7.5149759e-01   6.9028074e-02  -2.6604172e-01  -1.2848049e+00  -9.6616390e-01  -1.2409625e+00  -5.1040970e-01  -1.1968266e+00   3.3086281e-03
  -3.3862420e-01  -1.4087037e+00   3.6804373e+00   1.1391607e+00   1.8272627e+00   1.4717207e+00   2.6406211e+00   1.2222015e+00   1.4026219e+00   6.3883714e-01   4.6048439e-01  -1.2588328e+00   5.6313800e-01  -1.4580621e+00   2.2109471e+00  -8.7850444e-01   1.6723395e-01   5.4870013e-01  -1.7023656e-01  -9.3729407e-01   2.3570883e-01   4.0650470e-01   9.8181577e-01  -7.1329846e-01   6.0819152e-02   4.1445305e-01   5.8335145e-01  -1.5190299e-01  -7.0133696e-01   1.5466987e+00   9.5653868e-01  -2.1502385e+00   1.0851938e+00  -2.3815357e+00  -4.1189677e-01  -1.3059093e+00  -1.8965729e-01   2.6560642e+00   6.3494195e-01   1.6321875e-01   1.2307158e-02  -2.5570364e+00  -8.3166113e-02   1.4505539e+00   2.0329133e+00   4.3260277e-02   4.9220791e-01   1.2443020e+00   1.5019551e+00   6.9988956e-01   1.2448042e+00   6.3867648e-01   1.3453025e+00   8.7794289e-01  -1.5915906e-01   1.3092317e-01  -2.8173635e-01  -4.3454442e-01   1.6876506e+00  -4.2317970e-01   1.5098201e+00  -1.8562018e+00   8.1241146e-01  -3.1445214e+00  -3.8521392e-01   9.8444453e-01   1.4830547e+00   1.1660862e+00  -3.6929846e-01  -7.8898344e-01  -1.3319783e+00  -3.3968303e+00  -3.4077298e+00  -2.9709891e+00   2.0296524e+00  -2.0180508e+00  -6.9980499e+00  -3.9993003e+00   1.0854828e+00   4.1685587e+00  -5.9426370e-01  -2.0092391e-01  -2.0616156e-01  -1.0503732e+00  -1.1124403e+00  -8.7556370e-01  -8.9804400e-01  -3.0034168e-01  -1.1796925e+00  -1.1832985e-01
  -8.6009751e-01  -1.4171648e+00   3.2824815e+00   6.3722980e-01   1.6763287e+00   8.1843668e-01   2.6241185e+00   9.1240467e-01   1.3811703e+00   9.1486187e-01  -6.7668753e-01  -1.7176392e+00   2.9443619e-01  -1.1849145e+00   2.0456089e+00  -8.9219098e-01  -6.2594086e-01  -2.7658544e-01  -3.8361161e-01  -1.4815610e+00   4.3369155e-01   6.4448808e-01   1.0893625e+00  -5.7195518e-01  -3.8791810e-01   5.7688184e-01   5.8027135e-01  -2.5289148e-01  -7.4309387e-01   6.0802471e-01   1.0766443e+00  -1.2575347e+00   9.6665570e-01  -2.5374542e+00   6.3962881e-01  -6.8258989e-01  -6.3221518e-01   2.5720264e+00   4.0782115e-01   7.8789875e-01  -5.2377502e-01  -2.4278702e+00   4.2064389e-01   1.9285115e+00   2.2240856e+00   2.8692623e-01   7.9426720e-01   1.8532853e+00   1.2708840e+00   3.7100337e-01   3.9877843e-01   1.2004771e+00   1.0173938e+00   2.1543700e-01  -5.6742829e-01   6.6657991e-01  -8.9885681e-01  -5.8097964e-01   1.5261481e+00  -5.5062486e-01   1.2165378e+00  -1.7331749e+00   9.0275757e-01  -3.3156569e+00   1.6090558e+00   2.2257972e+00   2.2992052e+00   1.8356464e+00  -3.4710947e-01  -6.8818881e-01  -1.0344877e+00  -3.0233577e+00  -3.7462844e+00  -3.3409859e+00   2.1600969e+00  -1.9113818e+00  -6.7512028e+00  -3.3915017e+00   8.0967018e-01   2.6300353e+00  -8.6820265e-01  -1.0634401e+00  -4.7741947e-01  -1.8660000e+00  -1.1641094e+00  -2.5067554e-01  -7.9256880e-01  -1.0171636e-01  -1.2120303e+00  -2.0623140e-01
  -1.3895219e+00  -1.0881492e+00   2.5840125e+00   6.3365845e-01   1.3902357e+00   3.0664264e-01   2.3099327e+00   1.3969860e+00   1.1852520e+00   1.4426378e+00  -1.5116716e+00  -1.6774309e+00  -2.2694402e-01  -7.2471479e-01   1.1821088e+00  -8.4103112e-01  -1.0394351e+00  -3.6673547e-01  -5.8892540e-01  -2.0938206e+00   4.9134614e-01   1.1518341e+00   5.8432025e-01  -5.7765948e-01  -1.6307657e+00   1.0894465e+00   3.2286221e-01  -1.1830940e-01  -5.3663731e-01  -4.8831248e-01   3.3136334e-01  -4.7875001e-01   8.1565124e-01  -2.8983938e+00   3.6723406e-01  -1.0694603e+00  -1.2717409e+00   2.1867352e+00  -5.4035842e-01   1.2600051e+00  -1.8167040e+00  -1.6237786e+00   5.6205604e-01   1.5797764e+00   2.5121836e+00  -2.3639558e-01   6.2121917e-01   1.7392461e+00   1.3127686e+00   1.3026553e-01   1.6583736e-01   1.3210625e+00   1.2959462e+00   2.2675619e-01  -6.4278391e-01   1.1687545e+00  -9.8489896e-01  -2.9984255e-01   1.2435143e+00  -1.8407579e-01   1.0338804e+00  -1.1357125e+00   7.8052346e-01  -2.9301547e+00   1.3503256e+00   3.1612582e+00   2.0068581e+00   1.4294928e+00  -5.6474855e-01  -6.7155104e-01  -1.4937401e+00  -1.7382026e+00  -4.7485720e+00  -3.9155032e+00   1.0376333e+00  -1.0564347e+00  -6.1211260e+00  -2.5218681e+00   1.0064948e-01   2.0102456e+00  -1.3277421e+00  -1.0303157e+00  -7.2090191e-01  -2.1264151e+00  -1.3460476e+00   2.2040067e-01  -1.3015381e+00   2.0403185e-01  -8.9438806e-01  -1.9198013e-01
  -1.3415134e+00  -8.2489693e-01   2.4431671e+00   7.5756768e-01   1.1608151e+00   7.5261689e-02   1.9551013e+00   8.5893337e-01   5.6182502e-01   1.2286244e+00  -2.8694471e+00  -2.4972670e+00  -5.1620158e-01  -1.1771762e+00   1.7264124e+00  -5.5641200e-01  -1.9698658e+00  -1.5850195e+00  -8.1920872e-01  -1.8097032e+00   8.4450528e-01   1.2034242e+00   1.6175900e+00   3.4540862e-01  -5.8651023e-01   1.3114589e+00   3.3981326e-01  -2.1315438e-01  -1.2940892e+00  -1.1539922e+00   1.0104471e+00   1.2212125e-01   2.5967688e-01  -3.4086113e+00   1.9014975e+00  -9.6758174e-02  -1.6288906e+00   1.8323874e+00  -6.8908732e-01   1.8722487e+00  -2.0834900e+00  -2.3321384e+00   1.0812789e+00   2.4139509e+00   2.6446005e+00   5.0549865e-01   1.1759513e+00   2.4790697e+00   1.4510204e+00   5.8525579e-02  -3.1755965e-01   1.4368609e+00   1.2052306e+00  -1.1027367e-01  -5.5739393e-01   1.3083425e+00  -1.6185528e+00  -2.8093460e-01   7.1403978e-01  -5.0975330e-01  -3.1522968e-03  -1.3855088e+00   6.1769492e-04  -3.3907805e+00   2.7290834e+00   3.1984065e+00   2.3905387e+00   2.1742959e+00  -4.5163663e-01  -4.6410749e-01  -7.3604634e-01  -1.6328999e+00  -4.5615972e+00  -4.4561790e+00   1.5341514e+00  -1.6589558e+00  -6.0323766e+00  -2.3068184e+00  -2.8825229e-01   3.2763133e-01  -1.2440486e+00  -2.3656184e+00  -1.0826900e+00  -2.3955803e+00  -1.0010387e+00   8.7375368e-01  -5.7099369e-01   8.4129404e-01  -9.4909151e-01  -2.5914264e-01
  -1.2415470e+00  -9.9337772e-01   2.0056872e+00   1.5904260e-01   1.2569124e+00  -8.1391988e-01   1.7267821e+00   4.7695449e-01   6.0248558e-02   1.0491555e+00  -2.9669319e+00  -3.1955498e+00  -8.6192362e-01  -1.6084089e+00   1.1428651e+00  -1.1164396e+00  -1.2309698e+00  -1.6047300e+00  -6.5994862e-01  -2.4993737e+00   6.6068355e-01   1.1175603e+00   7.2454268e-01   2.6111816e-01  -5.1101330e-01   1.2805600e+00   3.8440667e-01  -4.4089392e-01  -1.0258811e-01  -1.3278249e+00   3.0816825e-01   1.3803761e+00   4.0589987e-01  -3.5467795e+00   1.5004462e+00  -2.0385570e-01  -1.9000179e+00   1.7750375e+00  -5.6602627e-01   1.5770254e+00  -7.6115904e-01  -2.1526153e+00   1.4777856e+00   2.1725117e+00   3.1116241e+00   4.4223727e-01   1.5939825e+00   2.3961257e+00   1.6007592e+00  -2.6969726e-01  -5.2622146e-01   1.6897669e+00   7.8713779e-01  -7.0681658e-02  -3.9221901e-01   1.4185895e+00  -1.3124406e+00  -2.4512762e-01   1.3601419e+00  -8.8305314e-01   2.7320992e-02  -1.6589820e+00   3.4266270e-01  -3.3023563e+00   2.9951342e+00   2.8009526e+00   3.1917790e+00   1.5779253e+00  -1.3433486e-01  -5.0570607e-01  -1.2553870e+00  -1.7510986e+00  -4.1521652e+00  -3.4874987e+00   6.0013853e-01  -8.5518227e-01  -5.2251495e+00  -2.1973188e+00   3.2623058e-01  -2.7956847e-01  -1.2205319e+00  -1.7975691e+00  -7.6483934e-01  -2.9050997e+00  -1.0762657e+00   8.3750195e-01  -5.2895088e-01   3.1627859e-01  -7.5008746e-01  -2.2037850e-01
  -1.6828227e+00  -6.1066787e-01   1.2622327e+00   4.8622778e-01   7.1097886e-01  -1.1193740e+00   1.4815990e+00   1.2333704e+00   1.6899947e-01   1.5464196e+00  -3.0902022e+00  -2.7058523e+00  -1.0990311e+00  -9.6540338e-01   3.0212539e-01  -9.3311259e-01  -1.3348624e+00  -1.5634519e+00  -7.3171998e-01  -2.7121173e+00   5.2569612e-01   1.5376779e+00   2.3039296e-01  -7.9023056e-02  -1.7241158e+00   6.2375463e-01   7.6979058e-02  -4.7004660e-01  -2.8069829e-01  -1.8953967e+00  -6.7322017e-01   1.0749920e+00   4.2493382e-01  -2.9938833e+00   5.3252439e-01  -4.4440424e-01  -2.2299711e+00   1.2807201e+00  -1.5184957e+00   1.5687770e+00  -1.5508981e+00  -2.1057150e+00   1.1712104e+00   1.8923710e+00   2.9269766e+00   2.8064259e-01   1.2750559e+00   2.1177209e+00   1.3116851e+00  -1.0928266e-01  -7.7114296e-01   1.5031463e+00   1.3154774e+00  -6.5565532e-01  -3.3658781e-01   1.5108097e+00  -1.5519571e+00  -7.2887376e-02   8.2771536e-01  -4.2574131e-02  -2.8476104e-01  -9.5563133e-01   2.0664617e-01  -2.7313378e+00   1.9806264e+00   3.2316103e+00   2.4129084e+00   1.5261254e+00  -4.0559542e-01  -7.4552425e-01  -2.0523567e+00  -6.0161260e-01  -4.9063460e+00  -4.1125958e+00  -5.3244210e-01  -4.7545048e-01  -4.3025436e+00  -1.1176612e+00  -5.2667550e-01  -4.9063519e-01  -1.5143915e+00  -1.6859138e+00  -9.5133268e-01  -3.1789465e+00  -1.2484716e+00   9.4641394e-01  -1.2148445e+00   5.4279389e-01  -6.9912109e-01  -2.2325384e-01
  -1.6821063e+00  -4.0131952e-01   9.8739253e-01   1.6347211e-01   5.9183874e-01  -1.2633684e+00   1.1676235e+00   9.1420181e-01  -3.2449615e-01   1.3635590e+00  -3.5029022e+00  -2.7493173e+00  -1.0025436e+00  -7.8993495e-01   6.0110674e-01  -4.8727467e-01  -1.6609883e+00  -1.9242958e+00  -8.8099717e-01  -2.5971960e+00   4.7935410e-01   1.5176061e+00   5.3262753e-01   2.5813910e-01  -1.5257281e+00   6.4698037e-01  -1.9128669e-02  -5.3336729e-01  -3.6785136e-01  -2.3572689e+00  -7.5144567e-01   1.3576447e+00  -1.0409355e-01  -2.9116941e+00   1.6385558e+00   5.9172677e-01  -2.3507482e+00   8.0364360e-01  -1.4391948e+00   1.7939097e+00  -1.2228090e+00  -2.0650540e+00   1.1746738e+00   2.0537542e+00   2.5956971e+00   4.0042814e-01   1.6669675e+00   2.2598035e+00   1.1659371e+00  -4.8828308e-01  -1.2841998e+00   1.6104750e+00   9.0733375e-01  -1.0113810e+00  -6.0665825e-01   1.5101497e+00  -1.9387895e+00  -1.6159742e-01   7.4078138e-01  -2.0769373e-01  -6.4307525e-01  -8.1474718e-01   6.2704464e-02  -2.6453017e+00   3.3055075e+00   3.6136093e+00   2.6509560e+00   1.8364132e+00  -4.6992232e-01  -7.5134090e-01  -1.8750051e+00  -2.8305921e-01  -4.3030862e+00  -4.0401331e+00  -7.2124465e-01  -3.4359461e-01  -3.9366100e+00  -1.2917312e+00  -6.3304781e-01  -1.5543135e+00  -1.2658360e+00  -2.3694726e+00  -1.0881729e+00  -3.1146206e+00  -9.0231698e-01   1.5220334e+00  -4.3166918e-01   6.7653995e-01  -6.6979483e-01  -4.4290626e-01
  -1.8526013e+00  -2.8063208e-01   3.5452142e-01  -7.2341538e-02   2.5986699e-01  -1.5614402e+00   8.0915291e-01   7.5035826e-01  -5.5460640e-01   1.5019528e+00  -3.8908499e+00  -2.4313942e+00  -7.0906725e-01  -2.1934062e-02   4.4228473e-01  -8.4983440e-02  -2.1491361e+00  -2.3138215e+00  -1.2483767e+00  -2.7100255e+00   5.0244998e-01   1.5385096e+00   6.1518633e-01   4.9683165e-01  -1.8176884e+00   6.0969449e-01  -3.0157142e-01  -5.9214963e-01  -7.9504617e-01  -3.1872853e+00  -1.2786649e+00   1.2566920e+00  -5.7948180e-01  -2.6286026e+00   2.7937087e+00   1.4777330e+00  -2.3288036e+00   3.9375996e-01  -1.3986327e+00   2.1014980e+00  -1.0885783e+00  -1.6852247e+00   1.3850159e+00   2.1286897e+00   2.2735634e+00   5.5497322e-01   2.0773374e+00   2.2980380e+00   9.5703479e-01  -5.2059561e-01  -1.7489202e+00   1.8222242e+00   6.6775110e-01  -1.4970373e+00  -7.4943122e-01   1.6120140e+00  -2.2917837e+00  -2.9126587e-01   4.6338468e-01   8.7562391e-03  -7.8208019e-01  -4.1484007e-01  -5.6464540e-01  -2.4466173e+00   4.2018077e+00   4.3826845e+00   2.7811152e+00   2.2157415e+00  -6.7243293e-01  -6.6476598e-01  -1.9115153e+00   2.3162917e-01  -4.4296027e+00  -4.4675483e+00  -1.4297285e+00  -4.4825734e-01  -3.5366850e+00  -8.1252706e-01  -9.3137377e-01  -2.5065690e+00  -1.1792373e+00  -3.0414818e+00  -1.2057291e+00  -3.2392585e+00  -6.2827086e-01   2.0815092e+00  -1.7666489e-01   1.0698462e+00  -6.0821140e-01  -4.0336124e-01
  -2.0389957e+00  -1.3025303e-01  -4.9375090e-01  -1.2959264e-01  -1.1079346e-02  -1.9626981e+00   4.7502917e-01   1.4792250e+00  -8.3911927e-01   1.8506165e+00  -3.1706013e+00  -1.5709942e+00  -7.6544878e-01   8.5033741e-01  -8.2432825e-01  -1.4220038e-01  -1.3445588e+00  -1.2872560e+00  -1.2563180e+00  -3.2080477e+00   1.5551074e-01   1.6456977e+00  -8.7461732e-01  -3.4704677e-01  -3.5376399e+00   2.5849593e-01  -6.9259569e-01  -5.8317127e-01  -7.4357099e-02  -3.3092293e+00  -2.9327258e+00   9.5666128e-01  -4.4289276e-01  -2.0748580e+00   1.0755629e+00   5.3529129e-01  -2.3818009e+00   2.1337395e-01  -1.8376748e+00   1.8477770e+00  -8.7206934e-01  -7.1763212e-01   9.4578941e-01   1.0762407e+00   2.2196260e+00  -2.3433879e-01   1.7248556e+00   1.4383570e+00   9.5332591e-01  -4.4267820e-01  -1.3692657e+00   1.6012686e+00   1.0000125e+00  -1.1964916e+00  -4.4775197e-01   1.6909372e+00  -1.7263645e+00  -3.6309347e-03   6.9238826e-01   8.4499656e-01  -4.5188723e-01   3.3212087e-01  -5.5680471e-01  -1.5272663e+00   2.0876674e+00   4.3315400e+00   1.9570603e+00   1.1976779e+00  -9.5409193e-01  -8.0889761e-01  -3.2085725e+00   1.0756495e+00  -4.9386640e+00  -4.1723345e+00  -3.3718503e+00   5.4177835e-01  -2.5426443e+00  -1.1814603e-01  -1.1823105e+00  -1.6462573e+00  -1.2431728e+00  -1.7811178e+00  -8.3180161e-01  -2.9516026e+00  -8.3810194e-01   1.8908045e+00  -1.0063031e+00   8.9415234e-01  -2.7957925e-01  -2.6917015e-01
  -1.5976179e+00  -3.0131828e-02  -4.5155644e-01  -8.8744348e-03  -1.7650094e-01  -1.7687956e+00   2.2832732e-01   1.1465774e+00  -1.6057164e+00   1.4022131e+00  -2.9985061e+00  -1.5719405e+00  -5.5517035e-01   7.6963200e-01  -3.9760291e-01   9.1019386e-02  -1.3122163e+00  -1.4939574e+00  -1.3480185e+00  -2.6218941e+00   2.1370818e-01   1.2713392e+00  -3.8673999e-01  -3.3572366e-01  -2.6198752e+00  -2.0689491e-01  -7.0525585e-01  -6.9621450e-01  -6.5694046e-01  -3.1276646e+00  -2.8158667e+00  -2.2081343e-02  -8.4754565e-01  -1.8790173e+00   1.6859599e+00   1.0478732e+00  -1.9484488e+00  -3.9430266e-02  -1.2442891e+00   1.9519478e+00  -8.2519027e-02  -1.2669763e+00   7.5586857e-01   1.3111542e+00   1.8507968e+00   2.0831469e-01   1.8742752e+00   1.5441481e+00   9.2057697e-01  -2.4555967e-01  -1.3085721e+00   1.4559873e+00   9.2130044e-01  -1.1874923e+00  -6.6944641e-03   1.5025171e+00  -1.6624212e+00  -8.2229161e-03   5.5297166e-01   9.2678354e-01  -9.7306754e-01   2.0146622e-01  -9.3009499e-01  -1.4982082e+00   2.3806970e+00   3.4441789e+00   1.8818393e+00   1.5675643e+00  -9.2090008e-01  -7.5608105e-01  -2.8243874e+00   7.5087495e-01  -4.0742134e+00  -4.1415245e+00  -3.2184945e+00  -2.1499083e-01  -2.3106729e+00  -1.6519619e-01  -1.2789215e+00  -1.7907839e+00  -4.5193039e-01  -2.2426915e+00  -6.0058025e-01  -2.6844412e+00  -2.2131141e-01   1.9337588e+00  -2.8807075e-01   1.2363588e+00  -2.6326720e-01  -2.8192501e-01
  -1.1929170e+00  -8.1383043e-02  -4.9581612e-01  -7.0547096e-02  -2.9309011e-01  -2.0060809e+00  -3.4082554e-02   7.9013963e-01  -2.3206149e+00   6.8219751e-01  -2.3079122e+00  -1.2156646e+00  -9.6276908e-02   8.3371157e-01   3.2327976e-02   3.5911734e-01  -8.0753454e-01  -1.2202911e+00  -1.3869521e+00  -2.2250917e+00   1.7477617e-01   8.0922967e-01  -1.8923023e-01  -2.4945443e-01  -1.8936285e+00  -1.3402674e+00  -7.3211549e-01  -1.0048469e+00  -8.6022679e-01  -2.5614243e+00  -3.1408748e+00  -1.0633409e+00  -1.1650211e+00  -1.6146804e+00   1.6626501e+00   1.3061152e+00  -1.4214183e+00   1.9233280e-01  -4.4146294e-01   1.8346940e+00   1.5573693e+00  -1.8323753e+00   5.7887667e-01   1.3789077e+00   1.2843492e+00   5.9990213e-01   1.9699831e+00   1.6637804e+00   7.7471148e-01   1.3406212e-01  -1.2802461e+00   1.5174751e+00   7.6545743e-01  -1.3533258e+00   2.1068876e-01   1.1720999e+00  -1.5024479e+00  -9.9737049e-02   4.4806631e-01   9.1314429e-01  -1.5409492e+00  -1.4713806e-01  -1.2050720e+00  -1.5197675e+00   2.4141613e+00   2.5984106e+00   1.7447539e+00   1.7018781e+00  -8.3334319e-01  -8.5915669e-01  -2.6361619e+00   1.4879594e-01  -3.2069486e+00  -3.7386589e+00  -3.2256678e+00  -7.9709024e-01  -2.1301752e+00  -3.3968376e-02  -1.1198326e+00  -1.3363244e+00   2.5672784e-01  -2.3328297e+00  -1.0743513e-01  -2.1190759e+00   2.7825853e-01   2.0202598e+00   3.1520225e-01   1.3092824e+00  -3.1939475e-01  -1.6408467e-01
  -1.1231854e+00  -5.5157321e-02  -6.7594048e-01  -6.2597649e-01  -3.5766307e-01  -2.1168069e+00   1.2715002e-02   7.3091868e-01  -2.6573762e+00   7.6867142e-01  -1.6396054e+00  -8.5649191e-01   3.2385737e-01   1.4067416e+00  -2.9078686e-01   6.1890552e-01   1.0210746e-01  -8.1202421e-01  -1.4969543e+00  -2.5023448e+00   1.2826692e-01   5.8254159e-01  -6.8769178e-01  -6.9240714e-01  -1.2339715e+00  -1.8032020e+00  -7.8508717e-01  -9.0802580e-01  -3.0286870e-01  -1.7754329e+00  -4.1144371e+00  -1.5443265e+00  -1.4229924e+00  -1.5500698e+00   1.0819767e+00   1.1290225e+00  -8.6605545e-01   2.6713611e-01   2.3545410e-01   1.6396407e+00   2.8640647e+00  -1.3667634e+00  -6.0338211e-02   6.0639257e-01   6.4591618e-01   6.9905941e-02   1.7421275e+00   1.2224251e+00   4.5103171e-01  -2.8027488e-01  -1.3673779e+00   1.0190229e+00   4.6994928e-01  -1.9863324e+00   3.0329634e-01   6.7116019e-01  -1.3292261e+00  -6.5816503e-02   1.0971039e+00   1.2760152e+00  -9.3404041e-01   1.2078537e-01  -6.6326404e-01  -1.3531428e+00   3.1511319e+00   2.7591740e+00   2.2908499e+00   1.7031521e+00  -6.8938120e-01  -8.6263603e-01  -2.6895108e+00  -7.5720443e-03  -1.9934456e+00  -2.7185904e+00  -3.5439583e+00  -4.5860157e-01  -1.8708321e+00  -1.5004920e-01  -5.1739948e-01  -5.1124790e-01   1.1486010e+00  -2.0106810e+00   1.0116551e-01  -1.7734870e+00   9.1969935e-01   2.1952413e+00   1.0091951e+00   9.4842697e-01  -1.2457120e-01  -1.5976199e-01
  -1.1946659e+00  -2.3582854e-01  -1.4366555e+00  -9.8105587e-01  -5.1291717e-01  -2.0546447e+00  -1.5707697e-01   7.2708665e-01  -2.1587568e+00   1.2403088e+00  -1.3641106e+00  -4.0245246e-03   7.3969190e-01   2.7609788e+00  -7.4881165e-01   6.8564514e-01  -1.3624587e-01  -6.5338279e-01  -1.7266236e+00  -2.4896911e+00  -4.3461867e-02   3.4066397e-01  -1.3368198e+00  -1.2302266e+00  -2.9218040e+00  -1.7824412e+00  -1.1475501e+00  -1.0020488e+00  -5.4556604e-01  -2.0300757e+00  -4.4991961e+00  -1.9418216e+00  -1.3386287e+00  -3.9466274e-01   1.5784780e+00   1.4904726e+00  -5.7948902e-01   2.0270432e-01   4.3621534e-01   1.7028638e+00   2.8591671e+00  -4.9410755e-01   2.1638878e-01   4.8892571e-01   6.4418144e-01   1.0708248e-01   2.1884423e+00   8.5399806e-01   4.4126457e-01  -4.3396497e-02  -1.1506309e+00   1.0955119e+00   2.6734056e-01  -1.9648464e+00   5.2916153e-01   9.2822197e-01  -1.3027595e+00  -2.5038961e-01   1.2451210e+00   1.8421874e+00  -3.8277634e-01   8.3755411e-01  -1.3289306e+00  -7.2827828e-01   2.5838572e+00   3.3867058e+00   2.1436870e+00   1.9127099e+00  -9.7787026e-01  -5.7763664e-01  -3.1731760e+00  -1.1297367e-01  -2.2794288e+00  -2.8293850e+00  -4.0870947e+00  -8.1633994e-01  -1.6073328e+00   1.9664388e-01  -5.5332506e-01  -1.0317755e+00   9.7177549e-01  -1.9990096e+00   1.7378922e-01  -1.9010534e+00   7.4483858e-01   2.0852915e+00   4.3659999e-01   9.9414573e-01  -1.6438406e-01  -3.0048758e-02
  -7.8525905e-01   1.7241719e-01  -1.5651876e+00  -2.8594398e-01  -9.5958260e-01  -1.8746026e+00  -7.2195526e-01   6.7703756e-01  -3.1140848e+00   9.0396824e-01  -1.7610439e+00   5.0744397e-01   1.1333658e+00   3.0419005e+00  -2.2116877e-01   1.7422387e+00  -7.5441998e-01  -9.4035690e-01  -2.3166006e+00  -1.4793732e+00   5.9010382e-01   9.3070084e-02  -1.6321707e-01   6.8689413e-02  -1.3290255e+00  -1.5083705e+00  -1.4540348e+00  -8.4846704e-01  -2.0974440e+00  -2.0123393e+00  -4.4252797e+00  -2.8580759e+00  -2.4830231e+00  -1.2286114e+00   2.5606865e+00   1.7415208e+00  -3.0816719e-01   2.9631567e-01   3.8853812e-01   2.1359867e+00   2.6590060e+00  -3.6656612e-01   3.5641208e-02   4.1994831e-01   1.0344580e-01   1.4834147e-01   2.3305956e+00   1.0494712e+00   8.4821807e-01   4.9609814e-01  -5.3248165e-01   7.9354878e-01   7.5331906e-01  -1.4633108e+00   1.0684105e+00   5.1321231e-01  -1.4133780e+00  -7.2749408e-03   5.9550946e-01   1.8681179e+00  -1.0647641e+00   7.3534108e-01  -2.9722668e+00  -1.2195717e+00   2.1703120e+00   3.3701998e+00   1.3712248e+00   2.0065800e+00  -1.1108934e+00  -2.4765653e-01  -1.7531555e+00   2.0498613e-01  -1.9892839e+00  -3.2762233e+00  -3.3687229e+00  -1.2593955e+00  -2.6697106e+00   4.2973658e-01  -9.3246680e-01  -9.4227776e-01   1.5964368e+00  -2.8557499e+00  -1.5433815e-02  -5.4271615e-01   1.5762247e+00   3.0478920e+00   1.3230245e+00   2.0162507e+00   2.4149392e-02   3.0231015e-01
  -8.3189073e-01  -7.5971821e-03  -1.6016830e+00  -1.3062872e+00  -5.9443144e-01  -1.6783879e+00  -3.9813816e-01   8.3872478e-01  -3.0084658e+00   1.0822276e+00  -2.2525536e-01   1.2681143e+00   1.3796826e+00   3.9668454e+00  -6.1951296e-01   1.5422732e+00   7.9756211e-01   4.0787248e-01  -1.7386515e+00  -1.9071536e+00   3.1802286e-02  -1.0022128e-01  -1.6511902e+00  -1.7201625e+00  -2.7093881e+00  -2.3262733e+00  -1.4423079e+00  -8.9016826e-01  -3.3769843e-01  -5.6643879e-01  -5.1006343e+00  -3.3566728e+00  -1.8003065e+00  -3.0859512e-02   6.8134410e-01   7.6898125e-01   3.6514342e-01   4.6445932e-01   1.3820528e+00   1.9620303e+00   3.8191859e+00   3.4614998e-01  -6.5803117e-01  -4.6863391e-01  -3.1577837e-01  -6.3517669e-01   1.6470794e+00   2.7223406e-01   3.7297495e-01  -1.3201514e-01  -5.8015936e-01   3.4605844e-01   2.6351041e-01  -2.1007165e+00   8.9469319e-01   4.0021577e-01  -8.2553126e-01  -5.1887636e-02   1.6636180e+00   2.5408814e+00  -2.6074288e-01   1.3444628e+00  -1.1072887e+00  -3.0139629e-01   2.1104620e+00   3.2923266e+00   1.6388302e+00   1.7477773e+00  -1.0711721e+00  -4.4714343e-01  -2.6896953e+00  -3.0865983e-01  -5.8663447e-01  -1.8695531e+00  -3.7199422e+00  -8.0601117e-01  -1.7255689e+00   5.4887377e-02  -1.3589774e-01   6.2742742e-01   2.2172564e+00  -1.7282426e+00   5.7622982e-01  -2.7542235e-01   1.5555431e+00   2.2905068e+00   1.3467195e+00   9.8316709e-01   8.6017387e-02  -5.5593329e-02
  -6.8419509e-01  -4.1938539e-02  -2.3189988e+00  -1.5191427e+00  -3.1310016e-01  -1.6105622e+00  -8.6385320e-01   9.7146876e-01  -2.2444596e+00   1.1634013e+00   1.3474222e-01   2.1219146e+00   1.1801065e+00   4.4853511e+00  -1.0501497e+00   1.5109097e+00   8.0726841e-01   1.3706605e+00  -1.6240368e+00  -1.6528629e+00  -4.3692624e-01  -4.3761022e-01  -2.6292991e+00  -1.5350164e+00  -5.0988592e+00  -1.6293209e+00  -1.8153273e+00  -9.1702069e-01   3.4257625e-01  -5.7703830e-01  -5.2403060e+00  -2.1918530e+00  -1.4469362e+00   8.1461634e-01   2.2255790e-01   7.3952297e-01   1.4745932e-01   6.5329982e-01   1.0154530e+00   1.5799271e+00   3.4887671e+00   1.7310405e+00  -2.4531868e-01  -1.2291890e+00  -4.1425019e-02  -1.2876494e+00   1.8750338e+00  -6.6310715e-01   8.4804438e-01  -1.6959557e-01   3.4350202e-01   7.6460922e-02   1.0749471e-01  -1.0722084e+00   1.0647391e+00   5.6807095e-01  -3.3163760e-01   1.3819064e-01   1.9435838e+00   2.5123886e+00   2.5802052e-01   1.8274406e+00  -1.8173494e+00   6.4132244e-01  -4.5112296e-01   3.4635513e+00   7.6761617e-01   7.6919570e-01  -1.2793527e+00  -9.7156818e-02  -3.5565869e+00  -2.3253715e-01  -8.0521707e-01  -1.0559160e+00  -4.6543092e+00  -1.4277997e-01  -1.5221032e+00   7.0513410e-02  -1.4132556e-02   3.3039948e-01   1.4436450e+00  -7.0720964e-01   5.6595637e-01   3.4951620e-01   9.9684658e-01   2.2584876e+00   3.5722615e-01   5.2435728e-01   2.4720365e-01   1.1025351e-01
  -6.6851536e-01   5.9837351e-02  -2.5045010e+00  -1.3099969e+00  -4.7593005e-01  -1.3969279e+00  -9.0148680e-01   1.4122292e+00  -2.0379053e+00   1.2775419e+00   7.1132909e-01   2.8936595e+00   1.1917560e+00   5.0818220e+00  -1.2857472e+00   1.6275841e+00   1.0961435e+00   1.9666051e+00  -1.5254336e+00  -1.3716917e+00  -4.7066819e-01  -4.8554946e-01  -2.9400778e+00  -1.9405639e+00  -5.8618992e+00  -2.1569356e+00  -1.9615240e+00  -9.2121946e-01   2.6354867e-01  -2.1264385e-03  -5.4570585e+00  -2.9966214e+00  -1.2371809e+00   1.3415329e+00  -8.8260470e-01  -3.9748484e-02   5.0816094e-01   8.5488218e-01   9.5742507e-01   1.6169780e+00   3.0562792e+00   2.0307238e+00  -5.4401928e-01  -1.5856990e+00  -2.6880988e-01  -1.5193811e+00   1.3306807e+00  -9.4869940e-01   7.5578015e-01   1.6435660e-01   7.6374706e-01  -3.0440005e-01   4.7963646e-01  -1.1410854e+00   1.3589767e+00   5.2288044e-01  -7.3361271e-02   2.8189235e-01   1.7121068e+00   3.0892081e+00   1.9181152e-01   2.1638110e+00  -1.7875399e+00   1.0514045e+00  -1.7964212e+00   3.3608012e+00  -2.0009148e-02   6.4476434e-01  -1.3698502e+00  -9.8737507e-02  -3.6533562e+00  -1.1998192e-01  -7.7776668e-01  -1.0718516e+00  -4.5049772e+00  -2.6740450e-01  -1.2683593e+00   7.2982542e-01  -3.1030296e-01   1.2356064e+00   1.4736924e+00  -3.4284435e-01   6.7261789e-01   8.3734227e-01   9.5937195e-01   2.0031982e+00  -1.0435931e-01   5.0464253e-01   2.6684328e-01   1.8853107e-01
  -4.9606154e-01   1.3230981e-01  -2.3258502e+00  -1.5036778e+00  -2.9551200e-01  -1.0443966e+00  -1.0393142e+00   1.0412403e+00  -2.0463655e+00   1.0045873e+00   6.0113728e-01   3.1470951e+00   1.3013335e+00   5.2296366e+00  -5.4474262e-01   2.0522696e+00   8.1242311e-01   1.8784771e+00  -1.5286216e+00  -7.8012142e-01  -3.3974357e-01  -7.0846968e-01  -2.3343324e+00  -1.3738949e+00  -5.4052101e+00  -1.7581990e+00  -1.9507442e+00  -8.8915890e-01   9.3736511e-02   3.0939538e-01  -4.6560431e+00  -2.7790315e+00  -1.5558158e+00   1.4556122e+00   1.0848549e-01   6.7088276e-01   7.4077259e-01   9.1080012e-01   1.3785926e+00   1.8589950e+00   2.9826824e+00   2.2668092e+00  -4.7842138e-01  -1.4232529e+00  -6.1809684e-01  -1.4598923e+00   1.4019663e+00  -8.0092699e-01   7.2803593e-01  -1.5613891e-02   7.8243002e-01  -3.5394296e-01   1.9423355e-01  -1.2526688e+00   1.1738476e+00   4.3195939e-01  -2.2774218e-01   1.5746066e-01   1.6661952e+00   2.7526554e+00   2.9054799e-03   2.0900641e+00  -1.7952699e+00   9.5123236e-01  -9.6657716e-01   3.6309023e+00   2.3600884e-02   1.0312079e+00  -1.3505424e+00   9.7484791e-02  -2.7940732e+00  -3.5331716e-01   1.4441280e-01  -7.7356936e-01  -3.4037338e+00  -4.7346649e-01  -1.6086202e+00   4.0521882e-01  -5.2569889e-02   7.1547463e-01   1.6730703e+00  -1.0156048e+00   5.2855370e-01   1.4961404e+00   1.2519743e+00   2.2972313e+00   5.7524025e-01   5.2434758e-01   2.3657808e-01   1.2272569e-02
  -4.5358468e-01   1.3455181e-01  -2.4776703e+00  -1.6156769e+00  -3.6765882e-01  -9.5703360e-01  -1.1862241e+00   8.8976798e-01  -1.7783921e+00   8.7104973e-01   4.3036753e-01   3.4593608e+00   1.2592412e+00   5.5877700e+00  -2.0601106e-01   2.2829918e+00   4.4608885e-01   1.9705283e+00  -1.5886591e+00  -4.7100348e-01  -2.1186188e-01  -6.7328309e-01  -2.0676297e+00  -9.7078177e-01  -5.8360948e+00  -1.3332863e+00  -2.0752568e+00  -9.2054213e-01  -6.7421071e-02   2.8814497e-01  -4.2389630e+00  -2.7229113e+00  -1.6692003e+00   1.6746957e+00   6.1051623e-01   7.9906527e-01   9.1640361e-01   1.0279709e+00   1.2533854e+00   2.1272307e+00   2.1068947e+00   3.0007871e+00  -2.7954935e-01  -1.3412470e+00  -6.4837927e-01  -1.4584644e+00   1.4134873e+00  -7.2114785e-01   7.6084354e-01   2.5911594e-02   8.9176917e-01  -3.6300496e-01   1.4653145e-01  -1.1482695e+00   9.3741914e-01   5.3526647e-01  -3.0601506e-01   1.1902108e-01   1.4050568e+00   2.6116541e+00  -9.9580977e-02   2.2004205e+00  -2.1200466e+00   1.0107080e+00  -8.6513740e-01   4.0979132e+00  -2.5138624e-01   1.1171217e+00  -1.3877189e+00   2.7950247e-01  -2.2715323e+00  -2.3336830e-01   2.4199546e-01  -8.9501798e-01  -2.5645440e+00  -4.3018064e-01  -1.5824663e+00   6.9675810e-01  -2.4308456e-01   5.1657136e-01   1.3049927e+00  -1.3088281e+00   3.3830709e-01   1.9895815e+00   1.1616245e+00   2.4891510e+00   5.1849110e-01   5.9374705e-01   2.0920073e-01  -5.5051420e-02
  -4.7306892e-01   1.3367973e-01  -2.3156605e+00  -1.6523277e+00  -2.7437574e-01  -8.9793023e-01  -1.1367181e+00   9.0608122e-01  -2.1656977e+00   7.8986192e-01   4.7397719e-01   3.5680881e+00   1.0868834e+00   5.6460602e+00  -3.4680656e-01   2.0798320e+00   6.1637638e-01   2.1712974e+00  -1.4917684e+00  -5.6370720e-01  -3.4807179e-02  -6.8608770e-01  -2.2067256e+00  -1.1703123e+00  -5.5697951e+00  -1.2064398e+00  -1.9270804e+00  -7.9208506e-01   1.3879301e-01   5.2450446e-01  -4.0978944e+00  -2.7996011e+00  -1.5598049e+00   1.3692748e+00   3.1419564e-01   1.3764338e-01   1.2217939e+00   1.2398262e+00   1.6233533e+00   2.5601539e+00   2.0268671e+00   3.2732384e+00  -3.1635165e-01  -1.4090990e+00  -6.1360830e-01  -1.5671137e+00   9.1436756e-01  -5.3852704e-01   7.1525181e-01   1.0123435e-01   1.0383233e+00  -3.8389046e-01   1.8606424e-01  -1.0844308e+00   1.1631605e+00   7.8458718e-01  -4.2865152e-02   1.8744310e-01   1.3241770e+00   2.6620005e+00  -3.0345475e-01   2.0691715e+00  -1.8216306e+00   9.8840520e-01  -8.8467555e-01   3.8830306e+00  -2.6383538e-01   9.6888111e-01  -1.2736430e+00   3.4903991e-01  -1.8803272e+00  -1.1903501e-01   3.6667041e-01  -7.6815651e-01  -2.2698204e+00  -3.7983744e-01  -1.2111317e+00   1.2153687e+00  -2.9917586e-01   1.0296257e+00   1.3770172e+00  -1.2035017e+00   5.6512130e-01   2.2813348e+00   1.1943687e+00   2.2587164e+00   4.8863276e-01   5.7281358e-01   3.5585537e-01  -2.3964795e-02
  -4.3497666e-01   1.9122741e-01  -2.3609696e+00  -1.5375674e+00  -5.5183811e-02  -6.9604569e-01  -1.3090476e+00   8.4780674e-01  -2.0352836e+00   8.3793681e-01   6.0032094e-02   3.3416627e+00   4.6315763e-01   5.2618042e+00  -5.5448335e-01   1.6949769e+00   4.4007206e-01   1.9819133e+00  -1.1963762e+00  -3.6604407e-01  -4.3749158e-02  -7.2793165e-01  -2.4440768e+00  -8.3817080e-01  -5.8833806e+00  -4.9391327e-01  -1.8990228e+00  -7.2160476e-01   5.1635719e-01   5.6005134e-01  -3.3090254e+00  -1.3892289e+00  -1.1842269e+00   1.6173220e+00   1.9904446e-01   2.1641274e-01   9.9229122e-01   1.1414433e+00   1.4202186e+00   2.5588347e+00   1.5653622e+00   3.4409219e+00   1.9942370e-01  -1.3101327e+00  -1.4263062e-01  -1.4926679e+00   9.4320227e-01  -5.5154372e-01   9.7927202e-01   2.0827466e-02   1.3670820e+00  -6.0938292e-01   2.2561737e-01  -8.8308017e-01   1.5091741e+00   1.0198795e+00   7.0876116e-02   2.7774898e-01   1.3465127e+00   2.4518532e+00  -4.5107504e-01   2.0309957e+00  -1.9405904e+00   1.1417598e+00  -1.9721486e+00   3.5505841e+00  -4.0247702e-01   8.3331568e-01  -1.1661919e+00   6.0599255e-01  -1.8189023e+00   5.4054277e-03   4.3499054e-01  -3.5168715e-01  -2.0258642e+00  -1.2054724e-01  -9.0149184e-01   1.5315140e+00  -1.1737957e-01   1.7637120e-01   8.5981086e-01  -1.1280958e+00   3.7728798e-01   2.2139653e+00   7.8208020e-01   1.8811783e+00   2.9607774e-02   2.9631542e-01   4.0557349e-01  -4.9195300e-02
  -3.7614146e-01   2.9649031e-01  -2.0753763e+00  -1.5052476e+00  -2.8498563e-02  -6.4064994e-01  -1.3650457e+00   6.3589485e-01  -1.9556799e+00   4.3343432e-01  -2.6245347e-01   3.0389562e+00   1.6706087e-02   4.6626821e+00  -1.2692901e-01   1.6376678e+00   3.3749214e-01   1.9096850e+00  -1.0978964e+00  -2.3833012e-01   1.0494338e-01  -5.6731648e-01  -1.8984532e+00  -1.8259323e-01  -5.1690933e+00  -5.0026773e-02  -1.7226264e+00  -6.6711330e-01   6.6840103e-01   4.4901520e-01  -2.7617345e+00  -9.2701214e-01  -1.2164497e+00   1.3302962e+00   5.8980338e-01   4.6184032e-01   1.1102621e+00   1.0975955e+00   1.3108913e+00   2.6715469e+00   7.9807461e-01   3.6822591e+00   2.6953843e-01  -1.1954343e+00  -2.5232067e-01  -1.4564545e+00   5.5441694e-01  -3.1513160e-01   7.5367326e-01  -1.8950621e-01   1.1430354e+00  -6.9228414e-01   1.4970034e-01  -1.0374360e+00   1.1269177e+00   9.8667052e-01   6.2732862e-02   3.3248652e-01   9.3285896e-01   1.9282286e+00  -8.3041770e-01   1.6871173e+00  -1.6337342e+00   9.8915507e-01  -1.2869139e+00   3.4591674e+00  -3.8785649e-01   8.8651584e-01  -9.6387346e-01   6.1558064e-01  -1.1545453e+00   3.6255308e-01   7.5514205e-01  -3.0684779e-01  -1.2758061e+00   2.1858793e-01  -4.1499293e-01   2.0136473e+00  -3.0094391e-01   6.9082353e-02   6.5416943e-01  -1.3902503e+00   1.7905447e-01   2.4883752e+00   9.0426234e-01   1.9957323e+00   2.4733558e-01   2.1258102e-01   4.6279007e-01  -2.1757315e-01
  -8.4711794e-01   6.5534081e-01  -2.2744498e+00  -1.5022587e+00  -2.5680850e-02  -4.7584689e-01  -1.5229151e+00   1.0683860e+00  -1.6144055e+00   8.4610570e-01  -8.9047331e-01   3.3459885e+00  -5.3449411e-01   4.8749409e+00  -5.0453784e-01   1.7966618e+00  -1.6704976e-01   1.9963729e+00  -1.0670139e+00  -4.1611025e-01   1.1925706e-01  -5.5879033e-02  -2.0819126e+00   2.5781506e-01  -6.0260577e+00   1.1314530e+00  -1.8092746e+00  -3.2016350e-01   1.0428302e+00  -3.8159929e-01  -2.6279350e+00   4.5793945e-01  -1.1983858e+00   1.3016167e+00   8.9132996e-01   7.8927378e-01   6.5012716e-01   6.3092535e-01   4.1451039e-01   2.8784950e+00  -9.4882170e-01   4.8419057e+00   2.9482233e-01  -1.5317830e+00  -2.5950115e-01  -2.1099551e+00   1.6262697e-01  -4.5539734e-01   5.7093256e-01  -7.2326039e-01   9.1452627e-01  -7.4296001e-01   1.8077886e-01  -1.0975214e+00   5.6100878e-01   1.2816483e+00  -1.1118924e-01   4.6981516e-01   5.6682766e-01   1.7702209e+00  -7.3264440e-01   2.1374415e+00  -1.3348070e+00   1.3142189e+00  -1.3142380e+00   4.5869185e+00  -8.0023464e-01   5.6490037e-01  -1.1666781e+00   6.5075859e-01  -1.0357684e+00   1.8706919e+00   2.3411591e-01  -4.3529958e-01  -1.5014649e+00   1.5963524e+00   9.0161309e-02   2.5950899e+00  -7.0228977e-01  -6.6014135e-01  -9.3716470e-02  -1.4504097e+00  -3.5200812e-01   2.6638939e+00   5.7917894e-01   2.2991958e+00  -6.9456063e-02   6.8675779e-02   6.6156418e-01  -4.7673142e-01
  -9.3685792e-01   9.4744531e-01  -2.4349925e+00  -9.3121022e-01  -1.3955047e-01  -1.4448939e-01  -1.9248176e+00   9.1231680e-01  -1.4095718e+00   1.0133870e+00  -2.4290913e+00   2.7794504e+00  -1.1732412e+00   4.3690132e+00  -4.1773386e-01   1.7331319e+00  -1.5299759e+00   7.5636068e-01  -1.2081061e+00  -4.4246839e-02   4.4789938e-01   3.0804703e-01  -1.3426127e+00   1.6320471e+00  -5.7216812e+00   2.6014715e+00  -1.8894953e+00  -1.1959585e-01   3.3159583e-01  -1.4271211e+00  -1.4761951e+00   2.2095898e+00  -1.4087960e+00   1.0902161e+00   2.3189786e+00   1.8315596e+00   8.4933291e-02  -6.5470608e-02  -4.5511154e-01   3.0921976e+00  -2.5815233e+00   4.8868167e+00   1.2293238e+00  -7.9697358e-01   3.3698408e-01  -1.5411117e+00   7.1674536e-01  -5.4912721e-02   9.2207255e-01  -7.0918861e-01   9.2701881e-01  -8.9925318e-01   3.9681764e-01  -1.0250455e+00   7.6420496e-01   1.5615901e+00  -6.5444283e-01   4.8700218e-01  -1.1480526e-01   1.3691935e+00  -1.1911504e+00   2.1695845e+00  -2.6128198e+00   1.1037295e+00  -1.7629284e+00   4.7344960e+00  -9.8493409e-01   9.2906159e-01  -1.1743205e+00   1.0364101e+00  -5.3055809e-01   2.6297581e+00  -4.5463119e-01  -1.1162188e+00  -1.0722625e+00   1.5749279e+00   2.7766028e-01   3.1092456e+00  -1.1345793e+00  -2.8892453e+00  -1.1184944e+00  -2.4725801e+00  -1.1954738e+00   2.3195026e+00   1.8307888e-01   2.3628884e+00  -4.2074087e-01   4.1434809e-01   6.4494277e-01  -4.8761629e-01
  -8.9315902e-01   6.5609907e-01  -1.8422249e+00  -1.2233589e+00  -2.2400397e-01  -5.6567082e-01  -1.6163869e+00   2.7270056e-01  -2.4163506e+00   3.8203490e-01  -2.6192237e+00   1.7178896e+00  -1.4457238e+00   3.4767968e+00  -1.8136218e-01   1.0645901e+00  -1.0011658e+00   2.6497930e-01  -1.0449089e+00  -5.4483145e-01   8.5461558e-01   4.6137750e-01  -1.1498715e+00   1.4247262e+00  -3.7846075e+00   2.3219621e+00  -1.4151071e+00  -2.8435808e-01   7.2202531e-01  -1.1708054e+00  -1.0595299e+00   2.1046315e+00  -1.2867857e+00   6.1442326e-01   2.4948401e+00   1.6901992e+00   5.2633899e-01   9.5320332e-02   2.0024892e-01   3.3602471e+00  -1.8456109e+00   4.3417751e+00   1.2932597e+00  -8.3163465e-02   5.4201316e-01  -7.9971856e-01   5.4424937e-01   9.9084575e-01   5.2774195e-01  -7.4503960e-01   2.4796275e-01  -4.9522806e-01   1.6253249e-01  -1.4996616e+00   6.1470454e-01   1.6952438e+00  -6.4721477e-01   2.8812934e-01  -9.3742072e-02   8.2247043e-01  -1.7521459e+00   1.3016582e+00  -1.7759820e+00   3.2358682e-01   1.6749645e-01   3.8649897e+00   1.0103200e-01   1.4200475e+00  -6.8152291e-01   9.0060914e-01   4.1699094e-01   2.3296694e+00   6.6110807e-02  -8.2651536e-01   1.0378017e-01   1.6950536e+00   1.0990698e+00   3.7444857e+00  -8.8383953e-01  -2.6377430e+00  -8.5707962e-01  -2.7332944e+00  -8.1531303e-01   1.8851464e+00   2.7574275e-01   1.9072862e+00   1.2700230e-01   1.8665199e-01   5.4127924e-01  -6.7832879e-01
  -1.0763783e+00   8.0557223e-01  -1.7193733e+00  -1.3518715e+00   4.0848057e-02  -4.4941755e-01  -1.6912233e+00   1.0696567e-02  -1.8520082e+00   3.7301673e-01  -3.4492803e+00   1.1889544e+00  -1.9781367e+00   2.7351916e+00  -1.0813102e-01   8.0197508e-01  -1.5848606e+00  -5.8520518e-02  -9.1206418e-01  -7.9114606e-01   8.2509385e-01   7.9645162e-01  -8.7211277e-01   2.1461319e+00  -3.5601664e+00   3.5361259e+00  -1.2021424e+00  -6.9574864e-04   1.1593507e+00  -2.2732482e+00  -5.9381511e-01   3.7382880e+00  -1.0621552e+00   2.9837317e-01   3.7099937e+00   2.5438953e+00   2.0605923e-01  -4.3550138e-01  -1.3284399e-01   3.3885426e+00  -2.7719122e+00   4.8501893e+00   1.6798137e+00  -3.6428041e-02   6.1093357e-01  -8.9724236e-01   3.5869644e-01   9.1559061e-01   2.8153527e-01  -1.3125332e+00  -2.3776336e-01  -4.6386719e-01  -3.0195373e-01  -1.5634185e+00  -4.1371137e-02   1.8671550e+00  -8.5741827e-01   3.1905026e-01  -4.5674979e-01   1.1206680e-01  -1.7763082e+00   1.0804063e+00  -1.5773519e+00   4.1921108e-01   1.0861495e+00   4.1230677e+00   5.1327059e-01   1.2958785e+00  -5.6851666e-01   9.6852990e-01   5.3419726e-01   3.2895344e+00  -2.3079154e-01  -7.8987589e-01  -4.9074566e-01   2.4553351e+00   2.0686181e+00   4.0528804e+00  -1.1327574e+00  -3.6917911e+00  -1.5125876e+00  -2.8380462e+00  -1.2144551e+00   1.5577230e+00   1.2773767e-01   2.1175957e+00   4.8317931e-03   4.1088398e-02   6.4401092e-01  -8.5987040e-01
  -1.1558728e+00   9.6842233e-01  -1.6235982e+00  -9.0916969e-01   5.1242403e-02  -4.0795965e-01  -1.8338299e+00   2.8630867e-01  -2.2735225e+00   2.0791735e-01  -3.6217133e+00   7.5199000e-01  -2.6662083e+00   1.8424348e+00  -6.0430504e-01   1.7349239e-01  -1.4048848e+00  -1.9365793e-01  -5.2834146e-01  -9.4584007e-01   7.0650954e-01   1.1629823e+00  -1.3990806e+00   2.1765761e+00  -3.7148467e+00   3.5656093e+00  -1.0705454e+00   1.1058872e-03   1.7312791e+00  -2.3970637e+00  -3.6991712e-01   4.9746155e+00  -6.3300506e-01   3.9934300e-01   2.6077443e+00   2.3447902e+00  -2.5954718e-01  -9.6047209e-01  -7.4365158e-01   2.9452312e+00  -2.9349130e+00   4.3375023e+00   1.9431729e+00   1.9373782e-01   1.1623676e+00  -6.6013592e-01   3.1315921e-01   1.0791038e+00   3.4533045e-01  -1.3210876e+00  -2.2185811e-01  -6.3632730e-01  -1.1767091e-02  -1.4509573e+00   2.8036167e-01   2.0511193e+00  -7.4791985e-01   4.4503391e-01  -6.5404041e-01  -5.6991516e-02  -2.2206504e+00   9.3393913e-01  -1.4927843e+00   5.9499617e-01  -5.9313843e-01   3.0196256e+00   1.1408244e-01   8.9377518e-01  -4.4385449e-01   7.8834847e-01  -3.0033585e-03   3.8320971e+00  -6.6000690e-01  -4.8746717e-01  -9.6715463e-01   3.1807567e+00   3.0896125e+00   4.6351066e+00  -1.3103030e+00  -4.2306681e+00  -2.1871044e+00  -2.3620185e+00  -1.3006900e+00   1.0892582e+00  -5.3909692e-01   1.3355025e+00  -6.5595694e-01  -4.6320741e-01   6.3325150e-01  -9.5619958e-01
  -1.1836709e+00   9.1653110e-01  -1.3787447e+00  -5.9214857e-01  -3.5423523e-01  -6.4717732e-01  -1.7674374e+00  -1.4675415e-01  -2.9788233e+00   7.8935610e-02  -4.5783002e+00  -2.7772779e-01  -2.7445288e+00   1.1255850e+00  -5.3798816e-01  -8.7421457e-02  -1.8558561e+00  -1.4981384e+00  -7.4641230e-01  -1.0841530e+00   1.3975635e+00   1.5038279e+00  -7.1133521e-01   2.7302203e+00  -1.4876398e+00   3.8575631e+00  -8.6850811e-01   8.8868810e-03   9.5917071e-01  -2.9992138e+00   7.4589922e-02   5.1515236e+00  -8.8934090e-01  -2.7299403e-01   3.7828307e+00   2.8469211e+00  -2.6606538e-01  -1.2851647e+00  -8.8864865e-01   3.0751089e+00  -2.9640040e+00   3.7123407e+00   2.2877083e+00   1.0771459e+00   1.4721991e+00   2.8177019e-01   7.2693811e-01   2.0542418e+00   2.6640615e-01  -1.0360793e+00  -7.3136025e-01  -2.9101713e-01   1.0782487e-01  -1.7311306e+00   4.0088623e-01   2.0617266e+00  -1.2258055e+00   2.7423779e-01  -1.0350720e+00  -4.9421184e-01  -2.7307461e+00   3.0047765e-01  -1.9702178e+00  -3.9582436e-01   7.9049381e-01   2.6400110e+00   9.5163597e-01   1.5922312e+00  -1.7358367e-01   8.3944618e-01   1.2164521e+00   4.1372766e+00  -9.9335130e-01  -9.4939297e-01  -1.1134110e-01   3.1622147e+00   3.2233492e+00   5.2950574e+00  -1.4127775e+00  -5.1447222e+00  -2.2083277e+00  -3.1813108e+00  -1.4729413e+00   4.1836820e-01  -4.6548200e-01   1.3473476e+00  -2.9592247e-01  -6.8490036e-02   4.8150060e-01  -9.0767156e-01
  -1.6437785e+00   1.0358672e+00  -1.1191911e+00  -9.3423544e-01  -2.7353301e-01  -3.8806951e-01  -1.5332033e+00  -1.3764298e-01  -2.6324586e+00   1.4327308e-01  -4.6611112e+00  -2.9987077e-01  -2.7348391e+00   1.0883830e+00  -4.1246100e-01  -1.1804521e-01  -2.0958939e+00  -1.4804780e+00  -5.5007904e-01  -1.5163676e+00   1.2515289e+00   2.0848614e+00  -6.7110713e-01   2.3093876e+00  -1.7703901e+00   4.0221828e+00  -6.9954449e-01   1.9878040e-01   1.4324615e+00  -3.7062367e+00   9.0132538e-02   5.2931087e+00  -6.3690736e-01   4.7308688e-03   4.3192801e+00   3.3882128e+00  -2.7213516e-01  -2.0158792e+00  -9.3347968e-01   3.1180188e+00  -3.6601144e+00   3.9478404e+00   1.9952070e+00   1.1537450e+00   1.0370673e+00   1.8438857e-01   2.3346957e-01   1.9692068e+00  -5.2789591e-01  -1.6527709e+00  -1.7213475e+00  -1.9079392e-01  -3.0981773e-01  -2.4562555e+00  -6.4963049e-01   2.1692709e+00  -1.5951865e+00   9.9025986e-02  -1.3009797e+00  -5.5212320e-01  -2.6330914e+00   5.3534230e-01  -9.3885201e-01  -5.6790606e-02   2.3949814e+00   3.0487757e+00   1.3284341e+00   1.9301423e+00  -2.6527168e-01   5.1917567e-01   1.0084530e+00   5.0511073e+00  -1.1219945e+00  -1.1640489e+00  -6.3602546e-01   3.6883149e+00   4.4551695e+00   5.4182383e+00  -1.8666659e+00  -5.3073895e+00  -2.4454355e+00  -3.2691304e+00  -1.6360906e+00   1.3565613e-03  -5.7938190e-01   1.2746596e+00  -2.5488719e-01  -2.5613081e-01   4.0131611e-01  -1.3557262e+00
  -1.6687943e+00   1.1261206e+00  -1.2014641e+00  -7.1720508e-01  -2.1857852e-01  -3.4626473e-01  -1.7126763e+00  -1.9681129e-01  -2.4443567e+00  -2.7289914e-02  -4.9688695e+00  -6.5016752e-01  -3.0108531e+00   3.9713479e-01  -5.5169570e-01  -4.2667800e-01  -2.2857010e+00  -1.5074069e+00  -4.9063617e-01  -1.6942608e+00   1.1235596e+00   2.3388454e+00  -8.4457849e-01   2.6287760e+00  -2.0875459e+00   4.3593685e+00  -6.4801439e-01   2.6039539e-01   1.7156588e+00  -4.0980136e+00   1.3198308e-01   6.2906110e+00  -3.6976743e-01  -9.6156828e-02   4.1481487e+00   3.5477507e+00  -6.8968120e-01  -2.3485898e+00  -1.4584570e+00   2.6770832e+00  -3.9195460e+00   3.8609427e+00   2.2835588e+00   1.2190006e+00   1.3702859e+00   3.3759530e-01   3.9781609e-01   1.7929210e+00  -4.4570073e-01  -1.7426300e+00  -1.6752633e+00  -4.7793795e-01  -3.3087625e-01  -2.0493217e+00  -7.3687672e-01   2.1459829e+00  -1.6250329e+00   2.5396830e-01  -1.5405733e+00  -8.1316909e-01  -2.7162306e+00   4.5041587e-01  -1.5256557e+00   1.6978650e-01   1.1904507e+00   2.2920500e+00   1.1405048e+00   1.5715758e+00  -1.9887023e-01   5.6481614e-01   3.9014665e-01   5.3292409e+00  -1.8207106e+00  -9.5434350e-01  -1.5959995e+00   4.0147221e+00   5.3172642e+00   5.5948723e+00  -2.2172107e+00  -5.6664499e+00  -3.1734074e+00  -2.7117613e+00  -1.7964132e+00  -2.0876067e-01  -1.0397584e+00   1.0418419e+00  -8.6293904e-01  -4.5514872e-01   3.5514660e-01  -1.2996367e+00
  -1.8032872e+00   1.1282324e+00  -1.0912191e+00  -4.6618952e-01  -3.0397474e-01  -2.9109656e-01  -1.5881962e+00  -1.0168974e-01  -2.5353996e+00   1.8128708e-02  -4.8974416e+00  -9.2382304e-01  -3.0024122e+00  -3.5346084e-02  -9.1303611e-01  -7.6009766e-01  -2.2256834e+00  -1.7218462e+00  -2.8281984e-01  -1.8471965e+00   1.1465527e+00   2.5718245e+00  -1.1197480e+00   2.2106178e+00  -1.8111263e+00   3.9532103e+00  -5.5614221e-01   2.8136764e-01   1.7621231e+00  -4.2167689e+00   9.6912770e-02   6.3403212e+00   5.8860396e-02   7.8077572e-02   3.6652629e+00   3.4052461e+00  -8.3675731e-01  -2.7171404e+00  -1.6295380e+00   2.2636350e+00  -3.6631512e+00   3.2522510e+00   2.2243668e+00   1.3484960e+00   1.4381865e+00   6.4229385e-01   3.1531274e-01   1.7487664e+00  -6.4519567e-01  -1.6097011e+00  -1.8609678e+00  -5.5969809e-01  -2.0109909e-01  -2.1711049e+00  -6.4812322e-01   2.0777076e+00  -1.7107668e+00   2.3995602e-01  -1.6141811e+00  -6.7603825e-01  -2.7776356e+00   3.6390990e-01  -1.3995032e+00   2.0706960e-01   6.4174996e-01   1.5526962e+00   1.2852794e+00   1.6747212e+00  -1.4474746e-01   4.0145220e-01   1.7585392e-01   5.5681198e+00  -2.2167368e+00  -8.3791166e-01  -2.1562098e+00   4.0986150e+00   5.8616998e+00   5.8809940e+00  -2.3846551e+00  -5.6657009e+00  -3.2531666e+00  -2.2964494e+00  -1.7173188e+00  -7.8255064e-01  -1.3143513e+00   6.0920749e-01  -1.2756656e+00  -5.3210258e-01   2.1671803e-01  -1.2546455e+00
  -1.8156344e+00   1.0300822e+00  -8.0360128e-01  -8.4260663e-01  -1.0148001e-01  -1.8438049e-01  -1.3304845e+00  -4.8045351e-01  -2.2880623e+00   3.1162416e-02  -4.7769070e+00  -1.4088603e+00  -2.6685398e+00  -4.7221291e-01  -8.7173762e-01  -9.4631386e-01  -1.9406196e+00  -1.8871076e+00  -2.7344631e-01  -2.3182484e+00   1.1332611e+00   2.6800145e+00  -1.0968574e+00   1.9965058e+00  -7.0110382e-01   4.0277525e+00  -2.8794786e-01   4.7235998e-01   2.2166946e+00  -4.2610110e+00  -1.5032512e-01   6.5562842e+00   2.0433271e-01  -3.1057721e-01   4.1041403e+00   3.6500343e+00  -7.1255133e-01  -3.0287282e+00  -1.1533406e+00   1.8078806e+00  -2.9229955e+00   3.1420913e+00   2.0786520e+00   1.1631169e+00   1.1933379e+00   5.8794044e-01   2.7455399e-01   1.4650965e+00  -1.0412021e+00  -2.0943711e+00  -2.3546911e+00  -7.5485283e-01  -7.2291117e-01  -2.5126378e+00  -1.0029568e+00   1.7208353e+00  -1.7394619e+00   1.6273915e-01  -1.2709734e+00  -9.2608419e-01  -2.1902835e+00   1.8392071e-01  -8.4817766e-01   1.6501416e-01   2.0115604e+00   1.2442629e+00   2.3613520e+00   1.7955292e+00   1.1110175e-01   3.4421048e-01   1.3172793e-01   5.3938657e+00  -1.8806134e+00  -2.6097108e-01  -2.8064868e+00   4.1475785e+00   6.3579527e+00   5.4484387e+00  -2.0613953e+00  -5.4948915e+00  -2.8878062e+00  -1.9977909e+00  -1.6726288e+00  -1.2376752e+00  -1.0006967e+00   5.8378259e-01  -8.9691874e-01  -7.8682020e-01   2.3163573e-01  -1.2702123e+00
  -1.8870550e+00   8.1297466e-01  -8.7007910e-01  -6.6739290e-01  -2.3241034e-01   2.5923304e-02  -1.1999180e+00  -5.0341134e-01  -1.8102909e+00   2.0170626e-01  -4.4344830e+00  -1.2678843e+00  -2.1815444e+00  -2.2610466e-01  -8.1085191e-01  -1.0723063e+00  -2.1593829e+00  -2.1985120e+00  -1.9546669e-01  -2.1134047e+00   1.1009474e+00   2.7864536e+00  -1.1690157e+00   1.3673302e+00  -1.1714169e+00   3.4403031e+00  -3.2872678e-01   2.6284948e-01   1.7060524e+00  -4.3467107e+00   1.1550360e-01   5.8675128e+00   5.7977801e-01   6.4508507e-01   4.3495373e+00   4.0155250e+00  -8.1743754e-01  -3.3562245e+00  -1.2303360e+00   1.2641258e+00  -2.7940076e+00   2.4258684e+00   2.1902158e+00   1.7256993e+00   1.2785257e+00   1.3234380e+00   7.2794590e-01   1.4541529e+00  -1.2109981e+00  -1.5981935e+00  -2.4990329e+00  -4.5400418e-01  -6.1530763e-01  -2.5406833e+00  -1.0389693e+00   1.7065458e+00  -1.9677974e+00  -1.6691877e-01  -1.3419461e+00  -6.4918852e-01  -2.0879850e+00   3.2827798e-01  -1.0428461e+00   2.9387298e-01   1.5959204e+00   7.5083795e-01   2.3618861e+00   2.3189188e+00  -4.8888249e-02   2.1828820e-01  -7.4760509e-02   4.9683249e+00  -2.4315216e+00  -6.0582149e-01  -2.8205551e+00   3.4122871e+00   6.4082179e+00   5.2586377e+00  -2.1620866e+00  -6.0043027e+00  -3.0603200e+00  -1.9708809e+00  -1.5488358e+00  -1.8266887e+00  -1.4126438e+00   3.5039175e-02  -1.4481838e+00  -6.5242741e-01  -1.7519797e-01  -1.2779164e+00
  -1.7548567e+00   8.3948597e-01  -5.3714839e-01  -4.8734207e-01  -3.8351855e-01   1.5608562e-01  -1.1293442e+00  -5.8366967e-01  -2.3928565e+00  -1.0546049e-01  -3.9759763e+00  -1.2237203e+00  -1.6851704e+00  -4.2683122e-01  -5.7425294e-01  -7.5212098e-01  -1.9546182e+00  -2.0837813e+00  -3.7643206e-01  -1.9698762e+00   1.3147191e+00   2.7643666e+00  -7.6571556e-01   1.1697651e+00  -3.4669270e-03   3.0521956e+00  -2.6195602e-01   3.4793862e-01   1.3161693e+00  -4.0804759e+00  -4.4436884e-02   4.7318390e+00   2.9837277e-01   1.8500492e-01   4.3898245e+00   3.8584806e+00  -6.4858293e-01  -3.4245814e+00  -9.6373791e-01   9.4087523e-01  -2.4151218e+00   2.0992183e+00   1.6300319e+00   1.5311680e+00   7.8600153e-01   1.2542381e+00   5.1328748e-01   1.3435567e+00  -1.4473033e+00  -1.5492025e+00  -2.5588753e+00  -5.6019303e-01  -4.7826784e-01  -2.2908474e+00  -1.1309307e+00   1.2784163e+00  -1.7647625e+00  -9.6336869e-02  -1.3529998e+00  -6.0640636e-01  -1.9859485e+00   2.4339205e-01  -9.2396067e-01   1.6274004e-01   1.9738596e+00   1.4415618e-01   2.4223520e+00   2.3649808e+00  -4.7466018e-02   1.1712336e-01   4.6841004e-01   4.7898858e+00  -2.2321472e+00  -4.8420313e-01  -2.7673784e+00   3.1536077e+00   6.0136533e+00   4.9626778e+00  -2.2387612e+00  -5.0935410e+00  -2.2717345e+00  -1.7714601e+00  -1.3063921e+00  -1.4777907e+00  -8.6788084e-01   2.0514393e-01  -8.9625767e-01  -3.1253053e-01  -1.1275844e-01  -1.1730384e+00
  -1.8900558e+00   6.7665350e-01  -3.3118907e-01  -9.8776861e-01  -9.4173268e-02   5.1475350e-01  -7.2973199e-01  -1.0090000e+00  -1.7417624e+00   3.3246525e-02  -3.5351161e+00  -1.1462849e+00  -9.6194186e-01  -1.5933517e-01  -1.5363262e-01  -5.3075442e-01  -1.8932052e+00  -2.0721667e+00  -2.7110086e-01  -2.0513963e+00   1.1492150e+00   2.5316585e+00  -6.0633024e-01   4.1216493e-01   1.1452478e-01   2.2931087e+00  -7.7930918e-02   3.9725932e-01   1.4365476e+00  -3.3322508e+00   2.4049462e-01   4.1705384e+00   7.0211780e-01   5.6657589e-01   4.6927137e+00   4.0984792e+00  -4.4566045e-01  -3.2421333e+00  -7.3035574e-02   7.8388072e-01  -1.4920170e+00   1.4734661e+00   1.3605139e+00   1.5419776e+00   2.1056244e-01   1.4343327e+00   3.9980956e-01   1.0154939e+00  -1.9425395e+00  -1.8626266e+00  -2.9830703e+00  -9.3547627e-01  -1.0078976e+00  -2.9783055e+00  -1.5728463e+00   9.0022805e-01  -2.0383331e+00  -2.6821205e-01  -1.0393562e+00  -2.8199072e-01  -1.5084025e+00   4.1492703e-01  -4.1548492e-01   3.4712362e-01   3.1190070e+00   7.6830758e-02   3.2294706e+00   3.1410604e+00   1.1045809e-02   1.8374616e-01   2.9995533e-01   3.7659531e+00  -1.7158506e+00   4.1215385e-02  -2.9858737e+00   1.9954435e+00   5.9957442e+00   4.1842051e+00  -1.9832848e+00  -4.5587463e+00  -1.7155436e+00  -1.6465758e+00  -1.1305488e+00  -1.6219225e+00  -6.1284729e-01   1.9688408e-01  -5.9439057e-01  -3.2149190e-01  -3.9325474e-01  -1.1850559e+00
  -1.5432664e+00   4.6691689e-01  -4.4416492e-01  -7.8823116e-01   7.0540077e-02   6.6159176e-01  -7.9223961e-01  -9.7790634e-01  -1.3135190e+00  -8.9134205e-02  -2.5021193e+00  -8.9545893e-01  -5.6604398e-01  -2.4437643e-01  -1.4828728e-01  -6.1818303e-01  -1.2550026e+00  -1.5167350e+00  -2.2793140e-02  -1.7289815e+00   8.4343392e-01   2.2258560e+00  -1.0340063e+00  -1.0660948e-01  -4.7427774e-01   1.5559396e+00  -1.5352700e-01   1.8521303e-01   1.6652136e+00  -2.3817414e+00   2.1710751e-01   3.7048940e+00   1.1959183e+00   1.1292263e+00   3.5088999e+00   3.4364027e+00  -5.8724398e-01  -3.0248329e+00   4.8861707e-02  -1.6252713e-01  -6.6892066e-01   9.0059018e-01   1.3910138e+00   1.2719558e+00   3.7300470e-01   1.5245847e+00   6.0728458e-01   2.9967430e-01  -1.6609201e+00  -1.4479764e+00  -2.3253754e+00  -1.2436903e+00  -7.6493185e-01  -2.3353741e+00  -1.2011968e+00   4.9429214e-01  -1.4837046e+00  -2.0240314e-01  -6.6315483e-01  -6.3510389e-03  -1.1709446e+00   4.9892627e-01  -6.0500097e-01   7.9400301e-01   9.5486446e-01  -1.1945793e+00   2.7813283e+00   2.6555729e+00   7.7642670e-03   1.6161059e-01  -3.9000339e-01   2.6072206e+00  -1.7434957e+00   6.1593014e-01  -3.4820160e+00   1.2177643e+00   5.6597340e+00   3.4873946e+00  -1.6113973e+00  -3.8043935e+00  -1.5735364e+00  -5.8543810e-01  -7.1483204e-01  -1.3705938e+00  -8.3469246e-01  -3.8480867e-01  -1.1682577e+00  -4.3197878e-01  -5.1672143e-01  -9.2322688e-01
  -1.3235165e+00   3.4714606e-01  -3.0795004e-01  -7.5764773e-01   2.2241502e-01   8.8512046e-01  -5.7192426e-01  -1.1257005e+00  -6.7535351e-01   8.6315732e-02  -1.8433718e+00  -7.7612352e-01   1.1147921e-01  -2.0730398e-01   3.5848800e-02  -3.0902500e-01  -9.6896452e-01  -1.4287021e+00  -1.7734967e-02  -1.4703143e+00   8.6144798e-01   1.8533835e+00  -6.7982618e-01  -3.6899758e-01   5.0212994e-01   1.0356056e+00  -3.9177542e-02   2.9846898e-01   1.3829646e+00  -1.7018719e+00   1.9696780e-01   2.8333629e+00   1.3875424e+00   9.4423178e-01   3.5676599e+00   3.1253185e+00  -4.3985819e-01  -2.7367865e+00   6.0526023e-01  -6.8490560e-01   8.3564631e-02   4.1188397e-01   1.0956106e+00   8.2985039e-01  -9.7929413e-02   1.3877286e+00   3.9724241e-01  -3.3000606e-01  -1.7767277e+00  -1.3145520e+00  -2.1385935e+00  -1.5664775e+00  -8.0272317e-01  -2.3531483e+00  -1.1246118e+00  -1.2963370e-01  -1.2397286e+00  -1.7250816e-01  -4.1270785e-01   1.9590252e-01  -5.9284885e-01   4.3869552e-01  -3.7430564e-01   8.0228632e-01   1.2173935e+00  -1.5110950e+00   3.1651017e+00   2.6916271e+00   1.1325254e-01   2.0814506e-01  -6.6353795e-02   1.7434173e+00  -1.3281532e+00   9.9156248e-01  -3.6673249e+00   2.1156608e-01   4.8332971e+00   2.7997041e+00  -1.2079085e+00  -2.9373730e+00  -7.1048187e-01  -2.0639203e-01  -4.7630242e-01  -1.1515747e+00  -2.4231997e-01  -1.9799942e-01  -8.8092798e-01  -1.1034318e-01  -5.1579509e-01  -6.0069076e-01
  -1.2342102e+00   2.6580137e-01  -4.2909870e-01  -6.3215909e-01   4.9852396e-01   1.2960211e+00  -5.3859081e-01  -8.4698256e-01  -1.5051502e-01   2.1431349e-01  -6.0848257e-01   1.2847527e-02   6.2219769e-01   2.6488662e-01   1.6484667e-01   1.3329444e-02  -4.8167691e-01  -8.9071334e-01   5.0881912e-01  -8.0954528e-01   3.4165739e-01   1.4348360e+00  -1.1530330e+00  -1.2210741e+00  -8.7401446e-01  -3.5884547e-01  -1.4660220e-01   3.4413242e-02   1.6249687e+00  -1.8081107e-01   7.0546600e-01   2.4914044e+00   2.0339254e+00   2.2212893e+00   2.0707550e+00   2.7300777e+00  -7.9113761e-01  -2.4788245e+00   8.2628456e-01  -1.4599527e+00   1.0367563e+00  -6.8879838e-01   1.0121489e+00   7.3838424e-01  -2.2185345e-01   1.4968220e+00   5.3592893e-01  -9.0598313e-01  -1.6568094e+00  -1.0275065e+00  -1.6806778e+00  -1.8973240e+00  -5.7099942e-01  -2.4038242e+00  -8.4643458e-01  -4.6000749e-01  -1.0394351e+00  -2.6421019e-01  -3.8333437e-02   8.0982515e-01  -4.5198751e-01   8.9507873e-01  -3.1993059e-02   1.4381037e+00  -8.9925736e-01  -2.1727328e+00   2.4069689e+00   2.6634122e+00  -8.5519460e-02   6.4905580e-02  -7.8531697e-01   4.3837150e-01  -8.9676363e-01   1.6977019e+00  -3.6402839e+00  -8.5330583e-01   4.0498196e+00   1.8229088e+00  -6.9878275e-01  -2.5596790e+00  -4.7507118e-01   4.2312106e-01  -1.5867515e-01  -7.9667097e-01  -6.3219927e-01  -8.0606143e-01  -1.2755967e+00  -3.5764918e-01  -8.3920564e-01  -5.5651807e-01
  -1.0040257e+00  -1.1366728e-01  -5.6882115e-01  -9.2737842e-01   5.3985038e-01   1.2724350e+00  -3.3037330e-01  -1.0377557e+00   5.2451640e-01   2.8373035e-01   5.2121353e-01   3.5949211e-01   1.3426696e+00   8.6746059e-01   5.5021425e-01   3.5447788e-01   2.4200005e-01  -5.1161797e-01   7.1556044e-01  -5.0713747e-01   1.7264888e-01   1.0502253e+00  -1.2173790e+00  -1.9458146e+00  -1.1429619e+00  -1.3842538e+00  -2.0082496e-01  -2.8389337e-01   1.7346549e+00   1.2220210e+00   9.0974351e-01   1.3828695e+00   2.3993400e+00   3.0181341e+00   1.4577680e+00   2.2145047e+00  -6.6588279e-01  -1.8736095e+00   1.3178912e+00  -2.0116776e+00   1.8199238e+00  -1.0921354e+00   9.0888349e-01   6.2129646e-01  -3.5875599e-01   1.6476094e+00   7.1299687e-01  -1.2918741e+00  -1.6630604e+00  -7.5739427e-01  -1.4950572e+00  -1.9531365e+00  -5.2740052e-01  -2.5354958e+00  -9.7472928e-01  -9.5682097e-01  -7.5302648e-01  -4.4738115e-01   4.7510989e-01   1.1711944e+00   4.1915396e-02   1.0838251e+00   4.5013284e-01   1.5555500e+00  -1.0228587e+00  -2.3426050e+00   2.4693501e+00   2.7804562e+00  -8.3361508e-02   1.7956928e-02  -6.9993595e-01  -1.1175603e+00  -2.8090886e-01   2.1326118e+00  -2.8524069e+00  -1.9773839e+00   3.1193326e+00   9.5082757e-01   2.2524950e-02  -1.6186714e+00   8.0906267e-02   8.2250563e-01   2.5995379e-01  -3.6570695e-01  -5.4644378e-01  -1.0250430e+00  -1.1946568e+00  -3.1102538e-01  -1.0900027e+00  -4.7825232e-01
  -7.0457109e-01  -2.6478621e-01  -5.6664128e-01  -8.1068104e-01   6.0786234e-01   1.3744769e+00  -2.3099924e-01  -1.0449444e+00   7.1934461e-01   2.9483208e-01   1.4667317e+00   7.4867748e-01   1.9378276e+00   1.2504945e+00   9.1400446e-01   8.5601871e-01   8.0359446e-01  -1.7506012e-01   8.5756468e-01  -4.9632274e-03   1.3284452e-01   5.9356779e-01  -9.6292525e-01  -2.3657075e+00  -8.1732533e-01  -2.3273253e+00  -1.6038174e-01  -4.0176207e-01   1.5016917e+00   2.6597360e+00   1.1924593e+00   2.1085829e-01   2.5284273e+00   3.1370898e+00   7.0843413e-01   1.3803548e+00  -6.2177517e-01  -1.1999987e+00   1.8204985e+00  -2.2747546e+00   2.5661751e+00  -1.8202032e+00   6.7982058e-01   4.5196458e-01  -5.4828121e-01   1.6905960e+00   5.9314099e-01  -1.5640568e+00  -1.4859766e+00  -3.4613107e-01  -1.0282814e+00  -2.1712926e+00  -2.1837884e-01  -2.4221858e+00  -7.1526801e-01  -1.4280702e+00  -3.7280131e-01  -4.2698576e-01   6.8997571e-01   1.5836665e+00   1.4840409e-01   1.1365581e+00   6.2803921e-01   1.5503430e+00  -1.6301282e+00  -2.8182398e+00   2.1267456e+00   2.6354375e+00  -8.2066197e-02  -2.7194969e-03  -3.9262167e-01  -2.4596106e+00   2.6284481e-01   2.3992656e+00  -2.2153763e+00  -3.2960013e+00   1.9977250e+00   1.7683607e-01   5.0527692e-01  -4.5082966e-01   8.1198704e-01   1.1070474e+00   6.9867408e-01   4.6079840e-01  -2.4360133e-01  -1.1193722e+00  -9.2867951e-01   5.2105341e-02  -1.1671128e+00  -2.5938314e-01
  -3.4485535e-01  -2.6366432e-01  -6.6454006e-01  -2.5508007e-01   6.3680664e-01   1.5803711e+00  -2.8694678e-01  -8.7633657e-01   6.4659983e-01   5.5292265e-01   2.0447490e+00   8.7957300e-01   2.2069273e+00   1.3749437e+00   9.0706989e-01   1.2638526e+00   1.2193908e+00  -3.6917781e-01   1.1631919e+00   7.7398809e-01   1.7722357e-01   8.7924755e-02  -7.7931457e-01  -2.4950242e+00  -1.8654265e-01  -3.1155103e+00  -1.9874177e-01  -4.6558835e-01   1.0978522e+00   4.2238212e+00   1.8673143e+00  -1.7302937e-01   2.7346763e+00   3.2773187e+00  -4.3545416e-01   4.8309576e-01  -8.9963819e-01  -7.1719839e-01   2.0318947e+00  -2.5920725e+00   3.3524807e+00  -3.0467213e+00   7.8863686e-01   4.1618905e-01  -3.6171428e-01   1.9081781e+00   6.9804364e-01  -1.7628837e+00  -9.1896082e-01   2.1773629e-01  -2.4494512e-01  -2.6314024e+00   4.4928502e-01  -2.3583181e+00   2.4078243e-01  -1.8947226e+00  -3.8707802e-02  -3.0568087e-01   9.4170637e-01   2.1294858e+00   3.6040352e-02   1.2165706e+00   4.2694169e-01   1.4256291e+00  -3.3743875e+00  -3.5826517e+00   1.5847776e+00   2.4796157e+00  -5.3503910e-02   8.7009003e-02  -2.6709382e-02  -3.6984168e+00   8.3608308e-01   2.7259052e+00  -1.4797960e+00  -4.6748848e+00   5.1439604e-01  -4.8550883e-01   1.2173156e+00  -4.3147503e-03   1.4788719e+00   1.1919986e+00   9.2424268e-01   1.0635054e+00  -1.1321340e-01  -1.4344317e+00  -8.1930903e-01   4.6952069e-01  -1.2095030e+00   7.4947257e-02
  -8.5001938e-02  -4.9289426e-01  -7.5122757e-01  -3.8836946e-01   8.0699682e-01   1.4263445e+00  -1.4415512e-01  -7.0547825e-01   6.0064625e-01   6.2396415e-01   3.3151482e+00   1.1529448e+00   2.3871029e+00   1.6617192e+00   7.0820894e-01   1.4075286e+00   2.4513707e+00   3.4891996e-01   1.7108129e+00   9.3491756e-01  -1.0758602e-01  -3.8330226e-01  -1.3449644e+00  -3.3859650e+00  -4.2177015e-01  -4.1186970e+00  -1.5178205e-01  -6.3585547e-01   1.8353103e+00   5.9209685e+00   1.9631606e+00  -7.1817652e-01   3.2816573e+00   3.6559489e+00  -2.2670586e+00  -9.4587868e-01  -9.2470331e-01   1.9580232e-02   2.5232270e+00  -2.8835267e+00   4.3536442e+00  -3.4460739e+00   6.2227359e-01  -1.1288939e-01  -2.5929384e-01   1.5803746e+00   3.2853403e-01  -2.1591842e+00  -6.9430552e-01   3.7637548e-01   2.4312453e-01  -2.8079563e+00   7.2205296e-01  -2.2994450e+00   5.9083186e-01  -2.1852810e+00   7.2681274e-01  -2.0490787e-01   1.5542379e+00   2.5591795e+00   2.5172181e-01   1.3215830e+00   1.4495862e+00   1.6458367e+00  -4.4300354e+00  -4.0634613e+00   1.2299311e+00   1.7941646e+00   5.1168692e-03  -7.4775073e-02  -7.3980598e-02  -4.8283249e+00   1.6612528e+00   3.5318135e+00  -1.0683834e+00  -5.2072560e+00  -2.6327053e-01  -1.0290703e+00   2.0779428e+00   1.4987543e+00   2.1901720e+00   2.0494485e+00   1.5720748e+00   1.7701648e+00  -7.0185149e-02  -1.8735535e+00  -7.4614922e-01   3.5358170e-01  -1.1290356e+00   1.9046934e-01
   2.4787972e-01  -5.1505403e-01  -1.1696766e+00  -2.0559629e-01   9.3874849e-01   1.3845452e+00  -3.9482750e-01  -6.3830373e-01   1.5852678e+00   7.3128963e-01   3.7650631e+00   1.5061451e+00   2.3139159e+00   1.8123208e+00   9.7314577e-01   1.9345324e+00   2.6332474e+00   8.3229195e-01   1.9566374e+00   1.5336399e+00  -4.0512849e-01  -8.1977405e-01  -1.0534721e+00  -2.9201591e+00  -1.1548815e+00  -4.0686232e+00  -2.4294236e-01  -7.0403999e-01   1.8641631e+00   6.5672521e+00   2.4738726e+00  -5.1069551e-01   3.5710972e+00   3.9423782e+00  -2.5562657e+00  -1.2922876e+00  -1.3231861e+00   6.5445301e-01   2.2475596e+00  -3.0974016e+00   3.8595443e+00  -3.3123576e+00   9.5346199e-01  -5.1503904e-01  -1.3878648e-01   1.2875847e+00   2.1951655e-01  -2.6939403e+00  -2.8154371e-01   5.7898796e-01   8.6177352e-01  -2.9853846e+00   9.5293704e-01  -1.8096647e+00   5.1953045e-01  -2.4767739e+00   1.2079094e+00   1.6889352e-02   1.3617288e+00   2.5077954e+00   2.6804309e-01   1.4280542e+00   1.2697220e+00   1.9506690e+00  -5.7250026e+00  -3.9044842e+00   2.7479772e-01   9.8819244e-01  -1.0725337e-01   3.8380308e-02  -7.6511421e-03  -5.4030777e+00   1.7310813e+00   3.6106419e+00  -9.2750328e-01  -5.8062821e+00  -1.0977058e+00  -1.3668601e+00   2.3412699e+00   1.9327643e+00   2.1201405e+00   2.4152641e+00   1.6413699e+00   2.8086706e+00  -4.8566427e-02  -1.6023744e+00  -9.4575905e-01   7.0593579e-01  -1.0380611e+00   3.8019887e-01
   7.6006402e-01  -7.1945629e-01  -1.0038037e+00   3.0463423e-02   1.0917858e+00   1.2610563e+00  -4.0472280e-01  -7.7770689e-01   1.0884573e+00   5.1138733e-01   4.4672211e+00   1.1159140e+00   2.1482806e+00   1.3043549e+00   9.9464347e-01   1.8772851e+00   3.5318595e+00   6.5764334e-01   2.3828924e+00   1.9997287e+00  -4.7676713e-01  -1.4172734e+00  -9.4030705e-01  -2.9427160e+00   8.4493472e-02  -4.5817072e+00  -1.3796994e-02  -8.5691532e-01   2.0788938e+00   8.0121014e+00   3.2123204e+00  -4.8548307e-01   3.6793781e+00   3.9144417e+00  -3.5717249e+00  -1.8781089e+00  -1.4303357e+00   1.1584599e+00   2.7858211e+00  -3.4492921e+00   5.0903794e+00  -4.4039137e+00   1.1208971e+00  -4.3739278e-01   2.1272852e-01   1.5431754e+00   2.4513621e-01  -2.5382339e+00   1.3806472e-01   8.5369975e-01   1.3740673e+00  -3.0122610e+00   1.3184389e+00  -1.7347119e+00   1.3384131e+00  -2.7589331e+00   1.8357720e+00   1.3736692e-03   1.8390487e+00   2.4429183e+00   1.0491403e-01   1.0565589e+00   1.8179534e+00   1.6590242e+00  -6.3820837e+00  -4.9606530e+00   1.0280415e-01   5.5295605e-01   1.3659799e-01  -5.5151403e-02   4.9349952e-01  -6.6400944e+00   2.9154667e+00   4.3191309e+00   1.5713696e-01  -6.6132363e+00  -2.0457131e+00  -1.9333101e+00   3.4303525e+00   2.1603391e+00   2.8498040e+00   2.4610274e+00   2.0930231e+00   3.2781486e+00   1.7892190e-01  -2.1658841e+00  -4.4453671e-01   6.9966131e-01  -9.0285656e-01   4.9989904e-01
   1.0565623e+00  -9.1524768e-01  -1.1014880e+00   1.5289520e-01   8.0394536e-01   8.5932909e-01  -4.1458006e-01  -1.2115191e+00   8.2360702e-01   4.9861750e-01   4.2416876e+00   6.0180265e-01   2.1598846e+00   1.2547885e+00   1.3366632e+00   2.3137370e+00   3.5501106e+00  -2.2983220e-01   2.3699006e+00   2.4545494e+00  -1.0191566e-01  -1.8213038e+00  -3.1999011e-02  -2.2798724e+00   1.7589278e+00  -4.6695459e+00   7.8109954e-02  -1.0118330e+00   1.3593058e+00   8.6767215e+00   4.1385446e+00  -6.0509075e-01   3.3647710e+00   3.6999591e+00  -2.8766016e+00  -1.6611587e+00  -1.4950712e+00   1.7717231e+00   2.9759479e+00  -3.1633607e+00   5.3620649e+00  -5.0038335e+00   1.5421994e+00   9.6396310e-02   4.2437958e-01   2.1303886e+00   6.0578995e-01  -1.7679078e+00   4.1708896e-01   1.1877209e+00   1.3617355e+00  -2.6793661e+00   1.5500464e+00  -2.0725595e+00   1.5798867e+00  -2.9824683e+00   1.7631802e+00  -1.4776398e-01   1.7546670e+00   2.1847927e+00  -2.5568515e-01   6.6471307e-01   1.6730617e+00   7.7358348e-01  -5.2012512e+00  -4.6167909e+00   2.7546884e-01   8.4326807e-01   2.8054244e-01   5.3453613e-02   2.0079356e+00  -7.3674790e+00   3.6187515e+00   4.1630966e+00   2.0399930e+00  -7.4262259e+00  -3.3714211e+00  -1.9509319e+00   4.1348467e+00   1.7588479e+00   3.3612211e+00   1.4750661e+00   2.1190457e+00   3.6886242e+00   5.6727201e-01  -1.8556434e+00   4.1457238e-01   1.3003948e+00  -9.3065396e-01   6.1413163e-01
   1.0344626e+00  -6.9396770e-01  -1.3364380e+00   4.1141398e-01   7.1854523e-01   8.1671673e-01  -5.1850313e-01  -5.2217216e-01   8.3710337e-01   8.5939238e-01   4.8479720e+00   1.0303800e+00   1.8216277e+00   1.6503286e+00   9.4140092e-01   2.6802639e+00   4.2602131e+00   2.6954729e-01   2.7667706e+00   2.4911088e+00  -3.5313075e-01  -1.6929076e+00  -2.2561255e-01  -2.4750185e+00   1.2771140e+00  -4.7824803e+00   5.7936417e-02  -8.6778856e-01   1.8292838e+00   9.2660708e+00   4.0027511e+00  -6.7837049e-01   3.4560014e+00   3.8266369e+00  -4.3744208e+00  -2.6521638e+00  -1.7356197e+00   1.8412542e+00   2.6315971e+00  -3.0061322e+00   4.7229297e+00  -4.8808052e+00   1.3646732e+00  -3.6090752e-01   4.7106639e-01   1.5472796e+00  -1.1563757e-01  -1.9796908e+00   4.7523815e-01   1.1308469e+00   1.4958593e+00  -2.7892347e+00   2.1076017e+00  -2.3856879e+00   1.5952368e+00  -3.0444013e+00   2.2578421e+00   5.7081403e-02   1.5548930e+00   2.6310123e+00  -4.0330665e-01   1.1016833e+00   2.5131288e+00   1.1122374e+00  -6.0679959e+00  -4.3200409e+00  -8.6012786e-01  -9.7362064e-02   8.4076104e-02  -3.0444530e-01   1.7898825e+00  -6.8796253e+00   3.7969741e+00   3.8855270e+00   2.0115934e+00  -7.2126961e+00  -3.3615494e+00  -1.7698572e+00   4.3154384e+00   2.6200505e+00   3.4583102e+00   1.6539833e+00   2.2163458e+00   4.4740373e+00   5.4985309e-01  -2.1367595e+00   4.2575927e-01   1.4294931e+00  -6.2186249e-01   4.6717671e-01
   1.3359629e+00  -4.8228809e-01  -1.3393138e+00   7.6964105e-01   6.4938471e-01   7.7034857e-01  -8.2131658e-01  -8.2757584e-01   4.2887812e-01   6.9396868e-01   4.0864497e+00   3.2050839e-01   1.2047680e+00   9.2450987e-01   1.2298787e+00   3.0827810e+00   3.9397094e+00  -5.5006324e-01   2.8247131e+00   3.0008897e+00  -1.9145501e-01  -1.9450622e+00   7.7517705e-01  -1.1502812e+00   2.6863831e+00  -3.9939005e+00   1.5966863e-01  -7.0696618e-01   1.4562948e+00   9.5084242e+00   5.0984304e+00   4.6500819e-01   2.9700753e+00   3.2077873e+00  -3.8319663e+00  -2.0991232e+00  -2.1043059e+00   1.9784906e+00   2.4220804e+00  -2.6268068e+00   4.3551709e+00  -5.2610823e+00   1.8163305e+00  -5.4581520e-02   7.1950815e-01   1.7432315e+00   2.1586562e-02  -1.4789432e+00   9.0751774e-01   9.1445374e-01   1.6290121e+00  -3.0098907e+00   2.3020295e+00  -2.4825234e+00   1.8752833e+00  -3.2136283e+00   2.1635905e+00   2.1978156e-01   1.2565116e+00   2.1614242e+00  -9.6323383e-01   8.3602987e-01   2.0357007e+00   5.8143181e-01  -5.7566096e+00  -4.2581224e+00  -1.1899681e+00  -2.5131521e-01   1.9699395e-01  -1.1502908e-01   2.7182102e+00  -6.8290938e+00   4.5246841e+00   3.9086139e+00   3.0582794e+00  -7.4501037e+00  -3.9808219e+00  -1.8431447e+00   4.6770665e+00   1.7689681e+00   3.5367679e+00   7.4178775e-01   1.8351612e+00   5.0706243e+00   8.5916318e-01  -1.7895660e+00   1.2486341e+00   1.8445311e+00  -3.9573750e-01   4.4983477e-01
   1.4582111e+00  -3.7867161e-01  -1.6036162e+00   1.1619316e+00   4.4846209e-01   3.4925787e-01  -1.1747718e+00  -7.3641320e-01   7.4860478e-03   5.7978397e-01   3.8367349e+00   3.7741476e-02   6.1023771e-01   5.5510720e-01   9.6125213e-01   3.1686372e+00   4.0534209e+00  -8.6904980e-01   3.0571424e+00   3.1152524e+00  -2.0371189e-01  -1.9646093e+00   9.9483958e-01  -3.1683056e-01   3.0126668e+00  -3.7941274e+00   1.1536210e-01  -7.4143353e-01   1.4568771e+00   9.4593196e+00   5.4392140e+00   1.3425728e+00   2.8255017e+00   3.0488899e+00  -4.2950275e+00  -2.1753307e+00  -2.4177594e+00   2.0950606e+00   2.0407875e+00  -2.3430318e+00   4.1321228e+00  -5.4347635e+00   2.4061976e+00   1.3459033e-01   1.1028640e+00   1.8906438e+00   1.0944499e-02  -1.0337363e+00   1.2253944e+00   1.0738196e+00   1.6899853e+00  -2.7889191e+00   2.6738975e+00  -2.6429386e+00   2.1255578e+00  -3.1202535e+00   2.3109993e+00   3.1729692e-01   7.9766500e-01   1.9454864e+00  -1.6592937e+00   6.5667369e-01   1.7721027e+00   3.3520710e-01  -6.4115346e+00  -4.1979737e+00  -1.9581770e+00  -8.4285779e-01   1.6458648e-01  -2.3391565e-01   2.9551032e+00  -6.3392806e+00   4.5005470e+00   3.6091892e+00   3.2932295e+00  -7.2246886e+00  -4.0016308e+00  -1.1694928e+00   4.8670481e+00   1.4156755e+00   3.2597468e+00   3.5461086e-01   1.7568938e+00   5.4162377e+00   7.0709832e-01  -1.8518091e+00   1.3352983e+00   2.0680301e+00  -1.8440388e-01   4.9724253e-01
   1.5928541e+00  -2.0360978e-02  -1.8879853e+00   1.4199441e+00   2.8148925e-01   6.0325378e-03  -1.6182735e+00  -3.9178486e-01   2.7027941e-01   5.2402010e-01   3.5356007e+00  -7.5134908e-02  -2.4904875e-01   1.9128511e-02   6.8806951e-01   3.4815761e+00   4.2449053e+00  -3.8038090e-01   3.0509082e+00   2.9768844e+00  -3.1262095e-01  -1.6813072e+00   1.3291377e+00   9.6351391e-01   3.1174627e+00  -2.3725025e+00   4.2574527e-02  -3.9195559e-01   1.8481544e+00   8.5402560e+00   4.9924402e+00   2.3496926e+00   2.4114413e+00   2.2371494e+00  -4.3576789e+00  -2.2138565e+00  -2.7202221e+00   1.9927411e+00   1.0064813e+00  -2.1791551e+00   2.4424066e+00  -4.0011213e+00   2.4320740e+00  -6.8841887e-01   1.0970151e+00   8.8575825e-01  -6.5289260e-01  -1.3619656e+00   1.3431457e+00   6.0899990e-01   1.7644042e+00  -2.7675718e+00   2.8666355e+00  -2.1670346e+00   1.5614165e+00  -3.2242857e+00   2.7883124e+00   7.8267717e-01   1.5459884e-01   1.3362169e+00  -1.7798182e+00   6.2318084e-01   1.8208373e+00   4.5737246e-01  -6.5701651e+00  -3.4536325e+00  -3.0094581e+00  -2.3474295e+00   4.3856435e-02  -3.7580750e-01   3.0860910e+00  -4.6426301e+00   4.2121089e+00   3.2492838e+00   2.6245849e+00  -5.6407529e+00  -3.5083333e+00  -5.0503683e-01   4.5966554e+00   1.8207068e+00   2.8467102e+00   6.0411636e-01   1.4205827e+00   6.3271758e+00   9.4745428e-01  -1.2041841e+00   1.4895294e+00   2.2793665e+00   4.3170347e-01   4.1302917e-01
   1.7344966e+00  -2.1264399e-01  -1.8695771e+00   1.2800958e+00   3.7678942e-01  -3.7382884e-01  -1.7231593e+00  -6.4688996e-01  -2.2574354e-01   1.0822296e-01   3.3711606e+00  -7.4347796e-01  -1.0649141e+00  -8.2545052e-01   2.8053377e-01   2.8163859e+00   4.4197161e+00  -5.0466626e-01   3.3258166e+00   2.7033422e+00  -5.6385149e-01  -1.7853263e+00   9.9774866e-01   1.1877563e+00   2.9736195e+00  -1.7315054e+00   2.3570403e-01  -4.2524629e-01   2.4394619e+00   8.1062290e+00   5.3327814e+00   3.5317055e+00   2.4146316e+00   2.2435621e+00  -4.5277149e+00  -1.8753040e+00  -2.8532833e+00   1.9526238e+00   9.1467188e-01  -2.0536968e+00   2.5750976e+00  -3.7961056e+00   2.8396580e+00  -4.1579466e-01   1.6871087e+00   1.0241550e+00  -5.3889206e-01  -9.1177948e-01   1.5258080e+00   3.7445991e-01   1.7407305e+00  -2.2323580e+00   2.6415181e+00  -1.7473174e+00   1.7076200e+00  -2.7125191e+00   3.0259516e+00   6.9924847e-01   2.4880150e-01   7.0002487e-01  -2.0073412e+00   2.5749645e-01   1.9889423e+00   4.0939218e-01  -6.5392558e+00  -3.8118408e+00  -3.1757750e+00  -3.0306135e+00   1.2631075e-01  -5.0766463e-01   2.8695109e+00  -4.2408403e+00   4.4140751e+00   3.6029012e+00   2.6460053e+00  -4.8253334e+00  -2.6847527e+00  -2.3718293e-01   4.8458268e+00   1.0879709e+00   2.3241697e+00   7.1731387e-01   1.5552405e+00   6.0314794e+00   5.1548750e-01  -1.7144535e+00   1.4335815e+00   1.8466692e+00   6.4989243e-01   2.3497437e-01
   1.6256204e+00  -1.7452090e-01  -1.9845024e+00   1.4724620e+00  -4.8825164e-02  -8.4230931e-01  -1.8496793e+00  -8.7291225e-01  -7.3592150e-01   1.3056275e-01   2.3324120e+00  -1.4235852e+00  -1.5019808e+00  -1.2160757e+00  -4.9022480e-02   2.7188824e+00   3.8536653e+00  -1.5854657e+00   3.0931527e+00   2.4655777e+00  -1.7626065e-01  -1.5728254e+00   1.5628240e+00   2.1734614e+00   4.1811518e+00  -1.0325363e+00   2.6299276e-01  -3.0890119e-01   1.7692299e+00   7.0573603e+00   5.5046695e+00   4.2745290e+00   1.8293831e+00   1.6902164e+00  -3.5237397e+00  -1.0649115e+00  -2.8745891e+00   1.7841390e+00   5.4622322e-01  -1.4443694e+00   2.1386695e+00  -3.6886568e+00   3.3381294e+00   1.9252196e-01   1.9001952e+00   1.4798797e+00  -2.4712947e-01   5.4056929e-02   1.5341741e+00   4.0889270e-01   1.2536928e+00  -1.6270406e+00   2.6479956e+00  -2.1580212e+00   1.7555704e+00  -2.4249111e+00   2.5355538e+00   5.5952187e-01  -3.1508538e-01   2.3909900e-01  -2.5049999e+00  -9.4435022e-02   1.3471805e+00  -3.6360024e-01  -5.1620405e+00  -3.0775875e+00  -3.0223049e+00  -2.8424463e+00   1.4375292e-01  -5.0684811e-01   3.6489389e+00  -3.1962855e+00   4.0990578e+00   2.9174118e+00   3.1167426e+00  -4.2925339e+00  -2.4652932e+00   7.0380294e-01   4.7695701e+00  -4.2187016e-02   1.9823539e+00  -3.3943345e-01   1.1871578e+00   5.5338425e+00   5.1339799e-01  -1.4575240e+00   1.8214792e+00   2.1747975e+00   7.6721239e-01   2.4057865e-01
   1.5412999e+00   2.4989601e-01  -2.2544009e+00   1.9798778e+00  -5.8618242e-01  -1.1944367e+00  -2.3679871e+00  -4.7658237e-01  -1.4768023e+00   3.2258593e-02   1.4944276e+00  -1.5420250e+00  -2.1705404e+00  -1.5432620e+00  -4.9994052e-01   2.9790373e+00   3.5034582e+00  -1.7095838e+00   2.7646500e+00   2.3187766e+00   1.1288822e-01  -9.6028790e-01   1.8448146e+00   3.4579266e+00   4.4271868e+00   3.1009350e-01  -3.0670434e-02  -3.3376795e-02   1.4251180e+00   5.7332118e+00   4.9811707e+00   5.0457999e+00   8.7568865e-01   8.4516861e-01  -3.4447077e+00  -8.1575894e-01  -3.1525975e+00   1.3213468e+00  -7.5827234e-01  -1.0201711e+00   5.0547082e-01  -2.5092490e+00   3.3737503e+00   1.5988137e-02   2.0179185e+00   1.0096596e+00  -2.8890892e-01   4.0208076e-01   1.7764644e+00   2.5081456e-01   1.2274118e+00  -1.3043927e+00   3.0933546e+00  -1.6689787e+00   1.5433450e+00  -2.2510966e+00   2.4350811e+00   8.2910188e-01  -1.0472169e+00  -1.7272704e-01  -2.9794777e+00  -2.6103122e-02   4.8849283e-01  -6.5862167e-01  -5.4679528e+00  -2.3093215e+00  -4.0809130e+00  -3.7132016e+00  -1.2864186e-01  -6.1362928e-01   3.9504044e+00  -1.1384378e+00   3.3316677e+00   2.1150207e+00   2.9132930e+00  -2.5227917e+00  -2.0687387e+00   1.5549375e+00   4.2057960e+00  -3.5888704e-01   1.3077156e+00  -6.7290960e-01   6.6563229e-01   5.9538589e+00   4.0176663e-01  -9.6813370e-01   1.9580428e+00   2.4903415e+00   1.1843164e+00   1.3247263e-01
   1.5095272e+00   1.6935441e-01  -2.2177983e+00   1.9015712e+00  -7.2024041e-01  -1.5579051e+00  -2.3234499e+00  -3.7226277e-01  -2.0603772e+00  -8.6129690e-02   1.4843136e+00  -2.1906683e+00  -2.8431993e+00  -2.1806407e+00  -1.3404753e+00   2.0634991e+00   4.2974317e+00  -1.6182996e+00   2.9433627e+00   1.5371122e+00   3.7855558e-02  -5.9121386e-01   9.8630278e-01   3.1293531e+00   4.4043852e+00   5.8191222e-01   3.4458615e-02  -4.5952322e-03   2.2498020e+00   5.5642973e+00   4.3395923e+00   5.6230105e+00   8.7285543e-01   7.6348091e-01  -4.9126710e+00  -1.3175679e+00  -2.9674135e+00   1.1215840e+00  -1.0394374e+00  -1.0091841e+00   6.9546648e-01  -2.2184721e+00   3.3322218e+00   3.4505763e-02   2.5026532e+00   9.9874906e-01  -3.7981102e-01   6.6624363e-01   1.8021464e+00   4.6498600e-02   1.1421662e+00  -1.1575297e+00   3.1563402e+00  -1.6596796e+00   1.8035680e+00  -1.9890755e+00   2.6187879e+00   8.7245212e-01  -7.9839054e-01  -2.2798412e-01  -2.9931744e+00  -1.6028687e-01   7.0700872e-01  -7.2954053e-01  -5.9706465e+00  -2.9060333e+00  -4.1124171e+00  -4.2680429e+00   8.4979310e-03  -8.2415447e-01   3.1280068e+00  -5.0683294e-01   3.2060671e+00   2.3605476e+00   2.4822801e+00  -1.3748634e+00  -6.5830010e-01   2.0619554e+00   4.3976135e+00  -3.4672111e-02   8.1866847e-01  -8.9668106e-02   7.6555470e-01   5.2854453e+00  -1.2058933e-01  -1.8628816e+00   1.5846976e+00   1.8433605e+00   1.3436509e+00  -4.1995963e-02
   1.5719655e+00   2.6759736e-01  -1.9619070e+00   2.1572885e+00  -1.0120284e+00  -1.8265382e+00  -2.4302748e+00  -4.0962192e-01  -3.0183181e+00  -4.4722255e-01   9.6273493e-01  -2.8177185e+00  -3.3180833e+00  -3.0306053e+00  -1.7360497e+00   1.5816920e+00   4.3519079e+00  -1.9396903e+00   2.7486065e+00   1.2060547e+00   3.4498779e-01  -2.6232348e-01   1.0611759e+00   3.6351353e+00   5.4958297e+00   1.1617247e+00   5.8809279e-02   1.2650485e-01   2.0640911e+00   4.7222671e+00   3.9288657e+00   5.8662167e+00   2.4361070e-01  -1.3887111e-02  -5.0082635e+00  -1.1499836e+00  -2.7471811e+00   8.0906308e-01  -1.4101881e+00  -7.7288683e-01   5.2853303e-01  -1.9523100e+00   3.2411464e+00   2.1342230e-01   2.5927943e+00   1.0601887e+00  -3.5751068e-01   1.2277491e+00   1.8385251e+00   7.7741316e-03   9.9912090e-01  -7.5384766e-01   3.2339144e+00  -1.3529202e+00   2.0025719e+00  -1.7947298e+00   2.5515159e+00   9.3001858e-01  -1.0500396e+00  -6.7572183e-01  -3.3608892e+00  -5.9313944e-01   3.0115586e-01  -1.2428976e+00  -5.6056202e+00  -3.1786741e+00  -4.1659255e+00  -4.5340444e+00   8.2372943e-02  -9.2453020e-01   3.3347608e+00   5.5070685e-01   2.9735529e+00   2.1241260e+00   2.4675144e+00  -2.6089198e-01   1.3385963e-02   2.6349462e+00   4.2207374e+00  -1.0409548e-01   6.2787186e-01  -2.0352029e-01   6.5287006e-01   4.8207767e+00  -1.5282188e-01  -2.0020121e+00   1.8131317e+00   1.7534844e+00   1.5530837e+00  -8.2769090e-02
   1.2865361e+00   7.1076524e-01  -2.0833771e+00   2.2933082e+00  -1.1744798e+00  -1.7527306e+00  -2.7195057e+00   2.6785110e-01  -2.7738529e+00  -2.5186571e-01   7.2294174e-01  -2.3373857e+00  -3.8748403e+00  -3.1021422e+00  -2.4183091e+00   1.4609068e+00   4.2720982e+00  -1.1456656e+00   2.4971906e+00   6.9913041e-01   1.8128526e-01   3.8008798e-01   6.9865268e-01   4.0290953e+00   4.2629015e+00   2.3853888e+00  -1.9201716e-01   5.4184288e-01   2.3650679e+00   2.9731268e+00   2.7790653e+00   6.3576506e+00  -1.8796040e-01  -3.2593690e-01  -5.1134626e+00  -8.3104885e-01  -2.7748886e+00   1.2797574e-01  -2.5136197e+00  -6.6502404e-01  -1.3739304e+00  -1.6679368e-01   2.8649646e+00  -6.1527155e-01   2.1831359e+00  -1.0804650e-01  -9.6723284e-01   7.4627366e-01   1.5067714e+00  -5.4084259e-01   7.8891434e-01  -4.9576797e-01   3.1881893e+00  -8.2802581e-01   1.3289531e+00  -1.5332409e+00   2.7753728e+00   1.2785544e+00  -1.6987861e+00  -9.2288427e-01  -3.1361327e+00  -1.7197756e-01   3.0328539e-01  -6.5143713e-01  -5.9719247e+00  -2.2128035e+00  -5.1384611e+00  -5.4937738e+00  -3.0798528e-01  -1.0630379e+00   2.5844592e+00   2.8522351e+00   1.8657987e+00   1.5002436e+00   8.3531611e-01   1.8509193e+00   1.1763402e+00   3.4506548e+00   3.4159740e+00   2.6849249e-01   7.9731297e-03   3.3153375e-01   2.4003452e-01   4.6762326e+00  -2.3515332e-01  -1.6921511e+00   1.3989855e+00   1.5572248e+00   2.0089311e+00  -2.5991542e-01
   1.4589778e+00   6.5140747e-01  -1.6016984e+00   1.8264446e+00  -7.7185487e-01  -1.6188130e+00  -2.8552940e+00  -4.8451149e-01  -2.6372960e+00  -1.1560483e+00   1.5076249e-01  -2.7551527e+00  -4.1693633e+00  -4.1889548e+00  -1.8222545e+00   9.5206191e-01   3.6126946e+00  -8.7852443e-01   2.1833605e+00   5.0238918e-01  -1.1849304e-02   3.3989969e-01   1.1531665e+00   4.8246533e+00   4.0311758e+00   3.6031151e+00  -5.3925440e-02   6.6035160e-01   2.5124067e+00   1.4542646e+00   2.8701063e+00   7.0685471e+00  -7.4599792e-01  -9.3869591e-01  -3.3597330e+00   6.1630474e-01  -2.4663912e+00  -1.1615834e-01  -2.3578551e+00  -4.5588919e-01  -1.7550408e+00   8.2964841e-01   2.9613809e+00  -5.2730667e-01   1.8625867e+00  -2.8604383e-01  -7.9645631e-01   7.7799469e-01   1.3322446e+00  -1.1595607e+00   5.1803163e-01   5.4851629e-02   2.1346484e+00   1.9627090e-01   6.0083881e-01  -1.1279604e+00   2.6805967e+00   1.2255568e+00  -1.9594088e+00  -2.1507686e+00  -3.1141158e+00  -7.0057274e-01  -1.9681554e-01  -5.3495665e-01  -4.5339183e+00  -2.2012141e+00  -4.8470186e+00  -5.6741055e+00  -2.7364572e-01  -8.6693930e-01   2.3208136e+00   3.3888563e+00   1.7512552e+00   1.6344475e+00   1.8086661e-01   2.6711507e+00   2.2058311e+00   3.0985420e+00   2.9283057e+00  -2.4552724e-01  -5.4397422e-01   4.1721881e-01   9.5557184e-02   4.2870942e+00  -1.9404788e-01  -1.3303496e+00   1.6642717e+00   1.1782173e+00   2.1520281e+00  -4.1308263e-01
   1.2870195e+00   3.7429093e-01  -1.2279618e+00   1.7173356e+00  -8.8436123e-01  -1.8250466e+00  -2.5221838e+00  -6.4492565e-01  -2.9905434e+00  -1.3221113e+00   1.7850536e-01  -3.0187950e+00  -3.9545718e+00  -4.4446105e+00  -2.2327773e+00  -8.9932966e-03   3.8543056e+00  -1.1416467e+00   1.8785308e+00  -1.7933568e-01   1.9956155e-01   5.0122983e-01   7.8227998e-01   4.2533971e+00   4.5515580e+00   2.9358678e+00   8.2836402e-02   5.3780657e-01   2.2598325e+00   1.0377946e+00   2.1499523e+00   6.2779049e+00  -9.8281571e-01  -1.1035907e+00  -3.6254591e+00   6.8404905e-01  -1.8195097e+00  -9.7782473e-02  -1.9282862e+00  -4.4431794e-01  -7.6823707e-01   4.0978248e-01   2.7899293e+00  -2.3204192e-02   1.7257060e+00   2.7411403e-01  -6.0326617e-01   1.3673815e+00   9.6133318e-01  -7.9745897e-01   1.6576246e-01   6.9892672e-01   1.9153442e+00  -1.4341911e-02   9.0776232e-01  -8.2575756e-01   2.4349365e+00   8.9989181e-01  -1.9261659e+00  -2.1322425e+00  -3.0824476e+00  -1.1058948e+00  -3.7287546e-01  -9.4402800e-01  -3.7964363e+00  -2.6315422e+00  -4.1464105e+00  -5.0445822e+00  -1.0441298e-01  -9.3485497e-01   1.9077962e+00   3.2438294e+00   1.2708283e+00   1.4483019e+00   3.0280819e-02   2.6755472e+00   2.9640947e+00   3.5206082e+00   2.8829850e+00  -1.6360584e-02  -6.1579322e-01   4.8745374e-01   3.5172789e-01   2.9170440e+00  -3.9615265e-01  -2.0048934e+00   1.3939544e+00   7.6969271e-01   1.9630453e+00  -2.8122378e-01
   8.9259694e-01   6.5693971e-01  -1.3762784e+00   1.6626147e+00  -1.0910782e+00  -1.5567698e+00  -2.5516179e+00   6.9211479e-02  -2.6314595e+00  -6.6990498e-01   5.7925931e-02  -2.3234175e+00  -3.9968166e+00  -3.8146479e+00  -2.9342499e+00  -1.6793024e-01   3.8136683e+00  -5.3941542e-01   1.4516833e+00  -6.3928308e-01   2.1589782e-01   1.1035631e+00   7.5864820e-02   3.8921186e+00   3.0307969e+00   3.7506210e+00  -2.8724011e-01   8.0125199e-01   2.3073651e+00  -1.9215551e-01   1.0211106e+00   6.1701435e+00  -1.3740018e+00  -9.5210327e-01  -3.7295441e+00   8.7507757e-01  -1.7877817e+00  -6.8315452e-01  -2.9169586e+00  -5.2246514e-01  -2.3476996e+00   2.0029160e+00   2.2643644e+00  -6.5856129e-01   1.3871281e+00  -6.8921898e-01  -6.8455153e-01   9.2630587e-01   7.0514323e-01  -1.1381564e+00   6.6245624e-02   1.0017162e+00   1.9069963e+00   4.7095697e-01   4.8748388e-01  -5.8564873e-01   2.4549408e+00   1.0549501e+00  -2.0409202e+00  -1.9645567e+00  -2.3717034e+00  -3.7827390e-01  -3.7766999e-01  -4.7415206e-01  -4.0901564e+00  -1.4241917e+00  -4.6034829e+00  -5.2939927e+00  -5.0515888e-01  -8.6233145e-01   1.2607487e+00   4.7102166e+00   1.7710694e-01   9.3525792e-01  -8.4210727e-01   4.3650268e+00   3.3370722e+00   3.7492030e+00   2.4206857e+00   2.2590878e-01  -1.0171584e+00   9.7459818e-01  -3.7153811e-02   2.2868175e+00  -6.1592137e-01  -1.8960075e+00   8.8514725e-01   4.5192415e-01   2.1194886e+00  -4.3249400e-01
   8.0004160e-01   8.0189406e-01  -1.1146915e+00   1.6462235e+00  -1.0177639e+00  -1.1589333e+00  -2.5603003e+00  -1.2116661e-01  -2.2842099e+00  -9.0934873e-01  -5.4824656e-01  -2.2241411e+00  -3.8370686e+00  -4.0185340e+00  -2.5566565e+00  -3.5824751e-01   3.0513759e+00  -4.5044775e-01   8.1616071e-01  -7.2576561e-01   3.1604678e-01   1.2581117e+00   4.7262642e-01   4.2628356e+00   2.5677127e+00   4.1395886e+00  -3.9295671e-01   9.2656255e-01   1.7329124e+00  -9.1889116e-01   7.6599853e-01   5.8469806e+00  -2.0153296e+00  -1.5139604e+00  -3.0008397e+00   1.4219598e+00  -1.5112644e+00  -7.5277918e-01  -3.1123486e+00  -3.4546427e-01  -3.0348481e+00   2.4512044e+00   2.0291360e+00  -5.8647455e-01   9.6409671e-01  -7.6685578e-01  -4.8208591e-01   8.4750195e-01   6.3953305e-01  -1.2457011e+00   1.3158684e-01   9.0354654e-01   1.5694244e+00   1.0590469e+00   2.8563691e-01  -4.6936426e-01   2.0487670e+00   1.1238201e+00  -2.3821416e+00  -2.1217237e+00  -2.2046089e+00  -3.1382662e-01  -1.5181795e+00  -4.1197615e-01  -3.9216207e+00  -1.2490281e+00  -4.5726072e+00  -4.8203070e+00  -5.3402697e-01  -4.5950662e-01   8.0030691e-01   4.7376925e+00  -4.8718597e-01   5.7934584e-01  -1.1512220e+00   4.2666212e+00   3.6264157e+00   3.4288020e+00   1.6608412e+00   3.4419578e-01  -1.4946912e+00   9.9254060e-01  -4.0579904e-01   1.8345553e+00  -6.2835110e-01  -1.6189297e+00   6.8765131e-01   3.9002066e-01   2.0302393e+00  -3.0733451e-01
   7.6762426e-01   5.3598839e-01  -5.1355339e-01   1.2592408e+00  -9.5945208e-01  -1.0823724e+00  -2.0416483e+00  -3.3673312e-01  -2.7341872e+00  -9.2725010e-01  -3.1461885e-01  -2.3637958e+00  -3.2912315e+00  -3.9652023e+00  -2.5237688e+00  -1.0169189e+00   3.5537641e+00  -4.0175346e-01   4.9064746e-01  -1.1657339e+00   6.5464045e-01   1.2433014e+00   1.5346060e-01   3.2043297e+00   3.3026319e+00   3.4420425e+00  -2.4151105e-01   8.1247960e-01   1.6143441e+00  -6.6614862e-01   2.4120016e-01   4.4658956e+00  -2.2546221e+00  -1.8239289e+00  -3.0718248e+00   1.0574623e+00  -7.8649623e-01  -4.8882016e-01  -2.3843603e+00  -2.7014862e-01  -1.9811397e+00   2.1920144e+00   1.4617372e+00  -3.6694104e-01   6.5370770e-01  -5.6395051e-01  -3.3010117e-01   1.2279588e+00   3.8075669e-01  -1.0509637e+00  -3.0372098e-02   1.3744939e+00   1.2309886e+00   1.1781524e+00   4.9532235e-01  -3.6530158e-01   1.9970606e+00   9.1407279e-01  -1.8943968e+00  -2.0305270e+00  -1.8758379e+00  -6.2447836e-01  -1.1602530e+00  -8.7624171e-01  -2.6356345e+00  -1.5386833e+00  -3.5031962e+00  -4.0357364e+00  -3.0374309e-01  -3.1542192e-01   9.3728601e-01   3.9242971e+00  -3.9280335e-01   7.3653035e-01  -5.7597656e-01   4.1167694e+00   3.5004352e+00   2.9880307e+00   1.9166021e+00   1.2848602e+00  -8.9225521e-01   1.2280739e+00  -2.4803890e-04   8.3292050e-01  -4.6878699e-01  -2.0092218e+00   9.3661481e-01   3.6697700e-02   1.8047583e+00  -2.4023970e-01
   6.8290576e-01   6.1803531e-01  -2.4302151e-01   8.6405337e-01  -4.6604167e-01  -4.4695447e-01  -1.8496438e+00  -1.2700300e-01  -1.7033551e+00  -7.0985462e-01   9.4899337e-02  -1.7444242e+00  -2.9870676e+00  -3.6980726e+00  -2.2005404e+00  -1.2737673e+00   3.7005391e+00   4.2566406e-01   5.1515432e-01  -1.1415256e+00   2.5987862e-01   1.3217971e+00  -3.4521121e-01   2.5336791e+00   1.6212658e+00   3.2541202e+00  -3.3220262e-01   7.7569723e-01   2.1739215e+00  -6.7479453e-01  -3.5464590e-02   4.3282079e+00  -2.0842691e+00  -1.2687118e+00  -3.2986042e+00   1.1796084e+00  -7.0297454e-01  -6.6624211e-01  -2.4289116e+00  -6.8205914e-01  -2.1824020e+00   2.5644101e+00   1.0808390e+00  -7.2329204e-01   2.0239223e-01  -1.0992544e+00  -2.8564091e-01   5.1831831e-01   2.0545183e-01  -1.3509176e+00   2.1136399e-02   1.3702413e+00   7.0889061e-01   1.5128537e+00   5.9796134e-02  -3.5274433e-01   1.9994662e+00   8.9767481e-01  -1.6140376e+00  -1.9946565e+00  -1.2721845e+00  -2.5996044e-01  -7.0375769e-01  -2.0964060e-01  -2.9567124e+00  -1.2680679e+00  -3.4767603e+00  -3.8809754e+00  -3.8480953e-01  -1.8414679e-01  -7.8112671e-02   3.5441804e+00  -4.7297395e-01   1.0090467e+00  -1.0499688e+00   4.3767751e+00   3.5931397e+00   1.9354858e+00   1.9132224e+00   1.6759259e+00  -1.0966760e+00   1.9228219e+00  -9.0599559e-02   2.6557286e-01  -7.3630986e-01  -2.2107290e+00   5.3891801e-01  -6.9055848e-01   1.5836824e+00  -3.9650384e-01
   4.4854793e-01   6.3867438e-01  -2.3574745e-01   5.1082161e-01  -1.0076426e-01  -2.1855904e-01  -1.6342149e+00   3.4623957e-01  -8.0011107e-01  -4.6814440e-01   5.6460072e-01  -9.6026149e-01  -2.7377090e+00  -3.3350124e+00  -2.5300350e+00  -1.6099776e+00   3.8691929e+00   1.6041444e+00   2.9780386e-01  -1.4609412e+00  -9.7094620e-02   1.3744682e+00  -1.3489490e+00   1.8045604e+00  -3.7141224e-01   3.1018223e+00  -5.0465973e-01   8.1054301e-01   2.8276588e+00  -7.5109679e-01  -1.0056901e+00   4.1544540e+00  -1.9745583e+00  -1.2531402e+00  -4.2500336e+00   5.0742852e-01  -7.4995446e-01  -4.9243317e-01  -2.8453695e+00  -1.2386679e+00  -2.4306009e+00   3.5210001e+00   4.4969400e-01  -1.6819573e+00  -1.2277611e-01  -2.1234970e+00  -4.4481937e-01  -4.6634739e-01   2.0468541e-01  -1.5134868e+00   4.9581248e-01   1.2695157e+00   4.3116438e-01   2.4347917e+00  -1.6063928e-01  -2.6239928e-01   2.2068551e+00   1.0505764e+00  -1.1424281e+00  -1.8103938e+00  -2.5552480e-01   1.8353227e-01  -5.3579195e-01   4.9722668e-01  -4.0844359e+00  -8.0159048e-01  -3.5682070e+00  -4.3180089e+00  -4.3235901e-01   2.9013207e-03  -1.2328771e+00   3.4034406e+00  -1.0301102e+00   1.5710736e+00  -1.9510877e+00   5.2035278e+00   3.4886543e+00   1.1841187e+00   1.6609590e+00   2.6461370e+00  -1.5111224e+00   3.3580127e+00  -7.0861949e-02  -9.9063607e-02  -1.1085664e+00  -2.1597339e+00  -3.2905503e-01  -1.4435756e+00   1.5765134e+00  -2.2556826e-01
   3.2193433e-01   3.7782204e-01   9.2996960e-02   5.7286614e-01  -2.3555161e-01   1.0917254e-01  -9.8623284e-01   5.1853337e-01  -3.7821456e-01  -1.7459270e-02   7.4136586e-01  -7.4076144e-01  -2.0037312e+00  -2.6855302e+00  -2.3743965e+00  -2.0133277e+00   3.7296213e+00   1.3268279e+00  -1.2261407e-01  -1.3622150e+00   2.7153864e-01   1.3616256e+00  -1.4123505e+00   5.3814040e-01  -3.5080817e-01   2.0087528e+00  -4.6733766e-01   5.7690987e-01   1.8497999e+00  -2.6333234e-01  -1.1511523e+00   1.9902234e+00  -2.0329802e+00  -1.0436087e+00  -4.3626981e+00  -1.8166754e-01  -3.0473937e-01  -1.8594584e-01  -2.6718970e+00  -1.3531041e+00  -2.2301164e+00   2.7531455e+00  -1.5198450e-01  -1.1970919e+00  -2.2226068e-01  -1.5589044e+00  -1.5635105e-01  -2.4107887e-01   1.5412846e-01  -6.6151057e-01   7.3312228e-01   1.5524106e+00   6.5048228e-01   2.5878552e+00   3.2205325e-01  -1.6046387e-01   1.8578949e+00   7.4781402e-01  -8.6054855e-01  -1.1086894e+00   1.7476335e-01   2.5952646e-01  -6.3928070e-01   1.2861924e-01  -3.7220844e+00  -9.1396429e-01  -2.9329903e+00  -3.1258452e+00  -3.0686175e-01   2.1821711e-01  -1.0507717e+00   2.1234945e+00  -1.4177120e+00   1.0211217e+00  -6.7856547e-01   4.0447959e+00   2.6586666e+00   5.7578234e-01   1.4684606e+00   3.1796582e+00  -1.2544110e+00   3.3529188e+00   1.3545872e-01  -1.1135045e+00  -1.2196580e+00  -2.6196106e+00  -7.6201797e-01  -1.3790436e+00   1.0766257e+00  -2.0032900e-02
   1.9551630e-01   2.5429191e-01   6.5066416e-01  -1.0383450e-01   1.4302641e-01   6.5401170e-01  -2.3783354e-01   3.6817143e-01   4.2406184e-01   3.3512154e-01   1.0657511e+00  -4.1779914e-01  -1.1327411e+00  -2.0047686e+00  -1.5015463e+00  -1.9616728e+00   3.7066274e+00   1.4255762e+00  -1.8506045e-01  -1.2768790e+00   2.4228882e-01   1.2171855e+00  -1.2285116e+00  -6.4362103e-01  -5.1271365e-01   8.7668888e-01  -2.2300642e-01   4.4433964e-01   1.8196636e+00   5.1529548e-01  -9.5153981e-01   6.0208672e-01  -1.8745607e+00  -7.9689725e-01  -3.8791663e+00  -3.9424504e-01   1.2722706e-01   9.1034392e-02  -1.8625150e+00  -1.2642178e+00  -1.6551505e+00   2.1392487e+00  -7.4121625e-01  -9.6767260e-01  -8.5493375e-01  -1.4840767e+00  -1.5791393e-01  -2.3052842e-01  -2.6939195e-01  -7.3014485e-01   3.2681799e-01   1.6196045e+00  -1.3664847e-02   2.0056908e+00  -9.5116246e-02  -2.5714049e-01   1.4190147e+00   4.5601835e-01  -4.6991406e-01  -8.1105697e-01   6.7462849e-01   3.6617516e-01   3.5760420e-01   7.5213580e-02  -1.6258583e+00  -3.2720248e-01  -1.8143872e+00  -1.9111034e+00  -8.3640709e-02   3.5283562e-01  -8.8073720e-01   7.1869294e-01  -7.4125057e-01   1.0896684e+00   4.0133039e-01   3.0300845e+00   1.9832045e+00  -6.8978824e-01   1.6311450e+00   3.8207205e+00  -6.6815194e-01   3.1437600e+00   2.3145751e-01  -1.7978436e+00  -9.7774847e-01  -2.5809971e+00  -3.1703327e-01  -1.7194576e+00   5.8569546e-01  -1.4270581e-01
   6.7824864e-02   3.1935962e-01   9.4035060e-01  -4.0786806e-02   4.1018790e-01   1.0845138e+00   8.2656477e-02   5.5213981e-01   9.7788867e-01   3.8962132e-01   1.0892305e+00   2.3199602e-01  -4.8042338e-01  -1.5274376e+00  -8.4936611e-01  -1.7394548e+00   2.9402427e+00   1.6247870e+00  -4.5766503e-01  -8.5726427e-01   2.2749888e-01   1.0330538e+00  -8.6791499e-01  -1.0509838e+00  -1.1877311e+00   2.7154833e-03  -1.9396866e-01   3.6457705e-01   1.1521284e+00   7.0711770e-01  -8.1975484e-01  -6.3927074e-01  -1.9712747e+00  -1.0875900e+00  -3.6166319e+00  -9.7022604e-01   1.6686025e-01   4.0067685e-01  -1.6696984e+00  -1.1249950e+00  -1.6592040e+00   1.5855690e+00  -1.1207341e+00  -9.1285124e-01  -1.2827178e+00  -1.4876280e+00  -2.4481604e-01  -4.1979863e-01  -2.1231655e-01  -2.2533265e-01   6.2576715e-01   1.6257569e+00  -9.4908347e-02   2.3660019e+00  -7.3837248e-02  -1.3642040e-01   1.0898074e+00   3.8731601e-01  -6.3598634e-01  -4.3142005e-01   7.3061495e-01   4.8187122e-01   9.5852776e-02   1.7675490e-01  -1.6085627e+00  -6.8223584e-02  -1.7880693e+00  -1.3503306e+00  -5.6644992e-02   5.5376381e-01  -8.8888864e-01  -1.5893247e-01  -1.0279180e+00   6.4815301e-01   7.7203983e-01   1.9409110e+00   1.0795146e+00  -1.5027487e+00   9.8429580e-01   4.3108008e+00  -6.4995440e-01   3.1372235e+00   2.8494102e-01  -1.8774166e+00  -9.6024623e-01  -2.2635345e+00  -5.4401070e-01  -1.5266057e+00   3.0462522e-01   1.3899658e-01
  -1.2900894e-01   3.0609503e-01   9.3236472e-01  -4.7074183e-01   7.9958475e-01   1.4091764e+00   6.0594806e-01   1.1711138e+00   1.8866487e+00   1.2546599e+00   1.7972291e+00   9.6969511e-01  -7.0732391e-02  -5.2713077e-01  -9.6647748e-01  -1.8538716e+00   3.4985314e+00   2.4355047e+00  -2.2784607e-01  -1.0256173e+00  -1.3653515e-01   8.8876263e-01  -1.8386808e+00  -2.6111954e+00  -2.8619661e+00  -9.8128130e-01  -1.2738463e-01   2.7586497e-01   1.9002627e+00   1.4902972e+00  -1.2072087e+00  -1.2571160e+00  -1.1908768e+00  -5.5072161e-01  -4.6537669e+00  -2.3166541e+00   9.8020265e-02   7.1979621e-01  -1.4678903e+00  -1.2783720e+00  -1.4186803e+00   1.5390828e+00  -1.4799178e+00  -1.4476247e+00  -1.3260796e+00  -2.0908250e+00  -5.5442359e-01  -9.8384396e-01  -2.7749621e-01  -1.5462288e-01   8.0658510e-01   1.5162387e+00  -3.0081659e-01   2.2906798e+00  -9.5906967e-02  -5.0466993e-02   1.3774075e+00   4.8108579e-01  -1.4204789e-01   2.5345948e-01   1.3931324e+00   9.9630737e-01   1.3264110e+00   7.3877627e-01  -2.0459249e+00   4.4876703e-01  -1.5467136e+00  -1.3350680e+00   4.4967766e-03   6.4029213e-01  -1.5498770e+00  -1.0186433e+00  -1.1035308e+00   8.3973275e-01   5.5002544e-01   1.7756673e+00   6.0029254e-01  -2.1229171e+00   1.1602168e+00   5.4116605e+00  -3.6765118e-01   3.9614669e+00   5.8199645e-01  -2.2779883e+00  -1.1381053e+00  -2.4935884e+00  -1.0395480e+00  -2.0297736e+00   1.0603211e-01   1.9154068e-01
  -1.8769351e-01   1.4390951e-02   1.2665848e+00  -7.8691533e-01   1.1173600e+00   1.5962483e+00   1.1005368e+00   8.5153251e-01   2.5866632e+00   1.2101830e+00   1.7300768e+00   7.9324902e-01   2.7260684e-01  -5.1289615e-01  -3.7301001e-01  -2.0306631e+00   2.9435419e+00   1.9695443e+00  -4.9083654e-01  -7.6839701e-01  -1.6757163e-01   4.7679218e-01  -1.5334774e+00  -2.9250929e+00  -2.6045854e+00  -1.2608484e+00   3.2760130e-02   8.8199489e-02   1.6330538e+00   1.9181809e+00  -6.2161967e-01  -1.8359616e+00  -1.2736084e+00  -4.7139134e-01  -3.9619876e+00  -2.1281244e+00   1.3149710e-01   9.2233412e-01  -1.0319789e+00  -1.7186392e+00  -8.6433217e-01   9.2054555e-01  -1.7791165e+00  -1.2703379e+00  -1.4469346e+00  -1.7737934e+00  -2.8655702e-01  -1.1924859e+00  -3.1081855e-01   9.7342932e-03   9.5236949e-01   1.4928458e+00  -5.1170629e-01   2.3163676e+00  -7.3108738e-02  -1.1888985e-01   1.0392285e+00   1.1764639e-01   5.8662232e-01   3.8550378e-01   2.1507996e+00   1.0260836e+00   1.6381640e+00   5.9765668e-01  -9.3303259e-01   4.5371161e-01  -4.8342758e-01  -3.4407086e-01   3.0348073e-01   9.0577016e-01  -1.2901976e+00  -2.5133859e+00  -3.9124861e-01   1.1235801e+00   1.8061313e+00   7.5744750e-01  -4.0262151e-01  -3.3654485e+00   1.3844972e+00   4.7604545e+00  -1.8428480e-01   3.7082003e+00   5.9112304e-01  -2.7377109e+00  -1.0050084e+00  -2.4470053e+00  -1.0264732e+00  -2.1713622e+00  -1.3076012e-01   3.0915060e-01
  -3.5144779e-01  -3.9859180e-01   1.2656909e+00  -9.8683895e-01   9.2182547e-01   1.3855690e+00   1.8354727e+00   8.3250637e-01   3.1220348e+00   1.8624554e+00   1.7699846e+00   6.4773286e-01   8.8929663e-01   3.1178915e-01  -2.6709396e-01  -2.2485866e+00   2.8151925e+00   1.1030194e+00  -7.0040646e-01  -8.2651308e-01   1.1781718e-01   2.3094981e-01  -1.5277544e+00  -3.9514585e+00  -2.0486983e+00  -2.4800026e+00   2.2304235e-01  -2.6075311e-01   9.7570861e-01   2.5909335e+00  -4.5100759e-01  -3.2643491e+00  -9.6787167e-01  -7.1813688e-02  -3.7419500e+00  -2.7796149e+00   3.5121060e-01   1.3551192e+00  -5.6222911e-01  -1.8160179e+00  -7.7493123e-02  -1.8793238e-01  -1.8217615e+00  -6.3299331e-01  -1.2216373e+00  -9.3859584e-01   8.0975024e-02  -6.8757788e-01  -4.5180372e-01   7.9786404e-01   7.7450666e-01   1.7948697e+00  -3.9905696e-01   1.5002689e+00   2.8378075e-01  -1.1918176e-01   6.3584043e-01  -3.1136671e-01   1.0287042e+00   1.0633560e+00   2.6087016e+00   1.0539271e+00   2.0801151e+00   1.5313958e-02   4.3528655e-01   7.8316460e-01   7.4737160e-01   9.6369305e-01   6.3968026e-01   1.0242517e+00  -6.6024696e-01  -4.0276721e+00  -2.6006959e-01   6.5123465e-01   3.3988411e+00  -5.9422071e-01  -1.4489324e+00  -3.5241678e+00   1.7074711e+00   4.5409621e+00   2.3900601e-01   3.0993211e+00   7.8700899e-01  -3.7165600e+00  -9.5682956e-01  -2.6909795e+00  -1.1617545e+00  -2.0492094e+00  -5.9311033e-01   5.4659138e-01
  -5.6627665e-01  -5.8277557e-02   1.2270895e+00  -1.1008514e+00   1.0820667e+00   1.7554740e+00   2.1494067e+00   1.5598291e+00   3.7064059e+00   2.6960803e+00   1.9650985e+00   1.3037162e+00   1.0915549e+00   1.2439958e+00  -1.1313067e-01  -1.7006974e+00   2.7696172e+00   1.3703986e+00  -5.7089582e-01  -7.0100110e-01  -1.2540077e-01   2.3058418e-01  -1.6433209e+00  -4.5900431e+00  -2.8056214e+00  -2.8278168e+00   3.0419798e-01  -1.0835922e-01   1.2545678e+00   2.8397133e+00  -5.4263041e-01  -3.5398932e+00  -6.6105071e-01   4.2375307e-02  -3.9548803e+00  -3.5646934e+00   7.2994176e-02   1.1652589e+00  -6.2646863e-01  -1.7127803e+00  -5.7969335e-01  -2.4209548e-01  -2.1575979e+00  -1.0927341e+00  -1.4535041e+00  -1.6126479e+00  -4.2625957e-01  -1.0382807e+00  -6.4811241e-01   6.1325302e-01   6.0332795e-01   1.5185347e+00  -4.1696462e-01   9.1345724e-01  -3.8157608e-03  -1.9567522e-01   6.8298715e-01  -1.4189524e-01   1.0459174e+00   1.6403238e+00   2.9432934e+00   1.7068878e+00   3.2622148e+00   4.3109528e-01   8.6664806e-01   1.7652838e+00   6.8987629e-01   9.8759249e-01   6.0212096e-01   9.4962788e-01  -6.4054315e-01  -3.9660743e+00  -4.5448765e-02   2.5975111e-01   3.3836457e+00  -5.6053919e-01  -2.0456932e+00  -3.8339913e+00   1.6175933e+00   4.8726484e+00   6.7749078e-01   2.9061407e+00   6.4233570e-01  -3.5739524e+00  -6.7116157e-01  -2.3454646e+00  -9.5641184e-01  -2.0728247e+00  -5.5876721e-01   4.4649115e-01
  -3.9230572e-01  -2.0662192e-01   1.5875950e+00  -1.0608558e+00   1.1737313e+00   1.8053305e+00   2.3886310e+00   9.9998233e-01   3.9114325e+00   2.1981873e+00   1.4238550e+00   7.5345590e-01   1.1586300e+00   7.8955677e-01   9.7655861e-01  -1.5306381e+00   1.6754278e+00   3.9280398e-01  -8.3145955e-01  -4.9270013e-02  -1.9739751e-02  -2.4666637e-01  -4.2883371e-01  -3.9982999e+00  -1.6090563e+00  -2.7605148e+00   5.5391578e-01  -2.8980062e-01   4.0196752e-01   2.7770399e+00   6.0607975e-01  -3.9844860e+00  -9.8610231e-01  -1.7737383e-01  -2.3627297e+00  -2.8764846e+00   6.8378492e-02   1.1701431e+00  -2.0580071e-01  -1.7907278e+00  -3.6275850e-01  -1.2087523e+00  -2.1164682e+00  -4.3817542e-01  -1.5001711e+00  -8.4624660e-01  -1.7022355e-01  -7.2068785e-01  -6.7336467e-01   8.7855326e-01   5.2985570e-01   1.5566302e+00  -5.2436591e-01   8.0392781e-01  -9.2375582e-02  -2.8686621e-01   2.2795550e-01  -4.4216532e-01   1.1395710e+00   1.4264911e+00   2.9031043e+00   1.4171446e+00   3.1367597e+00  -9.9245094e-03   2.4793807e+00   1.4867465e+00   1.4187528e+00   1.9930927e+00   8.9494211e-01   1.1055846e+00   3.3408441e-01  -4.9902629e+00   7.8624080e-01  -6.6455915e-02   4.9430684e+00  -1.7800901e+00  -2.9014496e+00  -4.5079565e+00   1.4924814e+00   3.6172854e+00   9.1866325e-01   1.7749276e+00   5.0314514e-01  -3.5553502e+00  -2.3708441e-01  -1.9426454e+00  -4.2202573e-01  -1.6753408e+00  -7.0957470e-01   5.0208652e-01
  -3.8906106e-01  -5.5226459e-01   1.7478874e+00  -1.4113580e+00   1.1887068e+00   1.3129877e+00   2.9040160e+00   6.2607881e-01   3.8762735e+00   2.1972848e+00   1.4403454e+00   1.5418385e-01   1.3200680e+00   7.4931290e-01   1.1711509e+00  -1.8039406e+00   1.7446347e+00  -4.2345749e-01  -7.9314268e-01  -2.7849467e-01   2.8401037e-02  -7.1886699e-01  -2.6815230e-01  -4.3352929e+00  -2.5546723e-01  -3.5867328e+00   9.5063461e-01  -5.4041652e-01   4.2458435e-01   3.1778533e+00   8.8597628e-01  -4.3021744e+00  -6.6014476e-01  -1.6301293e-01  -1.9964227e+00  -3.0560297e+00   3.1236246e-01   1.4440069e+00   7.6027177e-01  -1.8672043e+00   1.1589289e+00  -2.3388488e+00  -1.9171316e+00   1.9589066e-02  -1.3829822e+00  -1.4860678e-01  -1.2500914e-01  -1.6946061e-01  -1.0335266e+00   1.1231038e+00   7.4160754e-03   1.7483818e+00  -7.7922351e-01  -3.0250606e-01   2.0067504e-02  -3.8126282e-01   8.9426386e-02  -7.5174586e-01   1.5709945e+00   1.5442140e+00   3.0414941e+00   1.0647799e+00   4.0073896e+00  -5.2585186e-01   4.3682216e+00   1.3131634e+00   2.7846123e+00   2.8536370e+00   1.3734216e+00   1.0322416e+00   9.5056884e-01  -6.0531896e+00   1.6088954e+00  -3.1886841e-03   5.7964578e+00  -2.5982761e+00  -3.2414940e+00  -4.2847416e+00   2.0547481e+00   3.1646128e+00   1.5931498e+00   1.0672627e+00   7.7438370e-01  -4.1745095e+00   1.6533207e-01  -1.9988131e+00   2.8698320e-02  -1.7573911e+00  -8.4196523e-01   6.4910982e-01
  -3.6068870e-01  -5.1943660e-01   1.8103117e+00  -1.3418953e+00   1.0241822e+00   1.0447121e+00   3.0392893e+00   5.5284252e-01   3.6818185e+00   2.1491778e+00   1.0916114e+00  -3.1985547e-01   1.1955976e+00   5.6915825e-01   1.4566373e+00  -1.5850467e+00   1.4322480e+00  -1.2889292e+00  -9.1632659e-01  -1.1939355e-01   1.6074028e-01  -9.1782508e-01   2.6793754e-01  -3.8139626e+00   1.1951552e+00  -3.3891755e+00   1.1032160e+00  -5.7805772e-01   1.5317072e-01   3.0899618e+00   1.2146501e+00  -4.1189035e+00  -9.1080564e-01  -3.6879572e-01  -1.3993755e+00  -2.7442625e+00   2.1391621e-01   1.1714243e+00   8.9812440e-01  -2.0833990e+00   1.5323745e+00  -2.9125216e+00  -1.9143317e+00   2.2409310e-01  -1.3464480e+00   1.6531092e-01  -4.7319662e-02   1.3572267e-01  -1.2119606e+00   1.1168715e+00  -3.2494720e-01   1.6985312e+00  -6.5119224e-01  -1.0388277e+00  -2.8285305e-02  -6.5507018e-01  -1.3609870e-01  -8.8521197e-01   1.8165944e+00   1.5372243e+00   3.1322405e+00   1.0211299e+00   4.4543356e+00  -9.6496590e-01   5.6637818e+00   1.3756165e+00   3.3998992e+00   3.3620436e+00   1.5996986e+00   9.2423523e-01   1.7582057e+00  -6.1455302e+00   2.4058420e+00  -1.8962784e-01   6.6967012e+00  -2.6300828e+00  -3.7818506e+00  -4.2495415e+00   2.3775362e+00   2.1298561e+00   2.0642102e+00   8.5252525e-02   5.6481697e-01  -4.1529539e+00   6.5230556e-01  -1.6691806e+00   6.8465295e-01  -1.6135389e+00  -7.5757694e-01   6.0885322e-01
  -4.8723646e-01  -5.7210939e-01   1.3740303e+00  -1.3334977e+00   6.3337144e-01   5.5991691e-01   3.1526323e+00   6.6137051e-01   3.8080274e+00   2.4273107e+00   5.8751546e-01  -5.8327978e-01   1.0884103e+00   9.3971123e-01   1.2309038e+00  -1.4844720e+00   7.6158359e-01  -2.0090539e+00  -1.0554718e+00  -2.5717706e-01   2.5281022e-01  -8.8722288e-01   3.1837410e-01  -3.6099654e+00   1.3412319e+00  -2.9910166e+00   1.0783399e+00  -6.0887276e-01  -2.1620676e-01   2.3114850e+00   1.1077171e+00  -3.9729312e+00  -8.6775352e-01  -3.3596594e-01  -8.4842969e-01  -2.9071246e+00   8.7790922e-02   8.4106843e-01   6.0598016e-01  -1.9971721e+00   1.1456301e+00  -2.7491372e+00  -1.6094545e+00   4.2370277e-01  -9.2758532e-01   4.3019525e-01   1.4090066e-01   3.9965501e-01  -1.2791872e+00   1.3095242e+00  -6.2547619e-01   1.8478691e+00  -5.2407448e-01  -1.5116188e+00  -1.3103918e-01  -5.2502367e-01  -4.1816638e-01  -9.8735194e-01   1.8332891e+00   1.7608476e+00   3.3268388e+00   1.2581301e+00   4.3848537e+00  -1.1568158e+00   6.4400846e+00   1.9699117e+00   3.7372008e+00   3.5111503e+00   1.6398073e+00   8.0500526e-01   2.1821910e+00  -5.6052113e+00   2.2068941e+00  -9.2532392e-01   6.9389950e+00  -2.3592032e+00  -3.8257429e+00  -3.5885761e+00   2.1822107e+00   1.1329115e+00   1.8956689e+00  -6.2359940e-01   3.0258095e-01  -4.3938206e+00   6.4490637e-01  -1.3515174e+00   5.9764147e-01  -1.3530742e+00  -6.9495999e-01   6.5868335e-01
  -3.6609221e-01  -5.3435968e-01   1.3878983e+00  -1.0930299e+00   3.1748870e-01   1.0295480e-01   3.1726116e+00   4.5305081e-01   3.1197155e+00   2.0487788e+00  -1.7109732e-03  -1.1141305e+00   1.0057719e+00   6.4989890e-01   1.4938367e+00  -1.3157358e+00   5.0082409e-02  -2.7927544e+00  -1.2061496e+00  -1.9706157e-01   5.2873950e-01  -1.0427639e+00   1.0352363e+00  -2.9961241e+00   2.8302117e+00  -2.7957999e+00   1.2698127e+00  -5.8575489e-01  -9.3861768e-01   1.5735209e+00   1.2273677e+00  -4.2208810e+00  -1.0999221e+00  -1.0769922e+00   2.6270421e-02  -3.0512439e+00   2.5970498e-01   6.5273552e-01   9.1973649e-01  -1.5089850e+00   1.3999311e+00  -3.2155476e+00  -1.3745892e+00   8.8379494e-01  -7.7622053e-01   9.7888716e-01   6.8575522e-02   1.0713686e+00  -1.3841393e+00   1.6177245e+00  -9.7171838e-01   2.0138181e+00  -4.6433061e-01  -1.8770841e+00  -9.6212566e-02  -4.4529174e-01  -6.4768889e-01  -9.9723611e-01   1.4814083e+00   1.6905320e+00   2.7620135e+00   8.9511228e-01   4.0992971e+00  -1.7050488e+00   7.6624130e+00   1.7389696e+00   4.0512742e+00   3.6999952e+00   1.7926528e+00   6.2719318e-01   3.0849151e+00  -5.1389725e+00   2.2960280e+00  -1.7398293e+00   7.1742663e+00  -2.5523239e+00  -3.7338581e+00  -2.8105324e+00   1.7909115e+00   6.0435847e-01   2.2011387e+00  -1.6244752e+00   2.7654594e-01  -4.2299090e+00   1.0746677e+00  -8.7712223e-01   1.1461621e+00  -7.7275685e-01  -5.5968927e-01   7.7836646e-01
  -3.7432368e-01  -5.2475437e-01   1.3226357e+00  -1.5758475e+00   3.9316962e-01  -3.0142081e-01   3.3057946e+00   2.1709841e-01   3.0836138e+00   1.9690142e+00  -3.0496345e-01  -1.6201906e+00   8.0053502e-01   4.3921545e-01   1.3804677e+00  -1.3747171e+00  -1.4267217e-01  -3.0106912e+00  -1.0621650e+00  -7.1775565e-01   3.8592018e-01  -1.1419307e+00   9.8725672e-01  -2.7731678e+00   3.5487610e+00  -2.0423656e+00   1.5129767e+00  -3.5624328e-01  -3.8694389e-01   6.5372950e-01   8.8250155e-01  -3.4044187e+00  -8.9563143e-01  -1.5546767e+00   7.4470187e-01  -3.0439679e+00   4.5605254e-01   2.3381314e-01   1.4310517e+00  -1.2216237e+00   1.7759871e+00  -2.7177958e+00  -1.1929612e+00   6.4190243e-01  -7.5751061e-01   7.4320149e-01  -2.5153457e-01   1.0783452e+00  -1.7898725e+00   1.0320424e+00  -1.6547033e+00   2.0207250e+00  -1.0799555e+00  -2.5219780e+00  -6.0733717e-01  -3.8509961e-01  -6.5369992e-01  -9.5806150e-01   1.6982169e+00   1.4407622e+00   2.9924193e+00   7.9288719e-01   4.8576170e+00  -1.6985702e+00   9.5424952e+00   2.0835748e+00   4.8970487e+00   3.4260453e+00   1.9600249e+00   3.7854120e-01   3.2699250e+00  -4.2545862e+00   2.7736004e+00  -1.7582571e+00   6.3219943e+00  -1.7541416e+00  -2.9260566e+00  -2.3260965e+00   1.8909845e+00   2.0069911e-01   2.5014846e+00  -1.9749179e+00   1.9735488e-01  -4.3307647e+00   1.4758459e+00  -4.0425462e-01   1.6981076e+00  -8.9856544e-01  -2.4029529e-01   6.5925302e-01
  -5.3136435e-01  -6.3405798e-01   6.8331013e-01  -1.8166159e+00   2.6092354e-01  -9.5103504e-01   3.1876233e+00   2.2119088e-01   3.4082690e+00   1.9090882e+00  -7.1059594e-01  -1.7482126e+00   4.7674971e-01   5.1756312e-01   7.0324861e-01  -1.6721206e+00  -8.4188072e-01  -2.9994885e+00  -1.0642670e+00  -1.2863630e+00   1.2927704e-01  -1.1132170e+00   3.5348165e-01  -2.4866001e+00   2.5198706e+00  -1.0335492e+00   1.4342397e+00  -2.5807854e-01  -1.2213862e-01  -9.3214537e-01   2.0965465e-01  -2.3621749e+00  -5.8048689e-01  -1.5776591e+00   1.1151852e+00  -3.1215039e+00   3.7416139e-01  -1.6744755e-01   1.1368353e+00  -1.1026370e+00   1.4355708e+00  -1.6281071e+00  -7.1063890e-01   4.2938634e-01  -2.7692141e-01   6.0077897e-01  -1.7940018e-01   9.0635870e-01  -1.8693436e+00   9.0406724e-01  -1.8602862e+00   2.2568394e+00  -1.4030061e+00  -2.3387776e+00  -9.5042920e-01   8.5797662e-02  -7.1536186e-01  -9.4085057e-01   1.7408385e+00   1.3379940e+00   3.3091275e+00   9.5632110e-01   4.4760499e+00  -1.3569387e+00   9.5061800e+00   2.5108634e+00   4.9642968e+00   2.7069477e+00   1.8444099e+00   1.8256862e-01   2.7305724e+00  -2.9467349e+00   2.0095185e+00  -2.0937477e+00   4.8467536e+00  -6.3638334e-01  -1.8583559e+00  -1.4082826e+00   1.4336585e+00  -6.6093662e-01   1.7445583e+00  -1.8027767e+00   4.2365168e-02  -4.5446934e+00   1.0653945e+00  -9.0578129e-02   1.0355306e+00  -1.0130664e+00   1.2126574e-02   7.2728281e-01
  -5.2246699e-01  -5.5582518e-01   3.5186982e-01  -1.6110209e+00  -3.0962435e-01  -1.4982509e+00   3.0720328e+00   2.0800427e-01   2.8566296e+00   1.7398524e+00  -1.3733060e+00  -2.0901383e+00   3.8526437e-01   5.3125048e-01   4.8091877e-01  -1.5186049e+00  -1.5423070e+00  -3.5444695e+00  -1.2323933e+00  -1.3981173e+00   4.8810339e-01  -9.2758382e-01   5.4627770e-01  -1.9287084e+00   3.3095671e+00  -3.0600400e-01   1.3563202e+00  -1.6537718e-01  -8.4580686e-01  -2.1660184e+00  -2.1372314e-01  -2.3389171e+00  -8.3144775e-01  -2.0395588e+00   1.7727083e+00  -3.1686887e+00   5.3193291e-01  -5.9071172e-01   8.0154083e-01  -6.3993439e-01   1.0167215e+00  -1.2011278e+00  -5.7782384e-01   7.3894306e-01  -2.8148973e-02   9.2331369e-01  -2.8811280e-03   1.4667449e+00  -1.9252798e+00   1.0795172e+00  -2.1980920e+00   2.5292984e+00  -1.3047367e+00  -2.4204099e+00  -1.1026672e+00   2.5862621e-01  -1.1029917e+00  -9.1878002e-01   1.4629137e+00   1.2751214e+00   2.9533488e+00   8.2679183e-01   3.8366614e+00  -1.8288565e+00   1.0254119e+01   2.7533344e+00   4.9849970e+00   2.5805036e+00   1.7354252e+00  -8.0232582e-02   3.4031474e+00  -1.5709928e+00   1.5661902e+00  -2.9301383e+00   4.7395102e+00   1.8653858e-01  -1.4675420e+00  -4.7053863e-01   9.6269975e-01  -1.2734420e+00   1.6249735e+00  -2.4644450e+00  -2.1339793e-01  -4.4746000e+00   1.0797401e+00   4.3882954e-01   1.2441965e+00  -5.9495776e-01   1.1175768e-01   6.8848998e-01
  -5.4805695e-01  -3.8381352e-01  -2.4697649e-02  -1.4991854e+00  -5.1645726e-01  -1.8043101e+00   2.8057860e+00   2.5951546e-01   2.5661472e+00   1.5656700e+00  -1.8134113e+00  -2.1925656e+00   3.0231939e-01   5.4213750e-01   1.3695623e-01  -1.5158334e+00  -2.1312604e+00  -3.7400179e+00  -1.0850553e+00  -1.5955845e+00   4.8443951e-01  -6.8467062e-01   3.1464012e-01  -1.4608731e+00   3.2028098e+00   3.6550506e-01   1.2165439e+00  -1.5749847e-02  -9.4036889e-01  -3.3157338e+00  -7.3953318e-01  -1.6077733e+00  -7.8924510e-01  -2.2522502e+00   1.8201464e+00  -3.3130785e+00   6.0602427e-01  -1.2595825e+00   6.5668356e-01  -2.6637166e-01   9.3504391e-01  -8.2691860e-01  -2.0072761e-01   8.8707243e-01   2.0578470e-01   1.0596078e+00   1.4903386e-01   1.5770729e+00  -1.9232378e+00   1.0196647e+00  -2.4939018e+00   2.5392855e+00  -1.4165123e+00  -2.6513002e+00  -1.2188885e+00   4.8637724e-01  -1.4182739e+00  -8.7191822e-01   1.2931792e+00   1.3259690e+00   2.6317166e+00   8.9613785e-01   3.2285370e+00  -1.7652937e+00   1.0056793e+01   2.7474131e+00   4.7994537e+00   2.1486433e+00   1.5602978e+00  -4.1108775e-01   3.0872933e+00  -1.9049197e-01   1.1321365e+00  -3.4794881e+00   3.6033301e+00   9.0856422e-01  -5.7403324e-01   1.4963908e-01   6.2182339e-01  -1.9175202e+00   1.2148827e+00  -2.7690602e+00  -5.0531973e-01  -4.5028558e+00   7.7835673e-01   6.2421619e-01   1.1107042e+00  -5.4378317e-01   2.2958787e-01   6.1898219e-01
  -3.6537667e-01  -3.6035564e-01  -2.6247693e-01  -1.3756035e+00  -8.0231559e-01  -2.4174222e+00   2.5301996e+00   2.5274110e-01   1.6948982e+00   9.4945793e-01  -1.8205023e+00  -2.3819709e+00   1.9784252e-01   2.3346803e-01  -3.1117112e-01  -1.7707161e+00  -2.0259590e+00  -3.3634215e+00  -9.4901450e-01  -1.9627102e+00   5.9624237e-01  -5.4023511e-01  -2.0406724e-01  -1.2525674e+00   3.4535915e+00   6.9825033e-01   1.1166521e+00   3.7528023e-03  -8.3474120e-01  -4.1071348e+00  -1.7007830e+00  -1.5155521e+00  -7.4130488e-01  -2.8236956e+00   1.1278977e+00  -4.1525493e+00   9.6431113e-01  -1.4602582e+00   6.6043530e-01   8.8010937e-02   1.3009790e+00  -3.1328945e-01  -8.7571633e-02   8.2500401e-01   4.7733028e-01   1.1001777e+00   1.0618282e-01   1.7790491e+00  -1.8316953e+00   1.1709266e+00  -2.5101403e+00   2.6741381e+00  -1.4166306e+00  -2.2579511e+00  -1.1812617e+00   6.9078099e-01  -1.2709689e+00  -6.7053870e-01   1.2277772e+00   1.2293260e+00   2.1386674e+00   5.5946353e-01   2.6877887e+00  -1.8769499e+00   9.3867536e+00   2.0603043e+00   4.5017611e+00   1.2774386e+00   1.4851258e+00  -7.8302223e-01   2.8641970e+00   9.7013020e-01   6.4258772e-01  -3.7065737e+00   2.5001861e+00   1.8998053e+00   3.8354964e-01   9.6483351e-01   3.0931668e-01  -1.3408152e+00   1.0677912e+00  -2.3625501e+00  -3.4089244e-01  -4.2368937e+00   5.4487899e-01   7.1067558e-01   9.7014345e-01  -5.6360992e-01   4.1635245e-01   6.6080128e-01
  -3.7975636e-01  -1.1657417e-01  -7.2302505e-01  -1.4463318e+00  -8.9275861e-01  -2.6775061e+00   2.1435109e+00   6.0575226e-01   1.8766393e+00   7.9989938e-01  -1.6817391e+00  -1.8614371e+00   3.0251741e-02   4.4480117e-01  -8.5365652e-01  -1.7845825e+00  -1.9915772e+00  -2.2181331e+00  -7.5308023e-01  -2.3927625e+00   3.6822203e-01  -2.3629406e-01  -9.5905362e-01  -1.1476813e+00   2.1058484e+00   1.5963048e+00   8.7569118e-01   2.4448381e-01  -3.4841246e-01  -5.4935929e+00  -2.9505734e+00  -1.0922553e+00  -4.2471758e-01  -2.9447084e+00   7.7964907e-01  -4.6091946e+00   1.1738467e+00  -1.8591570e+00   2.6884640e-01   4.6689887e-01   4.0930548e-01   1.2678006e+00  -9.5947531e-02   1.4726724e-01   3.6983418e-01   3.2209555e-01  -3.3892392e-01   1.2800505e+00  -2.0079999e+00   8.4523453e-01  -2.6416152e+00   2.7411378e+00  -1.6963400e+00  -1.7435326e+00  -1.8436240e+00   9.5764837e-01  -9.4910554e-01  -2.8037446e-01   8.8394514e-01   1.1298856e+00   2.0398867e+00   7.2901033e-01   2.5467468e+00  -1.2345659e+00   8.5453993e+00   2.3420553e+00   3.6942725e+00   1.1013797e-02   1.0809370e+00  -1.1149491e+00   2.0604664e+00   2.9142093e+00  -3.4477853e-01  -4.1060226e+00   3.3946644e-01   3.4710553e+00   1.6564955e+00   1.7949234e+00  -2.9491297e-01  -5.4824941e-01   6.7765024e-01  -1.5481384e+00  -4.0151887e-01  -3.8061117e+00   2.9421431e-01   1.1384196e+00   4.8332987e-01  -6.7622594e-01   7.1404095e-01   5.2761643e-01
   1.5444408e-01  -2.2487547e-01  -3.2543137e-01  -1.4171883e+00  -7.3954524e-01  -2.7572144e+00   1.8685210e+00   4.7675173e-03   9.1645000e-01  -3.6787047e-01  -1.6491372e+00  -2.2403809e+00   1.7748615e-01  -4.1134508e-01  -4.5758352e-01  -2.1571807e+00  -2.1702439e+00  -1.9489998e+00  -6.3181824e-01  -2.2526264e+00   5.2678621e-01  -3.5673202e-01  -7.8411582e-01  -7.9082448e-01   3.1838357e+00   2.2690029e+00   9.9921872e-01   2.7051491e-01  -6.0122119e-01  -6.3444667e+00  -3.1494490e+00  -1.3605528e+00  -6.8430949e-01  -3.7379056e+00   1.5008686e+00  -4.5034655e+00   1.7920617e+00  -2.1643448e+00   9.6895601e-01   8.6757866e-01   1.1546445e+00   1.3938305e+00  -5.9919080e-02   5.4031939e-01   3.9437521e-01   6.9067651e-01  -1.1707111e-01   1.5789661e+00  -1.8418395e+00   9.2927211e-01  -2.5848464e+00   3.2186783e+00  -2.1647200e+00  -7.0683079e-01  -1.8041833e+00   1.2651287e+00  -8.0525057e-01  -3.2850003e-01   9.4493998e-01   3.9947624e-01   1.4415887e+00  -1.2238170e-01   2.0158397e+00  -1.4928407e+00   8.9841764e+00   1.0303466e+00   3.7712330e+00  -5.5539289e-01   1.0483761e+00  -1.3976283e+00   2.2679609e+00   3.3963682e+00  -1.9836169e-01  -4.1360915e+00  -1.8331244e-01   3.7006509e+00   2.2734804e+00   1.4234103e+00  -4.1944128e-01  -4.5803227e-01   8.7370989e-01  -1.4594953e+00  -7.8388968e-02  -3.5371355e+00   3.3556211e-01   1.1633877e+00   9.4500704e-01  -6.5177121e-01   8.1321169e-01   4.0974423e-01
   3.4314743e-02  -4.6564427e-01  -7.1438644e-01  -1.6803576e+00  -1.0201646e+00  -3.3538022e+00   1.8930097e+00  -1.1222736e-01   6.8622277e-01  -3.0933133e-01  -1.5302001e+00  -2.2619769e+00   4.4819465e-01  -2.9851868e-02  -1.4229968e+00  -2.7727873e+00  -1.6788047e+00  -1.6847076e+00  -6.4039898e-01  -3.1088446e+00   7.5563175e-01  -2.5939006e-01  -1.8544253e+00  -1.3653667e+00   3.1443299e+00   2.0449187e+00   8.9817307e-01   2.3375601e-01  -4.8380258e-01  -6.5687323e+00  -4.3679871e+00  -1.5125900e+00  -2.9076656e-01  -3.7293907e+00   7.2036195e-01  -5.0565306e+00   2.3871463e+00  -1.8945928e+00   1.3017247e+00   1.1954332e+00   1.9812331e+00   1.7785222e+00   4.0534370e-02   6.3017126e-01   5.4506418e-01   9.3472352e-01   1.0726965e-01   1.8685026e+00  -1.9936244e+00   1.0776545e+00  -2.7901120e+00   3.3467761e+00  -2.3796311e+00  -9.3454864e-01  -1.6186014e+00   1.4572914e+00  -8.5723032e-01  -3.2142010e-01   1.2356875e+00   6.5801080e-01   1.5705594e+00  -3.0065632e-01   1.5768566e+00  -1.6900641e+00   8.7438709e+00   8.9197784e-01   4.2528563e+00  -6.1696360e-01   1.0146971e+00  -1.4779791e+00   1.7046752e+00   3.7715249e+00  -9.3723007e-01  -3.9996011e+00  -1.1648792e+00   4.0538775e+00   2.9537917e+00   2.2217255e+00  -1.8275264e-01   2.4690356e-01   8.3122907e-01  -8.7552184e-01   1.1349194e-01  -4.1558842e+00  -4.1257858e-02   9.5132397e-01   4.3434562e-01  -9.7587937e-01   6.9888770e-01   5.5177512e-01
  -5.8569232e-02  -9.1228646e-02  -1.1512483e+00  -1.5375293e+00  -1.0210981e+00  -3.1683605e+00   1.3362229e+00   3.3936585e-01   9.2578451e-01  -3.1576465e-01  -1.4729357e+00  -1.3295166e+00   4.3893977e-01   4.5890347e-01  -1.8431561e+00  -2.5648090e+00  -1.7970789e+00  -4.4822765e-01  -5.5140532e-01  -3.1537885e+00   6.1676606e-01   6.1003397e-02  -2.5478828e+00  -1.2236155e+00   1.3079381e+00   2.8732190e+00   4.5206782e-01   4.6391819e-01  -3.3314289e-01  -7.4202543e+00  -5.2478064e+00  -1.1366593e+00  -1.5441798e-01  -3.6070039e+00   3.0843254e-01  -5.1310050e+00   2.3946432e+00  -2.1338111e+00   6.7501003e-01   1.6140311e+00   7.5760095e-01   3.1577662e+00  -7.7896684e-02   7.2630340e-02   2.9638845e-01   1.7134990e-01  -6.3497291e-02   1.2777456e+00  -1.8732927e+00   8.1364180e-01  -2.5332254e+00   3.1894529e+00  -2.4474341e+00  -1.0242682e-01  -2.0592070e+00   1.6890153e+00  -7.1046259e-01   8.3435737e-02   8.9550686e-01   7.1581030e-01   1.4314883e+00   8.9438759e-02   9.1111191e-01  -9.8890159e-01   6.9230703e+00   1.2746396e+00   3.0346622e+00  -1.5454510e+00   4.1848693e-01  -1.5158296e+00   7.4895280e-01   5.2649956e+00  -2.0556543e+00  -4.2454105e+00  -2.8998716e+00   5.0789990e+00   3.4348215e+00   2.3688195e+00  -7.2441859e-01   9.2254154e-01   3.2527078e-01  -4.0891971e-02  -1.0918943e-01  -3.5358564e+00  -4.8618844e-01   1.3586208e+00  -2.1241309e-01  -1.0262512e+00   8.1135810e-01   4.0891040e-01
   3.0803171e-01   9.0366861e-02  -1.0337060e+00  -1.3266972e+00  -8.7564536e-01  -2.9233459e+00   8.7035611e-01   3.1291329e-01   8.7305655e-01  -1.0132766e+00  -1.0867532e+00  -9.3602621e-01   4.9348339e-01   1.1682298e-01  -1.5519345e+00  -2.5676142e+00  -1.4182889e+00   7.2697227e-01  -4.2174297e-01  -2.8861999e+00   5.8547784e-01   1.4353435e-01  -2.6874686e+00  -9.4340450e-01   9.3335095e-01   3.2451628e+00   2.7041558e-01   4.8809163e-01  -2.2861647e-01  -7.4070692e+00  -5.7146271e+00  -1.4319853e+00  -1.9096321e-01  -3.7999165e+00  -1.7832751e-01  -5.1888516e+00   2.7131180e+00  -2.0577115e+00   5.7332852e-01   1.7304716e+00   4.0117485e-01   3.6653048e+00  -3.8968760e-01  -1.5550925e-01   6.3847045e-03  -1.1539418e-01  -1.6748411e-01   8.9435215e-01  -1.6406773e+00   7.3762020e-01  -2.0827833e+00   2.9597050e+00  -2.5189358e+00   9.6064013e-01  -2.2732337e+00   1.5881678e+00  -3.8159764e-01   3.9860451e-01   7.5590816e-01   3.8006594e-01   1.0542318e+00  -2.0200888e-01   3.7784337e-01  -7.0727063e-01   5.4801092e+00   4.2216056e-01   2.1532737e+00  -2.2813930e+00   1.7609848e-01  -1.5672821e+00   1.5769974e-01   5.5963357e+00  -2.3110484e+00  -4.0471729e+00  -3.6323779e+00   5.3187030e+00   3.6781755e+00   1.8333662e+00  -9.0030920e-01   2.0284346e+00   2.4597990e-01   8.1888029e-01  -3.7299971e-02  -2.7257783e+00  -6.1940481e-01   1.4680818e+00  -3.7350158e-01  -1.1637904e+00   8.0632154e-01   2.5632631e-01
   4.2662958e-01   6.0395888e-02  -9.9355857e-01  -1.3134414e+00  -6.1034514e-01  -2.8137674e+00   6.2115519e-01   3.0283521e-01   8.9442686e-01  -1.3373916e+00  -5.4808233e-01  -4.2585206e-01   6.8762753e-01   1.0658112e-01  -1.8091225e+00  -2.9101745e+00  -8.9530133e-01   1.7698191e+00  -2.0830032e-01  -2.9575588e+00   4.8880745e-01   4.6442994e-02  -3.3737370e+00  -1.2827823e+00   2.2990954e-01   2.9950363e+00   1.6396990e-01   4.4899772e-01   5.2146932e-02  -7.1681532e+00  -6.2391370e+00  -1.6135395e+00   2.0106388e-01  -3.6578100e+00  -8.9705249e-01  -5.3218149e+00   3.0301969e+00  -1.6963291e+00   8.7691453e-01   1.8836344e+00   8.4127846e-01   3.7982389e+00  -5.0172804e-01  -3.1225847e-01  -2.1319970e-01  -2.6259665e-01  -2.4217505e-01   6.1856455e-01  -1.5067714e+00   8.0938638e-01  -1.7217068e+00   2.9245771e+00  -2.7294673e+00   1.6383163e+00  -2.1626780e+00   1.7108245e+00  -5.8465725e-02   5.5291837e-01   8.3160314e-01   2.8630047e-01   8.9833009e-01  -4.8487818e-01   1.3467768e-01  -3.9960996e-01   4.0562312e+00  -2.1238165e-01   1.7464485e+00  -2.7114275e+00  -8.4584482e-03  -1.5343348e+00  -6.8820183e-01   5.5131006e+00  -2.7377172e+00  -3.5613038e+00  -4.6458567e+00   5.1851843e+00   3.7683869e+00   1.5566055e+00  -7.7593271e-01   3.0140596e+00   2.4927594e-01   1.8296813e+00   2.7053957e-01  -2.5641261e+00  -9.2365022e-01   1.2951356e+00  -8.8366338e-01  -1.4913534e+00   7.0336481e-01   2.9901199e-01
   4.5752546e-01   1.8292556e-01  -8.2082318e-01  -1.1767308e+00  -4.0355570e-01  -2.4754517e+00   4.2234053e-01   4.3283700e-01   7.0162677e-01  -1.3727180e+00  -1.7107300e-01   3.3140019e-02   9.7414609e-01   2.3374826e-01  -1.9872631e+00  -2.9275166e+00  -2.7987299e-01   2.4281252e+00  -9.0045526e-02  -2.8752667e+00   6.0805547e-01   7.4751075e-02  -3.8202188e+00  -1.5126462e+00   3.4609824e-01   2.7787369e+00   2.3047779e-02   5.0611776e-01   1.6770356e-01  -6.3890843e+00  -6.5748977e+00  -1.7764367e+00   2.5728641e-01  -3.6649696e+00  -1.6750570e+00  -5.3055862e+00   3.2049805e+00  -1.4330311e+00   1.0586498e+00   1.9906037e+00   1.2940842e+00   3.6228917e+00  -8.7735276e-01  -4.5300862e-01  -5.3587977e-01  -4.4184767e-01  -2.2812923e-01   4.1497913e-01  -1.2728940e+00   7.5791930e-01  -1.3405627e+00   2.6303438e+00  -2.6795589e+00   1.9617913e+00  -1.8877392e+00   1.5612921e+00   1.9676603e-02   6.6505520e-01   1.1273241e+00   3.5804661e-01   8.5132452e-01  -6.1830726e-01   6.6175226e-02  -3.9934858e-01   2.9602849e+00  -5.9219747e-01   1.5126292e+00  -2.7648504e+00  -1.6758044e-01  -1.4374150e+00  -1.1544908e+00   5.2661753e+00  -2.6859000e+00  -2.9373556e+00  -4.9071301e+00   4.9549565e+00   3.1964069e+00   7.7405672e-01  -3.2100293e-01   3.7677347e+00   5.4976233e-01   2.4398684e+00   3.7336826e-01  -2.2543930e+00  -1.0299681e+00   1.1897619e+00  -9.4579098e-01  -1.7477440e+00   5.6965952e-01   2.3829140e-01
   2.1335857e-01   2.0301341e-01  -1.2240853e+00  -1.1757385e+00  -3.3875848e-01  -2.0713161e+00   1.4058965e-01   7.9976934e-01   1.5354795e+00  -8.0562046e-01   4.6693520e-02   1.0791536e+00   1.2965390e+00   1.3406846e+00  -2.3782358e+00  -2.8305082e+00  -3.2180514e-01   3.2425917e+00  -1.2633520e-01  -2.8403812e+00   5.4818819e-01   3.2490686e-01  -4.4950362e+00  -1.9803645e+00  -1.6972495e+00   3.0846178e+00  -4.3463136e-01   5.0660028e-01   5.5985987e-02  -6.5097543e+00  -6.9153706e+00  -2.0315208e+00   5.6370896e-01  -2.7848334e+00  -1.6164751e+00  -4.9437741e+00   3.1435270e+00  -1.3309701e+00   5.9218536e-01   2.2483551e+00   1.1224647e-01   4.5163631e+00  -8.4975688e-01  -6.1556424e-01  -6.1648830e-01  -7.8646047e-01  -1.0065123e-02  -1.0846710e-01  -1.0104743e+00   8.3067441e-01  -9.6061448e-01   2.7006742e+00  -2.6401539e+00   2.5921923e+00  -2.0447045e+00   1.8424533e+00   6.0618181e-02   6.7798496e-01   1.0929274e+00   6.3408507e-01   1.2292081e+00  -9.1609355e-02  -3.2709296e-01   1.6634282e-01   1.5822622e+00   2.4205459e-01   8.3358960e-01  -2.8527159e+00  -7.0597468e-01  -1.1665408e+00  -2.0084944e+00   5.4626279e+00  -3.7320811e+00  -3.1721191e+00  -5.5004524e+00   4.7382251e+00   2.6599681e+00   3.2676434e-01  -4.0879529e-01   3.9367829e+00   8.4575399e-02   3.0246170e+00   2.6859458e-01  -2.1642850e+00  -1.5723107e+00   1.2089950e+00  -1.8990815e+00  -1.7380744e+00   3.7511510e-01   1.5603724e-01
   4.1310206e-01   2.8294836e-01  -7.7323164e-01  -8.5097934e-01  -2.2670721e-01  -1.5693803e+00  -5.6434336e-02   5.8672267e-01   1.6260900e+00  -1.3035743e+00   3.0084191e-01   1.6127125e+00   1.7335322e+00   1.3916788e+00  -1.3626985e+00  -2.3680913e+00  -2.2010509e-01   3.8614964e+00  -2.8666681e-01  -2.2104048e+00   7.7750623e-01   2.4267510e-01  -3.6218824e+00  -1.7684884e+00  -1.3476929e+00   2.4372542e+00  -4.5334959e-01   3.6517409e-01  -6.9811154e-01  -5.5589818e+00  -6.4859133e+00  -3.5066406e+00   3.6062917e-01  -2.8225911e+00  -1.2228819e+00  -4.4091575e+00   3.4849438e+00  -5.9263246e-01   8.9492551e-01   2.7486649e+00  -1.8399935e-01   3.8705857e+00  -1.2528748e+00  -1.9844843e-01  -1.2436855e+00  -4.4818584e-01  -1.7546686e-01   7.7282390e-02  -8.6075565e-01   1.1583147e+00  -6.2380658e-01   2.5010754e+00  -2.5357883e+00   3.0672371e+00  -2.2045868e+00   1.6037451e+00  -1.5937778e-02   7.4039772e-01   5.2412430e-01   4.6391168e-01   5.4054440e-01  -5.3697438e-01  -8.1576013e-01  -4.0518164e-02   1.3008675e+00  -2.0424747e-01   2.3071482e-01  -2.3387052e+00  -8.4387914e-01  -9.0950351e-01  -1.8732530e+00   4.5060193e+00  -3.7522671e+00  -3.3233272e+00  -4.7276880e+00   3.1616501e+00   1.8124710e+00  -4.3207084e-01  -6.9065903e-01   5.0272734e+00   3.7308018e-01   2.9919588e+00   4.4227463e-01  -1.2065428e+00  -1.2997889e+00   1.4892696e+00  -1.7008876e+00  -1.3048139e+00   2.0067177e-02   9.8201787e-02
   6.2851421e-01   1.8765976e-01  -2.8027070e-01  -6.3695755e-01   4.0183394e-01  -1.0094271e+00  -1.5923969e-01   5.9673553e-01   1.5793135e+00  -1.4385591e+00   1.1270983e+00   1.9395148e+00   1.8490003e+00   1.1150949e+00  -1.2574185e+00  -2.6726503e+00   7.1400629e-01   4.4889037e+00   1.7544626e-01  -1.8007622e+00   5.6241801e-01  -8.7930849e-02  -4.0146097e+00  -2.3000033e+00  -1.4021099e+00   1.5674135e+00  -3.7085453e-01   1.9235569e-01  -1.9831503e-01  -3.9841755e+00  -5.9686968e+00  -3.5913936e+00   9.1484159e-01  -2.2293357e+00  -2.2278890e+00  -4.2307611e+00   3.4502707e+00  -8.9622958e-02   1.5280253e+00   2.5177954e+00   1.0205649e+00   2.6326208e+00  -1.3263840e+00  -1.0177202e-01  -1.3027590e+00  -2.8272887e-01  -2.2853661e-01  -2.2641383e-01  -4.1703632e-01   1.3602162e+00   6.5082695e-02   2.2241783e+00  -2.4519258e+00   3.4638854e+00  -1.5122827e+00   1.4703635e+00   4.2114119e-01   7.1160022e-01   9.4282171e-01   4.3038435e-01   3.7395581e-01  -9.2674639e-01  -3.3799604e-01   1.6628107e-01  -4.9272095e-01  -1.4405973e+00  -4.9998298e-03  -2.3011983e+00  -8.0476135e-01  -7.3755386e-01  -2.6635698e+00   3.0604858e+00  -3.2078353e+00  -2.2793193e+00  -4.7334373e+00   1.8906116e+00   9.9337463e-01  -1.6226096e+00   1.2018071e-01   5.4677411e+00   7.5416964e-01   3.7350717e+00   9.4143746e-01  -9.9026534e-01  -1.4633093e+00   7.3863995e-01  -2.0070713e+00  -1.7048717e+00  -2.1760782e-01   1.0602971e-01
   5.8199787e-01   3.9377689e-01  -7.1870848e-02  -2.8594978e-01   6.2276192e-01  -4.5611260e-01  -2.6286874e-01   9.2292849e-01   2.5650542e+00  -1.1063263e+00   1.3769992e+00   2.5534080e+00   1.9383398e+00   1.2248987e+00  -1.1072494e+00  -2.2385212e+00   9.0781846e-01   5.0953281e+00   4.6835650e-02  -1.4821453e+00   5.2316256e-01  -5.4257420e-02  -3.5591649e+00  -1.9871168e+00  -1.3845625e+00   1.4409956e+00  -4.2880155e-01   3.7700280e-01  -3.7576794e-01  -3.3883183e+00  -5.9717017e+00  -4.0258818e+00   1.0198645e+00  -2.2416175e+00  -2.1452652e+00  -3.7027343e+00   3.3517307e+00   3.2895282e-01   1.2444399e+00   2.4314811e+00   1.4871375e-01   2.6281376e+00  -1.7331036e+00  -6.6311254e-01  -1.8914750e+00  -8.6252236e-01  -8.3294984e-01  -9.3086634e-01  -3.0698003e-01   1.2886138e+00   5.0911090e-01   1.6414854e+00  -2.2484424e+00   3.6876494e+00  -1.5898418e+00   1.0391227e+00   5.9603825e-01   9.3477540e-01   5.8203997e-01   3.5874579e-01   6.6824415e-01  -9.4101080e-01  -1.7382922e-01   4.1747371e-01  -1.1305216e+00  -1.0203997e+00  -4.6484540e-01  -2.3242353e+00  -8.7889013e-01  -4.3688526e-01  -2.9529200e+00   2.8136780e+00  -3.3084140e+00  -2.0843179e+00  -4.9625604e+00   1.1203456e+00   6.1444834e-02  -2.1154908e+00   5.6943291e-04   6.1497162e+00   9.2603829e-01   4.1534658e+00   7.9707095e-01  -3.8080529e-01  -1.0351239e+00   1.1861461e+00  -2.2557297e+00  -1.5056925e+00  -2.1292840e-01   2.2730325e-01
   4.6621909e-01   2.0651617e-01   2.6029551e-01  -1.4980913e-01   9.5277720e-01   6.0287929e-02  -1.6524326e-01   1.0640089e+00   2.9854440e+00  -9.9944089e-01   2.1558504e+00   3.1528319e+00   2.0289702e+00   1.5045764e+00  -7.8486095e-01  -2.2261047e+00   1.4734052e+00   5.4941841e+00   2.5507085e-01  -1.0558654e+00   2.0699716e-01  -3.0599313e-01  -3.6550165e+00  -2.6741506e+00  -2.3199185e+00   1.2761806e-01  -3.5503296e-01   3.0800681e-02  -2.4573577e-01  -1.7364937e+00  -5.1180784e+00  -4.5870130e+00   1.5582397e+00  -8.5783199e-01  -2.7809329e+00  -2.8752324e+00   3.1589465e+00   9.9417490e-01   1.5008648e+00   2.1813568e+00   5.8871003e-01   1.3202389e+00  -1.9017847e+00  -2.3834115e-01  -1.9985303e+00  -4.2983693e-01  -8.8881799e-01  -9.0756255e-01  -1.9974904e-01   1.5544450e+00   8.8275899e-01   1.4623081e+00  -2.0210568e+00   3.5766239e+00  -1.3030985e+00   9.6502805e-01   6.5129351e-01   6.9745303e-01   6.3580155e-01   5.2368976e-01   5.7090751e-01  -9.5200752e-01   4.1557773e-01   6.9204488e-01  -2.3647786e+00  -1.4678676e+00  -9.1090913e-01  -1.6121994e+00  -9.4271230e-01  -2.4607552e-01  -3.6998530e+00   1.1952608e+00  -2.9731961e+00  -1.4484737e+00  -4.1771114e+00  -4.3505641e-01  -7.2984821e-01  -2.8382367e+00   3.3467580e-01   6.0902550e+00   9.4891574e-01   4.3574395e+00   1.1431217e+00  -1.8162242e-01  -1.2797151e+00   5.1218568e-01  -2.7496603e+00  -1.8039027e+00  -6.7611904e-01   9.2231989e-02
   3.9572127e-01   1.9607685e-01   4.7153852e-01   3.7335306e-01   9.4656637e-01   5.2354839e-01  -1.9505797e-01   1.1359562e+00   3.0775954e+00  -4.4923167e-01   1.9556159e+00   3.2102877e+00   2.1422267e+00   1.7171634e+00  -5.9581586e-01  -1.8287279e+00   1.3940240e+00   4.6640512e+00   8.4419895e-02  -4.6847555e-01   4.5406037e-01  -3.9402686e-01  -2.9852107e+00  -2.3332818e+00  -1.4511439e+00  -3.4427502e-01  -4.0873974e-01  -6.2594122e-02  -9.5813894e-01  -5.9405749e-01  -4.0968636e+00  -4.6407017e+00   1.4961585e+00  -3.0576639e-01  -2.3252737e+00  -1.7343710e+00   2.7652597e+00   1.2846674e+00   1.4069659e+00   2.0523941e+00   6.6068213e-01   3.8758396e-02  -1.6924262e+00   2.7032552e-01  -1.8982008e+00   1.1152688e-01  -5.3220733e-01  -6.7304642e-01   2.5375135e-01   1.9035019e+00   1.2647927e+00   1.1373554e+00  -1.4707945e+00   3.1886925e+00  -5.7287726e-01   6.2444329e-01   3.6776798e-01   4.9203101e-01   5.7948616e-01   6.1185176e-01   5.7081268e-01  -9.7872204e-01   2.1303068e-01   2.8424055e-01  -2.8380143e+00  -1.3214128e+00  -8.6931713e-01  -6.2509444e-01  -8.8899869e-01   1.9259020e-01  -3.3852802e+00   5.5051827e-02  -2.6161298e+00  -1.2972264e+00  -2.9038332e+00  -1.9855411e+00  -2.3850139e+00  -3.3612643e+00   8.2340073e-01   4.9717519e+00   1.1791031e+00   3.5609526e+00   9.6421519e-01  -1.2338684e-01  -1.0585793e+00   3.9059835e-01  -2.7109164e+00  -1.4662683e+00  -9.5006487e-01   2.1159324e-01
   2.7935956e-01   1.1298852e-01   8.8621029e-01   4.7241677e-01   1.0778931e+00   9.1873159e-01  -1.4597860e-02   1.2816333e+00   3.2568704e+00  -2.0970941e-01   2.5068668e+00   3.4679582e+00   2.1822633e+00   1.9249194e+00  -9.8920645e-02  -1.3948748e+00   1.9559863e+00   4.6475428e+00   2.3383389e-01  -6.9891452e-02   3.0540987e-01  -4.2088727e-01  -2.5727370e+00  -2.6176343e+00  -1.3501893e+00  -1.3834228e+00  -3.2996496e-01  -2.8471257e-01  -7.7097153e-01   9.8565371e-01  -3.2414251e+00  -5.1363590e+00   1.7541027e+00   7.2363613e-01  -2.6694668e+00  -9.4197707e-01   2.5420996e+00   1.6861637e+00   1.5275003e+00   1.8131143e+00   8.5147127e-01  -1.0590932e+00  -1.9320396e+00   4.7904275e-01  -2.0632280e+00   3.2162316e-01  -7.8547594e-01  -6.4340639e-01   2.8405033e-01   1.9089854e+00   1.3375503e+00   8.0528902e-01  -1.1259333e+00   2.5491367e+00  -5.1069123e-01   2.1993231e-01   3.2097697e-01   2.7585135e-01   6.0896459e-01   7.0556083e-01   5.6386659e-01  -9.2994005e-01   1.1978642e+00   2.8756160e-01  -2.9129688e+00  -1.2843421e+00  -9.9796898e-01   1.0814883e-01  -8.1336830e-01   2.8515019e-01  -3.4965466e+00  -1.1299609e+00  -1.7452005e+00  -8.0895839e-01  -1.6951986e+00  -3.1197662e+00  -3.2514348e+00  -3.9064755e+00   1.2017258e+00   4.8187963e+00   1.4787268e+00   3.2421592e+00   1.1063841e+00   3.0977323e-01  -8.4114860e-01   7.4541650e-02  -2.5778915e+00  -1.5280198e+00  -1.2359356e+00   7.1221409e-03
   3.3194373e-01   2.3573855e-01   1.3531563e+00   9.9221205e-01   1.0023034e+00   1.3406142e+00  -5.7316722e-02   1.3125361e+00   3.2237014e+00  -2.6864850e-01   2.4507001e+00   3.5185619e+00   2.0720738e+00   1.7061933e+00   8.5593803e-01  -5.3093975e-01   1.7985214e+00   4.2364098e+00   2.4285932e-02   7.2733343e-01   3.7769193e-01  -4.5602035e-01  -1.1822786e+00  -1.8300252e+00  -4.7250473e-01  -1.8951716e+00  -2.6646019e-01  -3.8796532e-01  -1.3681891e+00   2.0488630e+00  -2.0746933e+00  -5.5898097e+00   1.4524324e+00   1.0549249e+00  -2.0944270e+00   2.7692755e-01   2.1858959e+00   2.0079667e+00   1.2708183e+00   1.7024150e+00   3.3164052e-01  -2.0979712e+00  -2.0833368e+00   7.7595267e-01  -2.2748314e+00   5.9377447e-01  -1.0016930e+00  -4.2983159e-01   4.7646046e-01   2.0060092e+00   1.5432775e+00   3.3711976e-01  -5.8889563e-01   2.2699835e+00  -4.5206890e-01  -3.2230438e-01   1.1843831e-01   2.2299418e-01   4.6887264e-02   4.5938205e-01   1.8094527e-01  -1.0581814e+00   1.2884301e+00   1.9374922e-02  -2.8592398e+00  -1.2292070e+00  -1.4840643e+00   8.0258326e-01  -7.2111367e-01   5.1309448e-01  -2.9610442e+00  -1.9370771e+00  -1.0301152e+00  -7.9476535e-01  -2.3023554e-01  -4.2938213e+00  -4.3353525e+00  -4.1698668e+00   1.0042399e+00   4.2721893e+00   1.6799910e+00   2.3526528e+00   9.3928622e-01   1.2293007e+00  -2.5159169e-01   3.6650367e-01  -2.0904229e+00  -1.0481688e+00  -1.3856625e+00  -5.8454091e-02
   3.0499935e-01   4.4345015e-02   1.6862396e+00   1.2059810e+00   1.2565287e+00   1.4822087e+00   1.4478381e-01   1.4173838e+00   3.0110211e+00   8.3223085e-02   2.7798264e+00   3.1660065e+00   1.7709351e+00   1.3338077e+00   6.7110311e-01  -6.0787702e-01   2.4025974e+00   3.7113582e+00   2.3201828e-01   8.0989406e-01   1.4549230e-01  -6.7647794e-01  -1.1867086e+00  -1.9418836e+00   1.1683866e-01  -2.6753051e+00  -4.5385987e-02  -4.8857706e-01  -8.1496970e-01   3.4871950e+00  -1.3102375e+00  -4.8977632e+00   1.9040533e+00   1.6668408e+00  -2.9231132e+00   6.8456408e-01   1.7170904e+00   2.2779356e+00   1.5065177e+00   1.1215994e+00   1.5039289e+00  -3.4696470e+00  -1.8406368e+00   8.1469932e-01  -1.7711457e+00   8.3667505e-01  -1.0809875e+00  -4.7925530e-01   8.4414408e-01   2.0649272e+00   1.9336254e+00  -1.7736866e-01  -1.8130803e-01   1.7469545e+00   4.6160157e-01  -6.4582139e-01   2.9616506e-01   7.4424932e-02   4.3409240e-01   5.0407780e-01   3.9670196e-01  -1.1743554e+00   1.9686322e+00  -1.6157673e-02  -3.8294593e+00  -1.8570166e+00  -1.2227746e+00   1.0614589e+00  -3.5449797e-01   6.6673622e-01  -3.4036677e+00  -3.1524905e+00  -1.6303407e-01   1.9737051e-01   1.3967593e-01  -5.1466910e+00  -4.8173847e+00  -4.3106006e+00   1.6569346e+00   3.4358069e+00   1.8321893e+00   2.2669804e+00   1.1630911e+00   1.1728424e+00  -1.2863660e-01  -3.3465018e-01  -2.2254776e+00  -1.3258822e+00  -1.4167037e+00   9.0062337e-02
   2.0241562e-01  -1.2093383e-01   1.6301003e+00   1.5452542e+00   1.2304789e+00   1.4395172e+00   2.8206566e-01   1.7875274e+00   3.2859942e+00   6.9657643e-01   2.8918080e+00   2.8959802e+00   1.2543603e+00   1.0989549e+00   1.1551389e-01  -6.3483543e-01   2.6098560e+00   3.2284754e+00   3.2669395e-01   8.6554494e-01  -1.0678957e-01  -7.0768541e-01  -1.3130351e+00  -1.8402768e+00  -7.0718052e-02  -2.9115175e+00  -1.8831911e-02  -5.2783211e-01  -4.4115190e-01   4.0791099e+00  -8.5700469e-01  -4.0148352e+00   2.4239705e+00   2.4174098e+00  -3.5867411e+00   1.0160913e+00   1.0566525e+00   2.3402186e+00   9.3158916e-01   3.6818397e-01   1.5532081e+00  -3.9553534e+00  -1.5136076e+00   5.1508443e-01  -1.0617811e+00   7.6280282e-01  -1.1792765e+00  -8.2256011e-01   1.2552111e+00   2.1859005e+00   2.4319957e+00  -6.0829181e-01   3.9821957e-01   1.5935619e+00   1.2071483e+00  -8.7359348e-01   4.8941487e-01   3.7381660e-02   5.8704625e-01   5.3483366e-01   8.7704893e-01  -1.0390431e+00   2.3006124e+00   1.5253939e-01  -5.2537586e+00  -1.8994646e+00  -1.3174910e+00   9.0046028e-01  -1.1914215e-01   8.0723488e-01  -3.8450398e+00  -3.4823663e+00   3.0500572e-02   7.9853373e-01   1.3773800e-01  -5.1835238e+00  -5.0767347e+00  -3.8325196e+00   1.8133419e+00   2.3418176e+00   1.4903165e+00   2.3857057e+00   1.1385697e+00   1.0298996e+00  -1.8117181e-01  -7.5325849e-01  -2.8824380e+00  -1.4549539e+00  -1.3315849e+00   3.2026712e-01
  -1.0148801e-01   1.2539341e-01   1.7795046e+00   2.2005438e+00   8.9673350e-01   1.7080428e+00   4.1893035e-01   2.3911870e+00   3.7179457e+00   1.0785636e+00   2.7873227e+00   3.1409538e+00   9.4226408e-01   1.1161818e+00   3.9702560e-01   2.2185900e-01   1.9848803e+00   2.7637880e+00   1.4079736e-01   1.3233662e+00  -2.5976826e-01  -4.1948341e-01  -1.9736788e-01  -1.2158008e+00  -1.3988892e-01  -3.3716918e+00  -4.3665901e-03  -4.0675630e-01  -1.0209464e+00   4.1255413e+00  -3.4124625e-01  -4.2862497e+00   2.3733135e+00   2.8874365e+00  -3.5018481e+00   1.7423749e+00   5.7053439e-01   2.1330069e+00   7.1466236e-02   8.5139555e-02   2.8795030e-01  -4.4413485e+00  -1.7475729e+00   3.3573027e-01  -1.2074005e+00   6.1820589e-01  -1.9097191e+00  -9.8581254e-01   1.0913738e+00   2.2600289e+00   2.3984782e+00  -1.1478717e+00   1.1301743e+00   9.0053566e-01   1.1523393e+00  -1.2494565e+00   1.3979935e-01   3.9838838e-02  -3.4549320e-01   7.1731149e-01   7.4293311e-01  -6.7977715e-01   2.4895157e+00   3.5681876e-01  -5.5261725e+00  -1.2584583e+00  -2.1346457e+00   1.1924727e+00  -1.3478361e-01   6.8345010e-01  -3.7967085e+00  -2.9335449e+00   4.0111251e-02   2.5171446e-01   4.0878387e-01  -5.4389575e+00  -5.0318777e+00  -2.9299971e+00   7.7614878e-01   1.6184215e+00   1.1733212e+00   1.6086243e+00   7.4557684e-01   1.5393947e+00   2.3608743e-01  -4.4979756e-01  -3.0103233e+00  -9.3685748e-01  -1.2870585e+00   3.5034084e-01
  -5.8546736e-02  -4.4410218e-02   2.3053943e+00   2.0644335e+00   9.7392494e-01   1.8388676e+00   6.7122023e-01   1.8069334e+00   3.3215247e+00   8.1182268e-01   2.3338873e+00   2.4956084e+00   8.9977958e-01   6.0962403e-01   1.4806514e+00   8.3324390e-01   1.1369683e+00   1.5642508e+00   8.8224377e-02   1.8244178e+00  -3.5415432e-01  -5.7474401e-01   1.2128178e+00  -4.3418697e-01   8.3670940e-01  -3.5860219e+00   3.0390546e-01  -5.0131853e-01  -1.3115961e+00   4.2975432e+00   1.1473440e+00  -3.6937614e+00   2.1555278e+00   3.1436639e+00  -1.8474618e+00   3.3039097e+00   2.5017416e-01   1.9768240e+00   3.8982272e-01   5.4690920e-02   7.7803898e-01  -5.3632751e+00  -1.3253059e+00   1.0134293e+00  -9.7604253e-01   1.2310960e+00  -1.6319563e+00  -3.6728437e-01   1.1348681e+00   2.0156313e+00   1.9921354e+00  -1.1268286e+00   8.8534289e-01   2.5853805e-01   1.1099697e+00  -1.3704840e+00  -4.9227652e-01  -3.9463717e-01  -6.0359365e-01   3.7535276e-02   4.1986559e-01  -9.8528060e-01   2.6621666e+00  -1.8398342e-02  -3.6561346e+00  -1.0052287e+00  -1.5712125e+00   1.9794913e+00   1.7611082e-01   6.8787606e-01  -3.0260518e+00  -3.4857437e+00   1.2143030e+00   4.8125296e-01   1.6389875e+00  -5.9967717e+00  -5.1013340e+00  -2.9779901e+00   5.6212630e-01  -3.3585755e-01   1.1058104e+00   9.5534836e-02   5.8258750e-01   1.6757309e+00   6.7436656e-01  -2.0429572e-01  -2.0568601e+00  -7.4412262e-01  -1.4282743e+00   2.1163767e-01
  -2.4784497e-01  -4.1925041e-01   2.4647700e+00   1.7197462e+00   7.5546033e-01   1.4785131e+00   1.1302209e+00   1.4461298e+00   3.2377448e+00   9.0394494e-01   2.2090745e+00   1.8827275e+00   9.3469753e-01   5.6375310e-01   1.8219827e+00   1.0746778e+00   8.1270217e-01   5.3308933e-01  -3.3240378e-03   1.6212601e+00  -4.2385905e-01  -4.7615095e-01   1.8877888e+00  -2.5685749e-01   1.4168544e+00  -4.0835681e+00   5.1700656e-01  -6.5089231e-01  -1.2442424e+00   4.3788783e+00   1.6436019e+00  -3.5123184e+00   2.2095720e+00   3.6506861e+00  -1.1728031e+00   4.0404471e+00   1.8018410e-01   1.8852616e+00   5.7359339e-01  -2.1641368e-01   1.3435739e+00  -5.7846602e+00  -1.0116723e+00   1.3676252e+00  -6.1260198e-01   1.7171446e+00  -1.5186836e+00   5.4277027e-02   8.9490140e-01   1.9049981e+00   1.4004233e+00  -1.0555720e+00   8.2486222e-01  -8.5253429e-01   1.0100835e+00  -1.5231662e+00  -1.0035479e+00  -8.7242324e-01  -6.2281690e-01  -1.4545659e-01   5.9689002e-01  -1.0287029e+00   3.0750874e+00  -3.0153536e-01  -1.9045338e+00  -5.2854802e-01  -7.2832474e-01   2.6339870e+00   5.3130790e-01   5.1314204e-01  -2.7262187e+00  -3.7937910e+00   1.9093035e+00   5.7271029e-01   2.3812985e+00  -6.1030105e+00  -4.5119851e+00  -2.2893806e+00   4.1096264e-01  -1.6203955e+00   8.7754291e-01  -9.2455296e-01   5.4077711e-01   1.3276985e+00   9.1056920e-01  -2.8525734e-01  -1.6939154e+00  -7.2246711e-01  -1.5373709e+00   1.8338357e-01
  -5.1762765e-01  -1.0154924e-01   2.2261342e+00   2.2558801e+00   2.6792422e-01   1.3039558e+00   9.7306522e-01   1.9731284e+00   2.8032898e+00   1.0340243e+00   1.5788042e+00   1.9621751e+00   4.9905747e-01   4.7123092e-01   1.7436678e+00   2.0092894e+00  -3.3378323e-01   6.7533016e-02  -2.8521377e-01   1.9845691e+00  -4.3580526e-01  -5.7039401e-02   2.6003756e+00   9.0472128e-01   9.1738278e-01  -3.4330801e+00   2.6343968e-01  -4.0551275e-01  -1.6735791e+00   3.4450631e+00   1.7666905e+00  -2.6863944e+00   1.7307889e+00   3.4800095e+00  -9.7942816e-01   4.3591220e+00  -6.0249423e-01   1.3518361e+00  -8.5285471e-01  -4.6289250e-01  -7.4202076e-02  -5.0529214e+00  -1.0486392e+00   8.4374313e-01  -3.1152332e-01   1.1384031e+00  -1.7431341e+00  -1.4410178e-01   1.1618489e+00   1.7862982e+00   1.5984505e+00  -1.3518679e+00   1.5202862e+00  -6.2780483e-01   9.6746078e-01  -1.6060821e+00  -1.4039475e+00  -7.3302718e-01  -1.2816737e+00  -2.4518094e-01   4.6261146e-01  -5.5267650e-01   2.3284580e+00  -1.4784350e-01  -2.7446187e+00   3.7499962e-01  -1.7085203e+00   2.0485844e+00   3.9230419e-01   3.5216938e-01  -2.4244780e+00  -2.1631423e+00   1.5705840e+00   2.1248748e-01   2.1948637e+00  -4.6499110e+00  -4.2179132e+00  -1.2558896e+00  -8.0785836e-01  -2.8313697e+00   4.0936449e-02  -1.4775451e+00  -2.5934024e-02   2.0466746e+00   9.5141808e-01   4.3574507e-01  -1.7618701e+00  -2.0519537e-01  -1.2270367e+00   2.7602898e-01
  -4.4453688e-01  -2.3094352e-01   2.4556701e+00   2.0312882e+00   1.2597659e-01   1.0583795e+00   1.2740289e+00   1.6892860e+00   2.1091088e+00   8.0048036e-01   1.3919032e+00   1.0664297e+00   2.1364707e-01  -1.8750052e-01   1.9798772e+00   2.1428563e+00  -4.8560576e-01  -5.9411553e-01  -1.8628159e-01   1.8829890e+00  -5.4274646e-01   6.0942536e-02   3.0114660e+00   1.1931926e+00   1.5508335e+00  -3.4362971e+00   4.5825773e-01  -3.7453005e-01  -1.1859967e+00   3.5507474e+00   2.0671748e+00  -1.9595316e+00   1.6793106e+00   3.3562784e+00  -1.1688715e+00   4.2878619e+00  -7.3362613e-01   1.0265487e+00  -9.1761888e-01  -8.2688515e-01   4.2343371e-01  -5.0969966e+00  -9.6639193e-01   7.4965070e-01   2.3404402e-01   1.1464450e+00  -1.7348954e+00  -7.5261534e-03   1.2147399e+00   1.3526438e+00   1.3920207e+00  -1.7443484e+00   1.5243893e+00  -1.0667794e+00   1.1212711e+00  -1.7995079e+00  -1.6443717e+00  -8.2561281e-01  -1.0703669e+00  -5.0688473e-01   4.8901448e-01  -6.1023367e-01   2.5039935e+00  -2.6967180e-01  -2.0798205e+00   1.1433144e-01  -1.2025942e+00   1.9339371e+00   8.1077899e-01   1.2202833e-01  -2.2588946e+00  -2.0292117e+00   2.4944242e+00   7.7299922e-01   2.5254683e+00  -3.8368909e+00  -3.1709946e+00  -7.8456469e-01  -1.0647842e+00  -3.5421643e+00  -1.9011725e-01  -1.8922325e+00  -1.3916298e-01   1.9798565e+00   1.1154357e+00   3.2166253e-01  -1.2401280e+00  -3.9515783e-01  -1.1076189e+00   2.0402755e-01
  -4.4881312e-01  -4.0762223e-01   2.4898632e+00   1.9594389e+00  -1.8141364e-01   5.8257093e-01   1.4393549e+00   1.3724147e+00   1.2696643e+00   5.4958554e-01   1.0022521e+00   3.8153363e-01   1.3669537e-01  -6.0091221e-01   2.0509475e+00   2.2444075e+00  -1.0784272e+00  -1.4733395e+00  -3.0636953e-01   1.7624139e+00  -4.6078933e-01   1.4368756e-01   3.5163110e+00   1.7208530e+00   2.1719659e+00  -3.4248434e+00   5.5797570e-01  -3.8435936e-01  -1.3093110e+00   2.9253972e+00   2.1607354e+00  -1.4425149e+00   1.4373592e+00   3.0644988e+00  -7.1478137e-01   4.3675827e+00  -8.0725793e-01   7.0185837e-01  -9.6290519e-01  -1.0290461e+00   9.2735681e-01  -5.0450908e+00  -6.0480249e-01   8.6456316e-01   7.4309450e-01   1.3735836e+00  -1.4915743e+00   3.9262683e-01   1.2232710e+00   1.3151247e+00   1.1048556e+00  -1.6303571e+00   1.5669028e+00  -1.3930686e+00   1.3520941e+00  -1.7409551e+00  -1.9615097e+00  -1.0176910e+00  -1.1938189e+00  -7.8427934e-01   2.9538243e-01  -7.5659062e-01   2.0432025e+00  -5.3848904e-01  -1.3430801e+00   1.0838360e-01  -7.5864067e-01   1.9032401e+00   1.0930450e+00  -1.0389238e-01  -1.8199820e+00  -1.5943886e+00   2.7218053e+00   7.6452471e-01   2.6009002e+00  -3.0839179e+00  -2.2611564e+00   2.1801668e-01  -1.5465904e+00  -4.5598044e+00  -5.1019300e-01  -2.6019902e+00  -2.2139713e-01   1.6729971e+00   1.2456971e+00   4.0338592e-01  -8.5835670e-01  -2.4578917e-01  -9.8445964e-01   3.4930796e-01
  -3.8206760e-01  -6.6771471e-01   2.1129884e+00   1.6512084e+00  -1.7243366e-01  -9.0941071e-02   1.4031485e+00   1.2590155e+00   9.0920764e-01   3.6326775e-01   9.2824412e-01  -1.5165851e-01  -2.8304222e-01  -1.1687976e+00   1.3952272e+00   1.8499709e+00  -1.2848871e+00  -1.4519616e+00  -1.3859747e-01   1.3834979e+00  -7.7293045e-01   1.9141953e-01   2.7985769e+00   2.0486605e+00   1.2004549e+00  -2.6053143e+00   4.8385217e-01  -3.5032211e-01  -3.5389488e-01   1.9172877e+00   1.6571723e+00   2.4490314e-01   1.6419072e+00   2.9505934e+00  -1.1201287e+00   3.8700997e+00  -1.2283307e+00   3.3321639e-01  -1.5340221e+00  -1.7941293e+00   1.2888891e+00  -3.8132443e+00  -1.4914242e-01   1.3237089e-01   1.6787883e+00   8.0270453e-01  -1.1784599e+00  -1.1360604e-01   1.6043566e+00   1.0425809e+00   1.4069436e+00  -1.4868719e+00   1.4690068e+00  -6.0554866e-01   1.5643582e+00  -1.4760307e+00  -1.7009577e+00  -9.9478288e-01  -7.0624952e-01  -1.2476115e+00   7.3577798e-01  -7.4221541e-01   1.6065073e+00  -1.6121205e-01  -2.4052924e+00  -3.1513216e-02  -6.1902102e-01   5.7810264e-01   1.2882316e+00  -3.2388760e-01  -2.3053445e+00  -7.2997742e-01   2.5385136e+00   1.5343823e+00   1.4124619e+00  -9.7631898e-01  -9.7203274e-01   9.0142711e-01  -1.7561554e+00  -5.4175909e+00  -1.4445676e+00  -1.8647545e+00  -1.9412134e-01   1.3580412e+00   7.5274871e-01   3.0507365e-01  -1.3575916e+00  -6.7559875e-01  -6.3101702e-01   5.4762670e-01
  -5.6276776e-01  -4.1927030e-01   1.9013004e+00   1.7770909e+00  -4.6833191e-01  -2.1715173e-01   1.3405086e+00   1.4964930e+00   7.8570406e-01   3.5218429e-01   5.9554187e-01  -2.3534818e-01  -6.0479573e-01  -1.4133171e+00   1.0572643e+00   2.0133825e+00  -1.9949039e+00  -1.5929411e+00  -3.1958156e-01   1.1887729e+00  -9.2131060e-01   4.8162223e-01   3.0596677e+00   2.6770382e+00   6.8969364e-01  -1.9838028e+00   3.8742687e-01  -2.8917805e-02  -3.4320630e-01   5.8457126e-01   1.0490284e+00   8.9189668e-01   1.3525128e+00   2.5358610e+00  -1.0689120e+00   3.7710308e+00  -1.3479419e+00  -3.9655287e-01  -2.1967668e+00  -2.1716890e+00   3.5500259e-01  -2.7603410e+00  -1.9963153e-01  -6.0472200e-01   1.6857069e+00   7.8313708e-02  -1.5357747e+00  -5.6695137e-01   1.2912572e+00   5.8042072e-01   1.1745140e+00  -1.8291655e+00   1.6209378e+00  -7.7562584e-01   1.4188635e+00  -1.4551195e+00  -1.7490279e+00  -7.8973791e-01  -1.1404807e+00  -1.2273776e+00   8.7644932e-01  -2.8733181e-01   1.1277445e+00   3.5400271e-01  -2.6161782e+00   3.9338797e-01  -9.3295970e-01   2.9106928e-02   1.2789404e+00  -5.8483631e-01  -2.5337060e+00   7.8702151e-01   2.1338134e+00   1.2238531e+00   2.2705207e-01   5.2509752e-01   4.5371156e-01   2.1706423e+00  -2.7701848e+00  -5.7811274e+00  -1.9380673e+00  -1.9961858e+00  -6.6770880e-01   1.1237865e+00   9.5533095e-01   6.6588070e-01  -1.4002332e+00  -5.5270041e-01  -2.1247321e-01   6.5722202e-01
  -4.2585203e-01  -5.7493025e-01   1.8603291e+00   1.4714989e+00  -5.6760458e-01  -5.0560839e-01   1.1756569e+00   8.6558019e-01   9.0436875e-02  -4.6517773e-01   2.9210265e-01  -4.8633813e-01  -6.1715465e-01  -1.7576427e+00   1.6655650e+00   2.0226467e+00  -2.8448778e+00  -1.7890107e+00  -4.6535925e-01   1.3396137e+00  -1.0110159e+00   3.4766337e-01   3.5611877e+00   3.2669867e+00   5.7615505e-02  -1.5592889e+00   3.9402798e-01  -1.8796677e-01  -5.3554486e-01  -5.8421806e-01   1.3078051e+00   1.2803046e+00   9.1799721e-01   2.4477546e+00   2.5515496e-01   4.4025391e+00  -1.3040502e+00  -6.8669630e-01  -2.1291906e+00  -2.2507596e+00   3.2674381e-01  -2.1009198e+00   2.0063266e-01  -3.2754615e-01   1.9016280e+00   2.5508819e-01  -1.0001699e+00  -1.7429030e-01   1.1600056e+00   3.9453491e-01   8.5172763e-01  -1.2781682e+00   1.2282480e+00  -3.2814341e-01   1.0536945e+00  -1.0304733e+00  -1.8715017e+00  -9.5866745e-01  -1.4397149e+00  -1.8579818e+00   3.8847803e-01  -4.2242493e-01   2.7151064e-01   4.8213726e-01  -1.9546761e+00   3.0783825e-01  -9.4908776e-01  -7.1111613e-02   1.2621672e+00  -7.3199910e-01  -2.1992087e+00   1.1052028e+00   2.0009243e+00   1.0397737e+00   2.1892376e-01   1.3924064e+00   1.5213573e+00   2.7495875e+00  -3.4360751e+00  -6.6517158e+00  -2.4423581e+00  -2.5339288e+00  -7.0258380e-01   9.7205870e-01   8.8821595e-01   9.1794797e-01  -9.8876792e-01  -4.4745797e-01  -1.6863752e-01   5.8234253e-01
  -5.7955245e-01  -7.9618968e-01   1.7992962e+00   6.8605977e-01  -3.8739154e-01  -7.3747674e-01   1.2852649e+00   3.7948216e-01  -6.0292206e-01  -5.4612820e-01   2.3834258e-01  -8.0795640e-01  -4.9584572e-01  -1.6748461e+00   1.1984073e+00   1.4288629e+00  -2.9794489e+00  -1.9662409e+00  -5.2797378e-01   5.1717699e-01  -1.1413454e+00   2.8282524e-01   3.0734232e+00   2.8887799e+00  -2.0291544e-01  -9.1132798e-01   5.1794737e-01   3.6751894e-03   1.4721965e-01  -1.7063569e+00   6.7330968e-01   1.9441358e+00   7.4281879e-01   2.0436390e+00   9.9214367e-01   4.3497822e+00  -9.4503367e-01  -1.2434096e+00  -1.2890986e+00  -2.3117601e+00   1.1117803e+00  -1.0958218e+00   4.8068403e-01  -6.5325164e-01   2.0319518e+00  -1.4656592e-01  -8.1293887e-01  -2.6231975e-01   7.1286354e-01  -2.9389757e-01   2.4191176e-01  -9.1870922e-01   5.6752305e-01  -6.3129385e-01   1.0035944e+00  -5.2751157e-01  -1.6261935e+00  -1.1375720e+00  -9.1450102e-01  -1.9418684e+00   8.8613836e-01  -1.9104147e-01   4.3232214e-01   8.6919119e-01  -5.2241789e-01   4.7855260e-01   1.3707752e-01  -2.2462790e-01   1.3705639e+00  -8.7012347e-01  -2.4653102e+00   1.4794209e+00   2.0585228e+00   1.2700190e+00  -9.3899955e-01   2.3918210e+00   2.9615858e+00   3.2371943e+00  -3.3165664e+00  -7.0320641e+00  -2.3511851e+00  -2.6481433e+00  -5.8481831e-01  -6.4442283e-02   1.0478188e+00   6.9989075e-01  -5.9179530e-01  -7.2401387e-01   2.0448336e-01   5.8666537e-01
  -4.3068996e-01  -5.6320163e-01   1.3295858e+00   1.1739698e+00  -7.1272619e-01  -8.5120782e-01   7.1482161e-01   7.3917069e-02  -1.2076193e+00  -8.4323692e-01  -8.9564553e-01  -1.0175082e+00  -5.5024480e-01  -1.9197498e+00   1.2824747e+00   1.5614820e+00  -4.3634791e+00  -2.6269114e+00  -9.5973265e-01   9.5512017e-01  -7.6160948e-01   2.7162585e-01   3.7311537e+00   4.2236752e+00  -2.6631949e-01   1.5539618e-01   2.4955658e-01   1.0975955e-01  -1.0025379e+00  -3.1675286e+00   7.2018313e-01   2.6279674e+00  -5.7516278e-02   1.1545813e+00   2.3417093e+00   4.5750960e+00  -1.1995225e+00  -1.6069263e+00  -1.9313149e+00  -2.2416436e+00   2.7696403e-01  -4.8562226e-01   1.0863815e+00  -4.4569232e-01   2.3793132e+00   2.5687849e-03   1.8134231e-02  -1.5853803e-02   1.1425060e+00  -6.3519888e-02   5.3725065e-01  -8.0012770e-01   8.0512095e-01   1.7148982e-01   1.3449126e+00  -2.0368589e-01  -1.8798223e+00  -9.6025631e-01  -1.5108508e+00  -2.2008705e+00   2.5154057e-01  -1.9942659e-01  -1.9540228e+00   7.1300367e-01  -1.4288379e+00   4.6277626e-01  -2.9330287e-01  -4.1436208e-01   1.2404895e+00  -6.3751790e-01  -1.9001214e+00   2.1782136e+00   1.0042676e+00   5.0998260e-01  -1.2288890e+00   2.9388731e+00   3.1680526e+00   3.8605944e+00  -4.0824887e+00  -8.0401085e+00  -3.0281018e+00  -3.2685016e+00  -1.1145670e+00  -2.3449659e-01   9.1629104e-01   1.2650907e+00  -5.6628501e-01   1.0934143e-02   3.3578650e-01   8.9678039e-01
  -3.9332246e-01  -5.8384619e-01   1.1313500e+00   6.6037266e-01  -7.5052376e-01  -1.3077221e+00   6.0007978e-01   1.3869379e-01  -2.3555409e+00  -1.3344486e+00  -2.0624067e-01  -1.0148948e+00  -7.7300212e-01  -2.0770109e+00   6.3042959e-01   1.0654157e+00  -3.2937117e+00  -1.4884765e+00  -6.9004013e-01   4.4834715e-01  -9.0157934e-01   3.4538310e-01   2.4120839e+00   3.5038612e+00  -1.1366706e+00   3.3124226e-01   1.2271250e-01   5.0352289e-02   3.4758709e-01  -3.0196350e+00  -4.2555981e-01   2.8165767e+00  -2.0712959e-01   8.8162098e-01   6.2498037e-01   3.2214230e+00  -1.0616453e+00  -1.6471713e+00  -2.1029967e+00  -2.8120630e+00   6.3758674e-01   8.1140314e-01   4.3862550e-01  -1.4125341e+00   2.4335977e+00  -1.0110305e+00  -9.0666110e-02  -4.2932565e-01   1.0323355e+00  -6.9871097e-01   6.4296122e-01  -8.1232837e-01   8.3505033e-01   7.6943733e-01   1.1611891e+00  -7.1042907e-02  -1.1455469e+00  -6.9226254e-01  -6.1062285e-01  -2.1473837e+00   5.1858937e-01   2.7435851e-02  -1.4837631e+00   1.1493657e+00  -2.3107543e+00  -2.8620220e-02  -3.4993779e-01  -1.4582192e+00   1.2663835e+00  -9.5742314e-01  -2.2771838e+00   2.5474161e+00   1.2778741e+00   1.5801370e+00  -1.5866085e+00   5.1535241e+00   4.0683343e+00   3.8186964e+00  -3.7350674e+00  -6.5416349e+00  -2.9728057e+00  -1.9109513e+00  -8.3027594e-01  -2.5698668e-01   6.1891618e-01   9.5877989e-01  -4.4938767e-01  -6.8118418e-01   6.4361762e-01   6.6867135e-01
  -1.6203229e-01  -5.7029838e-01   8.5753909e-01   4.6315633e-01  -4.5864730e-01  -1.2316732e+00   2.0996317e-01  -2.5451365e-01  -2.6034691e+00  -1.7696081e+00  -3.3438823e-01  -1.0581341e+00  -8.3437482e-01  -2.3366277e+00   6.2292937e-01   5.7002795e-01  -3.5562689e+00  -1.0801374e+00  -5.2727990e-01   5.5980224e-01  -1.0644783e+00   1.4655553e-01   2.0002755e+00   3.5834384e+00  -2.2107756e+00   9.8975769e-01   5.1270842e-02   1.2354461e-02   6.3252915e-01  -3.6645128e+00  -5.5632800e-01   3.4420864e+00  -3.4392178e-01   5.7735222e-01   9.9479244e-01   2.9427072e+00  -1.0941883e+00  -1.8404038e+00  -2.0367852e+00  -2.9928296e+00   5.8498416e-01   1.4635812e+00   7.6049720e-01  -1.5146563e+00   2.6470618e+00  -1.2374324e+00   4.4219813e-01  -6.9762525e-01   1.2582722e+00  -9.2746038e-01   8.9703164e-01  -6.4858502e-01   5.1615990e-01   1.6462500e+00   1.1857344e+00   3.9278359e-01  -7.9546615e-01  -5.6964292e-01  -3.9209441e-01  -2.4012893e+00   3.4110835e-01   1.0370080e-02  -2.3872379e+00   1.6008130e+00  -3.1934862e+00  -5.7123667e-01  -4.4189636e-01  -2.0054189e+00   1.2054854e+00  -8.7980370e-01  -2.6273719e+00   2.4224633e+00   8.9167129e-01   1.7822950e+00  -2.2354140e+00   5.7017367e+00   4.6568276e+00   3.4028630e+00  -3.7331939e+00  -6.5197882e+00  -3.4081912e+00  -1.4069993e+00  -8.5572736e-01  -6.3563981e-01   2.0024548e-01   8.1156370e-01  -5.9579182e-01  -8.0216988e-01   7.2739038e-01   6.4617752e-01
  -7.4341537e-02  -6.1550487e-01   4.0130835e-01   1.2379815e-01  -1.9912208e-01  -1.5711628e+00  -1.1574544e-01  -4.3404308e-01  -3.0048439e+00  -2.0756034e+00  -1.7959126e-01  -9.5920753e-01  -9.3922060e-01  -2.5017969e+00  -1.0855726e-01  -1.2993607e-01  -3.2233751e+00  -1.7580351e-01  -3.6656308e-01   1.7789543e-01  -1.2287977e+00  -1.1255390e-01   8.3847231e-01   3.3120139e+00  -3.3518262e+00   1.2930865e+00  -1.3920150e-02  -9.8058068e-03   1.3967662e+00  -4.0119213e+00  -1.4297952e+00   4.1100068e+00  -2.9496095e-01  -4.5215087e-02   4.0831077e-01   1.9387789e+00  -1.1209042e+00  -1.5635400e+00  -2.0108632e+00  -3.2497073e+00   9.7006911e-01   2.4193331e+00   8.5089958e-01  -2.1594774e+00   2.7892161e+00  -1.9306782e+00   6.8006341e-01  -1.0967581e+00   1.4503058e+00  -1.1865602e+00   1.2763837e+00  -5.1369051e-01   2.2755090e-01   2.6069397e+00   1.2962428e+00   8.4416030e-01  -1.4268970e-01  -2.7453217e-01   9.2692750e-02  -2.5583821e+00   4.6327296e-01  -8.2382384e-02  -2.9777828e+00   2.0251845e+00  -4.4444006e+00  -9.0238436e-01  -3.9774735e-01  -2.9861024e+00   1.2295298e+00  -7.9200918e-01  -3.1364050e+00   2.3789704e+00   3.1115580e-01   2.5431501e+00  -3.3279098e+00   6.8082634e+00   5.0607262e+00   3.2951998e+00  -3.5045111e+00  -5.5523825e+00  -3.7115654e+00  -8.9501252e-02  -6.5920695e-01  -1.0225389e+00  -2.6006382e-01   7.7495530e-01  -9.8592413e-01  -1.1904740e+00   9.4121231e-01   8.2236998e-01
  -1.6866482e-01  -2.7439957e-01  -4.4059449e-02   3.8704294e-01  -2.7986388e-01  -1.3279868e+00  -4.4453933e-01  -3.5896673e-02  -2.9058537e+00  -1.9752554e+00  -1.5308859e-01  -3.4329355e-01  -8.9316371e-01  -2.0875002e+00  -3.9483622e-01  -1.4874610e-01  -3.2983355e+00   5.5548748e-01  -2.7960556e-01   4.3264001e-01  -1.1957710e+00   5.1796505e-02   3.6187861e-01   3.0289726e+00  -4.5738561e+00   1.3438546e+00  -2.4602239e-01   1.7184829e-02   1.1642072e+00  -4.1343336e+00  -2.0091961e+00   3.6094121e+00  -5.2899417e-01  -2.7582191e-01  -1.8115940e-01   1.0486426e+00  -1.2472036e+00  -1.5797575e+00  -2.7035932e+00  -3.2991248e+00  -1.3534153e-01   2.8981992e+00   3.9641732e-01  -2.4621146e+00   2.5219652e+00  -2.4232633e+00   6.7956679e-01  -1.4399657e+00   1.5247884e+00  -1.1539390e+00   1.6114034e+00  -6.2733137e-01   5.8583189e-01   3.1183457e+00   1.1505694e+00   1.0784641e+00  -1.6969084e-02   7.1689895e-03  -2.9779470e-02  -2.1172032e+00   2.1387577e-01   2.6622668e-01  -3.6471338e+00   2.3854837e+00  -5.8217356e+00  -7.8349280e-01  -1.1969266e+00  -3.3353898e+00   9.2804995e-01  -8.3072650e-01  -3.3492998e+00   2.6695095e+00  -5.1777801e-01   2.2279325e+00  -3.4884048e+00   7.2765924e+00   4.9775523e+00   2.9116526e+00  -3.8341826e+00  -4.4948832e+00  -4.0671444e+00   5.7128549e-01  -8.8158547e-01  -9.9722503e-01  -7.2611697e-01   8.3660058e-01  -1.3798889e+00  -1.0125976e+00   8.7803435e-01   7.0005261e-01
  -9.4188867e-02  -1.6849654e-01  -3.5993090e-01   3.3152289e-02  -6.2946155e-02  -1.1571555e+00  -7.9216448e-01  -3.6474345e-01  -3.0145970e+00  -2.2347260e+00  -3.3740356e-01  -8.0569998e-02  -7.7714437e-01  -1.8687266e+00  -2.9535585e-01  -2.6729399e-01  -3.5032995e+00   1.2028919e+00  -2.8638611e-01   5.3393819e-01  -1.2236912e+00  -8.5037186e-02   3.5868699e-02   2.9171922e+00  -5.5434412e+00   1.8221628e+00  -3.3329490e-01  -1.1678612e-02   1.2427674e+00  -4.2959357e+00  -2.1607169e+00   3.5811808e+00  -8.9437955e-01  -7.7821233e-01   4.5090359e-01   8.1593325e-01  -1.2544632e+00  -1.3912374e+00  -2.7293185e+00  -3.0796929e+00  -7.5764722e-01   3.6505758e+00   3.1434660e-01  -2.5563944e+00   2.2863358e+00  -2.8488484e+00   1.0549018e+00  -1.5577890e+00   1.6458531e+00  -1.5499885e+00   1.7384106e+00  -5.1714474e-01   2.0802419e-01   3.8508432e+00   7.3529797e-01   1.4742215e+00   1.9326148e-01   1.7068692e-01   1.6605163e-01  -2.2962830e+00   1.8455785e-01   3.4185163e-01  -4.2508364e+00   2.6338317e+00  -5.7041860e+00  -4.7411528e-01  -1.2252780e+00  -3.5456684e+00   7.8101462e-01  -5.9592059e-01  -3.2647277e+00   2.3357501e+00  -8.2170247e-01   2.3992599e+00  -3.3535698e+00   7.4851428e+00   4.6374503e+00   1.9699729e+00  -3.7624207e+00  -3.8092232e+00  -4.2720133e+00   1.0351764e+00  -1.0205689e+00  -1.0092000e+00  -9.9690492e-01   1.1591867e+00  -1.2232651e+00  -1.0091056e+00   8.6058638e-01   5.2638757e-01
   1.0870396e-01  -1.0931624e-01  -2.5475906e-01   2.5228790e-01   6.6695672e-02  -8.6793061e-01  -1.0429668e+00  -1.0399221e+00  -3.7223520e+00  -2.5160850e+00  -9.8938166e-01  -2.0026750e-01  -2.3609215e-01  -1.8333359e+00   2.0157527e-01  -3.8003991e-01  -4.1595528e+00   6.8011259e-01  -4.8835674e-01   9.4272990e-01  -6.7340364e-01  -4.5957553e-01   7.9798708e-01   3.0542899e+00  -4.1619845e+00   1.5141836e+00  -1.3109088e-01  -5.9950759e-02  -1.1297620e-01  -4.3217478e+00  -1.6968354e+00   2.4487916e+00  -1.4913261e+00  -1.9712627e+00   2.1828567e+00   7.2787892e-01  -8.7660036e-01  -9.7006656e-01  -1.7709248e+00  -2.1544000e+00  -3.5182370e-01   2.5945838e+00   6.0250574e-01  -1.5816576e+00   1.9227638e+00  -2.0689070e+00   1.5175791e+00  -7.1373173e-01   1.7828068e+00  -1.0639252e+00   1.7154328e+00  -1.0472597e-01   2.9386233e-02   3.9581482e+00   1.0851283e+00   1.8959175e+00   6.0574149e-02   1.1168838e-01  -2.4674768e-01  -2.3349138e+00  -7.6476369e-01  -3.1392863e-01  -5.4523389e+00   1.9447613e+00  -4.4859072e+00  -8.2391731e-01  -7.0743000e-01  -2.6839478e+00   8.1841095e-01  -2.3483906e-01  -2.1614488e+00   1.2604544e+00  -1.2123140e+00   1.6445882e+00  -2.6116480e+00   5.6215305e+00   3.6436917e+00   1.3550353e+00  -3.7292799e+00  -3.3672691e+00  -3.7490955e+00   2.5787170e-01  -9.1468436e-01  -1.3219002e+00  -7.3200422e-01   1.4085842e+00  -5.4598958e-01  -9.3164868e-02   6.4555816e-01   6.9939398e-01
   2.7066960e-02  -5.6698465e-02  -6.2474125e-01   3.6744992e-02   3.0749879e-01  -8.2515432e-01  -1.1625551e+00  -5.5312939e-01  -4.0444732e+00  -2.2246206e+00  -1.4928421e-01   3.5999861e-01  -3.1295245e-01  -1.3240846e+00  -7.5788041e-01  -9.3943868e-01  -2.8476630e+00   2.1044530e+00   2.0441109e-02   6.0067619e-01  -8.9200529e-01  -4.7969607e-01  -9.7552034e-01   1.4821571e+00  -5.6090585e+00   9.3055092e-01  -1.8789093e-01  -1.7017365e-01   9.3433992e-01  -3.2440547e+00  -2.5526576e+00   1.9374209e+00  -1.0543170e+00  -1.9144680e+00   1.3172711e-01  -1.1105871e+00  -9.1813148e-01  -4.6614569e-01  -1.8122509e+00  -2.1774436e+00  -2.3170111e-01   2.8313455e+00   4.0756000e-02  -2.1655570e+00   1.8983844e+00  -2.8134740e+00   1.2036831e+00  -1.1497382e+00   1.9387429e+00  -1.1824035e+00   2.2127445e+00  -1.8164061e-01   2.3029155e-01   4.4677083e+00   1.1997638e+00   2.2259371e+00   8.9091784e-01   4.3305791e-01   4.9273756e-01  -1.7262893e+00  -6.0433847e-01  -8.4655937e-02  -4.7268108e+00   2.4197560e+00  -6.1371871e+00  -1.1459350e+00  -1.0699718e+00  -3.4330595e+00   6.8142379e-01  -2.6760402e-01  -2.8907957e+00   7.6176146e-01  -1.5422461e+00   2.3592744e+00  -2.9682079e+00   6.0305900e+00   3.3667998e+00   5.6926295e-01  -3.1272842e+00  -1.2002969e+00  -3.6279521e+00   1.9684893e+00  -4.5488066e-01  -1.3097968e+00  -1.3770248e+00   7.8451492e-01  -1.1223652e+00  -5.3804119e-01   6.4351895e-01   5.0164946e-01
   2.2451098e-01   2.8700253e-01  -8.3957606e-01   5.2722068e-01   5.3838921e-01  -1.8506189e-01  -1.7313787e+00  -5.8984803e-01  -4.0024057e+00  -2.2304462e+00  -5.3987329e-01   5.9303584e-01  -4.4777376e-01  -1.3920803e+00  -5.3784731e-01  -8.8301469e-01  -3.1688032e+00   2.2292163e+00   1.6746170e-01   1.3544515e+00  -8.9155516e-01  -7.0222713e-01  -8.5787102e-01   1.7387427e+00  -6.0180361e+00   9.5155021e-01  -2.9416879e-01  -2.5426189e-01   3.4510639e-01  -2.7775578e+00  -1.8436192e+00   1.9697416e+00  -1.2303160e+00  -2.0921147e+00   4.8093510e-01  -1.0524217e+00  -1.2412520e+00  -2.9946388e-01  -1.9806439e+00  -1.8931657e+00  -9.3216102e-01   2.0822161e+00   3.0630047e-01  -1.7364124e+00   1.7529108e+00  -2.6114680e+00   1.5455178e+00  -1.1360276e+00   2.3787413e+00  -1.0509574e+00   2.7249269e+00  -4.6106822e-01   4.3653556e-01   4.8880000e+00   1.4428922e+00   2.3941676e+00   1.0213466e+00   6.8174820e-01   2.2402873e-01  -1.6397509e+00  -1.2505334e+00  -1.2134922e-01  -5.6312046e+00   2.5114936e+00  -7.4200628e+00  -1.4901489e+00  -1.7349370e+00  -3.1911083e+00   4.8596239e-01   1.4168686e-01  -2.8181644e+00   1.7431000e-02  -1.9133689e+00   2.1327435e+00  -2.5984431e+00   4.8187133e+00   2.2668084e+00  -4.1073039e-01  -3.0176014e+00  -1.0411558e+00  -3.7314928e+00   1.9637400e+00  -7.2790763e-01  -1.0968362e+00  -1.6438869e+00   7.9702168e-01  -1.2240794e+00  -1.3567316e-01   4.6323736e-01   4.2121619e-01
   6.5416685e-01   1.1005294e-01  -5.8940311e-01   4.5717049e-01   6.2063287e-01  -2.3780607e-01  -1.7786081e+00  -1.0967893e+00  -4.3025750e+00  -2.6526535e+00  -1.2010276e-01   2.1979541e-01  -2.7929148e-01  -1.7815236e+00  -1.3708533e-01  -1.2002837e+00  -2.0830695e+00   2.5480984e+00   2.1077030e-01   1.4122054e+00  -6.3366845e-01  -1.0201919e+00  -7.2020601e-01   1.3990745e+00  -4.3222660e+00   9.3114019e-02   8.9701983e-03  -5.7293214e-01   2.2240474e-01  -1.4601584e+00  -1.8222866e+00   5.2520916e-01  -1.4056247e+00  -2.7138732e+00   4.4849472e-01  -1.5747286e+00  -7.2824827e-01   5.6377541e-01  -1.1919751e+00  -1.7954040e+00  -1.7787601e-01   1.0858038e+00   4.6156090e-02  -1.3464684e+00   1.3645312e+00  -2.1917519e+00   1.4823926e+00  -7.0898126e-01   2.2962846e+00  -8.3382900e-01   2.7678666e+00  -3.8110503e-01   4.1748866e-01   4.7876262e+00   1.4122101e+00   2.1221532e+00   1.5555377e+00   7.3090539e-01   4.3323881e-01  -1.8317361e+00  -1.5819501e+00  -9.4071920e-01  -5.2390395e+00   1.8765329e+00  -6.3639868e+00  -2.3483088e+00  -1.1709763e+00  -2.7830896e+00   8.0054413e-01   2.9291348e-01  -2.0940568e+00  -1.6130666e+00  -1.4097363e+00   2.3911664e+00  -1.3773194e+00   3.4724542e+00   1.3361480e+00  -1.2192639e+00  -2.2330408e+00   6.8463819e-01  -2.8874924e+00   2.2491689e+00  -2.9831238e-01  -8.9639590e-01  -1.2310244e+00   6.3019228e-01  -6.1207809e-01   2.3182441e-02   2.8330552e-01   3.4153991e-01
   5.2708137e-01   1.1649083e-01  -5.7780497e-01   1.8456256e-01   9.0645745e-01   7.1294100e-02  -1.7122099e+00  -1.2127668e+00  -4.4230086e+00  -2.1941131e+00  -3.3528978e-02   1.4749537e-01  -2.9434923e-01  -1.5839291e+00  -5.3448881e-01  -1.4589077e+00  -1.3971494e+00   2.5145072e+00   3.8422032e-01   1.2177085e+00  -6.7068627e-01  -1.3037455e+00  -1.3284707e+00   6.0055723e-01  -3.8484492e+00  -5.5105805e-01   2.2089467e-01  -6.1480129e-01   5.0561800e-01  -1.3000901e-01  -1.5198127e+00   5.4648807e-01  -1.2333744e+00  -2.6593701e+00   1.1656716e-01  -1.5695431e+00  -7.2697960e-01   1.0327015e+00  -5.3210980e-01  -1.5958809e+00   5.9191168e-01   6.5820535e-02  -8.4045838e-02  -1.0961524e+00   1.0613848e+00  -2.0828254e+00   1.4771635e+00  -4.8669740e-01   2.1334763e+00  -1.1872024e+00   2.6509092e+00  -6.7044094e-01   2.5459711e-01   3.9846925e+00   1.6087073e+00   2.0945486e+00   1.6901624e+00   7.2635337e-01   1.0247378e+00  -1.5221952e+00  -1.3685493e+00  -9.5470652e-01  -4.4755065e+00   1.7159859e+00  -5.7058941e+00  -2.2793597e+00  -4.7760811e-01  -2.0172531e+00   9.0494701e-01   5.9685974e-01  -2.0633563e+00  -2.8009786e+00  -8.8746135e-01   3.1292868e+00  -8.4566599e-01   2.3857813e+00   3.8014895e-01  -2.0844446e+00  -1.2357787e+00   1.1546530e+00  -2.2726709e+00   2.3609361e+00  -2.4430703e-01  -1.2283913e+00  -1.1843565e+00   2.9556942e-01  -2.9601001e-01  -2.3671616e-01   1.2057750e-01   1.5077254e-01
   3.6905212e-01   2.1777022e-01  -1.1339095e+00   4.6714632e-01   7.1397411e-01   4.4371519e-01  -2.0057867e+00  -1.0703604e+00  -4.0012777e+00  -1.2917181e+00  -7.1751045e-01   2.7175785e-01  -4.0753271e-01  -8.8841619e-01  -1.0486093e+00  -1.3720395e+00  -1.8284081e+00   1.9787061e+00   1.2020662e-01   1.3591475e+00  -4.7440155e-01  -1.2708631e+00  -1.4954930e+00   5.3858223e-01  -4.2327778e+00  -1.7913462e-01  -1.5041562e-02  -6.1296678e-01  -3.6037068e-01  -3.5753880e-02  -1.0597340e+00   5.6467963e-01  -1.3189001e+00  -2.4023398e+00   8.8044313e-01  -1.1757830e+00  -1.0411835e+00   1.1071888e+00  -9.4357020e-01  -1.1775021e+00  -5.8864279e-01  -1.5092208e-01   3.8196938e-01  -6.4872648e-01   1.2267883e+00  -1.8041492e+00   1.9255052e+00  -3.5129260e-01   2.3916616e+00  -1.0248328e+00   2.8770831e+00  -7.8476227e-01   5.9078306e-01   3.8149183e+00   1.8974284e+00   2.2842712e+00   1.6311492e+00   7.7444873e-01   9.2701558e-01  -1.0973159e+00  -1.1616901e+00  -5.2587646e-01  -5.1199810e+00   1.6209859e+00  -5.9749307e+00  -1.4588011e+00  -5.7722628e-01  -1.3202072e+00   6.3874620e-01   1.1711982e+00  -1.8207361e+00  -3.1130219e+00  -1.7104821e+00   2.4869184e+00  -4.2583660e-01   1.1836506e+00  -8.8909341e-01  -2.3068896e+00  -1.0644794e+00   5.7030644e-01  -2.4186087e+00   1.9345358e+00  -6.7433691e-01  -1.4589317e+00  -1.3679793e+00   3.2887339e-01  -6.9699759e-01   3.1131120e-01   3.4661774e-03   1.5033019e-01
   6.1659226e-01   1.7539745e-01  -7.7187400e-01   5.7397626e-01   5.4370317e-01   7.2950937e-01  -1.9878906e+00  -1.5218984e+00  -4.3205780e+00  -1.4393175e+00  -8.3524485e-01  -1.2106998e-01  -3.2814287e-01  -1.0258102e+00  -2.8448032e-01  -1.1100358e+00  -1.5049624e+00   1.6003804e+00  -5.8368959e-02   1.6868906e+00  -1.1809949e-01  -1.4286045e+00  -6.3725104e-01   4.4470795e-01  -2.5124420e+00  -8.7536518e-01   1.9919549e-01  -8.3347533e-01  -1.2140508e+00   1.1049403e+00  -2.0473387e-01  -9.1136239e-01  -1.6205805e+00  -2.5666229e+00   1.6011211e+00  -8.1168350e-01  -6.2194206e-01   1.6715568e+00  -2.9559025e-01  -5.6234540e-01  -6.1454018e-01  -1.4295640e+00   2.3852078e-01   2.1720126e-01   8.0020125e-01  -9.9610266e-01   1.8006988e+00   4.1582866e-01   2.1592988e+00  -8.5973528e-01   2.6407220e+00  -8.8292533e-01   7.2128523e-01   3.1697249e+00   1.7726078e+00   1.9742099e+00   1.6365031e+00   7.3154397e-01   6.6637949e-01  -1.0830456e+00  -1.7040103e+00  -9.6415121e-01  -4.8165680e+00   9.1206503e-01  -4.2832956e+00  -1.7828672e+00  -2.5804912e-01  -1.0668880e-01   7.4732530e-01   1.4513997e+00  -7.3845446e-01  -4.3240892e+00  -1.1966810e+00   2.0853379e+00   1.2432317e+00  -7.9301821e-01  -1.8771556e+00  -2.7067403e+00  -8.3352086e-01   1.3295108e+00  -1.5782946e+00   1.1484314e+00  -5.7282682e-01  -9.8917380e-01  -7.5306508e-01   3.5433366e-01   1.4712526e-01   9.1432328e-01  -2.5942158e-01  -8.1769131e-02
   7.1530573e-01   2.2342797e-01  -3.7878529e-01   6.5054869e-01   7.2184873e-01   1.1455266e+00  -1.9296806e+00  -1.7767763e+00  -4.6614957e+00  -1.3333602e+00  -9.5297142e-01  -5.6030177e-01  -3.7556475e-01  -1.3727089e+00  -7.6403286e-02  -1.0228594e+00  -1.1899039e+00   1.0731486e+00   6.7580385e-02   1.8399201e+00  -4.2127245e-02  -1.6127075e+00  -3.3839648e-01   2.9465266e-01  -9.9805499e-01  -1.5516426e+00   4.2957191e-01  -8.4826152e-01  -1.4404676e+00   2.3075362e+00   6.3641424e-01  -1.0598599e+00  -1.5933697e+00  -2.7256161e+00   1.5503843e+00  -5.7392473e-01  -5.0315132e-01   1.8961870e+00   4.9232183e-01  -1.5631128e-01   2.1049853e-01  -2.9775718e+00   2.9459652e-01   7.5242999e-01   5.2974601e-01  -4.5455013e-01   1.6055205e+00   7.7017558e-01   2.0615482e+00  -9.6354331e-01   2.5089516e+00  -1.3023573e+00   7.2772996e-01   2.2344769e+00   2.1037672e+00   1.6895766e+00   1.5769545e+00   6.8281432e-01   8.0981660e-01  -9.2654001e-01  -1.9704764e+00  -1.2372023e+00  -4.2315147e+00   5.0455925e-01  -3.3878026e+00  -2.2183270e+00   2.3946022e-01   8.1291224e-01   9.1039665e-01   1.6582424e+00  -3.3138346e-01  -5.2499711e+00  -4.1324385e-01   2.3535932e+00   1.8650359e+00  -2.4869190e+00  -2.6369415e+00  -3.2636112e+00  -3.0387393e-01   1.4593836e+00  -8.4832019e-01   6.2807842e-01  -5.4296717e-01  -8.2851957e-01  -3.6132361e-01   1.0546743e-01   7.7234251e-01   1.0706794e+00  -3.8250717e-01  -2.0019216e-01
   6.7634425e-01   2.6445166e-02  -6.4157340e-01   4.3026730e-01   7.4163254e-01   1.1164679e+00  -1.8891744e+00  -1.7942712e+00  -3.9643893e+00  -7.9788391e-01  -1.0017596e+00  -8.3380319e-01  -6.6561029e-01  -1.3525138e+00  -6.3348510e-01  -1.2126243e+00  -8.7011635e-01   1.0358027e+00   1.0612898e-01   1.4974981e+00  -2.0849923e-01  -1.6160222e+00  -9.2767007e-01   1.3797574e-02  -1.2842498e+00  -1.4801291e+00   3.6632503e-01  -8.8572202e-01  -1.1576041e+00   2.6410794e+00   7.7309200e-01  -5.5252212e-01  -1.1036727e+00  -2.3200378e+00   1.2731514e+00  -5.3783700e-01  -5.9756336e-01   2.1191798e+00   4.2164924e-01  -1.5379139e-01   5.6108823e-02  -2.9122105e+00   6.1710291e-01   6.0583562e-01   7.6062977e-01  -4.7388977e-01   1.5074389e+00   4.3855175e-01   2.0704747e+00  -1.1033092e+00   2.6196173e+00  -1.5327196e+00   6.8215467e-01   1.9673917e+00   2.1373324e+00   1.5898372e+00   1.7874181e+00   7.0951633e-01   1.1417743e+00  -8.2512025e-01  -1.3682534e+00  -1.1136627e+00  -3.7874973e+00   6.0928057e-01  -3.4031848e+00  -1.8627273e+00   5.5544797e-01   9.2112257e-01   9.2773490e-01   1.9326073e+00  -5.8044198e-01  -5.4087518e+00  -5.8943952e-01   2.6489737e+00   1.5031201e+00  -2.9892451e+00  -2.8787889e+00  -3.1849453e+00  -1.4319606e-02   1.4367617e+00  -9.5003912e-01   1.0375365e+00  -5.8836631e-01  -8.8426101e-01  -4.7184444e-01  -3.9463021e-02   2.8865249e-01   9.6244672e-01  -3.6115867e-01  -1.7897826e-01
   3.2346396e-01   2.6125018e-01  -7.7000475e-01   6.4852031e-01   5.1689619e-01   1.6108213e+00  -1.8537367e+00  -1.3422112e+00  -2.9531723e+00  -1.4933293e-01  -1.2973462e+00  -3.7885553e-01  -7.8506964e-01  -8.3146419e-01  -6.8366647e-01  -6.1885284e-01  -1.5470748e+00   9.7462968e-01  -1.1485907e-01   1.5375011e+00  -3.5104425e-01  -1.2873596e+00  -5.4919086e-01  -1.6856484e-03  -2.0844145e+00  -1.5278958e+00   2.0959712e-01  -6.7538631e-01  -1.9001661e+00   2.2409406e+00   1.0536816e+00  -9.7535441e-01  -9.5676384e-01  -1.9015540e+00   1.6373109e+00  -7.9039260e-02  -6.3600201e-01   1.9153938e+00   1.0077345e-02   4.1564933e-01  -1.5895341e+00  -2.8197682e+00   5.4216845e-01   5.5952355e-01   3.2042740e-01  -5.8827040e-01   7.7728868e-01   1.3422756e-01   1.6111246e+00  -1.1800813e+00   2.3702717e+00  -1.8753153e+00   8.6878054e-01   1.2922470e+00   1.6913430e+00   1.5502891e+00   1.4941405e+00   7.7683778e-01   3.6450051e-01  -3.3181740e-01  -1.2664763e+00  -5.0931488e-01  -3.5404392e+00   1.0100051e+00  -2.9960657e+00  -7.5883494e-01  -5.9012608e-02   1.4608629e+00   5.4278511e-01   2.0267824e+00  -6.9312918e-01  -4.5050485e+00  -1.3419595e+00   1.6335622e+00   9.0696487e-01  -3.8946988e+00  -2.7882222e+00  -2.5342357e+00  -1.0409787e+00   1.4387357e+00  -1.1311789e+00   6.1592366e-01  -9.9263252e-01  -4.9231239e-01  -2.8327474e-01   3.2361786e-01  -7.4782041e-02   1.5225507e+00  -3.5197244e-01  -2.7536983e-01
   2.0922395e-01  -1.7938654e-01  -7.6843511e-01   1.5721307e-01   3.9797248e-01   1.5614354e+00  -1.4141043e+00  -1.8048004e+00  -2.3649490e+00   1.4436841e-01  -1.6560535e+00  -9.3359351e-01  -6.5735510e-01  -6.8181602e-01  -6.1824550e-01  -6.8612467e-01  -1.9197873e+00   3.2017598e-01  -2.6378739e-01   1.1884337e+00  -3.1946467e-01  -1.2331019e+00  -5.4514923e-01  -4.6867229e-01  -2.0501459e+00  -1.8273363e+00   2.9107030e-01  -7.8176243e-01  -2.2508507e+00   2.4816025e+00   1.6392757e+00  -1.1067846e+00  -5.9731339e-01  -1.4904111e+00   2.0790291e+00   1.8785864e-01  -3.9865553e-01   2.1938253e+00   3.6504041e-01   9.1994418e-01  -1.3885078e+00  -3.1136191e+00   8.3823000e-01   1.1646162e+00   6.4627087e-01   1.6731973e-01   9.2846175e-01   4.4160305e-01   1.4740759e+00  -1.1070188e+00   2.1268755e+00  -1.8721627e+00   5.4140187e-01   7.6109023e-01   1.6498573e+00   1.6439767e+00   9.5743802e-01   4.2850176e-01   5.5585699e-01  -1.9519587e-01  -9.2252608e-01  -5.2850653e-01  -3.4293360e+00   7.1830041e-01  -1.5462630e+00  -3.6197148e-01   7.6523418e-01   2.3397924e+00   6.2810273e-01   2.2243349e+00  -5.4351153e-01  -4.9216820e+00  -1.4054067e+00   1.5536995e+00   1.2802359e+00  -5.0861272e+00  -2.5534696e+00  -2.3983356e+00  -1.3000844e+00   9.8297219e-01  -1.3832729e+00   2.8821642e-01  -9.7670362e-01  -7.1282897e-01  -4.6051068e-01   1.7699471e-01  -2.6989743e-01   1.5947528e+00  -6.4098380e-01  -3.0084276e-01
   8.6732704e-02  -2.4232003e-01  -7.5114574e-01   3.9493344e-01  -1.2185013e-01   1.5685427e+00  -1.2189892e+00  -2.0600271e+00  -2.2171178e+00   5.7437608e-01  -2.7498491e+00  -1.4629690e+00  -4.1812211e-01  -5.7821286e-01  -4.3432515e-01  -1.0251022e-01  -3.1196676e+00  -1.1653862e+00  -6.7914828e-01   1.3863542e+00   2.4833735e-01  -9.9418999e-01   4.4620792e-01   1.6471793e-01  -6.5869054e-01  -1.8029361e+00   1.5135414e-01  -6.7780250e-01  -3.8204826e+00   1.9908043e+00   2.4234636e+00  -1.2274779e+00  -8.1859794e-01  -1.7003219e+00   3.3391932e+00   8.2678890e-01  -3.1626346e-01   2.0763430e+00   2.5266818e-01   1.6921716e+00  -1.7665897e+00  -3.6019485e+00   1.2587981e+00   1.8804449e+00   7.3831950e-01   1.0438863e+00   1.1373690e+00   1.0057812e+00   1.4753440e+00  -6.6978840e-01   1.8532419e+00  -1.8315272e+00   7.0268135e-01   4.7530789e-02   1.8739225e+00   1.5212541e+00   5.2023337e-03   1.6748604e-01   5.1880371e-02  -4.8737374e-02  -1.1486344e+00  -5.9675935e-01  -4.1552795e+00  -8.4975537e-02  -1.5950272e-02   4.8454082e-01   1.2463962e+00   3.4803414e+00   5.6458049e-01   2.4342469e+00   6.9416568e-01  -4.3260776e+00  -1.7722172e+00   5.9684077e-01   1.8973682e+00  -6.2306820e+00  -3.0814411e+00  -1.6724826e+00  -1.9505428e+00  -1.4930181e-01  -1.3697617e+00  -1.0433742e+00  -1.3920158e+00  -7.2753497e-01  -2.0599815e-01   7.3568229e-01  -1.2630322e-03   2.4920120e+00  -8.2579311e-01  -8.8159837e-02
  -4.2211988e-02  -2.0926494e-01  -5.0824386e-01   3.2173752e-02  -3.7544661e-01   1.6624722e+00  -9.6378177e-01  -1.7310121e+00  -1.8737033e+00   5.9653031e-01  -2.1762372e+00  -1.2955137e+00  -5.6935505e-01  -4.4813190e-01  -2.2291506e-01   3.8943501e-01  -2.5242944e+00  -5.3636937e-01  -6.1336071e-01   1.1133936e+00   2.3942910e-02  -5.0009170e-01   3.4930929e-01  -2.6271494e-01  -1.1553513e+00  -1.9360004e+00  -1.0104594e-02  -6.0880568e-01  -3.2667273e+00   2.1934165e+00   2.2546562e+00  -1.6577630e+00  -6.4844140e-01  -1.0459361e+00   2.2827669e+00   7.4671371e-01  -2.8374891e-02   1.8020774e+00   2.4313310e-02   1.7465343e+00  -2.5362685e+00  -2.8181638e+00   5.7935167e-01   1.2881079e+00   3.4966359e-01   5.3311501e-01   1.8887990e-01   4.9657074e-01   8.2460124e-01  -1.1872185e+00   1.4329740e+00  -2.1341200e+00   7.7555838e-01  -5.1359626e-01   1.0444572e+00   1.1020071e+00   8.5001257e-02   2.0185689e-01   5.9728737e-02   2.1312167e-01  -8.2515966e-01  -5.7535664e-02  -2.6621257e+00   3.5846133e-01   6.5049204e-01   9.1135611e-01   8.3932178e-01   3.4417547e+00   3.3543415e-01   2.0722068e+00   5.3673819e-01  -3.2966586e+00  -1.4005550e+00   5.4192535e-01   1.6647567e+00  -5.6758333e+00  -2.1605022e+00  -1.1748852e+00  -2.4740382e+00   7.8327804e-01  -1.1378507e+00  -7.8400609e-01  -1.3703407e+00   1.2051140e-01   7.0987169e-02   7.6660262e-01   1.9083974e-01   2.3257618e+00  -6.8980495e-01  -5.0616097e-01
  -2.3818396e-02  -5.2278369e-01  -4.7266898e-01  -6.9825515e-01  -1.4600723e-01   1.6693123e+00  -7.3780072e-01  -2.3384047e+00  -1.0255257e+00   4.4735087e-01  -2.6644848e+00  -1.7088033e+00  -5.7339419e-01  -7.2387905e-01   2.3079435e-01   5.1458992e-01  -3.4038288e+00  -7.4004699e-01  -5.2684430e-01   1.0209981e+00  -2.6564840e-01  -4.7873920e-01   4.1419326e-01  -3.9006669e-02  -2.1764434e+00  -1.3627573e+00  -6.8921525e-02  -5.6539232e-01  -3.0376069e+00   1.5046368e+00   3.0360545e+00  -3.6678849e-01  -1.9501978e-01  -6.2653391e-01   3.1379453e+00   1.4741476e+00  -7.3778327e-02   1.6886659e+00   1.3124511e-01   2.1254247e+00  -2.5588976e+00  -2.0757050e+00   1.0974873e+00   1.3828864e+00   7.1220857e-01   7.3502506e-01   3.8859722e-01   2.3285187e-01   8.6269308e-01  -1.5404647e+00   1.2882131e+00  -2.0518695e+00  -6.3154435e-02  -2.3464881e-01   5.8586458e-01   1.3152047e+00  -4.6370215e-01  -3.9741819e-02   1.8392271e-01  -2.5957476e-01  -5.6228951e-01  -3.9967814e-02  -2.7495660e+00   6.0537799e-01   1.5209615e+00   1.4283834e+00   1.2680577e+00   3.4825583e+00   2.7135420e-01   2.1725281e+00   4.2076099e-01  -2.7919467e+00  -1.3947326e+00   8.4146147e-01   1.0398142e+00  -5.6691439e+00  -1.2862828e+00  -1.1483555e+00  -3.0726929e+00  -2.6863516e-01  -1.8314669e+00  -7.7835025e-01  -1.4775000e+00   2.5989867e-01  -2.8739228e-01   1.0815770e+00   1.5893300e-02   2.1391259e+00  -7.9469961e-01  -5.5475528e-01
  -1.1554862e-02  -7.6148748e-01  -1.5154897e-01  -8.2355859e-01  -6.5431780e-01   1.3134224e+00  -2.6020973e-01  -2.5523081e+00  -1.2379668e+00   3.1907529e-01  -2.7144845e+00  -2.2977485e+00  -3.0508481e-01  -9.4138408e-01   4.4069872e-01   6.6386611e-01  -3.2078843e+00  -1.3935460e+00  -6.6040813e-01   7.2271625e-01   1.0883489e-01  -2.3760697e-01   7.8688213e-01  -1.1262426e-01  -7.6854709e-01  -2.2577354e+00  -5.0963860e-02  -6.3696970e-01  -3.4665137e+00   1.8210121e+00   3.0586037e+00  -8.8940521e-01  -1.3036552e-01  -6.7618181e-01   2.4518218e+00   1.1875055e+00   4.6140447e-01   1.8091976e+00   4.3350234e-01   2.3967447e+00  -1.7493117e+00  -2.4845116e+00   9.7202515e-01   1.6676292e+00   7.7968530e-01   1.4219461e+00   1.9037203e-01   7.1240512e-01   5.2143956e-01  -1.2206462e+00   8.7694433e-01  -2.1239504e+00   2.8073403e-02  -1.0934664e+00   7.6310888e-01   9.4220199e-01  -9.7911160e-01  -2.4918393e-01   8.4427217e-02  -3.8948330e-02  -8.0884724e-01  -2.7404533e-01  -2.4993742e+00  -1.8381482e-02   2.5836807e+00   1.2257545e+00   1.8138916e+00   4.1663505e+00   4.4732892e-01   1.9371218e+00   1.0672930e+00  -2.5197444e+00  -1.1766832e+00   6.5067172e-01   1.4688456e+00  -6.0522623e+00  -6.4573385e-01  -6.0611675e-02  -3.4698635e+00   1.0876364e-01  -1.4466695e+00  -1.1984988e+00  -1.3293346e+00   2.6169903e-01  -1.5791296e-02   1.0440001e+00   3.9825956e-01   2.2632518e+00  -9.5355082e-01  -4.1298728e-01
  -2.2983360e-01  -8.8040471e-01  -2.6797066e-01  -1.2239151e+00  -9.1235347e-01   1.2625903e+00  -7.7558634e-02  -2.3920217e+00  -7.1726391e-01   8.6136696e-01  -2.7206978e+00  -2.3185308e+00  -3.5544500e-01  -5.3339360e-01   3.3372340e-02   6.6849194e-01  -3.0188541e+00  -1.6016098e+00  -8.3420090e-01   1.4133906e-01   9.6007811e-02   1.3338212e-01   4.0311026e-01  -2.6801301e-01  -1.2478498e+00  -1.5371599e+00  -3.2402814e-01  -4.2971921e-01  -3.1311167e+00   1.0778293e+00   2.7838387e+00  -1.6433326e-01   3.2880735e-02   4.0859094e-02   2.2816804e+00   1.7024381e+00   6.1144658e-01   1.1984416e+00   2.8781260e-01   2.2853663e+00  -2.1271698e+00  -1.2936828e+00   1.0547549e+00   1.2220216e+00   9.7218918e-01   1.1821461e+00   7.6913938e-02   2.7211909e-01   1.0615827e-01  -1.5562145e+00   4.9514799e-01  -2.0862170e+00  -3.9050189e-02  -1.5565862e+00   5.8919000e-01   8.2747680e-01  -9.9567279e-01  -3.8029491e-01   3.3289674e-01   2.3390943e-01  -7.3732211e-02   4.2528086e-01  -1.8722192e+00   3.5885473e-01   2.9134343e+00   1.8507667e+00   2.0323248e+00   4.2558656e+00   1.9998045e-01   1.8455141e+00   8.2493391e-01  -1.3720446e+00  -1.4337254e+00   4.2160488e-01   5.9457805e-01  -5.3211425e+00   3.4468657e-01   9.2263349e-01  -3.5652147e+00  -4.8963561e-01  -1.3681993e+00  -1.3033233e+00  -1.4392085e+00   3.1387503e-02   1.0584335e-01   8.9991280e-01   2.6792931e-01   2.1134071e+00  -7.1847927e-01  -4.7046867e-01
   9.4161666e-02  -7.4177792e-01   6.9675352e-02  -1.0509083e+00  -1.0964376e+00   1.5122336e+00  -2.6209035e-01  -2.9207927e+00  -9.1807924e-01   4.7272060e-01  -3.6009468e+00  -2.8315697e+00  -3.4752594e-01  -1.1217873e+00   9.8420061e-01   1.1510560e+00  -3.8281680e+00  -2.5629945e+00  -1.1499018e+00   6.1406400e-01   4.4509733e-01   1.2835875e-01   1.7128873e+00   1.0914667e+00  -2.9028003e-02  -7.2248483e-01  -4.4753305e-01  -2.6048079e-01  -3.9911383e+00   2.7511414e-01   3.7704417e+00   6.9848485e-01  -4.6786707e-01  -2.3762947e-01   3.7153828e+00   3.0523365e+00   7.0343330e-01   7.0398422e-01   4.1846471e-01   2.6519941e+00  -2.3047446e+00  -1.1815988e+00   1.5907691e+00   1.6476849e+00   1.0676846e+00   1.7513667e+00   4.7008199e-01   6.1276780e-01   1.6344483e-01  -1.5745800e+00   3.0278020e-01  -2.1281180e+00  -2.2102402e-01  -1.5123871e+00   7.1522297e-01   6.0488872e-01  -1.4246110e+00  -4.0774419e-01  -2.3285882e-01  -2.5532345e-01  -6.7177216e-01   2.8662353e-01  -2.7194872e+00   3.6546908e-02   3.5015824e+00   1.6337339e+00   2.0231755e+00   4.7640964e+00   1.1187390e-01   2.0194188e+00   1.7553171e+00  -7.5019610e-01  -1.3056519e+00  -1.4206042e-01   7.1256756e-01  -5.6484860e+00   6.2602226e-01   1.5681918e+00  -4.0301337e+00  -1.7569907e+00  -1.0896158e+00  -2.5172115e+00  -1.7634553e+00   3.4119637e-01   6.5456367e-01   1.3993076e+00   1.1176347e+00   2.6347402e+00  -6.3130741e-01  -3.6240761e-01
   5.4646898e-01  -1.2084073e+00   8.9491671e-01  -1.8155131e+00  -1.1535775e+00   1.0849934e+00   1.1573404e-01  -3.8009965e+00  -1.7737080e+00  -3.9030987e-01  -2.8727763e+00  -3.7180278e+00  -2.0835211e-01  -1.9014037e+00   1.7571163e+00   7.1312647e-01  -2.1860627e+00  -2.7026082e+00  -1.1060102e+00   8.7049948e-02   6.5893085e-01  -1.3769791e-01   1.9794858e+00   8.6630288e-01   2.2332137e+00  -1.2758973e+00  -1.3085270e-01  -5.0293720e-01  -3.1582356e+00   1.0238317e+00   3.9078307e+00   4.3150663e-01  -5.0082865e-01  -2.8270590e-02   3.4381696e+00   3.6379993e+00   1.6670903e+00   8.7974985e-01   1.9375183e+00   2.4138561e+00  -1.5708984e-01  -1.4151859e+00   1.4540718e+00   1.8464958e+00   9.4419935e-01   2.3499461e+00   4.0541357e-01   1.2076925e+00  -5.5088872e-01  -1.8621022e+00  -4.9575651e-01  -1.8214956e+00  -7.4794502e-01  -2.2894387e+00   5.9588582e-01   6.3006659e-02  -9.9207943e-01  -6.6230998e-01   3.2109384e-01  -7.4571132e-01  -8.1726978e-01  -3.4345235e-01  -1.2423640e+00  -4.6604377e-01   5.5421222e+00   3.0514280e-01   3.2533381e+00   5.3707216e+00   5.0743040e-01   1.7676253e+00   2.4478184e+00  -1.5388876e+00   1.9475828e-01   5.9375513e-01   1.4438981e+00  -5.6397979e+00   1.6243732e+00   2.2425178e+00  -3.0691814e+00  -1.0844353e+00   3.9037913e-01  -2.8147853e+00  -1.0139732e+00   2.1995713e-01   1.5688454e+00   8.8287426e-01   2.5259274e+00   2.1274643e+00  -5.6362462e-01  -5.1500289e-01
   5.6479076e-01  -1.1277532e+00   9.5198151e-01  -2.4016044e+00  -7.7240990e-01   1.2227505e+00  -3.3110666e-02  -4.1658104e+00  -1.0702841e+00  -4.8476630e-01  -3.2036761e+00  -3.6485360e+00  -2.5456258e-01  -2.0944099e+00   2.2096480e+00   8.9901042e-01  -2.4465352e+00  -2.6798158e+00  -1.0173031e+00   5.1295521e-02   4.3832367e-01  -2.1383095e-01   2.1460883e+00   1.7098075e+00   1.7471885e+00   2.1801390e-02  -2.5797136e-01  -2.2924026e-01  -2.4630334e+00  -8.5155659e-02   4.2854258e+00   2.4833411e+00  -4.6590798e-01   3.2767737e-01   4.6357951e+00   5.2190862e+00   1.4878170e+00   3.2626120e-01   2.0955683e+00   2.3034718e+00  -1.1595666e-01  -1.5493365e-01   1.8613545e+00   1.4055946e+00   8.2152161e-01   1.9495209e+00   6.1472619e-01   7.0238820e-01  -7.4309685e-01  -2.5955615e+00  -8.8903104e-01  -1.6271853e+00  -1.5871050e+00  -2.1614108e+00  -1.7740879e-02   2.5042865e-02  -1.1193731e+00  -7.2471938e-01   3.9691314e-01  -1.4083066e+00  -5.7601144e-01  -1.5244689e-01  -9.9340163e-01  -1.0187664e-02   6.0896302e+00   8.6959067e-01   3.4974560e+00   5.1326251e+00   2.8943393e-01   1.8025669e+00   2.4156281e+00  -5.9470697e-01   4.5988646e-01   9.6852654e-01   3.6439161e-01  -4.5903963e+00   2.3308331e+00   2.3977661e+00  -2.8597616e+00  -2.3530490e+00   4.3518484e-01  -3.0143790e+00  -1.2016145e+00   2.6305591e-01   1.7531461e+00   1.3892102e+00   2.9907129e+00   1.8331113e+00  -3.3549032e-01  -6.0978452e-01
   5.4609268e-01  -9.1749931e-01   6.8313406e-01  -2.4115310e+00  -8.5010386e-01   1.1330573e+00  -2.3843823e-01  -3.6401655e+00  -8.0706178e-01  -3.6035287e-01  -2.8383817e+00  -3.2597448e+00  -5.2682069e-01  -2.0328044e+00   1.7836477e+00   8.1461320e-01  -1.5845441e+00  -2.1039738e+00  -8.3298369e-01  -1.9274256e-01   2.3414281e-01   4.9469749e-03   1.3382192e+00   1.8737332e+00   7.5799513e-01   4.5858072e-01  -5.5603867e-01  -1.0488480e-01  -1.4453322e+00  -2.0278714e-01   3.6870652e+00   3.8533383e+00  -3.1613405e-01   9.1576492e-01   3.0774059e+00   5.2361210e+00   1.1935219e+00  -8.8116999e-02   1.4489840e+00   1.6249506e+00  -1.9778021e-01   8.8076224e-01   1.8000227e+00   6.2695541e-01   1.0713688e+00   1.3598623e+00   6.4740877e-01   1.2022219e-01  -7.0201919e-01  -2.8647042e+00  -7.3725704e-01  -1.8777995e+00  -1.4175477e+00  -1.9379608e+00   5.3131397e-02  -2.0035450e-01  -8.0945873e-01  -4.9457610e-01   6.0050342e-01  -1.2963963e+00  -3.5428988e-01   3.7016154e-01  -7.6386000e-01   5.6493374e-01   3.9455187e+00   6.5829608e-01   2.7914908e+00   4.2853699e+00   7.2925798e-02   1.5921933e+00   1.6422050e+00   2.9475260e-01   2.9337196e-01   1.4175743e+00  -6.2754582e-01  -3.0172596e+00   3.1401465e+00   3.0649188e+00  -2.5892485e+00  -2.3440756e+00   3.5439027e-01  -2.2826779e+00  -1.2389390e+00   3.5545250e-01   1.4940762e+00   1.1175887e+00   2.6912147e+00   1.2179102e+00  -9.6855098e-02  -6.2082621e-01
   6.8689398e-01  -8.9187718e-01   6.1285049e-01  -2.2842503e+00  -1.0738431e+00   1.0192914e+00  -3.9249397e-01  -3.6278164e+00  -1.0423666e+00  -3.2098867e-01  -2.9537709e+00  -3.2675999e+00  -5.2839993e-01  -1.9636721e+00   1.7792918e+00   6.7323160e-01  -1.1364561e+00  -2.4328700e+00  -9.0488230e-01  -1.5950849e-01   5.6048614e-01  -1.7082687e-02   1.3317254e+00   2.1938850e+00   1.3214782e+00   1.0156426e+00  -6.9968145e-01  -7.6027570e-02  -1.4653429e+00  -5.4411797e-01   3.7031709e+00   4.4064536e+00  -5.3010190e-01   1.2269510e+00   3.2294155e+00   5.8626300e+00   1.1578773e+00  -3.6269239e-01   1.3507232e+00   1.3901308e+00  -5.6493652e-03   1.2928738e+00   2.0101920e+00   7.2059535e-01   1.3686476e+00   1.6194064e+00   1.1571587e+00   3.7655668e-01  -5.8956771e-01  -2.6508253e+00  -7.6379037e-01  -1.5356122e+00  -1.2793737e+00  -1.6996089e+00   3.7119684e-01  -2.5951057e-01  -6.9545654e-01  -5.1584748e-01   6.2112484e-01  -1.3909756e+00  -5.2254877e-01   3.9244960e-01  -9.9092951e-01   3.5270010e-01   3.3164647e+00   3.0434295e-01   2.7344995e+00   4.2627549e+00  -6.6885654e-02   1.5911884e+00   2.0772297e+00   5.6777201e-01   1.7656671e-01   1.2305958e+00  -4.2802126e-01  -2.4113762e+00   3.1750067e+00   3.6916459e+00  -2.0757199e+00  -2.9439455e+00   7.9820853e-01  -2.5643191e+00  -1.1215646e+00   1.0049165e-01   1.5981104e+00   9.3937206e-01   2.9708778e+00   1.2691243e+00  -1.0534321e-02  -5.5082679e-01
   6.6627023e-01  -8.0611941e-01   8.9568061e-01  -2.7967386e+00  -6.6093673e-01   1.1838195e+00  -2.8854843e-01  -3.8078914e+00  -1.0983705e+00  -3.9959761e-01  -2.7348339e+00  -3.1137145e+00  -3.2307302e-01  -1.8914408e+00   2.0510303e+00   5.2743789e-01  -5.1005457e-01  -2.2914539e+00  -5.5083479e-01  -3.9893746e-01   4.7920979e-01  -1.3908185e-01   1.1834644e+00   1.9693601e+00   1.7146070e+00   1.2363529e+00  -5.1535184e-01   1.3118217e-01  -5.0724015e-01  -5.5972701e-01   3.7131433e+00   5.1855520e+00  -4.4818681e-01   1.3936403e+00   3.4164831e+00   6.4065701e+00   1.2932161e+00  -6.6695101e-01   2.1772236e+00   1.4381190e+00   9.9598917e-01   1.5358999e+00   1.9648106e+00   5.9482333e-01   1.1101194e+00   1.4720941e+00   1.1382856e+00   3.7058930e-01  -8.6430750e-01  -3.1455023e+00  -1.3046698e+00  -1.3567416e+00  -1.9322961e+00  -2.0817330e+00   1.4276219e-01  -2.3800774e-01  -6.7157881e-01  -6.1469164e-01   9.0555683e-01  -1.5527222e+00  -5.5926450e-01   3.6649577e-01  -8.9897851e-02   4.9306290e-01   4.1129916e+00   1.6378298e-01   3.2874659e+00   4.2171321e+00  -8.4383694e-02   1.3978945e+00   2.0457300e+00   6.0734512e-01   9.3699891e-01   1.6786640e+00  -8.1108312e-01  -1.9288885e+00   3.7133398e+00   3.5469165e+00  -1.3039198e+00  -3.0428455e+00   1.5343142e+00  -2.6739049e+00  -8.3511835e-01  -2.0880763e-01   1.8339556e+00   7.7476573e-01   3.7315067e+00   8.6990958e-01   9.4387232e-02  -7.2902793e-01
   6.7361079e-01  -6.0490432e-01   5.9102120e-01  -2.6008590e+00  -5.8401627e-01   1.1149309e+00  -5.6388116e-01  -3.5330571e+00  -7.2673591e-01  -5.1073075e-01  -2.7174202e+00  -2.4637436e+00  -2.7586606e-01  -1.6423649e+00   2.1767404e+00   5.8725578e-01  -4.2355262e-01  -1.8008238e+00  -3.0128837e-01  -1.6414904e-01   4.4572791e-01  -1.3777950e-01   1.0102593e+00   2.2399085e+00   8.3562122e-01   1.4870688e+00  -6.3732609e-01   1.6243812e-01  -2.5183780e-01  -9.7665372e-01   3.5474680e+00   5.6819844e+00  -3.6062993e-01   1.6791973e+00   3.2945639e+00   6.4903354e+00   9.5463787e-01  -6.7111996e-01   1.7555239e+00   1.3996419e+00   7.2623746e-01   2.0526920e+00   2.0926977e+00   5.1068095e-01   1.1859587e+00   1.4054208e+00   1.3309380e+00   3.0199846e-01  -5.7433408e-01  -2.8341406e+00  -1.1229068e+00  -1.0472962e+00  -1.9471070e+00  -1.3785278e+00  -6.1223850e-03  -4.0531959e-02  -6.9926764e-01  -4.9840653e-01   4.8680485e-01  -1.6650644e+00  -1.0642256e+00   3.1825390e-01  -5.9972659e-01   6.6639213e-01   2.5912054e+00   7.5830336e-02   2.5014237e+00   3.5131505e+00  -3.5740040e-01   1.2645525e+00   1.8751090e+00   1.0425102e+00   3.8148847e-01   1.4535556e+00  -1.2412447e+00  -1.2356654e+00   3.8640942e+00   3.8124606e+00  -1.3105187e+00  -3.0547474e+00   1.2899700e+00  -2.3216913e+00  -6.6877038e-01  -1.3536157e-02   1.4101375e+00   8.6856955e-01   3.4158702e+00   9.2046003e-01   5.6578602e-02  -6.6716094e-01
   5.0280808e-01   1.0123601e-01   4.4363583e-01  -2.1359971e+00  -5.3475707e-01   1.4592440e+00  -7.9723047e-01  -2.7195284e+00  -2.2614411e-01  -2.5585715e-01  -2.9501008e+00  -1.3460963e+00  -3.8968920e-02  -1.0553251e+00   2.3347786e+00   1.3493344e+00  -8.5072952e-01  -1.0449666e+00  -2.4128304e-01   1.3583656e-01   6.0075354e-01   2.4066232e-01   1.4916921e+00   2.7076384e+00   6.4534523e-01   2.3743336e+00  -7.2147394e-01   7.6457040e-01  -4.5554301e-01  -2.1454455e+00   2.8010790e+00   5.3717588e+00  -7.5343399e-01   7.9980750e-01   3.8673688e+00   6.0781666e+00   6.7867066e-01  -1.0787184e+00   1.0400405e+00   1.9239116e+00  -9.2459263e-01   3.2850342e+00   1.5206462e+00  -2.4768618e-01   5.4093497e-01   3.7194561e-01   6.1122223e-01  -1.9911466e-01  -4.6498406e-01  -2.8141740e+00  -1.0937131e+00  -9.4631358e-01  -1.8792483e+00  -6.2706229e-01  -6.2143399e-01   8.3214498e-02  -8.0871991e-01  -9.7340110e-02  -4.8211730e-01  -1.6263361e+00  -1.4421616e+00   4.7984123e-01  -7.9881672e-01   8.8338487e-01   2.3119107e+00   1.0504673e+00   1.4429884e+00   2.3491577e+00  -8.0978880e-01   9.7558997e-01   2.2538880e+00   2.8066454e+00  -3.6448531e-01   4.1748454e-01  -2.1932046e+00  -1.1931289e-01   3.7732819e+00   3.9198493e+00  -2.0219449e+00  -2.2149270e+00   1.4137692e+00  -2.1581438e+00  -7.8896488e-01   7.4519387e-01   1.6334278e+00   1.8408596e+00   3.6253004e+00   1.6208909e+00   3.7764437e-01  -6.4795511e-01
   6.9556351e-01   1.6258696e-01   8.5067050e-01  -2.0450283e+00  -1.1645306e-01   1.6371574e+00  -8.0641364e-01  -3.0426859e+00  -8.4052124e-01  -9.0183055e-01  -3.0527997e+00  -1.1527450e+00   3.5785395e-01  -1.2481882e+00   3.2096544e+00   1.4329623e+00  -1.0988181e+00  -1.2572355e+00   1.8195268e-01   8.5524969e-01   8.0153546e-01  -8.1580316e-02   2.0484318e+00   2.7683259e+00   1.7126384e+00   2.2826889e+00  -3.7770367e-01   7.3956605e-01  -6.2824340e-01  -2.0328406e+00   3.5891459e+00   5.1671492e+00  -1.0500380e+00   5.5140163e-01   5.0139325e+00   6.5756270e+00   5.2138832e-01  -1.0309215e+00   1.6443091e+00   2.2740437e+00   7.9605340e-02   2.4469177e+00   1.4434362e+00   5.9607015e-01   3.6676036e-01   1.0217035e+00   1.0717260e+00   5.7420444e-01  -9.9885532e-02  -2.4419109e+00  -1.1698989e+00  -1.7384657e-01  -2.2939354e+00   1.1244151e-02  -6.2453210e-01   4.5678089e-01  -1.2576660e+00  -3.9914125e-01  -5.9659986e-01  -2.1841207e+00  -2.3782789e+00  -3.6346337e-01  -9.0212491e-01   2.3576844e-01   3.0766543e+00   4.5399135e-01   1.5741221e+00   2.3180600e+00  -8.3430580e-01   7.3905429e-01   3.2219340e+00   2.2618543e+00   4.0365170e-01   5.3117468e-01  -1.0075428e+00  -3.0128290e-01   3.0343480e+00   2.8437303e+00  -1.4951836e+00  -2.8406878e+00   1.8379153e+00  -2.6751423e+00  -3.2513290e-01   8.5648207e-01   1.4678531e+00   1.8578331e+00   4.4371502e+00   1.8006165e+00   1.1534634e-01  -8.2702782e-01
   5.7299562e-01  -1.0198910e-01   6.3774566e-01  -2.4985045e+00  -1.8965147e-01   7.1131234e-01  -3.6760856e-01  -3.1556378e+00  -9.0469599e-01  -1.1083035e+00  -2.5531196e+00  -1.1282239e+00   8.1813033e-01  -9.1885146e-01   3.1222833e+00   1.2316836e+00   1.2576349e-01  -9.3222629e-01   6.8059921e-01   4.4639429e-01   1.0340164e+00  -1.3860130e-01   1.3760307e+00   1.9709383e+00   2.6038845e+00   8.5114089e-01  -8.8170668e-02   4.0729680e-01   2.7777614e-01  -5.3320930e-01   2.8988914e+00   4.5248268e+00  -7.0618313e-01   6.2630791e-01   3.6546291e+00   5.4192462e+00   6.0510024e-01   3.0847687e-02   1.8824019e+00   2.1752430e+00   1.7671464e+00   1.9062811e+00   9.9689635e-01   8.6976300e-01   2.8848776e-01   1.4474126e+00   1.2639929e+00   1.2720983e+00  -2.7313358e-02  -2.0614251e+00  -1.4891779e+00   8.6692721e-02  -2.4889958e+00  -4.6306778e-01  -9.4283869e-01   2.5142378e-01  -1.7234642e+00  -5.7531652e-01  -1.4172140e-01  -2.1434887e+00  -2.6026920e+00  -1.1454992e+00  -4.3363451e-01  -7.2644229e-01   3.6931695e+00   3.7935238e-01   2.3540715e+00   2.1763718e+00  -4.5601870e-01   3.7250056e-01   3.6106930e+00   1.2026533e+00   1.1354065e+00   1.4784399e+00   3.9334010e-01   2.0142747e-01   2.6297719e+00   2.5671803e+00  -3.8290805e-01  -1.5491182e+00   2.0456577e+00  -2.0021568e+00   2.8362426e-01   7.0012066e-01   9.3894233e-01   1.7062662e+00   4.5792053e+00   1.2919444e+00  -3.7733554e-01  -8.5105951e-01
   2.8676256e-01   3.3674580e-01   2.2941495e-01  -2.2195530e+00  -3.0121630e-02   7.0265791e-01  -3.9283778e-01  -2.1754897e+00  -4.3725406e-01  -7.9348340e-01  -2.2114168e+00   7.4283918e-02   1.0179932e+00  -9.8626255e-02   2.7935325e+00   1.6634874e+00   2.5551087e-01   1.9762886e-01   1.1908623e+00   5.8127225e-01   8.9879140e-01   2.1508386e-01   8.2682699e-01   1.4222189e+00   1.5334043e+00   8.0355763e-01  -6.5163269e-02   6.7560144e-01   8.1717946e-01  -5.7040617e-01   1.9946246e+00   3.9798229e+00  -5.1977169e-01   4.2431330e-01   2.7658635e+00   4.0088061e+00   1.1598571e-01   1.1513362e-01   1.0922821e+00   2.4203475e+00   9.0396272e-01   2.5182996e+00   3.2638361e-01   3.3791521e-01  -4.2902210e-02   6.1986899e-01   6.8234721e-01   8.8295911e-01   2.8993906e-01  -1.8296063e+00  -1.2777056e+00   2.0142964e-01  -2.3272137e+00   2.2314946e-01  -1.4881039e+00   4.8561748e-01  -1.8809525e+00  -3.1897333e-01  -5.4364190e-01  -1.8499610e+00  -2.8029231e+00  -1.1128946e+00  -2.4359500e-01  -5.7290655e-01   2.6440663e+00   1.0633096e+00   1.3053341e+00   7.3327317e-01  -7.6597858e-01  -1.0302756e-01   3.3605015e+00   2.1167232e+00   7.0138598e-01   1.2364078e+00  -4.3325728e-02   1.3591523e+00   2.3782524e+00   2.0884760e+00  -5.5718791e-01  -4.2194195e-01   1.6844566e+00  -1.0788547e+00   4.9626498e-01   1.3591154e+00   3.2250405e-01   1.9827376e+00   4.0890004e+00   1.3979492e+00  -3.8166406e-01  -9.7745770e-01
   1.6384065e-01   6.1442733e-01  -4.1650828e-02  -1.8250054e+00   1.1530657e-01   6.4128178e-01  -4.8729408e-01  -1.7952367e+00  -2.7752273e-01  -8.9424037e-01  -2.2686256e+00   6.8241460e-01   9.9664064e-01   1.1567917e-01   2.7988787e+00   1.9058849e+00   1.0463972e-01   5.3417345e-01   1.5644062e+00   9.9443759e-01   8.3948096e-01   1.4084471e-01   7.9141030e-01   1.3758956e+00   1.2821718e+00   4.8860025e-01   8.4320438e-02   6.9496247e-01   9.1025599e-01  -1.2985019e-01   2.0284170e+00   3.7713697e+00  -4.3144895e-01   4.1947158e-01   2.4816522e+00   3.5530484e+00  -3.7978209e-01   5.0157341e-01   6.7680487e-01   2.5630338e+00   7.2242650e-01   2.0815748e+00   1.1184339e-01   5.6729158e-01  -2.7534671e-01   6.6771757e-01   6.2556153e-01   1.1159080e+00   6.2415207e-01  -1.4921069e+00  -1.1150020e+00   1.7489758e-01  -2.2308206e+00   6.0793124e-01  -1.6844933e+00   6.0343243e-01  -2.2625525e+00  -1.8884985e-01  -9.6231042e-01  -1.8486964e+00  -3.3111537e+00  -1.4803270e+00  -6.4856015e-01  -8.5134859e-01   1.7950448e+00   1.0900422e+00   6.3077356e-01   1.7351405e-01  -8.4622955e-01  -2.5216470e-01   3.4374366e+00   1.9750801e+00   7.5480576e-01   1.3562062e+00   4.5332863e-01   1.5623199e+00   1.7335667e+00   1.6526389e+00  -4.1333467e-01  -2.8913549e-01   1.3921053e+00  -8.1232212e-01   6.2168130e-01   1.7509209e+00  -1.9627351e-01   2.1119232e+00   3.7985274e+00   1.4841161e+00  -5.9527376e-01  -1.0181518e+00
   1.8966873e-01   5.9175024e-01  -8.4195590e-03  -1.5431689e+00   1.1982138e-01   2.1663126e-01  -3.0858562e-01  -1.6404361e+00  -7.3771956e-01  -1.0422325e+00  -1.8878234e+00   8.4182166e-01   1.2665437e+00   2.5176459e-01   2.7172869e+00   1.8620083e+00   7.9220177e-01   4.7672091e-01   1.8904426e+00   1.0513696e+00   1.0825589e+00   1.7983338e-02   8.0185818e-01   9.2342509e-01   2.9298452e+00  -4.9031165e-01   4.6057989e-01   5.5163708e-01   9.9875082e-01   8.5700078e-01   1.7349636e+00   2.6063734e+00  -4.1922441e-01   1.5770479e-01   2.0420604e+00   2.6840578e+00  -3.4597005e-01   1.0685480e+00   1.0801453e+00   2.5999563e+00   1.8536713e+00   9.5312220e-01  -1.6118679e-01   1.0613451e+00  -5.7099422e-01   1.1365707e+00   5.4566354e-01   1.8136577e+00   6.8109559e-01  -8.8195637e-01  -1.3161788e+00   4.7972945e-01  -2.0689515e+00   2.8291778e-01  -1.6205032e+00   4.5244308e-01  -2.4149930e+00  -2.9262449e-01  -1.0434683e+00  -1.8254070e+00  -3.7395909e+00  -2.3311336e+00  -3.1988930e-01  -1.7842527e+00   2.4073364e+00   6.5038087e-01   8.5757005e-01  -1.8204186e-02  -6.1372494e-01  -5.8545025e-01   4.0911539e+00   1.1775008e+00   1.4076295e+00   1.5248005e+00   1.5881247e+00   1.3326080e+00   8.9651946e-01   1.3642597e+00   4.6162916e-01   3.0201180e-01   1.9282347e+00  -8.5169332e-01   1.1725757e+00   1.8096972e+00  -2.3281866e-01   1.8483628e+00   4.0637995e+00   1.5627785e+00  -8.1285159e-01  -1.0009011e+00
   8.3022053e-02   8.7064458e-01  -7.5844799e-02  -1.2707294e+00   2.0517470e-01   1.3672266e-01  -3.0686863e-01  -1.3211173e+00  -8.6617806e-01  -9.3423607e-01  -1.8182632e+00   1.2108115e+00   1.3439678e+00   5.2791222e-01   2.6885145e+00   2.2624504e+00   1.0519099e+00   3.9605860e-01   2.0799514e+00   1.2272152e+00   1.1479505e+00   1.3481981e-02   1.0359183e+00   9.6030329e-01   4.0969874e+00  -7.3304827e-01   6.9947063e-01   6.3868383e-01   1.1476669e+00   1.5569203e+00   1.6210622e+00   2.2246196e+00  -6.2378407e-01  -4.5397563e-02   2.0556124e+00   2.4507413e+00  -6.0379855e-01   1.2447861e+00   1.1124942e+00   2.5976581e+00   2.1099208e+00   3.1930588e-01  -4.3929767e-01   1.2423527e+00  -1.1253031e+00   1.0906391e+00   3.9325482e-01   2.1268481e+00   6.2500461e-01  -8.5736403e-01  -1.6380128e+00   3.7109226e-01  -1.9801449e+00  -2.4813682e-01  -1.9104645e+00   1.3261547e-01  -2.6877063e+00  -2.5772711e-01  -1.2144825e+00  -1.8406862e+00  -3.8382969e+00  -2.6895081e+00   1.0373795e-02  -2.3680112e+00   3.1391954e+00   9.4180385e-01   7.9210860e-01  -2.2331216e-01  -5.5466708e-01  -7.9040107e-01   4.5693683e+00   9.1860582e-01   2.1887002e+00   1.7165963e+00   2.3979905e+00   1.4556672e+00  -2.9086182e-02   8.3984467e-01   1.2403619e+00   2.3727820e-01   2.3054201e+00  -1.1941769e+00   1.2080756e+00   2.1542076e+00  -1.0542394e-01   1.9656559e+00   4.4965496e+00   1.5953990e+00  -8.7121334e-01  -1.1466044e+00
  -2.7359289e-02   1.0693789e+00  -4.4467719e-01  -7.3051310e-01   1.3689734e-01   1.8202240e-02  -4.7388968e-01  -9.2272020e-01  -8.4859964e-01  -7.1738751e-01  -1.9576576e+00   1.6721473e+00   1.3014432e+00   9.6537327e-01   2.3622714e+00   2.5258353e+00   7.5652609e-01   1.3342245e-01   2.0681092e+00   1.4555752e+00   1.1758945e+00   2.9903222e-02   1.2051662e+00   1.1089782e+00   4.4095770e+00  -7.2308316e-01   7.6833976e-01   6.6663793e-01   8.1312565e-01   1.7016538e+00   1.5769540e+00   1.8393160e+00  -7.6987330e-01  -2.2380058e-02   2.2865786e+00   2.1997681e+00  -9.6887253e-01   1.3239802e+00   8.3310884e-01   2.6190525e+00   1.7681909e+00  -1.3440020e-01  -2.7773924e-01   1.5994232e+00  -1.3321286e+00   1.2437383e+00   4.7540787e-01   2.4007046e+00   7.3574706e-01  -4.6625306e-01  -1.6992599e+00   3.7046461e-01  -1.6645521e+00  -3.8534199e-01  -1.9060547e+00   7.1854803e-02  -2.8805155e+00  -2.2012320e-01  -1.6628294e+00  -1.7274001e+00  -3.9037304e+00  -2.8587260e+00  -4.6824996e-01  -2.7454074e+00   2.9214966e+00   1.1956090e+00   2.8125509e-01  -5.2205590e-01  -6.4022145e-01  -8.4420302e-01   4.7590162e+00   8.1732706e-01   2.1734755e+00   1.3871118e+00   2.8192600e+00   1.2742531e+00  -8.4545925e-01   7.8156409e-01   1.5691973e+00  -4.0079285e-01   2.1626232e+00  -1.5899263e+00   1.1567192e+00   2.3390287e+00  -2.5373382e-01   1.9235392e+00   4.2237990e+00   1.8585948e+00  -9.0157190e-01  -1.0901877e+00
   1.3142961e-01   1.2490850e+00  -3.5148948e-01  -1.7395003e-02  -3.2139938e-02  -1.6851307e-01  -5.7574849e-01  -7.8394197e-01  -1.6495473e+00  -9.0003489e-01  -2.0074382e+00   1.6642280e+00   1.2446080e+00   8.3626363e-01   2.3637318e+00   2.8147539e+00   8.2415465e-01  -4.1536920e-01   1.9627234e+00   1.8088102e+00   1.4740750e+00  -1.2185488e-01   1.9266773e+00   1.4290953e+00   6.4379362e+00  -1.1032449e+00   1.0165080e+00   6.3862277e-01   1.8527291e-01   2.3469922e+00   1.7658627e+00   8.6382454e-01  -1.1506003e+00  -4.9335981e-01   2.4799648e+00   1.8314724e+00  -9.8167886e-01   1.5954203e+00   1.0999725e+00   2.7144084e+00   2.1589318e+00  -1.3043187e+00  -2.8607721e-01   2.1460032e+00  -1.7455217e+00   1.6903028e+00   3.5312397e-01   3.0812578e+00   6.8509402e-01   3.3016383e-02  -1.8614801e+00   2.9035165e-01  -1.2070304e+00  -7.8214765e-01  -1.6414851e+00  -3.2294409e-01  -2.8935672e+00  -1.3003285e-01  -2.1518597e+00  -1.7563338e+00  -4.3587932e+00  -3.5035666e+00  -7.1671090e-01  -3.6291614e+00   3.4109496e+00   6.8498678e-01   3.1769774e-02  -4.8838851e-01  -4.9800600e-01  -9.0998917e-01   5.6531305e+00   3.1787774e-01   2.7886017e+00   1.1745723e+00   3.8589331e+00   6.6506409e-01  -1.8434940e+00   8.8114896e-01   2.0841303e+00  -5.9074014e-01   2.7699204e+00  -2.3417146e+00   1.3132388e+00   2.7535911e+00   1.9796752e-01   1.8514297e+00   4.6620947e+00   2.2943667e+00  -8.8059091e-01  -9.8055859e-01
   3.5079062e-01   1.2963576e+00  -1.9373278e-01   3.0279346e-01  -6.8465056e-02  -3.6619823e-01  -5.3643427e-01  -7.9604579e-01  -2.0845712e+00  -1.0305239e+00  -1.8551022e+00   1.3978268e+00   1.1228450e+00   5.8915378e-01   2.2633469e+00   2.8892259e+00   1.1971509e+00  -8.0217026e-01   1.8190757e+00   1.7829194e+00   1.6002315e+00  -2.2882080e-01   2.4480803e+00   1.5860089e+00   8.4453476e+00  -1.1134895e+00   1.3080963e+00   6.8376445e-01   1.0332128e-01   2.9621495e+00   1.6873232e+00   1.0017806e-01  -1.4134820e+00  -9.9091008e-01   2.5831494e+00   1.3501082e+00  -7.8486944e-01   1.7431773e+00   1.5749162e+00   2.5669689e+00   2.5889651e+00  -1.9359298e+00  -3.5591009e-01   2.2981379e+00  -2.1663518e+00   1.7884120e+00   7.2119503e-02   3.3156418e+00   4.1432567e-01   1.1198380e-01  -2.1564985e+00   4.1287031e-03  -1.0137939e+00  -1.3207633e+00  -1.5767992e+00  -8.8987744e-01  -2.6530870e+00  -3.2569036e-02  -2.2360150e+00  -1.8530166e+00  -4.1621008e+00  -4.0190217e+00  -4.5147098e-01  -4.2693100e+00   4.5211217e+00   2.0831660e-01   2.3380177e-01  -6.1788686e-01  -2.2689573e-01  -9.6763510e-01   6.2085783e+00  -2.1952583e-01   3.7233208e+00   1.3048550e+00   4.5016761e+00   2.9199825e-01  -2.3449798e+00   8.0976437e-01   2.7980658e+00  -6.1315132e-01   3.4250271e+00  -2.7962232e+00   1.4434657e+00   3.0349390e+00   8.3319799e-01   1.6620423e+00   5.1184211e+00   2.3937189e+00  -6.9785736e-01  -9.2212350e-01
   4.0369498e-01   1.3354836e+00  -4.3556962e-01   6.2853358e-01  -1.6160413e-02  -4.9587600e-01  -7.5426321e-01  -6.9426184e-01  -2.0633298e+00  -9.8347706e-01  -1.8560080e+00   1.5634930e+00   7.7889651e-01   6.1130091e-01   1.9053991e+00   2.9504363e+00   8.6482766e-01  -1.1691398e+00   1.7437689e+00   1.9897121e+00   1.3441693e+00  -4.4048741e-01   2.5720357e+00   1.9091057e+00   8.3637857e+00  -8.7824244e-01   1.3256790e+00   6.0446623e-01  -7.7127538e-03   2.9098858e+00   2.0800056e+00   4.6724319e-01  -1.3216827e+00  -4.9143006e-01   2.9883809e+00   1.6440500e+00  -1.0627459e+00   1.6758508e+00   1.6004682e+00   2.2571992e+00   2.5167111e+00  -2.2515779e+00   1.6865805e-01   2.5364030e+00  -2.3603156e+00   1.8915815e+00   1.9866091e-01   3.3557665e+00   1.9095623e-01   1.9172451e-01  -2.3538838e+00  -5.0682999e-02  -9.2883439e-01  -1.6091550e+00  -1.5460849e+00  -1.0908158e+00  -2.4851050e+00  -6.9239246e-03  -2.4927165e+00  -2.0070016e+00  -3.9474973e+00  -4.1007561e+00  -6.6218696e-01  -4.2925064e+00   4.3490932e+00   1.8955744e-01  -2.0716556e-01  -7.7476856e-01  -2.8643243e-01  -8.8782726e-01   6.1683481e+00  -3.7565634e-01   4.0217979e+00   1.4289043e+00   4.4982754e+00   1.7399041e-01  -2.7567739e+00   1.0436215e+00   3.2357219e+00  -1.9897440e+00   3.3221191e+00  -3.2619239e+00   1.3336152e+00   3.0751991e+00   8.8006127e-01   1.4339113e+00   4.8104267e+00   2.2870836e+00  -5.9925128e-01  -8.4412820e-01
   4.0755679e-01   1.7300132e+00  -7.1969555e-01   1.5290208e+00  -4.1028945e-01  -5.7577540e-01  -1.0491265e+00   1.3483749e-01  -2.0958617e+00  -9.4948192e-01  -1.5781298e+00   2.0720757e+00   3.5884617e-01   7.0560496e-01   1.4407253e+00   3.4614134e+00   7.5660154e-01  -1.0760267e+00   1.5130546e+00   2.3273019e+00   1.1808889e+00  -1.6328203e-01   2.8114897e+00   2.3896695e+00   8.1677869e+00  -9.4355108e-01   1.0802841e+00   6.1293294e-01  -3.9435114e-01   3.1411221e+00   1.7901975e+00   3.1328304e-02  -1.5355788e+00  -3.1123183e-01   1.7741143e+00   8.6900091e-01  -1.3383386e+00   1.4662381e+00   7.0918612e-01   1.7386208e+00   1.4274294e+00  -2.3175785e+00  -3.9345753e-02   2.1979085e+00  -2.7888803e+00   1.4971351e+00  -2.8478003e-01   2.9793257e+00  -7.1276864e-02   4.5037463e-01  -2.2487617e+00  -7.0079530e-01  -2.1408432e-03  -1.8820938e+00  -1.5156908e+00  -1.7300589e+00  -2.2584027e+00   3.3575641e-01  -3.0954409e+00  -1.6089209e+00  -3.8589935e+00  -3.7825843e+00  -1.0115728e+00  -4.1629651e+00   2.8048983e+00   6.2584898e-02  -1.7372846e+00  -1.3510922e+00  -4.8362997e-01  -1.0764534e+00   5.9175433e+00   2.3695020e-01   3.9786035e+00   1.1192095e+00   4.4298707e+00   5.2094329e-01  -2.9817875e+00   1.5969977e+00   2.9497943e+00  -2.1575159e+00   3.0751567e+00  -3.3390828e+00   9.8520867e-01   3.8574133e+00   9.8124503e-01   1.3052709e+00   4.2644133e+00   2.3473061e+00  -3.8857211e-01  -7.4721994e-01
   8.1146099e-01   1.8695288e+00  -3.7676141e-01   2.2669728e+00  -5.3194518e-01  -4.3033216e-01  -1.2153735e+00   1.7152479e-01  -3.1087999e+00  -1.1115972e+00  -1.6326276e+00   1.7102385e+00   3.2395246e-01   3.2808290e-01   1.4400567e+00   3.6835946e+00   4.3495399e-01  -2.2174429e+00   1.2747537e+00   2.8687891e+00   1.3945917e+00  -1.7904867e-01   3.6905076e+00   2.9998036e+00   1.0207736e+01  -7.3484769e-01   1.1102387e+00   6.4378169e-01  -1.2550502e+00   3.2584427e+00   2.3517704e+00  -2.5284083e-01  -2.0842212e+00  -7.6031878e-01   2.1590625e+00   6.4799450e-01  -1.2652828e+00   8.7767392e-01   1.0920830e+00   1.5070805e+00   1.8902511e+00  -3.2912391e+00   2.8975482e-01   2.6520278e+00  -2.9680953e+00   1.8832628e+00  -8.7794617e-02   3.2646881e+00  -1.6752782e-01   8.2121602e-01  -2.3792030e+00  -7.9040777e-01   4.7576433e-01  -2.3299209e+00  -7.6127527e-01  -2.2341430e+00  -2.0658778e+00   2.6281436e-01  -3.2392367e+00  -1.6684885e+00  -3.9590031e+00  -4.0813195e+00  -1.2498858e+00  -4.7344142e+00   3.2741244e+00  -7.5007995e-01  -1.9572657e+00  -1.2459549e+00  -4.0280139e-01  -1.1672732e+00   6.7373384e+00   1.0681993e-01   4.8602976e+00   8.4966873e-01   5.1003329e+00  -6.3422223e-02  -3.7341491e+00   1.4307924e+00   3.4308522e+00  -3.5141745e+00   3.6915559e+00  -4.5265280e+00   8.4656900e-01   3.9976149e+00   1.5947739e+00   8.9127788e-01   4.8303478e+00   2.5827638e+00  -1.6715578e-01  -5.9437607e-01
   7.7880683e-01   1.4592125e+00  -3.8519311e-01   1.6670805e+00  -6.4830301e-01  -1.0145416e+00  -8.0135779e-01  -7.4066494e-03  -3.1123285e+00  -1.3554126e+00  -9.1518644e-01   1.4477798e+00   3.4720620e-01   4.6633456e-01   1.0260112e+00   3.4604134e+00   8.1194774e-01  -2.1474668e+00   1.1502260e+00   2.2694176e+00   1.0988231e+00  -6.3776856e-02   3.2377458e+00   2.2910860e+00   9.9261864e+00  -1.1391880e+00   1.0870307e+00   4.0749362e-01  -6.0220821e-01   3.8103629e+00   1.9641265e+00  -7.2101762e-01  -1.8355305e+00  -3.2087826e-01   1.0868999e+00  -4.0459549e-01  -8.0876785e-01   9.9609414e-01   1.4780351e+00   1.0536322e+00   2.4655800e+00  -2.8412875e+00   3.9315402e-02   2.3610761e+00  -3.2122372e+00   1.6765373e+00  -3.3815888e-01   2.9449209e+00  -8.9162140e-01   5.8570654e-01  -2.9032864e+00  -9.8744590e-01   3.4816759e-01  -3.0675289e+00  -1.1243069e+00  -2.6765950e+00  -1.8677520e+00   7.4165318e-02  -2.5710422e+00  -1.4429721e+00  -2.9855198e+00  -3.9193712e+00  -4.4009667e-01  -4.6642270e+00   4.4168691e+00  -7.6669982e-01  -1.5573963e+00  -1.2911634e+00  -2.2098135e-01  -1.4084942e+00   6.3892844e+00  -2.5025454e-01   5.7270557e+00   1.5862218e+00   5.3825670e+00   2.8608904e-01  -3.1288883e+00   1.4254810e+00   3.7722971e+00  -3.3674222e+00   3.6270384e+00  -4.2148524e+00   9.8529192e-01   3.9182617e+00   1.5923641e+00   3.7740450e-01   4.5913264e+00   1.8210742e+00  -1.1708933e-01  -6.1815208e-01
   6.8961250e-01   1.5816932e+00  -7.7522358e-01   1.7762257e+00  -9.0237340e-01  -1.1077227e+00  -9.6444014e-01   2.4039932e-01  -2.4620221e+00  -1.4909961e+00  -1.0866306e+00   1.8180232e+00   8.6683515e-02   7.4442936e-01   8.4197174e-01   3.9335577e+00  -3.6747771e-01  -1.8756835e+00   5.7058274e-01   2.3472146e+00   7.9425352e-01   2.5765281e-01   3.5297573e+00   2.8307952e+00   8.0617328e+00  -1.4548434e-01   6.4193079e-01   5.2287876e-01  -1.0430492e+00   2.8792436e+00   1.8280623e+00  -6.9133964e-01  -2.0476181e+00  -2.8877513e-01   1.1112126e+00  -9.4598572e-01  -9.1036201e-01   7.3029405e-01   5.5525385e-01   9.5149752e-01   4.9127850e-01  -1.2531817e+00  -1.0589768e-01   1.6913520e+00  -3.5105407e+00   9.0415550e-01  -6.8618779e-01   2.0578994e+00  -1.2327787e+00   4.4820530e-01  -2.7997914e+00  -1.4308428e+00   5.8494483e-01  -2.5562438e+00  -1.6828043e+00  -2.8874733e+00  -1.7968440e+00   3.0655274e-01  -2.9585151e+00  -1.2612484e+00  -2.3141265e+00  -3.1984148e+00  -1.2991916e+00  -4.0085565e+00   3.8269409e+00  -7.5486712e-02  -2.7478688e+00  -1.8777847e+00  -5.7782571e-01  -1.3163607e+00   5.9451076e+00   8.1010597e-01   5.1355097e+00   1.2021967e+00   4.7223345e+00   9.1718227e-01  -2.6340318e+00   1.6823743e+00   2.6198752e+00  -3.7718581e+00   2.6430999e+00  -4.0212268e+00   4.4131697e-01   4.6723474e+00   1.4870937e+00   8.0063753e-01   3.7489778e+00   1.8730946e+00   1.6034525e-01  -4.6650671e-01
   1.2551012e+00   1.3163533e+00  -2.7188304e-01   1.9527460e+00  -9.6251904e-01  -1.1212917e+00  -8.0205372e-01  -7.2120365e-02  -3.2061767e+00  -2.0473850e+00  -7.3318949e-01   1.1476181e+00   1.6173218e-01   1.7509165e-01   9.8001626e-01   3.6279891e+00  -5.9421973e-01  -2.4151489e+00   3.8355146e-01   2.6214685e+00   8.7041384e-01   2.6266403e-01   3.9905317e+00   2.6935198e+00   8.9829099e+00   5.5495459e-02   6.5005469e-01   4.2148740e-01  -1.5636447e+00   2.7739682e+00   2.2099274e+00  -1.4848106e+00  -2.2057313e+00  -6.7767686e-01   1.0246028e+00  -2.0299775e+00  -3.8411220e-01   3.1500236e-01   1.0944699e+00   7.5118727e-01   9.1821131e-01  -1.3935474e+00  -1.2633859e-01   1.8379622e+00  -3.3847587e+00   1.1497433e+00  -6.6225010e-01   1.9339443e+00  -1.3795530e+00   8.6869143e-01  -2.6925165e+00  -1.3059130e+00   7.7764395e-01  -2.1979609e+00  -1.0664491e+00  -3.1198855e+00  -1.3034349e+00   1.6772537e-01  -2.6490647e+00  -1.2895335e+00  -2.1414134e+00  -3.4550576e+00  -1.3464782e+00  -4.1720528e+00   4.2978508e+00  -1.3762691e+00  -2.7563013e+00  -2.0406583e+00  -4.3750310e-01  -1.4669245e+00   6.3867444e+00   5.7447069e-01   5.7901848e+00   1.1227982e+00   5.1776351e+00   5.3246902e-01  -2.4185310e+00   1.2922986e+00   2.5402335e+00  -4.0902736e+00   2.9247731e+00  -4.2449162e+00   6.4133795e-01   4.6709573e+00   1.7930577e+00   1.4338270e-01   3.8689432e+00   1.8263632e+00   3.4155237e-01  -2.8482400e-01
   1.3214906e+00   1.0267299e+00  -2.1233386e-02   1.4675395e+00  -1.0961286e+00  -1.5311460e+00  -4.5135369e-01  -5.4064564e-01  -3.1801410e+00  -2.7172169e+00  -3.7988889e-01   7.3500511e-01   2.1682032e-01  -1.6819777e-01   1.0378364e+00   3.4825721e+00  -9.1243873e-01  -2.4605842e+00   3.7850904e-02   2.3154842e+00   6.5066522e-01   2.3164075e-01   4.2406228e+00   2.6242779e+00   8.6846259e+00  -3.1423258e-01   5.8085956e-01   2.7783695e-01  -1.5567536e+00   2.7435662e+00   2.1822648e+00  -1.8207724e+00  -2.1475707e+00  -7.8165106e-01   5.4587945e-01  -2.7161153e+00   2.2537273e-01   4.1935960e-01   1.5169325e+00   5.4811229e-01   1.1910026e+00  -8.6851633e-01  -4.6037039e-01   1.4537931e+00  -3.8686516e+00   9.3715519e-01  -1.0652715e+00   1.5745542e+00  -2.2051082e+00   6.6449124e-01  -3.1350871e+00  -1.5772168e+00   5.0912912e-01  -2.6668569e+00  -1.3693862e+00  -3.5071890e+00  -1.1791617e+00   9.2232887e-02  -2.4185211e+00  -1.2223261e+00  -1.6112174e+00  -3.3360849e+00  -1.1658840e+00  -3.9446053e+00   5.4252611e+00  -1.5460415e+00  -2.5199542e+00  -1.7681496e+00  -2.7411097e-01  -1.5438428e+00   6.2826823e+00   4.9894341e-01   6.3511271e+00   1.6057001e+00   5.2115931e+00   5.7897220e-01  -1.6595284e+00   1.5143030e+00   2.0729476e+00  -3.7385161e+00   2.8547874e+00  -4.0808125e+00   5.6963368e-01   4.6010276e+00   2.0743451e+00   1.5990413e-01   3.8176421e+00   1.3148137e+00   4.3458173e-01  -6.7991404e-02
   1.2403564e+00   8.2060957e-01  -2.8058735e-01   1.0844969e+00  -1.1913457e+00  -1.7433429e+00  -3.6696242e-01  -5.8430009e-01  -2.5484880e+00  -2.7888647e+00  -2.8311593e-01   7.8029792e-01   2.7850850e-01   1.4181692e-01   6.7326062e-01   3.3451158e+00  -1.6629614e+00  -2.2783025e+00  -4.4419201e-01   1.9774393e+00   3.6534965e-01   4.8616607e-01   3.9663032e+00   2.6023702e+00   6.7671505e+00   5.0979949e-01   1.6865395e-01   3.2025308e-01  -1.6076846e+00   1.7738884e+00   1.8184892e+00  -1.5443861e+00  -2.1451384e+00  -7.6088565e-01   3.8121194e-01  -3.4860108e+00   3.9723576e-01   1.0137950e-01   1.1362213e+00   3.3633838e-01   2.8437761e-01   8.1888406e-01  -5.9567534e-01   7.1723800e-01  -3.8377508e+00   2.7457861e-01  -1.1161507e+00   6.3413144e-01  -2.5263896e+00   5.7826388e-01  -3.0339389e+00  -1.6063572e+00   4.3636549e-01  -2.1792743e+00  -1.5996922e+00  -3.4796567e+00  -9.5084394e-01   5.0955433e-02  -2.0928392e+00  -9.5585794e-01  -6.6152914e-01  -2.6035925e+00  -1.6367408e+00  -3.2295026e+00   5.1890394e+00  -1.1039222e+00  -2.8567782e+00  -2.1635842e+00  -5.0073622e-01  -1.4845783e+00   5.6048414e+00   1.1602619e+00   5.7878603e+00   1.5391270e+00   4.3693767e+00   1.2204968e+00  -9.1187753e-01   1.4040544e+00   1.3130646e+00  -3.9240042e+00   2.0171012e+00  -3.5424634e+00   2.9400617e-01   4.5957436e+00   1.8149543e+00   2.0973305e-01   2.9772212e+00   9.8216914e-01   6.6630912e-01   1.7263877e-01
   1.4943003e+00   3.1832583e-01  -3.9589968e-01   9.5426526e-01  -1.4333352e+00  -1.9463995e+00  -1.2934730e-01  -6.1541215e-01  -2.5641193e+00  -2.5904935e+00   1.8921583e-01   1.8390053e-01   2.9665948e-01   2.6013455e-01  -2.2487836e-01   2.3107574e+00  -1.4658289e+00  -2.6568292e+00  -7.1970297e-01   1.5404349e+00   3.2650690e-01   6.4499395e-01   3.1174387e+00   1.7376553e+00   5.8434574e+00   9.7979229e-01  -1.3647209e-01   1.7842322e-01  -1.6451958e+00   1.3871586e+00   1.4674614e+00  -1.7161748e+00  -1.8695286e+00  -4.6259941e-01  -6.1725249e-01  -4.8774616e+00   8.1269682e-01  -4.0068719e-01   1.1267099e+00  -2.4297166e-01   3.4834132e-01   1.6262823e+00  -5.1008279e-01   4.2254561e-01  -3.0080327e+00   2.7465501e-01  -7.0506730e-01   4.8313748e-02  -2.5163614e+00   1.0571572e+00  -2.6102121e+00  -1.4179855e+00   7.8309490e-01  -1.6826816e+00  -6.2228075e-01  -3.3653797e+00  -1.8755970e-01  -1.2345373e-01  -1.1449497e+00  -3.5467342e-01   3.4920102e-01  -2.0458523e+00  -1.8300539e+00  -2.8070665e+00   4.1569554e+00  -2.0209334e+00  -2.6823763e+00  -2.3634881e+00  -4.8291501e-01  -1.4366695e+00   4.9557791e+00   9.6323950e-01   5.3740061e+00   1.4652538e+00   4.1095251e+00   1.3346553e+00  -3.3709776e-01   1.2951137e+00   1.3842700e+00  -4.0867676e+00   1.7203661e+00  -2.9002080e+00   4.0628195e-01   3.6006278e+00   1.4654543e+00  -9.3517264e-01   1.9829992e+00   4.9820055e-01   8.5182432e-01   5.1651638e-01
   1.7189286e+00  -8.6486348e-02   1.7396186e-01   3.7653761e-01  -1.4206596e+00  -2.1048341e+00   1.9790641e-01  -1.3969517e+00  -3.0299014e+00  -3.3193541e+00   4.2831616e-01  -5.6806368e-01   4.5683930e-01  -2.7125286e-01   4.6738253e-03   1.7550296e+00  -1.6601433e+00  -2.9875532e+00  -1.1458258e+00   1.2960928e+00   3.5296895e-01   4.0002216e-01   3.4586653e+00   1.5742601e+00   6.2289211e+00   1.2773356e+00  -1.3559158e-01   1.2230719e-01  -1.8261363e+00   9.3922458e-01   1.7302359e+00  -2.0368759e+00  -2.1090041e+00  -8.9978400e-01  -5.2545248e-02  -4.9582172e+00   1.5575197e+00  -5.5956733e-01   1.9803954e+00  -3.1807271e-01   9.2152763e-01   2.2167047e+00  -9.1171605e-01   1.6229044e-01  -3.2468773e+00   1.8149114e-01  -7.8346047e-01  -1.4085476e-01  -3.0957707e+00   8.9220018e-01  -2.8607865e+00  -1.1298644e+00   3.7430609e-01  -1.5558152e+00  -5.4974099e-01  -3.3947260e+00   2.6450941e-01  -3.4388700e-01  -4.9000852e-01  -4.6673915e-01   8.8291676e-01  -1.9905264e+00  -1.5106980e+00  -2.6744213e+00   5.8007949e+00  -2.5745019e+00  -1.8865904e+00  -1.8180264e+00  -3.3876682e-01  -1.3416196e+00   5.2963429e+00   6.2230501e-01   5.9633773e+00   1.7874977e+00   4.4606966e+00   1.2310153e+00  -5.4436424e-02   8.7805773e-01   1.2929461e+00  -3.8547356e+00   2.1870867e+00  -2.8972112e+00   5.3424427e-01   3.1005523e+00   2.0003968e+00  -1.0034372e+00   2.4284404e+00   1.7041620e-01   1.0732520e+00   7.1189460e-01
   1.5582422e+00  -6.0284847e-02   8.1933200e-03   1.8043361e-01  -1.3756587e+00  -1.9304600e+00   8.0704457e-02  -1.1648285e+00  -2.3523068e+00  -3.4042958e+00   6.9842165e-01  -1.8240343e-01   3.8474564e-01  -3.6856415e-03  -2.5401797e-01   1.5496303e+00  -2.2435098e+00  -2.3937264e+00  -1.4197613e+00   1.2295590e+00  -6.3887424e-02   6.3579841e-01   3.0602042e+00   1.5356040e+00   3.6204134e+00   2.3095323e+00  -6.3702538e-01   2.5453526e-01  -1.7063199e+00  -2.4175915e-01   1.4588897e+00  -1.5742902e+00  -2.1408395e+00  -6.3545605e-01  -3.0931969e-01  -5.2195869e+00   1.5197306e+00  -1.1964035e+00   1.3366953e+00  -6.2250787e-01  -4.3692037e-01   3.9371339e+00  -1.3861431e+00  -8.1982778e-01  -3.3295800e+00  -7.7922926e-01  -1.0111598e+00  -1.3581721e+00  -3.2996749e+00   7.1082398e-01  -2.5222959e+00  -1.0478967e+00   4.3834025e-01  -7.3806733e-01  -8.3085586e-01  -3.1592325e+00   7.2617891e-01  -3.0543726e-01  -1.7418767e-01  -7.5529697e-02   1.6118548e+00  -9.1746564e-01  -1.7117980e+00  -1.4706516e+00   4.5674000e+00  -2.2727830e+00  -2.7148263e+00  -2.2576328e+00  -7.9969587e-01  -1.3160422e+00   4.2663911e+00   1.5584572e+00   5.1935538e+00   1.5465308e+00   3.3873236e+00   2.0847451e+00   4.6687822e-01   3.3698606e-01   4.9542451e-01  -3.7018657e+00   1.4231502e+00  -2.0907865e+00   2.1980583e-01   3.1001365e+00   1.6632576e+00  -9.5549197e-01   1.5484252e+00  -1.4195107e-01   1.3757742e+00   7.9108685e-01
   1.9041564e+00   1.5186269e-01   2.9808042e-01   7.0370947e-01  -1.3579912e+00  -1.3784831e+00  -2.5794666e-01  -8.4716058e-01  -2.6184920e+00  -3.7619185e+00   1.0690455e+00  -8.4852279e-02   2.9873565e-01  -3.4590237e-01  -3.3585567e-02   1.3645278e+00  -2.5069433e+00  -2.2293298e+00  -1.3702108e+00   1.9969371e+00  -2.0163852e-01   7.8317829e-01   3.1989294e+00   1.7729490e+00   2.5752562e+00   3.0894862e+00  -1.0411570e+00   2.9382136e-01  -2.0942963e+00  -1.0828494e+00   1.8032394e+00  -1.4862590e+00  -2.4268878e+00  -6.2562181e-01  -4.8603509e-01  -5.4298641e+00   1.4177905e+00  -2.2049044e+00   7.7379491e-01  -1.0130264e+00  -1.3719467e+00   4.4480483e+00  -1.7614513e+00  -1.2609805e+00  -3.1978797e+00  -1.2189583e+00  -9.4889964e-01  -2.0697512e+00  -3.0134940e+00   1.0267077e+00  -1.8636561e+00  -7.0487832e-01   9.0786058e-01   3.9845055e-01  -3.7335849e-01  -2.9866510e+00   1.4160540e+00  -2.6208060e-01  -2.7218438e-02   6.8894395e-02   1.4391944e+00  -3.6347758e-01  -1.8873449e+00  -7.3315319e-01   2.7526334e+00  -3.1254154e+00  -3.8593257e+00  -2.6941869e+00  -1.1895337e+00  -1.4466410e+00   4.0383291e+00   2.2331450e+00   4.9235356e+00   9.9296511e-01   3.2615439e+00   2.5569059e+00   1.3771837e-01  -6.6253875e-01   6.9552930e-02  -3.6930505e+00   1.3152788e+00  -1.7831701e+00   4.1344234e-02   3.1670520e+00   1.5473124e+00  -1.2300065e+00   1.3146270e+00  -1.5424532e-01   1.6279847e+00   7.8743581e-01
   1.9216707e+00  -1.8254254e-01   1.6277345e-01   5.0659274e-02  -1.3342690e+00  -1.8914625e+00  -1.5682309e-01  -9.8462919e-01  -2.5407300e+00  -4.0138394e+00   1.7954164e+00  -4.2159678e-01   1.9487015e-01  -5.6169239e-01  -6.4663398e-01   4.8275140e-01  -1.5247618e+00  -1.5251946e+00  -1.3788259e+00   1.3059385e+00  -5.1113781e-01   7.0233544e-01   1.9733989e+00   1.2825399e+00   1.2102868e+00   3.1938572e+00  -1.2495361e+00   1.3521328e-01  -9.2450939e-01  -9.8710400e-01   1.0242113e+00  -7.3894626e-01  -2.1570912e+00  -5.2242992e-01  -1.9089157e+00  -6.0909266e+00   1.5625299e+00  -2.1133727e+00   6.2766122e-01  -1.7479875e+00  -7.9068099e-01   5.5547951e+00  -2.2429054e+00  -2.2351873e+00  -2.8737581e+00  -1.9343478e+00  -8.3390699e-01  -2.7435839e+00  -3.0220370e+00   7.6461080e-01  -1.5237179e+00  -5.8755808e-01   7.5320664e-01   8.8955725e-01  -2.8788466e-01  -2.9495016e+00   2.1937189e+00  -2.2193268e-01   1.1277431e+00   1.8827410e-01   2.2895592e+00   1.0425680e-01  -1.4631800e+00  -1.1799890e-01   1.7148713e+00  -3.4708620e+00  -3.5372477e+00  -3.1364141e+00  -1.0749990e+00  -1.4074999e+00   3.0389396e+00   1.9650901e+00   4.8909310e+00   2.0132717e+00   2.8669493e+00   3.7409449e+00   3.5969816e-01  -1.2542508e+00   5.1672703e-01  -2.4920578e+00   1.0667334e+00  -2.7530896e-01   1.6223016e-01   2.6231735e+00   1.1968224e+00  -1.5120904e+00   7.9559836e-01  -1.2161684e+00   1.8163610e+00   9.3153635e-01
   1.6699005e+00  -3.8673651e-01   5.2507568e-02  -3.7447779e-01  -1.2720246e+00  -1.6804073e+00   6.3792840e-02  -1.0368766e+00  -1.6788351e+00  -3.7011140e+00   1.9094581e+00  -5.1736586e-01   3.6628949e-01  -1.3110910e-01  -8.4234346e-01  -1.9280963e-01  -1.5854369e+00  -1.3839473e+00  -1.5221007e+00   8.6627367e-01  -6.9775856e-01   7.4386242e-01   1.4636196e+00   5.7995389e-01  -4.6067108e-01   3.6403118e+00  -1.4172058e+00   1.9119825e-01  -8.1353023e-01  -1.5954380e+00   7.6672139e-01  -7.6277705e-01  -1.9401885e+00  -2.8191560e-01  -1.6876185e+00  -6.1283822e+00   1.7557384e+00  -2.3887606e+00   5.5122885e-01  -1.7033199e+00  -1.3715352e+00   6.3646702e+00  -2.5998444e+00  -2.5848032e+00  -2.6147348e+00  -2.1856111e+00  -7.3479770e-01  -3.2608403e+00  -3.0401872e+00   7.5479812e-01  -1.3442692e+00  -3.2730063e-01   5.5097557e-01   1.1642716e+00  -3.1308911e-01  -2.4615792e+00   2.3948889e+00  -3.6824379e-01   1.6709531e+00   7.4287100e-01   2.9444898e+00   8.8701356e-01  -1.4115253e+00   5.4902687e-01   1.5471613e+00  -3.1760257e+00  -3.1868579e+00  -2.7404305e+00  -1.2431569e+00  -1.2134649e+00   2.1320318e+00   1.7962506e+00   4.0954049e+00   1.5808593e+00   2.4659841e+00   3.6147506e+00   5.1621946e-01  -2.0586243e+00   2.8165065e-01  -1.7969210e+00   6.6779518e-01   3.3465513e-01   5.6702734e-02   1.7474238e+00   8.5525878e-01  -1.6875455e+00   1.4502467e-01  -1.4685549e+00   1.8022590e+00   9.6465599e-01
   1.5549170e+00  -6.2550769e-01   5.7927569e-02  -7.4348330e-01  -1.0564726e+00  -1.4580684e+00   1.5448978e-01  -1.2809991e+00  -1.1266905e+00  -3.6652597e+00   2.0015152e+00  -5.3046817e-01   6.8454282e-01   1.6642636e-01  -6.4650767e-01  -7.9300159e-01  -1.8723811e+00  -1.2991458e+00  -1.5002732e+00   7.6429899e-01  -8.7384618e-01   6.3936517e-01   1.2118074e+00   8.8013909e-02  -1.9256910e+00   3.9674675e+00  -1.4608626e+00   1.5623900e-01  -8.6353027e-01  -2.3972536e+00   8.6100882e-01  -8.2109298e-01  -1.8042978e+00  -8.9551677e-02  -6.8667944e-01  -5.6902745e+00   1.8435600e+00  -2.6695828e+00   6.9678250e-01  -1.5084271e+00  -1.5792579e+00   6.7145118e+00  -2.6955355e+00  -2.4858321e+00  -2.3272899e+00  -2.1186979e+00  -3.5434665e-01  -3.3798084e+00  -2.8372332e+00   9.3523879e-01  -1.1753970e+00   4.5127603e-01   1.2983125e-01   1.7342594e+00  -3.7530214e-01  -1.7201096e+00   2.5200513e+00  -6.6168673e-01   2.0064847e+00   8.7610893e-01   3.1324116e+00   1.2877875e+00  -1.5040597e+00   1.0412619e+00   1.6814336e+00  -2.9957111e+00  -2.8515197e+00  -2.4078491e+00  -1.4187493e+00  -1.0973971e+00   1.5488169e+00   1.4818930e+00   3.3786794e+00   1.0190849e+00   2.3169628e+00   3.2660576e+00   2.7217690e-01  -3.1750362e+00   1.3427552e-01  -1.4814491e+00   2.7344111e-01   6.4328125e-01   9.5187059e-02   9.3437247e-01   4.3962348e-01  -1.7609405e+00  -2.5037090e-01  -1.5903711e+00   1.6915360e+00   9.3623289e-01
   1.5244864e+00  -4.1615520e-01   3.7322704e-01  -3.8153225e-01  -1.1083439e+00  -1.2188114e+00   1.2449838e-01  -1.2571167e+00  -1.5701263e+00  -3.7257603e+00   1.6894118e+00  -6.8454764e-01   1.0022581e+00  -2.6563449e-02  -2.8327237e-01  -7.6602681e-01  -2.1634553e+00  -1.5660035e+00  -1.5608428e+00   1.1210226e+00  -4.8521451e-01   5.7781256e-01   1.7760441e+00   3.7762195e-01  -1.0544624e+00   4.0446438e+00  -1.4022393e+00   3.6055712e-01  -1.6474635e+00  -2.8602964e+00   9.2583240e-01  -1.2836256e+00  -2.2734055e+00  -1.1072129e+00   2.4127739e-01  -5.4535068e+00   1.8277898e+00  -2.8397029e+00   6.0083078e-01  -1.0441155e+00  -1.6491296e+00   6.2534459e+00  -3.2519671e+00  -2.4269946e+00  -2.4366274e+00  -2.1088025e+00  -3.2024974e-01  -3.0276914e+00  -2.3965077e+00   1.3015599e+00  -8.5561717e-01   9.6777914e-01   2.3015979e-01   2.2043553e+00  -1.0983861e-01  -1.3761272e+00   2.4015951e+00  -6.6208862e-01   1.8855327e+00   9.1018431e-01   2.5729002e+00   1.1978848e+00  -1.8478224e+00   6.9513594e-01   1.9813914e+00  -2.9143383e+00  -2.6974072e+00  -2.0666573e+00  -1.4687874e+00  -1.0465715e+00   2.1681628e+00   1.6605107e+00   2.9959720e+00   3.1700872e-01   2.8194392e+00   3.0476577e+00  -9.8886345e-01  -4.1729059e+00  -7.3326330e-02  -5.7488411e-01   5.9084038e-01   4.8949942e-01  -8.1136807e-03   7.7933207e-01   6.3590267e-01  -1.1389333e+00   2.5623522e-01  -1.1165655e+00   1.6898347e+00   1.0181074e+00
   1.2433994e+00  -7.0262508e-01   2.5159434e-01  -8.6352360e-01  -8.9737937e-01  -1.2739945e+00   5.0064353e-01  -8.7095521e-01  -1.1152560e+00  -3.3579874e+00   2.6023752e+00  -5.4824846e-01   1.2061623e+00   4.5082043e-01  -7.7581429e-01  -1.6322604e+00  -1.0592385e+00  -4.9444139e-01  -9.3554357e-01   5.1035987e-01  -8.1633648e-01   6.9286901e-01   2.3430258e-01  -1.3900664e+00  -2.9082951e+00   3.4502998e+00  -1.3342299e+00   2.5972135e-01  -4.7525042e-01  -2.5378031e+00   4.2925768e-02  -1.8734665e+00  -1.4683849e+00  -6.6032099e-01  -1.1034406e+00  -6.5857125e+00   1.8869441e+00  -2.7418100e+00   4.9093460e-01  -1.0266757e+00  -1.3466313e+00   6.4421602e+00  -3.9200980e+00  -2.8211297e+00  -1.8929830e+00  -2.4551748e+00  -4.8922574e-01  -3.3474942e+00  -1.9791367e+00   1.4715121e+00  -4.2975097e-01   1.5109158e+00   9.0040488e-02   2.7207542e+00  -1.6018167e-01  -6.5427678e-01   2.7598165e+00  -7.6338509e-01   2.7303824e+00   1.5188298e+00   2.9221724e+00   1.5891397e+00  -8.1142763e-01   1.2290101e+00   1.0327905e+00  -2.9611677e+00  -2.3912897e+00  -2.4910176e+00  -1.4981116e+00  -1.3019589e+00   8.7802017e-01   1.3071139e+00   2.3729568e+00   3.4383430e-01   2.4405153e+00   3.4629681e+00  -9.4597130e-01  -5.3723184e+00   1.5822173e-01   1.6004875e+00   2.1231494e-01   2.1350894e+00   4.8791315e-01   1.0279009e-01  -2.7499668e-01  -1.7196335e+00  -6.2028860e-01  -1.7315236e+00   1.5046405e+00   7.8616553e-01
   9.3170035e-01  -5.2143648e-01   5.5875059e-02  -3.8402981e-01  -7.8186847e-01  -9.3464315e-01   3.6539129e-01  -2.3837580e-01  -8.5910878e-01  -2.8610412e+00   2.7090582e+00  -6.3537294e-02   1.2153658e+00   7.5409646e-01  -1.0349586e+00  -1.9083455e+00  -1.0728726e+00  -1.8701226e-01  -4.2141135e-01   8.2964604e-01  -9.7613114e-01   6.4546057e-01  -3.7249840e-01  -1.9043481e+00  -4.3798864e+00   3.0004444e+00  -1.3623863e+00   2.6502739e-01  -5.5585903e-01  -2.8150649e+00   5.0955466e-02  -1.8150957e+00  -1.0201000e+00  -2.0640540e-01  -1.2335064e+00  -6.3268187e+00   1.3528551e+00  -2.9402777e+00  -1.0073799e-01  -8.4719922e-01  -1.6292129e+00   5.6427520e+00  -4.0232570e+00  -2.6228702e+00  -1.5234029e+00  -2.3519224e+00  -3.3344807e-01  -3.1833025e+00  -1.3012277e+00   1.9948622e+00   1.3037563e-01   2.1070800e+00   3.0923819e-01   3.2022245e+00   1.6692851e-01   1.3420314e-01   2.6737357e+00  -7.7060109e-01   2.5454975e+00   1.9080518e+00   2.3531679e+00   1.8794477e+00  -9.1298474e-01   1.5545514e+00  -8.7264138e-01  -2.7969279e+00  -2.9470481e+00  -2.5059649e+00  -1.7823741e+00  -1.3649545e+00   1.5900683e-01   1.4837899e+00   1.2680453e+00  -3.4803144e-01   2.0971074e+00   3.3455701e+00  -1.8548596e+00  -6.1088039e+00   2.6647836e-02   2.1791210e+00  -2.5387983e-01   2.6311597e+00   4.8906228e-01  -4.0647722e-01  -1.0656681e+00  -1.7978022e+00  -1.3818396e+00  -1.6776963e+00   1.2620822e+00   6.8433249e-01
   6.9569953e-01  -4.6970764e-01   2.7894255e-03  -1.7394764e-01  -9.0616187e-01  -1.0632323e+00   4.9991870e-01   3.2282925e-01  -8.7217744e-01  -2.5766775e+00   3.2062016e+00   2.8907473e-02   1.3015188e+00   8.5814922e-01  -1.2277226e+00  -2.1293478e+00  -1.1860572e-02   4.6454789e-01   3.1603621e-02   6.5496461e-01  -9.1395091e-01   7.4888213e-01  -1.0503193e+00  -2.6335722e+00  -4.4516062e+00   2.0176031e+00  -1.2446008e+00   1.7925610e-01  -1.0622206e-01  -2.1030737e+00  -7.1017622e-01  -2.5887258e+00  -7.2466476e-01  -2.7973543e-01  -2.3922364e+00  -6.8831248e+00   1.2121329e+00  -2.6356688e+00  -5.9824242e-01  -8.4334551e-01  -1.3801874e+00   4.8889010e+00  -4.6841410e+00  -2.7326122e+00  -1.2937373e+00  -2.4097246e+00  -5.0840124e-01  -2.9017723e+00  -7.5833536e-01   2.3349810e+00   5.3273968e-01   2.3731065e+00   6.2982307e-01   3.2990719e+00   1.9543846e-01   3.8762786e-01   2.6551314e+00  -6.7228417e-01   2.7139124e+00   2.2777667e+00   2.0320920e+00   1.8411472e+00  -3.5089993e-01   1.3362293e+00  -1.8204842e+00  -2.7459693e+00  -2.9252469e+00  -2.6404572e+00  -1.7019906e+00  -1.6042422e+00  -2.6836997e-01   1.2717761e+00   7.9480558e-01  -5.6900266e-01   2.4294083e+00   3.5898808e+00  -2.6692040e+00  -6.8331489e+00   2.7775159e-01   4.2992345e+00  -2.8752769e-01   3.5524600e+00   6.9068048e-01  -5.2559676e-01  -1.5093763e+00  -1.7773483e+00  -1.6474344e+00  -1.8382474e+00   1.0281513e+00   4.9358009e-01
[truncated: 1,027,434 more chars]
