# Supplementary material for: Autistic traits and individual brain differences: functional network efficiency reflects attentional and social impairments, structural nodal efficiencies index systemising and theory-of-mind skills
Source: Mol Autism. 2021 Jan 21;12:3. doi: 10.1186/s13229-020-00377-8 (PMC7818759; doi:10.1186/s13229-020-00377-8)
Supplement: Supplementary file 7 — Additional file 7. Nuisance regressors. Nuisance regressor time series for each subject, as floating-point values in ASCII text format. [file 13229_2020_377_MOESM7_ESM.zip › Paul_Arora_et_al_data/Physiological/BBC/NuisancesRegdour_rsfMRI_aal90_TimeSeries/NuisancesRegdOut_aal90_subj06.txt]

   2.7433478e-01   1.4393039e+00   2.8826375e-02  -5.4625489e-01   9.2866507e-01   9.1477790e-01  -1.7442381e+00  -2.3009342e+00   1.3182367e+00  -2.1144911e+00  -4.5704749e-01  -1.8922765e+00  -6.8973223e-01  -3.0022501e+00  -2.2965761e+00  -1.2989453e+00   8.8471109e-01   1.8616125e+00  -4.8774054e-01   8.7289607e-02   6.1969908e-01  -1.6125243e+00  -6.7424817e-01  -6.2334813e-01   1.3315735e+00   1.9907131e-01   2.1994749e+00   2.3651464e+00  -3.0156391e+00   2.0015246e-01  -2.1042743e-01  -1.2474572e+00   1.3431996e-01  -3.8229175e-01  -6.5228176e-01   8.8402133e-04  -1.4011856e+00   1.1863944e+00  -2.0789318e+00   2.3098401e+00  -1.8127049e+00   5.5154043e+00  -4.5842281e-01   5.4325822e-01   2.3122112e+00   2.0693009e+00  -1.2141494e+00   1.1924381e+00   1.8576093e+00   1.2274248e+00   2.6706244e+00   2.3394720e+00   2.3833287e+00   1.2790177e+00   1.7659406e+00  -3.0831676e-01   1.7184832e+00   3.4044269e+00   1.4210110e+00   1.5660066e+00   3.2870102e-01   5.2384108e-01  -2.6566046e+00   4.2802800e-01   6.2922200e-02   1.3774803e+00   4.5830690e-01   4.9198667e-01   1.9729662e+00   1.8792722e+00  -1.8807095e-01  -1.7508199e+00  -4.2514980e+00   1.5710202e-01  -2.4750508e+00  -1.1493025e+00  -4.2211308e+00   8.9433300e-01   1.1377849e+00   3.4288895e+00  -4.4440639e-01   1.9953192e+00  -1.8830521e-01  -6.9117173e-01   6.0534531e-01   1.7286923e+00   1.7179143e+00   3.4716040e+00  -6.7447957e-01   6.6391303e-01
   4.0833427e-01   9.8895874e-01   3.2853748e-01  -1.2846301e-01   1.0545035e+00   9.9416483e-01  -7.3779569e-01  -7.8807382e-01   1.1707912e+00  -1.5643100e+00   4.0506806e-01  -7.9845936e-01   6.6431559e-01  -1.2706607e+00  -1.0438017e+00  -9.6220308e-01   9.2821197e-01   1.8430642e+00  -2.7975617e-01  -3.2551197e-01   8.4405729e-01  -2.4428279e+00  -8.8901917e-01  -1.0464378e+00   2.1355138e+00  -3.6016156e-01   2.1466914e+00   2.2442760e+00  -1.5057741e+00  -9.3378290e-02  -4.1582406e-02  -1.8039073e+00  -4.4124241e-01  -1.4227119e+00  -1.8776111e+00  -2.7257070e+00  -4.1660156e-01   1.3421126e-01  -1.0869367e+00   4.5240096e-01  -8.1844004e-01   4.7417042e+00  -2.9088993e-02  -3.2518480e-01   2.0177703e+00   1.1456869e+00  -5.9668860e-01   3.2410459e-02   1.7021499e+00   5.1185085e-01   2.0448525e+00   1.2542260e+00   2.3255767e+00   7.6296539e-01   1.4086914e+00  -1.0637934e+00   1.6932457e+00   2.7402827e+00   7.3509747e-01   1.1834947e+00   1.5405211e+00   7.3498527e-01  -2.2532230e+00   5.3142777e-01   1.0835886e+00   1.7283335e+00  -4.1190480e-01  -8.5092041e-01   1.7484720e+00   1.4564669e+00   4.3222787e-01  -2.1382421e+00  -2.9327079e+00  -3.6612916e-01  -2.2169871e+00  -2.4638359e+00  -1.7989824e+00   5.1991919e-01   1.2419669e+00   2.8156600e+00  -5.7484124e-01   9.6427487e-01   2.2580116e-01  -2.5771813e-01   5.3631758e-01   7.9044148e-01   4.2640766e-01   2.4549531e+00  -1.8440163e-01   3.3355040e-01
   4.4464272e-01   1.3110877e+00   3.0927453e-01   2.1059422e-02   7.7087752e-01   1.1487873e+00  -8.6802085e-01  -6.3512726e-01   1.4851115e+00  -1.4629464e+00   4.8670727e-01  -1.1122435e+00   6.0173048e-01  -9.7843575e-01  -1.2287447e+00  -7.3894705e-01   1.0185174e+00   1.2780320e+00  -1.6277106e-01  -2.7453384e-01   4.5800536e-01  -2.9301685e+00  -6.3445494e-01  -6.2020576e-01   1.9613137e+00  -2.6720795e-02   1.9457234e+00   2.3536552e+00  -1.4576081e+00  -5.0308078e-01  -1.7257100e-01  -1.5441599e+00  -2.7962782e-01  -1.0862943e+00  -6.4556948e-01  -1.1130475e+00  -3.2236545e-02   3.0908486e-01  -1.3969012e+00   1.9387500e-01  -1.1617558e+00   5.6048879e+00  -1.1767182e-01  -3.5781037e-01   2.6001175e+00   1.5220419e+00  -1.1453099e+00  -7.2172501e-01   2.1865679e+00   1.0102801e+00   2.0787011e+00   1.1370978e+00   1.9207549e+00   1.0053013e+00   4.5210301e-01  -1.6335594e+00   1.8117660e+00   2.7485704e+00   5.4503341e-01   1.1658824e+00   1.5158164e+00   8.9184631e-01  -2.8018020e+00   2.8129325e-01   1.4617679e+00   2.3367211e+00  -3.8345178e-01  -5.7429534e-01   1.4547137e+00   1.2319822e+00   4.8246479e-01  -2.0747636e+00  -3.5527435e+00  -2.6810362e-01  -2.6960006e+00  -2.3721213e+00  -2.5233819e+00   5.4931094e-01   7.7834770e-01   1.4831868e+00  -1.0162185e+00   7.0749507e-01  -5.6623548e-01  -6.5476749e-02   5.4971710e-01   6.3897409e-01   5.2555756e-01   3.2568361e+00  -1.9323553e-01   5.1048274e-01
   5.3640265e-01   1.1463382e+00   5.1196039e-01   6.1600291e-01   5.4580132e-01   1.5880981e+00  -5.7547030e-01  -4.3756571e-02   1.0604057e+00  -1.4159697e+00   4.6261273e-01  -7.0257416e-01   5.0777781e-01  -5.5534164e-01  -7.9481171e-01  -7.0507542e-01   1.4560558e+00   9.7071067e-01  -3.6312967e-01  -9.2104618e-01   5.0235794e-01  -2.0200220e+00  -8.8584055e-01  -5.1981747e-01   2.0769930e+00   6.4421928e-01   1.8376131e+00   2.4896637e+00  -1.0495412e+00  -1.3108111e+00  -8.1222504e-01  -1.5386411e+00  -2.5211646e-01  -1.4317943e+00  -4.0627067e-02  -1.0650524e+00   5.4717222e-01  -3.3842174e-01  -1.2896139e+00  -7.9604824e-01  -6.3702743e-01   4.2307959e+00   4.0909992e-01  -6.9773819e-01   3.0718805e+00   1.3192919e+00   9.6426297e-02  -9.8772385e-01   2.5607876e+00   7.4704934e-01   2.2977958e+00   1.0753634e+00   2.7779053e+00   7.3991077e-01   9.1345859e-01  -1.5898802e+00   2.0919296e+00   2.7750847e+00   4.6291358e-01   5.7824941e-01   2.0291358e+00   7.6744563e-01  -2.3329948e+00  -1.8211868e-01   2.1407199e+00   1.8958280e+00  -1.2272545e-01  -1.0348369e+00   9.5989436e-01   2.9629175e-01   3.0631475e-01  -1.3870611e+00  -3.3246802e+00  -1.1807493e+00  -3.0238081e+00  -3.0777030e+00  -1.4888263e+00  -2.7413041e-01   6.8116285e-01   1.3730778e-01  -6.7429886e-01   3.0745379e-01  -7.4679945e-01  -1.9696005e-01   5.9689198e-01   5.2942911e-01   1.4322929e-01   2.4713253e+00   2.6612211e-01   3.1689409e-01
   5.7853880e-01   1.1448545e+00   4.3902302e-01   8.6252144e-01   2.3208645e-01   1.3847627e+00  -9.8946050e-02   1.1227391e+00   6.4862430e-01  -4.4575755e-01   1.4002361e+00   4.4712306e-03   1.6431472e+00   1.0573979e+00  -7.0881932e-01  -2.0146191e-01   1.7571559e+00   3.3928702e-01   3.2409832e-01  -8.7892998e-01  -1.1532023e+00  -3.3865678e+00  -7.6758134e-01  -7.5475047e-01   1.0464627e+00  -6.2083682e-02   6.0149700e-03   8.7586466e-01  -7.2039558e-01  -1.4327043e+00  -7.8465153e-01  -1.2638729e+00   3.2393195e-01  -1.1411816e+00   8.2930352e-01  -5.1215604e-01   1.0142916e+00  -1.2597087e+00  -4.0672857e-01  -9.6214171e-01  -9.7102155e-01   5.9031529e+00  -1.3161716e+00  -1.9611901e+00   2.8879173e+00   1.2777041e+00  -1.7199011e+00  -3.5550859e+00   1.9794282e+00   2.8317633e-01   1.2978997e+00   3.3149039e-01   1.3946378e+00   6.3770827e-01  -3.6554498e-01  -2.5238589e+00   1.5274624e+00   1.8419290e+00  -5.6297809e-01  -1.8312109e-01   2.3444014e+00   1.1188034e+00  -2.2738526e+00  -2.0094769e-01   2.9748809e+00   2.8976715e+00  -5.1592415e-01  -1.4181666e+00   7.3870815e-01  -5.1685332e-01   2.9761035e-01  -5.2229410e-01  -2.9440142e+00  -4.6772702e-01  -2.6894011e+00  -2.0295434e+00  -3.3884783e-01   5.7964509e-01   3.9335337e-01  -8.0569804e-01  -5.8314802e-01   1.1554670e-01  -6.5565691e-01  -2.3222175e-01   5.1239529e-01  -5.2800128e-02   5.2791148e-01   3.6231250e+00   8.9512733e-02   5.1183121e-01
   4.7228833e-01   1.0090125e+00   5.6257391e-01   1.2260033e+00   1.7060528e-02   1.7386450e+00   2.0583266e-02   1.3626779e+00   6.4044664e-01  -5.7452538e-01   8.9142115e-01   1.2973040e-01   1.0436585e+00   1.2971480e+00  -2.0000229e-01  -2.2499872e-01   1.6770158e+00   1.3136676e-01  -9.9754510e-02  -1.3205626e+00  -1.1062807e+00  -2.1989035e+00  -9.3642284e-01  -3.8457569e-01   1.0131871e+00   6.9627876e-01   2.9129713e-01   1.5169583e+00  -1.1239969e-01  -2.5497164e+00  -1.5352220e+00  -1.2180186e+00  -4.8306123e-02  -1.4460241e+00   1.4063986e+00  -2.7252712e-01   1.7004351e+00  -1.3852442e+00  -6.0634229e-01  -2.0285566e+00  -4.1403257e-01   3.8727751e+00   3.0410698e-01  -1.3620316e+00   3.7591279e+00   1.3275519e+00   1.8785201e-01  -2.7648194e+00   2.6407016e+00   4.2395935e-01   1.5627823e+00   3.5058657e-01   2.0012309e+00   4.5553982e-01  -2.9787883e-01  -2.2911399e+00   1.7658960e+00   1.9141065e+00  -4.9876040e-01  -3.8035956e-01   2.5647547e+00   1.0950167e+00  -2.1704829e+00  -6.8490858e-01   3.2653335e+00   2.5187880e+00  -1.3384438e-01  -1.4935997e+00   1.2031520e-01  -8.1787656e-01   2.4770840e-01  -8.7993172e-02  -2.5653309e+00  -1.8016194e+00  -2.8244142e+00  -2.6764164e+00  -4.4986068e-02  -7.5811711e-01   9.5831764e-02  -1.7509997e+00  -6.1883878e-01  -4.0885152e-01  -1.1614938e+00  -8.9634872e-02   4.7140573e-01  -1.8711487e-01  -1.0151087e-01   2.3369966e+00   4.2990848e-01   1.3846293e-01
   4.0049932e-01   1.0351635e+00   4.2327553e-01   1.3705127e+00  -2.3495484e-01   1.6116556e+00  -3.3727929e-01   1.3045786e+00   3.6424152e-01  -7.3522757e-01   1.5185576e+00  -4.7250573e-01   1.0553847e+00   1.3833377e+00  -4.5281588e-01   2.7329271e-01   2.7804630e+00  -1.0170635e+00  -5.2489927e-01  -1.7657251e+00  -5.0479882e-01  -1.6112804e+00  -4.1326880e-01  -5.1383884e-02   9.7563876e-01   1.5620764e+00   8.6322469e-02   1.1222438e+00  -5.1292970e-01  -1.3508172e+00  -1.6518828e+00  -8.5256451e-01  -6.0961366e-01  -1.4183263e+00   2.4079269e+00   2.4516783e+00   1.4259108e+00  -2.1713362e-01  -4.6957999e-01  -6.7098579e-01  -1.5208152e+00   5.5937847e+00   3.4965175e-01  -8.5984581e-01   5.1409332e+00   2.3635201e+00  -2.0273703e-01  -2.1091006e+00   3.8288528e+00   1.1242099e+00   2.4149503e+00   1.0816401e+00   2.0285873e+00   4.8221122e-01  -5.7850469e-01  -2.4718546e+00   1.7401443e+00   1.3718449e+00  -8.7379617e-01  -9.4217470e-01   2.0438583e+00   7.7395100e-01  -2.0782399e+00  -1.4880727e+00   3.7811206e+00   2.8363676e+00  -2.1729504e-01  -8.8094730e-01  -1.3447156e+00  -2.5503359e+00  -6.4586054e-01   1.1042930e-01  -4.0755220e+00  -5.7210180e-01  -3.7753570e+00  -2.4514796e+00  -3.1028575e+00  -9.9606308e-01  -4.5127450e-01  -4.0074790e+00  -1.0809239e-02  -4.7049145e-01  -1.6566818e+00   9.7393496e-02   4.2600314e-01  -1.4209707e-02   1.0558453e+00   3.3959839e+00   2.6757485e-01   7.1017476e-01
   1.0143673e-02   7.0009662e-01   2.2354466e-01   1.4319629e+00  -1.2862937e-01   1.3381659e+00   7.3328255e-02   2.0930317e+00  -6.7625382e-01   6.0489369e-03   8.9271844e-01   8.9907619e-01   1.0658086e+00   2.5198319e+00  -1.0857556e-01  -2.5882280e-05   1.7730552e+00  -6.3383397e-01  -1.3743733e-01  -1.7370853e+00  -2.5295974e+00  -1.2421935e+00  -9.3128142e-01  -1.0880962e+00  -2.2566595e-01   4.6492639e-01  -1.5903119e+00  -7.0912822e-01  -6.6778025e-01  -1.9779327e+00  -2.4136969e+00  -1.3899038e+00   4.3501599e-01  -1.1947996e+00   3.3668907e+00   1.7470163e+00   1.5906498e+00  -7.8123431e-01   9.2885711e-01  -7.4369615e-03  -1.6508531e+00   3.9980571e+00  -1.6019813e+00  -2.3088853e+00   4.3685705e+00   1.4388903e+00  -1.4430246e+00  -4.0378536e+00   2.0526476e+00  -1.8668207e-01   1.0175342e+00   4.4107934e-01   1.3763651e+00   1.3888318e-01  -6.6853926e-01  -2.0645535e+00   5.4804816e-01   6.4038145e-01  -1.7732451e+00  -1.5248311e+00   1.9260044e+00   1.1199398e+00  -1.8047254e+00  -1.5889285e+00   4.0096218e+00   3.2390108e+00   4.6070324e-01  -1.3481433e+00  -1.0529166e+00  -2.5734502e+00  -1.1532884e+00   1.7393374e+00  -2.3181050e+00  -1.3665777e+00  -2.2941630e+00  -1.7154296e+00   5.6670905e-01  -1.4346718e-01  -7.0491803e-01  -1.6710322e+00   1.7715535e-01  -5.3906386e-01  -6.4457743e-01  -4.6779799e-01  -3.3277514e-03  -4.2009868e-01   1.5296388e+00   2.9733490e+00  -9.8596953e-03   4.0371172e-01
  -1.6301678e-01   6.4213663e-01   2.3383480e-01   1.5124448e+00  -3.3481160e-01   1.5114364e+00  -4.6625755e-03   1.7741675e+00  -4.6050852e-01  -2.6034844e-02   5.5256587e-03   5.8114852e-01   3.7666960e-03   2.1213107e+00  -1.1920289e-01  -1.6594817e-01   1.3880640e+00  -8.0571204e-01  -5.0180924e-01  -1.8759118e+00  -3.1675131e+00  -1.7376498e-01  -1.0030152e+00  -5.8062368e-01  -9.8802925e-01   1.0502551e+00  -1.6129457e+00  -3.9822335e-01  -5.6798319e-01  -3.1733120e+00  -2.9502013e+00  -1.0067621e+00   4.1170843e-01  -1.0190724e+00   4.3091869e+00   2.4933161e+00   1.8815175e+00  -1.0748903e+00   4.9161842e-01  -7.3384118e-01  -1.2509161e+00   2.0493382e+00  -2.0892329e-01  -1.3572277e+00   5.0029946e+00   1.7383520e+00   2.8513780e-01  -2.8864415e+00   2.4980104e+00  -2.8652395e-02   1.0559042e+00   5.2911701e-01   1.5352289e+00   1.4023366e-01  -6.4152187e-01  -1.6356863e+00   5.9079072e-01   7.9401752e-01  -1.5077789e+00  -1.6457537e+00   1.6517931e+00   1.0118097e+00  -1.7985085e+00  -1.9821690e+00   3.6828863e+00   2.5534150e+00   1.0328902e+00  -9.9370966e-01  -1.3826027e+00  -2.4470329e+00  -1.1675223e+00   2.2728380e+00  -2.0839363e+00  -2.5427856e+00  -2.2307904e+00  -1.5543364e+00   7.7095001e-01  -1.0650108e+00  -1.1398278e+00  -2.3371690e+00  -1.0213749e-01  -7.7483709e-01  -1.2997451e+00  -6.5870915e-01  -6.0163294e-02  -2.8929772e-01   1.1448813e+00   1.9148420e+00   1.2653594e-01   6.2025159e-02
  -9.1684656e-02   3.1158204e-01   4.2542981e-01   1.6606643e+00  -6.0884620e-01   1.5576359e+00   5.5564457e-01   2.3723888e+00  -2.5080787e-01   1.4803437e-01   1.1404110e-01   1.0076161e+00   7.8490882e-02   2.7938389e+00   7.1113346e-01   4.5506570e-02   1.4267029e+00  -1.0319718e+00  -4.4516183e-01  -1.9698699e+00  -3.4197784e+00   9.3261190e-01  -1.0220407e+00  -5.0801427e-01  -1.7364982e+00   1.3311762e+00  -1.7039557e+00  -7.0177657e-02   7.1022937e-01  -4.0913303e+00  -2.8482846e+00  -4.6566120e-01  -1.5632021e-02  -1.1798755e+00   3.8109438e+00   1.2128528e+00   2.6516458e+00  -2.0300837e+00   7.0488367e-01  -2.5392930e+00  -1.3973634e-01  -7.4848467e-02   9.3486611e-01  -1.0610125e+00   4.6816803e+00   1.2633945e+00   1.7257272e+00  -2.7399182e+00   2.4045906e+00  -2.9650000e-01   4.3513366e-01  -1.2260779e-01   1.0300678e+00  -2.2832000e-01  -1.1336347e+00  -1.8334746e+00   6.3968459e-01   3.9321525e-01  -1.6837273e+00  -2.0049081e+00   2.0294858e+00   1.0214562e+00  -1.5168247e+00  -2.1295969e+00   3.6176398e+00   1.8735843e+00   6.9318734e-01  -1.4855637e+00  -1.6374798e+00  -2.2525915e+00  -7.2383162e-01   2.9912934e+00  -6.2928799e-01  -3.3769373e+00  -1.7848890e+00  -1.2813708e+00   2.0703102e+00  -1.8688929e+00  -1.1082969e+00  -3.2693722e+00  -2.0250998e-01  -1.5025516e+00  -1.3705412e+00  -5.6709820e-01  -2.9916782e-01  -9.2958812e-01   1.2121290e-01   4.1187020e-01   3.6164630e-01  -6.2005979e-01
  -3.1222571e-01   4.0218664e-01   3.0445305e-01   1.3922865e+00  -6.2650016e-01   1.4062779e+00   2.3807728e-01   1.6281570e+00   4.7876794e-02   2.1985491e-01  -6.1605409e-01   4.3685629e-01  -8.8165527e-01   2.1022436e+00   3.2549649e-01  -8.4244530e-03   7.7601075e-01  -1.1390000e+00  -6.9523311e-01  -1.7763134e+00  -4.3489314e+00   1.3575145e+00  -8.5286561e-01  -1.7693409e-01  -2.5616690e+00   1.3873653e+00  -1.8787056e+00  -2.7444175e-01   2.9446696e-01  -4.3928419e+00  -3.0531762e+00  -3.0605475e-01   2.0904713e-01  -6.7450789e-01   4.7763277e+00   2.3163352e+00   2.3356023e+00  -1.8032901e+00   4.0082047e-01  -2.1224373e+00  -4.3985220e-01  -1.1275271e+00   1.4617329e+00  -1.1505536e-01   5.0397299e+00   1.6633652e+00   2.1936128e+00  -1.6699098e+00   2.5533145e+00  -1.8174978e-02   4.8035546e-01   8.3069992e-02   8.1796618e-01   2.0942587e-02  -1.2407785e+00  -1.3420562e+00   3.0530019e-01   4.6076677e-01  -1.3510968e+00  -1.8128024e+00   1.2265703e+00   9.7384891e-01  -1.7151623e+00  -2.2870441e+00   2.8757712e+00   1.4997426e+00   1.3002980e+00  -7.2318159e-01  -1.8545900e+00  -1.8132755e+00  -9.1446838e-01   3.1268671e+00  -8.7764182e-01  -3.9012272e+00  -1.6076966e+00  -1.0695182e+00   1.5007554e+00  -2.1894159e+00  -1.6649751e+00  -3.0605860e+00  -6.4485701e-01  -1.3486084e+00  -1.7782932e+00  -7.1671822e-01  -3.7120975e-01  -5.9534191e-01   7.0441102e-01   3.0889743e-01   1.5157378e-01  -5.7867678e-01
  -4.0961414e-01   1.6136214e-01   2.4671863e-01   1.0958753e+00  -5.8077844e-01   1.1662919e+00   4.2434921e-01   1.4448164e+00   3.9059110e-01   6.4506674e-01  -1.0138030e+00   3.0832286e-01  -1.2033874e+00   1.9428563e+00   3.7593258e-01  -3.5862116e-02   2.3331552e-01  -1.0585140e+00  -6.0546970e-01  -1.5262375e+00  -5.0810594e+00   1.3291436e+00  -9.1225550e-01  -1.3948090e-01  -3.4649072e+00   9.8757667e-01  -2.2080202e+00  -6.2480144e-01   4.6737536e-01  -4.7548330e+00  -2.7276508e+00   2.9898317e-02   3.0186190e-01  -4.4851828e-01   4.6383721e+00   1.6406100e+00   2.2831298e+00  -2.4218824e+00   3.5695494e-01  -2.6481275e+00   3.4971202e-02  -2.0633359e+00   1.8540024e+00   3.3284931e-01   4.6815509e+00   1.5590814e+00   2.8137342e+00  -1.2696098e+00   2.2991374e+00  -2.7553575e-01  -5.8837122e-02  -3.2690156e-01   3.3302658e-01   1.1078537e-01  -1.3919095e+00  -1.1699408e+00  -5.8000562e-02   2.0107883e-01  -1.2886945e+00  -1.8798888e+00   9.7433263e-01   9.2428385e-01  -1.6563703e+00  -2.1338032e+00   2.2362133e+00   1.0049547e+00   1.2006427e+00  -6.6699865e-01  -1.6048742e+00  -1.1744143e+00  -5.0926654e-01   3.0806979e+00  -1.5283350e-01  -4.2856739e+00  -9.8610708e-01  -4.4788187e-01   2.4231869e+00  -2.2506287e+00  -1.8471573e+00  -2.9149098e+00  -1.1146328e+00  -1.5590217e+00  -1.8477853e+00  -9.7698057e-01  -4.8414445e-01  -6.6372061e-01   1.5064167e-01  -5.0593505e-01   1.2973193e-01  -8.4111566e-01
  -2.4803311e-01   2.5521248e-01   1.9932264e-01   9.3314765e-01  -7.0099313e-01   7.7785754e-01   5.6310609e-02   9.2558233e-01   5.0411273e-01   1.5244703e-01  -2.1674998e-01  -3.4585617e-01  -1.3118677e+00   1.3410050e+00   1.8391202e-01   5.7835454e-01   1.1501472e+00  -1.9228467e+00  -9.0648449e-01  -1.5316676e+00  -4.0857009e+00   2.9553426e+00  -1.3998551e-01   6.2367555e-02  -3.5406243e+00   1.9075545e+00  -1.7214179e+00  -5.7994048e-01   2.5419651e-01  -3.0441518e+00  -2.0445466e+00   6.4681186e-01  -1.9465930e-01  -1.1556446e-01   4.6334626e+00   3.0403725e+00   1.4975163e+00  -1.5028606e+00   4.4819230e-01  -1.4214574e+00  -7.6670874e-01  -1.7927324e+00   1.4978092e+00   8.2028722e-01   4.7118347e+00   1.9206643e+00   1.9870499e+00  -3.8711668e-01   2.7530637e+00   3.2398914e-01   6.1244801e-01   3.0774397e-01   5.7958654e-02   1.5005790e-01  -1.5252580e+00  -1.1919530e+00  -4.2582885e-02  -1.5157061e-01  -1.0818242e+00  -1.9374748e+00   2.5449873e-01   6.6384908e-01  -1.4076443e+00  -2.3945931e+00   1.9160906e+00   6.6655005e-01   9.7312669e-01  -2.4234086e-03  -2.6692979e+00  -1.9563250e+00  -1.0892476e+00   3.3818859e+00  -1.1169308e+00  -3.0210392e+00  -1.4534942e+00  -3.2863457e-01  -6.6357142e-01  -2.3771807e+00  -1.9554214e+00  -4.4610944e+00  -5.7782881e-01  -1.3437422e+00  -1.7585197e+00  -6.3694935e-01  -5.3589540e-01  -4.4053174e-01   1.9631953e+00   5.2561127e-01  -1.4083692e-01  -3.7775498e-01
  -6.0598987e-02  -2.6541828e-01   1.9581117e-01   6.1432768e-01  -6.4949486e-01   4.6336847e-01   6.7181134e-01   1.1936292e+00   7.8600049e-01   9.2653305e-01  -5.7957498e-01   1.1803969e-01  -1.2819292e+00   1.4271640e+00   5.5855601e-01   4.8501924e-01   6.8289556e-01  -1.4075272e+00  -2.5065311e-01  -1.1031431e+00  -4.8606769e+00   2.9191385e+00  -6.6858002e-01  -3.3386851e-01  -4.7407574e+00   1.1354254e+00  -2.3158431e+00  -1.1488748e+00   8.1205742e-01  -3.6694986e+00  -1.2384403e+00   1.2325754e+00   2.5817009e-01   7.4297323e-02   3.6760403e+00   4.5604264e-01   1.8015327e+00  -3.2429644e+00   4.8526824e-01  -2.9298794e+00   6.5503640e-01  -3.2134805e+00   1.3690643e+00   2.4577586e-01   3.1551837e+00   9.3772882e-01   2.7660065e+00  -1.2019911e+00   1.8111721e+00  -7.7958956e-01  -6.7101923e-01  -8.8278711e-01  -3.7221663e-01   1.2123661e-01  -1.3771755e+00  -1.1836838e+00  -3.4702871e-01  -4.4089527e-01  -1.1221652e+00  -2.3041852e+00   5.1523392e-01   6.1017614e-01  -1.1345268e+00  -1.7641649e+00   1.1495904e+00  -3.1087336e-01   2.6031503e-01  -7.5635219e-01  -1.3964003e+00  -7.6958556e-01  -1.5157746e-01   3.2925847e+00   8.0992343e-01  -3.6797557e+00  -3.6005940e-01   7.4626483e-01   2.5721870e+00  -2.0998509e+00  -1.5256423e+00  -4.0986762e+00  -1.0048684e+00  -1.7111523e+00  -1.4393825e+00  -1.3878998e+00  -6.2149511e-01  -7.0234242e-01  -1.5160657e-03  -1.0719699e+00   1.2575495e-01  -1.0210003e+00
   2.6788660e-02  -1.0975482e-01   1.7622987e-01   3.3083984e-01  -7.2641253e-01   3.1618485e-01   4.9015820e-01   3.9513597e-01   1.2733165e+00   8.4541455e-01  -8.3957365e-01  -2.9180259e-01  -2.0788797e+00   4.6532835e-01   2.3615400e-01   4.7966360e-01   3.2259928e-01  -1.1103851e+00  -3.1544999e-01  -7.7184460e-01  -5.3469255e+00   3.6885662e+00  -4.2133467e-01  -1.7161326e-01  -5.3773464e+00   1.3866228e+00  -2.0587221e+00  -9.1155729e-01   8.0389114e-01  -3.8181004e+00  -9.0534315e-01   1.5376007e+00   5.6342027e-01   6.2532823e-01   3.5358140e+00   1.4231144e-01   1.3039328e+00  -3.3793296e+00   1.5069670e-02  -3.0220791e+00   9.3361811e-01  -5.0023319e+00   1.9497408e+00   1.0134473e+00   2.6028501e+00   7.8289554e-01   3.0423623e+00  -2.6682211e-01   1.6035509e+00  -5.2118551e-01  -5.2478030e-01  -8.7861384e-01  -7.4029521e-01   2.5931691e-01  -1.4124503e+00  -7.3535798e-01  -3.7716199e-01  -2.2496043e-02  -3.4952650e-01  -1.6599198e+00  -2.9441885e-02   6.7310956e-01  -1.1920083e+00  -1.3893754e+00   2.4954807e-01  -9.8103966e-01   6.7255191e-01  -1.8771633e-01  -1.1304468e+00   3.4989140e-01   9.7560322e-02   3.5060545e+00   1.0098925e+00  -4.1493864e+00   1.8098450e-01   7.3608257e-01   2.0628483e+00  -2.4991933e+00  -1.5115302e+00  -3.4938735e+00  -1.4227727e+00  -1.3119698e+00  -1.6118003e+00  -1.3311765e+00  -6.6295495e-01  -4.1344727e-01   7.0756298e-01  -1.1940522e+00  -8.8698943e-02  -1.0480601e+00
  -2.2547919e-02  -3.9398037e-02  -1.4182756e-01  -2.7914949e-01  -5.2890198e-01  -2.8110410e-01   2.7360897e-02  -5.8845410e-01   1.4224781e+00   8.5658977e-01  -9.1848428e-01  -8.9734202e-01  -2.5175155e+00  -5.5972114e-01  -4.8147579e-01   5.7071203e-01   9.4953784e-02  -9.3795536e-01  -2.5099637e-01  -2.5725304e-01  -5.3673276e+00   3.7279699e+00  -1.4911867e-01  -3.9539568e-01  -5.7037464e+00   1.1742125e+00  -2.0716005e+00  -1.5669672e+00  -2.2029019e-01  -2.3686986e+00  -2.0470454e-01   1.6777818e+00   9.7705084e-01   1.2717141e+00   3.5145677e+00   7.2885356e-01   1.5422954e-01  -2.5326234e+00  -1.2898287e-01  -1.1246639e+00   7.0367008e-02  -4.1398044e+00   9.0689592e-01   1.1353774e+00   2.0486083e+00   9.0138028e-01   1.5449813e+00   7.9813177e-02   1.2602402e+00  -3.6066008e-01  -2.4939777e-01  -5.1282960e-01  -1.0961211e+00   6.6843158e-01  -1.2525234e+00  -2.9071917e-01  -9.0097584e-01  -6.3366861e-02  -2.3329559e-02  -1.2152084e+00  -9.8472502e-01   5.9745924e-01  -1.3143746e+00  -9.5729683e-01  -5.3975862e-01  -9.9026555e-01   7.7771081e-01   6.3364692e-01  -7.9534155e-01   9.0333108e-01  -1.4798208e-01   3.0877709e+00   3.9958851e-01  -3.2076390e+00   5.9837379e-01   1.3313234e+00   5.8153661e-01  -1.7797642e+00  -1.5069293e+00  -2.3859922e+00  -1.4784844e+00  -5.5690844e-01  -1.4199703e+00  -1.5116364e+00  -6.9583868e-01   2.1964984e-01   1.9516118e+00  -1.9068598e-01  -5.7860542e-01  -4.9584176e-01
   2.4480548e-01  -3.3516429e-01  -2.8478990e-01  -4.6600262e-01  -6.0003770e-01  -7.1523503e-01   1.1556395e-01  -6.7242944e-01   1.2477776e+00   5.0360402e-01  -3.9916375e-01  -6.4199308e-01  -2.4804870e+00  -8.4381745e-01  -2.1607636e-01   7.7268173e-01   7.8300607e-01  -7.5596045e-01  -2.0612992e-01  -1.3945529e-01  -3.8081190e+00   5.5674805e+00  -1.6380885e-01  -8.6658780e-01  -5.6958866e+00   1.8168376e+00  -1.5551734e+00  -1.4191482e+00   1.1549267e-01  -1.3157098e+00   7.1170357e-01   2.3369193e+00   6.9572060e-01   1.2455961e+00   2.0968624e+00  -5.8845813e-01  -1.9672382e-01  -2.3731432e+00   1.6528256e-01  -6.3312493e-01   5.5148263e-01  -4.7813141e+00   8.1190897e-01   9.2409247e-01   1.0543749e+00   2.6472489e-01   1.2386883e+00   2.8804525e-01   8.5570760e-01  -5.3292861e-01  -1.1897833e-01  -5.2328727e-01  -1.3105763e+00   4.7770237e-01  -8.8946474e-01   5.7284478e-03  -7.6559184e-01  -2.6455577e-01   1.0228941e-01  -1.1486706e+00  -9.5416823e-01   5.1182956e-01  -8.6514692e-01  -5.3001026e-01  -6.9484103e-01  -1.5674178e+00   2.4457786e-01   4.7564314e-01  -6.4830954e-01   1.0800857e+00   6.7776258e-02   3.4407863e+00   1.2634755e+00  -2.5153239e+00   1.3899474e+00   1.9707425e+00   1.3719326e-02  -1.8707650e+00  -7.2059535e-01  -2.4375961e+00  -7.7568601e-01  -3.4316993e-01  -8.1672337e-01  -1.3401591e+00  -7.5661705e-01   2.1725056e-01   2.1302940e+00  -5.6941090e-01  -6.6990051e-01  -5.8700827e-01
   2.6648250e-01  -6.1630344e-01  -6.0551118e-01  -8.5631719e-01  -3.3593099e-01  -1.3417069e+00   7.4570762e-02  -9.7383723e-01   9.3172987e-01   5.8981540e-01  -1.1396613e-01  -4.7790083e-01  -2.4289514e+00  -1.2580234e+00  -4.2532317e-01   7.7121599e-01   9.3247809e-01  -1.7867885e-01  -1.0604522e-01   6.9924189e-02  -3.0306421e+00   5.8278662e+00  -2.1958581e-01  -1.5708067e+00  -5.4764610e+00   1.5619272e+00  -1.5012928e+00  -2.1689768e+00  -3.6193120e-01   2.7446288e-01   1.4969242e+00   2.2700546e+00   8.1607702e-01   1.2657152e+00   8.6720571e-01  -1.7686571e+00  -1.1819325e+00  -1.8049642e+00   5.2720636e-01   9.2714725e-01   3.4803189e-01  -4.3606069e+00  -8.3331438e-02   4.9089475e-01   2.0632023e-01  -1.6099605e-01  -5.3544423e-02   3.1544748e-01   2.5086922e-01  -8.6509896e-01   6.3804361e-02  -4.5679085e-01  -1.5288037e+00   4.4130565e-01  -4.0494189e-01   4.4961149e-01  -1.1976564e+00  -5.1139747e-01   1.5707015e-01  -8.4070477e-01  -1.2453433e+00   4.9928102e-01  -5.2058256e-01   1.0893227e-01  -8.2820013e-01  -1.4065506e+00  -2.4917669e-02   5.5764896e-01  -1.7959267e-01   1.3799862e+00   7.6097086e-02   3.1449354e+00   1.5534432e+00  -1.5371545e+00   2.3796294e+00   2.3777711e+00  -4.6055041e-01  -1.3147389e+00  -1.7890742e-01  -9.1192275e-01  -3.5047592e-01   2.2593135e-01  -9.4777491e-02  -1.3602304e+00  -8.0523575e-01   5.3279076e-01   2.7743933e+00  -2.8693297e-01  -9.9770192e-01  -2.3070236e-01
   7.5369361e-01  -1.0627765e+00  -5.1481969e-01  -8.9612555e-01  -3.5926361e-01  -1.4906413e+00   5.2272467e-01  -8.9515290e-01   1.1689628e+00   1.2914277e-01  -4.5379084e-02  -1.8370852e-01  -2.5880659e+00  -1.6948755e+00   4.2410813e-01   7.2679931e-01   1.3083314e+00   3.0223657e-01  -8.1109617e-02   1.6231652e-01  -5.1311778e-01   7.9437543e+00  -6.0313908e-01  -1.8320246e+00  -4.8293705e+00   2.3785857e+00  -8.8266856e-02  -9.2569903e-01   8.5857699e-01   2.5127241e-01   2.5665784e+00   2.9842464e+00   3.1866343e-01   8.4069622e-01  -1.2806053e+00  -4.8173200e+00  -8.8117008e-01  -2.5108870e+00   4.7440622e-01  -5.7120668e-01   2.1302154e+00  -6.7826546e+00   1.1877831e+00   4.5958283e-01  -1.1822784e+00  -1.4446515e+00   1.4355098e+00   8.2879219e-01  -3.6282469e-02  -1.2450147e+00  -1.1852756e-02  -1.0239181e+00  -1.2109616e+00   2.5978543e-01   2.8625369e-01   7.4878045e-01  -4.3785793e-01  -3.4055914e-01   7.1168130e-01  -6.0119884e-01  -4.8884430e-01   3.1381585e-01   5.3084891e-02   6.5960366e-01  -1.0580274e+00  -2.7759720e+00  -7.8611676e-01  -2.2572193e-01   4.0163634e-01   2.1480936e+00   1.2069752e+00   2.9409689e+00   3.3217581e+00  -1.9648816e+00   3.2318102e+00   2.3470526e+00   6.3350207e-01  -2.1453937e+00   9.3178810e-01  -1.3560756e+00  -6.9921272e-02  -2.0373123e-01   2.7985218e-01  -1.1925560e+00  -7.4596913e-01   2.0073323e-01   1.2067747e+00  -2.2764431e+00  -5.2716803e-01  -9.0079489e-01
   9.6837418e-01  -9.9527567e-01  -7.2055507e-01  -1.1831894e+00  -3.6101507e-01  -1.8859928e+00   4.1188462e-01  -1.2838073e+00   1.3294434e+00   2.6333924e-01   2.3581799e-01  -4.5164345e-01  -2.5803937e+00  -2.3271371e+00  -9.3281317e-02   7.7798988e-01   1.4900130e+00   6.4765747e-01   3.2043217e-01   6.3336775e-01  -1.2007777e-01   7.5525046e+00  -4.4241349e-01  -1.9216887e+00  -4.7039216e+00   2.3326408e+00  -3.8693729e-02  -1.2357458e+00   4.3142678e-01   1.1623939e+00   3.4435067e+00   3.3447538e+00   8.1651534e-01   1.3040296e+00  -1.8866487e+00  -5.1985473e+00  -1.6437268e+00  -2.4600379e+00   1.2393163e-01   4.2129795e-02   1.9864816e+00  -5.8232418e+00   1.8211534e-01  -3.8282100e-02  -2.1248245e+00  -1.6490665e+00  -4.8571181e-02   1.8239578e-01  -4.6913447e-01  -1.2459070e+00   8.2248774e-02  -1.0988889e+00  -1.8191898e+00   4.5655222e-01   1.5420109e-01   6.6447252e-01  -5.1043988e-01  -2.6160271e-01   1.0521979e+00  -1.2369079e-01  -6.3215048e-01   3.2795434e-01   1.1878920e-01   1.3951992e+00  -1.1726011e+00  -2.5445184e+00  -9.8910249e-01   5.1871709e-02   1.2088654e+00   2.7361733e+00   1.6346576e+00   2.6470046e+00   3.1507069e+00  -1.0376179e+00   3.8190233e+00   3.0725703e+00  -2.3592924e-02  -1.5098527e+00   1.4773030e+00  -5.9851317e-01  -2.5243018e-02   4.4578691e-01   3.8590691e-01  -1.2337674e+00  -6.0458749e-01   5.1735562e-01   1.6368143e+00  -1.4425236e+00  -7.7699225e-01  -5.0938068e-01
   1.3737645e+00  -1.0589374e+00  -7.6412290e-01  -1.2582975e+00  -4.6098569e-01  -2.1931523e+00   6.3709863e-01  -1.2101496e+00   1.4513740e+00   5.7528012e-01   1.0902336e+00  -4.3858237e-01  -1.9614457e+00  -2.4252410e+00  -1.7062370e-01   1.0762981e+00   2.0337269e+00   7.9560205e-01   7.4143862e-01   9.2416859e-01   6.1631240e-01   6.9123515e+00  -3.5421433e-01  -1.9117761e+00  -4.4101254e+00   2.2717219e+00  -3.8944042e-02  -1.4142704e+00   7.3502441e-01   1.8511679e+00   4.3950039e+00   3.8042756e+00   9.8742151e-01   1.3743920e+00  -3.0868098e+00  -6.3919588e+00  -1.9652929e+00  -3.1191005e+00  -7.5878417e-03  -3.1258451e-01   2.3937638e+00  -4.9405715e+00  -2.8996447e-01  -5.7431596e-01  -3.0566915e+00  -2.0093345e+00  -7.7652537e-01  -5.8460162e-01  -6.9363351e-01  -1.3440425e+00   1.7580377e-01  -1.4127380e+00  -2.3079970e+00   5.8831084e-01   7.2527080e-02   3.7950889e-01  -2.7971521e-01  -3.8032899e-01   1.3855651e+00   1.6113491e-01  -1.5040733e-01   3.8341515e-01   6.0742127e-01   2.2088213e+00  -9.6791358e-01  -2.5803133e+00  -1.5648212e+00  -1.2611125e-01   1.7116427e+00   2.9134710e+00   2.4076580e+00   2.2215239e+00   3.2755814e+00  -2.7349694e-01   4.3126030e+00   3.4435749e+00  -3.7510008e-01  -1.3612262e+00   2.1987448e+00  -8.6010371e-01   2.2815913e-01   8.2327245e-01   5.4382127e-01  -1.0951430e+00  -3.1000882e-01   5.8347264e-01   1.5919960e+00  -1.0293396e+00  -7.5975579e-01  -2.2348134e-01
   1.5954765e+00  -8.7218560e-01  -8.3590118e-01  -1.4680463e+00  -2.9175531e-01  -2.4820077e+00   3.6207140e-01  -1.7447638e+00   1.5685803e+00   6.9943822e-01   1.4265542e+00  -1.0160967e+00  -1.7899745e+00  -3.2464882e+00  -7.6086050e-01   1.2382815e+00   2.1863619e+00   8.8090189e-01   1.0645306e+00   1.3035966e+00   1.1375225e+00   5.9335128e+00   3.1057550e-03  -1.8136410e+00  -3.4991075e+00   2.0695515e+00   2.4819610e-01  -1.7091057e+00  -1.2169069e-01   3.3556903e+00   5.0392000e+00   3.6083738e+00   1.5418248e+00   1.7736278e+00  -3.2445092e+00  -6.0228708e+00  -2.9851491e+00  -2.6512803e+00  -4.8987038e-01   6.2348471e-01   1.5588678e+00  -3.3840803e+00  -1.8960896e+00  -1.3655004e+00  -3.7603216e+00  -2.0816398e+00  -2.5838248e+00  -1.3805441e+00  -8.2550879e-01  -1.2438922e+00   7.0959487e-01  -1.1742498e+00  -2.2427324e+00   9.8238608e-01   2.3824801e-01   2.0678605e-01  -3.8926685e-01  -2.8299648e-01   1.8994046e+00   6.6191774e-01  -3.6274425e-01   2.1859607e-01   8.0953889e-01   2.7409060e+00  -9.5385073e-01  -2.2412274e+00  -1.5534321e+00   2.9596309e-01   2.2452009e+00   2.9180151e+00   2.4184454e+00   1.3410419e+00   2.0377682e+00   7.0049876e-01   4.0681971e+00   3.1618685e+00  -1.5967376e+00  -6.4514464e-01   2.5264376e+00  -6.8359842e-02   3.0972674e-01   1.5392006e+00   6.3452478e-01  -1.2583254e+00  -5.3205844e-02   1.1535949e+00   2.4901550e+00   3.6905408e-01  -9.0164069e-01   5.7219198e-01
   1.9522691e+00  -1.2722269e+00  -7.1279412e-01  -1.3295892e+00  -4.9586931e-01  -2.4004945e+00   9.3225189e-01  -1.3799994e+00   1.9020418e+00   1.0888685e+00   1.2281541e+00  -9.9230255e-01  -1.5594701e+00  -3.3402766e+00  -4.8843371e-01   1.0802521e+00   2.3359088e+00   1.2956596e+00   1.5550424e+00   1.4805294e+00   1.8848119e+00   5.1907080e+00  -4.6702136e-01  -1.2901107e+00  -3.0608459e+00   2.2127872e+00   4.9322699e-01  -1.1380776e+00   6.2055280e-01   2.3314898e+00   5.6844495e+00   4.3635346e+00   1.5250812e+00   1.4277608e+00  -4.4468141e+00  -8.0820117e+00  -2.2715500e+00  -4.4021916e+00  -1.2327981e+00  -1.8537324e+00   3.1255425e+00  -3.6303340e+00  -7.0583200e-01  -1.6832615e+00  -4.4150580e+00  -2.4560410e+00  -7.5789963e-01  -1.7620169e+00  -6.3413688e-01  -1.7720095e+00   2.8020631e-01  -2.0071783e+00  -2.2611053e+00   7.9829070e-01   4.5835668e-01  -1.9737658e-01   2.6868662e-01  -1.6662380e-01   2.1710765e+00   5.5271047e-01   6.9861009e-01  -9.3435743e-02   1.2951253e+00   3.4114341e+00  -6.3311785e-01  -2.9339509e+00  -2.2997380e+00  -4.4558276e-01   3.5028948e+00   3.5052991e+00   3.8613666e+00   5.7118374e-01   2.9569628e+00   1.9086906e-01   4.4165511e+00   3.7763103e+00   3.7475721e-01  -1.0752569e+00   3.4557268e+00  -9.1089491e-01   2.8230304e-01   1.3445313e+00   2.7148261e-01  -1.5801458e+00   4.1285606e-01   1.1056744e+00  -3.2049920e-01  -1.1191965e+00  -2.5552367e-01   1.1782508e-01
   2.1333697e+00  -9.5552771e-01  -5.6153578e-01  -1.2017529e+00  -6.4568507e-01  -2.1841405e+00   9.5521448e-01  -1.6253355e+00   2.2696988e+00   1.3111359e+00   1.6258262e+00  -1.4036580e+00  -1.3579676e+00  -3.6458392e+00  -6.9699895e-01   1.1170638e+00   2.2557440e+00   1.5013226e+00   1.6259001e+00   1.6129496e+00   2.0114985e+00   3.6764413e+00  -5.7852995e-02  -6.9679938e-01  -2.2082889e+00   2.1262672e+00   7.8460835e-01  -6.3361961e-01   9.8856265e-01   2.1255380e+00   5.7448019e+00   4.0613637e+00   1.7284535e+00   1.5139837e+00  -4.8435292e+00  -8.2789942e+00  -2.5323927e+00  -4.5530361e+00  -1.8478464e+00  -2.6877625e+00   3.2671898e+00  -3.6324268e+00  -5.3101050e-02  -1.2002705e+00  -4.3854349e+00  -2.3116076e+00  -8.1132966e-01  -1.5449161e+00  -3.5522327e-01  -1.1552729e+00   8.5840134e-01  -2.0458338e+00  -2.6526913e+00   9.6843823e-01   3.3919314e-02  -3.8129435e-01   6.2847751e-01   2.3388223e-01   2.9321235e+00   1.4836376e+00   1.0123742e+00  -1.6688331e-02   1.4647119e+00   3.8336744e+00  -3.3833134e-01  -2.6320230e+00  -1.8742109e+00  -1.2782300e-01   3.6205434e+00   3.9153052e+00   4.5708601e+00   1.2977874e-02   2.2662132e+00   8.8215337e-02   4.4330332e+00   2.8808688e+00  -5.7080919e-01  -1.5868378e+00   3.6286494e+00  -3.3576062e-01  -7.9579095e-02   1.6872603e+00  -1.6853520e-01  -1.0600153e+00   6.8325560e-01   1.1258236e+00   1.5179874e-01  -6.2992258e-01  -3.0487376e-01   4.5801004e-01
   2.1789819e+00  -9.4732053e-01  -5.9181901e-01  -1.0768723e+00  -6.3127873e-01  -2.2481350e+00   8.3742711e-01  -1.6471232e+00   1.8360940e+00   9.2330898e-01   1.4676243e+00  -1.4210527e+00  -1.3268204e+00  -3.8391167e+00  -5.8643426e-01   9.8706152e-01   2.2593808e+00   1.5147852e+00   1.6674743e+00   1.6966409e+00   3.4477342e+00   4.1219525e+00   2.1916241e-02  -6.4798734e-01  -8.8946700e-01   2.4552230e+00   1.3756367e+00  -3.0369430e-01   7.8010596e-01   2.7185895e+00   5.7212026e+00   3.8359811e+00   1.8034058e+00   1.4198404e+00  -4.7982247e+00  -7.9358243e+00  -2.6402892e+00  -3.8214889e+00  -1.6999192e+00  -2.1833915e+00   2.8368732e+00  -3.5663926e+00  -6.9951334e-01  -1.8045542e+00  -4.6752772e+00  -2.6091549e+00  -1.5234409e+00  -1.9433177e+00  -5.8971418e-01  -1.1681908e+00   1.0328329e+00  -1.8451747e+00  -2.5608894e+00   8.5641615e-01   2.3703813e-01  -3.2722561e-01   7.8599429e-01   1.5927587e-01   2.9575471e+00   1.6825751e+00   1.1559356e+00  -2.8130999e-01   1.7695813e+00   3.7626637e+00   2.1645525e-01  -2.4622924e+00  -1.6155908e+00  -1.0215586e-01   3.6888057e+00   3.4570422e+00   4.4961636e+00  -5.0916575e-02   2.0048922e+00   4.2550076e-01   4.3760524e+00   2.6476677e+00  -7.2397564e-01  -1.3652650e+00   4.0566319e+00   4.3072464e-01   4.7763042e-01   1.8493212e+00   1.3964569e-01  -9.5593538e-01   7.9547257e-01   1.1465376e+00   3.2911112e-01  -3.9338054e-01  -2.8010299e-01   6.2020848e-01
   2.3395084e+00  -1.0408394e+00  -7.7436681e-01  -8.3656582e-01  -8.0445148e-01  -2.4506807e+00   8.5090345e-01  -1.1763006e+00   1.0862741e+00   1.0988917e+00   2.6024888e+00  -1.5406772e+00  -2.0879153e-01  -3.3755506e+00  -7.7075845e-01   1.2514610e+00   3.5431829e+00   7.9943113e-01   1.8177961e+00   1.4920307e+00   5.2749418e+00   3.0584099e+00   2.8644635e-01  -4.5401362e-01   1.0950341e-01   2.5641769e+00   9.6065105e-01  -9.6893232e-01   5.5823053e-01   4.2103135e+00   6.1910903e+00   4.1970091e+00   1.5943887e+00   1.2084576e+00  -5.0142949e+00  -6.6000724e+00  -3.0090558e+00  -3.3835274e+00  -1.2146723e+00  -1.1299219e+00   2.1765186e+00  -1.9280477e-01  -1.8556238e+00  -2.3393982e+00  -4.2592694e+00  -1.9825297e+00  -3.0782911e+00  -2.7065636e+00  -2.5062457e-01  -9.3652152e-01   1.3975014e+00  -1.5135921e+00  -3.0323544e+00   8.4499452e-01   1.4634491e-01  -7.9729509e-01   9.9602598e-01  -6.1288966e-01   2.4462601e+00   1.1799509e+00   1.5414588e+00  -6.4426671e-01   2.4767878e+00   3.6205750e+00   1.4535307e+00  -1.6795548e+00  -2.1446324e+00  -1.9141408e-01   3.0614976e+00   1.5299649e+00   4.5964040e+00  -2.5701448e-01   9.2655727e-01   2.6646886e+00   4.0928771e+00   3.5542491e+00  -2.5323754e+00  -7.6533829e-01   4.4665231e+00  -9.4790271e-01   1.5942105e+00   2.0151894e+00   4.2170676e-01  -6.4458699e-01   1.1516645e+00   1.0092176e+00   8.6575459e-01   8.9946357e-01  -3.4483124e-01   1.2419690e+00
   2.1395033e+00  -1.2446881e+00  -6.7491666e-01  -4.6566657e-01  -8.2455175e-01  -2.1993300e+00   1.1643663e+00  -6.1386121e-01   2.8676052e-01   1.2161463e+00   1.6522015e+00  -6.0553784e-01  -3.2132075e-01  -2.8704907e+00  -3.1988639e-01   6.2224141e-01   2.6893458e+00   1.4506355e+00   2.0455348e+00   1.4306701e+00   4.7777021e+00   3.1660415e+00  -1.2888064e-01  -6.3144601e-01   6.9177027e-01   2.2061430e+00   6.3109673e-01  -1.0570769e+00   7.3882862e-01   3.0158596e+00   5.2180471e+00   3.4517417e+00   2.0908032e+00   8.9986782e-01  -4.6782734e+00  -7.5485758e+00  -2.3859525e+00  -3.7947955e+00  -7.4735932e-01  -1.9129117e+00   2.5593547e+00  -2.4031021e+00  -2.1636874e+00  -3.3365350e+00  -4.7313616e+00  -2.7701933e+00  -2.6321597e+00  -3.5726591e+00  -1.2184160e+00  -1.8104722e+00   6.1382242e-01  -1.9777178e+00  -3.0291967e+00   1.8612943e-01   4.0536772e-01  -5.5363548e-01   8.2596202e-01  -6.2900565e-01   2.1693109e+00   1.1562442e+00   2.0448394e+00  -6.9867053e-01   2.9285019e+00   3.5313789e+00   2.1094428e+00  -1.6226668e+00  -1.3595521e+00  -7.7973771e-01   3.7032333e+00   1.5962643e+00   4.5923397e+00   5.2161667e-01   2.0473715e+00   1.3303495e+00   4.6891115e+00   3.1472205e+00   6.9734844e-01  -6.3756023e-01   4.7900324e+00   1.2922925e+00   1.9084020e+00   1.9254941e+00   9.6017298e-01  -9.7257463e-01   1.1047490e+00   7.2473122e-01  -1.7997085e-02  -1.5888593e-01  -1.5638524e-01   7.5823500e-01
   2.0194062e+00  -9.7193408e-01  -5.2112764e-01  -1.8460626e-01  -1.0795297e+00  -1.8577961e+00   1.0664637e+00  -5.1615921e-01   2.1248538e-01   1.3515329e+00   1.9490329e+00  -9.9204786e-01   1.8489557e-01  -2.5828165e+00  -5.1489158e-01   6.4494661e-01   2.7723214e+00   9.8197973e-01   2.0573637e+00   1.3673076e+00   4.5477893e+00   1.4978651e+00   4.6422400e-01   2.1804139e-01   1.4061220e+00   2.1193595e+00   3.8098927e-01  -8.4905964e-01   7.6592970e-01   2.8453456e+00   4.7096922e+00   3.1534903e+00   1.9605196e+00   8.7843956e-01  -4.0110897e+00  -5.8665295e+00  -2.2666823e+00  -3.4531688e+00  -9.8972205e-01  -2.2536308e+00   1.9360454e+00  -1.1890196e+00  -2.0289575e+00  -2.9635451e+00  -3.8824620e+00  -1.9212065e+00  -2.8781022e+00  -3.5010559e+00  -6.9991623e-01  -1.1669944e+00   8.9022842e-01  -1.7181547e+00  -3.6164456e+00   4.0411751e-02  -3.3797344e-01  -1.0683911e+00   9.4839120e-01  -7.7919980e-01   2.1108383e+00   1.3310366e+00   2.1426302e+00  -8.8967415e-01   3.0688233e+00   3.2000715e+00   2.8161082e+00  -9.2011683e-01  -9.0947072e-01  -4.0866590e-01   3.2039891e+00   8.2637744e-01   4.5972184e+00   4.2428366e-01   8.0698598e-01   1.7395790e+00   3.9604692e+00   2.8044274e+00  -4.9230021e-01  -6.5039610e-01   4.5265965e+00   1.1165239e+00   1.9725767e+00   2.0167004e+00   5.6869369e-01  -5.8402469e-01   1.2926571e+00   5.8528540e-01   3.9508902e-01   7.0695734e-01  -2.4267522e-01   1.0687898e+00
   1.8091317e+00  -9.3120842e-01  -2.7738279e-01   2.7354029e-01  -1.1419340e+00  -1.2827307e+00   1.0075861e+00  -4.9502639e-01  -3.7165452e-01   1.2825610e+00   1.1556184e+00  -9.7897231e-01  -6.0175400e-02  -2.7251793e+00  -4.9608685e-01   1.7315264e-01   2.3301908e+00   8.9180453e-01   1.8660401e+00   1.0403681e+00   4.2432815e+00   1.2004337e+00   4.7056923e-01   8.1026334e-01   2.1808394e+00   2.1604066e+00   2.8778388e-01  -5.8581205e-01   4.4786495e-01   1.9457473e+00   3.5718010e+00   2.5359743e+00   2.2271542e+00   7.0080458e-01  -2.8316779e+00  -4.7225127e+00  -1.9856930e+00  -3.5498964e+00  -1.0854868e+00  -2.7918272e+00   1.7289316e+00  -2.3454485e+00  -1.9399991e+00  -3.0219351e+00  -3.3314141e+00  -1.6720993e+00  -1.9173216e+00  -3.2226428e+00  -6.4808558e-01  -1.3064598e+00   9.3058671e-01  -1.4231737e+00  -2.9625784e+00  -2.9101674e-01   2.2860921e-01  -8.1264626e-01   1.0360776e+00  -6.2541056e-01   2.1924876e+00   1.1151322e+00   2.2410658e+00  -1.3093495e+00   3.6006645e+00   2.6147983e+00   3.2545751e+00  -1.1783999e+00   1.0515645e-01  -4.1855785e-01   3.0094113e+00  -8.0149343e-03   4.2531265e+00   7.7166036e-01   2.6221155e-01   8.3657786e-01   3.3183649e+00   1.9284691e+00   6.0651135e-01  -8.7852948e-01   4.3263737e+00   1.6368882e+00   2.2857221e+00   2.0171821e+00   6.1517174e-01  -8.3657257e-01   1.4873413e+00   6.9568205e-01   2.6054495e-01   2.9186503e-01   5.3075235e-02   9.6866630e-01
   1.7584301e+00  -9.7133974e-01   7.5732157e-02   6.3290608e-01  -1.3080546e+00  -7.7949510e-01   1.2559563e+00  -1.3539251e-01  -5.2792557e-01   1.1862401e+00   7.1122880e-01  -1.0412539e+00   2.0394003e-01  -2.3789819e+00   4.3807269e-02  -6.6126521e-02   1.9240129e+00   4.3085695e-01   1.8431572e+00   9.1015492e-01   4.5637631e+00   7.3308948e-01   5.4999343e-01   1.4933070e+00   2.8937226e+00   2.1325388e+00   4.4509399e-01   1.5328489e-01   1.0920972e+00   8.0369933e-01   3.0488491e+00   2.3675007e+00   1.9427915e+00   3.7391261e-01  -2.2018337e+00  -4.1946071e+00  -9.4220648e-01  -3.9725672e+00  -9.2316016e-01  -4.4316203e+00   2.0820862e+00  -3.3582859e+00  -9.5521496e-01  -2.6602206e+00  -3.0216553e+00  -1.6014461e+00  -3.4279534e-01  -2.8575486e+00  -4.6557838e-01  -1.3501970e+00   3.5446381e-01  -1.7534557e+00  -2.9430668e+00  -6.5221212e-01   1.4500545e-01  -1.0651548e+00   1.4046750e+00  -7.7499496e-01   1.9707019e+00   7.2893441e-01   2.5880910e+00  -1.8178471e+00   3.8826895e+00   1.9330837e+00   3.4825823e+00  -1.7810499e+00   2.7842005e-01  -8.0074928e-01   2.7062033e+00  -5.7880648e-01   4.5032588e+00   6.4553538e-01   4.0508333e-01   1.7765145e-01   2.5365486e+00   1.3530189e+00   2.1102303e+00  -1.1563511e+00   4.1452547e+00   8.3611734e-01   2.2468652e+00   1.2773374e+00   4.7716886e-01  -8.1366225e-01   1.5839976e+00   1.4782877e-01  -1.0536389e+00  -6.5363551e-01   5.1745144e-01   4.4691192e-01
   1.3385269e+00  -6.5105803e-01  -8.1082140e-03   6.0163593e-01  -1.2518173e+00  -6.7153892e-01   7.4761254e-01  -3.8247254e-01  -9.9285999e-01   1.2787281e+00   8.4589770e-01  -1.7028536e+00   6.9659537e-01  -2.2445768e+00  -5.4468483e-01  -1.3135330e-01   1.8290117e+00  -3.1672378e-01   1.7063746e+00   8.5267489e-01   4.2402723e+00  -1.3443481e+00   1.2636556e+00   1.9738819e+00   3.5042711e+00   1.5061127e+00  -1.8652232e-01  -4.9786500e-01   1.1024024e-01   1.8287224e+00   2.4788343e+00   1.6536827e+00   1.8874518e+00   5.6239348e-01  -6.3507316e-01  -7.6263087e-01  -1.3424195e+00  -2.3397454e+00  -6.3367574e-01  -2.6156495e+00   2.6355554e-01  -5.4112813e-01  -1.9416536e+00  -2.2045708e+00  -1.7585278e+00  -2.4544069e-01  -1.8895139e+00  -2.5570438e+00  -3.4518783e-02  -6.3441500e-01   5.7230679e-01  -1.0845241e+00  -3.4422803e+00  -6.0780807e-01  -4.2181782e-01  -1.3347481e+00   9.1360148e-01  -1.2728920e+00   1.3846088e+00   5.4580689e-01   1.7204065e+00  -2.2148528e+00   3.6799049e+00   1.1316176e+00   3.8048204e+00  -6.9547836e-01   7.8269680e-01  -2.9911583e-02   1.8164351e+00  -1.9458333e+00   3.6544965e+00   1.6556702e-01  -1.6069294e+00   1.6647491e+00   1.4034379e+00   1.2155958e+00   5.5939343e-02  -2.3639230e-01   3.2936130e+00   1.0741504e+00   2.3725907e+00   1.4492705e+00   4.1246660e-01  -5.8575468e-01   1.5891217e+00   1.5568821e-01   2.6312795e-01   1.1372699e+00   1.0864562e-01   1.1045584e+00
   8.5962306e-01  -6.8541108e-01   5.1907586e-02   1.0380765e+00  -1.4829280e+00  -5.6815574e-02   7.2164949e-01  -1.0224415e-01  -2.0204113e+00   1.1735235e+00  -2.9727283e-01  -9.4397442e-01   2.7229139e-01  -1.8142982e+00  -4.3241569e-01  -8.8172602e-01   1.0719266e+00  -1.9168453e-01   1.4836775e+00   5.3239861e-01   3.0667871e+00  -8.9436056e-01   9.1104766e-01   2.2195613e+00   3.0044079e+00   1.4391742e+00  -1.0656836e+00  -5.7299312e-01   2.2205173e-03  -1.0187769e-01   8.4797625e-01   1.3211165e+00   2.2384534e+00   4.8956468e-01   9.2530332e-01   4.8958327e-01  -5.4383154e-01  -2.6590595e+00  -1.5047132e-01  -2.8774289e+00   4.2891146e-01  -2.4862209e+00  -1.6882700e+00  -2.0794158e+00  -1.1503165e+00  -1.4260390e-03  -7.4327616e-01  -2.2861839e+00  -6.4480174e-01  -1.0112166e+00  -9.0974022e-02  -8.9409825e-01  -3.3213607e+00  -1.2271200e+00  -3.7727613e-02  -6.7749068e-01   7.3925305e-01  -1.2572087e+00   9.3603071e-01   3.0520251e-02   1.6772495e+00  -2.2995205e+00   4.0518592e+00   4.8273423e-01   4.0475255e+00  -9.5295561e-01   2.0310239e+00  -1.3762537e-01   1.6139045e+00  -2.5007482e+00   3.1918249e+00   1.7257856e+00  -8.7066577e-01   4.2422440e-01   1.6189429e+00   1.4272449e+00   2.2558490e+00  -3.3705270e-01   2.9798984e+00   1.9530426e+00   2.8632425e+00   1.4352738e+00   8.0838083e-01  -7.6361618e-01   1.5836506e+00  -2.2519698e-02   8.1612677e-02   1.8449503e-01   1.9880519e-01   4.7540973e-01
   4.6600405e-01  -1.0247903e+00   3.7340787e-01   1.3035606e+00  -1.2461857e+00   3.3864453e-01   1.1907625e+00   6.5799280e-01  -2.6694107e+00   1.2418366e+00  -7.6781754e-02  -2.7808508e-01   1.2434311e+00  -6.7700501e-01   5.0279039e-01  -1.1170772e+00   6.5944148e-01  -2.9459659e-01   1.1248957e+00  -3.1911437e-02   3.0576279e+00  -1.8173021e+00   1.0673542e+00   2.0387701e+00   3.8582925e+00   6.0314653e-01  -1.1500083e+00  -5.1364553e-01   8.5476860e-01  -2.4346546e-01   1.1901225e-01   8.7855497e-02   1.3352696e+00  -4.9441239e-01   4.5097080e-01  -1.7451838e-01   1.0072248e-01  -2.2973077e+00   1.0239920e+00  -3.4233742e+00   5.5339191e-01  -3.5584502e+00  -7.5811955e-01  -1.5801808e+00  -6.1909646e-01  -1.2733820e-02   3.5899975e-01  -1.2891417e+00  -7.3682806e-01  -1.2461061e+00  -5.2634914e-01  -1.1206527e+00  -3.2688368e+00  -2.0543714e+00   2.1087333e-02  -6.9629500e-01   4.0441959e-01  -1.8780168e+00   2.0898886e-01  -3.4176821e-01   1.8139669e+00  -2.5943504e+00   4.5225665e+00  -2.4257624e-01   4.3724946e+00  -9.3809162e-01   2.1174958e+00  -7.8127170e-01   7.2713155e-01  -3.3466939e+00   2.8552761e+00   1.5278889e+00  -3.1335615e-01   1.9291306e-01   1.2384216e+00  -1.3684935e-01   3.6013676e+00  -4.9566089e-01   2.4972333e+00   2.6271041e+00   2.9841695e+00   6.1012558e-01   1.5343572e+00  -3.0372246e-01   1.2827242e+00  -8.7725072e-01  -3.2468215e-01  -8.6930992e-01   3.6327191e-01   4.9806581e-02
   2.3363026e-01  -8.2607101e-01   4.6104283e-01   1.2319812e+00  -1.3297769e+00   5.6993583e-01   1.0362038e+00   7.8539733e-01  -2.6776752e+00   1.0302272e+00  -1.2685884e-01  -4.1304869e-01   1.6390175e+00  -1.9499290e-01   6.6858692e-01  -1.1905109e+00   3.2598150e-01  -9.8340641e-01   1.1129654e+00   1.1389754e-01   2.8630246e+00  -2.4138411e+00   1.4784814e+00   2.3833896e+00   3.6748973e+00   2.5113766e-01  -1.3217325e+00  -2.1742251e-01   1.1370214e+00  -5.0556473e-01  -1.4341266e-01   7.3080548e-03   9.0655968e-01  -3.6266925e-01   1.4383923e+00   1.6675216e+00   7.7702078e-01  -1.6629769e+00   1.4413649e+00  -3.4483700e+00   1.1968695e-01  -3.0511614e+00  -7.2910267e-01  -1.0566514e+00  -2.5403530e-01   4.7286696e-01   1.8278436e-01  -1.0566087e+00  -7.5398576e-01  -8.7345925e-01  -1.2491925e+00  -1.2365388e+00  -3.9739538e+00  -2.2384333e+00  -8.3782395e-01  -1.1021172e+00   2.9164637e-01  -2.2745174e+00  -4.1935943e-01  -6.6717566e-01   1.3335526e+00  -2.7592946e+00   4.1181775e+00  -9.2478169e-01   4.0185570e+00  -8.3409249e-01   2.0310521e+00  -6.7071367e-01   1.3702008e-01  -3.7123324e+00   2.5895166e+00   1.5049068e+00  -4.0526644e-01   7.1395100e-01   4.5714524e-01  -4.3093357e-02   3.4358396e+00   6.4651062e-02   1.8171133e+00   1.7986786e+00   2.7261488e+00  -1.6665627e-03   1.5325673e+00   4.0621392e-03   1.0847012e+00  -1.5313323e+00  -4.7693560e-01  -6.2215285e-01   3.0249578e-01  -2.6027118e-01
  -1.5368536e-02  -8.6716780e-01   7.0317559e-01   1.3959320e+00  -1.4136263e+00   1.1549702e+00   1.1262940e+00   1.0072237e+00  -2.8102645e+00   9.6567854e-01  -3.4861124e-01  -1.8908141e-01   1.8339552e+00   1.9684919e-01   9.9053844e-01  -1.4600533e+00   4.6879363e-02  -1.1840648e+00   8.5163694e-01  -1.7554644e-01   2.2028745e+00  -2.8396462e+00   1.5079845e+00   2.7570425e+00   3.3523572e+00   2.3475025e-02  -1.5084224e+00   2.7045458e-01   1.6906777e+00  -1.6063429e+00  -8.4606386e-01  -2.4420603e-01   4.1678454e-01  -6.3087923e-01   1.8755983e+00   2.2685796e+00   1.5838466e+00  -1.8994462e+00   1.5562660e+00  -4.4338605e+00   5.6544308e-01  -4.0560518e+00   5.1345961e-01  -2.2021167e-01   3.4789462e-01   8.8956294e-01   1.8158289e+00  -2.3679196e-02  -5.4097135e-01  -7.8615143e-01  -1.6433388e+00  -1.3258960e+00  -3.7962512e+00  -2.6996227e+00  -8.5329819e-01  -1.0751154e+00   3.3439020e-01  -2.2957064e+00  -6.8763336e-01  -1.0569466e+00   1.1974283e+00  -2.9202796e+00   4.1637532e+00  -1.4305269e+00   3.6383679e+00  -1.3107683e+00   2.1887769e+00  -8.6570130e-01  -2.7606305e-01  -3.8783687e+00   2.4471364e+00   1.6027214e+00  -2.1212203e-02   1.7316612e-01  -1.3220301e-01  -6.2331440e-01   4.2103026e+00  -2.8346827e-01   1.2908206e+00   1.0512651e+00   2.5613050e+00  -5.0650771e-01   1.5490787e+00   1.9064377e-01   1.0128611e+00  -1.9513295e+00  -1.1992165e+00  -1.5534681e+00   5.5811300e-01  -8.1612699e-01
  -1.7967403e-01  -7.2796902e-01   1.0049492e+00   1.4016786e+00  -1.2802581e+00   1.7264950e+00   9.8689548e-01   6.8201081e-01  -2.5950028e+00   7.4237914e-01  -6.1681167e-01  -4.8510293e-01   1.7500185e+00  -1.0001416e-01   1.1128869e+00  -1.6404320e+00  -4.1467629e-01  -1.4360756e+00   4.0465310e-01  -3.8947631e-01   1.7037706e+00  -3.3116551e+00   1.6699684e+00   3.2038290e+00   3.3399473e+00  -2.0003217e-01  -1.1614971e+00   1.0037919e+00   1.9008877e+00  -2.2287153e+00  -1.3855911e+00  -7.3018369e-01   1.0501810e-02  -7.3889972e-01   2.4688273e+00   3.1632868e+00   1.9932930e+00  -1.8025501e+00   1.3213204e+00  -5.1039054e+00   7.0770082e-01  -5.0911039e+00   1.7276047e+00   8.5464754e-01   8.4546822e-01   1.2854068e+00   3.4065865e+00   1.4702181e+00  -9.7590604e-02  -4.6056039e-01  -1.5740804e+00  -1.1522411e+00  -2.9883650e+00  -2.7369309e+00  -5.2323714e-01  -8.5707315e-01   4.1188046e-01  -2.0070877e+00  -4.3946798e-01  -1.1557067e+00   7.3919674e-01  -3.1126824e+00   4.1145970e+00  -1.8816595e+00   2.7129821e+00  -2.1422058e+00   2.4536157e+00  -7.2861449e-01  -7.8812417e-01  -3.8858238e+00   2.1303339e+00   9.6258797e-01  -2.7914094e-01  -4.4420942e-01  -1.2154841e+00  -2.0319908e+00   4.1744220e+00  -7.3651478e-01   5.3954639e-01   2.3387322e-01   2.0747895e+00  -8.7532481e-01   1.3593732e+00   3.1518547e-01   9.7993272e-01  -2.0187463e+00  -1.4336870e+00  -2.1939588e+00   8.6681628e-01  -1.0937212e+00
  -2.8868945e-01  -5.0632671e-01   1.0941253e+00   1.1800824e+00  -1.1394260e+00   1.8217534e+00   8.1917541e-01   7.2280205e-01  -2.6816983e+00   6.3316170e-01   1.5208732e-03  -4.1786066e-01   2.5329363e+00   2.7529988e-01   1.1522192e+00  -1.4054104e+00  -5.1390433e-01  -1.9721739e+00   4.5978403e-01  -2.4585618e-01   1.1655291e+00  -4.0100245e+00   2.0490750e+00   3.0011341e+00   2.9840147e+00  -8.8376996e-01  -1.4273421e+00   8.0118658e-01   1.8754721e+00  -1.5185435e+00  -1.3433467e+00  -1.0575079e+00  -1.0955939e-01  -4.4065136e-01   3.0397327e+00   4.4926858e+00   2.1032868e+00  -1.1814787e+00   1.8269233e+00  -4.3218423e+00  -3.4859675e-02  -3.9637730e+00   7.2358147e-01   7.9555689e-01   5.8448910e-01   1.4427029e+00   2.2603192e+00   1.1721168e+00  -4.6563819e-01  -2.8366652e-01  -1.9755781e+00  -1.0894972e+00  -3.1367708e+00  -2.6934848e+00  -9.0434751e-01  -1.1313261e+00  -1.7060336e-02  -2.3408416e+00  -8.5669859e-01  -1.4464152e+00   4.0729693e-02  -3.0695269e+00   3.8501633e+00  -2.1382107e+00   1.9079226e+00  -2.1283456e+00   2.2148150e+00  -5.6911084e-01  -1.2556473e+00  -4.1041110e+00   1.4382055e+00   6.8324101e-01  -4.6049911e-01   5.0766905e-01  -2.0147701e+00  -2.4148097e+00   3.6503156e+00   1.1239664e-01  -9.2319051e-02  -3.1283735e-01   1.9335643e+00  -9.9226259e-01   1.7937766e+00   5.4412744e-01   7.4355985e-01  -2.3380344e+00  -5.7410341e-01  -1.3101461e+00   7.2305285e-01  -1.0179142e+00
  -4.8108919e-01  -6.6551262e-01   1.0872360e+00   9.0503863e-01  -9.3921284e-01   2.0751734e+00   8.9804010e-01   6.7985444e-01  -2.4887932e+00   9.6001439e-01  -2.8320765e-01  -2.7923988e-01   2.6765053e+00   3.4296219e-01   1.1493237e+00  -1.6835051e+00  -1.0251148e+00  -1.7092267e+00   3.8747839e-01  -2.4002464e-01   3.1937937e-01  -5.2944994e+00   1.6161636e+00   2.9624686e+00   2.1660593e+00  -1.7530222e+00  -1.7611138e+00   7.5833759e-01   2.1128312e+00  -2.2929856e+00  -1.4273838e+00  -1.1665509e+00  -2.7948130e-01  -5.1298916e-01   2.9674956e+00   4.2558467e+00   2.6088333e+00  -1.7371801e+00   1.6465896e+00  -4.9035664e+00   6.8207862e-01  -3.8227341e+00   1.7789458e+00   1.4844599e+00   7.1484996e-01   1.6926373e+00   3.6445639e+00   1.9487427e+00  -4.0029107e-01  -4.5734796e-01  -2.4854044e+00  -1.4436628e+00  -2.6864288e+00  -2.6492782e+00  -6.1251053e-01  -9.2916445e-01  -1.8981379e-01  -2.2435209e+00  -9.5914120e-01  -1.7225832e+00  -2.4623596e-01  -3.0101807e+00   3.6231729e+00  -1.9728393e+00   8.2522170e-01  -2.6629809e+00   1.8342887e+00  -7.5502453e-01  -8.7739980e-01  -3.3866699e+00   1.6352006e+00  -2.7137374e-01   2.9305833e-01   2.7465469e-01  -2.1447278e+00  -2.5022974e+00   4.7698113e+00   1.4957501e-01  -5.4918562e-01  -9.2374672e-01   1.3119875e+00  -1.2887397e+00   1.7155243e+00   4.2219923e-01   7.3538510e-01  -2.4503455e+00  -1.9177465e+00  -2.3354293e+00   9.9615324e-01  -1.4466869e+00
  -5.8069051e-01  -4.2706541e-01   1.2214877e+00   7.0341575e-01  -8.5394516e-01   2.4217511e+00   6.7237712e-01   3.4206015e-01  -2.0490598e+00   6.9480491e-01   1.3778880e-01  -3.4575640e-01   2.7647668e+00   2.0362308e-01   1.1292612e+00  -1.5818910e+00  -1.1115646e+00  -1.6376202e+00   1.4116966e-02  -3.1120743e-01  -3.4711359e-01  -5.6363560e+00   1.8274407e+00   2.9593849e+00   1.7344186e+00  -1.9113613e+00  -1.3623239e+00   1.4348691e+00   2.4874867e+00  -2.3469172e+00  -1.6488056e+00  -1.5674063e+00  -7.5781976e-01  -4.4355760e-01   2.7513237e+00   4.5858968e+00   2.7085553e+00  -1.2290812e+00   1.2263997e+00  -4.9771711e+00   7.7128079e-01  -4.1436172e+00   2.8829145e+00   2.4335538e+00   9.0213371e-01   1.9213930e+00   4.2839697e+00   3.1654636e+00  -4.8252077e-02   1.3824291e-01  -2.0462031e+00  -1.1978511e+00  -2.1852957e+00  -2.6135752e+00  -7.3335620e-01  -7.9619883e-01  -2.1768516e-01  -1.8212619e+00  -5.7996915e-01  -1.2994990e+00  -7.7532883e-01  -2.6886244e+00   3.2693758e+00  -1.8609182e+00  -2.6917155e-01  -2.9621810e+00   1.8390009e+00  -3.6742346e-01  -1.2059243e+00  -2.6641082e+00   1.1957529e+00  -8.5265477e-01   2.7873482e-01   1.6979137e-01  -2.7654509e+00  -3.6877637e+00   3.4853125e+00  -2.3325641e-01  -1.1163969e+00  -1.3398460e+00   7.7822119e-01  -1.2411734e+00   1.4594903e+00   8.6368160e-01   5.0361436e-01  -2.4437984e+00  -1.4958049e+00  -2.4107806e+00   9.7802502e-01  -1.5034391e+00
  -7.2029635e-01  -4.8595259e-01   9.2854807e-01   1.9043983e-01  -3.7944209e-01   2.0238039e+00   3.0326304e-01   2.0520536e-01  -2.3173070e+00   5.4497285e-01   1.1223279e+00  -2.6505564e-01   3.5257062e+00   3.1858651e-01   9.1249143e-01  -1.2307253e+00  -6.1023971e-01  -1.8202013e+00  -1.7174104e-01  -3.2098817e-01   2.7419554e-01  -6.1637953e+00   1.8732871e+00   2.0982935e+00   1.7353065e+00  -2.5693518e+00  -1.2933976e+00   7.1491876e-01   1.8655482e+00   9.8044784e-03  -1.1316742e+00  -2.0023631e+00  -1.2176941e+00  -4.2046424e-01   2.2295754e+00   5.4040544e+00   1.9924118e+00   3.3488658e-01   1.6741163e+00  -2.4730386e+00  -2.9941066e-01  -1.3084321e+00   1.6403930e+00   2.1455213e+00   7.6756238e-01   2.0888911e+00   2.4661543e+00   3.2516798e+00  -6.9944774e-02   2.7551438e-01  -1.6355988e+00  -6.9040027e-01  -1.5590781e+00  -2.3600953e+00  -4.1125642e-01  -6.9607455e-01  -8.2612323e-01  -2.2588972e+00  -9.8058711e-01  -1.4723448e+00  -1.5947294e+00  -2.5165205e+00   3.1092148e+00  -1.6929086e+00  -1.0573043e+00  -2.5013834e+00   1.0187573e+00  -8.0956604e-02  -1.6371497e+00  -3.0550572e+00   1.2977335e-01  -2.0176837e+00  -1.8659715e-01   2.1903101e+00  -3.2741693e+00  -3.8933658e+00   1.3670115e+00   7.9869520e-01  -1.4712527e+00  -1.7249620e+00   1.0489597e+00  -1.0041084e+00   2.0268287e+00   1.0466512e+00   2.3776490e-01  -2.2546242e+00  -4.5861818e-01  -1.3127474e+00   7.2814726e-01  -9.2259876e-01
  -8.1033732e-01  -4.9484753e-01   7.8544624e-01  -4.5402387e-02  -2.6885643e-01   2.1035878e+00   2.6062062e-01   2.3742161e-01  -2.4406135e+00   6.0214031e-01   9.6941391e-01   6.5068293e-01   3.3805093e+00   4.5606721e-01   8.6281093e-01  -1.4171952e+00  -1.0208708e+00  -1.0498461e+00  -8.7706344e-02  -1.8458095e-01  -9.5777058e-01  -5.7765891e+00   1.2226111e+00   1.3544985e+00   4.6634620e-01  -3.0890228e+00  -1.6569016e+00   4.9854095e-01   1.9985480e+00  -6.7574687e-01  -1.4483137e+00  -2.1249859e+00  -7.4523035e-01  -1.0821969e-01   2.0633434e+00   4.5211743e+00   2.2019703e+00  -1.3932344e-01   1.5940328e+00  -2.3041688e+00   3.3449463e-01  -2.1784085e+00   1.4287656e+00   1.6629044e+00  -7.0118967e-02   1.4451473e+00   2.5153237e+00   2.7531718e+00  -9.6284389e-01  -1.8773792e-01  -2.0427395e+00  -8.9076778e-01  -1.0723991e+00  -2.3512078e+00  -5.7102276e-02  -1.8016269e-01  -1.1308323e+00  -1.8519317e+00  -8.2948612e-01  -1.3061312e+00  -1.8076875e+00  -1.8446018e+00   2.9092402e+00  -1.0301598e+00  -2.1360229e+00  -2.8109519e+00   1.1146057e+00  -1.6769276e-01  -8.5915788e-01  -1.7437938e+00  -1.7974794e-01  -1.6866799e+00   1.3293340e+00   1.6199451e+00  -2.5644785e+00  -3.7742123e+00   2.7917436e+00   1.0301691e+00  -1.5063448e+00  -9.7094397e-01   8.6276292e-01  -6.2227446e-01   2.3765831e+00   8.6525226e-01   2.7898701e-02  -2.1655020e+00  -5.4938903e-01  -1.9016461e+00   7.1713415e-01  -1.2718819e+00
  -7.3338256e-01  -4.2223239e-01   7.5436811e-01  -4.5596888e-01   8.9036601e-02   2.0912930e+00   1.2927804e-01  -1.4579467e-01  -1.8644538e+00   7.5509510e-01   1.4694277e+00   5.5077359e-01   3.5420914e+00   7.7068306e-02   6.6799903e-01  -1.2093839e+00  -1.0855690e+00  -6.7633199e-01  -2.5502672e-01  -1.1422546e-01  -1.1809122e+00  -6.7570123e+00   9.9441043e-01   9.7682535e-01   1.9300710e-01  -3.7408857e+00  -1.2216319e+00   6.1961851e-01   2.0941148e+00  -1.1469258e-01  -1.0799605e+00  -2.4989481e+00  -8.3341542e-01   1.0635463e-02   1.1733232e+00   3.7620555e+00   1.8213896e+00  -7.7428452e-02   9.7114378e-01  -2.1507117e+00   6.0293983e-01  -1.4842040e+00   1.9466996e+00   2.0050671e+00  -4.5345962e-01   1.2353623e+00   2.7389219e+00   3.3309089e+00  -7.5052632e-01   1.4982774e-02  -1.5334587e+00  -8.6313337e-01  -7.4192934e-02  -1.8364994e+00   3.6791649e-01   5.6186334e-02  -1.1980895e+00  -1.4047460e+00  -1.7288570e-01  -7.7510826e-01  -2.0897872e+00  -1.4194191e+00   2.7071125e+00  -3.5595981e-01  -3.4240865e+00  -3.1090327e+00   6.4474604e-01   4.5065715e-02  -5.9635327e-01  -7.0534275e-01  -3.1167620e-01  -3.1782271e+00   1.3960318e+00   1.8513534e+00  -2.8106369e+00  -4.7362889e+00   2.0007387e+00   9.8548808e-01  -1.7926288e+00  -1.3538867e+00   1.8437448e-01  -4.5402708e-01   2.1320225e+00   9.3412014e-01  -6.3713113e-02  -1.8795778e+00  -5.5758500e-01  -1.9961419e+00   8.4184575e-01  -1.0421598e+00
  -4.7084002e-01  -6.8475954e-01   7.8648257e-01  -7.3561026e-01   4.7956345e-01   1.8660280e+00   4.3858428e-01   2.8986784e-01  -1.6805602e+00   5.5952471e-01   2.2395151e+00   1.2388647e+00   4.2236117e+00   4.4311544e-01   1.3936641e+00  -9.1293579e-01  -8.4014436e-01  -3.1019733e-01  -1.7504208e-01  -9.8866375e-02   1.5208532e-01  -6.0929673e+00   5.8822883e-01  -6.8274142e-02   5.5561934e-01  -4.1760760e+00  -2.2476914e-01   9.8198668e-01   3.0827935e+00   8.2640527e-01  -2.3750349e-01  -2.7621581e+00  -1.2307094e+00  -2.7099337e-01  -6.5111724e-01   1.3427884e+00   1.9339516e+00  -8.2893533e-02   1.3215407e+00  -2.3641798e+00   1.4063905e+00  -1.8339102e+00   2.0151234e+00   1.3785648e+00  -1.7864573e+00  -4.9549844e-02   2.6370991e+00   2.9267638e+00  -1.2568990e+00  -3.9110540e-01  -1.7992362e+00  -1.4645242e+00   5.4274016e-01  -1.8788494e+00   7.0451911e-01  -4.3767301e-02  -1.1073515e+00  -1.4054735e+00  -7.3952535e-02  -5.6256658e-01  -1.9176876e+00  -1.1445335e+00   2.6218190e+00   1.5557973e-01  -4.3053958e+00  -3.5370528e+00  -4.2413078e-01  -6.2318289e-01  -1.9558145e-01   2.7422922e-01  -2.8471830e-01  -4.0921774e+00   2.9109677e+00   2.3662223e+00  -2.5571851e+00  -5.5070453e+00   2.8928858e+00   1.1804087e+00  -1.5035065e+00  -1.6814270e+00  -8.6785155e-03  -9.0493269e-01   2.7517081e+00   1.1877075e+00  -3.8770144e-01  -2.4245456e+00  -1.1413072e+00  -2.7990989e+00   1.0955520e+00  -1.3309233e+00
  -5.1942752e-01  -3.4552063e-01   4.0385856e-01  -1.3161828e+00   7.7289642e-01   1.4236657e+00  -5.1333381e-02  -2.5797670e-01  -1.1115145e+00   1.0220383e+00   2.5893022e+00   1.0255747e+00   4.1255690e+00   6.9992606e-03   3.5709059e-01  -6.2129309e-01  -1.0329894e+00   1.2052259e-01   1.8514670e-02   3.8202514e-01  -1.2261442e+00  -7.7559471e+00   4.4918356e-01  -4.2400981e-01  -2.9740143e-01  -5.0760312e+00  -5.9883148e-01   9.6217982e-02   2.1334348e+00   1.8090777e+00   9.0518681e-02  -2.9372172e+00  -6.0664812e-01   5.0290317e-01  -7.2826567e-01   1.8493553e+00   9.3192481e-01   2.8216930e-01   3.8096541e-01  -9.2553830e-01   6.6684163e-01   6.9512203e-01   8.2631142e-01   9.4688044e-01  -2.2545145e+00   5.1119975e-02   7.9299968e-01   2.2564065e+00  -1.3877990e+00  -1.8291888e-01  -1.3905130e+00  -1.2134974e+00   8.2154923e-01  -1.0873314e+00   5.1252151e-01  -6.1413330e-03  -1.6165558e+00  -1.0448084e+00   4.3574910e-01   1.8037803e-01  -2.4864561e+00  -3.3328084e-01   2.1217596e+00   1.1957908e+00  -5.3809321e+00  -2.6720173e+00  -7.1246197e-01   1.8019200e-01   4.8065624e-01   1.3835197e+00  -7.7309291e-01  -5.2354546e+00   2.2672362e+00   3.2605542e+00  -2.4375684e+00  -5.1826773e+00   1.3354140e+00   2.1346184e+00  -1.8435650e+00  -1.2786391e+00  -6.6607979e-01  -3.7424400e-02   2.2493836e+00   9.6638024e-01  -4.3247835e-01  -1.6507565e+00  -2.8266940e-01  -1.3423164e+00   7.8246509e-01  -5.3359030e-01
  -3.1516378e-01  -2.0404021e-01   6.5440378e-01  -1.4157703e+00   1.0947727e+00   1.4428558e+00  -6.1868425e-02  -3.8462086e-01  -3.9300009e-01   9.3985256e-01   3.0417462e+00   1.2109058e+00   4.2262335e+00  -2.6107094e-01   5.0961150e-01  -1.2417540e-01  -1.1803277e+00   5.3631430e-01  -5.5802092e-02   4.3220594e-01  -1.6117912e+00  -7.6432806e+00   3.9789474e-01  -5.2897918e-01   1.3580494e-01  -5.2627499e+00   4.8586157e-01   7.6356315e-01   2.4696157e+00   2.2050272e+00   1.5280155e-01  -3.5057354e+00  -6.1504238e-01   5.0041096e-01  -1.7877478e+00   2.5212084e-01   5.6302015e-01  -1.0530939e-01  -5.3585718e-01  -1.6837710e+00   9.0349602e-01  -1.3574551e-01   8.8835748e-01   4.1404973e-01  -3.1179362e+00  -7.4667409e-01   1.1035655e+00   2.0699963e+00  -1.3575594e+00  -1.9090190e-01  -7.5156032e-01  -1.1246962e+00   2.0573866e+00  -8.3911366e-01   9.0170886e-01  -8.1377122e-02  -1.4961894e+00  -4.3462097e-01   1.4849847e+00   1.0452473e+00  -2.2803994e+00   2.2359022e-01   2.2046713e+00   2.0179942e+00  -6.2458302e+00  -2.8821533e+00  -8.3612145e-01   2.7824922e-01   8.6673249e-01   2.5035841e+00  -1.1039901e+00  -6.1196964e+00   2.2943571e+00   2.5470403e+00  -2.7716379e+00  -6.9687624e+00   1.0859727e+00   1.6658842e+00  -1.8433542e+00  -1.1379165e+00  -1.1106553e+00   3.1941156e-01   2.1574265e+00   1.0637039e+00  -4.1550728e-01  -1.2327178e+00   1.1723206e-01  -1.4370622e+00   1.0669880e+00  -2.6141967e-01
   2.5466289e-01  -2.2447010e-01   6.0226999e-01  -1.6507937e+00   1.1643794e+00   1.2059117e+00  -4.4752693e-02  -4.2792021e-01   3.7108114e-02   9.6073779e-01   3.6289870e+00   1.0594756e+00   4.4087851e+00  -6.0467796e-01   6.0713387e-01   2.7356809e-01  -4.2386208e-01   5.3685684e-01   1.6416575e-01   5.0945498e-01   1.9599438e-01  -7.3417853e+00  -4.7299778e-02  -1.0271595e+00   3.5461134e-01  -5.3024442e+00   1.3127915e+00   1.0523944e+00   3.0606553e+00   3.0394683e+00   1.1972849e+00  -3.1020063e+00  -4.6011431e-01   7.2339529e-01  -2.9301841e+00  -8.3253766e-01   4.6269049e-01  -3.8798911e-01  -9.6464208e-01  -1.9296382e+00   1.7054309e+00   7.0922524e-01   1.2802751e+00   2.3119263e-01  -4.0335590e+00  -1.5609296e+00   1.3279187e+00   1.7788090e+00  -1.1563231e+00  -1.3887558e-01  -6.2990751e-01  -1.6278882e+00   2.7885191e+00  -2.9167706e-01   1.4253585e+00  -1.3232815e-01  -7.9223948e-01  -3.7947754e-02   2.0636665e+00   1.2855566e+00  -2.1376266e+00   1.8570338e-01   1.9820096e+00   2.3838201e+00  -7.1788153e+00  -3.6250806e+00  -1.8669323e+00  -1.7597264e-02   1.3960427e+00   3.3054845e+00  -7.6796226e-01  -7.3380653e+00   2.6979503e+00   3.3976460e+00  -2.9231669e+00  -6.9160131e+00   1.0935410e+00   1.7308534e+00  -1.4999702e+00  -2.8555734e+00  -1.4029498e+00  -1.3719653e-03   1.8962345e+00   9.5084358e-01  -4.3144866e-01  -1.4435899e+00  -7.3933469e-01  -1.7382159e+00   1.4026737e+00  -2.6853759e-01
   4.1906780e-01  -1.9819794e-01   5.1478329e-01  -1.7796276e+00   1.3056227e+00   9.8371058e-01  -1.7536464e-01  -6.7679246e-01   6.2863435e-01   6.9001251e-01   3.0961068e+00   1.0417484e+00   3.5890988e+00  -1.1466225e+00   6.3194948e-01   3.5656885e-01  -6.7679164e-01   1.0320371e+00   1.0087778e-02   6.3075667e-01   1.0062976e+00  -6.3057296e+00  -5.6477679e-01  -1.0287930e+00   6.7315468e-01  -4.9779373e+00   2.4802963e+00   1.7988999e+00   3.3320637e+00   2.7964034e+00   1.3531413e+00  -2.9555205e+00  -4.8262902e-01   7.4773502e-01  -3.7413116e+00  -2.0574701e+00   4.0622890e-01  -5.9160097e-01  -1.8738001e+00  -2.5052098e+00   2.4275694e+00  -3.6431632e-01   2.3794617e+00   3.3448920e-01  -4.5188287e+00  -2.2629951e+00   2.4170928e+00   2.2736112e+00  -9.6374898e-01  -1.1819216e-01  -3.7703070e-01  -1.7146698e+00   3.6916350e+00   9.0011967e-03   1.9028328e+00   2.0924114e-01  -2.5587109e-01   6.3076417e-01   2.8863446e+00   2.0209692e+00  -1.8917500e+00   5.4402146e-01   1.7939188e+00   2.9319820e+00  -7.9011855e+00  -3.9618177e+00  -2.1324364e+00   4.8337113e-02   1.9537292e+00   4.4823863e+00  -6.1138821e-01  -8.0677851e+00   3.2518394e+00   2.7145771e+00  -2.6040385e+00  -7.1606739e+00   1.3143325e+00   1.1907348e+00  -1.2801064e+00  -3.1851497e+00  -1.7930033e+00  -3.2949991e-02   1.3789978e+00   9.3711474e-01  -3.6750851e-01  -1.1614473e+00  -1.6166771e+00  -2.6438677e+00   1.7351827e+00  -3.9731764e-01
   3.7097582e-01   1.9786909e-01   3.6225054e-01  -2.1160838e+00   1.4414150e+00   5.3290155e-01  -6.1251662e-01  -1.0944701e+00   1.3753535e+00   9.7286234e-01   3.6079054e+00   4.8950153e-01   3.6265583e+00  -1.3167818e+00  -6.9476594e-02   9.4317400e-01  -6.9109361e-01   1.0526145e+00   6.7555910e-02   9.3249554e-01   3.8716487e-01  -7.7945367e+00  -1.3934946e-01  -8.6675190e-01   9.1016279e-01  -5.4801654e+00   2.7249304e+00   1.4826533e+00   2.8027233e+00   4.0793346e+00   1.5382591e+00  -3.3709728e+00  -4.1305117e-01   1.1413701e+00  -4.2119280e+00  -1.5332137e+00  -6.1795010e-01   2.7195831e-01  -2.8047264e+00  -1.5076278e+00   1.3610153e+00   1.9219392e+00   1.9185345e+00   4.2752837e-01  -4.4107265e+00  -1.9783347e+00   9.8263152e-01   2.2366130e+00  -4.9425254e-01   6.1054399e-01   4.1336630e-01  -1.3041825e+00   3.5631877e+00   5.5054050e-01   1.2744880e+00  -1.0033174e-01  -4.1645893e-01   8.5720597e-01   3.4382445e+00   3.1293959e+00  -2.1828470e+00   1.0508229e+00   1.3357390e+00   3.4816162e+00  -8.2629770e+00  -2.7106166e+00  -2.2778952e+00   9.4138655e-01   1.9812437e+00   5.1053170e+00  -1.1145118e+00  -9.1151436e+00   1.7534900e+00   3.5854969e+00  -2.8511413e+00  -7.3848409e+00  -1.1456992e+00   1.6923038e+00  -1.6566312e+00  -2.7663701e+00  -2.3718098e+00   5.1184762e-01   6.6260238e-01   1.1554655e+00  -4.2803705e-01  -6.4783193e-01  -4.9789467e-01  -1.0200071e+00   1.3576179e+00   5.2730309e-01
   3.6970836e-01   2.3102837e-01   6.3267026e-02  -2.1806474e+00   1.6532889e+00  -8.3312511e-02  -1.1207607e+00  -1.2945725e+00   9.5596805e-01   5.9170972e-01   3.6044393e+00   4.4171914e-01   3.1787060e+00  -1.6616583e+00  -4.2753567e-01   1.2388556e+00  -1.4987212e-01   9.4587906e-01  -1.2934407e-01   7.8627978e-01   1.7653743e+00  -6.4772615e+00  -1.9625815e-01  -1.3344341e+00   1.7535503e+00  -5.1491834e+00   3.3175972e+00   9.5381528e-01   1.8033028e+00   6.0853797e+00   1.5665676e+00  -3.6445057e+00  -3.5980751e-01   1.2068311e+00  -4.4956289e+00  -8.6893411e-01  -1.7247425e+00   1.7320123e+00  -2.8050015e+00   7.8599859e-01   2.2319167e-01   3.0846210e+00   6.3087384e-01  -2.9212670e-01  -4.5564352e+00  -2.3151222e+00  -4.7127207e-01   2.1740868e+00  -4.5589718e-01   6.4135704e-01   1.1317971e+00  -5.6785153e-01   4.3952941e+00   7.1704878e-01   2.0330720e+00   3.1608710e-01  -4.1413570e-01   8.4958160e-01   3.5457255e+00   3.4033563e+00  -2.4650387e+00   1.0514800e+00   1.4789309e+00   3.3748060e+00  -8.1866225e+00  -2.1145189e+00  -2.3910605e+00   1.3110164e+00   1.6606038e+00   4.4048428e+00  -2.3101152e+00  -9.2200635e+00   7.4818353e-01   4.7069218e+00  -2.9544825e+00  -7.1868021e+00  -2.6683551e+00   2.3924007e+00  -1.5608797e+00  -2.5378005e+00  -1.6813653e+00   8.2461583e-01   8.4304887e-01   9.7644893e-01  -5.5121250e-01  -1.1768064e-01   6.2379333e-01  -5.4798745e-02   1.1895211e+00   1.2193306e+00
   3.6434967e-01  -8.0892840e-04  -6.0313442e-02  -2.0661544e+00   1.7908049e+00  -5.7875369e-01  -6.9285241e-01  -4.6588847e-01   5.5170531e-01   1.1175442e+00   3.2884125e+00   1.5443397e+00   3.2221505e+00  -8.1533123e-01  -9.6206388e-02   1.2355644e+00  -5.7879164e-01   1.5142623e+00   3.4545278e-01   8.5778958e-01   1.4517115e+00  -6.1559804e+00  -7.3031081e-01  -2.0775008e+00   1.7322435e+00  -5.9256439e+00   2.8472909e+00  -3.5929303e-02   1.9437554e+00   6.0844839e+00   1.5018301e+00  -3.9261293e+00   2.9245814e-01   1.1254849e+00  -5.4062725e+00  -3.0903541e+00  -1.9548694e+00   1.0163496e+00  -2.2814311e+00   7.4431791e-01   6.3431142e-01   2.3779573e+00  -7.8022834e-01  -1.7374072e+00  -5.8498826e+00  -3.6485046e+00  -1.4057790e+00   5.2262265e-01  -1.7920959e+00  -3.8072485e-01   2.0989528e-01  -1.1701743e+00   4.1425475e+00   5.9324405e-01   2.2177330e+00   4.6562720e-01  -6.6961847e-01   6.0785506e-01   3.2732968e+00   3.5269527e+00  -1.7795809e+00   1.4838266e+00   1.8168300e+00   3.7554267e+00  -7.8591873e+00  -1.4875786e+00  -2.5766773e+00   5.7761347e-01   2.3409293e+00   4.6702243e+00  -2.3126381e+00  -8.5205465e+00   2.0299480e+00   4.4334871e+00  -1.5749957e+00  -6.3662882e+00   2.3091217e-01   3.2453173e+00  -1.2049862e+00  -8.8417503e-01  -1.5371132e+00   6.4479510e-01   1.4437564e+00   6.1886025e-01  -7.5539119e-01  -4.0709197e-01   2.1139875e-01  -5.0874907e-01   1.1935890e+00   1.0841673e+00
   2.8452228e-01   3.4999695e-01  -1.1372659e-01  -1.9055107e+00   1.5934509e+00  -7.9606623e-01  -9.9076365e-01  -6.1175745e-01   8.8496974e-01   1.0500154e+00   2.7021305e+00   1.2828704e+00   2.3332681e+00  -1.0210682e+00  -5.4244002e-01   1.3558016e+00  -7.8253903e-01   1.4919157e+00   3.4965279e-01   9.4912888e-01   9.7883590e-01  -5.7003412e+00  -4.5814888e-01  -1.5142588e+00   1.8662381e+00  -5.5369181e+00   3.0279984e+00   3.2540477e-02   1.4855265e+00   5.9555449e+00   1.0989087e+00  -3.8387658e+00   5.3718948e-01   1.4367921e+00  -5.1967870e+00  -2.4941674e+00  -2.4879076e+00   1.3295966e+00  -3.0502390e+00   8.8176084e-01   1.8871027e-01   2.1389881e+00  -9.2570026e-01  -1.6086721e+00  -5.7502794e+00  -3.6020979e+00  -1.7832063e+00   6.4230436e-01  -1.6885110e+00  -1.1756732e-02   4.2363602e-01  -8.1672113e-01   3.8884529e+00   6.7503469e-01   1.8632294e+00   4.9850881e-01  -4.5520563e-01   9.7122580e-01   3.6105363e+00   4.1663799e+00  -1.7321195e+00   1.7281700e+00   1.6285729e+00   3.7184245e+00  -7.6520505e+00  -6.8153881e-01  -2.2150907e+00   1.0616712e+00   2.3141424e+00   4.7718859e+00  -2.6398485e+00  -7.9673204e+00   1.1999173e+00   4.1868123e+00  -1.3966606e+00  -5.7876735e+00  -4.3410394e-01   3.3848466e+00  -1.3547040e+00  -4.5684544e-01  -1.7042295e+00   8.0818563e-01   8.0168106e-01   6.4681207e-01  -7.6101994e-01  -7.0311080e-02   6.6444331e-01   8.1296528e-02   1.0350151e+00   1.3657048e+00
   2.3436604e-01   5.7188218e-01   1.3763065e-01  -1.3959698e+00   1.3830949e+00  -6.6775863e-01  -1.1262125e+00  -6.5853365e-01   9.5847216e-01   8.9205076e-01   2.1286468e+00   1.1403236e+00   1.4858457e+00  -1.2984003e+00  -7.1122718e-01   1.4860062e+00  -7.9268594e-01   1.3457172e+00   1.2806184e-01   6.2504559e-01   4.6391853e-01  -4.7028702e+00  -1.4085101e-01  -7.1890552e-01   2.3509019e+00  -4.8202649e+00   3.3412604e+00   3.7162433e-01   1.0337774e+00   5.6212446e+00   2.6797775e-01  -3.9541184e+00   6.6593997e-01   1.3786425e+00  -5.0734981e+00  -2.2486031e+00  -3.0234602e+00   1.1836656e+00  -3.8329082e+00   4.3508622e-01  -8.9866053e-02   8.2807108e-01  -9.3961820e-01  -1.5402267e+00  -5.5183566e+00  -3.5963383e+00  -1.1487387e+00   1.1324823e+00  -1.4195549e+00   1.6470277e-01   1.0518974e+00  -1.1697534e-01   4.5249250e+00   5.6701514e-01   2.3132487e+00   7.6655793e-01  -1.1085559e-01   1.4130158e+00   4.1614641e+00   4.4970206e+00  -1.3790730e+00   1.7187733e+00   2.0916337e+00   3.4434621e+00  -7.1720186e+00  -4.6975645e-01  -1.5138663e+00   1.3013913e+00   1.9265116e+00   4.1396581e+00  -3.1981902e+00  -7.0392678e+00   1.0027765e-01   3.2354543e+00  -1.6260641e+00  -6.0383732e+00  -6.9936891e-01   2.9622166e+00  -1.4532705e+00  -2.3366592e-01  -1.4403695e+00   9.9792209e-01   4.2262969e-01   5.3103210e-01  -6.2763943e-01   4.9764272e-01   1.2664942e+00   1.6433409e-01   1.1667722e+00   1.6245393e+00
   4.4849250e-01   3.1363026e-01   1.8910931e-01  -1.0589886e+00   1.0634431e+00  -1.0772170e+00  -4.0241886e-01   5.3832749e-01   8.9669089e-01   1.4105953e+00   2.1808219e+00   1.7111265e+00   1.8671319e+00  -6.3203030e-02  -6.4283762e-02   1.6972918e+00  -5.6626955e-01   1.0472088e+00   7.0212937e-01   6.3547856e-01   1.0199961e+00  -4.6309892e+00  -2.4102520e-01  -6.6307033e-01   2.3116306e+00  -5.0211643e+00   2.7729125e+00  -1.2198992e-01   1.9410519e+00   5.2458218e+00   7.9263286e-01  -3.2656788e+00   5.1320269e-01   1.0347367e+00  -6.2422332e+00  -4.0408548e+00  -2.5147112e+00   1.2470413e-01  -3.2113545e+00  -9.0429756e-01   8.4684037e-01   7.3614764e-01  -9.6616500e-01  -1.8706396e+00  -6.2679536e+00  -4.3329926e+00  -9.7782845e-01   2.4819984e-01  -1.9461447e+00  -4.0482853e-01  -2.2476261e-01  -1.0963795e+00   3.3832039e+00   2.7479370e-01   1.8085992e+00   3.0528982e-01   2.5638373e-01   8.0086258e-01   3.3766025e+00   3.9978058e+00  -3.4486427e-01   1.6373957e+00   2.3544098e+00   3.2424908e+00  -6.3742769e+00  -1.1948447e-01  -2.6162073e+00   1.9602977e-01   1.9909522e+00   3.6365380e+00  -2.3998391e+00  -6.4462151e+00   1.1426204e+00   3.5148468e+00  -7.6240179e-01  -4.2894411e+00   1.6231285e+00   3.4643710e+00  -1.0639363e+00  -1.0681559e+00  -1.3540434e+00  -8.9736212e-02   4.6895695e-01   5.3721218e-01  -7.0460120e-01  -3.6835701e-01  -5.0797016e-01  -5.8680024e-01   1.3870172e+00   1.1439808e+00
   2.0244429e-01   7.5308647e-01   1.4199330e-01  -9.0754648e-01   7.8299095e-01  -1.3341769e+00  -8.6799350e-01   1.9799780e-01   1.3317572e+00   1.1965247e+00   1.5230673e+00   7.9395375e-01   9.3629177e-01  -3.0874813e-01  -6.4494755e-01   1.8150972e+00  -7.1917054e-01   4.2835639e-01   5.1599727e-01   7.0468509e-01   8.2812924e-01  -4.6127319e+00   6.1220471e-01   4.8548190e-01   2.6740159e+00  -4.4347454e+00   2.8781947e+00  -1.1950956e-02   1.1991905e+00   5.4586337e+00   4.8213264e-01  -3.0417390e+00   1.4056088e-01   1.1606138e+00  -5.6468468e+00  -2.0850479e+00  -3.0841602e+00   1.2318209e+00  -3.7418530e+00  -2.5089196e-01  -2.0486939e-01   1.3856500e+00  -7.1190900e-01  -7.3412350e-01  -5.2603544e+00  -3.3787396e+00  -1.3433026e+00   1.4062254e+00  -1.2141105e+00   5.0419545e-01   7.5484835e-02  -4.7258764e-01   2.5602710e+00   2.8105646e-01   1.0377013e+00   1.7385115e-01   4.6049227e-01   8.4156048e-01   3.2594515e+00   4.3757552e+00  -6.5189472e-01   1.4747600e+00   1.9091825e+00   2.6064309e+00  -5.8299512e+00   1.0261329e+00  -2.3957035e+00   9.2631295e-01   1.2308973e+00   2.9648492e+00  -2.7046016e+00  -6.0840353e+00  -7.1805554e-01   3.8668915e+00  -1.0778563e+00  -3.4178097e+00  -4.6920890e-01   3.6846219e+00  -1.6044037e+00  -1.3020947e+00  -1.5887613e+00  -2.7413203e-01  -3.5294496e-01   9.0267841e-01  -6.4285435e-01  -9.9931864e-02   8.4618146e-02   5.2075124e-01   1.0611801e+00   1.5507336e+00
  -1.1587808e-01   7.7110575e-01   1.1363595e-01  -3.7050193e-01   4.9203576e-01  -1.3895615e+00  -1.1542133e+00   1.8211414e-01   4.5124663e-01   3.8044768e-01   9.3669683e-02   9.7553742e-01  -5.1519746e-01  -4.8323344e-01  -6.0397283e-01   1.3855971e+00  -8.8243485e-01   1.9025441e-01   6.8341064e-02   2.9212413e-01   1.4664381e+00  -1.5964552e+00   7.2770392e-01   8.3895444e-01   3.0441885e+00  -3.1876381e+00   2.9969570e+00   9.0401733e-02   3.9450835e-01   5.0571114e+00  -5.6765918e-01  -2.8985341e+00   2.9800531e-02   8.8786693e-01  -4.8959649e+00  -1.0390579e+00  -3.2647816e+00   2.1726106e+00  -3.2084473e+00   8.6336709e-01  -6.8184860e-01  -8.2420383e-01  -7.9900762e-01  -3.6497648e-01  -4.7821961e+00  -3.3898660e+00  -8.2460192e-01   2.5011258e+00  -1.4886042e+00   4.3053059e-01   8.8523363e-02   3.3971899e-01   2.8011436e+00  -2.9500550e-01   1.8477602e+00   1.1524451e+00   6.7729698e-01   9.1882609e-01   2.8238783e+00   4.0248947e+00  -7.4185199e-01   1.0351581e+00   2.1838969e+00   1.5125415e+00  -5.0074891e+00   1.0488356e+00  -1.5085438e+00   9.6606861e-01   4.5097036e-01   1.6828908e+00  -3.5583206e+00  -4.0191146e+00  -1.0400169e+00   3.1733122e+00  -6.8908337e-01  -2.4512877e+00   5.0415802e-02   3.6871938e+00  -1.6215862e+00  -5.8212132e-01  -6.5700920e-01  -5.0617546e-01  -4.9663761e-03   8.4512115e-01  -7.2771835e-01   1.3159081e-01   5.7464406e-01   1.0730287e-01   9.5998575e-01   1.3001410e+00
  -3.6665599e-01   4.7994191e-01   2.4652638e-01   1.0302110e-01   2.4074320e-01  -1.6579833e+00  -6.1831775e-01   1.1810728e+00  -2.2842561e-01   3.9871706e-01  -3.4224886e-01   1.6809817e+00  -4.0762717e-01   7.2746327e-01   6.2806692e-03   1.2853830e+00  -1.1115657e+00  -1.3717127e-01   2.6042718e-01   9.3692426e-02   1.1915776e+00  -6.9272167e-01   9.9355482e-01   9.4230590e-01   3.1249138e+00  -3.1191423e+00   2.2259852e+00  -5.4434317e-01   5.4648149e-01   4.6449121e+00  -8.7483789e-01  -2.7599645e+00  -3.8574628e-01   2.0718783e-01  -5.3101861e+00  -1.9778929e+00  -2.8500911e+00   1.9607620e+00  -1.8704269e+00   6.7908468e-01  -6.8493478e-01  -1.8366715e+00  -1.2286275e+00  -5.4476309e-01  -4.9814325e+00  -3.6901492e+00  -7.2184909e-01   2.3279717e+00  -2.2398984e+00  -2.1820428e-01  -1.0187584e+00   5.7670335e-02   1.7074191e+00  -1.1927686e+00   1.6441119e+00   1.1074933e+00   4.9404627e-01   1.5109303e-01   1.5692052e+00   3.2675604e+00  -2.1357218e-01   6.9090851e-01   2.5266437e+00   7.6609473e-01  -3.8035211e+00   1.5169953e+00  -1.7033533e+00   1.6172438e-01  -8.1477545e-03   5.6132226e-01  -3.6472181e+00  -2.4066020e+00  -4.1324223e-01   2.9982698e+00   5.3462125e-02  -1.1202722e+00   2.3211636e+00   4.3518266e+00  -1.5489644e+00   6.8572757e-03  -8.8089086e-02  -1.2801591e+00   6.9840020e-01   9.1268769e-01  -9.0929235e-01  -4.1371382e-01  -2.8504019e-02  -3.6181855e-01   8.7757526e-01   8.5582309e-01
  -7.6740234e-01   7.8309661e-01   2.2764685e-01   2.5864869e-01   6.2828840e-02  -1.8719802e+00  -1.0756359e+00   7.6287839e-01  -4.0050105e-01  -1.1501021e-01  -1.4622824e+00   9.4021858e-01  -1.4055523e+00   4.0854910e-01  -4.5528044e-01   1.0721266e+00  -1.6487639e+00  -8.1672360e-01   6.0433738e-02   1.7394412e-01   8.8107266e-01   7.2118124e-02   1.7839788e+00   1.7945091e+00   3.3812112e+00  -2.5550935e+00   2.0152478e+00  -7.5734074e-01  -7.0436113e-01   4.7606666e+00  -1.3611039e+00  -2.6524609e+00  -5.9756615e-01   2.2328868e-01  -3.9972315e+00   2.9905688e-01  -3.1887704e+00   3.2789508e+00  -1.4866422e+00   2.1384757e+00  -2.0670982e+00  -1.7399626e+00  -1.7146284e+00   3.2371677e-01  -4.1817572e+00  -2.8223080e+00  -1.2125326e+00   3.3522914e+00  -2.1069532e+00   2.2317991e-01  -1.1541994e+00   7.5365592e-01   1.0164966e+00  -1.4354410e+00   1.4258724e+00   1.3525502e+00   3.2471147e-01  -8.1515675e-03   9.1458509e-01   3.0046411e+00  -9.0216827e-01   1.1572915e-01   2.0723115e+00  -2.9342829e-01  -3.2557323e+00   2.1287946e+00  -1.1397863e+00   7.3928947e-01  -7.5298126e-01  -4.3148734e-01  -4.2779556e+00  -1.4990274e+00  -1.9368090e+00   3.1664600e+00  -2.4423224e-01  -8.7619045e-02   1.5277081e+00   5.0471295e+00  -2.1340912e+00   4.3400848e-01  -1.7596338e-04  -1.4798769e+00   6.4043506e-01   1.0100218e+00  -8.9438087e-01  -1.1028256e-01   7.4417283e-01   6.2834205e-01   4.8978512e-01   1.0438532e+00
  -1.1251579e+00   7.8645168e-01   4.4746395e-01   7.2833453e-01  -3.4240206e-01  -1.6687229e+00  -9.6775109e-01   8.6462616e-01  -5.4177612e-01  -4.0603556e-01  -2.7396364e+00   8.2137565e-01  -2.2754899e+00   5.1965712e-01  -4.5500550e-01   6.9247950e-01  -2.2867610e+00  -1.1301798e+00  -4.3363609e-02   8.6817784e-02  -2.8396565e-01   9.7911191e-01   2.1464949e+00   2.8833504e+00   3.0439661e+00  -1.8038437e+00   1.4751364e+00  -5.6486364e-01  -1.1662950e+00   3.0950501e+00  -2.1304764e+00  -2.1286429e+00  -8.6744764e-01  -1.3478109e-01  -3.1730566e+00   8.8791143e-01  -2.6524626e+00   2.8469136e+00  -1.2999917e+00   1.4811211e+00  -2.0728389e+00  -3.2219659e+00  -1.0582021e+00   1.1511989e+00  -3.5523769e+00  -2.1786172e+00   2.9909390e-01   4.2884521e+00  -2.1035581e+00   1.3735828e-01  -1.6687429e+00   1.0336770e+00   4.9650854e-01  -2.0714963e+00   1.4484730e+00   1.5908211e+00   3.6647702e-01  -2.4176924e-02   2.9234689e-01   2.3808079e+00  -7.9079271e-01  -3.5775456e-01   2.0294212e+00  -1.0359890e+00  -2.4888516e+00   2.0675436e+00  -5.8303341e-01   6.8541024e-01  -9.9011143e-01  -9.9761783e-01  -4.2213485e+00  -2.0226549e-03  -2.1533178e+00   1.9598008e+00  -8.5008972e-02   1.0918814e+00   2.8457946e+00   4.9222940e+00  -2.3360394e+00   5.1221472e-01   1.4779039e-01  -1.7656075e+00   5.8319767e-01   9.6673585e-01  -6.9495420e-01   1.1207821e-01   6.5969732e-02   8.1699345e-02   5.2344576e-01   5.9217534e-01
  -1.1310219e+00   8.8988531e-01   8.9090026e-01   1.2423008e+00  -8.3483721e-01  -1.2842722e+00  -7.1712625e-01   9.8011141e-01  -4.5739795e-01  -8.8621502e-01  -3.1779020e+00   4.6751798e-01  -2.6557250e+00   6.3136622e-01  -6.8562105e-02   5.7367037e-01  -2.3806331e+00  -1.7945179e+00  -2.0722401e-01  -1.0329692e-01  -3.7647346e-01   1.9742160e+00   2.7698664e+00   3.8785465e+00   3.0693537e+00  -8.6120631e-01   1.4461341e+00   2.2334266e-01  -7.9504224e-01   1.7429045e+00  -2.3908015e+00  -1.5927237e+00  -1.4741299e+00  -5.9012184e-01  -2.8636821e+00   1.1208568e+00  -1.8782708e+00   2.5214999e+00  -8.5437532e-01   2.9204098e-01  -1.6972666e+00  -4.9540009e+00   4.0314484e-01   2.5279704e+00  -3.0519407e+00  -1.7384545e+00   2.1597847e+00   5.6211576e+00  -1.7519203e+00   4.7236377e-01  -1.9184638e+00   1.0475593e+00   8.5585172e-03  -2.6250558e+00   1.3650628e+00   1.6273099e+00   8.4445343e-01   5.9238110e-02  -1.0141037e-01   1.8355679e+00  -6.2718347e-01  -1.0403921e+00   1.8975644e+00  -1.9865825e+00  -1.9267405e+00   1.3817301e+00  -3.5404992e-01   4.6038662e-01  -1.6788430e+00  -1.5056242e+00  -3.8517626e+00   1.0644139e+00  -2.3671131e+00   1.0822182e+00  -4.2506367e-01   1.4131407e+00   3.4910577e+00   4.3238036e+00  -2.4964362e+00  -5.2195042e-01   9.1967525e-02  -2.4886306e+00   4.9143600e-01   1.3362095e+00  -5.7870228e-01  -1.5623293e-01  -4.6228726e-01  -4.9284893e-01   6.5151184e-01   5.5128540e-02
  -1.2124091e+00   1.0949440e+00   1.0367590e+00   1.5486472e+00  -1.2079037e+00  -1.2671373e+00  -7.7214272e-01   1.0214474e+00  -6.6392379e-01  -1.5150290e+00  -3.3482066e+00   1.4899618e-01  -2.8333734e+00   7.7791486e-01  -3.4441926e-02   6.0333837e-01  -2.3066133e+00  -2.6392216e+00  -2.0881378e-01  -1.2394812e-02  -3.9211969e-01   3.1215376e+00   3.4795901e+00   4.5704446e+00   2.9518099e+00   5.4982139e-02   1.1018470e+00   3.5520725e-01  -1.2620755e+00   1.4914878e+00  -2.4091362e+00  -8.7069494e-01  -1.8403853e+00  -6.9413873e-01  -1.9474697e+00   2.5941992e+00  -1.5360574e+00   2.9979778e+00  -1.2271843e-01   8.9521479e-01  -2.3469928e+00  -4.7060319e+00  -5.9387516e-02   3.0216594e+00  -2.7487437e+00  -1.0985677e+00   1.8530571e+00   5.8051666e+00  -1.7948694e+00   7.7906724e-01  -2.1544975e+00   1.4577131e+00  -7.3131692e-01  -2.9394270e+00   1.0399028e+00   1.5363034e+00   8.3905341e-01  -2.3533811e-01  -8.9735668e-01   1.0623620e+00  -8.6873023e-01  -1.5329126e+00   1.5698309e+00  -2.7699811e+00  -1.2107740e+00   1.4284747e+00  -2.1978544e-01   5.9263119e-01  -2.3579682e+00  -2.4265514e+00  -3.9717652e+00   2.2723292e+00  -2.9613528e+00   1.3135657e+00  -7.0651481e-01   2.5643754e+00   2.9599954e+00   4.5727882e+00  -2.6051410e+00  -1.2336895e+00   4.8493256e-01  -2.6711625e+00   7.7932383e-01   1.6687142e+00  -4.3518603e-01  -1.2868652e-01   8.8509531e-02   2.5595887e-01   4.4119776e-01  -3.0493384e-02
  -1.6375137e+00   7.7942891e-01   9.8145890e-01   1.6840287e+00  -1.2728396e+00  -1.2806775e+00  -3.3809480e-01   1.4497463e+00  -1.0566183e+00  -1.1957567e+00  -3.9312738e+00   5.3246711e-01  -2.7633358e+00   1.4912307e+00   5.2230014e-02   1.0196158e-01  -2.9802651e+00  -2.3900976e+00  -6.9745284e-02   1.1467297e-02  -1.6668335e+00   2.2535799e+00   3.4235421e+00   4.7425984e+00   2.3287103e+00  -3.4385824e-01  -1.8590028e-01  -4.5891252e-01  -1.6079092e+00   3.4870955e-01  -2.6266077e+00  -6.9360078e-01  -2.0461778e+00  -1.2848693e+00  -1.8840965e+00   1.9420531e+00  -1.0337594e+00   2.5808521e+00   8.0673800e-01   1.0392476e+00  -2.0922044e+00  -4.3883109e+00   1.8733683e-01   3.5128444e+00  -2.2798267e+00  -4.8729124e-01   2.4146563e+00   5.9705996e+00  -2.1772538e+00   3.3784809e-01  -2.9032504e+00   1.2158835e+00  -1.5461869e+00  -3.4619637e+00   9.5485043e-01   1.7146568e+00   2.2035211e-01  -6.8419416e-01  -2.0234391e+00   2.6074007e-01  -7.7324184e-01  -1.7710196e+00   1.2812101e+00  -2.9392940e+00  -3.7737846e-01   1.9308108e+00  -1.5734208e-01   2.2802001e-01  -2.0678445e+00  -2.4269473e+00  -3.4130893e+00   2.8652414e+00  -2.3014311e+00   9.0071557e-01   2.3432011e-01   3.9411315e+00   4.7729111e+00   4.8278638e+00  -2.6225650e+00  -1.1129426e-01   4.2123344e-01  -2.8494584e+00   1.2898501e+00   1.7372768e+00  -2.8642394e-01  -1.6761732e-01  -8.4403156e-01  -2.5859921e-01   2.5953024e-01  -3.9145418e-01
  -1.7920625e+00   8.1701277e-01   1.0004420e+00   1.9348051e+00  -1.6084033e+00  -8.6352970e-01  -5.2613138e-01   9.4600996e-01  -9.9818564e-01  -2.1358026e+00  -4.4962203e+00   2.1518046e-02  -3.7523832e+00   9.1085124e-01   6.9192126e-02  -3.5098552e-01  -2.7857807e+00  -2.5168203e+00  -7.1966076e-01  -2.1494011e-01  -9.1714249e-01   3.9118122e+00   3.5849663e+00   5.4154091e+00   2.1646397e+00   1.2488410e+00   2.0617361e-01   7.0753799e-01  -1.8608321e+00  -7.4406017e-01  -2.9478672e+00   7.1052185e-02  -2.8623405e+00  -1.7298995e+00  -1.5193223e+00   2.8410855e+00  -5.7340854e-01   3.3686138e+00   6.7545573e-01   1.3070121e+00  -1.6891743e+00  -4.9824229e+00   2.1016632e+00   5.2042134e+00  -1.1296571e+00   4.6749725e-01   4.1991980e+00   7.9609487e+00  -1.3166703e+00   1.1251825e+00  -2.0053887e+00   2.0358827e+00  -1.1125886e+00  -3.5615736e+00   1.3238051e+00   2.4142960e+00   5.7761676e-01  -2.6179756e-01  -2.1144342e+00  -8.7978945e-02  -8.9400209e-01  -2.1109095e+00   8.4172191e-01  -3.4701871e+00   1.1950106e-01   1.4220684e+00   3.3096161e-01   6.2689907e-01  -2.6143742e+00  -2.6089538e+00  -3.1303661e+00   3.4957462e+00  -2.4917359e+00   2.1638050e-01   1.6527390e-01   4.5692285e+00   3.1817291e+00   3.6259993e+00  -2.5435603e+00  -6.6266516e-01   6.2194519e-01  -2.8730360e+00   9.0505721e-01   2.1503543e+00  -1.2346233e-01   2.3811143e-01  -1.1948531e+00  -1.0358968e+00   2.3332558e-01  -7.2949762e-01
  -1.9828376e+00   9.3903505e-01   6.7716706e-01   1.8476577e+00  -1.7403512e+00  -9.6231594e-01  -6.7050647e-01   8.1999288e-01  -1.1867858e+00  -2.1475557e+00  -4.3584672e+00  -1.3277106e-02  -3.7326262e+00   1.0158822e+00  -4.8202219e-01  -5.0686952e-01  -2.7202549e+00  -2.5690244e+00  -4.8587498e-01   1.8002380e-01  -1.9298187e+00   3.4982266e+00   3.6448180e+00   5.4235627e+00   1.0234689e+00   1.4606965e+00  -1.0595875e+00  -5.5291165e-02  -3.1358846e+00  -7.8131234e-01  -2.8296155e+00   8.6702628e-01  -2.5225528e+00  -1.4034565e+00  -5.8119410e-01   4.2164934e+00  -7.3869197e-01   3.8573944e+00   8.2348072e-01   3.0526115e+00  -2.3365002e+00  -2.0476258e+00   3.0669066e-01   4.7947122e+00  -1.0409998e+00   1.2971332e+00   2.3331917e+00   6.7338102e+00  -1.7081220e+00   1.2636285e+00  -1.7727670e+00   2.6798816e+00  -1.4664827e+00  -3.0782111e+00   1.0241242e+00   2.5530363e+00  -1.7675109e-01  -5.3481279e-01  -2.8018595e+00  -7.7192932e-01  -1.1074051e+00  -1.8368458e+00   3.5013819e-01  -3.1851131e+00   7.5742763e-01   2.2480595e+00   4.8822412e-01   1.1179957e+00  -2.3577502e+00  -2.8828310e+00  -3.0782999e+00   4.1110477e+00  -2.7740545e+00   8.5295758e-01   6.0661103e-01   6.6511166e+00   1.9569706e+00   4.2674481e+00  -2.3952863e+00   3.8006130e-02   9.2184180e-01  -2.0825210e+00   1.0078178e+00   1.9948987e+00   4.0374367e-02   9.2391697e-01  -6.2512081e-01   1.2679239e-01  -2.2939369e-01  -3.6193243e-01
  -1.8437117e+00   6.6053381e-01   7.1430528e-01   2.0645084e+00  -1.8691600e+00  -6.2954942e-01  -3.6740709e-01   9.7052065e-01  -1.4395514e+00  -2.5335228e+00  -4.1209406e+00   2.4772772e-01  -3.5852205e+00   1.0689617e+00  -7.2521290e-02  -7.3944507e-01  -2.2302535e+00  -2.5057957e+00  -5.9703012e-01   3.5360167e-02  -1.1192910e+00   4.4617597e+00   3.2528622e+00   5.3131310e+00   7.2847802e-01   2.2430711e+00  -1.1550840e+00   3.8417824e-01  -3.0052483e+00  -1.5710348e+00  -2.6222103e+00   1.6073211e+00  -2.7952184e+00  -1.8480177e+00  -6.9245600e-01   3.6005434e+00  -6.9637749e-02   3.4797096e+00   1.2312217e+00   2.9193038e+00  -1.4296937e+00  -1.8295236e+00   8.6000049e-01   4.9045703e+00  -9.2611760e-01   1.4579780e+00   3.3870160e+00   6.6561358e+00  -1.5858309e+00   1.1767631e+00  -1.4038648e+00   2.8032662e+00  -8.0990247e-01  -3.0938178e+00   1.6969306e+00   2.8796249e+00  -8.3393142e-02  -4.8924220e-01  -3.0508222e+00  -1.5908942e+00  -7.1499217e-01  -2.0463717e+00   2.5700470e-01  -3.1674395e+00   1.2849713e+00   1.5187954e+00   4.6208214e-01   8.0213006e-01  -2.1923568e+00  -2.8602915e+00  -2.4706697e+00   4.4478542e+00  -1.9325713e+00   4.8358501e-01   8.1664725e-01   7.2388720e+00   2.2233020e+00   3.4585838e+00  -1.7993619e+00  -5.4174755e-01   1.3373392e+00  -2.0364082e+00   1.3573081e+00   2.0160883e+00   2.9224524e-01   1.0540032e+00  -1.3700182e+00  -7.7416379e-01  -2.9941909e-02  -7.3026175e-01
  -1.7509824e+00   7.6712173e-01   9.8790918e-01   2.3640837e+00  -1.8402601e+00  -1.0619392e-01  -5.8805609e-02   1.0584981e+00  -9.8593206e-01  -2.6643070e+00  -3.4644666e+00   5.6313540e-01  -3.2644835e+00   1.1105652e+00   1.3701960e-01  -5.9120928e-01  -2.2678800e+00  -2.2017073e+00  -6.3227277e-01   1.3500946e-01  -2.4696356e+00   4.4138473e+00   3.2599572e+00   5.6665744e+00   3.6641447e-01   2.7892695e+00  -1.2228442e+00   1.0609775e+00  -3.1509331e+00  -2.5531001e+00  -2.8377442e+00   1.8882984e+00  -2.6973949e+00  -1.9622765e+00  -6.1978865e-01   2.7620459e+00   8.6421383e-02   2.5848067e+00   5.5417741e-01   2.0016184e+00  -1.0057499e+00  -1.6789766e+00   1.9637537e-01   4.1780774e+00  -1.2327405e+00   1.5761491e+00   3.3834678e+00   5.4639829e+00  -1.6543809e+00   1.2245304e+00  -4.0670340e-01   3.4000307e+00   1.6788817e-01  -2.7093259e+00   1.7826847e+00   2.7806909e+00  -4.6143561e-01  -1.8669207e-01  -2.5076278e+00  -1.7042787e+00  -5.4139817e-03  -1.3645039e+00   4.1060335e-01  -2.2797899e+00   1.8533164e+00   1.5642024e+00   1.0082223e+00   9.9249286e-01  -1.9007539e+00  -2.4802855e+00  -2.0866174e+00   4.7539144e+00  -1.7469145e+00  -8.5900681e-01   7.7260354e-01   6.6085697e+00   1.4811406e+00   2.3147400e+00  -1.3670518e+00   8.5983338e-02   1.3881978e+00  -1.1044759e+00   1.3750286e+00   2.0908914e+00   6.8151202e-01   1.8783956e+00  -7.9250548e-01  -7.6504258e-01   1.3711732e-01  -5.0900532e-01
  -1.2343156e+00   6.7978824e-01   7.0032033e-01   2.0040010e+00  -1.8569305e+00  -2.0486328e-01   5.5855398e-03   8.8879268e-01  -6.9215277e-01  -2.6666937e+00  -2.3311776e+00   6.9585808e-02  -2.4080727e+00   9.9599053e-01   1.6507575e-01  -3.7905602e-01  -1.2719963e+00  -2.5753450e+00  -3.1899213e-01   5.3844205e-01  -4.0328716e-01   3.6535469e+00   2.8063868e+00   5.2498765e+00   8.5288612e-03   2.9128584e+00  -1.3238549e+00   1.0873683e+00  -3.0060603e+00  -2.0264841e+00  -1.3486529e+00   3.0848107e+00  -2.6761391e+00  -1.7254782e+00  -5.7908055e-01   3.2296667e+00   5.6577392e-01   2.6813221e+00   8.1462596e-01   2.7108096e+00  -4.4986133e-01   2.0610004e+00   1.6407968e-01   4.2219531e+00  -1.2764467e+00   1.9444341e+00   2.8294819e+00   4.4540310e+00  -1.1457261e+00   1.6739990e+00  -6.9580540e-02   3.0620292e+00   2.7783229e-01  -1.7569018e+00   1.7556991e+00   2.5053175e+00  -2.6974920e-01  -3.7918567e-01  -2.6801421e+00  -2.3683065e+00   5.0023239e-02  -1.5583618e+00  -3.9835607e-01  -1.9725478e+00   1.7825587e+00   1.0819691e+00   2.7275366e-02   1.0195169e+00  -1.4725779e+00  -2.0196228e+00  -9.5729706e-01   3.3442852e+00  -1.4843056e+00   6.7944558e-01   5.3492273e-01   7.8687373e+00   3.0945440e-02   2.1909903e+00  -7.6883532e-01  -1.8902479e+00   1.2385753e+00  -1.1518857e+00   1.1934592e+00   2.0848819e+00   9.7603497e-01   1.7339522e+00  -1.6964362e+00  -4.3839960e-01   1.8303314e-01  -4.2387077e-01
  -1.0981825e+00   5.2828362e-01   4.1098102e-01   1.8374709e+00  -1.8375964e+00   1.7123640e-03   1.5432990e-01   8.1862061e-01  -3.5388743e-01  -2.2692136e+00  -1.8064516e+00   1.3934012e-01  -2.0444239e+00   9.6714720e-01  -1.2930206e-01  -5.7337725e-01  -8.7086079e-01  -2.0193211e+00  -1.1851388e-01   7.4820893e-01  -6.4200445e-01   2.3127760e+00   2.0949226e+00   5.0499498e+00  -8.9721147e-01   2.8229029e+00  -1.9028885e+00   9.5463917e-01  -3.0739933e+00  -2.9268025e+00  -9.2326531e-01   3.8012125e+00  -2.3369509e+00  -1.5925048e+00  -4.2896253e-01   2.9165650e+00   8.9982664e-01   1.9153526e+00   3.2291747e-01   2.5583351e+00   4.8367389e-01   4.3544167e+00   4.9765021e-01   3.9931059e+00  -9.1231999e-01   2.5263779e+00   3.0116321e+00   3.4147778e+00  -7.4468149e-01   1.8107188e+00   4.3138014e-01   2.8656566e+00   4.6426298e-01  -1.2577148e+00   1.6264505e+00   2.3339243e+00  -4.6331088e-01  -1.7930651e-01  -2.4845053e+00  -2.5570240e+00   4.0267394e-01  -1.1724277e+00  -1.0004153e+00  -1.1075420e+00   2.0398463e+00   1.2776305e+00  -1.6084122e-02   1.2201470e+00  -4.1841022e-01  -8.5031305e-01   9.7390758e-02   2.6994230e+00  -8.8433539e-01   7.1947568e-01   9.7420658e-01   8.7489449e+00  -4.8508953e-01   1.5661685e+00  -2.1967438e-01  -2.0043722e+00   9.0796800e-01  -5.2297822e-01   7.9707785e-01   1.8711348e+00   1.3363344e+00   2.0500821e+00  -2.5370234e+00  -6.2170986e-01   1.8320071e-01  -3.9186638e-01
  -9.6742900e-01   8.7260545e-02   1.8335190e-01   1.8269208e+00  -1.4861924e+00   1.6960536e-01   4.5808001e-01   9.7663716e-01  -4.7410225e-01  -2.3573902e+00  -9.4477050e-01   7.3334613e-01  -1.5199139e+00   1.1333398e+00   3.4920441e-01  -6.9461404e-01  -2.7044364e-01  -1.2680538e+00  -4.9770404e-01   4.6347089e-01   8.5339072e-01   2.4378950e+00   1.1662902e+00   4.2488854e+00  -5.9651291e-01   3.0335135e+00  -1.4263214e+00   1.2983296e+00  -2.6333970e+00  -3.0125692e+00  -6.5896489e-01   3.8338464e+00  -2.6483472e+00  -2.1690475e+00  -1.3603683e+00   1.2935391e+00   1.0686767e+00   1.8507361e+00   4.5696526e-01   2.7679966e+00   1.5989133e+00   5.1295195e+00   1.3752593e+00   3.7089231e+00  -5.6749226e-01   2.4127632e+00   3.6740934e+00   3.1875222e+00  -3.4262407e-01   1.8309586e+00   1.5604794e+00   2.9861630e+00   1.6599691e+00  -9.7538636e-01   2.3258539e+00   2.6885011e+00  -5.6862087e-01  -1.2102553e-01  -2.0985114e+00  -2.5476756e+00   1.0925613e+00  -7.2127180e-01  -9.6682885e-01  -3.6032730e-01   2.5510259e+00   1.2030509e+00  -8.4216560e-03   1.0903507e+00  -1.3879150e-01  -2.5840080e-01   7.7409047e-01   1.9342228e+00   2.2055663e-01   5.1734997e-01   1.5400041e+00   8.1153100e+00  -1.3264756e+00   1.5060377e-01   5.8723908e-01  -1.5697085e+00   1.1765264e+00  -1.0359198e-01   1.0204895e+00   2.0578916e+00   1.5232001e+00   2.1979978e+00  -2.8825452e+00  -1.6837307e+00   3.5218478e-01  -3.9632714e-01
  -9.4817265e-01   2.2134192e-01  -6.1911637e-01   1.2648987e+00  -1.0548870e+00  -8.9203776e-02  -2.3203198e-01   1.0609628e-01  -3.6823529e-01  -2.3628648e+00  -5.5788366e-01   4.4889147e-01  -1.7992489e+00   2.8584002e-01  -5.7262388e-01  -7.8334606e-01   1.3524235e-01  -7.9321967e-01  -5.9851674e-01   9.3193155e-01   1.6924743e+00   1.9869124e+00   2.8116965e-01   3.4533305e+00  -1.2381037e+00   3.0855919e+00  -1.5647007e+00   7.7879161e-01  -4.3194833e+00  -1.9244595e+00  -2.7978095e-01   4.3545114e+00  -1.7443085e+00  -1.2492295e+00  -3.2243177e-01   3.1486089e+00   1.8412012e-02   3.0952744e+00  -4.3044650e-01   5.6442120e+00   9.1937751e-01   9.4183947e+00  -8.4856141e-01   2.5298832e+00  -4.4661705e-01   2.8437493e+00   9.2881913e-01   1.4623256e+00  -2.7493916e-01   2.3040705e+00   3.1010864e+00   4.0575087e+00   2.9260083e+00   7.0008486e-01   2.7216070e+00   3.2685680e+00  -1.2515546e+00   2.4327254e-02  -1.4830394e+00  -2.3187255e+00   9.0016530e-01   1.9333290e-01  -1.4419001e+00   6.8898873e-01   2.4879438e+00   2.0628386e+00   3.2967737e-01   2.2455963e+00   4.4243128e-01   7.0221064e-02   6.8925855e-01   9.8641889e-01  -3.5558650e-01   1.5993014e+00   1.8125430e+00   9.2800548e+00  -4.7042896e+00   3.2938439e-01   1.0497843e+00  -6.3377576e-01   1.3590667e+00   1.3032697e+00   5.5500881e-01   1.4527739e+00   1.6844744e+00   3.3826307e+00  -1.8328842e+00  -4.7721297e-01   9.2287796e-03   5.6101834e-01
  -8.0162287e-01  -2.1925087e-01  -8.4246895e-01   1.0653901e+00  -6.1451383e-01  -1.6255363e-01  -4.5151673e-03   3.5474573e-01  -9.5262450e-01  -2.0763828e+00   2.1298040e-01   1.2288658e+00  -6.8763519e-01   7.1927821e-01  -3.4147570e-01  -8.1792552e-01   4.8062905e-01  -2.6617296e-01  -3.4799303e-01   9.0791457e-01   2.3289078e+00   1.5088403e+00  -6.7207457e-01   2.1304049e+00  -1.1312730e+00   2.2986782e+00  -1.7823470e+00  -3.3446060e-02  -4.2317478e+00  -1.6479691e+00  -1.9859057e-02   3.9825194e+00  -1.0753343e+00  -1.2882573e+00  -6.2185325e-02   2.2841357e+00   2.6918896e-01   2.6250824e+00   5.5989847e-01   6.4139302e+00   1.1913102e+00   1.0641151e+01  -1.7725932e+00   8.8208856e-01  -7.0440190e-01   2.3521929e+00   3.4144802e-01  -4.9508931e-01  -6.9320948e-01   1.6509582e+00   3.0453269e+00   3.4815452e+00   3.2012616e+00   6.1442714e-01   3.1676260e+00   3.0627424e+00  -1.7298570e+00  -2.5721789e-01  -1.5206500e+00  -2.5174263e+00   1.0766094e+00   2.1616317e-01  -1.6598079e+00   1.0896728e+00   2.6807129e+00   1.8965530e+00   5.9334200e-01   2.0452451e+00   1.3785026e+00   9.0458682e-01   7.6674049e-01   6.4028828e-01   6.5863193e-01   1.9713946e+00   2.0699828e+00   8.7935842e+00  -3.3307468e+00   4.5077077e-01   1.6637040e+00   3.8712979e-01   1.6019900e+00   1.7987073e+00   1.3724196e+00   9.0943636e-01   1.7089903e+00   3.1333676e+00  -1.6860856e+00  -4.8161985e-01  -5.2337741e-02   5.9209926e-01
  -4.3302797e-01  -2.9813959e-01  -7.2397038e-01   8.8854871e-01  -1.4688362e-01   6.4585850e-02   8.1463672e-02   3.0124718e-02  -3.9151934e-01  -1.7176225e+00   1.1553966e+00   9.7923304e-01   1.9385605e-01   4.2704014e-01  -2.5146341e-01  -4.7891471e-01   7.3326061e-01  -1.0263744e-01  -4.0874423e-01   8.7297952e-01   2.8472237e+00   2.9891850e-02  -1.1565038e+00   1.8525419e+00  -5.0967866e-01   1.7048859e+00  -1.0919932e+00   2.2055117e-01  -3.7930650e+00  -1.6188608e+00   3.2660841e-01   3.5117928e+00  -7.3887553e-01  -1.2422583e+00   1.7032666e-01   1.7914116e+00   3.5380400e-01   1.7746248e+00   2.8436641e-01   5.6118246e+00   1.6100219e+00   1.1357718e+01  -1.2352400e+00   3.3864813e-01  -4.3166337e-01   2.2796322e+00   1.0877667e+00  -1.1970131e+00   9.0494702e-02   1.8163903e+00   3.8149723e+00   3.0833473e+00   4.0510876e+00   1.0673476e+00   3.4319602e+00   2.5726847e+00  -1.6334214e+00  -1.0122120e-02  -4.3829091e-01  -2.0301237e+00   1.3847614e+00   2.9521191e-01  -1.8369239e+00   1.5956589e+00   2.3679588e+00   1.3255679e+00   8.5169585e-01   2.2636301e+00   1.8280218e+00   1.9047121e+00   1.2261708e+00  -9.6642414e-01   3.3809338e-01   1.6587645e+00   1.2019574e+00   6.6557035e+00  -3.7398974e+00  -5.2232943e-01   1.8487319e+00  -4.3120605e-02   1.0061983e+00   2.1465417e+00   1.0932422e+00   6.1389573e-01   2.0127286e+00   3.1737084e+00  -1.5334219e+00  -4.3211691e-01   2.3796696e-01   9.1785899e-01
  -1.0940317e-01  -3.4460099e-01  -7.3418200e-01   3.7929489e-01   3.5355899e-01  -9.8769612e-02  -8.0155881e-03  -3.4019413e-01   5.7184528e-02  -1.5054793e+00   1.8804551e+00   5.0597884e-01   1.3010204e+00   3.4431116e-01  -1.3051363e-01  -9.7914540e-02   7.1004413e-01  -2.9173363e-01  -1.8047603e-01   1.1687500e+00   4.0964970e+00  -1.4682993e+00  -1.4567685e+00   1.2765659e+00   3.8167598e-01   6.6709111e-01  -2.8133419e-01   1.6942161e-01  -3.2207842e+00  -1.0037161e+00   1.1028053e+00   2.9444553e+00  -4.0459014e-01  -9.6491683e-01   9.0673558e-01   2.1324059e+00   7.4609513e-01   1.6832484e+00   8.9846924e-01   5.5915932e+00   1.3924039e+00   1.2496805e+01  -8.7834325e-01  -1.2903524e-01  -2.1993471e-01   2.1221369e+00   1.0639514e+00  -2.0721580e+00   6.2938373e-01   2.0153641e+00   3.5716138e+00   2.0454495e+00   3.6525619e+00   1.2131071e+00   2.9942211e+00   1.6576089e+00  -1.5747058e+00  -1.4393144e-01  -1.9428048e-03  -1.5325668e+00   1.0154767e+00  -1.0907576e-01  -2.7751877e+00   1.5343581e+00   1.7147374e+00   8.9315299e-01   7.9711192e-01   2.5019701e+00   2.3767659e+00   3.2823527e+00   1.5577062e+00  -2.7606507e+00   9.2775780e-02   2.3353666e+00   2.2163044e-01   4.9518225e+00  -3.5205066e+00  -4.9512055e-01   1.8071716e+00  -5.0628608e-01   1.3364023e-01   1.9661083e+00   1.0982642e+00   4.2775273e-01   2.0711089e+00   2.4764637e+00  -1.4711166e+00   2.0295177e-01   2.3448711e-01   1.0498533e+00
  -5.5384838e-02  -5.2054556e-01  -7.9656293e-01   1.3724570e-01   8.4160386e-01   6.0957922e-02  -2.8537042e-01  -9.9548985e-01   2.0322262e-01  -1.4714958e+00   1.9199827e+00   9.0548589e-02   1.4478108e+00  -2.1676280e-01  -1.9799490e-01  -1.4545834e-01   7.6569715e-01  -4.4868785e-02  -6.6502681e-01   8.2853025e-01   5.4098685e+00  -2.1063122e+00  -2.0171750e+00   9.4363072e-01   1.3790245e+00   2.5905015e-01   7.9518570e-01   4.6172341e-01  -2.9193740e+00  -9.9867022e-01   9.6061259e-01   2.1202273e+00  -3.4134737e-01  -1.0545106e+00   1.5237825e+00   2.5854647e+00   7.7059513e-01   1.7725758e+00   9.8697272e-01   5.6145538e+00   1.5343825e+00   1.1995740e+01   8.7942600e-01   2.6705854e-01   1.0298683e+00   2.3653026e+00   2.6344570e+00  -1.1427358e+00   1.7519475e+00   2.3933101e+00   4.2023360e+00   1.7319677e+00   4.2270272e+00   1.1337542e+00   3.4635610e+00   1.6232501e+00  -1.2881003e+00   1.7345198e-01   8.8355740e-01  -8.1444915e-01   7.3483577e-01  -4.7561541e-01  -3.1943634e+00   1.3042389e+00   1.2864347e+00   3.4203839e-01   1.4562124e+00   2.9045967e+00   2.4752030e+00   4.1929939e+00   1.6070070e+00  -4.0356259e+00  -4.1404859e-01   2.1017459e+00  -5.2053427e-01   2.7438967e+00  -3.9280437e+00  -1.4881571e+00   1.6953709e+00  -5.9250064e-01  -3.8715714e-01   1.9935999e+00   8.3560128e-01   2.7027994e-01   2.1856435e+00   2.2457032e+00  -1.2940445e+00  -1.3590785e-01   3.4797206e-01   1.1279692e+00
  -9.0588348e-02  -7.8388673e-01  -1.0143509e+00  -1.9611974e-01   1.4796059e+00  -1.7729426e-01  -3.8663174e-01  -1.1730925e+00   3.3853244e-02  -1.0592311e+00   2.3102155e+00   1.8759374e-01   2.0750332e+00  -9.4391859e-02  -1.9781745e-01  -3.9802793e-02   7.6963749e-01   2.5639782e-01  -8.4137543e-01   6.1210801e-01   6.1475771e+00  -3.1475150e+00  -2.5472641e+00  -4.8404099e-03   2.1069277e+00  -7.5799787e-01   1.1522202e+00  -2.4043912e-01  -2.9324516e+00  -8.2638375e-02   9.7963068e-01   1.0950611e+00  -6.0818638e-02  -1.0511425e+00   1.8088238e+00   2.6211140e+00   4.1112859e-01   2.1085124e+00   1.5761177e+00   6.4656032e+00   1.1623960e+00   1.2513285e+01   7.2468001e-01  -4.6391655e-01   1.5059639e+00   2.1192337e+00   2.2304431e+00  -1.5352569e+00   2.0015133e+00   2.2655538e+00   4.3812111e+00   1.3617715e+00   4.3369848e+00   1.1799816e+00   3.6035012e+00   1.4694093e+00  -1.6058529e+00  -1.1086416e-01   1.2081898e+00  -2.8289960e-01   6.0214013e-01  -4.5727933e-01  -3.3012303e+00   1.2858004e+00   1.1573830e+00   5.6123334e-01   1.7119299e+00   3.0120744e+00   2.5319528e+00   4.4530149e+00   1.2937524e+00  -5.0117169e+00  -6.4784280e-01   2.5118125e+00  -7.9154282e-01   1.1570441e+00  -3.9664737e+00  -1.4399640e+00   1.6086314e+00   3.8343309e-01  -6.1147452e-01   2.0964021e+00   9.3666276e-01  -1.2069036e-01   1.9981360e+00   1.9528210e+00  -7.6847197e-01   1.1308254e-01   2.3488529e-01   1.4631905e+00
  -1.5869139e-01  -8.7348446e-01  -1.2116108e+00  -6.6804440e-01   2.1268375e+00  -5.9758113e-01  -5.1264642e-01  -1.2526902e+00   4.5458243e-02  -4.8033715e-01   2.7303402e+00   2.0696050e-01   2.9545782e+00   3.1133689e-01  -2.4290192e-01   2.4740047e-01   4.3730360e-01   2.7386557e-01  -7.0534561e-01   7.1306541e-01   6.4047846e+00  -4.6935424e+00  -2.7276667e+00  -8.8692127e-01   2.6969881e+00  -2.2238432e+00   1.2820394e+00  -1.2167008e+00  -2.9714024e+00   1.0906534e+00   1.2093508e+00   4.2651009e-02   3.9181269e-01  -7.2534685e-01   2.3810991e+00   3.0816940e+00  -2.5084453e-02   2.4943101e+00   2.3677720e+00   7.3929670e+00   2.9120051e-01   1.3433194e+01  -4.7423204e-01  -1.5163724e+00   1.5884663e+00   1.7706514e+00   6.0688041e-01  -2.6936391e+00   1.7984858e+00   2.1259158e+00   3.9379477e+00   7.4497322e-01   3.6074741e+00   1.3134919e+00   3.0215919e+00   8.9768859e-01  -2.1237428e+00  -6.8371751e-01   1.2553174e+00   3.2068775e-01   2.9605363e-01  -3.6733353e-01  -3.6180348e+00   1.2126988e+00   9.0480485e-01   1.2381216e+00   1.7756011e+00   3.1103002e+00   2.5624097e+00   4.7044148e+00   9.7961672e-01  -5.8413899e+00  -1.0472107e+00   3.3173491e+00  -1.0474352e+00  -1.2356460e-01  -3.7898091e+00  -6.3089893e-01   1.2699775e+00   1.4980362e+00  -1.1150619e+00   2.0232192e+00   1.1545948e+00  -4.2871042e-01   1.7079694e+00   1.3754590e+00   1.3343809e-01   1.1037742e+00  -6.1871159e-02   1.8739021e+00
  -3.0820748e-02  -1.0682873e+00  -9.2299882e-01  -5.3539619e-01   2.5261955e+00  -3.6251375e-01  -5.1377165e-01  -1.3360830e+00  -1.6473970e-02  -8.0372693e-01   2.5010479e+00   3.4831323e-01   2.8804363e+00   1.5519689e-01   4.2293002e-01   3.4290768e-01   4.0801619e-01   2.4684406e-01  -1.1943228e+00   1.3781575e-01   7.7802435e+00  -3.1889169e+00  -2.9766511e+00  -1.3078206e+00   3.9367013e+00  -2.0718249e+00   2.7710851e+00  -4.4573263e-01  -2.2122205e+00   1.0823832e+00   8.0741463e-01  -8.8345079e-01   2.6785712e-01  -9.2377020e-01   2.6334119e+00   2.6932194e+00   9.7501690e-02   2.3639374e+00   2.7758998e+00   6.4423421e+00   5.4694655e-01   9.9567321e+00   3.3578148e-01  -1.9447162e+00   1.7475848e+00   8.3268373e-01   1.9303807e+00  -2.1553855e+00   2.0438898e+00   1.9269093e+00   3.9501298e+00   3.8439720e-01   4.2578913e+00   8.6476862e-01   3.5615625e+00   9.0164669e-01  -1.6477525e+00  -5.5089423e-01   1.9509119e+00   8.2993534e-01   4.5405550e-01  -6.7181767e-01  -3.2528709e+00   5.4672876e-01   6.3694525e-01   3.0667308e-01   2.2458631e+00   2.6922882e+00   2.0305414e+00   4.5631419e+00   5.5277424e-01  -5.6787033e+00  -9.3803481e-01   2.2895229e+00  -1.7815884e+00  -2.8297623e+00  -2.8042849e+00  -1.4457999e+00   1.1930716e+00   1.4516002e+00  -1.1721241e+00   1.4265733e+00   1.2913406e+00  -6.5510368e-01   1.4358390e+00   7.7642188e-01   3.8685948e-01   1.5707872e-01   3.1401535e-01   1.5694695e+00
  -1.1574677e-02  -1.1516366e+00  -9.7707380e-01  -7.6618067e-01   2.7648556e+00  -6.1852770e-01  -3.2660183e-01  -1.0628502e+00   1.7290559e-01  -2.3391222e-02   2.4177532e+00   5.1981557e-01   3.3197039e+00   7.6359634e-01   4.9105391e-01   5.5369714e-01  -6.9905319e-02   2.3180439e-01  -8.3161779e-01   2.5327373e-01   7.1183490e+00  -4.3020911e+00  -3.2013733e+00  -1.7905509e+00   3.6409949e+00  -3.1427760e+00   2.3706812e+00  -1.2410371e+00  -1.8473097e+00   9.3587817e-01   9.7024771e-01  -1.2175230e+00   8.2611952e-01  -4.5061530e-01   3.1263996e+00   2.6373897e+00   2.1528558e-01   1.5917417e+00   3.1723737e+00   5.7278170e+00   4.9225982e-01   9.4018169e+00  -3.7654038e-01  -2.8473157e+00   1.3692045e+00   1.7682976e-01   1.1853530e+00  -3.3366678e+00   1.5251404e+00   1.4440207e+00   2.7538287e+00  -6.1164232e-01   3.1635504e+00   9.1789456e-01   2.7577895e+00   3.4962110e-01  -1.8242881e+00  -1.0007892e+00   1.8285902e+00   1.0837076e+00   5.9095567e-01  -4.8206953e-01  -3.2743320e+00   4.6980474e-01   3.5262890e-01   5.4817639e-01   1.9209148e+00   2.2369227e+00   2.1908022e+00   4.6616171e+00   6.9255817e-01  -5.6626331e+00  -5.7655260e-01   2.2583596e+00  -1.6684387e+00  -3.1633946e+00  -1.1545034e+00  -7.3762279e-01   9.4341053e-01   1.7020307e+00  -1.7585860e+00   9.7221834e-01   1.0215686e+00  -1.1754410e+00   1.1042032e+00   9.5391448e-02  -2.5535053e-02   3.0246171e-01   3.0673163e-01   1.4749761e+00
  -2.3725575e-02  -1.0745140e+00  -7.5496178e-01  -7.7845241e-01   2.8929674e+00  -4.4226825e-01  -2.4859152e-01  -1.1176616e+00   1.0668766e+00   6.1723808e-02   1.9938646e+00   2.7291135e-01   2.8976250e+00   8.7343132e-01   9.5610426e-01   7.6427106e-01  -6.4219119e-01   1.9334956e-01  -1.1977507e+00   9.1443242e-02   7.2493171e+00  -4.0509673e+00  -3.0762973e+00  -1.4639246e+00   3.9438314e+00  -3.0354880e+00   3.4029160e+00  -1.6642489e-01  -8.4446345e-01   1.2829844e-01   7.7472326e-01  -1.5252778e+00   3.5380694e-01  -3.7219618e-01   2.9087488e+00   2.2695292e+00   4.0741586e-01   1.2670844e+00   2.5794903e+00   3.7232061e+00   1.0240831e+00   6.4951180e+00   1.0158754e+00  -2.3020457e+00   1.5854293e+00  -3.6734184e-01   2.2505762e+00  -2.4130926e+00   1.8820263e+00   1.7656750e+00   2.5449446e+00  -9.9242448e-01   2.9186557e+00   1.0576104e+00   2.0322338e+00   1.7597099e-01  -1.3379713e+00  -8.8185556e-01   2.4487070e+00   1.9538353e+00   1.0263812e+00  -1.0749089e-01  -3.1152606e+00   2.8489425e-01  -1.0665700e-02   4.5372324e-01   1.7493836e+00   1.9349108e+00   1.4763499e+00   4.7270063e+00   1.0682353e+00  -5.6893912e+00  -4.6512346e-01   9.7462961e-01  -1.8488869e+00  -4.7323769e+00  -1.2917399e+00  -1.6442817e+00   5.7339577e-01   1.2765764e+00  -2.5843890e+00   1.4039039e-01   8.2306473e-02  -9.7078296e-01   7.8333817e-01  -4.3414496e-01  -6.2313279e-01  -6.7354597e-01   6.0058263e-01   1.1577720e+00
  -1.6037397e-01  -7.5648102e-01  -7.7094352e-01  -7.6047345e-01   2.9691421e+00  -4.1959392e-01  -7.6610854e-01  -1.5862418e+00   1.2041325e+00  -3.4251071e-01   1.5328487e+00  -1.2829969e-01   2.0062968e+00   4.8005001e-01   7.8168534e-01   9.6786226e-01  -6.7551117e-01  -8.5502182e-02  -1.6940497e+00  -1.8790569e-01   7.3716472e+00  -2.4218441e+00  -2.6286769e+00  -1.4235157e+00   4.1186775e+00  -2.2009901e+00   4.0546732e+00   2.7487335e-01  -1.3723701e+00   7.4455334e-01   2.4738124e-01  -1.7712645e+00   3.3550395e-01   1.5688504e-01   3.7398776e+00   4.1392038e+00  -3.4366439e-01   2.4368596e+00   2.0393982e+00   4.4298434e+00   8.1104108e-02   5.0233790e+00   8.9841441e-02  -2.5021114e+00   1.7896701e+00  -5.7725765e-01   1.0034771e+00  -2.0307369e+00   1.8732313e+00   2.2179728e+00   3.0020754e+00  -1.6309793e-01   3.0747642e+00   1.4717191e+00   1.7377521e+00   5.1078682e-01  -1.2216563e+00  -7.8891756e-01   2.8019187e+00   2.4746768e+00   7.1792826e-01   2.3282986e-01  -2.8249675e+00  -2.0153263e-01  -9.5703318e-02   8.1399521e-01   2.1063154e+00   2.2151792e+00   3.1742175e-01   3.4331650e+00   1.5967548e-01  -4.6702379e+00  -1.4948041e+00   6.8110788e-01  -2.2261923e+00  -5.5180853e+00  -3.3977498e+00  -1.7624056e+00   1.3849819e-01   1.6206907e+00  -2.3620100e+00   2.4421557e-01  -5.4738696e-01  -1.0324153e+00   3.5474192e-01  -1.8022305e-01   7.9104741e-01  -6.9335575e-02   4.4211160e-01   1.4977726e+00
  -5.6396276e-01  -1.0415486e+00  -1.0204296e+00  -8.4070593e-01   3.1764911e+00  -9.1316943e-01  -2.2055615e-01  -4.7425067e-01   4.7772487e-01   7.5426431e-01   1.3463330e+00   1.2861694e+00   2.4760836e+00   2.2097962e+00   1.0876544e+00   9.5181669e-01  -1.5031115e+00   4.7098197e-01  -1.1906230e+00  -2.0964776e-01   5.3106123e+00  -3.0454655e+00  -2.8118105e+00  -2.6992524e+00   3.0053016e+00  -3.5656228e+00   2.2588681e+00  -1.7071348e+00  -1.3896124e+00   8.6370110e-01  -3.6712618e-02  -2.3952525e+00   9.4768513e-01   3.8173142e-01   3.3538477e+00   2.8422220e+00  -6.6893069e-01   2.0644192e+00   3.2204897e+00   4.9059822e+00  -1.9794636e-01   4.1205698e+00  -2.6587692e+00  -4.2827250e+00   6.0929440e-01  -1.8272451e+00  -1.8972454e+00  -4.1840298e+00  -2.6418910e-01   9.2847866e-01   1.2691670e+00  -8.5073906e-01   1.5475546e+00   1.3739302e+00   8.2820654e-01   6.0111717e-01  -2.2752223e+00  -1.8186461e+00   1.5689341e+00   2.2963922e+00   1.0948924e+00   1.1095239e+00  -2.1898163e+00   1.2211837e-02   4.1057999e-01   2.2882203e+00   1.6383221e+00   1.0800786e+00   1.8126297e-01   2.4985175e+00  -8.8561960e-02  -2.9538442e+00   2.9125952e-02   6.1571311e-01  -3.5548823e-01  -4.5940383e+00  -7.6464072e-01  -2.2715082e-01   7.1940382e-03   4.2894184e+00  -2.1838578e+00  -6.1281406e-03   8.1624499e-02  -1.3744257e+00  -3.9980130e-01  -8.0309406e-01   1.0125474e+00   5.0594849e-02   2.6960542e-02   1.4166228e+00
  -7.2524816e-01  -7.8195440e-01  -1.0174848e+00  -7.7528365e-01   2.9544440e+00  -7.4094631e-01  -5.3022920e-01  -9.0278938e-01   9.0959175e-01   3.5715532e-01   1.3655907e-01   8.2868767e-01   8.6286981e-01   1.7432988e+00   1.0237444e+00   7.9602210e-01  -1.9158252e+00   4.3392673e-01  -1.7152693e+00  -4.3059900e-01   5.0888476e+00  -1.0339912e+00  -2.4842723e+00  -2.3186593e+00   2.4575130e+00  -2.3063963e+00   2.7020456e+00  -7.8941356e-01  -1.4263895e+00   2.5668963e-02  -5.3945238e-01  -2.0505486e+00   6.3638380e-01   7.3814685e-01   3.7884031e+00   3.8669893e+00  -7.8743365e-01   2.6167987e+00   2.3586237e+00   4.3865092e+00  -5.5863602e-02   1.2525209e+00  -2.1040460e+00  -3.5292253e+00   7.8650397e-01  -2.0834046e+00  -1.7145213e+00  -2.9319704e+00  -2.8499240e-01   1.2993706e+00   1.2565077e+00  -3.5978470e-01   1.4876662e+00   1.8088590e+00   3.9535611e-01   1.2729682e+00  -1.7743565e+00  -1.4288709e+00   1.7572190e+00   2.6595227e+00   1.0063417e+00   1.4994806e+00  -2.0087568e+00  -4.1128915e-01   1.9002934e-01   2.1994984e+00   1.6728548e+00   9.6454180e-01  -8.1565871e-01   1.6076368e+00  -1.8277081e-01  -1.6509787e+00  -2.0044383e-02  -6.0151869e-01  -2.2112540e-02  -4.5382374e+00  -1.8517060e+00  -8.1732461e-01  -3.9470106e-01   4.0623719e+00  -2.3285228e+00  -3.8165294e-01  -1.0339776e+00  -1.3167990e+00  -8.1536069e-01  -6.4943153e-01   8.8387138e-01  -6.1576661e-01   6.1241239e-02   1.1567298e+00
  -1.1022943e+00  -5.2228205e-01  -1.1130618e+00  -8.9598758e-01   2.9299193e+00  -9.3082024e-01  -8.5669444e-01  -1.1777903e+00   6.8732134e-01   3.1997990e-01  -8.2201056e-01   5.8533400e-01  -4.2538442e-02   1.6964402e+00   6.1655105e-01   7.1721282e-01  -2.6255792e+00   3.6120373e-01  -1.7743728e+00  -4.3600656e-01   3.6133673e+00  -1.3128558e-01  -1.8547462e+00  -2.5062862e+00   1.8158850e+00  -2.0086540e+00   2.0278575e+00  -1.4232190e+00  -2.4163084e+00   3.4543061e-01  -9.8358731e-01  -2.2816867e+00   9.3221818e-01   1.2749927e+00   4.7707360e+00   5.4174022e+00  -1.3702807e+00   3.6304145e+00   2.4286857e+00   5.6954759e+00  -1.2630193e+00   2.9424703e-01  -3.9877990e+00  -3.8684808e+00   4.9815382e-01  -2.2777181e+00  -3.9321940e+00  -3.1646034e+00  -1.2448035e+00   1.1348004e+00   6.7093130e-01   1.3304292e-01   7.5876566e-01   2.1221094e+00  -2.3187866e-01   1.7179744e+00  -2.1930401e+00  -1.5843268e+00   1.1045380e+00   2.6125558e+00   2.7482651e-01   1.7202100e+00  -1.9655377e+00  -8.6131329e-01   1.5317182e-01   2.8768139e+00   1.8209859e+00   9.2083856e-01  -1.5352604e+00   3.4720807e-01  -9.7814586e-01  -1.3196500e-01  -4.7085571e-01  -7.8412772e-01   4.8004134e-01  -4.0210228e+00  -2.2335649e+00   1.3084641e-01  -1.0016202e+00   5.4404649e+00  -2.1974696e+00  -2.1995687e-01  -1.2712416e+00  -1.5043529e+00  -1.3350238e+00  -3.6436026e-01   2.0043899e+00   3.0327440e-01  -4.0086678e-01   1.3911073e+00
  -1.4011250e+00  -6.6246439e-01  -9.5812704e-01  -8.0777838e-01   2.8508128e+00  -9.1220108e-01  -4.6735728e-01  -8.4882366e-01   6.6811263e-01   4.1549110e-01  -1.9514991e+00   8.4385006e-01  -8.5708591e-01   2.1108326e+00   1.0447650e+00   4.9238383e-01  -3.6853994e+00   5.8230058e-01  -1.8926544e+00  -5.7669215e-01   2.3919676e+00   9.7599123e-01  -1.6131633e+00  -2.6378770e+00   1.1767714e+00  -1.6737783e+00   1.5701663e+00  -1.4229475e+00  -2.1693251e+00  -7.0393130e-01  -1.2490987e+00  -2.3059000e+00   6.5421426e-01   1.0978987e+00   4.3693103e+00   4.2612227e+00  -1.1017549e+00   3.2546091e+00   2.6497130e+00   4.7323693e+00  -8.9455075e-01  -2.7966443e+00  -4.1410247e+00  -3.7690668e+00  -1.9377782e-01  -3.1645459e+00  -3.9911169e+00  -2.7989331e+00  -2.3411610e+00   4.0704072e-01  -4.1365790e-01  -6.3567618e-02   3.2807737e-01   2.1578614e+00  -5.4847025e-01   2.2999108e+00  -2.2585133e+00  -1.7302004e+00   4.1129479e-01   2.3436341e+00   4.6918172e-01   1.9971581e+00  -1.4373939e+00  -1.0604677e+00   1.9172099e-01   2.7750963e+00   1.4105662e+00  -7.0009065e-02  -2.1503771e+00  -4.9078590e-01  -7.7374535e-01   1.2651226e+00   7.2637939e-01  -2.1944180e+00   1.6512463e+00  -3.7646727e+00  -3.7930713e-01   2.5008145e-01  -1.2588018e+00   6.1269965e+00  -2.3095771e+00  -8.6465067e-01  -1.4298573e+00  -1.5053919e+00  -1.8010314e+00  -5.0408968e-01   1.2411454e+00  -8.4165182e-01  -3.0584263e-01   8.8896621e-01
  -1.6105703e+00  -2.7838967e-01  -3.8204540e-01  -5.9075652e-01   2.5754484e+00  -5.3343885e-01  -3.4724357e-01  -9.8119844e-01   1.2413733e+00  -7.4731027e-03  -2.9345516e+00   3.8719634e-01  -1.8566209e+00   1.9594192e+00   1.2435633e+00   4.8773064e-01  -4.8087990e+00   4.6255545e-01  -2.0373274e+00  -6.1685807e-01   2.3459222e-01   2.2851522e+00  -4.0847711e-01  -2.0483291e+00   9.7407228e-01  -7.1914385e-01   1.7423903e+00  -5.0350303e-01  -1.9106641e+00  -1.8954514e+00  -1.7241266e+00  -2.6207719e+00   3.0692815e-01   1.1570386e+00   4.7050384e+00   4.0934425e+00  -8.1456603e-01   3.2320209e+00   2.2929738e+00   3.2131466e+00  -1.1787457e+00  -6.7434696e+00  -4.0097228e+00  -3.2634582e+00  -7.3937285e-01  -3.6827604e+00  -4.0458154e+00  -2.1069539e+00  -2.9840823e+00   3.3025600e-01  -1.0893334e+00  -3.2478848e-02  -3.6907908e-01   1.9237641e+00  -1.5830834e+00   2.2735277e+00  -2.1106563e+00  -1.2977900e+00   1.6665497e-01   2.5446936e+00   1.0387340e-01   2.0338158e+00  -1.4402303e+00  -1.5318008e+00   3.7716521e-02   2.5655948e+00   1.6319238e+00  -4.3924734e-01  -2.9006956e+00  -8.2540406e-01  -9.6103232e-01   2.8593121e+00   7.7940776e-01  -4.0331314e+00   1.7405244e+00  -4.8171819e+00   2.9709102e-01   4.8555339e-02  -1.8792806e+00   6.7507111e+00  -2.8712044e+00  -1.2183848e+00  -1.9654280e+00  -1.1681611e+00  -2.2497746e+00  -4.8973030e-01   1.6882330e+00  -9.2016568e-01  -3.5977256e-01   5.8194223e-01
  -1.5254374e+00  -2.0263704e-01  -2.1802553e-01  -4.7419247e-01   2.0078940e+00  -4.9919804e-01  -7.6938176e-02  -7.2214376e-01   1.1652213e+00  -1.7651835e-01  -3.3890938e+00   7.6697754e-02  -2.3997810e+00   2.1459573e+00   1.3722244e+00   4.8847501e-01  -4.8539729e+00   7.3814012e-03  -1.8358435e+00  -6.3023331e-01  -2.6046089e-01   3.5872919e+00   2.0967139e-01  -2.0304680e+00   7.5180769e-02   2.9955282e-01   9.8099971e-01  -5.0450628e-01  -1.5470683e+00  -2.5844617e+00  -1.2612781e+00  -1.7791220e+00   5.0837040e-02   1.2816154e+00   4.6919692e+00   4.1191293e+00  -2.0300911e-01   3.0136552e+00   2.6521048e+00   2.5929370e+00  -9.4653676e-01  -8.1554194e+00  -4.0470736e+00  -2.7981623e+00  -1.3889794e+00  -4.1281230e+00  -4.5453086e+00  -1.9833115e+00  -3.6994014e+00  -2.0183340e-02  -2.2278315e+00  -4.1129313e-01  -1.3424184e+00   1.9581092e+00  -2.2797071e+00   2.3913934e+00  -1.6780448e+00  -1.3377239e+00  -8.7787959e-01   1.7098283e+00  -1.3123280e-01   1.7572105e+00  -1.3921662e+00  -2.0445914e+00   6.1780013e-02   2.0300017e+00   7.3554414e-01  -1.3011565e+00  -3.5537032e+00  -1.7737373e+00  -5.8988656e-01   4.3212594e+00   1.5656393e+00  -4.1396691e+00   2.3916006e+00  -3.5182354e+00   1.1558246e+00   4.2601167e-01  -1.9356630e+00   5.3307380e+00  -2.7921367e+00  -1.8959425e+00  -2.3120349e+00  -1.0027099e+00  -2.5835537e+00  -8.0911983e-01   1.0270030e+00  -1.0823433e+00  -3.7175189e-01   1.2975263e-01
  -1.7415888e+00  -2.1066859e-01   3.7091469e-02  -3.9865118e-01   1.7717962e+00  -2.6151556e-01  -6.2521457e-02  -1.1293039e+00   1.1489785e+00  -7.7809247e-01  -4.8730238e+00  -5.8134547e-01  -3.8336890e+00   1.4603208e+00   1.4229212e+00  -2.2423870e-02  -5.6171755e+00   1.9168184e-01  -2.1925309e+00  -9.0531968e-01  -8.9759684e-01   5.3132967e+00   8.2686207e-01  -1.8165499e+00   1.1109470e-01   1.5445888e+00   1.1259348e+00   1.0189443e-01  -1.5390846e+00  -3.5915205e+00  -1.4789475e+00  -1.8810510e+00  -5.2046662e-01   8.4368595e-01   4.8680895e+00   3.8289579e+00   3.2848487e-01   3.4876950e+00   2.6850888e+00   2.2023793e+00  -7.3606896e-01  -1.1296786e+01  -2.5552766e+00  -1.5273448e+00  -1.2036739e+00  -4.2391270e+00  -3.3458439e+00  -1.3971372e-01  -3.7892383e+00  -2.7806914e-01  -2.7510816e+00  -4.5328712e-01  -1.4130325e+00   1.6339327e+00  -2.3244475e+00   2.9932035e+00  -1.2791629e+00  -7.6912107e-01  -1.5030071e+00   1.3199098e+00  -9.1843364e-01   1.1423175e+00  -1.6837376e+00  -2.7373559e+00  -9.1233919e-02   1.2189271e+00   7.4749065e-01  -1.7749739e+00  -3.9702560e+00  -2.0399682e+00  -5.2256220e-01   5.1478368e+00   2.0124760e+00  -5.4799140e+00   2.8165583e+00  -3.8638307e+00   2.1083578e+00  -7.4185543e-02  -2.2608022e+00   5.4941374e+00  -2.9985577e+00  -2.3148549e+00  -2.6892529e+00  -8.0288599e-01  -2.8123566e+00  -6.5597360e-01   3.5659283e-01  -2.0056742e+00  -3.4647450e-01  -3.8263718e-01
  -2.0167817e+00   2.4216056e-01   4.0873121e-01  -5.2948852e-01   1.5010940e+00   9.0546224e-02  -4.6281056e-01  -2.2783871e+00   1.5774555e+00  -1.2776363e+00  -6.1501963e+00  -2.1176070e+00  -5.1070742e+00   2.1543361e-01   7.4645650e-01  -3.2231799e-01  -6.6851022e+00   6.7103174e-02  -2.4424983e+00  -8.4269270e-01  -2.8698160e+00   5.4533255e+00   2.0633775e+00  -1.0177613e+00   8.6986528e-02   2.4505860e+00   1.0380191e+00   6.0121265e-01  -2.1667188e+00  -4.4498246e+00  -1.8245414e+00  -2.2481030e+00  -6.5953807e-01   8.8385335e-01   6.1661137e+00   5.2139650e+00   5.4545107e-01   4.1900405e+00   2.2274880e+00   2.3348487e+00  -1.5882771e+00  -1.2735104e+01  -1.4515110e+00   1.4598494e-01  -5.2633783e-01  -3.4426778e+00  -2.7762738e+00   1.6409299e+00  -3.4559062e+00   1.1955926e-01  -2.8124354e+00  -1.1531452e-01  -1.7989607e+00   1.6631911e+00  -2.8779193e+00   3.2218791e+00  -1.0861136e+00   9.3992848e-02  -1.7418127e+00   1.3315362e+00  -2.4133254e+00   3.8835278e-01  -2.5250376e+00  -3.3862033e+00  -6.0688954e-01   6.0076940e-01   1.4762883e+00  -1.2392736e+00  -4.2914374e+00  -1.8302542e+00  -7.1952178e-01   5.4598562e+00   8.8438439e-01  -6.5644501e+00   2.4260220e+00  -4.6559322e+00   1.6418117e+00  -3.2051882e-01  -3.1124820e+00   5.8789317e+00  -3.7063919e+00  -2.0014551e+00  -3.4279997e+00  -5.7729750e-01  -2.8136192e+00  -2.5190613e-02   1.0666883e+00  -1.3058209e+00  -6.7378855e-01  -2.9853949e-01
  -1.9624476e+00   3.4408372e-01   7.0409276e-01  -6.1804467e-01   1.2824662e+00   2.3114949e-01  -5.0969699e-01  -2.8467877e+00   1.4774108e+00  -1.8141416e+00  -6.6783911e+00  -3.1856260e+00  -5.6417742e+00  -5.9610012e-01   6.5563539e-01  -4.7765908e-01  -6.9458260e+00  -2.4768943e-01  -2.5022618e+00  -8.9952784e-01  -2.9143166e+00   6.2135071e+00   2.8993640e+00  -9.7169086e-01   4.5925834e-01   3.3445548e+00   1.0209916e+00   8.3275359e-01  -2.2805069e+00  -4.3914299e+00  -1.4102448e+00  -2.3137676e+00  -9.3941938e-01   6.1586636e-01   6.5682491e+00   5.4820641e+00   9.6076956e-01   4.8367168e+00   2.6209769e+00   2.7633453e+00  -1.9381704e+00  -1.3315989e+01  -8.3001319e-01   1.1652423e+00  -4.9204346e-01  -3.3143210e+00  -2.5911419e+00   2.6637322e+00  -3.4264394e+00   4.5319538e-02  -3.0871518e+00  -1.6247551e-01  -1.8504168e+00   1.7171910e+00  -2.8985387e+00   3.4179003e+00  -7.2826483e-01   5.0902763e-01  -2.3987431e+00   6.7974570e-01  -3.5110374e+00  -5.9635417e-01  -3.0080059e+00  -4.0681523e+00  -8.8126938e-01  -4.5969815e-01   1.3822200e+00  -1.4068481e+00  -4.6678217e+00  -2.1541087e+00  -6.7917408e-01   5.4916484e+00   6.2521648e-01  -6.6511523e+00   2.2222826e+00  -4.9932611e+00   1.8383029e+00  -3.5912186e-01  -3.3680134e+00   5.3404502e+00  -3.8026998e+00  -2.1365221e+00  -3.4916810e+00  -3.8482166e-01  -2.8477511e+00   1.2450904e-01   1.2173464e+00  -1.0401876e+00  -7.8776542e-01  -3.6620362e-01
  -1.9852483e+00   3.6138249e-01   9.2671186e-01  -6.5132150e-01   1.0168642e+00   4.2728341e-01  -4.7253470e-01  -3.2804856e+00   1.4522132e+00  -2.4468690e+00  -7.7760038e+00  -3.8741778e+00  -6.6205022e+00  -1.4274972e+00   6.5114263e-01  -9.0461721e-01  -7.5917309e+00  -1.2137095e-01  -2.4835461e+00  -7.9710790e-01  -3.3238534e+00   7.5334285e+00   3.3323566e+00  -8.4757876e-01   5.7162602e-01   4.4384733e+00   1.0856196e+00   1.3775793e+00  -2.2811201e+00  -5.3127917e+00  -1.2404381e+00  -2.1321703e+00  -1.0829068e+00   3.4259029e-01   7.0230141e+00   5.0615078e+00   1.7414675e+00   4.9905862e+00   2.6612382e+00   2.5016516e+00  -1.7154449e+00  -1.4800024e+01   9.7613995e-02   1.9063923e+00  -6.3778721e-01  -3.4077857e+00  -1.8302675e+00   3.3691912e+00  -3.6336588e+00  -3.4657936e-01  -3.6074090e+00  -3.6141377e-01  -1.7653295e+00   1.6157128e+00  -2.9458783e+00   3.6594532e+00  -3.9111664e-01   1.1220464e+00  -2.9788738e+00   6.6029357e-02  -4.3280742e+00  -1.3052365e+00  -3.5511049e+00  -4.3973037e+00  -1.1035197e+00  -1.5025967e+00   1.4907787e+00  -1.6062279e+00  -4.4368776e+00  -1.7747120e+00  -3.7953854e-01   5.8244024e+00   1.2436784e+00  -7.5779117e+00   2.5267816e+00  -4.8944150e+00   3.0853412e+00  -6.8390342e-01  -3.3231075e+00   5.2931113e+00  -3.9375690e+00  -2.1731582e+00  -3.6011689e+00  -3.2323906e-01  -2.7927938e+00   3.7819198e-01   6.0611241e-01  -1.5488482e+00  -7.5881460e-01  -7.7889936e-01
  -2.0770050e+00   3.2714300e-01   1.0478102e+00  -8.3176128e-01   9.8530522e-01   4.8061282e-01  -4.3263505e-01  -3.7153323e+00   1.2615448e+00  -2.6447524e+00  -7.9272487e+00  -4.6506915e+00  -6.7531851e+00  -2.0124159e+00   4.6224747e-01  -1.1726322e+00  -7.8425720e+00   8.2651820e-02  -2.5066046e+00  -8.6419198e-01  -3.6752414e+00   7.0224938e+00   3.9519653e+00  -1.0579046e+00   1.1659380e+00   4.7203982e+00   8.4016133e-01   1.1774529e+00  -2.4015412e+00  -4.9796443e+00  -9.0320484e-01  -2.6482732e+00  -1.3334030e+00  -1.8296646e-01   6.9470300e+00   4.5785859e+00   1.9225460e+00   5.7988217e+00   3.0299649e+00   3.3520494e+00  -2.0021179e+00  -1.4068897e+01   8.8767309e-01   2.8643422e+00  -2.0309053e-01  -2.9701110e+00  -1.8861715e+00   4.2251091e+00  -3.4365229e+00  -4.2752782e-01  -3.5265737e+00  -4.3025000e-01  -1.8320400e+00   1.5709064e+00  -3.1010819e+00   3.6933359e+00  -4.3265682e-01   1.4670872e+00  -3.6213675e+00  -3.3514612e-01  -5.3601787e+00  -2.0466597e+00  -4.1372647e+00  -4.6152982e+00  -1.0633049e+00  -1.8184226e+00   1.6200257e+00  -1.5113008e+00  -4.4092505e+00  -1.5703806e+00  -2.3791177e-01   5.2218046e+00   1.0536324e+00  -7.3799466e+00   2.6767655e+00  -5.3664650e+00   2.9903479e+00  -8.5304741e-01  -3.4357993e+00   6.0012722e+00  -4.0832065e+00  -1.8982574e+00  -3.5079357e+00  -2.3464542e-03  -2.7414322e+00   5.9933420e-01   9.3367444e-01  -1.1709765e+00  -1.0636386e+00  -6.1860794e-01
  -1.9388073e+00   4.0751367e-01   9.4823027e-01  -1.0190738e+00   7.4553205e-01   3.9505462e-01  -8.1972807e-01  -4.3874625e+00   1.0192772e+00  -3.3902799e+00  -7.9785047e+00  -5.7064634e+00  -7.2071075e+00  -3.0867805e+00   1.8000218e-02  -1.2678852e+00  -7.2576571e+00  -2.6171731e-01  -2.5401313e+00  -7.7680590e-01  -2.6674253e+00   7.9581376e+00   4.4003464e+00  -1.0566111e+00   1.6235880e+00   5.9596004e+00   9.7746896e-01   1.3383966e+00  -2.9537726e+00  -4.1298651e+00  -3.0254835e-01  -2.1687773e+00  -1.5683733e+00  -3.1518443e-01   7.5111732e+00   5.6918072e+00   2.0795787e+00   7.0116827e+00   2.9901560e+00   4.9084435e+00  -2.5583157e+00  -1.1987911e+01   1.0670194e+00   3.4354928e+00   2.8671090e-01  -2.3094361e+00  -2.3890177e+00   4.6773253e+00  -2.8577633e+00  -2.4551647e-01  -3.0297412e+00   1.1637536e-02  -1.4232562e+00   1.8614688e+00  -3.0340023e+00   3.6842193e+00  -8.9577078e-02   1.8153184e+00  -4.1266435e+00  -1.0774248e+00  -6.4050226e+00  -2.8250463e+00  -4.6900830e+00  -4.8870364e+00  -1.0309694e+00  -2.4152939e+00   1.5309707e+00  -1.0208552e+00  -4.5288813e+00  -1.9307790e+00  -3.7792909e-01   4.7805491e+00   3.9044152e-01  -6.4061016e+00   2.2833928e+00  -4.7158546e+00   1.2734042e+00  -9.4203374e-01  -3.2112929e+00   4.9351488e+00  -3.5695146e+00  -1.4292730e+00  -3.6470070e+00   8.3306257e-02  -2.4918754e+00   1.1566100e+00   1.3319584e+00  -3.3426593e-01  -1.2618345e+00  -3.2109335e-01
  -1.7788494e+00   1.4271889e-01   9.7261961e-01  -8.8012564e-01   4.9591649e-01   4.8226919e-01  -4.0946932e-01  -3.9032748e+00   2.7715523e-01  -3.7061887e+00  -7.9181306e+00  -4.9341156e+00  -7.1568991e+00  -2.9258359e+00   5.4693654e-01  -1.5570773e+00  -7.0984133e+00   3.0563128e-01  -2.1644434e+00  -7.4220859e-01  -2.5993530e+00   9.4300142e+00   4.0944439e+00  -1.9015429e+00   1.5879624e+00   6.5570612e+00   5.7660447e-01   1.3071949e+00  -2.3859620e+00  -4.5459052e+00  -1.8578989e-01  -2.0417905e+00  -1.2977503e+00  -7.0717959e-01   7.0529837e+00   3.6154742e+00   2.8402630e+00   6.7771234e+00   3.5547591e+00   4.9100902e+00  -1.7423523e+00  -1.2422393e+01   7.5065600e-01   2.6212393e+00  -5.0989425e-01  -3.1407071e+00  -2.6887508e+00   3.4406674e+00  -3.7566634e+00  -1.2012292e+00  -3.3894615e+00  -3.5740806e-01  -1.0282598e+00   1.6381231e+00  -2.8593526e+00   3.7772250e+00  -9.3531737e-02   2.0267332e+00  -4.7538422e+00  -1.8236633e+00  -6.3504202e+00  -2.8887009e+00  -4.6182220e+00  -4.5415422e+00  -6.1918376e-01  -2.9856907e+00   1.6763675e+00  -1.5295404e+00  -3.9029834e+00  -1.5213672e+00  -1.6509276e-01   5.5613648e+00   2.2124727e+00  -6.8880594e+00   3.2801386e+00  -4.2011323e+00   3.1811682e+00  -1.2609067e+00  -2.3295069e+00   5.8979762e+00  -2.8274355e+00  -1.1011186e+00  -2.8661321e+00   4.1473879e-02  -2.4837750e+00   1.1052813e+00   1.0728918e+00  -1.0361978e+00  -1.2696179e+00  -7.2449597e-01
  -1.6289531e+00   3.0688669e-01   9.0952469e-01  -1.0228586e+00   3.0800150e-01   6.7925359e-01  -7.0047505e-01  -4.7038032e+00   6.3747818e-01  -4.0886203e+00  -8.4175473e+00  -5.8065263e+00  -8.0325039e+00  -4.3163013e+00   5.8682446e-02  -1.8540018e+00  -7.1561615e+00   5.0247633e-01  -2.1749969e+00  -4.4764139e-01  -2.4413514e+00   9.5669212e+00   3.9901117e+00  -1.4510886e+00   1.7349132e+00   7.4138594e+00   9.2178725e-01   2.0074679e+00  -2.6428794e+00  -5.1114848e+00   3.3207852e-02  -1.5293496e+00  -1.0128570e+00  -5.9044378e-01   7.6635113e+00   3.8370022e+00   3.0917389e+00   6.7888952e+00   2.4603359e+00   4.7879326e+00  -1.3720209e+00  -1.1364250e+01   1.7756636e+00   3.3170568e+00  -4.4212286e-02  -2.6179158e+00  -1.9125457e+00   3.8884374e+00  -3.0673721e+00  -1.0465160e+00  -2.7256165e+00  -8.6973494e-02  -5.9699620e-02   2.2331857e+00  -2.6498304e+00   3.8417344e+00   3.0503292e-01   2.8820474e+00  -4.3029243e+00  -1.9703948e+00  -6.7968583e+00  -3.0979334e+00  -5.0003333e+00  -4.1368258e+00  -9.4433820e-01  -3.7315208e+00   2.1222019e+00  -7.8965993e-01  -3.3328017e+00  -7.3647975e-01   3.0349526e-01   4.6614917e+00   1.9488162e+00  -7.3049432e+00   3.0661787e+00  -3.9431790e+00   2.3450132e+00  -2.1000455e+00  -2.0016219e+00   5.3147551e+00  -2.9438754e+00  -4.8130643e-01  -3.5137314e+00  -9.7636398e-02  -1.9880017e+00   1.8841499e+00   7.5829254e-01  -1.1508380e+00  -1.1355294e+00  -6.2267058e-01
  -1.5541144e+00   3.9476302e-01   6.7648356e-01  -1.3200531e+00   2.0006973e-01   3.4093486e-01  -7.5470252e-01  -4.6577749e+00   5.4137029e-01  -3.8420130e+00  -7.5366265e+00  -5.9281914e+00  -7.2674030e+00  -4.3094260e+00  -3.9342864e-01  -1.6346490e+00  -6.8124583e+00   4.6721227e-01  -1.5132988e+00   1.1552533e-01  -3.1082964e+00   8.0164902e+00   4.1060979e+00  -1.7232972e+00   1.6313254e+00   6.9875099e+00   1.3181045e-01   1.1805314e+00  -2.9704521e+00  -4.1345605e+00   6.2068385e-01  -1.3479039e+00  -5.3796776e-01  -3.2962605e-01   7.8568367e+00   3.9573856e+00   3.0519209e+00   7.0970345e+00   2.4119232e+00   5.8121357e+00  -2.0644511e+00  -7.4152621e+00   4.8724552e-01   2.5914048e+00  -1.2912498e-01  -2.2089348e+00  -3.9477932e+00   2.2433456e+00  -3.1395977e+00  -1.2398360e+00  -2.6749743e+00  -1.6977737e-01  -4.3805175e-01   2.5097459e+00  -3.4488272e+00   2.9662335e+00  -1.8861531e-01   2.6783304e+00  -4.7637313e+00  -2.2982799e+00  -7.1639857e+00  -3.0036103e+00  -5.3068182e+00  -3.4766762e+00  -7.4716357e-01  -3.0865765e+00   2.0014486e+00  -1.3171417e-01  -2.7141818e+00  -3.4483769e-01   2.2908126e-01   3.8867675e+00   1.6085889e+00  -5.9541272e+00   2.9780215e+00  -2.9223324e+00   1.4862621e+00  -1.3518103e+00  -1.6136570e+00   5.6206865e+00  -2.7048617e+00   3.2518893e-01  -3.3948894e+00  -2.1007992e-01  -1.7833609e+00   2.1934443e+00   1.3805382e+00   4.1166679e-01  -1.5139706e+00  -5.1347872e-02
  -1.2333339e+00   4.2426354e-01   5.7372175e-01  -1.4081238e+00  -4.9286009e-02   6.8047709e-01  -9.1402382e-01  -5.2625339e+00   1.3924025e+00  -3.9685495e+00  -7.7545466e+00  -6.6709436e+00  -7.9305483e+00  -5.6211358e+00  -6.7442730e-01  -1.8056727e+00  -6.3603965e+00   6.9617193e-01  -1.4965704e+00   3.8817344e-01  -2.2557642e+00   7.7149601e+00   3.5279451e+00  -8.0244129e-01   1.6770908e+00   7.8657913e+00   9.0413953e-01   2.5473699e+00  -2.6486977e+00  -5.0852107e+00   9.8327873e-01  -2.0482008e-01  -4.1089659e-01  -2.3141928e-01   7.8483772e+00   3.7082681e+00   3.4667524e+00   6.2778644e+00   3.9720603e-01   4.3217733e+00  -7.0309668e-01  -5.6090585e+00   2.3844958e+00   3.4062286e+00   6.3919813e-01  -1.4561552e+00  -1.9657196e+00   2.7457646e+00  -1.7489575e+00  -8.3759219e-01  -1.6503203e+00   7.5805206e-02   9.0836669e-01   3.3617625e+00  -3.1775681e+00   2.7268549e+00   5.8319589e-01   3.5283862e+00  -3.7535304e+00  -2.3127461e+00  -6.8036055e+00  -2.9014904e+00  -5.3813983e+00  -2.6387398e+00  -1.0446750e+00  -3.8690045e+00   2.0789636e+00   5.7157564e-01  -1.8583417e+00   5.8062118e-01   1.3522595e+00   2.3457754e+00   1.4550473e+00  -6.4722172e+00   2.5486336e+00  -2.3213483e+00   1.2827853e-01  -2.9238468e+00  -9.7363839e-01   3.9650368e+00  -2.8145287e+00   8.4382996e-01  -4.5167433e+00  -3.9117658e-01  -1.0136112e+00   2.9306871e+00  -1.3082882e-01  -5.6958615e-01  -9.9405911e-01  -1.2122701e-01
  -9.7153005e-01   1.9425526e-01   7.6173248e-01  -1.3353758e+00   3.1447585e-02   8.1934569e-01  -2.9358121e-01  -4.5863519e+00   1.4192415e+00  -3.9237361e+00  -6.8557105e+00  -5.7245083e+00  -7.0027956e+00  -5.1633291e+00   3.2834211e-01  -1.7781955e+00  -6.2566669e+00   1.2645980e+00  -1.1375016e+00   5.0718667e-01  -1.5937444e+00   7.5030940e+00   3.0888530e+00  -1.3779009e+00   2.4793994e+00   7.3326134e+00   1.5913280e+00   3.2377290e+00  -1.0471329e+00  -5.1597780e+00   1.2495583e+00  -6.4278082e-01  -3.1077579e-01  -6.6275024e-01   6.3968033e+00   5.3125868e-01   4.0188170e+00   5.6494748e+00   6.0371165e-01   2.7668936e+00   5.3897646e-01  -5.9378640e+00   3.0170437e+00   2.8720150e+00  -3.1913260e-02  -2.4319613e+00  -1.5352240e+00   1.8547161e+00  -2.0584910e+00  -1.3148995e+00  -1.6816592e+00  -6.6015690e-01   1.2348341e+00   3.1106599e+00  -3.3680874e+00   2.0668268e+00   5.8435918e-01   3.5728474e+00  -3.4318408e+00  -2.0201945e+00  -6.0436686e+00  -2.5771420e+00  -5.0416933e+00  -1.9704375e+00  -9.5716962e-01  -4.1648512e+00   2.2009240e+00   3.0996843e-01  -1.2324612e+00   1.7260996e+00   1.9159862e+00   1.6791611e+00   2.9588974e+00  -6.9077184e+00   2.7981648e+00  -3.3520621e+00   1.6761980e+00  -3.6154842e+00  -2.1621944e-01   5.1304461e+00  -2.7762507e+00   7.2436355e-01  -3.8663975e+00  -1.0401980e-01  -1.0430937e+00   2.2445281e+00  -4.8319922e-01  -1.6076707e+00  -7.9640224e-01  -5.1917787e-01
  -8.3448124e-01   3.8657072e-01   5.2612793e-01  -1.4229457e+00  -6.1471729e-02   8.0643814e-01  -7.1606462e-01  -4.9047288e+00   1.4074893e+00  -4.2373468e+00  -6.7084072e+00  -5.6645500e+00  -7.1905505e+00  -5.9203823e+00  -3.8078172e-02  -1.8529293e+00  -5.7635527e+00   1.3373456e+00  -8.9338333e-01   8.4664147e-01  -1.0636740e+00   7.8252340e+00   2.6844817e+00  -1.2499475e+00   2.6553865e+00   7.5092527e+00   2.1166645e+00   3.6295364e+00  -1.2736993e+00  -4.7610566e+00   1.2057770e+00  -2.8196685e-01   4.0746134e-01  -9.6583847e-02   7.0618416e+00   1.2933740e+00   3.8126503e+00   5.8728876e+00  -1.5045641e-01   3.1140691e+00   4.1878621e-01  -4.2994260e+00   2.5489760e+00   2.3449158e+00   1.8080550e-01  -2.1901600e+00  -2.0722461e+00   1.1356421e+00  -1.7438053e+00  -1.2008214e+00  -1.1650338e+00  -3.6246963e-01   1.7391586e+00   3.2469380e+00  -3.3398871e+00   1.5918314e+00   6.1789954e-01   3.8960571e+00  -2.8514681e+00  -1.8072928e+00  -6.1506849e+00  -2.3827341e+00  -5.0240327e+00  -1.5570269e+00  -1.1629174e+00  -4.1344833e+00   2.8271791e+00   1.2581217e+00  -5.7450801e-01   2.2970125e+00   1.6188595e+00   1.3112310e+00   2.5157819e+00  -6.4371002e+00   2.2062072e+00  -2.9319757e+00   7.5621802e-01  -3.6074976e+00   2.4007263e-01   5.2467895e+00  -2.3693877e+00   1.4026822e+00  -3.8803292e+00  -3.5865877e-01  -7.7974548e-01   2.5385541e+00   1.2271541e-01  -1.0409156e+00  -8.3415600e-01  -3.5282805e-01
  -5.1930288e-01   3.5125837e-01   2.6674546e-01  -1.2295433e+00  -4.6466242e-01   8.2596997e-01  -6.4508144e-01  -4.3485028e+00   8.0521272e-01  -3.6627227e+00  -5.2773614e+00  -4.7318516e+00  -6.0745858e+00  -5.5148526e+00  -3.2645248e-01  -1.5935327e+00  -4.2024578e+00   1.3322621e+00  -2.5640514e-01   8.5135663e-01  -1.3077264e+00   6.9349359e+00   2.0271033e+00  -1.3406876e+00   1.8663700e+00   7.1234515e+00   1.1579452e+00   2.8893203e+00  -9.9347383e-01  -4.3971322e+00   1.1715936e+00   5.1430944e-01   1.4346221e+00   3.7534196e-01   7.0928149e+00   1.4788845e+00   3.7274968e+00   4.7043075e+00  -4.3363481e-01   3.0881512e+00   8.6162443e-01  -9.9984936e-01   1.5613573e+00   1.2425589e+00   4.2061868e-01  -1.7099551e+00  -2.8111274e+00  -7.1119468e-01  -1.5924264e+00  -1.3785137e+00  -8.3297275e-01  -2.9460214e-01   1.6108975e+00   3.1980678e+00  -3.3613579e+00   8.0174231e-01   5.7797423e-01   3.6711997e+00  -2.6114435e+00  -2.1441663e+00  -5.5321216e+00  -1.9406533e+00  -4.2944295e+00  -8.2012328e-01  -7.2001461e-01  -3.8317740e+00   3.0790447e+00   1.6809880e+00   8.8122250e-02   2.0503973e+00   1.5743988e+00   1.6517803e+00   2.4447613e+00  -5.2338358e+00   2.0456951e+00  -1.5239105e+00   3.1064427e-01  -3.5095693e+00   9.9108013e-01   4.6872875e+00  -1.2123283e+00   2.4323834e+00  -3.5305940e+00  -6.4796957e-01  -3.5010909e-01   2.5762631e+00   8.2830912e-01  -1.9175846e-01  -9.2507496e-01  -1.1651516e-01
  -2.2247730e-01   2.4080297e-01   2.2595182e-02  -1.3728212e+00  -5.6712516e-01   7.5660543e-01  -7.3923117e-01  -4.3044649e+00   8.8438076e-01  -3.1523999e+00  -4.3761373e+00  -4.5121931e+00  -5.3211005e+00  -5.6399872e+00  -4.7560214e-01  -1.4395021e+00  -3.0421589e+00   1.3380253e+00   8.3083712e-02   9.0298700e-01  -4.4607138e-01   5.4543949e+00   1.3286999e+00  -1.1792481e+00   1.7852674e+00   6.4090526e+00   1.2834300e+00   2.8553007e+00  -4.4706634e-01  -3.7497421e+00   1.4519465e+00   9.3334581e-01   1.8135010e+00   5.8466159e-01   6.6691512e+00   1.5107081e+00   3.7216388e+00   4.1654776e+00  -1.0210779e+00   2.6362932e+00   1.5190881e+00   1.7625835e+00   2.4301515e+00   1.3613435e+00   1.2149455e+00  -1.0853035e+00  -1.9764643e+00  -7.6091001e-01  -4.9420995e-01  -1.1330684e+00  -3.8405631e-01  -5.3397275e-01   1.7882732e+00   3.2788979e+00  -3.2249933e+00   6.7406833e-02   8.3184417e-01   3.5913933e+00  -2.0320773e+00  -1.9929501e+00  -5.1547483e+00  -1.8435237e+00  -4.0109003e+00  -3.6412062e-01  -9.6969575e-01  -3.9021503e+00   2.8688151e+00   2.1433189e+00   7.1936560e-01   2.3811313e+00   1.8440277e+00   2.2484878e-01   1.9330399e+00  -4.2107761e+00   1.2231527e+00  -1.1668336e+00  -5.2253244e-01  -3.7582000e+00   1.3448440e+00   3.7192092e+00  -9.1782856e-01   2.6628754e+00  -3.7199157e+00  -8.4657807e-01   1.3071503e-02   2.4025926e+00   2.2297071e-01  -1.7460419e-01  -7.8479880e-01  -5.7106330e-02
  -3.6581066e-02   4.3802142e-01   6.9064257e-04  -1.4569697e+00  -5.7330160e-01   8.0076969e-01  -1.1044249e+00  -4.6043818e+00   1.2678705e+00  -3.2398514e+00  -3.8620599e+00  -4.4795484e+00  -4.9800584e+00  -6.1259038e+00  -5.6400502e-01  -1.2018094e+00  -2.4523285e+00   1.0694814e+00   1.4674566e-01   1.0728641e+00   2.8435691e-01   5.0602654e+00   1.0480071e+00  -5.5502182e-01   2.1113259e+00   6.0241050e+00   2.3306194e+00   3.6579313e+00  -3.6749487e-02  -3.2395594e+00   1.3502322e+00   1.1011755e+00   2.1123288e+00   9.9582991e-01   6.8065161e+00   2.2741091e+00   3.5341916e+00   3.9139568e+00  -1.7374677e+00   1.9646519e+00   1.5730975e+00   2.7661858e+00   2.9870560e+00   1.5125065e+00   1.8530303e+00  -6.0858468e-01  -1.2317952e+00  -4.5455902e-01   4.5079402e-01  -5.9686254e-01   1.7509367e-01  -3.4926069e-01   2.0145707e+00   3.2536703e+00  -3.1846705e+00  -6.6194805e-01   1.1075241e+00   3.6830246e+00  -1.0009401e+00  -1.3191681e+00  -4.9383250e+00  -1.6489797e+00  -3.6932553e+00  -1.3631479e-01  -1.5122810e+00  -4.0752227e+00   3.2423374e+00   2.9753398e+00   9.2671458e-01   2.7510411e+00   1.6618110e+00  -7.1076913e-01   9.2684649e-01  -3.8575276e+00  -8.1009455e-02  -1.7882479e+00  -1.7378309e+00  -4.0258802e+00   1.3332048e+00   3.0097769e+00  -7.7803069e-01   2.8885562e+00  -3.7910181e+00  -7.7993140e-01   3.2347768e-01   2.3057210e+00   7.2630600e-01   1.6408665e-01  -6.5954451e-01   3.6138039e-04
   5.1191617e-01   3.1701152e-01  -3.2316784e-02  -1.3293761e+00  -7.0253107e-01   7.5569814e-01  -9.7535704e-01  -4.0080176e+00   1.0304238e+00  -3.3293894e+00  -2.3106536e+00  -3.6290678e+00  -3.6440714e+00  -5.6870122e+00   1.4612020e-01  -7.1464545e-01  -7.0267225e-01   5.7066572e-01   4.2406503e-01   9.2472317e-01   2.8416265e+00   5.7781694e+00   5.0922696e-01  -6.4491027e-01   2.4699568e+00   5.8284852e+00   3.2984206e+00   4.3300607e+00   1.2541771e+00  -1.9712494e+00   1.8833875e+00   1.8303503e+00   2.2413229e+00   1.1422004e+00   5.8007756e+00   1.9609480e+00   3.5801276e+00   3.3633383e+00  -1.5237211e+00   1.3161829e+00   2.4143899e+00   4.2564840e+00   2.8240566e+00   9.2542577e-01   1.7370370e+00  -7.8894611e-01  -1.0851278e+00  -1.1624118e+00   8.6063893e-01  -3.5700388e-01   3.9639840e-01  -4.4983299e-01   1.9703143e+00   3.1626181e+00  -2.9219897e+00  -1.4774057e+00   1.6607337e+00   3.1768905e+00  -4.8042959e-01  -1.2959655e+00  -4.0707805e+00  -1.4863551e+00  -2.8650332e+00  -2.0814258e-02  -1.5456863e+00  -4.4645117e+00   2.7434579e+00   2.8150042e+00   8.8584679e-01   2.1352221e+00   1.8256282e+00  -1.0136166e+00   1.0638937e+00  -2.4634219e+00  -9.0773087e-01  -1.5986634e+00  -2.4296364e+00  -4.1996936e+00   1.8982106e+00   1.4839802e+00   2.7946360e-01   2.7357646e+00  -3.0846603e+00  -4.6461677e-01   5.0261195e-01   1.4465706e+00   9.6806792e-01   6.3062483e-02  -4.3583782e-01  -2.6207503e-01
   6.6375438e-01   5.5715888e-02  -3.2011007e-01  -1.4258945e+00  -6.2259700e-01   5.9243846e-01  -7.1891673e-01  -3.3234339e+00   8.2512978e-01  -2.4149987e+00  -1.3656474e+00  -2.4751978e+00  -2.4417160e+00  -4.9421200e+00   3.4149711e-01  -6.7574602e-01   2.4994546e-01   9.3952050e-01   9.5176489e-01   8.7314781e-01   3.3014560e+00   4.2494555e+00  -3.4664596e-01  -9.3477871e-01   1.9608639e+00   4.3354220e+00   3.0623180e+00   3.8117278e+00   1.9595093e+00  -1.2068042e+00   2.0948366e+00   2.0490614e+00   2.8727904e+00   1.3795269e+00   4.6659468e+00   1.0606217e+00   3.2374556e+00   2.4285541e+00  -1.5592479e+00   8.4564678e-01   3.3378088e+00   6.2666972e+00   2.3823670e+00   2.8464718e-01   1.7894159e+00  -6.6941815e-01  -1.2910922e+00  -2.1009966e+00   8.9459991e-01  -5.0706515e-01   1.3334888e-01  -8.9172337e-01   1.3683999e+00   3.0741978e+00  -2.8899484e+00  -2.1358991e+00   1.4607757e+00   2.6059916e+00  -2.3311687e-01  -1.0534815e+00  -3.2843386e+00  -9.4290671e-01  -2.2518506e+00   5.7023003e-01  -1.5875638e+00  -3.7832691e+00   2.3028393e+00   2.5635420e+00   1.7263590e+00   2.1889217e+00   2.2562316e+00  -1.6314787e+00   1.4340959e+00  -1.3758711e+00  -8.1915734e-01  -8.2787862e-01  -1.8386994e+00  -3.7407318e+00   2.1432830e+00   2.0342812e+00   6.8976522e-01   2.8113177e+00  -2.5378928e+00  -4.7923733e-01   5.9110136e-01   7.7010091e-01   5.2476038e-01  -1.5096494e-01  -4.5284122e-01  -4.6002146e-01
   6.6133149e-01   1.2798125e-01  -3.8905154e-01  -1.4403585e+00  -6.4330365e-01   6.0027647e-01  -1.0861081e+00  -3.6009630e+00   8.4244475e-01  -2.5944882e+00  -1.2357863e+00  -2.2021845e+00  -2.3459796e+00  -5.2333207e+00   2.7399397e-01  -6.3483861e-01   7.5486191e-01   6.9763822e-01   6.5742689e-01   7.2352381e-01   4.1876969e+00   4.5362135e+00  -7.3648825e-01  -3.7047452e-01   1.9327846e+00   3.9619193e+00   4.0411703e+00   4.4776610e+00   2.3085919e+00  -9.1227972e-01   1.6942368e+00   2.1969066e+00   2.8951697e+00   1.6149406e+00   4.5438790e+00   2.0458801e+00   2.9900344e+00   2.2049455e+00  -1.7151279e+00   4.4970640e-01   3.4250568e+00   5.8024523e+00   3.6030287e+00   1.0592389e+00   2.6985422e+00  -1.1608140e-01   2.0930072e-01  -6.0775909e-01   1.7279706e+00   4.6104646e-02   4.7177686e-01  -5.6616036e-01   1.2864831e+00   2.6789601e+00  -2.3698928e+00  -2.2457169e+00   1.7802590e+00   2.5521020e+00   5.9948649e-01  -3.5120725e-01  -3.0850534e+00  -8.2566137e-01  -1.6889877e+00   4.0749187e-01  -2.1901827e+00  -4.0948488e+00   2.5992891e+00   3.0794161e+00   1.5140305e+00   2.1032375e+00   1.9271080e+00  -1.9601387e+00   6.5471690e-01  -1.1736208e+00  -1.7740637e+00  -1.3092393e+00  -2.5964950e+00  -3.8722075e+00   1.8122709e+00   1.2773662e+00   1.0191474e+00   2.7509521e+00  -2.3807703e+00  -1.7505774e-01   7.4060230e-01   5.1373441e-01   9.8538910e-01  -2.7900740e-01  -3.8613900e-01  -6.9336462e-01
   9.3094439e-01  -2.6741538e-01  -4.7529821e-01  -1.4628883e+00  -5.2612053e-01   3.0872219e-01  -4.9975732e-01  -2.3813500e+00   5.5055601e-01  -2.0262133e+00   4.6510417e-01  -7.5877543e-01  -3.5054789e-01  -3.7421285e+00   1.2169371e+00  -1.9518275e-01   2.0720817e+00   5.9813221e-01   1.1230922e+00   5.6039206e-01   5.7931441e+00   4.0117071e+00  -1.2379053e+00  -9.8249472e-01   1.8092805e+00   2.6869101e+00   4.2870956e+00   4.3251873e+00   3.6017814e+00   7.0463161e-01   2.4054926e+00   2.4934969e+00   2.7988488e+00   1.4947594e+00   2.3246449e+00   4.1824494e-01   2.7506094e+00   1.5474428e+00  -9.5038816e-01  -9.3967187e-02   4.2375295e+00   7.4616562e+00   2.5878061e+00   9.3481314e-02   2.0309615e+00  -5.6461218e-01  -6.3027593e-01  -1.7911229e+00   1.3431709e+00  -1.1480320e-01   2.5015265e-02  -9.7997928e-01   3.4256206e-01   2.4592741e+00  -2.4659469e+00  -3.0520926e+00   1.6373125e+00   1.4037082e+00   4.2080439e-01  -2.9164815e-01  -1.9266898e+00  -3.0607976e-01  -7.5610400e-01   7.5731582e-01  -1.9741822e+00  -3.4696949e+00   1.3743878e+00   2.1764475e+00   1.6474662e+00   1.3597620e+00   2.3128800e+00  -2.2292126e+00   1.4735973e+00   4.7007599e-01  -1.6910906e+00  -7.0254974e-01  -2.1757803e+00  -3.1108487e+00   2.1021611e+00   1.2633710e+00   1.8166357e+00   2.3048987e+00  -1.2627910e+00   3.1577455e-01   5.4091757e-01  -6.7830868e-01   7.4202704e-01  -5.2942417e-01  -3.9172419e-01  -1.0257500e+00
   1.0149123e+00  -2.6472858e-01  -6.1488206e-01  -1.4746898e+00  -5.9470566e-01   1.8937693e-01  -6.2034510e-01  -2.1658957e+00   3.5907212e-01  -1.7885271e+00   1.0745671e+00  -1.6991773e-01   2.8938675e-01  -3.4268282e+00   1.1089973e+00  -3.6587816e-02   2.9902900e+00   3.4832954e-01   1.2023559e+00   4.1443200e-01   6.3056084e+00   3.9173001e+00  -1.5555480e+00  -8.5379646e-01   1.1483561e+00   2.0503096e+00   4.4105836e+00   4.2216936e+00   3.7014620e+00   1.5535672e+00   2.4116807e+00   2.9031168e+00   3.0401656e+00   1.8869719e+00   1.7736273e+00   1.2015662e+00   2.2118503e+00   1.1298653e+00  -8.8926833e-01  -3.4814398e-02   4.2340295e+00   8.1443100e+00   2.1561962e+00   1.2736865e-03   2.2327653e+00  -1.8027002e-01  -7.4072527e-01  -1.6658309e+00   1.5137257e+00   1.5080679e-01   1.2299289e-02  -7.4487242e-01  -2.4958535e-01   2.2578918e+00  -2.1516720e+00  -3.2741683e+00   1.6618403e+00   9.6927186e-01   7.1074147e-01  -1.6183852e-02  -1.5535758e+00  -1.3541588e-02  -1.2439575e-01   7.6643500e-01  -2.2312879e+00  -3.1829439e+00   1.0187844e+00   2.1353074e+00   1.6393964e+00   7.4365474e-01   2.1092352e+00  -2.0982773e+00   9.7552300e-01   1.4528732e+00  -2.1426789e+00  -1.2230864e-01  -2.6896073e+00  -2.4177081e+00   1.8539050e+00   6.7988973e-01   2.3709096e+00   2.3180794e+00  -8.3816859e-01   5.3515233e-01   5.4841947e-01  -1.0145740e+00   1.2027985e+00  -1.2371760e-01  -4.8441633e-01  -1.1336379e+00
   1.3244959e+00  -4.4893577e-01  -5.7683747e-01  -1.3957257e+00  -6.0263600e-01   3.1339611e-01  -3.2141455e-01  -1.8103754e+00   5.9688999e-01  -1.5940854e+00   1.4299862e+00   4.4464001e-01   7.2387385e-01  -3.2121742e+00   1.6292024e+00   3.1912909e-02   3.7187048e+00   3.4548759e-01   1.1514149e+00   2.0187357e-01   7.7300397e+00   4.4757018e+00  -2.2248477e+00  -6.5742754e-01   6.2451936e-01   1.8042481e+00   5.1536023e+00   5.0672745e+00   4.4796562e+00   1.6182417e+00   2.7547640e+00   3.7078741e+00   3.0449707e+00   1.9797936e+00   3.0146497e-01   3.0429283e-01   2.0451743e+00  -1.1042647e-01  -1.3219600e+00  -1.4909049e+00   5.5628235e+00   7.5381548e+00   2.5525981e+00   1.1948367e-01   1.8493901e+00  -3.8141062e-01   4.5864080e-01  -1.3493806e+00   1.6095753e+00   2.7945537e-01   6.0662788e-02  -6.5535235e-01  -5.4064600e-02   2.5849757e+00  -1.3281639e+00  -3.1057741e+00   2.1303769e+00   7.7384578e-01   1.3800984e+00   1.7267668e-01  -4.6775665e-01   4.1989320e-01   7.6268127e-01   1.0646090e+00  -2.6042892e+00  -3.6582077e+00   2.3028325e-01   1.4279113e+00   1.8032216e+00   2.9752756e-01   2.8797793e+00  -2.3637572e+00   1.5408479e+00   1.4445470e+00  -2.1656767e+00   3.1406996e-01  -2.3342915e+00  -2.6418548e+00   1.9100200e+00  -3.6530959e-01   2.7233839e+00   1.9383247e+00  -6.3699472e-01   8.1009197e-01   6.6339642e-01  -1.3894012e+00   2.2745971e-01  -1.3607496e+00  -6.9676683e-02  -1.6876433e+00
   1.7731558e+00  -5.7243584e-01  -3.7693809e-01  -1.1547417e+00  -7.5045736e-01   4.4914449e-01   2.4898252e-01  -8.5396401e-01   6.5272538e-01  -1.4981594e+00   2.8451673e+00   1.3977717e+00   1.9911866e+00  -2.2082688e+00   2.5220744e+00   4.5121504e-01   5.0436219e+00   9.6369797e-02   1.2826277e+00  -1.1772125e-01   9.3587837e+00   5.3011496e+00  -2.3813422e+00  -9.1081832e-01   2.7032208e-01   1.6846788e+00   5.7601556e+00   5.8473452e+00   5.7319619e+00   2.4379013e+00   3.4104107e+00   4.3625110e+00   2.7625117e+00   1.9896228e+00  -1.8752601e+00  -1.0572086e+00   1.8056175e+00  -9.4280642e-01  -1.1838064e+00  -2.7844965e+00   6.6075948e+00   7.1302358e+00   2.0812319e+00  -2.5070421e-01   9.0895653e-01  -9.4618579e-01   1.9996893e-01  -1.8923871e+00   1.2627442e+00   4.9878195e-01   6.5496403e-02  -6.7080447e-01  -5.1106075e-01   2.6197214e+00  -1.1437923e+00  -3.3743157e+00   2.5052661e+00   2.7250073e-01   1.6094414e+00   2.9045439e-01   7.4195730e-01   9.0929812e-01   1.6434559e+00   1.2370798e+00  -2.4861721e+00  -3.6245526e+00  -9.2272078e-01   3.7072723e-01   1.5513412e+00  -4.9188944e-01   3.4701154e+00  -1.9455465e+00   2.3102737e+00   2.2152113e+00  -2.0961486e+00   6.5840401e-01  -2.4598140e+00  -2.5284874e+00   2.1099271e+00  -1.3085884e+00   3.3109337e+00   1.4089741e+00  -1.4946093e-02   1.5615613e+00   4.4680480e-01  -2.2720002e+00   8.8830353e-02  -1.8864727e+00   9.7060355e-02  -2.1506770e+00
   1.8586281e+00  -5.4402461e-01  -1.8855506e-01  -1.1208282e+00  -7.6465592e-01   4.0523615e-01   5.0572028e-01  -4.7789834e-01   7.3246759e-01  -1.0901963e+00   3.2341336e+00   1.8793207e+00   2.7437157e+00  -1.6231558e+00   2.5532494e+00   7.0731076e-01   5.0913361e+00  -8.0483884e-02   1.4772373e+00  -9.2875076e-02   8.4838589e+00   4.8379111e+00  -2.4006812e+00  -8.2067103e-01  -5.7920335e-01   9.0161577e-01   5.4657879e+00   5.6050527e+00   5.7642248e+00   2.6017813e+00   3.4940623e+00   4.4817085e+00   2.9811884e+00   2.2388164e+00  -2.5589145e+00  -1.3129568e+00   1.5244561e+00  -2.1206195e+00  -1.0117725e+00  -3.5751575e+00   6.4713383e+00   6.4050805e+00   1.3073410e+00  -6.1578977e-01   3.0598900e-01  -1.0147632e+00   1.0315174e-01  -2.2851526e+00   7.9275185e-01   3.2505202e-01  -4.2193235e-01  -7.2150733e-01  -1.1933357e+00   2.4598835e+00  -9.0833573e-01  -3.4977053e+00   2.3168528e+00  -7.1817325e-02   1.7169477e+00   4.4261132e-01   1.2188652e+00   1.2056526e+00   2.1513248e+00   1.3992027e+00  -2.7628803e+00  -3.5382179e+00  -1.4345846e+00  -1.4322279e-01   1.7136265e+00  -7.0640650e-01   3.4847711e+00  -1.7095576e+00   2.2717907e+00   2.2134286e+00  -2.2374028e+00   7.7371808e-01  -1.4343579e+00  -1.6659790e+00   1.6813097e+00  -1.5529399e+00   3.3370361e+00   1.3393219e+00   4.2977658e-01   1.7357062e+00   4.1919928e-01  -2.4137511e+00   2.3405987e-01  -1.5625468e+00   1.0067169e-01  -2.3049180e+00
   2.1343793e+00  -4.1797146e-01  -2.6232804e-03  -1.1489523e+00  -9.5338520e-01   5.1693213e-01   8.7738208e-01  -9.2950754e-02   1.4745669e+00  -5.8437945e-01   3.9763138e+00   1.9107005e+00   3.5683538e+00  -1.0189078e+00   2.6507695e+00   1.1046972e+00   5.4349229e+00  -3.2587600e-01   1.7076152e+00   6.2891992e-02   8.2212573e+00   3.8767423e+00  -2.3150338e+00  -4.4966399e-01  -1.5987582e+00   4.8910383e-01   5.3307709e+00   6.0238094e+00   6.2364217e+00   2.5183921e+00   4.1194336e+00   5.2193010e+00   2.8743966e+00   2.5660017e+00  -3.8454906e+00  -1.7583953e+00   1.3401240e+00  -3.3581997e+00  -1.6643176e+00  -5.0854469e+00   6.9479189e+00   6.7552593e+00   1.1514258e+00  -3.6952467e-01  -2.4822018e-01  -8.1502015e-01   3.7404338e-02  -2.6718069e+00   7.4151551e-01   7.5117035e-01  -5.3259494e-01  -7.4963383e-01  -1.9382180e+00   2.9463163e+00  -1.1952465e+00  -3.7586228e+00   2.4953219e+00  -2.5545295e-01   2.0041110e+00   6.9335974e-01   2.0082824e+00   1.7039845e+00   2.3336913e+00   1.8605107e+00  -2.9786306e+00  -3.2536965e+00  -2.4913707e+00  -6.8002543e-01   1.8694424e+00  -6.6444615e-01   4.3915845e+00  -1.9835573e+00   2.3170359e+00   2.4580155e+00  -2.1782176e+00   1.5455165e+00  -1.7534351e+00  -1.3670495e+00   1.4120124e+00  -2.7255467e+00   2.9684826e+00   1.1204523e+00   1.7893781e-01   2.2624703e+00   4.7462234e-01  -2.6126306e+00  -3.7506006e-01  -1.4829975e+00   1.7743010e-01  -2.4685755e+00
   1.9972236e+00  -3.0014257e-01   1.3430996e-01  -1.2039208e+00  -9.5930182e-01   4.1416230e-01   6.3262554e-01  -3.9947097e-01   1.3586325e+00  -7.3791139e-01   3.9747384e+00   1.4153175e+00   3.7857578e+00  -1.0674915e+00   2.1051981e+00   1.2840137e+00   5.4019927e+00  -8.6875923e-01   1.3583280e+00  -6.4729478e-02   7.8044479e+00   3.7124667e+00  -1.9067945e+00  -1.9319375e-01  -1.8471641e+00   3.3506016e-01   5.2426577e+00   5.7102964e+00   5.4065231e+00   3.1370688e+00   4.0258586e+00   5.0088223e+00   2.4941307e+00   2.5927092e+00  -3.7995119e+00  -2.9856946e-01   8.4750976e-01  -3.2291565e+00  -1.3143678e+00  -4.4137832e+00   5.5861925e+00   6.2354845e+00   1.3296670e+00   3.7071541e-01   2.8122843e-01  -1.4536021e-02   3.0925620e-01  -1.4327774e+00   1.0765838e+00   1.0911787e+00  -4.1488647e-01  -2.3524157e-01  -2.3699388e+00   2.5113925e+00  -6.7709911e-01  -3.4921268e+00   2.3997962e+00  -3.8097831e-01   1.9024282e+00   7.9672266e-01   1.5579403e+00   1.2872354e+00   2.2963441e+00   1.3537011e+00  -3.2271992e+00  -3.2518890e+00  -2.6691554e+00  -5.3210706e-01   1.3590262e+00  -1.0572667e+00   3.7320914e+00  -2.0248430e+00   1.0370784e+00   2.9113297e+00  -2.8525148e+00   1.3300801e+00  -2.3558549e+00  -5.2860876e-01   6.2388702e-01  -3.6625313e+00   2.9598545e+00   1.1228579e+00   3.9025166e-01   2.6062849e+00   4.9296824e-01  -2.3071285e+00   4.1629922e-01  -4.3263246e-01  -4.4528030e-02  -2.2636985e+00
   2.1154108e+00  -6.4021985e-01   2.8078034e-01  -1.0278881e+00  -1.0405876e+00   4.6581454e-01   1.3432762e+00   4.5759625e-01   1.2456753e+00  -4.1990187e-01   4.1474279e+00   2.1315660e+00   4.3958147e+00  -5.3050520e-02   2.6022568e+00   1.2991823e+00   5.3749924e+00  -6.9490499e-01   1.3868856e+00  -1.9485797e-01   7.8116736e+00   4.0929021e+00  -2.3244620e+00  -5.7140992e-01  -2.6710160e+00   1.8024447e-01   4.7669739e+00   5.6528169e+00   5.8539223e+00   2.4633605e+00   4.3171317e+00   5.4593179e+00   2.1610381e+00   2.2380231e+00  -5.3721692e+00  -2.2270811e+00   1.0607089e+00  -4.7213894e+00  -1.0357081e+00  -5.7024481e+00   6.3835215e+00   4.7421130e+00   1.3249575e+00   1.3845673e-01  -5.4316522e-01  -4.5019004e-01   9.1161776e-01  -1.8984400e+00   3.3583135e-01   5.8299832e-01  -9.6104114e-01  -4.5678319e-01  -2.6239448e+00   2.4074482e+00  -1.5548181e-01  -3.0731518e+00   2.4492597e+00  -6.7651125e-01   1.5917551e+00   4.5072915e-01   2.5651332e+00   1.5607523e+00   2.7363961e+00   1.6600067e+00  -2.9133666e+00  -3.3535331e+00  -3.5653697e+00  -1.7137055e+00   1.5455115e+00  -1.1104862e+00   4.4859486e+00  -1.4807315e+00   2.4964425e+00   2.4459501e+00  -1.7967426e+00   2.2864028e+00  -4.0533427e-01  -3.2587097e-01   7.6413367e-01  -4.2190660e+00   3.0891072e+00   6.9937198e-01   8.5974736e-01   2.8879058e+00   4.7250385e-01  -2.5301683e+00  -8.3520103e-01  -1.5162438e+00   1.7168122e-01  -2.8130200e+00
   2.0627162e+00  -7.7850894e-01   4.9863843e-01  -9.7463128e-01  -1.1003609e+00   2.4285173e-01   1.8515131e+00   1.2182693e+00   1.2224650e+00  -1.7875866e-01   4.9916761e+00   2.2640833e+00   5.6291253e+00   1.2682849e+00   2.7622695e+00   1.7316148e+00   5.3324925e+00  -1.0693946e+00   1.3492327e+00  -2.3775870e-01   7.1996257e+00   3.2321671e+00  -1.8648362e+00  -7.9267856e-01  -2.9017815e+00  -2.4231691e-01   4.1174038e+00   5.0827796e+00   6.1069755e+00   2.7460711e+00   4.6964545e+00   5.2775103e+00   1.1938115e+00   1.6895470e+00  -6.6581307e+00  -3.0958577e+00   1.1532304e+00  -5.2373944e+00  -1.7014064e-01  -6.1142985e+00   5.6793877e+00   4.4434223e+00   1.5487742e+00   4.1724494e-01  -6.1746556e-01  -1.5478534e-01   7.3286768e-01  -1.8352411e+00   1.6190993e-01   5.5096346e-01  -1.4304756e+00  -6.8447816e-01  -3.9078088e+00   1.7230833e+00  -6.1981701e-01  -3.3686410e+00   2.2301605e+00  -1.2915977e+00   8.3115835e-01   3.2195652e-01   2.8972430e+00   1.4846203e+00   2.6360398e+00   1.5824269e+00  -2.3568065e+00  -2.7256020e+00  -4.4784641e+00  -2.3045263e+00   1.0614046e+00  -1.2022456e+00   4.5646557e+00  -1.3598580e+00   2.6594776e+00   2.9966236e+00  -1.4800847e+00   2.5296055e+00  -3.4787461e-02   3.7144574e-01   4.3210231e-01  -5.0657788e+00   2.9390140e+00   2.9037796e-01   1.2673474e+00   3.6099450e+00   3.5836811e-01  -2.8617506e+00  -9.0345746e-01  -9.2065081e-01  -5.8422900e-02  -2.8224703e+00
   1.7310120e+00  -5.6378499e-01   5.9864251e-01  -1.1565680e+00  -8.9624400e-01   9.2399454e-02   1.5773192e+00   7.4845483e-01   1.1516676e+00  -2.8955448e-01   3.9828193e+00   1.7344505e+00   5.2087857e+00   1.1404470e+00   2.1060166e+00   1.5759541e+00   3.8444590e+00  -1.1476894e+00   1.0459763e+00   5.3455280e-02   5.6807889e+00   3.0198712e+00  -1.6033131e+00  -8.7946860e-01  -3.1487245e+00  -6.7876272e-01   3.6274111e+00   4.4208234e+00   4.8583594e+00   2.3379896e+00   4.2033295e+00   4.4791396e+00   1.1675985e+00   1.7597884e+00  -5.7777997e+00  -2.2292999e+00   8.4053018e-01  -5.1386572e+00   2.4934550e-01  -5.3284065e+00   4.0250533e+00   2.5099040e+00   1.2410820e+00   8.0182524e-01  -5.1004004e-01   1.9679312e-01   6.2291127e-01  -1.3502061e+00  -2.8200544e-01   4.4450000e-01  -1.7937419e+00  -4.5325990e-01  -4.1811065e+00   1.4283188e+00  -2.6773301e-01  -2.6992707e+00   1.7767634e+00  -1.0996344e+00   6.6577396e-01   5.6583887e-01   2.2031456e+00   1.2023082e+00   1.9872987e+00   1.2474012e+00  -2.6608307e+00  -2.6110588e+00  -3.9135739e+00  -1.9838916e+00   9.6021149e-01  -4.9969117e-01   3.9282586e+00  -1.1953226e+00   2.0753748e+00   2.2559663e+00  -1.3359026e+00   2.2164760e+00   1.0267683e+00   1.3108348e+00  -3.8552055e-01  -4.4990840e+00   2.2466469e+00   3.2418575e-01   1.5333498e+00   3.5968324e+00   3.5755495e-01  -2.3431789e+00  -2.1046175e-01  -8.1276765e-02  -3.7088012e-01  -2.6619186e+00
   1.7774660e+00  -8.6718208e-01   8.7124463e-01  -1.0505493e+00  -7.6684063e-01  -2.9642465e-02   2.1204191e+00   1.4896491e+00   9.0240952e-01  -2.0318591e-01   4.3541646e+00   1.8363063e+00   6.0918947e+00   2.1247712e+00   2.4492774e+00   1.8023716e+00   3.6420790e+00  -1.3614161e+00   1.0169673e+00  -3.1979464e-02   5.5807537e+00   2.9742675e+00  -1.4593229e+00  -1.5790914e+00  -2.8845031e+00  -8.5149952e-01   3.1443108e+00   3.8605197e+00   4.7339387e+00   2.6913076e+00   4.5084402e+00   4.0358175e+00   3.9029760e-01   1.0845918e+00  -6.8152404e+00  -3.7042310e+00   9.3185715e-01  -5.5117457e+00   9.9030529e-01  -5.6329046e+00   3.3564605e+00   1.6385209e+00   8.0494528e-01   3.1625877e-01  -1.1120998e+00  -1.0078822e-01   5.1031662e-01  -1.9013602e+00  -7.2201948e-01  -1.0431807e-01  -2.1762973e+00  -6.7887900e-01  -4.2874953e+00   8.8793552e-01   1.1765943e-02  -2.6678596e+00   1.5629897e+00  -1.4979446e+00  -4.5187386e-02   3.4393670e-02   2.5616629e+00   8.1640438e-01   1.9096110e+00   1.0220415e+00  -2.0677553e+00  -2.5817662e+00  -4.6116904e+00  -2.7656133e+00   7.4833105e-01  -6.2130662e-01   3.7200572e+00  -1.1396003e+00   2.5272795e+00   2.3581196e+00  -1.1210096e+00   2.2584945e+00   2.4722587e+00   2.0042360e+00  -3.7972987e-01  -4.9711848e+00   2.1918672e+00  -2.1201860e-01   2.0699870e+00   3.5599309e+00   1.7036696e-01  -2.4414762e+00  -9.2402666e-01  -1.3293538e-01  -3.2636192e-01  -2.7072982e+00
   1.5723014e+00  -7.2100166e-01   9.1757811e-01  -1.1273320e+00  -6.7037345e-01  -1.6590697e-01   2.1989388e+00   1.5853406e+00   1.0886224e+00   2.9730825e-01   3.8391633e+00   1.3946233e+00   6.1162565e+00   2.5133122e+00   1.7338023e+00   1.8075126e+00   2.4620706e+00  -1.2966647e+00   1.1282164e+00   3.6757913e-01   3.2839468e+00   1.4522473e+00  -1.2792190e+00  -1.6579295e+00  -3.3943390e+00  -1.3815329e+00   1.8343412e+00   2.7353394e+00   3.5804843e+00   2.0669166e+00   4.2949439e+00   3.6180521e+00   4.4022486e-01   1.1409821e+00  -6.2348885e+00  -3.6150784e+00   7.0791760e-01  -6.0965743e+00   7.5525421e-01  -5.6197762e+00   2.0451958e+00   1.4397945e+00   9.4634822e-03   8.2650308e-02  -1.2066077e+00   3.9959320e-01  -1.4648126e-01  -2.7194452e+00  -1.1079453e+00  -3.9692106e-01  -2.6173320e+00  -7.2766414e-01  -4.7501038e+00   7.6649077e-01  -2.9317747e-01  -2.5953096e+00   1.0099452e+00  -1.4284502e+00  -4.1343300e-01  -9.0966131e-02   2.3901289e+00   7.9953071e-01   1.2103496e+00   1.1962153e+00  -1.7624372e+00  -1.8402954e+00  -4.4770847e+00  -2.5881092e+00   1.0935107e+00   1.0246405e-01   3.5171664e+00  -1.1526554e+00   2.1650965e+00   1.9241318e+00  -7.0988634e-01   2.9208802e+00   3.4921540e+00   2.8664014e+00  -7.6112706e-01  -4.6512397e+00   1.3991344e+00  -1.6837991e-02   1.8363590e+00   3.1915043e+00   2.7688002e-01  -1.8286633e+00  -1.1855784e+00   7.6782762e-01  -5.3734235e-01  -2.3685037e+00
   1.5502685e+00  -5.4011774e-01   1.1087672e+00  -9.4444727e-01  -7.4090008e-01   4.2372154e-02   2.2153140e+00   1.6059449e+00   1.3467732e+00   4.0705979e-01   3.7884251e+00   7.5339329e-01   6.0353557e+00   2.7160408e+00   1.3123184e+00   1.9532842e+00   2.0415189e+00  -1.4259155e+00   7.7212791e-01   3.3785777e-01   2.2312856e+00   7.8269293e-01  -1.0068091e+00  -1.5145476e+00  -3.3442185e+00  -1.0416145e+00   1.2401930e+00   2.5438325e+00   3.0103466e+00   1.4708878e+00   3.8989844e+00   3.2568915e+00  -1.5930945e-01   8.4466792e-01  -6.1415235e+00  -3.5619552e+00   5.5014001e-01  -6.2876304e+00   1.2999765e-01  -6.0546150e+00   1.1623449e+00   7.0377494e-01   6.6801174e-01   6.9896988e-01  -6.5394422e-01   1.0982622e+00   4.1615980e-01  -2.3450879e+00  -5.8623827e-01  -4.8932531e-02  -2.0390036e+00  -3.5777856e-01  -4.3941946e+00   6.4135671e-01  -2.9642203e-01  -2.3319670e+00   1.0920645e+00  -1.0408359e+00  -2.8553832e-01  -8.2876090e-02   2.4735925e+00   6.6660367e-01   7.3528012e-01   1.1248989e+00  -1.2615017e+00  -1.5818115e+00  -4.2049386e+00  -2.2746938e+00   6.5063450e-01   4.0893789e-01   3.2775333e+00  -1.1823532e+00   1.4392652e+00   1.3451469e+00  -7.7550584e-01   2.8127530e+00   2.8038125e+00   2.4621895e+00  -9.5205700e-01  -5.4412940e+00   8.6613427e-01   7.3045984e-03   1.2579929e+00   3.1465360e+00   4.1814206e-01  -1.2504732e+00  -1.3573821e+00   1.1256276e+00  -5.5349139e-01  -2.0326840e+00
   1.6033480e+00  -3.7445450e-01   1.4721553e+00  -4.5786171e-01  -7.9644762e-01   3.4475309e-01   2.4027965e+00   2.0549727e+00   1.3705458e+00   2.1729912e-01   3.7543965e+00   7.7726822e-01   5.9709922e+00   3.2302335e+00   1.4148229e+00   2.2125891e+00   1.5409992e+00  -1.5147129e+00   4.3860795e-01   2.5132249e-01   1.0865669e+00   1.5401217e+00  -8.0705933e-01  -1.4840046e+00  -3.0034435e+00  -3.1147675e-01   9.1258270e-01   2.6618296e+00   2.7466376e+00   6.0394949e-01   3.1259076e+00   2.8109749e+00  -7.1775135e-01   4.0042796e-01  -6.0079645e+00  -4.3301283e+00   6.2082269e-01  -6.8480275e+00  -3.1973922e-01  -7.0544092e+00   4.1511142e-01  -1.6053278e+00   5.6143370e-01   3.2801620e-01  -7.5327470e-01   1.0779481e+00   8.7904611e-01  -2.8485974e+00  -6.1998716e-01  -1.4613654e-01  -1.5994954e+00   6.1670216e-02  -3.6289913e+00   2.3826912e-01  -1.7828430e-01  -2.1245242e+00   1.1841476e+00  -6.8862878e-01  -6.3763966e-02  -2.0214796e-01   3.0004020e+00   7.7880874e-01   6.9787901e-01   1.1319424e+00  -4.4963242e-01  -1.5237176e+00  -3.6129492e+00  -2.2212787e+00   8.9538998e-02   4.5384943e-01   2.6942701e+00  -2.8534482e-01   1.3592747e+00  -1.5714411e-02  -7.5055178e-01   2.2273960e+00   2.9963816e+00   1.7288003e+00  -8.0021529e-01  -5.8574299e+00   8.1114327e-01   8.5324828e-02   1.1566419e+00   2.9904235e+00   5.4674640e-01  -7.1263773e-01  -1.1881560e+00   1.1206708e+00  -3.7354971e-01  -1.8582239e+00
   1.3448803e+00   1.6301436e-01   1.3356356e+00  -4.6911869e-01  -9.0522315e-01   5.6180959e-01   1.7659532e+00   1.3773942e+00   1.8160655e+00   6.9962558e-01   2.7275898e+00  -4.1976183e-01   4.9239581e+00   2.6262072e+00  -1.5584545e-01   2.0744179e+00   6.1897081e-01  -1.4503393e+00   3.2789113e-01   6.2676546e-01  -1.7882080e+00  -2.6605014e-01  -6.7755782e-01  -8.5533198e-01  -3.7262678e+00  -1.8401193e-01  -5.3980539e-01   1.7792465e+00   7.1854934e-01  -4.1574467e-01   2.1133432e+00   2.6191381e+00  -3.3566593e-01   9.5326462e-01  -4.0210123e+00  -2.1123187e+00  -6.5970669e-03  -6.8114132e+00  -2.1572924e+00  -6.6107787e+00  -1.3377906e+00  -6.1952681e-01   1.7128888e-01   7.0377014e-01   3.2054336e-01   2.6341049e+00   6.4786312e-01  -3.0566099e+00   1.2703807e-01   3.7894815e-01  -8.7782418e-01   8.6119209e-01  -3.0883289e+00   5.8627885e-01  -4.2626094e-01  -1.8327442e+00   9.0398143e-01   1.0193800e-01   3.4633308e-01  -1.2244849e-01   2.4567044e+00   7.9942004e-01  -2.9250879e-01   1.2577807e+00  -2.3497929e-01  -7.0038856e-01  -2.5158318e+00  -8.4554303e-01   3.3202354e-01   1.0796437e+00   1.9566597e+00  -3.1696952e-01  -5.5888600e-01  -6.6401611e-01  -1.0755820e+00   3.2300603e+00   1.5856327e+00   1.8117379e+00  -1.2141673e+00  -5.9385047e+00  -5.1065249e-02   9.1303664e-01  -2.0407368e-01   2.0089455e+00   8.8480043e-01   7.3838857e-01  -1.2172030e+00   2.4250935e+00  -5.8079168e-01  -1.0490468e+00
   1.0498375e+00  -2.1248670e-01   1.0814418e+00  -2.6165385e-01  -4.8937963e-01   2.5486777e-01   2.2434639e+00   2.5062857e+00   1.2124019e+00   1.6140661e+00   3.1606833e+00   3.2494627e-01   5.5740425e+00   4.1931550e+00  -3.4910176e-02   2.0643544e+00   2.8517333e-01  -7.7013702e-01   6.5693394e-02   2.8186900e-01  -2.7111323e+00  -2.0734615e+00  -1.0615624e+00  -1.8409988e+00  -3.1905360e+00  -1.0805114e+00  -1.9829743e+00   1.1400812e-02   4.6491286e-01  -5.9772743e-03   1.5342230e+00   1.3914375e+00  -1.2616869e+00  -1.8478167e-01  -5.2646985e+00  -4.3253386e+00  -4.4779689e-01  -6.5178467e+00  -1.7432211e+00  -6.0747327e+00  -1.9504441e+00  -2.8256095e-01   1.9282363e-01   4.4551917e-01   8.8808600e-01   2.8776581e+00   2.4649019e-01  -3.3367519e+00   1.7221189e-01  -5.9640379e-02  -6.7146747e-01   7.6092203e-01  -2.8257359e+00   2.1678505e-03  -5.1635861e-01  -1.5803753e+00   2.4757077e-01  -4.0748983e-01  -3.3852757e-01  -3.6575523e-01   3.0900643e+00   1.1634817e+00  -2.5881751e-01   1.5560388e+00   1.2074804e+00   8.8351834e-01  -2.6680928e+00  -1.1291290e+00  -2.0957438e-01   7.1892383e-01   1.5121996e+00  -6.0494059e-01  -1.7714780e-01  -5.5376156e-01   5.3819421e-02   3.3240305e+00   1.7492349e+00   1.5483369e+00  -9.4733632e-01  -4.7135795e+00  -1.0633408e-01   6.6268087e-01  -1.4585220e-02   1.8213381e+00   7.5058959e-01   7.9830811e-01  -1.9431039e+00   2.1073179e+00  -7.0578493e-01  -6.0271997e-01
   9.4118504e-01  -5.9319877e-02   7.9183160e-01  -2.0185626e-01  -2.0698658e-01   1.5613204e-01   2.0187446e+00   2.6605437e+00   1.2140214e+00   1.5463620e+00   2.1201653e+00   3.2277389e-01   4.5810550e+00   4.3196493e+00  -8.2177808e-02   1.7123489e+00  -6.7583500e-01  -5.0616912e-01  -2.7521010e-01   5.1420946e-01  -2.3301273e+00  -1.3822264e+00  -1.5494731e+00  -2.2019380e+00  -2.8061153e+00  -9.4764004e-01  -2.0865037e+00  -1.8549045e-01   2.8196044e-02  -6.4332216e-01   9.3385130e-01   1.0668206e+00  -1.5991491e+00  -3.4211571e-01  -4.7421134e+00  -4.6685492e+00  -6.5037125e-01  -5.9582312e+00  -2.0963102e+00  -5.8746277e+00  -2.4007209e+00  -1.7632256e+00  -4.1816232e-02   4.1499708e-01   9.3039819e-01   2.7318151e+00   4.1306354e-02  -3.5793094e+00   1.5309182e-02  -2.1547541e-02  -7.2903378e-01   8.5106270e-01  -2.1756245e+00   1.3005234e-01  -5.5977669e-01  -9.7807947e-01   3.2412008e-01  -1.8351045e-01  -2.0330262e-01  -2.7242062e-01   3.3144053e+00   1.4470282e+00  -7.9596970e-01   1.4554551e+00   1.5876534e+00   1.3437508e+00  -2.1586880e+00  -8.4043954e-01  -6.0497828e-01   9.8637260e-01   1.2617710e+00  -3.0197958e-01   2.3452052e-01  -1.2060412e+00   8.1015021e-01   3.9670849e+00   1.9251475e+00   1.2449874e+00  -7.8284921e-01  -4.5259231e+00  -6.2087576e-01   4.5240158e-02  -2.6466115e-01   1.3398591e+00   6.7254369e-01   8.2101609e-01  -2.6727132e+00   1.4293036e+00  -6.1329454e-01  -6.3744436e-01
   9.3083235e-01  -1.7847609e-01   6.3179935e-01   1.4232179e-01  -9.9457354e-02   4.8589177e-03   2.0707175e+00   3.5899404e+00   7.0864644e-01   1.4359041e+00   2.0600067e+00   8.7965451e-01   4.4924877e+00   5.2502528e+00   2.7507418e-01   1.7059408e+00  -4.5773104e-01  -4.8681393e-01  -3.9475992e-01   3.4401948e-01  -1.8927950e+00  -3.2945296e-01  -1.8107638e+00  -2.8365530e+00  -2.1317587e+00  -5.5373531e-01  -2.3986524e+00  -6.9099381e-01  -1.8525879e-02  -3.2395466e-01   3.6247356e-01   7.0890662e-01  -2.4598521e+00  -9.7148156e-01  -4.9064953e+00  -5.4635191e+00  -5.6888944e-01  -5.1947375e+00  -1.9093993e+00  -5.7047565e+00  -3.0362231e+00  -2.5013655e+00  -5.1065539e-01  -3.8722331e-01   9.2594168e-01   2.5078559e+00  -2.5791207e-01  -4.2310433e+00   1.0233374e-01  -2.7778324e-01  -8.4633475e-01   8.0014202e-01  -1.8067895e+00  -6.6021977e-01  -8.2685834e-01  -1.1182103e+00   3.6967474e-01  -4.7204332e-01  -7.1270287e-01  -7.4613388e-01   3.7542954e+00   1.4297602e+00  -9.5833518e-01   1.0511645e+00   2.6428304e+00   1.9281194e+00  -2.2234459e+00  -9.8980096e-01  -1.1900861e+00   3.2870462e-01   2.7777440e-01   4.8148163e-01   5.9992387e-01  -1.0341119e+00   9.2720369e-01   4.5307421e+00   1.9895949e+00   1.1486424e+00  -2.7532380e-01  -4.7734812e+00  -2.8228263e-01  -6.4558557e-01  -1.8491446e-01   7.1793020e-01   3.4335851e-01   5.3324156e-01  -3.6262913e+00   9.7782926e-01  -5.0194415e-01  -6.6433291e-01
   5.8957634e-01   1.4006310e-01   3.9659756e-01   2.4769255e-01   1.8370624e-01   6.6973964e-02   1.6414693e+00   3.5693108e+00   8.8384855e-01   2.0253038e+00   1.0435445e+00   7.9091706e-01   3.5366022e+00   5.2751416e+00  -3.7413904e-01   1.4230812e+00  -1.4187359e+00   1.5927550e-02  -5.4766394e-01   4.7860756e-01  -3.9682239e+00  -1.6722938e+00  -2.0235002e+00  -2.6012677e+00  -2.0685337e+00  -1.0682161e+00  -3.2230292e+00  -1.5175526e+00  -1.0297158e+00  -9.0989805e-01  -9.5778951e-01  -1.5433929e-01  -2.4521443e+00  -9.8087412e-01  -3.8382729e+00  -5.0374825e+00  -1.1240714e+00  -4.7421734e+00  -3.0109641e+00  -5.5724362e+00  -4.1061654e+00  -2.8789658e+00  -8.6734507e-01  -4.6152596e-01   1.6646587e+00   3.1569850e+00  -3.1302250e-01  -4.2796877e+00   5.6803845e-01  -1.1044517e-01  -5.7637464e-01   1.0859793e+00  -1.1760894e+00  -7.8028376e-01  -1.1806258e+00  -9.8074466e-01   1.5587257e-02  -1.2808344e-01  -3.6071537e-01  -4.2841408e-01   3.6859271e+00   1.8186081e+00  -1.4269989e+00   1.1227462e+00   2.9911671e+00   3.0199329e+00  -1.2834256e+00  -1.8913278e-01  -1.2594087e+00   5.1735323e-01  -6.3460262e-01   4.9946994e-01  -3.6094460e-01  -1.8989865e+00   8.9318182e-01   4.5057499e+00   1.4995168e+00   8.6739015e-01  -4.9879002e-01  -3.6595362e+00  -9.9728240e-01  -6.1946038e-01  -9.0934041e-01  -2.0679201e-01   3.2872510e-01   1.0845792e+00  -4.0224657e+00   1.0924836e+00  -5.1326382e-01  -2.0872171e-01
   4.7529651e-01   3.5103197e-01   6.0009910e-01   6.4892101e-01   2.9711382e-01   5.0678683e-01   1.4198510e+00   3.6181510e+00   1.4711482e+00   1.9406652e+00   1.1204472e-01   4.8706291e-01   2.5158315e+00   5.1193323e+00  -2.1450649e-01   1.2715707e+00  -1.9703187e+00   1.0755104e-01  -1.1003437e+00   2.4501835e-01  -4.5025769e+00  -1.6463822e+00  -2.0436499e+00  -1.6941167e+00  -1.1217000e+00  -6.7146544e-01  -2.5183314e+00  -6.2828204e-01  -6.3644424e-01  -2.1378278e+00  -2.1867364e+00  -7.7977402e-01  -3.4948447e+00  -1.6213178e+00  -3.5462561e+00  -5.4307344e+00  -8.1429664e-01  -4.6479093e+00  -4.1238008e+00  -7.4890632e+00  -4.1740495e+00  -5.5853921e+00   1.4078623e+00   6.0863732e-01   2.7358433e+00   3.6192282e+00   2.4506708e+00  -2.4659137e+00   1.9917422e+00   4.2566399e-01  -1.5242693e-01   1.1154233e+00  -2.0039789e-01  -1.4821369e+00  -1.3625589e+00  -1.1075517e+00   6.3159059e-01   4.3366270e-01   3.9472695e-01  -1.7173028e-02   4.0050115e+00   1.7056425e+00  -1.6464538e+00   6.6314701e-01   3.1455360e+00   2.8195511e+00  -6.6223039e-01   2.3120219e-01  -1.9266015e+00   6.6843135e-01  -1.1963711e+00   3.2348735e-01  -1.0614113e+00  -3.4850886e+00  -7.4157130e-04   3.1121605e+00   1.0546548e+00  -7.2246507e-01  -6.3803710e-01  -4.5519618e+00  -1.7687883e+00  -1.4927366e+00  -1.8526528e+00  -6.3607094e-01   3.3596879e-01   1.0526759e+00  -5.4246457e+00  -2.2742110e-01   2.5919035e-02  -3.9282794e-01
   2.2218315e-01   7.2103488e-01   2.7241467e-01   8.3315980e-01   4.6910060e-01   3.9694069e-01   9.9569635e-01   3.9817224e+00   1.1941135e+00   2.1837319e+00  -2.2216365e-01   9.7808981e-01   1.9633463e+00   5.6625822e+00  -3.7612773e-01   1.1458917e+00  -2.2359097e+00   3.7708615e-01  -1.1937161e+00   2.5274012e-01  -5.3694330e+00  -1.9244507e+00  -2.0898397e+00  -1.7947704e+00  -8.8866475e-01  -1.0803647e+00  -3.0204967e+00  -1.3631244e+00  -8.8928143e-01  -1.9032324e+00  -3.3050332e+00  -1.5241746e+00  -3.7132869e+00  -1.6549075e+00  -2.9441868e+00  -4.9155856e+00  -1.2394745e+00  -3.3824035e+00  -4.1803487e+00  -6.6394092e+00  -5.2019246e+00  -5.9413824e+00   7.8544423e-01   4.7032631e-01   3.1668493e+00   3.8382901e+00   1.4873776e+00  -2.5112479e+00   2.1261028e+00   8.0148307e-01  -1.5717951e-01   1.2549878e+00  -3.0970475e-01  -1.9085648e+00  -2.1276878e+00  -1.1435198e+00   3.9937915e-01   3.4679927e-01   3.5988271e-01   3.3101268e-01   3.8812560e+00   2.1723619e+00  -1.9640606e+00   4.1235776e-01   3.5742751e+00   4.0575917e+00  -7.2165287e-02   7.5728063e-01  -2.5684661e+00   2.4353674e-01  -2.3306193e+00   1.0294594e+00  -1.5361355e+00  -3.3710351e+00   9.8060780e-02   3.1542453e+00  -1.8070280e-03  -8.3148706e-01  -7.3480089e-01  -3.5151842e+00  -1.9431978e+00  -1.8112998e+00  -1.9767589e+00  -9.6245157e-01  -2.2054787e-02   7.8254774e-01  -4.9992968e+00   1.4304020e-01  -1.9961656e-01  -1.1818529e-01
  -3.4389442e-01   7.1451759e-01  -2.1826523e-01   1.0262509e+00   8.6092874e-01   2.0743897e-01   7.4305641e-01   4.6260629e+00   3.9169702e-01   2.9341161e+00  -8.3990132e-01   2.1224152e+00   1.4738379e+00   6.5172426e+00  -5.7801773e-01   6.6158865e-01  -2.6287702e+00   1.2164086e+00  -1.2823164e+00  -2.1059292e-02  -6.9668838e+00  -2.9254771e+00  -2.5270569e+00  -2.1866577e+00  -9.1720536e-01  -2.2239092e+00  -4.1399235e+00  -2.9704231e+00  -1.3885722e+00  -1.6997296e+00  -4.7911732e+00  -2.6968184e+00  -3.8194290e+00  -2.0694675e+00  -2.8000696e+00  -5.2515209e+00  -1.8929201e+00  -2.4024849e+00  -3.8147732e+00  -5.3786305e+00  -5.9851776e+00  -6.2160312e+00  -8.6475220e-02  -1.4248533e-02   3.7749182e+00   4.0559083e+00   7.0051596e-01  -2.4707789e+00   1.9785411e+00   5.6022570e-01  -3.7627565e-01   1.3120109e+00  -3.0522386e-01  -2.6594475e+00  -2.3930950e+00  -8.9842001e-01  -3.1234472e-01  -2.7677755e-02  -1.7283469e-02   4.9545540e-01   3.8759114e+00   2.7381336e+00  -1.8293086e+00   3.4394588e-01   4.2434985e+00   5.7114292e+00   5.4005633e-01   8.8926539e-01  -2.8820373e+00  -4.3659146e-01  -3.5425740e+00   1.8575442e+00  -1.5945056e+00  -3.3764487e+00   8.4128119e-01   3.2768022e+00   1.6651147e-01  -6.6344221e-01  -8.5330132e-01  -1.2453203e+00  -1.8683124e+00  -2.0232427e+00  -1.5913044e+00  -1.5076227e+00  -4.0675256e-01   5.7412540e-01  -4.8317573e+00  -5.4886673e-03  -4.4392797e-01   1.2166454e-01
  -7.4658476e-01   1.0062282e+00  -6.7913425e-01   1.1964357e+00   9.7180239e-01   2.1463677e-01   6.3164979e-02   4.5168905e+00   1.5763887e-01   3.0472785e+00  -2.0810931e+00   2.5352137e+00  -6.2806972e-02   6.3289059e+00  -9.9935333e-01   1.0300718e-01  -2.8985935e+00   1.7849892e+00  -1.6004032e+00  -1.5493144e-01  -7.9817650e+00  -2.5881205e+00  -2.8947053e+00  -1.7870161e+00  -1.2277013e+00  -2.2640147e+00  -4.3973660e+00  -3.3318991e+00  -1.8715889e+00  -2.2051364e+00  -6.2756502e+00  -3.0439810e+00  -3.9738233e+00  -2.1042305e+00  -1.9581859e+00  -4.2734302e+00  -2.1936619e+00  -1.2929238e+00  -4.3021556e+00  -4.6084909e+00  -6.4062347e+00  -7.2003987e+00   2.0888029e-01   3.2757858e-01   4.5930719e+00   4.4953749e+00   1.1520589e+00  -1.3488056e+00   2.4898621e+00   9.2577826e-01  -2.1374175e-01   1.7105443e+00   7.5520818e-02  -2.9876515e+00  -2.5635705e+00  -4.2047517e-01  -3.3135225e-01   1.9196614e-01   2.2284719e-01   8.7052067e-01   3.6580891e+00   3.2303277e+00  -1.9241147e+00   1.1783433e-01   4.2934799e+00   6.4555791e+00   1.2465879e+00   1.4251395e+00  -3.2297192e+00  -9.2804307e-01  -4.5759920e+00   2.6455721e+00  -2.0069432e+00  -3.9561210e+00   9.7571489e-01   3.5158109e+00  -8.2305205e-01  -1.1708135e+00  -1.0640858e+00  -3.6188395e-01  -1.9282240e+00  -2.2168257e+00  -2.0648878e+00  -2.0541008e+00  -6.6144556e-01   6.8915938e-01  -5.0561136e+00  -4.9937540e-01  -4.7245938e-01   1.4377733e-01
  -1.2263978e+00   1.3974516e+00  -1.0953028e+00   1.0736913e+00   1.4053326e+00  -2.5305251e-02  -5.7790924e-01   4.3964222e+00   9.4482361e-02   3.5464059e+00  -2.7570242e+00   2.8468734e+00  -7.9698123e-01   6.3829582e+00  -1.4379674e+00  -1.6834289e-01  -3.4763578e+00   2.2274710e+00  -1.5928996e+00  -6.1920874e-04  -9.4887655e+00  -3.9021713e+00  -2.8241234e+00  -1.5515129e+00  -1.2678437e+00  -3.4063320e+00  -4.7935883e+00  -4.2633418e+00  -2.5690016e+00  -1.5116937e+00  -7.3153098e+00  -3.9857290e+00  -3.8974647e+00  -1.9699744e+00  -1.3305001e+00  -3.2791929e+00  -2.9911729e+00   2.4431290e-01  -4.3573349e+00  -3.0583812e+00  -7.6149534e+00  -6.5065221e+00  -1.0447163e+00   1.5640172e-01   4.9048938e+00   4.8071792e+00  -2.3891986e-01  -1.0577373e+00   2.5497832e+00   1.2766200e+00  -2.2475928e-01   2.0008890e+00   1.4225911e-04  -2.9525469e+00  -3.1646469e+00  -3.5747876e-01  -9.7278525e-01  -3.7433047e-02   2.6017815e-01   1.4636710e+00   3.1405314e+00   3.8248890e+00  -2.0953573e+00   9.0394882e-02   4.1216031e+00   7.8914370e+00   1.6587985e+00   1.9708026e+00  -3.5134991e+00  -1.4479470e+00  -5.6822065e+00   2.6489870e+00  -2.9692847e+00  -3.7106709e+00   9.3652708e-01   3.1921168e+00  -2.1046290e+00  -7.5984226e-01  -1.6233803e+00   1.5610655e+00  -2.3300363e+00  -2.3112339e+00  -2.0981385e+00  -2.3947135e+00  -1.0338673e+00   6.8403615e-01  -4.2948054e+00   1.5011010e-01  -7.6502140e-01   6.3873783e-01
  -1.4187141e+00   1.6042863e+00  -8.5830855e-01   1.7453713e+00   1.4592277e+00   3.0431530e-01  -7.1167982e-01   5.0021560e+00  -3.7765693e-01   3.1586731e+00  -3.0190665e+00   4.0412603e+00  -1.3177414e+00   6.8196406e+00  -7.5276125e-01  -2.2209792e-01  -3.3296443e+00   2.3577970e+00  -1.8507637e+00  -4.9467149e-01  -1.0211099e+01  -2.1544754e+00  -2.5769929e+00  -1.0040662e+00  -7.2941783e-01  -3.1496247e+00  -4.1313400e+00  -3.7494642e+00  -1.7822301e+00  -1.8555295e+00  -8.7526474e+00  -4.7197015e+00  -4.4264371e+00  -2.5086601e+00  -1.4060292e+00  -3.7972204e+00  -2.8338157e+00   5.7027233e-01  -3.7564648e+00  -3.6688381e+00  -7.7341560e+00  -9.9747682e+00  -1.1312660e+00  -3.2962645e-01   4.7351043e+00   4.1619083e+00   4.9825989e-01  -3.3446980e-01   2.4531905e+00   1.1933063e+00  -2.9349745e-01   2.1591158e+00   4.0969269e-01  -4.0858561e+00  -3.1528640e+00  -4.2062866e-01  -8.2574290e-01  -1.0296135e-01   4.8062767e-01   1.7362269e+00   3.4111771e+00   4.1489245e+00  -1.2882138e+00  -3.4849446e-01   4.3792767e+00   7.9870807e+00   2.2191983e+00   1.5754999e+00  -4.3661150e+00  -2.4314180e+00  -6.8964968e+00   4.4132447e+00  -2.7926037e+00  -4.8295904e+00   5.8669256e-01   1.3162863e+00  -1.8307274e+00  -1.6321572e+00  -1.6731533e+00   2.0824581e+00  -1.8114378e+00  -2.8096291e+00  -1.3374942e+00  -2.1787553e+00  -1.3601710e+00   1.6787548e-01  -3.2671695e+00  -4.7303904e-01  -4.9525899e-01   3.7386475e-01
  -1.4046851e+00   1.7754318e+00  -1.0150267e+00   1.7371444e+00   1.4373657e+00   3.0582694e-01  -1.2519255e+00   4.6429957e+00  -2.4741547e-01   3.0419815e+00  -4.0071751e+00   3.8442500e+00  -2.5013374e+00   6.1093697e+00  -7.9877171e-01  -5.2354012e-01  -3.0463767e+00   2.3088375e+00  -1.8185371e+00  -5.0922432e-01  -9.8525661e+00  -1.7203649e+00  -2.7075407e+00  -2.9860003e-01  -8.3529104e-01  -3.0831925e+00  -3.5736119e+00  -3.4080106e+00  -1.5658239e+00  -1.9062353e+00  -9.0756985e+00  -4.5530636e+00  -4.7067327e+00  -2.5006175e+00  -9.7459081e-01  -2.8364695e+00  -2.3937851e+00   1.3904871e+00  -3.7726462e+00  -3.5985218e+00  -7.5730498e+00  -1.0709244e+01  -3.3811671e-02   2.6647929e-01   4.9089318e+00   4.0725477e+00   1.9748539e+00   1.2940384e+00   3.2838317e+00   1.4369667e+00  -5.8081416e-01   1.8245221e+00   8.4760257e-01  -4.2227009e+00  -2.9447401e+00  -3.0319749e-01  -3.0814083e-01   5.5870740e-02   5.9876582e-01   1.7232267e+00   2.9216501e+00   3.8369284e+00  -1.4455040e+00  -9.2218866e-01   3.5353150e+00   7.3270762e+00   1.6864434e+00   1.3754113e+00  -4.3328081e+00  -2.7412480e+00  -7.3539075e+00   4.0031468e+00  -3.1258259e+00  -4.9139273e+00  -2.9637644e-01   9.2295160e-01  -2.0919701e+00  -1.9247189e+00  -1.8976612e+00   9.4006400e-01  -2.0874705e+00  -3.6957463e+00  -1.7968939e+00  -2.6098890e+00  -1.6026393e+00  -1.2027311e-01  -4.5594975e+00  -1.2735111e+00  -9.4773777e-02   6.7485968e-02
  -1.6863836e+00   2.2093209e+00  -1.2084751e+00   1.6556399e+00   1.6122033e+00   2.9919809e-01  -1.9111318e+00   4.1102719e+00  -1.3159515e-03   2.8748734e+00  -4.8115242e+00   3.8038523e+00  -3.6623005e+00   5.4645620e+00  -9.8419178e-01  -8.2434374e-01  -3.3027690e+00   2.6059917e+00  -1.9225476e+00  -4.0263886e-01  -1.0289368e+01  -1.6740716e+00  -2.4020576e+00   4.5440165e-01  -8.3211565e-01  -3.2967504e+00  -2.9072035e+00  -3.0274853e+00  -1.6239131e+00  -1.6938873e+00  -9.6681755e+00  -4.9450472e+00  -4.7944321e+00  -2.3382171e+00  -5.9959546e-01  -1.7301153e+00  -2.6479405e+00   2.8431038e+00  -3.8185679e+00  -2.6130992e+00  -7.9113399e+00  -1.1243339e+01  -5.9541946e-03   7.3044780e-01   5.0112700e+00   4.0566752e+00   1.7191843e+00   2.5697359e+00   3.5422359e+00   2.0179219e+00  -4.0077362e-01   2.0664151e+00   9.6106922e-01  -4.0201022e+00  -3.2369511e+00  -4.0369909e-02  -3.7316934e-01   2.1447286e-01   8.9447293e-01   2.4250416e+00   2.2404973e+00   4.1897358e+00  -1.6435731e+00  -1.0346379e+00   2.8673659e+00   7.8558549e+00   1.7896257e+00   1.5844090e+00  -4.4484016e+00  -2.8248995e+00  -7.8281811e+00   3.9245092e+00  -3.6559352e+00  -5.1062067e+00  -5.0130822e-01  -2.2690081e-02  -3.5812822e+00  -2.2238292e+00  -2.3838069e+00   1.9190029e+00  -2.4775121e+00  -3.8828093e+00  -1.9109780e+00  -2.2868272e+00  -1.8723657e+00  -1.8232426e-01  -3.8328983e+00  -1.1731655e+00  -1.5820344e-01   1.7848031e-01
  -1.8124234e+00   2.3463510e+00  -1.4671553e+00   1.6805330e+00   1.6416923e+00   1.6751263e-01  -2.4390835e+00   3.8287585e+00  -3.8123592e-01   2.6191938e+00  -4.8592309e+00   3.9111999e+00  -4.2303525e+00   5.0213122e+00  -1.1057537e+00  -9.3493341e-01  -2.4586949e+00   2.5378377e+00  -2.0112042e+00  -6.0306638e-01  -9.6691800e+00  -1.0926318e+00  -2.1671447e+00   8.9755169e-01  -8.9847675e-01  -3.1023747e+00  -2.5601271e+00  -3.0869146e+00  -1.7655243e+00  -6.5322928e-01  -9.8253257e+00  -4.8420185e+00  -5.0257224e+00  -2.4124875e+00  -6.3748134e-01  -4.4501083e-01  -2.9075099e+00   4.2523784e+00  -3.2339659e+00  -7.6856840e-01  -8.2017169e+00  -1.0223815e+01  -4.8165909e-01   7.4340714e-01   5.0912669e+00   4.0813802e+00   1.1418787e+00   3.5485211e+00   3.8288215e+00   2.3473746e+00   3.4245171e-02   2.5471746e+00   1.2714631e+00  -3.8221912e+00  -2.9246664e+00   3.1755554e-01  -3.4596441e-01  -3.1455353e-02   7.4155216e-01   2.3939368e+00   1.7054167e+00   4.2471868e+00  -1.3261312e+00  -1.2535089e+00   2.6408311e+00   8.1026970e+00   1.3683513e+00   1.4137472e+00  -4.7958692e+00  -3.9433953e+00  -8.3979263e+00   4.0821297e+00  -4.1475883e+00  -4.2207608e+00  -7.2816292e-01  -2.7762587e-01  -5.5327365e+00  -2.2995479e+00  -2.5153927e+00   1.7868322e+00  -1.8860322e+00  -3.8664915e+00  -1.6045615e+00  -1.9733333e+00  -2.0424496e+00  -1.5201112e-01  -2.8740019e+00  -8.2353833e-01  -1.9641181e-01   4.3542399e-01
  -2.2510918e+00   2.1126618e+00  -1.7874813e+00   1.6352660e+00   1.9180775e+00  -1.6581802e-01  -2.4498359e+00   4.1954749e+00  -1.4611523e+00   2.8610155e+00  -5.4376215e+00   5.3011342e+00  -4.5317185e+00   5.4258576e+00  -8.7823782e-01  -1.5015777e+00  -2.7206090e+00   3.4605414e+00  -1.5961548e+00  -6.4416241e-01  -1.0609582e+01  -8.3316561e-01  -2.3823301e+00   2.8135944e-01  -1.3942215e+00  -4.1064655e+00  -3.1657665e+00  -4.2857461e+00  -1.8765941e+00  -2.0572244e-01  -1.0266753e+01  -5.6041144e+00  -4.4909746e+00  -2.6118409e+00  -9.4998378e-01  -1.2793137e+00  -2.9372865e+00   5.0936753e+00  -1.4957726e+00   1.3100359e+00  -8.1639570e+00  -1.0734449e+01  -2.2374179e+00  -6.2545669e-01   4.0663361e+00   2.9555245e+00  -4.0115606e-01   2.9301921e+00   2.3386197e+00   1.3131873e+00  -8.1243123e-01   2.1720318e+00   1.0040834e+00  -4.1466738e+00  -2.5798984e+00   9.0350712e-01  -1.2829458e+00  -5.8282590e-01  -1.6762694e-01   2.2788089e+00   1.2169573e+00   4.5935119e+00  -1.0104789e+00  -1.0878198e+00   2.5676634e+00   8.9036296e+00   1.2346702e+00   4.6992848e-01  -4.0181152e+00  -4.0421516e+00  -8.9023224e+00   4.9740019e+00  -2.6981126e+00  -4.1657858e+00   5.9229279e-01  -4.8457407e-01  -3.5760974e+00  -1.4594270e+00  -2.4627124e+00   4.9071249e+00  -1.3795745e+00  -3.7472060e+00  -1.4176143e-01  -1.8722353e+00  -2.5106591e+00  -4.5880617e-01  -2.0491035e+00  -1.0197739e+00  -4.5304982e-01   3.0076686e-01
  -2.3999926e+00   2.3659891e+00  -1.9226390e+00   1.4616128e+00   1.8133172e+00  -3.7417527e-02  -3.1102434e+00   3.0437733e+00  -1.1959050e+00   2.5303124e+00  -6.2818065e+00   4.5772807e+00  -5.8826267e+00   3.9713892e+00  -1.4430177e+00  -1.9150538e+00  -2.5805889e+00   3.6312125e+00  -1.7450723e+00  -5.8985267e-01  -1.0660396e+01  -6.8976127e-01  -2.0927108e+00   1.2665821e+00  -1.8760588e+00  -3.6618809e+00  -2.6073008e+00  -3.6844663e+00  -2.2070072e+00  -4.8177998e-01  -1.0354608e+01  -5.3440383e+00  -4.3171000e+00  -2.3765513e+00  -3.7549521e-01   3.4452108e-01  -2.9062242e+00   5.9923766e+00  -1.6678704e+00   2.5197809e+00  -7.8843527e+00  -1.0410618e+01  -1.4114350e+00   2.1790081e-01   4.3620013e+00   3.1744065e+00   2.8679731e-01   4.6570545e+00   2.8718891e+00   1.8083867e+00  -1.5056246e-01   2.6013228e+00   1.5490236e+00  -3.4377174e+00  -2.0789955e+00   1.6446447e+00  -1.0921162e+00  -1.0017701e-01   2.1193026e-01   2.6177353e+00   3.2887583e-01   4.5128172e+00  -1.1838795e+00  -1.0927717e+00   1.7096043e+00   8.5313340e+00   1.2784832e+00   6.2348184e-01  -3.6105870e+00  -3.7891330e+00  -8.7373942e+00   4.5266696e+00  -3.2002270e+00  -4.3993921e+00   4.2557683e-01  -1.0346201e+00  -5.1349012e+00  -1.9943090e+00  -2.8033202e+00   4.9759235e+00  -1.5616677e+00  -3.3908918e+00  -5.4534122e-01  -1.5621791e+00  -2.4259012e+00   9.6019134e-02  -1.4746246e+00  -1.0410769e+00  -4.1627290e-01   4.3037780e-01
  -2.5223915e+00   2.4253249e+00  -2.0053683e+00   1.1328606e+00   1.8844604e+00  -3.2657548e-01  -3.3073143e+00   2.6120517e+00  -1.3252551e+00   2.5902564e+00  -6.2115719e+00   4.3992213e+00  -5.8023153e+00   3.5500852e+00  -1.6796487e+00  -1.9597626e+00  -2.5483687e+00   3.6473215e+00  -1.1990010e+00  -2.1985995e-01  -1.1085521e+01  -1.5793223e+00  -1.5610559e+00   1.4217591e+00  -2.1904000e+00  -4.2467019e+00  -2.7859618e+00  -4.2144218e+00  -2.5076885e+00   3.7130094e-01  -9.7310956e+00  -5.4785562e+00  -3.7862661e+00  -2.1025887e+00  -1.7880108e-01   1.0674260e+00  -2.9019145e+00   6.7796448e+00  -6.1733428e-01   4.4303252e+00  -8.2219298e+00  -8.5161191e+00  -2.8742547e+00  -5.0412215e-01   3.5182063e+00   2.6973522e+00  -1.4494443e+00   4.1273790e+00   2.1727582e+00   1.5189131e+00  -4.0771486e-01   2.4095460e+00   1.1289801e+00  -2.8846301e+00  -2.1137330e+00   1.7075980e+00  -1.6861806e+00  -4.5369077e-01  -3.3333304e-01   2.5513592e+00  -5.5645890e-01   4.3984750e+00  -1.3744544e+00  -9.0484718e-01   1.1938365e+00   8.8721604e+00   7.7700746e-01   2.5210403e-01  -2.7916693e+00  -3.4952654e+00  -8.6347670e+00   4.0575728e+00  -3.1228892e+00  -3.5207871e+00   6.3348095e-01  -1.2939557e+00  -5.2137962e+00  -1.0895539e+00  -2.9585391e+00   6.1626340e+00  -1.5799784e+00  -2.9894233e+00   9.1338782e-02  -1.2152988e+00  -2.5224352e+00   1.9968473e-01  -2.7846296e-01   1.5950473e-02  -6.6543563e-01   7.7418048e-01
  -2.4936449e+00   2.3750656e+00  -1.8888566e+00   9.2377973e-01   1.7872878e+00  -2.2902444e-01  -3.4284748e+00   1.7782454e+00  -9.2229968e-01   2.4520548e+00  -6.5764537e+00   3.5982602e+00  -6.3108636e+00   2.3864713e+00  -1.8951816e+00  -2.1528239e+00  -2.4977279e+00   3.6404927e+00  -1.0149798e+00  -3.8504248e-02  -1.0825402e+01  -2.1694816e+00  -1.1926802e+00   2.2589341e+00  -2.3451532e+00  -4.0439106e+00  -2.2903973e+00  -3.6514133e+00  -2.4065528e+00   8.7896315e-03  -9.0053706e+00  -5.1462359e+00  -3.5711984e+00  -2.0541061e+00  -1.1696139e-01   1.4681900e+00  -2.4772644e+00   6.7036284e+00  -4.2321273e-01   4.7942355e+00  -7.4474146e+00  -7.8346297e+00  -2.0867891e+00  -1.0726716e-01   3.2928723e+00   2.4892858e+00  -6.6202943e-01   5.0149135e+00   2.3750555e+00   1.4523160e+00  -1.5648716e-01   2.2281387e+00   1.5166696e+00  -2.1611773e+00  -1.5470337e+00   2.0630836e+00  -1.5683549e+00  -2.1549572e-01  -2.3827704e-01   2.5122439e+00  -1.1477663e+00   3.9973334e+00  -1.5018749e+00  -7.0399831e-01   4.7978981e-01   8.2321200e+00   3.2465868e-01  -1.4686307e-01  -1.8777583e+00  -2.6971666e+00  -7.7085151e+00   2.9951841e+00  -2.9957391e+00  -3.6418063e+00   6.1147033e-01  -1.9818855e+00  -5.3049205e+00  -1.4363414e+00  -2.9948903e+00   5.8456130e+00  -1.9132397e+00  -2.7749947e+00   1.7462959e-02  -7.9417296e-01  -2.2229948e+00   5.8017318e-01  -2.2855216e-01  -1.7437161e-01  -4.2168219e-01   8.0539038e-01
  -2.2088570e+00   2.3559334e+00  -1.2363156e+00   1.1005370e+00   1.5084826e+00   2.3669593e-01  -3.1574034e+00   1.3394440e+00  -3.9561935e-01   1.7686656e+00  -6.2270415e+00   3.1095281e+00  -6.3242842e+00   1.5717289e+00  -1.3065304e+00  -1.9825669e+00  -2.2254736e+00   3.4438868e+00  -9.0472267e-01  -5.9338685e-02  -1.0255610e+01  -1.4091391e+00  -3.8523316e-01   3.0895187e+00  -1.7971222e+00  -3.0999960e+00  -9.9943775e-01  -1.9730604e+00  -1.2949772e+00  -6.5496384e-01  -8.3198719e+00  -5.0610671e+00  -3.7046781e+00  -2.3000226e+00  -6.2084371e-01   6.2289645e-01  -1.5996688e+00   6.2455226e+00  -9.2791807e-02   3.7515942e+00  -6.2376707e+00  -9.3512341e+00  -8.7506882e-01  -1.1711838e-02   2.5225055e+00   1.5401981e+00   6.5214244e-01   5.6297359e+00   2.3807650e+00   1.3591444e+00   3.4021570e-01   1.9669544e+00   2.0937661e+00  -1.8870861e+00  -1.1058879e+00   2.0959076e+00  -1.1434799e+00   2.0341832e-01   1.3701246e-01   2.6321281e+00  -1.2643202e+00   3.5732827e+00  -1.3529484e+00  -5.9899410e-01   7.2579718e-02   7.0785311e+00   1.2845294e-01  -8.6389269e-01  -1.2908128e+00  -1.6754695e+00  -6.8053979e+00   2.6032570e+00  -2.3521362e+00  -4.6078308e+00   2.6487199e-01  -4.1260760e+00  -5.0220992e+00  -2.5889680e+00  -2.7212810e+00   5.5129060e+00  -2.0459074e+00  -2.6606283e+00   2.4683409e-01   9.9212877e-02  -2.0062140e+00   6.4806267e-01   4.0982775e-01  -6.8993823e-01   9.2436875e-04   5.9417730e-01
  -1.9153897e+00   2.6087558e+00  -1.1141486e+00   8.5513626e-01   1.0978960e+00   3.0766184e-01  -3.5965406e+00   7.7775579e-02  -1.5629701e-01   1.2886198e+00  -5.8876673e+00   1.6860133e+00  -6.5392129e+00   1.5462184e-02  -2.0367269e+00  -1.7781018e+00  -1.5943130e+00   2.7687272e+00  -5.4644971e-01   3.2423902e-01  -9.6073705e+00  -1.6458021e+00   4.0114230e-01   3.8339827e+00  -2.0195724e+00  -2.2421211e+00  -8.2787643e-01  -1.5939890e+00  -1.9042369e+00  -2.7332504e-01  -7.2089355e+00  -4.2987966e+00  -2.8651216e+00  -1.5325853e+00   6.1385464e-01   3.0162604e+00  -1.4746959e+00   6.6024558e+00  -2.7527850e-02   5.4097705e+00  -6.3347893e+00  -6.8103181e+00  -1.3744693e+00  -1.8239860e-02   2.2901614e+00   1.6541598e+00  -2.1597770e-01   5.4252471e+00   2.5085167e+00   1.6471844e+00   1.1327726e+00   2.3002212e+00   2.4209790e+00  -6.8549271e-01  -5.9027665e-01   2.3713264e+00  -1.0067172e+00   5.5887915e-01   2.8627533e-01   2.3623356e+00  -2.3256541e+00   2.9266453e+00  -1.7729831e+00  -5.2841676e-01  -5.3704268e-01   6.3922254e+00   9.3939258e-02  -5.7463688e-01  -4.8381260e-01  -1.0229932e+00  -6.2095934e+00   1.8384489e+00  -3.1872323e+00  -3.7136767e+00  -2.5409044e-01  -4.1687181e+00  -6.7386213e+00  -2.5157726e+00  -2.5949620e+00   4.6125164e+00  -1.9307738e+00  -1.6525508e+00   1.0511760e-01   4.7944694e-01  -1.4943774e+00   1.4718820e+00   2.0848223e+00   8.5731791e-01  -7.0333100e-02   1.1736371e+00
  -1.6827110e+00   2.0315017e+00  -9.3300307e-01   7.0551782e-01   9.6736786e-01   2.7684034e-01  -3.0911552e+00  -1.0066366e-01  -3.3567847e-01   1.3537993e+00  -5.3060262e+00   1.3753792e+00  -5.9076037e+00  -3.6079359e-01  -1.7414244e+00  -1.8050733e+00  -1.1275557e+00   2.8082491e+00  -1.3518013e-01   3.0717932e-01  -8.3876443e+00  -2.3829892e+00   5.5200503e-01   3.6390665e+00  -1.7494854e+00  -2.1786315e+00  -8.5504066e-01  -1.6326538e+00  -1.3875139e+00  -1.8130960e-01  -5.8540409e+00  -4.1544024e+00  -2.6060466e+00  -1.8667108e+00  -1.0410543e-01   1.8122203e+00  -8.3508067e-01   6.0757835e+00   9.5558014e-01   5.8714209e+00  -4.9723430e+00  -5.5924105e+00  -8.0574932e-01  -3.4169309e-01   1.7735768e+00   8.9877250e-01   2.0285073e-01   5.1494602e+00   2.2011191e+00   8.7602216e-01   1.2455496e+00   1.6155555e+00   2.7836306e+00  -1.9907627e-01   3.1847766e-01   2.6673602e+00  -1.0852882e+00   3.9091961e-01  -1.8115910e-01   1.7562538e+00  -2.4800365e+00   2.2406988e+00  -1.7282666e+00  -2.4214729e-01  -5.3423978e-01   5.7355681e+00  -5.8854803e-01  -1.5470862e+00   6.8855678e-01  -2.8160033e-02  -4.8742205e+00   6.5916996e-01  -2.0411230e+00  -3.3106419e+00   3.3522244e-01  -4.6246350e+00  -5.4860639e+00  -2.7297091e+00  -1.9651951e+00   4.7341717e+00  -1.7818763e+00  -1.4398636e+00   7.0264150e-01   9.0042984e-01  -1.1309530e+00   1.5399700e+00   1.8873401e+00   3.9567735e-01   1.6275551e-01   1.1410012e+00
  -1.3188488e+00   1.9188114e+00  -6.4558831e-01   5.2421660e-01   5.2015587e-01   3.9635918e-01  -2.9103301e+00  -8.0675409e-01   2.6706253e-01   1.0432252e+00  -4.5768516e+00   2.0269212e-01  -5.5487403e+00  -1.2380447e+00  -1.8440832e+00  -1.5396327e+00  -6.6415367e-01   2.2822720e+00   1.9687972e-01   6.1677685e-01  -7.3467590e+00  -3.0173644e+00   1.2369652e+00   4.2240597e+00  -1.6474903e+00  -1.3461648e+00  -5.2507678e-01  -8.0869357e-01  -9.4086365e-01  -5.4260964e-01  -4.3829376e+00  -3.3853817e+00  -2.3644376e+00  -1.6520741e+00   4.6741777e-02   2.1548437e+00  -1.6357971e-01   5.5485660e+00   9.7236093e-01   5.7901353e+00  -3.9294352e+00  -3.9057328e+00   1.2060209e-01  -4.9496706e-02   1.6207691e+00   7.5998906e-01   5.4366395e-01   4.9980189e+00   2.4438956e+00   9.5403199e-01   1.7987661e+00   1.3253871e+00   2.7359246e+00   6.6206011e-01   4.3010629e-01   2.5815425e+00  -7.8647727e-01   5.8718575e-01  -1.1173452e-01   1.5401656e+00  -2.7431067e+00   1.6658943e+00  -2.1088251e+00   4.8023106e-02  -6.7649945e-01   5.0493286e+00  -9.0865753e-01  -1.6708001e+00   1.5787682e+00   1.2913906e+00  -3.3786532e+00  -4.3759177e-01  -1.8192619e+00  -2.9249928e+00   3.0332045e-01  -4.7902425e+00  -6.1482884e+00  -3.2303689e+00  -1.5124003e+00   3.7009969e+00  -1.9827209e+00  -9.4531130e-01   4.2056045e-01   1.5213615e+00  -5.6603666e-01   1.8685141e+00   2.2944974e+00   7.8164087e-01   2.9156378e-01   1.2988750e+00
  -1.0452378e+00   1.3372174e+00  -4.8859585e-01   2.6769596e-01   5.3000734e-01   1.3442992e-01  -2.5895421e+00  -1.1275711e+00   1.3581085e-01   7.3495968e-01  -3.3903315e+00  -6.4002472e-01  -4.4684742e+00  -1.7095692e+00  -1.6260958e+00  -1.1905056e+00   1.1711264e-01   1.7121292e+00   4.2279111e-01   6.1557769e-01  -4.9124145e+00  -3.6150073e+00   1.7620162e+00   3.9299095e+00  -4.3329717e-01  -9.4443577e-01  -8.6049815e-02  -7.8800131e-01  -9.5215307e-01   9.6261601e-01  -2.6065484e+00  -3.2883872e+00  -2.4804420e+00  -1.9853088e+00  -4.7516502e-01   1.9279699e+00  -5.3808499e-02   5.9228395e+00   1.8125448e+00   7.1788827e+00  -3.5042528e+00  -1.0753239e+00  -3.6056677e-02  -4.9857963e-01   1.4918394e+00   4.2110375e-01  -1.0970581e-01   4.5282487e+00   2.5414115e+00   5.2781554e-01   2.4886605e+00   1.1758335e+00   3.2661799e+00   1.2476973e+00   1.2526660e+00   2.5481635e+00  -9.5385047e-01   1.0120872e-01  -6.2804325e-01   8.4275301e-01  -3.0354546e+00   7.2940168e-01  -2.1242492e+00   1.0870578e-01  -3.2900755e-01   4.7581762e+00  -1.6125774e+00  -2.0844887e+00   2.1320791e+00   1.6589946e+00  -2.4604643e+00  -2.1434990e+00  -1.7683193e+00  -1.4094533e+00   2.0546276e-01  -5.2262577e+00  -6.7980431e+00  -3.1152170e+00  -8.5120102e-01   3.3164821e+00  -1.5226178e+00  -6.1651151e-01   1.0482115e+00   1.9937314e+00  -9.0863275e-02   2.1238603e+00   2.8791936e+00   1.2884763e+00   3.9518640e-01   1.7661728e+00
  -7.2562521e-01   7.9974322e-01  -3.7255720e-01   2.6104943e-01   2.3531905e-01   1.4102004e-01  -2.1966948e+00  -1.3117720e+00  -5.4239593e-01   4.1420409e-01  -2.9329351e+00  -7.1655840e-01  -4.0444468e+00  -2.1732798e+00  -1.4534977e+00  -1.3074707e+00   5.1330003e-01   1.5383266e+00   8.0932540e-01   6.1687061e-01  -3.3199989e+00  -2.7570456e+00   1.7061204e+00   3.2119187e+00  -2.5743628e-01  -2.9923608e-01  -3.7823130e-01  -9.7312164e-01  -9.7307146e-01   8.2647552e-01  -1.5138918e+00  -2.8948055e+00  -1.5422012e+00  -1.8154895e+00  -3.1864560e-02   1.4764743e+00   3.6675631e-01   5.2455075e+00   2.7268715e+00   8.0349131e+00  -2.3618957e+00  -6.2150255e-01  -6.7634688e-01  -1.5327633e+00   7.7979210e-01  -5.5160577e-01  -5.3022086e-01   3.0883927e+00   1.5702662e+00  -4.7472038e-01   2.5290944e+00   7.9075976e-01   3.7464236e+00   1.6218108e+00   2.4312381e+00   3.0877441e+00  -1.0484647e+00   3.4342292e-02  -1.0006239e+00   4.3206309e-03  -3.0909322e+00   1.5117762e-02  -1.9851048e+00   1.4096026e-01  -3.0044838e-02   3.8545873e+00  -1.3224003e+00  -2.6077551e+00   3.1638343e+00   2.4922933e+00  -1.5410449e+00  -1.9999332e+00  -4.5495672e-01  -1.0808383e+00   9.9834531e-01  -4.7670376e+00  -4.9291586e+00  -2.8950535e+00   8.2788473e-02   3.7413803e+00  -8.4173460e-01  -1.1956315e-01   1.9284927e+00   1.8888729e+00   3.1787212e-01   2.2668254e+00   3.4765940e+00   1.1046557e+00   4.9634252e-01   1.6730751e+00
  -5.3168538e-01   3.9467808e-01  -2.3529884e-01  -1.3617975e-02   3.1502370e-02  -4.3724544e-02  -1.7509804e+00  -1.5884738e+00  -4.5147872e-01   6.1931380e-01  -2.2334356e+00  -1.3353921e+00  -3.1278353e+00  -2.4244158e+00  -1.5990170e+00  -1.0975057e+00   2.9896063e-01   1.1766378e+00   1.3914478e+00   1.0210899e+00  -3.0412631e+00  -4.1963251e+00   2.0085989e+00   2.9667129e+00  -1.3830070e-01  -3.7521305e-01  -1.0472998e+00  -1.4514804e+00  -1.1776743e+00   7.4361056e-01  -1.5229483e-01  -2.5517033e+00  -7.0288873e-01  -1.4869113e+00   5.6383307e-01   1.3034236e+00   7.0388043e-01   4.2553416e+00   3.0324936e+00   8.2905142e+00  -1.7756320e+00   1.5217361e+00  -1.2145355e+00  -2.1966534e+00   4.1539584e-01  -8.3162881e-01  -1.2118464e+00   1.5292908e+00   1.0025110e+00  -1.1735410e+00   2.3848509e+00   2.5415827e-01   3.4242702e+00   2.1782947e+00   2.6214495e+00   2.9002154e+00  -1.4740884e+00  -2.6471630e-01  -1.3696797e+00  -5.4725063e-01  -3.1515601e+00  -5.2534988e-01  -2.1945726e+00   4.9880366e-01   1.8681076e-01   3.6166025e+00  -1.2519671e+00  -2.6101043e+00   4.2848581e+00   3.6973264e+00  -3.7874419e-01  -2.9175533e+00   3.1472992e-02  -5.0173240e-01   1.4005997e+00  -4.1777731e+00  -3.7113609e+00  -2.3001502e+00   6.2948548e-01   4.1164019e+00  -9.0150030e-01   4.8540975e-01   2.1544471e+00   1.7410479e+00   8.6458719e-01   2.5591972e+00   3.7376308e+00   1.6671701e+00   4.7646743e-01   1.9297687e+00
  -4.0572512e-02   3.2111642e-01   3.5696799e-01  -4.5154596e-02  -2.8893744e-01   2.5158807e-01  -1.3923209e+00  -2.0906993e+00   3.9299022e-01   2.5473363e-01  -8.6755238e-01  -2.5368474e+00  -2.0778690e+00  -2.9889638e+00  -1.3145157e+00  -4.1442924e-01   5.0860174e-01   2.1783778e-01   1.5147553e+00   1.1947200e+00  -1.6497726e+00  -4.9504511e+00   2.9068955e+00   3.4539035e+00   9.7069606e-01   3.9157515e-01  -2.8668041e-01  -2.2128582e-01  -5.6728026e-01   7.4181888e-01   1.1878591e+00  -2.2295609e+00  -5.8626253e-01  -1.2680419e+00   8.5743985e-01   1.3929849e+00   1.0162960e+00   3.4288680e+00   2.4812898e+00   7.0893584e+00  -1.0506470e+00   2.5183286e+00  -4.3929222e-01  -1.8201479e+00   5.2353229e-01  -8.4916878e-01  -7.6322919e-01   1.0980507e+00   1.4673069e+00  -8.1081878e-01   3.2322655e+00   1.4955260e-01   3.6442234e+00   2.7983710e+00   2.6172898e+00   2.3535510e+00  -1.1188914e+00  -1.4621532e-01  -7.9145371e-01  -5.3998221e-01  -2.9176429e+00  -1.1582813e+00  -2.3001166e+00   5.6102869e-01   2.8925442e-01   2.8306495e+00  -9.6333771e-01  -2.2328869e+00   4.3741615e+00   4.6771965e+00   8.5765251e-01  -4.1223869e+00  -5.1295696e-01  -3.1576742e-01   5.9232192e-01  -5.2184287e+00  -4.6437177e+00  -2.9981488e+00   1.0299273e+00   2.9886022e+00  -1.1927112e+00   7.5511588e-01   1.8948432e+00   2.2048587e+00   1.5245687e+00   2.6597887e+00   4.5613581e+00   2.1550672e+00   7.0690353e-01   2.2266814e+00
   5.3537700e-01  -1.7852367e-01   7.7573660e-01   2.1713406e-02  -6.8266456e-01   4.9280165e-01  -6.9334217e-01  -1.9781987e+00   6.2588546e-01   7.7066773e-02   2.5958043e-01  -2.9812981e+00  -9.8345131e-01  -3.0932783e+00  -6.6827340e-01  -5.4482467e-02   1.0487458e+00  -3.9718840e-01   1.8549385e+00   1.1336383e+00   3.8488216e-01  -4.9304949e+00   3.0936319e+00   3.1846038e+00   1.7795797e+00   1.1313993e+00   2.3784687e-02   5.5331644e-01   3.2000780e-01   5.3173001e-01   2.6145740e+00  -1.5843124e+00  -2.9064998e-01  -1.2102921e+00   7.6253899e-01   3.9722475e-01   1.6854719e+00   2.1465288e+00   2.2998066e+00   5.5954687e+00   4.9641665e-01   2.9798349e+00   3.8193592e-01  -1.9211859e+00   2.8939028e-01  -1.3359477e+00   1.7019642e-01   1.7535533e-01   1.5162030e+00  -1.1283922e+00   3.3268247e+00  -5.2691273e-01   3.7944671e+00   2.9581122e+00   3.0083859e+00   1.9299806e+00  -6.7558592e-01  -2.2030733e-01  -7.2974607e-01  -1.1528071e+00  -2.3274956e+00  -1.9723965e+00  -2.2528325e+00   4.5241149e-01   6.2085680e-01   1.7052135e+00  -1.0502958e+00  -2.5457169e+00   4.9100189e+00   5.4690264e+00   2.2320493e+00  -4.8123916e+00   2.0544521e-01   3.7080155e-03   3.6485188e-01  -5.1527856e+00  -3.4921861e+00  -3.3925899e+00   1.8896792e+00   1.9309151e+00  -1.0586663e+00   5.8924935e-01   1.9595790e+00   2.1167389e+00   1.9954043e+00   2.2742418e+00   3.8403316e+00   1.4758030e+00   1.1047840e+00   1.9516265e+00
   7.3524493e-01  -3.6799940e-01   9.3578088e-01  -1.0111231e-01  -9.4297025e-01   5.8425598e-01  -4.5447153e-01  -2.4166287e+00   1.1749767e+00   8.8420206e-02   7.7465931e-01  -3.8246011e+00  -5.7043277e-01  -3.5778677e+00  -8.1017252e-01   1.2966093e-01   7.7463829e-01  -8.7687366e-01   1.8827985e+00   1.2439866e+00   1.1253605e+00  -5.9481269e+00   3.3748657e+00   3.4368332e+00   2.2446282e+00   1.4797994e+00   7.0066812e-02   9.7182810e-01   4.0536001e-01  -6.7982534e-04   3.4757164e+00  -1.1526236e+00   8.3165708e-02  -8.5054889e-01   1.5094147e+00   8.0094685e-01   1.7980562e+00   1.2155072e+00   1.4795853e+00   4.5929730e+00   1.3012810e+00   3.6684699e+00   1.5153039e+00  -1.1016109e+00   9.8759716e-01  -8.7288353e-01   9.4660930e-01   1.7245977e-01   1.9672460e+00  -8.9700282e-01   3.6171387e+00  -7.6176190e-01   3.6178140e+00   3.2324328e+00   2.9408792e+00   1.6539476e+00  -5.2244166e-01  -1.4484357e-01  -3.6231496e-01  -1.1508651e+00  -2.1451402e+00  -2.3986109e+00  -2.4577202e+00   4.9792421e-01   7.0053914e-01   1.3331869e+00  -5.5288662e-01  -1.8972340e+00   5.0931719e+00   6.3571303e+00   3.3883871e+00  -5.7233775e+00  -9.8845422e-02   8.7364998e-02   2.0208552e-01  -4.9528916e+00  -3.6098772e+00  -3.6843713e+00   2.1047356e+00   1.3148790e+00  -1.4638012e+00   7.3114489e-01   1.4628789e+00   2.1098777e+00   2.5947539e+00   2.3191532e+00   3.7330627e+00   1.4544484e+00   1.2131315e+00   2.0208757e+00
   9.0130497e-01  -8.5016218e-01   1.1149353e+00  -2.7330117e-01  -9.0968357e-01   4.1849501e-01  -3.0340537e-01  -2.6578745e+00   1.2409589e+00  -2.6076408e-01   1.9902394e+00  -4.6868376e+00   5.8572790e-01  -3.7950935e+00  -6.0406698e-01   6.2453405e-01   1.3084662e+00  -1.8625761e+00   1.6622831e+00   9.7203923e-01   3.3452988e+00  -6.4317776e+00   3.8524936e+00   3.1802830e+00   3.7905005e+00   1.8324637e+00   6.9413370e-01   1.2102451e+00   1.6010555e-01   1.6405127e+00   4.5039210e+00  -1.1966722e+00  -4.0129363e-01  -1.0525169e+00   1.5858211e+00   1.4780638e+00   1.5085365e+00   1.6532603e+00   1.2507955e+00   4.7867614e+00   1.0466474e+00   5.7072524e+00   2.0144575e+00  -5.9294052e-01   1.8879054e+00  -2.9885756e-01   1.2565880e+00   6.0024830e-01   2.9003096e+00  -6.1263274e-01   4.3489403e+00  -5.4318170e-01   3.9759991e+00   3.0691479e+00   3.3377735e+00   1.1260396e+00  -5.0072976e-01  -6.9786964e-01  -4.4461500e-01  -1.5327634e+00  -2.0997967e+00  -3.3840718e+00  -2.2797972e+00  -7.9826531e-02   1.0339615e+00   8.7250131e-01  -6.1385572e-01  -1.2932472e+00   4.3982689e+00   5.7504512e+00   3.4253840e+00  -7.1338641e+00  -1.3891112e+00   1.4935407e+00  -1.0782105e+00  -5.3010816e+00  -4.9463210e+00  -3.3629982e+00   2.2472247e+00   2.3383765e-01  -1.1251598e+00   5.2243490e-01   1.4706222e+00   1.8992135e+00   2.8744069e+00   2.2406469e+00   3.7500736e+00   1.7894134e+00   1.2964514e+00   2.4028327e+00
   9.3302684e-01  -1.2677374e+00   1.1265957e+00  -3.0674433e-01  -1.0600145e+00   2.9093369e-01   4.1808645e-01  -1.9454570e+00   8.4752657e-01   3.4062179e-01   2.6280078e+00  -3.7980107e+00   1.7734598e+00  -2.8352682e+00  -2.7155297e-01   6.6589889e-01   6.8693544e-01  -1.8596746e+00   2.2809321e+00   1.1150923e+00   2.6947703e+00  -7.2462216e+00   3.6159197e+00   2.1954594e+00   3.3958082e+00   1.0114926e+00  -5.7442022e-01   2.1943401e-01   3.1498629e-01   1.1678106e+00   4.9394620e+00  -1.0487252e+00   7.5087304e-01  -5.4943126e-01   2.1286940e+00   4.4189942e-01   1.5941401e+00   4.3442319e-02   1.4961897e+00   3.8599228e+00   1.7090111e+00   5.8499791e+00   5.6020362e-01  -1.5802602e+00   1.2173050e+00  -7.9001637e-01   1.8810232e-01  -1.7523281e+00   1.4871680e+00  -1.4601532e+00   3.1309107e+00  -1.3603715e+00   2.7900379e+00   2.6914521e+00   2.9383525e+00   6.4061763e-01  -1.1359444e+00  -1.3250685e+00  -9.2744342e-01  -1.9109796e+00  -1.4359854e+00  -3.3099665e+00  -2.0031053e+00   8.7482058e-02   1.4564537e+00   1.0259464e+00  -8.0831543e-02  -1.3409980e+00   4.8999493e+00   6.1224052e+00   4.0509113e+00  -6.3173205e+00  -2.0856985e-01   1.6747394e+00  -1.8686006e-01  -3.9866046e+00  -1.8184022e+00  -2.1055907e+00   2.5835800e+00   1.6775433e+00  -1.0229741e+00   5.4337607e-01   2.1623663e+00   1.2644043e+00   2.9189533e+00   1.5314968e+00   3.6242331e+00   1.6651030e+00   1.1199346e+00   2.1017669e+00
   1.1309132e+00  -1.3703830e+00   1.5021752e+00  -1.8920917e-01  -1.1844678e+00   5.9627969e-01   7.5550616e-01  -2.0179463e+00   1.3159701e+00   1.3393349e-01   3.2722272e+00  -4.0717478e+00   2.2596174e+00  -2.9810267e+00   1.7363667e-01   8.8995431e-01   4.3378114e-01  -2.3355812e+00   1.9771113e+00   8.1155093e-01   3.4737665e+00  -7.2065277e+00   3.9021990e+00   2.2087434e+00   4.2358269e+00   1.2777031e+00   1.2757113e-01   1.1501398e+00   9.1028438e-01   8.9714676e-01   5.1979659e+00  -1.0929710e+00   7.3502816e-01  -4.2243562e-01   2.3428017e+00   1.6565823e-01   1.5580396e+00  -7.3249508e-01   6.7312831e-01   1.7987012e+00   2.3660760e+00   4.3267061e+00   1.9251762e+00  -4.6910123e-01   1.6614124e+00  -6.4083808e-01   1.5923562e+00  -1.0189154e+00   1.9448563e+00  -9.8435618e-01   3.3011210e+00  -1.5307110e+00   2.7282672e+00   2.2949820e+00   2.8531569e+00   2.0601332e-01  -7.7686637e-01  -1.2199530e+00  -2.7032091e-01  -1.5749719e+00  -9.2733975e-01  -3.6372878e+00  -1.6949294e+00  -3.2950150e-01   1.3387201e+00   1.5887224e-01   5.2858952e-01  -8.0712972e-01   4.1222712e+00   6.0969024e+00   4.4793903e+00  -6.5886730e+00  -6.6007055e-01   1.2672375e+00  -9.9615660e-01  -4.9098678e+00  -1.5465080e+00  -2.4482695e+00   2.4228589e+00   1.0910733e+00  -1.3825048e+00   2.5840608e-02   1.8352257e+00   1.1620435e+00   2.9997016e+00   9.5120023e-01   3.4543415e+00   1.0142895e+00   1.3209891e+00   1.8525335e+00
   1.2994910e+00  -1.4780133e+00   1.6742984e+00  -4.5903051e-02  -1.2951645e+00   5.7683202e-01   1.1106712e+00  -1.5372614e+00   1.1326913e+00  -1.0826217e-01   4.1492040e+00  -3.5985134e+00   3.1771835e+00  -2.4786171e+00   7.0877184e-01   1.2482426e+00   4.0557820e-01  -2.9691579e+00   2.0354445e+00   6.6248401e-01   4.1801196e+00  -6.3336403e+00   4.0313039e+00   1.6976167e+00   4.6744874e+00   1.3551033e+00   2.7538974e-01   1.2924244e+00   1.1308005e+00   1.3550956e+00   5.4864401e+00  -7.9947195e-01   1.1014194e+00  -1.5569197e-02   2.8108731e+00   2.6785149e-01   1.3856016e+00  -1.3985152e+00   5.4568429e-01   7.0299095e-01   2.3344722e+00   3.7354052e+00   9.5242181e-01  -7.1741606e-01   1.2468680e+00  -8.4660217e-01   9.7608793e-01  -1.9968163e+00   1.3732410e+00  -9.6028588e-01   2.7551247e+00  -1.6392783e+00   2.1154187e+00   1.7453263e+00   2.5548276e+00  -4.4991698e-01  -8.0271175e-01  -1.6923246e+00  -2.7161326e-01  -1.7232209e+00  -3.6446788e-01  -3.7400199e+00  -1.1276020e+00  -7.1975404e-01   1.4836135e+00  -2.7956725e-01   8.6175470e-01  -4.9401977e-01   3.3049784e+00   5.1969280e+00   4.3536997e+00  -5.7769678e+00  -7.1332075e-01   1.7248638e+00  -1.4674424e+00  -4.5782106e+00  -6.7147355e-01  -1.6477646e+00   2.4307658e+00   7.5266744e-01  -9.8884610e-01  -3.2493911e-01   2.2822159e+00   8.5009779e-01   2.8893265e+00   1.6883232e-01   3.8447868e+00   1.1065690e+00   1.3029773e+00   1.6389514e+00
   1.2000232e+00  -1.5962865e+00   1.6635884e+00  -9.7759440e-02  -1.3988352e+00   5.8126978e-01   1.2868425e+00  -1.3881939e+00   1.2867622e+00   1.1348420e-01   4.2707812e+00  -3.3562140e+00   3.4560115e+00  -2.2448150e+00   7.4618540e-01   1.2724404e+00  -3.2210190e-02  -3.0771179e+00   1.9990999e+00   5.1628358e-01   3.5214748e+00  -6.6977636e+00   3.8999038e+00   1.4977555e+00   4.4133049e+00   1.0157608e+00   1.2999558e-02   1.2008851e+00   1.0404257e+00   1.1220927e+00   5.3302112e+00  -6.1827311e-01   1.3892308e+00   3.6615895e-01   3.3239574e+00   5.6096061e-01   1.2653901e+00  -2.0977584e+00  -3.3151992e-01  -7.3663574e-01   2.4270915e+00   3.2187575e+00   1.3558552e+00  -3.6368956e-02   1.5909130e+00  -3.8133307e-01   1.6207656e+00  -1.7875156e+00   1.4764845e+00  -7.3574889e-01   2.2229896e+00  -1.8477233e+00   1.4667640e+00   1.1377039e+00   2.0998996e+00  -9.6496199e-01  -9.1407713e-01  -1.8522655e+00  -1.7754382e-01  -1.5664954e+00  -4.0901623e-02  -3.7213114e+00  -8.8933351e-01  -9.3599331e-01   1.2510521e+00  -5.3530505e-01   1.1447465e+00   9.0719185e-02   2.8530730e+00   4.7888191e+00   4.2877858e+00  -5.6030390e+00  -1.0923630e+00   1.5836910e+00  -1.9323568e+00  -4.1163119e+00   1.7546352e-01  -1.0083431e+00   2.0273798e+00   6.9466629e-01  -1.2067732e+00  -6.5085302e-01   1.9154519e+00   2.4335344e-01   2.7242896e+00  -3.0402654e-01   2.9909124e+00   7.0122905e-01   1.2614673e+00   1.3638664e+00
   9.5651877e-01  -1.7312906e+00   1.6284547e+00  -3.8866757e-02  -1.2865112e+00   5.0679695e-01   1.6161160e+00  -9.0213642e-01   1.1043954e+00   1.2798632e-01   4.4151688e+00  -2.4986059e+00   3.8085256e+00  -1.5897368e+00   1.2265880e+00   1.1807153e+00  -7.7458644e-01  -3.0302841e+00   1.6724007e+00   2.0879550e-01   3.4096560e+00  -6.2350415e+00   3.6802206e+00   1.0499997e+00   4.4586774e+00   4.4440518e-01   1.5315973e-01   1.1950400e+00   1.4533618e+00   8.3936778e-01   4.9592121e+00  -7.5186089e-01   1.3949178e+00   4.1468521e-01   3.2475484e+00   3.3509055e-02   1.0615493e+00  -2.6992293e+00  -3.6913019e-01  -2.1240924e+00   2.6507431e+00   1.2536473e+00   1.7191833e+00   8.0190031e-01   1.6665372e+00  -3.2575348e-01   1.9997936e+00  -1.2769134e+00   1.0042567e+00  -5.4150629e-01   1.4222850e+00  -2.0644330e+00   5.8101095e-01   2.6874048e-01   1.6201081e+00  -1.2425921e+00  -1.0741295e+00  -2.2318911e+00  -1.6764482e-01  -1.1491470e+00   4.6461217e-01  -3.4117579e+00  -2.9876735e-01  -1.1689687e+00   1.1013391e+00  -6.5068482e-01   1.5104503e+00   3.9645417e-01   1.7531334e+00   4.0285274e+00   4.2857620e+00  -4.8179770e+00  -7.2792250e-01   1.2787020e+00  -1.6759301e+00  -4.1099720e+00   1.5219052e+00  -4.8923681e-01   1.5127503e+00   1.0626969e+00  -1.2922326e+00  -1.2936450e+00   2.2786423e+00   2.9483079e-01   2.3973884e+00  -1.3017728e+00   2.8777342e+00  -6.9812059e-02   1.1296070e+00   8.6302264e-01
   8.0011330e-01  -1.7889288e+00   1.3887211e+00  -2.3947528e-01  -1.2057430e+00   1.2947734e-01   1.2727431e+00  -1.0900747e+00   8.9446481e-01  -1.6280440e-01   4.7841266e+00  -2.8597466e+00   4.1353543e+00  -1.7595189e+00   8.8279884e-01   1.3673998e+00  -3.0682058e-01  -3.8448831e+00   1.2825186e+00  -1.2296308e-01   4.1386352e+00  -5.8991963e+00   3.7411348e+00   9.4287118e-01   4.5896047e+00   3.9574574e-01   3.8833470e-01   8.2749523e-01   5.6108277e-01   2.3987677e+00   5.0205625e+00  -3.0016171e-01   1.0383566e+00   6.2838869e-01   3.8886496e+00   2.2994358e+00   4.7407504e-01  -2.0366985e+00  -7.4291474e-01  -1.7345775e+00   1.3994824e+00   2.9562881e+00   1.5644162e+00   1.7589683e+00   2.4336792e+00   8.7703000e-01   1.9503083e+00  -1.5702666e-01   1.7943908e+00   1.8374742e-01   1.2919294e+00  -1.5501958e+00   5.4525424e-02  -3.5938307e-01   1.4341109e+00  -1.8575130e+00  -1.0365017e+00  -2.7692920e+00  -4.1685329e-01  -1.3387736e+00   1.6142314e-01  -3.8926642e+00   8.5049163e-02  -1.9486992e+00   7.4846079e-01  -1.1047903e+00   1.1488273e+00   1.3092195e+00   3.3479267e-01   1.9170251e+00   3.3023957e+00  -4.9999495e+00  -2.5637284e+00   2.8594331e+00  -3.1705892e+00  -3.2893729e+00   1.0924668e-01   8.6516361e-01   7.1960999e-01  -8.0676725e-01  -8.5311947e-01  -1.6539827e+00   1.9954625e+00  -2.7890203e-01   2.1042563e+00  -1.6107645e+00   2.6015067e+00   5.9007954e-01   9.1750576e-01   1.0155867e+00
   3.0207362e-01  -1.6680478e+00   1.1815380e+00  -4.2201198e-01  -9.3209978e-01  -1.3942853e-01   1.2688683e+00  -8.4574455e-01   3.0307943e-01   1.6492971e-01   3.9956676e+00  -1.6568674e+00   4.0169282e+00  -1.2832314e+00   7.6104241e-01   9.8505388e-01  -1.8381628e+00  -3.3231600e+00   1.4608597e+00   5.2805468e-03   1.6398386e+00  -5.6326811e+00   3.3098249e+00   2.9746008e-02   3.5518828e+00  -1.0731905e+00  -4.6855654e-01  -3.9003467e-01  -2.2430115e-01   2.1151396e+00   4.0372749e+00  -8.7610204e-01   2.2695742e+00   1.3717982e+00   5.0663656e+00   2.5725425e+00   3.5830131e-02  -2.4908036e+00  -4.5612029e-01  -1.8907939e+00   4.6501421e-01   1.0551184e+00  -4.5154930e-01   1.2446272e+00   1.4792418e+00   5.2356619e-01   6.0204369e-01  -1.1281838e+00   9.9049861e-02  -2.9093414e-01  -3.6334123e-01  -1.8751634e+00  -1.1096734e+00  -1.1751037e+00   9.1754923e-01  -1.9797575e+00  -1.9898760e+00  -3.0022439e+00  -7.3286489e-01  -9.3592032e-01  -1.0823518e-01  -3.3818599e+00   3.7915865e-01  -2.0354219e+00   2.5356224e-03  -1.0391376e+00   1.9393246e+00   1.7272674e+00   1.3807022e-01   1.4613520e+00   2.3369923e+00  -3.5133455e+00  -2.2335100e+00   2.1991318e+00  -2.7656418e+00  -2.9208782e+00   3.3071919e+00   2.8916897e+00  -1.9999078e-01   1.5414421e+00  -1.0675858e+00  -1.6691306e+00   2.7057426e+00  -1.0792631e+00   1.4077826e+00  -2.2052498e+00   3.0344069e+00   7.8258525e-01   4.1611495e-01   6.6564239e-01
   6.7149297e-02  -1.4626612e+00   1.4143099e+00  -3.7274526e-01  -8.4344488e-01   1.0857197e-01   1.2350473e+00  -1.0230774e+00   6.5933513e-01  -2.7306302e-01   3.5697776e+00  -1.5617898e+00   3.6177396e+00  -1.5548521e+00   1.0229986e+00   8.6801016e-01  -2.4901500e+00  -3.3035451e+00   8.9415254e-01  -3.2971271e-01   9.0563187e-01  -4.5753166e+00   3.3412219e+00   2.2930297e-01   3.5386227e+00  -1.1333923e+00   5.6454214e-01   5.9354915e-01   2.9729099e-02   1.5991992e+00   3.2771859e+00  -1.0765840e+00   2.0047586e+00   1.4390429e+00   5.1543940e+00   2.7621506e+00   4.0372822e-02  -2.6993915e+00  -1.1430293e+00  -3.8903114e+00   2.5081597e-01  -1.7165908e+00   9.1933440e-01   2.7125034e+00   1.4740270e+00   7.5051003e-01   2.2646840e+00   7.2442514e-01   3.5060677e-01   4.0439322e-01  -6.9871532e-01  -1.7793352e+00  -1.3807902e+00  -2.0204407e+00   5.4315286e-01  -2.3037296e+00  -1.7436665e+00  -2.6271254e+00  -2.0999295e-01  -1.7649638e-01  -1.4132009e-01  -3.3529800e+00   7.5638243e-01  -2.4957646e+00  -9.3294660e-01  -2.1200532e+00   2.2310990e+00   2.2474300e+00  -9.7213065e-01   7.7994220e-01   1.7783798e+00  -3.0818946e+00  -2.8019263e+00   1.1317221e+00  -3.7607652e+00  -4.1339981e+00   3.9407277e+00   3.0174296e+00  -1.1969819e+00   1.0905584e+00  -1.5400641e+00  -2.2225179e+00   2.3084536e+00  -1.1546763e+00   8.1105936e-01  -2.7767020e+00   2.5484791e+00  -4.6360694e-02   4.2838716e-01   1.3733038e-01
   1.1485630e-01  -1.3564507e+00   1.4976229e+00  -1.9784725e-01  -8.5743010e-01   7.4711653e-02   1.4707615e+00  -4.5643543e-01   2.5670605e-01  -7.4700868e-01   3.9202455e+00  -7.5133251e-01   3.9688287e+00  -1.0777222e+00   1.6600869e+00   9.5488903e-01  -2.2804767e+00  -3.5900319e+00   7.0803553e-01  -6.4143813e-01   1.4050223e+00  -2.5117373e+00   3.1156216e+00  -2.7261661e-01   3.2554105e+00  -1.1969191e+00   1.1488259e+00   9.2059654e-01   6.7238153e-01   1.7614446e+00   3.1047612e+00  -6.7751440e-01   1.9692065e+00   1.5682226e+00   4.8256366e+00   2.5744482e+00   2.0446914e-01  -3.1153562e+00  -5.5969036e-01  -5.1409022e+00   1.6233523e-01  -3.5177026e+00   6.4159152e-01   3.0238673e+00   4.1975585e-01   2.5579159e-01   2.2453679e+00   9.3490566e-01  -3.8662805e-01   6.1203976e-01  -1.6842173e+00  -2.0057294e+00  -2.1594311e+00  -2.8322344e+00   1.8577394e-01  -2.7406047e+00  -1.4385182e+00  -2.8046880e+00  -3.6009328e-01  -1.1358460e-01   1.0714271e-01  -3.2792446e+00   1.4829656e+00  -2.9426537e+00  -1.4892168e+00  -3.2315184e+00   1.8053604e+00   2.0194045e+00  -2.1940217e+00  -6.8555462e-01   1.3271729e+00  -1.7510067e+00  -2.3366641e+00   1.3215506e+00  -4.1119810e+00  -4.1220188e+00   5.2991846e+00   3.8032765e+00  -1.6661470e+00  -2.0944130e-01  -1.1756577e+00  -2.9141709e+00   2.8147923e+00  -1.0444590e+00   1.0681899e-01  -3.9232504e+00   2.4876367e+00  -4.6784917e-01   3.6567837e-01  -5.1052445e-01
  -3.1468015e-01  -1.3301960e+00   1.3325683e+00  -4.2221554e-01  -5.0106028e-01  -2.2134713e-01   1.4317472e+00  -3.6845446e-01  -3.9512690e-02  -7.0573733e-01   3.1580683e+00  -1.8550413e-01   3.7037718e+00  -9.5523290e-01   1.6059995e+00   5.8991412e-01  -3.0504236e+00  -3.0581512e+00   6.0605256e-01  -7.2492518e-01  -4.9489590e-02  -2.1268445e+00   2.7142446e+00  -8.0869726e-01   2.6842582e+00  -2.2210871e+00   1.1675604e+00   3.1699770e-01   2.8495571e-01   1.8345837e+00   2.4587379e+00  -1.1459217e+00   2.1654524e+00   1.6176046e+00   4.9146411e+00   2.4937078e+00   1.4307969e-01  -3.0103116e+00  -2.0072871e-01  -5.4318339e+00  -5.2826389e-01  -4.7613703e+00   4.7519845e-01   3.3098370e+00  -1.7380577e-01   1.8092573e-01   2.2757041e+00   1.5192417e+00  -9.9489044e-01   4.6219391e-01  -2.8334656e+00  -2.3702608e+00  -2.9351398e+00  -3.7057702e+00  -2.3487401e-01  -3.0160426e+00  -1.8844533e+00  -2.8104029e+00  -7.4055401e-01   2.3856755e-01  -4.0476853e-01  -3.1770381e+00   1.5751038e+00  -3.0861068e+00  -2.3328430e+00  -3.5865641e+00   1.6064895e+00   2.1019541e+00  -2.4333949e+00  -1.2003812e+00   5.3068460e-01  -1.4025639e+00  -2.2452775e+00   9.7472559e-01  -4.2483627e+00  -4.3951978e+00   7.3073068e+00   5.0476688e+00  -2.5648701e+00   6.0527615e-01  -1.4656800e+00  -3.1359218e+00   3.0226372e+00  -1.3950112e+00  -6.5061176e-01  -4.4102333e+00   1.8404948e+00  -7.2177450e-01   6.1174580e-02  -9.0548102e-01
  -6.6968010e-01  -1.0277030e+00   1.2266507e+00  -6.1573082e-01  -2.4425579e-01  -2.8805147e-01   1.1367120e+00  -7.8564737e-01   1.5063470e-02  -1.0086454e+00   2.4897424e+00  -2.6299874e-01   3.1289247e+00  -1.3788638e+00   1.3797004e+00   2.9226746e-01  -3.5888498e+00  -2.8341342e+00   1.2605279e-01  -8.1956932e-01  -6.8079187e-01  -1.4532911e+00   2.5161663e+00  -7.3013651e-01   2.2253072e+00  -2.6952387e+00   1.8106741e+00   5.3904170e-01   8.7561431e-02   1.5773759e+00   1.8287369e+00  -1.2886921e+00   2.1133895e+00   1.7345854e+00   5.0597583e+00   3.2368409e+00  -1.6718923e-02  -2.7424632e+00  -1.6437221e-01  -5.7551824e+00  -1.0765274e+00  -5.7984997e+00   1.1590089e+00   4.5430309e+00  -2.9979114e-01   5.2896714e-01   2.7462134e+00   3.0280876e+00  -1.0562093e+00   1.0814855e+00  -3.1966058e+00  -2.2143061e+00  -3.3915322e+00  -4.0437510e+00  -6.0101841e-01  -3.0258114e+00  -1.8453794e+00  -2.4474809e+00  -5.4666981e-01   9.2671117e-01  -9.9714708e-01  -3.0506038e+00   1.6358096e+00  -3.2257959e+00  -3.3466428e+00  -4.2274075e+00   1.6489052e+00   2.5791503e+00  -3.1949540e+00  -1.7185458e+00   1.0455233e-01  -1.1546347e+00  -2.6795045e+00   6.2837080e-01  -4.5119913e+00  -4.8974103e+00   7.5156365e+00   5.4775009e+00  -3.5592081e+00   2.6008591e-01  -1.8697632e+00  -3.2142815e+00   2.8710498e+00  -1.1444979e+00  -1.1878459e+00  -4.7166623e+00   1.9504085e+00  -8.1561640e-01  -2.3591522e-01  -1.1718709e+00
  -1.0024903e+00  -8.4011391e-01   9.0858750e-01  -8.2851811e-01  -6.1528883e-02  -5.8253046e-01   7.7461800e-01  -1.0512647e+00  -5.7323263e-01  -1.1434220e+00   2.0168789e+00  -1.9524438e-01   2.7968489e+00  -1.6718645e+00   7.5358073e-01  -3.2286473e-03  -3.4669575e+00  -2.6358508e+00   1.2816406e-02  -8.7405022e-01  -1.6261968e+00  -8.0846188e-01   2.1389405e+00  -1.1147763e+00   1.2587894e+00  -3.1905969e+00   1.5130662e+00  -3.2667728e-01  -9.0451202e-01   2.0175942e+00   1.3150026e+00  -1.1815587e+00   2.5376856e+00   2.0364753e+00   5.5416240e+00   4.5830038e+00  -3.3695577e-01  -2.2784802e+00   3.1281529e-01  -4.6323286e+00  -2.1615433e+00  -4.7797189e+00   2.4826325e-01   4.5819640e+00  -7.8340339e-01   8.6601068e-01   1.8512646e+00   3.2698732e+00  -1.5313662e+00   1.1693955e+00  -3.6551957e+00  -1.9278125e+00  -3.8764548e+00  -4.3345495e+00  -7.0145493e-01  -3.0326664e+00  -2.1517954e+00  -2.3256453e+00  -9.4076530e-01   9.2310415e-01  -1.8278360e+00  -3.0873007e+00   1.7580292e+00  -3.3216089e+00  -4.0054772e+00  -4.6441404e+00   1.4869552e+00   2.9353941e+00  -3.4442768e+00  -2.7090578e+00  -8.5815725e-01  -4.9093076e-01  -3.1792894e+00   1.2578633e+00  -4.6858264e+00  -4.1688367e+00   7.8862150e+00   6.7806372e+00  -4.2141957e+00   1.0620660e-01  -1.5671801e+00  -2.7101981e+00   2.9624908e+00  -1.4547137e+00  -1.7769222e+00  -4.6292742e+00   2.2433441e+00  -7.3634908e-02  -7.2001471e-01  -1.1428384e+00
  -1.2089390e+00  -5.7981899e-01   7.4723072e-01  -1.0177005e+00   8.1036150e-02  -6.0096549e-01   5.1380728e-01  -1.5598774e+00  -4.8253328e-01  -1.2203848e+00   1.1670193e+00  -4.7290448e-01   2.0367057e+00  -2.3485343e+00   2.5074477e-01  -3.3113046e-01  -3.6777249e+00  -2.2646021e+00  -1.9748047e-01  -7.8257877e-01  -2.5291613e+00  -3.7564828e-01   1.6160579e+00  -9.1442217e-01   2.5098241e-01  -3.4359550e+00   1.6725574e+00  -3.2029713e-01  -1.3720081e+00   1.3030672e+00   8.6495784e-01  -8.2337682e-01   2.8860490e+00   2.2936841e+00   5.7575882e+00   5.1855638e+00  -3.0522298e-01  -2.5827084e+00   9.0307559e-02  -4.8645472e+00  -2.2923399e+00  -4.6437783e+00   6.1575875e-01   5.1531352e+00  -1.2372913e+00   1.0885000e+00   2.3386468e+00   3.9979544e+00  -1.6617140e+00   1.3893677e+00  -3.8364465e+00  -1.7596594e+00  -3.8178651e+00  -4.1110333e+00  -6.8297155e-01  -2.8441749e+00  -2.0528882e+00  -1.7145654e+00  -7.1037897e-01   1.1874876e+00  -2.3240520e+00  -2.9304079e+00   1.8102931e+00  -3.0202340e+00  -4.9161262e+00  -5.4778198e+00   1.3335836e+00   3.1939328e+00  -3.3674074e+00  -2.8624775e+00  -9.6756177e-01  -3.8960268e-01  -3.3022185e+00   8.0481516e-01  -4.6816348e+00  -3.8762949e+00   8.3424618e+00   6.9878689e+00  -4.7183684e+00  -5.9796581e-01  -1.7947960e+00  -2.2523524e+00   2.4935681e+00  -1.5607196e+00  -2.0705110e+00  -4.3131942e+00   1.7663157e+00  -2.2307149e-01  -8.4401453e-01  -1.3090581e+00
  -1.2889147e+00  -3.6130651e-02   7.5908110e-01  -1.1017534e+00   2.4516549e-01  -4.6110822e-01   1.3879996e-01  -2.2258821e+00  -2.8972122e-01  -1.4930897e+00   8.3997495e-01  -9.7956021e-01   1.4066966e+00  -3.2024824e+00  -3.0660882e-01  -4.2968247e-01  -3.5965050e+00  -2.0301273e+00  -4.4010240e-01  -6.8184489e-01  -3.4137364e+00   1.4729169e-01   1.5105178e+00  -7.0050056e-01  -3.6948606e-01  -3.4584404e+00   2.0994095e+00  -5.7285696e-02  -1.9646968e+00   1.1446104e+00   3.8284857e-01  -8.2835006e-01   3.3570719e+00   2.7214479e+00   5.9651960e+00   6.0366028e+00  -7.1559958e-01  -2.3374218e+00  -2.3427613e-01  -4.6149898e+00  -2.8471153e+00  -4.2501271e+00   2.0698880e-01   5.3529516e+00  -1.9607240e+00   1.1170844e+00   1.7511463e+00   4.3083812e+00  -1.8709653e+00   1.8694890e+00  -3.2941499e+00  -1.1703416e+00  -3.3701755e+00  -3.5700538e+00  -6.8849449e-01  -2.6647149e+00  -2.0085393e+00  -8.7767188e-01  -1.1443424e-01   1.7100729e+00  -2.9324115e+00  -2.6642296e+00   1.9019194e+00  -2.6647092e+00  -5.7039279e+00  -6.0992417e+00   1.5383476e+00   3.6839471e+00  -3.4862904e+00  -3.0293747e+00  -1.4162571e+00  -1.7695756e-01  -4.0095281e+00   4.9782503e-01  -5.0030811e+00  -4.3480151e+00   7.5207994e+00   6.9978354e+00  -5.1345295e+00  -8.1200476e-01  -1.9676560e+00  -1.4098366e+00   2.0371561e+00  -1.4423089e+00  -2.4190587e+00  -3.7427846e+00   2.6518286e+00   4.6949311e-01  -1.0906558e+00  -1.0612818e+00
  -1.1475738e+00   2.1314872e-01   7.4896073e-01  -9.5249878e-01   1.7149119e-01  -2.2587455e-01  -2.9468134e-02  -2.5059717e+00  -6.0820824e-01  -2.0267842e+00   4.5583398e-01  -1.0446023e+00   7.6358938e-01  -3.8715877e+00  -4.8626688e-01  -6.0270663e-01  -2.8367741e+00  -1.7997760e+00  -5.4862752e-01  -7.1880152e-01  -3.1405442e+00   2.2570414e+00   9.2390960e-01  -7.3225294e-01  -1.1214150e+00  -2.7030623e+00   2.4788426e+00   3.9733565e-01  -2.2156954e+00   5.7825677e-01   3.1047654e-02  -1.3917517e-01   3.8782026e+00   2.9907855e+00   5.9529737e+00   6.2997471e+00  -5.8096329e-01  -2.5790758e+00  -2.3797505e-01  -4.4799775e+00  -2.5568827e+00  -4.1033266e+00  -2.1727978e-01   4.8492756e+00  -3.0160138e+00   6.7246935e-01   1.6894228e+00   3.9571400e+00  -2.3383205e+00   1.8137314e+00  -2.8797199e+00  -6.6469935e-01  -2.4817982e+00  -3.1124072e+00  -6.2477175e-02  -2.2268440e+00  -1.6021930e+00  -6.9474115e-02   2.3261298e-01   1.5117540e+00  -3.1399202e+00  -2.5940758e+00   2.2368032e+00  -2.3474163e+00  -6.0829915e+00  -7.2880086e+00   1.5526744e+00   3.5859520e+00  -3.2048021e+00  -3.3304875e+00  -1.6519706e+00   7.9463926e-01  -3.5943272e+00   1.7150301e-01  -4.8724577e+00  -3.8307988e+00   7.6658404e+00   6.6265102e+00  -4.7582822e+00  -1.7192722e+00  -1.3133368e+00  -5.3735448e-01   1.9202314e+00  -1.5154535e+00  -2.6200095e+00  -3.1930542e+00   2.7769176e+00   3.2548793e-01  -1.0602324e+00  -1.2161620e+00
  -1.1123293e+00   2.8615460e-01   4.0873278e-01  -1.1183039e+00   3.6716920e-01  -4.0982145e-01   2.6840659e-02  -2.5835305e+00  -6.6427933e-01  -1.6689658e+00   3.6678719e-01  -1.1214996e+00   5.4063574e-01  -4.0408443e+00  -8.6272090e-01  -7.7194052e-01  -2.3475480e+00  -1.2275926e+00  -4.9346782e-01  -5.0284602e-01  -3.1060786e+00   1.9244076e+00   9.5700910e-02  -9.6528140e-01  -2.0990021e+00  -3.0542049e+00   2.0775159e+00  -1.3333798e-01  -2.4640653e+00   3.2015071e-01   2.1181312e-01   3.8106935e-01   4.2655024e+00   3.0879968e+00   5.0354678e+00   5.5973762e+00  -7.5440210e-01  -2.8687251e+00  -1.3464460e-01  -3.8928216e+00  -1.9526167e+00  -1.8629238e+00  -5.7848353e-01   4.4824818e+00  -3.8627096e+00   3.9827742e-01   9.0089425e-01   3.3947588e+00  -2.7698494e+00   1.6071426e+00  -2.5319746e+00  -5.2634396e-01  -1.9570783e+00  -2.0837810e+00   2.0023137e-01  -1.7684780e+00  -1.6387910e+00   3.0859412e-01   3.1963298e-01   1.4117452e+00  -3.0915172e+00  -2.0645461e+00   2.4747839e+00  -1.3605394e+00  -6.2420622e+00  -7.3909546e+00   8.9494545e-01   3.3471512e+00  -2.6443641e+00  -3.2491333e+00  -1.1167135e+00   4.6492939e-01  -2.8942943e+00   4.8683206e-01  -3.8337054e+00  -2.6453256e+00   7.4304884e+00   6.4238449e+00  -4.3039787e+00  -2.1108339e+00  -1.1702846e+00   2.4760287e-01   1.5485101e+00  -1.4165068e+00  -2.6922112e+00  -2.5980087e+00   2.2483165e+00   2.4098674e-01  -1.1281929e+00  -1.0536526e+00
  -1.1631458e+00   6.6011432e-01  -8.4111671e-02  -1.4597370e+00   4.0769164e-01  -6.8696013e-01  -2.8013907e-01  -2.9091368e+00  -3.8544915e-01  -1.2798236e+00   4.8738005e-01  -1.6263111e+00   3.1856126e-01  -4.2478766e+00  -1.8328549e+00  -7.5144682e-01  -1.7212333e+00  -9.2751284e-01  -1.8922974e-01   1.4743718e-01  -3.7687172e+00   9.0700538e-01  -3.2315114e-01  -9.2653644e-01  -3.5531283e+00  -3.2985378e+00   1.2468894e+00  -8.3145682e-01  -3.3988156e+00   4.4206661e-01   4.6587126e-01   1.1961722e+00   4.8444224e+00   3.7693556e+00   4.6903314e+00   6.3546305e+00  -1.3470201e+00  -2.4962419e+00  -5.8901252e-01  -2.3620023e+00  -2.1809116e+00   2.5887404e+00  -2.2420092e+00   3.6664057e+00  -4.5907396e+00   6.1517951e-01  -1.6837244e+00   1.8981495e+00  -3.1766579e+00   1.7800258e+00  -1.8266205e+00   9.9404572e-02  -1.8989028e+00  -6.1354958e-01  -3.1668825e-01  -1.6291451e+00  -1.9887702e+00   6.0961701e-01   3.5966114e-01   1.4534262e+00  -3.2793823e+00  -1.2447341e+00   2.3091046e+00  -1.6251286e-01  -6.2086714e+00  -6.4992897e+00   3.9478110e-01   3.7814217e+00  -1.9018062e+00  -2.9925422e+00  -8.5825734e-01   3.5037579e-01  -3.0248931e+00   1.5794039e+00  -2.9104941e+00  -3.5753069e-01   5.3205583e+00   6.8413558e+00  -3.8393898e+00  -2.2186416e+00  -1.0778664e+00   1.5655308e+00   7.4480247e-01  -1.3960424e+00  -2.7551376e+00  -1.5659385e+00   2.5197209e+00   1.5478784e+00  -1.5558838e+00  -3.9810388e-01
  -7.8120644e-01   7.6314391e-01  -1.4032373e-01  -1.1611999e+00   2.2806902e-01  -2.5559109e-01  -3.2786616e-01  -3.1249325e+00  -5.2693587e-01  -1.6161842e+00   4.2685003e-01  -1.8363062e+00  -3.6816884e-01  -4.9176154e+00  -1.9861196e+00  -9.2050556e-01  -2.7403356e-01  -6.1936219e-01  -3.6954405e-01   2.4642324e-02  -2.4337173e+00   2.7210242e+00  -1.1048558e+00  -8.2148242e-01  -4.1634394e+00  -2.0281604e+00   1.5310245e+00  -1.0427484e-01  -3.3579837e+00  -3.8372103e-01   3.7640027e-01   2.1890582e+00   5.1679578e+00   3.8594176e+00   3.9102172e+00   5.8338816e+00  -1.3721308e+00  -2.9105862e+00  -1.0403249e+00  -2.2363640e+00  -8.0076797e-01   3.5895630e+00  -2.1426417e+00   3.0308229e+00  -5.2286437e+00   1.5196196e-01  -1.4106623e+00   1.4161026e+00  -3.1668429e+00   1.6837087e+00  -4.7604540e-01   8.4674045e-01  -2.0438053e-01   4.6311538e-01   7.9266425e-01  -7.9440933e-01  -1.2597011e+00   1.5599859e+00   1.0992708e+00   1.0787250e+00  -2.8546924e+00  -9.9537182e-01   2.8243641e+00   5.0603581e-01  -5.9217561e+00  -7.3952536e+00   4.3422883e-01   3.5060777e+00  -1.3350303e+00  -2.9775066e+00  -4.1589730e-01   1.0664799e+00  -2.2849618e+00   1.3328020e+00  -2.2248767e+00   7.2361412e-01   4.2927064e+00   5.4250137e+00  -2.6516189e+00  -3.4206266e+00  -2.0163268e-01   2.5735218e+00   2.3713074e-01  -1.4098639e+00  -2.5583967e+00  -6.2536215e-01   2.2787450e+00   8.8742323e-01  -1.2662561e+00  -4.1512745e-01
  -4.0863375e-01   9.0148602e-01  -3.6075632e-01  -1.1673302e+00   1.9316432e-01  -2.3776730e-01  -3.5610255e-01  -3.3106483e+00  -4.3837931e-01  -1.5723253e+00   4.0588085e-01  -2.2198397e+00  -7.3715788e-01  -5.3345516e+00  -2.3153916e+00  -9.1319764e-01   6.5636014e-01  -4.6128203e-01  -1.6778377e-01   4.3572795e-01  -1.4170073e+00   3.2181079e+00  -1.8458206e+00  -8.1574016e-01  -4.8703934e+00  -1.4646869e+00   1.3111582e+00  -6.3901384e-02  -3.6228828e+00  -7.7607806e-01   8.0975437e-01   3.2134244e+00   5.7215216e+00   4.2493689e+00   3.3019370e+00   5.4242759e+00  -1.4796742e+00  -3.2384214e+00  -1.3048354e+00  -1.5775345e+00   1.4090167e-01   6.1174609e+00  -2.9731533e+00   1.9550715e+00  -6.1765148e+00  -3.8997409e-01  -2.3712699e+00   3.4587942e-02  -3.4878423e+00   1.3464469e+00   3.5933167e-01   1.2803414e+00   9.5642413e-01   1.9391187e+00   1.4472224e+00  -1.9866372e-01  -9.4233316e-01   2.0870787e+00   1.5359520e+00   6.2999804e-01  -2.5077893e+00  -5.9726216e-01   3.0389893e+00   1.4284572e+00  -5.7301894e+00  -7.7138695e+00   8.8623339e-02   3.3304255e+00  -4.2811703e-01  -2.6100408e+00   2.0257223e-01   1.0526316e+00  -1.5341979e+00   1.7004234e+00  -1.3326685e+00   2.5458598e+00   3.4070330e+00   4.8117604e+00  -1.4460797e+00  -4.3232298e+00   3.1842645e-01   3.5177959e+00  -3.2918992e-01  -1.5922051e+00  -2.2850353e+00   3.5836763e-01   1.8198514e+00   8.8932632e-01  -1.0694652e+00  -1.8941177e-01
  -5.6028036e-04   1.2864838e+00  -3.7886951e-01  -1.1419528e+00   6.9502620e-02  -7.4563315e-02  -4.8225492e-01  -3.5397448e+00   4.4180914e-03  -1.4786313e+00   1.2334031e+00  -2.9328859e+00  -4.5461991e-01  -5.4849628e+00  -2.7046307e+00  -4.7083775e-01   1.8622812e+00  -7.2775990e-01   3.3998160e-02   8.6546319e-01  -6.7958277e-01   2.6944115e+00  -1.8599143e+00  -4.1983480e-01  -5.1773307e+00  -9.6956598e-01   1.1557241e+00   2.0579168e-01  -3.6850084e+00  -6.3347835e-01   1.2560480e+00   3.9194341e+00   5.9673441e+00   4.6811063e+00   2.6138504e+00   5.6102453e+00  -1.8675132e+00  -3.1680197e+00  -1.7558299e+00  -8.6328599e-01   5.1772338e-01   9.6169888e+00  -3.8823481e+00   1.1463482e+00  -6.5762168e+00  -3.9306977e-01  -3.9182179e+00  -1.3282379e+00  -3.2991081e+00   1.6388043e+00   1.7484438e+00   1.9902048e+00   1.6756136e+00   3.3970068e+00   1.4475389e+00  -1.2709118e-01  -6.3850656e-01   2.5060435e+00   2.1750646e+00   5.3492934e-01  -2.2117247e+00  -1.8593932e-01   3.0852274e+00   2.2593865e+00  -5.2785147e+00  -7.4014156e+00  -1.1413526e-02   3.5849137e+00   4.2171429e-02  -2.2380296e+00   6.5965727e-01   9.1450546e-01  -1.8332195e+00   2.5876367e+00  -1.0161926e+00   3.7476710e+00   6.8206673e-01   4.0458337e+00  -4.1897032e-01  -5.2578312e+00   6.8794925e-01   4.6055022e+00  -1.0106086e+00  -1.3270992e+00  -1.9187519e+00   1.2816884e+00   2.5392658e+00   1.9868458e+00  -1.0930812e+00   4.5162439e-01
   5.0014112e-01   1.0338849e+00  -3.7288614e-01  -9.2850733e-01  -1.6792355e-03   1.4935033e-01  -1.8828968e-02  -3.0165050e+00  -4.1718798e-01  -1.0244541e+00   2.0693461e+00  -2.7421384e+00   3.8825934e-01  -4.8991012e+00  -2.4190736e+00  -4.1365920e-01   3.3782616e+00  -5.1080786e-01   3.8543316e-01   7.5870821e-01   9.4856593e-01   2.2935093e+00  -2.4116902e+00  -8.6781850e-01  -5.0936696e+00  -9.1260424e-01   5.9263235e-01  -1.2776150e-01  -2.8617723e+00  -7.2114270e-01   1.7791680e+00   4.2277959e+00   6.1630358e+00   4.3664465e+00   1.0466324e+00   3.7127575e+00  -1.7131565e+00  -3.7467567e+00  -1.0118977e+00  -4.6686382e-01   2.1288065e+00   1.1858609e+01  -3.8633680e+00   1.4789240e-01  -6.8745690e+00  -8.7341409e-01  -4.1222409e+00  -2.6584008e+00  -3.3607436e+00   1.0621334e+00   2.3405062e+00   1.7427499e+00   2.1431189e+00   3.9739344e+00   2.1163346e+00   8.5915452e-02  -2.0495114e-01   2.6251297e+00   2.2182733e+00  -1.6509256e-01  -1.6186454e+00  -3.5065549e-01   3.2444796e+00   2.6879595e+00  -4.3589419e+00  -7.4907822e+00  -2.3792898e-01   2.7509970e+00   1.0456759e+00  -1.7063005e+00   1.5327500e+00   1.0145237e+00  -5.9420251e-01   3.4878265e+00   6.9700823e-02   4.9169606e+00   8.7217559e-01   3.1178709e+00   1.0592144e+00  -5.4744539e+00   1.4241973e+00   5.0992299e+00  -7.9210543e-01  -1.2199513e+00  -1.5677742e+00   1.3522201e+00   2.0527504e+00   1.6602242e+00  -9.4296930e-01   4.2268273e-01
   7.0653736e-01   1.2817276e+00  -5.9860175e-01  -8.3104225e-01  -1.1842527e-01   3.2780911e-01  -3.9178383e-01  -3.4997466e+00  -2.6123039e-01  -9.3785849e-01   1.9102037e+00  -3.3444952e+00  -3.0011204e-01  -5.4088656e+00  -3.1539826e+00  -4.4607190e-01   4.1308574e+00  -4.8280615e-01   2.4300757e-01   9.9516759e-01   1.5693854e+00   2.1490133e+00  -2.7418648e+00  -3.6087440e-01  -5.4446549e+00  -1.9410114e-01   2.2183096e-01  -9.9201428e-02  -3.4268247e+00  -1.1900319e+00   1.6489287e+00   4.7711841e+00   6.4241071e+00   4.7331061e+00   8.4537225e-01   4.2567145e+00  -2.2799875e+00  -3.5609686e+00  -1.6722085e+00   6.6481774e-01   2.6869206e+00   1.3828235e+01  -3.8950164e+00  -1.7635220e-01  -6.3308946e+00  -5.7053311e-01  -4.5530443e+00  -2.9215358e+00  -2.8254014e+00   1.1284461e+00   3.8116854e+00   2.6381755e+00   3.3137010e+00   5.1161031e+00   2.8260608e+00   8.8588211e-01   1.2346478e-01   3.1914695e+00   3.0150203e+00  -2.6470854e-01  -1.3806551e+00   2.0235124e-02   3.3547523e+00   3.2818675e+00  -3.8344499e+00  -7.0960982e+00   2.8605152e-01   3.2184718e+00   1.5319439e+00  -1.2141652e+00   1.7945889e+00   1.1229649e+00  -8.5037458e-01   3.7074638e+00   7.7891400e-01   6.3441764e+00  -1.5132687e+00   2.1016086e+00   2.0702161e+00  -5.9546288e+00   1.8462891e+00   6.0431916e+00  -1.5972837e+00  -1.2883337e+00  -9.7205308e-01   2.6011632e+00   2.4294032e+00   2.1030101e+00  -8.3592935e-01   9.3118874e-01
   9.8074721e-01   1.1372376e+00  -5.4594906e-01  -7.9304862e-01   2.4498918e-03   2.8699212e-01  -4.3333482e-01  -3.4210847e+00  -6.5817673e-01  -9.8937751e-01   2.5267734e+00  -3.6055472e+00   4.2331181e-01  -5.0748507e+00  -3.0769923e+00  -1.4058808e-01   5.1231694e+00  -9.0928280e-01   3.4835693e-01   1.0591639e+00   3.1962001e+00   2.0029920e+00  -2.6754260e+00  -6.0728770e-01  -4.5542699e+00  -5.9735807e-02   1.3064905e-01  -4.2709626e-01  -3.5168532e+00  -5.5067510e-02   1.9597301e+00   4.4918790e+00   6.1696735e+00   4.4913371e+00   2.8373734e-02   3.9548170e+00  -2.5497249e+00  -2.7695454e+00  -8.3043429e-01   2.3044394e+00   2.5862007e+00   1.6075411e+01  -4.5874335e+00  -1.2265916e+00  -6.1143596e+00  -7.3102961e-01  -5.3486433e+00  -3.6532878e+00  -2.5139335e+00   7.1043899e-01   4.6305370e+00   2.9973810e+00   3.9828148e+00   5.3969961e+00   3.5817966e+00   1.0374172e+00   2.1052755e-01   2.9212071e+00   2.9874769e+00  -8.2977144e-01  -1.3117368e+00  -4.5530347e-01   3.4419113e+00   3.1065403e+00  -3.0861502e+00  -6.9433374e+00   3.8257245e-01   3.1023733e+00   1.8284260e+00  -1.1855532e+00   1.4200556e+00   9.1828038e-01  -1.0339282e+00   4.9380420e+00   7.6283926e-01   6.8331250e+00  -2.6112057e+00   2.0089659e+00   3.0743777e+00  -5.9728811e+00   2.6545146e+00   6.3429567e+00  -1.2598920e+00  -1.4305145e+00  -6.7142455e-01   3.0192510e+00   2.8433806e+00   2.8012377e+00  -7.8913362e-01   1.3441564e+00
   1.4426134e+00   1.0110353e+00  -3.9983040e-01  -8.4792082e-01   3.0834630e-02   6.1881710e-01  -4.2036404e-01  -3.8158814e+00  -2.0797198e-01  -6.2578418e-01   2.7059079e+00  -4.7584480e+00   8.7528818e-01  -5.4120263e+00  -3.1986357e+00  -5.8377796e-02   5.9485753e+00  -1.3180001e+00   3.8084398e-01   1.0519426e+00   5.2467318e+00   3.7813177e-01  -2.6231255e+00   6.5499255e-02  -3.5556775e+00   5.5478351e-02   3.5115392e-01  -4.5387146e-02  -3.0196341e+00  -5.1559173e-02   2.6806150e+00   4.7253216e+00   5.9039996e+00   4.2339301e+00  -6.4369919e-01   3.7672091e+00  -2.4988356e+00  -3.0638510e+00  -1.0118770e+00   2.3265812e+00   3.7054711e+00   1.8428713e+01  -2.9861405e+00  -6.0363532e-01  -4.8410028e+00   9.9689599e-02  -3.8044041e+00  -3.0570373e+00  -1.0071684e+00   9.2205610e-01   5.4144548e+00   2.9206266e+00   4.3573806e+00   6.0299180e+00   4.2456883e+00   1.0093951e+00   1.0586126e+00   3.1012767e+00   3.5711263e+00  -1.2343060e+00  -1.2233424e+00  -1.3334111e+00   2.9813361e+00   2.8594054e+00  -2.7428920e+00  -7.3121343e+00   4.4763952e-01   3.0431262e+00   2.5774343e+00  -4.4406078e-01   2.5100178e+00  -5.1171310e-01  -1.5161216e+00   5.8501185e+00   5.7206542e-01   7.3140619e+00  -3.7115507e+00   9.3912571e-01   3.7892729e+00  -7.2917571e+00   2.5482721e+00   6.3088187e+00  -1.7807485e+00  -1.4360815e+00   2.0072984e-01   3.2228010e+00   1.8775543e+00   2.6437690e+00  -4.2269813e-01   1.4405272e+00
   1.6212131e+00   1.3314167e+00  -4.9913927e-02  -6.2103622e-01  -4.8170140e-02   1.1465877e+00  -5.3527173e-01  -4.0652588e+00  -1.1404824e-01  -4.4898812e-01   3.0130723e+00  -5.0200466e+00   1.1074672e+00  -5.2730936e+00  -3.3213504e+00   6.3264011e-02   5.9769153e+00  -1.3766427e+00   2.9722775e-01   1.0054251e+00   4.9099772e+00  -6.3129086e-01  -2.0423635e+00   3.5979902e-01  -2.8486157e+00  -2.2502557e-02   1.5714386e-01   1.4214895e-01  -2.7075415e+00  -2.7955503e-01   2.1430790e+00   3.7303346e+00   6.0479291e+00   4.3224935e+00  -8.6757769e-01   3.5892983e+00  -2.8818708e+00  -2.7068706e+00  -9.2032107e-01   2.6982593e+00   3.7541276e+00   1.7819862e+01  -2.4295627e+00  -4.2610248e-01  -3.9722511e+00   3.0739001e-01  -3.6250877e+00  -2.7777424e+00  -4.9764380e-01   1.1330684e+00   6.3249639e+00   3.2024661e+00   4.4774543e+00   6.0195912e+00   4.4661381e+00   1.2676665e+00   1.2407444e+00   3.4972025e+00   4.3803423e+00  -7.7244116e-01  -1.2661197e+00  -1.4890542e+00   2.7713615e+00   2.5665452e+00  -2.3536699e+00  -6.9771301e+00   1.8299921e+00   3.4362963e+00   2.7142984e+00   5.3948575e-01   2.2925955e+00  -2.0970911e-01  -2.0774826e+00   5.5494215e+00   5.7350880e-01   6.3322495e+00  -4.6236087e+00   1.7182161e-01   4.0929290e+00  -5.9110686e+00   2.3859451e+00   6.6073839e+00  -1.8683173e+00  -1.2373393e+00   5.3148300e-01   3.4420089e+00   3.2960522e+00   3.3856483e+00  -5.2758518e-01   1.7395830e+00
   2.3586961e+00   1.0418865e+00   5.3123476e-01  -1.0637459e-01  -2.2331966e-01   1.7422001e+00  -7.5457426e-02  -3.5009420e+00  -6.1330569e-01  -7.2632297e-01   4.1373575e+00  -4.8459595e+00   2.3767531e+00  -4.6048191e+00  -2.1707334e+00   3.9202526e-01   7.3906736e+00  -2.0305678e+00   2.0509800e-01   3.2254880e-01   8.0785909e+00   3.4003372e-01  -1.6779836e+00   2.1836169e-01  -1.0060259e+00   6.5028531e-01   9.1162430e-01   1.0221988e+00  -8.9797602e-01   2.3276423e-01   2.5553794e+00   3.4041762e+00   5.3765773e+00   3.5275606e+00  -2.2766823e+00   2.0547053e+00  -2.3800502e+00  -2.9051460e+00   2.7216178e-01   2.1986322e+00   5.0702061e+00   1.6688956e+01  -9.9218228e-01  -3.2741821e-01  -3.2979808e+00   4.8902280e-02  -1.8484883e+00  -2.3846502e+00   3.5156791e-01   1.0473601e+00   6.7276276e+00   2.8501547e+00   4.6686606e+00   5.4233990e+00   5.4162740e+00   1.1752061e+00   2.4192134e+00   3.3257798e+00   4.7012421e+00  -1.3488380e+00  -7.1267794e-01  -2.6036554e+00   2.9625195e+00   1.4998824e+00  -1.5698822e+00  -8.0270296e+00   2.1325230e+00   2.5204125e+00   2.4611188e+00   3.7714900e-01   2.7092896e+00   7.5226053e-02  -1.5226686e+00   6.1673093e+00   2.4900167e-01   5.3091925e+00  -4.3012320e+00  -1.0945952e+00   4.9624043e+00  -6.9489725e+00   3.2097608e+00   5.8404673e+00  -1.0154056e+00  -8.1150473e-01   1.0077948e+00   2.4864707e+00   3.4124013e+00   2.7234126e+00  -9.4965987e-02   1.2884526e+00
   2.5746454e+00   6.8057631e-01   6.7928041e-01  -8.1783268e-02  -3.8602102e-02   1.7651601e+00   2.2612296e-01  -3.0307349e+00  -7.2858829e-01  -2.2967625e-01   4.6036266e+00  -4.6893132e+00   3.2790954e+00  -3.7769055e+00  -1.6646099e+00   5.1655699e-01   7.6396185e+00  -2.0774035e+00   2.4177593e-01   3.9324414e-02   9.2461782e+00  -1.0498862e+00  -1.3979383e+00  -2.9017478e-02   3.2365932e-01   8.1691032e-02   8.3678428e-01   7.1616105e-01  -1.3414132e-01   1.1984505e+00   2.8865092e+00   2.4867181e+00   4.6420544e+00   2.8302938e+00  -3.7363549e+00   5.9614581e-01  -2.4184804e+00  -2.4465989e+00   9.2698501e-01   2.4614438e+00   5.4854872e+00   1.6723035e+01   3.3398710e-02  -1.5765131e-01  -2.2875628e+00   2.1351087e-01  -1.0302015e+00  -1.8104318e+00   1.2220503e+00   7.4999460e-01   6.7440615e+00   2.3331868e+00   4.4277759e+00   4.9085352e+00   5.7201962e+00   1.0207374e+00   2.6065390e+00   2.7915026e+00   4.5901805e+00  -1.5186134e+00  -4.4354567e-01  -3.1401097e+00   2.8024432e+00   9.7589159e-01  -9.9807057e-01  -7.5458785e+00   1.9559320e+00   1.9567230e+00   2.5849812e+00   6.2884306e-01   2.9129468e+00  -9.1348582e-01  -1.4099343e+00   6.7994534e+00   2.9723150e-01   4.6545926e+00  -4.1489073e+00  -1.2964348e+00   5.2312355e+00  -6.3369279e+00   3.1806279e+00   5.0202300e+00  -7.0278081e-01  -7.4676152e-01   1.2954215e+00   1.9702774e+00   2.6750242e+00   2.4450600e+00   9.4125957e-02   1.2531053e+00
   2.6188354e+00   7.4611643e-01   7.0021181e-01  -1.1386440e-01  -3.9796629e-02   1.8112581e+00  -8.9939612e-02  -3.1571155e+00  -6.8073805e-01  -3.0877634e-01   4.7503509e+00  -4.9158554e+00   3.4277312e+00  -3.5185271e+00  -1.6658427e+00   6.6798628e-01   7.6783121e+00  -2.4623117e+00  -3.5395260e-02  -7.9405815e-02   1.0181928e+01  -1.4088075e+00  -7.4627579e-01   1.8042094e-01   1.3095620e+00   2.2530151e-01   1.0653274e+00   9.0381796e-01  -7.8933840e-02   2.2027180e+00   2.8088299e+00   1.9054384e+00   3.9425293e+00   2.6851458e+00  -4.1215326e+00   1.3309765e+00  -2.8357078e+00  -1.1411308e+00   9.6034514e-01   3.5315435e+00   4.9096965e+00   1.6676899e+01   5.3940502e-01   4.4795059e-01  -8.9939186e-01   9.1851583e-01  -9.9105765e-01  -8.1617524e-01   2.2242030e+00   1.2045462e+00   7.2358044e+00   2.6996544e+00   4.1384172e+00   4.6486579e+00   5.7084932e+00   1.1018983e+00   2.8202236e+00   2.4557561e+00   4.7767909e+00  -1.2640572e+00  -5.7300480e-01  -3.3854059e+00   2.5023077e+00   3.0598599e-01  -6.8469665e-01  -6.8091303e+00   2.3390278e+00   2.2831885e+00   2.0360837e+00   5.0236251e-01   2.5694042e+00  -1.2150123e+00  -2.2569834e+00   7.4105161e+00   3.1091122e-02   4.3106925e+00  -6.0235163e+00  -1.2948477e+00   5.0312254e+00  -6.0000612e+00   3.2287524e+00   4.5273467e+00  -7.2473431e-01  -5.0476471e-01   1.5539343e+00   1.8465960e+00   3.2689145e+00   3.0643186e+00   8.1940886e-03   1.4850321e+00
   2.7519537e+00   3.2336387e-01   7.2598607e-01   1.8263752e-01  -9.8546246e-02   1.8636896e+00   2.1674404e-01  -2.2501883e+00  -1.6106323e+00  -2.1925891e-01   5.1532034e+00  -3.7231817e+00   4.0651504e+00  -2.3768248e+00  -9.4232057e-01   6.5560344e-01   8.0776826e+00  -2.4314868e+00  -6.4781540e-02  -6.0900458e-01   1.1259906e+01  -4.6897335e-01  -6.6829827e-01  -6.0031240e-01   1.9828242e+00   3.3130832e-01   7.0205940e-01   5.0963481e-01   4.2621093e-01   3.1341219e+00   2.6549860e+00   1.4083002e+00   3.5167710e+00   2.1735346e+00  -5.2477506e+00   2.0103219e-01  -2.9310290e+00  -6.9342841e-01   1.8311642e+00   4.2482876e+00   5.0856950e+00   1.5347033e+01  -8.6252222e-03  -2.4996073e-01  -5.4447659e-01   5.9863155e-01  -1.1382580e+00  -1.1229572e+00   2.0789899e+00   6.0240445e-01   6.9768580e+00   2.6465690e+00   3.9573252e+00   3.8509359e+00   6.2845908e+00   1.3855743e+00   2.8677460e+00   1.7073079e+00   4.3461131e+00  -1.7179372e+00  -4.1489152e-03  -3.5097444e+00   2.9803981e+00  -3.1093033e-01   1.3658572e-01  -6.3677778e+00   2.4132697e+00   1.4873571e+00   1.6891750e+00  -3.4744761e-01   2.1973092e+00  -2.9404211e-01  -1.3843855e+00   7.7754096e+00   6.3899891e-01   4.4182971e+00  -5.2086541e+00  -9.5070880e-01   5.2993750e+00  -4.9925779e+00   4.1638489e+00   3.8361467e+00   2.6989811e-01  -5.9676517e-01   1.5669857e+00   1.2416735e+00   3.3287651e+00   2.6350009e+00   9.2881766e-02   1.2317352e+00
   2.7953912e+00   1.1290893e-01   6.7007716e-01   1.9709697e-01  -2.5874238e-01   1.8756207e+00   3.6050561e-01  -1.9142477e+00  -1.1232263e+00   1.2796693e-02   4.7220406e+00  -3.5081061e+00   3.8390804e+00  -1.9310244e+00  -6.5507850e-01   6.5676510e-01   7.5793626e+00  -2.4466152e+00  -2.1485621e-01  -6.3212169e-01   1.1549581e+01  -6.4304747e-01  -5.7602481e-01  -6.3983819e-02   2.0991304e+00   6.8703708e-01   7.5916317e-01   1.0500292e+00   9.0502927e-01   2.7457152e+00   2.7820474e+00   1.8434077e+00   2.7140907e+00   1.9033432e+00  -6.0192964e+00  -2.6012276e-01  -2.6159884e+00  -1.0085671e+00   9.8188511e-01   3.1943011e+00   5.6391303e+00   1.4280066e+01   1.2022407e+00   4.3161597e-01   3.8337192e-01   1.1233723e+00   2.9006903e-01  -2.9803387e-01   2.9072756e+00   6.5916882e-01   6.6633544e+00   2.5604559e+00   3.5967097e+00   3.7142993e+00   6.0744351e+00   1.4019811e+00   3.2607889e+00   1.2889588e+00   4.4321545e+00  -1.7062463e+00   7.3093574e-01  -3.2291242e+00   3.0187007e+00  -3.5644835e-01   3.2243848e-01  -5.9134031e+00   1.9416050e+00   1.2071693e+00   1.5258701e+00  -4.8934558e-01   2.8912424e+00  -7.3924056e-01  -9.3946196e-01   7.2233822e+00   1.0071242e+00   5.0067884e+00  -5.4131569e+00  -1.2154873e+00   5.0820833e+00  -5.6354786e+00   3.9837290e+00   2.9765143e+00  -2.5828626e-01  -5.7487487e-01   1.9738885e+00   1.1061428e+00   1.6832890e+00   1.6570863e+00   4.9832326e-01   8.9391991e-01
   2.5724313e+00   4.3626926e-01   8.6874166e-01   1.4067849e-01  -2.7045542e-01   1.9444630e+00   2.2443830e-01  -1.7611371e+00  -7.3020248e-01   1.6820720e-01   5.0659002e+00  -3.1281592e+00   4.1145796e+00  -1.2150422e+00  -5.0000335e-01   9.8112201e-01   6.5618024e+00  -2.3982123e+00  -3.4973943e-01  -6.0449032e-01   9.9116742e+00  -1.5046266e+00   5.5227355e-01  -5.3852506e-02   2.5501375e+00   2.8733366e-01   7.1769762e-01   1.2376286e+00   9.6040756e-01   3.6518198e+00   2.2500465e+00   5.9184517e-01   2.2252176e+00   1.9811356e+00  -6.3607339e+00  -1.1957624e-02  -3.1500264e+00   2.3920720e-01   5.2406324e-01   3.4312412e+00   4.2437541e+00   1.2662194e+01   6.4089271e-01   7.2038583e-01   9.2849706e-01   1.4011375e+00  -8.6984759e-01  -5.6441623e-03   3.0344240e+00   1.2077972e+00   6.7703314e+00   2.8593556e+00   2.7161564e+00   3.3062654e+00   4.9827673e+00   1.1502132e+00   2.7621705e+00   9.3159182e-01   4.5774804e+00  -6.7086112e-01   6.7913992e-01  -2.6097624e+00   2.7920911e+00  -5.6955554e-01   3.4282002e-01  -4.4255108e+00   2.4289995e+00   1.6089651e+00   7.0581656e-01  -4.9416590e-01   2.1865918e+00  -6.8316587e-01  -1.7443301e+00   6.7079137e+00   7.7615304e-01   3.4057875e+00  -6.7594128e+00  -6.3550006e-01   4.0350794e+00  -3.4332327e+00   3.4131829e+00   2.5973457e+00  -2.7967048e-01  -1.4078358e-01   1.7036337e+00   8.7681721e-01   3.1528076e+00   2.7357292e+00   1.2075303e-01   1.2721451e+00
   2.4043706e+00   2.0071067e-01   8.9403230e-01   4.4201905e-01  -5.1662690e-01   1.9574725e+00   5.7730944e-01  -6.9472974e-01  -1.0983451e+00   2.2985124e-01   4.7872651e+00  -1.4992688e+00   4.0380689e+00  -5.6738925e-02   1.3582832e-01   9.9221972e-01   5.8069024e+00  -1.9869759e+00  -2.4180194e-01  -7.4830463e-01   8.5250344e+00  -9.6079378e-03   6.3272582e-01  -4.2233861e-01   2.0948692e+00   6.6482611e-01   2.0178312e-01   1.2587721e+00   1.1084130e+00   3.4232365e+00   1.6343135e+00   5.5302974e-01   2.0054474e+00   1.8568909e+00  -6.8654162e+00  -1.0540227e+00  -2.9350997e+00  -8.8660695e-02   1.6094849e-01   2.6893310e+00   4.0247599e+00   9.7342872e+00  -6.9893850e-01  -4.3938066e-01   4.5902354e-01   8.2170473e-01  -1.3914385e+00  -1.1140316e+00   2.1488858e+00   4.8732088e-01   5.9495444e+00   2.9177706e+00   2.3534266e+00   2.5705747e+00   4.6519693e+00   1.2198905e+00   2.3718780e+00   3.2140089e-01   4.1294245e+00  -7.3333897e-01   1.5743228e+00  -1.7343744e+00   3.4073441e+00  -4.1034500e-01   8.4870036e-01  -3.5191206e+00   2.3452418e+00   9.4900775e-01   4.8276746e-01  -1.1721148e+00   1.7999355e+00   8.2953202e-01  -4.4872552e-01   5.4064517e+00   1.6165858e+00   3.6419218e+00  -5.2240388e+00  -1.0776705e-02   3.7779681e+00  -1.9964143e+00   3.9458517e+00   2.1778764e+00   2.3429555e-01  -3.2655366e-01   1.5330733e+00   7.1031633e-01   2.8677396e+00   2.1059673e+00   2.5776283e-01   9.1126758e-01
   2.1076756e+00   1.1951007e-01   5.9008415e-01   3.2374637e-01  -7.0788453e-01   1.5899641e+00   5.6871235e-01  -2.0008976e-01  -1.3334274e+00   5.9559285e-01   4.7408605e+00  -6.9100327e-01   3.9901278e+00   7.7817845e-01   7.6927818e-02   1.0293100e+00   5.0720182e+00  -1.7252195e+00  -2.8068017e-01  -8.0899698e-01   7.2467878e+00  -2.8334346e-01   9.1898012e-01  -8.1700524e-01   1.5250596e+00   4.5767330e-01  -6.8709007e-01   5.3030778e-01   8.5774641e-01   4.0126927e+00   1.4148429e+00   3.5280815e-01   1.6319819e+00   1.8397374e+00  -7.0107895e+00  -6.4262579e-01  -3.0404708e+00   5.3432212e-01  -2.0232723e-02   3.2932134e+00   3.0391485e+00   8.8925946e+00  -1.1630124e+00  -2.4125109e-01   9.3468447e-01   1.1762351e+00  -2.3126627e+00  -1.0197279e+00   1.9626223e+00   5.1496009e-01   5.2875584e+00   2.8935675e+00   1.2465167e+00   2.1247554e+00   3.8143117e+00   1.2854853e+00   1.8814935e+00  -3.5117772e-01   3.4460505e+00  -4.7249045e-01   1.6543952e+00  -1.0457172e+00   3.3773592e+00  -3.8504286e-01   9.9824452e-01  -2.1589829e+00   1.9308186e+00   8.8019176e-01  -1.3518541e-01  -1.8093434e+00   1.5050596e+00   1.0369824e+00  -2.6211254e-01   5.3209508e+00   2.2135297e+00   3.9504688e+00  -5.4524480e+00   9.7366040e-01   2.8738293e+00  -1.0588833e+00   3.9041612e+00   1.7578529e+00   2.1804700e-01  -1.7309087e-01   1.3109124e+00   4.9939209e-01   2.9714192e+00   2.5070160e+00  -4.1734422e-02   1.0061594e+00
   1.6412334e+00  -1.1243410e-02   2.8570250e-01   1.0926842e-01  -7.4165419e-01   1.0491512e+00   5.2066332e-01   3.4712217e-01  -1.5288983e+00   7.1708940e-01   4.5116498e+00   2.0644154e-01   3.9230391e+00   1.6539508e+00   1.5625554e-01   1.0959466e+00   4.0042199e+00  -1.4677037e+00  -3.2216907e-01  -7.4260032e-01   5.9052686e+00  -4.9516447e-02   1.3050717e+00  -1.2894988e+00   1.1728675e+00   2.4383180e-01  -1.2078539e+00  -7.3892470e-02   4.4736647e-01   4.8664704e+00   1.1942370e+00  -2.1136841e-03   1.0620942e+00   1.7051085e+00  -7.0199386e+00  -2.4918791e-01  -3.1355163e+00   1.4337664e+00  -6.6155539e-02   4.0329414e+00   1.5966483e+00   7.7994693e+00  -2.2938394e+00  -5.0125750e-01   1.0862065e+00   1.3106047e+00  -3.8006900e+00  -1.2968642e+00   1.4381644e+00   4.0293115e-01   4.3949652e+00   2.9008979e+00   5.9003506e-02   1.5417472e+00   2.6975562e+00   1.1369535e+00   1.1257828e+00  -1.1948879e+00   2.5093004e+00  -1.3893765e-01   1.6258718e+00  -2.7503251e-01   3.2782244e+00  -2.9734160e-01   1.1672145e+00  -5.2638799e-01   1.4140002e+00   7.9916953e-01  -7.9172670e-01  -2.4759123e+00   9.8171189e-01   1.2901872e+00  -2.4902577e-02   5.1286669e+00   2.7506156e+00   3.9812783e+00  -5.4741508e+00   2.2876136e+00   1.8215005e+00   2.5601982e-01   3.8591027e+00   1.3281344e+00   4.9227543e-01   6.6247062e-02   9.5723408e-01   2.7822013e-01   3.3052620e+00   3.0259291e+00  -4.1298334e-01   1.1166193e+00
   1.2569708e+00  -3.7834216e-01   8.8943890e-02   1.0232721e-01  -7.6082753e-01   6.5761716e-01   6.7456841e-01   1.0196339e+00  -2.1385878e+00   5.9561528e-01   3.8638706e+00   1.3973273e+00   3.5078824e+00   2.2557464e+00   5.4773831e-01   8.7567262e-01   2.9793007e+00  -1.0454775e+00  -4.7070965e-01  -9.6478460e-01   5.1841592e+00   1.5502718e+00   1.2627326e+00  -2.0806952e+00   9.5047226e-01   3.7442552e-01  -1.4287944e+00  -4.8580844e-01   2.2723316e-01   5.1960623e+00   8.8228843e-01  -3.2072390e-01   6.5742438e-01   1.3332917e+00  -6.9695467e+00  -6.5506043e-01  -2.9407099e+00   1.7456782e+00   2.3218366e-01   4.1998459e+00   7.6552976e-01   4.8283357e+00  -3.1326472e+00  -1.0125662e+00   7.5657113e-01   7.7069607e-01  -4.3284616e+00  -1.4705633e+00   5.1389681e-01  -2.4499839e-01   3.2316371e+00   2.6592582e+00  -4.6305699e-01   6.8907571e-01   2.3900729e+00   1.3581754e+00   6.0190984e-01  -1.8031170e+00   1.5665869e+00  -1.3958927e-01   1.7405406e+00   1.9964139e-01   3.5302376e+00  -4.0451546e-01   1.2670045e+00   1.6236061e-01   9.7572755e-01   1.8867249e-01  -1.3345173e+00  -3.2439156e+00   5.0341000e-01   1.9800011e+00   9.9294712e-01   4.2777969e+00   3.3954322e+00   3.6340258e+00  -3.6534629e+00   3.3514626e+00   9.7672900e-01   1.2861411e+00   4.0545422e+00   6.5677806e-01   1.1451640e+00   6.2141162e-02   5.3047961e-01  -7.9394802e-02   3.1799082e+00   2.4951982e+00  -4.8154047e-01   8.1193466e-01
   8.1043328e-01  -5.8472173e-01  -5.0124826e-03  -5.7686896e-02  -7.2371871e-01   1.9838743e-01   6.4865656e-01   1.2311899e+00  -2.3233057e+00   1.9782453e-01   2.6907579e+00   1.9960897e+00   2.7348631e+00   2.3155931e+00   7.7190479e-01   6.9024219e-01   1.3508386e+00  -7.5906686e-01  -6.0781845e-01  -8.8075041e-01   4.0321835e+00   3.2080173e+00   1.3903985e+00  -2.4632029e+00   9.0051571e-01   6.3002343e-01  -1.1999622e+00  -5.1520454e-01  -2.1459505e-01   5.1640146e+00   5.9836548e-01  -6.2095793e-01   3.0766873e-01   1.0909291e+00  -6.0581262e+00  -4.3994151e-01  -2.4464748e+00   2.0130674e+00   2.9671774e-01   4.0323170e+00  -4.5494421e-01   1.5106194e+00  -3.6328678e+00  -1.3211474e+00   3.6242417e-01   3.1831845e-01  -4.4458612e+00  -1.4300604e+00  -3.1434088e-01  -7.7897868e-01   1.8448184e+00   2.3324590e+00  -1.0834123e+00  -1.0864959e-01   1.7845848e+00   1.3510575e+00   8.9471207e-02  -2.1600554e+00   7.2687505e-01   3.4333062e-02   1.4268643e+00   4.7806196e-01   3.3298482e+00  -5.4153671e-01   9.5389296e-01   5.1157290e-01   6.8967163e-01  -6.6108020e-02  -1.6485261e+00  -3.4627322e+00  -2.1235691e-02   2.2094521e+00   1.6395194e+00   2.9458337e+00   3.4937367e+00   2.8314840e+00  -1.6276634e+00   4.3732373e+00  -1.2921010e-01   2.1410278e+00   3.8053706e+00   1.3308263e-01   1.4843672e+00   1.1675648e-02   1.7114491e-01  -2.1074754e-01   2.9739917e+00   2.1649889e+00  -5.3130132e-01   5.0243125e-01
   4.5533517e-01  -7.5893771e-01   6.2495276e-02  -2.2760035e-01  -9.1786867e-01  -1.8949449e-01   9.9620950e-01   1.8791551e+00  -1.8961729e+00   2.2533512e-01   2.4050086e+00   2.5332725e+00   2.8146041e+00   3.0693005e+00   1.2296683e+00   9.1720034e-01  -2.6870223e-02  -6.9673259e-01  -4.3864769e-01  -6.1156744e-01   2.4091067e+00   3.3860184e+00   1.7702429e+00  -2.5353932e+00   5.0008099e-01   5.5231706e-01  -1.2114792e+00  -3.0755908e-01   2.9677521e-01   4.6987227e+00   7.6502547e-01  -6.0649728e-01  -4.2297827e-01   7.7768031e-01  -5.8532363e+00  -9.4923558e-01  -1.5252133e+00   1.5513429e+00   1.7499989e-01   2.3965928e+00  -1.2311969e+00  -8.1875630e-01  -3.4407860e+00  -1.2776319e+00  -9.7124371e-02  -2.3223944e-02  -4.4793325e+00  -1.7242682e+00  -9.5557847e-01  -9.8085064e-01   2.7590927e-01   1.4882621e+00  -2.5396990e+00  -8.7618474e-01   7.4782651e-02   5.4633015e-01  -3.3344037e-01  -2.6837629e+00  -2.5707192e-01   3.6663244e-01   1.5584530e+00   9.8158731e-01   2.9841369e+00  -3.0896172e-01   7.9936745e-01   1.2505772e+00  -2.5358145e-01  -4.8574273e-01  -1.9904769e+00  -3.2017496e+00   1.8151982e-01   2.1018779e+00   2.4301307e+00   1.8845624e+00   3.5507211e+00   2.1746718e+00   5.3529666e-02   5.1301537e+00  -1.1776988e+00   2.0061318e+00   3.0436790e+00  -6.3907413e-01   1.4447327e+00   4.6288922e-01  -2.2390823e-01  -7.9567141e-01   2.2733712e+00   1.9267974e+00  -5.9551669e-01   1.4511999e-01
  -6.3159801e-02  -1.0662831e+00  -7.9117513e-02  -3.9350329e-01  -1.0020650e+00  -6.4942058e-01   1.1280376e+00   2.2248634e+00  -1.9797405e+00   1.3979494e-01   1.6985484e+00   2.9337001e+00   2.4334754e+00   3.3776099e+00   1.3387186e+00   7.8586678e-01  -1.2177990e+00  -3.6808993e-01  -5.4553169e-01  -6.4622142e-01   1.1931468e+00   3.8689436e+00   1.8831684e+00  -2.8000064e+00   3.0203517e-01   6.2349352e-01  -1.2846570e+00  -5.4158284e-01   3.2478269e-01   4.3390848e+00   6.7937638e-01  -7.9565442e-01  -1.0780429e+00   2.3919810e-01  -5.1829218e+00  -9.5596658e-01  -8.2879385e-01   1.5215980e+00   3.7207252e-01   1.8464876e+00  -2.0768812e+00  -3.0816502e+00  -2.7022743e+00  -8.8596772e-01   1.0275716e-01  -6.5498438e-03  -4.1178333e+00  -1.2329479e+00  -1.3764001e+00  -1.2158614e+00  -1.0554921e+00   8.2133860e-01  -3.7416091e+00  -1.8646365e+00  -1.1003502e+00   1.7394811e-01  -7.8332478e-01  -3.0083194e+00  -1.3834205e+00   5.6432416e-01   1.1983043e+00   1.1535298e+00   2.4921618e+00  -2.9540610e-01   8.1355202e-01   1.9834192e+00  -8.0611011e-01  -7.3761711e-01  -2.2651360e+00  -3.0401289e+00   1.3903268e-01   2.0024429e+00   3.0020176e+00   1.0467842e+00   3.7554026e+00   1.5232065e+00   1.6168807e+00   5.6230001e+00  -2.1955510e+00   2.2563424e+00   2.5536574e+00  -1.0752310e+00   1.5391275e+00   8.8675004e-01  -5.4617701e-01  -1.1586073e+00   1.8808586e+00   1.6292247e+00  -8.0022926e-01  -1.4680927e-01
  -6.9413456e-01  -8.4272427e-01  -1.7443277e-01  -7.1920234e-01  -1.0369622e+00  -8.0776945e-01   3.9184920e-01   1.0672539e+00  -1.6067300e+00  -2.7936700e-01   1.3717592e-01   1.9354079e+00   9.2764966e-01   1.9947810e+00   3.8937561e-01   5.0201149e-01  -2.7787713e+00  -2.2920137e-01  -1.0236560e+00  -5.4453068e-01  -7.3073767e-01   4.1130486e+00   2.2906651e+00  -2.1759135e+00   1.5078406e-01   1.1210650e+00  -9.3715651e-01  -3.2918105e-01  -9.3477808e-01   3.6833380e+00  -4.1318576e-03  -1.1368628e+00  -1.1285333e+00   3.0379656e-01  -2.5174782e+00   1.7167209e+00  -7.2650445e-01   2.0279515e+00  -5.5174055e-01   2.1448922e+00  -3.8242418e+00  -4.8657475e+00  -1.7317966e+00   3.4061751e-01   1.2165760e+00   1.0192319e+00  -3.3146731e+00   3.0531800e-01  -9.8900960e-01  -6.1209173e-01  -1.3003841e+00   1.1275585e+00  -4.0566918e+00  -2.1596416e+00  -1.8281326e+00   2.4007852e-01  -1.1008785e+00  -2.3942209e+00  -1.5327568e+00   1.2449212e+00  -1.7294428e-01   1.0069969e+00   1.4797915e+00  -4.7642226e-01   1.6004286e-01   2.2525791e+00  -4.1332142e-02   3.3921463e-01  -2.4924121e+00  -2.5390061e+00  -4.2561108e-01   1.4709332e+00   1.4936351e+00  -3.0202104e-01   2.8430757e+00   1.4746528e-01   1.2191224e+00   5.6177915e+00  -3.7504881e+00   2.5518925e+00   1.6486283e+00  -5.4866281e-01   8.4536287e-01   1.0083826e+00  -5.2116551e-01  -4.2235197e-01   2.8310393e+00   2.3281463e+00  -1.1510650e+00   1.2476894e-01
  -9.9550628e-01  -1.1677053e+00  -5.2491364e-01  -1.1545568e+00  -8.5230112e-01  -1.5668786e+00   1.0748164e-01   7.9664019e-01  -2.0572765e+00  -3.8524668e-01   8.5661718e-02   1.2961732e+00   1.0363556e+00   1.5447994e+00  -3.7194512e-02   6.3514619e-01  -2.8314096e+00  -6.6832053e-01  -1.0866279e+00  -6.0220922e-01  -6.1688989e-03   3.9765954e+00   2.3937184e+00  -2.7076942e+00   5.5350724e-01   1.0991256e+00  -1.0109382e+00  -1.3614547e+00  -1.9546840e+00   5.3813910e+00   7.3389569e-01  -1.0925238e+00  -1.4773721e+00  -4.0423619e-02  -1.1095182e+00   3.5678230e+00  -8.5563998e-01   2.9346997e+00   6.6160869e-02   3.9222991e+00  -5.5683472e+00  -3.0560939e+00  -2.4130220e+00   4.1729354e-01   1.6187908e+00   1.5388330e+00  -4.4245133e+00   4.3221512e-01  -1.0063605e+00  -5.7602782e-01  -1.9012941e+00   1.0107473e+00  -4.5275780e+00  -2.2905686e+00  -2.2073143e+00  -7.6475073e-02  -1.5657294e+00  -2.9287516e+00  -2.8097462e+00   7.5837511e-01  -1.2461590e+00   4.0149440e-01   8.8996751e-01  -8.0325405e-01   1.6765483e-01   2.7039007e+00  -8.8112629e-01   4.8163884e-01  -2.9738531e+00  -3.4717942e+00  -8.8548414e-01   2.8555139e-01   4.0587044e-01   1.1485485e+00   2.0361956e+00   7.9097458e-02   7.1786010e-01   6.6239839e+00  -4.5745702e+00   1.5398917e+00   1.7071347e+00  -5.0843167e-01   1.1149437e+00   1.0745793e+00  -6.3777118e-01  -3.5197673e-01   3.3877322e+00   3.4233862e+00  -1.4930648e+00   6.2233104e-01
  -1.3953688e+00  -1.5479633e+00  -6.6730277e-01  -1.3787432e+00  -7.7102023e-01  -1.9427603e+00   2.7364497e-01   8.2909929e-01  -1.9939488e+00  -3.7243411e-01  -1.3597052e+00   1.3974760e+00   2.3026764e-01   1.2304142e+00   8.1951650e-03   2.4538573e-01  -4.2501234e+00  -2.5395857e-01  -9.1732243e-01  -3.1660401e-01  -9.0789159e-01   4.5411206e+00   1.8449237e+00  -2.9115717e+00   1.4043966e-01   1.0664662e+00  -1.0377130e+00  -1.5551761e+00  -2.1027872e+00   4.0200540e+00   8.2882200e-01  -8.4194126e-01  -1.3669015e+00  -3.3426772e-01   3.9377636e-01   3.1413324e+00  -1.6861679e-03   1.8975126e+00   1.8195731e-01   2.8484420e+00  -5.5721012e+00  -5.1874687e+00  -2.0291193e+00   1.9342835e-01   1.1577032e+00   1.0121108e+00  -3.6311379e+00   8.2297858e-02  -1.9517607e+00  -1.3298778e+00  -3.5378902e+00   7.0458465e-02  -5.0049819e+00  -2.6801159e+00  -2.7684883e+00  -2.0642434e-01  -1.9324454e+00  -2.8555085e+00  -3.6946345e+00   5.6801080e-01  -1.5464182e+00   3.6465624e-01   2.6601479e-01  -5.6097613e-01  -3.6954269e-02   2.6615666e+00  -1.1427191e+00   1.0901644e-01  -2.2956452e+00  -2.5902438e+00  -4.6536108e-01   1.1187221e-01   1.4659682e+00  -1.3464138e-01   2.3418598e+00   1.0669561e-01   3.8964471e+00   6.7683377e+00  -4.9856765e+00   1.6653638e+00   1.0183517e+00  -7.2612186e-01   1.1845381e+00   8.8477693e-01  -7.2419297e-01  -4.3679804e-01   2.2227251e+00   2.3998721e+00  -1.3984828e+00   9.9413403e-02
  -1.5923729e+00  -1.5711254e+00  -5.5038631e-01  -1.4441881e+00  -7.4724044e-01  -1.9289022e+00   2.4633068e-01   4.9511691e-01  -1.6091163e+00  -6.3174782e-01  -1.8010994e+00   8.6620498e-01  -2.9621492e-01   5.6057596e-01   1.5370472e-02   1.8770065e-01  -4.7857311e+00  -1.7851218e-01  -1.0370196e+00  -3.1897206e-01  -1.1417603e+00   4.8608519e+00   1.9444169e+00  -2.8709322e+00   4.3717313e-01   1.5003067e+00  -4.0449315e-01  -1.0130607e+00  -2.0282273e+00   3.4752074e+00   9.3681972e-01  -9.4219311e-01  -1.5071233e+00  -5.8192800e-01   1.6263368e+00   3.3113500e+00   2.4037744e-01   1.7737734e+00  -1.1985391e-01   2.0217415e+00  -5.8122793e+00  -6.6027098e+00  -1.2159911e+00   6.5151140e-01   1.1463141e+00   8.4081034e-01  -3.1542356e+00   4.7876685e-01  -2.1388426e+00  -1.0772930e+00  -3.8156349e+00  -2.2592826e-01  -5.0532072e+00  -2.7853219e+00  -3.4260904e+00  -4.5188908e-01  -2.0010061e+00  -2.3756302e+00  -3.9226153e+00   8.4091464e-01  -2.0328232e+00   2.0694688e-01  -4.1864278e-01  -5.6126589e-01  -1.1524219e-01   2.6699163e+00  -9.8961750e-01   2.5308336e-01  -2.3122377e+00  -1.9699133e+00  -3.5404856e-01  -2.5169012e-01   1.1885855e+00  -8.3008841e-01   1.7354276e+00  -1.0413386e+00   4.2331810e+00   6.0729640e+00  -5.3815742e+00   1.6414245e+00   3.0148936e-01  -6.5941961e-01   8.9522690e-01   1.1931062e+00  -8.9527682e-01  -4.4921982e-01   2.5400301e+00   2.1843933e+00  -1.4648154e+00   5.1045247e-02
  -1.6881500e+00  -1.7093754e+00  -4.4074187e-01  -1.2233968e+00  -9.1740473e-01  -1.8884135e+00   3.9680586e-01   6.6284826e-01  -1.6464278e+00  -8.4201675e-01  -2.0563875e+00   8.9303296e-01  -5.5358875e-01   3.2354465e-01   9.4421440e-02   2.6077155e-01  -4.8198507e+00  -3.1962900e-01  -8.6113759e-01  -3.0531996e-01  -1.5914486e+00   5.8517961e+00   1.7550782e+00  -2.7730588e+00   2.0919681e-01   2.2472421e+00  -3.7101271e-01  -8.3136341e-01  -2.0059494e+00   2.5153706e+00   9.6357899e-01  -3.3154256e-01  -1.3242289e+00  -7.1675984e-01   3.0563331e+00   3.3650691e+00   6.5494171e-01   6.8935578e-01  -2.0144641e-01   9.5672877e-01  -5.7866294e+00  -7.6014642e+00  -1.4962302e+00   1.8309852e-02   7.0596442e-01   4.5238375e-01  -3.0158860e+00  -4.0236080e-01  -2.8211240e+00  -1.3950639e+00  -4.3850159e+00  -4.3361542e-01  -5.0259386e+00  -3.0327937e+00  -3.8184524e+00  -8.0087637e-01  -2.0752273e+00  -2.1444069e+00  -4.3896583e+00   4.1190606e-01  -2.0172776e+00   1.5177541e-01  -5.9091424e-01  -3.9394521e-01   3.0758215e-01   2.5990628e+00  -8.7077474e-01   1.0147995e-01  -2.1144891e+00  -1.8671307e+00  -3.6056671e-01   5.5362799e-01   1.4143187e+00  -1.3749083e+00   1.3990311e+00  -9.3936796e-01   5.3100185e+00   5.4736588e+00  -5.1453465e+00   9.1660202e-01   3.8511339e-01  -2.9302088e-01   9.9752698e-01   1.1803057e+00  -8.4577373e-01  -3.0841887e-01   2.8125245e+00   1.9882582e+00  -1.3640175e+00  -9.4499923e-02
  -1.6968259e+00  -1.8334523e+00  -7.1011642e-01  -1.4363967e+00  -9.0563600e-01  -2.0039927e+00   3.2396789e-01   2.0516657e-01  -1.0394254e+00  -3.6157953e-01  -2.5760194e+00  -3.0541870e-02  -1.1676495e+00  -5.5185819e-01  -4.5634006e-01   1.1887495e-01  -4.7431183e+00  -2.7943839e-01  -6.5183390e-01  -7.1196763e-02  -1.4652952e+00   4.5579682e+00   1.1735684e+00  -2.4220094e+00  -3.1345739e-01   2.3814130e+00  -6.1320617e-01  -1.0118230e+00  -2.3512352e+00   1.7334686e+00   1.6137015e+00   6.2929790e-01  -1.0398996e+00  -6.2466626e-01   4.3050685e+00   3.8520665e+00   6.7673562e-01  -1.4384091e-01  -1.1213428e+00   3.0568844e-01  -5.1893207e+00  -5.9331710e+00  -6.9143227e-01   5.1143745e-01   1.0141318e+00   8.4043054e-01  -2.3983883e+00  -3.7033725e-01  -2.5254479e+00  -1.2129263e+00  -4.5454282e+00  -7.6181792e-01  -4.7273828e+00  -2.2426685e+00  -4.0611018e+00  -8.9022866e-01  -1.9885347e+00  -1.7130940e+00  -4.5410822e+00   6.1964233e-02  -2.1942507e+00   4.2486312e-02  -1.2918833e+00   4.4382019e-02   2.8691494e-01   2.6865928e+00  -1.3113554e+00   2.5586831e-01  -1.4413304e+00  -1.3380185e+00   4.8784263e-01  -5.7911979e-01   9.7828930e-01  -1.1375033e+00   1.0698841e+00   1.4085396e-01   4.9708060e+00   4.6275780e+00  -4.9142572e+00  -4.0628752e-01  -3.2061979e-01  -5.6332433e-02   1.2796805e-02   8.8364650e-01  -5.5025089e-01   1.2675984e-01   1.5829639e+00   1.5640176e+00  -1.1854743e+00   2.8201150e-03
  -1.7731618e+00  -1.9522796e+00  -9.7636282e-01  -1.5340887e+00  -7.6793009e-01  -2.2231808e+00   3.5597448e-01   2.6779541e-01  -6.8852552e-01  -1.0793796e-01  -2.1428823e+00  -3.9684358e-01  -1.0201929e+00  -5.9743935e-01  -5.5148461e-01   2.9028371e-01  -4.1727106e+00  -3.7702116e-01  -4.8134624e-01   7.7301283e-02  -7.1407619e-01   3.6283961e+00   9.5769628e-01  -2.4363590e+00  -2.8176600e-01   2.5203620e+00  -6.3329321e-01  -1.1893083e+00  -2.3958087e+00   2.0694218e+00   2.3091752e+00   1.2706012e+00  -1.2182321e+00  -7.5646924e-01   4.6371135e+00   3.8231849e+00   2.4384589e-01  -5.2579495e-02  -1.4047755e+00   5.0150184e-01  -5.0053014e+00  -3.5308504e+00  -1.0079405e+00   3.9635509e-01   1.0984444e+00   9.7301295e-01  -3.4559025e+00  -9.2073557e-01  -2.5967281e+00  -8.9757465e-01  -4.3567977e+00  -6.9827112e-01  -4.7413610e+00  -1.6502068e+00  -4.6964152e+00  -1.2141393e+00  -2.2223946e+00  -1.8008159e+00  -4.9780887e+00  -1.8472884e-01  -2.1157764e+00   2.6141589e-01  -1.7405027e+00   4.8983620e-01   9.5119284e-01   3.7278831e+00  -1.8049067e+00   3.4816127e-01  -1.3660193e+00  -1.4003190e+00   8.7676546e-01  -1.0547018e+00   6.0555367e-01   9.5516455e-03   9.9630382e-01   1.1653762e+00   3.2584148e+00   3.9042751e+00  -4.3517374e+00  -8.2158172e-01  -4.5896563e-01   2.3166900e-01  -3.0717106e-01   1.1478445e+00  -4.9659224e-01   2.4738610e-01   1.6175464e+00   1.7590038e+00  -1.2929048e+00   3.3637695e-01
  -1.8574958e+00  -1.8771124e+00  -1.2215155e+00  -1.3214046e+00  -9.2012140e-01  -1.9755770e+00   9.3371585e-02  -5.5401356e-02  -6.5449186e-01  -1.0932845e-01  -2.8065283e+00  -5.1972247e-01  -2.0396070e+00  -1.2830949e+00  -1.0313007e+00  -7.6004361e-04  -3.8159133e+00  -2.2821523e-01  -3.7412899e-01   1.9660877e-01  -9.4521726e-01   4.2079651e+00   2.9086667e-01  -2.0873907e+00  -1.1775500e+00   3.3514939e+00  -9.8371981e-01  -1.1136616e+00  -2.9364071e+00   6.9156559e-01   1.9960878e+00   2.3511226e+00  -5.0098847e-01  -3.5900212e-01   6.1952072e+00   4.5320311e+00  -5.6767237e-02  -7.4934631e-01  -2.1986178e+00   3.7856888e-01  -4.3600887e+00  -3.0989443e+00  -1.3791269e+00   5.8843847e-02   1.1668658e+00   1.0237521e+00  -3.4924447e+00  -1.5166400e+00  -2.9749570e+00  -8.4619252e-01  -4.0760003e+00  -1.9991059e-01  -3.9885111e+00  -1.0669824e+00  -4.4395690e+00  -7.4723532e-01  -2.2039005e+00  -1.1804419e+00  -4.8210288e+00  -5.6893415e-01  -2.0020254e+00   5.4942945e-01  -1.9508567e+00   8.4613632e-01   1.3913942e+00   3.9165741e+00  -1.0856918e+00   7.0270875e-01  -8.4841698e-01  -1.2158189e+00   9.2937291e-01   9.7817617e-02   5.4218236e-01  -2.5074271e-01   1.1742391e+00   2.8591474e+00   2.6527862e+00   2.7476121e+00  -3.5161352e+00  -9.8493586e-01  -2.4265866e-01   1.0238036e+00  -7.3366717e-01   7.5342092e-01  -2.3681784e-01   9.3607414e-01   1.7509300e+00   1.3870394e+00  -1.2235562e+00   3.3187068e-01
  -1.7783095e+00  -2.0662648e+00  -1.4442608e+00  -1.1962482e+00  -8.0412464e-01  -1.9743778e+00   2.7048386e-01   1.8736514e-01  -6.5773058e-01   4.7171757e-01  -2.3561643e+00  -4.7262241e-01  -1.7991848e+00  -1.1662517e+00  -1.1074867e+00   4.5067861e-02  -2.9283819e+00  -2.5292608e-01  -3.6703557e-02   2.3030521e-01  -5.1073180e-01   3.0574274e+00  -3.0157597e-01  -2.1754460e+00  -1.5738067e+00   3.2424606e+00  -1.6154630e+00  -1.7347926e+00  -2.9987783e+00   6.1159071e-01   2.4348458e+00   3.1087788e+00  -1.9170143e-01  -3.7547960e-01   6.2808940e+00   3.8921891e+00  -5.6240185e-01  -1.3617794e+00  -2.2900170e+00   3.9375722e-01  -3.5959693e+00  -7.5801438e-01  -2.0131895e+00  -4.7963452e-01   1.0140572e+00   9.0563792e-01  -4.0814966e+00  -2.3608996e+00  -3.2181150e+00  -1.0000028e+00  -3.8751954e+00  -1.2544596e-01  -3.4387235e+00  -4.3152410e-01  -4.1771787e+00  -6.8285209e-01  -2.3812800e+00  -1.2498191e+00  -5.0346107e+00  -1.2465955e+00  -1.5227705e+00   7.0816542e-01  -1.8709097e+00   1.2399237e+00   2.0793867e+00   4.3832376e+00  -1.3500598e+00   4.9501083e-01  -5.2189569e-01  -1.5600670e+00   1.1853459e+00   1.9059233e-01   4.9703390e-01   7.5242158e-01   1.2710170e+00   4.4462373e+00   1.8920002e+00   1.9891058e+00  -2.4747909e+00  -1.3651404e+00  -2.0231101e-02   1.3062030e+00  -8.5952936e-01   4.1631336e-01  -7.6906273e-02   1.1580847e+00   1.3371549e+00   1.1291899e+00  -1.0887698e+00   5.3742612e-01
  -1.4564582e+00  -2.1336009e+00  -1.3680531e+00  -9.3421492e-01  -7.1966235e-01  -1.8661746e+00   4.3782390e-01   5.3978143e-01  -4.3114235e-01   3.1046206e-01  -1.6740105e+00  -4.7519079e-01  -1.3685567e+00  -9.4933040e-01  -5.2063449e-01   3.6867044e-01  -1.8155866e+00  -8.4630807e-01   2.0089619e-01   2.9780388e-01   1.3596657e+00   3.3966363e+00  -4.8999627e-01  -1.9776991e+00  -1.1090559e+00   3.7292808e+00  -1.0186603e+00  -1.2025800e+00  -2.1969421e+00   7.2074831e-01   3.0980113e+00   3.9475797e+00  -5.1037188e-01  -5.5071999e-01   6.0143363e+00   3.0829935e+00  -6.2879679e-01  -1.6568850e+00  -1.9688708e+00  -2.6376669e-01  -2.7301999e+00   1.6058649e-01  -2.1569981e+00  -8.8587573e-01   6.4198088e-01   3.9589697e-01  -4.1353535e+00  -2.8409457e+00  -3.2293021e+00  -9.1301967e-01  -3.7819488e+00  -1.8300416e-01  -2.9817498e+00  -1.6211638e-01  -4.0504468e+00  -9.9101744e-01  -2.0082776e+00  -1.3909166e+00  -5.0841556e+00  -1.8484651e+00  -9.4135626e-01   5.5631104e-01  -1.8613797e+00   1.1223606e+00   2.6412891e+00   4.2449948e+00  -1.7799050e+00   9.3165673e-02  -7.0162096e-01  -1.9472793e+00   1.3640227e+00   5.2128451e-01   5.9504559e-01   1.7455831e+00   7.7105841e-01   5.2538486e+00   8.5244482e-01   8.8300150e-01  -1.2837345e+00  -2.8189184e+00   2.8914521e-01   9.0462810e-01  -6.7324348e-01   5.2110818e-01   5.7237640e-02   7.8609169e-01   1.0022080e+00   6.7604975e-01  -7.4549613e-01   3.9570630e-01
  -1.5381630e+00  -1.9944275e+00  -1.6781754e+00  -9.3889741e-01  -5.0242594e-01  -1.8577437e+00   3.9187318e-01   5.7295705e-01  -2.2638054e-01   1.2258965e+00  -1.8687182e+00  -3.5855252e-01  -1.4107926e+00  -8.1744302e-01  -1.0572042e+00   1.8849386e-01  -1.8017297e+00  -6.7276361e-01   8.4907730e-01   8.0250970e-01   2.1765764e-01   1.1305775e+00  -9.9789593e-01  -1.6939951e+00  -2.0581585e+00   2.8172163e+00  -2.1960023e+00  -2.2832694e+00  -2.6905037e+00   7.3689338e-04   3.1701123e+00   4.5329383e+00   4.9089652e-01   4.1158469e-02   6.6850363e+00   2.9580246e+00  -1.3334244e+00  -2.4659478e+00  -2.1528501e+00  -5.5301302e-02  -2.2871289e+00   2.4948230e+00  -3.6177337e+00  -1.5847050e+00   4.1661906e-01   4.9362386e-01  -5.3812894e+00  -4.1801080e+00  -3.8391398e+00  -1.1667737e+00  -4.1181993e+00  -2.2961547e-01  -3.0533507e+00   5.5584446e-01  -4.0760909e+00  -9.4899771e-01  -2.5296691e+00  -1.4250645e+00  -5.1061762e+00  -2.2386911e+00  -7.0670931e-01   9.5359593e-01  -2.1074464e+00   1.6189191e+00   2.9283155e+00   5.1544522e+00  -1.4977880e+00   2.1137264e-01   1.6867379e-01  -1.6223040e+00   1.5938125e+00   9.4163268e-01   4.7450021e-01   2.4609678e+00   1.2736991e+00   7.3960655e+00   7.5756161e-01   7.9885234e-01  -4.3958351e-01  -2.0307071e+00  -9.0006969e-03   1.2905293e+00  -7.5582108e-01  -5.0499268e-02   3.4128170e-01   1.0543852e+00   7.9824082e-01   9.8949236e-01  -7.7808754e-01   6.0254409e-01
  -1.5272720e+00  -1.7537446e+00  -1.6524033e+00  -6.5410174e-01  -5.3639220e-01  -1.4635979e+00   2.1631928e-01   5.1296778e-01   1.9456342e-02   1.5906460e+00  -1.2692749e+00  -5.1654636e-01  -1.1607337e+00  -6.6181483e-01  -1.3792267e+00   3.1899275e-01  -8.3220057e-01  -9.1099549e-01   1.0292164e+00   7.8095027e-01  -4.1367841e-01  -5.5140926e-01  -8.4434671e-01  -9.8263601e-01  -2.3407531e+00   2.7413318e+00  -2.6382439e+00  -2.4337113e+00  -2.6453072e+00  -2.4794890e-01   2.8890973e+00   4.8258602e+00   5.2847687e-01   1.8981431e-01   6.6593532e+00   3.2531092e+00  -1.9255355e+00  -2.4757057e+00  -2.4357875e+00  -8.8036511e-02  -2.0845264e+00   4.3520621e+00  -3.4265699e+00  -1.2808464e+00   1.1411199e+00   1.1538479e+00  -5.2897376e+00  -3.8109747e+00  -3.1938916e+00  -6.3929431e-01  -3.3688523e+00   2.5378939e-01  -2.8467352e+00   6.5901313e-01  -4.0157603e+00  -1.0867375e+00  -2.5341199e+00  -1.2901181e+00  -4.8028938e+00  -2.4014882e+00  -5.2426093e-01   9.4510147e-01  -2.1856084e+00   1.5135972e+00   3.3987669e+00   5.6426226e+00  -1.0577858e+00   5.7986390e-01   9.2665812e-02  -1.8438480e+00   1.1846460e+00   1.5051608e+00  -6.3754246e-01   3.2822024e+00   6.9183176e-01   8.2066362e+00  -1.4948879e+00  -1.3327175e-01   3.0769043e-01  -2.1784310e+00   6.3118460e-02   1.5662746e+00  -1.0816855e+00  -1.6491697e-01   5.2449792e-01   1.2517448e+00   1.1269313e+00   1.4513907e+00  -8.0365727e-01   8.9524147e-01
  -1.2850982e+00  -1.8897837e+00  -1.3816478e+00  -2.5505618e-01  -4.5445020e-01  -9.3931389e-01   4.9046027e-01   7.9823522e-01   1.3852552e-01   1.8419156e+00  -1.0652824e+00  -3.5683854e-01  -7.4766979e-01  -3.4905917e-01  -8.6951671e-01   2.2493598e-01  -5.0133465e-02  -1.1012744e+00   1.1910178e+00   5.5577096e-01   3.1649299e-01  -1.5022637e+00  -1.0759509e+00  -3.4480684e-01  -1.9913277e+00   2.5246422e+00  -2.3850518e+00  -2.0490742e+00  -1.4698211e+00  -1.1997201e+00   2.8827273e+00   5.0800458e+00   2.3565929e-01  -2.4604287e-01   5.8224269e+00   1.7645068e+00  -1.6075618e+00  -3.4344271e+00  -1.9580481e+00  -1.6035727e+00  -6.2820301e-01   3.9497100e+00  -1.7286422e+00  -6.6063933e-01   1.5945096e+00   1.1727341e+00  -2.9128264e+00  -2.7730504e+00  -2.4929605e+00  -6.8566198e-01  -3.4399055e+00  -1.9059646e-01  -2.4490990e+00   2.6127557e-01  -3.2167807e+00  -1.1688022e+00  -1.9402904e+00  -1.2195724e+00  -4.5115355e+00  -2.9057220e+00   3.0578859e-02   3.1641906e-01  -2.0844406e+00   9.9505064e-01   3.5434179e+00   4.7690389e+00  -1.0322026e+00  -3.4816747e-02   2.2934527e-01  -1.7726730e+00   1.4905600e+00   1.7070175e+00  -4.2676110e-01   3.3971798e+00   2.4784894e-01   8.3218178e+00  -1.0062496e+00  -1.4763157e+00   1.2460797e+00  -3.2204135e+00   1.8455289e-02   7.8766002e-01  -8.6602514e-01  -2.8620202e-01   8.2700684e-01   6.4208264e-01  -2.6500993e-01   1.4168453e-01  -2.7206530e-01   3.3953833e-01
  -1.1626366e+00  -1.3753537e+00  -1.1994847e+00   5.0205126e-02  -3.8795954e-01  -5.0446184e-01   2.6146124e-01   6.7500467e-01   4.7159653e-01   2.1519895e+00  -4.0620149e-01  -4.4198012e-01  -4.1543006e-01  -1.9751490e-01  -1.1394835e+00   4.1983092e-01   5.6551453e-01  -1.4012172e+00   1.4085451e+00   6.5122244e-01  -7.3650927e-01  -3.2798101e+00  -5.9699268e-01   4.9417491e-01  -2.0929929e+00   2.1012043e+00  -2.6446140e+00  -2.1461064e+00  -1.3419055e+00  -1.2666967e+00   2.5002792e+00   4.9621933e+00   4.7244604e-01   1.1966495e-01   5.6571615e+00   2.0565552e+00  -2.2520480e+00  -3.3815338e+00  -2.0366706e+00  -1.6775419e+00  -7.4715068e-01   4.9521757e+00  -2.0386487e+00  -4.5919232e-01   1.9327172e+00   1.6131025e+00  -3.1268346e+00  -2.4951391e+00  -1.9847684e+00  -1.7204529e-01  -2.8079506e+00   2.0477627e-01  -2.3168806e+00   3.8134479e-01  -3.0829069e+00  -1.3334904e+00  -1.9287910e+00  -1.0744978e+00  -3.8609061e+00  -2.7908381e+00   1.3203200e-01   3.5886472e-01  -2.0351568e+00   7.8012397e-01   3.5680781e+00   4.9808404e+00  -4.4362457e-01   2.9543823e-01  -3.3332575e-02  -2.0182466e+00   9.3324017e-01   2.2261130e+00  -1.6436491e+00   3.9116872e+00  -4.5062796e-01   8.2766521e+00  -2.9910304e+00  -2.0442445e+00   1.6903488e+00  -3.0699220e+00  -1.1112833e-01   8.6900606e-01  -9.4356860e-01  -3.3995861e-01   1.0047589e+00   6.7776499e-01   5.9116095e-01   9.9902628e-01  -2.7743077e-01   6.7007299e-01
  -9.4193636e-01  -1.1628996e+00  -9.4025232e-01   2.8025445e-01  -1.7028321e-01  -2.1576219e-01   2.3287801e-01   8.2277987e-01   4.4764275e-01   2.2035288e+00  -2.1885484e-02  -1.5198986e-01   1.6448356e-01   2.1935720e-01  -7.5357829e-01   5.1234063e-01   9.8311436e-01  -1.6765245e+00   1.7160952e+00   7.3092171e-01  -6.6528015e-01  -4.1153011e+00  -3.5701718e-01   8.7892657e-01  -1.6525059e+00   1.4684654e+00  -2.4154893e+00  -2.1134676e+00  -7.0048554e-01  -1.1070063e+00   2.3443861e+00   4.6063289e+00   4.7635506e-01   1.2545155e-01   5.0017834e+00   1.3923287e+00  -2.2367857e+00  -3.2655534e+00  -1.2090675e+00  -1.8667057e+00  -5.8245468e-01   4.7948219e+00  -2.1101625e+00  -5.4090204e-01   1.7925732e+00   1.3861670e+00  -2.6062429e+00  -2.2245433e+00  -1.7470995e+00  -2.1454834e-01  -2.9104197e+00  -2.4554742e-02  -2.1187655e+00   9.6977030e-02  -2.4797844e+00  -1.4654084e+00  -1.7643791e+00  -1.2136516e+00  -3.5733900e+00  -2.9824669e+00   2.2123966e-01  -8.1834300e-02  -1.9919673e+00   1.8165276e-01   3.2942201e+00   4.3878216e+00  -2.8124571e-01  -5.3049358e-02  -1.2489785e-01  -2.1637700e+00   4.2804590e-01   2.4629492e+00  -1.8791469e+00   4.2545911e+00  -1.0855761e+00   7.8006692e+00  -3.0015048e+00  -2.2910780e+00   2.2206836e+00  -2.9516967e+00  -9.3716331e-02   2.4850230e-01  -3.1533880e-01  -4.9252869e-01   1.0674015e+00   1.2560822e-01   4.1718437e-01   9.6695126e-01  -6.2341635e-02   4.8264790e-01
  -8.4853758e-01  -1.3154790e+00  -8.0381621e-01   5.0083287e-01   8.0059644e-02  -8.6817623e-02   8.4461199e-01   1.8514639e+00   3.2540866e-01   3.1427262e+00   8.7870036e-01   8.4420275e-01   1.6097548e+00   1.7773698e+00  -1.5755182e-01   4.8136281e-01   1.3971219e+00  -1.3976146e+00   2.2890731e+00   6.6814097e-01  -1.3537727e+00  -6.9126996e+00  -3.0081424e-01   9.6374762e-01  -1.5716458e+00  -2.1479924e-01  -3.1074882e+00  -2.9480368e+00   6.7230251e-01  -1.2156068e+00   2.4513858e+00   4.0629999e+00   1.9801329e-01  -3.6216353e-01   2.8593699e+00  -1.1456228e+00  -1.9611169e+00  -3.9422045e+00   5.6715749e-02  -2.7937043e+00   3.6138606e-01   5.3519396e+00  -1.6065336e+00  -5.2251161e-01   1.7309282e+00   1.2659260e+00  -1.9548496e+00  -2.1935242e+00  -1.6442935e+00  -6.6185140e-01  -3.6758413e+00  -1.0917323e+00  -3.0041382e+00  -6.2100961e-01  -2.4741934e+00  -2.0158582e+00  -1.8884058e+00  -1.8813493e+00  -3.8876525e+00  -3.2422486e+00   8.5273175e-01  -2.5976519e-01  -1.7817457e+00   1.6626207e-02   3.4746005e+00   4.6216941e+00  -8.8449492e-01  -1.1245773e+00   1.2577971e-01  -2.0835916e+00   7.8379315e-01   2.3320455e+00  -1.0452716e+00   4.9035785e+00  -6.1325570e-01   7.7966133e+00  -1.6858456e+00  -2.2429528e+00   2.7672508e+00  -2.3008429e+00  -3.3316486e-01  -7.3362642e-01   4.9158267e-01  -3.3406326e-01   1.0680574e+00  -1.0539329e+00  -9.0364132e-01   4.0058240e-01   7.9206468e-02   7.9572326e-02
  -6.0930049e-01  -8.5840071e-01  -5.5727467e-01   9.0229088e-01  -4.7304151e-02   4.6735307e-01   4.9164943e-01   1.6072320e+00   6.1129250e-01   2.6592397e+00   1.2744109e+00   7.4616835e-01   1.4132857e+00   1.6629659e+00  -4.9655098e-02   4.9641598e-01   2.3204795e+00  -1.5827421e+00   1.9485357e+00   3.9453455e-01  -1.0429132e+00  -6.7870881e+00   2.2512695e-01   2.0174146e+00  -1.2156972e+00   3.2344983e-01  -2.2419547e+00  -1.8612600e+00   1.4506763e+00  -1.3977685e+00   1.8656605e+00   3.9709820e+00  -4.7891633e-01  -4.4944997e-01   1.7800798e+00  -9.1453439e-01  -1.8552800e+00  -3.2379591e+00  -1.2202019e-01  -3.2540035e+00   7.0348521e-01   4.3984596e+00   1.7021716e-01   7.1031644e-01   2.5524551e+00   1.7811201e+00  -1.0966921e-01  -1.0800309e-01  -1.9792263e-01   1.8175675e-01  -2.6142988e+00  -6.5760848e-01  -2.4188334e+00  -9.1581476e-01  -1.8745495e+00  -1.8459011e+00  -1.0800496e+00  -1.4765566e+00  -2.9541350e+00  -2.9065031e+00   9.7108069e-01  -4.9535628e-01  -1.5775368e+00  -6.0114557e-01   3.1250465e+00   3.8227702e+00  -6.1443766e-01  -1.0413230e+00  -6.7341056e-01  -2.4944328e+00   3.1852611e-01   2.5466251e+00  -1.8188608e+00   4.6592243e+00  -1.4308196e+00   6.7499484e+00  -4.1027755e+00  -3.4536044e+00   2.9952817e+00  -3.1986704e+00  -1.9289563e-01  -1.2162830e+00   2.3555437e-01   2.4952852e-02   1.1917517e+00  -1.2581348e+00  -1.0286197e+00   1.1983811e-01   3.2492208e-01  -7.5544772e-02
  -6.7348786e-01  -7.9695558e-01  -7.3015465e-01   9.3317114e-01   2.6718941e-01   1.7098595e-01   5.3153921e-01   2.3091683e+00  -1.8400485e-01   3.0330664e+00   2.0097912e+00   1.9315581e+00   2.4586641e+00   2.9711197e+00   1.5585193e-01   4.7813539e-01   2.6366447e+00  -1.2318635e+00   2.3985968e+00   4.8040468e-01  -1.8307131e+00  -8.0819991e+00   3.9301316e-01   1.5500972e+00  -1.2281484e+00  -1.0851866e+00  -3.0269939e+00  -3.2326328e+00   1.5615182e+00  -1.0318569e-01   1.5865925e+00   3.1005466e+00  -4.2133201e-01  -5.1229808e-01   3.2521209e-01  -1.7409884e+00  -2.0153242e+00  -2.2722478e+00   1.3808392e+00  -1.6126816e+00   6.9957668e-02   5.6025852e+00  -1.4864122e+00  -2.5871489e-01   2.0958597e+00   1.5249974e+00  -1.6645176e+00  -8.5693197e-01  -6.5030940e-01  -3.4955138e-01  -2.9990276e+00  -9.3658577e-01  -2.9263642e+00  -1.3859558e+00  -1.6002481e+00  -1.8995509e+00  -1.6982490e+00  -2.2867469e+00  -3.4716584e+00  -3.0891428e+00   9.5214740e-01  -4.0496244e-01  -1.2526535e+00  -7.5730895e-01   3.1269873e+00   4.4080054e+00  -9.4411533e-01  -1.6278499e+00  -7.4411776e-01  -3.1315294e+00  -5.1681256e-01   2.7848459e+00  -1.4218127e+00   5.6193940e+00  -8.7196877e-01   6.7825244e+00  -3.9014485e+00  -2.3123855e+00   3.2422316e+00  -1.3141113e+00   3.5416120e-01  -1.4890416e+00   1.4816114e+00   1.7535033e-02   9.6278493e-01  -1.8319638e+00  -8.4524546e-01   8.0338599e-01   4.1516280e-02   3.1526862e-02
  -6.6190971e-01  -5.2714161e-01  -7.3642240e-01   1.1369425e+00   2.9676130e-01   3.6676442e-01   3.6765186e-01   2.4264381e+00  -5.5253427e-01   3.0751078e+00   2.0983731e+00   2.6702145e+00   2.4597892e+00   3.3752807e+00   1.4092126e-01   1.9360331e-01   2.8238354e+00  -6.9279264e-01   2.4015803e+00   3.7616515e-01  -2.8574141e+00  -8.4768208e+00   4.8899400e-01   1.7697105e+00  -1.5451609e+00  -1.6114785e+00  -3.2695791e+00  -3.4660459e+00   1.8132735e+00  -2.2102150e-01   7.5559123e-01   2.4870841e+00  -3.4779160e-01  -4.6806353e-01  -7.5779586e-01  -2.1531020e+00  -1.8791420e+00  -1.8247821e+00   1.7662934e+00  -1.1977929e+00   1.4191572e-01   4.8378952e+00  -1.4463930e+00  -2.3012483e-01   2.1025069e+00   1.5243892e+00  -1.2069516e+00  -3.3437415e-01  -4.3356907e-01  -4.3005025e-01  -2.6945919e+00  -8.9769432e-01  -2.6458086e+00  -1.6491072e+00  -9.2413180e-01  -1.4658428e+00  -1.6516822e+00  -2.2083912e+00  -3.0624802e+00  -2.8481913e+00   1.0302826e+00  -2.5920221e-01  -8.0834587e-01  -8.7764834e-01   2.7087309e+00   4.0655759e+00  -6.6428286e-01  -1.9128096e+00  -8.8883822e-01  -3.3483893e+00  -1.0144925e+00   3.1449893e+00  -1.1754764e+00   5.0448512e+00  -5.1048403e-01   6.1090960e+00  -3.9991376e+00  -2.2715494e+00   3.2638967e+00  -1.8124998e-01   6.2905599e-01  -1.6181356e+00   1.9215901e+00   2.0869196e-02   9.1761397e-01  -1.9924747e+00  -9.8246447e-01   6.1013856e-01   2.8781356e-02  -1.0147305e-01
  -6.3810273e-01  -2.8199093e-01  -7.3495100e-01   1.1643890e+00   4.3926128e-01   3.4884285e-01   2.6238128e-01   2.4783597e+00  -6.7954527e-01   3.0306546e+00   1.9261442e+00   3.1659183e+00   2.4162990e+00   3.6034147e+00   1.6819498e-01  -6.6293066e-02   2.5532720e+00  -1.5551251e-01   2.4971072e+00   5.2000253e-01  -3.7891277e+00  -8.8881155e+00   5.7961430e-01   2.0068074e+00  -1.6366649e+00  -2.2385697e+00  -3.2355434e+00  -3.5929312e+00   1.9457853e+00  -2.1514856e-01   2.6046442e-01   1.9084910e+00  -2.6507230e-01  -3.8117634e-01  -1.7533110e+00  -2.6585034e+00  -1.5163289e+00  -1.4417884e+00   2.0497646e+00  -9.8530797e-01   7.0689117e-02   4.1721857e+00  -1.6331499e+00  -4.3406062e-01   1.6725336e+00   1.3101695e+00  -8.9341787e-01  -1.2822383e-01  -3.7817124e-01  -7.1124441e-01  -2.7267434e+00  -1.0959352e+00  -2.4141133e+00  -1.7383962e+00  -4.0305460e-01  -1.2195234e+00  -1.6654223e+00  -2.1940730e+00  -2.7306690e+00  -2.6116102e+00   1.0355230e+00  -1.6207199e-01  -4.6242515e-01  -8.4783384e-01   2.0259285e+00   3.5700092e+00  -7.3465380e-01  -2.2593993e+00  -7.7512569e-01  -3.3291704e+00  -1.2967177e+00   2.8164464e+00  -7.5509225e-01   4.3290270e+00  -2.1190704e-01   5.3196251e+00  -3.4713479e+00  -1.8506831e+00   3.1477982e+00   8.9155498e-01   6.6675075e-01  -1.8209335e+00   2.2722323e+00  -5.3524943e-02   8.8203668e-01  -2.0949582e+00  -1.6549971e+00   3.4797065e-01   1.1229961e-01  -2.6165368e-01
  -4.1255636e-01  -1.9757463e-01  -5.5187033e-01   1.3039592e+00   4.9705553e-01   2.8522239e-01   5.6476865e-01   3.2015911e+00  -9.0012752e-01   2.8538085e+00   2.8830628e+00   4.0592479e+00   3.3148849e+00   4.6115970e+00   9.3617697e-01   4.1335032e-02   2.9676033e+00   2.3369690e-01   2.6085209e+00   4.1684105e-01  -3.6414257e+00  -8.9013448e+00   9.2172771e-01   1.7749411e+00  -1.1537451e+00  -2.7767807e+00  -2.8107850e+00  -3.3799830e+00   3.1193740e+00   5.7145922e-01   2.0040745e-01   1.0998366e+00  -8.6768012e-01  -7.6285914e-01  -4.0164218e+00  -4.3590555e+00  -8.5736656e-01  -8.0054458e-01   2.8832542e+00  -1.2256815e+00   2.9661965e-01   3.3670486e+00  -1.6024557e+00  -8.1516040e-01   8.6529149e-01   5.7928814e-01  -8.9982486e-01  -2.0173727e-01  -3.6649831e-01  -9.3489201e-01  -2.6962665e+00  -1.6594622e+00  -2.4831521e+00  -2.1567267e+00  -3.3547400e-01  -1.4493685e+00  -1.5052607e+00  -2.5147496e+00  -2.6973584e+00  -2.3481559e+00   1.4331577e+00  -5.8697989e-02   1.1462256e-01  -8.4656860e-01   1.7247534e+00   3.1898046e+00  -1.4922265e+00  -3.1642787e+00  -1.1495714e+00  -3.5550056e+00  -1.4126687e+00   2.3784469e+00   1.8982287e-01   4.0959386e+00   7.2141571e-02   3.7689357e+00  -3.1406915e+00  -1.5694272e+00   3.1906496e+00   1.5898425e+00   9.4290455e-01  -2.4649809e+00   2.9942963e+00   4.8475078e-01   5.6347146e-01  -2.8950917e+00  -2.2681648e+00  -6.6180808e-02   1.8147983e-01  -5.2427466e-01
  -3.4239587e-01   3.9189212e-02  -4.2307370e-01   1.3503078e+00   4.6121008e-01   2.8661193e-01   5.6684813e-01   3.3125179e+00  -6.9135062e-01   2.6842111e+00   2.6547390e+00   4.4337062e+00   3.1333685e+00   4.7403091e+00   1.0231414e+00  -1.4350238e-01   2.6076539e+00   8.9243814e-01   2.6722831e+00   5.6928637e-01  -4.9132701e+00  -8.9387595e+00   1.0561019e+00   2.2101348e+00  -1.2806398e+00  -3.0286526e+00  -2.5274908e+00  -2.9905186e+00   3.4949605e+00   1.2467650e-01  -3.1731887e-01   5.9013924e-01  -9.9970818e-01  -7.7146116e-01  -5.0240062e+00  -5.0925793e+00  -3.4254216e-02  -8.2031390e-01   2.5806372e+00  -2.0203567e+00   4.9596766e-01   1.9882737e+00  -1.2579111e+00  -1.1013709e+00   2.9437744e-01   2.5303679e-01  -3.4317164e-02  -1.4607301e-01  -1.5622978e-01  -1.2433649e+00  -2.6730776e+00  -2.0542574e+00  -2.2065546e+00  -2.3236352e+00  -2.2294109e-01  -1.5124245e+00  -1.3231451e+00  -2.2590243e+00  -2.2385932e+00  -1.9333749e+00   1.6141756e+00   1.7099620e-01   5.0337757e-01  -5.0275142e-01   1.0428847e+00   2.5936496e+00  -1.7561005e+00  -3.5600769e+00  -8.5714840e-01  -3.1132553e+00  -1.4178531e+00   1.7756551e+00   7.9545590e-01   2.6189505e+00   2.6029343e-01   2.4526379e+00  -2.2934855e+00  -1.4113732e+00   2.9505356e+00   2.2842884e+00   8.2837426e-01  -2.5537693e+00   2.9486518e+00   5.2511806e-01   5.4565184e-01  -2.8599574e+00  -3.4447778e+00  -6.4995161e-01   3.8533323e-01  -7.8298315e-01
  -2.4821566e-01   3.7616210e-01  -4.1973387e-01   1.2074797e+00   5.0272045e-01   1.0417133e-01   4.1963157e-01   3.1717974e+00  -6.9506475e-01   2.4381112e+00   2.6966884e+00   4.5638242e+00   3.0745513e+00   4.7171728e+00   1.0108035e+00  -3.1041730e-01   2.2768488e+00   1.5106028e+00   2.6178287e+00   7.1054826e-01  -5.3498542e+00  -9.0792699e+00   1.2531397e+00   2.1930180e+00  -1.0796436e+00  -3.5087238e+00  -2.1835541e+00  -2.8568839e+00   3.7816070e+00   4.4090330e-01  -6.0628940e-01  -2.5891335e-01  -1.0021544e+00  -6.7167737e-01  -5.8312852e+00  -5.2769638e+00   5.1598927e-01  -3.9796118e-02   2.7180079e+00  -1.6736796e+00   3.3998646e-01   1.2316806e+00  -1.0691420e+00  -1.0665624e+00  -2.1437693e-01  -9.0236282e-02  -6.2164856e-02   3.1381717e-02  -8.6536693e-02  -1.2359235e+00  -2.4718003e+00  -2.4374250e+00  -2.1102091e+00  -2.2105544e+00  -1.8523215e-01  -1.3647358e+00  -1.1833059e+00  -1.9945524e+00  -1.8370034e+00  -1.2878708e+00   1.3522618e+00   3.0723479e-01   6.5924301e-01  -2.8013808e-01   2.2918420e-01   2.1347348e+00  -1.9231945e+00  -3.7281195e+00  -8.4789392e-01  -2.6273336e+00  -1.4343163e+00   7.6079488e-01   1.1564956e+00   1.8154399e+00   5.4887555e-01   8.4517105e-01  -2.0632805e+00  -1.0454413e+00   2.5086956e+00   3.3781644e+00   6.4829037e-01  -2.5551700e+00   3.0662169e+00   9.0289656e-01   4.0140776e-01  -3.0041652e+00  -3.7157017e+00  -6.8599415e-01   2.8520716e-01  -8.1955967e-01
  -2.4795394e-01   8.3066606e-01  -5.2783087e-01   1.1404272e+00   3.1264548e-01  -2.0347071e-01  -6.5652837e-02   2.9143080e+00  -1.0425518e+00   1.9007585e+00   3.0168659e+00   4.5489703e+00   3.0352258e+00   4.5892680e+00   4.8754033e-01  -2.3473618e-01   2.5045392e+00   1.7303726e+00   2.5152871e+00   8.0705344e-01  -6.1509169e+00  -8.5179476e+00   1.6904818e+00   2.3466552e+00  -1.1503576e+00  -3.3219061e+00  -2.2308508e+00  -3.0553415e+00   3.2423193e+00   1.2813082e+00  -1.1457763e+00  -7.1191502e-01  -9.1241413e-01  -3.4674100e-01  -5.6793938e+00  -3.6611181e+00   7.8598769e-01   1.0645800e+00   2.6882487e+00  -1.9390122e-01  -7.8026144e-01   1.9597646e+00  -2.0750215e+00  -1.6286234e+00  -3.9527546e-01   1.5132111e-01  -1.2325879e+00  -4.3765930e-01   4.2302789e-02  -1.0690048e+00  -1.8339810e+00  -2.0626481e+00  -2.1305853e+00  -2.1628238e+00  -3.5485708e-01  -1.3941723e+00  -1.1830972e+00  -1.8498720e+00  -1.6450096e+00  -9.0989955e-01   8.3586788e-01   4.9230136e-01   9.5682961e-01  -3.5898768e-02  -1.0017354e-01   2.1535928e+00  -1.7986637e+00  -3.3321682e+00  -1.1025732e+00  -2.9019164e+00  -2.1739053e+00   5.5434451e-01   6.0814929e-01   1.6680611e+00   5.0390846e-01  -3.0070696e-02  -3.3326850e+00  -3.2545957e-01   2.0554128e+00   4.0139381e+00   1.2820635e+00  -1.6772840e+00   3.1988709e+00   1.2236944e+00   3.9855096e-01  -2.5456281e+00  -2.6708318e+00   5.5384392e-01  -9.5836626e-02  -3.8484712e-01
  -3.2255037e-01   6.6112195e-01  -7.1756786e-01   9.5203857e-01   3.2214681e-01  -6.3293908e-01   1.2580718e-01   3.2313457e+00  -1.4844900e+00   2.1135550e+00   2.7358447e+00   5.1880533e+00   3.0832175e+00   5.0075516e+00   4.9523869e-01  -6.2686652e-01   2.0784257e+00   2.8242346e+00   2.6119284e+00   8.1781654e-01  -7.0080178e+00  -8.9117902e+00   1.2007684e+00   1.8291883e+00  -1.3928009e+00  -4.1292279e+00  -2.7337010e+00  -3.7385956e+00   3.4626092e+00   1.1018359e+00  -1.5060719e+00  -1.4975333e+00  -8.5593588e-01  -6.2909048e-01  -6.5230801e+00  -4.8001500e+00   1.7106351e+00   1.0494909e+00   3.0477494e+00  -3.8735245e-02  -3.3833410e-01   1.4140557e+00  -1.7009577e+00  -2.1503218e+00  -8.9086023e-01  -3.5640328e-01  -7.8532340e-01  -8.2777957e-01  -2.6004779e-01  -1.8534990e+00  -2.1957665e+00  -2.9279563e+00  -2.1648755e+00  -2.3995586e+00  -2.4925314e-01  -1.2163238e+00  -1.2931568e+00  -1.8020360e+00  -1.8660436e+00  -7.1985567e-01   8.5759845e-01   6.6670495e-01   1.2925840e+00   5.5593909e-01  -4.3559024e-01   1.9691446e+00  -2.2586692e+00  -3.9320993e+00  -4.0744395e-01  -2.1386119e+00  -1.9276570e+00  -4.4153887e-01   1.8972156e+00   6.4196503e-01   1.5146322e+00  -8.2618200e-01  -1.1135562e+00   2.1313528e-01   1.8618076e+00   5.5235518e+00   1.3603210e+00  -1.5008155e+00   3.4466289e+00   1.2507129e+00   2.8427605e-01  -2.6016442e+00  -4.1323812e+00  -2.9932081e-01  -1.4870816e-01  -6.4621008e-01
  -2.3992276e-01   8.1689749e-01  -7.5784264e-01   8.0727879e-01   2.7299122e-01  -8.5388562e-01  -2.3172363e-01   2.7035226e+00  -1.5534032e+00   1.2844085e+00   2.5642218e+00   4.6934743e+00   2.5110176e+00   4.2777793e+00   3.7349456e-01  -8.4976335e-01   2.2613983e+00   3.2698409e+00   2.0276536e+00   5.7933388e-01  -5.8779459e+00  -7.6309309e+00   1.2528075e+00   1.7854783e+00  -5.5496770e-01  -3.5480470e+00  -1.6770677e+00  -2.9999489e+00   3.5262596e+00   1.6821549e+00  -1.7634124e+00  -2.1543976e+00  -1.3739838e+00  -8.8637398e-01  -6.7963591e+00  -4.1995379e+00   2.2184939e+00   2.3396334e+00   2.8244820e+00   6.6095388e-01  -3.4845118e-01   6.6839221e-01  -4.4614329e-01  -1.6603207e+00  -6.9600962e-01  -4.0897448e-01  -2.6486486e-03   2.9174624e-01   4.4693032e-01  -1.5182196e+00  -1.2803645e+00  -2.8742356e+00  -1.5024868e+00  -2.3634490e+00  -2.6692925e-03  -9.1469628e-01  -7.1164343e-01  -1.2264014e+00  -1.4009017e+00  -1.4264513e-01   3.9015907e-01   4.4483145e-01   1.4119925e+00   5.8118509e-01  -8.7637121e-01   1.3112007e+00  -2.3119813e+00  -3.7606058e+00  -6.3957044e-01  -1.8162388e+00  -2.0609442e+00  -1.6771118e+00   1.7332437e+00   2.2491736e-02   1.3293382e+00  -2.5961663e+00  -1.9080158e+00  -8.3361290e-02   1.4818358e+00   5.7667558e+00   1.5671591e+00  -1.2119490e+00   3.1750205e+00   1.7459402e+00   2.0645822e-01  -2.3861372e+00  -4.3388650e+00  -6.8614241e-01  -2.1563659e-01  -6.2622717e-01
  -2.5802644e-01   1.0043756e+00  -1.2159842e+00   3.8417146e-01   3.5642632e-01  -1.6771787e+00  -8.2766677e-01   2.1998407e+00  -2.3066489e+00   1.0846966e+00   2.6946686e+00   4.1752937e+00   2.5502190e+00   3.7294316e+00  -6.4670482e-01  -8.8966840e-01   2.5997709e+00   3.3362460e+00   2.0385325e+00   7.0096275e-01  -5.6252823e+00  -7.6693632e+00   1.2077435e+00   1.2503183e+00  -4.1038087e-01  -3.8710631e+00  -2.2714615e+00  -4.4072534e+00   2.0009462e+00   3.5917362e+00  -1.6815632e+00  -2.5470506e+00  -8.0377768e-01  -4.7788244e-01  -5.6531222e+00  -1.7541149e+00   1.9014737e+00   3.6569580e+00   3.1876991e+00   3.7699878e+00  -1.7926545e+00   3.8058755e+00  -2.6250299e+00  -2.7640389e+00  -8.6526129e-01  -6.1505256e-02  -2.4584653e+00  -9.3880776e-01   2.5275218e-01  -1.6926845e+00  -9.0671557e-01  -2.5915909e+00  -1.5205311e+00  -1.8914609e+00   7.6144114e-02  -8.7202628e-01  -9.8736186e-01  -1.3501769e+00  -1.7124184e+00  -2.9811266e-01  -5.9474339e-01   2.4353746e-01   1.5133967e+00   8.2558360e-01  -9.9694135e-01   1.6740542e+00  -2.4337029e+00  -3.2265513e+00  -4.6383080e-01  -2.3364345e+00  -2.7809316e+00  -2.6483488e+00   7.0640200e-01   1.3147963e+00   1.2892551e+00  -2.3872029e+00  -2.7338419e+00   1.5242625e+00   1.0538372e+00   6.3725514e+00   2.3374170e+00  -1.9342553e-02   3.4441339e+00   1.5714037e+00   3.0051119e-01  -1.6828172e+00  -3.1944867e+00   1.1168471e+00  -7.6518463e-01   1.8577745e-01
  -2.3041590e-01   6.3727216e-01  -1.3097736e+00   2.1382799e-01   6.3180773e-01  -2.1344427e+00  -5.3143395e-01   2.3503325e+00  -2.8116086e+00   8.9993461e-01   1.9260413e+00   4.5920957e+00   2.2247891e+00   3.5824757e+00  -2.5180670e-01  -1.3754823e+00   1.8928661e+00   4.2243413e+00   1.8325266e+00   5.7929201e-01  -4.6258602e+00  -6.5493257e+00   3.0637828e-01   3.7638272e-01   2.3475414e-01  -4.2842519e+00  -1.9262000e+00  -4.5858316e+00   2.2434874e+00   3.4126917e+00  -1.7466021e+00  -3.2879616e+00  -6.7967436e-01  -9.6535595e-01  -5.9521447e+00  -3.4084372e+00   2.5904940e+00   3.3776044e+00   3.7986734e+00   3.7711008e+00  -8.3036849e-01   2.0416206e+00  -2.3940533e+00  -3.5438904e+00  -1.7990923e+00  -1.3181827e+00  -1.7906106e+00  -1.3525094e+00  -5.4380869e-01  -2.7460398e+00  -1.3334764e+00  -3.3862382e+00  -8.1796703e-01  -1.8885709e+00   7.8417830e-01  -3.3267067e-01  -8.4266617e-01  -1.1676566e+00  -1.7321384e+00  -2.7681379e-01  -4.3139170e-01   2.0431478e-01   2.0402206e+00   1.2709400e+00  -1.1969468e+00   9.6634984e-01  -2.6597795e+00  -3.9687427e+00   1.8070437e-01  -1.5925246e+00  -2.3404786e+00  -3.5936226e+00   2.3292103e+00   1.5628780e-01   2.2578303e+00  -3.4304874e+00   5.3571355e-01   1.6900740e+00   1.1222469e+00   7.6603409e+00   2.5120943e+00   3.6292750e-05   4.0014912e+00   1.5136354e+00   2.5539916e-01  -1.7469708e+00  -4.4259612e+00  -5.2454348e-01  -5.4186648e-01  -2.4853147e-01
  -1.4644067e-01   7.4832458e-01  -1.2959284e+00  -2.3151890e-02   5.5721128e-01  -2.5027636e+00  -4.2947660e-01   2.4007617e+00  -2.6928831e+00   7.4571837e-01   2.0124738e+00   4.3944289e+00   2.3507676e+00   3.6045842e+00  -2.9321489e-01  -1.4330410e+00   1.6622179e+00   4.5854397e+00   1.9496752e+00   7.2753192e-01  -4.5642286e+00  -6.4537407e+00   2.7885194e-01  -1.6572193e-01   5.4787518e-01  -4.5554066e+00  -1.8595725e+00  -4.5958691e+00   2.4982831e+00   3.6168025e+00  -1.5777643e+00  -3.8193824e+00  -5.7011878e-01  -8.9726906e-01  -5.7404585e+00  -3.6593419e+00   3.0225537e+00   3.6967578e+00   3.9055623e+00   3.8094762e+00  -6.3560910e-01   2.1252664e+00  -2.5862390e+00  -4.1175489e+00  -2.5530549e+00  -1.9536039e+00  -2.6724638e+00  -2.2983119e+00  -1.0418719e+00  -2.8869279e+00  -1.5670924e+00  -4.0528981e+00  -1.4835181e+00  -1.9172997e+00  -1.8020791e-01  -7.9754708e-01  -7.6265801e-01  -9.4499764e-01  -1.8224938e+00   1.4392060e-01  -6.4042935e-01   2.6570697e-01   1.8167281e+00   1.6147921e+00  -1.2001008e+00   1.2162430e+00  -2.8396271e+00  -3.9835596e+00   7.4396909e-01  -5.2366284e-01  -2.1618254e+00  -4.1606130e+00   2.7838148e+00   1.0746698e-01   2.4836343e+00  -3.9476586e+00   1.6751718e+00   2.3014743e+00   9.6909587e-01   8.7732381e+00   2.2453757e+00   3.1822006e-01   3.8496054e+00   1.7316046e+00  -4.6067879e-02  -1.9639422e+00  -4.5853318e+00  -4.1029735e-01  -8.2956814e-01  -2.9653944e-01
  -1.3808000e-01   9.6769662e-01  -1.3697228e+00  -1.1070148e-01   5.0378396e-01  -2.5306770e+00  -9.3586036e-01   1.4582733e+00  -2.6308520e+00   2.4362666e-01   1.0208040e+00   3.4596338e+00   1.0685150e+00   2.1467619e+00  -1.0638478e+00  -1.7895651e+00   1.4626722e+00   4.8400530e+00   1.4257424e+00   5.7271595e-01  -4.1144253e+00  -5.3124705e+00  -1.3308584e-01   9.0446987e-03   8.6303921e-01  -3.8302767e+00  -1.4323068e+00  -4.1815977e+00   1.5126240e+00   3.2953049e+00  -2.0696323e+00  -3.9211813e+00  -1.3340332e-01  -6.2289293e-01  -4.1965179e+00  -2.0980759e+00   2.7924828e+00   3.9611985e+00   2.8847872e+00   4.4075955e+00  -5.3522306e-01   1.8807105e+00  -2.2699322e+00  -4.0274595e+00  -2.2926408e+00  -1.8211259e+00  -2.2157259e+00  -1.8624740e+00  -7.4767896e-01  -2.6865608e+00  -6.5092809e-01  -3.4854365e+00  -3.7814315e-01  -1.4130780e+00   3.1573826e-01  -2.3765614e-01  -3.0827515e-01  -9.9954917e-03  -1.0365239e+00   4.2666456e-01  -1.0951315e+00   1.5017245e-01   1.9088461e+00   1.8201351e+00  -1.3786342e+00   8.0961801e-01  -2.1019129e+00  -3.2555619e+00   1.1044479e+00  -5.4991894e-02  -2.3567492e+00  -4.5776650e+00   1.9665607e+00  -5.7808172e-01   2.1643880e+00  -4.3197090e+00   1.4230465e+00   1.9632209e+00   7.8909680e-01   8.9682277e+00   2.3494610e+00   1.3005989e+00   3.1522554e+00   1.4571202e+00   1.8196529e-01  -9.5333404e-01  -4.2953573e+00  -5.6361935e-01  -8.0101579e-01  -5.5853442e-02
   1.5975421e-01   1.1487632e+00  -1.3214978e+00  -7.0248392e-02   2.4070446e-01  -2.6582016e+00  -8.9879818e-01   1.3693927e+00  -2.5934769e+00   1.9995695e-01   1.3021508e+00   3.0444093e+00   1.0809855e+00   1.8515496e+00  -1.3573795e+00  -1.5929794e+00   1.8053688e+00   4.5743688e+00   1.4005639e+00   5.3948957e-01  -3.6855337e+00  -4.8461302e+00  -4.1693800e-01  -1.1014877e-01   7.4159860e-01  -3.5052979e+00  -1.7510573e+00  -4.2238101e+00   1.4463189e+00   3.0998586e+00  -1.9298373e+00  -3.5156410e+00   2.9668225e-01  -3.3579174e-01  -3.2722160e+00  -1.4911300e+00   2.8247186e+00   3.2981163e+00   2.6215232e+00   4.2731887e+00  -8.3335443e-02   2.7507623e+00  -2.7290571e+00  -4.5222482e+00  -2.7588277e+00  -2.1051633e+00  -2.7615866e+00  -2.8320419e+00  -1.0291852e+00  -2.6417654e+00  -4.0249845e-01  -3.4454693e+00  -3.6741511e-01  -9.4710849e-01   3.6938752e-03  -3.6187487e-01   1.4400257e-01   2.8615483e-01  -7.0946426e-01   3.4064477e-01  -8.9700504e-01   2.8335657e-01   2.2133552e+00   2.1804057e+00  -1.0999277e+00   6.5234128e-01  -2.0632606e+00  -3.0477859e+00   1.2658323e+00   6.7255889e-02  -2.1557645e+00  -4.3866643e+00   1.7984101e+00  -3.1194698e-01   2.0728622e+00  -3.7903903e+00   1.6519589e+00   1.9849402e+00   9.4241134e-01   8.1814909e+00   2.6158691e+00   1.9891160e+00   2.7581622e+00   1.3830749e+00   3.2736586e-01  -6.3578743e-01  -3.8460273e+00  -2.4356295e-01  -8.1727127e-01   1.2699730e-01
   2.7127512e-01   1.1102831e+00  -1.3792174e+00  -2.2893866e-01   2.7118869e-01  -2.8755228e+00  -9.2801909e-01   1.1957694e+00  -2.3160883e+00   1.4033856e-01   9.9483505e-01   2.4737817e+00   7.4576542e-01   1.4435710e+00  -1.5166901e+00  -1.6082374e+00   1.8475068e+00   4.5659315e+00   1.2683490e+00   4.9535745e-01  -2.6514904e+00  -4.5715731e+00  -8.4966156e-01  -3.5832878e-01   1.1712862e+00  -3.3482028e+00  -1.5331639e+00  -4.0435204e+00   1.2630798e+00   3.2571425e+00  -1.6815539e+00  -3.4492259e+00   2.2621928e-01  -3.6698951e-01  -2.7560482e+00  -1.3584762e+00   2.6888414e+00   3.4521883e+00   2.1827773e+00   4.3314652e+00   4.1610656e-01   3.5240750e+00  -2.4307238e+00  -4.6373234e+00  -2.8396103e+00  -2.3468892e+00  -2.8234441e+00  -2.9489484e+00  -9.1958880e-01  -2.5706902e+00  -1.9487999e-01  -3.5105771e+00  -1.3407012e-01  -6.7223670e-01  -2.9090990e-01  -4.7169392e-01   4.6148054e-01   5.3200554e-01  -5.7641766e-01   3.6722194e-01  -8.9908025e-01   2.4535239e-01   2.0334881e+00   2.3685029e+00  -8.5851329e-01   9.2382008e-01  -2.3565503e+00  -2.8914863e+00   1.7049605e+00   5.8590940e-01  -2.0034505e+00  -4.9525567e+00   1.5982192e+00   6.4602370e-02   1.8573774e+00  -3.3617089e+00   1.7918481e+00   1.9250964e+00   1.1088473e+00   8.0170231e+00   2.4687337e+00   2.1957189e+00   2.1929557e+00   1.2144619e+00   3.0941591e-01  -3.8867278e-01  -4.4533860e+00  -5.5349860e-01  -7.5373603e-01   1.8615932e-01
   4.1540375e-01   1.1797212e+00  -1.3064104e+00  -2.7714805e-04   3.5281171e-02  -2.4961941e+00  -1.1463874e+00   5.9190294e-01  -1.9583621e+00  -3.2964857e-01   1.9335299e-01   1.6314816e+00  -5.4626982e-01   2.9847575e-01  -1.8339015e+00  -1.8503044e+00   2.1598627e+00   4.4023219e+00   5.3632099e-01   3.2512386e-02  -1.2198855e+00  -2.9417821e+00  -1.4411796e+00   1.0557576e-01   1.3654621e+00  -2.0247244e+00  -8.5725931e-01  -2.8476799e+00   1.1312456e+00   2.0706282e+00  -2.0436058e+00  -2.7758186e+00   4.4360192e-02  -4.3153387e-01  -1.8745622e+00  -6.5587359e-01   2.4761439e+00   3.0433601e+00   1.0149429e+00   3.5530700e+00   1.6170577e+00   2.6648087e+00  -5.6782025e-01  -3.6454090e+00  -2.1278011e+00  -2.1394031e+00  -8.9581104e-01  -1.4808254e+00  -1.3390047e-01  -1.9888721e+00   8.3365654e-01  -2.7972154e+00   9.9309344e-01  -3.4706343e-01   1.9534738e-01   1.1663314e-01   1.4683891e+00   1.4137570e+00   3.5223660e-01   4.5039638e-01  -6.2728148e-01   1.7978369e-01   2.2153794e+00   2.2989011e+00  -5.9501993e-01   3.6726282e-01  -1.8947954e+00  -2.4199130e+00   1.6363042e+00   7.5372360e-01  -1.7533333e+00  -4.5359660e+00   1.1217386e+00  -4.4365277e-01   1.4805493e+00  -2.8436793e+00   1.0742972e+00   5.6549520e-01   1.3604345e+00   6.5196246e+00   2.5387448e+00   2.4960215e+00   1.1189688e+00   1.0652616e+00   5.5942791e-01   2.5458137e-01  -4.8450052e+00  -1.6874421e+00  -3.8387361e-01   2.8664334e-02
   4.0137065e-01   1.1463501e+00  -1.5254819e+00  -1.1120662e-02   5.1549564e-02  -2.7196820e+00  -1.0323609e+00   8.0407016e-01  -2.1037010e+00   1.1974558e-01   3.0012799e-01   1.6292909e+00  -5.1122880e-01   5.4728250e-01  -2.1899034e+00  -1.7942484e+00   2.3241777e+00   4.3116563e+00   5.5663271e-01  -5.8801803e-02  -1.1278844e+00  -3.2810552e+00  -1.9636218e+00  -4.4337187e-01   9.8289488e-01  -2.2589851e+00  -1.8130862e+00  -3.6795947e+00   5.9520528e-01   2.2018876e+00  -1.9624585e+00  -2.4491231e+00   3.8058698e-01  -3.0788149e-01  -1.3616993e+00  -5.7249319e-01   1.7337888e+00   2.8579438e+00   1.0459117e+00   4.3456357e+00   1.8673187e+00   4.6425312e+00  -1.5346704e+00  -4.1652164e+00  -2.3010500e+00  -2.2420029e+00  -2.2823560e+00  -2.3338608e+00  -6.5153152e-01  -2.0412298e+00   8.8034892e-01  -2.4712701e+00   6.7899724e-01  -1.2554246e-02  -2.2763697e-01   1.7792252e-01   1.2955416e+00   1.2123451e+00   1.6785420e-01   2.1279310e-01  -3.6054364e-01   6.0864461e-01   2.2852788e+00   2.6020996e+00   1.8473119e-01   1.4078585e+00  -2.0036812e+00  -2.2300016e+00   1.8907873e+00   5.4686824e-01  -1.8409497e+00  -3.8312150e+00   1.0439521e+00   6.8024781e-01   1.9114300e+00  -9.7749098e-01   1.0347183e+00   9.8717546e-01   1.6680967e+00   6.8302472e+00   2.7414362e+00   3.0098640e+00   8.2774721e-01   7.1130945e-01   4.7164521e-01   5.6022332e-01  -4.4368562e+00  -1.2700091e+00  -5.8227490e-01   3.3617564e-01
   4.3235946e-01   1.0439993e+00  -1.4885604e+00   1.1871507e-01   2.5553020e-01  -2.6399748e+00  -9.6548804e-01   8.4593205e-01  -2.0197878e+00  -3.3963472e-02   1.0313127e-01   1.5026638e+00  -8.6318757e-01   4.5526170e-01  -1.9398351e+00  -1.7490748e+00   2.3987337e+00   4.0362019e+00   6.6671174e-02  -4.1441003e-01   4.5272569e-01  -2.2121840e+00  -2.4269992e+00  -7.6283383e-01   1.5556047e+00  -1.9157178e+00  -1.3451337e+00  -3.2244560e+00   5.6762852e-01   2.2739663e+00  -2.0046284e+00  -2.3681238e+00  -2.6466656e-02  -6.5579767e-01  -1.4171305e+00  -1.0945493e+00   1.0205478e+00   3.0750074e+00   1.0377995e+00   4.4823442e+00   2.4450470e+00   4.5344858e+00  -1.2668358e+00  -3.9828564e+00  -2.2304165e+00  -2.6279109e+00  -2.1783339e+00  -1.7495093e+00  -6.5370872e-01  -1.8120410e+00   1.3891174e+00  -1.8683483e+00   1.3373824e+00   1.7724083e-01  -1.6982830e-02   5.5671324e-01   1.5709710e+00   1.2029531e+00   4.5155105e-01   2.0542118e-01   5.8703839e-02   8.0730050e-01   2.4577350e+00   2.4659135e+00   7.6367454e-01   1.7722463e+00  -2.0371893e+00  -2.1918986e+00   1.5396064e+00   2.0443014e-01  -1.9764561e+00  -3.2536148e+00   9.5784311e-01   1.1374646e+00   1.8526625e+00  -4.0365403e-01   5.8971678e-01   4.6989866e-01   1.9757617e+00   6.5103907e+00   2.8437910e+00   2.8326323e+00   6.6078365e-01   6.3451611e-01   3.6047728e-01   6.8411451e-01  -4.1763442e+00  -1.8611667e+00  -4.0398329e-01   3.6205023e-01
   4.5253247e-01   1.0729908e+00  -1.6003545e+00   3.5548670e-01   1.0428098e-01  -2.4857525e+00  -9.6202182e-01   1.0191957e+00  -2.2579709e+00   1.0458034e-01  -2.6304459e-01   1.6314087e+00  -1.3464211e+00   5.3829301e-01  -2.2244001e+00  -1.8194960e+00   2.6204054e+00   3.6634516e+00   1.4169185e-02  -5.9389019e-01   6.5218404e-01  -1.2253303e+00  -3.0000708e+00  -1.0714543e+00   7.9828017e-01  -1.5438164e+00  -2.1076843e+00  -3.5431069e+00   5.3963074e-02   1.5865968e+00  -2.2453057e+00  -1.5757054e+00   3.6620498e-01  -4.0291419e-01  -5.9309241e-01  -6.9064349e-01   3.7433364e-01   2.6191604e+00   1.0777750e+00   4.8540890e+00   2.8315758e+00   5.1335910e+00  -1.9902401e+00  -4.3026499e+00  -2.3592564e+00  -2.7740522e+00  -2.7921339e+00  -2.1995510e+00  -1.1556654e+00  -1.8186501e+00   1.2912468e+00  -1.2914326e+00   1.2200444e+00   2.5390677e-01  -7.1400746e-02   8.7090727e-01   1.6750525e+00   1.1529922e+00   4.0789728e-01  -2.2095426e-01   3.8566385e-01   1.0980949e+00   2.4738655e+00   2.2882881e+00   1.4247603e+00   2.2474253e+00  -1.8424615e+00  -2.0539491e+00   1.6601866e+00  -2.2614654e-01  -2.2707480e+00  -1.3111921e+00   1.0733809e+00   1.8976659e+00   2.1298508e+00   1.9716265e+00   8.8917624e-01   7.3186312e-01   2.3670161e+00   5.9577166e+00   3.1462751e+00   2.9915253e+00   4.0992527e-01   8.8627025e-03   2.3789703e-01   9.0026346e-01  -3.7496992e+00  -1.7541715e+00  -4.1579862e-01   3.2507646e-01
   4.7328948e-01   1.2489217e+00  -1.4701268e+00   5.8516181e-01   1.4880202e-01  -2.0199303e+00  -1.0871185e+00   6.0978878e-01  -1.7903609e+00   1.6966114e-01  -1.0362592e+00   1.1164626e+00  -2.3383644e+00  -7.3059543e-02  -2.4955235e+00  -1.8576982e+00   2.2903328e+00   3.2651425e+00  -4.4498819e-01  -8.0700351e-01   7.3031622e-01  -6.5563872e-01  -3.4063896e+00  -6.9556907e-01   5.0193228e-01  -1.0739665e+00  -2.0306862e+00  -2.9710078e+00  -4.2521394e-01   4.6207770e-01  -2.6691042e+00  -1.0855593e+00   4.4209555e-01  -3.1346966e-01   8.4004641e-02  -4.2196890e-01  -3.7447661e-01   2.0960897e+00   3.5369593e-01   4.3292693e+00   3.3047104e+00   4.6335484e+00  -1.2824730e+00  -3.5378531e+00  -2.0005983e+00  -2.6549410e+00  -1.7671356e+00  -1.1006653e+00  -8.1781202e-01  -1.3682268e+00   1.8375718e+00  -4.0172855e-01   2.0264840e+00   6.8134311e-01   3.1639545e-01   1.4679073e+00   2.0247167e+00   1.5486364e+00   1.1838508e+00  -1.6608720e-01   6.9752976e-01   1.3547643e+00   2.4446373e+00   2.0795301e+00   1.5393170e+00   2.1477068e+00  -1.4273446e+00  -1.6369025e+00   1.4953382e+00  -4.2384588e-01  -2.3851247e+00  -3.3975192e-01   4.8888458e-01   1.6215589e+00   1.7488074e+00   2.9155428e+00   3.8336212e-01   4.8368785e-02   2.3927682e+00   4.9573100e+00   2.7698440e+00   2.9424220e+00  -4.3131030e-01  -5.6514672e-01   3.0100634e-01   1.4903789e+00  -3.5449820e+00  -2.1380389e+00  -9.0644889e-02   3.7248712e-01
   7.2033554e-01   1.8191465e+00  -1.1034390e+00   1.1148638e+00  -6.5516329e-02  -1.4751038e+00  -1.1422857e+00   6.5447389e-01  -1.4083433e+00  -3.6648141e-02  -5.3584414e-01   8.7264243e-01  -2.3597995e+00   2.5213927e-03  -2.5456319e+00  -1.1772667e+00   2.4894695e+00   1.9750840e+00  -6.7976517e-01  -8.6890612e-01   7.1482384e-01   4.8421240e-01  -3.0938581e+00  -2.9665413e-02   1.2347994e-01  -2.6947403e-01  -2.0375938e+00  -2.2618092e+00  -5.1940427e-01  -2.6649656e-01  -2.9045668e+00  -1.2384456e-01   5.8430286e-01   1.0930756e-01   8.9764065e-01   5.9655698e-01  -1.1731987e+00   1.2627865e+00   1.7858413e-01   3.7828750e+00   3.0113554e+00   4.7643461e+00  -2.2419211e+00  -3.4163834e+00  -2.1907731e+00  -2.5618934e+00  -2.5263648e+00  -1.3674321e+00  -9.7271914e-01  -5.8421394e-01   2.3138824e+00   8.2623062e-01   1.9934705e+00   1.0982430e+00  -2.9375112e-02   1.4234889e+00   2.4088189e+00   1.5106562e+00   1.9041067e+00  -1.9828597e-01   1.2598015e+00   1.8884979e+00   2.6934668e+00   1.8200071e+00   2.0012937e+00   2.3048006e+00  -9.8094636e-01  -1.1336830e+00   4.9664018e-01  -1.4906220e+00  -2.7046759e+00   1.9423484e+00  -3.8878954e-01   2.1273855e+00   1.1395563e+00   4.0448790e+00  -1.3301248e+00  -3.4890818e-01   2.4514025e+00   2.7788225e+00   2.9134644e+00   3.0947972e+00  -6.9850806e-01  -5.2858355e-01   4.5320768e-01   1.7511104e+00  -1.1911182e+00  -8.7650614e-01   3.6277356e-02   7.0340406e-01
   7.3083320e-01   1.6379724e+00  -8.4066524e-01   1.2446635e+00   2.7303806e-02  -9.4624127e-01  -1.0114555e+00   5.8588818e-01  -8.9474812e-01   2.5035247e-01  -1.4056730e+00   4.5591324e-01  -2.9462381e+00  -1.7281900e-01  -2.4167672e+00  -1.2585936e+00   2.1928121e+00   1.6730194e+00  -8.2121351e-01  -1.1286765e+00   6.8762649e-01   3.9239882e-01  -3.4503707e+00   1.1913138e-01  -2.1589052e-02  -2.5187733e-01  -1.8810911e+00  -1.7189934e+00  -5.3727009e-01  -1.2675626e+00  -3.0578551e+00   1.0376842e-02   1.4866592e-01  -2.5896770e-01   6.5612247e-01  -1.9804876e-01  -1.2503180e+00   8.9992867e-01  -1.5146247e-01   2.6201638e+00   3.5567247e+00   3.9737492e+00  -3.7267419e-01  -2.3996360e+00  -1.7136653e+00  -2.5011985e+00  -2.2239892e-01   2.7174265e-01  -1.4365185e-01  -4.6319766e-01   2.1878965e+00   8.8042542e-01   2.5095536e+00   7.8442905e-01   3.1025705e-01   1.5506072e+00   2.6824231e+00   1.6580924e+00   2.0828068e+00  -4.0251755e-01   1.3740065e+00   1.5029132e+00   2.0907060e+00   1.1258577e+00   1.8362382e+00   1.8580300e+00  -1.3614119e+00  -1.3390304e+00   8.4687720e-01  -1.2309195e+00  -2.8017588e+00   2.1724261e+00  -5.4903592e-01   1.8804902e+00   3.0361079e-01   4.5509970e+00  -4.7148630e-01  -6.8578455e-01   2.3931461e+00   1.5606415e+00   2.0706698e+00   2.1351781e+00  -1.4937722e+00  -1.4347264e+00   2.1070249e-01   1.7660760e+00  -2.8002430e+00  -1.8715609e+00   5.4165473e-01   3.3731513e-01
   7.5340988e-01   1.8667750e+00  -3.6376637e-01   1.7451906e+00  -1.0462538e-01  -3.6848538e-02  -7.9994784e-01   6.3764066e-01  -1.9831620e-01   1.6886905e-01  -1.6592808e+00   3.9863369e-01  -3.5274100e+00  -3.4910638e-02  -1.9987370e+00  -1.1453498e+00   1.8124117e+00   1.3453289e+00  -1.3497829e+00  -1.5020434e+00   2.5656572e-01   1.1467876e+00  -3.3457904e+00   6.7266937e-01  -3.0736281e-01   3.1999697e-01  -1.3400991e+00  -2.7049128e-01   2.5835555e-01  -3.1663278e+00  -3.7172353e+00   1.3857359e-01  -4.8156189e-01  -6.1630377e-01   7.4623599e-03  -1.2908054e+00  -1.3219683e+00   3.0152550e-01  -5.1594535e-01   6.7893594e-01   4.3234462e+00   1.3634196e+00   1.9968390e+00  -7.4335336e-01  -1.2255153e+00  -2.4909903e+00   2.0308536e+00   2.2852728e+00   4.9248620e-01   3.3171060e-01   2.6261919e+00   1.4225952e+00   2.7126425e+00   5.2196434e-01   1.5005078e-01   1.8634145e+00   3.1718711e+00   2.0603346e+00   2.8790630e+00   1.3931754e-01   1.9357375e+00   1.8414576e+00   1.8235959e+00   6.3456767e-01   1.8642604e+00   1.5306328e+00  -1.0040528e+00  -1.2961013e+00   2.3467075e-01  -1.0457941e+00  -2.6484136e+00   3.6212815e+00  -3.8694674e-01   7.6016834e-01  -3.5274176e-03   4.2236041e+00  -8.8633078e-01  -2.0423294e+00   2.2067992e+00   4.3357916e-01   1.2410379e+00   1.3706070e+00  -2.2479679e+00  -1.3327952e+00  -4.0984065e-02   1.5718181e+00  -2.5755015e+00  -2.6483775e+00   8.8007270e-01  -5.1874439e-02
   5.3366993e-01   1.6517799e+00  -4.6617160e-01   1.8625796e+00   2.9384570e-01  -5.8328699e-02  -5.5919244e-01   1.2703898e+00  -6.0033367e-01   6.8237986e-01  -1.2284009e+00   8.8805889e-01  -2.9410394e+00   9.4943396e-01  -1.8623346e+00  -8.9676409e-01   1.8211279e+00   9.9929427e-01  -1.3891910e+00  -1.7437145e+00   1.0406990e-01   5.9110656e-01  -3.4183181e+00   3.4398151e-02  -4.9474987e-01  -4.1143935e-01  -2.0249254e+00  -1.2516915e+00  -3.1219284e-01  -2.3391527e+00  -3.6848695e+00  -8.5027612e-02  -8.6909107e-01  -1.0862114e+00  -1.0309092e+00  -2.0566696e+00  -2.2429112e+00   7.9794395e-01   4.8648493e-01   1.9659773e+00   3.5112613e+00   3.0273279e+00   9.3292009e-01  -9.1417800e-01  -1.1937170e+00  -2.4051298e+00   7.8384317e-01   2.2963117e+00   2.8334986e-01   2.2529134e-01   2.5245711e+00   2.0142026e+00   2.4978182e+00   3.6206897e-01   2.0035404e-01   1.9754483e+00   2.4247138e+00   1.1142219e+00   2.2557555e+00  -2.0872203e-01   2.1188984e+00   2.1149303e+00   1.7513994e+00   3.0003621e-01   2.4401780e+00   2.5837449e+00  -1.6219480e+00  -1.5762752e+00  -2.1734528e-01  -2.2736446e+00  -3.1837769e+00   4.4376499e+00  -4.2838866e-01   2.1129048e+00   2.1633567e-01   5.2994053e+00  -1.3839068e+00  -1.1897855e+00   2.0859454e+00   4.1427155e-01   1.2847791e+00   9.0327630e-01  -1.7993947e+00  -1.6710435e+00  -4.3028068e-01   1.4713404e+00  -1.7590403e+00  -1.8063401e+00   7.6738242e-01   3.1794735e-01
   4.5091985e-01   1.7411229e+00  -3.2565346e-01   2.3196668e+00   1.4449811e-01   6.3345058e-01  -5.2654946e-01   1.3947579e+00  -8.8965071e-01   4.8719568e-01  -2.1396463e+00   1.5597819e+00  -3.9178469e+00   1.1127970e+00  -1.6274560e+00  -1.1491395e+00   1.2516721e+00   1.0040136e+00  -1.6495723e+00  -1.9544842e+00  -6.8843765e-01   2.7300555e+00  -3.8363655e+00  -7.8449079e-02  -1.6380232e+00   1.1617947e-01  -2.2057370e+00  -7.3050152e-01  -3.2207914e-01  -4.3526936e+00  -4.6729636e+00   1.9558245e-01  -6.5526153e-01  -1.1095374e+00  -9.7328346e-01  -2.6603603e+00  -2.1025709e+00   2.1358257e-01   8.2612063e-01   1.4358620e+00   3.8595741e+00   3.2628616e-02   1.5671256e+00  -4.7101647e-01  -1.3358710e+00  -2.8249058e+00   2.0845962e+00   2.9917329e+00  -1.2365604e-01   1.5268008e-01   2.2927350e+00   2.5251594e+00   2.8617711e+00   7.9647942e-02   7.8373954e-01   2.9119072e+00   2.4830942e+00   1.3662646e+00   2.5430713e+00  -1.7579289e-01   2.3958421e+00   2.4802619e+00   1.5712365e+00  -2.1441441e-01   2.2821005e+00   1.9126115e+00  -9.6156972e-01  -1.7678401e+00  -3.2978696e-01  -2.3325308e+00  -3.4268571e+00   6.8451768e+00   6.9318700e-01   7.1265905e-01   7.2791005e-01   5.9085564e+00  -7.6704878e-02  -1.5816471e+00   2.0046591e+00   7.7939142e-02   1.1295066e+00   4.3252223e-01  -1.7537413e+00  -2.1830189e+00  -7.5043720e-01   1.4408777e+00  -1.3126609e+00  -2.4500754e+00   9.7195872e-01  -2.3355561e-01
   3.9941484e-01   1.7379428e+00  -5.0235275e-02   2.4835757e+00   3.0133653e-01   1.0932644e+00  -3.1476901e-01   1.4519180e+00  -4.9853626e-01   5.0476219e-01  -2.5374130e+00   1.5544929e+00  -4.1731537e+00   1.2991804e+00  -1.2284300e+00  -1.0297793e+00   4.8157571e-01   7.9189260e-01  -1.8452594e+00  -1.9557295e+00  -1.2597571e+00   3.1082314e+00  -3.8438658e+00   8.8865893e-02  -1.9784661e+00   6.1305660e-02  -1.8627143e+00  -7.1636141e-02  -1.6887767e-01  -5.4417820e+00  -4.9028890e+00   1.3706443e-01  -1.0439977e+00  -1.4685172e+00  -1.7152182e+00  -3.7594108e+00  -1.8725668e+00  -1.8461243e-01   9.9102067e-01   4.6060606e-01   3.8293705e+00  -1.4717479e+00   2.6658472e+00   3.3580366e-01  -1.4060925e+00  -2.9700699e+00   3.5502266e+00   4.0423173e+00   1.2130014e-01   2.5143907e-01   2.1442686e+00   2.7468806e+00   3.1569621e+00   6.4047738e-02   1.0226334e+00   3.2166223e+00   2.3952246e+00   1.3063952e+00   2.7850661e+00   2.2282898e-03   2.6304955e+00   2.6153748e+00   1.2239840e+00  -5.6790997e-01   1.8658672e+00   1.2910174e+00  -1.1284786e+00  -1.9811887e+00  -4.9617689e-01  -2.3019421e+00  -3.2715043e+00   7.2095464e+00   1.1824829e+00  -2.8319920e-01   5.4428892e-01   5.4882767e+00   4.9047032e-01  -1.8523202e+00   1.6133133e+00  -7.7660598e-01   3.6917846e-01  -3.4703594e-01  -2.0096018e+00  -2.4843966e+00  -1.0032244e+00   1.3789183e+00  -1.5532279e+00  -2.8396451e+00   1.3063623e+00  -4.8406426e-01
   3.2842281e-01   2.1684278e+00   1.8712519e-01   2.4772677e+00   4.6200209e-01   1.3909119e+00  -5.7579793e-01   1.1306347e+00  -2.7220963e-02   3.8031930e-01  -2.2206260e+00   1.0606857e+00  -4.0273308e+00   1.3205628e+00  -1.3561448e+00  -4.8510752e-01  -2.1941639e-02   1.7870503e-01  -1.9138801e+00  -1.6930919e+00  -2.3814023e+00   2.8613297e+00  -3.1208635e+00   4.1883011e-01  -2.1904424e+00  -9.7225494e-02  -1.5993774e+00   2.7730134e-01  -7.9312784e-01  -5.1840257e+00  -5.0924476e+00  -2.2837887e-01  -1.2017764e+00  -1.3156585e+00  -1.7394016e+00  -2.9175018e+00  -2.2202921e+00   4.9438765e-01   9.7016301e-01   9.6595216e-01   2.2325053e+00  -9.6998544e-01   2.0822165e+00   7.5191006e-01  -1.3622131e+00  -2.5452360e+00   2.8201158e+00   4.2851187e+00   4.6411689e-01   9.2104176e-01   2.5619907e+00   3.5289559e+00   3.1571321e+00   3.9973792e-01   6.8738865e-01   3.1001582e+00   1.9285560e+00   1.1668733e+00   3.0738524e+00   4.8810754e-01   2.2295445e+00   2.8307781e+00   6.0710024e-01  -8.8097400e-01   1.3823185e+00   1.3872440e+00  -1.0141124e+00  -1.4106736e+00  -1.0097512e+00  -2.6025803e+00  -3.7783649e+00   7.3114723e+00   1.3812791e-01  -3.8296824e-01  -3.3576185e-01   4.6341626e+00  -1.3292656e+00  -1.4888666e+00   8.2810951e-01  -1.3089218e+00  -3.0480736e-01  -4.3982226e-01  -2.2380605e+00  -2.5362652e+00  -1.2494417e+00   1.6645757e+00   1.8854498e-01  -1.0949507e+00   1.1596416e+00   5.4158156e-02
   3.4147262e-01   2.0534889e+00   4.7900601e-01   2.6336169e+00   3.9944005e-01   1.7929887e+00  -2.7219340e-02   1.7553902e+00   3.5251208e-02   8.4409375e-01  -2.0659914e+00   1.7624712e+00  -3.4751818e+00   2.3022119e+00  -7.7458628e-01  -2.7541238e-01  -6.7988388e-01   3.4172591e-01  -1.5092297e+00  -1.5254928e+00  -4.1662096e+00   2.5117670e+00  -3.1729298e+00   1.4329974e-01  -3.2046877e+00  -7.7200605e-01  -2.1751605e+00   2.4256183e-01  -2.1606569e-01  -6.5238253e+00  -5.3005953e+00  -4.9221421e-01  -1.0946399e+00  -1.5574239e+00  -2.6954622e+00  -4.8196283e+00  -1.3577157e+00  -6.3673253e-01   1.5353258e+00  -4.1818317e-01   2.3535856e+00  -2.4267257e+00   2.4251388e+00   6.3983083e-01  -2.0109795e+00  -3.0344246e+00   3.6631432e+00   3.6989640e+00   1.8348908e-02   4.4259654e-01   1.7299916e+00   2.9510205e+00   2.7293226e+00   1.2351215e-01   5.2200063e-01   2.9989930e+00   1.5064224e+00   9.5913126e-01   2.8612824e+00   5.4810985e-01   2.6327854e+00   3.0985303e+00   2.7843999e-01  -8.5939634e-01   1.0493665e+00   8.6934931e-01  -1.2495435e+00  -2.0627171e+00  -5.1396149e-01  -1.9789863e+00  -3.3493532e+00   7.8369947e+00   1.5086138e+00  -1.6887417e+00   1.1677383e-02   4.1043167e+00   8.9738261e-01  -1.3067883e+00   5.4867861e-01  -1.3434922e+00  -9.8822265e-01  -1.0163803e+00  -2.0375204e+00  -2.8454240e+00  -1.5904037e+00   1.2295719e+00  -1.9839707e-01  -1.2633131e+00   1.3138272e+00  -3.4633647e-01
   4.7185028e-01   2.2363825e+00   9.5563959e-01   2.9154934e+00   1.9071537e-01   2.6101616e+00  -5.0690610e-02   1.3316394e+00   8.9034179e-01   1.4554064e-01  -2.4009272e+00   1.2005746e+00  -4.2253679e+00   1.7349516e+00  -3.2881777e-01  -1.2727076e-01  -9.9606696e-01   2.7287676e-01  -2.0271485e+00  -1.6462764e+00  -4.2780960e+00   3.9268368e+00  -2.8537352e+00   1.0464702e+00  -3.1975581e+00   3.5232390e-01  -6.9468294e-01   2.4021625e+00   4.7350039e-01  -8.2057950e+00  -5.7181293e+00  -4.9778885e-01  -1.8756383e+00  -1.9474905e+00  -3.3793031e+00  -5.3422004e+00  -4.1033352e-01  -9.3061876e-01   6.1635615e-01  -2.5520932e+00   2.7389733e+00  -5.6313505e+00   5.4772127e+00   2.3687228e+00  -1.4177763e+00  -2.7669503e+00   6.8703847e+00   5.7878338e+00   1.3111212e+00   1.1885285e+00   2.4509367e+00   3.2153246e+00   3.6046419e+00   6.7094774e-02   8.0772160e-01   3.2390284e+00   2.1280430e+00   1.7606393e+00   3.8175730e+00   1.2622357e+00   2.7761417e+00   3.0505795e+00  -1.8411016e-01  -1.1484562e+00   3.1283547e-01  -5.8154752e-01  -1.0192845e+00  -1.9191940e+00  -7.7566763e-01  -1.2424209e+00  -2.7913141e+00   7.5043687e+00   1.6491521e+00  -3.9806466e+00  -7.7712692e-01   1.9483771e+00   8.5967989e-02  -3.0239916e+00   7.5042022e-02  -3.1033690e+00  -1.8475099e+00  -1.5904066e+00  -2.9292263e+00  -2.5203542e+00  -1.6195878e+00   1.3339394e+00  -5.7187892e-01  -2.0879845e+00   1.8100262e+00  -7.6833877e-01
   5.0974488e-01   1.7177754e+00   1.0158693e+00   2.9063228e+00   5.2602476e-01   2.5221067e+00   3.3026574e-01   1.8419773e+00   3.4821624e-01  -1.8871774e-01  -1.6349465e+00   1.6510872e+00  -3.3487318e+00   2.4244029e+00   6.5673902e-01   1.2804202e-01  -6.9193472e-01   3.8193005e-01  -2.2057985e+00  -1.9387579e+00  -2.7901193e+00   4.8070855e+00  -2.8809520e+00   1.7144602e-01  -2.3917283e+00   1.8243129e-01   7.5270460e-02   2.5400923e+00   9.2296319e-01  -7.1012574e+00  -5.3322267e+00  -1.2941010e+00  -2.7892382e+00  -2.9742024e+00  -5.2546428e+00  -7.1001709e+00   1.4707538e-01  -1.2390942e-01   1.8313744e+00  -2.0071929e+00   2.4431327e+00  -6.1674977e+00   6.1126107e+00   2.4408211e+00  -1.5151157e+00  -3.1585291e+00   7.3941361e+00   6.2166337e+00   1.5172008e+00   8.8313534e-01   2.5292012e+00   3.0141425e+00   4.1040147e+00  -2.5986510e-01   1.5188501e+00   3.4071482e+00   1.8260696e+00   1.2130802e+00   3.2857954e+00   1.1668495e+00   2.8628426e+00   2.7475504e+00  -1.9918767e-01  -1.4435832e+00   2.9606660e-01  -1.1861321e+00  -1.7628471e+00  -2.6244023e+00  -1.0907239e+00  -1.6323293e+00  -2.6759262e+00   6.4912058e+00   2.5610446e+00  -4.0745198e+00  -7.7736863e-01   2.0307846e-01   2.7394072e-01  -3.1674141e+00  -2.5830635e-02  -3.2929246e+00  -1.6354394e+00  -2.2935590e+00  -2.1111044e+00  -2.1763503e+00  -1.9775251e+00   8.2702079e-01  -6.4021807e-01  -2.3937613e+00   1.9227583e+00  -8.7871323e-01
   2.1544743e-01   1.6745426e+00   6.6363180e-01   2.4867603e+00   6.6925695e-01   2.1969128e+00   2.6765600e-01   1.7974495e+00  -2.3177035e-01   2.7802355e-01  -1.8941625e+00   2.1186242e+00  -3.0634960e+00   2.8561996e+00   2.8197015e-01  -6.5015028e-02  -1.6952868e+00   1.0178206e+00  -1.6202239e+00  -1.3395726e+00  -4.8657531e+00   3.8454818e+00  -3.0790759e+00  -6.7113783e-01  -3.6595158e+00  -1.1708558e+00  -1.2238934e+00   1.0170245e+00   1.9882544e-02  -7.3295812e+00  -5.5144345e+00  -1.9750993e+00  -1.7169069e+00  -2.5830399e+00  -4.6705776e+00  -6.9409527e+00   5.2782723e-01  -1.1911381e-01   2.7069140e+00  -5.0575971e-01   1.3822882e+00  -5.6574739e+00   4.4679801e+00   1.6399185e+00  -1.9752025e+00  -3.1471658e+00   5.7473786e+00   4.4665168e+00   3.9349988e-01   2.1103043e-01   1.5045534e+00   2.4926035e+00   3.1645534e+00  -9.4634413e-02   1.3418510e+00   3.6321278e+00   6.5279696e-01   9.5889555e-01   2.6228731e+00   1.3609741e+00   2.2261380e+00   3.0195131e+00  -9.0324420e-01  -1.1051708e+00  -2.1793141e-01  -9.3037799e-01  -1.2931330e+00  -2.4556457e+00  -2.1642399e-02  -6.3383145e-01  -2.5475111e+00   6.3323094e+00   3.4120727e+00  -4.6099453e+00   2.3235399e-01   2.3621652e-01   2.1378646e+00  -1.7441067e+00  -5.9233898e-01  -1.2605047e+00  -2.0652075e+00  -1.8387230e+00  -1.4904604e+00  -2.5260706e+00  -2.2122625e+00   8.2386682e-01   2.3091311e-01  -1.1382875e+00   1.3386616e+00  -7.5914291e-01
   1.8854744e-01   1.5005999e+00   7.4218160e-01   2.2159007e+00   7.0254621e-01   2.2198547e+00   3.1935924e-01   1.5019597e+00  -9.7832984e-03   1.3852342e-01  -1.7344858e+00   1.7617750e+00  -2.7204803e+00   2.7511873e+00   4.8066458e-01   5.5887306e-02  -2.0142080e+00   1.2744670e+00  -1.5835456e+00  -1.1207268e+00  -5.2276768e+00   3.3933177e+00  -2.9509020e+00  -6.8278792e-01  -3.6797180e+00  -1.4207147e+00  -8.5054859e-01   1.3471822e+00   1.1660297e-01  -7.5321161e+00  -5.3627250e+00  -2.4992564e+00  -1.9229036e+00  -2.8744535e+00  -5.0108954e+00  -7.3026625e+00   1.4239869e+00  -1.5603682e-01   2.6600900e+00  -8.9386532e-01   1.1150781e+00  -6.0792344e+00   5.5984747e+00   2.1597297e+00  -1.6491187e+00  -2.8067766e+00   6.8691866e+00   4.7460709e+00   8.8471774e-01   2.3811513e-01   1.5219453e+00   2.1102354e+00   3.2014982e+00  -2.7191705e-02   1.4782250e+00   3.5672005e+00   4.4543600e-01   1.1160294e+00   2.6394384e+00   1.7469260e+00   2.0087250e+00   2.7930327e+00  -1.3460898e+00  -9.6323673e-01  -7.6841685e-01  -1.7135551e+00  -1.2284070e+00  -2.2927842e+00   4.5745635e-01   3.5330806e-01  -1.9910237e+00   4.8059449e+00   3.5911918e+00  -5.7010678e+00  -4.8218480e-02  -1.4755909e+00   2.3586501e+00  -2.0325453e+00  -1.0434063e+00  -1.2912285e+00  -2.5834025e+00  -1.8385914e+00  -1.6366164e+00  -2.3510263e+00  -2.2180296e+00   8.4352374e-01  -6.0088319e-02  -1.0942560e+00   1.3187222e+00  -8.2001843e-01
   2.7252195e-01   1.4809559e+00   6.9012844e-01   1.8011836e+00   7.6691998e-01   1.8900624e+00   4.3406977e-02   1.0080738e+00   1.9607009e-03  -2.2194735e-01  -1.0104794e+00   1.0056282e+00  -1.9595286e+00   2.4531612e+00   3.4736911e-01   5.0479445e-01  -1.7683794e+00   9.5874235e-01  -1.4255280e+00  -7.5403980e-01  -4.8347325e+00   2.8971726e+00  -2.5164724e+00  -7.0964424e-01  -3.3028231e+00  -1.6022199e+00  -4.9089535e-01   1.2074297e+00  -4.1609391e-01  -6.2656383e+00  -4.7876076e+00  -2.8699871e+00  -1.9744300e+00  -2.8233572e+00  -4.6071593e+00  -5.9976625e+00   1.8796918e+00   5.1375155e-01   2.8117727e+00   1.4121526e-01  -1.6777567e-01  -4.4795833e+00   5.2211792e+00   2.1494083e+00  -1.2872032e+00  -2.1135691e+00   6.2612510e+00   4.2587024e+00   1.3924326e+00   4.7466909e-01   1.7209416e+00   2.0397279e+00   3.0814257e+00   2.7011668e-01   1.5285138e+00   3.1783002e+00   1.6246135e-01   9.9576872e-01   2.4589527e+00   1.8901714e+00   1.3889632e+00   2.3367446e+00  -1.7745592e+00  -9.2601919e-01  -1.2003321e+00  -2.1804482e+00  -1.2577087e+00  -1.6998123e+00   6.3922720e-01   6.8590159e-01  -1.9052865e+00   2.9740322e+00   2.6635572e+00  -5.4110520e+00  -9.2476439e-01  -2.8744307e+00   1.0558713e+00  -1.6965760e+00  -1.4885665e+00  -1.8857828e+00  -2.6102181e+00  -1.4534122e+00  -1.5360853e+00  -2.0708632e+00  -2.0591840e+00   1.0320913e+00   7.8124523e-01   3.8901940e-01   1.0625416e+00  -3.5537268e-01
   3.8021084e-01   1.0923153e+00   7.8480341e-01   1.4084613e+00   8.7720579e-01   1.7608750e+00   2.9177351e-01   8.6784838e-01   1.1181641e-01  -2.0537856e-01  -7.5432505e-01   8.5334796e-01  -1.2442835e+00   2.3968969e+00   8.1989641e-01   5.7985185e-01  -1.9946657e+00   1.4026825e+00  -1.1029292e+00  -4.7763907e-01  -4.7111865e+00   2.1640898e+00  -2.6125931e+00  -1.1110926e+00  -2.9840869e+00  -2.2097156e+00  -1.6229950e-01   1.2904661e+00  -9.0821799e-02  -6.0685358e+00  -4.2760256e+00  -3.5567181e+00  -1.8583287e+00  -3.0666786e+00  -4.8728672e+00  -7.0082546e+00   2.8532371e+00   1.3889386e-01   2.8672852e+00  -4.8300148e-01   6.5309528e-03  -5.0035343e+00   5.7661523e+00   1.9763984e+00  -1.3934820e+00  -2.2307614e+00   7.0819588e+00   3.6533376e+00   1.4501997e+00   4.1490272e-02   1.3546353e+00   1.1073176e+00   3.1842347e+00   3.4035396e-01   1.8811347e+00   2.9585191e+00  -5.4161122e-02   1.1279615e+00   2.3507605e+00   2.0863938e+00   1.3371482e+00   1.9489694e+00  -2.0308108e+00  -6.0370523e-01  -1.6836194e+00  -3.0574457e+00  -1.2455264e+00  -1.8353527e+00   1.6419518e+00   2.0815998e+00  -1.1331632e+00   9.5775357e-01   3.1719944e+00  -6.4091097e+00  -1.1291595e+00  -4.7995963e+00   2.5106179e+00  -1.8648750e+00  -1.6154517e+00  -1.2681909e+00  -3.0079835e+00  -1.4682727e+00  -1.3236566e+00  -1.9910722e+00  -1.9917122e+00   8.3241158e-01  -3.2695501e-02  -4.1276324e-03   1.1180577e+00  -5.4875830e-01
   6.2492558e-01   1.0822438e+00   1.2132093e+00   1.3235236e+00   7.0554106e-01   1.9972778e+00   3.6429360e-01   4.6448862e-01   5.8692948e-01  -1.0114438e+00  -2.5429873e-01   3.8763096e-01  -8.3218457e-01   1.9216127e+00   1.4504149e+00   8.5681542e-01  -1.9335194e+00   1.4887299e+00  -1.1431425e+00  -3.4094460e-01  -4.1771604e+00   2.8858612e+00  -2.1422887e+00  -8.4694768e-01  -2.0922009e+00  -1.6334445e+00   1.1905843e+00   2.7548729e+00   7.1003650e-01  -6.2258129e+00  -4.0648925e+00  -4.0827880e+00  -2.0391422e+00  -3.1846221e+00  -4.7093954e+00  -7.3008241e+00   3.8682633e+00  -6.6589296e-02   2.3648845e+00  -1.9451587e+00   2.0835732e-01  -7.2159231e+00   7.0382465e+00   2.3248413e+00  -1.2619149e+00  -2.2326812e+00   8.3719567e+00   3.7056937e+00   1.8714633e+00   3.4636700e-01   1.6647656e+00   6.8049807e-01   3.3797839e+00   2.0189369e-01   1.9327308e+00   2.5677917e+00   3.1247626e-01   1.7835275e+00   2.9060987e+00   2.7465733e+00   1.3608889e+00   1.5906274e+00  -2.1696823e+00  -4.7770727e-01  -2.0371112e+00  -4.2171100e+00  -5.1812651e-01  -1.4635878e+00   2.0005044e+00   3.5339651e+00  -5.8324947e-01  -3.0978222e-01   3.1012996e+00  -7.9331856e+00  -1.9685207e+00  -7.6639260e+00   2.4502696e+00  -3.0663649e+00  -1.6899274e+00  -1.1660783e+00  -3.2405255e+00  -1.2609490e+00  -1.3891505e+00  -1.2589747e+00  -1.8333373e+00   6.6000600e-01   2.9705584e-01  -2.4156839e-01   1.1864738e+00  -7.8862597e-01
   9.4857208e-01   9.3186144e-01   1.0461331e+00   7.8985545e-01   6.1722061e-01   1.5269385e+00   4.5758812e-02  -2.3813356e-01   5.5750986e-01  -1.4257656e+00   5.5124396e-01  -6.7263741e-01  -3.7520502e-02   1.2063423e+00   1.2877300e+00   1.2174525e+00  -1.0593283e+00   9.7347967e-01  -9.4413040e-01  -2.1633672e-02  -2.2492343e+00   2.3567376e+00  -1.9816060e+00  -9.0434130e-01  -1.4397129e+00  -1.5504737e+00   1.5875229e+00   2.6078943e+00   3.8071036e-01  -4.5955542e+00  -2.9355859e+00  -3.8703434e+00  -1.9007454e+00  -2.9029660e+00  -3.7835641e+00  -5.4518338e+00   4.2692675e+00   3.8930955e-01   2.3191703e+00  -9.3111891e-01  -4.0255069e-01  -4.9823928e+00   6.9483240e+00   2.5131051e+00  -6.3585261e-01  -1.3958482e+00   7.9893166e+00   3.2816072e+00   2.5492064e+00   6.9297696e-01   1.8297937e+00   3.7652242e-01   3.2794602e+00   6.8617159e-01   2.3319790e+00   2.2187464e+00   5.7173626e-01   1.7985904e+00   2.7810787e+00   2.5728596e+00   8.6691085e-01   7.7847149e-01  -2.3975601e+00  -4.8365862e-01  -2.3454195e+00  -5.0082918e+00  -5.7753395e-01  -7.8161986e-01   2.3213396e+00   3.9615341e+00  -1.4626426e-01  -2.5680150e+00   1.9442672e+00  -6.8377647e+00  -2.9836100e+00  -8.3271444e+00   1.0104946e+00  -3.0126178e+00  -1.6871786e+00  -2.4999114e+00  -2.9266119e+00  -8.7898843e-01  -1.4345268e+00  -9.3474500e-01  -1.3832841e+00   7.1351782e-01   5.0225057e-01   7.5956173e-01   1.0160722e+00  -4.5286679e-01
   9.3700078e-01  -1.0379332e-01   1.0773094e+00   4.6652172e-01   1.0460442e+00   9.4212852e-01   1.0912055e+00   9.0477483e-01   5.9059593e-03  -9.7477348e-01   1.5829084e+00   5.7869792e-01   1.9768328e+00   2.6147744e+00   2.7133708e+00   1.2426989e+00  -1.0661368e+00   1.8332724e+00  -3.9868861e-01  -5.9831179e-02  -1.2958413e+00   1.0788673e+00  -2.3353053e+00  -2.2997915e+00  -2.4346025e-01  -3.0759708e+00   1.5456219e+00   1.7494830e+00   1.6724944e+00  -3.4124392e+00  -2.0067976e+00  -5.0936196e+00  -2.1802304e+00  -3.8878878e+00  -5.4008557e+00  -9.0619265e+00   4.9978122e+00  -2.9896821e-01   3.6569372e+00  -1.6611827e+00   5.6709011e-01  -5.7503774e+00   6.5536709e+00   1.2155940e+00  -1.2242756e+00  -2.3023286e+00   7.6339180e+00   1.5534895e+00   1.5280038e+00  -6.2847223e-01   5.8505860e-01  -1.3315760e+00   2.5499137e+00  -1.1109611e-01   2.4364576e+00   1.5562561e+00  -6.5757601e-02   1.0013315e+00   1.7415798e+00   2.4220332e+00   1.6545713e+00   6.0674714e-01  -1.9008825e+00   1.4586890e-01  -1.6299604e+00  -4.6330356e+00  -1.0193730e+00  -1.8609095e+00   3.3387540e+00   5.1458866e+00   8.1674164e-01  -4.2473088e+00   3.7975670e+00  -6.8944302e+00  -2.0011360e+00  -1.0025003e+01   4.3292843e+00  -2.9289978e+00  -1.1237299e+00  -6.5009546e-02  -2.6720457e+00  -1.2803320e+00   9.5806485e-02  -2.8652603e-01  -1.4203436e+00  -4.3493963e-01  -6.1750350e-01  -4.9954513e-01   9.6255962e-01  -9.1406938e-01
   9.8359794e-01  -3.6421765e-02   8.6218031e-01  -2.0572834e-01   8.7169337e-01   5.8010425e-01   3.8526692e-01  -4.1401183e-01   4.3795786e-01  -1.4270607e+00   1.4405877e+00  -9.4150185e-01   1.8080733e+00   1.2309906e+00   1.9366183e+00   1.1637441e+00  -7.5118415e-01   1.4757151e+00  -3.3976034e-01   3.6997560e-01  -4.0452979e-01   1.2683533e-01  -1.9737528e+00  -1.8917754e+00   1.3967444e-01  -2.8974503e+00   1.9089086e+00   1.7968365e+00   9.2300727e-01  -2.4837943e+00  -1.3334767e+00  -4.9412569e+00  -1.8809795e+00  -3.1994680e+00  -3.4243160e+00  -6.1231003e+00   5.0171758e+00   4.4736476e-01   2.8348461e+00  -7.9390364e-01  -1.3865495e-01  -4.3382741e+00   7.0732494e+00   2.0846526e+00   6.0096698e-02  -9.4164358e-01   7.5643767e+00   2.0208503e+00   2.4653797e+00   1.1846718e-01   7.4902068e-01  -1.5076940e+00   2.0228429e+00   1.3210128e-01   2.3707162e+00   1.2208288e+00   2.2176467e-01   1.4942445e+00   1.8934797e+00   2.7413346e+00   7.5197210e-01  -1.8576393e-01  -2.5588117e+00  -7.4310849e-03  -2.0869702e+00  -4.9559204e+00  -2.9878265e-01  -4.4228662e-01   3.8803463e+00   6.3735823e+00   9.7987736e-01  -6.1190794e+00   1.9221738e+00  -6.1144704e+00  -3.1442765e+00  -1.0345512e+01   2.5910708e+00  -2.8279038e+00  -1.4081286e+00  -5.4483472e-01  -2.9364548e+00  -8.0154686e-01  -6.3840338e-01  -1.0323323e-01  -1.0095674e+00  -1.6691133e-01  -4.7360791e-01   4.6293805e-01   5.7877635e-01  -6.3536286e-01
   1.0524798e+00  -5.0931462e-01   7.2315290e-01  -6.4190683e-01   9.5576103e-01  -3.9745360e-02   4.0541452e-01  -4.7014114e-01  -1.8097491e-01  -1.5103194e+00   2.1196434e+00  -9.5795611e-01   3.0153790e+00   1.2541718e+00   2.0754238e+00   1.3097432e+00  -1.6157732e-01   1.1798371e+00   1.0316258e-01   5.4608433e-01   7.8593561e-01  -5.2902992e-01  -1.9437656e+00  -2.5717808e+00   8.9690039e-01  -3.4357891e+00   1.5694637e+00   7.2101685e-01   5.1675218e-01  -5.4245614e-01  -4.8662964e-01  -5.1053738e+00  -1.4503834e+00  -3.0116896e+00  -2.4537527e+00  -5.2812404e+00   4.9023362e+00   6.0105495e-01   3.4871080e+00   4.3598113e-01  -7.6101283e-01  -2.6835390e+00   5.2832633e+00   9.7472194e-01   1.4391821e-01  -6.9300817e-01   5.9969978e+00   4.7702048e-01   1.9692881e+00  -3.6925517e-01   1.5826512e-01  -1.9699456e+00   1.5035556e+00  -1.0770305e-01   2.8044483e+00   7.5856464e-01  -7.4813788e-02   9.9119402e-01   1.1783469e+00   2.2093737e+00   6.1285100e-01  -8.5180042e-01  -2.2219987e+00  -4.9901932e-03  -1.6802336e+00  -4.8961540e+00  -2.5812478e-02  -1.1898838e-01   4.3862217e+00   6.5530189e+00   7.6469397e-01  -7.0538998e+00   1.3092114e+00  -4.6582230e+00  -3.5352776e+00  -1.0296923e+01   3.1381147e+00  -1.9868861e+00  -1.0516050e+00   1.2242205e-01  -2.0946636e+00  -4.0447014e-01   2.2721402e-01  -8.0275125e-02  -7.2854337e-01  -3.5627529e-01  -9.0669015e-02   1.1472216e+00   2.6368482e-01  -4.1543348e-01
   1.4011436e+00  -1.0489106e+00   8.3673845e-01  -8.9569550e-01   9.1798583e-01  -1.6653883e-01   6.5976357e-01  -6.4107903e-01   1.9718463e-01  -1.8456704e+00   2.4930339e+00  -1.4073848e+00   3.5774725e+00   7.4177682e-01   2.7902124e+00   1.3629897e+00   6.3311925e-01   8.7242663e-01   1.0199254e-01   4.6156573e-01   3.6019205e+00  -4.5437077e-01  -2.0277045e+00  -2.4807297e+00   2.1464982e+00  -2.9401486e+00   2.5894769e+00   1.5463243e+00   1.3368780e+00   3.1644885e-01   7.1220788e-01  -4.5310248e+00  -1.8182084e+00  -3.1809063e+00  -2.4736665e+00  -5.6254725e+00   5.1223993e+00   9.4271043e-02   2.9358372e+00  -7.2305789e-01   3.9951352e-01  -2.7318888e+00   6.1164353e+00   1.2424841e+00   5.9367146e-01  -4.7405691e-01   7.0570710e+00   6.4060404e-01   2.5135192e+00  -2.5792840e-01   1.1239482e-01  -2.4794474e+00   1.7285713e+00  -4.2920861e-02   3.4063865e+00   3.9796042e-01   6.9879463e-01   1.0367796e+00   1.3010747e+00   1.9222027e+00   1.2214088e+00  -1.4718282e+00  -1.8004545e+00   4.7165741e-02  -1.3862780e+00  -5.5652175e+00  -1.8232931e-01  -1.2606308e-01   4.6672395e+00   7.0433033e+00   1.7232208e+00  -8.5439142e+00   1.1337118e+00  -4.0747542e+00  -4.0484090e+00  -1.0631814e+01   3.0203995e+00  -2.9403381e+00  -4.2390391e-01  -9.3588844e-01  -1.7276249e+00  -7.5629291e-01   1.6431833e-01   3.3422031e-01  -2.1121817e-01  -7.4104210e-01  -1.4620006e+00  -1.8930905e-01   6.1054542e-01  -7.5329112e-01
   1.6220623e+00  -1.0978613e+00   1.2344492e+00  -9.8050599e-01   8.1018815e-01  -8.8175001e-03   7.5761110e-01  -9.5563392e-01   7.8489763e-01  -2.2498357e+00   2.9142753e+00  -1.8300393e+00   4.0203195e+00   2.0917518e-01   3.2722843e+00   1.5115962e+00   9.2523775e-01   4.9588683e-01   1.3621874e-01   4.6246022e-01   4.6712653e+00  -5.7524514e-01  -1.4326351e+00  -2.1365924e+00   3.3599064e+00  -2.5210090e+00   3.4937482e+00   2.4976880e+00   1.9614658e+00   9.4022877e-01   1.2823557e+00  -4.5197124e+00  -1.7855006e+00  -2.9062330e+00  -1.7863780e+00  -5.3593447e+00   4.8680799e+00  -1.8675209e-01   2.1959727e+00  -1.9779133e+00   7.4223034e-01  -3.8538656e+00   6.1123699e+00   1.3389418e+00   8.3454603e-01  -2.9317866e-01   7.0645811e+00   4.9498972e-01   2.6470049e+00   1.7500762e-01   1.9066801e-01  -2.6762307e+00   1.5048442e+00  -2.4107592e-01   3.3403184e+00  -2.1585467e-01   1.1867988e+00   1.3681634e+00   1.7641666e+00   2.2120645e+00   1.5396508e+00  -1.8172202e+00  -1.5246955e+00  -6.1636630e-03  -1.1107273e+00  -5.6892695e+00   5.9522147e-01   3.9017751e-01   4.7042805e+00   7.8103050e+00   1.9708105e+00  -8.9441416e+00   2.5661765e-01  -3.8972277e+00  -4.8633726e+00  -1.1699596e+01   2.5598497e+00  -3.6913213e+00  -1.5071931e-01  -6.5829476e-01  -1.7021773e+00  -7.4513669e-01   8.7126465e-02   8.7920427e-01   1.0828135e-01  -1.0433968e+00  -1.0950337e+00  -4.5175763e-01   6.3611242e-01  -8.2624391e-01
   1.9788408e+00  -1.3107320e+00   1.2604073e+00  -1.0613276e+00   5.6665346e-01  -8.8817864e-02   7.8497936e-01  -1.0911495e+00   7.1124299e-01  -2.4258809e+00   3.4687210e+00  -2.1018991e+00   4.5142549e+00  -2.4544890e-01   3.4560863e+00   1.6104124e+00   2.0279373e+00  -2.3026390e-01   3.1625687e-01   3.5857903e-01   6.8111356e+00  -3.9868584e-01  -1.2885210e+00  -2.1544891e+00   3.9843453e+00  -1.9414569e+00   3.5489313e+00   2.4975333e+00   2.0968823e+00   2.1629679e+00   2.2691697e+00  -3.5534677e+00  -1.4313855e+00  -2.3947090e+00  -8.9604819e-01  -4.1935122e+00   4.3252209e+00  -4.8133256e-01   1.8747626e+00  -1.9364494e+00   1.0782884e+00  -2.8226681e+00   5.1265751e+00   1.0748690e+00   1.0671078e+00   7.8806666e-02   6.2199358e+00  -1.8820802e-01   2.6294739e+00   4.0880393e-01   9.3379164e-02  -2.6913363e+00   1.2948877e+00  -1.3544032e-01   3.7919111e+00  -5.1566017e-01   1.7886180e+00   1.2846119e+00   1.7370560e+00   1.6249778e+00   1.8864050e+00  -2.3054506e+00  -1.0130837e+00  -2.0933437e-01  -5.8678866e-01  -5.8187543e+00   8.0373171e-01   6.8280170e-01   4.6067696e+00   7.4477589e+00   2.1931865e+00  -8.8470318e+00  -5.2149886e-01  -2.2057289e+00  -5.2938112e+00  -1.0588757e+01   1.8363057e+00  -3.8064087e+00   4.6810056e-01  -1.7030738e+00  -9.0521362e-01  -7.2589058e-01   1.7751141e-01   9.9800911e-01   5.5853244e-01  -1.2913164e+00  -9.9087299e-01  -4.6244387e-01   6.6198744e-01  -7.9213624e-01
   1.8617450e+00  -1.6593255e+00   1.1470067e+00  -1.3292279e+00   6.8439757e-01  -4.8345581e-01   8.3617376e-01  -1.0693661e+00   5.3360353e-01  -2.1098343e+00   3.4845361e+00  -1.9972652e+00   4.9640346e+00  -2.5404731e-01   3.4493614e+00   1.5109306e+00   2.1358143e+00  -5.2411646e-01   5.4634022e-01   3.6154614e-01   7.3360395e+00  -1.4659213e+00  -1.1052929e+00  -2.4048895e+00   4.5573486e+00  -2.3778166e+00   3.0025803e+00   1.5081359e+00   1.7285531e+00   3.5347878e+00   2.8568332e+00  -3.4152156e+00  -1.1688469e+00  -2.1291754e+00  -1.0384609e-01  -3.5292172e+00   3.4597890e+00  -4.1173285e-01   1.9838252e+00  -1.2363800e+00   7.2655286e-01  -1.8036568e+00   3.7148684e+00   5.4713080e-01   1.4452831e+00   4.9187223e-01   4.8144388e+00  -8.2075422e-01   2.2829562e+00   1.9202802e-01  -5.1117372e-01  -2.8807344e+00   6.1302593e-01  -4.8341177e-01   3.8666826e+00  -8.8381479e-01   1.5724787e+00   8.0354703e-01   1.2111995e+00   1.2178425e+00   1.9401474e+00  -2.5606288e+00  -7.1286569e-01  -2.8831468e-01   3.2218249e-02  -4.8867703e+00   1.0404074e+00   9.8991747e-01   4.6757733e+00   7.3104718e+00   1.9476241e+00  -8.8472870e+00  -1.2479972e+00  -6.5074825e-01  -5.2494878e+00  -9.5759409e+00   2.0145055e+00  -3.1856006e+00   7.1058978e-01  -9.3605191e-01  -4.9712667e-01  -7.3779727e-01   5.1512314e-01   9.2608298e-01   8.3205621e-01  -1.4372503e+00  -9.2254714e-01  -2.5431652e-01   4.4741779e-01  -5.8370091e-01
   1.8622836e+00  -1.7700273e+00   1.1848853e+00  -1.4052491e+00   5.1228125e-01  -4.3789180e-01   8.5669995e-01  -1.1926736e+00   1.0291579e+00  -2.0824962e+00   3.3369869e+00  -2.1385481e+00   4.8494653e+00  -5.3012849e-01   3.6020012e+00   1.4510464e+00   2.2872923e+00  -1.0396954e+00   4.9709665e-01   3.5732112e-01   8.2930229e+00  -1.6195344e+00  -7.9286658e-01  -1.8989916e+00   4.8389678e+00  -1.8656899e+00   3.1064332e+00   1.9000694e+00   1.9923985e+00   3.7535876e+00   3.3591993e+00  -2.4521662e+00  -1.2401987e+00  -1.7389882e+00   4.6761153e-01  -2.7453346e+00   2.7936751e+00  -7.4848750e-01   1.1796190e+00  -1.8880379e+00   1.1539010e+00  -1.6162821e+00   3.4144963e+00   8.5839289e-01   1.9741000e+00   1.0477742e+00   4.4457885e+00  -7.5279561e-01   2.3857738e+00   6.6530344e-01  -6.3903357e-01  -2.6851690e+00   1.4069769e-01  -4.3538074e-01   3.6373922e+00  -1.1556042e+00   2.0000620e+00   7.0024686e-01   1.3165073e+00   1.0995188e+00   2.4216837e+00  -2.4746449e+00  -4.2559194e-01  -2.9071016e-01   5.4038804e-01  -4.2556990e+00   1.3127862e+00   1.4081218e+00   4.3036966e+00   7.1882990e+00   2.3229770e+00  -8.2679384e+00  -1.7805872e+00   2.5548623e-01  -5.1107428e+00  -8.1960005e+00   1.0697682e+00  -3.5696802e+00   9.8409482e-01  -1.4948452e+00  -3.1749784e-01  -9.4936298e-01   1.7229617e-01   1.1931429e+00   1.2339961e+00  -1.5759900e+00  -1.1187842e+00  -7.2583537e-01   4.7223914e-01  -6.3452737e-01
   1.8614111e+00  -2.1756129e+00   1.2514585e+00  -1.2945128e+00   4.9569637e-01  -4.5180734e-01   1.1596238e+00  -7.5598549e-01   8.7376508e-01  -1.9645967e+00   3.5976824e+00  -1.7617515e+00   5.1893137e+00  -3.2511984e-01   4.0756498e+00   1.3997473e+00   2.8988678e+00  -1.5827035e+00   4.3777149e-01  -4.8417884e-02   9.7915892e+00  -1.3866275e+00  -5.1871868e-01  -2.0502901e+00   5.5152608e+00  -1.4682072e+00   3.0303231e+00   1.7214787e+00   2.2395250e+00   4.8755654e+00   3.9558660e+00  -1.7980413e+00  -1.5167371e+00  -1.7816196e+00   2.2362205e-01  -2.8228216e+00   1.8643025e+00  -7.7370231e-01   1.2054908e+00  -1.9155256e+00   1.3929548e+00  -1.1912223e+00   2.4150331e+00   5.2468439e-01   2.1354230e+00   1.1571842e+00   3.5450695e+00  -9.2718314e-01   2.1905892e+00   6.4206825e-01  -8.1872860e-01  -2.4979664e+00  -8.3849852e-02  -7.9860106e-01   3.8457454e+00  -1.4020958e+00   2.2027266e+00   1.5466047e-01   9.2727412e-01   4.8165981e-01   2.9999219e+00  -2.6141300e+00   2.6102804e-01  -5.9183871e-01   1.4528674e+00  -3.5611601e+00   1.1626604e+00   1.2133821e+00   3.6085759e+00   6.1025353e+00   2.2370976e+00  -7.3024745e+00  -1.9836224e+00   1.8619087e+00  -4.8657539e+00  -6.8258810e+00   7.3875563e-01  -3.4673692e+00   1.4238351e+00  -1.8643205e+00   3.8865991e-01  -1.4346475e+00   4.6461830e-01   1.2407665e+00   1.3670472e+00  -1.9422179e+00  -1.2254689e+00  -1.2647726e+00   5.3913153e-01  -6.2444807e-01
   1.6115317e+00  -2.0590542e+00   1.2158620e+00  -1.2725073e+00   3.6183183e-01  -3.7585369e-01   9.5773645e-01  -9.9640358e-01   1.1288624e+00  -1.8137805e+00   2.6312389e+00  -1.7340825e+00   4.3125840e+00  -7.9874209e-01   3.7026148e+00   1.1345421e+00   2.3198542e+00  -1.9951350e+00   4.2976310e-01   5.5384377e-02   9.1116090e+00  -1.1440138e+00  -1.3498168e-01  -1.5172158e+00   5.1699265e+00  -9.5102626e-01   2.5071777e+00   1.5090850e+00   1.5468797e+00   4.6498818e+00   3.8551340e+00  -8.8801411e-01  -9.7286775e-01  -1.0067848e+00   1.6326392e+00  -1.2729386e+00   8.3297377e-01  -1.0484740e+00   4.3266299e-01  -1.8103154e+00   9.8010860e-01  -1.3791694e+00   8.8028618e-01   2.3560746e-01   2.3055513e+00   1.6004469e+00   2.3017555e+00  -1.3306848e+00   1.7129307e+00   7.6163788e-01  -1.1926678e+00  -1.9572661e+00  -5.3444917e-01  -7.8174375e-01   3.5934174e+00  -1.4051993e+00   2.1491730e+00   1.0851882e-01   9.3875687e-01   2.6786362e-01   3.0280538e+00  -2.2990107e+00   4.0950739e-01  -6.6171675e-01   1.8048385e+00  -2.6248924e+00   1.8567134e+00   1.7826715e+00   3.2685578e+00   5.6507349e+00   1.9587934e+00  -5.6158673e+00  -2.5497053e+00   2.3740049e+00  -4.3979173e+00  -4.8734564e+00   4.6685520e-01  -3.0896375e+00   1.3734629e+00  -1.6561941e+00   5.0946335e-01  -1.3015359e+00   1.5019828e-01   9.0880073e-01   1.6534562e+00  -1.5836325e+00  -6.8302033e-01  -1.0714586e+00   4.4119278e-01  -4.6482106e-01
   1.4910525e+00  -1.7357911e+00   1.4109958e+00  -1.1316687e+00   1.0704371e-01  -3.2851694e-03   8.7672652e-01  -1.1720302e+00   1.7919029e+00  -1.3892033e+00   2.5159993e+00  -2.0035878e+00   3.9596584e+00  -1.0734053e+00   3.3596059e+00   1.2563604e+00   2.0984477e+00  -2.6943840e+00   3.8125656e-01   4.4303808e-02   8.1371460e+00  -1.9047271e+00   7.0507599e-01  -6.5062119e-01   4.8187849e+00  -4.6891172e-01   1.9658579e+00   1.6191128e+00   1.2564278e+00   4.5344596e+00   3.8577695e+00   2.5474471e-04  -6.6685752e-01  -2.6576592e-01   2.4103633e+00   2.1270902e-01  -3.3198114e-01  -1.4263827e+00  -6.8932261e-01  -2.2788844e+00   5.0753012e-01  -5.7058267e-01  -2.8696525e-01   4.4708270e-01   2.6181580e+00   2.3312459e+00   1.0600355e+00  -1.5122092e+00   1.7339200e+00   1.4568572e+00  -9.3178494e-01  -1.2128672e+00  -9.8199011e-01  -4.5236886e-01   2.9316576e+00  -1.7117851e+00   2.2243646e+00   1.0158266e-01   1.2723553e+00   2.6996702e-01   3.2062463e+00  -1.8740253e+00   5.9803790e-01  -6.6412498e-01   2.1544042e+00  -1.6083531e+00   2.3417202e+00   2.4005844e+00   2.4049144e+00   4.8832282e+00   1.9006562e+00  -4.1746776e+00  -3.7043678e+00   3.1137587e+00  -4.3130661e+00  -3.4171891e+00  -1.1854959e+00  -3.0711351e+00   1.1120942e+00  -2.1923321e+00   3.4539047e-01  -1.1571382e+00  -5.4155466e-01   8.5590376e-01   1.9205830e+00  -1.2583375e+00   3.5177967e-01  -3.8166149e-01   3.4111651e-01   2.8421234e-03
   1.5461116e+00  -1.8447134e+00   1.4812902e+00  -6.2485384e-01  -2.9505802e-01   4.9449374e-01   1.0660846e+00  -7.1866808e-01   1.8295342e+00  -1.5211628e+00   1.9957735e+00  -1.4401505e+00   2.9685850e+00  -1.1849722e+00   3.7516533e+00   1.0380290e+00   2.6067915e+00  -3.0422151e+00   1.1402168e-01  -4.4475494e-01   9.1871714e+00   4.2305624e-01   8.1486267e-01  -3.4132405e-01   4.5290750e+00   1.2758986e+00   2.0439253e+00   2.4278824e+00   1.5541978e+00   4.0205764e+00   3.8573620e+00   1.5448479e+00  -8.0017265e-01  -2.9124555e-02   2.1513313e+00   3.1031625e-01  -9.4345070e-01  -1.7563707e+00  -1.5821601e+00  -3.0866943e+00   1.3373079e+00  -1.6009190e+00  -7.4244195e-01   2.5106098e-01   2.4504481e+00   2.1491394e+00   9.3037160e-01  -1.5321776e+00   1.5733470e+00   1.5943539e+00  -6.9738066e-01  -5.4253167e-01  -4.8871740e-01  -4.4726853e-01   3.0940029e+00  -1.4425711e+00   2.8146193e+00   1.3951863e-01   1.3353025e+00  -3.5812815e-01   3.9221974e+00  -1.4846977e+00   1.1499206e+00  -8.5017154e-01   2.8485151e+00  -1.2856911e+00   2.2253374e+00   2.0139295e+00   1.5164797e+00   3.5163966e+00   2.0543195e+00  -1.7995865e+00  -3.0249645e+00   3.3939513e+00  -3.4599905e+00  -1.2587485e+00  -1.7730150e+00  -3.7244142e+00   1.6100990e+00  -3.4584800e+00   1.0372878e+00  -1.5616361e+00  -9.2188982e-01   6.5624865e-01   1.9929918e+00  -1.2132476e+00  -9.0593865e-02  -1.5797153e+00   7.0205401e-01  -2.6013852e-01
   1.2005913e+00  -2.0143173e+00   1.4353674e+00  -3.4897086e-01  -2.1649290e-01   6.0362252e-01   1.3261872e+00  -2.9464975e-01   1.7774398e+00  -1.2118633e+00   9.1252941e-01  -7.7236828e-01   1.9734004e+00  -1.0550028e+00   3.9750929e+00   6.3824335e-01   1.7086859e+00  -3.1093820e+00  -2.6575833e-01  -7.3990480e-01   9.1533071e+00   1.4448890e+00   9.1454236e-01  -1.1271935e-01   4.3896269e+00   1.7606555e+00   1.8081364e+00   2.3037265e+00   1.6324262e+00   3.2189370e+00   3.6710939e+00   2.1981538e+00  -9.3739357e-01  -1.1112622e-01   1.9336875e+00  -1.7022411e-01  -1.5993694e+00  -2.2672233e+00  -1.5202274e+00  -3.4816384e+00   1.6860780e+00  -3.2438324e+00  -1.0879511e+00   3.0263438e-01   2.3803575e+00   1.9159039e+00   7.3092790e-01  -1.1720457e+00   9.9717296e-01   1.2766312e+00  -1.1852572e+00  -3.2533947e-01  -5.4770925e-01  -6.2794897e-01   3.0325494e+00  -1.0654406e+00   2.7593404e+00  -1.8512712e-01   1.1063427e+00  -6.8130045e-01   4.2418353e+00  -9.8816475e-01   1.5356572e+00  -9.1288139e-01   3.2419138e+00  -5.4583775e-01   2.2150560e+00   1.5847932e+00   5.1317705e-01   2.4815362e+00   2.3611693e+00  -2.4414835e-02  -2.0241051e+00   3.2148556e+00  -1.9064900e+00   1.4224238e-01  -8.6420588e-01  -3.7961288e+00   1.4751612e+00  -3.7297878e+00   1.0301534e+00  -2.1741045e+00  -8.1888606e-01   6.2875472e-01   2.0965128e+00  -1.2898771e+00  -1.3505522e-01  -2.5720525e+00   9.1248236e-01  -4.2727504e-01
   7.4653143e-01  -1.9376383e+00   1.3672370e+00  -4.6250483e-01  -1.6018626e-01   5.1482436e-01   1.2566309e+00  -1.4034080e-01   2.1522374e+00  -7.6386751e-01   3.9807360e-01  -9.1941851e-01   1.5711231e+00  -8.4761297e-01   3.6684065e+00   6.2734705e-01   1.0175155e+00  -3.5883661e+00  -2.5238009e-01  -6.3425491e-01   8.2016640e+00   8.9846127e-01   1.7715056e+00   1.5076331e-01   4.1322505e+00   1.8159372e+00   1.3040246e+00   1.8351978e+00   1.0285388e+00   3.7078947e+00   3.8230647e+00   2.5840624e+00  -1.2080998e+00   1.4538786e-01   1.9555496e+00   8.3261253e-01  -2.4341245e+00  -1.4952020e+00  -1.6857095e+00  -2.8033516e+00   5.0215199e-01  -1.6476965e+00  -2.4279231e+00   1.2350016e-01   2.3713249e+00   2.2918530e+00  -1.1380609e+00  -1.4103366e+00   8.4917027e-01   1.4434629e+00  -1.4924236e+00  -3.8270351e-03  -1.4023918e+00  -6.6501893e-01   1.8025424e+00  -1.5980982e+00   2.1953808e+00  -7.7575293e-01   4.3959454e-01  -8.7268235e-01   3.7514750e+00  -7.7013958e-01   1.0751991e+00  -1.1566984e+00   3.4083357e+00   8.9992739e-01   1.7715497e+00   1.7259621e+00  -3.4461205e-01   1.4934527e+00   2.0384200e+00   9.3691485e-01  -2.4294356e+00   4.3157113e+00  -1.4053661e+00   1.7538888e+00  -1.6773488e+00  -2.5530048e+00   8.4669810e-01  -3.7969564e+00   5.7361382e-01  -2.5554738e+00  -1.1951536e+00   3.1703346e-01   1.8167060e+00  -1.2345950e+00   1.5979235e-01  -1.7175592e+00   6.4945733e-01   3.9423809e-03
   5.0582758e-01  -1.8135237e+00   1.4545483e+00   2.8748573e-03  -4.6727356e-01   1.0567181e+00   1.3271990e+00   1.2429600e-01   2.4054309e+00  -8.8617552e-01  -9.3225293e-01  -4.0850750e-01  -8.3194897e-02  -1.0434095e+00   3.8180919e+00   2.8665418e-01   3.1191706e-01  -3.5376987e+00  -6.0763886e-01  -8.4865931e-01   7.5497020e+00   3.4364365e+00   1.9806255e+00   7.1407203e-01   3.3736663e+00   3.3936967e+00   1.4298830e+00   2.7827739e+00   1.1117448e+00   1.9474845e+00   3.1981983e+00   3.6420081e+00  -1.2041795e+00   3.7748645e-01   1.9864265e+00   7.9934622e-01  -2.5573998e+00  -1.9864703e+00  -2.5495200e+00  -3.9104977e+00   1.0129251e+00  -3.9932969e+00  -2.5540119e+00  -5.0171648e-02   1.9334867e+00   1.8532652e+00  -8.8383657e-01  -1.3867203e+00   4.1743572e-01   1.3412279e+00  -1.4773432e+00   5.2311230e-01  -9.7883354e-01  -6.2553126e-01   1.4335176e+00  -1.2304139e+00   2.3801957e+00  -4.7833467e-01   5.8651069e-01  -1.0602370e+00   3.9724281e+00  -1.0634255e-01   1.1608356e+00  -1.1460605e+00   3.5207445e+00   1.1241228e+00   1.9715575e+00   1.3897224e+00  -1.1180106e+00   7.0302595e-01   2.2615543e+00   3.3878748e+00  -1.2108057e+00   2.9938985e+00  -1.1944252e-01   3.0574917e+00  -1.1975115e+00  -3.0247098e+00   7.4965104e-01  -4.3734811e+00   5.4017790e-01  -2.8030542e+00  -1.6826204e+00   2.7872360e-02   1.7237567e+00  -9.4836213e-01  -1.9487872e-02  -2.7728548e+00   9.6256092e-01  -3.1695937e-01
   1.1379632e-01  -1.4019675e+00   1.3913717e+00   1.3562934e-01  -6.4898743e-01   1.2678501e+00   1.0740120e+00  -4.7685062e-02   2.6093099e+00  -5.9449679e-01  -1.9360007e+00  -5.7111059e-01  -1.2950288e+00  -1.3189151e+00   3.1581966e+00   1.4316060e-01  -6.8613704e-01  -3.7014276e+00  -7.6968338e-01  -7.7261169e-01   5.7314715e+00   3.8831210e+00   2.6054443e+00   1.2944233e+00   2.4747954e+00   3.9838722e+00   7.9776987e-01   2.5662003e+00   3.9932533e-01   9.5702038e-01   2.6731078e+00   4.1355653e+00  -8.0980016e-01   9.3320131e-01   2.8266337e+00   2.2922234e+00  -2.9774830e+00  -1.9075367e+00  -2.9646524e+00  -3.5656584e+00   1.6613747e-01  -4.0302938e+00  -3.2500217e+00   5.3037390e-02   1.9109007e+00   2.1370880e+00  -1.8802812e+00  -1.4710955e+00   1.4546500e-01   1.5014795e+00  -1.5367473e+00   9.7649162e-01  -1.3726107e+00  -4.1517045e-01   4.8529478e-01  -1.1808523e+00   2.0289036e+00  -3.5258882e-01   4.7194517e-01  -1.0687229e+00   3.2376966e+00   3.0200338e-01   6.7775693e-01  -1.2175260e+00   3.2700971e+00   1.8195428e+00   2.2921342e+00   1.6883362e+00  -1.9116811e+00   5.3446558e-03   2.1362637e+00   4.9437532e+00  -1.2342581e+00   2.6009411e+00   7.4216692e-01   4.1575489e+00  -1.4882911e+00  -2.4835685e+00   6.4703979e-03  -4.6201997e+00   3.4460778e-02  -2.6022632e+00  -2.2301747e+00  -2.6992815e-01   1.6211460e+00  -4.9773246e-01   9.6868602e-01  -1.9328151e+00   7.8081150e-01   4.4843848e-03
  -3.3514153e-02  -9.5013815e-01   1.2117077e+00   3.9416703e-01  -9.3606387e-01   1.4718087e+00   5.9263525e-01  -4.2254119e-01   2.6825108e+00  -8.0571915e-01  -2.8339431e+00  -1.0719132e+00  -2.7606112e+00  -2.0648310e+00   2.4415059e+00   1.6477421e-01  -9.7400221e-01  -4.3065826e+00  -1.2184022e+00  -7.9060305e-01   5.5974690e+00   5.7802943e+00   2.9638712e+00   2.2565679e+00   1.6896813e+00   5.5291263e+00   7.3224726e-01   2.8872577e+00  -4.4832964e-01   3.8388250e-02   2.3568007e+00   5.4881813e+00  -5.7458661e-01   1.4918329e+00   3.8929175e+00   4.7198777e+00  -3.2661226e+00  -1.9857670e+00  -3.5888537e+00  -2.9946626e+00  -4.5064792e-01  -3.4316342e+00  -3.8471304e+00   2.6585954e-01   2.0690187e+00   2.6336301e+00  -2.4144605e+00  -1.3633181e+00   3.1096930e-01   1.8803892e+00  -1.0319288e+00   1.9629310e+00  -9.4033141e-01   3.0872748e-01   1.9506818e-01  -8.2160946e-01   2.2563460e+00  -1.3984361e-01   6.5872772e-01  -1.4716343e+00   2.6707647e+00   5.8866718e-01   5.7068636e-01  -1.2933108e+00   3.0061522e+00   1.7751074e+00   2.3933125e+00   2.0235030e+00  -3.1608051e+00  -1.5766883e+00   2.2514370e+00   6.4173838e+00  -1.4752373e+00   2.4031481e+00   1.3563590e+00   5.7045716e+00  -3.0259978e+00  -2.5013237e+00  -4.7544190e-01  -6.9896487e+00   1.8929405e-01  -2.2440948e+00  -2.8189741e+00  -4.5716756e-01   1.9033587e+00   2.6984837e-01   2.0655024e+00  -1.1544410e+00   8.9409424e-01   3.6892980e-01
  -5.5680272e-01  -9.4992403e-01   1.1357913e+00   5.0028053e-01  -8.9689230e-01   1.6787466e+00   6.6507506e-01  -1.0220886e-01   2.4514169e+00  -3.7838721e-01  -4.1734772e+00  -3.6333016e-01  -3.9324525e+00  -1.8435922e+00   2.3039546e+00  -2.9382963e-01  -2.2230389e+00  -3.3415951e+00  -1.1639421e+00  -8.6620631e-01   3.1464592e+00   6.6744124e+00   3.0585039e+00   1.8686518e+00   8.7150750e-01   5.6596261e+00   1.2253131e-01   2.4978288e+00  -9.1275284e-01  -1.1077298e+00   1.4310022e+00   4.9105449e+00  -1.2136298e-01   1.5292019e+00   3.8522128e+00   3.9686341e+00  -3.1441395e+00  -1.7475027e+00  -3.6718071e+00  -2.8949015e+00  -6.6377155e-01  -5.1092824e+00  -4.4311137e+00  -6.2015734e-01   1.3816496e+00   1.8665067e+00  -2.9172963e+00  -2.0521252e+00  -5.3400462e-01   1.0508418e+00  -1.3986510e+00   1.7300183e+00  -7.9771533e-01  -3.6645102e-03  -4.9749851e-01  -6.3231261e-01   1.3919583e+00   1.1000545e-01   1.5627104e-01  -1.4647776e+00   1.9335749e+00   1.0087744e+00  -7.1524149e-03  -1.1371892e+00   2.7377599e+00   2.4211123e+00   2.6405292e+00   1.5298395e+00  -2.9498434e+00  -1.4587181e+00   1.9434623e+00   7.6643370e+00  -9.2590049e-02   7.1247263e-01   2.7140569e+00   5.5982947e+00  -8.1563551e-01  -1.8747163e+00  -9.4903643e-01  -4.7928275e+00  -3.4414192e-01  -2.0884286e+00  -2.8032145e+00  -1.1369115e+00   1.2995112e+00   5.4026581e-01   1.8831333e+00  -1.4872013e+00   7.9142491e-01   2.5777770e-01
  -8.8445660e-01  -9.3805726e-01   1.0789017e+00   7.2509994e-01  -9.6939502e-01   1.8953583e+00   9.0854861e-01   3.0794976e-01   2.6034979e+00  -2.5696239e-01  -4.8739063e+00  -3.8002361e-02  -4.8146510e+00  -1.5560869e+00   2.4437741e+00  -5.1164187e-01  -2.9840199e+00  -2.8084275e+00  -1.5247071e+00  -1.0787959e+00   2.4341272e+00   7.7856088e+00   3.1980830e+00   2.1512836e+00   4.6651414e-01   6.3328294e+00   3.5313619e-01   3.0385961e+00  -3.1925341e-01  -2.7262605e+00   1.0403000e+00   5.0212878e+00  -5.2148052e-01   1.1551027e+00   3.0542316e+00   2.9863727e+00  -2.5983466e+00  -2.0932432e+00  -3.7251961e+00  -3.9196838e+00   7.8975740e-02  -6.7742255e+00  -3.1201520e+00  -1.7715967e-01   1.2899157e+00   1.5154761e+00  -2.1374363e+00  -1.5464792e+00  -6.1235989e-01   8.7089656e-01  -1.4439520e+00   1.4758695e+00  -8.9835520e-01  -1.3470416e-01  -1.4642843e+00  -5.9545442e-01   1.2836759e+00   2.8805322e-01  -5.3399630e-02  -1.3314854e+00   1.6896154e+00   1.4439886e+00  -3.1934862e-01  -8.8092075e-01   2.5860757e+00   2.6911820e+00   2.3908898e+00   9.7342683e-01  -3.5587606e+00  -1.6368446e+00   2.7466066e+00   8.3638886e+00   1.4803229e+00  -7.7455123e-01   4.1976490e+00   5.3749219e+00   5.1937310e-02  -2.3280817e+00  -1.3252739e+00  -5.0322350e+00  -8.9700649e-01  -2.3391563e+00  -2.9952508e+00  -7.5655432e-01   1.0539446e+00   3.7860506e-01   1.5518600e+00  -2.3109012e+00   9.2636801e-01  -7.1109335e-02
  -1.2304696e+00  -6.4647630e-01   6.9943310e-01   5.7700011e-01  -1.0730570e+00   1.8059558e+00   3.7503693e-01  -1.5518825e-01   2.6115379e+00  -4.5389271e-01  -5.9782435e+00  -5.5548914e-01  -6.1761756e+00  -2.1430421e+00   1.6301878e+00  -7.6024563e-01  -3.5447137e+00  -2.5466349e+00  -1.7285121e+00  -9.0849891e-01   1.5815239e+00   9.0033945e+00   3.3348555e+00   2.4610528e+00  -3.2239174e-01   7.1514485e+00   3.6470169e-01   3.0864588e+00  -1.1835027e+00  -3.5148480e+00   6.4051109e-01   5.3311519e+00  -3.3419704e-01   1.4987177e+00   3.9105961e+00   4.7017864e+00  -2.3000549e+00  -1.3548469e+00  -4.0821384e+00  -2.9960782e+00  -4.0880179e-01  -6.3040015e+00  -2.9588829e+00  -1.5038157e-02   1.4251173e+00   1.7635201e+00  -2.4697126e+00  -1.3863073e+00  -4.6503385e-01   9.3150891e-01  -1.2651475e+00   1.7035543e+00  -8.5917263e-01   1.7649146e-01  -2.3105033e+00  -4.5873196e-01   1.0031557e+00   6.4721456e-01  -3.3671626e-01  -1.3530819e+00   4.5120779e-01   1.4956082e+00  -1.1802103e+00  -8.5809905e-01   1.9267335e+00   2.8102967e+00   2.4144249e+00   1.2970385e+00  -3.7807112e+00  -1.8963136e+00   2.7173582e+00   8.6256935e+00   1.6962799e+00  -1.4970503e+00   4.8033264e+00   5.9496704e+00  -3.4563342e-01  -1.7895442e+00  -1.9053715e+00  -5.3515705e+00  -1.2686350e+00  -1.9293462e+00  -3.5183909e+00  -1.0059481e+00   8.0587128e-01   8.9295827e-01   1.6644355e+00  -1.7316357e+00   7.5070618e-01   2.9979328e-02
  -1.5499825e+00  -3.9482145e-01   3.6194646e-01   4.7325884e-01  -1.1587753e+00   1.7918259e+00   1.4655924e-01  -3.1734559e-01   2.4624618e+00  -2.1252957e-01  -6.7693426e+00  -5.4866392e-01  -7.0320804e+00  -2.2883924e+00   9.4725372e-01  -9.7168081e-01  -4.2808410e+00  -1.9088547e+00  -1.6717687e+00  -6.8685399e-01  -1.5628181e-01   9.4283999e+00   3.2330541e+00   2.5092830e+00  -1.4691196e+00   7.3588116e+00  -2.0605633e-01   2.7172594e+00  -1.7807554e+00  -4.7411140e+00   1.5680810e-01   5.4073698e+00   4.1855316e-01   1.9293484e+00   4.6348879e+00   5.4246053e+00  -1.9476671e+00  -1.5447331e+00  -4.2699900e+00  -2.5630838e+00  -4.3298191e-01  -6.0699944e+00  -3.3898448e+00  -3.6461813e-01   1.1097707e+00   1.6537923e+00  -3.1124350e+00  -2.1495386e+00  -9.9094662e-01   5.9858460e-01  -1.3547974e+00   1.6459381e+00  -9.7289924e-01   5.9902943e-01  -3.1222438e+00  -2.7239988e-01   4.5797360e-01   1.0004494e+00  -5.8370692e-01  -1.3392010e+00  -4.4077995e-01   1.8643100e+00  -1.7299171e+00  -3.8575828e-01   1.3599042e+00   3.0521632e+00   2.6793385e+00   1.3546402e+00  -3.5539752e+00  -1.7911976e+00   3.0057815e+00   9.0461807e+00   2.4889824e+00  -2.6710878e+00   5.9504271e+00   6.3002314e+00   5.1011791e-01  -1.2190329e+00  -2.3058953e+00  -4.6712798e+00  -1.6239461e+00  -1.2051775e+00  -3.6240395e+00  -1.1969948e+00   5.9933224e-01   1.3053131e+00   2.0362065e+00  -1.2576568e+00   5.5198389e-01   6.9677947e-02
  -1.6688878e+00  -1.9452674e-02   1.5371715e-01   4.1476172e-01  -1.2918492e+00   1.8571260e+00  -1.4778363e-01  -6.6140288e-01   2.5272508e+00  -3.7420843e-01  -7.2105670e+00  -8.5122532e-01  -7.8134343e+00  -2.6724679e+00   4.0781745e-01  -1.0109010e+00  -4.6337608e+00  -1.3802007e+00  -1.7550254e+00  -5.2564834e-01  -1.2541087e+00   1.0237717e+01   3.2422348e+00   2.7214833e+00  -2.1372074e+00   7.9698617e+00  -9.4361800e-02   3.0273920e+00  -2.0555395e+00  -5.7593976e+00  -2.2073241e-01   5.4236485e+00   9.1173453e-01   2.2969046e+00   5.2735174e+00   6.1999815e+00  -1.4320389e+00  -1.4869112e+00  -4.6764178e+00  -2.5103345e+00  -2.8020194e-01  -6.2672274e+00  -3.0371101e+00  -3.0082239e-01   9.0943278e-01   1.5422073e+00  -3.1691393e+00  -2.3326150e+00  -1.0720508e+00   6.3355219e-01  -1.0263625e+00   1.6697871e+00  -8.2056111e-01   1.0224038e+00  -3.8841571e+00  -1.6899720e-01   2.7859466e-01   1.6228215e+00  -4.8975608e-01  -1.1225380e+00  -1.3087790e+00   2.0840591e+00  -2.2673609e+00  -5.2553791e-03   6.8658536e-01   2.8661860e+00   2.9608451e+00   1.5644060e+00  -3.4663486e+00  -1.5588401e+00   3.2302769e+00   9.0005073e+00   2.9121470e+00  -3.9703817e+00   6.4399768e+00   5.8385142e+00   5.2019657e-01  -1.2108564e+00  -2.5841695e+00  -4.3984755e+00  -1.9498022e+00  -4.8943573e-01  -3.9368839e+00  -1.0975993e+00   3.8727471e-01   1.6801628e+00   2.4203010e+00  -8.4760701e-01   4.4646190e-01   6.5644604e-02
  -1.4978345e+00   2.5451287e-01   7.8487477e-02   3.9143995e-01  -1.4232088e+00   1.9748915e+00  -4.1370924e-01  -1.0325363e+00   2.6255112e+00  -1.1153122e+00  -7.4345146e+00  -1.2318502e+00  -8.4218057e+00  -3.1948736e+00   4.4214984e-01  -8.9558420e-01  -4.5054855e+00  -1.0950141e+00  -1.9863332e+00  -4.5690722e-01  -5.3224755e-01   1.2280386e+01   3.0835174e+00   2.9352148e+00  -2.1056063e+00   9.1147458e+00   1.0495696e+00   4.2749329e+00  -1.6767268e+00  -6.5305099e+00  -2.8154703e-01   5.6318425e+00   9.7902167e-01   2.4144994e+00   5.5957952e+00   6.5979322e+00  -4.9330663e-01  -1.3578040e+00  -4.9567132e+00  -2.9746722e+00   4.5345090e-01  -7.2788880e+00  -1.9197936e+00  -1.7789372e-02   6.3201584e-01   1.0981830e+00  -2.2122620e+00  -2.0405124e+00  -8.4967537e-01   8.0077960e-01  -5.3778875e-01   1.6435757e+00  -1.1694720e-01   1.4486639e+00  -4.1582341e+00  -6.9297828e-03   6.8798735e-01   2.3208081e+00  -1.8254297e-01  -1.0061057e+00  -1.9233028e+00   1.9849078e+00  -2.6405158e+00   1.5162150e-01  -1.0485624e-01   1.8227680e+00   2.9942265e+00   1.5367598e+00  -3.5315665e+00  -1.3648550e+00   3.5954872e+00   8.5464763e+00   3.5314924e+00  -5.3519293e+00   6.4051071e+00   4.7756607e+00   3.9091722e-01  -1.8490732e+00  -2.5024528e+00  -5.0982821e+00  -1.9524411e+00  -1.5367243e-01  -4.0323930e+00  -7.1877914e-01   2.4962307e-01   1.7590463e+00   2.2759278e+00  -1.2035149e+00   6.4789411e-01  -2.8078604e-01
  -1.6152324e+00   4.3815336e-01  -3.6846087e-01   7.8176334e-02  -1.4496743e+00   1.7593417e+00  -6.3445354e-01  -1.1962597e+00   2.3906373e+00  -8.2645885e-01  -7.4321777e+00  -1.2888402e+00  -8.4197941e+00  -3.1468285e+00  -2.7565142e-01  -9.7258373e-01  -4.4864013e+00  -2.5878099e-01  -1.6485523e+00  -1.9004452e-01  -1.8788955e+00   1.1522237e+01   2.7374776e+00   2.6701512e+00  -2.9767994e+00   8.7808566e+00   4.5372602e-01   3.6403744e+00  -2.0881333e+00  -6.8946948e+00  -3.6969685e-01   5.4304723e+00   1.8010339e+00   2.8479258e+00   6.1842074e+00   7.1660098e+00  -9.1294548e-02  -1.3468973e+00  -5.0710142e+00  -2.3222416e+00   7.2147972e-01  -5.8166938e+00  -2.1655154e+00  -3.0483545e-01   5.3977843e-01   1.2021415e+00  -2.9766730e+00  -2.8821332e+00  -1.1144609e+00   6.0034462e-01  -5.7987223e-01   1.3055460e+00  -4.8659464e-01   1.7841907e+00  -4.9599235e+00  -1.1302683e-01   1.8438308e-01   2.6456855e+00  -5.1776461e-01  -9.5624201e-01  -2.7887814e+00   2.1304160e+00  -3.2243459e+00   7.6109798e-01  -6.0240083e-01   2.2020487e+00   3.0547879e+00   1.6983559e+00  -2.6635159e+00  -7.7962428e-01   3.8208743e+00   7.8748745e+00   3.8645636e+00  -5.7755064e+00   6.9749595e+00   4.8682711e+00   8.3464135e-01  -1.2049262e+00  -2.4989248e+00  -3.8625007e+00  -2.1093155e+00   7.7340056e-01  -3.9655286e+00  -6.5211270e-01   3.3045014e-02   1.9365350e+00   2.2307644e+00  -5.2255251e-01   3.2082025e-01  -2.5900296e-01
  -1.5806018e+00   6.5951823e-01  -7.0638493e-01  -9.2999446e-02  -1.6055260e+00   1.7727726e+00  -1.0323656e+00  -1.7394470e+00   2.4054536e+00  -1.0656934e+00  -7.4965277e+00  -1.6834910e+00  -8.8884052e+00  -3.6576100e+00  -9.1604337e-01  -1.0627701e+00  -4.0369534e+00   4.0764784e-01  -1.8047276e+00  -1.9084252e-01  -2.2823148e+00   1.1746865e+01   2.3219648e+00   2.9317847e+00  -3.5592484e+00   9.2994778e+00   7.3452305e-01   4.0528662e+00  -2.1225414e+00  -7.6700623e+00  -6.2619552e-01   5.4965596e+00   2.0811311e+00   3.0704669e+00   6.7244393e+00   8.0072232e+00   4.7093147e-01  -1.3752663e+00  -5.7261608e+00  -2.4262477e+00   1.6243850e+00  -5.7199951e+00  -6.7334864e-01   4.4437016e-01   1.1399657e+00   1.5875211e+00  -1.9062801e+00  -2.1255736e+00  -4.7602330e-01   9.1847399e-01   8.3835187e-02   1.3487372e+00  -1.0343399e-01   2.0871466e+00  -5.2387950e+00   1.0758971e-01   3.9083848e-01   3.3836694e+00  -2.2822890e-01  -7.0071834e-01  -3.4204716e+00   2.1720629e+00  -3.5309615e+00   1.2075651e+00  -1.2088692e+00   1.8515293e+00   3.2800611e+00   2.0960822e+00  -2.2568245e+00  -2.7638780e-01   4.0947652e+00   7.0293933e+00   3.7993569e+00  -6.7768718e+00   6.9771515e+00   4.2879212e+00   8.3794128e-02  -1.7184505e+00  -2.3841297e+00  -3.9342494e+00  -2.1040512e+00   1.5354498e+00  -4.3164926e+00  -2.6413563e-01   1.9957625e-02   2.2679539e+00   1.8722428e+00  -6.4357606e-01   2.8837381e-01  -4.4124560e-01
  -1.5137281e+00   6.1121406e-01  -1.1385528e+00  -5.0124242e-01  -1.4138873e+00   1.2645235e+00  -1.2334105e+00  -1.8445167e+00   1.9281444e+00  -1.0725305e+00  -6.9504470e+00  -1.7198768e+00  -8.2093994e+00  -3.5258803e+00  -1.3538906e+00  -9.2235203e-01  -3.4471393e+00   8.0503792e-01  -1.4870520e+00   3.1808926e-02  -2.3319740e+00   1.1146281e+01   1.7853495e+00   2.4445338e+00  -3.8104677e+00   8.7847297e+00   5.7490512e-01   3.3444255e+00  -2.5397302e+00  -6.8453345e+00  -2.8996703e-01   5.2840613e+00   2.5134999e+00   3.2508305e+00   7.0471616e+00   8.5013177e+00   7.7097905e-01  -1.1468556e+00  -5.3625437e+00  -1.4360158e+00   1.7986806e+00  -3.6904276e+00  -1.3395126e+00  -1.0566105e-01   9.4313131e-01   1.5550976e+00  -2.6551668e+00  -2.8296038e+00  -6.0376481e-01   5.8201152e-01   6.4251868e-02   1.1505291e+00   1.0316250e-02   2.3434381e+00  -5.3404722e+00  -3.0920237e-02   2.1249838e-02   3.2470388e+00  -6.7919436e-01  -9.9391060e-01  -3.9836476e+00   2.0011298e+00  -3.5450731e+00   1.6288436e+00  -1.6451207e+00   1.8148212e+00   2.8687575e+00   2.1701513e+00  -1.6279897e+00  -3.3795648e-01   3.8740606e+00   5.7363738e+00   3.6886860e+00  -6.3940522e+00   6.7661499e+00   4.2499296e+00   2.2493969e-01  -7.8263138e-01  -2.0605470e+00  -3.4641509e+00  -1.6562222e+00   2.1461828e+00  -3.7562753e+00  -2.0041221e-01  -1.3695099e-01   2.3542311e+00   1.4826641e+00  -1.0391175e-01   1.4204345e-01  -4.0754361e-01
  -1.3754485e+00   7.3067977e-01  -1.3969364e+00  -8.8315042e-01  -1.4390713e+00   1.0954352e+00  -1.3840628e+00  -2.1408794e+00   1.7632410e+00  -1.0541477e+00  -6.3183841e+00  -1.8923541e+00  -7.4569915e+00  -3.4723102e+00  -1.7544132e+00  -8.3534578e-01  -2.9091699e+00   1.2338197e+00  -1.1682404e+00   2.3022019e-01  -2.6106239e+00   1.0036363e+01   1.4778054e+00   2.2036101e+00  -4.1303429e+00   8.3058988e+00   4.8657897e-01   3.1322305e+00  -2.2479011e+00  -6.7585082e+00   5.6319928e-02   5.1111494e+00   3.1081670e+00   3.5952175e+00   7.5629334e+00   8.9498507e+00   1.2272692e+00  -1.3566290e+00  -5.1318305e+00  -1.2627628e+00   2.4835248e+00  -2.5667297e+00  -9.2253741e-01   2.1944515e-01   1.1333493e+00   1.7861162e+00  -2.6448608e+00  -2.9084121e+00  -5.6431570e-01   7.1993943e-01  -7.0684497e-02   7.1737125e-01  -6.5062606e-01   2.4489085e+00  -5.8062286e+00  -2.6412964e-01  -2.7120501e-03   3.4532466e+00  -8.3562942e-01  -8.7523046e-01  -4.5661113e+00   1.7837800e+00  -3.9003381e+00   1.9124653e+00  -2.1421339e+00   1.7217151e+00   2.9281397e+00   2.3940078e+00  -8.0377294e-01   4.2706164e-01   4.1031046e+00   4.7094042e+00   3.5949097e+00  -6.1809711e+00   6.5965941e+00   3.8701866e+00   4.1968707e-01  -3.3605864e-01  -1.7973791e+00  -2.7923650e+00  -1.5800535e+00   2.7374182e+00  -3.3503100e+00   3.1771633e-01  -2.2692222e-01   2.0342653e+00   1.3822193e+00   2.8465195e-01  -1.2839027e-01  -6.3885518e-01
  -1.0577230e+00   9.9438363e-01  -1.4141342e+00  -1.0623137e+00  -1.4773673e+00   1.1629305e+00  -1.5824654e+00  -2.6108923e+00   1.7790634e+00  -1.3642739e+00  -5.4965947e+00  -2.2304910e+00  -6.8494569e+00  -3.7474467e+00  -2.0295288e+00  -6.8701158e-01  -2.1253028e+00   1.5166405e+00  -1.1196737e+00   2.1948145e-01  -2.5635802e+00   9.3345555e+00   1.2853350e+00   2.2174201e+00  -3.9858485e+00   8.1704787e+00   1.0212744e+00   3.5820403e+00  -1.7389807e+00  -6.6381331e+00   2.0795018e-01   4.7394549e+00   3.4453534e+00   3.8503452e+00   7.9445798e+00   9.3346078e+00   1.5586967e+00  -1.4401799e+00  -5.2296542e+00  -1.6798935e+00   3.2985796e+00  -2.7213168e+00   2.5892187e-01   1.0426326e+00   1.4625945e+00   1.9626393e+00  -1.8020093e+00  -2.0835303e+00  -8.5447737e-02   1.2050742e+00   3.3164126e-01   5.5130027e-01  -6.5415316e-01   2.4537056e+00  -5.8396941e+00  -3.6094054e-01   3.6894361e-01   3.9842265e+00  -4.1712401e-01  -4.9841048e-01  -4.9340584e+00   1.4908483e+00  -3.9495695e+00   1.9992995e+00  -2.7271365e+00   1.1407262e+00   3.1938706e+00   2.7644562e+00  -3.8055481e-01   1.0946999e+00   4.0433054e+00   3.6009607e+00   2.9633647e+00  -6.3488489e+00   5.6991219e+00   2.5257054e+00  -1.0517516e-01  -5.7925610e-01  -1.4922498e+00  -2.5398628e+00  -1.5128615e+00   3.1382764e+00  -3.1782448e+00   9.8524340e-01  -2.9921954e-01   1.7845979e+00   1.4045949e+00   3.9608716e-01  -2.0373629e-01  -8.7976856e-01
  -6.4943297e-01   1.0896534e+00  -1.2840821e+00  -1.0995950e+00  -1.5751733e+00   1.3803542e+00  -1.6508795e+00  -2.9385975e+00   1.3477138e+00  -1.9139041e+00  -4.6322885e+00  -2.2527297e+00  -5.9360662e+00  -3.8839929e+00  -1.9220455e+00  -5.7482856e-01  -1.1029916e+00   1.6758104e+00  -1.0675041e+00  -2.7674649e-03  -1.7872687e+00   9.3725711e+00   9.9922698e-01   2.0021713e+00  -3.4741725e+00   8.2155237e+00   1.6872016e+00   4.1530101e+00  -8.7471641e-01  -6.4830936e+00   3.4218741e-01   4.4020707e+00   3.8327201e+00   3.9253312e+00   8.3880229e+00   9.4477074e+00   2.1144140e+00  -1.7228550e+00  -4.7295016e+00  -2.0775127e+00   4.2766801e+00  -3.5943672e+00   1.5478654e+00   1.7771986e+00   1.7907505e+00   1.9865058e+00  -3.9586238e-01  -1.1674140e+00   2.0421430e-01   1.5165753e+00   4.5372632e-01   3.1673184e-01  -7.4312497e-01   2.0438902e+00  -5.3365750e+00  -3.4378382e-01   9.7324409e-01   4.4314082e+00  -1.5217308e-01  -4.2129025e-01  -5.2205362e+00   8.0002252e-01  -3.8841256e+00   1.6753695e+00  -3.1141318e+00   8.0177690e-02   3.6703668e+00   2.8523303e+00   1.2804155e-01   1.6721180e+00   3.8418153e+00   3.0569762e+00   2.6650135e+00  -6.3356048e+00   4.7204384e+00   1.1324564e+00   2.8559014e-01  -9.5259605e-01  -9.3319250e-01  -2.2284491e+00  -9.4224249e-01   3.4500464e+00  -2.4191825e+00   1.6841433e+00  -3.0418574e-01   1.2216235e+00   1.4966750e+00   1.1397952e-01  -2.3268258e-01  -1.4141547e+00
  -3.2341243e-01   1.3281616e+00  -1.2761223e+00  -1.4259871e+00  -1.5241285e+00   1.4375669e+00  -2.1133418e+00  -3.9105752e+00   1.5367369e+00  -2.1505962e+00  -3.9286516e+00  -3.1696840e+00  -5.3690038e+00  -4.6735812e+00  -2.5447069e+00  -4.0783272e-01  -1.8580703e-01   1.6376173e+00  -1.1375106e+00  -5.8294423e-02  -1.5943689e+00   7.6923393e+00   8.9607571e-01   2.3092850e+00  -3.0472342e+00   7.9213873e+00   2.2590876e+00   4.4717317e+00  -8.7473494e-01  -5.6840618e+00   5.8686758e-01   4.0009975e+00   3.9935628e+00   4.1778312e+00   9.0738700e+00   1.0780045e+01   2.0624494e+00  -1.3903490e+00  -5.1969902e+00  -1.9819205e+00   4.5500709e+00  -2.7674336e+00   3.1648979e+00   3.2306610e+00   2.8839566e+00   2.8814577e+00   1.0638075e+00   7.1538212e-01   1.5110156e+00   2.3446241e+00   1.1896792e+00   4.9444336e-01  -4.0243590e-01   2.1153443e+00  -4.8054815e+00  -3.5105818e-01   1.4700790e+00   4.9337027e+00   4.4045049e-01  -8.6303648e-02  -5.7947882e+00   1.3469870e-01  -4.0187560e+00   1.4563901e+00  -3.8314195e+00  -5.7626660e-01   3.8449863e+00   3.6247110e+00   5.2768656e-01   2.1647109e+00   3.3960512e+00   1.1363472e+00   7.7020928e-01  -5.8618561e+00   2.9090054e+00  -2.3452801e-01  -1.3740540e+00  -1.1845379e+00  -7.9663430e-01  -2.5043277e+00  -9.0496209e-01   3.8078609e+00  -2.6081730e+00   2.0921790e+00  -1.4423316e-01   1.3554724e+00   1.1864229e+00   4.1303605e-01  -2.6030237e-01  -1.3727974e+00
   3.8960766e-02   7.7897887e-01  -1.1653567e+00  -1.6572892e+00  -1.0076359e+00   1.0818943e+00  -1.7330951e+00  -3.5706146e+00   9.4479913e-01  -2.2018153e+00  -2.5324927e+00  -2.8807364e+00  -3.2937702e+00  -4.0593342e+00  -1.9300497e+00  -1.0212820e-01   8.9224900e-01   1.4342391e+00  -9.5475657e-01  -3.2460021e-01   1.8237614e-01   6.2800484e+00   4.1181966e-01   1.6564901e+00  -1.6977105e+00   6.7212301e+00   2.9011330e+00   4.1164390e+00  -1.1857811e-01  -3.7460587e+00   1.4616258e+00   3.3109395e+00   3.4730745e+00   3.4090438e+00   8.0014981e+00   9.4232746e+00   2.2536583e+00  -1.5019233e+00  -3.9137523e+00  -1.9938600e+00   5.1532924e+00  -1.7723120e+00   3.4948096e+00   3.2727944e+00   2.9383352e+00   2.7127738e+00   2.0107379e+00   1.3762099e+00   1.8658171e+00   1.9770444e+00   8.9057144e-01   4.4414977e-02  -9.0980297e-02   1.5785312e+00  -3.7166296e+00  -6.9180120e-01   1.6325139e+00   4.1291488e+00   3.5656486e-02  -6.1332395e-01  -5.4583615e+00  -7.6333304e-01  -3.2961543e+00   1.1415479e+00  -3.8558958e+00  -1.2323340e+00   2.8811038e+00   3.0281512e+00   7.5098778e-01   1.6584893e+00   3.0502248e+00  -7.8137667e-01   3.8632834e-01  -4.4932836e+00   1.6386665e+00  -1.3760028e+00  -5.2627349e-01  -6.6625888e-01  -1.4954766e-01  -2.7415654e+00  -1.0269924e-01   3.2246566e+00  -1.1936160e+00   2.4980608e+00  -8.5615736e-02   6.1424528e-01  -5.2873041e-02  -2.7481207e-01  -6.2785031e-03  -1.6739259e+00
   1.8858737e-01   9.0272389e-01  -1.2894782e+00  -1.9800517e+00  -8.9408312e-01   8.7066603e-01  -1.7424975e+00  -3.5841217e+00   3.1081754e-01  -1.6262589e+00  -1.7377363e+00  -2.2402322e+00  -2.0414270e+00  -3.5533264e+00  -2.4114615e+00  -1.9154011e-01   1.1157567e+00   1.7072094e+00  -2.2672886e-01  -6.3318533e-02  -1.3613373e+00   3.9732827e+00   1.5816198e-01   7.4132238e-01  -2.3802839e+00   4.9416681e+00   1.6896628e+00   2.6045935e+00  -1.7926577e-01  -2.9873054e+00   1.6076339e+00   2.5725682e+00   4.7227303e+00   4.0839572e+00   8.7424113e+00   9.6010183e+00   1.8652516e+00  -1.7378784e+00  -2.9520534e+00  -1.0645198e+00   5.0813163e+00  -1.2379856e+00   1.8952315e+00   2.7882727e+00   2.5241073e+00   2.5496749e+00   4.8416993e-01   4.5081617e-01   8.8900445e-01   1.6676223e+00  -6.8204674e-02  -5.1101851e-01  -1.2919993e+00   1.2792490e+00  -3.6880639e+00  -7.8941232e-01   1.1224618e+00   3.8174372e+00  -3.0550006e-01  -4.9168792e-01  -5.7598470e+00  -8.1030560e-01  -3.3211564e+00   1.0966104e+00  -4.1286512e+00  -7.2870164e-01   3.2098261e+00   3.1540677e+00   1.7409973e+00   2.3355383e+00   2.4088140e+00  -7.4456733e-01   8.2214164e-02  -3.4304891e+00   1.4511165e+00  -1.2480646e+00   9.5149148e-01   1.0134326e+00   5.5991146e-02  -5.3865800e-01   4.7906452e-02   3.4600812e+00  -1.0350088e-01   2.5135154e+00  -3.0441279e-01   4.5197540e-02   5.4949240e-01   6.1055703e-01  -5.5873971e-01  -1.7604382e+00
   6.7988014e-01   7.3292431e-01  -7.4647414e-01  -1.8812609e+00  -8.1676608e-01   1.1654705e+00  -1.4416009e+00  -3.5956936e+00   3.5834567e-01  -2.3058827e+00  -4.8425983e-01  -2.2518195e+00  -7.6250537e-01  -3.4416982e+00  -1.5177333e+00   1.3048158e-01   2.1132974e+00   1.2211575e+00  -5.0024676e-01  -4.9565745e-01   6.2332281e-01   3.9787824e+00   3.1137700e-01   6.1248201e-01  -9.0018309e-01   4.9922481e+00   3.2434599e+00   3.9261767e+00   1.4175845e+00  -2.0334340e+00   2.1559975e+00   2.0868647e+00   3.8053607e+00   3.4434570e+00   7.6076893e+00   8.3898278e+00   2.2117511e+00  -1.5739644e+00  -2.3473511e+00  -2.2914231e+00   5.9321221e+00  -3.0348787e+00   4.0001124e+00   4.0567183e+00   2.8006817e+00   2.2748915e+00   2.7369863e+00   2.6257489e+00   1.7040649e+00   2.1702479e+00   1.8919091e-01  -6.5678119e-01  -1.0455024e+00   5.9027748e-01  -2.8327600e+00  -9.1895555e-01   1.9911011e+00   3.6973421e+00   5.4197829e-02  -2.9025488e-01  -5.3088896e+00  -1.5770620e+00  -2.8547453e+00   3.1330975e-01  -4.2602800e+00  -1.8866183e+00   2.8130283e+00   2.8459281e+00   1.3103774e+00   2.3310010e+00   2.1163054e+00  -1.6788413e+00  -3.4060086e-01  -2.9272707e+00  -1.6983511e-01  -3.3126028e+00   5.8910082e-01   3.4873606e-01   5.1855962e-01  -1.3034529e+00   4.4871222e-01   2.5457049e+00   5.3038093e-01   3.3582221e+00  -3.8587189e-01  -8.3676663e-01  -1.1973300e-01  -5.9188511e-01  -2.6253080e-01  -2.3213110e+00
   1.0422703e+00   7.2086389e-01  -4.6993931e-01  -1.9982852e+00  -5.5311969e-01   1.1042712e+00  -1.3332209e+00  -3.6432593e+00   4.9003940e-01  -2.4014544e+00   3.9764714e-01  -2.2815202e+00   3.7712989e-01  -3.3398076e+00  -1.2675832e+00   4.1494117e-01   2.5289041e+00   7.4875656e-01  -3.2989926e-01  -4.2178632e-01   1.3286091e+00   2.7605389e+00   3.8811671e-01   5.1271126e-01  -7.7362375e-02   4.2085391e+00   3.8693239e+00   4.1259595e+00   1.8692053e+00  -7.4503760e-01   2.7413130e+00   1.7050015e+00   3.5683358e+00   3.3712854e+00   7.2045642e+00   8.0782208e+00   2.0113406e+00  -1.3940174e+00  -2.0558999e+00  -2.5327854e+00   5.9096698e+00  -2.9727209e+00   3.9236764e+00   4.3179120e+00   2.6198930e+00   2.1574344e+00   2.9879658e+00   3.2186749e+00   1.9330751e+00   2.3529207e+00  -8.1413458e-03  -7.6285936e-01  -1.0172596e+00   4.4004656e-01  -2.2546428e+00  -1.2011904e+00   2.2105062e+00   3.2662221e+00   2.0663479e-01  -2.1004482e-01  -5.0404626e+00  -1.9571253e+00  -2.5748576e+00  -5.3654131e-02  -4.4827879e+00  -2.1418441e+00   2.2461992e+00   2.7851469e+00   1.3506516e+00   2.2434487e+00   1.7162542e+00  -2.7605657e+00  -1.1626681e+00  -1.9516229e+00  -1.5253478e+00  -4.1379786e+00   3.0305105e-01   7.7399828e-01   7.5736413e-01  -1.4794302e+00   5.6885584e-01   1.9514688e+00   1.0535412e+00   3.6291473e+00  -3.1013034e-01  -1.2312750e+00  -6.3405772e-01  -7.1975180e-01  -1.4991452e-01  -2.3980467e+00
   1.1057753e+00   7.7657637e-01  -2.7241102e-01  -2.0350202e+00  -5.5431419e-01   1.2370224e+00  -1.2875186e+00  -3.7141499e+00   4.7082546e-01  -1.9453761e+00   1.4325659e+00  -2.2192132e+00   1.4559131e+00  -3.0521824e+00  -1.5845227e+00   6.5568638e-01   2.9620013e+00   4.2160927e-01  -1.8776822e-01  -4.8914318e-01   3.9169513e-01   3.2799788e-01   7.2259267e-01   4.2710603e-01  -1.0563631e-01   3.2658394e+00   3.3122848e+00   3.5823947e+00   1.8368807e+00   3.0437772e-01   2.8478401e+00   1.2351919e+00   3.5966951e+00   3.4927746e+00   6.9038464e+00   8.3753888e+00   1.3302910e+00  -1.1557342e+00  -2.0590734e+00  -2.1346581e+00   5.3042389e+00  -1.8859453e+00   3.6732219e+00   4.7980004e+00   3.0388655e+00   2.6657892e+00   2.6670674e+00   3.9122471e+00   2.2047043e+00   2.7152805e+00   1.8277839e-01  -4.9100302e-01  -1.4337683e+00   2.4362371e-01  -1.9244195e+00  -1.3075665e+00   1.9910637e+00   2.8593107e+00   2.3581364e-01   1.5107035e-02  -4.9146898e+00  -2.0283471e+00  -2.3129842e+00  -3.0509736e-01  -4.3327868e+00  -1.5444450e+00   2.1062763e+00   3.0833842e+00   1.2914892e+00   2.0775408e+00   1.0788379e+00  -3.1267239e+00  -2.4510889e+00  -7.0636717e-01  -2.4498526e+00  -4.4286181e+00  -8.4931556e-01   1.4142974e+00   7.2122617e-01  -9.3402902e-01   6.8269383e-01   1.9364241e+00   1.2396424e+00   3.7763278e+00  -2.9019753e-01  -1.2259609e+00  -2.3072154e-01  -1.2716198e-01  -4.2247005e-01  -2.0481589e+00
   1.3535992e+00   7.7884441e-01   1.3811274e-01  -1.7446611e+00  -6.1051134e-01   1.5831810e+00  -1.0853401e+00  -3.6645800e+00   6.6416863e-01  -2.0590897e+00   2.1313444e+00  -2.0666503e+00   1.8910100e+00  -3.0055768e+00  -1.2839214e+00   8.3075329e-01   3.3692518e+00   4.5166679e-02  -4.5935042e-01  -7.7195160e-01   7.1684769e-01  -8.1055675e-02   9.2811679e-01   6.1068906e-01   3.4722680e-01   3.2860190e+00   3.8429028e+00   4.2764631e+00   2.4765811e+00   6.4140864e-01   2.8139009e+00   1.0386753e+00   2.9887485e+00   3.1791218e+00   5.9800444e+00   7.7107214e+00   1.1160555e+00  -1.0656284e+00  -2.3157749e+00  -2.9107103e+00   5.5077482e+00  -3.1694834e+00   4.7348318e+00   5.6110119e+00   3.2222388e+00   2.6076083e+00   3.9061556e+00   5.3814040e+00   2.7187802e+00   3.1034181e+00   6.4292154e-01  -1.7532532e-01  -9.8347632e-01   9.9756793e-03  -1.1486408e+00  -1.1071909e+00   2.3929190e+00   2.7270373e+00   7.3044894e-01   3.0754664e-01  -4.2735013e+00  -2.0470323e+00  -1.7593089e+00  -6.7589963e-01  -4.1929715e+00  -1.8359106e+00   1.8350088e+00   3.0136447e+00   7.3793360e-01   1.7501506e+00   7.7714157e-01  -3.2659572e+00  -2.9558017e+00  -5.4960712e-01  -3.3717905e+00  -5.3333364e+00  -1.8761765e+00   8.4254607e-01   8.6551530e-01  -1.4343201e+00   8.4011696e-01   1.3951744e+00   1.1726243e+00   4.0709658e+00  -1.9823620e-01  -1.2752536e+00  -5.3046205e-01  -8.8271651e-01  -2.3258906e-01  -2.1069708e+00
   1.3523542e+00   3.0694336e-01   3.8797391e-01  -1.6664093e+00  -2.4711489e-01   1.2791351e+00  -3.1588936e-01  -2.4862158e+00   3.4931319e-01  -1.2969650e+00   3.2090481e+00  -8.3874060e-01   3.5860032e+00  -1.4737020e+00  -5.6572117e-01   1.1445298e+00   3.1928576e+00  -1.8371174e-01   1.7584658e-02  -6.9105519e-01   1.6217471e-01  -1.8063214e+00   9.7435498e-01  -1.4936057e-01   5.6109130e-01   1.6172624e+00   3.2125494e+00   3.2446685e+00   2.8960086e+00   1.9472917e+00   3.1473028e+00   3.5775003e-01   2.4836611e+00   2.5588689e+00   4.1779047e+00   5.3971916e+00   8.4997432e-01  -1.2013304e+00  -1.3415594e+00  -2.9257705e+00   5.1181479e+00  -2.5637381e+00   2.9281198e+00   4.3061015e+00   2.1388752e+00   1.7665078e+00   2.6136181e+00   4.1084609e+00   1.7768801e+00   2.2112600e+00  -2.0905345e-01  -5.9532249e-01  -1.3172783e+00  -3.8359666e-01  -9.2395425e-01  -1.5346122e+00   1.6003603e+00   1.2935008e+00  -2.4081228e-03   4.1183809e-02  -3.3149652e+00  -1.7455518e+00  -1.0196856e+00  -5.8929260e-01  -3.5836651e+00  -9.5253517e-01   6.5904603e-01   2.1133648e+00   6.3136121e-01   1.0635154e+00   4.6043839e-01  -3.4027162e+00  -2.3027267e+00   4.4906434e-01  -3.2881905e+00  -5.2492788e+00  -5.8224556e-01   2.0304306e+00   1.0419028e+00  -4.5232573e-01   1.1033005e+00   6.2322108e-01   2.2649370e+00   3.9373524e+00  -3.1424549e-01  -1.7124308e+00  -1.1400885e+00  -1.1877030e+00  -2.4896473e-01  -1.9953675e+00
   1.3248196e+00   1.4795161e-01   4.9244440e-01  -1.4913371e+00  -2.6478418e-01   1.2195911e+00   8.1032800e-03  -1.9061046e+00   2.1975946e-01  -6.6946575e-01   3.5788803e+00  -1.0648938e-01   4.0739704e+00  -7.3869140e-01  -5.2404845e-01   1.1989583e+00   3.0301015e+00  -4.1203964e-01   2.5569964e-01  -5.9360532e-01  -7.5589505e-01  -2.8383361e+00   1.0054504e+00  -4.0609198e-01  -3.6264819e-02   7.8982325e-01   2.3556388e+00   2.5032264e+00   2.8164417e+00   2.2108298e+00   3.0332544e+00   2.8712214e-01   2.3055554e+00   2.4183015e+00   3.3470125e+00   4.6126708e+00   5.5329753e-01  -1.2885137e+00  -1.2105888e+00  -2.7377016e+00   4.7415085e+00  -2.2575663e+00   1.8617800e+00   3.6652027e+00   1.6034565e+00   1.4454963e+00   1.8880115e+00   3.4634926e+00   1.2227198e+00   1.7802578e+00  -6.2619194e-01  -6.4250977e-01  -1.5519653e+00  -4.4991330e-01  -6.5855675e-01  -1.4840399e+00   1.1571321e+00   5.1606130e-01  -2.9909182e-01  -4.7444640e-02  -2.6699078e+00  -1.3403634e+00  -6.0105359e-01  -5.8824867e-01  -3.1563282e+00  -3.2910393e-01   5.1697107e-02   1.7471276e+00   5.0017613e-01   5.7640276e-01   2.6409534e-01  -2.9153469e+00  -2.0046316e+00   9.6815023e-01  -3.1103547e+00  -4.4599171e+00  -3.0087722e-01   2.7217456e+00   1.0112945e+00  -1.6070231e-01   1.1824905e+00   2.1723155e-01   2.4237321e+00   3.5521254e+00  -2.8302558e-01  -1.6373435e+00  -1.5231895e+00  -1.3596152e+00  -3.4106499e-01  -1.8323995e+00
   1.2717953e+00   9.7193500e-02   7.4603745e-01  -1.2985077e+00  -2.7120077e-01   1.1564567e+00   2.2121965e-01  -1.4952955e+00   6.1001083e-01  -4.2913679e-01   4.2014125e+00   5.5420949e-03   4.4669589e+00  -2.5174404e-01  -3.3408676e-01   1.6391507e+00   2.9078668e+00  -1.1479686e+00   1.4541510e-01  -4.9964884e-01  -7.8185912e-01  -3.5232446e+00   1.6348430e+00  -2.0297802e-01   1.5120298e-01   5.9495034e-01   2.3990664e+00   2.5508897e+00   2.8215888e+00   3.0839028e+00   3.2176830e+00   2.4734144e-01   1.3461093e+00   2.0826285e+00   2.1338172e+00   4.2342094e+00   1.1259593e-01  -6.5853484e-01  -1.4102685e+00  -2.5930352e+00   3.7795053e+00  -1.7026270e+00   1.3599501e+00   3.5148907e+00   1.3535893e+00   1.3017077e+00   1.1874523e+00   3.6119172e+00   1.2990264e+00   1.8501809e+00  -4.3638341e-01  -3.5379499e-01  -1.5962071e+00  -3.8756695e-01  -6.9252993e-01  -1.6766489e+00   8.5362222e-01  -3.0011673e-01  -4.4068205e-01   1.0016705e-01  -2.1425688e+00  -9.9223085e-01  -2.7266608e-01  -7.2536360e-01  -2.6834211e+00   4.1650035e-01  -8.8964039e-01   1.6061373e+00  -3.9768490e-01  -2.2841542e-01   6.6850775e-02  -3.0137605e+00  -2.4016551e+00   1.7578322e+00  -3.5014415e+00  -4.4964320e+00  -1.9788566e+00   2.9958462e+00   7.4702395e-01  -9.3858820e-01   1.0760693e+00  -3.6378818e-01   2.1832677e+00   3.5814551e+00  -2.2169635e-01  -1.4135899e+00  -1.4099773e+00  -1.1733688e+00  -3.5341233e-01  -1.3500642e+00
   1.1330015e+00   1.6121925e-01   1.2301976e+00  -1.0139694e+00  -1.3815416e-01   1.2857317e+00   4.9724098e-01  -1.1491319e+00   1.2048177e+00  -2.0267728e-01   4.5726915e+00   6.0508009e-02   4.6705081e+00   1.2318406e-01   2.0357221e-02   2.0135618e+00   2.1955491e+00  -1.5997791e+00  -3.2689898e-02  -4.1987906e-01  -1.3778300e+00  -4.2776078e+00   2.4854099e+00   3.5354522e-02   7.9524069e-01   2.0843973e-01   2.7802328e+00   2.9047900e+00   2.8631032e+00   3.6709012e+00   3.0310470e+00  -5.2053541e-01   4.4323826e-01   1.6253233e+00   8.6481791e-01   3.2202614e+00  -3.4341082e-01   1.1003146e-01  -1.7292305e+00  -2.8340574e+00   2.6591602e+00  -2.3383241e+00   1.0314965e+00   3.3008389e+00   8.6711189e-01   8.4278619e-01   6.6020168e-01   3.7816106e+00   1.1941631e+00   1.8740827e+00  -1.4078243e-01  -1.9276937e-01  -1.4455724e+00  -4.2295988e-01  -7.9882328e-01  -1.8889805e+00   3.8476198e-01  -7.9710836e-01  -2.9623376e-01   6.4516325e-01  -1.7591133e+00  -6.6691221e-01  -1.0242141e-01  -8.9084309e-01  -2.3291961e+00   1.0739070e+00  -1.3462682e+00   1.4618216e+00  -1.1900435e+00  -5.1929298e-01  -1.8736104e-01  -3.2205110e+00  -2.7915172e+00   1.6869858e+00  -4.0094742e+00  -5.7721750e+00  -3.0704114e+00   2.9409156e+00   2.3286296e-01  -5.1039354e-01   4.6404997e-01  -8.9862720e-01   1.8888616e+00   3.5835163e+00  -2.7934371e-01  -1.1686539e+00  -9.3106846e-01  -1.0546524e+00  -3.7840958e-01  -8.3518766e-01
[truncated: 1,027,434 more chars]
